# Supplementary material for: Spatial maps of prostate cancer transcriptomes reveal an unexplored landscape of heterogeneity
Source: Nat Commun. 2018 Jun 20;9:2419. doi: 10.1038/s41467-018-04724-5 (PMC6010471; doi:10.1038/s41467-018-04724-5)
Supplement: Supplementary file 4 — Supplementary Data 1 [file 41467_2018_4724_MOESM4_ESM.zip]

Archive with 62 entries (59 files):
- Supplementary Dataset 1/
- Supplementary Dataset 1/experiment0000-feature-gamma_prior-p.tsv
- __MACOSX/
- __MACOSX/Supplementary Dataset 1/
- __MACOSX/Supplementary Dataset 1/._experiment0000-feature-gamma_prior-p.tsv
- Supplementary Dataset 1/experiment0000-counts.tsv
- __MACOSX/Supplementary Dataset 1/._experiment0000-counts.tsv
- Supplementary Dataset 1/experiment0000-expected-mix.tsv
- __MACOSX/Supplementary Dataset 1/._experiment0000-expected-mix.tsv
- Supplementary Dataset 1/contributions_gene_type.tsv
- __MACOSX/Supplementary Dataset 1/._contributions_gene_type.tsv
- Supplementary Dataset 1/experiment0000-feature-gamma_prior-r.tsv
- __MACOSX/Supplementary Dataset 1/._experiment0000-feature-gamma_prior-r.tsv
- Supplementary Dataset 1/experiment0000-contributions_gene.tsv
- __MACOSX/Supplementary Dataset 1/._experiment0000-contributions_gene.tsv
- Supplementary Dataset 1/joint-mix-profiles-rel-common-scale-matrix-colorbar.pdf
- __MACOSX/Supplementary Dataset 1/._joint-mix-profiles-rel-common-scale-matrix-colorbar.pdf
- Supplementary Dataset 1/top-genes.pdf
- __MACOSX/Supplementary Dataset 1/._top-genes.pdf
- Supplementary Dataset 1/experiment0000-expected-features.tsv
- __MACOSX/Supplementary Dataset 1/._experiment0000-expected-features.tsv
- Supplementary Dataset 1/feature-gamma.tsv
- __MACOSX/Supplementary Dataset 1/._feature-gamma.tsv
- Supplementary Dataset 1/experiment0000-contributions_spot_type.tsv
- __MACOSX/Supplementary Dataset 1/._experiment0000-contributions_spot_type.tsv
- Supplementary Dataset 1/joint-mix-dimensionality-reduction-tSNE-matrix.pdf
- __MACOSX/Supplementary Dataset 1/._joint-mix-dimensionality-reduction-tSNE-matrix.pdf
- Supplementary Dataset 1/feature-gamma_prior-p.tsv
- __MACOSX/Supplementary Dataset 1/._feature-gamma_prior-p.tsv
- Supplementary Dataset 1/feature-gamma_prior-r.tsv
- __MACOSX/Supplementary Dataset 1/._feature-gamma_prior-r.tsv
- Supplementary Dataset 1/README
- __MACOSX/Supplementary Dataset 1/._README
- Supplementary Dataset 1/experiment0000-feature-gamma.tsv
- __MACOSX/Supplementary Dataset 1/._experiment0000-feature-gamma.tsv
- Supplementary Dataset 1/log.txt
- __MACOSX/Supplementary Dataset 1/._log.txt
- Supplementary Dataset 1/experiment0000-baselinefeature-gamma.tsv
- __MACOSX/Supplementary Dataset 1/._experiment0000-baselinefeature-gamma.tsv
- Supplementary Dataset 1/experiment0000-spot-scaling.tsv
- __MACOSX/Supplementary Dataset 1/._experiment0000-spot-scaling.tsv
- Supplementary Dataset 1/experiment0000-mix-hiergamma_prior-p.tsv
- __MACOSX/Supplementary Dataset 1/._experiment0000-mix-hiergamma_prior-p.tsv
- Supplementary Dataset 1/experiment0000-baselinefeature-gamma_prior-r.tsv
- __MACOSX/Supplementary Dataset 1/._experiment0000-baselinefeature-gamma_prior-r.tsv
- Supplementary Dataset 1/experiment0000-baselinefeature-gamma_prior-p.tsv
- __MACOSX/Supplementary Dataset 1/._experiment0000-baselinefeature-gamma_prior-p.tsv
- Supplementary Dataset 1/experiment0000-mix-hiergamma_prior-r.tsv
- __MACOSX/Supplementary Dataset 1/._experiment0000-mix-hiergamma_prior-r.tsv
- Supplementary Dataset 1/expected-features.tsv
- __MACOSX/Supplementary Dataset 1/._expected-features.tsv
- Supplementary Dataset 1/experiment0000-mix-hiergamma.tsv
- __MACOSX/Supplementary Dataset 1/._experiment0000-mix-hiergamma.tsv
- Supplementary Dataset 1/experiment0000-contributions_spot.tsv
- __MACOSX/Supplementary Dataset 1/._experiment0000-contributions_spot.tsv
- Supplementary Dataset 1/contributions_gene.tsv
- __MACOSX/Supplementary Dataset 1/._contributions_gene.tsv
- Supplementary Dataset 1/joint-mix-profiles-rel-common-scale-matrix.pdf
- __MACOSX/Supplementary Dataset 1/._joint-mix-profiles-rel-common-scale-matrix.pdf
- Supplementary Dataset 1/experiment0000-contributions_gene_type.tsv
- __MACOSX/Supplementary Dataset 1/._experiment0000-contributions_gene_type.tsv
- __MACOSX/._Supplementary Dataset 1
