# Supplementary material for: Spatial maps of prostate cancer transcriptomes reveal an unexplored landscape of heterogeneity
Source: Nat Commun. 2018 Jun 20;9:2419. doi: 10.1038/s41467-018-04724-5 (PMC6010471; doi:10.1038/s41467-018-04724-5)
Supplement: Supplementary file 4 — Supplementary Data 1 [file 41467_2018_4724_MOESM4_ESM.zip › Supplementary Dataset 1/contributions_gene_type.tsv]

	Factor 1	Factor 2	Factor 3	Factor 4	Factor 5	Factor 6	Factor 7	Factor 8	Factor 9	Factor 10
A1BG ENSG00000121410	0	1	0	0	1	2	0	3	0	1
A2M ENSG00000175899	112	29	3161	0	147	0	14	1497	2439	1484
A2ML1 ENSG00000166535	1	0	0	0	0	54	0	0	0	1
A4GALT ENSG00000128274	107	54	7	55	10	23	2	133	1	8
AAAS ENSG00000094914	132	140	0	48	12	42	65	55	21	35
AACS ENSG00000081760	17	56	1	60	13	0	52	34	1	8
AADACL2 ENSG00000197953	0	0	0	0	0	0	0	0	0	0
AADAT ENSG00000109576	42	83	16	41	16	16	1	3	17	1
AAED1 ENSG00000158122	0	0	1	6	16	11	19	1	0	26
AAGAB ENSG00000103591	7	44	0	50	83	11	110	6	182	11
AAK1 ENSG00000115977	44	53	25	52	41	0	89	1	30	45
AAMDC ENSG00000087884	51	58	195	17	22	2	45	11	116	10
AAMP ENSG00000127837	282	15	422	193	519	253	357	450	230	34
AAR2 ENSG00000131043	10	105	177	66	9	0	1	42	17	76
AARD ENSG00000205002	2	0	0	3	0	1	0	0	1	0
AARS ENSG00000090861	391	79	269	154	99	112	86	290	226	17
AARSD1 ENSG00000266967	13	0	4	31	5	0	2	1	12	6
AASDH ENSG00000157426	0	5	1	0	36	2	3	3	0	0
AASDHPPT ENSG00000149313	19	0	0	35	3	1	3	2	0	0
AASS ENSG00000008311	0	0	0	1	1	0	0	10	3	0
AATF ENSG00000275700	19	30	71	73	16	56	57	19	49	64
AATK ENSG00000181409	0	0	0	0	4	1	1	1	1	0
AATK-AS1 ENSG00000225180	0	0	0	0	0	0	0	0	0	0
ABAT ENSG00000183044	18	123	98	0	122	28	27	18	0	51
ABC13-47488600E17.1 ENSG00000283199	1	1	24	4	0	0	6	0	4	0
ABC13-47656900H15.1 ENSG00000283566	1	2	0	0	1	0	0	0	0	3
ABCA1 ENSG00000165029	3	8	14	24	2	1	11	2	2	0
ABCA10 ENSG00000154263	0	2	0	0	0	0	1	0	0	12
ABCA12 ENSG00000144452	0	0	0	0	0	0	0	0	0	0
ABCA2 ENSG00000107331	100	284	1	113	201	9	58	106	109	127
ABCA3 ENSG00000167972	262	36	46	47	16	78	64	59	112	8
ABCA4 ENSG00000198691	0	0	0	0	0	0	0	6	0	0
ABCA5 ENSG00000154265	32	0	1	23	1	4	1	6	4	20
ABCA6 ENSG00000154262	23	0	0	5	0	0	1	1	0	0
ABCA7 ENSG00000064687	11	68	44	17	10	0	24	0	9	0
ABCA8 ENSG00000141338	5	69	26	1	50	8	2	2	1	15
ABCA9 ENSG00000154258	4	7	2	7	0	4	25	1	3	0
ABCB1 ENSG00000085563	1	1	0	0	5	0	0	1	0	0
ABCB10 ENSG00000135776	0	0	24	0	2	0	3	0	1	5
ABCB11 ENSG00000073734	0	2	1	0	0	0	0	0	0	0
ABCB4 ENSG00000005471	0	0	1	12	3	0	0	0	18	0
ABCB5 ENSG00000004846	0	0	0	0	0	0	1	1	6	0
ABCB6 ENSG00000115657	3	5	0	1	0	3	3	8	3	3
ABCB7 ENSG00000131269	39	0	7	0	43	5	0	65	21	16
ABCB8 ENSG00000197150	31	88	49	2	69	8	62	16	14	87
ABCB9 ENSG00000150967	0	3	5	42	1	51	1	2	52	0
ABCC1 ENSG00000103222	249	17	84	28	9	9	68	3	71	66
ABCC10 ENSG00000124574	0	12	101	2	50	16	0	21	42	70
ABCC11 ENSG00000121270	1	1	0	14	1	0	1	0	0	0
ABCC12 ENSG00000140798	0	0	0	0	0	0	0	0	0	0
ABCC2 ENSG00000023839	0	0	0	0	0	1	0	0	0	0
ABCC3 ENSG00000108846	45	8	48	2	0	20	4	0	36	28
ABCC4 ENSG00000125257	141	4	2	187	365	177	153	1	0	22
ABCC5 ENSG00000114770	1	12	14	7	159	82	124	4	67	6
ABCC6 ENSG00000091262	0	13	2	32	0	2	0	1	0	0
ABCC8 ENSG00000006071	49	23	23	21	1	29	0	30	0	1
ABCC9 ENSG00000069431	0	2	1	0	0	1	0	1	2	9
ABCD1 ENSG00000101986	0	10	142	81	54	1	3	0	1	0
ABCD3 ENSG00000117528	37	11	6	7	25	2	2	5	1	1
ABCD4 ENSG00000119688	77	59	9	45	17	11	6	66	2	58
ABCE1 ENSG00000164163	0	7	0	28	8	1	3	8	1	0
ABCF1 ENSG00000204574	21	10	437	75	63	225	31	90	20	71
ABCF2 ENSG00000033050	97	72	37	172	29	92	118	176	61	43
ABCF3 ENSG00000161204	96	24	138	6	21	6	16	0	32	72
ABCG1 ENSG00000160179	7	11	34	108	69	23	72	2	5	10
ABCG2 ENSG00000118777	7	0	2	0	0	0	1	82	22	7
ABCG4 ENSG00000172350	0	0	0	1	0	0	0	0	0	0
ABHD1 ENSG00000143994	19	13	36	0	16	8	1	5	1	1
ABHD10 ENSG00000144827	4	13	109	20	218	16	173	68	92	14
ABHD11 ENSG00000106077	125	128	253	84	19	32	160	116	31	159
ABHD12 ENSG00000100997	356	293	163	140	388	1	170	159	104	316
ABHD13 ENSG00000139826	38	2	2	31	2	44	37	2	5	9
ABHD14A ENSG00000248487	20	97	71	116	18	86	108	73	58	29
ABHD14A-ACY1 ENSG00000114786	0	0	0	0	0	0	0	0	0	0
ABHD14B ENSG00000114779	244	870	346	36	72	254	155	88	298	18
ABHD15 ENSG00000168792	5	9	118	16	30	18	0	0	23	6
ABHD16A ENSG00000204427	4	5	2	10	0	25	5	2	23	1
ABHD17A ENSG00000129968	17	71	149	25	26	0	13	33	7	70
ABHD17B ENSG00000107362	0	43	34	0	46	0	10	2	2	0
ABHD17C ENSG00000136379	17	5	29	0	19	55	30	0	49	7
ABHD18 ENSG00000164074	2	0	0	22	0	43	1	7	1	4
ABHD2 ENSG00000140526	280	160	0	231	204	326	164	67	38	31
ABHD3 ENSG00000158201	1	10	0	17	0	7	5	4	6	1
ABHD4 ENSG00000100439	16	1	21	3	88	13	0	0	78	46
ABHD5 ENSG00000011198	4	0	1	1	1	0	1	2	0	1
ABHD6 ENSG00000163686	58	124	2	7	42	0	3	3	1	60
ABHD8 ENSG00000127220	63	83	73	40	13	28	3	0	26	0
ABI1 ENSG00000136754	115	45	33	0	53	5	0	2	3	22
ABI2 ENSG00000138443	153	19	85	99	106	63	111	38	40	47
ABI3 ENSG00000108798	2	5	2	3	2	0	0	0	65	0
ABI3BP ENSG00000154175	0	0	2	0	0	0	0	0	0	0
ABL1 ENSG00000097007	189	142	129	73	155	37	378	71	108	72
ABL2 ENSG00000143322	6	0	32	1	0	62	4	0	6	5
ABLIM1 ENSG00000099204	0	197	168	3	44	74	200	139	181	0
ABLIM2 ENSG00000163995	0	10	3	0	1	1	0	0	0	0
ABLIM3 ENSG00000173210	119	10	12	0	4	3	4	9	6	7
ABO ENSG00000175164	1	8	10	13	4	71	25	19	6	35
ABR ENSG00000159842	142	2	108	4	123	39	17	141	81	4
ABRACL ENSG00000146386	0	0	1	0	1	19	4	0	0	1
ABT1 ENSG00000146109	6	32	155	60	25	3	1	7	33	1
ABTB1 ENSG00000114626	14	44	282	61	51	3	72	2	239	15
ABTB2 ENSG00000166016	1	6	18	0	29	3	2	31	9	0
AC004381.6 ENSG00000005189	38	26	0	6	7	5	4	167	52	10
AC004754.3 ENSG00000269881	0	0	14	4	10	1	4	7	2	1
AC005480.1 ENSG00000279461	0	2	8	3	2	3	5	2	0	2
AC006116.20 ENSG00000267710	0	0	0	2	0	0	0	0	0	8
AC006386.1 ENSG00000279115	0	5	30	11	6	4	2	3	5	0
AC006994.3 ENSG00000279317	0	0	0	0	0	0	0	1	0	0
AC008522.1 ENSG00000279232	0	0	0	1	0	2	0	0	0	0
AC009014.3 ENSG00000271824	0	0	0	2	0	0	0	0	0	0
AC010731.4 ENSG00000235118	0	0	0	0	0	0	0	0	1	0
AC012005.1 ENSG00000279274	1	1	31	9	9	1	17	0	4	18
AC012005.2 ENSG00000279287	0	0	0	0	2	0	0	0	0	0
AC013461.1 ENSG00000091436	17	37	170	48	33	20	10	3	0	5
AC016549.1 ENSG00000281325	0	0	0	1	0	0	0	0	0	0
AC016577.1 ENSG00000279646	0	0	0	0	0	0	0	0	0	0
AC018512.1 ENSG00000279808	0	1	0	0	0	0	0	0	0	0
AC025335.1 ENSG00000179859	14	9	12	0	21	5	3	90	6	5
AC055866.1 ENSG00000281079	0	0	0	0	0	0	0	0	0	0
AC069063.2 ENSG00000279380	0	0	0	0	0	0	1	0	0	0
AC073657.1 ENSG00000279937	1	0	0	1	0	0	0	0	0	0
AC074033.1 ENSG00000281137	0	0	0	0	0	0	0	0	0	0
AC090498.1 ENSG00000279483	370	337	961	87	404	323	288	358	361	233
AC104304.4 ENSG00000283473	0	0	0	0	0	0	0	0	0	0
AC105052.1 ENSG00000279168	0	1	0	8	0	0	0	0	0	0
AC109486.1 ENSG00000280447	0	0	1	0	0	0	0	0	0	0
AC109829.1 ENSG00000233438	0	0	0	0	0	0	0	0	1	0
AC110615.1 ENSG00000279909	0	0	3	5	6	33	4	0	0	0
AC113404.1 ENSG00000254893	19	0	37	7	2	5	1	30	10	20
AC131097.4 ENSG00000216921	0	8	1	0	0	0	0	0	0	1
AC138969.4 ENSG00000183889	100	201	97	125	5	148	116	182	67	22
AC241377.1 ENSG00000281741	17	11	76	18	8	0	11	3	2	0
AC241585.1 ENSG00000281571	2	1	0	2	3	2	2	2	0	1
AC243756.1 ENSG00000270339	1	0	0	1	0	1	0	0	0	0
AC245100.1 ENSG00000280649	11	12	49	59	5	4	2	2	0	0
ACAA1 ENSG00000060971	293	434	887	607	712	535	736	293	69	160
ACAA2 ENSG00000167315	462	3	77	795	12	4	10	69	15	47
ACACA ENSG00000278540	278	151	82	184	251	74	181	33	39	143
ACACB ENSG00000076555	42	0	36	6	6	3	5	25	16	2
ACAD10 ENSG00000111271	2	104	15	31	46	41	48	8	0	6
ACAD11 ENSG00000240303	0	1	1	0	1	0	2	0	0	0
ACAD8 ENSG00000151498	126	46	33	360	2	70	25	0	5	31
ACAD9 ENSG00000177646	77	22	3	54	58	11	1	182	20	20
ACADL ENSG00000115361	191	9	1	7	53	3	62	13	1	5
ACADM ENSG00000117054	68	4	0	0	6	2	31	6	32	15
ACADS ENSG00000122971	26	172	5	9	16	1	2	3	0	8
ACADSB ENSG00000196177	15	2	5	54	5	11	14	16	12	24
ACADVL ENSG00000072778	540	1624	379	642	599	569	1076	883	243	443
ACAN ENSG00000157766	0	1	0	0	0	4	6	1	2	0
ACAP1 ENSG00000072818	1	15	35	33	0	1	12	7	24	5
ACAP2 ENSG00000114331	21	1	9	41	4	1	3	0	16	6
ACAP3 ENSG00000131584	145	338	21	73	152	4	59	2	245	130
ACAT1 ENSG00000075239	62	40	168	3	33	115	2	26	32	100
ACAT2 ENSG00000120437	213	80	1	120	82	207	170	82	88	59
ACBD3 ENSG00000182827	25	0	6	37	30	3	25	0	1	95
ACBD4 ENSG00000181513	101	116	274	117	117	93	0	31	75	125
ACBD5 ENSG00000107897	0	7	0	9	37	1	16	2	0	0
ACBD6 ENSG00000230124	1	25	8	5	170	17	10	69	76	98
ACCS ENSG00000110455	13	17	30	17	30	0	10	69	94	6
ACD ENSG00000102977	24	34	32	71	27	98	100	159	1	5
ACE ENSG00000159640	109	131	8	4	86	0	114	1	7	4
ACE2 ENSG00000130234	0	0	5	2	0	1	0	0	0	0
ACER1 ENSG00000167769	1	4	2	0	1	14	0	1	2	0
ACER2 ENSG00000177076	0	0	1	1	0	0	0	0	0	0
ACER3 ENSG00000078124	1	0	3	6	32	0	1	33	0	23
ACHE ENSG00000087085	3	0	88	0	28	1	1	3	0	8
ACIN1 ENSG00000100813	1	194	1	112	418	167	208	1	189	176
ACKR1 ENSG00000213088	0	5	1	2	0	35	0	6	0	17
ACKR2 ENSG00000144648	0	0	0	0	6	0	1	1	0	0
ACKR3 ENSG00000144476	3	1	35	43	7	1	8	7	3	1
ACLY ENSG00000131473	201	17	0	7	485	20	211	101	83	70
ACO1 ENSG00000122729	2	1	4	15	0	25	5	38	15	11
ACO2 ENSG00000100412	122	46	191	45	207	60	98	1	35	35
ACOT1 ENSG00000184227	24	5	150	76	122	56	3	3	19	1
ACOT11 ENSG00000162390	4	0	2	1	3	0	5	0	2	20
ACOT12 ENSG00000172497	0	0	0	0	0	0	0	0	0	0
ACOT13 ENSG00000112304	17	51	4	81	86	185	1	41	96	2
ACOT2 ENSG00000119673	13	7	76	48	3	15	50	56	0	7
ACOT4 ENSG00000177465	7	0	0	20	0	8	2	0	0	0
ACOT7 ENSG00000097021	10	2	205	15	53	0	1	10	49	82
ACOT8 ENSG00000101473	61	7	107	45	63	6	0	77	18	18
ACOT9 ENSG00000123130	72	48	1	64	7	12	61	85	17	52
ACOX1 ENSG00000161533	508	176	168	364	74	301	388	182	197	221
ACOX2 ENSG00000168306	13	3	52	134	75	1	52	169	2	0
ACOX3 ENSG00000087008	198	6	16	119	44	92	113	7	2	39
ACOXL ENSG00000153093	2	4	3	17	1	0	15	0	2	0
ACP1 ENSG00000143727	14	61	67	112	74	37	61	103	6	0
ACP2 ENSG00000134575	260	388	165	75	362	46	202	130	13	174
ACP5 ENSG00000102575	8	11	3	1	4	11	122	69	24	120
ACP6 ENSG00000162836	187	135	94	40	169	2	14	32	39	12
ACP7 ENSG00000183760	1	0	1	0	0	1	1	1	0	3
ACPP ENSG00000014257	10188	4690	339	10	9322	6166	9244	973	2500	2748
ACPT ENSG00000142513	0	1	0	0	3	0	1	0	4	0
ACR ENSG00000100312	0	7	0	0	0	0	0	0	0	0
ACRBP ENSG00000111644	0	0	0	3	5	8	2	36	8	5
ACRC ENSG00000147174	2	0	0	5	0	8	0	2	2	0
ACSBG1 ENSG00000103740	0	1	1	2	6	4	6	0	3	16
ACSF2 ENSG00000167107	28	35	130	36	7	39	11	15	12	2
ACSF3 ENSG00000176715	24	205	89	10	19	37	105	71	3	83
ACSL1 ENSG00000151726	134	48	9	63	100	30	94	37	64	20
ACSL3 ENSG00000123983	152	199	0	24	219	419	226	15	1	136
ACSL4 ENSG00000068366	1	0	2	11	10	11	8	2	2	1
ACSL5 ENSG00000197142	2	4	5	752	2	13	0	4	1	1
ACSL6 ENSG00000164398	1	0	0	0	0	0	1	1	0	0
ACSM1 ENSG00000166743	296	8	1	93	2	41	6	43	65	15
ACSM2B ENSG00000066813	0	6	3	0	0	0	0	0	0	0
ACSM3 ENSG00000005187	208	3	4	39	47	148	98	1	10	1
ACSM5 ENSG00000183549	0	0	0	8	0	0	0	1	0	1
ACSS1 ENSG00000154930	429	764	269	689	446	497	162	122	34	135
ACSS2 ENSG00000131069	29	203	30	61	105	164	64	14	328	7
ACSS3 ENSG00000111058	0	0	14	1	6	32	4	1	1	1
ACTA1 ENSG00000143632	0	0	45	6	0	0	0	0	0	0
ACTA2 ENSG00000107796	148	428	4916	40	289	122	76	294	1283	185
ACTB ENSG00000075624	4895	20073	63367	6739	7832	32741	3977	11711	23085	11411
ACTBL2 ENSG00000169067	0	0	0	0	0	1	0	0	0	0
ACTC1 ENSG00000159251	2	0	84	1	0	0	1	0	34	22
ACTG1 ENSG00000184009	2803	4	3944	2899	4578	8390	1936	1531	3512	3721
ACTG2 ENSG00000163017	15	2018	11782	130	54	142	331	724	3564	587
ACTL10 ENSG00000182584	3	16	14	0	6	5	14	2	9	7
ACTL6A ENSG00000136518	25	4	15	23	29	1	20	10	9	0
ACTN1 ENSG00000072110	383	647	2263	938	656	423	311	253	740	469
ACTN3 ENSG00000248746	0	3	0	0	0	0	1	1	0	0
ACTN4 ENSG00000130402	309	613	667	338	113	44	211	297	544	96
ACTR10 ENSG00000131966	51	0	2	5	2	8	30	1	0	35
ACTR1A ENSG00000138107	6	541	222	202	48	18	186	57	109	15
ACTR1B ENSG00000115073	345	223	300	194	329	88	79	258	73	48
ACTR2 ENSG00000138071	40	157	58	109	64	122	43	42	19	28
ACTR3 ENSG00000115091	78	4	0	3	13	1	53	17	6	7
ACTR3B ENSG00000133627	7	18	0	10	16	4	2	0	0	1
ACTR3C ENSG00000106526	1	124	1	17	4	0	1	1	15	5
ACTR5 ENSG00000101442	3	2	10	19	2	0	5	1	12	19
ACTR6 ENSG00000075089	0	2	22	2	0	13	2	2	18	0
ACTR8 ENSG00000113812	87	5	16	43	1	16	15	39	4	5
ACVR1 ENSG00000115170	10	4	5	1	5	6	7	2	15	41
ACVR1B ENSG00000135503	2	2	2	15	79	20	4	65	0	30
ACVR1C ENSG00000123612	0	0	0	1	1	0	1	0	0	1
ACVR2A ENSG00000121989	3	4	42	3	4	14	24	0	15	0
ACVR2B ENSG00000114739	4	5	2	0	0	0	13	0	1	1
ACVRL1 ENSG00000139567	5	43	38	4	0	1	9	21	5	11
ACY1 ENSG00000243989	14	1	45	7	46	11	15	1	2	2
ACY3 ENSG00000132744	9	0	4	1	0	17	0	2	16	20
ACYP1 ENSG00000119640	0	11	1	66	0	5	10	1	0	0
ACYP2 ENSG00000170634	3	23	5	0	35	8	28	23	20	2
ADA ENSG00000196839	0	5	5	33	3	1	0	64	1	0
ADAD2 ENSG00000140955	0	0	0	0	0	2	0	0	0	0
ADAL ENSG00000168803	8	17	6	1	1	0	0	2	39	88
ADAM10 ENSG00000137845	55	44	1	22	184	4	156	4	6	2
ADAM11 ENSG00000073670	0	3	2	5	12	2	0	6	1	1
ADAM15 ENSG00000143537	2	513	199	118	77	0	65	9	189	4
ADAM17 ENSG00000151694	18	21	0	0	9	14	3	0	1	29
ADAM19 ENSG00000135074	4	22	23	0	1	4	3	8	26	1
ADAM2 ENSG00000104755	1	0	0	1	0	0	0	0	1	1
ADAM20 ENSG00000134007	0	0	0	0	0	0	0	1	0	0
ADAM22 ENSG00000008277	0	5	0	0	0	13	7	21	38	4
ADAM23 ENSG00000114948	0	0	0	0	0	0	0	0	0	0
ADAM28 ENSG00000042980	8	1	5	17	2	0	8	6	6	0
ADAM32 ENSG00000197140	0	0	2	1	0	1	0	1	0	1
ADAM33 ENSG00000149451	6	19	263	76	47	51	10	21	191	63
ADAM8 ENSG00000151651	22	50	20	9	5	2	0	5	9	1
ADAM9 ENSG00000168615	217	19	0	72	298	160	96	126	17	0
ADAMTS1 ENSG00000154734	4	3	449	3	0	2	1	7	144	0
ADAMTS10 ENSG00000142303	75	57	86	9	6	108	18	39	1	2
ADAMTS12 ENSG00000151388	2	0	17	30	1	4	4	2	0	2
ADAMTS13 ENSG00000160323	9	21	39	30	15	3	43	12	33	11
ADAMTS14 ENSG00000138316	1	1	3	1	0	0	0	0	2	14
ADAMTS15 ENSG00000166106	0	0	7	0	3	2	0	0	1	3
ADAMTS17 ENSG00000140470	17	4	0	2	0	0	0	2	1	0
ADAMTS18 ENSG00000140873	3	0	1	3	6	0	3	0	0	0
ADAMTS2 ENSG00000087116	1	5	8	25	0	0	24	2	0	0
ADAMTS3 ENSG00000156140	1	0	0	0	0	0	0	0	0	0
ADAMTS4 ENSG00000158859	12	0	3	0	6	0	0	2	0	0
ADAMTS5 ENSG00000154736	7	0	1	5	21	10	0	2	26	0
ADAMTS7 ENSG00000136378	0	1	0	6	2	2	0	19	10	13
ADAMTS8 ENSG00000134917	5	10	0	30	0	28	1	0	2	0
ADAMTS9 ENSG00000163638	0	7	3	68	39	82	10	41	2	14
ADAMTSL1 ENSG00000178031	6	4	1	600	15	13	0	106	150	3
ADAMTSL2 ENSG00000197859	1	10	78	12	15	1	4	12	67	75
ADAMTSL3 ENSG00000156218	0	0	0	3	1	0	0	3	5	14
ADAMTSL4 ENSG00000143382	55	4	17	77	4	4	42	59	18	7
ADAMTSL5 ENSG00000185761	0	0	24	4	0	0	0	0	0	3
ADAP1 ENSG00000105963	1	13	28	0	0	6	0	1	34	0
ADAP2 ENSG00000184060	3	1	7	3	0	1	0	7	26	13
ADAR ENSG00000160710	578	20	797	203	354	96	751	362	301	313
ADARB1 ENSG00000197381	130	15	16	37	46	52	31	6	9	45
ADARB2 ENSG00000185736	0	0	0	3	0	0	0	5	3	0
ADAT1 ENSG00000065457	5	22	1	1	166	14	6	0	1	4
ADAT2 ENSG00000189007	32	16	0	46	8	16	23	21	3	0
ADAT3 ENSG00000213638	0	1	0	1	0	0	2	1	0	0
ADCK1 ENSG00000063761	31	44	63	37	47	3	18	2	3	12
ADCK2 ENSG00000133597	91	19	85	22	29	65	18	19	19	17
ADCK3 ENSG00000163050	220	124	12	258	61	197	138	126	7	99
ADCK4 ENSG00000123815	1	178	123	10	0	0	125	18	13	18
ADCK5 ENSG00000173137	0	40	25	30	37	21	4	12	0	8
ADCY1 ENSG00000164742	2	21	0	6	0	0	1	7	0	6
ADCY10 ENSG00000143199	0	0	0	0	0	0	1	0	0	0
ADCY2 ENSG00000078295	71	1	4	1	2	5	2	5	1	29
ADCY3 ENSG00000138031	2	1	146	137	100	9	0	15	5	141
ADCY4 ENSG00000129467	5	0	74	11	9	23	4	12	3	11
ADCY5 ENSG00000173175	19	87	294	17	8	2	43	0	61	90
ADCY6 ENSG00000174233	1	176	0	251	214	159	200	56	127	103
ADCY7 ENSG00000121281	0	4	0	10	0	0	0	14	1	1
ADCY9 ENSG00000162104	0	32	69	0	2	0	1	2	44	1
ADCYAP1 ENSG00000141433	0	0	2	0	1	0	0	0	0	0
ADCYAP1R1 ENSG00000078549	0	0	3	4	5	1	1	1	2	3
ADD1 ENSG00000087274	179	4	159	61	138	369	107	129	44	57
ADD3 ENSG00000148700	0	61	23	0	4	5	14	16	17	8
ADGB ENSG00000118492	0	0	0	0	0	0	0	0	0	0
ADGRA2 ENSG00000020181	3	170	795	316	53	7	5	221	250	22
ADGRA3 ENSG00000152990	14	24	3	95	18	0	11	3	0	1
ADGRB1 ENSG00000181790	2	1	1	3	18	2	1	2	2	0
ADGRB2 ENSG00000121753	10	1	26	0	1	1	7	2	4	1
ADGRB3 ENSG00000135298	2	2	9	1	0	1	2	2	0	0
ADGRD1 ENSG00000111452	0	1	3	8	6	2	0	4	3	13
ADGRD2 ENSG00000180264	0	0	0	0	3	1	0	5	0	1
ADGRE1 ENSG00000174837	0	0	2	0	0	1	0	1	7	0
ADGRE2 ENSG00000127507	0	0	0	11	0	4	0	3	0	7
ADGRE3 ENSG00000131355	0	0	0	0	0	0	0	2	1	0
ADGRE5 ENSG00000123146	32	13	103	5	0	123	0	107	4	17
ADGRF5 ENSG00000069122	1	1	1	2	0	1	1	0	1	0
ADGRG1 ENSG00000205336	325	260	19	264	148	172	544	61	53	103
ADGRG2 ENSG00000173698	0	0	0	0	1	0	0	0	0	0
ADGRG3 ENSG00000182885	0	0	0	0	0	0	0	0	0	0
ADGRG4 ENSG00000156920	0	0	0	0	0	0	0	0	0	0
ADGRG5 ENSG00000159618	0	1	1	0	0	4	0	3	0	0
ADGRG6 ENSG00000112414	1	0	0	0	0	0	1	1	0	0
ADGRL1 ENSG00000072071	31	174	2	0	121	44	5	10	123	17
ADGRL2 ENSG00000117114	0	2	1	1	217	25	20	20	4	6
ADGRL3 ENSG00000150471	0	1	0	0	0	0	0	1	5	1
ADGRL4 ENSG00000162618	0	0	9	16	1	5	0	0	1	1
ADGRV1 ENSG00000164199	3	2	0	1	2	45	6	0	0	30
ADH1B ENSG00000196616	8	0	10	0	4	4	28	0	1	0
ADH1C ENSG00000248144	0	1	0	2	2	0	0	4	0	1
ADH5 ENSG00000197894	497	0	269	193	322	243	667	200	274	1
ADH6 ENSG00000172955	0	0	3	0	2	0	16	1	2	0
ADHFE1 ENSG00000147576	80	32	18	4	6	153	9	22	16	92
ADI1 ENSG00000182551	633	1713	1561	997	731	804	550	485	580	490
ADIPOR1 ENSG00000159346	43	38	65	42	5	46	409	7	4	90
ADIPOR2 ENSG00000006831	45	17	120	27	37	60	41	71	13	10
ADIRF ENSG00000148671	1303	1180	1327	156	68	259	648	190	451	1110
ADK ENSG00000156110	46	4	2	0	42	6	65	90	1	3
ADM ENSG00000148926	1	1	5	9	0	37	2	0	8	12
ADM2 ENSG00000128165	5	5	16	38	15	0	4	6	3	0
ADM5 ENSG00000224420	0	1	1	3	3	1	0	3	0	1
ADNP ENSG00000101126	36	162	104	143	134	121	10	61	16	5
ADNP2 ENSG00000101544	11	20	8	2	50	3	25	38	0	0
ADO ENSG00000181915	0	11	2	8	2	0	1	5	27	5
ADORA1 ENSG00000163485	1	2	1	0	0	0	6	0	2	0
ADORA2A ENSG00000128271	1	0	0	0	0	0	0	0	0	0
ADORA2B ENSG00000170425	0	0	0	1	0	0	0	0	0	0
ADORA3 ENSG00000282608	5	0	5	2	0	0	6	1	1	2
ADPGK ENSG00000159322	4	10	9	482	146	222	383	36	3	565
ADPRH ENSG00000144843	0	5	1	12	9	2	0	4	7	6
ADPRHL1 ENSG00000153531	61	3	0	50	5	5	0	1	18	0
ADPRHL2 ENSG00000116863	64	0	44	148	6	225	59	32	2	54
ADPRM ENSG00000170222	118	2	1	20	17	0	1	7	15	29
ADRA1A ENSG00000120907	0	2	2	0	1	0	0	0	3	0
ADRA1D ENSG00000171873	0	0	0	11	1	3	37	16	44	0
ADRA2A ENSG00000150594	8	2	13	125	0	33	66	2	2	5
ADRA2B ENSG00000274286	0	0	0	0	2	0	0	1	6	0
ADRA2C ENSG00000184160	0	1	1	0	0	5	0	7	1	0
ADRB1 ENSG00000043591	73	3	1	73	4	8	3	26	13	8
ADRB2 ENSG00000169252	19	13	66	6	84	59	0	11	8	6
ADRB3 ENSG00000188778	2	10	0	0	0	5	4	1	0	0
ADRM1 ENSG00000130706	76	47	101	73	77	61	70	37	12	93
ADSL ENSG00000239900	34	1	27	38	57	2	22	31	137	30
ADSS ENSG00000035687	27	0	10	14	32	76	29	2	17	70
ADSSL1 ENSG00000185100	16	5	35	50	0	31	7	0	4	6
ADTRP ENSG00000111863	0	0	0	0	0	0	0	0	0	3
AEBP1 ENSG00000106624	1	440	1210	203	38	120	123	396	538	68
AEBP2 ENSG00000139154	4	30	28	1	72	5	0	0	3	11
AEN ENSG00000181026	0	0	8	44	10	0	36	3	1	202
AES ENSG00000104964	26	1914	690	122	639	244	116	720	977	311
AF011889.5 ENSG00000241489	1	0	1	0	0	3	0	0	1	0
AF131216.1 ENSG00000280273	0	0	0	2	0	0	1	0	0	0
AFAP1 ENSG00000196526	14	3	8	23	52	4	23	14	44	18
AFAP1L1 ENSG00000157510	1	18	2	10	0	0	13	0	10	0
AFAP1L2 ENSG00000169129	15	11	1	0	5	0	0	7	15	0
AFF1 ENSG00000172493	21	19	1	27	29	26	35	11	2	17
AFF2 ENSG00000155966	0	0	0	0	0	0	0	0	0	0
AFF3 ENSG00000144218	124	15	4	105	41	151	119	38	7	105
AFF4 ENSG00000072364	35	25	88	0	26	46	9	14	3	16
AFG3L2 ENSG00000141385	179	198	9	120	13	243	2	16	0	0
AFMID ENSG00000183077	177	29	99	263	77	181	77	56	26	0
AFTPH ENSG00000119844	93	36	3	67	39	14	2	57	3	33
AGA ENSG00000038002	2	4	14	2	14	1	5	35	6	1
AGAP1 ENSG00000157985	18	3	42	4	34	4	0	11	8	6
AGAP14P ENSG00000279058	2	0	0	0	1	0	0	0	0	4
AGAP2 ENSG00000135439	2	0	1	1	24	3	2	0	4	0
AGAP3 ENSG00000133612	20	182	14	38	75	3	91	0	79	50
AGAP4 ENSG00000188234	1	28	40	12	33	23	3	18	10	0
AGAP5 ENSG00000172650	0	0	2	0	0	0	0	0	0	0
AGAP6 ENSG00000204149	7	5	41	41	34	14	14	16	6	14
AGAP9 ENSG00000204172	10	0	4	0	31	0	43	10	25	1
AGBL2 ENSG00000165923	9	0	0	2	0	3	0	0	0	0
AGBL3 ENSG00000146856	0	0	7	0	4	1	9	0	2	0
AGBL4 ENSG00000186094	13	0	2	1	2	0	0	1	0	0
AGBL5 ENSG00000084693	61	157	88	14	18	80	45	59	56	14
AGER ENSG00000204305	5	26	43	2	3	53	15	36	0	1
AGFG1 ENSG00000173744	15	0	6	11	61	25	0	10	2	15
AGFG2 ENSG00000106351	7	70	62	13	59	78	23	36	59	60
AGGF1 ENSG00000164252	5	2	0	9	5	1	52	34	0	0
AGK ENSG00000006530	0	0	2	10	2	39	2	10	1	17
AGL ENSG00000162688	36	8	0	0	1	19	6	0	2	0
AGMAT ENSG00000116771	1	0	5	1	0	1	0	0	1	2
AGMO ENSG00000187546	2	0	0	0	0	0	0	0	0	0
AGO1 ENSG00000092847	6	2	124	38	20	34	75	69	0	1
AGO2 ENSG00000123908	104	5	17	17	17	1	22	7	71	0
AGO3 ENSG00000126070	0	56	48	12	3	3	34	1	0	19
AGO4 ENSG00000134698	38	6	0	6	10	2	2	20	9	13
AGPAT1 ENSG00000204310	94	404	373	102	555	201	34	209	125	33
AGPAT2 ENSG00000169692	43	163	97	13	70	29	5	47	38	27
AGPAT3 ENSG00000160216	138	84	136	59	6	6	123	16	131	50
AGPAT4 ENSG00000026652	1	24	1	8	1	17	0	8	1	9
AGPAT5 ENSG00000155189	2	0	16	0	7	2	1	5	1	2
AGPS ENSG00000018510	0	4	6	0	2	1	2	49	0	1
AGR2 ENSG00000106541	100	123	423	2948	175	0	25	12	64	3
AGR3 ENSG00000173467	1	0	0	31	0	0	0	0	0	0
AGRN ENSG00000188157	47	9	3	14	21	94	39	99	19	40
AGRP ENSG00000159723	2	0	0	0	0	0	0	0	0	0
AGT ENSG00000135744	2	2	51	0	0	1	42	44	0	3
AGTPBP1 ENSG00000135049	0	1	0	3	0	0	0	0	10	1
AGTR1 ENSG00000144891	0	0	5	2	2	0	0	0	0	5
AGTRAP ENSG00000177674	626	450	255	123	305	452	533	209	157	202
AHCTF1 ENSG00000153207	37	15	5	25	3	1	42	1	0	22
AHCY ENSG00000101444	501	1	429	154	235	2	290	348	84	370
AHCYL1 ENSG00000168710	18	174	0	217	179	227	101	311	209	75
AHCYL2 ENSG00000158467	6	6	37	29	0	100	9	2	2	1
AHDC1 ENSG00000126705	151	162	128	18	15	2	23	122	16	19
AHI1 ENSG00000135541	125	40	10	178	224	20	76	20	9	13
AHNAK ENSG00000124942	498	566	784	524	850	534	390	33	556	656
AHNAK2 ENSG00000185567	7	144	319	1	1	8	0	0	52	0
AHR ENSG00000106546	0	2	4	4	0	5	0	30	0	26
AHRR ENSG00000063438	0	0	0	0	0	0	0	1	0	0
AHSA1 ENSG00000100591	13	127	35	85	1	84	91	82	8	56
AHSA2 ENSG00000173209	93	27	51	3	36	67	27	47	3	2
AHSG ENSG00000145192	0	0	0	0	1	0	1	1	0	1
AICDA ENSG00000111732	0	0	0	0	0	0	0	0	0	0
AIDA ENSG00000186063	7	0	0	0	1	9	38	0	3	4
AIF1 ENSG00000204472	1	1	84	4	7	5	5	36	30	13
AIF1L ENSG00000126878	0	10	24	23	2	1	0	9	11	1
AIFM1 ENSG00000156709	217	95	50	3	2	320	24	72	59	183
AIFM2 ENSG00000042286	8	1	73	3	1	2	60	0	2	5
AIFM3 ENSG00000183773	0	0	5	1	11	1	0	0	0	3
AIG1 ENSG00000146416	0	122	182	70	111	2	22	18	7	167
AIM1 ENSG00000112297	0	6	4	25	57	33	5	45	2	0
AIM1L ENSG00000176092	0	0	0	0	0	0	3	0	0	0
AIM2 ENSG00000163568	0	0	0	0	1	0	0	0	0	0
AIMP1 ENSG00000164022	10	3	19	19	39	34	49	56	85	3
AIMP2 ENSG00000106305	6	0	0	0	0	27	27	2	34	58
AIP ENSG00000110711	87	375	204	3	101	0	58	44	20	12
AIPL1 ENSG00000129221	0	0	1	5	0	0	0	0	0	0
AIRE ENSG00000160224	0	0	0	0	0	0	0	0	0	0
AJAP1 ENSG00000196581	1	0	1	0	2	9	1	0	0	0
AJUBA ENSG00000129474	0	6	0	3	0	53	33	2	1	2
AK1 ENSG00000106992	2	39	38	13	59	7	6	3	6	21
AK2 ENSG00000004455	89	21	45	333	146	114	400	194	116	12
AK3 ENSG00000147853	1	37	3	22	91	2	4	53	6	1
AK4 ENSG00000162433	3	2	2	0	41	38	3	3	1	5
AK5 ENSG00000154027	0	0	1	0	0	0	0	1	0	0
AK6 ENSG00000085231	0	0	23	8	27	34	17	21	1	0
AK7 ENSG00000140057	0	0	2	0	2	1	1	0	0	2
AK8 ENSG00000165695	5	0	2	1	13	0	1	1	1	5
AK9 ENSG00000155085	2	16	0	28	1	1	3	0	15	6
AKAP1 ENSG00000121057	506	301	305	404	350	51	333	142	197	73
AKAP10 ENSG00000108599	42	3	5	1	9	8	33	15	5	92
AKAP11 ENSG00000023516	24	0	47	2	10	86	2	0	2	27
AKAP12 ENSG00000131016	2	1	29	3	1	22	6	0	34	7
AKAP13 ENSG00000170776	0	10	80	39	27	66	6	12	41	15
AKAP17A ENSG00000197976	17	94	0	51	177	18	19	104	10	4
AKAP3 ENSG00000111254	0	18	6	5	0	1	1	0	0	1
AKAP5 ENSG00000179841	0	0	0	2	1	0	1	0	0	0
AKAP6 ENSG00000151320	0	0	1	0	0	1	0	0	0	2
AKAP7 ENSG00000118507	0	2	6	11	7	2	36	2	0	0
AKAP8 ENSG00000105127	338	124	218	137	55	4	0	232	72	158
AKAP8L ENSG00000011243	142	274	62	258	161	123	277	236	118	64
AKAP9 ENSG00000127914	118	2	12	125	13	154	80	4	52	14
AKIP1 ENSG00000166452	8	71	27	2	10	51	71	111	15	68
AKIRIN1 ENSG00000174574	20	5	91	0	49	36	2	4	2	1
AKIRIN2 ENSG00000135334	4	0	0	0	8	0	39	0	14	0
AKNA ENSG00000106948	36	3	179	99	38	6	5	23	21	31
AKR1A1 ENSG00000117448	821	296	383	160	211	93	232	218	285	170
AKR1B1 ENSG00000085662	260	2	69	157	18	0	20	142	142	7
AKR1B10 ENSG00000198074	0	0	0	0	0	0	0	0	0	0
AKR1C1 ENSG00000187134	1	55	232	3	6	2	0	5	24	1
AKR1C2 ENSG00000151632	3	0	54	3	8	5	1	10	140	81
AKR1C3 ENSG00000196139	10	6	1	1	41	0	3	20	0	5
AKR1E2 ENSG00000165568	0	0	0	0	1	0	0	0	0	0
AKR7A2 ENSG00000053371	28	9	491	391	363	315	360	174	192	338
AKR7A3 ENSG00000162482	3	1	1	6	1	0	0	11	0	24
AKR7L ENSG00000211454	0	0	2	1	2	0	0	0	5	0
AKT1 ENSG00000142208	277	663	647	229	701	462	526	324	164	303
AKT1S1 ENSG00000204673	7	398	45	91	83	62	53	21	47	49
AKT2 ENSG00000105221	46	388	724	112	223	221	231	148	83	161
AKT3 ENSG00000117020	478	13	20	421	5	2	58	7	25	84
AKTIP ENSG00000166971	12	7	1	2	7	52	19	0	1	2
AL049794.1 ENSG00000280240	1	0	0	0	0	0	0	0	0	0
AL049872.1 ENSG00000279963	1	1	0	0	0	0	0	0	0	0
AL354828.1 ENSG00000279282	0	0	0	0	0	0	0	0	0	0
AL354828.2 ENSG00000280175	0	2	0	0	0	1	0	0	0	1
AL356053.1 ENSG00000150076	1	0	0	0	0	0	0	0	0	2
AL358852.1 ENSG00000278899	0	0	0	0	1	0	2	3	2	0
AL365181.1 ENSG00000280316	0	1	3	1	1	0	0	0	0	0
AL513523.2 ENSG00000279767	0	15	0	0	6	0	0	2	0	12
AL589743.1 ENSG00000279508	197	295	0	16	41	0	60	3	6	24
ALAD ENSG00000148218	2	33	14	60	232	28	110	27	11	10
ALAS1 ENSG00000023330	1	0	14	34	33	15	18	88	23	40
ALAS2 ENSG00000158578	0	0	0	1	1	0	0	0	1	0
ALB ENSG00000163631	13	0	0	0	0	0	0	1	1	0
ALCAM ENSG00000170017	28	45	0	99	104	28	47	1	0	17
ALDH16A1 ENSG00000161618	1	85	115	7	0	0	12	12	53	146
ALDH18A1 ENSG00000059573	149	25	234	78	95	23	433	197	107	14
ALDH1A1 ENSG00000165092	201	0	42	22	15	5	0	5	1	4
ALDH1A2 ENSG00000128918	104	5	9	16	2	2	3	71	158	1
ALDH1A3 ENSG00000184254	101	34	7	32	27	123	47	48	20	41
ALDH1B1 ENSG00000137124	26	44	259	87	5	92	157	5	39	2
ALDH1L1 ENSG00000144908	16	3	4	0	18	12	20	2	66	9
ALDH1L2 ENSG00000136010	0	0	46	2	1	2	0	1	1	0
ALDH3A1 ENSG00000108602	0	3	9	15	1	1	33	0	0	5
ALDH3A2 ENSG00000072210	30	225	221	47	361	67	78	17	27	139
ALDH3B1 ENSG00000006534	4	18	4	13	3	0	1	0	0	1
ALDH3B2 ENSG00000132746	0	1	0	29	2	0	0	3	2	20
ALDH4A1 ENSG00000159423	295	666	157	0	187	254	33	160	18	6
ALDH5A1 ENSG00000112294	1	9	0	1	2	45	2	10	11	5
ALDH6A1 ENSG00000119711	1	214	6	23	234	69	74	36	8	136
ALDH7A1 ENSG00000164904	333	18	53	71	200	8	109	40	8	80
ALDH8A1 ENSG00000118514	0	0	0	5	0	0	0	0	0	0
ALDH9A1 ENSG00000143149	137	6	23	0	461	33	57	85	50	30
ALDOA ENSG00000149925	564	1004	1154	285	178	586	255	313	480	414
ALDOB ENSG00000136872	0	0	0	0	0	0	0	0	0	0
ALDOC ENSG00000109107	217	80	105	22	7	56	38	17	1	85
ALG1 ENSG00000033011	68	46	3	105	58	68	38	45	32	69
ALG10 ENSG00000139133	1	0	1	0	0	1	0	0	1	2
ALG10B ENSG00000175548	0	8	1	9	7	1	2	4	0	7
ALG11 ENSG00000253710	1	1	0	0	1	1	0	0	0	1
ALG12 ENSG00000182858	32	233	196	139	168	3	70	9	21	77
ALG13 ENSG00000101901	77	16	5	8	13	33	50	5	2	39
ALG14 ENSG00000172339	111	0	3	8	4	6	1	0	1	15
ALG1L ENSG00000189366	2	0	1	1	0	1	0	0	0	3
ALG1L2 ENSG00000251287	0	0	0	0	0	0	0	0	0	0
ALG2 ENSG00000119523	64	56	5	1	158	76	9	25	74	17
ALG3 ENSG00000214160	159	153	54	109	31	142	12	3	181	29
ALG5 ENSG00000120697	0	15	14	21	60	87	14	3	43	7
ALG6 ENSG00000088035	26	0	5	2	1	6	11	0	1	9
ALG8 ENSG00000159063	83	0	36	72	49	5	5	14	23	6
ALG9 ENSG00000086848	7	0	0	1	80	3	4	0	0	2
ALKBH1 ENSG00000100601	0	0	9	0	1	19	0	4	0	0
ALKBH2 ENSG00000189046	54	13	14	62	0	7	30	45	8	17
ALKBH3 ENSG00000166199	53	43	6	127	147	54	57	13	20	30
ALKBH4 ENSG00000160993	66	125	7	108	82	0	18	69	22	32
ALKBH5 ENSG00000091542	149	111	192	143	292	98	87	427	77	115
ALKBH6 ENSG00000239382	84	63	64	84	29	15	1	23	0	26
ALKBH7 ENSG00000125652	102	598	305	329	105	81	175	127	288	112
ALKBH8 ENSG00000137760	5	0	1	0	0	27	2	1	1	23
ALMS1 ENSG00000116127	6	2	0	0	0	2	105	5	0	1
ALOX12 ENSG00000108839	0	0	0	0	3	0	0	0	0	0
ALOX12B ENSG00000179477	0	0	0	0	0	0	0	0	0	0
ALOX15 ENSG00000161905	7	0	0	0	0	0	1	2	0	0
ALOX15B ENSG00000179593	171	12	390	124	16	9	1	24	14	257
ALOX5 ENSG00000012779	6	5	84	12	30	0	1	11	1	6
ALOX5AP ENSG00000132965	0	0	12	50	1	3	3	26	4	6
ALPK1 ENSG00000073331	1	38	14	13	16	0	0	3	3	2
ALPK3 ENSG00000136383	0	0	0	10	1	0	1	1	0	0
ALPL ENSG00000162551	3	2	9	3	3	0	7	3	11	0
ALS2 ENSG00000003393	3	4	91	1	0	1	6	5	3	1
ALS2CL ENSG00000178038	1	11	5	9	8	0	4	1	24	41
ALS2CR11 ENSG00000155754	0	0	0	0	0	1	0	0	0	0
ALX3 ENSG00000156150	2	0	0	0	4	2	0	1	3	0
ALYREF ENSG00000183684	20	5	101	0	46	2	3	39	0	6
AMACR ENSG00000242110	402	246	349	884	42	23	110	137	15	57
AMBP ENSG00000106927	3	1	1	4	0	0	0	0	0	0
AMBRA1 ENSG00000110497	85	10	16	3	4	57	13	0	15	74
AMD1 ENSG00000123505	195	39	2	54	147	131	128	4	4	42
AMDHD1 ENSG00000139344	0	0	0	1	0	0	0	0	0	0
AMDHD2 ENSG00000162066	1	64	58	20	4	84	50	2	8	17
AMELY ENSG00000099721	0	0	0	0	0	0	0	0	0	0
AMER1 ENSG00000184675	25	4	1	1	1	0	16	8	67	1
AMER2 ENSG00000165566	0	0	0	0	0	0	1	0	0	0
AMER3 ENSG00000178171	0	0	1	0	2	0	0	0	1	0
AMFR ENSG00000159461	133	69	105	49	13	23	11	110	74	12
AMH ENSG00000104899	15	0	8	1	4	21	2	0	4	2
AMHR2 ENSG00000135409	0	0	0	0	0	0	0	0	0	0
AMIGO1 ENSG00000181754	0	82	8	9	36	134	53	26	11	62
AMIGO2 ENSG00000139211	20	0	8	0	0	0	1	0	0	0
AMIGO3 ENSG00000176020	0	0	3	0	0	0	5	2	4	0
AMMECR1 ENSG00000101935	1	14	1	0	4	1	0	1	0	0
AMMECR1L ENSG00000144233	0	2	48	0	35	19	0	7	6	0
AMN ENSG00000166126	0	11	0	0	0	1	0	1	3	0
AMN1 ENSG00000151743	1	2	8	6	0	0	0	12	1	4
AMOT ENSG00000126016	52	1	88	8	51	18	29	125	0	53
AMOTL1 ENSG00000166025	59	99	273	39	172	124	19	24	142	57
AMOTL2 ENSG00000114019	1	33	23	1	37	32	10	1	128	1
AMPD1 ENSG00000116748	0	0	4	1	0	0	0	1	34	2
AMPD2 ENSG00000116337	6	268	84	113	12	10	4	100	34	49
AMPD3 ENSG00000133805	2	14	4	21	1	12	17	0	1	6
AMPH ENSG00000078053	0	5	1	0	1	0	1	1	0	0
AMT ENSG00000145020	0	0	0	0	1	0	0	1	0	0
AMTN ENSG00000187689	0	0	0	0	0	0	0	0	0	0
AMY1A ENSG00000237763	0	1	1	0	0	1	0	0	5	2
AMY1B ENSG00000174876	6	2	0	0	4	5	3	0	8	3
AMY1C ENSG00000187733	1	0	0	0	0	1	0	0	2	1
AMY2A ENSG00000243480	1	2	0	0	0	0	0	0	1	2
AMY2B ENSG00000240038	50	1	0	2	14	18	7	0	2	4
AMZ1 ENSG00000174945	0	0	0	0	0	0	0	1	0	0
AMZ2 ENSG00000196704	99	6	89	1	3	13	3	47	2	1
ANAPC1 ENSG00000153107	96	44	77	4	52	0	1	0	3	15
ANAPC10 ENSG00000164162	0	3	13	0	0	7	2	0	0	0
ANAPC11 ENSG00000141552	176	487	364	332	361	306	589	397	159	42
ANAPC13 ENSG00000129055	33	0	29	1	20	21	11	36	2	1
ANAPC15 ENSG00000110200	246	401	192	140	97	144	43	4	202	60
ANAPC16 ENSG00000166295	394	119	60	157	220	76	161	177	64	156
ANAPC2 ENSG00000176248	119	108	142	120	88	56	134	145	95	125
ANAPC4 ENSG00000053900	2	1	2	24	38	9	49	16	71	41
ANAPC5 ENSG00000089053	217	111	298	277	72	270	286	54	145	206
ANAPC7 ENSG00000196510	125	5	189	145	104	254	210	122	76	176
ANG ENSG00000214274	253	406	130	233	135	49	118	69	44	13
ANGEL1 ENSG00000013523	67	39	4	1	26	56	2	1	6	0
ANGEL2 ENSG00000174606	3	19	0	0	0	0	110	1	0	4
ANGPT1 ENSG00000154188	0	22	0	1	0	0	0	0	0	24
ANGPT2 ENSG00000091879	1	1	3	1	2	3	0	1	0	0
ANGPT4 ENSG00000101280	0	0	0	0	0	0	1	0	3	3
ANGPTL1 ENSG00000116194	0	1	30	8	0	0	0	0	0	1
ANGPTL2 ENSG00000136859	3	92	219	1	76	6	25	136	90	2
ANGPTL4 ENSG00000167772	62	28	14	24	0	42	18	0	3	5
ANGPTL6 ENSG00000130812	0	0	5	3	0	0	0	0	0	0
ANGPTL7 ENSG00000171819	0	0	0	2	0	0	0	0	0	0
ANK1 ENSG00000029534	3	0	0	1	3	17	0	1	0	0
ANK2 ENSG00000145362	2	3	66	1	0	0	2	2	0	0
ANK3 ENSG00000151150	34	13	0	5	20	88	0	38	32	4
ANKAR ENSG00000151687	1	0	4	0	3	2	1	1	0	0
ANKDD1A ENSG00000166839	5	0	16	0	3	1	4	1	2	2
ANKDD1B ENSG00000189045	1	0	0	0	4	52	0	0	4	0
ANKEF1 ENSG00000132623	4	0	2	0	0	72	2	6	6	2
ANKFN1 ENSG00000153930	1	0	0	0	0	0	0	0	0	0
ANKFY1 ENSG00000185722	54	3	4	129	29	108	21	76	1	18
ANKH ENSG00000154122	216	197	2	366	410	85	218	64	197	11
ANKHD1 ENSG00000131503	9	8	12	30	44	62	1	4	1	1
ANKHD1-EIF4EBP3 ENSG00000254996	4	7	2	4	0	4	4	1	0	1
ANKIB1 ENSG00000001629	0	4	10	6	9	6	6	5	2	3
ANKK1 ENSG00000170209	0	1	2	0	2	11	0	1	0	5
ANKLE1 ENSG00000160117	0	0	0	0	0	0	1	3	0	0
ANKLE2 ENSG00000176915	276	0	16	142	140	11	103	1	6	0
ANKMY1 ENSG00000144504	74	88	2	51	94	36	4	8	38	31
ANKMY2 ENSG00000106524	4	26	14	3	7	1	0	5	1	1
ANKRA2 ENSG00000164331	0	10	14	17	31	14	2	0	0	8
ANKRD10 ENSG00000088448	537	56	0	129	238	133	668	38	84	105
ANKRD11 ENSG00000167522	128	35	193	15	91	78	41	86	171	0
ANKRD12 ENSG00000101745	1	22	7	1	7	7	7	2	0	0
ANKRD13A ENSG00000076513	4	66	16	1	1	11	7	3	5	13
ANKRD13B ENSG00000198720	6	7	9	21	2	7	21	3	23	0
ANKRD13C ENSG00000118454	0	0	7	30	8	3	2	36	0	2
ANKRD13D ENSG00000172932	118	118	318	41	6	20	224	4	18	2
ANKRD16 ENSG00000134461	7	103	105	2	40	58	27	2	1	1
ANKRD17 ENSG00000132466	1	7	0	5	37	25	88	1	4	11
ANKRD18A ENSG00000180071	0	1	0	0	0	1	0	0	0	16
ANKRD18B ENSG00000230453	0	0	0	0	1	0	0	1	0	0
ANKRD2 ENSG00000165887	0	2	0	0	0	0	0	0	0	0
ANKRD20A1 ENSG00000260691	0	2	3	1	0	0	15	0	0	0
ANKRD20A2 ENSG00000183148	0	0	0	0	0	0	0	1	0	1
ANKRD20A3 ENSG00000276203	1	0	0	1	0	1	7	1	0	0
ANKRD20A4 ENSG00000172014	0	0	0	0	0	1	1	0	0	0
ANKRD22 ENSG00000152766	3	1	0	74	0	2	40	0	0	2
ANKRD23 ENSG00000163126	22	3	1	76	6	0	14	33	133	1
ANKRD24 ENSG00000089847	20	68	0	0	0	16	1	1	0	10
ANKRD26 ENSG00000107890	0	19	0	0	2	0	0	69	0	0
ANKRD27 ENSG00000105186	8	2	0	6	0	98	7	0	0	17
ANKRD28 ENSG00000206560	0	21	0	12	0	21	4	3	0	0
ANKRD29 ENSG00000154065	1	1	61	1	0	0	0	2	1	0
ANKRD30BL ENSG00000163046	0	0	0	0	0	0	0	0	0	1
ANKRD33B ENSG00000164236	1	0	0	0	0	2	0	0	0	0
ANKRD34A ENSG00000272031	13	9	0	0	11	1	0	0	0	5
ANKRD34B ENSG00000189127	0	0	0	0	0	0	0	0	0	0
ANKRD35 ENSG00000198483	1	3	109	21	6	23	4	54	38	0
ANKRD36 ENSG00000135976	33	2	5	10	0	1	0	5	0	0
ANKRD36B ENSG00000196912	1	0	8	1	18	3	2	1	0	43
ANKRD36C ENSG00000174501	0	0	16	17	8	0	1	0	1	2
ANKRD37 ENSG00000186352	138	23	12	44	76	191	179	1	11	256
ANKRD39 ENSG00000213337	45	160	14	0	18	3	44	0	4	1
ANKRD40 ENSG00000154945	45	64	18	27	1	1	108	41	36	1
ANKRD42 ENSG00000137494	5	1	23	9	6	4	3	4	0	2
ANKRD44 ENSG00000065413	0	0	0	0	0	0	0	0	0	1
ANKRD46 ENSG00000186106	0	6	0	13	48	6	7	8	4	0
ANKRD49 ENSG00000168876	1	9	0	0	9	0	0	23	0	0
ANKRD50 ENSG00000151458	4	15	0	2	0	8	16	34	25	10
ANKRD52 ENSG00000139645	97	36	194	18	38	19	118	29	6	136
ANKRD53 ENSG00000144031	0	11	0	3	1	0	0	0	0	2
ANKRD54 ENSG00000100124	59	11	74	32	9	2	16	1	53	202
ANKRD6 ENSG00000135299	3	0	1	1	18	2	4	4	3	17
ANKRD62 ENSG00000181626	0	0	0	0	0	0	0	0	0	0
ANKRD65 ENSG00000235098	5	6	36	11	36	7	67	77	50	23
ANKRD66 ENSG00000230062	0	0	0	0	0	0	0	0	0	0
ANKRD9 ENSG00000156381	4	96	38	24	32	0	8	11	11	80
ANKS1A ENSG00000064999	10	3	5	3	0	19	60	1	0	6
ANKS1B ENSG00000185046	0	5	11	7	0	0	0	0	1	1
ANKS3 ENSG00000168096	83	58	8	27	122	4	57	2	12	96
ANKS6 ENSG00000165138	15	14	3	15	12	30	111	44	69	9
ANKZF1 ENSG00000163516	113	114	9	283	10	79	200	4	453	65
ANLN ENSG00000011426	0	0	0	2	0	0	0	1	0	1
ANO1 ENSG00000131620	71	0	2	0	6	0	1	0	19	0
ANO10 ENSG00000160746	80	98	203	81	3	7	2	4	6	25
ANO2 ENSG00000047617	0	1	0	0	0	0	0	0	0	0
ANO3 ENSG00000134343	0	0	0	0	0	1	0	0	0	0
ANO4 ENSG00000151572	1	16	0	13	2	0	0	0	1	10
ANO5 ENSG00000171714	3	1	5	3	2	5	6	1	2	13
ANO6 ENSG00000177119	3	1	22	0	0	9	5	6	0	3
ANO7 ENSG00000146205	1047	606	105	138	194	604	443	184	309	328
ANO8 ENSG00000074855	46	0	87	22	93	36	1	90	50	2
ANO9 ENSG00000185101	1	46	154	1	7	5	0	4	208	14
ANOS1 ENSG00000011201	0	1	30	0	8	0	10	4	0	1
ANP32A ENSG00000140350	202	3	224	134	278	178	90	4	130	299
ANP32B ENSG00000136938	0	99	19	32	60	37	36	201	69	18
ANP32E ENSG00000143401	4	7	2	0	0	23	2	0	25	2
ANPEP ENSG00000166825	1	22	197	1015	0	4	8	5	0	666
ANTXR1 ENSG00000169604	25	8	10	27	12	115	1	16	9	4
ANTXR2 ENSG00000163297	721	4	119	40	878	1	61	399	348	298
ANXA1 ENSG00000135046	76	57	127	1	51	6	2	3	20	78
ANXA11 ENSG00000122359	879	729	577	800	417	225	481	769	791	223
ANXA13 ENSG00000104537	4	1	15	4	8	2	0	0	2	0
ANXA2 ENSG00000182718	186	0	1011	200	45	84	62	442	442	97
ANXA2R ENSG00000177721	9	2	1	7	26	14	0	21	2	0
ANXA3 ENSG00000138772	53	38	8	3	9	12	8	11	1	9
ANXA4 ENSG00000196975	0	20	8	12	11	62	5	1	23	2
ANXA5 ENSG00000164111	448	94	93	288	249	180	131	162	11	42
ANXA6 ENSG00000197043	46	398	922	41	125	38	181	558	62	101
ANXA7 ENSG00000138279	57	0	20	93	164	27	78	0	6	14
ANXA8 ENSG00000265190	0	0	0	0	0	0	0	0	0	0
ANXA8L1 ENSG00000264230	3	2	11	5	0	1	1	1	1	3
AOAH ENSG00000136250	3	8	50	0	4	21	1	5	30	4
AOC1 ENSG00000002726	0	0	1	2	0	0	8	0	2	1
AOC2 ENSG00000131480	0	39	0	0	0	1	0	3	1	0
AOC3 ENSG00000131471	2	71	282	48	3	5	4	37	59	10
AOX1 ENSG00000138356	0	1	3	1	3	1	3	0	11	9
AP000275.65 ENSG00000265590	0	0	0	0	0	0	0	1	0	0
AP000350.10 ENSG00000251357	0	0	0	0	0	0	0	0	1	0
AP000769.1 ENSG00000279576	5	189	16	71	158	35	0	3	6	20
AP000866.1 ENSG00000279342	0	0	0	0	1	0	0	0	3	0
AP006285.2 ENSG00000278919	0	0	0	0	0	0	0	0	0	0
AP1AR ENSG00000138660	5	16	5	9	10	4	64	1	10	35
AP1B1 ENSG00000100280	550	210	272	83	90	161	210	213	6	121
AP1G1 ENSG00000166747	72	0	0	56	28	37	22	12	2	8
AP1G2 ENSG00000213983	359	385	284	401	21	191	467	33	125	46
AP1M1 ENSG00000072958	24	353	101	4	3	6	179	267	80	12
AP1M2 ENSG00000129354	327	557	1	328	119	447	345	49	247	17
AP1S1 ENSG00000106367	192	416	168	69	146	75	127	13	37	202
AP1S2 ENSG00000182287	2	28	18	2	0	16	0	0	11	2
AP1S3 ENSG00000152056	1	2	1	3	15	8	0	1	0	0
AP2A1 ENSG00000196961	234	134	13	127	28	73	81	112	130	56
AP2A2 ENSG00000183020	4	346	450	139	139	71	414	36	33	137
AP2B1 ENSG00000006125	161	270	167	79	72	8	120	131	85	34
AP2M1 ENSG00000161203	455	278	547	252	148	212	141	298	135	42
AP2S1 ENSG00000042753	299	558	744	208	161	322	472	394	231	80
AP3B1 ENSG00000132842	8	51	12	1	127	10	1	0	1	12
AP3B2 ENSG00000103723	1	0	8	1	0	0	0	2	2	0
AP3D1 ENSG00000065000	6	180	21	143	508	25	131	81	139	30
AP3M1 ENSG00000185009	2	2	0	94	0	37	77	1	61	201
AP3M2 ENSG00000070718	13	1	3	4	41	4	30	134	105	70
AP3S1 ENSG00000177879	3	0	8	17	1	2	6	4	0	16
AP3S2 ENSG00000157823	7	112	55	6	22	16	86	46	7	43
AP4B1 ENSG00000134262	52	53	3	9	0	2	9	52	99	97
AP4E1 ENSG00000081014	6	0	2	8	8	2	4	4	1	3
AP4M1 ENSG00000221838	1	57	5	23	2	75	19	43	27	45
AP4S1 ENSG00000100478	18	12	4	6	1	3	0	5	0	0
AP5B1 ENSG00000254470	12	25	23	4	0	1	0	2	25	4
AP5M1 ENSG00000053770	20	0	10	11	1	2	18	1	9	0
AP5S1 ENSG00000125843	13	7	14	6	65	0	10	18	47	11
AP5Z1 ENSG00000242802	97	52	0	75	4	37	1	42	29	84
APAF1 ENSG00000120868	2	8	1	41	15	4	6	1	0	0
APBA1 ENSG00000107282	3	14	1	0	0	29	3	3	1	0
APBA2 ENSG00000034053	5	5	5	1	65	0	0	5	0	1
APBA3 ENSG00000011132	5	317	25	116	7	18	36	32	8	44
APBB1 ENSG00000166313	3	48	169	52	24	3	101	77	13	31
APBB1IP ENSG00000077420	2	2	5	2	7	1	0	1	0	0
APBB2 ENSG00000163697	2	4	31	5	17	48	41	6	68	12
APBB3 ENSG00000113108	233	159	21	294	260	60	91	13	108	8
APC ENSG00000134982	26	10	9	0	58	15	0	0	3	38
APCDD1 ENSG00000154856	26	65	0	16	0	0	48	9	5	21
APCDD1L ENSG00000198768	0	0	13	1	0	0	1	4	0	2
APEH ENSG00000164062	257	279	133	113	84	166	79	114	127	83
APELA ENSG00000248329	2	1	0	0	15	0	4	0	1	0
APEX1 ENSG00000100823	106	242	292	37	229	130	157	39	6	112
APEX2 ENSG00000169188	36	48	24	2	35	38	34	18	32	5
APH1A ENSG00000117362	38	308	391	155	215	95	165	90	166	44
APH1B ENSG00000138613	8	12	4	49	87	49	127	87	29	51
API5 ENSG00000166181	41	8	4	0	32	1	0	0	0	0
APIP ENSG00000149089	0	1	3	3	62	7	0	0	0	2
APITD1 ENSG00000175279	19	0	2	0	24	0	18	0	2	1
APITD1-CORT ENSG00000251503	0	1	0	0	0	0	0	1	0	0
APLF ENSG00000169621	0	0	1	0	0	1	0	0	0	0
APLN ENSG00000171388	1	0	18	1	2	0	0	0	0	1
APLNR ENSG00000134817	1	0	0	14	0	4	0	0	0	8
APLP1 ENSG00000105290	72	2	0	0	0	54	1	9	1	0
APLP2 ENSG00000084234	3667	676	5	839	2528	566	826	641	157	256
APMAP ENSG00000101474	536	54	8	351	379	422	380	57	5	11
APOA1 ENSG00000118137	0	0	0	0	0	0	0	0	0	0
APOBEC3A ENSG00000128383	0	0	2	0	2	0	0	1	0	0
APOBEC3B ENSG00000179750	0	0	2	0	0	0	0	0	0	0
APOBEC3C ENSG00000244509	34	0	3	65	109	80	2	115	9	2
APOBEC3D ENSG00000243811	1	3	0	0	0	1	0	7	0	0
APOBEC3F ENSG00000128394	3	2	1	39	3	5	6	12	0	32
APOBEC3G ENSG00000239713	7	4	4	3	7	28	15	1	67	15
APOBEC3H ENSG00000100298	0	0	0	23	0	0	0	0	0	0
APOBR ENSG00000184730	0	3	110	3	0	0	0	2	1	0
APOC1 ENSG00000130208	35	8	232	102	3	4	4	14	1	1
APOC2 ENSG00000234906	0	0	0	0	0	0	0	0	0	0
APOD ENSG00000189058	37	672	1060	1119	315	400	205	93	132	58
APOE ENSG00000130203	38	64	588	518	0	9	1	216	61	44
APOF ENSG00000175336	3	2	68	235	3	6	2	70	9	12
APOL1 ENSG00000100342	7	4	220	22	5	5	2	37	40	80
APOL2 ENSG00000128335	5	35	122	38	52	2	31	1	169	79
APOL3 ENSG00000128284	4	52	176	7	4	0	0	15	2	28
APOL4 ENSG00000100336	1	51	22	0	28	1	2	14	20	3
APOL6 ENSG00000221963	75	0	37	39	37	0	1	0	3	16
APOLD1 ENSG00000178878	0	0	0	1	0	0	1	0	0	28
APOM ENSG00000204444	6	24	7	0	0	0	0	0	5	0
APOO ENSG00000184831	0	1	16	1	5	4	0	2	1	5
APOOL ENSG00000155008	6	57	2	11	0	2	46	0	5	7
APP ENSG00000142192	1250	1040	1517	543	1548	549	435	799	449	803
APPBP2 ENSG00000062725	13	83	4	9	95	6	0	114	0	7
APPL1 ENSG00000157500	4	19	21	19	5	13	0	1	21	9
APPL2 ENSG00000136044	63	40	92	260	152	258	181	22	62	86
APRT ENSG00000198931	512	1036	1081	317	323	504	190	391	413	55
APTX ENSG00000137074	17	110	34	2	127	155	47	90	9	31
AQP1 ENSG00000240583	0	254	377	62	9	14	0	12	103	19
AQP10 ENSG00000143595	1	0	0	0	0	0	0	0	1	1
AQP11 ENSG00000178301	15	1	0	0	19	0	2	0	1	0
AQP2 ENSG00000167580	0	0	6	0	0	0	0	0	0	2
AQP3 ENSG00000165272	1606	294	183	351	407	888	148	458	184	365
AQP5 ENSG00000161798	6	2	0	0	0	2	122	2	69	0
AQP6 ENSG00000086159	0	1	0	4	0	0	0	0	0	0
AQP7 ENSG00000165269	0	0	0	0	0	0	0	6	0	0
AQR ENSG00000021776	2	57	4	22	7	1	3	204	104	5
AR ENSG00000169083	300	196	483	536	642	246	261	24	164	247
ARAF ENSG00000078061	125	259	59	23	21	202	25	66	69	78
ARAP1 ENSG00000186635	18	63	63	65	2	14	65	13	21	62
ARAP2 ENSG00000047365	0	2	1	2	0	0	0	5	0	6
ARAP3 ENSG00000120318	2	0	64	2	2	40	0	67	9	5
ARC ENSG00000198576	3	5	21	1	4	63	3	9	61	1
ARCN1 ENSG00000095139	51	55	76	71	80	0	111	17	1	65
AREG ENSG00000109321	0	0	0	0	0	0	0	0	0	0
AREL1 ENSG00000119682	139	7	16	152	133	32	113	8	3	5
ARF1 ENSG00000143761	97	335	181	120	195	242	50	25	21	112
ARF3 ENSG00000134287	50	152	206	201	357	442	227	467	395	41
ARF4 ENSG00000168374	37	9	68	159	125	102	10	100	67	5
ARF5 ENSG00000004059	56	1	25	5	26	2	13	7	0	10
ARF6 ENSG00000165527	78	12	2	172	81	5	93	4	17	8
ARFGAP1 ENSG00000101199	132	186	63	73	254	9	200	108	17	42
ARFGAP2 ENSG00000149182	39	345	150	203	92	32	131	83	273	78
ARFGAP3 ENSG00000242247	47	118	1	28	21	21	4	124	18	54
ARFGEF1 ENSG00000066777	83	21	3	12	12	0	0	3	3	2
ARFGEF2 ENSG00000124198	7	43	0	1	9	0	9	1	0	3
ARFGEF3 ENSG00000112379	72	116	4	10	98	31	67	5	11	10
ARFIP1 ENSG00000164144	1	0	0	35	6	50	11	3	3	6
ARFIP2 ENSG00000132254	314	339	365	550	85	236	119	372	170	190
ARFRP1 ENSG00000101246	181	106	210	85	2	151	11	118	32	100
ARG1 ENSG00000118520	0	0	0	0	0	0	0	0	0	7
ARG2 ENSG00000081181	377	170	99	1	471	253	698	46	290	65
ARGLU1 ENSG00000134884	322	273	8	158	102	313	94	14	50	47
ARHGAP1 ENSG00000175220	483	620	54	212	215	205	8	316	530	284
ARHGAP10 ENSG00000071205	2	43	27	48	75	46	30	14	49	24
ARHGAP11A ENSG00000198826	0	1	0	0	0	0	1	0	1	0
ARHGAP11B ENSG00000187951	1	0	2	1	0	0	0	1	0	1
ARHGAP12 ENSG00000165322	12	13	4	36	7	2	0	0	0	48
ARHGAP15 ENSG00000075884	5	0	0	0	21	0	0	0	0	0
ARHGAP17 ENSG00000140750	62	13	17	137	32	33	25	4	79	1
ARHGAP18 ENSG00000146376	3	0	44	0	5	35	1	1	13	12
ARHGAP19 ENSG00000213390	43	2	93	0	50	11	3	4	10	0
ARHGAP20 ENSG00000137727	0	1	0	0	1	1	0	1	0	1
ARHGAP21 ENSG00000107863	0	21	27	20	42	1	0	0	15	4
ARHGAP22 ENSG00000128805	14	9	22	0	1	13	6	0	6	12
ARHGAP23 ENSG00000275832	1	4	52	2	2	3	34	16	0	0
ARHGAP24 ENSG00000138639	0	2	6	5	0	0	1	0	1	3
ARHGAP25 ENSG00000163219	5	11	20	0	19	8	0	6	18	0
ARHGAP26 ENSG00000145819	0	0	1	0	33	14	2	0	51	34
ARHGAP27 ENSG00000159314	167	29	142	49	7	0	107	7	77	75
ARHGAP28 ENSG00000088756	27	0	2	0	1	0	1	2	0	3
ARHGAP29 ENSG00000137962	3	40	1	0	7	4	5	0	18	22
ARHGAP30 ENSG00000186517	1	0	89	0	13	0	0	5	2	8
ARHGAP31 ENSG00000031081	0	4	12	34	0	2	0	2	0	1
ARHGAP32 ENSG00000134909	0	50	57	59	22	70	35	0	60	7
ARHGAP33 ENSG00000004777	83	6	18	41	28	84	7	23	69	44
ARHGAP35 ENSG00000160007	142	0	15	65	12	18	6	4	52	60
ARHGAP39 ENSG00000147799	6	41	18	0	156	16	27	184	3	0
ARHGAP4 ENSG00000089820	1	7	186	62	10	8	13	0	0	171
ARHGAP40 ENSG00000124143	0	1	1	0	0	0	0	3	1	0
ARHGAP42 ENSG00000165895	1	0	1	1	0	0	1	2	0	0
ARHGAP44 ENSG00000006740	8	11	0	3	11	0	13	5	0	5
ARHGAP45 ENSG00000180448	4	0	36	43	9	1	1	50	1	18
ARHGAP5 ENSG00000100852	5	67	0	33	0	3	4	16	0	7
ARHGAP6 ENSG00000047648	47	15	1	12	46	4	24	6	136	160
ARHGAP8 ENSG00000241484	0	6	8	6	0	75	14	2	6	3
ARHGAP9 ENSG00000123329	1	0	35	17	14	0	0	6	4	3
ARHGDIA ENSG00000141522	1139	1124	333	472	166	462	257	139	324	391
ARHGDIB ENSG00000111348	31	8	211	251	40	18	76	46	160	322
ARHGDIG ENSG00000242173	0	0	0	1	0	0	0	0	0	5
ARHGEF1 ENSG00000076928	3	73	246	225	41	43	142	102	21	160
ARHGEF10 ENSG00000104728	24	4	16	16	11	1	3	4	1	3
ARHGEF10L ENSG00000074964	3	28	65	64	70	2	18	4	2	47
ARHGEF11 ENSG00000132694	83	14	15	10	125	15	31	184	56	19
ARHGEF12 ENSG00000196914	73	0	16	28	8	62	12	12	28	6
ARHGEF15 ENSG00000198844	27	0	0	0	7	0	0	11	5	0
ARHGEF16 ENSG00000130762	42	13	0	53	62	70	41	23	1	109
ARHGEF17 ENSG00000110237	10	155	64	8	132	10	0	19	103	5
ARHGEF18 ENSG00000104880	0	0	0	0	0	0	0	0	0	1
ARHGEF19 ENSG00000142632	8	0	0	5	10	10	0	17	112	78
ARHGEF2 ENSG00000116584	58	47	221	140	88	22	48	80	251	13
ARHGEF25 ENSG00000240771	10	16	120	12	44	2	18	54	72	2
ARHGEF26 ENSG00000114790	3	4	4	24	60	49	70	14	3	2
ARHGEF28 ENSG00000214944	1	0	1	1	4	3	23	14	1	2
ARHGEF3 ENSG00000163947	13	5	6	62	118	8	23	0	62	79
ARHGEF33 ENSG00000214694	0	0	0	1	1	0	1	1	0	0
ARHGEF35 ENSG00000213214	0	0	0	0	1	0	0	1	0	0
ARHGEF37 ENSG00000183111	188	5	153	64	184	176	173	110	23	36
ARHGEF38 ENSG00000236699	13	5	0	0	5	7	66	0	0	6
ARHGEF39 ENSG00000137135	0	0	0	1	3	0	2	1	0	0
ARHGEF4 ENSG00000136002	5	11	54	0	10	1	43	71	1	22
ARHGEF40 ENSG00000165801	9	22	19	21	128	1	0	127	26	14
ARHGEF5 ENSG00000050327	45	47	31	31	2	18	0	12	4	6
ARHGEF6 ENSG00000129675	0	0	12	28	1	0	0	28	11	9
ARHGEF7 ENSG00000102606	424	185	12	303	209	160	197	82	0	134
ARHGEF9 ENSG00000131089	31	27	74	0	116	1	6	2	130	8
ARID1A ENSG00000117713	63	11	13	0	144	72	12	16	1	145
ARID1B ENSG00000049618	4	16	93	0	4	39	41	12	29	13
ARID2 ENSG00000189079	7	15	39	0	30	0	7	7	0	0
ARID3A ENSG00000116017	34	0	11	19	0	66	1	0	33	9
ARID3B ENSG00000179361	14	0	21	9	9	0	15	8	8	0
ARID4A ENSG00000032219	22	27	1	6	0	89	1	0	3	0
ARID4B ENSG00000054267	33	20	6	8	3	25	35	0	3	34
ARID5A ENSG00000196843	19	21	3	18	14	40	6	63	280	0
ARID5B ENSG00000150347	15	23	4	4	99	12	2	7	43	35
ARIH1 ENSG00000166233	178	181	4	55	10	84	5	5	29	3
ARIH2 ENSG00000177479	21	115	63	75	156	4	186	84	105	28
ARIH2OS ENSG00000221883	1	1	117	0	44	2	1	27	1	14
ARL1 ENSG00000120805	36	0	245	89	319	4	268	378	67	7
ARL10 ENSG00000175414	6	1	4	3	3	0	0	59	3	3
ARL11 ENSG00000152213	0	0	0	5	1	0	0	1	1	0
ARL13B ENSG00000169379	5	2	1	3	13	2	1	0	1	2
ARL14EP ENSG00000152219	2	38	1	18	1	3	0	0	29	46
ARL15 ENSG00000185305	3	0	5	22	1	13	0	8	2	1
ARL16 ENSG00000214087	109	235	113	141	190	254	149	49	27	91
ARL17A ENSG00000185829	0	2	3	32	21	17	3	5	2	0
ARL17B ENSG00000228696	1	1	10	9	6	11	8	1	6	2
ARL2 ENSG00000213465	0	113	33	33	5	4	63	48	7	24
ARL2BP ENSG00000102931	17	9	22	4	28	10	7	0	7	29
ARL3 ENSG00000138175	185	100	162	53	117	107	33	181	70	97
ARL4A ENSG00000122644	0	1	10	0	0	0	0	6	1	2
ARL4C ENSG00000188042	0	77	82	35	13	1	0	50	5	96
ARL4D ENSG00000175906	36	1	46	6	8	8	49	22	14	0
ARL5A ENSG00000162980	30	2	1	53	1	0	53	4	1	8
ARL5B ENSG00000165997	1	0	6	1	9	16	1	1	0	2
ARL6 ENSG00000113966	0	15	0	2	17	0	0	30	4	2
ARL6IP1 ENSG00000170540	71	34	83	53	31	0	130	0	11	7
ARL6IP4 ENSG00000182196	30	92	24	47	8	32	23	85	7	78
ARL6IP5 ENSG00000144746	151	6	95	1	87	34	31	87	69	65
ARL6IP6 ENSG00000177917	22	8	1	0	15	0	0	0	5	2
ARL8A ENSG00000143862	2	8	5	10	157	42	2	0	1	235
ARL8B ENSG00000134108	14	0	11	10	29	38	2	40	34	19
ARL9 ENSG00000196503	1	0	0	1	0	0	0	0	0	0
ARMC1 ENSG00000104442	2	3	4	2	3	2	1	0	5	4
ARMC10 ENSG00000170632	7	2	8	12	90	6	6	46	2	0
ARMC12 ENSG00000157343	6	2	1	0	0	4	25	3	2	3
ARMC2 ENSG00000118690	6	0	1	4	0	3	1	0	0	0
ARMC4 ENSG00000169126	0	1	0	1	1	1	1	0	0	14
ARMC5 ENSG00000140691	1	4	27	17	7	35	3	20	1	2
ARMC6 ENSG00000105676	10	127	74	67	14	9	42	140	101	0
ARMC7 ENSG00000125449	5	31	33	55	0	67	16	0	31	55
ARMC8 ENSG00000114098	9	6	3	46	3	39	4	0	56	0
ARMC9 ENSG00000135931	1	97	4	22	2	3	1	7	2	3
ARMCX1 ENSG00000126947	1	3	0	1	1	5	4	0	9	0
ARMCX2 ENSG00000184867	1	32	8	1	66	6	7	10	5	1
ARMCX3 ENSG00000102401	63	3	4	6	8	47	54	37	12	13
ARMCX4 ENSG00000196440	2	5	6	20	13	7	9	81	1	16
ARMCX5 ENSG00000125962	0	0	4	0	43	5	3	0	7	0
ARMCX6 ENSG00000198960	1	92	30	14	8	47	9	16	14	2
ARMS2 ENSG00000254636	0	0	0	0	0	0	0	1	0	0
ARMT1 ENSG00000146476	14	22	9	2	1	1	12	12	4	1
ARNT ENSG00000143437	11	2	9	168	243	0	43	51	167	22
ARNT2 ENSG00000172379	2	0	1	0	13	5	3	4	0	0
ARNTL ENSG00000133794	0	1	6	1	0	7	1	0	1	0
ARNTL2 ENSG00000029153	0	0	0	0	0	0	0	0	0	0
ARPC1A ENSG00000241685	1	96	50	55	236	64	51	0	0	33
ARPC1B ENSG00000130429	22	227	387	207	5	13	14	59	34	12
ARPC2 ENSG00000163466	214	150	259	16	36	99	46	0	50	0
ARPC3 ENSG00000111229	412	149	0	258	325	481	254	275	59	4
ARPC4 ENSG00000241553	19	238	145	164	37	62	155	45	104	48
ARPC5 ENSG00000162704	20	65	20	23	65	4	7	11	65	21
ARPC5L ENSG00000136950	41	52	80	33	4	101	3	40	2	30
ARPIN ENSG00000242498	207	1	8	1	0	101	75	1	42	45
ARPP19 ENSG00000128989	0	70	4	16	4	54	138	35	7	4
ARRB1 ENSG00000137486	8	324	22	6	7	18	4	4	1	23
ARRB2 ENSG00000141480	7	15	94	111	0	85	18	62	155	13
ARRDC1 ENSG00000197070	114	341	321	278	3	16	8	179	1	45
ARRDC2 ENSG00000105643	11	0	84	25	36	15	49	34	3	29
ARRDC3 ENSG00000113369	0	11	12	37	34	8	39	23	16	13
ARRDC4 ENSG00000140450	10	1	1	35	82	18	3	10	1	2
ARRDC5 ENSG00000205784	0	0	0	0	0	0	0	0	0	1
ARSA ENSG00000100299	31	501	19	223	383	161	47	325	176	190
ARSB ENSG00000113273	5	17	49	0	0	1	2	0	1	0
ARSD ENSG00000006756	232	708	118	495	446	525	188	569	442	244
ARSE ENSG00000157399	17	4	2	1	0	0	2	0	3	4
ARSF ENSG00000062096	0	0	0	0	0	0	4	0	0	0
ARSG ENSG00000141337	11	3	19	0	2	1	2	14	7	3
ARSI ENSG00000183876	0	22	14	2	1	1	0	0	0	0
ARSJ ENSG00000180801	0	42	1	0	0	2	0	7	2	0
ARSK ENSG00000164291	1	0	0	29	4	0	21	2	0	0
ART3 ENSG00000156219	0	1	0	0	0	0	0	0	0	0
ART5 ENSG00000167311	0	0	4	0	0	6	0	2	0	7
ARTN ENSG00000117407	0	0	1	0	2	1	1	0	11	1
ARV1 ENSG00000173409	4	2	23	43	43	10	15	0	1	25
ARVCF ENSG00000099889	97	331	52	7	142	0	5	17	153	20
ARX ENSG00000004848	0	0	0	0	0	0	1	0	0	0
ASAH1 ENSG00000104763	647	63	243	551	771	351	252	264	420	234
ASAH2 ENSG00000188611	0	0	0	1	0	0	14	0	1	2
ASAH2B ENSG00000204147	2	3	5	13	15	2	31	4	0	2
ASAP1 ENSG00000153317	2	8	36	6	0	54	3	12	1	14
ASAP2 ENSG00000151693	11	10	2	1	4	4	0	2	0	18
ASAP3 ENSG00000088280	123	34	62	23	140	18	19	72	9	1
ASB1 ENSG00000065802	23	6	20	0	2	27	5	69	15	61
ASB12 ENSG00000198881	0	0	2	10	0	1	5	1	1	1
ASB13 ENSG00000196372	1	112	24	11	44	2	6	3	65	0
ASB14 ENSG00000239388	0	0	1	0	0	0	0	0	0	0
ASB2 ENSG00000100628	5	35	143	37	2	5	5	4	1	43
ASB3 ENSG00000115239	20	31	10	6	2	19	5	1	6	8
ASB5 ENSG00000164122	0	1	0	6	1	0	0	7	0	0
ASB6 ENSG00000148331	11	153	10	0	17	16	12	141	3	43
ASB7 ENSG00000183475	27	18	0	0	0	38	15	4	3	1
ASB8 ENSG00000177981	7	202	10	42	66	22	20	0	7	180
ASB9 ENSG00000102048	0	0	0	1	0	0	0	0	0	0
ASCC1 ENSG00000138303	10	0	62	3	32	26	0	2	0	0
ASCC2 ENSG00000100325	201	301	173	91	40	44	20	88	207	58
ASCC3 ENSG00000112249	5	1	0	3	20	0	0	2	2	0
ASCL2 ENSG00000183734	2	72	70	221	8	5	37	48	32	39
ASCL5 ENSG00000232237	0	0	0	0	0	0	0	0	0	0
ASF1A ENSG00000111875	2	1	2	0	1	15	0	1	5	15
ASF1B ENSG00000105011	3	3	0	1	2	0	0	2	0	18
ASGR1 ENSG00000141505	4	0	1	2	0	9	1	1	4	1
ASGR2 ENSG00000161944	0	0	0	0	0	0	0	0	0	0
ASH1L ENSG00000116539	144	82	34	150	81	55	309	395	1	320
ASH2L ENSG00000129691	27	0	0	4	14	0	5	0	60	77
ASIC1 ENSG00000110881	3	22	109	13	100	5	4	15	1	39
ASIC3 ENSG00000213199	1	1	0	36	0	2	21	7	0	6
ASIC4 ENSG00000072182	1	3	0	0	0	2	4	3	0	1
ASIP ENSG00000101440	0	0	0	1	0	1	0	0	2	3
ASL ENSG00000126522	155	11	115	13	46	3	2	5	35	50
ASMT ENSG00000196433	0	1	0	0	0	0	0	0	2	2
ASMTL ENSG00000169093	105	445	5	259	126	76	114	290	23	124
ASNA1 ENSG00000198356	272	211	159	96	24	210	48	64	204	6
ASNS ENSG00000070669	143	11	296	1	17	11	238	118	247	16
ASNSD1 ENSG00000138381	3	0	4	0	97	25	12	20	7	0
ASPA ENSG00000108381	1	0	16	3	1	0	0	14	0	3
ASPH ENSG00000198363	126	1	15	0	17	3	9	10	11	16
ASPHD1 ENSG00000174939	1	35	0	0	3	1	0	0	0	3
ASPHD2 ENSG00000128203	2	10	0	3	2	0	9	7	1	0
ASPN ENSG00000106819	1	0	0	1	0	1	0	0	0	1
ASPRV1 ENSG00000244617	1	1	9	1	1	0	0	7	36	4
ASPSCR1 ENSG00000169696	21	300	72	43	128	35	1	56	225	2
ASRGL1 ENSG00000162174	31	59	10	0	6	118	73	55	11	3
ASS1 ENSG00000130707	7	77	111	2	4	1	0	4	27	1
ASTE1 ENSG00000034533	8	0	48	1	27	1	0	1	3	20
ASTN1 ENSG00000152092	0	0	1	0	0	0	0	0	0	0
ASTN2 ENSG00000148219	228	401	146	51	265	258	249	105	88	119
ASUN ENSG00000064102	1	3	8	20	9	5	4	1	2	1
ASXL1 ENSG00000171456	8	105	274	95	227	2	171	12	34	32
ASXL2 ENSG00000143970	0	4	1	2	5	12	59	4	6	1
ASXL3 ENSG00000141431	2	1	12	0	1	0	2	3	0	1
ASZ1 ENSG00000154438	0	0	0	0	0	0	0	0	0	0
ATAD1 ENSG00000138138	27	15	1	1	52	11	20	7	42	0
ATAD2 ENSG00000156802	7	25	1	0	49	44	14	8	15	18
ATAD2B ENSG00000119778	4	61	3	0	4	1	27	4	0	0
ATAD3A ENSG00000197785	0	57	7	85	4	67	24	2	1	34
ATAD3B ENSG00000160072	49	200	18	56	0	88	169	40	5	0
ATAD3C ENSG00000215915	3	0	3	1	1	3	8	15	6	5
ATAD5 ENSG00000176208	0	1	0	0	4	12	0	0	0	2
ATAT1 ENSG00000137343	16	73	10	22	141	18	208	39	7	2
ATCAY ENSG00000167654	0	0	1	1	0	0	0	0	0	0
ATE1 ENSG00000107669	4	30	19	13	12	5	3	0	3	22
ATF1 ENSG00000123268	3	1	0	1	16	1	4	0	2	12
ATF2 ENSG00000115966	26	4	4	7	3	0	71	9	2	5
ATF3 ENSG00000162772	12	1	959	0	0	3578	8	30	132	275
ATF4 ENSG00000128272	149	215	239	433	425	601	458	541	426	173
ATF5 ENSG00000169136	0	153	7	246	121	16	59	14	0	14
ATF6 ENSG00000118217	33	14	12	43	46	3	95	17	22	23
ATF6B ENSG00000213676	107	126	5	20	28	19	102	62	12	15
ATF7 ENSG00000170653	12	4	3	1	51	60	1	19	1	3
ATF7IP ENSG00000171681	10	20	25	11	52	0	53	0	40	3
ATF7IP2 ENSG00000166669	0	0	15	3	3	0	0	5	0	0
ATG10 ENSG00000152348	15	64	8	76	71	5	38	25	0	12
ATG101 ENSG00000123395	205	64	26	14	11	99	5	496	215	66
ATG12 ENSG00000145782	5	32	5	2	71	1	3	29	111	16
ATG13 ENSG00000175224	17	51	140	52	39	14	65	49	133	41
ATG14 ENSG00000126775	3	4	60	2	68	79	138	37	38	2
ATG16L1 ENSG00000085978	75	200	68	228	184	131	88	5	23	0
ATG16L2 ENSG00000168010	7	30	14	64	2	4	21	5	23	40
ATG2A ENSG00000110046	104	54	66	12	12	8	37	33	65	22
ATG2B ENSG00000066739	20	0	0	1	11	9	1	0	8	27
ATG3 ENSG00000144848	29	6	41	48	61	0	5	1	5	1
ATG4A ENSG00000101844	29	0	2	24	3	11	35	100	4	0
ATG4B ENSG00000168397	208	128	264	170	84	135	366	134	1	6
ATG4C ENSG00000125703	0	0	6	2	0	0	1	0	1	5
ATG4D ENSG00000130734	79	160	40	46	30	64	66	12	33	10
ATG5 ENSG00000057663	34	0	0	2	24	5	10	0	0	0
ATG7 ENSG00000197548	104	9	77	19	2	19	36	51	12	20
ATG9A ENSG00000198925	44	356	171	98	2	180	25	9	444	44
ATG9B ENSG00000181652	0	0	0	0	0	0	0	1	0	0
ATHL1 ENSG00000142102	17	60	27	8	1	4	3	98	39	146
ATIC ENSG00000138363	47	20	26	35	7	26	26	31	56	20
ATL1 ENSG00000198513	88	6	9	1	2	1	11	1	2	21
ATL2 ENSG00000119787	15	68	38	0	101	131	1	1	306	1
ATL3 ENSG00000184743	16	3	12	15	0	62	64	91	10	7
ATM ENSG00000149311	2	4	1	30	21	67	39	2	0	19
ATMIN ENSG00000166454	0	0	9	24	62	3	1	1	8	5
ATN1 ENSG00000111676	263	181	478	157	218	191	250	333	206	110
ATOH1 ENSG00000172238	0	0	0	0	0	1	0	0	0	0
ATOH7 ENSG00000179774	0	0	1	0	0	0	0	0	0	0
ATOH8 ENSG00000168874	36	37	6	14	31	16	16	0	0	0
ATOX1 ENSG00000177556	289	282	485	86	215	71	195	143	200	83
ATP10A ENSG00000206190	10	22	29	45	0	9	24	13	5	22
ATP10D ENSG00000145246	0	10	2	0	0	0	0	1	2	0
ATP11A ENSG00000068650	25	4	4	5	27	1	2	2	3	0
ATP11B ENSG00000058063	0	13	19	88	5	11	25	9	5	0
ATP11C ENSG00000101974	26	0	36	17	2	2	3	1	6	11
ATP13A1 ENSG00000105726	11	128	201	58	29	17	156	94	3	15
ATP13A2 ENSG00000159363	200	328	16	54	4	27	23	38	17	9
ATP13A3 ENSG00000133657	7	0	7	0	183	0	1	1	0	0
ATP1A1 ENSG00000163399	1075	1087	1148	2548	1389	718	868	307	327	859
ATP1A2 ENSG00000018625	0	7	0	1	5	31	0	0	32	10
ATP1A3 ENSG00000105409	0	0	1	0	0	0	0	0	0	0
ATP1A4 ENSG00000132681	0	0	0	0	0	0	0	1	0	0
ATP1B1 ENSG00000143153	4	1	36	0	1	1	0	53	0	15
ATP1B2 ENSG00000129244	10	2	10	25	1	0	12	27	26	1
ATP1B3 ENSG00000069849	6	41	28	44	149	163	105	66	4	0
ATP23 ENSG00000166896	1	0	0	0	0	0	0	0	2	0
ATP2A1 ENSG00000196296	1	0	5	0	0	0	0	0	2	0
ATP2A2 ENSG00000174437	47	142	30	92	162	23	267	33	21	3
ATP2A3 ENSG00000074370	61	82	172	121	0	4	31	30	6	6
ATP2B1 ENSG00000070961	42	0	14	35	9	0	0	1	17	4
ATP2B2 ENSG00000157087	1	2	0	0	7	4	0	0	0	0
ATP2B4 ENSG00000058668	3	9	8	3	12	31	5	1	14	7
ATP2C1 ENSG00000017260	100	217	50	110	84	182	31	17	74	175
ATP2C2 ENSG00000064270	12	126	8	91	76	26	20	113	60	33
ATP5SL ENSG00000105341	0	56	26	74	29	36	164	28	18	35
ATP6AP1 ENSG00000071553	1186	2009	1244	642	881	714	915	721	601	378
ATP6AP1L ENSG00000205464	5	21	2	28	1	0	1	18	0	18
ATP6AP2 ENSG00000182220	2	67	22	106	4	46	71	143	31	19
ATP6V0A1 ENSG00000033627	58	192	171	79	319	55	100	92	67	9
ATP6V0A2 ENSG00000185344	115	2	7	0	3	1	29	0	5	30
ATP6V0A4 ENSG00000105929	0	0	0	0	0	0	0	0	0	0
ATP6V0B ENSG00000117410	976	836	461	682	253	242	426	90	261	181
ATP6V0C ENSG00000185883	0	0	0	0	0	0	0	0	0	0
ATP6V0D1 ENSG00000159720	65	443	336	170	112	73	107	142	74	169
ATP6V0D2 ENSG00000147614	0	0	0	0	0	0	0	0	0	0
ATP6V0E1 ENSG00000113732	573	14	486	668	420	303	644	364	172	126
ATP6V0E2 ENSG00000171130	66	68	556	57	320	94	75	1	21	95
ATP6V1A ENSG00000114573	32	1	26	0	27	30	7	8	0	37
ATP6V1B1 ENSG00000116039	0	1	0	3	0	0	0	1	2	1
ATP6V1B2 ENSG00000147416	86	83	54	162	71	18	86	85	42	46
ATP6V1C1 ENSG00000155097	16	29	22	12	42	5	0	3	8	10
ATP6V1C2 ENSG00000143882	56	0	3	39	3	0	3	2	0	0
ATP6V1D ENSG00000100554	9	85	43	6	82	60	10	0	9	5
ATP6V1E1 ENSG00000131100	420	125	252	249	242	234	128	438	88	63
ATP6V1E2 ENSG00000250565	17	2	1	0	37	6	0	2	1	1
ATP6V1F ENSG00000128524	131	455	158	83	358	221	141	32	125	3
ATP6V1G1 ENSG00000136888	107	111	3	98	137	43	1	50	38	75
ATP6V1G2 ENSG00000213760	0	0	0	2	0	0	0	0	0	0
ATP6V1H ENSG00000047249	194	17	0	0	258	14	166	3	134	6
ATP7A ENSG00000165240	20	1	4	7	5	4	0	11	9	2
ATP7B ENSG00000123191	0	49	1	242	0	0	0	0	4	1
ATP8A1 ENSG00000124406	3	2	7	14	9	9	66	5	0	1
ATP8A2 ENSG00000132932	0	0	0	0	0	0	0	0	0	0
ATP8B1 ENSG00000081923	28	5	0	114	96	78	52	18	41	52
ATP8B2 ENSG00000143515	0	185	39	83	35	113	5	31	0	87
ATP8B3 ENSG00000130270	0	6	2	31	2	4	0	2	1	3
ATP8B4 ENSG00000104043	9	18	0	4	51	3	48	39	6	1
ATP9A ENSG00000054793	118	27	1	88	38	38	99	0	16	20
ATP9B ENSG00000166377	24	20	0	34	101	15	64	97	10	11
ATPIF1 ENSG00000130770	214	162	212	6	313	295	245	53	55	146
ATR ENSG00000175054	25	1	0	2	33	8	2	8	0	7
ATRAID ENSG00000138085	104	17	416	47	126	3	1	129	5	90
ATRN ENSG00000088812	3	22	26	12	0	8	5	60	14	10
ATRNL1 ENSG00000107518	0	15	6	3	2	2	4	0	6	1
ATRX ENSG00000085224	5	47	27	3	21	2	11	16	32	0
ATXN1 ENSG00000124788	91	9	0	0	34	22	1	2	0	16
ATXN10 ENSG00000130638	48	6	2	3	8	0	229	12	2	13
ATXN1L ENSG00000224470	0	1	141	27	7	3	0	1	0	1
ATXN2 ENSG00000204842	32	72	0	93	150	60	61	90	87	11
ATXN2L ENSG00000168488	6	168	80	196	5	150	572	57	297	156
ATXN3 ENSG00000066427	36	174	31	38	47	19	61	32	8	5
ATXN7 ENSG00000163635	7	29	24	0	0	3	5	0	1	1
ATXN7L1 ENSG00000146776	17	3	1	1	0	104	0	0	16	12
ATXN7L2 ENSG00000162650	0	12	4	6	1	14	0	2	1	0
ATXN7L3 ENSG00000087152	10	1	65	67	0	79	102	10	16	56
ATXN7L3B ENSG00000253719	271	178	76	66	155	174	39	2	86	40
AUH ENSG00000148090	0	0	1	15	16	1	44	0	4	5
AUNIP ENSG00000127423	0	0	0	0	0	0	0	0	0	0
AUP1 ENSG00000115307	164	755	342	375	408	14	241	280	134	315
AURKA ENSG00000087586	0	0	4	7	22	10	4	5	1	0
AURKAIP1 ENSG00000175756	88	161	380	168	223	33	179	44	35	155
AURKB ENSG00000178999	15	2	2	1	1	0	0	0	1	5
AURKC ENSG00000105146	0	1	7	6	0	6	0	2	0	9
AUTS2 ENSG00000158321	20	22	0	29	32	19	3	88	6	11
AVEN ENSG00000169857	25	84	2	3	2	7	41	0	0	11
AVIL ENSG00000135407	0	0	0	0	0	0	2	19	1	0
AVL9 ENSG00000105778	0	2	5	7	37	7	156	0	6	14
AVPI1 ENSG00000119986	23	0	78	55	10	0	0	5	36	0
AVPR1A ENSG00000166148	0	0	1	0	0	0	0	2	2	0
AVPR2 ENSG00000126895	0	0	0	4	0	0	1	0	0	0
AXDND1 ENSG00000162779	1	1	5	0	0	2	1	0	0	0
AXIN1 ENSG00000103126	17	127	39	82	9	12	18	191	12	21
AXIN2 ENSG00000168646	53	0	3	2	17	260	17	154	179	27
AXL ENSG00000167601	1	167	470	112	33	2	3	66	47	92
AZGP1 ENSG00000160862	16012	5963	5149	9137	3923	872	5425	1801	2444	4530
AZI2 ENSG00000163512	4	3	0	19	16	3	71	6	9	2
AZIN1 ENSG00000155096	38	48	1	11	13	12	89	1	6	8
AZIN2 ENSG00000142920	0	6	28	2	36	7	1	1	36	20
AZU1 ENSG00000172232	0	0	0	1	0	1	2	1	1	1
B2M ENSG00000166710	3576	39	72	2108	4120	1911	2572	302	336	1683
B3GALNT1 ENSG00000169255	9	1	1	0	10	4	0	4	0	1
B3GALNT2 ENSG00000162885	27	10	1	0	9	3	22	5	0	2
B3GALT2 ENSG00000162630	0	0	1	0	2	0	0	1	0	2
B3GALT4 ENSG00000235863	13	55	62	34	1	19	45	123	1	5
B3GALT5 ENSG00000183778	0	0	1	0	0	1	0	0	0	0
B3GALT6 ENSG00000176022	40	156	56	81	6	14	13	34	67	70
B3GAT1 ENSG00000109956	67	200	46	4	156	8	155	111	8	110
B3GAT2 ENSG00000112309	0	0	20	0	1	1	0	0	3	0
B3GAT3 ENSG00000149541	54	194	226	80	177	281	91	45	64	46
B3GLCT ENSG00000187676	5	7	19	2	4	1	43	2	5	0
B3GNT2 ENSG00000170340	8	1	0	0	0	0	0	0	0	0
B3GNT3 ENSG00000179913	0	0	1	0	0	0	1	0	0	0
B3GNT4 ENSG00000176383	3	1	0	0	0	0	0	0	0	0
B3GNT5 ENSG00000176597	0	0	2	0	2	7	0	1	2	0
B3GNT7 ENSG00000156966	0	7	0	0	0	1	4	11	3	1
B3GNT8 ENSG00000177191	6	23	30	0	2	0	0	1	19	0
B3GNT9 ENSG00000237172	50	6	4	79	2	91	4	11	12	26
B3GNTL1 ENSG00000175711	31	46	0	4	6	30	1	21	3	1
B4GALNT1 ENSG00000135454	5	1	15	10	0	1	5	0	68	0
B4GALNT3 ENSG00000139044	3	63	1	3	8	0	0	0	4	1
B4GALNT4 ENSG00000182272	1	0	7	0	1	33	40	20	5	20
B4GALT1 ENSG00000086062	105	293	310	124	378	125	0	1	20	14
B4GALT2 ENSG00000117411	7	169	1	25	9	16	35	55	297	128
B4GALT3 ENSG00000158850	143	81	5	18	37	186	190	117	102	2
B4GALT4 ENSG00000121578	30	20	58	47	40	75	151	13	4	5
B4GALT5 ENSG00000158470	10	55	10	22	22	62	35	2	36	2
B4GALT6 ENSG00000118276	0	0	0	3	8	1	0	8	0	18
B4GALT7 ENSG00000027847	49	32	131	102	14	72	17	84	4	5
B4GAT1 ENSG00000174684	538	154	293	90	220	3	2	446	181	331
B9D1 ENSG00000108641	9	137	13	25	30	98	2	0	0	3
B9D2 ENSG00000123810	9	3	19	33	11	22	28	41	7	9
BAALC ENSG00000164929	3	0	0	0	0	0	0	0	0	7
BAAT ENSG00000136881	0	12	0	4	0	0	0	0	1	0
BABAM1 ENSG00000105393	86	207	70	61	0	338	2	39	48	41
BACE1 ENSG00000186318	7	77	195	84	39	22	22	17	30	3
BACE2 ENSG00000182240	125	392	449	710	210	150	57	133	214	0
BACH1 ENSG00000156273	1	8	4	1	1	10	10	5	0	9
BACH2 ENSG00000112182	0	15	3	0	0	0	0	0	0	10
BAD ENSG00000002330	40	544	661	187	29	129	80	390	71	82
BAG1 ENSG00000107262	475	323	281	60	142	64	250	57	121	137
BAG2 ENSG00000112208	2	5	13	5	11	2	5	35	4	8
BAG3 ENSG00000151929	15	210	3	50	47	11	33	86	15	2
BAG4 ENSG00000156735	1	0	3	0	8	11	5	3	2	0
BAG5 ENSG00000166170	4	12	1	10	43	6	1	4	14	3
BAG6 ENSG00000204463	353	508	347	177	167	157	14	340	35	181
BAHCC1 ENSG00000266074	0	12	21	7	1	2	20	2	11	112
BAHD1 ENSG00000140320	7	78	0	0	42	1	50	59	34	34
BAIAP2 ENSG00000175866	335	713	288	575	14	254	51	14	2	340
BAIAP2L1 ENSG00000006453	567	564	16	505	33	118	232	242	63	247
BAIAP2L2 ENSG00000128298	4	13	19	27	9	0	3	6	2	0
BAIAP3 ENSG00000007516	36	9	34	56	40	71	253	15	0	49
BAK1 ENSG00000030110	17	53	5	0	1	13	26	16	64	127
BAMBI ENSG00000095739	8	7	0	0	0	0	0	0	0	25
BANF1 ENSG00000175334	102	187	89	113	140	338	200	127	31	61
BANK1 ENSG00000153064	3	1	2	0	0	0	2	2	0	0
BANP ENSG00000172530	6	13	21	68	38	38	17	52	0	66
BAP1 ENSG00000163930	0	180	432	11	187	215	100	3	202	14
BARD1 ENSG00000138376	0	0	2	2	0	2	0	0	3	5
BARX2 ENSG00000043039	0	0	0	3	0	1	0	0	1	0
BASP1 ENSG00000176788	76	40	1	10	164	36	0	40	3	9
BATF ENSG00000156127	0	0	1	1	0	0	0	0	0	2
BATF2 ENSG00000168062	0	0	0	7	3	2	6	0	1	1
BATF3 ENSG00000123685	0	0	0	0	1	0	0	0	15	1
BAX ENSG00000087088	16	0	32	22	7	0	9	8	19	7
BAZ1A ENSG00000198604	9	25	2	5	16	4	7	8	4	22
BAZ1B ENSG00000009954	267	132	2	200	67	272	72	70	16	65
BAZ2A ENSG00000076108	81	106	35	155	139	230	106	76	12	26
BAZ2B ENSG00000123636	48	9	12	20	4	7	9	47	117	37
BBC3 ENSG00000105327	1	19	0	17	2	0	5	0	6	20
BBIP1 ENSG00000214413	4	6	43	36	16	6	26	2	0	2
BBOF1 ENSG00000119636	0	0	0	0	1	3	4	1	0	24
BBS1 ENSG00000174483	0	5	0	2	3	0	9	6	0	1
BBS10 ENSG00000179941	10	4	0	4	16	7	9	0	0	0
BBS12 ENSG00000181004	0	0	0	1	0	1	1	5	16	1
BBS2 ENSG00000125124	17	0	0	64	223	1	90	32	20	62
BBS4 ENSG00000140463	207	160	229	326	112	27	91	47	86	34
BBS5 ENSG00000163093	2	4	9	0	14	12	11	32	14	48
BBS7 ENSG00000138686	4	11	10	1	17	20	0	0	1	3
BBS9 ENSG00000122507	2	3	3	0	24	1	0	2	0	0
BBX ENSG00000114439	17	4	18	8	107	1	18	1	1	5
BCAM ENSG00000187244	3188	1026	37	2025	1076	85	1010	490	264	636
BCAN ENSG00000132692	0	0	0	0	0	0	1	0	0	0
BCAP29 ENSG00000075790	165	18	61	125	97	180	33	9	62	195
BCAP31 ENSG00000185825	1584	3338	917	878	561	715	572	648	475	349
BCAR1 ENSG00000050820	101	136	13	315	132	109	215	212	82	29
BCAR3 ENSG00000137936	1	3	1	6	0	4	38	0	15	0
BCAS1 ENSG00000064787	73	119	55	159	171	84	56	69	23	2
BCAS2 ENSG00000116752	2	20	1	3	2	2	12	3	2	38
BCAS3 ENSG00000141376	2	45	29	29	27	66	61	64	2	59
BCAS4 ENSG00000124243	0	1	16	46	1	35	0	49	3	2
BCAT1 ENSG00000060982	0	1	0	0	0	3	2	1	24	0
BCAT2 ENSG00000105552	164	658	349	244	319	207	107	138	49	143
BCCIP ENSG00000107949	15	27	32	13	11	115	55	34	20	26
BCDIN3D ENSG00000186666	22	31	5	16	14	21	15	40	33	5
BCHE ENSG00000114200	6	1	2	0	0	0	1	0	0	0
BCKDHA ENSG00000248098	0	2	2	18	5	0	21	3	0	5
BCKDHB ENSG00000083123	20	0	22	29	1	19	17	1	8	0
BCKDK ENSG00000103507	65	195	25	83	1	21	124	145	140	0
BCL10 ENSG00000142867	2	16	0	3	15	7	6	1	60	82
BCL11A ENSG00000119866	2	7	45	8	51	79	61	0	2	12
BCL11B ENSG00000127152	0	1	0	0	10	0	0	4	7	0
BCL2 ENSG00000171791	2	2	1	17	1	0	0	1	6	3
BCL2L1 ENSG00000171552	167	483	436	488	293	278	237	182	222	351
BCL2L11 ENSG00000153094	21	10	17	1	1	8	8	0	4	17
BCL2L12 ENSG00000126453	43	23	87	9	45	8	15	38	0	17
BCL2L13 ENSG00000099968	158	22	82	26	18	32	50	1	0	69
BCL2L14 ENSG00000121380	0	0	0	6	1	1	0	0	8	2
BCL2L15 ENSG00000188761	0	0	0	0	0	0	0	0	0	0
BCL2L2 ENSG00000129473	0	4	0	77	99	65	73	1	34	66
BCL2L2-PABPN1 ENSG00000258643	0	0	0	0	1	0	1	0	0	0
BCL3 ENSG00000069399	0	47	111	97	155	13	103	0	2	11
BCL6 ENSG00000113916	67	1	89	38	162	21	72	16	2	0
BCL6B ENSG00000161940	1	7	2	2	3	0	0	1	0	10
BCL7A ENSG00000110987	0	7	2	0	7	69	15	113	5	18
BCL7B ENSG00000106635	56	1	8	1	0	183	31	2	41	12
BCL7C ENSG00000099385	33	145	113	0	100	53	26	35	18	50
BCL9 ENSG00000116128	115	24	94	6	39	4	1	2	7	6
BCL9L ENSG00000186174	33	268	5	89	87	144	1	1	12	24
BCLAF1 ENSG00000029363	60	6	0	39	44	11	19	4	0	67
BCO1 ENSG00000135697	0	0	0	0	0	0	0	1	0	1
BCO2 ENSG00000197580	0	15	2	1	0	0	5	0	0	0
BCOR ENSG00000183337	0	0	6	4	3	91	40	7	0	0
BCORL1 ENSG00000085185	5	4	19	13	1	34	14	4	16	12
BCR ENSG00000186716	97	26	7	51	6	51	85	116	1	22
BCS1L ENSG00000074582	202	9	1	204	49	61	80	3	158	91
BDH1 ENSG00000161267	342	161	0	248	234	65	159	109	16	252
BDH2 ENSG00000164039	4	200	220	78	9	9	6	62	77	130
BDKRB1 ENSG00000100739	0	0	0	0	0	0	0	0	0	0
BDKRB2 ENSG00000168398	0	2	4	8	0	0	2	16	0	0
BDNF ENSG00000176697	1	0	2	0	3	0	8	0	2	1
BDP1 ENSG00000145734	2	7	5	0	27	0	0	5	73	2
BEAN1 ENSG00000166546	0	0	0	0	0	1	0	0	0	0
BECN1 ENSG00000126581	65	0	5	0	48	29	26	1	0	82
BEGAIN ENSG00000183092	0	63	16	0	0	12	5	0	3	0
BEND3 ENSG00000178409	2	1	0	1	0	0	2	0	0	0
BEND4 ENSG00000188848	26	2	12	20	0	2	12	0	0	1
BEND5 ENSG00000162373	36	2	0	12	8	2	5	2	49	24
BEND7 ENSG00000165626	3	0	32	0	2	1	5	5	1	0
BEST1 ENSG00000167995	8	36	83	0	0	0	0	0	1	15
BEST3 ENSG00000127325	9	4	8	0	1	0	53	0	2	2
BEST4 ENSG00000142959	0	12	0	0	0	1	0	0	0	0
BET1 ENSG00000105829	40	66	43	11	18	1	2	1	11	24
BET1L ENSG00000177951	27	73	186	109	147	45	94	141	8	33
BEX1 ENSG00000133169	38	1	0	0	68	79	24	0	8	0
BEX2 ENSG00000133134	66	9	18	0	330	98	29	0	4	0
BEX3 ENSG00000166681	129	45	95	18	215	133	161	148	306	142
BEX4 ENSG00000102409	203	218	81	17	52	54	36	207	35	170
BEX5 ENSG00000184515	6	1	0	5	6	4	6	2	2	20
BFAR ENSG00000103429	15	33	2	8	49	108	18	75	59	54
BFSP1 ENSG00000125864	0	0	0	6	0	0	1	1	0	0
BGLAP ENSG00000242252	1	1	0	0	0	0	0	3	2	0
BGN ENSG00000182492	88	181	332	172	0	19	27	267	153	50
BHLHB9 ENSG00000198908	0	0	1	2	0	5	0	3	1	0
BHLHE22 ENSG00000180828	0	0	0	0	0	0	0	0	0	0
BHLHE40 ENSG00000134107	17	16	107	14	8	31	0	45	38	15
BHLHE41 ENSG00000123095	32	11	1	22	4	2	9	4	25	13
BHMT ENSG00000145692	0	0	0	0	1	0	0	0	0	0
BHMT2 ENSG00000132840	14	0	15	2	0	1	0	0	0	8
BICC1 ENSG00000122870	24	1	1	17	0	5	1	0	14	3
BICD1 ENSG00000151746	12	1	0	42	17	18	13	2	6	15
BICD2 ENSG00000185963	38	4	139	46	18	1	2	161	43	81
BICDL1 ENSG00000135127	8	3	6	3	15	0	4	31	0	1
BICDL2 ENSG00000162069	104	69	19	156	58	5	2	1	36	131
BID ENSG00000015475	5	0	91	1	49	0	6	33	32	2
BIK ENSG00000100290	672	376	27	143	134	468	212	103	7	181
BIN1 ENSG00000136717	402	431	942	517	127	126	26	1	147	141
BIN2 ENSG00000110934	3	3	1	0	0	0	0	3	2	3
BIN3 ENSG00000147439	273	169	49	48	16	171	52	93	12	71
BIRC2 ENSG00000110330	8	35	85	37	97	8	0	9	0	4
BIRC3 ENSG00000023445	2	0	42	0	2	2	25	7	0	1
BIRC5 ENSG00000089685	0	11	4	1	1	2	0	28	0	0
BIRC6 ENSG00000115760	0	3	8	0	27	20	33	12	21	60
BIRC7 ENSG00000101197	0	0	0	0	0	0	0	0	0	1
BIVM ENSG00000134897	6	28	1	1	9	0	25	4	9	1
BLCAP ENSG00000166619	493	183	397	49	247	10	3	32	123	198
BLK ENSG00000136573	0	0	0	0	1	1	2	0	0	1
BLM ENSG00000197299	0	1	0	0	12	0	3	3	1	1
BLMH ENSG00000108578	34	2	5	101	23	78	17	4	56	72
BLNK ENSG00000095585	3	42	0	0	6	0	29	1	0	3
BLOC1S1 ENSG00000135441	155	475	373	169	137	4	170	100	10	306
BLOC1S2 ENSG00000196072	0	18	1	2	0	0	7	1	2	3
BLOC1S3 ENSG00000189114	23	14	17	27	0	0	2	21	3	1
BLOC1S4 ENSG00000186222	1	75	7	59	133	75	12	32	3	9
BLOC1S5 ENSG00000188428	16	2	0	21	24	10	0	6	3	0
BLOC1S6 ENSG00000104164	1	57	3	13	178	36	39	0	36	8
BLVRA ENSG00000106605	239	0	144	0	26	12	7	51	162	11
BLVRB ENSG00000090013	478	455	837	324	299	97	3	48	128	8
BLZF1 ENSG00000117475	0	42	17	0	4	2	3	2	1	9
BMF ENSG00000104081	6	0	0	85	17	55	0	64	40	11
BMI1 ENSG00000168283	29	7	0	5	1	103	10	2	44	14
BMP1 ENSG00000168487	49	0	23	111	2	113	18	57	6	0
BMP2 ENSG00000125845	0	0	0	0	0	7	0	5	0	0
BMP2K ENSG00000138756	2	1	3	1	0	25	2	3	0	4
BMP4 ENSG00000125378	10	47	19	30	56	9	14	15	25	59
BMP5 ENSG00000112175	78	0	37	79	16	5	1	0	16	3
BMP6 ENSG00000153162	0	0	1	0	1	0	0	0	0	1
BMP7 ENSG00000101144	9	43	0	2	150	1	16	121	0	1
BMP8A ENSG00000183682	0	1	0	1	1	0	0	0	0	0
BMP8B ENSG00000116985	2	1	1	1	2	0	0	2	4	0
BMPER ENSG00000164619	16	5	1	0	0	18	0	1	0	0
BMPR1A ENSG00000107779	0	34	7	0	14	46	14	19	32	2
BMPR1B ENSG00000138696	109	14	36	3	17	68	24	87	79	19
BMPR2 ENSG00000204217	8	8	1	12	11	23	0	14	0	4
BMS1 ENSG00000165733	17	33	3	42	62	34	9	0	74	43
BMT2 ENSG00000164603	8	0	0	39	0	34	0	2	2	0
BNC2 ENSG00000173068	1	1	3	7	0	6	3	6	0	90
BNIP1 ENSG00000113734	52	13	6	0	46	58	0	3	6	1
BNIP2 ENSG00000140299	35	5	0	0	26	2	4	15	13	1
BNIP3 ENSG00000176171	36	7	184	9	151	120	47	11	25	110
BNIP3L ENSG00000104765	3	14	3	7	6	1	49	12	29	7
BNIPL ENSG00000163141	0	0	7	1	2	5	0	1	6	0
BOC ENSG00000144857	2	35	252	21	45	3	0	106	43	81
BOD1 ENSG00000145919	260	5	230	186	198	195	13	53	141	67
BOD1L1 ENSG00000038219	1	31	0	6	29	11	6	15	13	18
BOD1L2 ENSG00000228075	1	0	0	0	0	0	0	0	0	0
BOK ENSG00000176720	5	233	133	54	0	0	15	0	16	5
BOLA1 ENSG00000178096	110	5	95	21	12	46	2	83	0	39
BOLA2B ENSG00000169627	65	189	204	183	299	8	83	166	68	48
BOLA3 ENSG00000163170	98	8	1	38	163	116	30	0	204	21
BOP1 ENSG00000261236	2	52	38	30	2	14	21	1	61	0
BORA ENSG00000136122	1	15	2	0	0	0	1	0	15	1
BORCS5 ENSG00000165714	0	11	26	0	4	0	0	5	4	5
BORCS6 ENSG00000196544	50	18	2	5	6	149	6	1	74	3
BORCS7 ENSG00000166275	4	67	5	13	45	137	6	37	29	0
BORCS8 ENSG00000254901	71	17	100	77	68	75	17	33	1	34
BORCS8-MEF2B ENSG00000064489	1	1	0	1	1	1	0	3	2	0
BPGM ENSG00000172331	13	0	3	15	0	5	15	6	1	2
BPHL ENSG00000137274	24	44	58	93	14	0	40	20	16	17
BPI ENSG00000101425	0	1	4	0	0	3	5	8	1	6
BPIFB1 ENSG00000125999	0	0	0	0	0	0	0	0	1	0
BPIFB2 ENSG00000078898	0	5	33	31	18	14	0	7	1	0
BPNT1 ENSG00000162813	0	0	1	47	36	33	3	2	8	30
BPTF ENSG00000171634	49	42	4	4	30	23	32	3	8	5
BRAF ENSG00000157764	1	2	0	0	75	8	7	32	1	2
BRAP ENSG00000089234	3	83	191	6	3	51	27	135	26	0
BRAT1 ENSG00000106009	1	313	109	173	129	75	210	22	102	165
BRCA1 ENSG00000012048	0	12	0	18	4	0	60	21	3	18
BRCA2 ENSG00000139618	1	1	23	0	0	0	0	20	0	1
BRCC3 ENSG00000185515	30	4	55	6	4	14	18	1	4	3
BRD1 ENSG00000100425	23	40	18	3	31	32	11	1	9	26
BRD2 ENSG00000204256	874	447	347	436	510	881	335	257	258	420
BRD3 ENSG00000169925	144	6	2	2	93	5	2	0	1	32
BRD4 ENSG00000141867	73	360	188	8	93	113	139	271	19	111
BRD7 ENSG00000166164	94	51	34	2	17	126	8	97	17	8
BRD8 ENSG00000112983	158	334	85	80	19	1	8	169	70	14
BRD9 ENSG00000028310	118	138	98	41	22	15	35	72	8	178
BRDT ENSG00000137948	2	1	2	0	0	1	1	0	0	1
BRE ENSG00000158019	14	43	16	23	7	6	90	81	83	3
BRF1 ENSG00000185024	66	98	41	69	77	98	174	21	11	3
BRF2 ENSG00000104221	116	49	0	12	6	56	0	5	2	9
BRI3 ENSG00000164713	1029	570	675	438	398	114	289	180	561	184
BRI3BP ENSG00000184992	2	14	2	0	0	0	9	4	3	10
BRICD5 ENSG00000182685	2	63	1	43	12	19	5	16	1	0
BRINP1 ENSG00000078725	0	0	1	1	1	4	17	4	0	5
BRINP3 ENSG00000162670	0	0	0	0	0	0	0	1	0	1
BRIP1 ENSG00000136492	0	0	0	1	0	2	2	0	0	0
BRIX1 ENSG00000113460	0	4	0	13	2	0	3	1	1	1
BRK1 ENSG00000254999	66	315	69	73	224	195	234	228	418	72
BRMS1 ENSG00000174744	76	150	60	76	145	10	113	0	19	51
BRMS1L ENSG00000100916	2	0	1	1	1	10	3	1	0	0
BROX ENSG00000162819	5	0	8	2	5	7	1	48	0	60
BRPF1 ENSG00000156983	29	16	22	2	9	9	3	1	20	8
BRPF3 ENSG00000096070	190	0	23	98	87	52	96	129	3	2
BRSK1 ENSG00000160469	3	63	29	11	2	6	2	1	24	13
BRSK2 ENSG00000174672	6	0	2	0	0	13	0	2	1	4
BRWD1 ENSG00000185658	1	2	6	44	36	35	32	0	15	6
BRWD3 ENSG00000165288	19	7	1	10	0	0	6	1	3	3
BSCL2 ENSG00000168000	1	1	0	1	7	3	0	15	1	0
BSDC1 ENSG00000160058	46	18	2	268	57	59	129	46	1	21
BSG ENSG00000172270	375	1508	792	796	460	207	219	574	554	313
BSN ENSG00000164061	0	1	1	2	0	0	0	0	0	0
BSPRY ENSG00000119411	68	51	2	7	22	7	0	32	57	4
BST1 ENSG00000109743	0	5	1	15	4	0	15	1	0	11
BST2 ENSG00000130303	14	67	543	0	1	35	17	0	143	1
BTAF1 ENSG00000095564	3	14	0	9	2	2	6	16	1	5
BTBD1 ENSG00000064726	2	17	7	2	35	20	69	7	7	123
BTBD10 ENSG00000148925	0	0	0	2	0	2	49	1	2	10
BTBD11 ENSG00000151136	30	1	8	2	45	72	1	12	1	28
BTBD16 ENSG00000138152	0	0	0	0	7	0	1	0	1	11
BTBD18 ENSG00000233436	0	1	0	0	0	0	0	0	0	0
BTBD19 ENSG00000222009	0	0	1	1	0	0	0	1	0	0
BTBD2 ENSG00000133243	173	754	457	71	55	270	274	152	262	237
BTBD3 ENSG00000132640	5	11	50	4	34	0	4	42	3	0
BTBD6 ENSG00000184887	110	60	146	60	200	1	189	19	149	46
BTBD7 ENSG00000011114	177	9	2	1	4	114	55	9	0	5
BTBD8 ENSG00000189195	0	0	2	1	12	14	1	0	0	1
BTBD9 ENSG00000183826	1	8	38	11	6	0	22	1	38	1
BTC ENSG00000174808	0	0	0	0	0	1	0	0	24	0
BTD ENSG00000169814	35	120	8	17	4	134	96	106	174	37
BTF3 ENSG00000145741	159	122	263	136	127	5	143	158	43	80
BTF3L4 ENSG00000134717	0	3	2	80	6	52	65	2	0	14
BTG1 ENSG00000133639	182	1	131	2	0	3	39	16	0	22
BTG2 ENSG00000159388	3	10	324	13	67	448	7	2	179	271
BTG3 ENSG00000154640	14	0	3	0	1	0	6	2	5	33
BTG4 ENSG00000137707	0	0	0	0	0	0	0	0	0	0
BTK ENSG00000010671	0	0	0	1	0	0	5	8	3	0
BTLA ENSG00000186265	0	0	0	0	0	0	0	0	0	0
BTN2A1 ENSG00000112763	5	0	3	24	0	1	18	0	8	0
BTN2A2 ENSG00000124508	55	1	0	13	1	12	3	1	0	0
BTN3A1 ENSG00000026950	13	24	61	52	55	13	12	15	1	99
BTN3A2 ENSG00000186470	16	2	31	1	1	2	0	17	5	3
BTN3A3 ENSG00000111801	29	4	21	0	2	0	3	2	6	3
BTNL9 ENSG00000165810	1	8	11	1	1	1	4	1	1	2
BTRC ENSG00000166167	11	90	0	12	5	73	28	23	4	28
BUB1B ENSG00000156970	0	0	0	0	0	0	1	1	0	0
BUB3 ENSG00000154473	3	1	2	5	0	12	3	7	1	55
BUD13 ENSG00000137656	5	11	1	1	1	0	1	0	1	32
BUD31 ENSG00000106245	376	217	145	106	296	346	13	527	0	10
BVES ENSG00000112276	7	9	35	0	8	32	1	4	1	3
BYSL ENSG00000112578	2	36	13	18	3	37	1	2	71	19
BZW1 ENSG00000082153	16	12	16	37	2	96	15	15	12	37
BZW2 ENSG00000136261	1	6	0	9	32	0	0	12	1	12
C10orf10 ENSG00000165507	2	8	127	101	0	11	38	36	0	1
C10orf107 ENSG00000183346	1	0	0	1	12	1	0	7	1	20
C10orf11 ENSG00000148655	49	35	18	76	4	92	1	5	0	8
C10orf128 ENSG00000204161	1	0	1	1	1	0	0	0	0	8
C10orf2 ENSG00000107815	1	15	79	20	10	13	23	0	1	4
C10orf35 ENSG00000171224	2	0	2	24	3	49	62	19	1	1
C10orf54 ENSG00000107738	10	35	153	184	9	61	0	6	195	22
C10orf55 ENSG00000222047	0	0	0	0	0	0	0	1	0	0
C10orf76 ENSG00000120029	0	16	174	82	50	0	154	15	23	71
C10orf88 ENSG00000119965	1	5	4	0	1	23	7	0	30	3
C10orf95 ENSG00000120055	0	2	0	20	0	0	3	0	1	0
C10orf99 ENSG00000188373	0	0	0	0	0	1	0	0	0	0
C11orf1 ENSG00000137720	13	65	10	9	97	0	0	8	11	79
C11orf21 ENSG00000110665	2	0	2	0	0	0	0	45	0	0
C11orf24 ENSG00000171067	88	244	178	58	166	262	1	4	18	58
C11orf31 ENSG00000211450	148	85	138	95	110	101	162	187	180	13
C11orf45 ENSG00000174370	3	0	3	0	0	4	0	1	0	0
C11orf49 ENSG00000149179	125	15	97	15	36	21	29	6	2	29
C11orf52 ENSG00000149300	0	3	0	0	0	2	0	0	0	0
C11orf54 ENSG00000182919	14	3	23	9	86	0	16	14	3	21
C11orf57 ENSG00000150776	38	1	20	24	10	0	0	5	0	31
C11orf58 ENSG00000110696	25	0	30	85	131	197	113	22	10	121
C11orf63 ENSG00000109944	1	0	3	1	0	6	2	2	0	0
C11orf65 ENSG00000166323	0	0	0	0	0	0	0	0	0	0
C11orf68 ENSG00000175573	81	121	218	3	0	2	177	27	10	23
C11orf70 ENSG00000137691	1	0	1	1	0	0	0	0	3	0
C11orf71 ENSG00000180425	7	17	3	3	30	26	0	17	0	40
C11orf74 ENSG00000166352	0	2	0	0	24	3	1	0	2	0
C11orf80 ENSG00000173715	4	0	2	2	41	34	5	1	10	3
C11orf84 ENSG00000168005	1	0	0	12	3	33	0	1	0	18
C11orf95 ENSG00000188070	61	37	6	64	127	1	7	1	11	20
C11orf96 ENSG00000187479	95	141	884	216	0	280	19	11	64	230
C11orf98 ENSG00000278615	3	1	5	4	1	7	2	0	4	0
C12orf10 ENSG00000139637	31	12	58	94	11	96	2	12	57	109
C12orf29 ENSG00000133641	0	0	2	11	0	4	5	26	3	2
C12orf4 ENSG00000047621	0	17	7	6	0	1	95	5	0	40
C12orf42 ENSG00000179088	0	0	0	1	0	0	0	0	0	0
C12orf43 ENSG00000157895	12	3	70	54	54	76	77	0	5	0
C12orf45 ENSG00000151131	7	1	7	12	34	3	28	10	0	1
C12orf49 ENSG00000111412	59	15	0	0	0	22	7	1	1	4
C12orf50 ENSG00000165805	0	0	0	0	0	0	0	1	0	0
C12orf54 ENSG00000177627	0	0	0	1	0	0	0	0	0	1
C12orf56 ENSG00000185306	0	9	0	3	2	6	1	16	1	6
C12orf57 ENSG00000111678	484	1149	807	123	519	215	137	292	411	441
C12orf60 ENSG00000182993	9	6	3	2	0	2	3	0	11	0
C12orf65 ENSG00000130921	44	23	31	0	20	14	10	12	63	33
C12orf66 ENSG00000174206	6	29	5	7	5	0	3	0	0	0
C12orf73 ENSG00000204954	5	13	6	4	46	23	0	47	17	21
C12orf75 ENSG00000235162	25	1	29	4	0	1	0	2	3	4
C12orf76 ENSG00000174456	30	47	1	1	7	0	40	87	76	1
C14orf1 ENSG00000133935	382	299	333	248	147	85	153	191	96	219
C14orf119 ENSG00000179933	17	17	5	27	2	4	2	9	0	53
C14orf132 ENSG00000227051	6	7	1	9	2	7	1	1	0	0
C14orf142 ENSG00000170270	15	6	18	0	1	2	5	3	0	9
C14orf159 ENSG00000133943	3	5	96	22	68	106	0	0	18	19
C14orf166 ENSG00000087302	11	0	177	77	115	95	107	159	23	81
C14orf169 ENSG00000170468	4	33	3	1	33	4	12	0	6	0
C14orf2 ENSG00000156411	897	65	163	477	975	81	629	719	384	316
C14orf28 ENSG00000179476	1	1	0	2	3	1	3	3	0	0
C14orf37 ENSG00000139971	1	0	0	9	0	0	2	0	0	2
C14orf39 ENSG00000179008	0	0	0	11	0	0	1	0	0	0
C14orf79 ENSG00000140104	29	50	110	0	14	86	4	26	9	4
C14orf80 ENSG00000185347	2	3	1	3	2	0	1	17	0	15
C14orf93 ENSG00000100802	3	1	0	32	39	6	27	3	8	43
C15orf39 ENSG00000167173	2	10	9	12	92	12	25	15	59	0
C15orf40 ENSG00000169609	20	5	120	7	0	1	137	11	8	24
C15orf41 ENSG00000186073	0	0	17	0	0	0	3	1	1	2
C15orf48 ENSG00000166920	2	7	7	45	8	2	0	0	0	4
C15orf52 ENSG00000188549	0	15	50	13	60	102	84	0	35	86
C15orf53 ENSG00000175779	0	0	0	0	1	0	0	0	0	0
C15orf57 ENSG00000128891	8	18	58	75	9	1	23	3	0	23
C15orf59 ENSG00000205363	35	1	79	10	14	27	1	2	11	5
C15orf61 ENSG00000189227	12	6	30	5	3	4	5	50	6	28
C15orf62 ENSG00000188277	1	0	0	0	2	1	0	1	0	0
C15orf65 ENSG00000261652	1	1	4	2	1	0	0	2	1	0
C16orf13 ENSG00000130731	497	277	189	70	12	13	18	5	177	39
C16orf45 ENSG00000166780	0	9	0	4	25	0	0	1	73	3
C16orf46 ENSG00000166455	1	1	0	0	4	1	0	0	1	1
C16orf52 ENSG00000185716	5	7	8	0	2	13	14	0	28	22
C16orf54 ENSG00000185905	0	1	21	1	0	0	0	5	1	0
C16orf58 ENSG00000140688	283	228	293	307	37	318	532	152	7	157
C16orf59 ENSG00000162062	2	31	28	0	2	0	3	0	0	0
C16orf62 ENSG00000103544	7	82	3	20	110	9	67	32	78	46
C16orf70 ENSG00000125149	47	116	12	56	128	171	126	7	6	4
C16orf71 ENSG00000166246	0	0	5	10	3	2	0	0	0	13
C16orf72 ENSG00000182831	0	2	0	2	1	36	4	1	10	2
C16orf74 ENSG00000154102	8	0	42	0	59	0	29	17	9	46
C16orf78 ENSG00000166152	1	8	0	0	0	0	0	0	0	0
C16orf86 ENSG00000159761	0	0	0	3	1	15	0	16	0	1
C16orf87 ENSG00000155330	0	1	1	0	10	0	2	1	1	4
C16orf89 ENSG00000153446	42	7	152	68	53	1	1	0	57	1
C16orf91 ENSG00000174109	9	5	6	44	1	1	58	3	6	11
C16orf95 ENSG00000260456	1	0	0	1	1	1	0	0	0	2
C17orf107 ENSG00000205710	0	2	0	3	0	3	3	75	1	0
C17orf49 ENSG00000258315	1	1	3	0	24	2	2	2	3	0
C17orf50 ENSG00000270806	0	0	4	0	0	1	1	0	1	0
C17orf51 ENSG00000212719	1	45	2	11	9	3	4	2	3	0
C17orf53 ENSG00000125319	6	0	0	0	2	0	0	0	0	0
C17orf58 ENSG00000186665	2	2	0	0	3	10	0	0	15	0
C17orf62 ENSG00000178927	124	161	92	179	16	19	45	1	2	131
C17orf64 ENSG00000141371	1	0	0	0	0	0	0	0	0	0
C17orf67 ENSG00000214226	5	1	0	0	8	12	12	1	3	1
C17orf75 ENSG00000108666	36	0	0	16	8	1	48	18	3	6
C17orf80 ENSG00000141219	135	10	46	36	75	24	25	3	6	2
C17orf89 ENSG00000224877	275	106	342	156	96	5	5	0	7	67
C17orf96 ENSG00000273604	1	0	19	0	2	1	0	0	0	6
C17orf97 ENSG00000187624	15	2	20	4	2	8	10	11	9	6
C18orf21 ENSG00000141428	16	3	3	23	7	7	12	17	6	0
C18orf25 ENSG00000152242	23	1	0	1	3	0	48	0	0	15
C18orf32 ENSG00000177576	0	6	32	34	4	22	6	57	48	27
C18orf54 ENSG00000166845	1	0	0	0	0	0	0	0	2	0
C18orf63 ENSG00000206043	0	0	0	0	0	0	0	0	0	0
C18orf8 ENSG00000141452	1	10	43	72	34	1	15	47	25	5
C19orf12 ENSG00000131943	93	300	154	126	138	4	118	147	89	72
C19orf18 ENSG00000177025	12	24	112	47	6	32	0	1	1	0
C19orf24 ENSG00000228300	14	246	225	70	83	21	60	246	155	132
C19orf25 ENSG00000119559	78	126	13	64	72	153	35	13	3	56
C19orf33 ENSG00000167644	11	8	1	9	22	67	4	15	0	3
C19orf35 ENSG00000188305	1	1	0	7	2	1	0	1	1	0
C19orf38 ENSG00000214212	1	0	10	14	1	1	1	3	2	3
C19orf43 ENSG00000123144	110	1	288	365	404	200	248	274	277	360
C19orf44 ENSG00000105072	5	44	1	21	2	11	1	0	24	3
C19orf45 ENSG00000198723	0	0	0	0	0	0	0	0	0	0
C19orf47 ENSG00000160392	1	99	31	1	2	6	1	73	0	4
C19orf48 ENSG00000167747	196	376	113	207	153	88	121	87	525	43
C19orf52 ENSG00000142444	17	2	54	22	60	39	94	3	26	19
C19orf53 ENSG00000104979	204	121	264	215	218	180	150	167	292	64
C19orf54 ENSG00000188493	0	116	18	67	23	57	26	19	0	12
C19orf57 ENSG00000132016	1	1	2	0	1	0	3	5	0	1
C19orf60 ENSG00000006015	16	72	186	97	83	17	1	4	54	57
C19orf66 ENSG00000130813	6	7	136	27	2	0	23	93	9	24
C19orf68 ENSG00000185453	2	8	6	4	2	0	6	7	19	7
C19orf70 ENSG00000174917	55	651	652	82	296	252	210	62	9	104
C19orf73 ENSG00000221916	6	41	2	0	2	6	0	1	0	54
C19orf81 ENSG00000235034	99	7	9	25	151	18	43	46	5	4
C1D ENSG00000197223	4	0	5	0	22	20	13	15	1	0
C1GALT1 ENSG00000106392	0	5	1	1	0	6	2	0	13	44
C1GALT1C1 ENSG00000171155	9	24	2	4	23	1	26	7	0	10
C1GALT1C1L ENSG00000223658	2	0	11	0	0	0	0	0	0	0
C1QA ENSG00000173372	26	211	707	83	32	4	7	58	98	10
C1QB ENSG00000173369	55	93	389	126	1	18	11	132	63	36
C1QBP ENSG00000108561	143	77	6	165	130	298	128	70	6	148
C1QC ENSG00000159189	74	25	296	99	4	11	2	5	40	25
C1QL1 ENSG00000131094	18	0	67	10	1	10	0	0	0	5
C1QTNF1 ENSG00000173918	7	134	98	4	20	158	8	24	37	49
C1QTNF2 ENSG00000145861	34	12	16	8	7	0	12	1	2	0
C1QTNF3 ENSG00000082196	12	0	7	6	30	0	0	0	1	2
C1QTNF4 ENSG00000172247	0	11	15	1	2	0	25	3	1	11
C1QTNF5 ENSG00000223953	0	0	0	0	0	0	0	0	0	0
C1QTNF6 ENSG00000133466	0	1	13	0	21	32	8	28	0	7
C1QTNF7 ENSG00000163145	0	0	12	3	1	2	0	0	0	1
C1QTNF9 ENSG00000240654	0	0	0	0	0	0	1	0	0	1
C1QTNF9B ENSG00000205863	0	1	0	0	0	1	1	0	0	1
C1QTNF9B-AS1 ENSG00000281899	6	0	3	50	4	30	11	2	2	12
C1R ENSG00000159403	8	717	2695	258	1	200	11	919	667	330
C1RL ENSG00000139178	7	8	271	123	129	9	20	89	25	124
C1S ENSG00000182326	90	3	804	286	189	2	0	317	198	369
C1orf101 ENSG00000179397	0	0	0	0	35	0	1	0	0	0
C1orf106 ENSG00000163362	0	2	0	0	57	2	14	9	4	13
C1orf109 ENSG00000116922	0	9	0	48	0	19	0	23	0	20
C1orf112 ENSG00000000460	0	6	6	0	12	2	1	8	1	8
C1orf115 ENSG00000162817	72	164	9	149	205	11	241	4	71	46
C1orf116 ENSG00000182795	1083	1582	280	641	297	977	496	253	430	374
C1orf122 ENSG00000197982	277	594	461	152	200	268	302	198	86	165
C1orf123 ENSG00000162384	98	18	94	203	141	71	148	35	137	79
C1orf127 ENSG00000175262	1	0	0	0	0	0	0	0	0	0
C1orf131 ENSG00000143633	4	0	10	9	0	1	1	4	26	66
C1orf145 ENSG00000162913	1	1	20	0	0	1	0	5	6	0
C1orf158 ENSG00000157330	0	0	0	0	0	0	0	0	1	0
C1orf159 ENSG00000131591	20	3	51	28	50	5	32	62	4	1
C1orf162 ENSG00000143110	18	12	9	23	14	4	1	10	1	2
C1orf167 ENSG00000215910	2	0	0	0	0	1	0	0	0	1
C1orf168 ENSG00000187889	0	0	0	0	0	20	24	3	0	4
C1orf174 ENSG00000198912	11	14	26	48	20	15	0	1	30	57
C1orf185 ENSG00000204006	0	0	0	0	0	0	0	0	0	0
C1orf186 ENSG00000263961	0	6	2	4	1	0	2	9	0	4
C1orf194 ENSG00000179902	0	0	0	10	5	0	0	0	0	0
C1orf198 ENSG00000119280	7	4	5	60	115	44	111	35	18	70
C1orf204 ENSG00000188004	0	1	4	0	0	0	0	3	2	10
C1orf21 ENSG00000116667	228	110	69	63	150	40	364	170	59	258
C1orf210 ENSG00000253313	4	27	54	71	93	0	2	131	0	11
C1orf216 ENSG00000142686	3	5	23	0	3	5	1	25	33	2
C1orf226 ENSG00000239887	3	0	4	4	9	0	2	0	14	1
C1orf228 ENSG00000198520	1	29	0	1	0	3	0	1	15	0
C1orf234 ENSG00000227868	0	1	0	0	1	0	0	0	0	0
C1orf27 ENSG00000157181	38	35	0	6	0	4	11	2	2	1
C1orf35 ENSG00000143793	82	16	19	100	71	51	1	9	68	107
C1orf43 ENSG00000143612	286	82	539	140	343	4	275	100	124	204
C1orf50 ENSG00000164008	0	1	3	0	2	1	1	1	0	1
C1orf52 ENSG00000162642	51	23	7	14	7	6	40	21	32	5
C1orf53 ENSG00000203724	2	31	2	14	3	33	0	5	1	5
C1orf54 ENSG00000118292	0	0	33	0	30	0	1	2	40	3
C1orf56 ENSG00000143443	0	23	41	37	74	4	91	18	37	6
C1orf64 ENSG00000183888	0	0	0	6	0	1	0	0	0	0
C1orf74 ENSG00000162757	3	0	28	4	11	37	24	0	0	0
C2 ENSG00000166278	111	2	46	183	7	0	6	2	0	69
C20orf144 ENSG00000149609	0	1	0	2	1	0	1	0	0	0
C20orf194 ENSG00000088854	11	5	7	18	2	7	104	2	0	0
C20orf196 ENSG00000171984	0	36	1	20	0	1	4	13	1	0
C20orf24 ENSG00000101084	1	23	2	70	10	1	39	68	31	59
C20orf27 ENSG00000101220	40	23	181	0	19	8	6	71	67	1
C20orf96 ENSG00000196476	10	1	103	48	3	1	70	74	0	19
C21orf2 ENSG00000160226	1	13	4	2	0	1	0	4	33	41
C21orf33 ENSG00000160221	6	60	31	12	60	9	34	24	67	6
C21orf58 ENSG00000160298	9	28	3	0	1	0	14	27	1	24
C21orf59 ENSG00000159079	10	65	22	42	0	55	0	3	0	1
C21orf91 ENSG00000154642	3	2	2	2	5	1	18	11	0	4
C22orf15 ENSG00000169314	0	22	0	0	0	0	0	0	0	0
C22orf23 ENSG00000128346	0	0	0	0	0	0	0	0	0	0
C22orf29 ENSG00000215012	330	6	10	20	134	202	28	205	93	5
C22orf31 ENSG00000100249	0	1	1	2	0	1	0	0	1	2
C22orf39 ENSG00000242259	120	192	306	497	68	45	295	332	185	127
C22orf42 ENSG00000205856	0	0	1	0	0	1	1	0	3	10
C22orf46 ENSG00000184208	1	13	1	1	0	6	0	29	0	1
C2CD2 ENSG00000157617	141	17	529	211	192	206	28	300	1	54
C2CD2L ENSG00000172375	68	20	7	17	95	10	5	33	3	1
C2CD3 ENSG00000168014	4	9	0	4	5	2	60	4	20	50
C2CD4B ENSG00000205502	2	10	0	0	0	3	0	0	0	1
C2CD4C ENSG00000183186	0	2	0	1	2	0	1	1	1	0
C2CD4D ENSG00000225556	46	1	0	0	2	0	0	0	0	0
C2CD5 ENSG00000111731	18	2	1	0	3	0	0	2	0	1
C2orf15 ENSG00000273045	0	2	0	0	0	1	0	0	1	0
C2orf40 ENSG00000119147	3	4	91	8	2	4	1	25	35	0
C2orf42 ENSG00000115998	6	0	15	2	47	1	4	1	11	9
C2orf47 ENSG00000162972	9	1	43	8	17	1	3	4	2	1
C2orf49 ENSG00000135974	4	6	6	9	61	16	7	7	1	2
C2orf50 ENSG00000150873	0	0	0	0	0	1	0	0	1	0
C2orf54 ENSG00000172478	0	13	3	1	14	5	34	0	1	4
C2orf68 ENSG00000168887	131	182	5	147	70	79	53	112	183	11
C2orf69 ENSG00000178074	0	0	0	0	1	12	1	6	0	0
C2orf70 ENSG00000173557	0	0	0	0	0	0	0	0	1	3
C2orf71 ENSG00000179270	0	0	1	1	0	1	0	0	0	0
C2orf72 ENSG00000204128	258	106	20	57	102	97	3	27	6	9
C2orf73 ENSG00000177994	0	1	0	0	0	0	0	0	0	0
C2orf74 ENSG00000237651	0	2	2	1	2	0	0	0	2	0
C2orf76 ENSG00000186132	1	2	0	0	4	0	1	0	1	14
C2orf81 ENSG00000159239	3	57	1	3	2	6	22	4	0	9
C2orf82 ENSG00000182600	2	1	42	35	4	0	0	3	0	1
C2orf88 ENSG00000187699	6	0	1	0	0	0	1	1	14	0
C3 ENSG00000125730	17	206	2120	609	25	113	18	358	664	270
C3AR1 ENSG00000171860	2	4	238	3	0	5	1	0	2	0
C3orf14 ENSG00000114405	1	7	1	2	45	7	1	15	4	0
C3orf18 ENSG00000088543	1	5	53	20	7	3	36	1	1	28
C3orf33 ENSG00000174928	4	0	132	20	1	0	5	68	1	7
C3orf36 ENSG00000221972	1	2	0	1	0	4	0	0	0	0
C3orf38 ENSG00000179021	0	1	8	1	0	1	3	1	5	0
C3orf49 ENSG00000163632	0	0	0	0	0	0	0	0	0	0
C3orf52 ENSG00000114529	3	2	2	6	0	1	0	1	3	0
C3orf58 ENSG00000181744	1	17	0	0	0	2	0	4	0	0
C3orf62 ENSG00000188315	275	1	49	14	1	37	91	7	0	60
C3orf67 ENSG00000163689	0	2	0	0	0	0	0	0	0	0
C3orf70 ENSG00000187068	1	4	1	0	6	2	8	1	0	0
C4A ENSG00000244731	4	3	86	23	11	0	6	33	32	15
C4B ENSG00000224389	3	11	346	131	6	14	4	251	204	66
C4orf19 ENSG00000154274	1	1	0	1	0	1	0	0	0	0
C4orf26 ENSG00000174792	0	0	0	0	1	0	0	0	0	0
C4orf3 ENSG00000164096	308	5	59	0	42	45	8	31	249	86
C4orf32 ENSG00000174749	15	1	0	1	5	43	4	0	4	16
C4orf33 ENSG00000151470	1	0	0	0	6	3	0	1	0	3
C4orf36 ENSG00000163633	0	2	0	2	0	6	0	5	1	2
C4orf46 ENSG00000205208	0	2	0	4	0	9	0	7	0	0
C4orf47 ENSG00000205129	0	1	1	0	13	0	0	0	0	0
C4orf48 ENSG00000243449	1	103	13	40	2	3	31	23	114	20
C5 ENSG00000106804	55	2	16	7	21	0	64	8	6	3
C5AR1 ENSG00000197405	0	0	0	0	1	34	10	0	14	1
C5AR2 ENSG00000134830	0	0	3	0	0	2	3	0	6	2
C5orf15 ENSG00000113583	488	31	67	23	607	493	576	310	89	265
C5orf22 ENSG00000082213	2	0	0	1	1	0	0	0	1	3
C5orf24 ENSG00000181904	26	17	6	41	18	108	0	1	33	12
C5orf30 ENSG00000181751	1	0	1	0	12	4	0	0	14	0
C5orf34 ENSG00000172244	0	0	10	0	0	0	1	1	0	1
C5orf38 ENSG00000186493	35	68	12	31	109	47	15	14	2	19
C5orf42 ENSG00000197603	1	0	4	11	14	19	2	0	13	19
C5orf45 ENSG00000161010	107	9	107	9	6	80	51	71	3	127
C5orf46 ENSG00000178776	0	2	8	0	0	0	0	0	0	0
C5orf49 ENSG00000215217	0	6	25	54	89	26	1	23	6	4
C5orf51 ENSG00000205765	0	4	4	11	1	1	14	6	3	19
C5orf56 ENSG00000197536	3	1	2	0	1	41	0	7	8	115
C5orf58 ENSG00000234511	0	0	0	0	0	0	0	0	0	0
C5orf63 ENSG00000164241	50	16	1	0	10	0	0	46	0	11
C6 ENSG00000039537	1	0	0	1	0	0	0	0	0	0
C6orf1 ENSG00000186577	6	183	5	1	5	16	0	185	35	118
C6orf10 ENSG00000204296	0	1	0	0	0	0	0	0	0	0
C6orf106 ENSG00000196821	129	211	7	54	43	29	45	64	22	217
C6orf120 ENSG00000185127	27	10	2	4	17	25	1	1	5	6
C6orf132 ENSG00000188112	92	259	162	120	91	44	10	2	0	31
C6orf136 ENSG00000204564	93	0	3	42	6	19	34	48	9	6
C6orf141 ENSG00000197261	0	0	0	0	0	1	5	1	0	0
C6orf163 ENSG00000203872	0	0	0	0	1	0	0	0	0	0
C6orf203 ENSG00000130349	3	7	5	9	7	3	4	2	0	2
C6orf226 ENSG00000221821	23	3	58	5	46	40	15	7	53	2
C6orf229 ENSG00000260286	0	1	0	0	0	0	0	0	0	0
C6orf25 ENSG00000204420	0	1	0	0	0	1	4	3	0	1
C6orf47 ENSG00000204439	41	165	24	6	14	104	2	40	84	67
C6orf48 ENSG00000204387	241	102	156	2	1	11	77	5	46	19
C6orf52 ENSG00000137434	4	2	12	0	34	2	0	0	1	1
C6orf58 ENSG00000184530	0	0	8	0	1	0	0	0	0	1
C6orf62 ENSG00000112308	285	47	129	50	34	208	153	57	52	115
C6orf89 ENSG00000198663	42	238	87	134	234	6	126	48	19	49
C7 ENSG00000112936	0	4	563	66	206	10	14	151	502	235
C7orf25 ENSG00000136197	0	0	0	0	1	0	0	0	2	0
C7orf26 ENSG00000146576	108	122	3	120	120	40	42	87	112	196
C7orf31 ENSG00000153790	1	5	5	0	2	1	2	1	4	0
C7orf34 ENSG00000165131	1	0	0	0	0	0	1	0	0	0
C7orf43 ENSG00000146826	12	11	0	1	32	5	100	154	4	5
C7orf49 ENSG00000122783	10	1	104	82	38	18	181	8	10	6
C7orf50 ENSG00000146540	148	66	384	72	21	86	215	34	125	72
C7orf57 ENSG00000164746	0	0	0	0	0	0	0	3	0	0
C7orf61 ENSG00000185955	0	3	0	0	1	11	2	0	1	3
C7orf73 ENSG00000243317	9	102	0	39	81	13	97	2	61	26
C8G ENSG00000176919	2	0	0	0	12	0	25	0	2	1
C8orf33 ENSG00000182307	125	0	81	83	37	103	47	37	0	16
C8orf34 ENSG00000165084	0	0	0	0	2	0	0	1	0	1
C8orf37 ENSG00000156172	5	0	0	0	0	2	0	0	0	1
C8orf4 ENSG00000176907	70	3	10	6	0	4	4	7	2	43
C8orf44 ENSG00000213865	5	0	3	2	0	11	5	0	0	16
C8orf46 ENSG00000169085	5	0	16	6	9	8	13	16	4	5
C8orf48 ENSG00000164743	0	1	0	0	0	0	0	0	0	0
C8orf58 ENSG00000241852	6	2	4	3	74	1	0	38	1	0
C8orf59 ENSG00000176731	21	42	36	2	36	103	128	175	49	4
C8orf76 ENSG00000189376	18	2	12	6	0	0	0	32	2	0
C8orf82 ENSG00000213563	155	175	77	80	85	118	242	64	30	98
C8orf86 ENSG00000196166	0	0	0	0	0	0	0	0	0	0
C8orf88 ENSG00000253250	0	0	1	0	0	1	0	0	1	0
C8orf89 ENSG00000274443	0	0	0	0	0	0	0	1	12	0
C9orf114 ENSG00000198917	85	135	0	66	61	0	26	33	16	2
C9orf116 ENSG00000160345	34	0	51	7	24	0	2	11	0	0
C9orf129 ENSG00000204352	0	0	0	0	0	0	0	0	0	0
C9orf142 ENSG00000148362	4	232	128	76	20	29	48	30	48	43
C9orf152 ENSG00000188959	50	16	6	105	18	4	97	7	7	0
C9orf16 ENSG00000171159	240	273	578	217	17	42	149	13	109	180
C9orf172 ENSG00000232434	6	0	0	0	3	5	1	44	11	1
C9orf24 ENSG00000164972	0	1	0	0	0	0	1	8	0	0
C9orf3 ENSG00000148120	13	111	45	82	3	0	0	28	33	1
C9orf40 ENSG00000135045	1	0	1	0	0	2	1	0	0	0
C9orf43 ENSG00000157653	0	0	1	0	2	0	0	0	2	0
C9orf47 ENSG00000186354	1	0	0	0	1	0	0	0	0	0
C9orf50 ENSG00000179058	0	0	0	0	6	0	0	0	0	0
C9orf57 ENSG00000204669	0	0	0	0	0	0	0	0	0	0
C9orf64 ENSG00000165118	0	1	1	3	2	7	3	31	8	28
C9orf66 ENSG00000183784	1	0	0	0	0	0	1	0	17	0
C9orf69 ENSG00000238227	180	74	148	90	37	13	8	114	0	44
C9orf72 ENSG00000147894	3	1	2	9	26	1	3	2	0	19
C9orf78 ENSG00000136819	0	167	81	35	31	14	3	8	122	6
C9orf84 ENSG00000165181	0	0	0	0	0	0	0	0	0	0
C9orf85 ENSG00000155621	1	7	0	13	10	16	37	0	1	6
C9orf91 ENSG00000157693	41	5	66	111	44	54	127	120	94	8
C9orf92 ENSG00000205549	4	1	28	7	11	0	0	0	0	0
CA10 ENSG00000154975	0	1	0	0	0	0	0	0	0	10
CA11 ENSG00000063180	79	101	26	0	7	2	18	31	46	4
CA12 ENSG00000074410	0	6	12	2	2	0	8	16	1	38
CA13 ENSG00000185015	0	0	0	0	0	1	1	0	9	2
CA14 ENSG00000118298	1	0	0	0	0	0	40	0	1	0
CA2 ENSG00000104267	1	0	1	0	1	1	0	2	0	0
CA3 ENSG00000164879	0	5	3	0	6	6	0	5	2	0
CA4 ENSG00000167434	2	2	4	0	0	1	2	3	0	0
CA5A ENSG00000174990	0	0	1	0	0	0	0	0	1	0
CA5B ENSG00000169239	34	33	2	4	0	0	1	21	3	26
CA8 ENSG00000178538	0	2	4	1	0	0	0	0	4	0
CAAP1 ENSG00000120159	4	5	4	18	37	18	3	0	0	0
CAB39 ENSG00000135932	33	33	1	62	110	22	92	20	40	58
CAB39L ENSG00000102547	242	190	5	306	4	6	167	246	3	77
CABIN1 ENSG00000099991	31	318	242	75	68	131	41	172	6	3
CABLES1 ENSG00000134508	0	3	16	0	5	0	2	1	60	0
CABLES2 ENSG00000149679	27	5	2	63	1	4	0	1	49	1
CABP1 ENSG00000157782	1	1	30	0	1	0	1	1	0	2
CABP4 ENSG00000175544	0	2	0	2	0	1	0	0	1	0
CABYR ENSG00000154040	0	0	34	3	0	2	0	0	0	0
CACFD1 ENSG00000160325	3	11	14	44	45	72	58	9	3	10
CACHD1 ENSG00000158966	0	6	7	0	4	0	0	0	14	30
CACNA1A ENSG00000141837	0	1	27	0	2	0	0	0	0	0
CACNA1B ENSG00000148408	2	3	1	0	0	0	8	3	0	0
CACNA1C ENSG00000151067	2	0	156	59	2	0	36	49	19	1
CACNA1D ENSG00000157388	11	13	0	38	21	3	0	5	15	62
CACNA1F ENSG00000102001	0	0	1	6	0	0	0	0	1	0
CACNA1G ENSG00000006283	27	2	1	7	5	13	3	11	31	0
CACNA1H ENSG00000196557	11	7	222	14	28	0	0	100	1	8
CACNA1I ENSG00000100346	0	2	0	0	0	5	0	0	2	0
CACNA2D1 ENSG00000153956	6	28	18	0	42	28	0	2	9	7
CACNA2D2 ENSG00000007402	9	156	11	90	4	19	19	2	44	1
CACNA2D3 ENSG00000157445	0	0	9	0	1	1	11	2	0	0
CACNA2D4 ENSG00000151062	0	4	3	11	0	3	0	0	1	4
CACNB1 ENSG00000067191	1	0	11	1	1	0	0	2	0	58
CACNB2 ENSG00000165995	19	0	3	0	10	14	25	0	7	0
CACNB3 ENSG00000167535	5	56	83	7	4	16	7	6	54	12
CACNB4 ENSG00000182389	5	24	0	0	21	12	0	6	12	0
CACNG1 ENSG00000108878	5	0	1	7	1	11	7	0	2	0
CACNG4 ENSG00000075461	162	22	9	24	57	5	20	0	7	4
CACNG8 ENSG00000142408	0	0	0	0	0	0	0	0	0	0
CACTIN ENSG00000105298	1	2	6	113	2	1	96	10	17	89
CACUL1 ENSG00000151893	41	94	100	7	40	84	19	18	5	19
CACYBP ENSG00000116161	34	0	59	0	2	12	97	3	12	24
CAD ENSG00000084774	40	44	12	71	24	53	43	127	49	11
CADM1 ENSG00000182985	60	62	93	116	230	150	59	12	54	20
CADM2 ENSG00000175161	0	8	6	2	0	1	0	1	0	0
CADM3 ENSG00000162706	0	0	16	1	0	0	0	1	0	0
CADM4 ENSG00000105767	97	229	89	96	11	416	34	299	419	238
CADPS ENSG00000163618	1	0	1	0	0	0	1	3	0	3
CADPS2 ENSG00000081803	2	0	9	36	1	9	63	11	28	1
CALB2 ENSG00000172137	0	1	3	11	2	0	0	0	0	0
CALCOCO1 ENSG00000012822	453	82	329	102	9	160	229	0	101	9
CALCOCO2 ENSG00000136436	2	2	90	26	2	1	185	7	6	2
CALCRL ENSG00000064989	0	0	7	4	0	11	0	0	30	7
CALD1 ENSG00000122786	98	4	155	20	82	139	53	9	123	21
CALHM2 ENSG00000138172	1	12	106	62	0	0	1	0	17	6
CALM1 ENSG00000198668	530	11	618	56	71	38	212	1	370	146
CALM2 ENSG00000143933	179	156	199	54	70	119	68	3	49	226
CALM3 ENSG00000160014	151	415	594	466	172	222	727	538	249	103
CALML3 ENSG00000178363	0	0	0	1	0	0	0	0	0	9
CALML4 ENSG00000129007	0	0	0	1	4	12	2	4	0	0
CALML6 ENSG00000169885	0	5	0	3	2	1	4	0	0	0
CALN1 ENSG00000183166	0	0	0	0	0	2	1	0	0	0
CALR ENSG00000179218	3110	4847	2494	3683	3452	2053	1946	452	994	1880
CALU ENSG00000128595	218	122	226	166	461	318	242	130	148	28
CALY ENSG00000130643	0	0	1	14	2	1	0	0	0	0
CAMK1 ENSG00000134072	332	330	263	62	220	286	70	168	140	220
CAMK1D ENSG00000183049	1	52	0	0	1	2	5	6	1	0
CAMK1G ENSG00000008118	0	0	2	0	0	0	0	0	0	13
CAMK2A ENSG00000070808	1	0	1	0	6	1	0	0	0	0
CAMK2B ENSG00000058404	10	733	5	0	372	27	141	307	9	30
CAMK2D ENSG00000145349	16	2	3	1	50	13	1	1	5	0
CAMK2G ENSG00000148660	59	2	127	2	54	8	120	7	29	1
CAMK2N1 ENSG00000162545	0	17	151	20	3	3	25	2	4	125
CAMK2N2 ENSG00000163888	0	1	2	2	1	0	11	0	0	4
CAMK4 ENSG00000152495	0	4	11	5	4	2	0	4	43	2
CAMKK1 ENSG00000004660	6	6	57	0	5	14	4	0	1	1
CAMKK2 ENSG00000110931	834	436	5	384	427	160	237	10	13	113
CAMKMT ENSG00000143919	27	0	0	0	0	0	3	0	0	4
CAMLG ENSG00000164615	0	9	2	6	9	0	12	14	2	1
CAMP ENSG00000164047	0	0	0	7	1	3	0	0	2	0
CAMSAP1 ENSG00000130559	4	38	84	38	3	57	10	1	3	3
CAMSAP2 ENSG00000118200	5	23	18	2	4	1	31	0	19	66
CAMSAP3 ENSG00000076826	15	271	109	122	64	74	64	50	16	68
CAMTA1 ENSG00000171735	0	35	36	50	36	71	78	10	22	30
CAMTA2 ENSG00000108509	51	381	103	256	175	67	41	135	7	3
CAND1 ENSG00000111530	0	16	0	16	28	64	35	18	5	11
CAND2 ENSG00000144712	5	0	14	0	2	0	0	9	0	6
CANT1 ENSG00000171302	463	455	166	1176	460	667	703	175	370	534
CANX ENSG00000127022	244	118	15	153	281	69	291	1	12	231
CAP1 ENSG00000131236	199	47	357	310	180	4	364	116	112	55
CAP2 ENSG00000112186	4	6	5	19	0	1	0	0	0	3
CAPG ENSG00000042493	61	102	138	1	56	59	5	140	1	87
CAPN1 ENSG00000014216	148	142	26	65	303	190	134	516	42	208
CAPN10 ENSG00000142330	6	96	4	3	138	8	12	1	389	43
CAPN11 ENSG00000137225	0	0	0	0	0	0	0	0	0	1
CAPN12 ENSG00000182472	23	69	10	6	3	2	1	5	3	33
CAPN13 ENSG00000162949	0	0	1	0	0	0	7	0	0	0
CAPN14 ENSG00000214711	1	0	0	0	0	0	0	0	1	0
CAPN15 ENSG00000103326	53	74	1	2	16	1	111	54	1	2
CAPN2 ENSG00000162909	25	116	3	39	107	28	109	141	63	109
CAPN3 ENSG00000092529	0	0	0	0	0	0	0	0	0	0
CAPN5 ENSG00000149260	218	367	46	31	45	129	78	15	27	111
CAPN6 ENSG00000077274	3	1	19	25	0	0	0	0	45	17
CAPN7 ENSG00000131375	3	0	24	0	1	3	5	0	1	3
CAPN8 ENSG00000203697	2	1	16	0	0	1	0	1	0	4
CAPN9 ENSG00000135773	0	0	0	3	0	0	2	0	0	0
CAPNS1 ENSG00000126247	943	1726	1287	192	99	262	421	80	763	763
CAPNS2 ENSG00000256812	0	0	0	0	0	0	1	0	0	0
CAPRIN1 ENSG00000135387	9	41	51	3	27	70	8	0	2	38
CAPRIN2 ENSG00000110888	35	6	0	38	18	9	55	4	5	0
CAPS ENSG00000105519	2	325	105	289	184	15	256	9	0	2
CAPS2 ENSG00000180881	0	7	1	10	2	0	20	2	5	0
CAPSL ENSG00000152611	0	0	0	0	0	0	0	0	0	0
CAPZA1 ENSG00000116489	6	13	3	46	17	10	1	7	0	4
CAPZA2 ENSG00000198898	116	1	2	47	121	45	16	0	127	50
CAPZB ENSG00000077549	478	562	209	369	61	508	282	453	124	285
CARD10 ENSG00000100065	0	6	2	51	9	34	34	27	55	7
CARD11 ENSG00000198286	0	6	1	1	0	0	1	7	0	0
CARD14 ENSG00000141527	3	20	0	8	0	1	0	3	5	34
CARD16 ENSG00000204397	9	6	18	15	0	6	20	2	1	0
CARD19 ENSG00000165233	17	155	286	85	28	29	39	3	13	0
CARD6 ENSG00000132357	2	0	0	7	0	0	0	0	0	0
CARD8 ENSG00000105483	12	13	27	7	4	1	9	51	0	4
[truncated: 13,579 more rows]
