# Supplementary material for: Spatial maps of prostate cancer transcriptomes reveal an unexplored landscape of heterogeneity
Source: Nat Commun. 2018 Jun 20;9:2419. doi: 10.1038/s41467-018-04724-5 (PMC6010471; doi:10.1038/s41467-018-04724-5)
Supplement: Supplementary file 4 — Supplementary Data 1 [file 41467_2018_4724_MOESM4_ESM.zip › Supplementary Dataset 1/experiment0000-expected-features.tsv]

	Factor 1	Factor 2	Factor 3	Factor 4	Factor 5	Factor 6	Factor 7	Factor 8	Factor 9	Factor 10
A1BG ENSG00000121410	0.232664	2.91073	0.570548	1.89296	2.09831	4.28493	1.97707	4.90529	0.431006	2.30088
A2M ENSG00000175899	120.541	30.1073	3089.73	0.59023	155.248	0.960964	10.4736	1475.77	2555.77	1454.73
A2ML1 ENSG00000166535	0.495137	0.0135647	0.702004	0.992156	0.154479	59.2223	0.281952	2.17856	0.235405	1.23584
A4GALT ENSG00000128274	95.8661	42.5253	8.80871	50.724	12.5248	23.9355	2.37483	136.333	2.77748	5.64231
AAAS ENSG00000094914	125.612	119.259	0.846496	49.8995	19.1564	45.2075	48.3394	54.8123	13.4222	35.8041
AACS ENSG00000081760	11.8323	38.2429	1.34155	66.9099	9.7296	1.32265	58.6937	29.9563	3.36573	4.78026
AADACL2 ENSG00000197953	0.107347	0.139232	0.000160903	1.67613	1.15223	1.71352	0.0818559	0.242656	0.00238796	0.71598
AADAT ENSG00000109576	38.5358	71.2468	18.3594	45.3186	15.5739	17.1515	3.24467	3.58062	24.1373	0.205808
AAED1 ENSG00000158122	1.40635	0.00139212	2.04239	3.26646	19.0267	18.9626	19.5012	3.18048	0.225213	29.4217
AAGAB ENSG00000103591	5.35727	46.1076	0.430342	43.2565	74.5259	9.89441	112.541	4.95579	187.98	7.52845
AAK1 ENSG00000115977	55.0615	64.6183	29.5462	45.935	32.9133	0.476586	74.1446	1.83262	32.6535	50.6192
AAMDC ENSG00000087884	52.403	67.5191	209.896	14.1137	16.2899	1.42501	54.5378	15.0549	108.83	7.27653
AAMP ENSG00000127837	294.069	17.8226	367.735	176.3	542.588	233.905	346.332	412.864	221.13	32.9367
AAR2 ENSG00000131043	8.34764	101.669	143.087	55.3395	8.40286	0.406775	1.15147	48.3248	23.0344	82.4327
AARD ENSG00000205002	3.06423	0.863578	0.871537	0.942125	0.667867	0.276638	0.0671664	0.227433	4.54101	0.657722
AARS ENSG00000090861	384.265	87.3423	234.423	131.616	103.805	95.6976	83.7443	300.975	235.08	14.8684
AARSD1 ENSG00000266967	12.5447	0.0690756	4.27465	39.126	8.73407	2.98743	1.43845	1.29523	12.5245	10.7326
AASDH ENSG00000157426	5.35526	5.13364	2.48633	0.258528	31.6171	1.66969	3.87825	2.84143	1.24849	0.215923
AASDHPPT ENSG00000149313	20.4556	0.289745	4.86603e-09	35.4622	1.66423	0.798929	3.11595	2.45699	0.00111877	1.41698
AASS ENSG00000008311	0.869682	0.10789	0.411837	3.03214	1.1996	0.999161	0.310035	5.36548	7.07565	0.154055
AATF ENSG00000275700	31.7061	32.7233	64.1949	70.5513	15.2139	50.7291	60.5028	22.2297	68.8948	72.2656
AATK ENSG00000181409	0.85494	0.935622	0.990829	0.808076	4.53805	1.59645	0.88602	1.33017	4.53389	0.538863
AATK-AS1 ENSG00000225180	0.183585	1.1889	0.169262	0.755678	2.74624	2.78881	0.147046	1.0975	3.62113	0.039492
ABAT ENSG00000183044	22.7394	103.79	94.7591	0.0306965	118.211	22.3975	18.0528	23.0473	0.193204	55.6396
ABC13-47488600E17.1 ENSG00000283199	2.73012	0.657081	14.0812	3.79406	1.22225	5.34233	7.45485	2.74548	5.06376	0.0139528
ABC13-47656900H15.1 ENSG00000283566	3.12009	4.74552	0.301423	0.186085	1.93733	0.517982	0.0251161	1.35942	0.862025	6.31466
ABCA1 ENSG00000165029	9.92326	5.73475	13.462	26.4356	1.94376	4.02752	9.68334	3.46951	1.91901	0.0620438
ABCA10 ENSG00000154263	0.323491	1.39132	1.13404	0.286605	1.08926	0.302113	1.04726	0.0979777	0.304232	6.77751
ABCA12 ENSG00000144452	2.61336	2.37935	0.338825	0.252454	1.18309	2.68301	0.538124	0.00130705	0.0839708	0.0381048
ABCA2 ENSG00000107331	106.835	292.135	1.45091	123.264	190.425	8.88424	64.1821	90.7739	108.293	133.988
ABCA3 ENSG00000167972	272.523	31.4677	39.4665	41.6536	13.1437	74.155	68.6263	61.7669	100.536	8.30234
ABCA4 ENSG00000198691	0.126321	0.961805	0.192527	1.21994	0.000626463	1.1457	0.246506	4.97801	4.14164	1.10581
ABCA5 ENSG00000154265	22.467	0.250472	1.16515	17.2451	3.50458	7.0696	0.666201	4.74584	6.40877	21.2543
ABCA6 ENSG00000154262	17.7261	0.142134	0.164444	1.56037	0.711162	0.132051	0.97712	2.32003	0.38493	0.170477
ABCA7 ENSG00000064687	9.71846	74.261	52.0575	21.0187	11.1236	2.07899	22.4918	0.00102913	6.81248	0.293189
ABCA8 ENSG00000141338	7.60584	71.4157	26.7415	0.155669	50.6627	9.56175	2.59929	1.67691	0.328303	13.8825
ABCA9 ENSG00000154258	4.09921	5.52552	4.19466	9.82627	0.597367	6.03444	22.1517	1.40495	3.9922	0.191597
ABCB1 ENSG00000085563	0.313122	1.98825	0.0281625	0.550024	6.43658	1.30925	2.25711	0.57554	2.86164	0.221762
ABCB10 ENSG00000135776	0.380713	1.74651	22.5397	0.920592	3.70052	0.346572	3.59075	1.50859	1.06145	6.29514
ABCB11 ENSG00000073734	0.080383	3.16723	0.439538	0.157562	2.77903	1.53444	2.19231	1.39358	0.020755	0.673236
ABCB4 ENSG00000005471	1.58332	0.0562965	0.362501	11.9333	1.85931	0.739439	4.42021	0.331468	23.2452	0.25588
ABCB5 ENSG00000004846	0.631884	0.53576	0.182461	1.05593	0.0770228	0.188205	1.53747	5.62528	7.75841	0.792511
ABCB6 ENSG00000115657	4.31405	5.87379	2.32032	0.213572	1.04844	4.84669	4.69014	5.58444	5.18702	2.93954
ABCB7 ENSG00000131269	45.3671	0.475571	8.13891	0.0343447	51.6248	6.70585	0.427498	65.1165	25.4506	15.8077
ABCB8 ENSG00000197150	26.7071	83.2439	58.9055	4.29236	59.7159	9.62495	64.1481	16.5835	16.9725	97.0015
ABCB9 ENSG00000150967	1.24793	8.15546	2.24395	36.2526	3.28306	55.4462	1.14721	2.44483	59.6989	4.48768
ABCC1 ENSG00000103222	259.829	17.04	74.8039	29.3754	7.18645	9.37777	57.7383	5.10296	73.6242	62.2667
ABCC10 ENSG00000124574	0.0267699	10.2488	90.6255	1.63728	55.1375	16.9312	0.473177	25.5915	44.8369	74.3438
ABCC11 ENSG00000121270	0.454192	1.57498	2.14878	11.9687	3.51549	0.0251405	1.64948	0.120804	2.13064	0.0130738
ABCC12 ENSG00000140798	0.463364	1.21697	0.246532	1.2815	0.746502	0.523089	2.71133	0.068545	0.389346	0.506103
ABCC2 ENSG00000023839	0.871866	0.259241	0.657928	0.197783	0.316311	0.579426	2.13867	0.396032	1.14147	0.0156353
ABCC3 ENSG00000108846	46.554	5.84073	54.248	1.39394	1.48757	20.4344	4.98674	2.87218e-05	33.4371	28.2449
ABCC4 ENSG00000125257	124.929	5.0074	1.86789	169.435	340.739	181.977	168.695	1.74592	2.0171	25.085
ABCC5 ENSG00000114770	1.7114	10.911	9.01311	7.66749	157.185	88.7235	111.544	4.47425	60.2824	13.247
ABCC6 ENSG00000091262	0.53281	10.2695	2.09144	36.3076	0.944159	7.13603	0.685533	1.08959	0.0590865	2.1398
ABCC8 ENSG00000006071	43.8268	19.7077	21.653	13.0014	0.741518	23.1552	0.817986	31.8447	0.257396	3.14067
ABCC9 ENSG00000069431	0.109242	1.56845	2.09573	0.236659	0.738182	0.350632	0.117763	0.561685	2.70023	13.656
ABCD1 ENSG00000101986	0.00207446	13.3283	150.322	79.3752	53.3987	1.53055	3.47085	0.0398931	0.454511	1.13818
ABCD3 ENSG00000117528	34.3295	12.406	11.1965	3.16604	36.0097	2.01359	0.856767	5.36371	1.56247	1.25185
ABCD4 ENSG00000119688	85.5697	46.9281	12.8813	42.0649	11.9629	7.43591	7.04204	71.3441	0.605064	51.7664
ABCE1 ENSG00000164163	0.000118281	8.45286	0.532667	27.2716	13.0686	4.83797	2.29091	9.51857	1.30298	0.0562169
ABCF1 ENSG00000204574	17.5153	14.4759	442.087	80.0128	63.9691	207.385	18.854	83.4323	16.519	80.7137
ABCF2 ENSG00000033050	99.5298	69.2399	32.1314	151.518	45.267	88.662	113.278	188.035	50.0513	36.4622
ABCF3 ENSG00000161204	81.5152	23.0097	120.413	3.21081	20.2305	2.87581	24.1109	7.62774	27.8648	64.3197
ABCG1 ENSG00000160179	8.35407	7.15812	37.8561	117.709	86.6044	27.211	75.9673	4.40565	7.49913	17.2788
ABCG2 ENSG00000118777	7.36698	0.904095	3.49569	0.854874	0.0646501	0.553904	1.11128	88.4869	17.7901	5.74863
ABCG4 ENSG00000172350	0.065322	0.460878	1.9366	4.45511	0.0429655	0.261063	0.0926185	0.311015	1.39571	0.152851
ABHD1 ENSG00000143994	19.596	9.81917	42.4615	2.98993	16.4834	7.10086	0.490189	6.10272	3.44831	1.01646
ABHD10 ENSG00000144827	5.59726	11.5564	112.339	23.3683	227.983	17.7319	180.262	51.8519	85.7609	17.8299
ABHD11 ENSG00000106077	101.175	138.934	267.189	82.9593	26.9794	43.3812	176.027	113.1	29.2521	150.471
ABHD12 ENSG00000100997	323.882	310.437	167.512	147.89	361.547	3.41791	156.088	172.443	120.771	315.703
ABHD13 ENSG00000139826	42.211	3.55633	5.16928	41.0178	3.74064	48.5498	41.2862	0.824601	6.24479	6.24263
ABHD14A ENSG00000248487	23.9228	87.9451	87.2078	130.198	21.5921	68.4796	106.511	75.8208	55.4541	29.2298
ABHD14A-ACY1 ENSG00000114786	0.693717	0.00799876	0.206629	0.00475999	1.04599	0.00647736	0.314899	1.40799	1.26059	0.163812
ABHD14B ENSG00000114779	246.178	830.172	347.272	42.6637	63.7688	251.905	137.035	94.7867	286.434	23.0469
ABHD15 ENSG00000168792	3.41009	9.17606	103.936	13.6949	36.2601	18.655	1.04243	0.315761	20.6765	14.6373
ABHD16A ENSG00000204427	2.54519	7.36879	4.25443	10.8453	2.20402	26.5169	4.382	1.56153	25.5627	2.90241
ABHD17A ENSG00000129968	17.3321	63.0274	186.651	20.9529	25.8498	1.03108	11.5203	45.3143	10.1533	64.8435
ABHD17B ENSG00000107362	0.333915	37.9326	20.6897	3.47344	39.2682	0.154923	9.06264	4.62985	0.695138	1.51202
ABHD17C ENSG00000136379	20.384	7.1721	29.1016	0.383984	26.3482	52.7627	24.235	1.19586	39.8545	12.3824
ABHD18 ENSG00000164074	4.90613	0.217931	0.808649	17.5454	0.384154	44.0897	2.87169	4.09017	3.86065	9.0104
ABHD2 ENSG00000140526	252.266	150.291	0.428559	256.369	230.128	309.615	158.594	60.4699	44.3634	35.6293
ABHD3 ENSG00000158201	1.60846	11.6497	0.0666682	30.8376	0.167586	14.1478	8.07565	5.03263	3.93653	1.55257
ABHD4 ENSG00000100439	12.9533	1.4121	17.5905	2.81706	100.573	15.8763	0.628532	1.23349	67.7493	32.0888
ABHD5 ENSG00000011198	5.17854	0.285971	2.78359	0.987893	3.34141	0.0808876	0.743974	2.10794	1.54252	1.25924
ABHD6 ENSG00000163686	53.1526	116.526	5.02518	9.82596	37.5445	1.41772	1.50958	3.2022	2.12848	54.0867
ABHD8 ENSG00000127220	58.2617	74.2931	78.9292	49.5512	13.2109	29.2053	4.03915	0.19305	27.1634	0.0690143
ABI1 ENSG00000136754	104.18	46.4721	33.6284	0.229532	60.5211	9.39965	0.627661	5.7635	2.04928	15.3714
ABI2 ENSG00000138443	172.322	15.7885	89.0622	104.403	97.0499	70.2995	114.644	45.9339	34.6058	38.7333
ABI3 ENSG00000108798	1.99395	8.43335	2.41541	2.65249	3.98449	0.159714	0.0727903	2.23556	50.7906	0.232652
ABI3BP ENSG00000154175	0.172266	0.563406	0.525644	0.161312	0.00640482	0.944438	1.37662	0.1617	4.23195	0.320425
ABL1 ENSG00000097007	181.561	153.31	132.731	72.0392	157.022	27.8267	349.635	61.4766	94.5018	70.5175
ABL2 ENSG00000143322	5.34704	0.745125	27.7816	1.91311	0.463725	63.0714	5.17755	1.09441	6.28216	8.36137
ABLIM1 ENSG00000099204	0.556521	229.266	150.104	1.99139	48.1041	63.6929	204.195	118.217	195.359	0.197781
ABLIM2 ENSG00000163995	0.871474	11.3122	1.15316	0.00456833	2.52346	0.938724	0.185728	0.0463612	0.980334	0.834162
ABLIM3 ENSG00000173210	146.197	7.85774	5.65095	1.02002	1.3235	2.07744	3.49396	8.11144	2.45217	12.2209
ABO ENSG00000175164	1.28143	18.6925	13.9211	13.0834	4.89533	72.2928	21.9627	17.8483	10.4106	29.0628
ABR ENSG00000159842	146.866	2.0969	112.91	3.70372	106.922	45.5652	15.6836	122.421	91.4549	5.63428
ABRACL ENSG00000146386	0.491955	0.0125743	2.05335	0.833109	2.66843	16.185	7.20762	1.65945	0.923904	0.761512
ABT1 ENSG00000146109	7.77187	22.9405	141.463	61.0512	20.5871	3.60739	0.942711	12.7962	34.4079	0.652061
ABTB1 ENSG00000114626	17.496	34.6108	277.699	62.4337	47.1076	5.16687	93.6073	0.818086	247.679	16.939
ABTB2 ENSG00000166016	3.59271	5.88482	23.4882	0.0237812	35.2901	1.5187	2.86988	24.6755	6.28303	0.00802551
AC004381.6 ENSG00000005189	43.5768	41.1609	0.0257716	10.6758	11.3896	6.97557	5.08361	138.312	68.726	18.0793
AC004754.3 ENSG00000269881	0.299257	1.47394	11.8759	5.10948	12.4632	0.507204	5.34478	7.46205	3.07842	0.455032
AC005480.1 ENSG00000279461	0.140824	3.23535	7.71992	4.24254	1.27215	1.58958	6.96481	0.656709	1.22617	4.22044
AC006116.20 ENSG00000267710	0.556775	1.07858	0.47126	4.13418	0.0657007	0.0290056	1.399	1.29175	0.22953	4.83668
AC006386.1 ENSG00000279115	1.54547	5.85177	30.5736	9.23924	4.06372	3.54751	4.47942	1.61867	2.94555	0.00505186
AC006994.3 ENSG00000279317	0.0932855	0.16867	0.516534	0.456099	0.1241	0.203546	1.1223	3.05714	0.161955	1.48877
AC008522.1 ENSG00000279232	0.0203776	0.0061712	2.3512	0.832732	0.189956	1.11623	0.439701	1.09882	0.0409613	0.842147
AC009014.3 ENSG00000271824	0.328876	1.08315	0.588292	2.4752	1.24601	0.293971	0.954318	0.239146	0.137971	1.44584
AC010731.4 ENSG00000235118	0.114107	0.0472303	0.0327481	0.31086	0.756827	3.2715e-06	2.08274	1.98154	0.943905	0.128266
AC012005.1 ENSG00000279274	1.32345	2.05203	19.3667	6.23888	5.9087	2.6102	16.7744	0.55233	4.17584	30.6918
AC012005.2 ENSG00000279287	8.92923e-05	0.430986	0.348087	1.75528	3.10255	0.0371713	2.11826	0.188348	0.0357489	0.602528
AC013461.1 ENSG00000091436	13.5896	34.3924	153.864	51.1231	31.5748	17.9909	13.4615	1.03515	0.258902	4.83126
AC016549.1 ENSG00000281325	0.0429928	0.186136	0.105771	1.80214	0.857613	0.434803	0.448477	0.152045	2.10987	0.163968
AC016577.1 ENSG00000279646	0.347048	1.38912	0.609735	0.0178866	0.525462	8.07151	0.479418	0.0916863	0.470246	0.106387
AC018512.1 ENSG00000279808	0.544743	0.570485	0.481986	0.000589952	2.14467	0.208222	0.217965	0.61205	0.606082	0.964835
AC025335.1 ENSG00000179859	13.1728	9.64663	10.5185	0.0317343	19.5237	2.51611	1.64899	101.626	7.58152	6.38503
AC055866.1 ENSG00000281079	0.150002	0.279638	0.333344	0.551634	0.34816	0.0251126	0.833559	0.435992	1.36036	1.10865
AC069063.2 ENSG00000279380	0.397136	0.614306	1.09841	0.961637	0.426059	0.153762	4.36265	1.21371	0.664014	0.120062
AC073657.1 ENSG00000279937	5.08177	0.77122	0.177043	5.8072	0.882959	3.00359	0.517321	0.409862	0.0557237	5.4642
AC074033.1 ENSG00000281137	0.0320861	1.31365	0.602525	1.59163	0.000320168	0.333184	2.85591	0.501925	0.198548	0.148969
AC090498.1 ENSG00000279483	354.809	346.36	963.409	80.3261	388.066	336.483	283.995	365.84	387.868	220.973
AC104304.4 ENSG00000283473	2.65764	1.24889	1.11653	1.20578	0.287535	1.14276	0.189324	0.267126	2.19216	0.242485
AC105052.1 ENSG00000279168	0.0638127	2.95725	0.00594647	4.13895	0.225682	0.758426	0.00655308	0.118098	0.122013	0.0734518
AC109486.1 ENSG00000280447	0.17108	0.66744	2.67902	2.97094	1.12021	0.0111979	0.11653	0.394638	0.0992724	0.164179
AC109829.1 ENSG00000233438	0.651542	1.7381	0.0656477	0.364669	0.0118289	1.21279	0.874997	0.476109	0.90884	0.233689
AC110615.1 ENSG00000279909	0.119314	0.0207569	3.62879	4.91199	5.33385	30.4061	2.62313	1.83698	0.188766	0.353718
AC113404.1 ENSG00000254893	19.869	0.0111383	33.1288	6.02413	7.0525	6.41092	3.52685	23.049	4.28106	20.1107
AC131097.4 ENSG00000216921	0.210126	6.29428	0.495052	0.0158775	0.0782597	0.0052255	0.486304	0.171614	0.605887	0.936947
AC138969.4 ENSG00000183889	102.804	188.298	105.489	127.554	9.56895	151.028	94.2483	178.934	54.1846	11.6236
AC241377.1 ENSG00000281741	19.7965	16.3966	69.4258	21.9378	10.7215	3.86284	14.2921	2.92173	2.30309	0.541993
AC241585.1 ENSG00000281571	3.49642	3.14292	0.287902	3.29588	3.1161	3.08623	2.2019	2.25229	0.0744449	1.9459
AC243756.1 ENSG00000270339	4.10269	0.215463	0.0242433	0.684314	0.533379	0.333063	1.84083	0.00705232	0.0599715	1.32077
AC245100.1 ENSG00000280649	10.5088	14.0216	45.4808	62.9011	2.94073	5.29911	6.47989	2.69219	0.0005007	0.202585
ACAA1 ENSG00000060971	274.366	468.876	921.53	569.19	676.935	553.786	677.582	308.549	72.741	154.58
ACAA2 ENSG00000167315	460.511	6.3487	74.271	811.62	14.2466	3.63228	13.2012	79.2172	19.553	46.0381
ACACA ENSG00000278540	272.911	130.839	84.9719	180.784	223.021	67.767	167.913	34.7925	40.9921	138.044
ACACB ENSG00000076555	40.7474	0.40904	36.2718	7.38966	7.69503	3.8675	4.7288	30.2812	16.6211	1.59505
ACAD10 ENSG00000111271	3.41886	94.5499	9.87431	26.0865	54.9198	48.9503	42.641	9.48403	0.0501421	5.69203
ACAD11 ENSG00000240303	0.468988	0.560421	1.5468	0.0194651	5.31975	0.121726	0.615479	1.53582	0.370551	0.0137729
ACAD8 ENSG00000151498	111.739	51.6368	36.5756	382.363	0.218715	63.815	27.3269	0.178127	11.1341	22.488
ACAD9 ENSG00000177646	67.6996	19.6571	2.55105	47.0053	55.0776	9.58096	0.126788	186.255	14.3523	19.1397
ACADL ENSG00000115361	207.18	11.2134	0.431615	4.4152	48.8679	3.37176	57.1633	10.3758	2.28954	4.28745
ACADM ENSG00000117054	65.7135	4.76416	0.43283	0.0467339	6.05533	3.71174	20.329	5.0456	32.8176	20.5558
ACADS ENSG00000122971	21.8173	169.866	6.76992	3.75944	17.3952	0.764929	3.22112	2.4269	0.634585	7.44476
ACADSB ENSG00000196177	14.5928	1.74382	8.1763	62.6686	2.03882	16.3608	15.1568	12.6531	11.8523	27.4551
ACADVL ENSG00000072778	567.957	1632.83	367.352	636.697	601.933	596.046	1134.26	828.717	233.399	449.768
ACAN ENSG00000157766	0.299255	1.27315	2.55945e-05	1.14235	0.17609	3.72555	3.04041	1.22117	1.49983	0.114669
ACAP1 ENSG00000072818	0.144027	15.0256	25.2968	40.7849	3.42151	2.28944	9.47705	9.17162	24.4555	2.87277
ACAP2 ENSG00000114331	19.9873	1.63434	8.73069	46.3381	5.76024	0.681406	1.71891	0.340355	15.2774	7.10069
ACAP3 ENSG00000131584	129.015	336.3	15.9948	82.4011	165.588	3.58339	55.227	4.33133	275.377	134.858
ACAT1 ENSG00000075239	77.8286	33.9774	141.883	4.47998	37.9	102.131	5.02395	27.6588	32.1507	68.2627
ACAT2 ENSG00000120437	206.957	88.1411	0.184029	127.415	89.8266	176.588	156.38	91.0015	82.1211	68.3858
ACBD3 ENSG00000182827	23.6477	4.95793	3.01924	34.3765	30.9899	4.30967	28.2204	0.265019	0.490214	96.8375
ACBD4 ENSG00000181513	95.0185	135.111	251.991	113.041	101.384	86.6969	0.525029	28.8455	52.3426	108.224
ACBD5 ENSG00000107897	1.01404	7.78574	0.0224154	10.3981	38.0721	1.20597	20.7024	5.35042	0.08572	1.64734
ACBD6 ENSG00000230124	2.01465	24.0711	8.09271	5.66848	179.581	21.3025	4.41898	64.2112	73.5366	82.9793
ACCS ENSG00000110455	11.0192	13.7811	28.0357	14.6674	30.1646	0.00112338	12.9394	69.3889	99.6936	5.04919
ACD ENSG00000102977	24.3036	38.1143	33.7847	75.8446	33.5237	93.1913	129.361	151.541	2.21561	6.94167
ACE ENSG00000159640	105.894	136.023	4.31302	5.79719	89.2597	1.30065	100.729	0.839454	9.21083	7.16994
ACE2 ENSG00000130234	3.78565	1.66191	3.38664	1.88822	0.156186	4.82806	0.172855	1.84331	0.361669	1.03882
ACER1 ENSG00000167769	2.18935	8.76156	4.57766	0.701336	1.61835	19.0046	1.16455	5.18203	2.7483	1.95389
ACER2 ENSG00000177076	1.46767	0.417193	1.30488	2.79464	1.6872e-06	0.984095	0.439817	0.959407	0.487048	0.563989
ACER3 ENSG00000078124	0.296629	0.524623	6.63844	12.6421	30.4009	0.182732	1.82434	32.687	2.20056	17.7988
ACHE ENSG00000087085	5.08964	0.0256649	95.9462	0.977577	23.2503	1.61756	1.46019	6.70439	0.26864	6.7846
ACIN1 ENSG00000100813	2.42681	179.71	2.58387	100.605	444.163	155.414	181.87	1.54773	160.749	173.908
ACKR1 ENSG00000213088	0.807262	3.49568	2.48179	1.53422	2.66388	36.7425	0.120909	10.9105	2.32734	18.8934
ACKR2 ENSG00000144648	2.97327	0.000645132	1.31871	0.814618	4.95875	1.85647	4.85358	0.357159	0.0192708	1.23998
ACKR3 ENSG00000144476	5.89159	1.05581	50.2136	35.4312	6.30315	0.743417	13.2803	5.04506	6.74369	1.03087
ACLY ENSG00000131473	189.787	17.5888	0.354459	5.16875	459.619	20.0905	211.428	109.983	85.416	68.4777
ACO1 ENSG00000122729	2.56983	0.145175	7.42105	12.8818	0.564346	28.6068	5.44508	29.047	10.5943	9.45434
ACO2 ENSG00000100412	129.896	38.6083	178.774	39.6648	177.857	47.411	106.055	2.3719	46.212	32.8851
ACOT1 ENSG00000184227	28.0849	7.48513	154.117	84.2887	120.407	55.7843	4.19182	3.53293	18.6265	2.13008
ACOT11 ENSG00000162390	4.957	0.350122	2.49943	0.676363	2.60937	0.223243	8.18578	0.0477228	1.71728	17.4324
ACOT12 ENSG00000172497	0.221149	0.51536	0.0185142	8.75276e-05	1.48361	1.44729	0.214693	0.143286	4.66345	0.767728
ACOT13 ENSG00000112304	16.2191	48.1618	5.90884	101.691	87.9211	170.004	0.390234	38.1886	105.418	2.50945
ACOT2 ENSG00000119673	16.1415	6.57035	68.5464	47.644	5.18061	15.1449	65.9557	44.2844	1.57037	9.57625
ACOT4 ENSG00000177465	10.8857	0.0171131	0.358187	22.5637	2.60339	6.9552	2.23049	0.0161406	3.32678	0.471445
ACOT7 ENSG00000097021	11.6001	2.02821	204.086	10.9767	49.7594	1.79476	1.25266	16.2738	42.5584	88.9354
ACOT8 ENSG00000101473	68.8236	5.00218	116.056	49.6411	65.0442	6.76541	0.000539106	74.8349	19.9982	14.969
ACOT9 ENSG00000123130	80.758	51.4526	0.597161	56.6759	6.33138	9.71734	58.1503	104.305	17.3171	49.7627
ACOX1 ENSG00000161533	508.01	158.523	174.531	339.617	77.7465	298.292	375.22	181.141	213.111	223.62
ACOX2 ENSG00000168306	13.1504	3.44895	46.9472	136.576	58.3827	1.49248	50.8034	175.724	2.98748	0.541231
ACOX3 ENSG00000087008	224.552	6.05946	10.6472	112.026	36.5221	99.6212	110.283	7.13039	2.74721	35.8759
ACOXL ENSG00000153093	1.28123	1.32798	3.48341	11.9103	1.14975	0.337475	14.2847	0.819281	1.38592	2.09198
ACP1 ENSG00000143727	24.8955	58.084	60.0982	95.0503	65.8499	34.1221	59.4784	87.5521	6.84116	0.131264
ACP2 ENSG00000134575	232.655	399.131	156.141	75.7145	349.728	44.8583	211.962	111.891	15.2619	165.526
ACP5 ENSG00000102575	9.22201	10.3533	3.19732	1.2126	3.89994	9.97596	119.329	66.2932	21.9324	124.942
ACP6 ENSG00000162836	183.939	139.939	88.2074	45.1006	164.652	3.97817	10.3996	33.1975	44.2133	7.65566
ACP7 ENSG00000183760	0.854508	0.0882726	0.701353	0.201675	6.41137e-08	1.41901	1.4036	3.84286	0.26584	2.04579
ACPP ENSG00000014257	10232.6	4653.18	337.171	8.82294	9248.85	6193.64	9298.44	934.985	2528.73	2725.14
ACPT ENSG00000142513	1.37178	1.37102	0.305362	0.0515736	4.84528	1.32464	0.346934	1.94258	4.05125	0.594655
ACR ENSG00000100312	0.0259915	4.48717	0.122478	0.902795	0.993843	0.0230989	0.329612	0.335205	0.803933	1.05027
ACRBP ENSG00000111644	1.58477	1.02777	0.935315	2.7595	5.33266	7.63934	5.20624	28.4168	6.19393	8.07852
ACRC ENSG00000147174	4.09892	0.00538884	0.196221	3.65999	0.799583	6.69163	4.52071	1.04736	5.96985	0.173505
ACSBG1 ENSG00000103740	0.776669	1.07161	1.94708	3.37706	6.5634	7.56018	5.48797	2.15723	2.06483	15.5264
ACSF2 ENSG00000167107	32.8203	35.5561	119.551	40.2075	7.62109	38.1965	15.0654	9.29928	17.9117	0.400268
ACSF3 ENSG00000176715	21.0716	193.684	91.9033	8.54216	20.7753	32.4348	109.722	77.0026	6.73952	75.6783
ACSL1 ENSG00000151726	133.805	47.924	6.79666	54.6024	87.7957	27.3666	78.6226	37.6718	74.0637	16.0814
ACSL3 ENSG00000123983	148.968	205.532	0.0157431	28.5225	204.427	401.975	239.095	18.0086	4.22453	129.46
ACSL4 ENSG00000068366	2.87948	0.0485798	0.0992755	12.641	10.938	10.4872	6.17092	2.32199	0.581933	5.10156
ACSL5 ENSG00000197142	4.11103	5.97269	3.46699	777.671	3.28335	19.7949	1.8653	2.26351	0.744841	0.951952
ACSL6 ENSG00000164398	1.8371	1.25852	2.262	0.582444	2.17744	0.995001	3.07483	5.14447	0.776729	0.18846
ACSM1 ENSG00000166743	288.792	11.2728	0.679789	92.9392	1.11207	36.4224	5.50908	37.7413	74.9839	11.9237
ACSM2B ENSG00000066813	0.509462	4.04004	2.71347	2.51434	0.4844	0.170133	0.574712	0.259867	0.593943	1.40518
ACSM3 ENSG00000005187	202.104	10.7345	1.35935	34.5727	41.3231	143.276	90.9463	1.86132	4.38321	1.09374
ACSM5 ENSG00000183549	0.805441	1.12778	3.36346	12.8744	0.528357	0.021764	1.66406	1.46882	0.236311	0.23231
ACSS1 ENSG00000154930	422.28	770.359	273.751	693.554	433.754	439.731	168.853	114.913	31.3477	133.362
ACSS2 ENSG00000131069	31.0108	207.777	33.6042	50.1859	92.0322	162.319	54.5122	12.6147	379.963	9.40264
ACSS3 ENSG00000111058	0.0506102	0.219934	15.2888	0.943039	3.23423	33.9609	3.11916	1.49972	3.28018	0.755406
ACTA1 ENSG00000143632	0.223296	0.162569	49.0207	5.73546	0.559109	0.00318919	0.176588	0.00815116	0.400253	0.561713
ACTA2 ENSG00000107796	160.308	456.307	4917.77	32.7701	274.639	119.601	69.9795	295.655	1224.04	164.27
ACTB ENSG00000075624	4877.34	19888.6	63659.4	6816.06	7690.08	32909	3838.8	11681.3	22469.6	11495.5
ACTBL2 ENSG00000169067	0.16084	0.765317	0.59398	0.593368	1.00468	5.67494	0.112919	0.222024	1.64071	0.0152372
ACTC1 ENSG00000159251	0.573155	0.311411	91.0622	0.912426	0.684825	0.0468236	1.52782	0.261898	32.5498	15.4873
ACTG1 ENSG00000184009	2835.8	9.42148	3942.58	2926.85	4598.23	7980.98	1941.25	1514.97	3518.39	3695.23
ACTG2 ENSG00000163017	13.6016	2040.95	11702.9	139.67	39.8782	162.114	335.083	719.507	3458.64	560.914
ACTL10 ENSG00000182584	1.34605	13.7796	20.2274	1.06544	4.788	4.37614	10.0449	1.89988	9.15716	8.25403
ACTL6A ENSG00000136518	15.0426	10.2017	12.2265	29.1602	27.1853	1.07115	23.0596	8.90811	8.98702	0.955815
ACTN1 ENSG00000072110	387.014	633.573	2265.61	879.658	665.071	421.938	316.761	287.233	697.731	448.321
ACTN3 ENSG00000248746	1.99182	6.32862	2.20621	0.0234273	1.47968	0.641398	1.8052	2.88692	0.0220802	2.05846
ACTN4 ENSG00000130402	308.904	576.646	722.38	323.972	119.242	49.1339	195.774	297.096	534.266	79.9768
ACTR10 ENSG00000131966	52.9849	0.63064	4.12106	6.95636	1.77377	10.6199	35.1125	2.59002	0.25847	38.857
ACTR1A ENSG00000138107	7.49251	547.172	220.888	214.425	53.1652	12.4772	187.536	67.252	104.075	12.3134
ACTR1B ENSG00000115073	340.965	204.079	304.336	209.152	330.406	75.1454	70.466	277.214	83.6281	51.1638
ACTR2 ENSG00000138071	41.7943	146.013	48.4516	123.422	79.6625	116.162	36.4593	40.8211	18.6734	30.9469
ACTR3 ENSG00000115091	57.9862	5.14419	4.82616	2.24574	15.7493	2.51167	64.4878	15.2272	10.8376	10.0779
ACTR3B ENSG00000133627	4.80583	16.092	1.5828	10.4171	17.5328	2.77499	2.68925	0.929893	2.40939	2.48797
ACTR3C ENSG00000106526	0.747791	136.334	1.85219	20.9592	1.98039	0.379084	0.463382	2.07709	13.5831	6.35849
ACTR5 ENSG00000101442	1.42371	2.90486	14.2821	15.2889	2.00209	0.521134	9.48521	2.07337	10.1569	13.4461
ACTR6 ENSG00000075089	0.268421	2.66014	22.3397	3.52546	0.0451492	11.0691	2.14587	4.88139	16.9495	0.909684
ACTR8 ENSG00000113812	98.865	9.06256	15.4206	43.8686	2.00599	13.0039	17.3381	44.3143	3.09951	4.75964
ACVR1 ENSG00000115170	9.26826	5.25739	2.61456	0.0204724	3.54063	11.1415	5.50037	2.16833	17.8374	46.9087
ACVR1B ENSG00000135503	1.13693	1.81169	0.5865	20.0071	72.8178	22.23	3.08689	72.1793	0.21297	22.3472
ACVR1C ENSG00000123612	0.219122	0.049832	0.267144	5.38201	2.97673	1.11149	4.4555	0.538983	0.640925	1.72542
ACVR2A ENSG00000121989	2.23437	3.08177	35.9404	3.52731	3.0183	14.4905	30.9888	0.00454353	14.5383	0.000256613
ACVR2B ENSG00000114739	1.26051	8.60272	1.99215	1.48027	0.136812	1.22824	17.6476	3.15067	2.88756	3.70453
ACVRL1 ENSG00000139567	6.76813	37.6174	44.3786	6.59372	0.855991	0.499593	5.11968	16.5158	2.27115	8.97293
ACY1 ENSG00000243989	14.8026	3.83122	34.5493	7.76851	63.548	8.52404	14.7049	0.586565	3.08936	1.66445
ACY3 ENSG00000132744	18.4863	0.0292402	4.3676	4.13977	0.264921	14.0964	2.51851	2.04365	16.3725	25.0529
ACYP1 ENSG00000119640	0.697849	19.3294	0.544906	54.2865	0.031697	6.06278	7.14745	0.775725	0.248311	2.94695
ACYP2 ENSG00000170634	2.78985	18.1596	4.23201	0.44391	33.4199	4.89323	23.051	21.4545	23.7696	2.316
ADA ENSG00000196839	0.0785046	12.0965	2.48832	32.001	5.95554	1.42787	0.541913	71.0282	4.32193	0.163736
ADAD2 ENSG00000140955	2.71949	0.444985	0.0479039	0.967223	0.433802	2.62926	0.194176	0.547164	1.98853	0.111449
ADAL ENSG00000168803	7.30443	12.0023	5.3194	3.35874	4.85282	1.95414	2.1955	2.31179	32.4402	70.6978
ADAM10 ENSG00000137845	67.5174	48.4448	0.626133	19.2798	165.979	4.01287	156.946	4.70621	6.38443	2.88363
ADAM11 ENSG00000073670	0.146318	5.29617	3.09953	5.52125	7.57516	0.630091	1.87114	4.39773	0.68819	0.814651
ADAM15 ENSG00000143537	3.06266	507.836	208.256	134.656	79.2202	0.537217	62.4928	9.59148	174.05	4.64089
ADAM17 ENSG00000151694	17.0676	24.9486	0.423382	0.260313	14.9155	16.9941	3.60464	1.62641	1.91019	29.8671
ADAM19 ENSG00000135074	4.76346	22.1559	18.3649	1.62135	0.834537	6.23001	2.44461	10.3764	22.6005	0.578401
ADAM2 ENSG00000104755	1.6677	0.0632512	0.000396493	0.656917	1.31937	1.02065	1.08522	0.432996	1.99007	2.01811
ADAM20 ENSG00000134007	0.429461	1.10672	0.304929	0.248879	0.236129	0.958664	0.514277	0.107734	0.0517538	0.0567267
ADAM22 ENSG00000008277	0.995479	4.21103	0.550069	0.0348134	0.0297592	11.1169	9.69964	21.7165	53.463	3.2907
ADAM23 ENSG00000114948	0.275266	0.00747251	0.830541	2.09575	0.10984	0.030844	0.759361	2.08248	1.35207	0.0131561
ADAM28 ENSG00000042980	12.0677	1.84855	7.63802	20.1821	4.73857	0.234472	7.34519	8.12667	9.02809	3.01401
ADAM32 ENSG00000197140	0.698609	8.51248e-05	1.02985	1.0014	0.596589	0.342722	1.94155e-05	0.48965	0.178012	0.733193
ADAM33 ENSG00000149451	1.99984	15.3004	252.528	64.7491	41.0145	56.8833	8.08041	23.5136	195.132	46.0326
ADAM8 ENSG00000151651	18.0966	50.2075	22.3959	11.7859	3.87677	4.29605	0.244771	3.20506	8.14094	1.89449
ADAM9 ENSG00000168615	200.06	17.9861	0.494556	80.045	313.568	155.407	79.6315	121.581	14.453	2.15108
ADAMTS1 ENSG00000154734	5.37992	6.51249	488.245	2.82558	0.464705	1.3339	3.404	2.54023	152.867	1.62342
ADAMTS10 ENSG00000142303	74.6767	68.5268	89.2994	10.3554	11.3857	96.5435	25.0655	35.8713	0.118575	2.23859
ADAMTS12 ENSG00000151388	4.08476	0.527674	14.908	27.0185	4.26918	3.16707	2.83475	3.29417	0.037515	6.47278
ADAMTS13 ENSG00000160323	11.0506	18.8942	41.6065	27.8631	14.1175	3.04097	51.5785	10.8189	38.1102	10.0671
ADAMTS14 ENSG00000138316	0.0907866	1.30864	3.32454	0.471616	1.1372	0.0250614	1.95135e-05	0.366162	1.89164	17.0819
ADAMTS15 ENSG00000166106	2.01315	0.73886	5.69002	0.00120353	2.34354	2.77666	0.327479	1.34149	2.60518	6.72793
ADAMTS17 ENSG00000140470	15.0746	6.08448	0.612195	7.63673	0.909039	0.205625	0.922143	0.700206	2.32713	1.0323
ADAMTS18 ENSG00000140873	4.15044	0.230612	1.30031	2.46745	4.93019	0.0587056	1.40738	3.02787	0.766272	0.119918
ADAMTS2 ENSG00000087116	0.678127	3.97134	6.00469	18.67	1.56889	0.213235	24.9775	3.13336	0.20902	0.836644
ADAMTS3 ENSG00000156140	2.64072	0.393278	0.989339	0.56969	0.670695	0.745572	0.298287	0.397384	1.31432	0.0357068
ADAMTS4 ENSG00000158859	12.2054	0.0519577	6.14555	0.0513693	14.7839	0.297948	1.37161	7.13077	0.712382	0.563369
ADAMTS5 ENSG00000154736	7.34944	0.470656	3.36879	5.4954	20.1987	12.7176	1.80236	1.02855	29.7247	0.531953
ADAMTS7 ENSG00000136378	0.292132	1.3625	1.0121	8.42523	4.65645	1.9601	1.5307	17.0339	12.3571	13.7979
ADAMTS8 ENSG00000134917	3.78687	7.96324	2.46015	27.5805	0.658517	27.7692	2.66285	0.285829	3.10809	0.0089926
ADAMTS9 ENSG00000163638	2.45353	6.82762	6.7668	73.7439	46.9382	74.7737	11.981	51.4921	1.9872	18.141
ADAMTSL1 ENSG00000178031	4.30454	2.3883	3.28297	560.146	12.17	14.821	0.052902	94.867	146.561	4.23428
ADAMTSL2 ENSG00000197859	3.57698	19.1328	84.8949	14.8457	26.5158	0.271504	3.19234	14.1698	69.6418	65.3789
ADAMTSL3 ENSG00000156218	0.424121	0.816537	0.0100782	4.12629	0.833416	0.12462	0.880039	4.78354	2.90643	16.0359
ADAMTSL4 ENSG00000143382	54.138	4.73538	19.3103	88.3874	3.7947	14.8994	39.4811	65.4002	13.2195	3.83674
ADAMTSL5 ENSG00000185761	0.000407392	1.7696	31.2613	5.75937	1.21502	0.12694	0.384198	1.55318	3.27863	8.44513
ADAP1 ENSG00000105963	0.125053	14.3977	29.4706	3.5019	0.102154	6.44386	1.04444	3.70662	30.4493	0.00487102
ADAP2 ENSG00000184060	4.53806	1.06524	3.21544	1.70044	9.15941e-05	0.901119	0.515753	9.39677	21.3521	19.7325
ADAR ENSG00000160710	581.84	11.8517	779.792	194.724	385.073	87.0527	708.145	371.976	289.324	309.532
ADARB1 ENSG00000197381	125.597	18.1073	11.1958	39.3811	44.9903	55.3203	32.789	6.23209	5.16581	50.1762
ADARB2 ENSG00000185736	2.14005	1.75274	0.0668086	6.04489	0.273937	0.030937	0.0728235	8.95411	2.98615	0.637146
ADAT1 ENSG00000065457	3.41009	22.5927	0.581699	1.09875	177.436	14.5798	4.62036	0.717338	0.545947	4.85596
ADAT2 ENSG00000189007	30.3141	8.66211	0.200224	46.427	8.81656	18.3556	22.5945	24.2062	1.4984	2.2384
ADAT3 ENSG00000213638	0.088623	1.07927	2.60364e-05	2.29079	1.16802	0.401972	6.859	4.2949	0.574268	0.39128
ADCK1 ENSG00000063761	36.4483	47.0846	55.8408	42.5841	48.0594	2.80505	14.9169	0.712461	4.97864	16.0031
ADCK2 ENSG00000133597	85.8801	16.9386	90.2864	27.6656	28.3395	69.1377	17.696	26.1909	20.812	16.5553
ADCK3 ENSG00000163050	216.01	130.386	12.922	226.603	53.5239	203.71	136.031	106.026	5.61487	86.3312
ADCK4 ENSG00000123815	0.48057	160.468	133.101	9.00095	1.34429	0.0671657	128.01	18.4538	9.33115	21.2374
ADCK5 ENSG00000173137	0.0663592	29.2632	23.1986	22.9198	34.7078	20.6309	5.84977	15.7377	1.03606	10.4954
ADCY1 ENSG00000164742	2.57826	24.0652	0.726838	6.09059	1.09146	0.067417	1.14122	2.52929	0.305588	6.36505
ADCY10 ENSG00000143199	0.117069	0.00308642	0.489682	0.925286	0.191618	0.76054	2.05172	1.52138	0.332599	0.042682
ADCY2 ENSG00000078295	77.3847	0.66737	5.44033	2.00932	3.48597	6.62638	1.98289	6.67187	2.95183	38.5968
ADCY3 ENSG00000138031	6.56537	1.43727	140.006	120.817	102.76	8.51805	1.20989	18.597	6.03017	130.54
ADCY4 ENSG00000129467	4.70696	0.0279316	75.6068	9.17688	9.87912	27.5479	5.47319	15.3146	1.92438	11.9637
ADCY5 ENSG00000173175	12.1544	89.9037	283.458	16.8989	13.4673	1.95836	49.204	0.511459	44.5442	93.5426
ADCY6 ENSG00000174233	1.85336	181.658	1.80179	282.507	196.529	180.529	181.351	65.7145	114.537	100.215
ADCY7 ENSG00000121281	0.151761	1.63585	0.0779413	13.585	5.11635	0.239913	0.929274	14.5404	0.894834	3.65294
ADCY9 ENSG00000162104	0.48092	39.8063	70.123	0.373821	0.266544	1.7456	1.48559	4.8994	36.4397	0.867982
ADCYAP1 ENSG00000141433	1.66286	1.00464	2.26836	0.496927	1.20137	0.0256049	1.33857	0.794731	0.194456	1.2169
ADCYAP1R1 ENSG00000078549	0.154029	0.513414	15.28	5.92687	5.60577	1.68523	1.25909	4.59567	2.6341	2.93924
ADD1 ENSG00000087274	152.751	3.6014	165.917	54.5789	165.247	422.172	105.302	134.93	58.0012	52.71
ADD3 ENSG00000148700	0.128598	77.5412	28.3009	1.21679	8.08281	5.97755	14.0728	16.1729	20.3478	9.78182
ADGB ENSG00000118492	0.00818841	0.180953	0.27696	0.43556	0.0159742	0.823865	0.538912	0.594722	1.14133	0.351179
ADGRA2 ENSG00000020181	1.87879	174.426	797.042	321.088	50.2283	6.42538	1.81925	219.906	250.824	34.4652
ADGRA3 ENSG00000152990	21.3412	21.5961	2.63891	90.2827	13.9885	0.383751	11.9297	3.70373	0.245433	1.9237
ADGRB1 ENSG00000181790	4.52361	4.14884	0.292576	3.41466	21.4256	2.63119	2.70378	4.42274	0.978918	0.181475
ADGRB2 ENSG00000121753	11.5994	0.74366	25.4964	0.333642	3.42733	4.82739	4.67189	0.541254	7.8822	1.61172
ADGRB3 ENSG00000135298	4.00653	3.09348	9.85087	2.19694	0.031318	2.41318	2.22245	3.16977	0.665474	0.0577345
ADGRD1 ENSG00000111452	0.302068	1.02976	1.43793	5.25116	4.54718	5.25736	0.665697	3.04702	4.61568	14.0357
ADGRD2 ENSG00000180264	2.66434e-07	1.71188	0.340048	0.000169552	3.74171	1.61708	1.78184	5.15422	6.32152	0.217203
ADGRE1 ENSG00000174837	1.61422	0.00174258	2.9864	0.0141958	2.10321	0.412229	0.852395	0.247953	6.09147	0.00358509
ADGRE2 ENSG00000127507	1.1499	0.040081	0.0924305	11.4775	0.135824	9.22536	0.15531	2.04463	1.7271	9.86342
ADGRE3 ENSG00000131355	2.86976	0.0301991	0.100301	1.11113	0.413581	0.16368	2.06688	5.26897	1.35462	0.0280315
ADGRE5 ENSG00000123146	39.2298	17.9899	116.991	3.3531	0.235412	120.655	0.000461817	95.2357	1.47031	28.2099
ADGRF5 ENSG00000069122	0.550802	0.915245	1.81422	2.81364	0.109376	3.4367	1.0482	0.0476491	1.93511	1.39984
ADGRG1 ENSG00000205336	336.306	228.264	26.319	235.671	168.852	143.921	502.889	75.3424	57.3818	94.9165
ADGRG2 ENSG00000173698	0.34705	1.46228	2.71648	3.04145	0.346711	3.58338	0.0809836	1.08376	2.68436	0.0475497
ADGRG3 ENSG00000182885	1.74537	0.0274157	0.131098	0.0831529	0.269581	1.49334	1.711	1.13806	0.0165724	0.0320245
ADGRG4 ENSG00000156920	1.40441	1.11088	0.617687	1.59433	0.484685	1.74914	2.24354	0.204856	0.138433	0.30354
ADGRG5 ENSG00000159618	0.419109	1.12248	1.5388	0.069844	1.57401	7.46448	0.323228	3.23775	0.0453094	2.83945
ADGRG6 ENSG00000112414	1.33125	1.93987	0.119714	0.0255959	0.474575	0.862691	1.10242	0.538547	1.22504	0.0586927
ADGRL1 ENSG00000072071	36.2922	169.879	2.59814	0.499572	112.714	42.2137	5.77504	7.14155	105.123	17.5304
ADGRL2 ENSG00000117114	0.551569	2.83073	2.41762	2.15253	223.028	28.8189	23.7938	16.1066	2.57696	6.75468
ADGRL3 ENSG00000150471	0.0380736	3.29778	0.292307	0.777827	0.645375	0.140614	1.86652	1.50529	2.12305	0.646686
ADGRL4 ENSG00000162618	0.391625	0.966188	8.94007	17.1552	0.896398	8.27954	0.649488	0.668887	0.205726	1.16537
ADGRV1 ENSG00000164199	3.97886	3.82868	0.0257543	1.13593	1.56315	53.486	10.1599	3.09084	0.0195388	20.3137
ADH1B ENSG00000196616	7.72193	0.0751401	11.8084	0.0923742	11.5665	7.68301	34.418	0.168264	1.03436	0.1568
ADH1C ENSG00000248144	0.667924	1.58757	0.172283	2.1275	1.31208	0.0119218	0.860336	3.40066	0.313361	2.71478
ADH5 ENSG00000197894	469.125	1.08358	256.574	171.214	293.793	242.587	611.994	219.05	257.899	2.25913
ADH6 ENSG00000172955	0.935149	0.281868	2.98053	0.356499	0.717009	0.825146	13.0745	0.601919	2.27782	1.12569
ADHFE1 ENSG00000147576	80.3845	31.943	20.0033	5.56301	3.24923	156.826	6.57356	34.2766	17.7627	90.2325
ADI1 ENSG00000182551	632.079	1697	1583.34	1003.64	693.166	774.013	534.652	457.056	573.233	501.845
ADIPOR1 ENSG00000159346	41.948	54.6599	64.8049	42.3196	4.00969	44.1314	410.271	9.74581	4.90454	88.4985
ADIPOR2 ENSG00000006831	40.5099	15.8724	113.678	38.8088	38.4392	54.2364	37.1723	66.9366	15.0957	11.364
ADIRF ENSG00000148671	1260.65	1146	1286.28	127.736	74.8995	271.46	613.855	198.05	443.31	1078.92
ADK ENSG00000156110	34.7396	2.04519	1.09587	0.550544	45.051	6.67993	68.351	87.556	1.50542	4.56656
ADM ENSG00000148926	0.904331	2.84446	3.24387	9.54365	3.49512	33.9029	2.40604	0.009971	15.4986	14.3791
ADM2 ENSG00000128165	4.62113	6.52223	15.8956	39.7866	13.354	0.279592	4.87416	7.98215	4.46708	0.953581
ADM5 ENSG00000224420	0.0708001	3.48714	6.07024	4.88204	6.2202	0.224612	0.0602155	3.71974	1.04518	0.925861
ADNP ENSG00000101126	33.5487	173.908	104.285	158.318	123.672	102.519	20.92	63.1492	11.7102	8.26119
ADNP2 ENSG00000101544	7.32825	18.2459	9.98529	3.65128	45.8932	2.57534	24.698	41.3536	0.438683	0.334641
ADO ENSG00000181915	0.0949836	11.5528	0.692625	10.8508	3.37258	1.35128	1.33907	3.2219	20.6028	13.7117
ADORA1 ENSG00000163485	0.984376	0.945483	1.46857	0.733907	0.366939	1.11097	8.07115	1.4985	6.88187	0.0307999
ADORA2A ENSG00000128271	1.31205	0.288772	0.653658	0.869124	3.69255	0.134732	1.15615	0.0801024	0.0902008	3.15437
ADORA2B ENSG00000170425	1.1293	0.149535	0.224239	2.65945	0.644245	1.67365	0.658626	0.0276516	0.00455369	0.826167
ADORA3 ENSG00000282608	8.88996	0.101378	6.95612	1.60685	0.285853	1.71255	5.84691	1.11813	0.829654	0.742439
ADPGK ENSG00000159322	3.4216	8.77365	11.3138	473.981	151.149	238.86	404.412	37.5281	7.36336	587.301
ADPRH ENSG00000144843	0.61647	7.18027	1.61097	15.0562	12.3761	3.59614	0.417665	4.74019	6.47492	3.86953
ADPRHL1 ENSG00000153531	61.799	4.43093	0.327935	53.3785	4.36952	5.72209	0.131164	1.80052	21.7817	0.498736
ADPRHL2 ENSG00000116863	63.7764	0.775018	45.3144	148.004	7.96699	226.956	59.3225	31.2151	1.65574	49.8638
ADPRM ENSG00000170222	114.309	0.852268	3.87117	24.2386	21.5826	0.330713	1.40112	6.37058	8.26467	29.7597
ADRA1A ENSG00000120907	1.803	1.07065	2.75719	0.000792528	2.82663	1.07135	0.46398	0.0527146	7.40812	0.975831
ADRA1D ENSG00000171873	0.0619457	0.0110974	0.891774	15.4503	3.02396	1.73297	36.7253	10.8237	35.9978	0.0343092
ADRA2A ENSG00000150594	7.43665	3.52501	10.8487	123.69	0.125734	38.1742	70.2997	1.93026	3.6565	5.93289
ADRA2B ENSG00000274286	0.271297	0.636775	0.0124496	0.157858	3.02661	1.1309	0.231702	2.23019	9.43253	1.65447
ADRA2C ENSG00000184160	5.16449	1.01399	2.70319	1.18715	0.212417	2.04198	2.135	9.52711	1.40578	0.015781
ADRB1 ENSG00000043591	67.7989	4.60656	1.47288	72.531	6.04188	7.89459	6.28972	23.4156	9.88252	16.0614
ADRB2 ENSG00000169252	15.9256	13.6821	72.985	4.16065	75.564	50.8377	1.62831	16.0469	4.27456	6.2307
ADRB3 ENSG00000188778	4.00951	6.66067	0.227181	0.965883	0.0589335	4.73901	3.46066	2.09336	0.007608	0.018962
ADRM1 ENSG00000130706	68.5752	53.3748	99.5119	71.6494	80.5565	47.6464	67.3788	46.1109	16.5145	97.4067
ADSL ENSG00000239900	31.1674	2.49165	33.8643	41.7514	60.6096	1.75281	15.8375	36.5825	141.349	40.2808
ADSS ENSG00000035687	32.8866	0.28729	10.9624	11.7615	38.5958	79.285	40.1246	1.58651	14.567	69.2616
ADSSL1 ENSG00000185100	18.3814	3.8184	35.1444	54.7458	0.00661853	30.3601	15.4501	0.697077	4.32165	6.52223
ADTRP ENSG00000111863	0.418224	1.51676	0.168571	0.0210267	2.00924	1.75032	0.0260398	0.387692	1.01434	5.14976
AEBP1 ENSG00000106624	0.703664	404.026	1231.16	213.618	37.7612	126.939	114.138	369.52	552.553	58.8852
AEBP2 ENSG00000139154	7.55519	30.0268	32.5698	0.623447	73.6203	2.02459	0.245282	0.0928017	1.16877	11.1964
AEN ENSG00000181026	4.037	0.0911272	4.10011	49.5366	13.1384	0.0376269	33.9672	5.22006	1.9733	204.436
AES ENSG00000104964	30.6288	1955.49	635.994	117.118	614.95	220.048	123.097	720.428	995.324	283.501
AF011889.5 ENSG00000241489	1.24859	0.26065	1.70144	0.318393	0.27545	2.57172	0.0183949	0.796837	0.80342	0.574624
AF131216.1 ENSG00000280273	1.69836	1.7158	1.03695	1.2507	0.0416027	0.953249	0.619871	0.575562	3.89431	1.09528
AFAP1 ENSG00000196526	10.5309	2.1692	15.7522	26.9908	41.69	6.71412	25.5182	10.3651	48.6602	13.5795
AFAP1L1 ENSG00000157510	0.89304	25.8991	4.32045	8.09344	4.14898	1.91923	12.9191	0.0197727	10.6826	0.0452484
AFAP1L2 ENSG00000169129	16.1987	10.8903	1.27426	0.484734	9.26874	0.477353	0.538161	3.12967	10.9443	0.222952
AFF1 ENSG00000172493	19.1119	20.3068	2.2396	31.6297	32.5251	27.6532	30.2906	11.7675	1.26262	14.6038
AFF2 ENSG00000155966	0.181293	2.54061	0.48113	1.3265	0.943175	0.211278	1.06474	0.942274	1.0507	0.45884
AFF3 ENSG00000144218	110.524	17.4101	2.67397	85.7838	40.0183	158.446	122.049	35.0197	12.6506	101.899
AFF4 ENSG00000072364	30.0168	25.0601	91.321	0.48345	14.7686	37.4632	11.2315	20.0969	2.46007	26.3757
AFG3L2 ENSG00000141385	195.172	212.529	10.9295	119.29	14.126	252.511	1.73528	15.8856	1.75902	0.499595
AFMID ENSG00000183077	186.28	25.2521	100.596	245.307	63.015	208.608	77.825	53.9439	19.5037	1.70436
AFTPH ENSG00000119844	99.4079	29.6562	2.14615	62.4173	27.2396	16.4299	2.35709	51.5682	3.17398	37.0239
AGA ENSG00000038002	2.45896	1.84808	18.3161	5.06743	22.7097	4.03723	4.19044	35.8203	6.65611	1.05239
AGAP1 ENSG00000157985	19.7001	3.64955	42.7647	7.5748	38.4873	3.85111	0.694435	8.81095	7.07446	4.37777
AGAP14P ENSG00000279058	0.94987	0.499201	0.0984018	0.225971	2.29825	0.163077	0.348662	3.32017	1.80546	5.75505
AGAP2 ENSG00000135439	2.13723	3.2194	1.11519	0.130994	21.4316	3.51306	1.222	0.58489	4.79669	0.271652
AGAP3 ENSG00000133612	19.8613	174.618	12.6113	42.0154	70.3681	4.37368	84.3647	0.709504	63.4856	48.3376
AGAP4 ENSG00000188234	1.64263	25.6352	31.9493	10.9059	30.8108	20.2235	3.90095	11.8587	12.2845	3.52611
AGAP5 ENSG00000172650	2.68798	0.628894	1.52133	0.199424	0.712734	0.120466	0.131217	0.54643	1.09743	0.0604239
AGAP6 ENSG00000204149	5.60423	4.36193	37.9053	44.7911	31.6252	14.7918	12.3804	11.8115	4.99248	13.6966
AGAP9 ENSG00000204172	11.6704	0.0198595	3.86047	0.0409362	30.5582	0.153326	53.9127	8.85132	26.0384	1.2689
AGBL2 ENSG00000165923	10.1869	0.51181	0.235151	2.08013	0.95264	2.13614	0.274969	1.78394	0.400222	0.196746
AGBL3 ENSG00000146856	0.492318	1.20563	8.63365	0.31593	5.88525	1.00399	7.21394	2.12324	5.8011	0.0239968
AGBL4 ENSG00000186094	12.8841	2.96931	3.9131	5.53091	0.734413	0.226234	0.110674	0.684947	1.59319	0.0561307
AGBL5 ENSG00000084693	56.5315	144.457	93.7396	19.0863	19.6399	76.9555	44.5181	62.2202	64.9942	17.3826
AGER ENSG00000204305	3.80313	22.7996	37.5176	3.73014	5.89068	47.0926	12.0387	47.8232	0.221992	2.82998
AGFG1 ENSG00000173744	15.1582	0.726771	8.99539	10.4225	70.8669	17.6825	4.06543e-05	8.19929	1.8599	17.5596
AGFG2 ENSG00000106351	8.52368	64.9726	60.1771	10.0276	49.9472	80.5926	18.7383	28.6745	54.844	51.7748
AGGF1 ENSG00000164252	3.70074	4.53715	0.00865487	5.8679	8.0362	1.48212	58.6544	31.6005	4.95362	0.826943
AGK ENSG00000006530	0.886471	0.727515	2.019	10.8342	5.39409	38.1726	4.12728	14.2093	0.651026	24.3434
AGL ENSG00000162688	29.7926	12.7906	0.545721	0.0835349	1.19414	28.8458	13.7652	0.995288	0.619164	1.0142
AGMAT ENSG00000116771	1.73002	1.95467	4.9034	2.2017	0.805977	0.694862	0.43078	0.0738072	1.64788	3.19504
AGMO ENSG00000187546	2.41169	0.00682426	0.416732	0.650803	0.0698034	0.22582	0.193769	1.69708	0.527281	1.41589
AGO1 ENSG00000092847	6.20675	2.45241	132.274	38.4652	20.0272	36.73	62.553	61.3051	1.84738	0.506987
AGO2 ENSG00000123908	99.3271	4.55125	20.7079	13.6633	13.0845	0.810905	25.0274	5.32132	68.8075	0.0125793
AGO3 ENSG00000126070	1.29208	46.6779	44.8764	10.5322	3.79851	2.96046	35.0356	0.289324	1.39994	19.0441
AGO4 ENSG00000134698	40.0133	13.3219	0.477912	7.80029	14.9668	0.994679	1.92006	27.8331	8.85094	11.8338
AGPAT1 ENSG00000204310	98.2041	373.45	349.187	95.365	551.294	220.549	31.4713	200.015	142.576	20.7146
AGPAT2 ENSG00000169692	37.5582	150.537	89.7649	13.5989	66.8182	27.1349	7.96633	51.4466	37.3647	29.8289
AGPAT3 ENSG00000160216	111.809	74.9829	142.695	53.1267	9.39554	3.49472	126.752	28.9095	129.094	43.6912
AGPAT4 ENSG00000026652	2.47457	35.0591	0.252825	15.4431	0.900663	16.1999	0.545483	9.91073	5.25497	7.9708
AGPAT5 ENSG00000155189	4.25824	1.78847	17.3485	0.0333178	10.5367	1.33347	1.52259	8.59119	1.64565	0.969964
AGPS ENSG00000018510	0.341983	10.6436	8.47834	2.32897	1.97393	0.419565	0.360859	59.4938	0.439982	1.31664
AGR2 ENSG00000106541	96.7141	129.552	407.838	2943	162.864	1.19088	25.9451	13.5609	62.7312	2.03369
AGR3 ENSG00000173467	1.2422	0.539332	0.248486	36.552	0.883301	0.630508	0.056618	0.144339	0.823685	0.201666
AGRN ENSG00000188157	46.7903	7.13933	6.44658	8.79051	23.5091	101.787	43.8519	83.9581	25.2939	39.1854
AGRP ENSG00000159723	1.18423	0.0877717	1.30119	2.17359	0.347466	0.00109448	0.365574	1.3185	7.77885e-05	1.74748
AGT ENSG00000135744	1.78354	3.06676	48.9445	0.569836	1.59418	3.78758	44.5247	43.8331	0.173026	3.23184
AGTPBP1 ENSG00000135049	0.644063	1.14983	3.12749	3.40195	0.2993	0.000170291	0.976876	1.8648	10.8667	0.356947
AGTR1 ENSG00000144891	0.0280968	0.418353	5.94625	3.19899	0.634364	0.0423237	0.948795	0.147699	0.697651	8.33471
AGTRAP ENSG00000177674	602.284	442.351	248.187	120.992	313.692	453.361	486.607	208.981	154.533	200.864
AHCTF1 ENSG00000153207	41.8017	13.6502	6.16614	29.0319	3.07154	0.136621	36.1963	1.88749	3.50161	23.4205
AHCY ENSG00000101444	529.27	6.0248	429.073	161.309	242.418	2.75746	282.123	374.493	83.8727	371.37
AHCYL1 ENSG00000168710	17.0743	189.475	0.590953	205.681	168.777	219.465	101.814	347.044	224.549	85.8668
AHCYL2 ENSG00000158467	6.52661	6.54408	28.6536	36.2718	0.502946	86.565	5.87242	1.86969	5.74334	1.44822
AHDC1 ENSG00000126705	147.239	145.942	113.346	16.4551	14.8211	1.59157	20.8395	134.575	17.6952	14.9013
AHI1 ENSG00000135541	132.321	40.405	9.55594	173.147	236.325	18.956	83.8853	18.7326	11.0399	12.0977
AHNAK ENSG00000124942	495.529	557.766	745.32	471.576	822.45	540.449	389.88	30.4044	560.945	636.33
AHNAK2 ENSG00000185567	6.31367	166.295	316.448	1.18973	2.52292	6.4379	0.696285	1.42264	40.2974	0.989656
AHR ENSG00000106546	1.28714	0.865729	3.89493	3.07917	0.0351885	2.96012	0.0123677	21.7447	0.10602	30.8661
AHRR ENSG00000063438	1.94055	1.71551	0.372265	0.582959	0.944355	0.93138	1.90739	5.38784	0.0345052	0.0149073
AHSA1 ENSG00000100591	23.6853	120.34	37.8561	75.044	2.44555	83.2882	86.6959	78.4913	7.29097	56.312
AHSA2 ENSG00000173209	80.7062	29.7095	39.9027	5.15214	37.6062	74.2292	17.5339	40.4147	5.99586	7.04664
AHSG ENSG00000145192	0.360055	0.033732	0.721081	0.981373	0.498026	1.02125	1.40083	2.99547	0.0489535	1.11221
AICDA ENSG00000111732	1.83625	0.414042	0.000194891	0.568134	1.33358	1.30237	1.28365	0.956502	0.572621	0.798109
AIDA ENSG00000186063	6.40021	0.912791	2.5719	0.0270221	4.76313	11.094	41.6423	0.708508	4.23177	3.77279
AIF1 ENSG00000204472	2.59659	1.81892	79.0558	1.64728	4.88895	4.7903	5.24688	34.5984	34.2389	13.958
AIF1L ENSG00000126878	1.30856	11.7959	30.1026	23.0566	3.04333	0.858506	0.237965	12.9108	16.945	2.10077
AIFM1 ENSG00000156709	195.033	90.3573	50.98	3.32493	1.94385	289.812	24.2959	56.3072	45.2057	156.481
AIFM2 ENSG00000042286	5.48759	1.08891	68.1437	4.71015	0.197565	1.59672	56.2421	0.035877	2.71874	3.67512
AIFM3 ENSG00000183773	0.146313	0.848788	12.169	4.3307	18.8891	2.9788	0.982901	0.0765123	0.636365	5.39267
AIG1 ENSG00000146416	2.56622	99.7409	184.343	61.5255	108.792	2.30434	18.3929	14.2962	7.85069	143.789
AIM1 ENSG00000112297	0.723324	8.09843	3.76664	24.5812	55.0817	34.4326	6.76877	35.9789	1.87233	0.551126
AIM1L ENSG00000176092	0.03429	0.00164625	1.26425	0.18635	0.126615	0.265479	6.4196	3.02709	0.00598672	0.21616
AIM2 ENSG00000163568	0.899345	0.744573	0.56278	0.36299	2.65766	0.533841	0.328822	1.41046	3.11174	1.03266
AIMP1 ENSG00000164022	10.8833	2.78907	15.5946	11.7384	40.5543	31.7953	63.158	47.3226	89.7376	3.81087
AIMP2 ENSG00000106305	7.93077	0.0267462	0.463078	0.381718	0.439748	30.1649	27.537	2.16031	33.5582	58.1461
AIP ENSG00000110711	82.0544	362.493	208.258	2.80065	95.2791	0.159444	48.4296	41.822	27.6039	7.94172
AIPL1 ENSG00000129221	0.312912	0.201971	1.13808	2.70818	0.147358	0.480031	1.42263	1.77511	1.28618	1.59416
AIRE ENSG00000160224	0.70919	0.369091	1.13856	0.00536156	0.695517	0.464267	0.160382	0.0172624	0.38205	0.0206094
AJAP1 ENSG00000196581	5.53224	0.135395	2.84292	0.231913	2.1229	10.313	4.0029	0.0798005	0.302727	0.0909435
AJUBA ENSG00000129474	0.155384	5.94838	0.032824	6.97033	0.00601412	62.9106	38.6623	3.43541	2.39684	4.11879
AK1 ENSG00000106992	3.6058	44.3619	30.0647	13.2333	61.1242	4.31861	5.36291	3.56539	12.6914	22.9484
AK2 ENSG00000004455	87.5096	24.5598	40.9413	344.21	167.357	110.664	431.155	164.484	95.7268	8.51394
AK3 ENSG00000147853	3.11751	40.3509	2.26654	27.5555	80.3771	4.04606	5.21302	67.134	4.34108	1.64008
AK4 ENSG00000162433	3.27903	1.78762	1.12557	0.000760898	42.5682	26.7239	3.27092	3.01546	5.49075	4.50111
AK5 ENSG00000154027	0.163449	1.18917	1.70464	3.1513	2.67628	0.46422	0.171644	2.18563	0.712687	1.07302
AK6 ENSG00000085231	0.391803	1.01041	17.7092	7.84004	22.7122	32.4651	27.2819	27.6572	0.904605	0.00148824
AK7 ENSG00000140057	1.89817	0.985558	2.10358	0.0819346	2.70835	4.72115	2.29902	1.06009	0.52379	1.83962
AK8 ENSG00000165695	3.14389	0.0728384	3.82483	0.97874	12.6059	1.14257	4.19403	0.278266	0.464876	5.13592
AK9 ENSG00000155085	7.09309	22.3131	0.000245215	19.99	1.74574	0.693865	4.26336	0.224695	21.0831	3.54548
AKAP1 ENSG00000121057	500.158	334.318	280.322	414.526	379.53	58.538	362.833	165.815	208.208	53.9783
AKAP10 ENSG00000108599	28.624	2.5361	6.10332	1.41748	10.8355	10.2968	34.6479	17.5508	5.79304	92.7941
AKAP11 ENSG00000023516	33.8803	0.197839	58.263	2.19723	9.95483	92.828	3.61131	0.16081	2.39025	34.3882
AKAP12 ENSG00000131016	6.86843	4.11348	33.4535	3.10607	1.43223	18.1399	6.87089	0.638359	32.4279	6.24494
AKAP13 ENSG00000170776	0.419035	8.68235	81.5875	45.9022	25.9794	78.7316	6.71542	15.3222	33.1391	9.77778
AKAP17A ENSG00000197976	19.9844	87.0788	3.26064	50.246	187.003	15.8189	25.8635	106.603	13.1239	3.93821
AKAP3 ENSG00000111254	1.08876	14.562	4.48956	6.17763	0.0916499	1.47839	1.89455	0.0763366	0.1007	2.99296
AKAP5 ENSG00000179841	0.468854	1.0806	1.07214	2.60237	0.269554	0.566721	1.66099	0.0442299	0.608853	0.658688
AKAP6 ENSG00000151320	1.00217	0.450098	1.1963	0.22966	0.174911	6.97561	0.350331	1.49249	0.463326	0.474426
AKAP7 ENSG00000118507	0.281047	1.45296	6.10927	10.4985	12.9587	0.920367	29.7607	1.90143	1.35572	0.527592
AKAP8 ENSG00000105127	321.632	127.941	189.136	135.113	61.7631	3.46464	0.368326	215.626	86.1939	149.878
AKAP8L ENSG00000011243	116.431	255.478	65.3248	265.235	143.418	128.174	298.932	229.468	150.195	54.4504
AKAP9 ENSG00000127914	122.229	2.72007	12.4009	110.083	26.0828	156.496	68.4848	2.46332	61.2488	12.2448
AKIP1 ENSG00000166452	11.182	63.2786	21.8287	5.22995	13.1119	51.054	65.1811	113.201	10.0583	63.8927
AKIRIN1 ENSG00000174574	20.3806	2.85865	79.3264	0.0161199	48.5942	29.9242	8.2185	4.56565	3.45532	0.0952833
AKIRIN2 ENSG00000135334	2.07578	0.649655	2.22148	0.163324	8.84169	0.661925	40.1065	2.46505	11.054	0.138513
AKNA ENSG00000106948	33.1756	5.07505	153.069	80.1689	52.3347	10.2062	8.68086	19.365	19.0576	32.5383
AKR1A1 ENSG00000117448	800.286	278.947	394.175	154.304	233.951	96.9765	221.984	213.453	284.841	148.9
AKR1B1 ENSG00000085662	272.259	3.18164	58.3999	144.486	16.9909	2.39723	15.1813	176.672	158.253	9.34282
AKR1B10 ENSG00000198074	0.143311	0.199079	0.505048	0.389776	1.37805	0.0287588	0.372072	1.12331	0.988621	0.617094
AKR1C1 ENSG00000187134	0.311104	52.2935	232.537	1.78729	7.67118	1.76235	0.187803	7.07216	21.029	0.513277
AKR1C2 ENSG00000151632	1.9997	0.447739	51.4371	1.74934	16.5722	8.66321	1.31464	11.0667	134.886	89.2981
AKR1C3 ENSG00000196139	7.92181	8.65172	1.14505	2.00886	50.4495	0.734614	3.01563	15.6436	3.31591	4.0159
AKR1E2 ENSG00000165568	1.21866	2.93779	0.208895	4.91373	0.381994	0.287801	1.02903	0.949755	0.972505	1.60593
AKR7A2 ENSG00000053371	29.7395	4.10784	509.367	374.132	382.765	313.031	362.444	173.311	182.685	316.166
AKR7A3 ENSG00000162482	3.91682	0.968502	3.02084	5.52281	2.33534	1.94725	0.287454	11.423	0.00844774	31.2875
AKR7L ENSG00000211454	0.113306	1.96198	6.97047	2.28099	2.75903	0.0917714	1.55204	0.130845	5.58854	2.61833
AKT1 ENSG00000142208	281.002	678.088	677.384	256.813	648.178	411.203	480.986	318.273	174.403	276.373
AKT1S1 ENSG00000204673	9.24019	382.546	30.4796	88.2718	80.0434	50.2904	47.3551	33.6648	41.2359	49.2058
AKT2 ENSG00000105221	47.1567	402.683	670.596	107.089	225.708	250.386	218.716	133.325	68.043	189.117
AKT3 ENSG00000117020	501.245	9.33879	21.0914	404.833	5.87486	4.22826	49.3019	10.0658	29.8364	76.7762
AKTIP ENSG00000166971	17.5946	7.77959	0.926915	1.68131	10.8986	46.1137	25.5261	0.384006	0.725232	0.314965
AL049794.1 ENSG00000280240	0.354535	0.834922	0.0485908	2.1079	0.244517	0.0104125	4.88796	0.0343989	0.147983	2.01633
AL049872.1 ENSG00000279963	5.16949	4.26296	0.0854542	0.679849	0.249158	0.761509	0.238744	0.615415	0.215236	0.321097
AL354828.1 ENSG00000279282	0.0770134	0.000501461	0.445544	0.190994	0.0048324	0.773795	2.94464	0.521245	0.216729	1.19195
AL354828.2 ENSG00000280175	6.16956	5.60673	0.000660666	0.815203	0.0106727	1.39533	0.969925	0.220445	0.0569766	1.49623
AL356053.1 ENSG00000150076	0.681717	0.313037	2.11861	0.128056	1.35368	0.0111184	0.143315	2.17785	0.146242	3.02295
AL358852.1 ENSG00000278899	0.0245698	0.0369429	0.474288	1.89065	6.03068	0.105394	2.69331	3.18957	2.32466	0.146112
AL365181.1 ENSG00000280316	0.0780982	0.547846	4.15685	0.575994	2.50888	0.323739	0.905879	0.111875	0.910272	0.0207154
AL513523.2 ENSG00000279767	1.58831	13.9353	0.0351356	0.314949	7.59907	0.572573	0.410223	4.36722	0.334136	16.4948
AL589743.1 ENSG00000279508	190.551	305.506	1.34065	16.1594	48.7187	0.0120021	53.0201	3.31607	6.63015	23.7149
ALAD ENSG00000148218	3.1183	22.4198	21.4468	57.6672	226.131	29.8658	104.971	33.6832	14.6601	11.048
ALAS1 ENSG00000023330	2.06613	0.00812929	9.50644	26.0051	36.2123	12.4407	16.385	89.2166	25.9501	42.0595
ALAS2 ENSG00000158578	1.13605	2.1239	1.25197	1.9058	4.25376	0.107586	0.464997	2.06362	0.626315	0.742722
ALB ENSG00000163631	19.1567	0.160337	0.154839	1.00798	0.19499	0.74928	1.89729	6.16435	0.346012	2.18919
ALCAM ENSG00000170017	20.3439	52.3323	0.346247	88.1764	104.76	26.7328	44.5066	1.86811	1.44648	16.3324
ALDH16A1 ENSG00000161618	0.795702	103.041	124.556	6.82576	1.31868	0.51817	19.44	11.4957	47.444	144.262
ALDH18A1 ENSG00000059573	135.124	25.4913	207.293	90.2142	89.0678	24.4527	444.742	241.218	108.618	20.431
ALDH1A1 ENSG00000165092	202.793	0.138869	43.0004	19.53	15.4693	4.98191	0.183386	3.63154	0.948225	4.12372
ALDH1A2 ENSG00000128918	95.1352	4.29656	13.3982	16.9292	0.636664	1.20561	6.40156	78.458	162.975	0.402453
ALDH1A3 ENSG00000184254	86.8761	25.8321	4.54097	36.6589	23.6321	110.658	50.8956	48.9795	14.5511	45.6734
ALDH1B1 ENSG00000137124	30.6787	39.4763	245.16	72.8066	7.23532	84.9601	149.116	6.33949	49.7134	5.90406
ALDH1L1 ENSG00000144908	15.3448	1.42576	2.6895	0.510563	23.6594	11.8655	21.7907	2.46067	52.3056	5.74663
ALDH1L2 ENSG00000136010	1.58285	1.30851	45.0304	2.18269	0.213768	3.7921	0.256512	2.28341	2.21339	0.608299
ALDH3A1 ENSG00000108602	0.858377	2.28313	8.45374	20.2076	1.10219	2.91215	32.6115	1.86787	3.16663e-05	8.55012
ALDH3A2 ENSG00000072210	23.8446	246.062	216.022	55.1916	378.399	75.0741	68.3237	13.2187	25.2659	132.441
ALDH3B1 ENSG00000006534	3.69699	15.328	4.11355	13.6458	4.63184	0.870767	5.19268	3.42393	0.993461	2.38515
ALDH3B2 ENSG00000132746	0.272751	2.55412	0.00255167	24.596	2.28694	0.603036	4.08323	1.21939	1.53529	16.6902
ALDH4A1 ENSG00000159423	317.158	682.682	147.757	0.310895	190.511	262.434	37.4221	178.159	10.2752	4.32917
ALDH5A1 ENSG00000112294	1.28994	14.0627	0.307178	3.37004	3.64267	44.3881	2.02642	10.5777	15.561	4.3664
ALDH6A1 ENSG00000119711	4.57023	195.076	4.20023	17.9363	223.006	67.4648	74.7571	35.1198	7.167	126.207
ALDH7A1 ENSG00000164904	318.425	20.7133	62.6574	67.3943	204.458	6.05389	101.21	44.123	12.894	85.7117
ALDH8A1 ENSG00000118514	0.0280516	0.00458189	2.50859	5.89938	0.0424453	2.27493	1.14297	3.10702	0.244986	0.141609
ALDH9A1 ENSG00000143149	117.137	6.67164	23.2218	0.135238	446.758	29.2307	54.2914	78.8054	53.4731	39.6693
ALDOA ENSG00000149925	552.785	960.165	1102.6	323.221	168.524	564.789	280.234	307.71	471.665	436.237
ALDOB ENSG00000136872	0.427306	0.361232	0.76555	0.524417	0.576671	0.777722	0.363749	0.755391	0.165546	0.116588
ALDOC ENSG00000109107	221.76	66.4455	98.5036	27.7827	10.8727	52.9444	37.1169	20.3541	4.1326	93.1481
ALG1 ENSG00000033011	61.6388	33.3165	4.28749	102.911	49.8689	82.8227	33.3124	48.6236	35.0475	63.8205
ALG10 ENSG00000139133	1.14838	0.361655	1.04905	0.965824	0.312555	0.619806	0.0346474	0.10909	0.617753	2.59351
ALG10B ENSG00000175548	0.00998281	8.35624	2.58047	11.1398	8.28909	4.0097	1.97	8.17105	3.14549	12.0845
ALG11 ENSG00000253710	3.06699	1.74271	1.99124	0.743451	0.559607	2.82463	1.03138	0.233416	0.950863	0.642884
ALG12 ENSG00000182858	41.8181	226.749	192.695	139.963	158.492	5.09457	77.8994	9.09372	21.456	75.0513
ALG13 ENSG00000101901	70.4087	14.3275	6.80026	11.4568	12.4146	24.9684	54.1517	11.9281	1.65191	42.914
ALG14 ENSG00000172339	99.7146	0.289994	10.5235	15.8675	2.6499	5.85821	0.855623	0.471096	3.72445	6.94089
ALG1L ENSG00000189366	4.02007	0.0433987	1.92183	0.575899	0.450726	0.6759	0.869437	0.164051	0.454939	4.59964
ALG1L2 ENSG00000251287	0.00250105	0.66182	1.46198	0.318877	0.754474	4.31075	0.176427	1.06789	0.350121	0.125187
ALG2 ENSG00000119523	69.2206	45.6706	4.95985	0.590687	150.46	66.5625	8.48988	31.5815	88.3805	18.149
ALG3 ENSG00000214160	172.216	153.539	54.9446	98.0161	23.0563	109.964	13.9904	5.37491	189.684	25.4946
ALG5 ENSG00000120697	4.92994	9.71196	14.796	17.6889	48.0852	75.8233	12.6286	3.27052	51.1191	2.93167
ALG6 ENSG00000088035	31.1159	0.777303	1.38535	1.37112	4.42873	8.36912	12.9192	0.00436933	1.12973	10.7836
ALG8 ENSG00000159063	72.0615	0.0331984	46.1078	67.8459	47.6192	6.26637	8.35118	11.4625	22.8352	6.5211
ALG9 ENSG00000086848	2.50366	0.855516	0.420632	2.80489	68.7204	2.67068	6.00903	0.968219	1.79949	4.10468
ALKBH1 ENSG00000100601	0.00374254	0.951818	9.7042	0.176163	1.00114	20.1896	2.96418	5.4653	1.29628	1.324
ALKBH2 ENSG00000189046	43.4005	10.8959	9.37373	51.4826	0.272255	10.5542	21.6759	48.5476	6.51891	14.2386
ALKBH3 ENSG00000166199	53.3152	43.2374	9.35258	126.539	156.592	55.3397	53.1322	16.6424	26.5677	26.2282
ALKBH4 ENSG00000160993	76.0957	123.03	8.94781	97.8933	73.0653	0.273161	13.8483	62.2959	23.3671	30.5885
ALKBH5 ENSG00000091542	133.643	111.061	177.494	117.74	303.48	86.5309	90.3787	416.613	77.8162	115.195
ALKBH6 ENSG00000239382	77.1054	60.9709	63.9858	85.3239	28.9602	15.9546	3.034	23.7302	0.648529	19.4885
ALKBH7 ENSG00000125652	102.33	589.811	285.13	320.016	90.1633	79.1187	170.71	119.736	300.702	116.959
ALKBH8 ENSG00000137760	6.71485	0.0683205	0.514007	0.630003	0.305708	16.7918	1.66299	0.269948	1.38762	21.3345
ALMS1 ENSG00000116127	9.43239	1.35132	0.442014	1.01157	3.06627	4.68856	107.055	4.52895	0.0244522	2.4962
ALOX12 ENSG00000108839	0.587066	0.243678	1.88019	0.431971	2.3517	3.54497e-09	2.45416	1.45566	1.28008	0.328363
ALOX12B ENSG00000179477	0.58843	1.86244	0.291133	1.36235	2.09487	0.0374032	0.863471	1.16364	0.475029	0.845813
ALOX15 ENSG00000161905	6.45419	0.0646351	0.711658	0.466273	0.00818032	0.0652948	0.273417	4.03055	2.45714	1.79543
ALOX15B ENSG00000179593	175.492	11.333	375.818	97.2972	21.6187	7.31699	1.4147	18.9116	15.4027	236.064
ALOX5 ENSG00000012779	6.44503	4.70246	82.3068	8.59614	23.9772	0.149797	1.69861	8.48998	2.09647	7.96019
ALOX5AP ENSG00000132965	0.645982	2.36623	10.4508	49.1157	3.80798	1.9977	8.76128	36.0174	2.65972	4.33497
ALPK1 ENSG00000073331	2.41143	38.387	19.0435	11.2174	21.2091	1.39671	2.42862	2.08367	6.04257	2.77088
ALPK3 ENSG00000136383	0.446195	0.0421984	0.583035	9.10789	1.20504	0.0210918	1.33486	0.451841	0.161589	2.93546
ALPL ENSG00000162551	4.30735	2.43919	9.24656	1.96041	0.411514	0.19293	8.22334	8.91248	18.2026	0.387933
ALS2 ENSG00000003393	2.49968	5.97398	107.228	2.84349	0.424275	1.36656	7.5887	6.012	3.59123	2.73283
ALS2CL ENSG00000178038	0.252916	7.88081	3.0286	14.0189	7.08302	0.662937	4.47049	1.14479	26.6579	49.7537
ALS2CR11 ENSG00000155754	0.890319	0.0121152	0.0965323	0.976787	1.30098	2.8342	0.0336948	1.58507	0.332035	0.243734
ALX3 ENSG00000156150	4.25291	2.39638	1.02735	0.125741	1.36993	5.14794	1.44836	0.757151	4.87418	1.05428
ALYREF ENSG00000183684	20.7441	2.40837	91.8859	0.0595265	54.2669	2.80781	3.34797	36.3799	0.554043	7.81756
AMACR ENSG00000242110	357.24	213.945	349.897	826.41	39.2735	22.7143	101.223	123.459	22.0418	53.7999
AMBP ENSG00000106927	1.59355	0.24095	2.28667	6.73035	0.731035	0.0815421	1.35747	2.77041	0.205013	0.415929
AMBRA1 ENSG00000110497	82.947	11.0265	14.0977	1.59195	4.83753	60.028	16.0667	0.490764	14.1404	79.9995
AMD1 ENSG00000123505	193.847	30.2704	0.591375	38.7038	141.208	141.207	123.841	2.28645	4.78432	41.0244
AMDHD1 ENSG00000139344	0.426083	1.46574	0.196232	0.942781	0.0250792	0.000623137	0.798628	0.147812	0.444917	0.0782778
AMDHD2 ENSG00000162066	1.0976	67.1835	62.9398	19.9679	5.05564	95.551	39.6871	2.58028	5.62355	27.3303
AMELY ENSG00000099721	0.604771	2.35599	0.553675	2.1652	1.10295	0.0506531	0.207643	0.0140846	0.158304	0.00529715
AMER1 ENSG00000184675	25.5422	5.89487	3.24185	0.290534	1.59712	0.750547	11.3514	9.42742	71.6702	1.46689
AMER2 ENSG00000165566	0.126811	0.41655	0.476489	0.0361748	0.550902	0.790002	4.00194	1.19721	0.177396	0.446158
AMER3 ENSG00000178171	0.551321	0.157629	6.01717	0.623847	0.820535	0.164237	1.33179	0.536339	1.17706	0.658211
AMFR ENSG00000159461	124.447	60.388	93.6361	45.754	13.2442	24.4106	14.4953	120.383	67.7606	12.5451
AMH ENSG00000104899	6.93014	0.452828	9.30487	3.64201	7.66103	20.5778	4.98051	1.03822	5.45509	2.09069
AMHR2 ENSG00000135409	0.308038	0.137327	2.11419	2.30162	0.0231436	0.788391	0.944568	0.149463	0.00953947	0.0178688
AMIGO1 ENSG00000181754	0.0218505	78.9022	7.13258	16.3009	40.3847	151.114	56.5372	26.2468	10.6151	68.9683
AMIGO2 ENSG00000139211	21.4459	0.324762	9.24546	0.205067	0.792546	0.432033	0.426763	0.0476018	3.1851	2.38736
AMIGO3 ENSG00000176020	0.874863	0.215705	8.19367	0.00535648	0.0020725	3.38986	2.59095	3.67112	3.42241	1.80655
AMMECR1 ENSG00000101935	0.668225	18.6784	0.599524	2.55411	1.80666	2.24944	0.821225	0.758842	0.00283585	0.637011
AMMECR1L ENSG00000144233	0.679711	1.47473	40.8294	3.23691	39.3697	13.2507	0.994063	5.04077	4.96532	0.954618
AMN ENSG00000166126	0.104697	7.7277	0.0475717	0.732264	0.0290914	0.567549	0.521925	0.33621	1.66834	0.290377
AMN1 ENSG00000151743	1.35125	3.80501	7.76612	5.15514	0.389066	0.513868	0.336671	13.3381	0.822799	5.92056
AMOT ENSG00000126016	50.8407	5.28518	87.7279	6.61194	40.5108	11.0722	30.6612	112.915	0.179415	43.9376
AMOTL1 ENSG00000166025	52.7378	104.617	244.95	38.4126	176.293	133.911	16.7378	27.3456	135.818	73.5268
AMOTL2 ENSG00000114019	2.16795	34.3521	23.0696	1.27182	41.0162	33.0308	10.1741	1.41979	140.746	1.28529
AMPD1 ENSG00000116748	0.0491131	0.1903	3.34511	0.365714	0.0761242	0.083316	0.000784267	0.39894	35.1969	1.05983
AMPD2 ENSG00000116337	5.30048	227.947	81.9967	113.369	9.94644	7.34648	7.72721	108.686	32.4762	37.3472
AMPD3 ENSG00000133805	1.74459	7.32251	2.48562	19.8716	3.25823	9.95318	21.3294	0.133673	1.18851	4.52338
AMPH ENSG00000078053	1.14521	5.61134	2.82698	0.592493	1.248	1.69795	1.2654	0.780264	0.720364	2.05327
AMT ENSG00000145020	3.97775	0.104217	0.0879602	0.319482	0.220981	0.231935	0.262882	3.26319	1.09847	0.0101313
AMTN ENSG00000187689	0.00750172	0.0545872	0.00724803	0.282666	0.303171	0.20834	2.29975	0.014803	0.118576	0.247809
AMY1A ENSG00000237763	0.465281	1.22659	1.69922	0.0399284	0.261304	0.790924	0.0708885	0.62687	8.41018	1.30824
AMY1B ENSG00000174876	6.41171	5.34573	0.114109	2.64565	4.74033	3.87029	8.76634	0.387463	10.8034	2.91483
AMY1C ENSG00000187733	0.756932	0.0130969	0.911459	5.3055e-06	0.246623	4.46134	0.01903	1.77074	1.81446	0.387564
AMY2A ENSG00000243480	0.189761	3.00196	1.46161	0.0981164	0.344801	0.00153499	0.954233	0.625458	2.08374	1.85222
AMY2B ENSG00000240038	48.0308	0.180897	2.53684	3.6468	14.0607	19.213	3.00461	2.00713	0.917968	3.7534
AMZ1 ENSG00000174945	0.0585259	3.27351	0.436001	0.102718	1.12843	1.20282	0.0966316	3.78231	0.435349	0.0333088
AMZ2 ENSG00000196704	107.4	6.19433	88.92	0.194204	6.31702	9.23775	5.80612	45.753	1.4984	1.09844
ANAPC1 ENSG00000153107	89.6962	53.6361	84.9024	3.1709	53.1263	0.409012	2.6018	0.65196	2.75833	13.3377
ANAPC10 ENSG00000164162	0.0823833	3.23483	14.3253	1.09595	0.340733	10.4548	2.52918	1.21733	0.167115	0.0506999
ANAPC11 ENSG00000141552	202.635	485.445	357.52	307.343	362.72	303.76	586.678	372.331	136.453	43.1466
ANAPC13 ENSG00000129055	28.353	0.185643	27.3491	0.435104	17.4022	19.9895	19.2306	38.2535	2.40701	0.259487
ANAPC15 ENSG00000110200	225.361	426.833	199.908	131.22	78.1767	149.115	38.1179	4.00852	203.925	63.6587
ANAPC16 ENSG00000166295	413.966	132.303	58.9845	155.686	212.129	82.6379	176.515	177.157	52.5628	175.659
ANAPC2 ENSG00000176248	121.166	116.312	126.399	128.524	89.5629	62.0671	133.306	140.799	114.074	151.678
ANAPC4 ENSG00000053900	0.303858	0.726158	0.999751	23.0322	34.7512	15.1819	49.1324	8.9539	60.3783	39.5137
ANAPC5 ENSG00000089053	197.978	90.1282	329.141	264.483	84.8994	280.074	274.097	53.7756	161.875	191.424
ANAPC7 ENSG00000196510	123.601	6.9195	185.973	144.253	98.2281	259	205.634	93.0871	75.5213	164.368
ANG ENSG00000214274	241.893	387.876	134.283	238.609	151.424	50.4179	134.176	72.0173	57.5867	11.4516
ANGEL1 ENSG00000013523	60.9469	45.8932	4.35509	1.85509	23.1466	58.5451	0.542474	0.576893	6.05679	0.00424726
ANGEL2 ENSG00000174606	3.96656	21.1361	2.69293	1.74887	0.154385	1.10744	105.256	1.61007	0.383834	4.2403
ANGPT1 ENSG00000154188	0.614745	21.7028	1.78008	1.09858	4.09742	0.369315	0.0741185	0.105105	0.0354707	19.7667
ANGPT2 ENSG00000091879	0.101365	1.54665	0.879133	2.44342	4.10985	2.38423	0.274285	1.75524	0.294783	0.0820476
ANGPT4 ENSG00000101280	0.95357	0.0746338	1.34359	0.116547	0.448657	0.614387	0.81984	1.41052	5.51555	3.37946
ANGPTL1 ENSG00000116194	0.887964	0.278145	35.1604	6.90884	0.622415	0.107395	0.0693338	0.0319821	0.207671	0.469833
ANGPTL2 ENSG00000136859	2.16888	76.3864	208.757	2.21717	78.3104	5.27069	20.7338	131.297	95.8338	2.65166
ANGPTL4 ENSG00000167772	40.0576	25.6239	17.2508	17.8278	3.84513	38.4558	11.8484	1.83742	7.77081	2.2782
ANGPTL6 ENSG00000130812	1.81127	0.372106	5.50813	4.95815	0.313642	0.255993	2.24158	0.0508042	0.603977	0.321291
ANGPTL7 ENSG00000171819	1.90902	1.09331	0.0705733	0.252663	0.349729	0.580856	0.161384	0.784181	0.0144514	1.35068
ANK1 ENSG00000029534	3.77333	0.91703	0.398418	1.2783	6.60389	16.0047	1.14013	1.4325	1.55116	1.40007
ANK2 ENSG00000145362	2.99634	1.6581	58.2693	2.96404	0.455011	0.0148356	1.75763	4.28032	0.243662	0.233839
ANK3 ENSG00000151150	33.7348	15.7469	0.573633	9.15249	10.6435	91.667	0.0741854	39.6886	32.9135	7.15762
ANKAR ENSG00000151687	2.98374	6.13434	3.47261	2.07868	3.67163	1.50965	0.747084	1.41365	0.0457067	0.570873
ANKDD1A ENSG00000166839	4.98472	3.41794	16.1875	1.00531	2.76137	0.162968	2.01879	0.839124	2.24716	4.30956
ANKDD1B ENSG00000189045	2.37364	0.676922	0.256013	2.33127	2.52793	41.6145	0.395785	1.61029	4.51231	0.299864
ANKEF1 ENSG00000132623	9.10389	0.0304664	2.89331	0.842076	0.174627	63.7928	4.34988	3.20389	10.3306	5.83221
ANKFN1 ENSG00000153930	3.13023	0.040873	0.00817086	0.0738782	0.955105	0.0429648	2.15379	0.232311	0.0733767	0.673356
ANKFY1 ENSG00000185722	44.6493	5.7912	3.76835	112.064	35.6927	83.97	19.9849	80.4373	1.81292	11.6143
ANKH ENSG00000154122	195.034	194.67	0.933885	369.783	396.429	80.0819	234.259	57.7498	187.678	11.693
ANKHD1 ENSG00000131503	11.6929	10.947	7.92089	33.9692	45.6096	69.4577	1.21308	6.05725	1.06266	0.666294
ANKHD1-EIF4EBP3 ENSG00000254996	1.51772	8.39777	1.2762	6.96505	0.202674	4.94817	8.30562	0.876144	1.47131	1.76696
ANKIB1 ENSG00000001629	0.0486233	4.62719	7.4503	6.29805	4.76993	7.34424	4.87076	10.3167	1.83358	2.60101
ANKK1 ENSG00000170209	0.103399	0.861876	4.38542	0.603802	2.77503	9.93695	1.65879	1.64956	5.31773e-06	7.33916
ANKLE1 ENSG00000160117	1.48519	0.0102557	0.7199	1.88804	0.502429	0.805028	1.86778	6.8459	1.866	0.503452
ANKLE2 ENSG00000176915	260.834	0.371561	15.0475	124.097	150.494	7.50706	106.618	5.45294	5.94695	0.981459
ANKMY1 ENSG00000144504	73.5605	81.655	1.13796	51.8858	92.9273	27.0981	4.33364	5.57636	31.7259	34.5595
ANKMY2 ENSG00000106524	5.29484	32.984	10.8992	6.73162	11.5994	0.753723	1.9197	4.86681	2.76288	4.17296
ANKRA2 ENSG00000164331	0.541288	11.2029	19.3066	10.6832	22.3007	17.2588	2.13521	0.9497	0.955709	7.46277
ANKRD10 ENSG00000088448	510.559	64.7849	1.27595	140.406	248.365	113.011	675.741	33.6021	79.1513	118.056
ANKRD11 ENSG00000167522	132.554	38.0996	176.513	11.7874	84.8608	85.7319	36.421	85.8432	163.619	1.71751
ANKRD12 ENSG00000101745	0.71877	26.9405	7.68581	1.14981	7.85548	4.67463	7.50233	2.26753	0.0235829	0.00727105
ANKRD13A ENSG00000076513	3.74072	76.0636	25.1638	0.965833	1.07687	13.996	5.82994	4.13934	6.25271	16.9266
ANKRD13B ENSG00000198720	7.97504	7.54782	11.5409	29.9289	2.45867	3.25874	24.9992	8.14021	21.1266	1.51894
ANKRD13C ENSG00000118454	0.962055	0.296351	8.69572	30.7298	9.02875	2.92031	2.25541	37.4087	0.539668	1.18805
ANKRD13D ENSG00000172932	113.403	134.307	305.72	43.9244	8.31217	24.352	198.276	1.58352	20.5977	2.28122
ANKRD16 ENSG00000134461	5.70825	112.186	110.328	7.19823	33.0785	51.1089	25.0562	3.20596	3.19954	1.44665
ANKRD17 ENSG00000132466	2.08731	5.64076	0.0047631	5.10586	39.0192	25.264	84.6738	2.68799	15.6931	11.785
ANKRD18A ENSG00000180071	0.0152086	2.9496	0.376579	0.284742	0.247333	2.40971	0.304509	0.291772	0.284411	10.1051
ANKRD18B ENSG00000230453	5.86174e-08	0.641066	0.202087	0.170532	0.30669	0.118808	0.594714	1.07877	0.224323	0.678643
ANKRD2 ENSG00000165887	2.77497	2.47571	0.799537	0.217703	0.750722	0.578071	0.133115	1.12012	0.193859	1.34788
ANKRD20A1 ENSG00000260691	2.93831	3.24303	1.91082	1.84558	1.24374	5.18975	14.9619	1.15489	0.5969	0.470674
ANKRD20A2 ENSG00000183148	0.417004	0.0952958	0.0966362	0.590195	0.187315	0.0111744	0.711657	0.355221	0.635412	1.43962
ANKRD20A3 ENSG00000276203	0.0781009	0.627481	0.395608	2.56209	2.60458	1.68684	5.4223	2.50623	0.576001	2.5834
ANKRD20A4 ENSG00000172014	4.18998	0.033684	0.123793	0.10295	0.301272	0.464592	2.96033	0.0460338	0.101827	0.308478
ANKRD22 ENSG00000152766	1.28812	1.94103	2.46306	79.1983	0.0832547	3.02587	53.2968	0.95148	2.1389	1.2634
ANKRD23 ENSG00000163126	32.8503	2.55787	2.62853	80.4795	5.65151	0.537968	12.2708	38.153	124.856	3.63925
ANKRD24 ENSG00000089847	22.9878	75.1359	0.0509381	1.81149	0.0838163	17.6608	1.00097	0.869273	1.06419	16.0206
ANKRD26 ENSG00000107890	0.422019	17.0802	0.236643	0.148262	3.71898	3.05726	1.26033	65.3777	0.974926	0.367463
ANKRD27 ENSG00000105186	2.69125	1.10597	0.0253426	8.58241	1.50263	90.0411	8.10533	0.929758	0.0163498	19.8118
ANKRD28 ENSG00000206560	0.102256	28.7018	1.1493	14.7143	0.0194914	26.0878	8.41533	3.33612	0.0279524	0.000252859
ANKRD29 ENSG00000154065	0.629042	2.45269	58.699	0.490854	1.55078	0.0350769	1.27159e-05	1.54291	3.23793	1.07795
ANKRD30BL ENSG00000163046	0.672996	0.22591	0.036147	0.447591	0.275546	1.07575	1.88107	0.0202765	1.47151	0.94259
ANKRD33B ENSG00000164236	3.40172	0.308252	0.0048744	1.01998	0.489755	4.62766	0.0399275	0.0651676	1.3018	0.0522327
ANKRD34A ENSG00000272031	11.662	14.3468	0.401759	3.1323	6.68168	3.89425	5.75958	1.46003	0.733497	5.80678
ANKRD34B ENSG00000189127	0.701251	0.673264	2.18741	1.43037	0.153333	0.407706	1.01077	0.101063	0.269413	0.746943
ANKRD35 ENSG00000198483	0.299195	1.78314	82.4309	20.4588	7.39975	19.2643	7.14381	55.3116	30.2025	0.85793
ANKRD36 ENSG00000135976	33.9198	3.94839	6.1839	9.43582	0.149153	1.0034	0.888567	4.57229	0.492405	0.076131
ANKRD36B ENSG00000196912	0.403947	0.0522029	8.55024	1.15179	19.516	5.55181	0.344392	3.75137	0.0153463	44.8033
ANKRD36C ENSG00000174501	0.824146	0.279447	19.0592	13.6609	5.93087	0.957972	5.31923	0.197075	2.13436	3.20379
ANKRD37 ENSG00000186352	145.469	21.0637	14.5174	42.5099	88.2984	199.496	176.993	0.933514	6.95269	240.396
ANKRD39 ENSG00000213337	65.2054	157.536	15.8028	1.64857	17.7894	0.70576	36.0069	0.0835113	2.47882	2.28322
ANKRD40 ENSG00000154945	45.2029	65.803	21.3483	29.8482	1.33898	0.033095	99.8893	46.4827	30.7815	0.715025
ANKRD42 ENSG00000137494	6.07671	0.510801	21.8016	6.86085	6.62211	4.4383	4.54894	3.15058	0.435786	1.5652
ANKRD44 ENSG00000065413	0.313916	0.196402	0.0671369	0.193012	0.000230518	0.00523578	0.191198	0.0422875	0.051973	0.761143
ANKRD46 ENSG00000186106	0.147173	9.305	0.0269214	14.0202	56.2315	12.8239	6.46164	5.87597	1.74685	0.159735
ANKRD49 ENSG00000168876	0.901433	7.76215	0.839768	0.487776	17.204	0.312768	0.651737	20.2172	0.518413	0.943057
ANKRD50 ENSG00000151458	2.03149	20.0635	3.37928	3.92886	0.639758	9.10118	12.1027	31.0761	30.2415	9.39781
ANKRD52 ENSG00000139645	104.952	29.2777	181.31	14.3893	36.693	20.5538	137.733	34.8285	8.08102	128.482
ANKRD53 ENSG00000144031	0.367136	7.67697	0.904462	4.88325	0.917861	1.60425	0.19814	0.102874	0.479261	1.62628
ANKRD54 ENSG00000100124	63.3277	12.0379	72.4059	31.5027	4.42461	3.83442	22.5293	2.33535	40.2689	189.457
ANKRD6 ENSG00000135299	2.0515	0.256005	1.17824	0.111047	20.8758	0.229866	7.6123	4.70101	5.45668	14.4545
ANKRD62 ENSG00000181626	0.937834	1.07437	2.34345	2.75326	0.0255901	0.73573	0.911627	0.418341	0.939316	0.573116
ANKRD65 ENSG00000235098	3.09131	2.33395	36.9382	16.1123	34.7875	3.1051	69.2545	87.2293	56.5889	26.8541
ANKRD66 ENSG00000230062	0.25132	0.254682	0.310803	0.803183	0.0520464	1.38313	0.0396276	0.00719135	0.431802	0.0872881
ANKRD9 ENSG00000156381	4.63216	90.101	33.5295	19.8441	39.8346	0.198192	7.26871	11.1511	7.1766	79.2686
ANKS1A ENSG00000064999	5.30463	2.10256	4.8853	2.10454	0.0023945	16.4014	47.8163	1.10345	0.676788	4.16862
ANKS1B ENSG00000185046	0.175543	7.68223	19.1529	6.25622	1.56379	1.47589	0.00882199	0.376636	0.862869	0.270883
ANKS3 ENSG00000168096	80.5749	56.6222	10.5403	23.0825	134.852	2.18186	65.4369	11.0043	16.1289	90.0054
ANKS6 ENSG00000165138	16.5004	12.0575	1.46994	17.2539	11.5416	32.1758	107.743	40.9098	56.8	7.47893
ANKZF1 ENSG00000163516	106.898	105.988	12.9629	265.654	7.18312	61.1248	209.588	5.91617	426.204	78.3645
ANLN ENSG00000011426	2.40817	0.570196	0.300064	5.47666	0.0867199	0.998028	0.186166	5.68316	0.456501	4.14473
ANO1 ENSG00000131620	81.6335	0.662335	0.80319	0.436038	8.16056	0.888166	1.43841	0.427618	21.2688	0.0887858
ANO10 ENSG00000160746	81.5368	94.8168	212.495	87.1624	6.99118	6.12628	3.91249	8.47461	4.02025	25.2385
ANO2 ENSG00000047617	0.108819	1.6047	0.425928	0.026197	0.0519882	0.0395001	0.715315	0.826298	1.05255	0.80541
ANO3 ENSG00000134343	0.000326441	0.195159	0.227829	0.406553	0.587994	0.0794303	6.75402e-05	3.83338	0.173793	0.680008
ANO4 ENSG00000151572	0.958435	13.6966	0.574643	14.7416	8.70111	1.40246	0.0231287	1.84855	4.44659	12.1672
ANO5 ENSG00000171714	7.4897	0.521012	6.01234	0.691879	1.01642	5.21541	9.21088	2.3307	2.74926	7.49567
ANO6 ENSG00000177119	2.60446	2.80834	21.1435	1.56333	0.537054	13.0879	5.28555	6.27164	0.375622	2.20058
ANO7 ENSG00000146205	987.939	660.142	102.315	136.475	209.046	623.22	404.087	176.223	271.04	331.558
ANO8 ENSG00000074855	46.2667	1.40834	92.2043	25.4017	98.9485	34.0764	1.37373	96.3286	52.7086	2.93198
ANO9 ENSG00000185101	0.36843	49.2662	168.302	1.00585	6.88117	2.73979	0.0414957	6.16271	204.781	15.5082
ANOS1 ENSG00000011201	0.0644298	7.24821	27.494	0.267799	9.87487	0.858164	17.4666	9.38461	0.36192	3.9828
ANP32A ENSG00000140350	188.957	9.57127	219.282	137.997	271.544	198.822	93.3465	4.96196	111.34	262.519
ANP32B ENSG00000136938	0.76047	100.908	27.5126	24.5021	66.905	34.3229	29.9779	196.141	46.853	18.6889
ANP32E ENSG00000143401	4.13969	14.6897	1.21867	0.0565754	2.00878	20.018	6.62823	0.00789243	26.719	3.99636
ANPEP ENSG00000166825	2.02488	17.7425	201.876	935.176	1.43932	7.65357	12.6262	1.49958	0.0598586	727.799
ANTXR1 ENSG00000169604	25.0298	8.93922	8.03124	23.6239	9.57732	117.935	1.9243	16.1254	9.31422	4.04503
ANTXR2 ENSG00000163297	748.223	7.18994	120.213	44.3116	892.353	3.42423	57.2744	361.869	307.544	283.603
ANXA1 ENSG00000135046	71.4345	51.2109	120.738	8.04139	45.6186	2.79673	0.955755	1.34105	16.4844	73.8247
ANXA11 ENSG00000122359	887.216	709.324	539.482	808.663	418.017	245.363	506.212	786.454	786.324	198.542
ANXA13 ENSG00000104537	3.39359	1.512	9.18442	4.44643	9.46718	5.16833	0.566337	0.321338	5.82397	0.464918
ANXA2 ENSG00000182718	191.91	0.0108092	993.871	223.249	44.9762	88.575	55.2251	424.676	408.536	99.9875
ANXA2R ENSG00000177721	16.9034	1.47806	1.01314	11.8691	23.3758	15.0341	1.7004	21.1927	2.56077	0.916043
ANXA3 ENSG00000138772	54.0019	43.4481	10.3105	3.33475	7.00804	6.79708	10.2105	19.2041	1.50538	9.63839
ANXA4 ENSG00000196975	1.4248	23.5427	15.1394	11.6566	11.97	66.3078	7.1814	3.62227	21.1593	4.67737
ANXA5 ENSG00000164111	447.818	84.164	85.2893	285.427	245.153	177.658	130.234	167.845	9.83646	33.2651
ANXA6 ENSG00000197043	44.0639	407.327	890.858	46.4228	130.384	31.6355	213.271	535.704	64.3271	95.9297
ANXA7 ENSG00000138279	51.3806	0.121437	24.7284	96.3419	154.432	28.5712	81.6551	0.246961	11.6103	13.7386
ANXA8 ENSG00000265190	0.572822	1.6816	0.0551355	1.19152	2.33244	0.0921646	1.76076	0.132113	1.04188	0.00359284
ANXA8L1 ENSG00000264230	1.37532	1.92421	9.26276	5.22774	2.56208	0.147211	2.25059	2.72862	1.23563	0.834505
AOAH ENSG00000136250	7.7742	7.58025	52.0084	0.514687	3.78669	14.335	4.49246	4.30053	43.3869	6.32927
AOC1 ENSG00000002726	0.723749	0.473894	0.68749	1.28075	0.29555	0.144838	5.7867	0.0884015	3.55056	1.75895
AOC2 ENSG00000131480	0.865473	40.2915	4.01153	1.20713	0.0413113	1.37901	0.171373	3.87779	1.28838	0.118742
AOC3 ENSG00000131471	5.17871	85.8721	241.849	42.7011	4.54512	3.05361	5.07716	37.3175	50.091	8.55957
AOX1 ENSG00000138356	0.836418	0.639984	1.76099	4.11201	2.0037	4.18552	3.15178	0.186553	11.4741	9.49512
AP000275.65 ENSG00000265590	0.187825	0.76926	0.544736	0.677512	0.0378657	1.07755	3.30638	2.62587	0.107001	0.00139288
AP000350.10 ENSG00000251357	0.13808	0.509519	0.332367	0.0114847	1.82207	0.173207	0.0398582	0.783146	0.553055	0.039153
AP000769.1 ENSG00000279576	10.7762	208.422	19.992	63.1803	172.581	41.7941	0.387121	6.66494	8.42002	14.1453
AP000866.1 ENSG00000279342	0.0777067	0.605597	0.349823	1.10834	1.53713	0.119334	0.136566	0.0440187	4.58547	0.0172326
AP006285.2 ENSG00000278919	0.127716	0.177165	0.0299973	0.611503	0.581787	0.572003	0.0636691	0.881367	0.858569	0.21518
AP1AR ENSG00000138660	8.15729	12.5018	3.49068	7.89562	8.13409	4.16382	62.7082	2.53778	12.1275	33.0345
AP1B1 ENSG00000100280	544.152	209.042	252.98	74.8264	74.8763	165.701	193.772	203.421	9.81684	119.26
AP1G1 ENSG00000166747	66.6122	0.673853	1.75192	57.3997	27.2265	39.8477	18.4058	13.834	2.12137	5.87608
AP1G2 ENSG00000213983	343.056	386.122	291.328	417.714	17.6693	207.486	469.348	22.9882	118.852	44.1566
AP1M1 ENSG00000072958	15.3016	321.922	74.5223	2.75932	3.37519	3.07175	176.212	252.742	75.3404	16.8506
AP1M2 ENSG00000129354	301.393	548.372	4.22746	309.21	115.759	465.537	347.273	58.5906	256.676	12.4691
AP1S1 ENSG00000106367	227.78	439.928	181.256	62.8998	161.02	83.2989	140.287	15.2077	34.8772	194.544
AP1S2 ENSG00000182287	2.10012	34.4108	10.8444	2.92134	0.716491	17.9881	0.200501	0.0362558	20.466	2.80489
AP1S3 ENSG00000152056	3.16078	2.02838	2.63137	6.64166	11.7431	15.2825	0.0538006	0.911564	6.22836	0.167263
AP2A1 ENSG00000196961	248.574	120.919	21.5409	128.872	35.8875	69.8649	81.9512	114.747	106.141	69.4678
AP2A2 ENSG00000183020	5.46114	323.82	466.612	154.553	116.114	66.4299	411.95	24.3424	37.3667	138.091
AP2B1 ENSG00000006125	176.082	260.237	186.25	84.6661	79.3024	9.67039	108.671	140.732	88.9355	35.4845
AP2M1 ENSG00000161203	452.682	278.687	512.528	271.464	150.408	195.346	132.998	298.181	139.843	52.997
AP2S1 ENSG00000042753	312.327	511.909	798.796	216.284	167.161	328.892	485.206	403.145	237.673	74.6669
AP3B1 ENSG00000132842	11.8539	45.2194	13.5474	2.10415	146.256	9.07096	1.70891	0.00505318	1.79697	15.0218
AP3B2 ENSG00000103723	2.71928	0.0441689	5.46657	0.586705	2.0046	0.0181191	0.545379	2.33781	4.18013	0.00187044
AP3D1 ENSG00000065000	3.09531	187.609	15.8037	154.559	496.904	29.5876	111.57	85.4284	126.518	33.8173
AP3M1 ENSG00000185009	2.45087	5.98483	0.541484	90.7995	0.478659	37.077	87.7821	1.86662	55.897	205.564
AP3M2 ENSG00000070718	11.96	3.35639	5.21229	5.95833	39.0713	4.35254	34.1623	127.092	110.212	68.02
AP3S1 ENSG00000177879	2.58395	1.0642	6.39087	12.4247	3.95904	1.24809	10.5497	3.96767	0.0638975	21.9687
AP3S2 ENSG00000157823	4.35949	96.7425	53.4897	6.62856	23.1948	13.7976	84.0458	51.2775	9.24436	42.1424
AP4B1 ENSG00000134262	56.1064	50.3733	2.62004	14.3473	0.0239293	2.25731	16.7755	57.4613	101.781	90.3872
AP4E1 ENSG00000081014	10.7537	1.24262	1.59749	7.1676	11.2852	6.5993	6.30759	1.89259	3.72169	4.69233
AP4M1 ENSG00000221838	4.81988	51.3682	5.5307	22.9771	3.68552	92.9883	20.5833	37.6789	22.7905	41.0596
AP4S1 ENSG00000100478	21.9732	10.4582	1.71142	12.9942	1.63783	6.53471	0.18874	4.07558	0.324183	0.079998
AP5B1 ENSG00000254470	8.15755	26.6233	31.3872	8.51651	2.6473	2.56803	0.091192	3.67753	15.7375	9.82321
AP5M1 ENSG00000053770	25.7239	1.57017	12.3976	16.5089	0.535669	1.90074	17.8647	0.92115	6.58897	1.24743
AP5S1 ENSG00000125843	10.4564	6.43141	20.1096	10.7791	56.5522	2.51736	8.76487	21.6252	48.5752	17.7709
AP5Z1 ENSG00000242802	102.836	55.1191	0.900673	73.5712	2.45744	31.2039	1.74782	35.8836	28.5129	85.8363
APAF1 ENSG00000120868	1.33422	10.017	1.14317	40.2161	27.2799	4.26506	5.58789	1.71971	0.251768	0.19849
APBA1 ENSG00000107282	4.22633	14.1143	4.2992	0.0347104	0.949355	30.3684	3.02522	10.0673	0.741096	3.03763
APBA2 ENSG00000034053	6.6983	6.9015	3.97796	2.16264	53.1742	0.319325	0.453584	6.78873	0.161603	1.9363
APBA3 ENSG00000011132	3.40962	306.114	37.6086	138.084	6.06747	18.4244	33.6244	36.4718	11.852	43.1584
APBB1 ENSG00000166313	7.01814	41.0186	164.337	48.3471	23.7221	6.38524	104.726	87.1593	13.5346	28.5663
APBB1IP ENSG00000077420	2.18959	1.04608	4.64797	2.1586	9.75518	2.72008	0.366127	3.86723	0.697883	0.964971
APBB2 ENSG00000163697	3.06342	6.61642	25.7716	3.17628	22.2091	65.6074	41.7537	8.80315	60.9559	8.73061
APBB3 ENSG00000113108	221.349	144.545	27.729	284.378	260.089	53.6925	79.1585	14.6992	124.442	13.2373
APC ENSG00000134982	25.205	11.1059	12.335	0.468837	66.0969	12.5077	2.97547	0.00271743	4.84306	30.6904
APCDD1 ENSG00000154856	24.9596	55.8065	0.477548	21.3792	0.608898	0.251588	41.6338	12.8582	5.7047	28.4021
APCDD1L ENSG00000198768	0.38539	0.0071978	12.416	3.34686	0.676955	0.499768	0.432256	3.71756	0.0986763	1.61957
APEH ENSG00000164062	239.087	285.757	131.576	117.549	94.502	164.863	66.936	110.349	130.073	68.8848
APELA ENSG00000248329	1.60719	1.96152	0.103706	1.73514	18.6886	0.841267	5.13304	0.90186	1.6538	1.29146
APEX1 ENSG00000100823	108.469	217.5	288.748	38.196	262.721	133.862	172.719	26.7985	3.76972	107.819
APEX2 ENSG00000169188	40.4624	58.3981	25.1724	2.16501	31.7973	34.5029	25.559	14.9994	37.8192	1.63604
APH1A ENSG00000117362	34.3054	278.165	367.883	136.25	222.453	91.602	165.801	95.3073	181.155	54.4857
APH1B ENSG00000138613	3.07946	8.64795	4.58843	44.8136	99.3417	59.3334	133.018	78.0023	31.9613	50.7986
API5 ENSG00000166181	36.1713	11.4502	7.16754	0.681679	24.3559	1.2457	1.26928	1.39285	0.137479	0.273495
APIP ENSG00000149089	0.571165	3.99844	0.947741	3.18107	64.6902	4.80368	0.950314	1.2797	0.269643	3.6943
APITD1 ENSG00000175279	20.8858	0.1427	3.49487	0.0931022	29.1785	1.00725	21.4687	1.05283	0.668094	1.44526
APITD1-CORT ENSG00000251503	2.02294	1.25639	0.156153	0.32185	0.59736	1.58682	2.39206	0.418683	0.101614	2.27284
APLF ENSG00000169621	2.47382	0.0212736	0.257269	0.469506	0.252627	0.69356	0.827054	0.00278279	0.179529	0.319802
APLN ENSG00000171388	0.67207	0.000938864	18.9559	3.07839	1.55267	5.61951e-06	2.21046	0.0912133	0.251228	2.60009
APLNR ENSG00000134817	2.86126	0.0592725	1.08236	20.0346	1.52306	4.00998	1.17268	0.0190021	0.842931	9.23693
APLP1 ENSG00000105290	81.6848	8.20466	0.189922	0.0371512	2.42752	59.1039	3.77412	4.87832	1.24897	0.275069
APLP2 ENSG00000084234	3564.95	671.182	7.9076	819.069	2452.92	585.197	778.63	635.808	158.852	245.466
APMAP ENSG00000101474	499.626	56.6181	4.54952	327.105	400.832	431.966	394.942	44.2119	3.68965	13.52
APOA1 ENSG00000118137	1.11606	0.833209	0.00975395	0.249541	0.741843	0.110604	0.0927399	0.346313	0.588736	0.122526
APOBEC3A ENSG00000128383	0.623603	0.105513	4.05691	0.529811	1.94922	0.0823863	0.553116	0.813166	0.94816	0.293888
APOBEC3B ENSG00000179750	0.84774	4.97676	3.08098	0.131178	0.709324	0.273056	0.631293	1.14965	0.259982	0.912775
APOBEC3C ENSG00000244509	37.5668	0.73441	2.54067	64.9565	103.005	96.4638	5.62308	134.232	5.9549	2.07949
APOBEC3D ENSG00000243811	1.74766	2.00158	1.84187	1.36199	0.436906	0.696655	0.0132215	6.94454	1.93658	2.60213
APOBEC3F ENSG00000128394	3.14127	2.76294	2.87073	31.2379	2.68313	7.38974	5.0441	12.7176	0.988904	23.3788
APOBEC3G ENSG00000239713	4.51885	3.6208	3.54492	3.9723	5.16968	25.2627	20.9263	2.68698	78.8636	16.2808
APOBEC3H ENSG00000100298	0.291452	0.000182947	0.648976	19.4957	1.09067	0.57511	0.471777	1.38407	0.0616974	0.160267
APOBR ENSG00000184730	0.188138	1.49998	106.394	2.71486	0.278384	0.544718	0.944213	1.9731	6.16786	0.682866
APOC1 ENSG00000130208	50.301	8.07314	202.349	119.304	1.9843	6.63157	6.6747	9.19673	3.47594	2.27219
APOC2 ENSG00000234906	0.366665	0.189296	0.0373416	0.000274193	1.22554	0.038459	0.156221	0.0638627	0.482708	2.12131
APOD ENSG00000189058	37.5631	632.328	1012.21	1094.5	296.083	398.389	200.827	70.1877	128.637	58.4782
APOE ENSG00000130203	30.7735	79.5204	622.317	506.381	0.199197	6.63218	3.60435	228	47.157	43.284
APOF ENSG00000175336	2.52057	1.87413	71.2848	222.556	5.13248	8.62787	1.67611	69.0154	11.3607	13.1656
APOL1 ENSG00000100342	3.85042	3.32511	215.291	20.3052	3.55104	9.70061	1.57679	32.0009	39.6027	67.3177
APOL2 ENSG00000128335	5.60004	30.9473	112.135	32.8711	52.0108	3.14618	31.8048	1.20558	163.935	76.3383
APOL3 ENSG00000128284	3.00532	55.7669	173.018	3.74929	8.94561	0.851114	0.751507	10.7292	1.84417	27.48
APOL4 ENSG00000100336	0.867004	46.1006	21.2984	2.10804	23.7771	1.07468	2.12236	9.61261	15.462	2.35266
APOL6 ENSG00000221963	89.4839	0.0473686	30.1406	40.3214	30.7847	0.114432	5.34147	0.0409265	3.10046	15.3699
APOLD1 ENSG00000178878	0.303184	1.92429	0.0262727	1.10802	1.12888	0.25536	4.13393	0.0217114	0.851747	24.2228
APOM ENSG00000204444	5.21009	26.2305	9.83806	0.559529	0.2911	0.382384	0.403102	0.0915729	4.34872	1.42252
APOO ENSG00000184831	0.734606	2.71237	19.9831	0.536636	4.16234	2.67545	2.08648	2.36415	1.19148	5.57692
APOOL ENSG00000155008	5.65171	39.1941	4.80721	15.6132	0.84044	3.01149	42.2097	0.109005	4.84371	6.85401
APP ENSG00000142192	1269.53	1051.96	1467.46	518.985	1577.02	551.706	462.077	821.843	441.911	785.284
APPBP2 ENSG00000062725	10.8044	71.8968	1.75213	9.98585	83.6582	7.32183	1.8555	112.187	0.17243	11.9731
APPL1 ENSG00000157500	9.15129	22.0562	22.2039	16.1781	6.13727	16.0601	0.0299602	0.822056	32.3366	10.4484
APPL2 ENSG00000136044	61.9779	44.3842	93.6314	243.742	144.145	256.676	180.907	20.2623	64.8066	79.5769
APRT ENSG00000198931	496.267	1032.1	1024.36	334.775	309.806	557.018	170.892	361.173	388.819	46.2773
APTX ENSG00000137074	13.5525	109.479	30.8479	3.9079	130.123	148.249	52.0406	84.9569	8.4025	35.0135
AQP1 ENSG00000240583	1.32363	263.786	393.22	56.6977	10.9314	11.3783	2.00969	21.2862	95.9902	20.0473
AQP10 ENSG00000143595	1.74905	0.26987	1.53389	0.991495	0.658342	0.285578	0.0968895	0.0182247	2.41173	1.78462
AQP11 ENSG00000178301	9.8438	0.601039	3.11278	2.55203	19.4742	1.92456	2.32459	1.667	1.03488	0.416593
AQP2 ENSG00000167580	0.122926	2.69369	7.26806	0.294787	1.13744	1.20325	4.8008	1.58217	2.24517	7.55543
AQP3 ENSG00000165272	1626.9	256.237	184.285	333.314	424.325	903.613	133.846	441.49	193.581	335.897
AQP5 ENSG00000161798	7.92215	2.1977	0.0625921	2.5963	0.353734	2.01047	123.046	3.47788	57.2907	0.0882712
AQP6 ENSG00000086159	0.0907453	1.10972	2.60718	3.8484	0.0123718	0.559401	0.590592	0.843787	0.496237	1.30593
AQP7 ENSG00000165269	0.534138	0.390693	0.677116	0.708731	0.369109	0.119207	2.15245	6.48872	0.742893	0.144301
AQR ENSG00000021776	1.96394	51.3739	5.9136	15.3697	10.252	1.30773	2.90195	199.093	104.952	2.18715
AR ENSG00000169083	291.227	193.811	509.521	564.866	653.79	226.734	263.994	26.8926	170.902	250.596
ARAF ENSG00000078061	125.764	247.404	60.5746	18.2836	26.9554	181.715	33.3611	79.3437	75.0136	88.0839
ARAP1 ENSG00000186635	18.9112	72.731	71.8168	63.3732	5.59296	18.5771	63.9066	7.29477	17.4735	66.8486
ARAP2 ENSG00000047365	0.424469	4.35927	0.57362	3.27887	0.0104525	2.63196	0.346987	2.82543	0.0300837	8.79878
ARAP3 ENSG00000120318	3.03343	0.387448	79.2295	1.68589	4.00735	41.1295	3.48749	55.5601	7.77542	6.69428
ARC ENSG00000198576	5.64291	8.10897	18.637	0.971027	7.05757	62.9701	6.65931	8.65864	55.8087	4.57833
ARCN1 ENSG00000095139	43.7867	50.2134	68.6569	66.0165	93.318	0.228845	114.996	12.5905	3.43869	55.869
AREG ENSG00000109321	0.418802	0.852765	2.20087	0.961407	0.662609	1.19509	0.30423	3.16625	2.01337	0.462184
AREL1 ENSG00000119682	138.778	9.93455	12.7119	155.932	131.965	36.261	106.831	9.57217	2.57865	4.91258
ARF1 ENSG00000143761	99.7477	307.477	168.819	135.521	208.151	234.767	56.2466	18.627	20.3552	109.329
ARF3 ENSG00000134287	49.8845	152.471	214.469	166.943	388.06	447.874	226.48	491.531	380.978	45.2584
ARF4 ENSG00000168374	43.7007	14.5418	51.173	158.263	115.629	95.2437	13.7229	103.136	69.5054	4.28732
ARF5 ENSG00000004059	50.7851	2.65028	28.1977	5.8499	33.3953	5.5476	18.4967	8.27796	0.0275384	14.9066
ARF6 ENSG00000165527	72.2571	12.5495	3.36293	177.556	74.0724	6.39601	87.5763	2.0962	22.2786	10.4208
ARFGAP1 ENSG00000101199	124.783	193.385	61.1458	68.7822	266.761	3.39692	202.801	102.128	21.7692	37.8232
ARFGAP2 ENSG00000149182	38.1721	367.683	171.197	204.072	85.8128	27.4471	137.68	77.5091	260.812	82.0063
ARFGAP3 ENSG00000242247	36.8737	110.16	2.76607	27.2421	21.1355	21.7381	6.28566	123.362	17.3824	55.2859
ARFGEF1 ENSG00000066777	79.1482	11.9528	6.09276	9.60801	5.94366	0.170383	0.415636	3.72342	5.665	2.05705
ARFGEF2 ENSG00000124198	6.11118	42.5456	2.04059	1.53306	10.8836	0.127635	6.39815	2.11873	2.57593e-05	3.74694
ARFGEF3 ENSG00000112379	60.0035	110.221	4.96063	5.40364	77.0839	33.6399	71.7774	9.52694	19.6714	10.6351
ARFIP1 ENSG00000164144	5.41318	1.66283	0.254886	28.2188	5.58751	44.7776	17.2416	4.49165	2.12922	10.7296
ARFIP2 ENSG00000132254	327.927	336.238	368.865	555.221	89.1562	240.883	119.895	370.91	166.667	182.141
ARFRP1 ENSG00000101246	164.134	83.9354	210.475	89.5184	4.63796	148.643	15.6461	109.728	34.7625	104.999
ARG1 ENSG00000118520	0.42261	0.080793	1.25521	0.0671194	0.0453236	0.634499	0.376953	0.000217164	0.364681	8.0302
ARG2 ENSG00000081181	367.595	152.119	91.0089	1.56306	498.311	263.39	722.051	51.3869	306.208	62.8721
ARGLU1 ENSG00000134884	290.151	277.788	4.54942	180.836	90.3379	333.751	96.4443	13.4152	57.0955	36.6843
ARHGAP1 ENSG00000175220	489.287	625.223	62.5449	184.425	222.865	222.279	8.23446	280.641	557.056	273.042
ARHGAP10 ENSG00000071205	2.43572	40.659	39.5365	50.106	73.9485	48.6633	26.1971	11.3175	50.5064	19.1887
ARHGAP11A ENSG00000198826	0.451414	2.13772	1.27987	1.96416	0.951593	1.50323	1.95144	2.52801	2.56895	0.642942
ARHGAP11B ENSG00000187951	0.563654	0.636815	1.80678	4.03227	0.112652	2.68944	0.624791	3.98179	0.0490907	0.246619
ARHGAP12 ENSG00000165322	6.38004	12.2791	1.60716	33.7135	9.5041	8.07859	0.0558711	0.482361	0.104125	62.8841
ARHGAP15 ENSG00000075884	4.87182	0.156515	0.559502	0.520336	13.9797	0.165039	1.08788	0.208953	0.20432	0.0156255
ARHGAP17 ENSG00000140750	72.9131	15.1596	20.0692	150.948	29.9481	22.9252	28.8846	5.13477	75.1616	1.65001
ARHGAP18 ENSG00000146376	3.8842	0.123002	35.2959	1.34254	6.30396	36.9582	10.3346	1.46269	11.1824	11.1812
ARHGAP19 ENSG00000213390	30.2936	3.59536	84.672	3.01507	57.2787	11.9102	2.77788	5.469	10.6793	1.28807
ARHGAP20 ENSG00000137727	0.448072	0.918681	0.702407	0.00700507	1.46509	1.03371	0.381234	1.94408	1.5337	0.751791
ARHGAP21 ENSG00000107863	0.770925	20.6147	25.1931	18.4878	40.7634	1.6188	0.0258228	1.38769	7.33752	6.12797
ARHGAP22 ENSG00000128805	12.8434	10.3711	18.6394	0.0715725	0.8484	15.3763	3.05913	0.405391	10.2498	15.9354
ARHGAP23 ENSG00000275832	2.15558	2.55803	48.7305	1.74264	2.26885	6.40956	19.5955	21.9213	0.66935	0.198234
ARHGAP24 ENSG00000138639	0.281169	2.63844	8.1733	3.09652	0.363291	0.107402	0.333405	0.00793654	1.62908	1.212
ARHGAP25 ENSG00000163219	8.62404	9.29774	22.9682	0.613225	25.3699	4.63301	0.477561	4.22468	16.4049	0.175161
ARHGAP26 ENSG00000145819	0.516448	0.0145689	1.64657	0.223513	32.191	11.4013	0.172301	0.513306	47.1777	35.4154
ARHGAP27 ENSG00000159314	186.985	29.036	144.461	43.1235	10.8519	0.0923551	101.963	10.783	94.9811	70.3966
ARHGAP28 ENSG00000088756	25.0583	0.0664871	3.24341	0.591636	2.32196	1.93836	1.51051	6.16649	0.118907	2.97716
ARHGAP29 ENSG00000137962	4.5811	40.3862	3.4043	0.132597	10.0216	1.25887	7.31703	0.0467854	18.723	17.805
ARHGAP30 ENSG00000186517	0.489298	2.60394	80.4528	1.64688	14.4903	0.874561	0.179313	5.65348	2.82098	8.34928
ARHGAP31 ENSG00000031081	0.515661	7.39393	10.7603	28.5668	1.32313	1.43747	2.11879	0.926085	0.570852	1.86353
ARHGAP32 ENSG00000134909	0.825694	36.4323	57.6099	50.4452	14.6123	77.9831	38.7857	1.5144	57.633	6.45169
ARHGAP33 ENSG00000004777	77.6331	5.43267	14.016	62.7011	26.378	75.5248	5.07472	21.1006	64.6504	41.3895
ARHGAP35 ENSG00000160007	132.697	0.197225	18.9008	56.8724	12.8177	24.8297	2.83237	4.63983	63.7229	55.3686
ARHGAP39 ENSG00000147799	5.57999	35.6845	14.1142	0.0208713	146.982	14.023	21.4791	198.578	3.67672	0.798848
ARHGAP4 ENSG00000089820	0.946009	5.83554	182.793	66.4812	15.8906	5.01129	8.20609	0.00375441	0.335446	164.528
ARHGAP40 ENSG00000124143	1.5721	5.08374	1.19631	0.202402	1.96007	0.379874	0.404261	6.0049	1.39168	0.0991045
ARHGAP42 ENSG00000165895	1.30342	0.149353	1.28539	4.0578	1.3577	0.468376	0.27831	2.92321	1.12004	0.0640287
ARHGAP44 ENSG00000006740	12.3704	10.8633	0.327379	1.32711	7.29909	0.555818	26.2334	3.48613	1.08158	6.34225
ARHGAP45 ENSG00000180448	1.40098	0.813219	31.8057	35.4898	9.6512	0.970437	3.02238	58.0725	1.12066	18.3779
ARHGAP5 ENSG00000100852	3.90506	72.8501	0.593378	33.7153	0.1769	0.64487	7.40112	18.6837	1.2371	6.18253
ARHGAP6 ENSG00000047648	39.9525	13.8629	0.728563	7.58906	53.5236	2.64797	28.3505	3.42568	159.95	152.824
ARHGAP8 ENSG00000241484	1.80423	8.50675	3.53912	5.23783	0.303797	67.7196	25.3045	3.92234	6.10803	4.05531
ARHGAP9 ENSG00000123329	5.64057	0.0330711	41.3223	22.1123	11.6428	0.244299	0.40134	12.9348	2.76046	7.58333
ARHGDIA ENSG00000141522	1117.78	1123.67	341.407	465.223	167.32	482.091	234.956	136.031	280.615	388.936
ARHGDIB ENSG00000111348	29.7418	5.94904	227.438	243.993	27.6639	23.9222	74.2293	53.0863	143.643	345.886
ARHGDIG ENSG00000242173	0.567513	0.164642	0.156925	2.97063	0.0867987	2.70165	2.38412	1.2555	1.21771	2.5781
ARHGEF1 ENSG00000076928	2.44619	67.7868	236.073	245.228	38.2048	44.633	115.39	80.7212	24.5204	174.28
ARHGEF10 ENSG00000104728	21.0149	1.97558	16.846	10.2078	11.8766	1.24042	2.4303	4.36735	1.42979	3.84058
ARHGEF10L ENSG00000074964	1.06001	27.8271	83.0575	64.4517	73.4016	2.27857	16.6039	1.32558	2.30827	48.3703
ARHGEF11 ENSG00000132694	77.1086	19.0507	14.767	13.7622	128.51	15.867	26.0166	196.614	44.529	21.181
ARHGEF12 ENSG00000196914	60.8866	0.377051	15.6292	30.9894	6.12975	68.0195	12.3766	8.01488	32.7659	12.679
ARHGEF15 ENSG00000198844	33.5701	1.11729	3.54932	5.51858	12.996	0.172393	0.771682	11.4854	7.98254	1.6336
ARHGEF16 ENSG00000130762	42.0751	10.4303	0.0976918	43.8085	67.8861	65.5845	32.7559	31.8614	1.12408	100.92
ARHGEF17 ENSG00000110237	16.9176	173.06	56.5931	13.361	116.55	12.668	0.795596	21.6783	107.007	5.99764
ARHGEF18 ENSG00000104880	1.81247	3.51755	0.351867	2.67565	0.627804	0.299966	1.07301	1.12889	2.80388	1.2833
ARHGEF19 ENSG00000142632	8.73542	0.043433	0.00122622	3.83243	14.5857	8.34256	0.0663021	14.8044	104.562	81.0856
ARHGEF2 ENSG00000116584	63.3926	43.5671	219.389	142.995	67.99	19.2479	42.6514	78.0518	247.889	13.5004
ARHGEF25 ENSG00000240771	7.40374	13.418	118.408	7.4267	43.2426	3.12597	19.8701	46.8437	74.2953	1.35302
ARHGEF26 ENSG00000114790	6.7668	7.33476	3.1555	19.9018	56.5373	53.8401	68.1542	13.8192	6.38174	1.92001
ARHGEF28 ENSG00000214944	4.35741	0.0848394	2.89439	0.362895	2.81265	4.81904	34.6315	12.943	1.37983	7.91288
ARHGEF3 ENSG00000163947	18.5589	6.82573	2.51727	66.1994	113.848	11.1059	32.2264	3.85846	50.5882	78.5802
ARHGEF33 ENSG00000214694	0.0495335	2.40807	0.273754	1.81531	0.936959	0.165441	1.12069	1.96529	0.932552	2.94143
ARHGEF35 ENSG00000213214	2.26543	0.000585072	0.45121	0.991648	1.26304	0.369616	0.11638	1.75812	0.00101833	0.699967
ARHGEF37 ENSG00000183111	200.331	7.49744	140.92	65.3954	171.867	164.789	165.061	102.002	21.9885	35.1593
ARHGEF38 ENSG00000236699	11.5917	6.58658	1.27461	0.390376	5.00942	6.92994	78.8993	0.26952	0.134704	9.90426
ARHGEF39 ENSG00000137135	0.0849439	1.19426	0.0505329	2.33648	3.29078	0.0458686	7.92033	3.0136	1.37392	0.0669776
ARHGEF4 ENSG00000136002	2.78328	11.8394	58.1803	0.218524	7.743	2.66431	45.6486	73.2315	2.16811	24.5999
ARHGEF40 ENSG00000165801	4.32459	19.5241	18.5555	19.2224	133.923	0.627292	1.8539	126.883	28.1696	10.5976
ARHGEF5 ENSG00000050327	49.9053	42.7847	35.8448	40.4623	1.28528	15.2385	0.601312	13.6873	6.83626	7.98838
ARHGEF6 ENSG00000129675	1.08188	0.0645993	10.6119	34.5317	0.272794	0.0837574	0.184425	26.443	11.6828	8.07779
ARHGEF7 ENSG00000102606	410.04	188.414	12.8828	306.417	190.196	155.66	189.333	81.0924	0.014045	121.228
ARHGEF9 ENSG00000131089	29.2378	33.3036	71.3899	2.00898	105.28	3.58405	4.14771	2.1021	145.78	6.98315
ARID1A ENSG00000117713	64.6158	16.3153	12.7591	0.16608	133.972	72.18	11.1982	18.2663	1.94462	135.384
ARID1B ENSG00000049618	4.52732	17.3039	83.5033	2.00408	5.70828	33.5093	35.842	8.06742	29.3557	22.6188
ARID2 ENSG00000189079	7.88985	7.83808	39.5872	0.18443	29.8157	0.00308687	13.5342	8.47213	0.212429	0.148676
ARID3A ENSG00000116017	31.2302	0.00234244	9.86619	15.326	1.4116	52.4175	5.08538	2.93158	30.4461	16.1359
ARID3B ENSG00000179361	15.8691	0.0017373	17.7857	11.7943	7.96417	0.159293	18.199	14.5006	13.2343	1.31474
ARID4A ENSG00000032219	17.3176	24.338	0.893762	6.53499	2.26028	73.7897	1.59344	0.621905	3.588	0.244383
ARID4B ENSG00000054267	28.2819	16.3717	6.12738	8.4917	3.06866	29.1657	30.7584	0.691401	2.49524	29.4381
ARID5A ENSG00000196843	16.0253	14.8556	0.995975	16.0588	9.75691	40.2045	1.42881	66.7435	297.137	0.176446
ARID5B ENSG00000150347	15.3328	20.9198	6.36214	2.55961	112.906	20.3903	5.86632	7.36022	35.611	28.9938
ARIH1 ENSG00000166233	216.006	165.455	5.27692	60.2524	6.46854	75.6139	4.1792	2.75557	35.8721	3.80287
ARIH2 ENSG00000177479	18.4059	120.535	52.0609	96.4274	172.61	4.10079	185.522	86.464	81.2847	25.6927
ARIH2OS ENSG00000221883	2.63253	1.93324	116.719	0.0844863	49.107	1.48237	0.751708	24.6934	2.51695	13.956
ARL1 ENSG00000120805	32.8127	1.34707	235.411	91.8078	303.877	2.02306	250.238	378.959	71.7721	8.89872
ARL10 ENSG00000175414	5.52063	1.22726	4.46999	1.78855	9.2578	1.42159	0.309876	49.6522	6.56627	2.0647
ARL11 ENSG00000152213	0.123703	1.92106	2.70771	4.15553	1.06161	1.54688	0.00230953	1.97253	1.30628	0.187992
ARL13B ENSG00000169379	3.68686	3.00537	1.48561	1.63313	9.52708	2.40786	3.11433	0.710878	2.76908	1.60468
ARL14EP ENSG00000152219	1.61637	37.2373	1.3209	20.7887	3.34659	0.501631	0.777588	0.0289089	33.5039	51.7023
ARL15 ENSG00000185305	6.57374	0.461834	10.9949	19.8853	3.35044	13.1659	0.122781	9.06345	5.29331	0.395761
ARL16 ENSG00000214087	122.325	248.73	120.035	156.991	194.331	264.843	138.791	65.1318	23.4646	94.9084
ARL17A ENSG00000185829	1.05013	2.12674	4.99071	41.5385	16.4663	23.8069	2.13559	3.41079	1.99832	1.45602
ARL17B ENSG00000228696	1.30887	2.58601	9.14075	10.3297	4.62743	10.4672	11.0001	1.22934	7.37912	2.44134
ARL2 ENSG00000213465	0.926856	113.393	25.9061	29.5609	7.68288	4.04623	65.3612	52.0474	3.9146	19.6302
ARL2BP ENSG00000102931	12.7637	9.85489	27.6331	5.33869	21.7083	12.2734	5.64681	1.31882	3.26369	26.7419
ARL3 ENSG00000138175	193.496	100.803	149.701	51.413	121.1	101.865	26.2412	172.222	88.7797	99.2226
ARL4A ENSG00000122644	1.61314	3.25154	9.09177	0.0558456	2.23031	0.77651	0.307939	9.3847	1.6673	5.05922
ARL4C ENSG00000188042	2.41595	93.3244	73.0798	38.2651	13.4416	3.94041	0.363605	42.7918	6.85759	84.0901
ARL4D ENSG00000175906	32.3044	2.19145	43.2263	4.07089	8.43766	4.577	58.6699	27.0673	15.6913	0.766312
ARL5A ENSG00000162980	31.3655	4.74568	1.75606	38.4885	0.506773	1.93501	47.0535	4.41277	1.36482	10.9031
ARL5B ENSG00000165997	1.12386	0.8791	3.60226	3.58394	8.46089	15.4687	2.56304	2.40722	0.386783	2.20119
ARL6 ENSG00000113966	2.02276	16.7269	0.00572086	1.64852	17.8781	1.77221	0.00556588	24.3442	4.69292	4.96216
ARL6IP1 ENSG00000170540	57.4489	35.3476	89.284	59.0324	44.6893	0.0620324	143.352	1.6321	11.6279	2.2297
ARL6IP4 ENSG00000182196	30.3251	79.2927	18.7036	38.45	5.516	32.4346	23.3141	75.3837	3.65512	87.9032
ARL6IP5 ENSG00000144746	146.323	5.86924	86.2303	0.0576366	97.955	32.0517	27.6187	85.0599	64.4169	64.772
ARL6IP6 ENSG00000177917	19.1669	10.9085	2.43247	0.00185799	13.2189	0.000719611	0.171625	0.00560203	8.46687	1.67991
ARL8A ENSG00000143862	4.61406	9.70202	7.0021	10.0441	151.012	40.6216	2.38482	2.1996	1.66675	216.908
ARL8B ENSG00000134108	15.1182	1.19337	4.66992	13.5614	44.4448	42.3375	0.723825	35.9083	34.2397	27.0713
ARL9 ENSG00000196503	0.24195	0.972002	0.640688	0.321204	0.00285287	1.63315e-05	0.196802	1.00292	0.822711	0.725981
ARMC1 ENSG00000104442	2.58775	3.56843	3.56482	0.939895	3.59114	3.68525	1.71163	1.2284	2.57257	4.17763
ARMC10 ENSG00000170632	10.6277	8.42417	8.69267	13.8967	91.5576	11.1734	7.58549	37.2834	2.18659	4.02175
ARMC12 ENSG00000157343	5.0027	1.76396	1.62206	0.288572	0.134764	0.787572	24.1544	1.95491	1.61315	1.33971
ARMC2 ENSG00000118690	9.03092	1.80903	2.78656	3.61397	0.242007	3.38061	0.248365	1.59921	1.91877	3.9826
ARMC4 ENSG00000169126	0.332278	1.10401	0.242373	3.97709	2.02743	1.49224	2.16663	0.354587	0.490523	9.36217
ARMC5 ENSG00000140691	1.38475	3.38093	30.9246	13.7741	3.94035	38.0483	7.34885	27.8746	0.305923	3.36889
ARMC6 ENSG00000105676	10.6887	124.154	58.407	62.9265	20.9358	4.15174	42.1663	139.553	101.02	2.10956
ARMC7 ENSG00000125449	5.03769	27.9929	40.0471	65.8303	1.98793	69.4653	13.8665	0.604075	32.213	53.5399
ARMC8 ENSG00000114098	6.01112	5.76823	2.1314	31.2902	1.63001	31.7953	2.04161	0.454029	47.2704	0.504874
ARMC9 ENSG00000135931	2.91826	93.0379	3.75798	24.3245	7.58059	1.09487	1.49669	9.65374	3.22287	6.10574
ARMCX1 ENSG00000126947	1.5776	3.22997	0.839483	0.716286	0.707512	3.88679	3.00356	0.191117	9.82877	0.248267
ARMCX2 ENSG00000184867	2.15947	36.4671	5.40093	1.23084	47.7225	12.8072	4.19926	13.7762	6.47425	2.05313
ARMCX3 ENSG00000102401	72.3397	4.72624	3.97761	8.11413	9.45965	48.8091	54.6842	35.1737	9.66044	14.6644
ARMCX4 ENSG00000196440	2.34986	3.53406	6.40107	12.3626	12.5552	5.71935	6.0904	78.1724	0.854962	14.1313
ARMCX5 ENSG00000125962	0.714346	1.05413	3.10106	2.72198	50.6303	6.56149	5.57593	0.00105072	7.80697	0.106674
ARMCX6 ENSG00000198960	1.48932	81.5811	34.8202	13.5214	5.71264	39.0229	14.0749	23.1135	11.195	1.78306
ARMS2 ENSG00000254636	0.811742	0.770872	0.19329	1.96892	0.0922701	2.65561	1.10685	0.964012	0.124549	0.481374
ARMT1 ENSG00000146476	18.8378	17.0674	6.39437	3.76075	5.87752	2.18425	15.5903	16.474	4.77181	2.54532
ARNT ENSG00000143437	7.90799	1.75482	7.55637	193.727	226.327	0.413349	39.8941	47.2136	161.081	16.0309
ARNT2 ENSG00000172379	5.36784	0.646215	3.42262	0.771649	15.0834	5.20236	4.97737	6.98338	0.952018	0.250873
ARNTL ENSG00000133794	0.236708	0.434171	3.65404	0.644512	2.10318	9.97608	0.371546	0.014891	0.423714	1.30786
ARNTL2 ENSG00000029153	0.513331	0.123617	0.0825954	0.127054	0.203731	0.353035	0.0240788	0.720511	1.85639	0.646092
ARPC1A ENSG00000241685	1.36484	93.5766	50.3558	48.4557	253.535	67.735	49.1193	0.0109705	0.168638	47.4484
ARPC1B ENSG00000130429	29.3244	211.494	388.783	230.51	7.02421	11.2883	19.9212	56.0738	35.8016	12.2559
ARPC2 ENSG00000163466	211.219	144.344	267.465	12.3299	51.7772	106.032	44.5314	3.16544	54.2496	1.25361
ARPC3 ENSG00000111229	385.37	150.204	1.63693	263.484	351.304	515.884	262.804	253.491	55.3627	2.2601
ARPC4 ENSG00000241553	17.2981	232.984	134.012	159.539	50.0456	62.6932	167.353	37.7955	96.5829	42.5769
ARPC5 ENSG00000162704	27.6846	72.9152	27.4847	25.5476	64.9676	3.16643	8.9851	7.87366	65.9906	18.387
ARPC5L ENSG00000136950	49.5083	42.4335	72.6539	38.2918	0.95388	109.83	1.086	34.0605	2.85048	34.8807
ARPIN ENSG00000242498	208.587	2.58711	4.87123	1.89182	0.193848	98.7635	68.1508	0.063942	60.4896	47.5049
ARPP19 ENSG00000128989	0.589557	69.581	6.52346	12.8385	2.82468	47.9803	135.247	40.545	13.5248	9.13035
ARRB1 ENSG00000137486	12.0913	320.931	20.8845	4.41614	6.04684	26.3632	4.81154	1.36977	1.67218	27.182
ARRB2 ENSG00000141480	8.35098	17.1563	79.0082	92.9961	0.00233465	78.5868	22.9337	52.6688	153.786	12.5643
ARRDC1 ENSG00000197070	105.745	310.433	308.542	246.188	6.41017	8.95504	11.2635	172.781	1.58153	31.6148
ARRDC2 ENSG00000105643	23.4188	1.30847	78.1508	19.6441	48.0692	17.476	47.5035	39.7359	1.66878	28.1966
ARRDC3 ENSG00000113369	0.302489	11.2259	13.5994	34.6209	32.2866	14.6207	30.3008	25.8816	20.1568	11.4316
ARRDC4 ENSG00000140450	7.83978	1.52952	3.18933	33.525	84.856	14.0774	3.41868	14.6433	2.24224	0.964574
ARRDC5 ENSG00000205784	0.343372	1.96878	0.0369545	0.575825	0.147305	0.0807634	0.000516931	0.303696	0.617136	2.37435
ARSA ENSG00000100299	42.9503	480.398	23.6473	204.999	383.494	161.361	50.8649	316.071	193.294	192.246
ARSB ENSG00000113273	7.63815	18.3355	49.2031	0.360484	1.58344	1.13762	2.88559	0.107896	1.19744	0.0616842
ARSD ENSG00000006756	223.163	714.218	130.872	465.081	411.454	512.299	177.988	555.799	475.193	259.14
ARSE ENSG00000157399	13.6866	5.26095	2.24179	0.915699	0.813583	0.00382289	3.67833	0.931647	5.66445	3.61558
ARSF ENSG00000062096	0.922091	2.7955	0.0596761	0.363094	0.840807	0.00825657	6.8599	1.36461	6.2185	0.245726
ARSG ENSG00000141337	13.6828	4.36613	16.83	0.0492224	1.34522	1.12465	6.22894	11.7637	6.41454	9.00241
ARSI ENSG00000183876	1.90153	21.3268	10.6333	3.74413	2.07939	4.24886	1.17819	0.133039	0.370509	0.00258285
ARSJ ENSG00000180801	0.000840658	53.6204	1.51902	0.524835	1.55739	4.0417	0.179993	6.41974	1.84979	0.0108349
ARSK ENSG00000164291	1.36533	0.0812746	0.288584	26.2701	2.33211	0.242015	21.0865	3.43851	0.719113	1.03694
ART3 ENSG00000156219	0.340558	1.34981	0.591839	0.31155	0.45792	0.306269	0.0743131	0.0105425	0.507421	0.357735
ART5 ENSG00000167311	1.02589	2.99263	3.19144	0.860469	0.0605348	6.71344	0.577104	5.16277	0.883238	9.57857
ARTN ENSG00000117407	0.0459463	2.05103	0.288904	0.375245	3.72364	3.51598	2.32798	0.583881	7.4001	2.06421
ARV1 ENSG00000173409	4.76819	1.6137	23.2903	50.2481	44.0816	11.0376	18.2071	0.545935	0.870207	24.7015
ARVCF ENSG00000099889	97.8799	317.114	47.1349	2.98302	133.222	1.32619	6.16341	15.5241	169.974	22.4531
ARX ENSG00000004848	0.937444	0.0115863	0.320528	0.153842	1.34378	1.10884	3.1417	0.299771	0.623228	0.349426
ASAH1 ENSG00000104763	659.739	63.909	246.754	523.749	795.402	373.673	244.458	251.38	435.397	245.812
ASAH2 ENSG00000188611	0.584596	0.0163681	2.41477	1.33604	1.41824	1.00192	12.8557	0.289482	2.26234	0.766012
ASAH2B ENSG00000204147	1.01047	3.0866	4.17243	11.7945	21.8512	4.54476	35.3285	5.14685	1.72281	1.37569
ASAP1 ENSG00000153317	5.14291	10.7222	36.3597	8.11973	1.33413	65.7421	2.72371	12.8914	2.4116	13.3151
ASAP2 ENSG00000151693	9.49801	13.1845	4.3065	1.3615	5.89649	5.7507	0.241596	1.16562	0.12785	20.1442
ASAP3 ENSG00000088280	123.692	30.6109	59.0097	20.3067	124.088	18.9776	19.628	73.88	7.98757	2.50006
ASB1 ENSG00000065802	34.6088	8.72653	19.4092	0.399171	2.65762	21.0445	6.12082	59.4687	21.932	62.0549
ASB12 ENSG00000198881	0.414883	0.368028	5.05355	9.38524	1.62992	0.312935	8.13339	2.53838	1.63639	4.147
ASB13 ENSG00000196372	4.32064	108.583	30.0365	14.7478	40.8038	1.85079	3.72524	3.89015	59.3212	0.312327
ASB14 ENSG00000239388	0.0262373	1.70377	1.03838	2.38888	0.534552	0.178543	0.915062	0.0706841	0.18059	1.55309
ASB2 ENSG00000100628	8.4861	37.1683	146.569	25.2008	3.74834	3.55441	4.20825	7.24064	0.445772	40.9653
ASB3 ENSG00000115239	21.3158	36.1494	10.7607	3.45216	1.85845	14.1736	10.3888	1.82745	5.20581	7.01041
ASB5 ENSG00000164122	0.550721	2.37906	0.983196	3.79564	0.715587	1.20172	0.377641	7.15053	1.93212	0.670502
ASB6 ENSG00000148331	13.3517	150.365	11.9277	0.927143	18.2399	16.8938	7.9324	147.052	4.58292	39.0855
ASB7 ENSG00000183475	32.9685	21.8363	0.0942584	0.632806	2.0658	38.2235	24.6403	3.6661	1.09597	1.01707
ASB8 ENSG00000177981	13.8625	199.155	10.9345	46.3438	69.0228	26.0495	16.2699	0.240276	9.98545	156.103
ASB9 ENSG00000102048	0.0413218	0.505881	0.588676	2.58265	0.0276385	0.334755	0.298067	0.190884	0.223412	0.0635323
ASCC1 ENSG00000138303	21.9256	0.505331	78.4868	5.12521	39.0624	29.3153	3.23003	1.52729	0.876214	0.0405155
ASCC2 ENSG00000100325	185.737	254.804	193.942	96.5925	44.3912	39.6794	15.9219	68.9248	190.15	58.3362
ASCC3 ENSG00000112249	9.26246	1.18557	0.0910078	2.29495	19.7465	0.469608	0.925905	0.918322	3.79538	1.26211
ASCL2 ENSG00000183734	1.99054	70.5906	63.512	211.974	11.4	3.82329	35.1851	42.8916	35.6492	34.4872
ASCL5 ENSG00000232237	1.19362	1.4329	1.80887	0.448667	1.48181	0.587473	0.433339	1.58301	1.71186	1.02913
ASF1A ENSG00000111875	4.87894	1.19477	1.58355	0.787667	3.21122	17.8768	3.1813	1.59579	4.34835	13.2719
ASF1B ENSG00000105011	3.06698	0.28931	2.0224	2.54994	2.49441	1.21475	0.121838	1.06689	0.00829449	20.5115
ASGR1 ENSG00000141505	16.3232	0.00772142	1.32941	0.914217	0.00112836	9.76918	0.382552	3.68274	5.49688	2.61703
ASGR2 ENSG00000161944	0.87805	1.66619	0.697146	0.0452669	0.113852	2.15975	0.425233	0.556329	0.390498	0.0152152
ASH1L ENSG00000116539	137.431	76.172	34.6993	124.604	79.8197	54.151	308.108	380.386	1.55279	352.25
ASH2L ENSG00000129691	21.1762	1.154	0.831791	6.18869	13.7965	0.246094	4.39516	1.11797	68.7392	76.9767
ASIC1 ENSG00000110881	3.27565	19.5038	111.743	17.1284	100.08	6.9484	4.99376	14.3231	0.870714	42.572
ASIC3 ENSG00000213199	0.425601	1.58482	0.689812	41.9469	5.07059	2.03255	18.1446	5.52142	0.0147326	7.84278
ASIC4 ENSG00000072182	3.24745	3.70513	0.826773	0.122355	0.612609	3.32258	9.05595	4.72892	0.0371893	2.20142
ASIP ENSG00000101440	0.156565	0.839228	1.52167	0.0866913	1.27178	3.45744	0.101493	0.455559	11.4663	4.40928
ASL ENSG00000126522	161.298	13.2955	123.397	12.8892	48.9166	2.30005	2.63597	5.88611	41.4326	45.001
ASMT ENSG00000196433	0.100619	1.90284	1.19279	0.215991	0.986057	0.0259967	0.994382	0.0275344	2.15827	3.98646
ASMTL ENSG00000169093	99.2469	445.376	5.03884	250.348	129.894	80.9825	116.73	283.016	26.1882	127.452
ASNA1 ENSG00000198356	256.226	209.901	174.738	99.0181	25.8383	196.745	45.4951	70.1359	214.646	3.64081
ASNS ENSG00000070669	129.759	5.15887	284.753	0.822066	21.6792	10.9156	220.591	110.601	238.107	10.243
ASNSD1 ENSG00000138381	2.81925	0.541633	5.74347	0.00346404	92.8884	20.6438	15.4556	15.53	2.74802	0.0316644
ASPA ENSG00000108381	0.220819	0.0399647	10.8949	5.00407	0.84194	0.80608	0.676784	14.2917	2.13645	1.3656
ASPH ENSG00000198363	138.808	4.11726	15.7812	0.623116	17.3102	1.8854	14.2346	5.87872	10.1912	23.5244
ASPHD1 ENSG00000174939	1.16619	32.5075	6.33671	0.962504	3.97874	0.28164	0.387449	0.113136	0.427608	5.04492
ASPHD2 ENSG00000128203	3.90083	7.91509	3.80859	8.30447	1.55681	2.60881	7.77041	6.68277	0.938873	0.902277
ASPN ENSG00000106819	0.443477	2.64471	0.471513	2.34572	0.125059	2.91301	2.39388	0.240714	0.110498	2.04829
ASPRV1 ENSG00000244617	0.266157	1.4259	14.7983	1.2996	1.2355	0.0274546	0.431486	7.19771	38.7619	1.80004
ASPSCR1 ENSG00000169696	30.979	286.328	59.8022	39.9843	136.532	33.5272	2.41259	53.43	217.8	1.32023
ASRGL1 ENSG00000162174	44.335	67.0864	12.8399	0.815128	4.89458	119.864	71.957	54.1017	8.35097	3.32068
ASS1 ENSG00000130707	4.72626	89.1134	95.8637	3.31709	4.1151	0.500725	1.03696	6.27773	27.036	1.01675
ASTE1 ENSG00000034533	11.4931	1.25312	52.4113	1.82689	25.4334	0.797571	0.110343	1.69838	2.25824	12.7379
ASTN1 ENSG00000152092	0.0594254	0.683196	0.590753	0.288092	0.182463	0.351613	0.144432	0.00841811	0.0674845	0.540043
ASTN2 ENSG00000148219	256.935	370.871	158.186	53.2932	283.482	256.499	234.372	104.702	79.9696	105.052
ASUN ENSG00000064102	0.582915	2.28914	5.94316	20.4453	6.32996	5.3088	7.78488	2.75821	2.4123	0.7558
ASXL1 ENSG00000171456	10.0737	107.193	259.66	85.9915	234.343	3.11103	157.713	13.2564	29.6507	36.2217
ASXL2 ENSG00000143970	1.96018	7.25696	1.81498	1.91179	6.24872	13.8944	61.9329	6.89756	4.91794	0.0926548
ASXL3 ENSG00000141431	5.49653	4.19488	6.60432	1.72578	1.26242	0.48785	1.7215	1.69444	0.454914	4.95636
ASZ1 ENSG00000154438	0.306349	0.413536	0.00753589	1.48545	0.499092	0.00281124	0.00294342	0.604716	0.218857	1.71928
ATAD1 ENSG00000138138	33.4137	13.2454	1.03621	0.470715	59.1991	16.3385	19.9207	6.3107	37.0286	0.863878
ATAD2 ENSG00000156802	5.06096	23.6123	2.78791	0.731107	50.7744	40.7803	18.1213	6.93057	14.8483	10.6768
ATAD2B ENSG00000119778	3.77902	65.8951	7.7366	0.243053	5.87804	1.55932	17.7939	6.26687	0.533693	1.7619
ATAD3A ENSG00000197785	0.33892	55.5752	7.39072	72.4031	2.45243	63.3575	30.5066	0.503235	1.22223	27.8912
ATAD3B ENSG00000160072	61.5793	214.276	21.6066	56.1491	2.36352	79.6447	176.999	35.7876	7.55574	1.82582
ATAD3C ENSG00000215915	3.8714	0.0400551	3.25862	2.6902	2.139	3.33172	13.5873	17.2344	6.96558	8.20263
ATAD5 ENSG00000176208	1.27645	4.56246	0.559501	0.455742	1.18823	10.4925	0.533806	0.0761088	0.0792807	1.61714
ATAT1 ENSG00000137343	14.4604	70.1458	10.4535	18.3548	153.747	11.5599	192.313	35.4683	7.85968	3.90537
ATCAY ENSG00000167654	0.470804	0.743347	1.56191	2.44639	0.244905	0.483048	0.300243	3.19233	1.8222	1.99156
ATE1 ENSG00000107669	3.73935	30.5017	21.4495	11.3235	9.82212	5.18617	2.25043	1.02424	2.75904	22.4748
ATF1 ENSG00000123268	3.55786	1.48746	1.25233	1.25063	26.4234	1.91529	2.97251	0.874915	1.33589	13.06
ATF2 ENSG00000115966	25.0443	3.63412	4.2146	7.60228	2.42636	0.00269069	64.0168	14.4111	4.31514	2.49805
ATF3 ENSG00000162772	5.98129	1.8954	987.258	1.87377	0.196868	3595.68	8.48001	27.6136	129.503	252.773
ATF4 ENSG00000128272	157.333	210.327	244.955	450.379	418.305	588.313	473.895	520.555	424.859	158.906
ATF5 ENSG00000169136	2.72491	167.252	10.1755	225.127	113.754	25.7905	57.9466	14.6087	0.712759	12.0392
ATF6 ENSG00000118217	23.1198	11.1166	12.8403	40.232	58.2742	5.55339	99.0679	15.2542	20.2431	17.3315
ATF6B ENSG00000213676	100.777	139.804	2.44707	23.0287	30.2821	16.065	95.3264	61.1989	10.8328	14.9403
ATF7 ENSG00000170653	11.2908	0.709191	3.83123	1.67143	50.3127	58.8165	1.56577	22.6516	0.112103	4.11173
ATF7IP ENSG00000171681	13.9113	27.3043	27.766	13.7861	48.1905	0.92388	50.5944	0.424656	47.395	3.97458
ATF7IP2 ENSG00000166669	4.37167	0.000125728	14.2977	7.1323	3.5445	1.69325	0.620831	5.04403	0.0609663	0.0857007
ATG10 ENSG00000152348	19.6392	65.9157	10.0064	68.5236	88.0401	3.45726	53.3443	20.9328	0.709889	10.0315
ATG101 ENSG00000123395	213.591	65.9268	23.0736	16.4631	6.98145	96.2021	9.64085	506.432	221.698	74.4054
ATG12 ENSG00000145782	6.0351	30.4487	2.37806	2.51346	61.7704	4.74675	1.06401	26.4185	99.7562	13.8304
ATG13 ENSG00000175224	12.071	53.0116	120.552	58.1152	39.4942	13.0222	64.9599	40.2884	142.856	43.7754
ATG14 ENSG00000126775	3.71985	4.76121	54.8124	2.8998	60.4779	83.5577	150.82	39.4969	35.0779	3.31854
ATG16L1 ENSG00000085978	106.07	199.964	69.8526	201.98	186.706	144.742	80.2563	10.4029	14.3219	0.121262
ATG16L2 ENSG00000168010	5.37797	27.91	9.49804	61.6035	2.17416	2.18799	27.671	2.77812	17.6262	46.6242
ATG2A ENSG00000110046	102.936	48.2001	56.4901	13.3414	14.0666	5.77404	34.8385	33.0684	60.5818	28.5007
ATG2B ENSG00000066739	18.0676	0.364137	0.709845	0.840983	12.3153	8.33708	2.65402	0.333711	7.52474	36.0975
ATG3 ENSG00000144848	27.4765	3.41729	36.9358	53.5545	52.4805	0.615063	7.75054	0.435338	4.66298	1.07775
ATG4A ENSG00000101844	29.073	0.696646	4.5436	26.5587	5.07053	11.2441	45.2428	88.8914	3.21195	0.00176676
ATG4B ENSG00000168397	244.229	130.324	252.6	180.051	90.2867	144.798	411.942	120.629	1.30894	4.82062
ATG4C ENSG00000125703	2.19441	0.00199189	8.12257	2.34227	0.420005	0.802328	0.7583	1.2443	2.41514	5.58699
ATG4D ENSG00000130734	88.7493	174.855	37.9612	38.5262	28.9989	51.5379	55.3401	9.23027	33.7977	8.73139
ATG5 ENSG00000057663	33.7385	0.0557304	0.0269774	1.1546	25.3825	5.9188	11.6239	0.316266	0.304449	0.477602
ATG7 ENSG00000197548	97.3923	9.02376	79.0219	17.2051	1.22047	25.7888	29.7869	51.5915	16.903	21.044
ATG9A ENSG00000198925	41.1176	344.916	166.815	104.612	4.07104	180.972	18.5044	8.16038	397.97	46.757
ATG9B ENSG00000181652	0.0467279	1.54191	0.00287799	1.46705	0.150051	0.287189	0.380764	2.77894	0.146031	0.84232
ATHL1 ENSG00000142102	21.6652	59.1615	30.7293	5.54221	0.440033	7.64695	7.58339	83.7985	42.2975	146.062
ATIC ENSG00000138363	36.1447	21.4771	29.5755	37.692	5.66618	28.3508	25.3041	37.8883	77.1915	21.4867
ATL1 ENSG00000198513	84.2843	7.62422	7.78357	1.12832	5.72974	2.53035	11.3067	1.07833	3.84792	21.2756
ATL2 ENSG00000119787	10.968	71.632	41.4661	1.11835	119.941	109.226	1.43245	1.66956	316.603	0.543706
ATL3 ENSG00000184743	21.7355	4.86179	10.6544	17.139	0.902465	57.9927	57.7064	92.1	7.12808	6.00356
ATM ENSG00000149311	3.36997	3.14528	3.91722	33.6185	17.8261	58.9251	39.0114	4.29775	0.633678	17.1723
ATMIN ENSG00000166454	0.550268	3.24536	10.4684	17.6183	56.0553	3.91828	2.25337	1.40052	7.07301	7.31452
ATN1 ENSG00000111676	251.487	188.877	459.017	143.702	215.105	199.535	239.873	344.555	219.522	110.811
ATOH1 ENSG00000172238	0.13667	0.924286	0.725631	0.737943	0.316503	2.14188	0.441009	0.730865	0.166888	2.3499
ATOH7 ENSG00000179774	1.24308	0.472066	0.88902	0.197896	2.17191	2.0251	0.0573005	1.95444	0.515888	1.1135
ATOH8 ENSG00000168874	34.126	29.1909	7.61137	11.4946	35.8549	24.6359	12.7066	0.299851	0.245699	0.321176
ATOX1 ENSG00000177556	282.529	259.55	460.298	91.74	214.76	57.2804	221.739	130.967	243.458	84.4508
ATP10A ENSG00000206190	11.6493	16.1651	26.407	32.1791	0.00373205	7.38924	18.3197	11.025	8.79527	27.2057
ATP10D ENSG00000145246	0.0850182	11.9284	4.52736	0.728041	0.210458	3.37249	0.033109	0.372889	2.41092	0.540593
ATP11A ENSG00000068650	26.7204	4.35741	6.88515	5.39506	28.9984	3.05558	5.56102	3.32582	2.30827	1.0677
ATP11B ENSG00000058063	0.0806402	10.2267	20.9382	101.542	5.15204	10.8241	22.1689	6.73936	2.10541	1.31187
ATP11C ENSG00000101974	25.9699	0.294106	32.4738	14.4303	1.69816	1.15852	4.00744	1.79313	4.62144	14.4955
ATP13A1 ENSG00000105726	9.88923	111.934	186.631	55.8842	25.1024	12.3691	166.122	87.9245	5.61288	21.3025
ATP13A2 ENSG00000159363	198.306	280.042	21.0578	60.0169	1.84306	26.7512	14.2976	40.8604	18.9021	9.85548
ATP13A3 ENSG00000133657	8.35272	1.02473	4.89123	2.85634	201.944	0.962387	0.592702	1.6057	0.104046	1.02993
ATP1A1 ENSG00000163399	1076.78	1053.27	1157.35	2515.82	1353.67	744.34	892.938	320.014	312.134	837.778
ATP1A2 ENSG00000018625	0.165955	7.23008	0.145375	1.13853	4.90291	33.4157	0.181794	0.383355	44.9151	8.0108
ATP1A3 ENSG00000105409	0.458511	0.124028	0.0506707	0.00055512	0.638453	1.26381	1.86442	0.0892977	1.32304	1.88244
ATP1A4 ENSG00000132681	1.32235	0.19787	0.0305927	2.05666	0.224711	0.160768	1.22774	2.8338	0.100405	2.61462e-06
ATP1B1 ENSG00000143153	6.66174	0.25146	31.8183	0.321782	5.46876	1.64954	0.105522	55.1853	0.281701	15.0905
ATP1B2 ENSG00000129244	12.6497	3.38762	7.38322	22.0186	0.204416	1.1698	10.046	18.0225	22.9938	2.43717
ATP1B3 ENSG00000069849	11.6634	34.8033	29.9054	49.865	137.892	163.798	119.028	62.5021	4.04289	0.0131005
ATP23 ENSG00000166896	0.578225	1.10974	0.291568	3.11767	0.781546	0.516534	0.139897	0.147184	1.81073	1.02119
ATP2A1 ENSG00000196296	0.888089	0.64096	5.0851	0.123188	0.457958	0.0199555	0.380792	1.51676	0.892223	0.178509
ATP2A2 ENSG00000174437	54.5227	145.468	27.2994	79.7587	146.001	16.3343	263.802	37.4579	19.1735	4.86717
ATP2A3 ENSG00000074370	54.8036	92.4439	178.698	98.668	0.822298	5.36486	33.0424	25.5767	7.43266	5.21042
ATP2B1 ENSG00000070961	42.2899	0.673938	12.834	31.3774	6.72577	0.205879	0.559718	0.517836	14.6826	4.38445
ATP2B2 ENSG00000157087	0.925652	3.07625	0.980204	1.0316	3.94608	8.26169	2.83133	0.983618	0.0234485	3.6802
ATP2B4 ENSG00000058668	3.80491	15.2219	7.23619	2.16688	23.5511	28.5632	6.71717	2.31448	13.5767	11.343
ATP2C1 ENSG00000017260	93.1978	241.296	55.5386	101.777	77.0326	167.42	30.4978	12.369	78.9602	182.878
ATP2C2 ENSG00000064270	13.3388	120.691	6.0632	87.0902	83.85	21.7288	23.6037	99.407	56.3137	40.6656
ATP5SL ENSG00000105341	0.263524	50.9905	25.9744	72.9113	39.8882	40.0576	159.11	20.5254	13.8995	40.1465
ATP6AP1 ENSG00000071553	1163.1	2024.29	1245.29	599.819	839.886	715.876	928.855	738.108	600.764	398.563
ATP6AP1L ENSG00000205464	2.70885	15.6086	2.45355	27.5297	3.31812	0.69239	0.87918	23.5254	0.11186	30.6707
ATP6AP2 ENSG00000182220	4.00605	77.2751	18.6979	92.6145	2.8589	42.593	55.4299	134.364	36.4064	23.9349
ATP6V0A1 ENSG00000033627	53.3299	175.872	163.462	81.8478	296.679	48.3112	103.823	83.3344	62.5175	7.53526
ATP6V0A2 ENSG00000185344	101.708	2.62718	4.02102	0.0470574	5.90137	5.35759	28.8157	0.108653	7.90969	33.6644
ATP6V0A4 ENSG00000105929	0.137796	0.263109	0.425538	0.000832496	0.249627	0.742277	1.40197	0.599304	0.0747142	0.403199
ATP6V0B ENSG00000117410	998.236	861.374	455.236	658.471	244.549	221.196	440.085	87.8805	244.786	168.378
ATP6V0C ENSG00000185883	0.542106	3.13566	0.327458	0.280797	0.992534	0.00867196	0.0555067	0.898207	0.143664	0.95603
ATP6V0D1 ENSG00000159720	76.6423	449.992	348.534	152.55	112.317	60.8594	98.0606	147.392	58.4664	184.816
ATP6V0D2 ENSG00000147614	0.665049	0.178574	2.29327	1.36884	0.00012781	1.13158	0.425145	0.722495	0.155899	0.00096121
ATP6V0E1 ENSG00000113732	535.875	16.6211	502.888	668.983	418.569	323.454	636.39	385.934	168.73	116.453
ATP6V0E2 ENSG00000171130	61.5978	68.7378	502.39	64.3026	301.468	73.6898	89.9009	1.44486	14.1562	110.524
ATP6V1A ENSG00000114573	23.4186	1.50073	25.2377	0.562418	34.2033	37.9672	6.8353	4.24406	0.137729	46.7555
ATP6V1B1 ENSG00000116039	0.17508	1.43409	0.20909	3.85239	3.12096	0.0371473	0.00254126	3.56074	2.20027	1.05005
ATP6V1B2 ENSG00000147416	75.3332	77.4233	69.6688	165.327	73.7439	21.6027	85.6402	85.8005	44.6707	57.9364
ATP6V1C1 ENSG00000155097	19.42	22.3879	21.2914	6.64544	42.4397	4.37087	0.205918	3.99474	4.33146	9.63486
ATP6V1C2 ENSG00000143882	53.9982	0.630648	2.27651	34.8106	5.08066	0.310498	2.16304	1.29815	0.671297	0.00469519
ATP6V1D ENSG00000100554	5.786	76.9937	31.3666	10.9205	91.2559	62.6571	9.94202	0.325616	12.1008	5.58919
ATP6V1E1 ENSG00000131100	381.272	109.187	256.288	252.916	261.494	254.262	133.207	418.06	74.7022	60.7551
ATP6V1E2 ENSG00000250565	19.3081	3.34372	0.513286	0.180549	40.6854	9.81838	0.207885	2.26401	2.47565	2.38722
ATP6V1F ENSG00000128524	115.905	446.447	156.95	79.9972	320.993	205.632	150.581	34.2243	136.316	6.08866
ATP6V1G1 ENSG00000136888	116.497	120.434	5.63424	111.155	139.885	31.2237	0.542682	42.0865	33.1641	88.5314
ATP6V1G2 ENSG00000213760	0.0764462	0.232595	0.10039	3.49829	0.124189	0.567472	1.74586	0.302483	0.0739736	0.115947
ATP6V1H ENSG00000047249	185.414	15.6749	3.41612	0.644082	252.827	12.1561	165.216	1.97869	141.743	2.5779
ATP7A ENSG00000165240	24.6707	3.03376	3.0758	2.65602	4.33727	8.05475	2.0487	17.2975	8.16717	1.78557
ATP7B ENSG00000123191	0.0258572	60.4747	2.67488	244.891	0.429978	1.65909	0.000383748	2.63707	3.61395	1.6475
ATP8A1 ENSG00000124406	1.58479	1.1799	6.20997	15.7716	9.14276	10.2679	61.3469	5.55438	0.402735	0.56516
ATP8A2 ENSG00000132932	0.75268	0.136628	0.247674	0.101764	1.31882	0.739491	0.737789	0.0399243	1.50907	0.270856
ATP8B1 ENSG00000081923	27.9192	6.33239	0.159141	105.658	103.437	81.1195	49.9531	24.863	50.1905	67.4902
ATP8B2 ENSG00000143515	2.99901	189.632	40.3	82.789	32.7633	120.897	3.81237	34.2487	0.0967212	71.6057
ATP8B3 ENSG00000130270	0.0207058	5.78666	2.12913	37.4424	2.5584	5.37206	0.465714	2.19899	0.326033	1.24147
ATP8B4 ENSG00000104043	8.717	12.9777	0.321211	3.2353	45.2168	4.08256	57.9234	53.2816	5.3762	3.85329
ATP9A ENSG00000054793	115.668	20.2222	1.66191	95.7018	34.3028	38.2064	102.448	0.0623664	9.34213	23.1357
ATP9B ENSG00000166377	24.3803	18.9513	0.0828306	24.4986	97.1206	13.7051	54.5658	95.1144	5.45484	13.5803
ATPIF1 ENSG00000130770	217	162.498	190.98	3.00117	317.03	288.652	244.513	46.7168	74.2061	132.233
ATR ENSG00000175054	29.4938	1.46563	0.550299	1.38877	34.161	9.47378	7.28538	7.03686	0.907994	7.70188
ATRAID ENSG00000138085	101.703	14.9192	409.07	42.5309	106.06	4.36309	2.02683	112.925	6.05757	81.4167
ATRN ENSG00000088812	2.00963	24.4931	24.4113	11.2488	0.543677	7.16928	6.54146	56.617	20.0129	6.90859
ATRNL1 ENSG00000107518	1.0249	26.2089	5.1175	5.51113	2.23414	4.8805	3.98339	5.87641	8.42838	0.671395
ATRX ENSG00000085224	5.19919	54.8818	35.2918	5.18728	24.3694	2.51132	14.2861	14.3836	25.4202	0.186827
ATXN1 ENSG00000124788	90.1233	9.38182	0.338368	0.46751	35.3924	14.4137	7.97236	1.74241	0.414987	30.3534
ATXN10 ENSG00000130638	44.9945	5.37193	4.6143	3.54919	8.6422	1.09208	220.389	8.31717	5.32292	18.0692
ATXN1L ENSG00000224470	0.00965619	1.98593	123.816	22.228	11.4332	6.68287	1.26191	4.09916	4.62744	0.324205
ATXN2 ENSG00000204842	26.3141	77.5174	0.416471	84.6065	136.527	72.315	65.1878	86.1236	80.7871	14.7976
ATXN2L ENSG00000168488	9.06774	164.879	68.4085	200.336	1.83913	140.45	547.434	51.0012	281.957	156.089
ATXN3 ENSG00000066427	37.7315	169.874	23.6128	33.6037	51.2548	21.5185	56.8197	34.335	7.23276	4.99567
ATXN7 ENSG00000163635	4.95987	32.7117	29.6057	0.0797054	0.581534	2.72882	6.84748	0.000785194	1.35139	3.23681
ATXN7L1 ENSG00000146776	20.2966	2.59902	0.665131	1.59323	0.800749	103.927	0.139974	0.892219	16.2323	14.3213
ATXN7L2 ENSG00000162650	0.52103	10.4058	2.81808	6.99164	2.33834	9.66945	0.800908	2.24818	1.48939	0.292212
ATXN7L3 ENSG00000087152	8.51326	3.73208	55.6971	55.735	0.0741515	90.9532	100.426	13.913	21.8295	48.1811
ATXN7L3B ENSG00000253719	240.119	163.333	75.9213	73.8988	159.152	172.773	41.5309	3.71143	83.8267	39.5489
AUH ENSG00000148090	0.135552	0.0691676	3.0606	16.8398	12.6851	0.937016	50.2623	0.221653	6.20285	5.41636
AUNIP ENSG00000127423	0.467043	1.44981	0.830817	1.86271	0.000414972	0.466553	0.302754	0.101401	1.18273	1.84713
AUP1 ENSG00000115307	159.898	750.257	293.182	378.7	387.74	15.5298	229.961	296.577	131.133	278.14
AURKA ENSG00000087586	1.01965	0.628289	3.81601	8.84062	22.837	9.69509	3.18763	5.33085	4.14963	0.811742
AURKAIP1 ENSG00000175756	85.5132	146.749	362.182	147.428	213.415	39.975	168.997	48.7106	32.5367	151.93
AURKB ENSG00000178999	13.4198	1.88598	1.1056	0.7453	1.36138	0.0231283	0.570866	0.10161	3.55075	3.21851
AURKC ENSG00000105146	0.26951	2.79196	5.81079	7.51295	0.144904	4.02751	0.134911	1.89817	3.18305	10.4065
AUTS2 ENSG00000158321	21.2024	19.0837	0.507544	29.2831	31.6099	18.3548	7.61326	80.8705	9.19963	12.8735
AVEN ENSG00000169857	29.4719	74.5415	0.774057	6.65531	3.07794	12.0372	48.1803	0.80313	1.92577	17.258
AVIL ENSG00000135407	0.183451	0.0564031	0.977944	0.685958	0.128905	1.65109	2.67268	17.5744	0.624075	0.0849404
AVL9 ENSG00000105778	0.271443	1.5422	3.26739	9.64937	35.7292	12.2755	167.764	0.714667	14.2089	12.8183
AVPI1 ENSG00000119986	25.7021	2.82979	88.0204	55.0489	5.26831	0.426947	8.87172e-05	8.00215	36.5843	0.0708702
AVPR1A ENSG00000166148	0.0458795	1.59318	0.784583	2.02026	0.243313	0.0907401	1.07816	2.59004	1.76552	0.617448
AVPR2 ENSG00000126895	0.0606389	0.0419825	0.691981	2.7691	0.0186969	9.59034e-08	2.18895	0.000593161	0.771109	1.4195
AXDND1 ENSG00000162779	3.77645	3.86098	5.33912	1.89034	0.0231787	3.76802	0.933041	1.01793	0.28898	0.581565
AXIN1 ENSG00000103126	21.8477	119.286	48.9181	86.908	10.8968	12.4077	24.7614	188.349	7.56082	24.785
AXIN2 ENSG00000168646	55.7765	3.01103	2.98134	3.46074	21.1055	262.087	15.6898	148.243	176.082	20.3574
AXL ENSG00000167601	0.852445	153.632	456.589	121.142	29.853	1.93991	3.11198	69.8445	44.4375	94.901
AZGP1 ENSG00000160862	15776.5	5961.88	4994.76	9051.97	3909	844.858	5341.62	1789.42	2433.8	4572.11
AZI2 ENSG00000163512	4.19983	3.13514	0.0236937	20.783	18.4655	6.38457	62.1792	6.63889	10.1198	1.14261
AZIN1 ENSG00000155096	32.4888	44.6356	1.50974	22.2297	15.1916	13.957	88.7292	1.10344	12.1497	9.9846
AZIN2 ENSG00000142920	1.38019	4.40395	29.1693	4.44131	39.8236	10.8742	1.42643	0.771137	35.3997	16.2006
AZU1 ENSG00000172232	0.0133661	0.135556	3.60111	2.11729	1.0796	0.781487	1.38782	3.12733	1.8946	2.83935
B2M ENSG00000166710	3588.28	39.3728	75.4537	2122.32	4137.97	1939.12	2551.49	311.97	313.259	1707.3
B3GALNT1 ENSG00000169255	8.07721	0.53391	2.18885	2.89395	11.7852	3.19323	0.832063	6.80109	1.3711	1.66476
B3GALNT2 ENSG00000162885	20.7512	6.55406	0.157965	2.52916	18.3685	5.56265	23.2821	6.2432	0.606086	1.8887
B3GALT2 ENSG00000162630	0.800182	0.58366	1.0375	0.112641	2.77015	1.32729	0.0163605	0.886333	2.18472	1.65059
B3GALT4 ENSG00000235863	10.3841	45.4335	58.5028	39.3374	3.37861	22.3889	38.1132	103.837	0.498548	7.89053
B3GALT5 ENSG00000183778	0.306567	0.739973	0.102577	2.57211e-06	1.06943	1.66622	3.00544	0.215447	0.609891	0.105141
B3GALT6 ENSG00000176022	32.3368	152.103	54.622	88.0235	5.76896	19.4017	16.2455	33.882	66.1385	56.6088
B3GAT1 ENSG00000109956	72.3404	207.157	53.2041	2.9701	159.419	12.3386	143.563	118.192	5.79627	82.8841
B3GAT2 ENSG00000112309	1.16149	2.15501	19.5685	0.926727	0.930041	5.02466	0.258247	1.42087	4.31261	0.15882
B3GAT3 ENSG00000149541	54.1067	185.246	224.361	75.1244	166.45	285.903	91.9701	48.464	66.6588	37.3777
B3GLCT ENSG00000187676	7.28104	5.16784	22.3846	0.505203	3.94442	0.403285	59.7155	1.63689	7.76609	0.125163
B3GNT2 ENSG00000170340	11.0392	0.826188	0.0752054	1.34125	1.23152	0.612305	0.0738585	0.449567	1.09732	2.20186
B3GNT3 ENSG00000179913	0.0147614	1.02752	0.53933	0.0104256	0.831142	0.0104662	0.953551	2.1134	1.39522	0.30894
B3GNT4 ENSG00000176383	2.24728	1.18764	1.64755	1.81462	0.21004	1.13919	0.460115	0.708038	0.153966	0.0802781
B3GNT5 ENSG00000176597	1.4058	0.0337027	2.15676	0.000324876	3.24516	5.53382	1.3711	2.61357	2.71726	0.0114393
B3GNT7 ENSG00000156966	0.88518	7.60712	1.02229	0.251621	0.0671367	1.66685	4.81617	10.1407	2.55168	0.744544
B3GNT8 ENSG00000177191	4.23375	23.3844	34.8572	0.184653	4.18448	0.567914	0.102557	1.92173	15.8391	0.0791708
B3GNT9 ENSG00000237172	52.0829	6.88073	3.69282	72.5507	1.11814	89.4046	4.00228	18.9767	17.3775	33.3224
B3GNTL1 ENSG00000175711	22.8554	57.0855	0.830388	3.13542	6.84252	34.319	3.12132	15.4378	2.26052	3.01443
B4GALNT1 ENSG00000135454	6.8886	3.00626	12.39	10.803	0.53118	7.82919	4.76581	0.561472	81.7877	1.24984
B4GALNT3 ENSG00000139044	4.17002	66.2109	6.37627	7.45434	16.2215	0.182059	1.07777	0.494592	6.30186	1.77163
B4GALNT4 ENSG00000182272	1.49155	1.72771	10.7483	0.295624	0.446715	36.6048	42.4258	17.2515	4.93297	21.0514
B4GALT1 ENSG00000086062	122.348	273.831	315.486	124.531	369.164	126.667	1.04904	2.29212	25.5339	14.4321
B4GALT2 ENSG00000117411	9.2504	158.048	1.66524	15.3113	10.2982	15.1166	33.9509	60.2131	284.339	113.861
B4GALT3 ENSG00000158850	154.862	74.2193	8.7912	19.2896	44.5569	173.683	175.885	114.089	78.7821	3.30586
B4GALT4 ENSG00000121578	37.1797	18.3048	50.1336	42.1697	39.7392	94.404	173.661	15.9603	1.59125	4.47836
B4GALT5 ENSG00000158470	6.5236	50.9361	15.6532	19.813	15.5308	58.5912	31.2145	1.00073	42.6402	2.79477
B4GALT6 ENSG00000118276	0.0826997	0.29404	0.195715	4.79107	6.22858	3.25664	0.246824	9.70312	0.301337	8.96647
B4GALT7 ENSG00000027847	48.3087	25.0116	135.125	105.727	19.2112	70.8473	17.7167	93.0011	4.82227	3.54545
B4GAT1 ENSG00000174684	521.841	160.776	280.128	100.644	207.225	3.88791	1.12525	458.666	171.476	347.078
B9D1 ENSG00000108641	10.4419	115.131	19.3772	25.8908	25.6741	105.736	3.05736	0.146951	0.878046	4.75774
B9D2 ENSG00000123810	4.30548	2.93443	22.5972	42.2544	13.2111	21.8289	28.6615	36.4876	6.41729	15.538
BAALC ENSG00000164929	2.30697	3.69945	0.317014	0.323635	0.967777	0.82311	0.0152087	0.187903	0.476512	5.51412
BAAT ENSG00000136881	0.159185	8.56119	0.4618	5.21506	0.223344	0.224423	1.54306	0.15791	4.48158	0.0229674
BABAM1 ENSG00000105393	76.8337	190.852	69.5447	60.346	1.34207	306.321	10.4674	38.191	54.2276	34.0295
BACE1 ENSG00000186318	10.0036	61.4099	184.147	81.7581	28.5897	25.1745	19.1288	16.8825	30.1321	2.00759
BACE2 ENSG00000182240	110.071	373.284	440.874	697.177	212.309	130.663	54.1723	119.311	199.513	0.860006
BACH1 ENSG00000156273	0.360644	8.03825	3.48738	1.24502	1.73697	12.398	10.6333	6.82343	0.0637461	9.02126
BACH2 ENSG00000112182	1.5767	14.4221	4.05149	0.53869	0.00887704	1.50306	0.00172117	0.267256	0.000587229	7.5971
BAD ENSG00000002330	35.8256	548.411	660.763	183.041	23.6696	119.177	82.4921	386.882	69.4732	83.7373
BAG1 ENSG00000107262	506.658	338.87	291.878	59.2934	134.838	65.264	233.67	57.4845	124.408	160.133
BAG2 ENSG00000112208	1.62958	7.94046	19.2198	2.0419	15.1606	2.28679	6.80996	35.7925	1.57915	9.29149
BAG3 ENSG00000151929	33.8249	208.095	4.67634	48.8645	38.9431	10.1672	25.1216	78.367	16.4162	1.6957
BAG4 ENSG00000156735	2.03999	3.44246	1.41486	0.0222197	13.137	12.0705	4.38966	2.55325	5.04119	0.298094
BAG5 ENSG00000166170	5.17637	17.0119	1.73296	14.9952	39.6622	6.35702	1.58753	7.37743	12.0368	4.11234
BAG6 ENSG00000204463	361.465	514.741	350.936	180.619	179.798	162.912	13.9705	350.6	35.1228	188.79
BAHCC1 ENSG00000266074	0.112793	13.0458	14.9529	6.45672	4.55928	3.66887	20.8999	2.66347	14.4928	107.498
BAHD1 ENSG00000140320	5.85186	79.2475	0.0091006	2.37582	40.4713	1.54751	45.9707	58.9218	32.0548	29.9277
BAIAP2 ENSG00000175866	338.887	701.605	296.846	629.333	7.36974	243.055	42.7822	15.5967	3.58698	355.401
BAIAP2L1 ENSG00000006453	573.049	549.361	12.0392	506.635	34.1101	124.814	219.551	215.564	57.178	281.712
BAIAP2L2 ENSG00000128298	4.15689	14.7637	24.8993	29.6282	7.26375	0.3409	4.25807	7.43673	1.71734	0.0735537
BAIAP3 ENSG00000007516	47.4225	7.6615	28.1728	41.7563	42.5959	71.3077	239.332	10.3468	0.186432	61.0151
BAK1 ENSG00000030110	22.6717	69.2476	8.71522	0.387551	4.84992	16.708	22.6435	14.8147	62.568	130.501
BAMBI ENSG00000095739	4.33121	17.4015	0.629979	1.00074	0.00231333	0.934124	0.123956	0.325095	0.284156	19.2435
BANF1 ENSG00000175334	118.668	177.669	83.9745	130.291	149.415	336.041	180.777	129.792	31.8573	52.0577
BANK1 ENSG00000153064	1.81271	1.91896	1.66599	0.955941	0.0468611	0.250918	6.00978	1.62842	3.52618	0.15583
BANP ENSG00000172530	12.3364	11.0422	18.8378	60.9561	33.4558	41.1051	21.0442	62.8685	0.256443	62.0224
BAP1 ENSG00000163930	0.574855	171.407	452.476	9.48101	159.591	227.218	85.8275	4.2999	173.052	7.01485
BARD1 ENSG00000138376	0.0291727	0.00124472	1.88267	4.099	2.1525	4.0615	0.0502909	4.87209	5.15626	2.34835
BARX2 ENSG00000043039	0.099559	1.72855	0.0340847	4.08981	0.508988	2.66941	0.0715232	2.42657	1.58131	0.525281
BASP1 ENSG00000176788	80.495	54.047	2.05192	8.44132	199.227	29.5825	0.326724	32.8471	4.38471	10.6785
BATF ENSG00000156127	0.0079057	0.197464	3.61954	3.85898	0.00622811	0.19081	0.132643	2.2813	0.201969	2.77531
BATF2 ENSG00000168062	0.193212	0.0886636	0.0696624	10.9333	4.35097	1.9635	4.51987	3.24319	2.92769	1.12205
BATF3 ENSG00000123685	0.62305	0.567459	0.160631	1.11527	1.45539	0.544956	1.60653	3.01287	16.4265	0.887372
BAX ENSG00000087088	14.2072	0.607457	30.6493	28.7412	6.43476	0.254115	10.9462	8.45407	14.2312	5.78487
BAZ1A ENSG00000198604	8.21185	28.8258	2.32551	4.15761	13.4833	2.89744	6.64324	9.03833	8.26131	19.5551
BAZ1B ENSG00000009954	253.352	112.117	3.73414	187.033	71.8465	253.144	61.1279	80.1536	14.6939	61.3299
BAZ2A ENSG00000076108	78.942	99.676	40.6249	154.602	136.611	243.024	116.561	61.948	13.9625	26.2051
BAZ2B ENSG00000123636	66.5186	10.6431	9.88349	17.3621	8.31893	5.082	14.1056	34.1287	105.098	34.3783
BBC3 ENSG00000105327	0.685426	24.7153	0.300237	14.0922	2.56175	2.6861	6.30098	0.0719257	5.97201	20.8786
BBIP1 ENSG00000214413	4.67871	8.13869	41.3749	32.8458	19.7656	6.35038	18.0964	2.90129	0.44686	5.49931
BBOF1 ENSG00000119636	1.85836	0.173998	0.960256	0.960978	4.68108	4.31193	1.11097	0.878621	0.00197525	27.6807
BBS1 ENSG00000174483	0.778046	7.45005	0.770731	2.17189	4.92694	0.382503	5.24475	7.61859	1.49825	1.0678
BBS10 ENSG00000179941	8.20618	7.67779	0.0506111	5.81045	12.1342	7.43228	5.94175	0.581542	1.05476	0.919808
BBS12 ENSG00000181004	0.115728	0.529949	0.434454	5.04682	0.0985693	0.266766	1.09534	3.6751	13.018	1.08396
BBS2 ENSG00000125124	22.0804	1.02612	0.0343974	48.3523	204.106	1.14225	94.6025	24.4559	12.2122	66.039
BBS4 ENSG00000140463	206.224	165.653	235.264	302.392	93.2701	19.9732	86.5693	46.8356	89.0145	34.2512
BBS5 ENSG00000163093	1.46351	0.793631	15.9022	1.43977	15.5324	14.0969	18.1899	32.1662	11.1314	52.6211
BBS7 ENSG00000138686	4.80967	14.9955	7.29405	0.759973	16.3636	15.1433	0.061014	0.103528	0.74199	2.5614
BBS9 ENSG00000122507	4.35559	4.43839	3.91436	0.163895	27.994	4.34624	0.657911	1.1966	0.432465	2.15107
BBX ENSG00000114439	25.9932	1.16049	24.3619	6.97418	109.803	0.578475	15.9673	0.558897	1.34125	4.73674
BCAM ENSG00000187244	3175.44	1011.19	29.0004	1974.63	1092.5	86.1174	983.65	511.698	272.332	633.264
BCAN ENSG00000132692	0.479873	0.271207	0.794937	0.373064	2.13445	1.47528	3.22021	0.0325602	0.0292995	0.400053
BCAP29 ENSG00000075790	174.282	27.6007	37.9726	120.248	110.759	183.042	35.5171	11.4178	66.4418	182.549
BCAP31 ENSG00000185825	1516.22	3354.29	899.319	872.624	565.869	725.063	568.76	631.336	448.255	327.896
BCAR1 ENSG00000050820	101.042	137.62	16.4546	347.179	137.56	95.4303	202.089	204.404	70.8414	32.3987
BCAR3 ENSG00000137936	3.11143	1.99158	1.8318	9.50059	0.00730867	2.28429	38.7274	0.61933	24.4712	0.0855667
BCAS1 ENSG00000064787	63.6088	136.111	56.1132	155.305	152.687	82.0939	48.8483	67.3404	21.6254	1.26486
BCAS2 ENSG00000116752	2.01164	18.9893	2.92184	2.9728	2.22318	3.35121	15.9733	3.74542	0.666589	34.6576
BCAS3 ENSG00000141376	2.08095	51.2873	26.1668	24.4394	24.1997	59.7432	58.0202	61.4304	0.254029	85.7361
BCAS4 ENSG00000124243	2.19064	1.27087	21.6875	32.3277	2.4909	35.8665	0.556306	59.8801	0.655749	2.83133
BCAT1 ENSG00000060982	0.681075	2.00151	0.0663626	0.406043	0.710684	7.55169	0.267698	1.9672	24.0458	0.0929248
BCAT2 ENSG00000105552	140.923	684.304	340.734	243.489	316.504	227.067	108.118	144.45	48.5517	132.204
BCCIP ENSG00000107949	20.9683	40.3574	32.8439	11.7677	10.6105	112.941	48.768	33.7045	25.6481	24.7419
BCDIN3D ENSG00000186666	17.6962	28.0236	4.90034	20.9861	15.8076	21.0997	17.2041	47.8986	32.3775	3.25415
BCHE ENSG00000114200	3.84798	2.37573	2.6341	1.29581	0.0655295	0.0690153	1.51841	0.00140358	0.449487	0.00012808
BCKDHA ENSG00000248098	0.256385	2.51718	2.05111	18.4383	7.61647	0.0400507	11.1446	5.87552	0.0213698	3.83204
BCKDHB ENSG00000083123	14.5614	0.3412	20.755	35.6732	1.56859	14.1957	11.46	3.99258	10.9784	1.03348
BCKDK ENSG00000103507	61.6906	178.894	17.5245	81.5045	1.70449	21.5579	124	124.526	140.686	0.253535
BCL10 ENSG00000142867	2.36716	10.8833	0.0625179	0.608828	13.0425	6.92743	12.5443	0.806171	44.0535	84.0386
BCL11A ENSG00000119866	2.05282	11.6079	55.4378	5.54087	43.082	82.8147	71.9465	6.99188e-06	1.21528	13.0491
BCL11B ENSG00000127152	0.519589	1.20237	1.06413	0.206473	7.25171	0.713271	1.64486	4.95348	7.08131	0.287378
BCL2 ENSG00000171791	0.285613	4.51662	1.28191	11.5879	0.970968	3.62678	0.472241	0.593689	7.2071	7.88762
BCL2L1 ENSG00000171552	155.845	463.931	441.475	473.351	291.516	276.163	248.141	174.457	252.043	335.029
BCL2L11 ENSG00000153094	26.4697	12.8094	29.3846	2.37065	2.80349	9.87189	8.38035	0.0200557	7.02796	17.8573
BCL2L12 ENSG00000126453	48.9541	20.2184	92.7436	17.657	30.4105	9.9558	15.5603	26.8293	0.672951	15.6647
BCL2L13 ENSG00000099968	156.104	24.4038	81.1827	28.8318	20.3096	36.3376	61.2159	1.39327	0.146901	70.4124
BCL2L14 ENSG00000121380	0.699686	0.000121045	1.71555	12.1039	0.976995	0.240026	0.217376	1.54502	5.46145	4.77701
BCL2L15 ENSG00000188761	0.121074	1.18451	0.0365307	0.396299	2.16693	0.44968	1.67112	0.097024	1.60584	0.0755363
BCL2L2 ENSG00000129473	0.633815	2.22223	1.45343	59.8247	94.7905	56.7405	58.9521	1.3115	40.4889	62.0098
BCL2L2-PABPN1 ENSG00000258643	1.78643	0.0145272	1.51069	0.0660551	1.33581	0.141555	1.59601	1.16432	0.247664	0.388162
BCL3 ENSG00000069399	0.0164058	53.0539	84.7958	92.4335	168.747	20.8569	94.0811	0.244197	3.82374	10.3034
BCL6 ENSG00000113916	63.64	3.81914	91.098	46.1939	157.9	16.6532	73.4771	13.028	3.54882	0.1674
BCL6B ENSG00000161940	2.37332	4.3413	2.67641	1.95316	4.24869	0.263141	0.00271047	0.407538	0.190168	10.674
BCL7A ENSG00000110987	0.178798	5.30018	1.09894	0.0376947	8.90008	68.6061	12.1242	117.499	1.59898	18.4898
BCL7B ENSG00000106635	43.9876	0.851225	10.1851	0.701089	0.219018	207.158	29.4067	0.1872	43.7552	10.1033
BCL7C ENSG00000099385	34.0848	148.392	102.272	0.217158	84.3656	46.9346	32.3343	36.9896	14.0451	53.8398
BCL9 ENSG00000116128	118.835	20.7185	100.31	8.06996	41.3692	6.79847	3.42687	10.3325	10.5957	5.79371
BCL9L ENSG00000186174	34.5441	276.192	8.32983	87.1408	101.563	136.322	0.736553	3.12248	8.98026	31.5727
BCLAF1 ENSG00000029363	60.5525	3.58313	0.523782	40.7697	37.249	13.8557	22.7641	2.29302	0.984272	58.5461
BCO1 ENSG00000135697	0.260143	0.0774701	0.670577	3.51572	0.0848089	0.568132	0.206136	1.49268	0.0540471	0.344166
BCO2 ENSG00000197580	0.0234686	16.9982	0.665508	0.436707	0.619132	1.75694	10.3199	0.207298	0.337452	0.114428
BCOR ENSG00000183337	0.19827	1.09377	6.18727	3.86216	2.35527	94.4115	33.5723	12.7743	1.26041	2.05717
BCORL1 ENSG00000085185	10.2777	4.06474	16.791	11.9289	1.88594	28.8954	11.0219	4.09652	13.8374	7.38413
BCR ENSG00000186716	100.036	28.185	11.6023	53.8912	3.16686	44.3662	92.5885	113.871	2.26195	31.7713
BCS1L ENSG00000074582	203.833	16.211	1.9068	216.309	52.7067	50.2103	75.9875	2.3503	159.945	81.5077
BDH1 ENSG00000161267	380.362	175.152	0.0216285	265.601	228.989	69.5257	169.937	118.716	11.3277	219.61
BDH2 ENSG00000164039	6.02031	216.667	218.971	73.9046	7.48834	7.02424	3.70065	70.5155	81.7609	112.061
BDKRB1 ENSG00000100739	1.53972	0.0311946	0.245453	0.334993	1.14852	0.355503	1.04977	0.12826	0.0323929	0.680943
BDKRB2 ENSG00000168398	3.92349	3.48925	5.59379	16.7421	0.105546	0.204134	1.02782	11.7951	0.704176	1.98938
BDNF ENSG00000176697	1.01536	0.426228	2.46897	0.131635	3.97194	0.66408	6.29169	0.0252137	4.11023	1.17914
BDP1 ENSG00000145734	4.18089	5.79448	9.32364	0.459102	29.9046	0.35546	1.12215	3.14066	75.104	2.54586
BEAN1 ENSG00000166546	1.46391	0.000938313	0.0258629	0.127869	5.64866e-07	3.64982	0.385822	1.80621	0.261936	0.729674
BECN1 ENSG00000126581	67.0373	1.54223	1.36802	0.962483	53.4845	28.7942	26.368	0.837322	0.195615	81.0173
BEGAIN ENSG00000183092	0.271656	66.3927	19.08	0.00018206	0.81806	9.90153	5.41949	0.0719154	2.66867	0.247475
BEND3 ENSG00000178409	0.817766	1.26008	0.183925	1.92929	1.09152	0.0827115	3.22595	0.711747	0.240361	0.174269
BEND4 ENSG00000188848	18.818	6.88014	10.7752	24.3469	0.969018	2.61703	16.0572	0.964354	0.299312	0.555413
BEND5 ENSG00000162373	42.1295	1.63125	0.394251	14.8023	13.2335	3.99807	4.53324	4.3891	42.2385	21.183
BEND7 ENSG00000165626	1.68615	0.730719	36.935	0.657543	2.03471	0.397032	7.90398	5.53325	0.510748	0.866445
BEST1 ENSG00000167995	16.9536	32.221	81.494	0.673053	0.126513	0.000937424	1.02655	0.0465525	0.183552	22.1496
BEST3 ENSG00000127325	4.69658	3.35284	9.15177	2.22941	0.810364	0.114436	57.7053	0.078479	1.3158	2.64088
BEST4 ENSG00000142959	0.0962126	25.0431	2.6875	0.396179	0.753175	1.38245	0.277697	0.338001	0.0348679	0.149603
BET1 ENSG00000105829	33.3319	72.8684	32.5217	14.2524	29.8299	1.96813	2.3713	0.996861	18.894	28.0623
BET1L ENSG00000177951	20.7823	60.4373	176.461	100.034	148.57	54.5273	113.757	135.51	7.56014	38.3085
BEX1 ENSG00000133169	41.4681	0.582246	0.510906	3.98954	74.054	74.2652	24.1177	0.367087	12.6104	1.59152
BEX2 ENSG00000133134	69.024	15.1297	16.0377	0.0717229	332.884	96.4859	32.3744	0.43217	12.8318	0.32256
BEX3 ENSG00000166681	126.571	56.8612	104.406	12.3092	211.753	142.264	126.686	162.728	290.5	158.681
BEX4 ENSG00000102409	217.765	195.022	94.5262	16.0768	51.7114	60.3872	33.275	199.48	37.4472	165.657
BEX5 ENSG00000184515	6.68914	2.9398	1.42987	6.41412	9.65315	5.13436	10.8597	3.74608	1.15849	21.7266
BFAR ENSG00000103429	14.6789	32.3689	3.21162	15.4277	47.1964	115.347	10.1109	74.069	76.4996	48.965
BFSP1 ENSG00000125864	0.088054	1.11934	1.19999	9.55701	0.890762	2.10139	3.14615	1.9864	1.18336	0.565881
BGLAP ENSG00000242252	0.679952	0.954887	0.061758	0.0353448	0.826341	1.66017e-05	1.88824	4.84703	0.861338	1.06738
BGN ENSG00000182492	94.6872	181.8	336.065	176.85	0.100596	25.8225	29.4494	243.264	145.742	43.1271
BHLHB9 ENSG00000198908	2.92649	1.21342	3.30059	1.1137	1.40979	5.66203	3.21168	6.11058	2.68533	2.83274
BHLHE22 ENSG00000180828	0.127321	0.250093	0.0613183	0.0681686	0.0874488	0.622562	2.45989	0.568023	1.53704	0.788335
BHLHE40 ENSG00000134107	28.1321	20.1015	98.7273	17.2867	4.57588	29.0595	1.52797	35.3487	34.8384	12.5868
BHLHE41 ENSG00000123095	35.3712	13.7992	0.767737	17.2314	5.24004	2.45859	7.49233	3.33137	19.6926	10.8991
BHMT ENSG00000145692	0.67763	0.349833	0.670926	0.000122742	1.76236	0.199766	0.233253	0.226635	1.49943	0.358775
BHMT2 ENSG00000132840	21.6664	0.128753	15.9506	0.684475	0.696788	1.20414	0.106147	0.91565	0.00243625	6.66836
BICC1 ENSG00000122870	28.002	2.58929	4.08536	22.6173	1.05839	5.10058	0.460388	0.0598575	10.4453	3.59289
BICD1 ENSG00000151746	11.4893	0.135204	0.344458	34.8051	12.3085	18.8702	9.27017	4.18923	10.665	10.9936
BICD2 ENSG00000185963	39.7949	3.48504	145.763	29.9297	23.675	6.42852	3.35207	142.335	48.7577	67.2257
BICDL1 ENSG00000135127	13.3939	1.52295	6.79664	5.59688	12.502	0.672446	3.44336	29.781	0.330694	1.37444
BICDL2 ENSG00000162069	101.742	64.2255	19.2679	143.55	65.1341	4.97975	2.21668	1.2397	31.8684	129.416
BID ENSG00000015475	4.58683	3.74268	97.0912	0.226291	49.2998	0.134284	3.53791	33.4682	28.8343	3.64763
BIK ENSG00000100290	636.578	354.557	23.3594	149.312	153.756	465.987	207.095	111.087	5.94146	191.222
BIN1 ENSG00000136717	397.654	441.37	979.757	483.896	129.254	134.553	28.6967	2.02953	139.465	175.386
BIN2 ENSG00000110934	3.33813	2.4998	0.732217	0.0567618	0.0570104	0.407644	0.129436	8.77998	4.46474	3.84047
BIN3 ENSG00000147439	294.82	164.855	48.8253	60.382	23.4582	181.152	61.4543	106.573	16.2027	79.6196
BIRC2 ENSG00000110330	9.50928	39.8244	84.0707	34.4853	114.538	9.54369	0.0217734	6.80946	0.00507318	5.56519
BIRC3 ENSG00000023445	7.34365	0.360355	38.5071	0.944952	3.15297	5.15142	21.5243	6.47081	1.13598	2.41383
BIRC5 ENSG00000089685	0.599669	4.89366	4.90108	0.650387	0.226044	4.51203	0.905499	18.2493	0.462026	0.00254615
BIRC6 ENSG00000115760	0.124095	4.85758	6.13348	0.34389	28.6596	24.09	29.6893	9.4722	21.9107	52.2242
BIRC7 ENSG00000101197	0.375161	0.775889	0.181787	0.0979193	1.94785	0.000608833	0.00558231	0.0841058	0.0317856	0.888963
BIVM ENSG00000134897	8.00809	36.1222	0.739497	0.602152	9.34021	0.464522	21.0259	2.19543	4.92622	1.90466
BLCAP ENSG00000166619	468.603	185.854	359.393	51.4826	239.216	8.66823	9.78775	28.476	147.157	177.452
BLK ENSG00000136573	0.457289	0.799831	2.05958	1.24208	0.16412	3.40515	2.22202	0.540818	1.05273	1.96607
BLM ENSG00000197299	0.421751	4.28691	0.601665	0.257934	16.8268	0.796116	2.59323	2.74278	1.33429	1.41292
BLMH ENSG00000108578	32.9011	5.5757	7.26874	92.8677	31.9486	69.8342	15.0337	12.5303	53.6743	86.3126
BLNK ENSG00000095585	1.8703	41.8156	0.0588718	1.17808	4.84759	0.639188	34.9083	2.07633	0.492441	2.57619
BLOC1S1 ENSG00000135441	141.013	447.179	343.669	175.868	102.24	4.0253	152.932	107.844	21.1301	331.173
BLOC1S2 ENSG00000196072	0.780168	16.4631	1.12008	1.49471	0.688752	0.471097	10.8359	0.172976	1.00772	5.33002
BLOC1S3 ENSG00000189114	18.1425	19.4763	22.3901	23.9798	0.415259	0.486391	2.0689	13.9216	2.17148	3.56725
BLOC1S4 ENSG00000186222	0.351286	70.5244	6.29407	64.7492	147.497	66.6158	16.2005	24.192	1.50343	13.1215
BLOC1S5 ENSG00000188428	13.2792	3.76876	0.603135	27.9469	17.7122	9.7262	1.32367	5.05533	2.46357	2.28082
BLOC1S6 ENSG00000104164	1.5615	47.5058	1.53454	17.8373	193.067	42.6153	34.2443	2.08589	40.0549	8.44862
BLVRA ENSG00000106605	226.887	0.389019	129.931	0.260625	31.1747	11.5607	7.18174	38.0706	164.704	14.3595
BLVRB ENSG00000090013	482.28	444.401	839.677	314.656	295.205	99.3706	3.33948	50.1714	135.05	3.72524
BLZF1 ENSG00000117475	0.532588	45.8717	19.0577	1.14669	8.68066	1.27534	3.36685	2.2756	2.67092	6.78387
BMF ENSG00000104081	7.79301	1.66496	0.711245	82.9849	11.9636	62.6551	1.14476	55.8303	42.2024	13.4635
BMI1 ENSG00000168283	36.2814	9.36024	0.872047	7.44402	1.1862	108.379	14.8838	5.91483	34.9478	10.4655
BMP1 ENSG00000168487	45.3674	1.14762	28.3635	108.838	1.20885	95.8957	17.3691	53.7359	4.23421	0.395523
BMP2 ENSG00000125845	2.8765	0.421798	0.268769	3.64726	0.34458	6.63498	0.0916518	2.5017	0.550305	0.0238716
BMP2K ENSG00000138756	1.52133	1.89273	3.19452	3.75648	0.405302	29.4409	7.61169	1.29534	0.019797	5.26266
BMP4 ENSG00000125378	8.47737	41.3482	21.9485	23.6748	56.3001	13.6929	12.5088	10.8516	29.2805	56.383
BMP5 ENSG00000112175	72.2461	2.40811	43.6584	73.0992	18.0214	4.84604	0.514949	0.128595	14.8526	4.94953
BMP6 ENSG00000153162	1.12232	3.34109	0.97694	0.964448	1.04876	0.876322	1.14012	0.954943	0.699924	0.503598
BMP7 ENSG00000101144	6.46253	43.2861	0.432532	1.29474	136.598	1.56486	16.8328	119.66	3.12475	0.452696
BMP8A ENSG00000183682	0.913061	2.71544	1.04279	1.50147	0.555544	8.09608e-05	2.728	0.341791	0.318332	0.271687
BMP8B ENSG00000116985	2.64033	0.30675	2.01356	1.15115	0.704723	0.1368	0.398399	2.24036	7.68089	1.81899
BMPER ENSG00000164619	12.9506	3.20749	1.75757	2.44781	0.445665	22.9655	0.3166	3.1055	0.0531277	0.0253165
BMPR1A ENSG00000107779	1.40092	44.5596	14.7451	1.03406	12.3212	48.0366	14.6242	14.1891	35.8019	2.49156
BMPR1B ENSG00000138696	121.522	9.65084	37.9383	0.363749	17.9034	85.158	29.26	95.7502	73.4801	17.0081
BMPR2 ENSG00000204217	5.72442	7.68913	1.42651	6.2213	13.0667	22.9289	0.109709	15.6972	0.230594	4.10139
BMS1 ENSG00000165733	12.9604	29.5746	4.97746	49.8554	60.1964	32.9678	12.8701	0.0702849	69.9708	48.8463
BMT2 ENSG00000164603	4.51529	0.041827	0.0581662	46.7206	1.11724	39.4093	1.81088	2.56874	4.2795	0.285076
BNC2 ENSG00000173068	1.64547	0.477243	6.73839	3.86082	0.888408	5.00778	2.52379	4.55731	0.889404	79.7078
BNIP1 ENSG00000113734	60.659	9.7876	4.78373	4.11557	42.3578	57.9295	1.27584	1.4244	3.01237	8.18934
BNIP2 ENSG00000140299	34.3535	7.30062	0.298325	0.199491	22.9913	1.01189	3.08305	18.7045	11.9195	1.49234
BNIP3 ENSG00000176171	48.6041	7.25238	194.121	5.17389	160.959	124.273	39.0992	13.7751	32.2382	106.933
BNIP3L ENSG00000104765	4.31699	8.91068	1.32167	11.6805	5.99095	1.54382	53.1987	11.2277	34.582	5.63592
BNIPL ENSG00000163141	0.422182	0.321667	8.24953	0.246356	3.43266	6.80476	0.887955	1.42801	7.47895	0.71821
BOC ENSG00000144857	2.22849	33.0703	251.024	20.9249	51.2076	5.24231	0.0945387	110.245	49.1335	61.6277
BOD1 ENSG00000145919	275.217	2.98507	235.176	186.201	179.085	171.883	20.8736	46.342	154.011	74.8692
BOD1L1 ENSG00000038219	0.486714	28.1429	0.0244204	9.32851	29.6528	11.5963	5.21588	9.5853	16.8741	18.3341
BOD1L2 ENSG00000228075	0.718612	0.134297	0.0535918	0.0628192	0.0919841	0.0657081	0.0891864	0.202577	0.0398435	4.48568
BOK ENSG00000176720	8.44084	225.03	141.185	40.1858	6.63215	0.66303	19.1567	0.298211	15.5793	3.96828
BOLA1 ENSG00000178096	111.389	4.29005	87.0864	16.6522	13.1842	43.4673	1.9042	79.0233	0.0641238	36.1181
BOLA2B ENSG00000169627	68.2278	195.263	205.122	167.966	280.984	9.60762	68.9238	177.778	86.4932	43.8936
BOLA3 ENSG00000163170	84.7373	10.1225	2.13909	37.3017	155.351	114.555	34.4639	0.248351	213.1	19.226
BOP1 ENSG00000261236	2.15801	45.5718	40.0728	31.0582	1.66169	11.4627	17.5886	0.519795	73.4713	2.41979
BORA ENSG00000136122	0.902579	16.8885	1.59036	1.47728	0.030176	1.27036	1.67997	2.4262	8.87034	4.21109
BORCS5 ENSG00000165714	0.227597	7.20614	23.8007	0.38496	6.02592	3.67995	2.39299	4.20253	3.7421	4.55096
BORCS6 ENSG00000196544	56.2038	15.2265	2.12338	6.82603	5.83604	145.698	7.28803	2.48593	78.4626	2.10598
BORCS7 ENSG00000166275	4.80212	59.4723	7.70092	11.8974	49.7343	130.435	7.83276	36.2372	39.2634	0.698812
BORCS8 ENSG00000254901	80.9842	26.6092	96.7162	64.4382	65.6788	84.6615	15.3144	45.0343	2.19535	41.4864
BORCS8-MEF2B ENSG00000064489	1.22167	0.434181	0.375159	2.21131	0.361307	0.499052	0.000852954	2.806	3.22503	0.820064
BPGM ENSG00000172331	20.1611	0.820322	1.63979	16.4789	1.7258	5.59387	20.026	3.35973	2.3559	1.27169
BPHL ENSG00000137274	25.1635	39.786	46.7026	96.586	16.4308	0.726397	47.4952	16.9247	13.3759	23.8547
BPI ENSG00000101425	2.1142	0.538218	3.77727	0.30007	0.540476	7.31404	11.1741	12.8971	1.66224	7.64197
BPIFB1 ENSG00000125999	0.0542391	0.220055	2.00802	0.487827	0.040043	1.69702	0.383361	0.151869	3.59099	0.775257
BPIFB2 ENSG00000078898	0.876408	6.24266	38.14	42.3152	24.4204	17.3249	1.48696e-05	10.1384	4.51214	0.669408
BPNT1 ENSG00000162813	0.15232	1.23738	1.15201	52.6203	33.6791	35.8312	6.0892	3.5515	7.15922	33.9679
BPTF ENSG00000171634	49.9472	35.3129	2.87064	2.95328	31.6147	17.5933	32.3895	4.33406	12.2661	5.31223
BRAF ENSG00000157764	2.06502	2.83529	0.539136	2.57436	62.527	7.11478	7.3602	38.6571	4.34135	2.11006
BRAP ENSG00000089234	6.45749	78.5523	187.312	8.30205	1.44381	54.4984	20.5243	142.994	26.2297	3.99332
BRAT1 ENSG00000106009	4.19479	298.298	126.46	161.881	133.184	71.8968	216.468	19.7409	101.614	177.561
BRCA1 ENSG00000012048	0.251234	8.50762	0.0304235	10.9961	3.12507	0.0066501	52.73	28.1319	0.950837	19.14
BRCA2 ENSG00000139618	4.02152	0.663439	20.1312	0.124922	1.21464	1.16689	0.128675	20.1439	1.8312	0.808342
BRCC3 ENSG00000185515	28.6826	6.46575	47.7486	8.46854	4.35095	13.3389	23.6787	0.890559	2.86643	8.65127
BRD1 ENSG00000100425	29.5549	37.2567	13.9693	4.06033	24.9087	34.5616	13.9648	1.16896	8.32559	26.7313
BRD2 ENSG00000204256	847.615	437.615	356.555	434.875	492.646	880.673	323.664	271.768	271.314	433.53
BRD3 ENSG00000169925	141.84	4.44941	2.11841	6.76872	87.6056	6.04068	2.4207	0.277571	1.13295	31.6778
BRD4 ENSG00000141867	76.7153	352.575	182.6	4.58172	80.7768	101.424	116.666	250.708	21.7735	113.476
BRD7 ENSG00000166164	96.3157	61.1055	32.3228	2.12324	19.6453	114.478	14.7314	95.1748	16.9385	7.86287
BRD8 ENSG00000112983	169.35	303.441	75.4412	78.3131	20.8755	0.422482	7.17661	137.848	78.9447	12.4103
BRD9 ENSG00000028310	105.473	137.809	88.4143	33.7433	23.148	20.9529	35.3686	72.7079	8.22671	173.924
BRDT ENSG00000137948	2.77475	1.41142	5.0142	0.541403	0.321583	0.80506	3.15557	1.53037	0.243658	0.250387
BRE ENSG00000158019	15.659	39.9814	21.1189	20.1751	5.97378	7.10181	98.6546	73.3153	69.4593	2.57854
BRF1 ENSG00000185024	63.757	111.236	51.9879	75.86	68.7215	107.014	157.621	16.76	10.7997	3.30823
BRF2 ENSG00000104221	111.492	50.726	0.0042234	11.6184	6.34121	54.1795	0.05502	4.60418	3.12523	17.4451
BRI3 ENSG00000164713	1070.02	579.542	689.053	432.004	420.623	114.65	291.146	160.403	520.804	164.355
BRI3BP ENSG00000184992	0.414916	13.1134	3.90188	0.624074	1.13702	2.83891	8.94475	11.8453	5.79392	11.5612
BRICD5 ENSG00000182685	2.3076	67.5943	3.47116	57.295	19.0372	20.6389	6.51046	12.192	1.13801	1.7611
BRINP1 ENSG00000078725	1.16797	4.66003	2.98327	2.63112	5.23595	4.7032	15.8142	5.45691	0.209315	10.3087
BRINP3 ENSG00000162670	1.12983	0.000447927	0.648857	0.478156	0.0404133	0.0784393	0.405045	4.76493	0.0433036	1.61036
BRIP1 ENSG00000136492	0.599828	0.455982	0.0123438	1.44926	1.23865	4.82904	1.966	2.17521	0.74756	0.000332253
BRIX1 ENSG00000113460	0.763084	4.44636	2.30315	16.7285	3.56632	0.533015	3.84835	0.943746	1.50471	2.92239
BRK1 ENSG00000254999	58.7486	305.308	61.7563	77.8648	211.543	191.208	222.98	195.581	426.099	66.415
BRMS1 ENSG00000174744	74.8655	156.28	56.5102	61.0597	148.87	8.85367	117.393	0.32901	14.902	41.0454
BRMS1L ENSG00000100916	2.50888	0.141226	0.558355	1.01373	1.97049	11.9267	7.95066	1.56381	0.302557	0.227925
BROX ENSG00000162819	8.20539	0.125583	6.7451	2.11012	7.53122	8.38157	0.567166	49.9023	0.0990203	62.2607
BRPF1 ENSG00000156983	31.5437	13.4749	19.1332	3.97191	11.4905	9.75516	8.56159	1.06444	18.0699	7.04008
BRPF3 ENSG00000096070	175.113	0.393424	29.5927	95.7573	80.8066	49.5802	106.033	140.92	2.4736	1.72149
BRSK1 ENSG00000160469	2.54588	71.7355	31.4295	7.977	2.71905	7.64422	3.33938	0.958848	16.9537	12.5417
BRSK2 ENSG00000174672	5.38354	0.268728	3.35419	0.0509464	0.553099	16.3833	0.115819	1.44502	2.85317	6.12186
BRWD1 ENSG00000185658	2.4857	6.04296	9.43348	45.5998	33.716	38.474	29.98	0.741797	12.8802	7.08205
BRWD3 ENSG00000165288	22.1061	5.22762	1.55415	9.9957	0.339603	0.16297	3.83031	0.66045	2.73199	4.99966
BSCL2 ENSG00000168000	1.74649	2.93541	0.469011	0.979975	2.15843	4.8593	1.25706	13.7277	0.459822	2.53628
BSDC1 ENSG00000160058	44.578	19.4095	3.17273	272.367	49.3768	41.4862	134.663	41.6865	1.52199	30.9851
BSG ENSG00000172270	401.29	1478.85	809.701	835.637	434.236	200.231	219.774	584.915	510.595	286.681
BSN ENSG00000164061	0.687534	4.81303	3.27406	2.02406	0.14467	1.37293	0.202724	0.00298401	3.18938	0.505937
BSPRY ENSG00000119411	64.4993	48.6289	4.96106	6.53379	22.8656	5.5106	1.84658	34.8459	63.1241	1.8924
BST1 ENSG00000109743	0.0248455	12.4053	1.11432	15.3699	3.9487	0.0204906	22.3309	3.17433	1.7175	14.8551
BST2 ENSG00000130303	14.7562	51.4909	510.947	0.808445	1.21191	36.255	15.3369	0.24735	134.187	0.171578
BTAF1 ENSG00000095564	2.46736	11.5101	1.25239	9.195	5.62269	1.96186	4.0544	14.0331	4.60979	4.94037
BTBD1 ENSG00000064726	2.21915	28.0374	5.04984	0.560134	28.2931	27.0573	76.0245	5.03566	7.48953	123.687
BTBD10 ENSG00000148925	0.438962	0.906609	0.529971	1.84265	0.187478	3.87111	49.4943	1.05773	6.96504	13.3415
BTBD11 ENSG00000151136	37.3398	1.66725	6.57743	4.00848	34.528	78.7974	1.45465	13.7879	1.47406	18.9379
BTBD16 ENSG00000138152	0.538192	0.333638	0.496424	0.0687867	7.89466	1.6696	0.341601	0.183891	4.99597	11.7086
BTBD18 ENSG00000233436	2.0497	0.720476	0.395339	0.143125	2.05872	0.0855129	0.0859563	1.28709	1.85331	1.09016
BTBD19 ENSG00000222009	0.402547	3.26621	2.28332	0.250095	1.964	0.0685586	6.16136	1.96628	0.0800146	0.360219
BTBD2 ENSG00000133243	167.142	749.65	487.078	75.2515	48.775	249.205	260.616	158.675	286.042	256.36
BTBD3 ENSG00000132640	4.42694	13.6514	60.4036	4.85633	29.9618	1.72526	5.35365	38.9226	3.39885	1.11245
BTBD6 ENSG00000184887	86.8505	58.8735	154.166	57.7018	199.483	1.11738	178.348	21.6164	160.635	45.0789
BTBD7 ENSG00000011114	161.799	8.85618	2.20366	3.11752	2.78019	100.864	56.6744	14.3304	0.0790525	7.75817
BTBD8 ENSG00000189195	0.775957	0.843315	0.200705	1.60013	9.79402	18.0295	1.60582	1.87899	0.103471	2.88182
BTBD9 ENSG00000183826	3.08667	9.62442	42.6777	13.4488	3.85536	0.409499	24.5878	1.52445	31.369	2.71912
BTC ENSG00000174808	0.988959	0.40795	0.11925	0.102438	0.862044	2.17061	0.0734068	0.0730669	24.5377	0.964625
BTD ENSG00000169814	29.1719	126.433	9.53379	19.0556	5.66715	137.113	87.7512	99.5828	164.611	34.1285
BTF3 ENSG00000145741	154.263	106.834	276.3	123.786	146.056	5.71301	144.177	172.646	52.5537	85.8374
BTF3L4 ENSG00000134717	0.621137	4.2715	1.17461	77.1854	8.2235	56.7577	60.5975	2.8687	0.654603	12.1246
BTG1 ENSG00000133639	159.174	0.536594	123.644	2.76666	0.145497	4.51566	39.5529	19.0386	1.07804	18.5483
BTG2 ENSG00000159388	4.09761	11.245	310.206	14.7935	63.1959	465.496	7.31166	2.21949	180.668	253.911
BTG3 ENSG00000154640	16.1313	0.177586	1.14271	0.000761679	5.56167	1.14333	6.77953	1.59585	4.82592	25.4955
BTG4 ENSG00000137707	0.0140967	0.160611	0.841432	0.441985	0.41827	1.97957	0.254633	0.677405	0.677825	0.358313
BTK ENSG00000010671	0.0965312	0.258821	0.0165627	0.505977	0.116098	0.559018	10.0231	8.77819	4.78148	0.330913
BTLA ENSG00000186265	0.0360069	0.132946	0.953857	1.1808	2.93227	1.86306	1.47922	0.0207814	0.129778	1.38666
BTN2A1 ENSG00000112763	3.47014	0.0172749	4.44062	24.987	0.322698	0.879006	21.0195	1.12819	16.9376	0.0706243
BTN2A2 ENSG00000124508	55.7429	2.38456	0.940285	11.3309	1.35907	10.3335	7.11106	2.98607	0.0200888	0.380892
BTN3A1 ENSG00000026950	11.9187	21.6649	57.7293	46.8262	64.2659	14.5564	20.8652	16.3246	1.61546	74.874
BTN3A2 ENSG00000186470	11.5216	0.75075	30.884	2.82962	1.62841	5.62532	4.28189	21.9638	7.74225	5.30735
BTN3A3 ENSG00000111801	21.8359	5.44709	17.7363	1.58697	2.10024	0.341023	2.73093	2.1303	10.7651	6.41261
BTNL9 ENSG00000165810	4.75404	7.67897	11.7394	1.03821	1.15099	0.410829	7.08279	2.48349	0.348627	2.58194
BTRC ENSG00000166167	18.3422	89.557	0.115271	8.10627	6.87037	81.9126	27.3258	27.5411	11.9075	23.9163
BUB1B ENSG00000156970	1.11519	3.46693	0.139725	0.166599	0.584088	0.229226	1.41563	0.768941	0.462564	0.818572
BUB3 ENSG00000154473	5.12597	0.549897	0.653453	3.99213	1.36244	16.4994	1.07446	6.33933	1.54885	51.1819
BUD13 ENSG00000137656	7.91176	16.2651	4.29483	1.08219	0.0694462	2.80969	0.780427	0.0451063	3.26568	24.9463
BUD31 ENSG00000106245	382.455	204.211	153.103	100.976	316.254	308.268	13.4349	521.097	2.33589	5.79328
BVES ENSG00000112276	7.22598	4.17998	26.3971	0.462388	11.9863	28.7648	3.42825	3.7231	1.42108	2.07972
BYSL ENSG00000112578	1.49364	21.3073	8.46138	27.8376	4.25162	41.3007	2.86604	5.0323	52.9382	23.8763
BZW1 ENSG00000082153	16.4352	7.86685	15.2423	35.022	4.92429	104.653	11.9919	14.1211	9.642	37.3054
BZW2 ENSG00000136261	1.09076	6.59423	2.57474	8.35014	42.4886	0.100112	0.0726109	17.0549	1.52519	7.11934
C10orf10 ENSG00000165507	1.20165	6.93008	142.12	98.9411	3.01382	14.3073	40.9109	32.3052	0.724763	1.18541
C10orf107 ENSG00000183346	2.17971	1.31004	1.19874	0.546763	8.16818	0.714138	0.0601979	8.26529	1.61096	22.7768
C10orf11 ENSG00000148655	51.2095	31.127	16.7588	74.7394	6.21766	100.681	1.0137	2.03059	0.871035	10.3643
C10orf128 ENSG00000204161	0.184378	1.29056	2.2491	1.66668	2.7288	0.183045	1.28004	0.738819	0.409846	4.66017
C10orf2 ENSG00000107815	5.54279	13.9147	79.1098	15.0079	10.9152	11.4721	22.1604	3.55718	2.17025	3.2501
C10orf35 ENSG00000171224	1.91552	2.35788	2.31742	20.166	1.79516	58.9196	57.1062	16.0283	1.35852	0.68935
C10orf54 ENSG00000107738	11.1831	32.7506	145.907	164.442	14.6217	60.0375	0.251777	8.23816	201.539	27.3487
C10orf55 ENSG00000222047	1.15147	1.24897	0.00449329	0.446293	0.474388	0.297135	5.83168	3.6402	0.0321897	0.0818196
C10orf76 ENSG00000120029	0.00150984	21.3477	159.835	80.9394	44.8962	0.445299	146.903	11.1461	23.9872	64.9586
C10orf88 ENSG00000119965	0.984101	6.0065	7.24657	0.706138	3.5993	28.6036	12.3381	2.09641	24.2269	8.73656
C10orf95 ENSG00000120055	0.0174973	1.91785	1.54751	22.2432	0.47911	1.63286	4.14174	4.15389	0.668989	0.0107027
C10orf99 ENSG00000188373	1.16027	3.29917	0.138838	0.510126	0.0262368	0.812074	0.633013	0.0509691	0.276127	0.89302
C11orf1 ENSG00000137720	12.6641	68.1518	14.6053	5.36689	93.5426	0.424797	0.330712	8.33324	10.9044	74.1961
C11orf21 ENSG00000110665	1.53344	0.143475	1.70334	1.75292	0.104896	0.0498231	1.16656	29.7028	2.0392	1.01702
C11orf24 ENSG00000171067	106.067	271.285	158.912	61.5535	179.338	233.129	0.487433	5.79259	21.546	51.7336
C11orf31 ENSG00000211450	152.864	74.7604	133.349	86.119	113.154	100.646	145.478	169.828	166.879	12.065
C11orf45 ENSG00000174370	2.54298	0.0145862	1.90823	1.06645	1.019	3.30074	0.471979	4.51951	2.43268	0.560422
C11orf49 ENSG00000149179	114.696	13.884	96.242	21.3716	33.6153	19.1214	33.8557	6.23697	0.341099	26.382
C11orf52 ENSG00000149300	0.357423	1.05966	0.766647	0.395339	0.0206538	1.24913	0.000122702	0.107521	2.42368	0.559401
C11orf54 ENSG00000182919	17.8023	3.37027	25.5764	7.11475	106.237	0.0289069	19.4842	13.3364	1.1237	15.1525
C11orf57 ENSG00000150776	43.1081	3.34912	22.4093	26.4332	8.30772	0.00826946	0.346751	4.64537	2.70566	28.2496
C11orf58 ENSG00000110696	24.6131	0.107827	24.6665	99.4656	123.742	193.742	100.379	23.9339	18.6396	130.98
C11orf63 ENSG00000109944	0.366649	0.371557	8.28237	1.27171	0.167858	6.44585	4.90388	3.61073	1.69318	0.148911
C11orf65 ENSG00000166323	0.432395	0.452278	0.126972	0.0350932	0.423181	0.166331	0.00634493	2.3898	0.00275094	0.476441
C11orf68 ENSG00000175573	72.2679	134.239	219.887	5.28194	0.0409001	1.25475	165.444	22.1998	13.1736	20.572
C11orf70 ENSG00000137691	1.85522	0.0236035	2.07523	1.79191	0.229636	0.696276	2.91527	1.02053	6.05159	0.465229
C11orf71 ENSG00000180425	8.64686	19.8962	2.05036	2.27959	28.7912	22.7977	0.0790302	15.7514	0.593497	44.9539
C11orf74 ENSG00000166352	1.11899	3.97327	0.584301	1.38994	21.9576	2.57892	1.509	0.0940034	1.21123	0.0102885
C11orf80 ENSG00000173715	3.74438	0.219113	2.64735	2.03949	36.1589	36.7354	2.70067	2.34854	9.02515	4.60234
C11orf84 ENSG00000168005	1.32091	1.17798	0.0665001	18.3047	3.10979	34.0344	0.171178	2.31515	0.0328127	14.2047
C11orf95 ENSG00000188070	61.3507	32.464	6.22485	61.235	142.443	4.44757	5.50658	1.67809	8.4588	25.5722
C11orf96 ENSG00000187479	98.5317	166.393	913.619	203.052	0.242595	276.069	27.6582	10.9561	56.2319	237.224
C11orf98 ENSG00000278615	2.81728	2.89447	2.40393	4.77006	2.7124	8.18737	4.58054	2.11749	5.03302	0.572875
C12orf10 ENSG00000139637	33.5435	17.2638	56.1919	91.1156	16.3517	86.8308	5.36291	15.6656	50.7713	101.577
C12orf29 ENSG00000133641	0.24021	0.801245	6.55171	12.1002	0.053555	3.51481	4.78189	28.7693	5.89299	2.3667
C12orf4 ENSG00000047621	0.109003	15.2149	2.33008	13.8232	1.28887	0.156914	96.7049	3.62059	0.18586	36.6033
C12orf42 ENSG00000179088	1.43888	1.21644	1.14678	2.41001	4.16243	0.00245902	0.434283	0.0629714	0.189122	0.0907141
C12orf43 ENSG00000157895	10.0597	4.59388	66.9187	54.2803	47.8478	66.0361	71.0298	0.0156154	5.13087	0.0263024
C12orf45 ENSG00000151131	5.10801	1.31053	5.90971	15.2843	29.6727	1.50703	29.9185	13.8529	0.102612	3.02196
C12orf49 ENSG00000111412	56.3798	18.8395	0.351126	5.49967	4.39935	20.299	10.5569	0.423426	0.595337	6.83049
C12orf50 ENSG00000165805	0.916584	0.40621	0.0288443	0.0692662	0.0785238	0.926547	0.520355	2.36589	0.130658	2.14049
C12orf54 ENSG00000177627	1.33152	0.249724	1.02844	0.631102	0.949285	1.25639	1.87508	0.05789	1.5699	1.07786
C12orf56 ENSG00000185306	0.500851	12.7567	2.42019	4.76587	1.63134	9.43101	4.2574	13.6491	1.26679	3.60644
C12orf57 ENSG00000111678	455.879	1193.62	777.314	139.763	469.627	222.232	135.577	299.403	400.32	440.729
C12orf60 ENSG00000182993	9.88384	5.65691	4.34386	3.96701	0.533012	2.03641	4.8826	0.00194574	10.4185	0.0030947
C12orf65 ENSG00000130921	45.3517	27.9824	26.1852	1.62383	23.4482	10.5959	10.5197	18.5718	66.2265	35.6161
C12orf66 ENSG00000174206	3.22274	21.7454	2.31792	9.83837	6.50165	0.982229	1.60343	0.0176111	0.0592355	0.0958562
C12orf73 ENSG00000204954	3.56357	14.3471	6.57606	3.07419	65.5652	26.9512	1.37213	39.8876	15.654	19.6729
C12orf75 ENSG00000235162	29.1522	1.62299	23.7423	8.645	0.427137	0.0358644	1.74494	2.26336	6.35948	2.50083
C12orf76 ENSG00000174456	24.2997	38.7001	0.88254	2.12132	10.3351	0.168501	43.5727	80.0706	89.1997	1.49397
C14orf1 ENSG00000133935	405.453	275.558	372.651	254.788	141.421	79.494	144.432	193.462	87.8333	220.463
C14orf119 ENSG00000179933	13.2275	18.3753	12.5604	27.613	2.78625	4.94842	4.91288	7.99023	1.02625	44.2421
C14orf132 ENSG00000227051	7.63584	6.98346	2.17881	6.82592	3.15262	9.96915	0.675514	2.44409	0.01775	0.983654
C14orf142 ENSG00000170270	9.80062	6.20271	15.8203	0.756762	4.28335	3.38499	11.0039	4.42383	0.00951672	9.07095
C14orf159 ENSG00000133943	1.70701	6.15771	93.8753	18.4929	75.8283	108.717	0.0626931	0.27744	17.7839	27.2115
C14orf166 ENSG00000087302	11.9451	0.713516	168.564	97.3003	126.269	93.0812	123.536	155.58	25.9475	71.3589
C14orf169 ENSG00000170468	2.4227	31.5655	2.58219	3.2622	39.3461	2.83583	17.0636	1.26768	5.44838	0.779876
C14orf2 ENSG00000156411	876.982	61.8199	170.242	453.452	929.146	76.7649	616.074	727.099	375.48	299.642
C14orf28 ENSG00000179476	2.00163	0.555229	1.46468	2.97379	3.37307	0.24685	3.79299	4.79766	1.25629	0.15697
C14orf37 ENSG00000139971	1.51358	0.0451668	3.07738	9.20479	0.0172773	0.592374	0.372	1.1814	0.0371229	1.45951
C14orf39 ENSG00000179008	0.00823171	0.869041	1.58564	10.7108	0.105248	0.395065	0.314252	0.089635	0.996259	0.0554358
C14orf79 ENSG00000140104	25.2488	47.0805	102.468	1.86126	14.5232	89.1162	2.55281	27.789	10.5593	6.87162
C14orf80 ENSG00000185347	4.44009	3.66593	2.83862	4.8581	3.1889	0.93999	0.422999	19.0167	0.872922	12.9895
C14orf93 ENSG00000100802	7.23385	2.05037	1.5471e-06	26.9016	44.6268	12.1328	25.0396	2.00701	7.97033	46.8668
C15orf39 ENSG00000167173	6.31259	7.28216	12.8034	10.5299	81.2475	10.3893	18.5251	10.3239	59.4091	0.0247009
C15orf40 ENSG00000169609	14.306	5.15169	132.96	11.5156	0.577251	0.694228	135.371	13.2609	9.8052	20.8022
C15orf41 ENSG00000186073	0.242139	1.00591	14.9773	0.915437	0.205166	0.980642	1.05333	3.35357	0.14819	0.90378
C15orf48 ENSG00000166920	1.8975	9.19343	4.42969	48.0589	6.80351	3.42541	2.37641	3.67245	0.37389	4.03643
C15orf52 ENSG00000188549	0.0766132	24.5208	57.8179	14.2659	64.6469	96.9966	89.1544	0.379786	34.1943	85.1682
C15orf53 ENSG00000175779	1.43529	0.204172	0.969924	0.0037165	0.477613	0.554071	1.54863	1.66104	2.04838	1.49871
C15orf57 ENSG00000128891	18.0309	13.9004	41.6175	87.4403	11.7811	1.20825	22.1662	3.19447	0.388011	24.1007
C15orf59 ENSG00000205363	42.5347	1.58819	79.1827	5.77026	18.8592	31.5647	1.02198	3.0542	10.6892	4.90549
C15orf61 ENSG00000189227	15.8458	4.11918	40.0242	3.55342	2.03476	2.65831	4.94753	49.3794	4.4765	22.8944
C15orf62 ENSG00000188277	7.73208	0.322439	0.377779	0.270413	5.49101	2.41001	0.125582	2.23258	1.56722	0.506589
C15orf65 ENSG00000261652	1.91393	1.49742	3.98876	0.830735	2.39559	1.14103	0.353865	1.39763	4.52333	1.36183
C16orf13 ENSG00000130731	481.656	266	178.473	70.9039	12.6681	11.5833	14.6612	6.88746	174.291	44.9522
C16orf45 ENSG00000166780	0.034421	8.27873	0.241263	1.99157	26.8309	1.14903	0.0111993	3.07278	75.3907	1.7094
C16orf46 ENSG00000166455	1.00834	4.72027	0.110041	0.00665714	3.34411	1.41701	1.12057	0.0590903	1.83802	0.946809
C16orf52 ENSG00000185716	6.99353	5.18852	5.85343	1.39126	3.89106	12.2886	15.6369	0.116235	38.8412	24.8991
C16orf54 ENSG00000185905	0.828711	0.648813	17.8459	1.72533	0.0909681	0.219639	0.00489635	2.82279	1.62542	0.0460006
C16orf58 ENSG00000140688	296.802	224.676	282.657	310.687	31.8109	326.174	494.117	140.187	7.64945	156.347
C16orf59 ENSG00000162062	1.12881	24.8682	25.3424	2.66386	1.3403	0.0396865	5.19445	0.570121	1.19232	0.334872
C16orf62 ENSG00000103544	12.3549	78.0949	6.24846	16.954	130.765	10.6117	64.3235	29.8127	90.0478	43.7388
C16orf70 ENSG00000125149	43.146	103.098	11.3051	58.2973	113.63	149.336	133.341	6.8839	5.14506	4.28342
C16orf71 ENSG00000166246	0.3275	0.559803	4.46477	8.73734	2.40004	1.28381	0.0367693	0.174975	0.0711123	15.8826
C16orf72 ENSG00000182831	1.34604	1.97066	2.16608	3.2659	1.12784	37.6006	3.83163	0.847101	12.1558	1.64952
C16orf74 ENSG00000154102	11.0167	3.8242	43.895	0.424232	45.2702	0.49654	25.0561	15.7751	18.8932	43.1432
C16orf78 ENSG00000166152	2.20027	9.2746	0.807764	3.86016	1.26754	2.12839	0.0279366	0.111104	1.54634	0.154349
C16orf86 ENSG00000159761	1.33282	0.0191583	0.66529	2.7301	0.365904	12.7114	0.633967	13.5677	0.0352099	1.92154
C16orf87 ENSG00000155330	0.08381	2.13813	1.19678	0.017135	11.332	0.118733	2.6067	3.5658	1.439	7.64789
C16orf89 ENSG00000153446	38.8702	11.5309	146.037	62.0738	53.4642	0.660603	0.588223	1.35573	55.2014	1.03462
C16orf91 ENSG00000174109	11.3513	2.90723	3.64008	47.5099	0.532348	0.755778	46.9098	4.9544	4.37815	6.81682
C16orf95 ENSG00000260456	1.372	0.0686716	0.905412	0.957874	2.70517	0.363889	0.655346	1.85866	0.773782	1.83125
C17orf107 ENSG00000205710	0.425677	3.64882	0.410807	0.967689	0.374582	3.57339	4.53163	66.794	0.903063	0.299516
C17orf49 ENSG00000258315	0.576447	3.18098	2.20907	0.00640918	23.2125	5.84525	3.89542	1.10826	3.42216	0.0796228
C17orf50 ENSG00000270806	0.199776	0.661078	5.3295	0.403451	1.22861	3.29501	1.49362	2.57882	0.772309	0.487401
C17orf51 ENSG00000212719	1.97743	42.6461	4.51952	10.3448	7.27743	3.17185	3.58324	3.85424	7.55364	0.335818
C17orf53 ENSG00000125319	11.6898	0.326661	0.0511664	1.17395	0.461722	0.738512	0.00120154	0.796303	1.30046	0.0459772
C17orf58 ENSG00000186665	3.56609	4.47054	0.0960684	0.573315	3.60133	5.08574	0.482574	0.716238	19.2329	0.000452812
C17orf62 ENSG00000178927	125.794	177.507	89.679	182.52	23.5432	12.27	47.3211	2.44164	2.39728	132.885
C17orf64 ENSG00000141371	0.0940948	0.733987	0.617643	0.762466	0.0712018	1.00785	0.914885	5.15541	0.119602	2.93812
C17orf67 ENSG00000214226	6.26434	2.50387	0.302844	0.626387	8.73011	8.56481	17.7108	1.50411	6.29014	1.20954
C17orf75 ENSG00000108666	38.6467	2.10376	0.00322846	16.5548	13.858	0.912875	59.156	15.4998	7.36739	5.97762
C17orf80 ENSG00000141219	132	10.443	51.4656	37.6787	68.4164	25.3155	19.7155	2.19935	7.04892	3.34255
C17orf89 ENSG00000224877	252.423	114.564	337.627	160.649	96.6619	4.54775	3.44339	0.843688	8.7756	64.5621
C17orf96 ENSG00000273604	2.30903	0.00523605	8.34888	4.61142	3.14181	0.330053	0.137817	0.344885	0.991438	7.34254
C17orf97 ENSG00000187624	15.9169	0.595537	26.4329	8.83926	2.638	7.51323	5.86825	9.67343	12.6066	5.53493
C18orf21 ENSG00000141428	18.4057	1.53824	5.34866	23.8898	10.6872	14.4094	16.2765	18.2607	11.3627	0.192779
C18orf25 ENSG00000152242	22.3974	4.29986	0.334791	0.450536	6.66848	0.0973191	37.6036	2.06989	0.0841688	9.85099
C18orf32 ENSG00000177576	0.897032	7.76937	25.0721	19.7229	6.24019	21.7944	7.31998	48.5056	47.5731	27.9015
C18orf54 ENSG00000166845	0.515817	0.594843	0.42032	0.0140397	0.982855	0.171515	0.211576	0.0272384	0.816668	0.292266
C18orf63 ENSG00000206043	0.106148	0.000224023	0.372533	1.20747	3.48432	0.117641	0.177897	0.729751	0.0747235	3.26293
C18orf8 ENSG00000141452	1.15715	7.31789	43.9952	72.7543	39.7946	0.351088	11.9236	59.5975	19.9685	4.66448
C19orf12 ENSG00000131943	96.1444	305.821	125.173	134.025	119.98	12.7061	111.005	129.868	93.5236	52.4485
C19orf18 ENSG00000177025	15.1374	31.3563	110.242	55.4755	3.10164	44.9657	0.158232	1.44525	3.64012	0.0359157
C19orf24 ENSG00000228300	13.5529	239.716	212.962	59.6952	77.3397	15.5192	51.32	246.238	152.233	141.214
C19orf25 ENSG00000119559	79.7765	141.468	9.73574	57.5444	65.1334	153.58	28.4898	10.0707	3.86752	50.3094
C19orf33 ENSG00000167644	14.241	7.30187	1.54916	6.88952	21.299	66.1851	4.19928	17.5586	0.119575	2.49524
C19orf35 ENSG00000188305	1.46967	1.00849	2.83719	12.243	0.451133	0.478525	0.128719	3.79355	6.41605	0.000918199
C19orf38 ENSG00000214212	4.10622	0.389223	7.86433	14.0694	1.10499	3.1434	0.27279	5.66107	2.76404	0.906367
C19orf43 ENSG00000123144	106.556	0.685814	303.787	357.852	401.684	196.908	249.301	279.1	292.655	311.917
C19orf44 ENSG00000105072	5.46955	42.8091	4.74686	24.7329	4.01754	8.9035	1.66644	0.158214	23.4555	5.38648
C19orf45 ENSG00000198723	0.0175843	0.179708	0.0136403	0.292915	0.00664671	1.55862	0.125458	0.739848	0.178482	0.0979884
C19orf47 ENSG00000160392	1.02575	96.9331	21.804	0.945873	1.57042	6.29989	0.339263	81.2929	0.743653	3.5726
C19orf48 ENSG00000167747	190.743	376.979	116.375	213.81	162.838	85.6928	128.813	85.7306	524.374	51.7031
C19orf52 ENSG00000142444	10.0474	1.02003	55.8709	26.1834	63.6923	32.9069	91.0885	3.04564	22.6797	17.3846
C19orf53 ENSG00000104979	240.544	114.69	280.514	201.992	206.883	181.779	150.773	162.821	323.35	67.2919
C19orf54 ENSG00000188493	0.600505	113.783	17.5046	56.9497	25.283	52.4666	33.034	17.1742	1.59899	16.4947
C19orf57 ENSG00000132016	0.225028	3.17027	1.91425	0.126811	2.34599	0.340991	3.94341	4.72071	1.77917	3.3084
C19orf60 ENSG00000006015	15.289	57.662	173.228	97.7465	83.6965	24.9609	2.97968	4.62319	59.891	50.9011
C19orf66 ENSG00000130813	2.81581	5.15136	135.957	30.2619	0.13381	0.787437	15.4031	93.7504	12.8325	22.5891
C19orf68 ENSG00000185453	2.38957	5.94752	4.52	3.43169	4.15222	3.3504	6.19131	8.56321	24.7366	5.54002
C19orf70 ENSG00000174917	59.6283	621.689	701.45	90.3155	293.38	258.204	206.416	77.123	11.9689	119.505
C19orf73 ENSG00000221916	5.94202	25.9721	3.41797	0.613283	4.23801	3.96301	2.50041	0.868476	1.52576	45.6431
C19orf81 ENSG00000235034	110.326	10.5902	12.3733	18.2859	121.57	21.8684	45.8844	51.07	3.21408	4.76872
C1D ENSG00000197223	4.3955	0.126614	5.40488	0.589327	29.0629	24.6988	8.22486	17.9374	0.647452	0.047145
C1GALT1 ENSG00000106392	0.304878	4.45666	0.576331	2.7191	0.411203	8.01985	4.04463	0.448823	15.5109	43.4716
C1GALT1C1 ENSG00000171155	8.84569	22.1434	3.78687	4.5461	28.7865	5.74729	21.9526	7.24514	0.0380446	10.6582
C1GALT1C1L ENSG00000223658	4.11661	0.401562	9.44307	0.0535018	0.00520845	1.03061	1.3692	0.728447	0.819705	2.66287
C1QA ENSG00000173372	18.2575	185.789	695.891	82.4726	35.4904	5.50948	8.84154	68.2328	101.634	15.4878
C1QB ENSG00000173369	44.6438	82.3974	402.15	122.198	2.88813	23.7008	15.8234	126.803	78.1461	30.7131
C1QBP ENSG00000108561	131.271	82.6168	9.6276	172.231	136.401	311.1	133.782	65.1931	8.44123	167.353
C1QC ENSG00000159189	72.5708	25.8425	299.337	80.6183	9.30462	11.5578	3.20617	9.08815	32.2269	26.3428
C1QL1 ENSG00000131094	17.2979	0.00100612	70.0799	7.45983	2.28615	9.55627	1.74893	1.27984	0.0845451	3.02306
C1QTNF1 ENSG00000173918	5.99723	119.428	97.0984	9.22906	22.8338	154.197	11.9274	25.1463	44.4643	49.0035
C1QTNF2 ENSG00000145861	34.2881	18.0732	19.9993	13.0232	5.88759	0.430836	11.4532	0.407812	1.51785	0.124078
C1QTNF3 ENSG00000082196	13.517	0.235588	7.98362	2.93274	29.3114	0.30256	0.0365199	2.6514	2.49345	4.21754
C1QTNF4 ENSG00000172247	0.0256128	10.0422	13.6223	0.637872	1.15571	0.741589	23.5859	4.99693	3.00567	22.1074
C1QTNF5 ENSG00000223953	0.0563935	0.219528	0.674928	0.619374	0.680622	0.967248	1.70859	0.227076	0.151464	0.128025
C1QTNF6 ENSG00000133466	0.0370512	0.770913	13.499	0.785	22.2429	31.788	6.84762	33.6508	0.000299433	7.02425
C1QTNF7 ENSG00000163145	0.0829096	0.0742007	14.7289	3.89187	0.765325	2.49425	0.229687	0.111861	0.586941	7.4471
C1QTNF9 ENSG00000240654	0.0451156	0.0852017	0.701195	1.14344	0.534481	0.0708218	2.06414	0.967245	1.01645	1.62608
C1QTNF9B ENSG00000205863	2.52879	5.46365	1.20737	0.130952	0.303688	0.546644	2.8641	0.0358571	0.380359	3.03996
C1QTNF9B-AS1 ENSG00000281899	5.8814	1.87451	1.6194	46.8434	6.84908	27.1322	14.3292	4.46341	2.92327	15.9097
C1R ENSG00000159403	7.00362	694.603	2702.09	248.434	2.24127	205.075	10.9526	984.058	657.277	327.674
C1RL ENSG00000139178	5.33112	9.10154	279.28	120.75	135.125	9.38367	13.4151	81.6337	19.3195	108.982
C1S ENSG00000182326	82.1944	5.25942	788.502	300.312	212.234	2.03405	0.303499	265.374	196.004	339.079
C1orf101 ENSG00000179397	1.43338	0.597361	1.68044	1.26265	34.1254	1.87705	1.41379	1.66599	0.0159904	1.98252
C1orf106 ENSG00000163362	0.323113	6.32095	0.148673	0.367879	60.378	1.67549	13.0127	11.023	6.55257	10.6056
C1orf109 ENSG00000116922	0.516295	9.86327	0.476696	36.8987	0.034821	19.8167	0.0538074	16.5345	0.25978	23.7122
C1orf112 ENSG00000000460	0.0567815	9.59301	5.07559	0.127346	15.7197	0.857446	1.98912	5.59366	5.95182	5.50675
C1orf115 ENSG00000162817	87.082	163.721	8.72134	160.471	201.687	10.3601	254.436	11.5517	74.9407	50.9494
C1orf116 ENSG00000182795	1060.34	1544.95	278.431	606.64	326.612	977.232	496.359	257.077	457.057	378.227
C1orf122 ENSG00000197982	269.585	593.569	435.826	148.788	160.388	257.59	294.253	189.987	97.3451	161.684
C1orf123 ENSG00000162384	83.9825	17.4181	86.328	188.338	142.759	71.5282	157.263	35.8971	153.936	72.6171
C1orf127 ENSG00000175262	0.635481	4.14361	0.126624	0.552663	0.929473	0.627377	1.33101	0.221392	0.00162454	0.00255925
C1orf131 ENSG00000143633	3.14051	0.382745	7.77514	11.9455	0.524377	2.22435	3.37504	6.81576	22.4778	69.9976
C1orf145 ENSG00000162913	0.787355	1.19927	20.2481	1.74395	0.276343	1.24761	0.749546	3.385	5.27166	0.864181
C1orf158 ENSG00000157330	2.01981	1.04909	0.384632	0.0198184	0.26785	1.49386	0.366011	2.34102	0.661986	0.230903
C1orf159 ENSG00000131591	26.7575	2.64492	50.0918	27.7071	68.7959	5.93041	39.1047	60.5772	2.60495	2.04783
C1orf162 ENSG00000143110	14.8477	13.1284	11.4879	24.7147	16.2858	3.66578	2.3082	5.86674	5.01944	0.909458
C1orf167 ENSG00000215910	0.651875	2.96309	0.330942	0.21847	0.765277	1.59933	3.13189	1.15825	3.21887	1.13077
C1orf168 ENSG00000187889	0.170365	0.10849	4.02455	2.04729	0.322048	16.0922	14.9269	4.10386	1.77997	8.08869
C1orf174 ENSG00000198912	9.02586	7.89853	18.6382	53.554	17.8954	14.1929	1.00995	1.26966	24.9025	57.3802
C1orf185 ENSG00000204006	1.00041	0.0261396	0.0290398	1.25357	0.728717	0.450666	0.813003	0.719876	0.057578	1.88227
C1orf186 ENSG00000263961	0.160246	7.54004	5.14931	1.98162	0.338334	2.65745	3.77073	9.19895	0.0324538	6.14413
C1orf194 ENSG00000179902	0.779431	0.536486	0.50333	9.05253	3.3165	0.391882	0.855728	1.89082	0.648568	0.0991538
C1orf198 ENSG00000119280	6.01638	3.29138	4.18482	54.2396	113.905	41.0477	115.487	42.9114	12.383	59.6493
C1orf204 ENSG00000188004	0.225904	0.878553	5.23738	2.44278	0.621419	0.503656	0.047284	2.59628	1.20678	10.638
C1orf21 ENSG00000116667	239.11	98.6087	75.3841	51.8899	152.258	36.5246	378.119	185.527	70.927	258.211
C1orf210 ENSG00000253313	5.68684	22.4477	50.2609	72.5355	80.3445	0.0830739	5.17528	129.031	1.45499	21.9054
C1orf216 ENSG00000142686	3.30712	6.2262	24.3751	2.66617	5.69511	6.83723	0.955154	21.4422	24.3802	2.03282
C1orf226 ENSG00000239887	4.40761	0.294403	1.12638	4.93507	11.0461	0.00511346	1.82418	0.24031	18.5356	3.31409
C1orf228 ENSG00000198520	0.233	29.3548	1.685	1.03176	0.708163	7.32253	0.578603	2.29243	14.1741	0.356297
C1orf234 ENSG00000227868	0.151096	2.92393	1.2357	0.438001	0.475698	0.19164	0.229652	0.695781	1.13895e-05	0.607948
C1orf27 ENSG00000157181	34.2698	30.8403	0.19315	4.72446	0.113985	6.7663	13.7484	3.00155	1.50459	1.23173
C1orf35 ENSG00000143793	75.6295	12.1886	18.7731	102.875	62.6766	46.4255	0.371522	6.19027	60.8597	101.727
C1orf43 ENSG00000143612	295.662	87.2962	546.517	147.986	328.645	1.69111	255.08	109.601	116.922	201.236
C1orf50 ENSG00000164008	0.896315	1.53214	2.36612	0.096904	4.37498	2.86667	1.12457	2.17043	0.439603	1.92702
C1orf52 ENSG00000162642	54.6625	24.2361	7.37415	15.0718	3.36639	9.542	35.4271	25.7032	32.2217	5.41008
C1orf53 ENSG00000203724	2.08841	28.5216	1.30179	9.82795	2.46855	21.7343	0.0628496	6.63628	2.47218	7.55366
C1orf54 ENSG00000118292	2.44332e-07	0.709235	27.2469	0.28419	32.3414	0.318818	1.24838	2.19365	25.3489	2.60462
C1orf56 ENSG00000143443	0.0250799	29.3036	38.4062	28.4114	79.5534	7.04163	88.3325	18.5245	46.6139	8.39507
C1orf64 ENSG00000183888	0.049227	0.258628	0.229182	5.20297	1.32184	2.08107	0.0361023	0.676964	0.134932	0.658799
C1orf74 ENSG00000162757	2.29831	4.05736	22.0167	9.47631	9.10822	37.692	27.7862	0.803295	0.821598	0.380769
C2 ENSG00000166278	103.55	4.28828	42.5869	190.24	7.45907	0.286254	7.89136	2.57577	2.71438	83.1953
C20orf144 ENSG00000149609	0.262763	4.72866	2.25529	1.27435	0.861158	1.47901	0.926714	0.961882	0.13411	1.49995
C20orf194 ENSG00000088854	11.3453	1.95605	9.7784	17.0991	2.52863	10.5426	97.8292	0.250993	1.84767	0.0580333
C20orf196 ENSG00000171984	1.12894e-06	33.8032	1.57463	30.8404	0.439128	0.421273	3.3509	12.5699	2.32543	1.28977
C20orf24 ENSG00000101084	0.413468	20.6171	2.28804	62.8522	9.76665	1.1564	38.4764	60.5145	30.397	51.1737
C20orf27 ENSG00000101220	38.0615	15.3516	170.02	0.0362971	17.2749	8.25606	6.83244	68.6371	63.344	2.20705
C20orf96 ENSG00000196476	9.84577	1.79903	105.687	41.5815	6.32076	1.50112	69.4561	63.0541	2.0864	18.5095
C21orf2 ENSG00000160226	1.15464	15.5724	2.89418	1.30375	0.0688961	1.09514	0.472886	3.83381	31.3498	28.3662
C21orf33 ENSG00000160221	8.36948	59.7449	37.9718	6.15248	69.682	7.43626	32.7347	18.5111	58.7256	3.31508
C21orf58 ENSG00000160298	9.51163	28.8896	2.88007	2.85467	0.84064	0.761663	12.536	28.0005	1.82615	21.0199
C21orf59 ENSG00000159079	10.9443	68.5321	21.9252	44.6832	0.335824	45.9909	0.271171	3.30441	0.806712	2.78681
C21orf91 ENSG00000154642	3.46233	3.45351	4.1231	5.42454	10.911	1.80439	18.3116	12.27	0.00842339	3.51099
C22orf15 ENSG00000169314	0.119796	25.2027	0.954044	0.125773	2.29473	1.04385	0.426706	1.17037	0.110006	0.101088
C22orf23 ENSG00000128346	1.95261	0.884462	1.35509	1.67335	0.162339	0.0880105	3.16843	0.0134766	2.46955	0.404369
C22orf29 ENSG00000215012	337.674	7.1876	11.0819	22.7004	133.186	186.262	31.6513	202.453	93.634	8.80524
C22orf31 ENSG00000100249	0.380954	0.558452	1.87074	2.71688	1.80316	1.156	0.155947	0.242917	0.967034	3.65382
C22orf39 ENSG00000242259	112.889	188.036	306.715	473.356	63.0261	48.6355	298.412	335.806	189.875	121.181
C22orf42 ENSG00000205856	0.00537815	0.0291666	0.68657	0.0232932	0.158411	1.5068	0.569296	0.0221342	4.5034	10.6786
C22orf46 ENSG00000184208	0.120911	14.0192	0.392867	1.66487	0.549765	5.07523	1.30106	27.0538	0.0160119	5.63594
C2CD2 ENSG00000157617	152.834	15.5572	517.077	185.77	170.317	202.011	23.8459	281.702	0.993709	44.8281
C2CD2L ENSG00000172375	64.1924	19.7196	5.11576	19.7659	92.9145	5.99521	4.78824	38.6394	2.59685	0.211505
C2CD3 ENSG00000168014	9.26438	5.72428	0.296147	5.38425	3.87028	1.5828	43.964	3.37305	24.0647	56.2776
C2CD4B ENSG00000205502	4.02659	12.2931	0.224817	0.575706	0.340784	2.6412	0.00209655	0.131829	4.75575	0.206873
C2CD4C ENSG00000183186	2.38412	4.64966	0.337809	0.947748	2.87745	0.249977	1.16932	1.30584	4.10888	0.061498
C2CD4D ENSG00000225556	45.0317	5.62763	0.37167	0.596695	0.414923	0.595019	2.67544	1.1671	2.8067	1.08725
C2CD5 ENSG00000111731	22.4741	1.84547	1.13811	1.95449	2.84352	1.43953	0.199569	2.96962	0.171492	0.894498
C2orf15 ENSG00000273045	1.25782	2.53553	1.48015	0.244891	0.802488	0.532478	5.18429e-05	1.27826	0.070045	0.093148
C2orf40 ENSG00000119147	1.75508	3.91018	102.508	5.35411	0.682241	4.56686	2.36086	22.0678	38.1008	0.0013503
C2orf42 ENSG00000115998	8.30287	1.41303	18.2781	0.428228	49.342	2.36053	3.26474	2.4165	11.7658	9.99887
C2orf47 ENSG00000162972	7.59479	1.83365	35.564	2.95314	14.1083	1.88598	2.56657	5.1275	4.21493	1.05763
C2orf49 ENSG00000135974	3.90235	5.93034	4.44718	5.93226	58.8435	17.8105	7.51686	6.95751	0.719518	1.91619
C2orf50 ENSG00000150873	2.30067	0.334311	0.697617	0.428779	0.0034169	0.755877	0.545597	0.0462576	0.190666	0.403823
C2orf54 ENSG00000172478	2.13046	17.6099	2.91062	1.60258	15.8915	7.44138	23.4319	0.140738	0.576964	5.56923
C2orf68 ENSG00000168887	131.691	186.995	9.43538	120.875	63.4638	75.1998	51.4482	115.653	177.601	9.1973
C2orf69 ENSG00000178074	0.677206	1.00794	0.0683409	1.52883	1.12427	16.2857	0.291873	3.52065	0.0828665	0.349678
C2orf70 ENSG00000173557	2.65484	1.73202	0.199691	0.483133	1.05759	0.195966	1.02316	0.219797	3.99234	2.94843
C2orf71 ENSG00000179270	0.0256717	0.966044	3.17149	2.86954	0.0329645	0.239674	0.00218436	0.755716	0.162284	0.164975
C2orf72 ENSG00000204128	256.47	112.482	13.7429	70.2717	97.3185	80.2387	2.1288	33.6401	4.41937	6.95771
C2orf73 ENSG00000177994	0.585565	1.67587	0.376857	1.47556	0.326764	0.121206	0.415233	1.70918	1.47119	0.209848
C2orf74 ENSG00000237651	1.58361	2.55735	1.55511	1.98311	3.17498	0.468453	0.01295	0.968336	2.24875	1.23093
C2orf76 ENSG00000186132	1.64607	1.73537	2.0229	3.26431	6.14627	2.7459	0.979044	0.677993	4.4996	9.41152
C2orf81 ENSG00000159239	2.2023	77.3169	1.35469	5.62976	3.47736	7.78567	20.9927	5.1627	0.0521517	5.34341
C2orf82 ENSG00000182600	4.51449	1.06151	51.719	33.1423	5.77189	0.973696	0.0462645	3.22096	0.00702973	1.42419
C2orf88 ENSG00000187699	9.0299	0.00235008	0.497716	0.242174	2.0975	2.50257	1.41961	0.551869	20.1412	0.0489038
C3 ENSG00000125730	15.3761	209.106	2108.62	594.232	35.28	102.44	24.1098	350.799	632.757	257.326
C3AR1 ENSG00000171860	5.72989	2.75438	215.792	3.25382	1.93734	5.46654	1.96897	0.822368	3.76515	0.466606
C3orf14 ENSG00000114405	1.13226	7.087	0.555276	2.70073	47.9919	3.83572	1.03419	16.2747	2.25953	0.0229711
C3orf18 ENSG00000088543	1.02674	5.33481	57.067	19.445	7.29998	5.19723	26.0353	0.734487	1.32485	20.9622
C3orf33 ENSG00000174928	10.1783	0.182496	120.64	18.2313	1.57271	0.221813	4.56849	61.0757	1.14374	8.33769
C3orf36 ENSG00000221972	0.905159	2.5478	2.13035	1.59728	1.43497	3.60074	0.415568	0.178652	0.408508	1.32249
C3orf38 ENSG00000179021	0.0078491	0.729096	5.8538	0.493953	0.484705	1.795	7.31037	0.282606	5.1374	0.831644
C3orf49 ENSG00000163632	1.08481	1.88051	0.722736	0.792566	1.29048	1.44882	0.84031	3.15089	0.00138051	0.532751
C3orf52 ENSG00000114529	2.54826	4.1244	3.27279	8.43898	2.05268	2.92162	0.530561	0.0411928	11.0795	0.726729
C3orf58 ENSG00000181744	0.791447	16.7056	0.195035	1.14535	0.596367	4.04152	1.15986	5.72	0.634407	1.00437
C3orf62 ENSG00000188315	279.386	1.6109	48.0457	5.59182	0.838098	45.8517	100.435	6.86745	0.179925	58.3796
C3orf67 ENSG00000163689	0.132219	3.33688	0.466156	0.0407108	0.406256	0.625295	0.748623	0.177601	1.55766	0.368507
C3orf70 ENSG00000187068	1.25032	4.71018	1.47459	0.0798847	8.2279	4.8379	13.6594	0.844605	0.12941	0.255253
C4A ENSG00000244731	2.94583	2.90244	74.0194	21.9612	12.2287	0.105845	7.19843	36.1879	26.7596	10.6982
C4B ENSG00000224389	2.50169	12.7805	315.245	133.521	6.10225	19.421	2.8613	225.511	214.086	49.4887
C4orf19 ENSG00000154274	4.10317	0.634599	1.732	2.17454	1.27351	1.32652	1.76386	0.000454496	0.402815	0.981743
C4orf26 ENSG00000174792	1.12038	1.55951	0.479291	0.0589628	2.45682	0.00854306	3.84007	3.29021	0.294279	0.0415118
C4orf3 ENSG00000164096	315.226	2.67092	55.7459	0.178396	35.7817	43.3187	7.48383	31.7406	245.979	75.1174
C4orf32 ENSG00000174749	11.7581	1.98403	0.771706	2.19013	7.17254	40.766	5.24215	0.0871662	7.89575	12.4362
C4orf33 ENSG00000151470	1.71116	1.8519	0.464285	1.9395	8.67111	3.27552	0.67363	0.8	0.027462	4.18356
C4orf36 ENSG00000163633	0.000171335	1.90238	0.575447	4.89681	1.5012	5.26219	0.117048	9.8362	1.44666	3.33124
C4orf46 ENSG00000205208	0.104021	4.95587	1.09375	5.20614	0.024143	18.8802	2.1274	5.80568	0.11794	0.231423
C4orf47 ENSG00000205129	0.467454	2.29213	0.818478	0.0312903	16.4489	1.64222	0.0252943	0.0392988	0.461982	0.247487
C4orf48 ENSG00000243449	2.26926	124.586	11.4681	44.7467	0.945671	5.14894	34.8644	24.4687	93.2654	18.117
C5 ENSG00000106804	71.7435	7.34095	18.2383	8.68514	21.8403	3.22024	53.7417	6.40134	7.82279	3.73104
C5AR1 ENSG00000197405	0.63362	0.340085	0.385544	0.228087	2.27162	42.5348	13.8979	0.470448	13.57	2.0449
C5AR2 ENSG00000134830	2.64294	0.17862	3.36051	1.28371	0.731213	0.918598	9.72427	0.241934	7.07452	4.51214
C5orf15 ENSG00000113583	452.713	33.5892	71.7177	29.9702	655.178	450.255	570.456	317.237	90.4989	278.757
C5orf22 ENSG00000082213	0.979963	0.226892	0.25979	1.68505	1.60354	1.00115	2.26851	0.494532	0.317423	2.95177
C5orf24 ENSG00000181904	22.6527	14.4924	9.5683	34.0129	19.1171	95.4799	0.317932	0.663508	38.1849	13.4619
C5orf30 ENSG00000181751	1.8806	0.0698323	0.211945	0.00808421	12.5704	3.18399	0.011871	0.322495	18.3908	0.0600199
C5orf34 ENSG00000172244	4.90783	1.54965	13.4387	0.00359009	1.35468	1.15509	0.708684	0.48208	0.370048	2.07499
C5orf38 ENSG00000186493	41.1263	72.5535	13.9135	43.5419	104.924	41.1877	14.5659	18.2504	4.15171	19.5673
C5orf42 ENSG00000197603	0.411321	0.537352	6.23257	7.05869	12.1223	24.6759	2.4332	0.824237	10.1493	16.9898
C5orf45 ENSG00000161010	100.44	10.729	94.6742	9.09915	8.29123	64.3958	60.7342	73.9825	1.47647	140.398
C5orf46 ENSG00000178776	4.26556e-08	2.96234	10.1537	0.0369654	0.251824	1.00843	1.61536	0.00307972	0.57879	0.163959
C5orf49 ENSG00000215217	1.26111	7.12208	30.9249	53.3185	75.8927	27.7299	3.41965	16.4802	3.45538	3.16432
C5orf51 ENSG00000205765	1.50015	5.17157	5.06089	12.1997	1.70116	1.82515	9.2779	7.87277	2.08733	14.4778
C5orf56 ENSG00000197536	3.57465	2.15345	3.66027	0.490056	0.557992	43.1021	0.00641555	5.70419	8.4137	103.673
C5orf58 ENSG00000234511	0.433567	0.708831	0.14661	3.31155	0.950536	0.595556	0.524418	0.51633	0.0447817	5.00679
C5orf63 ENSG00000164241	57.2283	17.4178	0.207068	0.00810942	13.5036	1.99851	0.482474	57.567	0.126616	13.3716
C6 ENSG00000039537	2.27838	1.51864	0.295649	1.32567	1.30639	0.640965	0.0217189	0.16307	0.423849	0.547752
C6orf1 ENSG00000186577	9.79397	171.537	9.2968	4.27914	4.14818	14.5834	0.924782	167.566	37.4816	121.951
C6orf10 ENSG00000204296	0.0332958	0.915007	0.29851	0.230586	0.374045	0.114815	1.92387	0.0862386	0.403453	0.41753
C6orf106 ENSG00000196821	115.301	200.984	6.0887	58.0302	37.9011	30.462	43.2597	59.3638	25.6017	236.419
C6orf120 ENSG00000185127	24.8629	9.2925	1.30397	6.88039	20.0409	23.2263	2.38548	2.40463	7.13491	7.08323
C6orf132 ENSG00000188112	90.3174	265.01	159.037	115.135	75.3388	44.4014	12.3234	0.332726	2.73751	33.6583
C6orf136 ENSG00000204564	106.729	0.593963	2.04812	41.3317	8.88536	17.5512	28.0794	36.7558	6.66155	7.54682
C6orf141 ENSG00000197261	1.35759	2.11522	0.444003	0.0278456	0.600831	3.43564	5.89648	0.219936	0.29533	3.11301
C6orf163 ENSG00000203872	0.665463	3.12916	0.067002	0.871933	1.60142	0.243639	0.0458404	0.00201439	0.0417089	0.717056
C6orf203 ENSG00000130349	2.25714	5.479	3.61489	3.68719	8.5879	3.80191	8.97173	2.15239	0.838476	2.55514
C6orf226 ENSG00000221821	29.0105	2.53392	56.3727	4.65732	41.0419	32.5862	18.128	7.40184	56.4976	1.19813
C6orf229 ENSG00000260286	0.606411	3.55908	0.0351134	0.608177	0.0965349	0.909261	0.517746	0.232917	0.288311	1.86193
C6orf25 ENSG00000204420	2.51663	1.12855	0.741548	0.000150689	0.759893	0.546994	9.94758	2.56199	0.942298	0.226562
C6orf47 ENSG00000204439	41.3686	148.279	35.564	6.29209	11.7403	108.297	1.12637	41.9866	97.9752	60.1163
C6orf48 ENSG00000204387	266.992	90.8033	150.444	1.33216	1.40375	15.8945	78.4694	1.92183	30.8869	16.5044
C6orf52 ENSG00000137434	4.99837	0.611412	14.1185	0.349552	31.2262	1.54811	0.0767426	1.00799	0.381078	2.16553
C6orf58 ENSG00000184530	0.146072	0.38444	12.0539	0.688281	1.5948	0.143862	0.0352541	0.124586	0.980734	1.58163
C6orf62 ENSG00000112308	247.942	47.653	127.959	52.0114	36.9798	174.343	161.323	42.8338	68.1638	111.632
C6orf89 ENSG00000198663	45.2668	240.634	95.9394	163.038	238.807	8.54045	144.65	40.3681	23.4474	41.897
C7 ENSG00000112936	0.617755	4.5902	529.311	58.6126	200.366	8.86054	15.373	152.737	505.011	235.284
C7orf25 ENSG00000136197	0.685474	0.10837	0.00228781	1.72841	1.46387	0.915675	0.199293	1.7739	2.13563	2.39674
C7orf26 ENSG00000146576	111.844	106.283	2.66274	99.5888	142.421	44.26	30.6697	102.732	130.416	196.011
C7orf31 ENSG00000153790	0.933265	3.13504	4.70762	1.00646	0.638615	3.31611	4.3357	1.89113	4.58281	1.4051
C7orf34 ENSG00000165131	0.762576	0.288624	0.0389897	0.615937	0.287357	0.286068	1.2733	0.0464162	0.276324	0.639505
C7orf43 ENSG00000146826	11.3819	8.62076	0.105661	1.24719	28.333	9.68771	93.5123	138.911	4.95272	2.62579
C7orf49 ENSG00000122783	10.6126	1.67098	121.906	73.7227	38.3656	13.3142	167.083	6.71524	11.3405	5.33794
C7orf50 ENSG00000146540	125.638	73.2721	361.2	77.4462	13.9043	85.6543	193.685	35.4416	135.225	70.3424
C7orf57 ENSG00000164746	3.58748	0.962539	0.224334	0.918837	0.0647354	0.521359	1.2102	1.07812	0.496122	0.810866
C7orf61 ENSG00000185955	0.203268	4.99405	0.963187	0.797144	3.31889	11.9561	2.44538	0.0870736	1.90602	5.92054
C7orf73 ENSG00000243317	10.6257	110.306	0.00628198	43.4067	77.3564	11.4018	114.257	0.457831	63.1438	31.578
C8G ENSG00000176919	4.20431	1.67681	0.215789	0.00866113	10.0331	2.14278	18.9807	0.244374	1.60253	1.89289
C8orf33 ENSG00000182307	125.256	0.114535	76.6951	85.2882	30.7137	106.225	38.4903	36.5582	0.90361	24.2109
C8orf34 ENSG00000165084	0.0538177	0.014896	1.45492	0.358777	2.39376	1.93427	0.302901	3.13047	0.259178	2.497
C8orf37 ENSG00000156172	3.10754	0.424207	0.0204758	0.00239158	0.329679	6.06674	1.882	4.29941	0.0918353	0.980041
C8orf4 ENSG00000176907	69.2645	5.01544	12.5529	11.9903	2.08762	3.69212	4.13206	2.51427	1.46009	48.2182
C8orf44 ENSG00000213865	6.27826	3.24365	2.14375	0.235034	0.751322	10.9102	3.3629	1.14991	0.596985	17.2294
C8orf46 ENSG00000169085	4.34159	0.355255	13.6563	2.32524	3.95121	6.94853	12.6173	23.8211	4.03215	7.75476
C8orf48 ENSG00000164743	0.187279	1.15834	0.0844624	1.85763	1.5842	0.145606	1.14338	0.127357	0.00237123	0.111221
C8orf58 ENSG00000241852	6.74498	2.04163	2.46129	1.92551	81.0612	0.245096	0.512448	43.0306	2.46621	0.165841
C8orf59 ENSG00000176731	28.7901	40.3258	23.5887	1.9326	35.7876	100.472	133.052	160.838	42.4682	2.28248
C8orf76 ENSG00000189376	20.5446	0.63938	17.1382	2.90677	0.98156	0.777655	2.82225	28.2944	5.16671	1.18754
C8orf82 ENSG00000213563	133.107	157.48	85.4262	75.1094	85.3909	118.471	235.93	54.245	39.3032	101.806
C8orf86 ENSG00000196166	0.0978998	2.02493	1.98265	0.374803	0.570872	1.24447	0.76422	1.11935	0.00936217	0.753485
C8orf88 ENSG00000253250	0.154672	0.248208	0.170374	0.130578	2.6473	0.21094	0.481825	0.0907644	1.7047	0.00874379
C8orf89 ENSG00000274443	0.00839875	1.34343	2.35852	1.31239	0.0102529	0.14741	0.190628	0.110607	7.52909	0.281638
C9orf114 ENSG00000198917	88.8832	127.939	4.51677	90.2435	71.467	0.000773517	24.5679	17.4087	18.1751	3.47829
C9orf116 ENSG00000160345	24.407	4.92278	42.9642	3.35719	26.0051	1.3741	2.3821	8.70596	1.08185	0.436706
C9orf129 ENSG00000204352	0.0270182	0.91761	0.181044	0.439137	1.24084	0.494211	0.274971	1.07539	1.8571	0.240935
C9orf142 ENSG00000148362	4.16086	241.739	148.681	78.3544	12.5296	36.6939	48.253	33.9912	62.7445	48.3193
C9orf152 ENSG00000188959	59.4897	19.0799	5.32781	76.8864	16.0844	5.82896	83.159	8.69627	9.89783	0.310208
C9orf16 ENSG00000171159	235.975	280.546	575.362	193.383	26.3809	48.7592	169.546	13.839	109.026	180.348
C9orf172 ENSG00000232434	4.51475	1.64845	0.611479	0.390556	4.39379	8.54514	3.352	55.044	8.21029	2.96119
C9orf24 ENSG00000164972	1.43915	4.92316	1.71861	0.0990148	0.168482	0.0293655	2.67164	12.4564	1.74305	0.428737
C9orf3 ENSG00000148120	11.0994	112.422	38.8455	78.9025	1.59973	0.258897	2.67783	28.8489	28.7643	0.330903
C9orf40 ENSG00000135045	6.28307	0.11181	0.941357	0.71297	0.287678	1.72996	1.21965	0.531949	0.237909	0.248755
C9orf43 ENSG00000157653	0.984221	0.0908662	0.938047	0.0641624	3.89306	1.73363	0.896014	1.15722	5.55184	0.0486909
C9orf47 ENSG00000186354	3.94522	0.00245168	0.0572296	0.0659201	3.50029	0.406392	0.168807	0.146292	0.168344	0.0816319
C9orf50 ENSG00000179058	1.27487	0.0834684	0.763877	0.805184	7.97526	0.513931	0.00978442	0.374287	0.0121789	3.60437
C9orf57 ENSG00000204669	0.759674	1.60613	0.920112	0.0550498	0.230852	0.0951022	0.0576346	0.00152543	0.833895	1.34678
C9orf64 ENSG00000165118	0.308678	0.234107	1.40564	1.25377	0.835825	7.13244	0.936633	24.2809	8.51703	25.3976
C9orf66 ENSG00000183784	0.495112	0.583724	2.40771	0.0397702	2.95007	0.577529	1.55098	0.145536	8.2178	0.118003
C9orf69 ENSG00000238227	171.42	81.987	131.009	91.2389	45.2937	13.2315	8.12805	114.738	0.171845	37.8525
C9orf72 ENSG00000147894	3.51935	5.29732	1.35561	16.865	24.0964	0.920784	4.27034	2.03287	2.418	15.9437
C9orf78 ENSG00000136819	0.211516	169.257	73.2707	41.6415	30.7823	12.54	5.10708	10.7117	127.338	4.60904
C9orf84 ENSG00000165181	0.0973365	1.21102	1.59547	2.47531	0.0170835	0.00503542	1.94406	2.05244	0.0559267	2.41256
C9orf85 ENSG00000155621	1.61264	5.93248	0.658068	13.1518	15.5063	19.4455	48.8699	3.01271	1.12066	8.67522
C9orf91 ENSG00000157693	42.5524	8.95006	62.2812	117.715	42.0336	57.8667	120.285	105.116	90.2055	5.22781
C9orf92 ENSG00000205549	5.44567	0.764379	23.8316	8.05398	8.59332	1.09161	0.964587	0.812492	1.00055	2.01371
CA10 ENSG00000154975	0.61463	1.41411	0.199221	1.20917	0.647133	0.93007	0.147886	0.641921	0.245131	10.6888
CA11 ENSG00000063180	69.7044	97.5551	21.6601	2.11135	10.2695	4.94526	14.5181	23.9578	41.0406	5.75831
CA12 ENSG00000074410	0.216139	7.30318	14.9548	1.39266	1.49411	0.802773	3.59517	17.1441	0.658042	30.5556
CA13 ENSG00000185015	1.3782	0.0265783	0.272358	0.0224349	1.04766	2.23269	3.21524	0.253769	6.18181	2.34121
CA14 ENSG00000118298	1.97413	0.610108	0.22934	0.149909	0.0114316	0.0304273	41.8398	3.18618	1.55693	0.00052694
CA2 ENSG00000104267	0.370376	0.455403	1.07518	0.0675805	1.19557	3.86898	0.639579	4.36769	3.484	0.0207924
CA3 ENSG00000164879	2.16924	5.36401	0.719959	1.05026	4.08413	7.91334	0.00781259	4.88133	1.06763	0.534117
CA4 ENSG00000167434	3.31793	3.00993	3.96326	0.00906754	0.385769	1.05592	7.35572	0.460277	0.854085	0.108058
CA5A ENSG00000174990	0.875153	2.73475	0.283985	0.451465	0.457434	0.794224	2.39481	0.00960251	0.798471	0.236711
CA5B ENSG00000169239	50.0373	31.0022	3.86705	7.83327	0.584057	0.00587169	3.41623	22.1939	3.3648	20.7308
CA8 ENSG00000178538	0.711484	0.175837	7.31439	1.39692	1.37111	2.19423	0.0413403	0.326313	2.18242	1.02115
CAAP1 ENSG00000120159	6.66537	3.57526	3.37543	19.1173	34.7311	15.941	2.17074	0.176546	0.69322	2.16285
CAB39 ENSG00000135932	29.1902	27.3175	2.99843	71.8517	113.02	22.6458	82.6713	16.6228	41.4488	63.8893
CAB39L ENSG00000102547	250.141	186.469	5.97391	271.959	7.46221	3.29135	159.761	272.205	2.19572	65.472
CABIN1 ENSG00000099991	30.1437	297.474	218.495	72.7659	76.5966	140.074	45.4242	171.704	5.07826	2.69184
CABLES1 ENSG00000134508	0.979037	3.06015	12.8359	0.00269138	3.53826	1.46831	4.95174	0.92581	64.1013	0.172181
CABLES2 ENSG00000149679	28.2456	4.282	2.48501	65.7121	0.362124	5.11258	2.22838	1.77558	49.3597	1.26424
CABP1 ENSG00000157782	0.752917	0.741696	33.7309	0.114339	0.579955	0.773178	1.42444	2.59966	0.267512	1.12252
CABP4 ENSG00000175544	5.16766	2.15104	1.16102	1.16929	0.466888	0.787949	0.401031	0.785512	1.97976	1.02748
CABYR ENSG00000154040	1.15767	0.131374	34.6319	2.25552	1.20452	3.05544	3.7771	0.00219067	0.719917	0.573982
CACFD1 ENSG00000160325	1.84567	6.17977	23.2312	45.1696	34.0679	80.1923	59.319	19.4629	3.53594	7.36131
CACHD1 ENSG00000158966	0.257907	4.06664	6.90021	2.52997	5.52272	0.267633	1.31944	0.0184211	10.5082	42.3871
CACNA1A ENSG00000141837	0.428946	1.64097	26.8193	0.222334	4.66807	0.239588	0.7646	0.370336	1.01446	3.98638
CACNA1B ENSG00000148408	1.51434	4.50213	0.465825	0.000277283	0.177542	0.97635	14.9255	1.83193	1.82516	4.33373
CACNA1C ENSG00000151067	2.40938	0.605238	140.491	80.5822	1.57595	1.50198	37.1566	48.7709	21.1249	0.654724
CACNA1D ENSG00000157388	9.14303	8.39398	0.0627262	39.5305	16.6548	3.552	0.614562	4.37995	11.9674	66.0292
CACNA1F ENSG00000102001	3.45907e-06	0.607184	1.97689	6.22706	0.0830052	0.645844	2.93072	0.926234	4.45638	0.90479
CACNA1G ENSG00000006283	28.0777	2.01001	0.214514	7.0755	3.88807	15.0412	4.02942	13.8282	29.3493	0.560026
CACNA1H ENSG00000196557	6.70111	6.78499	247.298	11.1935	35.1407	0.00026076	0.362523	90.4337	2.11785	5.05453
CACNA1I ENSG00000100346	0.971078	0.588496	0.142613	2.10575	0.00983008	2.40698	0.302909	0.783487	1.899	0.0526668
CACNA2D1 ENSG00000153956	2.36978	23.6152	17.9328	0.13767	46.8667	37.1469	0.29045	4.30162	9.43596	7.32933
CACNA2D2 ENSG00000007402	9.40321	159.453	8.73858	90.8616	2.37264	13.8826	22.5886	4.06221	48.2329	0.37995
CACNA2D3 ENSG00000157445	1.25619	0.204896	12.8232	0.0401	0.251383	0.373474	15.4405	2.9985	1.23142	0.527771
CACNA2D4 ENSG00000151062	0.0128574	7.38446	2.19331	16.7552	1.32808	5.27745	0.166378	0.259173	1.53994	8.33768
CACNB1 ENSG00000067191	1.52804	3.85684	10.0273	0.521818	1.30858	0.502647	0.575808	4.42677	0.112365	53.7059
CACNB2 ENSG00000165995	23.0694	0.389191	2.88119	0.0139281	12.219	17.5728	23.8266	0.00235463	5.90998	0.314113
CACNB3 ENSG00000167535	7.86402	71.0088	73.3349	5.52714	1.17222	11.617	6.79123	5.91089	58.137	15.4276
CACNB4 ENSG00000182389	15.4273	31.1017	0.143335	0.0537941	23.9119	14.6192	0.0574359	7.20879	15.2988	0.398453
CACNG1 ENSG00000108878	3.34501	0.176608	0.684664	11.9517	1.85828	5.36559	6.96771	0.118026	1.10275	0.01494
CACNG4 ENSG00000075461	167.919	22.8598	7.68281	23.8422	61.0546	4.86531	21.2322	0.019517	7.1765	5.77887
CACNG8 ENSG00000142408	0.0483046	0.631901	0.0836613	0.105517	0.000229205	0.790299	0.657066	0.949022	0.044394	0.385865
CACTIN ENSG00000105298	1.4016	1.87345	3.55619	123.863	2.68934	0.805551	91.5162	11.8928	13.9391	83.0933
CACUL1 ENSG00000151893	39.3582	86.416	78.2246	4.62532	39.711	92.2744	20.355	17.9298	5.26151	23.0912
CACYBP ENSG00000116161	31.4946	0.0543418	63.4742	0.07908	1.39073	12.0042	96.9672	2.92547	9.39689	29.001
CAD ENSG00000084774	44.4237	34.5499	14.9108	72.7425	26.2028	50.5903	38.0273	140.995	39.8884	8.19214
CADM1 ENSG00000182985	57.7843	62.7835	90.1089	120.842	219.997	141.064	52.1721	12.5306	57.3901	20.7883
CADM2 ENSG00000175161	0.529495	9.44411	7.12002	1.02444	0.199366	1.03462	0.508518	2.75269	0.0833846	0.0186643
CADM3 ENSG00000162706	0.816941	0.555091	19.9125	1.07586	1.22072	0.0711375	0.0648834	1.43633	0.690235	1.04482
CADM4 ENSG00000105767	95.6178	208.809	75.1827	82.2407	8.89823	400.692	39.8507	283.89	414.338	248.917
CADPS ENSG00000163618	3.83788	0.054118	3.07931	0.0285195	0.00235838	0.133103	2.45136	1.71864	0.568693	2.08926
CADPS2 ENSG00000081803	1.64003	0.585254	7.45108	37.0404	2.27409	6.72508	61.817	9.14974	19.6024	1.85497
CALB2 ENSG00000172137	1.35505	0.312118	2.08614	15.877	5.55605	0.864935	0.887384	2.28797	1.11579	1.09994
CALCOCO1 ENSG00000012822	473.327	76.1788	304.557	115.713	8.0296	160.477	214.826	0.408641	92.7639	12.1956
CALCOCO2 ENSG00000136436	3.64004	3.56122	85.5557	24.2004	0.556211	6.38818	178.034	6.63005	5.7267	6.23372
CALCRL ENSG00000064989	0.308784	0.0625132	6.92429	5.05669	0.329579	5.14291	0.0517342	1.05436	33.5979	4.41309
CALD1 ENSG00000122786	96.2794	3.26984	178.701	18.2917	78.3866	135.492	54.256	8.30273	120.901	20.9819
CALHM2 ENSG00000138172	0.586732	12.7001	117.377	67.0026	1.38294	0.300558	2.80879	0.220427	22.3965	3.60142
CALM1 ENSG00000198668	512.343	9.88764	617.812	52.8102	78.9002	37.491	196.58	3.29665	364.063	168.48
CALM2 ENSG00000143933	204.026	137.099	207.822	60.5889	79.1714	103.571	64.9065	4.58555	43.8196	218.506
CALM3 ENSG00000160014	151.056	434.319	592.038	486.523	187.139	240.494	724.093	578.33	237.511	101.652
CALML3 ENSG00000178363	0.285438	0.366162	0.505101	1.30925	0.745917	0.444257	0.0465572	0.0571746	1.34463	8.96526
CALML4 ENSG00000129007	0.404252	0.465043	0.705487	4.33361	6.36003	15.5596	2.12864	2.12524	0.228981	0.0240534
CALML6 ENSG00000169885	1.52298	1.8763	0.11353	5.68468	3.17411	0.918675	5.65587	4.76529	0.148238	0.857799
CALN1 ENSG00000183166	0.217629	1.01527	0.098483	0.415831	0.414509	4.10171	0.340106	0.276102	0.544465	0.785679
CALR ENSG00000179218	3027.46	4724.02	2473.03	3585.31	3270.06	2087	1898.13	393.199	1018.32	1839.84
CALU ENSG00000128595	214.96	116.44	217.418	142.912	445.64	321.837	234.061	137.16	160.644	40.502
CALY ENSG00000130643	2.01501	0.287584	2.03799	10.8953	1.53569	1.23893	2.24932	0.205976	0.401456	0.0178055
CAMK1 ENSG00000134072	317.073	320.294	260.579	56.187	199.74	263.607	61.4002	181.476	130.133	228.518
CAMK1D ENSG00000183049	0.0412339	55.675	0.543484	0.296329	1.12554	1.91181	5.311	6.42434	0.454161	3.05322
CAMK1G ENSG00000008118	0.228369	1.42127	1.08014	0.0975294	1.18581	0.639856	1.75141	0.565139	0.309676	11.7269
CAMK2A ENSG00000070808	4.35005	0.326037	0.653658	5.14194	7.22546	0.0987326	0.00743864	0.52632	0.883029	0.0250415
CAMK2B ENSG00000058404	8.22418	752.717	6.93347	2.11952	389.103	47.8766	141.352	304.423	11.5171	33.2294
CAMK2D ENSG00000145349	13.8451	1.39503	4.9238	1.78036	52.0751	10.7268	0.857902	4.37443	6.61	0.943107
CAMK2G ENSG00000148660	56.5733	2.89299	125.384	2.56794	47.8855	15.3004	131.008	8.29327	20.8351	2.79891
CAMK2N1 ENSG00000162545	0.177589	23.298	167.73	17.2985	3.87092	8.51696	17.9447	2.31833	3.74493	124.826
CAMK2N2 ENSG00000163888	0.363681	1.58638	2.90687	0.918981	2.32548	1.64071	12.0719	4.36242	1.14194	2.89855
CAMK4 ENSG00000152495	0.512408	4.8183	11.8234	5.73309	2.64702	1.71711	4.69351	5.13035	44.2921	2.51052
CAMKK1 ENSG00000004660	3.39243	5.08883	65.6628	1.28447	11.7577	11.888	4.33179	0.512067	2.82637	1.93569
CAMKK2 ENSG00000110931	832.595	451.219	8.55871	375.091	440.182	153.893	254.655	12.7134	9.62006	131.382
CAMKMT ENSG00000143919	22.5982	2.29913	1.54555	0.265512	0.243895	1.39587	3.94648	0.456904	0.165834	5.39697
CAMLG ENSG00000164615	1.96067	5.87453	2.02963	8.07387	10.5913	0.105414	9.76116	13.6348	3.65011	4.15005
CAMP ENSG00000164047	1.09969	1.08614	0.228315	11.9965	2.44844	6.93577	0.556341	0.388213	3.05299	0.770006
CAMSAP1 ENSG00000130559	6.32778	42.4623	92.4533	27.254	0.856086	61.4534	10.9545	1.00344	5.72903	3.66404
CAMSAP2 ENSG00000118200	13.1681	18.8667	16.9429	1.70724	7.35803	1.92505	25.145	0.949462	15.129	77.5299
CAMSAP3 ENSG00000076826	12.8113	258.689	108.21	116.527	67.4756	78.905	80.167	51.265	20.0641	44.1785
CAMTA1 ENSG00000171735	1.57258	35.2175	34.9803	37.0695	37.4894	71.8916	82.1972	10.6943	25.0206	25.7982
CAMTA2 ENSG00000108509	38.2104	394.199	80.3499	248.163	159.785	75.2344	34.504	121.795	5.65278	3.26044
CAND1 ENSG00000111530	2.10252	14.3797	0.619035	14.9189	33.4864	60.8357	33.8352	21.0056	7.224	11.3257
CAND2 ENSG00000144712	2.77208	1.88363	12.5457	0.345215	1.27758	0.816217	0.44037	12.2322	0.0502571	3.87889
CANT1 ENSG00000171302	460.511	429.342	167.48	1144.54	487.077	668.621	727.262	160.289	358.79	536.483
CANX ENSG00000127022	269.841	116.799	13.2194	149.429	275.532	64.0555	273.872	0.729723	14.8529	208.125
CAP1 ENSG00000131236	205.257	61.7393	352.193	323.231	192.424	3.85816	358.858	106.723	107.234	58.1605
CAP2 ENSG00000112186	2.20455	7.07125	5.42176	19.1134	2.02661	1.39481	0.046393	0.59615	1.07186	2.56321
CAPG ENSG00000042493	68.2142	108.387	128.578	0.226378	50.7815	47.5594	4.58164	143.077	2.61352	95.631
CAPN1 ENSG00000014216	136.438	143.012	27.3762	66.6592	295.917	201.552	125.76	494.913	28.3941	189.402
CAPN10 ENSG00000142330	1.80531	86.2946	1.76032	4.11382	136.565	7.57234	16.9199	0.734805	355.314	41.9516
CAPN11 ENSG00000137225	0.0995229	0.320843	0.40959	1.573	0.0201376	0.686105	0.862104	0.193601	1.34506	2.05754
CAPN12 ENSG00000182472	25.5917	66.6623	7.70332	5.56555	2.08694	1.28627	4.61322	3.05669	5.13015	21.5649
CAPN13 ENSG00000162949	3.2956e-05	3.15028	1.80507	1.14705	1.09717	0.000883136	3.69965	2.22214	0.168585	0.154421
CAPN14 ENSG00000214711	3.15226	0.949109	3.8383	0.623953	1.23895	1.23536	0.0856771	0.47685	1.10374	1.46994
CAPN15 ENSG00000103326	53.1979	71.3415	2.58268	1.71301	10.4127	1.54202	104.48	55.8181	1.62361	3.69592
CAPN2 ENSG00000162909	17.2854	113.66	4.07067	48.9285	89.2928	29.7693	104.604	136.737	54.8193	111.848
CAPN3 ENSG00000092529	0.945106	0.22146	0.06911	4.33787	0.245876	0.207397	0.311246	1.8985	0.02489	0.537871
CAPN5 ENSG00000149260	266.975	398.738	43.8757	40.3143	38.0331	120.583	67.0875	17.2871	23.6008	112.644
CAPN6 ENSG00000077274	1.67787	0.692858	17.095	22.0501	0.580057	0.0931407	0.168789	1.12371	48.5882	14.0455
CAPN7 ENSG00000131375	4.04932	0.432949	27.1322	0.112788	3.05846	1.75332	8.90756	2.84023	0.93925	2.65264
CAPN8 ENSG00000203697	2.49415	0.0483958	11.9204	0.00578416	0.0203802	0.576541	0.117344	1.9376	1.2343	1.50572
CAPN9 ENSG00000135773	0.325489	0.103255	4.09583	9.26168	1.26568	0.0171214	2.52394	6.73308e-07	0.940147	2.41942
CAPNS1 ENSG00000126247	917.925	1743.09	1253.42	198.914	102.065	242.013	415.047	73.4297	748.253	764.198
CAPNS2 ENSG00000256812	0.197909	0.352819	0.0745118	0.459573	0.541337	0.445091	2.30043	0.256957	0.0995125	0.00114933
CAPRIN1 ENSG00000135387	10.882	45.6462	50.5402	3.4702	26.704	64.9422	5.91593	0.516126	4.87896	36.8428
CAPRIN2 ENSG00000110888	34.3947	3.13529	0.068424	33.8202	15.4518	10.9697	58.1882	3.27109	4.38065	0.397509
CAPS ENSG00000105519	1.96373	312.628	93.4113	305.058	214.985	13.6723	235.031	13.8261	1.08408	1.30025
CAPS2 ENSG00000180881	1.32813	12.8406	0.709182	9.61276	4.33865	0.44203	21.6715	2.14201	3.69009	2.8384
CAPSL ENSG00000152611	2.08239	0.046202	1.22488	0.129008	0.326524	0.59708	0.820098	0.00502489	1.74642	4.44365
CAPZA1 ENSG00000116489	8.52705	13.7254	3.11117	44.0015	20.7611	14.2998	1.69852	10.3455	0.480316	2.76734
CAPZA2 ENSG00000198898	120.614	1.2827	2.94267	43.6158	98.3041	64.087	15.5236	0.927348	114.299	51.9175
CAPZB ENSG00000077549	504.373	584.036	217.826	375.144	56.429	509.089	255.722	432.435	114.264	291.885
CARD10 ENSG00000100065	0.0803091	7.68377	2.48211	50.6689	16.9293	30.0828	33.7486	26.6904	50.4273	9.78452
CARD11 ENSG00000198286	0.681768	2.42744	1.45924	2.57443	0.341593	0.285323	2.28171	11.6173	0.308634	4.79596
CARD14 ENSG00000141527	0.926011	20.7805	0.0494448	7.88401	0.120314	1.78997	0.184722	4.44072	6.19585	37.5473
CARD16 ENSG00000204397	6.02072	5.85635	19.2123	20.2025	1.76194	5.37799	22.0243	1.27369	2.73265	2.40738
CARD19 ENSG00000165233	9.68281	144.777	274.514	82.335	25.8253	23.6247	33.5426	5.95879	9.44619	1.41538
CARD6 ENSG00000132357	1.80721	0.577308	0.154422	8.42055	0.133381	0.114463	2.76526	1.69688	1.30797	1.04685
CARD8 ENSG00000105483	9.19674	11.9774	17.9278	8.02961	8.98788	0.93388	21.9067	55.5367	0.2537	3.38459
[truncated: 13,579 more rows]
