# Supplementary material for: Spatial maps of prostate cancer transcriptomes reveal an unexplored landscape of heterogeneity
Source: Nat Commun. 2018 Jun 20;9:2419. doi: 10.1038/s41467-018-04724-5 (PMC6010471; doi:10.1038/s41467-018-04724-5)
Supplement: Supplementary file 4 — Supplementary Data 1 [file 41467_2018_4724_MOESM4_ESM.zip › Supplementary Dataset 1/feature-gamma.tsv]

	Factor 1	Factor 2	Factor 3	Factor 4	Factor 5	Factor 6	Factor 7	Factor 8	Factor 9	Factor 10
A1BG ENSG00000121410	0.00479092	0.06447	0.0123645	0.0360143	0.0391252	0.0914133	0.0392289	0.113004	0.0102658	0.0530151
A2M ENSG00000175899	0.954244	0.256366	25.7418	0.00431706	1.11287	0.00788144	0.0798933	13.0701	23.4025	12.886
A2ML1 ENSG00000166535	0.0107297	0.000316182	0.0160101	0.0198648	0.00303129	1.3296	0.00588748	0.0528164	0.00590057	0.0299666
A4GALT ENSG00000128274	1.82954	0.87295	0.176923	0.894405	0.216443	0.473255	0.043672	2.91082	0.061312	0.12049
AAAS ENSG00000094914	2.49007	2.54294	0.0176604	0.913943	0.343866	0.928464	0.923365	1.21561	0.307765	0.794195
AACS ENSG00000081760	0.224261	0.779651	0.02676	1.1717	0.166984	0.0259719	1.07193	0.635199	0.073787	0.10138
AADACL2 ENSG00000197953	0.00240238	0.00335163	3.78977e-06	0.034658	0.02335	0.0397299	0.00176521	0.0060755	6.18155e-05	0.0179295
AADAT ENSG00000109576	0.972456	1.93391	0.487595	1.05664	0.355876	0.448418	0.0788986	0.101089	0.70455	0.00581143
AAED1 ENSG00000158122	0.027441	2.92179e-05	0.0419412	0.0588882	0.336177	0.383338	0.366659	0.0694286	0.00508297	0.642377
AAGAB ENSG00000103591	0.0910914	0.84328	0.00770091	0.679562	1.14746	0.174301	1.84389	0.0942724	3.69711	0.143237
AAK1 ENSG00000115977	1.24854	1.57607	0.705103	0.962371	0.675809	0.0111962	1.62005	0.0464908	0.856452	1.28436
AAMDC ENSG00000087884	0.96646	1.33943	4.07405	0.240499	0.272046	0.0272284	0.96921	0.310629	2.32163	0.150164
AAMP ENSG00000127837	3.27441	0.213462	4.30938	1.81376	5.47081	2.69835	3.71595	5.14315	2.84806	0.410374
AAR2 ENSG00000131043	0.165572	2.16909	2.98689	1.01415	0.15092	0.00835897	0.0220074	1.07234	0.528467	1.82952
AARD ENSG00000205002	0.0862867	0.0261571	0.0258287	0.0245117	0.0170298	0.00807066	0.0018225	0.00716496	0.147908	0.0207243
AARS ENSG00000090861	7.00993	1.71385	4.50068	2.21837	1.71474	1.80867	1.47208	6.14258	4.96038	0.303502
AARSD1 ENSG00000266967	0.301188	0.00178388	0.108012	0.86793	0.189884	0.0743104	0.0332786	0.0347904	0.347818	0.288334
AASDH ENSG00000157426	0.142907	0.147354	0.0698276	0.00637417	0.763996	0.0461619	0.0997243	0.0848296	0.0385366	0.00644742
AASDHPPT ENSG00000149313	0.518714	0.00790307	1.29863e-10	0.830853	0.0382141	0.0209893	0.0761374	0.0697036	3.2815e-05	0.0402062
AASS ENSG00000008311	0.0227727	0.00303877	0.0113494	0.0733577	0.0284437	0.0271059	0.0078227	0.157181	0.214307	0.00451381
AATF ENSG00000275700	0.654583	0.726683	1.39482	1.34577	0.284419	1.08506	1.20362	0.513445	1.64523	1.66943
AATK ENSG00000181409	0.0267283	0.0314631	0.0326009	0.0233416	0.12847	0.0517091	0.0266914	0.0465242	0.163955	0.0188508
AATK-AS1 ENSG00000225180	0.0037357	0.0260222	0.00362483	0.0142074	0.0506022	0.0587934	0.00288324	0.0249848	0.0852307	0.000899206
ABAT ENSG00000183044	0.413344	2.02932	1.81279	0.000515542	1.94574	0.421801	0.316206	0.468696	0.00406225	1.1317
ABC13-47488600E17.1 ENSG00000283199	0.059332	0.01536	0.322066	0.0761826	0.0240527	0.120286	0.156113	0.0667521	0.127291	0.000339301
ABC13-47656900H15.1 ENSG00000283566	0.0847888	0.138714	0.00862073	0.00467226	0.047673	0.0145835	0.000657683	0.0413299	0.0270962	0.192016
ABCA1 ENSG00000165029	0.291067	0.180933	0.41557	0.716427	0.0516272	0.122392	0.273689	0.113853	0.065108	0.00203635
ABCA10 ENSG00000154263	0.00792425	0.0366598	0.0292362	0.0064867	0.0241616	0.00766728	0.0247198	0.0026851	0.00862021	0.185773
ABCA12 ENSG00000144452	0.0528227	0.0517304	0.00720765	0.00471462	0.0216539	0.056185	0.0104809	2.95565e-05	0.00196321	0.000861822
ABCA2 ENSG00000107331	1.67568	4.92865	0.0239506	1.78631	2.70459	0.144369	0.970032	1.59286	1.96471	2.35158
ABCA3 ENSG00000167972	4.85387	0.602858	0.73979	0.685458	0.211982	1.36836	1.17779	1.23077	2.07121	0.165463
ABCA4 ENSG00000198691	0.00232371	0.0190309	0.00372731	0.0207344	1.04352e-05	0.0218349	0.00436946	0.102447	0.0881245	0.0227616
ABCA5 ENSG00000154265	0.513402	0.00615653	0.0280213	0.3641	0.0725178	0.167372	0.0146693	0.121328	0.169396	0.543468
ABCA6 ENSG00000154262	0.43387	0.00374206	0.00423604	0.0352872	0.015762	0.0033486	0.0230456	0.0635299	0.010898	0.00466905
ABCA7 ENSG00000064687	0.223357	1.83581	1.25916	0.446326	0.231496	0.049503	0.498104	2.64613e-05	0.181103	0.0075399
ABCA8 ENSG00000141338	0.218965	2.2115	0.810229	0.00414069	1.32073	0.285194	0.0721066	0.0540101	0.0109325	0.447207
ABCA9 ENSG00000154258	0.110324	0.159959	0.118812	0.244344	0.0145582	0.16826	0.574472	0.0423028	0.124279	0.00576997
ABCB1 ENSG00000085563	0.00882439	0.0602709	0.00083529	0.0143218	0.164257	0.0382268	0.0612937	0.0181462	0.0932832	0.00699315
ABCB10 ENSG00000135776	0.00718428	0.0354504	0.44764	0.0160508	0.063233	0.00677569	0.0652925	0.031849	0.0231686	0.132925
ABCB11 ENSG00000073734	0.00123465	0.0523269	0.00710512	0.00223602	0.0386518	0.0244178	0.032447	0.023947	0.000368739	0.0115708
ABCB4 ENSG00000005471	0.0269141	0.00102934	0.00648507	0.18742	0.0286192	0.0130223	0.0724013	0.00630361	0.457047	0.00486701
ABCB5 ENSG00000004846	0.0123405	0.0112546	0.00375027	0.0190535	0.00136211	0.00380805	0.0289331	0.122907	0.175261	0.0173187
ABCB6 ENSG00000115657	0.0886088	0.12977	0.0501573	0.00405303	0.0194999	0.103136	0.0928261	0.128324	0.123233	0.0675595
ABCB7 ENSG00000131269	0.924999	0.0104299	0.174647	0.000646999	0.953135	0.141654	0.00839898	1.48535	0.600226	0.360648
ABCB8 ENSG00000197150	0.521831	1.74952	1.21131	0.0774894	1.05655	0.194839	1.20776	0.362506	0.383588	2.12078
ABCB9 ENSG00000150967	0.0213548	0.150113	0.0404122	0.573174	0.050872	0.982995	0.0189164	0.0468048	1.18165	0.0859293
ABCC1 ENSG00000103222	3.86018	0.272304	1.16961	0.403224	0.0966787	0.144343	0.826565	0.0848164	1.26519	1.03512
ABCC10 ENSG00000124574	0.0005344	0.220069	1.90399	0.0301986	0.996697	0.350174	0.00910199	0.571548	1.03531	1.66066
ABCC11 ENSG00000121270	0.0118706	0.0442766	0.0591044	0.289017	0.0831984	0.000680742	0.0415407	0.00353227	0.0644109	0.000382341
ABCC12 ENSG00000140798	0.00944179	0.0266734	0.00528689	0.0241265	0.013774	0.0110429	0.0532361	0.00156259	0.00917665	0.0115395
ABCC2 ENSG00000023839	0.0173454	0.00554759	0.0137756	0.00363554	0.00569832	0.0119429	0.0409989	0.00881463	0.0262673	0.000348063
ABCC3 ENSG00000108846	0.933039	0.125914	1.14425	0.0258125	0.0269971	0.424306	0.0963056	6.44008e-07	0.775155	0.633429
ABCC4 ENSG00000125257	2.2095	0.0952594	0.0347677	2.76871	5.45694	3.33443	2.87492	0.0345455	0.0412643	0.496433
ABCC5 ENSG00000114770	0.0320275	0.219635	0.177517	0.132577	2.66366	1.72022	2.01146	0.0936761	1.3049	0.277399
ABCC6 ENSG00000091262	0.0132279	0.27424	0.0546459	0.832832	0.0212255	0.183548	0.0163998	0.0302633	0.00169677	0.0594437
ABCC8 ENSG00000006071	0.855446	0.413765	0.444801	0.23447	0.013106	0.468248	0.0153848	0.69539	0.00581128	0.0685947
ABCC9 ENSG00000069431	0.00310084	0.0478878	0.0626063	0.00620662	0.0189736	0.0103114	0.00322099	0.0178369	0.0886556	0.433739
ABCD1 ENSG00000101986	4.36437e-05	0.301618	3.32838	1.54292	1.01729	0.033361	0.070363	0.000938969	0.0110606	0.0267943
ABCD3 ENSG00000117528	0.693875	0.269719	0.238173	0.0591253	0.659068	0.0421658	0.0166867	0.121288	0.0365293	0.0283126
ABCD4 ENSG00000119688	2.09805	1.23764	0.332392	0.952925	0.2656	0.188888	0.166374	1.957	0.0171598	1.42023
ABCE1 ENSG00000164163	2.824e-06	0.217079	0.0133845	0.601594	0.282537	0.119671	0.0527049	0.254249	0.0359835	0.00150187
ABCF1 ENSG00000204574	0.266191	0.23664	7.071	1.12352	0.880328	3.26536	0.276104	1.41857	0.290387	1.37259
ABCF2 ENSG00000033050	1.73797	1.3005	0.590492	2.44454	0.71576	1.60399	1.90601	3.67339	1.01093	0.712438
ABCF3 ENSG00000161204	1.36283	0.41379	2.11871	0.0495977	0.306272	0.0498126	0.388429	0.142672	0.538862	1.20327
ABCG1 ENSG00000160179	0.169931	0.156617	0.810413	2.21221	1.59519	0.573449	1.489	0.100259	0.176442	0.393282
ABCG2 ENSG00000118777	0.222014	0.0293069	0.110871	0.0238032	0.00176423	0.0172942	0.0322706	2.98337	0.620133	0.193852
ABCG4 ENSG00000172350	0.00168603	0.0127955	0.0526069	0.106245	0.00100421	0.00698116	0.00230355	0.00898102	0.0416695	0.00441459
ABHD1 ENSG00000143994	0.392693	0.211653	0.895521	0.0553591	0.299108	0.147425	0.00946545	0.136819	0.0799297	0.0227924
ABHD10 ENSG00000144827	0.121185	0.269128	2.55976	0.467457	4.46963	0.397744	3.7607	1.25596	2.14773	0.431952
ABHD11 ENSG00000106077	1.67876	2.47962	4.6658	1.27181	0.405361	0.745744	2.8144	2.09949	0.56142	2.79371
ABHD12 ENSG00000100997	3.6667	3.78031	1.99585	1.54693	3.70638	0.0400889	1.70275	2.1841	1.5815	3.99928
ABHD13 ENSG00000139826	0.875912	0.0793783	0.112891	0.786413	0.0702874	1.04375	0.82553	0.0191433	0.149889	0.14495
ABHD14A ENSG00000248487	0.483211	1.91074	1.85385	2.4298	0.394926	1.43305	2.07306	1.71337	1.29561	0.660641
ABHD14A-ACY1 ENSG00000114786	0.0137296	0.00017028	0.0043039	8.70411e-05	0.0187456	0.000132815	0.00600536	0.0311755	0.028858	0.00362773
ABHD14B ENSG00000114779	3.64954	13.238	5.41818	0.584373	0.856039	3.86903	1.95755	1.57208	4.91168	0.382311
ABHD15 ENSG00000168792	0.0919544	0.266151	2.94963	0.341201	0.885387	0.521168	0.027086	0.00952585	0.644912	0.441655
ABHD16A ENSG00000204427	0.0575674	0.179274	0.101273	0.226643	0.0451407	0.621376	0.0955039	0.0395134	0.668775	0.0734564
ABHD17A ENSG00000129968	0.313445	1.22604	3.5525	0.350103	0.423313	0.0193187	0.200754	0.916816	0.21239	1.31217
ABHD17B ENSG00000107362	0.00810739	0.990657	0.528681	0.0779198	0.863342	0.00389705	0.212028	0.125762	0.0195224	0.0410787
ABHD17C ENSG00000136379	0.306394	0.115958	0.460364	0.00533269	0.358621	0.821659	0.351015	0.0201098	0.692921	0.208261
ABHD18 ENSG00000164074	0.0993149	0.00474526	0.0172278	0.328157	0.00704171	0.924673	0.0560153	0.0926307	0.0903967	0.204096
ABHD2 ENSG00000140526	4.19536	2.6885	0.00750096	3.93931	3.4656	5.33468	2.54151	1.12509	0.8534	0.663031
ABHD3 ENSG00000158201	0.0371123	0.289127	0.00161891	0.657404	0.0035014	0.338198	0.179547	0.12991	0.10506	0.0400842
ABHD4 ENSG00000100439	0.234193	0.0274616	0.334709	0.047058	1.64653	0.297385	0.01095	0.0249497	1.41682	0.649175
ABHD5 ENSG00000011198	0.156326	0.00928561	0.0884349	0.0275535	0.0913376	0.00252977	0.0216408	0.0711899	0.0538607	0.0425351
ABHD6 ENSG00000163686	0.968519	2.28387	0.0963674	0.165425	0.619479	0.0267639	0.0265053	0.0652785	0.0448611	1.10278
ABHD8 ENSG00000127220	1.45098	1.99019	2.06877	1.14019	0.297926	0.753559	0.096931	0.00537881	0.782492	0.00192324
ABI1 ENSG00000136754	2.80858	1.3476	0.954125	0.0057173	1.47743	0.262537	0.016305	0.173831	0.063903	0.463696
ABI2 ENSG00000138443	2.93301	0.289054	1.59537	1.64184	1.49577	1.23966	1.88026	0.874671	0.681302	0.737689
ABI3 ENSG00000108798	0.038386	0.174632	0.0489377	0.0471797	0.069459	0.0031855	0.00135028	0.0481485	1.13099	0.00501164
ABI3BP ENSG00000154175	0.00394204	0.0138678	0.0126593	0.00341061	0.000132717	0.0223909	0.0303548	0.00413971	0.112016	0.00820473
ABL1 ENSG00000097007	2.96388	2.692	2.28037	1.08655	2.32111	0.470625	5.49979	1.12276	1.78441	1.2881
ABL2 ENSG00000143322	0.119418	0.0178999	0.652993	0.0394766	0.00937807	1.45937	0.111423	0.0273447	0.162287	0.208953
ABLIM1 ENSG00000099204	0.00827552	3.66707	2.34909	0.0273598	0.647728	0.98125	2.92584	1.96667	3.3602	0.00329088
ABLIM2 ENSG00000163995	0.0211608	0.295454	0.0294687	0.000102489	0.0554843	0.0236151	0.00434557	0.00125942	0.0275339	0.0226643
ABLIM3 ENSG00000173210	3.57792	0.20685	0.145549	0.0230646	0.0293301	0.052674	0.0823956	0.22209	0.0694162	0.334666
ABO ENSG00000175164	0.0312082	0.489673	0.356814	0.294401	0.107958	1.82409	0.515411	0.486305	0.29327	0.792002
ABR ENSG00000159842	3.24705	0.0498669	2.62721	0.0756572	2.14059	1.0437	0.334124	3.02804	2.3388	0.139387
ABRACL ENSG00000146386	0.0129168	0.000355123	0.05674	0.0202104	0.0634428	0.440269	0.182354	0.0487454	0.0280591	0.0223729
ABT1 ENSG00000146109	0.171704	0.545158	3.2892	1.24621	0.411857	0.08257	0.020069	0.316281	0.879283	0.0161197
ABTB1 ENSG00000114626	0.262323	0.558179	4.38193	0.864888	0.639565	0.0802602	1.35238	0.0137225	4.29539	0.284184
ABTB2 ENSG00000166016	0.0749225	0.132004	0.515507	0.000458212	0.666407	0.0328124	0.0576695	0.575697	0.151557	0.000187274
AC004381.6 ENSG00000005189	0.957257	0.972575	0.000595813	0.216679	0.226557	0.158755	0.107607	3.39916	1.74627	0.444395
AC004754.3 ENSG00000269881	0.00740397	0.0392253	0.309229	0.116799	0.27922	0.013001	0.127422	0.206546	0.0880978	0.0125973
AC005480.1 ENSG00000279461	0.0025597	0.0632552	0.147679	0.0712491	0.0209385	0.0299342	0.121987	0.0133543	0.0257798	0.0858387
AC006116.20 ENSG00000267710	0.0152921	0.0318643	0.0136221	0.104911	0.00163401	0.000825364	0.0370253	0.039692	0.00729197	0.148645
AC006386.1 ENSG00000279115	0.0370692	0.150975	0.77178	0.204754	0.0882617	0.088156	0.10353	0.043436	0.0817213	0.000135587
AC006994.3 ENSG00000279317	0.00230667	0.00448616	0.013442	0.0104201	0.00277869	0.00521444	0.0267406	0.0845716	0.00463215	0.0411922
AC008522.1 ENSG00000279232	0.00051298	0.000167102	0.0622919	0.0193685	0.00433009	0.0291123	0.0106659	0.0309464	0.00119272	0.0237219
AC009014.3 ENSG00000271824	0.0103052	0.0365072	0.0194005	0.0716602	0.0353543	0.0095434	0.0288144	0.00838349	0.00500067	0.0506944
AC010731.4 ENSG00000235118	0.00217286	0.000967395	0.000656296	0.00546924	0.01305	6.45417e-08	0.0382161	0.0422141	0.0207904	0.00273303
AC012005.1 ENSG00000279274	0.0240969	0.0401887	0.371112	0.104956	0.0974189	0.0492384	0.294304	0.011251	0.087946	0.625305
AC012005.2 ENSG00000279287	1.69054e-06	0.00877687	0.00693577	0.0307044	0.0531897	0.000729112	0.0386441	0.00398943	0.000782872	0.0127645
AC013461.1 ENSG00000091436	0.220983	0.601561	2.6332	0.768091	0.464931	0.303095	0.21093	0.0188318	0.00486971	0.0879078
AC016549.1 ENSG00000281325	0.000782238	0.00364284	0.00202537	0.0302952	0.0141296	0.00819617	0.00786278	0.00309495	0.0444033	0.00333824
AC016577.1 ENSG00000279646	0.0092949	0.0400186	0.0171867	0.000442616	0.0127437	0.223968	0.0123727	0.00274725	0.0145679	0.0031883
AC018512.1 ENSG00000279808	0.0122062	0.0137499	0.0113663	1.22138e-05	0.0435158	0.00483383	0.00470619	0.0153431	0.0157086	0.0241912
AC025335.1 ENSG00000179859	0.256695	0.2022	0.21572	0.000571362	0.344508	0.0507978	0.0309635	2.21555	0.170889	0.139225
AC055866.1 ENSG00000281079	0.00377139	0.00756251	0.00882048	0.0128144	0.00792649	0.000654143	0.0201945	0.0122637	0.0395619	0.03119
AC069063.2 ENSG00000279380	0.0108661	0.0180793	0.0316296	0.0243101	0.010556	0.00435869	0.115021	0.0371524	0.0210149	0.0036758
AC073657.1 ENSG00000279937	0.131286	0.0214313	0.0048137	0.138616	0.0206558	0.0803936	0.0128783	0.0118462	0.00166518	0.15796
AC074033.1 ENSG00000281137	0.000482656	0.0212552	0.00953874	0.0221212	4.3611e-06	0.00519255	0.0413959	0.00844689	0.00345464	0.00250744
AC090498.1 ENSG00000279483	3.87453	4.06834	11.0721	0.810446	3.8373	3.80682	2.98832	4.46944	4.89919	2.70009
AC104304.4 ENSG00000283473	0.0616679	0.0311712	0.0272664	0.0258508	0.00604158	0.0274723	0.00423314	0.00693454	0.0588373	0.006296
AC105052.1 ENSG00000279168	0.00142707	0.0711363	0.000139956	0.0855209	0.00457017	0.0175722	0.000141214	0.00295474	0.00315617	0.00183805
AC109486.1 ENSG00000280447	0.00432373	0.0181442	0.0712577	0.069374	0.0256362	0.000293204	0.00283785	0.0111583	0.00290205	0.00464294
AC109829.1 ENSG00000233438	0.0138765	0.0398178	0.00147147	0.00717596	0.000228127	0.0267608	0.0179571	0.0113444	0.0223894	0.00556919
AC110615.1 ENSG00000279909	0.0038676	0.000723733	0.123796	0.147113	0.156562	1.02114	0.0819336	0.0666181	0.00707768	0.0128299
AC113404.1 ENSG00000254893	0.358889	0.000216406	0.629776	0.100536	0.115352	0.119972	0.0613854	0.465773	0.0894445	0.406469
AC131097.4 ENSG00000216921	0.00403457	0.129996	0.0100038	0.000281673	0.00136067	0.000103949	0.00899744	0.00368645	0.0134563	0.0201302
AC138969.4 ENSG00000183889	1.82091	3.58747	1.96643	2.08745	0.153475	2.77148	1.60859	3.54576	1.11012	0.230374
AC241377.1 ENSG00000281741	0.408267	0.363726	1.50686	0.418015	0.20022	0.0825349	0.284017	0.0674113	0.0549393	0.0125073
AC241585.1 ENSG00000281571	0.108203	0.104619	0.00937679	0.0942387	0.0873219	0.0989504	0.0656606	0.0779787	0.00266481	0.0673828
AC243756.1 ENSG00000270339	0.102166	0.00577133	0.000635369	0.0157448	0.0120274	0.00859291	0.0441719	0.000196476	0.00172743	0.0368029
AC245100.1 ENSG00000280649	0.202829	0.291099	0.92385	1.12171	0.051396	0.105964	0.120514	0.0581329	1.11782e-05	0.00437523
ACAA1 ENSG00000060971	2.95666	5.43493	10.4514	5.66725	6.60563	6.18285	7.036	3.71992	0.906707	1.86398
ACAA2 ENSG00000167315	6.41396	0.0951123	1.08868	10.4444	0.179677	0.0524133	0.177172	1.23437	0.315005	0.717497
ACACA ENSG00000278540	4.47729	2.30886	1.46712	2.7403	3.31311	1.15183	2.65443	0.638583	0.777878	2.53412
ACACB ENSG00000076555	1.09157	0.0117864	1.02262	0.182902	0.186663	0.107339	0.122066	0.90753	0.515023	0.0478124
ACAD10 ENSG00000111271	0.0766624	2.28049	0.233026	0.540457	1.11514	1.13719	0.921345	0.237921	0.00130053	0.142818
ACAD11 ENSG00000240303	0.0133726	0.0171884	0.0464178	0.000512808	0.137354	0.00359595	0.0169107	0.0489929	0.0122213	0.000439434
ACAD8 ENSG00000151498	2.21252	1.09979	0.762205	6.99526	0.00392158	1.30913	0.521397	0.00394595	0.255009	0.498255
ACAD9 ENSG00000177646	1.5386	0.480534	0.0610173	0.987027	1.13347	0.225592	0.00277658	4.73571	0.377293	0.48673
ACADL ENSG00000115361	4.16033	0.242204	0.00912161	0.0819168	0.888587	0.0701474	1.10609	0.233099	0.0531795	0.0963373
ACADM ENSG00000117054	1.29726	0.101164	0.00899261	0.00085241	0.108245	0.0759148	0.386707	0.111436	0.749372	0.45407
ACADS ENSG00000122971	0.485656	4.06725	0.158601	0.0773205	0.350633	0.017641	0.069092	0.0604389	0.0163393	0.185436
ACADSB ENSG00000196177	0.308907	0.039706	0.182155	1.2257	0.039081	0.358814	0.309165	0.299656	0.290209	0.650321
ACADVL ENSG00000072778	4.38799	13.5693	2.98695	4.54493	4.21109	4.77095	8.44415	7.16299	2.08577	3.88825
ACAN ENSG00000157766	0.00688963	0.0315282	6.2015e-07	0.0242995	0.00367101	0.088863	0.0674496	0.0314535	0.0399406	0.00295403
ACAP1 ENSG00000072818	0.00289304	0.324643	0.534773	0.756925	0.0622335	0.0476447	0.183432	0.206107	0.568203	0.0645693
ACAP2 ENSG00000114331	0.472692	0.0415748	0.217304	1.01252	0.123356	0.0166957	0.0391714	0.0090052	0.417917	0.187906
ACAP3 ENSG00000131584	1.75598	4.9235	0.229116	1.03624	2.04083	0.0505303	0.724313	0.065954	4.33537	2.05387
ACAT1 ENSG00000075239	1.56127	0.733152	2.99546	0.0830345	0.688455	2.12262	0.0971129	0.620741	0.746012	1.53228
ACAT2 ENSG00000120437	3.89401	1.78386	0.00364418	2.21503	1.53045	3.44234	2.83525	1.9156	1.78727	1.43979
ACBD3 ENSG00000182827	0.371811	0.0838492	0.0499604	0.499387	0.441214	0.0702025	0.427552	0.00466174	0.0089153	1.70369
ACBD4 ENSG00000181513	1.57797	2.41351	4.40425	1.73448	1.5246	1.49166	0.00840171	0.535928	1.00546	2.01109
ACBD5 ENSG00000107897	0.0248056	0.204861	0.000577078	0.235012	0.843329	0.0305636	0.487985	0.146426	0.00242545	0.0450913
ACBD6 ENSG00000230124	0.0419436	0.539047	0.177319	0.109037	3.3855	0.459484	0.0886503	1.49559	1.77087	1.93308
ACCS ENSG00000110455	0.242764	0.326577	0.650043	0.298561	0.601767	2.56411e-05	0.27469	1.71026	2.5405	0.124472
ACD ENSG00000102977	0.417817	0.704805	0.611266	1.20471	0.521872	1.65984	2.14295	2.91464	0.0440581	0.133535
ACE ENSG00000159640	2.23418	3.08693	0.095769	0.113008	1.7053	0.0284306	2.04785	0.0198145	0.224784	0.16927
ACE2 ENSG00000130234	0.0742676	0.0350696	0.0699234	0.0342259	0.00277458	0.0981312	0.00326764	0.0404571	0.00820705	0.0228043
ACER1 ENSG00000167769	0.060653	0.261086	0.133468	0.0179518	0.0405981	0.545471	0.0310876	0.160611	0.0880681	0.0605695
ACER2 ENSG00000177076	0.0370188	0.0113187	0.0346387	0.0651275	3.85352e-08	0.0257162	0.0106895	0.0270729	0.0142097	0.0159177
ACER3 ENSG00000078124	0.00589662	0.0112177	0.138884	0.232195	0.547234	0.0037634	0.0349453	0.726947	0.0505987	0.39591
ACHE ENSG00000087085	0.121802	0.000660652	2.41652	0.0216153	0.50384	0.0401055	0.033672	0.1795	0.00743627	0.18168
ACIN1 ENSG00000100813	0.0359086	2.86021	0.0402372	1.37538	5.95115	2.38246	2.59308	0.0256209	2.75123	2.87936
ACKR1 ENSG00000213088	0.0193541	0.0901479	0.062621	0.0339852	0.0578324	0.912647	0.00279325	0.292646	0.064541	0.506856
ACKR2 ENSG00000144648	0.0801459	1.87052e-05	0.0374104	0.0202883	0.121037	0.0518454	0.126067	0.0107708	0.000600846	0.0374004
ACKR3 ENSG00000144476	0.110876	0.0213725	0.994535	0.616074	0.107413	0.0144948	0.240826	0.10622	0.146797	0.0217082
ACLY ENSG00000131473	3.10919	0.309943	0.00611143	0.0782367	6.81831	0.340995	3.33761	2.01579	1.61859	1.2553
ACO1 ENSG00000122729	0.0740017	0.0044967	0.224904	0.342732	0.0147156	0.853457	0.151089	0.935784	0.35288	0.304637
ACO2 ENSG00000100412	1.9824	0.633782	2.8714	0.559297	2.45788	0.749632	1.55962	0.0404975	0.815766	0.561576
ACOT1 ENSG00000184227	0.537659	0.154134	3.10512	1.49089	2.08728	1.10642	0.0773267	0.075667	0.412461	0.0456293
ACOT11 ENSG00000162390	0.128638	0.00977313	0.068263	0.0162171	0.0613171	0.00600209	0.204693	0.00138552	0.0515476	0.5062
ACOT12 ENSG00000172497	0.00346584	0.00868762	0.000305368	1.2674e-06	0.0210544	0.0234993	0.00324217	0.00251227	0.0845374	0.0134632
ACOT13 ENSG00000112304	0.279213	0.89182	0.107055	1.61748	1.37056	3.03211	0.00647333	0.735498	2.09914	0.0483396
ACOT2 ENSG00000119673	0.248683	0.108882	1.11143	0.678192	0.0722734	0.241736	0.979143	0.763289	0.0279846	0.165087
ACOT4 ENSG00000177465	0.284277	0.000480707	0.00984446	0.544428	0.0615634	0.188179	0.0561281	0.000471569	0.100491	0.0137763
ACOT7 ENSG00000097021	0.235634	0.0443153	4.363	0.206012	0.915266	0.0377709	0.0245189	0.369831	0.99995	2.02146
ACOT8 ENSG00000101473	1.81252	0.1417	3.21669	1.2079	1.55114	0.184593	1.36809e-05	2.20489	0.609193	0.441116
ACOT9 ENSG00000123130	1.30915	0.89717	0.010188	0.848877	0.0929389	0.163202	0.908338	1.89168	0.32471	0.902655
ACOX1 ENSG00000161533	6.0302	2.02403	2.18035	3.7247	0.835674	3.66839	4.29178	2.40555	2.92606	2.9702
ACOX2 ENSG00000168306	0.233909	0.065987	0.878843	2.24452	0.940345	0.0275037	0.870748	3.49684	0.0614651	0.0107722
ACOX3 ENSG00000087008	3.85843	0.111994	0.192541	1.77852	0.568259	1.77346	1.82597	0.137071	0.0546014	0.689783
ACOXL ENSG00000153093	0.0247471	0.0275902	0.0708104	0.212551	0.0201093	0.00675328	0.265865	0.0177039	0.0309637	0.0452137
ACP1 ENSG00000143727	0.499405	1.2533	1.26878	1.76169	1.19614	0.709157	1.1497	1.96488	0.158737	0.00294641
ACP2 ENSG00000134575	3.17254	5.8543	2.24083	0.953932	4.3184	0.633744	2.78514	1.70697	0.240724	2.52566
ACP5 ENSG00000102575	0.158644	0.191577	0.0578868	0.0192734	0.0607508	0.177798	1.97804	1.27587	0.436417	2.40505
ACP6 ENSG00000162836	3.49272	2.85822	1.76275	0.791256	2.83109	0.0782618	0.190284	0.705236	0.971093	0.162663
ACP7 ENSG00000183760	0.0175692	0.00195221	0.0151763	0.00383117	1.19367e-09	0.0302271	0.0278082	0.088395	0.00632227	0.0470665
ACPP ENSG00000014257	41.803	20.4473	1.44966	0.0333027	34.2142	26.2146	36.6037	4.27331	11.9493	12.4574
ACPT ENSG00000142513	0.0297808	0.0320156	0.00697689	0.00103448	0.0952507	0.0297938	0.00725758	0.0471813	0.101732	0.0144455
ACR ENSG00000100312	0.000467442	0.0868031	0.00231819	0.0150013	0.016185	0.000430391	0.00571207	0.00674444	0.0167238	0.0211354
ACRBP ENSG00000111644	0.0307188	0.0214289	0.0190806	0.049421	0.0936006	0.153416	0.0972423	0.616241	0.138874	0.175221
ACRC ENSG00000147174	0.0719869	0.000101799	0.0036268	0.0593891	0.0127158	0.121756	0.0765039	0.0205786	0.121273	0.00340966
ACSBG1 ENSG00000103740	0.0280312	0.0416016	0.0739581	0.112613	0.214502	0.282692	0.190858	0.0871044	0.0861998	0.627036
ACSF2 ENSG00000167107	0.70246	0.818575	2.69295	0.795114	0.147704	0.846988	0.310708	0.222672	0.443438	0.00958617
ACSF3 ENSG00000176715	0.37257	3.68357	1.71016	0.139547	0.332624	0.594151	1.86937	1.52319	0.137834	1.49726
ACSL1 ENSG00000151726	2.59487	0.999678	0.138718	0.978357	1.54174	0.549843	1.4692	0.817328	1.66136	0.348964
ACSL3 ENSG00000123983	2.51659	3.73476	0.000279901	0.445194	3.12718	7.03548	3.89209	0.340358	0.0825495	2.4472
ACSL4 ENSG00000068366	0.0929851	0.00168741	0.00337393	0.377159	0.319842	0.350859	0.192018	0.0838875	0.0217365	0.184339
ACSL5 ENSG00000197142	0.0770755	0.120448	0.0684091	13.4712	0.0557416	0.384499	0.0336983	0.0474773	0.0161527	0.0199708
ACSL6 ENSG00000164398	0.0428871	0.0316025	0.0555754	0.012563	0.0460297	0.0240654	0.0691685	0.134361	0.020974	0.00492299
ACSM1 ENSG00000166743	4.56427	0.191638	0.0113072	1.35715	0.0159153	0.59639	0.0838993	0.667331	1.37079	0.210868
ACSM2B ENSG00000066813	0.0134609	0.114819	0.0754538	0.0613801	0.0115894	0.00465721	0.014632	0.00768158	0.0181519	0.0415441
ACSM3 ENSG00000005187	3.16566	0.180858	0.0224087	0.500342	0.58611	2.32508	1.37267	0.0326174	0.0794143	0.0191698
ACSM5 ENSG00000183549	0.0159856	0.0240759	0.0702548	0.236084	0.00949549	0.000447516	0.031824	0.0326136	0.00542494	0.00515913
ACSS1 ENSG00000154930	5.3567	10.5113	3.65467	8.1287	4.98239	5.77909	2.06395	1.63081	0.459959	1.89297
ACSS2 ENSG00000131069	0.554084	3.99323	0.631904	0.82849	1.48901	3.00474	0.938532	0.25216	7.85272	0.187987
ACSS3 ENSG00000111058	0.00151929	0.00710168	0.483027	0.0261563	0.0879165	1.05623	0.0902264	0.0503677	0.113899	0.0253746
ACTA1 ENSG00000143632	0.00520986	0.00407989	1.2037	0.123639	0.0118124	7.70904e-05	0.00397007	0.000212766	0.0108018	0.0146647
ACTA2 ENSG00000107796	1.42024	4.3484	45.8533	0.268243	2.20326	1.09778	0.597407	2.93042	12.5435	1.62847
ACTB ENSG00000075624	10.3413	45.3586	142.052	13.3526	14.7645	72.2905	7.84294	27.7089	55.1066	27.273
ACTBL2 ENSG00000169067	0.00313464	0.0160436	0.0121832	0.0106847	0.0177303	0.114586	0.00212057	0.00484095	0.0369864	0.000332287
ACTC1 ENSG00000159251	0.0122588	0.00716433	2.04979	0.0180309	0.0132633	0.00103757	0.0314877	0.0062668	0.805269	0.370652
ACTG1 ENSG00000184009	14.5543	0.0520116	21.2957	13.8791	21.3699	42.4373	9.60043	8.69878	20.8871	21.2214
ACTG2 ENSG00000163017	0.0851237	13.7391	77.0809	0.80762	0.225992	1.05112	2.02072	5.0377	25.037	3.928
ACTL10 ENSG00000182584	0.0269283	0.296516	0.425875	0.0196935	0.0867357	0.0907013	0.193636	0.0425218	0.211897	0.184769
ACTL6A ENSG00000136518	0.2455	0.179087	0.210002	0.439706	0.401752	0.0181115	0.362637	0.162649	0.169653	0.0174549
ACTN1 ENSG00000072110	3.5285	6.21333	21.7392	7.41003	5.49069	3.98553	2.78283	2.92977	7.35814	4.57369
ACTN3 ENSG00000248746	0.0564838	0.19304	0.0658441	0.000613818	0.0379961	0.0188442	0.0493279	0.0915897	0.00072426	0.0653178
ACTN4 ENSG00000130402	4.48983	9.01533	11.0501	4.35068	1.56939	0.739884	2.74192	4.83105	8.98216	1.30073
ACTR10 ENSG00000131966	0.995618	0.0127464	0.0814976	0.120772	0.030181	0.206746	0.635763	0.0544479	0.00561782	0.817005
ACTR1A ENSG00000138107	0.108772	8.54436	3.37487	2.87613	0.698899	0.187664	2.62342	1.09228	1.74765	0.200024
ACTR1B ENSG00000115073	5.72502	3.68578	5.37794	3.24468	5.02355	1.30721	1.14009	5.20739	1.62419	0.96127
ACTR2 ENSG00000138071	0.609119	2.28899	0.743171	1.66197	1.05132	1.75399	0.51202	0.665592	0.314794	0.504682
ACTR3 ENSG00000115091	1.34119	0.127982	0.11748	0.047992	0.329856	0.060187	1.43726	0.394025	0.289944	0.260826
ACTR3B ENSG00000133627	0.0843512	0.303808	0.0292378	0.168932	0.278657	0.0504614	0.0454827	0.0182597	0.0489156	0.0488634
ACTR3C ENSG00000106526	0.0177817	3.48709	0.0463526	0.46048	0.0426424	0.00933909	0.0106176	0.0552568	0.373602	0.169185
ACTR5 ENSG00000101442	0.0349787	0.0767668	0.369291	0.347057	0.0445412	0.013265	0.224554	0.0569896	0.288643	0.369653
ACTR6 ENSG00000075089	0.00674427	0.0718933	0.590734	0.0818423	0.00102723	0.288142	0.0519535	0.137214	0.492597	0.0255755
ACTR8 ENSG00000113812	1.72819	0.170398	0.28369	0.70851	0.0317523	0.235503	0.292041	0.866624	0.0626699	0.0930975
ACVR1 ENSG00000115170	0.223526	0.136385	0.0663627	0.000456187	0.0773227	0.278387	0.127825	0.058505	0.497597	1.2659
ACVR1B ENSG00000135503	0.0215436	0.0369261	0.0116963	0.350278	1.24945	0.436416	0.0563636	1.53015	0.00466789	0.47383
ACVR1C ENSG00000123612	0.00517711	0.00126641	0.00664266	0.117487	0.0636851	0.0272071	0.101436	0.0142467	0.0175156	0.0456154
ACVR2A ENSG00000121989	0.0408299	0.0605743	0.691197	0.0595539	0.0499438	0.274335	0.545658	9.28868e-05	0.307294	5.24708e-06
ACVR2B ENSG00000114739	0.0239936	0.176138	0.0399088	0.0260337	0.00235816	0.0242219	0.32369	0.0670953	0.0635769	0.0789042
ACVRL1 ENSG00000139567	0.151604	0.906348	1.04619	0.136463	0.0173623	0.011594	0.110504	0.413884	0.0588443	0.224901
ACY1 ENSG00000243989	0.319093	0.0888343	0.783813	0.154725	1.24044	0.19037	0.305444	0.0141459	0.0770305	0.0401481
ACY3 ENSG00000132744	0.353084	0.000600723	0.0877944	0.0730548	0.00458185	0.278941	0.0463517	0.0436689	0.361711	0.535429
ACYP1 ENSG00000119640	0.0131915	0.393022	0.0108405	0.948131	0.000542559	0.118735	0.13019	0.0164051	0.00542933	0.0623335
ACYP2 ENSG00000170634	0.066464	0.465349	0.106108	0.00977112	0.720955	0.120775	0.529162	0.571823	0.655005	0.0617389
ADA ENSG00000196839	0.00183508	0.304148	0.0612155	0.69114	0.12606	0.0345798	0.0122062	1.8575	0.116857	0.00428272
ADAD2 ENSG00000140955	0.0650889	0.0114559	0.00120666	0.021389	0.00940172	0.0651971	0.00447825	0.0146513	0.0550514	0.00298477
ADAL ENSG00000168803	0.16034	0.283391	0.122889	0.0681203	0.09646	0.0444414	0.046439	0.0567731	0.823677	1.73651
ADAM10 ENSG00000137845	1.40182	1.0819	0.0136816	0.369846	3.1205	0.0863188	3.13993	0.109316	0.153325	0.066993
ADAM11 ENSG00000073670	0.00301029	0.117203	0.0671125	0.104953	0.141124	0.0134305	0.0370946	0.101223	0.0163771	0.0187542
ADAM15 ENSG00000143537	0.0575004	10.2556	4.11494	2.33583	1.3468	0.0104495	1.13056	0.201463	3.77974	0.0974964
ADAM17 ENSG00000151694	0.337	0.52987	0.00879802	0.00474894	0.266681	0.34764	0.0685823	0.0359272	0.0436265	0.65988
ADAM19 ENSG00000135074	0.119309	0.596904	0.484099	0.0375206	0.0189275	0.161665	0.0590002	0.29076	0.654765	0.0162105
ADAM2 ENSG00000104755	0.03956	0.00161389	9.89852e-06	0.0143977	0.0283401	0.0250838	0.0248056	0.0114911	0.0546042	0.0535673
ADAM20 ENSG00000134007	0.00884677	0.0245224	0.00661081	0.00473688	0.0044046	0.0204599	0.0102082	0.00248286	0.00123316	0.00130757
ADAM22 ENSG00000008277	0.026645	0.121237	0.0154951	0.00086094	0.000721276	0.308277	0.250168	0.650295	1.65521	0.098557
ADAM23 ENSG00000114948	0.00720572	0.000210405	0.0228813	0.0506884	0.00260366	0.000836509	0.0191543	0.060988	0.0409394	0.00038536
ADAM28 ENSG00000042980	0.326588	0.0538112	0.217546	0.504645	0.116123	0.00657418	0.191545	0.246051	0.28261	0.0912716
ADAM32 ENSG00000197140	0.0177795	2.33027e-06	0.0275838	0.023547	0.0137485	0.00903652	4.7613e-07	0.0139414	0.00524022	0.0208794
ADAM33 ENSG00000149451	0.0409412	0.336925	5.44088	1.22474	0.760325	1.20649	0.159401	0.538545	4.62074	1.0545
ADAM8 ENSG00000151651	0.379937	1.13383	0.494855	0.228623	0.0737022	0.0934455	0.00495184	0.0752815	0.197699	0.0445062
ADAM9 ENSG00000168615	3.63519	0.351536	0.00945753	1.34383	5.15935	2.92559	1.39426	2.47156	0.303767	0.043736
ADAMTS1 ENSG00000154734	0.120011	0.156263	11.4625	0.0582365	0.00938682	0.0308279	0.073169	0.063395	3.94434	0.0405221
ADAMTS10 ENSG00000142303	1.32841	1.31121	1.67182	0.170199	0.183401	1.77928	0.429651	0.713888	0.00243982	0.044559
ADAMTS12 ENSG00000151388	0.0931812	0.0129477	0.357913	0.569464	0.0881866	0.0748505	0.0623115	0.0840708	0.000989881	0.165222
ADAMTS13 ENSG00000160323	0.213716	0.393047	0.846851	0.49788	0.247233	0.0609311	0.961196	0.234084	0.852528	0.217857
ADAMTS14 ENSG00000138316	0.00292438	0.0453418	0.112704	0.014036	0.0331701	0.000836361	6.05676e-07	0.0131954	0.0704805	0.615693
ADAMTS15 ENSG00000166106	0.0417376	0.016477	0.124154	2.30543e-05	0.0439966	0.0596416	0.00654225	0.0311154	0.0624749	0.15608
ADAMTS17 ENSG00000140470	0.39995	0.17364	0.0170941	0.187202	0.0218393	0.00565213	0.023575	0.0207838	0.0714166	0.0306466
ADAMTS18 ENSG00000140873	0.100123	0.00598396	0.0330129	0.0549961	0.107696	0.00146722	0.0327148	0.0817177	0.0213816	0.00323698
ADAMTS2 ENSG00000087116	0.0140508	0.0885102	0.130941	0.35742	0.029436	0.00457746	0.498692	0.0726339	0.00500951	0.0193976
ADAMTS3 ENSG00000156140	0.0739034	0.0118388	0.0291395	0.0147307	0.0169966	0.0216175	0.00804393	0.012442	0.042546	0.00111817
ADAMTS4 ENSG00000158859	0.251028	0.00114944	0.133023	0.000976151	0.27533	0.00634871	0.0271827	0.164076	0.0169473	0.0129652
ADAMTS5 ENSG00000154736	0.145207	0.0100024	0.0700492	0.100317	0.361371	0.260324	0.0343137	0.0227351	0.679309	0.0117604
ADAMTS7 ENSG00000136378	0.00694479	0.0348403	0.0253221	0.185057	0.100238	0.0482762	0.0350642	0.453035	0.339793	0.367035
ADAMTS8 ENSG00000134917	0.0882755	0.199671	0.0603554	0.594026	0.0139003	0.670655	0.0598136	0.00745425	0.0838052	0.000234564
ADAMTS9 ENSG00000163638	0.0549794	0.164567	0.159583	1.52679	0.952428	1.73593	0.258698	1.29088	0.0515071	0.454869
ADAMTSL1 ENSG00000178031	0.0741528	0.0442542	0.05952	8.91549	0.18984	0.264517	0.000878144	1.82833	2.92036	0.0816197
ADAMTSL2 ENSG00000197859	0.069346	0.398978	1.73213	0.265918	0.465485	0.00545325	0.0596358	0.307331	1.56168	1.41826
ADAMTSL3 ENSG00000156218	0.0115147	0.0238453	0.000287967	0.103506	0.020489	0.00350531	0.0230227	0.145295	0.0912723	0.487159
ADAMTSL4 ENSG00000143382	1.46301	0.137647	0.549201	2.20689	0.0928582	0.417148	1.02808	1.97726	0.413216	0.116018
ADAMTSL5 ENSG00000185761	8.68688e-06	0.0405875	0.701542	0.113467	0.0234601	0.00280431	0.00789403	0.0370519	0.0808649	0.201499
ADAP1 ENSG00000105963	0.00294655	0.364904	0.73081	0.0762373	0.00217957	0.157305	0.0237136	0.0977093	0.829877	0.000128427
ADAP2 ENSG00000184060	0.0954934	0.024111	0.0712096	0.0330604	1.74529e-06	0.0196454	0.0104577	0.221218	0.519709	0.464622
ADAR ENSG00000160710	5.72729	0.125485	8.0783	1.77096	3.4323	0.887776	6.71678	4.09637	3.29418	3.40931
ADARB1 ENSG00000197381	2.87082	0.44519	0.269324	0.831684	0.931199	1.31005	0.722183	0.159367	0.136578	1.28334
ADARB2 ENSG00000185736	0.0541457	0.0477006	0.00177897	0.14131	0.00627606	0.000810951	0.00177543	0.253455	0.0873913	0.0180383
ADAT1 ENSG00000065457	0.0852995	0.607874	0.0153135	0.0253935	4.019	0.37784	0.111365	0.0200744	0.015796	0.135916
ADAT2 ENSG00000189007	0.648901	0.199445	0.00451072	0.918222	0.170895	0.407078	0.466047	0.579693	0.0371003	0.053615
ADAT3 ENSG00000213638	0.00150629	0.0197314	4.65735e-07	0.0359742	0.0179767	0.00707839	0.112335	0.0816684	0.01129	0.00744159
ADCK1 ENSG00000063761	0.735134	1.02149	1.18532	0.793562	0.877737	0.0586145	0.289909	0.0160764	0.11615	0.361169
ADCK2 ENSG00000133597	1.53062	0.324727	1.69353	0.455574	0.457366	1.27663	0.30391	0.522233	0.429049	0.330163
ADCK3 ENSG00000163050	3.12321	2.02779	0.19663	3.02716	0.700761	3.0515	1.89521	1.71504	0.0939037	1.39672
ADCK4 ENSG00000123815	0.00819326	2.94276	2.38824	0.141785	0.0207535	0.00118638	2.10298	0.351985	0.184015	0.40515
ADCK5 ENSG00000173137	0.00156823	0.743868	0.576985	0.500451	0.742732	0.505128	0.133211	0.41609	0.028321	0.277539
ADCY1 ENSG00000164742	0.0570553	0.572829	0.0169279	0.12453	0.0218714	0.00154566	0.024335	0.0626189	0.00782209	0.157611
ADCY10 ENSG00000143199	0.0029068	8.24314e-05	0.0127962	0.0212272	0.0043083	0.0195646	0.049089	0.0422619	0.00955235	0.00118586
ADCY2 ENSG00000078295	1.57759	0.0146343	0.116724	0.0378471	0.0643517	0.139956	0.0389522	0.152169	0.0696063	0.880453
ADCY3 ENSG00000138031	0.127985	0.0301374	2.87238	2.17606	1.81393	0.172035	0.0227268	0.405585	0.135971	2.84748
ADCY4 ENSG00000129467	0.0785604	0.000501446	1.32806	0.141515	0.149306	0.476351	0.088023	0.28596	0.0371511	0.223432
ADCY5 ENSG00000173175	0.214487	1.70651	5.26443	0.27553	0.215201	0.0358042	0.83668	0.0100975	0.909233	1.8471
ADCY6 ENSG00000174233	0.0320991	3.38418	0.0328424	4.5207	3.08218	3.23934	3.02655	1.27331	2.29455	1.94214
ADCY7 ENSG00000121281	0.00410971	0.0476497	0.00222134	0.339902	0.125461	0.00673102	0.0242487	0.440519	0.0280292	0.11069
ADCY9 ENSG00000162104	0.00917281	0.81667	1.40762	0.00658773	0.00460356	0.0344944	0.0273036	0.104547	0.803936	0.0185249
ADCYAP1 ENSG00000141433	0.0351277	0.0228283	0.0504315	0.00969908	0.0229809	0.000560395	0.0272476	0.0187825	0.00475153	0.0287652
ADCYAP1R1 ENSG00000078549	0.0036708	0.0131611	0.383245	0.130505	0.120974	0.0416097	0.0289139	0.122531	0.0726118	0.0783807
ADD1 ENSG00000087274	2.32779	0.0590333	2.661	0.768472	2.28029	6.66538	1.54628	2.30041	1.02238	0.89881
ADD3 ENSG00000148700	0.00302575	1.96244	0.700798	0.0264518	0.17221	0.145712	0.31906	0.425719	0.553774	0.257533
ADGB ENSG00000118492	0.000212145	0.00504274	0.00755173	0.0104262	0.000374757	0.0221139	0.0134538	0.017238	0.0342028	0.0101807
ADGRA2 ENSG00000020181	0.0255211	2.54858	11.3946	4.02986	0.617829	0.0904268	0.0238127	3.34193	3.94102	0.523864
ADGRA3 ENSG00000152990	0.399645	0.435007	0.0520087	1.56208	0.237204	0.00744527	0.215268	0.0775949	0.00531626	0.0403096
ADGRB1 ENSG00000181790	0.140346	0.138455	0.00955322	0.0978827	0.601928	0.0845753	0.0808314	0.153513	0.0351301	0.0063001
ADGRB2 ENSG00000121753	0.314921	0.0217172	0.728517	0.0083693	0.0842593	0.135785	0.122222	0.0164401	0.247531	0.0489632
ADGRB3 ENSG00000135298	0.0908046	0.075414	0.234968	0.0460045	0.000642733	0.0566636	0.048536	0.0803719	0.0174457	0.00146416
ADGRD1 ENSG00000111452	0.00791795	0.0290342	0.0396681	0.127177	0.107931	0.142775	0.0168143	0.0893556	0.139946	0.411678
ADGRD2 ENSG00000180264	6.5551e-09	0.0453032	0.00880493	3.85423e-06	0.0833599	0.041219	0.0422427	0.14187	0.179899	0.0059796
ADGRE1 ENSG00000174837	0.0367517	4.26749e-05	0.0715579	0.00029862	0.0433604	0.00972363	0.0187003	0.00631571	0.160418	9.13334e-05
ADGRE2 ENSG00000127507	0.0256765	0.000962677	0.00217214	0.236792	0.00274632	0.21342	0.00334171	0.0510774	0.0446079	0.246445
ADGRE3 ENSG00000131355	0.0696703	0.000788608	0.00256273	0.0249236	0.009092	0.00411692	0.0483514	0.143109	0.0380396	0.000761488
ADGRE5 ENSG00000123146	0.890093	0.439051	2.79363	0.0702925	0.00483665	2.83623	1.00968e-05	2.41745	0.0385874	0.716204
ADGRF5 ENSG00000069122	0.0146589	0.0262004	0.0508148	0.0691859	0.00263588	0.0947596	0.0268808	0.00141873	0.05957	0.0416869
ADGRG1 ENSG00000205336	5.52825	4.03604	0.455321	3.57933	2.51336	2.45105	7.96559	1.38557	1.09105	1.74586
ADGRG2 ENSG00000173698	0.00726689	0.0329345	0.059863	0.058841	0.00657387	0.0777365	0.00163398	0.0253879	0.0650151	0.00111409
ADGRG3 ENSG00000182885	0.0497293	0.000840215	0.00393114	0.002189	0.00695524	0.0440818	0.0469752	0.0362768	0.000546171	0.001021
ADGRG4 ENSG00000156920	0.0274304	0.0233384	0.012697	0.0287712	0.00857223	0.0353946	0.0422244	0.00447634	0.00312748	0.00663389
ADGRG5 ENSG00000159618	0.00989794	0.0285143	0.0382469	0.00152402	0.0336605	0.182639	0.00735562	0.0855458	0.00123772	0.0750356
ADGRG6 ENSG00000112414	0.0411129	0.0644404	0.00389099	0.000730355	0.0132715	0.0276027	0.0328064	0.0186072	0.0437611	0.00202824
ADGRL1 ENSG00000072071	0.770871	3.88126	0.0580799	0.00980415	2.16792	0.928961	0.1182	0.169707	2.58276	0.416653
ADGRL2 ENSG00000117114	0.0113898	0.0628753	0.0525411	0.0410685	4.17035	0.616551	0.473448	0.372098	0.0615518	0.156076
ADGRL3 ENSG00000150471	0.000821474	0.0765344	0.00663749	0.0155059	0.012609	0.0031432	0.0388057	0.0363351	0.0529844	0.0156127
ADGRL4 ENSG00000162618	0.00988173	0.0262234	0.23741	0.399947	0.0204814	0.216443	0.0157916	0.0188822	0.00600439	0.0329035
ADGRV1 ENSG00000164199	0.0952168	0.0985529	0.000648635	0.0251159	0.0338729	1.32608	0.234281	0.0827501	0.000540843	0.543951
ADH1B ENSG00000196616	0.17912	0.00187481	0.288274	0.00197976	0.242951	0.18464	0.769303	0.00436664	0.0277529	0.00406986
ADH1C ENSG00000248144	0.0162508	0.0415475	0.00441148	0.0478255	0.0289071	0.000300513	0.0201701	0.0925652	0.00881877	0.0739087
ADH5 ENSG00000197894	6.31876	0.0156989	3.63706	2.13072	3.58328	3.38521	7.94298	3.30084	4.018	0.0340486
ADH6 ENSG00000172955	0.0188407	0.00610839	0.063198	0.00663616	0.0130809	0.0172235	0.253824	0.0135672	0.0530825	0.0253774
ADHFE1 ENSG00000147576	1.63434	0.698571	0.428023	0.104502	0.05982	3.30342	0.128784	0.77966	0.417731	2.05281
ADI1 ENSG00000182551	5.22238	15.0815	13.7678	7.66161	5.18598	6.62552	4.25658	4.22477	5.47829	4.63961
ADIPOR1 ENSG00000159346	0.820835	1.15048	1.33459	0.76512	0.071048	0.894678	7.73585	0.213354	0.111009	1.93774
ADIPOR2 ENSG00000006831	0.891048	0.375533	2.63155	0.788704	0.765615	1.23597	0.787865	1.64718	0.384069	0.279697
ADIRF ENSG00000148671	10.9861	10.7423	11.7972	1.0285	0.591048	2.45092	5.15473	1.9309	4.4686	10.5209
ADK ENSG00000156110	0.821825	0.0520421	0.027284	0.0120334	0.965064	0.16372	1.55809	2.31728	0.0411935	0.120881
ADM ENSG00000148926	0.0207824	0.0703128	0.0784561	0.202641	0.0727324	0.807201	0.05328	0.000256357	0.411983	0.369757
ADM2 ENSG00000128165	0.0959679	0.145693	0.347417	0.763411	0.251123	0.00601558	0.0975374	0.185454	0.107305	0.022159
ADM5 ENSG00000224420	0.00174214	0.0922966	0.1572	0.110993	0.138596	0.00572609	0.00142775	0.1024	0.029748	0.0254925
ADNP ENSG00000101126	0.558391	3.11349	1.82675	2.43466	1.86393	1.76784	0.335519	1.17589	0.225447	0.153858
ADNP2 ENSG00000101544	0.193604	0.518497	0.277633	0.0891258	1.09789	0.0704896	0.628737	1.22227	0.0134055	0.00989256
ADO ENSG00000181915	0.0018586	0.243158	0.0142636	0.196174	0.0597579	0.0273942	0.0252484	0.070532	0.466317	0.300224
ADORA1 ENSG00000163485	0.0217033	0.0224225	0.0340765	0.0149503	0.00732581	0.0253772	0.171472	0.0369623	0.175505	0.000759854
ADORA2A ENSG00000128271	0.0268186	0.00634903	0.0140615	0.0164139	0.0683454	0.00285321	0.0227717	0.00183177	0.00213262	0.0721464
ADORA2B ENSG00000170425	0.0263764	0.00375678	0.00551206	0.0573909	0.0136256	0.0404994	0.0148231	0.000722546	0.000123023	0.0215919
ADORA3 ENSG00000282608	0.227816	0.00279442	0.187605	0.0380455	0.00663319	0.0454677	0.144379	0.0320563	0.0245922	0.0212892
ADPGK ENSG00000159322	0.045315	0.124985	0.157695	5.79986	1.81265	3.27742	5.16096	0.556042	0.112799	8.70341
ADPRH ENSG00000144843	0.0127641	0.159914	0.0351046	0.288031	0.232039	0.077142	0.00833298	0.109803	0.155071	0.0896506
ADPRHL1 ENSG00000153531	1.56242	0.120497	0.00872566	1.24688	0.100034	0.149881	0.00319537	0.0509273	0.636977	0.0141092
ADPRHL2 ENSG00000116863	1.20089	0.0156971	0.897996	2.5749	0.135842	4.42751	1.07636	0.657576	0.0360622	1.05062
ADPRM ENSG00000170222	1.86966	0.0149942	0.0666378	0.366298	0.319657	0.00560415	0.0220827	0.116574	0.15636	0.544661
ADRA1A ENSG00000120907	0.047813	0.0305395	0.0769507	1.94182e-05	0.0678761	0.0294345	0.0118561	0.00156394	0.227235	0.0289561
ADRA1D ENSG00000171873	0.00128012	0.000246676	0.019395	0.294998	0.0565865	0.0371029	0.731305	0.250237	0.860466	0.000793352
ADRA2A ENSG00000150594	0.160263	0.0817113	0.246053	2.46282	0.00245362	0.852318	1.45983	0.0465384	0.0911464	0.143067
ADRA2B ENSG00000274286	0.00605207	0.0152795	0.000292287	0.00325363	0.0611382	0.0261371	0.00498061	0.0556595	0.243391	0.0412984
ADRA2C ENSG00000184160	0.126533	0.0267224	0.0697025	0.0268736	0.00471262	0.0518327	0.0504041	0.261141	0.0398392	0.000432639
ADRB1 ENSG00000043591	1.35114	0.0987457	0.0308914	1.3355	0.10903	0.162997	0.120781	0.522059	0.227804	0.358158
ADRB2 ENSG00000169252	0.274114	0.25331	1.3221	0.0661668	1.17773	0.90656	0.0270062	0.309003	0.0851028	0.120002
ADRB3 ENSG00000188778	0.104802	0.187268	0.00624953	0.0233264	0.00139489	0.128334	0.0871629	0.0612155	0.000230021	0.0005546
ADRM1 ENSG00000130706	1.17138	0.980689	1.78896	1.1308	1.24603	0.84321	1.10904	0.881194	0.326297	1.86181
ADSL ENSG00000239900	0.697442	0.0599735	0.797525	0.86322	1.22813	0.0406365	0.341498	0.915838	3.65861	1.0086
ADSS ENSG00000035687	0.540445	0.0050783	0.189597	0.178583	0.57434	1.34989	0.635385	0.0291684	0.276898	1.27362
ADSSL1 ENSG00000185100	0.391328	0.0874402	0.787436	1.07686	0.000127592	0.669642	0.316949	0.0166028	0.106422	0.155373
ADTRP ENSG00000111863	0.0106081	0.041382	0.00449994	0.000492769	0.0461484	0.0459961	0.000636443	0.0110016	0.0297598	0.146161
AEBP1 ENSG00000106624	0.00867316	5.35657	15.9706	2.43272	0.421458	1.621	1.35561	5.09551	7.87776	0.812146
AEBP2 ENSG00000139154	0.141653	0.605556	0.642674	0.0108	1.2499	0.0393272	0.00443138	0.00194659	0.025347	0.234895
AEN ENSG00000181026	0.0878085	0.00213202	0.0938574	0.995515	0.258772	0.000847915	0.71192	0.127026	0.0496465	4.97566
AES ENSG00000104964	0.313732	21.5451	6.85611	1.1084	5.70382	2.33519	1.21498	8.25578	11.7926	3.24937
AF011889.5 ENSG00000241489	0.030472	0.00684231	0.043701	0.00717938	0.00608723	0.0650248	0.000432583	0.0217564	0.0226798	0.015692
AF131216.1 ENSG00000280273	0.0426979	0.0463991	0.0274366	0.0290518	0.000947096	0.0248289	0.0150166	0.0161885	0.113246	0.0308118
AFAP1 ENSG00000196526	0.215531	0.0477538	0.339297	0.51039	0.77263	0.142367	0.503253	0.23733	1.15195	0.310986
AFAP1L1 ENSG00000157510	0.0261607	0.816073	0.1332	0.219056	0.110057	0.0582482	0.364674	0.000648011	0.361971	0.00148319
AFAP1L2 ENSG00000169129	0.290924	0.21038	0.0240852	0.00804351	0.150735	0.00888205	0.0093133	0.0628833	0.227355	0.00448048
AFF1 ENSG00000172493	0.397145	0.453891	0.0489791	0.607271	0.612012	0.595341	0.60652	0.273568	0.0303484	0.339568
AFF2 ENSG00000155966	0.0037053	0.0558528	0.010349	0.0250492	0.0174555	0.00447375	0.0209691	0.0215455	0.0248392	0.0104935
AFF3 ENSG00000144218	1.98524	0.336374	0.0505486	1.42366	0.650898	2.94859	2.11245	0.703733	0.262837	2.04806
AFF4 ENSG00000072364	0.609714	0.547533	1.95222	0.00907313	0.271642	0.788392	0.219832	0.456698	0.0577999	0.59949
AFG3L2 ENSG00000141385	3.7189	4.35594	0.219176	2.10013	0.243733	4.98487	0.031861	0.338641	0.0387691	0.010652
AFMID ENSG00000183077	3.37514	0.49214	1.91823	4.10657	1.03387	3.91591	1.35874	1.09347	0.408752	0.0345544
AFTPH ENSG00000119844	1.92342	0.617212	0.0437027	1.11584	0.477257	0.329354	0.0439464	1.11628	0.0710356	0.801589
AGA ENSG00000038002	0.0638764	0.0516387	0.500746	0.121624	0.534192	0.108655	0.104892	1.04101	0.199998	0.03059
AGAP1 ENSG00000157985	0.396893	0.0790877	0.906745	0.141	0.702133	0.0803833	0.0134812	0.198594	0.16486	0.09869
AGAP14P ENSG00000279058	0.0227055	0.0128354	0.00247551	0.00499071	0.0497462	0.00403864	0.00803091	0.0887902	0.0499196	0.153933
AGAP2 ENSG00000135439	0.0453828	0.0735326	0.024922	0.00257	0.412088	0.0772858	0.0250037	0.0138948	0.117814	0.00645457
AGAP3 ENSG00000133612	0.450026	4.25584	0.300735	0.879593	1.44379	0.102672	1.84197	0.0179855	1.66388	1.22555
AGAP4 ENSG00000188234	0.0347807	0.58385	0.711959	0.213355	0.590744	0.443639	0.0795907	0.280915	0.300866	0.0835431
AGAP5 ENSG00000172650	0.0775478	0.0195158	0.0461915	0.00531574	0.0186195	0.00360067	0.00364778	0.0176367	0.0366218	0.0019506
AGAP6 ENSG00000204149	0.11829	0.099032	0.842027	0.873507	0.60445	0.323465	0.251801	0.278916	0.121889	0.323489
AGAP9 ENSG00000204172	0.231992	0.000424641	0.0807649	0.000751864	0.550062	0.00315776	1.03269	0.196849	0.598714	0.0282249
AGBL2 ENSG00000165923	0.231267	0.0124982	0.00561844	0.0436322	0.0195839	0.0502432	0.00601519	0.0453098	0.0105097	0.00499799
AGBL3 ENSG00000146856	0.0137497	0.0362183	0.253769	0.00815237	0.148837	0.0290506	0.19414	0.0663415	0.187403	0.000749923
AGBL4 ENSG00000186094	0.317874	0.078799	0.101605	0.126078	0.0164073	0.00578272	0.00263111	0.0189058	0.0454658	0.00154958
AGBL5 ENSG00000084693	0.96571	2.65437	1.68529	0.301247	0.303802	1.36198	0.732801	1.18912	1.28425	0.332266
AGER ENSG00000204305	0.0738892	0.476467	0.767131	0.0669589	0.103634	0.947912	0.225378	1.03948	0.00498879	0.061523
AGFG1 ENSG00000173744	0.264319	0.0136315	0.165081	0.167917	1.11898	0.319449	6.83094e-07	0.159954	0.0375136	0.342619
AGFG2 ENSG00000106351	0.184744	1.51474	1.37268	0.200808	0.980279	1.80972	0.391349	0.695305	1.37496	1.25567
AGGF1 ENSG00000164252	0.110437	0.145638	0.000271821	0.16179	0.217157	0.0458232	1.68663	1.05502	0.170988	0.0276132
AGK ENSG00000006530	0.0230986	0.0203905	0.0553674	0.260832	0.127273	1.0305	0.103628	0.414222	0.0196217	0.70977
AGL ENSG00000162688	0.547564	0.252863	0.0105558	0.00141853	0.0198737	0.549268	0.243782	0.0204651	0.0131628	0.0208576
AGMAT ENSG00000116771	0.0438585	0.0533017	0.130826	0.0515709	0.0185021	0.0182506	0.0105233	0.00209334	0.0483221	0.0906347
AGMO ENSG00000187546	0.057676	0.000175548	0.0104888	0.0143803	0.00151164	0.00559515	0.0044653	0.0454061	0.0145859	0.0378894
AGO1 ENSG00000092847	0.138758	0.0589727	3.11217	0.79452	0.405424	0.850726	1.34752	1.5333	0.0477713	0.0126825
AGO2 ENSG00000123908	2.44288	0.120401	0.536	0.310479	0.291399	0.0206623	0.59312	0.146417	1.95743	0.000346183
AGO3 ENSG00000126070	0.026017	1.01098	0.951	0.195943	0.069259	0.0617591	0.679781	0.00651761	0.0326057	0.429085
AGO4 ENSG00000134698	0.942658	0.337584	0.0118493	0.169787	0.319283	0.0242778	0.0435871	0.733583	0.241188	0.311953
AGPAT1 ENSG00000204310	1.21209	4.95795	4.53584	1.08752	6.16148	2.82023	0.374294	2.76188	2.03549	0.286086
AGPAT2 ENSG00000169692	0.769311	3.31669	1.93508	0.257362	1.23934	0.575839	0.157235	1.17894	0.885271	0.683674
AGPAT3 ENSG00000160216	2.41005	1.73851	3.23707	1.05805	0.183387	0.0780437	2.63268	0.697154	3.21865	1.0538
AGPAT4 ENSG00000026652	0.0506117	0.771289	0.0054421	0.291829	0.0166806	0.343273	0.0107504	0.226775	0.124319	0.182419
AGPAT5 ENSG00000155189	0.0809109	0.0365531	0.346924	0.000584921	0.181292	0.0262504	0.0278774	0.182628	0.0361687	0.0206228
AGPS ENSG00000018510	0.0114492	0.383287	0.298728	0.0720408	0.0598409	0.0145527	0.0116413	2.22833	0.0170381	0.0493234
AGR2 ENSG00000106541	1.2028	1.73305	5.3381	33.8172	1.83412	0.0153443	0.310923	0.188681	0.902411	0.0283011
AGR3 ENSG00000173467	0.0356628	0.016655	0.00750793	0.969568	0.022963	0.0187538	0.00156629	0.00463604	0.0273528	0.00647846
AGRN ENSG00000188157	1.02972	0.169	0.14931	0.17874	0.468487	2.32078	0.929921	2.06712	0.643868	0.964949
AGRP ENSG00000159723	0.0332153	0.00264802	0.0384093	0.0563276	0.00882491	3.18042e-05	0.00988028	0.0413732	2.52368e-06	0.0548438
AGT ENSG00000135744	0.0474999	0.0878528	1.37186	0.0140218	0.0384454	0.104508	1.14263	1.30602	0.00533015	0.096311
AGTPBP1 ENSG00000135049	0.0176518	0.0338967	0.0902095	0.0861453	0.00742786	4.83536e-06	0.0257984	0.0571783	0.34449	0.0109466
AGTR1 ENSG00000144891	0.000537207	0.00860385	0.119653	0.0565122	0.010983	0.000838387	0.0174804	0.00315937	0.0154291	0.178316
AGTRAP ENSG00000177674	7.10704	5.61461	3.0822	1.31913	3.35188	5.54252	5.53297	2.75888	2.10923	2.65219
AHCTF1 ENSG00000153207	1.00296	0.352284	0.155703	0.643589	0.0667332	0.00339611	0.836848	0.0506656	0.0971794	0.628783
AHCY ENSG00000101444	7.16757	0.0877612	6.11535	2.01835	2.97273	0.0386883	3.68151	5.67383	1.31381	5.62752
AHCYL1 ENSG00000168710	0.266185	3.17731	0.00969594	2.96265	2.38261	3.54473	1.52947	6.0529	4.04921	1.4979
AHCYL2 ENSG00000158467	0.130594	0.140847	0.603405	0.670574	0.00911282	1.79454	0.113226	0.0418545	0.132928	0.0324254
AHDC1 ENSG00000126705	2.60851	2.78108	2.11334	0.269348	0.237764	0.0292125	0.355753	2.6673	0.362611	0.295398
AHI1 ENSG00000135541	2.44938	0.804504	0.186164	2.96132	3.96127	0.363538	1.49626	0.38794	0.236379	0.25058
AHNAK ENSG00000124942	5.43262	6.57746	8.59961	4.77679	8.16483	6.13862	4.11874	0.37292	7.11341	7.80618
AHNAK2 ENSG00000185567	0.10308	2.92037	5.43739	0.0179467	0.0372987	0.108896	0.010954	0.0259851	0.761005	0.0180798
AHR ENSG00000106546	0.0275607	0.0199394	0.0877726	0.0609175	0.000682278	0.0656673	0.00025518	0.520901	0.00262584	0.739538
AHRR ENSG00000063438	0.0357001	0.0339472	0.00720763	0.00990892	0.0157317	0.017752	0.0338125	0.110891	0.000734254	0.000306873
AHSA1 ENSG00000100591	0.640948	3.50284	1.07814	1.87631	0.0599263	2.33509	2.26066	2.37631	0.228216	1.70514
AHSA2 ENSG00000173209	1.52596	0.604224	0.794027	0.0900053	0.643863	1.45408	0.319455	0.854899	0.131131	0.149085
AHSG ENSG00000145192	0.00858268	0.000864892	0.0180898	0.0216138	0.0107499	0.0252211	0.0321761	0.0798835	0.00134976	0.0296659
AICDA ENSG00000111732	0.0496242	0.0120357	5.54304e-06	0.0141859	0.0326345	0.0364647	0.0334272	0.0289191	0.0178997	0.0241345
AIDA ENSG00000186063	0.0953776	0.0146315	0.0403367	0.000372062	0.0642749	0.171284	0.59797	0.0118123	0.0729443	0.0629114
AIF1 ENSG00000204472	0.060929	0.0459092	1.95231	0.0357134	0.10388	0.116455	0.118636	0.908269	0.929303	0.366489
AIF1L ENSG00000126878	0.030493	0.295668	0.738255	0.496415	0.0642174	0.0207265	0.00534334	0.336588	0.456737	0.0547772
AIFM1 ENSG00000156709	2.78833	1.38952	0.767064	0.04392	0.025165	4.29268	0.334705	0.900613	0.747561	2.5033
AIFM2 ENSG00000042286	0.151167	0.0322652	1.97559	0.119882	0.00492813	0.0455701	1.4929	0.00110568	0.0866285	0.113282
AIFM3 ENSG00000183773	0.00287791	0.017958	0.251908	0.0787036	0.336435	0.0607029	0.0186293	0.00168369	0.0144783	0.118689
AIG1 ENSG00000146416	0.0401074	1.67675	3.03217	0.888443	1.53966	0.0373124	0.276997	0.249971	0.141924	2.51461
AIM1 ENSG00000112297	0.015092	0.181752	0.0827109	0.47387	1.04068	0.744317	0.136087	0.839844	0.045187	0.0128671
AIM1L ENSG00000176092	0.00096496	4.98313e-05	0.0374429	0.00484524	0.00322643	0.00774013	0.174078	0.0953029	0.000194872	0.00680665
AIM2 ENSG00000163568	0.0225385	0.0200711	0.0148434	0.00840499	0.0603108	0.0138607	0.00794059	0.0395455	0.0902027	0.0289581
AIMP1 ENSG00000164022	0.216458	0.0596676	0.326426	0.215708	0.730379	0.655168	1.21042	1.05298	2.06445	0.0848112
AIMP2 ENSG00000106305	0.203249	0.000737296	0.01249	0.00903859	0.010205	0.800924	0.680023	0.0619395	0.994787	1.66744
AIP ENSG00000110711	1.33338	6.33605	3.56164	0.042049	1.402	0.00268435	0.758328	0.76032	0.518848	0.144405
AIPL1 ENSG00000129221	0.0106777	0.00741325	0.0408717	0.0853835	0.00455328	0.0169707	0.0467776	0.0677668	0.0507659	0.0608698
AIRE ENSG00000160224	0.0184054	0.0103034	0.031098	0.000128563	0.016345	0.0124832	0.00401079	0.000501212	0.0114688	0.000598497
AJAP1 ENSG00000196581	0.110343	0.00290478	0.0596766	0.0042738	0.0383417	0.213112	0.0769329	0.00178069	0.00698415	0.0020297
AJUBA ENSG00000129474	0.00276909	0.114024	0.000615626	0.11477	9.70509e-05	1.16153	0.663913	0.0684932	0.0494068	0.0821326
AK1 ENSG00000106992	0.0707602	0.936403	0.620926	0.239937	1.08617	0.0878025	0.10141	0.0782766	0.28808	0.503913
AK2 ENSG00000004455	1.43044	0.43182	0.70432	5.19851	2.47716	1.87411	6.79109	3.00798	1.80994	0.155725
AK3 ENSG00000147853	0.0537125	0.747801	0.0410986	0.438652	1.254	0.0722231	0.0865466	1.29404	0.0865134	0.031619
AK4 ENSG00000162433	0.0778897	0.0456747	0.0281386	1.66995e-05	0.915623	0.657672	0.0748681	0.0801356	0.150863	0.119638
AK5 ENSG00000154027	0.00369682	0.0289306	0.0405766	0.0658536	0.054812	0.0108779	0.00374082	0.0553045	0.018645	0.0271564
AK6 ENSG00000085231	0.0100746	0.0279462	0.47924	0.186261	0.528829	0.864871	0.67597	0.79562	0.0269052	4.28201e-05
AK7 ENSG00000140057	0.0361448	0.0201863	0.0421566	0.00144152	0.0466995	0.0931394	0.0421837	0.0225835	0.0115368	0.0391971
AK8 ENSG00000165695	0.0739899	0.00184387	0.0947354	0.0212822	0.268644	0.0278588	0.0951108	0.00732662	0.0126549	0.135251
AK9 ENSG00000155085	0.143696	0.486221	5.22819e-06	0.374167	0.0320246	0.0145633	0.0832249	0.0050926	0.494037	0.0803709
AKAP1 ENSG00000121057	7.26776	5.22539	4.28692	5.5653	4.99386	0.881266	5.08035	2.6956	3.49952	0.877663
AKAP10 ENSG00000108599	0.520825	0.0496357	0.116876	0.02383	0.178529	0.194107	0.60748	0.357271	0.121923	1.88929
AKAP11 ENSG00000023516	0.699684	0.00439472	1.26632	0.041925	0.186159	1.98613	0.0718641	0.0037154	0.0570972	0.794657
AKAP12 ENSG00000131016	0.152997	0.0985597	0.784262	0.0639263	0.0288892	0.418635	0.147479	0.0159085	0.835528	0.155657
AKAP13 ENSG00000170776	0.00878681	0.195832	1.80053	0.88932	0.493295	1.71043	0.13569	0.359452	0.803781	0.229423
AKAP17A ENSG00000197976	0.494152	2.31605	0.0848531	1.14793	4.18712	0.405248	0.616241	2.94902	0.375363	0.108964
AKAP3 ENSG00000111254	0.0235367	0.338608	0.102144	0.123389	0.00179408	0.0331112	0.0394649	0.00184622	0.00251803	0.0723982
AKAP5 ENSG00000179841	0.0113703	0.028188	0.0273641	0.0583103	0.00591938	0.014239	0.0388145	0.00120002	0.017079	0.0178743
AKAP6 ENSG00000151320	0.0278492	0.0134538	0.0349872	0.0058966	0.00440135	0.200831	0.00938088	0.0464003	0.0148928	0.0147522
AKAP7 ENSG00000118507	0.00860644	0.0478591	0.196892	0.29704	0.359338	0.0291999	0.878175	0.0651422	0.048021	0.0180783
AKAP8 ENSG00000105127	5.56868	2.38269	3.44638	2.16139	0.968318	0.0621479	0.00614494	4.17668	1.72618	2.90367
AKAP8L ENSG00000011243	1.74493	4.11841	1.03035	3.67271	1.94631	1.99015	4.31695	3.84744	2.60366	0.913121
AKAP9 ENSG00000127914	2.3241	0.0556323	0.248159	1.93395	0.449089	3.08291	1.25478	0.052401	1.34709	0.260525
AKIP1 ENSG00000166452	0.16631	1.01232	0.341681	0.0718686	0.176587	0.786688	0.934141	1.88358	0.173037	1.06332
AKIRIN1 ENSG00000174574	0.505784	0.0763089	2.07187	0.00036962	1.09202	0.76939	0.196533	0.126762	0.0991871	0.00264595
AKIRIN2 ENSG00000135334	0.0469416	0.0158025	0.0528706	0.00341249	0.181054	0.0155082	0.873945	0.062365	0.289144	0.00350496
AKNA ENSG00000106948	0.743337	0.122313	3.60951	1.65965	1.06182	0.236922	0.187423	0.485426	0.493914	0.815788
AKR1A1 ENSG00000117448	14.5398	5.45131	7.53699	2.59021	3.84889	1.82539	3.88622	4.33864	5.98595	3.02708
AKR1B1 ENSG00000085662	4.63636	0.058279	1.04665	2.27335	0.262005	0.0422941	0.249113	3.36589	3.11719	0.178028
AKR1B10 ENSG00000198074	0.00293377	0.00438365	0.0108811	0.00737231	0.025545	0.000609945	0.00733947	0.0257266	0.0234095	0.0141355
AKR1C1 ENSG00000187134	0.00565455	1.02236	4.44816	0.0300145	0.126256	0.0331865	0.00328919	0.143808	0.442107	0.010439
AKR1C2 ENSG00000151632	0.0346869	0.00835396	0.939017	0.0280362	0.260303	0.155688	0.0219736	0.214762	2.70635	1.73324
AKR1C3 ENSG00000196139	0.203715	0.239313	0.0309898	0.0477301	1.17477	0.0195719	0.0747256	0.450061	0.0986321	0.115557
AKR1E2 ENSG00000165568	0.0224751	0.0582783	0.00405454	0.0837288	0.0063793	0.00549904	0.018287	0.0195961	0.0207457	0.0331407
AKR7A2 ENSG00000053371	0.404069	0.0600344	7.28362	4.69666	4.70923	4.4064	4.74521	2.63442	2.87105	4.80675
AKR7A3 ENSG00000162482	0.0849277	0.0225882	0.0689349	0.110642	0.0458524	0.0437434	0.00600588	0.277098	0.000211872	0.759107
AKR7L ENSG00000211454	0.0025768	0.047994	0.166834	0.0479285	0.0568173	0.00216227	0.0340112	0.00332906	0.147009	0.0666296
AKT1 ENSG00000142208	3.21584	8.34712	8.15859	2.71547	6.71701	4.87547	5.30409	4.07495	2.30864	3.53913
AKT1S1 ENSG00000204673	0.164558	7.32802	0.571272	1.45246	1.2908	0.927893	0.812639	0.670737	0.849435	0.980548
AKT2 ENSG00000105221	0.637611	5.85653	9.54264	1.33783	2.76347	3.5075	2.84962	2.0168	1.06417	2.86127
AKT3 ENSG00000117020	7.55061	0.151317	0.334374	5.63445	0.0801357	0.0659887	0.71563	0.169636	0.519871	1.29412
AKTIP ENSG00000166971	0.433177	0.206019	0.0240171	0.0382452	0.24297	1.17623	0.605568	0.010577	0.0206528	0.00867687
AL049794.1 ENSG00000280240	0.00894984	0.0226708	0.00129094	0.0491642	0.00558935	0.000272324	0.118899	0.000971489	0.00432102	0.0569552
AL049872.1 ENSG00000279963	0.149883	0.132948	0.00260755	0.0182121	0.00654149	0.0228747	0.00667006	0.0199623	0.00721833	0.0104173
AL354828.1 ENSG00000279282	0.00220535	1.54459e-05	0.0134276	0.0050533	0.000125306	0.0229569	0.0812524	0.0166991	0.00717869	0.038193
AL354828.2 ENSG00000280175	0.11803	0.115375	1.33019e-05	0.0144094	0.000184888	0.0276561	0.01788	0.0047182	0.00126081	0.0320295
AL356053.1 ENSG00000150076	0.0184189	0.00909749	0.060243	0.00319671	0.0331187	0.000311227	0.00373117	0.0658303	0.00457036	0.0913918
AL358852.1 ENSG00000278899	0.000479841	0.000776054	0.0097484	0.0341154	0.106649	0.00213249	0.0506845	0.0696893	0.0525137	0.00319298
AL365181.1 ENSG00000280316	0.00177206	0.0133709	0.099265	0.0120753	0.051548	0.0076104	0.0198061	0.00283993	0.0238905	0.000525951
AL513523.2 ENSG00000279767	0.0386156	0.364425	0.000899018	0.00707473	0.167295	0.0144223	0.00961036	0.118787	0.00939651	0.448734
AL589743.1 ENSG00000279508	3.23298	5.5754	0.0239387	0.253315	0.748487	0.000210971	0.866813	0.062944	0.130117	0.450224
ALAD ENSG00000148218	0.0618757	0.478518	0.447877	1.05724	4.06312	0.613976	2.00709	0.747744	0.336477	0.245302
ALAS1 ENSG00000023330	0.0482727	0.000204296	0.233752	0.561364	0.766118	0.301136	0.368878	2.33199	0.701292	1.09957
ALAS2 ENSG00000158578	0.0228307	0.0459113	0.0264794	0.0353868	0.0774088	0.00224003	0.00900459	0.0463968	0.014559	0.0167018
ALB ENSG00000163631	0.35383	0.00318547	0.00300988	0.0172017	0.00326125	0.0143382	0.0337677	0.127379	0.00739236	0.0452453
ALCAM ENSG00000170017	0.425845	1.17829	0.00762777	1.70535	1.98568	0.579744	0.897706	0.0437478	0.0350223	0.382545
ALDH16A1 ENSG00000161618	0.0146256	2.03723	2.40948	0.11592	0.0219482	0.00986757	0.344312	0.236394	1.0087	2.96708
ALDH18A1 ENSG00000059573	2.20941	0.448334	3.56717	1.3629	1.31875	0.414234	7.00721	4.41256	2.05429	0.373808
ALDH1A1 ENSG00000165092	3.36629	0.00247952	0.751216	0.299532	0.232522	0.0856778	0.00293331	0.0674414	0.0182065	0.0765953
ALDH1A2 ENSG00000128918	1.6842	0.0818161	0.24963	0.276907	0.0102061	0.0221124	0.109202	1.55392	3.33726	0.00797229
ALDH1A3 ENSG00000184254	1.43471	0.45887	0.0789238	0.559355	0.353397	1.89331	0.809912	0.904932	0.277957	0.844001
ALDH1B1 ENSG00000137124	0.560323	0.775539	4.71245	1.22862	0.119662	1.60765	2.62433	0.129537	1.05025	0.120661
ALDH1L1 ENSG00000144908	0.42508	0.0424833	0.0784107	0.0130678	0.593484	0.340542	0.581664	0.0762604	1.676	0.17813
ALDH1L2 ENSG00000136010	0.0359562	0.0319723	1.07655	0.0458109	0.00439716	0.0892459	0.00561478	0.0580303	0.0581577	0.015462
ALDH3A1 ENSG00000108602	0.0273086	0.07813	0.283052	0.593992	0.0317523	0.0959869	0.999737	0.0664824	1.16529e-06	0.304375
ALDH3A2 ENSG00000072210	0.414263	4.5983	3.94984	0.885937	5.95296	1.3513	1.1438	0.256928	0.507736	2.57468
ALDH3B1 ENSG00000006534	0.0893785	0.3986	0.104664	0.30481	0.101399	0.0218103	0.120968	0.0926079	0.0277813	0.0645232
ALDH3B2 ENSG00000132746	0.00440023	0.0443217	4.33239e-05	0.36662	0.0334088	0.0100792	0.0634754	0.0220085	0.0286494	0.30129
ALDH4A1 ENSG00000159423	4.51636	10.4567	2.21439	0.00409043	2.45657	3.87175	0.513491	2.8383	0.169246	0.0689814
ALDH5A1 ENSG00000112294	0.0313155	0.367217	0.0078483	0.0755907	0.0800767	1.11643	0.0474037	0.28729	0.436963	0.118612
ALDH6A1 ENSG00000119711	0.0857509	3.93705	0.082941	0.310941	3.78891	1.31146	1.35159	0.737209	0.155545	2.64971
ALDH7A1 ENSG00000164904	5.76846	0.403615	1.1946	1.12803	3.35394	0.113622	1.76673	0.894244	0.270184	1.73744
ALDH8A1 ENSG00000118514	0.000760726	0.000133653	0.071597	0.147815	0.00104231	0.0639166	0.0298675	0.0942654	0.00768472	0.00429712
ALDH9A1 ENSG00000143149	2.22705	0.136437	0.464651	0.00237562	7.69138	0.575772	0.994625	1.67621	1.17595	0.843927
ALDOA ENSG00000149925	5.28241	9.8693	11.0889	2.85377	1.45825	5.5916	2.58041	3.28969	5.21346	4.66459
ALDOB ENSG00000136872	0.00947742	0.00861794	0.0178698	0.0107466	0.0115818	0.0178711	0.00777402	0.0187439	0.00424705	0.00289348
ALDOC ENSG00000109107	4.69814	1.51417	2.1963	0.543828	0.208583	1.16209	0.757719	0.482429	0.101271	2.20817
ALG1 ENSG00000033011	1.21305	0.705258	0.0888017	1.87124	0.888689	1.68868	0.631717	1.07055	0.797806	1.4054
ALG10 ENSG00000139133	0.0313514	0.0106202	0.0301415	0.0243621	0.00772673	0.0175309	0.000911455	0.00333192	0.0195076	0.0792275
ALG10B ENSG00000175548	0.000278098	0.250393	0.0756554	0.286727	0.209098	0.115726	0.0528815	0.25466	0.101356	0.376695
ALG11 ENSG00000253710	0.0777325	0.0475096	0.053114	0.0174095	0.0128431	0.0741699	0.0251885	0.00661847	0.0278757	0.0182322
ALG12 ENSG00000182858	0.83856	4.8908	4.06663	2.59313	2.87788	0.10584	1.50521	0.204009	0.497662	1.684
ALG13 ENSG00000101901	1.36716	0.299247	0.138968	0.205542	0.218284	0.502298	1.01321	0.259122	0.037102	0.932414
ALG14 ENSG00000172339	2.32062	0.00725939	0.257751	0.341191	0.0558435	0.141249	0.0191876	0.0122657	0.100259	0.180749
ALG1L ENSG00000189366	0.0819579	0.000951699	0.0412351	0.0108479	0.00832082	0.0142763	0.01708	0.00374175	0.0107282	0.104929
ALG1L2 ENSG00000251287	6.6939e-05	0.019053	0.0411806	0.00788539	0.0182851	0.119532	0.00455004	0.0319759	0.0108391	0.00374915
ALG2 ENSG00000119523	1.48886	1.05663	0.112275	0.0117387	2.93046	1.48328	0.17596	0.759957	2.19884	0.436805
ALG3 ENSG00000214160	2.8094	2.69416	0.943321	1.47734	0.340585	1.85851	0.219918	0.0980954	3.5792	0.465375
ALG5 ENSG00000120697	0.11256	0.238515	0.355535	0.373153	0.99415	1.79358	0.277839	0.0835408	1.35003	0.0748988
ALG6 ENSG00000088035	0.720884	0.0193704	0.0337782	0.0293496	0.0929093	0.200881	0.28841	0.000113249	0.0302744	0.27955
ALG8 ENSG00000159063	1.74785	0.000866132	1.17698	1.52044	1.04587	0.157468	0.195183	0.311042	0.640655	0.176985
ALG9 ENSG00000086848	0.0689413	0.0253395	0.01219	0.0713614	1.71351	0.0761907	0.159442	0.0298275	0.0573155	0.126473
ALKBH1 ENSG00000100601	9.40976e-05	0.0257413	0.256783	0.00409232	0.0227931	0.525914	0.071814	0.153732	0.0376989	0.0372489
ALKBH2 ENSG00000189046	0.980439	0.264761	0.222861	1.07456	0.00556928	0.247018	0.471842	1.22696	0.170341	0.359923
ALKBH3 ENSG00000166199	1.10938	0.967729	0.204812	2.43274	2.95051	1.193	1.06532	0.38742	0.639441	0.61068
ALKBH4 ENSG00000160993	1.19034	2.07009	0.147307	1.41484	1.03495	0.00442696	0.208738	1.09021	0.422799	0.535407
ALKBH5 ENSG00000091542	2.30794	2.06304	3.22597	1.87866	4.74577	1.5482	1.50397	8.04917	1.55442	2.22602
ALKBH6 ENSG00000239382	1.57231	1.33734	1.3732	1.60757	0.534752	0.337066	0.0596161	0.54137	0.0152968	0.44468
ALKBH7 ENSG00000125652	1.31003	8.12189	3.84164	3.78525	1.04521	1.04938	2.10587	1.7149	4.45279	1.67543
ALKBH8 ENSG00000137760	0.166626	0.00182357	0.0134237	0.0144442	0.00686926	0.431697	0.0397639	0.00749419	0.0398286	0.592387
ALMS1 ENSG00000116127	0.185426	0.0285741	0.00914493	0.0183734	0.0545828	0.0954914	2.02791	0.0996058	0.000556011	0.0549091
ALOX12 ENSG00000108839	0.0137892	0.0061565	0.0464782	0.00937453	0.0500184	8.6266e-11	0.0555453	0.0382515	0.0347782	0.00863021
ALOX12B ENSG00000179477	0.0147159	0.0501004	0.00766266	0.0314792	0.0474403	0.000969117	0.0208081	0.0325574	0.0137414	0.0236691
ALOX15 ENSG00000161905	0.178021	0.00191763	0.0206584	0.0118827	0.000204314	0.00186588	0.0072669	0.124375	0.078393	0.0554133
ALOX15B ENSG00000179593	3.07609	0.213674	6.93287	1.57574	0.343136	0.132877	0.0238945	0.370858	0.312288	4.63005
ALOX5 ENSG00000012779	0.118357	0.092888	1.59074	0.145853	0.398717	0.00285002	0.0300577	0.174427	0.0445323	0.163572
ALOX5AP ENSG00000132965	0.0138467	0.0545565	0.23576	0.972719	0.073912	0.0443638	0.180961	0.863722	0.0659443	0.103974
ALPK1 ENSG00000073331	0.04193	0.717958	0.348491	0.180213	0.333941	0.0251612	0.0406914	0.0405337	0.121531	0.0539117
ALPK3 ENSG00000136383	0.0104099	0.00105897	0.0143157	0.196329	0.0254579	0.000509815	0.0300091	0.0117936	0.00436066	0.0766328
ALPL ENSG00000162551	0.0916605	0.055832	0.207085	0.0385445	0.00792964	0.00425351	0.168622	0.212182	0.448045	0.00923728
ALS2 ENSG00000003393	0.0565975	0.145493	2.55516	0.0594849	0.00869874	0.0320565	0.165567	0.152289	0.0940529	0.0692373
ALS2CL ENSG00000178038	0.00489429	0.16404	0.0616809	0.250652	0.124117	0.0132911	0.0833609	0.0247843	0.596703	1.07735
ALS2CR11 ENSG00000155754	0.0215956	0.000316093	0.00246427	0.0218909	0.0285751	0.071224	0.000787547	0.0430137	0.00931582	0.00661534
ALX3 ENSG00000156150	0.0808043	0.0489743	0.0205429	0.00220734	0.0235691	0.101334	0.0265165	0.0160941	0.107119	0.022414
ALYREF ENSG00000183684	0.552891	0.0690453	2.57744	0.00146588	1.30972	0.0775335	0.0859845	1.08479	0.0170807	0.233148
AMACR ENSG00000242110	4.23446	2.72775	4.36489	9.05058	0.421535	0.27894	1.15614	1.63718	0.302205	0.713566
AMBP ENSG00000106927	0.0412278	0.00670525	0.0622619	0.160881	0.0171261	0.00218565	0.0338414	0.0801872	0.0061351	0.0120409
AMBRA1 ENSG00000110497	1.80376	0.257918	0.322642	0.0319853	0.0952572	1.35241	0.336665	0.0119395	0.355677	1.94661
AMD1 ENSG00000123505	3.62098	0.608205	0.0116258	0.667981	2.38848	2.73273	2.22907	0.0477822	0.103372	0.857481
AMDHD1 ENSG00000139344	0.00717601	0.0265528	0.0034782	0.0146704	0.000382471	1.0873e-05	0.0129606	0.00278506	0.00866731	0.00147517
AMDHD2 ENSG00000162066	0.0204759	1.34811	1.23571	0.344171	0.0854023	1.84675	0.71341	0.0538519	0.121346	0.5705
AMELY ENSG00000099721	0.0120162	0.0503518	0.0115778	0.0397481	0.019844	0.00104269	0.00397544	0.000313082	0.00363818	0.00011777
AMER1 ENSG00000184675	0.475498	0.11804	0.0635153	0.00499725	0.0269231	0.0144759	0.203627	0.196346	1.54329	0.0305566
AMER2 ENSG00000165566	0.002543	0.00898504	0.0100562	0.00067025	0.0100037	0.0164131	0.0773305	0.0268594	0.00411479	0.0100113
AMER3 ENSG00000178171	0.0172811	0.00531458	0.198498	0.0180671	0.0232896	0.00533352	0.040225	0.0188081	0.0426761	0.023086
AMFR ENSG00000159461	2.64461	1.38036	2.09419	0.898358	0.254859	0.537441	0.296824	2.86206	1.6656	0.298309
AMH ENSG00000104899	0.183336	0.0128856	0.259067	0.0890207	0.183523	0.564001	0.126962	0.030728	0.166927	0.0618888
AMHR2 ENSG00000135409	0.00802154	0.00384659	0.0579419	0.0553771	0.000545734	0.0212702	0.0237017	0.00435437	0.000287339	0.000520672
AMIGO1 ENSG00000181754	0.000469646	1.82416	0.161343	0.323716	0.786	3.36503	1.17094	0.631135	0.263906	1.65872
AMIGO2 ENSG00000139211	0.454798	0.00740807	0.206347	0.00401804	0.0152193	0.0094922	0.00872077	0.00112937	0.0781294	0.0566511
AMIGO3 ENSG00000176020	0.0174678	0.00463261	0.172176	9.88149e-05	3.74706e-05	0.0701223	0.0498484	0.082004	0.0790402	0.0403612
AMMECR1 ENSG00000101935	0.0131557	0.395544	0.012422	0.0464593	0.032208	0.0458817	0.0155792	0.016714	6.45789e-05	0.014033
AMMECR1L ENSG00000144233	0.0152586	0.0356097	0.964623	0.0671371	0.800291	0.308179	0.0215029	0.126597	0.12893	0.0239792
AMN ENSG00000166126	0.0022396	0.177808	0.00107098	0.0144726	0.000563506	0.0125781	0.0107581	0.0080461	0.0412799	0.00695046
AMN1 ENSG00000151743	0.0288286	0.0873189	0.174376	0.101618	0.00751635	0.0113583	0.00692126	0.318359	0.0203048	0.14134
AMOT ENSG00000126016	1.0262	0.114749	1.86361	0.123309	0.740441	0.231542	0.596354	2.54983	0.00418889	0.992371
AMOTL1 ENSG00000166025	0.859699	1.83439	4.20239	0.57855	2.60229	2.2616	0.262915	0.498712	2.56094	1.34117
AMOTL2 ENSG00000114019	0.0537804	0.91663	0.602295	0.0291505	0.921355	0.848925	0.2432	0.0394038	4.03856	0.0356773
AMPD1 ENSG00000116748	0.000937407	0.00390692	0.0671949	0.00644935	0.00131568	0.00164754	1.44241e-05	0.00851876	0.777057	0.0226351
AMPD2 ENSG00000116337	0.0945405	4.37322	1.5392	1.86828	0.160645	0.135755	0.132806	2.16877	0.670015	0.745376
AMPD3 ENSG00000133805	0.0560605	0.253098	0.0840607	0.589983	0.0948074	0.33136	0.660443	0.00480557	0.0441757	0.162645
AMPH ENSG00000078053	0.0244437	0.128829	0.0635036	0.0116844	0.0241209	0.0375476	0.0260256	0.018632	0.0177848	0.0490391
AMT ENSG00000145020	0.0867446	0.0024446	0.00201877	0.00643718	0.00436371	0.00524018	0.00552406	0.0796132	0.0277084	0.000247222
AMTN ENSG00000187689	0.000151413	0.00118511	0.000153963	0.00527132	0.00554098	0.00435662	0.0447277	0.000334264	0.00276831	0.00559673
AMY1A ENSG00000237763	0.0103535	0.0293587	0.0397939	0.000820912	0.00526519	0.018234	0.00151999	0.0156058	0.216468	0.0325743
AMY1B ENSG00000174876	0.122221	0.109609	0.00228923	0.0465961	0.0818236	0.076435	0.161022	0.00826306	0.238206	0.062173
AMY1C ENSG00000187733	0.0135213	0.000251649	0.0171354	8.75652e-08	0.00398924	0.0825661	0.000327561	0.0353879	0.0374908	0.00774675
AMY2A ENSG00000243480	0.00463477	0.078866	0.0375705	0.00221414	0.00762579	3.88418e-05	0.0224578	0.0170905	0.0588682	0.0506206
AMY2B ENSG00000240038	1.14173	0.0046253	0.0634644	0.0800937	0.302653	0.473167	0.0688214	0.0533772	0.0252399	0.0998349
AMZ1 ENSG00000174945	0.00145444	0.087504	0.0114033	0.00235851	0.0253933	0.0309689	0.00231399	0.105158	0.0125142	0.000926239
AMZ2 ENSG00000196704	3.95135	0.245133	3.443	0.00660151	0.210451	0.352115	0.205836	1.88322	0.0637657	0.0452206
ANAPC1 ENSG00000153107	1.72865	1.11187	1.72205	0.0564622	0.927126	0.00816664	0.0483169	0.0140569	0.0614886	0.287626
ANAPC10 ENSG00000164162	0.00189213	0.0799149	0.346267	0.0232567	0.00708636	0.248773	0.0559736	0.0312793	0.00443959	0.00130297
ANAPC11 ENSG00000141552	2.65537	6.84253	4.93068	3.72116	4.30407	4.12399	7.40805	5.45855	2.06829	0.632664
ANAPC13 ENSG00000129055	0.685793	0.0048299	0.696198	0.00972368	0.381149	0.500924	0.448209	1.03515	0.0673425	0.00702303
ANAPC15 ENSG00000110200	3.8102	7.76231	3.55708	2.0498	1.19686	2.61195	0.620996	0.075821	3.988	1.20432
ANAPC16 ENSG00000166295	6.64138	2.28312	0.995925	2.30775	3.0817	1.37356	2.72878	3.17974	0.975415	3.15339
ANAPC2 ENSG00000176248	1.93698	2.00002	2.12659	1.89833	1.29649	1.02797	2.05347	2.51816	2.10935	2.7132
ANAPC4 ENSG00000053900	0.00599597	0.015413	0.0207623	0.419922	0.620948	0.310378	0.934222	0.197669	1.37812	0.872473
ANAPC5 ENSG00000089053	2.56273	1.25491	4.48398	3.1632	0.995147	3.75608	3.41887	0.77877	2.42372	2.77266
ANAPC7 ENSG00000196510	1.8345	0.110468	2.90496	1.97818	1.32016	3.98263	2.94092	1.54569	1.29653	2.72978
ANG ENSG00000214274	3.29292	5.67958	1.92387	3.00115	1.86659	0.711079	1.76005	1.09681	0.906769	0.174438
ANGEL1 ENSG00000013523	1.57247	1.27363	0.118256	0.0442218	0.54077	1.56493	0.0134866	0.0166518	0.180754	0.000122618
ANGEL2 ENSG00000174606	0.0820601	0.470335	0.0586324	0.0334286	0.00289214	0.0237362	2.09825	0.0372649	0.00918497	0.0981588
ANGPT1 ENSG00000154188	0.0124535	0.47291	0.0379519	0.0205623	0.0751633	0.00775124	0.00144683	0.0023821	0.000831162	0.448071
ANGPT2 ENSG00000091879	0.00259586	0.0426042	0.0236943	0.0578145	0.0953056	0.0632586	0.00676846	0.0502886	0.00873201	0.00235113
ANGPT4 ENSG00000101280	0.0214704	0.00180754	0.0318382	0.00242456	0.00914742	0.0143319	0.0177873	0.0355306	0.143646	0.0851433
ANGPTL1 ENSG00000116194	0.0195599	0.00659033	0.815116	0.140611	0.012415	0.00245091	0.00147166	0.000788161	0.00529131	0.0115806
ANGPTL2 ENSG00000136859	0.0496327	1.88025	5.0277	0.0468787	1.62274	0.124961	0.457198	3.36145	2.5367	0.0678995
ANGPTL4 ENSG00000167772	0.797185	0.548511	0.361309	0.327804	0.0692917	0.792887	0.227209	0.0409091	0.178878	0.0507318
ANGPTL6 ENSG00000130812	0.0478302	0.0105694	0.15308	0.120971	0.00749982	0.00700364	0.0570384	0.00150092	0.0184483	0.00949365
ANGPTL7 ENSG00000171819	0.044899	0.0276588	0.00174687	0.00549047	0.00744824	0.0141537	0.00365745	0.0206338	0.000393145	0.0355462
ANK1 ENSG00000029534	0.102683	0.0268426	0.0114106	0.0321404	0.162731	0.451228	0.0298967	0.0436121	0.0488256	0.0426325
ANK2 ENSG00000145362	0.0667823	0.0397508	1.3668	0.0610377	0.0091831	0.00034257	0.0377477	0.106729	0.00628168	0.00583181
ANK3 ENSG00000151150	0.754628	0.378893	0.0135047	0.189164	0.215595	2.12444	0.00159907	0.993251	0.851621	0.179159
ANKAR ENSG00000151687	0.0540572	0.119544	0.0662131	0.0347955	0.0602349	0.0283364	0.0130423	0.0286531	0.000957833	0.011573
ANKDD1A ENSG00000166839	0.123154	0.0908314	0.420902	0.0229482	0.0617772	0.00417144	0.0480607	0.0231937	0.0642182	0.119139
ANKDD1B ENSG00000189045	0.067912	0.0208322	0.00770883	0.0616265	0.0654928	1.23354	0.0109115	0.0515435	0.14933	0.00960001
ANKEF1 ENSG00000132623	0.213817	0.000769663	0.0715164	0.018273	0.00371383	1.55225	0.098443	0.084184	0.280646	0.153272
ANKFN1 ENSG00000153930	0.0779714	0.00109512	0.000214201	0.00170028	0.0215431	0.00110879	0.0516959	0.00647392	0.00211415	0.0187681
ANKFY1 ENSG00000185722	0.819562	0.114341	0.072797	1.90055	0.593258	1.59686	0.353478	1.65182	0.0384913	0.238548
ANKH ENSG00000154122	2.57115	2.76045	0.012957	4.50409	4.73238	1.09377	2.97581	0.851737	2.86185	0.172488
ANKHD1 ENSG00000131503	0.241956	0.243656	0.172498	0.649449	0.854611	1.48906	0.0241879	0.140226	0.0254348	0.0154276
ANKHD1-EIF4EBP3 ENSG00000254996	0.0425333	0.253143	0.03764	0.180345	0.00514317	0.143667	0.224286	0.0274694	0.0476934	0.0554087
ANKIB1 ENSG00000001629	0.000943576	0.0965863	0.15216	0.112923	0.0838188	0.147657	0.0910799	0.223981	0.0411575	0.0564794
ANKK1 ENSG00000170209	0.00233086	0.0208982	0.104041	0.0125758	0.056645	0.232074	0.0360315	0.0416009	1.38657e-07	0.185123
ANKLE1 ENSG00000160117	0.032848	0.000243982	0.0167569	0.0385818	0.0100623	0.0184465	0.0398058	0.169393	0.0477371	0.0124595
ANKLE2 ENSG00000176915	5.47562	0.00839003	0.33245	2.40698	2.86078	0.163273	2.1567	0.128067	0.144404	0.0230545
ANKMY1 ENSG00000144504	1.4302	1.70765	0.0232849	0.93206	1.63603	0.54584	0.0811889	0.121294	0.713481	0.751855
ANKMY2 ENSG00000106524	0.122582	0.821378	0.265562	0.143992	0.243167	0.0180785	0.0428252	0.126054	0.0739867	0.108102
ANKRA2 ENSG00000164331	0.0114974	0.255957	0.431591	0.20966	0.428929	0.379801	0.0437023	0.0225681	0.0234808	0.177373
ANKRD10 ENSG00000088448	8.29293	1.13188	0.0218117	2.10713	3.653	1.90176	10.5763	0.610613	1.48709	2.14569
ANKRD11 ENSG00000167522	2.47124	0.764025	3.46333	0.20304	1.4326	1.65592	0.654285	1.79046	3.52837	0.0358291
ANKRD12 ENSG00000101745	0.0192299	0.775277	0.216407	0.028422	0.190307	0.129571	0.193408	0.0678699	0.000729795	0.00021767
ANKRD13A ENSG00000076513	0.0755803	1.65309	0.535087	0.0180301	0.0197022	0.292977	0.113504	0.0935671	0.14613	0.382682
ANKRD13B ENSG00000198720	0.154041	0.156816	0.234605	0.534119	0.0430031	0.0652122	0.465287	0.175904	0.472008	0.0328292
ANKRD13C ENSG00000118454	0.0173982	0.00576469	0.165503	0.513461	0.147852	0.0547152	0.0393028	0.756858	0.0112888	0.0240412
ANKRD13D ENSG00000172932	2.31002	2.94276	6.55405	0.826684	0.153321	0.513926	3.89183	0.0360871	0.485318	0.0519965
ANKRD16 ENSG00000134461	0.0881735	1.86397	1.79357	0.102732	0.462677	0.817913	0.372944	0.0554028	0.0571663	0.0250042
ANKRD17 ENSG00000132466	0.0448719	0.130434	0.000107764	0.101414	0.759561	0.562685	1.754	0.0646476	0.390223	0.283487
ANKRD18A ENSG00000180071	0.000403682	0.0842129	0.0105196	0.00698306	0.00594468	0.0662659	0.00778831	0.00866426	0.00873201	0.300128
ANKRD18B ENSG00000230453	1.28653e-09	0.0151343	0.00466797	0.00345816	0.00609525	0.00270156	0.0125775	0.0264888	0.0056949	0.0166668
ANKRD2 ENSG00000165887	0.089019	0.0854259	0.0269935	0.00645256	0.0218072	0.0192124	0.00411477	0.0402002	0.00719328	0.0483829
ANKRD20A1 ENSG00000260691	0.0668157	0.0793226	0.0457293	0.0387754	0.0256097	0.122265	0.32784	0.0293805	0.0157	0.0119761
ANKRD20A2 ENSG00000183148	0.00775143	0.00190538	0.0018905	0.0101363	0.00315291	0.0002152	0.0127469	0.00738717	0.013662	0.0299436
ANKRD20A3 ENSG00000276203	0.00163121	0.0140968	0.00869589	0.0494415	0.0492592	0.0365008	0.109127	0.0585616	0.0139154	0.0603756
ANKRD20A4 ENSG00000172014	0.0903009	0.000780852	0.00280784	0.00204999	0.00587944	0.0103735	0.0614771	0.00110993	0.00253839	0.00743909
ANKRD22 ENSG00000152766	0.0361938	0.0586647	0.0728364	2.05607	0.00211828	0.0880852	1.44302	0.02991	0.0695162	0.0397222
ANKRD23 ENSG00000163126	0.508907	0.0426229	0.0428555	1.15193	0.0792794	0.00863438	0.183175	0.661251	2.23731	0.063085
ANKRD24 ENSG00000089847	0.512564	1.80203	0.00119533	0.0373188	0.00169229	0.407977	0.0215062	0.0216842	0.0274463	0.399708
ANKRD26 ENSG00000107890	0.00907998	0.395286	0.00535847	0.00294731	0.0724558	0.0681491	0.0261293	1.57369	0.0242628	0.00884671
ANKRD27 ENSG00000105186	0.0661497	0.0292403	0.000655571	0.194906	0.0334444	2.29292	0.191972	0.0255671	0.000464838	0.544895
ANKRD28 ENSG00000206560	0.00255513	0.771433	0.030224	0.339709	0.000441025	0.675361	0.202622	0.0932615	0.000807902	7.06995e-06
ANKRD29 ENSG00000154065	0.012908	0.0541364	1.26767	0.00930629	0.0288155	0.000745723	2.51431e-07	0.0354209	0.0768539	0.0247511
ANKRD30BL ENSG00000163046	0.0152895	0.00552055	0.000864267	0.00939518	0.00566853	0.0253202	0.0411792	0.00051536	0.0386689	0.0239617
ANKRD33B ENSG00000164236	0.0687837	0.00670436	0.00010373	0.0190556	0.00896732	0.0969446	0.00077795	0.0014742	0.0304473	0.0011818
ANKRD34A ENSG00000272031	0.293013	0.387735	0.0106237	0.0727146	0.152019	0.101371	0.139443	0.0410406	0.0213172	0.163254
ANKRD34B ENSG00000189127	0.0154699	0.0159759	0.0507855	0.0291544	0.003063	0.0093183	0.0214861	0.00249427	0.00687463	0.0184381
ANKRD35 ENSG00000198483	0.00605022	0.0387852	1.75429	0.382243	0.135497	0.403595	0.1392	1.25132	0.706443	0.0194126
ANKRD36 ENSG00000135976	0.73569	0.0921143	0.141156	0.189088	0.00292933	0.0225471	0.0185705	0.110946	0.0123532	0.00184764
ANKRD36B ENSG00000196912	0.00976118	0.00135687	0.217446	0.0257154	0.427037	0.138991	0.00801907	0.101416	0.000428943	1.21144
ANKRD36C ENSG00000174501	0.0183351	0.00668717	0.446249	0.280803	0.119479	0.0220804	0.11403	0.0049051	0.054924	0.0797549
ANKRD37 ENSG00000186352	2.90337	0.452201	0.30494	0.783907	1.59581	4.12516	3.40392	0.0208444	0.160509	5.36876
ANKRD39 ENSG00000213337	1.35856	3.53054	0.346519	0.0317356	0.335625	0.0152345	0.722894	0.00194661	0.0597391	0.0532305
ANKRD40 ENSG00000154945	1.19557	1.87205	0.594245	0.729406	0.0320684	0.000906871	2.54577	1.37542	0.941703	0.0211614
ANKRD42 ENSG00000137494	0.102938	0.00930732	0.388679	0.107381	0.101578	0.0778932	0.0742524	0.0597083	0.00853881	0.0296682
ANKRD44 ENSG00000065413	0.00642547	0.00432418	0.00144627	0.00365022	4.27261e-06	0.000111032	0.00377109	0.00096837	0.00123051	0.017433
ANKRD46 ENSG00000186106	0.00419871	0.285543	0.000808319	0.369562	1.45267	0.37904	0.177633	0.187545	0.0576451	0.00509922
ANKRD49 ENSG00000168876	0.0213605	0.197845	0.0209427	0.0106793	0.36915	0.00767848	0.0148814	0.535965	0.0142092	0.0250052
ANKRD50 ENSG00000151458	0.0644737	0.684922	0.112873	0.115207	0.0183857	0.299255	0.37012	1.1034	1.11017	0.333742
ANKRD52 ENSG00000139645	1.67234	0.501807	3.04054	0.211845	0.529437	0.339314	2.11477	0.620879	0.148942	2.29083
ANKRD53 ENSG00000144031	0.00762202	0.171435	0.0197619	0.0936689	0.0172551	0.0345057	0.00396377	0.00238939	0.0115089	0.0377793
ANKRD54 ENSG00000100124	1.23236	0.251976	1.4829	0.566414	0.0779676	0.0773069	0.422458	0.0508431	0.906421	4.12542
ANKRD6 ENSG00000135299	0.0531764	0.00713776	0.0321422	0.00265949	0.489991	0.00617302	0.190133	0.136325	0.163604	0.419243
ANKRD62 ENSG00000181626	0.0214224	0.0263974	0.0563369	0.0581076	0.00052931	0.0174115	0.0200656	0.0106908	0.0248182	0.0146487
ANKRD65 ENSG00000235098	0.064694	0.0525387	0.813564	0.311546	0.659237	0.0673243	1.39657	2.04231	1.36984	0.628851
ANKRD66 ENSG00000230062	0.00683154	0.00744654	0.00889144	0.020172	0.00128109	0.0389519	0.00103796	0.000218695	0.0135766	0.00265498
ANKRD9 ENSG00000156381	0.0741999	1.55244	0.565251	0.293694	0.577799	0.00328913	0.112194	0.199837	0.13297	1.42081
ANKS1A ENSG00000064999	0.113697	0.0484738	0.110199	0.0416766	4.64734e-05	0.364208	0.987556	0.0264596	0.0167788	0.0999769
ANKS1B ENSG00000185046	0.00447633	0.210713	0.514007	0.147399	0.036109	0.0389914	0.00021677	0.0107448	0.0254508	0.00772923
ANKS3 ENSG00000168096	1.53363	1.15924	0.211139	0.405926	2.32421	0.0430251	1.20015	0.234326	0.355092	1.91692
ANKS6 ENSG00000165138	0.312793	0.245859	0.0293264	0.3022	0.198119	0.631928	1.96809	0.867617	1.24546	0.158642
ANKZF1 ENSG00000163516	2.13251	2.27428	0.272157	4.89645	0.129757	1.26333	4.02885	0.132039	9.8346	1.74927
ANLN ENSG00000011426	0.0631896	0.0160934	0.00828643	0.132775	0.00206051	0.0271317	0.00470708	0.166835	0.0138553	0.121694
ANO1 ENSG00000131620	1.62887	0.0142155	0.0168668	0.00803871	0.147447	0.0183607	0.0276564	0.00954581	0.490883	0.00198234
ANO10 ENSG00000160746	1.54795	1.93621	4.24567	1.52889	0.120185	0.120497	0.0715728	0.179995	0.088282	0.536145
ANO2 ENSG00000047617	0.00207394	0.0328966	0.00854326	0.000461304	0.000897209	0.000779948	0.0131366	0.0176184	0.0232033	0.0171761
ANO3 ENSG00000134343	7.93005e-06	0.00509947	0.00582473	0.00912499	0.0129342	0.00199909	1.58098e-06	0.104182	0.00488339	0.0184842
ANO4 ENSG00000151572	0.0181275	0.278646	0.0114385	0.25761	0.149021	0.0274816	0.000421521	0.0391149	0.0972789	0.257501
ANO5 ENSG00000171714	0.166996	0.0124955	0.141085	0.0142533	0.0205217	0.120477	0.197896	0.0581388	0.0709045	0.187011
ANO6 ENSG00000177119	0.0820199	0.0951299	0.700768	0.045488	0.015315	0.427019	0.160393	0.220964	0.0136827	0.0775449
ANO7 ENSG00000146205	9.99945	7.18702	1.08988	1.27627	1.91595	6.53525	3.94107	1.99548	3.17319	3.75509
ANO8 ENSG00000074855	1.04715	0.0342856	2.19628	0.531186	2.0279	0.799043	0.0299596	2.43912	1.37987	0.0742535
ANO9 ENSG00000185101	0.00668645	0.961735	3.2146	0.0168661	0.113084	0.051515	0.000725667	0.125127	4.2988	0.314934
ANOS1 ENSG00000011201	0.00152192	0.184162	0.683499	0.00584464	0.211219	0.0210015	0.397563	0.248004	0.0098886	0.105271
ANP32A ENSG00000140350	3.20481	0.174612	3.91416	2.16249	4.17039	3.49366	1.52557	0.0941523	2.18427	4.98214
ANP32B ENSG00000136938	0.0157116	2.24247	0.598227	0.467719	1.25168	0.734678	0.596804	4.53361	1.11968	0.432053
ANP32E ENSG00000143401	0.0904424	0.345209	0.0280211	0.00114203	0.0397405	0.453106	0.139539	0.000192909	0.675215	0.0976977
ANPEP ENSG00000166825	0.0281209	0.26504	2.9506	11.9996	0.0181002	0.110121	0.168964	0.0232991	0.000961554	11.3099
ANTXR1 ENSG00000169604	0.46641	0.179174	0.157503	0.40673	0.161604	2.27682	0.0345523	0.336171	0.200759	0.0843429
ANTXR2 ENSG00000163297	9.21825	0.0952813	1.55871	0.504403	9.95521	0.0437074	0.679939	4.98777	4.3827	3.9097
ANXA1 ENSG00000135046	1.8055	1.39225	3.21166	0.187786	1.04407	0.0732345	0.0232771	0.0379205	0.481926	2.08788
ANXA11 ENSG00000122359	8.57899	7.37763	5.49009	7.22466	3.66014	2.45806	4.71663	8.50782	8.79479	2.14819
ANXA13 ENSG00000104537	0.0888017	0.0425578	0.252935	0.107502	0.224325	0.140116	0.01428	0.00940721	0.176278	0.013613
ANXA2 ENSG00000182718	1.95332	0.000118341	10.6464	2.09947	0.41453	0.934033	0.541633	4.83584	4.80976	1.13877
ANXA2R ENSG00000177721	0.432442	0.0406733	0.0272782	0.280553	0.541522	0.39848	0.0419176	0.606563	0.0757774	0.0262231
ANXA3 ENSG00000138772	1.08444	0.938495	0.217906	0.0618731	0.127435	0.141414	0.197578	0.431448	0.034967	0.216579
ANXA4 ENSG00000196975	0.0292975	0.520713	0.327627	0.221458	0.222879	1.41259	0.142291	0.0833288	0.503262	0.10762
ANXA5 ENSG00000164111	7.22666	1.46093	1.44853	4.25574	3.58236	2.97027	2.02513	3.03028	0.183608	0.600676
ANXA6 ENSG00000197043	0.553634	5.5049	11.78	0.538908	1.48341	0.411804	2.58205	7.53014	0.93487	1.34868
ANXA7 ENSG00000138279	1.09538	0.00278472	0.554823	1.89768	2.98125	0.631055	1.67741	0.00589021	0.286303	0.327734
ANXA8 ENSG00000265190	0.0140463	0.0443536	0.00142288	0.0269952	0.0517903	0.00234142	0.0416039	0.00362429	0.0295513	9.85812e-05
ANXA8L1 ENSG00000264230	0.0312053	0.0469617	0.221188	0.109593	0.0526398	0.00346051	0.0492056	0.0692637	0.0324287	0.021187
AOAH ENSG00000136250	0.179076	0.187815	1.26081	0.0109539	0.0789837	0.342101	0.0997147	0.110826	1.156	0.163136
AOC1 ENSG00000002726	0.0170649	0.0120188	0.01706	0.0279014	0.00631021	0.00353812	0.131474	0.00233192	0.0968345	0.0464072
AOC2 ENSG00000131480	0.0191243	0.957658	0.0932905	0.0246449	0.000826603	0.0315701	0.00364895	0.0958637	0.0329302	0.00293597
AOC3 ENSG00000131471	0.0885759	1.57983	4.35345	0.674802	0.0703941	0.0541107	0.0836774	0.714077	0.990994	0.163818
AOX1 ENSG00000138356	0.0224887	0.0185087	0.0498302	0.10215	0.0487832	0.116591	0.0816564	0.00561154	0.356842	0.285665
AP000275.65 ENSG00000265590	0.00371053	0.0163464	0.0113257	0.0123664	0.000677369	0.0220545	0.0629403	0.0580355	0.00244505	3.07901e-05
AP000350.10 ENSG00000251357	0.00263512	0.0104592	0.0066755	0.000202505	0.0314872	0.00342462	0.000732962	0.0167206	0.0122083	0.000836086
AP000769.1 ENSG00000279576	0.161747	3.36493	0.315805	0.876181	2.34562	0.649918	0.00559897	0.111919	0.146184	0.237572
AP000866.1 ENSG00000279342	0.00165493	0.013873	0.00784086	0.0218091	0.0296433	0.00263305	0.00280257	0.0010488	0.112959	0.000410663
AP006285.2 ENSG00000278919	0.00282439	0.0042143	0.000698165	0.0124946	0.0116504	0.0131055	0.00135676	0.021806	0.0219621	0.00532474
AP1AR ENSG00000138660	0.169898	0.280079	0.0765154	0.15194	0.153408	0.0898484	1.25852	0.0591338	0.292167	0.769884
AP1B1 ENSG00000100280	8.44275	3.48868	4.1309	1.07266	1.05197	2.66357	2.89699	3.53099	0.176178	2.0705
AP1G1 ENSG00000166747	1.51868	0.016525	0.042036	1.20911	0.562081	0.941218	0.404352	0.352857	0.0559429	0.149904
AP1G2 ENSG00000213983	4.8042	5.81629	4.29373	5.40479	0.224064	3.01037	6.33351	0.360164	1.92522	0.691938
AP1M1 ENSG00000072958	0.244112	5.52417	1.25122	0.0406721	0.048758	0.0507706	2.70882	4.51093	1.39026	0.300802
AP1M2 ENSG00000129354	3.74173	7.32286	0.055235	3.54681	1.30134	5.98783	4.15436	0.813778	3.68589	0.173217
AP1S1 ENSG00000106367	2.72715	5.66553	2.28392	0.695803	1.7457	1.03326	1.61847	0.203702	0.483005	2.60632
AP1S2 ENSG00000182287	0.0473865	0.835161	0.25752	0.0609024	0.0146392	0.420504	0.00435932	0.000915218	0.534145	0.0708175
AP1S3 ENSG00000152056	0.0654106	0.045151	0.0573101	0.126991	0.220056	0.32766	0.00107284	0.0211047	0.149089	0.0038732
AP2A1 ENSG00000196961	4.02525	2.10618	0.367111	1.92815	0.526232	1.17212	1.27875	2.07882	1.9881	1.25874
AP2A2 ENSG00000183020	0.0822938	5.2487	7.40006	2.15181	1.5844	1.03711	5.98165	0.410378	0.651306	2.32844
AP2B1 ENSG00000006125	2.98389	4.74353	3.3217	1.32563	1.21689	0.16978	1.77449	2.66807	1.74325	0.672856
AP2M1 ENSG00000161203	4.8067	3.18299	5.72753	2.66324	1.44618	2.14898	1.3608	3.54219	1.71756	0.629681
AP2S1 ENSG00000042753	3.39655	5.98805	9.14236	2.17317	1.64611	3.70558	5.08448	4.90486	2.98968	0.908595
AP3B1 ENSG00000132842	0.192262	0.788903	0.231252	0.0315322	2.14805	0.152427	0.0267082	9.1693e-05	0.0337126	0.272628
AP3B2 ENSG00000103723	0.0670495	0.00117145	0.141857	0.0133661	0.0447575	0.000462862	0.0129578	0.0644893	0.11922	5.16061e-05
AP3D1 ENSG00000065000	0.0515376	3.36	0.276932	2.37771	7.49186	0.510393	1.79002	1.59133	2.43663	0.630049
AP3M1 ENSG00000185009	0.0437466	0.114906	0.010172	1.49745	0.00773654	0.685653	1.50981	0.0372751	1.15406	4.1057
AP3M2 ENSG00000070718	0.214066	0.0646182	0.0981841	0.0985339	0.633245	0.0807116	0.589192	2.54491	2.28173	1.36229
AP3S1 ENSG00000177879	0.0478962	0.021218	0.124673	0.212788	0.0664513	0.0239683	0.188431	0.0822793	0.00136999	0.455656
AP3S2 ENSG00000157823	0.100876	2.40789	1.30262	0.141715	0.486006	0.330775	1.87397	1.32745	0.247427	1.09116
AP4B1 ENSG00000134262	1.21021	1.16873	0.0594773	0.285931	0.000467384	0.0504447	0.348672	1.38663	2.53941	2.18158
AP4E1 ENSG00000081014	0.244144	0.0303453	0.0381697	0.15035	0.232002	0.155224	0.137988	0.0480707	0.0977336	0.119204
AP4M1 ENSG00000221838	0.104414	1.19697	0.126095	0.4599	0.0722968	2.08702	0.429668	0.913188	0.571078	0.9953
AP4S1 ENSG00000100478	0.597327	0.305801	0.0489631	0.32637	0.0403166	0.184043	0.00494396	0.123949	0.0101935	0.00243339
AP5B1 ENSG00000254470	0.191652	0.672792	0.776071	0.184867	0.0563188	0.0625072	0.00206444	0.0966602	0.427668	0.258239
AP5M1 ENSG00000053770	0.552303	0.0362619	0.280138	0.327493	0.0104144	0.0422803	0.369596	0.0221263	0.163635	0.0299689
AP5S1 ENSG00000125843	0.230237	0.152322	0.466003	0.21929	1.12755	0.0574264	0.185964	0.532708	1.23715	0.437841
AP5Z1 ENSG00000242802	1.86466	1.07503	0.0171876	1.23255	0.040349	0.586188	0.0305381	0.727925	0.598014	1.74157
APAF1 ENSG00000120868	0.0281016	0.226937	0.02534	0.782611	0.520286	0.0930685	0.113408	0.0405225	0.00613367	0.00467796
APBA1 ENSG00000107282	0.0740405	0.265968	0.0792661	0.000561834	0.0150602	0.551192	0.0510687	0.197314	0.0150175	0.0595463
APBA2 ENSG00000034053	0.149001	0.165133	0.093128	0.0444481	1.07108	0.00735925	0.00972244	0.168947	0.00415807	0.0481962
APBA3 ENSG00000011132	0.0641512	6.19509	0.744699	2.40041	0.103372	0.359143	0.609601	0.767705	0.257934	0.908615
APBB1 ENSG00000166313	0.115426	0.725655	2.84454	0.734679	0.353291	0.108802	1.6597	1.60374	0.257481	0.525717
APBB1IP ENSG00000077420	0.0645598	0.0331765	0.14423	0.0588052	0.260454	0.0830913	0.0104022	0.127567	0.0238012	0.0318367
APBB2 ENSG00000163697	0.0523072	0.121519	0.463117	0.0501091	0.343386	1.1606	0.686977	0.168163	1.20389	0.166807
APBB3 ENSG00000113108	3.69684	2.59669	0.487396	4.38825	3.93342	0.929056	1.27392	0.274652	2.40401	0.247382
APC ENSG00000134982	0.524943	0.248797	0.270372	0.00902177	1.24653	0.269886	0.0597137	6.33172e-05	0.116671	0.715227
APCDD1 ENSG00000154856	0.525831	1.26462	0.0105882	0.416145	0.0116158	0.0054913	0.845178	0.30306	0.139014	0.669537
APCDD1L ENSG00000198768	0.00904671	0.000181742	0.306738	0.072589	0.0143895	0.0121544	0.00977741	0.0976304	0.00267929	0.0425408
APEH ENSG00000164062	3.57351	4.59412	2.06973	1.62332	1.27902	2.55292	0.964035	1.84521	2.24876	1.15207
APELA ENSG00000248329	0.0304628	0.0399908	0.00206871	0.0303864	0.320756	0.01652	0.0937497	0.019124	0.0362579	0.0273905
APEX1 ENSG00000100823	1.70192	3.67077	4.7681	0.553724	3.73271	2.17603	2.61134	0.470414	0.068416	1.89297
APEX2 ENSG00000169188	0.906656	1.40752	0.593623	0.0448224	0.645176	0.800979	0.551859	0.376013	0.980211	0.0410203
APH1A ENSG00000117362	0.533767	4.6554	6.02413	1.9587	3.13418	1.47662	2.48581	1.65903	3.2603	0.948608
APH1B ENSG00000138613	0.0581525	0.17566	0.0911913	0.781894	1.69872	1.16083	2.42047	1.64793	0.69813	1.0734
API5 ENSG00000166181	1.03079	0.350979	0.214966	0.0179485	0.6285	0.0367785	0.0348542	0.0444065	0.00453166	0.00872104
APIP ENSG00000149089	0.012967	0.0976416	0.0226445	0.066726	1.32988	0.112987	0.0207893	0.0325032	0.00708083	0.0938484
APITD1 ENSG00000175279	0.453129	0.0033301	0.0797988	0.00186626	0.573231	0.0226403	0.448815	0.0255544	0.0167658	0.0350858
APITD1-CORT ENSG00000251503	0.0555137	0.0370858	0.00450986	0.00816046	0.014844	0.0451149	0.0632532	0.0128541	0.00322544	0.0697913
APLF ENSG00000169621	0.0561168	0.000519077	0.00614198	0.00984033	0.00518922	0.0162999	0.0180781	7.06227e-05	0.00471061	0.00811747
APLN ENSG00000171388	0.0149521	2.24675e-05	0.443841	0.0632781	0.0312797	1.29527e-07	0.0473873	0.0022703	0.00646505	0.0647278
APLNR ENSG00000134817	0.0623751	0.00138987	0.0248327	0.403533	0.0300656	0.0905674	0.0246336	0.000463441	0.0212551	0.225319
APLP1 ENSG00000105290	1.88409	0.203557	0.00461032	0.00079173	0.0507014	1.41238	0.0838821	0.125884	0.033322	0.00709935
APLP2 ENSG00000084234	34.4423	6.975	0.0804041	7.31143	21.4594	5.85754	7.24874	6.87231	1.7752	2.65366
APMAP ENSG00000101474	5.7957	0.70645	0.055542	3.50583	4.21037	5.19141	4.41456	0.57377	0.0495065	0.17549
APOA1 ENSG00000118137	0.0282831	0.0227123	0.000260146	0.00584286	0.0170235	0.00290393	0.00226465	0.00981856	0.0172575	0.00347444
APOBEC3A ENSG00000128383	0.0210143	0.00382453	0.143879	0.0164957	0.0594791	0.00287632	0.0179604	0.0306566	0.0369577	0.0110816
APOBEC3B ENSG00000179750	0.0286918	0.181179	0.109743	0.00410204	0.0217388	0.00957461	0.0205882	0.0435308	0.0101778	0.034568
APOBEC3C ENSG00000244509	0.858303	0.0180485	0.0610915	1.37121	2.13104	2.28337	0.123795	3.43108	0.157372	0.0531629
APOBEC3D ENSG00000243811	0.0389617	0.0479977	0.0432153	0.0280543	0.00881997	0.0160907	0.000284025	0.173207	0.0499384	0.0649123
APOBEC3F ENSG00000128394	0.081553	0.0771563	0.0784371	0.749307	0.0630772	0.198765	0.126186	0.369384	0.0296965	0.679158
APOBEC3G ENSG00000239713	0.0925721	0.0797852	0.0764282	0.0751861	0.0958987	0.536177	0.413083	0.061582	1.86873	0.373201
APOBEC3H ENSG00000100298	0.00661062	4.4634e-06	0.0154917	0.408562	0.0224009	0.0135146	0.0103111	0.0351213	0.00161867	0.00406756
APOBR ENSG00000184730	0.00424054	0.036366	2.5238	0.0565372	0.00568177	0.0127201	0.0205072	0.0497542	0.160803	0.0172224
APOC1 ENSG00000130208	0.968169	0.167141	4.09894	2.12165	0.0345843	0.132241	0.123794	0.198037	0.0773862	0.0489367
APOC2 ENSG00000234906	0.00940054	0.00522025	0.00100756	6.49506e-06	0.0284516	0.00102154	0.00385936	0.00183176	0.0143148	0.0608559
APOD ENSG00000189058	0.408494	7.3966	11.5848	10.9972	2.91564	4.48856	2.10446	0.853932	1.6181	0.711596
APOE ENSG00000130203	0.403465	1.12143	8.58687	6.13408	0.00236488	0.0900865	0.0455352	3.34427	0.715141	0.634995
APOF ENSG00000175336	0.0496563	0.0397137	1.47798	4.05097	0.0915589	0.176098	0.0318179	1.52111	0.258879	0.290224
APOL1 ENSG00000100342	0.0698942	0.064924	4.11295	0.340552	0.0583694	0.182435	0.0275803	0.649879	0.831524	1.36734
APOL2 ENSG00000128335	0.125496	0.74598	2.64469	0.680607	1.05543	0.0730463	0.686791	0.0302255	4.24939	1.91424
APOL3 ENSG00000128284	0.0617539	1.23258	3.74163	0.0711813	0.166449	0.0181191	0.0148799	0.246648	0.043832	0.631837
APOL4 ENSG00000100336	0.0234635	1.34197	0.606616	0.05271	0.582676	0.0301319	0.0553454	0.291038	0.48401	0.0712434
APOL6 ENSG00000221963	1.66534	0.000948228	0.590342	0.693324	0.518786	0.00220637	0.095788	0.000852118	0.0667422	0.320069
APOLD1 ENSG00000178878	0.00740266	0.0505379	0.00067512	0.0249961	0.0249589	0.00645966	0.0972608	0.000593073	0.0240552	0.661792
APOM ENSG00000204444	0.112683	0.61022	0.223934	0.011181	0.00570104	0.0085682	0.00840084	0.00221575	0.108791	0.0344261
APOO ENSG00000184831	0.0128346	0.0509734	0.367441	0.00866269	0.0658512	0.0484285	0.0351266	0.0462107	0.0240787	0.109028
APOOL ENSG00000155008	0.135433	1.01025	0.121236	0.345684	0.0182367	0.0747653	0.97465	0.00292231	0.134258	0.183782
APP ENSG00000142192	10.0429	8.95118	12.2174	3.79327	11.2967	4.52166	3.52227	7.27348	4.0436	6.95117
APPBP2 ENSG00000062725	0.239529	1.71448	0.0408808	0.204544	1.67943	0.168171	0.0396379	2.78252	0.00442166	0.297014
APPL1 ENSG00000157500	0.18579	0.481654	0.474421	0.303466	0.112827	0.337803	0.000586107	0.0186715	0.759367	0.237358
APPL2 ENSG00000136044	0.940423	0.724403	1.49521	3.41712	1.98053	4.03504	2.64505	0.343963	1.13742	1.3511
APRT ENSG00000198931	4.91934	11.0047	10.6866	3.06611	2.78085	5.72052	1.63232	4.00539	4.45816	0.513303
APTX ENSG00000137074	0.307144	2.6688	0.735771	0.0818291	2.67038	3.48088	1.13647	2.15406	0.220266	0.887918
AQP1 ENSG00000240583	0.022182	4.755	6.93528	0.877896	0.165884	0.197554	0.0324531	0.399089	1.86071	0.375929
AQP10 ENSG00000143595	0.0465434	0.00772459	0.0429581	0.0243775	0.0158637	0.00787327	0.00248442	0.000542567	0.0742335	0.0531395
AQP11 ENSG00000178301	0.18713	0.0122899	0.0622767	0.0448239	0.335226	0.0379043	0.0425814	0.0354532	0.0227556	0.00886152
AQP2 ENSG00000167580	0.00338386	0.0797595	0.210563	0.00749759	0.0283528	0.0343162	0.127343	0.0487259	0.0714884	0.232725
AQP3 ENSG00000165272	17.2793	2.92732	2.05992	3.27085	4.08094	9.94311	1.36982	5.24593	2.37817	3.99196
AQP5 ENSG00000161798	0.166173	0.0495853	0.00138176	0.0503172	0.0067188	0.043691	2.48702	0.0816152	1.39001	0.00207182
AQP6 ENSG00000086159	0.00250759	0.0329846	0.0758225	0.0982554	0.000309573	0.0160152	0.0157258	0.0260857	0.0158613	0.0403801
AQP7 ENSG00000165269	0.015109	0.0118873	0.0201577	0.0185228	0.00945439	0.00349349	0.0586689	0.205343	0.0243067	0.00456738
AQR ENSG00000021776	0.0374091	1.05259	0.118549	0.270495	0.176829	0.0258073	0.0532639	4.24272	2.31237	0.046617
AR ENSG00000169083	3.40234	2.43551	6.26475	6.09727	6.91642	2.74435	2.9719	0.351493	2.30946	3.27594
ARAF ENSG00000078061	1.86723	3.95107	0.946517	0.250811	0.362397	2.79517	0.477283	1.31793	1.28825	1.46337
ARAP1 ENSG00000186635	0.431023	1.78306	1.72267	1.33454	0.11543	0.438665	1.40352	0.186008	0.460657	1.70486
ARAP2 ENSG00000047365	0.0105223	0.116237	0.0149653	0.0750989	0.00023463	0.067596	0.00828842	0.0783588	0.00086261	0.244064
ARAP3 ENSG00000120318	0.0727456	0.00999428	1.99966	0.0373548	0.0870216	1.02188	0.0805897	1.49064	0.215682	0.179636
ARC ENSG00000198576	0.123883	0.191488	0.430606	0.0196963	0.140301	1.43225	0.140875	0.212666	1.41719	0.112469
ARCN1 ENSG00000095139	0.732206	0.903184	1.20829	1.01997	1.41304	0.00396468	1.85296	0.235543	0.0665121	1.04539
AREG ENSG00000109321	0.0125039	0.0273862	0.0691556	0.0265209	0.0179139	0.0369669	0.00875249	0.10576	0.0695311	0.0154407
AREL1 ENSG00000119682	3.10413	0.239019	0.299243	3.22253	2.67285	0.8403	2.30254	0.239534	0.0667158	0.122954
ARF1 ENSG00000143761	1.62792	5.39771	2.89967	2.04353	3.07615	3.96957	0.884546	0.340104	0.38426	1.99657
ARF3 ENSG00000134287	0.651359	2.14144	2.94724	2.01404	4.58829	6.05879	2.84956	7.18031	5.75403	0.661255
ARF4 ENSG00000168374	0.828491	0.29654	1.02102	2.77219	1.98501	1.87073	0.25069	2.18751	1.52418	0.0909497
ARF5 ENSG00000004059	1.14798	0.0644399	0.670821	0.122177	0.683563	0.12992	0.402889	0.209343	0.000720035	0.377042
ARF6 ENSG00000165527	1.23149	0.230062	0.0603204	2.79596	1.14315	0.112937	1.43824	0.0399689	0.439194	0.198733
ARFGAP1 ENSG00000101199	2.37679	3.9621	1.22574	1.21048	4.60105	0.0670345	3.7222	2.17631	0.47962	0.806141
ARFGAP2 ENSG00000149182	0.508928	5.27289	2.40216	2.51383	1.036	0.379124	1.76878	1.15611	4.02211	1.22341
ARFGAP3 ENSG00000242247	0.789771	2.53791	0.0623509	0.539099	0.409914	0.482371	0.129726	2.95599	0.430636	1.32499
ARFGEF1 ENSG00000066777	1.64842	0.26777	0.133548	0.184886	0.112093	0.00367644	0.00834129	0.0867575	0.136472	0.0479389
ARFGEF2 ENSG00000124198	0.118778	0.889468	0.0417407	0.0275304	0.19155	0.00257013	0.119828	0.0460706	5.79111e-07	0.0814897
ARFGEF3 ENSG00000112379	1.09751	2.1685	0.095491	0.0913189	1.27671	0.637473	1.26506	0.19495	0.416183	0.217664
ARFIP1 ENSG00000164144	0.088842	0.0293548	0.00440258	0.427906	0.0830387	0.761381	0.272669	0.0824725	0.0404207	0.197044
ARFIP2 ENSG00000132254	3.86199	4.25938	4.57191	6.0415	0.950787	2.93911	1.3606	4.88698	2.27039	2.40026
ARFRP1 ENSG00000101246	2.76464	1.52073	3.7311	1.39315	0.0707399	2.59395	0.253945	2.06775	0.677282	1.97899
ARG1 ENSG00000118520	0.00961438	0.00197707	0.0300535	0.00141083	0.00093369	0.0149551	0.00826345	5.52723e-06	0.00959648	0.20442
ARG2 ENSG00000081181	4.65871	2.07369	1.21388	0.0183027	5.71865	3.45836	8.81774	0.728595	4.4888	0.891599
ARGLU1 ENSG00000134884	4.49644	4.63046	0.0741987	2.58925	1.26769	5.35849	1.44017	0.232585	1.02344	0.636122
ARHGAP1 ENSG00000175220	6.04629	8.31047	0.813415	2.10566	2.49381	2.84576	0.0980513	3.87985	7.96235	3.77547
ARHGAP10 ENSG00000071205	0.046441	0.833863	0.793354	0.882688	1.27673	0.961282	0.481304	0.241413	1.11388	0.409387
ARHGAP11A ENSG00000198826	0.010777	0.054896	0.0321578	0.0433257	0.0205718	0.0371814	0.0448924	0.0675212	0.070941	0.0171756
ARHGAP11B ENSG00000187951	0.0129667	0.0157577	0.0437437	0.0857055	0.00234666	0.0640992	0.0138498	0.102478	0.00130627	0.0063483
ARHGAP12 ENSG00000165322	0.147	0.304317	0.0389717	0.7177	0.198291	0.192844	0.00124044	0.0124338	0.00277502	1.62125
ARHGAP15 ENSG00000075884	0.0950391	0.00328423	0.011487	0.00937861	0.246949	0.0033356	0.0204496	0.00456035	0.00461041	0.000341082
ARHGAP17 ENSG00000140750	1.36049	0.30426	0.394108	2.60232	0.506008	0.443179	0.519338	0.107189	1.6222	0.0344502
ARHGAP18 ENSG00000146376	0.081353	0.00277108	0.778022	0.0259802	0.119559	0.801971	0.208574	0.0342739	0.27091	0.262045
ARHGAP19 ENSG00000213390	0.689745	0.0880533	2.02896	0.0634277	1.18094	0.280951	0.0609459	0.13931	0.281252	0.0328164
ARHGAP20 ENSG00000137727	0.0118285	0.0260863	0.0195149	0.000170859	0.0350221	0.0282719	0.00969765	0.057416	0.0468317	0.0222072
ARHGAP21 ENSG00000107863	0.0145569	0.418695	0.500648	0.322542	0.696984	0.0316683	0.000469843	0.0293148	0.160259	0.129476
ARHGAP22 ENSG00000128805	0.235823	0.204831	0.36019	0.00121421	0.014106	0.292504	0.0541248	0.00832753	0.21769	0.327403
ARHGAP23 ENSG00000275832	0.0527179	0.0672924	1.25427	0.0393772	0.0502455	0.162405	0.461789	0.599788	0.018935	0.00542485
ARHGAP24 ENSG00000138639	0.00514486	0.05193	0.157398	0.0523507	0.00601945	0.00203607	0.00587855	0.00016247	0.0344798	0.0248154
ARHGAP25 ENSG00000163219	0.225059	0.260992	0.630824	0.0147859	0.599516	0.125263	0.012009	0.123344	0.495194	0.00511492
ARHGAP26 ENSG00000145819	0.0123861	0.000375837	0.0415605	0.00495282	0.699098	0.283294	0.00398188	0.0137728	1.30876	0.950418
ARHGAP27 ENSG00000159314	3.32669	0.555658	2.7049	0.708865	0.174826	0.00170232	1.748	0.214627	1.95461	1.40144
ARHGAP28 ENSG00000088756	0.490269	0.00139922	0.066785	0.010695	0.0411371	0.0392909	0.0284773	0.134976	0.00269096	0.0651778
ARHGAP29 ENSG00000137962	0.126251	1.19719	0.0987392	0.00337631	0.250092	0.0359437	0.194309	0.0014425	0.596842	0.549065
ARHGAP30 ENSG00000186517	0.012197	0.0698192	2.11065	0.0379302	0.327079	0.0225863	0.00430709	0.157664	0.0813385	0.232886
ARHGAP31 ENSG00000031081	0.0114862	0.177154	0.252249	0.587915	0.0266877	0.0331729	0.045477	0.0230781	0.0147079	0.0464474
ARHGAP32 ENSG00000134909	0.0201829	0.957891	1.48203	1.13927	0.32343	1.97487	0.913542	0.0414135	1.62949	0.176463
ARHGAP33 ENSG00000004777	1.34228	0.101036	0.255044	1.00165	0.412985	1.35289	0.0845476	0.408159	1.29296	0.800759
ARHGAP35 ENSG00000160007	2.14333	0.00342654	0.321295	0.848737	0.187471	0.415504	0.044083	0.0838432	1.19053	1.00071
ARHGAP39 ENSG00000147799	0.0993318	0.683281	0.264426	0.000343279	2.36927	0.258625	0.368438	3.95478	0.0757063	0.0159123
ARHGAP4 ENSG00000089820	0.0165524	0.109828	3.36605	1.07475	0.251769	0.0908429	0.138355	7.34929e-05	0.00678899	3.22123
ARHGAP40 ENSG00000124143	0.0344821	0.119939	0.0276153	0.00410177	0.0389298	0.00863233	0.00854412	0.147352	0.0353077	0.00243232
ARHGAP42 ENSG00000165895	0.0188914	0.00232841	0.019607	0.0543395	0.017819	0.00703317	0.0038869	0.0474	0.0187773	0.00103842
ARHGAP44 ENSG00000006740	0.302314	0.285561	0.00842015	0.0299658	0.161525	0.0140728	0.617761	0.0953136	0.0305737	0.173433
ARHGAP45 ENSG00000180448	0.0323696	0.0202106	0.773402	0.757622	0.201922	0.02323	0.0672895	1.50112	0.0299501	0.475134
ARHGAP5 ENSG00000100852	0.107736	2.16187	0.017229	0.85942	0.00441937	0.0184324	0.196755	0.576679	0.0394782	0.190861
ARHGAP6 ENSG00000047648	0.920089	0.343405	0.0176583	0.16148	1.11616	0.0631791	0.629128	0.0882614	4.26076	3.93816
ARHGAP8 ENSG00000241484	0.0349996	0.177501	0.0722539	0.0938784	0.00533643	1.36101	0.473	0.0851243	0.137053	0.0880257
ARHGAP9 ENSG00000123329	0.117417	0.000740495	0.90529	0.425291	0.219464	0.00526872	0.00805032	0.301235	0.066467	0.176638
ARHGDIA ENSG00000141522	12.6554	13.6844	4.06807	4.8666	1.7154	5.6549	2.5633	1.72305	3.67493	4.92736
ARHGDIB ENSG00000111348	0.58185	0.125186	4.68276	4.41025	0.490065	0.484864	1.3993	1.16189	3.25046	7.57168
ARHGDIG ENSG00000242173	0.0151738	0.00473506	0.00441576	0.0733855	0.00210149	0.074838	0.0614242	0.0375555	0.0376599	0.0771318
ARHGEF1 ENSG00000076928	0.0418363	1.24702	4.24917	3.87504	0.591666	0.790849	1.90161	1.5445	0.485073	3.33522
ARHGEF10 ENSG00000104728	0.504526	0.0510171	0.425646	0.226429	0.258192	0.0308532	0.0562223	0.117304	0.0397051	0.103173
ARHGEF10L ENSG00000074964	0.0211116	0.596134	1.74095	1.18601	1.32377	0.0470163	0.31865	0.0295363	0.0531759	1.07797
ARHGEF11 ENSG00000132694	1.62273	0.431241	0.327063	0.267593	2.44893	0.34595	0.527579	4.62911	1.08394	0.498777
ARHGEF12 ENSG00000196914	1.1639	0.00775281	0.314432	0.547332	0.106104	1.34711	0.227976	0.171407	0.724492	0.271204
ARHGEF15 ENSG00000198844	0.709352	0.0253944	0.0789312	0.107741	0.248665	0.00377401	0.0157123	0.271515	0.195104	0.038625
ARHGEF16 ENSG00000130762	0.735182	0.196034	0.00179648	0.707248	1.07411	1.18726	0.551508	0.622834	0.0227188	1.97316
ARHGEF17 ENSG00000110237	0.340653	3.74833	1.19931	0.248574	2.12512	0.264276	0.0154369	0.488356	2.49231	0.135136
ARHGEF18 ENSG00000104880	0.0427333	0.0892075	0.00873111	0.0582866	0.0134035	0.00732728	0.0243777	0.0297774	0.0764667	0.0338562
ARHGEF19 ENSG00000142632	0.202162	0.00108119	2.98662e-05	0.0819471	0.305661	0.200028	0.00147855	0.383305	2.79902	2.09978
ARHGEF2 ENSG00000116584	1.09139	0.806801	3.97515	2.27461	1.05995	0.343322	0.707569	1.50336	4.93647	0.260078
ARHGEF25 ENSG00000240771	0.158499	0.308979	2.66779	0.146897	0.838267	0.0693322	0.409891	1.12192	1.83972	0.032411
ARHGEF26 ENSG00000114790	0.1221	0.142359	0.0599235	0.331795	0.923772	1.0065	1.185	0.278967	0.133195	0.0387661
ARHGEF28 ENSG00000214944	0.0887556	0.00185879	0.062047	0.00682955	0.0518777	0.101696	0.679722	0.294944	0.0325094	0.180351
ARHGEF3 ENSG00000163947	0.350081	0.138494	0.0499735	1.15375	1.94463	0.217043	0.585761	0.0814269	1.10378	1.65861
ARHGEF33 ENSG00000214694	0.00180648	0.0944645	0.0105073	0.0611688	0.0309422	0.00625106	0.0393835	0.080186	0.0393391	0.120035
ARHGEF35 ENSG00000213214	0.0594024	1.65017e-05	0.0124517	0.0240245	0.0299895	0.0100411	0.00294052	0.0515751	3.08858e-05	0.0205375
ARHGEF37 ENSG00000183111	3.26742	0.131533	2.41894	0.985481	2.53832	2.78459	2.59415	1.86125	0.41483	0.641673
ARHGEF38 ENSG00000236699	0.326072	0.199292	0.0377345	0.0101459	0.1276	0.201962	2.13861	0.00848191	0.0043829	0.311747
ARHGEF39 ENSG00000137135	0.00237557	0.0359252	0.00148732	0.0603729	0.0833357	0.001329	0.213438	0.0942884	0.044444	0.00209595
ARHGEF4 ENSG00000136002	0.0478558	0.218964	1.05281	0.00347153	0.120555	0.047461	0.756307	1.40868	0.0431198	0.473289
ARHGEF40 ENSG00000165801	0.0910214	0.442013	0.411022	0.373808	2.55241	0.0136787	0.0375991	2.98771	0.685798	0.249587
ARHGEF5 ENSG00000050327	1.3101	1.20812	0.990329	0.981413	0.0305529	0.414453	0.0152108	0.401988	0.207584	0.234656
ARHGEF6 ENSG00000129675	0.022242	0.00142853	0.229607	0.655929	0.00507839	0.00178399	0.00365349	0.608196	0.277816	0.185824
ARHGEF7 ENSG00000102606	5.56471	2.75039	0.184002	3.84213	2.3373	2.18861	2.47591	1.23122	0.000220472	1.84091
ARHGEF9 ENSG00000131089	0.580965	0.711808	1.49293	0.0368829	1.8943	0.0737828	0.0794158	0.0467301	3.35059	0.155265
ARID1A ENSG00000117713	1.22936	0.333887	0.255478	0.00291945	2.30808	1.42276	0.205297	0.3888	0.0427948	2.88218
ARID1B ENSG00000049618	0.103614	0.425975	2.01129	0.0423774	0.118298	0.794542	0.790426	0.206561	0.777115	0.579243
ARID2 ENSG00000189079	0.204875	0.218925	1.08186	0.00442483	0.701071	8.30451e-05	0.338647	0.246122	0.00638046	0.00431993
ARID3A ENSG00000116017	0.632689	5.10444e-05	0.210358	0.286872	0.0258955	1.10019	0.099273	0.0664438	0.71345	0.365782
ARID3B ENSG00000179361	0.367093	4.32279e-05	0.433002	0.252081	0.166825	0.00381765	0.40566	0.375273	0.354113	0.0340314
ARID4A ENSG00000032219	0.365946	0.553196	0.0198768	0.12759	0.0432503	1.61548	0.0324458	0.0147025	0.0877	0.00577852
ARID4B ENSG00000054267	0.795326	0.495218	0.181346	0.220635	0.0781418	0.849737	0.833478	0.0217523	0.0811645	0.926323
ARID5A ENSG00000196843	0.31636	0.315451	0.0206928	0.292909	0.174415	0.822291	0.0271797	1.47408	6.785	0.00389765
ARID5B ENSG00000150347	0.276758	0.406164	0.120858	0.0426869	1.8454	0.381309	0.102032	0.14863	0.743497	0.585597
ARIH1 ENSG00000166233	3.82693	3.15303	0.0983921	0.986284	0.103774	1.38791	0.0713461	0.0546177	0.735119	0.0753896
ARIH2 ENSG00000177479	0.447362	3.15124	1.33171	2.16544	3.79896	0.103263	4.345	2.35112	2.28522	0.698758
ARIH2OS ENSG00000221883	0.0630936	0.0498385	2.94407	0.00187087	1.06574	0.0368081	0.0173602	0.662113	0.0697758	0.374273
ARL1 ENSG00000120805	0.431137	0.0190382	3.25533	1.11454	3.61549	0.0275395	3.16825	5.57062	1.0908	0.130833
ARL10 ENSG00000175414	0.139064	0.0332529	0.118503	0.0416266	0.21117	0.0371003	0.00752156	1.39928	0.191321	0.0581968
ARL11 ENSG00000152213	0.00260409	0.0434992	0.0599891	0.0808248	0.0202366	0.0337371	4.68481e-05	0.0464555	0.0318073	0.00442822
ARL13B ENSG00000169379	0.116796	0.102408	0.0495302	0.0478006	0.273292	0.0790272	0.0950666	0.0251944	0.101467	0.0568818
ARL14EP ENSG00000152219	0.0357539	0.885985	0.0307502	0.424867	0.0670319	0.0114959	0.0165739	0.000715404	0.857226	1.2797
ARL15 ENSG00000185305	0.124792	0.00943027	0.219665	0.348777	0.0575932	0.25894	0.00224593	0.192488	0.11623	0.00840661
ARL16 ENSG00000214087	1.89724	4.14952	1.95933	2.24969	2.72925	4.25568	2.07425	1.13015	0.420955	1.64712
ARL17A ENSG00000185829	0.0209136	0.0455582	0.104603	0.764332	0.296947	0.491209	0.0409825	0.0759941	0.0460331	0.0324467
ARL17B ENSG00000228696	0.0298974	0.063538	0.219743	0.218006	0.0957138	0.24771	0.242119	0.0314157	0.194966	0.0623997
ARL2 ENSG00000213465	0.0214802	2.82668	0.631864	0.632976	0.16123	0.097152	1.45962	1.34947	0.104937	0.509056
ARL2BP ENSG00000102931	0.356394	0.295986	0.812043	0.137731	0.548879	0.355054	0.151932	0.0411982	0.10541	0.835528
ARL3 ENSG00000138175	3.18365	1.784	2.59224	0.781574	1.80424	1.73642	0.416036	3.17016	1.6896	1.82675
ARL4A ENSG00000122644	0.0459539	0.0996334	0.27258	0.00146988	0.0575324	0.0229178	0.00845293	0.299094	0.0549389	0.161268
ARL4C ENSG00000188042	0.0540312	2.245	1.72008	0.790685	0.272211	0.0913006	0.00783573	1.07067	0.177397	2.10434
ARL4D ENSG00000175906	0.542614	0.0395937	0.76414	0.0631774	0.128336	0.0796499	0.949593	0.508641	0.304863	0.0144029
ARL5A ENSG00000162980	0.552079	0.0898488	0.0325299	0.625925	0.00807716	0.0352863	0.798056	0.0868955	0.0277869	0.21474
ARL5B ENSG00000165997	0.024276	0.0204254	0.081891	0.071527	0.165493	0.346175	0.0533476	0.0581729	0.00966385	0.0532033
ARL6 ENSG00000113966	0.0425534	0.378504	0.000126662	0.0320427	0.340572	0.0386262	0.000112828	0.572959	0.114196	0.116809
ARL6IP1 ENSG00000170540	1.20388	0.796759	1.96911	1.14297	0.84801	0.00134677	2.89467	0.0382636	0.28185	0.0522832
ARL6IP4 ENSG00000182196	0.641968	1.80555	0.416709	0.752059	0.105738	0.71137	0.47558	1.78536	0.0895016	2.08224
ARL6IP5 ENSG00000144746	2.8751	0.124048	1.78318	0.00104636	1.74287	0.652481	0.522923	1.86984	1.46406	1.42411
ARL6IP6 ENSG00000177917	0.521482	0.319239	0.0696514	4.67063e-05	0.32567	2.02843e-05	0.00449946	0.000170518	0.266457	0.0511432
ARL8A ENSG00000143862	0.0933773	0.211196	0.149136	0.187807	2.76737	0.851709	0.0465057	0.0498012	0.0390162	4.9119
ARL8B ENSG00000134108	0.281445	0.0238964	0.0914951	0.23326	0.749224	0.816572	0.0129843	0.74787	0.737293	0.563921
ARL9 ENSG00000196503	0.00479911	0.020738	0.0133745	0.00588653	5.12405e-05	3.35611e-07	0.00376147	0.0222556	0.0188755	0.016113
ARMC1 ENSG00000104442	0.0764875	0.113452	0.110892	0.0256679	0.0961162	0.112852	0.0487494	0.0406206	0.0879532	0.13817
ARMC10 ENSG00000170632	0.210234	0.179248	0.180971	0.25399	1.64003	0.228994	0.14459	0.825117	0.0500318	0.089021
ARMC12 ENSG00000157343	0.136054	0.0516014	0.0464267	0.0072511	0.00331877	0.0221908	0.632988	0.05948	0.0507455	0.0407692
ARMC2 ENSG00000118690	0.239523	0.051609	0.0777817	0.0885611	0.00581217	0.0928934	0.00634742	0.0474523	0.0588646	0.118194
ARMC4 ENSG00000169126	0.00663013	0.023695	0.0050898	0.0733211	0.0366322	0.0308486	0.041658	0.00791555	0.0113213	0.209032
ARMC5 ENSG00000140691	0.0276505	0.0726162	0.649877	0.25412	0.0712465	0.787123	0.141398	0.622699	0.00706579	0.0752722
ARMC6 ENSG00000105676	0.20139	2.51615	1.15817	1.09544	0.357189	0.0810433	0.765545	2.94163	2.20158	0.0444753
ARMC7 ENSG00000125449	0.0862056	0.515248	0.721224	1.04081	0.0308035	1.23154	0.228646	0.0115646	0.637606	1.02517
ARMC8 ENSG00000114098	0.109145	0.112656	0.0407294	0.524926	0.0267999	0.598115	0.03572	0.00922292	0.99278	0.0102576
ARMC9 ENSG00000135931	0.0690857	2.36913	0.0936299	0.532049	0.162504	0.0268536	0.034142	0.255681	0.088252	0.16174
ARMCX1 ENSG00000126947	0.0314992	0.0693693	0.0176405	0.013214	0.0127918	0.0804026	0.0577874	0.00426914	0.226997	0.00554673
ARMCX2 ENSG00000184867	0.0523676	0.95122	0.137841	0.0275777	1.04794	0.321769	0.0981252	0.373751	0.181602	0.0557117
ARMCX3 ENSG00000102401	1.72954	0.121544	0.100086	0.179242	0.204798	1.20901	1.25982	0.940827	0.267158	0.392313
ARMCX4 ENSG00000196440	0.0602077	0.0973976	0.172607	0.292659	0.291292	0.151821	0.150366	2.24079	0.0253381	0.405141
ARMCX5 ENSG00000125962	0.0140482	0.0222982	0.0641826	0.0494583	0.90161	0.133687	0.105663	2.31173e-05	0.177587	0.0023474
ARMCX6 ENSG00000198960	0.026218	1.54478	0.645116	0.219926	0.0910637	0.711717	0.238753	0.455214	0.227956	0.0351231
ARMS2 ENSG00000254636	0.0257643	0.0263177	0.00645663	0.0577394	0.00265191	0.0873255	0.0338519	0.0342311	0.00457256	0.0170962
ARMT1 ENSG00000146476	0.485584	0.473225	0.173471	0.0895678	0.137191	0.0583327	0.38724	0.475086	0.142277	0.0734161
ARNT ENSG00000143437	0.169364	0.0404253	0.170319	3.83343	4.38923	0.00917167	0.823298	1.13126	3.99041	0.384174
ARNT2 ENSG00000172379	0.105518	0.0136637	0.0708074	0.0140148	0.268485	0.10595	0.0942795	0.153578	0.0216465	0.00551815
ARNTL ENSG00000133794	0.0060394	0.0119153	0.0981181	0.0151934	0.0485908	0.263704	0.00913454	0.000425053	0.0125046	0.0373385
ARNTL2 ENSG00000029153	0.011117	0.00287962	0.00188252	0.00254228	0.00399524	0.00792106	0.000502479	0.0174569	0.0465024	0.0156567
ARPC1A ENSG00000241685	0.0231028	1.70379	0.897071	0.757829	3.88613	1.18788	0.801175	0.000207753	0.00330183	0.898709
ARPC1B ENSG00000130429	0.494483	3.83605	6.8996	3.59132	0.107254	0.197209	0.32369	1.05784	0.698298	0.23125
ARPC2 ENSG00000163466	3.48813	2.56403	4.64859	0.188131	0.774274	1.81415	0.708628	0.0584833	1.03627	0.0231653
ARPC3 ENSG00000111229	5.48585	2.29992	0.024524	3.46548	4.5284	7.6084	3.60488	4.03707	0.911591	0.0360005
ARPC4 ENSG00000241553	0.327875	4.75008	2.6733	2.79396	0.858959	1.23113	3.05659	0.801471	2.11752	0.903024
ARPC5 ENSG00000162704	0.494724	1.40155	0.516906	0.421812	1.05128	0.0586233	0.154718	0.157413	1.36403	0.367664
ARPC5L ENSG00000136950	0.829809	0.765023	1.28161	0.592993	0.0144774	1.9072	0.0175398	0.638689	0.0552632	0.654186
ARPIN ENSG00000242498	4.37139	0.0583192	0.10744	0.0366315	0.00367866	2.14439	1.37624	0.00149919	1.46632	1.114
ARPP19 ENSG00000128989	0.010888	1.38222	0.126793	0.219068	0.0472377	0.918037	2.40682	0.837718	0.288915	0.18868
ARRB1 ENSG00000137486	0.270653	7.72714	0.491995	0.0913331	0.122565	0.611386	0.103781	0.0343025	0.0432953	0.680828
ARRB2 ENSG00000141480	0.154134	0.340605	1.53472	1.58588	3.90194e-05	1.50275	0.407877	1.08756	3.28319	0.259487
ARRDC1 ENSG00000197070	1.79169	5.65766	5.50191	3.85402	0.0983491	0.157198	0.183895	3.27521	0.0309954	0.599391
ARRDC2 ENSG00000105643	0.546026	0.0328154	1.91768	0.423178	1.01487	0.422149	1.06725	1.0365	0.0450054	0.735631
ARRDC3 ENSG00000113369	0.00737679	0.294471	0.349038	0.780081	0.71298	0.369404	0.712042	0.706133	0.568586	0.311945
ARRDC4 ENSG00000140450	0.160374	0.0336551	0.0686634	0.63364	1.57185	0.298351	0.067388	0.335124	0.0530554	0.0220791
ARRDC5 ENSG00000205784	0.00870243	0.0536707	0.000985687	0.0134837	0.00338057	0.00212064	1.26241e-05	0.00861098	0.0180915	0.0673343
ARSA ENSG00000100299	0.575553	6.92446	0.333501	2.53814	4.65345	2.24024	0.656796	4.73852	2.99609	2.88266
ARSB ENSG00000113273	0.150608	0.388883	1.02105	0.00656734	0.0282722	0.0232398	0.0548261	0.00238014	0.0273105	0.00136097
ARSD ENSG00000006756	2.46511	8.48616	1.52145	4.74665	4.1156	5.86293	1.89452	6.86864	6.0716	3.20306
ARSE ENSG00000157399	0.260948	0.107892	0.044983	0.0161308	0.0140461	7.55137e-05	0.0675774	0.0198723	0.12492	0.0771351
ARSF ENSG00000062096	0.0204532	0.066698	0.0013931	0.00744132	0.0168881	0.000189742	0.146622	0.0338636	0.159547	0.00609894
ARSG ENSG00000141337	0.224982	0.0772209	0.29124	0.000747789	0.0200291	0.0191587	0.0986915	0.216399	0.121999	0.165633
ARSI ENSG00000183876	0.0417477	0.50364	0.245693	0.0759493	0.0413391	0.0966445	0.0249251	0.00326773	0.00940903	6.34517e-05
ARSJ ENSG00000180801	2.265e-05	1.55398	0.0430733	0.0130652	0.0379964	0.112821	0.00467303	0.193511	0.0576487	0.000326654
ARSK ENSG00000164291	0.0305789	0.00195795	0.0068022	0.543609	0.0472965	0.00561565	0.455072	0.0861569	0.0186293	0.0259868
ART3 ENSG00000156219	0.00632395	0.0269609	0.0115664	0.00534526	0.00769987	0.00589217	0.0013297	0.000219017	0.0108989	0.00743318
ART5 ENSG00000167311	0.0239318	0.0750917	0.0783532	0.0185461	0.00127872	0.162254	0.0129724	0.13474	0.0238325	0.250029
ARTN ENSG00000117407	0.00104069	0.0499698	0.00688681	0.00785287	0.076372	0.0825073	0.0508091	0.0147956	0.193876	0.0523166
ARV1 ENSG00000173409	0.0907692	0.0330425	0.46661	0.883788	0.759869	0.217688	0.333978	0.0116269	0.0191613	0.526166
ARVCF ENSG00000099889	1.50623	5.24902	0.76337	0.0424128	1.8564	0.0211436	0.0913926	0.267265	3.02549	0.386624
ARX ENSG00000004848	0.0258808	0.000344067	0.00931305	0.00392418	0.0335936	0.0317158	0.0835774	0.0092589	0.0199019	0.0107945
ASAH1 ENSG00000104763	8.14813	0.849011	3.20734	5.97658	8.89548	4.78138	2.90927	3.4734	6.21996	3.39706
ASAH2 ENSG00000188611	0.0114784	0.000345691	0.0498994	0.0242374	0.0252157	0.0203813	0.243228	0.00635893	0.0513808	0.0168297
ASAH2B ENSG00000204147	0.0213079	0.0700102	0.0925976	0.229795	0.417242	0.0992892	0.717851	0.121421	0.0420215	0.0324601
ASAP1 ENSG00000153317	0.110706	0.248262	0.823712	0.16149	0.0260049	1.46615	0.0564955	0.310454	0.0600458	0.320715
ASAP2 ENSG00000151693	0.162393	0.242473	0.0774913	0.0215078	0.0912902	0.101866	0.00398031	0.022296	0.00252844	0.385388
ASAP3 ENSG00000088280	2.39953	0.638743	1.20477	0.363972	2.17977	0.381417	0.366905	1.60342	0.179232	0.0542687
ASB1 ENSG00000065802	0.687127	0.186362	0.405559	0.00732239	0.0477793	0.432876	0.117099	1.32092	0.503669	1.37861
ASB12 ENSG00000198881	0.00904464	0.00863003	0.115947	0.18904	0.0321758	0.00706799	0.170856	0.06191	0.0412639	0.101161
ASB13 ENSG00000196372	0.0729462	1.97189	0.533702	0.230052	0.623808	0.0323733	0.060604	0.0734782	1.15846	0.00590036
ASB14 ENSG00000239388	0.000772799	0.0539789	0.0321883	0.0650108	0.0142572	0.00544837	0.0259711	0.0023292	0.00615258	0.0511868
ASB2 ENSG00000100628	0.159384	0.750889	2.89718	0.437317	0.063749	0.0691642	0.0761609	0.152143	0.00968428	0.860933
ASB3 ENSG00000115239	0.393078	0.717039	0.208838	0.058818	0.031033	0.27079	0.184601	0.0377016	0.11104	0.144655
ASB5 ENSG00000164122	0.012985	0.0603367	0.0243976	0.0826874	0.0152781	0.0293555	0.00857991	0.18862	0.0526942	0.01769
ASB6 ENSG00000148331	0.25987	3.14797	0.244327	0.0166728	0.321469	0.34066	0.14877	3.20205	0.103176	0.851236
ASB7 ENSG00000183475	0.807482	0.575279	0.00242968	0.0143202	0.0458163	0.969931	0.58153	0.100456	0.0310493	0.0278742
ASB8 ENSG00000177981	0.246605	3.8108	0.204716	0.761719	1.11185	0.480102	0.278893	0.00478197	0.205468	3.10731
ASB9 ENSG00000102048	0.00126361	0.0166398	0.0189455	0.07297	0.000765324	0.0106056	0.00878298	0.00653043	0.00790236	0.00217392
ASCC1 ENSG00000138303	0.48825	0.0121041	1.83942	0.10545	0.787673	0.676331	0.0693089	0.0380495	0.0225693	0.00100955
ASCC2 ENSG00000100325	2.99468	4.41899	3.29093	1.43893	0.648106	0.662815	0.247366	1.24327	3.54623	1.05246
ASCC3 ENSG00000112249	0.191631	0.0263835	0.00198159	0.0438688	0.369935	0.0100659	0.0184586	0.0212556	0.0908263	0.029218
ASCL2 ENSG00000183734	0.043848	1.67259	1.47241	4.31423	0.227395	0.0872552	0.746845	1.05703	0.908333	0.850065
ASCL5 ENSG00000232237	0.0261443	0.0337593	0.0416979	0.00907987	0.0293901	0.0133314	0.00914603	0.0387914	0.0433709	0.0252231
ASF1A ENSG00000111875	0.0875746	0.0230676	0.0299144	0.0130629	0.0521938	0.332443	0.0550238	0.0320454	0.0902806	0.266563
ASF1B ENSG00000105011	0.0741704	0.00752571	0.0514732	0.0569762	0.0546241	0.0304355	0.00283919	0.0288654	0.000232021	0.555051
ASGR1 ENSG00000141505	0.402472	0.000204783	0.0344974	0.0208269	2.51927e-05	0.249554	0.00908897	0.101587	0.156771	0.0722031
ASGR2 ENSG00000161944	0.023254	0.0474646	0.0194311	0.00110765	0.00273033	0.0592596	0.0108517	0.0164835	0.0119623	0.000450892
ASH1L ENSG00000116539	2.3109	1.37771	0.614063	1.93585	1.21536	0.943364	4.99222	7.15583	0.0302015	6.62772
ASH2L ENSG00000129691	0.488648	0.028643	0.0202003	0.131944	0.288279	0.00588336	0.0977272	0.0288613	1.83472	1.98757
ASIC1 ENSG00000110881	0.0772352	0.494656	2.7729	0.373144	2.13678	0.169738	0.113459	0.377825	0.0237471	1.1232
ASIC3 ENSG00000213199	0.00923318	0.0369824	0.0157498	0.8408	0.0996103	0.0456841	0.379305	0.13401	0.000369697	0.190386
ASIC4 ENSG00000072182	0.0790966	0.0970699	0.0211932	0.00275347	0.0135113	0.0838428	0.212541	0.128859	0.00104773	0.0599977
ASIP ENSG00000101440	0.00322024	0.0185669	0.0329389	0.00164745	0.0236865	0.0736754	0.0020115	0.0104828	0.272794	0.101479
ASL ENSG00000126522	3.7783	0.334995	3.04206	0.278956	1.03758	0.0558186	0.0594978	0.154253	1.1226	1.17952
ASMT ENSG00000196433	0.00200942	0.0408749	0.0250696	0.00398536	0.0178315	0.000537876	0.0191353	0.000615181	0.0498552	0.0890822
ASMTL ENSG00000169093	1.34013	6.46879	0.0716071	3.12333	1.58825	1.13292	1.51882	4.27543	0.409029	1.92573
ASNA1 ENSG00000198356	5.10603	4.49923	3.66472	1.82313	0.46625	4.06198	0.873608	1.56364	4.94765	0.0811844
ASNS ENSG00000070669	1.92699	0.0824068	4.45047	0.0112796	0.29153	0.167945	3.15664	1.83755	4.09008	0.170211
ASNSD1 ENSG00000138381	0.063933	0.0132118	0.137076	7.25801e-05	1.90744	0.485017	0.33773	0.394004	0.0720823	0.000803486
ASPA ENSG00000108381	0.00592862	0.00115414	0.307846	0.124132	0.0204689	0.0224218	0.0175089	0.429279	0.0663479	0.0410256
ASPH ENSG00000198363	2.82479	0.0901248	0.337993	0.0117161	0.318984	0.0397512	0.279132	0.133842	0.239892	0.53568
ASPHD1 ENSG00000174939	0.0243867	0.73119	0.139457	0.0185964	0.0753398	0.00610171	0.00780709	0.0026468	0.010343	0.118046
ASPHD2 ENSG00000128203	0.0731829	0.159726	0.0751991	0.143949	0.0264475	0.0507073	0.140472	0.140264	0.020374	0.0189412
ASPN ENSG00000106819	0.00933933	0.0599084	0.0104504	0.045642	0.00238482	0.0635568	0.0485782	0.00567131	0.00269163	0.0482672
ASPRV1 ENSG00000244617	0.00547983	0.0315779	0.320652	0.0247218	0.0230338	0.000585623	0.00856028	0.165791	0.923102	0.0414692
ASPSCR1 ENSG00000169696	0.707156	7.03035	1.43668	0.843297	2.82215	0.792902	0.0530669	1.36449	5.75071	0.033722
ASRGL1 ENSG00000162174	0.73563	1.19733	0.224217	0.0124963	0.0735402	2.06052	1.15048	1.00429	0.160275	0.0616531
ASS1 ENSG00000130707	0.105248	2.13454	2.24671	0.0682493	0.0829802	0.0115524	0.0222511	0.1564	0.696396	0.0253354
ASTE1 ENSG00000034533	0.191669	0.0224787	0.919887	0.0281495	0.384074	0.0137803	0.00177318	0.0316875	0.0435614	0.237699
ASTN1 ENSG00000152092	0.00131223	0.0162274	0.013729	0.00587777	0.00364847	0.00804412	0.00307323	0.000207965	0.00172369	0.0133439
ASTN2 ENSG00000148219	3.79832	5.89734	2.46111	0.727919	3.7948	3.92851	3.33861	1.73166	1.36744	1.73775
ASUN ENSG00000064102	0.0150881	0.0637331	0.161898	0.488951	0.148363	0.142364	0.194166	0.0798716	0.0722232	0.0218902
ASXL1 ENSG00000171456	0.217033	2.48409	5.88756	1.71172	4.57176	0.0694407	3.27413	0.319521	0.738902	0.873211
ASXL2 ENSG00000143970	0.0400399	0.159448	0.039018	0.0360812	0.115581	0.294044	1.21902	0.157627	0.116198	0.00211778
ASXL3 ENSG00000141431	0.10613	0.0871235	0.134206	0.0307878	0.0220724	0.00975914	0.0320295	0.0366027	0.0101601	0.107085
ASZ1 ENSG00000154438	0.00636913	0.00924786	0.000164889	0.0285342	0.00939594	6.0553e-05	5.89669e-05	0.0140654	0.00526308	0.0399968
ATAD1 ENSG00000138138	0.825685	0.352062	0.0269484	0.0107471	1.32465	0.418289	0.474337	0.174464	1.05838	0.0238868
ATAD2 ENSG00000156802	0.11005	0.552284	0.0638016	0.0146887	0.999768	0.918721	0.379699	0.168603	0.373466	0.259785
ATAD2B ENSG00000119778	0.127397	2.38946	0.27449	0.00757052	0.179436	0.0544619	0.578023	0.236358	0.0208108	0.0664624
ATAD3A ENSG00000197785	0.00813733	1.43526	0.186753	1.60615	0.0533185	1.57601	0.705783	0.0135174	0.0339434	0.749319
ATAD3B ENSG00000160072	1.18427	4.43256	0.437318	0.997704	0.0411597	1.58689	3.28005	0.769992	0.168077	0.0392906
ATAD3C ENSG00000215915	0.0770906	0.00085794	0.0682908	0.049495	0.0385692	0.0687349	0.260711	0.383944	0.160438	0.182769
ATAD5 ENSG00000176208	0.0325386	0.125101	0.0150104	0.0107339	0.0274279	0.27711	0.0131121	0.00217055	0.00233766	0.0461273
ATAT1 ENSG00000137343	0.269313	1.40522	0.204896	0.315842	2.59286	0.223052	3.45127	0.73902	0.169316	0.0813869
ATCAY ENSG00000167654	0.00875409	0.0148672	0.0305649	0.0420282	0.00412349	0.00930544	0.00537943	0.0664075	0.0391907	0.0414361
ATE1 ENSG00000107669	0.0950098	0.833606	0.573567	0.265825	0.225982	0.136519	0.0550973	0.0291146	0.0810863	0.638973
ATF1 ENSG00000123268	0.0728515	0.0327612	0.0269876	0.0236604	0.489931	0.0406312	0.0586497	0.0200426	0.03164	0.299232
ATF2 ENSG00000115966	0.490536	0.0765643	0.0868787	0.137578	0.0430342	5.4601e-05	1.20823	0.315789	0.0977628	0.0547492
ATF3 ENSG00000162772	0.0699215	0.0238331	12.1462	0.0202384	0.00208395	43.5485	0.0955224	0.361141	1.75111	3.30645
ATF4 ENSG00000128272	2.00964	2.88975	3.29291	5.31522	4.83826	7.78544	5.83276	7.43881	6.27713	2.2712
ATF5 ENSG00000169136	0.0591345	3.90413	0.232401	4.51397	2.23537	0.57986	1.21174	0.354682	0.0178916	0.292348
ATF6 ENSG00000118217	0.571088	0.295365	0.333804	0.918196	1.30345	0.14212	2.35801	0.421548	0.578381	0.479038
ATF6B ENSG00000213676	1.58856	2.37045	0.0405962	0.335395	0.432242	0.262361	1.44794	1.07926	0.197515	0.263523
ATF7 ENSG00000170653	0.213542	0.0144274	0.076259	0.0292072	0.861653	1.15248	0.0285352	0.479287	0.0024524	0.0870158
ATF7IP ENSG00000171681	0.284899	0.601479	0.598456	0.26086	0.89368	0.0196026	0.998434	0.00972968	1.12273	0.0910815
ATF7IP2 ENSG00000166669	0.113382	3.50748e-06	0.390263	0.170911	0.083243	0.0454981	0.0155154	0.146357	0.00182895	0.00248711
ATG10 ENSG00000152348	0.385774	1.39272	0.206863	1.24363	1.56598	0.0703583	1.00969	0.460016	0.0161293	0.220491
ATG101 ENSG00000123395	3.07677	1.0215	0.349802	0.219112	0.0910656	1.43573	0.13382	8.16151	3.69394	1.19931
ATG12 ENSG00000145782	0.104196	0.56546	0.0432103	0.0400943	0.965706	0.0849063	0.0177013	0.510287	1.99216	0.267189
ATG13 ENSG00000175224	0.237642	1.12258	2.49777	1.05709	0.704063	0.265609	1.23231	0.887357	3.25309	0.964331
ATG14 ENSG00000126775	0.0675849	0.093048	1.04809	0.0486783	0.994987	1.57284	2.64043	0.802832	0.737182	0.0674662
ATG16L1 ENSG00000085978	1.76747	3.58406	1.225	3.10965	2.81717	2.49879	1.28864	0.193932	0.276043	0.00226098
ATG16L2 ENSG00000168010	0.127372	0.711017	0.236746	1.34804	0.0466276	0.0536878	0.631498	0.073611	0.482871	1.23561
ATG2A ENSG00000110046	2.36062	1.18898	1.36341	0.282687	0.292109	0.137188	0.769861	0.848419	1.60701	0.73136
ATG2B ENSG00000066739	0.401735	0.00870903	0.0166111	0.0172771	0.247959	0.192056	0.0568639	0.00830132	0.19353	0.898114
ATG3 ENSG00000144848	0.612389	0.0819241	0.866379	1.10282	1.05916	0.0142023	0.166452	0.010855	0.120211	0.0268782
ATG4A ENSG00000101844	0.559344	0.0144167	0.0919994	0.472106	0.0883363	0.224124	0.838748	1.91332	0.0714784	3.8035e-05
ATG4B ENSG00000168397	4.37973	2.51386	4.76737	2.98325	1.46612	2.69021	7.11834	2.42013	0.027151	0.0967315
ATG4C ENSG00000125703	0.0546959	5.34033e-05	0.213071	0.0539406	0.00947953	0.0207187	0.0182125	0.0346974	0.0696299	0.155822
ATG4D ENSG00000130734	1.7326	3.67176	0.779952	0.694915	0.512638	1.0424	1.04104	0.201597	0.763196	0.190735
ATG5 ENSG00000057663	0.773991	0.0013752	0.000651335	0.0244729	0.527279	0.140675	0.256953	0.00811708	0.00807869	0.01226
ATG7 ENSG00000197548	2.17035	0.216301	1.85331	0.354248	0.024628	0.595405	0.639624	1.28624	0.4357	0.524745
ATG9A ENSG00000198925	0.614825	5.54755	2.62515	1.44527	0.0551221	2.80356	0.266619	0.136512	6.8832	0.782321
ATG9B ENSG00000181652	0.00127635	0.045302	8.27327e-05	0.0370237	0.00371132	0.00812711	0.0100217	0.0849201	0.00461375	0.0257445
ATHL1 ENSG00000142102	0.419553	1.23234	0.626285	0.0991633	0.00771626	0.153422	0.141508	1.81551	0.94745	3.16503
ATIC ENSG00000138363	0.767911	0.490802	0.661292	0.739876	0.109007	0.624032	0.518024	0.900552	1.89694	0.510801
ATL1 ENSG00000198513	1.70264	0.165667	0.165482	0.0210596	0.104811	0.052958	0.220092	0.0243706	0.0899123	0.480921
ATL2 ENSG00000119787	0.178809	1.25613	0.711459	0.0168454	1.77061	1.84485	0.0225027	0.030451	5.97026	0.00991838
ATL3 ENSG00000184743	0.515436	0.124013	0.265907	0.375521	0.019379	1.4248	1.31862	2.44344	0.195521	0.159305
ATM ENSG00000149311	0.102553	0.102955	0.125457	0.945246	0.491219	1.8578	1.14395	0.146319	0.0223053	0.584747
ATMIN ENSG00000166454	0.0105786	0.0671089	0.211801	0.312938	0.975811	0.0780411	0.0417424	0.0301217	0.15728	0.157345
ATN1 ENSG00000111676	3.06767	2.4782	5.89274	1.61957	2.37596	2.52166	2.81947	4.70207	3.09733	1.51249
ATOH1 ENSG00000172238	0.00381345	0.0277407	0.0213087	0.0190245	0.00799687	0.0619181	0.0118573	0.022815	0.00538627	0.0733686
ATOH7 ENSG00000179774	0.0293109	0.0119729	0.0220616	0.00431133	0.0463733	0.049471	0.00130191	0.0515572	0.0140702	0.0293788
ATOH8 ENSG00000168874	0.927512	0.853388	0.217717	0.288651	0.882429	0.693709	0.332781	0.00911755	0.00772423	0.00976772
ATOX1 ENSG00000177556	3.55081	3.50873	6.08832	1.06528	2.44407	0.745839	2.68534	1.84146	3.5392	1.18763
ATP10A ENSG00000206190	0.271429	0.405136	0.647546	0.692747	7.8741e-05	0.178374	0.411308	0.287392	0.237041	0.709303
ATP10D ENSG00000145246	0.00154668	0.23342	0.0866821	0.0122374	0.00346697	0.0635645	0.000580402	0.00758939	0.0507329	0.0110046
ATP11A ENSG00000068650	0.663794	0.116435	0.180011	0.123831	0.652321	0.0786429	0.133118	0.0924329	0.0663275	0.0296794
ATP11B ENSG00000058063	0.00143922	0.196324	0.393286	1.67441	0.0832628	0.200143	0.381251	0.134565	0.0434639	0.0261987
ATP11C ENSG00000101974	0.720779	0.00878014	0.948551	0.370042	0.0426784	0.0333127	0.107175	0.0556777	0.148363	0.450173
ATP13A1 ENSG00000105726	0.176566	2.14967	3.50689	0.921883	0.40584	0.228801	2.85801	1.75627	0.115917	0.425589
ATP13A2 ENSG00000159363	3.67726	5.58568	0.410957	1.02826	0.0309474	0.513933	0.255471	0.847672	0.405428	0.204494
ATP13A3 ENSG00000133657	0.178402	0.0235423	0.109948	0.0563673	3.90572	0.021296	0.0121984	0.0383685	0.00257049	0.0246148
ATP1A1 ENSG00000163399	7.33579	7.71835	8.29811	15.8359	8.35086	5.25373	5.86185	2.43908	2.45968	6.38653
ATP1A2 ENSG00000018625	0.00445793	0.208906	0.00410988	0.0282574	0.11926	0.92997	0.0047056	0.0115208	1.39557	0.240788
ATP1A3 ENSG00000105409	0.0152954	0.00445038	0.00177895	1.71097e-05	0.0192858	0.0436785	0.0599307	0.00333265	0.0510505	0.0702665
ATP1A4 ENSG00000132681	0.0358079	0.0057634	0.000871859	0.0514564	0.00551002	0.00451032	0.0320356	0.0858498	0.00314489	7.92239e-08
ATP1B1 ENSG00000143153	0.145742	0.0059174	0.732604	0.00650432	0.108338	0.0373881	0.00222451	1.3507	0.00712856	0.369416
ATP1B2 ENSG00000129244	0.329163	0.0948182	0.202196	0.529376	0.00481663	0.0315368	0.251893	0.524668	0.692086	0.0709631
ATP1B3 ENSG00000069849	0.238483	0.765452	0.643542	0.942044	2.5531	3.4699	2.34517	1.42976	0.0956183	0.000299734
ATP23 ENSG00000166896	0.0141192	0.0291473	0.00749289	0.0703376	0.0172809	0.0130674	0.00329166	0.0040208	0.0511429	0.0279019
ATP2A1 ENSG00000196296	0.020915	0.0162367	0.126036	0.00268049	0.00976614	0.000486898	0.00864135	0.0399627	0.0243047	0.00470411
ATP2A2 ENSG00000174437	1.14182	3.27681	0.601681	1.54326	2.76868	0.3544	5.32341	0.877606	0.464447	0.114054
ATP2A3 ENSG00000074370	1.1507	2.08783	3.94881	1.91413	0.0156343	0.116704	0.668523	0.600805	0.180515	0.122416
ATP2B1 ENSG00000070961	1.02453	0.017562	0.327224	0.702342	0.147546	0.00516745	0.0130663	0.0140352	0.411443	0.118856
ATP2B2 ENSG00000157087	0.0212343	0.0759062	0.0236648	0.0218647	0.0819698	0.196352	0.0625855	0.0252438	0.00062219	0.0944663
ATP2B4 ENSG00000058668	0.0818556	0.352241	0.163836	0.0430708	0.458788	0.636629	0.139246	0.0557052	0.337843	0.273054
ATP2C1 ENSG00000017260	1.78441	4.96939	1.11913	1.80046	1.33555	3.32102	0.562666	0.264948	1.74869	3.918
ATP2C2 ENSG00000064270	0.20989	2.04275	0.100409	1.26616	1.19475	0.354231	0.357889	1.74997	1.02496	0.716008
ATP5SL ENSG00000105341	0.00561565	1.16879	0.582532	1.43555	0.7697	0.884383	3.26717	0.489338	0.342607	0.957288
ATP6AP1 ENSG00000071553	9.02662	16.8984	10.1713	4.30103	5.90236	5.75602	6.94624	6.40865	5.39299	3.46116
ATP6AP1L ENSG00000205464	0.0802269	0.497236	0.0764758	0.753319	0.0889862	0.0212452	0.0250902	0.779487	0.00383201	1.01642
ATP6AP2 ENSG00000182220	0.0748542	1.55312	0.367695	1.5989	0.0483722	0.824544	0.998015	2.8088	0.786855	0.500433
ATP6V0A1 ENSG00000033627	0.783662	2.77985	2.52797	1.11124	3.94768	0.735499	1.47009	1.37	1.06262	0.1239
ATP6V0A2 ENSG00000185344	1.80444	0.050135	0.0750787	0.000771359	0.0948059	0.0984761	0.492615	0.00215658	0.162316	0.6683
ATP6V0A4 ENSG00000105929	0.00282105	0.00579396	0.0091687	1.57471e-05	0.00462767	0.015744	0.027657	0.0137265	0.00176927	0.00923653
ATP6V0B ENSG00000117410	12.1144	11.2442	5.81436	7.38329	2.68741	2.78114	5.14635	1.19316	3.43616	2.28649
ATP6V0C ENSG00000185883	0.0112427	0.0699491	0.00714723	0.00538051	0.0186393	0.000186329	0.00110924	0.0208402	0.00344629	0.0221858
ATP6V0D1 ENSG00000159720	1.00853	6.36927	4.8268	1.8547	1.33832	0.829702	1.24339	2.16986	0.889903	2.72128
ATP6V0D2 ENSG00000147614	0.0149862	0.00432833	0.054386	0.0284993	2.60795e-06	0.0264179	0.00923138	0.0182142	0.00406348	2.42366e-05
ATP6V0E1 ENSG00000113732	6.66463	0.222351	6.58231	7.68724	4.71386	4.16774	7.62656	5.36986	2.42728	1.62061
ATP6V0E2 ENSG00000171130	1.02372	1.22879	8.78726	0.987391	4.53685	1.26882	1.43971	0.0268646	0.272133	2.05536
ATP6V1A ENSG00000114573	0.577129	0.0397813	0.65457	0.012806	0.763266	0.969381	0.162316	0.117012	0.00392602	1.28932
ATP6V1B1 ENSG00000116039	0.00414797	0.036546	0.00521346	0.0843281	0.0669549	0.000911803	5.80149e-05	0.0943791	0.0602965	0.0278372
ATP6V1B2 ENSG00000147416	1.49931	1.65746	1.45928	3.04013	1.32901	0.445439	1.64239	1.91043	1.02836	1.29024
ATP6V1C1 ENSG00000155097	0.538324	0.667533	0.621148	0.170201	1.06528	0.125527	0.00550024	0.123886	0.138882	0.298851
ATP6V1C2 ENSG00000143882	1.14899	0.0144342	0.0509805	0.684375	0.0978938	0.00684499	0.0443502	0.0309031	0.0165223	0.000111791
ATP6V1D ENSG00000100554	0.106953	1.53086	0.610209	0.186511	1.52747	1.19995	0.177086	0.00673379	0.25873	0.115606
ATP6V1E1 ENSG00000131100	4.98582	1.53581	3.52717	3.05578	3.09642	3.44477	1.6785	6.11615	1.12993	0.888998
ATP6V1E2 ENSG00000250565	0.519027	0.0966821	0.0145213	0.00448426	0.990344	0.273443	0.00538476	0.0680876	0.0769764	0.0718057
ATP6V1F ENSG00000128524	1.69068	7.00473	2.40942	1.07814	4.23984	3.10759	2.1165	0.558508	2.29996	0.0993788
ATP6V1G1 ENSG00000136888	2.35486	2.61857	0.119861	2.07597	2.56045	0.653896	0.0105703	0.951766	0.775415	2.00245
ATP6V1G2 ENSG00000213760	0.00143761	0.0047049	0.00198687	0.0607832	0.00211478	0.0110562	0.0316363	0.00636389	0.00160908	0.00243984
ATP6V1H ENSG00000047249	4.01689	0.365273	0.0778891	0.0128924	4.95984	0.272846	3.449	0.0479582	3.55196	0.0624928
ATP7A ENSG00000165240	0.729353	0.0964722	0.0956994	0.0725489	0.11611	0.246708	0.0583616	0.572106	0.279283	0.0590674
ATP7B ENSG00000123191	0.000501456	1.26151	0.0545949	4.38801	0.00755082	0.0333348	7.17118e-06	0.0572152	0.0810682	0.0357513
ATP8A1 ENSG00000124406	0.0351235	0.028128	0.144847	0.322958	0.183485	0.235767	1.31012	0.137721	0.0103244	0.0140157
ATP8A2 ENSG00000132932	0.0209496	0.00409045	0.00725506	0.00261698	0.033239	0.0213242	0.0197875	0.0012432	0.0485836	0.00843566
ATP8B1 ENSG00000081923	0.649318	0.158412	0.00389522	2.2704	2.17836	1.95459	1.11946	0.646912	1.35018	1.75635
ATP8B2 ENSG00000143515	0.059266	4.03093	0.838161	1.51162	0.586289	2.47524	0.0725965	0.757196	0.00221088	1.5834
ATP8B3 ENSG00000130270	0.000531714	0.159838	0.0575419	0.888371	0.0594912	0.142923	0.0115239	0.0631753	0.00968424	0.035673
ATP8B4 ENSG00000104043	0.186142	0.298084	0.00721876	0.0638315	0.874327	0.0903203	1.19186	1.27289	0.132791	0.0920713
ATP9A ENSG00000054793	2.85208	0.53634	0.0431272	2.18028	0.765904	0.976022	2.43413	0.00172043	0.266447	0.638332
ATP9B ENSG00000166377	0.580205	0.485117	0.00207457	0.538675	2.09291	0.337908	1.25128	2.53236	0.150155	0.361633
ATPIF1 ENSG00000130770	3.93891	3.17271	3.64837	0.0503328	5.2109	5.42834	4.27672	0.948696	1.55802	2.6858
ATR ENSG00000175054	0.734382	0.0392538	0.0144207	0.0319497	0.770227	0.244394	0.174798	0.196023	0.0261512	0.214587
ATRAID ENSG00000138085	1.50989	0.238243	6.39151	0.583391	1.4258	0.0671089	0.0289949	1.8756	0.104022	1.35251
ATRN ENSG00000088812	0.0388285	0.50903	0.496387	0.20081	0.00951201	0.143511	0.121787	1.22382	0.447261	0.149362
ATRNL1 ENSG00000107518	0.0325038	0.894059	0.170807	0.161487	0.0641594	0.160359	0.12173	0.208498	0.309182	0.0238257
ATRX ENSG00000085224	0.0927624	1.05325	0.662682	0.0855105	0.393711	0.0464209	0.245609	0.287106	0.524605	0.00372985
ATXN1 ENSG00000124788	1.90902	0.21376	0.00754325	0.00914972	0.67886	0.316319	0.162725	0.0412916	0.0101677	0.719444
ATXN10 ENSG00000130638	0.79774	0.102447	0.0860999	0.05814	0.138747	0.02006	3.76517	0.164974	0.109161	0.358472
ATXN1L ENSG00000224470	0.000245816	0.0543792	3.31725	0.522815	0.263553	0.176256	0.0309545	0.116745	0.136258	0.00923505
ATXN2 ENSG00000204842	0.496979	1.57476	0.00827807	1.47637	2.33488	1.41499	1.18634	1.81974	1.76485	0.31272
ATXN2L ENSG00000168488	0.154824	3.0281	1.22927	3.16041	0.0284347	2.48449	9.00669	0.974225	5.56853	2.98215
ATXN3 ENSG00000066427	0.666752	3.2289	0.43914	0.548645	0.820148	0.393957	0.967504	0.678791	0.147837	0.0987803
ATXN7 ENSG00000163635	0.106396	0.754787	0.668384	0.00157975	0.0112961	0.0606466	0.14154	1.88439e-05	0.0335315	0.0776941
ATXN7L1 ENSG00000146776	0.437885	0.0603134	0.0151022	0.0317586	0.0156434	2.32297	0.00290989	0.0215351	0.405076	0.345729
ATXN7L2 ENSG00000162650	0.0117468	0.252346	0.0668661	0.14564	0.0477377	0.225857	0.0173993	0.0567057	0.0388403	0.00737174
ATXN7L3 ENSG00000087152	0.152575	0.0719457	1.05055	0.922909	0.00120338	1.68881	1.73432	0.278963	0.452531	0.966228
ATXN7L3B ENSG00000253719	4.251	3.11031	1.41457	1.20877	2.55137	3.16896	0.708483	0.0735095	1.71658	0.783456
AUH ENSG00000148090	0.00296891	0.00162952	0.0705495	0.340779	0.251583	0.0212625	1.06078	0.0054313	0.157145	0.132744
AUNIP ENSG00000127423	0.0105068	0.0350823	0.0196704	0.0387171	8.45333e-06	0.010874	0.00656289	0.00255207	0.0307762	0.0464969
AUP1 ENSG00000115307	1.90662	9.6227	3.67921	4.17216	4.18658	0.19185	2.64222	3.95637	1.80863	3.71108
AURKA ENSG00000087586	0.0194282	0.0128767	0.0765218	0.155635	0.394018	0.191385	0.058525	0.113636	0.091455	0.0173067
AURKAIP1 ENSG00000175756	1.19571	2.20715	5.32983	1.90465	2.70217	0.579103	2.277	0.761997	0.526238	2.37711
AURKB ENSG00000178999	0.447275	0.0676133	0.0387813	0.0229512	0.0410873	0.000798638	0.018334	0.00378883	0.136889	0.120033
AURKC ENSG00000105146	0.00558354	0.0622172	0.126697	0.14381	0.0027184	0.0864466	0.00269324	0.0439954	0.0762774	0.241243
AUTS2 ENSG00000158321	0.439382	0.425389	0.0110695	0.560686	0.593169	0.394079	0.152027	1.87494	0.220519	0.298517
AVEN ENSG00000169857	0.528997	1.43916	0.0146222	0.110372	0.0500267	0.223844	0.833312	0.0161276	0.0399821	0.346618
AVIL ENSG00000135407	0.00405058	0.00133957	0.0227251	0.0139939	0.00257729	0.0377698	0.0568639	0.434125	0.0159386	0.00209859
AVL9 ENSG00000105778	0.00590317	0.0360755	0.0747832	0.193887	0.703603	0.27658	3.51559	0.017388	0.357425	0.311926
AVPI1 ENSG00000119986	0.438572	0.0519388	1.5807	0.867889	0.081403	0.00754783	1.45872e-06	0.152763	0.722077	0.00135317
AVPR1A ENSG00000166148	0.00116353	0.0434601	0.0209408	0.047338	0.00558755	0.00238415	0.0263473	0.0734857	0.0517903	0.0175217
AVPR2 ENSG00000126895	0.00174353	0.00129841	0.0209395	0.0735632	0.000486792	2.85685e-09	0.0606467	1.90804e-05	0.0256455	0.0456696
AXDND1 ENSG00000162779	0.102236	0.11243	0.15212	0.0472828	0.000568206	0.105684	0.0243397	0.0308302	0.00904911	0.0176171
AXIN1 ENSG00000103126	0.405433	2.38105	0.955382	1.4901	0.183108	0.238549	0.442772	3.91033	0.162292	0.514656
AXIN2 ENSG00000168646	0.925243	0.0537261	0.0520488	0.0530417	0.317027	4.50428	0.250792	2.75117	3.3786	0.377871
AXL ENSG00000167601	0.0136447	2.64511	7.69161	1.79157	0.432695	0.0321703	0.0479983	1.25074	0.822741	1.69974
AZGP1 ENSG00000160862	60.8501	24.7342	20.2749	32.2579	13.6525	3.37605	19.8525	7.72146	10.8581	19.7325
AZI2 ENSG00000163512	0.0889755	0.0714431	0.000528283	0.406809	0.354238	0.140135	1.26934	0.157352	0.247987	0.0270864
AZIN1 ENSG00000155096	0.724878	1.07122	0.035451	0.458255	0.306924	0.322626	1.90761	0.0275434	0.313556	0.249274
AZIN2 ENSG00000142920	0.037705	0.12941	0.838654	0.112103	0.98514	0.307776	0.0375496	0.0235684	1.11861	0.49523
AZU1 ENSG00000172232	0.000290876	0.00317313	0.0824774	0.0425723	0.0212745	0.0176197	0.0291023	0.0761402	0.0476911	0.0691413
B2M ENSG00000166710	23.6977	0.279693	0.52444	12.9501	24.7459	13.2678	16.2371	2.305	2.39299	12.6167
B3GALNT1 ENSG00000169255	0.276544	0.0196624	0.0788705	0.0915456	0.365373	0.113268	0.0274506	0.260507	0.0542986	0.063778
B3GALNT2 ENSG00000162885	0.496261	0.168594	0.00397578	0.0558841	0.397776	0.137824	0.536516	0.167037	0.0167656	0.0505411
B3GALT2 ENSG00000162630	0.0177644	0.0139376	0.0242406	0.00231049	0.055688	0.0305282	0.000349986	0.0220139	0.0561016	0.0410032
B3GALT4 ENSG00000235863	0.232194	1.09276	1.37675	0.812704	0.0684099	0.51867	0.821204	2.5976	0.0128946	0.197426
B3GALT5 ENSG00000183778	0.00643009	0.0166945	0.00226431	4.98454e-08	0.0203114	0.0362075	0.0607425	0.00505557	0.0147965	0.00246763
B3GALT6 ENSG00000176022	0.811687	4.10673	1.44296	2.04143	0.131125	0.504552	0.392932	0.951478	1.92027	1.58998
B3GAT1 ENSG00000109956	1.56032	4.80616	1.20774	0.0591898	3.11365	0.275725	2.98379	2.85205	0.14461	2.00041
B3GAT2 ENSG00000112309	0.0275666	0.055015	0.488786	0.0203217	0.0199878	0.123551	0.005906	0.0377274	0.118392	0.00421781
B3GAT3 ENSG00000149541	0.673315	2.47959	2.93839	0.863757	1.87563	3.68604	1.10282	0.674721	0.959493	0.520469
B3GLCT ENSG00000187676	0.141312	0.107885	0.457224	0.00905931	0.0693211	0.0081091	1.11677	0.035542	0.174343	0.00271816
B3GNT2 ENSG00000170340	0.280879	0.0226113	0.00201384	0.0315309	0.028374	0.0161408	0.00181082	0.0127972	0.0322947	0.0626882
B3GNT3 ENSG00000179913	0.000339511	0.0254204	0.0130549	0.00022155	0.01731	0.000249397	0.021133	0.0543807	0.0371179	0.00795085
B3GNT4 ENSG00000176383	0.048676	0.0276698	0.0375571	0.0363151	0.0041196	0.0255639	0.0096032	0.0171574	0.00385744	0.00194567
B3GNT5 ENSG00000176597	0.0366772	0.000945806	0.0592202	7.83129e-06	0.0766664	0.14958	0.0344694	0.076286	0.0820014	0.000333955
B3GNT7 ENSG00000156966	0.0246218	0.227601	0.0299266	0.00646663	0.001691	0.048035	0.129087	0.315567	0.0820975	0.0231736
B3GNT8 ENSG00000177191	0.120154	0.713848	1.04112	0.00484188	0.107536	0.0166983	0.00280461	0.0610161	0.51995	0.00251417
B3GNT9 ENSG00000237172	1.12927	0.160474	0.0842668	1.45341	0.0219531	2.00835	0.0836189	0.460322	0.435821	0.808454
B3GNTL1 ENSG00000175711	0.436136	1.17172	0.0166767	0.0552804	0.118235	0.678488	0.0573936	0.329575	0.0498951	0.0643654
B4GALNT1 ENSG00000135454	0.137676	0.0646276	0.260611	0.199487	0.00961314	0.162113	0.0917818	0.0125543	1.89074	0.0279508
B4GALNT3 ENSG00000139044	0.0986181	1.68428	0.158701	0.162881	0.347381	0.00446074	0.0245605	0.0130859	0.172387	0.0468819
B4GALNT4 ENSG00000182272	0.0386874	0.0482023	0.293405	0.0070846	0.010492	0.98366	1.06037	0.500608	0.147999	0.610982
B4GALT1 ENSG00000086062	2.20905	5.3181	5.99492	2.07744	6.03564	2.36944	0.0182513	0.0463001	0.533263	0.291578
B4GALT2 ENSG00000117411	0.188852	3.47068	0.0357793	0.288812	0.190378	0.319735	0.66789	1.37527	6.7145	2.60105
B4GALT3 ENSG00000158850	2.73982	1.4124	0.163689	0.315313	0.71382	3.18353	2.99846	2.25818	1.61221	0.0654451
B4GALT4 ENSG00000121578	0.713475	0.377836	1.0125	0.747681	0.690539	1.87689	3.21121	0.34265	0.0353207	0.0961627
B4GALT5 ENSG00000158470	0.13832	1.16169	0.349299	0.388144	0.298187	1.28708	0.637747	0.0237385	1.04577	0.0663073
B4GALT6 ENSG00000118276	0.00180379	0.00689849	0.00449265	0.0965512	0.123018	0.0735915	0.00518755	0.236773	0.00760242	0.218836
B4GALT7 ENSG00000027847	0.926785	0.516132	2.72825	1.87405	0.333737	1.40816	0.327514	1.99609	0.107009	0.0761097
B4GAT1 ENSG00000174684	7.64432	2.53331	4.3187	1.36218	2.74878	0.0590055	0.0158833	7.51684	2.90551	5.6891
B9D1 ENSG00000108641	0.229286	2.71931	0.447802	0.525277	0.510496	2.40545	0.0646903	0.00361003	0.0223015	0.1169
B9D2 ENSG00000123810	0.0834378	0.0611688	0.460884	0.756584	0.231834	0.438276	0.535221	0.791087	0.14385	0.336939
BAALC ENSG00000164929	0.0474632	0.0818685	0.00686417	0.00615196	0.0180296	0.0175448	0.000301509	0.004325	0.0113398	0.126942
BAAT ENSG00000136881	0.00339068	0.196148	0.0103522	0.102633	0.0043078	0.00495254	0.031671	0.00376299	0.110416	0.00054741
BABAM1 ENSG00000105393	1.27971	3.41918	1.21904	0.92865	0.0202409	5.28582	0.167994	0.711637	1.04471	0.634207
BACE1 ENSG00000186318	0.157134	1.03757	3.0442	1.18655	0.406648	0.409683	0.289529	0.29668	0.547469	0.035286
BACE2 ENSG00000182240	1.54633	5.6407	6.51836	9.0493	2.70081	1.90177	0.733329	1.8752	3.24203	0.013519
BACH1 ENSG00000156273	0.00791247	0.189697	0.0805245	0.0252379	0.0345083	0.281813	0.224798	0.167484	0.00161772	0.221471
BACH2 ENSG00000112182	0.0447027	0.439823	0.120891	0.0141113	0.000227902	0.0441504	4.70218e-05	0.00847714	1.92579e-05	0.241016
BAD ENSG00000002330	0.581625	9.57679	11.2899	2.74562	0.347966	2.00456	1.29049	7.02693	1.30462	1.52119
BAG1 ENSG00000107262	7.49474	5.39189	4.544	0.810385	1.80614	1.00021	3.33071	0.951328	2.12867	2.65057
BAG2 ENSG00000112208	0.0456384	0.239202	0.566498	0.0528363	0.384474	0.0663522	0.183777	1.12146	0.0511556	0.291175
BAG3 ENSG00000151929	0.745952	4.93629	0.108537	0.995661	0.777682	0.232301	0.533846	1.93351	0.418759	0.0418447
BAG4 ENSG00000156735	0.0506165	0.0918754	0.0369464	0.000509386	0.295159	0.310288	0.104951	0.0708753	0.144682	0.00827624
BAG5 ENSG00000166170	0.138912	0.491058	0.0489437	0.371801	0.963801	0.176743	0.0410515	0.221492	0.373631	0.123486
BAG6 ENSG00000204463	4.59796	7.04292	4.69809	2.12278	2.071	2.14698	0.17124	4.98941	0.516779	2.68715
BAHCC1 ENSG00000266074	0.00299488	0.372592	0.417847	0.158398	0.10962	0.100926	0.534729	0.0791192	0.445108	3.19384
BAHD1 ENSG00000140320	0.107397	1.5644	0.000175777	0.0402861	0.672576	0.0294242	0.812965	1.20979	0.680469	0.614591
BAIAP2 ENSG00000175866	4.41794	9.83836	4.07278	7.58033	0.0869989	3.2828	0.537429	0.227476	0.0540892	5.1844
BAIAP2L1 ENSG00000006453	6.76859	6.9796	0.149657	5.52899	0.364827	1.52738	2.49882	2.84854	0.781184	3.72329
BAIAP2L2 ENSG00000128298	0.103941	0.397079	0.655239	0.684489	0.164466	0.00883121	0.102594	0.208036	0.0496696	0.00205796
BAIAP3 ENSG00000007516	0.919429	0.159777	0.574856	0.747997	0.747824	1.43234	4.47124	0.224429	0.00418093	1.32369
BAK1 ENSG00000030110	0.490559	1.61167	0.198464	0.00774782	0.0950251	0.374548	0.472111	0.358623	1.56595	3.15963
BAMBI ENSG00000095739	0.125674	0.543112	0.019238	0.0268288	6.07818e-05	0.0280814	0.00346577	0.0105532	0.009537	0.624794
BANF1 ENSG00000175334	1.65285	2.66181	1.23096	1.67671	1.88448	4.84918	2.42625	2.02249	0.513247	0.811336
BANK1 ENSG00000153064	0.0575748	0.0655593	0.0556892	0.0280529	0.00134776	0.00825677	0.183931	0.057864	0.129546	0.00553823
BANP ENSG00000172530	0.248323	0.239083	0.399074	1.13367	0.609811	0.857232	0.408182	1.41579	0.00597083	1.39699
BAP1 ENSG00000163930	0.00880348	2.82351	7.29266	0.134151	2.2131	3.60508	1.26653	0.0736702	3.06541	0.120207
BARD1 ENSG00000138376	0.000588609	2.70138e-05	0.0399778	0.0764137	0.0393268	0.0849007	0.00097776	0.109977	0.120338	0.0530186
BARX2 ENSG00000043039	0.00277074	0.0517443	0.000998321	0.105163	0.0128268	0.0769674	0.00191803	0.0755522	0.0509038	0.0163577
BASP1 ENSG00000176788	1.39679	1.00879	0.037473	0.135337	3.13045	0.53183	0.00546306	0.637671	0.0880076	0.207343
BATF ENSG00000156127	0.000170352	0.00457677	0.0820832	0.0768285	0.000121523	0.00425973	0.00275413	0.0549954	0.00503393	0.0669165
BATF2 ENSG00000168062	0.00420605	0.00207611	0.001596	0.219905	0.0857676	0.0442839	0.094811	0.078986	0.0737195	0.0273317
BATF3 ENSG00000123685	0.0178473	0.0174843	0.00484255	0.0295171	0.0377508	0.0161728	0.0443436	0.0965535	0.544265	0.0284427
BAX ENSG00000087088	0.249651	0.0114816	0.566812	0.466629	0.102389	0.00462624	0.185344	0.166198	0.289255	0.113745
BAZ1A ENSG00000198604	0.14372	0.542655	0.0428341	0.0672302	0.213683	0.0525373	0.112034	0.176971	0.167241	0.382958
BAZ1B ENSG00000009954	5.07571	2.41607	0.0787332	3.46206	1.30339	5.2543	1.18006	1.79652	0.340507	1.37486
BAZ2A ENSG00000076108	1.36686	1.85641	0.740295	2.47329	2.14191	4.35955	1.94475	1.2	0.279638	0.507713
BAZ2B ENSG00000123636	1.32282	0.227661	0.206853	0.31901	0.149803	0.104705	0.270298	0.759303	2.41751	0.764993
BBC3 ENSG00000105327	0.0153241	0.594355	0.00706439	0.291097	0.0518619	0.0622176	0.135743	0.00179903	0.154438	0.522314
BBIP1 ENSG00000214413	0.0776778	0.145342	0.72294	0.503841	0.297152	0.109231	0.289505	0.053889	0.00858142	0.102163
BBOF1 ENSG00000119636	0.0367437	0.00370051	0.0199818	0.0175554	0.0838099	0.0883284	0.0211664	0.0194353	4.51742e-05	0.612415
BBS1 ENSG00000174483	0.0163024	0.167908	0.0169959	0.0420462	0.0934803	0.00830342	0.105892	0.178591	0.0363118	0.0250352
BBS10 ENSG00000179941	0.245634	0.2472	0.00159437	0.160695	0.328894	0.230486	0.171378	0.0194745	0.0365191	0.0308078
BBS12 ENSG00000181004	0.00228269	0.0112437	0.00901878	0.091975	0.00176054	0.00545148	0.0208185	0.0810989	0.29701	0.0239242
BBS2 ENSG00000125124	0.353855	0.0176881	0.000580149	0.715946	2.9619	0.0189651	1.46088	0.438471	0.226376	1.18423
BBS4 ENSG00000140463	2.90519	2.51015	3.48808	3.93595	1.1898	0.291513	1.17515	0.738157	1.45048	0.539915
BBS5 ENSG00000163093	0.032337	0.018862	0.369791	0.0293929	0.310771	0.322704	0.387282	0.795137	0.284494	1.30101
BBS7 ENSG00000138686	0.0914454	0.306671	0.145952	0.0133502	0.281722	0.298292	0.00111781	0.00220212	0.0163178	0.0544927
BBS9 ENSG00000122507	0.0909487	0.0996874	0.0860213	0.00316198	0.529311	0.094024	0.0132376	0.0279535	0.0104452	0.0502597
BBX ENSG00000114439	0.501243	0.0240712	0.494419	0.124258	1.91734	0.0115571	0.296696	0.0120575	0.0299168	0.102208
BCAM ENSG00000187244	26.2063	8.97637	0.251884	15.0567	8.1643	0.736323	7.82231	4.72448	2.59967	5.84792
BCAN ENSG00000132692	0.0105555	0.00641679	0.0184026	0.00758191	0.0425142	0.0336203	0.0682541	0.000801265	0.000745469	0.00984657
BCAP29 ENSG00000075790	2.44071	0.415765	0.559665	1.55591	1.40455	2.65575	0.479284	0.178889	1.07627	2.86061
BCAP31 ENSG00000185825	13.5659	32.2814	8.46828	7.21368	4.58457	6.72106	4.90352	6.31953	4.63904	3.28275
BCAR1 ENSG00000050820	1.2428	1.82072	0.213	3.94544	1.5321	1.21607	2.39515	2.8127	1.00786	0.445904
BCAR3 ENSG00000137936	0.0744772	0.0512776	0.0461463	0.210115	0.000158416	0.0566487	0.893253	0.0165853	0.677541	0.00229183
BCAS1 ENSG00000064787	0.951211	2.18937	0.883121	2.1458	2.06756	1.27188	0.703885	1.12661	0.37406	0.0211649
BCAS2 ENSG00000116752	0.0415811	0.422201	0.0635619	0.0567748	0.0416119	0.0717667	0.318152	0.0866133	0.0159375	0.801603
BCAS3 ENSG00000141376	0.0473642	1.25563	0.626806	0.513951	0.498763	1.40881	1.27251	1.56426	0.00668787	2.18357
BCAS4 ENSG00000124243	0.05644	0.0352194	0.588057	0.769546	0.0581123	0.95737	0.0138109	1.72598	0.0195421	0.0816248
BCAT1 ENSG00000060982	0.0142793	0.045137	0.0014643	0.0078655	0.0134922	0.164033	0.00540816	0.0461421	0.583131	0.00218001
BCAT2 ENSG00000105552	2.38986	12.4826	6.08135	3.81516	4.86033	3.9895	1.76676	2.74059	0.952381	2.50871
BCCIP ENSG00000107949	0.423153	0.87604	0.697566	0.219416	0.193895	2.36137	0.948337	0.760959	0.598698	0.558706
BCDIN3D ENSG00000186666	0.381767	0.650289	0.11126	0.418304	0.308801	0.471594	0.357637	1.15605	0.807939	0.0785543
BCHE ENSG00000114200	0.0824917	0.0547823	0.0594299	0.0256662	0.00127207	0.00153284	0.031366	3.36629e-05	0.0111458	3.07238e-06
BCKDHA ENSG00000248098	0.00543246	0.0573699	0.0457391	0.360967	0.146135	0.000879204	0.227542	0.13928	0.000523748	0.0908551
BCKDHB ENSG00000083123	0.298206	0.00751602	0.447335	0.674993	0.0290884	0.301194	0.226148	0.0914757	0.260057	0.0236827
BCKDK ENSG00000103507	1.12608	3.51246	0.336659	1.3746	0.0281735	0.407692	2.18105	2.54301	2.97042	0.0051785
BCL10 ENSG00000142867	0.0775645	0.383583	0.00215593	0.018432	0.386984	0.23517	0.396071	0.0295529	1.66968	3.08127
BCL11A ENSG00000119866	0.0458949	0.279147	1.30441	0.114455	0.87218	1.91821	1.54994	1.74882e-07	0.0314273	0.326446
BCL11B ENSG00000127152	0.0107093	0.0266565	0.0230829	0.00393192	0.135343	0.015231	0.032668	0.114221	0.168822	0.00662777
BCL2 ENSG00000171791	0.00733406	0.124751	0.0346432	0.274924	0.0225771	0.0964855	0.0116848	0.0170554	0.214064	0.226635
BCL2L1 ENSG00000171552	1.67755	5.37158	5.00132	4.70771	2.84147	3.07981	2.5738	2.10092	3.13816	4.03534
BCL2L11 ENSG00000153094	0.496063	0.258215	0.579566	0.0410486	0.0475756	0.191674	0.151336	0.000420497	0.152347	0.374472
BCL2L12 ENSG00000126453	1.0044	0.4462	2.00262	0.334718	0.564988	0.211627	0.30763	0.615836	0.0159705	0.359631
BCL2L13 ENSG00000099968	3.67878	0.618601	2.01348	0.627774	0.433398	0.887198	1.3901	0.0367335	0.00400434	1.85675
BCL2L14 ENSG00000121380	0.0125949	2.3437e-06	0.0325003	0.201306	0.015925	0.00447635	0.00377047	0.0311145	0.113714	0.096219
BCL2L15 ENSG00000188761	0.00255836	0.0269227	0.000812393	0.00773713	0.0414623	0.00984445	0.0340262	0.00229366	0.0392493	0.00178601
BCL2L2 ENSG00000129473	0.0132715	0.0500511	0.0320292	1.1574	1.7973	1.23091	1.18946	0.0307231	0.980644	1.4529
BCL2L2-PABPN1 ENSG00000258643	0.0430454	0.000376518	0.0383097	0.00147058	0.0291461	0.00353378	0.0370567	0.0313869	0.00690271	0.0104657
BCL3 ENSG00000069399	0.000286403	0.996235	1.55793	1.49091	2.66755	0.377229	1.58261	0.00476933	0.077212	0.201269
BCL6 ENSG00000113916	0.999626	0.0645266	1.50595	0.670402	2.24589	0.271007	1.11212	0.228941	0.0644776	0.00294225
BCL6B ENSG00000161940	0.0544794	0.107192	0.0646582	0.0414244	0.0883137	0.00625806	5.99534e-05	0.010466	0.00504928	0.274168
BCL7A ENSG00000110987	0.00368776	0.117586	0.0238545	0.00071833	0.166223	1.46602	0.240961	2.71126	0.0381469	0.426726
BCL7B ENSG00000106635	0.714761	0.0148778	0.174177	0.0105256	0.00322261	3.48744	0.460436	0.00340309	0.822387	0.1837
BCL7C ENSG00000099385	0.671403	3.14412	2.12019	0.00395222	1.50482	0.957837	0.613733	0.815156	0.320012	1.1867
BCL9 ENSG00000116128	2.77026	0.519517	2.46101	0.173816	0.87327	0.164196	0.0769778	0.269474	0.285707	0.151129
BCL9L ENSG00000186174	0.885714	7.61721	0.224776	2.06436	2.35805	3.62126	0.0181977	0.089569	0.266333	0.905831
BCLAF1 ENSG00000029363	1.47213	0.0937002	0.0134017	0.915786	0.82002	0.348992	0.53328	0.0623676	0.0276787	1.59267
BCO1 ENSG00000135697	0.00522068	0.0016723	0.0141631	0.0651889	0.00154118	0.0118125	0.00398623	0.0335136	0.0012546	0.00772857
BCO2 ENSG00000197580	0.000546361	0.425656	0.0163057	0.00939345	0.0130518	0.0423764	0.231505	0.00539913	0.00908701	0.00298084
BCOR ENSG00000183337	0.00627305	0.0372233	0.206024	0.112901	0.0674778	3.09473	1.02352	0.452167	0.0461266	0.0728297
BCORL1 ENSG00000085185	0.231645	0.0985424	0.398288	0.248409	0.0384902	0.674728	0.239373	0.103295	0.360742	0.186226
BCR ENSG00000186716	1.99287	0.603953	0.243253	0.991932	0.0571276	0.915688	1.77734	2.53787	0.0521218	0.708224
BCS1L ENSG00000074582	2.85165	0.243947	0.0280751	2.79602	0.667705	0.727763	1.02437	0.036786	2.58826	1.27596
BDH1 ENSG00000161267	5.37987	2.66475	0.000321957	3.47094	2.93282	1.01882	2.31609	1.87854	0.185325	3.4757
BDH2 ENSG00000164039	0.113313	4.3865	4.33753	1.28521	0.127627	0.136973	0.0671168	1.48485	1.78001	2.36009
BDKRB1 ENSG00000100739	0.0382927	0.000834485	0.00642447	0.00769756	0.0258648	0.00915992	0.0251571	0.00356863	0.000931839	0.0189496
BDKRB2 ENSG00000168398	0.080078	0.0766017	0.120155	0.315715	0.00195065	0.0043165	0.0202139	0.269327	0.0166241	0.0454331
BDNF ENSG00000176697	0.0230948	0.010428	0.0591022	0.00276636	0.0818073	0.0156491	0.137896	0.000641603	0.108137	0.0300106
BDP1 ENSG00000145734	0.0763115	0.113763	0.179103	0.00774238	0.494262	0.00672184	0.0197363	0.0641329	1.58563	0.0519963
BEAN1 ENSG00000166546	0.0280467	1.93366e-05	0.000521483	0.00226348	9.79963e-09	0.072446	0.00712275	0.0387146	0.00580469	0.0156427
BECN1 ENSG00000126581	1.34371	0.0332509	0.0288588	0.0178249	0.970766	0.597957	0.509284	0.0187767	0.00453533	1.81712
BEGAIN ENSG00000183092	0.00676582	1.77864	0.500121	4.18947e-06	0.0184495	0.255493	0.130063	0.00200383	0.07688	0.00689681
BEND3 ENSG00000178409	0.020264	0.033586	0.00479657	0.0441711	0.0244921	0.00212343	0.0770275	0.0197315	0.00688931	0.00483204
BEND4 ENSG00000188848	0.511212	0.201044	0.30807	0.611104	0.0238372	0.0736567	0.420331	0.0293091	0.00940523	0.0168834
BEND5 ENSG00000162373	0.848627	0.0353442	0.00835794	0.275488	0.24138	0.0834366	0.0879898	0.0989109	0.984137	0.477456
BEND7 ENSG00000165626	0.0442048	0.0206058	1.01908	0.0159273	0.0483027	0.0107839	0.19967	0.16229	0.0154881	0.0254173
BEST1 ENSG00000167995	0.361476	0.738961	1.82869	0.013259	0.00244259	2.07076e-05	0.0210907	0.00111045	0.00452682	0.528444
BEST3 ENSG00000127325	0.100737	0.0773546	0.20659	0.0441816	0.0157393	0.00254299	1.19266	0.00188321	0.0326449	0.063383
BEST4 ENSG00000142959	0.00203762	0.570485	0.059901	0.00775221	0.0144439	0.030333	0.00566701	0.00800841	0.000854149	0.00354525
BET1 ENSG00000105829	0.584949	1.37551	0.600658	0.231095	0.474031	0.0357839	0.0400994	0.0195718	0.383531	0.551057
BET1L ENSG00000177951	0.313281	0.979967	2.79953	1.39325	2.028	0.851589	1.65238	2.28533	0.131822	0.646176
BEX1 ENSG00000133169	0.791627	0.0119558	0.0102646	0.0703676	1.28012	1.46881	0.443645	0.00783994	0.278453	0.0339964
BEX2 ENSG00000133134	1.49823	0.353243	0.366367	0.0014384	6.54287	2.16979	0.677133	0.0104947	0.322168	0.00783439
BEX3 ENSG00000166681	2.17534	1.05118	1.8885	0.195465	3.29551	2.53317	2.09805	3.12892	5.77507	3.05165
BEX4 ENSG00000102409	3.31415	3.19253	1.51402	0.226063	0.712637	0.952151	0.487973	3.39643	0.659207	2.82105
BEX5 ENSG00000184515	0.132434	0.0626054	0.0297934	0.11733	0.173059	0.105315	0.207177	0.0829744	0.0265301	0.481322
BFAR ENSG00000103429	0.297011	0.704489	0.0683911	0.28842	0.86474	2.41802	0.197135	1.6767	1.79043	1.10862
BFSP1 ENSG00000125864	0.00210853	0.0288308	0.0302416	0.211444	0.0193147	0.052133	0.0725943	0.0532151	0.0327766	0.0151625
BGLAP ENSG00000242252	0.016257	0.0245572	0.00155399	0.000780782	0.0178903	4.11233e-07	0.0435021	0.12965	0.0238205	0.0285559
BGN ENSG00000182492	1.67835	3.46618	6.26918	2.89628	0.00161462	0.474204	0.502993	4.82401	2.98809	0.855377
BHLHB9 ENSG00000198908	0.0671568	0.0299514	0.0797129	0.0236132	0.0292951	0.134614	0.0710178	0.156878	0.0712782	0.0727386
BHLHE22 ENSG00000180828	0.0024022	0.00507546	0.00121757	0.00118833	0.00149403	0.0121693	0.0447216	0.0119898	0.0335437	0.0166431
BHLHE40 ENSG00000134107	0.584303	0.449087	2.15809	0.331735	0.0860613	0.625318	0.0305806	0.821386	0.836975	0.292528
BHLHE41 ENSG00000123095	0.788821	0.331016	0.0180192	0.355053	0.105818	0.0568055	0.161005	0.083117	0.507984	0.271979
BHMT ENSG00000145692	0.0158109	0.00877988	0.0164753	2.64605e-06	0.0372352	0.00482902	0.00524423	0.005916	0.0404674	0.009367
BHMT2 ENSG00000132840	0.560184	0.00358068	0.434026	0.016351	0.0163133	0.032255	0.00264451	0.0264857	7.2859e-05	0.192921
BICC1 ENSG00000122870	0.642315	0.063886	0.0986246	0.47934	0.0219837	0.121214	0.010176	0.00153608	0.277139	0.0922185
BICD1 ENSG00000151746	0.291446	0.00368909	0.0091959	0.815737	0.282725	0.495925	0.226592	0.118887	0.312927	0.312047
BICD2 ENSG00000185963	0.717173	0.0675569	2.76464	0.498358	0.386352	0.120028	0.0582106	2.86975	1.01638	1.35565
BICDL1 ENSG00000135127	0.272137	0.0332839	0.145336	0.105068	0.230016	0.0141552	0.0674153	0.676955	0.00777189	0.0312482
BICDL2 ENSG00000162069	1.87327	1.27195	0.373359	2.44199	1.08593	0.0949905	0.0393272	0.0255359	0.678695	2.66625
BID ENSG00000015475	0.0967459	0.0849116	2.15523	0.00440991	0.941589	0.0029344	0.071905	0.789749	0.703471	0.0860885
BIK ENSG00000100290	7.29423	4.36998	0.281699	1.58076	1.59535	5.53193	2.28661	1.42406	0.0787478	2.45178
BIN1 ENSG00000136717	4.23453	5.05555	10.9803	4.76097	1.24636	1.48446	0.294459	0.0241787	1.71784	2.08983
BIN2 ENSG00000110934	0.0885037	0.0712901	0.0204312	0.00139046	0.0013687	0.0111973	0.00330679	0.260429	0.136921	0.113935
BIN3 ENSG00000147439	4.847	2.91529	0.844805	0.917207	0.349227	3.08556	0.973557	1.96021	0.30812	1.46471
BIRC2 ENSG00000110330	0.198224	0.892942	1.84437	0.664181	2.16199	0.206111	0.000437349	0.158803	0.000122322	0.129809
BIRC3 ENSG00000023445	0.172048	0.009081	0.949455	0.0204546	0.066889	0.125037	0.485914	0.169603	0.030784	0.0632791
BIRC5 ENSG00000089685	0.0147915	0.129837	0.127229	0.0148223	0.0050488	0.115304	0.0215219	0.503596	0.013182	7.02747e-05
BIRC6 ENSG00000115760	0.00307016	0.129269	0.159702	0.00786088	0.642059	0.617477	0.707786	0.262178	0.627022	1.44576
BIRC7 ENSG00000101197	0.00962104	0.0214027	0.00490639	0.00232015	0.0452332	1.61763e-05	0.000137947	0.00241306	0.00094287	0.0255096
BIVM ENSG00000134897	0.21578	1.04694	0.0209707	0.014991	0.227895	0.0129677	0.545919	0.0661817	0.153537	0.0574269
BLCAP ENSG00000166619	6.3998	2.73023	5.16567	0.64963	2.95834	0.12265	0.128806	0.43509	2.32465	2.7118
BLK ENSG00000136573	0.0131941	0.0248229	0.0625406	0.0331116	0.00428792	0.101789	0.0617772	0.0174573	0.0351335	0.0634748
BLM ENSG00000197299	0.0131074	0.143308	0.0196794	0.00740651	0.473543	0.0256338	0.0776595	0.0953654	0.0479654	0.0491354
BLMH ENSG00000108578	0.669984	0.122129	0.155779	1.74728	0.589119	1.47332	0.294995	0.285465	1.26426	1.96673
BLNK ENSG00000095585	0.0446985	1.07494	0.00148075	0.0260136	0.104907	0.0158265	0.803899	0.0555156	0.0136129	0.0688928
BLOC1S1 ENSG00000135441	1.89037	6.44812	4.84866	2.1783	1.2411	0.0559063	1.97551	1.61741	0.327646	4.96771
BLOC1S2 ENSG00000196072	0.0201427	0.457199	0.0304349	0.0356558	0.0161023	0.0126013	0.26958	0.00499636	0.0300945	0.153983
BLOC1S3 ENSG00000189114	0.363818	0.420106	0.472539	0.4443	0.00754054	0.0101053	0.0399779	0.31233	0.0503685	0.0800453
BLOC1S4 ENSG00000186222	0.00649446	1.40245	0.122464	1.10601	2.46923	1.27595	0.288605	0.500371	0.0321501	0.271444
BLOC1S5 ENSG00000188428	0.390509	0.119213	0.0186668	0.759341	0.471661	0.296332	0.0375087	0.166321	0.0837996	0.0750528
BLOC1S6 ENSG00000104164	0.0340151	1.11312	0.0351805	0.359005	3.80833	0.961767	0.718804	0.0508344	1.00926	0.205935
BLVRA ENSG00000106605	4.14454	0.00764369	2.49789	0.00439871	0.515662	0.218789	0.126412	0.778026	3.48007	0.293509
BLVRB ENSG00000090013	6.44793	6.39088	11.8148	3.88687	3.57389	1.37643	0.0430222	0.750437	2.08849	0.0557302
BLZF1 ENSG00000117475	0.0110703	1.0256	0.416902	0.0220221	0.163387	0.0274644	0.067435	0.0529179	0.0642166	0.157784
BMF ENSG00000104081	0.162481	0.0373393	0.0156067	1.5986	0.225869	1.35341	0.0229988	1.30228	1.01777	0.314103
BMI1 ENSG00000168283	0.795121	0.220649	0.0201134	0.15073	0.0235399	2.46076	0.314308	0.145021	0.885904	0.256641
BMP1 ENSG00000168487	1.04203	0.0283531	0.685634	2.30974	0.0251425	2.28198	0.384421	1.38083	0.112493	0.0101654
BMP2 ENSG00000125845	0.0639287	0.0100833	0.00628647	0.0748931	0.00693456	0.152773	0.00196275	0.0622021	0.0141466	0.000593648
BMP2K ENSG00000138756	0.0336676	0.0450549	0.0744028	0.0768091	0.00812201	0.675017	0.162316	0.0320708	0.000506763	0.130319
BMP4 ENSG00000125378	0.193472	1.01503	0.527178	0.499214	1.16349	0.323762	0.275084	0.27707	0.772952	1.43986
BMP5 ENSG00000112175	1.1718	0.0420125	0.745246	1.09545	0.264681	0.0814328	0.00804813	0.00233345	0.278649	0.089829
BMP6 ENSG00000153162	0.0217494	0.0696441	0.0199248	0.0172684	0.0184037	0.0175942	0.0212899	0.0207036	0.0156891	0.0109202
BMP7 ENSG00000101144	0.152167	1.09631	0.0107184	0.0281674	2.91245	0.0381741	0.381916	3.15213	0.085104	0.0119272
BMP8A ENSG00000183682	0.0239173	0.0765102	0.0287477	0.0363391	0.0131774	2.19717e-06	0.0688573	0.0100164	0.00964516	0.00796337
BMP8B ENSG00000116985	0.0609964	0.00762248	0.0489561	0.0245709	0.0147422	0.00327423	0.00886866	0.0579033	0.205246	0.047021
BMPER ENSG00000164619	0.280725	0.0747865	0.0400959	0.0490245	0.00874777	0.515755	0.00661296	0.0753115	0.00133208	0.000614061
BMPR1A ENSG00000107779	0.0298671	1.02184	0.330843	0.0203689	0.237864	1.06103	0.30043	0.338432	0.882879	0.0594382
BMPR1B ENSG00000138696	2.86509	0.244745	0.941363	0.00792373	0.382223	2.0801	0.66474	2.52558	2.00388	0.448698
BMPR2 ENSG00000204217	0.142485	0.205864	0.0373687	0.143074	0.294509	0.591285	0.00263131	0.437116	0.006639	0.114231
BMS1 ENSG00000165733	0.271512	0.666429	0.109742	0.964997	1.14192	0.715543	0.259803	0.00164729	1.69553	1.14503
BMT2 ENSG00000164603	0.115285	0.00114871	0.00156298	1.10215	0.0258304	1.04247	0.0445525	0.0733746	0.126386	0.00814451
BNC2 ENSG00000173068	0.0283792	0.00885348	0.12231	0.0615222	0.0138745	0.0894808	0.0419426	0.0879337	0.0177429	1.53824
BNIP1 ENSG00000113734	1.36634	0.23714	0.113403	0.085652	0.863961	1.35188	0.0276918	0.0358948	0.0784853	0.206408
BNIP2 ENSG00000140299	0.793202	0.181317	0.00724933	0.0042558	0.480698	0.0242059	0.0685942	0.483167	0.318337	0.0385564
BNIP3 ENSG00000176171	0.853997	0.137066	3.58964	0.0839932	2.56091	2.26222	0.661979	0.27078	0.655195	2.10237
BNIP3L ENSG00000104765	0.101814	0.22605	0.0328055	0.254525	0.127944	0.0377225	1.20899	0.296248	0.943399	0.148733
BNIPL ENSG00000163141	0.0115402	0.00945767	0.237321	0.00622184	0.0849649	0.192708	0.0233881	0.0436699	0.236467	0.0219674
BOC ENSG00000144857	0.0463156	0.739299	5.49069	0.401812	0.963711	0.112879	0.0018933	2.56337	1.18116	1.4332
BOD1 ENSG00000145919	4.27643	0.0498914	3.84587	2.6732	2.51978	2.76703	0.312534	0.805598	2.76806	1.30174
BOD1L1 ENSG00000038219	0.00872542	0.542684	0.000460745	0.154514	0.481367	0.21538	0.0901018	0.192246	0.349905	0.36778
BOD1L2 ENSG00000228075	0.0150632	0.00302799	0.00118227	0.00121663	0.00174595	0.00142698	0.00180142	0.00475062	0.000966043	0.105212
BOK ENSG00000176720	0.131163	3.76125	2.30892	0.576956	0.0933205	0.0106742	0.28684	0.00518428	0.280022	0.0689991
BOLA1 ENSG00000178096	2.30958	0.0956798	1.90037	0.319014	0.24754	0.93375	0.0380451	1.8331	0.00153791	0.837979
BOLA2B ENSG00000169627	1.12895	3.47535	3.57208	2.5679	4.21009	0.164704	1.09895	3.29102	1.65544	0.8127
BOLA3 ENSG00000163170	1.3141	0.168852	0.0349123	0.534472	2.18155	1.84054	0.515005	0.00430881	3.82256	0.333625
BOP1 ENSG00000261236	0.047471	1.07829	0.927725	0.631239	0.0330994	0.261238	0.372818	0.0127922	1.86943	0.0595617
BORA ENSG00000136122	0.0245136	0.493377	0.0454581	0.0370705	0.00074213	0.0357457	0.0439658	0.0737199	0.278663	0.127977
BORCS5 ENSG00000165714	0.00457368	0.155764	0.503367	0.00714756	0.109653	0.0766154	0.0463375	0.0944818	0.0869823	0.102333
BORCS6 ENSG00000196544	1.02553	0.298848	0.0407762	0.115079	0.0964269	2.75431	0.12814	0.0507469	1.65601	0.0429985
BORCS7 ENSG00000166275	0.094162	1.25436	0.15892	0.215545	0.88307	2.64979	0.147996	0.794939	0.890528	0.0153327
BORCS8 ENSG00000254901	1.66675	0.589072	2.09491	1.22534	1.22403	1.80523	0.303713	1.03694	0.0522627	0.955414
BORCS8-MEF2B ENSG00000064489	0.0299961	0.0114669	0.00969442	0.0501656	0.00803312	0.012695	2.01804e-05	0.0770791	0.091593	0.0225307
BPGM ENSG00000172331	0.467477	0.0204596	0.0400156	0.353035	0.0362355	0.13438	0.447439	0.0871544	0.063186	0.0329945
BPHL ENSG00000137274	0.495729	0.843082	0.9683	1.75805	0.293109	0.014826	0.901606	0.37302	0.3048	0.525851
BPI ENSG00000101425	0.0498821	0.0136591	0.0937933	0.0065413	0.0115471	0.178785	0.254042	0.34043	0.0453637	0.201753
BPIFB1 ENSG00000125999	0.00100282	0.00437629	0.0390726	0.00833332	0.000670398	0.0325066	0.00682984	0.00314135	0.0767963	0.0160387
BPIFB2 ENSG00000078898	0.0160078	0.122648	0.733164	0.71411	0.4039	0.327846	2.61708e-07	0.207173	0.095329	0.0136814
BPNT1 ENSG00000162813	0.00344256	0.0300811	0.0274016	1.09881	0.689259	0.839	0.132611	0.0897998	0.187158	0.859031
BPTF ENSG00000171634	0.976037	0.742256	0.0590375	0.0533216	0.559423	0.356187	0.609891	0.0947519	0.277254	0.116157
BRAF ENSG00000157764	0.0399335	0.0589759	0.0109725	0.0459965	1.0949	0.142544	0.13715	0.836332	0.0971078	0.0456585
BRAP ENSG00000089234	0.150497	1.96919	4.59436	0.178769	0.0304698	1.3159	0.460921	3.72837	0.70709	0.104139
BRAT1 ENSG00000106009	0.069077	5.2837	2.19164	2.46299	1.98596	1.22661	3.43487	0.363687	1.9355	3.2718
BRCA1 ENSG00000012048	0.00556776	0.202804	0.000709588	0.225157	0.0627133	0.000152688	1.12604	0.697493	0.0243739	0.474635
BRCA2 ENSG00000139618	0.0835963	0.0148341	0.440414	0.00239926	0.0228634	0.0251305	0.0025774	0.468466	0.0440299	0.0188021
BRCC3 ENSG00000185515	0.619684	0.150258	1.0857	0.169046	0.0851203	0.29857	0.492951	0.0215255	0.0716327	0.209145
BRD1 ENSG00000100425	0.551054	0.747196	0.274117	0.069947	0.420544	0.667627	0.250895	0.0243838	0.179555	0.557698
BRD2 ENSG00000204256	9.39713	5.2186	4.16024	4.45456	4.9457	10.1155	3.45767	3.3708	3.47925	5.37812
BRD3 ENSG00000169925	3.29488	0.111175	0.0517899	0.145274	1.84275	0.145379	0.0541842	0.00721358	0.0304416	0.823397
BRD4 ENSG00000141867	1.02171	5.0508	2.55941	0.0563788	0.974154	1.39946	1.49721	3.73551	0.335419	1.69107
BRD7 ENSG00000166164	2.4712	1.68638	0.872801	0.0503331	0.456421	3.04306	0.364206	2.73194	0.502695	0.225739
BRD8 ENSG00000112983	3.4617	6.67183	1.62296	1.47905	0.386402	0.00894723	0.141357	3.15241	1.86657	0.28386
BRD9 ENSG00000028310	2.50991	3.52744	2.21429	0.741905	0.498803	0.516579	0.811014	1.9357	0.226444	4.63119
BRDT ENSG00000137948	0.0637352	0.0348721	0.121214	0.01149	0.00668877	0.0191584	0.0698437	0.039327	0.00647372	0.00643551
BRE ENSG00000158019	0.333303	0.915373	0.473088	0.396766	0.115138	0.15661	2.02341	1.74585	1.7101	0.0614135
BRF1 ENSG00000185024	1.11687	2.09597	0.958455	1.22781	1.09009	1.94217	2.6606	0.328462	0.218829	0.0648463
BRF2 ENSG00000104221	3.3463	1.63764	0.000133407	0.322191	0.172342	1.68474	0.00159124	0.154601	0.108498	0.585882
BRI3 ENSG00000164713	11.4264	6.65685	7.74401	4.26236	4.06731	1.26844	2.99587	1.91632	6.43294	1.96389
BRI3BP ENSG00000184992	0.0119356	0.405755	0.118128	0.0165868	0.0296175	0.0846075	0.247938	0.381212	0.192785	0.372136
BRICD5 ENSG00000182685	0.0392335	1.23615	0.0621106	0.900029	0.293087	0.363546	0.10666	0.231905	0.02238	0.0335039
BRINP1 ENSG00000078725	0.0241292	0.103554	0.0648633	0.0502223	0.0979498	0.100665	0.314813	0.126124	0.00500183	0.238305
BRINP3 ENSG00000162670	0.0277041	1.18142e-05	0.0167446	0.0108329	0.000897328	0.00199269	0.00957032	0.130715	0.00122821	0.0441843
BRIP1 ENSG00000136492	0.0129181	0.0105629	0.00027978	0.0288378	0.0241555	0.107748	0.0407989	0.0524095	0.0186224	8.00673e-06
BRIX1 ENSG00000113460	0.0194246	0.121744	0.0617017	0.393442	0.0822047	0.014057	0.0943946	0.0268765	0.0443046	0.0832401
BRK1 ENSG00000254999	0.755086	4.22088	0.835363	0.924662	2.46203	2.54613	2.76158	2.81231	6.33471	0.955168
BRMS1 ENSG00000174744	1.62467	3.64798	1.29064	1.22428	2.92542	0.199059	2.45482	0.00798784	0.374064	0.996695
BRMS1L ENSG00000100916	0.0476234	0.0028835	0.0111544	0.017779	0.0338697	0.234551	0.145424	0.0332096	0.00664302	0.00484115
BROX ENSG00000162819	0.174063	0.00286551	0.150588	0.0413577	0.144667	0.184207	0.0115934	1.18431	0.00242967	1.47787
BRPF1 ENSG00000156983	0.812599	0.373384	0.518737	0.0945379	0.26804	0.260359	0.212525	0.0306778	0.538437	0.202935
BRPF3 ENSG00000096070	2.74844	0.00664192	0.488818	1.38862	1.14845	0.806215	1.60362	2.47445	0.0449069	0.0302334
BRSK1 ENSG00000160469	0.0463438	1.4046	0.602124	0.134164	0.0448196	0.144166	0.058575	0.0195273	0.356974	0.255461
BRSK2 ENSG00000174672	0.164559	0.00883551	0.107903	0.00143883	0.0153092	0.518835	0.00341134	0.0494155	0.100878	0.209388
BRWD1 ENSG00000185658	0.0564683	0.147663	0.22554	0.957112	0.693568	0.905522	0.656268	0.0188529	0.338452	0.180024
BRWD3 ENSG00000165288	0.429432	0.109232	0.0317739	0.179407	0.00597379	0.00327994	0.0716983	0.0143536	0.0613871	0.108677
BSCL2 ENSG00000168000	0.0521569	0.0942926	0.0147408	0.0270397	0.0583685	0.150346	0.0361736	0.458647	0.0158837	0.0847533
BSDC1 ENSG00000160058	0.903344	0.423071	0.0676645	5.09953	0.906051	0.870987	2.6295	0.945073	0.0356747	0.702589
BSG ENSG00000172270	3.77174	14.951	8.00945	7.25679	3.69578	1.9498	1.99045	6.15055	5.55107	3.01507
BSN ENSG00000164061	0.0141448	0.106509	0.07089	0.0384742	0.00269512	0.0292637	0.00401885	6.86818e-05	0.0758975	0.011647
BSPRY ENSG00000119411	1.26835	1.0286	0.102673	0.118712	0.40716	0.112269	0.0349903	0.766612	1.43581	0.0416403
BST1 ENSG00000109743	0.00044822	0.240721	0.0211566	0.256187	0.0645051	0.000382976	0.388188	0.0640667	0.035839	0.29987
BST2 ENSG00000130303	0.25547	0.958874	9.30973	0.0129318	0.0189991	0.650293	0.255856	0.00479089	2.68717	0.00332387
BTAF1 ENSG00000095564	0.0594769	0.298443	0.0317723	0.204791	0.122732	0.0489959	0.0941751	0.378448	0.128533	0.133257
BTBD1 ENSG00000064726	0.0434212	0.590088	0.103989	0.0101263	0.501293	0.548498	1.43338	0.110232	0.169506	2.70803
BTBD10 ENSG00000148925	0.00931356	0.0206907	0.0118341	0.0361222	0.00360193	0.0850943	1.0119	0.0251074	0.170934	0.316743
BTBD11 ENSG00000151136	0.86589	0.0415869	0.160525	0.0858843	0.725036	1.89312	0.0325043	0.357706	0.0395387	0.491404
BTBD16 ENSG00000138152	0.0129839	0.00865784	0.0126042	0.00153326	0.172464	0.0417309	0.0079411	0.00496327	0.139414	0.316075
BTBD18 ENSG00000233436	0.0469672	0.0177578	0.00953387	0.00303013	0.0427168	0.00203007	0.00189791	0.0329952	0.0491213	0.0279517
BTBD19 ENSG00000222009	0.00956575	0.0834857	0.0571037	0.00549099	0.0422611	0.00168787	0.141082	0.052274	0.00219932	0.00957821
BTBD2 ENSG00000133243	2.11322	10.1949	6.48117	0.87906	0.55841	3.26432	3.17507	2.24443	4.18318	3.62681
BTBD3 ENSG00000132640	0.112746	0.373974	1.61903	0.114274	0.690975	0.0455226	0.131384	1.10902	0.100126	0.0317024
BTBD6 ENSG00000184887	1.49178	1.08772	2.78686	0.915722	3.10265	0.0198841	2.95183	0.415387	3.19145	0.866404
BTBD7 ENSG00000011114	3.00544	0.176947	0.0430795	0.0535037	0.046763	1.94107	1.0144	0.297801	0.00169849	0.161252
BTBD8 ENSG00000189195	0.0217487	0.0254244	0.00592039	0.0414377	0.248573	0.523548	0.0433696	0.0589193	0.00335455	0.0903811
BTBD9 ENSG00000183826	0.0759019	0.254567	1.10448	0.305556	0.0858469	0.0104326	0.582607	0.0419386	0.892237	0.074818
BTC ENSG00000174808	0.0210881	0.00935688	0.00267616	0.0020182	0.0166451	0.047953	0.0015083	0.00174308	0.605216	0.0230162
BTD ENSG00000169814	0.515839	2.40477	0.177423	0.311327	0.0907425	2.51191	1.49519	1.97002	3.36686	0.675276
BTF3 ENSG00000145741	2.33523	1.73957	4.40194	1.73133	2.00208	0.0895999	2.10308	2.9239	0.920211	1.45398
BTF3L4 ENSG00000134717	0.0135901	0.100526	0.0270473	1.56032	0.162925	1.28657	1.27756	0.0702193	0.0165664	0.296835
BTG1 ENSG00000133639	3.12606	0.0113354	2.5556	0.0502024	0.00258747	0.0918802	0.748509	0.41831	0.0244894	0.407609
BTG2 ENSG00000159388	0.0569515	0.168113	4.53754	0.189972	0.795354	6.70295	0.0979227	0.0345117	2.90451	3.94886
BTG3 ENSG00000154640	0.378907	0.00448682	0.0282485	1.65303e-05	0.118295	0.0278235	0.153447	0.0419367	0.131118	0.670106
BTG4 ENSG00000137707	0.000402074	0.00492753	0.0252582	0.0116476	0.0108029	0.058497	0.00699834	0.0216159	0.0223626	0.0114358
BTK ENSG00000010671	0.00247741	0.00714488	0.00044736	0.0119979	0.00269806	0.0148639	0.247872	0.252042	0.141941	0.00950297
BTLA ENSG00000186265	0.00060174	0.0023898	0.0167765	0.0182323	0.0443735	0.032257	0.0238203	0.00038854	0.00250866	0.0259303
BTN2A1 ENSG00000112763	0.0786789	0.0004213	0.105962	0.523443	0.00662528	0.020648	0.459226	0.0286175	0.444202	0.00179176
BTN2A2 ENSG00000124508	1.26842	0.0583641	0.0225179	0.23822	0.0280033	0.24361	0.155919	0.0760169	0.000528741	0.00969816
BTN3A1 ENSG00000026950	0.276251	0.54013	1.40821	1.00279	1.34882	0.349548	0.466006	0.423307	0.04331	1.94188
BTN3A2 ENSG00000186470	0.313234	0.0219541	0.883656	0.0710764	0.0400881	0.158444	0.112172	0.668035	0.243466	0.161454
BTN3A3 ENSG00000111801	0.554523	0.148792	0.474031	0.0372358	0.0482964	0.00897239	0.066827	0.0605241	0.316217	0.182221
BTNL9 ENSG00000165810	0.112731	0.195861	0.29297	0.0227461	0.0247142	0.0100929	0.161837	0.0658841	0.00956223	0.068508
BTRC ENSG00000166167	0.416132	2.18546	0.00275228	0.16992	0.141142	1.92533	0.597371	0.699032	0.312476	0.607138
BUB1B ENSG00000156970	0.0183201	0.0612618	0.00241574	0.00252869	0.00868868	0.00390138	0.0224091	0.0141322	0.00878959	0.0150471
BUB3 ENSG00000154473	0.117601	0.01357	0.0157777	0.0846217	0.028304	0.392173	0.023753	0.162711	0.0411019	1.31391
BUD13 ENSG00000137656	0.150128	0.331979	0.0857689	0.0189729	0.00119326	0.055236	0.0142697	0.000957555	0.0716769	0.529676
BUD31 ENSG00000106245	6.51032	3.7391	2.74284	1.58812	4.87477	5.43659	0.220369	9.92381	0.045993	0.110347
BVES ENSG00000112276	0.125095	0.0778366	0.480945	0.00739595	0.187899	0.515918	0.0571886	0.0721086	0.0284564	0.040287
BYSL ENSG00000112578	0.0282207	0.433027	0.168251	0.485956	0.07274	0.808454	0.0521793	0.106372	1.15693	0.504783
BZW1 ENSG00000082153	0.337761	0.1739	0.329671	0.664994	0.0916376	2.22823	0.237473	0.324669	0.229202	0.857869
BZW2 ENSG00000136261	0.0265104	0.172392	0.0658591	0.18751	0.935096	0.00252087	0.00170052	0.46374	0.0428773	0.193617
C10orf10 ENSG00000165507	0.0271826	0.168623	3.38349	2.06792	0.0617345	0.33531	0.891755	0.817567	0.0189638	0.0300053
C10orf107 ENSG00000183346	0.0547369	0.0353861	0.0316811	0.012686	0.18574	0.0185797	0.00145665	0.232209	0.0467934	0.640015
C10orf11 ENSG00000148655	0.873264	0.57095	0.30077	1.17757	0.0960105	1.77877	0.0166571	0.0387396	0.017181	0.197765
C10orf128 ENSG00000204161	0.00439389	0.0330816	0.0564087	0.0366975	0.0588857	0.00451934	0.0293939	0.0196978	0.0112974	0.124268
C10orf2 ENSG00000107815	0.107762	0.290987	1.61868	0.269587	0.192161	0.231077	0.415151	0.0773713	0.0488049	0.0707047
C10orf35 ENSG00000171224	0.0370402	0.0490426	0.0471614	0.360287	0.0314329	1.18038	1.06405	0.346747	0.0303857	0.0149156
C10orf54 ENSG00000107738	0.219928	0.692793	3.01988	2.98795	0.260383	1.22325	0.0047712	0.181253	4.58452	0.601825
C10orf55 ENSG00000222047	0.0266725	0.0311193	0.00010954	0.0095516	0.00995045	0.00713085	0.130166	0.0943356	0.000862473	0.00212073
C10orf76 ENSG00000120029	2.89998e-05	0.441043	3.23096	1.43637	0.780855	0.00886118	2.71887	0.23951	0.532918	1.3961
C10orf88 ENSG00000119965	0.0233839	0.15352	0.18122	0.0155028	0.077445	0.704164	0.2825	0.0557305	0.665875	0.232292
C10orf95 ENSG00000120055	0.000328249	0.0387	0.0305535	0.385543	0.00813886	0.0317364	0.07487	0.0871817	0.0145167	0.000224668
C10orf99 ENSG00000188373	0.027815	0.0850723	0.00350284	0.011299	0.000569543	0.0201692	0.0146226	0.00136698	0.00765674	0.0239549
C11orf1 ENSG00000137720	0.210964	1.22117	0.256058	0.0826037	1.41104	0.00733145	0.00530856	0.155305	0.210112	1.38302
C11orf21 ENSG00000110665	0.0284874	0.00286701	0.033303	0.0300879	0.00176459	0.000958944	0.0208827	0.617336	0.0438191	0.0211414
C11orf24 ENSG00000171067	1.98442	5.45942	3.12901	1.06402	3.03825	4.51885	0.00878746	0.121246	0.466272	1.08304
C11orf31 ENSG00000211450	2.45828	1.29319	2.2569	1.27959	1.64776	1.67687	2.25433	3.05545	3.10417	0.217105
C11orf45 ENSG00000174370	0.0630409	0.000388944	0.0497856	0.0244267	0.0228744	0.0847746	0.0112744	0.125345	0.0697559	0.0155457
C11orf49 ENSG00000149179	2.06931	0.269435	1.8274	0.35625	0.549172	0.357413	0.588571	0.125889	0.00711824	0.532596
C11orf52 ENSG00000149300	0.00991753	0.0316267	0.0223878	0.0101352	0.000518939	0.035909	3.28069e-06	0.00333775	0.0777879	0.0173684
C11orf54 ENSG00000182919	0.471457	0.0960054	0.712853	0.174088	2.54763	0.000793127	0.49721	0.39513	0.0344218	0.449019
C11orf57 ENSG00000150776	1.11709	0.0933521	0.611156	0.632879	0.194942	0.000222014	0.00865842	0.134675	0.0810993	0.819136
C11orf58 ENSG00000110696	0.393476	0.00185415	0.415007	1.46916	1.79129	3.20887	1.54628	0.42806	0.344673	2.34301
C11orf63 ENSG00000109944	0.00600892	0.00654992	0.142855	0.0192564	0.00249105	0.109446	0.0774423	0.066203	0.0320971	0.00273079
C11orf65 ENSG00000166323	0.012964	0.0145857	0.00400646	0.000972128	0.0114889	0.0051666	0.000183306	0.0801599	9.54016e-05	0.0159839
C11orf68 ENSG00000175573	1.45473	2.90656	4.65834	0.0982367	0.000745518	0.0261679	3.20908	0.499947	0.306731	0.463371
C11orf70 ENSG00000137691	0.0530834	0.000726446	0.0624919	0.0473721	0.00594975	0.0206404	0.0803774	0.0326684	0.200285	0.0148951
C11orf71 ENSG00000180425	0.212813	0.526713	0.0531085	0.0518369	0.641645	0.581306	0.00187424	0.433706	0.0168956	1.238
C11orf74 ENSG00000166352	0.0229927	0.0878171	0.0126356	0.026388	0.408552	0.0549009	0.0298777	0.00216096	0.0287879	0.000236555
C11orf80 ENSG00000173715	0.0680245	0.00428172	0.0506164	0.0342335	0.594836	0.691425	0.047277	0.0477333	0.189652	0.0935575
C11orf84 ENSG00000168005	0.025996	0.0249365	0.00137737	0.332842	0.0554191	0.693946	0.00324618	0.0509741	0.00074695	0.312809
C11orf95 ENSG00000188070	1.40667	0.800642	0.150209	1.29722	2.95739	0.10565	0.121659	0.0430451	0.224335	0.656077
C11orf96 ENSG00000187479	1.56607	2.84468	15.2825	2.98184	0.00349151	4.54597	0.423595	0.194818	1.03379	4.21898
C11orf98 ENSG00000278615	0.0566163	0.0625669	0.0508426	0.0885683	0.0493585	0.170463	0.0886994	0.0476069	0.116992	0.0128821
C12orf10 ENSG00000139637	0.53913	0.298461	0.950506	1.35308	0.237982	1.44589	0.0830576	0.28169	0.94389	1.82682
C12orf29 ENSG00000133641	0.00557603	0.0200062	0.16006	0.259518	0.00112572	0.0845299	0.106961	0.747138	0.158229	0.061474
C12orf4 ENSG00000047621	0.00258606	0.388269	0.0581789	0.303005	0.0276888	0.00385687	2.21075	0.0960984	0.00510038	0.971704
C12orf42 ENSG00000179088	0.0408603	0.0371561	0.0342728	0.0632322	0.107033	7.23458e-05	0.0118834	0.00200058	0.00621204	0.00288248
C12orf43 ENSG00000157895	0.205916	0.101146	1.44161	1.02657	0.886877	1.40043	1.401	0.000357599	0.121482	0.000602444
C12orf45 ENSG00000151131	0.104996	0.0289756	0.127845	0.290276	0.5523	0.0320935	0.592589	0.318567	0.00243971	0.0695064
C12orf49 ENSG00000111412	1.17815	0.423459	0.00772211	0.106184	0.0832459	0.439467	0.212573	0.00989903	0.0143899	0.159715
C12orf50 ENSG00000165805	0.0234705	0.0111883	0.000777329	0.00163876	0.00182074	0.0245806	0.0128393	0.067777	0.00386993	0.0613308
C12orf54 ENSG00000177627	0.0319471	0.00644482	0.0259691	0.0139903	0.0206242	0.031231	0.0433508	0.00155391	0.0435685	0.0289375
C12orf56 ENSG00000185306	0.0116438	0.319	0.0592152	0.10237	0.0343423	0.227154	0.095373	0.355	0.0340651	0.0938171
C12orf57 ENSG00000111678	4.61701	13.0029	8.28519	1.30782	4.30686	2.33181	1.32309	3.39238	4.68959	4.99457
C12orf60 ENSG00000182993	0.225731	0.138967	0.104409	0.0837091	0.011023	0.0481845	0.107451	4.97151e-05	0.275225	7.9086e-05
C12orf65 ENSG00000130921	0.81379	0.540094	0.494505	0.0269217	0.381	0.196985	0.181893	0.372831	1.37457	0.715122
C12orf66 ENSG00000174206	0.0748897	0.543537	0.0566878	0.211234	0.13681	0.0236475	0.0359037	0.000457847	0.00159219	0.00249248
C12orf73 ENSG00000204954	0.0942947	0.40835	0.183132	0.0751583	1.57099	0.73885	0.0349858	1.1808	0.47912	0.582486
C12orf75 ENSG00000235162	0.58781	0.0352004	0.503829	0.161055	0.00779883	0.000749213	0.033903	0.0510572	0.148322	0.0564241
C12orf76 ENSG00000174456	0.408813	0.700327	0.0156262	0.0329741	0.157447	0.00293698	0.706367	1.50707	1.73581	0.0281243
C14orf1 ENSG00000133935	6.10414	4.46233	5.90448	3.54411	1.92794	1.23992	2.09528	3.25851	1.52954	3.71394
C14orf119 ENSG00000179933	0.333556	0.498416	0.333342	0.643352	0.0636224	0.129281	0.119377	0.225419	0.0299337	1.24837
C14orf132 ENSG00000227051	0.184074	0.18108	0.0552776	0.152034	0.0688183	0.248982	0.0156914	0.0659159	0.000494937	0.0265334
C14orf142 ENSG00000170270	0.221972	0.151109	0.377098	0.015836	0.0878464	0.0794285	0.240149	0.112093	0.000249315	0.229886
C14orf159 ENSG00000133943	0.0319058	0.123799	1.84663	0.319362	1.2834	2.10527	0.00112914	0.00580151	0.384482	0.569117
C14orf166 ENSG00000087302	0.27396	0.0176022	4.06874	2.06185	2.62236	2.21175	2.73014	3.992	0.688354	1.83131
C14orf169 ENSG00000170468	0.062338	0.873636	0.0699255	0.0775545	0.91675	0.0755976	0.423074	0.0364921	0.162157	0.022454
C14orf2 ENSG00000156411	9.68174	0.734101	1.97799	4.62527	9.28844	0.878012	6.55373	8.98036	4.79476	3.70153
C14orf28 ENSG00000179476	0.0483419	0.0144237	0.0372287	0.0663581	0.073767	0.00617658	0.0882704	0.12963	0.035095	0.00424203
C14orf37 ENSG00000139971	0.0325517	0.00104485	0.0696539	0.182905	0.000336467	0.013199	0.00770911	0.0284252	0.00092348	0.0351228
C14orf39 ENSG00000179008	0.00013742	0.0156051	0.0278587	0.165207	0.001591	0.00683289	0.00505512	0.00167408	0.0192376	0.00103554
C14orf79 ENSG00000140104	0.355517	0.71306	1.51846	0.0242142	0.185174	1.30002	0.0346363	0.437755	0.171978	0.108266
C14orf80 ENSG00000185347	0.112041	0.0995031	0.0753858	0.113265	0.0728659	0.0245745	0.0102854	0.53686	0.0254788	0.366771
C14orf93 ENSG00000100802	0.136485	0.0416116	3.07206e-08	0.468963	0.762445	0.237166	0.455236	0.0423648	0.173944	0.989458
C15orf39 ENSG00000167173	0.121505	0.150769	0.259362	0.187264	1.4161	0.207181	0.343589	0.222315	1.32268	0.000532003
C15orf40 ENSG00000169609	0.431497	0.167138	4.22062	0.320916	0.015766	0.0216939	3.93441	0.447477	0.342085	0.702076
C15orf41 ENSG00000186073	0.0040312	0.0180133	0.262421	0.0140813	0.00309293	0.0169143	0.0168977	0.0624617	0.00285368	0.0168363
C15orf48 ENSG00000166920	0.0461203	0.240355	0.113313	1.07926	0.149741	0.0862579	0.0556578	0.0998631	0.0105117	0.10978
C15orf52 ENSG00000188549	0.00153372	0.528011	1.21815	0.263868	1.17189	2.01176	1.7198	0.00850589	0.791796	1.90781
C15orf53 ENSG00000175779	0.0299329	0.00458006	0.0212884	7.16123e-05	0.0090195	0.0119716	0.0311207	0.0387549	0.0494126	0.0349738
C15orf57 ENSG00000128891	0.400473	0.332085	0.972805	1.79436	0.23694	0.0278028	0.474394	0.0793764	0.00996819	0.598962
C15orf59 ENSG00000205363	0.957246	0.0384457	1.87545	0.119983	0.384327	0.735965	0.0221624	0.0768981	0.278253	0.123532
C15orf61 ENSG00000189227	0.263176	0.0735884	0.699601	0.0545284	0.0306014	0.0457419	0.0791797	0.917522	0.085998	0.425479
C15orf62 ENSG00000188277	0.174069	0.00780798	0.00895072	0.00562466	0.111937	0.0562109	0.00272424	0.0562302	0.0408107	0.0127614
C15orf65 ENSG00000261652	0.0511845	0.0430748	0.112265	0.0205267	0.0580127	0.0316144	0.00911893	0.0418162	0.139923	0.0407523
C16orf13 ENSG00000130731	7.70823	4.57894	3.00598	1.04841	0.183581	0.192055	0.22609	0.123315	3.22633	0.804978
C16orf45 ENSG00000166780	0.00071886	0.185973	0.0053028	0.0384291	0.507403	0.0248614	0.000225374	0.0717942	1.82119	0.0399467
C16orf46 ENSG00000166455	0.0190015	0.0956787	0.0021824	0.000115908	0.0570638	0.027665	0.0203477	0.00124577	0.0400636	0.0199646
C16orf52 ENSG00000185716	0.130487	0.104131	0.114941	0.0239841	0.0657407	0.237545	0.281134	0.00242629	0.838262	0.51984
C16orf54 ENSG00000185905	0.0234886	0.0197805	0.532338	0.0451825	0.00233474	0.00644968	0.000133727	0.0895094	0.0532889	0.00145892
C16orf58 ENSG00000140688	4.19668	3.41713	4.20624	4.05886	0.407297	4.77819	6.73226	2.2176	0.125108	2.47368
C16orf59 ENSG00000162062	0.0295149	0.699405	0.69737	0.0643539	0.0317336	0.00107507	0.130874	0.0166772	0.0360604	0.00979745
C16orf62 ENSG00000103544	0.262659	1.78583	0.139804	0.333018	2.51733	0.233728	1.31769	0.709072	2.21433	1.04048
C16orf70 ENSG00000125149	0.794312	2.04158	0.219038	0.991615	1.89426	2.84833	2.36542	0.141783	0.109562	0.0882384
C16orf71 ENSG00000166246	0.009142	0.0168086	0.131167	0.225348	0.0606661	0.0371285	0.000989028	0.00546442	0.00229611	0.496099
C16orf72 ENSG00000182831	0.0364352	0.0573772	0.0617066	0.0816787	0.0276444	1.05447	0.0999398	0.0256528	0.380596	0.0499615
C16orf74 ENSG00000154102	0.267313	0.0998103	1.12093	0.00951079	0.994671	0.0124824	0.585837	0.428232	0.530266	1.17138
C16orf78 ENSG00000166152	0.0471512	0.213785	0.0182178	0.0764302	0.0245966	0.0472544	0.000576876	0.00266368	0.0383299	0.00370115
C16orf86 ENSG00000159761	0.0322098	0.00049801	0.0169208	0.060959	0.00800717	0.318262	0.014763	0.366826	0.00098423	0.0519613
C16orf87 ENSG00000155330	0.00234631	0.0643858	0.0352613	0.000443218	0.287273	0.00344379	0.0703193	0.111682	0.0465982	0.239578
C16orf89 ENSG00000153446	0.790306	0.252179	3.12491	1.16609	0.984325	0.0139154	0.0115243	0.0308382	1.29821	0.0235383
C16orf91 ENSG00000174109	0.176211	0.0485437	0.0594695	0.681421	0.00748308	0.0121551	0.70169	0.0860432	0.0786134	0.118409
C16orf95 ENSG00000260456	0.0324977	0.00174961	0.0225704	0.0209628	0.0580214	0.00892981	0.0149576	0.0492532	0.0211999	0.0485357
C17orf107 ENSG00000205710	0.0123229	0.113618	0.0125159	0.0258827	0.00981916	0.107173	0.126409	2.16325	0.0302389	0.00970212
C17orf49 ENSG00000258315	0.0179746	0.10669	0.0724944	0.000184648	0.655418	0.188833	0.117043	0.0386613	0.123429	0.00277813
C17orf50 ENSG00000270806	0.0048759	0.0173552	0.136897	0.00909801	0.0271533	0.0833192	0.0351273	0.0704161	0.0218032	0.0133111
C17orf51 ENSG00000212719	0.0426581	0.989565	0.102609	0.20619	0.142159	0.0708905	0.074485	0.09302	0.188484	0.00810623
C17orf53 ENSG00000125319	0.355287	0.0106791	0.00163663	0.032966	0.0127072	0.0232544	3.51888e-05	0.0270762	0.0457179	0.00156362
C17orf58 ENSG00000186665	0.0961848	0.1297	0.00272703	0.0142873	0.0879577	0.142116	0.0125421	0.0216127	0.600033	1.36662e-05
C17orf62 ENSG00000178927	2.10832	3.20007	1.58185	2.82639	0.357307	0.213058	0.764234	0.0457823	0.0464745	2.49212
C17orf64 ENSG00000141371	0.00244258	0.0204945	0.0168739	0.0182872	0.00167367	0.0271054	0.0228845	0.149721	0.00359118	0.0853428
C17orf67 ENSG00000214226	0.126448	0.0543643	0.00643355	0.0116822	0.159571	0.179114	0.344483	0.0339669	0.146864	0.0273195
C17orf75 ENSG00000108666	1.04592	0.0612418	9.19554e-05	0.413955	0.339613	0.0255961	1.54269	0.469302	0.230631	0.181022
C17orf80 ENSG00000141219	2.56862	0.218583	1.054	0.677434	1.20555	0.510376	0.369681	0.0478806	0.15866	0.0727815
C17orf89 ENSG00000224877	3.70666	1.80953	5.21779	2.17959	1.2853	0.0691872	0.0487229	0.0138603	0.149055	1.06083
C17orf96 ENSG00000273604	0.0492467	0.00012012	0.1874	0.090871	0.0606769	0.007293	0.00283232	0.00822924	0.0244585	0.17523
C17orf97 ENSG00000187624	0.350607	0.0141103	0.612778	0.179897	0.0526181	0.171461	0.124556	0.238386	0.321203	0.136424
C18orf21 ENSG00000141428	0.419827	0.0377404	0.128398	0.50347	0.220738	0.340516	0.357744	0.465986	0.299789	0.0049203
C18orf25 ENSG00000152242	0.543135	0.112158	0.00854434	0.0100944	0.146431	0.00244502	0.878682	0.0561558	0.0023609	0.267303
C18orf32 ENSG00000177576	0.0182243	0.169783	0.536081	0.370218	0.114799	0.458738	0.1433	1.10249	1.11795	0.634288
C18orf54 ENSG00000166845	0.0118318	0.0146765	0.0101468	0.000297547	0.0204146	0.00407598	0.00467642	0.000698996	0.021668	0.00750151
C18orf63 ENSG00000206043	0.00239087	5.42757e-06	0.00883093	0.0251284	0.071066	0.00274523	0.00386107	0.018389	0.0019468	0.0822374
C18orf8 ENSG00000141452	0.0277563	0.188809	1.11064	1.61241	0.864357	0.00872497	0.275595	1.59933	0.554032	0.125196
C19orf12 ENSG00000131943	1.20462	4.12153	1.65057	1.55151	1.36123	0.164935	1.34017	1.8204	1.35539	0.735317
C19orf18 ENSG00000177025	0.238005	0.530303	1.82421	0.805896	0.0441593	0.732471	0.00239729	0.0254222	0.0662014	0.000631879
C19orf24 ENSG00000228300	0.208155	3.96022	3.44233	0.847108	1.07561	0.246945	0.759513	4.23105	2.70447	2.42688
C19orf25 ENSG00000119559	1.38806	2.64762	0.178278	0.92508	1.0262	2.7685	0.477655	0.196033	0.0778364	0.979484
C19orf33 ENSG00000167644	0.292567	0.161355	0.0334948	0.130773	0.396224	1.40871	0.0831289	0.403563	0.00284146	0.0573604
C19orf35 ENSG00000188305	0.0335682	0.0247768	0.0682011	0.258368	0.00933059	0.0113237	0.00283297	0.0969373	0.169509	2.34671e-05
C19orf38 ENSG00000214212	0.115818	0.0118086	0.233448	0.366651	0.028222	0.091856	0.00741404	0.178636	0.0901768	0.0286057
C19orf43 ENSG00000123144	1.31252	0.00908655	3.93814	4.07262	4.48031	2.51285	2.959	3.84614	4.16965	4.29914
C19orf44 ENSG00000105072	0.0982921	0.827501	0.0897778	0.410663	0.0653768	0.165769	0.028857	0.00318089	0.487561	0.108315
C19orf45 ENSG00000198723	0.000428298	0.00470821	0.000349656	0.00659186	0.000146597	0.0393313	0.00294451	0.0201606	0.00502844	0.00267062
C19orf47 ENSG00000160392	0.0209934	2.13393	0.469651	0.0178862	0.0291041	0.133583	0.0066907	1.86137	0.0176048	0.0818168
C19orf48 ENSG00000167747	2.96536	6.30391	1.90407	3.07114	2.29235	1.38022	1.92966	1.49108	9.42944	0.899416
C19orf52 ENSG00000142444	0.248805	0.0271697	1.45608	0.599065	1.4282	0.844243	2.17351	0.0843763	0.649619	0.481708
C19orf53 ENSG00000104979	3.35053	1.71835	4.11215	2.59955	2.60941	2.62325	2.02365	2.53728	5.20967	1.04881
C19orf54 ENSG00000188493	0.00993359	2.02457	0.304745	0.870411	0.378718	0.899182	0.526555	0.317837	0.0305951	0.305316
C19orf57 ENSG00000132016	0.00491317	0.0744541	0.0439867	0.00255815	0.0463821	0.00771337	0.0829643	0.115311	0.0449325	0.0808277
C19orf60 ENSG00000006015	0.276057	1.11988	3.29179	1.63066	1.36843	0.466931	0.0518418	0.0933894	1.25082	1.0284
C19orf66 ENSG00000130813	0.0508301	0.100024	2.58294	0.504729	0.00218727	0.0147268	0.267929	1.89334	0.267946	0.456281
C19orf68 ENSG00000185453	0.0590269	0.158027	0.117507	0.0783215	0.0928767	0.0857436	0.147369	0.236648	0.706783	0.153129
C19orf70 ENSG00000174917	0.809931	9.0831	10.0274	1.13345	3.60847	3.63358	2.70167	1.17197	0.188047	1.81634
C19orf73 ENSG00000221916	0.141117	0.663461	0.0854293	0.013457	0.0911385	0.0975089	0.0572201	0.0230749	0.0419128	1.21293
C19orf81 ENSG00000235034	2.21813	0.229024	0.261813	0.33968	2.21326	0.455513	0.888929	1.14872	0.0747451	0.107282
C1D ENSG00000197223	0.102577	0.00317826	0.132747	0.012707	0.614156	0.597166	0.184954	0.468317	0.017477	0.0012311
C1GALT1 ENSG00000106392	0.00568388	0.0893702	0.011308	0.0468367	0.00694179	0.154903	0.0726591	0.0093612	0.334482	0.906857
C1GALT1C1 ENSG00000171155	0.185575	0.499684	0.0836109	0.088119	0.546854	0.124918	0.443777	0.170048	0.000923202	0.2502
C1GALT1C1L ENSG00000223658	0.0743075	0.00779669	0.179391	0.000892286	8.51329e-05	0.0192735	0.0238151	0.0147105	0.0171146	0.0537845
C1QA ENSG00000173372	0.297907	3.2608	11.9502	1.24335	0.524381	0.0931377	0.139015	1.24558	1.91821	0.282778
C1QB ENSG00000173369	0.694601	1.37897	6.58503	1.75664	0.04069	0.382044	0.237229	2.20721	1.40637	0.534704
C1QBP ENSG00000108561	2.04084	1.38157	0.157526	2.47396	1.92023	5.01088	2.00415	1.13391	0.151797	2.91131
C1QC ENSG00000159189	1.1944	0.457496	5.18493	1.22593	0.13867	0.197078	0.0508472	0.16734	0.613512	0.485138
C1QL1 ENSG00000131094	0.403459	2.52418e-05	1.72026	0.16076	0.0482844	0.230924	0.0393071	0.0333964	0.00228092	0.0788983
C1QTNF1 ENSG00000173918	0.0930646	1.99345	1.58577	0.132323	0.320855	2.47905	0.178349	0.436561	0.798109	0.850896
C1QTNF2 ENSG00000145861	1.06985	0.606567	0.656733	0.375438	0.166346	0.0139273	0.344349	0.0142356	0.0547804	0.00433199
C1QTNF3 ENSG00000082196	0.317087	0.00594454	0.197103	0.0635647	0.622633	0.00735336	0.000825509	0.0695845	0.0676576	0.110707
C1QTNF4 ENSG00000172247	0.000574916	0.242462	0.321806	0.0132289	0.0234905	0.0172459	0.510144	0.125484	0.0780379	0.555264
C1QTNF5 ENSG00000223953	0.00128183	0.0053673	0.0161455	0.0130076	0.0140089	0.0227779	0.0374224	0.00577445	0.00398224	0.0032562
C1QTNF6 ENSG00000133466	0.000891572	0.0199538	0.341862	0.0174529	0.484667	0.79249	0.158777	0.905916	8.33435e-06	0.189134
C1QTNF7 ENSG00000163145	0.00233209	0.00224499	0.43602	0.101145	0.0194932	0.0726869	0.00622543	0.00352012	0.0190964	0.234392
C1QTNF9 ENSG00000240654	0.000856404	0.00173966	0.0140083	0.0200544	0.00918713	0.00139282	0.0377558	0.0205412	0.0223179	0.034539
C1QTNF9B ENSG00000205863	0.0652753	0.151699	0.0327997	0.00312315	0.00709838	0.0146189	0.0712387	0.0010355	0.0113565	0.0878048
C1QTNF9B-AS1 ENSG00000281899	0.104863	0.0359496	0.030387	0.771672	0.110578	0.501188	0.246181	0.0890318	0.0602873	0.317408
C1R ENSG00000159403	0.070002	7.46775	28.4239	2.29426	0.0202852	2.12361	0.105487	11.0039	7.59895	3.66475
C1RL ENSG00000139178	0.0931658	0.171087	5.13657	1.94971	2.1383	0.169897	0.225904	1.59605	0.390527	2.13112
C1S ENSG00000182326	1.10756	0.0762301	11.182	3.73886	2.58962	0.0283962	0.0039407	4.00054	3.05495	5.11257
C1orf101 ENSG00000179397	0.0366436	0.0164263	0.0452123	0.0298238	0.789973	0.0497153	0.0348269	0.0476485	0.000472842	0.0567114
C1orf106 ENSG00000163362	0.00700606	0.147423	0.00339271	0.00736999	1.18548	0.0376387	0.271882	0.267396	0.164341	0.257316
C1orf109 ENSG00000116922	0.0130003	0.267141	0.0126326	0.858438	0.000793949	0.516966	0.00130554	0.465783	0.00756621	0.6681
C1orf112 ENSG00000000460	0.00143138	0.260117	0.134657	0.00296604	0.35883	0.0223939	0.0483173	0.157754	0.173546	0.155331
C1orf115 ENSG00000162817	1.32962	2.68886	0.140145	2.2638	2.78851	0.163885	3.74342	0.197325	1.32353	0.870467
C1orf116 ENSG00000182795	10.275	16.1035	2.83956	5.43141	2.86594	9.81095	4.63475	2.78702	5.12301	4.10116
C1orf122 ENSG00000197982	3.75966	8.9041	6.39678	1.91719	2.02546	3.72184	3.95428	2.96425	1.57031	2.52311
C1orf123 ENSG00000162384	1.36186	0.303816	1.4733	2.82179	2.09625	1.2017	2.45733	0.65124	2.88736	1.31764
C1orf127 ENSG00000175262	0.0159413	0.111806	0.00334297	0.0128093	0.0211132	0.0163051	0.0321733	0.00621327	4.71378e-05	7.1837e-05
C1orf131 ENSG00000143633	0.0806078	0.010567	0.210029	0.283286	0.0121876	0.0591502	0.0834736	0.195717	0.66734	2.01037
C1orf145 ENSG00000162913	0.021682	0.0355231	0.586824	0.0443717	0.00689085	0.0355945	0.0198893	0.104286	0.167916	0.0266286
C1orf158 ENSG00000157330	0.0388581	0.0217094	0.00778776	0.000352276	0.00466617	0.0297753	0.00678513	0.0503864	0.0147312	0.00497068
C1orf159 ENSG00000131591	0.602804	0.0640926	1.18766	0.576719	1.40343	0.138417	0.848891	1.52678	0.0678807	0.0516226
C1orf162 ENSG00000143110	0.27712	0.263563	0.225655	0.426193	0.275241	0.0708842	0.0415121	0.122502	0.108363	0.0189935
C1orf167 ENSG00000215910	0.0177981	0.08702	0.00950947	0.00551118	0.0189201	0.04524	0.0823963	0.0353792	0.101655	0.0345461
C1orf168 ENSG00000187889	0.00479216	0.0032825	0.119142	0.0532077	0.0082029	0.468966	0.404587	0.129146	0.0579135	0.254592
C1orf174 ENSG00000198912	0.194812	0.183374	0.423377	1.06798	0.349756	0.317376	0.021005	0.0306585	0.621709	1.38581
C1orf185 ENSG00000204006	0.0262344	0.000737323	0.000801461	0.0303729	0.0173041	0.012244	0.0205437	0.0211198	0.00174649	0.0552319
C1orf186 ENSG00000263961	0.00338413	0.171277	0.114447	0.0386655	0.00646995	0.0581432	0.0767321	0.217338	0.000792759	0.145189
C1orf194 ENSG00000179902	0.0185805	0.0137563	0.0126278	0.199385	0.0715906	0.00967853	0.0196566	0.0504274	0.0178835	0.00264487
C1orf198 ENSG00000119280	0.0951468	0.0559888	0.0696516	0.792535	1.63117	0.672548	1.75988	0.759223	0.226518	1.05555
C1orf204 ENSG00000188004	0.00463392	0.0193846	0.113066	0.0462968	0.0115426	0.0107037	0.000934611	0.0595818	0.0286333	0.244173
C1orf21 ENSG00000116667	3.19401	1.41684	1.05977	0.640421	1.84169	0.505475	4.86698	2.77258	1.09589	3.85948
C1orf210 ENSG00000253313	0.0953954	0.405036	0.887321	1.12422	1.22042	0.00144376	0.0836532	2.42151	0.0282313	0.411171
C1orf216 ENSG00000142686	0.0715595	0.144912	0.555084	0.0533025	0.111588	0.153275	0.0199151	0.519068	0.610199	0.0492187
C1orf226 ENSG00000239887	0.117091	0.00841258	0.0314921	0.121132	0.265721	0.000140738	0.0466961	0.00714219	0.569568	0.0985145
C1orf228 ENSG00000198520	0.00517169	0.700843	0.0393613	0.0211592	0.0142333	0.168388	0.0123751	0.0569258	0.363906	0.00884919
C1orf234 ENSG00000227868	0.00468709	0.0975625	0.0403421	0.0125536	0.0133622	0.00615901	0.00686455	0.0241468	4.08669e-07	0.0211024
C1orf27 ENSG00000157181	0.834025	0.807331	0.00494719	0.106234	0.00251195	0.170606	0.322413	0.0817243	0.0423548	0.0335428
C1orf35 ENSG00000143793	1.35642	0.235139	0.354351	1.70474	1.0179	0.862652	0.00642068	0.124209	1.26256	2.04152
C1orf43 ENSG00000143612	4.04374	1.28425	7.86659	1.87005	4.07016	0.0239626	3.36168	1.67703	1.8497	3.0797
C1orf50 ENSG00000164008	0.0198633	0.0365219	0.0551852	0.00198416	0.0877938	0.0658178	0.0240144	0.0538116	0.0112686	0.0477851
C1orf52 ENSG00000162642	1.17541	0.560567	0.166881	0.299439	0.065548	0.212576	0.734053	0.618336	0.801428	0.130172
C1orf53 ENSG00000203724	0.0535305	0.786367	0.0351174	0.232751	0.0572961	0.577175	0.00155232	0.190304	0.0732965	0.21665
C1orf54 ENSG00000118292	6.44283e-09	0.0201164	0.756149	0.00692386	0.772238	0.00870993	0.0317201	0.0647144	0.773163	0.076852
C1orf56 ENSG00000143443	0.000521406	0.655295	0.840324	0.545742	1.49764	0.15167	1.76955	0.43086	1.12094	0.195295
C1orf64 ENSG00000183888	0.00116877	0.00660492	0.00572669	0.114136	0.0284185	0.0511905	0.000825953	0.0179817	0.0037056	0.0175023
C1orf74 ENSG00000162757	0.0513712	0.0975485	0.517916	0.195702	0.184349	0.872844	0.598458	0.0200874	0.0212416	0.00952331
C2 ENSG00000166278	1.48652	0.0662172	0.643419	2.5233	0.0969625	0.00425746	0.109161	0.0413683	0.0450724	1.3364
C20orf144 ENSG00000149609	0.00586292	0.113489	0.0529598	0.0262714	0.0173992	0.0341898	0.0199245	0.0240109	0.00346121	0.0374492
C20orf194 ENSG00000088854	0.205237	0.0380615	0.186168	0.285797	0.0414212	0.197589	1.70531	0.00507973	0.0386619	0.00117472
C20orf196 ENSG00000171984	3.00463e-08	0.967701	0.0441053	0.758371	0.0105829	0.011616	0.0859354	0.374272	0.0715877	0.0384102
C20orf24 ENSG00000101084	0.00621644	0.333421	0.0362042	0.873099	0.132966	0.0180128	0.557426	1.01788	0.528624	0.860918
C20orf27 ENSG00000101220	0.648214	0.281224	3.04739	0.000571147	0.266408	0.145674	0.112125	1.30777	1.24783	0.0420591
C20orf96 ENSG00000196476	0.188395	0.0370273	2.1283	0.735126	0.109518	0.0297585	1.28062	1.3498	0.0461777	0.396305
C21orf2 ENSG00000160226	0.0289016	0.419273	0.0762424	0.0301517	0.00156159	0.0284002	0.0114058	0.10736	0.907671	0.794499
C21orf33 ENSG00000160221	0.21921	1.68317	1.04669	0.148887	1.65264	0.201786	0.826158	0.542416	1.77912	0.0971562
C21orf58 ENSG00000160298	0.203407	0.664534	0.0648199	0.0564039	0.0162786	0.0168752	0.258322	0.669906	0.0451715	0.502985
C21orf59 ENSG00000159079	0.190196	1.28107	0.401008	0.717467	0.00528473	0.828061	0.00454099	0.064246	0.0162162	0.0541922
C21orf91 ENSG00000154642	0.0774565	0.0831028	0.0970754	0.112123	0.221029	0.0418211	0.394739	0.307096	0.000217968	0.087889
C22orf15 ENSG00000169314	0.00219026	0.495641	0.0183577	0.00212465	0.0379913	0.0197729	0.00751755	0.0239395	0.00232642	0.0020681
C22orf23 ENSG00000128346	0.0612638	0.0298492	0.0447458	0.0485084	0.0046122	0.00286087	0.095791	0.00047305	0.0896236	0.0141965
C22orf29 ENSG00000215012	5.56502	0.127414	0.19221	0.345657	1.98757	3.18031	0.502637	3.73278	1.78492	0.162377
C22orf31 ENSG00000100249	0.0107687	0.0169802	0.0556542	0.0709585	0.0461552	0.033855	0.00424776	0.0076822	0.0316191	0.115572
C22orf39 ENSG00000242259	1.35957	2.43589	3.88758	5.26722	0.687333	0.606847	3.46306	4.52456	2.64506	1.63306
C22orf42 ENSG00000205856	0.000163975	0.000956527	0.0220306	0.000656173	0.00437348	0.0475966	0.0167254	0.000754999	0.158819	0.364312
C22orf46 ENSG00000184208	0.00360264	0.449306	0.0123196	0.0458331	0.014833	0.15667	0.0373546	0.90182	0.000551841	0.187904
C2CD2 ENSG00000157617	1.99646	0.218594	7.1087	2.24212	2.01463	2.73395	0.300155	4.11688	0.0150147	0.655248
C2CD2L ENSG00000172375	1.80843	0.59756	0.151678	0.51449	2.37027	0.174984	0.129983	1.21783	0.0846217	0.00666737
C2CD3 ENSG00000168014	0.200662	0.133363	0.00675073	0.10775	0.075908	0.0355181	0.917568	0.0817352	0.602899	1.36395
C2CD4B ENSG00000205502	0.100388	0.329664	0.00589888	0.0132614	0.00769345	0.0682216	5.03666e-05	0.00367701	0.137145	0.00577117
C2CD4C ENSG00000183186	0.0525696	0.110279	0.00783924	0.0193083	0.0574529	0.00571061	0.0248447	0.0322133	0.104797	0.00151734
C2CD4D ENSG00000225556	1.10525	0.148571	0.00960055	0.0135313	0.00922163	0.0151304	0.063275	0.0320471	0.0796812	0.0298598
C2CD5 ENSG00000111731	0.535389	0.0472889	0.0285342	0.0430194	0.0613395	0.035529	0.00458114	0.0791454	0.00472551	0.0238441
C2orf15 ENSG00000273045	0.0280849	0.060896	0.0347821	0.00505207	0.0162252	0.0123177	1.11541e-06	0.031931	0.00180904	0.00232725
C2orf40 ENSG00000119147	0.0314412	0.0753465	1.93265	0.0886201	0.0110671	0.0847607	0.0407534	0.44228	0.789501	2.70673e-05
C2orf42 ENSG00000115998	0.23512	0.0430406	0.544738	0.0112042	1.26525	0.0692542	0.0890846	0.0765571	0.385389	0.316831
C2orf47 ENSG00000162972	0.172155	0.0447078	0.848414	0.0618486	0.289583	0.0442909	0.0560593	0.130031	0.110512	0.0268256
C2orf49 ENSG00000135974	0.102883	0.168175	0.123395	0.144504	1.40479	0.486485	0.190962	0.205215	0.021942	0.0565289
C2orf50 ENSG00000150873	0.0508973	0.0079553	0.0162425	0.00876429	6.84494e-05	0.0173247	0.0116307	0.00114488	0.00487899	0.00999648
C2orf54 ENSG00000172478	0.0496403	0.44135	0.0713743	0.0345002	0.335291	0.179634	0.526092	0.00366867	0.0155498	0.145201
C2orf68 ENSG00000168887	2.5952	3.96377	0.19569	2.20087	1.13249	1.53534	0.976958	2.54981	4.04833	0.20281
C2orf69 ENSG00000178074	0.0162015	0.025938	0.00172072	0.0337937	0.0243557	0.40366	0.00672853	0.0942312	0.00229314	0.0093609
C2orf70 ENSG00000173557	0.0535426	0.0375733	0.00423853	0.00900267	0.0193141	0.00409466	0.0198837	0.0049593	0.0931335	0.0665375
C2orf71 ENSG00000179270	0.000427791	0.0173156	0.0556205	0.0441807	0.000497415	0.00413782	3.50746e-05	0.0140888	0.00312802	0.00307617
C2orf72 ENSG00000204128	4.85253	2.28919	0.273656	1.22845	1.66734	1.57287	0.0388115	0.712078	0.0967185	0.147304
C2orf73 ENSG00000177994	0.0102441	0.031536	0.0069386	0.0238506	0.00517645	0.00219686	0.0069998	0.0334524	0.0297706	0.00410791
C2orf74 ENSG00000237651	0.0345936	0.06009	0.0357524	0.0400255	0.0628038	0.010602	0.00027259	0.0236653	0.0568205	0.0300881
C2orf76 ENSG00000186132	0.0480463	0.0544843	0.0621416	0.0880335	0.162451	0.0830372	0.0275365	0.0221399	0.151916	0.307389
C2orf81 ENSG00000159239	0.0487278	1.84009	0.0315455	0.115089	0.0696701	0.178473	0.447571	0.127795	0.00133471	0.132292
C2orf82 ENSG00000182600	0.10091	0.0255218	1.21666	0.684463	0.116826	0.0225488	0.000996471	0.0805465	0.000181752	0.0356212
C2orf88 ENSG00000187699	0.226072	6.32865e-05	0.0131142	0.0056019	0.0475513	0.0649121	0.0342473	0.0154574	0.583265	0.00137
C3 ENSG00000125730	0.172668	2.52579	24.9206	6.16545	0.358749	1.19182	0.260887	4.40719	8.21901	3.23344
C3AR1 ENSG00000171860	0.115346	0.059641	4.57179	0.0605193	0.0353149	0.11401	0.0381934	0.0185208	0.0876709	0.0105105
C3orf14 ENSG00000114405	0.0307189	0.206817	0.0158549	0.0676992	1.17903	0.107816	0.0270365	0.493979	0.0709076	0.000697358
C3orf18 ENSG00000088543	0.0190389	0.106406	1.11368	0.333145	0.122574	0.0998457	0.465198	0.0152371	0.0284162	0.434944
C3orf33 ENSG00000174928	0.202779	0.0039108	2.52949	0.335589	0.0283723	0.00457837	0.0877027	1.3613	0.0263568	0.18587
C3orf36 ENSG00000221972	0.0195636	0.0592317	0.0484584	0.0318969	0.0280842	0.0806288	0.00865482	0.00431986	0.0102127	0.0319837
C3orf38 ENSG00000179021	0.000176061	0.0175911	0.13819	0.010237	0.00984502	0.041714	0.158006	0.0070919	0.133292	0.0208735
C3orf49 ENSG00000163632	0.0283539	0.0528691	0.0198809	0.0191399	0.0305428	0.0392328	0.0211638	0.0921365	4.17366e-05	0.0155812
C3orf52 ENSG00000114529	0.0671831	0.116961	0.0908093	0.205565	0.0490043	0.0798023	0.0134786	0.001215	0.337875	0.021439
C3orf58 ENSG00000181744	0.0166032	0.376962	0.00430605	0.0222	0.0113287	0.0878396	0.0234461	0.134247	0.0153941	0.0235765
C3orf62 ENSG00000188315	5.25917	0.0326173	0.951836	0.0972544	0.0142858	0.894219	1.82176	0.144626	0.00391761	1.22967
C3orf67 ENSG00000163689	0.00261313	0.0709372	0.00969604	0.000743396	0.0072705	0.0128035	0.0142568	0.0039269	0.0356087	0.00814945
C3orf70 ENSG00000187068	0.0302399	0.122536	0.0375341	0.00178511	0.180196	0.121225	0.318334	0.0228534	0.00362029	0.00690788
C4A ENSG00000244731	0.0564035	0.059776	1.49156	0.388507	0.21202	0.00209964	0.13281	0.775175	0.592647	0.229205
C4B ENSG00000224389	0.0411336	0.226035	5.45517	2.02842	0.0908554	0.330835	0.0453336	4.14829	4.07163	0.910512
C4orf19 ENSG00000154274	0.0805099	0.0133935	0.0357662	0.0394222	0.0226271	0.026966	0.0333493	9.97693e-06	0.00914223	0.0215547
C4orf26 ENSG00000174792	0.0230034	0.0344412	0.0103567	0.00111853	0.0456769	0.000181725	0.0759729	0.0755767	0.00698881	0.000953704
C4orf3 ENSG00000164096	5.57876	0.0508443	1.03831	0.00291706	0.573421	0.794268	0.127624	0.628447	5.03537	1.48755
C4orf32 ENSG00000174749	0.235326	0.0427116	0.0162547	0.0404992	0.129988	0.84529	0.101096	0.00195172	0.182786	0.278507
C4orf33 ENSG00000151470	0.0420435	0.0489428	0.0120057	0.0440291	0.192921	0.0833803	0.0159486	0.0219905	0.000780472	0.115019
C4orf36 ENSG00000163633	3.80336e-06	0.0454239	0.0134438	0.100433	0.0301756	0.121022	0.00250367	0.244279	0.0371454	0.0827451
C4orf46 ENSG00000205208	0.00221904	0.113718	0.0245558	0.102613	0.000466371	0.417278	0.0437306	0.138559	0.00291019	0.00552415
C4orf47 ENSG00000205129	0.0102206	0.0539067	0.0188339	0.000632107	0.325666	0.0372001	0.00053291	0.000961291	0.0116837	0.00605489
C4orf48 ENSG00000243449	0.0465641	2.74979	0.247658	0.848341	0.0175713	0.109461	0.689353	0.561713	2.21363	0.415976
C5 ENSG00000106804	1.54421	0.169959	0.413147	0.172721	0.425678	0.0718106	1.11463	0.154147	0.194762	0.0898609
C5AR1 ENSG00000197405	0.0130441	0.00753077	0.00835325	0.00433841	0.0423466	0.907207	0.275694	0.0108352	0.323135	0.0471058
C5AR2 ENSG00000134830	0.0560467	0.00407435	0.0750005	0.0251522	0.0140412	0.020182	0.198707	0.00573981	0.173531	0.107068
C5orf15 ENSG00000113583	5.74736	0.45868	0.958224	0.351543	7.53185	5.92215	6.97848	4.50575	1.32894	3.95992
C5orf22 ENSG00000082213	0.0308548	0.00768417	0.00860856	0.0490194	0.0457183	0.032658	0.068825	0.0174199	0.0115603	0.103995
C5orf24 ENSG00000181904	0.534429	0.367771	0.237575	0.741408	0.408402	2.33377	0.00722766	0.0175128	1.04203	0.355378
C5orf30 ENSG00000181751	0.0362334	0.00144722	0.00429764	0.000143911	0.219309	0.0635563	0.00022039	0.00695139	0.409854	0.00129396
C5orf34 ENSG00000172244	0.157306	0.0534261	0.453322	0.000106317	0.0393177	0.0383571	0.0218877	0.0172867	0.0137193	0.0744194
C5orf38 ENSG00000186493	1.14044	2.16409	0.406054	1.11558	2.63464	1.1833	0.389207	0.56619	0.133167	0.607152
C5orf42 ENSG00000197603	0.00865477	0.0121618	0.138018	0.137228	0.23097	0.537927	0.0493339	0.0194028	0.247018	0.400018
C5orf45 ENSG00000161010	1.23068	0.141405	1.22086	0.103011	0.0919929	0.81747	0.717076	1.01416	0.0209257	1.92493
C5orf46 ENSG00000178776	9.17725e-10	0.0685545	0.229909	0.000734811	0.00490603	0.0224779	0.0334888	7.41285e-05	0.0144037	0.00394718
C5orf49 ENSG00000215217	0.0284674	0.172928	0.734679	1.11203	1.55128	0.648512	0.0743821	0.416192	0.090221	0.0799263
C5orf51 ENSG00000205765	0.0389894	0.144577	0.138431	0.292957	0.0400363	0.0491457	0.232356	0.228916	0.0627507	0.421047
C5orf56 ENSG00000197536	0.0937185	0.0607284	0.100995	0.0118708	0.013247	1.17075	0.000162076	0.167311	0.25515	3.0414
C5orf58 ENSG00000234511	0.00846044	0.014878	0.0030109	0.059705	0.0167958	0.0120402	0.00986068	0.011272	0.00101077	0.109323
C5orf63 ENSG00000164241	1.39605	0.457035	0.00531616	0.000182778	0.298288	0.0505094	0.0113412	1.57109	0.00357271	0.364997
C6 ENSG00000039537	0.0569113	0.040803	0.00777219	0.030595	0.0295488	0.0165875	0.00052276	0.00455707	0.0122462	0.0153099
C6orf1 ENSG00000186577	0.169788	3.19867	0.16962	0.0685405	0.0651181	0.261927	0.0154483	3.2499	0.751592	2.36564
C6orf10 ENSG00000204296	0.00111821	0.0330539	0.0105509	0.007155	0.0113751	0.00399492	0.0622588	0.0032402	0.0156727	0.0156905
C6orf106 ENSG00000196821	1.96381	3.68207	0.10914	0.913193	0.584539	0.537525	0.709972	1.13116	0.504372	4.50571
C6orf120 ENSG00000185127	0.707309	0.284351	0.0390408	0.180848	0.516263	0.684561	0.0653923	0.0765321	0.234781	0.225478
C6orf132 ENSG00000188112	1.58833	5.01299	2.9435	1.87077	1.19973	0.808988	0.20883	0.00654628	0.0556856	0.662334
C6orf136 ENSG00000204564	2.56706	0.0153667	0.0518447	0.918504	0.19352	0.437357	0.650783	0.989051	0.185331	0.203111
C6orf141 ENSG00000197261	0.0335584	0.0562412	0.0115509	0.000635965	0.0134488	0.0879865	0.140449	0.00608231	0.00844419	0.0861053
C6orf163 ENSG00000203872	0.0181989	0.0920479	0.00192843	0.0220317	0.0396572	0.00690308	0.00120799	6.16314e-05	0.00131937	0.0219427
C6orf203 ENSG00000130349	0.0545084	0.142322	0.0918743	0.0822704	0.187797	0.0951222	0.208773	0.0581518	0.0234214	0.0690454
C6orf226 ENSG00000221821	0.507761	0.0477048	1.03841	0.0753154	0.650472	0.590898	0.305736	0.144938	1.1438	0.0234652
C6orf229 ENSG00000260286	0.0146058	0.0922064	0.000890073	0.0135342	0.00210542	0.0226893	0.0120162	0.00627621	0.00803225	0.0501807
C6orf25 ENSG00000204420	0.065359	0.0315261	0.0202684	3.61585e-06	0.0178704	0.0147178	0.24894	0.0744389	0.0283068	0.00658396
C6orf47 ENSG00000204439	0.746489	2.87804	0.675396	0.104904	0.191835	2.02463	0.0195852	0.84762	2.04496	1.21384
C6orf48 ENSG00000204387	4.76984	1.7449	2.82862	0.0219889	0.0227086	0.294189	1.35082	0.0384111	0.638259	0.329928
C6orf52 ENSG00000137434	0.120089	0.0158007	0.356994	0.00775945	0.679347	0.0385348	0.00177666	0.0270937	0.0105903	0.0582177
C6orf58 ENSG00000184530	0.00318112	0.00900548	0.276271	0.0138491	0.0314496	0.00324589	0.000739801	0.00303542	0.0247048	0.0385419
C6orf62 ENSG00000112308	3.75416	0.776101	2.03905	0.72762	0.507019	2.7349	2.35371	0.725583	1.19381	1.89133
C6orf89 ENSG00000198663	0.737308	4.21592	1.6446	2.45359	3.5222	0.14412	2.27029	0.735606	0.441755	0.763603
C7 ENSG00000112936	0.00901291	0.0720353	8.12745	0.790102	2.64709	0.133932	0.216122	2.49305	8.52249	3.84111
C7orf25 ENSG00000136197	0.0140638	0.0023916	4.94002e-05	0.0327645	0.0271964	0.0194639	0.00394001	0.0407174	0.0506823	0.0550236
C7orf26 ENSG00000146576	2.37178	2.42432	0.059427	1.95125	2.73482	0.972402	0.626703	2.43727	3.19895	4.65108
C7orf31 ENSG00000153790	0.0196573	0.0710278	0.104356	0.0195866	0.0121802	0.0723642	0.0879977	0.0445634	0.111653	0.0331163
C7orf34 ENSG00000165131	0.0206963	0.0084257	0.00111366	0.015445	0.00706198	0.00804364	0.0332989	0.00140934	0.0086745	0.0194208
C7orf43 ENSG00000146826	0.253166	0.206254	0.00247343	0.0256311	0.570664	0.223248	2.00425	3.45672	0.127424	0.0653532
C7orf49 ENSG00000122783	0.249785	0.042304	3.01972	1.60321	0.817682	0.324666	3.78941	0.176826	0.308742	0.140584
C7orf50 ENSG00000146540	1.81796	1.14043	5.50055	1.0354	0.182183	1.28407	2.70055	0.573739	2.26328	1.13893
C7orf57 ENSG00000164746	0.0823207	0.0237576	0.00541763	0.0194806	0.00134511	0.0123946	0.0267589	0.0276775	0.0131682	0.0208202
C7orf61 ENSG00000185955	0.00473911	0.125241	0.0236338	0.0171715	0.0700675	0.288796	0.0549372	0.00227118	0.0514011	0.154456
C7orf73 ENSG00000243317	0.21451	2.39527	0.000133469	0.809636	1.41411	0.238473	2.22262	0.0103403	1.47448	0.713328
C8G ENSG00000176919	0.0878108	0.0376707	0.00474327	0.000167137	0.189752	0.0463668	0.381995	0.00571012	0.0387148	0.0442378
C8orf33 ENSG00000182307	2.43621	0.00239618	1.56992	1.53267	0.540933	2.14052	0.721371	0.795496	0.0203289	0.526916
C8orf34 ENSG00000165084	0.00141237	0.00042049	0.0401844	0.00869941	0.0568853	0.0525914	0.00765979	0.0919115	0.00786751	0.0733258
C8orf37 ENSG00000156172	0.0829907	0.0121859	0.000575505	5.90121e-05	0.00797262	0.167859	0.0484313	0.128458	0.00283687	0.0292869
C8orf4 ENSG00000176907	1.46855	0.11438	0.280102	0.234883	0.0400798	0.0811015	0.0844184	0.0596385	0.0358074	1.14394
C8orf44 ENSG00000213865	0.17963	0.0998249	0.064552	0.00621318	0.0194654	0.323405	0.0927144	0.0368081	0.019757	0.5516
C8orf46 ENSG00000169085	0.110247	0.00970339	0.364961	0.0545544	0.0908542	0.182804	0.308728	0.676733	0.118433	0.220344
C8orf48 ENSG00000164743	0.0040472	0.0269256	0.00192098	0.0370909	0.0310006	0.00326001	0.0238094	0.00307912	5.92728e-05	0.00268948
C8orf58 ENSG00000241852	0.159323	0.051873	0.0611865	0.0420231	1.73384	0.00599805	0.0116638	1.13714	0.0673823	0.00438333
C8orf59 ENSG00000176731	0.454621	0.684942	0.392017	0.0281963	0.511723	1.64371	2.02451	2.8414	0.775688	0.0403301
C8orf76 ENSG00000189376	0.577507	0.0193323	0.507013	0.0754942	0.0249846	0.0226475	0.0764448	0.889809	0.167992	0.0373527
C8orf82 ENSG00000213563	2.38683	3.03746	1.61215	1.24439	1.38653	2.20094	4.07658	1.08822	0.815201	2.04272
C8orf86 ENSG00000196166	0.0026694	0.0593892	0.0568948	0.00944231	0.0140951	0.0351554	0.0200791	0.0341458	0.000295274	0.0229891
C8orf88 ENSG00000253250	0.00304654	0.00525867	0.00353177	0.00237634	0.0472167	0.00430457	0.00914487	0.00200008	0.0388384	0.000192713
C8orf89 ENSG00000274443	0.000206217	0.0354807	0.0609461	0.0297726	0.000227957	0.00374983	0.00451013	0.00303829	0.213831	0.00773779
C9orf114 ENSG00000198917	1.69339	2.62183	0.0905652	1.58854	1.23294	1.5268e-05	0.451024	0.371057	0.400527	0.0741513
C9orf116 ENSG00000160345	0.435746	0.0945356	0.807275	0.0553783	0.420411	0.0254164	0.04098	0.17389	0.022341	0.00872416
C9orf129 ENSG00000204352	0.000734888	0.0268465	0.00518255	0.0110359	0.0305616	0.0139268	0.00720684	0.0327241	0.0584275	0.00733298
C9orf142 ENSG00000148362	0.0704017	4.3996	2.64759	1.22492	0.191971	0.643235	0.786716	0.643435	1.22799	0.914822
C9orf152 ENSG00000188959	1.27733	0.440658	0.120394	1.52529	0.312725	0.129666	1.72053	0.208897	0.24582	0.00745296
C9orf16 ENSG00000171159	3.67296	4.69699	9.42512	2.78107	0.371823	0.78629	2.54291	0.240987	1.9629	3.14107
C9orf172 ENSG00000232434	0.101976	0.0400504	0.0145359	0.00815065	0.0898673	0.199968	0.0729563	1.39096	0.214507	0.0748423
C9orf24 ENSG00000164972	0.035373	0.130159	0.0444567	0.00224859	0.00374988	0.000747789	0.0632756	0.342527	0.0495555	0.0117916
C9orf3 ENSG00000148120	0.240771	2.62314	0.886831	1.58139	0.0314231	0.00581845	0.0559733	0.700118	0.721731	0.00803195
C9orf40 ENSG00000135045	0.136828	0.00261908	0.0215751	0.0143456	0.00567293	0.0390316	0.0255937	0.0129602	0.00599281	0.00606165
C9orf43 ENSG00000157653	0.0196028	0.00194667	0.0196627	0.00118072	0.0702121	0.035773	0.0171962	0.0257857	0.127902	0.00108514
C9orf47 ENSG00000186354	0.07904	5.28328e-05	0.00120668	0.00122021	0.0635003	0.00843521	0.00325881	0.00327895	0.00390111	0.00183
C9orf50 ENSG00000179058	0.0292589	0.00206053	0.0184506	0.0170738	0.165742	0.01222	0.000216381	0.00961023	0.000323308	0.0925629
C9orf57 ENSG00000204669	0.0142607	0.0324308	0.0181781	0.000954797	0.00392412	0.0018496	0.00104253	3.20362e-05	0.0181068	0.0282893
C9orf64 ENSG00000165118	0.0075966	0.00619717	0.0364069	0.0285086	0.0186263	0.181856	0.0222114	0.668523	0.242448	0.699394
C9orf66 ENSG00000183784	0.0108663	0.0137801	0.0556134	0.000806458	0.0586286	0.013132	0.0328005	0.00357346	0.208618	0.00289794
C9orf69 ENSG00000238227	3.42711	1.7631	2.75654	1.68535	0.819976	0.274063	0.156584	2.56632	0.00397394	0.846791
C9orf72 ENSG00000147894	0.0732861	0.118654	0.0297091	0.324481	0.454369	0.0198652	0.085687	0.0473594	0.0582415	0.371504
C9orf78 ENSG00000136819	0.00357105	3.07371	1.3019	0.649564	0.470597	0.219343	0.083084	0.202324	2.48671	0.0870717
C9orf84 ENSG00000165181	0.00256942	0.0343854	0.0443245	0.0603715	0.000408351	0.000137712	0.0494495	0.0606133	0.00170764	0.071261
C9orf85 ENSG00000155621	0.0384924	0.152314	0.0165312	0.290046	0.335152	0.480875	1.12402	0.0804514	0.0309407	0.231704
C9orf91 ENSG00000157693	0.790899	0.178932	1.21829	2.02149	0.70744	1.1143	2.15427	2.18576	1.93931	0.108726
C9orf92 ENSG00000205549	0.130844	0.0197549	0.60263	0.178795	0.186965	0.0271734	0.0223324	0.0218403	0.0278072	0.0541396
CA10 ENSG00000154975	0.0126968	0.0314216	0.00433121	0.0230786	0.0121051	0.0199054	0.00294375	0.0148354	0.00585726	0.247072
CA11 ENSG00000063180	1.05402	1.58674	0.344703	0.0294981	0.140617	0.0774738	0.21154	0.405298	0.71783	0.0974318
CA12 ENSG00000074410	0.00566806	0.206006	0.412741	0.0337435	0.0354798	0.0218107	0.0908479	0.502985	0.0199606	0.896619
CA13 ENSG00000185015	0.0377707	0.000783495	0.00785559	0.000568081	0.0259992	0.0633937	0.0849083	0.00778071	0.195964	0.0717958
CA14 ENSG00000118298	0.044619	0.0148326	0.00545532	0.00313052	0.000233965	0.000712499	0.911229	0.0805664	0.0407034	1.33267e-05
CA2 ENSG00000104267	0.00967094	0.0127905	0.0295462	0.00163039	0.0282682	0.104664	0.0160921	0.12759	0.105225	0.000607499
CA3 ENSG00000164879	0.0500481	0.133118	0.0174817	0.0223884	0.0853251	0.189154	0.000173688	0.125996	0.0284916	0.013789
CA4 ENSG00000167434	0.0845248	0.0824779	0.106259	0.000213427	0.00889897	0.0278691	0.180565	0.0131182	0.0251672	0.00308028
CA5A ENSG00000174990	0.0218832	0.0735546	0.00747337	0.0104302	0.0103574	0.0205753	0.0577021	0.000268627	0.0230942	0.00662308
CA5B ENSG00000169239	1.36542	0.909979	0.111057	0.197497	0.014432	0.000166001	0.0898284	0.677554	0.106206	0.633002
CA8 ENSG00000178538	0.0138601	0.00368448	0.14996	0.0251429	0.0241864	0.0442853	0.000776012	0.00711171	0.0491764	0.022259
CAAP1 ENSG00000120159	0.129458	0.0746927	0.0689968	0.343064	0.610831	0.320771	0.0406263	0.00383619	0.0155737	0.0470054
CAB39 ENSG00000135932	0.683163	0.687693	0.0738544	1.5537	2.39519	0.549099	1.86438	0.435241	1.12206	1.67313
CAB39L ENSG00000102547	3.78612	3.03586	0.095162	3.80327	0.102276	0.0516129	2.3301	4.60939	0.0384418	1.10887
CABIN1 ENSG00000099991	0.533779	5.66605	4.07195	1.19052	1.22821	2.5698	0.775078	3.4016	0.104015	0.0533371
CABLES1 ENSG00000134508	0.0249814	0.0839897	0.344699	6.34506e-05	0.081753	0.038816	0.12175	0.0264288	1.89192	0.00491607
CABLES2 ENSG00000149679	0.771975	0.125882	0.0714784	1.65936	0.00896203	0.144766	0.058686	0.0542914	1.56042	0.0386631
CABP1 ENSG00000157782	0.0196386	0.0208091	0.925948	0.0027555	0.0136979	0.0208938	0.0358014	0.0758609	0.00807094	0.0327621
CABP4 ENSG00000175544	0.121515	0.0544066	0.0287324	0.0254041	0.00994138	0.019196	0.00908674	0.0206646	0.0538477	0.0270349
CABYR ENSG00000154040	0.023134	0.00282384	0.728344	0.0416443	0.021796	0.0632578	0.0727304	4.89756e-05	0.0166404	0.0128345
CACFD1 ENSG00000160325	0.0313234	0.112811	0.414936	0.708279	0.523549	1.41001	0.970067	0.36954	0.0694125	0.139793
CACHD1 ENSG00000158966	0.00572582	0.0971126	0.161225	0.0518959	0.111026	0.00615588	0.0282266	0.00045754	0.269849	1.05299
CACNA1A ENSG00000141837	0.0123603	0.0508619	0.813336	0.00591938	0.121804	0.00715267	0.0212302	0.0119388	0.0338126	0.128535
CACNA1B ENSG00000148408	0.032993	0.105507	0.0106811	5.58167e-06	0.00350263	0.0220383	0.313343	0.0446524	0.0459955	0.105651
CACNA1C ENSG00000151067	0.0480204	0.0129751	2.94689	1.48389	0.028442	0.0310141	0.71359	1.08747	0.487002	0.0146013
CACNA1D ENSG00000157388	0.190271	0.187895	0.00137381	0.76008	0.313849	0.0765829	0.0123237	0.101974	0.288071	1.53757
CACNA1F ENSG00000102001	8.3535e-08	0.0157723	0.0502443	0.138942	0.00181514	0.0161589	0.0681986	0.0250246	0.124482	0.0244496
CACNA1G ENSG00000006283	0.839246	0.0646235	0.00674804	0.195402	0.105234	0.465784	0.116055	0.462414	1.01471	0.0187306
CACNA1H ENSG00000196557	0.134097	0.146046	5.20821	0.206959	0.636767	5.40617e-06	0.00699041	2.02461	0.0490215	0.11318
CACNA1I ENSG00000100346	0.0231807	0.0151106	0.00358282	0.0464431	0.000212484	0.0595277	0.00696751	0.0209238	0.0524341	0.00140677
CACNA2D1 ENSG00000153956	0.048806	0.523146	0.388694	0.00261967	0.874031	0.792618	0.00576409	0.0991141	0.224786	0.168906
CACNA2D2 ENSG00000007402	0.182121	3.32186	0.178123	1.62595	0.0416114	0.278567	0.421565	0.0880204	1.08055	0.00823427
CACNA2D3 ENSG00000157445	0.031983	0.0056113	0.343602	0.000943306	0.00579558	0.00985145	0.378808	0.0854097	0.0362649	0.0150358
CACNA2D4 ENSG00000151062	0.00023498	0.145166	0.0421866	0.282926	0.0219786	0.0999261	0.00293	0.00529917	0.0325538	0.170506
CACNB1 ENSG00000067191	0.0353407	0.0959482	0.244074	0.0111507	0.0274056	0.0120442	0.0128325	0.114542	0.00300601	1.38988
CACNB2 ENSG00000165995	0.402078	0.0072963	0.0528496	0.00022429	0.192845	0.317315	0.400157	4.5913e-05	0.119146	0.00612599
CACNB3 ENSG00000167535	0.166924	1.62125	1.63825	0.108397	0.0225309	0.255471	0.138904	0.140367	1.42739	0.366427
CACNB4 ENSG00000182389	0.368892	0.79994	0.00360707	0.00118846	0.517748	0.362165	0.00132338	0.192845	0.423138	0.0106611
CACNG1 ENSG00000108878	0.0774122	0.00439632	0.0166757	0.255555	0.0389421	0.128649	0.15538	0.00305582	0.0295193	0.000386882
CACNG4 ENSG00000075461	4.16199	0.60945	0.200409	0.545999	1.3703	0.124936	0.507095	0.000541192	0.205746	0.160273
CACNG8 ENSG00000142408	0.00114518	0.0161138	0.00208739	0.00231127	4.92045e-06	0.0194112	0.0150102	0.0251709	0.00121738	0.0102361
CACTIN ENSG00000105298	0.0230758	0.0331772	0.0616187	1.88416	0.0400936	0.0137404	1.45185	0.219056	0.26545	1.53078
CACUL1 ENSG00000151893	0.646383	1.52656	1.35205	0.0701844	0.590559	1.57004	0.322121	0.329434	0.09995	0.424342
CACYBP ENSG00000116161	0.587955	0.00109121	1.2471	0.00136401	0.0235098	0.232176	1.74432	0.0611001	0.202913	0.605811
CAD ENSG00000084774	1.01901	0.852461	0.359964	1.54168	0.54426	1.20228	0.840525	3.6183	1.05834	0.210269
CADM1 ENSG00000182985	1.00334	1.1726	1.64665	1.93865	3.45901	2.53763	0.872907	0.243416	1.15263	0.403898
CADM2 ENSG00000175161	0.0128026	0.24562	0.181181	0.0228858	0.00436502	0.0259175	0.0118478	0.0744617	0.00233206	0.000504969
CADM3 ENSG00000162706	0.0190885	0.0139512	0.489668	0.0232262	0.0258282	0.00172208	0.00146086	0.0375469	0.018655	0.0273173
CADM4 ENSG00000105767	1.55656	3.65629	1.28807	1.23697	0.131168	6.75792	0.62511	5.1703	7.80188	4.53417
CADPS ENSG00000163618	0.0850582	0.00129013	0.0718246	0.000583997	4.73299e-05	0.00305625	0.052351	0.0426135	0.0145787	0.0518123
CADPS2 ENSG00000081803	0.0316796	0.0121601	0.151475	0.661068	0.0397769	0.134586	1.15061	0.197731	0.43798	0.040094
CALB2 ENSG00000172137	0.0251689	0.00623583	0.0407802	0.272473	0.0934486	0.0166444	0.0158823	0.0475442	0.0239724	0.022861
CALCOCO1 ENSG00000012822	6.69263	1.1586	4.53209	1.51169	0.102808	2.35084	2.92695	0.00646421	1.51716	0.192955
CALCOCO2 ENSG00000136436	0.0582258	0.0612736	1.4403	0.357664	0.00805649	0.105867	2.74414	0.118649	0.105957	0.111576
CALCRL ENSG00000064989	0.00821958	0.00178992	0.193984	0.124367	0.00794423	0.141834	0.00132699	0.0313995	1.03449	0.131448
CALD1 ENSG00000122786	1.79539	0.065587	3.5071	0.315154	1.32362	2.61768	0.974915	0.173215	2.60778	0.43781
CALHM2 ENSG00000138172	0.0145868	0.339619	3.07113	1.53906	0.0311331	0.00774149	0.0672874	0.00613091	0.64405	0.100187
CALM1 ENSG00000198668	6.47613	0.134435	8.21877	0.61676	0.903088	0.490973	2.39434	0.0466193	5.32291	2.38297
CALM2 ENSG00000143933	3.35667	2.42618	3.5984	0.920999	1.17947	1.76538	1.02897	0.084402	0.83389	4.02256
CALM3 ENSG00000160014	1.71426	5.30169	7.07106	5.10136	1.92309	2.82761	7.91821	7.34266	3.11775	1.29083
CALML3 ENSG00000178363	0.00692766	0.00955903	0.0129017	0.029359	0.0163932	0.0111708	0.00108882	0.00155244	0.0377481	0.243474
CALML4 ENSG00000129007	0.00812581	0.0100548	0.0149244	0.0804835	0.115763	0.324032	0.0412296	0.0477925	0.0053239	0.000541011
CALML6 ENSG00000169885	0.0341846	0.0453006	0.0026819	0.117892	0.0645142	0.0213636	0.122329	0.119664	0.0038487	0.0215445
CALN1 ENSG00000183166	0.00647471	0.03249	0.00308362	0.0114305	0.011167	0.126428	0.00975016	0.00918991	0.0187366	0.0261556
CALR ENSG00000179218	15.7342	26.4085	13.5267	17.2161	15.3893	11.2373	9.50572	2.28621	6.12162	10.6994
CALU ENSG00000128595	3.6234	2.11118	3.85698	2.22572	6.80204	5.62043	3.80171	2.58656	3.13214	0.763924
CALY ENSG00000130643	0.0475243	0.00729571	0.0505866	0.237422	0.0327973	0.0302734	0.051119	0.00543491	0.010952	0.000469901
CAMK1 ENSG00000134072	5.24653	5.70068	4.53782	0.858998	2.99277	4.51903	0.978984	3.35946	2.49067	4.23105
CAMK1D ENSG00000183049	0.000852292	1.23783	0.0118227	0.00565915	0.0210665	0.0409406	0.10578	0.148559	0.0108583	0.0706167
CAMK1G ENSG00000008118	0.00425107	0.0284579	0.0211611	0.00167742	0.0199881	0.0123401	0.0314154	0.0117694	0.00666786	0.244265
CAMK2A ENSG00000070808	0.104325	0.00841055	0.0164982	0.113936	0.156911	0.00245317	0.000171901	0.0141215	0.0244953	0.000671998
CAMK2B ENSG00000058404	0.120854	11.8977	0.107229	0.0287771	5.17759	0.728896	2.00153	5.00474	0.195761	0.546392
CAMK2D ENSG00000145349	0.266889	0.0289257	0.0998922	0.0317094	0.908996	0.21423	0.0159355	0.0943397	0.147385	0.0203429
CAMK2G ENSG00000148660	1.21592	0.0668815	2.83616	0.0509942	0.931952	0.340698	2.71322	0.199415	0.517971	0.0673128
CAMK2N1 ENSG00000162545	0.00385554	0.544068	3.83243	0.346994	0.0760992	0.191571	0.375405	0.0563097	0.0940439	3.03242
CAMK2N2 ENSG00000163888	0.0084549	0.0396699	0.0711228	0.0197396	0.0489551	0.039518	0.270432	0.113463	0.0307078	0.0754024
CAMK4 ENSG00000152495	0.0115443	0.116764	0.280343	0.119339	0.0540014	0.0400798	0.101893	0.129311	1.15424	0.0632894
CAMKK1 ENSG00000004660	0.0627482	0.101245	1.27822	0.0219512	0.19693	0.227811	0.0772059	0.0105963	0.0604695	0.0400628
CAMKK2 ENSG00000110931	9.93639	5.79226	0.107498	4.13595	4.7569	1.90278	2.92847	0.169744	0.132797	1.75446
CAMKMT ENSG00000143919	0.595337	0.0651503	0.0428516	0.00646273	0.00581818	0.0380986	0.100182	0.0134664	0.00505336	0.159094
CAMLG ENSG00000164615	0.0415676	0.133964	0.0452856	0.158152	0.203328	0.00231539	0.199409	0.323398	0.0895101	0.0984504
CAMP ENSG00000164047	0.0285046	0.0302828	0.00622834	0.287303	0.0574683	0.186257	0.0138956	0.0112577	0.0915345	0.0223332
CAMSAP1 ENSG00000130559	0.142457	1.02826	2.19054	0.566901	0.0174521	1.43336	0.237639	0.0252733	0.149187	0.0923017
CAMSAP2 ENSG00000118200	0.291737	0.449604	0.395051	0.0349468	0.147614	0.0441864	0.536802	0.0235334	0.387702	1.92201
CAMSAP3 ENSG00000076826	0.181879	3.95032	1.61678	1.52848	0.867427	1.16057	1.09667	0.814232	0.329478	0.701804
CAMTA1 ENSG00000171735	0.0288585	0.695163	0.675587	0.628525	0.622971	1.36683	1.45349	0.21956	0.5311	0.529745
CAMTA2 ENSG00000108509	0.645207	7.15976	1.4279	3.87167	2.44314	1.31616	0.561409	2.30083	0.110407	0.061604
CAND1 ENSG00000111530	0.045303	0.333274	0.0140378	0.297008	0.65336	1.35807	0.702504	0.506361	0.180045	0.273067
CAND2 ENSG00000144712	0.0746263	0.054544	0.355447	0.00858655	0.0311438	0.0227649	0.0114234	0.368408	0.00156495	0.116845
CANT1 ENSG00000171302	5.47415	5.48966	2.09524	12.5704	5.24289	8.2344	8.33029	2.13166	4.93325	7.13588
CANX ENSG00000127022	4.42223	2.05891	0.228003	2.26262	4.08884	1.08759	4.32488	0.0133791	0.281553	3.81656
CAP1 ENSG00000131236	2.14762	0.694842	3.87824	3.12475	1.82312	0.0418229	3.61805	1.24927	1.29781	0.68093
CAP2 ENSG00000112186	0.0550193	0.189826	0.142407	0.440733	0.0457996	0.036065	0.00111568	0.0166452	0.030942	0.0715804
CAPG ENSG00000042493	1.28993	2.20461	2.55889	0.0039552	0.869545	0.931755	0.083484	3.02689	0.0571654	2.0235
CAPN1 ENSG00000014216	1.98064	2.23309	0.418251	0.894072	3.88987	3.03132	1.75916	8.03776	0.476775	3.07659
CAPN10 ENSG00000142330	0.0357245	1.83681	0.0366607	0.0752147	2.4471	0.155246	0.32263	0.0162676	8.13287	0.928919
CAPN11 ENSG00000137225	0.00199227	0.00690849	0.00862917	0.0290936	0.000365031	0.0142295	0.0166294	0.00433582	0.0311446	0.046088
CAPN12 ENSG00000182472	0.638923	1.79017	0.202405	0.128381	0.0471798	0.0332704	0.11098	0.0853766	0.148148	0.602436
CAPN13 ENSG00000162949	8.1232e-07	0.0835231	0.0468255	0.0261226	0.0244885	2.25525e-05	0.0878709	0.0612776	0.00480651	0.00425907
CAPN14 ENSG00000214711	0.0696647	0.0225617	0.089274	0.0127405	0.0247937	0.0282852	0.00182452	0.0117899	0.0282148	0.0363502
CAPN15 ENSG00000103326	1.5581	2.24755	0.0796098	0.0463559	0.276161	0.0467914	2.94867	1.829	0.0550046	0.121126
CAPN2 ENSG00000162909	0.322919	2.28395	0.0800341	0.844539	1.51052	0.57618	1.88301	2.85784	1.18458	2.33808
CAPN3 ENSG00000092529	0.0254133	0.00640534	0.00195577	0.107771	0.00598678	0.00577775	0.0080645	0.0571123	0.000774146	0.0161836
CAPN5 ENSG00000149260	4.53667	7.28817	0.784666	0.632949	0.585227	2.12289	1.0985	0.328644	0.463884	2.14186
CAPN6 ENSG00000077274	0.0397314	0.0176476	0.42603	0.482425	0.0124378	0.00228502	0.00385134	0.0297693	1.33083	0.372158
CAPN7 ENSG00000131375	0.0741983	0.00853322	0.523229	0.0019095	0.050747	0.033285	0.157276	0.0582241	0.0199072	0.0543882
CAPN8 ENSG00000203697	0.0739786	0.00154403	0.372109	0.000158513	0.000547378	0.0177169	0.0033538	0.0642959	0.0423467	0.0499738
CAPN9 ENSG00000135773	0.00558318	0.00190511	0.0739405	0.146784	0.0196592	0.00030427	0.0417174	1.2921e-08	0.0186534	0.0464378
CAPNS1 ENSG00000126247	9.0236	18.4314	12.9677	1.80668	0.908545	2.46483	3.93154	0.807574	8.50821	8.40609
CAPNS2 ENSG00000256812	0.003564	0.00683424	0.00141219	0.00764663	0.00882748	0.00830418	0.0399185	0.0051769	0.00207285	2.31596e-05
CAPRIN1 ENSG00000135387	0.191723	0.865033	0.937119	0.0564886	0.426026	1.1854	0.100433	0.0101732	0.0994275	0.726324
CAPRIN2 ENSG00000110888	0.641336	0.0628836	0.00134276	0.582659	0.260897	0.211917	1.0455	0.0682378	0.0944823	0.00829386
CAPS ENSG00000105519	0.0419696	7.18699	2.10111	6.02392	4.16063	0.30274	4.84029	0.330592	0.0267997	0.0310953
CAPS2 ENSG00000180881	0.0248061	0.25797	0.0139402	0.165886	0.0733784	0.00855351	0.390031	0.0447585	0.0797208	0.0593206
CAPSL ENSG00000152611	0.0433968	0.00103567	0.0268649	0.00248403	0.00616182	0.0128915	0.0164685	0.000117155	0.0420982	0.103622
CAPZA1 ENSG00000116489	0.191164	0.330978	0.0734053	0.911419	0.421458	0.332133	0.0366919	0.259475	0.0124552	0.0694201
CAPZA2 ENSG00000198898	2.19575	0.0251172	0.0563792	0.733619	1.62051	1.20873	0.272312	0.018887	2.40682	1.05758
CAPZB ENSG00000077549	6.47667	8.06685	2.94377	4.45083	0.656143	6.7728	3.16418	6.21238	1.69718	4.19399
CARD10 ENSG00000100065	0.00154366	0.158865	0.0502116	0.899855	0.294661	0.599076	0.625082	0.573958	1.12117	0.210447
CARD11 ENSG00000198286	0.0181943	0.069681	0.0409848	0.0634782	0.00825476	0.00788881	0.058675	0.34685	0.00952708	0.143216
CARD14 ENSG00000141527	0.0209116	0.50477	0.00117513	0.164498	0.00246028	0.0418785	0.00401959	0.112192	0.161841	0.948779
CARD16 ENSG00000204397	0.0986839	0.10325	0.331415	0.305948	0.0261509	0.0913257	0.347851	0.0233561	0.0518083	0.0441528
CARD19 ENSG00000165233	0.199938	3.21558	5.96559	1.5708	0.482876	0.5054	0.667396	0.137654	0.225614	0.0327025
CARD6 ENSG00000132357	0.0404045	0.0138833	0.00363349	0.173942	0.00270029	0.00265131	0.0595729	0.0424432	0.0338249	0.0261892
CARD8 ENSG00000105483	0.17125	0.239896	0.351332	0.138145	0.151548	0.0180162	0.393066	1.15695	0.00546429	0.0705207
[truncated: 13,579 more rows]
