# Supplementary material for: Spatial maps of prostate cancer transcriptomes reveal an unexplored landscape of heterogeneity
Source: Nat Commun. 2018 Jun 20;9:2419. doi: 10.1038/s41467-018-04724-5 (PMC6010471; doi:10.1038/s41467-018-04724-5)
Supplement: Supplementary file 4 — Supplementary Data 1 [file 41467_2018_4724_MOESM4_ESM.zip › Supplementary Dataset 1/feature-gamma_prior-p.tsv]

	Factor 1	Factor 2	Factor 3	Factor 4	Factor 5	Factor 6	Factor 7	Factor 8	Factor 9	Factor 10
A1BG ENSG00000121410	5.12933	1.14973	0.246613	0.232198	0.586777	1.35354	0.0792315	4.19196	1.04071	0.627304
A2M ENSG00000175899	0.358037	0.129316	0.397869	3.38719	0.73367	0.954007	1.05098	0.245696	1.11152	0.38562
A2ML1 ENSG00000166535	1.82682	0.333501	6.38109	4.21537	7.21795	1.14308	5.47393	1.17092	2.06519	0.834545
A4GALT ENSG00000128274	2.05527	0.554474	2.79567	0.113452	0.272308	2.12465	0.0702411	0.600897	0.619233	0.138574
AAAS ENSG00000094914	0.926964	1.23777	1.03024	0.938863	1.47628	1.40614	0.795011	4.13035	2.38269	0.60904
AACS ENSG00000081760	0.349813	0.41689	0.163545	0.387635	0.947172	3.40763	3.22283	2.49285	3.70044	6.48909
AADACL2 ENSG00000197953	0.527281	0.782424	183.504	0.347332	0.125946	7.91082	4.11703	0.913539	1.01409	1.59182
AADAT ENSG00000109576	4.16731	0.172303	1.14646	0.39104	0.906463	1.09709	4.46791	1.03119	0.936379	0.445783
AAED1 ENSG00000158122	2.90572	0.532354	1.55036	1.04469	4.17028	2.85485	2.08814	0.833557	0.783008	3.12678
AAGAB ENSG00000103591	1.06874	0.825904	3.04977	2.45799	1.41248	4.80064	0.55226	1.51359	1.3101	0.657235
AAK1 ENSG00000115977	0.8147	0.749201	1.13136	0.259978	1.52517	0.566159	0.145498	0.714093	0.2006	0.21589
AAMDC ENSG00000087884	0.288624	2.68409	1.20206	2.3653	1.95722	3.0621	1.08046	0.0436714	0.0582051	0.805858
AAMP ENSG00000127837	1.13757	1.3969	2.76743	1.55388	2.51649	2.16209	1.97459	1.93231	1.68279	0.747963
AAR2 ENSG00000131043	0.620114	0.382748	0.158338	0.74599	0.932148	16.7908	0.0853873	0.228188	3.0115	0.854646
AARD ENSG00000205002	0.761166	4.52778	0.494376	0.372842	1.33776	0.169608	0.680825	0.345534	3.46549	3.49533
AARS ENSG00000090861	1.23357	0.588647	1.35933	0.76939	3.12643	1.23288	0.154036	1.02908	0.117967	1.7086
AARSD1 ENSG00000266967	0.121176	2.31852	0.661007	1.74788	1.06991	1.68831	0.905814	5.63806	0.714877	2.03815
AASDH ENSG00000157426	0.632228	0.923864	1.79572	1.73587	0.338856	0.584759	1.27485	0.140862	1.60341	0.652239
AASDHPPT ENSG00000149313	2.59174	21.2112	0.373522	0.542284	0.573837	1.00574	0.587919	0.180748	0.253348	11.1623
AASS ENSG00000008311	3.6242	0.130592	1.6957	2.43462	0.365408	28.717	1.94223	0.706344	1.19742	1.79364
AATF ENSG00000275700	0.981457	0.110316	0.755642	1.16619	3.57791	0.938876	2.71237	0.116028	4.66517	0.882692
AATK ENSG00000181409	4.58969	0.139991	1.85	0.953163	0.102452	0.594698	9.6915	0.244132	0.222423	6.30581
AATK-AS1 ENSG00000225180	3.51468	4.00953	5.40105	2.74934	0.279815	2.8577	11.7805	0.243449	3.30523	1.58203
ABAT ENSG00000183044	0.147335	0.275463	0.449369	0.971808	1.82977	0.295019	0.541381	0.379732	7.81572	0.0639003
ABC13-47488600E17.1 ENSG00000283199	0.216667	0.118231	0.522874	1.22336	1.38642	0.426119	1.27338	9.03082	0.550541	1.22387
ABC13-47656900H15.1 ENSG00000283566	3.60969	1.11213	2.04962	6.65317	1.68508	1.86522	18.5307	3.65027	0.850071	1.45236
ABCA1 ENSG00000165029	1.95842	2.5209	1.28602	0.229575	0.349125	1.079	0.146058	0.20304	0.519863	3.79011
ABCA10 ENSG00000154263	0.613279	0.587634	0.700451	0.126698	0.135074	0.0642399	0.863977	0.437239	2.12133	0.155181
ABCA12 ENSG00000144452	0.888078	1.24778	1.75662	4.23112	0.0553893	2.43388	0.785131	578.519	3.9946	0.264747
ABCA2 ENSG00000107331	0.248755	0.303801	0.114468	0.940704	2.88909	0.230004	0.568207	0.26517	0.293893	1.20966
ABCA3 ENSG00000167972	2.28556	0.149336	0.896767	0.0876587	0.0144919	0.0429513	0.529217	3.49335	2.28035	0.49489
ABCA4 ENSG00000198691	0.678443	4.38235	1.67688	4.74261	1.18438	0.768993	2.92057	0.829808	3.19745	1.09511
ABCA5 ENSG00000154265	0.40712	2.89858	0.132405	0.308932	3.82042	5.42673	0.725711	0.258752	0.450901	0.142719
ABCA6 ENSG00000154262	0.0972274	0.136993	14.8759	0.129	4.0108	18.1224	1.41879	3.31147	0.608799	1.5918
ABCA7 ENSG00000064687	0.351346	0.0935175	0.477107	2.6078	0.559907	0.52082	1.85991	1.73417	1.09262	3.08177
ABCA8 ENSG00000141338	1.99394	1.08396	0.300928	1.20462	0.488188	2.55539	1.21944	1.69944	10.3595	0.953297
ABCA9 ENSG00000154258	0.578365	0.57173	3.55198	0.821658	0.296883	0.378954	0.171605	4.57724	1.76796	0.674187
ABCB1 ENSG00000085563	4.09369	2.76027	0.868832	1.18027	3.05488	6.71801	1.35914	1.50127	34.3402	4.74244
ABCB10 ENSG00000135776	1.15337	6.02586	0.853278	3.55344	6.03621	0.742882	0.834352	0.61922	12.734	0.416522
ABCB11 ENSG00000073734	7.55497	1.72526	4.20681	0.544645	0.324691	4.64678	1.66814	37.8929	0.0892557	0.858196
ABCB4 ENSG00000005471	0.547531	1.1589	0.268332	1.23694	0.320277	6.61283	0.258076	0.0961955	1.46037	12.1723
ABCB5 ENSG00000004846	3.53722	31.2301	0.755575	1.50208	1.7056	0.181726	5.12983	0.480227	0.0864612	17.8769
ABCB6 ENSG00000115657	0.44425	0.403505	2.74028	2.84222	1.64249	1.51265	0.238838	0.104358	1.91186	1.49581
ABCB7 ENSG00000131269	0.228014	1.84175	0.542264	5.7062	0.271432	0.924432	0.959591	0.183087	2.71714	0.390787
ABCB8 ENSG00000197150	0.251554	2.07732	1.04133	0.258629	0.709929	0.789105	1.13639	6.66813	0.501297	1.8953
ABCB9 ENSG00000150967	0.0331153	4.73395	1.94321	0.406971	0.652496	1.44267	0.321165	0.557349	0.641229	12.7869
ABCC1 ENSG00000103222	0.0707468	1.52522	1.05833	0.459232	7.08136	0.722016	0.713869	9.98307	1.10442	0.948294
ABCC10 ENSG00000124574	2.0884	0.985392	0.440016	0.927291	0.758116	0.744541	1.00618	2.09345	3.94643	0.518801
ABCC11 ENSG00000121270	1.93421	0.945916	0.0891894	0.480507	3.06345	29.5596	1.51629	11.9022	0.761417	0.308283
ABCC12 ENSG00000140798	1.66284	0.642647	1.10688	4.47554	0.540692	3.73185	12.9923	3.27702	0.172784	0.407221
ABCC2 ENSG00000023839	3.98255	2.27212	4.62318	11.6812	0.460518	4.33717	1.34055	19.9558	57.3333	2.30813
ABCC3 ENSG00000108846	0.155326	1.20669	1.23649	0.911178	23.4609	0.600953	2.91135	0.100033	1.36453	0.286536
ABCC4 ENSG00000125257	0.772937	2.8633	1.51044	0.145475	0.458396	0.236122	0.893272	0.450538	1.92842	1.63502
ABCC5 ENSG00000114770	0.280708	0.474046	0.660219	1.21116	1.01261	1.03518	0.0826823	1.21417	0.415169	0.142567
ABCC6 ENSG00000091262	0.853146	0.755611	0.682372	0.246153	0.369963	3.22834	5.85309	1.65491	1.31701	5.81336
ABCC8 ENSG00000006071	0.20967	1.09841	0.834127	0.631257	0.8031	1.33037	3.83975	0.30634	1.8835	0.349264
ABCC9 ENSG00000069431	4.34872	0.588949	0.0242376	1.97286	0.425252	2.79837	0.339465	4.0682	0.404541	3.44682
ABCD1 ENSG00000101986	6.25093	0.518848	0.452282	1.89807	2.49187	0.968776	1.29907	0.975148	0.497194	1.17318
ABCD3 ENSG00000117528	0.0507364	1.38634	0.720785	0.0849552	0.745842	0.420066	0.817517	1.23528	0.886762	0.511585
ABCD4 ENSG00000119688	2.23719	1.11111	0.863549	0.558993	0.232957	0.219383	0.442136	0.711661	7.95695	0.757482
ABCE1 ENSG00000164163	3.82798	0.485112	1.83491	0.471053	0.93395	6.24865	7.43261	0.199197	0.775968	1.82185
ABCF1 ENSG00000204574	0.357028	1.66326	0.51429	0.196573	0.36082	0.574852	1.17018	0.64086	0.270764	0.673167
ABCF2 ENSG00000033050	1.10118	1.70951	0.228776	0.24207	0.43802	2.55176	0.412329	0.261586	1.26799	2.62038
ABCF3 ENSG00000161204	0.380077	1.56931	1.23789	1.0357	0.551656	0.270733	0.887023	0.564594	1.26458	0.358912
ABCG1 ENSG00000160179	0.552614	0.197431	0.270604	1.33086	1.62012	1.67222	0.162747	0.373424	1.97438	0.475628
ABCG2 ENSG00000118777	1.09149	3.1965	1.04534	1.53029	1.65636	1.18977	5.37668	1.88456	1.00055	1.3222
ABCG4 ENSG00000172350	0.501742	1.271	0.552764	4.91884	8.37864	1.06339	0.173366	2.59316	10.7874	0.956407
ABHD1 ENSG00000143994	0.933843	0.287197	1.73153	1.68427	1.0733	0.357378	0.566259	0.273307	0.699443	0.547981
ABHD10 ENSG00000144827	0.665101	0.974776	1.3211	1.13467	1.06409	1.83606	0.475215	0.553257	0.328065	0.873042
ABHD11 ENSG00000106077	1.77539	1.62044	3.35977	1.07562	0.0880222	5.5679	0.724865	0.929808	0.275632	0.370678
ABHD12 ENSG00000100997	1.20247	0.374648	6.89435	1.19549	1.07946	3.04498	1.41627	0.857835	0.547547	1.01008
ABHD13 ENSG00000139826	0.273083	0.995092	0.864899	0.968888	0.381079	0.44091	2.23206	1.01944	0.433075	1.09594
ABHD14A ENSG00000248487	0.0382611	0.256619	1.26928	0.735391	1.60815	0.887584	2.36613	0.851432	1.14283	0.793435
ABHD14A-ACY1 ENSG00000114786	0.878998	14.1567	2.94714	9.35767	1.98919	2.27298	8.24106	2.71238	2.67547	1.03037
ABHD14B ENSG00000114779	0.52001	0.518637	1.83837	0.664501	1.01888	1.00052	2.50977	0.946566	0.313275	3.28529
ABHD15 ENSG00000168792	0.123613	0.447187	1.06859	2.172	0.270432	0.290766	3.96527	0.00976826	1.34987	1.66264
ABHD16A ENSG00000204427	5.00727	1.6449	1.04936	2.46881	8.30872	0.054166	0.178065	3.09857	0.539548	0.346085
ABHD17A ENSG00000129968	0.366121	0.163554	0.54662	2.1947	0.8472	2.83149	2.66548	0.594307	1.15882	0.222461
ABHD17B ENSG00000107362	0.218728	1.50288	0.674469	0.179703	0.545338	0.372504	1.30854	0.517054	0.262644	1.05833
ABHD17C ENSG00000136379	0.755058	0.258462	1.15409	3.98221	1.37459	0.17373	0.747244	0.983044	1.57727	0.938898
ABHD18 ENSG00000164074	0.179578	1.96475	0.653105	1.10696	0.916445	2.38463	0.187424	4.34967	1.00248	0.531093
ABHD2 ENSG00000140526	0.691066	0.772997	0.382296	1.11694	1.29515	0.608153	2.08969	0.38691	2.14205	2.36825
ABHD3 ENSG00000158201	0.597576	0.609408	1.15175	2.24888	0.540905	0.771776	0.629913	0.566294	6.85106	0.363241
ABHD4 ENSG00000100439	1.4077	0.282968	0.411387	0.079691	1.86416	0.0537244	0.66489	3.10027	0.624541	2.46241
ABHD5 ENSG00000011198	1.78265	3.40068	3.23016	0.711546	2.82721	6.3013	0.151761	0.234906	0.843534	0.803305
ABHD6 ENSG00000163686	0.272195	1.61699	1.73095	0.41747	1.25503	8.31332	2.79818	0.771534	0.801225	0.303814
ABHD8 ENSG00000127220	0.804816	0.408518	0.2303	0.278477	0.606683	0.0314795	3.14509	0.459214	0.531118	17.3331
ABI1 ENSG00000136754	0.638009	0.324467	0.152055	0.228078	0.372623	0.47635	0.55434	1.26499	4.8983	1.29441
ABI2 ENSG00000138443	0.415123	1.16107	0.383986	0.646395	1.19687	2.05265	0.584137	1.77065	0.591977	1.92624
ABI3 ENSG00000108798	0.313185	2.36804	0.328188	1.34446	0.396914	5.8999	62.1473	1.40955	0.51529	9.73687
ABI3BP ENSG00000154175	1.35265	0.891205	0.757706	0.961938	1.56759	1.64204	18.5552	0.174852	36.3291	0.289047
ABL1 ENSG00000097007	0.0215962	1.77376	0.980892	0.372439	0.770337	3.23901	0.52662	1.12963	0.119075	0.489612
ABL2 ENSG00000143322	0.566138	2.77353	0.730839	2.30177	0.367522	0.793738	0.563887	1.57741	0.953084	0.123321
ABLIM1 ENSG00000099204	3.40571	0.933992	0.409682	0.920664	0.874949	0.170382	0.482408	1.67763	0.821452	1.01475
ABLIM2 ENSG00000163995	8.1366	0.272856	0.436816	1.15367	1.57341	0.626286	5.99971	5.51754	0.326599	0.0559583
ABLIM3 ENSG00000173210	0.0551705	0.523276	1.30034	1.18405	15.885	0.438469	0.0422306	0.400132	0.107368	6.79684
ABO ENSG00000175164	0.324525	1.59615	1.56018	0.759254	0.189738	0.0303197	0.858305	2.05781	4.38528	0.157338
ABR ENSG00000159842	0.214183	0.298174	2.29065	0.384764	0.281669	0.170675	2.00885	0.830714	2.04971	3.24027
ABRACL ENSG00000146386	0.185907	0.939356	1.32726	15.5715	1.09905	0.155296	0.853392	1.86086	1.65357	1.92442
ABT1 ENSG00000146109	0.33767	1.02505	0.680561	0.891192	0.249116	1.08285	1.04321	1.34979	0.778317	0.992311
ABTB1 ENSG00000114626	0.661097	0.682938	0.645421	0.574153	1.68961	0.697528	2.03969	4.62712	0.207649	2.09657
ABTB2 ENSG00000166016	0.778874	1.1374	1.22524	0.305724	0.27916	3.89539	0.401022	0.771203	1.85981	2.62936
AC004381.6 ENSG00000005189	0.223745	0.898358	1.30334	0.956636	0.371475	1.98206	0.594854	0.675618	1.43826	0.419923
AC004754.3 ENSG00000269881	1.78038	1.89697	0.569648	2.23034	0.972459	0.196648	0.999626	3.80649	1.35603	5.67268
AC005480.1 ENSG00000279461	0.419962	20.1606	1.7424	0.113957	0.455071	0.162151	0.613706	2.86781	4.09768	0.664773
AC006116.20 ENSG00000267710	0.210342	17.795	0.610846	0.198491	2.51974	6.91021	0.0344076	3.23828	4.45564	0.917262
AC006386.1 ENSG00000279115	0.0496776	2.92618	1.65151	0.891554	1.19202	0.275676	0.0285696	0.174502	0.414384	1.1813
AC006994.3 ENSG00000279317	0.724304	15.5285	1.4472	1.16001	0.344167	0.376966	0.12394	0.769365	1.18253	2.54358
AC008522.1 ENSG00000279232	3.33107	5.87555	6.49779	8.15626	9.06217	0.208648	11.2158	3.47952	9.14856	0.868748
AC009014.3 ENSG00000271824	0.163268	1.94716	3.82933	0.922847	0.082416	3.88469	3.65068	1.08045	0.168513	9.39388
AC010731.4 ENSG00000235118	8.1612	31.291	189.748	0.491273	0.330413	4.29311	2.88428	3.05479	2.8085	4.67947
AC012005.1 ENSG00000279274	2.84955	0.631816	1.58974	0.767297	0.71646	0.685586	0.339055	2.50003	1.67636	1.14945
AC012005.2 ENSG00000279287	0.440028	0.298458	11.7798	2.58568	0.494378	0.595044	1.36007	2.80676	1.38931	2.13844
AC013461.1 ENSG00000091436	0.788215	1.84729	1.03897	1.49156	0.444007	0.771123	0.434362	0.198958	1.66542	1.70001
AC016549.1 ENSG00000281325	0.296046	2.70152	1.98676	2.06033	9.71833	2.323	13.0835	0.307482	2.47452	0.210184
AC016577.1 ENSG00000279646	2.9709	6.35388	20.3845	1.29442	1.49505	3.24738	18.1077	4.23521	1.76477	0.537011
AC018512.1 ENSG00000279808	9.90656	0.992128	0.779718	2.07858	16.908	1.64663	2.03654	7.32015	7.57806	10.7114
AC025335.1 ENSG00000179859	1.4271	3.83852	1.22479	1.14396	0.908255	4.60679	1.68082	1.77778	0.634988	4.11909
AC055866.1 ENSG00000281079	0.827549	1.16282	1.82828	0.651755	0.593609	26.4079	6.04392	2.39886	2.79704	1.85752
AC069063.2 ENSG00000279380	3.47416	0.453737	0.460727	0.511288	3.38557	0.320836	0.448334	1.67206	5.04726	16.4461
AC073657.1 ENSG00000279937	0.777864	0.815401	0.270754	2.9722	2.20311	3.95089	132.998	0.590046	0.694071	0.98523
AC074033.1 ENSG00000281137	1.49352	0.3591	0.500947	2.62021	1.81702	17.396	0.242724	5.54175	7.54054	71.6679
AC090498.1 ENSG00000279483	0.392864	0.848738	1.66532	0.285662	0.717699	3.06415	0.358919	1.8787	0.362415	1.30781
AC104304.4 ENSG00000283473	4.57553	8.76531	6.81662	0.960561	0.63469	2.43377	0.594597	0.451914	0.845186	0.887696
AC105052.1 ENSG00000279168	0.679348	2.55907	472.162	0.318436	2.86054	7.27503	0.892673	0.584027	0.386201	0.036876
AC109486.1 ENSG00000280447	4.48162	0.108796	0.382129	0.90207	23.5304	1.1208	2.02416	2.67996	1.3499	8.08003
AC109829.1 ENSG00000233438	1.40635	1.15808	7.01124	1.78875	0.317881	0.0208437	27.8878	0.219303	0.931739	6.22111
AC110615.1 ENSG00000279909	0.397872	0.815606	0.887292	0.0985312	0.329713	2.59769	1.14171	2.41417	0.107177	0.349071
AC113404.1 ENSG00000254893	0.133568	0.852251	1.02429	0.633008	0.638504	2.55512	0.289352	0.241359	1.57728	0.536697
AC131097.4 ENSG00000216921	1.71449	1.28488	1.81309	0.922812	0.378691	1.74501	0.755181	1.83282	9.72875	0.19581
AC138969.4 ENSG00000183889	0.891475	1.55291	0.406889	0.549914	5.03369	0.643906	3.40482	1.44776	0.575463	0.0883344
AC241377.1 ENSG00000281741	1.11635	1.57313	0.774717	0.157103	3.21987	0.606191	0.742237	0.162304	3.90818	7.49856
AC241585.1 ENSG00000281571	0.251968	0.489121	1.25697	0.719657	5.98115	0.175472	1.73495	0.430027	0.323075	0.515171
AC243756.1 ENSG00000270339	4.06719	1.73967	1.11488	8.15496	0.626831	2.60657	10.6986	3.91927	8.81952	11.9743
AC245100.1 ENSG00000280649	1.28857	0.358286	1.22293	0.422408	0.669277	0.332138	1.46653	0.840711	0.150374	0.152879
ACAA1 ENSG00000060971	3.02746	0.991298	1.00066	1.48082	0.205988	0.462249	1.71839	0.250471	0.894322	3.60517
ACAA2 ENSG00000167315	2.13997	2.71172	0.768585	1.8625	2.22487	0.684525	0.803278	0.330234	0.359713	0.991396
ACACA ENSG00000278540	4.15224	0.0605841	0.867976	0.988959	0.188722	0.258407	1.3003	1.55498	0.22361	1.40737
ACACB ENSG00000076555	0.767249	1.85853	0.204837	0.825529	0.389906	3.03493	1.22621	1.304	0.934428	15.078
ACAD10 ENSG00000111271	0.607952	0.470069	1.62864	0.335354	0.862845	0.820275	0.347552	0.151585	0.039637	2.76877
ACAD11 ENSG00000240303	1.1737	0.746087	16.7789	2.62312	0.224155	9.14457	0.140516	1.11858	0.133846	2.1588
ACAD8 ENSG00000151498	0.572388	1.32878	0.21092	0.0442789	0.0154489	0.740263	1.45647	24.6204	2.13704	0.676316
ACAD9 ENSG00000177646	0.708123	0.412665	0.805384	1.38589	0.199856	0.663469	10.8655	0.0853335	0.025036	1.23523
ACADL ENSG00000115361	1.88273	0.464631	0.582997	0.139592	1.07499	7.1332	1.72194	0.375327	0.2408	11.0577
ACADM ENSG00000117054	1.63637	3.04268	6.97003	0.188328	0.958817	4.14304	1.16765	1.06515	0.228145	2.54239
ACADS ENSG00000122971	1.0035	1.18728	0.752495	3.07311	1.02475	1.07475	0.515724	2.64945	2.37298	1.04721
ACADSB ENSG00000196177	2.69759	6.45016	0.9763	0.0186146	2.53678	0.503063	0.0808522	0.700598	0.274147	1.33826
ACADVL ENSG00000072778	0.691354	0.525344	1.71592	0.893944	0.231604	1.30696	1.31927	2.50691	0.638575	0.480368
ACAN ENSG00000157766	1.37322	0.0773279	0.239298	4.22811	0.500923	0.0996191	0.748743	0.327361	0.682348	1.73855
ACAP1 ENSG00000072818	0.346784	0.206635	1.44321	1.74698	1.7189	2.04983	2.93075	1.98258	0.913196	0.545961
ACAP2 ENSG00000114331	2.23597	0.631196	0.430474	0.331205	5.75787	2.27851	3.36369	1.3796	3.97183	3.92826
ACAP3 ENSG00000131584	1.26559	0.430789	5.33382	1.815	1.69481	0.629819	0.826933	1.73939	5.26385	2.15517
ACAT1 ENSG00000075239	1.69393	0.412299	0.478514	1.01401	0.811812	1.66519	0.843417	1.33451	1.75164	0.478758
ACAT2 ENSG00000120437	1.02578	0.493945	15.951	0.165735	0.419448	0.171851	1.60521	1.55305	3.27958	0.652289
ACBD3 ENSG00000182827	1.73601	0.10689	0.0564947	1.18252	0.358438	1.33267	0.273432	0.86859	0.0848398	0.368979
ACBD4 ENSG00000181513	0.870279	1.33117	2.2125	0.694082	0.61092	0.594539	0.819306	0.0984332	1.85817	0.235655
ACBD5 ENSG00000107897	0.703929	0.0829995	3.96302	0.985483	0.73041	2.78051	2.54945	1.43361	4.47149	11.48
ACBD6 ENSG00000230124	0.243639	2.56354	0.368642	0.71271	0.135827	0.685994	0.0730211	0.0588497	0.129268	0.83328
ACCS ENSG00000110455	1.27413	1.32475	1.10185	0.372337	0.525642	1.24317	2.29235	0.257705	0.653839	1.29739
ACD ENSG00000102977	1.37992	1.01857	0.459246	0.694353	0.960043	0.729515	0.549634	1.49398	0.410613	0.434077
ACE ENSG00000159640	0.511678	0.143442	0.585693	0.109916	0.617978	2.03527	0.555617	2.80261	0.388551	0.765152
ACE2 ENSG00000130234	7.38973	1.11631	0.237007	0.933657	0.0660367	2.76909	1.47047	4.6781	0.985275	0.460749
ACER1 ENSG00000167769	0.287936	0.41954	0.57392	0.356161	0.437467	0.807856	0.527202	1.55578	2.00686	2.42015
ACER2 ENSG00000177076	0.0949916	5.39772	0.103419	2.28794	12.7288	0.482625	2.44005	2.69773	0.0694753	0.103509
ACER3 ENSG00000078124	2.2922	0.979885	2.13526	1.31592	2.20359	0.107386	3.66085	0.549166	0.0139143	0.442459
ACHE ENSG00000087085	2.38618	3.92277	0.401688	28.806	0.157337	8.07959	1.22354	2.56943	1.63631	0.636179
ACIN1 ENSG00000100813	0.795139	1.61311	1.45009	0.467394	1.53804	0.584685	0.287601	0.728877	1.09793	0.337756
ACKR1 ENSG00000213088	2.58253	2.0724	4.06743	1.51534	1.24916	0.977326	1.07612	0.921021	19.3054	2.27941
ACKR2 ENSG00000144648	1.72659	1.06322	18.9923	37.372	1.59704	1.91523	1.89265	2.19372	19.3151	0.856321
ACKR3 ENSG00000144476	0.132339	0.282911	0.568861	1.11644	6.27544	5.5003	0.137022	0.460748	2.28061	1.78301
ACLY ENSG00000131473	1.29473	0.918082	0.79761	1.35786	1.17565	1.08564	0.741984	0.125288	0.346744	1.03827
ACO1 ENSG00000122729	0.235058	1.81475	2.24469	0.407402	4.7101	0.885768	3.22561	0.260643	1.53858	4.55453
ACO2 ENSG00000100412	0.555602	3.03262	1.98123	1.3509	0.475074	1.19532	0.300202	25.939	1.63051	0.696203
ACOT1 ENSG00000184227	3.01273	2.68526	0.880435	1.24165	1.13174	3.65562	0.516314	0.0842456	1.5367	0.734863
ACOT11 ENSG00000162390	4.20329	1.7063	1.30848	6.14096	0.840039	1.51866	0.336188	33.4861	1.21506	1.31866
ACOT12 ENSG00000172497	10.9297	37.8499	1.20303	0.199465	0.426034	0.0061245	2.15984	6.85518	0.382891	0.638117
ACOT13 ENSG00000112304	3.71906	1.0293	2.2209	0.834601	0.648679	0.332608	0.31422	0.0811237	0.507236	0.492905
ACOT2 ENSG00000119673	0.904115	1.31561	2.33492	1.05883	0.836823	0.419899	5.48866	0.36944	4.63456	0.692031
ACOT4 ENSG00000177465	0.573161	0.0267916	0.353545	2.38682	4.21295	0.582962	0.975942	3.71204	3.35317	0.593112
ACOT7 ENSG00000097021	0.762182	4.50785	1.77597	5.16505	0.501195	0.127321	0.95039	2.9114	0.0614728	2.47995
ACOT8 ENSG00000101473	0.317513	1.13113	0.468905	0.977719	0.168666	1.30636	5.09874	1.309	0.492614	0.594086
ACOT9 ENSG00000123130	0.622088	2.08242	0.16532	1.70889	0.213775	0.484999	3.69185	3.33041	0.927981	0.097407
ACOX1 ENSG00000161533	1.67539	1.33202	0.876498	1.06679	1.08837	0.669676	0.96059	0.7817	0.566584	3.408
ACOX2 ENSG00000168306	0.373482	0.197462	0.649183	2.42291	0.453148	0.0216028	1.46838	2.57274	0.63195	0.644347
ACOX3 ENSG00000087008	0.156219	3.70127	0.853336	0.94888	0.452867	0.608347	1.40776	0.688837	0.46413	2.44607
ACOXL ENSG00000153093	1.1542	0.983787	32.9684	0.520347	5.07561	0.518061	0.0651048	0.666687	6.62685	2.46051
ACP1 ENSG00000143727	1.0431	2.32625	0.933289	1.30637	1.94104	0.428716	0.510712	1.40189	0.799414	1.0894
ACP2 ENSG00000134575	1.27765	0.468643	2.52149	2.11054	1.26409	0.325012	0.265402	1.42175	1.11702	0.313335
ACP5 ENSG00000102575	3.70647	1.27025	0.444192	0.19644	0.360989	0.280728	2.09612	0.079962	1.5453	0.614064
ACP6 ENSG00000162836	0.399047	0.588437	2.61366	0.911154	0.24718	0.537695	0.382151	0.141411	1.28189	0.888689
ACP7 ENSG00000183760	0.830509	0.101316	4.42427	0.442415	0.386247	4.37681	0.88473	7.61863	1.44505	2.73092
ACPP ENSG00000014257	0.308854	0.354334	0.242134	0.22489	0.0553903	0.425415	1.90567	1.381	0.190798	0.322654
ACPT ENSG00000142513	0.296562	1.9685	0.364702	0.276607	3.45154	8.35266	1.64542	5.88535	2.3557	5.01532
ACR ENSG00000100312	6.07134	0.865634	1.78079	1.06696	0.914174	10.7162	1.96071	0.81134	0.0522444	3.66482
ACRBP ENSG00000111644	6.5349	4.33285	66.1092	0.889035	2.26609	0.139466	0.571099	1.01852	0.683484	0.390257
ACRC ENSG00000147174	7.43565	1.51337	0.325464	1.18009	0.231849	0.0750659	7.04325	0.0799377	1.13622	1.26624
ACSBG1 ENSG00000103740	14.9911	0.329764	1.0648	0.317705	0.607631	1.58001	3.58714	4.5598	0.287082	0.314319
ACSF2 ENSG00000167107	5.87171	1.83603	0.260011	1.72266	0.282359	0.731294	1.86245	1.53762	1.04731	0.1648
ACSF3 ENSG00000176715	0.350421	1.10586	0.560033	0.809545	5.62143	1.51928	1.7632	0.94255	1.75831	0.276645
ACSL1 ENSG00000151726	0.849897	3.4202	0.539692	0.723711	2.93034	0.0976903	1.3576	0.546323	1.99517	1.21373
ACSL3 ENSG00000123983	0.459437	1.72208	0.611652	0.128838	2.09309	0.431855	1.58879	0.216732	1.32351	0.879902
ACSL4 ENSG00000068366	1.17902	1.41008	0.667018	0.90972	0.788789	0.420451	0.941975	0.30644	0.785395	0.049906
ACSL5 ENSG00000197142	2.00644	0.914099	2.06382	0.0509258	8.58504	0.754749	6.39591	0.334163	0.507635	1.3343
ACSL6 ENSG00000164398	4.02077	3.86749	7.60887	1.40416	1.71369	2.23124	3.89768	11.6688	26.9683	3.996
ACSM1 ENSG00000166743	3.61627	3.90783	0.932122	0.646917	2.43974	1.32842	3.25127	0.743586	2.19404	0.0568054
ACSM2B ENSG00000066813	2.76796	0.376943	2.79378	5.89002	0.594081	0.760905	0.254537	0.972323	1.50037	2.37763
ACSM3 ENSG00000005187	0.489039	0.699463	0.213256	2.16328	0.43142	0.467436	0.588456	0.184891	0.103796	1.42106
ACSM5 ENSG00000183549	6.48581	0.32867	2.66244	1.12348	9.16389	0.33645	0.727717	1.49134	5.7966	0.376228
ACSS1 ENSG00000154930	2.98725	4.06358	0.20874	0.134641	1.51326	1.52958	0.447737	0.290569	0.810304	0.373558
ACSS2 ENSG00000131069	0.0980685	0.949317	1.53149	0.180056	1.49842	1.06616	1.22446	0.33956	0.234166	2.63747
ACSS3 ENSG00000111058	1.38259	0.551932	0.764728	6.57896	0.696379	0.774142	0.0195726	24.4897	7.268	0.58533
ACTA1 ENSG00000143632	10.7741	1.92212	0.656011	1.0249	6.89097	15.4261	4.8776	0.6011	8.89228	1.73972
ACTA2 ENSG00000107796	0.56077	1.03367	0.316352	0.236284	0.889005	0.113522	0.840443	0.440149	1.41593	2.67994
ACTB ENSG00000075624	0.667956	2.19912	1.64184	0.166433	2.73424	0.992146	2.66814	0.421905	0.889345	2.0014
ACTBL2 ENSG00000169067	7.2953	20.0608	4.40441	0.492767	1.93741	1.2146	1.84211	0.562709	0.214546	12.1352
ACTC1 ENSG00000159251	2.44676	0.987529	0.843639	3.02232	1.00872	0.880405	0.949975	1.12668	1.3859	0.496729
ACTG1 ENSG00000184009	1.01075	1.6584	0.395641	1.00986	0.069399	1.81722	0.295609	0.759417	0.496269	0.22455
ACTG2 ENSG00000163017	0.597871	1.55525	0.327458	0.494793	0.574587	0.154177	1.44144	2.85367	0.836134	0.33979
ACTL10 ENSG00000182584	1.91986	0.604107	0.54942	0.914947	1.52582	3.34132	0.859025	1.60013	0.411314	0.705081
ACTL6A ENSG00000136518	0.971763	1.93233	0.423716	0.49462	1.13255	0.299439	4.75843	0.0300461	0.441523	0.561864
ACTN1 ENSG00000072110	2.90638	2.87641	2.62598	0.475123	0.0681012	0.65542	0.248893	0.439374	0.348828	2.25584
ACTN3 ENSG00000248746	0.60353	0.896401	0.186641	38.0906	11.5796	0.21694	0.0331288	1.30137	10.6152	2.08192
ACTN4 ENSG00000130402	0.265947	1.0293	0.266994	2.26103	0.18461	0.403526	1.51709	0.4726	0.568131	0.89083
ACTR10 ENSG00000131966	1.08791	1.10518	2.19988	2.5413	0.587826	0.417588	0.712857	0.409929	0.737403	0.786143
ACTR1A ENSG00000138107	0.383232	5.35625	0.999701	0.542673	2.57572	0.875029	0.263787	1.8122	2.19341	0.731067
ACTR1B ENSG00000115073	2.16493	0.114792	0.784285	1.84617	0.592372	0.791931	0.222251	3.70336	1.46236	0.559039
ACTR2 ENSG00000138071	0.959259	1.35708	1.64432	0.0843513	1.96088	3.56776	0.65711	0.353049	0.827338	0.392588
ACTR3 ENSG00000115091	0.177023	0.310795	1.37578	0.720853	1.04438	4.38687	1.39114	0.192516	3.05984	0.831936
ACTR3B ENSG00000133627	0.420458	2.4368	0.931878	0.85241	2.1513	0.123997	0.940817	1.87289	0.842034	2.9613
ACTR3C ENSG00000106526	0.156621	2.01747	1.98569	0.0599616	4.41475	3.87526	0.700628	0.167134	0.446348	1.4449
ACTR5 ENSG00000101442	1.39018	1.56602	0.438625	0.263569	0.165514	0.258438	1.43658	0.911748	0.214342	0.257346
ACTR6 ENSG00000075089	0.213171	0.643437	0.581722	1.61428	8.84866	1.33849	0.752893	2.61622	0.241233	0.39379
ACTR8 ENSG00000113812	1.64218	0.090575	4.84159	0.429476	1.46408	2.06623	1.05969	0.829867	0.249649	0.135315
ACVR1 ENSG00000115170	0.184529	0.465437	2.06289	4.64445	0.569316	0.833941	2.3718	0.864433	2.21821	0.144625
ACVR1B ENSG00000135503	6.49451	0.182393	0.110551	1.89563	2.76819	0.372749	0.414011	1.14864	1.91095	0.240917
ACVR1C ENSG00000123612	1.27699	3.05764	0.0683991	0.356933	0.198572	64.1698	0.868021	5.42594	0.103172	0.658065
ACVR2A ENSG00000121989	0.342185	0.406835	0.516602	0.136029	0.870801	0.575638	0.190856	0.853879	1.02885	1.51173
ACVR2B ENSG00000114739	3.71799	3.55298	1.99919	2.34815	0.132785	0.354122	1.10915	12.8778	2.42934	2.4296
ACVRL1 ENSG00000139567	1.07	0.672083	2.25056	2.98899	1.4294	0.09072	0.334766	0.651054	0.591962	3.99934
ACY1 ENSG00000243989	1.49166	3.49829	0.266695	0.20658	0.329491	2.4735	0.465161	1.42709	2.1589	0.726552
ACY3 ENSG00000132744	0.548231	0.423951	6.31229	0.162192	3.69792	0.370101	16.484	0.871754	0.159189	2.2133
ACYP1 ENSG00000119640	0.0695293	0.443448	0.676076	5.21532	0.298977	2.00717	0.52539	2.28113	1.08979	6.03619
ACYP2 ENSG00000170634	0.30515	0.379159	0.553526	0.642726	0.692043	1.37698	1.33232	0.227139	0.612811	0.153396
ADA ENSG00000196839	1.27637	1.40727	1.62379	1.31074	1.58923	2.74085	2.86832	1.88281	3.85808	1.1303
ADAD2 ENSG00000140955	0.613264	0.149431	6.92354	0.617425	2.77309	0.839987	0.612742	2.08208	0.404086	11.9372
ADAL ENSG00000168803	1.57766	0.599637	1.08965	0.387472	2.09675	0.2455	1.09654	1.09806	0.164173	0.366799
ADAM10 ENSG00000137845	0.218799	0.443997	1.3168	1.88709	0.565591	0.0398018	0.748152	1.61595	2.16877	2.35467
ADAM11 ENSG00000073670	2.52029	0.991458	1.9549	1.20378	1.2105	4.73102	0.564334	0.381722	0.0850479	4.05455
ADAM15 ENSG00000143537	0.107697	2.64021	1.53658	0.190132	0.695006	1.21201	1.02325	1.37266	0.853045	0.419096
ADAM17 ENSG00000151694	0.316865	0.223673	0.945351	5.20635	2.50707	0.852963	0.841146	3.88297	0.443171	1.23875
ADAM19 ENSG00000135074	1.70538	1.66975	2.39564	0.238772	0.658266	0.238554	0.583489	1.1522	0.715827	0.499111
ADAM2 ENSG00000104755	0.128923	0.75911	4.91175	2.55874	11.0642	0.366552	6.45165	1.73254	2.81906	0.336302
ADAM20 ENSG00000134007	0.801575	0.158307	2.20196	1.12429	9.09694	1.51301	5.68255	0.594664	39.4805	0.271674
ADAM22 ENSG00000008277	1.32852	0.764228	2.2067	0.60621	1.28021	0.262604	3.77187	0.535791	0.199964	0.0585967
ADAM23 ENSG00000114948	1.02211	565.592	11.4031	5.72624	5.03218	8.09497	1.05148	0.805398	0.40937	3.28842
ADAM28 ENSG00000042980	0.358296	1.06735	5.65085	0.146504	0.380025	0.200694	0.796908	1.19451	0.300772	1.09754
ADAM32 ENSG00000197140	0.736931	1.38467	1.136	0.819528	0.905266	0.618037	2.01626	1.93622	0.368587	1.36291
ADAM33 ENSG00000149451	1.63322	0.576284	1.36817	0.483732	0.540933	4.81549	1.03708	1.93214	0.0934409	1.2762
ADAM8 ENSG00000151651	0.796176	0.689251	0.299061	0.365587	0.0645299	2.60469	0.0416733	0.649935	0.328261	2.3799
ADAM9 ENSG00000168615	0.0765176	2.04625	1.44969	0.820672	1.3349	0.600861	0.578023	1.57543	0.994342	0.41127
ADAMTS1 ENSG00000154734	0.402504	0.412963	2.60335	0.329579	2.91128	3.50935	1.11541	0.980862	0.739357	1.86441
ADAMTS10 ENSG00000142303	1.83874	0.46047	0.393102	0.836666	2.92644	1.11238	0.84677	0.172136	0.785408	0.902058
ADAMTS12 ENSG00000151388	0.0645458	0.245034	1.32827	0.407315	0.967423	0.532495	0.412046	0.805843	0.726448	5.53709
ADAMTS13 ENSG00000160323	1.36511	0.780078	1.37837	1.31716	1.27537	5.49193	0.401858	2.08571	0.216405	1.44324
ADAMTS14 ENSG00000138316	2.02284	7.20252	0.798008	2.4693	0.609236	0.255313	28.9263	1.87923	1.55339	2.15227
ADAMTS15 ENSG00000166106	0.674145	5.92644	2.29982	0.541126	1.47645	0.476689	0.582531	1.56573	1.69228	0.317337
ADAMTS17 ENSG00000140470	0.0185064	0.730916	0.199103	2.8687	6.12871	1.93992	14.1211	0.110265	3.55905	3.08198
ADAMTS18 ENSG00000140873	1.39978	1.39971	0.777259	0.72853	2.38479	0.553366	0.290199	2.61452	4.7619	0.333983
ADAMTS2 ENSG00000087116	3.15046	0.547337	0.351133	0.225987	0.215352	2.02662	0.635124	0.189667	24.4581	0.193312
ADAMTS3 ENSG00000156140	0.615621	0.134185	0.199892	0.150059	1.59488	0.513681	5.13218	3.57641	0.140215	1.97441
ADAMTS4 ENSG00000158859	0.23096	2.32451	0.788457	70.4563	1.89212	1.48216	1.35693	2.77181	8.56124	1.39236
ADAMTS5 ENSG00000154736	1.2158	1.15602	1.19435	1.43872	1.4973	0.713045	1.16405	0.107609	2.07593	0.431202
ADAMTS7 ENSG00000136378	3.91005	0.355632	0.179134	3.33694	2.46433	2.56184	3.61083	6.5409	0.53678	2.19183
ADAMTS8 ENSG00000134917	0.7202	0.97817	1.95965	1.43978	0.621248	1.04989	3.19388	8.47144	1.15202	0.515312
ADAMTS9 ENSG00000163638	0.473061	1.18221	0.103483	0.919142	3.02345	1.06914	1.29304	0.504354	0.829418	1.69959
ADAMTSL1 ENSG00000178031	0.40819	0.432274	0.14871	0.494047	0.850586	1.02453	4.18875	1.64411	0.552458	5.03985
ADAMTSL2 ENSG00000197859	0.601548	0.439686	0.943544	0.153962	0.543733	2.1839	0.197524	0.618373	0.19217	0.354633
ADAMTSL3 ENSG00000156218	0.885237	3.49735	8.39202	7.46075	0.200672	0.357366	2.22901	0.140196	0.163299	0.563265
ADAMTSL4 ENSG00000143382	0.764914	1.36956	0.441817	0.601102	0.410396	0.112075	0.589899	0.731215	0.41057	1.34393
ADAMTSL5 ENSG00000185761	1.61191	6.32174	0.445448	1.08225	0.458329	2.02278	3.07739	0.771832	0.584342	1.16236
ADAP1 ENSG00000105963	0.851995	0.624989	7.12631	1.37786	5.74637	0.491784	49.4391	0.488626	0.9588	1.06774
ADAP2 ENSG00000184060	0.979314	4.62849	0.750681	0.278745	0.323523	0.283337	0.864834	0.31918	0.528746	0.44199
ADAR ENSG00000160710	0.365133	0.616941	1.22354	1.09527	2.85575	1.66204	0.776978	0.88778	0.426914	0.198727
ADARB1 ENSG00000197381	0.925834	0.31775	0.956179	1.03964	0.227234	0.0342028	0.539443	0.359004	0.461859	0.472911
ADARB2 ENSG00000185736	1.65637	1.10219	1.5933	0.5251	30.5403	2.26197	0.874051	1.92957	0.494151	0.663238
ADAT1 ENSG00000065457	2.2135	0.947954	0.545269	0.953034	1.54372	0.153559	1.87382	1.42555	0.865736	1.44515
ADAT2 ENSG00000189007	0.343686	0.151413	0.345892	0.644676	0.717801	1.94264	0.484014	1.73263	2.58609	5.76647
ADAT3 ENSG00000213638	0.491587	5.55219	0.44108	10.5658	9.29519	0.95597	0.925837	2.02837	4.83316	8.12113
ADCK1 ENSG00000063761	0.63671	2.02121	2.06181	0.355065	1.90803	0.465387	1.11633	0.691991	2.5949	0.0975694
ADCK2 ENSG00000133597	0.800759	1.45276	1.21968	3.52534	0.330997	2.48455	0.245483	0.806949	0.558663	0.13077
ADCK3 ENSG00000163050	0.563211	0.605229	0.143761	1.97584	0.967471	0.0417815	0.299567	0.456011	0.795285	2.70746
ADCK4 ENSG00000123815	0.240826	0.742295	2.3695	0.29748	0.292647	7.63101	1.17249	1.44904	0.263221	0.690702
ADCK5 ENSG00000173137	8.48135	0.892758	0.257785	0.0812023	2.72835	1.07432	2.25931	3.41469	42.1371	0.00699534
ADCY1 ENSG00000164742	0.318877	0.143806	2.86525	0.669404	0.450667	1.98407	0.314956	0.449515	1.37118	0.420164
ADCY10 ENSG00000143199	23.2112	4.43427	1.50456	4.08186	3.85925	1.56011	1.26904	2.85691	0.693096	3.31261
ADCY2 ENSG00000078295	2.49829	1.96494	0.918611	2.53158	1.04148	0.567956	0.382565	8.23659	1.24243	0.714497
ADCY3 ENSG00000138031	5.96845	1.42541	1.09394	0.805677	0.229474	0.713938	1.75557	0.854984	0.24511	0.730032
ADCY4 ENSG00000129467	1.60985	0.881161	0.513795	1.27905	0.231428	0.496303	0.35953	1.89024	2.45796	0.591705
ADCY5 ENSG00000173175	0.942933	1.52381	0.694613	0.900108	0.462231	4.85466	0.131317	3.65448	0.667703	0.558123
ADCY6 ENSG00000174233	0.727108	0.921964	1.14577	1.0555	1.50197	0.129643	0.139109	2.65903	1.64382	0.237669
ADCY7 ENSG00000121281	5.06302	0.228913	7.22883	0.772476	1.79382	2.28917	0.970007	1.82638	18.5518	0.676805
ADCY9 ENSG00000162104	6.65622	0.287287	2.04949	0.504607	1.08498	0.322453	0.0587357	0.328209	0.435355	0.480548
ADCYAP1 ENSG00000141433	2.25618	15.9338	0.478261	13.9068	14.3886	2.78698	1.70599	1.15896	0.814022	0.100441
ADCYAP1R1 ENSG00000078549	0.244876	1.17704	0.591467	0.454614	0.235713	0.471411	1.18947	6.60508	1.801	2.864
ADD1 ENSG00000087274	0.565002	0.634186	0.121501	2.45244	1.51898	0.337195	0.061844	2.88893	0.872799	0.886561
ADD3 ENSG00000148700	3.10414	0.495882	1.96819	5.85473	3.60948	0.14397	1.92335	0.044791	4.52688	0.371514
ADGB ENSG00000118492	15.0221	0.0772167	22.2678	0.928222	1.17512	3.85875	6.14205	2.5179	4.0426	9.31677
ADGRA2 ENSG00000020181	0.241706	1.5341	2.1419	0.0967988	0.428789	0.202603	0.440934	1.03695	0.312821	0.43918
ADGRA3 ENSG00000152990	0.647344	0.0588602	3.54696	0.12316	0.559514	14.9811	0.163221	0.834215	1.69018	0.379197
ADGRB1 ENSG00000181790	4.44791	0.854937	0.765848	1.58926	0.393622	0.361391	1.19545	5.05057	0.281193	0.850952
ADGRB2 ENSG00000121753	1.82811	1.11156	1.97421	1.82797	3.00105	0.662782	0.344548	0.145833	0.719361	1.19446
ADGRB3 ENSG00000135298	1.81699	6.30689	0.602511	1.88604	0.577542	1.44899	0.488555	1.24551	2.62105	0.151251
ADGRD1 ENSG00000111452	5.41605	0.250972	1.19999	1.32965	0.331068	3.69398	1.0398	1.03247	12.6485	0.166797
ADGRD2 ENSG00000180264	2.29966	1.55687	0.331688	0.46936	0.485382	4.83335	4.09608	1.15526	2.3792	5.07862
ADGRE1 ENSG00000174837	1.1221	0.847029	0.331943	4.33436	0.0958847	0.191575	8.38597	1.58561	0.483523	1.65046
ADGRE2 ENSG00000127507	1.01577	0.247638	4.44678	0.596097	1.01024	2.61308	113.976	0.289295	0.293965	1.97957
ADGRE3 ENSG00000131355	0.0948472	6.69504	1.09935	5.24273	0.68072	0.904342	3.92255	0.994504	2.7687	0.0698438
ADGRE5 ENSG00000123146	0.270352	0.563846	0.737615	0.678871	1.39607	1.05549	0.111032	0.978074	1.0148	2.76575
ADGRF5 ENSG00000069122	0.484053	10.474	5.22321	1.98074	5.82725	0.939298	1.64944	0.372428	0.654455	0.4517
ADGRG1 ENSG00000205336	0.823775	3.82816	0.146047	1.26637	2.69036	0.737831	0.249624	0.969129	1.61783	1.11035
ADGRG2 ENSG00000173698	2.186	2.90507	2.5991	3.6635	0.172418	0.122022	5.20855	1.05543	6.85482	736.362
ADGRG3 ENSG00000182885	1.94631	1.82732	1.11941	0.234176	1.55822	1.18727	1.24961	0.331436	652.556	72.8442
ADGRG4 ENSG00000156920	0.479916	12.2086	6.48048	1.74364	9.393	15.749	3.39367	0.849131	6.97226	0.355139
ADGRG5 ENSG00000159618	0.584789	1.14974	0.246996	0.59615	3.62719	0.293826	0.733038	0.743252	1.7946	18.8782
ADGRG6 ENSG00000112414	0.531219	6.85924	1.60148	101.051	3.30685	0.380235	4.90979	32.8807	0.965942	4.7712
ADGRL1 ENSG00000072071	0.201176	0.148919	0.0391952	1.50142	1.34085	1.46434	0.557339	0.228247	0.660748	2.39727
ADGRL2 ENSG00000117114	2.4479	8.64868	1.15339	2.42648	0.155881	0.482189	1.86277	1.26992	0.435973	1.86865
ADGRL3 ENSG00000150471	2.39742	0.863704	1.79301	3.5902	0.431189	15.2107	1.07483	0.313078	0.127038	0.187614
ADGRL4 ENSG00000162618	1.99068	0.903627	1.39674	0.061749	0.168454	0.210175	0.62563	0.225979	0.560837	1.23644
ADGRV1 ENSG00000164199	0.525273	2.41041	5.30183	0.469406	2.26065	0.241298	1.85683	2.10126	1.02414	0.352277
ADH1B ENSG00000196616	1.20778	12.9717	0.212666	13.9881	2.54647	0.273676	1.21767	3.98056	0.872925	0.335991
ADH1C ENSG00000248144	5.86301	1.062	7.46495	0.557177	1.93283	1.36395	0.308223	0.465794	0.440105	0.22576
ADH5 ENSG00000197894	0.501335	1.70696	1.06984	2.10552	1.17411	2.79103	0.343153	0.360953	0.867182	3.07383
ADH6 ENSG00000172955	1.35918	0.929665	1.34457	1.65868	2.20438	0.465093	0.283363	1.8945	1.67526	3.40119
ADHFE1 ENSG00000147576	0.282914	0.164454	1.58703	0.0473058	0.410541	0.348451	0.788128	1.26596	1.34207	0.148571
ADI1 ENSG00000182551	0.756651	0.455692	0.0763649	1.33525	0.587284	0.929348	0.373434	0.194599	0.758856	2.51294
ADIPOR1 ENSG00000159346	2.00248	0.825471	0.546309	0.540363	0.924371	0.36173	0.114263	2.52558	1.21293	0.626801
ADIPOR2 ENSG00000006831	0.249578	0.218575	1.93097	0.568277	0.525696	1.87173	0.197782	1.09264	2.27188	1.36699
ADIRF ENSG00000148671	2.06014	0.69026	0.231742	1.75042	0.0937976	1.62463	0.631219	0.792505	1.04708	0.393138
ADK ENSG00000156110	2.72437	1.37337	2.20765	5.67479	0.311405	3.41068	0.0634083	0.370444	5.32706	0.566113
ADM ENSG00000148926	21.5897	1.89626	2.5392	1.60843	4.49016	5.02179	1.48939	1.57496	0.404624	0.64676
ADM2 ENSG00000128165	1.18217	0.0916538	0.107675	2.65398	0.5016	0.100206	2.64832	0.615777	10.4873	0.300444
ADM5 ENSG00000224420	3.3631	0.148897	0.64678	0.300577	0.803009	31.6051	0.127898	1.06893	0.982782	0.929914
ADNP ENSG00000101126	0.400514	0.303731	0.293612	0.173151	0.161944	0.149129	0.265257	1.27041	0.661617	7.3526
ADNP2 ENSG00000101544	2.68499	0.343363	0.437963	0.327307	0.187161	0.852962	0.987691	0.328584	0.18533	3.01254
ADO ENSG00000181915	34.8559	0.846671	0.545761	2.09043	0.0759151	0.539061	0.736602	1.92532	0.153311	1.73707
ADORA1 ENSG00000163485	0.0539547	2.09191	0.228172	4.50227	1.23818	0.659388	2.41133	1.34462	1.1727	1.6494
ADORA2A ENSG00000128271	1.31279	2.4244	0.171768	0.385015	3.48938	0.0741907	8.25604	0.890208	1.48628	3.65491
ADORA2B ENSG00000170425	4.59701	0.654445	0.162898	1.27805	0.312118	0.367929	14.6462	16.2808	3.15789	3.38994
ADORA3 ENSG00000282608	1.07231	1.31279	2.39066	1.15564	0.142884	1.01213	4.26724	6.7492	0.487983	0.18512
ADPGK ENSG00000159322	0.862597	3.80466	0.141481	4.5087	1.12035	0.129567	0.397078	0.175248	0.382575	0.870857
ADPRH ENSG00000144843	4.05763	0.242943	2.29305	2.29689	0.404966	14.172	2.48145	2.99716	1.31459	0.589114
ADPRHL1 ENSG00000153531	0.501842	1.82543	1.25994	0.439943	2.2366	1.20507	2.79226	4.56381	0.26211	1.19372
ADPRHL2 ENSG00000116863	0.143703	0.376583	0.720313	0.230302	3.78274	0.806841	0.372764	1.50059	0.475728	0.0720447
ADPRM ENSG00000170222	0.129434	0.252326	0.186439	0.533166	2.25007	3.11896	0.193064	1.07195	1.32591	1.81503
ADRA1A ENSG00000120907	0.558334	0.69579	1.10889	3.43738	0.814117	1.84703	2.01495	0.649865	0.58433	0.529726
ADRA1D ENSG00000171873	1.78351	0.674079	12.022	3.84549	0.358326	0.22661	0.67647	0.314161	1.83266	0.546836
ADRA2A ENSG00000150594	0.110777	0.538514	2.07748	0.184707	3.55245	3.2711	0.356785	1.56122	1.218	0.587272
ADRA2B ENSG00000274286	110.007	6.40861	2.89813	1.75522	0.711144	1.27085	1.86879	0.909848	0.766063	13.3306
ADRA2C ENSG00000184160	34.4314	0.110688	0.834397	0.548154	0.153665	0.508589	9.01564	0.138249	0.542627	0.392825
ADRB1 ENSG00000043591	1.86247	1.96276	5.4878	1.16742	3.32617	0.996774	3.23082	0.306708	2.55163	1.69522
ADRB2 ENSG00000169252	1.08666	0.18895	0.414005	0.661052	0.479071	2.17075	0.787382	0.695225	0.26275	0.332591
ADRB3 ENSG00000188778	1.68531	1.594	0.148882	3.70328	1.42486	0.816975	0.49058	1.75021	105.016	1.88421
ADRM1 ENSG00000130706	0.397303	0.858016	0.570339	0.410078	0.212693	0.402916	0.779921	0.5548	0.0675099	0.870223
ADSL ENSG00000239900	1.44957	0.462519	0.289521	2.24775	0.496125	0.752298	2.26541	0.460827	0.735834	0.125268
ADSS ENSG00000035687	2.62802	0.619586	0.0653069	4.64914	1.31184	0.656926	0.969389	0.29466	0.408173	1.08915
ADSSL1 ENSG00000185100	2.29894	1.34177	0.92605	0.277454	0.508228	0.614476	2.1609	0.520344	2.73438	3.89982
ADTRP ENSG00000111863	0.091542	1.8243	0.64181	0.215599	33.032	6.38298	0.0297965	3.96096	1.49961	6.77261
AEBP1 ENSG00000106624	50.4165	2.40718	0.214457	0.190062	0.847566	0.598375	0.511201	0.119824	0.495749	0.554913
AEBP2 ENSG00000139154	9.22981	0.322005	0.150448	1.39741	0.552799	0.993804	3.05623	2.08096	2.53576	2.75729
AEN ENSG00000181026	0.22243	3.35788	0.0594542	0.343468	1.65664	0.398742	2.02729	0.540665	0.658414	0.440163
AES ENSG00000104964	1.10244	0.922752	2.7985	0.94974	0.397584	0.190265	0.520384	1.54324	0.0971601	0.86633
AF011889.5 ENSG00000241489	3.87229	0.251551	1.38219	0.121204	4.42422	1.55326	1.01313	3.69206	0.180223	2.11823
AF131216.1 ENSG00000280273	2.7885	0.917123	0.88955	0.447426	2.61283	0.663212	2.44004	2.17299	0.70397	9.27168
AFAP1 ENSG00000196526	0.442093	0.858021	3.051	2.99266	1.46127	2.29996	0.709397	1.26034	0.870064	1.23163
AFAP1L1 ENSG00000157510	0.425093	0.954888	1.16172	0.358576	7.97899	0.585376	1.10659	3.039	0.429863	3.64138
AFAP1L2 ENSG00000169129	2.29923	0.684313	0.859703	1.6952	0.466904	1.4479	0.857944	0.185694	0.243163	0.866968
AFF1 ENSG00000172493	3.04735	0.269994	1.14527	0.277032	3.25341	0.489543	0.277933	1.64618	0.640282	0.132477
AFF2 ENSG00000155966	0.480337	1.76079	0.290181	2.10192	5.71626	0.564001	2.71327	2.11469	0.503961	0.92806
AFF3 ENSG00000144218	0.89505	0.775818	0.158576	0.164482	1.27332	2.56691	0.497429	1.96403	0.161334	0.49406
AFF4 ENSG00000072364	0.274098	0.297656	0.127182	4.15675	0.873182	1.23624	0.963557	1.38735	0.210758	1.11771
AFG3L2 ENSG00000141385	1.42352	1.02071	0.720671	0.674323	0.200019	3.25471	2.02598	0.379632	2.93072	23.7006
AFMID ENSG00000183077	0.94908	0.661657	0.222042	0.249086	0.460057	0.365367	0.737556	0.990295	1.88188	0.491961
AFTPH ENSG00000119844	1.30118	1.35431	1.43187	1.68492	0.581996	1.04164	1.53163	0.369467	0.320686	1.8153
AGA ENSG00000038002	0.218925	0.528278	0.483176	1.07846	1.26407	0.990612	0.972266	0.951133	0.579838	0.250843
AGAP1 ENSG00000157985	1.77038	5.19776	0.200531	34.4385	1.12045	1.38012	2.32239	0.151024	0.674264	0.444532
AGAP14P ENSG00000279058	0.104546	43.0712	0.751592	0.124969	1.38059	0.0406786	0.366366	2.3233	0.281549	5.39111
AGAP2 ENSG00000135439	3.69608	0.84156	1.48448	5.22407	1.71458	0.589538	2.97685	0.106843	0.79631	0.226742
AGAP3 ENSG00000133612	1.55765	2.04081	1.09291	0.925648	0.302754	1.36678	0.374217	0.351852	0.221298	0.867089
AGAP4 ENSG00000188234	0.956636	2.01639	4.25686	0.410998	0.282978	3.01785	0.0130239	2.298	0.574377	0.290737
AGAP5 ENSG00000172650	0.0286467	2.83582	0.782732	0.866438	3.71389	2.65505	1.04425	8.15027	1.91583	1.16661
AGAP6 ENSG00000204149	0.1256	4.64384	0.957159	1.02123	0.325313	1.87727	0.488776	1.00535	0.698669	0.754082
AGAP9 ENSG00000204172	0.652542	0.41139	2.0216	1.13173	1.45211	0.796512	0.249583	0.709703	1.79552	1.10594
AGBL2 ENSG00000165923	0.990867	4.32103	1.54965	0.161134	103.444	1.10231	1.69274	2.63477	0.0579597	0.613476
AGBL3 ENSG00000146856	1.32387	2.60764	0.234117	9.0037	0.52085	2.07668	0.607528	0.553476	0.33504	0.907058
AGBL4 ENSG00000186094	0.658601	2.24317	0.300657	1.44858	1.10816	0.792436	0.892986	0.929232	2.43139	0.30075
AGBL5 ENSG00000084693	0.881284	1.4829	0.421658	0.657292	1.47038	1.24232	0.918369	0.328364	1.2546	1.21951
AGER ENSG00000204305	0.683045	2.53421	1.44899	1.0204	0.505072	1.2862	4.40015	0.128491	0.773615	1.54766
AGFG1 ENSG00000173744	1.63585	2.32282	5.7515	0.722013	1.37726	0.308311	4.1064	1.27992	5.2786	0.240586
AGFG2 ENSG00000106351	0.406105	0.26817	1.58796	1.52483	1.24448	1.83359	1.71113	1.94509	0.162958	0.732112
AGGF1 ENSG00000164252	2.64162	1.01068	61.4666	1.7855	1.19801	0.181849	0.570902	0.496735	7.3606	4.6357
AGK ENSG00000006530	7.23991	4.87791	0.225738	2.03629	2.34061	0.619309	3.44074	0.302958	23.5078	0.617056
AGL ENSG00000162688	1.69132	0.258723	1.16853	9.33792	2.65625	4.95356	2.1081	1.19355	0.774438	1.16943
AGMAT ENSG00000116771	0.791209	7.59005	3.04908	2.19378	3.92221	0.126315	0.608872	1.6045	1.60806	0.151115
AGMO ENSG00000187546	3.28062	5.45929	5.56209	2.91754	8.06225	3.41052	0.115738	0.158294	4.1829	2.80346
AGO1 ENSG00000092847	0.0611926	1.41242	2.21303	0.739859	0.830572	1.22085	0.716329	0.18809	2.85359	1.46344
AGO2 ENSG00000123908	1.16579	0.925287	0.547532	1.03931	0.234048	0.209643	0.299312	0.882804	0.938296	0.183279
AGO3 ENSG00000126070	9.93079	0.224806	1.48902	3.57167	3.60528	1.22964	3.15012	0.136947	0.708021	2.67003
AGO4 ENSG00000134698	2.07482	1.3177	0.204194	0.827537	3.33556	1.3211	0.512437	0.594773	0.519354	0.693865
AGPAT1 ENSG00000204310	0.622345	0.376907	2.9467	2.37353	2.33832	1.78053	1.39245	0.232649	0.690211	1.18228
AGPAT2 ENSG00000169692	2.0217	1.85132	0.884136	1.67082	2.01069	0.208036	1.25407	1.27108	0.638202	1.25559
AGPAT3 ENSG00000160216	0.276989	0.124709	0.579656	1.19832	0.462717	0.024673	0.601085	1.81166	0.13638	0.793836
AGPAT4 ENSG00000026652	28.2623	1.04768	56.5722	1.96334	1.22417	2.78633	2.44245	0.148773	1.57773	0.330004
AGPAT5 ENSG00000155189	1.29208	22.2307	1.0118	0.0623239	2.14992	0.62392	0.586098	2.77775	6.02703	1.2322
AGPS ENSG00000018510	0.92698	0.237076	0.360072	8.5207	0.536285	0.457047	0.317086	0.277363	0.325206	6.9792
AGR2 ENSG00000106541	0.485047	0.0998997	0.931089	0.064903	1.02592	7.52921	0.372273	0.421677	0.364577	1.99539
AGR3 ENSG00000173467	0.650085	10.8837	8.1688	0.2617	2.24679	3.92297	3.88531	0.777967	0.891029	0.633811
AGRN ENSG00000188157	0.334688	0.218301	0.807947	0.55016	0.305063	0.751795	0.0223437	0.476453	1.00144	0.644378
AGRP ENSG00000159723	1.16968	10.2033	8.56162	16.2789	2.12182	1.36415	0.536922	1.51016	4.12051	1.64859
AGT ENSG00000135744	0.115545	3.67715	1.76405	3.24994	0.966699	4.33727	0.0743109	0.732987	0.100216	1.01301
AGTPBP1 ENSG00000135049	1.30811	0.399367	0.713153	0.405634	346.126	28.7679	0.859389	0.627348	0.456614	0.957536
AGTR1 ENSG00000144891	24.17	62.3748	0.156671	0.669744	1.47329	0.964458	2.47737	15.4746	1.39044	0.449988
AGTRAP ENSG00000177674	0.871345	4.31297	0.788832	0.873306	0.307481	1.46039	0.860006	0.528289	1.63284	0.101167
AHCTF1 ENSG00000153207	0.348724	1.08501	4.15482	0.340069	0.712457	0.292617	0.2719	1.97533	2.39574	1.66669
AHCY ENSG00000101444	0.683244	1.1264	1.15055	0.920193	0.104541	3.69518	0.89184	0.545062	1.26921	0.700196
AHCYL1 ENSG00000168710	1.08295	0.493545	3.41731	0.975949	1.83149	3.46938	0.495747	0.769247	1.40815	1.57098
AHCYL2 ENSG00000158467	1.38336	0.131601	0.651588	0.581843	2.95245	2.6678	1.01388	0.626322	0.8737	0.608389
AHDC1 ENSG00000126705	2.74903	0.392931	1.26499	1.95459	0.173588	1.44113	2.1504	0.591465	1.64103	3.37636
AHI1 ENSG00000135541	0.877493	0.304411	0.188766	0.655868	5.26298	1.78404	0.436753	1.39311	0.406489	2.27684
AHNAK ENSG00000124942	0.282731	1.39597	0.616597	0.610374	0.48939	1.26335	0.18376	2.46835	2.7983	2.00961
AHNAK2 ENSG00000185567	1.21884	0.280862	0.512214	4.06133	0.178176	0.716304	2.58924	0.430966	0.124783	1.21059
AHR ENSG00000106546	0.86993	0.528896	2.7041	0.828288	1.97379	0.398594	0.789159	0.483799	0.668414	1.2377
AHRR ENSG00000063438	6.48145	8.01411	6.67013	2.35143	0.684227	28.4333	42.382	10.7232	0.416091	1.11104
AHSA1 ENSG00000100591	2.00573	1.60973	0.330387	0.0553074	0.992733	1.05135	1.72603	1.19518	3.25579	1.05533
AHSA2 ENSG00000173209	1.48286	2.17994	0.925071	0.499407	1.31126	0.190621	0.705478	0.611744	1.33666	0.618042
AHSG ENSG00000145192	0.561069	1.28053	14.3101	12.026	1.86765	7.08983	0.330563	5.20259	19.9559	1.64199
AICDA ENSG00000111732	9.37079	2.75413	1.35827	1.12547	0.554046	0.900446	1.77935	0.0608485	0.0816924	3.36337
AIDA ENSG00000186063	1.45238	0.968417	0.449843	27.015	0.912389	0.82001	1.53207	0.619983	6.755	2.86523
AIF1 ENSG00000204472	1.12601	1.16256	1.74919	0.753119	2.7722	0.911557	0.491722	0.806696	0.986851	1.26306
AIF1L ENSG00000126878	1.28215	1.43846	0.0213408	1.42896	0.659022	9.34437	1.4826	2.28278	1.83434	13.8472
AIFM1 ENSG00000156709	1.18534	0.32362	1.19162	2.51764	0.502239	0.200952	0.619577	0.612626	0.205822	0.180245
AIFM2 ENSG00000042286	2.23356	1.73933	1.65811	0.71348	1.63377	2.61936	0.327637	18.5885	1.05733	0.7017
AIFM3 ENSG00000183773	0.199933	0.241938	0.136497	0.268532	2.33558	1.10336	2.18638	3.02004	21.7468	11.5551
AIG1 ENSG00000146416	1.3614	2.12988	1.76338	2.86241	0.610442	0.137507	0.900488	0.239194	2.66353	0.0822506
AIM1 ENSG00000112297	0.189238	1.17947	4.04943	0.686535	1.43716	0.788577	0.315268	0.559792	2.03831	3.08195
AIM1L ENSG00000176092	0.535332	6.08345	3.50095	2.33521	0.406169	107.736	2.39541	0.713649	0.0736492	34.8168
AIM2 ENSG00000163568	0.332901	0.795429	1.04765	0.896303	0.391752	0.101609	0.0919888	0.22609	0.598715	1.78141
AIMP1 ENSG00000164022	0.526845	0.204095	0.506202	1.10134	0.0987712	2.1044	0.71839	0.731446	0.173041	0.343329
AIMP2 ENSG00000106305	6.0975	0.019317	0.657981	1.70546	9.07064	0.108006	4.18942	1.5117	0.103134	0.390902
AIP ENSG00000110711	1.37736	0.56364	0.465082	0.993687	1.58807	5.33284	0.170392	0.392021	0.355591	0.152747
AIPL1 ENSG00000129221	15.1906	0.464633	0.40895	0.698285	0.63612	6.06482	3.73552	2.46034	0.831364	19.1301
AIRE ENSG00000160224	0.686893	10.6389	1.23652	0.353439	0.989767	2.60949	2.23302	0.523925	0.596399	87.4142
AJAP1 ENSG00000196581	2.6941	1.92143	0.73563	0.494039	1.64444	0.36722	20.4228	4.98333	1814.98	14.5516
AJUBA ENSG00000129474	0.125171	1.3964	5.59572	4.82356	6.02514	0.271648	0.569812	4.12209	5.38874	2.9163
AK1 ENSG00000106992	0.180944	1.123	0.395712	0.17911	1.06371	3.20595	0.985882	0.152255	3.29117	0.762448
AK2 ENSG00000004455	1.29844	0.816224	1.31351	0.11401	0.240706	0.987775	0.691594	3.22206	2.42045	0.774807
AK3 ENSG00000147853	1.01412	1.75045	0.626146	0.0623168	3.97473	0.282319	1.50406	0.883031	1.20339	0.611351
AK4 ENSG00000162433	0.433937	2.27045	0.465021	1.85748	0.51497	1.60551	0.811649	0.0482019	2.42625	0.421511
AK5 ENSG00000154027	0.108085	0.841857	11.7704	2.20571	2.58476	5.06891	3.09023	0.224172	0.175047	2.35565
AK6 ENSG00000085231	1.79186	4.51222	1.32262	1.46786	0.608382	3.22045	1.56844	0.444947	23.8289	0.177119
AK7 ENSG00000140057	34.302	1.85244	0.23286	0.987438	0.426366	3.63297	7.02618	3.62466	0.266673	0.110336
AK8 ENSG00000165695	0.667827	0.262151	0.839011	2.56746	0.133894	3.81895	1.5337	2.02399	5.1675	1.12815
AK9 ENSG00000155085	0.781542	1.31109	0.259759	1.72669	0.676556	0.644863	0.996189	0.756606	0.370279	0.135425
AKAP1 ENSG00000121057	0.473443	0.108386	1.75689	0.229105	0.332788	0.930219	0.216273	0.314269	0.536235	1.27618
AKAP10 ENSG00000108599	3.17393	0.321421	0.528854	0.528317	0.191269	3.8883	0.158186	0.19302	0.32209	0.322716
AKAP11 ENSG00000023516	0.379171	2.80387	2.74825	1.43314	0.596039	2.26951	5.28323	0.0158361	2.90873	1.21989
AKAP12 ENSG00000131016	0.670776	1.13503	1.12744	0.509045	0.483491	0.427287	2.38626	16.7628	1.00863	9.75421
AKAP13 ENSG00000170776	12.9706	0.707092	1.85722	0.0403922	3.88295	1.00145	2.49877	0.571901	0.291224	1.50691
AKAP17A ENSG00000197976	0.307612	1.17399	0.376696	0.587956	0.979753	4.51291	0.592426	0.407721	1.06627	5.00741
AKAP3 ENSG00000111254	3.05636	0.533056	2.19325	1.16923	0.163558	6.65461	3.34597	0.143039	2.40127	1.73999
AKAP5 ENSG00000179841	0.936172	0.569315	1.45611	0.127091	0.257404	1.37566	0.213214	116.283	4.64203	1.55784
AKAP6 ENSG00000151320	1.28405	0.737023	1.00989	9.42402	1.31954	0.532702	1.04055	0.554361	1.49852	0.528076
AKAP7 ENSG00000118507	0.942809	0.455955	2.04401	0.172257	1.52255	2.65022	0.61181	1.84873	6.95997	0.867204
AKAP8 ENSG00000105127	0.675681	1.28241	0.979085	0.585772	0.25869	3.66415	2.05532	0.478271	0.629369	0.164558
AKAP8L ENSG00000011243	0.515082	1.50208	2.33881	2.78644	0.1061	0.331257	1.07478	1.0114	2.26681	2.13645
AKAP9 ENSG00000127914	1.21416	1.17617	0.70403	0.971964	0.51927	0.66162	0.922655	1.47788	0.772386	2.33402
AKIP1 ENSG00000166452	0.514538	1.24759	0.256847	1.66847	1.91725	1.63207	0.886517	2.64772	1.15903	0.515673
AKIRIN1 ENSG00000174574	1.30008	0.411101	0.185991	2.57993	0.806446	0.372648	0.997449	0.0310325	0.615385	1.05773
AKIRIN2 ENSG00000135334	0.756146	1.44161	5.3471	8.36494	0.35776	1.87085	0.297561	0.539348	0.810817	29.1048
AKNA ENSG00000106948	1.36397	0.796209	1.00736	1.18981	0.239141	0.0230999	0.0881209	0.217928	0.333809	0.884523
AKR1A1 ENSG00000117448	0.141435	0.781635	0.147133	1.69628	0.763003	2.17843	0.49147	0.561134	0.201651	0.357421
AKR1B1 ENSG00000085662	0.24874	3.64942	0.344825	0.300392	1.80317	0.276503	0.973848	0.601897	3.59865	0.643768
AKR1B10 ENSG00000198074	3.40719	5.9984	1.0477	3.34605	7.28417	1.42717	5.51297	0.279738	0.315609	2.52572
AKR1C1 ENSG00000187134	1.06707	0.770824	0.202704	0.574954	2.19947	1.12355	2.48208	0.520026	0.727532	0.144913
AKR1C2 ENSG00000151632	0.61661	2.55708	1.09622	0.366739	1.44004	3.10681	1.38182	0.274028	0.357177	0.426111
AKR1C3 ENSG00000196139	1.11321	1.51966	0.272599	1.72341	0.956903	33.9001	1.38919	1.33404	2.21381	5.42298
AKR1E2 ENSG00000165568	3.23623	2.00838	437.1	0.329204	0.370836	0.608884	7.19792	15.5492	6.93979	12.1749
AKR7A2 ENSG00000053371	0.366885	0.689129	0.985288	0.663833	0.186945	0.239388	0.468545	1.46284	0.619119	0.323325
AKR7A3 ENSG00000162482	0.0214868	2.16035	4.02447	0.215446	0.53071	1.99711	0.399633	0.471595	0.129574	0.228326
AKR7L ENSG00000211454	0.442711	10.1978	1.40388	1.19612	0.136814	0.610289	1.88683	0.249986	0.485647	3.35894
AKT1 ENSG00000142208	0.174684	0.0958213	0.28042	0.625661	0.872175	0.647986	0.436839	0.364904	1.64242	0.943469
AKT1S1 ENSG00000204673	0.116417	0.5901	0.364082	0.820077	1.12977	0.146251	3.75818	0.284105	0.345419	0.533341
AKT2 ENSG00000105221	0.320016	1.17342	2.60958	0.331342	0.826604	0.192501	0.917386	0.420801	0.978201	0.160461
AKT3 ENSG00000117020	2.14781	0.585307	0.565164	0.251709	0.104264	1.03435	1.87563	1.07874	1.47682	0.344246
AKTIP ENSG00000166971	0.55429	1.97712	1.15165	1.12164	2.57435	1.56502	0.269533	0.0528386	0.120711	37.1946
AL049794.1 ENSG00000280240	3.5881	0.691951	0.7988	1.84092	0.0265149	0.36179	3.24124	0.207478	0.808749	0.516448
AL049872.1 ENSG00000279963	1.82614	0.0404948	2.79108	6.43288	1.24411	14.4111	1.22145	3.53954	20.2622	17.8057
AL354828.1 ENSG00000279282	2.48414	19.1167	0.688123	1.98161	2.30088	1.34912	1.43366	8.70079	1.41811	10.8524
AL354828.2 ENSG00000280175	2.86625	1.01406	6.89432	2.45414	2.82572	0.291617	0.43085	0.468719	65.281	1.15106
AL356053.1 ENSG00000150076	0.634127	0.282517	0.0825812	3.16789	0.454981	134.721	3.51305	1.9813	1.1174	1.32812
AL358852.1 ENSG00000278899	97.7211	0.896901	0.972544	1.0691	0.199427	0.788359	0.185332	0.104165	1.3401	1.99138
AL365181.1 ENSG00000280316	9.87584	0.92535	0.404263	0.636714	1.18892	0.686524	0.38354	7.35864	1.79702	1.07179
AL513523.2 ENSG00000279767	2.53466	0.685023	9.41148	1.08144	0.588726	0.704565	1.15178	2.01926	4.43961	1.06663
AL589743.1 ENSG00000279508	0.857773	3.42437	7.96274	0.122438	0.188217	0.766567	3.35613	1.82285	0.519654	0.393372
ALAD ENSG00000148218	0.245779	0.0195075	0.846362	1.94609	0.111845	0.678359	0.418453	0.0925633	0.160991	1.92269
ALAS1 ENSG00000023330	1.51101	1.61112	0.0716157	0.246293	0.508146	1.38451	2.53165	1.58871	1.40182	0.266468
ALAS2 ENSG00000158578	0.332693	3.00368	4.36603	0.926982	0.723953	8.00757	8.15241	0.261246	1.54503	5.97323
ALB ENSG00000163631	3.49356	647.564	0.344244	7.11011	0.12091	7.33093	2.38785	0.95029	0.30966	5.28271
ALCAM ENSG00000170017	0.201506	0.337897	10.7375	0.113122	0.116969	0.877742	0.280082	0.865878	1.1812	0.611831
ALDH16A1 ENSG00000161618	0.285793	1.56094	1.1175	0.428205	1.24561	0.65835	0.333761	2.29227	1.15204	2.1316
ALDH18A1 ENSG00000059573	0.697368	0.150343	1.24061	1.03062	1.76865	0.449907	0.966578	1.17714	0.355373	0.0963061
ALDH1A1 ENSG00000165092	0.12826	0.413732	0.349763	3.7008	0.304574	1.13348	1.48996	0.811538	29.5706	0.251737
ALDH1A2 ENSG00000128918	0.337805	0.470731	1.51308	1.85336	0.306174	0.579434	0.617333	3.42156	0.059205	0.293809
ALDH1A3 ENSG00000184254	1.82594	0.0582652	2.35216	0.175637	0.372609	0.632088	1.03187	0.673849	0.266629	2.55002
ALDH1B1 ENSG00000137124	0.247878	1.02666	2.41833	0.0780305	5.91426	0.150011	0.860416	0.604115	0.419187	0.805374
ALDH1L1 ENSG00000144908	1.03924	0.408295	0.857256	1.26828	1.6335	0.66667	0.813936	0.227186	1.27957	0.685976
ALDH1L2 ENSG00000136010	3.68416	0.776718	0.0946228	0.558282	0.518626	0.24401	1.67654	0.322306	1.88226	0.553609
ALDH3A1 ENSG00000108602	1.7261	0.559348	1.01075	0.958561	1.23326	0.0590774	1.23816	41.4766	3.30269	0.121882
ALDH3A2 ENSG00000072210	1.67311	0.0485376	1.92825	0.421318	0.832649	0.824094	0.750025	1.08643	4.32631	2.2512
ALDH3B1 ENSG00000006534	6.51658	0.175278	0.601897	0.941244	1.36349	0.938049	4.41231	22.617	2.30291	7.92865
ALDH3B2 ENSG00000132746	2.54502	1.68608	0.31317	0.169373	0.52604	1.25836	0.585134	0.745857	1.09247	0.917781
ALDH4A1 ENSG00000159423	0.943141	1.49309	0.7564	0.256842	0.351103	0.557384	0.473162	0.951198	0.224396	0.6739
ALDH5A1 ENSG00000112294	2.0207	0.942891	34.3838	3.54974	0.919899	1.86079	1.32308	2.31618	3.16045	0.393739
ALDH6A1 ENSG00000119711	2.26639	0.520629	3.18434	0.548318	0.345881	3.82649	0.255314	0.466305	0.442571	0.348005
ALDH7A1 ENSG00000164904	0.729056	0.426106	0.0597087	0.479953	0.819748	5.20813	0.707278	0.47717	0.319322	0.285103
ALDH8A1 ENSG00000118514	2.43339	5.3131	10.7385	2.88927	0.908904	0.657051	0.473289	1.91011	4.20263	0.11269
ALDH9A1 ENSG00000143149	1.62274	0.624029	0.42511	2.77496	0.213337	1.71496	0.318447	0.278459	0.493592	1.32219
ALDOA ENSG00000149925	1.06226	1.66574	0.399813	0.30357	1.75861	0.801391	0.314283	0.713511	0.575023	0.67202
ALDOB ENSG00000136872	0.323005	0.0347504	8.60752	21.2228	4.12192	6.39231	9.10905	0.312579	0.592474	34.4104
ALDOC ENSG00000109107	0.602004	0.221148	2.92978	0.483549	0.296651	6.04398	0.51283	1.36729	2.35049	2.00797
ALG1 ENSG00000033011	2.53674	0.570691	1.19827	0.55944	2.33295	0.319538	1.04363	0.470435	0.724342	0.190339
ALG10 ENSG00000139133	1.19741	0.114066	1.80596	0.427021	3.79487	7.4294	81.8224	5.22185	5.00068	1.66211
ALG10B ENSG00000175548	6.13157	0.593154	0.39843	0.190181	1.22247	3.1956	1.30993	0.0889238	0.166928	0.440169
ALG11 ENSG00000253710	4.79163	0.774932	16.0494	6.14888	0.395555	3.22448	2.11263	1.03825	1.69502	3.11904
ALG12 ENSG00000182858	0.353517	0.236367	1.16895	0.987792	1.02514	2.95047	0.297568	0.571244	0.382902	0.0939355
ALG13 ENSG00000101901	0.462528	1.09774	3.05936	1.58141	0.969897	2.1295	3.84002	2.59957	0.741364	0.291169
ALG14 ENSG00000172339	0.472409	24.912	6.49061	0.758416	0.322369	1.84116	1.20406	2.30855	0.949852	1.29999
ALG1L ENSG00000189366	17.9896	0.544855	1.49378	0.892246	4.03638	0.762837	0.391481	1.74344	0.313388	0.167061
ALG1L2 ENSG00000251287	129.139	2.10404	1.38496	7.18019	0.581107	4.78685	2.27981	0.708262	0.17565	1.06392
ALG2 ENSG00000119523	0.573499	1.46742	0.861579	1.04692	0.140036	0.883959	2.47988	1.13524	0.458382	0.803993
ALG3 ENSG00000214160	1.02242	1.00545	1.03352	0.11442	0.28254	1.23349	3.21191	0.605067	0.709597	0.634567
ALG5 ENSG00000120697	0.303455	0.424767	1.48348	0.226703	1.63695	1.45926	0.87928	4.32693	0.441315	0.373319
ALG6 ENSG00000088035	0.229264	0.611067	2.59872	1.26489	0.84805	1.01723	0.237752	49.0371	2.13165	0.257481
ALG8 ENSG00000159063	0.656547	2.52426	1.2426	0.881152	1.48397	0.644857	0.881939	1.38045	0.387537	0.400494
ALG9 ENSG00000086848	1.13793	0.334149	1.4603	7.02624	0.966365	0.0562296	0.405333	0.899284	2.63698	0.455926
ALKBH1 ENSG00000100601	1.39843	0.824521	0.134171	0.820137	0.481093	2.85362	0.346914	2.35382	1.37527	0.896888
ALKBH2 ENSG00000189046	1.29638	0.849594	0.207028	1.73569	2.1303	0.0956065	0.683331	0.496414	0.758871	0.918894
ALKBH3 ENSG00000166199	0.449586	0.527008	3.63703	0.0346393	1.08667	2.25346	1.48804	0.149041	0.0648802	0.575932
ALKBH4 ENSG00000160993	1.40636	1.09547	0.29497	0.390816	0.998814	7.28464	0.287917	0.476247	0.97421	0.4712
ALKBH5 ENSG00000091542	1.67495	0.909654	0.182713	1.18425	0.068686	1.08661	2.56679	0.36946	0.500471	0.523275
ALKBH6 ENSG00000239382	0.446334	0.916173	1.55108	0.72571	0.506849	2.19812	3.40861	2.11747	2.39904	0.234635
ALKBH7 ENSG00000125652	0.200976	1.31472	0.594975	0.721898	1.2303	0.220763	1.80726	1.92229	1.43983	2.17911
ALKBH8 ENSG00000137760	0.436024	223.535	22.8356	14.701	0.415175	1.42806	0.484895	1.41922	2.35835	0.125038
ALMS1 ENSG00000116127	0.649218	3.26949	0.31874	0.719735	0.985604	1.98621	2.1888	1.92185	1.30465	0.153033
ALOX12 ENSG00000108839	1.4543	0.159446	2.34957	2.48612	0.839847	166.108	0.110952	3.68384	0.618044	158.075
ALOX12B ENSG00000179477	3.62587	1.02603	0.98522	3.02795	1.16643	0.583428	1.76295	4.16014	1.22956	1.93086
ALOX15 ENSG00000161905	0.833647	0.843071	3.72022	0.755072	0.522007	0.61901	0.457843	0.324075	1.20708	3.5472
ALOX15B ENSG00000179593	0.725406	4.10879	2.09753	0.262789	0.525394	0.422872	4.12727	1.3606	1.02555	3.02449
ALOX5 ENSG00000012779	1.41841	0.344381	0.349748	0.318935	1.35478	0.409498	0.551476	0.74524	10.287	1.281
ALOX5AP ENSG00000132965	0.555488	0.0319468	0.296173	1.09905	0.625094	0.198151	2.70872	0.061578	0.656548	0.420552
ALPK1 ENSG00000073331	0.632165	0.911352	0.954669	1.59929	0.0982396	0.622597	1.24912	0.0388033	1.49489	0.81466
ALPK3 ENSG00000136383	1.00002	0.198089	1.32904	0.336805	0.182627	12.4225	2.95588	1.29939	5.20814	0.496665
ALPL ENSG00000162551	2.99074	0.952501	1.46626	0.851448	1.20414	0.271364	0.145417	10.1586	0.394302	3.29843
ALS2 ENSG00000003393	0.454627	0.845328	0.115904	0.274766	1.65005	0.722418	0.432342	0.714818	0.277944	0.0390531
ALS2CL ENSG00000178038	1.94673	1.88789	0.25447	0.427307	0.175414	0.584552	0.328998	0.12411	1.06086	3.5023
ALS2CR11 ENSG00000155754	0.450535	1.16414	1.46361	12.2001	20.4799	2.92265	83.4735	2.58926	1.33991	6.79585
ALX3 ENSG00000156150	0.535943	2.66361	2.02088	4.06353	1.30107	0.509012	0.206903	17.1808	0.165093	1.39682
ALYREF ENSG00000183684	0.233207	2.35664	0.25208	0.97093	0.763188	3.431	1.16662	0.0829878	3.0989	0.275515
AMACR ENSG00000242110	0.107097	1.09984	0.787103	1.40196	0.314932	2.70622	0.76481	0.805259	3.31795	0.392075
AMBP ENSG00000106927	1.24203	2.22908	6.97913	1.11391	2.23926	31.607	1.13908	2.41126	26.0888	1.02311
AMBRA1 ENSG00000110497	0.955601	1.03752	1.90057	0.217397	0.759461	4.3666	0.767512	3.37065	1.55257	0.424577
AMD1 ENSG00000123505	0.97912	0.0201247	0.103714	0.553218	0.330457	0.107329	0.557826	10.6196	0.761422	0.117338
AMDHD1 ENSG00000139344	0.847593	0.551148	0.189317	4.54715	8.6679	6.52914	1.07374	1.22115	20.354	3.61223
AMDHD2 ENSG00000162066	4.28886	0.348273	0.269316	0.763527	0.117727	0.991416	2.84003	2.80078	0.146731	0.0539972
AMELY ENSG00000099721	1.16663	5.65874	1.96595	2.46192	3.72359	2.03282	6.03984	0.457996	0.599152	16.4932
AMER1 ENSG00000184675	2.2982	0.0218462	6.23133	0.647503	4.81615	1.53697	0.223944	1.29676	0.856018	0.458283
AMER2 ENSG00000165566	0.969125	0.878649	0.486388	4.85236	0.274036	0.164732	1.15829	9.57946	6.72853	5.60508
AMER3 ENSG00000178171	0.807923	1.86349	1.80801	0.393502	0.106033	0.132274	1.3689	2.56321	2.28147	10.2072
AMFR ENSG00000159461	0.75559	0.55628	0.0482973	0.102237	1.08453	2.80323	1.8172	0.0609851	0.490331	1.49132
AMH ENSG00000104899	0.358882	0.787072	1.75197	0.767862	0.268445	1.01894	1.19439	1.76534	0.521503	0.547896
AMHR2 ENSG00000135409	2.46097	0.900354	8.01537	0.757896	41.559	0.670826	9.88052	3.58858	0.261328	0.412491
AMIGO1 ENSG00000181754	0.354267	0.282708	2.07531	0.135345	0.565863	0.196396	1.20628	1.36562	1.10589	1.63186
AMIGO2 ENSG00000139211	2.83961	0.617504	0.31627	2.91465	7.25254	1.46995	4.71116	4.58106	2.33556	0.945262
AMIGO3 ENSG00000176020	35.4153	1.92148	1.7738	0.146535	0.210855	16.7712	0.113893	2.84605	0.380824	0.530306
AMMECR1 ENSG00000101935	0.255075	2.99226	1.12308	0.347106	2.44958	6.84699	3.46765	2.15395	0.20914	0.31225
AMMECR1L ENSG00000144233	0.661314	1.47955	1.11952	0.194722	1.56551	4.49037	0.718351	0.651115	1.41603	4.13409
AMN ENSG00000166126	3.32009	2.22995	0.319122	3.78619	12.806	6.21384	0.7273	7.99604	0.87084	0.379722
AMN1 ENSG00000151743	0.897644	2.64542	3.21095	0.428246	0.422067	0.396285	0.196458	0.0760742	2.38342	0.185693
AMOT ENSG00000126016	0.667155	0.396226	0.549889	1.08473	0.890689	0.330278	2.41831	2.31096	1.24556	4.79692
AMOTL1 ENSG00000166025	0.194652	0.34868	0.809128	2.72333	3.0282	0.334807	1.47202	0.474314	0.580131	0.411613
AMOTL2 ENSG00000114019	1.19298	0.868916	0.411121	1.26565	2.33542	0.0248545	1.67362	0.392468	0.283808	2.24022
AMPD1 ENSG00000116748	39.8775	3.64466	1.57373	6.12976	5.0783	3.11171	1.00201	1.3899	0.438955	5.62853
AMPD2 ENSG00000116337	1.01118	0.739758	1.1819	0.527386	2.26653	0.948352	3.95616	0.347374	0.494489	1.86616
AMPD3 ENSG00000133805	1.4701	0.529962	0.162702	1.54165	0.29224	0.689289	0.557233	0.677249	1.6995	0.316856
AMPH ENSG00000078053	0.586558	1.09656	6.12152	0.679435	1.03775	4.97228	2.16919	0.628402	0.884292	1.64246
AMT ENSG00000145020	0.251038	4.83371	5.15678	1.12917	2.07949	4.85463	0.905261	0.211468	2.17312	104.627
AMTN ENSG00000187689	1.35874	1.83318	1.39694	0.259313	1.99151	0.279383	0.17506	0.824981	1.16973	1.6462
AMY1A ENSG00000237763	3.81994	0.308064	1.87253	1.64443	0.32156	0.603864	0.440036	6.47154	2.15821	9.41137
AMY1B ENSG00000174876	0.91749	1.4702	0.138958	8.01072	0.549108	2.84315	0.277043	0.301879	0.557645	0.686398
AMY1C ENSG00000187733	8.66451	6.85564	3.23207	12.0584	0.412061	1.71214	3.50485	0.143018	0.955951	0.380692
AMY2A ENSG00000243480	0.215502	0.431777	7.1434	0.0776471	0.30405	0.404086	0.928629	3.041	0.0514759	2.52459
AMY2B ENSG00000240038	0.407882	1.02836	1.6301	1.66292	0.920588	0.997403	0.442549	0.0846081	1.58139	1.91763
AMZ1 ENSG00000174945	7.17117	1.3441	0.293084	2.5095	3.47091	0.733484	1.26834	4.75879	1.32607	13.6764
AMZ2 ENSG00000196704	0.430485	0.606213	0.268793	1.83968	1.41165	2.99674	0.0501088	1.28319	0.936912	1.86441
ANAPC1 ENSG00000153107	0.955472	1.24493	0.810947	1.12836	0.112812	0.117431	1.60183	1.87172	0.271001	2.25573
ANAPC10 ENSG00000164162	0.287341	0.852919	0.333021	3.77047	8.51866	0.329804	1.36201	0.157518	0.571397	1.12308
ANAPC11 ENSG00000141552	0.359153	0.290919	1.80219	3.98468	2.66831	0.666766	0.219829	1.4052	0.740449	0.516509
ANAPC13 ENSG00000129055	1.35866	1.7423	0.526467	1.70829	0.779509	0.0576194	0.898447	0.791043	2.43122	0.0776115
ANAPC15 ENSG00000110200	0.677989	0.468647	0.943424	0.855682	1.03158	0.580434	0.615222	0.205277	0.744582	0.0734606
ANAPC16 ENSG00000166295	1.35447	0.804424	2.53846	0.680551	0.882577	0.403161	0.688891	0.225448	1.39683	1.57417
ANAPC2 ENSG00000176248	0.256618	0.286365	6.87015	0.321683	1.18894	1.3667	0.574432	0.549172	1.53991	1.37757
ANAPC4 ENSG00000053900	3.91039	2.83789	1.33883	0.932131	0.431566	1.33244	0.201941	0.264054	0.259748	0.749152
ANAPC5 ENSG00000089053	1.31164	0.0600398	0.0471823	0.350714	1.1136	0.216458	0.543136	0.745382	4.36317	1.84842
ANAPC7 ENSG00000196510	1.05809	0.46111	1.03971	2.35206	0.113134	1.32133	2.03896	0.143599	0.729682	0.598606
ANG ENSG00000214274	1.03361	0.469263	0.372369	0.30321	1.39628	1.01254	2.16875	0.649484	0.517299	0.0870046
ANGEL1 ENSG00000013523	0.504308	2.27628	2.2153	0.915464	0.236381	0.521047	0.499919	2.55125	1.61736	0.695499
ANGEL2 ENSG00000174606	2.73288	0.403033	0.929935	6.70291	0.540416	1.44591	0.809844	19.9883	1.80357	1.11643
ANGPT1 ENSG00000154188	1.70117	0.698397	0.456537	1.53342	1.57281	0.259494	0.969317	0.905393	0.459578	0.325837
ANGPT2 ENSG00000091879	36.1038	4.69183	3.31191	2.42879	2.13196	0.565853	1.14646	1.2265	0.176612	7.54247
ANGPT4 ENSG00000101280	1.38731	0.205319	26.9702	2.19289	0.444671	1.4585	19.5637	0.633945	1.0315	1.44723
ANGPTL1 ENSG00000116194	0.57747	5.85438	0.0891797	0.303035	0.354424	166.464	1.1161	2.31354	7.9038	6.34955
ANGPTL2 ENSG00000136859	0.338133	1.5656	0.632979	2.18783	0.195504	0.59283	2.41002	2.39932	0.501072	1.33641
ANGPTL4 ENSG00000167772	0.305623	3.16464	2.86932	0.277447	7.47023	1.35071	0.809939	0.713445	2.39115	0.926999
ANGPTL6 ENSG00000130812	0.857038	17.8348	3.27609	2.12161	8.79272	7.83549	39.8645	1.14651	0.1765	0.767375
ANGPTL7 ENSG00000171819	1.36169	1.86054	2.85621	0.234942	10.7688	1.13425	0.241166	1.8274	0.49267	3.40321
ANK1 ENSG00000029534	0.492862	0.231957	1.7737	3.33916	0.190172	0.179948	0.0718824	0.69135	0.857257	17.5101
ANK2 ENSG00000145362	1.98384	0.11012	0.301995	1.98994	1.54325	1.22142	1.0264	0.654331	3.54514	0.367661
ANK3 ENSG00000151150	1.10476	1.67166	1.70953	0.713351	1.80459	0.449692	1.87578	0.21013	1.24936	4.14491
ANKAR ENSG00000151687	0.337209	0.531631	0.355388	0.305506	1.22562	0.308854	24.5359	10.1487	0.485948	1.91727
ANKDD1A ENSG00000166839	4.53302	6.95166	3.72727	0.0808472	10.0317	1.46359	0.590104	0.507863	0.91268	1.66926
ANKDD1B ENSG00000189045	1.02638	3.28963	1.1218	0.554438	0.671631	0.761677	1.01021	3.235	1.92883	2.68084
ANKEF1 ENSG00000132623	1.36585	0.379125	2.95363	2.05674	0.416911	0.580978	0.00599239	1.55527	1.19238	3.42975
ANKFN1 ENSG00000153930	0.828106	3.18674	7.32674	0.231109	6.16374	3.39746	21.1767	120.163	28.1523	26.6262
ANKFY1 ENSG00000185722	1.48699	1.06917	0.343758	0.221006	0.904645	1.42875	0.741267	0.731588	2.22646	0.337848
ANKH ENSG00000154122	0.782135	4.93049	0.317381	0.39814	1.74088	1.09655	0.114339	1.57804	1.44332	0.647122
ANKHD1 ENSG00000131503	4.80975	0.3887	0.872836	3.56389	0.225674	0.542798	0.262105	0.607518	2.37101	1.52903
ANKHD1-EIF4EBP3 ENSG00000254996	2.09186	0.408889	1.58242	1.21815	0.916062	2.04668	0.0480531	2.4614	1.60599	0.344818
ANKIB1 ENSG00000001629	0.623887	10.0619	0.533154	1.92857	0.939268	0.697238	0.377083	0.225449	1.62102	1.34836
ANKK1 ENSG00000170209	1.59468	1.51013	2.42664	1.12929	0.377592	0.455693	1.13734	6.49301	0.16291	1.48477
ANKLE1 ENSG00000160117	0.312746	6.09935	3.44903	7.60429	0.139749	1.37774	3.34666	0.571412	0.212619	13.9375
ANKLE2 ENSG00000176915	0.190937	3.57929	4.35973	0.261429	1.97449	0.195266	2.36464	1.65622	0.679569	2.05027
ANKMY1 ENSG00000144504	0.162413	0.472645	2.07195	0.491108	0.527271	1.72297	0.451273	0.285114	0.117013	0.0904901
ANKMY2 ENSG00000106524	0.334337	0.415527	0.709229	1.01144	1.22196	0.910767	1.47288	4.46179	3.37126	3.1816
ANKRA2 ENSG00000164331	0.307124	0.924884	0.835926	1.07151	0.407722	1.98315	0.990435	1.1318	0.692066	0.136157
ANKRD10 ENSG00000088448	2.15256	0.511731	0.667177	0.245193	0.140009	0.276781	0.167251	0.46906	0.607843	0.316882
ANKRD11 ENSG00000167522	2.33817	0.667832	1.6382	0.153514	0.87656	1.45818	1.75582	0.423646	0.488709	1.72086
ANKRD12 ENSG00000101745	1.24127	1.6348	0.352344	0.693095	1.04773	0.433588	0.70925	2.72641	0.376506	22.306
ANKRD13A ENSG00000076513	0.233048	0.378522	0.153498	1.38266	0.301666	0.810033	0.548982	1.55351	4.93337	0.812618
ANKRD13B ENSG00000198720	0.987991	2.61881	0.821946	0.832784	0.799641	0.357854	0.353004	0.873588	0.567669	0.843102
ANKRD13C ENSG00000118454	1.13154	0.27401	0.78919	2.04559	1.01116	0.560868	0.947638	1.02157	2.0346	2.99228
ANKRD13D ENSG00000172932	2.23315	0.205839	2.65702	0.760196	0.124069	0.593813	2.37039	1.25321	0.618627	0.800013
ANKRD16 ENSG00000134461	1.27188	0.942074	0.642653	0.862263	0.435952	0.580723	0.498743	1.19966	0.240813	0.235558
ANKRD17 ENSG00000132466	1.34637	3.4966	0.845738	1.97514	2.74725	0.327822	0.344965	11.43	1.49338	1.47086
ANKRD18A ENSG00000180071	0.347629	3.98898	0.738043	10.678	66.8835	7.74937	4.75813	2.05492	25.4502	1.34859
ANKRD18B ENSG00000230453	1.29493	0.792756	24.1431	0.351881	0.263487	0.63337	1.25169	25.624	44.6478	7.6427
ANKRD2 ENSG00000165887	1.57944	3.84577	2.21502	8.77681	4.39519	26.9971	2.21083	3.03351	7.98355	2.30346
ANKRD20A1 ENSG00000260691	3.0595	0.589233	0.415909	2.01811	0.508206	1.25638	0.0754474	13.4981	0.298929	8.35002
ANKRD20A2 ENSG00000183148	1.62417	0.0805726	15.8494	0.650315	2.44205	1.11997	3.27518	0.670526	0.163226	16.5664
ANKRD20A3 ENSG00000276203	1.88932	0.846639	0.353135	3.39903	2.15174	0.273326	0.0788353	1.15691	0.886896	1.33291
ANKRD20A4 ENSG00000172014	2.31904	1.48832	0.649688	0.0807839	0.618701	2.96124	0.257298	0.805393	0.573165	0.245445
ANKRD22 ENSG00000152766	0.584615	3.89879	2.47243	2.40941	1.31598	5.54278	2.28738	4.1906	0.167543	0.769872
ANKRD23 ENSG00000163126	0.989741	3.97872	0.822599	7.86528	2.6454	1.16118	0.255023	0.311726	0.707913	2.83905
ANKRD24 ENSG00000089847	3.22567	1.70692	8.06562	0.149181	0.287757	0.485088	0.302814	1.73293	6.4567	0.301538
ANKRD26 ENSG00000107890	0.463573	0.376675	7.96615	0.178161	0.689401	1.13132	0.769565	6.77019	1.05535	0.972466
ANKRD27 ENSG00000105186	1.33809	0.803142	0.615903	0.365155	0.470319	0.71608	0.0523862	0.504804	2.03353	0.180063
ANKRD28 ENSG00000206560	1.77429	2.29427	1.11595	0.14087	7.77306	0.774136	0.349051	2.28929	2.58751	1.52697
ANKRD29 ENSG00000154065	3.40606	0.276351	0.0390303	1.38894	7.55919	0.0922975	22.7438	0.798123	1.23505	2.60523
ANKRD30BL ENSG00000163046	47.5529	2.34345	1.70024	0.528209	97.2192	0.645671	4.21693	0.391824	8.41831	0.388171
ANKRD33B ENSG00000164236	0.0923494	0.234669	0.248145	0.701918	3.75077	0.112548	1.28038	8.31775	2.14788	0.118999
ANKRD34A ENSG00000272031	0.159299	0.216703	1.86762	0.838542	0.291553	0.799173	10.9977	0.202757	0.626576	1.64858
ANKRD34B ENSG00000189127	3.09844	5.83048	4.20263	9.9084	0.193584	16.7844	0.837226	20.2843	0.739172	0.739192
ANKRD35 ENSG00000198483	0.480994	0.0994514	1.1431	0.485714	1.02309	0.936248	1.36124	0.420934	0.126659	6.58777
ANKRD36 ENSG00000135976	0.371267	1.99276	2.61228	2.23119	3.94341	1.41587	0.0574748	0.195456	0.660435	16.2025
ANKRD36B ENSG00000196912	0.0243192	3.92676	0.575805	1.00339	0.322456	5.68607	1.73562	3.31715	15.3942	0.400046
ANKRD36C ENSG00000174501	5.60187	45.9744	3.63993	1.55585	0.614178	9.07247	4.66011	3.61178	16.544	3.35172
ANKRD37 ENSG00000186352	4.18962	0.552039	0.926211	0.178159	0.707916	3.4058	0.545917	0.104322	0.499997	0.30322
ANKRD39 ENSG00000213337	1.0164	0.0959371	0.130705	4.97077	0.239181	0.353251	0.217184	5.66732	0.195638	1.04666
ANKRD40 ENSG00000154945	1.04037	0.260108	0.599774	0.3572	6.20135	1.19417	0.610382	0.195583	0.623029	0.850775
ANKRD42 ENSG00000137494	0.222513	0.497532	0.526391	1.23457	0.0762929	0.0782215	0.174774	2.55107	0.552106	0.217771
ANKRD44 ENSG00000065413	1.61625	1.31577	1.9901	0.06404	0.0240581	29.155	0.0958428	0.788792	1.16556	4.78373
ANKRD46 ENSG00000186106	0.0801306	1.36666	0.283103	0.193851	0.688786	2.61142	2.08934	2.22423	1.00547	1.75426
ANKRD49 ENSG00000168876	0.0852514	1.34369	9.1212	2.04499	1.3796	0.402289	2.61038	0.39412	1.04302	0.131303
ANKRD50 ENSG00000151458	0.145143	0.32015	0.352766	2.84082	3.02833	0.224721	0.734557	2.5026	0.1614	1.13892
ANKRD52 ENSG00000139645	0.398014	1.0219	0.789688	0.958175	0.479188	0.611975	0.872845	0.063104	0.264177	1.64179
ANKRD53 ENSG00000144031	0.353956	1.33053	1.52124	0.278656	0.883159	1.61653	3.62951	2.40714	1.18548	6.10402
ANKRD54 ENSG00000100124	2.57215	0.201075	0.529164	1.08135	0.356472	1.68351	1.2697	2.11963	1.18777	0.190703
ANKRD6 ENSG00000135299	0.153903	6.79757	11.5184	54.1282	2.51631	0.596156	2.12177	0.286032	2.28817	1.71074
ANKRD62 ENSG00000181626	2.14995	0.130655	0.977088	21.8381	0.126573	1.87321	27.2248	4.15817	0.657102	0.464467
ANKRD65 ENSG00000235098	2.68768	2.4283	2.58835	0.109909	0.70132	0.821483	1.21335	2.21321	0.953832	1.75864
ANKRD66 ENSG00000230062	1.72091	31.6658	10.689	9.85877	1.19883	0.640958	0.559473	0.350785	102.19	0.0895604
ANKRD9 ENSG00000156381	3.79861	0.123927	1.55875	1.76452	2.65363	3.47975	2.28554	0.764385	0.304007	0.658009
ANKS1A ENSG00000064999	1.50336	6.39361	0.255524	1.38099	0.145052	0.832823	2.79753	0.911181	3.35964	2.31992
ANKS1B ENSG00000185046	50.9069	1.91398	2.69986	0.200109	1.56532	1.28859	1.64486	0.282403	3.03847	1.04198
ANKS3 ENSG00000168096	1.64615	0.817938	0.941889	1.19791	3.34362	0.27887	1.93188	0.407583	0.290794	0.346832
ANKS6 ENSG00000165138	0.465535	0.371457	0.26851	0.627303	0.213801	0.960245	1.45054	0.0405769	0.758901	1.95246
ANKZF1 ENSG00000163516	0.169391	0.406331	0.753309	0.0931768	0.887809	0.873529	0.588971	3.70434	0.591138	0.999525
ANLN ENSG00000011426	3.52992	1.13609	3.35769	0.48239	2.66501	3.23308	9.59436	3.40178	0.487768	2.07799
ANO1 ENSG00000131620	0.686892	0.46085	0.354867	2.27289	0.236843	1.34178	0.217962	4.35415	1.614	2.05949
ANO10 ENSG00000160746	0.414917	0.820511	0.405788	2.50484	0.636848	0.344135	0.152865	0.907065	0.528454	0.839873
ANO2 ENSG00000047617	233.645	0.097545	0.0655005	2.8404	0.147539	2.91701	23.9952	97.0328	1.53807	15.0817
ANO3 ENSG00000134343	2.59921	1.93992	5.5123	0.317086	1.22684	0.155473	0.0326938	0.196328	4.38451	11.8675
ANO4 ENSG00000151572	0.404789	1.4223	0.409356	0.179881	0.418163	1.41826	0.159974	5.94238	0.492633	0.158236
ANO5 ENSG00000171714	1.55947	0.992047	0.737401	1.61365	0.0840407	6.65516	0.421175	0.17751	2.6109	1.3972
ANO6 ENSG00000177119	7.03953	3.16742	0.928027	0.954236	3.42055	0.359853	0.352335	0.648516	4.88868	0.568715
ANO7 ENSG00000146205	1.31063	2.38422	0.142533	1.23456	0.434507	1.21073	2.93484	0.375928	0.303157	0.981832
ANO8 ENSG00000074855	3.31447	1.48416	0.405317	0.185876	0.995567	0.0806238	2.06937	0.271357	5.10801	0.182274
ANO9 ENSG00000185101	0.658279	0.288148	0.752948	2.07426	0.543423	1.34248	1.17329	1.46958	0.119866	0.590999
ANOS1 ENSG00000011201	0.668483	0.886894	0.349371	19.249	0.990554	0.97626	0.960534	0.859355	0.188331	1.97206
ANP32A ENSG00000140350	0.11528	1.61552	2.16657	0.700397	0.209954	0.372687	0.301911	1.24362	0.465028	0.843505
ANP32B ENSG00000136938	0.230707	2.37008	0.749495	0.190415	2.23692	1.14608	0.961429	0.548196	0.548609	1.8159
ANP32E ENSG00000143401	2.10628	1.11227	0.740584	1.47926	2.66179	0.827794	0.135224	7.86455	0.433551	1.17295
ANPEP ENSG00000166825	0.283999	0.359381	0.813416	4.87416	12.2769	2.19931	0.115991	2.26967	5.07266	1.80318
ANTXR1 ENSG00000169604	1.04731	1.39085	1.04359	0.995567	0.146198	0.278488	0.768127	0.555437	0.526167	1.48648
ANTXR2 ENSG00000163297	0.294845	0.981076	0.15872	0.588691	0.248188	0.762689	1.42247	1.04131	2.28683	2.02984
ANXA1 ENSG00000135046	3.04221	0.0973526	0.4647	2.46177	1.52413	1.66079	0.971586	0.241205	1.71641	0.779469
ANXA11 ENSG00000122359	1.12821	0.601892	0.707156	0.377718	0.487818	1.51424	0.597721	0.802767	0.951977	3.96305
ANXA13 ENSG00000104537	0.414135	0.0848243	1.42603	3.24865	2.45867	0.813413	54.8115	1.40034	0.427748	18.1033
ANXA2 ENSG00000182718	0.10962	0.952711	0.798944	0.686885	0.269404	1.19598	0.739661	1.376	0.879525	1.49246
ANXA2R ENSG00000177721	0.697632	0.698293	0.0297089	0.594174	0.871045	0.63387	0.0718478	1.8328	1.59538	1.01834
ANXA3 ENSG00000138772	1.21573	2.41775	1.63063	1.56925	1.06255	1.45162	1.10145	0.129173	0.237097	4.11661
ANXA4 ENSG00000196975	5.7262	0.539083	0.975598	0.730174	0.808423	0.43894	0.53492	0.261347	2.39107	0.0971748
ANXA5 ENSG00000164111	1.60356	4.09934	0.874043	3.386	0.0997143	0.578045	2.09905	0.27779	1.58184	0.51457
ANXA6 ENSG00000197043	1.19863	0.841476	0.461276	0.762252	1.39089	3.89019	0.27258	0.928513	2.57919	0.331481
ANXA7 ENSG00000138279	0.238181	1.55072	0.106828	0.581265	0.402682	1.12912	0.227521	3.24502	4.00917	0.41679
ANXA8 ENSG00000265190	4.47883	0.73849	1.44633	2.58956	55.889	0.822105	0.141921	0.150741	0.828133	417.827
ANXA8L1 ENSG00000264230	1.12092	0.636259	0.37979	1.35613	4.07459	0.91966	1.60573	0.605369	3.76994	0.0752863
AOAH ENSG00000136250	3.26318	1.36028	0.122153	1.09266	0.648553	0.491305	0.403971	4.31777	1.13692	0.969394
AOC1 ENSG00000002726	0.0372619	1.18751	1.97306	0.847298	3.24953	9.6565	2.00223	0.212888	1.65692	0.315842
AOC2 ENSG00000131480	0.749919	0.948265	6.39974	0.168954	1.15351	0.457338	16.1572	1.77543	0.409155	2.5046
AOC3 ENSG00000131471	3.38334	0.287565	2.29849	1.78045	2.23413	1.47666	5.52458	0.14909	0.360774	0.0571728
AOX1 ENSG00000138356	0.694705	1.0456	1.98929	6.11246	1.18747	0.426654	1.12869	0.189807	0.162129	0.843225
AP000275.65 ENSG00000265590	1.01676	0.326886	0.53827	6.51033	1.1397	9.27236	0.0876805	0.531944	34.6792	0.732273
AP000350.10 ENSG00000251357	1.41949	0.747452	5.06526	1.24121	4.49369	0.368069	0.556065	0.156912	0.726066	0.972511
AP000769.1 ENSG00000279576	7.45194	0.253621	0.824049	0.599003	0.47089	1.0941	1.3178	0.117475	0.335477	1.8303
AP000866.1 ENSG00000279342	0.258363	1.57014	1.82565	4.44199	0.449296	21.7508	3.30582	0.073775	4.16526	6.46403
AP006285.2 ENSG00000278919	4.89783	3.98306	2.03381	1.0173	1.0047	3.82093	0.941886	0.309132	0.517345	1.04413
AP1AR ENSG00000138660	1.26967	1.83484	1.45331	1.46414	1.56215	2.97243	0.562444	4.23119	0.462787	2.20634
AP1B1 ENSG00000100280	0.261728	1.10686	0.0744585	0.253788	0.432367	2.95234	1.50482	0.617616	2.84031	1.51961
AP1G1 ENSG00000166747	0.814124	3.61632	4.33058	1.05449	0.162013	0.516675	0.392852	3.3963	0.44928	0.320185
AP1G2 ENSG00000213983	1.25855	1.41079	0.0123188	1.46641	0.791588	0.875729	0.801532	0.678914	1.56096	0.863984
AP1M1 ENSG00000072958	2.32693	0.896349	1.22049	0.509162	0.376495	0.0812412	0.111547	0.121844	1.03909	1.09451
AP1M2 ENSG00000129354	6.53004	1.03986	2.48335	0.0677754	0.506495	0.795681	0.740763	0.0905785	0.307231	0.366586
AP1S1 ENSG00000106367	0.193862	0.974167	0.123086	0.0868103	0.682811	2.11972	0.258948	0.504139	1.16764	2.06147
AP1S2 ENSG00000182287	0.528292	1.70311	0.634204	0.03804	5.05046	0.529345	6.08491	1.81076	0.882479	2.97457
AP1S3 ENSG00000152056	1.24214	0.410568	0.393493	0.292331	0.516591	2.1227	4.07442	2.62754	0.962414	54.1826
AP2A1 ENSG00000196961	0.961567	0.119679	0.551699	0.8733	0.755434	2.42305	1.5537	0.722099	0.569904	0.722634
AP2A2 ENSG00000183020	2.64149	0.105034	0.146271	4.25659	0.0788844	2.4908	0.131684	0.388327	0.910675	0.258009
AP2B1 ENSG00000006125	1.10446	0.488783	0.335008	0.395162	1.45745	0.369575	2.56292	0.512653	2.0718	0.0650135
AP2M1 ENSG00000161203	2.50247	0.940653	2.63689	0.846179	0.125801	1.04727	1.38358	0.870824	0.197294	0.906369
AP2S1 ENSG00000042753	0.433591	2.15238	0.186031	0.79557	0.109613	1.04356	0.599819	1.21172	0.184543	2.26454
AP3B1 ENSG00000132842	3.54924	0.219731	3.76576	0.0933307	0.290641	0.898943	0.262599	0.391215	9.81119	1.71896
AP3B2 ENSG00000103723	0.281701	219.271	0.374898	1.31095	3.54702	0.659246	0.853114	17.8573	2.0508	0.253493
AP3D1 ENSG00000065000	0.153496	0.443514	0.450814	0.495265	0.500688	0.21631	0.317115	0.35633	1.15956	0.998625
AP3M1 ENSG00000185009	0.877491	0.799205	50.7897	0.088431	4.06244	4.77817	0.136963	0.790736	1.09565	0.946196
AP3M2 ENSG00000070718	0.178795	3.87557	0.134805	0.730592	3.79471	0.787935	0.650685	1.30398	0.838405	0.369474
AP3S1 ENSG00000177879	0.877768	0.523438	0.985573	0.895292	0.639059	0.571227	0.844431	4.79433	3.62284	1.10544
AP3S2 ENSG00000157823	1.1396	0.418029	0.476547	0.314545	1.6282	0.552167	1.05036	0.200156	1.1549	0.918215
AP4B1 ENSG00000134262	1.39104	1.64039	0.484681	2.83863	2.28333	1.18592	0.212026	0.58707	0.241497	0.395438
AP4E1 ENSG00000081014	0.450852	8.54456	5.0916	0.238693	4.29575	1.98934	1.08383	1.02807	7.22302	3.76034
AP4M1 ENSG00000221838	0.451689	0.792497	1.84351	0.170079	0.629761	1.02361	0.742606	0.139277	1.23119	0.973398
AP4S1 ENSG00000100478	0.3502	0.57355	1.09754	0.601215	0.751625	1.26301	0.100305	0.456525	0.110281	0.393557
AP5B1 ENSG00000254470	0.817536	1.38451	2.8494	2.80314	4.28059	0.965009	3.0131	2.07354	1.26795	1.73018
AP5M1 ENSG00000053770	0.315732	0.436555	0.412126	0.128717	0.382222	0.148748	0.231153	1.22921	1.41847	2.3703
AP5S1 ENSG00000125843	0.60671	0.354691	2.9567	1.02651	1.84047	0.536815	0.0746648	0.88985	1.16625	3.45511
AP5Z1 ENSG00000242802	0.592427	0.519117	0.226507	2.48538	3.28707	0.182598	0.522205	0.76598	0.68141	3.73484
APAF1 ENSG00000120868	0.203097	1.18772	14.3335	0.547406	0.899958	1.6382	0.621495	0.172294	13.9632	0.889258
APBA1 ENSG00000107282	0.311457	0.302191	1.825	2.66349	2.34615	1.47006	0.291553	1.09052	1.97351	6.29053
APBA2 ENSG00000034053	3.91603	0.925601	2.34014	0.514486	1.17833	0.11477	9.73812	0.526592	0.840764	0.232241
APBA3 ENSG00000011132	0.26128	0.452446	2.70898	1.45777	0.682211	0.340643	2.40652	0.582109	0.550806	0.594433
APBB1 ENSG00000166313	1.27689	0.825872	1.17572	0.744297	1.52337	3.47573	1.2874	0.270668	0.677046	0.329463
APBB1IP ENSG00000077420	8.80056	0.703717	0.867887	1.74203	0.197876	5.53389	2.85451	0.956752	0.223988	1.44761
APBB2 ENSG00000163697	0.770255	2.76397	1.14175	2.27375	1.03514	0.944133	0.261119	1.18519	0.469251	1.14907
APBB3 ENSG00000113108	0.427658	0.750924	0.988753	1.93907	0.486718	0.617345	3.6926	0.712214	1.77929	3.42292
APC ENSG00000134982	1.47151	0.691611	0.136588	3.54773	0.327558	0.799203	0.992938	0.128555	2.46636	1.56106
APCDD1 ENSG00000154856	0.255185	0.671764	0.71864	0.292461	49.5898	0.727804	0.831291	3.13646	2.85708	0.261682
APCDD1L ENSG00000198768	7.31478	0.058059	0.104176	1.10017	2.46246	0.562399	0.294568	0.469486	0.575054	1.11381
APEH ENSG00000164062	0.115994	0.231915	0.729366	1.44826	1.15388	0.129106	2.31353	0.39086	0.0927398	5.89684
APELA ENSG00000248329	0.286917	0.555627	26.1046	0.254535	0.0846114	1.08295	0.272549	3.32073	1.26801	1.76154
APEX1 ENSG00000100823	1.18704	0.158795	0.489418	0.399144	0.172896	0.927288	0.187168	0.622793	0.687817	1.38697
APEX2 ENSG00000169188	1.08477	1.64807	6.53018	0.519236	0.522823	2.10311	0.203265	1.21214	2.71168	1.68004
APH1A ENSG00000117362	0.928748	0.693107	1.63052	0.263818	0.0641164	1.82614	1.74594	0.261032	0.13262	0.087308
APH1B ENSG00000138613	0.602234	0.117719	0.435415	0.405353	0.255015	1.04061	0.584249	0.531635	2.29789	0.632066
API5 ENSG00000166181	1.69881	1.97525	2.53348	2.76853	0.578401	0.569577	1.3646	2.1721	1.43292	0.526157
APIP ENSG00000149089	10.0874	1.33913	0.138243	2.97861	3.489	0.649261	4.66958	0.372243	5.60475	0.625996
APITD1 ENSG00000175279	0.254808	0.340158	3.37854	0.836124	0.57769	2.98145	2.57463	0.382199	0.411327	3.21917
APITD1-CORT ENSG00000251503	1.8092	0.625685	2.51457	0.923512	0.690698	2.94822	0.515249	0.347099	0.454432	1.77822
APLF ENSG00000169621	0.193892	1.93451	13.8793	3.58824	0.407087	0.550414	16.8483	11.4877	0.471382	0.245138
APLN ENSG00000171388	3.06857	4.56965	0.315157	1.9437	0.509788	0.0164888	1.79558	0.947767	0.610317	4.98166
APLNR ENSG00000134817	0.773209	0.389789	1.05493	1.46892	0.589108	1.1724	18.5269	0.792179	1.4443	0.723923
APLP1 ENSG00000105290	0.189007	2.30016	17.7911	4.01606	6.1433	1.81806	2.24377	2.25917	0.697583	2.19193
APLP2 ENSG00000084234	0.306892	0.55201	1.34114	0.837269	0.389978	0.60861	0.890361	0.948127	0.547031	3.12077
APMAP ENSG00000101474	0.811558	0.365173	0.0586918	0.224217	1.88522	0.250602	0.570326	0.301877	3.36728	2.01515
APOA1 ENSG00000118137	0.151892	0.874535	1216.78	0.0393984	1.5411	24.1383	2.19511	0.0838281	6.7791	0.0450965
APOBEC3A ENSG00000128383	20.6621	0.0326102	2.08438	1.34116	2.10349	25.3256	0.892923	8.38766	3.14418	4.88426
APOBEC3B ENSG00000179750	3.07811	0.933012	0.933369	1.13231	9.8801	1.60084	3.52447	0.36045	12.3433	3.2122
APOBEC3C ENSG00000244509	0.754703	5.34745	0.205869	0.245768	0.254212	0.751953	0.0884149	0.793976	2.5085	2.33762
APOBEC3D ENSG00000243811	3.54317	0.891194	10.2386	1.61558	14.7436	0.391492	1.78557	0.152008	3.01507	4.22428
APOBEC3F ENSG00000128394	0.336442	0.838008	0.804269	2.43845	2.83906	0.229798	0.435633	0.688569	9.59539	1.64883
APOBEC3G ENSG00000239713	0.405304	1.12793	0.128767	0.628161	0.41817	1.06483	0.0492278	0.521053	1.03344	1.08488
APOBEC3H ENSG00000100298	0.66562	14.3526	55.1584	1.5471	1.97047	0.86157	2.50888	0.520461	4.80924	184.865
APOBR ENSG00000184730	3.44466	0.748743	0.545968	3.48467	2.46884	2.62512	2.49647	0.339694	0.133137	3.1664
APOC1 ENSG00000130208	3.99762	0.549977	0.249571	0.18605	2.52433	0.914659	1.38273	0.812387	0.18802	6.57353
APOC2 ENSG00000234906	296.245	23.1905	6.25081	0.0853518	4.22045	204.492	3.25059	2.66198	1.89746	1.56966
APOD ENSG00000189058	1.93342	0.751275	0.689383	0.43896	2.26346	0.789225	2.061	1.12492	0.120111	3.06294
APOE ENSG00000130203	0.869194	1.63346	1.35353	0.163392	0.493361	0.720184	0.887279	0.423931	0.335662	0.322714
APOF ENSG00000175336	1.06827	1.53349	0.649085	0.338367	17.9168	1.51191	1.56481	0.306392	1.49069	2.50081
APOL1 ENSG00000100342	0.535667	1.04438	0.540601	8.55441	1.26437	0.382826	1.07813	1.98022	0.437619	1.49407
APOL2 ENSG00000128335	1.59414	1.75592	0.344545	1.22243	1.85522	1.04777	2.10986	1.83834	0.322288	0.175947
APOL3 ENSG00000128284	0.846535	0.347348	0.359383	0.733485	1.83965	2.08045	1.6881	0.375272	0.335316	0.415561
APOL4 ENSG00000100336	1.86211	0.258166	1.5222	3.34843	2.07988	2.93132	0.237211	0.351722	0.171892	0.286967
APOL6 ENSG00000221963	0.184267	1.62663	1.37756	0.320834	0.0244541	0.810018	0.652858	0.938397	0.574723	2.80941
APOLD1 ENSG00000178878	2.37984	0.335938	10.2672	0.0701064	13.2713	2.76728	1.63018	0.140547	0.532649	1.47984
APOM ENSG00000204444	1.40504	0.58524	0.340074	14.8417	0.867181	0.471289	0.936281	0.506155	1.1767	0.771875
APOO ENSG00000184831	3.68869	1.35388	0.381413	5.25113	5.08796	1.18066	5.35635	0.551319	2.36478	0.347027
APOOL ENSG00000155008	1.22268	0.14576	1.44474	0.515401	0.107647	3.8155	0.233347	2.86714	0.485128	0.432187
APP ENSG00000142192	1.08755	1.2216	0.084203	2.06459	0.867039	0.181882	4.08873	0.728176	4.12233	1.0815
APPBP2 ENSG00000062725	2.07365	1.01832	0.354673	0.496822	0.403954	0.938614	0.181577	0.0606176	18.7479	0.516428
APPL1 ENSG00000157500	1.43944	1.01831	3.98907	0.43675	0.439802	0.280633	0.749527	1.79512	0.961864	1.02242
APPL2 ENSG00000136044	2.63851	0.465208	2.78686	1.60738	0.186809	0.2152	5.99221	2.01874	0.215558	1.3133
APRT ENSG00000198931	0.982841	1.65466	1.45878	0.936511	2.44684	0.397067	1.15601	0.55591	1.12576	1.37431
APTX ENSG00000137074	1.37198	2.94159	0.567199	0.346938	0.12028	0.978955	0.0675755	0.312589	0.540168	1.30706
AQP1 ENSG00000240583	6.40008	0.551088	0.875407	0.251678	1.44806	0.2989	1.44632	0.724303	3.71399	2.2353
AQP10 ENSG00000143595	1.90101	2.45596	0.662669	2.78612	9.54898	0.403659	18.1755	1.23647	5.54969	0.0682006
AQP11 ENSG00000178301	0.3851	0.818726	1.90127	0.937757	1.09383	1.17177	0.74433	8.98471	18.3991	4.52972
AQP2 ENSG00000167580	2.35268	1.18112	0.872369	0.0991584	1.07875	0.486154	0.3503	1.60018	0.725682	0.639444
AQP3 ENSG00000165272	0.319868	0.678548	0.245381	0.474921	0.147322	0.456029	2.19532	0.536077	1.05663	0.237903
AQP5 ENSG00000161798	0.788806	1.58264	0.847778	2.6882	2.01632	7.49399	2.11186	3.95271	0.253134	0.978057
AQP6 ENSG00000086159	1.24659	0.559238	1.71571	5.05409	3.48334	2.93738	0.905728	0.234072	7.24373	1.44847
AQP7 ENSG00000165269	0.288971	5.3381	5.49447	0.452487	0.535886	2.76732	1.69624	0.188618	4.59507	3.05521
AQR ENSG00000021776	0.211648	1.9381	0.733106	0.139839	0.112775	0.696589	0.273045	1.04735	0.0628224	1.39988
AR ENSG00000169083	0.998237	0.959322	0.667619	0.777719	0.40634	0.442805	2.0921	0.870407	0.391708	0.738865
ARAF ENSG00000078061	0.36989	0.984065	1.13203	1.02722	1.06803	0.680712	1.3079	2.05558	1.06988	0.179947
ARAP1 ENSG00000186635	0.682259	0.272546	0.712783	3.29253	4.44594	1.52977	0.480247	1.06587	1.45813	1.58513
ARAP2 ENSG00000047365	32.7928	5.04384	0.380632	1.35871	0.411528	0.863279	0.610163	0.39042	0.0162295	3.02234
ARAP3 ENSG00000120318	2.15217	8.0966	0.181692	0.135184	0.515454	0.0769222	0.826309	1.76789	0.23419	0.426888
ARC ENSG00000198576	0.624646	0.301399	0.174605	0.897791	1.19589	1.54002	1.16948	1.80181	1.02153	0.57273
ARCN1 ENSG00000095139	1.31735	2.44944	0.315829	0.175145	1.33554	0.621341	0.337778	0.074513	0.14545	0.573074
AREG ENSG00000109321	6.50351	1.87541	4.22995	0.673204	0.580231	7.87428	15.2389	0.345079	0.180589	0.554813
AREL1 ENSG00000119682	1.3476	2.83139	1.26479	0.665985	1.04326	1.13373	0.657986	0.614726	4.24027	1.64194
ARF1 ENSG00000143761	0.688841	1.24673	0.684995	1.95772	0.813227	1.23706	0.287009	3.64767	4.03411	0.258887
ARF3 ENSG00000134287	0.0379904	0.465203	0.558955	0.326555	0.65974	0.263335	0.101853	0.62889	0.339481	0.786965
ARF4 ENSG00000168374	0.798256	0.904918	0.389019	0.5297	0.337554	2.32853	0.427779	0.82318	0.512474	4.68729
ARF5 ENSG00000004059	0.168204	1.69313	0.727634	0.523087	1.30768	0.24996	2.32178	0.718507	0.795635	0.182976
ARF6 ENSG00000165527	1.36813	0.806242	1.39823	0.293971	0.837532	0.0752148	1.01392	1.05162	0.163229	1.73304
ARFGAP1 ENSG00000101199	0.295311	0.78356	0.783595	0.48088	0.447867	0.571622	1.63979	1.36306	1.51356	1.20906
ARFGAP2 ENSG00000149182	0.552616	1.90098	1.44745	1.09059	0.438742	1.62726	1.0466	0.357549	0.822649	1.22007
ARFGAP3 ENSG00000242247	1.48339	1.43477	0.115528	0.330433	2.61514	0.537437	3.05947	0.72953	0.605605	1.55903
ARFGEF1 ENSG00000066777	0.89103	0.443605	2.01416	3.41952	0.164792	1.10087	1.15276	0.752922	0.721132	0.929658
ARFGEF2 ENSG00000124198	0.7827	1.3443	12.453	1.1854	1.83882	82.0589	0.697517	13.179	1.21245	1.82822
ARFGEF3 ENSG00000112379	0.926128	0.599518	0.251631	1.50505	1.62408	1.80287	0.43323	0.36265	0.194233	1.43921
ARFIP1 ENSG00000164144	4.83722	0.0794761	14.5046	0.977264	0.313597	0.864897	2.87914	1.67608	1.01976	0.625069
ARFIP2 ENSG00000132254	0.567524	0.136578	1.19311	2.42931	2.22465	0.829644	2.07644	0.529957	0.671981	1.23135
ARFRP1 ENSG00000101246	0.16183	1.60033	0.195276	1.85138	0.391809	0.402496	0.723332	0.537378	0.0344247	0.411134
ARG1 ENSG00000118520	22.0612	27.3934	0.689828	18.3721	20.8377	0.646941	0.517498	67.4019	2.10382	0.732222
ARG2 ENSG00000081181	0.215352	1.49888	0.499744	0.509802	1.12954	1.08639	0.824396	0.652992	0.239927	0.601679
ARGLU1 ENSG00000134884	1.09875	0.52162	0.752788	0.321148	1.23637	1.85465	1.26252	2.103	0.84381	1.34987
ARHGAP1 ENSG00000175220	0.381215	1.36541	0.185882	2.5158	1.02845	0.72197	1.04796	0.24525	0.17619	1.10729
ARHGAP10 ENSG00000071205	2.54294	0.821023	1.0353	0.366705	0.143425	0.308627	0.4423	0.423356	0.919975	1.20198
ARHGAP11A ENSG00000198826	0.622037	1.2912	0.528412	3.45791	3.0736	0.465962	2.18883	1.9421	2.5658	0.37755
ARHGAP11B ENSG00000187951	1.82859	0.991185	1.36895	5.61072	6.14257	0.590954	0.926525	5.80211	19.3581	0.230915
ARHGAP12 ENSG00000165322	4.28362	0.0599022	2.93155	1.31525	1.34298	1.72777	2.76362	1.23061	3.50022	0.478443
ARHGAP15 ENSG00000075884	1.15575	5.75429	0.986384	0.493296	0.427975	1.29398	5.51037	0.602041	0.0216119	0.209389
ARHGAP17 ENSG00000140750	0.108018	0.669732	0.858981	0.24547	3.90748	0.0656745	0.764108	0.810772	1.0865	11.5314
ARHGAP18 ENSG00000146376	2.37068	0.287746	1.46882	0.301614	5.33341	0.966893	1.99686	2.35057	0.471577	0.515003
ARHGAP19 ENSG00000213390	0.352453	0.468266	0.535568	0.134042	0.698189	0.692475	0.625842	0.673951	0.122859	0.0334899
ARHGAP20 ENSG00000137727	0.571628	0.36871	1.46904	53.6758	4.15185	3.23018	0.810781	2.50822	5.14625	2.47075
ARHGAP21 ENSG00000107863	0.676581	2.27095	0.9073	0.778868	2.66131	1.04396	0.226149	10.1374	0.291446	0.074897
ARHGAP22 ENSG00000128805	1.23443	1.79432	2.32654	17.7242	0.662468	0.211808	0.343048	16.0242	1.54597	1.08299
ARHGAP23 ENSG00000275832	1.31434	2.00298	0.00858036	0.306045	0.324173	0.601195	0.204601	0.255429	1.46786	4.80068
ARHGAP24 ENSG00000138639	2.81535	29.1138	0.622632	0.317792	3.1422	0.778406	0.377521	1.17443	0.615322	0.0682713
ARHGAP25 ENSG00000163219	1.36085	1.36235	2.54097	5.22561	0.839726	0.723937	0.381528	0.833445	0.58871	5.92561
ARHGAP26 ENSG00000145819	1.4584	1.37992	1.46418	0.144129	1.294	1.22887	1.04443	2.02216	0.69942	0.601448
ARHGAP27 ENSG00000159314	0.758664	0.596367	0.120641	1.5101	0.741516	0.696747	1.30757	0.417331	1.4068	0.196757
ARHGAP28 ENSG00000088756	0.93593	2.09844	0.374473	6.70918	1.82612	0.0747657	1.44175	0.588996	53.7307	1.77577
ARHGAP29 ENSG00000137962	2.52345	0.309824	0.8215	2.23102	3.64914	1.05794	0.265086	0.370348	2.54881	1.01034
ARHGAP30 ENSG00000186517	0.701979	0.354412	0.645653	0.226923	0.288479	0.250864	5.30358	0.141971	1.71355	1.10851
ARHGAP31 ENSG00000031081	0.938081	1.83102	0.321181	0.118681	0.348594	1.0027	0.995308	0.881222	3.31704	1.84215
ARHGAP32 ENSG00000134909	3.12414	1.34512	0.902869	0.675024	1.14069	1.44887	1.12476	21.5686	0.512547	0.189934
ARHGAP33 ENSG00000004777	0.127682	0.483773	0.921643	1.43607	0.813733	0.614873	0.937254	1.67475	1.22029	2.3555
ARHGAP35 ENSG00000160007	0.959461	5.3174	0.284403	1.42535	3.23887	0.74258	3.87481	0.68014	1.58742	1.12189
ARHGAP39 ENSG00000147799	1.38903	0.974646	0.170865	0.0979112	0.0536522	0.81571	0.760005	0.76974	1.57499	0.3631
ARHGAP4 ENSG00000089820	3.7452	4.9336	1.7078	2.8054	1.21965	1.36088	0.257458	0.218972	4.73618	0.407596
ARHGAP40 ENSG00000124143	0.206907	0.508399	4.75965	0.918763	6.48803	3.37622	3.64799	0.179096	2.09472	240.794
ARHGAP42 ENSG00000165895	6.95227	54.2604	4.4943	3.69562	0.957795	0.925613	0.65918	1.73472	0.588038	3.56993
ARHGAP44 ENSG00000006740	0.352392	2.2482	1.4745	0.292714	0.610716	2.30003	0.679949	0.272126	5.50638	0.875665
ARHGAP45 ENSG00000180448	3.5215	1.4403	2.29076	1.49893	0.104607	0.962468	1.13791	2.0326	0.69602	1.8979
ARHGAP5 ENSG00000100852	2.24897	0.26286	1.23036	0.83033	1.94947	0.499206	0.37125	2.5702	10.7507	0.525005
ARHGAP6 ENSG00000047648	0.476156	0.99968	0.884243	0.533996	0.311631	0.582669	0.861903	1.63766	0.624292	0.763746
ARHGAP8 ENSG00000241484	7.3497	0.670012	0.611729	0.641067	4.43257	2.28726	4.7105	1.41111	4.67773	0.402249
ARHGAP9 ENSG00000123329	2.54769	0.56155	1.8305	0.240578	0.889801	0.300926	0.225246	0.5612	4.86803	1.60163
ARHGDIA ENSG00000141522	0.537585	1.68446	0.930455	0.177661	0.226533	0.342185	1.05056	1.58493	1.76783	0.467379
ARHGDIB ENSG00000111348	2.1687	6.51253	1.31803	1.51983	0.551083	1.37508	0.568282	0.877887	0.473559	2.89017
ARHGDIG ENSG00000242173	0.22751	1.00602	0.693744	0.666241	1.01702	4.19584	0.0329981	2.6138	1.14054	0.401955
ARHGEF1 ENSG00000076928	0.547703	0.0493185	1.51758	0.295912	0.212469	0.846169	1.37864	1.61153	0.459485	0.668733
ARHGEF10 ENSG00000104728	1.09609	0.425653	0.450815	0.234952	1.03726	2.22589	0.505306	0.274104	0.0670632	0.231036
ARHGEF10L ENSG00000074964	1.32446	0.098231	4.02246	1.2413	0.42738	2.66348	1.00064	3.18316	3.92322	0.719107
ARHGEF11 ENSG00000132694	3.12473	1.41534	0.66098	1.53633	1.00299	0.637101	0.477178	1.70582	0.151331	1.52365
ARHGEF12 ENSG00000196914	0.328401	3.33813	0.229853	0.15777	3.36457	2.11018	0.749307	0.563173	0.903308	1.41544
ARHGEF15 ENSG00000198844	1.15011	5.9421	0.0259606	8.65024	0.111604	0.0400605	1.62561	1.75576	0.538374	1.3509
ARHGEF16 ENSG00000130762	1.54102	0.157129	0.940883	0.341974	0.142873	0.334984	0.974737	0.705621	2.30424	0.260905
ARHGEF17 ENSG00000110237	0.307532	1.57359	0.429676	0.268279	0.584895	0.5465	0.845776	0.210756	0.0827838	0.38694
ARHGEF18 ENSG00000104880	0.883976	0.289682	2.85243	0.501197	37.1445	4.30764	38.6594	0.213416	3.22116	1.16349
ARHGEF19 ENSG00000142632	2.34053	0.242078	0.0920952	0.988271	0.71402	0.180839	0.42432	0.316842	0.835256	1.29539
ARHGEF2 ENSG00000116584	0.167559	1.51627	0.372553	0.395422	5.03936	0.412588	2.87552	0.52311	0.0637124	5.77948
ARHGEF25 ENSG00000240771	0.757654	0.0924598	0.906036	0.770848	1.51157	1.15542	1.48034	1.07261	0.437863	0.447995
ARHGEF26 ENSG00000114790	1.12605	1.33224	0.110537	0.744946	1.10259	1.05932	0.626618	0.333969	0.374476	0.52429
ARHGEF28 ENSG00000214944	1.21413	0.126778	0.288704	2.32355	0.981854	8.64582	1.4184	1.18166	8.33899	3.72922
ARHGEF3 ENSG00000163947	0.111079	1.34911	1.0562	2.27268	2.29869	1.25781	1.95959	2.46485	0.288995	0.297915
ARHGEF33 ENSG00000214694	45.4612	0.372114	37.2525	3.94523	0.579467	5.03074	1.12349	0.0840734	0.355782	0.568978
ARHGEF35 ENSG00000213214	0.362811	47.6861	8.49157	2.63757	0.561619	0.97166	1.00155	0.834946	21.5157	0.164191
ARHGEF37 ENSG00000183111	0.166485	1.20076	0.810003	2.59746	0.78288	0.245852	1.6432	0.25751	0.751978	1.15273
ARHGEF38 ENSG00000236699	1.55895	2.27864	2.04156	0.084366	4.31702	0.888849	0.0657541	3.17038	4.25855	0.682409
ARHGEF39 ENSG00000137135	1.59697	4.60886	6.57791	1.68378	2.83063	2.20053	1.72844	0.183188	1.12018	0.363035
ARHGEF4 ENSG00000136002	0.735077	1.00737	0.806815	0.769625	1.72851	2.82026	0.340212	0.345169	0.238161	0.522668
ARHGEF40 ENSG00000165801	1.96027	3.76953	2.0436	0.271269	0.631348	271.856	2.06511	0.279135	0.198617	0.829478
ARHGEF5 ENSG00000050327	1.63437	0.960948	0.76794	0.200748	1.23722	2.21824	272.902	0.845285	0.196703	1.19975
ARHGEF6 ENSG00000129675	2.64542	9.67417	0.372077	0.451745	0.218621	0.168372	12.1146	1.34854	0.31822	0.964936
ARHGEF7 ENSG00000102606	0.269061	0.872005	0.556886	0.203359	1.27532	0.40628	0.482053	0.904579	6.56479	0.590368
ARHGEF9 ENSG00000131089	0.836262	0.705027	8.10558	4.65016	0.231483	0.0910572	1.96021	6.78975	1.84194	0.11959
ARID1A ENSG00000117713	0.349401	2.71887	1.3226	3.95899	1.36799	1.8498	0.886998	0.0394036	1.6048	0.285114
ARID1B ENSG00000049618	1.48073	1.09043	1.09842	0.375194	2.34842	0.540604	1.80971	0.468655	0.755552	0.409545
ARID2 ENSG00000189079	1.34002	0.386666	2.49649	1.48298	1.77757	1.36068	0.730448	3.77137	1.70941	2.46408
ARID3A ENSG00000116017	0.0289329	0.192457	0.84248	0.130223	0.43836	1.6177	1.0256	3.26712	3.15269	0.485089
ARID3B ENSG00000179361	0.464968	0.714987	0.965967	0.136538	0.443458	0.783168	0.93846	0.395737	1.11406	0.98762
ARID4A ENSG00000032219	1.85412	0.552447	0.371475	2.15629	6.35927	0.476405	0.694782	1.17096	3.18218	3.21593
ARID4B ENSG00000054267	1.74625	1.56535	0.627102	1.05349	0.26263	0.589333	0.520869	0.409558	1.16534	0.200932
ARID5A ENSG00000196843	0.23076	0.597102	0.348667	0.184173	0.531131	0.759375	0.829262	0.0930811	0.611581	0.103651
ARID5B ENSG00000150347	0.208865	0.718983	1.87418	0.567045	0.431322	0.428544	12.0369	0.641656	0.118526	0.65403
ARIH1 ENSG00000166233	1.92766	0.383786	0.377974	0.303185	0.322643	2.30539	0.498474	2.5681	3.41965	2.63078
ARIH2 ENSG00000177479	0.714693	0.677006	1.76522	0.856488	1.31547	2.00402	0.718915	0.867406	0.223622	0.414739
ARIH2OS ENSG00000221883	0.22713	0.991792	1.1866	1.30382	0.0764947	2.20407	0.295328	0.724277	2.34244	0.0566771
ARL1 ENSG00000120805	0.40709	6.63634	1.46787	3.54453	2.77733	1.08464	0.32075	0.554386	0.705114	1.05589
ARL10 ENSG00000175414	1.16814	0.912876	1.09913	3.07823	0.0576843	0.716387	72.008	2.02258	0.674479	0.393207
ARL11 ENSG00000152213	18.2431	2.30173	0.873417	0.638522	0.53841	0.97461	1.68474	0.343415	0.401163	0.762314
ARL13B ENSG00000169379	2.50557	3.04142	5.11861	0.314563	0.527642	0.501063	1.22058	7.2571	0.783077	0.371397
ARL14EP ENSG00000152219	1.13761	0.362871	5.07363	0.829307	4.6296	1.18116	1.25619	38.8366	2.79272	0.19798
ARL15 ENSG00000185305	1.37667	2.84894	2.27413	0.0102237	0.149192	4.16543	3.84557	0.341791	0.212677	0.548498
ARL16 ENSG00000214087	2.6952	0.187872	0.0934548	0.907551	3.0808	0.821524	0.452552	0.106357	3.41457	0.232808
ARL17A ENSG00000185829	0.2005	1.14816	0.842281	0.593745	0.33424	3.04581	0.329332	0.0844003	0.236146	1.58327
ARL17B ENSG00000228696	0.388433	2.07285	1.77644	0.107958	1.79233	0.92721	0.209584	1.81575	1.42021	0.434475
ARL2 ENSG00000213465	4.12587	0.248586	0.981688	0.146572	0.552744	0.797677	0.593985	2.02583	2.24151	1.88266
ARL2BP ENSG00000102931	1.18754	0.315912	1.18564	1.35069	2.94559	1.1589	1.03016	9.94203	1.11171	0.666363
ARL3 ENSG00000138175	0.427506	0.782901	0.941602	1.85502	0.632939	0.232916	1.21983	0.699338	0.154116	2.78146
ARL4A ENSG00000122644	0.316835	1.54888	0.314394	0.847258	1.8605	1.63581	50.1723	0.81222	0.169491	0.57828
ARL4C ENSG00000188042	8.39672	0.793203	0.402954	1.15194	0.391812	1.01005	0.348067	0.386664	2.37377	0.98761
ARL4D ENSG00000175906	0.795698	4.4722	3.41824	0.421003	0.481954	1.08174	1.37837	3.13213	0.860834	12.0018
ARL5A ENSG00000162980	0.203441	0.152521	0.506125	2.34867	7.99254	0.381087	0.427251	2.40891	1.46202	0.98862
ARL5B ENSG00000165997	1.04249	2.44475	0.788535	0.183935	0.828176	1.61642	12.2967	1.52386	0.754333	0.873861
ARL6 ENSG00000113966	0.49284	0.222576	1.87726	2.19184	0.298621	4.61494	0.00430987	0.615739	0.573793	8.63783
ARL6IP1 ENSG00000170540	1.71827	0.37312	1.60162	0.637547	0.188515	3.97928	0.414082	2.93936	1.4607	0.736051
ARL6IP4 ENSG00000182196	0.410785	0.294379	1.06222	0.877338	0.671628	0.858846	1.28957	0.230822	0.458048	1.80187
ARL6IP5 ENSG00000144746	0.18887	2.30688	1.5223	0.253942	3.06783	0.647966	0.542875	0.407977	0.354581	2.26125
ARL6IP6 ENSG00000177917	0.633505	0.491888	14.9454	0.874444	2.63143	0.241571	0.185222	26.5325	1.55545	0.212579
ARL8A ENSG00000143862	0.753021	0.953644	0.274599	1.13732	0.883797	0.925183	1.78694	0.115929	3.27363	0.812835
ARL8B ENSG00000134108	1.14134	10.3884	0.207633	0.725223	0.591718	1.7466	1.17683	1.05322	2.41081	0.828734
ARL9 ENSG00000196503	7.09778	0.135711	7.54536	1.07292	0.952375	0.630879	1.10965	2.05025	11.7756	1.24729
ARMC1 ENSG00000104442	1.99078	0.758348	2.52492	0.635391	3.17297	4.65873	1.40299	0.682966	0.363255	0.22036
ARMC10 ENSG00000170632	1.66334	1.46906	0.394102	2.8846	0.130861	0.721542	0.905221	0.480444	4.15512	1.1597
ARMC12 ENSG00000157343	0.436583	0.948225	0.289026	0.396386	0.983556	0.706032	1.07517	1.13511	1.16948	2.02618
ARMC2 ENSG00000118690	0.637667	4.86419	1.4463	1.06248	2.73943	2.83084	0.151589	0.214594	0.40225	11.1469
ARMC4 ENSG00000169126	3.74286	0.33558	0.323368	3.08422	3.01464	0.101295	0.665818	0.707355	1.17918	0.442455
ARMC5 ENSG00000140691	0.425292	0.685253	0.824104	0.150233	2.20915	0.544627	0.553424	0.0876391	1.26878	1.7334
ARMC6 ENSG00000105676	2.474	0.518227	0.499905	0.259614	0.920359	0.183619	0.28528	0.140748	1.34376	6.02736
ARMC7 ENSG00000125449	0.21193	1.11609	3.29418	0.436949	1.06621	0.542949	0.662814	0.316444	2.20162	0.837788
ARMC8 ENSG00000114098	0.476175	0.67526	4.04984	0.752118	0.176617	0.378064	0.857623	5.31909	0.333255	0.0644769
ARMC9 ENSG00000135931	0.566368	0.315389	3.00897	1.37325	0.277822	2.22972	11.8761	0.0552337	1.99059	0.366528
ARMCX1 ENSG00000126947	0.49552	3.07441	1.78572	1.92491	0.359376	0.296113	0.636053	1.60216	1.71275	1.65094
ARMCX2 ENSG00000184867	0.136845	0.167291	2.22972	2.58607	0.145889	0.642043	0.714635	0.7709	0.119081	0.535692
ARMCX3 ENSG00000102401	0.975638	0.306198	3.25166	0.32172	1.01848	0.527161	0.0998852	0.18342	0.114988	0.898156
ARMCX4 ENSG00000196440	0.215748	0.946772	0.150197	0.917112	0.434277	0.659528	2.31017	0.396899	0.935464	0.255899
ARMCX5 ENSG00000125962	0.321581	0.793333	3.77258	1.79617	1.07174	0.105094	0.146057	0.517504	1.34109	2.4564
ARMCX6 ENSG00000198960	1.287	1.19706	0.466054	0.429759	2.54354	0.121956	0.382375	0.656396	0.122096	0.779835
ARMS2 ENSG00000254636	0.829747	0.255888	61.5334	0.533449	0.429232	0.300807	7.1094	2.9243	9.42621	0.5733
ARMT1 ENSG00000146476	0.642839	0.449602	0.814536	1.72305	8.09048	1.68512	0.128514	1.51345	0.122827	0.558574
ARNT ENSG00000143437	0.0513985	1.65449	2.12629	0.497675	0.106288	0.436701	2.71469	0.321623	0.563033	0.694868
ARNT2 ENSG00000172379	1.18568	30.3853	1.18047	2.45755	2.25519	3.24942	7.90466	0.480221	58.9243	6.87928
ARNTL ENSG00000133794	1.91012	0.337432	0.131725	0.888236	1.60292	0.292689	0.449779	3.76017	0.220896	17.6508
ARNTL2 ENSG00000029153	1.13933	0.1148	2.09418	1.72269	0.531957	6.83384	0.91996	2.68921	0.0896066	0.206006
ARPC1A ENSG00000241685	0.534392	4.30362	0.0753954	0.536357	0.283717	1.4995	2.2078	6.55949	1.826	3.94724
ARPC1B ENSG00000130429	0.486036	0.45331	0.0864789	1.1213	2.21546	0.408812	0.486221	4.33443	0.70058	0.195009
ARPC2 ENSG00000163466	1.37767	0.425174	1.6628	0.329846	0.223705	0.528254	2.27345	0.83176	0.162065	0.848918
ARPC3 ENSG00000111229	0.488131	0.802686	1.57841	2.22628	0.297935	1.54238	0.731663	0.826423	0.470943	0.638646
ARPC4 ENSG00000241553	0.675371	1.30553	0.591029	1.22902	0.496017	0.815719	0.216208	1.82383	1.09937	0.0836143
ARPC5 ENSG00000162704	2.55154	0.187672	0.843958	0.296087	0.980876	0.587797	0.211515	1.28717	0.517978	0.120128
ARPC5L ENSG00000136950	0.456962	0.514526	2.00558	2.37344	1.93238	0.236128	0.977072	0.252813	1.215	1.66041
ARPIN ENSG00000242498	0.0823301	0.42885	0.538985	1.09973	2.64331	5.35593	1.47953	9.05106	0.45134	1.04722
ARPP19 ENSG00000128989	0.564794	0.163106	5.7321	1.00258	2.38343	1.73486	0.382847	0.694136	0.174946	0.550823
ARRB1 ENSG00000137486	0.386281	1.62502	0.200617	0.982572	1.31433	0.778385	4.08996	0.210608	0.605658	0.795745
ARRB2 ENSG00000141480	0.355582	0.29573	1.00723	1.84808	1.62135	0.97759	1.10513	0.518582	2.03216	0.295354
ARRDC1 ENSG00000197070	0.760005	0.699737	1.34229	1.02423	0.799015	0.788615	1.53813	0.191056	2.348	1.30561
ARRDC2 ENSG00000105643	5.48392	4.38015	0.547794	1.16176	0.801701	2.07192	0.791919	2.72391	2.55425	0.202399
ARRDC3 ENSG00000113369	0.0767612	2.17771	0.98965	0.958337	0.555881	1.11321	0.514071	1.45208	0.783163	1.80948
ARRDC4 ENSG00000140450	0.576538	0.218196	0.92813	0.271057	0.0414087	0.329394	0.842266	0.481051	23.4396	0.206941
ARRDC5 ENSG00000205784	36.3442	2.04034	0.127277	3.99875	4.25552	0.175628	31.643	0.552756	53.2733	1.23587
ARSA ENSG00000100299	0.475143	0.929919	2.73204	0.601444	0.030465	0.598984	0.577012	2.50406	0.351728	2.75422
ARSB ENSG00000113273	2.15232	0.207343	1.94626	5.82622	4.09802	0.216774	0.0763391	0.530057	1.03606	0.22931
ARSD ENSG00000006756	1.64616	5.49894	0.31298	2.99562	0.218805	0.527089	0.26289	0.791451	0.41767	1.5921
ARSE ENSG00000157399	1.31302	0.0866083	0.18783	0.615668	3.75355	0.862084	0.580353	0.205802	0.202887	1.6076
ARSF ENSG00000062096	0.505359	1.92147	18.291	0.799851	2.1496	3.1371	0.333465	10.1317	0.577847	2.11706
ARSG ENSG00000141337	0.518365	2.35188	1.3166	3.61524	0.297554	0.518872	0.229182	0.494438	0.675439	10.7121
ARSI ENSG00000183876	2.73252	0.472592	2.29326	1.2116	0.741502	5.56215	1.80169	0.63421	6.80832	8.71011
ARSJ ENSG00000180801	6.58721	0.849999	0.672201	2.70673	2.91944	0.798472	6.85789	0.306045	1.24801	0.145306
ARSK ENSG00000164291	2.37585	0.160008	1.43131	0.699406	0.903885	0.104463	0.542038	0.648555	0.58075	6.39222
ART3 ENSG00000156219	0.620406	1.64241	0.131547	0.330196	0.746741	11.8224	0.102996	0.183458	30.3822	7.76617
ART5 ENSG00000167311	0.312642	6.4646	0.687564	0.507402	18.5978	1.24237	1.40867	0.364151	0.252985	0.896729
ARTN ENSG00000117407	1.4405	14.2232	0.248091	26.3799	0.163164	1.88768	1.65498	0.249359	0.436	1.04857
ARV1 ENSG00000173409	0.687058	10.0825	1.0714	0.2397	0.766895	0.244096	0.079311	6.91667	0.386787	0.538284
ARVCF ENSG00000099889	0.328386	2.33801	1.72481	0.201549	0.206738	0.480548	0.197551	0.361875	1.16421	1.25596
ARX ENSG00000004848	0.966746	0.322751	0.345336	6.67933	1.72866	5.39834	0.671389	19.3494	0.455155	6.18486
ASAH1 ENSG00000104763	3.21199	1.31728	1.1776	1.77351	1.3669	0.0873435	0.53155	0.0927682	1.61295	0.196827
ASAH2 ENSG00000188611	0.875872	0.105659	0.764155	1.39035	0.749133	83.6147	1.16047	1.01502	0.283299	2.2821
ASAH2B ENSG00000204147	0.774458	0.862942	2.2138	1.69617	2.02334	2.92469	2.06203	0.401917	6.75364	0.349012
ASAP1 ENSG00000153317	0.862704	1.16722	0.192786	2.16024	0.771913	2.99771	0.273575	1.45091	0.249745	0.281032
ASAP2 ENSG00000151693	0.200402	1.75021	3.15432	0.710026	5.20209	3.58488	0.6405	0.137639	0.597407	0.609512
ASAP3 ENSG00000088280	1.24822	0.215165	0.621668	1.35041	0.504561	1.15156	4.35097	0.263111	0.747702	1.33977
ASB1 ENSG00000065802	1.9076	0.321036	0.385639	0.555528	1.7351	4.6142	3.01216	1.1714	1.16618	0.793909
ASB12 ENSG00000198881	7.59996	0.197396	0.0338096	0.756758	7.14669	0.636881	0.128988	0.429698	1.27656	0.704393
ASB13 ENSG00000196372	2.32818	0.929118	0.449201	0.075787	0.854184	0.488121	0.773818	1.75722	0.632719	0.929011
ASB14 ENSG00000239388	6.09916	1.06398	0.862476	0.12018	0.525612	4.3719	2.15223	0.327539	1.36979	0.370913
ASB2 ENSG00000100628	6.03066	0.212306	0.377465	0.173334	0.476351	1.34914	0.0153065	13.06	1.0533	0.113973
ASB3 ENSG00000115239	0.235765	1.43799	0.705265	0.188793	3.82793	1.98288	0.3997	3.43494	0.233017	0.826786
ASB5 ENSG00000164122	0.20395	7.1302	10.9801	0.713218	0.623107	0.3143	0.1817	0.922684	0.841651	3.80265
ASB6 ENSG00000148331	0.328685	0.379583	1.38564	0.796596	1.09824	2.70413	1.37968	0.24921	8.88913	1.10657
ASB7 ENSG00000183475	0.42954	0.324803	11.2839	2.50395	0.383404	1.44257	0.188945	0.23699	0.290256	3.58883
ASB8 ENSG00000177981	0.114344	0.222625	0.680675	0.849995	0.526074	2.06298	0.120942	0.0600921	0.038274	0.442573
ASB9 ENSG00000102048	1.50274	5.46712	0.281061	5.49257	0.363113	0.542282	2.17321	1.75272	0.209493	5.65681
ASCC1 ENSG00000138303	3.94763	2.23324	0.00754421	1.23734	0.155658	0.812134	1.3941	0.329883	23.0965	0.1937
ASCC2 ENSG00000100325	2.66868	0.88593	0.530151	3.18121	0.464425	0.549443	1.53973	0.863486	0.606473	1.02369
ASCC3 ENSG00000112249	1.73359	6.2251	3.96309	3.53316	0.852603	1.01869	38.2434	1.6016	1.49771	0.526581
ASCL2 ENSG00000183734	1.70113	0.606188	0.311141	1.73899	0.810142	3.59038	0.549419	1.92961	1.09673	0.670111
ASCL5 ENSG00000232237	1.11473	0.814137	0.308034	0.656313	1.54685	0.132778	0.429131	1.51526	7.22914	1.59488
ASF1A ENSG00000111875	4.22115	0.448509	6.10446	1.38228	0.773171	1.36009	1.72611	4.88137	2.47207	0.513571
ASF1B ENSG00000105011	4.07702	0.270132	0.744766	4.07826	2.12093	1.54061	1.52093	0.714752	2.87561	0.194503
ASGR1 ENSG00000141505	0.0677732	1.45179	4.00203	21.4341	1.03681	0.27049	0.364142	1.16243	1.75231	3.1491
ASGR2 ENSG00000161944	10.5966	1.35855	0.683808	0.258102	2.24546	0.910877	31.8144	11.9809	0.891576	0.953043
ASH1L ENSG00000116539	2.36394	0.212098	0.769636	2.39125	0.935848	0.125062	2.09635	1.04605	0.324991	0.897686
ASH2L ENSG00000129691	1.58017	1.43609	2.30613	1.14785	1.77717	0.168389	2.30199	2.66679	0.288747	1.7137
ASIC1 ENSG00000110881	0.253552	0.168889	1.43995	0.248574	0.920212	0.25257	0.129657	0.818189	0.371181	0.659533
ASIC3 ENSG00000213199	10.1343	0.736393	0.1868	0.404013	1.40039	0.66549	0.612107	1.45189	5.02232	0.415957
ASIC4 ENSG00000072182	0.225635	0.596703	21.9961	0.547821	8.41296	4.41822	0.247697	1.56991	43.906	0.400319
ASIP ENSG00000101440	48.3634	0.768763	0.304595	0.641064	1.97489	9.78575	1.64459	0.686847	0.504208	1.23073
ASL ENSG00000126522	0.598754	0.300328	1.07126	1.51645	0.176898	2.34375	0.359171	1.80288	2.3581	1.09906
ASMT ENSG00000196433	1.56277	2.21194	23.4704	0.334119	2.90322	0.615586	2.17991	0.577873	0.112373	0.247992
ASMTL ENSG00000169093	0.702703	1.43164	3.45718	1.5823	1.22976	1.21081	0.182059	1.65497	0.512165	0.318033
ASNA1 ENSG00000198356	0.400438	0.0765771	0.273064	0.471009	0.918931	0.41391	0.391359	0.634988	0.666326	1.52653
ASNS ENSG00000070669	1.97696	0.124258	1.11297	2.27769	0.215691	0.419774	1.56188	0.542821	2.71158	0.103484
ASNSD1 ENSG00000138381	0.592044	0.936367	6.51385	1.63507	1.16944	0.628937	1.48037	0.948256	1.45269	2.36849
ASPA ENSG00000108381	43.3803	2.54868	0.84745	0.9798	0.261555	86.8379	10.2064	0.344119	8.4832	3.72884
ASPH ENSG00000198363	0.907011	2.74641	2.5057	0.393613	0.131442	0.139576	0.289282	0.402298	0.449334	0.548954
ASPHD1 ENSG00000174939	0.0127745	0.236628	5.04559	0.833631	1.50981	0.0258029	9.74031	2.58059	3.3437	1.66584
ASPHD2 ENSG00000128203	11.1609	1.31795	1.19203	0.121142	1.43311	7.66647	1.08297	0.13809	0.0307868	0.714668
ASPN ENSG00000106819	0.109577	1.2491	109.145	0.775649	3.07612	0.33435	1.60628	2.69553	0.0646425	2.59538
ASPRV1 ENSG00000244617	1.18555	15.1267	1.57663	2.74919	4.0671	58.6021	0.712884	0.690618	0.0882793	4.46196
ASPSCR1 ENSG00000169696	2.01814	1.70483	0.45204	0.194221	0.25425	0.917682	0.207567	1.77355	0.16206	0.409827
ASRGL1 ENSG00000162174	0.411246	0.932342	2.26382	0.291097	0.793825	1.69446	0.507112	2.05096	0.436194	0.546864
ASS1 ENSG00000130707	0.350472	0.897875	0.271976	0.556793	0.614799	2.33701	2.74746	3.35272	1.6876	0.856711
ASTE1 ENSG00000034533	0.176007	1.16549	3.04749	2.61932	0.229883	0.181534	0.67645	0.547492	2.66932	0.178918
ASTN1 ENSG00000152092	8.04609	0.224188	8.17122	2.05557	0.580823	26.5141	2.92511	210.545	2.10567	0.16969
ASTN2 ENSG00000148219	1.4007	2.15889	0.736236	0.660395	0.867454	1.59278	1.01902	3.52445	0.593234	2.13003
ASUN ENSG00000064102	0.372958	0.772648	0.76885	1.7873	0.169235	0.449644	0.64829	0.579785	1.17251	0.539572
ASXL1 ENSG00000171456	2.38705	0.390239	0.556609	0.214965	0.384851	0.5654	0.203913	0.0970695	1.12378	0.0994926
ASXL2 ENSG00000143970	0.69945	2.68075	2.63646	0.852964	0.536616	1.29865	3.16286	2.38505	1.76438	2.26152
ASXL3 ENSG00000141431	3.02651	2.51387	1.23687	0.990061	0.829273	2.61739	14.9113	1.74194	0.0348663	0.567486
ASZ1 ENSG00000154438	8.85105	1.84393	0.594904	1.43967	7.97538	0.744912	1.25694	1.10291	5.21427	1.59758
ATAD1 ENSG00000138138	1.87628	0.151012	1.0737	0.191463	1.81001	0.178167	0.23954	0.52258	0.416226	1.30387
ATAD2 ENSG00000156802	0.690444	0.884044	2.96096	11.2615	0.144959	0.353911	0.542442	1.20403	0.634416	0.888311
ATAD2B ENSG00000119778	0.316063	0.43516	0.600297	0.52677	1.63542	2.48903	0.999743	0.412762	0.152406	0.405997
ATAD3A ENSG00000197785	0.609433	1.22634	1.25182	1.36793	0.698368	0.858311	0.275988	0.806907	0.170998	0.496691
ATAD3B ENSG00000160072	1.42552	1.94987	0.279479	3.40578	0.941613	0.0275464	2.04769	0.526606	1.25344	0.562232
ATAD3C ENSG00000215915	1.21029	0.888988	0.243369	4.83833	2.22132	3.79497	0.115276	2.98946	1.24477	3.9285
ATAD5 ENSG00000176208	12.6573	1.02076	2.43786	0.0957321	0.478035	0.36994	0.486258	8.02947	0.0759741	0.933624
ATAT1 ENSG00000137343	0.346169	0.210289	0.529576	2.69117	0.180204	0.0354768	0.988233	0.712203	1.21836	0.27936
ATCAY ENSG00000167654	0.228668	1.02838	1.1962	0.416233	0.449041	9.10407	2.58742	1.62325	0.220463	0.0496689
ATE1 ENSG00000107669	0.347595	1.88313	2.19098	0.74824	0.291487	0.621464	8.88804	3.43084	1.86576	0.351284
ATF1 ENSG00000123268	0.501702	1.37105	4.85563	0.130201	0.665438	0.354212	0.546927	1.36842	4.57164	0.672221
ATF2 ENSG00000115966	0.22021	0.107787	2.17043	0.273414	0.325529	0.211105	0.43244	0.74386	0.446269	1.59036
ATF3 ENSG00000162772	0.784438	14.9125	1.30463	2.35285	0.256112	0.527014	0.716162	0.793791	2.00954	0.489186
ATF4 ENSG00000128272	0.936679	0.714364	0.793801	1.84715	0.306204	0.993495	2.076	1.70901	0.260898	3.23212
ATF5 ENSG00000169136	1.7493	0.901464	0.23527	0.118618	0.963252	0.611697	0.643557	1.12998	2.10337	0.407064
ATF6 ENSG00000118217	1.16069	0.609125	2.05952	0.410055	0.24954	2.48711	0.824364	0.164498	0.590218	0.179773
ATF6B ENSG00000213676	1.35753	0.933752	0.193292	0.832685	0.311238	0.756767	1.01716	2.32236	1.23931	0.610696
ATF7 ENSG00000170653	0.87928	0.114992	0.67903	0.544587	1.84478	3.09317	0.408254	0.524203	1.79711	1.09545
ATF7IP ENSG00000171681	1.17572	0.435533	0.669925	0.230017	0.0458294	2.35868	1.14671	2.2074	0.224198	2.00832
ATF7IP2 ENSG00000166669	2.34869	0.555438	0.301897	5.91633	0.572863	0.805908	1.2633	1.41867	1.28298	13.4819
ATG10 ENSG00000152348	1.22414	0.754842	0.568114	0.909769	0.02977	0.123289	4.31379	0.0756572	1.72733	0.541299
ATG101 ENSG00000123395	0.67264	1.24334	0.279906	0.101542	0.629176	1.58273	0.927903	1.19942	2.46897	1.04674
ATG12 ENSG00000145782	0.766957	1.67166	3.09651	3.14693	0.719705	1.7525	1.03653	1.4356	0.232811	0.269545
ATG13 ENSG00000175224	0.142307	0.429535	1.25245	1.19031	0.982495	0.191629	0.424997	1.34972	0.688414	0.434286
ATG14 ENSG00000126775	1.10417	10.8673	1.9033	5.31072	3.94317	0.259225	0.266575	0.976035	0.657766	0.273656
ATG16L1 ENSG00000085978	0.0318813	0.6754	0.899083	2.66047	1.23037	0.297359	2.17936	1.24124	1.48231	0.406042
ATG16L2 ENSG00000168010	1.24365	2.48708	0.460332	0.354262	1.64483	0.994763	0.493147	0.666702	0.337647	1.85702
ATG2A ENSG00000110046	0.667755	0.683736	1.04853	1.10574	1.0176	0.460919	1.70888	0.271899	0.0461197	0.644081
ATG2B ENSG00000066739	0.559086	0.402036	5.30294	0.446233	0.374499	0.765429	0.588455	3.02362	2.32857	0.836234
ATG3 ENSG00000144848	0.751057	0.621594	1.69572	4.04501	0.651634	1.36694	2.47632	1.89352	0.919048	0.703317
ATG4A ENSG00000101844	2.55487	0.44137	1.48167	0.204019	0.807511	3.62875	0.399019	0.416338	0.351555	13.3092
ATG4B ENSG00000168397	0.284532	0.122778	0.342431	0.875527	0.456963	1.14094	0.919088	1.07286	4.84067	0.249191
ATG4C ENSG00000125703	74.8741	0.751333	0.379981	3.94497	6.96754	5.34215	1.18786	1.2926	0.364824	0.76439
ATG4D ENSG00000130734	0.169872	2.27141	2.68801	2.60659	1.68921	0.875194	1.25789	0.117263	1.01066	0.614639
ATG5 ENSG00000057663	0.98282	2.61027	0.0322264	0.331997	1.83049	0.305447	1.59176	4.19818	0.0255078	0.898713
ATG7 ENSG00000197548	0.566722	2.38079	0.173875	0.36897	0.37274	0.333121	0.466797	0.193516	0.335961	1.02023
ATG9A ENSG00000198925	0.554003	1.41897	0.282318	0.684413	1.7982	3.36687	0.601703	0.982595	1.2035	0.955624
ATG9B ENSG00000181652	1.90086	1.45825	0.785073	0.579957	1.41755	0.115029	3.6128	0.914926	0.12912	17.5101
ATHL1 ENSG00000142102	0.858528	0.793171	0.502474	0.380586	0.382006	3.88558	0.395724	0.672222	0.36075	0.0992627
ATIC ENSG00000138363	1.42399	2.02531	1.23292	1.95573	1.38724	2.1166	0.160461	1.74917	1.813	0.122805
ATL1 ENSG00000198513	1.17926	1.27507	1.04517	0.0848572	0.93843	0.160134	0.707661	1.0136	6.1368	0.210209
ATL2 ENSG00000119787	3.99751	2.0415	1.43914	0.406368	0.551246	0.656924	3.60226	3.14482	3.31751	1.30597
ATL3 ENSG00000184743	1.20587	0.126985	1.41397	1.6575	6.87971	0.0157638	1.62639	0.0914951	0.915694	1.25102
ATM ENSG00000149311	0.879808	0.979468	2.08157	0.545821	0.523254	1.12883	0.65786	1.36419	0.965361	1.38362
ATMIN ENSG00000166454	0.126169	1.49015	0.114146	0.922253	0.373285	2.9377	2.39728	0.241256	0.534553	2.59134
ATN1 ENSG00000111676	3.517	1.13927	0.852563	0.827456	1.61345	0.455294	0.0511365	1.85126	0.224487	1.02372
ATOH1 ENSG00000172238	8.73554	0.724184	0.0626194	3.02648	1.37456	1.27639	1.43804	2.89788	2.48308	3.22797
ATOH7 ENSG00000179774	0.327548	0.740945	1.49111	0.191969	17.33	4.29237	0.606145	1.60452	17.2382	7.37202
ATOH8 ENSG00000168874	1.42319	0.780057	3.07154	0.989061	1.2645	0.672099	1.35398	2.51199	0.747634	2.75023
ATOX1 ENSG00000177556	0.0387565	0.653288	2.25572	0.156538	3.00029	0.166534	1.74026	0.75116	3.72881	0.766492
ATP10A ENSG00000206190	0.293959	0.211803	0.617418	0.379845	1.59432	0.433739	0.95357	2.01983	1.47681	1.10915
ATP10D ENSG00000145246	4.12845	0.855296	2.45416	0.930917	1.0862	1.38809	0.355274	0.551291	0.056777	4.43607
ATP11A ENSG00000068650	0.877135	8.14715	1.17139	0.526034	1.84291	1.77768	3.39826	0.934494	3.02929	6.12311
ATP11B ENSG00000058063	1.13241	1.64205	0.779939	0.765481	1.84474	0.74692	0.0325822	1.59179	1.34753	3.24719
ATP11C ENSG00000101974	1.45627	10.0466	0.791833	0.777102	1.47534	0.699886	6.31899	3.05528	0.373386	3.6501
ATP13A1 ENSG00000105726	1.16162	0.240568	0.34924	0.0744198	0.852907	4.99536	1.90803	1.30703	0.638905	0.4448
ATP13A2 ENSG00000159363	0.262319	1.2307	0.39379	1.56156	0.474404	0.371376	1.08236	0.154383	1.09049	0.762641
ATP13A3 ENSG00000133657	1.56629	0.165625	1.58139	1.38665	0.381247	0.305805	0.38553	1.69478	0.733993	0.898985
ATP1A1 ENSG00000163399	0.863188	4.40566	0.128857	0.790405	0.358672	2.78886	0.849514	0.385469	0.923015	0.134746
ATP1A2 ENSG00000018625	0.472349	0.693318	2.04464	0.188019	0.277599	0.12195	1.1081	0.441049	0.798405	1.352
ATP1A3 ENSG00000105409	8.79342	0.43947	0.137882	5.83042	0.887917	9.95133	1.78922	92.0205	9.3773	1.98357
ATP1A4 ENSG00000132681	1.35606	295.514	2.40571	1.44064	0.329034	10.1171	7.14459	0.249614	4.51277	5.04099
ATP1B1 ENSG00000143153	1.34326	0.341371	0.420492	10.615	0.224591	0.796131	0.679721	0.651489	6.47771	3.15208
ATP1B2 ENSG00000129244	0.247659	0.3468	0.243921	0.916682	1.5212	6.03107	0.417339	0.31677	1.89018	0.662345
ATP1B3 ENSG00000069849	1.20512	1.20592	1.17582	8.50266	1.51104	0.361105	1.29669	0.384013	0.507201	4.61922
ATP23 ENSG00000166896	1.15506	1.08835	13.4574	2.76815	0.881331	0.747053	2.93139	0.621496	0.367967	7.78456
ATP2A1 ENSG00000196296	2.70865	6.16567	1.36938	0.909149	0.398771	2.78438	4.77811	17.9698	8.42334	1.4975
ATP2A2 ENSG00000174437	1.15748	0.361626	0.613498	0.08597	0.632874	2.14161	0.111535	4.36352	1.31969	0.220974
ATP2A3 ENSG00000074370	0.565574	0.154689	0.591717	0.978833	0.705634	1.63716	0.298726	2.26525	0.822381	2.84194
ATP2B1 ENSG00000070961	1.52053	0.512564	0.179007	0.287925	0.676258	3.09459	1.3838	0.156377	0.932813	0.817154
ATP2B2 ENSG00000157087	0.621012	0.970624	28.8553	0.236545	0.446141	1.61456	1.57857	0.432481	3.56043	8.53641
ATP2B4 ENSG00000058668	1.89001	0.849216	0.468347	3.0602	0.176915	1.20969	0.753734	1.49795	0.735994	0.835747
ATP2C1 ENSG00000017260	1.10865	0.958468	1.84773	1.08788	0.290498	0.269575	0.265709	0.518872	1.12816	0.163582
ATP2C2 ENSG00000064270	0.181892	0.264245	1.32162	1.14411	2.98991	0.441255	2.32129	1.75209	0.471536	1.67726
ATP5SL ENSG00000105341	0.263764	0.229862	0.818115	0.15511	0.675885	1.48361	1.74221	0.331104	2.07322	1.3445
ATP6AP1 ENSG00000071553	0.366945	2.22575	0.469161	0.930965	0.842886	0.278529	2.31108	0.709445	1.35453	0.211273
ATP6AP1L ENSG00000205464	2.44544	0.092297	1.81059	0.866198	0.0308259	3.15599	0.359858	0.459343	0.27359	1.94297
ATP6AP2 ENSG00000182220	1.03481	0.378412	0.0977574	0.573097	0.242294	0.661836	1.27851	0.412152	2.37469	3.38225
ATP6V0A1 ENSG00000033627	0.379065	0.207606	1.39729	0.755702	1.25709	3.45909	4.44513	1.20881	0.943999	1.17794
ATP6V0A2 ENSG00000185344	0.516296	0.732558	0.170835	4.18878	0.0354691	0.268959	1.01508	0.83853	6.18926	0.826795
ATP6V0A4 ENSG00000105929	0.597084	0.35449	1.69169	0.729168	0.279286	1.07149	11.7096	2.1071	3.17742	0.542859
ATP6V0B ENSG00000117410	1.12394	0.580484	0.539123	0.825349	0.863921	1.45103	0.193665	0.0997376	1.11386	2.30177
ATP6V0C ENSG00000185883	0.590296	0.704512	1.73097	0.133569	23.8984	2.99441	0.743035	2.90828	0.423949	1.99144
ATP6V0D1 ENSG00000159720	1.42496	0.427575	0.199425	0.72104	0.503908	0.265645	0.869753	2.21859	1.85703	0.662101
ATP6V0D2 ENSG00000147614	0.781742	1.02785	0.360956	2.11431	3.39962	0.208312	1.11296	0.932451	2.9037	1.16789
ATP6V0E1 ENSG00000113732	1.03644	3.20273	0.721711	1.07392	1.69936	2.59355	1.89182	1.4565	0.0443385	0.159007
ATP6V0E2 ENSG00000171130	1.73311	1.83185	0.815489	3.50134	0.808206	0.287386	0.784492	2.43433	0.229479	0.213478
ATP6V1A ENSG00000114573	0.643098	0.736005	0.33637	0.862836	1.20014	0.88242	2.40029	0.490827	0.272829	0.31214
ATP6V1B1 ENSG00000116039	0.144594	0.0863302	53.1772	1.05916	0.258662	4.50019	12.4922	3.52294	1.30696	2.75621
ATP6V1B2 ENSG00000147416	0.803318	1.28766	0.316829	1.57633	3.18016	0.864551	0.786732	0.55341	1.08234	2.29436
ATP6V1C1 ENSG00000155097	0.450923	0.225299	0.856025	1.0191	1.18373	0.146478	31.4414	0.110926	0.288918	0.882711
ATP6V1C2 ENSG00000143882	0.361849	1.01226	1.03477	0.116364	1.22211	1.26368	0.602069	2.90939	0.402691	7.67102
ATP6V1D ENSG00000100554	0.598742	3.71951	0.160798	0.694519	1.07765	1.20445	0.274622	5.86477	2.13891	0.608586
ATP6V1E1 ENSG00000131100	1.60435	0.404616	0.193534	2.32307	0.070913	1.63787	1.09793	0.196841	0.953641	0.351542
ATP6V1E2 ENSG00000250565	0.112999	4.32072	1.41822	9.03184	0.459461	0.470982	0.462268	0.262891	1.73546	1.0029
ATP6V1F ENSG00000128524	0.961144	1.47275	2.91129	0.703646	0.775793	0.265968	1.04207	1.16744	1.4619	1.16934
ATP6V1G1 ENSG00000136888	1.22566	0.338909	0.554589	0.672773	0.747241	1.47848	14.3732	5.52066	0.342046	0.673359
ATP6V1G2 ENSG00000213760	0.685239	0.354938	0.745564	0.190791	9.46015	0.405732	0.977185	0.876389	5.21134	129.576
ATP6V1H ENSG00000047249	1.93008	1.52894	4.66831	2.73564	0.819721	1.81401	0.253954	0.565566	0.716866	0.145995
ATP7A ENSG00000165240	0.942935	0.279434	0.325765	0.512214	0.987997	0.0437114	2.04801	1.25466	0.814117	3.93903
ATP7B ENSG00000123191	0.463734	0.514343	2.22985	0.0970657	0.19375	1.05527	0.254079	2.11012	0.627912	2.34415
ATP8A1 ENSG00000124406	0.326506	0.652509	0.0948413	1.83845	2.68171	2.61784	0.937678	2.30485	0.217224	0.193542
ATP8A2 ENSG00000132932	11.2669	1.69735	6.18277	1.62744	1.74236	38.3652	18.7909	186.45	8.89109	0.291158
ATP8B1 ENSG00000081923	0.0317486	1.33647	1.87213	0.992535	0.874931	0.384565	0.179056	2.38845	1.25064	0.0473859
ATP8B2 ENSG00000143515	0.241386	1.33654	1.4815	1.12613	2.30206	0.0625485	0.326392	1.39304	1.76392	0.178493
ATP8B3 ENSG00000130270	0.859466	0.0294481	0.47935	1.53656	3.08729	5.36511	0.963181	0.805822	5.77289	1.58896
ATP8B4 ENSG00000104043	0.689138	0.320295	44.9379	1.80477	0.700338	2.04533	0.432689	1.09155	1.5706	2.40524
ATP9A ENSG00000054793	1.03148	0.946002	0.907856	0.504441	0.373328	3.65548	0.260196	0.895898	1.55325	0.592367
ATP9B ENSG00000166377	1.5171	0.502689	530.073	0.966348	0.0233089	0.883451	0.130189	0.0557387	3.73719	0.542705
ATPIF1 ENSG00000130770	0.458954	3.57716	0.242212	0.216715	0.634953	0.139834	0.884601	0.0509142	1.05644	0.257756
ATR ENSG00000175054	0.151822	8.46089	0.183677	2.25483	0.481527	2.19229	1.48293	0.445379	4.98772	2.04209
ATRAID ENSG00000138085	0.933028	0.284353	2.31159	2.22974	0.290028	1.42507	0.666429	2.58411	1.06457	0.422552
ATRN ENSG00000088812	2.09084	0.940238	0.706901	0.27495	0.75322	1.26914	1.29391	1.76146	1.2979	0.249212
ATRNL1 ENSG00000107518	0.512901	3.90066	1.36582	2.44671	3.13929	1.18474	0.0280581	1.85009	0.273445	4.21544
ATRX ENSG00000085224	1.17232	1.07776	2.76651	8.50536	0.108674	2.74553	2.2679	2.15408	1.42143	4.70798
ATXN1 ENSG00000124788	0.971954	0.966912	2.36217	0.0580296	2.24645	0.175273	0.499166	3.22542	36.605	1.37841
ATXN10 ENSG00000130638	2.80555	0.171054	0.322538	9.42126	0.485136	0.166169	2.52657	1.36468	1.40514	2.15379
ATXN1L ENSG00000224470	1.26296	7.75193	0.663584	0.793958	1.62253	0.432477	0.616404	2.81671	0.377824	1.58522
ATXN2 ENSG00000204842	4.80508	1.61851	2.69469	0.435534	0.680241	1.51007	1.16297	0.101514	0.0894193	5.67833
ATXN2L ENSG00000168488	0.365577	0.912249	0.610754	1.65358	0.570497	4.16543	1.13274	0.375363	0.0243544	2.03282
ATXN3 ENSG00000066427	3.39748	0.863068	0.89758	0.727278	0.415432	1.98038	0.409193	0.275248	0.77668	0.605288
ATXN7 ENSG00000163635	0.266393	1.14895	0.0778576	8.61635	5.68833	0.127193	7.84115	0.327763	0.478217	3.95288
ATXN7L1 ENSG00000146776	0.740157	2.53694	5.99372	1.43331	0.702586	0.703106	0.262871	0.526626	3.92085	0.183163
ATXN7L2 ENSG00000162650	0.749092	0.286589	0.0334556	0.729739	2.79292	1.76721	1.23252	0.611491	0.724248	2.86646
ATXN7L3 ENSG00000087152	1.88828	1.76177	1.62532	0.715081	1.06473	0.144991	1.31644	0.158231	1.32328	0.961707
ATXN7L3B ENSG00000253719	1.7674	0.487955	0.413346	1.61361	2.60128	3.37064	1.42776	0.665754	1.78711	2.2028
AUH ENSG00000148090	2.14448	0.0390861	3.62582	1.9568	1.22628	0.549968	0.248621	0.163701	1.20967	2.95147
AUNIP ENSG00000127423	1.63479	0.203343	0.0709493	3.64816	2.51398	2.10008	40.3164	0.580584	4.88696	68.2479
AUP1 ENSG00000115307	0.210458	0.383321	0.958404	0.165786	1.85869	0.923733	1.19291	3.62128	0.405496	3.25307
AURKA ENSG00000087586	2.66189	15.7791	0.445699	0.801476	0.328175	1.27375	2.0719	0.686339	1.39598	0.679341
AURKAIP1 ENSG00000175756	1.98117	0.868693	1.11173	0.260656	0.621449	0.502772	0.0691039	0.23094	1.71984	1.40785
AURKB ENSG00000178999	0.648286	0.42915	5.10166	0.739063	0.350732	3.50945	1.97324	0.961718	0.0560688	0.0823058
AURKC ENSG00000105146	1.58642	2.1922	0.677066	2.99116	1.3385	0.368472	1.25391	1.44506	21.8858	3.54697
AUTS2 ENSG00000158321	0.198843	0.617673	0.0980569	1.23646	0.474043	0.546663	0.379139	0.310574	0.774038	0.225491
AVEN ENSG00000169857	0.836993	0.310991	0.781424	2.548	16.5095	4.2628	1.16641	5.82374	3.79646	7.74978
AVIL ENSG00000135407	19.1848	0.651669	1.67231	1.01291	1.58871	1.20976	3.25491	2.54791	3.30753	0.959068
AVL9 ENSG00000105778	0.612122	3.90313	0.299524	2.19305	0.0203512	0.987631	2.13131	0.615852	0.380114	0.490803
AVPI1 ENSG00000119986	1.8777	2.1778	0.94075	0.939959	0.830721	0.38039	0.0810701	2.6053	0.253504	1.92375
AVPR1A ENSG00000166148	1.50816	32.7363	3.69501	1.616	12.085	5.28686	0.0688357	3.35028	3.29489	20.2656
AVPR2 ENSG00000126895	20.6846	0.073376	1.02664	0.366523	0.0774591	0.147596	2.57755	0.347874	1.63519	0.720362
AXDND1 ENSG00000162779	3.56614	1.23985	0.57894	0.556823	0.254015	11.2405	0.381141	11.4531	7.02663	0.379484
AXIN1 ENSG00000103126	0.155592	1.79788	0.629477	0.293729	0.862504	1.18125	0.57495	0.551291	0.53474	0.319147
AXIN2 ENSG00000168646	1.08324	1.55278	0.259744	2.54629	3.38924	1.70199	0.917903	0.382552	0.546478	0.728474
AXL ENSG00000167601	0.263484	0.447428	1.66979	1.23961	0.130086	1.15237	0.530449	0.126829	1.12325	1.59761
AZGP1 ENSG00000160862	0.283104	0.732732	0.218953	0.832533	2.80354	3.36797	0.240186	1.34423	0.800608	0.472612
AZI2 ENSG00000163512	0.504482	0.683865	1.43617	0.71742	0.767243	2.89171	1.08025	0.438586	0.715243	0.689603
AZIN1 ENSG00000155096	0.917842	1.31019	1.07622	0.12793	1.57766	0.179603	0.17578	1.04474	1.38131	1.05159
AZIN2 ENSG00000142920	0.711863	0.724517	0.621776	0.0831222	0.0437939	0.319145	1.73935	5.88548	0.653047	1.20894
AZU1 ENSG00000172232	0.801375	0.267633	3.49515	7.55167	0.530436	0.51637	0.45333	1.27229	0.698102	1.13183
B2M ENSG00000166710	0.434326	0.33632	0.57752	1.03151	2.51833	0.710761	0.349406	0.337863	2.22222	0.657475
B3GALNT1 ENSG00000169255	0.520403	16.239	0.547106	3.03869	1.87529	2.36938	1.13774	0.716177	0.12411	0.0734383
B3GALNT2 ENSG00000162885	1.48819	1.37498	2.67138	4.47705	0.217967	1.86625	0.704172	4.85797	4.46461	0.213916
B3GALT2 ENSG00000162630	5.08122	0.730373	1.11252	0.865191	0.682205	0.719275	0.455683	1.36597	5.07629	21.2839
B3GALT4 ENSG00000235863	0.969245	0.231127	0.520699	0.914031	2.55077	2.88681	0.767122	0.175581	0.253976	0.55606
B3GALT5 ENSG00000183778	0.3099	4.83383	0.0181411	4.84714	1.77117	4.92525	0.819341	1.63914	1.46339	30.137
B3GALT6 ENSG00000176022	1.55152	0.542408	1.99958	0.860911	0.176541	3.7991	5.78935	0.591024	1.01534	1.04004
B3GAT1 ENSG00000109956	0.287896	4.2493	0.47366	0.121964	3.50355	1.23797	0.450208	0.865847	1.15356	1.63097
B3GAT2 ENSG00000112309	3.8148	1.89212	0.288225	0.0480607	0.0636722	0.344119	105.401	0.337733	2.1259	9.20529
B3GAT3 ENSG00000149541	0.981824	0.770916	0.962909	0.270325	0.329292	1.52612	1.35583	0.31189	1.74336	0.740797
B3GLCT ENSG00000187676	0.0719037	1.88572	3.22163	4.62143	7.53252	2.22201	1.2046	0.577793	1.34628	0.0842884
B3GNT2 ENSG00000170340	0.112543	0.157027	2.89218	0.52873	2.52506	5.99593	5.04925	0.375464	0.274971	0.850314
B3GNT3 ENSG00000179913	2.19834	0.483915	1.13621	0.341148	5.26677	1.04118	0.145537	0.576551	1.39717	10.0443
B3GNT4 ENSG00000176383	3.80132	0.0967711	1.42159	2.40103	1.08579	2.38944	4.39845	1.42768	99.4949	0.79346
B3GNT5 ENSG00000176597	1.71443	1.92251	0.449683	23.6608	3.80223	1.48614	2.93773	0.451724	0.344622	0.0155747
B3GNT7 ENSG00000156966	0.490893	0.388285	0.524657	0.189142	18.176	5.56654	0.641851	1.20141	0.026544	4.14373
B3GNT8 ENSG00000177191	0.348783	0.289097	0.38197	0.679238	1.74091	2.63335	0.166805	0.451454	0.843884	1.17504
B3GNT9 ENSG00000237172	0.472157	2.1244	0.46543	0.481955	0.413468	1.9217	0.825664	0.217376	4.73056	0.231531
B3GNTL1 ENSG00000175711	0.403353	1.0681	0.415135	1.07993	0.969601	0.848475	1.04994	2.59229	0.909475	0.0878594
B4GALNT1 ENSG00000135454	0.56309	42.031	2.39456	0.218841	1.59473	2.32541	0.404662	12.933	0.573262	3.32005
B4GALNT3 ENSG00000139044	0.663055	2.24259	0.079226	1.53266	0.588296	5.81719	0.780256	0.757878	3.59773	7.29697
B4GALNT4 ENSG00000182272	8.13811	2.59698	3.31646	0.719987	0.337182	0.714877	0.887281	0.587306	0.46041	0.172571
B4GALT1 ENSG00000086062	0.33358	0.439823	1.8639	1.34152	0.56283	1.46644	2.71461	9.88583	2.82763	0.166512
B4GALT2 ENSG00000117411	0.00520538	1.0153	4.1846	0.405653	0.118726	1.59219	1.73797	3.20988	2.61893	1.53562
B4GALT3 ENSG00000158850	1.12226	0.536344	1.25357	0.223274	0.513371	0.824284	0.88818	0.308114	1.08465	3.48221
B4GALT4 ENSG00000121578	0.502227	2.93559	0.366111	0.139672	2.53863	0.179832	0.635802	0.307401	2.32492	0.53896
B4GALT5 ENSG00000158470	0.725199	0.226796	1.17598	1.50017	0.772462	0.0781121	0.177579	8.6243	0.144737	0.406733
B4GALT6 ENSG00000118276	2.17956	2.88281	28.2733	0.647172	1.08335	2.09451	4.24295	0.471761	2.29303	1.82332
B4GALT7 ENSG00000027847	0.0657578	0.935755	0.292477	1.42512	0.376685	0.540624	2.25569	1.15389	0.653046	0.788409
B4GAT1 ENSG00000174684	0.466795	1.80889	0.447599	0.136607	0.776416	2.15042	0.908387	0.227527	2.26091	0.148251
B9D1 ENSG00000108641	0.169817	0.597832	0.234673	2.36518	2.54316	0.189336	3.72346	2.11159	1.97126	1.68428
B9D2 ENSG00000123810	0.411425	3.71052	0.249088	3.96311	0.305913	0.934676	1.29872	1.22621	1.07277	0.195888
BAALC ENSG00000164929	0.408061	1.23085	0.803034	0.599233	143.813	0.347496	0.041934	45.7006	0.762511	0.353105
BAAT ENSG00000136881	1.06688	0.435627	0.569832	5.34699	2.04732	0.903983	2.57241	0.342549	5.82753	0.179641
BABAM1 ENSG00000105393	1.3921	1.24788	1.23851	4.02075	4.17088	0.179175	0.924741	3.33368	1.72567	0.221427
BACE1 ENSG00000186318	0.945331	5.2215	0.687442	1.71394	0.921304	0.110091	0.535813	0.74311	2.83731	0.410954
BACE2 ENSG00000182240	0.541418	4.14603	1.60746	0.101003	0.168402	0.753179	0.640542	1.499	0.911485	0.116073
BACH1 ENSG00000156273	0.766081	0.703352	0.0530585	0.144552	6.69614	3.54636	0.518952	0.456462	3.87506	0.38194
BACH2 ENSG00000112182	2.83013	1.98763	1.19293	0.108491	0.250874	1.86808	3.1774	5.86898	2.14745	0.485228
BAD ENSG00000002330	1.48956	0.476126	0.712909	0.105924	0.453017	1.93388	2.20866	1.59851	0.235764	0.528213
BAG1 ENSG00000107262	0.487477	0.908049	0.453909	0.27436	1.49817	0.184148	0.524802	0.541526	0.939382	0.721166
BAG2 ENSG00000112208	5.64036	1.14167	0.860358	2.43702	0.470518	2.56447	1.73983	0.394992	0.422151	1.84328
BAG3 ENSG00000151929	2.8182	0.114929	1.49138	0.224699	2.6182	0.174623	0.862801	0.194507	0.999181	1.13059
BAG4 ENSG00000156735	0.943911	0.256842	0.779918	3.07254	0.613073	0.932451	0.377645	0.0834749	3.63707	1.20657
BAG5 ENSG00000166170	1.05597	1.89401	2.16505	0.635007	1.18391	0.277112	3.24155	0.782346	0.468193	0.101183
BAG6 ENSG00000204463	0.956402	0.152422	0.410845	0.817591	0.397305	0.977066	0.075109	1.27598	0.653806	0.60125
BAHCC1 ENSG00000266074	1.44921	2.81319	0.825176	0.645397	1.42593	1.40001	0.697107	0.922796	0.856515	0.259105
BAHD1 ENSG00000140320	0.431378	0.321297	1.50725	0.745251	3.47915	0.593526	0.986976	0.0127443	0.566722	0.381422
BAIAP2 ENSG00000175866	0.616661	0.0781536	2.58603	0.147109	0.838656	0.488512	0.811817	1.15442	1.16257	0.503216
BAIAP2L1 ENSG00000006453	1.51468	3.65924	0.422134	0.565206	0.435473	0.486134	0.943842	0.893911	1.14233	2.00845
BAIAP2L2 ENSG00000128298	1.81365	0.426214	0.167159	0.633604	1.1257	95.4406	0.403499	5.44079	0.193111	9.41505
BAIAP3 ENSG00000007516	0.364854	1.0257	0.48753	1.21285	0.329408	0.958383	0.549504	0.43364	9.72659	0.914375
BAK1 ENSG00000030110	0.675324	1.76062	2.52083	0.298741	0.664738	2.49002	0.577819	2.41388	1.04418	0.2942
BAMBI ENSG00000095739	0.338912	0.678956	17.3006	3.51326	0.620666	10.0555	0.320117	14.5099	0.281152	0.0826088
BANF1 ENSG00000175334	1.02043	1.83965	1.81903	0.0107957	0.786496	0.487441	0.601901	2.06698	0.194383	0.859929
BANK1 ENSG00000153064	0.972751	4.71998	34.564	0.608517	33.1331	45.3248	1.07104	0.562665	0.490778	10.5008
BANP ENSG00000172530	0.370413	0.979519	4.97961	0.644737	0.188614	2.14718	0.440587	0.120127	12.4726	0.0230465
BAP1 ENSG00000163930	8.63479	0.481233	0.464213	0.301979	0.66495	0.381211	0.304701	0.843126	0.675288	0.639966
BARD1 ENSG00000138376	0.858281	0.0828718	2.32525	0.109241	2.6975	1.05827	0.53174	0.762075	2.71074	6.88394
BARX2 ENSG00000043039	0.786874	0.333213	0.359256	0.928698	3.05148	7.56315	1.17968	0.0550221	8.12223	5.88034
BASP1 ENSG00000176788	1.33368	0.618876	6.94715	0.689675	0.902772	0.135919	0.512417	0.504288	2.8656	1.9644
BATF ENSG00000156127	0.442932	1.78426	1.21229	0.0281758	24.7086	4.0687	0.22317	7.38554	22.06	0.151819
BATF2 ENSG00000168062	0.861982	0.044958	9.42766	1.45115	0.463703	1.05799	0.252928	0.839885	5.42732	5.98816
BATF3 ENSG00000123685	0.990807	2.89864	0.792975	4.17638	0.462567	2.28823	7.6855	7.37692	1.27632	0.151174
BAX ENSG00000087088	1.04832	0.654013	0.97507	2.43492	3.27276	9.15878	0.332338	0.16882	3.82744	0.42578
BAZ1A ENSG00000198604	0.323862	0.498437	2.56876	4.81195	0.233935	6.07049	1.86433	1.88371	0.392365	0.143568
BAZ1B ENSG00000009954	1.80714	1.77137	0.260258	0.420705	0.554069	0.385342	1.06205	2.67477	5.53931	1.67407
BAZ2A ENSG00000076108	0.135475	2.60222	0.250369	1.01963	3.36836	0.408968	1.28948	0.898542	0.558344	1.22208
BAZ2B ENSG00000123636	0.32656	0.353904	0.260173	0.817033	0.467719	0.266626	1.42036	0.24632	1.4008	0.369685
BBC3 ENSG00000105327	0.414423	0.111683	0.595538	1.29764	0.293645	2.08878	1.40353	0.45626	0.619781	0.269651
BBIP1 ENSG00000214413	0.583339	3.41653	0.227033	2.23903	0.403868	1.28978	2.97271	5.33031	6.61745	1.10279
BBOF1 ENSG00000119636	1.11508	24.9011	0.897791	2.62708	0.655472	0.820552	0.314871	0.450667	0.606369	0.229244
BBS1 ENSG00000174483	0.395327	1.20835	4.45605	0.880345	1.39371	24.4493	0.268433	0.861073	9.09963	1.02244
BBS10 ENSG00000179941	0.352077	2.61269	0.173484	1.15677	1.00042	2.04778	0.640835	3.02358	2.01586	0.0295491
BBS12 ENSG00000181004	1.18767	4.8497	13.7299	2.92921	2.18658	4.43333	0.646326	0.97892	0.807985	0.511201
BBS2 ENSG00000125124	1.34258	0.166908	0.169112	0.876196	0.391444	2.04427	0.0742835	0.223515	0.253594	0.667554
BBS4 ENSG00000140463	0.581054	0.336809	2.0991	0.352139	0.743544	1.11976	0.402386	0.764677	1.22832	0.749206
BBS5 ENSG00000163093	0.528405	9.89113	1.09314	0.143307	1.90089	2.47477	3.37364	0.203684	0.614845	0.303168
BBS7 ENSG00000138686	1.50269	2.35764	1.71897	4.3961	1.18409	0.256952	16.6169	2.39962	1.11896	6.34631
BBS9 ENSG00000122507	1.04184	0.988231	3.20329	0.363899	0.222672	0.0754084	8.64162	0.344273	63.8884	1.66836
BBX ENSG00000114439	0.618566	0.209533	2.17207	0.820183	1.03622	6.40136	1.06143	2.75126	3.28405	1.55818
BCAM ENSG00000187244	0.595173	2.87238	1.78891	0.416617	0.343091	2.63821	0.674454	0.94343	0.647985	0.971645
BCAN ENSG00000132692	0.775017	27.5725	8.10689	55.5584	0.547979	0.0485249	8.28437	0.970191	0.059218	1.83427
BCAP29 ENSG00000075790	1.4396	1.61752	0.475148	0.524684	1.85562	1.85522	0.260744	2.43911	0.431268	0.430117
BCAP31 ENSG00000185825	0.163196	0.453757	0.726056	0.258941	0.152795	1.41515	0.0571437	1.98354	1.28619	1.7041
BCAR1 ENSG00000050820	1.20969	0.777972	2.26779	0.233618	0.0945538	0.593073	0.729896	0.488008	0.688192	1.96036
BCAR3 ENSG00000137936	0.583538	0.437821	0.419987	5.31062	21.5933	0.637457	0.607691	5.8562	1.34149	8.03148
BCAS1 ENSG00000064787	0.476273	0.637525	1.22407	4.29141	0.800314	0.204194	0.250373	0.270785	3.61107	0.0424908
BCAS2 ENSG00000116752	0.727566	0.277654	0.73862	0.248151	0.374488	0.118851	2.29005	0.277695	2.7125	0.954036
BCAS3 ENSG00000141376	3.53085	0.214173	1.35372	1.05444	0.298451	0.492422	2.4511	1.18848	22.5338	0.312545
BCAS4 ENSG00000124243	6.45483	1.54744	1.32936	4.22235	0.10095	2.38113	0.137569	0.762825	0.174595	3.27204
BCAT1 ENSG00000060982	9.6881	0.795596	1.00397	1.13348	0.547077	0.221152	1.52043	8.35038	0.702967	1.37624
BCAT2 ENSG00000105552	0.757142	1.96546	1.81586	1.50703	0.131847	0.764934	2.44752	0.217476	0.594456	0.228885
BCCIP ENSG00000107949	0.598054	1.93036	0.977188	2.77679	0.912943	1.35822	0.565431	1.25131	1.28171	1.65995
BCDIN3D ENSG00000186666	1.19146	0.588724	0.524773	0.0991706	6.41648	1.68182	0.243956	0.0743273	0.591971	0.50731
BCHE ENSG00000114200	0.0201772	0.61933	2.0135	0.941846	0.263432	67.7959	1.06368	1.07601	1.16794	0.518259
BCKDHA ENSG00000248098	0.579407	3.14589	4.69402	0.185422	1.18066	0.0188754	0.146453	0.352725	0.787508	1.14187
BCKDHB ENSG00000083123	0.521005	4.46156	0.455511	4.32312	1.09522	0.22873	0.242338	0.0213855	1.05409	7.26543
BCKDK ENSG00000103507	0.610483	0.472035	0.451274	0.26589	3.8833	0.839401	0.45794	0.318177	0.0747153	16.3311
BCL10 ENSG00000142867	0.942769	0.0837916	3.73165	90.1865	2.18151	4.64594	0.148659	0.0813113	0.634059	0.364152
BCL11A ENSG00000119866	2.26252	0.156151	0.573402	0.818907	0.337666	0.602566	2.45587	2.05562	0.362125	1.53764
BCL11B ENSG00000127152	0.234109	1.89178	3.14243	4.19883	0.815245	15.0325	0.851038	0.548946	0.162991	2.46562
BCL2 ENSG00000171791	0.211556	1.09771	0.523942	1.20008	0.506289	4.40574	0.227175	0.231054	0.4259	5.93361
BCL2L1 ENSG00000171552	0.630812	0.848366	0.954391	1.91146	1.36333	2.16495	0.704597	2.39302	0.494708	0.284142
BCL2L11 ENSG00000153094	2.98469	0.484037	0.994758	7.35038	1.70009	0.676414	2.91021	0.281073	3.20009	1.06735
BCL2L12 ENSG00000126453	0.0649704	0.094192	0.485787	1.8744	1.56779	0.251947	1.16979	3.54411	0.153159	0.15623
BCL2L13 ENSG00000099968	2.38205	0.682167	0.770516	0.284837	3.76545	0.244928	1.10696	3.48164	1.91236	0.822023
BCL2L14 ENSG00000121380	2.14512	0.421765	0.0757021	3.61729	3.63775	1.73896	15.4074	1.68633	2.7726	0.128758
BCL2L15 ENSG00000188761	282.452	2.07931	1.35912	1.35239	1.88374	2.39251	3.05854	0.441146	0.27566	0.290024
BCL2L2 ENSG00000129473	0.611997	5.34223	0.645587	1.61645	2.35692	0.556206	0.277099	0.849507	0.633405	1.15513
BCL2L2-PABPN1 ENSG00000258643	0.574777	245.309	3.25987	39.5227	0.613659	0.608278	0.342168	0.497365	0.984301	0.69624
BCL3 ENSG00000069399	0.867384	2.38844	0.847236	3.43436	2.30692	0.13625	2.22248	1.1491	0.659337	1.99741
BCL6 ENSG00000113916	1.54036	0.837353	0.761828	0.106223	0.350189	1.42318	0.578201	0.914133	3.26855	0.634938
BCL6B ENSG00000161940	1.07258	0.871177	0.0163997	0.0603021	0.0968449	0.791611	0.879277	1.89109	0.0689711	0.297477
BCL7A ENSG00000110987	0.162644	0.0911211	0.50063	0.0504283	1.88498	0.561018	0.893518	0.0374684	0.18277	0.0725663
BCL7B ENSG00000106635	0.709161	1.60356	0.227125	0.553349	2.17783	0.885948	0.967001	0.0990026	1.16173	0.969775
BCL7C ENSG00000099385	0.446187	0.719084	0.213662	8.87409	1.2264	0.763135	0.602337	0.384215	0.492717	0.571793
BCL9 ENSG00000116128	0.166413	0.313113	0.119126	0.224949	1.14418	1.86687	3.23855	5.17587	4.27703	0.548845
BCL9L ENSG00000186174	0.554534	0.483282	0.115988	0.714959	2.04564	1.15377	0.0359792	2.32718	0.0938522	0.969396
BCLAF1 ENSG00000029363	0.581499	0.463936	0.252962	0.219604	0.515051	0.879861	1.94167	0.725255	4.878	0.297729
BCO1 ENSG00000135697	7.44365	7.97669	3.19064	1.95686	0.716897	0.521689	2.72234	0.296945	0.884761	92.2021
BCO2 ENSG00000197580	2.4505	1.67892	0.663347	0.713539	0.154465	5.26341	3.01998	3.19118	0.476959	0.328914
BCOR ENSG00000183337	0.743572	0.198887	0.471563	1.71341	0.474689	0.685576	2.89565	1.64751	0.34987	0.0803026
BCORL1 ENSG00000085185	1.0455	0.333363	1.00171	0.219395	0.253009	1.44823	1.64868	0.366236	0.965465	0.293384
BCR ENSG00000186716	1.05971	1.80251	0.295563	1.29119	0.0490356	3.41541	0.327047	0.988941	0.191323	0.318192
BCS1L ENSG00000074582	0.488503	0.389103	2.43596	0.498922	2.31733	2.38938	0.877692	0.39877	2.31256	0.252804
BDH1 ENSG00000161267	0.225071	0.595121	3.84367	0.253607	0.108515	0.442859	1.21498	0.943439	1.47309	1.39026
BDH2 ENSG00000164039	0.50188	1.05498	1.25315	0.741444	2.0442	0.216122	2.46524	0.565334	0.773365	0.180914
BDKRB1 ENSG00000100739	1.3383	2.47337	8.30507	10.8719	0.540986	1.67082	2.3581	1.32252	250.371	1.73081
BDKRB2 ENSG00000168398	0.243005	1.42557	0.284443	0.588698	0.676521	1.2817	3.66817	2.35223	4.32932	2.12742
BDNF ENSG00000176697	0.274591	0.555121	0.0620215	1.01099	0.461574	1.56663	0.535226	0.966469	0.343378	3.68783
BDP1 ENSG00000145734	0.58149	10.414	0.32684	1.09522	0.0351644	1.19139	17.9861	0.313302	0.690562	2.37552
BEAN1 ENSG00000166546	1.99464	7.64651	4.86402	11.2418	16.21	0.654944	441.216	2.41213	0.155674	3.48839
BECN1 ENSG00000126581	0.807762	1.71793	4.09429	12.353	0.316564	0.183766	2.02152	1.94491	2.20276	0.474856
BEGAIN ENSG00000183092	0.591275	0.762843	0.628442	0.231088	1.54051	0.265328	0.158823	0.799631	6.10012	0.129174
BEND3 ENSG00000178409	0.607158	6.93785	26.4553	0.423934	0.0152093	0.792319	0.422026	12.0823	0.403134	2.3389
BEND4 ENSG00000188848	0.346152	2.37451	1.57864	0.653996	0.166784	2.40089	1.45452	6.79697	0.925653	1.38313
BEND5 ENSG00000162373	0.317824	0.10677	0.532822	0.574055	1.37241	2.81197	8.68615	3.68081	2.30531	0.719625
BEND7 ENSG00000165626	0.163575	2.90974	1.03819	5.01601	2.07936	2.29368	0.923385	0.300303	0.531897	0.813146
BEST1 ENSG00000167995	1.60236	1.72305	0.79405	0.237643	1.43502	0.580097	0.121201	0.392386	0.0700818	1.11203
BEST3 ENSG00000127325	0.103404	1.01269	0.396201	0.517317	0.0370444	5.00629	0.971917	0.160888	0.434065	0.271622
BEST4 ENSG00000142959	12.4096	0.255227	0.330994	1.09783	4.62533	0.590066	0.963601	0.642887	0.42912	12.6438
BET1 ENSG00000105829	0.841453	0.923815	0.334515	1.89429	1.29032	0.687296	2.30695	0.218986	4.0672	0.453176
BET1L ENSG00000177951	0.432554	1.37377	0.183205	0.353937	1.99764	0.068972	2.14085	1.23788	0.339926	1.44797
BEX1 ENSG00000133169	0.165874	1.12026	0.334505	4.44004	1.44219	1.3092	0.451793	10.5029	1.76508	1.18162
BEX2 ENSG00000133134	2.25294	1.06547	0.0640779	6.37901	0.101715	3.37886	0.409417	0.373541	0.172914	0.858275
BEX3 ENSG00000166681	5.2186	0.605255	1.84929	0.154456	0.791741	0.471114	2.42862	1.32662	0.634642	0.65398
BEX4 ENSG00000102409	0.171061	2.89045	1.84104	1.14302	2.49342	0.300015	3.27077	1.24393	0.0674072	0.858677
BEX5 ENSG00000184515	1.26864	3.12629	0.514827	0.511063	1.98802	1.96194	0.756761	1.35552	1.63649	0.805843
BFAR ENSG00000103429	0.265209	0.179668	1.4875	0.549265	0.555623	0.295579	1.29953	0.542053	1.31024	2.52148
BFSP1 ENSG00000125864	0.336795	1.53957	7.1149	0.624345	0.81905	11.4448	3.20276	3.91864	0.301509	1.9237
BGLAP ENSG00000242252	8.23414	0.632711	1.93547	0.592918	2.00645	8.74866	0.276886	1.3513	9.1458	0.0825939
BGN ENSG00000182492	2.45888	0.788166	0.344276	0.5681	1.05979	0.359962	1.81161	0.266562	0.367702	0.694807
BHLHB9 ENSG00000198908	0.39824	0.69057	9.8563	1.15175	2.47565	1.49583	6.30282	0.721254	0.847333	1.6162
BHLHE22 ENSG00000180828	0.468691	8.3057	0.858527	0.489427	4.77748	0.41097	2.21859	2.28425	0.342345	0.26647
BHLHE40 ENSG00000134107	0.478047	0.265349	0.380653	2.61513	0.0515896	1.24852	0.494321	0.339361	0.286632	0.668771
BHLHE41 ENSG00000123095	0.0540403	0.91185	0.965134	0.754716	0.71558	1.73399	0.711793	0.902193	1.70841	1.20247
BHMT ENSG00000145692	3.65272	1.60467	0.572275	0.407592	0.516894	0.667333	0.637772	1.21045	0.910761	0.418474
BHMT2 ENSG00000132840	0.376071	0.299002	1.11155	1.38406	0.1643	0.42494	1.57867	0.999976	0.853235	0.641012
BICC1 ENSG00000122870	0.639261	1.03338	24.1987	1.00146	4.27045	2.51881	0.183141	0.154019	0.292494	0.215421
BICD1 ENSG00000151746	0.539784	0.546982	0.790892	0.919532	0.389905	2.7929	3.59793	1.14912	1.10419	1.0039
BICD2 ENSG00000185963	0.379226	0.703077	0.981336	0.152054	0.478419	0.408311	0.302409	0.637468	0.345784	0.290922
BICDL1 ENSG00000135127	1.35006	2.79457	0.545402	0.177346	1.07833	0.558683	3.42648	0.401102	0.269951	0.944965
BICDL2 ENSG00000162069	0.837318	0.473471	1.44522	1.16223	0.053963	0.256396	0.354812	0.174594	0.335612	0.32777
BID ENSG00000015475	0.366491	1.23563	0.91615	3.51084	2.02819	0.61388	0.263474	1.30566	0.855336	0.939269
BIK ENSG00000100290	1.27694	2.00251	0.704051	1.55603	0.331743	0.166738	0.833641	3.97508	1.13692	0.39505
BIN1 ENSG00000136717	2.4158	2.88484	0.16606	1.7246	0.334047	0.0994372	0.456714	2.74336	0.693084	0.541484
BIN2 ENSG00000110934	1.3039	0.503883	0.173514	304.549	0.257529	0.164896	0.338158	0.146818	0.529938	2.61342
BIN3 ENSG00000147439	0.433378	0.475872	4.19895	1.1746	0.691945	0.201861	0.460348	1.08743	0.605702	3.3023
BIRC2 ENSG00000110330	2.00076	2.92206	0.47998	2.17726	2.30801	0.503753	0.873288	0.939951	2.95649	0.236064
BIRC3 ENSG00000023445	1.28413	0.1984	0.71062	0.312214	0.703578	9.97844	1.16328	0.763852	5.22014	0.207498
BIRC5 ENSG00000089685	0.206092	0.358819	0.209238	0.713416	0.602619	0.820816	0.0508068	0.114766	0.847644	0.457957
BIRC6 ENSG00000115760	0.135501	0.656899	0.411876	0.518569	0.380563	0.430021	1.51088	0.519721	0.103902	0.721739
BIRC7 ENSG00000101197	0.556593	2.19573	0.162483	3.36311	4.5041	0.881247	1.21125	0.738432	0.594722	0.23468
BIVM ENSG00000134897	0.642762	0.0844731	4.95022	2.01479	1.93337	4.74205	0.291473	0.275795	0.739545	0.824639
BLCAP ENSG00000166619	0.905171	0.478067	1.08671	1.48589	2.87099	0.593469	1.19025	0.414521	1.04463	6.26367
BLK ENSG00000136573	1.7014	0.643689	0.114916	0.691609	1.61137	0.297877	7.52468	1.44911	4.85416	1.60035
BLM ENSG00000197299	0.932194	18.7896	7.03635	41.8387	2.27037	9.18584	2.78607	0.970433	2.08752	0.377918
BLMH ENSG00000108578	0.149052	2.46409	0.094931	0.156326	1.4116	0.505224	0.809134	0.591615	0.853793	0.0818743
BLNK ENSG00000095585	2.34058	0.203616	0.802164	1.77472	0.427977	1.53039	0.993477	1.4167	1.32682	5.01981
BLOC1S1 ENSG00000135441	0.28207	0.646053	0.208106	4.50267	0.417786	0.325141	0.432382	1.2304	1.34797	0.34868
BLOC1S2 ENSG00000196072	1.6726	0.822925	5.64227	8.64854	7.62817	0.104354	2.70455	0.498939	1.40158	0.871505
BLOC1S3 ENSG00000189114	0.249111	2.12871	0.461232	0.25059	3.69103	1.02824	0.33494	0.279256	1.11463	1.46839
BLOC1S4 ENSG00000186222	2.4574	0.269405	0.453921	2.88869	0.311819	0.417827	0.708926	0.924325	4.82379	3.06823
BLOC1S5 ENSG00000188428	0.679552	4.93031	2.20044	0.723771	1.53174	0.119929	0.811598	0.195166	1.93175	7.92267
BLOC1S6 ENSG00000104164	1.35851	0.900937	8.53259	1.79751	0.203924	1.56574	0.172445	0.989706	3.0234	0.979583
BLVRA ENSG00000106605	4.06358	1.71121	0.763017	4.69523	2.47259	0.432276	4.75952	0.504462	1.02892	1.28918
BLVRB ENSG00000090013	0.469015	0.451462	0.278821	0.470882	0.156468	0.638881	2.35864	1.47114	0.434479	0.115041
BLZF1 ENSG00000117475	0.404947	1.2184	0.700419	0.430757	1.61805	0.964608	3.91278	0.348955	0.477582	1.83494
BMF ENSG00000104081	0.554269	14.5172	7.59856	0.317928	0.20951	0.464847	1.48241	1.15977	0.271738	0.226734
BMI1 ENSG00000168283	1.49236	0.544155	57.3884	3.84128	15.7817	0.890435	4.18296	6.64572	0.29812	0.891617
BMP1 ENSG00000168487	0.171612	7.03674	1.16299	0.16572	0.300017	0.530726	0.511262	0.145961	0.728404	0.261649
BMP2 ENSG00000125845	0.998056	0.948878	3.52233	1.32879	0.975428	0.102477	1.58805	2.00372	0.663009	7.77068
BMP2K ENSG00000138756	4.03598	2.38943	5.7319	12.2663	1.14005	0.647422	2.06265	8.41472	0.182706	4.19486
BMP4 ENSG00000125378	0.786341	0.949035	0.838733	0.914275	0.484247	4.25765	0.29635	0.0262294	0.143893	2.10938
BMP5 ENSG00000112175	1.09087	0.140434	2.58019	1.03941	0.954618	0.787461	2.79829	0.133417	0.0912509	7.8102
BMP6 ENSG00000153162	1.3152	0.474608	4.4194	2.21383	32.1632	1.27996	27.4899	2.01162	1.01047	1.43699
BMP7 ENSG00000101144	0.294114	0.565824	0.551119	1.60693	0.291157	5.15402	0.499087	0.921632	0.428405	5.08267
BMP8A ENSG00000183682	0.221103	1.29167	0.439362	0.00454168	1.15964	3.37128	1.10381	3.76562	0.508188	3.49879
BMP8B ENSG00000116985	2.41491	0.394309	0.766499	7.67363	1.83055	1.43449	0.509795	2.90554	1.01089	0.285715
BMPER ENSG00000164619	3.50897	0.125652	2.57559	1.43826	2.6606	0.418447	0.0837468	9.75004	2.45805	0.989953
BMPR1A ENSG00000107779	0.357064	0.778551	0.620775	0.447253	2.21538	2.03011	0.132542	0.889651	0.749547	1.25711
BMPR1B ENSG00000138696	0.767831	1.67932	1.69288	0.434613	0.414402	0.272258	1.30652	0.218967	0.255594	1.19741
BMPR2 ENSG00000204217	0.336934	1.59467	0.287095	1.66358	5.01168	0.498302	1.66148	0.892428	0.221462	1.96483
BMS1 ENSG00000165733	1.95087	1.3343	0.683976	0.246292	0.458505	1.93574	0.872883	0.502309	0.486011	1.3281
BMT2 ENSG00000164603	1.2853	0.0834524	0.15773	0.874337	1.86206	0.675311	1.15302	1.72777	4.14069	0.373297
BNC2 ENSG00000173068	0.344635	3.99747	2.67	0.636517	7.48151	0.820335	2.65289	0.725845	1.73	0.522724
BNIP1 ENSG00000113734	1.16487	0.777679	1.38306	2.41829	1.33812	0.84261	0.165375	1.47882	1.91496	1.7109
BNIP2 ENSG00000140299	0.514232	0.873205	0.633803	4.23231	2.51986	0.0764787	1.04906	0.962596	1.23838	0.655403
BNIP3 ENSG00000176171	0.122073	0.563923	0.48366	0.733179	0.553455	0.179538	2.8186	0.632077	1.24222	1.5543
BNIP3L ENSG00000104765	0.988539	0.51351	2.32118	1.79934	1.45243	0.45851	1.22868	0.259168	0.948657	1.35678
BNIPL ENSG00000163141	0.233391	0.287605	3.97226	3.39232	1.13291	0.295523	1.60611	0.412576	0.509769	2.01419
BOC ENSG00000144857	0.766845	0.926852	0.188771	0.749431	0.909919	0.231351	0.535916	0.730085	3.71832	0.498583
BOD1 ENSG00000145919	0.677658	0.925497	2.31382	0.982776	1.72997	0.991202	0.398501	0.0645227	0.483155	0.216286
BOD1L1 ENSG00000038219	0.796617	0.464258	0.360168	0.33348	0.502654	0.377452	0.223552	0.794343	0.676963	0.191449
BOD1L2 ENSG00000228075	0.551143	5.53206	4.70309	3.42927	1.66844	0.0772957	3.01422	21.503	12.2295	1.09739
BOK ENSG00000176720	0.67886	1.24551	0.313304	0.249406	19.0938	21.2345	0.189741	0.769479	0.710311	1.08751
BOLA1 ENSG00000178096	0.793673	0.806856	0.39455	0.820682	2.50311	3.31279	1.50413	1.43576	1.04836	0.686563
BOLA2B ENSG00000169627	1.52995	1.47057	0.628385	0.565806	0.378689	1.75412	0.352226	3.61938	0.617942	0.606929
BOLA3 ENSG00000163170	4.11891	0.854507	0.289443	0.519032	0.239488	0.262792	0.374158	1.76263	0.956721	0.867771
BOP1 ENSG00000261236	1.81441	1.83912	2.38483	0.0996804	1.43808	1.44297	0.253898	0.377058	1.87346	2.26389
BORA ENSG00000136122	0.374784	1.03531	1.10217	1.00619	3.28587	0.343984	0.316773	0.641157	0.738472	0.883842
BORCS5 ENSG00000165714	15.6601	1.05651	0.283659	2.98065	0.0258555	1.31112	2.67843	0.648194	3.17063	0.237276
BORCS6 ENSG00000196544	0.618299	0.507374	0.283992	0.343445	0.699335	0.0789702	1.34935	6.01993	1.15589	1.36841
BORCS7 ENSG00000166275	2.08504	0.774693	0.248428	1.44268	1.74625	0.536454	0.671633	1.84202	0.772595	0.917965
BORCS8 ENSG00000254901	0.807667	0.518648	1.67676	0.480009	1.01139	0.89751	0.44362	0.760059	1.01324	0.326806
BORCS8-MEF2B ENSG00000064489	2.25155	0.491529	1.10208	2.00002	0.76016	0.677444	1.83128	0.55581	2.8098	0.723298
BPGM ENSG00000172331	0.577124	0.655507	0.241045	0.460158	0.23761	2.92553	0.346854	2.77049	2.96968	1.88352
BPHL ENSG00000137274	1.24907	1.33534	1.52828	0.413786	1.4859	0.999921	0.337511	1.28166	0.507412	0.818664
BPI ENSG00000101425	0.0849125	20.9479	0.02972	0.70143	5.41059	3.78925	1.6418	1.9129	0.477784	0.300621
BPIFB1 ENSG00000125999	0.0870602	4.26511	1.8207	17.6308	54.5791	0.505091	8.02928	1.04474	0.866031	18.0367
BPIFB2 ENSG00000078898	2.57668	0.095491	0.422316	0.42496	1.70305	1.35781	0.0329637	0.773249	0.1955	0.592963
BPNT1 ENSG00000162813	0.320338	0.431653	0.814892	0.0676666	1.16199	1.75023	2.61233	3.84701	0.587775	3.19028
BPTF ENSG00000171634	0.289249	0.350141	0.208156	1.26989	0.15512	3.7822	0.439443	1.25941	0.515545	1.0199
BRAF ENSG00000157764	1.7937	0.623944	1.20923	1.97465	2.80139	0.139685	1.28939	1.85765	8.62383	0.413533
BRAP ENSG00000089234	6.34346	0.286297	0.0848006	0.458994	2.32347	1.27719	3.94802	2.05111	1.4067	0.454209
BRAT1 ENSG00000106009	3.7192	1.24051	0.0986625	0.203992	0.89027	1.54137	0.274818	0.802303	0.641149	0.552598
BRCA1 ENSG00000012048	4.25919	0.577132	0.508066	1.23783	1.91274	25.9356	0.325051	0.0891088	0.355657	1.72633
BRCA2 ENSG00000139618	1.28472	0.518613	3.75065	8.46494	0.672384	5.83437	0.480578	0.107064	1.59502	24.4649
BRCC3 ENSG00000185515	1.50283	3.04548	0.640474	1.30361	0.697334	1.16604	0.157937	1.65618	2.80322	0.537021
BRD1 ENSG00000100425	2.46947	0.401689	0.998356	2.99556	3.18452	0.455186	0.813793	34.7542	0.629982	1.21481
BRD2 ENSG00000204256	0.785396	1.70431	0.492774	0.737529	0.589531	0.160818	0.0853833	1.43868	0.577914	3.43737
BRD3 ENSG00000169925	1.74574	0.374375	1.10658	0.94431	0.993792	0.0841091	1.17595	0.179445	0.881421	0.450926
BRD4 ENSG00000141867	0.688818	1.76924	2.02666	1.09202	0.637778	0.229155	1.23467	1.60232	1.72097	0.940308
BRD7 ENSG00000166164	2.62968	0.407238	0.66152	1.89262	1.24571	0.290704	0.815566	0.600173	0.622547	0.156695
BRD8 ENSG00000112983	0.248722	2.1131	1.14874	0.339819	0.65028	1.83385	1.14541	0.624645	0.890655	0.952244
BRD9 ENSG00000028310	0.347388	0.951657	0.225422	1.25328	2.88105	0.872457	0.769103	0.759153	0.617307	1.03549
BRDT ENSG00000137948	0.742082	12.0151	8.339	3.52297	126.962	0.0448599	0.769736	1.36577	0.6506	1.56303
BRE ENSG00000158019	0.347154	1.01091	0.928497	0.233361	0.347491	0.217479	3.42048	0.541473	1.86614	0.470464
BRF1 ENSG00000185024	0.209032	0.749571	0.741984	0.268523	0.872155	1.10416	0.597911	0.166939	0.830517	0.601232
BRF2 ENSG00000104221	0.453167	0.357647	28.0016	2.15596	1.11524	1.01727	1.78266	0.893555	0.0671129	1.09143
BRI3 ENSG00000164713	1.39389	1.10168	0.932176	0.109502	1.21486	2.32222	0.950455	0.777815	1.36265	1.62757
BRI3BP ENSG00000184992	3.52063	1.31075	2.24919	0.508689	6.41807	0.775854	0.311504	4.65586	1.49266	2.54606
BRICD5 ENSG00000182685	3.89833	0.568269	3.15355	0.881132	1.42065	0.574215	13.4064	0.748944	0.256743	0.433237
BRINP1 ENSG00000078725	15.7473	0.168727	1.74061	2.68011	0.696092	0.658897	0.615992	0.700246	0.783672	0.0712363
BRINP3 ENSG00000162670	0.154386	0.596183	23.4786	0.491535	20.9829	6.83571	1.55286	0.654454	6.23186	3.58841
BRIP1 ENSG00000136492	2.09113	0.805233	0.201313	8.32301	3.43923	0.898522	0.523722	1.30787	0.451858	1.19215
BRIX1 ENSG00000113460	1.28962	0.75351	7.89072	0.453664	3.2131	1.48218	0.164828	28.3735	0.805873	1.37758
BRK1 ENSG00000254999	0.331188	0.950586	1.52682	0.388079	2.0971	1.34903	4.27163	0.44202	0.429084	0.505989
BRMS1 ENSG00000174744	2.59591	0.697254	0.358822	0.696804	0.276192	0.589683	0.393477	1.68282	0.429529	3.69343
BRMS1L ENSG00000100916	0.481474	0.615614	4.43492	0.820565	0.878179	0.627108	1.01197	2.94454	1.3263	2.10951
BROX ENSG00000162819	0.157779	0.260699	0.315804	1.25112	1.0689	1.41387	1.33829	0.539462	0.66446	0.958603
BRPF1 ENSG00000156983	0.251484	2.2513	0.476734	9.13868	1.68937	0.265644	1.08014	1.72851	3.3379	0.508366
BRPF3 ENSG00000096070	2.32051	0.642134	0.936494	0.675607	0.674811	3.06804	0.858061	1.08973	0.675731	0.550456
BRSK1 ENSG00000160469	0.404394	0.395632	0.0348191	1.79592	1.48964	3.13946	0.534236	6.64466	0.351124	0.720856
BRSK2 ENSG00000174672	0.323492	0.172969	1.56708	15.103	0.0861031	1.77121	22.5388	0.903131	0.453373	0.687745
BRWD1 ENSG00000185658	3.52823	1.65414	1.06075	1.38904	1.63262	2.43841	0.0341895	4.24164	1.7183	0.334478
BRWD3 ENSG00000165288	0.207527	0.711547	2.16437	0.877733	1.27114	1.08637	1.88673	0.654016	0.395162	0.289809
BSCL2 ENSG00000168000	11.8622	1.08025	1.46203	1.64009	1.23118	2.04861	1.21027	0.78694	8.10774	23.7801
BSDC1 ENSG00000160058	0.538538	0.324589	0.321495	0.623823	0.385361	0.167279	1.85675	1.36203	1.88147	0.259539
BSG ENSG00000172270	0.372118	0.596524	3.4865	0.317071	0.989275	3.99619	0.700181	0.371583	1.07735	0.313451
BSN ENSG00000164061	3.81743	2.50306	2.7436	0.551118	3.52218	0.666547	3.96304	4.87147	0.547923	10.0586
BSPRY ENSG00000119411	0.385837	0.540118	0.947088	5.68258	0.318023	1.48811	3.12718	1.28075	0.595037	0.316262
BST1 ENSG00000109743	0.392605	1.63745	1.62499	0.23056	1.11004	2.50644	0.689938	0.44128	3.02803	0.031569
BST2 ENSG00000130303	0.117589	1.06328	0.410432	0.57024	0.814178	0.577737	0.274434	1.49053	0.0465055	3.87425
BTAF1 ENSG00000095564	0.921321	0.657789	1.68297	2.2167	0.476448	0.502921	0.432605	2.93411	4.03505	1.86836
BTBD1 ENSG00000064726	0.597851	0.499353	3.19091	2.08152	0.518503	0.121489	0.650765	1.97551	0.125746	0.61185
BTBD10 ENSG00000148925	1.43709	92.1008	15.1408	1.5828	6.56089	0.84142	1.83766	0.93346	1.37876	0.538596
BTBD11 ENSG00000151136	2.20385	1.32877	1.16225	0.553249	0.352908	1.03317	0.428426	0.206099	0.362874	0.307829
BTBD16 ENSG00000138152	7.36937	0.586412	0.371315	0.628228	0.118848	0.22426	0.834438	2.10474	5.78447	1.40018
BTBD18 ENSG00000233436	15.8629	1.15452	1.90795	1.86652	1.58594	0.174753	0.110275	2.67603	3.49115	1.24467
BTBD19 ENSG00000222009	3.09464	0.176835	0.644395	2.97715	1.73252	2.78099	0.166707	2.92102	12.6093	510.784
BTBD2 ENSG00000133243	0.209652	0.83847	0.978715	0.944395	0.855959	0.6309	2.43445	1.71548	0.197546	0.160556
BTBD3 ENSG00000132640	0.419539	1.34613	2.06258	1.1607	0.096272	0.495112	2.45764	1.60927	0.57225	3.78003
BTBD6 ENSG00000184887	4.2116	1.13531	0.55681	3.04106	0.317102	2.63181	0.421248	0.0136324	0.560255	1.31347
BTBD7 ENSG00000011114	0.58937	0.265475	8.60999	1.03019	0.511881	0.778502	0.603482	3.81464	1.20624	0.56034
BTBD8 ENSG00000189195	0.631489	33.0364	0.336251	1.37143	0.261603	1.15078	0.0454501	1.8974	2.63705	1.16109
BTBD9 ENSG00000183826	0.0427341	1.33313	0.684416	1.80541	0.189609	3.8488	0.5165	0.201666	0.417012	0.578275
BTC ENSG00000174808	0.0966183	0.985013	2.09608	0.392595	1.9822	0.535259	2.09173	0.846066	0.56406	3.83243
BTD ENSG00000169814	0.534203	0.75419	0.97028	0.0189569	0.41725	1.58519	0.0770116	0.196902	2.9198	1.78945
BTF3 ENSG00000145741	0.0975152	1.14716	2.06788	0.249441	1.40828	0.327539	0.421394	0.42462	0.472956	0.360369
BTF3L4 ENSG00000134717	60.2402	1.20662	2.12125	0.899328	1.31211	1.65624	0.621347	0.517755	2.91178	0.7003
BTG1 ENSG00000133639	1.41267	0.570442	0.132328	0.0639982	0.574966	0.48029	1.05972	0.138174	1.25648	0.356201
BTG2 ENSG00000159388	0.520976	0.378309	0.371181	0.246186	1.71824	1.2774	2.68912	0.511903	0.695621	0.581009
BTG3 ENSG00000154640	2.602	12.9284	0.799214	4.93193	2.78034	3.75897	0.225899	1.39315	0.084034	1.81828
BTG4 ENSG00000137707	0.42228	0.734009	1.23076	1.03712	0.992529	0.892183	56.9408	1.80592	0.396831	2.7717
BTK ENSG00000010671	0.351553	0.783217	153.149	1.03745	0.463688	0.0946143	0.588623	0.634685	0.952712	0.211708
BTLA ENSG00000186265	10.2988	0.567637	3.88424	3.84388	1.80063	0.628022	6.17145	50.3659	32.6812	1.37164
BTN2A1 ENSG00000112763	3.46928	0.884487	0.0554198	1.37244	1.38526	0.76014	0.856216	0.712326	3.07242	1.77077
BTN2A2 ENSG00000124508	1.23684	3.26757	0.155215	0.259878	0.197345	0.0679275	0.230528	0.376802	1.31705	0.605288
BTN3A1 ENSG00000026950	0.53567	1.51795	0.869944	0.280005	0.147401	0.339311	2.04863	0.166045	1.89174	0.28438
BTN3A2 ENSG00000186470	3.76659	0.518378	2.26609	1.29898	1.77744	0.722303	0.387514	0.437622	0.977277	0.423689
BTN3A3 ENSG00000111801	1.51162	2.04533	0.0440377	3.56457	0.332669	6.12683	1.22814	0.681501	0.80491	0.235109
BTNL9 ENSG00000165810	1.90849	0.413316	0.598967	2.97283	3.17907	0.291061	0.0272974	2.81557	0.810013	2.64362
BTRC ENSG00000166167	0.316994	0.122226	1.24076	0.147014	0.997613	1.93747	1.2669	1.82346	2.7513	1.41445
BUB1B ENSG00000156970	2.10826	0.612661	0.927037	3.3642	0.220829	0.547538	0.469783	2.32219	3.22028	4.8646
BUB3 ENSG00000154473	0.317856	5.37117	1.41253	1.58103	2.34164	0.559907	0.519644	0.201126	3.22184	0.223434
BUD13 ENSG00000137656	0.566647	2.74423	0.395326	0.735819	20.5392	8.72449	1.58926	6.80055	1.17241	1.77989
BUD31 ENSG00000106245	3.10189	0.829479	1.54367	0.149506	0.423411	1.38656	0.6325	0.669003	2.34516	0.444364
BVES ENSG00000112276	1.56987	1.17339	0.651791	1.26379	0.844844	0.354764	1.29209	4.96005	0.472401	0.726278
BYSL ENSG00000112578	0.325721	0.823194	0.22405	0.28944	0.694932	1.23956	4.07311	0.427535	0.438246	0.155764
BZW1 ENSG00000082153	0.962184	0.26203	0.577436	0.0850002	1.81683	0.893454	1.30769	0.901607	1.56389	1.55979
BZW2 ENSG00000136261	0.256017	1.68703	0.638577	1.02165	0.105088	1.61283	1.21729	3.06691	0.436786	0.797606
C10orf10 ENSG00000165507	2.09043	0.178223	0.116925	0.772118	5.52174	0.455913	1.02167	2.79903	0.618431	0.133838
C10orf107 ENSG00000183346	1.82888	5.62992	26.42	0.61496	0.579374	0.845538	0.522252	1.94088	1.5982	1.35845
C10orf11 ENSG00000148655	1.36325	0.549017	4.10811	0.421392	0.603125	3.17256	1.63687	1.34441	1.36407	2.02787
C10orf128 ENSG00000204161	141.249	2.40906	0.993028	0.493819	0.395544	1.58607	1.27654	0.226425	0.93119	0.842014
C10orf2 ENSG00000107815	0.884705	1.75004	1.13673	0.774675	0.175441	6.80062	0.581158	4.39849	2.57406	2.80298
C10orf35 ENSG00000171224	0.730589	1.63889	0.557375	0.0762018	1.32851	0.551772	0.202354	4.3516	3.87118	0.308859
C10orf54 ENSG00000107738	0.757828	2.5302	0.572725	0.176777	2.2958	0.575012	1.51057	0.6849	1.68992	2.0952
C10orf55 ENSG00000222047	1.93164	1.91023	0.15235	3.98437	2.13203	1.16585	0.433213	2.32317	1.50307	2.50447
C10orf76 ENSG00000120029	1.32133	0.830074	0.0396526	0.450792	0.620638	0.497823	0.958087	0.918588	0.524209	0.906645
C10orf88 ENSG00000119965	0.0513186	0.0680141	0.747957	0.383171	0.521349	0.0985563	0.757054	0.593281	0.539421	4.30617
C10orf95 ENSG00000120055	0.776092	2.0714	0.135623	1.73135	0.146484	8.19772	0.464283	1.12852	1.12998	0.445737
C10orf99 ENSG00000188373	13.9399	3.77247	1.7394	3.75349	2.96362	1.98179	5.98534	2.5198	9.94198	306.046
C11orf1 ENSG00000137720	0.409677	0.0627376	0.304811	0.301144	3.07471	10.0436	1.81292	1.78289	2.16403	1.06845
C11orf21 ENSG00000110665	15.3903	1.78412	0.186944	2.69138	0.534797	0.900572	0.24768	1.39096	0.585319	0.326791
C11orf24 ENSG00000171067	0.557171	0.255854	0.712607	1.96765	1.78051	1.60073	0.0770556	0.783708	1.40578	0.0307776
C11orf31 ENSG00000211450	0.306597	2.67036	0.292708	1.52337	0.584391	0.412772	1.97838	0.17181	0.332447	0.137451
C11orf45 ENSG00000174370	3.07664	2.9154	0.297153	0.639394	2.45519	1.2753	3.52216	0.822093	3.29545	0.58273
C11orf49 ENSG00000149179	0.712488	0.203501	0.249923	0.783905	1.19461	2.82334	0.752271	1.4018	0.647882	1.13436
C11orf52 ENSG00000149300	0.593561	0.593491	35.2064	5.24767	1.51553	10.6571	0.187859	2.55419	0.0772611	0.55464
C11orf54 ENSG00000182919	0.762151	0.45493	0.277101	0.678671	3.47345	0.0493779	1.25569	0.952687	5.29929	0.680518
C11orf57 ENSG00000150776	1.1662	14.0011	4.30977	1.02653	1.13924	0.501636	1.05354	0.105695	1.73095	0.444957
C11orf58 ENSG00000110696	1.63919	0.791115	2.16843	2.16933	0.348795	0.974405	0.555107	0.467823	4.40259	0.375912
C11orf63 ENSG00000109944	0.781892	0.649351	1.22554	21.6802	8.3458	0.14276	4.79854	0.4104	1.73298	8.68684
C11orf65 ENSG00000166323	1.32745	0.0333357	2.19731	12.5759	0.488862	0.745966	0.47054	0.438529	1.50412	2.08072
C11orf68 ENSG00000175573	1.5715	0.810291	0.245766	0.152405	0.383962	0.277567	2.14183	0.61656	2.53853	0.415188
C11orf70 ENSG00000137691	2.25946	0.940177	0.553475	5.72277	4.19395	1.14337	1.6509	2.60045	2.57939	2.00527
C11orf71 ENSG00000180425	1.29286	0.273264	0.4941	1.29742	0.600836	0.730958	0.508785	0.862465	0.418668	0.568199
C11orf74 ENSG00000166352	3.09415	0.492769	2.31608	1.39866	1.40993	7.28745	0.599556	6.25842	2.1277	3.12571
C11orf80 ENSG00000173715	0.584421	3.91431	1.25225	1.01671	0.591999	0.0775068	0.448298	0.144084	1.29089	4.38991
C11orf84 ENSG00000168005	0.333784	0.887768	0.850032	0.575634	0.26795	0.657687	1.30369	2.72647	11.6551	0.488231
C11orf95 ENSG00000188070	0.536507	0.756196	0.805216	3.26512	0.988518	0.250091	0.658451	0.54978	0.429472	2.03676
C11orf96 ENSG00000187479	1.65891	1.90241	0.324894	1.59266	7.2576	1.48484	1.74159	0.179628	0.48464	0.858264
C11orf98 ENSG00000278615	0.403992	0.570312	2.08633	2.50672	3.04814	0.64567	4.51824	0.746851	0.265362	1.33165
C12orf10 ENSG00000139637	1.20988	0.80242	0.533272	0.542228	0.765915	0.323833	0.395861	0.752466	0.608406	2.02221
C12orf29 ENSG00000133641	0.201465	5.35875	1.52045	3.5657	2.13644	1.82675	0.0908748	0.701166	0.616066	1.06588
C12orf4 ENSG00000047621	0.482855	0.400443	1.5289	3.29751	1.1995	0.312196	1.4212	0.853727	1.4548	1.09672
C12orf42 ENSG00000179088	3.51239	2.30715	0.85648	1.89415	0.255181	1.13904	3.22466	1.67098	5.30213	0.203037
C12orf43 ENSG00000157895	1.19248	0.052325	3.15959	0.167504	0.710704	0.589874	1.64763	2.33371	0.393494	0.82349
C12orf45 ENSG00000151131	0.205098	23.9235	0.766972	3.11975	1.16059	8.13863	3.17863	0.66498	4.18745	0.149217
C12orf49 ENSG00000111412	0.776464	0.220937	0.291575	3.15255	1.38942	0.116725	2.05494	1.59107	0.0614955	0.747062
C12orf50 ENSG00000165805	4.17019	0.542781	1.97477	4.86359	0.877052	8.65313	1.5176	0.997731	1.14722	3.54986
C12orf54 ENSG00000177627	0.673485	1.02699	4.88669	0.0382175	30.3034	1.07762	5.08861	0.505645	30.6892	1.28417
C12orf56 ENSG00000185306	11.2183	0.81699	0.45927	1.69137	0.197481	0.233962	1.42643	2.36423	8.07164	0.856041
C12orf57 ENSG00000111678	0.856939	0.173613	1.08515	0.627777	2.92263	0.18189	0.572033	2.48695	1.5748	1.91645
C12orf60 ENSG00000182993	0.688022	2.65996	0.900436	0.183056	0.431567	4.92267	1.07007	3.41754	1.4174	3.25584
C12orf65 ENSG00000130921	1.03838	0.336974	0.684394	2.98292	0.309314	1.1054	0.969321	0.332305	2.29295	2.29101
C12orf66 ENSG00000174206	1.29584	1.2552	1.11602	1.08763	1.6631	0.363294	2.54298	0.0553283	2.22051	1.86534
C12orf73 ENSG00000204954	0.707795	0.577257	0.730108	0.191472	0.209095	0.555136	0.099046	0.675363	2.12549	1.49202
C12orf75 ENSG00000235162	0.208148	1.20316	2.08025	3.15085	0.786348	0.184916	0.959614	7.00817	0.469631	1.81849
C12orf76 ENSG00000174456	1.83111	1.80875	0.750223	3.39148	0.19617	0.41158	1.45295	1.93018	0.146265	2.98292
C14orf1 ENSG00000133935	0.976571	1.62496	0.765241	2.92361	0.19824	0.27039	0.469012	1.05767	0.349533	1.9582
C14orf119 ENSG00000179933	0.190965	0.304907	0.469553	1.4789	2.24699	0.556027	0.231451	1.79279	1.94469	0.187172
C14orf132 ENSG00000227051	3.47209	1.619	1.32073	0.846495	3.39515	0.182874	1.79109	1.28489	5.07329	2.95961
C14orf142 ENSG00000170270	0.928233	1.04223	1.08581	0.30223	0.781878	0.804375	0.415174	0.412687	0.058324	0.311099
C14orf159 ENSG00000133943	2.19588	0.230177	0.581766	0.38227	0.14231	0.696555	0.898617	0.208731	0.475957	4.76655
C14orf166 ENSG00000087302	3.06994	3.88996	0.627314	0.337837	0.924855	1.10174	1.36043	0.109168	1.23436	3.71366
C14orf169 ENSG00000170468	0.301675	1.93663	2.0838	3.14705	1.3268	1.70662	1.33364	1.13855	1.85065	0.484536
C14orf2 ENSG00000156411	0.24566	0.231359	1.02925	1.08851	0.466975	2.00526	1.2629	0.645116	0.300641	0.371729
C14orf28 ENSG00000179476	0.478052	2.09365	0.308665	4.17202	0.820477	0.465191	0.98999	1.01874	4.45359	2.41803
C14orf37 ENSG00000139971	0.9368	2.6007	0.868152	1.23418	4.51328	11.5	3.0287	2.24339	0.269351	2.5673
C14orf39 ENSG00000179008	0.161437	4.26146	0.796475	0.50581	5.14696	0.463765	9.82664	4.19251	9.06215	0.109569
C14orf79 ENSG00000140104	0.841254	0.421582	1.82645	0.980988	0.554805	0.560118	0.438974	0.0636819	1.53742	4.98942
C14orf80 ENSG00000185347	1.13791	0.847307	5.6372	4.688	1.74784	1.45089	5.11543	0.695652	13.6306	1.43574
C14orf93 ENSG00000100802	4.54141	1.03099	2.17769	4.49305	0.593375	0.501739	0.965777	1.73485	1.39159	0.202881
C15orf39 ENSG00000167173	1.77921	1.83636	0.266054	0.667938	0.76511	1.10127	0.516123	2.58292	0.282361	0.703543
C15orf40 ENSG00000169609	1.69152	4.86528	0.309056	0.783522	3.41453	0.767429	0.798255	0.438313	0.145934	0.409672
C15orf41 ENSG00000186073	510.019	0.219362	0.652519	72.0981	0.761896	0.187578	1.10107	0.895013	0.319801	7.43637
C15orf48 ENSG00000166920	0.609043	0.558633	3.97824	0.71755	0.253088	0.361587	0.357379	8.52051	1.27793	2.24286
C15orf52 ENSG00000188549	3.51672	0.887368	1.61648	0.76216	0.304606	0.435948	0.381277	1.10322	0.636452	0.249113
C15orf53 ENSG00000175779	0.844312	2.7666	1.67675	0.0526087	13.5145	3.82033	1.08396	0.949183	0.406171	2.01013
C15orf57 ENSG00000128891	1.26188	0.74579	1.4733	0.09199	0.427548	13.3111	1.44297	0.254983	0.25724	0.523586
C15orf59 ENSG00000205363	1.12102	0.154612	1.42606	0.97652	0.294733	0.49294	0.0486458	2.66127	0.0318373	0.26918
C15orf61 ENSG00000189227	1.35451	0.286662	2.15269	0.397809	1.10902	0.0883344	0.0682873	0.746203	0.705478	1.16335
C15orf62 ENSG00000188277	0.864555	0.483233	5.82236	0.177905	0.530174	2.27241	0.360429	1.77596	0.546719	0.381292
C15orf65 ENSG00000261652	1.95415	3.28151	0.426681	0.441055	2.07453	3.80171	0.849287	0.63894	0.0749031	10.5832
C16orf13 ENSG00000130731	0.330985	1.81301	1.14158	5.302	0.790275	0.719746	1.07341	1.67136	2.29104	1.5515
C16orf45 ENSG00000166780	2.2191	1.82235	0.291041	3.79409	0.756888	1.86319	7.09245	1.10383	1.29562	0.505916
C16orf46 ENSG00000166455	1.54286	0.516777	0.0157592	0.0301256	5.00851	1.96674	27.4468	0.0135573	0.453128	0.613718
C16orf52 ENSG00000185716	0.0348201	0.344591	5.93825	5.03779	2.60274	0.622999	0.236093	10.5227	3.00773	0.293453
C16orf54 ENSG00000185905	1.30477	1.39106	0.253645	0.851403	1.24538	0.662406	2.7128	0.574088	2.14656	0.749628
C16orf58 ENSG00000140688	0.563579	0.131286	0.821435	0.47008	0.339658	1.41712	1.59802	0.313113	1.13973	0.0533603
C16orf59 ENSG00000162062	0.207663	2.3073	0.349416	4.60999	0.219978	1.00425	0.778162	7.30557	1.37962	81.5861
C16orf62 ENSG00000103544	4.80071	0.657041	1.73357	1.0417	1.31744	0.975522	0.0362856	1.2156	0.463383	0.181636
C16orf70 ENSG00000125149	1.29432	0.312852	0.959899	0.213145	0.853983	1.72401	3.33196	0.65506	0.298469	0.222184
C16orf71 ENSG00000166246	0.373167	10.3719	0.27656	2.25444	1.13449	0.303299	1.95919	1.3614	1.37074	0.58111
C16orf72 ENSG00000182831	10.5048	0.0409722	0.6202	3.54593	0.831096	0.608124	0.0859289	0.839958	0.699811	0.831415
C16orf74 ENSG00000154102	0.178795	0.752302	0.326615	0.949776	0.232184	1.58156	0.331285	4.26514	0.2161	1.1209
C16orf78 ENSG00000166152	0.919305	0.751153	0.170629	9.17606	1.78388	0.637088	2.31562	0.916686	1.85269	0.531411
C16orf86 ENSG00000159761	1.89	0.643113	1.6131	1.38555	2.35021	1.98443	0.643765	2.84019	4527.38	0.70097
C16orf87 ENSG00000155330	0.991564	4.44076	2.0915	5.67736	0.262419	5.09906	0.594017	0.1752	0.340477	0.866932
C16orf89 ENSG00000153446	0.0192421	3.4058	0.321296	0.701268	0.979904	7.67901	4.32499	0.213345	1.6547	1.24713
C16orf91 ENSG00000174109	1.23091	0.424002	1.1566	1.53868	0.0980736	11.4564	4.9542	0.417307	0.470361	0.417732
C16orf95 ENSG00000260456	17.9401	12.2203	0.62573	1.33422	2.97514	8.40822	3.07047	0.359338	8.02272	6.06505
C17orf107 ENSG00000205710	0.712715	2.05735	1.31609	0.621496	0.854015	0.651138	0.242672	1.58132	0.151724	2.12615
C17orf49 ENSG00000258315	0.181142	2.9187	13.972	6.82519	0.772559	1.86236	1.07694	0.293513	0.383191	0.595041
C17orf50 ENSG00000270806	10.9744	1.62606	1.2942	1.60746	2.17639	25.9991	0.37569	0.955005	3.31082	0.081751
C17orf51 ENSG00000212719	1.04347	0.502321	0.806121	1.30799	0.251684	0.712002	0.223994	1.90948	0.00376189	3.17773
C17orf53 ENSG00000125319	0.249077	60.7686	0.488065	2.42972	0.19137	2.58728	1.06457	0.514506	3.91434	0.157455
C17orf58 ENSG00000186665	6.75098	0.654703	2.06518	2.196	1.8127	0.974986	10.4702	0.912384	0.897123	0.22237
C17orf62 ENSG00000178927	2.58785	0.623908	1.5165	2.19894	0.427336	0.483559	0.217644	0.0723222	0.69632	0.331141
C17orf64 ENSG00000141371	0.11788	0.570901	0.0395082	1.38677	3.50603	1.5871	18.4165	65.5898	0.870551	0.196865
C17orf67 ENSG00000214226	0.337589	0.0829396	1.18943	0.526162	1.04923	1.58512	0.251242	0.00210151	0.995542	1.487
C17orf75 ENSG00000108666	0.575423	21.7854	0.745063	0.423412	0.467369	0.143873	0.398792	0.853201	1.75019	0.505608
C17orf80 ENSG00000141219	0.512863	2.12631	1.43297	0.322272	0.676293	0.514545	1.36834	1.34846	3.06082	17.032
C17orf89 ENSG00000224877	0.729204	3.06511	0.383975	1.00781	1.24884	0.28983	0.793849	0.210344	0.891153	0.790984
C17orf96 ENSG00000273604	0.232918	3.08449	1.90707	0.0380972	0.551935	0.465832	3.42935	3.2725	8.22578	0.266248
C17orf97 ENSG00000187624	0.646792	0.305463	0.485243	0.324832	1.61096	2.816	0.528533	0.298714	0.488325	0.611383
C18orf21 ENSG00000141428	0.314265	0.696959	0.0851096	1.56746	1.03649	1.82715	1.57356	1.03637	1.64173	1.99318
C18orf25 ENSG00000152242	0.659464	0.785185	13.642	2.73601	1.76411	0.410801	2.2694	1.51291	0.366888	0.408688
C18orf32 ENSG00000177576	0.230333	1.57884	0.28168	0.988531	1.2418	1.01713	3.05769	0.0747131	0.267369	1.00732
C18orf54 ENSG00000166845	0.91459	53.0831	0.213627	0.327058	2.34258	3.42299	0.0672318	11.5402	1.38154	9.50928
C18orf63 ENSG00000206043	32.2625	0.852771	1.40139	1.49439	3.89575	0.784228	14.6552	5.96865	82.6351	0.192982
C18orf8 ENSG00000141452	0.23212	1.56898	0.721057	1.21125	0.418832	0.941121	0.224592	0.393869	1.01361	0.309391
C19orf12 ENSG00000131943	0.838185	0.477125	3.87288	1.77843	0.120847	1.62442	0.824419	1.40126	1.79415	0.317304
C19orf18 ENSG00000177025	0.638554	4.04981	0.416549	0.894661	0.707965	0.359896	1.47429	2.15608	0.115947	1.12933
C19orf24 ENSG00000228300	2.53373	0.0141302	1.03064	1.121	0.260319	0.0299709	0.707351	0.784397	0.147551	0.227737
C19orf25 ENSG00000119559	0.698765	1.05269	0.976629	2.29337	0.849234	0.789292	3.70934	1.55828	0.185795	1.19466
C19orf33 ENSG00000167644	0.477709	0.0390646	1.59225	0.721005	0.531038	0.260722	0.235522	1.118	0.391621	2.23757
C19orf35 ENSG00000188305	0.966974	0.577271	1.32506	0.31924	0.798079	0.690433	1.16194	3.27893	0.0414496	1.53018
C19orf38 ENSG00000214212	0.86268	3.78154	0.228942	3.15146	6.0223	0.100275	10.0288	10.4711	1.00503	0.568679
C19orf43 ENSG00000123144	1.43795	0.146014	2.65531	0.240018	1.69645	1.61436	1.22222	0.561056	0.280646	0.926756
C19orf44 ENSG00000105072	0.210043	2.34663	0.475854	0.092621	0.657417	0.5953	5.64137	1.57163	0.963437	0.234288
C19orf45 ENSG00000198723	0.227397	0.233546	0.549346	2.57446	1.29331	1.99469	3.1638	0.908845	5.42959	1.13306
C19orf47 ENSG00000160392	0.900393	0.369376	0.376231	4.69446	2.36542	0.708333	3.39245	0.51266	41.105	0.459055
C19orf48 ENSG00000167747	0.17994	3.29529	0.234755	0.135002	1.87345	2.38123	0.18333	1.0249	0.667292	0.207249
C19orf52 ENSG00000142444	0.548768	0.676467	0.405117	0.685302	0.302793	0.281645	0.761134	0.838898	0.598951	0.187059
C19orf53 ENSG00000104979	0.872881	0.780041	0.449823	0.925376	0.994003	1.35305	0.526658	0.732167	0.532392	0.248981
C19orf54 ENSG00000188493	2.66303	2.4358	0.14187	0.732231	0.366777	0.945613	0.335108	1.08937	1.71414	0.289895
C19orf57 ENSG00000132016	0.703364	1.58206	0.42192	2.50762	1.9051	4.62777	4.08563	3.7025	92.2796	3.10901
C19orf60 ENSG00000006015	0.452428	0.99598	0.51756	0.0829632	2.04163	0.438622	1.10834	2.80098	0.576026	0.505439
C19orf66 ENSG00000130813	0.509956	0.608343	1.44761	1.58472	4.3028	1.67356	0.504113	0.307345	0.52802	0.556901
C19orf68 ENSG00000185453	2.09038	2.47909	2.18549	0.0974864	2.31509	6.80726	0.361741	1.32888	1.12866	0.720505
C19orf70 ENSG00000174917	1.25823	0.534874	0.343641	1.11403	0.60129	1.474	0.274775	0.278841	1.57383	1.20478
C19orf73 ENSG00000221916	0.789639	0.772843	0.186812	0.393449	1.53659	0.37287	0.150525	0.224068	0.896628	0.693212
C19orf81 ENSG00000235034	0.367371	1.27796	0.845689	0.88056	0.847485	8.82129	0.528192	1.92834	0.762553	2.43061
C1D ENSG00000197223	0.643824	1.57279	1.50975	12.3556	0.542864	0.977158	0.359407	1.50047	0.189965	0.0757241
C1GALT1 ENSG00000106392	1.56921	0.845761	2.11696	0.573589	1.01827	0.518552	0.588195	4.67137	0.843001	1.4449
C1GALT1C1 ENSG00000171155	1.52212	1.31636	2.77989	1.27917	0.143548	2.68267	0.338787	0.273993	1.44263	1.2338
C1GALT1C1L ENSG00000223658	0.336955	0.494139	1.94707	0.631333	2.20553	0.546876	0.100425	1.44269	0.111785	1.65859
C1QA ENSG00000173372	0.360328	0.498922	0.536051	2.33213	0.971154	0.244659	0.157371	0.647359	0.0970008	0.586327
C1QB ENSG00000173369	0.462132	0.805398	0.776914	0.222009	0.709256	0.224811	1.22899	1.59989	2.17518	0.607011
C1QBP ENSG00000108561	0.571656	0.173349	0.399132	0.665034	0.804575	3.33957	2.75085	0.9904	1.28698	3.74627
C1QC ENSG00000159189	0.106487	1.99458	2.64569	0.661308	0.902612	2.24366	1.91792	0.257481	0.344383	0.433201
C1QL1 ENSG00000131094	0.537545	4.59798	0.240354	1.13947	0.437747	0.86055	1.33089	2.00272	1.65147	0.824249
C1QTNF1 ENSG00000173918	0.589343	0.502313	0.22817	1.19706	0.242258	0.0586624	0.340972	0.645849	0.318685	0.872437
C1QTNF2 ENSG00000145861	0.956356	0.171197	0.0902099	1.44112	1.27402	5.96636	1.19948	0.676976	0.658076	0.909156
C1QTNF3 ENSG00000082196	1.72457	2.06383	0.552889	2.95967	0.173023	0.432493	0.775581	0.925827	0.305044	1.08758
C1QTNF4 ENSG00000172247	0.96154	1.39607	1.0359	1.16561	2.24255	2.84515	2.63753	5.7911	0.494805	1.38196
C1QTNF5 ENSG00000223953	4.46625	4.19869	18.9394	1.09219	10.2882	0.503662	1.95886	2.37458	1.44894	0.738753
C1QTNF6 ENSG00000133466	0.0924291	1.46455	0.604977	0.777504	0.508372	0.226193	0.748039	0.605064	23.2973	0.914943
C1QTNF7 ENSG00000163145	2.62598	6.36565	0.106689	0.522213	0.397569	1.72687	0.773869	0.603211	0.209734	4.16179
C1QTNF9 ENSG00000240654	10.9068	1.56114	24.3553	0.910784	25.5175	0.684285	5.57274	0.844974	2.62842	41.0974
C1QTNF9B ENSG00000205863	1.46211	1.14055	0.765288	9.35026	0.346866	0.782026	0.436533	36.7561	1.28984	0.635549
C1QTNF9B-AS1 ENSG00000281899	0.771103	0.837034	0.336949	0.4646	0.47086	1.53354	2.34814	3.84157	0.570101	2.20933
C1R ENSG00000159403	0.839162	4.26394	0.162583	0.667181	7.76436	0.110549	0.463695	0.162438	0.773854	0.128455
C1RL ENSG00000139178	0.781376	0.818518	0.314189	0.0248249	0.79275	0.351634	0.0557226	0.524564	2.12577	0.763009
C1S ENSG00000182326	0.893507	1.76144	0.27516	0.233088	2.3793	1.81396	1.54662	3.37735	0.560444	0.402676
C1orf101 ENSG00000179397	7.16311	3.31153	1.9277	0.0518472	0.044054	1.65409	1.88491	5.11157	53.6617	2.08263
C1orf106 ENSG00000163362	1.61569	0.970967	4.55672	0.658363	0.853047	0.636268	0.190264	1.45124	0.402654	0.441905
C1orf109 ENSG00000116922	4.16988	2.20229	0.954406	0.913683	0.0590789	1.78787	9.00127	0.550244	2.12254	0.599869
C1orf112 ENSG00000000460	0.1061	1.09454	1.85158	1.45599	1.19143	0.426708	0.43722	2.97855	1.10385	0.313284
C1orf115 ENSG00000162817	1.13564	1.07312	0.731215	0.132252	0.739085	0.227208	0.242496	0.348773	0.732024	0.687321
C1orf116 ENSG00000182795	1.6739	0.482604	0.803907	0.786348	0.334709	0.329034	2.29267	0.733533	2.00546	0.429967
C1orf122 ENSG00000197982	4.71244	2.14136	1.0154	1.20177	1.26512	0.255097	0.871505	0.412683	1.87189	1.31757
C1orf123 ENSG00000162384	1.13122	0.139239	2.39226	1.08487	2.93368	0.704281	1.39189	0.521617	1.82655	0.541439
C1orf127 ENSG00000175262	1.32988	1.66971	9.15404	1.8479	0.329863	15.4536	0.709955	21.6906	1.63886	0.578316
C1orf131 ENSG00000143633	0.887511	0.0813594	0.581871	0.997383	0.405907	4.35472	12.6602	1.8977	0.566924	0.29648
C1orf145 ENSG00000162913	0.718811	0.651414	1.30521	31.2133	0.280757	0.60526	0.929684	0.393405	1.64685	1.50245
C1orf158 ENSG00000157330	4.18288	14.4068	5.58592	9.61626	2.1832	0.519834	0.423633	9.32964	27.5947	2.39162
C1orf159 ENSG00000131591	0.204985	0.442419	0.31585	1.51437	1.30117	0.633821	0.949442	0.152524	0.138489	1.45996
C1orf162 ENSG00000143110	0.243223	1.67511	0.0441718	0.705413	0.339171	11.8554	0.363418	1.31135	1.5045	1.50187
C1orf167 ENSG00000215910	1.23274	0.15987	0.653429	0.265616	1.84839	0.988435	0.286977	7.89021	0.0601023	2.50861
C1orf168 ENSG00000187889	0.17861	1.2856	17.1214	4.81314	2.33937	0.685182	0.787166	0.261379	1.26555	0.48525
C1orf174 ENSG00000198912	1.06542	1.10651	1.28047	0.341826	0.22782	2.08896	0.801099	0.404482	0.840412	3.31106
C1orf185 ENSG00000204006	7.35776	12.3571	1.81644	8.20249	1.82022	0.0728389	16.3442	0.548807	28.927	0.309504
C1orf186 ENSG00000263961	0.320146	0.666638	0.0472244	1.59031	31.2196	1.12114	1.24298	0.9749	3.3394	1.64258
C1orf194 ENSG00000179902	1.69167	1.7815	0.316998	3.0602	0.61735	4.34804	0.458634	2.95453	1.85484	1.79728
C1orf198 ENSG00000119280	0.990305	0.553753	2.6809	0.395337	0.543149	2.53532	0.637462	0.660124	2.17489	1.08316
C1orf204 ENSG00000188004	0.654781	1.69681	1.67468	7.93772	3.73374	0.96564	2.09632	1.28342	0.163287	0.33483
C1orf21 ENSG00000116667	0.696941	1.7135	0.5474	0.525085	0.0856619	0.934842	1.2836	0.736471	0.0109825	0.489875
C1orf210 ENSG00000253313	1.56501	1.29108	0.115323	0.960431	0.837719	18.9436	0.432344	0.963728	1.19123	3.01279
C1orf216 ENSG00000142686	3.3945	0.329705	1.86576	3.33158	1.21482	0.665847	1.10706	1.39581	0.195337	0.910412
C1orf226 ENSG00000239887	0.233398	5.81618	1.21142	1.49445	0.184243	0.439824	0.316784	1.23596	0.262589	0.478044
C1orf228 ENSG00000198520	0.911963	0.547979	43.2044	0.157276	0.169691	0.825561	18.7867	1.30953	0.116624	0.158022
C1orf234 ENSG00000227868	2.34158	6.06415	1.61207	0.467958	0.322613	0.879687	1.68403	8.54474	0.252543	0.623786
C1orf27 ENSG00000157181	0.257428	2.3695	0.21074	1.13375	5.11326	1.53343	1.01581	1.21047	0.754688	0.990255
C1orf35 ENSG00000143793	2.64887	1.15638	1.299	1.76103	0.921458	1.9629	5.93789	2.40662	0.470921	4.29099
C1orf43 ENSG00000143612	0.52636	0.417513	0.450912	0.934191	2.16195	1.05296	1.5711	2.3127	1.4975	0.119878
C1orf50 ENSG00000164008	0.595326	0.394198	1.45681	60.2268	0.668526	0.298343	4.64216	7.23585	4.0036	2.50033
C1orf52 ENSG00000162642	1.69794	1.69027	0.564612	0.339578	0.261354	2.95982	0.609144	1.19946	0.903044	1.99968
C1orf53 ENSG00000203724	5.03483	0.23527	5.73826	1.19039	1.71558	2.70264	0.667625	0.337454	11.3577	3.75536
C1orf54 ENSG00000118292	0.418433	1.56193	0.213916	2.47137	2.64587	0.706527	0.0194215	0.858151	0.68813	0.0741157
C1orf56 ENSG00000143443	0.945805	0.663633	0.856293	3.40748	0.607842	0.995333	0.382546	0.423891	0.468204	0.45464
C1orf64 ENSG00000183888	1.13422	4.46904	0.705746	2.08741	4.12373	0.906775	9.7144	4.5362	0.100426	0.938522
C1orf74 ENSG00000162757	0.371994	0.140058	0.513102	0.812656	0.625237	1.04673	0.0796376	3.68196	0.447867	11.1251
C2 ENSG00000166278	0.411311	0.967739	0.786352	1.11196	2.3575	0.326371	0.0579741	0.0943445	7.41539	0.135402
C20orf144 ENSG00000149609	0.332862	5.44658	5.02561	0.65024	2.52227	5.06035	0.382444	0.30646	1.55987	0.19213
C20orf194 ENSG00000088854	0.612326	0.317382	0.30728	0.321571	0.649901	0.0963051	0.206781	0.569795	0.416334	8.37731
C20orf196 ENSG00000171984	16.3824	1.26304	10.8252	0.388825	5.94516	0.443544	1.0419	0.43703	2.46911	1.30859
C20orf24 ENSG00000101084	0.18592	0.990886	0.0670496	0.832997	0.887489	1.02211	0.140968	0.845339	1.62946	1.46212
C20orf27 ENSG00000101220	0.373109	0.773822	0.666862	2.26475	1.29774	2.67261	0.383702	0.254082	0.650174	1.51581
C20orf96 ENSG00000196476	0.382195	0.393739	0.297163	0.117611	1.62739	5.36733	1.55719	0.641373	2.04747	0.169741
C21orf2 ENSG00000160226	7.29282	1.25759	1.27804	0.996398	15.7544	0.65958	5.51747	0.533532	1.88207	1.6975
C21orf33 ENSG00000160221	0.705759	0.41608	1.49388	1.48815	1.15118	0.611476	1.18767	1.21438	0.249217	1.37818
C21orf58 ENSG00000160298	0.615509	1.76724	0.609004	0.662275	0.0591738	0.38905	0.731365	0.256636	0.875401	0.236921
C21orf59 ENSG00000159079	0.549267	1.09517	0.0234191	0.53215	1.54611	1.19222	32.1235	1.13109	0.85939	1.6651
C21orf91 ENSG00000154642	1.18388	0.218075	2.78928	0.833151	2.01854	0.980729	0.900666	0.534006	0.808485	0.446353
C22orf15 ENSG00000169314	21.2332	0.767163	0.597473	1.60183	0.864272	0.773349	2.37959	0.420976	5.09127	5.47071
C22orf23 ENSG00000128346	0.17026	1.59517	1.15906	2.256	1.93743	1.8543	0.320145	4.38765	1.90184	1.29068
C22orf29 ENSG00000215012	0.34188	0.831958	1.23383	1.19911	2.75161	0.594957	0.179837	1.84227	1.56884	0.831302
C22orf31 ENSG00000100249	0.365647	11.8594	0.696057	2.44435	0.851416	0.425443	4.00166	1.77719	2.08829	0.770027
C22orf39 ENSG00000242259	0.321736	1.09004	1.30236	0.179295	0.287922	3.4	0.363066	1.82012	1.1979	0.774301
C22orf42 ENSG00000205856	1.92073	3.48629	1.1948	1.56251	0.578684	0.554591	1.73582	0.406229	1.11991	0.318749
C22orf46 ENSG00000184208	2.36115	0.381471	1.9124	2.14542	2.16797	0.999036	0.921233	1.60534	1.0578	0.603253
C2CD2 ENSG00000157617	0.493201	0.531989	1.21389	1.81756	0.993338	0.656355	4.52713	0.547432	13.7645	0.581701
C2CD2L ENSG00000172375	0.681694	0.957458	0.260515	0.278172	0.290545	3.79182	2.98666	0.404833	0.251714	0.908405
C2CD3 ENSG00000168014	0.358911	0.231854	2.18076	0.449279	1.08531	2.42432	1.72425	0.548733	0.751148	0.596637
C2CD4B ENSG00000205502	21.591	0.296136	2.3699	1.54957	0.672505	9.75464	5.7257	0.155512	19.7146	1.85153
C2CD4C ENSG00000183186	2.20217	0.926865	0.546455	10.5977	1.05511	0.371582	0.553533	3.38951	1.21636	3.87554
C2CD4D ENSG00000225556	0.254728	3.00309	0.858704	1.78272	5.95264	4.78126	0.836151	1.08973	0.100733	8.0477
C2CD5 ENSG00000111731	4.44205	0.135019	1.10182	18.103	1.15544	0.587116	5.87194	5.07579	1.21102	1.93193
C2orf15 ENSG00000273045	1.14625	0.960814	2.68025	1.77933	151.924	0.287724	1.49273	8.89305	0.590705	5.16004
C2orf40 ENSG00000119147	0.111165	1.42004	0.729141	1.00841	4.69521	0.249018	0.573186	0.200446	0.578649	0.767608
C2orf42 ENSG00000115998	1.80748	1.34877	1.40176	0.18351	0.888783	0.255709	1.14925	0.53604	0.416946	0.906325
C2orf47 ENSG00000162972	1.27551	0.520572	0.48812	3.12552	0.181863	1.13458	0.886395	0.729779	2.73828	0.156372
C2orf49 ENSG00000135974	2.26501	1.1335	0.634966	0.680723	1.7834	0.0311903	1.22526	1.34067	0.089953	1.91884
C2orf50 ENSG00000150873	0.751614	0.57429	9.27959	3.85594	23.3793	4.17476	2.54178	22.3014	0.894863	1.13096
C2orf54 ENSG00000172478	1.41759	0.449362	1.09653	2.35817	0.157136	0.781719	0.991475	0.0460277	0.345377	0.465333
C2orf68 ENSG00000168887	0.249373	0.131962	0.175798	0.594526	0.502554	0.254714	1.00932	0.290063	0.920762	1.18728
C2orf69 ENSG00000178074	1.06678	1.89008	0.2163	7.50239	10.5438	0.401319	1.47294	0.4138	0.159553	4.8254
C2orf70 ENSG00000173557	5.49931	1.6196	12.9878	1.59175	0.586047	1.89823	1.27309	2.84298	1.38228	0.727385
C2orf71 ENSG00000179270	0.981173	6.83785	4.14954	1.92653	4.77109	0.464636	4.35258	11.0901	2.43412	0.49546
C2orf72 ENSG00000204128	0.946483	0.31782	0.590363	2.22576	0.691916	1.96576	1.65219	1.98344	0.608476	1.00987
C2orf73 ENSG00000177994	72.0055	1.45485	1.21828	1.10045	19.8463	0.356321	2.64625	1.95443	6.58946	0.234447
C2orf74 ENSG00000237651	22.0292	2.67343	0.716435	1.5105	0.234921	2.86794	0.141514	0.427516	2.76724	0.916257
C2orf76 ENSG00000186132	0.726216	9.36942	5.42034	0.115105	1.62049	0.141172	7.96909	2.28082	0.381483	0.856982
C2orf81 ENSG00000159239	10.335	0.115212	0.840845	6.52884	0.803264	1.25271	1.05198	1.89966	0.566204	4.58228
C2orf82 ENSG00000182600	0.923421	12.9385	0.623915	1.16066	0.707686	1.54978	5.51131	3.87061	2.269	2.16078
C2orf88 ENSG00000187699	0.870711	250.675	14.7448	0.358646	8.77653	0.186564	0.335305	0.783375	1.7272	24.0805
C3 ENSG00000125730	3.16133	0.605074	0.128694	1.40194	0.60867	2.02857	2.78106	1.95924	1.27042	0.0935021
C3AR1 ENSG00000171860	1.593	0.714658	2.14139	1.82804	2.48936	0.309173	0.528016	2.19941	2.00043	0.145988
C3orf14 ENSG00000114405	0.172262	3.44484	2.35614	1.90965	0.574824	0.643959	3.34786	1.38045	0.651692	0.381175
C3orf18 ENSG00000088543	0.537194	0.872761	2.10982	1.7284	1.38846	0.365015	1.07246	0.250798	2.32056	0.579127
C3orf33 ENSG00000174928	1.15159	0.464652	1.43923	3.86387	5.09876	1.87946	1.91336	0.87921	0.461198	0.546156
C3orf36 ENSG00000221972	0.158345	0.648164	8.17033	1.66375	0.55645	0.505753	36.6631	3.46528	0.501457	0.229832
C3orf38 ENSG00000179021	0.186671	1.38317	0.371469	0.464233	1.09142	0.348558	3.10307	2.55871	0.158926	1.29531
C3orf49 ENSG00000163632	0.637749	3.78196	2.97179	1.01862	2.97773	2.29793	6.9181	3.99002	3.89108	0.791091
C3orf52 ENSG00000114529	5.18891	0.197908	1.19518	1.06415	1.12838	0.476099	5.91872	0.217231	0.634934	0.219231
C3orf58 ENSG00000181744	3.81197	1.67519	3.07725	7.28573	10.6865	3.6592	2.77039	0.216481	10.654	2.58232
C3orf62 ENSG00000188315	1.0059	0.932217	1.48679	0.702087	1.30675	1.07902	1.36339	2.11299	0.689905	3.79874
C3orf67 ENSG00000163689	1.28019	1.4496	0.51775	1.13528	0.448038	46.6438	0.210596	15.7074	0.823017	1.4093
C3orf70 ENSG00000187068	1.80498	0.136035	0.578672	0.353896	0.954035	2.59642	0.361139	0.56948	0.586284	2.28363
C4A ENSG00000244731	1.25849	1.69953	2.10367	1.02979	0.82593	0.450711	0.0631088	1.78937	0.594924	2.06617
C4B ENSG00000224389	0.72032	0.183063	0.446903	0.914025	0.274347	1.29809	0.00441222	0.95369	0.202167	0.240237
C4orf19 ENSG00000154274	0.680101	0.978833	3.59819	9.76676	1.33343	8.06924	2.24682	7.58026	9.96616	0.296938
C4orf26 ENSG00000174792	0.776992	0.570169	5.2417	1.58949	0.29423	1.47055	8.70441	23.0814	4.27733	0.729804
C4orf3 ENSG00000164096	0.459927	0.66	0.340407	9.83964	0.269809	0.217159	2.01574	0.407828	1.73908	0.396033
C4orf32 ENSG00000174749	0.406045	1.05262	10.2586	0.523415	0.289732	0.943607	1.56626	0.308691	8.07105	0.391511
C4orf33 ENSG00000151470	0.25719	0.925521	0.0308119	6.58637	0.845945	2.32112	0.148222	7.56054	2.31642	1.43532
C4orf36 ENSG00000163633	0.0395019	1.02541	2.24774	6.76242	0.916214	1.62782	1.01943	0.225013	3.1488	0.210928
C4orf46 ENSG00000205208	0.249841	0.578331	0.828998	0.243024	0.818551	0.100127	0.258489	0.768577	256.891	0.213442
C4orf47 ENSG00000205129	10.5782	1.60272	0.505662	0.119203	1.46654	1.95101	14.1881	0.887018	27.5626	1.72408
C4orf48 ENSG00000243449	0.262702	0.0986963	2.65446	0.678667	1.93495	3.94412	0.197767	1.95408	2.10192	0.25031
C5 ENSG00000106804	0.152565	2.13009	0.589038	1.32332	1.63066	4.83258	0.155604	2.77538	4.88514	0.765479
C5AR1 ENSG00000197405	6.88354	3.74427	2.67792	3.84386	0.104099	0.995896	0.890004	11.9908	0.640852	1.08734
C5AR2 ENSG00000134830	0.194122	0.835206	0.400141	0.352139	3.0602	1.25158	0.0885711	0.377238	0.239035	0.971106
C5orf15 ENSG00000113583	0.204586	0.960376	0.0561379	1.36633	0.6998	1.50289	0.744446	1.0462	6.29821	0.652194
C5orf22 ENSG00000082213	18.2297	4.29934	0.153643	0.504769	0.867113	6.11216	0.552237	18.1861	2.09743	2.09475
C5orf24 ENSG00000181904	0.715084	0.94476	2.06791	0.506873	0.352422	0.763793	0.671006	0.446656	2.85468	1.92354
C5orf30 ENSG00000181751	0.370716	0.754006	0.179484	0.915614	0.768303	13.0414	1.00839	8.68077	0.186614	2.65325
C5orf34 ENSG00000172244	4.00847	7.57895	2.80857	30.2665	1.31929	2.29948	19.9542	0.521203	0.519956	2.99334
C5orf38 ENSG00000186493	2.54514	0.10233	0.347762	1.65725	2.30122	2.23769	2.39476	0.815488	0.295706	0.098589
C5orf42 ENSG00000197603	1.45253	0.393474	2.41598	0.0904731	0.89562	0.308057	1.39664	2.37674	0.524945	2.75016
C5orf45 ENSG00000161010	1.20087	0.417034	1.29125	1.53249	2.52723	1.45184	0.721614	1.71228	0.313269	0.387297
C5orf46 ENSG00000178776	30.5164	1.53966	1.58071	6.33782	0.0445	7.14749	0.486666	0.203515	2.55091	0.968601
C5orf49 ENSG00000215217	1.03219	0.745035	0.721025	3.06135	0.160028	0.343063	2.04384	1.04899	0.381022	6.61414
C5orf51 ENSG00000205765	0.951008	2.95295	0.110746	0.315643	0.904651	8.97893	0.458599	0.51495	1.11778	0.419887
C5orf56 ENSG00000197536	0.894547	0.618427	2.8946	7.21822	0.892188	1.14655	0.15029	0.515057	4.6206	0.228539
C5orf58 ENSG00000234511	1.04603	1.0217	0.688281	3.73876	0.634668	2.15879	2.22488	0.364898	19.6913	2.86635
C5orf63 ENSG00000164241	1.9256	1.31037	0.638874	2.72193	0.57084	5.15893	0.32788	0.0617796	11.9565	0.35255
C6 ENSG00000039537	0.817351	5.58291	1.02961	15.8147	1.82532	0.177826	2.07115	1.41268	0.0781507	1.4968
C6orf1 ENSG00000186577	1.84364	3.70867	0.0388695	3.18027	1.33752	1.35932	0.391228	3.53562	0.363795	0.516029
C6orf10 ENSG00000204296	1.99251	0.467684	0.641077	1.89216	0.168289	21.3969	0.0876561	4.09736	12.213	31.9036
C6orf106 ENSG00000196821	1.76953	1.15069	0.887152	1.51357	0.828905	0.0712902	0.504336	0.696843	1.41369	1.48635
C6orf120 ENSG00000185127	0.388556	0.2119	8.01803	0.729549	0.191991	2.81983	4.11736	5.76235	1.41689	0.751129
C6orf132 ENSG00000188112	0.38501	2.00276	0.276993	0.233374	0.582611	0.731412	4.57474	0.334581	1.731	1.52602
C6orf136 ENSG00000204564	0.0580435	1.59025	2.1456	1.49593	1.52157	0.614147	0.435984	1.34077	0.552696	0.688139
C6orf141 ENSG00000197261	15.7948	19.3964	1.22723	2.08771	3.69224	8.57735	4.14463	0.926467	0.422322	5.04838
C6orf163 ENSG00000203872	4.09744	4.26441	0.388627	0.644161	7.54744	1.87481	2.16056	201.691	5.02444	2.01747
C6orf203 ENSG00000130349	0.388227	1.83475	2.42472	0.551239	0.289798	0.699166	0.140131	6.28696	2.06724	0.357945
C6orf226 ENSG00000221821	0.541368	3.91736	0.0387309	0.629556	0.133276	1.05887	3.25608	0.165477	0.468954	0.794557
C6orf229 ENSG00000260286	67.3098	0.251995	0.60654	0.727389	0.275025	2.59823	0.347107	20.7521	1.50625	7.99775
C6orf25 ENSG00000204420	0.713181	1.10987	0.741181	62.3974	3.85379	1.13011	0.964151	3.20538	0.344166	0.864884
C6orf47 ENSG00000204439	1.53726	1.33059	1.06666	0.854761	0.0655702	0.625314	1.21491	0.800193	2.23548	0.649873
C6orf48 ENSG00000204387	1.03399	0.116047	0.283529	9.08	2.83118	1.1818	0.593317	2.15633	0.405913	0.262452
C6orf52 ENSG00000137434	1.21469	3.41132	2.30979	3.3657	0.249283	0.858557	0.210792	0.122679	4.17074	0.453804
C6orf58 ENSG00000184530	16.715	8.81957	3.69964	1.04292	18.6014	3.10177	0.700432	3.96692	5.11785	0.0799138
C6orf62 ENSG00000112308	0.74188	0.577177	0.0871511	1.45524	0.460454	3.62712	0.511865	0.463563	0.88901	0.869068
C6orf89 ENSG00000198663	0.602911	1.35201	0.875153	2.57448	0.525406	0.129482	1.88575	0.242913	0.630087	0.236094
C7 ENSG00000112936	1.00643	0.127313	0.228309	1.64712	0.141018	2.28085	1.25704	1.05551	0.994261	1.15333
C7orf25 ENSG00000136197	0.702299	4.25742	2.94159	2.49959	3.61414	0.625029	0.950393	2.30703	3.5408	1.95127
C7orf26 ENSG00000146576	0.435973	1.50964	1.9312	1.2093	0.634468	0.590025	0.285548	1.01497	0.658195	1.88341
C7orf31 ENSG00000153790	0.879276	4.15227	0.506223	3.69075	0.6407	0.219654	0.809975	4.0897	0.924146	5.22682
C7orf34 ENSG00000165131	2.38377	0.553752	0.579128	4.46266	3.53464	3.10318	8.04582	0.909409	4.16282	0.64619
C7orf43 ENSG00000146826	0.736171	0.989539	2.24565	0.0486953	0.254422	5.16593	3.16082	0.503222	2.51168	2.0204
C7orf49 ENSG00000122783	0.3684	1.74018	1.67858	0.818546	0.618518	0.280832	0.541504	1.24406	1.23087	3.34345
C7orf50 ENSG00000146540	2.66246	0.707686	1.95272	1.00605	0.184558	0.794512	0.876363	1.26111	0.83616	0.107896
C7orf57 ENSG00000164746	0.22752	2.36612	1.18069	26.3807	1.60252	0.393766	3.22159	2.15279	0.257212	6.15827
C7orf61 ENSG00000185955	4.76745	12.5835	1.85247	0.374588	3.98127	1.74912	0.092613	4.35694	2.37049	0.614192
C7orf73 ENSG00000243317	0.814681	0.700457	0.358926	0.42222	0.29284	0.155909	0.667902	0.129151	1.25123	1.28629
C8G ENSG00000176919	0.748831	1.09952	1.27942	5.34067	2.02509	0.71778	3.18231	0.18034	0.909868	6.99012
C8orf33 ENSG00000182307	0.282831	0.421431	0.794008	0.20462	0.471199	1.06788	0.28306	0.0506782	10.1724	3.25982
C8orf34 ENSG00000165084	0.227099	1.72045	0.691692	2.30852	3.59063	1.20829	0.259901	4.79556	2.134	0.0256096
C8orf37 ENSG00000156172	0.406656	9.56207	34.3457	0.0377299	2.97531	0.682959	3.26917	2.89129	16.0348	5.80428
C8orf4 ENSG00000176907	1.57344	1.5351	0.760541	0.37526	9.46145	1.3744	0.0322747	1.41062	1.82634	0.236275
C8orf44 ENSG00000213865	1.26794	0.715384	1.2616	0.158614	2.34797	0.450021	0.322307	28.7962	2.14851	0.564964
C8orf46 ENSG00000169085	0.920036	0.0757195	0.517116	0.630413	0.0266242	0.489138	0.592244	0.633095	2.0402	4.5416
C8orf48 ENSG00000164743	4.70039	0.35751	10.8004	0.633928	3.00351	1.90272	1.81473	0.0373477	0.926152	1.92626
C8orf58 ENSG00000241852	0.328376	2.56623	0.105851	3.02818	0.427396	2.00201	54.8899	0.0903156	5.12104	4.33815
C8orf59 ENSG00000176731	2.64847	0.40556	2.42706	0.177705	1.09609	0.112329	1.83611	1.94952	0.777302	2.04919
C8orf76 ENSG00000189376	0.0874597	0.821536	0.0799904	2.29473	10.6373	0.253383	0.556707	1.35338	0.593236	5.99211
C8orf82 ENSG00000213563	3.02385	0.239348	0.413249	3.1541	0.506819	0.465507	0.836358	0.286273	0.897102	1.27613
C8orf86 ENSG00000196166	1.53137	0.88031	0.368001	2.23176	9.58902	0.686396	0.399014	14.6038	2.7773	0.561847
C8orf88 ENSG00000253250	69.0336	0.493522	1.34247	1.11605	0.87642	2.0679	0.201842	22.595	2.83966	0.196383
C8orf89 ENSG00000274443	3.82367	3.56882	0.783712	2.40355	12.5422	0.157668	1.73629	0.471253	0.006229	21.4445
C9orf114 ENSG00000198917	0.285295	1.38152	0.638957	2.67861	0.524001	1.00658	1.30684	0.11526	2.62032	9.74049
C9orf116 ENSG00000160345	1.55406	3.38908	0.358627	1.69658	0.259184	1.36684	0.75328	0.463142	0.523761	7.28744
C9orf129 ENSG00000204352	2.10734	2.64418	0.388677	5.30366	0.18559	1.7767	2.749	2.74448	0.723971	3.51692
C9orf142 ENSG00000148362	0.404703	0.707926	0.499485	0.483515	0.779268	0.736667	1.17681	1.29397	0.46265	5.42614
C9orf152 ENSG00000188959	0.121908	0.641771	5.48206	0.268788	0.174116	0.109964	0.956632	0.214148	2.04773	3.01971
C9orf16 ENSG00000171159	0.258926	2.58973	0.757584	1.02173	2.30019	0.173134	0.706689	0.437619	0.341384	1.16867
C9orf172 ENSG00000232434	2.70375	0.125873	1.11386	3.57638	0.162875	1.00271	0.771861	1.1402	0.808714	4.76099
C9orf24 ENSG00000164972	5.0075	0.850531	0.0150827	1.51245	0.930403	6.5881	0.804867	0.196079	2.25396	0.173272
C9orf3 ENSG00000148120	0.262359	0.753633	1.0391	0.584111	0.644687	3.21423	4.39059	1.36897	2.79894	2.45748
C9orf40 ENSG00000135045	0.631658	1.03263	0.241385	0.30173	0.0800294	0.419512	2.08556	0.0601373	2.1394	3.40667
C9orf43 ENSG00000157653	1.0371	1.95179	3.93927	0.268958	0.398287	5.67372	0.367399	57.9487	0.717949	0.261729
C9orf47 ENSG00000186354	0.253208	0.387551	2.11372	8.88001	1.27653	1.36838	2.36037	0.31181	1.12187	3.50485
C9orf50 ENSG00000179058	1.09696	6.15246	0.189364	1.05029	0.310872	1.857	0.793826	1.81473	9.02488	3.51114
C9orf57 ENSG00000204669	0.265487	1.69037	1.64327	0.845713	10.7204	0.466784	1.03023	1.2965	0.561435	13.6802
C9orf64 ENSG00000165118	11.3955	15.9542	1.20335	0.0803793	1.71843	0.423655	0.251773	1.87466	1.96313	0.914061
C9orf66 ENSG00000183784	7.1339	1.40557	0.958319	0.123059	0.191529	1.33145	0.389337	0.230435	1.05315	3.89258
C9orf69 ENSG00000238227	0.549958	0.425502	1.58768	0.592889	0.19444	1.05247	0.441053	2.99683	4.5979	5.02423
C9orf72 ENSG00000147894	0.330114	2.92471	1.3853	0.907597	1.80748	1.69056	0.489176	1.03322	0.43607	0.457337
C9orf78 ENSG00000136819	1.35685	0.211782	0.185056	1.26711	1.33006	0.726049	11.4842	0.517763	1.2793	0.608201
C9orf84 ENSG00000165181	2.92775	0.666562	2.24621	1.29091	3.07091	0.636259	10.16	2.91341	1.85064	4.18423
C9orf85 ENSG00000155621	1.34319	0.592266	5.8609	2.71593	1.45237	0.337999	1.14676	1.97875	7.41859	3.42064
C9orf91 ENSG00000157693	0.517723	0.57383	0.452941	1.23596	0.621381	0.625432	1.12295	0.107071	5.13303	1.59413
C9orf92 ENSG00000205549	0.305272	0.851372	0.713975	0.104283	0.0708665	11.1839	0.311677	0.700598	5.42568	0.715171
CA10 ENSG00000154975	0.101475	0.714563	9.54197	12.0008	1.7311	2.49682	0.58631	2.51361	10.7295	2.3664
CA11 ENSG00000063180	0.521844	0.170114	0.935537	2.45799	2.97229	2.92353	1.22266	0.818312	0.82714	3.76676
CA12 ENSG00000074410	14.8005	0.254988	4.39507	1.62904	1.28102	21.4972	0.761678	0.255982	0.255392	0.192544
CA13 ENSG00000185015	1.71705	0.452971	4.31293	6.65412	0.915967	2.17667	2.13853	8.40812	0.953572	2.64541
CA14 ENSG00000118298	19.8495	3.78863	4.55855	0.133764	4.70722	57.6919	0.356093	0.858599	0.445391	16.4473
CA2 ENSG00000104267	3.08291	1.21353	0.623017	1.01151	3.8815	0.678513	0.840232	1.99796	1.5076	0.0823418
CA3 ENSG00000164879	24.171	0.19421	0.208759	1.99004	0.826545	0.354597	1.80655	0.673442	0.320446	1.85049
CA4 ENSG00000167434	5.84247	0.301034	0.903609	0.239133	4.80986	0.970253	2.00552	1.33122	1.62317	4.58208
CA5A ENSG00000174990	0.230608	2.30444	0.0605022	15.2147	0.279619	1.35218	3.22873	75.9115	3.25782	0.629034
CA5B ENSG00000169239	1.04352	0.286255	1.23784	0.779795	0.983295	0.154734	2.57487	0.880472	1.35729	1.25815
CA8 ENSG00000178538	0.302447	0.636207	1.06647	0.596245	0.757633	0.96576	0.486611	0.752148	3.39853	0.742023
CAAP1 ENSG00000120159	1.0429	1.86721	4.15181	2.41662	0.352145	0.235188	2.39587	4.15394	0.823056	3.42647
CAB39 ENSG00000135932	0.541459	2.74132	1.2781	1.31849	1.3993	0.599717	0.819867	0.659367	1.01427	1.3017
CAB39L ENSG00000102547	0.27808	0.608348	0.483363	1.68594	1.75466	0.489644	0.844655	0.176426	0.355784	2.33485
CABIN1 ENSG00000099991	0.785086	0.926991	1.17061	2.90455	0.639947	1.0054	2.22752	1.11402	0.681419	0.384517
CABLES1 ENSG00000134508	0.115656	3.34252	0.848382	40.8796	1.12612	18.5291	0.552974	0.570882	1.22192	0.368035
CABLES2 ENSG00000149679	1.48939	0.120269	2.71468	0.386035	0.288733	1.11135	9.50487	0.360243	1.27452	0.443945
CABP1 ENSG00000157782	0.301204	4.52274	0.311288	16.2838	3.48097	2.95002	1.95147	5.41681	1.79824	6.12031
CABP4 ENSG00000175544	0.100232	1.20789	0.0963566	4.42408	75.6931	2.28381	0.585103	0.154497	5.43605	2.36946
CABYR ENSG00000154040	39.8269	0.171946	0.77124	0.415994	37.4835	0.701637	16.3777	1.53294	1.02731	0.235557
CACFD1 ENSG00000160325	0.109826	1.03536	2.08247	0.453689	3.91532	1.65147	0.23457	0.730864	0.873995	1.02639
CACHD1 ENSG00000158966	7.72177	2.35937	0.336416	1.7917	0.587596	2.29869	2.00654	0.591801	1.04348	0.933511
CACNA1A ENSG00000141837	0.652285	0.780913	0.574854	1.17861	0.506048	1.95132	5.47309	6.14776	0.697949	1.2487
CACNA1B ENSG00000148408	0.274673	1.20848	0.687435	0.341481	5.50572	0.913044	1.32991	1.82145	1.10286	1.83071
CACNA1C ENSG00000151067	0.563747	3.52822	0.852997	1.73753	0.901564	0.658849	1.40234	0.295083	3.71846	0.205419
CACNA1D ENSG00000157388	1.44636	0.446133	1.60122	0.574133	1.34246	1.75254	3.07799	1.84543	1.86173	0.315312
CACNA1F ENSG00000102001	0.0676914	3.52039	1.40691	0.159529	6.44199	4.91303	2.89249	1.04365	0.546167	12.5374
CACNA1G ENSG00000006283	1.30057	0.700217	0.27485	0.630187	1.72756	1.03382	0.642021	0.798758	0.145013	1.65197
CACNA1H ENSG00000196557	0.51596	1.08663	0.121667	0.167105	0.331386	14.8387	1.81151	1.96854	0.0939308	0.611932
CACNA1I ENSG00000100346	2.95145	3.78632	0.372081	13.2615	1.86873	1.09116	0.258293	1.0514	0.214267	8.56316
CACNA2D1 ENSG00000153956	0.340146	1.44044	0.791152	0.155844	0.530315	0.881494	1.14751	0.659169	0.648132	4.26534
CACNA2D2 ENSG00000007402	1.03767	0.0972598	3.14681	0.508146	1.35221	0.817774	0.281359	1.07893	0.709399	0.606119
CACNA2D3 ENSG00000157445	0.301601	1.23968	0.975026	1.79686	2.31851	1.87625	0.752839	3.03325	0.388658	8.37457
CACNA2D4 ENSG00000151062	3.65454	0.698311	2.23508	0.181952	3.54275	0.505911	2.8604	3.20399	0.707158	0.341184
CACNB1 ENSG00000067191	0.136005	0.626285	1.44379	0.487021	2.33442	0.638498	1.33359	5.07641	0.117398	2.32882
CACNB2 ENSG00000165995	0.078867	0.219258	2.4332	10.2108	1.69806	1.58153	0.2783	1.09883	0.300122	1.01444
CACNB3 ENSG00000167535	2.32205	0.64176	0.23371	1.88414	2.38511	1.68912	1.47261	0.794518	0.294536	1.42685
CACNB4 ENSG00000182389	0.604732	0.313491	0.315604	2.00986	0.370476	0.453161	0.823306	2.11293	0.135393	0.399666
CACNG1 ENSG00000108878	0.041262	0.147679	0.804214	0.18999	0.652208	0.468149	0.549271	1.04541	0.0451549	0.855717
CACNG4 ENSG00000075461	0.3034	0.466234	0.362108	2.47023	1.07012	0.960678	0.430343	30.7551	0.542905	0.232157
CACNG8 ENSG00000142408	4.59194	0.400767	2.94163	1.54135	1.91208	1.70673	0.389466	24.5079	22.8419	0.0996353
CACTIN ENSG00000105298	18.3112	1.39334	0.751482	3.62727	0.225563	1.15238	2.68709	1.46971	2.54877	0.0507248
CACUL1 ENSG00000151893	1.28292	0.091262	0.285647	0.353534	2.05791	1.29747	0.328104	0.929991	1.14986	0.167046
CACYBP ENSG00000116161	0.221292	6.08503	0.346547	3.22741	1.14048	0.40956	0.505526	0.83667	0.796943	0.973794
CAD ENSG00000084774	0.667405	2.68833	0.138457	0.666606	1.81054	1.38888	0.688332	0.674281	0.417334	1.27075
CADM1 ENSG00000182985	0.322181	0.731476	0.978043	0.0374932	0.566345	0.0612319	0.485521	3.71139	0.559478	0.403908
CADM2 ENSG00000175161	1.47883	1.41293	0.779339	2.66145	1.5698	4.85578	0.84218	0.120093	2.6487	9.58598
CADM3 ENSG00000162706	4.16822	1.5016	1.17628	2.68778	3.09277	0.732992	4.56106	1.25457	0.487962	6.08946
CADM4 ENSG00000105767	0.522906	0.865184	0.282804	0.488921	0.567368	1.06144	0.383156	0.162329	0.220191	0.31458
CADPS ENSG00000163618	0.133633	0.976092	0.404958	0.410786	0.256736	1.42785	0.472437	0.284454	4.25785	0.693619
CADPS2 ENSG00000081803	1.00372	0.97178	0.846628	0.97865	1.53292	0.65046	1.1579	1.19826	1.84531	0.493235
CALB2 ENSG00000172137	2.05439	0.30997	0.609739	0.106037	3.42738	0.707379	1.48794	1.78841	0.298953	0.166809
CALCOCO1 ENSG00000012822	0.166678	0.759163	3.26916	2.1448	0.605694	0.401203	0.387854	1.17407	0.287885	2.03542
CALCOCO2 ENSG00000136436	1.75267	2.34383	1.91776	0.289569	0.373138	0.645988	0.831207	4.38329	3.17569	2.04835
CALCRL ENSG00000064989	1.5252	20.9157	1.15499	0.350943	1.62586	0.111812	28.0555	14.1406	0.647898	2.24598
CALD1 ENSG00000122786	1.93654	0.38333	0.715832	0.59558	0.637314	0.100053	0.424723	2.63424	0.660895	0.727715
CALHM2 ENSG00000138172	0.471633	1.04356	0.603523	1.28688	1.06834	6.83602	14.856	0.606304	0.419259	0.533894
CALM1 ENSG00000198668	0.498797	0.444337	1.13133	0.807728	0.682061	0.403764	2.0486	0.0963697	0.96066	2.51008
CALM2 ENSG00000143933	0.462383	1.84292	0.423915	2.37922	0.77972	1.83291	0.488064	0.103692	0.962973	0.183122
CALM3 ENSG00000160014	1.38732	1.05598	4.54097	0.593544	1.46122	0.359539	1.73246	0.389895	2.505	0.600498
CALML3 ENSG00000178363	0.813482	1.37957	0.261985	0.246662	2.8468	0.70305	4.35783	28.0002	1.31795	0.67126
CALML4 ENSG00000129007	0.217026	0.300553	5.02292	0.649784	0.36593	0.795213	3.24706	1.03629	8.70101	1.14433
CALML6 ENSG00000169885	1.50584	0.834253	4.57442	0.560951	0.86906	0.94083	0.697954	0.118013	0.718298	5.79526
CALN1 ENSG00000183166	8.53885	1.08102	0.383886	0.17115	2.24767	2.52285	2.85262	0.116567	6.69009	4.20692
CALR ENSG00000179218	0.501253	0.137564	0.340481	2.00165	1.49438	0.490635	1.75265	0.809832	1.27129	0.390152
CALU ENSG00000128595	0.644278	1.5551	1.20306	0.592629	0.987213	0.596101	0.0668866	0.518805	0.836973	2.52913
CALY ENSG00000130643	0.298134	1.22167	1.56811	1.50263	0.350561	1.40298	0.196142	0.666762	5.35983	1.24766
CAMK1 ENSG00000134072	1.04017	3.89558	1.95978	0.284749	0.406579	1.9691	1.4236	0.557408	2.70202	0.22858
CAMK1D ENSG00000183049	0.786777	0.158362	0.298424	4.47664	3.68379	1.87	1.11218	0.233919	0.301669	1.39292
CAMK1G ENSG00000008118	0.599283	1.28215	0.163702	1.39577	1.13944	0.33409	0.640516	7.762	0.303667	0.367833
CAMK2A ENSG00000070808	4.45869	8.9289	0.387981	1.02614	0.088897	0.298238	3.09764	1.33895	12.6365	381.516
CAMK2B ENSG00000058404	1.77604	0.566759	1.13478	0.402872	2.42064	1.39192	0.320721	0.84037	0.0877598	1.79406
CAMK2D ENSG00000145349	1.41284	0.245537	6.66863	5.33432	0.913016	0.515094	28.1275	14.342	0.0993633	0.888917
CAMK2G ENSG00000148660	2.0768	0.447895	0.66831	0.343354	0.152931	0.586998	1.09494	0.088374	2.67679	0.229547
CAMK2N1 ENSG00000162545	1.37378	1.00584	0.229533	0.0863698	6.63477	1.21427	0.681055	0.803123	0.752778	2.03193
CAMK2N2 ENSG00000163888	1.37988	8.15488	0.388605	0.569134	0.0396367	0.0681785	0.322228	0.441814	0.163778	0.414776
CAMK4 ENSG00000152495	34.3922	0.00164075	0.0336271	1.76235	0.873932	0.487406	0.671045	1.47824	0.542933	0.813645
CAMKK1 ENSG00000004660	0.373651	2.20846	0.224914	2.7174	0.346701	0.135881	0.352558	363.533	0.35873	0.3729
CAMKK2 ENSG00000110931	0.266908	1.03387	2.14264	1.44878	0.425919	1.36548	0.0914532	1.19523	0.680957	0.632822
CAMKMT ENSG00000143919	2.7095	0.827092	0.602116	10.2047	1.00722	0.405268	0.309265	1.46828	0.998938	3.81042
CAMLG ENSG00000164615	0.641541	1.04042	0.746768	0.728544	2.17279	0.211438	0.320476	0.192333	0.196938	2.15721
CAMP ENSG00000164047	0.471942	0.85698	0.317562	1.16655	0.642031	1.64832	6.10264	0.167906	1.69417	14.5238
CAMSAP1 ENSG00000130559	0.286879	3.6429	0.71622	1.55536	1.07315	0.479963	1.07051	3.4543	1.86952	0.241799
CAMSAP2 ENSG00000118200	1.62797	1.28974	2.26569	1.82084	0.0456638	1.30893	0.14382	3.43873	0.101107	0.123175
CAMSAP3 ENSG00000076826	0.672754	0.271212	1.1406	0.178897	0.632556	2.95665	0.215708	0.382938	0.424131	0.17555
CAMTA1 ENSG00000171735	1.43247	0.26325	2.533	0.6305	0.349455	2.40504	0.671875	0.375294	2.25614	0.550544
CAMTA2 ENSG00000108509	0.835871	0.268976	0.661902	0.65493	0.756871	0.536485	4.02859	0.520323	0.882805	8.95243
CAND1 ENSG00000111530	1.40198	0.27967	2.17995	0.218444	2.05851	1.00618	0.0836672	1.12342	1.54521	0.295314
CAND2 ENSG00000144712	0.233294	0.236289	4.47496	23.5155	0.199578	2.6549	2.30386	0.423641	1.24489	0.236455
CANT1 ENSG00000171302	0.320762	1.2892	0.19248	0.687708	0.217958	0.322183	0.230011	0.600724	0.954402	0.0208102
CANX ENSG00000127022	0.664913	0.328977	0.575522	0.381118	0.255499	0.167737	0.752301	0.400463	0.365949	0.199229
CAP1 ENSG00000131236	1.3441	0.170742	1.39968	2.34057	1.12571	0.849455	0.491145	0.692101	0.376173	2.95236
CAP2 ENSG00000112186	0.121291	0.465907	1.69175	0.304298	0.426278	2.71959	0.248581	0.165643	2.27075	0.0280217
CAPG ENSG00000042493	0.161726	0.932724	0.65643	0.16274	0.91782	0.109526	1.09141	1.06524	0.76276	0.0362751
CAPN1 ENSG00000014216	1.49096	0.526043	0.478658	0.419389	0.33417	1.1718	0.307534	0.11964	2.11573	0.249238
CAPN10 ENSG00000142330	0.413687	1.17297	0.566393	0.119334	0.973496	0.50391	0.975667	1.03413	0.385722	0.277129
CAPN11 ENSG00000137225	1.0236	0.496638	0.383604	29.5716	0.504588	0.223285	0.268863	0.136125	63.0681	0.471577
CAPN12 ENSG00000182472	1.53598	0.81573	0.75634	0.836071	0.958737	0.244064	0.316469	0.601548	2.67296	1.1413
CAPN13 ENSG00000162949	5.3875	0.332491	1.21137	0.530661	20.2341	0.42345	1.42665	2.27739	0.538999	9.45024
CAPN14 ENSG00000214711	2.60292	0.0749034	1.05403	0.77467	12.724	1.48052	0.206921	0.862686	9.80167	0.903464
CAPN15 ENSG00000103326	0.155534	2.30833	2.17035	1.26166	0.0941132	0.377796	1.44872	1.41075	0.98304	7.13457
CAPN2 ENSG00000162909	0.125913	0.525598	0.69866	0.661813	0.814202	1.22306	0.459592	0.301195	0.814024	0.28423
CAPN3 ENSG00000092529	0.712413	0.200781	9.33847	0.40601	2.64029	0.713185	25.6581	0.723391	0.532027	2.56563
CAPN5 ENSG00000149260	0.124044	1.51079	0.688076	0.8131	3.20209	0.7514	1.81102	2.55179	0.804629	1.19374
CAPN6 ENSG00000077274	0.961989	3.38316	1.76143	1.50377	5.66799	10.4092	2.71362	0.173525	0.430936	0.124225
CAPN7 ENSG00000131375	0.787548	0.938421	1.32285	0.150603	0.529762	4.83583	1.86135	0.12291	0.377127	0.79828
CAPN8 ENSG00000203697	2.4415	0.0362436	2.36026	1.39521	0.13953	1.60768	0.15556	0.776598	9.56925	0.552935
CAPN9 ENSG00000135773	3.36213	8.97787	4.56959	0.215565	1.89099	1.56823	10.0023	3.92147	5.7528	4.05164
CAPNS1 ENSG00000126247	0.176687	3.14995	0.424928	0.649219	0.100365	3.85115	0.831978	0.177484	0.357844	1.44766
CAPNS2 ENSG00000256812	2.75803	2.94404	0.652866	0.418795	0.293232	0.16982	1.07257	4.00205	4.31396	1.02337
CAPRIN1 ENSG00000135387	1.5438	1.21879	0.333918	2.58756	2.21309	4.04307	1.11818	0.39296	2.06471	1.22496
CAPRIN2 ENSG00000110888	0.316731	0.359148	1.30802	0.731226	0.530931	0.609184	2.34382	9.97072	4.65731	0.860631
CAPS ENSG00000105519	0.473243	1.8191	0.889943	0.254803	0.753646	0.54009	0.136436	0.598516	0.121245	3.46448
CAPS2 ENSG00000180881	6.8695	0.388264	0.990739	0.344195	5.11279	13.2755	0.161295	0.360064	1.69745	1.21169
CAPSL ENSG00000152611	0.651549	1.554	1.67909	1.76889	0.699338	0.256361	123.335	6.06555	0.338223	0.817167
CAPZA1 ENSG00000116489	0.754592	6.66251	0.145735	0.0811513	0.118589	1.10537	2.98457	0.580735	0.680196	0.724268
CAPZA2 ENSG00000198898	1.56181	0.404366	1.48018	1.12521	0.18999	0.136031	1.5674	4.48884	0.269507	1.18351
CAPZB ENSG00000077549	0.439875	0.239186	0.752048	0.0857794	1.88144	0.325812	0.558767	1.00963	0.881369	0.558504
CARD10 ENSG00000100065	0.608173	3.25934	0.320609	0.430611	0.667275	1.7591	1.02848	0.112545	0.902974	0.4592
CARD11 ENSG00000198286	0.160859	0.928533	3.25473	0.576585	6.90195	0.281108	1.2709	1.12476	0.862171	0.471666
CARD14 ENSG00000141527	4.45984	0.246921	5.52087	1.29662	1.08267	0.406106	0.872269	1.16025	1.96293	1.56842
CARD16 ENSG00000204397	1.38189	0.732362	0.606388	0.472892	4.10253	0.396582	3.99052	0.630579	1.13477	2.18098
CARD19 ENSG00000165233	0.642792	3.22749	1.65835	0.769175	2.29338	0.0982213	0.711162	1.73688	1.64262	1.92506
CARD6 ENSG00000132357	0.158943	4.53777	6.25468	0.239138	2.81903	1.27389	1.62096	0.338655	0.551292	2.60054
CARD8 ENSG00000105483	6.28643	2.31072	0.816375	1.03753	2.13664	0.736827	1.03249	2.07067	0.189261	0.894527
[truncated: 13,579 more rows]
