# Supplementary material for: Spatial maps of prostate cancer transcriptomes reveal an unexplored landscape of heterogeneity
Source: Nat Commun. 2018 Jun 20;9:2419. doi: 10.1038/s41467-018-04724-5 (PMC6010471; doi:10.1038/s41467-018-04724-5)
Supplement: Supplementary file 4 — Supplementary Data 1 [file 41467_2018_4724_MOESM4_ESM.zip › Supplementary Dataset 1/feature-gamma_prior-r.tsv]

	Factor 1	Factor 2	Factor 3	Factor 4	Factor 5	Factor 6	Factor 7	Factor 8	Factor 9	Factor 10
A1BG ENSG00000121410	1.18997	1.14988	0.703654	0.849849	0.684342	0.774179	0.69718	1.35387	0.416983	0.659015
A2M ENSG00000175899	0.409192	0.547379	1.00528	0.748078	1.0191	0.836054	0.62618	0.65008	1.15856	0.634809
A2ML1 ENSG00000166535	0.838928	0.496745	0.84067	0.696507	0.826223	1.43319	0.490588	0.895273	0.705669	0.689376
A4GALT ENSG00000128274	1.45828	0.45695	0.792126	1.0657	1.13387	1.09103	1.23917	0.81368	1.15854	1.31536
AAAS ENSG00000094914	0.878846	0.878373	0.642724	1.07489	1.07219	0.491301	1.14837	0.966085	1.30594	0.968832
AACS ENSG00000081760	0.941066	0.452899	0.773438	0.737223	0.688512	0.899933	0.708964	1.35242	0.944703	1.86623
AADACL2 ENSG00000197953	0.811618	0.382574	0.29588	0.501897	0.543035	0.425049	1.34916	1.52634	0.617069	0.652375
AADAT ENSG00000109576	0.988344	0.617457	1.01258	0.693503	0.50756	1.19975	1.02949	1.0495	0.72934	0.952088
AAED1 ENSG00000158122	1.00547	0.957203	0.705616	1.18785	1.15884	0.876889	1.30656	0.732935	0.775039	0.962958
AAGAB ENSG00000103591	0.732048	0.51412	0.882486	1.24163	0.611912	1.5512	1.43619	0.902394	1.17818	0.88467
AAK1 ENSG00000115977	0.867736	0.58866	0.884002	0.350123	0.562028	0.790959	0.764064	0.550387	0.626738	0.842566
AAMDC ENSG00000087884	0.937769	1.25713	1.19707	0.993788	1.40799	0.656499	1.15009	0.995139	0.804282	1.1948
AAMP ENSG00000127837	0.959245	1.37928	1.31081	0.701621	0.724343	1.20145	1.09575	1.10445	1.31964	1.34456
AAR2 ENSG00000131043	1.26881	0.532855	1.08918	0.805663	1.3001	0.771911	0.883412	0.64205	1.45777	0.994473
AARD ENSG00000205002	0.458215	0.906398	1.11692	0.557378	1.07398	1.03069	1.36556	1.21971	1.31339	0.591477
AARS ENSG00000090861	1.20976	1.17624	0.883324	1.5062	1.1333	1.44949	0.664256	0.991384	0.901941	1.07148
AARSD1 ENSG00000266967	1.42052	1.22552	1.16693	0.948825	0.666514	0.78119	1.17659	0.56535	0.831602	0.749512
AASDH ENSG00000157426	0.555387	1.08807	0.698193	0.687881	1.67197	1.12529	0.733924	1.4261	0.418842	0.789117
AASDHPPT ENSG00000149313	0.827529	0.935536	0.669117	1.1652	1.42371	0.664278	0.527132	0.556013	0.844823	1.03344
AASS ENSG00000008311	0.527429	1.17289	0.470053	0.634543	0.888197	0.746447	1.13743	0.695742	1.18681	1.04315
AATF ENSG00000275700	1.20185	0.403529	0.781654	0.632705	0.716792	0.56954	1.35761	0.47297	1.04266	0.693115
AATK ENSG00000181409	0.620024	0.906312	0.611431	0.548958	0.896256	1.38496	0.731917	0.540338	0.841856	0.901041
AATK-AS1 ENSG00000225180	0.387342	1.27015	1.56939	1.43788	0.275603	0.806709	0.636336	0.527901	0.492844	0.769137
ABAT ENSG00000183044	0.795396	0.798538	0.932365	0.48265	1.26172	0.602415	0.32104	0.903005	1.14326	0.310518
ABC13-47488600E17.1 ENSG00000283199	0.564497	1.26448	1.36627	1.26799	0.463341	0.649677	1.38275	0.609626	0.839709	1.1407
ABC13-47656900H15.1 ENSG00000283566	0.779361	0.929967	0.898948	0.417531	0.555795	0.888201	0.530479	0.77513	1.21869	0.912811
ABCA1 ENSG00000165029	1.10378	0.671726	0.927612	0.978127	1.19012	0.690938	0.601054	0.810257	1.85868	0.558771
ABCA10 ENSG00000154263	0.726485	0.933933	0.842923	1.48931	0.639135	0.62074	1.54342	0.948769	0.629421	0.60704
ABCA12 ENSG00000144452	1.02065	1.09098	0.528858	0.96844	0.86205	0.937563	0.472609	1.23666	1.37999	0.606674
ABCA2 ENSG00000107331	0.983678	1.069	0.485859	0.553894	1.02144	0.466468	1.29837	0.738533	1.00248	0.546979
ABCA3 ENSG00000167972	1.10204	0.563565	0.880761	0.684893	1.05567	0.609135	0.496919	0.742358	0.680517	1.22286
ABCA4 ENSG00000198691	0.78445	0.472343	1.15361	1.60119	0.847357	0.66797	0.836876	0.349413	0.461932	0.732304
ABCA5 ENSG00000154265	0.78897	0.690786	0.935597	1.09359	0.829175	1.11067	1.51748	0.962794	1.02594	0.490627
ABCA6 ENSG00000154262	0.790018	1.65624	0.48986	0.738482	0.603683	0.978238	0.930978	0.905788	0.69443	0.715922
ABCA7 ENSG00000064687	0.587742	0.987712	0.612418	1.18576	0.879739	1.56004	1.01913	0.908947	1.25245	1.14183
ABCA8 ENSG00000141338	0.617709	1.96664	0.677862	1.19829	0.954475	0.960588	0.7261	0.600387	0.749561	0.798861
ABCA9 ENSG00000154258	0.657696	1.18843	0.584668	1.06032	0.548747	0.549058	1.26415	0.774612	1.51791	0.987722
ABCB1 ENSG00000085563	1.28159	0.921634	0.834429	1.01445	1.46811	0.816754	0.643808	0.415645	0.776504	0.541388
ABCB10 ENSG00000135776	1.31601	1.0611	1.50324	0.647029	1.24132	1.86445	1.01076	1.36634	1.26409	0.96885
ABCB11 ENSG00000073734	1.25273	0.904976	1.75527	0.975283	0.627711	0.934912	0.351069	0.698907	0.736086	0.500866
ABCB4 ENSG00000005471	1.20924	1.54421	0.698555	0.879708	1.62093	0.692259	1.20362	1.16343	1.04453	0.811904
ABCB5 ENSG00000004846	0.704567	1.00432	0.823616	0.85444	1.57735	1.60689	1.60045	0.678143	1.26837	1.05858
ABCB6 ENSG00000115657	0.574635	0.703039	1.27108	0.912013	0.504952	1.14374	0.972593	0.851974	0.742306	0.802234
ABCB7 ENSG00000131269	0.404159	0.823354	0.896264	0.735051	0.674207	1.00862	1.64364	0.590611	1.10555	0.647311
ABCB8 ENSG00000197150	0.793244	1.3191	0.896601	1.37381	1.06261	0.60258	1.09677	1.03224	1.00756	1.19136
ABCB9 ENSG00000150967	0.910607	2.06798	1.14897	0.732308	0.962202	1.79449	0.75389	0.722072	1.30087	1.0825
ABCC1 ENSG00000103222	0.836995	0.382066	1.40677	0.994929	1.10918	0.561578	0.854656	0.916136	1.46482	0.651756
ABCC10 ENSG00000124574	1.38363	0.844709	0.549484	0.711872	0.763294	1.09791	0.980513	0.379191	1.65991	0.897412
ABCC11 ENSG00000121270	1.16087	1.42592	1.0467	0.611837	0.942054	1.03986	0.69884	1.34319	0.854	0.585515
ABCC12 ENSG00000140798	0.748954	0.650655	0.52273	0.980214	0.573748	0.625345	1.27602	0.998803	0.870002	0.691999
ABCC2 ENSG00000023839	1.39762	0.309459	0.746864	0.808342	0.566408	0.697478	0.415981	1.05869	0.939288	0.675331
ABCC3 ENSG00000108846	0.918832	1.22936	1.29295	0.445073	1.13097	1.17948	1.01861	0.651807	1.8961	0.470461
ABCC4 ENSG00000125257	0.454755	1.3816	0.909779	0.303901	1.63369	0.765191	1.07565	2.01685	0.810468	1.05161
ABCC5 ENSG00000114770	0.883925	1.27276	1.17657	1.15886	1.29638	1.581	1.17828	1.26185	1.34977	0.828287
ABCC6 ENSG00000091262	0.722328	1.15725	1.00428	0.878395	1.31371	1.27487	0.53745	0.938931	1.13684	0.823235
ABCC8 ENSG00000006071	1.16583	1.66176	1.20419	0.583836	0.913399	0.743845	1.20199	0.66686	0.487834	0.870379
ABCC9 ENSG00000069431	0.406692	0.745656	0.772046	1.54137	0.421341	1.18549	0.978479	1.42763	0.974801	0.542808
ABCD1 ENSG00000101986	1.35507	0.978486	1.11173	0.913916	1.08351	1.38358	0.931783	0.883782	0.899584	0.719179
ABCD3 ENSG00000117528	1.02632	1.34076	0.904542	0.897783	0.692816	0.47697	1.23555	0.659965	1.20199	0.772349
ABCD4 ENSG00000119688	1.32415	0.575386	0.462233	0.902832	1.60976	0.865901	0.412861	1.49739	1.60273	1.10602
ABCE1 ENSG00000164163	0.592362	0.956493	1.07254	0.95133	0.872169	0.796013	0.786754	0.54842	0.795874	1.14604
ABCF1 ENSG00000204574	1.08679	0.884618	0.290576	0.830152	0.574074	0.829335	1.98449	0.736018	1.33461	0.980969
ABCF2 ENSG00000033050	0.96099	1.32733	0.765735	0.788838	0.664307	1.11016	1.21732	0.599996	0.7542	0.487137
ABCF3 ENSG00000161204	0.785398	0.855905	1.4996	0.464724	0.84455	0.645151	0.712897	1.17653	0.698475	0.887959
ABCG1 ENSG00000160179	1.1507	0.735992	1.02831	1.33262	1.04618	0.65511	1.54131	1.19791	1.33715	0.819725
ABCG2 ENSG00000118777	0.526887	0.53735	0.904649	0.785363	0.655415	1.42094	1.33082	0.723696	1.16856	1.06116
ABCG4 ENSG00000172350	0.603761	1.22536	0.786028	1.06916	0.870692	0.514553	0.341665	1.11653	0.723778	0.635953
ABHD1 ENSG00000143994	0.613712	0.898827	0.471594	0.307987	1.55961	0.571586	0.655289	0.940489	0.817995	0.863736
ABHD10 ENSG00000144827	0.527657	0.973518	0.678768	1.3696	0.957998	1.0853	0.74079	1.35247	0.807381	0.863495
ABHD11 ENSG00000106077	0.766425	0.593727	1.09906	0.62905	0.592691	0.813304	1.4575	1.56555	1.68832	0.780056
ABHD12 ENSG00000100997	0.46677	1.18678	0.647959	0.994128	1.04006	0.460139	0.728859	0.782349	0.696661	0.733935
ABHD13 ENSG00000139826	0.718676	0.816232	0.859844	1.80322	0.835197	0.632081	0.886496	0.919635	1.14983	0.677146
ABHD14A ENSG00000248487	0.531968	0.743244	0.851292	1.68622	1.04105	0.749416	1.16795	1.28341	0.85239	0.809421
ABHD14A-ACY1 ENSG00000114786	0.780347	0.700549	1.1444	1.40332	0.402983	1.07175	0.318611	0.81353	0.732132	0.872347
ABHD14B ENSG00000114779	1.13283	0.89408	1.42265	0.620318	0.692666	0.794149	0.721164	0.468898	0.928014	0.742537
ABHD15 ENSG00000168792	0.69801	0.467548	0.505053	0.558735	0.475134	0.828247	0.863046	0.693193	1.09773	0.947243
ABHD16A ENSG00000204427	1.54517	0.33958	1.23635	0.619006	0.480943	1.13648	0.778221	1.18353	0.611194	0.747823
ABHD17A ENSG00000129968	1.46012	0.621724	0.71389	1.02935	0.789178	1.90024	1.21903	0.76943	1.24923	0.705309
ABHD17B ENSG00000107362	0.534167	1.84376	0.931274	0.53182	0.934883	0.735203	0.923781	1.04421	0.89199	1.21261
ABHD17C ENSG00000136379	1.14867	1.11579	0.949531	0.736546	0.680768	1.11208	1.07387	0.339904	0.663525	1.22169
ABHD18 ENSG00000164074	0.445768	0.576297	0.911284	1.09417	0.3014	1.64093	0.952638	2.14498	0.498318	1.13548
ABHD2 ENSG00000140526	1.11048	1.51316	1.42043	1.27982	0.775181	0.996158	1.23085	0.997255	0.696228	1.28005
ABHD3 ENSG00000158201	0.855858	0.987513	0.814332	0.6385	1.42143	0.774911	1.19967	0.632982	0.923502	1.09521
ABHD4 ENSG00000100439	1.04892	0.843839	0.742367	0.534772	1.03629	0.566107	0.933726	0.987867	0.868627	1.18195
ABHD5 ENSG00000011198	1.93041	0.560398	1.67762	0.647859	0.553834	0.586606	0.841746	0.747632	0.829112	0.73946
ABHD6 ENSG00000163686	0.558404	1.00627	0.734792	1.01383	1.0195	0.729625	0.883305	1.24035	1.12855	0.34683
ABHD8 ENSG00000127220	0.73738	0.424454	1.06054	0.499371	0.917958	0.514755	0.927529	0.467098	1.04371	1.40475
ABI1 ENSG00000136754	0.728814	0.874858	0.489652	0.649549	0.634568	0.486263	0.726145	1.0807	0.762311	0.785985
ABI2 ENSG00000138443	1.37829	1.39465	0.90294	1.32697	1.01918	1.31067	0.749788	0.47278	0.56035	0.802779
ABI3 ENSG00000108798	0.816361	0.985029	0.687827	0.432792	0.577132	0.465439	1.0546	0.975838	0.927983	1.21895
ABI3BP ENSG00000154175	0.763972	0.555355	1.49006	0.678468	0.935107	1.09585	0.817425	0.394811	0.740322	0.490509
ABL1 ENSG00000097007	0.739706	0.981683	1.05739	0.638481	1.01342	1.21257	0.527492	1.55366	0.681745	1.42832
ABL2 ENSG00000143322	0.820622	0.778688	0.790738	0.735892	0.777522	1.08729	1.22604	0.562883	1.63323	0.931138
ABLIM1 ENSG00000099204	0.898627	0.735396	0.983512	1.40193	1.05113	0.564304	0.535446	1.46371	1.16818	0.931939
ABLIM2 ENSG00000163995	0.664618	0.700163	0.65943	0.289647	0.697196	0.880653	0.364594	0.811382	0.703276	0.685736
ABLIM3 ENSG00000173210	0.678861	1.23898	0.913873	1.1396	0.796652	0.584181	1.24463	0.730769	0.628861	1.09399
ABO ENSG00000175164	0.530939	0.851436	0.819457	1.05783	0.490664	0.519303	1.10171	1.47977	0.871801	1.17275
ABR ENSG00000159842	0.858263	0.542043	1.03285	0.601289	0.676093	0.885771	1.53718	0.899988	1.94728	0.558079
ABRACL ENSG00000146386	0.722064	0.870682	0.434011	1.23344	1.18762	0.778981	0.592395	1.03112	0.743252	1.25853
ABT1 ENSG00000146109	0.902858	0.940458	1.49763	1.24834	0.474016	1.25102	1.07743	1.1954	1.04082	0.511754
ABTB1 ENSG00000114626	0.856893	1.19986	0.523295	1.16934	1.89297	0.583889	0.993398	1.29365	0.726164	0.591812
ABTB2 ENSG00000166016	0.586842	0.447757	1.05026	1.48951	0.605607	1.01942	0.485117	0.988215	0.521573	0.709037
AC004381.6 ENSG00000005189	0.617681	1.30186	0.749764	1.20868	0.63808	0.718967	0.822331	0.46486	0.870346	0.865255
AC004754.3 ENSG00000269881	0.829653	0.555767	0.852293	0.604139	0.439485	0.345269	1.13443	0.838174	1.04844	0.86648
AC005480.1 ENSG00000279461	0.484149	0.800995	1.40796	1.02278	1.1008	0.500983	0.538918	1.06751	0.977486	0.7456
AC006116.20 ENSG00000267710	0.534107	0.76955	0.644318	0.569688	0.951413	1.2701	0.547652	0.711812	0.975077	0.740723
AC006386.1 ENSG00000279115	0.965425	0.557035	0.674354	0.838149	0.547893	0.686146	0.627651	0.839395	1.60053	0.680732
AC006994.3 ENSG00000279317	1.26763	1.04933	0.513108	0.660891	1.18896	0.983825	1.18513	0.958784	0.455676	0.4039
AC008522.1 ENSG00000279232	0.570741	0.929975	1.35521	1.44277	0.80012	0.744899	0.666646	1.36608	1.05032	0.965856
AC009014.3 ENSG00000271824	1.12619	0.655086	0.719842	1.1303	0.843667	0.944	0.417616	0.816809	0.802931	1.06743
AC010731.4 ENSG00000235118	0.973963	0.969471	0.48227	0.767942	1.01436	0.728022	1.44357	0.540275	1.20008	0.416163
AC012005.1 ENSG00000279274	0.851054	1.03236	1.49969	0.638208	0.696037	0.890442	0.728589	0.752292	0.818673	0.497883
AC012005.2 ENSG00000279287	0.740368	0.520003	0.612166	0.716928	0.479612	0.738332	0.684477	0.595481	1.15617	0.903572
AC013461.1 ENSG00000091436	1.06066	0.63188	0.978425	1.05551	1.14397	0.814575	1.37597	0.616116	1.33691	0.778821
AC016549.1 ENSG00000281325	0.816287	1.43792	1.16357	0.672481	0.744312	0.520699	0.941658	0.670152	0.745193	1.11686
AC016577.1 ENSG00000279646	1.20993	0.616258	1.41999	0.769798	0.910348	1.20388	1.50612	0.442951	1.14205	0.517139
AC018512.1 ENSG00000279808	0.792889	0.871332	0.806867	0.573872	0.70759	0.871866	0.374718	1.10255	1.06039	1.10602
AC025335.1 ENSG00000179859	1.77493	1.23916	0.723815	0.575242	0.779072	2.45447	1.41199	0.621158	0.841692	1.66709
AC055866.1 ENSG00000281079	0.783598	1.04644	0.430453	0.325204	0.509891	0.474581	0.95632	1.02479	0.98615	0.936853
AC069063.2 ENSG00000279380	1.39869	0.614873	1.46886	0.572512	0.950738	0.458428	0.589347	1.38865	0.86461	0.494591
AC073657.1 ENSG00000279937	0.978874	0.929706	0.791454	1.05009	0.502918	1.15722	1.54056	0.616342	1.03782	1.66877
AC074033.1 ENSG00000281137	1.3339	0.945389	0.774934	0.732189	1.00773	1.30329	0.863739	0.823801	1.15409	0.707224
AC090498.1 ENSG00000279483	0.83454	0.665525	0.928632	1.29193	0.608746	1.3292	0.72752	1.35499	0.82032	1.23894
AC104304.4 ENSG00000283473	1.43078	0.85562	0.757161	0.504873	1.42451	1.72564	0.358497	0.581494	0.667879	1.13403
AC105052.1 ENSG00000279168	0.984957	0.788437	1.48084	0.647783	0.935741	0.630469	0.758819	0.712389	0.682953	0.597064
AC109486.1 ENSG00000280447	1.40488	0.739846	0.875389	0.743434	1.18421	0.344669	1.90313	0.951832	0.970199	0.743726
AC109829.1 ENSG00000233438	1.28233	1.02631	0.500635	1.10322	0.293294	0.661171	0.798249	0.540247	1.20481	1.40829
AC110615.1 ENSG00000279909	0.847972	0.892417	1.39844	1.02831	0.766779	1.12836	0.720163	0.394454	0.952096	1.69027
AC113404.1 ENSG00000254893	1.01746	0.354245	0.752536	0.875933	0.427425	1.12145	0.777944	1.00728	0.391604	0.687031
AC131097.4 ENSG00000216921	0.718156	0.897847	0.509786	0.956483	0.993953	0.616162	1.02412	0.765944	0.683518	0.940471
AC138969.4 ENSG00000183889	0.858099	0.773556	1.14208	1.12012	1.23854	1.39785	1.00188	1.10383	0.602614	1.1091
AC241377.1 ENSG00000281741	0.683831	0.920113	0.497737	0.866942	0.652027	0.590925	0.912614	0.691166	0.923321	0.49711
AC241585.1 ENSG00000281571	0.625585	1.10547	1.49778	0.608656	0.398748	1.13978	1.23698	0.672034	0.562101	0.568876
AC243756.1 ENSG00000270339	0.92112	0.969146	0.471003	0.640587	0.971782	1.37338	0.681011	0.482109	0.498403	1.43258
AC245100.1 ENSG00000280649	1.32538	1.33828	0.900737	0.726116	0.851255	0.454361	1.14675	0.441886	0.430842	1.02281
ACAA1 ENSG00000060971	1.20833	1.98188	0.762364	1.23343	0.608185	0.555779	1.4824	0.517024	0.956344	1.75989
ACAA2 ENSG00000167315	0.955718	1.18062	0.993799	1.07013	0.656795	0.913226	0.874565	0.730625	0.945567	1.39367
ACACA ENSG00000278540	0.452675	0.665081	1.16917	1.50605	0.727281	0.918355	1.75548	0.993353	0.854007	1.36661
ACACB ENSG00000076555	1.33605	1.10609	1.04792	0.993692	1.53959	1.07133	0.583674	1.68131	0.641379	1.08325
ACAD10 ENSG00000111271	0.78368	0.834732	0.836107	0.904507	0.70578	0.699304	0.498185	1.10134	0.534678	0.829816
ACAD11 ENSG00000240303	0.57853	1.64923	0.849642	1.39113	0.944367	1.03546	0.876444	0.552514	0.836491	1.21752
ACAD8 ENSG00000151498	0.468479	0.522035	0.755696	0.561082	0.691771	0.851456	0.665086	0.957363	0.696128	0.566292
ACAD9 ENSG00000177646	1.19188	0.508172	1.42395	1.20983	0.734916	1.65956	1.26239	0.85758	0.705536	0.639903
ACADL ENSG00000115361	1.06303	0.847284	0.732646	0.750938	1.69166	1.13165	0.754118	1.0029	0.92442	0.9033
ACADM ENSG00000117054	0.594904	0.600647	1.80346	0.714619	1.0591	0.855868	1.25598	0.716307	0.647406	0.858627
ACADS ENSG00000122971	1.40506	0.587618	0.953038	1.0585	0.874431	1.34921	0.969809	0.835415	0.74471	1.06114
ACADSB ENSG00000196177	0.944756	0.712679	0.592081	0.936216	1.01591	0.673127	0.425921	0.669181	1.61617	0.781808
ACADVL ENSG00000072778	0.699998	0.898706	0.920309	1.49544	1.0297	0.950193	1.56664	1.27608	1.47598	1.51908
ACAN ENSG00000157766	1.35923	0.368428	0.468541	0.725658	0.806699	0.42432	0.804312	0.435468	0.496744	0.896169
ACAP1 ENSG00000072818	1.02018	0.55328	1.29508	0.987727	0.908512	0.88316	1.06088	1.13267	0.442072	0.673141
ACAP2 ENSG00000114331	0.604991	0.91668	1.19591	0.981787	0.658781	0.389829	1.07736	1.12592	1.55557	0.763334
ACAP3 ENSG00000131584	1.71828	0.504097	0.462237	1.39583	1.14338	0.5667	1.62311	0.876086	1.40347	1.07146
ACAT1 ENSG00000075239	0.677161	0.927765	1.65848	1.33355	2.15028	1.08579	0.850983	0.915763	1.5174	0.807434
ACAT2 ENSG00000120437	0.927394	0.717103	0.736428	0.74156	0.943689	0.431769	0.703382	1.3527	1.45169	0.611489
ACBD3 ENSG00000182827	0.720904	0.707909	0.403024	0.405187	1.26262	0.900431	0.431805	1.201	0.950027	0.572636
ACBD4 ENSG00000181513	0.641034	1.18054	1.29284	0.710175	0.661488	1.33654	1.07634	1.04936	0.671258	0.476953
ACBD5 ENSG00000107897	0.938702	0.835339	0.950437	1.15545	0.886004	0.582523	0.870001	1.19477	1.27703	1.5012
ACBD6 ENSG00000230124	0.519903	0.728373	1.16679	0.773262	0.532737	1.04672	0.639896	1.00362	0.611601	1.41946
ACCS ENSG00000110455	1.25582	1.68775	1.4373	0.927307	0.64127	0.685081	1.29195	0.791067	0.910809	0.550977
ACD ENSG00000102977	1.13878	0.863555	0.879889	0.636024	1.37248	1.36418	1.15259	0.908087	1.16236	0.675575
ACE ENSG00000159640	0.784916	0.360557	0.922334	0.999657	1.54855	0.806622	1.26028	0.544799	0.78185	0.928995
ACE2 ENSG00000130234	0.809752	0.47608	1.18131	1.7872	1.54709	0.849001	0.740967	0.306965	0.739867	1.23967
ACER1 ENSG00000167769	0.893672	0.718719	0.643164	0.728716	0.640394	0.775974	0.718749	0.949552	1.08606	0.491521
ACER2 ENSG00000177076	0.453753	0.494695	1.05146	0.771638	0.817908	0.581571	0.495017	0.624498	0.777695	0.815826
ACER3 ENSG00000078124	0.94544	1.18543	0.559166	0.533184	0.972454	1.35214	0.997452	0.93819	0.405352	0.485545
ACHE ENSG00000087085	2.25036	0.743132	1.83652	1.05808	1.51727	0.938631	0.576861	1.09413	0.666804	0.697095
ACIN1 ENSG00000100813	0.681206	0.816714	0.437364	1.06782	1.67706	0.560048	0.861507	0.904088	0.834341	0.558519
ACKR1 ENSG00000213088	0.850803	0.630776	1.06494	1.30559	0.858941	0.642078	0.765066	0.637987	0.820505	1.24632
ACKR2 ENSG00000144648	0.345149	0.55868	0.45488	0.987422	1.20401	1.93484	1.03288	1.27156	0.553646	0.459911
ACKR3 ENSG00000144476	0.807235	0.635988	0.475987	1.42723	0.613701	0.788978	0.826917	0.831942	0.739842	0.677189
ACLY ENSG00000131473	1.65177	0.594653	0.911898	0.802469	0.807885	1.29019	1.15234	0.717812	1.00332	0.525893
ACO1 ENSG00000122729	0.295075	0.966892	0.757784	0.85272	0.829727	1.48217	1.40732	0.561698	0.604262	0.731605
ACO2 ENSG00000100412	0.512872	1.09228	1.30286	1.03682	1.60085	0.942419	0.761615	0.725152	0.957874	0.383706
ACOT1 ENSG00000184227	0.795427	1.8934	0.656373	0.716221	1.00532	1.61088	1.14832	1.03215	1.10609	0.946767
ACOT11 ENSG00000162390	1.58285	0.772068	1.86416	0.929588	0.713597	0.7759	1.11631	0.941874	0.995856	0.631177
ACOT12 ENSG00000172497	1.3066	1.08329	0.492508	0.675984	0.884973	0.373125	0.987598	0.731768	0.915531	0.602843
ACOT13 ENSG00000112304	1.02531	0.699178	0.831367	0.974747	0.994405	0.785865	0.877067	0.924792	0.398271	0.589701
ACOT2 ENSG00000119673	0.684859	0.921168	0.855719	1.38104	0.932916	0.513525	1.41687	0.826601	1.0377	1.59775
ACOT4 ENSG00000177465	0.763843	0.779092	1.09533	1.29783	0.510333	0.972493	0.605206	0.452029	0.717735	1.32884
ACOT7 ENSG00000097021	0.848278	0.833836	1.05093	0.996726	1.1523	0.437469	0.558386	0.515859	0.428468	0.885722
ACOT8 ENSG00000101473	0.871334	0.993105	0.916438	0.798099	0.389646	0.893066	0.873749	1.04654	0.604309	0.62849
ACOT9 ENSG00000123130	1.10881	1.10817	0.411209	0.913869	0.838715	1.12523	1.12527	1.84156	0.598546	0.454316
ACOX1 ENSG00000161533	1.30793	1.13749	0.880468	1.14863	0.910944	0.611098	0.61604	0.540767	1.021	1.01726
ACOX2 ENSG00000168306	1.21951	0.695625	1.04218	0.750447	0.961984	0.991119	0.701104	0.731143	0.784356	0.880673
ACOX3 ENSG00000087008	0.86416	1.51651	1.06295	0.789472	0.612976	1.33308	1.28257	1.70306	0.458973	0.505372
ACOXL ENSG00000153093	1.11789	0.683319	1.03164	1.13885	0.546945	0.574579	0.790192	0.482924	1.37523	0.732826
ACP1 ENSG00000143727	1.29006	0.962685	1.03038	0.225944	1.69259	0.705081	1.50077	1.54987	0.413354	0.713396
ACP2 ENSG00000134575	1.11479	0.865369	1.17147	0.732567	1.07147	0.972994	0.53995	0.523272	1.34536	0.893284
ACP5 ENSG00000102575	1.56437	1.08916	0.888408	0.480245	0.801589	0.684796	0.89154	0.997277	1.57634	0.812431
ACP6 ENSG00000162836	0.915558	1.55399	0.460984	0.652617	0.674316	0.741129	0.689506	1.30432	1.1389	0.666654
ACP7 ENSG00000183760	1.43086	0.633965	0.966466	0.924881	0.335482	0.674684	1.0786	1.05825	0.945361	1.05046
ACPP ENSG00000014257	0.720055	0.44857	0.615934	1.11977	0.596067	1.01959	0.975603	0.430527	1.07517	0.947761
ACPT ENSG00000142513	0.439476	0.83072	0.567133	0.623057	0.73667	0.652378	0.631387	0.648439	0.836063	0.755796
ACR ENSG00000100312	0.567391	1.12885	0.334395	1.56103	1.32653	0.530993	0.510026	0.649075	1.0018	1.26017
ACRBP ENSG00000111644	0.874502	0.681655	0.478461	0.525338	1.01278	0.73479	1.01586	1.17005	0.972475	0.760182
ACRC ENSG00000147174	0.577504	0.622217	0.913096	1.36261	0.511298	1.53032	0.647281	0.71504	1.02025	1.0652
ACSBG1 ENSG00000103740	0.978875	0.76093	1.27731	0.290512	1.07043	0.332484	0.99729	0.348549	1.00286	0.38585
ACSF2 ENSG00000167107	1.01869	0.461145	1.07435	0.701139	1.17102	0.85994	1.0916	1.15767	0.717443	0.653287
ACSF3 ENSG00000176715	0.571121	1.00711	0.879932	0.573022	1.15416	0.730604	1.17501	1.15222	1.22592	1.24985
ACSL1 ENSG00000151726	0.553291	0.848542	1.46129	0.942678	1.0131	1.31475	1.16978	0.519513	0.788192	0.905652
ACSL3 ENSG00000123983	0.642337	0.865719	0.969688	0.746702	1.29094	0.994071	0.99717	0.738976	1.33274	1.00678
ACSL4 ENSG00000068366	0.764415	0.883371	1.0202	0.587984	0.488674	1.31505	0.853588	0.977346	1.23047	0.872269
ACSL5 ENSG00000197142	1.14512	1.27465	1.3307	1.09759	0.829009	0.897559	0.463396	0.754313	1.16217	0.84285
ACSL6 ENSG00000164398	2.03558	0.966036	0.885496	1.09161	1.04399	0.748502	1.34813	1.38507	0.722944	1.14314
ACSM1 ENSG00000166743	1.05134	0.904246	1.27013	0.599159	0.857793	1.41505	0.973572	1.08978	0.478055	0.467816
ACSM2B ENSG00000066813	1.16562	0.823733	1.25137	1.15937	1.48286	0.9233	0.746144	0.464445	0.329692	1.19014
ACSM3 ENSG00000005187	1.15803	0.614624	0.582692	1.38634	0.673218	1.20348	1.36158	0.772881	1.15635	0.436503
ACSM5 ENSG00000183549	0.512554	0.467483	0.617145	0.746847	0.859605	0.61768	1.03876	1.74631	0.967125	0.516075
ACSS1 ENSG00000154930	1.51542	0.631686	1.20508	0.910622	0.945998	1.21647	0.663527	0.611775	1.28997	0.733843
ACSS2 ENSG00000131069	0.742042	0.543086	0.868214	0.839757	0.842208	0.851416	1.11105	0.50953	0.57553	0.593036
ACSS3 ENSG00000111058	1.12684	1.10352	0.536444	0.545384	1.23444	0.294024	0.90099	1.15569	1.08819	0.879616
ACTA1 ENSG00000143632	0.753224	0.804997	1.11749	1.13337	0.337698	0.814685	1.67149	1.2807	1.01775	0.839584
ACTA2 ENSG00000107796	0.873755	0.956248	0.399403	0.578213	1.24681	1.59592	0.820449	0.873819	0.736742	1.32772
ACTB ENSG00000075624	0.965134	0.920956	1.21031	0.859478	0.783419	1.45196	1.64102	1.18075	0.780706	0.684594
ACTBL2 ENSG00000169067	0.808025	1.15216	1.17149	0.752086	1.17938	1.39662	1.17663	0.727863	0.925427	0.538566
ACTC1 ENSG00000159251	0.466146	1.3399	1.06509	0.747735	0.655338	0.596097	1.32995	0.615213	1.14676	0.939895
ACTG1 ENSG00000184009	1.11636	1.08781	0.739358	0.790438	0.707421	0.745232	1.22447	1.05744	0.917577	0.547573
ACTG2 ENSG00000163017	0.483557	1.57557	0.738044	1.04825	1.66086	0.562009	1.66958	1.10579	0.545279	0.974741
ACTL10 ENSG00000182584	0.446271	0.794617	0.56058	0.891788	0.460495	1.14516	0.796883	0.69625	0.841523	1.03659
ACTL6A ENSG00000136518	1.36492	1.49068	0.780329	0.691391	1.24737	0.802238	0.846646	1.45778	0.76883	0.730292
ACTN1 ENSG00000072110	0.673316	1.06119	0.988476	1.15152	0.962615	1.14543	0.510767	0.679999	0.677782	0.828408
ACTN3 ENSG00000248746	0.510654	1.19344	0.868592	1.26927	0.883516	0.496014	0.630328	0.972509	0.671343	1.4475
ACTN4 ENSG00000130402	1.18035	0.588277	1.24268	0.551918	0.207908	0.898053	1.01245	0.718336	0.620904	0.790529
ACTR10 ENSG00000131966	1.2245	0.787104	0.685212	0.274944	0.626693	0.772556	0.599412	0.506159	0.364137	0.898144
ACTR1A ENSG00000138107	0.611063	0.74193	0.7518	0.41893	1.34767	1.2325	1.34782	0.666249	1.02949	1.95881
ACTR1B ENSG00000115073	1.42146	0.722545	0.598917	1.43744	0.478791	1.04621	1.10541	1.40789	1.18257	1.09424
ACTR2 ENSG00000138071	0.723847	1.13677	1.17368	0.75579	0.48923	1.391	0.505974	0.627392	0.58286	1.20317
ACTR3 ENSG00000115091	0.734954	0.741714	1.10849	0.5214	1.04159	0.815215	1.06712	0.909595	1.29696	0.677247
ACTR3B ENSG00000133627	1.13023	0.972991	0.58041	1.12226	0.837835	0.692477	0.907497	0.529537	0.602259	0.753048
ACTR3C ENSG00000106526	0.511431	0.803916	0.62272	1.03951	0.585057	0.595437	1.07489	1.13463	1.17583	1.30508
ACTR5 ENSG00000101442	0.903293	0.70858	0.878465	0.970425	0.898949	0.741155	0.754262	0.91149	0.703757	1.27393
ACTR6 ENSG00000075089	0.270864	0.733209	1.20736	0.922897	0.664036	0.995913	0.651694	0.504002	1.08385	0.380754
ACTR8 ENSG00000113812	1.35326	1.20998	1.19082	0.53546	0.694918	1.54694	0.648417	1.03622	1.20728	0.575276
ACVR1 ENSG00000115170	0.861533	1.01188	1.25273	0.535224	0.515945	0.921834	2.04127	1.20837	1.48216	0.500494
ACVR1B ENSG00000135503	0.526592	0.766497	0.548809	0.743619	1.19784	0.492802	1.16288	1.44382	0.521472	0.397201
ACVR1C ENSG00000123612	0.419806	1.00309	1.20046	1.08918	0.539812	1.08994	0.895042	1.0384	0.521849	0.706902
ACVR2A ENSG00000121989	0.407585	0.968541	0.677378	0.420369	0.716755	0.593908	1.25565	1.46543	0.303648	1.28411
ACVR2B ENSG00000114739	1.37264	1.34877	1.4271	1.2466	0.696227	0.776761	0.40844	0.944705	1.1659	0.919666
ACVRL1 ENSG00000139567	2.01877	1.14119	1.3155	0.696387	1.12528	1.4659	1.22252	0.88847	1.48961	1.45125
ACY1 ENSG00000243989	0.539451	0.775826	0.438936	0.714119	1.35959	1.44546	1.14332	1.29927	0.551796	0.64149
ACY3 ENSG00000132744	1.35906	1.10818	1.17336	1.0506	1.37839	1.29255	0.359716	0.529771	0.865404	0.830353
ACYP1 ENSG00000119640	0.501774	0.54354	0.971583	0.945786	0.683589	0.699719	0.84323	0.966226	0.886964	1.3259
ACYP2 ENSG00000170634	1.17889	0.5284	0.506434	1.69642	1.17877	1.16917	0.622408	0.741604	1.25402	0.682547
ADA ENSG00000196839	1.47175	0.713853	1.64066	0.993715	0.919445	1.15865	0.593959	0.793797	1.30526	0.669456
ADAD2 ENSG00000140955	0.248529	1.42993	1.11704	1.06088	1.11367	0.54745	0.416629	0.637128	0.954599	1.65693
ADAL ENSG00000168803	1.36881	1.02545	0.707887	0.371757	0.758537	0.780506	0.847158	1.3928	0.703992	1.01334
ADAM10 ENSG00000137845	1.27747	0.964244	1.06254	0.802496	1.229	0.579332	0.910249	2.2214	0.913723	1.55901
ADAM11 ENSG00000073670	0.560728	0.614881	0.75028	1.38276	1.92825	1.1684	1.07958	0.734012	1.32528	1.06098
ADAM15 ENSG00000143537	0.681111	1.24738	1.11326	0.879296	1.71377	1.10621	1.4855	0.81077	1.45671	1.07935
ADAM17 ENSG00000151694	1.24416	0.68593	0.633432	0.438454	0.638253	0.968131	1.1156	1.15319	1.00557	1.03249
ADAM19 ENSG00000135074	0.73318	0.897419	0.640354	0.346979	1.21567	0.569778	0.916655	1.1742	0.606998	0.862172
ADAM2 ENSG00000104755	0.618893	0.677232	0.662725	1.41134	0.844615	0.666768	1.32364	1.37563	0.601371	0.678992
ADAM20 ENSG00000134007	1.73514	0.708995	1.42733	0.934391	0.963936	1.0261	1.23721	0.595607	0.621029	0.813852
ADAM22 ENSG00000008277	0.607892	1.42216	1.218	1.28075	0.566841	0.608942	1.16638	1.63675	0.881445	0.512702
ADAM23 ENSG00000114948	0.8133	0.503572	0.92376	0.605101	0.953181	0.328715	1.42423	0.50531	1.0321	0.59211
ADAM28 ENSG00000042980	0.908554	0.999434	0.69392	0.360005	0.702775	0.866937	0.843532	1.59421	0.66706	0.656342
ADAM32 ENSG00000197140	0.749345	0.740798	0.554619	1.21836	0.880851	0.600103	0.988168	0.902677	0.770037	0.847027
ADAM33 ENSG00000149451	1.2406	0.804755	0.824043	0.3028	1.35419	0.740725	0.688461	1.1052	0.934532	1.25833
ADAM8 ENSG00000151651	0.918951	1.44571	0.537738	1.39257	0.528516	1.13394	1.12049	0.732779	0.947685	0.592169
ADAM9 ENSG00000168615	0.804172	0.784932	0.418022	0.711277	0.363648	1.12954	0.600316	0.816562	1.0057	1.16648
ADAMTS1 ENSG00000154734	1.19974	1.80106	0.881604	0.495072	0.571915	0.841385	0.978543	0.542059	0.564828	0.761188
ADAMTS10 ENSG00000142303	1.53677	0.585153	0.678576	0.538114	1.00874	1.36799	0.455573	1.34918	0.963256	0.804921
ADAMTS12 ENSG00000151388	0.912334	0.98454	0.787109	0.594153	1.10878	1.00636	1.27948	0.702862	1.0035	1.04541
ADAMTS13 ENSG00000160323	1.44913	0.525425	0.960961	0.623551	0.970148	1.14191	1.05358	1.15424	0.678478	0.905351
ADAMTS14 ENSG00000138316	1.05818	0.651721	0.414388	0.600181	0.937007	0.663615	0.54941	0.779012	0.821168	0.918873
ADAMTS15 ENSG00000166106	0.804347	0.341594	1.09934	0.680936	0.359079	0.459396	1.4547	1.20377	1.54857	0.94409
ADAMTS17 ENSG00000140470	1.11734	0.389141	1.05171	1.15563	0.779071	0.918617	1.43095	1.23328	0.834676	1.05384
ADAMTS18 ENSG00000140873	0.967812	0.551549	1.00559	0.710764	0.973991	0.79332	0.848822	1.35866	0.915248	0.761737
ADAMTS2 ENSG00000087116	1.52982	0.555081	1.12042	0.863281	0.579657	1.15925	0.646301	0.788733	0.645678	0.922936
ADAMTS3 ENSG00000156140	1.53085	0.888389	0.650967	0.90122	0.371365	0.640334	0.779871	0.529318	0.397731	0.888237
ADAMTS4 ENSG00000158859	0.612903	0.243358	1.27628	0.89229	0.669024	0.579479	0.941692	0.652621	0.913421	0.807484
ADAMTS5 ENSG00000154736	0.662939	0.735199	0.614544	0.745031	1.09804	1.86477	0.857585	0.781013	1.05433	0.521777
ADAMTS7 ENSG00000136378	0.789399	0.614071	1.06005	1.25748	1.0164	0.93614	0.665395	1.15279	1.26346	1.27719
ADAMTS8 ENSG00000134917	1.29359	0.620008	0.91176	1.15355	0.88896	1.33558	1.0979	0.453418	1.54018	0.660492
ADAMTS9 ENSG00000163638	0.590555	0.802608	0.533711	0.468017	0.86562	0.954042	0.904898	1.59178	0.53779	0.891502
ADAMTSL1 ENSG00000178031	0.925548	0.825017	0.666155	0.908078	1.26393	0.880476	1.18246	1.17913	1.04869	1.06396
ADAMTSL2 ENSG00000197859	0.577672	0.785996	0.615287	0.606513	1.02962	0.73785	1.55823	1.07225	0.676274	1.27342
ADAMTSL3 ENSG00000156218	0.466594	0.361742	0.660677	1.15631	0.749127	0.956508	0.79486	0.424705	0.595743	0.85693
ADAMTSL4 ENSG00000143382	1.58608	1.32459	0.741697	1.32915	0.838853	1.04	1.06628	1.23565	0.686	0.84857
ADAMTSL5 ENSG00000185761	0.653178	1.02832	1.37879	1.12552	1.03906	0.858316	0.990121	0.264109	0.326294	0.36901
ADAP1 ENSG00000105963	0.67511	1.76349	0.963517	0.464809	1.03634	0.771961	1.12916	0.866694	0.534181	0.75424
ADAP2 ENSG00000184060	0.357714	1.07678	0.828786	1.92985	0.693683	1.52434	0.50682	0.774293	0.855933	0.79409
ADAR ENSG00000160710	1.27648	0.558136	0.729227	0.582204	0.871595	0.698897	1.29213	0.597017	0.676375	0.832536
ADARB1 ENSG00000197381	0.956169	1.16849	1.08247	0.827331	0.735847	0.53286	0.44148	1.10528	0.819959	1.17173
ADARB2 ENSG00000185736	0.860569	0.688127	0.560002	0.532173	0.991257	1.51407	0.725203	1.75022	0.894791	0.719013
ADAT1 ENSG00000065457	1.13139	0.919432	0.700976	1.0531	1.10663	1.25465	1.11895	0.304312	1.0157	0.74217
ADAT2 ENSG00000189007	0.977168	1.2767	0.6311	1.19831	0.905606	0.642938	1.24568	1.38664	2.03007	0.56001
ADAT3 ENSG00000213638	1.48942	1.0964	0.49908	0.864598	1.09529	1.19598	0.841057	0.768328	0.778431	0.760607
ADCK1 ENSG00000063761	1.18331	1.13921	0.731883	0.522635	0.825481	0.62946	1.48309	0.844261	0.828626	0.672687
ADCK2 ENSG00000133597	0.726276	1.19964	0.803511	0.621071	0.448235	1.44946	0.69631	0.946699	1.23902	1.42162
ADCK3 ENSG00000163050	0.618512	0.829135	0.835572	0.909881	0.592223	0.427601	0.62991	0.593177	0.667558	0.981953
ADCK4 ENSG00000123815	0.763619	1.16186	0.739244	1.17916	0.730319	1.11436	1.23796	1.80414	0.772527	1.18939
ADCK5 ENSG00000173137	1.17082	1.62404	0.7152	0.889004	1.22673	0.724603	1.19702	0.980689	0.67079	0.479286
ADCY1 ENSG00000164742	0.523844	0.844299	0.720886	0.894076	0.453701	0.795922	0.921065	0.3654	0.892487	0.871874
ADCY10 ENSG00000143199	1.0026	0.586075	1.40421	0.602407	0.331332	1.09409	0.573726	0.56455	1.05378	0.384665
ADCY2 ENSG00000078295	1.60689	1.02782	0.806374	0.823437	1.79839	0.436668	0.818189	0.695559	1.01685	0.827744
ADCY3 ENSG00000138031	1.22762	0.800191	0.884341	0.679164	0.956349	0.889994	0.61357	1.1829	1.89098	1.01404
ADCY4 ENSG00000129467	1.58039	1.23082	0.594692	1.54447	0.704028	0.863144	1.85465	0.83472	1.05435	1.54503
ADCY5 ENSG00000173175	0.716595	0.897344	0.553259	1.28672	1.20662	1.09573	1.12641	0.803392	0.82981	0.745408
ADCY6 ENSG00000174233	0.793787	0.651481	1.00403	0.484155	0.532035	0.736044	0.769419	0.629046	0.428637	0.970151
ADCY7 ENSG00000121281	1.25477	1.12105	0.619331	0.796386	0.423016	0.811144	0.539946	1.06433	0.757262	0.605602
ADCY9 ENSG00000162104	0.983049	1.14544	1.01171	1.05688	0.752191	1.11562	0.714009	1.67854	0.76831	0.713824
ADCYAP1 ENSG00000141433	0.695954	0.43432	0.66521	0.821298	1.29178	0.94707	0.661564	0.984114	0.934182	0.572792
ADCYAP1R1 ENSG00000078549	0.508322	0.803875	1.14904	0.936673	0.844002	0.690565	1.28446	1.06378	0.845601	1.16659
ADD1 ENSG00000087274	0.711017	0.899305	0.985533	1.42315	0.68632	1.48089	0.657021	0.609584	0.634419	1.0516
ADD3 ENSG00000148700	1.1613	0.702912	1.1325	1.17695	1.351	0.542183	1.57308	0.859237	0.556733	0.582375
ADGB ENSG00000118492	1.22793	1.19424	0.806904	1.05308	0.810421	1.21651	0.557126	0.959978	0.615737	0.666021
ADGRA2 ENSG00000020181	0.870045	1.65194	0.749944	1.15335	0.534515	0.75631	0.729428	1.88379	1.07579	0.879271
ADGRA3 ENSG00000152990	1.28754	0.579767	1.06178	0.935621	1.00266	0.476841	0.616219	1.3347	0.747767	0.974942
ADGRB1 ENSG00000181790	0.974979	1.18518	0.801968	1.46509	0.477233	1.29181	1.27357	1.22535	0.87651	0.718247
ADGRB2 ENSG00000121753	1.56306	0.907871	0.762792	0.671683	0.566713	0.882781	0.782691	1.06384	1.51834	0.873284
ADGRB3 ENSG00000135298	0.802977	1.17972	0.647952	0.74178	1.05623	0.508401	1.07078	1.14906	0.584656	0.948972
ADGRD1 ENSG00000111452	1.27268	0.865283	0.424206	1.12804	1.71462	0.876643	0.648299	0.835241	0.843592	0.610113
ADGRD2 ENSG00000180264	0.56763	0.453763	0.72618	0.698788	0.704202	1.13409	0.625571	0.632719	1.00748	1.38771
ADGRE1 ENSG00000174837	1.09775	1.39907	0.863038	0.39445	0.426161	0.683548	0.973789	0.537044	1.50367	0.354143
ADGRE2 ENSG00000127507	0.63151	0.707184	1.03344	1.18008	0.769016	1.44912	0.596758	1.15287	0.600021	1.1795
ADGRE3 ENSG00000131355	0.84864	0.389616	1.11223	0.49709	0.787474	0.904283	1.03302	0.711579	1.21199	1.04127
ADGRE5 ENSG00000123146	0.827805	1.15635	0.797113	1.03045	0.879494	0.693188	0.488106	1.23586	1.03273	1.33021
ADGRF5 ENSG00000069122	0.695703	1.42984	1.22777	1.28242	1.49679	0.578859	1.83155	1.27477	1.00343	0.507129
ADGRG1 ENSG00000205336	0.624629	0.874524	1.01007	1.1816	1.01333	1.33005	0.936361	0.689001	0.814137	0.900881
ADGRG2 ENSG00000173698	1.62929	1.40471	0.540223	0.498056	0.609755	0.408344	1.09994	1.03356	0.473185	1.29378
ADGRG3 ENSG00000182885	0.930025	1.45625	1.12744	0.658218	1.17527	1.13017	0.591401	0.70462	1.26876	1.15117
ADGRG4 ENSG00000156920	0.532499	0.869874	0.832491	0.84687	0.788548	1.10121	1.4182	0.990774	0.737138	0.607017
ADGRG5 ENSG00000159618	0.51398	0.827739	0.544225	0.506369	0.79911	0.8417	0.683632	0.635495	1.27955	0.711704
ADGRG6 ENSG00000112414	1.23707	0.989899	0.865986	0.32415	0.823007	0.739005	1.26075	1.28852	0.681859	1.11086
ADGRL1 ENSG00000072071	0.740466	0.764365	0.636276	0.857596	0.596991	0.92021	0.699786	1.27192	0.707035	0.815185
ADGRL2 ENSG00000117114	0.848636	1.44725	0.68577	1.49996	0.924616	0.716748	1.11577	1.05121	1.18476	0.801851
ADGRL3 ENSG00000150471	0.626352	0.749434	1.04329	0.862711	1.34438	0.754568	0.862989	0.893451	0.989604	0.718084
ADGRL4 ENSG00000162618	0.972056	0.669277	1.37899	0.897552	0.807565	0.757171	0.898618	0.487693	0.927922	0.665894
ADGRV1 ENSG00000164199	0.692675	1.37658	0.570348	0.87425	0.507803	1.20485	0.502181	1.29708	0.679842	0.49269
ADH1B ENSG00000196616	1.26258	0.82213	0.768531	0.509398	1.64332	0.61084	1.04954	0.827604	0.607981	0.873657
ADH1C ENSG00000248144	0.437158	0.569222	0.35299	1.67994	0.494794	1.07839	1.04452	1.15835	0.863193	1.34991
ADH5 ENSG00000197894	0.656561	0.593303	0.754007	1.06822	0.760286	0.713105	0.785151	0.899246	0.374034	1.07028
ADH6 ENSG00000172955	0.813812	0.990134	1.07302	1.19939	1.42477	0.93136	1.31012	0.580211	1.19492	0.888514
ADHFE1 ENSG00000147576	0.764875	0.912387	1.28888	1.09406	0.519139	0.996891	0.625152	0.851276	1.10705	0.618438
ADI1 ENSG00000182551	2.0329	0.937584	0.704432	1.0099	0.996142	0.734216	0.858249	0.853732	0.541987	0.858311
ADIPOR1 ENSG00000159346	0.828138	1.25817	0.658557	0.806916	0.712539	0.89801	1.2049	0.812885	1.13549	0.72147
ADIPOR2 ENSG00000006831	0.619951	0.819713	0.997388	1.17951	0.790118	0.699995	0.965125	0.324297	1.15174	0.949566
ADIRF ENSG00000148671	0.758427	0.71071	0.715176	0.599176	1.07066	0.604192	0.6525	0.562189	1.40874	0.577468
ADK ENSG00000156110	0.667491	1.58379	0.958744	1.27346	0.897335	0.905735	0.407549	1.15988	0.519445	0.514035
ADM ENSG00000148926	0.943746	1.0689	0.773825	0.725069	1.15354	1.30266	1.08763	0.474971	0.408769	0.899083
ADM2 ENSG00000128165	0.767009	0.331953	0.819528	1.13277	1.00722	0.799558	1.50384	0.850022	0.704616	0.785944
ADM5 ENSG00000224420	1.01145	0.619167	0.754585	0.602776	0.708629	0.856298	0.728857	1.28289	0.840846	0.689046
ADNP ENSG00000101126	0.590024	1.06692	0.755397	1.92253	1.31735	1.12158	0.730899	0.607663	2.05708	1.17764
ADNP2 ENSG00000101544	1.75835	0.400846	1.1815	0.556571	0.732767	0.493779	1.31982	0.891675	0.98059	0.432447
ADO ENSG00000181915	1.2046	1.16904	0.501962	0.883268	0.89252	0.433782	0.495722	0.675228	0.787394	0.628658
ADORA1 ENSG00000163485	0.723716	0.591007	0.501544	0.432753	0.456648	0.531811	1.27662	0.614829	0.99039	0.53395
ADORA2A ENSG00000128271	0.615192	1.03712	0.5572	0.730011	0.662068	0.435612	0.769812	0.394755	0.639578	0.582643
ADORA2B ENSG00000170425	0.862839	1.54316	0.714422	0.948363	0.38247	0.610605	1.27466	1.26407	1.24588	0.824687
ADORA3 ENSG00000282608	0.880339	0.770893	1.01773	1.51282	0.29613	0.883286	2.26104	0.785945	1.10203	0.640949
ADPGK ENSG00000159322	0.503678	0.783427	1.25308	1.1245	0.709323	0.91	1.05174	0.531693	0.595466	1.32744
ADPRH ENSG00000144843	0.617987	1.67964	0.757961	0.632259	0.890323	1.04934	0.525202	0.598279	0.677471	1.80527
ADPRHL1 ENSG00000153531	1.14294	1.84286	1.11011	1.26725	1.38077	1.59312	1.38621	0.692059	0.861517	1.01003
ADPRHL2 ENSG00000116863	1.26958	0.497525	0.681275	0.982759	1.27762	1.0195	0.711233	0.756402	0.509586	0.619418
ADPRM ENSG00000170222	0.760826	1.18704	0.828737	0.984327	1.0938	0.830185	1.05705	0.95457	0.454275	0.977564
ADRA1A ENSG00000120907	0.700708	1.02719	1.08292	0.642125	0.785744	0.985946	0.792178	0.445143	0.8027	0.989377
ADRA1D ENSG00000171873	0.590369	0.612313	0.377778	1.27773	0.477967	0.565006	1.21847	0.61976	0.687774	0.973051
ADRA2A ENSG00000150594	0.772191	0.774172	1.12951	0.451333	0.946554	0.798092	0.843141	0.648372	0.435411	1.43511
ADRA2B ENSG00000274286	1.21874	0.540975	0.535623	1.41233	0.62853	1.07031	0.93726	0.532971	1.68676	0.618606
ADRA2C ENSG00000184160	0.604147	0.955066	0.757686	0.636558	1.2076	0.91888	1.67994	0.55764	1.37252	0.678793
ADRB1 ENSG00000043591	1.3421	1.29512	1.02706	1.17895	0.575556	0.643954	0.546675	1.33107	1.10903	1.14565
ADRB2 ENSG00000169252	1.23341	0.91171	0.82905	1.07394	0.61118	0.754314	0.676566	0.659136	0.8919	0.804412
ADRB3 ENSG00000188778	0.619438	0.724141	0.34717	0.995077	0.475322	1.11831	1.25329	1.17739	1.62462	1.13578
ADRM1 ENSG00000130706	1.02572	0.58907	1.02474	0.523133	0.624825	1.67189	0.891538	0.556275	0.589705	0.688247
ADSL ENSG00000239900	1.24027	1.01841	1.58136	0.656572	1.01079	0.749434	1.17842	1.29019	0.722415	0.913354
ADSS ENSG00000035687	0.481671	0.260026	0.470765	1.12959	0.597467	0.728019	0.976691	1.16327	0.923936	0.766789
ADSSL1 ENSG00000185100	0.979266	1.53369	1.13828	0.411083	0.812913	1.11556	0.897043	0.806372	0.583325	1.17079
ADTRP ENSG00000111863	0.919173	1.20994	0.876449	0.782967	0.53025	1.07595	1.0219	0.588921	0.500543	1.24023
AEBP1 ENSG00000106624	1.21949	1.08024	1.02438	0.946678	0.702598	0.641509	0.790763	0.702612	0.842583	0.55969
AEBP2 ENSG00000139154	1.6961	1.07066	1.07444	1.09291	0.486517	1.008	1.2587	0.882716	1.08773	1.5456
AEN ENSG00000181026	1.0506	0.411014	0.521072	0.643831	0.619072	0.947768	0.483223	0.813228	0.753308	0.919796
AES ENSG00000104964	1.0475	1.1303	1.42505	1.06411	0.906696	0.899203	1.00855	0.813571	0.825807	0.937187
AF011889.5 ENSG00000241489	0.936693	0.380408	1.40507	0.541128	0.790701	0.616097	0.870764	0.737764	0.599746	0.866565
AF131216.1 ENSG00000280273	1.53783	1.4346	1.04109	0.675977	1.13464	0.916006	1.10666	0.745681	0.901918	1.47472
AFAP1 ENSG00000196526	1.36326	1.531	0.42633	0.474779	0.98464	1.34558	1.08447	1.45281	0.991491	0.768513
AFAP1L1 ENSG00000157510	0.677988	0.889089	0.806333	0.811653	0.78107	0.572167	1.07095	1.09003	0.746165	1.57706
AFAP1L2 ENSG00000169129	1.43955	1.16212	1.83708	0.908985	0.593	0.424927	1.07593	1.2397	0.654591	0.808844
AFF1 ENSG00000172493	1.12656	0.811593	0.849126	0.930334	1.25723	0.723934	0.934813	1.12132	0.51638	1.84565
AFF2 ENSG00000155966	0.709005	1.27676	1.08731	0.795448	1.45064	0.566214	0.802357	0.728436	1.16185	1.25323
AFF3 ENSG00000144218	0.565612	0.892137	0.466197	0.82492	0.934809	0.608487	1.13575	2.39432	1.13958	1.24406
AFF4 ENSG00000072364	0.853453	1.09999	0.505021	0.508912	0.900548	1.00902	0.537119	0.771065	1.49123	0.678274
AFG3L2 ENSG00000141385	0.783398	0.65544	0.692651	0.4799	1.19654	0.84781	0.942007	1.21435	0.677612	0.488991
AFMID ENSG00000183077	1.14941	0.484163	1.25747	0.396349	0.820093	1.50413	0.530108	1.0365	1.39076	0.651572
AFTPH ENSG00000119844	0.618274	0.994865	1.60812	1.65727	0.931179	0.806404	1.07339	0.475636	1.33241	1.1104
AGA ENSG00000038002	0.498298	1.04692	0.674569	1.05784	0.494792	0.573151	1.31211	0.803028	0.669569	0.760132
AGAP1 ENSG00000157985	0.717041	0.861841	0.976041	1.67677	1.25154	1.67781	0.640496	1.19025	0.390813	1.0198
AGAP14P ENSG00000279058	1.52417	0.49322	1.31254	0.668964	1.19301	0.461545	0.76467	0.443959	0.7932	1.05983
AGAP2 ENSG00000135439	0.851414	0.53427	1.29046	1.0226	0.780529	1.18394	0.531222	0.611417	0.775191	1.32101
AGAP3 ENSG00000133612	1.00548	0.800301	0.84357	0.867403	0.541121	0.732475	0.595582	0.857452	0.887594	0.890974
AGAP4 ENSG00000188234	1.66213	0.518871	0.836384	1.10971	1.17559	0.622395	0.992923	1.41906	0.805734	1.30599
AGAP5 ENSG00000172650	0.499038	0.813318	0.480578	1.48919	0.599306	0.383557	1.10194	0.254689	0.701307	1.04294
AGAP6 ENSG00000204149	1.02739	0.978321	0.753996	1.11179	1.11795	1.13037	0.614544	1.01575	0.857711	0.76882
AGAP9 ENSG00000204172	0.398415	0.589974	1.92501	1.00027	1.15418	0.782264	0.721704	0.659654	0.689963	0.995185
AGBL2 ENSG00000165923	0.582937	0.506274	0.903184	0.770784	0.649161	0.468472	1.20312	0.948164	0.516111	1.22178
AGBL3 ENSG00000146856	1.02851	0.711348	1.18865	0.799591	0.70575	1.01297	1.38617	0.629664	0.932619	0.684679
AGBL4 ENSG00000186094	1.57079	0.812754	0.713884	0.407928	0.596452	1.08287	0.619786	0.822071	0.689048	0.572458
AGBL5 ENSG00000084693	0.637638	0.851472	0.37693	0.54333	1.10513	1.04831	0.532378	0.717132	1.24113	0.62397
AGER ENSG00000204305	0.988822	0.898997	0.984303	0.660438	0.715562	0.679704	1.26782	0.526151	0.769743	1.07848
AGFG1 ENSG00000173744	1.21657	0.392181	0.546252	1.00552	0.927723	0.630882	0.601362	0.576242	1.22968	0.587751
AGFG2 ENSG00000106351	0.942131	0.733282	1.2956	0.43822	0.85716	0.898657	0.803196	0.980414	0.746782	1.29193
AGGF1 ENSG00000164252	1.69961	0.932019	0.664072	0.99331	1.37326	0.811471	0.770184	1.39519	1.01147	1.5379
AGK ENSG00000006530	0.401267	1.37362	1.04327	0.7733	0.327786	0.397165	1.68989	0.473409	0.932549	0.250261
AGL ENSG00000162688	1.22947	0.612578	0.420089	1.12007	1.431	1.30099	0.895616	1.01075	1.67092	0.56108
AGMAT ENSG00000116771	0.594182	0.983911	0.997329	1.56068	1.25509	0.689841	0.536702	0.542407	1.37406	0.561579
AGMO ENSG00000187546	0.704356	0.703283	1.61503	1.14369	0.556798	1.36195	0.28452	0.487725	0.691634	0.776983
AGO1 ENSG00000092847	0.529695	0.619338	1.39551	1.05252	0.923509	0.977842	1.26158	1.32756	0.72843	1.02361
AGO2 ENSG00000123908	0.974296	1.61215	1.13918	0.564686	0.877969	0.463742	0.74256	1.03336	0.816932	1.04312
AGO3 ENSG00000126070	0.593289	0.772587	1.2706	1.00151	1.27341	0.700731	0.515708	0.944465	1.09922	0.859242
AGO4 ENSG00000134698	0.874756	0.545328	0.778361	0.82398	1.1826	0.46088	0.29088	1.02645	0.857534	1.48108
AGPAT1 ENSG00000204310	0.746369	0.43883	1.25936	1.41831	1.21269	0.592531	1.00671	0.889727	0.652688	0.808552
AGPAT2 ENSG00000169692	0.967396	1.28094	0.999529	1.28199	0.724951	1.20581	1.10537	0.918194	0.71432	0.751231
AGPAT3 ENSG00000160216	1.06483	1.07509	1.45008	0.674278	0.703193	1.17671	1.25892	1.13409	0.398031	0.604908
AGPAT4 ENSG00000026652	1.26101	1.13777	0.539851	1.48622	0.57059	1.49652	0.661374	0.801177	1.08842	0.696722
AGPAT5 ENSG00000155189	0.775274	1.07169	1.37355	1.22252	0.52792	0.93814	0.811562	1.15689	0.888191	1.36432
AGPS ENSG00000018510	0.914206	0.519538	1.09901	0.773285	0.554137	0.68165	0.623243	0.99721	0.951294	0.741812
AGR2 ENSG00000106541	1.15321	1.15083	0.808764	1.25967	0.969701	0.481034	0.783402	1.13641	1.5278	1.09106
AGR3 ENSG00000173467	0.636352	1.53499	1.49409	0.862537	1.18223	1.45684	1.07584	1.22053	1.35371	1.24873
AGRN ENSG00000188157	0.820654	0.365738	1.15996	1.3893	0.587319	0.658824	0.862249	0.928073	0.496096	1.04031
AGRP ENSG00000159723	0.638365	0.841413	0.451264	0.743997	0.525179	0.359103	0.584529	0.540874	0.642223	0.857979
AGT ENSG00000135744	1.34208	0.926709	1.29755	0.993244	0.84072	0.790912	0.648924	0.600372	0.820526	0.377419
AGTPBP1 ENSG00000135049	0.517556	1.08378	1.81146	1.17111	0.923488	1.45326	0.450671	0.617353	0.397903	1.49495
AGTR1 ENSG00000144891	1.15781	0.800895	1.30276	1.07591	0.67471	1.46816	0.665169	0.392351	0.752882	1.06731
AGTRAP ENSG00000177674	0.552611	0.872317	0.915523	1.1264	0.58876	0.91845	0.70296	0.473025	1.21117	0.714937
AHCTF1 ENSG00000153207	0.544368	0.455232	1.47416	0.686911	0.797407	1.31106	1.00251	0.528747	1.81059	0.686708
AHCY ENSG00000101444	0.612355	1.56701	0.687958	0.287617	1.10392	1.39532	1.25361	0.959245	1.08537	1.15442
AHCYL1 ENSG00000168710	0.600483	1.08566	0.613511	1.4649	1.69176	1.05881	0.959807	0.454324	1.3644	0.958322
AHCYL2 ENSG00000158467	0.828837	0.476274	0.738635	0.893243	0.598533	1.80392	0.782129	0.691606	1.34551	0.496172
AHDC1 ENSG00000126705	0.923777	0.917686	0.483155	1.7123	0.74014	1.24576	1.30521	1.09399	1.73925	0.557209
AHI1 ENSG00000135541	0.945788	0.42518	0.663406	0.622373	0.638813	1.00024	0.880702	0.604569	0.617573	0.463089
AHNAK ENSG00000124942	0.700206	1.07348	1.13642	1.08621	0.479909	0.610037	0.467209	0.984753	1.1773	1.32964
AHNAK2 ENSG00000185567	1.07375	0.409322	0.923411	0.654378	0.777174	0.996586	1.37492	0.889889	1.15872	0.527985
AHR ENSG00000106546	0.774981	0.706078	1.74469	0.430775	0.950107	0.640628	0.397425	0.686597	0.380714	0.394967
AHRR ENSG00000063438	1.29104	0.820926	1.75286	0.76112	1.45249	0.992418	0.77875	1.92649	1.20432	1.47178
AHSA1 ENSG00000100591	0.564076	0.704305	0.618911	0.624061	0.800866	1.37983	0.620638	1.18767	0.855022	0.800019
AHSA2 ENSG00000173209	1.46537	0.63851	1.41359	0.341316	1.36656	0.956146	1.08517	0.67258	0.500333	1.28146
AHSG ENSG00000145192	0.954963	1.17163	1.25274	1.24943	0.766979	0.774856	1.37715	1.03785	0.821418	1.11127
AICDA ENSG00000111732	1.3216	0.461326	1.74698	0.824248	0.680672	0.48849	0.663037	0.715578	0.485805	0.603541
AIDA ENSG00000186063	0.784214	0.875279	0.54161	1.16429	1.08105	1.30204	1.38359	0.702565	1.14468	0.32394
AIF1 ENSG00000204472	0.402721	1.41979	0.841259	1.17733	1.19967	0.667621	0.632587	0.604546	1.05508	0.740612
AIF1L ENSG00000126878	0.834714	0.763139	1.01095	1.02097	0.721646	0.786544	0.581173	0.759727	1.15297	0.682468
AIFM1 ENSG00000156709	1.02278	0.831407	0.512792	1.21528	0.426204	1.19043	0.831541	0.674596	1.06103	0.734423
AIFM2 ENSG00000042286	0.589696	1.53224	1.46711	0.649554	0.549128	0.686787	1.02011	0.907025	0.615822	0.828254
AIFM3 ENSG00000183773	0.812634	0.889541	0.257003	0.76663	0.955111	1.28337	0.568517	0.816506	1.19341	0.683283
AIG1 ENSG00000146416	0.939528	0.711672	0.848255	1.36382	0.624451	0.505421	1.10847	1.1394	1.12867	0.403949
AIM1 ENSG00000112297	0.492973	0.425384	0.602553	0.577434	1.4377	0.838188	0.810435	1.48851	1.62589	0.477212
AIM1L ENSG00000176092	0.579777	1.02859	0.48244	1.1078	0.734581	0.753635	1.61223	0.500324	0.721815	0.771236
AIM2 ENSG00000163568	0.857653	0.868411	0.892158	0.410823	1.03485	0.493326	0.963944	0.870779	0.695015	1.03215
AIMP1 ENSG00000164022	1.04502	0.697778	0.586934	0.710429	0.691365	1.61681	0.348403	0.690029	1.04379	0.228816
AIMP2 ENSG00000106305	1.09964	0.704144	0.51407	0.869363	1.35564	1.01203	0.710446	1.02219	0.766652	0.842018
AIP ENSG00000110711	0.898092	0.97601	1.16323	1.08515	0.948117	1.28676	0.614926	0.579472	0.629365	0.407523
AIPL1 ENSG00000129221	1.06617	0.82076	0.665191	1.21867	0.982991	0.680709	0.564411	0.666083	0.684731	1.41683
AIRE ENSG00000160224	1.35732	0.996088	0.848809	0.890854	0.782335	0.957128	0.581027	0.875856	0.816671	0.6444
AJAP1 ENSG00000196581	0.99054	0.997087	1.1976	1.08174	1.10493	0.659167	0.649595	0.751808	0.726265	0.466211
AJUBA ENSG00000129474	0.861672	0.805082	0.872928	1.72892	0.979702	0.747042	0.591238	1.49305	0.692626	1.16614
AK1 ENSG00000106992	0.740646	0.467643	1.15648	1.20095	1.52782	1.13066	1.513	0.606575	1.10222	1.04024
AK2 ENSG00000004455	1.88152	1.44375	0.734331	1.0818	0.89838	0.931899	0.668854	1.19261	1.01903	0.626322
AK3 ENSG00000147853	0.398655	1.3794	0.493954	0.84347	0.962964	1.72428	2.15467	0.644321	0.695347	0.869085
AK4 ENSG00000162433	0.600152	1.17779	0.630329	0.986066	1.23207	0.937681	0.524651	0.806772	1.18693	0.617069
AK5 ENSG00000154027	0.645908	0.990952	0.855367	0.966454	0.39938	1.7268	1.10198	0.585203	1.00292	0.780043
AK6 ENSG00000085231	0.802781	0.607115	1.59875	1.5073	1.04117	0.890599	1.1074	0.671042	1.38301	0.463918
AK7 ENSG00000140057	0.618953	1.48553	0.558618	1.13072	0.760096	1.5853	1.27545	0.530643	0.513983	0.641342
AK8 ENSG00000165695	0.535066	0.871288	1.04006	0.78619	1.12029	0.591505	0.76563	0.996193	1.09083	0.920011
AK9 ENSG00000155085	1.51751	0.794909	0.84963	0.684891	1.31863	0.863183	0.491936	0.415044	1.53164	0.443307
AKAP1 ENSG00000121057	0.930471	1.02192	0.680814	0.377651	1.42006	1.34925	0.387375	0.90795	1.45221	0.765939
AKAP10 ENSG00000108599	1.07721	0.779594	1.87744	0.596157	1.46496	1.35686	0.730708	0.891879	1.35525	1.54376
AKAP11 ENSG00000023516	0.971183	1.55452	0.538177	1.0124	0.747173	0.641806	1.067	0.618042	0.524521	1.23551
AKAP12 ENSG00000131016	1.16165	0.484121	1.36259	1.28241	0.612074	0.989401	0.893661	1.23381	1.12725	0.617291
AKAP13 ENSG00000170776	0.91081	0.43146	1.47393	1.3227	1.01128	0.857051	1.18473	0.914768	0.890745	1.21669
AKAP17A ENSG00000197976	0.756897	0.874176	0.905902	1.20345	0.631617	0.580042	0.685816	1.14854	1.15987	0.748926
AKAP3 ENSG00000111254	1.04265	1.5524	1.14838	0.648031	0.352038	1.51526	0.613531	1.09967	0.310832	0.568893
AKAP5 ENSG00000179841	0.898106	1.07264	0.829825	0.784249	1.24054	0.487488	1.28557	0.436852	0.70489	0.99107
AKAP6 ENSG00000151320	0.347776	1.02321	0.690454	0.570411	0.77552	0.885614	0.700018	1.06297	0.943584	1.06916
AKAP7 ENSG00000118507	0.569345	1.6038	0.455449	0.432833	0.945406	0.834211	0.900639	0.927758	0.781042	0.388062
AKAP8 ENSG00000105127	0.568407	1.7161	1.59317	1.14522	1.11573	0.97337	0.871247	0.687122	0.771005	0.881935
AKAP8L ENSG00000011243	0.912439	1.76141	0.5752	1.4754	0.783944	0.921727	0.961534	0.653777	1.10705	0.466175
AKAP9 ENSG00000127914	0.482321	0.65557	0.364824	0.943153	0.871862	1.27148	0.369878	0.623081	0.881426	1.32536
AKIP1 ENSG00000166452	0.907795	0.857204	0.666104	1.02677	0.792276	1.20778	0.957697	1.14242	0.49408	1.01464
AKIRIN1 ENSG00000174574	1.60164	0.877137	1.13903	0.842269	1.0297	0.682322	0.733127	0.722044	0.68413	0.775629
AKIRIN2 ENSG00000135334	1.3632	0.566807	1.17437	0.599994	0.551352	0.742011	1.28125	0.27376	0.621245	0.779899
AKNA ENSG00000106948	0.849437	1.17963	1.42912	0.705869	1.35191	0.575196	0.944892	1.48701	0.785805	0.590957
AKR1A1 ENSG00000117448	1.00516	0.283745	0.88089	0.755442	0.809366	1.32809	0.696895	0.678066	0.410376	0.671045
AKR1B1 ENSG00000085662	0.950444	1.0504	0.783279	1.44105	1.37197	0.565496	0.909558	1.26751	0.802899	0.850468
AKR1B10 ENSG00000198074	0.346044	1.34442	1.01068	1.12546	0.697417	0.330501	0.962017	1.52717	1.19726	0.960138
AKR1C1 ENSG00000187134	0.633038	0.491232	0.529699	1.50184	0.483394	1.21657	1.18582	0.477401	0.948476	0.999511
AKR1C2 ENSG00000151632	0.851731	0.501704	1.53299	0.826307	0.566553	0.864058	1.10529	0.365452	0.891943	1.5073
AKR1C3 ENSG00000196139	0.381048	1.19035	0.733906	0.648685	0.541415	0.858007	1.26155	0.997628	1.42234	0.95959
AKR1E2 ENSG00000165568	0.701944	0.669477	0.775364	0.5547	0.569383	0.58628	0.890337	0.770862	0.843534	0.591526
AKR7A2 ENSG00000053371	1.23482	1.38415	1.2388	0.864408	0.702455	1.5599	0.758044	0.989271	1.04189	1.07688
AKR7A3 ENSG00000162482	0.317442	0.821496	0.873638	0.497054	0.999658	0.9408	0.359266	0.846298	0.292522	0.517765
AKR7L ENSG00000211454	0.612359	0.565051	0.820997	1.33343	1.0414	1.56427	0.738202	0.694492	0.860376	0.602799
AKT1 ENSG00000142208	1.21659	0.862468	0.677938	0.585203	0.772395	0.797742	1.37596	0.712239	1.26168	1.31771
AKT1S1 ENSG00000204673	0.638035	0.920907	0.84526	0.836424	0.220713	0.690946	0.793183	0.520745	1.48029	0.554197
AKT2 ENSG00000105221	0.604387	1.13628	1.96846	1.00849	0.723635	0.977875	1.34545	0.715463	1.16158	0.985438
AKT3 ENSG00000117020	1.47858	0.864313	0.739366	0.86497	0.558774	0.513541	0.577187	0.827085	0.840559	0.831155
AKTIP ENSG00000166971	1.27085	1.22182	0.993839	0.927685	1.00015	0.526144	0.502491	0.422055	0.547208	0.798604
AL049794.1 ENSG00000280240	1.04256	1.07882	0.738259	1.00087	0.561842	0.476075	1.53711	1.05237	0.965631	0.739247
AL049872.1 ENSG00000279963	0.752067	0.568	0.679941	0.563867	0.515791	1.14879	1.18051	0.358495	0.441857	0.710485
AL354828.1 ENSG00000279282	0.587796	1.00478	1.66179	0.878915	1.08699	0.706464	1.00492	0.609203	0.834652	1.05596
AL354828.2 ENSG00000280175	0.814001	0.470707	0.522496	0.791563	0.789521	0.723024	0.925276	0.741551	1.26987	0.846474
AL356053.1 ENSG00000150076	1.41791	0.95957	0.453552	1.76142	0.601789	0.636488	1.0243	0.800334	0.874647	0.894229
AL358852.1 ENSG00000278899	1.08041	0.914465	0.513079	0.768066	0.471038	0.376971	0.72339	1.19815	0.472559	0.69741
AL365181.1 ENSG00000280316	0.869003	0.880954	0.907179	0.921501	0.863239	0.665795	1.74745	0.530788	0.588195	1.01592
AL513523.2 ENSG00000279767	0.910969	0.931918	1.22474	1.22642	0.746587	0.719118	1.11745	0.846484	0.863155	0.799899
AL589743.1 ENSG00000279508	1.06818	0.964159	0.677013	1.00176	0.714133	1.2451	1.20296	1.45068	1.13304	0.832164
ALAD ENSG00000148218	0.48471	0.796332	0.587548	1.38017	0.554773	0.565415	0.86286	0.577245	0.38452	0.962195
ALAS1 ENSG00000023330	0.950359	0.594476	0.608806	0.837171	1.0001	0.498339	0.83518	0.760047	0.855633	0.646631
ALAS2 ENSG00000158578	0.797241	0.47078	0.708362	0.676804	0.760935	1.35532	0.675016	0.366558	0.442109	1.59298
ALB ENSG00000163631	0.545856	0.99287	1.32562	1.24256	0.656479	1.40021	0.853969	0.840301	0.894414	0.416273
ALCAM ENSG00000170017	0.853112	1.25638	0.409051	1.45408	0.459322	0.528102	1.02331	0.682654	0.813013	1.88262
ALDH16A1 ENSG00000161618	0.90795	0.823523	1.36815	0.360161	1.45164	0.899253	1.44035	1.17226	1.57613	1.93775
ALDH18A1 ENSG00000059573	0.863135	1.46416	0.392297	0.432663	1.06758	0.775403	0.990249	1.82406	0.576386	0.735027
ALDH1A1 ENSG00000165092	0.837811	1.05623	0.863151	1.43253	0.529745	0.839533	1.21053	1.0236	0.704791	1.21927
ALDH1A2 ENSG00000128918	0.723503	0.755919	1.65849	1.86157	1.30398	1.03676	1.05583	0.470843	0.55881	0.597271
ALDH1A3 ENSG00000184254	1.42049	1.433	1.05031	0.614026	1.16423	0.852137	0.74628	0.827158	1.0378	0.337511
ALDH1B1 ENSG00000137124	0.860785	1.45437	1.07122	1.06351	0.806552	0.805069	0.764591	1.25824	0.609671	0.841291
ALDH1L1 ENSG00000144908	0.827322	1.37634	0.643922	0.525974	0.904493	1.84029	1.0288	1.65732	0.654825	1.22713
ALDH1L2 ENSG00000136010	0.414205	1.08592	1.06715	0.508635	1.27085	1.09326	1.67399	1.01846	0.974181	0.319933
ALDH3A1 ENSG00000108602	0.924203	1.20075	0.644506	0.515259	1.27171	0.638664	1.09579	1.37015	0.404502	0.746855
ALDH3A2 ENSG00000072210	0.719598	1.12198	1.05714	1.12681	1.11032	1.32255	0.699019	1.20961	1.54505	1.41659
ALDH3B1 ENSG00000006534	0.776682	0.341091	0.574329	1.04866	0.541473	1.33989	0.418789	1.72307	1.40281	0.60597
ALDH3B2 ENSG00000132746	1.03328	0.95849	0.979004	0.720575	0.928869	0.607013	0.538678	0.925114	1.3795	0.761009
ALDH4A1 ENSG00000159423	0.922095	1.71948	1.14667	1.33979	1.65388	1.16823	0.708245	1.05408	0.651888	1.16141
ALDH5A1 ENSG00000112294	1.37765	1.33052	0.6382	1.10628	1.12121	1.428	0.755105	0.734565	0.887693	0.299251
ALDH6A1 ENSG00000119711	1.02163	1.09136	0.864944	0.982137	0.764029	0.803579	0.932901	0.744858	0.437345	1.17755
ALDH7A1 ENSG00000164904	0.641317	1.3367	0.810348	0.771221	1.37003	1.10607	1.22514	0.962312	0.779883	1.39408
ALDH8A1 ENSG00000118514	1.38989	0.580848	0.804688	0.983892	0.908857	1.02147	1.33062	0.434144	0.527936	0.943322
ALDH9A1 ENSG00000143149	1.38501	1.03482	1.17471	0.856092	0.731751	0.562217	0.396377	0.731142	1.10961	0.599372
ALDOA ENSG00000149925	0.779274	1.52696	0.560974	1.10016	0.853647	0.701891	1.06061	0.537347	0.400927	0.872301
ALDOB ENSG00000136872	0.556635	0.891562	1.49127	1.02737	0.872447	0.343465	1.5958	0.302371	0.959586	1.19256
ALDOC ENSG00000109107	1.00665	0.920981	1.30284	0.589348	0.516325	1.71996	0.594179	1.02526	0.896436	1.42555
ALG1 ENSG00000033011	1.14072	1.0263	0.717262	1.27948	1.42327	1.22731	1.32931	0.495671	1.11439	0.754414
ALG10 ENSG00000139133	1.09483	0.453413	0.900479	0.412031	1.12483	0.726106	0.792822	1.12034	0.687881	0.976803
ALG10B ENSG00000175548	0.649077	0.700736	0.509201	0.679673	0.996678	0.910536	1.06019	0.803139	0.650086	1.33138
ALG11 ENSG00000253710	1.01251	1.19816	1.60025	0.870003	0.796871	0.457002	0.590531	0.638162	0.921774	0.878028
ALG12 ENSG00000182858	0.948056	0.677464	0.602853	0.577333	1.46174	0.894415	0.697175	1.05586	1.13894	0.795409
ALG13 ENSG00000101901	0.525206	0.842725	0.956257	1.43656	1.10424	1.05201	1.01957	0.995062	1.32414	1.62493
ALG14 ENSG00000172339	1.34019	1.21994	0.673861	1.08124	1.18169	1.00377	1.51858	0.860705	1.18792	0.655979
ALG1L ENSG00000189366	0.842622	0.436071	0.599936	1.62817	0.781686	0.39493	0.471376	1.07673	0.935173	1.23228
ALG1L2 ENSG00000251287	1.01005	0.895296	0.858906	0.322151	0.848518	0.62204	0.859682	0.422767	1.39728	1.09884
ALG2 ENSG00000119523	0.66197	1.61198	0.931682	0.726758	0.514215	1.13789	1.27511	0.270427	0.98575	0.754844
ALG3 ENSG00000214160	0.483659	0.857825	1.17811	0.649454	1.09989	1.00935	0.854628	0.915596	0.9268	1.13712
ALG5 ENSG00000120697	0.637343	0.684712	1.80016	1.16998	0.671814	0.824766	1.57781	1.37057	1.56139	1.01456
ALG6 ENSG00000088035	0.876189	1.31204	0.98047	0.768305	0.400167	1.33436	0.657226	0.664432	1.0099	0.464009
ALG8 ENSG00000159063	0.797219	0.457423	1.26433	0.632712	0.761377	1.4591	0.492094	0.593737	0.813297	1.03419
ALG9 ENSG00000086848	1.17903	0.745394	1.08183	0.591257	0.341386	1.30269	0.6648	0.835056	0.846629	0.998185
ALKBH1 ENSG00000100601	0.923717	0.421131	0.860316	0.759459	0.900062	0.847983	0.338829	0.917067	0.624784	0.900574
ALKBH2 ENSG00000189046	0.912781	0.88466	0.646554	0.65003	1.42567	0.616011	0.991004	0.620145	0.971917	0.786764
ALKBH3 ENSG00000166199	1.03226	1.29762	0.552072	0.686195	0.733445	1.04942	1.0923	0.869695	0.539334	1.04365
ALKBH4 ENSG00000160993	1.18626	0.471398	0.547694	1.19285	0.786342	0.617511	1.92262	1.55117	0.556646	1.32904
ALKBH5 ENSG00000091542	0.881328	0.402257	0.986108	0.779733	0.836389	0.770719	0.865978	0.467382	0.52236	0.917431
ALKBH6 ENSG00000239382	0.50818	1.2156	0.895832	0.527286	1.07742	1.01109	0.33165	0.860422	0.482277	1.10328
ALKBH7 ENSG00000125652	0.623607	0.924328	1.02835	0.645817	0.523969	1.28906	1.33249	0.456417	0.461939	0.685088
ALKBH8 ENSG00000137760	0.849954	0.752406	1.36388	0.819344	0.729883	0.606516	0.622927	1.48164	1.31146	0.605314
ALMS1 ENSG00000116127	1.21677	2.0556	0.696194	0.380988	0.721716	1.20788	0.673549	0.668097	0.657485	0.605981
ALOX12 ENSG00000108839	0.587388	0.546002	0.69023	0.798751	0.390681	0.199684	1.41392	1.06807	0.922901	0.89524
ALOX12B ENSG00000179477	0.641183	0.989592	0.792315	0.989905	0.468272	0.647175	0.365862	0.656374	0.982302	0.514224
ALOX15 ENSG00000161905	1.07388	1.69035	0.63985	1.02694	0.977427	1.44852	0.602407	0.25402	0.790221	0.612955
ALOX15B ENSG00000179593	0.692283	0.462541	0.53892	1.07857	0.909118	1.52779	0.930345	1.01232	0.311645	1.39658
ALOX5 ENSG00000012779	0.97203	1.24432	0.686457	0.745433	0.864206	0.469459	1.1176	0.588452	1.44373	0.968711
ALOX5AP ENSG00000132965	0.635339	1.0198	0.503683	1.19235	0.783067	1.24747	0.720798	0.579688	1.30757	0.948815
ALPK1 ENSG00000073331	0.808073	0.990551	1.11153	0.639145	0.358636	1.16747	1.22304	1.39158	1.09255	0.949874
ALPK3 ENSG00000136383	0.993156	0.914859	0.74146	1.03273	0.526832	0.288511	1.14598	0.380617	0.678649	0.742255
ALPL ENSG00000162551	1.0319	0.690939	0.727127	0.54396	1.01271	0.677073	0.44484	1.16724	0.722433	1.14966
ALS2 ENSG00000003393	1.07804	0.892454	1.0564	0.523204	0.701329	0.489382	1.03702	1.25112	0.599088	0.680429
ALS2CL ENSG00000178038	0.835545	0.649602	0.968531	0.867443	0.75843	0.556452	0.628603	1.01824	1.06128	1.56105
ALS2CR11 ENSG00000155754	1.45919	1.15152	0.366525	0.980085	0.588607	1.24601	1.52475	0.648548	1.20355	0.925201
ALX3 ENSG00000156150	0.603592	0.68225	0.956927	0.689075	0.735363	1.03501	0.454633	0.536746	0.857377	0.641272
ALYREF ENSG00000183684	0.838669	2.32048	1.17422	0.421805	1.19045	0.81833	0.654321	0.691747	1.36057	0.772934
AMACR ENSG00000242110	0.599119	0.998052	0.855847	1.03364	0.846591	0.664525	0.67921	0.809748	1.89388	0.40223
AMBP ENSG00000106927	0.4757	1.28075	0.871159	0.876433	0.442992	0.491501	0.640343	0.649422	0.713324	0.961625
AMBRA1 ENSG00000110497	1.31237	1.13375	0.9216	1.24573	0.685326	0.976825	1.3287	0.721702	1.48261	0.82107
AMD1 ENSG00000123505	1.53053	0.864596	1.6643	1.86102	0.831967	0.624043	1.07407	1.3474	0.892756	1.19023
AMDHD1 ENSG00000139344	0.618215	0.770826	1.0173	0.837499	0.688989	0.913705	0.642813	0.466105	0.99576	0.945723
AMDHD2 ENSG00000162066	0.992504	0.720053	0.718881	0.834754	1.02626	1.28406	0.905025	0.816886	1.42678	0.336405
AMELY ENSG00000099721	0.725703	1.15851	0.489566	1.03492	1.23162	0.807005	0.432401	1.35237	0.636001	1.05943
AMER1 ENSG00000184675	0.626963	0.68281	0.815513	0.944597	0.789821	0.759112	0.587921	0.800125	0.920167	0.843277
AMER2 ENSG00000165566	0.826102	1.00475	1.14671	0.511925	1.32962	1.32946	0.429555	1.37989	1.05844	0.983506
AMER3 ENSG00000178171	0.950378	0.783583	0.799458	0.59248	1.17299	1.37107	1.53618	1.1356	0.491054	0.977333
AMFR ENSG00000159461	1.35668	1.17099	0.675314	0.900795	0.741452	0.872093	0.996476	0.493031	1.39693	0.812726
AMH ENSG00000104899	1.63775	0.950303	0.454397	0.531405	0.884754	0.903166	1.00074	0.818811	0.582672	0.769471
AMHR2 ENSG00000135409	1.1992	0.655355	1.08783	0.448029	0.680836	1.18573	0.67803	1.25861	0.992626	1.26333
AMIGO1 ENSG00000181754	0.850229	1.00406	0.97955	0.495212	0.855683	1.02951	1.21602	0.754675	1.65131	0.871732
AMIGO2 ENSG00000139211	1.76196	0.984856	0.561213	0.465252	0.679119	0.578806	0.851612	1.5045	1.4776	0.606731
AMIGO3 ENSG00000176020	0.985213	1.05165	1.16934	1.37905	0.606979	2.10233	0.415378	0.767612	0.802591	0.67724
AMMECR1 ENSG00000101935	1.06471	2.12778	0.683254	0.494424	0.944855	0.850463	1.27727	0.460194	1.33742	1.10518
AMMECR1L ENSG00000144233	0.59061	0.778902	0.831473	0.861201	0.893355	1.08122	1.12832	0.82735	1.09436	0.64945
AMN ENSG00000166126	0.460185	1.20132	1.32639	0.764675	0.715757	1.19043	0.636106	0.690727	1.11712	1.35909
AMN1 ENSG00000151743	0.962695	1.39573	1.18993	0.8682	0.493909	0.718351	0.840077	0.765011	0.564972	0.631697
AMOT ENSG00000126016	0.630839	0.944409	0.882578	0.662481	0.820261	0.829733	1.26259	1.04419	1.03735	0.941206
AMOTL1 ENSG00000166025	1.0947	1.12176	0.428163	0.696773	0.831904	1.0058	1.04536	0.802227	1.41571	1.24214
AMOTL2 ENSG00000114019	0.746726	1.2564	1.17004	0.795554	0.436787	0.877901	1.59137	0.716638	1.14837	0.818471
AMPD1 ENSG00000116748	0.906608	0.638703	0.629515	0.534362	0.423266	0.952856	1.71265	1.49011	0.521951	2.21836
AMPD2 ENSG00000116337	0.29763	0.35006	1.21769	0.911164	0.762371	0.648098	1.44741	0.989155	1.14446	0.64081
AMPD3 ENSG00000133805	0.865189	1.26433	0.725583	0.908003	0.581306	1.2856	0.571068	0.657098	1.07848	1.83263
AMPH ENSG00000078053	0.445457	0.776773	0.763544	0.25279	0.658772	0.682936	1.29124	1.61295	1.22104	0.501938
AMT ENSG00000145020	1.47387	0.351838	0.376847	1.17222	0.479594	0.631338	1.227	0.702321	0.714801	1.08807
AMTN ENSG00000187689	0.749622	0.557501	0.52441	0.576544	0.449302	0.429258	0.720796	0.787089	1.0568	0.948946
AMY1A ENSG00000237763	1.05767	1.1135	1.20547	0.79859	0.96949	1.1369	1.24412	1.96579	2.07519	1.19694
AMY1B ENSG00000174876	1.11002	0.511817	0.396633	1.18097	0.517384	1.14295	1.00408	0.781641	0.711213	0.996708
AMY1C ENSG00000187733	1.34342	1.139	0.648304	1.25662	0.827467	0.699779	0.77552	0.992161	0.608817	0.800388
AMY2A ENSG00000243480	0.544885	0.984297	0.339978	0.926914	0.761096	0.828962	0.501716	0.377491	0.883956	1.22924
AMY2B ENSG00000240038	0.859321	1.38682	1.15766	1.43615	0.981599	0.692364	0.968532	0.461411	0.923866	0.673282
AMZ1 ENSG00000174945	1.22017	1.37501	0.574861	1.28266	1.19026	0.712538	0.660005	0.614819	0.700388	0.546162
AMZ2 ENSG00000196704	0.588325	0.76846	0.385586	0.773394	1.22737	0.992224	0.624699	0.636931	0.395144	1.72484
ANAPC1 ENSG00000153107	0.895023	0.421559	0.890088	1.36638	0.457088	0.465863	1.52374	1.19594	1.19267	0.509384
ANAPC10 ENSG00000164162	0.772616	0.972303	0.83786	1.58394	0.729539	0.865431	1.05502	0.446011	1.24445	0.72006
ANAPC11 ENSG00000141552	0.882505	0.618721	0.782371	1.18986	1.96988	0.377384	0.582577	1.82781	0.628126	1.08386
ANAPC13 ENSG00000129055	1.59566	0.697096	0.959026	0.605208	0.621317	0.605912	0.84709	1.14882	1.0685	1.02936
ANAPC15 ENSG00000110200	0.959088	0.694001	0.510532	1.03006	0.407845	0.481012	0.990193	1.16644	0.92688	0.997478
ANAPC16 ENSG00000166295	1.01298	1.31107	1.00391	1.35016	0.681589	0.975578	1.53022	0.466412	0.840886	0.803027
ANAPC2 ENSG00000176248	0.888761	0.896137	0.732682	0.765069	1.00399	0.998193	0.674155	0.451828	0.378516	1.74871
ANAPC4 ENSG00000053900	0.747331	0.532606	1.08399	0.812335	1.28909	0.743211	0.751709	1.57543	0.760165	0.519517
ANAPC5 ENSG00000089053	0.892565	0.544658	0.913498	1.18618	0.90762	0.637409	0.835401	0.494	1.35384	1.16105
ANAPC7 ENSG00000196510	0.612181	1.04477	1.07778	0.724001	0.305319	1.64653	1.45647	0.549373	0.751797	0.888459
ANG ENSG00000214274	0.86517	0.732658	0.997504	1.04477	0.5123	1.23557	1.06137	0.666715	1.8728	0.672817
ANGEL1 ENSG00000013523	0.59037	1.13586	1.07991	0.625431	1.12845	0.690208	1.16293	0.967881	1.54239	0.570309
ANGEL2 ENSG00000174606	0.908797	0.60356	0.472792	0.86665	0.840274	1.13043	1.12585	1.19928	1.23047	0.504203
ANGPT1 ENSG00000154188	1.06011	1.30115	0.714892	0.839372	0.499233	1.30311	0.514309	0.647939	1.11767	0.486578
ANGPT2 ENSG00000091879	1.40862	0.602925	0.468461	0.7294	1.30442	0.633767	0.539209	0.567049	0.473832	0.524983
ANGPT4 ENSG00000101280	0.716618	0.890275	0.747948	0.694145	0.653494	0.514684	0.749631	0.818862	1.06835	0.342207
ANGPTL1 ENSG00000116194	0.570319	1.17625	0.559832	0.775434	1.06332	0.52225	0.647774	0.875593	1.19702	0.991922
ANGPTL2 ENSG00000136859	0.551317	2.46451	1.33105	0.863664	0.381885	1.54528	0.956675	1.09149	0.698008	1.16724
ANGPTL4 ENSG00000167772	0.703706	1.01441	1.1185	0.625425	0.498987	0.497341	1.2952	0.42678	1.02564	0.391119
ANGPTL6 ENSG00000130812	0.572248	1.19566	1.29816	0.824912	0.89992	0.706937	1.32153	0.858173	0.580371	0.581172
ANGPTL7 ENSG00000171819	1.19718	0.860452	0.64665	1.83877	0.700689	1.36954	0.417223	1.03608	1.27325	0.616357
ANK1 ENSG00000029534	0.585545	0.876989	1.55894	0.456407	1.22384	1.3435	0.619481	1.06139	0.762534	0.748503
ANK2 ENSG00000145362	0.701503	0.860163	1.25759	0.726613	0.513717	1.2306	1.39048	0.682706	0.599837	1.13632
ANK3 ENSG00000151150	1.143	1.38077	0.983389	1.0464	0.600532	0.666338	1.17252	0.906932	0.481052	0.922331
ANKAR ENSG00000151687	1.38752	0.369495	0.736004	0.48653	0.907176	0.564449	0.661149	0.842954	1.49159	1.77418
ANKDD1A ENSG00000166839	1.2698	1.18507	0.495287	0.893539	0.668525	1.81684	1.07405	0.901711	0.97683	0.596436
ANKDD1B ENSG00000189045	0.932852	0.651455	0.812308	1.02669	1.38993	0.880989	0.514843	0.872884	0.665146	0.638731
ANKEF1 ENSG00000132623	0.346847	0.974005	1.40506	0.773868	0.669202	1.6062	0.471038	0.936465	0.800577	0.826429
ANKFN1 ENSG00000153930	0.54472	1.02919	0.564666	0.67126	1.36585	0.86773	0.861659	0.558124	1.94274	0.608268
ANKFY1 ENSG00000185722	0.710601	0.774264	0.707947	0.674096	0.713522	0.661558	1.4763	0.707424	1.40726	1.19773
ANKH ENSG00000154122	1.13385	1.17731	1.20044	0.714398	1.7706	1.2766	1.12884	0.765476	1.33643	0.861004
ANKHD1 ENSG00000131503	1.2452	1.47557	0.975486	1.17301	1.5247	1.12465	1.05822	1.50029	0.697988	0.714643
ANKHD1-EIF4EBP3 ENSG00000254996	1.25771	0.824351	0.892148	2.32009	0.908905	0.660977	0.674537	1.55057	0.720488	0.465782
ANKIB1 ENSG00000001629	0.874802	1.6665	1.05169	0.515081	0.412319	0.785478	1.67071	0.469791	0.617096	1.124
ANKK1 ENSG00000170209	0.607966	1.49983	0.809997	0.923145	1.07109	0.471142	0.684759	0.711772	1.1515	0.483658
ANKLE1 ENSG00000160117	0.569716	0.871247	1.09824	0.736931	0.783958	0.613853	0.879366	0.44924	1.02897	1.06956
ANKLE2 ENSG00000176915	0.574364	0.669665	1.60297	0.897441	1.27231	1.05449	0.966021	0.873908	1.78379	0.250514
ANKMY1 ENSG00000144504	0.62624	0.873646	0.914193	0.798369	0.686733	1.75334	0.548029	0.793463	1.14783	1.00623
ANKMY2 ENSG00000106524	0.501461	1.03119	1.16077	0.633114	1.28888	0.933385	1.65456	0.831719	0.408538	1.21144
ANKRA2 ENSG00000164331	0.544661	0.782343	1.3001	0.264234	0.573676	1.06769	1.40656	1.0036	1.07297	0.969275
ANKRD10 ENSG00000088448	1.68521	0.287126	0.643795	0.64227	0.447756	1.32904	0.478744	1.06248	1.01538	0.85324
ANKRD11 ENSG00000167522	1.24618	0.90012	0.641122	1.17868	0.330039	0.583728	1.09789	0.728604	1.10291	0.76941
ANKRD12 ENSG00000101745	0.927943	0.939815	1.07205	0.407691	1.37175	0.69321	1.10077	0.818446	1.06183	0.786263
ANKRD13A ENSG00000076513	0.648209	0.705045	1.01777	0.968025	0.754309	1.12146	0.642329	1.69824	1.31381	1.44618
ANKRD13B ENSG00000198720	0.828448	0.9765	1.19164	0.923467	0.972395	0.654233	1.0389	1.16774	1.47348	1.14189
ANKRD13C ENSG00000118454	0.927797	1.1202	0.730832	0.730029	0.465158	0.842337	0.769932	1.51914	0.653087	1.45643
ANKRD13D ENSG00000172932	0.806402	1.02551	0.604848	0.980779	0.645722	0.608896	1.51405	0.650826	0.979646	0.440888
ANKRD16 ENSG00000134461	0.800285	0.561067	1.01581	0.798643	0.465039	0.533675	1.37593	1.13046	0.440711	1.11777
ANKRD17 ENSG00000132466	1.19129	0.68701	0.835792	0.68847	0.577682	1.16775	0.705387	1.39066	1.29565	1.77441
ANKRD18A ENSG00000180071	0.797225	1.68426	0.500399	1.52622	0.72349	0.62333	0.573515	0.827597	0.722756	0.676623
ANKRD18B ENSG00000230453	0.337417	0.368308	1.39443	0.61363	1.16191	1.44	1.12714	0.933474	1.06973	1.00986
ANKRD2 ENSG00000165887	0.615039	0.493704	0.716819	0.901576	1.7553	0.769116	0.950919	0.745222	1.19214	1.05582
ANKRD20A1 ENSG00000260691	1.04353	0.789924	0.507549	1.06015	0.722473	0.620482	0.896829	1.84824	0.703073	0.753078
ANKRD20A2 ENSG00000183148	0.856105	0.639268	1.03368	0.87543	1.81112	1.18068	1.4583	0.333948	1.18403	0.802866
ANKRD20A3 ENSG00000276203	0.927318	0.79676	0.673329	1.09785	1.0084	1.12107	1.02538	0.631891	0.827624	0.893281
ANKRD20A4 ENSG00000172014	0.402617	0.655273	0.774202	0.602045	0.500689	0.916531	0.890045	0.629499	0.572122	0.436784
ANKRD22 ENSG00000152766	0.316106	1.12114	1.24374	1.30674	1.0415	1.21767	1.07737	0.778692	0.723959	0.666931
ANKRD23 ENSG00000163126	1.32132	1.23718	0.70368	1.0918	1.26111	0.838708	0.826101	0.780251	0.787204	0.575716
ANKRD24 ENSG00000089847	0.9461	0.873477	0.360257	1.21272	0.390532	1.29228	1.02787	0.721629	0.672295	0.608994
ANKRD26 ENSG00000107890	1.44761	1.12094	0.909201	0.817045	1.19039	1.17195	0.722797	1.55226	0.48838	1.15839
ANKRD27 ENSG00000105186	0.403073	0.58239	0.975048	0.864057	0.647272	1.14448	0.884002	1.40657	1.15399	0.491459
ANKRD28 ENSG00000206560	0.734655	0.784729	1.22228	0.668525	0.404482	1.04669	0.565215	1.58176	1.10241	1.82858
ANKRD29 ENSG00000154065	0.564639	0.441712	0.481154	1.06852	0.793737	0.644666	0.706997	1.52082	0.703142	1.44042
ANKRD30BL ENSG00000163046	1.04688	0.672411	0.765849	1.02449	0.462338	1.20239	0.507016	1.10947	1.15554	0.647732
ANKRD33B ENSG00000164236	0.730253	0.586535	1.62504	0.595761	0.604597	1.52864	0.648012	0.825545	0.94362	0.638567
ANKRD34A ENSG00000272031	1.1952	1.08412	0.532082	0.920808	0.94481	1.27322	1.77698	0.630038	0.738045	0.539556
ANKRD34B ENSG00000189127	0.33145	0.690673	0.746441	0.7277	0.61373	1.81404	0.501788	0.490902	0.87069	0.391658
ANKRD35 ENSG00000198483	1.22413	0.664923	0.692558	0.505411	0.838647	1.27156	0.564682	0.696506	0.46819	0.673516
ANKRD36 ENSG00000135976	0.588548	0.775014	1.12284	0.791004	0.801099	0.773877	0.510539	0.750365	0.801874	0.365159
ANKRD36B ENSG00000196912	0.421537	0.664779	1.04669	0.79553	0.714384	1.11379	0.451892	0.707262	0.887341	0.895257
ANKRD36C ENSG00000174501	0.757495	0.729767	1.31365	0.977536	0.734555	0.624443	0.509919	1.19595	1.27885	0.858494
ANKRD37 ENSG00000186352	1.4165	0.842325	0.828242	0.866544	1.01588	1.445	0.834943	0.94851	1.01396	1.16298
ANKRD39 ENSG00000213337	1.0112	0.656699	0.609236	0.836113	1.03634	1.17352	0.68245	1.0774	0.470595	1.2928
ANKRD40 ENSG00000154945	0.854965	0.481637	0.76078	0.56821	0.768119	0.458138	0.676129	1.52359	1.2903	0.644512
ANKRD42 ENSG00000137494	0.552316	0.61303	0.985879	0.912073	0.748204	0.908556	0.921898	1.25216	1.07423	0.40017
ANKRD44 ENSG00000065413	0.815327	0.461162	0.535937	0.809265	0.303254	1.08799	0.888323	1.48083	0.580797	0.957569
ANKRD46 ENSG00000186106	0.4806	0.947258	0.687447	1.25244	0.997103	0.776153	1.65992	0.765337	1.32966	1.40559
ANKRD49 ENSG00000168876	0.825519	1.19709	0.603429	1.48539	0.438083	0.688049	1.19394	0.752858	0.560285	0.85652
ANKRD50 ENSG00000151458	1.18228	1.16926	1.95349	0.958992	1.2061	1.32142	0.725379	1.26622	0.991161	1.02501
ANKRD52 ENSG00000139645	1.42341	0.719374	1.39005	0.895556	0.688887	0.922069	0.755231	0.896774	0.804105	0.594136
ANKRD53 ENSG00000144031	0.692578	0.79506	1.24444	0.593667	1.21929	1.44568	0.812387	0.895593	1.41343	0.644528
ANKRD54 ENSG00000100124	1.27581	0.677363	1.19452	1.13099	1.4382	1.68469	1.01417	1.08664	1.11163	0.694867
ANKRD6 ENSG00000135299	0.606628	1.03506	1.78298	1.16624	0.652875	0.989548	0.658796	0.757309	0.862407	0.604579
ANKRD62 ENSG00000181626	0.516519	0.7809	1.23908	1.12226	0.533974	0.407725	0.959292	0.919677	0.677375	0.85191
ANKRD65 ENSG00000235098	1.5926	0.791692	1.36906	0.557534	1.55144	0.847908	0.750588	1.36588	0.980057	1.39326
ANKRD66 ENSG00000230062	0.657517	1.60149	1.06578	0.677367	1.0598	0.760829	0.639551	0.868716	1.29711	0.339913
ANKRD9 ENSG00000156381	0.528654	0.579001	1.17762	0.9051	1.253	1.27178	0.93557	1.41112	0.683775	1.10913
ANKS1A ENSG00000064999	0.711516	0.723296	0.593283	1.50805	0.856002	0.687105	1.01484	0.569148	0.983956	0.935316
ANKS1B ENSG00000185046	0.413186	0.550915	0.515045	0.655906	1.06149	1.20623	1.25518	0.773144	0.955766	0.733228
ANKS3 ENSG00000168096	0.612041	0.863274	0.734177	0.613866	0.584847	1.32989	0.877508	0.838087	0.610112	0.850391
ANKS6 ENSG00000165138	1.46828	0.481224	0.767481	1.33501	0.560789	0.900846	0.749713	0.806258	1.0491	0.314946
ANKZF1 ENSG00000163516	0.438289	0.795684	0.55117	0.845884	0.401892	0.540841	0.618675	0.299124	0.554825	0.723158
ANLN ENSG00000011426	1.39872	0.920568	0.879363	1.02238	1.71454	0.772892	1.75869	2.23847	0.587973	0.502479
ANO1 ENSG00000131620	0.442631	0.583968	0.942022	0.585249	0.65941	0.680486	1.04229	1.43771	1.34749	0.543895
ANO10 ENSG00000160746	1.05613	0.746041	0.578642	0.985325	0.614536	1.01014	0.684969	0.867905	0.623486	1.12585
ANO2 ENSG00000047617	1.30448	0.715115	0.824589	1.12669	0.980887	0.364776	1.30008	0.586001	0.712574	1.25551
ANO3 ENSG00000134343	0.701993	0.63242	1.50962	0.605276	0.942134	0.571064	1.27293	0.755301	0.83916	0.945201
ANO4 ENSG00000151572	0.868551	1.04993	0.339544	0.838523	0.841607	1.39424	0.786524	0.450771	0.506641	0.571564
ANO5 ENSG00000171714	0.520895	1.16562	0.528286	0.456011	0.713794	0.802186	0.88668	0.773432	0.750227	0.852346
ANO6 ENSG00000177119	1.04137	1.76009	1.23335	0.772712	0.874833	0.94748	1.11053	0.608266	1.42505	0.725271
ANO7 ENSG00000146205	1.02564	0.903404	0.6026	1.37318	0.556376	0.74931	1.1498	0.687668	0.59716	1.46065
ANO8 ENSG00000074855	0.671569	0.956171	0.911445	1.30564	1.03314	0.612997	1.4481	0.525079	0.961773	1.00078
ANO9 ENSG00000185101	1.05959	1.21798	0.993167	0.820501	0.698188	0.978784	1.08384	1.41517	0.982751	1.0245
ANOS1 ENSG00000011201	0.777873	1.40041	0.597014	0.252384	1.44802	1.01874	0.801568	0.966203	0.505461	1.06672
ANP32A ENSG00000140350	0.564941	0.571662	0.831555	0.646806	0.691781	0.832203	1.3873	1.60996	0.490234	0.735603
ANP32B ENSG00000136938	0.796385	0.786372	0.703486	0.940497	0.842256	0.925542	1.24881	1.36344	0.70818	1.11123
ANP32E ENSG00000143401	1.35378	0.863119	1.08863	0.739805	0.513803	1.21419	1.1314	0.763604	0.758271	1.42182
ANPEP ENSG00000166825	0.708412	0.613622	0.841916	1.12592	0.876283	0.721533	0.630546	1.48364	0.5758	0.934823
ANTXR1 ENSG00000169604	1.03966	1.17617	1.3957	1.42241	1.02444	1.11484	1.73059	1.40711	0.808345	1.19092
ANTXR2 ENSG00000163297	0.739089	1.00522	0.356086	1.4861	0.555394	0.596778	0.665897	0.537231	1.77674	0.865629
ANXA1 ENSG00000135046	1.88424	0.889601	0.649628	0.740547	0.880501	1.17302	1.27004	1.04204	1.30087	1.11143
ANXA11 ENSG00000122359	0.695874	0.606774	1.24298	1.2668	0.462489	0.665023	0.541411	1.07284	0.576232	1.2787
ANXA13 ENSG00000104537	0.748603	0.963977	0.563629	1.14312	0.723002	1.00731	1.6566	0.8699	0.982608	0.949576
ANXA2 ENSG00000182718	0.880008	0.821745	0.556857	1.02568	0.701705	0.518305	0.831462	0.88468	0.630472	1.48517
ANXA2R ENSG00000177721	0.660971	1.28395	1.26388	0.860076	0.942688	0.808291	0.764489	0.732625	0.786974	0.739542
ANXA3 ENSG00000138772	0.519288	0.617663	0.773407	1.22678	1.37569	0.563567	1.21007	0.730591	0.761375	0.850107
ANXA4 ENSG00000196975	0.547773	0.909203	1.11123	0.957114	1.23673	0.699332	0.825557	0.890005	0.640461	0.661627
ANXA5 ENSG00000164111	1.02262	1.15557	0.84455	0.994113	0.828885	0.852729	1.36987	1.62388	0.731621	0.601454
ANXA6 ENSG00000197043	1.3477	0.576318	0.664664	0.915525	0.804164	1.17081	0.805687	1.56037	1.11397	0.791137
ANXA7 ENSG00000138279	1.08095	0.738151	0.6182	0.800268	1.06447	0.72702	0.608832	0.502535	0.610255	1.30658
ANXA8 ENSG00000265190	0.895026	1.28754	0.623427	0.908392	0.682298	0.639815	0.698427	0.484281	1.49644	0.26293
ANXA8L1 ENSG00000264230	1.33153	0.418691	1.16238	0.829493	0.696723	0.684735	0.830945	0.719697	0.689925	1.60202
AOAH ENSG00000136250	0.914105	1.59994	0.476137	0.776385	0.685507	1.20894	0.55733	2.02931	1.01807	0.494804
AOC1 ENSG00000002726	0.617841	0.621573	1.19163	0.730404	0.686838	0.559908	0.896974	0.67459	0.62764	1.08548
AOC2 ENSG00000131480	0.579774	1.31947	1.07604	0.873978	0.946261	1.1135	0.67482	0.928265	1.28382	0.903312
AOC3 ENSG00000131471	0.379186	0.486471	1.12646	1.01226	1.16102	0.993421	1.34227	0.874125	1.42481	1.09595
AOX1 ENSG00000138356	1.371	1.3362	0.61288	0.857652	1.14735	1.01608	0.859781	0.603543	1.18413	1.22203
AP000275.65 ENSG00000265590	0.557862	0.529515	0.81566	0.423852	0.824707	1.12157	0.967212	0.58302	0.480646	1.00441
AP000350.10 ENSG00000251357	0.51582	0.689923	0.5905	1.09338	0.545874	1.27882	0.884044	0.737012	0.497522	0.549562
AP000769.1 ENSG00000279576	1.0776	0.756717	0.847989	0.855846	0.630821	1.01636	1.1096	0.492146	0.651585	0.898921
AP000866.1 ENSG00000279342	0.840661	0.522599	0.650182	0.533226	0.632029	0.908204	0.769587	1.6904	1.26138	0.877254
AP006285.2 ENSG00000278919	1.49741	0.860498	1.51222	0.902448	0.524416	1.11786	0.659906	0.730449	0.38758	0.953715
AP1AR ENSG00000138660	1.32447	0.4422	1.47523	1.00523	1.48567	1.22305	1.47832	0.703144	1.09467	0.833877
AP1B1 ENSG00000100280	0.496389	0.539178	0.613486	0.924992	0.715837	0.708571	0.908442	1.42286	0.534545	0.381276
AP1G1 ENSG00000166747	1.19888	0.709185	0.910234	1.27007	1.00407	1.14947	0.864916	1.44259	1.05858	0.407589
AP1G2 ENSG00000213983	0.980976	1.00468	0.669047	0.49421	0.860119	0.955075	0.776394	0.676184	1.23978	1.36941
AP1M1 ENSG00000072958	1.57108	1.03944	0.91232	0.972988	0.565351	0.391826	0.636479	0.571689	1.53819	0.55329
AP1M2 ENSG00000129354	0.694172	1.0355	1.57802	0.572971	0.540903	1.00471	0.75695	0.438584	0.413734	1.38659
AP1S1 ENSG00000106367	1.4789	0.673839	1.10705	1.62778	0.94304	0.707539	0.431446	0.693647	0.929896	1.17209
AP1S2 ENSG00000182287	1.83886	0.572762	1.00394	0.341714	0.923674	0.990491	0.821771	0.36547	0.721457	1.16223
AP1S3 ENSG00000152056	1.29577	1.00257	0.710838	1.22398	0.55798	0.994597	0.526577	0.443501	1.64325	0.93418
AP2A1 ENSG00000196961	0.928608	0.52965	0.640975	1.14399	0.61937	1.47093	0.88125	0.38537	0.708515	0.596631
AP2A2 ENSG00000183020	1.29689	0.715427	0.760159	1.57378	0.78806	1.20318	1.24237	0.518485	0.975426	1.093
AP2B1 ENSG00000006125	0.566326	1.24586	0.641706	0.964246	1.11943	0.822166	0.958876	1.13428	1.19921	0.544747
AP2M1 ENSG00000161203	1.48843	0.459186	0.651771	1.6749	0.635741	1.02426	0.841377	1.09468	0.73079	1.12839
AP2S1 ENSG00000042753	0.510957	0.60317	0.472088	0.8306	0.925355	1.06604	0.726249	0.79231	1.02777	0.601054
AP3B1 ENSG00000132842	1.12752	0.708155	0.875008	0.647737	0.706797	1.32978	0.939821	1.07624	0.386322	1.01735
AP3B2 ENSG00000103723	0.812603	0.917509	0.608477	2.36085	1.19706	0.596781	0.868546	0.565391	0.997314	1.10849
AP3D1 ENSG00000065000	0.598857	0.63836	1.18805	1.02118	0.868786	1.05632	0.980997	0.81485	0.877992	0.484349
AP3M1 ENSG00000185009	1.16567	1.22443	0.722849	0.809188	1.03264	1.9576	0.722002	1.25161	0.560314	0.783732
AP3M2 ENSG00000070718	1.56343	0.943111	0.565586	0.585583	1.64919	0.815292	1.2411	1.03616	1.15666	1.34189
AP3S1 ENSG00000177879	0.889209	0.852351	1.13825	1.0739	0.84035	0.584782	0.835077	1.21701	1.43848	1.09057
AP3S2 ENSG00000157823	1.44231	0.823903	0.972648	0.885161	0.497191	0.705207	1.28584	0.619931	0.694838	0.448167
AP4B1 ENSG00000134262	0.750253	1.42721	0.612922	1.65952	0.376519	1.50103	0.740653	0.397726	0.779865	1.17881
AP4E1 ENSG00000081014	0.708406	1.47604	1.52744	0.939895	0.631296	0.488583	0.998801	0.939961	0.726685	0.82865
AP4M1 ENSG00000221838	1.67019	0.841472	1.02749	0.561362	1.29733	0.569428	1.31456	0.586189	1.27924	0.758501
AP4S1 ENSG00000100478	0.691342	1.21865	0.536331	0.789455	0.8595	0.677679	1.40878	0.439537	0.740424	1.04606
AP5B1 ENSG00000254470	1.20953	0.574922	1.66556	1.16895	1.88578	1.96863	1.76775	0.944489	0.952555	0.662435
AP5M1 ENSG00000053770	1.07738	0.702967	0.820723	0.427376	0.838716	1.22713	1.45123	1.41605	1.07142	0.419448
AP5S1 ENSG00000125843	1.16836	1.03831	1.21181	0.625699	0.934748	0.431431	0.60268	0.700425	1.22061	0.659134
AP5Z1 ENSG00000242802	1.0183	1.02885	0.967947	0.487821	1.3725	1.55974	1.3059	1.19692	0.872411	0.699362
APAF1 ENSG00000120868	1.27984	0.766745	0.370125	0.820133	0.621353	0.478896	0.741554	0.810145	1.14873	1.24373
APBA1 ENSG00000107282	0.899009	1.57512	1.34446	1.21056	1.19592	1.28734	0.859	0.666177	0.648638	1.56206
APBA2 ENSG00000034053	0.948414	1.18254	0.768259	0.982725	1.6116	0.61721	1.04859	1.02307	1.04816	1.2566
APBA3 ENSG00000011132	0.669219	0.715668	0.850561	0.996869	0.509008	0.455136	0.864388	0.673483	1.17615	1.00276
APBB1 ENSG00000166313	1.22404	1.06199	1.23409	0.957601	1.25801	0.651335	0.915535	0.933084	1.14894	0.669997
APBB1IP ENSG00000077420	0.659481	1.44914	1.0111	1.06797	0.493952	1.73312	0.851012	1.10098	0.66612	1.39343
APBB2 ENSG00000163697	0.444293	0.740807	1.02187	0.8503	0.990674	1.54046	0.416635	1.18984	1.15743	1.78901
APBB3 ENSG00000113108	0.865325	0.744036	0.501865	1.06575	1.03331	0.809031	0.792544	0.811802	0.9585	1.07552
APC ENSG00000134982	1.03579	0.700528	0.598403	1.06684	1.04198	0.757783	0.703763	0.684014	0.757132	0.701962
APCDD1 ENSG00000154856	1.58624	1.03686	0.697343	1.15764	0.847501	1.08336	1.00141	1.26549	0.91013	1.20776
APCDD1L ENSG00000198768	0.820548	0.532784	1.21984	1.27822	0.470916	0.368732	1.14913	0.994175	0.899978	0.835949
APEH ENSG00000164062	0.643837	0.88648	0.771626	1.23307	0.854353	0.782702	0.750132	0.58284	0.704089	1.55049
APELA ENSG00000248329	0.614925	1.26662	1.22621	0.752445	0.612449	1.12522	0.789858	1.34384	1.59435	0.855351
APEX1 ENSG00000100823	0.459078	0.648988	0.63933	1.25466	0.939553	0.488567	1.38637	1.17405	0.603151	0.782116
APEX2 ENSG00000169188	1.55426	0.519458	0.833297	1.0597	1.2665	1.05434	1.23735	0.748822	1.46601	1.33346
APH1A ENSG00000117362	0.829037	0.90935	0.951576	0.872146	0.927699	0.651277	0.569061	1.0496	0.885488	0.672661
APH1B ENSG00000138613	0.756558	0.767539	1.0438	0.573903	1.36685	0.779155	0.439725	1.26379	1.41628	0.88566
API5 ENSG00000166181	0.318864	0.80087	0.716926	0.789745	1.50041	0.528494	1.52556	0.651395	0.68756	0.762823
APIP ENSG00000149089	0.396145	0.498813	0.871291	1.69544	1.08941	0.783999	0.302038	1.01314	1.2292	0.806871
APITD1 ENSG00000175279	1.23826	0.876263	1.26839	0.391607	0.997716	1.01919	1.23786	1.2732	1.61991	0.896323
APITD1-CORT ENSG00000251503	1.07389	1.22348	0.655094	0.670551	0.330904	0.818616	0.625722	0.814758	0.640706	1.27628
APLF ENSG00000169621	0.903622	0.635868	1.18565	1.34185	0.618399	0.730364	0.443539	0.71272	0.654638	0.557516
APLN ENSG00000171388	0.732985	0.4163	0.726259	1.11332	1.05806	0.530446	0.378479	0.638217	0.72717	1.08772
APLNR ENSG00000134817	1.12136	0.72165	0.633823	0.74967	0.551964	1.44306	0.671055	1.4122	0.653841	1.18059
APLP1 ENSG00000105290	0.429054	1.22291	0.947085	0.689082	1.24579	0.969687	0.831637	0.770719	0.512946	1.89217
APLP2 ENSG00000084234	1.20026	0.445607	1.12277	0.669911	0.432036	0.630118	0.731178	0.507443	0.745366	0.92682
APMAP ENSG00000101474	0.466589	0.916878	1.00746	0.3775	1.22166	0.479104	1.16508	1.07619	1.36718	1.28125
APOA1 ENSG00000118137	0.656229	1.40284	0.739754	1.36597	1.32403	0.57716	0.608399	0.384243	0.820994	0.736475
APOBEC3A ENSG00000128383	0.738655	0.576878	0.927036	1.11048	1.12554	0.942602	0.884399	0.78958	1.35938	0.962467
APOBEC3B ENSG00000179750	0.601966	0.780571	0.763474	0.984954	1.27776	0.542912	1.08778	0.421719	1.0708	1.38358
APOBEC3C ENSG00000244509	1.50039	0.339079	0.424819	0.682124	0.524223	0.7409	0.374554	0.542336	0.530569	0.533399
APOBEC3D ENSG00000243811	1.07872	0.669555	0.535983	0.792888	0.737239	1.19151	1.0867	0.593597	0.547463	0.604753
APOBEC3F ENSG00000128394	1.06398	1.80358	0.434537	0.733629	0.661103	1.29103	1.34426	0.632103	0.854904	1.89475
APOBEC3G ENSG00000239713	0.919371	1.30747	1.02802	1.11184	1.20161	0.586537	0.696605	0.609906	1.58867	0.588219
APOBEC3H ENSG00000100298	0.796176	0.562098	0.983309	0.898805	0.692683	0.515024	1.63689	0.7774	0.442639	0.817703
APOBR ENSG00000184730	0.987682	0.598526	1.44633	0.679884	1.22671	0.493367	0.588264	0.685242	1.04309	0.370492
APOC1 ENSG00000130208	1.49895	0.926732	1.2474	0.385706	1.07917	1.26547	1.07849	0.677837	0.487322	0.971314
APOC2 ENSG00000234906	0.889529	1.94394	1.26046	1.59489	0.679871	0.776488	1.21299	0.612759	0.510854	1.11477
APOD ENSG00000189058	0.92515	1.3854	1.24504	0.616872	1.14083	0.556103	0.566875	1.05556	0.575538	1.40473
APOE ENSG00000130203	0.429103	0.547922	0.53793	0.780243	0.843123	1.0234	0.55384	0.689254	0.961603	0.85439
APOF ENSG00000175336	0.7236	2.02528	1.12713	0.601175	0.783962	0.950205	1.59279	0.454815	0.734613	1.15239
APOL1 ENSG00000100342	0.432302	0.702989	1.3417	1.34493	1.29544	0.756184	0.919832	0.671058	0.967185	1.29565
APOL2 ENSG00000128335	1.09131	0.634304	1.00581	0.909033	1.49705	0.626403	1.26256	1.27899	0.781916	0.545575
APOL3 ENSG00000128284	1.83148	0.477015	0.767192	0.777835	1.76266	1.30033	0.776713	1.02612	0.72317	0.537948
APOL4 ENSG00000100336	1.01614	0.910577	1.08512	0.729077	1.0648	1.02531	1.27842	0.429588	0.68699	1.21439
APOL6 ENSG00000221963	0.614365	0.485698	0.641302	1.08122	0.435687	1.09467	0.711031	0.515954	0.869278	1.23959
APOLD1 ENSG00000178878	0.614083	0.625996	0.435154	0.7053	1.17176	1.28786	0.830127	1.23448	0.939532	1.09683
APOM ENSG00000204444	0.668149	0.667867	0.501368	1.11416	0.910011	1.118	0.360898	0.923155	1.24356	0.375435
APOO ENSG00000184831	0.851388	0.68766	0.580905	0.514436	1.28159	0.979116	0.439275	0.696438	1.05818	0.550746
APOOL ENSG00000155008	0.596651	0.890585	0.904869	0.731884	0.447128	0.871518	0.935582	0.38886	0.649907	1.01782
APP ENSG00000142192	0.682273	0.728489	0.788906	0.880807	1.75304	0.65022	1.1559	0.749567	0.545061	1.41777
APPBP2 ENSG00000062725	0.98325	1.43597	0.819699	1.88006	1.67101	0.871014	0.522301	1.09418	0.705881	0.5474
APPL1 ENSG00000157500	0.912276	1.03731	0.936597	0.730068	1.89297	0.28435	0.714754	0.677664	1.25233	1.55014
APPL2 ENSG00000136044	0.817146	1.04198	1.36916	0.818328	0.858495	0.90791	0.925761	0.858113	0.592644	1.44812
APRT ENSG00000198931	1.37207	1.10742	0.585908	1.11424	1.33687	1.05864	0.770815	1.01317	0.563759	1.2148
APTX ENSG00000137074	1.46876	0.967495	1.63647	1.0338	0.502753	0.747774	0.657443	1.67606	1.42649	0.94702
AQP1 ENSG00000240583	0.509872	0.471315	0.997785	1.10801	0.696566	0.890041	1.44089	0.498585	1.8688	0.471011
AQP10 ENSG00000143595	0.65724	0.369282	1.55018	1.0428	1.00768	0.578743	1.11974	1.04794	0.684284	0.61561
AQP11 ENSG00000178301	0.735026	1.07195	0.674515	0.824704	0.724786	1.68565	0.74948	1.15986	0.705063	0.860031
AQP2 ENSG00000167580	1.2851	0.543531	1.02585	0.588234	0.98314	0.831885	0.618056	1.16007	0.593291	0.789244
AQP3 ENSG00000165272	0.81653	0.834569	1.4827	0.550833	1.16164	0.638756	0.621153	1.12638	1.29621	0.73687
AQP5 ENSG00000161798	1.08579	1.20317	0.809233	0.741065	1.11426	1.65598	1.105	1.54246	0.34884	0.35063
AQP6 ENSG00000086159	1.43365	0.552142	0.667056	1.22575	0.596809	1.25478	1.22244	0.767142	0.799213	1.44595
AQP7 ENSG00000165269	0.593957	1.40822	1.32237	0.895987	0.609302	0.855211	0.997116	1.09965	1.1648	1.59774
AQR ENSG00000021776	0.689553	0.944403	0.751079	0.97773	0.411306	1.29942	0.524252	0.489557	0.88049	1.65091
AR ENSG00000169083	1.3983	0.991092	0.539324	0.786601	0.623258	0.741815	0.677655	0.38122	0.831227	0.351268
ARAF ENSG00000078061	1.02564	1.05208	0.765708	1.07124	0.942683	1.41356	1.81706	1.05668	1.50953	0.92547
ARAP1 ENSG00000186635	0.769622	0.713109	0.87214	1.58164	0.769274	0.50944	0.626763	0.697509	1.49957	0.446486
ARAP2 ENSG00000047365	0.78693	1.12044	0.777185	1.43841	0.461457	0.902472	1.17256	1.0793	0.718313	0.754157
ARAP3 ENSG00000120318	1.53106	0.702422	0.570192	0.830483	0.922868	0.746419	0.801763	0.748812	0.764035	0.956694
ARC ENSG00000198576	0.774805	0.943532	1.07435	0.474703	0.703763	1.22608	0.811327	0.490042	0.533863	0.562377
ARCN1 ENSG00000095139	0.81743	0.712425	0.517111	0.663389	1.20092	1.20398	0.581115	0.832227	0.388398	0.662214
AREG ENSG00000109321	1.11025	1.26228	0.69323	1.00866	1.24425	0.948249	1.7936	1.15074	0.912202	0.596503
AREL1 ENSG00000119682	0.734663	0.49582	0.800351	1.47179	0.771267	0.794798	0.614881	1.30596	0.888975	1.52559
ARF1 ENSG00000143761	1.09179	0.779034	0.61488	0.873783	1.33172	1.55967	1.32641	2.30263	0.686434	1.38528
ARF3 ENSG00000134287	0.762201	1.47295	1.00148	0.776518	1.33761	0.453308	0.829097	1.31665	0.41712	0.893615
ARF4 ENSG00000168374	0.773687	1.0055	0.948366	1.03194	1.2921	1.61142	0.900418	0.725028	0.759062	1.12601
ARF5 ENSG00000004059	0.784203	0.721728	0.602989	0.709797	1.15829	0.863325	0.837921	0.6862	0.919843	1.28538
ARF6 ENSG00000165527	0.986217	1.30131	0.839541	1.00603	0.673663	0.706759	1.0921	1.00579	0.62489	1.54628
ARFGAP1 ENSG00000101199	1.11321	0.950693	0.652076	1.18101	0.724261	1.19491	1.47211	1.17952	0.475818	0.781861
ARFGAP2 ENSG00000149182	0.922275	0.799669	1.05049	1.69041	0.878912	0.48248	1.2756	1.11143	0.953377	0.714417
ARFGAP3 ENSG00000242247	0.694926	0.680484	0.871473	0.914479	0.882875	0.487116	1.0159	0.925802	1.08372	0.894536
ARFGEF1 ENSG00000066777	1.28067	0.74473	1.46779	0.863622	1.03019	0.572553	0.479189	1.13963	1.35576	0.310683
ARFGEF2 ENSG00000124198	1.1437	0.360961	0.860865	0.982452	1.53653	0.380361	1.31753	0.624556	1.33951	0.663723
ARFGEF3 ENSG00000112379	0.813417	1.07443	0.634279	1.05105	0.763612	1.48899	1.14927	0.687197	0.298882	0.994774
ARFIP1 ENSG00000164144	1.03968	0.709508	0.497065	0.836949	1.00217	1.14666	0.945076	0.524072	0.867988	1.0361
ARFIP2 ENSG00000132254	1.19103	0.897093	0.88081	1.66353	0.808942	0.772466	0.628862	0.932492	0.49353	0.936416
ARFRP1 ENSG00000101246	0.703586	1.00037	0.404535	1.27112	0.594079	0.881762	1.02861	0.704474	0.781649	0.78812
ARG1 ENSG00000118520	0.868099	0.826524	0.477632	1.24136	1.25481	0.644412	0.684714	0.953881	1.38438	0.971303
ARG2 ENSG00000081181	1.01086	2.01084	0.8267	0.941509	1.75589	0.304688	1.20032	1.39009	1.01559	0.999781
ARGLU1 ENSG00000134884	0.967587	0.548123	0.545689	1.122	0.712121	0.787241	0.837881	1.20686	0.586232	0.368981
ARHGAP1 ENSG00000175220	0.998949	1.08458	1.08722	1.58471	0.752304	0.712407	0.644742	1.57847	0.786979	0.67959
ARHGAP10 ENSG00000071205	0.814704	0.483954	0.739776	0.894424	0.455114	1.21922	1.38813	0.691131	1.11409	0.651895
ARHGAP11A ENSG00000198826	1.63266	0.648586	0.367233	0.804409	1.39682	1.02697	0.897781	0.710409	0.624442	0.835484
ARHGAP11B ENSG00000187951	0.7173	1.51596	0.886098	1.28102	1.49995	0.90181	0.49136	0.562783	0.926725	0.666835
ARHGAP12 ENSG00000165322	0.790561	0.856191	0.831532	0.949925	1.0589	1.65918	1.28633	0.915897	1.05275	1.01683
ARHGAP15 ENSG00000075884	1.07118	0.963752	0.853585	1.09007	0.812283	0.735377	1.209	1.05278	0.788225	1.22323
ARHGAP17 ENSG00000140750	1.0009	1.41285	1.51542	1.4201	0.881318	1.30048	1.29369	0.738646	1.39763	0.730904
ARHGAP18 ENSG00000146376	0.66224	1.00187	1.18807	0.586077	1.2049	1.10759	1.8843	0.627155	0.760663	1.26147
ARHGAP19 ENSG00000213390	1.44062	0.540394	0.909477	0.647161	0.49825	0.890567	1.75968	0.649229	0.384855	0.607655
ARHGAP20 ENSG00000137727	0.967911	1.04801	0.766761	1.29322	1.19041	0.873556	0.976129	0.719045	1.07861	0.348175
ARHGAP21 ENSG00000107863	0.639397	1.19404	0.561321	0.900976	1.04221	0.747867	0.815022	0.483639	0.561907	0.746996
ARHGAP22 ENSG00000128805	0.647076	0.606989	1.02882	1.27088	1.21364	0.933957	0.89459	0.88098	0.87017	0.699644
ARHGAP23 ENSG00000275832	0.371535	1.14476	0.697415	0.663853	0.704949	0.652052	0.902623	0.405272	0.473939	1.01004
ARHGAP24 ENSG00000138639	0.615143	1.39488	0.70776	0.675118	0.767726	0.646204	0.945921	0.823488	0.752974	0.747835
ARHGAP25 ENSG00000163219	0.901096	1.30794	0.994213	0.784137	0.715623	1.25359	0.443986	0.742115	1.60114	0.917904
ARHGAP26 ENSG00000145819	0.731461	0.656352	0.996835	1.25354	0.927515	2.04306	1.67849	0.730555	1.15893	0.605295
ARHGAP27 ENSG00000159314	0.79505	0.646554	0.953995	1.18088	0.871058	2.00352	0.756053	0.862924	0.77572	1.01925
ARHGAP28 ENSG00000088756	1.38823	0.899183	1.22708	1.14344	0.957548	0.581394	0.925717	0.691994	0.835622	1.65463
ARHGAP29 ENSG00000137962	1.39934	0.85368	1.33724	0.725916	0.827461	0.934113	0.602245	0.475835	0.722457	1.16617
ARHGAP30 ENSG00000186517	0.692219	0.808999	0.826483	0.952965	1.08103	0.53867	0.801216	0.34203	1.39666	1.41026
ARHGAP31 ENSG00000031081	1.12115	1.14768	0.808148	1.29669	0.321338	0.605956	0.568445	1.33775	0.890394	0.560215
ARHGAP32 ENSG00000134909	0.607516	1.25421	0.711482	0.725919	1.02802	0.962724	1.01919	1.68825	0.956517	0.964655
ARHGAP33 ENSG00000004777	0.793999	0.510657	0.725604	1.15054	1.12735	1.60533	0.754755	1.0954	0.593756	0.554961
ARHGAP35 ENSG00000160007	0.973489	0.684931	1.03754	0.780071	0.849459	1.52658	0.340402	0.683258	1.15842	1.62718
ARHGAP39 ENSG00000147799	0.955458	1.42007	1.2291	0.816705	0.461043	0.652017	0.684861	0.974987	0.795051	1.0516
ARHGAP4 ENSG00000089820	0.721	0.75738	0.95024	1.08336	1.2246	1.22059	1.06647	1.39771	1.45839	0.435161
ARHGAP40 ENSG00000124143	0.414682	0.812389	0.747307	0.29723	1.0543	1.19512	0.942113	0.920107	1.36347	1.09411
ARHGAP42 ENSG00000165895	0.857364	0.485302	1.01382	1.24821	1.0096	1.15872	0.536855	1.38459	0.870368	0.625722
ARHGAP44 ENSG00000006740	1.23321	0.880193	0.735578	0.587863	1.07313	1.42715	0.527782	0.612851	0.640685	0.83035
ARHGAP45 ENSG00000180448	1.73658	0.734885	1.2553	0.6343	0.887495	1.00637	1.25884	0.692614	0.606544	1.573
ARHGAP5 ENSG00000100852	1.00073	1.41256	0.463896	1.7079	0.979582	1.14384	0.588151	0.560197	0.966871	1.28825
ARHGAP6 ENSG00000047648	1.06717	1.18519	0.676461	0.637064	0.612465	0.908749	1.33985	1.76079	0.306127	1.2053
ARHGAP8 ENSG00000241484	1.38037	0.697715	1.03976	0.962979	1.08292	0.704922	0.737975	0.779575	1.23371	0.530526
ARHGAP9 ENSG00000123329	1.0937	0.784379	0.80867	0.980331	1.09748	0.521428	0.765455	0.71429	1.72168	0.891173
ARHGDIA ENSG00000141522	0.487558	0.751862	0.866764	0.564684	0.93857	0.80524	0.635004	0.485997	0.834526	0.41753
ARHGDIB ENSG00000111348	0.74991	1.32947	0.905744	0.547384	1.32471	0.91453	0.491942	0.816787	0.62422	1.63667
ARHGDIG ENSG00000242173	0.737186	0.68736	0.787515	0.781048	0.678229	1.02511	0.254977	0.811388	0.549772	0.723643
ARHGEF1 ENSG00000076928	1.43717	0.939105	1.44586	0.473562	1.27742	1.14123	0.945237	1.68753	1.92254	1.52688
ARHGEF10 ENSG00000104728	1.17616	1.41489	1.1194	1.01753	0.470481	1.65323	0.390198	1.16349	0.380696	0.470978
ARHGEF10L ENSG00000074964	0.680756	0.891819	0.831456	1.30486	0.654499	0.321454	1.00524	1.01778	0.675072	1.24273
ARHGEF11 ENSG00000132694	1.61346	0.993532	0.909185	0.674235	1.13118	0.440266	0.537499	0.694642	0.66112	0.535605
ARHGEF12 ENSG00000196914	0.58093	1.04974	0.729583	0.607865	1.27897	1.17293	0.783445	1.4081	1.44243	1.19506
ARHGEF15 ENSG00000198844	1.43459	0.442418	0.54355	0.712629	0.901459	1.02196	0.782056	1.08744	0.835001	0.925594
ARHGEF16 ENSG00000130762	0.950376	0.720841	0.866682	0.769871	0.539809	0.895479	1.20427	0.954998	0.826042	1.16286
ARHGEF17 ENSG00000110237	0.455992	0.854997	0.551759	0.627003	0.724826	1.03659	0.706809	0.45253	0.56831	1.05605
ARHGEF18 ENSG00000104880	0.489199	1.39138	1.0697	0.574916	0.756137	0.723382	0.985008	0.949615	0.520885	1.17598
ARHGEF19 ENSG00000142632	0.53446	1.3077	0.74939	0.942987	0.803061	0.65761	0.567438	1.03328	0.802647	0.466747
ARHGEF2 ENSG00000116584	1.37693	0.815488	0.951157	0.992105	1.19767	0.45714	1.12542	0.861318	1.38999	0.739649
ARHGEF25 ENSG00000240771	0.923249	0.577743	0.794399	0.869465	1.46344	0.690429	1.17928	1.51117	0.883152	1.37957
ARHGEF26 ENSG00000114790	1.03243	0.809597	0.677578	1.09184	1.75166	0.658925	1.39014	1.05742	0.415823	1.49018
ARHGEF28 ENSG00000214944	0.516329	1.62657	0.307555	0.956684	0.63836	0.653509	0.613988	0.876895	1.32989	0.658369
ARHGEF3 ENSG00000163947	0.855246	0.988379	0.809599	0.417148	0.632623	0.703289	1.06353	0.31228	0.784048	0.580984
ARHGEF33 ENSG00000214694	0.934518	0.730592	1.56826	0.937072	0.638379	0.955075	1.81768	0.280313	0.618515	0.830323
ARHGEF35 ENSG00000213214	0.940055	1.08037	0.921737	0.555707	1.021	0.546696	0.731826	0.391335	0.704407	0.593623
ARHGEF37 ENSG00000183111	0.914474	1.13214	0.565766	1.48186	0.412101	0.844524	1.07378	0.441832	0.628728	0.680647
ARHGEF38 ENSG00000236699	0.624651	0.819182	0.461502	0.845298	0.741315	1.84082	0.867165	0.898683	0.595003	1.26637
ARHGEF39 ENSG00000137135	0.633652	0.855484	1.23413	0.630144	0.536906	0.887102	0.852632	0.695619	0.983764	0.47415
ARHGEF4 ENSG00000136002	1.843	0.749443	0.730006	1.48897	0.906162	1.78047	0.573559	0.730306	0.907228	0.945379
ARHGEF40 ENSG00000165801	1.2359	1.42521	0.43577	0.75613	1.59872	0.650469	0.642475	1.05965	0.686231	1.24793
ARHGEF5 ENSG00000050327	1.35342	0.52324	1.09315	0.802379	0.802226	1.00669	0.911307	1.03789	0.504289	0.619173
ARHGEF6 ENSG00000129675	0.845624	0.617536	1.12277	1.23684	0.640229	1.37321	0.584229	1.18921	1.05995	0.565878
ARHGEF7 ENSG00000102606	0.693497	1.50905	0.543819	0.503151	0.938588	0.642444	1.08811	0.894954	0.818541	0.487082
ARHGEF9 ENSG00000131089	0.820299	0.731618	1.24371	0.8759	0.885937	1.11657	0.843691	0.951107	1.22748	0.865499
ARID1A ENSG00000117713	1.59338	0.807835	1.27372	0.62349	0.470356	1.02934	0.892893	0.6755	0.81476	0.885971
ARID1B ENSG00000049618	1.19068	1.20129	0.991124	1.29649	1.09905	0.729369	0.873761	0.724707	1.25661	0.720242
ARID2 ENSG00000189079	1.15921	1.64451	1.10234	0.592772	1.11222	0.596529	0.947791	0.667346	0.665384	0.656404
ARID3A ENSG00000116017	0.739962	0.979763	1.61425	0.970442	0.742533	1.0859	0.921014	0.926023	0.411807	0.888527
ARID3B ENSG00000179361	0.623919	0.336189	0.564903	1.03221	1.22382	0.495274	0.68742	1.22705	0.696887	1.44236
ARID4A ENSG00000032219	1.37835	0.756893	0.711414	0.685215	0.40185	0.331289	1.23796	0.574499	0.971054	1.07566
ARID4B ENSG00000054267	0.968026	1.6235	1.63819	0.689957	0.810408	0.83768	0.821281	0.890783	1.0136	0.400572
ARID5A ENSG00000196843	0.679554	0.86287	0.718851	0.572424	0.819885	1.7654	1.03481	0.643882	0.693077	0.514605
ARID5B ENSG00000150347	1.44109	1.31989	0.958634	0.522946	1.45043	0.50057	1.0265	1.8112	0.727575	0.651363
ARIH1 ENSG00000166233	0.517452	0.710334	0.945846	0.786754	0.77704	1.18483	1.04494	1.21431	0.848873	1.11794
ARIH2 ENSG00000177479	0.744138	0.775084	0.703945	0.827791	0.340545	0.389789	0.932714	0.633043	1.22069	1.27248
ARIH2OS ENSG00000221883	0.637688	0.838458	1.00506	0.874374	0.804537	1.36947	1.55701	0.73415	0.778919	0.685014
ARL1 ENSG00000120805	1.28509	0.6663	0.610838	1.30475	1.33748	0.68437	0.953767	0.814096	0.568869	0.987471
ARL10 ENSG00000175414	0.805502	0.472106	0.636755	0.984386	1.17561	1.14886	0.685782	0.693013	0.583626	1.08344
ARL11 ENSG00000152213	0.722237	0.607598	0.876426	0.988278	1.1118	0.521736	0.455071	0.715998	0.639799	0.588237
ARL13B ENSG00000169379	0.693585	0.984832	0.755332	0.637578	1.39659	1.33203	0.936226	1.50596	0.670383	1.07318
ARL14EP ENSG00000152219	0.390496	1.13835	1.38034	0.916521	1.40014	0.499942	1.48315	0.94774	1.38099	0.788178
ARL15 ENSG00000185305	1.1474	0.942229	1.36297	0.623346	0.518671	1.2721	0.709155	0.618902	0.956171	1.04725
ARL16 ENSG00000214087	1.38592	0.94036	0.744235	0.533123	1.32095	0.893569	0.828959	0.601566	1.37617	0.446564
ARL17A ENSG00000185829	0.501593	0.987235	0.690399	1.10774	0.540449	0.995376	0.873526	0.661176	0.772012	0.666599
ARL17B ENSG00000228696	0.943022	0.701952	0.353692	0.619526	0.775864	0.905253	1.34838	0.611715	0.456547	1.09392
ARL2 ENSG00000213465	0.676082	1.18711	0.982006	0.786711	1.34439	1.3617	1.21956	0.657801	0.824996	0.881101
ARL2BP ENSG00000102931	0.624688	1.49478	1.17713	1.16932	0.849446	0.684857	1.78314	0.526788	0.617705	1.31768
ARL3 ENSG00000138175	0.906054	1.15135	1.01366	1.41856	0.490109	1.1399	1.61672	0.653045	1.20414	1.33331
ARL4A ENSG00000122644	0.847012	1.02818	1.60377	0.824876	1.34126	0.314633	0.85223	0.918768	0.792123	0.537405
ARL4C ENSG00000188042	1.55141	1.11462	0.441107	0.992275	1.37222	1.26874	0.500603	1.19636	1.03906	1.17221
ARL4D ENSG00000175906	0.603133	0.828091	0.902215	0.967653	0.919011	0.680932	0.716638	0.675864	1.01395	1.22274
ARL5A ENSG00000162980	0.443965	0.591007	1.32046	1.17986	0.71374	0.440399	0.579222	1.5544	0.867855	0.828357
ARL5B ENSG00000165997	0.702483	0.893929	1.63367	0.91392	1.08501	1.1615	0.675214	1.3822	0.61991	0.670948
ARL6 ENSG00000113966	0.565597	0.968156	0.884467	1.66104	1.46078	0.434665	0.733417	0.684605	1.09064	1.24944
ARL6IP1 ENSG00000170540	0.533872	1.16502	0.797368	0.615778	0.98691	0.889918	0.963799	1.75329	2.14139	0.972148
ARL6IP4 ENSG00000182196	0.970872	1.18462	0.614879	1.1087	1.14976	1.05159	0.768127	1.39252	1.07016	0.613126
ARL6IP5 ENSG00000144746	1.08492	1.28217	0.408906	0.864771	0.935205	0.675619	0.970152	1.0059	1.02263	0.657194
ARL6IP6 ENSG00000177917	0.512692	1.27498	0.991857	0.591568	1.31701	1.28167	0.786468	0.980329	1.37407	0.490327
ARL8A ENSG00000143862	1.07584	0.715777	0.457964	0.643838	0.515776	0.477875	1.4444	0.72281	1.53979	0.791165
ARL8B ENSG00000134108	1.47628	1.10514	0.685523	0.595001	0.977558	0.924308	1.23618	0.548403	0.707832	0.605618
ARL9 ENSG00000196503	0.747876	0.804766	1.16683	0.756451	0.77451	0.881445	0.604666	1.50045	0.513688	0.678868
ARMC1 ENSG00000104442	0.64044	1.08951	1.2291	0.624069	1.14934	0.798343	0.567284	0.765887	0.828134	1.0494
ARMC10 ENSG00000170632	0.637046	0.978589	1.24129	1.80249	0.958281	1.07325	0.895541	0.841258	0.738958	0.49021
ARMC12 ENSG00000157343	0.616359	0.522566	0.691156	0.476586	1.27176	0.689674	0.932936	1.17743	0.770175	0.443545
ARMC2 ENSG00000118690	1.65967	1.01149	1.02715	1.6496	0.615009	0.954357	0.567794	0.897662	0.789731	0.735855
ARMC4 ENSG00000169126	1.2437	1.1748	0.522312	2.22822	0.579988	0.503709	0.864383	1.59523	0.383053	1.89142
ARMC5 ENSG00000140691	0.471813	1.83789	0.540851	0.561295	1.01232	0.50373	0.96185	0.385562	0.843862	1.14717
ARMC6 ENSG00000105676	1.71716	0.381054	0.953241	0.714034	1.12378	0.812404	0.882232	0.909292	0.720954	0.675056
ARMC7 ENSG00000125449	0.991803	1.04002	1.67621	1.20683	0.683031	1.38332	1.20488	0.742613	0.969599	0.729892
ARMC8 ENSG00000114098	0.522765	0.714985	1.60928	1.1024	0.707767	0.91424	0.617161	0.601011	0.892783	0.396837
ARMC9 ENSG00000135931	0.84078	1.04303	1.14878	0.940231	0.914827	0.645167	0.704198	0.758312	0.702992	1.10477
ARMCX1 ENSG00000126947	0.396493	0.772853	0.89503	1.26127	0.74575	0.684519	0.6384	0.647869	0.693202	0.367243
ARMCX2 ENSG00000184867	1.12404	1.55826	0.83141	0.835492	1.13389	1.0476	0.592169	0.533143	0.723511	0.762907
ARMCX3 ENSG00000102401	0.579797	0.569884	1.25735	0.817552	1.87499	1.33426	0.866728	0.788687	1.5971	0.477245
ARMCX4 ENSG00000196440	0.860838	1.31398	0.916254	0.639648	0.993071	1.12811	1.35567	0.733181	0.820707	1.17705
ARMCX5 ENSG00000125962	1.00764	0.856717	1.00964	0.468843	0.928977	0.702331	0.719416	1.03483	1.446	0.990206
ARMCX6 ENSG00000198960	1.07864	0.836312	0.832793	0.944263	0.250813	1.17696	0.907595	0.637408	0.956561	0.712134
ARMS2 ENSG00000254636	1.46603	0.659078	0.65744	0.745905	1.00792	0.896187	0.810121	0.612637	0.864537	0.93626
ARMT1 ENSG00000146476	1.14629	1.28798	0.491333	0.561497	0.803071	1.23842	1.67879	0.72722	0.57133	0.868905
ARNT ENSG00000143437	0.753346	0.530905	1.69028	1.31269	0.973822	0.993938	1.40791	0.857514	0.420103	0.892304
ARNT2 ENSG00000172379	0.495451	0.543566	0.940339	0.860822	0.703226	0.803559	1.73903	1.32238	0.74489	0.702081
ARNTL ENSG00000133794	0.752255	0.698335	0.515579	1.35834	0.806033	0.585141	0.951941	0.337201	1.56662	0.927311
ARNTL2 ENSG00000029153	0.716753	0.489671	0.538189	0.634132	1.05219	1.2737	0.974303	1.20531	0.624764	0.680679
ARPC1A ENSG00000241685	0.34175	0.611822	0.950891	1.11108	0.957291	0.595134	1.00727	0.455099	0.990574	1.28417
ARPC1B ENSG00000130429	1.25769	0.77439	0.594101	0.767472	1.27591	1.17239	0.661641	1.68481	1.52748	0.610956
ARPC2 ENSG00000163466	0.705551	0.773939	0.63541	0.637966	0.598415	0.698334	1.21425	0.646003	0.922114	1.13445
ARPC3 ENSG00000111229	0.800129	1.34745	1.21675	1.05045	0.523946	1.3084	0.455685	0.420662	0.820909	0.668709
ARPC4 ENSG00000241553	1.31362	0.812419	1.54668	1.35206	0.907171	1.14114	0.755015	0.722353	0.859892	0.581271
ARPC5 ENSG00000162704	0.663804	0.605406	1.30545	0.443739	1.11347	1.18755	1.26414	0.453614	0.916466	0.750575
ARPC5L ENSG00000136950	1.09646	0.558052	1.30631	0.891479	0.829071	0.596728	1.33594	0.904641	1.03555	0.436825
ARPIN ENSG00000242498	0.723913	1.15517	1.36674	1.15853	1.33005	1.25354	0.915871	0.372292	0.721669	1.27918
ARPP19 ENSG00000128989	1.0193	0.948096	1.30186	2.10272	0.633571	2.12422	1.08729	1.21728	1.17398	0.562611
ARRB1 ENSG00000137486	0.765923	0.896983	1.11508	1.13034	0.816934	1.20842	0.865666	1.19775	1.11518	1.16283
ARRB2 ENSG00000141480	1.15395	0.91496	0.908661	0.811247	0.233982	1.43403	1.33081	0.497767	0.836171	0.927989
ARRDC1 ENSG00000197070	0.783057	1.47431	1.33743	1.30504	0.455379	1.63037	1.42417	0.920754	1.31964	0.505846
ARRDC2 ENSG00000105643	0.851482	1.1838	0.910488	1.05701	1.2199	1.15705	1.35044	0.875235	1.76242	0.65148
ARRDC3 ENSG00000113369	0.638177	0.542104	0.609014	1.27681	1.41485	1.21693	1.03595	1.19761	0.3673	1.14907
ARRDC4 ENSG00000140450	0.928678	0.998665	0.966935	1.43403	0.936869	0.775321	0.824971	1.0077	1.10082	0.704405
ARRDC5 ENSG00000205784	1.03228	1.50471	0.548894	1.07329	1.07601	0.76059	0.521652	0.690743	0.841131	0.753987
ARSA ENSG00000100299	0.689149	1.11205	0.837425	0.862442	0.820651	0.679853	1.32302	1.35418	0.969575	1.90457
ARSB ENSG00000113273	0.916256	0.71443	1.17774	0.288934	1.02025	0.445784	0.493322	1.06249	1.0452	1.22986
ARSD ENSG00000006756	1.5128	0.677313	0.731041	0.954623	0.895181	0.555547	0.731195	0.599801	0.424547	0.602714
ARSE ENSG00000157399	1.01218	0.667946	1.1697	0.911504	1.18961	0.345135	1.17427	1.34559	0.654163	1.74782
ARSF ENSG00000062096	0.722808	0.394147	0.812773	1.08403	0.769149	1.1015	0.750083	0.318231	0.839861	0.823546
ARSG ENSG00000141337	0.679449	0.676212	1.05904	1.06455	1.39214	0.853563	0.621625	0.806956	0.89449	0.808255
ARSI ENSG00000183876	0.722605	0.344943	1.85075	1.31384	1.45361	0.450098	0.876228	1.04667	0.588696	1.79166
ARSJ ENSG00000180801	1.39919	0.832051	1.15489	0.846758	0.289606	0.486178	0.684982	1.00696	1.17354	0.627613
ARSK ENSG00000164291	0.632022	0.408146	0.794185	0.487011	0.58903	0.775414	0.430684	1.22314	0.468768	0.950649
ART3 ENSG00000156219	1.42591	0.581374	0.767309	0.782516	0.88967	1.24155	0.946703	1.31955	0.565436	0.819667
ART5 ENSG00000167311	0.479282	0.860003	1.17627	0.734876	0.990077	0.834885	0.528572	0.531139	1.16362	0.542782
ARTN ENSG00000117407	1.44737	1.3477	1.20194	0.592392	0.836415	2.05709	1.81522	1.13582	0.526728	1.50966
ARV1 ENSG00000173409	0.6981	1.43617	1.10427	1.22075	0.611799	0.651523	1.19218	0.746338	1.37149	1.55619
ARVCF ENSG00000099889	1.31156	0.843181	1.06901	0.778607	0.595273	0.959323	1.33589	0.751713	0.425407	0.644461
ARX ENSG00000004848	0.387212	0.891068	0.621935	0.886441	1.1327	1.78143	0.691979	1.41779	1.04196	1.1222
ASAH1 ENSG00000104763	1.7329	0.524026	0.811639	1.29496	1.39642	0.419116	0.69525	0.466138	1.19434	0.88716
ASAH2 ENSG00000188611	0.429098	1.38046	0.738444	0.837389	0.826403	0.536363	0.53369	0.76545	0.909042	1.19001
ASAH2B ENSG00000204147	0.971054	0.900238	0.579117	0.371641	1.17673	1.53135	0.995399	0.672102	1.25304	0.377172
ASAP1 ENSG00000153317	0.534716	0.623905	1.16991	1.43219	1.1674	0.498785	0.697408	1.1385	0.773462	0.494727
ASAP2 ENSG00000151693	0.820873	0.684586	1.33356	1.1554	0.72941	1.2128	0.578518	1.21822	1.29992	0.957792
ASAP3 ENSG00000088280	1.54482	1.08389	0.752098	1.60063	0.560596	0.859459	0.540341	1.34601	0.828414	0.816013
ASB1 ENSG00000065802	0.927789	0.457712	1.23404	0.490769	0.872057	1.02201	0.500492	0.596064	1.37885	1.11662
ASB12 ENSG00000198881	1.21941	1.0586	0.353369	1.11981	1.02599	0.704957	0.629797	0.734482	0.435752	0.714623
ASB13 ENSG00000196372	1.06473	1.29555	0.711293	0.397991	1.13212	0.400088	0.846912	1.07475	1.24707	0.866868
ASB14 ENSG00000239388	1.60128	0.627281	0.455295	1.312	0.850196	0.727062	1.09893	0.279396	0.514037	0.388523
ASB2 ENSG00000100628	0.635269	1.87111	1.37032	0.802437	0.600268	1.81954	0.65952	0.720463	0.738336	0.322145
ASB3 ENSG00000115239	0.352129	0.80034	1.35735	0.637662	1.36587	0.545996	0.609147	0.599256	0.843593	0.637192
ASB5 ENSG00000164122	1.10156	0.755042	0.664428	1.45421	0.86922	1.23601	1.2785	0.642621	0.347851	0.729187
ASB6 ENSG00000148331	0.972731	1.17033	0.75901	0.649566	0.936051	1.36857	0.996386	1.14287	0.785576	0.774393
ASB7 ENSG00000183475	0.903256	1.2696	0.442974	0.932982	0.38787	1.20852	0.683512	0.664422	1.16277	0.921319
ASB8 ENSG00000177981	0.912134	0.615048	1.07397	1.02655	0.641826	0.692163	0.690876	0.669298	0.400629	0.392792
ASB9 ENSG00000102048	0.629869	0.517383	1.05372	1.07747	0.966054	1.02881	1.14475	0.733525	0.63776	0.852878
ASCC1 ENSG00000138303	1.25134	0.97881	1.28721	0.439732	0.996815	1.12406	0.946256	0.522112	0.620382	0.65545
ASCC2 ENSG00000100325	0.811822	1.74667	1.25639	0.704764	0.759179	0.830206	0.572713	1.10753	0.764175	1.30887
ASCC3 ENSG00000112249	0.708248	0.636932	0.573015	1.64892	1.10213	1.73367	0.721146	0.97971	0.967363	0.88
ASCL2 ENSG00000183734	1.19694	0.639342	1.1854	0.992687	0.90321	0.747431	1.0063	0.883468	0.816447	1.43191
ASCL5 ENSG00000232237	0.565423	1.34911	0.668164	0.799702	0.843725	1.01081	1.0601	0.508387	0.4784	0.965405
ASF1A ENSG00000111875	0.770715	1.00242	1.33073	1.53341	1.03657	0.599956	0.606051	0.446489	0.707792	1.00021
ASF1B ENSG00000105011	1.39316	0.894614	0.692161	1.36472	0.857716	0.783928	0.711646	1.63793	1.17446	0.528669
ASGR1 ENSG00000141505	0.76995	1.2711	1.01908	0.554593	1.07632	0.543356	0.716225	0.79042	0.99899	1.24159
ASGR2 ENSG00000161944	0.9775	0.832191	0.951883	0.952711	0.405764	1.08247	0.709546	1.18972	1.06773	1.03971
ASH1L ENSG00000116539	0.829127	1.02639	1.13257	1.06409	0.352388	0.427005	1.31403	0.456549	0.467232	1.40593
ASH2L ENSG00000129691	1.06763	0.822233	0.613114	1.13854	1.29275	0.959383	0.748061	1.34799	0.71071	0.889728
ASIC1 ENSG00000110881	0.476738	0.712156	1.267	0.758332	1.02138	0.320264	0.399166	1.60655	1.48869	1.53246
ASIC3 ENSG00000213199	1.45544	1.44123	0.611444	1.0535	0.767447	0.533103	1.24745	0.728925	0.849288	1.43197
ASIC4 ENSG00000072182	0.634103	0.796417	1.49153	1.10457	0.841703	1.0418	0.706473	0.809505	0.685185	1.0733
ASIP ENSG00000101440	1.49664	0.621891	0.705665	1.19334	0.913965	0.972591	1.03941	1.33686	0.511648	1.2072
ASL ENSG00000126522	1.54001	0.558541	1.1448	1.40246	1.23326	1.5017	0.505994	0.442024	1.37997	0.884133
ASMT ENSG00000196433	0.645761	0.488715	0.843018	0.63539	1.10387	0.652625	0.563326	0.502233	1.17514	0.68318
ASMTL ENSG00000169093	1.04061	1.98996	1.12248	1.34752	0.663894	1.52842	0.764506	1.48679	1.20933	0.440225
ASNA1 ENSG00000198356	1.39346	1.43107	0.598766	0.878747	1.33785	0.576971	0.789006	0.664688	1.368	0.863084
ASNS ENSG00000070669	0.664402	0.503856	1.12191	0.713067	1.2547	0.953056	0.58736	0.642148	0.85014	0.95241
ASNSD1 ENSG00000138381	0.828456	0.462826	1.18564	1.00522	1.48313	1.3287	0.676367	1.16227	0.606351	0.691426
ASPA ENSG00000108381	0.490339	1.65266	1.00408	0.943584	0.739218	1.03071	0.513472	1.13553	0.976616	0.476681
ASPH ENSG00000198363	0.679849	0.439991	1.03537	0.568757	0.590444	0.615137	0.443441	0.896333	1.15604	0.837229
ASPHD1 ENSG00000174939	0.66798	1.08165	1.1412	0.644622	0.626548	0.711135	0.693375	0.443814	0.865869	1.09735
ASPHD2 ENSG00000128203	0.892701	1.56765	0.40825	0.72955	0.298152	0.628271	1.3832	0.47606	0.93864	0.477845
ASPN ENSG00000106819	0.661351	0.571606	0.857029	0.564135	0.394411	0.670041	0.664192	0.766483	0.871803	0.938271
ASPRV1 ENSG00000244617	0.735446	1.67665	0.596309	0.635183	1.49021	0.739628	0.351999	0.978784	1.25085	0.544809
ASPSCR1 ENSG00000169696	1.44636	0.857196	0.579994	0.832936	0.554141	0.597162	0.612295	1.07576	1.01408	1.09742
ASRGL1 ENSG00000162174	0.828315	1.22543	0.787835	0.478689	0.548802	1.93461	0.528139	0.652301	0.920042	1.5058
ASS1 ENSG00000130707	1.05681	0.208317	1.08147	0.79894	0.454753	0.585514	1.08527	0.72092	0.781424	0.494817
ASTE1 ENSG00000034533	0.648035	1.09736	0.609454	0.474085	0.967458	0.895001	0.55548	0.825027	1.43288	0.648518
ASTN1 ENSG00000152092	0.605428	1.01104	1.43637	0.860817	1.3689	1.0378	1.09597	0.937222	1.03076	1.54013
ASTN2 ENSG00000148219	0.547236	0.875462	1.3113	1.32616	0.987482	0.953	1.16549	0.755592	1.16688	0.79682
ASUN ENSG00000064102	1.03859	1.41755	0.586481	0.844628	0.55505	1.11969	0.689798	1.41253	0.93025	1.29831
ASXL1 ENSG00000171456	0.800113	0.867409	1.30828	0.744263	1.21952	0.515104	0.608971	0.440557	1.49941	0.794163
ASXL2 ENSG00000143970	0.961555	1.34919	1.35484	0.68399	0.817425	0.665843	1.03018	1.42726	1.00782	1.13059
ASXL3 ENSG00000141431	1.20456	1.26694	0.612203	1.00696	0.628777	0.917999	1.91694	0.592703	0.985554	1.13846
ASZ1 ENSG00000154438	0.833119	0.692052	0.418773	0.811492	0.516833	0.712141	0.383721	0.742039	0.924979	0.499316
ATAD1 ENSG00000138138	0.680751	0.688287	0.54338	0.414785	0.73126	0.883995	0.786999	0.567901	0.530519	0.669345
ATAD2 ENSG00000156802	0.705795	0.814171	0.978022	0.790679	0.972323	0.589056	1.05575	0.985055	1.16457	0.562305
ATAD2B ENSG00000119778	0.382161	0.874141	0.591313	0.882891	0.621318	1.28805	1.18328	0.768256	0.480344	1.12403
ATAD3A ENSG00000197785	0.839787	1.12978	1.84283	0.963889	0.745484	1.61785	1.14715	1.09554	0.780737	0.565147
ATAD3B ENSG00000160072	1.06046	1.2681	0.701222	1.22394	1.02337	0.961183	1.3775	0.699196	1.1048	0.432128
ATAD3C ENSG00000215915	0.816347	0.929149	0.71592	0.775752	1.02341	0.760722	0.63375	0.864715	1.12505	1.1752
ATAD5 ENSG00000176208	1.04723	0.535661	1.27141	1.32925	1.2976	0.932517	0.728389	1.06269	1.63254	1.57816
ATAT1 ENSG00000137343	0.52726	0.478441	0.709415	0.922796	0.544253	0.765278	0.939338	0.682036	0.921471	0.857479
ATCAY ENSG00000167654	0.462215	0.813721	0.615751	0.905672	1.00718	0.691362	0.551707	1.3918	0.673775	0.570947
ATE1 ENSG00000107669	0.638681	0.602956	1.39545	0.863879	1.24828	0.552331	0.669569	0.783286	1.25755	0.862912
ATF1 ENSG00000123268	0.912728	0.801964	0.393205	1.00291	0.476344	0.799655	0.738659	1.04957	0.961386	1.58255
ATF2 ENSG00000115966	0.301886	0.5137	1.01887	0.515914	0.85325	0.447775	0.893961	1.28561	0.972068	1.64132
ATF3 ENSG00000162772	0.760446	1.06421	1.77017	0.863395	1.33903	0.456299	1.41612	1.61402	1.0118	1.86653
ATF4 ENSG00000128272	1.41077	0.837974	1.10097	1.25035	0.309668	0.7851	1.37805	1.15547	0.984491	0.809113
ATF5 ENSG00000169136	0.855199	1.27844	0.610607	1.02287	1.25751	0.590835	0.763904	0.621349	1.28934	0.708259
ATF6 ENSG00000118217	1.2641	1.27934	0.398828	1.07498	0.963569	0.672408	0.537479	0.579624	0.758516	0.708102
ATF6B ENSG00000213676	1.18149	1.4354	1.5657	0.962212	0.638322	0.77673	1.16397	1.22073	0.9536	1.12912
ATF7 ENSG00000170653	0.815323	0.610712	0.603375	0.616006	1.64505	0.676523	1.19064	0.415543	1.11668	0.976887
ATF7IP ENSG00000171681	0.823767	0.80682	1.46915	0.547264	0.952845	0.739088	1.39795	1.41423	0.79794	1.11575
ATF7IP2 ENSG00000166669	0.576455	0.581561	0.797363	1.51528	1.10912	0.881727	0.887849	1.19754	0.993926	0.607528
ATG10 ENSG00000152348	1.61604	1.51514	1.11121	0.978341	1.078	1.14912	1.32721	0.505142	0.481481	0.675478
ATG101 ENSG00000123395	0.460528	1.10867	0.323619	1.05171	0.943571	1.38434	0.810441	1.31643	1.07208	1.40464
ATG12 ENSG00000145782	0.691409	0.959239	1.06983	1.99528	1.01401	0.700442	0.955442	0.720217	0.726781	1.28065
ATG13 ENSG00000175224	1.09998	0.882148	1.91908	0.372311	0.676263	0.601662	0.551656	0.369876	0.877053	0.655928
ATG14 ENSG00000126775	1.00502	0.766856	0.795482	0.871688	0.839266	0.710705	0.785756	0.4358	0.796914	1.24215
ATG16L1 ENSG00000085978	0.733397	0.662174	0.86497	0.613065	1.29026	0.646472	1.00438	1.04077	0.521524	0.661637
ATG16L2 ENSG00000168010	0.906832	0.759486	0.860515	0.851994	0.780937	1.4356	1.48402	1.5534	1.28944	0.341082
ATG2A ENSG00000110046	0.610257	0.599354	0.688085	1.43335	1.45614	0.95798	0.677378	0.969988	0.712675	0.714741
ATG2B ENSG00000066739	1.44403	1.15919	0.747968	0.88621	0.749295	0.867745	0.689239	0.856867	1.39585	0.4546
ATG3 ENSG00000144848	0.508242	1.15586	0.933058	0.961831	0.708521	0.587061	1.58534	0.398474	1.05064	0.775622
ATG4A ENSG00000101844	0.948825	0.797421	1.21435	0.518418	0.652681	1.46319	0.703551	0.421056	0.791422	1.1573
ATG4B ENSG00000168397	0.339596	0.747811	1.14991	0.547517	0.790055	1.35554	0.542199	1.33908	0.53229	1.21576
ATG4C ENSG00000125703	0.732549	0.562955	1.10512	1.36464	0.559825	0.911426	0.561856	1.09009	0.820631	1.48091
ATG4D ENSG00000130734	0.854928	2.16481	0.776306	1.21883	1.43502	1.37054	1.29528	0.652803	1.22827	0.843729
ATG5 ENSG00000057663	0.540049	1.11518	1.00662	0.529889	1.73738	1.30159	1.44772	0.774096	0.589173	0.744323
ATG7 ENSG00000197548	1.03789	1.39897	0.645997	0.91947	1.16898	0.671507	0.762561	1.03749	1.40925	1.30111
ATG9A ENSG00000198925	0.851526	0.805609	0.62272	0.594058	1.35007	1.23339	1.0676	0.529872	1.3923	0.735732
ATG9B ENSG00000181652	0.373955	1.38451	0.52353	1.07956	1.71782	1.08909	0.72934	0.797714	0.578997	0.901217
ATHL1 ENSG00000142102	0.664706	1.07789	0.6206	1.20742	1.18127	0.725343	0.774422	1.57913	0.51579	0.457701
ATIC ENSG00000138363	0.844676	1.18119	0.683016	1.05471	0.751892	1.31302	0.880551	0.741871	1.04133	1.33368
ATL1 ENSG00000198513	0.999045	1.28232	0.749641	1.06402	0.57474	1.25133	1.06653	0.359067	1.1544	0.729722
ATL2 ENSG00000119787	1.07797	1.28287	1.29789	0.580857	1.04636	0.716983	0.816707	0.711725	1.78273	1.15665
ATL3 ENSG00000184743	0.884509	0.767214	0.993734	1.12895	1.50743	0.566618	1.10039	0.894161	0.965651	0.846495
ATM ENSG00000149311	1.54697	0.579151	0.597867	0.916174	0.79022	0.728765	1.61287	0.657951	0.556486	0.656641
ATMIN ENSG00000166454	0.827578	0.910446	1.1974	0.751687	0.671109	0.540851	0.598211	0.656965	0.79598	0.846951
ATN1 ENSG00000111676	1.64451	1.03016	0.71594	1.15333	0.699315	0.756708	0.443733	0.789737	1.35093	1.2638
ATOH1 ENSG00000172238	0.467054	1.36869	0.554534	1.2409	0.965512	1.20716	1.27159	1.26348	0.889484	0.656403
ATOH7 ENSG00000179774	1.65247	0.667639	1.31451	0.851295	1.65835	0.51918	1.05528	1.17794	1.13401	0.7533
ATOH8 ENSG00000168874	0.731269	0.656303	0.816704	0.542165	0.534414	1.04491	1.49594	0.855705	1.6776	0.575962
ATOX1 ENSG00000177556	0.861563	0.619421	0.947357	0.725391	1.97009	0.945738	0.979776	1.10006	1.02094	0.948837
ATP10A ENSG00000206190	1.28388	0.894297	1.03751	1.42912	1.48495	1.08093	0.612258	0.515167	0.566086	1.62568
ATP10D ENSG00000145246	0.633814	1.22031	0.599198	0.896887	1.59709	1.5411	0.825547	1.39244	1.15776	0.93456
ATP11A ENSG00000068650	0.976167	1.251	1.01731	0.774719	1.40452	0.955436	0.69663	0.773811	0.76557	0.968487
ATP11B ENSG00000058063	0.446917	0.654768	0.959741	1.26688	1.57401	1.42127	0.551545	1.03659	0.837622	1.04247
ATP11C ENSG00000101974	1.22355	0.753675	0.521016	0.727905	1.06024	1.3577	0.449713	1.1902	0.688463	0.942345
ATP13A1 ENSG00000105726	0.908225	0.913429	1.28947	0.709797	0.299085	0.536966	0.63591	0.733275	0.921233	1.42456
ATP13A2 ENSG00000159363	1.54077	0.910608	0.481641	0.887312	0.934799	1.2023	1.3485	0.744	0.512483	1.04955
ATP13A3 ENSG00000133657	1.34855	0.581484	1.15455	1.25361	0.744291	1.09503	0.641988	0.682554	2.11383	1.62235
ATP1A1 ENSG00000163399	0.836437	1.1041	0.4696	0.819195	0.676825	0.628054	0.602072	1.35111	1.48769	0.549569
ATP1A2 ENSG00000018625	0.7209	0.610512	0.835455	0.831054	0.820829	0.696979	0.531005	0.605112	0.954719	0.352384
ATP1A3 ENSG00000105409	1.39382	1.59638	0.734821	0.366809	1.42361	0.920806	1.19081	0.93264	0.570597	1.0667
ATP1A4 ENSG00000132681	0.9706	0.903765	1.27085	0.936668	0.839406	0.345372	1.34257	0.595882	0.949059	0.418836
ATP1B1 ENSG00000143153	0.566812	0.475092	0.550064	1.26173	0.594925	0.696005	0.793776	0.98163	1.42008	1.13264
ATP1B2 ENSG00000129244	1.20423	0.801609	0.757645	0.675756	0.946447	0.935858	1.05866	1.05693	0.976936	0.601509
ATP1B3 ENSG00000069849	1.13518	0.517922	0.665766	0.969207	2.20958	0.628374	1.00436	0.560389	0.392131	1.34306
ATP23 ENSG00000166896	0.527841	0.852959	0.719261	1.04788	0.780732	0.917402	1.08875	0.55888	0.90762	0.657688
ATP2A1 ENSG00000196296	1.75505	1.03345	1.60265	0.670407	0.645272	0.532507	1.09666	0.572399	0.670969	0.511376
ATP2A2 ENSG00000174437	1.08057	0.967442	1.04346	0.717848	1.1823	0.553722	0.520867	0.914078	0.856544	0.82352
ATP2A3 ENSG00000074370	0.692485	0.57351	0.970281	0.740157	0.25112	0.614808	0.603625	0.771449	0.654118	1.06171
ATP2B1 ENSG00000070961	0.905604	0.47729	1.02118	0.653627	1.64828	0.833459	1.50598	0.801301	1.00559	1.04639
ATP2B2 ENSG00000157087	0.773325	0.681969	0.84682	0.777454	0.884069	1.22176	0.822518	0.93824	1.23751	0.732577
ATP2B4 ENSG00000058668	1.28662	1.20793	0.786617	1.31403	1.31697	2.09902	0.811424	0.558732	0.681507	0.565995
ATP2C1 ENSG00000017260	0.513183	0.642543	1.43168	1.22994	0.715993	0.58536	0.681646	0.846321	1.32595	0.892539
ATP2C2 ENSG00000064270	0.643003	0.865025	1.51373	0.518387	0.845372	0.696146	1.17528	0.808851	1.17001	0.795813
ATP5SL ENSG00000105341	0.621118	0.511047	0.901779	0.722506	0.722063	0.745089	1.36567	0.78204	0.754516	1.53018
ATP6AP1 ENSG00000071553	0.69774	1.72467	0.517944	1.41136	2.11798	0.653142	0.843385	0.485762	1.09873	0.86097
ATP6AP1L ENSG00000205464	0.658818	0.767976	0.687124	0.645927	0.235883	1.03046	0.625609	1.33881	0.604941	1.41671
ATP6AP2 ENSG00000182220	0.459417	1.20388	0.819621	0.839436	0.576878	0.451145	0.889122	0.565075	0.950813	0.947605
ATP6V0A1 ENSG00000033627	0.63416	0.491599	1.94521	1.34131	1.21641	1.53153	0.723204	1.50334	0.981793	1.9451
ATP6V0A2 ENSG00000185344	0.690819	0.961476	0.73304	0.405723	0.530125	1.21134	1.01176	0.781953	1.09969	0.557468
ATP6V0A4 ENSG00000105929	0.873773	0.629883	0.916909	0.651903	0.605093	1.44515	1.07545	1.74518	0.893879	0.837298
ATP6V0B ENSG00000117410	1.09346	0.594606	0.709891	1.1103	0.766995	1.67931	1.24272	0.84073	0.968644	0.480265
ATP6V0C ENSG00000185883	0.938474	1.00755	0.533587	0.64628	0.782629	0.644141	1.51183	1.01607	1.60217	0.804582
ATP6V0D1 ENSG00000159720	1.20781	0.493882	0.645243	1.24428	0.965489	1.38151	1.06668	0.609393	0.617241	1.30735
ATP6V0D2 ENSG00000147614	0.943609	1.55308	1.07077	1.35999	0.787442	0.442684	0.826812	1.32464	0.82897	0.494673
ATP6V0E1 ENSG00000113732	0.796198	1.38104	0.740455	0.795811	0.937884	1.03436	0.960977	1.32705	0.523566	0.754725
ATP6V0E2 ENSG00000171130	0.741922	0.929731	0.590835	0.730316	1.95472	0.591375	0.656973	0.820326	1.28653	0.69797
ATP6V1A ENSG00000114573	1.13774	1.3312	1.06554	1.32741	0.697707	0.824341	0.837039	0.909613	1.10893	1.15838
ATP6V1B1 ENSG00000116039	0.849284	1.33433	1.00837	0.430334	0.282548	1.26493	0.446315	1.72323	1.05358	1.33941
ATP6V1B2 ENSG00000147416	0.71721	0.937715	0.955205	0.68572	0.583905	0.697374	1.20474	1.38853	0.911319	1.75709
ATP6V1C1 ENSG00000155097	1.02243	1.15489	1.20023	1.12318	1.0329	0.669866	1.25248	0.932506	0.752366	0.665883
ATP6V1C2 ENSG00000143882	0.98706	0.494821	1.34726	0.818929	1.37575	0.841725	0.89934	1.91562	1.31529	1.18266
ATP6V1D ENSG00000100554	0.734087	0.658928	0.947255	0.86549	1.56624	1.19814	0.961398	0.88387	1.03344	1.51115
ATP6V1E1 ENSG00000131100	0.830504	1.09437	1.12301	1.66659	0.315024	0.794293	1.12999	0.62017	0.735485	1.34135
ATP6V1E2 ENSG00000250565	0.384672	0.529968	0.614333	0.57818	0.804864	0.590668	0.970734	0.959261	0.827346	1.41658
ATP6V1F ENSG00000128524	1.08622	1.20924	0.836911	1.37653	1.31538	1.09132	0.550172	1.04168	0.587024	0.79726
ATP6V1G1 ENSG00000136888	0.907625	0.919806	1.27195	1.15703	0.493971	1.36161	0.998322	1.01964	0.89706	0.535148
ATP6V1G2 ENSG00000213760	1.08245	0.233401	0.633424	1.72046	0.567439	0.579453	0.49529	0.627463	0.980262	1.47151
ATP6V1H ENSG00000047249	0.685548	0.908552	0.879649	0.927011	1.16021	0.747669	0.77631	0.456268	0.83343	0.817779
ATP7A ENSG00000165240	0.999822	0.592469	1.04966	1.06299	0.972293	0.610201	1.16243	0.611835	1.08917	0.741523
ATP7B ENSG00000123191	0.351036	0.669868	0.707026	1.1257	0.774614	0.488279	1.17468	0.812109	0.738441	1.2432
ATP8A1 ENSG00000124406	0.504257	0.904354	0.224034	1.13407	0.91919	0.763178	1.45838	0.964673	1.06561	0.529468
ATP8A2 ENSG00000132932	1.1869	0.827637	1.23171	0.379633	1.19593	1.02392	0.891147	1.40732	0.840806	1.19537
ATP8B1 ENSG00000081923	0.803507	1.07516	0.819969	1.2612	0.478546	0.756323	0.903752	0.934973	0.651306	0.613135
ATP8B2 ENSG00000143515	0.932719	0.779836	1.0002	1.35011	1.66186	0.562725	0.740828	0.629964	0.606481	1.0389
ATP8B3 ENSG00000130270	1.29533	0.583464	0.922343	0.707752	1.37616	0.956214	0.793219	0.352798	1.20472	0.536452
ATP8B4 ENSG00000104043	1.3585	0.578145	0.58885	0.536074	0.705106	1.40696	0.660919	0.689765	0.493978	1.47426
ATP9A ENSG00000054793	0.476854	0.442606	1.07783	0.922716	0.421521	1.00728	0.884524	0.88243	1.08203	1.49264
ATP9B ENSG00000166377	0.884248	0.927887	0.700739	0.718736	0.642367	0.552288	0.632517	1.17421	0.749725	0.723026
ATPIF1 ENSG00000130770	0.488516	0.854816	0.826952	0.716315	0.696673	1.09836	0.764141	0.563232	0.938408	0.610925
ATR ENSG00000175054	0.936035	1.1251	0.656329	0.825003	0.790095	0.961645	0.655102	1.38755	1.63888	0.955387
ATRAID ENSG00000138085	0.596351	1.60231	0.560815	0.718108	0.839738	0.732415	0.496702	1.20228	0.744038	1.37213
ATRN ENSG00000088812	0.611459	1.0534	0.778275	0.554827	1.11231	0.801442	0.737044	0.869311	0.781116	0.968358
ATRNL1 ENSG00000107518	1.04077	0.58454	1.32494	1.72499	1.20053	0.621398	0.558429	0.937143	1.00561	0.807037
ATRX ENSG00000085224	1.03052	1.1484	0.517327	0.381618	0.647123	0.638729	1.42711	0.531353	0.982459	0.664802
ATXN1 ENSG00000124788	0.604833	0.599895	0.909849	0.713344	1.05449	0.603443	0.959882	0.868673	1.04862	0.736739
ATXN10 ENSG00000130638	2.21749	0.750606	1.61037	0.577535	0.722229	0.964834	0.923318	0.735488	1.12735	1.23955
ATXN1L ENSG00000224470	1.31403	1.08925	1.63288	0.480593	0.661708	0.794144	0.382253	0.87375	1.09952	0.776198
ATXN2 ENSG00000204842	1.06915	0.800372	0.805765	0.70706	0.530944	0.661666	0.416106	1.27471	0.634406	0.816996
ATXN2L ENSG00000168488	1.16497	0.536683	2.09961	1.10381	0.915791	1.03379	0.422976	0.544595	0.432328	0.826828
ATXN3 ENSG00000066427	1.97704	1.17101	1.49489	1.42173	0.508297	0.595787	0.954697	0.522439	1.00336	0.358951
ATXN7 ENSG00000163635	1.17702	1.39441	0.31935	1.30447	0.798823	1.0616	0.847024	1.37511	1.17469	0.462922
ATXN7L1 ENSG00000146776	0.77615	0.83684	0.959849	1.08103	0.869341	0.795568	0.888101	1.12818	1.08222	0.515945
ATXN7L2 ENSG00000162650	1.11801	1.14037	0.662151	1.0127	1.11748	1.55544	0.695415	1.74593	1.07659	0.777489
ATXN7L3 ENSG00000087152	1.07557	1.35075	1.32891	0.939099	0.52289	0.625488	1.34674	1.04554	1.18061	0.933803
ATXN7L3B ENSG00000253719	0.894569	1.1272	0.419091	0.97951	1.11838	0.760235	1.29991	0.580549	0.761529	1.33505
AUH ENSG00000148090	0.89465	0.664289	1.57062	0.854579	0.514496	0.610892	0.824075	0.443206	0.50697	0.582091
AUNIP ENSG00000127423	0.58865	0.590467	0.417542	0.523511	0.40166	0.544452	1.34061	0.605292	0.860375	1.0075
AUP1 ENSG00000115307	0.28552	0.814539	1.31783	1.20791	0.779974	0.54932	0.813956	1.0969	0.916358	2.14173
AURKA ENSG00000087586	0.712513	0.620562	0.702087	0.585629	0.859486	1.3373	1.04946	0.94849	0.745976	0.416048
AURKAIP1 ENSG00000175756	0.621271	0.65255	0.907314	0.995297	0.624882	1.42864	0.49983	1.27091	0.662571	1.02002
AURKB ENSG00000178999	0.99192	0.786357	0.786898	0.382137	0.689295	0.750572	1.04693	1.00732	0.883963	0.869365
AURKC ENSG00000105146	1.11146	1.11967	0.719202	0.565862	0.438287	0.469158	0.627808	1.06848	0.783408	1.17401
AUTS2 ENSG00000158321	1.37288	1.48417	0.541021	1.33487	1.34297	0.539253	0.662455	0.74073	1.30734	1.00943
AVEN ENSG00000169857	0.601131	0.695361	1.6289	1.11638	0.963682	1.10251	0.712906	0.851692	1.5531	0.735728
AVIL ENSG00000135407	1.07223	0.875813	0.617496	0.483213	0.889529	0.581965	1.35047	1.64424	0.671972	0.699022
AVL9 ENSG00000105778	1.11258	1.47708	1.23641	0.809441	0.843305	0.915429	0.657025	0.374817	0.581426	0.813674
AVPI1 ENSG00000119986	0.817727	1.29941	1.35909	0.571089	1.141	1.34593	0.437977	1.30735	1.18389	0.644293
AVPR1A ENSG00000166148	1.52481	2.03284	0.853074	0.810537	1.10018	0.648919	1.01382	0.766328	0.700742	0.517118
AVPR2 ENSG00000126895	0.699074	1.27668	0.997536	1.54567	0.595055	0.570826	1.63009	0.953541	1.67222	0.67894
AXDND1 ENSG00000162779	0.778254	0.862733	1.00054	0.591488	0.894808	0.707816	0.622724	1.07131	0.871072	0.661365
AXIN1 ENSG00000103126	0.894102	0.815898	0.899491	0.72241	1.03362	1.70551	0.9707	0.939506	1.01847	0.483844
AXIN2 ENSG00000168646	0.732552	0.906802	1.53108	1.20207	0.574919	0.663001	0.863268	1.06305	1.11789	0.680521
AXL ENSG00000167601	1.50593	0.743412	0.759231	1.10942	1.04923	1.54726	1.43329	1.24762	1.59539	1.01362
AZGP1 ENSG00000160862	1.06969	1.04687	0.917536	1.53142	0.914701	1.75999	0.650113	1.64541	0.485386	0.82043
AZI2 ENSG00000163512	1.04193	1.39971	0.613032	1.1186	1.1809	0.733546	0.88543	0.811273	1.40843	0.672584
AZIN1 ENSG00000155096	0.9684	1.00126	0.618324	0.811595	1.34574	0.840367	0.576407	0.81502	0.513568	1.26735
AZIN2 ENSG00000142920	0.385412	0.582276	0.817169	1.16203	0.930912	0.953183	0.802343	0.887196	0.85206	1.5706
AZU1 ENSG00000172232	1.1666	1.10318	1.02839	0.449918	0.852433	0.477917	1.04704	0.95783	1.02591	1.13189
B2M ENSG00000166710	1.03464	1.403	0.948624	0.841422	0.638141	0.673382	1.08643	0.395354	1.0013	0.943538
B3GALNT1 ENSG00000169255	0.880395	1.96923	1.29641	0.490182	0.762436	0.431274	1.29075	0.587278	0.846373	0.593821
B3GALNT2 ENSG00000162885	0.680717	0.722495	0.404195	0.401603	0.696597	0.666328	0.704973	1.32898	0.447301	0.479176
B3GALT2 ENSG00000162630	1.46855	0.34324	1.07842	0.891101	0.387726	0.800116	0.612736	1.70742	0.828742	1.36801
B3GALT4 ENSG00000235863	0.537177	0.878187	1.18155	1.29955	1.11398	0.707743	0.515581	1.25908	1.02321	0.732621
B3GALT5 ENSG00000183778	1.40427	0.607577	0.361827	0.313272	1.24345	0.980318	0.878658	0.497592	1.00578	0.538418
B3GALT6 ENSG00000176022	0.771347	0.79588	0.871963	1.06103	1.11009	1.03151	1.10813	0.755429	0.986795	0.95279
B3GAT1 ENSG00000109956	0.586774	1.69284	0.502397	1.30186	0.720687	0.642922	1.53539	0.807771	0.829686	2.19233
B3GAT2 ENSG00000112309	0.540188	0.668419	1.49856	0.634512	0.558375	0.86005	1.00921	0.982594	0.803888	1.14695
B3GAT3 ENSG00000149541	0.904647	0.776425	1.22594	0.696177	0.994122	1.25046	0.593181	0.867962	1.26443	1.02445
B3GLCT ENSG00000187676	1.26201	0.634649	0.742904	0.889527	0.844639	0.786844	0.678401	0.632854	0.550391	1.015
B3GNT2 ENSG00000170340	0.571181	1.21233	0.454853	1.01485	0.890747	1.39522	1.0394	0.957167	0.663151	0.444591
B3GNT3 ENSG00000179913	1.046	0.60128	0.878151	0.972013	0.832081	0.623992	1.00467	0.474528	0.881908	1.14554
B3GNT4 ENSG00000176383	1.21793	0.85032	0.566827	0.492751	0.955475	0.90353	0.358449	0.916508	0.62896	1.23477
B3GNT5 ENSG00000176597	1.20266	0.548089	0.687774	1.69406	0.625699	1.31953	0.595182	1.33645	1.17356	0.518106
B3GNT7 ENSG00000156966	0.835168	1.13931	0.693189	0.568146	1.11084	1.10559	1.20944	1.55541	0.880776	0.275103
B3GNT8 ENSG00000177191	2.01166	0.507098	0.51813	0.66573	0.915804	0.73317	0.687778	0.846147	0.325087	1.206
B3GNT9 ENSG00000237172	0.667498	1.02298	0.722292	0.876149	0.741315	1.11077	0.784037	0.614358	1.24032	0.685211
B3GNTL1 ENSG00000175711	0.684452	0.341788	0.304299	0.59491	1.59684	0.88313	0.3433	1.64769	0.876819	0.745315
B4GALNT1 ENSG00000135454	0.635372	0.795353	0.726471	0.520133	1.24071	0.922775	0.915513	0.903934	1.45167	0.313404
B4GALNT3 ENSG00000139044	1.26479	1.56435	0.744664	1.30285	0.916215	1.08964	0.555837	0.408172	0.46629	0.460307
B4GALNT4 ENSG00000182272	0.891326	0.914873	1.46166	0.669323	1.13098	0.862534	0.427046	0.933925	0.562777	1.18205
B4GALT1 ENSG00000086062	0.730722	0.410316	0.968365	0.844283	0.634331	0.935005	0.767743	0.866614	1.09048	1.12076
B4GALT2 ENSG00000117411	0.194249	0.97384	0.922273	0.471075	0.753788	1.436	0.768126	1.21175	1.2304	1.02011
B4GALT3 ENSG00000158850	0.892794	0.907362	0.759671	0.614463	0.998136	1.31741	0.722441	0.787413	0.926283	0.71369
B4GALT4 ENSG00000121578	0.887651	1.11547	1.34244	0.932349	0.694706	0.773089	0.778422	1.5008	0.867593	1.19047
B4GALT5 ENSG00000158470	0.833669	0.71317	0.750997	1.18468	0.870748	0.653903	1.61629	1.29002	0.906518	1.11506
B4GALT6 ENSG00000118276	0.96402	0.510657	1.42563	0.678573	0.53981	1.11547	1.2486	0.659402	0.747011	0.652085
B4GALT7 ENSG00000027847	0.852651	0.73085	0.588838	1.26279	0.668035	1.01634	0.840825	0.892207	0.549443	0.576781
B4GAT1 ENSG00000174684	0.813986	1.07952	0.816816	0.824649	0.577351	0.836174	0.502445	0.577439	0.575052	0.505835
B9D1 ENSG00000108641	0.886959	0.755792	1.29885	0.51233	0.883242	0.719241	0.809409	1.25208	1.0197	0.295665
B9D2 ENSG00000123810	1.61904	0.823954	0.662037	1.44289	0.77287	1.39639	0.707718	0.582279	1.31353	0.935736
BAALC ENSG00000164929	1.12936	0.905808	1.18692	0.721125	0.695252	0.610347	1.08666	0.695905	0.695338	0.402093
BAAT ENSG00000136881	0.373394	1.22597	0.631507	1.54276	0.6612	0.545185	0.588291	0.647076	0.614076	1.22807
BABAM1 ENSG00000105393	1.08508	1.11353	1.01023	0.575441	0.994859	1.01058	1.36086	1.04667	1.01052	0.656304
BACE1 ENSG00000186318	0.420369	1.00872	0.7042	0.935886	1.20283	1.36533	1.19801	0.564057	0.380385	1.24257
BACE2 ENSG00000182240	1.54185	0.693914	1.06316	0.835807	1.29712	1.13418	0.541606	0.709627	0.98066	0.86549
BACH1 ENSG00000156273	0.644905	1.12724	0.787394	0.3117	0.963859	1.16837	1.20209	0.52952	0.313786	0.478706
BACH2 ENSG00000112182	0.978114	0.772433	1.02514	0.656966	0.54778	0.342334	0.76739	1.20422	0.826009	0.613302
BAD ENSG00000002330	1.98832	0.72852	0.858342	0.530738	0.788652	1.63229	1.17586	1.26803	0.686745	0.996152
BAG1 ENSG00000107262	0.390214	1.06073	0.995511	0.950552	1.13295	0.971544	1.15736	0.597936	1.24681	1.33452
BAG2 ENSG00000112208	1.84261	1.8556	1.22782	0.92581	0.878643	0.832351	0.931953	1.17981	0.737585	0.708787
BAG3 ENSG00000151929	1.33419	0.734083	0.586182	1.03299	1.06131	0.460319	1.14258	0.816996	0.7694	0.957791
BAG4 ENSG00000156735	1.2958	0.574952	1.13158	1.05882	1.82041	0.462163	0.981342	1.28948	0.979086	0.763348
BAG5 ENSG00000166170	0.724064	0.68227	1.19204	0.825383	0.774198	0.608894	0.799923	0.483674	1.14566	0.449853
BAG6 ENSG00000204463	0.739054	0.6729	0.746853	0.693373	0.926905	0.849271	0.716042	0.915672	0.907842	0.813814
BAHCC1 ENSG00000266074	0.693345	0.984756	0.736222	0.758432	1.02406	0.391609	0.649065	0.35045	0.5792	0.60421
BAHD1 ENSG00000140320	0.86116	0.535648	0.872362	0.992136	0.639833	0.714347	0.854208	0.594018	1.04954	0.487387
BAIAP2 ENSG00000175866	1.16895	0.685486	0.603564	1.02566	0.975708	1.0577	0.687467	0.358204	1.08819	1.15938
BAIAP2L1 ENSG00000006453	0.835097	1.14919	0.53994	0.548408	0.848393	0.795702	0.861092	0.802342	1.04804	0.553599
BAIAP2L2 ENSG00000128298	1.05475	0.343432	0.809318	0.854408	0.851303	1.04338	1.35145	1.31027	0.843997	0.458577
BAIAP3 ENSG00000007516	0.754221	0.847067	0.833853	1.18485	0.829496	0.536589	0.569184	1.26274	0.618781	1.68026
BAK1 ENSG00000030110	0.810571	1.05796	0.920127	1.23436	0.692014	1.60588	0.635699	1.14887	0.770661	1.13976
BAMBI ENSG00000095739	0.480746	0.629338	1.14827	0.745468	1.55156	1.11523	0.518419	0.586483	0.397314	1.01982
BANF1 ENSG00000175334	1.54042	0.809343	0.736888	0.493404	1.17799	1.55116	0.969027	1.40581	0.87797	0.559694
BANK1 ENSG00000153064	1.24805	0.537937	1.8377	0.845601	0.965574	0.940981	0.843737	0.683476	0.669718	0.498501
BANP ENSG00000172530	0.999932	0.618024	1.30324	1.20867	0.910008	1.22166	0.522379	1.05991	0.589591	0.627561
BAP1 ENSG00000163930	1.26408	0.677881	0.658494	0.764078	1.12159	1.04702	0.977014	1.07848	1.09128	0.955956
BARD1 ENSG00000138376	0.561525	1.64287	0.930602	0.49772	0.728908	1.28855	0.973944	0.799573	1.15465	1.29184
BARX2 ENSG00000043039	0.548953	1.15254	0.704025	0.724172	0.811914	0.762133	0.502443	0.447386	1.06642	0.565038
BASP1 ENSG00000176788	0.933585	0.85514	1.21304	1.386	0.547785	0.452121	0.903175	0.491545	1.04212	1.01471
BATF ENSG00000156127	0.319294	1.60074	0.6511	0.867355	0.660333	0.989819	0.559411	0.655189	0.477499	0.704055
BATF2 ENSG00000168062	0.462207	0.875856	0.6187	0.83265	0.886341	1.46203	0.998204	0.990551	0.867534	0.84044
BATF3 ENSG00000123685	0.938228	1.31763	0.389574	0.613796	1.21654	1.00321	0.335981	1.06935	0.969729	0.567345
BAX ENSG00000087088	0.788297	1.08383	0.912334	1.15416	0.813982	0.914696	1.6611	1.3397	0.799001	0.921371
BAZ1A ENSG00000198604	0.978448	0.475805	0.709367	1.00917	1.04799	0.918866	1.00832	2.00953	0.302732	0.47301
BAZ1B ENSG00000009954	0.955337	1.16385	0.898691	0.747346	0.878851	0.832459	1.09826	1.19259	1.03703	0.872383
BAZ2A ENSG00000076108	1.30193	1.35085	1.73426	0.963679	0.948712	0.923533	0.968776	0.921565	0.561803	0.881895
BAZ2B ENSG00000123636	1.10842	0.683182	0.833623	0.676055	0.792199	0.773524	0.610381	0.49134	0.682422	1.37713
BBC3 ENSG00000105327	0.603358	0.729278	0.814378	1.23105	1.25385	0.746169	1.44125	0.795511	0.696203	0.720392
BBIP1 ENSG00000214413	0.884575	1.26299	0.60731	0.900483	0.933619	1.89913	1.17577	0.940327	1.06778	1.05021
BBOF1 ENSG00000119636	1.03386	1.0145	0.442565	0.609966	1.01514	0.781717	1.54273	0.680154	1.02968	0.785101
BBS1 ENSG00000174483	0.566386	0.781368	1.678	1.86561	0.410858	0.515269	1.37821	0.550118	1.049	0.872212
BBS10 ENSG00000179941	1.48833	0.544913	0.878004	1.14259	0.72161	0.688656	0.877064	0.298178	1.20162	0.632766
BBS12 ENSG00000181004	0.814744	0.391612	1.34101	1.08229	0.727263	0.944245	0.641477	1.05674	1.03645	0.835215
BBS2 ENSG00000125124	1.0016	0.683833	1.35816	0.516724	1.18954	0.7865	0.356691	0.585948	0.903168	0.654622
BBS4 ENSG00000140463	0.781542	0.923704	0.707961	1.08123	0.734307	1.35004	0.651805	0.876073	0.513955	0.636817
BBS5 ENSG00000163093	1.15683	1.05646	0.828159	0.829792	1.40656	1.17726	0.600334	1.01633	0.438374	1.2594
BBS7 ENSG00000138686	1.41132	1.68853	1.65488	0.690063	0.896579	0.416954	1.42876	0.812065	0.963099	1.09273
BBS9 ENSG00000122507	1.46407	1.63852	0.634516	1.04748	1.10474	1.20506	0.897218	0.327272	0.893848	1.31758
BBX ENSG00000114439	1.10863	1.52666	1.52524	0.950501	1.03224	0.596782	0.304754	0.613998	0.615836	1.20544
BCAM ENSG00000187244	1.0371	0.937717	0.800576	0.985246	0.419141	1.40932	0.859364	0.854641	0.465745	0.953688
BCAN ENSG00000132692	1.21406	0.296628	0.913523	0.799518	0.63511	1.12102	0.444022	0.92169	1.53557	1.4084
BCAP29 ENSG00000075790	0.87891	0.601978	1.45359	0.824017	1.3889	0.583222	0.662768	0.683168	0.909059	1.0691
BCAP31 ENSG00000185825	0.434323	0.46514	1.29876	0.716452	0.714449	0.817371	0.784051	0.881015	0.67614	0.56751
BCAR1 ENSG00000050820	1.1317	0.784504	1.2199	0.725939	0.588444	1.01734	1.18869	0.586658	0.667217	1.4399
BCAR3 ENSG00000137936	0.773669	0.585403	0.849938	0.848561	1.5198	1.07228	0.867239	0.75648	0.779853	1.10255
BCAS1 ENSG00000064787	0.872064	0.667171	0.732915	0.695097	0.385329	0.741444	1.48847	0.833204	1.13156	1.28826
BCAS2 ENSG00000116752	1.11295	0.85989	0.506075	0.582116	1.07876	0.326177	1.07734	1.32284	1.53986	0.649108
BCAS3 ENSG00000141376	0.849513	0.808724	1.85589	1.00217	0.902186	1.06084	0.712628	0.53388	0.803202	0.632955
BCAS4 ENSG00000124243	0.570196	0.436554	0.955398	0.992793	0.47576	1.0325	0.803382	0.95204	1.17855	1.27598
BCAT1 ENSG00000060982	1.14203	0.994752	0.626475	0.393906	0.930122	1.20226	0.782853	1.78456	1.32885	1.01151
BCAT2 ENSG00000105552	0.60322	1.21254	0.728163	1.15937	1.10205	0.68925	1.37905	1.13483	0.74119	0.388099
BCCIP ENSG00000107949	1.11582	1.70594	1.61551	0.809897	0.661797	0.640438	1.36863	0.608004	1.11069	0.565573
BCDIN3D ENSG00000186666	1.05541	0.757716	0.476128	0.432843	0.735515	0.605912	0.961877	0.359753	0.509142	0.713115
BCHE ENSG00000114200	0.468494	0.700444	1.19183	0.683758	0.593588	0.529194	0.535598	0.924945	0.506865	1.36152
BCKDHA ENSG00000248098	0.900664	1.62371	0.785601	1.1074	0.692076	0.96178	0.81765	0.546839	0.686445	1.26998
BCKDHB ENSG00000083123	1.09419	0.501162	1.22871	1.15478	0.86031	0.706206	0.532705	0.452415	0.383231	0.592106
BCKDK ENSG00000103507	0.5644	0.946194	0.724888	0.800961	0.770643	1.14656	0.449618	0.546374	0.605085	0.744887
BCL10 ENSG00000142867	0.913965	0.867896	0.757884	0.676466	1.52489	1.44839	0.546437	0.85743	1.68891	0.612484
BCL11A ENSG00000119866	0.998484	0.821843	1.87299	0.942021	0.696927	0.675308	1.18678	0.255985	0.421632	1.21016
BCL11B ENSG00000127152	0.965094	1.15744	0.795754	0.846355	0.766871	0.657669	0.852573	0.772924	0.869308	0.807588
BCL2 ENSG00000171791	0.715426	1.38939	0.376268	0.66528	0.94794	0.823765	1.08088	0.704038	1.49872	0.505772
BCL2L1 ENSG00000171552	1.4275	1.33024	1.13774	1.08091	1.31201	0.681835	0.780472	1.52773	0.779661	0.878173
BCL2L11 ENSG00000153094	1.07351	0.724328	0.859546	0.919549	0.568336	1.07017	1.26291	0.492499	0.956642	1.38961
BCL2L12 ENSG00000126453	0.615705	0.567122	0.587517	0.553283	1.51579	1.25258	0.569418	0.739511	0.44643	1.00287
BCL2L13 ENSG00000099968	1.50803	0.743554	0.762917	1.08565	0.996869	0.938497	1.15121	0.536689	1.08603	1.07349
BCL2L14 ENSG00000121380	0.78071	0.558185	0.746038	0.919427	0.829031	1.25381	0.763364	0.957427	0.69985	1.04667
BCL2L15 ENSG00000188761	1.01403	1.23804	0.923596	0.904473	1.26118	1.32877	0.93246	0.693788	0.617591	0.757138
BCL2L2 ENSG00000129473	0.304112	1.76244	0.834098	0.822777	0.639682	0.343998	0.451593	0.846627	0.822327	0.707737
BCL2L2-PABPN1 ENSG00000258643	1.06982	0.824603	1.16391	0.918715	0.513951	1.09481	1.13755	0.510015	0.786901	1.01841
BCL3 ENSG00000069399	0.604805	0.930001	1.87565	1.03949	1.05263	0.763772	0.8285	1.07745	1.47929	0.686746
BCL6 ENSG00000113916	1.47029	1.54143	1.03452	0.751224	0.782651	1.45252	0.6936	0.935603	0.941672	0.571765
BCL6B ENSG00000161940	0.758004	1.95649	0.596845	0.909774	0.623261	1.18749	1.31812	0.5492	0.5639	1.03266
BCL7A ENSG00000110987	0.982171	0.905098	1.05127	1.36793	2.31695	0.645965	0.588145	0.700488	0.839656	0.752784
BCL7B ENSG00000106635	0.907508	0.997483	0.932067	0.727155	0.491729	1.2602	0.602193	0.667761	1.04079	1.38765
BCL7C ENSG00000099385	2.11444	1.30647	1.43373	1.02311	1.26697	1.55268	0.610008	0.593559	1.00002	1.09235
BCL9 ENSG00000116128	0.990696	0.647361	1.10512	0.619296	0.775221	1.11446	0.954056	0.868701	0.606629	0.521556
BCL9L ENSG00000186174	0.621823	1.69488	0.638223	0.364307	0.751151	1.49238	1.23951	0.544077	0.663835	0.839168
BCLAF1 ENSG00000029363	1.48682	0.503506	0.355593	1.2085	1.11997	1.09134	1.43664	1.2662	0.574593	1.09584
BCO1 ENSG00000135697	0.466691	0.857831	0.486842	0.590806	0.604391	1.20822	1.28244	0.912713	1.49306	1.09091
BCO2 ENSG00000197580	1.21611	0.562918	0.576995	1.30536	0.759966	1.59882	0.826225	0.541563	0.719897	0.909425
BCOR ENSG00000183337	0.575849	0.725076	0.497338	0.676044	0.479041	1.02084	1.37035	1.60629	0.680796	0.305824
BCORL1 ENSG00000085185	0.529259	0.734919	0.58085	0.997021	1.11467	0.569063	0.701612	0.651649	0.946537	0.743349
BCR ENSG00000186716	1.30712	1.12395	1.21801	1.13375	0.91739	1.15293	1.33135	1.3666	0.869153	0.65042
BCS1L ENSG00000074582	0.591236	1.2123	0.581229	1.11535	1.7098	1.12864	0.789676	0.677679	0.992655	1.06235
BDH1 ENSG00000161267	0.529463	0.472818	0.643371	1.16446	1.51189	1.43552	0.550129	1.07308	1.29969	1.47396
BDH2 ENSG00000164039	0.855119	1.51063	0.598492	0.797496	1.12232	0.966857	0.94606	1.23746	0.607102	0.589621
BDKRB1 ENSG00000100739	1.0083	0.86634	0.594298	0.64619	0.54399	0.446783	1.34376	1.0393	1.18467	1.08636
BDKRB2 ENSG00000168398	0.762003	0.995536	1.31193	1.92325	1.05397	0.836319	0.43022	1.23227	0.811333	1.06604
BDNF ENSG00000176697	1.0504	0.425941	0.894326	0.766276	0.632478	1.13061	0.986801	1.10358	0.544019	1.00982
BDP1 ENSG00000145734	0.849118	0.886837	0.561959	1.65873	1.11823	1.2404	0.804448	0.654301	0.461217	1.53181
BEAN1 ENSG00000166546	1.63384	0.702217	0.503861	0.953999	0.651408	0.678399	0.871072	0.657007	1.06675	0.445682
BECN1 ENSG00000126581	0.449919	0.937572	1.14631	0.57128	0.953217	0.681314	1.80795	0.698367	0.974048	0.864166
BEGAIN ENSG00000183092	0.782416	1.09284	0.591179	0.620742	0.527569	0.840275	0.849831	0.453589	0.779546	1.28468
BEND3 ENSG00000178409	0.537857	1.15629	0.69115	1.10032	0.532441	1.2238	1.09676	0.886758	0.653781	0.980473
BEND4 ENSG00000188848	0.82548	0.676417	1.21189	1.01963	0.505138	0.682452	0.550872	1.11193	0.912245	0.698548
BEND5 ENSG00000162373	1.1352	1.37992	0.708511	0.711156	1.10166	1.59334	0.841018	1.10734	0.965209	0.761034
BEND7 ENSG00000165626	0.761235	1.65137	1.09971	1.53683	1.61007	1.3429	1.49112	1.00785	0.888413	0.805534
BEST1 ENSG00000167995	1.20968	1.49276	1.12394	0.755481	1.41912	0.429138	0.530467	0.784047	1.03719	1.18617
BEST3 ENSG00000127325	0.689223	1.13849	0.480754	0.468511	0.822549	0.56714	1.08267	1.84388	0.819332	0.812357
BEST4 ENSG00000142959	0.550831	0.786866	0.961444	0.655353	1.03153	0.514242	1.4249	0.812479	1.29786	1.14271
BET1 ENSG00000105829	0.927826	0.922856	0.619045	0.855534	0.428525	1.02714	0.951668	1.18802	0.531928	0.445145
BET1L ENSG00000177951	0.823013	0.801128	0.832048	1.05687	1.05176	0.435871	0.854524	1.02226	0.767702	0.811036
BEX1 ENSG00000133169	0.385317	0.715869	0.785389	1.03427	0.86687	0.776399	1.26436	0.943501	0.889633	0.737133
BEX2 ENSG00000133134	1.40774	0.990823	0.570223	1.24115	0.695954	0.681291	1.41015	0.398546	0.695505	1.13195
BEX3 ENSG00000166681	0.854398	0.748339	0.627176	0.597583	0.72435	0.852886	0.530396	0.978911	0.246788	0.446881
BEX4 ENSG00000102409	0.707046	0.903715	0.90788	0.603378	1.37455	0.377112	0.776522	1.01897	0.458426	0.802608
BEX5 ENSG00000184515	0.773263	0.805126	0.540707	1.01819	0.451078	1.16804	1.00796	1.26095	1.42342	1.18071
BFAR ENSG00000103429	0.502714	0.444173	1.3405	0.480184	1.29379	1.08436	0.685715	1.35136	0.871793	0.840085
BFSP1 ENSG00000125864	1.24738	1.05693	0.803301	0.80068	0.634892	0.625295	0.794871	1.61518	1.05976	0.698164
BGLAP ENSG00000242252	1.6675	0.4488	0.88505	1.10913	0.412876	0.517084	0.77419	0.47945	0.617104	0.64522
BGN ENSG00000182492	0.879605	0.705867	0.461387	0.983494	0.654213	0.536433	1.07708	0.987401	1.08	0.832464
BHLHB9 ENSG00000198908	0.866386	0.554992	0.775723	0.748599	0.93566	1.14365	0.655664	0.709995	0.902508	0.646038
BHLHE22 ENSG00000180828	1.41115	0.85579	0.769835	1.07998	0.968957	0.820573	1.128	0.811186	0.485597	0.693706
BHLHE40 ENSG00000134107	0.870942	0.713428	0.687877	0.885521	0.474492	1.20343	0.957828	0.956812	0.864861	0.642292
BHLHE41 ENSG00000123095	0.754819	0.426206	0.654937	0.648319	0.66644	0.489973	1.1795	1.21827	0.948982	0.860087
BHMT ENSG00000145692	0.619077	0.866606	1.35317	0.262799	0.75285	0.626542	0.374308	0.8634	0.549183	1.14626
BHMT2 ENSG00000132840	1.64822	0.448438	0.665446	0.630304	0.681732	0.964287	0.719369	1.07027	0.657182	0.449756
BICC1 ENSG00000122870	0.617165	1.23057	1.04891	0.785168	1.03791	1.00702	0.935228	0.712333	0.687891	0.827072
BICD1 ENSG00000151746	0.392785	1.29028	0.62806	0.845224	0.60783	1.07112	0.844105	0.842085	0.944865	0.583657
BICD2 ENSG00000185963	0.739954	0.584218	0.673988	1.24149	0.588004	1.63959	1.02978	1.09708	1.06104	0.529222
BICDL1 ENSG00000135127	0.54117	0.600912	1.16202	1.12778	0.448622	1.07599	0.571611	0.244072	0.877529	0.664871
BICDL2 ENSG00000162069	0.91867	1.13983	0.847656	1.41492	0.477707	0.845078	0.803584	0.464447	0.469302	0.882668
BID ENSG00000015475	0.901475	0.846437	1.10109	0.33302	0.975912	1.35014	0.673823	0.805996	1.41899	1.22514
BIK ENSG00000100290	0.789868	1.57066	1.46019	1.25333	0.497914	1.13835	1.34498	1.034	0.706459	1.06853
BIN1 ENSG00000136717	0.901149	1.00632	0.698382	1.05987	0.933119	0.467078	0.643882	0.931234	1.14427	0.498077
BIN2 ENSG00000110934	0.606184	1.06556	0.959875	0.83818	0.425852	1.44988	0.864821	1.47761	0.652697	0.964246
BIN3 ENSG00000147439	1.00802	0.719207	1.59908	1.08987	0.709311	0.938578	1.12037	1.50638	0.982642	0.386508
BIRC2 ENSG00000110330	1.95851	1.02743	0.592871	0.908693	1.02914	0.994743	0.960309	1.89827	1.14254	0.98388
BIRC3 ENSG00000023445	0.653662	0.507787	0.48154	1.19895	0.748659	1.12738	0.732516	1.12281	0.631433	1.27576
BIRC5 ENSG00000089685	1.5138	1.29116	0.722287	0.861722	0.461069	0.466265	1.00867	1.09438	1.58278	0.635947
BIRC6 ENSG00000115760	0.362083	2.46759	0.997438	0.51699	0.56619	0.72684	1.84555	0.734314	1.57361	0.928437
BIRC7 ENSG00000101197	1.66099	1.11912	0.802321	0.577281	1.52255	0.648934	0.386588	0.621343	1.33282	0.775989
BIVM ENSG00000134897	1.4797	0.755822	0.902663	0.923793	0.956165	0.911043	0.672143	0.430728	0.821538	0.67978
BLCAP ENSG00000166619	0.852481	0.975842	1.14532	1.12094	0.960764	1.22123	1.18332	1.26279	0.426747	2.36485
BLK ENSG00000136573	1.04843	0.67606	0.27708	0.855764	0.443009	0.738436	0.487241	0.613967	0.910904	0.990037
BLM ENSG00000197299	0.601078	1.5362	0.346183	1.01102	1.4073	0.89668	0.547869	1.31257	0.435798	1.31026
BLMH ENSG00000108578	0.89208	0.604404	0.492762	0.61759	1.32173	1.49004	1.23501	0.69922	0.745195	1.19299
BLNK ENSG00000095585	1.26483	0.502903	1.81179	0.854855	0.777104	0.915343	1.35315	0.733221	1.31438	0.829285
BLOC1S1 ENSG00000135441	1.1229	0.662523	0.544409	1.05792	1.13933	0.358727	0.645264	0.771842	0.938166	0.879351
BLOC1S2 ENSG00000196072	0.666404	1.20953	1.56136	0.733685	0.656866	0.456098	0.708554	1.18002	1.25798	0.769642
BLOC1S3 ENSG00000189114	0.55293	0.585567	1.53336	0.689997	0.912567	1.01145	0.917418	1.45155	0.676961	0.48123
BLOC1S4 ENSG00000186222	0.945698	0.793217	1.32992	1.00184	0.826629	1.40428	0.823107	0.438726	1.29838	1.31779
BLOC1S5 ENSG00000188428	0.5855	0.414998	1.54838	0.814868	1.06969	0.406275	0.542198	0.621172	1.45192	1.35042
BLOC1S6 ENSG00000104164	0.454099	1.68619	0.943932	1.32267	0.707007	0.660105	0.87662	0.612945	1.50915	1.30171
BLVRA ENSG00000106605	1.46464	0.841819	0.933949	0.739088	1.29717	1.14482	1.09706	0.458032	1.32678	0.652102
BLVRB ENSG00000090013	0.709283	1.25642	0.940276	1.31746	0.62967	1.3524	1.59374	1.05555	1.57711	1.03232
BLZF1 ENSG00000117475	0.74952	0.465255	1.38963	0.439345	1.64268	1.18003	1.61794	0.582088	1.09195	1.74908
BMF ENSG00000104081	0.600955	0.974465	1.28416	0.64546	0.460504	1.10686	1.4066	1.53239	1.51445	0.624491
BMI1 ENSG00000168283	0.527281	0.406188	1.12005	0.999893	0.791167	0.6848	1.31782	0.735159	0.421455	0.92874
BMP1 ENSG00000168487	0.388267	1.03288	0.628719	1.03711	0.457539	0.569357	0.707591	0.655373	1.3166	0.61938
BMP2 ENSG00000125845	1.3214	0.761927	0.575098	0.48388	0.68578	0.524045	1.13896	1.73961	0.596668	0.856159
BMP2K ENSG00000138756	0.992965	0.878097	1.18217	1.03547	0.92039	1.29986	0.66576	1.31808	0.445546	0.880241
BMP4 ENSG00000125378	1.32448	1.16041	0.922026	1.71817	0.921389	1.23283	0.941329	0.586729	0.943936	0.740427
BMP5 ENSG00000112175	0.864513	0.754952	1.0056	0.782772	1.43724	0.715496	0.988651	0.451533	0.963912	1.88554
BMP6 ENSG00000153162	0.438263	0.714659	1.2902	0.720772	0.948804	0.873473	0.792678	1.31147	0.894441	0.872348
BMP7 ENSG00000101144	1.55436	0.955513	0.780266	1.52507	0.436207	0.55527	0.576409	0.498688	0.580243	0.830094
BMP8A ENSG00000183682	0.991331	1.24888	0.727494	0.505976	1.19387	0.315796	0.649172	0.925298	0.944339	1.21211
BMP8B ENSG00000116985	0.946192	0.795808	1.11948	0.671571	1.39047	0.426531	0.910237	0.927035	0.753796	0.872696
BMPER ENSG00000164619	1.58502	0.890251	0.658015	0.626285	0.835787	1.40169	0.916815	1.11967	0.675954	1.11415
BMPR1A ENSG00000107779	0.999191	0.933542	1.51995	0.56643	1.25078	0.561475	1.00295	0.373733	1.17541	1.26959
BMPR1B ENSG00000138696	1.33966	0.848746	0.55521	0.759144	0.68524	0.860949	1.14498	1.04288	1.02893	0.818139
BMPR2 ENSG00000204217	1.18977	0.905184	1.7349	1.59697	0.907691	0.769217	1.55668	1.29085	1.4989	0.619082
BMS1 ENSG00000165733	0.457079	1.24827	0.612518	1.09648	0.83374	0.781698	0.969584	0.425914	0.64278	0.758882
BMT2 ENSG00000164603	1.01115	1.51419	0.918022	0.631337	1.17582	0.826413	1.61554	0.860912	1.00073	0.414287
BNC2 ENSG00000173068	1.18065	0.931884	0.754305	0.994155	1.29507	0.91459	1.43738	0.649598	1.61144	0.855678
BNIP1 ENSG00000113734	0.928511	0.423864	1.17685	0.901779	0.954581	0.73561	0.907585	0.505013	0.76827	0.613127
BNIP2 ENSG00000140299	0.506819	1.11072	0.823968	0.709711	0.722468	0.766465	1.67639	0.56657	1.08656	0.625435
BNIP3 ENSG00000176171	0.898695	0.277089	0.573808	0.794088	0.321859	0.551302	1.5524	1.42738	1.85721	1.73002
BNIP3L ENSG00000104765	0.524866	0.703204	1.04995	1.10281	1.29469	0.874017	0.575319	0.603166	1.09085	1.52458
BNIPL ENSG00000163141	0.671938	0.409109	1.33649	1.51748	0.413968	1.00762	1.22562	0.392526	1.2835	1.25068
BOC ENSG00000144857	1.02711	0.43493	1.34786	1.37437	0.735276	1.05414	0.548204	1.15103	0.576184	0.63301
BOD1 ENSG00000145919	0.79564	0.771911	0.884197	1.14095	0.753057	0.775492	0.582149	0.752961	0.896652	0.782352
BOD1L1 ENSG00000038219	0.566193	0.581179	1.67832	1.0709	0.861043	0.80234	0.596407	1.25699	1.09146	0.784496
BOD1L2 ENSG00000228075	0.5944	0.728718	0.732536	0.986712	0.997921	1.30028	1.83981	1.33862	2.24083	1.18624
BOK ENSG00000176720	0.584253	0.997911	1.48001	0.855797	0.410648	1.38658	0.764173	0.848323	0.807875	1.34276
BOLA1 ENSG00000178096	1.0467	0.890494	1.0169	0.58887	0.592712	0.820383	1.58868	0.590287	0.688483	0.750504
BOLA2B ENSG00000169627	0.581694	1.07074	0.448928	1.38655	0.451026	1.72053	0.706403	0.984691	0.94319	1.09752
BOLA3 ENSG00000163170	1.1613	0.613379	1.04658	0.965853	0.878827	0.81682	0.947919	1.54159	1.1566	0.991157
BOP1 ENSG00000261236	0.758602	0.477189	0.960118	0.710752	1.54766	1.28207	0.609688	1.1361	1.27197	1.06118
BORA ENSG00000136122	1.20858	1.3152	0.781203	0.675442	0.649256	1.10963	0.7984	0.576749	1.30453	0.705503
BORCS5 ENSG00000165714	1.00198	0.70427	1.11546	0.945095	0.479856	1.12345	0.566741	1.82598	1.14769	1.09284
BORCS6 ENSG00000196544	0.595806	1.01362	0.572618	0.704543	0.98633	0.925586	0.639576	0.574149	0.970357	1.02774
BORCS7 ENSG00000166275	0.369441	1.17816	0.570779	1.39979	0.767185	0.588061	1.12547	1.18853	0.967914	1.39941
BORCS8 ENSG00000254901	1.42395	0.776184	0.95121	1.08563	0.907429	0.462824	1.46836	0.984413	1.36972	0.936894
BORCS8-MEF2B ENSG00000064489	0.673456	0.599688	1.00502	0.924244	0.511422	0.475732	0.477352	0.628338	0.732243	1.17873
BPGM ENSG00000172331	1.3203	0.687202	0.811554	0.605446	0.611103	1.1518	0.559876	1.16593	1.30617	0.731688
BPHL ENSG00000137274	0.598948	1.394	1.29942	0.497988	1.42197	1.10671	0.743046	1.12881	1.4763	1.29651
BPI ENSG00000101425	0.25493	0.501169	1.2131	0.760694	0.492427	1.03208	0.562766	1.01492	0.705448	0.560041
BPIFB1 ENSG00000125999	0.761838	0.91344	0.677416	0.58613	0.924926	1.23388	1.03785	0.874667	0.932798	1.22311
BPIFB2 ENSG00000078898	1.02053	0.674792	0.463064	0.854139	0.673339	0.631892	0.515241	0.348541	1.03126	0.889027
BPNT1 ENSG00000162813	0.64535	1.14191	0.804972	0.74299	0.762133	0.666199	1.48129	0.806079	0.517131	0.721978
BPTF ENSG00000171634	0.486437	1.43174	1.0901	0.787579	0.73221	1.32364	0.476266	0.92533	1.2788	1.68278
BRAF ENSG00000157764	1.10902	0.937883	0.667585	0.430873	1.50924	1.0813	1.33674	0.547754	0.829804	0.784631
BRAP ENSG00000089234	0.633411	0.744472	1.061	1.65245	1.31419	1.12357	1.3311	1.02628	0.729496	0.388852
BRAT1 ENSG00000106009	1.18198	0.924898	0.4101	1.04882	1.07734	0.477197	1.15148	0.5842	0.724008	0.974235
BRCA1 ENSG00000012048	0.621022	0.649309	0.22224	1.36528	0.568415	1.00966	1.472	0.581644	1.14212	1.18828
BRCA2 ENSG00000139618	0.974481	0.838037	0.66049	0.611341	0.403273	1.27853	0.803402	0.808894	0.701044	1.05812
BRCC3 ENSG00000185515	0.613506	1.14788	1.65821	0.972611	0.285391	0.974043	1.21323	1.60921	1.5479	0.651626
BRD1 ENSG00000100425	0.88646	0.699044	0.572824	0.717299	1.08057	0.781312	1.14408	0.732347	1.45579	0.777673
BRD2 ENSG00000204256	0.862113	0.916886	1.10829	1.46773	1.74988	1.19981	0.651181	0.555278	0.833871	0.691469
BRD3 ENSG00000169925	0.970493	1.64982	1.62862	1.1363	0.870148	0.843676	0.694758	0.598771	0.925484	0.761311
BRD4 ENSG00000141867	0.499871	1.39229	0.979867	1.14237	0.867324	0.62782	1.68933	0.678272	1.24414	1.04956
BRD7 ENSG00000166164	1.3871	0.79952	0.526992	1.12981	0.471379	0.841573	0.945932	0.390033	0.88694	1.21679
BRD8 ENSG00000112983	0.582467	0.879122	1.06407	0.637101	1.13298	1.22802	0.659557	0.831299	1.04369	1.06138
BRD9 ENSG00000028310	0.782517	0.817185	0.789545	1.39797	1.45868	0.953557	0.775419	1.85191	0.551271	0.641575
BRDT ENSG00000137948	1.31587	0.911543	0.853025	1.11109	1.47434	0.3349	0.448096	0.930466	0.725282	0.736136
BRE ENSG00000158019	0.953782	0.459125	0.775123	1.4654	0.863335	0.750046	1.31845	0.782641	0.713101	0.358321
BRF1 ENSG00000185024	0.500802	0.961832	0.55057	0.768732	0.771294	0.499011	0.556341	0.4317	0.498726	1.28114
BRF2 ENSG00000104221	0.734975	0.662565	1.15603	0.890556	0.904438	1.46803	0.814141	1.01632	0.491265	0.851094
BRI3 ENSG00000164713	0.529466	0.939171	1.16566	1.17007	1.21699	0.7742	0.573126	0.979284	0.867822	0.725381
BRI3BP ENSG00000184992	0.826589	0.944129	1.30898	0.791809	0.534826	0.780698	0.660863	0.994818	0.682025	0.806736
BRICD5 ENSG00000182685	1.42355	1.07674	0.996843	0.888626	0.587841	1.26263	1.15936	1.08877	0.505964	0.337821
BRINP1 ENSG00000078725	1.33442	0.582812	0.510875	1.34831	0.596511	1.57431	1.28075	1.9503	1.02731	0.706137
BRINP3 ENSG00000162670	0.462351	0.502728	1.12664	0.502333	1.2361	0.794005	0.62826	0.562846	1.0399	0.500999
BRIP1 ENSG00000136492	0.942404	1.13878	0.346058	0.642444	0.836885	0.357564	0.866349	1.06393	0.232866	1.25657
BRIX1 ENSG00000113460	1.15619	1.31941	0.972854	1.22802	0.288076	0.986755	0.721707	1.37744	1.10729	1.19786
BRK1 ENSG00000254999	0.389014	0.588617	0.934195	1.04454	0.5941	0.668667	1.51892	0.531287	0.892178	0.817435
BRMS1 ENSG00000174744	0.884457	0.858936	1.02053	1.17468	0.524062	0.850014	0.681455	0.908713	0.66863	0.918209
BRMS1L ENSG00000100916	1.44012	0.784222	1.51296	0.733537	1.4433	1.31165	1.41498	0.711779	1.25444	0.972828
BROX ENSG00000162819	0.898547	0.93097	1.12525	0.549112	0.368813	0.764098	1.14435	0.47503	1.14294	1.49131
BRPF1 ENSG00000156983	0.778837	1.71773	0.740451	1.43906	1.04355	0.867646	0.582367	1.37842	1.53959	1.12617
BRPF3 ENSG00000096070	1.45332	0.937236	1.2923	0.344131	0.583171	1.2358	0.758863	0.873212	1.51025	1.20928
BRSK1 ENSG00000160469	1.04557	0.750386	0.503522	0.770043	0.787021	1.02189	0.655164	1.00902	1.12191	1.20155
BRSK2 ENSG00000174672	0.725622	1.23204	0.65229	0.902596	0.623052	0.80987	1.09471	1.45522	1.05535	0.815322
BRWD1 ENSG00000185658	0.624868	0.845766	1.19708	0.648357	1.15804	0.860957	0.472014	0.965817	1.10274	0.787641
BRWD3 ENSG00000165288	1.22571	1.37545	0.933959	0.889123	0.429056	0.764495	0.869548	0.884499	0.437168	0.745865
BSCL2 ENSG00000168000	1.05921	0.440839	0.849795	0.595545	1.55827	0.99903	1.05136	1.20853	0.701347	1.92433
BSDC1 ENSG00000160058	1.13812	0.420424	0.876689	1.15372	1.47125	0.632407	0.516767	1.30115	0.473181	0.550985
BSG ENSG00000172270	0.652951	1.01942	1.95144	1.49488	1.06009	0.903262	1.18719	0.765685	0.678731	0.826087
BSN ENSG00000164061	1.08443	0.769869	0.51696	0.715019	1.12156	1.02472	0.728673	0.601892	0.684653	0.645754
BSPRY ENSG00000119411	0.48856	1.19091	0.891613	0.769094	0.561372	0.624598	0.608233	0.625405	1.13289	1.2202
BST1 ENSG00000109743	0.523328	0.816527	1.10947	0.596843	1.32863	0.366088	0.725646	0.383047	1.07487	0.835799
BST2 ENSG00000130303	1.18359	1.30639	0.63026	0.622221	0.836385	0.944227	0.570838	0.614157	0.881753	0.502369
BTAF1 ENSG00000095564	0.795441	1.15255	0.553975	1.07365	0.957669	0.993718	2.30203	0.710162	1.87495	0.63484
BTBD1 ENSG00000064726	0.886444	0.900141	1.69985	0.627462	1.06727	0.790191	1.56692	0.692506	0.686962	0.730095
BTBD10 ENSG00000148925	0.601262	0.945685	1.04434	0.582239	1.46751	1.17603	0.612124	0.652044	0.922695	1.0273
BTBD11 ENSG00000151136	1.24051	0.710186	1.14837	1.29991	0.784057	0.853885	0.691765	1.21103	0.588309	0.767011
BTBD16 ENSG00000138152	0.827279	0.560003	0.833525	1.11095	1.34564	0.95383	1.19937	0.7452	0.370556	1.33146
BTBD18 ENSG00000233436	0.683927	1.12208	1.04886	0.524685	0.634513	1.15698	1.01944	1.58683	0.858257	1.13057
BTBD19 ENSG00000222009	1.05448	1.1709	0.643726	1.22084	0.820591	0.762796	0.453123	0.556082	0.746118	0.974701
BTBD2 ENSG00000133243	0.841892	0.639622	0.551686	0.755915	0.517648	1.27336	1.25461	0.779246	0.469346	1.429
BTBD3 ENSG00000132640	0.74106	1.14926	1.2339	0.392495	0.848242	0.47973	1.51465	0.671617	0.916484	0.628001
BTBD6 ENSG00000184887	1.08255	1.21393	1.76344	1.44609	0.458075	0.940465	0.876408	0.59536	0.734542	1.25775
BTBD7 ENSG00000011114	0.638201	0.671156	0.891466	0.477774	1.02711	1.02422	0.986837	1.15952	0.812741	0.745486
BTBD8 ENSG00000189195	0.469592	1.13013	1.25232	0.939368	1.59011	1.34384	0.687653	1.01251	0.510202	1.00638
BTBD9 ENSG00000183826	0.849404	0.969969	0.92356	1.35904	0.797622	0.494192	0.64998	0.587131	0.315035	1.07171
BTC ENSG00000174808	0.738738	0.684309	0.547381	0.581214	0.756587	1.68501	0.682008	0.72093	1.49961	1.16902
BTD ENSG00000169814	1.03691	1.30161	0.621027	0.390582	0.390322	1.3465	1.09696	0.670907	1.07477	0.795905
BTF3 ENSG00000145741	0.526813	1.2271	1.28906	0.616963	0.672034	0.949829	0.897202	0.973775	0.83127	0.225008
BTF3L4 ENSG00000134717	0.482523	0.615141	1.16565	0.936102	0.378627	0.946226	0.708936	0.562706	1.19964	1.18962
BTG1 ENSG00000133639	0.89682	1.21983	0.685287	0.64747	1.1138	1.13283	1.45395	0.665057	0.939609	1.34797
BTG2 ENSG00000159388	1.25659	0.869003	0.574757	0.876592	0.447335	1.38359	0.936474	1.13084	0.883372	2.10344
BTG3 ENSG00000154640	0.927285	0.550728	0.55147	1.09182	1.52275	0.351213	0.557418	1.17476	0.882698	1.3584
BTG4 ENSG00000137707	0.986807	0.566601	1.27268	1.05001	0.724171	1.38176	1.23929	0.914327	0.874211	0.809544
BTK ENSG00000010671	0.561325	1.07554	1.09775	0.41582	0.731622	1.07476	1.48093	0.846848	0.961528	1.39977
BTLA ENSG00000186265	0.605919	0.688827	1.31614	0.945151	1.03972	0.802487	1.36759	0.415546	0.874801	1.21821
BTN2A1 ENSG00000112763	1.13948	0.855462	0.795983	1.264	0.723631	1.82304	0.724023	0.749508	0.865263	1.0047
BTN2A2 ENSG00000124508	1.06108	1.26268	0.403482	0.350594	0.577172	0.581096	0.958762	0.717417	1.27746	0.61345
BTN3A1 ENSG00000026950	0.850565	0.831854	0.627013	0.744364	0.669515	0.759036	0.8455	0.90371	0.614721	1.26814
BTN3A2 ENSG00000186470	1.35261	0.773031	1.78306	0.580702	0.950386	0.550479	0.956612	1.16853	1.24978	1.07641
BTN3A3 ENSG00000111801	1.38725	0.985538	0.367478	0.986961	0.569789	0.36682	0.71273	1.53838	1.15072	0.844125
BTNL9 ENSG00000165810	0.816164	1.50702	0.48617	0.356842	1.5697	1.05245	0.358162	0.836805	1.18278	1.26746
BTRC ENSG00000166167	1.19964	0.932151	0.882422	0.504715	2.06461	0.644101	1.15945	0.789997	1.01334	0.94885
BUB1B ENSG00000156970	1.50696	1.67667	1.11272	0.866353	0.947809	1.14098	1.12022	1.29016	0.518056	1.13741
BUB3 ENSG00000154473	0.580664	0.935638	0.883577	0.951317	1.17933	0.410993	0.852544	1.26182	0.871892	1.57153
BUD13 ENSG00000137656	0.798073	1.24497	1.0624	1.06107	0.732396	0.536677	1.77002	0.523618	0.580327	0.898269
BUD31 ENSG00000106245	0.935607	0.700069	1.54972	0.934405	1.39495	1.48319	0.821253	0.744925	0.664595	0.571599
BVES ENSG00000112276	1.34402	1.2416	0.962312	0.701898	1.21009	1.06027	1.09716	1.40255	0.802177	1.36168
BYSL ENSG00000112578	1.00936	0.872587	0.97501	1.31799	0.53236	1.0483	0.881702	0.779118	0.871766	0.669719
BZW1 ENSG00000082153	1.06893	0.847667	1.16339	0.412647	0.973936	0.670876	1.5516	0.694027	0.951261	1.23949
BZW2 ENSG00000136261	0.827311	0.881082	0.873367	0.747286	0.425102	0.6862	1.07005	0.853455	0.461477	0.542449
C10orf10 ENSG00000165507	1.60827	0.799021	1.08977	0.509253	0.47519	0.875823	0.759238	0.958861	0.771418	1.22987
C10orf107 ENSG00000183346	0.870356	0.651259	0.778252	2.12414	0.43107	1.17997	0.955143	1.28347	1.69548	1.50768
C10orf11 ENSG00000148655	0.899187	0.753709	0.904906	1.0595	0.878736	0.630262	1.154	0.640372	0.622381	0.604417
C10orf128 ENSG00000204161	1.09834	0.92429	1.39283	1.20292	1.42393	0.308055	1.22586	0.301936	1.05544	1.22193
C10orf2 ENSG00000107815	1.54359	1.15651	1.55138	0.943216	0.949293	1.00725	0.803282	1.28985	0.852231	1.85731
C10orf35 ENSG00000171224	1.27426	1.31883	0.697704	0.978342	1.00898	0.609287	1.11876	0.745835	1.02189	1.02463
C10orf54 ENSG00000107738	0.962772	1.1124	1.48804	1.04882	0.896528	0.936081	0.506797	0.795454	0.753699	0.639117
C10orf55 ENSG00000222047	0.397515	0.440665	1.43867	1.09069	0.239448	0.458841	1.05884	0.855213	1.34158	0.346768
C10orf76 ENSG00000120029	0.790595	0.848085	0.561761	0.588392	1.63578	0.679736	1.06986	1.12026	1.28773	1.07354
C10orf88 ENSG00000119965	0.445538	0.960628	0.647771	1.02196	0.562123	0.745702	0.87584	0.548806	0.622733	1.25255
C10orf95 ENSG00000120055	1.2107	1.20841	0.395968	1.33933	0.786656	0.675808	1.47132	1.3421	0.954316	1.08605
C10orf99 ENSG00000188373	0.983713	0.849731	1.02747	0.869342	0.98019	1.24365	1.55849	0.729209	0.598336	1.06718
C11orf1 ENSG00000137720	0.744865	0.527143	0.534472	1.30363	0.550215	1.04031	0.493639	1.12547	1.03783	1.57032
C11orf21 ENSG00000110665	0.664604	1.18135	1.09767	0.840849	0.369542	1.51477	0.502033	1.46805	0.681919	0.468538
C11orf24 ENSG00000171067	0.820487	0.589573	0.448864	1.25381	0.817167	1.09044	1.22116	0.945382	0.703975	0.684323
C11orf31 ENSG00000211450	0.644305	0.804396	0.446239	0.565668	0.56616	0.772206	1.38114	1.33479	1.16553	0.826307
C11orf45 ENSG00000174370	0.550152	0.571249	0.826809	1.75082	0.707671	0.805319	0.929745	0.831754	0.484244	1.04529
C11orf49 ENSG00000149179	1.17388	0.880039	0.847745	0.845831	1.17752	0.517643	0.797322	0.644606	0.920163	1.259
C11orf52 ENSG00000149300	1.08925	0.522299	0.992788	1.37335	0.565615	0.934414	0.544927	1.01549	1.03216	0.474261
C11orf54 ENSG00000182919	1.01155	1.06975	0.541465	0.801932	0.989966	0.270545	1.22012	0.435712	0.838866	1.19035
C11orf57 ENSG00000150776	1.5222	0.555897	1.46929	1.32709	1.48056	0.294611	0.368801	0.905908	0.913246	1.28521
C11orf58 ENSG00000110696	1.20557	1.57536	2.01393	0.602184	0.555122	0.463208	0.742619	0.784432	1.38958	0.871431
C11orf63 ENSG00000109944	0.542185	0.919817	0.523489	0.767865	0.902473	1.09794	0.958809	0.790674	1.17708	0.801235
C11orf65 ENSG00000166323	0.828017	0.397346	0.745659	1.02704	0.399911	1.29079	0.756792	0.639024	0.702673	0.657609
C11orf68 ENSG00000175573	0.609032	1.18059	0.644594	0.89322	1.27881	1.48064	1.45758	1.0643	1.09935	0.921648
C11orf70 ENSG00000137691	0.549446	0.702156	0.850084	1.61467	1.54333	0.512599	0.983712	0.838682	0.666556	0.616971
C11orf71 ENSG00000180425	1.2351	0.673454	0.996546	1.09743	1.20623	1.43616	0.788027	1.57674	0.362765	1.15669
C11orf74 ENSG00000166352	0.890289	1.65099	0.506524	0.790079	1.03815	1.60101	1.03592	1.63357	1.10583	0.798901
C11orf80 ENSG00000173715	0.672541	0.66543	0.311742	1.46752	1.37505	0.517248	1.61588	0.729128	1.16413	0.561629
C11orf84 ENSG00000168005	0.798315	1.04976	1.11265	0.623938	0.515123	0.798232	1.14121	1.07661	0.286944	0.242482
C11orf95 ENSG00000188070	0.564601	0.575645	0.780716	1.27012	0.619744	0.499528	1.21844	0.615043	1.10911	0.413908
C11orf96 ENSG00000187479	0.965454	0.755504	0.471297	1.18368	0.863788	0.862653	0.744921	0.855639	1.17589	1.3667
C11orf98 ENSG00000278615	0.576787	0.924049	1.37655	1.33126	0.54725	0.743135	1.18963	0.856251	0.544574	1.31828
C12orf10 ENSG00000139637	1.6751	0.979807	0.847893	0.732353	1.10885	0.579997	1.23519	0.612559	0.438014	0.96913
C12orf29 ENSG00000133641	1.09644	0.516686	0.692494	0.722741	0.820506	0.523086	1.2312	1.24287	1.80113	0.958713
C12orf4 ENSG00000047621	0.633257	0.611702	0.572772	0.77238	0.742991	0.334652	1.212	0.693569	1.21132	1.72299
C12orf42 ENSG00000179088	0.724992	1.42827	0.690002	0.901985	0.811382	0.584742	1.10154	1.42713	0.422179	1.0954
C12orf43 ENSG00000157895	0.523698	0.5695	1.08822	0.523411	0.662305	0.881753	0.754608	0.382281	0.887728	0.412454
C12orf45 ENSG00000151131	0.786248	0.68142	0.760729	0.862308	1.50707	0.972184	1.38643	0.879594	0.648022	0.510334
C12orf49 ENSG00000111412	1.62693	1.01962	0.515731	0.708695	0.472039	0.771402	0.884163	0.971092	0.711468	1.01535
C12orf50 ENSG00000165805	0.796987	0.699285	1.42024	0.948814	1.4964	0.721719	0.895702	1.01852	0.515141	1.50221
C12orf54 ENSG00000177627	0.92093	1.01743	0.926678	1.27417	1.19076	0.73024	0.615053	1.09749	0.355774	0.907713
C12orf56 ENSG00000185306	1.10966	1.19494	1.33195	0.472754	0.666544	0.537476	0.770307	0.979273	1.37033	1.10368
C12orf57 ENSG00000111678	0.824068	0.693888	1.02418	0.88276	1.11035	0.497375	0.723724	0.806683	0.63435	1.22331
C12orf60 ENSG00000182993	1.40397	1.2052	1.18437	0.632817	1.06305	1.8208	1.40284	0.960832	1.06196	0.587337
C12orf65 ENSG00000130921	1.53946	1.22998	0.555219	1.26503	0.771748	1.17152	0.88582	1.24044	0.771393	0.690832
C12orf66 ENSG00000174206	0.69742	1.55582	2.00374	1.17579	1.40638	0.689773	0.789411	0.955217	0.784765	1.91908
C12orf73 ENSG00000204954	1.60369	1.57406	0.790843	0.443588	0.703176	0.712683	0.413701	1.13237	0.943256	0.378007
C12orf75 ENSG00000235162	0.907974	1.07379	0.921946	1.65344	0.936158	0.854854	0.680144	0.768658	1.12645	1.29693
C12orf76 ENSG00000174456	0.884846	1.87385	0.858243	0.948971	1.10391	0.468661	1.17344	0.791263	0.687064	1.11733
C14orf1 ENSG00000133935	0.985259	1.36417	1.19354	1.21127	1.07416	0.559367	1.35197	0.884448	0.835334	1.26207
C14orf119 ENSG00000179933	0.69534	0.371708	1.06688	1.22369	0.992601	1.13461	1.04721	0.558243	0.829178	0.944689
C14orf132 ENSG00000227051	0.642459	0.749784	0.546712	0.522235	1.30283	0.571909	0.677562	0.453929	1.12308	1.1689
C14orf142 ENSG00000170270	0.877228	0.655662	0.578999	0.56372	0.60139	0.523326	1.4718	0.829129	1.18828	0.532706
C14orf159 ENSG00000133943	1.30589	1.05799	0.752021	0.798349	0.850555	1.06526	0.845987	0.663289	0.983656	1.29482
C14orf166 ENSG00000087302	1.12059	0.626597	0.36837	1.27594	1.72509	0.77908	0.790883	0.739069	1.07539	1.21895
C14orf169 ENSG00000170468	0.820104	1.17998	0.41994	0.576229	0.879951	0.872935	0.622576	0.964812	0.709193	1.41523
C14orf2 ENSG00000156411	1.0055	1.1629	0.400742	0.614187	0.851941	0.832487	1.68381	0.847389	0.714015	0.543068
C14orf28 ENSG00000179476	2.15426	0.973983	0.652776	1.008	0.561403	0.812873	0.988333	1.15713	1.56841	0.651351
C14orf37 ENSG00000139971	1.02276	0.491251	0.788189	1.14046	0.290376	1.26312	0.68669	1.45202	0.859828	0.837822
C14orf39 ENSG00000179008	0.70208	1.42459	1.27819	0.75586	0.488156	1.02538	1.46176	1.0582	1.72068	0.82907
C14orf79 ENSG00000140104	0.515333	0.50751	0.796503	0.749561	0.819331	0.643669	1.08598	0.783941	0.821326	1.27508
C14orf80 ENSG00000185347	0.401484	0.500081	1.51676	1.21156	1.08214	0.502119	1.74153	0.877225	0.849474	1.03469
C14orf93 ENSG00000100802	0.951149	1.01202	0.323923	1.20164	0.627202	0.528481	0.585793	0.919641	0.600206	1.09531
C15orf39 ENSG00000167173	1.00588	1.4341	1.23852	1.26048	0.402342	1.26872	0.973755	0.948586	0.719806	0.456454
C15orf40 ENSG00000169609	0.842419	0.62737	0.877322	0.755242	0.603321	0.795567	0.76665	0.786559	0.976287	1.25267
C15orf41 ENSG00000186073	0.810374	0.739845	1.44863	0.772191	0.991575	0.964015	1.50335	0.722048	1.15203	1.40674
C15orf48 ENSG00000166920	0.729381	0.552084	1.12832	0.807147	0.919697	0.98356	0.74284	0.390455	0.748796	1.37624
C15orf52 ENSG00000188549	1.23031	0.445367	0.821015	1.16621	0.561091	0.706338	0.809714	1.28131	0.611228	1.19604
C15orf53 ENSG00000175779	0.395791	0.569975	0.841741	0.359618	0.847445	0.992583	0.788594	0.351468	0.598632	0.998806
C15orf57 ENSG00000128891	1.02944	1.15595	1.06799	1.42386	0.781415	1.41745	0.954138	0.653052	0.782562	1.89347
C15orf59 ENSG00000205363	0.580275	1.27907	0.562785	0.591938	0.977563	0.640553	0.822059	0.925536	0.72156	0.51117
C15orf61 ENSG00000189227	0.527441	1.03191	0.861918	0.955279	0.64958	0.537545	0.444485	0.987161	1.37384	1.30992
C15orf62 ENSG00000188277	0.901445	1.24113	0.435564	1.1421	1.08268	0.848266	0.91189	0.2679	1.0465	0.509004
C15orf65 ENSG00000261652	0.785296	0.869891	0.742836	0.49441	0.356283	0.677802	1.38873	0.517218	0.881825	0.987472
C16orf13 ENSG00000130731	0.799778	1.46316	0.852579	0.696733	0.891892	1.85422	0.5537	1.0237	1.52365	0.919228
C16orf45 ENSG00000166780	0.759689	0.661349	0.685483	1.50369	0.567762	1.16374	0.418514	1.09299	0.701444	0.942485
C16orf46 ENSG00000166455	1.20533	0.737611	0.579417	0.437176	0.661127	0.667328	1.51027	0.921741	0.301631	1.04172
C16orf52 ENSG00000185716	0.690374	0.859343	0.553586	0.425052	0.977094	0.537302	0.911565	0.655406	0.903387	0.903321
C16orf54 ENSG00000185905	1.10366	1.80251	0.737792	1.55748	1.09119	1.0422	0.487546	0.567707	0.685038	1.21703
C16orf58 ENSG00000140688	1.00866	0.570292	1.32619	0.832249	0.936934	0.979555	0.570529	0.524066	1.36966	0.911427
C16orf59 ENSG00000162062	1.41313	0.613942	0.887118	0.428344	0.361865	1.1989	0.885577	0.878676	1.14619	1.15563
C16orf62 ENSG00000103544	1.0152	0.798463	1.03166	0.70056	0.766571	0.946143	0.482579	0.626838	0.514337	0.530579
C16orf70 ENSG00000125149	1.44932	0.666133	1.16215	0.845023	1.0517	0.816415	0.932701	0.802044	0.783467	0.740747
C16orf71 ENSG00000166246	0.774911	2.11306	1.14896	0.836693	0.725368	0.684489	0.591879	0.486336	0.333139	1.0933
C16orf72 ENSG00000182831	0.716647	0.601298	1.15562	0.477668	0.585851	1.51264	0.555834	0.409233	0.866199	1.45682
C16orf74 ENSG00000154102	0.878614	0.53651	1.00538	0.807751	0.31771	0.565678	1.29946	1.21882	0.667147	0.779965
C16orf78 ENSG00000166152	1.47152	1.41657	1.34911	1.07439	1.17329	1.04751	1.17	1.17846	0.44351	0.729151
C16orf86 ENSG00000159761	0.453173	0.71464	0.492737	1.80561	1.12263	1.04882	0.621077	1.6366	1.02467	0.891787
C16orf87 ENSG00000155330	1.14768	2.38931	0.725883	0.773273	0.967087	0.861767	0.94258	0.468462	0.680878	0.800486
C16orf89 ENSG00000153446	0.680724	0.823913	0.373239	0.820664	0.6208	1.56775	1.72859	0.582019	1.24861	1.31163
C16orf91 ENSG00000174109	0.627353	1.07703	1.50886	0.643685	0.992812	1.40058	0.822623	0.593526	0.567734	1.06809
C16orf95 ENSG00000260456	1.3095	0.371072	0.625025	0.67972	0.660572	0.758614	1.06574	0.887693	1.21293	0.93115
C17orf107 ENSG00000205710	0.628284	1.09393	0.988857	0.822682	0.980535	0.641734	0.892083	0.825895	0.944568	0.564402
C17orf49 ENSG00000258315	0.964816	0.840523	0.923194	1.25409	0.975443	0.944515	1.46622	0.250012	0.790763	0.77167
C17orf50 ENSG00000270806	1.19705	0.878297	1.24514	1.2403	1.47367	0.993304	0.5303	0.633543	0.320471	1.33838
C17orf51 ENSG00000212719	0.750209	0.681984	0.547809	1.26456	1.02249	0.718151	0.600309	1.5271	0.75317	0.825033
C17orf53 ENSG00000125319	0.822242	0.807115	0.414604	0.942602	0.695872	0.691653	0.479622	0.625521	1.2755	0.858316
C17orf58 ENSG00000186665	0.90751	0.781438	0.752631	1.28057	0.770859	1.37855	1.11349	0.466172	0.844549	0.402297
C17orf62 ENSG00000178927	1.02484	0.814873	0.841895	1.31908	0.585875	0.340414	0.925567	0.833275	0.747411	0.990021
C17orf64 ENSG00000141371	0.720402	0.865114	0.927609	0.809141	0.519133	1.11733	1.3218	0.968998	0.805756	0.744428
C17orf67 ENSG00000214226	0.57217	0.716011	0.989815	0.368032	0.750368	0.724963	0.645471	0.639948	0.631215	1.33423
C17orf75 ENSG00000108666	0.892513	0.37997	0.893296	0.858229	1.16836	0.765093	0.682186	0.834072	0.6983	0.615099
C17orf80 ENSG00000141219	1.58723	1.34939	0.68757	0.864136	0.475625	0.824632	0.377188	1.57857	1.11913	0.873944
C17orf89 ENSG00000224877	0.958454	1.1008	1.09662	1.0774	0.887486	1.05791	0.714795	0.94452	0.577807	1.36059
C17orf96 ENSG00000273604	0.912436	0.577101	0.953049	0.364851	0.523397	1.07628	0.884159	1.01964	0.780163	1.01221
C17orf97 ENSG00000187624	0.391195	1.40693	1.05935	0.942137	1.47211	0.930588	0.66947	0.638907	0.490372	0.818783
C18orf21 ENSG00000141428	0.728918	1.19731	0.421359	1.18582	1.01698	0.708889	1.32158	0.739354	0.819836	1.38499
C18orf25 ENSG00000152242	0.894865	0.600515	0.750285	0.719119	1.26467	1.03417	1.28079	0.778891	0.360465	0.990893
C18orf32 ENSG00000177576	0.877245	0.85148	0.915868	1.10942	0.756769	0.895179	1.24215	1.25101	1.00801	0.690329
C18orf54 ENSG00000166845	0.902274	1.53102	0.798757	1.16934	0.601817	0.819398	0.69813	0.760244	1.40017	1.16844
C18orf63 ENSG00000206043	0.714949	0.632127	0.843441	0.723504	0.633399	0.620885	0.954678	0.462835	1.06854	1.54651
C18orf8 ENSG00000141452	1.08698	0.81749	0.925992	1.5894	1.4697	0.99861	1.34631	0.56361	0.374356	0.869921
C19orf12 ENSG00000131943	0.788427	1.2175	0.785266	0.780457	0.483641	1.0072	1.34534	0.991228	1.36162	1.50581
C19orf18 ENSG00000177025	0.449342	0.486788	0.972935	0.49417	0.683714	1.23628	1.57059	1.2237	0.958389	1.01346
C19orf24 ENSG00000228300	0.651368	1.21228	1.37967	0.498252	0.675987	0.614737	0.854064	1.02083	0.809019	0.945641
C19orf25 ENSG00000119559	1.14903	0.973648	1.32912	0.647833	1.02245	0.62838	0.974288	0.615058	0.387757	0.801905
C19orf33 ENSG00000167644	1.10014	0.762455	0.720519	0.880469	0.917619	1.0947	1.32645	0.84157	0.567499	0.539142
C19orf35 ENSG00000188305	1.59162	0.452963	0.920501	0.758097	1.3608	0.370805	0.728347	1.16653	0.986688	0.39592
C19orf38 ENSG00000214212	1.2327	1.07573	1.87768	0.916683	1.42281	0.488397	1.10725	0.829885	0.306825	1.10103
C19orf43 ENSG00000123144	1.28521	0.984188	1.30445	0.805187	0.912672	0.740014	1.09359	1.42775	0.75895	0.837229
C19orf44 ENSG00000105072	0.944811	0.462561	0.899738	0.823475	0.452286	1.13426	0.563987	0.748142	1.44962	0.883149
C19orf45 ENSG00000198723	0.494596	0.721582	0.537022	1.37615	0.368866	0.599813	0.605167	0.378923	0.676437	1.12041
C19orf47 ENSG00000160392	1.2784	0.941818	0.733917	1.33296	1.12121	1.07218	0.64807	1.27587	0.953544	0.629721
C19orf48 ENSG00000167747	0.719058	1.27831	0.785768	0.633186	1.56443	0.975372	0.402238	0.636507	0.710996	0.655551
C19orf52 ENSG00000142444	1.14374	0.662391	0.832544	1.01169	1.10456	0.762604	0.782856	0.880494	1.59774	0.493364
C19orf53 ENSG00000104979	0.619687	0.466528	1.29006	0.541387	1.21028	0.980918	0.822249	0.598697	0.66315	0.581933
C19orf54 ENSG00000188493	1.169	0.60867	0.271293	1.39703	0.975322	0.684814	0.96758	0.813723	0.599248	1.34218
C19orf57 ENSG00000132016	1.25323	0.613064	0.9796	0.915632	1.65129	1.42082	0.629117	0.496166	1.1863	1.52049
C19orf60 ENSG00000006015	1.08227	1.23794	1.35998	0.940897	1.03324	0.380228	1.09835	1.25693	0.50826	0.592564
C19orf66 ENSG00000130813	1.42668	0.5319	1.34193	1.50815	2.07352	0.871973	0.73911	1.2439	0.63488	0.373973
C19orf68 ENSG00000185453	1.18922	1.29129	0.799867	0.29996	0.624917	0.722616	0.550394	1.46895	0.560616	1.3895
C19orf70 ENSG00000174917	1.09781	0.465327	2.04355	0.667543	0.873699	1.38204	0.827196	0.476809	1.31223	0.677233
C19orf73 ENSG00000221916	1.33843	0.962975	0.666005	0.794344	0.733636	0.582945	0.92791	0.759187	1.46988	0.512155
C19orf81 ENSG00000235034	1.18483	0.790521	0.776457	1.15078	0.539758	0.912547	1.08986	1.0844	1.87402	1.05754
C1D ENSG00000197223	1.06505	0.759758	1.22464	1.23343	0.7533	0.875898	1.19328	0.598122	0.886268	0.508351
C1GALT1 ENSG00000106392	0.668363	0.280749	0.619508	0.679569	1.2499	0.72253	1.77726	0.782571	1.77008	0.897505
C1GALT1C1 ENSG00000171155	1.59149	0.586689	0.861683	1.35516	0.489047	1.04811	0.675314	1.34077	1.00406	0.501519
C1GALT1C1L ENSG00000223658	1.30809	0.578195	0.912296	1.25764	0.260986	0.823199	1.63861	1.0082	0.756239	0.87962
C1QA ENSG00000173372	0.750413	1.16303	1.17757	1.49259	1.32537	0.475184	0.719079	1.32306	1.00851	1.28609
C1QB ENSG00000173369	0.458409	0.641746	0.702675	0.858328	0.585472	1.16116	0.742111	0.972217	1.49057	0.433767
C1QBP ENSG00000108561	1.24896	0.649067	0.822843	1.11654	1.50937	1.52541	0.932631	0.949313	0.736306	1.22324
C1QC ENSG00000159189	0.736568	1.25375	0.874951	0.396455	0.701198	0.864641	0.958821	0.775172	1.56819	0.493618
C1QL1 ENSG00000131094	0.583201	0.749712	0.699147	0.631624	0.534557	1.03697	1.18271	0.682111	0.480522	0.913649
C1QTNF1 ENSG00000173918	0.816781	0.668941	0.695221	1.89464	0.736693	1.06906	1.05128	0.963135	0.501062	0.467044
C1QTNF2 ENSG00000145861	0.732606	0.882142	0.979835	0.78284	0.880773	0.859028	0.865997	1.14016	0.797874	1.07909
C1QTNF3 ENSG00000082196	1.81498	0.639027	1.0793	1.81312	0.991871	0.986119	0.733633	0.474161	0.997316	0.491274
C1QTNF4 ENSG00000172247	0.551556	1.12937	1.18927	0.83503	1.41403	0.692256	0.673509	0.782777	0.866978	1.09676
C1QTNF5 ENSG00000223953	1.34856	1.10391	0.892862	1.14576	0.539339	1.54876	0.521114	1.10445	0.403997	0.411022
C1QTNF6 ENSG00000133466	0.602512	1.1949	1.02702	0.981554	1.41237	1.03368	0.441539	0.572934	1.84774	1.24831
C1QTNF7 ENSG00000163145	1.23171	1.25636	0.916594	0.486342	1.3248	0.923003	1.29572	0.654511	1.10867	1.12075
C1QTNF9 ENSG00000240654	0.510483	1.18225	0.724596	0.622878	0.828533	1.07585	0.719214	0.977219	0.561138	0.562822
C1QTNF9B ENSG00000205863	0.992297	0.788761	1.37448	0.500629	1.02573	0.88782	0.609374	0.672299	0.899177	0.999163
C1QTNF9B-AS1 ENSG00000281899	0.94608	1.30117	0.739978	0.962364	0.675369	0.651415	0.492872	0.827516	0.590004	0.956615
C1R ENSG00000159403	0.248528	1.56964	1.29808	0.955048	1.40036	0.705287	0.869705	0.560982	0.471444	0.567444
C1RL ENSG00000139178	0.797734	0.979046	0.910337	0.71353	0.762265	0.508074	0.599407	0.943786	0.730806	1.57999
C1S ENSG00000182326	0.991844	1.51305	0.719749	1.17299	0.778732	0.584613	0.991641	1.49712	0.495996	0.477285
C1orf101 ENSG00000179397	0.890872	0.328658	1.06588	0.897839	0.694691	1.11441	0.941346	0.868984	1.2634	0.688192
C1orf106 ENSG00000163362	1.34353	0.765145	0.72074	1.10162	1.33689	0.673477	0.546251	0.943649	0.605383	0.887275
C1orf109 ENSG00000116922	1.30703	1.61159	0.97337	1.56305	1.18636	1.14826	1.35507	1.51411	0.538638	0.763326
C1orf112 ENSG00000000460	1.3233	0.648271	1.31355	0.837078	0.588939	1.11958	0.497884	0.730764	0.865102	0.59369
C1orf115 ENSG00000162817	1.22176	1.10353	0.465339	0.625748	1.03931	1.04949	1.18456	0.292438	0.827461	1.10865
C1orf116 ENSG00000182795	1.0817	0.653252	0.709743	0.558879	0.892276	1.26721	0.9654	1.08212	1.64432	1.19716
C1orf122 ENSG00000197982	1.79405	1.04221	0.849	1.07812	0.983622	0.671194	1.01488	0.993215	0.455069	1.66599
C1orf123 ENSG00000162384	1.32312	0.987115	0.712286	1.06641	0.723601	0.86204	0.47607	0.894202	0.809045	0.748603
C1orf127 ENSG00000175262	0.598894	0.522392	0.738932	1.1904	1.07125	0.962226	0.544002	0.756204	0.314017	0.537692
C1orf131 ENSG00000143633	1.33419	0.79273	0.485287	0.702925	1.25679	1.26166	1.37458	0.991947	1.76126	0.784281
C1orf145 ENSG00000162913	1.0877	1.04015	1.35493	0.445752	0.685464	0.811642	1.92042	0.979735	0.505852	0.508466
C1orf158 ENSG00000157330	0.74545	1.82077	0.459978	1.02237	1.29611	1.05383	0.499245	0.480428	0.706656	0.499368
C1orf159 ENSG00000131591	0.833156	1.30208	0.620579	0.614658	0.912275	0.547532	0.711322	0.580291	0.729194	0.618503
C1orf162 ENSG00000143110	1.23659	0.9718	0.727728	0.628913	0.413164	1.51569	0.949701	0.30507	0.931413	0.895905
C1orf167 ENSG00000215910	1.64643	0.256574	0.680141	1.06907	0.99993	0.832552	0.562525	0.872615	0.533991	1.21724
C1orf168 ENSG00000187889	0.373731	1.07356	0.890087	0.91747	0.736349	0.700517	1.17922	0.478794	0.838003	0.746701
C1orf174 ENSG00000198912	1.71828	0.931473	1.07025	0.537163	1.25702	1.49365	0.541048	0.580731	1.75624	1.5819
C1orf185 ENSG00000204006	0.622509	0.827658	1.20587	0.431195	1.41718	0.490289	0.350251	0.578082	1.28846	0.863183
C1orf186 ENSG00000263961	0.37051	0.803217	0.404499	0.865342	0.838263	1.01104	0.83051	0.920314	1.19655	0.923802
C1orf194 ENSG00000179902	1.21265	0.512403	1.23889	0.592842	1.23949	0.617199	1.14986	1.37243	0.628022	0.889935
C1orf198 ENSG00000119280	1.37605	1.25032	0.951636	0.457521	0.94016	0.807029	0.5679	0.845385	0.837075	0.745836
C1orf204 ENSG00000188004	0.390443	0.887615	0.937763	1.20609	1.10615	0.405182	1.21263	1.12539	0.70551	1.12384
C1orf21 ENSG00000116667	1.58978	0.742536	0.993744	0.733846	1.01079	1.10045	1.05688	0.721356	0.537289	1.82759
C1orf210 ENSG00000253313	0.805342	1.30912	0.916296	0.766007	1.90756	0.864091	1.6905	0.614583	0.947564	1.13523
C1orf216 ENSG00000142686	0.403841	1.09498	0.60335	0.597633	0.361356	1.12133	0.759705	0.864383	1.12241	0.679952
C1orf226 ENSG00000239887	1.14141	0.967069	1.18805	0.419785	0.978661	0.570792	0.559577	0.834762	0.439752	0.818444
C1orf228 ENSG00000198520	0.478702	1.07312	0.843283	0.702746	0.557855	0.851236	1.26717	0.620112	0.516421	0.524064
C1orf234 ENSG00000227868	1.06396	0.796436	1.00829	0.896521	0.430209	1.04314	0.720615	1.28065	1.21837	1.09512
C1orf27 ENSG00000157181	0.650103	0.613275	1.34574	0.896323	0.605785	0.823281	0.952365	0.687766	0.584942	0.395443
C1orf35 ENSG00000143793	1.3236	0.340338	1.10377	0.75379	1.27871	1.44343	0.667257	0.786462	0.821103	1.62355
C1orf43 ENSG00000143612	1.38076	0.872269	0.648535	0.547036	0.64013	0.930419	0.833058	0.632251	0.968551	0.784761
C1orf50 ENSG00000164008	0.681997	0.838381	0.885541	0.531624	0.788822	1.21986	1.13418	1.50409	1.27981	0.551139
C1orf52 ENSG00000162642	0.719323	1.22586	1.34065	0.829074	0.922802	1.18859	0.627537	1.48193	0.744368	0.831644
C1orf53 ENSG00000203724	0.982053	1.12741	1.43389	0.899339	1.02547	0.998587	0.694716	1.36876	0.837384	0.928022
C1orf54 ENSG00000118292	1.84311	0.580459	0.617924	1.26296	1.13529	0.423714	0.379472	1.06614	0.883904	0.975066
C1orf56 ENSG00000143443	1.58144	0.716843	0.50938	1.09708	0.834113	0.729067	1.02067	0.90191	0.921933	0.944607
C1orf64 ENSG00000183888	0.456988	0.374771	0.861122	0.557169	0.895206	0.928494	0.880869	0.651473	1.12687	0.887172
C1orf74 ENSG00000162757	0.603301	0.958167	1.40504	0.564708	1.77144	0.968591	0.730264	0.589276	1.03864	0.63532
C2 ENSG00000166278	0.560212	0.758786	1.48996	0.580298	0.553797	0.293978	0.551998	0.456817	0.670349	0.773474
C20orf144 ENSG00000149609	1.33785	0.857134	1.04199	1.04836	0.779829	0.888398	0.700519	0.376305	0.687844	0.835863
C20orf194 ENSG00000088854	1.13656	1.06964	0.779232	0.760233	2.00688	0.594816	1.22194	1.12619	1.10069	0.730443
C20orf196 ENSG00000171984	1.15401	0.898725	0.580907	0.831419	0.788096	1.44242	0.765746	1.61065	0.736951	1.3868
C20orf24 ENSG00000101084	0.850015	1.63433	0.753188	0.665992	1.3009	0.70321	0.905054	0.762019	0.668139	0.823109
C20orf27 ENSG00000101220	0.802566	0.623607	0.787401	0.419256	1.01742	0.516748	1.05331	0.698821	0.696209	1.45021
C20orf96 ENSG00000196476	0.344649	0.667921	0.890438	1.20043	1.69689	0.98254	1.13814	0.571128	1.75151	0.45897
C21orf2 ENSG00000160226	0.711099	0.813971	1.40171	0.562891	1.80686	0.743312	0.804009	0.83222	1.66156	0.658582
C21orf33 ENSG00000160221	1.45619	0.750659	0.415461	1.04861	1.42027	1.1243	0.78168	1.34185	0.555293	1.04861
C21orf58 ENSG00000160298	0.659609	1.62489	1.12806	0.464275	0.916269	0.283874	1.4256	0.660833	0.86099	1.53966
C21orf59 ENSG00000159079	0.875163	0.861445	0.972083	1.03305	0.806518	0.522282	1.94526	0.598446	0.870896	0.767302
C21orf91 ENSG00000154642	1.26772	1.00899	0.350522	1.17452	0.727428	0.731891	0.741124	1.14092	0.485055	0.895775
C22orf15 ENSG00000169314	0.881759	0.552651	0.926881	0.464535	0.943121	0.677677	0.911051	0.893645	1.52663	0.399974
C22orf23 ENSG00000128346	1.14559	0.993022	0.552278	0.565834	0.790648	1.43255	1.1358	1.10747	0.865903	1.35509
C22orf29 ENSG00000215012	0.68612	1.16795	1.05608	0.964376	0.8552	0.973071	0.565527	0.868749	1.38106	0.485172
C22orf31 ENSG00000100249	1.06731	0.472352	1.07258	0.740227	1.39443	0.952389	1.71488	0.71164	0.405236	0.576385
C22orf39 ENSG00000242259	0.79195	0.614862	1.28014	1.07123	1.1682	1.26743	1.33828	0.86239	0.62889	1.01081
C22orf42 ENSG00000205856	1.69483	0.487275	0.73288	0.880492	0.425192	1.18365	0.539915	0.927857	0.683899	1.00525
C22orf46 ENSG00000184208	0.616239	0.778872	0.663039	1.34272	0.71843	0.585238	0.968484	1.65673	1.2197	0.818103
C2CD2 ENSG00000157617	0.828163	0.973533	0.885155	0.784311	0.858836	0.836323	0.954327	0.539449	0.630218	0.679995
C2CD2L ENSG00000172375	1.24345	0.81497	1.04933	0.853338	0.620112	1.12251	0.569852	1.04671	0.896896	0.659975
C2CD3 ENSG00000168014	1.27696	0.742401	0.872676	0.580128	0.896966	0.656289	0.88697	0.483869	1.65419	1.01722
C2CD4B ENSG00000205502	0.510122	0.592913	0.879886	0.655249	0.69491	1.2018	1.17776	0.967174	1.37984	1.33549
C2CD4C ENSG00000183186	0.814145	0.787	1.06114	0.607653	0.489964	0.569683	0.560456	1.48246	0.867576	0.750435
C2CD4D ENSG00000225556	0.254035	1.0405	0.57385	0.537456	0.932475	1.52408	0.87847	1.22089	0.615783	0.498843
C2CD5 ENSG00000111731	0.558927	0.749703	1.36708	1.10134	0.652213	0.53409	0.854074	0.552361	0.625014	1.33573
C2orf15 ENSG00000273045	0.577241	0.75115	0.710699	0.473181	0.879353	1.69286	0.854395	1.58496	1.28015	0.75104
C2orf40 ENSG00000119147	0.931768	0.740323	1.48734	0.622358	1.00804	0.804201	0.94756	1.8239	1.0408	0.663131
C2orf42 ENSG00000115998	0.767282	0.913019	0.93545	1.47111	0.825802	1.05701	0.780055	0.651838	0.642068	1.27441
C2orf47 ENSG00000162972	0.664208	0.681096	1.42158	0.9423	0.423758	0.506184	1.25653	1.74369	0.811435	1.43032
C2orf49 ENSG00000135974	0.573433	1.00427	0.807106	1.31294	0.835685	0.474965	0.852411	0.861634	0.655061	0.909736
C2orf50 ENSG00000150873	1.05924	0.631068	1.21225	0.57585	0.558156	0.878372	1.07145	0.722661	0.764503	0.787557
C2orf54 ENSG00000172478	0.709717	0.972778	0.77169	1.052	0.727543	0.932569	0.686117	1.1945	0.616572	0.442064
C2orf68 ENSG00000168887	0.902823	0.730434	0.868926	1.36464	0.602778	0.597175	0.794029	0.779633	0.603785	0.36808
C2orf69 ENSG00000178074	0.52929	0.686985	1.18897	0.680954	0.963716	0.634297	0.603302	0.84716	1.05008	0.31941
C2orf70 ENSG00000173557	1.09032	1.57876	0.917217	0.662208	0.752111	0.877364	1.20238	1.21749	0.560998	0.954088
C2orf71 ENSG00000179270	0.942052	1.33602	0.613039	0.492636	1.20899	0.942111	0.924031	1.56086	1.71894	0.631887
C2orf72 ENSG00000204128	1.39373	0.869533	0.551504	1.39267	0.318706	0.874125	1.06501	1.38994	0.808846	0.910695
C2orf73 ENSG00000177994	1.10077	1.34344	1.86283	0.761669	0.46459	1.41438	0.831327	0.966222	2.16814	0.894184
C2orf74 ENSG00000237651	0.586118	0.804948	0.746321	1.12997	0.379426	0.704078	0.715308	1.35059	1.54694	1.54821
C2orf76 ENSG00000186132	0.643215	1.59808	0.650061	1.00888	0.981766	0.485071	0.451659	1.09037	0.721626	0.636225
C2orf81 ENSG00000159239	0.626303	0.619012	0.973585	0.998238	0.598655	0.787428	0.524203	1.1868	0.529152	1.68026
C2orf82 ENSG00000182600	0.764225	1.12919	0.889485	1.53805	1.57577	0.946246	1.04617	0.809254	0.524329	1.09233
C2orf88 ENSG00000187699	0.736581	1.0177	1.33865	0.949006	0.567813	0.898709	0.595774	1.57899	0.850981	0.700705
C3 ENSG00000125730	1.1478	0.585684	0.690195	0.881708	0.686871	1.25734	0.494933	0.887883	1.06329	0.90931
C3AR1 ENSG00000171860	0.763323	1.10134	1.07655	0.372199	0.788242	0.85679	0.590032	1.16789	1.08068	1.11493
C3orf14 ENSG00000114405	0.722679	0.577453	0.550529	0.979404	1.41244	0.897809	0.759078	1.40408	1.03532	0.871017
C3orf18 ENSG00000088543	0.759658	1.57111	1.68894	0.82709	0.96273	0.801059	1.54297	0.849287	0.385851	0.421283
C3orf33 ENSG00000174928	0.883995	0.931555	0.744202	0.81734	1.40105	1.21939	0.664031	1.23399	1.15244	1.556
C3orf36 ENSG00000221972	0.719122	1.08518	0.83073	0.37908	0.890828	0.95103	1.0884	0.817988	0.775782	0.709493
C3orf38 ENSG00000179021	0.199395	0.476573	0.866117	0.95574	0.440968	0.865005	1.00641	1.32159	1.07068	1.05779
C3orf49 ENSG00000163632	0.592308	0.575179	0.886811	0.758578	0.925003	0.489806	1.01048	0.746749	0.713119	0.356862
C3orf52 ENSG00000114529	0.958365	0.493673	0.712167	0.468969	0.745058	1.55123	0.758841	0.747904	0.981357	0.705125
C3orf58 ENSG00000181744	0.671056	1.2025	0.463858	0.739803	1.1649	1.03172	1.02637	1.03831	1.11499	0.932973
C3orf62 ENSG00000188315	1.14723	1.03132	0.933543	0.54082	1.357	0.65742	0.568372	0.435214	0.81031	0.824807
C3orf67 ENSG00000163689	0.823206	0.806499	0.908897	0.874663	1.13685	0.677318	0.319402	0.834782	0.767669	1.57332
C3orf70 ENSG00000187068	0.557217	0.998782	0.94042	0.540834	0.951888	0.895266	0.701011	0.834287	0.431771	1.41928
C4A ENSG00000244731	0.582678	1.32217	1.58525	1.39608	0.980982	0.530565	0.874174	1.04087	1.08776	1.07966
C4B ENSG00000224389	1.14542	0.70221	0.869274	0.682477	0.565203	1.45956	1.05201	1.44912	0.938389	1.08262
C4orf19 ENSG00000154274	1.32433	0.901797	0.521114	2.01064	1.31351	2.02699	0.691418	0.846011	0.670803	0.707221
C4orf26 ENSG00000174792	0.953452	1.05567	1.38536	1.13898	1.39259	1.43335	0.855104	0.433774	0.537715	0.417502
C4orf3 ENSG00000164096	0.767665	0.622495	1.21698	0.947871	0.839392	1.11989	0.837468	0.948821	1.6396	1.01391
C4orf32 ENSG00000174749	0.75381	0.816516	1.00919	0.541381	0.912394	0.924835	0.709811	0.455679	0.735007	0.99285
C4orf33 ENSG00000151470	0.619998	0.871907	0.54634	1.51327	0.407555	0.628531	0.834655	1.56132	0.779287	1.22726
C4orf36 ENSG00000163633	0.660758	1.20665	0.479988	0.430548	1.18684	1.24044	0.837995	0.860152	0.626478	0.664278
C4orf46 ENSG00000205208	0.791635	0.461626	0.807306	0.846417	0.3789	0.807907	0.788185	1.83112	0.489984	0.594817
C4orf47 ENSG00000205129	1.2347	0.878368	1.33346	0.963878	0.692541	0.585346	0.881345	1.09134	1.48547	0.82381
C4orf48 ENSG00000243449	1.06482	0.972097	1.21696	1.33544	0.621946	1.15343	0.548367	0.815138	1.59197	1.31629
C5 ENSG00000106804	0.511506	1.09798	1.16906	1.36973	0.785651	0.66136	1.02903	0.852946	1.30105	0.664491
C5AR1 ENSG00000197405	1.3571	1.26774	0.490082	0.624544	0.853794	1.18879	0.648262	1.8864	0.864069	0.593976
C5AR2 ENSG00000134830	0.92545	0.752419	0.460037	0.813821	0.643293	0.556953	0.703738	1.15348	0.568694	1.12696
C5orf15 ENSG00000113583	0.837453	0.873912	0.476106	0.597839	1.55901	1.185	1.25901	0.968838	0.98771	0.877622
C5orf22 ENSG00000082213	1.23547	1.06771	1.28371	1.51673	0.464362	1.09368	0.435084	0.886941	0.798374	1.04222
C5orf24 ENSG00000181904	0.505692	0.883975	1.37801	1.18175	0.836473	0.750074	0.759361	0.700744	0.817487	0.73437
C5orf30 ENSG00000181751	0.625987	0.630964	0.739032	1.2358	0.500684	1.0041	0.702528	1.06471	0.730026	1.07458
C5orf34 ENSG00000172244	1.04296	0.976351	1.15386	0.981344	0.512489	1.05605	0.835853	1.13498	0.527971	0.734998
C5orf38 ENSG00000186493	0.936807	0.292632	0.586345	0.805698	0.489799	1.09287	1.03248	0.621442	0.658017	1.34537
C5orf42 ENSG00000197603	1.77605	0.70154	0.8174	0.922161	0.775392	0.750029	1.45683	1.53339	0.635409	0.699604
C5orf45 ENSG00000161010	0.776304	1.01601	0.866652	1.11574	0.934535	1.1968	0.709872	0.63423	1.20749	0.640456
C5orf46 ENSG00000178776	0.38608	1.30412	1.24604	0.909922	0.678245	0.735624	0.540044	0.455664	1.06729	0.582126
C5orf49 ENSG00000215217	0.60627	0.908752	0.689429	1.06101	0.738345	0.581363	0.602059	0.717128	0.498482	0.87628
C5orf51 ENSG00000205765	1.08679	1.45673	0.639719	1.58261	0.760549	0.981612	0.447915	0.92836	0.824279	0.435989
C5orf56 ENSG00000197536	0.52469	0.702822	1.88122	0.507771	2.18932	1.64437	0.747616	0.894971	0.810547	0.826698
C5orf58 ENSG00000234511	0.90859	0.942251	0.758359	0.744136	1.57148	0.653034	0.898481	0.6379	0.613203	1.17434
C5orf63 ENSG00000164241	1.0941	1.00553	0.424945	0.728579	0.607325	0.798386	1.40713	0.812341	1.65271	0.606285
C6 ENSG00000039537	0.522388	0.856807	0.391636	0.764719	1.01708	0.793771	0.868298	0.712429	0.459484	1.09083
C6orf1 ENSG00000186577	1.12176	2.06615	0.850157	0.727906	1.32301	0.925627	0.777588	0.895844	0.34632	1.37724
C6orf10 ENSG00000204296	0.535416	0.755357	1.21771	1.11318	0.939391	1.31285	0.946725	0.561967	1.4069	1.65699
C6orf106 ENSG00000196821	0.855261	0.44558	1.12119	0.844191	0.567967	0.650095	1.45941	1.01548	1.17946	1.36159
C6orf120 ENSG00000185127	0.779069	0.914784	1.22778	0.677025	1.31454	0.772538	0.823575	1.71109	0.802395	1.04322
C6orf132 ENSG00000188112	1.25823	1.26362	0.697092	0.541876	1.17261	1.70151	1.53834	1.11535	0.32496	0.800747
C6orf136 ENSG00000204564	0.462152	1.57496	0.56546	0.726759	0.665976	0.895236	1.07674	0.803237	0.329684	1.11112
C6orf141 ENSG00000197261	0.809207	0.638529	1.02524	1.35771	1.1007	1.19154	0.958655	2.06464	0.485311	1.04467
C6orf163 ENSG00000203872	0.521522	0.653353	0.813827	0.799015	1.46892	1.52255	1.35124	1.29256	0.64786	1.15619
C6orf203 ENSG00000130349	1.28211	0.809944	1.26109	1.17114	0.782823	0.633552	0.505543	1.79893	0.617205	1.03826
C6orf226 ENSG00000221821	1.10867	1.25307	0.757565	0.582316	0.762959	1.36718	0.638102	0.543636	1.03612	0.901116
C6orf229 ENSG00000260286	0.472899	1.18639	0.744662	1.16247	0.507418	1.09707	0.789094	0.822309	0.565496	0.500771
C6orf25 ENSG00000204420	1.03243	1.11748	0.513739	1.21632	1.11142	1.44156	0.634765	0.666848	0.831864	0.567043
C6orf47 ENSG00000204439	1.10774	0.941499	0.418458	1.0392	1.40806	0.427323	0.710757	0.93035	1.01117	0.646041
C6orf48 ENSG00000204387	0.965652	1.03157	0.807966	1.44649	1.15374	0.533751	0.99642	1.24255	0.622167	0.744507
C6orf52 ENSG00000137434	1.06442	0.490879	1.48323	0.444647	0.987807	1.24143	1.18547	0.606716	1.14959	0.61729
C6orf58 ENSG00000184530	1.33102	0.855405	0.745113	0.33433	1.24474	1.17113	0.571615	1.83488	0.745305	1.23648
C6orf62 ENSG00000112308	1.81644	0.951501	0.430796	1.14962	0.969358	1.10849	0.777906	0.752803	0.518085	1.01805
C6orf89 ENSG00000198663	0.555841	1.29226	0.935581	0.685072	0.929105	0.629219	0.786491	0.459423	0.748045	0.600393
C7 ENSG00000112936	0.516772	0.569936	0.575889	0.766168	0.792214	0.503487	1.02034	1.43959	0.975208	1.13377
C7orf25 ENSG00000136197	0.39613	0.761978	0.862483	1.21362	0.590351	0.749737	0.768362	0.685332	1.37829	1.14115
C7orf26 ENSG00000146576	0.748479	1.05156	1.52196	0.921272	0.588823	1.41646	1.37276	1.44034	1.16939	1.24559
C7orf31 ENSG00000153790	1.15967	1.59768	1.7334	0.632547	0.561219	0.786633	0.822424	0.957495	1.2344	0.891072
C7orf34 ENSG00000165131	1.22017	0.660094	1.1862	0.74537	1.15069	1.028	0.663049	1.13397	1.4648	0.800645
C7orf43 ENSG00000146826	1.27588	0.803871	0.75168	0.75316	0.890114	1.88791	0.875354	1.28771	0.708306	1.0205
C7orf49 ENSG00000122783	1.1208	1.28714	1.08981	0.64564	1.00811	0.785714	0.871368	1.51669	0.676671	1.10452
C7orf50 ENSG00000146540	1.47439	0.770955	0.707099	1.01706	1.94006	0.855157	0.613307	1.41788	0.532587	1.38153
C7orf57 ENSG00000164746	0.596732	1.3972	0.697113	1.11319	0.850211	0.80935	0.731608	1.25371	0.66741	0.877265
C7orf61 ENSG00000185955	0.916812	0.896279	0.766141	0.56368	0.804924	0.886372	0.60354	0.836661	1.10633	0.750847
C7orf73 ENSG00000243317	0.775517	0.550848	0.562006	0.788785	0.858614	0.787112	1.03847	1.13606	0.69723	1.07773
C8G ENSG00000176919	0.840046	0.889087	0.660915	0.498524	0.670828	1.07816	0.848984	1.12995	0.784317	1.2753
C8orf33 ENSG00000182307	1.02031	0.356008	0.564227	0.763292	1.37172	0.455509	1.26476	0.804876	1.11103	0.815217
C8orf34 ENSG00000165084	0.923767	0.78096	1.04189	1.3936	0.657473	1.1469	0.777468	0.954501	0.510143	0.545364
C8orf37 ENSG00000156172	1.63992	1.07998	0.647112	0.452449	0.504747	0.472502	0.763926	0.844268	0.870786	1.08225
C8orf4 ENSG00000176907	1.57232	0.750082	0.432904	1.02625	0.864098	0.680879	0.43551	0.961947	1.47035	0.691343
C8orf44 ENSG00000213865	0.811433	1.01177	1.09101	0.403184	0.770966	0.534599	0.46752	0.720352	1.26201	0.571769
C8orf46 ENSG00000169085	0.616398	1.32213	0.927606	0.73912	0.716611	0.717591	0.607623	1.06942	0.831291	0.91155
C8orf48 ENSG00000164743	0.697024	0.766736	0.641992	1.06527	0.784552	1.06627	0.658543	0.934845	0.749581	0.677913
C8orf58 ENSG00000241852	0.448871	0.686478	0.856593	0.678436	0.954725	0.909253	0.497831	0.999979	1.16542	1.29022
C8orf59 ENSG00000176731	0.824123	0.998587	2.24413	0.714277	1.06802	0.784406	1.03192	1.19033	1.5088	0.405653
C8orf76 ENSG00000189376	1.06739	1.02772	0.573002	0.964033	0.800319	0.678593	0.665579	1.06016	0.685367	0.819977
C8orf82 ENSG00000213563	0.866373	0.83883	0.934217	0.665673	0.539534	0.504297	1.208	1.25019	0.761031	1.02193
C8orf86 ENSG00000196166	1.02321	1.27792	0.654663	1.24234	0.763839	0.953957	0.675885	1.00338	1.21647	1.12639
C8orf88 ENSG00000253250	1.1629	0.970172	1.55274	0.438186	1.34773	0.786631	0.833682	0.758965	1.52156	1.30738
C8orf89 ENSG00000274443	1.17356	1.27539	0.851719	0.837991	1.17484	0.485707	1.01032	0.824484	1.09877	0.619587
C9orf114 ENSG00000198917	1.52424	0.66154	0.801797	1.65438	1.27609	0.564634	1.38687	1.22721	1.14264	0.978398
C9orf116 ENSG00000160345	0.676005	0.638456	1.05881	1.36735	0.59903	1.24601	0.968653	1.09811	0.709432	0.951082
C9orf129 ENSG00000204352	0.654384	1.33643	0.699934	0.711726	0.797647	1.02649	0.880676	0.47556	0.165986	0.465003
C9orf142 ENSG00000148362	0.75899	0.626561	1.32804	0.966178	0.730393	0.798626	1.32387	0.815245	0.615643	1.08181
C9orf152 ENSG00000188959	0.550606	1.41527	0.523181	1.77816	0.597238	0.677449	1.61118	1.30783	1.49255	0.514018
C9orf16 ENSG00000171159	0.467807	1.11991	0.857597	0.803202	1.52912	1.31751	0.606904	1.60106	0.806969	0.887526
C9orf172 ENSG00000232434	1.23209	0.5216	1.65915	0.887096	0.860207	0.760925	0.658099	1.20308	1.13768	0.573758
C9orf24 ENSG00000164972	0.842289	0.749273	0.600082	1.0861	1.05799	0.864425	0.560936	1.17576	0.835956	0.807434
C9orf3 ENSG00000148120	1.30875	1.08694	1.03048	0.709451	0.874948	1.33221	0.924045	0.347195	0.905624	0.648176
C9orf40 ENSG00000135045	1.23549	0.463327	1.41624	0.38508	0.531488	1.07227	0.961194	0.890617	0.657629	0.841218
C9orf43 ENSG00000157653	0.566429	0.655482	1.21159	1.04782	2.03257	0.595105	0.841964	0.801884	0.761931	0.577144
C9orf47 ENSG00000186354	0.681666	0.606936	1.70572	0.824541	0.413734	1.4568	0.496344	1.02556	1.04217	1.05543
C9orf50 ENSG00000179058	0.78431	0.576937	0.665472	0.808245	0.579711	1.86855	1.02236	0.869949	0.573363	0.595962
C9orf57 ENSG00000204669	1.20402	1.17648	1.32578	0.624816	2.02355	1.04788	1.21328	0.305675	0.569674	1.03906
C9orf64 ENSG00000165118	0.967008	1.26352	0.843676	0.991205	1.13694	0.59127	1.57719	1.04013	0.73691	1.17862
C9orf66 ENSG00000183784	1.09403	0.761029	1.15293	1.12893	1.51981	1.27078	1.37244	1.41448	0.951884	0.976147
C9orf69 ENSG00000238227	0.947555	1.04584	1.02016	0.575124	0.964416	1.14043	0.523109	1.00664	0.726706	0.60761
C9orf72 ENSG00000147894	1.02982	0.835265	1.22408	0.785071	0.913935	0.807945	0.966858	0.697975	0.605405	1.04923
C9orf78 ENSG00000136819	1.73451	0.734131	0.790809	1.65948	1.15863	0.763944	0.764401	0.881222	0.949372	0.936195
C9orf84 ENSG00000165181	0.744821	0.65418	0.863412	1.17359	0.535477	0.468917	1.26072	0.89247	0.488037	0.341558
C9orf85 ENSG00000155621	1.07327	1.09108	1.26687	0.570767	0.725938	0.623736	0.900559	0.614802	0.589932	0.561627
C9orf91 ENSG00000157693	0.909071	0.704369	0.534579	0.949573	0.634005	1.05544	0.541882	0.506902	0.655225	0.659418
C9orf92 ENSG00000205549	0.718022	1.08863	0.788667	0.616238	0.593762	0.927904	0.581432	0.500549	0.826218	1.09725
CA10 ENSG00000154975	0.722918	0.489852	0.993184	0.932943	0.477205	1.21235	1.22099	1.26463	1.10774	1.25905
CA11 ENSG00000063180	0.930662	1.34508	0.69388	2.1244	1.36019	0.861214	0.868546	0.818137	0.779935	0.815084
CA12 ENSG00000074410	0.791832	0.929784	0.571757	0.604033	0.992602	0.806306	0.756638	1.00807	0.700259	2.0161
CA13 ENSG00000185015	0.953993	0.529887	0.619347	0.764581	0.579412	0.927632	0.859927	1.25461	1.02088	0.797037
CA14 ENSG00000118298	1.39793	0.798455	1.04737	0.598194	0.722218	0.711979	0.460123	0.654599	0.841895	1.14868
CA2 ENSG00000104267	0.781936	0.916707	1.56612	0.42991	0.342869	1.04228	0.733371	0.655434	1.59207	0.71285
CA3 ENSG00000164879	0.501868	0.464547	0.960067	1.33959	1.03747	0.720197	1.27144	0.981718	1.12546	0.492523
CA4 ENSG00000167434	0.801119	1.26915	0.874564	0.722197	0.512501	0.695645	0.981299	0.930962	1.4847	1.07362
CA5A ENSG00000174990	0.527144	0.880935	0.678118	1.66755	0.755108	0.68382	0.749703	1.07391	1.0394	1.10306
CA5B ENSG00000169239	0.793191	0.988839	0.647289	0.662873	0.77817	0.415394	0.756072	0.822273	0.756592	0.777535
CA8 ENSG00000178538	0.750591	1.01415	0.733651	1.21244	1.01538	0.53492	0.276197	1.01162	1.27999	0.776488
CAAP1 ENSG00000120159	1.38461	0.647707	1.24659	0.952796	0.560252	1.20091	0.548071	1.1353	0.55527	0.99356
CAB39 ENSG00000135932	1.20703	0.738475	0.453788	0.800882	0.988489	0.985024	1.39357	1.15443	0.605451	0.859065
CAB39L ENSG00000102547	1.13896	0.421072	0.677531	0.627498	0.685979	0.295961	0.391486	1.17983	1.11915	1.17658
CABIN1 ENSG00000099991	0.605085	1.31108	1.58816	0.975659	0.898781	0.550506	2.18711	0.543862	0.928431	0.963035
CABLES1 ENSG00000134508	0.696085	0.595669	0.974969	0.316325	0.368324	1.66053	0.670435	0.484649	1.41711	0.341714
CABLES2 ENSG00000149679	0.787044	0.85346	0.883837	0.911109	0.736482	0.610169	0.607638	0.863829	0.543307	1.45802
CABP1 ENSG00000157782	0.626876	1.97645	0.559183	0.629727	0.573092	0.777026	0.817835	0.383076	1.17343	1.05853
CABP4 ENSG00000175544	0.740178	0.864999	0.793912	0.924365	0.701438	0.834344	0.516523	0.246965	1.29712	0.534374
CABYR ENSG00000154040	1.41164	1.00594	0.527287	0.891843	0.56305	0.895522	0.689235	0.533447	1.18067	1.20066
CACFD1 ENSG00000160325	0.573077	0.712379	0.773838	0.780383	1.14814	0.336586	0.486792	1.35803	1.10039	1.07926
CACHD1 ENSG00000158966	0.873359	0.43712	0.553871	0.698396	0.919016	0.89273	0.724997	0.539188	0.823818	0.616541
CACNA1A ENSG00000141837	0.756012	1.39552	1.37134	0.653823	0.863062	0.288902	1.27987	0.658812	1.10037	2.05891
CACNA1B ENSG00000148408	1.2343	1.15587	1.14158	0.666652	0.898744	0.7693	0.713556	1.18953	0.670242	1.37444
CACNA1C ENSG00000151067	0.854558	1.07159	0.372052	1.16264	0.487438	1.01543	0.827184	0.631057	1.07298	0.646721
CACNA1D ENSG00000157388	0.650857	1.09081	0.728168	0.949254	1.25939	0.889592	0.707205	1.28877	0.720031	0.646227
CACNA1F ENSG00000102001	1.01693	0.761357	1.04976	1.40737	0.65994	0.906633	0.473166	1.07606	0.93084	0.881882
CACNA1G ENSG00000006283	0.685854	1.1148	0.708422	0.990564	1.16691	0.703815	1.36177	0.834196	0.414109	0.53958
CACNA1H ENSG00000196557	0.415116	0.479185	0.678299	0.693981	1.35656	0.843347	0.649372	0.996915	0.312729	1.06794
CACNA1I ENSG00000100346	1.44402	1.34101	0.490283	0.446974	0.993463	1.48774	1.09071	0.831376	0.55454	0.748481
CACNA2D1 ENSG00000153956	0.928683	1.25356	0.785626	0.45363	0.544664	0.407191	0.555193	1.43811	1.10257	0.962248
CACNA2D2 ENSG00000007402	0.926353	0.604772	0.742186	0.524602	0.625819	0.923776	0.781566	0.872986	1.20475	0.507516
CACNA2D3 ENSG00000157445	0.881277	0.321937	0.948287	0.488527	0.478663	0.668264	0.714416	1.37467	0.485457	0.474856
CACNA2D4 ENSG00000151062	0.772089	0.930493	0.860765	1.86635	0.551369	0.84978	0.516955	0.769789	0.855374	1.02269
CACNB1 ENSG00000067191	0.56559	0.818553	1.22215	0.687999	0.953915	0.680946	1.5144	1.07114	0.431903	1.53572
CACNB2 ENSG00000165995	0.725587	1.10403	0.896326	1.30259	0.686872	1.03459	1.12861	0.515791	0.479839	1.47125
CACNB3 ENSG00000167535	1.12146	1.22754	1.18973	1.09165	2.24212	1.6023	0.794938	0.403127	1.12463	0.691204
CACNB4 ENSG00000182389	0.77517	0.344282	0.585551	0.442684	0.63541	0.67902	0.72724	0.856038	1.37778	0.923309
CACNG1 ENSG00000108878	0.666903	0.457107	0.513063	0.628494	0.488367	0.535516	0.699646	0.575364	0.828072	0.57329
CACNG4 ENSG00000075461	1.05571	1.05215	1.61261	1.04714	0.953352	0.649349	1.716	1.04948	0.738009	1.08526
CACNG8 ENSG00000142408	0.547508	0.252025	0.526281	0.673684	1.1441	1.78879	0.485313	0.507954	0.50226	0.950397
CACTIN ENSG00000105298	0.411018	0.710747	0.827709	0.753515	1.25733	1.6272	1.0163	0.519272	1.7567	1.03306
CACUL1 ENSG00000151893	0.877419	1.2683	0.914078	0.699201	0.724749	1.50851	0.997438	0.953921	0.547674	0.446838
CACYBP ENSG00000116161	0.795506	0.985648	0.874092	1.10827	1.16569	1.17414	0.864512	0.840948	1.38279	0.793912
CAD ENSG00000084774	1.30393	1.01746	1.17804	0.88681	0.940875	1.07782	0.487385	1.71002	1.26914	0.910371
CADM1 ENSG00000182985	0.405784	1.37792	1.13602	0.642696	0.88315	0.381217	0.561968	1.39938	0.626395	1.19601
CADM2 ENSG00000175161	1.17032	1.20282	1.2164	0.222856	0.491445	0.634291	0.586253	0.948246	0.813141	0.425005
CADM3 ENSG00000162706	0.771567	0.888632	1.09207	0.928747	0.850246	0.870932	0.37655	1.08316	1.15137	0.990681
CADM4 ENSG00000105767	1.18768	1.40926	0.74953	0.926164	0.719302	0.760024	0.663833	0.740989	0.686546	1.32494
CADPS ENSG00000163618	0.449582	0.907989	1.32676	0.95609	0.958716	0.626834	0.570769	1.34597	0.604006	0.824214
CADPS2 ENSG00000081803	1.07024	1.61469	1.19793	1.17404	1.18631	0.758625	1.08184	1.08863	0.774069	0.636986
CALB2 ENSG00000172137	1.67911	0.494759	1.49402	0.673013	1.38329	1.01388	1.23856	0.472513	0.665006	0.854827
CALCOCO1 ENSG00000012822	0.895522	0.424177	1.16441	0.559716	0.783763	1.2088	0.502501	0.544436	0.417949	1.11903
CALCOCO2 ENSG00000136436	0.984363	1.13426	0.6441	0.836212	0.592657	0.834229	0.948483	1.53002	0.882518	0.763215
CALCRL ENSG00000064989	0.771983	1.14606	0.708433	0.432686	1.144	0.897683	1.62433	0.86998	1.15442	0.641408
CALD1 ENSG00000122786	0.752139	1.08516	1.30369	0.940991	0.574212	0.962147	0.768421	0.696114	0.690853	1.19537
CALHM2 ENSG00000138172	0.808889	0.419727	0.725881	0.839226	0.605168	0.823868	1.70495	0.498965	1.00427	0.78313
CALM1 ENSG00000198668	1.47232	0.669061	0.997872	1.18629	0.579788	0.746635	0.564981	0.343023	0.999102	0.563004
CALM2 ENSG00000143933	0.959623	0.646152	0.56377	1.45408	1.22113	0.494148	0.70219	1.04722	0.787412	1.08977
CALM3 ENSG00000160014	1.25394	0.916805	0.983325	0.465168	0.738936	0.555747	1.1342	0.595415	0.635193	0.604911
CALML3 ENSG00000178363	0.693143	0.989479	0.738227	0.995547	0.902645	0.879365	0.836959	0.796677	0.678476	0.857866
CALML4 ENSG00000129007	0.79555	0.653073	0.872381	0.735163	1.03183	0.249013	0.52728	1.50342	0.864771	1.28158
CALML6 ENSG00000169885	0.505133	1.1801	1.04193	0.796586	0.72599	1.17578	0.892162	0.613832	0.434065	0.617974
CALN1 ENSG00000183166	1.26071	0.670535	0.400298	1.13988	1.02802	0.777676	1.1908	0.653892	1.14698	1.24317
CALR ENSG00000179218	0.541323	1.08628	0.768758	1.48312	0.951769	1.4824	1.35393	1.35914	0.827956	0.504063
CALU ENSG00000128595	1.25999	1.1185	1.42224	0.662224	1.00191	1.22431	0.946785	1.20451	1.26597	1.89612
CALY ENSG00000130643	0.699814	0.664121	0.628716	0.798449	0.613996	0.921286	0.586804	0.707658	1.02733	0.558238
CAMK1 ENSG00000134072	1.14956	0.903424	1.4821	0.482287	0.660125	0.741152	1.04855	1.23127	0.906175	0.903722
CAMK1D ENSG00000183049	0.831367	0.807134	0.489414	0.716519	1.20224	1.13155	0.490816	0.469935	1.18867	1.103
CAMK1G ENSG00000008118	0.641085	0.657741	0.641891	0.76184	0.792428	0.691732	1.07285	0.610176	1.01362	0.719763
CAMK2A ENSG00000070808	0.84293	1.28345	0.768247	0.759555	0.729826	1.49381	0.660941	0.598944	0.432622	1.44715
CAMK2B ENSG00000058404	1.02105	1.178	0.94532	0.853461	0.810716	0.841748	0.354731	0.974885	0.618618	1.16182
CAMK2D ENSG00000145349	0.835888	0.631696	1.60059	0.598728	1.04374	0.782669	1.05116	0.632827	1.18614	0.779199
CAMK2G ENSG00000148660	0.929308	1.44837	0.674707	0.539776	0.790631	1.01488	0.627097	0.545619	0.85559	0.577097
CAMK2N1 ENSG00000162545	0.612443	1.01973	1.132	0.89173	1.14409	1.29825	1.63395	1.16899	1.04688	0.634961
CAMK2N2 ENSG00000163888	0.72386	0.951357	0.875804	1.17689	0.416694	0.335547	0.721739	0.945527	1.18473	0.761773
CAMK4 ENSG00000152495	0.981043	0.378247	0.755445	1.3075	0.696574	0.925389	1.07579	1.10175	1.5301	0.49395
CAMKK1 ENSG00000004660	1.47055	0.637837	0.904476	1.44796	0.343091	0.650068	0.762192	1.41102	0.888953	0.809349
CAMKK2 ENSG00000110931	1.24742	1.0395	1.27568	1.0323	1.38793	1.13187	0.666924	0.526102	0.6737	0.515662
CAMKMT ENSG00000143919	0.86863	0.628326	0.900037	0.690839	0.738187	1.1503	1.34173	0.440275	0.836166	1.35987
CAMLG ENSG00000164615	0.867597	0.646008	0.513822	1.15087	0.844802	0.459736	0.511331	0.538274	0.777449	1.38532
CAMP ENSG00000164047	0.48965	0.988983	0.517598	1.58477	0.673511	0.836715	1.12665	0.878657	0.984179	0.764341
CAMSAP1 ENSG00000130559	1.05293	0.741995	1.00993	1.32755	1.39334	0.751745	1.77889	0.933644	0.467753	0.547146
CAMSAP2 ENSG00000118200	1.21409	1.17512	0.649799	1.04956	0.512788	0.774223	0.755179	0.888929	0.723442	0.576225
CAMSAP3 ENSG00000076826	0.418702	0.621881	0.704461	0.522479	0.971031	1.00081	0.774323	1.27301	0.571012	1.20366
CAMTA1 ENSG00000171735	0.662985	0.76656	0.712014	1.43619	0.732201	1.3897	0.796056	1.12751	0.575017	0.702348
CAMTA2 ENSG00000108509	1.22176	0.901589	0.821841	0.993535	1.29815	1.0247	1.29895	1.30267	1.23493	1.73532
CAND1 ENSG00000111530	0.598418	1.47238	0.657422	0.308224	1.59722	0.314134	0.839322	0.475555	0.752953	1.07452
CAND2 ENSG00000144712	1.19459	1.13993	0.517947	1.01145	0.617503	1.10357	1.07799	0.323203	0.952405	0.755415
CANT1 ENSG00000171302	0.478918	1.03734	1.35337	1.54472	0.885015	0.67228	1.69938	0.729606	0.644116	0.628138
CANX ENSG00000127022	0.638046	0.900908	0.557331	0.937196	1.0962	0.733568	0.465613	0.748537	1.30469	0.51549
CAP1 ENSG00000131236	0.387316	0.960071	0.781842	1.24541	1.07476	1.34383	0.996388	0.477523	1.38342	0.714908
CAP2 ENSG00000112186	0.482058	0.921635	1.19858	0.871155	1.37481	1.12394	0.401513	1.21402	1.23315	0.84263
CAPG ENSG00000042493	0.377292	0.743938	1.66585	1.28431	0.723329	0.356832	1.33154	0.930157	0.536914	0.909539
CAPN1 ENSG00000014216	1.34706	0.653115	0.394108	0.698589	0.713917	1.31108	0.958254	1.00557	1.30866	0.999348
CAPN10 ENSG00000142330	0.795056	0.951821	1.46099	1.00264	1.2685	1.24601	1.37916	0.809966	0.586944	0.552607
CAPN11 ENSG00000137225	0.256733	0.588293	0.675817	1.3169	0.366026	1.14081	0.657608	0.268277	1.14489	0.720436
CAPN12 ENSG00000182472	0.634893	1.58716	0.299547	0.829945	0.84286	1.05179	0.526154	0.806012	0.848293	1.01184
CAPN13 ENSG00000162949	0.529662	0.271599	0.36734	0.557232	1.02321	1.38882	1.41061	0.557757	0.646829	0.325724
CAPN14 ENSG00000214711	0.766675	0.580484	1.08447	0.843698	0.889064	0.687832	0.565248	0.519526	1.09139	0.482685
CAPN15 ENSG00000103326	1.35588	1.43433	0.993204	0.528875	1.29631	0.843343	1.61712	0.628309	1.49576	0.727749
CAPN2 ENSG00000162909	0.848974	0.68813	1.27278	1.50606	0.553387	1.18937	0.624254	0.912773	0.394053	0.460644
CAPN3 ENSG00000092529	1.33181	0.929933	0.606952	0.272434	0.937907	0.519968	0.610086	0.351004	0.86464	0.556079
CAPN5 ENSG00000149260	1.02447	1.32629	1.10985	0.522423	1.27921	2.31593	0.545018	0.91659	1.15835	1.05458
CAPN6 ENSG00000077274	0.668167	0.677209	0.589454	0.656541	0.698025	0.856594	1.09983	0.675551	0.608854	0.926366
CAPN7 ENSG00000131375	1.43194	0.824865	0.319667	0.524634	0.871901	1.41906	1.02135	0.511064	0.829616	1.24228
CAPN8 ENSG00000203697	0.65867	1.27742	0.907776	0.654002	0.670433	0.630731	0.740646	0.70153	1.261	1.25517
CAPN9 ENSG00000135773	0.383665	0.520989	0.331937	1.40176	0.691388	0.646035	0.97566	1.21151	0.536554	0.528866
CAPNS1 ENSG00000126247	1.38224	1.08405	0.968911	1.21306	1.06205	1.20803	0.75094	0.703226	0.605469	0.693532
CAPNS2 ENSG00000256812	0.636834	0.728929	0.391536	0.843429	0.815825	1.44563	0.864255	1.06073	0.785897	0.486698
CAPRIN1 ENSG00000135387	0.528291	0.609572	0.499079	1.12383	0.515665	1.01744	1.28141	0.627324	1.40598	1.14865
CAPRIN2 ENSG00000110888	0.726367	0.947097	0.647884	0.553186	1.33772	0.294408	0.334254	1.15266	0.854134	0.797551
CAPS ENSG00000105519	1.25294	0.784148	0.639592	0.668404	1.09771	0.619752	0.966081	0.688608	0.878594	0.651356
CAPS2 ENSG00000180881	0.688713	0.996126	0.651905	1.02623	0.874988	1.05773	0.386411	0.938872	0.679318	1.58346
CAPSL ENSG00000152611	0.58006	1.04486	0.825629	0.660729	0.442057	0.527953	0.940147	0.733871	1.145	0.208762
CAPZA1 ENSG00000116489	1.31498	1.33491	0.775411	0.647897	1.22406	1.48928	1.54596	1.76925	0.924289	0.723987
CAPZA2 ENSG00000198898	0.596671	0.819333	0.731208	1.29815	0.725314	1.49306	0.547159	1.13228	1.57057	0.632801
CAPZB ENSG00000077549	0.863647	0.679012	1.16863	0.903219	1.91831	1.22149	1.28006	1.20871	1.35648	1.07241
CARD10 ENSG00000100065	0.460261	0.938946	0.85877	0.246146	1.2383	0.752383	1.52038	0.636144	1.15552	0.489564
CARD11 ENSG00000198286	1.52571	1.74598	0.859855	1.06265	0.566189	0.714603	0.519342	0.592906	0.642292	0.756865
CARD14 ENSG00000141527	0.545128	0.653404	0.443698	0.56602	0.346505	0.381453	0.77698	0.77262	1.48758	0.972675
CARD16 ENSG00000204397	1.1917	0.876845	0.647633	0.737844	1.19568	1.42846	0.831831	0.526694	1.12983	0.624853
CARD19 ENSG00000165233	0.857584	1.23879	1.35126	0.853908	1.23768	0.695287	0.613766	1.03668	0.632772	0.905361
CARD6 ENSG00000132357	0.682075	0.848448	1.38778	1.3922	0.361566	0.615691	0.530639	0.811047	0.654657	0.816367
CARD8 ENSG00000105483	1.72086	1.66579	1.33044	1.56751	1.32241	0.947265	0.740811	0.788357	0.904734	0.997397
[truncated: 13,579 more rows]
