# Supplementary material for: Spatial maps of prostate cancer transcriptomes reveal an unexplored landscape of heterogeneity
Source: Nat Commun. 2018 Jun 20;9:2419. doi: 10.1038/s41467-018-04724-5 (PMC6010471; doi:10.1038/s41467-018-04724-5)
Supplement: Supplementary file 4 — Supplementary Data 1 [file 41467_2018_4724_MOESM4_ESM.zip › Supplementary Dataset 1/README]

Description of the contents and meaning of the files in this directory.


A file with the command line output of the de-convolution program:
log.txt

There are several PDF file that contain plots.

Expected expression of the 50 highest-expressed genes in each factor.
The first ten pages correspond to the ten factors' expectation across all
samples, and following that are groups of ten pages for each of the experiments:
top-genes.pdf

Factor activity maps and corresponding color scale bar:
joint-mix-profiles-rel-common-scale-matrix.pdf
joint-mix-profiles-rel-common-scale-matrix-colorbar.pdf

t-SNE summary of the factor activity maps:
joint-mix-dimensionality-reduction-tSNE-matrix.pdf

The remaining are parameter files resulting from running the de-convolution
program:

There are files that pertain to experiment-local variables and statistics.
Collectively, they are identified by the experimentXXXX- prefix, where XXXX
gives the index of the experiment they pertain to.

The following files contains numbers of reads observed for each gene and spot,
for each experiment:
experimentXXX-counts.tsv

The following files contains numbers of reads observed for each gene or spot,
summed over all experiments:
contributions_gene.tsv

The following files contain numbers of reads observed for each gene or spot,
in each individual experiment:
experimentXXXX-contributions_gene.tsv
experimentXXXX-contributions_spot.tsv

The following files contain numbers of reads attributed to the different factors
for each gene or spot, over all experiments, and individually for each
experiment:
contributions_gene_type.tsv
experimentXXXX-contributions_gene_type.tsv
experimentXXXX-contributions_spot_type.tsv

These files give the activities of the various factors in each spot:
experimentXXXX-mix-hiergamma.tsv
experimentXXXX-mix-hiergamma_prior-r.tsv
experimentXXXX-mix-hiergamma_prior-p.tsv

These files give the (global and experiment-local) gene expression profiles of
the various factors for each gene:
feature-gamma.tsv
feature-gamma_prior-r.tsv
feature-gamma_prior-p.tsv
experimentXXXX-feature-gamma.tsv
experimentXXXX-feature-gamma_prior-r.tsv
experimentXXXX-feature-gamma_prior-p.tsv

These files give the experiment-local gene expression baseline for each gene:
experimentXXXX-baselinefeature-gamma.tsv
experimentXXXX-baselinefeature-gamma_prior-r.tsv
experimentXXXX-baselinefeature-gamma_prior-p.tsv

This file gives the spot scaling parameters:
experimentXXXX-spot-scaling.tsv

These files give the numbers of reads expected for each gene
expected-features.tsv
experimentXXXX-expected-features.tsv
experimentXXXX-expected-mix.tsv
