# Supplementary material for: Spatial maps of prostate cancer transcriptomes reveal an unexplored landscape of heterogeneity
Source: Nat Commun. 2018 Jun 20;9:2419. doi: 10.1038/s41467-018-04724-5 (PMC6010471; doi:10.1038/s41467-018-04724-5)
Supplement: Supplementary file 4 — Supplementary Data 1 [file 41467_2018_4724_MOESM4_ESM.zip › Supplementary Dataset 1/experiment0000-feature-gamma.tsv]

	Factor 1	Factor 2	Factor 3	Factor 4	Factor 5	Factor 6	Factor 7	Factor 8	Factor 9	Factor 10
A1BG ENSG00000121410	1	1	1	1	1	1	1	1	1	1
A2M ENSG00000175899	1	1	1	1	1	1	1	1	1	1
A2ML1 ENSG00000166535	1	1	1	1	1	1	1	1	1	1
A4GALT ENSG00000128274	1	1	1	1	1	1	1	1	1	1
AAAS ENSG00000094914	1	1	1	1	1	1	1	1	1	1
AACS ENSG00000081760	1	1	1	1	1	1	1	1	1	1
AADACL2 ENSG00000197953	1	1	1	1	1	1	1	1	1	1
AADAT ENSG00000109576	1	1	1	1	1	1	1	1	1	1
AAED1 ENSG00000158122	1	1	1	1	1	1	1	1	1	1
AAGAB ENSG00000103591	1	1	1	1	1	1	1	1	1	1
AAK1 ENSG00000115977	1	1	1	1	1	1	1	1	1	1
AAMDC ENSG00000087884	1	1	1	1	1	1	1	1	1	1
AAMP ENSG00000127837	1	1	1	1	1	1	1	1	1	1
AAR2 ENSG00000131043	1	1	1	1	1	1	1	1	1	1
AARD ENSG00000205002	1	1	1	1	1	1	1	1	1	1
AARS ENSG00000090861	1	1	1	1	1	1	1	1	1	1
AARSD1 ENSG00000266967	1	1	1	1	1	1	1	1	1	1
AASDH ENSG00000157426	1	1	1	1	1	1	1	1	1	1
AASDHPPT ENSG00000149313	1	1	1	1	1	1	1	1	1	1
AASS ENSG00000008311	1	1	1	1	1	1	1	1	1	1
AATF ENSG00000275700	1	1	1	1	1	1	1	1	1	1
AATK ENSG00000181409	1	1	1	1	1	1	1	1	1	1
AATK-AS1 ENSG00000225180	1	1	1	1	1	1	1	1	1	1
ABAT ENSG00000183044	1	1	1	1	1	1	1	1	1	1
ABC13-47488600E17.1 ENSG00000283199	1	1	1	1	1	1	1	1	1	1
ABC13-47656900H15.1 ENSG00000283566	1	1	1	1	1	1	1	1	1	1
ABCA1 ENSG00000165029	1	1	1	1	1	1	1	1	1	1
ABCA10 ENSG00000154263	1	1	1	1	1	1	1	1	1	1
ABCA12 ENSG00000144452	1	1	1	1	1	1	1	1	1	1
ABCA2 ENSG00000107331	1	1	1	1	1	1	1	1	1	1
ABCA3 ENSG00000167972	1	1	1	1	1	1	1	1	1	1
ABCA4 ENSG00000198691	1	1	1	1	1	1	1	1	1	1
ABCA5 ENSG00000154265	1	1	1	1	1	1	1	1	1	1
ABCA6 ENSG00000154262	1	1	1	1	1	1	1	1	1	1
ABCA7 ENSG00000064687	1	1	1	1	1	1	1	1	1	1
ABCA8 ENSG00000141338	1	1	1	1	1	1	1	1	1	1
ABCA9 ENSG00000154258	1	1	1	1	1	1	1	1	1	1
ABCB1 ENSG00000085563	1	1	1	1	1	1	1	1	1	1
ABCB10 ENSG00000135776	1	1	1	1	1	1	1	1	1	1
ABCB11 ENSG00000073734	1	1	1	1	1	1	1	1	1	1
ABCB4 ENSG00000005471	1	1	1	1	1	1	1	1	1	1
ABCB5 ENSG00000004846	1	1	1	1	1	1	1	1	1	1
ABCB6 ENSG00000115657	1	1	1	1	1	1	1	1	1	1
ABCB7 ENSG00000131269	1	1	1	1	1	1	1	1	1	1
ABCB8 ENSG00000197150	1	1	1	1	1	1	1	1	1	1
ABCB9 ENSG00000150967	1	1	1	1	1	1	1	1	1	1
ABCC1 ENSG00000103222	1	1	1	1	1	1	1	1	1	1
ABCC10 ENSG00000124574	1	1	1	1	1	1	1	1	1	1
ABCC11 ENSG00000121270	1	1	1	1	1	1	1	1	1	1
ABCC12 ENSG00000140798	1	1	1	1	1	1	1	1	1	1
ABCC2 ENSG00000023839	1	1	1	1	1	1	1	1	1	1
ABCC3 ENSG00000108846	1	1	1	1	1	1	1	1	1	1
ABCC4 ENSG00000125257	1	1	1	1	1	1	1	1	1	1
ABCC5 ENSG00000114770	1	1	1	1	1	1	1	1	1	1
ABCC6 ENSG00000091262	1	1	1	1	1	1	1	1	1	1
ABCC8 ENSG00000006071	1	1	1	1	1	1	1	1	1	1
ABCC9 ENSG00000069431	1	1	1	1	1	1	1	1	1	1
ABCD1 ENSG00000101986	1	1	1	1	1	1	1	1	1	1
ABCD3 ENSG00000117528	1	1	1	1	1	1	1	1	1	1
ABCD4 ENSG00000119688	1	1	1	1	1	1	1	1	1	1
ABCE1 ENSG00000164163	1	1	1	1	1	1	1	1	1	1
ABCF1 ENSG00000204574	1	1	1	1	1	1	1	1	1	1
ABCF2 ENSG00000033050	1	1	1	1	1	1	1	1	1	1
ABCF3 ENSG00000161204	1	1	1	1	1	1	1	1	1	1
ABCG1 ENSG00000160179	1	1	1	1	1	1	1	1	1	1
ABCG2 ENSG00000118777	1	1	1	1	1	1	1	1	1	1
ABCG4 ENSG00000172350	1	1	1	1	1	1	1	1	1	1
ABHD1 ENSG00000143994	1	1	1	1	1	1	1	1	1	1
ABHD10 ENSG00000144827	1	1	1	1	1	1	1	1	1	1
ABHD11 ENSG00000106077	1	1	1	1	1	1	1	1	1	1
ABHD12 ENSG00000100997	1	1	1	1	1	1	1	1	1	1
ABHD13 ENSG00000139826	1	1	1	1	1	1	1	1	1	1
ABHD14A ENSG00000248487	1	1	1	1	1	1	1	1	1	1
ABHD14A-ACY1 ENSG00000114786	1	1	1	1	1	1	1	1	1	1
ABHD14B ENSG00000114779	1	1	1	1	1	1	1	1	1	1
ABHD15 ENSG00000168792	1	1	1	1	1	1	1	1	1	1
ABHD16A ENSG00000204427	1	1	1	1	1	1	1	1	1	1
ABHD17A ENSG00000129968	1	1	1	1	1	1	1	1	1	1
ABHD17B ENSG00000107362	1	1	1	1	1	1	1	1	1	1
ABHD17C ENSG00000136379	1	1	1	1	1	1	1	1	1	1
ABHD18 ENSG00000164074	1	1	1	1	1	1	1	1	1	1
ABHD2 ENSG00000140526	1	1	1	1	1	1	1	1	1	1
ABHD3 ENSG00000158201	1	1	1	1	1	1	1	1	1	1
ABHD4 ENSG00000100439	1	1	1	1	1	1	1	1	1	1
ABHD5 ENSG00000011198	1	1	1	1	1	1	1	1	1	1
ABHD6 ENSG00000163686	1	1	1	1	1	1	1	1	1	1
ABHD8 ENSG00000127220	1	1	1	1	1	1	1	1	1	1
ABI1 ENSG00000136754	1	1	1	1	1	1	1	1	1	1
ABI2 ENSG00000138443	1	1	1	1	1	1	1	1	1	1
ABI3 ENSG00000108798	1	1	1	1	1	1	1	1	1	1
ABI3BP ENSG00000154175	1	1	1	1	1	1	1	1	1	1
ABL1 ENSG00000097007	1	1	1	1	1	1	1	1	1	1
ABL2 ENSG00000143322	1	1	1	1	1	1	1	1	1	1
ABLIM1 ENSG00000099204	1	1	1	1	1	1	1	1	1	1
ABLIM2 ENSG00000163995	1	1	1	1	1	1	1	1	1	1
ABLIM3 ENSG00000173210	1	1	1	1	1	1	1	1	1	1
ABO ENSG00000175164	1	1	1	1	1	1	1	1	1	1
ABR ENSG00000159842	1	1	1	1	1	1	1	1	1	1
ABRACL ENSG00000146386	1	1	1	1	1	1	1	1	1	1
ABT1 ENSG00000146109	1	1	1	1	1	1	1	1	1	1
ABTB1 ENSG00000114626	1	1	1	1	1	1	1	1	1	1
ABTB2 ENSG00000166016	1	1	1	1	1	1	1	1	1	1
AC004381.6 ENSG00000005189	1	1	1	1	1	1	1	1	1	1
AC004754.3 ENSG00000269881	1	1	1	1	1	1	1	1	1	1
AC005480.1 ENSG00000279461	1	1	1	1	1	1	1	1	1	1
AC006116.20 ENSG00000267710	1	1	1	1	1	1	1	1	1	1
AC006386.1 ENSG00000279115	1	1	1	1	1	1	1	1	1	1
AC006994.3 ENSG00000279317	1	1	1	1	1	1	1	1	1	1
AC008522.1 ENSG00000279232	1	1	1	1	1	1	1	1	1	1
AC009014.3 ENSG00000271824	1	1	1	1	1	1	1	1	1	1
AC010731.4 ENSG00000235118	1	1	1	1	1	1	1	1	1	1
AC012005.1 ENSG00000279274	1	1	1	1	1	1	1	1	1	1
AC012005.2 ENSG00000279287	1	1	1	1	1	1	1	1	1	1
AC013461.1 ENSG00000091436	1	1	1	1	1	1	1	1	1	1
AC016549.1 ENSG00000281325	1	1	1	1	1	1	1	1	1	1
AC016577.1 ENSG00000279646	1	1	1	1	1	1	1	1	1	1
AC018512.1 ENSG00000279808	1	1	1	1	1	1	1	1	1	1
AC025335.1 ENSG00000179859	1	1	1	1	1	1	1	1	1	1
AC055866.1 ENSG00000281079	1	1	1	1	1	1	1	1	1	1
AC069063.2 ENSG00000279380	1	1	1	1	1	1	1	1	1	1
AC073657.1 ENSG00000279937	1	1	1	1	1	1	1	1	1	1
AC074033.1 ENSG00000281137	1	1	1	1	1	1	1	1	1	1
AC090498.1 ENSG00000279483	1	1	1	1	1	1	1	1	1	1
AC104304.4 ENSG00000283473	1	1	1	1	1	1	1	1	1	1
AC105052.1 ENSG00000279168	1	1	1	1	1	1	1	1	1	1
AC109486.1 ENSG00000280447	1	1	1	1	1	1	1	1	1	1
AC109829.1 ENSG00000233438	1	1	1	1	1	1	1	1	1	1
AC110615.1 ENSG00000279909	1	1	1	1	1	1	1	1	1	1
AC113404.1 ENSG00000254893	1	1	1	1	1	1	1	1	1	1
AC131097.4 ENSG00000216921	1	1	1	1	1	1	1	1	1	1
AC138969.4 ENSG00000183889	1	1	1	1	1	1	1	1	1	1
AC241377.1 ENSG00000281741	1	1	1	1	1	1	1	1	1	1
AC241585.1 ENSG00000281571	1	1	1	1	1	1	1	1	1	1
AC243756.1 ENSG00000270339	1	1	1	1	1	1	1	1	1	1
AC245100.1 ENSG00000280649	1	1	1	1	1	1	1	1	1	1
ACAA1 ENSG00000060971	1	1	1	1	1	1	1	1	1	1
ACAA2 ENSG00000167315	1	1	1	1	1	1	1	1	1	1
ACACA ENSG00000278540	1	1	1	1	1	1	1	1	1	1
ACACB ENSG00000076555	1	1	1	1	1	1	1	1	1	1
ACAD10 ENSG00000111271	1	1	1	1	1	1	1	1	1	1
ACAD11 ENSG00000240303	1	1	1	1	1	1	1	1	1	1
ACAD8 ENSG00000151498	1	1	1	1	1	1	1	1	1	1
ACAD9 ENSG00000177646	1	1	1	1	1	1	1	1	1	1
ACADL ENSG00000115361	1	1	1	1	1	1	1	1	1	1
ACADM ENSG00000117054	1	1	1	1	1	1	1	1	1	1
ACADS ENSG00000122971	1	1	1	1	1	1	1	1	1	1
ACADSB ENSG00000196177	1	1	1	1	1	1	1	1	1	1
ACADVL ENSG00000072778	1	1	1	1	1	1	1	1	1	1
ACAN ENSG00000157766	1	1	1	1	1	1	1	1	1	1
ACAP1 ENSG00000072818	1	1	1	1	1	1	1	1	1	1
ACAP2 ENSG00000114331	1	1	1	1	1	1	1	1	1	1
ACAP3 ENSG00000131584	1	1	1	1	1	1	1	1	1	1
ACAT1 ENSG00000075239	1	1	1	1	1	1	1	1	1	1
ACAT2 ENSG00000120437	1	1	1	1	1	1	1	1	1	1
ACBD3 ENSG00000182827	1	1	1	1	1	1	1	1	1	1
ACBD4 ENSG00000181513	1	1	1	1	1	1	1	1	1	1
ACBD5 ENSG00000107897	1	1	1	1	1	1	1	1	1	1
ACBD6 ENSG00000230124	1	1	1	1	1	1	1	1	1	1
ACCS ENSG00000110455	1	1	1	1	1	1	1	1	1	1
ACD ENSG00000102977	1	1	1	1	1	1	1	1	1	1
ACE ENSG00000159640	1	1	1	1	1	1	1	1	1	1
ACE2 ENSG00000130234	1	1	1	1	1	1	1	1	1	1
ACER1 ENSG00000167769	1	1	1	1	1	1	1	1	1	1
ACER2 ENSG00000177076	1	1	1	1	1	1	1	1	1	1
ACER3 ENSG00000078124	1	1	1	1	1	1	1	1	1	1
ACHE ENSG00000087085	1	1	1	1	1	1	1	1	1	1
ACIN1 ENSG00000100813	1	1	1	1	1	1	1	1	1	1
ACKR1 ENSG00000213088	1	1	1	1	1	1	1	1	1	1
ACKR2 ENSG00000144648	1	1	1	1	1	1	1	1	1	1
ACKR3 ENSG00000144476	1	1	1	1	1	1	1	1	1	1
ACLY ENSG00000131473	1	1	1	1	1	1	1	1	1	1
ACO1 ENSG00000122729	1	1	1	1	1	1	1	1	1	1
ACO2 ENSG00000100412	1	1	1	1	1	1	1	1	1	1
ACOT1 ENSG00000184227	1	1	1	1	1	1	1	1	1	1
ACOT11 ENSG00000162390	1	1	1	1	1	1	1	1	1	1
ACOT12 ENSG00000172497	1	1	1	1	1	1	1	1	1	1
ACOT13 ENSG00000112304	1	1	1	1	1	1	1	1	1	1
ACOT2 ENSG00000119673	1	1	1	1	1	1	1	1	1	1
ACOT4 ENSG00000177465	1	1	1	1	1	1	1	1	1	1
ACOT7 ENSG00000097021	1	1	1	1	1	1	1	1	1	1
ACOT8 ENSG00000101473	1	1	1	1	1	1	1	1	1	1
ACOT9 ENSG00000123130	1	1	1	1	1	1	1	1	1	1
ACOX1 ENSG00000161533	1	1	1	1	1	1	1	1	1	1
ACOX2 ENSG00000168306	1	1	1	1	1	1	1	1	1	1
ACOX3 ENSG00000087008	1	1	1	1	1	1	1	1	1	1
ACOXL ENSG00000153093	1	1	1	1	1	1	1	1	1	1
ACP1 ENSG00000143727	1	1	1	1	1	1	1	1	1	1
ACP2 ENSG00000134575	1	1	1	1	1	1	1	1	1	1
ACP5 ENSG00000102575	1	1	1	1	1	1	1	1	1	1
ACP6 ENSG00000162836	1	1	1	1	1	1	1	1	1	1
ACP7 ENSG00000183760	1	1	1	1	1	1	1	1	1	1
ACPP ENSG00000014257	1	1	1	1	1	1	1	1	1	1
ACPT ENSG00000142513	1	1	1	1	1	1	1	1	1	1
ACR ENSG00000100312	1	1	1	1	1	1	1	1	1	1
ACRBP ENSG00000111644	1	1	1	1	1	1	1	1	1	1
ACRC ENSG00000147174	1	1	1	1	1	1	1	1	1	1
ACSBG1 ENSG00000103740	1	1	1	1	1	1	1	1	1	1
ACSF2 ENSG00000167107	1	1	1	1	1	1	1	1	1	1
ACSF3 ENSG00000176715	1	1	1	1	1	1	1	1	1	1
ACSL1 ENSG00000151726	1	1	1	1	1	1	1	1	1	1
ACSL3 ENSG00000123983	1	1	1	1	1	1	1	1	1	1
ACSL4 ENSG00000068366	1	1	1	1	1	1	1	1	1	1
ACSL5 ENSG00000197142	1	1	1	1	1	1	1	1	1	1
ACSL6 ENSG00000164398	1	1	1	1	1	1	1	1	1	1
ACSM1 ENSG00000166743	1	1	1	1	1	1	1	1	1	1
ACSM2B ENSG00000066813	1	1	1	1	1	1	1	1	1	1
ACSM3 ENSG00000005187	1	1	1	1	1	1	1	1	1	1
ACSM5 ENSG00000183549	1	1	1	1	1	1	1	1	1	1
ACSS1 ENSG00000154930	1	1	1	1	1	1	1	1	1	1
ACSS2 ENSG00000131069	1	1	1	1	1	1	1	1	1	1
ACSS3 ENSG00000111058	1	1	1	1	1	1	1	1	1	1
ACTA1 ENSG00000143632	1	1	1	1	1	1	1	1	1	1
ACTA2 ENSG00000107796	1	1	1	1	1	1	1	1	1	1
ACTB ENSG00000075624	1	1	1	1	1	1	1	1	1	1
ACTBL2 ENSG00000169067	1	1	1	1	1	1	1	1	1	1
ACTC1 ENSG00000159251	1	1	1	1	1	1	1	1	1	1
ACTG1 ENSG00000184009	1	1	1	1	1	1	1	1	1	1
ACTG2 ENSG00000163017	1	1	1	1	1	1	1	1	1	1
ACTL10 ENSG00000182584	1	1	1	1	1	1	1	1	1	1
ACTL6A ENSG00000136518	1	1	1	1	1	1	1	1	1	1
ACTN1 ENSG00000072110	1	1	1	1	1	1	1	1	1	1
ACTN3 ENSG00000248746	1	1	1	1	1	1	1	1	1	1
ACTN4 ENSG00000130402	1	1	1	1	1	1	1	1	1	1
ACTR10 ENSG00000131966	1	1	1	1	1	1	1	1	1	1
ACTR1A ENSG00000138107	1	1	1	1	1	1	1	1	1	1
ACTR1B ENSG00000115073	1	1	1	1	1	1	1	1	1	1
ACTR2 ENSG00000138071	1	1	1	1	1	1	1	1	1	1
ACTR3 ENSG00000115091	1	1	1	1	1	1	1	1	1	1
ACTR3B ENSG00000133627	1	1	1	1	1	1	1	1	1	1
ACTR3C ENSG00000106526	1	1	1	1	1	1	1	1	1	1
ACTR5 ENSG00000101442	1	1	1	1	1	1	1	1	1	1
ACTR6 ENSG00000075089	1	1	1	1	1	1	1	1	1	1
ACTR8 ENSG00000113812	1	1	1	1	1	1	1	1	1	1
ACVR1 ENSG00000115170	1	1	1	1	1	1	1	1	1	1
ACVR1B ENSG00000135503	1	1	1	1	1	1	1	1	1	1
ACVR1C ENSG00000123612	1	1	1	1	1	1	1	1	1	1
ACVR2A ENSG00000121989	1	1	1	1	1	1	1	1	1	1
ACVR2B ENSG00000114739	1	1	1	1	1	1	1	1	1	1
ACVRL1 ENSG00000139567	1	1	1	1	1	1	1	1	1	1
ACY1 ENSG00000243989	1	1	1	1	1	1	1	1	1	1
ACY3 ENSG00000132744	1	1	1	1	1	1	1	1	1	1
ACYP1 ENSG00000119640	1	1	1	1	1	1	1	1	1	1
ACYP2 ENSG00000170634	1	1	1	1	1	1	1	1	1	1
ADA ENSG00000196839	1	1	1	1	1	1	1	1	1	1
ADAD2 ENSG00000140955	1	1	1	1	1	1	1	1	1	1
ADAL ENSG00000168803	1	1	1	1	1	1	1	1	1	1
ADAM10 ENSG00000137845	1	1	1	1	1	1	1	1	1	1
ADAM11 ENSG00000073670	1	1	1	1	1	1	1	1	1	1
ADAM15 ENSG00000143537	1	1	1	1	1	1	1	1	1	1
ADAM17 ENSG00000151694	1	1	1	1	1	1	1	1	1	1
ADAM19 ENSG00000135074	1	1	1	1	1	1	1	1	1	1
ADAM2 ENSG00000104755	1	1	1	1	1	1	1	1	1	1
ADAM20 ENSG00000134007	1	1	1	1	1	1	1	1	1	1
ADAM22 ENSG00000008277	1	1	1	1	1	1	1	1	1	1
ADAM23 ENSG00000114948	1	1	1	1	1	1	1	1	1	1
ADAM28 ENSG00000042980	1	1	1	1	1	1	1	1	1	1
ADAM32 ENSG00000197140	1	1	1	1	1	1	1	1	1	1
ADAM33 ENSG00000149451	1	1	1	1	1	1	1	1	1	1
ADAM8 ENSG00000151651	1	1	1	1	1	1	1	1	1	1
ADAM9 ENSG00000168615	1	1	1	1	1	1	1	1	1	1
ADAMTS1 ENSG00000154734	1	1	1	1	1	1	1	1	1	1
ADAMTS10 ENSG00000142303	1	1	1	1	1	1	1	1	1	1
ADAMTS12 ENSG00000151388	1	1	1	1	1	1	1	1	1	1
ADAMTS13 ENSG00000160323	1	1	1	1	1	1	1	1	1	1
ADAMTS14 ENSG00000138316	1	1	1	1	1	1	1	1	1	1
ADAMTS15 ENSG00000166106	1	1	1	1	1	1	1	1	1	1
ADAMTS17 ENSG00000140470	1	1	1	1	1	1	1	1	1	1
ADAMTS18 ENSG00000140873	1	1	1	1	1	1	1	1	1	1
ADAMTS2 ENSG00000087116	1	1	1	1	1	1	1	1	1	1
ADAMTS3 ENSG00000156140	1	1	1	1	1	1	1	1	1	1
ADAMTS4 ENSG00000158859	1	1	1	1	1	1	1	1	1	1
ADAMTS5 ENSG00000154736	1	1	1	1	1	1	1	1	1	1
ADAMTS7 ENSG00000136378	1	1	1	1	1	1	1	1	1	1
ADAMTS8 ENSG00000134917	1	1	1	1	1	1	1	1	1	1
ADAMTS9 ENSG00000163638	1	1	1	1	1	1	1	1	1	1
ADAMTSL1 ENSG00000178031	1	1	1	1	1	1	1	1	1	1
ADAMTSL2 ENSG00000197859	1	1	1	1	1	1	1	1	1	1
ADAMTSL3 ENSG00000156218	1	1	1	1	1	1	1	1	1	1
ADAMTSL4 ENSG00000143382	1	1	1	1	1	1	1	1	1	1
ADAMTSL5 ENSG00000185761	1	1	1	1	1	1	1	1	1	1
ADAP1 ENSG00000105963	1	1	1	1	1	1	1	1	1	1
ADAP2 ENSG00000184060	1	1	1	1	1	1	1	1	1	1
ADAR ENSG00000160710	1	1	1	1	1	1	1	1	1	1
ADARB1 ENSG00000197381	1	1	1	1	1	1	1	1	1	1
ADARB2 ENSG00000185736	1	1	1	1	1	1	1	1	1	1
ADAT1 ENSG00000065457	1	1	1	1	1	1	1	1	1	1
ADAT2 ENSG00000189007	1	1	1	1	1	1	1	1	1	1
ADAT3 ENSG00000213638	1	1	1	1	1	1	1	1	1	1
ADCK1 ENSG00000063761	1	1	1	1	1	1	1	1	1	1
ADCK2 ENSG00000133597	1	1	1	1	1	1	1	1	1	1
ADCK3 ENSG00000163050	1	1	1	1	1	1	1	1	1	1
ADCK4 ENSG00000123815	1	1	1	1	1	1	1	1	1	1
ADCK5 ENSG00000173137	1	1	1	1	1	1	1	1	1	1
ADCY1 ENSG00000164742	1	1	1	1	1	1	1	1	1	1
ADCY10 ENSG00000143199	1	1	1	1	1	1	1	1	1	1
ADCY2 ENSG00000078295	1	1	1	1	1	1	1	1	1	1
ADCY3 ENSG00000138031	1	1	1	1	1	1	1	1	1	1
ADCY4 ENSG00000129467	1	1	1	1	1	1	1	1	1	1
ADCY5 ENSG00000173175	1	1	1	1	1	1	1	1	1	1
ADCY6 ENSG00000174233	1	1	1	1	1	1	1	1	1	1
ADCY7 ENSG00000121281	1	1	1	1	1	1	1	1	1	1
ADCY9 ENSG00000162104	1	1	1	1	1	1	1	1	1	1
ADCYAP1 ENSG00000141433	1	1	1	1	1	1	1	1	1	1
ADCYAP1R1 ENSG00000078549	1	1	1	1	1	1	1	1	1	1
ADD1 ENSG00000087274	1	1	1	1	1	1	1	1	1	1
ADD3 ENSG00000148700	1	1	1	1	1	1	1	1	1	1
ADGB ENSG00000118492	1	1	1	1	1	1	1	1	1	1
ADGRA2 ENSG00000020181	1	1	1	1	1	1	1	1	1	1
ADGRA3 ENSG00000152990	1	1	1	1	1	1	1	1	1	1
ADGRB1 ENSG00000181790	1	1	1	1	1	1	1	1	1	1
ADGRB2 ENSG00000121753	1	1	1	1	1	1	1	1	1	1
ADGRB3 ENSG00000135298	1	1	1	1	1	1	1	1	1	1
ADGRD1 ENSG00000111452	1	1	1	1	1	1	1	1	1	1
ADGRD2 ENSG00000180264	1	1	1	1	1	1	1	1	1	1
ADGRE1 ENSG00000174837	1	1	1	1	1	1	1	1	1	1
ADGRE2 ENSG00000127507	1	1	1	1	1	1	1	1	1	1
ADGRE3 ENSG00000131355	1	1	1	1	1	1	1	1	1	1
ADGRE5 ENSG00000123146	1	1	1	1	1	1	1	1	1	1
ADGRF5 ENSG00000069122	1	1	1	1	1	1	1	1	1	1
ADGRG1 ENSG00000205336	1	1	1	1	1	1	1	1	1	1
ADGRG2 ENSG00000173698	1	1	1	1	1	1	1	1	1	1
ADGRG3 ENSG00000182885	1	1	1	1	1	1	1	1	1	1
ADGRG4 ENSG00000156920	1	1	1	1	1	1	1	1	1	1
ADGRG5 ENSG00000159618	1	1	1	1	1	1	1	1	1	1
ADGRG6 ENSG00000112414	1	1	1	1	1	1	1	1	1	1
ADGRL1 ENSG00000072071	1	1	1	1	1	1	1	1	1	1
ADGRL2 ENSG00000117114	1	1	1	1	1	1	1	1	1	1
ADGRL3 ENSG00000150471	1	1	1	1	1	1	1	1	1	1
ADGRL4 ENSG00000162618	1	1	1	1	1	1	1	1	1	1
ADGRV1 ENSG00000164199	1	1	1	1	1	1	1	1	1	1
ADH1B ENSG00000196616	1	1	1	1	1	1	1	1	1	1
ADH1C ENSG00000248144	1	1	1	1	1	1	1	1	1	1
ADH5 ENSG00000197894	1	1	1	1	1	1	1	1	1	1
ADH6 ENSG00000172955	1	1	1	1	1	1	1	1	1	1
ADHFE1 ENSG00000147576	1	1	1	1	1	1	1	1	1	1
ADI1 ENSG00000182551	1	1	1	1	1	1	1	1	1	1
ADIPOR1 ENSG00000159346	1	1	1	1	1	1	1	1	1	1
ADIPOR2 ENSG00000006831	1	1	1	1	1	1	1	1	1	1
ADIRF ENSG00000148671	1	1	1	1	1	1	1	1	1	1
ADK ENSG00000156110	1	1	1	1	1	1	1	1	1	1
ADM ENSG00000148926	1	1	1	1	1	1	1	1	1	1
ADM2 ENSG00000128165	1	1	1	1	1	1	1	1	1	1
ADM5 ENSG00000224420	1	1	1	1	1	1	1	1	1	1
ADNP ENSG00000101126	1	1	1	1	1	1	1	1	1	1
ADNP2 ENSG00000101544	1	1	1	1	1	1	1	1	1	1
ADO ENSG00000181915	1	1	1	1	1	1	1	1	1	1
ADORA1 ENSG00000163485	1	1	1	1	1	1	1	1	1	1
ADORA2A ENSG00000128271	1	1	1	1	1	1	1	1	1	1
ADORA2B ENSG00000170425	1	1	1	1	1	1	1	1	1	1
ADORA3 ENSG00000282608	1	1	1	1	1	1	1	1	1	1
ADPGK ENSG00000159322	1	1	1	1	1	1	1	1	1	1
ADPRH ENSG00000144843	1	1	1	1	1	1	1	1	1	1
ADPRHL1 ENSG00000153531	1	1	1	1	1	1	1	1	1	1
ADPRHL2 ENSG00000116863	1	1	1	1	1	1	1	1	1	1
ADPRM ENSG00000170222	1	1	1	1	1	1	1	1	1	1
ADRA1A ENSG00000120907	1	1	1	1	1	1	1	1	1	1
ADRA1D ENSG00000171873	1	1	1	1	1	1	1	1	1	1
ADRA2A ENSG00000150594	1	1	1	1	1	1	1	1	1	1
ADRA2B ENSG00000274286	1	1	1	1	1	1	1	1	1	1
ADRA2C ENSG00000184160	1	1	1	1	1	1	1	1	1	1
ADRB1 ENSG00000043591	1	1	1	1	1	1	1	1	1	1
ADRB2 ENSG00000169252	1	1	1	1	1	1	1	1	1	1
ADRB3 ENSG00000188778	1	1	1	1	1	1	1	1	1	1
ADRM1 ENSG00000130706	1	1	1	1	1	1	1	1	1	1
ADSL ENSG00000239900	1	1	1	1	1	1	1	1	1	1
ADSS ENSG00000035687	1	1	1	1	1	1	1	1	1	1
ADSSL1 ENSG00000185100	1	1	1	1	1	1	1	1	1	1
ADTRP ENSG00000111863	1	1	1	1	1	1	1	1	1	1
AEBP1 ENSG00000106624	1	1	1	1	1	1	1	1	1	1
AEBP2 ENSG00000139154	1	1	1	1	1	1	1	1	1	1
AEN ENSG00000181026	1	1	1	1	1	1	1	1	1	1
AES ENSG00000104964	1	1	1	1	1	1	1	1	1	1
AF011889.5 ENSG00000241489	1	1	1	1	1	1	1	1	1	1
AF131216.1 ENSG00000280273	1	1	1	1	1	1	1	1	1	1
AFAP1 ENSG00000196526	1	1	1	1	1	1	1	1	1	1
AFAP1L1 ENSG00000157510	1	1	1	1	1	1	1	1	1	1
AFAP1L2 ENSG00000169129	1	1	1	1	1	1	1	1	1	1
AFF1 ENSG00000172493	1	1	1	1	1	1	1	1	1	1
AFF2 ENSG00000155966	1	1	1	1	1	1	1	1	1	1
AFF3 ENSG00000144218	1	1	1	1	1	1	1	1	1	1
AFF4 ENSG00000072364	1	1	1	1	1	1	1	1	1	1
AFG3L2 ENSG00000141385	1	1	1	1	1	1	1	1	1	1
AFMID ENSG00000183077	1	1	1	1	1	1	1	1	1	1
AFTPH ENSG00000119844	1	1	1	1	1	1	1	1	1	1
AGA ENSG00000038002	1	1	1	1	1	1	1	1	1	1
AGAP1 ENSG00000157985	1	1	1	1	1	1	1	1	1	1
AGAP14P ENSG00000279058	1	1	1	1	1	1	1	1	1	1
AGAP2 ENSG00000135439	1	1	1	1	1	1	1	1	1	1
AGAP3 ENSG00000133612	1	1	1	1	1	1	1	1	1	1
AGAP4 ENSG00000188234	1	1	1	1	1	1	1	1	1	1
AGAP5 ENSG00000172650	1	1	1	1	1	1	1	1	1	1
AGAP6 ENSG00000204149	1	1	1	1	1	1	1	1	1	1
AGAP9 ENSG00000204172	1	1	1	1	1	1	1	1	1	1
AGBL2 ENSG00000165923	1	1	1	1	1	1	1	1	1	1
AGBL3 ENSG00000146856	1	1	1	1	1	1	1	1	1	1
AGBL4 ENSG00000186094	1	1	1	1	1	1	1	1	1	1
AGBL5 ENSG00000084693	1	1	1	1	1	1	1	1	1	1
AGER ENSG00000204305	1	1	1	1	1	1	1	1	1	1
AGFG1 ENSG00000173744	1	1	1	1	1	1	1	1	1	1
AGFG2 ENSG00000106351	1	1	1	1	1	1	1	1	1	1
AGGF1 ENSG00000164252	1	1	1	1	1	1	1	1	1	1
AGK ENSG00000006530	1	1	1	1	1	1	1	1	1	1
AGL ENSG00000162688	1	1	1	1	1	1	1	1	1	1
AGMAT ENSG00000116771	1	1	1	1	1	1	1	1	1	1
AGMO ENSG00000187546	1	1	1	1	1	1	1	1	1	1
AGO1 ENSG00000092847	1	1	1	1	1	1	1	1	1	1
AGO2 ENSG00000123908	1	1	1	1	1	1	1	1	1	1
AGO3 ENSG00000126070	1	1	1	1	1	1	1	1	1	1
AGO4 ENSG00000134698	1	1	1	1	1	1	1	1	1	1
AGPAT1 ENSG00000204310	1	1	1	1	1	1	1	1	1	1
AGPAT2 ENSG00000169692	1	1	1	1	1	1	1	1	1	1
AGPAT3 ENSG00000160216	1	1	1	1	1	1	1	1	1	1
AGPAT4 ENSG00000026652	1	1	1	1	1	1	1	1	1	1
AGPAT5 ENSG00000155189	1	1	1	1	1	1	1	1	1	1
AGPS ENSG00000018510	1	1	1	1	1	1	1	1	1	1
AGR2 ENSG00000106541	1	1	1	1	1	1	1	1	1	1
AGR3 ENSG00000173467	1	1	1	1	1	1	1	1	1	1
AGRN ENSG00000188157	1	1	1	1	1	1	1	1	1	1
AGRP ENSG00000159723	1	1	1	1	1	1	1	1	1	1
AGT ENSG00000135744	1	1	1	1	1	1	1	1	1	1
AGTPBP1 ENSG00000135049	1	1	1	1	1	1	1	1	1	1
AGTR1 ENSG00000144891	1	1	1	1	1	1	1	1	1	1
AGTRAP ENSG00000177674	1	1	1	1	1	1	1	1	1	1
AHCTF1 ENSG00000153207	1	1	1	1	1	1	1	1	1	1
AHCY ENSG00000101444	1	1	1	1	1	1	1	1	1	1
AHCYL1 ENSG00000168710	1	1	1	1	1	1	1	1	1	1
AHCYL2 ENSG00000158467	1	1	1	1	1	1	1	1	1	1
AHDC1 ENSG00000126705	1	1	1	1	1	1	1	1	1	1
AHI1 ENSG00000135541	1	1	1	1	1	1	1	1	1	1
AHNAK ENSG00000124942	1	1	1	1	1	1	1	1	1	1
AHNAK2 ENSG00000185567	1	1	1	1	1	1	1	1	1	1
AHR ENSG00000106546	1	1	1	1	1	1	1	1	1	1
AHRR ENSG00000063438	1	1	1	1	1	1	1	1	1	1
AHSA1 ENSG00000100591	1	1	1	1	1	1	1	1	1	1
AHSA2 ENSG00000173209	1	1	1	1	1	1	1	1	1	1
AHSG ENSG00000145192	1	1	1	1	1	1	1	1	1	1
AICDA ENSG00000111732	1	1	1	1	1	1	1	1	1	1
AIDA ENSG00000186063	1	1	1	1	1	1	1	1	1	1
AIF1 ENSG00000204472	1	1	1	1	1	1	1	1	1	1
AIF1L ENSG00000126878	1	1	1	1	1	1	1	1	1	1
AIFM1 ENSG00000156709	1	1	1	1	1	1	1	1	1	1
AIFM2 ENSG00000042286	1	1	1	1	1	1	1	1	1	1
AIFM3 ENSG00000183773	1	1	1	1	1	1	1	1	1	1
AIG1 ENSG00000146416	1	1	1	1	1	1	1	1	1	1
AIM1 ENSG00000112297	1	1	1	1	1	1	1	1	1	1
AIM1L ENSG00000176092	1	1	1	1	1	1	1	1	1	1
AIM2 ENSG00000163568	1	1	1	1	1	1	1	1	1	1
AIMP1 ENSG00000164022	1	1	1	1	1	1	1	1	1	1
AIMP2 ENSG00000106305	1	1	1	1	1	1	1	1	1	1
AIP ENSG00000110711	1	1	1	1	1	1	1	1	1	1
AIPL1 ENSG00000129221	1	1	1	1	1	1	1	1	1	1
AIRE ENSG00000160224	1	1	1	1	1	1	1	1	1	1
AJAP1 ENSG00000196581	1	1	1	1	1	1	1	1	1	1
AJUBA ENSG00000129474	1	1	1	1	1	1	1	1	1	1
AK1 ENSG00000106992	1	1	1	1	1	1	1	1	1	1
AK2 ENSG00000004455	1	1	1	1	1	1	1	1	1	1
AK3 ENSG00000147853	1	1	1	1	1	1	1	1	1	1
AK4 ENSG00000162433	1	1	1	1	1	1	1	1	1	1
AK5 ENSG00000154027	1	1	1	1	1	1	1	1	1	1
AK6 ENSG00000085231	1	1	1	1	1	1	1	1	1	1
AK7 ENSG00000140057	1	1	1	1	1	1	1	1	1	1
AK8 ENSG00000165695	1	1	1	1	1	1	1	1	1	1
AK9 ENSG00000155085	1	1	1	1	1	1	1	1	1	1
AKAP1 ENSG00000121057	1	1	1	1	1	1	1	1	1	1
AKAP10 ENSG00000108599	1	1	1	1	1	1	1	1	1	1
AKAP11 ENSG00000023516	1	1	1	1	1	1	1	1	1	1
AKAP12 ENSG00000131016	1	1	1	1	1	1	1	1	1	1
AKAP13 ENSG00000170776	1	1	1	1	1	1	1	1	1	1
AKAP17A ENSG00000197976	1	1	1	1	1	1	1	1	1	1
AKAP3 ENSG00000111254	1	1	1	1	1	1	1	1	1	1
AKAP5 ENSG00000179841	1	1	1	1	1	1	1	1	1	1
AKAP6 ENSG00000151320	1	1	1	1	1	1	1	1	1	1
AKAP7 ENSG00000118507	1	1	1	1	1	1	1	1	1	1
AKAP8 ENSG00000105127	1	1	1	1	1	1	1	1	1	1
AKAP8L ENSG00000011243	1	1	1	1	1	1	1	1	1	1
AKAP9 ENSG00000127914	1	1	1	1	1	1	1	1	1	1
AKIP1 ENSG00000166452	1	1	1	1	1	1	1	1	1	1
AKIRIN1 ENSG00000174574	1	1	1	1	1	1	1	1	1	1
AKIRIN2 ENSG00000135334	1	1	1	1	1	1	1	1	1	1
AKNA ENSG00000106948	1	1	1	1	1	1	1	1	1	1
AKR1A1 ENSG00000117448	1	1	1	1	1	1	1	1	1	1
AKR1B1 ENSG00000085662	1	1	1	1	1	1	1	1	1	1
AKR1B10 ENSG00000198074	1	1	1	1	1	1	1	1	1	1
AKR1C1 ENSG00000187134	1	1	1	1	1	1	1	1	1	1
AKR1C2 ENSG00000151632	1	1	1	1	1	1	1	1	1	1
AKR1C3 ENSG00000196139	1	1	1	1	1	1	1	1	1	1
AKR1E2 ENSG00000165568	1	1	1	1	1	1	1	1	1	1
AKR7A2 ENSG00000053371	1	1	1	1	1	1	1	1	1	1
AKR7A3 ENSG00000162482	1	1	1	1	1	1	1	1	1	1
AKR7L ENSG00000211454	1	1	1	1	1	1	1	1	1	1
AKT1 ENSG00000142208	1	1	1	1	1	1	1	1	1	1
AKT1S1 ENSG00000204673	1	1	1	1	1	1	1	1	1	1
AKT2 ENSG00000105221	1	1	1	1	1	1	1	1	1	1
AKT3 ENSG00000117020	1	1	1	1	1	1	1	1	1	1
AKTIP ENSG00000166971	1	1	1	1	1	1	1	1	1	1
AL049794.1 ENSG00000280240	1	1	1	1	1	1	1	1	1	1
AL049872.1 ENSG00000279963	1	1	1	1	1	1	1	1	1	1
AL354828.1 ENSG00000279282	1	1	1	1	1	1	1	1	1	1
AL354828.2 ENSG00000280175	1	1	1	1	1	1	1	1	1	1
AL356053.1 ENSG00000150076	1	1	1	1	1	1	1	1	1	1
AL358852.1 ENSG00000278899	1	1	1	1	1	1	1	1	1	1
AL365181.1 ENSG00000280316	1	1	1	1	1	1	1	1	1	1
AL513523.2 ENSG00000279767	1	1	1	1	1	1	1	1	1	1
AL589743.1 ENSG00000279508	1	1	1	1	1	1	1	1	1	1
ALAD ENSG00000148218	1	1	1	1	1	1	1	1	1	1
ALAS1 ENSG00000023330	1	1	1	1	1	1	1	1	1	1
ALAS2 ENSG00000158578	1	1	1	1	1	1	1	1	1	1
ALB ENSG00000163631	1	1	1	1	1	1	1	1	1	1
ALCAM ENSG00000170017	1	1	1	1	1	1	1	1	1	1
ALDH16A1 ENSG00000161618	1	1	1	1	1	1	1	1	1	1
ALDH18A1 ENSG00000059573	1	1	1	1	1	1	1	1	1	1
ALDH1A1 ENSG00000165092	1	1	1	1	1	1	1	1	1	1
ALDH1A2 ENSG00000128918	1	1	1	1	1	1	1	1	1	1
ALDH1A3 ENSG00000184254	1	1	1	1	1	1	1	1	1	1
ALDH1B1 ENSG00000137124	1	1	1	1	1	1	1	1	1	1
ALDH1L1 ENSG00000144908	1	1	1	1	1	1	1	1	1	1
ALDH1L2 ENSG00000136010	1	1	1	1	1	1	1	1	1	1
ALDH3A1 ENSG00000108602	1	1	1	1	1	1	1	1	1	1
ALDH3A2 ENSG00000072210	1	1	1	1	1	1	1	1	1	1
ALDH3B1 ENSG00000006534	1	1	1	1	1	1	1	1	1	1
ALDH3B2 ENSG00000132746	1	1	1	1	1	1	1	1	1	1
ALDH4A1 ENSG00000159423	1	1	1	1	1	1	1	1	1	1
ALDH5A1 ENSG00000112294	1	1	1	1	1	1	1	1	1	1
ALDH6A1 ENSG00000119711	1	1	1	1	1	1	1	1	1	1
ALDH7A1 ENSG00000164904	1	1	1	1	1	1	1	1	1	1
ALDH8A1 ENSG00000118514	1	1	1	1	1	1	1	1	1	1
ALDH9A1 ENSG00000143149	1	1	1	1	1	1	1	1	1	1
ALDOA ENSG00000149925	1	1	1	1	1	1	1	1	1	1
ALDOB ENSG00000136872	1	1	1	1	1	1	1	1	1	1
ALDOC ENSG00000109107	1	1	1	1	1	1	1	1	1	1
ALG1 ENSG00000033011	1	1	1	1	1	1	1	1	1	1
ALG10 ENSG00000139133	1	1	1	1	1	1	1	1	1	1
ALG10B ENSG00000175548	1	1	1	1	1	1	1	1	1	1
ALG11 ENSG00000253710	1	1	1	1	1	1	1	1	1	1
ALG12 ENSG00000182858	1	1	1	1	1	1	1	1	1	1
ALG13 ENSG00000101901	1	1	1	1	1	1	1	1	1	1
ALG14 ENSG00000172339	1	1	1	1	1	1	1	1	1	1
ALG1L ENSG00000189366	1	1	1	1	1	1	1	1	1	1
ALG1L2 ENSG00000251287	1	1	1	1	1	1	1	1	1	1
ALG2 ENSG00000119523	1	1	1	1	1	1	1	1	1	1
ALG3 ENSG00000214160	1	1	1	1	1	1	1	1	1	1
ALG5 ENSG00000120697	1	1	1	1	1	1	1	1	1	1
ALG6 ENSG00000088035	1	1	1	1	1	1	1	1	1	1
ALG8 ENSG00000159063	1	1	1	1	1	1	1	1	1	1
ALG9 ENSG00000086848	1	1	1	1	1	1	1	1	1	1
ALKBH1 ENSG00000100601	1	1	1	1	1	1	1	1	1	1
ALKBH2 ENSG00000189046	1	1	1	1	1	1	1	1	1	1
ALKBH3 ENSG00000166199	1	1	1	1	1	1	1	1	1	1
ALKBH4 ENSG00000160993	1	1	1	1	1	1	1	1	1	1
ALKBH5 ENSG00000091542	1	1	1	1	1	1	1	1	1	1
ALKBH6 ENSG00000239382	1	1	1	1	1	1	1	1	1	1
ALKBH7 ENSG00000125652	1	1	1	1	1	1	1	1	1	1
ALKBH8 ENSG00000137760	1	1	1	1	1	1	1	1	1	1
ALMS1 ENSG00000116127	1	1	1	1	1	1	1	1	1	1
ALOX12 ENSG00000108839	1	1	1	1	1	1	1	1	1	1
ALOX12B ENSG00000179477	1	1	1	1	1	1	1	1	1	1
ALOX15 ENSG00000161905	1	1	1	1	1	1	1	1	1	1
ALOX15B ENSG00000179593	1	1	1	1	1	1	1	1	1	1
ALOX5 ENSG00000012779	1	1	1	1	1	1	1	1	1	1
ALOX5AP ENSG00000132965	1	1	1	1	1	1	1	1	1	1
ALPK1 ENSG00000073331	1	1	1	1	1	1	1	1	1	1
ALPK3 ENSG00000136383	1	1	1	1	1	1	1	1	1	1
ALPL ENSG00000162551	1	1	1	1	1	1	1	1	1	1
ALS2 ENSG00000003393	1	1	1	1	1	1	1	1	1	1
ALS2CL ENSG00000178038	1	1	1	1	1	1	1	1	1	1
ALS2CR11 ENSG00000155754	1	1	1	1	1	1	1	1	1	1
ALX3 ENSG00000156150	1	1	1	1	1	1	1	1	1	1
ALYREF ENSG00000183684	1	1	1	1	1	1	1	1	1	1
AMACR ENSG00000242110	1	1	1	1	1	1	1	1	1	1
AMBP ENSG00000106927	1	1	1	1	1	1	1	1	1	1
AMBRA1 ENSG00000110497	1	1	1	1	1	1	1	1	1	1
AMD1 ENSG00000123505	1	1	1	1	1	1	1	1	1	1
AMDHD1 ENSG00000139344	1	1	1	1	1	1	1	1	1	1
AMDHD2 ENSG00000162066	1	1	1	1	1	1	1	1	1	1
AMELY ENSG00000099721	1	1	1	1	1	1	1	1	1	1
AMER1 ENSG00000184675	1	1	1	1	1	1	1	1	1	1
AMER2 ENSG00000165566	1	1	1	1	1	1	1	1	1	1
AMER3 ENSG00000178171	1	1	1	1	1	1	1	1	1	1
AMFR ENSG00000159461	1	1	1	1	1	1	1	1	1	1
AMH ENSG00000104899	1	1	1	1	1	1	1	1	1	1
AMHR2 ENSG00000135409	1	1	1	1	1	1	1	1	1	1
AMIGO1 ENSG00000181754	1	1	1	1	1	1	1	1	1	1
AMIGO2 ENSG00000139211	1	1	1	1	1	1	1	1	1	1
AMIGO3 ENSG00000176020	1	1	1	1	1	1	1	1	1	1
AMMECR1 ENSG00000101935	1	1	1	1	1	1	1	1	1	1
AMMECR1L ENSG00000144233	1	1	1	1	1	1	1	1	1	1
AMN ENSG00000166126	1	1	1	1	1	1	1	1	1	1
AMN1 ENSG00000151743	1	1	1	1	1	1	1	1	1	1
AMOT ENSG00000126016	1	1	1	1	1	1	1	1	1	1
AMOTL1 ENSG00000166025	1	1	1	1	1	1	1	1	1	1
AMOTL2 ENSG00000114019	1	1	1	1	1	1	1	1	1	1
AMPD1 ENSG00000116748	1	1	1	1	1	1	1	1	1	1
AMPD2 ENSG00000116337	1	1	1	1	1	1	1	1	1	1
AMPD3 ENSG00000133805	1	1	1	1	1	1	1	1	1	1
AMPH ENSG00000078053	1	1	1	1	1	1	1	1	1	1
AMT ENSG00000145020	1	1	1	1	1	1	1	1	1	1
AMTN ENSG00000187689	1	1	1	1	1	1	1	1	1	1
AMY1A ENSG00000237763	1	1	1	1	1	1	1	1	1	1
AMY1B ENSG00000174876	1	1	1	1	1	1	1	1	1	1
AMY1C ENSG00000187733	1	1	1	1	1	1	1	1	1	1
AMY2A ENSG00000243480	1	1	1	1	1	1	1	1	1	1
AMY2B ENSG00000240038	1	1	1	1	1	1	1	1	1	1
AMZ1 ENSG00000174945	1	1	1	1	1	1	1	1	1	1
AMZ2 ENSG00000196704	1	1	1	1	1	1	1	1	1	1
ANAPC1 ENSG00000153107	1	1	1	1	1	1	1	1	1	1
ANAPC10 ENSG00000164162	1	1	1	1	1	1	1	1	1	1
ANAPC11 ENSG00000141552	1	1	1	1	1	1	1	1	1	1
ANAPC13 ENSG00000129055	1	1	1	1	1	1	1	1	1	1
ANAPC15 ENSG00000110200	1	1	1	1	1	1	1	1	1	1
ANAPC16 ENSG00000166295	1	1	1	1	1	1	1	1	1	1
ANAPC2 ENSG00000176248	1	1	1	1	1	1	1	1	1	1
ANAPC4 ENSG00000053900	1	1	1	1	1	1	1	1	1	1
ANAPC5 ENSG00000089053	1	1	1	1	1	1	1	1	1	1
ANAPC7 ENSG00000196510	1	1	1	1	1	1	1	1	1	1
ANG ENSG00000214274	1	1	1	1	1	1	1	1	1	1
ANGEL1 ENSG00000013523	1	1	1	1	1	1	1	1	1	1
ANGEL2 ENSG00000174606	1	1	1	1	1	1	1	1	1	1
ANGPT1 ENSG00000154188	1	1	1	1	1	1	1	1	1	1
ANGPT2 ENSG00000091879	1	1	1	1	1	1	1	1	1	1
ANGPT4 ENSG00000101280	1	1	1	1	1	1	1	1	1	1
ANGPTL1 ENSG00000116194	1	1	1	1	1	1	1	1	1	1
ANGPTL2 ENSG00000136859	1	1	1	1	1	1	1	1	1	1
ANGPTL4 ENSG00000167772	1	1	1	1	1	1	1	1	1	1
ANGPTL6 ENSG00000130812	1	1	1	1	1	1	1	1	1	1
ANGPTL7 ENSG00000171819	1	1	1	1	1	1	1	1	1	1
ANK1 ENSG00000029534	1	1	1	1	1	1	1	1	1	1
ANK2 ENSG00000145362	1	1	1	1	1	1	1	1	1	1
ANK3 ENSG00000151150	1	1	1	1	1	1	1	1	1	1
ANKAR ENSG00000151687	1	1	1	1	1	1	1	1	1	1
ANKDD1A ENSG00000166839	1	1	1	1	1	1	1	1	1	1
ANKDD1B ENSG00000189045	1	1	1	1	1	1	1	1	1	1
ANKEF1 ENSG00000132623	1	1	1	1	1	1	1	1	1	1
ANKFN1 ENSG00000153930	1	1	1	1	1	1	1	1	1	1
ANKFY1 ENSG00000185722	1	1	1	1	1	1	1	1	1	1
ANKH ENSG00000154122	1	1	1	1	1	1	1	1	1	1
ANKHD1 ENSG00000131503	1	1	1	1	1	1	1	1	1	1
ANKHD1-EIF4EBP3 ENSG00000254996	1	1	1	1	1	1	1	1	1	1
ANKIB1 ENSG00000001629	1	1	1	1	1	1	1	1	1	1
ANKK1 ENSG00000170209	1	1	1	1	1	1	1	1	1	1
ANKLE1 ENSG00000160117	1	1	1	1	1	1	1	1	1	1
ANKLE2 ENSG00000176915	1	1	1	1	1	1	1	1	1	1
ANKMY1 ENSG00000144504	1	1	1	1	1	1	1	1	1	1
ANKMY2 ENSG00000106524	1	1	1	1	1	1	1	1	1	1
ANKRA2 ENSG00000164331	1	1	1	1	1	1	1	1	1	1
ANKRD10 ENSG00000088448	1	1	1	1	1	1	1	1	1	1
ANKRD11 ENSG00000167522	1	1	1	1	1	1	1	1	1	1
ANKRD12 ENSG00000101745	1	1	1	1	1	1	1	1	1	1
ANKRD13A ENSG00000076513	1	1	1	1	1	1	1	1	1	1
ANKRD13B ENSG00000198720	1	1	1	1	1	1	1	1	1	1
ANKRD13C ENSG00000118454	1	1	1	1	1	1	1	1	1	1
ANKRD13D ENSG00000172932	1	1	1	1	1	1	1	1	1	1
ANKRD16 ENSG00000134461	1	1	1	1	1	1	1	1	1	1
ANKRD17 ENSG00000132466	1	1	1	1	1	1	1	1	1	1
ANKRD18A ENSG00000180071	1	1	1	1	1	1	1	1	1	1
ANKRD18B ENSG00000230453	1	1	1	1	1	1	1	1	1	1
ANKRD2 ENSG00000165887	1	1	1	1	1	1	1	1	1	1
ANKRD20A1 ENSG00000260691	1	1	1	1	1	1	1	1	1	1
ANKRD20A2 ENSG00000183148	1	1	1	1	1	1	1	1	1	1
ANKRD20A3 ENSG00000276203	1	1	1	1	1	1	1	1	1	1
ANKRD20A4 ENSG00000172014	1	1	1	1	1	1	1	1	1	1
ANKRD22 ENSG00000152766	1	1	1	1	1	1	1	1	1	1
ANKRD23 ENSG00000163126	1	1	1	1	1	1	1	1	1	1
ANKRD24 ENSG00000089847	1	1	1	1	1	1	1	1	1	1
ANKRD26 ENSG00000107890	1	1	1	1	1	1	1	1	1	1
ANKRD27 ENSG00000105186	1	1	1	1	1	1	1	1	1	1
ANKRD28 ENSG00000206560	1	1	1	1	1	1	1	1	1	1
ANKRD29 ENSG00000154065	1	1	1	1	1	1	1	1	1	1
ANKRD30BL ENSG00000163046	1	1	1	1	1	1	1	1	1	1
ANKRD33B ENSG00000164236	1	1	1	1	1	1	1	1	1	1
ANKRD34A ENSG00000272031	1	1	1	1	1	1	1	1	1	1
ANKRD34B ENSG00000189127	1	1	1	1	1	1	1	1	1	1
ANKRD35 ENSG00000198483	1	1	1	1	1	1	1	1	1	1
ANKRD36 ENSG00000135976	1	1	1	1	1	1	1	1	1	1
ANKRD36B ENSG00000196912	1	1	1	1	1	1	1	1	1	1
ANKRD36C ENSG00000174501	1	1	1	1	1	1	1	1	1	1
ANKRD37 ENSG00000186352	1	1	1	1	1	1	1	1	1	1
ANKRD39 ENSG00000213337	1	1	1	1	1	1	1	1	1	1
ANKRD40 ENSG00000154945	1	1	1	1	1	1	1	1	1	1
ANKRD42 ENSG00000137494	1	1	1	1	1	1	1	1	1	1
ANKRD44 ENSG00000065413	1	1	1	1	1	1	1	1	1	1
ANKRD46 ENSG00000186106	1	1	1	1	1	1	1	1	1	1
ANKRD49 ENSG00000168876	1	1	1	1	1	1	1	1	1	1
ANKRD50 ENSG00000151458	1	1	1	1	1	1	1	1	1	1
ANKRD52 ENSG00000139645	1	1	1	1	1	1	1	1	1	1
ANKRD53 ENSG00000144031	1	1	1	1	1	1	1	1	1	1
ANKRD54 ENSG00000100124	1	1	1	1	1	1	1	1	1	1
ANKRD6 ENSG00000135299	1	1	1	1	1	1	1	1	1	1
ANKRD62 ENSG00000181626	1	1	1	1	1	1	1	1	1	1
ANKRD65 ENSG00000235098	1	1	1	1	1	1	1	1	1	1
ANKRD66 ENSG00000230062	1	1	1	1	1	1	1	1	1	1
ANKRD9 ENSG00000156381	1	1	1	1	1	1	1	1	1	1
ANKS1A ENSG00000064999	1	1	1	1	1	1	1	1	1	1
ANKS1B ENSG00000185046	1	1	1	1	1	1	1	1	1	1
ANKS3 ENSG00000168096	1	1	1	1	1	1	1	1	1	1
ANKS6 ENSG00000165138	1	1	1	1	1	1	1	1	1	1
ANKZF1 ENSG00000163516	1	1	1	1	1	1	1	1	1	1
ANLN ENSG00000011426	1	1	1	1	1	1	1	1	1	1
ANO1 ENSG00000131620	1	1	1	1	1	1	1	1	1	1
ANO10 ENSG00000160746	1	1	1	1	1	1	1	1	1	1
ANO2 ENSG00000047617	1	1	1	1	1	1	1	1	1	1
ANO3 ENSG00000134343	1	1	1	1	1	1	1	1	1	1
ANO4 ENSG00000151572	1	1	1	1	1	1	1	1	1	1
ANO5 ENSG00000171714	1	1	1	1	1	1	1	1	1	1
ANO6 ENSG00000177119	1	1	1	1	1	1	1	1	1	1
ANO7 ENSG00000146205	1	1	1	1	1	1	1	1	1	1
ANO8 ENSG00000074855	1	1	1	1	1	1	1	1	1	1
ANO9 ENSG00000185101	1	1	1	1	1	1	1	1	1	1
ANOS1 ENSG00000011201	1	1	1	1	1	1	1	1	1	1
ANP32A ENSG00000140350	1	1	1	1	1	1	1	1	1	1
ANP32B ENSG00000136938	1	1	1	1	1	1	1	1	1	1
ANP32E ENSG00000143401	1	1	1	1	1	1	1	1	1	1
ANPEP ENSG00000166825	1	1	1	1	1	1	1	1	1	1
ANTXR1 ENSG00000169604	1	1	1	1	1	1	1	1	1	1
ANTXR2 ENSG00000163297	1	1	1	1	1	1	1	1	1	1
ANXA1 ENSG00000135046	1	1	1	1	1	1	1	1	1	1
ANXA11 ENSG00000122359	1	1	1	1	1	1	1	1	1	1
ANXA13 ENSG00000104537	1	1	1	1	1	1	1	1	1	1
ANXA2 ENSG00000182718	1	1	1	1	1	1	1	1	1	1
ANXA2R ENSG00000177721	1	1	1	1	1	1	1	1	1	1
ANXA3 ENSG00000138772	1	1	1	1	1	1	1	1	1	1
ANXA4 ENSG00000196975	1	1	1	1	1	1	1	1	1	1
ANXA5 ENSG00000164111	1	1	1	1	1	1	1	1	1	1
ANXA6 ENSG00000197043	1	1	1	1	1	1	1	1	1	1
ANXA7 ENSG00000138279	1	1	1	1	1	1	1	1	1	1
ANXA8 ENSG00000265190	1	1	1	1	1	1	1	1	1	1
ANXA8L1 ENSG00000264230	1	1	1	1	1	1	1	1	1	1
AOAH ENSG00000136250	1	1	1	1	1	1	1	1	1	1
AOC1 ENSG00000002726	1	1	1	1	1	1	1	1	1	1
AOC2 ENSG00000131480	1	1	1	1	1	1	1	1	1	1
AOC3 ENSG00000131471	1	1	1	1	1	1	1	1	1	1
AOX1 ENSG00000138356	1	1	1	1	1	1	1	1	1	1
AP000275.65 ENSG00000265590	1	1	1	1	1	1	1	1	1	1
AP000350.10 ENSG00000251357	1	1	1	1	1	1	1	1	1	1
AP000769.1 ENSG00000279576	1	1	1	1	1	1	1	1	1	1
AP000866.1 ENSG00000279342	1	1	1	1	1	1	1	1	1	1
AP006285.2 ENSG00000278919	1	1	1	1	1	1	1	1	1	1
AP1AR ENSG00000138660	1	1	1	1	1	1	1	1	1	1
AP1B1 ENSG00000100280	1	1	1	1	1	1	1	1	1	1
AP1G1 ENSG00000166747	1	1	1	1	1	1	1	1	1	1
AP1G2 ENSG00000213983	1	1	1	1	1	1	1	1	1	1
AP1M1 ENSG00000072958	1	1	1	1	1	1	1	1	1	1
AP1M2 ENSG00000129354	1	1	1	1	1	1	1	1	1	1
AP1S1 ENSG00000106367	1	1	1	1	1	1	1	1	1	1
AP1S2 ENSG00000182287	1	1	1	1	1	1	1	1	1	1
AP1S3 ENSG00000152056	1	1	1	1	1	1	1	1	1	1
AP2A1 ENSG00000196961	1	1	1	1	1	1	1	1	1	1
AP2A2 ENSG00000183020	1	1	1	1	1	1	1	1	1	1
AP2B1 ENSG00000006125	1	1	1	1	1	1	1	1	1	1
AP2M1 ENSG00000161203	1	1	1	1	1	1	1	1	1	1
AP2S1 ENSG00000042753	1	1	1	1	1	1	1	1	1	1
AP3B1 ENSG00000132842	1	1	1	1	1	1	1	1	1	1
AP3B2 ENSG00000103723	1	1	1	1	1	1	1	1	1	1
AP3D1 ENSG00000065000	1	1	1	1	1	1	1	1	1	1
AP3M1 ENSG00000185009	1	1	1	1	1	1	1	1	1	1
AP3M2 ENSG00000070718	1	1	1	1	1	1	1	1	1	1
AP3S1 ENSG00000177879	1	1	1	1	1	1	1	1	1	1
AP3S2 ENSG00000157823	1	1	1	1	1	1	1	1	1	1
AP4B1 ENSG00000134262	1	1	1	1	1	1	1	1	1	1
AP4E1 ENSG00000081014	1	1	1	1	1	1	1	1	1	1
AP4M1 ENSG00000221838	1	1	1	1	1	1	1	1	1	1
AP4S1 ENSG00000100478	1	1	1	1	1	1	1	1	1	1
AP5B1 ENSG00000254470	1	1	1	1	1	1	1	1	1	1
AP5M1 ENSG00000053770	1	1	1	1	1	1	1	1	1	1
AP5S1 ENSG00000125843	1	1	1	1	1	1	1	1	1	1
AP5Z1 ENSG00000242802	1	1	1	1	1	1	1	1	1	1
APAF1 ENSG00000120868	1	1	1	1	1	1	1	1	1	1
APBA1 ENSG00000107282	1	1	1	1	1	1	1	1	1	1
APBA2 ENSG00000034053	1	1	1	1	1	1	1	1	1	1
APBA3 ENSG00000011132	1	1	1	1	1	1	1	1	1	1
APBB1 ENSG00000166313	1	1	1	1	1	1	1	1	1	1
APBB1IP ENSG00000077420	1	1	1	1	1	1	1	1	1	1
APBB2 ENSG00000163697	1	1	1	1	1	1	1	1	1	1
APBB3 ENSG00000113108	1	1	1	1	1	1	1	1	1	1
APC ENSG00000134982	1	1	1	1	1	1	1	1	1	1
APCDD1 ENSG00000154856	1	1	1	1	1	1	1	1	1	1
APCDD1L ENSG00000198768	1	1	1	1	1	1	1	1	1	1
APEH ENSG00000164062	1	1	1	1	1	1	1	1	1	1
APELA ENSG00000248329	1	1	1	1	1	1	1	1	1	1
APEX1 ENSG00000100823	1	1	1	1	1	1	1	1	1	1
APEX2 ENSG00000169188	1	1	1	1	1	1	1	1	1	1
APH1A ENSG00000117362	1	1	1	1	1	1	1	1	1	1
APH1B ENSG00000138613	1	1	1	1	1	1	1	1	1	1
API5 ENSG00000166181	1	1	1	1	1	1	1	1	1	1
APIP ENSG00000149089	1	1	1	1	1	1	1	1	1	1
APITD1 ENSG00000175279	1	1	1	1	1	1	1	1	1	1
APITD1-CORT ENSG00000251503	1	1	1	1	1	1	1	1	1	1
APLF ENSG00000169621	1	1	1	1	1	1	1	1	1	1
APLN ENSG00000171388	1	1	1	1	1	1	1	1	1	1
APLNR ENSG00000134817	1	1	1	1	1	1	1	1	1	1
APLP1 ENSG00000105290	1	1	1	1	1	1	1	1	1	1
APLP2 ENSG00000084234	1	1	1	1	1	1	1	1	1	1
APMAP ENSG00000101474	1	1	1	1	1	1	1	1	1	1
APOA1 ENSG00000118137	1	1	1	1	1	1	1	1	1	1
APOBEC3A ENSG00000128383	1	1	1	1	1	1	1	1	1	1
APOBEC3B ENSG00000179750	1	1	1	1	1	1	1	1	1	1
APOBEC3C ENSG00000244509	1	1	1	1	1	1	1	1	1	1
APOBEC3D ENSG00000243811	1	1	1	1	1	1	1	1	1	1
APOBEC3F ENSG00000128394	1	1	1	1	1	1	1	1	1	1
APOBEC3G ENSG00000239713	1	1	1	1	1	1	1	1	1	1
APOBEC3H ENSG00000100298	1	1	1	1	1	1	1	1	1	1
APOBR ENSG00000184730	1	1	1	1	1	1	1	1	1	1
APOC1 ENSG00000130208	1	1	1	1	1	1	1	1	1	1
APOC2 ENSG00000234906	1	1	1	1	1	1	1	1	1	1
APOD ENSG00000189058	1	1	1	1	1	1	1	1	1	1
APOE ENSG00000130203	1	1	1	1	1	1	1	1	1	1
APOF ENSG00000175336	1	1	1	1	1	1	1	1	1	1
APOL1 ENSG00000100342	1	1	1	1	1	1	1	1	1	1
APOL2 ENSG00000128335	1	1	1	1	1	1	1	1	1	1
APOL3 ENSG00000128284	1	1	1	1	1	1	1	1	1	1
APOL4 ENSG00000100336	1	1	1	1	1	1	1	1	1	1
APOL6 ENSG00000221963	1	1	1	1	1	1	1	1	1	1
APOLD1 ENSG00000178878	1	1	1	1	1	1	1	1	1	1
APOM ENSG00000204444	1	1	1	1	1	1	1	1	1	1
APOO ENSG00000184831	1	1	1	1	1	1	1	1	1	1
APOOL ENSG00000155008	1	1	1	1	1	1	1	1	1	1
APP ENSG00000142192	1	1	1	1	1	1	1	1	1	1
APPBP2 ENSG00000062725	1	1	1	1	1	1	1	1	1	1
APPL1 ENSG00000157500	1	1	1	1	1	1	1	1	1	1
APPL2 ENSG00000136044	1	1	1	1	1	1	1	1	1	1
APRT ENSG00000198931	1	1	1	1	1	1	1	1	1	1
APTX ENSG00000137074	1	1	1	1	1	1	1	1	1	1
AQP1 ENSG00000240583	1	1	1	1	1	1	1	1	1	1
AQP10 ENSG00000143595	1	1	1	1	1	1	1	1	1	1
AQP11 ENSG00000178301	1	1	1	1	1	1	1	1	1	1
AQP2 ENSG00000167580	1	1	1	1	1	1	1	1	1	1
AQP3 ENSG00000165272	1	1	1	1	1	1	1	1	1	1
AQP5 ENSG00000161798	1	1	1	1	1	1	1	1	1	1
AQP6 ENSG00000086159	1	1	1	1	1	1	1	1	1	1
AQP7 ENSG00000165269	1	1	1	1	1	1	1	1	1	1
AQR ENSG00000021776	1	1	1	1	1	1	1	1	1	1
AR ENSG00000169083	1	1	1	1	1	1	1	1	1	1
ARAF ENSG00000078061	1	1	1	1	1	1	1	1	1	1
ARAP1 ENSG00000186635	1	1	1	1	1	1	1	1	1	1
ARAP2 ENSG00000047365	1	1	1	1	1	1	1	1	1	1
ARAP3 ENSG00000120318	1	1	1	1	1	1	1	1	1	1
ARC ENSG00000198576	1	1	1	1	1	1	1	1	1	1
ARCN1 ENSG00000095139	1	1	1	1	1	1	1	1	1	1
AREG ENSG00000109321	1	1	1	1	1	1	1	1	1	1
AREL1 ENSG00000119682	1	1	1	1	1	1	1	1	1	1
ARF1 ENSG00000143761	1	1	1	1	1	1	1	1	1	1
ARF3 ENSG00000134287	1	1	1	1	1	1	1	1	1	1
ARF4 ENSG00000168374	1	1	1	1	1	1	1	1	1	1
ARF5 ENSG00000004059	1	1	1	1	1	1	1	1	1	1
ARF6 ENSG00000165527	1	1	1	1	1	1	1	1	1	1
ARFGAP1 ENSG00000101199	1	1	1	1	1	1	1	1	1	1
ARFGAP2 ENSG00000149182	1	1	1	1	1	1	1	1	1	1
ARFGAP3 ENSG00000242247	1	1	1	1	1	1	1	1	1	1
ARFGEF1 ENSG00000066777	1	1	1	1	1	1	1	1	1	1
ARFGEF2 ENSG00000124198	1	1	1	1	1	1	1	1	1	1
ARFGEF3 ENSG00000112379	1	1	1	1	1	1	1	1	1	1
ARFIP1 ENSG00000164144	1	1	1	1	1	1	1	1	1	1
ARFIP2 ENSG00000132254	1	1	1	1	1	1	1	1	1	1
ARFRP1 ENSG00000101246	1	1	1	1	1	1	1	1	1	1
ARG1 ENSG00000118520	1	1	1	1	1	1	1	1	1	1
ARG2 ENSG00000081181	1	1	1	1	1	1	1	1	1	1
ARGLU1 ENSG00000134884	1	1	1	1	1	1	1	1	1	1
ARHGAP1 ENSG00000175220	1	1	1	1	1	1	1	1	1	1
ARHGAP10 ENSG00000071205	1	1	1	1	1	1	1	1	1	1
ARHGAP11A ENSG00000198826	1	1	1	1	1	1	1	1	1	1
ARHGAP11B ENSG00000187951	1	1	1	1	1	1	1	1	1	1
ARHGAP12 ENSG00000165322	1	1	1	1	1	1	1	1	1	1
ARHGAP15 ENSG00000075884	1	1	1	1	1	1	1	1	1	1
ARHGAP17 ENSG00000140750	1	1	1	1	1	1	1	1	1	1
ARHGAP18 ENSG00000146376	1	1	1	1	1	1	1	1	1	1
ARHGAP19 ENSG00000213390	1	1	1	1	1	1	1	1	1	1
ARHGAP20 ENSG00000137727	1	1	1	1	1	1	1	1	1	1
ARHGAP21 ENSG00000107863	1	1	1	1	1	1	1	1	1	1
ARHGAP22 ENSG00000128805	1	1	1	1	1	1	1	1	1	1
ARHGAP23 ENSG00000275832	1	1	1	1	1	1	1	1	1	1
ARHGAP24 ENSG00000138639	1	1	1	1	1	1	1	1	1	1
ARHGAP25 ENSG00000163219	1	1	1	1	1	1	1	1	1	1
ARHGAP26 ENSG00000145819	1	1	1	1	1	1	1	1	1	1
ARHGAP27 ENSG00000159314	1	1	1	1	1	1	1	1	1	1
ARHGAP28 ENSG00000088756	1	1	1	1	1	1	1	1	1	1
ARHGAP29 ENSG00000137962	1	1	1	1	1	1	1	1	1	1
ARHGAP30 ENSG00000186517	1	1	1	1	1	1	1	1	1	1
ARHGAP31 ENSG00000031081	1	1	1	1	1	1	1	1	1	1
ARHGAP32 ENSG00000134909	1	1	1	1	1	1	1	1	1	1
ARHGAP33 ENSG00000004777	1	1	1	1	1	1	1	1	1	1
ARHGAP35 ENSG00000160007	1	1	1	1	1	1	1	1	1	1
ARHGAP39 ENSG00000147799	1	1	1	1	1	1	1	1	1	1
ARHGAP4 ENSG00000089820	1	1	1	1	1	1	1	1	1	1
ARHGAP40 ENSG00000124143	1	1	1	1	1	1	1	1	1	1
ARHGAP42 ENSG00000165895	1	1	1	1	1	1	1	1	1	1
ARHGAP44 ENSG00000006740	1	1	1	1	1	1	1	1	1	1
ARHGAP45 ENSG00000180448	1	1	1	1	1	1	1	1	1	1
ARHGAP5 ENSG00000100852	1	1	1	1	1	1	1	1	1	1
ARHGAP6 ENSG00000047648	1	1	1	1	1	1	1	1	1	1
ARHGAP8 ENSG00000241484	1	1	1	1	1	1	1	1	1	1
ARHGAP9 ENSG00000123329	1	1	1	1	1	1	1	1	1	1
ARHGDIA ENSG00000141522	1	1	1	1	1	1	1	1	1	1
ARHGDIB ENSG00000111348	1	1	1	1	1	1	1	1	1	1
ARHGDIG ENSG00000242173	1	1	1	1	1	1	1	1	1	1
ARHGEF1 ENSG00000076928	1	1	1	1	1	1	1	1	1	1
ARHGEF10 ENSG00000104728	1	1	1	1	1	1	1	1	1	1
ARHGEF10L ENSG00000074964	1	1	1	1	1	1	1	1	1	1
ARHGEF11 ENSG00000132694	1	1	1	1	1	1	1	1	1	1
ARHGEF12 ENSG00000196914	1	1	1	1	1	1	1	1	1	1
ARHGEF15 ENSG00000198844	1	1	1	1	1	1	1	1	1	1
ARHGEF16 ENSG00000130762	1	1	1	1	1	1	1	1	1	1
ARHGEF17 ENSG00000110237	1	1	1	1	1	1	1	1	1	1
ARHGEF18 ENSG00000104880	1	1	1	1	1	1	1	1	1	1
ARHGEF19 ENSG00000142632	1	1	1	1	1	1	1	1	1	1
ARHGEF2 ENSG00000116584	1	1	1	1	1	1	1	1	1	1
ARHGEF25 ENSG00000240771	1	1	1	1	1	1	1	1	1	1
ARHGEF26 ENSG00000114790	1	1	1	1	1	1	1	1	1	1
ARHGEF28 ENSG00000214944	1	1	1	1	1	1	1	1	1	1
ARHGEF3 ENSG00000163947	1	1	1	1	1	1	1	1	1	1
ARHGEF33 ENSG00000214694	1	1	1	1	1	1	1	1	1	1
ARHGEF35 ENSG00000213214	1	1	1	1	1	1	1	1	1	1
ARHGEF37 ENSG00000183111	1	1	1	1	1	1	1	1	1	1
ARHGEF38 ENSG00000236699	1	1	1	1	1	1	1	1	1	1
ARHGEF39 ENSG00000137135	1	1	1	1	1	1	1	1	1	1
ARHGEF4 ENSG00000136002	1	1	1	1	1	1	1	1	1	1
ARHGEF40 ENSG00000165801	1	1	1	1	1	1	1	1	1	1
ARHGEF5 ENSG00000050327	1	1	1	1	1	1	1	1	1	1
ARHGEF6 ENSG00000129675	1	1	1	1	1	1	1	1	1	1
ARHGEF7 ENSG00000102606	1	1	1	1	1	1	1	1	1	1
ARHGEF9 ENSG00000131089	1	1	1	1	1	1	1	1	1	1
ARID1A ENSG00000117713	1	1	1	1	1	1	1	1	1	1
ARID1B ENSG00000049618	1	1	1	1	1	1	1	1	1	1
ARID2 ENSG00000189079	1	1	1	1	1	1	1	1	1	1
ARID3A ENSG00000116017	1	1	1	1	1	1	1	1	1	1
ARID3B ENSG00000179361	1	1	1	1	1	1	1	1	1	1
ARID4A ENSG00000032219	1	1	1	1	1	1	1	1	1	1
ARID4B ENSG00000054267	1	1	1	1	1	1	1	1	1	1
ARID5A ENSG00000196843	1	1	1	1	1	1	1	1	1	1
ARID5B ENSG00000150347	1	1	1	1	1	1	1	1	1	1
ARIH1 ENSG00000166233	1	1	1	1	1	1	1	1	1	1
ARIH2 ENSG00000177479	1	1	1	1	1	1	1	1	1	1
ARIH2OS ENSG00000221883	1	1	1	1	1	1	1	1	1	1
ARL1 ENSG00000120805	1	1	1	1	1	1	1	1	1	1
ARL10 ENSG00000175414	1	1	1	1	1	1	1	1	1	1
ARL11 ENSG00000152213	1	1	1	1	1	1	1	1	1	1
ARL13B ENSG00000169379	1	1	1	1	1	1	1	1	1	1
ARL14EP ENSG00000152219	1	1	1	1	1	1	1	1	1	1
ARL15 ENSG00000185305	1	1	1	1	1	1	1	1	1	1
ARL16 ENSG00000214087	1	1	1	1	1	1	1	1	1	1
ARL17A ENSG00000185829	1	1	1	1	1	1	1	1	1	1
ARL17B ENSG00000228696	1	1	1	1	1	1	1	1	1	1
ARL2 ENSG00000213465	1	1	1	1	1	1	1	1	1	1
ARL2BP ENSG00000102931	1	1	1	1	1	1	1	1	1	1
ARL3 ENSG00000138175	1	1	1	1	1	1	1	1	1	1
ARL4A ENSG00000122644	1	1	1	1	1	1	1	1	1	1
ARL4C ENSG00000188042	1	1	1	1	1	1	1	1	1	1
ARL4D ENSG00000175906	1	1	1	1	1	1	1	1	1	1
ARL5A ENSG00000162980	1	1	1	1	1	1	1	1	1	1
ARL5B ENSG00000165997	1	1	1	1	1	1	1	1	1	1
ARL6 ENSG00000113966	1	1	1	1	1	1	1	1	1	1
ARL6IP1 ENSG00000170540	1	1	1	1	1	1	1	1	1	1
ARL6IP4 ENSG00000182196	1	1	1	1	1	1	1	1	1	1
ARL6IP5 ENSG00000144746	1	1	1	1	1	1	1	1	1	1
ARL6IP6 ENSG00000177917	1	1	1	1	1	1	1	1	1	1
ARL8A ENSG00000143862	1	1	1	1	1	1	1	1	1	1
ARL8B ENSG00000134108	1	1	1	1	1	1	1	1	1	1
ARL9 ENSG00000196503	1	1	1	1	1	1	1	1	1	1
ARMC1 ENSG00000104442	1	1	1	1	1	1	1	1	1	1
ARMC10 ENSG00000170632	1	1	1	1	1	1	1	1	1	1
ARMC12 ENSG00000157343	1	1	1	1	1	1	1	1	1	1
ARMC2 ENSG00000118690	1	1	1	1	1	1	1	1	1	1
ARMC4 ENSG00000169126	1	1	1	1	1	1	1	1	1	1
ARMC5 ENSG00000140691	1	1	1	1	1	1	1	1	1	1
ARMC6 ENSG00000105676	1	1	1	1	1	1	1	1	1	1
ARMC7 ENSG00000125449	1	1	1	1	1	1	1	1	1	1
ARMC8 ENSG00000114098	1	1	1	1	1	1	1	1	1	1
ARMC9 ENSG00000135931	1	1	1	1	1	1	1	1	1	1
ARMCX1 ENSG00000126947	1	1	1	1	1	1	1	1	1	1
ARMCX2 ENSG00000184867	1	1	1	1	1	1	1	1	1	1
ARMCX3 ENSG00000102401	1	1	1	1	1	1	1	1	1	1
ARMCX4 ENSG00000196440	1	1	1	1	1	1	1	1	1	1
ARMCX5 ENSG00000125962	1	1	1	1	1	1	1	1	1	1
ARMCX6 ENSG00000198960	1	1	1	1	1	1	1	1	1	1
ARMS2 ENSG00000254636	1	1	1	1	1	1	1	1	1	1
ARMT1 ENSG00000146476	1	1	1	1	1	1	1	1	1	1
ARNT ENSG00000143437	1	1	1	1	1	1	1	1	1	1
ARNT2 ENSG00000172379	1	1	1	1	1	1	1	1	1	1
ARNTL ENSG00000133794	1	1	1	1	1	1	1	1	1	1
ARNTL2 ENSG00000029153	1	1	1	1	1	1	1	1	1	1
ARPC1A ENSG00000241685	1	1	1	1	1	1	1	1	1	1
ARPC1B ENSG00000130429	1	1	1	1	1	1	1	1	1	1
ARPC2 ENSG00000163466	1	1	1	1	1	1	1	1	1	1
ARPC3 ENSG00000111229	1	1	1	1	1	1	1	1	1	1
ARPC4 ENSG00000241553	1	1	1	1	1	1	1	1	1	1
ARPC5 ENSG00000162704	1	1	1	1	1	1	1	1	1	1
ARPC5L ENSG00000136950	1	1	1	1	1	1	1	1	1	1
ARPIN ENSG00000242498	1	1	1	1	1	1	1	1	1	1
ARPP19 ENSG00000128989	1	1	1	1	1	1	1	1	1	1
ARRB1 ENSG00000137486	1	1	1	1	1	1	1	1	1	1
ARRB2 ENSG00000141480	1	1	1	1	1	1	1	1	1	1
ARRDC1 ENSG00000197070	1	1	1	1	1	1	1	1	1	1
ARRDC2 ENSG00000105643	1	1	1	1	1	1	1	1	1	1
ARRDC3 ENSG00000113369	1	1	1	1	1	1	1	1	1	1
ARRDC4 ENSG00000140450	1	1	1	1	1	1	1	1	1	1
ARRDC5 ENSG00000205784	1	1	1	1	1	1	1	1	1	1
ARSA ENSG00000100299	1	1	1	1	1	1	1	1	1	1
ARSB ENSG00000113273	1	1	1	1	1	1	1	1	1	1
ARSD ENSG00000006756	1	1	1	1	1	1	1	1	1	1
ARSE ENSG00000157399	1	1	1	1	1	1	1	1	1	1
ARSF ENSG00000062096	1	1	1	1	1	1	1	1	1	1
ARSG ENSG00000141337	1	1	1	1	1	1	1	1	1	1
ARSI ENSG00000183876	1	1	1	1	1	1	1	1	1	1
ARSJ ENSG00000180801	1	1	1	1	1	1	1	1	1	1
ARSK ENSG00000164291	1	1	1	1	1	1	1	1	1	1
ART3 ENSG00000156219	1	1	1	1	1	1	1	1	1	1
ART5 ENSG00000167311	1	1	1	1	1	1	1	1	1	1
ARTN ENSG00000117407	1	1	1	1	1	1	1	1	1	1
ARV1 ENSG00000173409	1	1	1	1	1	1	1	1	1	1
ARVCF ENSG00000099889	1	1	1	1	1	1	1	1	1	1
ARX ENSG00000004848	1	1	1	1	1	1	1	1	1	1
ASAH1 ENSG00000104763	1	1	1	1	1	1	1	1	1	1
ASAH2 ENSG00000188611	1	1	1	1	1	1	1	1	1	1
ASAH2B ENSG00000204147	1	1	1	1	1	1	1	1	1	1
ASAP1 ENSG00000153317	1	1	1	1	1	1	1	1	1	1
ASAP2 ENSG00000151693	1	1	1	1	1	1	1	1	1	1
ASAP3 ENSG00000088280	1	1	1	1	1	1	1	1	1	1
ASB1 ENSG00000065802	1	1	1	1	1	1	1	1	1	1
ASB12 ENSG00000198881	1	1	1	1	1	1	1	1	1	1
ASB13 ENSG00000196372	1	1	1	1	1	1	1	1	1	1
ASB14 ENSG00000239388	1	1	1	1	1	1	1	1	1	1
ASB2 ENSG00000100628	1	1	1	1	1	1	1	1	1	1
ASB3 ENSG00000115239	1	1	1	1	1	1	1	1	1	1
ASB5 ENSG00000164122	1	1	1	1	1	1	1	1	1	1
ASB6 ENSG00000148331	1	1	1	1	1	1	1	1	1	1
ASB7 ENSG00000183475	1	1	1	1	1	1	1	1	1	1
ASB8 ENSG00000177981	1	1	1	1	1	1	1	1	1	1
ASB9 ENSG00000102048	1	1	1	1	1	1	1	1	1	1
ASCC1 ENSG00000138303	1	1	1	1	1	1	1	1	1	1
ASCC2 ENSG00000100325	1	1	1	1	1	1	1	1	1	1
ASCC3 ENSG00000112249	1	1	1	1	1	1	1	1	1	1
ASCL2 ENSG00000183734	1	1	1	1	1	1	1	1	1	1
ASCL5 ENSG00000232237	1	1	1	1	1	1	1	1	1	1
ASF1A ENSG00000111875	1	1	1	1	1	1	1	1	1	1
ASF1B ENSG00000105011	1	1	1	1	1	1	1	1	1	1
ASGR1 ENSG00000141505	1	1	1	1	1	1	1	1	1	1
ASGR2 ENSG00000161944	1	1	1	1	1	1	1	1	1	1
ASH1L ENSG00000116539	1	1	1	1	1	1	1	1	1	1
ASH2L ENSG00000129691	1	1	1	1	1	1	1	1	1	1
ASIC1 ENSG00000110881	1	1	1	1	1	1	1	1	1	1
ASIC3 ENSG00000213199	1	1	1	1	1	1	1	1	1	1
ASIC4 ENSG00000072182	1	1	1	1	1	1	1	1	1	1
ASIP ENSG00000101440	1	1	1	1	1	1	1	1	1	1
ASL ENSG00000126522	1	1	1	1	1	1	1	1	1	1
ASMT ENSG00000196433	1	1	1	1	1	1	1	1	1	1
ASMTL ENSG00000169093	1	1	1	1	1	1	1	1	1	1
ASNA1 ENSG00000198356	1	1	1	1	1	1	1	1	1	1
ASNS ENSG00000070669	1	1	1	1	1	1	1	1	1	1
ASNSD1 ENSG00000138381	1	1	1	1	1	1	1	1	1	1
ASPA ENSG00000108381	1	1	1	1	1	1	1	1	1	1
ASPH ENSG00000198363	1	1	1	1	1	1	1	1	1	1
ASPHD1 ENSG00000174939	1	1	1	1	1	1	1	1	1	1
ASPHD2 ENSG00000128203	1	1	1	1	1	1	1	1	1	1
ASPN ENSG00000106819	1	1	1	1	1	1	1	1	1	1
ASPRV1 ENSG00000244617	1	1	1	1	1	1	1	1	1	1
ASPSCR1 ENSG00000169696	1	1	1	1	1	1	1	1	1	1
ASRGL1 ENSG00000162174	1	1	1	1	1	1	1	1	1	1
ASS1 ENSG00000130707	1	1	1	1	1	1	1	1	1	1
ASTE1 ENSG00000034533	1	1	1	1	1	1	1	1	1	1
ASTN1 ENSG00000152092	1	1	1	1	1	1	1	1	1	1
ASTN2 ENSG00000148219	1	1	1	1	1	1	1	1	1	1
ASUN ENSG00000064102	1	1	1	1	1	1	1	1	1	1
ASXL1 ENSG00000171456	1	1	1	1	1	1	1	1	1	1
ASXL2 ENSG00000143970	1	1	1	1	1	1	1	1	1	1
ASXL3 ENSG00000141431	1	1	1	1	1	1	1	1	1	1
ASZ1 ENSG00000154438	1	1	1	1	1	1	1	1	1	1
ATAD1 ENSG00000138138	1	1	1	1	1	1	1	1	1	1
ATAD2 ENSG00000156802	1	1	1	1	1	1	1	1	1	1
ATAD2B ENSG00000119778	1	1	1	1	1	1	1	1	1	1
ATAD3A ENSG00000197785	1	1	1	1	1	1	1	1	1	1
ATAD3B ENSG00000160072	1	1	1	1	1	1	1	1	1	1
ATAD3C ENSG00000215915	1	1	1	1	1	1	1	1	1	1
ATAD5 ENSG00000176208	1	1	1	1	1	1	1	1	1	1
ATAT1 ENSG00000137343	1	1	1	1	1	1	1	1	1	1
ATCAY ENSG00000167654	1	1	1	1	1	1	1	1	1	1
ATE1 ENSG00000107669	1	1	1	1	1	1	1	1	1	1
ATF1 ENSG00000123268	1	1	1	1	1	1	1	1	1	1
ATF2 ENSG00000115966	1	1	1	1	1	1	1	1	1	1
ATF3 ENSG00000162772	1	1	1	1	1	1	1	1	1	1
ATF4 ENSG00000128272	1	1	1	1	1	1	1	1	1	1
ATF5 ENSG00000169136	1	1	1	1	1	1	1	1	1	1
ATF6 ENSG00000118217	1	1	1	1	1	1	1	1	1	1
ATF6B ENSG00000213676	1	1	1	1	1	1	1	1	1	1
ATF7 ENSG00000170653	1	1	1	1	1	1	1	1	1	1
ATF7IP ENSG00000171681	1	1	1	1	1	1	1	1	1	1
ATF7IP2 ENSG00000166669	1	1	1	1	1	1	1	1	1	1
ATG10 ENSG00000152348	1	1	1	1	1	1	1	1	1	1
ATG101 ENSG00000123395	1	1	1	1	1	1	1	1	1	1
ATG12 ENSG00000145782	1	1	1	1	1	1	1	1	1	1
ATG13 ENSG00000175224	1	1	1	1	1	1	1	1	1	1
ATG14 ENSG00000126775	1	1	1	1	1	1	1	1	1	1
ATG16L1 ENSG00000085978	1	1	1	1	1	1	1	1	1	1
ATG16L2 ENSG00000168010	1	1	1	1	1	1	1	1	1	1
ATG2A ENSG00000110046	1	1	1	1	1	1	1	1	1	1
ATG2B ENSG00000066739	1	1	1	1	1	1	1	1	1	1
ATG3 ENSG00000144848	1	1	1	1	1	1	1	1	1	1
ATG4A ENSG00000101844	1	1	1	1	1	1	1	1	1	1
ATG4B ENSG00000168397	1	1	1	1	1	1	1	1	1	1
ATG4C ENSG00000125703	1	1	1	1	1	1	1	1	1	1
ATG4D ENSG00000130734	1	1	1	1	1	1	1	1	1	1
ATG5 ENSG00000057663	1	1	1	1	1	1	1	1	1	1
ATG7 ENSG00000197548	1	1	1	1	1	1	1	1	1	1
ATG9A ENSG00000198925	1	1	1	1	1	1	1	1	1	1
ATG9B ENSG00000181652	1	1	1	1	1	1	1	1	1	1
ATHL1 ENSG00000142102	1	1	1	1	1	1	1	1	1	1
ATIC ENSG00000138363	1	1	1	1	1	1	1	1	1	1
ATL1 ENSG00000198513	1	1	1	1	1	1	1	1	1	1
ATL2 ENSG00000119787	1	1	1	1	1	1	1	1	1	1
ATL3 ENSG00000184743	1	1	1	1	1	1	1	1	1	1
ATM ENSG00000149311	1	1	1	1	1	1	1	1	1	1
ATMIN ENSG00000166454	1	1	1	1	1	1	1	1	1	1
ATN1 ENSG00000111676	1	1	1	1	1	1	1	1	1	1
ATOH1 ENSG00000172238	1	1	1	1	1	1	1	1	1	1
ATOH7 ENSG00000179774	1	1	1	1	1	1	1	1	1	1
ATOH8 ENSG00000168874	1	1	1	1	1	1	1	1	1	1
ATOX1 ENSG00000177556	1	1	1	1	1	1	1	1	1	1
ATP10A ENSG00000206190	1	1	1	1	1	1	1	1	1	1
ATP10D ENSG00000145246	1	1	1	1	1	1	1	1	1	1
ATP11A ENSG00000068650	1	1	1	1	1	1	1	1	1	1
ATP11B ENSG00000058063	1	1	1	1	1	1	1	1	1	1
ATP11C ENSG00000101974	1	1	1	1	1	1	1	1	1	1
ATP13A1 ENSG00000105726	1	1	1	1	1	1	1	1	1	1
ATP13A2 ENSG00000159363	1	1	1	1	1	1	1	1	1	1
ATP13A3 ENSG00000133657	1	1	1	1	1	1	1	1	1	1
ATP1A1 ENSG00000163399	1	1	1	1	1	1	1	1	1	1
ATP1A2 ENSG00000018625	1	1	1	1	1	1	1	1	1	1
ATP1A3 ENSG00000105409	1	1	1	1	1	1	1	1	1	1
ATP1A4 ENSG00000132681	1	1	1	1	1	1	1	1	1	1
ATP1B1 ENSG00000143153	1	1	1	1	1	1	1	1	1	1
ATP1B2 ENSG00000129244	1	1	1	1	1	1	1	1	1	1
ATP1B3 ENSG00000069849	1	1	1	1	1	1	1	1	1	1
ATP23 ENSG00000166896	1	1	1	1	1	1	1	1	1	1
ATP2A1 ENSG00000196296	1	1	1	1	1	1	1	1	1	1
ATP2A2 ENSG00000174437	1	1	1	1	1	1	1	1	1	1
ATP2A3 ENSG00000074370	1	1	1	1	1	1	1	1	1	1
ATP2B1 ENSG00000070961	1	1	1	1	1	1	1	1	1	1
ATP2B2 ENSG00000157087	1	1	1	1	1	1	1	1	1	1
ATP2B4 ENSG00000058668	1	1	1	1	1	1	1	1	1	1
ATP2C1 ENSG00000017260	1	1	1	1	1	1	1	1	1	1
ATP2C2 ENSG00000064270	1	1	1	1	1	1	1	1	1	1
ATP5SL ENSG00000105341	1	1	1	1	1	1	1	1	1	1
ATP6AP1 ENSG00000071553	1	1	1	1	1	1	1	1	1	1
ATP6AP1L ENSG00000205464	1	1	1	1	1	1	1	1	1	1
ATP6AP2 ENSG00000182220	1	1	1	1	1	1	1	1	1	1
ATP6V0A1 ENSG00000033627	1	1	1	1	1	1	1	1	1	1
ATP6V0A2 ENSG00000185344	1	1	1	1	1	1	1	1	1	1
ATP6V0A4 ENSG00000105929	1	1	1	1	1	1	1	1	1	1
ATP6V0B ENSG00000117410	1	1	1	1	1	1	1	1	1	1
ATP6V0C ENSG00000185883	1	1	1	1	1	1	1	1	1	1
ATP6V0D1 ENSG00000159720	1	1	1	1	1	1	1	1	1	1
ATP6V0D2 ENSG00000147614	1	1	1	1	1	1	1	1	1	1
ATP6V0E1 ENSG00000113732	1	1	1	1	1	1	1	1	1	1
ATP6V0E2 ENSG00000171130	1	1	1	1	1	1	1	1	1	1
ATP6V1A ENSG00000114573	1	1	1	1	1	1	1	1	1	1
ATP6V1B1 ENSG00000116039	1	1	1	1	1	1	1	1	1	1
ATP6V1B2 ENSG00000147416	1	1	1	1	1	1	1	1	1	1
ATP6V1C1 ENSG00000155097	1	1	1	1	1	1	1	1	1	1
ATP6V1C2 ENSG00000143882	1	1	1	1	1	1	1	1	1	1
ATP6V1D ENSG00000100554	1	1	1	1	1	1	1	1	1	1
ATP6V1E1 ENSG00000131100	1	1	1	1	1	1	1	1	1	1
ATP6V1E2 ENSG00000250565	1	1	1	1	1	1	1	1	1	1
ATP6V1F ENSG00000128524	1	1	1	1	1	1	1	1	1	1
ATP6V1G1 ENSG00000136888	1	1	1	1	1	1	1	1	1	1
ATP6V1G2 ENSG00000213760	1	1	1	1	1	1	1	1	1	1
ATP6V1H ENSG00000047249	1	1	1	1	1	1	1	1	1	1
ATP7A ENSG00000165240	1	1	1	1	1	1	1	1	1	1
ATP7B ENSG00000123191	1	1	1	1	1	1	1	1	1	1
ATP8A1 ENSG00000124406	1	1	1	1	1	1	1	1	1	1
ATP8A2 ENSG00000132932	1	1	1	1	1	1	1	1	1	1
ATP8B1 ENSG00000081923	1	1	1	1	1	1	1	1	1	1
ATP8B2 ENSG00000143515	1	1	1	1	1	1	1	1	1	1
ATP8B3 ENSG00000130270	1	1	1	1	1	1	1	1	1	1
ATP8B4 ENSG00000104043	1	1	1	1	1	1	1	1	1	1
ATP9A ENSG00000054793	1	1	1	1	1	1	1	1	1	1
ATP9B ENSG00000166377	1	1	1	1	1	1	1	1	1	1
ATPIF1 ENSG00000130770	1	1	1	1	1	1	1	1	1	1
ATR ENSG00000175054	1	1	1	1	1	1	1	1	1	1
ATRAID ENSG00000138085	1	1	1	1	1	1	1	1	1	1
ATRN ENSG00000088812	1	1	1	1	1	1	1	1	1	1
ATRNL1 ENSG00000107518	1	1	1	1	1	1	1	1	1	1
ATRX ENSG00000085224	1	1	1	1	1	1	1	1	1	1
ATXN1 ENSG00000124788	1	1	1	1	1	1	1	1	1	1
ATXN10 ENSG00000130638	1	1	1	1	1	1	1	1	1	1
ATXN1L ENSG00000224470	1	1	1	1	1	1	1	1	1	1
ATXN2 ENSG00000204842	1	1	1	1	1	1	1	1	1	1
ATXN2L ENSG00000168488	1	1	1	1	1	1	1	1	1	1
ATXN3 ENSG00000066427	1	1	1	1	1	1	1	1	1	1
ATXN7 ENSG00000163635	1	1	1	1	1	1	1	1	1	1
ATXN7L1 ENSG00000146776	1	1	1	1	1	1	1	1	1	1
ATXN7L2 ENSG00000162650	1	1	1	1	1	1	1	1	1	1
ATXN7L3 ENSG00000087152	1	1	1	1	1	1	1	1	1	1
ATXN7L3B ENSG00000253719	1	1	1	1	1	1	1	1	1	1
AUH ENSG00000148090	1	1	1	1	1	1	1	1	1	1
AUNIP ENSG00000127423	1	1	1	1	1	1	1	1	1	1
AUP1 ENSG00000115307	1	1	1	1	1	1	1	1	1	1
AURKA ENSG00000087586	1	1	1	1	1	1	1	1	1	1
AURKAIP1 ENSG00000175756	1	1	1	1	1	1	1	1	1	1
AURKB ENSG00000178999	1	1	1	1	1	1	1	1	1	1
AURKC ENSG00000105146	1	1	1	1	1	1	1	1	1	1
AUTS2 ENSG00000158321	1	1	1	1	1	1	1	1	1	1
AVEN ENSG00000169857	1	1	1	1	1	1	1	1	1	1
AVIL ENSG00000135407	1	1	1	1	1	1	1	1	1	1
AVL9 ENSG00000105778	1	1	1	1	1	1	1	1	1	1
AVPI1 ENSG00000119986	1	1	1	1	1	1	1	1	1	1
AVPR1A ENSG00000166148	1	1	1	1	1	1	1	1	1	1
AVPR2 ENSG00000126895	1	1	1	1	1	1	1	1	1	1
AXDND1 ENSG00000162779	1	1	1	1	1	1	1	1	1	1
AXIN1 ENSG00000103126	1	1	1	1	1	1	1	1	1	1
AXIN2 ENSG00000168646	1	1	1	1	1	1	1	1	1	1
AXL ENSG00000167601	1	1	1	1	1	1	1	1	1	1
AZGP1 ENSG00000160862	1	1	1	1	1	1	1	1	1	1
AZI2 ENSG00000163512	1	1	1	1	1	1	1	1	1	1
AZIN1 ENSG00000155096	1	1	1	1	1	1	1	1	1	1
AZIN2 ENSG00000142920	1	1	1	1	1	1	1	1	1	1
AZU1 ENSG00000172232	1	1	1	1	1	1	1	1	1	1
B2M ENSG00000166710	1	1	1	1	1	1	1	1	1	1
B3GALNT1 ENSG00000169255	1	1	1	1	1	1	1	1	1	1
B3GALNT2 ENSG00000162885	1	1	1	1	1	1	1	1	1	1
B3GALT2 ENSG00000162630	1	1	1	1	1	1	1	1	1	1
B3GALT4 ENSG00000235863	1	1	1	1	1	1	1	1	1	1
B3GALT5 ENSG00000183778	1	1	1	1	1	1	1	1	1	1
B3GALT6 ENSG00000176022	1	1	1	1	1	1	1	1	1	1
B3GAT1 ENSG00000109956	1	1	1	1	1	1	1	1	1	1
B3GAT2 ENSG00000112309	1	1	1	1	1	1	1	1	1	1
B3GAT3 ENSG00000149541	1	1	1	1	1	1	1	1	1	1
B3GLCT ENSG00000187676	1	1	1	1	1	1	1	1	1	1
B3GNT2 ENSG00000170340	1	1	1	1	1	1	1	1	1	1
B3GNT3 ENSG00000179913	1	1	1	1	1	1	1	1	1	1
B3GNT4 ENSG00000176383	1	1	1	1	1	1	1	1	1	1
B3GNT5 ENSG00000176597	1	1	1	1	1	1	1	1	1	1
B3GNT7 ENSG00000156966	1	1	1	1	1	1	1	1	1	1
B3GNT8 ENSG00000177191	1	1	1	1	1	1	1	1	1	1
B3GNT9 ENSG00000237172	1	1	1	1	1	1	1	1	1	1
B3GNTL1 ENSG00000175711	1	1	1	1	1	1	1	1	1	1
B4GALNT1 ENSG00000135454	1	1	1	1	1	1	1	1	1	1
B4GALNT3 ENSG00000139044	1	1	1	1	1	1	1	1	1	1
B4GALNT4 ENSG00000182272	1	1	1	1	1	1	1	1	1	1
B4GALT1 ENSG00000086062	1	1	1	1	1	1	1	1	1	1
B4GALT2 ENSG00000117411	1	1	1	1	1	1	1	1	1	1
B4GALT3 ENSG00000158850	1	1	1	1	1	1	1	1	1	1
B4GALT4 ENSG00000121578	1	1	1	1	1	1	1	1	1	1
B4GALT5 ENSG00000158470	1	1	1	1	1	1	1	1	1	1
B4GALT6 ENSG00000118276	1	1	1	1	1	1	1	1	1	1
B4GALT7 ENSG00000027847	1	1	1	1	1	1	1	1	1	1
B4GAT1 ENSG00000174684	1	1	1	1	1	1	1	1	1	1
B9D1 ENSG00000108641	1	1	1	1	1	1	1	1	1	1
B9D2 ENSG00000123810	1	1	1	1	1	1	1	1	1	1
BAALC ENSG00000164929	1	1	1	1	1	1	1	1	1	1
BAAT ENSG00000136881	1	1	1	1	1	1	1	1	1	1
BABAM1 ENSG00000105393	1	1	1	1	1	1	1	1	1	1
BACE1 ENSG00000186318	1	1	1	1	1	1	1	1	1	1
BACE2 ENSG00000182240	1	1	1	1	1	1	1	1	1	1
BACH1 ENSG00000156273	1	1	1	1	1	1	1	1	1	1
BACH2 ENSG00000112182	1	1	1	1	1	1	1	1	1	1
BAD ENSG00000002330	1	1	1	1	1	1	1	1	1	1
BAG1 ENSG00000107262	1	1	1	1	1	1	1	1	1	1
BAG2 ENSG00000112208	1	1	1	1	1	1	1	1	1	1
BAG3 ENSG00000151929	1	1	1	1	1	1	1	1	1	1
BAG4 ENSG00000156735	1	1	1	1	1	1	1	1	1	1
BAG5 ENSG00000166170	1	1	1	1	1	1	1	1	1	1
BAG6 ENSG00000204463	1	1	1	1	1	1	1	1	1	1
BAHCC1 ENSG00000266074	1	1	1	1	1	1	1	1	1	1
BAHD1 ENSG00000140320	1	1	1	1	1	1	1	1	1	1
BAIAP2 ENSG00000175866	1	1	1	1	1	1	1	1	1	1
BAIAP2L1 ENSG00000006453	1	1	1	1	1	1	1	1	1	1
BAIAP2L2 ENSG00000128298	1	1	1	1	1	1	1	1	1	1
BAIAP3 ENSG00000007516	1	1	1	1	1	1	1	1	1	1
BAK1 ENSG00000030110	1	1	1	1	1	1	1	1	1	1
BAMBI ENSG00000095739	1	1	1	1	1	1	1	1	1	1
BANF1 ENSG00000175334	1	1	1	1	1	1	1	1	1	1
BANK1 ENSG00000153064	1	1	1	1	1	1	1	1	1	1
BANP ENSG00000172530	1	1	1	1	1	1	1	1	1	1
BAP1 ENSG00000163930	1	1	1	1	1	1	1	1	1	1
BARD1 ENSG00000138376	1	1	1	1	1	1	1	1	1	1
BARX2 ENSG00000043039	1	1	1	1	1	1	1	1	1	1
BASP1 ENSG00000176788	1	1	1	1	1	1	1	1	1	1
BATF ENSG00000156127	1	1	1	1	1	1	1	1	1	1
BATF2 ENSG00000168062	1	1	1	1	1	1	1	1	1	1
BATF3 ENSG00000123685	1	1	1	1	1	1	1	1	1	1
BAX ENSG00000087088	1	1	1	1	1	1	1	1	1	1
BAZ1A ENSG00000198604	1	1	1	1	1	1	1	1	1	1
BAZ1B ENSG00000009954	1	1	1	1	1	1	1	1	1	1
BAZ2A ENSG00000076108	1	1	1	1	1	1	1	1	1	1
BAZ2B ENSG00000123636	1	1	1	1	1	1	1	1	1	1
BBC3 ENSG00000105327	1	1	1	1	1	1	1	1	1	1
BBIP1 ENSG00000214413	1	1	1	1	1	1	1	1	1	1
BBOF1 ENSG00000119636	1	1	1	1	1	1	1	1	1	1
BBS1 ENSG00000174483	1	1	1	1	1	1	1	1	1	1
BBS10 ENSG00000179941	1	1	1	1	1	1	1	1	1	1
BBS12 ENSG00000181004	1	1	1	1	1	1	1	1	1	1
BBS2 ENSG00000125124	1	1	1	1	1	1	1	1	1	1
BBS4 ENSG00000140463	1	1	1	1	1	1	1	1	1	1
BBS5 ENSG00000163093	1	1	1	1	1	1	1	1	1	1
BBS7 ENSG00000138686	1	1	1	1	1	1	1	1	1	1
BBS9 ENSG00000122507	1	1	1	1	1	1	1	1	1	1
BBX ENSG00000114439	1	1	1	1	1	1	1	1	1	1
BCAM ENSG00000187244	1	1	1	1	1	1	1	1	1	1
BCAN ENSG00000132692	1	1	1	1	1	1	1	1	1	1
BCAP29 ENSG00000075790	1	1	1	1	1	1	1	1	1	1
BCAP31 ENSG00000185825	1	1	1	1	1	1	1	1	1	1
BCAR1 ENSG00000050820	1	1	1	1	1	1	1	1	1	1
BCAR3 ENSG00000137936	1	1	1	1	1	1	1	1	1	1
BCAS1 ENSG00000064787	1	1	1	1	1	1	1	1	1	1
BCAS2 ENSG00000116752	1	1	1	1	1	1	1	1	1	1
BCAS3 ENSG00000141376	1	1	1	1	1	1	1	1	1	1
BCAS4 ENSG00000124243	1	1	1	1	1	1	1	1	1	1
BCAT1 ENSG00000060982	1	1	1	1	1	1	1	1	1	1
BCAT2 ENSG00000105552	1	1	1	1	1	1	1	1	1	1
BCCIP ENSG00000107949	1	1	1	1	1	1	1	1	1	1
BCDIN3D ENSG00000186666	1	1	1	1	1	1	1	1	1	1
BCHE ENSG00000114200	1	1	1	1	1	1	1	1	1	1
BCKDHA ENSG00000248098	1	1	1	1	1	1	1	1	1	1
BCKDHB ENSG00000083123	1	1	1	1	1	1	1	1	1	1
BCKDK ENSG00000103507	1	1	1	1	1	1	1	1	1	1
BCL10 ENSG00000142867	1	1	1	1	1	1	1	1	1	1
BCL11A ENSG00000119866	1	1	1	1	1	1	1	1	1	1
BCL11B ENSG00000127152	1	1	1	1	1	1	1	1	1	1
BCL2 ENSG00000171791	1	1	1	1	1	1	1	1	1	1
BCL2L1 ENSG00000171552	1	1	1	1	1	1	1	1	1	1
BCL2L11 ENSG00000153094	1	1	1	1	1	1	1	1	1	1
BCL2L12 ENSG00000126453	1	1	1	1	1	1	1	1	1	1
BCL2L13 ENSG00000099968	1	1	1	1	1	1	1	1	1	1
BCL2L14 ENSG00000121380	1	1	1	1	1	1	1	1	1	1
BCL2L15 ENSG00000188761	1	1	1	1	1	1	1	1	1	1
BCL2L2 ENSG00000129473	1	1	1	1	1	1	1	1	1	1
BCL2L2-PABPN1 ENSG00000258643	1	1	1	1	1	1	1	1	1	1
BCL3 ENSG00000069399	1	1	1	1	1	1	1	1	1	1
BCL6 ENSG00000113916	1	1	1	1	1	1	1	1	1	1
BCL6B ENSG00000161940	1	1	1	1	1	1	1	1	1	1
BCL7A ENSG00000110987	1	1	1	1	1	1	1	1	1	1
BCL7B ENSG00000106635	1	1	1	1	1	1	1	1	1	1
BCL7C ENSG00000099385	1	1	1	1	1	1	1	1	1	1
BCL9 ENSG00000116128	1	1	1	1	1	1	1	1	1	1
BCL9L ENSG00000186174	1	1	1	1	1	1	1	1	1	1
BCLAF1 ENSG00000029363	1	1	1	1	1	1	1	1	1	1
BCO1 ENSG00000135697	1	1	1	1	1	1	1	1	1	1
BCO2 ENSG00000197580	1	1	1	1	1	1	1	1	1	1
BCOR ENSG00000183337	1	1	1	1	1	1	1	1	1	1
BCORL1 ENSG00000085185	1	1	1	1	1	1	1	1	1	1
BCR ENSG00000186716	1	1	1	1	1	1	1	1	1	1
BCS1L ENSG00000074582	1	1	1	1	1	1	1	1	1	1
BDH1 ENSG00000161267	1	1	1	1	1	1	1	1	1	1
BDH2 ENSG00000164039	1	1	1	1	1	1	1	1	1	1
BDKRB1 ENSG00000100739	1	1	1	1	1	1	1	1	1	1
BDKRB2 ENSG00000168398	1	1	1	1	1	1	1	1	1	1
BDNF ENSG00000176697	1	1	1	1	1	1	1	1	1	1
BDP1 ENSG00000145734	1	1	1	1	1	1	1	1	1	1
BEAN1 ENSG00000166546	1	1	1	1	1	1	1	1	1	1
BECN1 ENSG00000126581	1	1	1	1	1	1	1	1	1	1
BEGAIN ENSG00000183092	1	1	1	1	1	1	1	1	1	1
BEND3 ENSG00000178409	1	1	1	1	1	1	1	1	1	1
BEND4 ENSG00000188848	1	1	1	1	1	1	1	1	1	1
BEND5 ENSG00000162373	1	1	1	1	1	1	1	1	1	1
BEND7 ENSG00000165626	1	1	1	1	1	1	1	1	1	1
BEST1 ENSG00000167995	1	1	1	1	1	1	1	1	1	1
BEST3 ENSG00000127325	1	1	1	1	1	1	1	1	1	1
BEST4 ENSG00000142959	1	1	1	1	1	1	1	1	1	1
BET1 ENSG00000105829	1	1	1	1	1	1	1	1	1	1
BET1L ENSG00000177951	1	1	1	1	1	1	1	1	1	1
BEX1 ENSG00000133169	1	1	1	1	1	1	1	1	1	1
BEX2 ENSG00000133134	1	1	1	1	1	1	1	1	1	1
BEX3 ENSG00000166681	1	1	1	1	1	1	1	1	1	1
BEX4 ENSG00000102409	1	1	1	1	1	1	1	1	1	1
BEX5 ENSG00000184515	1	1	1	1	1	1	1	1	1	1
BFAR ENSG00000103429	1	1	1	1	1	1	1	1	1	1
BFSP1 ENSG00000125864	1	1	1	1	1	1	1	1	1	1
BGLAP ENSG00000242252	1	1	1	1	1	1	1	1	1	1
BGN ENSG00000182492	1	1	1	1	1	1	1	1	1	1
BHLHB9 ENSG00000198908	1	1	1	1	1	1	1	1	1	1
BHLHE22 ENSG00000180828	1	1	1	1	1	1	1	1	1	1
BHLHE40 ENSG00000134107	1	1	1	1	1	1	1	1	1	1
BHLHE41 ENSG00000123095	1	1	1	1	1	1	1	1	1	1
BHMT ENSG00000145692	1	1	1	1	1	1	1	1	1	1
BHMT2 ENSG00000132840	1	1	1	1	1	1	1	1	1	1
BICC1 ENSG00000122870	1	1	1	1	1	1	1	1	1	1
BICD1 ENSG00000151746	1	1	1	1	1	1	1	1	1	1
BICD2 ENSG00000185963	1	1	1	1	1	1	1	1	1	1
BICDL1 ENSG00000135127	1	1	1	1	1	1	1	1	1	1
BICDL2 ENSG00000162069	1	1	1	1	1	1	1	1	1	1
BID ENSG00000015475	1	1	1	1	1	1	1	1	1	1
BIK ENSG00000100290	1	1	1	1	1	1	1	1	1	1
BIN1 ENSG00000136717	1	1	1	1	1	1	1	1	1	1
BIN2 ENSG00000110934	1	1	1	1	1	1	1	1	1	1
BIN3 ENSG00000147439	1	1	1	1	1	1	1	1	1	1
BIRC2 ENSG00000110330	1	1	1	1	1	1	1	1	1	1
BIRC3 ENSG00000023445	1	1	1	1	1	1	1	1	1	1
BIRC5 ENSG00000089685	1	1	1	1	1	1	1	1	1	1
BIRC6 ENSG00000115760	1	1	1	1	1	1	1	1	1	1
BIRC7 ENSG00000101197	1	1	1	1	1	1	1	1	1	1
BIVM ENSG00000134897	1	1	1	1	1	1	1	1	1	1
BLCAP ENSG00000166619	1	1	1	1	1	1	1	1	1	1
BLK ENSG00000136573	1	1	1	1	1	1	1	1	1	1
BLM ENSG00000197299	1	1	1	1	1	1	1	1	1	1
BLMH ENSG00000108578	1	1	1	1	1	1	1	1	1	1
BLNK ENSG00000095585	1	1	1	1	1	1	1	1	1	1
BLOC1S1 ENSG00000135441	1	1	1	1	1	1	1	1	1	1
BLOC1S2 ENSG00000196072	1	1	1	1	1	1	1	1	1	1
BLOC1S3 ENSG00000189114	1	1	1	1	1	1	1	1	1	1
BLOC1S4 ENSG00000186222	1	1	1	1	1	1	1	1	1	1
BLOC1S5 ENSG00000188428	1	1	1	1	1	1	1	1	1	1
BLOC1S6 ENSG00000104164	1	1	1	1	1	1	1	1	1	1
BLVRA ENSG00000106605	1	1	1	1	1	1	1	1	1	1
BLVRB ENSG00000090013	1	1	1	1	1	1	1	1	1	1
BLZF1 ENSG00000117475	1	1	1	1	1	1	1	1	1	1
BMF ENSG00000104081	1	1	1	1	1	1	1	1	1	1
BMI1 ENSG00000168283	1	1	1	1	1	1	1	1	1	1
BMP1 ENSG00000168487	1	1	1	1	1	1	1	1	1	1
BMP2 ENSG00000125845	1	1	1	1	1	1	1	1	1	1
BMP2K ENSG00000138756	1	1	1	1	1	1	1	1	1	1
BMP4 ENSG00000125378	1	1	1	1	1	1	1	1	1	1
BMP5 ENSG00000112175	1	1	1	1	1	1	1	1	1	1
BMP6 ENSG00000153162	1	1	1	1	1	1	1	1	1	1
BMP7 ENSG00000101144	1	1	1	1	1	1	1	1	1	1
BMP8A ENSG00000183682	1	1	1	1	1	1	1	1	1	1
BMP8B ENSG00000116985	1	1	1	1	1	1	1	1	1	1
BMPER ENSG00000164619	1	1	1	1	1	1	1	1	1	1
BMPR1A ENSG00000107779	1	1	1	1	1	1	1	1	1	1
BMPR1B ENSG00000138696	1	1	1	1	1	1	1	1	1	1
BMPR2 ENSG00000204217	1	1	1	1	1	1	1	1	1	1
BMS1 ENSG00000165733	1	1	1	1	1	1	1	1	1	1
BMT2 ENSG00000164603	1	1	1	1	1	1	1	1	1	1
BNC2 ENSG00000173068	1	1	1	1	1	1	1	1	1	1
BNIP1 ENSG00000113734	1	1	1	1	1	1	1	1	1	1
BNIP2 ENSG00000140299	1	1	1	1	1	1	1	1	1	1
BNIP3 ENSG00000176171	1	1	1	1	1	1	1	1	1	1
BNIP3L ENSG00000104765	1	1	1	1	1	1	1	1	1	1
BNIPL ENSG00000163141	1	1	1	1	1	1	1	1	1	1
BOC ENSG00000144857	1	1	1	1	1	1	1	1	1	1
BOD1 ENSG00000145919	1	1	1	1	1	1	1	1	1	1
BOD1L1 ENSG00000038219	1	1	1	1	1	1	1	1	1	1
BOD1L2 ENSG00000228075	1	1	1	1	1	1	1	1	1	1
BOK ENSG00000176720	1	1	1	1	1	1	1	1	1	1
BOLA1 ENSG00000178096	1	1	1	1	1	1	1	1	1	1
BOLA2B ENSG00000169627	1	1	1	1	1	1	1	1	1	1
BOLA3 ENSG00000163170	1	1	1	1	1	1	1	1	1	1
BOP1 ENSG00000261236	1	1	1	1	1	1	1	1	1	1
BORA ENSG00000136122	1	1	1	1	1	1	1	1	1	1
BORCS5 ENSG00000165714	1	1	1	1	1	1	1	1	1	1
BORCS6 ENSG00000196544	1	1	1	1	1	1	1	1	1	1
BORCS7 ENSG00000166275	1	1	1	1	1	1	1	1	1	1
BORCS8 ENSG00000254901	1	1	1	1	1	1	1	1	1	1
BORCS8-MEF2B ENSG00000064489	1	1	1	1	1	1	1	1	1	1
BPGM ENSG00000172331	1	1	1	1	1	1	1	1	1	1
BPHL ENSG00000137274	1	1	1	1	1	1	1	1	1	1
BPI ENSG00000101425	1	1	1	1	1	1	1	1	1	1
BPIFB1 ENSG00000125999	1	1	1	1	1	1	1	1	1	1
BPIFB2 ENSG00000078898	1	1	1	1	1	1	1	1	1	1
BPNT1 ENSG00000162813	1	1	1	1	1	1	1	1	1	1
BPTF ENSG00000171634	1	1	1	1	1	1	1	1	1	1
BRAF ENSG00000157764	1	1	1	1	1	1	1	1	1	1
BRAP ENSG00000089234	1	1	1	1	1	1	1	1	1	1
BRAT1 ENSG00000106009	1	1	1	1	1	1	1	1	1	1
BRCA1 ENSG00000012048	1	1	1	1	1	1	1	1	1	1
BRCA2 ENSG00000139618	1	1	1	1	1	1	1	1	1	1
BRCC3 ENSG00000185515	1	1	1	1	1	1	1	1	1	1
BRD1 ENSG00000100425	1	1	1	1	1	1	1	1	1	1
BRD2 ENSG00000204256	1	1	1	1	1	1	1	1	1	1
BRD3 ENSG00000169925	1	1	1	1	1	1	1	1	1	1
BRD4 ENSG00000141867	1	1	1	1	1	1	1	1	1	1
BRD7 ENSG00000166164	1	1	1	1	1	1	1	1	1	1
BRD8 ENSG00000112983	1	1	1	1	1	1	1	1	1	1
BRD9 ENSG00000028310	1	1	1	1	1	1	1	1	1	1
BRDT ENSG00000137948	1	1	1	1	1	1	1	1	1	1
BRE ENSG00000158019	1	1	1	1	1	1	1	1	1	1
BRF1 ENSG00000185024	1	1	1	1	1	1	1	1	1	1
BRF2 ENSG00000104221	1	1	1	1	1	1	1	1	1	1
BRI3 ENSG00000164713	1	1	1	1	1	1	1	1	1	1
BRI3BP ENSG00000184992	1	1	1	1	1	1	1	1	1	1
BRICD5 ENSG00000182685	1	1	1	1	1	1	1	1	1	1
BRINP1 ENSG00000078725	1	1	1	1	1	1	1	1	1	1
BRINP3 ENSG00000162670	1	1	1	1	1	1	1	1	1	1
BRIP1 ENSG00000136492	1	1	1	1	1	1	1	1	1	1
BRIX1 ENSG00000113460	1	1	1	1	1	1	1	1	1	1
BRK1 ENSG00000254999	1	1	1	1	1	1	1	1	1	1
BRMS1 ENSG00000174744	1	1	1	1	1	1	1	1	1	1
BRMS1L ENSG00000100916	1	1	1	1	1	1	1	1	1	1
BROX ENSG00000162819	1	1	1	1	1	1	1	1	1	1
BRPF1 ENSG00000156983	1	1	1	1	1	1	1	1	1	1
BRPF3 ENSG00000096070	1	1	1	1	1	1	1	1	1	1
BRSK1 ENSG00000160469	1	1	1	1	1	1	1	1	1	1
BRSK2 ENSG00000174672	1	1	1	1	1	1	1	1	1	1
BRWD1 ENSG00000185658	1	1	1	1	1	1	1	1	1	1
BRWD3 ENSG00000165288	1	1	1	1	1	1	1	1	1	1
BSCL2 ENSG00000168000	1	1	1	1	1	1	1	1	1	1
BSDC1 ENSG00000160058	1	1	1	1	1	1	1	1	1	1
BSG ENSG00000172270	1	1	1	1	1	1	1	1	1	1
BSN ENSG00000164061	1	1	1	1	1	1	1	1	1	1
BSPRY ENSG00000119411	1	1	1	1	1	1	1	1	1	1
BST1 ENSG00000109743	1	1	1	1	1	1	1	1	1	1
BST2 ENSG00000130303	1	1	1	1	1	1	1	1	1	1
BTAF1 ENSG00000095564	1	1	1	1	1	1	1	1	1	1
BTBD1 ENSG00000064726	1	1	1	1	1	1	1	1	1	1
BTBD10 ENSG00000148925	1	1	1	1	1	1	1	1	1	1
BTBD11 ENSG00000151136	1	1	1	1	1	1	1	1	1	1
BTBD16 ENSG00000138152	1	1	1	1	1	1	1	1	1	1
BTBD18 ENSG00000233436	1	1	1	1	1	1	1	1	1	1
BTBD19 ENSG00000222009	1	1	1	1	1	1	1	1	1	1
BTBD2 ENSG00000133243	1	1	1	1	1	1	1	1	1	1
BTBD3 ENSG00000132640	1	1	1	1	1	1	1	1	1	1
BTBD6 ENSG00000184887	1	1	1	1	1	1	1	1	1	1
BTBD7 ENSG00000011114	1	1	1	1	1	1	1	1	1	1
BTBD8 ENSG00000189195	1	1	1	1	1	1	1	1	1	1
BTBD9 ENSG00000183826	1	1	1	1	1	1	1	1	1	1
BTC ENSG00000174808	1	1	1	1	1	1	1	1	1	1
BTD ENSG00000169814	1	1	1	1	1	1	1	1	1	1
BTF3 ENSG00000145741	1	1	1	1	1	1	1	1	1	1
BTF3L4 ENSG00000134717	1	1	1	1	1	1	1	1	1	1
BTG1 ENSG00000133639	1	1	1	1	1	1	1	1	1	1
BTG2 ENSG00000159388	1	1	1	1	1	1	1	1	1	1
BTG3 ENSG00000154640	1	1	1	1	1	1	1	1	1	1
BTG4 ENSG00000137707	1	1	1	1	1	1	1	1	1	1
BTK ENSG00000010671	1	1	1	1	1	1	1	1	1	1
BTLA ENSG00000186265	1	1	1	1	1	1	1	1	1	1
BTN2A1 ENSG00000112763	1	1	1	1	1	1	1	1	1	1
BTN2A2 ENSG00000124508	1	1	1	1	1	1	1	1	1	1
BTN3A1 ENSG00000026950	1	1	1	1	1	1	1	1	1	1
BTN3A2 ENSG00000186470	1	1	1	1	1	1	1	1	1	1
BTN3A3 ENSG00000111801	1	1	1	1	1	1	1	1	1	1
BTNL9 ENSG00000165810	1	1	1	1	1	1	1	1	1	1
BTRC ENSG00000166167	1	1	1	1	1	1	1	1	1	1
BUB1B ENSG00000156970	1	1	1	1	1	1	1	1	1	1
BUB3 ENSG00000154473	1	1	1	1	1	1	1	1	1	1
BUD13 ENSG00000137656	1	1	1	1	1	1	1	1	1	1
BUD31 ENSG00000106245	1	1	1	1	1	1	1	1	1	1
BVES ENSG00000112276	1	1	1	1	1	1	1	1	1	1
BYSL ENSG00000112578	1	1	1	1	1	1	1	1	1	1
BZW1 ENSG00000082153	1	1	1	1	1	1	1	1	1	1
BZW2 ENSG00000136261	1	1	1	1	1	1	1	1	1	1
C10orf10 ENSG00000165507	1	1	1	1	1	1	1	1	1	1
C10orf107 ENSG00000183346	1	1	1	1	1	1	1	1	1	1
C10orf11 ENSG00000148655	1	1	1	1	1	1	1	1	1	1
C10orf128 ENSG00000204161	1	1	1	1	1	1	1	1	1	1
C10orf2 ENSG00000107815	1	1	1	1	1	1	1	1	1	1
C10orf35 ENSG00000171224	1	1	1	1	1	1	1	1	1	1
C10orf54 ENSG00000107738	1	1	1	1	1	1	1	1	1	1
C10orf55 ENSG00000222047	1	1	1	1	1	1	1	1	1	1
C10orf76 ENSG00000120029	1	1	1	1	1	1	1	1	1	1
C10orf88 ENSG00000119965	1	1	1	1	1	1	1	1	1	1
C10orf95 ENSG00000120055	1	1	1	1	1	1	1	1	1	1
C10orf99 ENSG00000188373	1	1	1	1	1	1	1	1	1	1
C11orf1 ENSG00000137720	1	1	1	1	1	1	1	1	1	1
C11orf21 ENSG00000110665	1	1	1	1	1	1	1	1	1	1
C11orf24 ENSG00000171067	1	1	1	1	1	1	1	1	1	1
C11orf31 ENSG00000211450	1	1	1	1	1	1	1	1	1	1
C11orf45 ENSG00000174370	1	1	1	1	1	1	1	1	1	1
C11orf49 ENSG00000149179	1	1	1	1	1	1	1	1	1	1
C11orf52 ENSG00000149300	1	1	1	1	1	1	1	1	1	1
C11orf54 ENSG00000182919	1	1	1	1	1	1	1	1	1	1
C11orf57 ENSG00000150776	1	1	1	1	1	1	1	1	1	1
C11orf58 ENSG00000110696	1	1	1	1	1	1	1	1	1	1
C11orf63 ENSG00000109944	1	1	1	1	1	1	1	1	1	1
C11orf65 ENSG00000166323	1	1	1	1	1	1	1	1	1	1
C11orf68 ENSG00000175573	1	1	1	1	1	1	1	1	1	1
C11orf70 ENSG00000137691	1	1	1	1	1	1	1	1	1	1
C11orf71 ENSG00000180425	1	1	1	1	1	1	1	1	1	1
C11orf74 ENSG00000166352	1	1	1	1	1	1	1	1	1	1
C11orf80 ENSG00000173715	1	1	1	1	1	1	1	1	1	1
C11orf84 ENSG00000168005	1	1	1	1	1	1	1	1	1	1
C11orf95 ENSG00000188070	1	1	1	1	1	1	1	1	1	1
C11orf96 ENSG00000187479	1	1	1	1	1	1	1	1	1	1
C11orf98 ENSG00000278615	1	1	1	1	1	1	1	1	1	1
C12orf10 ENSG00000139637	1	1	1	1	1	1	1	1	1	1
C12orf29 ENSG00000133641	1	1	1	1	1	1	1	1	1	1
C12orf4 ENSG00000047621	1	1	1	1	1	1	1	1	1	1
C12orf42 ENSG00000179088	1	1	1	1	1	1	1	1	1	1
C12orf43 ENSG00000157895	1	1	1	1	1	1	1	1	1	1
C12orf45 ENSG00000151131	1	1	1	1	1	1	1	1	1	1
C12orf49 ENSG00000111412	1	1	1	1	1	1	1	1	1	1
C12orf50 ENSG00000165805	1	1	1	1	1	1	1	1	1	1
C12orf54 ENSG00000177627	1	1	1	1	1	1	1	1	1	1
C12orf56 ENSG00000185306	1	1	1	1	1	1	1	1	1	1
C12orf57 ENSG00000111678	1	1	1	1	1	1	1	1	1	1
C12orf60 ENSG00000182993	1	1	1	1	1	1	1	1	1	1
C12orf65 ENSG00000130921	1	1	1	1	1	1	1	1	1	1
C12orf66 ENSG00000174206	1	1	1	1	1	1	1	1	1	1
C12orf73 ENSG00000204954	1	1	1	1	1	1	1	1	1	1
C12orf75 ENSG00000235162	1	1	1	1	1	1	1	1	1	1
C12orf76 ENSG00000174456	1	1	1	1	1	1	1	1	1	1
C14orf1 ENSG00000133935	1	1	1	1	1	1	1	1	1	1
C14orf119 ENSG00000179933	1	1	1	1	1	1	1	1	1	1
C14orf132 ENSG00000227051	1	1	1	1	1	1	1	1	1	1
C14orf142 ENSG00000170270	1	1	1	1	1	1	1	1	1	1
C14orf159 ENSG00000133943	1	1	1	1	1	1	1	1	1	1
C14orf166 ENSG00000087302	1	1	1	1	1	1	1	1	1	1
C14orf169 ENSG00000170468	1	1	1	1	1	1	1	1	1	1
C14orf2 ENSG00000156411	1	1	1	1	1	1	1	1	1	1
C14orf28 ENSG00000179476	1	1	1	1	1	1	1	1	1	1
C14orf37 ENSG00000139971	1	1	1	1	1	1	1	1	1	1
C14orf39 ENSG00000179008	1	1	1	1	1	1	1	1	1	1
C14orf79 ENSG00000140104	1	1	1	1	1	1	1	1	1	1
C14orf80 ENSG00000185347	1	1	1	1	1	1	1	1	1	1
C14orf93 ENSG00000100802	1	1	1	1	1	1	1	1	1	1
C15orf39 ENSG00000167173	1	1	1	1	1	1	1	1	1	1
C15orf40 ENSG00000169609	1	1	1	1	1	1	1	1	1	1
C15orf41 ENSG00000186073	1	1	1	1	1	1	1	1	1	1
C15orf48 ENSG00000166920	1	1	1	1	1	1	1	1	1	1
C15orf52 ENSG00000188549	1	1	1	1	1	1	1	1	1	1
C15orf53 ENSG00000175779	1	1	1	1	1	1	1	1	1	1
C15orf57 ENSG00000128891	1	1	1	1	1	1	1	1	1	1
C15orf59 ENSG00000205363	1	1	1	1	1	1	1	1	1	1
C15orf61 ENSG00000189227	1	1	1	1	1	1	1	1	1	1
C15orf62 ENSG00000188277	1	1	1	1	1	1	1	1	1	1
C15orf65 ENSG00000261652	1	1	1	1	1	1	1	1	1	1
C16orf13 ENSG00000130731	1	1	1	1	1	1	1	1	1	1
C16orf45 ENSG00000166780	1	1	1	1	1	1	1	1	1	1
C16orf46 ENSG00000166455	1	1	1	1	1	1	1	1	1	1
C16orf52 ENSG00000185716	1	1	1	1	1	1	1	1	1	1
C16orf54 ENSG00000185905	1	1	1	1	1	1	1	1	1	1
C16orf58 ENSG00000140688	1	1	1	1	1	1	1	1	1	1
C16orf59 ENSG00000162062	1	1	1	1	1	1	1	1	1	1
C16orf62 ENSG00000103544	1	1	1	1	1	1	1	1	1	1
C16orf70 ENSG00000125149	1	1	1	1	1	1	1	1	1	1
C16orf71 ENSG00000166246	1	1	1	1	1	1	1	1	1	1
C16orf72 ENSG00000182831	1	1	1	1	1	1	1	1	1	1
C16orf74 ENSG00000154102	1	1	1	1	1	1	1	1	1	1
C16orf78 ENSG00000166152	1	1	1	1	1	1	1	1	1	1
C16orf86 ENSG00000159761	1	1	1	1	1	1	1	1	1	1
C16orf87 ENSG00000155330	1	1	1	1	1	1	1	1	1	1
C16orf89 ENSG00000153446	1	1	1	1	1	1	1	1	1	1
C16orf91 ENSG00000174109	1	1	1	1	1	1	1	1	1	1
C16orf95 ENSG00000260456	1	1	1	1	1	1	1	1	1	1
C17orf107 ENSG00000205710	1	1	1	1	1	1	1	1	1	1
C17orf49 ENSG00000258315	1	1	1	1	1	1	1	1	1	1
C17orf50 ENSG00000270806	1	1	1	1	1	1	1	1	1	1
C17orf51 ENSG00000212719	1	1	1	1	1	1	1	1	1	1
C17orf53 ENSG00000125319	1	1	1	1	1	1	1	1	1	1
C17orf58 ENSG00000186665	1	1	1	1	1	1	1	1	1	1
C17orf62 ENSG00000178927	1	1	1	1	1	1	1	1	1	1
C17orf64 ENSG00000141371	1	1	1	1	1	1	1	1	1	1
C17orf67 ENSG00000214226	1	1	1	1	1	1	1	1	1	1
C17orf75 ENSG00000108666	1	1	1	1	1	1	1	1	1	1
C17orf80 ENSG00000141219	1	1	1	1	1	1	1	1	1	1
C17orf89 ENSG00000224877	1	1	1	1	1	1	1	1	1	1
C17orf96 ENSG00000273604	1	1	1	1	1	1	1	1	1	1
C17orf97 ENSG00000187624	1	1	1	1	1	1	1	1	1	1
C18orf21 ENSG00000141428	1	1	1	1	1	1	1	1	1	1
C18orf25 ENSG00000152242	1	1	1	1	1	1	1	1	1	1
C18orf32 ENSG00000177576	1	1	1	1	1	1	1	1	1	1
C18orf54 ENSG00000166845	1	1	1	1	1	1	1	1	1	1
C18orf63 ENSG00000206043	1	1	1	1	1	1	1	1	1	1
C18orf8 ENSG00000141452	1	1	1	1	1	1	1	1	1	1
C19orf12 ENSG00000131943	1	1	1	1	1	1	1	1	1	1
C19orf18 ENSG00000177025	1	1	1	1	1	1	1	1	1	1
C19orf24 ENSG00000228300	1	1	1	1	1	1	1	1	1	1
C19orf25 ENSG00000119559	1	1	1	1	1	1	1	1	1	1
C19orf33 ENSG00000167644	1	1	1	1	1	1	1	1	1	1
C19orf35 ENSG00000188305	1	1	1	1	1	1	1	1	1	1
C19orf38 ENSG00000214212	1	1	1	1	1	1	1	1	1	1
C19orf43 ENSG00000123144	1	1	1	1	1	1	1	1	1	1
C19orf44 ENSG00000105072	1	1	1	1	1	1	1	1	1	1
C19orf45 ENSG00000198723	1	1	1	1	1	1	1	1	1	1
C19orf47 ENSG00000160392	1	1	1	1	1	1	1	1	1	1
C19orf48 ENSG00000167747	1	1	1	1	1	1	1	1	1	1
C19orf52 ENSG00000142444	1	1	1	1	1	1	1	1	1	1
C19orf53 ENSG00000104979	1	1	1	1	1	1	1	1	1	1
C19orf54 ENSG00000188493	1	1	1	1	1	1	1	1	1	1
C19orf57 ENSG00000132016	1	1	1	1	1	1	1	1	1	1
C19orf60 ENSG00000006015	1	1	1	1	1	1	1	1	1	1
C19orf66 ENSG00000130813	1	1	1	1	1	1	1	1	1	1
C19orf68 ENSG00000185453	1	1	1	1	1	1	1	1	1	1
C19orf70 ENSG00000174917	1	1	1	1	1	1	1	1	1	1
C19orf73 ENSG00000221916	1	1	1	1	1	1	1	1	1	1
C19orf81 ENSG00000235034	1	1	1	1	1	1	1	1	1	1
C1D ENSG00000197223	1	1	1	1	1	1	1	1	1	1
C1GALT1 ENSG00000106392	1	1	1	1	1	1	1	1	1	1
C1GALT1C1 ENSG00000171155	1	1	1	1	1	1	1	1	1	1
C1GALT1C1L ENSG00000223658	1	1	1	1	1	1	1	1	1	1
C1QA ENSG00000173372	1	1	1	1	1	1	1	1	1	1
C1QB ENSG00000173369	1	1	1	1	1	1	1	1	1	1
C1QBP ENSG00000108561	1	1	1	1	1	1	1	1	1	1
C1QC ENSG00000159189	1	1	1	1	1	1	1	1	1	1
C1QL1 ENSG00000131094	1	1	1	1	1	1	1	1	1	1
C1QTNF1 ENSG00000173918	1	1	1	1	1	1	1	1	1	1
C1QTNF2 ENSG00000145861	1	1	1	1	1	1	1	1	1	1
C1QTNF3 ENSG00000082196	1	1	1	1	1	1	1	1	1	1
C1QTNF4 ENSG00000172247	1	1	1	1	1	1	1	1	1	1
C1QTNF5 ENSG00000223953	1	1	1	1	1	1	1	1	1	1
C1QTNF6 ENSG00000133466	1	1	1	1	1	1	1	1	1	1
C1QTNF7 ENSG00000163145	1	1	1	1	1	1	1	1	1	1
C1QTNF9 ENSG00000240654	1	1	1	1	1	1	1	1	1	1
C1QTNF9B ENSG00000205863	1	1	1	1	1	1	1	1	1	1
C1QTNF9B-AS1 ENSG00000281899	1	1	1	1	1	1	1	1	1	1
C1R ENSG00000159403	1	1	1	1	1	1	1	1	1	1
C1RL ENSG00000139178	1	1	1	1	1	1	1	1	1	1
C1S ENSG00000182326	1	1	1	1	1	1	1	1	1	1
C1orf101 ENSG00000179397	1	1	1	1	1	1	1	1	1	1
C1orf106 ENSG00000163362	1	1	1	1	1	1	1	1	1	1
C1orf109 ENSG00000116922	1	1	1	1	1	1	1	1	1	1
C1orf112 ENSG00000000460	1	1	1	1	1	1	1	1	1	1
C1orf115 ENSG00000162817	1	1	1	1	1	1	1	1	1	1
C1orf116 ENSG00000182795	1	1	1	1	1	1	1	1	1	1
C1orf122 ENSG00000197982	1	1	1	1	1	1	1	1	1	1
C1orf123 ENSG00000162384	1	1	1	1	1	1	1	1	1	1
C1orf127 ENSG00000175262	1	1	1	1	1	1	1	1	1	1
C1orf131 ENSG00000143633	1	1	1	1	1	1	1	1	1	1
C1orf145 ENSG00000162913	1	1	1	1	1	1	1	1	1	1
C1orf158 ENSG00000157330	1	1	1	1	1	1	1	1	1	1
C1orf159 ENSG00000131591	1	1	1	1	1	1	1	1	1	1
C1orf162 ENSG00000143110	1	1	1	1	1	1	1	1	1	1
C1orf167 ENSG00000215910	1	1	1	1	1	1	1	1	1	1
C1orf168 ENSG00000187889	1	1	1	1	1	1	1	1	1	1
C1orf174 ENSG00000198912	1	1	1	1	1	1	1	1	1	1
C1orf185 ENSG00000204006	1	1	1	1	1	1	1	1	1	1
C1orf186 ENSG00000263961	1	1	1	1	1	1	1	1	1	1
C1orf194 ENSG00000179902	1	1	1	1	1	1	1	1	1	1
C1orf198 ENSG00000119280	1	1	1	1	1	1	1	1	1	1
C1orf204 ENSG00000188004	1	1	1	1	1	1	1	1	1	1
C1orf21 ENSG00000116667	1	1	1	1	1	1	1	1	1	1
C1orf210 ENSG00000253313	1	1	1	1	1	1	1	1	1	1
C1orf216 ENSG00000142686	1	1	1	1	1	1	1	1	1	1
C1orf226 ENSG00000239887	1	1	1	1	1	1	1	1	1	1
C1orf228 ENSG00000198520	1	1	1	1	1	1	1	1	1	1
C1orf234 ENSG00000227868	1	1	1	1	1	1	1	1	1	1
C1orf27 ENSG00000157181	1	1	1	1	1	1	1	1	1	1
C1orf35 ENSG00000143793	1	1	1	1	1	1	1	1	1	1
C1orf43 ENSG00000143612	1	1	1	1	1	1	1	1	1	1
C1orf50 ENSG00000164008	1	1	1	1	1	1	1	1	1	1
C1orf52 ENSG00000162642	1	1	1	1	1	1	1	1	1	1
C1orf53 ENSG00000203724	1	1	1	1	1	1	1	1	1	1
C1orf54 ENSG00000118292	1	1	1	1	1	1	1	1	1	1
C1orf56 ENSG00000143443	1	1	1	1	1	1	1	1	1	1
C1orf64 ENSG00000183888	1	1	1	1	1	1	1	1	1	1
C1orf74 ENSG00000162757	1	1	1	1	1	1	1	1	1	1
C2 ENSG00000166278	1	1	1	1	1	1	1	1	1	1
C20orf144 ENSG00000149609	1	1	1	1	1	1	1	1	1	1
C20orf194 ENSG00000088854	1	1	1	1	1	1	1	1	1	1
C20orf196 ENSG00000171984	1	1	1	1	1	1	1	1	1	1
C20orf24 ENSG00000101084	1	1	1	1	1	1	1	1	1	1
C20orf27 ENSG00000101220	1	1	1	1	1	1	1	1	1	1
C20orf96 ENSG00000196476	1	1	1	1	1	1	1	1	1	1
C21orf2 ENSG00000160226	1	1	1	1	1	1	1	1	1	1
C21orf33 ENSG00000160221	1	1	1	1	1	1	1	1	1	1
C21orf58 ENSG00000160298	1	1	1	1	1	1	1	1	1	1
C21orf59 ENSG00000159079	1	1	1	1	1	1	1	1	1	1
C21orf91 ENSG00000154642	1	1	1	1	1	1	1	1	1	1
C22orf15 ENSG00000169314	1	1	1	1	1	1	1	1	1	1
C22orf23 ENSG00000128346	1	1	1	1	1	1	1	1	1	1
C22orf29 ENSG00000215012	1	1	1	1	1	1	1	1	1	1
C22orf31 ENSG00000100249	1	1	1	1	1	1	1	1	1	1
C22orf39 ENSG00000242259	1	1	1	1	1	1	1	1	1	1
C22orf42 ENSG00000205856	1	1	1	1	1	1	1	1	1	1
C22orf46 ENSG00000184208	1	1	1	1	1	1	1	1	1	1
C2CD2 ENSG00000157617	1	1	1	1	1	1	1	1	1	1
C2CD2L ENSG00000172375	1	1	1	1	1	1	1	1	1	1
C2CD3 ENSG00000168014	1	1	1	1	1	1	1	1	1	1
C2CD4B ENSG00000205502	1	1	1	1	1	1	1	1	1	1
C2CD4C ENSG00000183186	1	1	1	1	1	1	1	1	1	1
C2CD4D ENSG00000225556	1	1	1	1	1	1	1	1	1	1
C2CD5 ENSG00000111731	1	1	1	1	1	1	1	1	1	1
C2orf15 ENSG00000273045	1	1	1	1	1	1	1	1	1	1
C2orf40 ENSG00000119147	1	1	1	1	1	1	1	1	1	1
C2orf42 ENSG00000115998	1	1	1	1	1	1	1	1	1	1
C2orf47 ENSG00000162972	1	1	1	1	1	1	1	1	1	1
C2orf49 ENSG00000135974	1	1	1	1	1	1	1	1	1	1
C2orf50 ENSG00000150873	1	1	1	1	1	1	1	1	1	1
C2orf54 ENSG00000172478	1	1	1	1	1	1	1	1	1	1
C2orf68 ENSG00000168887	1	1	1	1	1	1	1	1	1	1
C2orf69 ENSG00000178074	1	1	1	1	1	1	1	1	1	1
C2orf70 ENSG00000173557	1	1	1	1	1	1	1	1	1	1
C2orf71 ENSG00000179270	1	1	1	1	1	1	1	1	1	1
C2orf72 ENSG00000204128	1	1	1	1	1	1	1	1	1	1
C2orf73 ENSG00000177994	1	1	1	1	1	1	1	1	1	1
C2orf74 ENSG00000237651	1	1	1	1	1	1	1	1	1	1
C2orf76 ENSG00000186132	1	1	1	1	1	1	1	1	1	1
C2orf81 ENSG00000159239	1	1	1	1	1	1	1	1	1	1
C2orf82 ENSG00000182600	1	1	1	1	1	1	1	1	1	1
C2orf88 ENSG00000187699	1	1	1	1	1	1	1	1	1	1
C3 ENSG00000125730	1	1	1	1	1	1	1	1	1	1
C3AR1 ENSG00000171860	1	1	1	1	1	1	1	1	1	1
C3orf14 ENSG00000114405	1	1	1	1	1	1	1	1	1	1
C3orf18 ENSG00000088543	1	1	1	1	1	1	1	1	1	1
C3orf33 ENSG00000174928	1	1	1	1	1	1	1	1	1	1
C3orf36 ENSG00000221972	1	1	1	1	1	1	1	1	1	1
C3orf38 ENSG00000179021	1	1	1	1	1	1	1	1	1	1
C3orf49 ENSG00000163632	1	1	1	1	1	1	1	1	1	1
C3orf52 ENSG00000114529	1	1	1	1	1	1	1	1	1	1
C3orf58 ENSG00000181744	1	1	1	1	1	1	1	1	1	1
C3orf62 ENSG00000188315	1	1	1	1	1	1	1	1	1	1
C3orf67 ENSG00000163689	1	1	1	1	1	1	1	1	1	1
C3orf70 ENSG00000187068	1	1	1	1	1	1	1	1	1	1
C4A ENSG00000244731	1	1	1	1	1	1	1	1	1	1
C4B ENSG00000224389	1	1	1	1	1	1	1	1	1	1
C4orf19 ENSG00000154274	1	1	1	1	1	1	1	1	1	1
C4orf26 ENSG00000174792	1	1	1	1	1	1	1	1	1	1
C4orf3 ENSG00000164096	1	1	1	1	1	1	1	1	1	1
C4orf32 ENSG00000174749	1	1	1	1	1	1	1	1	1	1
C4orf33 ENSG00000151470	1	1	1	1	1	1	1	1	1	1
C4orf36 ENSG00000163633	1	1	1	1	1	1	1	1	1	1
C4orf46 ENSG00000205208	1	1	1	1	1	1	1	1	1	1
C4orf47 ENSG00000205129	1	1	1	1	1	1	1	1	1	1
C4orf48 ENSG00000243449	1	1	1	1	1	1	1	1	1	1
C5 ENSG00000106804	1	1	1	1	1	1	1	1	1	1
C5AR1 ENSG00000197405	1	1	1	1	1	1	1	1	1	1
C5AR2 ENSG00000134830	1	1	1	1	1	1	1	1	1	1
C5orf15 ENSG00000113583	1	1	1	1	1	1	1	1	1	1
C5orf22 ENSG00000082213	1	1	1	1	1	1	1	1	1	1
C5orf24 ENSG00000181904	1	1	1	1	1	1	1	1	1	1
C5orf30 ENSG00000181751	1	1	1	1	1	1	1	1	1	1
C5orf34 ENSG00000172244	1	1	1	1	1	1	1	1	1	1
C5orf38 ENSG00000186493	1	1	1	1	1	1	1	1	1	1
C5orf42 ENSG00000197603	1	1	1	1	1	1	1	1	1	1
C5orf45 ENSG00000161010	1	1	1	1	1	1	1	1	1	1
C5orf46 ENSG00000178776	1	1	1	1	1	1	1	1	1	1
C5orf49 ENSG00000215217	1	1	1	1	1	1	1	1	1	1
C5orf51 ENSG00000205765	1	1	1	1	1	1	1	1	1	1
C5orf56 ENSG00000197536	1	1	1	1	1	1	1	1	1	1
C5orf58 ENSG00000234511	1	1	1	1	1	1	1	1	1	1
C5orf63 ENSG00000164241	1	1	1	1	1	1	1	1	1	1
C6 ENSG00000039537	1	1	1	1	1	1	1	1	1	1
C6orf1 ENSG00000186577	1	1	1	1	1	1	1	1	1	1
C6orf10 ENSG00000204296	1	1	1	1	1	1	1	1	1	1
C6orf106 ENSG00000196821	1	1	1	1	1	1	1	1	1	1
C6orf120 ENSG00000185127	1	1	1	1	1	1	1	1	1	1
C6orf132 ENSG00000188112	1	1	1	1	1	1	1	1	1	1
C6orf136 ENSG00000204564	1	1	1	1	1	1	1	1	1	1
C6orf141 ENSG00000197261	1	1	1	1	1	1	1	1	1	1
C6orf163 ENSG00000203872	1	1	1	1	1	1	1	1	1	1
C6orf203 ENSG00000130349	1	1	1	1	1	1	1	1	1	1
C6orf226 ENSG00000221821	1	1	1	1	1	1	1	1	1	1
C6orf229 ENSG00000260286	1	1	1	1	1	1	1	1	1	1
C6orf25 ENSG00000204420	1	1	1	1	1	1	1	1	1	1
C6orf47 ENSG00000204439	1	1	1	1	1	1	1	1	1	1
C6orf48 ENSG00000204387	1	1	1	1	1	1	1	1	1	1
C6orf52 ENSG00000137434	1	1	1	1	1	1	1	1	1	1
C6orf58 ENSG00000184530	1	1	1	1	1	1	1	1	1	1
C6orf62 ENSG00000112308	1	1	1	1	1	1	1	1	1	1
C6orf89 ENSG00000198663	1	1	1	1	1	1	1	1	1	1
C7 ENSG00000112936	1	1	1	1	1	1	1	1	1	1
C7orf25 ENSG00000136197	1	1	1	1	1	1	1	1	1	1
C7orf26 ENSG00000146576	1	1	1	1	1	1	1	1	1	1
C7orf31 ENSG00000153790	1	1	1	1	1	1	1	1	1	1
C7orf34 ENSG00000165131	1	1	1	1	1	1	1	1	1	1
C7orf43 ENSG00000146826	1	1	1	1	1	1	1	1	1	1
C7orf49 ENSG00000122783	1	1	1	1	1	1	1	1	1	1
C7orf50 ENSG00000146540	1	1	1	1	1	1	1	1	1	1
C7orf57 ENSG00000164746	1	1	1	1	1	1	1	1	1	1
C7orf61 ENSG00000185955	1	1	1	1	1	1	1	1	1	1
C7orf73 ENSG00000243317	1	1	1	1	1	1	1	1	1	1
C8G ENSG00000176919	1	1	1	1	1	1	1	1	1	1
C8orf33 ENSG00000182307	1	1	1	1	1	1	1	1	1	1
C8orf34 ENSG00000165084	1	1	1	1	1	1	1	1	1	1
C8orf37 ENSG00000156172	1	1	1	1	1	1	1	1	1	1
C8orf4 ENSG00000176907	1	1	1	1	1	1	1	1	1	1
C8orf44 ENSG00000213865	1	1	1	1	1	1	1	1	1	1
C8orf46 ENSG00000169085	1	1	1	1	1	1	1	1	1	1
C8orf48 ENSG00000164743	1	1	1	1	1	1	1	1	1	1
C8orf58 ENSG00000241852	1	1	1	1	1	1	1	1	1	1
C8orf59 ENSG00000176731	1	1	1	1	1	1	1	1	1	1
C8orf76 ENSG00000189376	1	1	1	1	1	1	1	1	1	1
C8orf82 ENSG00000213563	1	1	1	1	1	1	1	1	1	1
C8orf86 ENSG00000196166	1	1	1	1	1	1	1	1	1	1
C8orf88 ENSG00000253250	1	1	1	1	1	1	1	1	1	1
C8orf89 ENSG00000274443	1	1	1	1	1	1	1	1	1	1
C9orf114 ENSG00000198917	1	1	1	1	1	1	1	1	1	1
C9orf116 ENSG00000160345	1	1	1	1	1	1	1	1	1	1
C9orf129 ENSG00000204352	1	1	1	1	1	1	1	1	1	1
C9orf142 ENSG00000148362	1	1	1	1	1	1	1	1	1	1
C9orf152 ENSG00000188959	1	1	1	1	1	1	1	1	1	1
C9orf16 ENSG00000171159	1	1	1	1	1	1	1	1	1	1
C9orf172 ENSG00000232434	1	1	1	1	1	1	1	1	1	1
C9orf24 ENSG00000164972	1	1	1	1	1	1	1	1	1	1
C9orf3 ENSG00000148120	1	1	1	1	1	1	1	1	1	1
C9orf40 ENSG00000135045	1	1	1	1	1	1	1	1	1	1
C9orf43 ENSG00000157653	1	1	1	1	1	1	1	1	1	1
C9orf47 ENSG00000186354	1	1	1	1	1	1	1	1	1	1
C9orf50 ENSG00000179058	1	1	1	1	1	1	1	1	1	1
C9orf57 ENSG00000204669	1	1	1	1	1	1	1	1	1	1
C9orf64 ENSG00000165118	1	1	1	1	1	1	1	1	1	1
C9orf66 ENSG00000183784	1	1	1	1	1	1	1	1	1	1
C9orf69 ENSG00000238227	1	1	1	1	1	1	1	1	1	1
C9orf72 ENSG00000147894	1	1	1	1	1	1	1	1	1	1
C9orf78 ENSG00000136819	1	1	1	1	1	1	1	1	1	1
C9orf84 ENSG00000165181	1	1	1	1	1	1	1	1	1	1
C9orf85 ENSG00000155621	1	1	1	1	1	1	1	1	1	1
C9orf91 ENSG00000157693	1	1	1	1	1	1	1	1	1	1
C9orf92 ENSG00000205549	1	1	1	1	1	1	1	1	1	1
CA10 ENSG00000154975	1	1	1	1	1	1	1	1	1	1
CA11 ENSG00000063180	1	1	1	1	1	1	1	1	1	1
CA12 ENSG00000074410	1	1	1	1	1	1	1	1	1	1
CA13 ENSG00000185015	1	1	1	1	1	1	1	1	1	1
CA14 ENSG00000118298	1	1	1	1	1	1	1	1	1	1
CA2 ENSG00000104267	1	1	1	1	1	1	1	1	1	1
CA3 ENSG00000164879	1	1	1	1	1	1	1	1	1	1
CA4 ENSG00000167434	1	1	1	1	1	1	1	1	1	1
CA5A ENSG00000174990	1	1	1	1	1	1	1	1	1	1
CA5B ENSG00000169239	1	1	1	1	1	1	1	1	1	1
CA8 ENSG00000178538	1	1	1	1	1	1	1	1	1	1
CAAP1 ENSG00000120159	1	1	1	1	1	1	1	1	1	1
CAB39 ENSG00000135932	1	1	1	1	1	1	1	1	1	1
CAB39L ENSG00000102547	1	1	1	1	1	1	1	1	1	1
CABIN1 ENSG00000099991	1	1	1	1	1	1	1	1	1	1
CABLES1 ENSG00000134508	1	1	1	1	1	1	1	1	1	1
CABLES2 ENSG00000149679	1	1	1	1	1	1	1	1	1	1
CABP1 ENSG00000157782	1	1	1	1	1	1	1	1	1	1
CABP4 ENSG00000175544	1	1	1	1	1	1	1	1	1	1
CABYR ENSG00000154040	1	1	1	1	1	1	1	1	1	1
CACFD1 ENSG00000160325	1	1	1	1	1	1	1	1	1	1
CACHD1 ENSG00000158966	1	1	1	1	1	1	1	1	1	1
CACNA1A ENSG00000141837	1	1	1	1	1	1	1	1	1	1
CACNA1B ENSG00000148408	1	1	1	1	1	1	1	1	1	1
CACNA1C ENSG00000151067	1	1	1	1	1	1	1	1	1	1
CACNA1D ENSG00000157388	1	1	1	1	1	1	1	1	1	1
CACNA1F ENSG00000102001	1	1	1	1	1	1	1	1	1	1
CACNA1G ENSG00000006283	1	1	1	1	1	1	1	1	1	1
CACNA1H ENSG00000196557	1	1	1	1	1	1	1	1	1	1
CACNA1I ENSG00000100346	1	1	1	1	1	1	1	1	1	1
CACNA2D1 ENSG00000153956	1	1	1	1	1	1	1	1	1	1
CACNA2D2 ENSG00000007402	1	1	1	1	1	1	1	1	1	1
CACNA2D3 ENSG00000157445	1	1	1	1	1	1	1	1	1	1
CACNA2D4 ENSG00000151062	1	1	1	1	1	1	1	1	1	1
CACNB1 ENSG00000067191	1	1	1	1	1	1	1	1	1	1
CACNB2 ENSG00000165995	1	1	1	1	1	1	1	1	1	1
CACNB3 ENSG00000167535	1	1	1	1	1	1	1	1	1	1
CACNB4 ENSG00000182389	1	1	1	1	1	1	1	1	1	1
CACNG1 ENSG00000108878	1	1	1	1	1	1	1	1	1	1
CACNG4 ENSG00000075461	1	1	1	1	1	1	1	1	1	1
CACNG8 ENSG00000142408	1	1	1	1	1	1	1	1	1	1
CACTIN ENSG00000105298	1	1	1	1	1	1	1	1	1	1
CACUL1 ENSG00000151893	1	1	1	1	1	1	1	1	1	1
CACYBP ENSG00000116161	1	1	1	1	1	1	1	1	1	1
CAD ENSG00000084774	1	1	1	1	1	1	1	1	1	1
CADM1 ENSG00000182985	1	1	1	1	1	1	1	1	1	1
CADM2 ENSG00000175161	1	1	1	1	1	1	1	1	1	1
CADM3 ENSG00000162706	1	1	1	1	1	1	1	1	1	1
CADM4 ENSG00000105767	1	1	1	1	1	1	1	1	1	1
CADPS ENSG00000163618	1	1	1	1	1	1	1	1	1	1
CADPS2 ENSG00000081803	1	1	1	1	1	1	1	1	1	1
CALB2 ENSG00000172137	1	1	1	1	1	1	1	1	1	1
CALCOCO1 ENSG00000012822	1	1	1	1	1	1	1	1	1	1
CALCOCO2 ENSG00000136436	1	1	1	1	1	1	1	1	1	1
CALCRL ENSG00000064989	1	1	1	1	1	1	1	1	1	1
CALD1 ENSG00000122786	1	1	1	1	1	1	1	1	1	1
CALHM2 ENSG00000138172	1	1	1	1	1	1	1	1	1	1
CALM1 ENSG00000198668	1	1	1	1	1	1	1	1	1	1
CALM2 ENSG00000143933	1	1	1	1	1	1	1	1	1	1
CALM3 ENSG00000160014	1	1	1	1	1	1	1	1	1	1
CALML3 ENSG00000178363	1	1	1	1	1	1	1	1	1	1
CALML4 ENSG00000129007	1	1	1	1	1	1	1	1	1	1
CALML6 ENSG00000169885	1	1	1	1	1	1	1	1	1	1
CALN1 ENSG00000183166	1	1	1	1	1	1	1	1	1	1
CALR ENSG00000179218	1	1	1	1	1	1	1	1	1	1
CALU ENSG00000128595	1	1	1	1	1	1	1	1	1	1
CALY ENSG00000130643	1	1	1	1	1	1	1	1	1	1
CAMK1 ENSG00000134072	1	1	1	1	1	1	1	1	1	1
CAMK1D ENSG00000183049	1	1	1	1	1	1	1	1	1	1
CAMK1G ENSG00000008118	1	1	1	1	1	1	1	1	1	1
CAMK2A ENSG00000070808	1	1	1	1	1	1	1	1	1	1
CAMK2B ENSG00000058404	1	1	1	1	1	1	1	1	1	1
CAMK2D ENSG00000145349	1	1	1	1	1	1	1	1	1	1
CAMK2G ENSG00000148660	1	1	1	1	1	1	1	1	1	1
CAMK2N1 ENSG00000162545	1	1	1	1	1	1	1	1	1	1
CAMK2N2 ENSG00000163888	1	1	1	1	1	1	1	1	1	1
CAMK4 ENSG00000152495	1	1	1	1	1	1	1	1	1	1
CAMKK1 ENSG00000004660	1	1	1	1	1	1	1	1	1	1
CAMKK2 ENSG00000110931	1	1	1	1	1	1	1	1	1	1
CAMKMT ENSG00000143919	1	1	1	1	1	1	1	1	1	1
CAMLG ENSG00000164615	1	1	1	1	1	1	1	1	1	1
CAMP ENSG00000164047	1	1	1	1	1	1	1	1	1	1
CAMSAP1 ENSG00000130559	1	1	1	1	1	1	1	1	1	1
CAMSAP2 ENSG00000118200	1	1	1	1	1	1	1	1	1	1
CAMSAP3 ENSG00000076826	1	1	1	1	1	1	1	1	1	1
CAMTA1 ENSG00000171735	1	1	1	1	1	1	1	1	1	1
CAMTA2 ENSG00000108509	1	1	1	1	1	1	1	1	1	1
CAND1 ENSG00000111530	1	1	1	1	1	1	1	1	1	1
CAND2 ENSG00000144712	1	1	1	1	1	1	1	1	1	1
CANT1 ENSG00000171302	1	1	1	1	1	1	1	1	1	1
CANX ENSG00000127022	1	1	1	1	1	1	1	1	1	1
CAP1 ENSG00000131236	1	1	1	1	1	1	1	1	1	1
CAP2 ENSG00000112186	1	1	1	1	1	1	1	1	1	1
CAPG ENSG00000042493	1	1	1	1	1	1	1	1	1	1
CAPN1 ENSG00000014216	1	1	1	1	1	1	1	1	1	1
CAPN10 ENSG00000142330	1	1	1	1	1	1	1	1	1	1
CAPN11 ENSG00000137225	1	1	1	1	1	1	1	1	1	1
CAPN12 ENSG00000182472	1	1	1	1	1	1	1	1	1	1
CAPN13 ENSG00000162949	1	1	1	1	1	1	1	1	1	1
CAPN14 ENSG00000214711	1	1	1	1	1	1	1	1	1	1
CAPN15 ENSG00000103326	1	1	1	1	1	1	1	1	1	1
CAPN2 ENSG00000162909	1	1	1	1	1	1	1	1	1	1
CAPN3 ENSG00000092529	1	1	1	1	1	1	1	1	1	1
CAPN5 ENSG00000149260	1	1	1	1	1	1	1	1	1	1
CAPN6 ENSG00000077274	1	1	1	1	1	1	1	1	1	1
CAPN7 ENSG00000131375	1	1	1	1	1	1	1	1	1	1
CAPN8 ENSG00000203697	1	1	1	1	1	1	1	1	1	1
CAPN9 ENSG00000135773	1	1	1	1	1	1	1	1	1	1
CAPNS1 ENSG00000126247	1	1	1	1	1	1	1	1	1	1
CAPNS2 ENSG00000256812	1	1	1	1	1	1	1	1	1	1
CAPRIN1 ENSG00000135387	1	1	1	1	1	1	1	1	1	1
CAPRIN2 ENSG00000110888	1	1	1	1	1	1	1	1	1	1
CAPS ENSG00000105519	1	1	1	1	1	1	1	1	1	1
CAPS2 ENSG00000180881	1	1	1	1	1	1	1	1	1	1
CAPSL ENSG00000152611	1	1	1	1	1	1	1	1	1	1
CAPZA1 ENSG00000116489	1	1	1	1	1	1	1	1	1	1
CAPZA2 ENSG00000198898	1	1	1	1	1	1	1	1	1	1
CAPZB ENSG00000077549	1	1	1	1	1	1	1	1	1	1
CARD10 ENSG00000100065	1	1	1	1	1	1	1	1	1	1
CARD11 ENSG00000198286	1	1	1	1	1	1	1	1	1	1
CARD14 ENSG00000141527	1	1	1	1	1	1	1	1	1	1
CARD16 ENSG00000204397	1	1	1	1	1	1	1	1	1	1
CARD19 ENSG00000165233	1	1	1	1	1	1	1	1	1	1
CARD6 ENSG00000132357	1	1	1	1	1	1	1	1	1	1
CARD8 ENSG00000105483	1	1	1	1	1	1	1	1	1	1
[truncated: 13,579 more rows]
