# Supplementary material for: Spatial maps of prostate cancer transcriptomes reveal an unexplored landscape of heterogeneity
Source: Nat Commun. 2018 Jun 20;9:2419. doi: 10.1038/s41467-018-04724-5 (PMC6010471; doi:10.1038/s41467-018-04724-5)
Supplement: Supplementary file 4 — Supplementary Data 1 [file 41467_2018_4724_MOESM4_ESM.zip › Supplementary Dataset 1/log.txt]

2016-12-08 12:43:19.036350 [info] std 0.2-388-g401fb3b [fieldsV3 branch]
2016-12-08 12:43:19.036487 [info] Thu Dec  8 12:43:19 2016
2016-12-08 12:43:19.036506 [info] Working directory = /home/emelie.berglund/analysis
2016-12-08 12:43:19.036521 [info] Command = std -t 10 /home/emelie.berglund/count_data/1.2_10factors/P1.2.tsv -o 161208_tSNE_1.2_10factors$/

2016-12-08 12:43:19.847908 [info] Using Gamma distribution for the features.
2016-12-08 12:43:19.847971 [info] Using HierGamma distribution for the mixing weights.
2016-12-08 12:43:19.847978 [info] Deactivating local features.
2016-12-08 12:43:20.162685 [info] Initial model
Poisson Factorization G = 15578 T = 10 E = 1
Experiment G = 15578 S = 405 T = 10

2016-12-08 12:43:20.162834 [info] Performing iteration 1
2016-12-08 12:43:21.210858 [info] Observed Log-likelihood = -1.38451e+08
2016-12-08 12:43:22.305064 [info] Performing iteration 2
2016-12-08 12:43:23.336619 [info] Observed Log-likelihood = -1.00288e+07
2016-12-08 12:43:24.296092 [info] Performing iteration 3
2016-12-08 12:43:25.323553 [info] Observed Log-likelihood = -9.99157e+06
2016-12-08 12:43:26.261439 [info] Performing iteration 4
2016-12-08 12:43:27.291900 [info] Observed Log-likelihood = -1.00087e+07
2016-12-08 12:43:28.212775 [info] Performing iteration 5
2016-12-08 12:43:29.242103 [info] Observed Log-likelihood = -9.94177e+06
2016-12-08 12:43:30.186243 [info] Performing iteration 6
2016-12-08 12:43:31.208262 [info] Observed Log-likelihood = -9.92523e+06
2016-12-08 12:43:32.149586 [info] Performing iteration 7
2016-12-08 12:43:33.143058 [info] Observed Log-likelihood = -9.91069e+06
2016-12-08 12:43:34.087755 [info] Performing iteration 8
2016-12-08 12:43:35.076046 [info] Observed Log-likelihood = -9.89885e+06
2016-12-08 12:43:36.013711 [info] Performing iteration 9
2016-12-08 12:43:37.005093 [info] Observed Log-likelihood = -9.8975e+06
2016-12-08 12:43:37.947381 [info] Performing iteration 10
2016-12-08 12:43:38.946423 [info] Observed Log-likelihood = -9.88571e+06
2016-12-08 12:43:39.884212 [info] Performing iteration 11
2016-12-08 12:43:40.879038 [info] Observed Log-likelihood = -9.8743e+06
2016-12-08 12:43:41.824919 [info] Performing iteration 12
2016-12-08 12:43:42.819929 [info] Observed Log-likelihood = -9.85784e+06
2016-12-08 12:43:43.759004 [info] Performing iteration 13
2016-12-08 12:43:44.756538 [info] Observed Log-likelihood = -9.85995e+06
2016-12-08 12:43:45.681002 [info] Performing iteration 14
2016-12-08 12:43:46.687738 [info] Observed Log-likelihood = -9.84963e+06
2016-12-08 12:43:47.635350 [info] Performing iteration 15
2016-12-08 12:43:48.637692 [info] Observed Log-likelihood = -9.83253e+06
2016-12-08 12:43:49.590923 [info] Performing iteration 16
2016-12-08 12:43:50.593036 [info] Observed Log-likelihood = -9.82567e+06
2016-12-08 12:43:51.536616 [info] Performing iteration 17
2016-12-08 12:43:52.538876 [info] Observed Log-likelihood = -9.8177e+06
2016-12-08 12:43:53.486758 [info] Performing iteration 18
2016-12-08 12:43:54.491932 [info] Observed Log-likelihood = -9.81483e+06
2016-12-08 12:43:55.447996 [info] Performing iteration 19
2016-12-08 12:43:56.454940 [info] Observed Log-likelihood = -9.80676e+06
2016-12-08 12:43:57.405406 [info] Performing iteration 20
2016-12-08 12:43:58.413154 [info] Observed Log-likelihood = -9.79441e+06
2016-12-08 12:43:59.383012 [info] Performing iteration 21
2016-12-08 12:44:00.390620 [info] Observed Log-likelihood = -9.79082e+06
2016-12-08 12:44:01.327077 [info] Performing iteration 22
2016-12-08 12:44:02.344607 [info] Observed Log-likelihood = -9.78324e+06
2016-12-08 12:44:03.297657 [info] Performing iteration 23
2016-12-08 12:44:04.309322 [info] Observed Log-likelihood = -9.77509e+06
2016-12-08 12:44:05.263959 [info] Performing iteration 24
2016-12-08 12:44:06.276655 [info] Observed Log-likelihood = -9.76786e+06
2016-12-08 12:44:07.229798 [info] Performing iteration 25
2016-12-08 12:44:08.247720 [info] Observed Log-likelihood = -9.75756e+06
2016-12-08 12:44:09.205307 [info] Performing iteration 26
2016-12-08 12:44:10.221007 [info] Observed Log-likelihood = -9.75064e+06
2016-12-08 12:44:11.171477 [info] Performing iteration 27
2016-12-08 12:44:12.189034 [info] Observed Log-likelihood = -9.74606e+06
2016-12-08 12:44:13.146062 [info] Performing iteration 28
2016-12-08 12:44:14.162886 [info] Observed Log-likelihood = -9.73634e+06
2016-12-08 12:44:15.114522 [info] Performing iteration 29
2016-12-08 12:44:16.130454 [info] Observed Log-likelihood = -9.72997e+06
2016-12-08 12:44:17.080050 [info] Performing iteration 30
2016-12-08 12:44:18.100089 [info] Observed Log-likelihood = -9.72568e+06
2016-12-08 12:44:19.051233 [info] Performing iteration 31
2016-12-08 12:44:20.070445 [info] Observed Log-likelihood = -9.7194e+06
2016-12-08 12:44:21.023086 [info] Performing iteration 32
2016-12-08 12:44:22.042693 [info] Observed Log-likelihood = -9.71395e+06
2016-12-08 12:44:23.004510 [info] Performing iteration 33
2016-12-08 12:44:24.028412 [info] Observed Log-likelihood = -9.70859e+06
2016-12-08 12:44:24.983030 [info] Performing iteration 34
2016-12-08 12:44:26.006875 [info] Observed Log-likelihood = -9.70312e+06
2016-12-08 12:44:26.966081 [info] Performing iteration 35
2016-12-08 12:44:27.988223 [info] Observed Log-likelihood = -9.69615e+06
2016-12-08 12:44:28.941074 [info] Performing iteration 36
2016-12-08 12:44:29.966086 [info] Observed Log-likelihood = -9.69343e+06
2016-12-08 12:44:30.915948 [info] Performing iteration 37
2016-12-08 12:44:31.940098 [info] Observed Log-likelihood = -9.68929e+06
2016-12-08 12:44:32.895668 [info] Performing iteration 38
2016-12-08 12:44:33.920106 [info] Observed Log-likelihood = -9.68479e+06
2016-12-08 12:44:34.872752 [info] Performing iteration 39
2016-12-08 12:44:35.901461 [info] Observed Log-likelihood = -9.68051e+06
2016-12-08 12:44:36.852734 [info] Performing iteration 40
2016-12-08 12:44:37.880141 [info] Observed Log-likelihood = -9.67664e+06
2016-12-08 12:44:38.837557 [info] Performing iteration 41
2016-12-08 12:44:39.864359 [info] Observed Log-likelihood = -9.67321e+06
2016-12-08 12:44:40.815036 [info] Performing iteration 42
2016-12-08 12:44:41.844818 [info] Observed Log-likelihood = -9.66844e+06
2016-12-08 12:44:42.793837 [info] Performing iteration 43
2016-12-08 12:44:43.824370 [info] Observed Log-likelihood = -9.66659e+06
2016-12-08 12:44:44.775779 [info] Performing iteration 44
2016-12-08 12:44:45.805520 [info] Observed Log-likelihood = -9.66384e+06
2016-12-08 12:44:46.760690 [info] Performing iteration 45
2016-12-08 12:44:47.793425 [info] Observed Log-likelihood = -9.65922e+06
2016-12-08 12:44:48.743784 [info] Performing iteration 46
2016-12-08 12:44:49.775944 [info] Observed Log-likelihood = -9.6567e+06
2016-12-08 12:44:50.733458 [info] Performing iteration 47
2016-12-08 12:44:51.764871 [info] Observed Log-likelihood = -9.65568e+06
2016-12-08 12:44:52.710634 [info] Performing iteration 48
2016-12-08 12:44:53.748535 [info] Observed Log-likelihood = -9.65151e+06
2016-12-08 12:44:54.703927 [info] Performing iteration 49
2016-12-08 12:44:55.734856 [info] Observed Log-likelihood = -9.64856e+06
2016-12-08 12:44:56.687689 [info] Performing iteration 50
2016-12-08 12:44:57.719979 [info] Observed Log-likelihood = -9.64742e+06
2016-12-08 12:44:58.670178 [info] Performing iteration 51
2016-12-08 12:44:59.704376 [info] Observed Log-likelihood = -9.64474e+06
2016-12-08 12:45:00.659341 [info] Performing iteration 52
2016-12-08 12:45:01.690727 [info] Observed Log-likelihood = -9.64259e+06
2016-12-08 12:45:02.642615 [info] Performing iteration 53
2016-12-08 12:45:03.673875 [info] Observed Log-likelihood = -9.64006e+06
2016-12-08 12:45:04.622000 [info] Performing iteration 54
2016-12-08 12:45:05.655312 [info] Observed Log-likelihood = -9.63835e+06
2016-12-08 12:45:06.605308 [info] Performing iteration 55
2016-12-08 12:45:07.637304 [info] Observed Log-likelihood = -9.63631e+06
2016-12-08 12:45:08.594238 [info] Performing iteration 56
2016-12-08 12:45:09.624729 [info] Observed Log-likelihood = -9.63564e+06
2016-12-08 12:45:10.577709 [info] Performing iteration 57
2016-12-08 12:45:11.609905 [info] Observed Log-likelihood = -9.63417e+06
2016-12-08 12:45:12.565761 [info] Performing iteration 58
2016-12-08 12:45:13.598137 [info] Observed Log-likelihood = -9.63156e+06
2016-12-08 12:45:14.549228 [info] Performing iteration 59
2016-12-08 12:45:15.581997 [info] Observed Log-likelihood = -9.63083e+06
2016-12-08 12:45:16.536530 [info] Performing iteration 60
2016-12-08 12:45:17.569519 [info] Observed Log-likelihood = -9.6298e+06
2016-12-08 12:45:18.522124 [info] Performing iteration 61
2016-12-08 12:45:19.555349 [info] Observed Log-likelihood = -9.62753e+06
2016-12-08 12:45:20.507465 [info] Performing iteration 62
2016-12-08 12:45:21.546286 [info] Observed Log-likelihood = -9.62626e+06
2016-12-08 12:45:22.503314 [info] Performing iteration 63
2016-12-08 12:45:23.538991 [info] Observed Log-likelihood = -9.62572e+06
2016-12-08 12:45:24.492632 [info] Performing iteration 64
2016-12-08 12:45:25.527722 [info] Observed Log-likelihood = -9.62401e+06
2016-12-08 12:45:26.480448 [info] Performing iteration 65
2016-12-08 12:45:27.512549 [info] Observed Log-likelihood = -9.62208e+06
2016-12-08 12:45:28.465254 [info] Performing iteration 66
2016-12-08 12:45:29.500486 [info] Observed Log-likelihood = -9.6203e+06
2016-12-08 12:45:30.451982 [info] Performing iteration 67
2016-12-08 12:45:31.489056 [info] Observed Log-likelihood = -9.61939e+06
2016-12-08 12:45:32.437748 [info] Performing iteration 68
2016-12-08 12:45:33.473280 [info] Observed Log-likelihood = -9.61793e+06
2016-12-08 12:45:34.427880 [info] Performing iteration 69
2016-12-08 12:45:35.463438 [info] Observed Log-likelihood = -9.61753e+06
2016-12-08 12:45:36.416821 [info] Performing iteration 70
2016-12-08 12:45:37.454146 [info] Observed Log-likelihood = -9.61646e+06
2016-12-08 12:45:38.398762 [info] Performing iteration 71
2016-12-08 12:45:39.451653 [info] Observed Log-likelihood = -9.61435e+06
2016-12-08 12:45:40.419355 [info] Performing iteration 72
2016-12-08 12:45:41.488368 [info] Observed Log-likelihood = -9.61322e+06
2016-12-08 12:45:42.437865 [info] Performing iteration 73
2016-12-08 12:45:43.492166 [info] Observed Log-likelihood = -9.61224e+06
2016-12-08 12:45:44.428074 [info] Performing iteration 74
2016-12-08 12:45:45.465909 [info] Observed Log-likelihood = -9.61101e+06
2016-12-08 12:45:46.408612 [info] Performing iteration 75
2016-12-08 12:45:47.446822 [info] Observed Log-likelihood = -9.60994e+06
2016-12-08 12:45:48.405180 [info] Performing iteration 76
2016-12-08 12:45:49.442472 [info] Observed Log-likelihood = -9.6086e+06
2016-12-08 12:45:50.397677 [info] Performing iteration 77
2016-12-08 12:45:51.438431 [info] Observed Log-likelihood = -9.6076e+06
2016-12-08 12:45:52.388601 [info] Performing iteration 78
2016-12-08 12:45:53.426947 [info] Observed Log-likelihood = -9.60717e+06
2016-12-08 12:45:54.385642 [info] Performing iteration 79
2016-12-08 12:45:55.424747 [info] Observed Log-likelihood = -9.60545e+06
2016-12-08 12:45:56.383279 [info] Performing iteration 80
2016-12-08 12:45:57.420737 [info] Observed Log-likelihood = -9.604e+06
2016-12-08 12:45:58.382507 [info] Performing iteration 81
2016-12-08 12:45:59.430621 [info] Observed Log-likelihood = -9.60334e+06
2016-12-08 12:46:00.394431 [info] Performing iteration 82
2016-12-08 12:46:01.433263 [info] Observed Log-likelihood = -9.60225e+06
2016-12-08 12:46:02.409714 [info] Performing iteration 83
2016-12-08 12:46:03.500496 [info] Observed Log-likelihood = -9.6006e+06
2016-12-08 12:46:04.479830 [info] Performing iteration 84
2016-12-08 12:46:05.572584 [info] Observed Log-likelihood = -9.60021e+06
2016-12-08 12:46:06.541105 [info] Performing iteration 85
2016-12-08 12:46:07.581044 [info] Observed Log-likelihood = -9.59854e+06
2016-12-08 12:46:08.531102 [info] Performing iteration 86
2016-12-08 12:46:09.580371 [info] Observed Log-likelihood = -9.59773e+06
2016-12-08 12:46:10.539411 [info] Performing iteration 87
2016-12-08 12:46:11.577042 [info] Observed Log-likelihood = -9.59722e+06
2016-12-08 12:46:12.531807 [info] Performing iteration 88
2016-12-08 12:46:13.567250 [info] Observed Log-likelihood = -9.59589e+06
2016-12-08 12:46:14.523136 [info] Performing iteration 89
2016-12-08 12:46:15.560275 [info] Observed Log-likelihood = -9.5951e+06
2016-12-08 12:46:16.516676 [info] Performing iteration 90
2016-12-08 12:46:17.553285 [info] Observed Log-likelihood = -9.59387e+06
2016-12-08 12:46:18.505075 [info] Performing iteration 91
2016-12-08 12:46:19.547429 [info] Observed Log-likelihood = -9.59267e+06
2016-12-08 12:46:20.501769 [info] Performing iteration 92
2016-12-08 12:46:21.541557 [info] Observed Log-likelihood = -9.59186e+06
2016-12-08 12:46:22.495328 [info] Performing iteration 93
2016-12-08 12:46:23.532326 [info] Observed Log-likelihood = -9.59116e+06
2016-12-08 12:46:24.495012 [info] Performing iteration 94
2016-12-08 12:46:25.535533 [info] Observed Log-likelihood = -9.58966e+06
2016-12-08 12:46:26.488212 [info] Performing iteration 95
2016-12-08 12:46:27.526020 [info] Observed Log-likelihood = -9.58902e+06
2016-12-08 12:46:28.479812 [info] Performing iteration 96
2016-12-08 12:46:29.519736 [info] Observed Log-likelihood = -9.58815e+06
2016-12-08 12:46:30.474151 [info] Performing iteration 97
2016-12-08 12:46:31.511122 [info] Observed Log-likelihood = -9.58745e+06
2016-12-08 12:46:32.469156 [info] Performing iteration 98
2016-12-08 12:46:33.508708 [info] Observed Log-likelihood = -9.5868e+06
2016-12-08 12:46:34.465938 [info] Performing iteration 99
2016-12-08 12:46:35.504878 [info] Observed Log-likelihood = -9.58612e+06
2016-12-08 12:46:36.460706 [info] Performing iteration 100
2016-12-08 12:46:37.500445 [info] Observed Log-likelihood = -9.58502e+06
2016-12-08 12:46:38.458775 [info] Performing iteration 101
2016-12-08 12:46:39.498272 [info] Observed Log-likelihood = -9.58422e+06
2016-12-08 12:46:40.455626 [info] Performing iteration 102
2016-12-08 12:46:41.496611 [info] Observed Log-likelihood = -9.5826e+06
2016-12-08 12:46:42.456293 [info] Performing iteration 103
2016-12-08 12:46:43.500795 [info] Observed Log-likelihood = -9.58215e+06
2016-12-08 12:46:44.444595 [info] Performing iteration 104
2016-12-08 12:46:45.482809 [info] Observed Log-likelihood = -9.58113e+06
2016-12-08 12:46:46.438669 [info] Performing iteration 105
2016-12-08 12:46:47.481485 [info] Observed Log-likelihood = -9.57994e+06
2016-12-08 12:46:48.440797 [info] Performing iteration 106
2016-12-08 12:46:49.486760 [info] Observed Log-likelihood = -9.57914e+06
2016-12-08 12:46:50.449731 [info] Performing iteration 107
2016-12-08 12:46:51.491089 [info] Observed Log-likelihood = -9.57827e+06
2016-12-08 12:46:52.446275 [info] Performing iteration 108
2016-12-08 12:46:53.485218 [info] Observed Log-likelihood = -9.57772e+06
2016-12-08 12:46:54.446241 [info] Performing iteration 109
2016-12-08 12:46:55.485329 [info] Observed Log-likelihood = -9.57701e+06
2016-12-08 12:46:56.450313 [info] Performing iteration 110
2016-12-08 12:46:57.490193 [info] Observed Log-likelihood = -9.57664e+06
2016-12-08 12:46:58.428286 [info] Performing iteration 111
2016-12-08 12:46:59.470418 [info] Observed Log-likelihood = -9.57547e+06
2016-12-08 12:47:00.424995 [info] Performing iteration 112
2016-12-08 12:47:01.469424 [info] Observed Log-likelihood = -9.57479e+06
2016-12-08 12:47:02.424321 [info] Performing iteration 113
2016-12-08 12:47:03.461525 [info] Observed Log-likelihood = -9.57391e+06
2016-12-08 12:47:04.413082 [info] Performing iteration 114
2016-12-08 12:47:05.450547 [info] Observed Log-likelihood = -9.57389e+06
2016-12-08 12:47:06.413798 [info] Performing iteration 115
2016-12-08 12:47:07.450195 [info] Observed Log-likelihood = -9.57323e+06
2016-12-08 12:47:08.397150 [info] Performing iteration 116
2016-12-08 12:47:09.432826 [info] Observed Log-likelihood = -9.57224e+06
2016-12-08 12:47:10.385536 [info] Performing iteration 117
2016-12-08 12:47:11.422940 [info] Observed Log-likelihood = -9.57154e+06
2016-12-08 12:47:12.379027 [info] Performing iteration 118
2016-12-08 12:47:13.414841 [info] Observed Log-likelihood = -9.57098e+06
2016-12-08 12:47:14.371616 [info] Performing iteration 119
2016-12-08 12:47:15.410211 [info] Observed Log-likelihood = -9.5699e+06
2016-12-08 12:47:16.364528 [info] Performing iteration 120
2016-12-08 12:47:17.401919 [info] Observed Log-likelihood = -9.56914e+06
2016-12-08 12:47:18.357616 [info] Performing iteration 121
2016-12-08 12:47:19.397019 [info] Observed Log-likelihood = -9.56858e+06
2016-12-08 12:47:20.361393 [info] Performing iteration 122
2016-12-08 12:47:21.398992 [info] Observed Log-likelihood = -9.56837e+06
2016-12-08 12:47:22.354886 [info] Performing iteration 123
2016-12-08 12:47:23.393453 [info] Observed Log-likelihood = -9.56785e+06
2016-12-08 12:47:24.346114 [info] Performing iteration 124
2016-12-08 12:47:25.384707 [info] Observed Log-likelihood = -9.56676e+06
2016-12-08 12:47:26.359090 [info] Performing iteration 125
2016-12-08 12:47:27.448907 [info] Observed Log-likelihood = -9.56579e+06
2016-12-08 12:47:28.415006 [info] Performing iteration 126
2016-12-08 12:47:29.513317 [info] Observed Log-likelihood = -9.56587e+06
2016-12-08 12:47:30.481093 [info] Performing iteration 127
2016-12-08 12:47:31.519725 [info] Observed Log-likelihood = -9.56453e+06
2016-12-08 12:47:32.473276 [info] Performing iteration 128
2016-12-08 12:47:33.507055 [info] Observed Log-likelihood = -9.5652e+06
2016-12-08 12:47:34.460039 [info] Performing iteration 129
2016-12-08 12:47:35.497988 [info] Observed Log-likelihood = -9.56432e+06
2016-12-08 12:47:36.458360 [info] Performing iteration 130
2016-12-08 12:47:37.495264 [info] Observed Log-likelihood = -9.56323e+06
2016-12-08 12:47:38.454311 [info] Performing iteration 131
2016-12-08 12:47:39.491755 [info] Observed Log-likelihood = -9.5631e+06
2016-12-08 12:47:40.451529 [info] Performing iteration 132
2016-12-08 12:47:41.487384 [info] Observed Log-likelihood = -9.5623e+06
2016-12-08 12:47:42.442632 [info] Performing iteration 133
2016-12-08 12:47:43.483890 [info] Observed Log-likelihood = -9.56153e+06
2016-12-08 12:47:44.440507 [info] Performing iteration 134
2016-12-08 12:47:45.475667 [info] Observed Log-likelihood = -9.56109e+06
2016-12-08 12:47:46.427540 [info] Performing iteration 135
2016-12-08 12:47:47.465140 [info] Observed Log-likelihood = -9.56093e+06
2016-12-08 12:47:48.422826 [info] Performing iteration 136
2016-12-08 12:47:49.457488 [info] Observed Log-likelihood = -9.56074e+06
2016-12-08 12:47:50.409188 [info] Performing iteration 137
2016-12-08 12:47:51.445491 [info] Observed Log-likelihood = -9.5609e+06
2016-12-08 12:47:52.384186 [info] Performing iteration 138
2016-12-08 12:47:53.420325 [info] Observed Log-likelihood = -9.56056e+06
2016-12-08 12:47:54.377915 [info] Performing iteration 139
2016-12-08 12:47:55.416401 [info] Observed Log-likelihood = -9.56039e+06
2016-12-08 12:47:56.374130 [info] Performing iteration 140
2016-12-08 12:47:57.421625 [info] Observed Log-likelihood = -9.55902e+06
2016-12-08 12:47:58.381963 [info] Performing iteration 141
2016-12-08 12:47:59.420181 [info] Observed Log-likelihood = -9.55849e+06
2016-12-08 12:48:00.373233 [info] Performing iteration 142
2016-12-08 12:48:01.410161 [info] Observed Log-likelihood = -9.55786e+06
2016-12-08 12:48:02.370842 [info] Performing iteration 143
2016-12-08 12:48:03.410289 [info] Observed Log-likelihood = -9.55694e+06
2016-12-08 12:48:04.366052 [info] Performing iteration 144
2016-12-08 12:48:05.402067 [info] Observed Log-likelihood = -9.55631e+06
2016-12-08 12:48:06.360287 [info] Performing iteration 145
2016-12-08 12:48:07.398096 [info] Observed Log-likelihood = -9.55634e+06
2016-12-08 12:48:08.351200 [info] Performing iteration 146
2016-12-08 12:48:09.385906 [info] Observed Log-likelihood = -9.55582e+06
2016-12-08 12:48:10.347934 [info] Performing iteration 147
2016-12-08 12:48:11.384076 [info] Observed Log-likelihood = -9.55583e+06
2016-12-08 12:48:12.339545 [info] Performing iteration 148
2016-12-08 12:48:13.377562 [info] Observed Log-likelihood = -9.55483e+06
2016-12-08 12:48:14.331599 [info] Performing iteration 149
2016-12-08 12:48:15.367047 [info] Observed Log-likelihood = -9.55489e+06
2016-12-08 12:48:16.323019 [info] Performing iteration 150
2016-12-08 12:48:17.359556 [info] Observed Log-likelihood = -9.5544e+06
2016-12-08 12:48:18.318232 [info] Performing iteration 151
2016-12-08 12:48:19.354635 [info] Observed Log-likelihood = -9.55408e+06
2016-12-08 12:48:20.315115 [info] Performing iteration 152
2016-12-08 12:48:21.350764 [info] Observed Log-likelihood = -9.55376e+06
2016-12-08 12:48:22.313004 [info] Performing iteration 153
2016-12-08 12:48:23.350721 [info] Observed Log-likelihood = -9.55309e+06
2016-12-08 12:48:24.303325 [info] Performing iteration 154
2016-12-08 12:48:25.341324 [info] Observed Log-likelihood = -9.55294e+06
2016-12-08 12:48:26.296904 [info] Performing iteration 155
2016-12-08 12:48:27.334279 [info] Observed Log-likelihood = -9.55266e+06
2016-12-08 12:48:28.288946 [info] Performing iteration 156
2016-12-08 12:48:29.328249 [info] Observed Log-likelihood = -9.55226e+06
2016-12-08 12:48:30.291942 [info] Performing iteration 157
2016-12-08 12:48:31.329053 [info] Observed Log-likelihood = -9.55141e+06
2016-12-08 12:48:32.278734 [info] Performing iteration 158
2016-12-08 12:48:33.316351 [info] Observed Log-likelihood = -9.55147e+06
2016-12-08 12:48:34.274604 [info] Performing iteration 159
2016-12-08 12:48:35.311599 [info] Observed Log-likelihood = -9.55087e+06
2016-12-08 12:48:36.266371 [info] Performing iteration 160
2016-12-08 12:48:37.302394 [info] Observed Log-likelihood = -9.55071e+06
2016-12-08 12:48:38.262738 [info] Performing iteration 161
2016-12-08 12:48:39.299038 [info] Observed Log-likelihood = -9.55039e+06
2016-12-08 12:48:40.252461 [info] Performing iteration 162
2016-12-08 12:48:41.289800 [info] Observed Log-likelihood = -9.55e+06
2016-12-08 12:48:42.241435 [info] Performing iteration 163
2016-12-08 12:48:43.278808 [info] Observed Log-likelihood = -9.54954e+06
2016-12-08 12:48:44.227528 [info] Performing iteration 164
2016-12-08 12:48:45.263991 [info] Observed Log-likelihood = -9.54926e+06
2016-12-08 12:48:46.222691 [info] Performing iteration 165
2016-12-08 12:48:47.259245 [info] Observed Log-likelihood = -9.54916e+06
2016-12-08 12:48:48.215289 [info] Performing iteration 166
2016-12-08 12:48:49.250428 [info] Observed Log-likelihood = -9.54859e+06
2016-12-08 12:48:50.202013 [info] Performing iteration 167
2016-12-08 12:48:51.239170 [info] Observed Log-likelihood = -9.54814e+06
2016-12-08 12:48:52.201253 [info] Performing iteration 168
2016-12-08 12:48:53.239597 [info] Observed Log-likelihood = -9.5476e+06
2016-12-08 12:48:54.199207 [info] Performing iteration 169
2016-12-08 12:48:55.236029 [info] Observed Log-likelihood = -9.54767e+06
2016-12-08 12:48:56.197029 [info] Performing iteration 170
2016-12-08 12:48:57.242762 [info] Observed Log-likelihood = -9.5476e+06
2016-12-08 12:48:58.232673 [info] Performing iteration 171
2016-12-08 12:48:59.285946 [info] Observed Log-likelihood = -9.5473e+06
2016-12-08 12:49:00.237773 [info] Performing iteration 172
2016-12-08 12:49:01.274652 [info] Observed Log-likelihood = -9.54735e+06
2016-12-08 12:49:02.252221 [info] Performing iteration 173
2016-12-08 12:49:03.304008 [info] Observed Log-likelihood = -9.54738e+06
2016-12-08 12:49:04.252406 [info] Performing iteration 174
2016-12-08 12:49:05.333097 [info] Observed Log-likelihood = -9.54674e+06
2016-12-08 12:49:06.301175 [info] Performing iteration 175
2016-12-08 12:49:07.374554 [info] Observed Log-likelihood = -9.54654e+06
2016-12-08 12:49:08.349442 [info] Performing iteration 176
2016-12-08 12:49:09.397005 [info] Observed Log-likelihood = -9.54681e+06
2016-12-08 12:49:10.356864 [info] Performing iteration 177
2016-12-08 12:49:11.395194 [info] Observed Log-likelihood = -9.5465e+06
2016-12-08 12:49:12.352655 [info] Performing iteration 178
2016-12-08 12:49:13.388963 [info] Observed Log-likelihood = -9.54647e+06
2016-12-08 12:49:14.345138 [info] Performing iteration 179
2016-12-08 12:49:15.383223 [info] Observed Log-likelihood = -9.54639e+06
2016-12-08 12:49:16.340141 [info] Performing iteration 180
2016-12-08 12:49:17.378940 [info] Observed Log-likelihood = -9.54614e+06
2016-12-08 12:49:18.334618 [info] Performing iteration 181
2016-12-08 12:49:19.372052 [info] Observed Log-likelihood = -9.54542e+06
2016-12-08 12:49:20.330799 [info] Performing iteration 182
2016-12-08 12:49:21.367451 [info] Observed Log-likelihood = -9.54563e+06
2016-12-08 12:49:22.319732 [info] Performing iteration 183
2016-12-08 12:49:23.357281 [info] Observed Log-likelihood = -9.54539e+06
2016-12-08 12:49:24.319209 [info] Performing iteration 184
2016-12-08 12:49:25.358709 [info] Observed Log-likelihood = -9.54496e+06
2016-12-08 12:49:26.311161 [info] Performing iteration 185
2016-12-08 12:49:27.350456 [info] Observed Log-likelihood = -9.54495e+06
2016-12-08 12:49:28.302162 [info] Performing iteration 186
2016-12-08 12:49:29.339959 [info] Observed Log-likelihood = -9.54484e+06
2016-12-08 12:49:30.293769 [info] Performing iteration 187
2016-12-08 12:49:31.331894 [info] Observed Log-likelihood = -9.54452e+06
2016-12-08 12:49:32.291502 [info] Performing iteration 188
2016-12-08 12:49:33.330011 [info] Observed Log-likelihood = -9.54494e+06
2016-12-08 12:49:34.290995 [info] Performing iteration 189
2016-12-08 12:49:35.328624 [info] Observed Log-likelihood = -9.54389e+06
2016-12-08 12:49:36.283320 [info] Performing iteration 190
2016-12-08 12:49:37.321624 [info] Observed Log-likelihood = -9.5442e+06
2016-12-08 12:49:38.279157 [info] Performing iteration 191
2016-12-08 12:49:39.318207 [info] Observed Log-likelihood = -9.54466e+06
2016-12-08 12:49:40.272516 [info] Performing iteration 192
2016-12-08 12:49:41.310236 [info] Observed Log-likelihood = -9.54383e+06
2016-12-08 12:49:42.264265 [info] Performing iteration 193
2016-12-08 12:49:43.305379 [info] Observed Log-likelihood = -9.54366e+06
2016-12-08 12:49:44.260978 [info] Performing iteration 194
2016-12-08 12:49:45.298978 [info] Observed Log-likelihood = -9.54293e+06
2016-12-08 12:49:46.254262 [info] Performing iteration 195
2016-12-08 12:49:47.295291 [info] Observed Log-likelihood = -9.5426e+06
2016-12-08 12:49:48.253525 [info] Performing iteration 196
2016-12-08 12:49:49.292541 [info] Observed Log-likelihood = -9.54296e+06
2016-12-08 12:49:50.244965 [info] Performing iteration 197
2016-12-08 12:49:51.282239 [info] Observed Log-likelihood = -9.54214e+06
2016-12-08 12:49:52.235900 [info] Performing iteration 198
2016-12-08 12:49:53.274497 [info] Observed Log-likelihood = -9.54205e+06
2016-12-08 12:49:54.236554 [info] Performing iteration 199
2016-12-08 12:49:55.272976 [info] Observed Log-likelihood = -9.54186e+06
2016-12-08 12:49:56.229192 [info] Performing iteration 200
2016-12-08 12:49:57.267500 [info] Observed Log-likelihood = -9.54163e+06
2016-12-08 12:49:59.010404 [info] Performing iteration 201
2016-12-08 12:50:00.060210 [info] Observed Log-likelihood = -9.54172e+06
2016-12-08 12:50:01.005043 [info] Performing iteration 202
2016-12-08 12:50:02.048699 [info] Observed Log-likelihood = -9.54134e+06
2016-12-08 12:50:02.987294 [info] Performing iteration 203
2016-12-08 12:50:04.024835 [info] Observed Log-likelihood = -9.54063e+06
2016-12-08 12:50:04.986692 [info] Performing iteration 204
2016-12-08 12:50:06.025263 [info] Observed Log-likelihood = -9.54043e+06
2016-12-08 12:50:06.987589 [info] Performing iteration 205
2016-12-08 12:50:08.026004 [info] Observed Log-likelihood = -9.53996e+06
2016-12-08 12:50:08.980728 [info] Performing iteration 206
2016-12-08 12:50:10.020068 [info] Observed Log-likelihood = -9.5401e+06
2016-12-08 12:50:10.973042 [info] Performing iteration 207
2016-12-08 12:50:12.011795 [info] Observed Log-likelihood = -9.54039e+06
2016-12-08 12:50:12.961517 [info] Performing iteration 208
2016-12-08 12:50:14.000409 [info] Observed Log-likelihood = -9.54019e+06
2016-12-08 12:50:14.957658 [info] Performing iteration 209
2016-12-08 12:50:15.996008 [info] Observed Log-likelihood = -9.53958e+06
2016-12-08 12:50:16.955339 [info] Performing iteration 210
2016-12-08 12:50:17.992243 [info] Observed Log-likelihood = -9.53962e+06
2016-12-08 12:50:18.948211 [info] Performing iteration 211
2016-12-08 12:50:19.988488 [info] Observed Log-likelihood = -9.53976e+06
2016-12-08 12:50:20.943210 [info] Performing iteration 212
2016-12-08 12:50:21.988794 [info] Observed Log-likelihood = -9.54011e+06
2016-12-08 12:50:22.946957 [info] Performing iteration 213
2016-12-08 12:50:23.984233 [info] Observed Log-likelihood = -9.5395e+06
2016-12-08 12:50:24.941483 [info] Performing iteration 214
2016-12-08 12:50:25.983706 [info] Observed Log-likelihood = -9.5393e+06
2016-12-08 12:50:26.939811 [info] Performing iteration 215
2016-12-08 12:50:27.978870 [info] Observed Log-likelihood = -9.53884e+06
2016-12-08 12:50:28.937363 [info] Performing iteration 216
2016-12-08 12:50:29.975114 [info] Observed Log-likelihood = -9.53874e+06
2016-12-08 12:50:30.932535 [info] Performing iteration 217
2016-12-08 12:50:31.974925 [info] Observed Log-likelihood = -9.53875e+06
2016-12-08 12:50:32.932635 [info] Performing iteration 218
2016-12-08 12:50:33.971188 [info] Observed Log-likelihood = -9.5388e+06
2016-12-08 12:50:34.926660 [info] Performing iteration 219
2016-12-08 12:50:35.964431 [info] Observed Log-likelihood = -9.53798e+06
2016-12-08 12:50:36.924886 [info] Performing iteration 220
2016-12-08 12:50:37.963037 [info] Observed Log-likelihood = -9.5385e+06
2016-12-08 12:50:38.924452 [info] Performing iteration 221
2016-12-08 12:50:39.962759 [info] Observed Log-likelihood = -9.53868e+06
2016-12-08 12:50:40.918535 [info] Performing iteration 222
2016-12-08 12:50:41.958966 [info] Observed Log-likelihood = -9.53841e+06
2016-12-08 12:50:42.915124 [info] Performing iteration 223
2016-12-08 12:50:43.955240 [info] Observed Log-likelihood = -9.5384e+06
2016-12-08 12:50:44.918372 [info] Performing iteration 224
2016-12-08 12:50:45.956691 [info] Observed Log-likelihood = -9.53769e+06
2016-12-08 12:50:46.917818 [info] Performing iteration 225
2016-12-08 12:50:47.957428 [info] Observed Log-likelihood = -9.53763e+06
2016-12-08 12:50:48.909938 [info] Performing iteration 226
2016-12-08 12:50:49.949808 [info] Observed Log-likelihood = -9.53758e+06
2016-12-08 12:50:50.908426 [info] Performing iteration 227
2016-12-08 12:50:51.947336 [info] Observed Log-likelihood = -9.53709e+06
2016-12-08 12:50:52.905201 [info] Performing iteration 228
2016-12-08 12:50:53.944879 [info] Observed Log-likelihood = -9.53703e+06
2016-12-08 12:50:54.897299 [info] Performing iteration 229
2016-12-08 12:50:55.937230 [info] Observed Log-likelihood = -9.53727e+06
2016-12-08 12:50:56.896961 [info] Performing iteration 230
2016-12-08 12:50:57.934671 [info] Observed Log-likelihood = -9.53719e+06
2016-12-08 12:50:58.893856 [info] Performing iteration 231
2016-12-08 12:50:59.932897 [info] Observed Log-likelihood = -9.53725e+06
2016-12-08 12:51:00.886994 [info] Performing iteration 232
2016-12-08 12:51:01.927279 [info] Observed Log-likelihood = -9.53715e+06
2016-12-08 12:51:02.889506 [info] Performing iteration 233
2016-12-08 12:51:03.931086 [info] Observed Log-likelihood = -9.53668e+06
2016-12-08 12:51:04.891724 [info] Performing iteration 234
2016-12-08 12:51:05.931280 [info] Observed Log-likelihood = -9.53606e+06
2016-12-08 12:51:06.887860 [info] Performing iteration 235
2016-12-08 12:51:07.929319 [info] Observed Log-likelihood = -9.53668e+06
2016-12-08 12:51:08.882067 [info] Performing iteration 236
2016-12-08 12:51:09.922122 [info] Observed Log-likelihood = -9.53668e+06
2016-12-08 12:51:10.885630 [info] Performing iteration 237
2016-12-08 12:51:11.924045 [info] Observed Log-likelihood = -9.53594e+06
2016-12-08 12:51:12.860183 [info] Performing iteration 238
2016-12-08 12:51:13.900310 [info] Observed Log-likelihood = -9.53598e+06
2016-12-08 12:51:14.857551 [info] Performing iteration 239
2016-12-08 12:51:15.894957 [info] Observed Log-likelihood = -9.53593e+06
2016-12-08 12:51:16.851117 [info] Performing iteration 240
2016-12-08 12:51:17.892547 [info] Observed Log-likelihood = -9.53563e+06
2016-12-08 12:51:18.849115 [info] Performing iteration 241
2016-12-08 12:51:19.887014 [info] Observed Log-likelihood = -9.53554e+06
2016-12-08 12:51:20.839131 [info] Performing iteration 242
2016-12-08 12:51:21.877272 [info] Observed Log-likelihood = -9.53527e+06
2016-12-08 12:51:22.830450 [info] Performing iteration 243
2016-12-08 12:51:23.869692 [info] Observed Log-likelihood = -9.53543e+06
2016-12-08 12:51:24.823929 [info] Performing iteration 244
2016-12-08 12:51:25.862024 [info] Observed Log-likelihood = -9.53546e+06
2016-12-08 12:51:26.821325 [info] Performing iteration 245
2016-12-08 12:51:27.860995 [info] Observed Log-likelihood = -9.53551e+06
2016-12-08 12:51:28.818501 [info] Performing iteration 246
2016-12-08 12:51:29.859041 [info] Observed Log-likelihood = -9.53507e+06
2016-12-08 12:51:30.817122 [info] Performing iteration 247
2016-12-08 12:51:31.856057 [info] Observed Log-likelihood = -9.53464e+06
2016-12-08 12:51:32.809828 [info] Performing iteration 248
2016-12-08 12:51:33.849154 [info] Observed Log-likelihood = -9.53475e+06
2016-12-08 12:51:34.805944 [info] Performing iteration 249
2016-12-08 12:51:35.854044 [info] Observed Log-likelihood = -9.53437e+06
2016-12-08 12:51:36.818251 [info] Performing iteration 250
2016-12-08 12:51:37.860255 [info] Observed Log-likelihood = -9.53416e+06
2016-12-08 12:51:38.816709 [info] Performing iteration 251
2016-12-08 12:51:39.856154 [info] Observed Log-likelihood = -9.5346e+06
2016-12-08 12:51:40.810210 [info] Performing iteration 252
2016-12-08 12:51:41.850562 [info] Observed Log-likelihood = -9.53455e+06
2016-12-08 12:51:42.811330 [info] Performing iteration 253
2016-12-08 12:51:43.850130 [info] Observed Log-likelihood = -9.53399e+06
2016-12-08 12:51:44.812921 [info] Performing iteration 254
2016-12-08 12:51:45.851871 [info] Observed Log-likelihood = -9.53392e+06
2016-12-08 12:51:46.812453 [info] Performing iteration 255
2016-12-08 12:51:47.851637 [info] Observed Log-likelihood = -9.53395e+06
2016-12-08 12:51:48.804943 [info] Performing iteration 256
2016-12-08 12:51:49.843990 [info] Observed Log-likelihood = -9.53307e+06
2016-12-08 12:51:50.795891 [info] Performing iteration 257
2016-12-08 12:51:51.835364 [info] Observed Log-likelihood = -9.53308e+06
2016-12-08 12:51:52.783830 [info] Performing iteration 258
2016-12-08 12:51:53.821950 [info] Observed Log-likelihood = -9.53296e+06
2016-12-08 12:51:54.773097 [info] Performing iteration 259
2016-12-08 12:51:55.813383 [info] Observed Log-likelihood = -9.53302e+06
2016-12-08 12:51:56.767509 [info] Performing iteration 260
2016-12-08 12:51:57.807093 [info] Observed Log-likelihood = -9.53299e+06
2016-12-08 12:51:58.764866 [info] Performing iteration 261
2016-12-08 12:51:59.807879 [info] Observed Log-likelihood = -9.53294e+06
2016-12-08 12:52:00.765737 [info] Performing iteration 262
2016-12-08 12:52:01.807834 [info] Observed Log-likelihood = -9.53321e+06
2016-12-08 12:52:02.771957 [info] Performing iteration 263
2016-12-08 12:52:03.811854 [info] Observed Log-likelihood = -9.53259e+06
2016-12-08 12:52:04.769834 [info] Performing iteration 264
2016-12-08 12:52:05.808958 [info] Observed Log-likelihood = -9.53245e+06
2016-12-08 12:52:06.771395 [info] Performing iteration 265
2016-12-08 12:52:07.809956 [info] Observed Log-likelihood = -9.53213e+06
2016-12-08 12:52:08.766527 [info] Performing iteration 266
2016-12-08 12:52:09.807373 [info] Observed Log-likelihood = -9.53231e+06
2016-12-08 12:52:10.761626 [info] Performing iteration 267
2016-12-08 12:52:11.799993 [info] Observed Log-likelihood = -9.53226e+06
2016-12-08 12:52:12.756120 [info] Performing iteration 268
2016-12-08 12:52:13.795659 [info] Observed Log-likelihood = -9.53168e+06
2016-12-08 12:52:14.755631 [info] Performing iteration 269
2016-12-08 12:52:15.795977 [info] Observed Log-likelihood = -9.53213e+06
2016-12-08 12:52:16.753532 [info] Performing iteration 270
2016-12-08 12:52:17.795443 [info] Observed Log-likelihood = -9.53133e+06
2016-12-08 12:52:18.754935 [info] Performing iteration 271
2016-12-08 12:52:19.794956 [info] Observed Log-likelihood = -9.53154e+06
2016-12-08 12:52:20.751197 [info] Performing iteration 272
2016-12-08 12:52:21.790932 [info] Observed Log-likelihood = -9.53126e+06
2016-12-08 12:52:22.749457 [info] Performing iteration 273
2016-12-08 12:52:23.788497 [info] Observed Log-likelihood = -9.53155e+06
2016-12-08 12:52:24.743386 [info] Performing iteration 274
2016-12-08 12:52:25.781371 [info] Observed Log-likelihood = -9.53166e+06
2016-12-08 12:52:26.745014 [info] Performing iteration 275
2016-12-08 12:52:27.784575 [info] Observed Log-likelihood = -9.53165e+06
2016-12-08 12:52:28.740750 [info] Performing iteration 276
2016-12-08 12:52:29.780940 [info] Observed Log-likelihood = -9.53171e+06
2016-12-08 12:52:30.735703 [info] Performing iteration 277
2016-12-08 12:52:31.776436 [info] Observed Log-likelihood = -9.53114e+06
2016-12-08 12:52:32.736668 [info] Performing iteration 278
2016-12-08 12:52:33.775953 [info] Observed Log-likelihood = -9.53107e+06
2016-12-08 12:52:34.729065 [info] Performing iteration 279
2016-12-08 12:52:35.769256 [info] Observed Log-likelihood = -9.53128e+06
2016-12-08 12:52:36.731367 [info] Performing iteration 280
2016-12-08 12:52:37.770432 [info] Observed Log-likelihood = -9.53131e+06
2016-12-08 12:52:38.723939 [info] Performing iteration 281
2016-12-08 12:52:39.764053 [info] Observed Log-likelihood = -9.53061e+06
2016-12-08 12:52:40.722758 [info] Performing iteration 282
2016-12-08 12:52:41.765444 [info] Observed Log-likelihood = -9.53107e+06
2016-12-08 12:52:42.712480 [info] Performing iteration 283
2016-12-08 12:52:43.751080 [info] Observed Log-likelihood = -9.53056e+06
2016-12-08 12:52:44.704681 [info] Performing iteration 284
2016-12-08 12:52:45.746015 [info] Observed Log-likelihood = -9.53018e+06
2016-12-08 12:52:46.702383 [info] Performing iteration 285
2016-12-08 12:52:47.741958 [info] Observed Log-likelihood = -9.53011e+06
2016-12-08 12:52:48.697649 [info] Performing iteration 286
2016-12-08 12:52:49.737450 [info] Observed Log-likelihood = -9.53017e+06
2016-12-08 12:52:50.690477 [info] Performing iteration 287
2016-12-08 12:52:51.730211 [info] Observed Log-likelihood = -9.53034e+06
2016-12-08 12:52:52.689966 [info] Performing iteration 288
2016-12-08 12:52:53.730998 [info] Observed Log-likelihood = -9.53055e+06
2016-12-08 12:52:54.685988 [info] Performing iteration 289
2016-12-08 12:52:55.729094 [info] Observed Log-likelihood = -9.52989e+06
2016-12-08 12:52:56.690426 [info] Performing iteration 290
2016-12-08 12:52:57.733964 [info] Observed Log-likelihood = -9.53001e+06
2016-12-08 12:52:58.688990 [info] Performing iteration 291
2016-12-08 12:52:59.729245 [info] Observed Log-likelihood = -9.53004e+06
2016-12-08 12:53:00.678812 [info] Performing iteration 292
2016-12-08 12:53:01.719468 [info] Observed Log-likelihood = -9.52978e+06
2016-12-08 12:53:02.678246 [info] Performing iteration 293
2016-12-08 12:53:03.718931 [info] Observed Log-likelihood = -9.53017e+06
2016-12-08 12:53:04.673993 [info] Performing iteration 294
2016-12-08 12:53:05.715861 [info] Observed Log-likelihood = -9.53013e+06
2016-12-08 12:53:06.681452 [info] Performing iteration 295
2016-12-08 12:53:07.723102 [info] Observed Log-likelihood = -9.52985e+06
2016-12-08 12:53:08.691667 [info] Performing iteration 296
2016-12-08 12:53:09.730272 [info] Observed Log-likelihood = -9.53004e+06
2016-12-08 12:53:10.684293 [info] Performing iteration 297
2016-12-08 12:53:11.726713 [info] Observed Log-likelihood = -9.52982e+06
2016-12-08 12:53:12.684901 [info] Performing iteration 298
2016-12-08 12:53:13.727060 [info] Observed Log-likelihood = -9.53009e+06
2016-12-08 12:53:14.681495 [info] Performing iteration 299
2016-12-08 12:53:15.723272 [info] Observed Log-likelihood = -9.53011e+06
2016-12-08 12:53:16.686101 [info] Performing iteration 300
2016-12-08 12:53:17.730038 [info] Observed Log-likelihood = -9.52973e+06
2016-12-08 12:53:18.689453 [info] Performing iteration 301
2016-12-08 12:53:19.731999 [info] Observed Log-likelihood = -9.52931e+06
2016-12-08 12:53:20.692118 [info] Performing iteration 302
2016-12-08 12:53:21.734714 [info] Observed Log-likelihood = -9.52899e+06
2016-12-08 12:53:22.691799 [info] Performing iteration 303
2016-12-08 12:53:23.731587 [info] Observed Log-likelihood = -9.52897e+06
2016-12-08 12:53:24.682831 [info] Performing iteration 304
2016-12-08 12:53:25.721977 [info] Observed Log-likelihood = -9.52907e+06
2016-12-08 12:53:26.680821 [info] Performing iteration 305
2016-12-08 12:53:27.722202 [info] Observed Log-likelihood = -9.5286e+06
2016-12-08 12:53:28.680176 [info] Performing iteration 306
2016-12-08 12:53:29.720656 [info] Observed Log-likelihood = -9.52862e+06
2016-12-08 12:53:30.673959 [info] Performing iteration 307
2016-12-08 12:53:31.716143 [info] Observed Log-likelihood = -9.5289e+06
2016-12-08 12:53:32.679085 [info] Performing iteration 308
2016-12-08 12:53:33.720924 [info] Observed Log-likelihood = -9.52867e+06
2016-12-08 12:53:34.680503 [info] Performing iteration 309
2016-12-08 12:53:35.722027 [info] Observed Log-likelihood = -9.52912e+06
2016-12-08 12:53:36.681171 [info] Performing iteration 310
2016-12-08 12:53:37.722068 [info] Observed Log-likelihood = -9.52873e+06
2016-12-08 12:53:38.681761 [info] Performing iteration 311
2016-12-08 12:53:39.722947 [info] Observed Log-likelihood = -9.52869e+06
2016-12-08 12:53:40.689184 [info] Performing iteration 312
2016-12-08 12:53:41.730421 [info] Observed Log-likelihood = -9.52909e+06
2016-12-08 12:53:42.684439 [info] Performing iteration 313
2016-12-08 12:53:43.726600 [info] Observed Log-likelihood = -9.52901e+06
2016-12-08 12:53:44.687372 [info] Performing iteration 314
2016-12-08 12:53:45.728956 [info] Observed Log-likelihood = -9.52856e+06
2016-12-08 12:53:46.684708 [info] Performing iteration 315
2016-12-08 12:53:47.727048 [info] Observed Log-likelihood = -9.52844e+06
2016-12-08 12:53:48.688101 [info] Performing iteration 316
2016-12-08 12:53:49.731419 [info] Observed Log-likelihood = -9.52776e+06
2016-12-08 12:53:50.689738 [info] Performing iteration 317
2016-12-08 12:53:51.732980 [info] Observed Log-likelihood = -9.52837e+06
2016-12-08 12:53:52.697774 [info] Performing iteration 318
2016-12-08 12:53:53.741004 [info] Observed Log-likelihood = -9.52806e+06
2016-12-08 12:53:54.702390 [info] Performing iteration 319
2016-12-08 12:53:55.750667 [info] Observed Log-likelihood = -9.52777e+06
2016-12-08 12:53:56.709152 [info] Performing iteration 320
2016-12-08 12:53:57.752874 [info] Observed Log-likelihood = -9.52754e+06
2016-12-08 12:53:58.705259 [info] Performing iteration 321
2016-12-08 12:53:59.748014 [info] Observed Log-likelihood = -9.5278e+06
2016-12-08 12:54:00.704575 [info] Performing iteration 322
2016-12-08 12:54:01.746707 [info] Observed Log-likelihood = -9.52746e+06
2016-12-08 12:54:02.702569 [info] Performing iteration 323
2016-12-08 12:54:03.742685 [info] Observed Log-likelihood = -9.52751e+06
2016-12-08 12:54:04.701599 [info] Performing iteration 324
2016-12-08 12:54:05.743971 [info] Observed Log-likelihood = -9.52743e+06
2016-12-08 12:54:06.701607 [info] Performing iteration 325
2016-12-08 12:54:07.743610 [info] Observed Log-likelihood = -9.52734e+06
2016-12-08 12:54:08.702623 [info] Performing iteration 326
2016-12-08 12:54:09.744156 [info] Observed Log-likelihood = -9.52775e+06
2016-12-08 12:54:10.708252 [info] Performing iteration 327
2016-12-08 12:54:11.749197 [info] Observed Log-likelihood = -9.5274e+06
2016-12-08 12:54:12.691449 [info] Performing iteration 328
2016-12-08 12:54:13.734313 [info] Observed Log-likelihood = -9.52735e+06
2016-12-08 12:54:14.691533 [info] Performing iteration 329
2016-12-08 12:54:15.735411 [info] Observed Log-likelihood = -9.52792e+06
2016-12-08 12:54:16.693411 [info] Performing iteration 330
2016-12-08 12:54:17.737635 [info] Observed Log-likelihood = -9.52721e+06
2016-12-08 12:54:18.692417 [info] Performing iteration 331
2016-12-08 12:54:19.734360 [info] Observed Log-likelihood = -9.5277e+06
2016-12-08 12:54:20.692325 [info] Performing iteration 332
2016-12-08 12:54:21.735875 [info] Observed Log-likelihood = -9.52749e+06
2016-12-08 12:54:22.693343 [info] Performing iteration 333
2016-12-08 12:54:23.737444 [info] Observed Log-likelihood = -9.52718e+06
2016-12-08 12:54:24.690731 [info] Performing iteration 334
2016-12-08 12:54:25.732821 [info] Observed Log-likelihood = -9.52713e+06
2016-12-08 12:54:26.671343 [info] Performing iteration 335
2016-12-08 12:54:27.714483 [info] Observed Log-likelihood = -9.52675e+06
2016-12-08 12:54:28.665760 [info] Performing iteration 336
2016-12-08 12:54:29.717939 [info] Observed Log-likelihood = -9.52699e+06
2016-12-08 12:54:30.697932 [info] Performing iteration 337
2016-12-08 12:54:31.794981 [info] Observed Log-likelihood = -9.52733e+06
2016-12-08 12:54:32.769301 [info] Performing iteration 338
2016-12-08 12:54:33.850732 [info] Observed Log-likelihood = -9.52727e+06
2016-12-08 12:54:34.807157 [info] Performing iteration 339
2016-12-08 12:54:35.855296 [info] Observed Log-likelihood = -9.52679e+06
2016-12-08 12:54:36.809751 [info] Performing iteration 340
2016-12-08 12:54:37.853011 [info] Observed Log-likelihood = -9.52697e+06
2016-12-08 12:54:38.807470 [info] Performing iteration 341
2016-12-08 12:54:39.850019 [info] Observed Log-likelihood = -9.5277e+06
2016-12-08 12:54:40.808322 [info] Performing iteration 342
2016-12-08 12:54:41.854443 [info] Observed Log-likelihood = -9.52728e+06
2016-12-08 12:54:42.814506 [info] Performing iteration 343
2016-12-08 12:54:43.859689 [info] Observed Log-likelihood = -9.52731e+06
2016-12-08 12:54:44.820773 [info] Performing iteration 344
2016-12-08 12:54:45.882660 [info] Observed Log-likelihood = -9.52663e+06
2016-12-08 12:54:46.866090 [info] Performing iteration 345
2016-12-08 12:54:47.941316 [info] Observed Log-likelihood = -9.52709e+06
2016-12-08 12:54:48.895074 [info] Performing iteration 346
2016-12-08 12:54:49.948209 [info] Observed Log-likelihood = -9.52655e+06
2016-12-08 12:54:50.909825 [info] Performing iteration 347
2016-12-08 12:54:51.954087 [info] Observed Log-likelihood = -9.52682e+06
2016-12-08 12:54:52.911312 [info] Performing iteration 348
2016-12-08 12:54:53.955252 [info] Observed Log-likelihood = -9.52625e+06
2016-12-08 12:54:54.909529 [info] Performing iteration 349
2016-12-08 12:54:55.950579 [info] Observed Log-likelihood = -9.52619e+06
2016-12-08 12:54:56.905863 [info] Performing iteration 350
2016-12-08 12:54:57.949304 [info] Observed Log-likelihood = -9.52649e+06
2016-12-08 12:54:58.910150 [info] Performing iteration 351
2016-12-08 12:54:59.953234 [info] Observed Log-likelihood = -9.52585e+06
2016-12-08 12:55:00.913259 [info] Performing iteration 352
2016-12-08 12:55:01.956170 [info] Observed Log-likelihood = -9.52584e+06
2016-12-08 12:55:02.909770 [info] Performing iteration 353
2016-12-08 12:55:03.953026 [info] Observed Log-likelihood = -9.52594e+06
2016-12-08 12:55:04.917373 [info] Performing iteration 354
2016-12-08 12:55:05.961781 [info] Observed Log-likelihood = -9.5259e+06
2016-12-08 12:55:06.916446 [info] Performing iteration 355
2016-12-08 12:55:07.962123 [info] Observed Log-likelihood = -9.52536e+06
2016-12-08 12:55:08.924241 [info] Performing iteration 356
2016-12-08 12:55:09.972164 [info] Observed Log-likelihood = -9.52548e+06
2016-12-08 12:55:10.921589 [info] Performing iteration 357
2016-12-08 12:55:11.966478 [info] Observed Log-likelihood = -9.52578e+06
2016-12-08 12:55:12.928258 [info] Performing iteration 358
2016-12-08 12:55:13.972922 [info] Observed Log-likelihood = -9.52577e+06
2016-12-08 12:55:14.928954 [info] Performing iteration 359
2016-12-08 12:55:15.973042 [info] Observed Log-likelihood = -9.52559e+06
2016-12-08 12:55:16.932755 [info] Performing iteration 360
2016-12-08 12:55:17.972901 [info] Observed Log-likelihood = -9.52545e+06
2016-12-08 12:55:18.928020 [info] Performing iteration 361
2016-12-08 12:55:19.970072 [info] Observed Log-likelihood = -9.52503e+06
2016-12-08 12:55:20.921241 [info] Performing iteration 362
2016-12-08 12:55:21.969870 [info] Observed Log-likelihood = -9.52577e+06
2016-12-08 12:55:22.922810 [info] Performing iteration 363
2016-12-08 12:55:23.965925 [info] Observed Log-likelihood = -9.52539e+06
2016-12-08 12:55:24.932896 [info] Performing iteration 364
2016-12-08 12:55:25.974818 [info] Observed Log-likelihood = -9.52494e+06
2016-12-08 12:55:26.933432 [info] Performing iteration 365
2016-12-08 12:55:27.975407 [info] Observed Log-likelihood = -9.52518e+06
2016-12-08 12:55:28.938588 [info] Performing iteration 366
2016-12-08 12:55:29.980640 [info] Observed Log-likelihood = -9.52523e+06
2016-12-08 12:55:30.930849 [info] Performing iteration 367
2016-12-08 12:55:31.971074 [info] Observed Log-likelihood = -9.52552e+06
2016-12-08 12:55:32.929216 [info] Performing iteration 368
2016-12-08 12:55:33.972329 [info] Observed Log-likelihood = -9.52495e+06
2016-12-08 12:55:34.934952 [info] Performing iteration 369
2016-12-08 12:55:35.976564 [info] Observed Log-likelihood = -9.52578e+06
2016-12-08 12:55:36.927503 [info] Performing iteration 370
2016-12-08 12:55:37.968413 [info] Observed Log-likelihood = -9.52523e+06
2016-12-08 12:55:38.924849 [info] Performing iteration 371
2016-12-08 12:55:39.966431 [info] Observed Log-likelihood = -9.52543e+06
2016-12-08 12:55:40.922076 [info] Performing iteration 372
2016-12-08 12:55:41.966155 [info] Observed Log-likelihood = -9.52519e+06
2016-12-08 12:55:42.926537 [info] Performing iteration 373
2016-12-08 12:55:43.976802 [info] Observed Log-likelihood = -9.5251e+06
2016-12-08 12:55:44.935376 [info] Performing iteration 374
2016-12-08 12:55:45.983364 [info] Observed Log-likelihood = -9.5257e+06
2016-12-08 12:55:46.941776 [info] Performing iteration 375
2016-12-08 12:55:47.985117 [info] Observed Log-likelihood = -9.52529e+06
2016-12-08 12:55:48.941102 [info] Performing iteration 376
2016-12-08 12:55:49.984903 [info] Observed Log-likelihood = -9.52462e+06
2016-12-08 12:55:50.943631 [info] Performing iteration 377
2016-12-08 12:55:51.990381 [info] Observed Log-likelihood = -9.52444e+06
2016-12-08 12:55:52.950537 [info] Performing iteration 378
2016-12-08 12:55:53.993173 [info] Observed Log-likelihood = -9.52403e+06
2016-12-08 12:55:54.951387 [info] Performing iteration 379
2016-12-08 12:55:55.994786 [info] Observed Log-likelihood = -9.52364e+06
2016-12-08 12:55:56.951921 [info] Performing iteration 380
2016-12-08 12:55:57.994994 [info] Observed Log-likelihood = -9.52339e+06
2016-12-08 12:55:58.945490 [info] Performing iteration 381
2016-12-08 12:55:59.989266 [info] Observed Log-likelihood = -9.52378e+06
2016-12-08 12:56:00.944901 [info] Performing iteration 382
2016-12-08 12:56:01.988944 [info] Observed Log-likelihood = -9.52356e+06
2016-12-08 12:56:02.940437 [info] Performing iteration 383
2016-12-08 12:56:03.983541 [info] Observed Log-likelihood = -9.52356e+06
2016-12-08 12:56:04.940999 [info] Performing iteration 384
2016-12-08 12:56:05.983674 [info] Observed Log-likelihood = -9.52386e+06
2016-12-08 12:56:06.940681 [info] Performing iteration 385
2016-12-08 12:56:07.983955 [info] Observed Log-likelihood = -9.52401e+06
2016-12-08 12:56:08.945999 [info] Performing iteration 386
2016-12-08 12:56:09.988987 [info] Observed Log-likelihood = -9.52392e+06
2016-12-08 12:56:10.947464 [info] Performing iteration 387
2016-12-08 12:56:11.990567 [info] Observed Log-likelihood = -9.524e+06
2016-12-08 12:56:12.946880 [info] Performing iteration 388
2016-12-08 12:56:13.990026 [info] Observed Log-likelihood = -9.5234e+06
2016-12-08 12:56:14.949198 [info] Performing iteration 389
2016-12-08 12:56:15.998146 [info] Observed Log-likelihood = -9.523e+06
2016-12-08 12:56:16.964393 [info] Performing iteration 390
2016-12-08 12:56:18.013590 [info] Observed Log-likelihood = -9.52281e+06
2016-12-08 12:56:18.969373 [info] Performing iteration 391
2016-12-08 12:56:20.012831 [info] Observed Log-likelihood = -9.52317e+06
2016-12-08 12:56:20.972748 [info] Performing iteration 392
2016-12-08 12:56:22.016530 [info] Observed Log-likelihood = -9.52329e+06
2016-12-08 12:56:22.979826 [info] Performing iteration 393
2016-12-08 12:56:24.023627 [info] Observed Log-likelihood = -9.52378e+06
2016-12-08 12:56:24.979304 [info] Performing iteration 394
2016-12-08 12:56:26.022226 [info] Observed Log-likelihood = -9.52326e+06
2016-12-08 12:56:26.984467 [info] Performing iteration 395
2016-12-08 12:56:28.028479 [info] Observed Log-likelihood = -9.52347e+06
2016-12-08 12:56:28.983569 [info] Performing iteration 396
2016-12-08 12:56:30.030024 [info] Observed Log-likelihood = -9.52321e+06
2016-12-08 12:56:30.984097 [info] Performing iteration 397
2016-12-08 12:56:32.026530 [info] Observed Log-likelihood = -9.52325e+06
2016-12-08 12:56:32.988418 [info] Performing iteration 398
2016-12-08 12:56:34.031857 [info] Observed Log-likelihood = -9.52315e+06
2016-12-08 12:56:34.992349 [info] Performing iteration 399
2016-12-08 12:56:36.035389 [info] Observed Log-likelihood = -9.52266e+06
2016-12-08 12:56:36.991154 [info] Performing iteration 400
2016-12-08 12:56:38.034393 [info] Observed Log-likelihood = -9.52303e+06
2016-12-08 12:56:39.767428 [info] Performing iteration 401
2016-12-08 12:56:40.819189 [info] Observed Log-likelihood = -9.52242e+06
2016-12-08 12:56:41.770018 [info] Performing iteration 402
2016-12-08 12:56:42.813957 [info] Observed Log-likelihood = -9.52231e+06
2016-12-08 12:56:43.768103 [info] Performing iteration 403
2016-12-08 12:56:44.810734 [info] Observed Log-likelihood = -9.52277e+06
2016-12-08 12:56:45.770517 [info] Performing iteration 404
2016-12-08 12:56:46.815942 [info] Observed Log-likelihood = -9.52272e+06
2016-12-08 12:56:47.771358 [info] Performing iteration 405
2016-12-08 12:56:48.818511 [info] Observed Log-likelihood = -9.52273e+06
2016-12-08 12:56:49.777397 [info] Performing iteration 406
2016-12-08 12:56:50.821268 [info] Observed Log-likelihood = -9.52205e+06
2016-12-08 12:56:51.789018 [info] Performing iteration 407
2016-12-08 12:56:52.835152 [info] Observed Log-likelihood = -9.52238e+06
2016-12-08 12:56:53.794943 [info] Performing iteration 408
2016-12-08 12:56:54.837318 [info] Observed Log-likelihood = -9.52211e+06
2016-12-08 12:56:55.796809 [info] Performing iteration 409
2016-12-08 12:56:56.839090 [info] Observed Log-likelihood = -9.52216e+06
2016-12-08 12:56:57.789281 [info] Performing iteration 410
2016-12-08 12:56:58.833046 [info] Observed Log-likelihood = -9.52204e+06
2016-12-08 12:56:59.796565 [info] Performing iteration 411
2016-12-08 12:57:00.839602 [info] Observed Log-likelihood = -9.52247e+06
2016-12-08 12:57:01.804823 [info] Performing iteration 412
2016-12-08 12:57:02.851178 [info] Observed Log-likelihood = -9.52193e+06
2016-12-08 12:57:03.806463 [info] Performing iteration 413
2016-12-08 12:57:04.849994 [info] Observed Log-likelihood = -9.5219e+06
2016-12-08 12:57:05.805344 [info] Performing iteration 414
2016-12-08 12:57:06.850101 [info] Observed Log-likelihood = -9.52219e+06
2016-12-08 12:57:07.810395 [info] Performing iteration 415
2016-12-08 12:57:08.854865 [info] Observed Log-likelihood = -9.52184e+06
2016-12-08 12:57:09.811219 [info] Performing iteration 416
2016-12-08 12:57:10.855204 [info] Observed Log-likelihood = -9.5218e+06
2016-12-08 12:57:11.815115 [info] Performing iteration 417
2016-12-08 12:57:12.858128 [info] Observed Log-likelihood = -9.52165e+06
2016-12-08 12:57:13.814638 [info] Performing iteration 418
2016-12-08 12:57:14.861009 [info] Observed Log-likelihood = -9.52171e+06
2016-12-08 12:57:15.815324 [info] Performing iteration 419
2016-12-08 12:57:16.859383 [info] Observed Log-likelihood = -9.5215e+06
2016-12-08 12:57:17.821721 [info] Performing iteration 420
2016-12-08 12:57:18.868300 [info] Observed Log-likelihood = -9.52121e+06
2016-12-08 12:57:19.830699 [info] Performing iteration 421
2016-12-08 12:57:20.873103 [info] Observed Log-likelihood = -9.52082e+06
2016-12-08 12:57:21.831595 [info] Performing iteration 422
2016-12-08 12:57:22.877114 [info] Observed Log-likelihood = -9.52088e+06
2016-12-08 12:57:23.835872 [info] Performing iteration 423
2016-12-08 12:57:24.880446 [info] Observed Log-likelihood = -9.52132e+06
2016-12-08 12:57:25.831455 [info] Performing iteration 424
2016-12-08 12:57:26.875507 [info] Observed Log-likelihood = -9.52076e+06
2016-12-08 12:57:27.830194 [info] Performing iteration 425
2016-12-08 12:57:28.873856 [info] Observed Log-likelihood = -9.52109e+06
2016-12-08 12:57:29.833010 [info] Performing iteration 426
2016-12-08 12:57:30.879966 [info] Observed Log-likelihood = -9.52087e+06
2016-12-08 12:57:31.846716 [info] Performing iteration 427
2016-12-08 12:57:32.891326 [info] Observed Log-likelihood = -9.52063e+06
2016-12-08 12:57:33.850434 [info] Performing iteration 428
2016-12-08 12:57:34.895079 [info] Observed Log-likelihood = -9.52064e+06
2016-12-08 12:57:35.861283 [info] Performing iteration 429
2016-12-08 12:57:36.906902 [info] Observed Log-likelihood = -9.52074e+06
2016-12-08 12:57:37.863606 [info] Performing iteration 430
2016-12-08 12:57:38.907828 [info] Observed Log-likelihood = -9.52069e+06
2016-12-08 12:57:39.870756 [info] Performing iteration 431
2016-12-08 12:57:40.914651 [info] Observed Log-likelihood = -9.52061e+06
2016-12-08 12:57:41.872022 [info] Performing iteration 432
2016-12-08 12:57:42.914725 [info] Observed Log-likelihood = -9.52011e+06
2016-12-08 12:57:43.871689 [info] Performing iteration 433
2016-12-08 12:57:44.914993 [info] Observed Log-likelihood = -9.52016e+06
2016-12-08 12:57:45.871419 [info] Performing iteration 434
2016-12-08 12:57:46.914967 [info] Observed Log-likelihood = -9.52089e+06
2016-12-08 12:57:47.874831 [info] Performing iteration 435
2016-12-08 12:57:48.921770 [info] Observed Log-likelihood = -9.52034e+06
2016-12-08 12:57:49.877740 [info] Performing iteration 436
2016-12-08 12:57:50.922070 [info] Observed Log-likelihood = -9.52061e+06
2016-12-08 12:57:51.876816 [info] Performing iteration 437
2016-12-08 12:57:52.923930 [info] Observed Log-likelihood = -9.52086e+06
2016-12-08 12:57:53.886362 [info] Performing iteration 438
2016-12-08 12:57:54.930517 [info] Observed Log-likelihood = -9.52035e+06
2016-12-08 12:57:55.885899 [info] Performing iteration 439
2016-12-08 12:57:56.929837 [info] Observed Log-likelihood = -9.52089e+06
2016-12-08 12:57:57.895176 [info] Performing iteration 440
2016-12-08 12:57:58.940544 [info] Observed Log-likelihood = -9.52072e+06
2016-12-08 12:57:59.902645 [info] Performing iteration 441
2016-12-08 12:58:00.948169 [info] Observed Log-likelihood = -9.52017e+06
2016-12-08 12:58:01.906442 [info] Performing iteration 442
2016-12-08 12:58:02.950258 [info] Observed Log-likelihood = -9.52016e+06
2016-12-08 12:58:03.905632 [info] Performing iteration 443
2016-12-08 12:58:04.949292 [info] Observed Log-likelihood = -9.51981e+06
2016-12-08 12:58:05.908972 [info] Performing iteration 444
2016-12-08 12:58:06.954966 [info] Observed Log-likelihood = -9.5202e+06
2016-12-08 12:58:07.913606 [info] Performing iteration 445
2016-12-08 12:58:08.957073 [info] Observed Log-likelihood = -9.5195e+06
2016-12-08 12:58:09.912066 [info] Performing iteration 446
2016-12-08 12:58:10.954097 [info] Observed Log-likelihood = -9.51965e+06
2016-12-08 12:58:11.917264 [info] Performing iteration 447
2016-12-08 12:58:12.960477 [info] Observed Log-likelihood = -9.51956e+06
2016-12-08 12:58:13.915076 [info] Performing iteration 448
2016-12-08 12:58:14.972386 [info] Observed Log-likelihood = -9.51988e+06
2016-12-08 12:58:15.935120 [info] Performing iteration 449
2016-12-08 12:58:16.991503 [info] Observed Log-likelihood = -9.51997e+06
2016-12-08 12:58:17.953145 [info] Performing iteration 450
2016-12-08 12:58:19.006853 [info] Observed Log-likelihood = -9.51992e+06
2016-12-08 12:58:19.960965 [info] Performing iteration 451
2016-12-08 12:58:21.017614 [info] Observed Log-likelihood = -9.51953e+06
2016-12-08 12:58:21.978402 [info] Performing iteration 452
2016-12-08 12:58:23.035647 [info] Observed Log-likelihood = -9.52001e+06
2016-12-08 12:58:24.000209 [info] Performing iteration 453
2016-12-08 12:58:25.056191 [info] Observed Log-likelihood = -9.51996e+06
2016-12-08 12:58:26.022648 [info] Performing iteration 454
2016-12-08 12:58:27.079093 [info] Observed Log-likelihood = -9.51941e+06
2016-12-08 12:58:28.040548 [info] Performing iteration 455
2016-12-08 12:58:29.095744 [info] Observed Log-likelihood = -9.5194e+06
2016-12-08 12:58:30.060620 [info] Performing iteration 456
2016-12-08 12:58:31.117283 [info] Observed Log-likelihood = -9.51929e+06
2016-12-08 12:58:32.079896 [info] Performing iteration 457
2016-12-08 12:58:33.136134 [info] Observed Log-likelihood = -9.51925e+06
2016-12-08 12:58:34.099019 [info] Performing iteration 458
2016-12-08 12:58:35.157065 [info] Observed Log-likelihood = -9.51866e+06
2016-12-08 12:58:36.113358 [info] Performing iteration 459
2016-12-08 12:58:37.168363 [info] Observed Log-likelihood = -9.51949e+06
2016-12-08 12:58:38.127049 [info] Performing iteration 460
2016-12-08 12:58:39.182340 [info] Observed Log-likelihood = -9.51942e+06
2016-12-08 12:58:40.141818 [info] Performing iteration 461
2016-12-08 12:58:41.199204 [info] Observed Log-likelihood = -9.51963e+06
2016-12-08 12:58:42.160732 [info] Performing iteration 462
2016-12-08 12:58:43.217867 [info] Observed Log-likelihood = -9.51957e+06
2016-12-08 12:58:44.181255 [info] Performing iteration 463
2016-12-08 12:58:45.238097 [info] Observed Log-likelihood = -9.51913e+06
2016-12-08 12:58:46.198834 [info] Performing iteration 464
2016-12-08 12:58:47.254791 [info] Observed Log-likelihood = -9.51937e+06
2016-12-08 12:58:48.215031 [info] Performing iteration 465
2016-12-08 12:58:49.270838 [info] Observed Log-likelihood = -9.5191e+06
2016-12-08 12:58:50.237963 [info] Performing iteration 466
2016-12-08 12:58:51.292538 [info] Observed Log-likelihood = -9.51939e+06
2016-12-08 12:58:52.258563 [info] Performing iteration 467
2016-12-08 12:58:53.314938 [info] Observed Log-likelihood = -9.51923e+06
2016-12-08 12:58:54.276571 [info] Performing iteration 468
2016-12-08 12:58:55.333989 [info] Observed Log-likelihood = -9.51944e+06
2016-12-08 12:58:56.300180 [info] Performing iteration 469
2016-12-08 12:58:57.358836 [info] Observed Log-likelihood = -9.51966e+06
2016-12-08 12:58:58.327764 [info] Performing iteration 470
2016-12-08 12:58:59.383050 [info] Observed Log-likelihood = -9.51897e+06
2016-12-08 12:59:00.348350 [info] Performing iteration 471
2016-12-08 12:59:01.404879 [info] Observed Log-likelihood = -9.51924e+06
2016-12-08 12:59:02.364322 [info] Performing iteration 472
2016-12-08 12:59:03.421110 [info] Observed Log-likelihood = -9.51938e+06
2016-12-08 12:59:04.385452 [info] Performing iteration 473
2016-12-08 12:59:05.441301 [info] Observed Log-likelihood = -9.51934e+06
2016-12-08 12:59:06.407147 [info] Performing iteration 474
2016-12-08 12:59:07.462707 [info] Observed Log-likelihood = -9.51906e+06
2016-12-08 12:59:08.422292 [info] Performing iteration 475
2016-12-08 12:59:09.480437 [info] Observed Log-likelihood = -9.51877e+06
2016-12-08 12:59:10.438601 [info] Performing iteration 476
2016-12-08 12:59:11.495945 [info] Observed Log-likelihood = -9.51913e+06
2016-12-08 12:59:12.459873 [info] Performing iteration 477
2016-12-08 12:59:13.517202 [info] Observed Log-likelihood = -9.51933e+06
2016-12-08 12:59:14.476462 [info] Performing iteration 478
2016-12-08 12:59:15.519518 [info] Observed Log-likelihood = -9.51864e+06
2016-12-08 12:59:16.480493 [info] Performing iteration 479
2016-12-08 12:59:17.522950 [info] Observed Log-likelihood = -9.51849e+06
2016-12-08 12:59:18.485219 [info] Performing iteration 480
2016-12-08 12:59:19.528490 [info] Observed Log-likelihood = -9.519e+06
2016-12-08 12:59:20.489320 [info] Performing iteration 481
2016-12-08 12:59:21.534060 [info] Observed Log-likelihood = -9.51885e+06
2016-12-08 12:59:22.492784 [info] Performing iteration 482
2016-12-08 12:59:23.537458 [info] Observed Log-likelihood = -9.5187e+06
2016-12-08 12:59:24.496736 [info] Performing iteration 483
2016-12-08 12:59:25.540674 [info] Observed Log-likelihood = -9.51885e+06
2016-12-08 12:59:26.493609 [info] Performing iteration 484
2016-12-08 12:59:27.536432 [info] Observed Log-likelihood = -9.51857e+06
2016-12-08 12:59:28.487448 [info] Performing iteration 485
2016-12-08 12:59:29.531968 [info] Observed Log-likelihood = -9.51853e+06
2016-12-08 12:59:30.490455 [info] Performing iteration 486
2016-12-08 12:59:31.533708 [info] Observed Log-likelihood = -9.51835e+06
2016-12-08 12:59:32.491616 [info] Performing iteration 487
2016-12-08 12:59:33.537213 [info] Observed Log-likelihood = -9.51846e+06
2016-12-08 12:59:34.503632 [info] Performing iteration 488
2016-12-08 12:59:35.548215 [info] Observed Log-likelihood = -9.51833e+06
2016-12-08 12:59:36.507428 [info] Performing iteration 489
2016-12-08 12:59:37.551845 [info] Observed Log-likelihood = -9.51836e+06
2016-12-08 12:59:38.509153 [info] Performing iteration 490
2016-12-08 12:59:39.554965 [info] Observed Log-likelihood = -9.5183e+06
2016-12-08 12:59:40.514527 [info] Performing iteration 491
2016-12-08 12:59:41.560866 [info] Observed Log-likelihood = -9.51849e+06
2016-12-08 12:59:42.521010 [info] Performing iteration 492
2016-12-08 12:59:43.566031 [info] Observed Log-likelihood = -9.51827e+06
2016-12-08 12:59:44.526510 [info] Performing iteration 493
2016-12-08 12:59:45.573561 [info] Observed Log-likelihood = -9.5183e+06
2016-12-08 12:59:46.524698 [info] Performing iteration 494
2016-12-08 12:59:47.568068 [info] Observed Log-likelihood = -9.51768e+06
2016-12-08 12:59:48.527659 [info] Performing iteration 495
2016-12-08 12:59:49.571649 [info] Observed Log-likelihood = -9.51825e+06
2016-12-08 12:59:50.527496 [info] Performing iteration 496
2016-12-08 12:59:51.572425 [info] Observed Log-likelihood = -9.5181e+06
2016-12-08 12:59:52.533925 [info] Performing iteration 497
2016-12-08 12:59:53.577165 [info] Observed Log-likelihood = -9.5178e+06
2016-12-08 12:59:54.532635 [info] Performing iteration 498
2016-12-08 12:59:55.578510 [info] Observed Log-likelihood = -9.51765e+06
2016-12-08 12:59:56.545725 [info] Performing iteration 499
2016-12-08 12:59:57.589419 [info] Observed Log-likelihood = -9.51722e+06
2016-12-08 12:59:58.543579 [info] Performing iteration 500
2016-12-08 12:59:59.585414 [info] Observed Log-likelihood = -9.51714e+06
2016-12-08 13:00:00.542048 [info] Performing iteration 501
2016-12-08 13:00:01.584305 [info] Observed Log-likelihood = -9.51764e+06
2016-12-08 13:00:02.544268 [info] Performing iteration 502
2016-12-08 13:00:03.590077 [info] Observed Log-likelihood = -9.51745e+06
2016-12-08 13:00:04.551812 [info] Performing iteration 503
2016-12-08 13:00:05.597790 [info] Observed Log-likelihood = -9.51699e+06
2016-12-08 13:00:06.555292 [info] Performing iteration 504
2016-12-08 13:00:07.598827 [info] Observed Log-likelihood = -9.51708e+06
2016-12-08 13:00:08.540516 [info] Performing iteration 505
2016-12-08 13:00:09.584470 [info] Observed Log-likelihood = -9.51752e+06
2016-12-08 13:00:10.541512 [info] Performing iteration 506
2016-12-08 13:00:11.588528 [info] Observed Log-likelihood = -9.51798e+06
2016-12-08 13:00:12.549884 [info] Performing iteration 507
2016-12-08 13:00:13.594873 [info] Observed Log-likelihood = -9.51814e+06
2016-12-08 13:00:14.558608 [info] Performing iteration 508
2016-12-08 13:00:15.603651 [info] Observed Log-likelihood = -9.51719e+06
2016-12-08 13:00:16.556932 [info] Performing iteration 509
2016-12-08 13:00:17.600554 [info] Observed Log-likelihood = -9.51725e+06
2016-12-08 13:00:18.553589 [info] Performing iteration 510
2016-12-08 13:00:19.598051 [info] Observed Log-likelihood = -9.51716e+06
2016-12-08 13:00:20.559345 [info] Performing iteration 511
2016-12-08 13:00:21.610964 [info] Observed Log-likelihood = -9.51756e+06
2016-12-08 13:00:22.570993 [info] Performing iteration 512
2016-12-08 13:00:23.616808 [info] Observed Log-likelihood = -9.51711e+06
2016-12-08 13:00:24.572115 [info] Performing iteration 513
2016-12-08 13:00:25.616941 [info] Observed Log-likelihood = -9.51677e+06
2016-12-08 13:00:26.574880 [info] Performing iteration 514
2016-12-08 13:00:27.619003 [info] Observed Log-likelihood = -9.51753e+06
2016-12-08 13:00:28.577855 [info] Performing iteration 515
2016-12-08 13:00:29.621278 [info] Observed Log-likelihood = -9.51763e+06
2016-12-08 13:00:30.575442 [info] Performing iteration 516
2016-12-08 13:00:31.622702 [info] Observed Log-likelihood = -9.51705e+06
2016-12-08 13:00:32.579518 [info] Performing iteration 517
2016-12-08 13:00:33.624095 [info] Observed Log-likelihood = -9.51679e+06
2016-12-08 13:00:34.587073 [info] Performing iteration 518
2016-12-08 13:00:35.629079 [info] Observed Log-likelihood = -9.51733e+06
2016-12-08 13:00:36.583422 [info] Performing iteration 519
2016-12-08 13:00:37.625990 [info] Observed Log-likelihood = -9.51683e+06
2016-12-08 13:00:38.586686 [info] Performing iteration 520
2016-12-08 13:00:39.630072 [info] Observed Log-likelihood = -9.51663e+06
2016-12-08 13:00:40.588646 [info] Performing iteration 521
2016-12-08 13:00:41.632475 [info] Observed Log-likelihood = -9.51668e+06
2016-12-08 13:00:42.588328 [info] Performing iteration 522
2016-12-08 13:00:43.632801 [info] Observed Log-likelihood = -9.51667e+06
2016-12-08 13:00:44.586906 [info] Performing iteration 523
2016-12-08 13:00:45.632050 [info] Observed Log-likelihood = -9.51666e+06
2016-12-08 13:00:46.587661 [info] Performing iteration 524
2016-12-08 13:00:47.633997 [info] Observed Log-likelihood = -9.51702e+06
2016-12-08 13:00:48.592766 [info] Performing iteration 525
2016-12-08 13:00:49.639673 [info] Observed Log-likelihood = -9.51664e+06
2016-12-08 13:00:50.605896 [info] Performing iteration 526
2016-12-08 13:00:51.651891 [info] Observed Log-likelihood = -9.51643e+06
2016-12-08 13:00:52.615546 [info] Performing iteration 527
2016-12-08 13:00:53.662156 [info] Observed Log-likelihood = -9.51622e+06
2016-12-08 13:00:54.622743 [info] Performing iteration 528
2016-12-08 13:00:55.668092 [info] Observed Log-likelihood = -9.51656e+06
2016-12-08 13:00:56.623790 [info] Performing iteration 529
2016-12-08 13:00:57.667532 [info] Observed Log-likelihood = -9.51674e+06
2016-12-08 13:00:58.618720 [info] Performing iteration 530
2016-12-08 13:00:59.662532 [info] Observed Log-likelihood = -9.51709e+06
2016-12-08 13:01:00.620244 [info] Performing iteration 531
2016-12-08 13:01:01.665296 [info] Observed Log-likelihood = -9.51682e+06
2016-12-08 13:01:02.626352 [info] Performing iteration 532
2016-12-08 13:01:03.670947 [info] Observed Log-likelihood = -9.51691e+06
2016-12-08 13:01:04.629614 [info] Performing iteration 533
2016-12-08 13:01:05.671694 [info] Observed Log-likelihood = -9.51719e+06
2016-12-08 13:01:06.631787 [info] Performing iteration 534
2016-12-08 13:01:07.675663 [info] Observed Log-likelihood = -9.51669e+06
2016-12-08 13:01:08.635292 [info] Performing iteration 535
2016-12-08 13:01:09.679196 [info] Observed Log-likelihood = -9.51695e+06
2016-12-08 13:01:10.639822 [info] Performing iteration 536
2016-12-08 13:01:11.697662 [info] Observed Log-likelihood = -9.51716e+06
2016-12-08 13:01:12.645437 [info] Performing iteration 537
2016-12-08 13:01:13.704200 [info] Observed Log-likelihood = -9.51707e+06
2016-12-08 13:01:14.660386 [info] Performing iteration 538
2016-12-08 13:01:15.716093 [info] Observed Log-likelihood = -9.51741e+06
2016-12-08 13:01:16.674715 [info] Performing iteration 539
2016-12-08 13:01:17.733825 [info] Observed Log-likelihood = -9.5171e+06
2016-12-08 13:01:18.693079 [info] Performing iteration 540
2016-12-08 13:01:19.750142 [info] Observed Log-likelihood = -9.51753e+06
2016-12-08 13:01:20.716100 [info] Performing iteration 541
2016-12-08 13:01:21.775399 [info] Observed Log-likelihood = -9.51752e+06
2016-12-08 13:01:22.739717 [info] Performing iteration 542
2016-12-08 13:01:23.797184 [info] Observed Log-likelihood = -9.51748e+06
2016-12-08 13:01:24.757112 [info] Performing iteration 543
2016-12-08 13:01:25.815113 [info] Observed Log-likelihood = -9.51694e+06
2016-12-08 13:01:26.778934 [info] Performing iteration 544
2016-12-08 13:01:27.837110 [info] Observed Log-likelihood = -9.5167e+06
2016-12-08 13:01:28.797295 [info] Performing iteration 545
2016-12-08 13:01:29.866103 [info] Observed Log-likelihood = -9.51688e+06
2016-12-08 13:01:30.848000 [info] Performing iteration 546
2016-12-08 13:01:31.966412 [info] Observed Log-likelihood = -9.51691e+06
2016-12-08 13:01:32.948137 [info] Performing iteration 547
2016-12-08 13:01:34.038810 [info] Observed Log-likelihood = -9.5172e+06
2016-12-08 13:01:34.999783 [info] Performing iteration 548
2016-12-08 13:01:36.058413 [info] Observed Log-likelihood = -9.51721e+06
2016-12-08 13:01:37.021068 [info] Performing iteration 549
2016-12-08 13:01:38.079627 [info] Observed Log-likelihood = -9.51729e+06
2016-12-08 13:01:39.047712 [info] Performing iteration 550
2016-12-08 13:01:40.105019 [info] Observed Log-likelihood = -9.51698e+06
2016-12-08 13:01:41.066743 [info] Performing iteration 551
2016-12-08 13:01:42.126513 [info] Observed Log-likelihood = -9.5165e+06
2016-12-08 13:01:43.085274 [info] Performing iteration 552
2016-12-08 13:01:44.143591 [info] Observed Log-likelihood = -9.51632e+06
2016-12-08 13:01:45.108602 [info] Performing iteration 553
2016-12-08 13:01:46.165483 [info] Observed Log-likelihood = -9.51611e+06
2016-12-08 13:01:47.126802 [info] Performing iteration 554
2016-12-08 13:01:48.187456 [info] Observed Log-likelihood = -9.5159e+06
2016-12-08 13:01:49.147874 [info] Performing iteration 555
2016-12-08 13:01:50.206281 [info] Observed Log-likelihood = -9.51658e+06
2016-12-08 13:01:51.167943 [info] Performing iteration 556
2016-12-08 13:01:52.226370 [info] Observed Log-likelihood = -9.51634e+06
2016-12-08 13:01:53.189289 [info] Performing iteration 557
2016-12-08 13:01:54.247519 [info] Observed Log-likelihood = -9.51625e+06
2016-12-08 13:01:55.210035 [info] Performing iteration 558
2016-12-08 13:01:56.269916 [info] Observed Log-likelihood = -9.51558e+06
2016-12-08 13:01:57.235324 [info] Performing iteration 559
2016-12-08 13:01:58.295003 [info] Observed Log-likelihood = -9.51623e+06
2016-12-08 13:01:59.255014 [info] Performing iteration 560
2016-12-08 13:02:00.313109 [info] Observed Log-likelihood = -9.51608e+06
2016-12-08 13:02:01.275001 [info] Performing iteration 561
2016-12-08 13:02:02.333571 [info] Observed Log-likelihood = -9.51573e+06
2016-12-08 13:02:03.296580 [info] Performing iteration 562
2016-12-08 13:02:04.357970 [info] Observed Log-likelihood = -9.51607e+06
2016-12-08 13:02:05.320956 [info] Performing iteration 563
2016-12-08 13:02:06.378956 [info] Observed Log-likelihood = -9.5154e+06
2016-12-08 13:02:07.340185 [info] Performing iteration 564
2016-12-08 13:02:08.400846 [info] Observed Log-likelihood = -9.51527e+06
2016-12-08 13:02:09.357864 [info] Performing iteration 565
2016-12-08 13:02:10.404637 [info] Observed Log-likelihood = -9.51533e+06
2016-12-08 13:02:11.362077 [info] Performing iteration 566
2016-12-08 13:02:12.405371 [info] Observed Log-likelihood = -9.51562e+06
2016-12-08 13:02:13.366387 [info] Performing iteration 567
2016-12-08 13:02:14.411022 [info] Observed Log-likelihood = -9.51543e+06
2016-12-08 13:02:15.367740 [info] Performing iteration 568
2016-12-08 13:02:16.410988 [info] Observed Log-likelihood = -9.51627e+06
2016-12-08 13:02:17.366032 [info] Performing iteration 569
2016-12-08 13:02:18.410859 [info] Observed Log-likelihood = -9.51614e+06
2016-12-08 13:02:19.366635 [info] Performing iteration 570
2016-12-08 13:02:20.409680 [info] Observed Log-likelihood = -9.51575e+06
2016-12-08 13:02:21.365654 [info] Performing iteration 571
2016-12-08 13:02:22.411367 [info] Observed Log-likelihood = -9.51598e+06
2016-12-08 13:02:23.368925 [info] Performing iteration 572
2016-12-08 13:02:24.415400 [info] Observed Log-likelihood = -9.51627e+06
2016-12-08 13:02:25.372656 [info] Performing iteration 573
2016-12-08 13:02:26.420049 [info] Observed Log-likelihood = -9.51676e+06
2016-12-08 13:02:27.376161 [info] Performing iteration 574
2016-12-08 13:02:28.424726 [info] Observed Log-likelihood = -9.51664e+06
2016-12-08 13:02:29.382372 [info] Performing iteration 575
2016-12-08 13:02:30.428131 [info] Observed Log-likelihood = -9.51654e+06
2016-12-08 13:02:31.384893 [info] Performing iteration 576
2016-12-08 13:02:32.433002 [info] Observed Log-likelihood = -9.51655e+06
2016-12-08 13:02:33.388262 [info] Performing iteration 577
2016-12-08 13:02:34.433820 [info] Observed Log-likelihood = -9.51617e+06
2016-12-08 13:02:35.393724 [info] Performing iteration 578
2016-12-08 13:02:36.439895 [info] Observed Log-likelihood = -9.5165e+06
2016-12-08 13:02:37.390050 [info] Performing iteration 579
2016-12-08 13:02:38.434332 [info] Observed Log-likelihood = -9.51628e+06
2016-12-08 13:02:39.393412 [info] Performing iteration 580
2016-12-08 13:02:40.438611 [info] Observed Log-likelihood = -9.51636e+06
2016-12-08 13:02:41.394268 [info] Performing iteration 581
2016-12-08 13:02:42.439345 [info] Observed Log-likelihood = -9.51674e+06
2016-12-08 13:02:43.397000 [info] Performing iteration 582
2016-12-08 13:02:44.443470 [info] Observed Log-likelihood = -9.51632e+06
2016-12-08 13:02:45.381653 [info] Performing iteration 583
2016-12-08 13:02:46.424923 [info] Observed Log-likelihood = -9.51668e+06
2016-12-08 13:02:47.382291 [info] Performing iteration 584
2016-12-08 13:02:48.427053 [info] Observed Log-likelihood = -9.51706e+06
2016-12-08 13:02:49.383485 [info] Performing iteration 585
2016-12-08 13:02:50.431415 [info] Observed Log-likelihood = -9.51635e+06
2016-12-08 13:02:51.410153 [info] Performing iteration 586
2016-12-08 13:02:52.452855 [info] Observed Log-likelihood = -9.51638e+06
2016-12-08 13:02:53.411331 [info] Performing iteration 587
2016-12-08 13:02:54.454010 [info] Observed Log-likelihood = -9.51646e+06
2016-12-08 13:02:55.402446 [info] Performing iteration 588
2016-12-08 13:02:56.446121 [info] Observed Log-likelihood = -9.51678e+06
2016-12-08 13:02:57.392832 [info] Performing iteration 589
2016-12-08 13:02:58.438441 [info] Observed Log-likelihood = -9.51642e+06
2016-12-08 13:02:59.375284 [info] Performing iteration 590
2016-12-08 13:03:00.419417 [info] Observed Log-likelihood = -9.51709e+06
2016-12-08 13:03:01.380304 [info] Performing iteration 591
2016-12-08 13:03:02.424388 [info] Observed Log-likelihood = -9.51696e+06
2016-12-08 13:03:03.378326 [info] Performing iteration 592
2016-12-08 13:03:04.420984 [info] Observed Log-likelihood = -9.51684e+06
2016-12-08 13:03:05.373984 [info] Performing iteration 593
2016-12-08 13:03:06.417695 [info] Observed Log-likelihood = -9.51663e+06
2016-12-08 13:03:07.371337 [info] Performing iteration 594
2016-12-08 13:03:08.415383 [info] Observed Log-likelihood = -9.51689e+06
2016-12-08 13:03:09.380892 [info] Performing iteration 595
2016-12-08 13:03:10.426799 [info] Observed Log-likelihood = -9.51749e+06
2016-12-08 13:03:11.383747 [info] Performing iteration 596
2016-12-08 13:03:12.441013 [info] Observed Log-likelihood = -9.51744e+06
2016-12-08 13:03:13.394575 [info] Performing iteration 597
2016-12-08 13:03:14.462238 [info] Observed Log-likelihood = -9.51699e+06
2016-12-08 13:03:15.415725 [info] Performing iteration 598
2016-12-08 13:03:16.477413 [info] Observed Log-likelihood = -9.51669e+06
2016-12-08 13:03:17.439485 [info] Performing iteration 599
2016-12-08 13:03:18.498958 [info] Observed Log-likelihood = -9.51685e+06
2016-12-08 13:03:19.457203 [info] Performing iteration 600
2016-12-08 13:03:20.515738 [info] Observed Log-likelihood = -9.51637e+06
2016-12-08 13:03:22.256134 [info] Performing iteration 601
2016-12-08 13:03:23.318042 [info] Observed Log-likelihood = -9.5162e+06
2016-12-08 13:03:24.274166 [info] Performing iteration 602
2016-12-08 13:03:25.330035 [info] Observed Log-likelihood = -9.51656e+06
2016-12-08 13:03:26.286868 [info] Performing iteration 603
2016-12-08 13:03:27.343590 [info] Observed Log-likelihood = -9.51644e+06
2016-12-08 13:03:28.310107 [info] Performing iteration 604
2016-12-08 13:03:29.369868 [info] Observed Log-likelihood = -9.5165e+06
2016-12-08 13:03:30.330671 [info] Performing iteration 605
2016-12-08 13:03:31.389960 [info] Observed Log-likelihood = -9.51661e+06
2016-12-08 13:03:32.351421 [info] Performing iteration 606
2016-12-08 13:03:33.413068 [info] Observed Log-likelihood = -9.51651e+06
2016-12-08 13:03:34.354658 [info] Performing iteration 607
2016-12-08 13:03:35.412158 [info] Observed Log-likelihood = -9.51627e+06
2016-12-08 13:03:36.371703 [info] Performing iteration 608
2016-12-08 13:03:37.429452 [info] Observed Log-likelihood = -9.51617e+06
2016-12-08 13:03:38.383589 [info] Performing iteration 609
2016-12-08 13:03:39.440999 [info] Observed Log-likelihood = -9.51629e+06
2016-12-08 13:03:40.381634 [info] Performing iteration 610
2016-12-08 13:03:41.441247 [info] Observed Log-likelihood = -9.51634e+06
2016-12-08 13:03:42.404219 [info] Performing iteration 611
2016-12-08 13:03:43.464149 [info] Observed Log-likelihood = -9.5163e+06
2016-12-08 13:03:44.420002 [info] Performing iteration 612
2016-12-08 13:03:45.478705 [info] Observed Log-likelihood = -9.51612e+06
2016-12-08 13:03:46.441306 [info] Performing iteration 613
2016-12-08 13:03:47.500124 [info] Observed Log-likelihood = -9.51609e+06
2016-12-08 13:03:48.461398 [info] Performing iteration 614
2016-12-08 13:03:49.519675 [info] Observed Log-likelihood = -9.51654e+06
2016-12-08 13:03:50.478744 [info] Performing iteration 615
2016-12-08 13:03:51.537083 [info] Observed Log-likelihood = -9.51702e+06
2016-12-08 13:03:52.493305 [info] Performing iteration 616
2016-12-08 13:03:53.552710 [info] Observed Log-likelihood = -9.5162e+06
2016-12-08 13:03:54.509032 [info] Performing iteration 617
2016-12-08 13:03:55.568870 [info] Observed Log-likelihood = -9.51608e+06
2016-12-08 13:03:56.528500 [info] Performing iteration 618
2016-12-08 13:03:57.589494 [info] Observed Log-likelihood = -9.51614e+06
2016-12-08 13:03:58.554526 [info] Performing iteration 619
2016-12-08 13:03:59.613005 [info] Observed Log-likelihood = -9.51623e+06
2016-12-08 13:04:00.565469 [info] Performing iteration 620
2016-12-08 13:04:01.629237 [info] Observed Log-likelihood = -9.51647e+06
2016-12-08 13:04:02.591818 [info] Performing iteration 621
2016-12-08 13:04:03.651721 [info] Observed Log-likelihood = -9.51626e+06
2016-12-08 13:04:04.613314 [info] Performing iteration 622
2016-12-08 13:04:05.671784 [info] Observed Log-likelihood = -9.5163e+06
2016-12-08 13:04:06.633711 [info] Performing iteration 623
2016-12-08 13:04:07.692116 [info] Observed Log-likelihood = -9.51606e+06
2016-12-08 13:04:08.656189 [info] Performing iteration 624
2016-12-08 13:04:09.702426 [info] Observed Log-likelihood = -9.51563e+06
2016-12-08 13:04:10.663326 [info] Performing iteration 625
2016-12-08 13:04:11.708118 [info] Observed Log-likelihood = -9.5155e+06
2016-12-08 13:04:12.663302 [info] Performing iteration 626
2016-12-08 13:04:13.710531 [info] Observed Log-likelihood = -9.51576e+06
2016-12-08 13:04:14.668252 [info] Performing iteration 627
2016-12-08 13:04:15.717813 [info] Observed Log-likelihood = -9.51527e+06
2016-12-08 13:04:16.676795 [info] Performing iteration 628
2016-12-08 13:04:17.719903 [info] Observed Log-likelihood = -9.51655e+06
2016-12-08 13:04:18.676183 [info] Performing iteration 629
2016-12-08 13:04:19.720336 [info] Observed Log-likelihood = -9.5162e+06
2016-12-08 13:04:20.675467 [info] Performing iteration 630
2016-12-08 13:04:21.720411 [info] Observed Log-likelihood = -9.51596e+06
2016-12-08 13:04:22.680789 [info] Performing iteration 631
2016-12-08 13:04:23.726753 [info] Observed Log-likelihood = -9.51613e+06
2016-12-08 13:04:24.687922 [info] Performing iteration 632
2016-12-08 13:04:25.736711 [info] Observed Log-likelihood = -9.51576e+06
2016-12-08 13:04:26.695204 [info] Performing iteration 633
2016-12-08 13:04:27.738785 [info] Observed Log-likelihood = -9.51572e+06
2016-12-08 13:04:28.701279 [info] Performing iteration 634
2016-12-08 13:04:29.746797 [info] Observed Log-likelihood = -9.51558e+06
2016-12-08 13:04:30.701773 [info] Performing iteration 635
2016-12-08 13:04:31.746821 [info] Observed Log-likelihood = -9.51513e+06
2016-12-08 13:04:32.699475 [info] Performing iteration 636
2016-12-08 13:04:33.744350 [info] Observed Log-likelihood = -9.51539e+06
2016-12-08 13:04:34.702721 [info] Performing iteration 637
2016-12-08 13:04:35.748075 [info] Observed Log-likelihood = -9.51484e+06
2016-12-08 13:04:36.706586 [info] Performing iteration 638
2016-12-08 13:04:37.752490 [info] Observed Log-likelihood = -9.51512e+06
2016-12-08 13:04:38.709196 [info] Performing iteration 639
2016-12-08 13:04:39.752134 [info] Observed Log-likelihood = -9.51543e+06
2016-12-08 13:04:40.709301 [info] Performing iteration 640
2016-12-08 13:04:41.752903 [info] Observed Log-likelihood = -9.51496e+06
2016-12-08 13:04:42.696419 [info] Performing iteration 641
2016-12-08 13:04:43.739997 [info] Observed Log-likelihood = -9.51471e+06
2016-12-08 13:04:44.696057 [info] Performing iteration 642
2016-12-08 13:04:45.739514 [info] Observed Log-likelihood = -9.51468e+06
2016-12-08 13:04:46.699715 [info] Performing iteration 643
2016-12-08 13:04:47.744813 [info] Observed Log-likelihood = -9.51486e+06
2016-12-08 13:04:48.704882 [info] Performing iteration 644
2016-12-08 13:04:49.747047 [info] Observed Log-likelihood = -9.51475e+06
2016-12-08 13:04:50.701318 [info] Performing iteration 645
2016-12-08 13:04:51.745211 [info] Observed Log-likelihood = -9.51484e+06
2016-12-08 13:04:52.696120 [info] Performing iteration 646
2016-12-08 13:04:53.740214 [info] Observed Log-likelihood = -9.51492e+06
2016-12-08 13:04:54.705101 [info] Performing iteration 647
2016-12-08 13:04:55.749445 [info] Observed Log-likelihood = -9.51485e+06
2016-12-08 13:04:56.703609 [info] Performing iteration 648
2016-12-08 13:04:57.749082 [info] Observed Log-likelihood = -9.51485e+06
2016-12-08 13:04:58.709723 [info] Performing iteration 649
2016-12-08 13:04:59.753509 [info] Observed Log-likelihood = -9.51491e+06
2016-12-08 13:05:00.716552 [info] Performing iteration 650
2016-12-08 13:05:01.761223 [info] Observed Log-likelihood = -9.51574e+06
2016-12-08 13:05:02.706107 [info] Performing iteration 651
2016-12-08 13:05:03.750447 [info] Observed Log-likelihood = -9.51551e+06
2016-12-08 13:05:04.704702 [info] Performing iteration 652
2016-12-08 13:05:05.746477 [info] Observed Log-likelihood = -9.5152e+06
2016-12-08 13:05:06.702566 [info] Performing iteration 653
2016-12-08 13:05:07.744740 [info] Observed Log-likelihood = -9.51505e+06
2016-12-08 13:05:08.706033 [info] Performing iteration 654
2016-12-08 13:05:09.750644 [info] Observed Log-likelihood = -9.51509e+06
2016-12-08 13:05:10.717181 [info] Performing iteration 655
2016-12-08 13:05:11.761170 [info] Observed Log-likelihood = -9.51535e+06
2016-12-08 13:05:12.703331 [info] Performing iteration 656
2016-12-08 13:05:13.749096 [info] Observed Log-likelihood = -9.51534e+06
2016-12-08 13:05:14.702927 [info] Performing iteration 657
2016-12-08 13:05:15.748455 [info] Observed Log-likelihood = -9.51572e+06
2016-12-08 13:05:16.707274 [info] Performing iteration 658
2016-12-08 13:05:17.781165 [info] Observed Log-likelihood = -9.51584e+06
2016-12-08 13:05:18.777452 [info] Performing iteration 659
2016-12-08 13:05:19.848676 [info] Observed Log-likelihood = -9.51567e+06
2016-12-08 13:05:20.814302 [info] Performing iteration 660
2016-12-08 13:05:21.866100 [info] Observed Log-likelihood = -9.51535e+06
2016-12-08 13:05:22.822038 [info] Performing iteration 661
2016-12-08 13:05:23.868203 [info] Observed Log-likelihood = -9.51585e+06
2016-12-08 13:05:24.822902 [info] Performing iteration 662
2016-12-08 13:05:25.867789 [info] Observed Log-likelihood = -9.51602e+06
2016-12-08 13:05:26.825703 [info] Performing iteration 663
2016-12-08 13:05:27.870632 [info] Observed Log-likelihood = -9.51592e+06
2016-12-08 13:05:28.824765 [info] Performing iteration 664
2016-12-08 13:05:29.870941 [info] Observed Log-likelihood = -9.51604e+06
2016-12-08 13:05:30.823533 [info] Performing iteration 665
2016-12-08 13:05:31.869062 [info] Observed Log-likelihood = -9.51589e+06
2016-12-08 13:05:32.832970 [info] Performing iteration 666
2016-12-08 13:05:33.878006 [info] Observed Log-likelihood = -9.51647e+06
2016-12-08 13:05:34.814907 [info] Performing iteration 667
2016-12-08 13:05:35.858587 [info] Observed Log-likelihood = -9.51597e+06
2016-12-08 13:05:36.818249 [info] Performing iteration 668
2016-12-08 13:05:37.862115 [info] Observed Log-likelihood = -9.51632e+06
2016-12-08 13:05:38.817495 [info] Performing iteration 669
2016-12-08 13:05:39.861133 [info] Observed Log-likelihood = -9.51596e+06
2016-12-08 13:05:40.816018 [info] Performing iteration 670
2016-12-08 13:05:41.861399 [info] Observed Log-likelihood = -9.51547e+06
2016-12-08 13:05:42.819289 [info] Performing iteration 671
2016-12-08 13:05:43.864032 [info] Observed Log-likelihood = -9.51555e+06
2016-12-08 13:05:44.820976 [info] Performing iteration 672
2016-12-08 13:05:45.867833 [info] Observed Log-likelihood = -9.51597e+06
2016-12-08 13:05:46.825082 [info] Performing iteration 673
2016-12-08 13:05:47.869355 [info] Observed Log-likelihood = -9.51523e+06
2016-12-08 13:05:48.830301 [info] Performing iteration 674
2016-12-08 13:05:49.875402 [info] Observed Log-likelihood = -9.5155e+06
2016-12-08 13:05:50.833462 [info] Performing iteration 675
2016-12-08 13:05:51.877739 [info] Observed Log-likelihood = -9.51525e+06
2016-12-08 13:05:52.832391 [info] Performing iteration 676
2016-12-08 13:05:53.878388 [info] Observed Log-likelihood = -9.51543e+06
2016-12-08 13:05:54.832605 [info] Performing iteration 677
2016-12-08 13:05:55.878001 [info] Observed Log-likelihood = -9.51544e+06
2016-12-08 13:05:56.831944 [info] Performing iteration 678
2016-12-08 13:05:57.884811 [info] Observed Log-likelihood = -9.51587e+06
2016-12-08 13:05:58.845454 [info] Performing iteration 679
2016-12-08 13:05:59.890997 [info] Observed Log-likelihood = -9.51615e+06
2016-12-08 13:06:00.857504 [info] Performing iteration 680
2016-12-08 13:06:01.908343 [info] Observed Log-likelihood = -9.51542e+06
2016-12-08 13:06:02.878951 [info] Performing iteration 681
2016-12-08 13:06:03.929141 [info] Observed Log-likelihood = -9.51579e+06
2016-12-08 13:06:04.891352 [info] Performing iteration 682
2016-12-08 13:06:05.939482 [info] Observed Log-likelihood = -9.51522e+06
2016-12-08 13:06:06.896614 [info] Performing iteration 683
2016-12-08 13:06:07.952322 [info] Observed Log-likelihood = -9.5151e+06
2016-12-08 13:06:08.914219 [info] Performing iteration 684
2016-12-08 13:06:09.959899 [info] Observed Log-likelihood = -9.51535e+06
2016-12-08 13:06:10.909742 [info] Performing iteration 685
2016-12-08 13:06:11.954053 [info] Observed Log-likelihood = -9.51509e+06
2016-12-08 13:06:12.908861 [info] Performing iteration 686
2016-12-08 13:06:13.953940 [info] Observed Log-likelihood = -9.51509e+06
2016-12-08 13:06:14.908391 [info] Performing iteration 687
2016-12-08 13:06:15.952953 [info] Observed Log-likelihood = -9.51509e+06
2016-12-08 13:06:16.910533 [info] Performing iteration 688
2016-12-08 13:06:17.953964 [info] Observed Log-likelihood = -9.51502e+06
2016-12-08 13:06:18.910055 [info] Performing iteration 689
2016-12-08 13:06:19.954676 [info] Observed Log-likelihood = -9.5151e+06
2016-12-08 13:06:20.917967 [info] Performing iteration 690
2016-12-08 13:06:21.963041 [info] Observed Log-likelihood = -9.51493e+06
2016-12-08 13:06:22.921064 [info] Performing iteration 691
2016-12-08 13:06:23.966697 [info] Observed Log-likelihood = -9.51487e+06
2016-12-08 13:06:24.916093 [info] Performing iteration 692
2016-12-08 13:06:25.960295 [info] Observed Log-likelihood = -9.51539e+06
2016-12-08 13:06:26.920700 [info] Performing iteration 693
2016-12-08 13:06:27.964659 [info] Observed Log-likelihood = -9.51541e+06
2016-12-08 13:06:28.917734 [info] Performing iteration 694
2016-12-08 13:06:29.964674 [info] Observed Log-likelihood = -9.51571e+06
2016-12-08 13:06:30.918615 [info] Performing iteration 695
2016-12-08 13:06:31.964013 [info] Observed Log-likelihood = -9.51586e+06
2016-12-08 13:06:32.915875 [info] Performing iteration 696
2016-12-08 13:06:33.963530 [info] Observed Log-likelihood = -9.51545e+06
2016-12-08 13:06:34.925085 [info] Performing iteration 697
2016-12-08 13:06:35.969895 [info] Observed Log-likelihood = -9.5155e+06
2016-12-08 13:06:36.932652 [info] Performing iteration 698
2016-12-08 13:06:37.979010 [info] Observed Log-likelihood = -9.51533e+06
2016-12-08 13:06:38.946598 [info] Performing iteration 699
2016-12-08 13:06:40.029399 [info] Observed Log-likelihood = -9.51537e+06
2016-12-08 13:06:40.984363 [info] Performing iteration 700
2016-12-08 13:06:42.032217 [info] Observed Log-likelihood = -9.51553e+06
2016-12-08 13:06:42.997076 [info] Performing iteration 701
2016-12-08 13:06:44.045092 [info] Observed Log-likelihood = -9.51552e+06
2016-12-08 13:06:45.000249 [info] Performing iteration 702
2016-12-08 13:06:46.055266 [info] Observed Log-likelihood = -9.51539e+06
2016-12-08 13:06:47.016237 [info] Performing iteration 703
2016-12-08 13:06:48.061051 [info] Observed Log-likelihood = -9.51509e+06
2016-12-08 13:06:49.024088 [info] Performing iteration 704
2016-12-08 13:06:50.068015 [info] Observed Log-likelihood = -9.515e+06
2016-12-08 13:06:51.026284 [info] Performing iteration 705
2016-12-08 13:06:52.071106 [info] Observed Log-likelihood = -9.51485e+06
2016-12-08 13:06:53.030806 [info] Performing iteration 706
2016-12-08 13:06:54.096880 [info] Observed Log-likelihood = -9.51497e+06
2016-12-08 13:06:55.058958 [info] Performing iteration 707
2016-12-08 13:06:56.102273 [info] Observed Log-likelihood = -9.51522e+06
2016-12-08 13:06:57.061958 [info] Performing iteration 708
2016-12-08 13:06:58.107110 [info] Observed Log-likelihood = -9.5156e+06
2016-12-08 13:06:59.064894 [info] Performing iteration 709
2016-12-08 13:07:00.150514 [info] Observed Log-likelihood = -9.51547e+06
2016-12-08 13:07:01.113421 [info] Performing iteration 710
2016-12-08 13:07:02.198821 [info] Observed Log-likelihood = -9.51569e+06
2016-12-08 13:07:03.154067 [info] Performing iteration 711
2016-12-08 13:07:04.238074 [info] Observed Log-likelihood = -9.51599e+06
2016-12-08 13:07:05.191646 [info] Performing iteration 712
2016-12-08 13:07:06.274996 [info] Observed Log-likelihood = -9.51532e+06
2016-12-08 13:07:07.240707 [info] Performing iteration 713
2016-12-08 13:07:08.325605 [info] Observed Log-likelihood = -9.51548e+06
2016-12-08 13:07:09.284499 [info] Performing iteration 714
2016-12-08 13:07:10.369471 [info] Observed Log-likelihood = -9.51543e+06
2016-12-08 13:07:11.329054 [info] Performing iteration 715
2016-12-08 13:07:12.413393 [info] Observed Log-likelihood = -9.51592e+06
2016-12-08 13:07:13.367231 [info] Performing iteration 716
2016-12-08 13:07:14.452066 [info] Observed Log-likelihood = -9.51571e+06
2016-12-08 13:07:15.406631 [info] Performing iteration 717
2016-12-08 13:07:16.491207 [info] Observed Log-likelihood = -9.51547e+06
2016-12-08 13:07:17.454684 [info] Performing iteration 718
2016-12-08 13:07:18.538106 [info] Observed Log-likelihood = -9.51596e+06
2016-12-08 13:07:19.496933 [info] Performing iteration 719
2016-12-08 13:07:20.580789 [info] Observed Log-likelihood = -9.51523e+06
2016-12-08 13:07:21.538760 [info] Performing iteration 720
2016-12-08 13:07:22.625356 [info] Observed Log-likelihood = -9.5151e+06
2016-12-08 13:07:23.586068 [info] Performing iteration 721
2016-12-08 13:07:24.671775 [info] Observed Log-likelihood = -9.51506e+06
2016-12-08 13:07:25.626802 [info] Performing iteration 722
2016-12-08 13:07:26.712592 [info] Observed Log-likelihood = -9.51523e+06
2016-12-08 13:07:27.670433 [info] Performing iteration 723
2016-12-08 13:07:28.756832 [info] Observed Log-likelihood = -9.51476e+06
2016-12-08 13:07:29.697363 [info] Performing iteration 724
2016-12-08 13:07:30.783748 [info] Observed Log-likelihood = -9.51498e+06
2016-12-08 13:07:31.744056 [info] Performing iteration 725
2016-12-08 13:07:32.829867 [info] Observed Log-likelihood = -9.51543e+06
2016-12-08 13:07:33.794881 [info] Performing iteration 726
2016-12-08 13:07:34.878137 [info] Observed Log-likelihood = -9.51562e+06
2016-12-08 13:07:35.836532 [info] Performing iteration 727
2016-12-08 13:07:36.920238 [info] Observed Log-likelihood = -9.5158e+06
2016-12-08 13:07:37.876314 [info] Performing iteration 728
2016-12-08 13:07:38.961994 [info] Observed Log-likelihood = -9.5156e+06
2016-12-08 13:07:39.912121 [info] Performing iteration 729
2016-12-08 13:07:40.994881 [info] Observed Log-likelihood = -9.51591e+06
2016-12-08 13:07:41.955239 [info] Performing iteration 730
2016-12-08 13:07:43.041924 [info] Observed Log-likelihood = -9.51594e+06
2016-12-08 13:07:43.998095 [info] Performing iteration 731
2016-12-08 13:07:45.083211 [info] Observed Log-likelihood = -9.51589e+06
2016-12-08 13:07:46.039922 [info] Performing iteration 732
2016-12-08 13:07:47.125684 [info] Observed Log-likelihood = -9.51603e+06
2016-12-08 13:07:48.085503 [info] Performing iteration 733
2016-12-08 13:07:49.169201 [info] Observed Log-likelihood = -9.51553e+06
2016-12-08 13:07:50.127108 [info] Performing iteration 734
2016-12-08 13:07:51.209066 [info] Observed Log-likelihood = -9.5148e+06
2016-12-08 13:07:52.166165 [info] Performing iteration 735
2016-12-08 13:07:53.250878 [info] Observed Log-likelihood = -9.51503e+06
2016-12-08 13:07:54.219428 [info] Performing iteration 736
2016-12-08 13:07:55.302798 [info] Observed Log-likelihood = -9.51454e+06
2016-12-08 13:07:56.261285 [info] Performing iteration 737
2016-12-08 13:07:57.344458 [info] Observed Log-likelihood = -9.51452e+06
2016-12-08 13:07:58.305925 [info] Performing iteration 738
2016-12-08 13:07:59.391240 [info] Observed Log-likelihood = -9.51482e+06
2016-12-08 13:08:00.352603 [info] Performing iteration 739
2016-12-08 13:08:01.436867 [info] Observed Log-likelihood = -9.51456e+06
2016-12-08 13:08:02.394365 [info] Performing iteration 740
2016-12-08 13:08:03.476987 [info] Observed Log-likelihood = -9.51485e+06
2016-12-08 13:08:04.432300 [info] Performing iteration 741
2016-12-08 13:08:05.513109 [info] Observed Log-likelihood = -9.51483e+06
2016-12-08 13:08:06.473414 [info] Performing iteration 742
2016-12-08 13:08:07.556725 [info] Observed Log-likelihood = -9.51479e+06
2016-12-08 13:08:08.515465 [info] Performing iteration 743
2016-12-08 13:08:09.601717 [info] Observed Log-likelihood = -9.51449e+06
2016-12-08 13:08:10.563074 [info] Performing iteration 744
2016-12-08 13:08:11.646118 [info] Observed Log-likelihood = -9.51439e+06
2016-12-08 13:08:12.606096 [info] Performing iteration 745
2016-12-08 13:08:13.692528 [info] Observed Log-likelihood = -9.51489e+06
2016-12-08 13:08:14.649068 [info] Performing iteration 746
2016-12-08 13:08:15.733560 [info] Observed Log-likelihood = -9.5147e+06
2016-12-08 13:08:16.686322 [info] Performing iteration 747
2016-12-08 13:08:17.772979 [info] Observed Log-likelihood = -9.51434e+06
2016-12-08 13:08:18.729827 [info] Performing iteration 748
2016-12-08 13:08:19.814940 [info] Observed Log-likelihood = -9.51487e+06
2016-12-08 13:08:20.777458 [info] Performing iteration 749
2016-12-08 13:08:21.862991 [info] Observed Log-likelihood = -9.51468e+06
2016-12-08 13:08:22.827695 [info] Performing iteration 750
2016-12-08 13:08:23.913436 [info] Observed Log-likelihood = -9.51477e+06
2016-12-08 13:08:24.875859 [info] Performing iteration 751
2016-12-08 13:08:25.959625 [info] Observed Log-likelihood = -9.51491e+06
2016-12-08 13:08:26.922877 [info] Performing iteration 752
2016-12-08 13:08:28.006493 [info] Observed Log-likelihood = -9.51447e+06
2016-12-08 13:08:28.961560 [info] Performing iteration 753
2016-12-08 13:08:30.045959 [info] Observed Log-likelihood = -9.51475e+06
2016-12-08 13:08:31.004753 [info] Performing iteration 754
2016-12-08 13:08:32.088501 [info] Observed Log-likelihood = -9.51438e+06
2016-12-08 13:08:33.049810 [info] Performing iteration 755
2016-12-08 13:08:34.136131 [info] Observed Log-likelihood = -9.5143e+06
2016-12-08 13:08:35.099447 [info] Performing iteration 756
2016-12-08 13:08:36.183476 [info] Observed Log-likelihood = -9.51457e+06
2016-12-08 13:08:37.145099 [info] Performing iteration 757
2016-12-08 13:08:38.229601 [info] Observed Log-likelihood = -9.51481e+06
2016-12-08 13:08:39.187541 [info] Performing iteration 758
2016-12-08 13:08:40.271882 [info] Observed Log-likelihood = -9.51467e+06
2016-12-08 13:08:41.210642 [info] Performing iteration 759
2016-12-08 13:08:42.295468 [info] Observed Log-likelihood = -9.51459e+06
2016-12-08 13:08:43.254032 [info] Performing iteration 760
2016-12-08 13:08:44.339380 [info] Observed Log-likelihood = -9.51447e+06
2016-12-08 13:08:45.295285 [info] Performing iteration 761
2016-12-08 13:08:46.381122 [info] Observed Log-likelihood = -9.51434e+06
2016-12-08 13:08:47.340285 [info] Performing iteration 762
2016-12-08 13:08:48.424846 [info] Observed Log-likelihood = -9.51468e+06
2016-12-08 13:08:49.384621 [info] Performing iteration 763
2016-12-08 13:08:50.469922 [info] Observed Log-likelihood = -9.51502e+06
2016-12-08 13:08:51.427553 [info] Performing iteration 764
2016-12-08 13:08:52.510527 [info] Observed Log-likelihood = -9.51479e+06
2016-12-08 13:08:53.475968 [info] Performing iteration 765
2016-12-08 13:08:54.560047 [info] Observed Log-likelihood = -9.51449e+06
2016-12-08 13:08:55.523286 [info] Performing iteration 766
2016-12-08 13:08:56.607842 [info] Observed Log-likelihood = -9.5147e+06
2016-12-08 13:08:57.569365 [info] Performing iteration 767
2016-12-08 13:08:58.655104 [info] Observed Log-likelihood = -9.51525e+06
2016-12-08 13:08:59.626277 [info] Performing iteration 768
2016-12-08 13:09:00.709621 [info] Observed Log-likelihood = -9.51558e+06
2016-12-08 13:09:01.670891 [info] Performing iteration 769
2016-12-08 13:09:02.754317 [info] Observed Log-likelihood = -9.51523e+06
2016-12-08 13:09:03.701640 [info] Performing iteration 770
2016-12-08 13:09:04.787981 [info] Observed Log-likelihood = -9.51491e+06
2016-12-08 13:09:05.750238 [info] Performing iteration 771
2016-12-08 13:09:06.834768 [info] Observed Log-likelihood = -9.51489e+06
2016-12-08 13:09:07.789655 [info] Performing iteration 772
2016-12-08 13:09:08.875040 [info] Observed Log-likelihood = -9.51478e+06
2016-12-08 13:09:09.836237 [info] Performing iteration 773
2016-12-08 13:09:10.919945 [info] Observed Log-likelihood = -9.51482e+06
2016-12-08 13:09:11.878901 [info] Performing iteration 774
2016-12-08 13:09:12.961964 [info] Observed Log-likelihood = -9.51462e+06
2016-12-08 13:09:13.925431 [info] Performing iteration 775
2016-12-08 13:09:15.065181 [info] Observed Log-likelihood = -9.51457e+06
2016-12-08 13:09:16.044564 [info] Performing iteration 776
2016-12-08 13:09:17.185517 [info] Observed Log-likelihood = -9.51433e+06
2016-12-08 13:09:18.155770 [info] Performing iteration 777
2016-12-08 13:09:19.239927 [info] Observed Log-likelihood = -9.51452e+06
2016-12-08 13:09:20.200615 [info] Performing iteration 778
2016-12-08 13:09:21.286254 [info] Observed Log-likelihood = -9.51511e+06
2016-12-08 13:09:22.249642 [info] Performing iteration 779
2016-12-08 13:09:23.336218 [info] Observed Log-likelihood = -9.51467e+06
2016-12-08 13:09:24.300469 [info] Performing iteration 780
2016-12-08 13:09:25.386710 [info] Observed Log-likelihood = -9.51504e+06
2016-12-08 13:09:26.347785 [info] Performing iteration 781
2016-12-08 13:09:27.434003 [info] Observed Log-likelihood = -9.51464e+06
2016-12-08 13:09:28.398386 [info] Performing iteration 782
2016-12-08 13:09:29.483492 [info] Observed Log-likelihood = -9.51477e+06
2016-12-08 13:09:30.442283 [info] Performing iteration 783
2016-12-08 13:09:31.527553 [info] Observed Log-likelihood = -9.51463e+06
2016-12-08 13:09:32.483179 [info] Performing iteration 784
2016-12-08 13:09:33.567064 [info] Observed Log-likelihood = -9.51475e+06
2016-12-08 13:09:34.530837 [info] Performing iteration 785
2016-12-08 13:09:35.616733 [info] Observed Log-likelihood = -9.51438e+06
2016-12-08 13:09:36.581434 [info] Performing iteration 786
2016-12-08 13:09:37.665932 [info] Observed Log-likelihood = -9.51416e+06
2016-12-08 13:09:38.621827 [info] Performing iteration 787
2016-12-08 13:09:39.706496 [info] Observed Log-likelihood = -9.5146e+06
2016-12-08 13:09:40.650757 [info] Performing iteration 788
2016-12-08 13:09:41.735814 [info] Observed Log-likelihood = -9.51432e+06
2016-12-08 13:09:42.696085 [info] Performing iteration 789
2016-12-08 13:09:43.781012 [info] Observed Log-likelihood = -9.5149e+06
2016-12-08 13:09:44.746381 [info] Performing iteration 790
2016-12-08 13:09:45.830838 [info] Observed Log-likelihood = -9.5144e+06
2016-12-08 13:09:46.791243 [info] Performing iteration 791
2016-12-08 13:09:47.874080 [info] Observed Log-likelihood = -9.51435e+06
2016-12-08 13:09:48.832157 [info] Performing iteration 792
2016-12-08 13:09:49.913391 [info] Observed Log-likelihood = -9.51425e+06
2016-12-08 13:09:50.868223 [info] Performing iteration 793
2016-12-08 13:09:51.950695 [info] Observed Log-likelihood = -9.51435e+06
2016-12-08 13:09:52.910630 [info] Performing iteration 794
2016-12-08 13:09:53.995018 [info] Observed Log-likelihood = -9.51435e+06
2016-12-08 13:09:54.956269 [info] Performing iteration 795
2016-12-08 13:09:56.042469 [info] Observed Log-likelihood = -9.51428e+06
2016-12-08 13:09:56.999699 [info] Performing iteration 796
2016-12-08 13:09:58.085025 [info] Observed Log-likelihood = -9.51452e+06
2016-12-08 13:09:59.046942 [info] Performing iteration 797
2016-12-08 13:10:00.133045 [info] Observed Log-likelihood = -9.51461e+06
2016-12-08 13:10:01.091377 [info] Performing iteration 798
2016-12-08 13:10:02.179349 [info] Observed Log-likelihood = -9.51433e+06
2016-12-08 13:10:03.133770 [info] Performing iteration 799
2016-12-08 13:10:04.220075 [info] Observed Log-likelihood = -9.51439e+06
2016-12-08 13:10:05.181105 [info] Performing iteration 800
2016-12-08 13:10:06.267424 [info] Observed Log-likelihood = -9.5142e+06
2016-12-08 13:10:08.038071 [info] Performing iteration 801
2016-12-08 13:10:09.132564 [info] Observed Log-likelihood = -9.51448e+06
2016-12-08 13:10:10.084309 [info] Performing iteration 802
2016-12-08 13:10:11.169726 [info] Observed Log-likelihood = -9.51402e+06
2016-12-08 13:10:12.130278 [info] Performing iteration 803
2016-12-08 13:10:13.216074 [info] Observed Log-likelihood = -9.51426e+06
2016-12-08 13:10:14.156257 [info] Performing iteration 804
2016-12-08 13:10:15.241082 [info] Observed Log-likelihood = -9.51469e+06
2016-12-08 13:10:16.200903 [info] Performing iteration 805
2016-12-08 13:10:17.285924 [info] Observed Log-likelihood = -9.51419e+06
2016-12-08 13:10:18.242967 [info] Performing iteration 806
2016-12-08 13:10:19.325085 [info] Observed Log-likelihood = -9.51401e+06
2016-12-08 13:10:20.283320 [info] Performing iteration 807
2016-12-08 13:10:21.374586 [info] Observed Log-likelihood = -9.51416e+06
2016-12-08 13:10:22.336119 [info] Performing iteration 808
2016-12-08 13:10:23.421564 [info] Observed Log-likelihood = -9.51403e+06
2016-12-08 13:10:24.365218 [info] Performing iteration 809
2016-12-08 13:10:25.450917 [info] Observed Log-likelihood = -9.51477e+06
2016-12-08 13:10:26.416133 [info] Performing iteration 810
2016-12-08 13:10:27.500136 [info] Observed Log-likelihood = -9.51502e+06
2016-12-08 13:10:28.459620 [info] Performing iteration 811
2016-12-08 13:10:29.541804 [info] Observed Log-likelihood = -9.51463e+06
2016-12-08 13:10:30.506107 [info] Performing iteration 812
2016-12-08 13:10:31.589751 [info] Observed Log-likelihood = -9.51407e+06
2016-12-08 13:10:32.545653 [info] Performing iteration 813
2016-12-08 13:10:33.628999 [info] Observed Log-likelihood = -9.51428e+06
2016-12-08 13:10:34.587028 [info] Performing iteration 814
2016-12-08 13:10:35.670680 [info] Observed Log-likelihood = -9.51432e+06
2016-12-08 13:10:36.635417 [info] Performing iteration 815
2016-12-08 13:10:37.717896 [info] Observed Log-likelihood = -9.5146e+06
2016-12-08 13:10:38.674171 [info] Performing iteration 816
2016-12-08 13:10:39.757957 [info] Observed Log-likelihood = -9.51483e+06
2016-12-08 13:10:40.719394 [info] Performing iteration 817
2016-12-08 13:10:41.805837 [info] Observed Log-likelihood = -9.51484e+06
2016-12-08 13:10:42.761613 [info] Performing iteration 818
2016-12-08 13:10:43.860931 [info] Observed Log-likelihood = -9.51457e+06
2016-12-08 13:10:44.821945 [info] Performing iteration 819
2016-12-08 13:10:45.922400 [info] Observed Log-likelihood = -9.51488e+06
2016-12-08 13:10:46.879965 [info] Performing iteration 820
2016-12-08 13:10:47.977087 [info] Observed Log-likelihood = -9.51422e+06
2016-12-08 13:10:48.938209 [info] Performing iteration 821
2016-12-08 13:10:50.037108 [info] Observed Log-likelihood = -9.51482e+06
2016-12-08 13:10:50.995244 [info] Performing iteration 822
2016-12-08 13:10:52.096889 [info] Observed Log-likelihood = -9.51444e+06
2016-12-08 13:10:53.058575 [info] Performing iteration 823
2016-12-08 13:10:54.156310 [info] Observed Log-likelihood = -9.51473e+06
2016-12-08 13:10:55.120771 [info] Performing iteration 824
2016-12-08 13:10:56.216767 [info] Observed Log-likelihood = -9.51457e+06
2016-12-08 13:10:57.178036 [info] Performing iteration 825
2016-12-08 13:10:58.275051 [info] Observed Log-likelihood = -9.51476e+06
2016-12-08 13:10:59.238929 [info] Performing iteration 826
2016-12-08 13:11:00.348246 [info] Observed Log-likelihood = -9.51464e+06
2016-12-08 13:11:01.304934 [info] Performing iteration 827
2016-12-08 13:11:02.407181 [info] Observed Log-likelihood = -9.51454e+06
2016-12-08 13:11:03.371577 [info] Performing iteration 828
2016-12-08 13:11:04.470406 [info] Observed Log-likelihood = -9.51422e+06
2016-12-08 13:11:05.437204 [info] Performing iteration 829
2016-12-08 13:11:06.532813 [info] Observed Log-likelihood = -9.51388e+06
2016-12-08 13:11:07.494022 [info] Performing iteration 830
2016-12-08 13:11:08.593016 [info] Observed Log-likelihood = -9.51396e+06
2016-12-08 13:11:09.552725 [info] Performing iteration 831
2016-12-08 13:11:10.649317 [info] Observed Log-likelihood = -9.51438e+06
2016-12-08 13:11:11.609631 [info] Performing iteration 832
2016-12-08 13:11:12.707463 [info] Observed Log-likelihood = -9.51448e+06
2016-12-08 13:11:13.670482 [info] Performing iteration 833
2016-12-08 13:11:14.770300 [info] Observed Log-likelihood = -9.51431e+06
2016-12-08 13:11:15.733569 [info] Performing iteration 834
2016-12-08 13:11:16.829563 [info] Observed Log-likelihood = -9.51411e+06
2016-12-08 13:11:17.788534 [info] Performing iteration 835
2016-12-08 13:11:18.887469 [info] Observed Log-likelihood = -9.51441e+06
2016-12-08 13:11:19.845908 [info] Performing iteration 836
2016-12-08 13:11:20.943537 [info] Observed Log-likelihood = -9.51404e+06
2016-12-08 13:11:21.912981 [info] Performing iteration 837
2016-12-08 13:11:23.013668 [info] Observed Log-likelihood = -9.51414e+06
2016-12-08 13:11:23.969943 [info] Performing iteration 838
2016-12-08 13:11:25.071413 [info] Observed Log-likelihood = -9.51399e+06
2016-12-08 13:11:26.034822 [info] Performing iteration 839
2016-12-08 13:11:27.134798 [info] Observed Log-likelihood = -9.51364e+06
2016-12-08 13:11:28.094438 [info] Performing iteration 840
2016-12-08 13:11:29.190057 [info] Observed Log-likelihood = -9.51397e+06
2016-12-08 13:11:30.151441 [info] Performing iteration 841
2016-12-08 13:11:31.249364 [info] Observed Log-likelihood = -9.5133e+06
2016-12-08 13:11:32.210623 [info] Performing iteration 842
2016-12-08 13:11:33.308358 [info] Observed Log-likelihood = -9.51349e+06
2016-12-08 13:11:34.271014 [info] Performing iteration 843
2016-12-08 13:11:35.367652 [info] Observed Log-likelihood = -9.5132e+06
2016-12-08 13:11:36.322656 [info] Performing iteration 844
2016-12-08 13:11:37.419571 [info] Observed Log-likelihood = -9.5132e+06
2016-12-08 13:11:38.377635 [info] Performing iteration 845
2016-12-08 13:11:39.473232 [info] Observed Log-likelihood = -9.51371e+06
2016-12-08 13:11:40.434200 [info] Performing iteration 846
2016-12-08 13:11:41.531308 [info] Observed Log-likelihood = -9.51355e+06
2016-12-08 13:11:42.494414 [info] Performing iteration 847
2016-12-08 13:11:43.583903 [info] Observed Log-likelihood = -9.51386e+06
2016-12-08 13:11:44.543015 [info] Performing iteration 848
2016-12-08 13:11:45.627302 [info] Observed Log-likelihood = -9.51372e+06
2016-12-08 13:11:46.584925 [info] Performing iteration 849
2016-12-08 13:11:47.668910 [info] Observed Log-likelihood = -9.51324e+06
2016-12-08 13:11:48.629052 [info] Performing iteration 850
2016-12-08 13:11:49.713028 [info] Observed Log-likelihood = -9.51393e+06
2016-12-08 13:11:50.672387 [info] Performing iteration 851
2016-12-08 13:11:51.754258 [info] Observed Log-likelihood = -9.51381e+06
2016-12-08 13:11:52.703037 [info] Performing iteration 852
2016-12-08 13:11:53.786885 [info] Observed Log-likelihood = -9.51348e+06
2016-12-08 13:11:54.753017 [info] Performing iteration 853
2016-12-08 13:11:55.838395 [info] Observed Log-likelihood = -9.51359e+06
2016-12-08 13:11:56.801800 [info] Performing iteration 854
2016-12-08 13:11:57.887835 [info] Observed Log-likelihood = -9.51371e+06
2016-12-08 13:11:58.847819 [info] Performing iteration 855
2016-12-08 13:11:59.931071 [info] Observed Log-likelihood = -9.51338e+06
2016-12-08 13:12:00.895828 [info] Performing iteration 856
2016-12-08 13:12:01.978898 [info] Observed Log-likelihood = -9.51378e+06
2016-12-08 13:12:02.939418 [info] Performing iteration 857
2016-12-08 13:12:04.024681 [info] Observed Log-likelihood = -9.51343e+06
2016-12-08 13:12:04.983588 [info] Performing iteration 858
2016-12-08 13:12:06.084347 [info] Observed Log-likelihood = -9.51362e+06
2016-12-08 13:12:07.041779 [info] Performing iteration 859
2016-12-08 13:12:08.130064 [info] Observed Log-likelihood = -9.51365e+06
2016-12-08 13:12:09.087488 [info] Performing iteration 860
2016-12-08 13:12:10.174523 [info] Observed Log-likelihood = -9.51374e+06
2016-12-08 13:12:11.133958 [info] Performing iteration 861
2016-12-08 13:12:12.218230 [info] Observed Log-likelihood = -9.51335e+06
2016-12-08 13:12:13.181415 [info] Performing iteration 862
2016-12-08 13:12:14.264204 [info] Observed Log-likelihood = -9.51336e+06
2016-12-08 13:12:15.225820 [info] Performing iteration 863
2016-12-08 13:12:16.309080 [info] Observed Log-likelihood = -9.51402e+06
2016-12-08 13:12:17.268341 [info] Performing iteration 864
2016-12-08 13:12:18.353217 [info] Observed Log-likelihood = -9.51354e+06
2016-12-08 13:12:19.317178 [info] Performing iteration 865
2016-12-08 13:12:20.398963 [info] Observed Log-likelihood = -9.51371e+06
2016-12-08 13:12:21.360046 [info] Performing iteration 866
2016-12-08 13:12:22.444021 [info] Observed Log-likelihood = -9.51336e+06
2016-12-08 13:12:23.398366 [info] Performing iteration 867
2016-12-08 13:12:24.479701 [info] Observed Log-likelihood = -9.51303e+06
2016-12-08 13:12:25.438025 [info] Performing iteration 868
2016-12-08 13:12:26.521517 [info] Observed Log-likelihood = -9.51351e+06
2016-12-08 13:12:27.483539 [info] Performing iteration 869
2016-12-08 13:12:28.567493 [info] Observed Log-likelihood = -9.51289e+06
2016-12-08 13:12:29.527614 [info] Performing iteration 870
2016-12-08 13:12:30.613137 [info] Observed Log-likelihood = -9.51278e+06
2016-12-08 13:12:31.569466 [info] Performing iteration 871
2016-12-08 13:12:32.655126 [info] Observed Log-likelihood = -9.5133e+06
2016-12-08 13:12:33.624785 [info] Performing iteration 872
2016-12-08 13:12:34.710651 [info] Observed Log-likelihood = -9.51329e+06
2016-12-08 13:12:35.669293 [info] Performing iteration 873
2016-12-08 13:12:36.753600 [info] Observed Log-likelihood = -9.51347e+06
2016-12-08 13:12:37.698534 [info] Performing iteration 874
2016-12-08 13:12:38.782968 [info] Observed Log-likelihood = -9.51345e+06
2016-12-08 13:12:39.744495 [info] Performing iteration 875
2016-12-08 13:12:40.829748 [info] Observed Log-likelihood = -9.51343e+06
2016-12-08 13:12:41.787422 [info] Performing iteration 876
2016-12-08 13:12:42.873769 [info] Observed Log-likelihood = -9.51345e+06
2016-12-08 13:12:43.826383 [info] Performing iteration 877
2016-12-08 13:12:44.912230 [info] Observed Log-likelihood = -9.51376e+06
2016-12-08 13:12:45.854381 [info] Performing iteration 878
2016-12-08 13:12:46.938311 [info] Observed Log-likelihood = -9.51368e+06
2016-12-08 13:12:47.905482 [info] Performing iteration 879
2016-12-08 13:12:48.992374 [info] Observed Log-likelihood = -9.51415e+06
2016-12-08 13:12:49.951954 [info] Performing iteration 880
2016-12-08 13:12:51.036811 [info] Observed Log-likelihood = -9.51336e+06
2016-12-08 13:12:51.995724 [info] Performing iteration 881
2016-12-08 13:12:53.078819 [info] Observed Log-likelihood = -9.51294e+06
2016-12-08 13:12:54.043308 [info] Performing iteration 882
2016-12-08 13:12:55.125596 [info] Observed Log-likelihood = -9.51317e+06
2016-12-08 13:12:56.081510 [info] Performing iteration 883
2016-12-08 13:12:57.168686 [info] Observed Log-likelihood = -9.51392e+06
2016-12-08 13:12:58.107383 [info] Performing iteration 884
2016-12-08 13:12:59.192843 [info] Observed Log-likelihood = -9.5145e+06
2016-12-08 13:13:00.147100 [info] Performing iteration 885
2016-12-08 13:13:01.231169 [info] Observed Log-likelihood = -9.51377e+06
2016-12-08 13:13:02.196594 [info] Performing iteration 886
2016-12-08 13:13:03.281006 [info] Observed Log-likelihood = -9.51395e+06
2016-12-08 13:13:04.239200 [info] Performing iteration 887
2016-12-08 13:13:05.321071 [info] Observed Log-likelihood = -9.51421e+06
2016-12-08 13:13:06.279027 [info] Performing iteration 888
2016-12-08 13:13:07.364507 [info] Observed Log-likelihood = -9.51426e+06
2016-12-08 13:13:08.329628 [info] Performing iteration 889
2016-12-08 13:13:09.414999 [info] Observed Log-likelihood = -9.51417e+06
2016-12-08 13:13:10.378987 [info] Performing iteration 890
2016-12-08 13:13:11.467082 [info] Observed Log-likelihood = -9.51446e+06
2016-12-08 13:13:12.427644 [info] Performing iteration 891
2016-12-08 13:13:13.515778 [info] Observed Log-likelihood = -9.51429e+06
2016-12-08 13:13:14.473225 [info] Performing iteration 892
2016-12-08 13:13:15.557922 [info] Observed Log-likelihood = -9.51394e+06
2016-12-08 13:13:16.522289 [info] Performing iteration 893
2016-12-08 13:13:17.606743 [info] Observed Log-likelihood = -9.51337e+06
2016-12-08 13:13:18.568351 [info] Performing iteration 894
2016-12-08 13:13:19.654011 [info] Observed Log-likelihood = -9.51353e+06
2016-12-08 13:13:20.613468 [info] Performing iteration 895
2016-12-08 13:13:21.697924 [info] Observed Log-likelihood = -9.51398e+06
2016-12-08 13:13:22.652327 [info] Performing iteration 896
2016-12-08 13:13:23.736800 [info] Observed Log-likelihood = -9.51391e+06
2016-12-08 13:13:24.702048 [info] Performing iteration 897
2016-12-08 13:13:25.787136 [info] Observed Log-likelihood = -9.51401e+06
2016-12-08 13:13:26.742803 [info] Performing iteration 898
2016-12-08 13:13:27.827861 [info] Observed Log-likelihood = -9.51377e+06
2016-12-08 13:13:28.790592 [info] Performing iteration 899
2016-12-08 13:13:29.876377 [info] Observed Log-likelihood = -9.51388e+06
2016-12-08 13:13:30.836002 [info] Performing iteration 900
2016-12-08 13:13:31.920109 [info] Observed Log-likelihood = -9.51407e+06
2016-12-08 13:13:32.879922 [info] Performing iteration 901
2016-12-08 13:13:33.962897 [info] Observed Log-likelihood = -9.51395e+06
2016-12-08 13:13:34.918681 [info] Performing iteration 902
2016-12-08 13:13:36.000979 [info] Observed Log-likelihood = -9.51422e+06
2016-12-08 13:13:36.958277 [info] Performing iteration 903
2016-12-08 13:13:38.042117 [info] Observed Log-likelihood = -9.51414e+06
2016-12-08 13:13:39.007785 [info] Performing iteration 904
2016-12-08 13:13:40.091059 [info] Observed Log-likelihood = -9.51418e+06
2016-12-08 13:13:41.045034 [info] Performing iteration 905
2016-12-08 13:13:42.143538 [info] Observed Log-likelihood = -9.51422e+06
2016-12-08 13:13:43.104528 [info] Performing iteration 906
2016-12-08 13:13:44.202650 [info] Observed Log-likelihood = -9.51461e+06
2016-12-08 13:13:45.164007 [info] Performing iteration 907
2016-12-08 13:13:46.263608 [info] Observed Log-likelihood = -9.51405e+06
2016-12-08 13:13:47.227455 [info] Performing iteration 908
2016-12-08 13:13:48.324709 [info] Observed Log-likelihood = -9.51405e+06
2016-12-08 13:13:49.289910 [info] Performing iteration 909
2016-12-08 13:13:50.387255 [info] Observed Log-likelihood = -9.51356e+06
2016-12-08 13:13:51.347927 [info] Performing iteration 910
2016-12-08 13:13:52.447307 [info] Observed Log-likelihood = -9.51381e+06
2016-12-08 13:13:53.405105 [info] Performing iteration 911
2016-12-08 13:13:54.506301 [info] Observed Log-likelihood = -9.51361e+06
2016-12-08 13:13:55.465811 [info] Performing iteration 912
2016-12-08 13:13:56.565780 [info] Observed Log-likelihood = -9.51335e+06
2016-12-08 13:13:57.527053 [info] Performing iteration 913
2016-12-08 13:13:58.625821 [info] Observed Log-likelihood = -9.51344e+06
2016-12-08 13:13:59.581913 [info] Performing iteration 914
2016-12-08 13:14:00.678257 [info] Observed Log-likelihood = -9.51377e+06
2016-12-08 13:14:01.640563 [info] Performing iteration 915
2016-12-08 13:14:02.737060 [info] Observed Log-likelihood = -9.51377e+06
2016-12-08 13:14:03.680725 [info] Performing iteration 916
2016-12-08 13:14:04.778998 [info] Observed Log-likelihood = -9.51357e+06
2016-12-08 13:14:05.739257 [info] Performing iteration 917
2016-12-08 13:14:06.840590 [info] Observed Log-likelihood = -9.51319e+06
2016-12-08 13:14:07.802343 [info] Performing iteration 918
2016-12-08 13:14:08.901220 [info] Observed Log-likelihood = -9.51375e+06
2016-12-08 13:14:09.866541 [info] Performing iteration 919
2016-12-08 13:14:10.964183 [info] Observed Log-likelihood = -9.51399e+06
2016-12-08 13:14:11.931488 [info] Performing iteration 920
2016-12-08 13:14:13.029439 [info] Observed Log-likelihood = -9.5139e+06
2016-12-08 13:14:13.989798 [info] Performing iteration 921
2016-12-08 13:14:15.088131 [info] Observed Log-likelihood = -9.51378e+06
2016-12-08 13:14:16.048807 [info] Performing iteration 922
2016-12-08 13:14:17.146480 [info] Observed Log-likelihood = -9.51394e+06
2016-12-08 13:14:18.115194 [info] Performing iteration 923
2016-12-08 13:14:19.272225 [info] Observed Log-likelihood = -9.5139e+06
2016-12-08 13:14:20.255776 [info] Performing iteration 924
2016-12-08 13:14:21.411615 [info] Observed Log-likelihood = -9.51353e+06
2016-12-08 13:14:22.380309 [info] Performing iteration 925
2016-12-08 13:14:23.476573 [info] Observed Log-likelihood = -9.51444e+06
2016-12-08 13:14:24.442510 [info] Performing iteration 926
2016-12-08 13:14:25.540108 [info] Observed Log-likelihood = -9.51399e+06
2016-12-08 13:14:26.498432 [info] Performing iteration 927
2016-12-08 13:14:27.593219 [info] Observed Log-likelihood = -9.51395e+06
2016-12-08 13:14:28.560541 [info] Performing iteration 928
2016-12-08 13:14:29.662274 [info] Observed Log-likelihood = -9.51378e+06
2016-12-08 13:14:30.623369 [info] Performing iteration 929
2016-12-08 13:14:31.720215 [info] Observed Log-likelihood = -9.51346e+06
2016-12-08 13:14:32.680843 [info] Performing iteration 930
2016-12-08 13:14:33.778400 [info] Observed Log-likelihood = -9.51304e+06
2016-12-08 13:14:34.751119 [info] Performing iteration 931
2016-12-08 13:14:35.880191 [info] Observed Log-likelihood = -9.51343e+06
2016-12-08 13:14:36.876711 [info] Performing iteration 932
2016-12-08 13:14:37.999349 [info] Observed Log-likelihood = -9.51332e+06
2016-12-08 13:14:38.962905 [info] Performing iteration 933
2016-12-08 13:14:40.061824 [info] Observed Log-likelihood = -9.51353e+06
2016-12-08 13:14:41.026878 [info] Performing iteration 934
2016-12-08 13:14:42.108225 [info] Observed Log-likelihood = -9.51339e+06
2016-12-08 13:14:43.073213 [info] Performing iteration 935
2016-12-08 13:14:44.155058 [info] Observed Log-likelihood = -9.51362e+06
2016-12-08 13:14:45.113276 [info] Performing iteration 936
2016-12-08 13:14:46.198641 [info] Observed Log-likelihood = -9.51334e+06
2016-12-08 13:14:47.155152 [info] Performing iteration 937
2016-12-08 13:14:48.240150 [info] Observed Log-likelihood = -9.5133e+06
2016-12-08 13:14:49.185165 [info] Performing iteration 938
2016-12-08 13:14:50.269335 [info] Observed Log-likelihood = -9.51341e+06
2016-12-08 13:14:51.229310 [info] Performing iteration 939
2016-12-08 13:14:52.312449 [info] Observed Log-likelihood = -9.51424e+06
2016-12-08 13:14:53.275396 [info] Performing iteration 940
2016-12-08 13:14:54.360127 [info] Observed Log-likelihood = -9.51366e+06
2016-12-08 13:14:55.322403 [info] Performing iteration 941
2016-12-08 13:14:56.407038 [info] Observed Log-likelihood = -9.51391e+06
2016-12-08 13:14:57.371428 [info] Performing iteration 942
2016-12-08 13:14:58.458177 [info] Observed Log-likelihood = -9.51382e+06
2016-12-08 13:14:59.423301 [info] Performing iteration 943
2016-12-08 13:15:00.507005 [info] Observed Log-likelihood = -9.51368e+06
2016-12-08 13:15:01.468669 [info] Performing iteration 944
2016-12-08 13:15:02.553128 [info] Observed Log-likelihood = -9.51301e+06
2016-12-08 13:15:03.513645 [info] Performing iteration 945
2016-12-08 13:15:04.597700 [info] Observed Log-likelihood = -9.51288e+06
2016-12-08 13:15:05.565443 [info] Performing iteration 946
2016-12-08 13:15:06.650485 [info] Observed Log-likelihood = -9.51292e+06
2016-12-08 13:15:07.612475 [info] Performing iteration 947
2016-12-08 13:15:08.700301 [info] Observed Log-likelihood = -9.5129e+06
2016-12-08 13:15:09.663499 [info] Performing iteration 948
2016-12-08 13:15:10.745794 [info] Observed Log-likelihood = -9.51304e+06
2016-12-08 13:15:11.693624 [info] Performing iteration 949
2016-12-08 13:15:12.776490 [info] Observed Log-likelihood = -9.5129e+06
2016-12-08 13:15:13.739721 [info] Performing iteration 950
2016-12-08 13:15:14.824042 [info] Observed Log-likelihood = -9.5127e+06
2016-12-08 13:15:15.784922 [info] Performing iteration 951
2016-12-08 13:15:16.871086 [info] Observed Log-likelihood = -9.51286e+06
2016-12-08 13:15:17.831242 [info] Performing iteration 952
2016-12-08 13:15:18.914045 [info] Observed Log-likelihood = -9.5128e+06
2016-12-08 13:15:19.864913 [info] Performing iteration 953
2016-12-08 13:15:20.950070 [info] Observed Log-likelihood = -9.51309e+06
2016-12-08 13:15:21.916964 [info] Performing iteration 954
2016-12-08 13:15:23.001002 [info] Observed Log-likelihood = -9.51343e+06
2016-12-08 13:15:23.962145 [info] Performing iteration 955
2016-12-08 13:15:25.044576 [info] Observed Log-likelihood = -9.51322e+06
2016-12-08 13:15:26.005682 [info] Performing iteration 956
2016-12-08 13:15:27.088678 [info] Observed Log-likelihood = -9.51326e+06
2016-12-08 13:15:28.052092 [info] Performing iteration 957
2016-12-08 13:15:29.137045 [info] Observed Log-likelihood = -9.51338e+06
2016-12-08 13:15:30.098266 [info] Performing iteration 958
2016-12-08 13:15:31.183231 [info] Observed Log-likelihood = -9.5131e+06
2016-12-08 13:15:32.144709 [info] Performing iteration 959
2016-12-08 13:15:33.229201 [info] Observed Log-likelihood = -9.51315e+06
2016-12-08 13:15:34.190636 [info] Performing iteration 960
2016-12-08 13:15:35.270777 [info] Observed Log-likelihood = -9.5133e+06
2016-12-08 13:15:36.228935 [info] Performing iteration 961
2016-12-08 13:15:37.312986 [info] Observed Log-likelihood = -9.51336e+06
2016-12-08 13:15:38.273156 [info] Performing iteration 962
2016-12-08 13:15:39.356933 [info] Observed Log-likelihood = -9.51311e+06
2016-12-08 13:15:40.318645 [info] Performing iteration 963
2016-12-08 13:15:41.402512 [info] Observed Log-likelihood = -9.51315e+06
2016-12-08 13:15:42.361876 [info] Performing iteration 964
2016-12-08 13:15:43.447154 [info] Observed Log-likelihood = -9.51302e+06
2016-12-08 13:15:44.407968 [info] Performing iteration 965
2016-12-08 13:15:45.493126 [info] Observed Log-likelihood = -9.51294e+06
2016-12-08 13:15:46.457272 [info] Performing iteration 966
2016-12-08 13:15:47.543000 [info] Observed Log-likelihood = -9.51305e+06
2016-12-08 13:15:48.502650 [info] Performing iteration 967
2016-12-08 13:15:49.586615 [info] Observed Log-likelihood = -9.51308e+06
2016-12-08 13:15:50.552313 [info] Performing iteration 968
2016-12-08 13:15:51.636792 [info] Observed Log-likelihood = -9.51313e+06
2016-12-08 13:15:52.601489 [info] Performing iteration 969
2016-12-08 13:15:53.684458 [info] Observed Log-likelihood = -9.51305e+06
2016-12-08 13:15:54.647289 [info] Performing iteration 970
2016-12-08 13:15:55.732640 [info] Observed Log-likelihood = -9.51294e+06
2016-12-08 13:15:56.693928 [info] Performing iteration 971
2016-12-08 13:15:57.780065 [info] Observed Log-likelihood = -9.51322e+06
2016-12-08 13:15:58.740725 [info] Performing iteration 972
2016-12-08 13:15:59.823112 [info] Observed Log-likelihood = -9.51251e+06
2016-12-08 13:16:00.783930 [info] Performing iteration 973
2016-12-08 13:16:01.867571 [info] Observed Log-likelihood = -9.51247e+06
2016-12-08 13:16:02.839352 [info] Performing iteration 974
2016-12-08 13:16:03.923446 [info] Observed Log-likelihood = -9.51343e+06
2016-12-08 13:16:04.879425 [info] Performing iteration 975
2016-12-08 13:16:05.963974 [info] Observed Log-likelihood = -9.513e+06
2016-12-08 13:16:06.931079 [info] Performing iteration 976
2016-12-08 13:16:08.014052 [info] Observed Log-likelihood = -9.51315e+06
2016-12-08 13:16:08.975174 [info] Performing iteration 977
2016-12-08 13:16:10.060976 [info] Observed Log-likelihood = -9.51314e+06
2016-12-08 13:16:11.028730 [info] Performing iteration 978
2016-12-08 13:16:12.114502 [info] Observed Log-likelihood = -9.51303e+06
2016-12-08 13:16:13.078190 [info] Performing iteration 979
2016-12-08 13:16:14.164955 [info] Observed Log-likelihood = -9.51289e+06
2016-12-08 13:16:15.126136 [info] Performing iteration 980
2016-12-08 13:16:16.210088 [info] Observed Log-likelihood = -9.51313e+06
2016-12-08 13:16:17.172426 [info] Performing iteration 981
2016-12-08 13:16:18.256155 [info] Observed Log-likelihood = -9.51307e+06
2016-12-08 13:16:19.219685 [info] Performing iteration 982
2016-12-08 13:16:20.304803 [info] Observed Log-likelihood = -9.51268e+06
2016-12-08 13:16:21.266840 [info] Performing iteration 983
2016-12-08 13:16:22.354771 [info] Observed Log-likelihood = -9.51309e+06
2016-12-08 13:16:23.315008 [info] Performing iteration 984
2016-12-08 13:16:24.400650 [info] Observed Log-likelihood = -9.5136e+06
2016-12-08 13:16:25.364327 [info] Performing iteration 985
2016-12-08 13:16:26.451481 [info] Observed Log-likelihood = -9.51284e+06
2016-12-08 13:16:27.409014 [info] Performing iteration 986
2016-12-08 13:16:28.495024 [info] Observed Log-likelihood = -9.51286e+06
2016-12-08 13:16:29.452194 [info] Performing iteration 987
2016-12-08 13:16:30.539051 [info] Observed Log-likelihood = -9.51297e+06
2016-12-08 13:16:31.500993 [info] Performing iteration 988
2016-12-08 13:16:32.586679 [info] Observed Log-likelihood = -9.51317e+06
2016-12-08 13:16:33.553809 [info] Performing iteration 989
2016-12-08 13:16:34.638548 [info] Observed Log-likelihood = -9.51292e+06
2016-12-08 13:16:35.596019 [info] Performing iteration 990
2016-12-08 13:16:36.681119 [info] Observed Log-likelihood = -9.51268e+06
2016-12-08 13:16:37.641916 [info] Performing iteration 991
2016-12-08 13:16:38.727944 [info] Observed Log-likelihood = -9.51269e+06
2016-12-08 13:16:39.688486 [info] Performing iteration 992
2016-12-08 13:16:40.774993 [info] Observed Log-likelihood = -9.51291e+06
2016-12-08 13:16:41.732643 [info] Performing iteration 993
2016-12-08 13:16:42.818406 [info] Observed Log-likelihood = -9.51249e+06
2016-12-08 13:16:43.776344 [info] Performing iteration 994
2016-12-08 13:16:44.872949 [info] Observed Log-likelihood = -9.51202e+06
2016-12-08 13:16:45.835578 [info] Performing iteration 995
2016-12-08 13:16:46.918801 [info] Observed Log-likelihood = -9.51245e+06
2016-12-08 13:16:47.877075 [info] Performing iteration 996
2016-12-08 13:16:48.963418 [info] Observed Log-likelihood = -9.51234e+06
2016-12-08 13:16:49.927014 [info] Performing iteration 997
2016-12-08 13:16:51.012036 [info] Observed Log-likelihood = -9.51255e+06
2016-12-08 13:16:51.973948 [info] Performing iteration 998
2016-12-08 13:16:53.062744 [info] Observed Log-likelihood = -9.51275e+06
2016-12-08 13:16:54.028351 [info] Performing iteration 999
2016-12-08 13:16:55.112338 [info] Observed Log-likelihood = -9.51292e+06
2016-12-08 13:16:56.066523 [info] Performing iteration 1000
2016-12-08 13:16:57.151964 [info] Observed Log-likelihood = -9.51337e+06
2016-12-08 13:16:58.919730 [info] Performing iteration 1001
2016-12-08 13:17:00.015155 [info] Observed Log-likelihood = -9.51283e+06
2016-12-08 13:17:00.976498 [info] Performing iteration 1002
2016-12-08 13:17:02.076262 [info] Observed Log-likelihood = -9.51288e+06
2016-12-08 13:17:03.033211 [info] Performing iteration 1003
2016-12-08 13:17:04.121050 [info] Observed Log-likelihood = -9.51253e+06
2016-12-08 13:17:05.078575 [info] Performing iteration 1004
2016-12-08 13:17:06.163821 [info] Observed Log-likelihood = -9.51285e+06
2016-12-08 13:17:07.123701 [info] Performing iteration 1005
2016-12-08 13:17:08.209038 [info] Observed Log-likelihood = -9.51262e+06
2016-12-08 13:17:09.165269 [info] Performing iteration 1006
2016-12-08 13:17:10.249631 [info] Observed Log-likelihood = -9.51317e+06
2016-12-08 13:17:11.214258 [info] Performing iteration 1007
2016-12-08 13:17:12.300288 [info] Observed Log-likelihood = -9.51266e+06
2016-12-08 13:17:13.264802 [info] Performing iteration 1008
2016-12-08 13:17:14.348266 [info] Observed Log-likelihood = -9.51225e+06
2016-12-08 13:17:15.311072 [info] Performing iteration 1009
2016-12-08 13:17:16.395700 [info] Observed Log-likelihood = -9.5129e+06
2016-12-08 13:17:17.342956 [info] Performing iteration 1010
2016-12-08 13:17:18.429008 [info] Observed Log-likelihood = -9.51326e+06
2016-12-08 13:17:19.387753 [info] Performing iteration 1011
2016-12-08 13:17:20.474450 [info] Observed Log-likelihood = -9.51262e+06
2016-12-08 13:17:21.438772 [info] Performing iteration 1012
2016-12-08 13:17:22.526561 [info] Observed Log-likelihood = -9.51298e+06
2016-12-08 13:17:23.487680 [info] Performing iteration 1013
2016-12-08 13:17:24.574107 [info] Observed Log-likelihood = -9.51241e+06
2016-12-08 13:17:25.529352 [info] Performing iteration 1014
2016-12-08 13:17:26.618053 [info] Observed Log-likelihood = -9.51217e+06
2016-12-08 13:17:27.579830 [info] Performing iteration 1015
2016-12-08 13:17:28.666381 [info] Observed Log-likelihood = -9.5121e+06
2016-12-08 13:17:29.626475 [info] Performing iteration 1016
2016-12-08 13:17:30.709917 [info] Observed Log-likelihood = -9.51232e+06
2016-12-08 13:17:31.677475 [info] Performing iteration 1017
2016-12-08 13:17:32.763006 [info] Observed Log-likelihood = -9.5122e+06
2016-12-08 13:17:33.722668 [info] Performing iteration 1018
2016-12-08 13:17:34.805535 [info] Observed Log-likelihood = -9.51179e+06
2016-12-08 13:17:35.770342 [info] Performing iteration 1019
2016-12-08 13:17:36.854038 [info] Observed Log-likelihood = -9.51236e+06
2016-12-08 13:17:37.818095 [info] Performing iteration 1020
2016-12-08 13:17:38.902392 [info] Observed Log-likelihood = -9.51216e+06
2016-12-08 13:17:39.860023 [info] Performing iteration 1021
2016-12-08 13:17:40.947219 [info] Observed Log-likelihood = -9.51239e+06
2016-12-08 13:17:41.905261 [info] Performing iteration 1022
2016-12-08 13:17:42.990421 [info] Observed Log-likelihood = -9.51247e+06
2016-12-08 13:17:43.954865 [info] Performing iteration 1023
2016-12-08 13:17:45.040260 [info] Observed Log-likelihood = -9.51286e+06
2016-12-08 13:17:46.003588 [info] Performing iteration 1024
2016-12-08 13:17:47.089044 [info] Observed Log-likelihood = -9.51323e+06
2016-12-08 13:17:48.048742 [info] Performing iteration 1025
2016-12-08 13:17:49.133240 [info] Observed Log-likelihood = -9.51293e+06
2016-12-08 13:17:50.099479 [info] Performing iteration 1026
2016-12-08 13:17:51.147367 [info] Observed Log-likelihood = -9.51316e+06
2016-12-08 13:17:52.109736 [info] Performing iteration 1027
2016-12-08 13:17:53.160833 [info] Observed Log-likelihood = -9.51338e+06
2016-12-08 13:17:54.097899 [info] Performing iteration 1028
2016-12-08 13:17:55.146247 [info] Observed Log-likelihood = -9.51264e+06
2016-12-08 13:17:56.081956 [info] Performing iteration 1029
2016-12-08 13:17:57.130613 [info] Observed Log-likelihood = -9.51306e+06
2016-12-08 13:17:58.074538 [info] Performing iteration 1030
2016-12-08 13:17:59.127479 [info] Observed Log-likelihood = -9.51261e+06
2016-12-08 13:18:00.067913 [info] Performing iteration 1031
2016-12-08 13:18:01.116202 [info] Observed Log-likelihood = -9.51297e+06
2016-12-08 13:18:02.058916 [info] Performing iteration 1032
2016-12-08 13:18:03.107022 [info] Observed Log-likelihood = -9.51279e+06
2016-12-08 13:18:04.038167 [info] Performing iteration 1033
2016-12-08 13:18:05.085779 [info] Observed Log-likelihood = -9.51294e+06
2016-12-08 13:18:06.017908 [info] Performing iteration 1034
2016-12-08 13:18:07.066023 [info] Observed Log-likelihood = -9.51303e+06
2016-12-08 13:18:07.999401 [info] Performing iteration 1035
2016-12-08 13:18:09.047511 [info] Observed Log-likelihood = -9.51323e+06
2016-12-08 13:18:09.991943 [info] Performing iteration 1036
2016-12-08 13:18:11.039081 [info] Observed Log-likelihood = -9.5132e+06
2016-12-08 13:18:11.972493 [info] Performing iteration 1037
2016-12-08 13:18:13.051708 [info] Observed Log-likelihood = -9.51288e+06
2016-12-08 13:18:14.010476 [info] Performing iteration 1038
2016-12-08 13:18:15.096155 [info] Observed Log-likelihood = -9.51225e+06
2016-12-08 13:18:16.053447 [info] Performing iteration 1039
2016-12-08 13:18:17.139008 [info] Observed Log-likelihood = -9.51293e+06
2016-12-08 13:18:18.095269 [info] Performing iteration 1040
2016-12-08 13:18:19.179979 [info] Observed Log-likelihood = -9.51286e+06
2016-12-08 13:18:20.144818 [info] Performing iteration 1041
2016-12-08 13:18:21.228032 [info] Observed Log-likelihood = -9.51287e+06
2016-12-08 13:18:22.187506 [info] Performing iteration 1042
2016-12-08 13:18:23.274530 [info] Observed Log-likelihood = -9.51278e+06
2016-12-08 13:18:24.244433 [info] Performing iteration 1043
2016-12-08 13:18:25.290137 [info] Observed Log-likelihood = -9.51337e+06
2016-12-08 13:18:26.231093 [info] Performing iteration 1044
2016-12-08 13:18:27.275081 [info] Observed Log-likelihood = -9.51235e+06
2016-12-08 13:18:28.232752 [info] Performing iteration 1045
2016-12-08 13:18:29.276020 [info] Observed Log-likelihood = -9.51251e+06
2016-12-08 13:18:30.211728 [info] Performing iteration 1046
2016-12-08 13:18:31.255261 [info] Observed Log-likelihood = -9.5122e+06
2016-12-08 13:18:32.187599 [info] Performing iteration 1047
2016-12-08 13:18:33.229657 [info] Observed Log-likelihood = -9.5127e+06
2016-12-08 13:18:34.163276 [info] Performing iteration 1048
2016-12-08 13:18:35.207650 [info] Observed Log-likelihood = -9.51286e+06
2016-12-08 13:18:36.141135 [info] Performing iteration 1049
2016-12-08 13:18:37.186666 [info] Observed Log-likelihood = -9.51284e+06
2016-12-08 13:18:38.134021 [info] Performing iteration 1050
2016-12-08 13:18:39.175465 [info] Observed Log-likelihood = -9.51214e+06
2016-12-08 13:18:40.115200 [info] Performing iteration 1051
2016-12-08 13:18:41.157305 [info] Observed Log-likelihood = -9.51285e+06
2016-12-08 13:18:42.090696 [info] Performing iteration 1052
2016-12-08 13:18:43.134322 [info] Observed Log-likelihood = -9.51288e+06
2016-12-08 13:18:44.075439 [info] Performing iteration 1053
2016-12-08 13:18:45.119294 [info] Observed Log-likelihood = -9.51241e+06
2016-12-08 13:18:46.072222 [info] Performing iteration 1054
2016-12-08 13:18:47.116030 [info] Observed Log-likelihood = -9.51304e+06
2016-12-08 13:18:48.057134 [info] Performing iteration 1055
2016-12-08 13:18:49.101541 [info] Observed Log-likelihood = -9.5127e+06
2016-12-08 13:18:50.041341 [info] Performing iteration 1056
2016-12-08 13:18:51.084975 [info] Observed Log-likelihood = -9.51294e+06
2016-12-08 13:18:52.032796 [info] Performing iteration 1057
2016-12-08 13:18:53.075211 [info] Observed Log-likelihood = -9.51292e+06
2016-12-08 13:18:54.022308 [info] Performing iteration 1058
2016-12-08 13:18:55.068131 [info] Observed Log-likelihood = -9.51295e+06
2016-12-08 13:18:56.042513 [info] Performing iteration 1059
2016-12-08 13:18:57.093935 [info] Observed Log-likelihood = -9.51322e+06
2016-12-08 13:18:58.068485 [info] Performing iteration 1060
2016-12-08 13:18:59.133780 [info] Observed Log-likelihood = -9.51316e+06
2016-12-08 13:19:00.083557 [info] Performing iteration 1061
2016-12-08 13:19:01.126804 [info] Observed Log-likelihood = -9.51318e+06
2016-12-08 13:19:02.087145 [info] Performing iteration 1062
2016-12-08 13:19:03.145260 [info] Observed Log-likelihood = -9.51295e+06
2016-12-08 13:19:04.100964 [info] Performing iteration 1063
2016-12-08 13:19:05.186812 [info] Observed Log-likelihood = -9.51314e+06
2016-12-08 13:19:06.133528 [info] Performing iteration 1064
2016-12-08 13:19:07.211391 [info] Observed Log-likelihood = -9.51329e+06
2016-12-08 13:19:08.175808 [info] Performing iteration 1065
2016-12-08 13:19:09.229590 [info] Observed Log-likelihood = -9.5128e+06
2016-12-08 13:19:10.186012 [info] Performing iteration 1066
2016-12-08 13:19:11.232919 [info] Observed Log-likelihood = -9.51292e+06
2016-12-08 13:19:12.170040 [info] Performing iteration 1067
2016-12-08 13:19:13.213970 [info] Observed Log-likelihood = -9.51333e+06
2016-12-08 13:19:14.164139 [info] Performing iteration 1068
2016-12-08 13:19:15.206372 [info] Observed Log-likelihood = -9.51304e+06
2016-12-08 13:19:16.147354 [info] Performing iteration 1069
2016-12-08 13:19:17.189012 [info] Observed Log-likelihood = -9.5129e+06
2016-12-08 13:19:18.137617 [info] Performing iteration 1070
2016-12-08 13:19:19.182204 [info] Observed Log-likelihood = -9.5136e+06
2016-12-08 13:19:20.124748 [info] Performing iteration 1071
2016-12-08 13:19:21.169334 [info] Observed Log-likelihood = -9.51307e+06
2016-12-08 13:19:22.131937 [info] Performing iteration 1072
2016-12-08 13:19:23.175491 [info] Observed Log-likelihood = -9.51318e+06
2016-12-08 13:19:24.136597 [info] Performing iteration 1073
2016-12-08 13:19:25.178699 [info] Observed Log-likelihood = -9.51313e+06
2016-12-08 13:19:26.143239 [info] Performing iteration 1074
2016-12-08 13:19:27.185024 [info] Observed Log-likelihood = -9.51367e+06
2016-12-08 13:19:28.152884 [info] Performing iteration 1075
2016-12-08 13:19:29.195176 [info] Observed Log-likelihood = -9.51353e+06
2016-12-08 13:19:30.161102 [info] Performing iteration 1076
2016-12-08 13:19:31.201944 [info] Observed Log-likelihood = -9.51317e+06
2016-12-08 13:19:32.169299 [info] Performing iteration 1077
2016-12-08 13:19:33.212967 [info] Observed Log-likelihood = -9.5128e+06
2016-12-08 13:19:34.181859 [info] Performing iteration 1078
2016-12-08 13:19:35.225197 [info] Observed Log-likelihood = -9.51293e+06
2016-12-08 13:19:36.190606 [info] Performing iteration 1079
2016-12-08 13:19:37.236945 [info] Observed Log-likelihood = -9.51284e+06
2016-12-08 13:19:38.195163 [info] Performing iteration 1080
2016-12-08 13:19:39.236563 [info] Observed Log-likelihood = -9.51267e+06
2016-12-08 13:19:40.194794 [info] Performing iteration 1081
2016-12-08 13:19:41.238558 [info] Observed Log-likelihood = -9.5127e+06
2016-12-08 13:19:42.200945 [info] Performing iteration 1082
2016-12-08 13:19:43.244707 [info] Observed Log-likelihood = -9.51278e+06
2016-12-08 13:19:44.204589 [info] Performing iteration 1083
2016-12-08 13:19:45.251338 [info] Observed Log-likelihood = -9.51276e+06
2016-12-08 13:19:46.216491 [info] Performing iteration 1084
2016-12-08 13:19:47.259481 [info] Observed Log-likelihood = -9.51265e+06
2016-12-08 13:19:48.220001 [info] Performing iteration 1085
2016-12-08 13:19:49.260726 [info] Observed Log-likelihood = -9.51286e+06
2016-12-08 13:19:50.226760 [info] Performing iteration 1086
2016-12-08 13:19:51.269969 [info] Observed Log-likelihood = -9.51313e+06
2016-12-08 13:19:52.236307 [info] Performing iteration 1087
2016-12-08 13:19:53.283237 [info] Observed Log-likelihood = -9.51248e+06
2016-12-08 13:19:54.248906 [info] Performing iteration 1088
2016-12-08 13:19:55.294473 [info] Observed Log-likelihood = -9.51254e+06
2016-12-08 13:19:56.251971 [info] Performing iteration 1089
2016-12-08 13:19:57.297009 [info] Observed Log-likelihood = -9.51244e+06
2016-12-08 13:19:58.267066 [info] Performing iteration 1090
2016-12-08 13:19:59.310410 [info] Observed Log-likelihood = -9.51271e+06
2016-12-08 13:20:00.267456 [info] Performing iteration 1091
2016-12-08 13:20:01.310509 [info] Observed Log-likelihood = -9.5125e+06
2016-12-08 13:20:02.275975 [info] Performing iteration 1092
2016-12-08 13:20:03.321247 [info] Observed Log-likelihood = -9.51257e+06
2016-12-08 13:20:04.285831 [info] Performing iteration 1093
2016-12-08 13:20:05.330164 [info] Observed Log-likelihood = -9.51266e+06
2016-12-08 13:20:06.296062 [info] Performing iteration 1094
2016-12-08 13:20:07.337597 [info] Observed Log-likelihood = -9.5123e+06
2016-12-08 13:20:08.303982 [info] Performing iteration 1095
2016-12-08 13:20:09.346933 [info] Observed Log-likelihood = -9.51174e+06
2016-12-08 13:20:10.303844 [info] Performing iteration 1096
2016-12-08 13:20:11.347688 [info] Observed Log-likelihood = -9.51279e+06
2016-12-08 13:20:12.309820 [info] Performing iteration 1097
2016-12-08 13:20:13.353611 [info] Observed Log-likelihood = -9.51202e+06
2016-12-08 13:20:14.310629 [info] Performing iteration 1098
2016-12-08 13:20:15.352713 [info] Observed Log-likelihood = -9.51217e+06
2016-12-08 13:20:16.311751 [info] Performing iteration 1099
2016-12-08 13:20:17.357739 [info] Observed Log-likelihood = -9.5123e+06
2016-12-08 13:20:18.309355 [info] Performing iteration 1100
2016-12-08 13:20:19.354598 [info] Observed Log-likelihood = -9.51265e+06
2016-12-08 13:20:20.313012 [info] Performing iteration 1101
2016-12-08 13:20:21.361160 [info] Observed Log-likelihood = -9.51235e+06
2016-12-08 13:20:22.321707 [info] Performing iteration 1102
2016-12-08 13:20:23.365251 [info] Observed Log-likelihood = -9.51285e+06
2016-12-08 13:20:24.326611 [info] Performing iteration 1103
2016-12-08 13:20:25.369805 [info] Observed Log-likelihood = -9.5124e+06
2016-12-08 13:20:26.328467 [info] Performing iteration 1104
2016-12-08 13:20:27.371360 [info] Observed Log-likelihood = -9.51221e+06
2016-12-08 13:20:28.332769 [info] Performing iteration 1105
2016-12-08 13:20:29.375537 [info] Observed Log-likelihood = -9.5127e+06
2016-12-08 13:20:30.338852 [info] Performing iteration 1106
2016-12-08 13:20:31.381812 [info] Observed Log-likelihood = -9.51214e+06
2016-12-08 13:20:32.339802 [info] Performing iteration 1107
2016-12-08 13:20:33.382501 [info] Observed Log-likelihood = -9.51228e+06
2016-12-08 13:20:34.347769 [info] Performing iteration 1108
2016-12-08 13:20:35.391231 [info] Observed Log-likelihood = -9.51209e+06
2016-12-08 13:20:36.354252 [info] Performing iteration 1109
2016-12-08 13:20:37.396052 [info] Observed Log-likelihood = -9.51277e+06
2016-12-08 13:20:38.354215 [info] Performing iteration 1110
2016-12-08 13:20:39.395589 [info] Observed Log-likelihood = -9.51307e+06
2016-12-08 13:20:40.349355 [info] Performing iteration 1111
2016-12-08 13:20:41.389620 [info] Observed Log-likelihood = -9.51245e+06
2016-12-08 13:20:42.368473 [info] Performing iteration 1112
2016-12-08 13:20:43.462849 [info] Observed Log-likelihood = -9.51277e+06
2016-12-08 13:20:44.448082 [info] Performing iteration 1113
2016-12-08 13:20:45.542474 [info] Observed Log-likelihood = -9.5128e+06
2016-12-08 13:20:46.503656 [info] Performing iteration 1114
2016-12-08 13:20:47.546285 [info] Observed Log-likelihood = -9.51226e+06
2016-12-08 13:20:48.506942 [info] Performing iteration 1115
2016-12-08 13:20:49.548030 [info] Observed Log-likelihood = -9.51267e+06
2016-12-08 13:20:50.511224 [info] Performing iteration 1116
2016-12-08 13:20:51.554995 [info] Observed Log-likelihood = -9.51277e+06
2016-12-08 13:20:52.513076 [info] Performing iteration 1117
2016-12-08 13:20:53.558095 [info] Observed Log-likelihood = -9.51295e+06
2016-12-08 13:20:54.518342 [info] Performing iteration 1118
2016-12-08 13:20:55.561100 [info] Observed Log-likelihood = -9.51255e+06
2016-12-08 13:20:56.521165 [info] Performing iteration 1119
2016-12-08 13:20:57.564745 [info] Observed Log-likelihood = -9.5127e+06
2016-12-08 13:20:58.531641 [info] Performing iteration 1120
2016-12-08 13:20:59.573933 [info] Observed Log-likelihood = -9.51248e+06
2016-12-08 13:21:00.537336 [info] Performing iteration 1121
2016-12-08 13:21:01.581061 [info] Observed Log-likelihood = -9.51217e+06
2016-12-08 13:21:02.549018 [info] Performing iteration 1122
2016-12-08 13:21:03.593631 [info] Observed Log-likelihood = -9.51238e+06
2016-12-08 13:21:04.547307 [info] Performing iteration 1123
2016-12-08 13:21:05.599043 [info] Observed Log-likelihood = -9.51277e+06
2016-12-08 13:21:06.563571 [info] Performing iteration 1124
2016-12-08 13:21:07.605510 [info] Observed Log-likelihood = -9.51213e+06
2016-12-08 13:21:08.568206 [info] Performing iteration 1125
2016-12-08 13:21:09.612733 [info] Observed Log-likelihood = -9.51201e+06
2016-12-08 13:21:10.588725 [info] Performing iteration 1126
2016-12-08 13:21:11.685974 [info] Observed Log-likelihood = -9.51218e+06
2016-12-08 13:21:12.667079 [info] Performing iteration 1127
2016-12-08 13:21:13.745068 [info] Observed Log-likelihood = -9.51255e+06
2016-12-08 13:21:14.707885 [info] Performing iteration 1128
2016-12-08 13:21:15.751120 [info] Observed Log-likelihood = -9.51246e+06
2016-12-08 13:21:16.707893 [info] Performing iteration 1129
2016-12-08 13:21:17.751614 [info] Observed Log-likelihood = -9.51233e+06
2016-12-08 13:21:18.705184 [info] Performing iteration 1130
2016-12-08 13:21:19.747952 [info] Observed Log-likelihood = -9.51275e+06
2016-12-08 13:21:20.705345 [info] Performing iteration 1131
2016-12-08 13:21:21.746415 [info] Observed Log-likelihood = -9.51241e+06
2016-12-08 13:21:22.700141 [info] Performing iteration 1132
2016-12-08 13:21:23.743896 [info] Observed Log-likelihood = -9.51194e+06
2016-12-08 13:21:24.698281 [info] Performing iteration 1133
2016-12-08 13:21:25.741062 [info] Observed Log-likelihood = -9.51198e+06
2016-12-08 13:21:26.700830 [info] Performing iteration 1134
2016-12-08 13:21:27.742046 [info] Observed Log-likelihood = -9.51172e+06
2016-12-08 13:21:28.702091 [info] Performing iteration 1135
2016-12-08 13:21:29.743851 [info] Observed Log-likelihood = -9.51217e+06
2016-12-08 13:21:30.696876 [info] Performing iteration 1136
2016-12-08 13:21:31.738805 [info] Observed Log-likelihood = -9.51251e+06
2016-12-08 13:21:32.694908 [info] Performing iteration 1137
2016-12-08 13:21:33.738134 [info] Observed Log-likelihood = -9.51212e+06
2016-12-08 13:21:34.695878 [info] Performing iteration 1138
2016-12-08 13:21:35.748933 [info] Observed Log-likelihood = -9.5124e+06
2016-12-08 13:21:36.707290 [info] Performing iteration 1139
2016-12-08 13:21:37.752403 [info] Observed Log-likelihood = -9.51217e+06
2016-12-08 13:21:38.709788 [info] Performing iteration 1140
2016-12-08 13:21:39.750768 [info] Observed Log-likelihood = -9.51242e+06
2016-12-08 13:21:40.712773 [info] Performing iteration 1141
2016-12-08 13:21:41.755580 [info] Observed Log-likelihood = -9.51254e+06
2016-12-08 13:21:42.705590 [info] Performing iteration 1142
2016-12-08 13:21:43.746953 [info] Observed Log-likelihood = -9.51205e+06
2016-12-08 13:21:44.703332 [info] Performing iteration 1143
2016-12-08 13:21:45.746198 [info] Observed Log-likelihood = -9.51217e+06
2016-12-08 13:21:46.702716 [info] Performing iteration 1144
2016-12-08 13:21:47.743977 [info] Observed Log-likelihood = -9.51239e+06
2016-12-08 13:21:48.705033 [info] Performing iteration 1145
2016-12-08 13:21:49.749086 [info] Observed Log-likelihood = -9.51237e+06
2016-12-08 13:21:50.705509 [info] Performing iteration 1146
2016-12-08 13:21:51.750283 [info] Observed Log-likelihood = -9.51251e+06
2016-12-08 13:21:52.699382 [info] Performing iteration 1147
2016-12-08 13:21:53.742039 [info] Observed Log-likelihood = -9.51249e+06
2016-12-08 13:21:54.698307 [info] Performing iteration 1148
2016-12-08 13:21:55.739665 [info] Observed Log-likelihood = -9.51271e+06
2016-12-08 13:21:56.700594 [info] Performing iteration 1149
2016-12-08 13:21:57.743198 [info] Observed Log-likelihood = -9.51249e+06
2016-12-08 13:21:58.698103 [info] Performing iteration 1150
2016-12-08 13:21:59.740807 [info] Observed Log-likelihood = -9.51241e+06
2016-12-08 13:22:00.692420 [info] Performing iteration 1151
2016-12-08 13:22:01.739989 [info] Observed Log-likelihood = -9.51234e+06
2016-12-08 13:22:02.696667 [info] Performing iteration 1152
2016-12-08 13:22:03.738403 [info] Observed Log-likelihood = -9.51262e+06
2016-12-08 13:22:04.696761 [info] Performing iteration 1153
2016-12-08 13:22:05.738795 [info] Observed Log-likelihood = -9.51229e+06
2016-12-08 13:22:06.689118 [info] Performing iteration 1154
2016-12-08 13:22:07.731687 [info] Observed Log-likelihood = -9.51253e+06
2016-12-08 13:22:08.687458 [info] Performing iteration 1155
2016-12-08 13:22:09.729977 [info] Observed Log-likelihood = -9.51236e+06
2016-12-08 13:22:10.686009 [info] Performing iteration 1156
2016-12-08 13:22:11.728152 [info] Observed Log-likelihood = -9.51224e+06
2016-12-08 13:22:12.681857 [info] Performing iteration 1157
2016-12-08 13:22:13.724397 [info] Observed Log-likelihood = -9.51215e+06
2016-12-08 13:22:14.686941 [info] Performing iteration 1158
2016-12-08 13:22:15.731087 [info] Observed Log-likelihood = -9.51253e+06
2016-12-08 13:22:16.690576 [info] Performing iteration 1159
2016-12-08 13:22:17.731005 [info] Observed Log-likelihood = -9.5119e+06
2016-12-08 13:22:18.696256 [info] Performing iteration 1160
2016-12-08 13:22:19.738196 [info] Observed Log-likelihood = -9.51211e+06
2016-12-08 13:22:20.696587 [info] Performing iteration 1161
2016-12-08 13:22:21.739544 [info] Observed Log-likelihood = -9.51193e+06
2016-12-08 13:22:22.699984 [info] Performing iteration 1162
2016-12-08 13:22:23.743410 [info] Observed Log-likelihood = -9.51228e+06
2016-12-08 13:22:24.699236 [info] Performing iteration 1163
2016-12-08 13:22:25.741943 [info] Observed Log-likelihood = -9.51193e+06
2016-12-08 13:22:26.699863 [info] Performing iteration 1164
2016-12-08 13:22:27.742779 [info] Observed Log-likelihood = -9.51235e+06
2016-12-08 13:22:28.705331 [info] Performing iteration 1165
2016-12-08 13:22:29.748646 [info] Observed Log-likelihood = -9.51205e+06
2016-12-08 13:22:30.705722 [info] Performing iteration 1166
2016-12-08 13:22:31.750379 [info] Observed Log-likelihood = -9.51252e+06
2016-12-08 13:22:32.701406 [info] Performing iteration 1167
2016-12-08 13:22:33.746009 [info] Observed Log-likelihood = -9.51205e+06
2016-12-08 13:22:34.705478 [info] Performing iteration 1168
2016-12-08 13:22:35.749117 [info] Observed Log-likelihood = -9.51258e+06
2016-12-08 13:22:36.704712 [info] Performing iteration 1169
2016-12-08 13:22:37.745988 [info] Observed Log-likelihood = -9.51236e+06
2016-12-08 13:22:38.710902 [info] Performing iteration 1170
2016-12-08 13:22:39.752252 [info] Observed Log-likelihood = -9.51233e+06
2016-12-08 13:22:40.711720 [info] Performing iteration 1171
2016-12-08 13:22:41.753428 [info] Observed Log-likelihood = -9.51207e+06
2016-12-08 13:22:42.699811 [info] Performing iteration 1172
2016-12-08 13:22:43.740520 [info] Observed Log-likelihood = -9.51201e+06
2016-12-08 13:22:44.699001 [info] Performing iteration 1173
2016-12-08 13:22:45.761643 [info] Observed Log-likelihood = -9.51264e+06
2016-12-08 13:22:46.717776 [info] Performing iteration 1174
2016-12-08 13:22:47.759959 [info] Observed Log-likelihood = -9.51238e+06
2016-12-08 13:22:48.722329 [info] Performing iteration 1175
2016-12-08 13:22:49.765629 [info] Observed Log-likelihood = -9.51219e+06
2016-12-08 13:22:50.724595 [info] Performing iteration 1176
2016-12-08 13:22:51.767534 [info] Observed Log-likelihood = -9.51233e+06
2016-12-08 13:22:52.712953 [info] Performing iteration 1177
2016-12-08 13:22:53.757925 [info] Observed Log-likelihood = -9.51257e+06
2016-12-08 13:22:54.712190 [info] Performing iteration 1178
2016-12-08 13:22:55.757916 [info] Observed Log-likelihood = -9.51302e+06
2016-12-08 13:22:56.708636 [info] Performing iteration 1179
2016-12-08 13:22:57.751217 [info] Observed Log-likelihood = -9.51284e+06
2016-12-08 13:22:58.709648 [info] Performing iteration 1180
2016-12-08 13:22:59.756024 [info] Observed Log-likelihood = -9.51279e+06
2016-12-08 13:23:00.710698 [info] Performing iteration 1181
2016-12-08 13:23:01.762220 [info] Observed Log-likelihood = -9.51272e+06
2016-12-08 13:23:02.708967 [info] Performing iteration 1182
2016-12-08 13:23:03.754592 [info] Observed Log-likelihood = -9.51288e+06
2016-12-08 13:23:04.709472 [info] Performing iteration 1183
2016-12-08 13:23:05.751733 [info] Observed Log-likelihood = -9.51278e+06
2016-12-08 13:23:06.705042 [info] Performing iteration 1184
2016-12-08 13:23:07.748007 [info] Observed Log-likelihood = -9.51241e+06
2016-12-08 13:23:08.708576 [info] Performing iteration 1185
2016-12-08 13:23:09.750715 [info] Observed Log-likelihood = -9.51244e+06
2016-12-08 13:23:10.706965 [info] Performing iteration 1186
2016-12-08 13:23:11.751983 [info] Observed Log-likelihood = -9.51278e+06
2016-12-08 13:23:12.704530 [info] Performing iteration 1187
2016-12-08 13:23:13.751016 [info] Observed Log-likelihood = -9.51238e+06
2016-12-08 13:23:14.706709 [info] Performing iteration 1188
2016-12-08 13:23:15.746956 [info] Observed Log-likelihood = -9.51278e+06
2016-12-08 13:23:16.700039 [info] Performing iteration 1189
2016-12-08 13:23:17.741895 [info] Observed Log-likelihood = -9.51243e+06
2016-12-08 13:23:18.702348 [info] Performing iteration 1190
2016-12-08 13:23:19.742927 [info] Observed Log-likelihood = -9.51277e+06
2016-12-08 13:23:20.695034 [info] Performing iteration 1191
2016-12-08 13:23:21.736360 [info] Observed Log-likelihood = -9.51314e+06
2016-12-08 13:23:22.692098 [info] Performing iteration 1192
2016-12-08 13:23:23.734829 [info] Observed Log-likelihood = -9.51195e+06
2016-12-08 13:23:24.681367 [info] Performing iteration 1193
2016-12-08 13:23:25.726113 [info] Observed Log-likelihood = -9.5121e+06
2016-12-08 13:23:26.685705 [info] Performing iteration 1194
2016-12-08 13:23:27.727627 [info] Observed Log-likelihood = -9.51231e+06
2016-12-08 13:23:28.686268 [info] Performing iteration 1195
2016-12-08 13:23:29.728168 [info] Observed Log-likelihood = -9.51148e+06
2016-12-08 13:23:30.684974 [info] Performing iteration 1196
2016-12-08 13:23:31.726122 [info] Observed Log-likelihood = -9.51155e+06
2016-12-08 13:23:32.680622 [info] Performing iteration 1197
2016-12-08 13:23:33.722461 [info] Observed Log-likelihood = -9.51199e+06
2016-12-08 13:23:34.676492 [info] Performing iteration 1198
2016-12-08 13:23:35.717532 [info] Observed Log-likelihood = -9.51197e+06
2016-12-08 13:23:36.670554 [info] Performing iteration 1199
2016-12-08 13:23:37.711039 [info] Observed Log-likelihood = -9.51157e+06
2016-12-08 13:23:38.667674 [info] Performing iteration 1200
2016-12-08 13:23:39.708324 [info] Observed Log-likelihood = -9.51197e+06
2016-12-08 13:23:41.441855 [info] Performing iteration 1201
2016-12-08 13:23:42.495855 [info] Observed Log-likelihood = -9.51151e+06
2016-12-08 13:23:43.445688 [info] Performing iteration 1202
2016-12-08 13:23:44.486804 [info] Observed Log-likelihood = -9.51174e+06
2016-12-08 13:23:45.436910 [info] Performing iteration 1203
2016-12-08 13:23:46.475261 [info] Observed Log-likelihood = -9.51174e+06
2016-12-08 13:23:47.432485 [info] Performing iteration 1204
2016-12-08 13:23:48.475046 [info] Observed Log-likelihood = -9.51198e+06
2016-12-08 13:23:49.437504 [info] Performing iteration 1205
2016-12-08 13:23:50.478787 [info] Observed Log-likelihood = -9.51203e+06
2016-12-08 13:23:51.440151 [info] Performing iteration 1206
2016-12-08 13:23:52.480108 [info] Observed Log-likelihood = -9.51215e+06
2016-12-08 13:23:53.434201 [info] Performing iteration 1207
2016-12-08 13:23:54.477132 [info] Observed Log-likelihood = -9.51142e+06
2016-12-08 13:23:55.439352 [info] Performing iteration 1208
2016-12-08 13:23:56.481075 [info] Observed Log-likelihood = -9.51132e+06
2016-12-08 13:23:57.441713 [info] Performing iteration 1209
2016-12-08 13:23:58.483951 [info] Observed Log-likelihood = -9.51144e+06
2016-12-08 13:23:59.441131 [info] Performing iteration 1210
2016-12-08 13:24:00.481242 [info] Observed Log-likelihood = -9.51169e+06
2016-12-08 13:24:01.437158 [info] Performing iteration 1211
2016-12-08 13:24:02.479081 [info] Observed Log-likelihood = -9.51123e+06
2016-12-08 13:24:03.438550 [info] Performing iteration 1212
2016-12-08 13:24:04.482336 [info] Observed Log-likelihood = -9.5115e+06
2016-12-08 13:24:05.436220 [info] Performing iteration 1213
2016-12-08 13:24:06.477164 [info] Observed Log-likelihood = -9.51127e+06
2016-12-08 13:24:07.413777 [info] Performing iteration 1214
2016-12-08 13:24:08.456056 [info] Observed Log-likelihood = -9.51203e+06
2016-12-08 13:24:09.416545 [info] Performing iteration 1215
2016-12-08 13:24:10.458383 [info] Observed Log-likelihood = -9.51237e+06
2016-12-08 13:24:11.416280 [info] Performing iteration 1216
2016-12-08 13:24:12.461238 [info] Observed Log-likelihood = -9.51236e+06
2016-12-08 13:24:13.422997 [info] Performing iteration 1217
2016-12-08 13:24:14.505219 [info] Observed Log-likelihood = -9.51221e+06
2016-12-08 13:24:15.492036 [info] Performing iteration 1218
2016-12-08 13:24:16.542034 [info] Observed Log-likelihood = -9.51224e+06
2016-12-08 13:24:17.494722 [info] Performing iteration 1219
2016-12-08 13:24:18.538301 [info] Observed Log-likelihood = -9.51242e+06
2016-12-08 13:24:19.499873 [info] Performing iteration 1220
2016-12-08 13:24:20.540667 [info] Observed Log-likelihood = -9.51196e+06
2016-12-08 13:24:21.494848 [info] Performing iteration 1221
2016-12-08 13:24:22.536549 [info] Observed Log-likelihood = -9.51218e+06
2016-12-08 13:24:23.498121 [info] Performing iteration 1222
2016-12-08 13:24:24.539087 [info] Observed Log-likelihood = -9.51246e+06
2016-12-08 13:24:25.498056 [info] Performing iteration 1223
2016-12-08 13:24:26.539050 [info] Observed Log-likelihood = -9.51243e+06
2016-12-08 13:24:27.495732 [info] Performing iteration 1224
2016-12-08 13:24:28.536221 [info] Observed Log-likelihood = -9.5125e+06
2016-12-08 13:24:29.491786 [info] Performing iteration 1225
2016-12-08 13:24:30.530481 [info] Observed Log-likelihood = -9.51244e+06
2016-12-08 13:24:31.490494 [info] Performing iteration 1226
2016-12-08 13:24:32.532439 [info] Observed Log-likelihood = -9.51197e+06
2016-12-08 13:24:33.482838 [info] Performing iteration 1227
2016-12-08 13:24:34.526894 [info] Observed Log-likelihood = -9.51203e+06
2016-12-08 13:24:35.465646 [info] Performing iteration 1228
2016-12-08 13:24:36.508541 [info] Observed Log-likelihood = -9.51215e+06
2016-12-08 13:24:37.445597 [info] Performing iteration 1229
2016-12-08 13:24:38.486064 [info] Observed Log-likelihood = -9.5126e+06
2016-12-08 13:24:39.414515 [info] Performing iteration 1230
2016-12-08 13:24:40.457212 [info] Observed Log-likelihood = -9.51246e+06
2016-12-08 13:24:41.390885 [info] Performing iteration 1231
2016-12-08 13:24:42.432034 [info] Observed Log-likelihood = -9.51204e+06
2016-12-08 13:24:43.366531 [info] Performing iteration 1232
2016-12-08 13:24:44.408572 [info] Observed Log-likelihood = -9.51262e+06
2016-12-08 13:24:45.334050 [info] Performing iteration 1233
2016-12-08 13:24:46.375689 [info] Observed Log-likelihood = -9.51214e+06
2016-12-08 13:24:47.303962 [info] Performing iteration 1234
2016-12-08 13:24:48.347483 [info] Observed Log-likelihood = -9.51221e+06
2016-12-08 13:24:49.289330 [info] Performing iteration 1235
2016-12-08 13:24:50.334109 [info] Observed Log-likelihood = -9.51193e+06
2016-12-08 13:24:51.271755 [info] Performing iteration 1236
2016-12-08 13:24:52.320006 [info] Observed Log-likelihood = -9.51205e+06
2016-12-08 13:24:53.253074 [info] Performing iteration 1237
2016-12-08 13:24:54.300871 [info] Observed Log-likelihood = -9.51239e+06
2016-12-08 13:24:55.228142 [info] Performing iteration 1238
2016-12-08 13:24:56.272166 [info] Observed Log-likelihood = -9.51214e+06
2016-12-08 13:24:57.207804 [info] Performing iteration 1239
2016-12-08 13:24:58.252697 [info] Observed Log-likelihood = -9.51223e+06
2016-12-08 13:24:59.194783 [info] Performing iteration 1240
2016-12-08 13:25:00.235924 [info] Observed Log-likelihood = -9.51208e+06
2016-12-08 13:25:01.164743 [info] Performing iteration 1241
2016-12-08 13:25:02.208265 [info] Observed Log-likelihood = -9.5121e+06
2016-12-08 13:25:03.137115 [info] Performing iteration 1242
2016-12-08 13:25:04.178907 [info] Observed Log-likelihood = -9.51219e+06
2016-12-08 13:25:05.104340 [info] Performing iteration 1243
2016-12-08 13:25:06.148335 [info] Observed Log-likelihood = -9.51208e+06
2016-12-08 13:25:07.090334 [info] Performing iteration 1244
2016-12-08 13:25:08.132779 [info] Observed Log-likelihood = -9.51219e+06
2016-12-08 13:25:09.059017 [info] Performing iteration 1245
2016-12-08 13:25:10.102852 [info] Observed Log-likelihood = -9.51203e+06
2016-12-08 13:25:11.044344 [info] Performing iteration 1246
2016-12-08 13:25:12.088074 [info] Observed Log-likelihood = -9.51175e+06
2016-12-08 13:25:13.015408 [info] Performing iteration 1247
2016-12-08 13:25:14.058368 [info] Observed Log-likelihood = -9.51185e+06
2016-12-08 13:25:14.997992 [info] Performing iteration 1248
2016-12-08 13:25:16.038386 [info] Observed Log-likelihood = -9.51213e+06
2016-12-08 13:25:16.979207 [info] Performing iteration 1249
2016-12-08 13:25:18.021350 [info] Observed Log-likelihood = -9.51205e+06
2016-12-08 13:25:18.956634 [info] Performing iteration 1250
2016-12-08 13:25:19.998964 [info] Observed Log-likelihood = -9.51148e+06
2016-12-08 13:25:20.923496 [info] Performing iteration 1251
2016-12-08 13:25:21.975656 [info] Observed Log-likelihood = -9.51124e+06
2016-12-08 13:25:22.912356 [info] Performing iteration 1252
2016-12-08 13:25:23.954077 [info] Observed Log-likelihood = -9.5113e+06
2016-12-08 13:25:24.892765 [info] Performing iteration 1253
2016-12-08 13:25:25.935049 [info] Observed Log-likelihood = -9.51174e+06
2016-12-08 13:25:26.870593 [info] Performing iteration 1254
2016-12-08 13:25:27.912127 [info] Observed Log-likelihood = -9.51141e+06
2016-12-08 13:25:28.848210 [info] Performing iteration 1255
2016-12-08 13:25:29.891371 [info] Observed Log-likelihood = -9.51224e+06
2016-12-08 13:25:30.828559 [info] Performing iteration 1256
2016-12-08 13:25:31.872924 [info] Observed Log-likelihood = -9.51253e+06
2016-12-08 13:25:32.798830 [info] Performing iteration 1257
2016-12-08 13:25:33.841801 [info] Observed Log-likelihood = -9.51198e+06
2016-12-08 13:25:34.776351 [info] Performing iteration 1258
2016-12-08 13:25:35.817638 [info] Observed Log-likelihood = -9.51198e+06
2016-12-08 13:25:36.756363 [info] Performing iteration 1259
2016-12-08 13:25:37.797973 [info] Observed Log-likelihood = -9.5124e+06
2016-12-08 13:25:38.722228 [info] Performing iteration 1260
2016-12-08 13:25:39.763760 [info] Observed Log-likelihood = -9.51227e+06
2016-12-08 13:25:40.698895 [info] Performing iteration 1261
2016-12-08 13:25:41.739641 [info] Observed Log-likelihood = -9.51214e+06
2016-12-08 13:25:42.662103 [info] Performing iteration 1262
2016-12-08 13:25:43.702889 [info] Observed Log-likelihood = -9.51218e+06
2016-12-08 13:25:44.637003 [info] Performing iteration 1263
2016-12-08 13:25:45.682871 [info] Observed Log-likelihood = -9.51205e+06
2016-12-08 13:25:46.617310 [info] Performing iteration 1264
2016-12-08 13:25:47.661497 [info] Observed Log-likelihood = -9.51158e+06
2016-12-08 13:25:48.596749 [info] Performing iteration 1265
2016-12-08 13:25:49.642016 [info] Observed Log-likelihood = -9.51149e+06
2016-12-08 13:25:50.577808 [info] Performing iteration 1266
2016-12-08 13:25:51.619081 [info] Observed Log-likelihood = -9.51222e+06
2016-12-08 13:25:52.557145 [info] Performing iteration 1267
2016-12-08 13:25:53.598886 [info] Observed Log-likelihood = -9.51181e+06
2016-12-08 13:25:54.533904 [info] Performing iteration 1268
2016-12-08 13:25:55.575340 [info] Observed Log-likelihood = -9.51174e+06
2016-12-08 13:25:56.499760 [info] Performing iteration 1269
2016-12-08 13:25:57.541149 [info] Observed Log-likelihood = -9.51209e+06
2016-12-08 13:25:58.475450 [info] Performing iteration 1270
2016-12-08 13:25:59.517039 [info] Observed Log-likelihood = -9.51174e+06
2016-12-08 13:26:00.452879 [info] Performing iteration 1271
2016-12-08 13:26:01.497635 [info] Observed Log-likelihood = -9.51171e+06
2016-12-08 13:26:02.421201 [info] Performing iteration 1272
2016-12-08 13:26:03.464080 [info] Observed Log-likelihood = -9.51188e+06
2016-12-08 13:26:04.404661 [info] Performing iteration 1273
2016-12-08 13:26:05.445867 [info] Observed Log-likelihood = -9.51196e+06
2016-12-08 13:26:06.377467 [info] Performing iteration 1274
2016-12-08 13:26:07.419960 [info] Observed Log-likelihood = -9.51142e+06
2016-12-08 13:26:08.368469 [info] Performing iteration 1275
2016-12-08 13:26:09.411817 [info] Observed Log-likelihood = -9.51171e+06
2016-12-08 13:26:10.335146 [info] Performing iteration 1276
2016-12-08 13:26:11.376892 [info] Observed Log-likelihood = -9.51156e+06
2016-12-08 13:26:12.311983 [info] Performing iteration 1277
2016-12-08 13:26:13.354056 [info] Observed Log-likelihood = -9.51156e+06
2016-12-08 13:26:14.288158 [info] Performing iteration 1278
2016-12-08 13:26:15.331038 [info] Observed Log-likelihood = -9.51141e+06
2016-12-08 13:26:16.267016 [info] Performing iteration 1279
2016-12-08 13:26:17.307200 [info] Observed Log-likelihood = -9.51136e+06
2016-12-08 13:26:18.243647 [info] Performing iteration 1280
2016-12-08 13:26:19.285113 [info] Observed Log-likelihood = -9.51118e+06
2016-12-08 13:26:20.219663 [info] Performing iteration 1281
2016-12-08 13:26:21.259079 [info] Observed Log-likelihood = -9.51092e+06
2016-12-08 13:26:22.188986 [info] Performing iteration 1282
2016-12-08 13:26:23.232515 [info] Observed Log-likelihood = -9.51121e+06
2016-12-08 13:26:24.164627 [info] Performing iteration 1283
2016-12-08 13:26:25.207783 [info] Observed Log-likelihood = -9.51155e+06
2016-12-08 13:26:26.131985 [info] Performing iteration 1284
2016-12-08 13:26:27.173171 [info] Observed Log-likelihood = -9.51155e+06
2016-12-08 13:26:28.111462 [info] Performing iteration 1285
2016-12-08 13:26:29.152792 [info] Observed Log-likelihood = -9.51151e+06
2016-12-08 13:26:30.085722 [info] Performing iteration 1286
2016-12-08 13:26:31.128471 [info] Observed Log-likelihood = -9.51146e+06
2016-12-08 13:26:32.071843 [info] Performing iteration 1287
2016-12-08 13:26:33.112352 [info] Observed Log-likelihood = -9.51115e+06
2016-12-08 13:26:34.039895 [info] Performing iteration 1288
2016-12-08 13:26:35.082012 [info] Observed Log-likelihood = -9.51151e+06
2016-12-08 13:26:36.018451 [info] Performing iteration 1289
2016-12-08 13:26:37.062463 [info] Observed Log-likelihood = -9.51138e+06
2016-12-08 13:26:37.991589 [info] Performing iteration 1290
2016-12-08 13:26:39.035652 [info] Observed Log-likelihood = -9.51148e+06
2016-12-08 13:26:39.969147 [info] Performing iteration 1291
2016-12-08 13:26:41.012089 [info] Observed Log-likelihood = -9.51185e+06
2016-12-08 13:26:41.951090 [info] Performing iteration 1292
2016-12-08 13:26:42.991190 [info] Observed Log-likelihood = -9.51153e+06
2016-12-08 13:26:43.926340 [info] Performing iteration 1293
2016-12-08 13:26:44.967452 [info] Observed Log-likelihood = -9.51121e+06
2016-12-08 13:26:45.901185 [info] Performing iteration 1294
2016-12-08 13:26:46.944706 [info] Observed Log-likelihood = -9.51122e+06
2016-12-08 13:26:47.879175 [info] Performing iteration 1295
2016-12-08 13:26:48.918515 [info] Observed Log-likelihood = -9.5116e+06
2016-12-08 13:26:49.851490 [info] Performing iteration 1296
2016-12-08 13:26:50.892977 [info] Observed Log-likelihood = -9.5111e+06
2016-12-08 13:26:51.827524 [info] Performing iteration 1297
2016-12-08 13:26:52.868952 [info] Observed Log-likelihood = -9.51132e+06
2016-12-08 13:26:53.794699 [info] Performing iteration 1298
2016-12-08 13:26:54.844050 [info] Observed Log-likelihood = -9.51137e+06
2016-12-08 13:26:55.778191 [info] Performing iteration 1299
2016-12-08 13:26:56.822645 [info] Observed Log-likelihood = -9.51128e+06
2016-12-08 13:26:57.756639 [info] Performing iteration 1300
2016-12-08 13:26:58.798867 [info] Observed Log-likelihood = -9.51103e+06
2016-12-08 13:26:59.735908 [info] Performing iteration 1301
2016-12-08 13:27:00.777390 [info] Observed Log-likelihood = -9.5112e+06
2016-12-08 13:27:01.705897 [info] Performing iteration 1302
2016-12-08 13:27:02.746778 [info] Observed Log-likelihood = -9.51129e+06
2016-12-08 13:27:03.694268 [info] Performing iteration 1303
2016-12-08 13:27:04.734813 [info] Observed Log-likelihood = -9.51171e+06
2016-12-08 13:27:05.674756 [info] Performing iteration 1304
2016-12-08 13:27:06.716898 [info] Observed Log-likelihood = -9.51169e+06
2016-12-08 13:27:07.645197 [info] Performing iteration 1305
2016-12-08 13:27:08.686950 [info] Observed Log-likelihood = -9.51179e+06
2016-12-08 13:27:09.621694 [info] Performing iteration 1306
2016-12-08 13:27:10.666904 [info] Observed Log-likelihood = -9.51153e+06
2016-12-08 13:27:11.602540 [info] Performing iteration 1307
2016-12-08 13:27:12.646057 [info] Observed Log-likelihood = -9.51171e+06
2016-12-08 13:27:13.585436 [info] Performing iteration 1308
2016-12-08 13:27:14.629141 [info] Observed Log-likelihood = -9.51197e+06
2016-12-08 13:27:15.569329 [info] Performing iteration 1309
2016-12-08 13:27:16.610110 [info] Observed Log-likelihood = -9.51184e+06
2016-12-08 13:27:17.539356 [info] Performing iteration 1310
2016-12-08 13:27:18.585030 [info] Observed Log-likelihood = -9.51219e+06
2016-12-08 13:27:19.525891 [info] Performing iteration 1311
2016-12-08 13:27:20.568013 [info] Observed Log-likelihood = -9.51247e+06
2016-12-08 13:27:21.506958 [info] Performing iteration 1312
2016-12-08 13:27:22.551586 [info] Observed Log-likelihood = -9.5119e+06
2016-12-08 13:27:23.493318 [info] Performing iteration 1313
2016-12-08 13:27:24.538985 [info] Observed Log-likelihood = -9.51188e+06
2016-12-08 13:27:25.478142 [info] Performing iteration 1314
2016-12-08 13:27:26.521961 [info] Observed Log-likelihood = -9.51211e+06
2016-12-08 13:27:27.457782 [info] Performing iteration 1315
2016-12-08 13:27:28.500625 [info] Observed Log-likelihood = -9.5119e+06
2016-12-08 13:27:29.435004 [info] Performing iteration 1316
2016-12-08 13:27:30.480309 [info] Observed Log-likelihood = -9.51176e+06
2016-12-08 13:27:31.411015 [info] Performing iteration 1317
2016-12-08 13:27:32.456024 [info] Observed Log-likelihood = -9.51187e+06
2016-12-08 13:27:33.389401 [info] Performing iteration 1318
2016-12-08 13:27:34.431563 [info] Observed Log-likelihood = -9.51164e+06
2016-12-08 13:27:35.355676 [info] Performing iteration 1319
2016-12-08 13:27:36.398956 [info] Observed Log-likelihood = -9.51141e+06
2016-12-08 13:27:37.334631 [info] Performing iteration 1320
2016-12-08 13:27:38.380656 [info] Observed Log-likelihood = -9.51136e+06
2016-12-08 13:27:39.319563 [info] Performing iteration 1321
2016-12-08 13:27:40.363262 [info] Observed Log-likelihood = -9.51232e+06
2016-12-08 13:27:41.311282 [info] Performing iteration 1322
2016-12-08 13:27:42.356731 [info] Observed Log-likelihood = -9.51162e+06
2016-12-08 13:27:43.296749 [info] Performing iteration 1323
2016-12-08 13:27:44.338374 [info] Observed Log-likelihood = -9.51148e+06
2016-12-08 13:27:45.274272 [info] Performing iteration 1324
2016-12-08 13:27:46.318283 [info] Observed Log-likelihood = -9.51208e+06
2016-12-08 13:27:47.260309 [info] Performing iteration 1325
2016-12-08 13:27:48.303171 [info] Observed Log-likelihood = -9.51183e+06
2016-12-08 13:27:49.231432 [info] Performing iteration 1326
2016-12-08 13:27:50.273642 [info] Observed Log-likelihood = -9.51169e+06
2016-12-08 13:27:51.211157 [info] Performing iteration 1327
2016-12-08 13:27:52.252937 [info] Observed Log-likelihood = -9.51154e+06
2016-12-08 13:27:53.186624 [info] Performing iteration 1328
2016-12-08 13:27:54.226690 [info] Observed Log-likelihood = -9.51161e+06
2016-12-08 13:27:55.168852 [info] Performing iteration 1329
2016-12-08 13:27:56.220969 [info] Observed Log-likelihood = -9.51177e+06
2016-12-08 13:27:57.157335 [info] Performing iteration 1330
2016-12-08 13:27:58.200004 [info] Observed Log-likelihood = -9.51234e+06
2016-12-08 13:27:59.129305 [info] Performing iteration 1331
2016-12-08 13:28:00.173068 [info] Observed Log-likelihood = -9.51247e+06
2016-12-08 13:28:01.104940 [info] Performing iteration 1332
2016-12-08 13:28:02.151419 [info] Observed Log-likelihood = -9.51242e+06
2016-12-08 13:28:03.082134 [info] Performing iteration 1333
2016-12-08 13:28:04.129289 [info] Observed Log-likelihood = -9.51246e+06
2016-12-08 13:28:05.066856 [info] Performing iteration 1334
2016-12-08 13:28:06.111835 [info] Observed Log-likelihood = -9.51196e+06
2016-12-08 13:28:07.044035 [info] Performing iteration 1335
2016-12-08 13:28:08.086147 [info] Observed Log-likelihood = -9.51188e+06
2016-12-08 13:28:09.012713 [info] Performing iteration 1336
2016-12-08 13:28:10.055758 [info] Observed Log-likelihood = -9.51181e+06
2016-12-08 13:28:10.991586 [info] Performing iteration 1337
2016-12-08 13:28:12.037757 [info] Observed Log-likelihood = -9.51189e+06
2016-12-08 13:28:12.965485 [info] Performing iteration 1338
2016-12-08 13:28:14.008411 [info] Observed Log-likelihood = -9.51155e+06
2016-12-08 13:28:14.936884 [info] Performing iteration 1339
2016-12-08 13:28:15.979586 [info] Observed Log-likelihood = -9.51156e+06
2016-12-08 13:28:16.908511 [info] Performing iteration 1340
2016-12-08 13:28:17.950135 [info] Observed Log-likelihood = -9.51173e+06
2016-12-08 13:28:18.876603 [info] Performing iteration 1341
2016-12-08 13:28:19.919242 [info] Observed Log-likelihood = -9.51186e+06
2016-12-08 13:28:20.849394 [info] Performing iteration 1342
2016-12-08 13:28:21.891017 [info] Observed Log-likelihood = -9.51173e+06
2016-12-08 13:28:22.820242 [info] Performing iteration 1343
2016-12-08 13:28:23.864135 [info] Observed Log-likelihood = -9.51178e+06
2016-12-08 13:28:24.799370 [info] Performing iteration 1344
2016-12-08 13:28:25.842595 [info] Observed Log-likelihood = -9.51222e+06
2016-12-08 13:28:26.780143 [info] Performing iteration 1345
2016-12-08 13:28:27.824995 [info] Observed Log-likelihood = -9.512e+06
2016-12-08 13:28:28.755459 [info] Performing iteration 1346
2016-12-08 13:28:29.801513 [info] Observed Log-likelihood = -9.51187e+06
2016-12-08 13:28:30.732364 [info] Performing iteration 1347
2016-12-08 13:28:31.775893 [info] Observed Log-likelihood = -9.51204e+06
2016-12-08 13:28:32.715056 [info] Performing iteration 1348
2016-12-08 13:28:33.756802 [info] Observed Log-likelihood = -9.51162e+06
2016-12-08 13:28:34.700899 [info] Performing iteration 1349
2016-12-08 13:28:35.742956 [info] Observed Log-likelihood = -9.51184e+06
2016-12-08 13:28:36.669713 [info] Performing iteration 1350
2016-12-08 13:28:37.713515 [info] Observed Log-likelihood = -9.51136e+06
2016-12-08 13:28:38.638882 [info] Performing iteration 1351
2016-12-08 13:28:39.681260 [info] Observed Log-likelihood = -9.51157e+06
2016-12-08 13:28:40.616541 [info] Performing iteration 1352
2016-12-08 13:28:41.661206 [info] Observed Log-likelihood = -9.51164e+06
2016-12-08 13:28:42.592662 [info] Performing iteration 1353
2016-12-08 13:28:43.635568 [info] Observed Log-likelihood = -9.51192e+06
2016-12-08 13:28:44.570557 [info] Performing iteration 1354
2016-12-08 13:28:45.613601 [info] Observed Log-likelihood = -9.51236e+06
2016-12-08 13:28:46.543491 [info] Performing iteration 1355
2016-12-08 13:28:47.587121 [info] Observed Log-likelihood = -9.5122e+06
2016-12-08 13:28:48.515064 [info] Performing iteration 1356
2016-12-08 13:28:49.555630 [info] Observed Log-likelihood = -9.51232e+06
2016-12-08 13:28:50.484991 [info] Performing iteration 1357
2016-12-08 13:28:51.531268 [info] Observed Log-likelihood = -9.51176e+06
2016-12-08 13:28:52.455165 [info] Performing iteration 1358
2016-12-08 13:28:53.498883 [info] Observed Log-likelihood = -9.51191e+06
2016-12-08 13:28:54.424880 [info] Performing iteration 1359
2016-12-08 13:28:55.466925 [info] Observed Log-likelihood = -9.51185e+06
2016-12-08 13:28:56.408876 [info] Performing iteration 1360
2016-12-08 13:28:57.452259 [info] Observed Log-likelihood = -9.51222e+06
2016-12-08 13:28:58.387344 [info] Performing iteration 1361
2016-12-08 13:28:59.430774 [info] Observed Log-likelihood = -9.51241e+06
2016-12-08 13:29:00.389514 [info] Performing iteration 1362
2016-12-08 13:29:01.434416 [info] Observed Log-likelihood = -9.51228e+06
2016-12-08 13:29:02.373529 [info] Performing iteration 1363
2016-12-08 13:29:03.416892 [info] Observed Log-likelihood = -9.51208e+06
2016-12-08 13:29:04.356146 [info] Performing iteration 1364
2016-12-08 13:29:05.399866 [info] Observed Log-likelihood = -9.51263e+06
2016-12-08 13:29:06.335296 [info] Performing iteration 1365
2016-12-08 13:29:07.377559 [info] Observed Log-likelihood = -9.51255e+06
2016-12-08 13:29:08.307376 [info] Performing iteration 1366
2016-12-08 13:29:09.348241 [info] Observed Log-likelihood = -9.51228e+06
2016-12-08 13:29:10.276713 [info] Performing iteration 1367
2016-12-08 13:29:11.320860 [info] Observed Log-likelihood = -9.51187e+06
2016-12-08 13:29:12.261509 [info] Performing iteration 1368
2016-12-08 13:29:13.306530 [info] Observed Log-likelihood = -9.51241e+06
2016-12-08 13:29:14.254967 [info] Performing iteration 1369
2016-12-08 13:29:15.297980 [info] Observed Log-likelihood = -9.51206e+06
2016-12-08 13:29:16.239700 [info] Performing iteration 1370
2016-12-08 13:29:17.282838 [info] Observed Log-likelihood = -9.51188e+06
2016-12-08 13:29:18.219527 [info] Performing iteration 1371
2016-12-08 13:29:19.260350 [info] Observed Log-likelihood = -9.51171e+06
2016-12-08 13:29:20.199498 [info] Performing iteration 1372
2016-12-08 13:29:21.242260 [info] Observed Log-likelihood = -9.51107e+06
2016-12-08 13:29:22.179512 [info] Performing iteration 1373
2016-12-08 13:29:23.220450 [info] Observed Log-likelihood = -9.51099e+06
2016-12-08 13:29:24.160298 [info] Performing iteration 1374
2016-12-08 13:29:25.202769 [info] Observed Log-likelihood = -9.51125e+06
2016-12-08 13:29:26.139494 [info] Performing iteration 1375
2016-12-08 13:29:27.181507 [info] Observed Log-likelihood = -9.51129e+06
2016-12-08 13:29:28.124872 [info] Performing iteration 1376
2016-12-08 13:29:29.168886 [info] Observed Log-likelihood = -9.51147e+06
2016-12-08 13:29:30.109451 [info] Performing iteration 1377
2016-12-08 13:29:31.152050 [info] Observed Log-likelihood = -9.51127e+06
2016-12-08 13:29:32.090511 [info] Performing iteration 1378
2016-12-08 13:29:33.132470 [info] Observed Log-likelihood = -9.51116e+06
2016-12-08 13:29:34.074464 [info] Performing iteration 1379
2016-12-08 13:29:35.117488 [info] Observed Log-likelihood = -9.51212e+06
2016-12-08 13:29:36.053558 [info] Performing iteration 1380
2016-12-08 13:29:37.096366 [info] Observed Log-likelihood = -9.51207e+06
2016-12-08 13:29:38.043518 [info] Performing iteration 1381
2016-12-08 13:29:39.082409 [info] Observed Log-likelihood = -9.51206e+06
2016-12-08 13:29:40.015179 [info] Performing iteration 1382
2016-12-08 13:29:41.100115 [info] Observed Log-likelihood = -9.51216e+06
2016-12-08 13:29:42.029357 [info] Performing iteration 1383
2016-12-08 13:29:43.114268 [info] Observed Log-likelihood = -9.51263e+06
2016-12-08 13:29:44.040228 [info] Performing iteration 1384
2016-12-08 13:29:45.123036 [info] Observed Log-likelihood = -9.51239e+06
2016-12-08 13:29:46.051418 [info] Performing iteration 1385
2016-12-08 13:29:47.137094 [info] Observed Log-likelihood = -9.51208e+06
2016-12-08 13:29:48.064935 [info] Performing iteration 1386
2016-12-08 13:29:49.152874 [info] Observed Log-likelihood = -9.51167e+06
2016-12-08 13:29:50.079654 [info] Performing iteration 1387
2016-12-08 13:29:51.165416 [info] Observed Log-likelihood = -9.51176e+06
2016-12-08 13:29:52.094871 [info] Performing iteration 1388
2016-12-08 13:29:53.177249 [info] Observed Log-likelihood = -9.51216e+06
2016-12-08 13:29:54.104216 [info] Performing iteration 1389
2016-12-08 13:29:55.186482 [info] Observed Log-likelihood = -9.51201e+06
2016-12-08 13:29:56.112444 [info] Performing iteration 1390
2016-12-08 13:29:57.195907 [info] Observed Log-likelihood = -9.51216e+06
2016-12-08 13:29:58.127362 [info] Performing iteration 1391
2016-12-08 13:29:59.210598 [info] Observed Log-likelihood = -9.51163e+06
2016-12-08 13:30:00.139674 [info] Performing iteration 1392
2016-12-08 13:30:01.227070 [info] Observed Log-likelihood = -9.51187e+06
2016-12-08 13:30:02.183860 [info] Performing iteration 1393
2016-12-08 13:30:03.267202 [info] Observed Log-likelihood = -9.51193e+06
2016-12-08 13:30:04.226121 [info] Performing iteration 1394
2016-12-08 13:30:05.307923 [info] Observed Log-likelihood = -9.51157e+06
2016-12-08 13:30:06.263557 [info] Performing iteration 1395
2016-12-08 13:30:07.345945 [info] Observed Log-likelihood = -9.51146e+06
2016-12-08 13:30:08.300078 [info] Performing iteration 1396
2016-12-08 13:30:09.383030 [info] Observed Log-likelihood = -9.5117e+06
2016-12-08 13:30:10.339442 [info] Performing iteration 1397
2016-12-08 13:30:11.422818 [info] Observed Log-likelihood = -9.51183e+06
2016-12-08 13:30:12.358055 [info] Performing iteration 1398
2016-12-08 13:30:13.442146 [info] Observed Log-likelihood = -9.51221e+06
2016-12-08 13:30:14.400373 [info] Performing iteration 1399
2016-12-08 13:30:15.483856 [info] Observed Log-likelihood = -9.51102e+06
2016-12-08 13:30:16.421641 [info] Performing iteration 1400
2016-12-08 13:30:17.504318 [info] Observed Log-likelihood = -9.51175e+06
2016-12-08 13:30:19.239189 [info] Performing iteration 1401
2016-12-08 13:30:20.331214 [info] Observed Log-likelihood = -9.51149e+06
2016-12-08 13:30:21.287211 [info] Performing iteration 1402
2016-12-08 13:30:22.370961 [info] Observed Log-likelihood = -9.51161e+06
2016-12-08 13:30:23.334471 [info] Performing iteration 1403
2016-12-08 13:30:24.420129 [info] Observed Log-likelihood = -9.51176e+06
2016-12-08 13:30:25.379470 [info] Performing iteration 1404
2016-12-08 13:30:26.462319 [info] Observed Log-likelihood = -9.51175e+06
2016-12-08 13:30:27.415314 [info] Performing iteration 1405
2016-12-08 13:30:28.496626 [info] Observed Log-likelihood = -9.51192e+06
2016-12-08 13:30:29.451091 [info] Performing iteration 1406
2016-12-08 13:30:30.532968 [info] Observed Log-likelihood = -9.51115e+06
2016-12-08 13:30:31.488839 [info] Performing iteration 1407
2016-12-08 13:30:32.569986 [info] Observed Log-likelihood = -9.51142e+06
2016-12-08 13:30:33.522088 [info] Performing iteration 1408
2016-12-08 13:30:34.603796 [info] Observed Log-likelihood = -9.51086e+06
2016-12-08 13:30:35.562462 [info] Performing iteration 1409
2016-12-08 13:30:36.644087 [info] Observed Log-likelihood = -9.51069e+06
2016-12-08 13:30:37.594790 [info] Performing iteration 1410
2016-12-08 13:30:38.678307 [info] Observed Log-likelihood = -9.51118e+06
2016-12-08 13:30:39.637868 [info] Performing iteration 1411
2016-12-08 13:30:40.720516 [info] Observed Log-likelihood = -9.5108e+06
2016-12-08 13:30:41.678876 [info] Performing iteration 1412
2016-12-08 13:30:42.759319 [info] Observed Log-likelihood = -9.51087e+06
2016-12-08 13:30:43.707529 [info] Performing iteration 1413
2016-12-08 13:30:44.788982 [info] Observed Log-likelihood = -9.51111e+06
2016-12-08 13:30:45.734348 [info] Performing iteration 1414
2016-12-08 13:30:46.816154 [info] Observed Log-likelihood = -9.51183e+06
2016-12-08 13:30:47.773850 [info] Performing iteration 1415
2016-12-08 13:30:48.857097 [info] Observed Log-likelihood = -9.51102e+06
2016-12-08 13:30:49.819351 [info] Performing iteration 1416
2016-12-08 13:30:50.904600 [info] Observed Log-likelihood = -9.51167e+06
2016-12-08 13:30:51.863699 [info] Performing iteration 1417
2016-12-08 13:30:52.945195 [info] Observed Log-likelihood = -9.5116e+06
2016-12-08 13:30:53.906477 [info] Performing iteration 1418
2016-12-08 13:30:54.988092 [info] Observed Log-likelihood = -9.51129e+06
2016-12-08 13:30:55.948878 [info] Performing iteration 1419
2016-12-08 13:30:57.028357 [info] Observed Log-likelihood = -9.51136e+06
2016-12-08 13:30:57.986017 [info] Performing iteration 1420
2016-12-08 13:30:59.067969 [info] Observed Log-likelihood = -9.51153e+06
2016-12-08 13:31:00.026384 [info] Performing iteration 1421
2016-12-08 13:31:01.107898 [info] Observed Log-likelihood = -9.51199e+06
2016-12-08 13:31:02.068193 [info] Performing iteration 1422
2016-12-08 13:31:03.149642 [info] Observed Log-likelihood = -9.51177e+06
2016-12-08 13:31:04.111872 [info] Performing iteration 1423
2016-12-08 13:31:05.194629 [info] Observed Log-likelihood = -9.51185e+06
2016-12-08 13:31:06.152817 [info] Performing iteration 1424
2016-12-08 13:31:07.235091 [info] Observed Log-likelihood = -9.51145e+06
2016-12-08 13:31:08.195740 [info] Performing iteration 1425
2016-12-08 13:31:09.281138 [info] Observed Log-likelihood = -9.51133e+06
2016-12-08 13:31:10.244381 [info] Performing iteration 1426
2016-12-08 13:31:11.335743 [info] Observed Log-likelihood = -9.51114e+06
2016-12-08 13:31:12.286787 [info] Performing iteration 1427
2016-12-08 13:31:13.372051 [info] Observed Log-likelihood = -9.51168e+06
2016-12-08 13:31:14.330969 [info] Performing iteration 1428
2016-12-08 13:31:15.413991 [info] Observed Log-likelihood = -9.51223e+06
2016-12-08 13:31:16.373471 [info] Performing iteration 1429
2016-12-08 13:31:17.454392 [info] Observed Log-likelihood = -9.51229e+06
2016-12-08 13:31:18.418608 [info] Performing iteration 1430
2016-12-08 13:31:19.500501 [info] Observed Log-likelihood = -9.51174e+06
2016-12-08 13:31:20.453248 [info] Performing iteration 1431
2016-12-08 13:31:21.534963 [info] Observed Log-likelihood = -9.51167e+06
2016-12-08 13:31:22.494384 [info] Performing iteration 1432
2016-12-08 13:31:23.577129 [info] Observed Log-likelihood = -9.51121e+06
2016-12-08 13:31:24.540619 [info] Performing iteration 1433
2016-12-08 13:31:25.622798 [info] Observed Log-likelihood = -9.51127e+06
2016-12-08 13:31:26.584566 [info] Performing iteration 1434
2016-12-08 13:31:27.666369 [info] Observed Log-likelihood = -9.51177e+06
2016-12-08 13:31:28.621406 [info] Performing iteration 1435
2016-12-08 13:31:29.703203 [info] Observed Log-likelihood = -9.51178e+06
2016-12-08 13:31:30.670246 [info] Performing iteration 1436
2016-12-08 13:31:31.754082 [info] Observed Log-likelihood = -9.51144e+06
2016-12-08 13:31:32.709713 [info] Performing iteration 1437
2016-12-08 13:31:33.795291 [info] Observed Log-likelihood = -9.51141e+06
2016-12-08 13:31:34.755863 [info] Performing iteration 1438
2016-12-08 13:31:35.838080 [info] Observed Log-likelihood = -9.5121e+06
2016-12-08 13:31:36.792187 [info] Performing iteration 1439
2016-12-08 13:31:37.877351 [info] Observed Log-likelihood = -9.51145e+06
2016-12-08 13:31:38.834548 [info] Performing iteration 1440
2016-12-08 13:31:39.918967 [info] Observed Log-likelihood = -9.51186e+06
2016-12-08 13:31:40.881806 [info] Performing iteration 1441
2016-12-08 13:31:41.963972 [info] Observed Log-likelihood = -9.51186e+06
2016-12-08 13:31:42.923713 [info] Performing iteration 1442
2016-12-08 13:31:44.006018 [info] Observed Log-likelihood = -9.51177e+06
2016-12-08 13:31:44.963588 [info] Performing iteration 1443
2016-12-08 13:31:46.047494 [info] Observed Log-likelihood = -9.51139e+06
2016-12-08 13:31:47.008322 [info] Performing iteration 1444
2016-12-08 13:31:48.091675 [info] Observed Log-likelihood = -9.51163e+06
2016-12-08 13:31:49.049986 [info] Performing iteration 1445
2016-12-08 13:31:50.131391 [info] Observed Log-likelihood = -9.51162e+06
2016-12-08 13:31:51.093124 [info] Performing iteration 1446
2016-12-08 13:31:52.178211 [info] Observed Log-likelihood = -9.51178e+06
2016-12-08 13:31:53.134438 [info] Performing iteration 1447
2016-12-08 13:31:54.217265 [info] Observed Log-likelihood = -9.51142e+06
2016-12-08 13:31:55.173060 [info] Performing iteration 1448
2016-12-08 13:31:56.253374 [info] Observed Log-likelihood = -9.51141e+06
2016-12-08 13:31:57.221020 [info] Performing iteration 1449
2016-12-08 13:31:58.303119 [info] Observed Log-likelihood = -9.51109e+06
2016-12-08 13:31:59.262643 [info] Performing iteration 1450
2016-12-08 13:32:00.343940 [info] Observed Log-likelihood = -9.51168e+06
2016-12-08 13:32:01.307686 [info] Performing iteration 1451
2016-12-08 13:32:02.391844 [info] Observed Log-likelihood = -9.5113e+06
2016-12-08 13:32:03.349829 [info] Performing iteration 1452
2016-12-08 13:32:04.432007 [info] Observed Log-likelihood = -9.51155e+06
2016-12-08 13:32:05.393892 [info] Performing iteration 1453
2016-12-08 13:32:06.476852 [info] Observed Log-likelihood = -9.51165e+06
2016-12-08 13:32:07.434229 [info] Performing iteration 1454
2016-12-08 13:32:08.518043 [info] Observed Log-likelihood = -9.51113e+06
2016-12-08 13:32:09.480266 [info] Performing iteration 1455
2016-12-08 13:32:10.565028 [info] Observed Log-likelihood = -9.51121e+06
2016-12-08 13:32:11.519120 [info] Performing iteration 1456
2016-12-08 13:32:12.599290 [info] Observed Log-likelihood = -9.51117e+06
2016-12-08 13:32:13.555900 [info] Performing iteration 1457
2016-12-08 13:32:14.636979 [info] Observed Log-likelihood = -9.51121e+06
2016-12-08 13:32:15.593149 [info] Performing iteration 1458
2016-12-08 13:32:16.675925 [info] Observed Log-likelihood = -9.51103e+06
2016-12-08 13:32:17.631961 [info] Performing iteration 1459
2016-12-08 13:32:18.715011 [info] Observed Log-likelihood = -9.51126e+06
2016-12-08 13:32:19.676306 [info] Performing iteration 1460
2016-12-08 13:32:20.763263 [info] Observed Log-likelihood = -9.5118e+06
2016-12-08 13:32:21.720030 [info] Performing iteration 1461
2016-12-08 13:32:22.801272 [info] Observed Log-likelihood = -9.51195e+06
2016-12-08 13:32:23.760694 [info] Performing iteration 1462
2016-12-08 13:32:24.841119 [info] Observed Log-likelihood = -9.51143e+06
2016-12-08 13:32:25.806345 [info] Performing iteration 1463
2016-12-08 13:32:26.887576 [info] Observed Log-likelihood = -9.51163e+06
2016-12-08 13:32:27.849755 [info] Performing iteration 1464
2016-12-08 13:32:28.932248 [info] Observed Log-likelihood = -9.51166e+06
2016-12-08 13:32:29.892729 [info] Performing iteration 1465
2016-12-08 13:32:30.974912 [info] Observed Log-likelihood = -9.5114e+06
2016-12-08 13:32:31.934296 [info] Performing iteration 1466
2016-12-08 13:32:33.016736 [info] Observed Log-likelihood = -9.5116e+06
2016-12-08 13:32:33.972549 [info] Performing iteration 1467
2016-12-08 13:32:35.052738 [info] Observed Log-likelihood = -9.51162e+06
2016-12-08 13:32:36.014350 [info] Performing iteration 1468
2016-12-08 13:32:37.098094 [info] Observed Log-likelihood = -9.51167e+06
2016-12-08 13:32:38.062391 [info] Performing iteration 1469
2016-12-08 13:32:39.143907 [info] Observed Log-likelihood = -9.51177e+06
2016-12-08 13:32:40.109834 [info] Performing iteration 1470
2016-12-08 13:32:41.193323 [info] Observed Log-likelihood = -9.51207e+06
2016-12-08 13:32:42.154938 [info] Performing iteration 1471
2016-12-08 13:32:43.240608 [info] Observed Log-likelihood = -9.51177e+06
2016-12-08 13:32:44.206546 [info] Performing iteration 1472
2016-12-08 13:32:45.288532 [info] Observed Log-likelihood = -9.51189e+06
2016-12-08 13:32:46.248026 [info] Performing iteration 1473
2016-12-08 13:32:47.331088 [info] Observed Log-likelihood = -9.51181e+06
2016-12-08 13:32:48.298427 [info] Performing iteration 1474
2016-12-08 13:32:49.379996 [info] Observed Log-likelihood = -9.51178e+06
2016-12-08 13:32:50.343768 [info] Performing iteration 1475
2016-12-08 13:32:51.424319 [info] Observed Log-likelihood = -9.51119e+06
2016-12-08 13:32:52.392482 [info] Performing iteration 1476
2016-12-08 13:32:53.474974 [info] Observed Log-likelihood = -9.51165e+06
2016-12-08 13:32:54.436937 [info] Performing iteration 1477
2016-12-08 13:32:55.517651 [info] Observed Log-likelihood = -9.51093e+06
2016-12-08 13:32:56.480159 [info] Performing iteration 1478
2016-12-08 13:32:57.564004 [info] Observed Log-likelihood = -9.51102e+06
2016-12-08 13:32:58.523372 [info] Performing iteration 1479
2016-12-08 13:32:59.606017 [info] Observed Log-likelihood = -9.51126e+06
2016-12-08 13:33:00.598445 [info] Performing iteration 1480
2016-12-08 13:33:01.718034 [info] Observed Log-likelihood = -9.51084e+06
2016-12-08 13:33:02.711089 [info] Performing iteration 1481
2016-12-08 13:33:03.794584 [info] Observed Log-likelihood = -9.5108e+06
2016-12-08 13:33:04.755884 [info] Performing iteration 1482
2016-12-08 13:33:05.835142 [info] Observed Log-likelihood = -9.51134e+06
2016-12-08 13:33:06.803095 [info] Performing iteration 1483
2016-12-08 13:33:07.883416 [info] Observed Log-likelihood = -9.51169e+06
2016-12-08 13:33:08.848445 [info] Performing iteration 1484
2016-12-08 13:33:09.929816 [info] Observed Log-likelihood = -9.51168e+06
2016-12-08 13:33:10.886527 [info] Performing iteration 1485
2016-12-08 13:33:11.968379 [info] Observed Log-likelihood = -9.51175e+06
2016-12-08 13:33:12.925441 [info] Performing iteration 1486
2016-12-08 13:33:14.007634 [info] Observed Log-likelihood = -9.5113e+06
2016-12-08 13:33:14.969731 [info] Performing iteration 1487
2016-12-08 13:33:16.050117 [info] Observed Log-likelihood = -9.51136e+06
2016-12-08 13:33:17.005788 [info] Performing iteration 1488
2016-12-08 13:33:18.086854 [info] Observed Log-likelihood = -9.51139e+06
2016-12-08 13:33:19.045566 [info] Performing iteration 1489
2016-12-08 13:33:20.129179 [info] Observed Log-likelihood = -9.51148e+06
2016-12-08 13:33:21.095593 [info] Performing iteration 1490
2016-12-08 13:33:22.177000 [info] Observed Log-likelihood = -9.51171e+06
2016-12-08 13:33:23.136513 [info] Performing iteration 1491
2016-12-08 13:33:24.218662 [info] Observed Log-likelihood = -9.51139e+06
2016-12-08 13:33:25.179533 [info] Performing iteration 1492
2016-12-08 13:33:26.262169 [info] Observed Log-likelihood = -9.51187e+06
2016-12-08 13:33:27.221860 [info] Performing iteration 1493
2016-12-08 13:33:28.305077 [info] Observed Log-likelihood = -9.5113e+06
2016-12-08 13:33:29.262509 [info] Performing iteration 1494
2016-12-08 13:33:30.345655 [info] Observed Log-likelihood = -9.51118e+06
2016-12-08 13:33:31.312725 [info] Performing iteration 1495
2016-12-08 13:33:32.393863 [info] Observed Log-likelihood = -9.51191e+06
2016-12-08 13:33:33.349760 [info] Performing iteration 1496
2016-12-08 13:33:34.429902 [info] Observed Log-likelihood = -9.51142e+06
2016-12-08 13:33:35.390832 [info] Performing iteration 1497
2016-12-08 13:33:36.472098 [info] Observed Log-likelihood = -9.51146e+06
2016-12-08 13:33:37.434387 [info] Performing iteration 1498
2016-12-08 13:33:38.515685 [info] Observed Log-likelihood = -9.51145e+06
2016-12-08 13:33:39.467953 [info] Performing iteration 1499
2016-12-08 13:33:40.549009 [info] Observed Log-likelihood = -9.51124e+06
2016-12-08 13:33:41.506943 [info] Performing iteration 1500
2016-12-08 13:33:42.588839 [info] Observed Log-likelihood = -9.51148e+06
2016-12-08 13:33:43.550926 [info] Performing iteration 1501
2016-12-08 13:33:44.633107 [info] Observed Log-likelihood = -9.51156e+06
2016-12-08 13:33:45.589409 [info] Performing iteration 1502
2016-12-08 13:33:46.674083 [info] Observed Log-likelihood = -9.51133e+06
2016-12-08 13:33:47.629464 [info] Performing iteration 1503
2016-12-08 13:33:48.711751 [info] Observed Log-likelihood = -9.51173e+06
2016-12-08 13:33:49.670362 [info] Performing iteration 1504
2016-12-08 13:33:50.751719 [info] Observed Log-likelihood = -9.51167e+06
2016-12-08 13:33:51.699892 [info] Performing iteration 1505
2016-12-08 13:33:52.783929 [info] Observed Log-likelihood = -9.51205e+06
2016-12-08 13:33:53.748794 [info] Performing iteration 1506
2016-12-08 13:33:54.830240 [info] Observed Log-likelihood = -9.51202e+06
2016-12-08 13:33:55.790631 [info] Performing iteration 1507
2016-12-08 13:33:56.873085 [info] Observed Log-likelihood = -9.51179e+06
2016-12-08 13:33:57.829629 [info] Performing iteration 1508
2016-12-08 13:33:58.910529 [info] Observed Log-likelihood = -9.51168e+06
2016-12-08 13:33:59.865703 [info] Performing iteration 1509
2016-12-08 13:34:00.944914 [info] Observed Log-likelihood = -9.51153e+06
2016-12-08 13:34:01.903948 [info] Performing iteration 1510
2016-12-08 13:34:02.987078 [info] Observed Log-likelihood = -9.51132e+06
2016-12-08 13:34:03.942077 [info] Performing iteration 1511
2016-12-08 13:34:05.026392 [info] Observed Log-likelihood = -9.51162e+06
2016-12-08 13:34:05.981925 [info] Performing iteration 1512
2016-12-08 13:34:07.062969 [info] Observed Log-likelihood = -9.51151e+06
2016-12-08 13:34:08.017481 [info] Performing iteration 1513
2016-12-08 13:34:09.099422 [info] Observed Log-likelihood = -9.51187e+06
2016-12-08 13:34:10.058511 [info] Performing iteration 1514
2016-12-08 13:34:11.138987 [info] Observed Log-likelihood = -9.51134e+06
2016-12-08 13:34:12.096572 [info] Performing iteration 1515
2016-12-08 13:34:13.178912 [info] Observed Log-likelihood = -9.51116e+06
2016-12-08 13:34:14.134247 [info] Performing iteration 1516
2016-12-08 13:34:15.216408 [info] Observed Log-likelihood = -9.5115e+06
2016-12-08 13:34:16.182092 [info] Performing iteration 1517
2016-12-08 13:34:17.266312 [info] Observed Log-likelihood = -9.51178e+06
2016-12-08 13:34:18.219183 [info] Performing iteration 1518
2016-12-08 13:34:19.299718 [info] Observed Log-likelihood = -9.51174e+06
2016-12-08 13:34:20.256327 [info] Performing iteration 1519
2016-12-08 13:34:21.339183 [info] Observed Log-likelihood = -9.51146e+06
2016-12-08 13:34:22.302160 [info] Performing iteration 1520
2016-12-08 13:34:23.384946 [info] Observed Log-likelihood = -9.51175e+06
2016-12-08 13:34:24.334736 [info] Performing iteration 1521
2016-12-08 13:34:25.418191 [info] Observed Log-likelihood = -9.51141e+06
2016-12-08 13:34:26.374939 [info] Performing iteration 1522
2016-12-08 13:34:27.457382 [info] Observed Log-likelihood = -9.5114e+06
2016-12-08 13:34:28.417045 [info] Performing iteration 1523
2016-12-08 13:34:29.499563 [info] Observed Log-likelihood = -9.51179e+06
2016-12-08 13:34:30.456360 [info] Performing iteration 1524
2016-12-08 13:34:31.537678 [info] Observed Log-likelihood = -9.51157e+06
2016-12-08 13:34:32.491035 [info] Performing iteration 1525
2016-12-08 13:34:33.573659 [info] Observed Log-likelihood = -9.5113e+06
2016-12-08 13:34:34.531110 [info] Performing iteration 1526
2016-12-08 13:34:35.612193 [info] Observed Log-likelihood = -9.51129e+06
2016-12-08 13:34:36.570149 [info] Performing iteration 1527
2016-12-08 13:34:37.651676 [info] Observed Log-likelihood = -9.51099e+06
2016-12-08 13:34:38.606392 [info] Performing iteration 1528
2016-12-08 13:34:39.687686 [info] Observed Log-likelihood = -9.51097e+06
2016-12-08 13:34:40.631399 [info] Performing iteration 1529
2016-12-08 13:34:41.714984 [info] Observed Log-likelihood = -9.51107e+06
2016-12-08 13:34:42.668968 [info] Performing iteration 1530
2016-12-08 13:34:43.750815 [info] Observed Log-likelihood = -9.5113e+06
2016-12-08 13:34:44.706229 [info] Performing iteration 1531
2016-12-08 13:34:45.791430 [info] Observed Log-likelihood = -9.51164e+06
2016-12-08 13:34:46.749296 [info] Performing iteration 1532
2016-12-08 13:34:47.831636 [info] Observed Log-likelihood = -9.51153e+06
2016-12-08 13:34:48.795592 [info] Performing iteration 1533
2016-12-08 13:34:49.878699 [info] Observed Log-likelihood = -9.5114e+06
2016-12-08 13:34:50.835656 [info] Performing iteration 1534
2016-12-08 13:34:51.917836 [info] Observed Log-likelihood = -9.51153e+06
2016-12-08 13:34:52.873012 [info] Performing iteration 1535
2016-12-08 13:34:53.955696 [info] Observed Log-likelihood = -9.51157e+06
2016-12-08 13:34:54.915621 [info] Performing iteration 1536
2016-12-08 13:34:55.999519 [info] Observed Log-likelihood = -9.51131e+06
2016-12-08 13:34:56.951117 [info] Performing iteration 1537
2016-12-08 13:34:58.032032 [info] Observed Log-likelihood = -9.51118e+06
2016-12-08 13:34:58.991458 [info] Performing iteration 1538
2016-12-08 13:35:00.073767 [info] Observed Log-likelihood = -9.51081e+06
2016-12-08 13:35:01.030033 [info] Performing iteration 1539
2016-12-08 13:35:02.114376 [info] Observed Log-likelihood = -9.51114e+06
2016-12-08 13:35:03.076476 [info] Performing iteration 1540
2016-12-08 13:35:04.164220 [info] Observed Log-likelihood = -9.51136e+06
2016-12-08 13:35:05.128070 [info] Performing iteration 1541
2016-12-08 13:35:06.212046 [info] Observed Log-likelihood = -9.51162e+06
2016-12-08 13:35:07.172768 [info] Performing iteration 1542
2016-12-08 13:35:08.268168 [info] Observed Log-likelihood = -9.51132e+06
2016-12-08 13:35:09.222257 [info] Performing iteration 1543
2016-12-08 13:35:10.304669 [info] Observed Log-likelihood = -9.5114e+06
2016-12-08 13:35:11.261450 [info] Performing iteration 1544
2016-12-08 13:35:12.344029 [info] Observed Log-likelihood = -9.51209e+06
2016-12-08 13:35:13.301131 [info] Performing iteration 1545
2016-12-08 13:35:14.385560 [info] Observed Log-likelihood = -9.51187e+06
2016-12-08 13:35:15.343295 [info] Performing iteration 1546
2016-12-08 13:35:16.425439 [info] Observed Log-likelihood = -9.51159e+06
2016-12-08 13:35:17.384572 [info] Performing iteration 1547
2016-12-08 13:35:18.468786 [info] Observed Log-likelihood = -9.51178e+06
2016-12-08 13:35:19.428738 [info] Performing iteration 1548
2016-12-08 13:35:20.510943 [info] Observed Log-likelihood = -9.51163e+06
2016-12-08 13:35:21.467720 [info] Performing iteration 1549
2016-12-08 13:35:22.555524 [info] Observed Log-likelihood = -9.5113e+06
2016-12-08 13:35:23.522839 [info] Performing iteration 1550
2016-12-08 13:35:24.606115 [info] Observed Log-likelihood = -9.51146e+06
2016-12-08 13:35:25.567985 [info] Performing iteration 1551
2016-12-08 13:35:26.652554 [info] Observed Log-likelihood = -9.51146e+06
2016-12-08 13:35:27.607204 [info] Performing iteration 1552
2016-12-08 13:35:28.691315 [info] Observed Log-likelihood = -9.51134e+06
2016-12-08 13:35:29.655703 [info] Performing iteration 1553
2016-12-08 13:35:30.739007 [info] Observed Log-likelihood = -9.51101e+06
2016-12-08 13:35:31.693445 [info] Performing iteration 1554
2016-12-08 13:35:32.775020 [info] Observed Log-likelihood = -9.51119e+06
2016-12-08 13:35:33.736969 [info] Performing iteration 1555
2016-12-08 13:35:34.818380 [info] Observed Log-likelihood = -9.51098e+06
2016-12-08 13:35:35.772562 [info] Performing iteration 1556
2016-12-08 13:35:36.855971 [info] Observed Log-likelihood = -9.51099e+06
2016-12-08 13:35:37.814378 [info] Performing iteration 1557
2016-12-08 13:35:38.895276 [info] Observed Log-likelihood = -9.51164e+06
2016-12-08 13:35:39.856861 [info] Performing iteration 1558
2016-12-08 13:35:40.939262 [info] Observed Log-likelihood = -9.5111e+06
2016-12-08 13:35:41.903817 [info] Performing iteration 1559
2016-12-08 13:35:42.988885 [info] Observed Log-likelihood = -9.51116e+06
2016-12-08 13:35:43.964579 [info] Performing iteration 1560
2016-12-08 13:35:45.046108 [info] Observed Log-likelihood = -9.51151e+06
2016-12-08 13:35:46.003939 [info] Performing iteration 1561
2016-12-08 13:35:47.087580 [info] Observed Log-likelihood = -9.51115e+06
2016-12-08 13:35:48.048211 [info] Performing iteration 1562
2016-12-08 13:35:49.133991 [info] Observed Log-likelihood = -9.51135e+06
2016-12-08 13:35:50.093920 [info] Performing iteration 1563
2016-12-08 13:35:51.178067 [info] Observed Log-likelihood = -9.51144e+06
2016-12-08 13:35:52.132280 [info] Performing iteration 1564
2016-12-08 13:35:53.217945 [info] Observed Log-likelihood = -9.51105e+06
2016-12-08 13:35:54.182744 [info] Performing iteration 1565
2016-12-08 13:35:55.267927 [info] Observed Log-likelihood = -9.51149e+06
2016-12-08 13:35:56.227349 [info] Performing iteration 1566
2016-12-08 13:35:57.311344 [info] Observed Log-likelihood = -9.51124e+06
2016-12-08 13:35:58.268046 [info] Performing iteration 1567
2016-12-08 13:35:59.355008 [info] Observed Log-likelihood = -9.51219e+06
2016-12-08 13:36:00.315188 [info] Performing iteration 1568
2016-12-08 13:36:01.398089 [info] Observed Log-likelihood = -9.51258e+06
2016-12-08 13:36:02.365079 [info] Performing iteration 1569
2016-12-08 13:36:03.449371 [info] Observed Log-likelihood = -9.51228e+06
2016-12-08 13:36:04.410330 [info] Performing iteration 1570
2016-12-08 13:36:05.492304 [info] Observed Log-likelihood = -9.5116e+06
2016-12-08 13:36:06.452701 [info] Performing iteration 1571
2016-12-08 13:36:07.535419 [info] Observed Log-likelihood = -9.51195e+06
2016-12-08 13:36:08.488644 [info] Performing iteration 1572
2016-12-08 13:36:09.573548 [info] Observed Log-likelihood = -9.5117e+06
2016-12-08 13:36:10.529647 [info] Performing iteration 1573
2016-12-08 13:36:11.614079 [info] Observed Log-likelihood = -9.51182e+06
2016-12-08 13:36:12.569909 [info] Performing iteration 1574
2016-12-08 13:36:13.655068 [info] Observed Log-likelihood = -9.51165e+06
2016-12-08 13:36:14.619679 [info] Performing iteration 1575
2016-12-08 13:36:15.702513 [info] Observed Log-likelihood = -9.51152e+06
2016-12-08 13:36:16.661013 [info] Performing iteration 1576
2016-12-08 13:36:17.743802 [info] Observed Log-likelihood = -9.51128e+06
2016-12-08 13:36:18.691598 [info] Performing iteration 1577
2016-12-08 13:36:19.773593 [info] Observed Log-likelihood = -9.51145e+06
2016-12-08 13:36:20.730563 [info] Performing iteration 1578
2016-12-08 13:36:21.813647 [info] Observed Log-likelihood = -9.51154e+06
2016-12-08 13:36:22.763198 [info] Performing iteration 1579
2016-12-08 13:36:23.846930 [info] Observed Log-likelihood = -9.51129e+06
2016-12-08 13:36:24.807450 [info] Performing iteration 1580
2016-12-08 13:36:25.893939 [info] Observed Log-likelihood = -9.5115e+06
2016-12-08 13:36:26.855658 [info] Performing iteration 1581
2016-12-08 13:36:27.938129 [info] Observed Log-likelihood = -9.51139e+06
2016-12-08 13:36:28.894477 [info] Performing iteration 1582
2016-12-08 13:36:29.977841 [info] Observed Log-likelihood = -9.51119e+06
2016-12-08 13:36:30.932687 [info] Performing iteration 1583
2016-12-08 13:36:32.013937 [info] Observed Log-likelihood = -9.51097e+06
2016-12-08 13:36:32.971999 [info] Performing iteration 1584
2016-12-08 13:36:34.054941 [info] Observed Log-likelihood = -9.51126e+06
2016-12-08 13:36:35.016551 [info] Performing iteration 1585
2016-12-08 13:36:36.097865 [info] Observed Log-likelihood = -9.51112e+06
2016-12-08 13:36:37.062257 [info] Performing iteration 1586
2016-12-08 13:36:38.146905 [info] Observed Log-likelihood = -9.51128e+06
2016-12-08 13:36:39.106182 [info] Performing iteration 1587
2016-12-08 13:36:40.188940 [info] Observed Log-likelihood = -9.51117e+06
2016-12-08 13:36:41.147417 [info] Performing iteration 1588
2016-12-08 13:36:42.232105 [info] Observed Log-likelihood = -9.51119e+06
2016-12-08 13:36:43.193743 [info] Performing iteration 1589
2016-12-08 13:36:44.276417 [info] Observed Log-likelihood = -9.51133e+06
2016-12-08 13:36:45.238414 [info] Performing iteration 1590
2016-12-08 13:36:46.320924 [info] Observed Log-likelihood = -9.51075e+06
2016-12-08 13:36:47.278213 [info] Performing iteration 1591
2016-12-08 13:36:48.358052 [info] Observed Log-likelihood = -9.51073e+06
2016-12-08 13:36:49.312968 [info] Performing iteration 1592
2016-12-08 13:36:50.396215 [info] Observed Log-likelihood = -9.51044e+06
2016-12-08 13:36:51.352326 [info] Performing iteration 1593
2016-12-08 13:36:52.433445 [info] Observed Log-likelihood = -9.51025e+06
2016-12-08 13:36:53.392124 [info] Performing iteration 1594
2016-12-08 13:36:54.474685 [info] Observed Log-likelihood = -9.51042e+06
2016-12-08 13:36:55.434939 [info] Performing iteration 1595
2016-12-08 13:36:56.516965 [info] Observed Log-likelihood = -9.51043e+06
2016-12-08 13:36:57.475829 [info] Performing iteration 1596
2016-12-08 13:36:58.561168 [info] Observed Log-likelihood = -9.51067e+06
2016-12-08 13:36:59.516301 [info] Performing iteration 1597
2016-12-08 13:37:00.606075 [info] Observed Log-likelihood = -9.51098e+06
2016-12-08 13:37:01.566364 [info] Performing iteration 1598
2016-12-08 13:37:02.648927 [info] Observed Log-likelihood = -9.51112e+06
2016-12-08 13:37:03.600749 [info] Performing iteration 1599
2016-12-08 13:37:04.681425 [info] Observed Log-likelihood = -9.51116e+06
2016-12-08 13:37:05.638628 [info] Performing iteration 1600
2016-12-08 13:37:06.721086 [info] Observed Log-likelihood = -9.51102e+06
2016-12-08 13:37:08.459447 [info] Performing iteration 1601
2016-12-08 13:37:09.551126 [info] Observed Log-likelihood = -9.51138e+06
2016-12-08 13:37:10.505476 [info] Performing iteration 1602
2016-12-08 13:37:11.590517 [info] Observed Log-likelihood = -9.51092e+06
2016-12-08 13:37:12.546359 [info] Performing iteration 1603
2016-12-08 13:37:13.628651 [info] Observed Log-likelihood = -9.51101e+06
2016-12-08 13:37:14.588780 [info] Performing iteration 1604
2016-12-08 13:37:15.670388 [info] Observed Log-likelihood = -9.51141e+06
2016-12-08 13:37:16.630691 [info] Performing iteration 1605
2016-12-08 13:37:17.715204 [info] Observed Log-likelihood = -9.51114e+06
2016-12-08 13:37:18.672983 [info] Performing iteration 1606
2016-12-08 13:37:19.755003 [info] Observed Log-likelihood = -9.51093e+06
2016-12-08 13:37:20.716427 [info] Performing iteration 1607
2016-12-08 13:37:21.800380 [info] Observed Log-likelihood = -9.51106e+06
2016-12-08 13:37:22.756566 [info] Performing iteration 1608
2016-12-08 13:37:23.839370 [info] Observed Log-likelihood = -9.51135e+06
2016-12-08 13:37:24.796632 [info] Performing iteration 1609
2016-12-08 13:37:25.881871 [info] Observed Log-likelihood = -9.5112e+06
2016-12-08 13:37:26.839491 [info] Performing iteration 1610
2016-12-08 13:37:27.922020 [info] Observed Log-likelihood = -9.51116e+06
2016-12-08 13:37:28.885202 [info] Performing iteration 1611
2016-12-08 13:37:29.966918 [info] Observed Log-likelihood = -9.51119e+06
2016-12-08 13:37:30.918016 [info] Performing iteration 1612
2016-12-08 13:37:32.001971 [info] Observed Log-likelihood = -9.51127e+06
2016-12-08 13:37:32.961877 [info] Performing iteration 1613
2016-12-08 13:37:34.046190 [info] Observed Log-likelihood = -9.51093e+06
2016-12-08 13:37:35.001791 [info] Performing iteration 1614
2016-12-08 13:37:36.086387 [info] Observed Log-likelihood = -9.5101e+06
2016-12-08 13:37:37.043249 [info] Performing iteration 1615
2016-12-08 13:37:38.128086 [info] Observed Log-likelihood = -9.51034e+06
2016-12-08 13:37:39.083850 [info] Performing iteration 1616
2016-12-08 13:37:40.171938 [info] Observed Log-likelihood = -9.51034e+06
2016-12-08 13:37:41.132208 [info] Performing iteration 1617
2016-12-08 13:37:42.217577 [info] Observed Log-likelihood = -9.51026e+06
2016-12-08 13:37:43.178075 [info] Performing iteration 1618
2016-12-08 13:37:44.261822 [info] Observed Log-likelihood = -9.51117e+06
2016-12-08 13:37:45.217839 [info] Performing iteration 1619
2016-12-08 13:37:46.301879 [info] Observed Log-likelihood = -9.51079e+06
2016-12-08 13:37:47.248741 [info] Performing iteration 1620
2016-12-08 13:37:48.333945 [info] Observed Log-likelihood = -9.51073e+06
2016-12-08 13:37:49.296308 [info] Performing iteration 1621
2016-12-08 13:37:50.380014 [info] Observed Log-likelihood = -9.51082e+06
2016-12-08 13:37:51.339742 [info] Performing iteration 1622
2016-12-08 13:37:52.421903 [info] Observed Log-likelihood = -9.51142e+06
2016-12-08 13:37:53.377900 [info] Performing iteration 1623
2016-12-08 13:37:54.460551 [info] Observed Log-likelihood = -9.51118e+06
2016-12-08 13:37:55.414410 [info] Performing iteration 1624
2016-12-08 13:37:56.496998 [info] Observed Log-likelihood = -9.51093e+06
2016-12-08 13:37:57.451006 [info] Performing iteration 1625
2016-12-08 13:37:58.535103 [info] Observed Log-likelihood = -9.51064e+06
2016-12-08 13:37:59.496504 [info] Performing iteration 1626
2016-12-08 13:38:00.581010 [info] Observed Log-likelihood = -9.51152e+06
2016-12-08 13:38:01.541885 [info] Performing iteration 1627
2016-12-08 13:38:02.628103 [info] Observed Log-likelihood = -9.51103e+06
2016-12-08 13:38:03.587016 [info] Performing iteration 1628
2016-12-08 13:38:04.671363 [info] Observed Log-likelihood = -9.51121e+06
2016-12-08 13:38:05.626176 [info] Performing iteration 1629
2016-12-08 13:38:06.708439 [info] Observed Log-likelihood = -9.51102e+06
2016-12-08 13:38:07.668280 [info] Performing iteration 1630
2016-12-08 13:38:08.751059 [info] Observed Log-likelihood = -9.51103e+06
2016-12-08 13:38:09.705225 [info] Performing iteration 1631
2016-12-08 13:38:10.787359 [info] Observed Log-likelihood = -9.51147e+06
2016-12-08 13:38:11.748548 [info] Performing iteration 1632
2016-12-08 13:38:12.831379 [info] Observed Log-likelihood = -9.51161e+06
2016-12-08 13:38:13.790253 [info] Performing iteration 1633
2016-12-08 13:38:14.875060 [info] Observed Log-likelihood = -9.51162e+06
2016-12-08 13:38:15.830120 [info] Performing iteration 1634
2016-12-08 13:38:16.913602 [info] Observed Log-likelihood = -9.51129e+06
2016-12-08 13:38:17.873228 [info] Performing iteration 1635
2016-12-08 13:38:18.955927 [info] Observed Log-likelihood = -9.51114e+06
2016-12-08 13:38:19.916487 [info] Performing iteration 1636
2016-12-08 13:38:21.000044 [info] Observed Log-likelihood = -9.51128e+06
2016-12-08 13:38:21.952127 [info] Performing iteration 1637
2016-12-08 13:38:23.036845 [info] Observed Log-likelihood = -9.51141e+06
2016-12-08 13:38:24.000119 [info] Performing iteration 1638
2016-12-08 13:38:25.083146 [info] Observed Log-likelihood = -9.5114e+06
2016-12-08 13:38:26.040801 [info] Performing iteration 1639
2016-12-08 13:38:27.124014 [info] Observed Log-likelihood = -9.51109e+06
2016-12-08 13:38:28.085221 [info] Performing iteration 1640
2016-12-08 13:38:29.170564 [info] Observed Log-likelihood = -9.51058e+06
2016-12-08 13:38:30.129266 [info] Performing iteration 1641
2016-12-08 13:38:31.211438 [info] Observed Log-likelihood = -9.51093e+06
2016-12-08 13:38:32.169196 [info] Performing iteration 1642
2016-12-08 13:38:33.257609 [info] Observed Log-likelihood = -9.51053e+06
2016-12-08 13:38:34.213697 [info] Performing iteration 1643
2016-12-08 13:38:35.293673 [info] Observed Log-likelihood = -9.51082e+06
2016-12-08 13:38:36.253101 [info] Performing iteration 1644
2016-12-08 13:38:37.336434 [info] Observed Log-likelihood = -9.51106e+06
2016-12-08 13:38:38.296112 [info] Performing iteration 1645
2016-12-08 13:38:39.377792 [info] Observed Log-likelihood = -9.51114e+06
2016-12-08 13:38:40.340066 [info] Performing iteration 1646
2016-12-08 13:38:41.421840 [info] Observed Log-likelihood = -9.51139e+06
2016-12-08 13:38:42.380040 [info] Performing iteration 1647
2016-12-08 13:38:43.464037 [info] Observed Log-likelihood = -9.5112e+06
2016-12-08 13:38:44.421213 [info] Performing iteration 1648
2016-12-08 13:38:45.504124 [info] Observed Log-likelihood = -9.51105e+06
2016-12-08 13:38:46.458095 [info] Performing iteration 1649
2016-12-08 13:38:47.540033 [info] Observed Log-likelihood = -9.51125e+06
2016-12-08 13:38:48.505208 [info] Performing iteration 1650
2016-12-08 13:38:49.589098 [info] Observed Log-likelihood = -9.51103e+06
2016-12-08 13:38:50.549056 [info] Performing iteration 1651
2016-12-08 13:38:51.630743 [info] Observed Log-likelihood = -9.51146e+06
2016-12-08 13:38:52.594606 [info] Performing iteration 1652
2016-12-08 13:38:53.678789 [info] Observed Log-likelihood = -9.51111e+06
2016-12-08 13:38:54.635425 [info] Performing iteration 1653
2016-12-08 13:38:55.720082 [info] Observed Log-likelihood = -9.51116e+06
2016-12-08 13:38:56.684552 [info] Performing iteration 1654
2016-12-08 13:38:57.765726 [info] Observed Log-likelihood = -9.51089e+06
2016-12-08 13:38:58.715328 [info] Performing iteration 1655
2016-12-08 13:38:59.800093 [info] Observed Log-likelihood = -9.5112e+06
2016-12-08 13:39:00.753163 [info] Performing iteration 1656
2016-12-08 13:39:01.836165 [info] Observed Log-likelihood = -9.51124e+06
2016-12-08 13:39:02.792799 [info] Performing iteration 1657
2016-12-08 13:39:03.876514 [info] Observed Log-likelihood = -9.51083e+06
2016-12-08 13:39:04.837986 [info] Performing iteration 1658
2016-12-08 13:39:05.921819 [info] Observed Log-likelihood = -9.5112e+06
2016-12-08 13:39:06.877467 [info] Performing iteration 1659
2016-12-08 13:39:07.959383 [info] Observed Log-likelihood = -9.51107e+06
2016-12-08 13:39:08.920466 [info] Performing iteration 1660
2016-12-08 13:39:10.003013 [info] Observed Log-likelihood = -9.51086e+06
2016-12-08 13:39:10.962894 [info] Performing iteration 1661
2016-12-08 13:39:12.045236 [info] Observed Log-likelihood = -9.51098e+06
2016-12-08 13:39:13.004066 [info] Performing iteration 1662
2016-12-08 13:39:14.089336 [info] Observed Log-likelihood = -9.51075e+06
2016-12-08 13:39:15.045686 [info] Performing iteration 1663
2016-12-08 13:39:16.127905 [info] Observed Log-likelihood = -9.51112e+06
2016-12-08 13:39:17.086235 [info] Performing iteration 1664
2016-12-08 13:39:18.168804 [info] Observed Log-likelihood = -9.51118e+06
2016-12-08 13:39:19.132325 [info] Performing iteration 1665
2016-12-08 13:39:20.217050 [info] Observed Log-likelihood = -9.51045e+06
2016-12-08 13:39:21.171318 [info] Performing iteration 1666
2016-12-08 13:39:22.253469 [info] Observed Log-likelihood = -9.51088e+06
2016-12-08 13:39:23.211018 [info] Performing iteration 1667
2016-12-08 13:39:24.295306 [info] Observed Log-likelihood = -9.51033e+06
2016-12-08 13:39:25.253917 [info] Performing iteration 1668
2016-12-08 13:39:26.337968 [info] Observed Log-likelihood = -9.5107e+06
2016-12-08 13:39:27.295544 [info] Performing iteration 1669
2016-12-08 13:39:28.376985 [info] Observed Log-likelihood = -9.5108e+06
2016-12-08 13:39:29.321655 [info] Performing iteration 1670
2016-12-08 13:39:30.407431 [info] Observed Log-likelihood = -9.5106e+06
2016-12-08 13:39:31.367456 [info] Performing iteration 1671
2016-12-08 13:39:32.452913 [info] Observed Log-likelihood = -9.51092e+06
2016-12-08 13:39:33.411360 [info] Performing iteration 1672
2016-12-08 13:39:34.494202 [info] Observed Log-likelihood = -9.51104e+06
2016-12-08 13:39:35.451682 [info] Performing iteration 1673
2016-12-08 13:39:36.534067 [info] Observed Log-likelihood = -9.51053e+06
2016-12-08 13:39:37.491046 [info] Performing iteration 1674
2016-12-08 13:39:38.576977 [info] Observed Log-likelihood = -9.51015e+06
2016-12-08 13:39:39.539988 [info] Performing iteration 1675
2016-12-08 13:39:40.623860 [info] Observed Log-likelihood = -9.51067e+06
2016-12-08 13:39:41.582798 [info] Performing iteration 1676
2016-12-08 13:39:42.666529 [info] Observed Log-likelihood = -9.51122e+06
2016-12-08 13:39:43.609076 [info] Performing iteration 1677
2016-12-08 13:39:44.691723 [info] Observed Log-likelihood = -9.51085e+06
2016-12-08 13:39:45.652012 [info] Performing iteration 1678
2016-12-08 13:39:46.735004 [info] Observed Log-likelihood = -9.51067e+06
2016-12-08 13:39:47.685512 [info] Performing iteration 1679
2016-12-08 13:39:48.770120 [info] Observed Log-likelihood = -9.51094e+06
2016-12-08 13:39:49.729384 [info] Performing iteration 1680
2016-12-08 13:39:50.811414 [info] Observed Log-likelihood = -9.51123e+06
2016-12-08 13:39:51.771225 [info] Performing iteration 1681
2016-12-08 13:39:52.854531 [info] Observed Log-likelihood = -9.51118e+06
2016-12-08 13:39:53.814406 [info] Performing iteration 1682
2016-12-08 13:39:54.897196 [info] Observed Log-likelihood = -9.51133e+06
2016-12-08 13:39:55.865999 [info] Performing iteration 1683
2016-12-08 13:39:56.949405 [info] Observed Log-likelihood = -9.51126e+06
2016-12-08 13:39:57.915834 [info] Performing iteration 1684
2016-12-08 13:39:59.055655 [info] Observed Log-likelihood = -9.51077e+06
2016-12-08 13:40:00.048132 [info] Performing iteration 1685
2016-12-08 13:40:01.186936 [info] Observed Log-likelihood = -9.51103e+06
2016-12-08 13:40:02.158001 [info] Performing iteration 1686
2016-12-08 13:40:03.239777 [info] Observed Log-likelihood = -9.51114e+06
2016-12-08 13:40:04.198981 [info] Performing iteration 1687
2016-12-08 13:40:05.282996 [info] Observed Log-likelihood = -9.51119e+06
2016-12-08 13:40:06.242648 [info] Performing iteration 1688
2016-12-08 13:40:07.324785 [info] Observed Log-likelihood = -9.51093e+06
2016-12-08 13:40:08.281501 [info] Performing iteration 1689
2016-12-08 13:40:09.364353 [info] Observed Log-likelihood = -9.5109e+06
2016-12-08 13:40:10.325616 [info] Performing iteration 1690
2016-12-08 13:40:11.407959 [info] Observed Log-likelihood = -9.5111e+06
2016-12-08 13:40:12.374449 [info] Performing iteration 1691
2016-12-08 13:40:13.456739 [info] Observed Log-likelihood = -9.51096e+06
2016-12-08 13:40:14.419388 [info] Performing iteration 1692
2016-12-08 13:40:15.498998 [info] Observed Log-likelihood = -9.51113e+06
2016-12-08 13:40:16.463458 [info] Performing iteration 1693
2016-12-08 13:40:17.547035 [info] Observed Log-likelihood = -9.51137e+06
2016-12-08 13:40:18.504868 [info] Performing iteration 1694
2016-12-08 13:40:19.587938 [info] Observed Log-likelihood = -9.51084e+06
2016-12-08 13:40:20.554800 [info] Performing iteration 1695
2016-12-08 13:40:21.642133 [info] Observed Log-likelihood = -9.51136e+06
2016-12-08 13:40:22.599549 [info] Performing iteration 1696
2016-12-08 13:40:23.683782 [info] Observed Log-likelihood = -9.51094e+06
2016-12-08 13:40:24.645661 [info] Performing iteration 1697
2016-12-08 13:40:25.727023 [info] Observed Log-likelihood = -9.51095e+06
2016-12-08 13:40:26.681635 [info] Performing iteration 1698
2016-12-08 13:40:27.764616 [info] Observed Log-likelihood = -9.51156e+06
2016-12-08 13:40:28.723049 [info] Performing iteration 1699
2016-12-08 13:40:29.809181 [info] Observed Log-likelihood = -9.51126e+06
2016-12-08 13:40:30.770882 [info] Performing iteration 1700
2016-12-08 13:40:31.853774 [info] Observed Log-likelihood = -9.51145e+06
2016-12-08 13:40:32.820134 [info] Performing iteration 1701
2016-12-08 13:40:33.905938 [info] Observed Log-likelihood = -9.5117e+06
2016-12-08 13:40:34.858423 [info] Performing iteration 1702
2016-12-08 13:40:35.941864 [info] Observed Log-likelihood = -9.51142e+06
2016-12-08 13:40:36.901054 [info] Performing iteration 1703
2016-12-08 13:40:37.983380 [info] Observed Log-likelihood = -9.51149e+06
2016-12-08 13:40:38.944966 [info] Performing iteration 1704
2016-12-08 13:40:40.028313 [info] Observed Log-likelihood = -9.51157e+06
2016-12-08 13:40:40.994035 [info] Performing iteration 1705
2016-12-08 13:40:42.086494 [info] Observed Log-likelihood = -9.51083e+06
2016-12-08 13:40:43.052900 [info] Performing iteration 1706
2016-12-08 13:40:44.143308 [info] Observed Log-likelihood = -9.51104e+06
2016-12-08 13:40:45.109586 [info] Performing iteration 1707
2016-12-08 13:40:46.197990 [info] Observed Log-likelihood = -9.51081e+06
2016-12-08 13:40:47.155732 [info] Performing iteration 1708
2016-12-08 13:40:48.239634 [info] Observed Log-likelihood = -9.51091e+06
2016-12-08 13:40:49.198650 [info] Performing iteration 1709
2016-12-08 13:40:50.281751 [info] Observed Log-likelihood = -9.51136e+06
2016-12-08 13:40:51.241829 [info] Performing iteration 1710
2016-12-08 13:40:52.325076 [info] Observed Log-likelihood = -9.51138e+06
2016-12-08 13:40:53.286891 [info] Performing iteration 1711
2016-12-08 13:40:54.369725 [info] Observed Log-likelihood = -9.5111e+06
2016-12-08 13:40:55.325859 [info] Performing iteration 1712
2016-12-08 13:40:56.407504 [info] Observed Log-likelihood = -9.51167e+06
2016-12-08 13:40:57.364915 [info] Performing iteration 1713
2016-12-08 13:40:58.447917 [info] Observed Log-likelihood = -9.5115e+06
2016-12-08 13:40:59.388615 [info] Performing iteration 1714
2016-12-08 13:41:00.470909 [info] Observed Log-likelihood = -9.51186e+06
2016-12-08 13:41:01.423963 [info] Performing iteration 1715
2016-12-08 13:41:02.508161 [info] Observed Log-likelihood = -9.51149e+06
2016-12-08 13:41:03.468415 [info] Performing iteration 1716
2016-12-08 13:41:04.550922 [info] Observed Log-likelihood = -9.51164e+06
2016-12-08 13:41:05.516150 [info] Performing iteration 1717
2016-12-08 13:41:06.601345 [info] Observed Log-likelihood = -9.51153e+06
2016-12-08 13:41:07.562688 [info] Performing iteration 1718
2016-12-08 13:41:08.646110 [info] Observed Log-likelihood = -9.51149e+06
2016-12-08 13:41:09.611559 [info] Performing iteration 1719
2016-12-08 13:41:10.694130 [info] Observed Log-likelihood = -9.51181e+06
2016-12-08 13:41:11.653874 [info] Performing iteration 1720
2016-12-08 13:41:12.736586 [info] Observed Log-likelihood = -9.51135e+06
2016-12-08 13:41:13.692531 [info] Performing iteration 1721
2016-12-08 13:41:14.776429 [info] Observed Log-likelihood = -9.51142e+06
2016-12-08 13:41:15.732574 [info] Performing iteration 1722
2016-12-08 13:41:16.808735 [info] Observed Log-likelihood = -9.51094e+06
2016-12-08 13:41:17.769660 [info] Performing iteration 1723
2016-12-08 13:41:18.809134 [info] Observed Log-likelihood = -9.51088e+06
2016-12-08 13:41:19.762469 [info] Performing iteration 1724
2016-12-08 13:41:20.803293 [info] Observed Log-likelihood = -9.51155e+06
2016-12-08 13:41:21.760367 [info] Performing iteration 1725
2016-12-08 13:41:22.798593 [info] Observed Log-likelihood = -9.5112e+06
2016-12-08 13:41:23.752184 [info] Performing iteration 1726
2016-12-08 13:41:24.788333 [info] Observed Log-likelihood = -9.51147e+06
2016-12-08 13:41:25.745396 [info] Performing iteration 1727
2016-12-08 13:41:26.784686 [info] Observed Log-likelihood = -9.51178e+06
2016-12-08 13:41:27.736773 [info] Performing iteration 1728
2016-12-08 13:41:28.775219 [info] Observed Log-likelihood = -9.51151e+06
2016-12-08 13:41:29.724812 [info] Performing iteration 1729
2016-12-08 13:41:30.766354 [info] Observed Log-likelihood = -9.51131e+06
2016-12-08 13:41:31.721966 [info] Performing iteration 1730
2016-12-08 13:41:32.763027 [info] Observed Log-likelihood = -9.5117e+06
2016-12-08 13:41:33.717223 [info] Performing iteration 1731
2016-12-08 13:41:34.761183 [info] Observed Log-likelihood = -9.51172e+06
2016-12-08 13:41:35.717181 [info] Performing iteration 1732
2016-12-08 13:41:36.758560 [info] Observed Log-likelihood = -9.51171e+06
2016-12-08 13:41:37.702485 [info] Performing iteration 1733
2016-12-08 13:41:38.743030 [info] Observed Log-likelihood = -9.51117e+06
2016-12-08 13:41:39.698355 [info] Performing iteration 1734
2016-12-08 13:41:40.736644 [info] Observed Log-likelihood = -9.51179e+06
2016-12-08 13:41:41.686119 [info] Performing iteration 1735
2016-12-08 13:41:42.726475 [info] Observed Log-likelihood = -9.51167e+06
2016-12-08 13:41:43.679240 [info] Performing iteration 1736
2016-12-08 13:41:44.719984 [info] Observed Log-likelihood = -9.51127e+06
2016-12-08 13:41:45.673606 [info] Performing iteration 1737
2016-12-08 13:41:46.714218 [info] Observed Log-likelihood = -9.51102e+06
2016-12-08 13:41:47.669444 [info] Performing iteration 1738
2016-12-08 13:41:48.707082 [info] Observed Log-likelihood = -9.51107e+06
2016-12-08 13:41:49.659826 [info] Performing iteration 1739
2016-12-08 13:41:50.700048 [info] Observed Log-likelihood = -9.51043e+06
2016-12-08 13:41:51.658425 [info] Performing iteration 1740
2016-12-08 13:41:52.697187 [info] Observed Log-likelihood = -9.51037e+06
2016-12-08 13:41:53.650334 [info] Performing iteration 1741
2016-12-08 13:41:54.687941 [info] Observed Log-likelihood = -9.51099e+06
2016-12-08 13:41:55.641771 [info] Performing iteration 1742
2016-12-08 13:41:56.679343 [info] Observed Log-likelihood = -9.51041e+06
2016-12-08 13:41:57.634180 [info] Performing iteration 1743
2016-12-08 13:41:58.670521 [info] Observed Log-likelihood = -9.5105e+06
2016-12-08 13:41:59.619295 [info] Performing iteration 1744
2016-12-08 13:42:00.658442 [info] Observed Log-likelihood = -9.51057e+06
2016-12-08 13:42:01.612218 [info] Performing iteration 1745
2016-12-08 13:42:02.654775 [info] Observed Log-likelihood = -9.51103e+06
2016-12-08 13:42:03.612457 [info] Performing iteration 1746
2016-12-08 13:42:04.652573 [info] Observed Log-likelihood = -9.51086e+06
2016-12-08 13:42:05.614138 [info] Performing iteration 1747
2016-12-08 13:42:06.651320 [info] Observed Log-likelihood = -9.51065e+06
2016-12-08 13:42:07.606087 [info] Performing iteration 1748
2016-12-08 13:42:08.643391 [info] Observed Log-likelihood = -9.51069e+06
2016-12-08 13:42:09.597904 [info] Performing iteration 1749
2016-12-08 13:42:10.636555 [info] Observed Log-likelihood = -9.5109e+06
2016-12-08 13:42:11.586180 [info] Performing iteration 1750
2016-12-08 13:42:12.624467 [info] Observed Log-likelihood = -9.5106e+06
2016-12-08 13:42:13.580113 [info] Performing iteration 1751
2016-12-08 13:42:14.618075 [info] Observed Log-likelihood = -9.51062e+06
2016-12-08 13:42:15.580412 [info] Performing iteration 1752
2016-12-08 13:42:16.620030 [info] Observed Log-likelihood = -9.51083e+06
2016-12-08 13:42:17.574090 [info] Performing iteration 1753
2016-12-08 13:42:18.613379 [info] Observed Log-likelihood = -9.51049e+06
2016-12-08 13:42:19.560399 [info] Performing iteration 1754
2016-12-08 13:42:20.598528 [info] Observed Log-likelihood = -9.51044e+06
2016-12-08 13:42:21.553576 [info] Performing iteration 1755
2016-12-08 13:42:22.592229 [info] Observed Log-likelihood = -9.51094e+06
2016-12-08 13:42:23.549561 [info] Performing iteration 1756
2016-12-08 13:42:24.589530 [info] Observed Log-likelihood = -9.51112e+06
2016-12-08 13:42:25.543668 [info] Performing iteration 1757
2016-12-08 13:42:26.586425 [info] Observed Log-likelihood = -9.51074e+06
2016-12-08 13:42:27.542266 [info] Performing iteration 1758
2016-12-08 13:42:28.579678 [info] Observed Log-likelihood = -9.51076e+06
2016-12-08 13:42:29.537029 [info] Performing iteration 1759
2016-12-08 13:42:30.575693 [info] Observed Log-likelihood = -9.51031e+06
2016-12-08 13:42:31.524321 [info] Performing iteration 1760
2016-12-08 13:42:32.561758 [info] Observed Log-likelihood = -9.51037e+06
2016-12-08 13:42:33.512783 [info] Performing iteration 1761
2016-12-08 13:42:34.551060 [info] Observed Log-likelihood = -9.51047e+06
2016-12-08 13:42:35.504367 [info] Performing iteration 1762
2016-12-08 13:42:36.548011 [info] Observed Log-likelihood = -9.51092e+06
2016-12-08 13:42:37.505599 [info] Performing iteration 1763
2016-12-08 13:42:38.544964 [info] Observed Log-likelihood = -9.51083e+06
2016-12-08 13:42:39.497037 [info] Performing iteration 1764
2016-12-08 13:42:40.534976 [info] Observed Log-likelihood = -9.51063e+06
2016-12-08 13:42:41.499426 [info] Performing iteration 1765
2016-12-08 13:42:42.540794 [info] Observed Log-likelihood = -9.51081e+06
2016-12-08 13:42:43.495760 [info] Performing iteration 1766
2016-12-08 13:42:44.535419 [info] Observed Log-likelihood = -9.5104e+06
2016-12-08 13:42:45.486672 [info] Performing iteration 1767
2016-12-08 13:42:46.532017 [info] Observed Log-likelihood = -9.51025e+06
2016-12-08 13:42:47.531464 [info] Performing iteration 1768
2016-12-08 13:42:48.636233 [info] Observed Log-likelihood = -9.51038e+06
2016-12-08 13:42:49.615095 [info] Performing iteration 1769
2016-12-08 13:42:50.653238 [info] Observed Log-likelihood = -9.51028e+06
2016-12-08 13:42:51.602404 [info] Performing iteration 1770
2016-12-08 13:42:52.640516 [info] Observed Log-likelihood = -9.51037e+06
2016-12-08 13:42:53.603241 [info] Performing iteration 1771
2016-12-08 13:42:54.641081 [info] Observed Log-likelihood = -9.51025e+06
2016-12-08 13:42:55.588430 [info] Performing iteration 1772
2016-12-08 13:42:56.626219 [info] Observed Log-likelihood = -9.51037e+06
2016-12-08 13:42:57.576152 [info] Performing iteration 1773
2016-12-08 13:42:58.613622 [info] Observed Log-likelihood = -9.5106e+06
2016-12-08 13:42:59.568905 [info] Performing iteration 1774
2016-12-08 13:43:00.606280 [info] Observed Log-likelihood = -9.51062e+06
2016-12-08 13:43:01.562211 [info] Performing iteration 1775
2016-12-08 13:43:02.600910 [info] Observed Log-likelihood = -9.51069e+06
2016-12-08 13:43:03.555262 [info] Performing iteration 1776
2016-12-08 13:43:04.593916 [info] Observed Log-likelihood = -9.51067e+06
2016-12-08 13:43:05.554522 [info] Performing iteration 1777
2016-12-08 13:43:06.592391 [info] Observed Log-likelihood = -9.51084e+06
2016-12-08 13:43:07.551436 [info] Performing iteration 1778
2016-12-08 13:43:08.590197 [info] Observed Log-likelihood = -9.51055e+06
2016-12-08 13:43:09.543752 [info] Performing iteration 1779
2016-12-08 13:43:10.582744 [info] Observed Log-likelihood = -9.5101e+06
2016-12-08 13:43:11.543744 [info] Performing iteration 1780
2016-12-08 13:43:12.590490 [info] Observed Log-likelihood = -9.51022e+06
2016-12-08 13:43:13.549227 [info] Performing iteration 1781
2016-12-08 13:43:14.588053 [info] Observed Log-likelihood = -9.51025e+06
2016-12-08 13:43:15.545181 [info] Performing iteration 1782
2016-12-08 13:43:16.581943 [info] Observed Log-likelihood = -9.50989e+06
2016-12-08 13:43:17.537411 [info] Performing iteration 1783
2016-12-08 13:43:18.575279 [info] Observed Log-likelihood = -9.51031e+06
2016-12-08 13:43:19.528758 [info] Performing iteration 1784
2016-12-08 13:43:20.567406 [info] Observed Log-likelihood = -9.51037e+06
2016-12-08 13:43:21.525306 [info] Performing iteration 1785
2016-12-08 13:43:22.564441 [info] Observed Log-likelihood = -9.50989e+06
2016-12-08 13:43:23.522959 [info] Performing iteration 1786
2016-12-08 13:43:24.559190 [info] Observed Log-likelihood = -9.51047e+06
2016-12-08 13:43:25.513476 [info] Performing iteration 1787
2016-12-08 13:43:26.552007 [info] Observed Log-likelihood = -9.5107e+06
2016-12-08 13:43:27.512718 [info] Performing iteration 1788
2016-12-08 13:43:28.550774 [info] Observed Log-likelihood = -9.5105e+06
2016-12-08 13:43:29.508083 [info] Performing iteration 1789
2016-12-08 13:43:30.544987 [info] Observed Log-likelihood = -9.51062e+06
2016-12-08 13:43:31.497799 [info] Performing iteration 1790
2016-12-08 13:43:32.535524 [info] Observed Log-likelihood = -9.5111e+06
2016-12-08 13:43:33.484769 [info] Performing iteration 1791
2016-12-08 13:43:34.522333 [info] Observed Log-likelihood = -9.51045e+06
2016-12-08 13:43:35.480060 [info] Performing iteration 1792
2016-12-08 13:43:36.520842 [info] Observed Log-likelihood = -9.51101e+06
2016-12-08 13:43:37.473190 [info] Performing iteration 1793
2016-12-08 13:43:38.516215 [info] Observed Log-likelihood = -9.51094e+06
2016-12-08 13:43:39.468943 [info] Performing iteration 1794
2016-12-08 13:43:40.508161 [info] Observed Log-likelihood = -9.51094e+06
2016-12-08 13:43:41.462462 [info] Performing iteration 1795
2016-12-08 13:43:42.501606 [info] Observed Log-likelihood = -9.51086e+06
2016-12-08 13:43:43.452541 [info] Performing iteration 1796
2016-12-08 13:43:44.490585 [info] Observed Log-likelihood = -9.51085e+06
2016-12-08 13:43:45.447173 [info] Performing iteration 1797
2016-12-08 13:43:46.486986 [info] Observed Log-likelihood = -9.51117e+06
2016-12-08 13:43:47.443297 [info] Performing iteration 1798
2016-12-08 13:43:48.483614 [info] Observed Log-likelihood = -9.51051e+06
2016-12-08 13:43:49.434567 [info] Performing iteration 1799
2016-12-08 13:43:50.473953 [info] Observed Log-likelihood = -9.51057e+06
2016-12-08 13:43:51.428136 [info] Performing iteration 1800
2016-12-08 13:43:52.465316 [info] Observed Log-likelihood = -9.51101e+06
2016-12-08 13:43:54.191647 [info] Performing iteration 1801
2016-12-08 13:43:55.242547 [info] Observed Log-likelihood = -9.51055e+06
2016-12-08 13:43:56.197284 [info] Performing iteration 1802
2016-12-08 13:43:57.235021 [info] Observed Log-likelihood = -9.51093e+06
2016-12-08 13:43:58.181316 [info] Performing iteration 1803
2016-12-08 13:43:59.221099 [info] Observed Log-likelihood = -9.51098e+06
2016-12-08 13:44:00.176216 [info] Performing iteration 1804
2016-12-08 13:44:01.215971 [info] Observed Log-likelihood = -9.51116e+06
2016-12-08 13:44:02.182841 [info] Performing iteration 1805
2016-12-08 13:44:03.222272 [info] Observed Log-likelihood = -9.51091e+06
2016-12-08 13:44:04.175469 [info] Performing iteration 1806
2016-12-08 13:44:05.213068 [info] Observed Log-likelihood = -9.51089e+06
2016-12-08 13:44:06.160224 [info] Performing iteration 1807
2016-12-08 13:44:07.197464 [info] Observed Log-likelihood = -9.51155e+06
2016-12-08 13:44:08.159757 [info] Performing iteration 1808
2016-12-08 13:44:09.197076 [info] Observed Log-likelihood = -9.5116e+06
2016-12-08 13:44:10.154409 [info] Performing iteration 1809
2016-12-08 13:44:11.191330 [info] Observed Log-likelihood = -9.51084e+06
2016-12-08 13:44:12.147039 [info] Performing iteration 1810
2016-12-08 13:44:13.188548 [info] Observed Log-likelihood = -9.51096e+06
2016-12-08 13:44:14.139828 [info] Performing iteration 1811
2016-12-08 13:44:15.178887 [info] Observed Log-likelihood = -9.51076e+06
2016-12-08 13:44:16.133989 [info] Performing iteration 1812
2016-12-08 13:44:17.173050 [info] Observed Log-likelihood = -9.51068e+06
2016-12-08 13:44:18.132207 [info] Performing iteration 1813
2016-12-08 13:44:19.168912 [info] Observed Log-likelihood = -9.51072e+06
2016-12-08 13:44:20.124234 [info] Performing iteration 1814
2016-12-08 13:44:21.160187 [info] Observed Log-likelihood = -9.51108e+06
2016-12-08 13:44:22.126870 [info] Performing iteration 1815
2016-12-08 13:44:23.166812 [info] Observed Log-likelihood = -9.51099e+06
2016-12-08 13:44:24.123477 [info] Performing iteration 1816
2016-12-08 13:44:25.159999 [info] Observed Log-likelihood = -9.51109e+06
2016-12-08 13:44:26.113518 [info] Performing iteration 1817
2016-12-08 13:44:27.154948 [info] Observed Log-likelihood = -9.51098e+06
2016-12-08 13:44:28.113635 [info] Performing iteration 1818
2016-12-08 13:44:29.152272 [info] Observed Log-likelihood = -9.51058e+06
2016-12-08 13:44:30.103396 [info] Performing iteration 1819
2016-12-08 13:44:31.140263 [info] Observed Log-likelihood = -9.51043e+06
2016-12-08 13:44:32.093814 [info] Performing iteration 1820
2016-12-08 13:44:33.132908 [info] Observed Log-likelihood = -9.51078e+06
2016-12-08 13:44:34.089572 [info] Performing iteration 1821
2016-12-08 13:44:35.126861 [info] Observed Log-likelihood = -9.51099e+06
2016-12-08 13:44:36.079188 [info] Performing iteration 1822
2016-12-08 13:44:37.117032 [info] Observed Log-likelihood = -9.51084e+06
2016-12-08 13:44:38.076126 [info] Performing iteration 1823
2016-12-08 13:44:39.114266 [info] Observed Log-likelihood = -9.51086e+06
2016-12-08 13:44:40.067797 [info] Performing iteration 1824
2016-12-08 13:44:41.104436 [info] Observed Log-likelihood = -9.51092e+06
2016-12-08 13:44:42.055189 [info] Performing iteration 1825
2016-12-08 13:44:43.094394 [info] Observed Log-likelihood = -9.51078e+06
2016-12-08 13:44:44.052646 [info] Performing iteration 1826
2016-12-08 13:44:45.089988 [info] Observed Log-likelihood = -9.51118e+06
2016-12-08 13:44:46.048956 [info] Performing iteration 1827
2016-12-08 13:44:47.088080 [info] Observed Log-likelihood = -9.51144e+06
2016-12-08 13:44:48.037164 [info] Performing iteration 1828
2016-12-08 13:44:49.075428 [info] Observed Log-likelihood = -9.51147e+06
2016-12-08 13:44:50.028563 [info] Performing iteration 1829
2016-12-08 13:44:51.065284 [info] Observed Log-likelihood = -9.51161e+06
2016-12-08 13:44:52.016661 [info] Performing iteration 1830
2016-12-08 13:44:53.054688 [info] Observed Log-likelihood = -9.51168e+06
2016-12-08 13:44:54.003725 [info] Performing iteration 1831
2016-12-08 13:44:55.042070 [info] Observed Log-likelihood = -9.51114e+06
2016-12-08 13:44:55.999174 [info] Performing iteration 1832
2016-12-08 13:44:57.038070 [info] Observed Log-likelihood = -9.51137e+06
2016-12-08 13:44:57.993133 [info] Performing iteration 1833
2016-12-08 13:44:59.030297 [info] Observed Log-likelihood = -9.51111e+06
2016-12-08 13:44:59.979691 [info] Performing iteration 1834
2016-12-08 13:45:01.017929 [info] Observed Log-likelihood = -9.51126e+06
2016-12-08 13:45:01.978188 [info] Performing iteration 1835
2016-12-08 13:45:03.024308 [info] Observed Log-likelihood = -9.51045e+06
2016-12-08 13:45:03.980285 [info] Performing iteration 1836
2016-12-08 13:45:05.018336 [info] Observed Log-likelihood = -9.51118e+06
2016-12-08 13:45:05.968224 [info] Performing iteration 1837
2016-12-08 13:45:07.004880 [info] Observed Log-likelihood = -9.51074e+06
2016-12-08 13:45:07.954835 [info] Performing iteration 1838
2016-12-08 13:45:08.994710 [info] Observed Log-likelihood = -9.51133e+06
2016-12-08 13:45:09.951104 [info] Performing iteration 1839
2016-12-08 13:45:10.988787 [info] Observed Log-likelihood = -9.51124e+06
2016-12-08 13:45:11.942338 [info] Performing iteration 1840
2016-12-08 13:45:12.978060 [info] Observed Log-likelihood = -9.51136e+06
2016-12-08 13:45:13.934566 [info] Performing iteration 1841
2016-12-08 13:45:14.974021 [info] Observed Log-likelihood = -9.51093e+06
2016-12-08 13:45:15.927732 [info] Performing iteration 1842
2016-12-08 13:45:16.965736 [info] Observed Log-likelihood = -9.5106e+06
2016-12-08 13:45:17.920990 [info] Performing iteration 1843
2016-12-08 13:45:18.959184 [info] Observed Log-likelihood = -9.5112e+06
2016-12-08 13:45:19.921616 [info] Performing iteration 1844
2016-12-08 13:45:20.959740 [info] Observed Log-likelihood = -9.51069e+06
2016-12-08 13:45:21.916919 [info] Performing iteration 1845
2016-12-08 13:45:22.953834 [info] Observed Log-likelihood = -9.51048e+06
2016-12-08 13:45:23.909310 [info] Performing iteration 1846
2016-12-08 13:45:24.947616 [info] Observed Log-likelihood = -9.51078e+06
2016-12-08 13:45:25.902565 [info] Performing iteration 1847
2016-12-08 13:45:26.939543 [info] Observed Log-likelihood = -9.51071e+06
2016-12-08 13:45:27.904481 [info] Performing iteration 1848
2016-12-08 13:45:28.943035 [info] Observed Log-likelihood = -9.51062e+06
2016-12-08 13:45:29.881013 [info] Performing iteration 1849
2016-12-08 13:45:30.917244 [info] Observed Log-likelihood = -9.51106e+06
2016-12-08 13:45:31.875162 [info] Performing iteration 1850
2016-12-08 13:45:32.914822 [info] Observed Log-likelihood = -9.51145e+06
2016-12-08 13:45:33.868168 [info] Performing iteration 1851
2016-12-08 13:45:34.906434 [info] Observed Log-likelihood = -9.51141e+06
2016-12-08 13:45:35.858657 [info] Performing iteration 1852
2016-12-08 13:45:36.895031 [info] Observed Log-likelihood = -9.51078e+06
2016-12-08 13:45:37.852882 [info] Performing iteration 1853
2016-12-08 13:45:38.889712 [info] Observed Log-likelihood = -9.51084e+06
2016-12-08 13:45:39.844868 [info] Performing iteration 1854
2016-12-08 13:45:40.882613 [info] Observed Log-likelihood = -9.5108e+06
2016-12-08 13:45:41.844714 [info] Performing iteration 1855
2016-12-08 13:45:42.882277 [info] Observed Log-likelihood = -9.5113e+06
2016-12-08 13:45:43.842745 [info] Performing iteration 1856
2016-12-08 13:45:44.881123 [info] Observed Log-likelihood = -9.5109e+06
2016-12-08 13:45:45.836889 [info] Performing iteration 1857
2016-12-08 13:45:46.874003 [info] Observed Log-likelihood = -9.5111e+06
2016-12-08 13:45:47.831243 [info] Performing iteration 1858
2016-12-08 13:45:48.868992 [info] Observed Log-likelihood = -9.51104e+06
2016-12-08 13:45:49.831357 [info] Performing iteration 1859
2016-12-08 13:45:50.866958 [info] Observed Log-likelihood = -9.51094e+06
2016-12-08 13:45:51.825908 [info] Performing iteration 1860
2016-12-08 13:45:52.859983 [info] Observed Log-likelihood = -9.51046e+06
2016-12-08 13:45:53.813587 [info] Performing iteration 1861
2016-12-08 13:45:54.851788 [info] Observed Log-likelihood = -9.51059e+06
2016-12-08 13:45:55.815176 [info] Performing iteration 1862
2016-12-08 13:45:56.854493 [info] Observed Log-likelihood = -9.51115e+06
2016-12-08 13:45:57.813927 [info] Performing iteration 1863
2016-12-08 13:45:58.850211 [info] Observed Log-likelihood = -9.51105e+06
2016-12-08 13:45:59.806393 [info] Performing iteration 1864
2016-12-08 13:46:00.844004 [info] Observed Log-likelihood = -9.51041e+06
2016-12-08 13:46:01.805283 [info] Performing iteration 1865
2016-12-08 13:46:02.844919 [info] Observed Log-likelihood = -9.51032e+06
2016-12-08 13:46:03.797703 [info] Performing iteration 1866
2016-12-08 13:46:04.836833 [info] Observed Log-likelihood = -9.51061e+06
2016-12-08 13:46:05.785988 [info] Performing iteration 1867
2016-12-08 13:46:06.824191 [info] Observed Log-likelihood = -9.51052e+06
2016-12-08 13:46:07.771203 [info] Performing iteration 1868
2016-12-08 13:46:08.844384 [info] Observed Log-likelihood = -9.51044e+06
2016-12-08 13:46:09.802911 [info] Performing iteration 1869
2016-12-08 13:46:10.875363 [info] Observed Log-likelihood = -9.51074e+06
2016-12-08 13:46:11.832058 [info] Performing iteration 1870
2016-12-08 13:46:12.905128 [info] Observed Log-likelihood = -9.51049e+06
2016-12-08 13:46:13.854754 [info] Performing iteration 1871
2016-12-08 13:46:14.930529 [info] Observed Log-likelihood = -9.51063e+06
2016-12-08 13:46:15.882550 [info] Performing iteration 1872
2016-12-08 13:46:16.957811 [info] Observed Log-likelihood = -9.5107e+06
2016-12-08 13:46:17.893607 [info] Performing iteration 1873
2016-12-08 13:46:18.964924 [info] Observed Log-likelihood = -9.51082e+06
2016-12-08 13:46:19.918103 [info] Performing iteration 1874
2016-12-08 13:46:20.990735 [info] Observed Log-likelihood = -9.5103e+06
2016-12-08 13:46:21.946383 [info] Performing iteration 1875
2016-12-08 13:46:23.019309 [info] Observed Log-likelihood = -9.51019e+06
2016-12-08 13:46:23.976770 [info] Performing iteration 1876
2016-12-08 13:46:25.050738 [info] Observed Log-likelihood = -9.51017e+06
2016-12-08 13:46:26.006738 [info] Performing iteration 1877
2016-12-08 13:46:27.077631 [info] Observed Log-likelihood = -9.51022e+06
2016-12-08 13:46:28.030881 [info] Performing iteration 1878
2016-12-08 13:46:29.101484 [info] Observed Log-likelihood = -9.51e+06
2016-12-08 13:46:30.051376 [info] Performing iteration 1879
2016-12-08 13:46:31.122515 [info] Observed Log-likelihood = -9.51049e+06
2016-12-08 13:46:32.074019 [info] Performing iteration 1880
2016-12-08 13:46:33.147939 [info] Observed Log-likelihood = -9.51081e+06
2016-12-08 13:46:34.103425 [info] Performing iteration 1881
2016-12-08 13:46:35.175173 [info] Observed Log-likelihood = -9.51056e+06
2016-12-08 13:46:36.129755 [info] Performing iteration 1882
2016-12-08 13:46:37.201913 [info] Observed Log-likelihood = -9.51028e+06
2016-12-08 13:46:38.160914 [info] Performing iteration 1883
2016-12-08 13:46:39.236730 [info] Observed Log-likelihood = -9.51009e+06
2016-12-08 13:46:40.188047 [info] Performing iteration 1884
2016-12-08 13:46:41.260632 [info] Observed Log-likelihood = -9.50984e+06
2016-12-08 13:46:42.219762 [info] Performing iteration 1885
2016-12-08 13:46:43.295249 [info] Observed Log-likelihood = -9.50996e+06
2016-12-08 13:46:44.249771 [info] Performing iteration 1886
2016-12-08 13:46:45.323437 [info] Observed Log-likelihood = -9.51037e+06
2016-12-08 13:46:46.283593 [info] Performing iteration 1887
2016-12-08 13:46:47.354772 [info] Observed Log-likelihood = -9.51023e+06
2016-12-08 13:46:48.311157 [info] Performing iteration 1888
2016-12-08 13:46:49.386075 [info] Observed Log-likelihood = -9.50969e+06
2016-12-08 13:46:50.338411 [info] Performing iteration 1889
2016-12-08 13:46:51.412140 [info] Observed Log-likelihood = -9.51005e+06
2016-12-08 13:46:52.367116 [info] Performing iteration 1890
2016-12-08 13:46:53.441280 [info] Observed Log-likelihood = -9.50955e+06
2016-12-08 13:46:54.393658 [info] Performing iteration 1891
2016-12-08 13:46:55.464753 [info] Observed Log-likelihood = -9.5099e+06
2016-12-08 13:46:56.418703 [info] Performing iteration 1892
2016-12-08 13:46:57.492172 [info] Observed Log-likelihood = -9.51017e+06
2016-12-08 13:46:58.440510 [info] Performing iteration 1893
2016-12-08 13:46:59.513987 [info] Observed Log-likelihood = -9.51051e+06
2016-12-08 13:47:00.469669 [info] Performing iteration 1894
2016-12-08 13:47:01.544362 [info] Observed Log-likelihood = -9.51015e+06
2016-12-08 13:47:02.498113 [info] Performing iteration 1895
2016-12-08 13:47:03.572098 [info] Observed Log-likelihood = -9.50974e+06
2016-12-08 13:47:04.525382 [info] Performing iteration 1896
2016-12-08 13:47:05.602697 [info] Observed Log-likelihood = -9.50996e+06
2016-12-08 13:47:06.554019 [info] Performing iteration 1897
2016-12-08 13:47:07.627856 [info] Observed Log-likelihood = -9.51013e+06
2016-12-08 13:47:08.583994 [info] Performing iteration 1898
2016-12-08 13:47:09.662083 [info] Observed Log-likelihood = -9.51022e+06
2016-12-08 13:47:10.620965 [info] Performing iteration 1899
2016-12-08 13:47:11.694900 [info] Observed Log-likelihood = -9.51039e+06
2016-12-08 13:47:12.651085 [info] Performing iteration 1900
2016-12-08 13:47:13.726388 [info] Observed Log-likelihood = -9.50988e+06
2016-12-08 13:47:14.689630 [info] Performing iteration 1901
2016-12-08 13:47:15.762004 [info] Observed Log-likelihood = -9.50999e+06
2016-12-08 13:47:16.711473 [info] Performing iteration 1902
2016-12-08 13:47:17.785025 [info] Observed Log-likelihood = -9.51024e+06
2016-12-08 13:47:18.745135 [info] Performing iteration 1903
2016-12-08 13:47:19.819893 [info] Observed Log-likelihood = -9.51019e+06
2016-12-08 13:47:20.779600 [info] Performing iteration 1904
2016-12-08 13:47:21.862791 [info] Observed Log-likelihood = -9.51e+06
2016-12-08 13:47:22.812822 [info] Performing iteration 1905
2016-12-08 13:47:23.889038 [info] Observed Log-likelihood = -9.51028e+06
2016-12-08 13:47:24.845009 [info] Performing iteration 1906
2016-12-08 13:47:25.922533 [info] Observed Log-likelihood = -9.50968e+06
2016-12-08 13:47:26.879136 [info] Performing iteration 1907
2016-12-08 13:47:27.952316 [info] Observed Log-likelihood = -9.50917e+06
2016-12-08 13:47:28.918983 [info] Performing iteration 1908
2016-12-08 13:47:29.992218 [info] Observed Log-likelihood = -9.51003e+06
2016-12-08 13:47:30.947575 [info] Performing iteration 1909
2016-12-08 13:47:32.021005 [info] Observed Log-likelihood = -9.50957e+06
2016-12-08 13:47:32.972616 [info] Performing iteration 1910
2016-12-08 13:47:34.044910 [info] Observed Log-likelihood = -9.50925e+06
2016-12-08 13:47:35.003400 [info] Performing iteration 1911
2016-12-08 13:47:36.079017 [info] Observed Log-likelihood = -9.50986e+06
2016-12-08 13:47:37.031750 [info] Performing iteration 1912
2016-12-08 13:47:38.105691 [info] Observed Log-likelihood = -9.51024e+06
2016-12-08 13:47:39.059421 [info] Performing iteration 1913
2016-12-08 13:47:40.136769 [info] Observed Log-likelihood = -9.51003e+06
2016-12-08 13:47:41.085827 [info] Performing iteration 1914
2016-12-08 13:47:42.160671 [info] Observed Log-likelihood = -9.50999e+06
2016-12-08 13:47:43.117727 [info] Performing iteration 1915
2016-12-08 13:47:44.191433 [info] Observed Log-likelihood = -9.51035e+06
2016-12-08 13:47:45.146216 [info] Performing iteration 1916
2016-12-08 13:47:46.220959 [info] Observed Log-likelihood = -9.51046e+06
2016-12-08 13:47:47.178112 [info] Performing iteration 1917
2016-12-08 13:47:48.251001 [info] Observed Log-likelihood = -9.51102e+06
2016-12-08 13:47:49.213703 [info] Performing iteration 1918
2016-12-08 13:47:50.287011 [info] Observed Log-likelihood = -9.51121e+06
2016-12-08 13:47:51.238536 [info] Performing iteration 1919
2016-12-08 13:47:52.316737 [info] Observed Log-likelihood = -9.51081e+06
2016-12-08 13:47:53.278603 [info] Performing iteration 1920
2016-12-08 13:47:54.351740 [info] Observed Log-likelihood = -9.51055e+06
2016-12-08 13:47:55.311917 [info] Performing iteration 1921
2016-12-08 13:47:56.384747 [info] Observed Log-likelihood = -9.51075e+06
2016-12-08 13:47:57.337764 [info] Performing iteration 1922
2016-12-08 13:47:58.415014 [info] Observed Log-likelihood = -9.51036e+06
2016-12-08 13:47:59.372028 [info] Performing iteration 1923
2016-12-08 13:48:00.447304 [info] Observed Log-likelihood = -9.51078e+06
2016-12-08 13:48:01.407719 [info] Performing iteration 1924
2016-12-08 13:48:02.483110 [info] Observed Log-likelihood = -9.511e+06
2016-12-08 13:48:03.442047 [info] Performing iteration 1925
2016-12-08 13:48:04.518414 [info] Observed Log-likelihood = -9.51052e+06
2016-12-08 13:48:05.475018 [info] Performing iteration 1926
2016-12-08 13:48:06.551317 [info] Observed Log-likelihood = -9.51044e+06
2016-12-08 13:48:07.511390 [info] Performing iteration 1927
2016-12-08 13:48:08.586514 [info] Observed Log-likelihood = -9.51056e+06
2016-12-08 13:48:09.545882 [info] Performing iteration 1928
2016-12-08 13:48:10.619073 [info] Observed Log-likelihood = -9.51003e+06
2016-12-08 13:48:11.572250 [info] Performing iteration 1929
2016-12-08 13:48:12.645504 [info] Observed Log-likelihood = -9.51053e+06
2016-12-08 13:48:13.607119 [info] Performing iteration 1930
2016-12-08 13:48:14.681113 [info] Observed Log-likelihood = -9.51008e+06
2016-12-08 13:48:15.643359 [info] Performing iteration 1931
2016-12-08 13:48:16.716742 [info] Observed Log-likelihood = -9.50995e+06
2016-12-08 13:48:17.680564 [info] Performing iteration 1932
2016-12-08 13:48:18.753676 [info] Observed Log-likelihood = -9.51006e+06
2016-12-08 13:48:19.703666 [info] Performing iteration 1933
2016-12-08 13:48:20.776922 [info] Observed Log-likelihood = -9.51036e+06
2016-12-08 13:48:21.731203 [info] Performing iteration 1934
2016-12-08 13:48:22.807047 [info] Observed Log-likelihood = -9.51039e+06
2016-12-08 13:48:23.760969 [info] Performing iteration 1935
2016-12-08 13:48:24.836806 [info] Observed Log-likelihood = -9.51046e+06
2016-12-08 13:48:25.798942 [info] Performing iteration 1936
2016-12-08 13:48:26.872054 [info] Observed Log-likelihood = -9.51067e+06
2016-12-08 13:48:27.824473 [info] Performing iteration 1937
2016-12-08 13:48:28.897922 [info] Observed Log-likelihood = -9.51039e+06
2016-12-08 13:48:29.851475 [info] Performing iteration 1938
2016-12-08 13:48:30.926861 [info] Observed Log-likelihood = -9.51019e+06
2016-12-08 13:48:31.883066 [info] Performing iteration 1939
2016-12-08 13:48:32.958575 [info] Observed Log-likelihood = -9.51097e+06
2016-12-08 13:48:33.909714 [info] Performing iteration 1940
2016-12-08 13:48:34.984417 [info] Observed Log-likelihood = -9.51118e+06
2016-12-08 13:48:35.939643 [info] Performing iteration 1941
2016-12-08 13:48:37.012217 [info] Observed Log-likelihood = -9.51074e+06
2016-12-08 13:48:37.965958 [info] Performing iteration 1942
2016-12-08 13:48:39.041983 [info] Observed Log-likelihood = -9.51057e+06
2016-12-08 13:48:40.001923 [info] Performing iteration 1943
2016-12-08 13:48:41.076674 [info] Observed Log-likelihood = -9.51046e+06
2016-12-08 13:48:42.030763 [info] Performing iteration 1944
2016-12-08 13:48:43.103784 [info] Observed Log-likelihood = -9.51048e+06
2016-12-08 13:48:44.059318 [info] Performing iteration 1945
2016-12-08 13:48:45.132930 [info] Observed Log-likelihood = -9.51037e+06
2016-12-08 13:48:46.088178 [info] Performing iteration 1946
2016-12-08 13:48:47.164215 [info] Observed Log-likelihood = -9.50963e+06
2016-12-08 13:48:48.121969 [info] Performing iteration 1947
2016-12-08 13:48:49.195005 [info] Observed Log-likelihood = -9.51054e+06
2016-12-08 13:48:50.146498 [info] Performing iteration 1948
2016-12-08 13:48:51.221493 [info] Observed Log-likelihood = -9.51061e+06
2016-12-08 13:48:52.174590 [info] Performing iteration 1949
2016-12-08 13:48:53.246416 [info] Observed Log-likelihood = -9.51046e+06
2016-12-08 13:48:54.202573 [info] Performing iteration 1950
2016-12-08 13:48:55.276762 [info] Observed Log-likelihood = -9.5105e+06
2016-12-08 13:48:56.246194 [info] Performing iteration 1951
2016-12-08 13:48:57.330691 [info] Observed Log-likelihood = -9.51021e+06
2016-12-08 13:48:58.326557 [info] Performing iteration 1952
2016-12-08 13:48:59.410275 [info] Observed Log-likelihood = -9.51021e+06
2016-12-08 13:49:00.368417 [info] Performing iteration 1953
2016-12-08 13:49:01.441957 [info] Observed Log-likelihood = -9.51013e+06
2016-12-08 13:49:02.406210 [info] Performing iteration 1954
2016-12-08 13:49:03.492674 [info] Observed Log-likelihood = -9.51034e+06
2016-12-08 13:49:04.455928 [info] Performing iteration 1955
2016-12-08 13:49:05.534039 [info] Observed Log-likelihood = -9.51029e+06
2016-12-08 13:49:06.529376 [info] Performing iteration 1956
2016-12-08 13:49:07.617992 [info] Observed Log-likelihood = -9.51031e+06
2016-12-08 13:49:08.601101 [info] Performing iteration 1957
2016-12-08 13:49:09.693996 [info] Observed Log-likelihood = -9.51019e+06
2016-12-08 13:49:10.649145 [info] Performing iteration 1958
2016-12-08 13:49:11.735077 [info] Observed Log-likelihood = -9.51004e+06
2016-12-08 13:49:12.693429 [info] Performing iteration 1959
2016-12-08 13:49:13.769976 [info] Observed Log-likelihood = -9.51014e+06
2016-12-08 13:49:14.727763 [info] Performing iteration 1960
2016-12-08 13:49:15.803072 [info] Observed Log-likelihood = -9.5097e+06
2016-12-08 13:49:16.760883 [info] Performing iteration 1961
2016-12-08 13:49:17.833858 [info] Observed Log-likelihood = -9.50974e+06
2016-12-08 13:49:18.790893 [info] Performing iteration 1962
2016-12-08 13:49:19.864120 [info] Observed Log-likelihood = -9.50951e+06
2016-12-08 13:49:20.823052 [info] Performing iteration 1963
2016-12-08 13:49:21.897953 [info] Observed Log-likelihood = -9.50946e+06
2016-12-08 13:49:22.849249 [info] Performing iteration 1964
2016-12-08 13:49:23.922021 [info] Observed Log-likelihood = -9.50987e+06
2016-12-08 13:49:24.884845 [info] Performing iteration 1965
2016-12-08 13:49:25.961103 [info] Observed Log-likelihood = -9.51022e+06
2016-12-08 13:49:26.914907 [info] Performing iteration 1966
2016-12-08 13:49:27.988585 [info] Observed Log-likelihood = -9.51025e+06
2016-12-08 13:49:28.948151 [info] Performing iteration 1967
2016-12-08 13:49:30.024133 [info] Observed Log-likelihood = -9.51049e+06
2016-12-08 13:49:30.978663 [info] Performing iteration 1968
2016-12-08 13:49:32.051112 [info] Observed Log-likelihood = -9.51013e+06
2016-12-08 13:49:33.010425 [info] Performing iteration 1969
2016-12-08 13:49:34.079297 [info] Observed Log-likelihood = -9.51086e+06
2016-12-08 13:49:35.036714 [info] Performing iteration 1970
2016-12-08 13:49:36.109454 [info] Observed Log-likelihood = -9.5102e+06
2016-12-08 13:49:37.062433 [info] Performing iteration 1971
2016-12-08 13:49:38.136433 [info] Observed Log-likelihood = -9.51054e+06
2016-12-08 13:49:39.089405 [info] Performing iteration 1972
2016-12-08 13:49:40.164436 [info] Observed Log-likelihood = -9.51e+06
2016-12-08 13:49:41.126972 [info] Performing iteration 1973
2016-12-08 13:49:42.201903 [info] Observed Log-likelihood = -9.50971e+06
2016-12-08 13:49:43.155541 [info] Performing iteration 1974
2016-12-08 13:49:44.228604 [info] Observed Log-likelihood = -9.50939e+06
2016-12-08 13:49:45.187204 [info] Performing iteration 1975
2016-12-08 13:49:46.260215 [info] Observed Log-likelihood = -9.50974e+06
2016-12-08 13:49:47.218338 [info] Performing iteration 1976
2016-12-08 13:49:48.293519 [info] Observed Log-likelihood = -9.50966e+06
2016-12-08 13:49:49.234269 [info] Performing iteration 1977
2016-12-08 13:49:50.308695 [info] Observed Log-likelihood = -9.51011e+06
2016-12-08 13:49:51.260698 [info] Performing iteration 1978
2016-12-08 13:49:52.336511 [info] Observed Log-likelihood = -9.51028e+06
2016-12-08 13:49:53.288849 [info] Performing iteration 1979
2016-12-08 13:49:54.362495 [info] Observed Log-likelihood = -9.51005e+06
2016-12-08 13:49:55.315532 [info] Performing iteration 1980
2016-12-08 13:49:56.387976 [info] Observed Log-likelihood = -9.51007e+06
2016-12-08 13:49:57.336163 [info] Performing iteration 1981
2016-12-08 13:49:58.410932 [info] Observed Log-likelihood = -9.51018e+06
2016-12-08 13:49:59.373238 [info] Performing iteration 1982
2016-12-08 13:50:00.447868 [info] Observed Log-likelihood = -9.50962e+06
2016-12-08 13:50:01.404400 [info] Performing iteration 1983
2016-12-08 13:50:02.481586 [info] Observed Log-likelihood = -9.51005e+06
2016-12-08 13:50:03.438330 [info] Performing iteration 1984
2016-12-08 13:50:04.512114 [info] Observed Log-likelihood = -9.51051e+06
2016-12-08 13:50:05.463021 [info] Performing iteration 1985
2016-12-08 13:50:06.539051 [info] Observed Log-likelihood = -9.51031e+06
2016-12-08 13:50:07.493343 [info] Performing iteration 1986
2016-12-08 13:50:08.568904 [info] Observed Log-likelihood = -9.5105e+06
2016-12-08 13:50:09.527110 [info] Performing iteration 1987
2016-12-08 13:50:10.600383 [info] Observed Log-likelihood = -9.51005e+06
2016-12-08 13:50:11.552391 [info] Performing iteration 1988
2016-12-08 13:50:12.629784 [info] Observed Log-likelihood = -9.51025e+06
2016-12-08 13:50:13.583783 [info] Performing iteration 1989
2016-12-08 13:50:14.657925 [info] Observed Log-likelihood = -9.51029e+06
2016-12-08 13:50:15.613402 [info] Performing iteration 1990
2016-12-08 13:50:16.686989 [info] Observed Log-likelihood = -9.51011e+06
2016-12-08 13:50:17.638316 [info] Performing iteration 1991
2016-12-08 13:50:18.709746 [info] Observed Log-likelihood = -9.51011e+06
2016-12-08 13:50:19.661936 [info] Performing iteration 1992
2016-12-08 13:50:20.737681 [info] Observed Log-likelihood = -9.51033e+06
2016-12-08 13:50:21.692465 [info] Performing iteration 1993
2016-12-08 13:50:22.763006 [info] Observed Log-likelihood = -9.51068e+06
2016-12-08 13:50:23.716383 [info] Performing iteration 1994
2016-12-08 13:50:24.789078 [info] Observed Log-likelihood = -9.51021e+06
2016-12-08 13:50:25.742271 [info] Performing iteration 1995
2016-12-08 13:50:26.815664 [info] Observed Log-likelihood = -9.5102e+06
2016-12-08 13:50:27.767121 [info] Performing iteration 1996
2016-12-08 13:50:28.839945 [info] Observed Log-likelihood = -9.51073e+06
2016-12-08 13:50:29.793712 [info] Performing iteration 1997
2016-12-08 13:50:30.867469 [info] Observed Log-likelihood = -9.51025e+06
2016-12-08 13:50:31.822314 [info] Performing iteration 1998
2016-12-08 13:50:32.895628 [info] Observed Log-likelihood = -9.51062e+06
2016-12-08 13:50:33.855798 [info] Performing iteration 1999
2016-12-08 13:50:34.929896 [info] Observed Log-likelihood = -9.51037e+06
2016-12-08 13:50:35.882129 [info] Performing iteration 2000
2016-12-08 13:50:36.956530 [info] Observed Log-likelihood = -9.51015e+06
2016-12-08 13:50:39.800994 [info] Final observed log-likelihood = -9.51043e+06
2016-12-08 13:50:40.060492 [verbose] Final log-likelihood = -9.68964e+06
