# Supplementary material for: Spatial maps of prostate cancer transcriptomes reveal an unexplored landscape of heterogeneity
Source: Nat Commun. 2018 Jun 20;9:2419. doi: 10.1038/s41467-018-04724-5 (PMC6010471; doi:10.1038/s41467-018-04724-5)
Supplement: Supplementary file 4 — Supplementary Data 1 [file 41467_2018_4724_MOESM4_ESM.zip › Supplementary Dataset 1/experiment0000-baselinefeature-gamma.tsv]

	Baseline
A1BG ENSG00000121410	0.949171
A2M ENSG00000175899	2.46895
A2ML1 ENSG00000166535	0.901933
A4GALT ENSG00000128274	1.02414
AAAS ENSG00000094914	0.985952
AACS ENSG00000081760	1.03122
AADACL2 ENSG00000197953	0.873338
AADAT ENSG00000109576	0.774514
AAED1 ENSG00000158122	1.00168
AAGAB ENSG00000103591	1.14948
AAK1 ENSG00000115977	0.861945
AAMDC ENSG00000087884	1.05976
AAMP ENSG00000127837	1.7553
AAR2 ENSG00000131043	0.985398
AARD ENSG00000205002	0.694086
AARS ENSG00000090861	1.0714
AARSD1 ENSG00000266967	0.814065
AASDH ENSG00000157426	0.732424
AASDHPPT ENSG00000149313	0.770763
AASS ENSG00000008311	0.746418
AATF ENSG00000275700	0.946701
AATK ENSG00000181409	0.625172
AATK-AS1 ENSG00000225180	0.960508
ABAT ENSG00000183044	1.07523
ABC13-47488600E17.1 ENSG00000283199	0.899347
ABC13-47656900H15.1 ENSG00000283566	0.719222
ABCA1 ENSG00000165029	0.666341
ABCA10 ENSG00000154263	0.797882
ABCA12 ENSG00000144452	0.96697
ABCA2 ENSG00000107331	1.24611
ABCA3 ENSG00000167972	1.09736
ABCA4 ENSG00000198691	1.0625
ABCA5 ENSG00000154265	0.85531
ABCA6 ENSG00000154262	0.798525
ABCA7 ENSG00000064687	0.850419
ABCA8 ENSG00000141338	0.678903
ABCA9 ENSG00000154258	0.726216
ABCB1 ENSG00000085563	0.693528
ABCB10 ENSG00000135776	1.03574
ABCB11 ENSG00000073734	1.27249
ABCB4 ENSG00000005471	1.14981
ABCB5 ENSG00000004846	1.00078
ABCB6 ENSG00000115657	0.951577
ABCB7 ENSG00000131269	0.958596
ABCB8 ENSG00000197150	1.00031
ABCB9 ENSG00000150967	1.14217
ABCC1 ENSG00000103222	1.31557
ABCC10 ENSG00000124574	0.979074
ABCC11 ENSG00000121270	0.747829
ABCC12 ENSG00000140798	0.959188
ABCC2 ENSG00000023839	0.982425
ABCC3 ENSG00000108846	0.975197
ABCC4 ENSG00000125257	1.10511
ABCC5 ENSG00000114770	1.04439
ABCC6 ENSG00000091262	0.78726
ABCC8 ENSG00000006071	1.00134
ABCC9 ENSG00000069431	0.688567
ABCD1 ENSG00000101986	0.929007
ABCD3 ENSG00000117528	0.966989
ABCD4 ENSG00000119688	0.79715
ABCE1 ENSG00000164163	0.818626
ABCF1 ENSG00000204574	1.28605
ABCF2 ENSG00000033050	1.1193
ABCF3 ENSG00000161204	1.16904
ABCG1 ENSG00000160179	0.96086
ABCG2 ENSG00000118777	0.648552
ABCG4 ENSG00000172350	0.757231
ABHD1 ENSG00000143994	0.975326
ABHD10 ENSG00000144827	0.90274
ABHD11 ENSG00000106077	1.17794
ABHD12 ENSG00000100997	1.72642
ABHD13 ENSG00000139826	0.94189
ABHD14A ENSG00000248487	0.967634
ABHD14A-ACY1 ENSG00000114786	0.987553
ABHD14B ENSG00000114779	1.3184
ABHD15 ENSG00000168792	0.724817
ABHD16A ENSG00000204427	0.86413
ABHD17A ENSG00000129968	1.08075
ABHD17B ENSG00000107362	0.804989
ABHD17C ENSG00000136379	1.30031
ABHD18 ENSG00000164074	0.965516
ABHD2 ENSG00000140526	1.17523
ABHD3 ENSG00000158201	0.847085
ABHD4 ENSG00000100439	1.08104
ABHD5 ENSG00000011198	0.647459
ABHD6 ENSG00000163686	1.07263
ABHD8 ENSG00000127220	0.784794
ABI1 ENSG00000136754	0.72499
ABI2 ENSG00000138443	1.14832
ABI3 ENSG00000108798	1.01526
ABI3BP ENSG00000154175	0.854108
ABL1 ENSG00000097007	1.19728
ABL2 ENSG00000143322	0.875142
ABLIM1 ENSG00000099204	1.31438
ABLIM2 ENSG00000163995	0.80493
ABLIM3 ENSG00000173210	0.798623
ABO ENSG00000175164	0.802529
ABR ENSG00000159842	0.884029
ABRACL ENSG00000146386	0.744397
ABT1 ENSG00000146109	0.88467
ABTB1 ENSG00000114626	1.30358
ABTB2 ENSG00000166016	0.937228
AC004381.6 ENSG00000005189	0.889738
AC004754.3 ENSG00000269881	0.789978
AC005480.1 ENSG00000279461	1.07529
AC006116.20 ENSG00000267710	0.711619
AC006386.1 ENSG00000279115	0.81486
AC006994.3 ENSG00000279317	0.790431
AC008522.1 ENSG00000279232	0.776405
AC009014.3 ENSG00000271824	0.623751
AC010731.4 ENSG00000235118	1.0264
AC012005.1 ENSG00000279274	1.07345
AC012005.2 ENSG00000279287	1.03234
AC013461.1 ENSG00000091436	1.20194
AC016549.1 ENSG00000281325	1.07422
AC016577.1 ENSG00000279646	0.729759
AC018512.1 ENSG00000279808	0.87226
AC025335.1 ENSG00000179859	1.00299
AC055866.1 ENSG00000281079	0.777374
AC069063.2 ENSG00000279380	0.714336
AC073657.1 ENSG00000279937	0.756538
AC074033.1 ENSG00000281137	1.29931
AC090498.1 ENSG00000279483	1.78983
AC104304.4 ENSG00000283473	0.842309
AC105052.1 ENSG00000279168	0.873971
AC109486.1 ENSG00000280447	0.773349
AC109829.1 ENSG00000233438	0.917693
AC110615.1 ENSG00000279909	0.602956
AC113404.1 ENSG00000254893	1.08206
AC131097.4 ENSG00000216921	1.01793
AC138969.4 ENSG00000183889	1.10346
AC241377.1 ENSG00000281741	0.947719
AC241585.1 ENSG00000281571	0.631569
AC243756.1 ENSG00000270339	0.784867
AC245100.1 ENSG00000280649	1.01265
ACAA1 ENSG00000060971	1.81369
ACAA2 ENSG00000167315	1.40329
ACACA ENSG00000278540	1.19135
ACACB ENSG00000076555	0.7296
ACAD10 ENSG00000111271	0.871632
ACAD11 ENSG00000240303	0.685458
ACAD8 ENSG00000151498	0.987076
ACAD9 ENSG00000177646	0.859997
ACADL ENSG00000115361	0.97332
ACADM ENSG00000117054	0.990061
ACADS ENSG00000122971	0.878026
ACADSB ENSG00000196177	0.923306
ACADVL ENSG00000072778	2.52979
ACAN ENSG00000157766	0.848947
ACAP1 ENSG00000072818	0.973029
ACAP2 ENSG00000114331	0.82644
ACAP3 ENSG00000131584	1.436
ACAT1 ENSG00000075239	0.974308
ACAT2 ENSG00000120437	1.03877
ACBD3 ENSG00000182827	1.24309
ACBD4 ENSG00000181513	1.17691
ACBD5 ENSG00000107897	0.798991
ACBD6 ENSG00000230124	0.938793
ACCS ENSG00000110455	0.887156
ACD ENSG00000102977	1.13689
ACE ENSG00000159640	0.926375
ACE2 ENSG00000130234	0.996269
ACER1 ENSG00000167769	0.705501
ACER2 ENSG00000177076	0.774891
ACER3 ENSG00000078124	0.983209
ACHE ENSG00000087085	0.816711
ACIN1 ENSG00000100813	1.32091
ACKR1 ENSG00000213088	0.815222
ACKR2 ENSG00000144648	0.725083
ACKR3 ENSG00000144476	1.03856
ACLY ENSG00000131473	1.19304
ACO1 ENSG00000122729	0.678733
ACO2 ENSG00000100412	1.28068
ACOT1 ENSG00000184227	1.02094
ACOT11 ENSG00000162390	0.753157
ACOT12 ENSG00000172497	1.24713
ACOT13 ENSG00000112304	1.13534
ACOT2 ENSG00000119673	1.26863
ACOT4 ENSG00000177465	0.748425
ACOT7 ENSG00000097021	0.962186
ACOT8 ENSG00000101473	0.742146
ACOT9 ENSG00000123130	1.20568
ACOX1 ENSG00000161533	1.64655
ACOX2 ENSG00000168306	1.09883
ACOX3 ENSG00000087008	1.13747
ACOXL ENSG00000153093	1.0119
ACP1 ENSG00000143727	0.974324
ACP2 ENSG00000134575	1.43331
ACP5 ENSG00000102575	1.13615
ACP6 ENSG00000162836	1.0293
ACP7 ENSG00000183760	0.950605
ACPP ENSG00000014257	4.78424
ACPT ENSG00000142513	0.900291
ACR ENSG00000100312	1.08677
ACRBP ENSG00000111644	1.00832
ACRC ENSG00000147174	1.11289
ACSBG1 ENSG00000103740	0.541538
ACSF2 ENSG00000167107	0.91318
ACSF3 ENSG00000176715	1.10542
ACSL1 ENSG00000151726	1.00784
ACSL3 ENSG00000123983	1.15696
ACSL4 ENSG00000068366	0.605251
ACSL5 ENSG00000197142	1.04248
ACSL6 ENSG00000164398	0.837222
ACSM1 ENSG00000166743	1.23666
ACSM2B ENSG00000066813	0.739731
ACSM3 ENSG00000005187	1.2478
ACSM5 ENSG00000183549	0.984785
ACSS1 ENSG00000154930	1.54077
ACSS2 ENSG00000131069	1.09389
ACSS3 ENSG00000111058	0.651076
ACTA1 ENSG00000143632	0.837704
ACTA2 ENSG00000107796	2.20612
ACTB ENSG00000075624	9.21816
ACTBL2 ENSG00000169067	1.00286
ACTC1 ENSG00000159251	0.913817
ACTG1 ENSG00000184009	3.80819
ACTG2 ENSG00000163017	3.12303
ACTL10 ENSG00000182584	0.976984
ACTL6A ENSG00000136518	1.19759
ACTN1 ENSG00000072110	2.14374
ACTN3 ENSG00000248746	0.689226
ACTN4 ENSG00000130402	1.34471
ACTR10 ENSG00000131966	1.04015
ACTR1A ENSG00000138107	1.34631
ACTR1B ENSG00000115073	1.16404
ACTR2 ENSG00000138071	1.34106
ACTR3 ENSG00000115091	0.845026
ACTR3B ENSG00000133627	1.11356
ACTR3C ENSG00000106526	0.821943
ACTR5 ENSG00000101442	0.795524
ACTR6 ENSG00000075089	0.777886
ACTR8 ENSG00000113812	1.11811
ACVR1 ENSG00000115170	0.81041
ACVR1B ENSG00000135503	1.03145
ACVR1C ENSG00000123612	0.827243
ACVR2A ENSG00000121989	1.06958
ACVR2B ENSG00000114739	1.0268
ACVRL1 ENSG00000139567	0.872557
ACY1 ENSG00000243989	0.906687
ACY3 ENSG00000132744	1.02331
ACYP1 ENSG00000119640	1.03396
ACYP2 ENSG00000170634	0.820407
ADA ENSG00000196839	0.836134
ADAD2 ENSG00000140955	0.816612
ADAL ENSG00000168803	0.890387
ADAM10 ENSG00000137845	0.941369
ADAM11 ENSG00000073670	0.949999
ADAM15 ENSG00000143537	1.04103
ADAM17 ENSG00000151694	0.989869
ADAM19 ENSG00000135074	0.780341
ADAM2 ENSG00000104755	0.823939
ADAM20 ENSG00000134007	0.948799
ADAM22 ENSG00000008277	0.730217
ADAM23 ENSG00000114948	0.746638
ADAM28 ENSG00000042980	0.722204
ADAM32 ENSG00000197140	0.767982
ADAM33 ENSG00000149451	0.954706
ADAM8 ENSG00000151651	0.930939
ADAM9 ENSG00000168615	1.07564
ADAMTS1 ENSG00000154734	0.876174
ADAMTS10 ENSG00000142303	1.09873
ADAMTS12 ENSG00000151388	0.856789
ADAMTS13 ENSG00000160323	1.01061
ADAMTS14 ENSG00000138316	0.606768
ADAMTS15 ENSG00000166106	0.942723
ADAMTS17 ENSG00000140470	0.736672
ADAMTS18 ENSG00000140873	0.810204
ADAMTS2 ENSG00000087116	0.943288
ADAMTS3 ENSG00000156140	0.698383
ADAMTS4 ENSG00000158859	0.95031
ADAMTS5 ENSG00000154736	0.98924
ADAMTS7 ENSG00000136378	0.822157
ADAMTS8 ENSG00000134917	0.838446
ADAMTS9 ENSG00000163638	0.87222
ADAMTSL1 ENSG00000178031	1.13458
ADAMTSL2 ENSG00000197859	1.00816
ADAMTSL3 ENSG00000156218	0.719901
ADAMTSL4 ENSG00000143382	0.723251
ADAMTSL5 ENSG00000185761	0.916608
ADAP1 ENSG00000105963	0.829498
ADAP2 ENSG00000184060	0.92882
ADAR ENSG00000160710	1.98559
ADARB1 ENSG00000197381	0.855083
ADARB2 ENSG00000185736	0.772494
ADAT1 ENSG00000065457	0.781366
ADAT2 ENSG00000189007	0.913065
ADAT3 ENSG00000213638	1.14993
ADCK1 ENSG00000063761	0.969048
ADCK2 ENSG00000133597	1.09663
ADCK3 ENSG00000163050	1.35179
ADCK4 ENSG00000123815	1.1464
ADCK5 ENSG00000173137	0.82704
ADCY1 ENSG00000164742	0.883213
ADCY10 ENSG00000143199	0.787159
ADCY2 ENSG00000078295	0.958728
ADCY3 ENSG00000138031	1.00262
ADCY4 ENSG00000129467	1.17104
ADCY5 ENSG00000173175	1.10756
ADCY6 ENSG00000174233	1.1285
ADCY7 ENSG00000121281	0.721744
ADCY9 ENSG00000162104	1.02472
ADCYAP1 ENSG00000141433	0.92521
ADCYAP1R1 ENSG00000078549	0.820118
ADD1 ENSG00000087274	1.28255
ADD3 ENSG00000148700	0.830686
ADGB ENSG00000118492	0.754399
ADGRA2 ENSG00000020181	1.43884
ADGRA3 ENSG00000152990	1.04371
ADGRB1 ENSG00000181790	0.62997
ADGRB2 ENSG00000121753	0.719897
ADGRB3 ENSG00000135298	0.862375
ADGRD1 ENSG00000111452	0.745636
ADGRD2 ENSG00000180264	0.79441
ADGRE1 ENSG00000174837	0.858461
ADGRE2 ENSG00000127507	0.875303
ADGRE3 ENSG00000131355	0.805069
ADGRE5 ENSG00000123146	0.861421
ADGRF5 ENSG00000069122	0.734395
ADGRG1 ENSG00000205336	1.189
ADGRG2 ENSG00000173698	0.933424
ADGRG3 ENSG00000182885	0.685977
ADGRG4 ENSG00000156920	1.00069
ADGRG5 ENSG00000159618	0.827594
ADGRG6 ENSG00000112414	0.632871
ADGRL1 ENSG00000072071	0.920167
ADGRL2 ENSG00000117114	0.946496
ADGRL3 ENSG00000150471	0.905869
ADGRL4 ENSG00000162618	0.774592
ADGRV1 ENSG00000164199	0.816733
ADH1B ENSG00000196616	0.84259
ADH1C ENSG00000248144	0.80332
ADH5 ENSG00000197894	1.45108
ADH6 ENSG00000172955	0.970108
ADHFE1 ENSG00000147576	0.961315
ADI1 ENSG00000182551	2.36558
ADIPOR1 ENSG00000159346	0.998829
ADIPOR2 ENSG00000006831	0.888577
ADIRF ENSG00000148671	2.24279
ADK ENSG00000156110	0.826191
ADM ENSG00000148926	0.850484
ADM2 ENSG00000128165	0.941146
ADM5 ENSG00000224420	0.7943
ADNP ENSG00000101126	1.17428
ADNP2 ENSG00000101544	0.73981
ADO ENSG00000181915	0.998845
ADORA1 ENSG00000163485	0.886481
ADORA2A ENSG00000128271	0.956199
ADORA2B ENSG00000170425	0.836812
ADORA3 ENSG00000282608	0.762696
ADPGK ENSG00000159322	1.47578
ADPRH ENSG00000144843	0.943964
ADPRHL1 ENSG00000153531	0.773071
ADPRHL2 ENSG00000116863	1.03799
ADPRM ENSG00000170222	1.19496
ADRA1A ENSG00000120907	0.737029
ADRA1D ENSG00000171873	0.945791
ADRA2A ENSG00000150594	0.906939
ADRA2B ENSG00000274286	0.876145
ADRA2C ENSG00000184160	0.797735
ADRB1 ENSG00000043591	0.980752
ADRB2 ENSG00000169252	1.13553
ADRB3 ENSG00000188778	0.747748
ADRM1 ENSG00000130706	1.14421
ADSL ENSG00000239900	0.873429
ADSS ENSG00000035687	1.18933
ADSSL1 ENSG00000185100	0.918061
ADTRP ENSG00000111863	0.770559
AEBP1 ENSG00000106624	1.58571
AEBP2 ENSG00000139154	1.04245
AEN ENSG00000181026	0.898581
AES ENSG00000104964	1.90812
AF011889.5 ENSG00000241489	0.800857
AF131216.1 ENSG00000280273	0.777425
AFAP1 ENSG00000196526	0.954975
AFAP1L1 ENSG00000157510	0.6672
AFAP1L2 ENSG00000169129	1.08827
AFF1 ENSG00000172493	0.940569
AFF2 ENSG00000155966	0.956297
AFF3 ENSG00000144218	1.08812
AFF4 ENSG00000072364	0.962217
AFG3L2 ENSG00000141385	1.02574
AFMID ENSG00000183077	1.07872
AFTPH ENSG00000119844	1.01014
AGA ENSG00000038002	0.752396
AGAP1 ENSG00000157985	0.970131
AGAP14P ENSG00000279058	0.817652
AGAP2 ENSG00000135439	0.920441
AGAP3 ENSG00000133612	0.862591
AGAP4 ENSG00000188234	0.923073
AGAP5 ENSG00000172650	0.677472
AGAP6 ENSG00000204149	0.925985
AGAP9 ENSG00000204172	0.983212
AGBL2 ENSG00000165923	0.860918
AGBL3 ENSG00000146856	0.69982
AGBL4 ENSG00000186094	0.792201
AGBL5 ENSG00000084693	1.14414
AGER ENSG00000204305	1.00599
AGFG1 ENSG00000173744	1.12087
AGFG2 ENSG00000106351	0.901764
AGGF1 ENSG00000164252	0.65495
AGK ENSG00000006530	0.750091
AGL ENSG00000162688	1.06343
AGMAT ENSG00000116771	0.770962
AGMO ENSG00000187546	0.817262
AGO1 ENSG00000092847	0.874263
AGO2 ENSG00000123908	0.794697
AGO3 ENSG00000126070	0.970663
AGO4 ENSG00000134698	0.829631
AGPAT1 ENSG00000204310	1.58354
AGPAT2 ENSG00000169692	0.954196
AGPAT3 ENSG00000160216	0.906746
AGPAT4 ENSG00000026652	0.955616
AGPAT5 ENSG00000155189	1.02863
AGPS ENSG00000018510	0.583801
AGR2 ENSG00000106541	1.57156
AGR3 ENSG00000173467	0.680787
AGRN ENSG00000188157	0.888118
AGRP ENSG00000159723	0.696842
AGT ENSG00000135744	0.733878
AGTPBP1 ENSG00000135049	0.71314
AGTR1 ENSG00000144891	1.02223
AGTRAP ENSG00000177674	1.65633
AHCTF1 ENSG00000153207	0.814603
AHCY ENSG00000101444	1.44325
AHCYL1 ENSG00000168710	1.2537
AHCYL2 ENSG00000158467	0.976788
AHDC1 ENSG00000126705	1.10323
AHI1 ENSG00000135541	1.05586
AHNAK ENSG00000124942	1.78277
AHNAK2 ENSG00000185567	1.19713
AHR ENSG00000106546	0.91279
AHRR ENSG00000063438	1.0624
AHSA1 ENSG00000100591	0.722256
AHSA2 ENSG00000173209	1.03371
AHSG ENSG00000145192	0.819937
AICDA ENSG00000111732	0.723226
AIDA ENSG00000186063	1.31154
AIF1 ENSG00000204472	0.832942
AIF1L ENSG00000126878	0.838742
AIFM1 ENSG00000156709	1.3671
AIFM2 ENSG00000042286	0.709511
AIFM3 ENSG00000183773	0.99367
AIG1 ENSG00000146416	1.25056
AIM1 ENSG00000112297	0.936746
AIM1L ENSG00000176092	0.694533
AIM2 ENSG00000163568	0.779895
AIMP1 ENSG00000164022	0.9827
AIMP2 ENSG00000106305	0.762642
AIP ENSG00000110711	1.20277
AIPL1 ENSG00000129221	0.572771
AIRE ENSG00000160224	0.753102
AJAP1 ENSG00000196581	0.979919
AJUBA ENSG00000129474	1.09674
AK1 ENSG00000106992	0.995973
AK2 ENSG00000004455	1.1957
AK3 ENSG00000147853	1.1344
AK4 ENSG00000162433	0.822812
AK5 ENSG00000154027	0.864148
AK6 ENSG00000085231	0.760108
AK7 ENSG00000140057	1.02642
AK8 ENSG00000165695	0.83048
AK9 ENSG00000155085	0.964776
AKAP1 ENSG00000121057	1.34506
AKAP10 ENSG00000108599	1.07417
AKAP11 ENSG00000023516	0.946413
AKAP12 ENSG00000131016	0.877425
AKAP13 ENSG00000170776	0.932082
AKAP17A ENSG00000197976	0.790433
AKAP3 ENSG00000111254	0.904113
AKAP5 ENSG00000179841	0.805938
AKAP6 ENSG00000151320	0.703335
AKAP7 ENSG00000118507	0.63825
AKAP8 ENSG00000105127	1.12887
AKAP8L ENSG00000011243	1.30414
AKAP9 ENSG00000127914	1.02791
AKIP1 ENSG00000166452	1.31413
AKIRIN1 ENSG00000174574	0.787564
AKIRIN2 ENSG00000135334	0.864288
AKNA ENSG00000106948	0.872305
AKR1A1 ENSG00000117448	1.07578
AKR1B1 ENSG00000085662	1.14773
AKR1B10 ENSG00000198074	0.954752
AKR1C1 ENSG00000187134	1.07533
AKR1C2 ENSG00000151632	1.12676
AKR1C3 ENSG00000196139	0.760041
AKR1E2 ENSG00000165568	1.05978
AKR7A2 ENSG00000053371	1.43851
AKR7A3 ENSG00000162482	0.901403
AKR7L ENSG00000211454	0.859424
AKT1 ENSG00000142208	1.70785
AKT1S1 ENSG00000204673	1.09748
AKT2 ENSG00000105221	1.44552
AKT3 ENSG00000117020	1.29749
AKTIP ENSG00000166971	0.79387
AL049794.1 ENSG00000280240	0.774247
AL049872.1 ENSG00000279963	0.67411
AL354828.1 ENSG00000279282	0.682533
AL354828.2 ENSG00000280175	1.02164
AL356053.1 ENSG00000150076	0.723394
AL358852.1 ENSG00000278899	1.00078
AL365181.1 ENSG00000280316	0.861388
AL513523.2 ENSG00000279767	0.803912
AL589743.1 ENSG00000279508	1.15198
ALAD ENSG00000148218	0.984992
ALAS1 ENSG00000023330	0.836551
ALAS2 ENSG00000158578	0.972556
ALB ENSG00000163631	1.05818
ALCAM ENSG00000170017	0.933723
ALDH16A1 ENSG00000161618	1.06334
ALDH18A1 ENSG00000059573	1.19534
ALDH1A1 ENSG00000165092	1.17744
ALDH1A2 ENSG00000128918	1.10403
ALDH1A3 ENSG00000184254	1.18351
ALDH1B1 ENSG00000137124	1.07012
ALDH1L1 ENSG00000144908	0.705549
ALDH1L2 ENSG00000136010	0.860403
ALDH3A1 ENSG00000108602	0.614346
ALDH3A2 ENSG00000072210	1.12499
ALDH3B1 ENSG00000006534	0.808445
ALDH3B2 ENSG00000132746	1.21151
ALDH4A1 ENSG00000159423	1.37253
ALDH5A1 ENSG00000112294	0.805092
ALDH6A1 ENSG00000119711	1.04168
ALDH7A1 ENSG00000164904	1.0789
ALDH8A1 ENSG00000118514	0.720718
ALDH9A1 ENSG00000143149	1.02802
ALDOA ENSG00000149925	2.04531
ALDOB ENSG00000136872	0.881219
ALDOC ENSG00000109107	0.922553
ALG1 ENSG00000033011	0.993143
ALG10 ENSG00000139133	0.715918
ALG10B ENSG00000175548	0.7016
ALG11 ENSG00000253710	0.771161
ALG12 ENSG00000182858	0.974689
ALG13 ENSG00000101901	1.00656
ALG14 ENSG00000172339	0.839826
ALG1L ENSG00000189366	0.958689
ALG1L2 ENSG00000251287	0.730261
ALG2 ENSG00000119523	0.908691
ALG3 ENSG00000214160	1.19811
ALG5 ENSG00000120697	0.856035
ALG6 ENSG00000088035	0.84363
ALG8 ENSG00000159063	0.805812
ALG9 ENSG00000086848	0.709791
ALKBH1 ENSG00000100601	0.777362
ALKBH2 ENSG00000189046	0.865185
ALKBH3 ENSG00000166199	0.939303
ALKBH4 ENSG00000160993	1.24946
ALKBH5 ENSG00000091542	1.13176
ALKBH6 ENSG00000239382	0.958475
ALKBH7 ENSG00000125652	1.52671
ALKBH8 ENSG00000137760	0.787641
ALMS1 ENSG00000116127	0.994228
ALOX12 ENSG00000108839	0.832115
ALOX12B ENSG00000179477	0.781525
ALOX15 ENSG00000161905	0.708606
ALOX15B ENSG00000179593	1.11505
ALOX5 ENSG00000012779	1.0643
ALOX5AP ENSG00000132965	0.911824
ALPK1 ENSG00000073331	1.12405
ALPK3 ENSG00000136383	0.837745
ALPL ENSG00000162551	0.918465
ALS2 ENSG00000003393	0.863222
ALS2CL ENSG00000178038	1.01
ALS2CR11 ENSG00000155754	0.805777
ALX3 ENSG00000156150	1.0287
ALYREF ENSG00000183684	0.733314
AMACR ENSG00000242110	1.64891
AMBP ENSG00000106927	0.755461
AMBRA1 ENSG00000110497	0.898789
AMD1 ENSG00000123505	1.04633
AMDHD1 ENSG00000139344	1.1605
AMDHD2 ENSG00000162066	1.0477
AMELY ENSG00000099721	0.983692
AMER1 ENSG00000184675	1.04989
AMER2 ENSG00000165566	0.974648
AMER3 ENSG00000178171	0.623544
AMFR ENSG00000159461	0.919726
AMH ENSG00000104899	0.738803
AMHR2 ENSG00000135409	0.750553
AMIGO1 ENSG00000181754	0.909341
AMIGO2 ENSG00000139211	0.921638
AMIGO3 ENSG00000176020	0.978895
AMMECR1 ENSG00000101935	0.992762
AMMECR1L ENSG00000144233	0.870654
AMN ENSG00000166126	0.913689
AMN1 ENSG00000151743	0.916111
AMOT ENSG00000126016	0.968306
AMOTL1 ENSG00000166025	1.19898
AMOTL2 ENSG00000114019	0.78788
AMPD1 ENSG00000116748	1.02401
AMPD2 ENSG00000116337	1.0958
AMPD3 ENSG00000133805	0.608235
AMPH ENSG00000078053	0.915702
AMT ENSG00000145020	0.896252
AMTN ENSG00000187689	0.968352
AMY1A ENSG00000237763	0.878343
AMY1B ENSG00000174876	1.02533
AMY1C ENSG00000187733	1.09414
AMY2A ENSG00000243480	0.800231
AMY2B ENSG00000240038	0.822228
AMZ1 ENSG00000174945	0.786477
AMZ2 ENSG00000196704	0.531242
ANAPC1 ENSG00000153107	1.01415
ANAPC10 ENSG00000164162	0.850988
ANAPC11 ENSG00000141552	1.4915
ANAPC13 ENSG00000129055	0.808055
ANAPC15 ENSG00000110200	1.15603
ANAPC16 ENSG00000166295	1.21826
ANAPC2 ENSG00000176248	1.22262
ANAPC4 ENSG00000053900	0.99048
ANAPC5 ENSG00000089053	1.5099
ANAPC7 ENSG00000196510	1.31686
ANG ENSG00000214274	1.43575
ANGEL1 ENSG00000013523	0.75754
ANGEL2 ENSG00000174606	0.944752
ANGPT1 ENSG00000154188	0.964799
ANGPT2 ENSG00000091879	0.763203
ANGPT4 ENSG00000101280	0.868056
ANGPTL1 ENSG00000116194	0.887288
ANGPTL2 ENSG00000136859	0.854086
ANGPTL4 ENSG00000167772	0.982112
ANGPTL6 ENSG00000130812	0.740143
ANGPTL7 ENSG00000171819	0.831018
ANK1 ENSG00000029534	0.718225
ANK2 ENSG00000145362	0.87693
ANK3 ENSG00000151150	0.873735
ANKAR ENSG00000151687	1.0788
ANKDD1A ENSG00000166839	0.791094
ANKDD1B ENSG00000189045	0.68313
ANKEF1 ENSG00000132623	0.832186
ANKFN1 ENSG00000153930	0.784649
ANKFY1 ENSG00000185722	1.0648
ANKH ENSG00000154122	1.48258
ANKHD1 ENSG00000131503	0.944538
ANKHD1-EIF4EBP3 ENSG00000254996	0.697427
ANKIB1 ENSG00000001629	1.00717
ANKK1 ENSG00000170209	0.867036
ANKLE1 ENSG00000160117	0.883706
ANKLE2 ENSG00000176915	0.931037
ANKMY1 ENSG00000144504	1.00527
ANKMY2 ENSG00000106524	0.84423
ANKRA2 ENSG00000164331	0.920161
ANKRD10 ENSG00000088448	1.2033
ANKRD11 ENSG00000167522	1.04837
ANKRD12 ENSG00000101745	0.730548
ANKRD13A ENSG00000076513	0.967345
ANKRD13B ENSG00000198720	1.01189
ANKRD13C ENSG00000118454	1.08076
ANKRD13D ENSG00000172932	0.959499
ANKRD16 ENSG00000134461	1.26532
ANKRD17 ENSG00000132466	0.909176
ANKRD18A ENSG00000180071	0.736351
ANKRD18B ENSG00000230453	0.890513
ANKRD2 ENSG00000165887	0.609271
ANKRD20A1 ENSG00000260691	0.859517
ANKRD20A2 ENSG00000183148	1.05146
ANKRD20A3 ENSG00000276203	0.935796
ANKRD20A4 ENSG00000172014	0.906891
ANKRD22 ENSG00000152766	0.695596
ANKRD23 ENSG00000163126	1.26164
ANKRD24 ENSG00000089847	0.876567
ANKRD26 ENSG00000107890	0.908411
ANKRD27 ENSG00000105186	0.795174
ANKRD28 ENSG00000206560	0.78219
ANKRD29 ENSG00000154065	0.952477
ANKRD30BL ENSG00000163046	0.86031
ANKRD33B ENSG00000164236	0.966604
ANKRD34A ENSG00000272031	0.777895
ANKRD34B ENSG00000189127	0.885975
ANKRD35 ENSG00000198483	0.966538
ANKRD36 ENSG00000135976	0.901143
ANKRD36B ENSG00000196912	0.80883
ANKRD36C ENSG00000174501	0.878531
ANKRD37 ENSG00000186352	0.979274
ANKRD39 ENSG00000213337	0.938078
ANKRD40 ENSG00000154945	0.738971
ANKRD42 ENSG00000137494	1.15379
ANKRD44 ENSG00000065413	0.954869
ANKRD46 ENSG00000186106	0.685087
ANKRD49 ENSG00000168876	0.824817
ANKRD50 ENSG00000151458	0.615838
ANKRD52 ENSG00000139645	1.22659
ANKRD53 ENSG00000144031	0.941439
ANKRD54 ENSG00000100124	1.00437
ANKRD6 ENSG00000135299	0.754027
ANKRD62 ENSG00000181626	0.855643
ANKRD65 ENSG00000235098	0.933929
ANKRD66 ENSG00000230062	0.719025
ANKRD9 ENSG00000156381	1.22016
ANKS1A ENSG00000064999	0.91189
ANKS1B ENSG00000185046	0.766472
ANKS3 ENSG00000168096	1.02687
ANKS6 ENSG00000165138	1.03103
ANKZF1 ENSG00000163516	0.979744
ANLN ENSG00000011426	0.744864
ANO1 ENSG00000131620	0.979526
ANO10 ENSG00000160746	1.02951
ANO2 ENSG00000047617	1.02552
ANO3 ENSG00000134343	0.80457
ANO4 ENSG00000151572	1.03338
ANO5 ENSG00000171714	0.876583
ANO6 ENSG00000177119	0.62063
ANO7 ENSG00000146205	1.93103
ANO8 ENSG00000074855	0.863563
ANO9 ENSG00000185101	1.07695
ANOS1 ENSG00000011201	0.827428
ANP32A ENSG00000140350	1.15238
ANP32B ENSG00000136938	0.946012
ANP32E ENSG00000143401	0.894603
ANPEP ENSG00000166825	1.40736
ANTXR1 ENSG00000169604	1.04888
ANTXR2 ENSG00000163297	1.58642
ANXA1 ENSG00000135046	0.773296
ANXA11 ENSG00000122359	2.02129
ANXA13 ENSG00000104537	0.74692
ANXA2 ENSG00000182718	1.92026
ANXA2R ENSG00000177721	0.763981
ANXA3 ENSG00000138772	0.973283
ANXA4 ENSG00000196975	0.950513
ANXA5 ENSG00000164111	1.21115
ANXA6 ENSG00000197043	1.55559
ANXA7 ENSG00000138279	0.916793
ANXA8 ENSG00000265190	0.797067
ANXA8L1 ENSG00000264230	0.86141
AOAH ENSG00000136250	0.848503
AOC1 ENSG00000002726	0.828932
AOC2 ENSG00000131480	0.884511
AOC3 ENSG00000131471	1.14272
AOX1 ENSG00000138356	0.726932
AP000275.65 ENSG00000265590	0.989356
AP000350.10 ENSG00000251357	1.02415
AP000769.1 ENSG00000279576	1.30217
AP000866.1 ENSG00000279342	0.917731
AP006285.2 ENSG00000278919	0.883801
AP1AR ENSG00000138660	0.938409
AP1B1 ENSG00000100280	1.25971
AP1G1 ENSG00000166747	0.857282
AP1G2 ENSG00000213983	1.39566
AP1M1 ENSG00000072958	1.22514
AP1M2 ENSG00000129354	1.57433
AP1S1 ENSG00000106367	1.63246
AP1S2 ENSG00000182287	0.866215
AP1S3 ENSG00000152056	0.944455
AP2A1 ENSG00000196961	1.20697
AP2A2 ENSG00000183020	1.29703
AP2B1 ENSG00000006125	1.15337
AP2M1 ENSG00000161203	1.84069
AP2S1 ENSG00000042753	1.79725
AP3B1 ENSG00000132842	1.20504
AP3B2 ENSG00000103723	0.792673
AP3D1 ENSG00000065000	1.17386
AP3M1 ENSG00000185009	1.09499
AP3M2 ENSG00000070718	1.09199
AP3S1 ENSG00000177879	1.05443
AP3S2 ENSG00000157823	0.844659
AP4B1 ENSG00000134262	0.906123
AP4E1 ENSG00000081014	0.860893
AP4M1 ENSG00000221838	0.902217
AP4S1 ENSG00000100478	0.718981
AP5B1 ENSG00000254470	0.83192
AP5M1 ENSG00000053770	0.910322
AP5S1 ENSG00000125843	0.887655
AP5Z1 ENSG00000242802	1.07791
APAF1 ENSG00000120868	0.927967
APBA1 ENSG00000107282	1.11565
APBA2 ENSG00000034053	0.878639
APBA3 ENSG00000011132	1.03881
APBB1 ENSG00000166313	1.18837
APBB1IP ENSG00000077420	0.662882
APBB2 ENSG00000163697	1.14467
APBB3 ENSG00000113108	1.17026
APC ENSG00000134982	0.938445
APCDD1 ENSG00000154856	0.927739
APCDD1L ENSG00000198768	0.832617
APEH ENSG00000164062	1.30766
APELA ENSG00000248329	1.03118
APEX1 ENSG00000100823	1.24567
APEX2 ENSG00000169188	0.872257
APH1A ENSG00000117362	1.25616
APH1B ENSG00000138613	1.035
API5 ENSG00000166181	0.685853
APIP ENSG00000149089	0.860907
APITD1 ENSG00000175279	0.900877
APITD1-CORT ENSG00000251503	0.712225
APLF ENSG00000169621	0.861609
APLN ENSG00000171388	0.878514
APLNR ENSG00000134817	0.896563
APLP1 ENSG00000105290	0.847372
APLP2 ENSG00000084234	2.023
APMAP ENSG00000101474	1.6849
APOA1 ENSG00000118137	0.771248
APOBEC3A ENSG00000128383	0.580001
APOBEC3B ENSG00000179750	0.577485
APOBEC3C ENSG00000244509	0.855458
APOBEC3D ENSG00000243811	0.876703
APOBEC3F ENSG00000128394	0.752837
APOBEC3G ENSG00000239713	0.954076
APOBEC3H ENSG00000100298	0.861707
APOBR ENSG00000184730	0.867145
APOC1 ENSG00000130208	1.01545
APOC2 ENSG00000234906	0.762346
APOD ENSG00000189058	1.79726
APOE ENSG00000130203	1.49076
APOF ENSG00000175336	0.992108
APOL1 ENSG00000100342	1.07672
APOL2 ENSG00000128335	0.87216
APOL3 ENSG00000128284	0.951178
APOL4 ENSG00000100336	0.722211
APOL6 ENSG00000221963	1.05021
APOLD1 ENSG00000178878	0.800486
APOM ENSG00000204444	0.903691
APOO ENSG00000184831	1.11868
APOOL ENSG00000155008	0.815627
APP ENSG00000142192	2.4707
APPBP2 ENSG00000062725	0.881613
APPL1 ENSG00000157500	0.96271
APPL2 ENSG00000136044	1.2881
APRT ENSG00000198931	1.97171
APTX ENSG00000137074	0.86241
AQP1 ENSG00000240583	1.16628
AQP10 ENSG00000143595	0.73448
AQP11 ENSG00000178301	1.02814
AQP2 ENSG00000167580	0.710012
AQP3 ENSG00000165272	1.84022
AQP5 ENSG00000161798	0.931787
AQP6 ENSG00000086159	0.707298
AQP7 ENSG00000165269	0.690959
AQR ENSG00000021776	1.02609
AR ENSG00000169083	1.67297
ARAF ENSG00000078061	1.31641
ARAP1 ENSG00000186635	0.857539
ARAP2 ENSG00000047365	0.788442
ARAP3 ENSG00000120318	0.815009
ARC ENSG00000198576	0.890277
ARCN1 ENSG00000095139	1.16881
AREG ENSG00000109321	0.654633
AREL1 ENSG00000119682	0.873809
ARF1 ENSG00000143761	1.19758
ARF3 ENSG00000134287	1.49686
ARF4 ENSG00000168374	1.03094
ARF5 ENSG00000004059	0.864645
ARF6 ENSG00000165527	1.14679
ARFGAP1 ENSG00000101199	1.02612
ARFGAP2 ENSG00000149182	1.46597
ARFGAP3 ENSG00000242247	0.912537
ARFGEF1 ENSG00000066777	0.938443
ARFGEF2 ENSG00000124198	1.0056
ARFGEF3 ENSG00000112379	1.06857
ARFIP1 ENSG00000164144	1.19088
ARFIP2 ENSG00000132254	1.65959
ARFRP1 ENSG00000101246	1.16036
ARG1 ENSG00000118520	0.859119
ARG2 ENSG00000081181	1.54219
ARGLU1 ENSG00000134884	1.26122
ARHGAP1 ENSG00000175220	1.58165
ARHGAP10 ENSG00000071205	1.02509
ARHGAP11A ENSG00000198826	0.818673
ARHGAP11B ENSG00000187951	0.84961
ARHGAP12 ENSG00000165322	0.848282
ARHGAP15 ENSG00000075884	1.0019
ARHGAP17 ENSG00000140750	1.04748
ARHGAP18 ENSG00000146376	0.933175
ARHGAP19 ENSG00000213390	0.858415
ARHGAP20 ENSG00000137727	0.740378
ARHGAP21 ENSG00000107863	1.03509
ARHGAP22 ENSG00000128805	1.06446
ARHGAP23 ENSG00000275832	0.799172
ARHGAP24 ENSG00000138639	1.06814
ARHGAP25 ENSG00000163219	0.748945
ARHGAP26 ENSG00000145819	0.814945
ARHGAP27 ENSG00000159314	1.09857
ARHGAP28 ENSG00000088756	0.998972
ARHGAP29 ENSG00000137962	0.7092
ARHGAP30 ENSG00000186517	0.784073
ARHGAP31 ENSG00000031081	0.877455
ARHGAP32 ENSG00000134909	0.799597
ARHGAP33 ENSG00000004777	1.13042
ARHGAP35 ENSG00000160007	1.21006
ARHGAP39 ENSG00000147799	1.09795
ARHGAP4 ENSG00000089820	1.11704
ARHGAP40 ENSG00000124143	0.891092
ARHGAP42 ENSG00000165895	1.34851
ARHGAP44 ENSG00000006740	0.799763
ARHGAP45 ENSG00000180448	0.84592
ARHGAP5 ENSG00000100852	0.708436
ARHGAP6 ENSG00000047648	0.84869
ARHGAP8 ENSG00000241484	1.00755
ARHGAP9 ENSG00000123329	0.938916
ARHGDIA ENSG00000141522	1.72629
ARHGDIB ENSG00000111348	0.99906
ARHGDIG ENSG00000242173	0.730999
ARHGEF1 ENSG00000076928	1.14281
ARHGEF10 ENSG00000104728	0.814102
ARHGEF10L ENSG00000074964	0.98135
ARHGEF11 ENSG00000132694	0.928732
ARHGEF12 ENSG00000196914	1.02245
ARHGEF15 ENSG00000198844	0.924968
ARHGEF16 ENSG00000130762	1.11858
ARHGEF17 ENSG00000110237	0.970646
ARHGEF18 ENSG00000104880	0.828971
ARHGEF19 ENSG00000142632	0.844538
ARHGEF2 ENSG00000116584	1.13525
ARHGEF25 ENSG00000240771	0.912979
ARHGEF26 ENSG00000114790	1.08318
ARHGEF28 ENSG00000214944	0.95955
ARHGEF3 ENSG00000163947	1.03614
ARHGEF33 ENSG00000214694	0.535921
ARHGEF35 ENSG00000213214	0.745386
ARHGEF37 ENSG00000183111	1.19833
ARHGEF38 ENSG00000236699	0.694817
ARHGEF39 ENSG00000137135	0.698875
ARHGEF4 ENSG00000136002	1.13673
ARHGEF40 ENSG00000165801	0.928617
ARHGEF5 ENSG00000050327	0.744521
ARHGEF6 ENSG00000129675	0.950693
ARHGEF7 ENSG00000102606	1.44019
ARHGEF9 ENSG00000131089	0.983624
ARID1A ENSG00000117713	1.0273
ARID1B ENSG00000049618	0.854002
ARID2 ENSG00000189079	0.752687
ARID3A ENSG00000116017	0.964763
ARID3B ENSG00000179361	0.844913
ARID4A ENSG00000032219	0.924923
ARID4B ENSG00000054267	0.695021
ARID5A ENSG00000196843	0.990055
ARID5B ENSG00000150347	1.08282
ARIH1 ENSG00000166233	1.10319
ARIH2 ENSG00000177479	0.804143
ARIH2OS ENSG00000221883	0.815497
ARL1 ENSG00000120805	1.48752
ARL10 ENSG00000175414	0.775904
ARL11 ENSG00000152213	0.928454
ARL13B ENSG00000169379	0.616971
ARL14EP ENSG00000152219	0.883594
ARL15 ENSG00000185305	1.02959
ARL16 ENSG00000214087	1.26017
ARL17A ENSG00000185829	0.981404
ARL17B ENSG00000228696	0.855652
ARL2 ENSG00000213465	0.843353
ARL2BP ENSG00000102931	0.699973
ARL3 ENSG00000138175	1.1879
ARL4A ENSG00000122644	0.686096
ARL4C ENSG00000188042	0.873934
ARL4D ENSG00000175906	1.16361
ARL5A ENSG00000162980	1.11042
ARL5B ENSG00000165997	0.904834
ARL6 ENSG00000113966	0.929061
ARL6IP1 ENSG00000170540	0.932683
ARL6IP4 ENSG00000182196	0.923259
ARL6IP5 ENSG00000144746	0.994705
ARL6IP6 ENSG00000177917	0.718369
ARL8A ENSG00000143862	0.965777
ARL8B ENSG00000134108	1.04988
ARL9 ENSG00000196503	0.985372
ARMC1 ENSG00000104442	0.661253
ARMC10 ENSG00000170632	0.988038
ARMC12 ENSG00000157343	0.718668
ARMC2 ENSG00000118690	0.736921
ARMC4 ENSG00000169126	0.979523
ARMC5 ENSG00000140691	0.97882
ARMC6 ENSG00000105676	1.03735
ARMC7 ENSG00000125449	1.14217
ARMC8 ENSG00000114098	1.07644
ARMC9 ENSG00000135931	0.825602
ARMCX1 ENSG00000126947	0.978886
ARMCX2 ENSG00000184867	0.805973
ARMCX3 ENSG00000102401	0.817488
ARMCX4 ENSG00000196440	0.762826
ARMCX5 ENSG00000125962	0.993856
ARMCX6 ENSG00000198960	1.11026
ARMS2 ENSG00000254636	0.615792
ARMT1 ENSG00000146476	0.75823
ARNT ENSG00000143437	0.912598
ARNT2 ENSG00000172379	0.994284
ARNTL ENSG00000133794	0.766045
ARNTL2 ENSG00000029153	0.902497
ARPC1A ENSG00000241685	1.15466
ARPC1B ENSG00000130429	1.15908
ARPC2 ENSG00000163466	1.18352
ARPC3 ENSG00000111229	1.373
ARPC4 ENSG00000241553	1.03116
ARPC5 ENSG00000162704	1.09373
ARPC5L ENSG00000136950	1.1661
ARPIN ENSG00000242498	0.932618
ARPP19 ENSG00000128989	1.05831
ARRB1 ENSG00000137486	0.873159
ARRB2 ENSG00000141480	1.05894
ARRDC1 ENSG00000197070	1.15354
ARRDC2 ENSG00000105643	0.838276
ARRDC3 ENSG00000113369	0.801451
ARRDC4 ENSG00000140450	0.955442
ARRDC5 ENSG00000205784	0.771186
ARSA ENSG00000100299	1.45853
ARSB ENSG00000113273	0.991231
ARSD ENSG00000006756	1.76937
ARSE ENSG00000157399	1.02512
ARSF ENSG00000062096	0.881146
ARSG ENSG00000141337	1.18867
ARSI ENSG00000183876	0.890239
ARSJ ENSG00000180801	0.725413
ARSK ENSG00000164291	0.872676
ART3 ENSG00000156219	1.05254
ART5 ENSG00000167311	0.83784
ARTN ENSG00000117407	0.862909
ARV1 ENSG00000173409	1.02672
ARVCF ENSG00000099889	1.2701
ARX ENSG00000004848	0.707952
ASAH1 ENSG00000104763	1.58252
ASAH2 ENSG00000188611	0.995429
ASAH2B ENSG00000204147	0.926871
ASAP1 ENSG00000153317	0.907977
ASAP2 ENSG00000151693	1.14315
ASAP3 ENSG00000088280	1.00751
ASB1 ENSG00000065802	0.98443
ASB12 ENSG00000198881	0.896539
ASB13 ENSG00000196372	1.15766
ASB14 ENSG00000239388	0.663572
ASB2 ENSG00000100628	1.04063
ASB3 ENSG00000115239	1.05989
ASB5 ENSG00000164122	0.828942
ASB6 ENSG00000148331	1.00419
ASB7 ENSG00000183475	0.797996
ASB8 ENSG00000177981	1.09869
ASB9 ENSG00000102048	0.639147
ASCC1 ENSG00000138303	0.877698
ASCC2 ENSG00000100325	1.21222
ASCC3 ENSG00000112249	0.944704
ASCL2 ENSG00000183734	0.887272
ASCL5 ENSG00000232237	0.892324
ASF1A ENSG00000111875	1.08889
ASF1B ENSG00000105011	0.808194
ASGR1 ENSG00000141505	0.792691
ASGR2 ENSG00000161944	0.737999
ASH1L ENSG00000116539	1.16235
ASH2L ENSG00000129691	0.847007
ASIC1 ENSG00000110881	0.828929
ASIC3 ENSG00000213199	0.900919
ASIC4 ENSG00000072182	0.802453
ASIP ENSG00000101440	0.950259
ASL ENSG00000126522	0.834388
ASMT ENSG00000196433	0.978693
ASMTL ENSG00000169093	1.44745
ASNA1 ENSG00000198356	0.98079
ASNS ENSG00000070669	1.31611
ASNSD1 ENSG00000138381	0.861873
ASPA ENSG00000108381	0.727978
ASPH ENSG00000198363	0.960426
ASPHD1 ENSG00000174939	0.934658
ASPHD2 ENSG00000128203	1.04179
ASPN ENSG00000106819	0.92809
ASPRV1 ENSG00000244617	0.949308
ASPSCR1 ENSG00000169696	0.856225
ASRGL1 ENSG00000162174	1.17794
ASS1 ENSG00000130707	0.877684
ASTE1 ENSG00000034533	1.17198
ASTN1 ENSG00000152092	0.88511
ASTN2 ENSG00000148219	1.32211
ASUN ENSG00000064102	0.755105
ASXL1 ENSG00000171456	0.907194
ASXL2 ENSG00000143970	0.956835
ASXL3 ENSG00000141431	1.01224
ASZ1 ENSG00000154438	0.940096
ATAD1 ENSG00000138138	0.790944
ATAD2 ENSG00000156802	0.898829
ATAD2B ENSG00000119778	0.579768
ATAD3A ENSG00000197785	0.814049
ATAD3B ENSG00000160072	1.01629
ATAD3C ENSG00000215915	0.981526
ATAD5 ENSG00000176208	0.766724
ATAT1 ENSG00000137343	1.04944
ATCAY ENSG00000167654	1.05115
ATE1 ENSG00000107669	0.769243
ATF1 ENSG00000123268	0.954521
ATF2 ENSG00000115966	0.997869
ATF3 ENSG00000162772	1.67193
ATF4 ENSG00000128272	1.53016
ATF5 ENSG00000169136	0.900631
ATF6 ENSG00000118217	0.791253
ATF6B ENSG00000213676	1.23991
ATF7 ENSG00000170653	1.03342
ATF7IP ENSG00000171681	0.954358
ATF7IP2 ENSG00000166669	0.753596
ATG10 ENSG00000152348	0.995008
ATG101 ENSG00000123395	1.35682
ATG12 ENSG00000145782	1.13205
ATG13 ENSG00000175224	0.992782
ATG14 ENSG00000126775	1.07575
ATG16L1 ENSG00000085978	1.17294
ATG16L2 ENSG00000168010	0.825241
ATG2A ENSG00000110046	0.852266
ATG2B ENSG00000066739	0.879014
ATG3 ENSG00000144848	0.87694
ATG4A ENSG00000101844	1.01589
ATG4B ENSG00000168397	1.0899
ATG4C ENSG00000125703	0.78415
ATG4D ENSG00000130734	1.00116
ATG5 ENSG00000057663	0.851973
ATG7 ENSG00000197548	0.87706
ATG9A ENSG00000198925	1.30711
ATG9B ENSG00000181652	0.715554
ATHL1 ENSG00000142102	1.00928
ATIC ENSG00000138363	0.91996
ATL1 ENSG00000198513	0.967518
ATL2 ENSG00000119787	1.19888
ATL3 ENSG00000184743	0.824196
ATM ENSG00000149311	0.642262
ATMIN ENSG00000166454	1.01668
ATN1 ENSG00000111676	1.60229
ATOH1 ENSG00000172238	0.70047
ATOH7 ENSG00000179774	0.828907
ATOH8 ENSG00000168874	0.719119
ATOX1 ENSG00000177556	1.55515
ATP10A ENSG00000206190	0.838838
ATP10D ENSG00000145246	1.07435
ATP11A ENSG00000068650	0.786764
ATP11B ENSG00000058063	1.09512
ATP11C ENSG00000101974	0.704211
ATP13A1 ENSG00000105726	1.09469
ATP13A2 ENSG00000159363	1.05402
ATP13A3 ENSG00000133657	0.915087
ATP1A1 ENSG00000163399	2.86889
ATP1A2 ENSG00000018625	0.727599
ATP1A3 ENSG00000105409	0.5859
ATP1A4 ENSG00000132681	0.721776
ATP1B1 ENSG00000143153	0.893384
ATP1B2 ENSG00000129244	0.751109
ATP1B3 ENSG00000069849	0.95588
ATP23 ENSG00000166896	0.800426
ATP2A1 ENSG00000196296	0.829916
ATP2A2 ENSG00000174437	0.93329
ATP2A3 ENSG00000074370	0.930858
ATP2B1 ENSG00000070961	0.806763
ATP2B2 ENSG00000157087	0.85201
ATP2B4 ENSG00000058668	0.908512
ATP2C1 ENSG00000017260	1.02081
ATP2C2 ENSG00000064270	1.24211
ATP5SL ENSG00000105341	0.917181
ATP6AP1 ENSG00000071553	2.51841
ATP6AP1L ENSG00000205464	0.659935
ATP6AP2 ENSG00000182220	1.04601
ATP6V0A1 ENSG00000033627	1.33008
ATP6V0A2 ENSG00000185344	1.10166
ATP6V0A4 ENSG00000105929	0.954687
ATP6V0B ENSG00000117410	1.61052
ATP6V0C ENSG00000185883	0.942426
ATP6V0D1 ENSG00000159720	1.48531
ATP6V0D2 ENSG00000147614	0.867357
ATP6V0E1 ENSG00000113732	1.57153
ATP6V0E2 ENSG00000171130	1.17603
ATP6V1A ENSG00000114573	0.793093
ATP6V1B1 ENSG00000116039	0.824968
ATP6V1B2 ENSG00000147416	0.982043
ATP6V1C1 ENSG00000155097	0.705084
ATP6V1C2 ENSG00000143882	0.918537
ATP6V1D ENSG00000100554	1.05735
ATP6V1E1 ENSG00000131100	1.49463
ATP6V1E2 ENSG00000250565	0.727083
ATP6V1F ENSG00000128524	1.33992
ATP6V1G1 ENSG00000136888	0.96691
ATP6V1G2 ENSG00000213760	1.03932
ATP6V1H ENSG00000047249	0.902168
ATP7A ENSG00000165240	0.661118
ATP7B ENSG00000123191	1.00782
ATP8A1 ENSG00000124406	0.881878
ATP8A2 ENSG00000132932	0.702215
ATP8B1 ENSG00000081923	0.84039
ATP8B2 ENSG00000143515	0.989027
ATP8B3 ENSG00000130270	0.761111
ATP8B4 ENSG00000104043	0.915289
ATP9A ENSG00000054793	0.792661
ATP9B ENSG00000166377	0.821283
ATPIF1 ENSG00000130770	1.07676
ATR ENSG00000175054	0.784953
ATRAID ENSG00000138085	1.31651
ATRN ENSG00000088812	1.01158
ATRNL1 ENSG00000107518	0.616286
ATRX ENSG00000085224	1.09547
ATXN1 ENSG00000124788	0.922702
ATXN10 ENSG00000130638	1.10238
ATXN1L ENSG00000224470	0.76777
ATXN2 ENSG00000204842	1.03487
ATXN2L ENSG00000168488	1.14471
ATXN3 ENSG00000066427	1.10605
ATXN7 ENSG00000163635	0.911127
ATXN7L1 ENSG00000146776	0.905935
ATXN7L2 ENSG00000162650	0.866918
ATXN7L3 ENSG00000087152	1.09055
ATXN7L3B ENSG00000253719	1.104
AUH ENSG00000148090	0.892366
AUNIP ENSG00000127423	0.868805
AUP1 ENSG00000115307	1.63913
AURKA ENSG00000087586	1.02578
AURKAIP1 ENSG00000175756	1.39779
AURKB ENSG00000178999	0.586415
AURKC ENSG00000105146	0.943408
AUTS2 ENSG00000158321	0.943141
AVEN ENSG00000169857	1.0889
AVIL ENSG00000135407	0.885193
AVL9 ENSG00000105778	0.898727
AVPI1 ENSG00000119986	1.14541
AVPR1A ENSG00000166148	0.770683
AVPR2 ENSG00000126895	0.679763
AXDND1 ENSG00000162779	0.721962
AXIN1 ENSG00000103126	1.05323
AXIN2 ENSG00000168646	1.17823
AXL ENSG00000167601	1.22106
AZGP1 ENSG00000160862	5.0674
AZI2 ENSG00000163512	0.922564
AZIN1 ENSG00000155096	0.876
AZIN2 ENSG00000142920	0.715441
AZU1 ENSG00000172232	0.898116
B2M ENSG00000166710	2.95948
B3GALNT1 ENSG00000169255	0.570863
B3GALNT2 ENSG00000162885	0.817274
B3GALT2 ENSG00000162630	0.880385
B3GALT4 ENSG00000235863	0.874081
B3GALT5 ENSG00000183778	0.931845
B3GALT6 ENSG00000176022	0.778652
B3GAT1 ENSG00000109956	0.906154
B3GAT2 ENSG00000112309	0.823512
B3GAT3 ENSG00000149541	1.57061
B3GLCT ENSG00000187676	1.00705
B3GNT2 ENSG00000170340	0.768163
B3GNT3 ENSG00000179913	0.849788
B3GNT4 ENSG00000176383	0.902357
B3GNT5 ENSG00000176597	0.74914
B3GNT7 ENSG00000156966	0.702664
B3GNT8 ENSG00000177191	0.688685
B3GNT9 ENSG00000237172	0.901429
B3GNTL1 ENSG00000175711	1.02424
B4GALNT1 ENSG00000135454	0.977931
B4GALNT3 ENSG00000139044	0.82645
B4GALNT4 ENSG00000182272	0.753534
B4GALT1 ENSG00000086062	1.0825
B4GALT2 ENSG00000117411	0.957358
B4GALT3 ENSG00000158850	1.10474
B4GALT4 ENSG00000121578	1.0185
B4GALT5 ENSG00000158470	0.921799
B4GALT6 ENSG00000118276	0.896093
B4GALT7 ENSG00000027847	1.01878
B4GAT1 ENSG00000174684	1.33424
B9D1 ENSG00000108641	0.890093
B9D2 ENSG00000123810	1.00854
BAALC ENSG00000164929	0.949994
BAAT ENSG00000136881	0.917593
BABAM1 ENSG00000105393	1.17348
BACE1 ENSG00000186318	1.24429
BACE2 ENSG00000182240	1.39125
BACH1 ENSG00000156273	0.890844
BACH2 ENSG00000112182	0.689369
BAD ENSG00000002330	1.20389
BAG1 ENSG00000107262	1.32128
BAG2 ENSG00000112208	0.697881
BAG3 ENSG00000151929	0.886259
BAG4 ENSG00000156735	0.787718
BAG5 ENSG00000166170	0.728318
BAG6 ENSG00000204463	1.53651
BAHCC1 ENSG00000266074	0.736104
BAHD1 ENSG00000140320	1.06497
BAIAP2 ENSG00000175866	1.49924
BAIAP2L1 ENSG00000006453	1.65473
BAIAP2L2 ENSG00000128298	0.781659
BAIAP3 ENSG00000007516	1.00809
BAK1 ENSG00000030110	0.903291
BAMBI ENSG00000095739	0.673592
BANF1 ENSG00000175334	1.40325
BANK1 ENSG00000153064	0.615364
BANP ENSG00000172530	0.970974
BAP1 ENSG00000163930	1.27626
BARD1 ENSG00000138376	0.968691
BARX2 ENSG00000043039	0.702295
BASP1 ENSG00000176788	1.12635
BATF ENSG00000156127	0.907046
BATF2 ENSG00000168062	0.897832
BATF3 ENSG00000123685	0.682316
BAX ENSG00000087088	1.11227
BAZ1A ENSG00000198604	1.11676
BAZ1B ENSG00000009954	0.975579
BAZ2A ENSG00000076108	1.1288
BAZ2B ENSG00000123636	0.982829
BBC3 ENSG00000105327	0.874218
BBIP1 ENSG00000214413	1.17724
BBOF1 ENSG00000119636	0.988513
BBS1 ENSG00000174483	0.9328
BBS10 ENSG00000179941	0.652961
BBS12 ENSG00000181004	0.990893
BBS2 ENSG00000125124	1.2196
BBS4 ENSG00000140463	1.38739
BBS5 ENSG00000163093	0.884566
BBS7 ENSG00000138686	1.02799
BBS9 ENSG00000122507	0.936021
BBX ENSG00000114439	1.01355
BCAM ENSG00000187244	2.36828
BCAN ENSG00000132692	0.888553
BCAP29 ENSG00000075790	1.39564
BCAP31 ENSG00000185825	2.18448
BCAR1 ENSG00000050820	1.58905
BCAR3 ENSG00000137936	0.81653
BCAS1 ENSG00000064787	1.307
BCAS2 ENSG00000116752	0.945561
BCAS3 ENSG00000141376	0.858712
BCAS4 ENSG00000124243	0.758612
BCAT1 ENSG00000060982	0.932233
BCAT2 ENSG00000105552	1.15251
BCCIP ENSG00000107949	0.968501
BCDIN3D ENSG00000186666	0.905978
BCHE ENSG00000114200	0.911712
BCKDHA ENSG00000248098	0.922425
BCKDHB ENSG00000083123	0.95438
BCKDK ENSG00000103507	1.07074
BCL10 ENSG00000142867	0.596486
BCL11A ENSG00000119866	0.874222
BCL11B ENSG00000127152	0.948278
BCL2 ENSG00000171791	0.761148
BCL2L1 ENSG00000171552	1.81573
BCL2L11 ENSG00000153094	1.04291
BCL2L12 ENSG00000126453	0.952613
BCL2L13 ENSG00000099968	0.829367
BCL2L14 ENSG00000121380	1.08579
BCL2L15 ENSG00000188761	0.924959
BCL2L2 ENSG00000129473	0.933418
BCL2L2-PABPN1 ENSG00000258643	0.81114
BCL3 ENSG00000069399	1.11958
BCL6 ENSG00000113916	1.24431
BCL6B ENSG00000161940	0.85145
BCL7A ENSG00000110987	0.947622
BCL7B ENSG00000106635	1.20283
BCL7C ENSG00000099385	0.99223
BCL9 ENSG00000116128	0.838417
BCL9L ENSG00000186174	0.762282
BCLAF1 ENSG00000029363	0.803938
BCO1 ENSG00000135697	0.973912
BCO2 ENSG00000197580	0.839544
BCOR ENSG00000183337	0.617749
BCORL1 ENSG00000085185	0.867182
BCR ENSG00000186716	0.981104
BCS1L ENSG00000074582	1.39705
BDH1 ENSG00000161267	1.38185
BDH2 ENSG00000164039	1.03842
BDKRB1 ENSG00000100739	0.78589
BDKRB2 ENSG00000168398	0.957623
BDNF ENSG00000176697	0.859296
BDP1 ENSG00000145734	1.07081
BEAN1 ENSG00000166546	1.02016
BECN1 ENSG00000126581	0.975092
BEGAIN ENSG00000183092	0.784754
BEND3 ENSG00000178409	0.78875
BEND4 ENSG00000188848	0.719462
BEND5 ENSG00000162373	0.970296
BEND7 ENSG00000165626	0.745524
BEST1 ENSG00000167995	0.916679
BEST3 ENSG00000127325	0.911227
BEST4 ENSG00000142959	0.922879
BET1 ENSG00000105829	1.11372
BET1L ENSG00000177951	1.29657
BEX1 ENSG00000133169	1.02383
BEX2 ENSG00000133134	0.900443
BEX3 ENSG00000166681	1.13721
BEX4 ENSG00000102409	1.28425
BEX5 ENSG00000184515	0.987202
BFAR ENSG00000103429	0.965951
BFSP1 ENSG00000125864	0.816216
BGLAP ENSG00000242252	0.817475
BGN ENSG00000182492	1.10266
BHLHB9 ENSG00000198908	0.851712
BHLHE22 ENSG00000180828	1.03592
BHLHE40 ENSG00000134107	0.94102
BHLHE41 ENSG00000123095	0.876407
BHMT ENSG00000145692	0.837669
BHMT2 ENSG00000132840	0.755946
BICC1 ENSG00000122870	0.852071
BICD1 ENSG00000151746	0.770498
BICD2 ENSG00000185963	1.08452
BICDL1 ENSG00000135127	0.96195
BICDL2 ENSG00000162069	1.06154
BID ENSG00000015475	0.92665
BIK ENSG00000100290	1.70572
BIN1 ENSG00000136717	1.83542
BIN2 ENSG00000110934	0.737186
BIN3 ENSG00000147439	1.18883
BIRC2 ENSG00000110330	0.937618
BIRC3 ENSG00000023445	0.834252
BIRC5 ENSG00000089685	0.792385
BIRC6 ENSG00000115760	0.789999
BIRC7 ENSG00000101197	0.762133
BIVM ENSG00000134897	0.72536
BLCAP ENSG00000166619	1.43111
BLK ENSG00000136573	0.677403
BLM ENSG00000197299	0.628888
BLMH ENSG00000108578	0.9598
BLNK ENSG00000095585	0.817815
BLOC1S1 ENSG00000135441	1.45797
BLOC1S2 ENSG00000196072	0.757017
BLOC1S3 ENSG00000189114	0.974649
BLOC1S4 ENSG00000186222	1.05719
BLOC1S5 ENSG00000188428	0.664622
BLOC1S6 ENSG00000104164	0.897235
BLVRA ENSG00000106605	1.06996
BLVRB ENSG00000090013	1.46189
BLZF1 ENSG00000117475	0.940299
BMF ENSG00000104081	0.937429
BMI1 ENSG00000168283	0.891837
BMP1 ENSG00000168487	0.850938
BMP2 ENSG00000125845	0.879434
BMP2K ENSG00000138756	0.883176
BMP4 ENSG00000125378	0.856404
BMP5 ENSG00000112175	1.20503
BMP6 ENSG00000153162	1.00857
BMP7 ENSG00000101144	0.830074
BMP8A ENSG00000183682	0.746143
BMP8B ENSG00000116985	0.846035
BMPER ENSG00000164619	0.901661
BMPR1A ENSG00000107779	0.916762
BMPR1B ENSG00000138696	0.828993
BMPR2 ENSG00000204217	0.785232
BMS1 ENSG00000165733	0.932964
BMT2 ENSG00000164603	0.765503
BNC2 ENSG00000173068	1.13325
BNIP1 ENSG00000113734	0.867704
BNIP2 ENSG00000140299	0.84649
BNIP3 ENSG00000176171	1.11238
BNIP3L ENSG00000104765	0.828719
BNIPL ENSG00000163141	0.715028
BOC ENSG00000144857	0.940414
BOD1 ENSG00000145919	1.25785
BOD1L1 ENSG00000038219	1.09024
BOD1L2 ENSG00000228075	0.932422
BOK ENSG00000176720	1.25779
BOLA1 ENSG00000178096	0.942632
BOLA2B ENSG00000169627	1.18119
BOLA3 ENSG00000163170	1.26032
BOP1 ENSG00000261236	0.888507
BORA ENSG00000136122	0.719638
BORCS5 ENSG00000165714	0.972604
BORCS6 ENSG00000196544	1.07115
BORCS7 ENSG00000166275	0.996765
BORCS8 ENSG00000254901	0.949652
BORCS8-MEF2B ENSG00000064489	0.796019
BPGM ENSG00000172331	0.842924
BPHL ENSG00000137274	0.992113
BPI ENSG00000101425	0.828393
BPIFB1 ENSG00000125999	1.05712
BPIFB2 ENSG00000078898	1.07007
BPNT1 ENSG00000162813	0.864788
BPTF ENSG00000171634	1.00018
BRAF ENSG00000157764	1.0107
BRAP ENSG00000089234	0.838631
BRAT1 ENSG00000106009	1.18689
BRCA1 ENSG00000012048	0.881927
BRCA2 ENSG00000139618	0.940241
BRCC3 ENSG00000185515	0.904654
BRD1 ENSG00000100425	1.04826
BRD2 ENSG00000204256	1.76294
BRD3 ENSG00000169925	0.841388
BRD4 ENSG00000141867	1.46754
BRD7 ENSG00000166164	0.76177
BRD8 ENSG00000112983	0.95616
BRD9 ENSG00000028310	0.821329
BRDT ENSG00000137948	0.850901
BRE ENSG00000158019	0.918249
BRF1 ENSG00000185024	1.11573
BRF2 ENSG00000104221	0.651197
BRI3 ENSG00000164713	1.83028
BRI3BP ENSG00000184992	0.679442
BRICD5 ENSG00000182685	1.14958
BRINP1 ENSG00000078725	0.94607
BRINP3 ENSG00000162670	0.797085
BRIP1 ENSG00000136492	0.907535
BRIX1 ENSG00000113460	0.767814
BRK1 ENSG00000254999	1.52068
BRMS1 ENSG00000174744	0.900642
BRMS1L ENSG00000100916	1.02966
BROX ENSG00000162819	0.921359
BRPF1 ENSG00000156983	0.758703
BRPF3 ENSG00000096070	1.24528
BRSK1 ENSG00000160469	1.0737
BRSK2 ENSG00000174672	0.639414
BRWD1 ENSG00000185658	0.860357
BRWD3 ENSG00000165288	1.00613
BSCL2 ENSG00000168000	0.654472
BSDC1 ENSG00000160058	0.964501
BSG ENSG00000172270	2.07947
BSN ENSG00000164061	0.950018
BSPRY ENSG00000119411	0.993915
BST1 ENSG00000109743	1.08341
BST2 ENSG00000130303	1.12893
BTAF1 ENSG00000095564	0.81081
BTBD1 ENSG00000064726	0.998897
BTBD10 ENSG00000148925	0.921184
BTBD11 ENSG00000151136	0.842838
BTBD16 ENSG00000138152	0.810152
BTBD18 ENSG00000233436	0.852964
BTBD19 ENSG00000222009	0.822494
BTBD2 ENSG00000133243	1.54588
BTBD3 ENSG00000132640	0.767428
BTBD6 ENSG00000184887	1.1379
BTBD7 ENSG00000011114	1.05221
BTBD8 ENSG00000189195	0.697331
BTBD9 ENSG00000183826	0.794826
BTC ENSG00000174808	0.916592
BTD ENSG00000169814	1.10531
BTF3 ENSG00000145741	1.29112
BTF3L4 ENSG00000134717	0.893308
BTG1 ENSG00000133639	0.995198
BTG2 ENSG00000159388	1.40624
BTG3 ENSG00000154640	0.83209
BTG4 ENSG00000137707	0.685248
BTK ENSG00000010671	0.761562
BTLA ENSG00000186265	1.16953
BTN2A1 ENSG00000112763	0.862033
BTN2A2 ENSG00000124508	0.85894
BTN3A1 ENSG00000026950	0.843255
BTN3A2 ENSG00000186470	0.718921
BTN3A3 ENSG00000111801	0.769637
BTNL9 ENSG00000165810	0.824242
BTRC ENSG00000166167	0.861503
BUB1B ENSG00000156970	1.18975
BUB3 ENSG00000154473	0.851924
BUD13 ENSG00000137656	1.03002
BUD31 ENSG00000106245	1.14819
BVES ENSG00000112276	1.12899
BYSL ENSG00000112578	1.03446
BZW1 ENSG00000082153	0.951046
BZW2 ENSG00000136261	0.804169
C10orf10 ENSG00000165507	0.864016
C10orf107 ENSG00000183346	0.778311
C10orf11 ENSG00000148655	1.14615
C10orf128 ENSG00000204161	0.820151
C10orf2 ENSG00000107815	1.00531
C10orf35 ENSG00000171224	1.01076
C10orf54 ENSG00000107738	0.993842
C10orf55 ENSG00000222047	0.843768
C10orf76 ENSG00000120029	1.01759
C10orf88 ENSG00000119965	0.82254
C10orf95 ENSG00000120055	1.04184
C10orf99 ENSG00000188373	0.815299
C11orf1 ENSG00000137720	1.17328
C11orf21 ENSG00000110665	1.05208
C11orf24 ENSG00000171067	1.04467
C11orf31 ENSG00000211450	1.21537
C11orf45 ENSG00000174370	0.788418
C11orf49 ENSG00000149179	1.08333
C11orf52 ENSG00000149300	0.704393
C11orf54 ENSG00000182919	0.738023
C11orf57 ENSG00000150776	0.754236
C11orf58 ENSG00000110696	1.22259
C11orf63 ENSG00000109944	1.19259
C11orf65 ENSG00000166323	0.651896
C11orf68 ENSG00000175573	0.970954
C11orf70 ENSG00000137691	0.683082
C11orf71 ENSG00000180425	0.794139
C11orf74 ENSG00000166352	0.951195
C11orf80 ENSG00000173715	1.07585
C11orf84 ENSG00000168005	0.993123
C11orf95 ENSG00000188070	0.852441
C11orf96 ENSG00000187479	1.22971
C11orf98 ENSG00000278615	0.972577
C12orf10 ENSG00000139637	1.21604
C12orf29 ENSG00000133641	0.84198
C12orf4 ENSG00000047621	0.823828
C12orf42 ENSG00000179088	0.688271
C12orf43 ENSG00000157895	0.954839
C12orf45 ENSG00000151131	0.950855
C12orf49 ENSG00000111412	0.935315
C12orf50 ENSG00000165805	0.763283
C12orf54 ENSG00000177627	0.814611
C12orf56 ENSG00000185306	0.840712
C12orf57 ENSG00000111678	1.92985
C12orf60 ENSG00000182993	0.855794
C12orf65 ENSG00000130921	1.08922
C12orf66 ENSG00000174206	0.841083
C12orf73 ENSG00000204954	0.73864
C12orf75 ENSG00000235162	0.969325
C12orf76 ENSG00000174456	1.16175
C14orf1 ENSG00000133935	1.29823
C14orf119 ENSG00000179933	0.775073
C14orf132 ENSG00000227051	0.810775
C14orf142 ENSG00000170270	0.862961
C14orf159 ENSG00000133943	1.04569
C14orf166 ENSG00000087302	0.85219
C14orf169 ENSG00000170468	0.759596
C14orf2 ENSG00000156411	1.77041
C14orf28 ENSG00000179476	0.809273
C14orf37 ENSG00000139971	0.908796
C14orf39 ENSG00000179008	1.17078
C14orf79 ENSG00000140104	1.38808
C14orf80 ENSG00000185347	0.774548
C14orf93 ENSG00000100802	1.0359
C15orf39 ENSG00000167173	1.01543
C15orf40 ENSG00000169609	0.648
C15orf41 ENSG00000186073	1.17399
C15orf48 ENSG00000166920	0.804127
C15orf52 ENSG00000188549	0.976319
C15orf53 ENSG00000175779	0.937185
C15orf57 ENSG00000128891	0.879995
C15orf59 ENSG00000205363	0.868471
C15orf61 ENSG00000189227	1.1768
C15orf62 ENSG00000188277	0.868179
C15orf65 ENSG00000261652	0.730839
C16orf13 ENSG00000130731	1.22129
C16orf45 ENSG00000166780	0.935868
C16orf46 ENSG00000166455	1.03718
C16orf52 ENSG00000185716	1.04753
C16orf54 ENSG00000185905	0.689576
C16orf58 ENSG00000140688	1.38228
C16orf59 ENSG00000162062	0.747507
C16orf62 ENSG00000103544	0.919356
C16orf70 ENSG00000125149	1.06166
C16orf71 ENSG00000166246	0.700172
C16orf72 ENSG00000182831	0.72206
C16orf74 ENSG00000154102	0.805499
C16orf78 ENSG00000166152	0.912051
C16orf86 ENSG00000159761	0.80876
C16orf87 ENSG00000155330	0.698144
C16orf89 ENSG00000153446	0.961295
C16orf91 ENSG00000174109	1.25906
C16orf95 ENSG00000260456	0.825159
C17orf107 ENSG00000205710	0.675156
C17orf49 ENSG00000258315	0.62681
C17orf50 ENSG00000270806	0.800797
C17orf51 ENSG00000212719	0.906015
C17orf53 ENSG00000125319	0.643077
C17orf58 ENSG00000186665	0.724639
C17orf62 ENSG00000178927	1.16616
C17orf64 ENSG00000141371	0.752926
C17orf67 ENSG00000214226	0.968274
C17orf75 ENSG00000108666	0.722184
C17orf80 ENSG00000141219	1.0044
C17orf89 ENSG00000224877	1.33101
C17orf96 ENSG00000273604	0.916406
C17orf97 ENSG00000187624	0.887303
C18orf21 ENSG00000141428	0.856877
C18orf25 ENSG00000152242	0.805983
C18orf32 ENSG00000177576	0.962037
C18orf54 ENSG00000166845	0.852079
C18orf63 ENSG00000206043	0.867738
C18orf8 ENSG00000141452	0.814821
C19orf12 ENSG00000131943	1.55994
C19orf18 ENSG00000177025	1.24309
C19orf24 ENSG00000228300	1.27256
C19orf25 ENSG00000119559	1.12332
C19orf33 ENSG00000167644	0.951372
C19orf35 ENSG00000188305	0.855712
C19orf38 ENSG00000214212	0.692951
C19orf43 ENSG00000123144	1.58675
C19orf44 ENSG00000105072	1.0876
C19orf45 ENSG00000198723	0.802441
C19orf47 ENSG00000160392	0.954976
C19orf48 ENSG00000167747	1.25721
C19orf52 ENSG00000142444	0.789279
C19orf53 ENSG00000104979	1.40319
C19orf54 ENSG00000188493	1.18153
C19orf57 ENSG00000132016	0.895177
C19orf60 ENSG00000006015	1.08247
C19orf66 ENSG00000130813	1.08272
C19orf68 ENSG00000185453	0.791236
C19orf70 ENSG00000174917	1.43893
C19orf73 ENSG00000221916	0.822984
C19orf81 ENSG00000235034	0.972133
C1D ENSG00000197223	0.837514
C1GALT1 ENSG00000106392	1.04838
C1GALT1C1 ENSG00000171155	0.93164
C1GALT1C1L ENSG00000223658	1.08279
C1QA ENSG00000173372	1.19783
C1QB ENSG00000173369	1.2562
C1QBP ENSG00000108561	1.25718
C1QC ENSG00000159189	1.18754
C1QL1 ENSG00000131094	0.837973
C1QTNF1 ENSG00000173918	1.25951
C1QTNF2 ENSG00000145861	0.626406
C1QTNF3 ENSG00000082196	0.833174
C1QTNF4 ENSG00000172247	0.870738
C1QTNF5 ENSG00000223953	0.859874
C1QTNF6 ENSG00000133466	0.812233
C1QTNF7 ENSG00000163145	0.694855
C1QTNF9 ENSG00000240654	1.02964
C1QTNF9B ENSG00000205863	0.757181
C1QTNF9B-AS1 ENSG00000281899	1.09621
C1R ENSG00000159403	1.95545
C1RL ENSG00000139178	1.1184
C1S ENSG00000182326	1.45048
C1orf101 ENSG00000179397	0.764534
C1orf106 ENSG00000163362	0.901398
C1orf109 ENSG00000116922	0.776211
C1orf112 ENSG00000000460	0.775331
C1orf115 ENSG00000162817	1.28008
C1orf116 ENSG00000182795	2.01696
C1orf122 ENSG00000197982	1.40146
C1orf123 ENSG00000162384	1.20529
C1orf127 ENSG00000175262	0.779138
C1orf131 ENSG00000143633	0.76148
C1orf145 ENSG00000162913	0.709752
C1orf158 ENSG00000157330	1.01593
C1orf159 ENSG00000131591	0.867571
C1orf162 ENSG00000143110	1.04719
C1orf167 ENSG00000215910	0.715857
C1orf168 ENSG00000187889	0.694839
C1orf174 ENSG00000198912	0.905541
C1orf185 ENSG00000204006	0.745318
C1orf186 ENSG00000263961	0.9255
C1orf194 ENSG00000179902	0.819891
C1orf198 ENSG00000119280	1.23588
C1orf204 ENSG00000188004	0.95282
C1orf21 ENSG00000116667	1.46317
C1orf210 ENSG00000253313	1.16514
C1orf216 ENSG00000142686	0.903271
C1orf226 ENSG00000239887	0.735723
C1orf228 ENSG00000198520	0.880561
C1orf234 ENSG00000227868	0.630065
C1orf27 ENSG00000157181	0.803095
C1orf35 ENSG00000143793	1.08976
C1orf43 ENSG00000143612	1.42905
C1orf50 ENSG00000164008	0.88195
C1orf52 ENSG00000162642	0.908943
C1orf53 ENSG00000203724	0.762516
C1orf54 ENSG00000118292	0.741207
C1orf56 ENSG00000143443	0.940123
C1orf64 ENSG00000183888	0.823205
C1orf74 ENSG00000162757	0.874427
C2 ENSG00000166278	1.36148
C20orf144 ENSG00000149609	0.875962
C20orf194 ENSG00000088854	1.08042
C20orf196 ENSG00000171984	0.734373
C20orf24 ENSG00000101084	1.29998
C20orf27 ENSG00000101220	1.14763
C20orf96 ENSG00000196476	1.02145
C21orf2 ENSG00000160226	0.780835
C21orf33 ENSG00000160221	0.746231
C21orf58 ENSG00000160298	0.913956
C21orf59 ENSG00000159079	1.12466
C21orf91 ENSG00000154642	0.873666
C22orf15 ENSG00000169314	1.06901
C22orf23 ENSG00000128346	0.622941
C22orf29 ENSG00000215012	1.18595
C22orf31 ENSG00000100249	0.691424
C22orf39 ENSG00000242259	1.62287
C22orf42 ENSG00000205856	0.641047
C22orf46 ENSG00000184208	0.655965
C2CD2 ENSG00000157617	1.49622
C2CD2L ENSG00000172375	0.693774
C2CD3 ENSG00000168014	0.902375
C2CD4B ENSG00000205502	0.783952
C2CD4C ENSG00000183186	0.886396
C2CD4D ENSG00000225556	0.796328
C2CD5 ENSG00000111731	0.820443
C2orf15 ENSG00000273045	0.875348
C2orf40 ENSG00000119147	1.09102
C2orf42 ENSG00000115998	0.690198
C2orf47 ENSG00000162972	0.862249
C2orf49 ENSG00000135974	0.741341
C2orf50 ENSG00000150873	0.883477
C2orf54 ENSG00000172478	0.838832
C2orf68 ENSG00000168887	0.991795
C2orf69 ENSG00000178074	0.816961
C2orf70 ENSG00000173557	0.969113
C2orf71 ENSG00000179270	1.17289
C2orf72 ENSG00000204128	1.03301
C2orf73 ENSG00000177994	1.11721
C2orf74 ENSG00000237651	0.894721
C2orf76 ENSG00000186132	0.66961
C2orf81 ENSG00000159239	0.883354
C2orf82 ENSG00000182600	0.874402
C2orf88 ENSG00000187699	0.780677
C3 ENSG00000125730	1.74048
C3AR1 ENSG00000171860	0.970911
C3orf14 ENSG00000114405	0.720404
C3orf18 ENSG00000088543	1.05403
C3orf33 ENSG00000174928	0.981042
C3orf36 ENSG00000221972	0.904299
C3orf38 ENSG00000179021	0.87135
C3orf49 ENSG00000163632	0.747781
C3orf52 ENSG00000114529	0.741342
C3orf58 ENSG00000181744	0.931677
C3orf62 ENSG00000188315	1.0383
C3orf67 ENSG00000163689	0.988935
C3orf70 ENSG00000187068	0.80812
C4A ENSG00000244731	1.02079
C4B ENSG00000224389	1.1887
C4orf19 ENSG00000154274	0.996107
C4orf26 ENSG00000174792	0.951938
C4orf3 ENSG00000164096	1.10438
C4orf32 ENSG00000174749	0.976568
C4orf33 ENSG00000151470	0.795477
C4orf36 ENSG00000163633	0.880468
C4orf46 ENSG00000205208	0.916203
C4orf47 ENSG00000205129	0.893917
C4orf48 ENSG00000243449	0.952508
C5 ENSG00000106804	0.90805
C5AR1 ENSG00000197405	0.9494
C5AR2 ENSG00000134830	0.921662
C5orf15 ENSG00000113583	1.53954
C5orf22 ENSG00000082213	0.620758
C5orf24 ENSG00000181904	0.828447
C5orf30 ENSG00000181751	1.01443
C5orf34 ENSG00000172244	0.60979
C5orf38 ENSG00000186493	0.704829
C5orf42 ENSG00000197603	0.928882
C5orf45 ENSG00000161010	1.59513
C5orf46 ENSG00000178776	0.908445
C5orf49 ENSG00000215217	0.865846
C5orf51 ENSG00000205765	0.75201
C5orf56 ENSG00000197536	0.745492
C5orf58 ENSG00000234511	1.00161
C5orf63 ENSG00000164241	0.801206
C6 ENSG00000039537	0.782462
C6orf1 ENSG00000186577	1.12743
C6orf10 ENSG00000204296	0.581972
C6orf106 ENSG00000196821	1.14755
C6orf120 ENSG00000185127	0.687033
C6orf132 ENSG00000188112	1.11139
C6orf136 ENSG00000204564	0.812607
C6orf141 ENSG00000197261	0.790682
C6orf163 ENSG00000203872	0.714684
C6orf203 ENSG00000130349	0.80934
C6orf226 ENSG00000221821	1.11669
C6orf229 ENSG00000260286	0.811478
C6orf25 ENSG00000204420	0.752575
C6orf47 ENSG00000204439	1.08314
C6orf48 ENSG00000204387	1.09403
C6orf52 ENSG00000137434	0.813503
C6orf58 ENSG00000184530	0.897475
C6orf62 ENSG00000112308	1.29084
C6orf89 ENSG00000198663	1.19996
C7 ENSG00000112936	1.33964
C7orf25 ENSG00000136197	0.952626
C7orf26 ENSG00000146576	0.921671
C7orf31 ENSG00000153790	0.92793
C7orf34 ENSG00000165131	0.720156
C7orf43 ENSG00000146826	0.878707
C7orf49 ENSG00000122783	0.830404
C7orf50 ENSG00000146540	1.35074
C7orf57 ENSG00000164746	0.851756
C7orf61 ENSG00000185955	0.838316
C7orf73 ENSG00000243317	0.968156
C8G ENSG00000176919	0.935797
C8orf33 ENSG00000182307	1.00489
C8orf34 ENSG00000165084	0.744754
C8orf37 ENSG00000156172	0.731849
C8orf4 ENSG00000176907	0.921845
C8orf44 ENSG00000213865	0.683117
C8orf46 ENSG00000169085	0.769692
C8orf48 ENSG00000164743	0.90442
C8orf58 ENSG00000241852	0.827441
C8orf59 ENSG00000176731	1.23774
C8orf76 ENSG00000189376	0.695306
C8orf82 ENSG00000213563	1.08997
C8orf86 ENSG00000196166	0.716809
C8orf88 ENSG00000253250	0.992293
C8orf89 ENSG00000274443	0.796021
C9orf114 ENSG00000198917	1.02588
C9orf116 ENSG00000160345	1.09475
C9orf129 ENSG00000204352	0.718573
C9orf142 ENSG00000148362	1.15514
C9orf152 ENSG00000188959	0.910279
C9orf16 ENSG00000171159	1.2557
C9orf172 ENSG00000232434	0.865305
C9orf24 ENSG00000164972	0.795188
C9orf3 ENSG00000148120	0.901011
C9orf40 ENSG00000135045	0.897494
C9orf43 ENSG00000157653	0.98132
C9orf47 ENSG00000186354	0.975574
C9orf50 ENSG00000179058	0.851616
C9orf57 ENSG00000204669	1.04117
C9orf64 ENSG00000165118	0.794184
C9orf66 ENSG00000183784	0.890543
C9orf69 ENSG00000238227	0.977616
C9orf72 ENSG00000147894	0.938589
C9orf78 ENSG00000136819	1.15767
C9orf84 ENSG00000165181	0.740416
C9orf85 ENSG00000155621	0.818837
C9orf91 ENSG00000157693	1.05157
C9orf92 ENSG00000205549	0.813455
CA10 ENSG00000154975	0.946141
CA11 ENSG00000063180	1.29254
CA12 ENSG00000074410	0.745304
CA13 ENSG00000185015	0.713168
CA14 ENSG00000118298	0.864748
CA2 ENSG00000104267	0.748531
CA3 ENSG00000164879	0.847138
CA4 ENSG00000167434	0.767218
CA5A ENSG00000174990	0.781643
CA5B ENSG00000169239	0.716246
CA8 ENSG00000178538	1.00331
CAAP1 ENSG00000120159	1.00631
CAB39 ENSG00000135932	0.835117
CAB39L ENSG00000102547	1.2913
CABIN1 ENSG00000099991	1.10375
CABLES1 ENSG00000134508	0.76598
CABLES2 ENSG00000149679	0.715127
CABP1 ENSG00000157782	0.749328
CABP4 ENSG00000175544	0.831185
CABYR ENSG00000154040	0.97807
CACFD1 ENSG00000160325	1.15165
CACHD1 ENSG00000158966	0.88036
CACNA1A ENSG00000141837	0.678279
CACNA1B ENSG00000148408	0.897093
CACNA1C ENSG00000151067	0.980653
CACNA1D ENSG00000157388	0.939187
CACNA1F ENSG00000102001	0.809332
CACNA1G ENSG00000006283	0.653895
CACNA1H ENSG00000196557	0.9767
CACNA1I ENSG00000100346	0.818773
CACNA2D1 ENSG00000153956	0.949007
CACNA2D2 ENSG00000007402	1.00914
CACNA2D3 ENSG00000157445	0.767662
CACNA2D4 ENSG00000151062	1.06944
CACNB1 ENSG00000067191	0.845074
CACNB2 ENSG00000165995	1.1214
CACNB3 ENSG00000167535	0.920793
CACNB4 ENSG00000182389	0.817386
CACNG1 ENSG00000108878	0.844545
CACNG4 ENSG00000075461	0.788559
CACNG8 ENSG00000142408	0.824423
CACTIN ENSG00000105298	1.18714
CACUL1 ENSG00000151893	1.19009
CACYBP ENSG00000116161	1.04695
CAD ENSG00000084774	0.852065
CADM1 ENSG00000182985	1.12564
CADM2 ENSG00000175161	0.808347
CADM3 ENSG00000162706	0.836478
CADM4 ENSG00000105767	1.20063
CADPS ENSG00000163618	0.881881
CADPS2 ENSG00000081803	1.01183
CALB2 ENSG00000172137	1.05226
CALCOCO1 ENSG00000012822	1.38229
CALCOCO2 ENSG00000136436	1.22187
CALCRL ENSG00000064989	0.734242
CALD1 ENSG00000122786	1.04812
CALHM2 ENSG00000138172	0.786165
CALM1 ENSG00000198668	1.54625
CALM2 ENSG00000143933	1.18799
CALM3 ENSG00000160014	1.72225
CALML3 ENSG00000178363	0.805304
CALML4 ENSG00000129007	0.972347
CALML6 ENSG00000169885	0.870761
CALN1 ENSG00000183166	0.656948
CALR ENSG00000179218	3.7607
CALU ENSG00000128595	1.15952
CALY ENSG00000130643	0.828699
CAMK1 ENSG00000134072	1.1812
CAMK1D ENSG00000183049	0.945587
CAMK1G ENSG00000008118	1.04996
CAMK2A ENSG00000070808	0.814973
CAMK2B ENSG00000058404	1.33005
CAMK2D ENSG00000145349	1.01391
CAMK2G ENSG00000148660	0.909373
CAMK2N1 ENSG00000162545	0.900255
CAMK2N2 ENSG00000163888	0.840711
CAMK4 ENSG00000152495	0.867528
CAMKK1 ENSG00000004660	1.05668
CAMKK2 ENSG00000110931	1.63772
CAMKMT ENSG00000143919	0.741903
CAMLG ENSG00000164615	0.921904
CAMP ENSG00000164047	0.754037
CAMSAP1 ENSG00000130559	0.868164
CAMSAP2 ENSG00000118200	0.882196
CAMSAP3 ENSG00000076826	1.37672
CAMTA1 ENSG00000171735	1.06506
CAMTA2 ENSG00000108509	1.15749
CAND1 ENSG00000111530	0.907085
CAND2 ENSG00000144712	0.726021
CANT1 ENSG00000171302	1.64422
CANX ENSG00000127022	1.19262
CAP1 ENSG00000131236	1.868
CAP2 ENSG00000112186	0.783141
CAPG ENSG00000042493	1.03358
CAPN1 ENSG00000014216	1.34638
CAPN10 ENSG00000142330	0.98769
CAPN11 ENSG00000137225	0.976361
CAPN12 ENSG00000182472	0.782864
CAPN13 ENSG00000162949	0.792945
CAPN14 ENSG00000214711	0.88439
CAPN15 ENSG00000103326	0.66732
CAPN2 ENSG00000162909	1.04622
CAPN3 ENSG00000092529	0.726866
CAPN5 ENSG00000149260	1.15019
CAPN6 ENSG00000077274	0.825391
CAPN7 ENSG00000131375	1.06665
CAPN8 ENSG00000203697	0.65895
CAPN9 ENSG00000135773	1.13943
CAPNS1 ENSG00000126247	1.98821
CAPNS2 ENSG00000256812	1.08533
CAPRIN1 ENSG00000135387	1.10936
CAPRIN2 ENSG00000110888	1.04819
CAPS ENSG00000105519	0.914496
CAPS2 ENSG00000180881	1.04645
CAPSL ENSG00000152611	0.937861
CAPZA1 ENSG00000116489	0.871821
CAPZA2 ENSG00000198898	1.07362
CAPZB ENSG00000077549	1.52207
CARD10 ENSG00000100065	1.01683
CARD11 ENSG00000198286	0.732379
CARD14 ENSG00000141527	0.865495
CARD16 ENSG00000204397	1.19244
CARD19 ENSG00000165233	0.946546
CARD6 ENSG00000132357	0.874207
CARD8 ENSG00000105483	1.04964
[truncated: 13,579 more rows]
