# Supplementary material for: Spatial maps of prostate cancer transcriptomes reveal an unexplored landscape of heterogeneity
Source: Nat Commun. 2018 Jun 20;9:2419. doi: 10.1038/s41467-018-04724-5 (PMC6010471; doi:10.1038/s41467-018-04724-5)
Supplement: Supplementary file 4 — Supplementary Data 1 [file 41467_2018_4724_MOESM4_ESM.zip › Supplementary Dataset 1/experiment0000-mix-hiergamma_prior-p.tsv]

Factor 1	161.629
Factor 2	172.108
Factor 3	171.639
Factor 4	168.76
Factor 5	176.56
Factor 6	124.693
Factor 7	160.478
Factor 8	136.14
Factor 9	173.182
Factor 10	152.578
