# Supplementary material for: Spatial maps of prostate cancer transcriptomes reveal an unexplored landscape of heterogeneity
Source: Nat Commun. 2018 Jun 20;9:2419. doi: 10.1038/s41467-018-04724-5 (PMC6010471; doi:10.1038/s41467-018-04724-5)
Supplement: Supplementary file 4 — Supplementary Data 1 [file 41467_2018_4724_MOESM4_ESM.zip › Supplementary Dataset 1/experiment0000-baselinefeature-gamma_prior-r.tsv]

	Baseline
A1BG ENSG00000121410	0.567714
A2M ENSG00000175899	1.1139
A2ML1 ENSG00000166535	0.88991
A4GALT ENSG00000128274	0.770761
AAAS ENSG00000094914	1.05573
AACS ENSG00000081760	0.924194
AADACL2 ENSG00000197953	1.14569
AADAT ENSG00000109576	0.965681
AAED1 ENSG00000158122	0.865272
AAGAB ENSG00000103591	1.22257
AAK1 ENSG00000115977	0.744898
AAMDC ENSG00000087884	1.23489
AAMP ENSG00000127837	1.44327
AAR2 ENSG00000131043	1.52181
AARD ENSG00000205002	0.708115
AARS ENSG00000090861	1.49132
AARSD1 ENSG00000266967	1.20714
AASDH ENSG00000157426	1.11982
AASDHPPT ENSG00000149313	1.13751
AASS ENSG00000008311	0.859127
AATF ENSG00000275700	1.15533
AATK ENSG00000181409	0.823262
AATK-AS1 ENSG00000225180	1.01887
ABAT ENSG00000183044	0.609241
ABC13-47488600E17.1 ENSG00000283199	0.583909
ABC13-47656900H15.1 ENSG00000283566	1.0403
ABCA1 ENSG00000165029	1.0662
ABCA10 ENSG00000154263	0.711776
ABCA12 ENSG00000144452	1.89202
ABCA2 ENSG00000107331	0.623513
ABCA3 ENSG00000167972	0.688557
ABCA4 ENSG00000198691	0.733438
ABCA5 ENSG00000154265	1.07396
ABCA6 ENSG00000154262	1.30149
ABCA7 ENSG00000064687	1.13708
ABCA8 ENSG00000141338	1.34652
ABCA9 ENSG00000154258	0.847299
ABCB1 ENSG00000085563	0.886737
ABCB10 ENSG00000135776	0.837868
ABCB11 ENSG00000073734	1.30557
ABCB4 ENSG00000005471	0.808568
ABCB5 ENSG00000004846	0.839542
ABCB6 ENSG00000115657	0.519276
ABCB7 ENSG00000131269	0.816351
ABCB8 ENSG00000197150	0.797218
ABCB9 ENSG00000150967	0.655112
ABCC1 ENSG00000103222	0.841435
ABCC10 ENSG00000124574	1.19613
ABCC11 ENSG00000121270	1.05913
ABCC12 ENSG00000140798	0.71705
ABCC2 ENSG00000023839	0.668582
ABCC3 ENSG00000108846	0.699976
ABCC4 ENSG00000125257	1.14282
ABCC5 ENSG00000114770	0.872272
ABCC6 ENSG00000091262	1.0945
ABCC8 ENSG00000006071	1.25262
ABCC9 ENSG00000069431	0.515851
ABCD1 ENSG00000101986	0.636912
ABCD3 ENSG00000117528	0.749428
ABCD4 ENSG00000119688	0.790121
ABCE1 ENSG00000164163	0.855003
ABCF1 ENSG00000204574	0.723576
ABCF2 ENSG00000033050	0.814036
ABCF3 ENSG00000161204	1.17066
ABCG1 ENSG00000160179	0.568879
ABCG2 ENSG00000118777	1.6886
ABCG4 ENSG00000172350	0.981527
ABHD1 ENSG00000143994	0.833907
ABHD10 ENSG00000144827	1.30169
ABHD11 ENSG00000106077	0.42763
ABHD12 ENSG00000100997	1.19654
ABHD13 ENSG00000139826	0.809414
ABHD14A ENSG00000248487	0.930825
ABHD14A-ACY1 ENSG00000114786	0.675853
ABHD14B ENSG00000114779	0.764033
ABHD15 ENSG00000168792	0.76891
ABHD16A ENSG00000204427	1.58192
ABHD17A ENSG00000129968	1.02886
ABHD17B ENSG00000107362	0.813302
ABHD17C ENSG00000136379	1.0309
ABHD18 ENSG00000164074	1.04698
ABHD2 ENSG00000140526	1.10842
ABHD3 ENSG00000158201	1.02389
ABHD4 ENSG00000100439	1.1658
ABHD5 ENSG00000011198	0.836121
ABHD6 ENSG00000163686	0.640395
ABHD8 ENSG00000127220	1.20986
ABI1 ENSG00000136754	1.61552
ABI2 ENSG00000138443	1.33069
ABI3 ENSG00000108798	1.02795
ABI3BP ENSG00000154175	0.982674
ABL1 ENSG00000097007	0.962514
ABL2 ENSG00000143322	1.00016
ABLIM1 ENSG00000099204	1.32907
ABLIM2 ENSG00000163995	0.970473
ABLIM3 ENSG00000173210	0.450471
ABO ENSG00000175164	0.749611
ABR ENSG00000159842	0.797067
ABRACL ENSG00000146386	0.677644
ABT1 ENSG00000146109	0.696442
ABTB1 ENSG00000114626	0.814233
ABTB2 ENSG00000166016	1.20097
AC004381.6 ENSG00000005189	0.664717
AC004754.3 ENSG00000269881	1.41933
AC005480.1 ENSG00000279461	0.615187
AC006116.20 ENSG00000267710	0.363629
AC006386.1 ENSG00000279115	1.25791
AC006994.3 ENSG00000279317	1.12127
AC008522.1 ENSG00000279232	0.980698
AC009014.3 ENSG00000271824	0.934997
AC010731.4 ENSG00000235118	1.25295
AC012005.1 ENSG00000279274	0.846377
AC012005.2 ENSG00000279287	1.29971
AC013461.1 ENSG00000091436	0.95889
AC016549.1 ENSG00000281325	0.833027
AC016577.1 ENSG00000279646	1.27724
AC018512.1 ENSG00000279808	1.02271
AC025335.1 ENSG00000179859	0.999372
AC055866.1 ENSG00000281079	1.30433
AC069063.2 ENSG00000279380	0.668098
AC073657.1 ENSG00000279937	1.46095
AC074033.1 ENSG00000281137	1.13712
AC090498.1 ENSG00000279483	0.545118
AC104304.4 ENSG00000283473	1.14787
AC105052.1 ENSG00000279168	1.16855
AC109486.1 ENSG00000280447	0.477199
AC109829.1 ENSG00000233438	0.651803
AC110615.1 ENSG00000279909	0.842709
AC113404.1 ENSG00000254893	1.12491
AC131097.4 ENSG00000216921	0.662733
AC138969.4 ENSG00000183889	1.19769
AC241377.1 ENSG00000281741	0.887583
AC241585.1 ENSG00000281571	1.19724
AC243756.1 ENSG00000270339	0.730357
AC245100.1 ENSG00000280649	0.653134
ACAA1 ENSG00000060971	1.01109
ACAA2 ENSG00000167315	0.912963
ACACA ENSG00000278540	0.5695
ACACB ENSG00000076555	0.571852
ACAD10 ENSG00000111271	1.27843
ACAD11 ENSG00000240303	0.826421
ACAD8 ENSG00000151498	0.96237
ACAD9 ENSG00000177646	0.746691
ACADL ENSG00000115361	1.89827
ACADM ENSG00000117054	0.695617
ACADS ENSG00000122971	0.786005
ACADSB ENSG00000196177	1.32254
ACADVL ENSG00000072778	1.03701
ACAN ENSG00000157766	0.828094
ACAP1 ENSG00000072818	1.07955
ACAP2 ENSG00000114331	0.870838
ACAP3 ENSG00000131584	1.26855
ACAT1 ENSG00000075239	0.49401
ACAT2 ENSG00000120437	0.750525
ACBD3 ENSG00000182827	0.862743
ACBD4 ENSG00000181513	0.654807
ACBD5 ENSG00000107897	0.666264
ACBD6 ENSG00000230124	0.749647
ACCS ENSG00000110455	1.02736
ACD ENSG00000102977	0.64896
ACE ENSG00000159640	1.09666
ACE2 ENSG00000130234	0.901874
ACER1 ENSG00000167769	1.10005
ACER2 ENSG00000177076	1.14434
ACER3 ENSG00000078124	0.685996
ACHE ENSG00000087085	1.63375
ACIN1 ENSG00000100813	0.853231
ACKR1 ENSG00000213088	1.02402
ACKR2 ENSG00000144648	0.841513
ACKR3 ENSG00000144476	1.07404
ACLY ENSG00000131473	0.970032
ACO1 ENSG00000122729	1.10641
ACO2 ENSG00000100412	1.13306
ACOT1 ENSG00000184227	1.20056
ACOT11 ENSG00000162390	1.09381
ACOT12 ENSG00000172497	0.832647
ACOT13 ENSG00000112304	0.905379
ACOT2 ENSG00000119673	0.644615
ACOT4 ENSG00000177465	0.684893
ACOT7 ENSG00000097021	0.853451
ACOT8 ENSG00000101473	0.788809
ACOT9 ENSG00000123130	0.968824
ACOX1 ENSG00000161533	1.22048
ACOX2 ENSG00000168306	1.27569
ACOX3 ENSG00000087008	0.94642
ACOXL ENSG00000153093	0.790849
ACP1 ENSG00000143727	0.722225
ACP2 ENSG00000134575	1.14006
ACP5 ENSG00000102575	1.01879
ACP6 ENSG00000162836	0.983182
ACP7 ENSG00000183760	1.10496
ACPP ENSG00000014257	0.572196
ACPT ENSG00000142513	0.958963
ACR ENSG00000100312	0.593886
ACRBP ENSG00000111644	1.53895
ACRC ENSG00000147174	1.01407
ACSBG1 ENSG00000103740	1.43566
ACSF2 ENSG00000167107	0.768395
ACSF3 ENSG00000176715	1.2113
ACSL1 ENSG00000151726	1.48763
ACSL3 ENSG00000123983	1.09591
ACSL4 ENSG00000068366	1.27936
ACSL5 ENSG00000197142	0.439627
ACSL6 ENSG00000164398	1.54422
ACSM1 ENSG00000166743	1.85241
ACSM2B ENSG00000066813	1.16861
ACSM3 ENSG00000005187	0.834602
ACSM5 ENSG00000183549	0.764151
ACSS1 ENSG00000154930	1.38173
ACSS2 ENSG00000131069	0.649037
ACSS3 ENSG00000111058	1.04387
ACTA1 ENSG00000143632	0.481588
ACTA2 ENSG00000107796	1.25753
ACTB ENSG00000075624	1.20766
ACTBL2 ENSG00000169067	0.686137
ACTC1 ENSG00000159251	1.00893
ACTG1 ENSG00000184009	1.25143
ACTG2 ENSG00000163017	0.960923
ACTL10 ENSG00000182584	0.344793
ACTL6A ENSG00000136518	0.839426
ACTN1 ENSG00000072110	0.78898
ACTN3 ENSG00000248746	1.95438
ACTN4 ENSG00000130402	1.01905
ACTR10 ENSG00000131966	1.08833
ACTR1A ENSG00000138107	0.862483
ACTR1B ENSG00000115073	0.948782
ACTR2 ENSG00000138071	1.02675
ACTR3 ENSG00000115091	1.58754
ACTR3B ENSG00000133627	0.874713
ACTR3C ENSG00000106526	1.02595
ACTR5 ENSG00000101442	0.955683
ACTR6 ENSG00000075089	1.05622
ACTR8 ENSG00000113812	0.669726
ACVR1 ENSG00000115170	1.16193
ACVR1B ENSG00000135503	1.04358
ACVR1C ENSG00000123612	0.773325
ACVR2A ENSG00000121989	0.898574
ACVR2B ENSG00000114739	0.932553
ACVRL1 ENSG00000139567	1.17119
ACY1 ENSG00000243989	1.27917
ACY3 ENSG00000132744	0.929477
ACYP1 ENSG00000119640	0.431402
ACYP2 ENSG00000170634	0.935366
ADA ENSG00000196839	0.459164
ADAD2 ENSG00000140955	0.400789
ADAL ENSG00000168803	1.09857
ADAM10 ENSG00000137845	1.01409
ADAM11 ENSG00000073670	0.709754
ADAM15 ENSG00000143537	0.834729
ADAM17 ENSG00000151694	1.20428
ADAM19 ENSG00000135074	1.00605
ADAM2 ENSG00000104755	0.809739
ADAM20 ENSG00000134007	0.788115
ADAM22 ENSG00000008277	0.710347
ADAM23 ENSG00000114948	1.72611
ADAM28 ENSG00000042980	1.10137
ADAM32 ENSG00000197140	1.33453
ADAM33 ENSG00000149451	0.788485
ADAM8 ENSG00000151651	1.56211
ADAM9 ENSG00000168615	1.16136
ADAMTS1 ENSG00000154734	1.03562
ADAMTS10 ENSG00000142303	1.22631
ADAMTS12 ENSG00000151388	1.24222
ADAMTS13 ENSG00000160323	1.51247
ADAMTS14 ENSG00000138316	1.13889
ADAMTS15 ENSG00000166106	1.23623
ADAMTS17 ENSG00000140470	1.11689
ADAMTS18 ENSG00000140873	1.12079
ADAMTS2 ENSG00000087116	1.58218
ADAMTS3 ENSG00000156140	0.592891
ADAMTS4 ENSG00000158859	0.781288
ADAMTS5 ENSG00000154736	1.22155
ADAMTS7 ENSG00000136378	0.908701
ADAMTS8 ENSG00000134917	1.21226
ADAMTS9 ENSG00000163638	0.681093
ADAMTSL1 ENSG00000178031	1.02111
ADAMTSL2 ENSG00000197859	0.739053
ADAMTSL3 ENSG00000156218	1.01849
ADAMTSL4 ENSG00000143382	1.59733
ADAMTSL5 ENSG00000185761	1.01666
ADAP1 ENSG00000105963	1.12521
ADAP2 ENSG00000184060	1.7255
ADAR ENSG00000160710	0.734722
ADARB1 ENSG00000197381	0.85557
ADARB2 ENSG00000185736	0.811878
ADAT1 ENSG00000065457	1.21322
ADAT2 ENSG00000189007	0.822562
ADAT3 ENSG00000213638	0.780712
ADCK1 ENSG00000063761	1.28215
ADCK2 ENSG00000133597	0.583908
ADCK3 ENSG00000163050	1.00817
ADCK4 ENSG00000123815	0.819446
ADCK5 ENSG00000173137	0.919794
ADCY1 ENSG00000164742	1.12964
ADCY10 ENSG00000143199	1.64341
ADCY2 ENSG00000078295	1.02112
ADCY3 ENSG00000138031	1.18109
ADCY4 ENSG00000129467	1.51302
ADCY5 ENSG00000173175	0.708221
ADCY6 ENSG00000174233	0.776167
ADCY7 ENSG00000121281	0.666335
ADCY9 ENSG00000162104	0.91417
ADCYAP1 ENSG00000141433	0.43833
ADCYAP1R1 ENSG00000078549	1.28589
ADD1 ENSG00000087274	0.942788
ADD3 ENSG00000148700	0.827758
ADGB ENSG00000118492	1.66551
ADGRA2 ENSG00000020181	1.71545
ADGRA3 ENSG00000152990	0.977104
ADGRB1 ENSG00000181790	0.899475
ADGRB2 ENSG00000121753	1.35316
ADGRB3 ENSG00000135298	0.765905
ADGRD1 ENSG00000111452	1.75582
ADGRD2 ENSG00000180264	1.47942
ADGRE1 ENSG00000174837	0.983043
ADGRE2 ENSG00000127507	1.19679
ADGRE3 ENSG00000131355	0.551657
ADGRE5 ENSG00000123146	1.11306
ADGRF5 ENSG00000069122	1.24313
ADGRG1 ENSG00000205336	1.66447
ADGRG2 ENSG00000173698	0.815187
ADGRG3 ENSG00000182885	0.92159
ADGRG4 ENSG00000156920	1.0961
ADGRG5 ENSG00000159618	0.851614
ADGRG6 ENSG00000112414	0.908256
ADGRL1 ENSG00000072071	1.24746
ADGRL2 ENSG00000117114	0.724795
ADGRL3 ENSG00000150471	0.668307
ADGRL4 ENSG00000162618	0.575235
ADGRV1 ENSG00000164199	0.808872
ADH1B ENSG00000196616	0.837983
ADH1C ENSG00000248144	0.743243
ADH5 ENSG00000197894	1.17832
ADH6 ENSG00000172955	0.800994
ADHFE1 ENSG00000147576	0.853249
ADI1 ENSG00000182551	0.963018
ADIPOR1 ENSG00000159346	1.02046
ADIPOR2 ENSG00000006831	0.821284
ADIRF ENSG00000148671	1.19738
ADK ENSG00000156110	0.831137
ADM ENSG00000148926	1.04581
ADM2 ENSG00000128165	0.85157
ADM5 ENSG00000224420	1.00107
ADNP ENSG00000101126	0.8206
ADNP2 ENSG00000101544	1.0526
ADO ENSG00000181915	0.799285
ADORA1 ENSG00000163485	0.897123
ADORA2A ENSG00000128271	1.97121
ADORA2B ENSG00000170425	0.844715
ADORA3 ENSG00000282608	0.731216
ADPGK ENSG00000159322	0.897436
ADPRH ENSG00000144843	0.872984
ADPRHL1 ENSG00000153531	1.42912
ADPRHL2 ENSG00000116863	0.752448
ADPRM ENSG00000170222	0.616816
ADRA1A ENSG00000120907	1.36038
ADRA1D ENSG00000171873	1.12038
ADRA2A ENSG00000150594	0.912732
ADRA2B ENSG00000274286	1.20093
ADRA2C ENSG00000184160	0.769606
ADRB1 ENSG00000043591	1.23199
ADRB2 ENSG00000169252	1.50749
ADRB3 ENSG00000188778	1.02557
ADRM1 ENSG00000130706	1.00117
ADSL ENSG00000239900	0.83157
ADSS ENSG00000035687	1.01545
ADSSL1 ENSG00000185100	0.975988
ADTRP ENSG00000111863	0.536302
AEBP1 ENSG00000106624	1.54308
AEBP2 ENSG00000139154	0.999272
AEN ENSG00000181026	1.01889
AES ENSG00000104964	1.12794
AF011889.5 ENSG00000241489	0.67723
AF131216.1 ENSG00000280273	1.35516
AFAP1 ENSG00000196526	0.937103
AFAP1L1 ENSG00000157510	0.727233
AFAP1L2 ENSG00000169129	0.754438
AFF1 ENSG00000172493	0.504908
AFF2 ENSG00000155966	0.985645
AFF3 ENSG00000144218	1.35811
AFF4 ENSG00000072364	0.746166
AFG3L2 ENSG00000141385	0.779192
AFMID ENSG00000183077	1.00939
AFTPH ENSG00000119844	1.02399
AGA ENSG00000038002	1.51615
AGAP1 ENSG00000157985	0.818427
AGAP14P ENSG00000279058	0.750735
AGAP2 ENSG00000135439	0.973181
AGAP3 ENSG00000133612	0.847216
AGAP4 ENSG00000188234	0.61228
AGAP5 ENSG00000172650	0.827043
AGAP6 ENSG00000204149	1.11841
AGAP9 ENSG00000204172	0.861959
AGBL2 ENSG00000165923	0.781938
AGBL3 ENSG00000146856	1.30581
AGBL4 ENSG00000186094	0.880263
AGBL5 ENSG00000084693	0.863955
AGER ENSG00000204305	0.830228
AGFG1 ENSG00000173744	0.625919
AGFG2 ENSG00000106351	1.01804
AGGF1 ENSG00000164252	0.748137
AGK ENSG00000006530	0.838116
AGL ENSG00000162688	1.0185
AGMAT ENSG00000116771	1.36061
AGMO ENSG00000187546	1.39259
AGO1 ENSG00000092847	0.549562
AGO2 ENSG00000123908	0.722416
AGO3 ENSG00000126070	0.598167
AGO4 ENSG00000134698	1.06398
AGPAT1 ENSG00000204310	0.673983
AGPAT2 ENSG00000169692	0.957999
AGPAT3 ENSG00000160216	0.630666
AGPAT4 ENSG00000026652	1.09897
AGPAT5 ENSG00000155189	0.721281
AGPS ENSG00000018510	1.35096
AGR2 ENSG00000106541	1.03905
AGR3 ENSG00000173467	1.20258
AGRN ENSG00000188157	1.3466
AGRP ENSG00000159723	0.801484
AGT ENSG00000135744	0.683821
AGTPBP1 ENSG00000135049	0.927964
AGTR1 ENSG00000144891	0.776944
AGTRAP ENSG00000177674	0.453263
AHCTF1 ENSG00000153207	0.907217
AHCY ENSG00000101444	0.984651
AHCYL1 ENSG00000168710	0.628236
AHCYL2 ENSG00000158467	0.872227
AHDC1 ENSG00000126705	1.62579
AHI1 ENSG00000135541	0.521356
AHNAK ENSG00000124942	1.01961
AHNAK2 ENSG00000185567	1.59965
AHR ENSG00000106546	1.10364
AHRR ENSG00000063438	0.60169
AHSA1 ENSG00000100591	1.33091
AHSA2 ENSG00000173209	0.536124
AHSG ENSG00000145192	1.11325
AICDA ENSG00000111732	1.15037
AIDA ENSG00000186063	0.872196
AIF1 ENSG00000204472	0.921905
AIF1L ENSG00000126878	0.973044
AIFM1 ENSG00000156709	1.30662
AIFM2 ENSG00000042286	1.58857
AIFM3 ENSG00000183773	1.25638
AIG1 ENSG00000146416	0.762711
AIM1 ENSG00000112297	0.950057
AIM1L ENSG00000176092	1.06345
AIM2 ENSG00000163568	0.89323
AIMP1 ENSG00000164022	1.14784
AIMP2 ENSG00000106305	0.882598
AIP ENSG00000110711	1.56786
AIPL1 ENSG00000129221	0.780121
AIRE ENSG00000160224	1.09409
AJAP1 ENSG00000196581	0.931532
AJUBA ENSG00000129474	1.13587
AK1 ENSG00000106992	1.22169
AK2 ENSG00000004455	1.057
AK3 ENSG00000147853	0.822047
AK4 ENSG00000162433	0.939191
AK5 ENSG00000154027	1.44663
AK6 ENSG00000085231	1.11873
AK7 ENSG00000140057	0.671237
AK8 ENSG00000165695	0.755442
AK9 ENSG00000155085	1.12086
AKAP1 ENSG00000121057	0.750018
AKAP10 ENSG00000108599	1.45153
AKAP11 ENSG00000023516	0.803954
AKAP12 ENSG00000131016	1.05995
AKAP13 ENSG00000170776	1.11813
AKAP17A ENSG00000197976	1.68872
AKAP3 ENSG00000111254	1.26703
AKAP5 ENSG00000179841	1.40103
AKAP6 ENSG00000151320	1.29757
AKAP7 ENSG00000118507	0.959341
AKAP8 ENSG00000105127	0.969367
AKAP8L ENSG00000011243	0.440304
AKAP9 ENSG00000127914	0.920233
AKIP1 ENSG00000166452	1.05926
AKIRIN1 ENSG00000174574	0.704778
AKIRIN2 ENSG00000135334	1.36687
AKNA ENSG00000106948	0.863356
AKR1A1 ENSG00000117448	1.62693
AKR1B1 ENSG00000085662	1.08959
AKR1B10 ENSG00000198074	0.751122
AKR1C1 ENSG00000187134	1.02083
AKR1C2 ENSG00000151632	1.54841
AKR1C3 ENSG00000196139	1.08999
AKR1E2 ENSG00000165568	0.772863
AKR7A2 ENSG00000053371	0.838105
AKR7A3 ENSG00000162482	0.874921
AKR7L ENSG00000211454	1.06537
AKT1 ENSG00000142208	0.943983
AKT1S1 ENSG00000204673	1.36781
AKT2 ENSG00000105221	0.484455
AKT3 ENSG00000117020	1.00596
AKTIP ENSG00000166971	0.636709
AL049794.1 ENSG00000280240	1.0156
AL049872.1 ENSG00000279963	0.814911
AL354828.1 ENSG00000279282	0.868959
AL354828.2 ENSG00000280175	1.41582
AL356053.1 ENSG00000150076	0.907073
AL358852.1 ENSG00000278899	0.953235
AL365181.1 ENSG00000280316	0.923708
AL513523.2 ENSG00000279767	1.43908
AL589743.1 ENSG00000279508	1.75881
ALAD ENSG00000148218	1.16277
ALAS1 ENSG00000023330	1.09689
ALAS2 ENSG00000158578	1.8767
ALB ENSG00000163631	1.20689
ALCAM ENSG00000170017	1.23846
ALDH16A1 ENSG00000161618	0.589117
ALDH18A1 ENSG00000059573	0.542482
ALDH1A1 ENSG00000165092	0.590444
ALDH1A2 ENSG00000128918	1.31627
ALDH1A3 ENSG00000184254	0.98433
ALDH1B1 ENSG00000137124	1.16744
ALDH1L1 ENSG00000144908	1.24677
ALDH1L2 ENSG00000136010	0.594105
ALDH3A1 ENSG00000108602	0.569064
ALDH3A2 ENSG00000072210	1.38459
ALDH3B1 ENSG00000006534	0.744155
ALDH3B2 ENSG00000132746	1.22012
ALDH4A1 ENSG00000159423	1.37434
ALDH5A1 ENSG00000112294	0.378824
ALDH6A1 ENSG00000119711	1.0272
ALDH7A1 ENSG00000164904	1.0111
ALDH8A1 ENSG00000118514	1.67597
ALDH9A1 ENSG00000143149	1.09026
ALDOA ENSG00000149925	0.743602
ALDOB ENSG00000136872	1.05052
ALDOC ENSG00000109107	0.59708
ALG1 ENSG00000033011	1.03578
ALG10 ENSG00000139133	0.671232
ALG10B ENSG00000175548	2.13583
ALG11 ENSG00000253710	1.2306
ALG12 ENSG00000182858	0.765478
ALG13 ENSG00000101901	1.28159
ALG14 ENSG00000172339	0.884395
ALG1L ENSG00000189366	0.689526
ALG1L2 ENSG00000251287	0.735441
ALG2 ENSG00000119523	0.905393
ALG3 ENSG00000214160	1.12356
ALG5 ENSG00000120697	0.816626
ALG6 ENSG00000088035	1.09606
ALG8 ENSG00000159063	1.47055
ALG9 ENSG00000086848	1.38004
ALKBH1 ENSG00000100601	0.673722
ALKBH2 ENSG00000189046	1.05146
ALKBH3 ENSG00000166199	0.698628
ALKBH4 ENSG00000160993	1.16196
ALKBH5 ENSG00000091542	1.14375
ALKBH6 ENSG00000239382	1.90286
ALKBH7 ENSG00000125652	1.2
ALKBH8 ENSG00000137760	1.07056
ALMS1 ENSG00000116127	0.957966
ALOX12 ENSG00000108839	1.94298
ALOX12B ENSG00000179477	0.77315
ALOX15 ENSG00000161905	0.545616
ALOX15B ENSG00000179593	0.865763
ALOX5 ENSG00000012779	1.60361
ALOX5AP ENSG00000132965	0.811473
ALPK1 ENSG00000073331	1.05282
ALPK3 ENSG00000136383	0.891066
ALPL ENSG00000162551	0.946361
ALS2 ENSG00000003393	1.02305
ALS2CL ENSG00000178038	0.941847
ALS2CR11 ENSG00000155754	0.795619
ALX3 ENSG00000156150	0.656587
ALYREF ENSG00000183684	0.332801
AMACR ENSG00000242110	1.54217
AMBP ENSG00000106927	0.5131
AMBRA1 ENSG00000110497	1.11687
AMD1 ENSG00000123505	1.00824
AMDHD1 ENSG00000139344	1.17056
AMDHD2 ENSG00000162066	1.22227
AMELY ENSG00000099721	1.46637
AMER1 ENSG00000184675	1.30818
AMER2 ENSG00000165566	1.26647
AMER3 ENSG00000178171	1.05662
AMFR ENSG00000159461	0.624498
AMH ENSG00000104899	0.712924
AMHR2 ENSG00000135409	1.27815
AMIGO1 ENSG00000181754	1.53166
AMIGO2 ENSG00000139211	0.626076
AMIGO3 ENSG00000176020	0.763106
AMMECR1 ENSG00000101935	0.908817
AMMECR1L ENSG00000144233	1.19941
AMN ENSG00000166126	0.987457
AMN1 ENSG00000151743	1.33727
AMOT ENSG00000126016	0.672643
AMOTL1 ENSG00000166025	1.12292
AMOTL2 ENSG00000114019	0.71484
AMPD1 ENSG00000116748	0.655231
AMPD2 ENSG00000116337	0.841076
AMPD3 ENSG00000133805	0.876042
AMPH ENSG00000078053	1.43151
AMT ENSG00000145020	0.773872
AMTN ENSG00000187689	1.4576
AMY1A ENSG00000237763	0.700214
AMY1B ENSG00000174876	0.885124
AMY1C ENSG00000187733	1.04799
AMY2A ENSG00000243480	1.56726
AMY2B ENSG00000240038	0.989062
AMZ1 ENSG00000174945	0.343373
AMZ2 ENSG00000196704	0.574824
ANAPC1 ENSG00000153107	1.48356
ANAPC10 ENSG00000164162	0.660105
ANAPC11 ENSG00000141552	1.26725
ANAPC13 ENSG00000129055	1.39867
ANAPC15 ENSG00000110200	0.977849
ANAPC16 ENSG00000166295	0.731557
ANAPC2 ENSG00000176248	0.786432
ANAPC4 ENSG00000053900	0.509534
ANAPC5 ENSG00000089053	0.546978
ANAPC7 ENSG00000196510	1.0023
ANG ENSG00000214274	1.17508
ANGEL1 ENSG00000013523	0.83
ANGEL2 ENSG00000174606	0.991766
ANGPT1 ENSG00000154188	1.32957
ANGPT2 ENSG00000091879	1.53143
ANGPT4 ENSG00000101280	1.32215
ANGPTL1 ENSG00000116194	0.815564
ANGPTL2 ENSG00000136859	0.980369
ANGPTL4 ENSG00000167772	1.45425
ANGPTL6 ENSG00000130812	0.671097
ANGPTL7 ENSG00000171819	0.733122
ANK1 ENSG00000029534	1.39681
ANK2 ENSG00000145362	1.1561
ANK3 ENSG00000151150	0.680931
ANKAR ENSG00000151687	0.780603
ANKDD1A ENSG00000166839	2.0425
ANKDD1B ENSG00000189045	0.576383
ANKEF1 ENSG00000132623	1.13094
ANKFN1 ENSG00000153930	0.878987
ANKFY1 ENSG00000185722	1.32906
ANKH ENSG00000154122	1.39486
ANKHD1 ENSG00000131503	0.469996
ANKHD1-EIF4EBP3 ENSG00000254996	1.46253
ANKIB1 ENSG00000001629	1.44657
ANKK1 ENSG00000170209	0.479771
ANKLE1 ENSG00000160117	0.891442
ANKLE2 ENSG00000176915	0.71806
ANKMY1 ENSG00000144504	0.851183
ANKMY2 ENSG00000106524	0.741642
ANKRA2 ENSG00000164331	0.745932
ANKRD10 ENSG00000088448	1.44802
ANKRD11 ENSG00000167522	0.904731
ANKRD12 ENSG00000101745	1.34604
ANKRD13A ENSG00000076513	1.66403
ANKRD13B ENSG00000198720	1.30544
ANKRD13C ENSG00000118454	1.15882
ANKRD13D ENSG00000172932	1.22352
ANKRD16 ENSG00000134461	0.823121
ANKRD17 ENSG00000132466	1.38971
ANKRD18A ENSG00000180071	0.76342
ANKRD18B ENSG00000230453	0.686513
ANKRD2 ENSG00000165887	1.43791
ANKRD20A1 ENSG00000260691	1.52778
ANKRD20A2 ENSG00000183148	0.695821
ANKRD20A3 ENSG00000276203	0.946736
ANKRD20A4 ENSG00000172014	0.840236
ANKRD22 ENSG00000152766	0.855908
ANKRD23 ENSG00000163126	0.659229
ANKRD24 ENSG00000089847	0.891421
ANKRD26 ENSG00000107890	1.3359
ANKRD27 ENSG00000105186	0.943503
ANKRD28 ENSG00000206560	1.05947
ANKRD29 ENSG00000154065	0.754119
ANKRD30BL ENSG00000163046	1.01294
ANKRD33B ENSG00000164236	0.954848
ANKRD34A ENSG00000272031	1.08691
ANKRD34B ENSG00000189127	0.598247
ANKRD35 ENSG00000198483	1.00421
ANKRD36 ENSG00000135976	1.69562
ANKRD36B ENSG00000196912	0.721838
ANKRD36C ENSG00000174501	0.850053
ANKRD37 ENSG00000186352	1.33768
ANKRD39 ENSG00000213337	0.869556
ANKRD40 ENSG00000154945	0.565445
ANKRD42 ENSG00000137494	0.82175
ANKRD44 ENSG00000065413	1.0323
ANKRD46 ENSG00000186106	0.631858
ANKRD49 ENSG00000168876	0.838662
ANKRD50 ENSG00000151458	0.829404
ANKRD52 ENSG00000139645	0.876272
ANKRD53 ENSG00000144031	0.677992
ANKRD54 ENSG00000100124	1.21118
ANKRD6 ENSG00000135299	0.880729
ANKRD62 ENSG00000181626	0.955045
ANKRD65 ENSG00000235098	0.694452
ANKRD66 ENSG00000230062	1.07071
ANKRD9 ENSG00000156381	1.69193
ANKS1A ENSG00000064999	0.99598
ANKS1B ENSG00000185046	0.955992
ANKS3 ENSG00000168096	0.76436
ANKS6 ENSG00000165138	1.11129
ANKZF1 ENSG00000163516	1.17913
ANLN ENSG00000011426	1.02406
ANO1 ENSG00000131620	0.878453
ANO10 ENSG00000160746	0.912987
ANO2 ENSG00000047617	0.887145
ANO3 ENSG00000134343	1.24531
ANO4 ENSG00000151572	1.3979
ANO5 ENSG00000171714	1.14901
ANO6 ENSG00000177119	0.74837
ANO7 ENSG00000146205	0.815658
ANO8 ENSG00000074855	0.804819
ANO9 ENSG00000185101	1.29689
ANOS1 ENSG00000011201	0.505729
ANP32A ENSG00000140350	0.880051
ANP32B ENSG00000136938	0.811054
ANP32E ENSG00000143401	1.16844
ANPEP ENSG00000166825	0.821476
ANTXR1 ENSG00000169604	1.1158
ANTXR2 ENSG00000163297	0.879796
ANXA1 ENSG00000135046	0.881979
ANXA11 ENSG00000122359	0.437293
ANXA13 ENSG00000104537	1.33415
ANXA2 ENSG00000182718	0.4787
ANXA2R ENSG00000177721	1.32844
ANXA3 ENSG00000138772	0.843677
ANXA4 ENSG00000196975	1.10813
ANXA5 ENSG00000164111	0.799014
ANXA6 ENSG00000197043	0.42775
ANXA7 ENSG00000138279	0.91081
ANXA8 ENSG00000265190	0.71724
ANXA8L1 ENSG00000264230	1.92886
AOAH ENSG00000136250	0.490301
AOC1 ENSG00000002726	1.09141
AOC2 ENSG00000131480	0.837178
AOC3 ENSG00000131471	0.938385
AOX1 ENSG00000138356	0.657584
AP000275.65 ENSG00000265590	0.718907
AP000350.10 ENSG00000251357	1.12919
AP000769.1 ENSG00000279576	1.48855
AP000866.1 ENSG00000279342	0.443012
AP006285.2 ENSG00000278919	0.711683
AP1AR ENSG00000138660	0.660723
AP1B1 ENSG00000100280	1.08355
AP1G1 ENSG00000166747	0.927316
AP1G2 ENSG00000213983	0.786215
AP1M1 ENSG00000072958	0.625051
AP1M2 ENSG00000129354	0.787159
AP1S1 ENSG00000106367	0.946792
AP1S2 ENSG00000182287	0.536958
AP1S3 ENSG00000152056	0.798672
AP2A1 ENSG00000196961	0.877806
AP2A2 ENSG00000183020	0.625657
AP2B1 ENSG00000006125	0.405763
AP2M1 ENSG00000161203	0.699365
AP2S1 ENSG00000042753	0.479922
AP3B1 ENSG00000132842	1.14157
AP3B2 ENSG00000103723	0.947746
AP3D1 ENSG00000065000	0.582005
AP3M1 ENSG00000185009	1.20227
AP3M2 ENSG00000070718	1.12913
AP3S1 ENSG00000177879	0.881143
AP3S2 ENSG00000157823	1.10392
AP4B1 ENSG00000134262	0.585398
AP4E1 ENSG00000081014	0.788095
AP4M1 ENSG00000221838	0.711252
AP4S1 ENSG00000100478	0.682621
AP5B1 ENSG00000254470	0.292033
AP5M1 ENSG00000053770	0.850375
AP5S1 ENSG00000125843	0.763109
AP5Z1 ENSG00000242802	1.0821
APAF1 ENSG00000120868	1.40968
APBA1 ENSG00000107282	0.884619
APBA2 ENSG00000034053	0.820049
APBA3 ENSG00000011132	1.12834
APBB1 ENSG00000166313	0.863555
APBB1IP ENSG00000077420	1.17226
APBB2 ENSG00000163697	0.655271
APBB3 ENSG00000113108	0.666133
APC ENSG00000134982	1.52572
APCDD1 ENSG00000154856	1.12643
APCDD1L ENSG00000198768	1.39133
APEH ENSG00000164062	0.951385
APELA ENSG00000248329	0.834543
APEX1 ENSG00000100823	1.18559
APEX2 ENSG00000169188	0.775951
APH1A ENSG00000117362	0.640377
APH1B ENSG00000138613	1.15849
API5 ENSG00000166181	1.27061
APIP ENSG00000149089	1.03104
APITD1 ENSG00000175279	1.54069
APITD1-CORT ENSG00000251503	0.775158
APLF ENSG00000169621	1.87534
APLN ENSG00000171388	0.527548
APLNR ENSG00000134817	0.934847
APLP1 ENSG00000105290	0.87008
APLP2 ENSG00000084234	0.850537
APMAP ENSG00000101474	1.75261
APOA1 ENSG00000118137	1.0821
APOBEC3A ENSG00000128383	1.57381
APOBEC3B ENSG00000179750	0.869675
APOBEC3C ENSG00000244509	1.00989
APOBEC3D ENSG00000243811	0.793166
APOBEC3F ENSG00000128394	0.830276
APOBEC3G ENSG00000239713	0.489834
APOBEC3H ENSG00000100298	0.707542
APOBR ENSG00000184730	0.612072
APOC1 ENSG00000130208	1.09871
APOC2 ENSG00000234906	1.55374
APOD ENSG00000189058	0.795024
APOE ENSG00000130203	0.849771
APOF ENSG00000175336	1.26025
APOL1 ENSG00000100342	0.499613
APOL2 ENSG00000128335	1.09692
APOL3 ENSG00000128284	0.607724
APOL4 ENSG00000100336	0.61221
APOL6 ENSG00000221963	1.09973
APOLD1 ENSG00000178878	0.951472
APOM ENSG00000204444	0.635519
APOO ENSG00000184831	0.967004
APOOL ENSG00000155008	0.611681
APP ENSG00000142192	1.07448
APPBP2 ENSG00000062725	1.01034
APPL1 ENSG00000157500	0.90246
APPL2 ENSG00000136044	1.34801
APRT ENSG00000198931	0.926847
APTX ENSG00000137074	1.27553
AQP1 ENSG00000240583	0.41766
AQP10 ENSG00000143595	0.849201
AQP11 ENSG00000178301	0.888722
AQP2 ENSG00000167580	0.978182
AQP3 ENSG00000165272	0.929837
AQP5 ENSG00000161798	0.855535
AQP6 ENSG00000086159	0.612363
AQP7 ENSG00000165269	0.912849
AQR ENSG00000021776	1.21449
AR ENSG00000169083	0.559528
ARAF ENSG00000078061	1.65797
ARAP1 ENSG00000186635	1.45194
ARAP2 ENSG00000047365	0.722852
ARAP3 ENSG00000120318	0.616711
ARC ENSG00000198576	0.69592
ARCN1 ENSG00000095139	1.07854
AREG ENSG00000109321	0.56195
AREL1 ENSG00000119682	1.03237
ARF1 ENSG00000143761	1.03893
ARF3 ENSG00000134287	1.02033
ARF4 ENSG00000168374	1.06316
ARF5 ENSG00000004059	0.957303
ARF6 ENSG00000165527	0.879626
ARFGAP1 ENSG00000101199	0.918042
ARFGAP2 ENSG00000149182	0.721709
ARFGAP3 ENSG00000242247	0.822059
ARFGEF1 ENSG00000066777	0.848857
ARFGEF2 ENSG00000124198	0.914285
ARFGEF3 ENSG00000112379	1.00959
ARFIP1 ENSG00000164144	0.790346
ARFIP2 ENSG00000132254	1.33668
ARFRP1 ENSG00000101246	0.65178
ARG1 ENSG00000118520	1.09592
ARG2 ENSG00000081181	1.07709
ARGLU1 ENSG00000134884	0.834357
ARHGAP1 ENSG00000175220	0.7957
ARHGAP10 ENSG00000071205	0.561995
ARHGAP11A ENSG00000198826	1.12159
ARHGAP11B ENSG00000187951	1.00678
ARHGAP12 ENSG00000165322	0.807924
ARHGAP15 ENSG00000075884	0.67242
ARHGAP17 ENSG00000140750	1.39417
ARHGAP18 ENSG00000146376	0.762844
ARHGAP19 ENSG00000213390	1.22737
ARHGAP20 ENSG00000137727	1.77327
ARHGAP21 ENSG00000107863	1.01931
ARHGAP22 ENSG00000128805	0.712588
ARHGAP23 ENSG00000275832	0.466244
ARHGAP24 ENSG00000138639	0.68505
ARHGAP25 ENSG00000163219	1.31615
ARHGAP26 ENSG00000145819	0.869952
ARHGAP27 ENSG00000159314	0.558066
ARHGAP28 ENSG00000088756	0.806741
ARHGAP29 ENSG00000137962	0.7061
ARHGAP30 ENSG00000186517	1.47256
ARHGAP31 ENSG00000031081	1.39434
ARHGAP32 ENSG00000134909	0.887497
ARHGAP33 ENSG00000004777	0.81431
ARHGAP35 ENSG00000160007	0.606878
ARHGAP39 ENSG00000147799	1.03209
ARHGAP4 ENSG00000089820	0.869635
ARHGAP40 ENSG00000124143	0.737371
ARHGAP42 ENSG00000165895	0.793557
ARHGAP44 ENSG00000006740	0.62152
ARHGAP45 ENSG00000180448	0.756646
ARHGAP5 ENSG00000100852	1.11751
ARHGAP6 ENSG00000047648	0.759454
ARHGAP8 ENSG00000241484	1.80187
ARHGAP9 ENSG00000123329	0.738578
ARHGDIA ENSG00000141522	0.627181
ARHGDIB ENSG00000111348	0.835052
ARHGDIG ENSG00000242173	1.05092
ARHGEF1 ENSG00000076928	0.524627
ARHGEF10 ENSG00000104728	1.24652
ARHGEF10L ENSG00000074964	1.393
ARHGEF11 ENSG00000132694	1.10547
ARHGEF12 ENSG00000196914	1.82285
ARHGEF15 ENSG00000198844	0.961119
ARHGEF16 ENSG00000130762	1.43227
ARHGEF17 ENSG00000110237	1.2921
ARHGEF18 ENSG00000104880	1.10535
ARHGEF19 ENSG00000142632	0.958089
ARHGEF2 ENSG00000116584	1.49684
ARHGEF25 ENSG00000240771	0.949419
ARHGEF26 ENSG00000114790	0.674705
ARHGEF28 ENSG00000214944	1.01864
ARHGEF3 ENSG00000163947	0.934581
ARHGEF33 ENSG00000214694	0.718823
ARHGEF35 ENSG00000213214	0.778049
ARHGEF37 ENSG00000183111	0.843517
ARHGEF38 ENSG00000236699	1.04952
ARHGEF39 ENSG00000137135	1.26655
ARHGEF4 ENSG00000136002	1.72107
ARHGEF40 ENSG00000165801	0.595914
ARHGEF5 ENSG00000050327	0.791493
ARHGEF6 ENSG00000129675	0.778595
ARHGEF7 ENSG00000102606	1.38613
ARHGEF9 ENSG00000131089	0.533781
ARID1A ENSG00000117713	1.07344
ARID1B ENSG00000049618	1.01086
ARID2 ENSG00000189079	0.831274
ARID3A ENSG00000116017	1.30014
ARID3B ENSG00000179361	0.56683
ARID4A ENSG00000032219	1.19404
ARID4B ENSG00000054267	1.5861
ARID5A ENSG00000196843	0.696748
ARID5B ENSG00000150347	0.824036
ARIH1 ENSG00000166233	1.62695
ARIH2 ENSG00000177479	0.824505
ARIH2OS ENSG00000221883	1.27702
ARL1 ENSG00000120805	1.24398
ARL10 ENSG00000175414	0.671423
ARL11 ENSG00000152213	0.878309
ARL13B ENSG00000169379	0.883413
ARL14EP ENSG00000152219	0.742639
ARL15 ENSG00000185305	0.532597
ARL16 ENSG00000214087	0.825463
ARL17A ENSG00000185829	1.31378
ARL17B ENSG00000228696	1.08643
ARL2 ENSG00000213465	1.67352
ARL2BP ENSG00000102931	0.979604
ARL3 ENSG00000138175	1.13801
ARL4A ENSG00000122644	0.870466
ARL4C ENSG00000188042	1.25599
ARL4D ENSG00000175906	1.90041
ARL5A ENSG00000162980	0.824968
ARL5B ENSG00000165997	1.25351
ARL6 ENSG00000113966	1.31826
ARL6IP1 ENSG00000170540	0.460565
ARL6IP4 ENSG00000182196	1.15752
ARL6IP5 ENSG00000144746	1.23202
ARL6IP6 ENSG00000177917	1.60443
ARL8A ENSG00000143862	1.26879
ARL8B ENSG00000134108	0.864638
ARL9 ENSG00000196503	0.96437
ARMC1 ENSG00000104442	0.652146
ARMC10 ENSG00000170632	0.826033
ARMC12 ENSG00000157343	0.887119
ARMC2 ENSG00000118690	0.747822
ARMC4 ENSG00000169126	0.936128
ARMC5 ENSG00000140691	0.664235
ARMC6 ENSG00000105676	0.997952
ARMC7 ENSG00000125449	1.19273
ARMC8 ENSG00000114098	0.937314
ARMC9 ENSG00000135931	0.955874
ARMCX1 ENSG00000126947	0.961233
ARMCX2 ENSG00000184867	1.02007
ARMCX3 ENSG00000102401	0.814952
ARMCX4 ENSG00000196440	1.00397
ARMCX5 ENSG00000125962	2.16875
ARMCX6 ENSG00000198960	0.881806
ARMS2 ENSG00000254636	1.36497
ARMT1 ENSG00000146476	0.762396
ARNT ENSG00000143437	1.68866
ARNT2 ENSG00000172379	1.20758
ARNTL ENSG00000133794	1.19667
ARNTL2 ENSG00000029153	0.814457
ARPC1A ENSG00000241685	1.07709
ARPC1B ENSG00000130429	0.651632
ARPC2 ENSG00000163466	1.24414
ARPC3 ENSG00000111229	0.926342
ARPC4 ENSG00000241553	1.04731
ARPC5 ENSG00000162704	0.870188
ARPC5L ENSG00000136950	1.13102
ARPIN ENSG00000242498	1.77341
ARPP19 ENSG00000128989	0.781648
ARRB1 ENSG00000137486	1.03807
ARRB2 ENSG00000141480	0.641175
ARRDC1 ENSG00000197070	1.49048
ARRDC2 ENSG00000105643	0.985254
ARRDC3 ENSG00000113369	0.646187
ARRDC4 ENSG00000140450	0.894785
ARRDC5 ENSG00000205784	1.45202
ARSA ENSG00000100299	1.64946
ARSB ENSG00000113273	0.862731
ARSD ENSG00000006756	0.976143
ARSE ENSG00000157399	0.977495
ARSF ENSG00000062096	1.50926
ARSG ENSG00000141337	1.13587
ARSI ENSG00000183876	1.42955
ARSJ ENSG00000180801	0.756202
ARSK ENSG00000164291	0.988355
ART3 ENSG00000156219	0.991331
ART5 ENSG00000167311	0.816757
ARTN ENSG00000117407	0.929089
ARV1 ENSG00000173409	0.949293
ARVCF ENSG00000099889	0.669431
ARX ENSG00000004848	1.76102
ASAH1 ENSG00000104763	0.684581
ASAH2 ENSG00000188611	0.924962
ASAH2B ENSG00000204147	0.772384
ASAP1 ENSG00000153317	1.08324
ASAP2 ENSG00000151693	0.816354
ASAP3 ENSG00000088280	0.801429
ASB1 ENSG00000065802	0.657127
ASB12 ENSG00000198881	0.934434
ASB13 ENSG00000196372	1.22619
ASB14 ENSG00000239388	1.17986
ASB2 ENSG00000100628	0.713623
ASB3 ENSG00000115239	0.960144
ASB5 ENSG00000164122	0.944
ASB6 ENSG00000148331	0.958188
ASB7 ENSG00000183475	1.00706
ASB8 ENSG00000177981	1.20799
ASB9 ENSG00000102048	1.4995
ASCC1 ENSG00000138303	0.701583
ASCC2 ENSG00000100325	1.1105
ASCC3 ENSG00000112249	1.10005
ASCL2 ENSG00000183734	1.33149
ASCL5 ENSG00000232237	0.830451
ASF1A ENSG00000111875	1.00502
ASF1B ENSG00000105011	0.896238
ASGR1 ENSG00000141505	1.12945
ASGR2 ENSG00000161944	0.756983
ASH1L ENSG00000116539	1.25445
ASH2L ENSG00000129691	0.812391
ASIC1 ENSG00000110881	0.937065
ASIC3 ENSG00000213199	0.815745
ASIC4 ENSG00000072182	0.574585
ASIP ENSG00000101440	0.905571
ASL ENSG00000126522	1.67987
ASMT ENSG00000196433	1.16659
ASMTL ENSG00000169093	2.07541
ASNA1 ENSG00000198356	1.0797
ASNS ENSG00000070669	1.03738
ASNSD1 ENSG00000138381	1.10436
ASPA ENSG00000108381	1.25011
ASPH ENSG00000198363	0.911215
ASPHD1 ENSG00000174939	0.773415
ASPHD2 ENSG00000128203	0.926422
ASPN ENSG00000106819	0.672051
ASPRV1 ENSG00000244617	1.18897
ASPSCR1 ENSG00000169696	0.831795
ASRGL1 ENSG00000162174	0.671818
ASS1 ENSG00000130707	1.03551
ASTE1 ENSG00000034533	1.20296
ASTN1 ENSG00000152092	1.22358
ASTN2 ENSG00000148219	0.885583
ASUN ENSG00000064102	0.85476
ASXL1 ENSG00000171456	0.714797
ASXL2 ENSG00000143970	0.580652
ASXL3 ENSG00000141431	1.0257
ASZ1 ENSG00000154438	0.942534
ATAD1 ENSG00000138138	0.912577
ATAD2 ENSG00000156802	1.05198
ATAD2B ENSG00000119778	1.04783
ATAD3A ENSG00000197785	0.66042
ATAD3B ENSG00000160072	0.629401
ATAD3C ENSG00000215915	0.636508
ATAD5 ENSG00000176208	1.65056
ATAT1 ENSG00000137343	0.94944
ATCAY ENSG00000167654	1.50768
ATE1 ENSG00000107669	1.08213
ATF1 ENSG00000123268	1.04082
ATF2 ENSG00000115966	0.774737
ATF3 ENSG00000162772	0.799446
ATF4 ENSG00000128272	1.7561
ATF5 ENSG00000169136	0.626732
ATF6 ENSG00000118217	0.874901
ATF6B ENSG00000213676	0.605194
ATF7 ENSG00000170653	0.817141
ATF7IP ENSG00000171681	0.975558
ATF7IP2 ENSG00000166669	0.406644
ATG10 ENSG00000152348	1.08367
ATG101 ENSG00000123395	1.68345
ATG12 ENSG00000145782	0.714352
ATG13 ENSG00000175224	0.917989
ATG14 ENSG00000126775	1.23132
ATG16L1 ENSG00000085978	1.48105
ATG16L2 ENSG00000168010	1.123
ATG2A ENSG00000110046	1.79377
ATG2B ENSG00000066739	1.47517
ATG3 ENSG00000144848	1.07499
ATG4A ENSG00000101844	1.15189
ATG4B ENSG00000168397	1.02953
ATG4C ENSG00000125703	0.867084
ATG4D ENSG00000130734	0.703256
ATG5 ENSG00000057663	0.669801
ATG7 ENSG00000197548	0.765429
ATG9A ENSG00000198925	0.763187
ATG9B ENSG00000181652	0.784919
ATHL1 ENSG00000142102	1.26592
ATIC ENSG00000138363	0.754018
ATL1 ENSG00000198513	0.806331
ATL2 ENSG00000119787	0.879793
ATL3 ENSG00000184743	0.733894
ATM ENSG00000149311	1.47522
ATMIN ENSG00000166454	1.21013
ATN1 ENSG00000111676	1.1185
ATOH1 ENSG00000172238	1.43004
ATOH7 ENSG00000179774	1.19049
ATOH8 ENSG00000168874	1.12515
ATOX1 ENSG00000177556	0.806199
ATP10A ENSG00000206190	0.818944
ATP10D ENSG00000145246	1.16062
ATP11A ENSG00000068650	0.910782
ATP11B ENSG00000058063	0.7391
ATP11C ENSG00000101974	1.33199
ATP13A1 ENSG00000105726	1.22923
ATP13A2 ENSG00000159363	1.27289
ATP13A3 ENSG00000133657	1.53399
ATP1A1 ENSG00000163399	1.16148
ATP1A2 ENSG00000018625	1.16101
ATP1A3 ENSG00000105409	0.877792
ATP1A4 ENSG00000132681	0.719563
ATP1B1 ENSG00000143153	0.840573
ATP1B2 ENSG00000129244	0.674322
ATP1B3 ENSG00000069849	0.827174
ATP23 ENSG00000166896	0.618892
ATP2A1 ENSG00000196296	0.960885
ATP2A2 ENSG00000174437	1.06263
ATP2A3 ENSG00000074370	2.03962
ATP2B1 ENSG00000070961	1.53825
ATP2B2 ENSG00000157087	1.28083
ATP2B4 ENSG00000058668	1.09268
ATP2C1 ENSG00000017260	1.07511
ATP2C2 ENSG00000064270	1.17909
ATP5SL ENSG00000105341	0.965888
ATP6AP1 ENSG00000071553	1.09138
ATP6AP1L ENSG00000205464	0.869251
ATP6AP2 ENSG00000182220	0.89689
ATP6V0A1 ENSG00000033627	1.98615
ATP6V0A2 ENSG00000185344	1.0995
ATP6V0A4 ENSG00000105929	0.956454
ATP6V0B ENSG00000117410	0.826263
ATP6V0C ENSG00000185883	1.28963
ATP6V0D1 ENSG00000159720	1.05436
ATP6V0D2 ENSG00000147614	0.732252
ATP6V0E1 ENSG00000113732	1.05131
ATP6V0E2 ENSG00000171130	1.34712
ATP6V1A ENSG00000114573	0.760227
ATP6V1B1 ENSG00000116039	1.48596
ATP6V1B2 ENSG00000147416	0.99313
ATP6V1C1 ENSG00000155097	1.01851
ATP6V1C2 ENSG00000143882	0.871448
ATP6V1D ENSG00000100554	0.928829
ATP6V1E1 ENSG00000131100	1.12816
ATP6V1E2 ENSG00000250565	0.899029
ATP6V1F ENSG00000128524	1.28286
ATP6V1G1 ENSG00000136888	0.951976
ATP6V1G2 ENSG00000213760	0.845138
ATP6V1H ENSG00000047249	0.875062
ATP7A ENSG00000165240	0.720402
ATP7B ENSG00000123191	0.76227
ATP8A1 ENSG00000124406	1.75568
ATP8A2 ENSG00000132932	1.84749
ATP8B1 ENSG00000081923	0.60908
ATP8B2 ENSG00000143515	0.875662
ATP8B3 ENSG00000130270	0.967587
ATP8B4 ENSG00000104043	0.910239
ATP9A ENSG00000054793	1.04537
ATP9B ENSG00000166377	0.734824
ATPIF1 ENSG00000130770	0.618434
ATR ENSG00000175054	0.749979
ATRAID ENSG00000138085	1.00226
ATRN ENSG00000088812	0.796574
ATRNL1 ENSG00000107518	0.731
ATRX ENSG00000085224	1.25193
ATXN1 ENSG00000124788	1.2195
ATXN10 ENSG00000130638	0.856133
ATXN1L ENSG00000224470	0.90711
ATXN2 ENSG00000204842	1.11185
ATXN2L ENSG00000168488	0.895422
ATXN3 ENSG00000066427	0.788253
ATXN7 ENSG00000163635	1.08928
ATXN7L1 ENSG00000146776	0.957878
ATXN7L2 ENSG00000162650	1.06316
ATXN7L3 ENSG00000087152	0.826282
ATXN7L3B ENSG00000253719	0.861255
AUH ENSG00000148090	0.964469
AUNIP ENSG00000127423	1.44777
AUP1 ENSG00000115307	0.954625
AURKA ENSG00000087586	1.24607
AURKAIP1 ENSG00000175756	1.02502
AURKB ENSG00000178999	0.957488
AURKC ENSG00000105146	1.84034
AUTS2 ENSG00000158321	0.819023
AVEN ENSG00000169857	0.498254
AVIL ENSG00000135407	0.643993
AVL9 ENSG00000105778	0.770212
AVPI1 ENSG00000119986	0.816757
AVPR1A ENSG00000166148	1.22468
AVPR2 ENSG00000126895	0.880762
AXDND1 ENSG00000162779	0.778422
AXIN1 ENSG00000103126	1.16438
AXIN2 ENSG00000168646	0.860254
AXL ENSG00000167601	1.17531
AZGP1 ENSG00000160862	0.743682
AZI2 ENSG00000163512	1.38917
AZIN1 ENSG00000155096	0.769378
AZIN2 ENSG00000142920	1.05606
AZU1 ENSG00000172232	0.883433
B2M ENSG00000166710	0.782286
B3GALNT1 ENSG00000169255	1.28299
B3GALNT2 ENSG00000162885	0.893169
B3GALT2 ENSG00000162630	0.721106
B3GALT4 ENSG00000235863	0.817631
B3GALT5 ENSG00000183778	0.888278
B3GALT6 ENSG00000176022	1.1781
B3GAT1 ENSG00000109956	1.04617
B3GAT2 ENSG00000112309	0.870064
B3GAT3 ENSG00000149541	1.29256
B3GLCT ENSG00000187676	1.13744
B3GNT2 ENSG00000170340	1.86489
B3GNT3 ENSG00000179913	0.699385
B3GNT4 ENSG00000176383	0.977399
B3GNT5 ENSG00000176597	1.19341
B3GNT7 ENSG00000156966	0.600593
B3GNT8 ENSG00000177191	0.980395
B3GNT9 ENSG00000237172	1.10884
B3GNTL1 ENSG00000175711	0.687093
B4GALNT1 ENSG00000135454	1.68376
B4GALNT3 ENSG00000139044	1.09786
B4GALNT4 ENSG00000182272	2.06403
B4GALT1 ENSG00000086062	0.907911
B4GALT2 ENSG00000117411	1.49146
B4GALT3 ENSG00000158850	0.529967
B4GALT4 ENSG00000121578	1.06775
B4GALT5 ENSG00000158470	1.00825
B4GALT6 ENSG00000118276	0.714423
B4GALT7 ENSG00000027847	0.829149
B4GAT1 ENSG00000174684	0.687868
B9D1 ENSG00000108641	0.670813
B9D2 ENSG00000123810	1.06113
BAALC ENSG00000164929	1.12273
BAAT ENSG00000136881	1.79047
BABAM1 ENSG00000105393	0.61276
BACE1 ENSG00000186318	0.896214
BACE2 ENSG00000182240	0.57856
BACH1 ENSG00000156273	0.964973
BACH2 ENSG00000112182	1.29661
BAD ENSG00000002330	0.660834
BAG1 ENSG00000107262	0.681518
BAG2 ENSG00000112208	1.43037
BAG3 ENSG00000151929	1.71075
BAG4 ENSG00000156735	1.36414
BAG5 ENSG00000166170	0.653262
BAG6 ENSG00000204463	1.16488
BAHCC1 ENSG00000266074	0.683257
BAHD1 ENSG00000140320	1.49532
BAIAP2 ENSG00000175866	0.890702
BAIAP2L1 ENSG00000006453	0.786296
BAIAP2L2 ENSG00000128298	1.4906
BAIAP3 ENSG00000007516	0.824978
BAK1 ENSG00000030110	0.767437
BAMBI ENSG00000095739	1.12574
BANF1 ENSG00000175334	0.980127
BANK1 ENSG00000153064	0.997163
BANP ENSG00000172530	0.971901
BAP1 ENSG00000163930	1.29447
BARD1 ENSG00000138376	0.854713
BARX2 ENSG00000043039	0.996796
BASP1 ENSG00000176788	0.465533
BATF ENSG00000156127	1.12579
BATF2 ENSG00000168062	1.25378
BATF3 ENSG00000123685	1.12501
BAX ENSG00000087088	1.47144
BAZ1A ENSG00000198604	0.686
BAZ1B ENSG00000009954	1.39177
BAZ2A ENSG00000076108	1.10812
BAZ2B ENSG00000123636	0.992371
BBC3 ENSG00000105327	0.647187
BBIP1 ENSG00000214413	0.993822
BBOF1 ENSG00000119636	0.857761
BBS1 ENSG00000174483	0.815648
BBS10 ENSG00000179941	0.993334
BBS12 ENSG00000181004	0.85906
BBS2 ENSG00000125124	0.846099
BBS4 ENSG00000140463	1.09431
BBS5 ENSG00000163093	1.02328
BBS7 ENSG00000138686	1.08087
BBS9 ENSG00000122507	1.02525
BBX ENSG00000114439	0.731876
BCAM ENSG00000187244	0.961614
BCAN ENSG00000132692	1.36304
BCAP29 ENSG00000075790	1.05346
BCAP31 ENSG00000185825	1.2545
BCAR1 ENSG00000050820	1.45663
BCAR3 ENSG00000137936	1.29055
BCAS1 ENSG00000064787	0.74381
BCAS2 ENSG00000116752	1.33451
BCAS3 ENSG00000141376	1.03585
BCAS4 ENSG00000124243	1.08603
BCAT1 ENSG00000060982	1.00115
BCAT2 ENSG00000105552	0.763249
BCCIP ENSG00000107949	1.45268
BCDIN3D ENSG00000186666	0.883623
BCHE ENSG00000114200	0.769862
BCKDHA ENSG00000248098	1.27273
BCKDHB ENSG00000083123	0.925617
BCKDK ENSG00000103507	0.808095
BCL10 ENSG00000142867	0.72479
BCL11A ENSG00000119866	1.14865
BCL11B ENSG00000127152	0.479638
BCL2 ENSG00000171791	1.42159
BCL2L1 ENSG00000171552	1.20829
BCL2L11 ENSG00000153094	0.88493
BCL2L12 ENSG00000126453	0.994372
BCL2L13 ENSG00000099968	1.56204
BCL2L14 ENSG00000121380	1.18965
BCL2L15 ENSG00000188761	0.830237
BCL2L2 ENSG00000129473	1.07066
BCL2L2-PABPN1 ENSG00000258643	0.76672
BCL3 ENSG00000069399	0.873986
BCL6 ENSG00000113916	1.10408
BCL6B ENSG00000161940	0.983283
BCL7A ENSG00000110987	1.86614
BCL7B ENSG00000106635	0.849439
BCL7C ENSG00000099385	1.19817
BCL9 ENSG00000116128	0.971039
BCL9L ENSG00000186174	1.26602
BCLAF1 ENSG00000029363	0.85223
BCO1 ENSG00000135697	0.695193
BCO2 ENSG00000197580	0.495629
BCOR ENSG00000183337	0.796352
BCORL1 ENSG00000085185	0.933726
BCR ENSG00000186716	0.97199
BCS1L ENSG00000074582	1.35363
BDH1 ENSG00000161267	0.500568
BDH2 ENSG00000164039	1.07439
BDKRB1 ENSG00000100739	0.600437
BDKRB2 ENSG00000168398	1.17673
BDNF ENSG00000176697	0.396163
BDP1 ENSG00000145734	0.41069
BEAN1 ENSG00000166546	1.37804
BECN1 ENSG00000126581	0.326961
BEGAIN ENSG00000183092	0.733278
BEND3 ENSG00000178409	1.33181
BEND4 ENSG00000188848	1.23918
BEND5 ENSG00000162373	0.949232
BEND7 ENSG00000165626	1.04258
BEST1 ENSG00000167995	1.48892
BEST3 ENSG00000127325	0.671385
BEST4 ENSG00000142959	0.9275
BET1 ENSG00000105829	1.12114
BET1L ENSG00000177951	0.566421
BEX1 ENSG00000133169	0.882745
BEX2 ENSG00000133134	0.61019
BEX3 ENSG00000166681	1.59367
BEX4 ENSG00000102409	0.850511
BEX5 ENSG00000184515	0.762012
BFAR ENSG00000103429	1.06854
BFSP1 ENSG00000125864	0.994295
BGLAP ENSG00000242252	1.16784
BGN ENSG00000182492	1.06123
BHLHB9 ENSG00000198908	0.826353
BHLHE22 ENSG00000180828	0.714313
BHLHE40 ENSG00000134107	0.978379
BHLHE41 ENSG00000123095	0.77406
BHMT ENSG00000145692	0.649425
BHMT2 ENSG00000132840	0.845244
BICC1 ENSG00000122870	1.16505
BICD1 ENSG00000151746	0.771122
BICD2 ENSG00000185963	0.67734
BICDL1 ENSG00000135127	0.622055
BICDL2 ENSG00000162069	0.732554
BID ENSG00000015475	1.2962
BIK ENSG00000100290	1.27816
BIN1 ENSG00000136717	0.699471
BIN2 ENSG00000110934	1.46567
BIN3 ENSG00000147439	0.520417
BIRC2 ENSG00000110330	1.17931
BIRC3 ENSG00000023445	1.20167
BIRC5 ENSG00000089685	1.22664
BIRC6 ENSG00000115760	1.29404
BIRC7 ENSG00000101197	0.946385
BIVM ENSG00000134897	0.648702
BLCAP ENSG00000166619	1.38088
BLK ENSG00000136573	0.971258
BLM ENSG00000197299	0.601288
BLMH ENSG00000108578	1.1863
BLNK ENSG00000095585	0.970027
BLOC1S1 ENSG00000135441	0.593906
BLOC1S2 ENSG00000196072	0.667076
BLOC1S3 ENSG00000189114	0.825087
BLOC1S4 ENSG00000186222	0.398791
BLOC1S5 ENSG00000188428	0.584871
BLOC1S6 ENSG00000104164	1.21572
BLVRA ENSG00000106605	0.955184
BLVRB ENSG00000090013	0.595533
BLZF1 ENSG00000117475	1.27234
BMF ENSG00000104081	0.720357
BMI1 ENSG00000168283	0.929524
BMP1 ENSG00000168487	0.768012
BMP2 ENSG00000125845	0.812649
BMP2K ENSG00000138756	0.873176
BMP4 ENSG00000125378	0.784643
BMP5 ENSG00000112175	0.49139
BMP6 ENSG00000153162	0.63271
BMP7 ENSG00000101144	1.26339
BMP8A ENSG00000183682	1.35959
BMP8B ENSG00000116985	0.687231
BMPER ENSG00000164619	0.790313
BMPR1A ENSG00000107779	1.29802
BMPR1B ENSG00000138696	0.41877
BMPR2 ENSG00000204217	0.714701
BMS1 ENSG00000165733	1.07183
BMT2 ENSG00000164603	1.20526
BNC2 ENSG00000173068	0.88009
BNIP1 ENSG00000113734	0.79786
BNIP2 ENSG00000140299	0.902008
BNIP3 ENSG00000176171	0.974987
BNIP3L ENSG00000104765	1.16857
BNIPL ENSG00000163141	0.775904
BOC ENSG00000144857	0.822353
BOD1 ENSG00000145919	1.57256
BOD1L1 ENSG00000038219	0.501675
BOD1L2 ENSG00000228075	1.27875
BOK ENSG00000176720	0.840559
BOLA1 ENSG00000178096	1.54974
BOLA2B ENSG00000169627	1.26883
BOLA3 ENSG00000163170	1.01576
BOP1 ENSG00000261236	1.69589
BORA ENSG00000136122	0.89359
BORCS5 ENSG00000165714	0.882826
BORCS6 ENSG00000196544	1.70522
BORCS7 ENSG00000166275	0.878743
BORCS8 ENSG00000254901	0.754205
BORCS8-MEF2B ENSG00000064489	0.915289
BPGM ENSG00000172331	1.51727
BPHL ENSG00000137274	1.33038
BPI ENSG00000101425	0.653487
BPIFB1 ENSG00000125999	0.419854
BPIFB2 ENSG00000078898	1.22866
BPNT1 ENSG00000162813	1.0901
BPTF ENSG00000171634	0.890521
BRAF ENSG00000157764	1.18828
BRAP ENSG00000089234	0.713156
BRAT1 ENSG00000106009	1.04363
BRCA1 ENSG00000012048	0.893046
BRCA2 ENSG00000139618	1.47626
BRCC3 ENSG00000185515	1.01197
BRD1 ENSG00000100425	1.21901
BRD2 ENSG00000204256	1.15041
BRD3 ENSG00000169925	1.22283
BRD4 ENSG00000141867	0.980552
BRD7 ENSG00000166164	0.793938
BRD8 ENSG00000112983	0.721347
BRD9 ENSG00000028310	1.38259
BRDT ENSG00000137948	0.818608
BRE ENSG00000158019	0.768862
BRF1 ENSG00000185024	0.85633
BRF2 ENSG00000104221	0.881977
BRI3 ENSG00000164713	0.950611
BRI3BP ENSG00000184992	0.946138
BRICD5 ENSG00000182685	0.941584
BRINP1 ENSG00000078725	0.67164
BRINP3 ENSG00000162670	0.749055
BRIP1 ENSG00000136492	0.756883
BRIX1 ENSG00000113460	1.55951
BRK1 ENSG00000254999	1.4212
BRMS1 ENSG00000174744	0.977541
BRMS1L ENSG00000100916	0.924903
BROX ENSG00000162819	1.90584
BRPF1 ENSG00000156983	0.912489
BRPF3 ENSG00000096070	1.55764
BRSK1 ENSG00000160469	0.794044
BRSK2 ENSG00000174672	0.678143
BRWD1 ENSG00000185658	0.449517
BRWD3 ENSG00000165288	1.01986
BSCL2 ENSG00000168000	1.5728
BSDC1 ENSG00000160058	0.903015
BSG ENSG00000172270	1.06479
BSN ENSG00000164061	1.21009
BSPRY ENSG00000119411	1.26935
BST1 ENSG00000109743	0.975265
BST2 ENSG00000130303	1.27445
BTAF1 ENSG00000095564	0.618272
BTBD1 ENSG00000064726	1.30627
BTBD10 ENSG00000148925	0.56161
BTBD11 ENSG00000151136	1.1886
BTBD16 ENSG00000138152	1.26847
BTBD18 ENSG00000233436	1.00076
BTBD19 ENSG00000222009	1.32192
BTBD2 ENSG00000133243	0.951725
BTBD3 ENSG00000132640	1.4371
BTBD6 ENSG00000184887	1.46464
BTBD7 ENSG00000011114	0.747334
BTBD8 ENSG00000189195	1.47513
BTBD9 ENSG00000183826	0.555864
BTC ENSG00000174808	0.635382
BTD ENSG00000169814	0.731361
BTF3 ENSG00000145741	0.795236
BTF3L4 ENSG00000134717	1.75156
BTG1 ENSG00000133639	0.569204
BTG2 ENSG00000159388	0.656888
BTG3 ENSG00000154640	1.1688
BTG4 ENSG00000137707	0.892991
BTK ENSG00000010671	1.09801
BTLA ENSG00000186265	1.20457
BTN2A1 ENSG00000112763	1.07315
BTN2A2 ENSG00000124508	1.14032
BTN3A1 ENSG00000026950	0.72032
BTN3A2 ENSG00000186470	1.30339
BTN3A3 ENSG00000111801	0.782348
BTNL9 ENSG00000165810	1.30252
BTRC ENSG00000166167	0.843682
BUB1B ENSG00000156970	0.991441
BUB3 ENSG00000154473	0.660131
BUD13 ENSG00000137656	0.755099
BUD31 ENSG00000106245	1.05117
BVES ENSG00000112276	0.485299
BYSL ENSG00000112578	0.912718
BZW1 ENSG00000082153	0.68364
BZW2 ENSG00000136261	1.14314
C10orf10 ENSG00000165507	0.842903
C10orf107 ENSG00000183346	1.35045
C10orf11 ENSG00000148655	1.20223
C10orf128 ENSG00000204161	1.52447
C10orf2 ENSG00000107815	1.04251
C10orf35 ENSG00000171224	0.993261
C10orf54 ENSG00000107738	1.2005
C10orf55 ENSG00000222047	0.957769
C10orf76 ENSG00000120029	1.51632
C10orf88 ENSG00000119965	1.33415
C10orf95 ENSG00000120055	2.27756
C10orf99 ENSG00000188373	0.958916
C11orf1 ENSG00000137720	1.06603
C11orf21 ENSG00000110665	0.780237
C11orf24 ENSG00000171067	0.802144
C11orf31 ENSG00000211450	1.14719
C11orf45 ENSG00000174370	1.68336
C11orf49 ENSG00000149179	1.33932
C11orf52 ENSG00000149300	0.717819
C11orf54 ENSG00000182919	1.28285
C11orf57 ENSG00000150776	1.07761
C11orf58 ENSG00000110696	0.504099
C11orf63 ENSG00000109944	0.416766
C11orf65 ENSG00000166323	1.21341
C11orf68 ENSG00000175573	0.518876
C11orf70 ENSG00000137691	0.683239
C11orf71 ENSG00000180425	0.867736
C11orf74 ENSG00000166352	1.24401
C11orf80 ENSG00000173715	0.894245
C11orf84 ENSG00000168005	0.942837
C11orf95 ENSG00000188070	0.867338
C11orf96 ENSG00000187479	0.798607
C11orf98 ENSG00000278615	1.23517
C12orf10 ENSG00000139637	0.95571
C12orf29 ENSG00000133641	1.02436
C12orf4 ENSG00000047621	0.924444
C12orf42 ENSG00000179088	0.506438
C12orf43 ENSG00000157895	0.905856
C12orf45 ENSG00000151131	0.994425
C12orf49 ENSG00000111412	2.04403
C12orf50 ENSG00000165805	0.847572
C12orf54 ENSG00000177627	1.06941
C12orf56 ENSG00000185306	0.761351
C12orf57 ENSG00000111678	0.848453
C12orf60 ENSG00000182993	1.46089
C12orf65 ENSG00000130921	1.28043
C12orf66 ENSG00000174206	0.946827
C12orf73 ENSG00000204954	1.03305
C12orf75 ENSG00000235162	0.519138
C12orf76 ENSG00000174456	0.807064
C14orf1 ENSG00000133935	0.820541
C14orf119 ENSG00000179933	0.808332
C14orf132 ENSG00000227051	0.514926
C14orf142 ENSG00000170270	1.18789
C14orf159 ENSG00000133943	0.939496
C14orf166 ENSG00000087302	1.28848
C14orf169 ENSG00000170468	1.03691
C14orf2 ENSG00000156411	0.970075
C14orf28 ENSG00000179476	1.25112
C14orf37 ENSG00000139971	0.553249
C14orf39 ENSG00000179008	1.42682
C14orf79 ENSG00000140104	0.901319
C14orf80 ENSG00000185347	1.02014
C14orf93 ENSG00000100802	0.684996
C15orf39 ENSG00000167173	1.19263
C15orf40 ENSG00000169609	1.03919
C15orf41 ENSG00000186073	1.06138
C15orf48 ENSG00000166920	1.27173
C15orf52 ENSG00000188549	1.04364
C15orf53 ENSG00000175779	1.17172
C15orf57 ENSG00000128891	0.767034
C15orf59 ENSG00000205363	1.26423
C15orf61 ENSG00000189227	1.16472
C15orf62 ENSG00000188277	0.794464
C15orf65 ENSG00000261652	0.722936
C16orf13 ENSG00000130731	0.644499
C16orf45 ENSG00000166780	0.46616
C16orf46 ENSG00000166455	0.778387
C16orf52 ENSG00000185716	1.05529
C16orf54 ENSG00000185905	0.636656
C16orf58 ENSG00000140688	0.727657
C16orf59 ENSG00000162062	1.28911
C16orf62 ENSG00000103544	0.917026
C16orf70 ENSG00000125149	1.35838
C16orf71 ENSG00000166246	0.553713
C16orf72 ENSG00000182831	0.98125
C16orf74 ENSG00000154102	1.07229
C16orf78 ENSG00000166152	1.22675
C16orf86 ENSG00000159761	1.18451
C16orf87 ENSG00000155330	1.16452
C16orf89 ENSG00000153446	0.947926
C16orf91 ENSG00000174109	1.26626
C16orf95 ENSG00000260456	0.647306
C17orf107 ENSG00000205710	1.12639
C17orf49 ENSG00000258315	0.673187
C17orf50 ENSG00000270806	0.771748
C17orf51 ENSG00000212719	0.494327
C17orf53 ENSG00000125319	1.47578
C17orf58 ENSG00000186665	0.625776
C17orf62 ENSG00000178927	0.873692
C17orf64 ENSG00000141371	1.38047
C17orf67 ENSG00000214226	0.769981
C17orf75 ENSG00000108666	1.45043
C17orf80 ENSG00000141219	1.19193
C17orf89 ENSG00000224877	0.883362
C17orf96 ENSG00000273604	1.57446
C17orf97 ENSG00000187624	0.737006
C18orf21 ENSG00000141428	1.70157
C18orf25 ENSG00000152242	0.614713
C18orf32 ENSG00000177576	1.02079
C18orf54 ENSG00000166845	0.795223
C18orf63 ENSG00000206043	1.01933
C18orf8 ENSG00000141452	1.14648
C19orf12 ENSG00000131943	0.981414
C19orf18 ENSG00000177025	1.16184
C19orf24 ENSG00000228300	0.853192
C19orf25 ENSG00000119559	1.65289
C19orf33 ENSG00000167644	2.13543
C19orf35 ENSG00000188305	0.892843
C19orf38 ENSG00000214212	1.04186
C19orf43 ENSG00000123144	0.592789
C19orf44 ENSG00000105072	1.12129
C19orf45 ENSG00000198723	1.69537
C19orf47 ENSG00000160392	1.53184
C19orf48 ENSG00000167747	2.07915
C19orf52 ENSG00000142444	2.02617
C19orf53 ENSG00000104979	0.888606
C19orf54 ENSG00000188493	1.80487
C19orf57 ENSG00000132016	0.842588
C19orf60 ENSG00000006015	0.919905
C19orf66 ENSG00000130813	0.78488
C19orf68 ENSG00000185453	0.793358
C19orf70 ENSG00000174917	1.05892
C19orf73 ENSG00000221916	1.35952
C19orf81 ENSG00000235034	0.846935
C1D ENSG00000197223	1.04458
C1GALT1 ENSG00000106392	0.670001
C1GALT1C1 ENSG00000171155	1.07731
C1GALT1C1L ENSG00000223658	0.714729
C1QA ENSG00000173372	1.38694
C1QB ENSG00000173369	0.798396
C1QBP ENSG00000108561	0.738919
C1QC ENSG00000159189	1.23703
C1QL1 ENSG00000131094	1.31123
C1QTNF1 ENSG00000173918	0.83079
C1QTNF2 ENSG00000145861	1.13289
C1QTNF3 ENSG00000082196	1.47997
C1QTNF4 ENSG00000172247	0.51215
C1QTNF5 ENSG00000223953	0.87512
C1QTNF6 ENSG00000133466	0.895852
C1QTNF7 ENSG00000163145	0.944979
C1QTNF9 ENSG00000240654	0.826632
C1QTNF9B ENSG00000205863	0.466975
C1QTNF9B-AS1 ENSG00000281899	0.509804
C1R ENSG00000159403	1.22747
C1RL ENSG00000139178	0.59779
C1S ENSG00000182326	0.640046
C1orf101 ENSG00000179397	0.629016
C1orf106 ENSG00000163362	0.756453
C1orf109 ENSG00000116922	1.12161
C1orf112 ENSG00000000460	0.465825
C1orf115 ENSG00000162817	1.23505
C1orf116 ENSG00000182795	1.37024
C1orf122 ENSG00000197982	0.997878
C1orf123 ENSG00000162384	1.47363
C1orf127 ENSG00000175262	1.95124
C1orf131 ENSG00000143633	1.37648
C1orf145 ENSG00000162913	1.49141
C1orf158 ENSG00000157330	0.745016
C1orf159 ENSG00000131591	1.0924
C1orf162 ENSG00000143110	0.479043
C1orf167 ENSG00000215910	1.215
C1orf168 ENSG00000187889	1.1785
C1orf174 ENSG00000198912	0.930769
C1orf185 ENSG00000204006	0.507244
C1orf186 ENSG00000263961	1.39024
C1orf194 ENSG00000179902	0.997864
C1orf198 ENSG00000119280	0.921112
C1orf204 ENSG00000188004	1.49371
C1orf21 ENSG00000116667	0.752804
C1orf210 ENSG00000253313	1.33312
C1orf216 ENSG00000142686	0.813044
C1orf226 ENSG00000239887	1.15791
C1orf228 ENSG00000198520	0.966978
C1orf234 ENSG00000227868	0.861725
C1orf27 ENSG00000157181	1.08728
C1orf35 ENSG00000143793	0.993848
C1orf43 ENSG00000143612	1.38918
C1orf50 ENSG00000164008	1.92814
C1orf52 ENSG00000162642	0.969459
C1orf53 ENSG00000203724	0.795409
C1orf54 ENSG00000118292	1.09252
C1orf56 ENSG00000143443	1.03121
C1orf64 ENSG00000183888	0.921907
C1orf74 ENSG00000162757	1.05952
C2 ENSG00000166278	0.770714
C20orf144 ENSG00000149609	1.04659
C20orf194 ENSG00000088854	0.965581
C20orf196 ENSG00000171984	0.844938
C20orf24 ENSG00000101084	0.620978
C20orf27 ENSG00000101220	1.4899
C20orf96 ENSG00000196476	1.28908
C21orf2 ENSG00000160226	1.65403
C21orf33 ENSG00000160221	0.811505
C21orf58 ENSG00000160298	0.742301
C21orf59 ENSG00000159079	0.983536
C21orf91 ENSG00000154642	1.15715
C22orf15 ENSG00000169314	1.03316
C22orf23 ENSG00000128346	1.98434
C22orf29 ENSG00000215012	1.22791
C22orf31 ENSG00000100249	0.888478
C22orf39 ENSG00000242259	0.844899
C22orf42 ENSG00000205856	0.61288
C22orf46 ENSG00000184208	1.50687
C2CD2 ENSG00000157617	0.975724
C2CD2L ENSG00000172375	0.94507
C2CD3 ENSG00000168014	0.495168
C2CD4B ENSG00000205502	1.218
C2CD4C ENSG00000183186	1.58522
C2CD4D ENSG00000225556	0.659983
C2CD5 ENSG00000111731	0.797436
C2orf15 ENSG00000273045	1.01808
C2orf40 ENSG00000119147	1.18616
C2orf42 ENSG00000115998	1.16223
C2orf47 ENSG00000162972	0.962568
C2orf49 ENSG00000135974	0.896682
C2orf50 ENSG00000150873	0.861203
C2orf54 ENSG00000172478	1.57547
C2orf68 ENSG00000168887	1.13483
C2orf69 ENSG00000178074	1.91887
C2orf70 ENSG00000173557	0.957402
C2orf71 ENSG00000179270	0.778966
C2orf72 ENSG00000204128	1.2705
C2orf73 ENSG00000177994	0.53988
C2orf74 ENSG00000237651	1.07318
C2orf76 ENSG00000186132	0.630301
C2orf81 ENSG00000159239	0.994027
C2orf82 ENSG00000182600	0.651707
C2orf88 ENSG00000187699	0.763066
C3 ENSG00000125730	1.42315
C3AR1 ENSG00000171860	1.2671
C3orf14 ENSG00000114405	1.02326
C3orf18 ENSG00000088543	1.01329
C3orf33 ENSG00000174928	0.585074
C3orf36 ENSG00000221972	1.28656
C3orf38 ENSG00000179021	1.07422
C3orf49 ENSG00000163632	1.23693
C3orf52 ENSG00000114529	0.797479
C3orf58 ENSG00000181744	0.742407
C3orf62 ENSG00000188315	0.886018
C3orf67 ENSG00000163689	0.637951
C3orf70 ENSG00000187068	0.86137
C4A ENSG00000244731	0.558429
C4B ENSG00000224389	0.826077
C4orf19 ENSG00000154274	0.465678
C4orf26 ENSG00000174792	1.31863
C4orf3 ENSG00000164096	0.954751
C4orf32 ENSG00000174749	2.00484
C4orf33 ENSG00000151470	0.841803
C4orf36 ENSG00000163633	0.988379
C4orf46 ENSG00000205208	0.898433
C4orf47 ENSG00000205129	1.72316
C4orf48 ENSG00000243449	0.763136
C5 ENSG00000106804	0.858696
C5AR1 ENSG00000197405	1.00588
C5AR2 ENSG00000134830	0.803115
C5orf15 ENSG00000113583	1.7165
C5orf22 ENSG00000082213	0.627328
C5orf24 ENSG00000181904	1.18026
C5orf30 ENSG00000181751	0.980095
C5orf34 ENSG00000172244	0.972127
C5orf38 ENSG00000186493	1.2558
C5orf42 ENSG00000197603	0.957794
C5orf45 ENSG00000161010	0.424202
C5orf46 ENSG00000178776	1.15766
C5orf49 ENSG00000215217	1.22687
C5orf51 ENSG00000205765	1.44727
C5orf56 ENSG00000197536	1.66079
C5orf58 ENSG00000234511	1.03818
C5orf63 ENSG00000164241	0.871509
C6 ENSG00000039537	0.886428
C6orf1 ENSG00000186577	1.63658
C6orf10 ENSG00000204296	0.65814
C6orf106 ENSG00000196821	0.524504
C6orf120 ENSG00000185127	1.08218
C6orf132 ENSG00000188112	1.00844
C6orf136 ENSG00000204564	0.826524
C6orf141 ENSG00000197261	0.973835
C6orf163 ENSG00000203872	0.99515
C6orf203 ENSG00000130349	0.81464
C6orf226 ENSG00000221821	1.37157
C6orf229 ENSG00000260286	0.850397
C6orf25 ENSG00000204420	1.45926
C6orf47 ENSG00000204439	1.02896
C6orf48 ENSG00000204387	0.815579
C6orf52 ENSG00000137434	1.21123
C6orf58 ENSG00000184530	1.60086
C6orf62 ENSG00000112308	0.714568
C6orf89 ENSG00000198663	1.0837
C7 ENSG00000112936	0.79537
C7orf25 ENSG00000136197	1.22344
C7orf26 ENSG00000146576	2.11537
C7orf31 ENSG00000153790	1.30747
C7orf34 ENSG00000165131	1.12003
C7orf43 ENSG00000146826	1.37264
C7orf49 ENSG00000122783	0.508971
C7orf50 ENSG00000146540	1.05025
C7orf57 ENSG00000164746	0.848158
C7orf61 ENSG00000185955	0.999616
C7orf73 ENSG00000243317	0.584552
C8G ENSG00000176919	0.943056
C8orf33 ENSG00000182307	1.46262
C8orf34 ENSG00000165084	0.767338
C8orf37 ENSG00000156172	0.770684
C8orf4 ENSG00000176907	0.739459
C8orf44 ENSG00000213865	1.33512
C8orf46 ENSG00000169085	0.754289
C8orf48 ENSG00000164743	0.868678
C8orf58 ENSG00000241852	0.597883
C8orf59 ENSG00000176731	0.913219
C8orf76 ENSG00000189376	1.23694
C8orf82 ENSG00000213563	1.43753
C8orf86 ENSG00000196166	0.64306
C8orf88 ENSG00000253250	0.924512
C8orf89 ENSG00000274443	0.836309
C9orf114 ENSG00000198917	0.608218
C9orf116 ENSG00000160345	0.607244
C9orf129 ENSG00000204352	1.48929
C9orf142 ENSG00000148362	1.48638
C9orf152 ENSG00000188959	1.12128
C9orf16 ENSG00000171159	0.885126
C9orf172 ENSG00000232434	1.11902
C9orf24 ENSG00000164972	0.697591
C9orf3 ENSG00000148120	0.711529
C9orf40 ENSG00000135045	0.804989
C9orf43 ENSG00000157653	1.03219
C9orf47 ENSG00000186354	0.749262
C9orf50 ENSG00000179058	1.51596
C9orf57 ENSG00000204669	1.61594
C9orf64 ENSG00000165118	1.45927
C9orf66 ENSG00000183784	1.09287
C9orf69 ENSG00000238227	0.777489
C9orf72 ENSG00000147894	1.76355
C9orf78 ENSG00000136819	0.919353
C9orf84 ENSG00000165181	1.27721
C9orf85 ENSG00000155621	1.03348
C9orf91 ENSG00000157693	0.905658
C9orf92 ENSG00000205549	0.737683
CA10 ENSG00000154975	0.8561
CA11 ENSG00000063180	1.11551
CA12 ENSG00000074410	0.758355
CA13 ENSG00000185015	0.690022
CA14 ENSG00000118298	1.2342
CA2 ENSG00000104267	0.751245
CA3 ENSG00000164879	0.83199
CA4 ENSG00000167434	1.30829
CA5A ENSG00000174990	1.11249
CA5B ENSG00000169239	0.823785
CA8 ENSG00000178538	1.04994
CAAP1 ENSG00000120159	0.821102
CAB39 ENSG00000135932	0.677755
CAB39L ENSG00000102547	0.871473
CABIN1 ENSG00000099991	1.43366
CABLES1 ENSG00000134508	0.661568
CABLES2 ENSG00000149679	1.12666
CABP1 ENSG00000157782	0.837371
CABP4 ENSG00000175544	1.55616
CABYR ENSG00000154040	1.22161
CACFD1 ENSG00000160325	1.44041
CACHD1 ENSG00000158966	0.943092
CACNA1A ENSG00000141837	0.739554
CACNA1B ENSG00000148408	1.14658
CACNA1C ENSG00000151067	1.06765
CACNA1D ENSG00000157388	0.9906
CACNA1F ENSG00000102001	0.618561
CACNA1G ENSG00000006283	1.10062
CACNA1H ENSG00000196557	1.53375
CACNA1I ENSG00000100346	0.50916
CACNA2D1 ENSG00000153956	1.7808
CACNA2D2 ENSG00000007402	0.591066
CACNA2D3 ENSG00000157445	1.18257
CACNA2D4 ENSG00000151062	1.51266
CACNB1 ENSG00000067191	0.989192
CACNB2 ENSG00000165995	0.576032
CACNB3 ENSG00000167535	0.810012
CACNB4 ENSG00000182389	0.924645
CACNG1 ENSG00000108878	1.32444
CACNG4 ENSG00000075461	0.810994
CACNG8 ENSG00000142408	1.32461
CACTIN ENSG00000105298	0.649858
CACUL1 ENSG00000151893	0.529916
CACYBP ENSG00000116161	0.797893
CAD ENSG00000084774	0.640481
CADM1 ENSG00000182985	1.48165
CADM2 ENSG00000175161	0.903382
CADM3 ENSG00000162706	1.18079
CADM4 ENSG00000105767	0.817148
CADPS ENSG00000163618	1.37943
CADPS2 ENSG00000081803	1.15941
CALB2 ENSG00000172137	1.38869
CALCOCO1 ENSG00000012822	1.49806
CALCOCO2 ENSG00000136436	1.04319
CALCRL ENSG00000064989	1.22402
CALD1 ENSG00000122786	0.938029
CALHM2 ENSG00000138172	0.554069
CALM1 ENSG00000198668	0.655299
CALM2 ENSG00000143933	0.591984
CALM3 ENSG00000160014	1.16044
CALML3 ENSG00000178363	0.552406
CALML4 ENSG00000129007	0.689979
CALML6 ENSG00000169885	0.919087
CALN1 ENSG00000183166	0.814789
CALR ENSG00000179218	1.10297
CALU ENSG00000128595	1.13643
CALY ENSG00000130643	0.699408
CAMK1 ENSG00000134072	0.840251
CAMK1D ENSG00000183049	1.07825
CAMK1G ENSG00000008118	0.894535
CAMK2A ENSG00000070808	0.716124
CAMK2B ENSG00000058404	1.30582
CAMK2D ENSG00000145349	1.07891
CAMK2G ENSG00000148660	1.72175
CAMK2N1 ENSG00000162545	0.798628
CAMK2N2 ENSG00000163888	1.37689
CAMK4 ENSG00000152495	0.853538
CAMKK1 ENSG00000004660	1.03141
CAMKK2 ENSG00000110931	0.343388
CAMKMT ENSG00000143919	0.942066
CAMLG ENSG00000164615	1.14624
CAMP ENSG00000164047	1.29459
CAMSAP1 ENSG00000130559	1.08028
CAMSAP2 ENSG00000118200	1.53365
CAMSAP3 ENSG00000076826	0.890924
CAMTA1 ENSG00000171735	0.829105
CAMTA2 ENSG00000108509	0.768571
CAND1 ENSG00000111530	0.576964
CAND2 ENSG00000144712	1.37251
CANT1 ENSG00000171302	0.869398
CANX ENSG00000127022	0.548255
CAP1 ENSG00000131236	0.979786
CAP2 ENSG00000112186	1.14425
CAPG ENSG00000042493	0.805687
CAPN1 ENSG00000014216	0.762866
CAPN10 ENSG00000142330	1.97826
CAPN11 ENSG00000137225	1.55239
CAPN12 ENSG00000182472	1.30097
CAPN13 ENSG00000162949	1.04374
CAPN14 ENSG00000214711	1.50566
CAPN15 ENSG00000103326	1.0504
CAPN2 ENSG00000162909	1.11157
CAPN3 ENSG00000092529	0.934947
CAPN5 ENSG00000149260	1.12039
CAPN6 ENSG00000077274	0.867265
CAPN7 ENSG00000131375	0.64728
CAPN8 ENSG00000203697	0.829127
CAPN9 ENSG00000135773	0.930131
CAPNS1 ENSG00000126247	1.07819
CAPNS2 ENSG00000256812	1.34982
CAPRIN1 ENSG00000135387	1.04746
CAPRIN2 ENSG00000110888	0.893583
CAPS ENSG00000105519	0.840939
CAPS2 ENSG00000180881	0.631394
CAPSL ENSG00000152611	0.851639
CAPZA1 ENSG00000116489	0.845323
CAPZA2 ENSG00000198898	1.20553
CAPZB ENSG00000077549	0.859025
CARD10 ENSG00000100065	1.27018
CARD11 ENSG00000198286	0.838972
CARD14 ENSG00000141527	0.823214
CARD16 ENSG00000204397	0.812926
CARD19 ENSG00000165233	0.916676
CARD6 ENSG00000132357	1.07863
CARD8 ENSG00000105483	1.60851
[truncated: 13,579 more rows]
