# Supplementary material for: Spatial maps of prostate cancer transcriptomes reveal an unexplored landscape of heterogeneity
Source: Nat Commun. 2018 Jun 20;9:2419. doi: 10.1038/s41467-018-04724-5 (PMC6010471; doi:10.1038/s41467-018-04724-5)
Supplement: Supplementary file 4 — Supplementary Data 1 [file 41467_2018_4724_MOESM4_ESM.zip › Supplementary Dataset 1/experiment0000-baselinefeature-gamma_prior-p.tsv]

	Baseline
A1BG ENSG00000121410	2.83526
A2M ENSG00000175899	6.90012
A2ML1 ENSG00000166535	9.74623
A4GALT ENSG00000128274	1.91872
AAAS ENSG00000094914	2.14471
AACS ENSG00000081760	0.0370307
AADACL2 ENSG00000197953	1.85902
AADAT ENSG00000109576	2.39258
AAED1 ENSG00000158122	5.43018
AAGAB ENSG00000103591	9.29466
AAK1 ENSG00000115977	0.292599
AAMDC ENSG00000087884	0.777159
AAMP ENSG00000127837	0.512451
AAR2 ENSG00000131043	0.522763
AARD ENSG00000205002	1.98785
AARS ENSG00000090861	1.56934
AARSD1 ENSG00000266967	2.15752
AASDH ENSG00000157426	5.22997
AASDHPPT ENSG00000149313	1.43499
AASS ENSG00000008311	0.439859
AATF ENSG00000275700	0.278911
AATK ENSG00000181409	5.94696
AATK-AS1 ENSG00000225180	0.296472
ABAT ENSG00000183044	1.86895
ABC13-47488600E17.1 ENSG00000283199	0.484667
ABC13-47656900H15.1 ENSG00000283566	0.835165
ABCA1 ENSG00000165029	6.12963
ABCA10 ENSG00000154263	3.55791
ABCA12 ENSG00000144452	0.554121
ABCA2 ENSG00000107331	0.431911
ABCA3 ENSG00000167972	1.96868
ABCA4 ENSG00000198691	0.579727
ABCA5 ENSG00000154265	0.406792
ABCA6 ENSG00000154262	0.261332
ABCA7 ENSG00000064687	0.177541
ABCA8 ENSG00000141338	0.977566
ABCA9 ENSG00000154258	2.38779
ABCB1 ENSG00000085563	6.77489
ABCB10 ENSG00000135776	1.36861
ABCB11 ENSG00000073734	1.07081
ABCB4 ENSG00000005471	0.211591
ABCB5 ENSG00000004846	0.980758
ABCB6 ENSG00000115657	0.191793
ABCB7 ENSG00000131269	2.68625
ABCB8 ENSG00000197150	7.35778
ABCB9 ENSG00000150967	1.04988
ABCC1 ENSG00000103222	2.37609
ABCC10 ENSG00000124574	0.235708
ABCC11 ENSG00000121270	0.38457
ABCC12 ENSG00000140798	0.60674
ABCC2 ENSG00000023839	0.642013
ABCC3 ENSG00000108846	0.742524
ABCC4 ENSG00000125257	1.2258
ABCC5 ENSG00000114770	1.21039
ABCC6 ENSG00000091262	0.338804
ABCC8 ENSG00000006071	1.11865
ABCC9 ENSG00000069431	0.363813
ABCD1 ENSG00000101986	0.670669
ABCD3 ENSG00000117528	9.89723
ABCD4 ENSG00000119688	0.530104
ABCE1 ENSG00000164163	1.26157
ABCF1 ENSG00000204574	4.10137
ABCF2 ENSG00000033050	2.20642
ABCF3 ENSG00000161204	0.202304
ABCG1 ENSG00000160179	0.792436
ABCG2 ENSG00000118777	1.30694
ABCG4 ENSG00000172350	0.953401
ABHD1 ENSG00000143994	0.242119
ABHD10 ENSG00000144827	0.669498
ABHD11 ENSG00000106077	0.21216
ABHD12 ENSG00000100997	0.655961
ABHD13 ENSG00000139826	1.52317
ABHD14A ENSG00000248487	2.38073
ABHD14A-ACY1 ENSG00000114786	3.85614
ABHD14B ENSG00000114779	0.565182
ABHD15 ENSG00000168792	1.24044
ABHD16A ENSG00000204427	0.93611
ABHD17A ENSG00000129968	7.54526
ABHD17B ENSG00000107362	1.63668
ABHD17C ENSG00000136379	0.90106
ABHD18 ENSG00000164074	1.20163
ABHD2 ENSG00000140526	0.995025
ABHD3 ENSG00000158201	0.631896
ABHD4 ENSG00000100439	1.18739
ABHD5 ENSG00000011198	0.827307
ABHD6 ENSG00000163686	8.29939
ABHD8 ENSG00000127220	2.29655
ABI1 ENSG00000136754	0.27232
ABI2 ENSG00000138443	1.96206
ABI3 ENSG00000108798	2.71524
ABI3BP ENSG00000154175	0.965834
ABL1 ENSG00000097007	0.0396698
ABL2 ENSG00000143322	1.64707
ABLIM1 ENSG00000099204	4.96688
ABLIM2 ENSG00000163995	0.197408
ABLIM3 ENSG00000173210	2.18749
ABO ENSG00000175164	0.424044
ABR ENSG00000159842	0.53824
ABRACL ENSG00000146386	0.651408
ABT1 ENSG00000146109	10.1588
ABTB1 ENSG00000114626	5.37459
ABTB2 ENSG00000166016	3.23681
AC004381.6 ENSG00000005189	3.56816
AC004754.3 ENSG00000269881	1.83029
AC005480.1 ENSG00000279461	0.66456
AC006116.20 ENSG00000267710	1.05366
AC006386.1 ENSG00000279115	0.950415
AC006994.3 ENSG00000279317	0.921617
AC008522.1 ENSG00000279232	0.779945
AC009014.3 ENSG00000271824	4.06047
AC010731.4 ENSG00000235118	0.639632
AC012005.1 ENSG00000279274	0.492211
AC012005.2 ENSG00000279287	1.22805
AC013461.1 ENSG00000091436	0.392477
AC016549.1 ENSG00000281325	1.39299
AC016577.1 ENSG00000279646	0.785715
AC018512.1 ENSG00000279808	0.257281
AC025335.1 ENSG00000179859	0.0329943
AC055866.1 ENSG00000281079	1.48214
AC069063.2 ENSG00000279380	0.880008
AC073657.1 ENSG00000279937	0.677184
AC074033.1 ENSG00000281137	3.51585
AC090498.1 ENSG00000279483	0.607992
AC104304.4 ENSG00000283473	1.25508
AC105052.1 ENSG00000279168	2.08718
AC109486.1 ENSG00000280447	1.87052
AC109829.1 ENSG00000233438	2.48585
AC110615.1 ENSG00000279909	0.0390164
AC113404.1 ENSG00000254893	6.50399
AC131097.4 ENSG00000216921	0.301743
AC138969.4 ENSG00000183889	1.29072
AC241377.1 ENSG00000281741	1.02253
AC241585.1 ENSG00000281571	0.172394
AC243756.1 ENSG00000270339	0.133107
AC245100.1 ENSG00000280649	1.27247
ACAA1 ENSG00000060971	0.667561
ACAA2 ENSG00000167315	1.81806
ACACA ENSG00000278540	0.731351
ACACB ENSG00000076555	0.482229
ACAD10 ENSG00000111271	0.658096
ACAD11 ENSG00000240303	0.343147
ACAD8 ENSG00000151498	1.39813
ACAD9 ENSG00000177646	1.56835
ACADL ENSG00000115361	0.48396
ACADM ENSG00000117054	0.320498
ACADS ENSG00000122971	2.44793
ACADSB ENSG00000196177	2.23554
ACADVL ENSG00000072778	0.503882
ACAN ENSG00000157766	0.0498824
ACAP1 ENSG00000072818	1.03776
ACAP2 ENSG00000114331	0.374678
ACAP3 ENSG00000131584	2.68122
ACAT1 ENSG00000075239	5.49714
ACAT2 ENSG00000120437	0.767079
ACBD3 ENSG00000182827	0.589271
ACBD4 ENSG00000181513	1.98931
ACBD5 ENSG00000107897	1.68755
ACBD6 ENSG00000230124	0.187554
ACCS ENSG00000110455	0.576097
ACD ENSG00000102977	0.469972
ACE ENSG00000159640	0.581383
ACE2 ENSG00000130234	0.13193
ACER1 ENSG00000167769	0.158131
ACER2 ENSG00000177076	1.14189
ACER3 ENSG00000078124	0.777704
ACHE ENSG00000087085	2.90518
ACIN1 ENSG00000100813	1.27094
ACKR1 ENSG00000213088	0.0363643
ACKR2 ENSG00000144648	2.30611
ACKR3 ENSG00000144476	1.12123
ACLY ENSG00000131473	0.449329
ACO1 ENSG00000122729	5.04965
ACO2 ENSG00000100412	0.936873
ACOT1 ENSG00000184227	1.62811
ACOT11 ENSG00000162390	1.91928
ACOT12 ENSG00000172497	0.42799
ACOT13 ENSG00000112304	0.253805
ACOT2 ENSG00000119673	0.0904231
ACOT4 ENSG00000177465	2.25842
ACOT7 ENSG00000097021	1.25922
ACOT8 ENSG00000101473	0.310088
ACOT9 ENSG00000123130	3.18778
ACOX1 ENSG00000161533	0.900796
ACOX2 ENSG00000168306	0.458105
ACOX3 ENSG00000087008	0.547067
ACOXL ENSG00000153093	0.825619
ACP1 ENSG00000143727	0.753021
ACP2 ENSG00000134575	1.4805
ACP5 ENSG00000102575	0.315919
ACP6 ENSG00000162836	1.29206
ACP7 ENSG00000183760	2.42186
ACPP ENSG00000014257	0.665484
ACPT ENSG00000142513	1.12683
ACR ENSG00000100312	1.53493
ACRBP ENSG00000111644	16.3684
ACRC ENSG00000147174	3.9958
ACSBG1 ENSG00000103740	0.263677
ACSF2 ENSG00000167107	0.588325
ACSF3 ENSG00000176715	0.882568
ACSL1 ENSG00000151726	0.882466
ACSL3 ENSG00000123983	1.3768
ACSL4 ENSG00000068366	3.46157
ACSL5 ENSG00000197142	0.410929
ACSL6 ENSG00000164398	1.46886
ACSM1 ENSG00000166743	0.256776
ACSM2B ENSG00000066813	1.179
ACSM3 ENSG00000005187	1.5268
ACSM5 ENSG00000183549	4.42925
ACSS1 ENSG00000154930	0.662141
ACSS2 ENSG00000131069	3.88776
ACSS3 ENSG00000111058	1.48394
ACTA1 ENSG00000143632	3.52479
ACTA2 ENSG00000107796	8.1497
ACTB ENSG00000075624	0.68081
ACTBL2 ENSG00000169067	0.238143
ACTC1 ENSG00000159251	3.61452
ACTG1 ENSG00000184009	3.28931
ACTG2 ENSG00000163017	0.478362
ACTL10 ENSG00000182584	1.9963
ACTL6A ENSG00000136518	0.380113
ACTN1 ENSG00000072110	0.432083
ACTN3 ENSG00000248746	5.42905
ACTN4 ENSG00000130402	0.266824
ACTR10 ENSG00000131966	0.461902
ACTR1A ENSG00000138107	0.0465397
ACTR1B ENSG00000115073	1.68097
ACTR2 ENSG00000138071	1.17612
ACTR3 ENSG00000115091	0.814191
ACTR3B ENSG00000133627	0.252881
ACTR3C ENSG00000106526	0.508197
ACTR5 ENSG00000101442	0.226399
ACTR6 ENSG00000075089	1.37945
ACTR8 ENSG00000113812	6.31167
ACVR1 ENSG00000115170	1.70402
ACVR1B ENSG00000135503	3.25854
ACVR1C ENSG00000123612	2.4473
ACVR2A ENSG00000121989	0.679792
ACVR2B ENSG00000114739	0.881614
ACVRL1 ENSG00000139567	0.521746
ACY1 ENSG00000243989	0.699329
ACY3 ENSG00000132744	0.434918
ACYP1 ENSG00000119640	4.4414
ACYP2 ENSG00000170634	0.442551
ADA ENSG00000196839	3.77164
ADAD2 ENSG00000140955	0.844849
ADAL ENSG00000168803	0.696417
ADAM10 ENSG00000137845	0.933998
ADAM11 ENSG00000073670	0.698238
ADAM15 ENSG00000143537	1.92099
ADAM17 ENSG00000151694	1.39643
ADAM19 ENSG00000135074	1.05422
ADAM2 ENSG00000104755	5.88446
ADAM20 ENSG00000134007	0.708155
ADAM22 ENSG00000008277	2.32422
ADAM23 ENSG00000114948	1.80404
ADAM28 ENSG00000042980	0.148098
ADAM32 ENSG00000197140	0.16546
ADAM33 ENSG00000149451	0.47543
ADAM8 ENSG00000151651	0.565566
ADAM9 ENSG00000168615	0.960793
ADAMTS1 ENSG00000154734	2.89037
ADAMTS10 ENSG00000142303	5.50405
ADAMTS12 ENSG00000151388	0.611445
ADAMTS13 ENSG00000160323	0.369182
ADAMTS14 ENSG00000138316	1.86403
ADAMTS15 ENSG00000166106	0.243129
ADAMTS17 ENSG00000140470	1.39123
ADAMTS18 ENSG00000140873	1.99127
ADAMTS2 ENSG00000087116	0.0640135
ADAMTS3 ENSG00000156140	1.02545
ADAMTS4 ENSG00000158859	0.345872
ADAMTS5 ENSG00000154736	1.70292
ADAMTS7 ENSG00000136378	2.90157
ADAMTS8 ENSG00000134917	0.82312
ADAMTS9 ENSG00000163638	10.8517
ADAMTSL1 ENSG00000178031	0.566673
ADAMTSL2 ENSG00000197859	1.08382
ADAMTSL3 ENSG00000156218	16.3444
ADAMTSL4 ENSG00000143382	0.241548
ADAMTSL5 ENSG00000185761	6.0616
ADAP1 ENSG00000105963	4.93641
ADAP2 ENSG00000184060	1.20436
ADAR ENSG00000160710	0.153853
ADARB1 ENSG00000197381	0.340258
ADARB2 ENSG00000185736	1.85213
ADAT1 ENSG00000065457	0.386432
ADAT2 ENSG00000189007	5.42607
ADAT3 ENSG00000213638	0.688258
ADCK1 ENSG00000063761	0.523664
ADCK2 ENSG00000133597	0.86183
ADCK3 ENSG00000163050	1.06748
ADCK4 ENSG00000123815	4.32051
ADCK5 ENSG00000173137	0.327285
ADCY1 ENSG00000164742	0.152647
ADCY10 ENSG00000143199	10.8866
ADCY2 ENSG00000078295	1.15661
ADCY3 ENSG00000138031	0.637659
ADCY4 ENSG00000129467	2.9304
ADCY5 ENSG00000173175	0.300579
ADCY6 ENSG00000174233	0.438437
ADCY7 ENSG00000121281	1.35716
ADCY9 ENSG00000162104	0.78956
ADCYAP1 ENSG00000141433	0.761295
ADCYAP1R1 ENSG00000078549	1.89897
ADD1 ENSG00000087274	0.225159
ADD3 ENSG00000148700	0.418898
ADGB ENSG00000118492	1.94325
ADGRA2 ENSG00000020181	1.74141
ADGRA3 ENSG00000152990	0.0351256
ADGRB1 ENSG00000181790	0.44713
ADGRB2 ENSG00000121753	2.67425
ADGRB3 ENSG00000135298	1.90002
ADGRD1 ENSG00000111452	1.96383
ADGRD2 ENSG00000180264	1.74305
ADGRE1 ENSG00000174837	1.40797
ADGRE2 ENSG00000127507	0.374192
ADGRE3 ENSG00000131355	1.85321
ADGRE5 ENSG00000123146	0.309731
ADGRF5 ENSG00000069122	2.49289
ADGRG1 ENSG00000205336	0.475304
ADGRG2 ENSG00000173698	3.08816
ADGRG3 ENSG00000182885	2.95979
ADGRG4 ENSG00000156920	2.38633
ADGRG5 ENSG00000159618	0.635849
ADGRG6 ENSG00000112414	0.178253
ADGRL1 ENSG00000072071	1.63784
ADGRL2 ENSG00000117114	0.584843
ADGRL3 ENSG00000150471	1.44368
ADGRL4 ENSG00000162618	1.67951
ADGRV1 ENSG00000164199	0.505285
ADH1B ENSG00000196616	0.566587
ADH1C ENSG00000248144	0.278296
ADH5 ENSG00000197894	0.997265
ADH6 ENSG00000172955	7.62688
ADHFE1 ENSG00000147576	1.33378
ADI1 ENSG00000182551	2.64065
ADIPOR1 ENSG00000159346	1.10637
ADIPOR2 ENSG00000006831	8.16978
ADIRF ENSG00000148671	0.469877
ADK ENSG00000156110	0.293841
ADM ENSG00000148926	1.8623
ADM2 ENSG00000128165	3.59451
ADM5 ENSG00000224420	0.834483
ADNP ENSG00000101126	2.10971
ADNP2 ENSG00000101544	0.308391
ADO ENSG00000181915	1.33141
ADORA1 ENSG00000163485	0.601233
ADORA2A ENSG00000128271	0.466844
ADORA2B ENSG00000170425	2.66817
ADORA3 ENSG00000282608	0.590636
ADPGK ENSG00000159322	0.579163
ADPRH ENSG00000144843	0.443017
ADPRHL1 ENSG00000153531	1.49471
ADPRHL2 ENSG00000116863	0.116186
ADPRM ENSG00000170222	5.47672
ADRA1A ENSG00000120907	0.347834
ADRA1D ENSG00000171873	6.78261
ADRA2A ENSG00000150594	0.719106
ADRA2B ENSG00000274286	0.485565
ADRA2C ENSG00000184160	1.54606
ADRB1 ENSG00000043591	0.397731
ADRB2 ENSG00000169252	3.82734
ADRB3 ENSG00000188778	0.574242
ADRM1 ENSG00000130706	0.476661
ADSL ENSG00000239900	0.624736
ADSS ENSG00000035687	0.342632
ADSSL1 ENSG00000185100	0.555205
ADTRP ENSG00000111863	0.434503
AEBP1 ENSG00000106624	0.266452
AEBP2 ENSG00000139154	0.443634
AEN ENSG00000181026	0.292029
AES ENSG00000104964	0.544792
AF011889.5 ENSG00000241489	0.223342
AF131216.1 ENSG00000280273	1.14803
AFAP1 ENSG00000196526	3.16299
AFAP1L1 ENSG00000157510	6.34224
AFAP1L2 ENSG00000169129	0.198275
AFF1 ENSG00000172493	0.266559
AFF2 ENSG00000155966	2.14766
AFF3 ENSG00000144218	3.53156
AFF4 ENSG00000072364	0.263556
AFG3L2 ENSG00000141385	0.898526
AFMID ENSG00000183077	0.575641
AFTPH ENSG00000119844	0.356522
AGA ENSG00000038002	0.318459
AGAP1 ENSG00000157985	1.80718
AGAP14P ENSG00000279058	1.26617
AGAP2 ENSG00000135439	0.0512378
AGAP3 ENSG00000133612	0.567059
AGAP4 ENSG00000188234	1.74332
AGAP5 ENSG00000172650	0.242991
AGAP6 ENSG00000204149	0.338591
AGAP9 ENSG00000204172	0.409275
AGBL2 ENSG00000165923	0.957027
AGBL3 ENSG00000146856	2.22868
AGBL4 ENSG00000186094	0.182486
AGBL5 ENSG00000084693	1.70873
AGER ENSG00000204305	0.104075
AGFG1 ENSG00000173744	0.497353
AGFG2 ENSG00000106351	1.47636
AGGF1 ENSG00000164252	1.21123
AGK ENSG00000006530	4.03141
AGL ENSG00000162688	0.409849
AGMAT ENSG00000116771	0.84175
AGMO ENSG00000187546	0.697396
AGO1 ENSG00000092847	1.6195
AGO2 ENSG00000123908	0.770007
AGO3 ENSG00000126070	1.55466
AGO4 ENSG00000134698	0.323773
AGPAT1 ENSG00000204310	0.128889
AGPAT2 ENSG00000169692	0.312028
AGPAT3 ENSG00000160216	0.31259
AGPAT4 ENSG00000026652	1.04729
AGPAT5 ENSG00000155189	3.43742
AGPS ENSG00000018510	1.11096
AGR2 ENSG00000106541	0.0765336
AGR3 ENSG00000173467	0.574079
AGRN ENSG00000188157	1.37106
AGRP ENSG00000159723	3.19655
AGT ENSG00000135744	5.8876
AGTPBP1 ENSG00000135049	1.33901
AGTR1 ENSG00000144891	1.02974
AGTRAP ENSG00000177674	0.313916
AHCTF1 ENSG00000153207	5.37409
AHCY ENSG00000101444	0.959438
AHCYL1 ENSG00000168710	0.128686
AHCYL2 ENSG00000158467	2.66535
AHDC1 ENSG00000126705	1.28075
AHI1 ENSG00000135541	0.532356
AHNAK ENSG00000124942	0.191237
AHNAK2 ENSG00000185567	6.27188
AHR ENSG00000106546	9.34215
AHRR ENSG00000063438	4.88819
AHSA1 ENSG00000100591	0.59958
AHSA2 ENSG00000173209	0.209613
AHSG ENSG00000145192	0.217942
AICDA ENSG00000111732	0.178466
AIDA ENSG00000186063	0.6081
AIF1 ENSG00000204472	0.168553
AIF1L ENSG00000126878	2.39402
AIFM1 ENSG00000156709	0.685222
AIFM2 ENSG00000042286	1.43023
AIFM3 ENSG00000183773	1.34163
AIG1 ENSG00000146416	1.70788
AIM1 ENSG00000112297	0.967907
AIM1L ENSG00000176092	2.99693
AIM2 ENSG00000163568	1.06423
AIMP1 ENSG00000164022	2.80976
AIMP2 ENSG00000106305	2.82145
AIP ENSG00000110711	1.178
AIPL1 ENSG00000129221	0.548203
AIRE ENSG00000160224	1.04267
AJAP1 ENSG00000196581	12.3145
AJUBA ENSG00000129474	0.598676
AK1 ENSG00000106992	0.410738
AK2 ENSG00000004455	0.37712
AK3 ENSG00000147853	2.12101
AK4 ENSG00000162433	1.78456
AK5 ENSG00000154027	0.24233
AK6 ENSG00000085231	1.19538
AK7 ENSG00000140057	2.90539
AK8 ENSG00000165695	1.00267
AK9 ENSG00000155085	0.0362239
AKAP1 ENSG00000121057	9.90117
AKAP10 ENSG00000108599	0.503486
AKAP11 ENSG00000023516	45.5212
AKAP12 ENSG00000131016	1.23762
AKAP13 ENSG00000170776	0.812062
AKAP17A ENSG00000197976	0.524992
AKAP3 ENSG00000111254	0.802537
AKAP5 ENSG00000179841	14.2135
AKAP6 ENSG00000151320	0.121886
AKAP7 ENSG00000118507	0.433502
AKAP8 ENSG00000105127	1.8651
AKAP8L ENSG00000011243	0.43122
AKAP9 ENSG00000127914	1.78686
AKIP1 ENSG00000166452	6.3343
AKIRIN1 ENSG00000174574	0.154626
AKIRIN2 ENSG00000135334	1.14164
AKNA ENSG00000106948	0.368059
AKR1A1 ENSG00000117448	0.252991
AKR1B1 ENSG00000085662	0.421375
AKR1B10 ENSG00000198074	1.10867
AKR1C1 ENSG00000187134	1.31211
AKR1C2 ENSG00000151632	6.06257
AKR1C3 ENSG00000196139	2.71119
AKR1E2 ENSG00000165568	0.255257
AKR7A2 ENSG00000053371	0.560852
AKR7A3 ENSG00000162482	0.359049
AKR7L ENSG00000211454	1.13686
AKT1 ENSG00000142208	0.522949
AKT1S1 ENSG00000204673	0.453667
AKT2 ENSG00000105221	0.434512
AKT3 ENSG00000117020	1.70455
AKTIP ENSG00000166971	0.422071
AL049794.1 ENSG00000280240	2.8347
AL049872.1 ENSG00000279963	3.79114
AL354828.1 ENSG00000279282	5.28946
AL354828.2 ENSG00000280175	0.921648
AL356053.1 ENSG00000150076	0.795029
AL358852.1 ENSG00000278899	4.85048
AL365181.1 ENSG00000280316	2.82966
AL513523.2 ENSG00000279767	4.50547
AL589743.1 ENSG00000279508	2.63895
ALAD ENSG00000148218	0.97373
ALAS1 ENSG00000023330	1.22219
ALAS2 ENSG00000158578	0.462066
ALB ENSG00000163631	1.08938
ALCAM ENSG00000170017	1.70364
ALDH16A1 ENSG00000161618	1.3552
ALDH18A1 ENSG00000059573	0.326006
ALDH1A1 ENSG00000165092	0.617885
ALDH1A2 ENSG00000128918	1.04768
ALDH1A3 ENSG00000184254	0.298822
ALDH1B1 ENSG00000137124	0.537657
ALDH1L1 ENSG00000144908	0.550773
ALDH1L2 ENSG00000136010	2.023
ALDH3A1 ENSG00000108602	0.678852
ALDH3A2 ENSG00000072210	1.29915
ALDH3B1 ENSG00000006534	0.443418
ALDH3B2 ENSG00000132746	0.147153
ALDH4A1 ENSG00000159423	0.882918
ALDH5A1 ENSG00000112294	1.6665
ALDH6A1 ENSG00000119711	0.132713
ALDH7A1 ENSG00000164904	0.448209
ALDH8A1 ENSG00000118514	4.39004
ALDH9A1 ENSG00000143149	0.628929
ALDOA ENSG00000149925	1.07457
ALDOB ENSG00000136872	0.924839
ALDOC ENSG00000109107	1.17527
ALG1 ENSG00000033011	3.14954
ALG10 ENSG00000139133	0.909201
ALG10B ENSG00000175548	1.14238
ALG11 ENSG00000253710	0.330908
ALG12 ENSG00000182858	0.25507
ALG13 ENSG00000101901	0.394791
ALG14 ENSG00000172339	0.86077
ALG1L ENSG00000189366	0.209609
ALG1L2 ENSG00000251287	0.381835
ALG2 ENSG00000119523	0.300586
ALG3 ENSG00000214160	0.711512
ALG5 ENSG00000120697	0.643512
ALG6 ENSG00000088035	0.280984
ALG8 ENSG00000159063	0.361901
ALG9 ENSG00000086848	2.1446
ALKBH1 ENSG00000100601	4.5844
ALKBH2 ENSG00000189046	0.489944
ALKBH3 ENSG00000166199	0.926145
ALKBH4 ENSG00000160993	6.94625
ALKBH5 ENSG00000091542	0.192429
ALKBH6 ENSG00000239382	0.0404968
ALKBH7 ENSG00000125652	0.405892
ALKBH8 ENSG00000137760	0.937193
ALMS1 ENSG00000116127	0.76848
ALOX12 ENSG00000108839	0.198161
ALOX12B ENSG00000179477	3.55154
ALOX15 ENSG00000161905	2.00347
ALOX15B ENSG00000179593	0.372121
ALOX5 ENSG00000012779	0.679379
ALOX5AP ENSG00000132965	0.114852
ALPK1 ENSG00000073331	0.839626
ALPK3 ENSG00000136383	3.44803
ALPL ENSG00000162551	0.132232
ALS2 ENSG00000003393	7.60987
ALS2CL ENSG00000178038	4.88728
ALS2CR11 ENSG00000155754	2.13276
ALX3 ENSG00000156150	8.35419
ALYREF ENSG00000183684	1.28935
AMACR ENSG00000242110	0.144676
AMBP ENSG00000106927	1.24971
AMBRA1 ENSG00000110497	6.55734
AMD1 ENSG00000123505	1.20992
AMDHD1 ENSG00000139344	8.50537
AMDHD2 ENSG00000162066	5.77043
AMELY ENSG00000099721	1.97989
AMER1 ENSG00000184675	7.84494
AMER2 ENSG00000165566	0.384334
AMER3 ENSG00000178171	3.54374
AMFR ENSG00000159461	1.56467
AMH ENSG00000104899	2.65462
AMHR2 ENSG00000135409	0.0924567
AMIGO1 ENSG00000181754	0.891378
AMIGO2 ENSG00000139211	0.0472581
AMIGO3 ENSG00000176020	0.478531
AMMECR1 ENSG00000101935	1.12177
AMMECR1L ENSG00000144233	1.26082
AMN ENSG00000166126	0.930676
AMN1 ENSG00000151743	3.38451
AMOT ENSG00000126016	2.51628
AMOTL1 ENSG00000166025	1.49178
AMOTL2 ENSG00000114019	2.66889
AMPD1 ENSG00000116748	0.425473
AMPD2 ENSG00000116337	0.482101
AMPD3 ENSG00000133805	0.551669
AMPH ENSG00000078053	0.557603
AMT ENSG00000145020	0.212583
AMTN ENSG00000187689	0.186047
AMY1A ENSG00000237763	19.3594
AMY1B ENSG00000174876	0.374298
AMY1C ENSG00000187733	0.00604768
AMY2A ENSG00000243480	1.38299
AMY2B ENSG00000240038	0.967531
AMZ1 ENSG00000174945	0.123649
AMZ2 ENSG00000196704	0.224518
ANAPC1 ENSG00000153107	2.35359
ANAPC10 ENSG00000164162	0.767615
ANAPC11 ENSG00000141552	1.6272
ANAPC13 ENSG00000129055	3.70494
ANAPC15 ENSG00000110200	0.388183
ANAPC16 ENSG00000166295	1.41206
ANAPC2 ENSG00000176248	5.00544
ANAPC4 ENSG00000053900	1.00168
ANAPC5 ENSG00000089053	0.179285
ANAPC7 ENSG00000196510	3.21516
ANG ENSG00000214274	0.238601
ANGEL1 ENSG00000013523	3.67145
ANGEL2 ENSG00000174606	0.561302
ANGPT1 ENSG00000154188	0.591188
ANGPT2 ENSG00000091879	1.95444
ANGPT4 ENSG00000101280	0.799732
ANGPTL1 ENSG00000116194	0.618827
ANGPTL2 ENSG00000136859	0.467616
ANGPTL4 ENSG00000167772	1.00428
ANGPTL6 ENSG00000130812	0.440245
ANGPTL7 ENSG00000171819	2.24212
ANK1 ENSG00000029534	5.45497
ANK2 ENSG00000145362	0.99554
ANK3 ENSG00000151150	1.10821
ANKAR ENSG00000151687	5.2692
ANKDD1A ENSG00000166839	12.7159
ANKDD1B ENSG00000189045	0.31343
ANKEF1 ENSG00000132623	0.347211
ANKFN1 ENSG00000153930	0.711511
ANKFY1 ENSG00000185722	0.403131
ANKH ENSG00000154122	8.56596
ANKHD1 ENSG00000131503	1.65037
ANKHD1-EIF4EBP3 ENSG00000254996	2.9531
ANKIB1 ENSG00000001629	3.17117
ANKK1 ENSG00000170209	0.599023
ANKLE1 ENSG00000160117	0.695394
ANKLE2 ENSG00000176915	1.90566
ANKMY1 ENSG00000144504	0.353385
ANKMY2 ENSG00000106524	1.44578
ANKRA2 ENSG00000164331	0.654919
ANKRD10 ENSG00000088448	1.46721
ANKRD11 ENSG00000167522	0.129589
ANKRD12 ENSG00000101745	1.60591
ANKRD13A ENSG00000076513	4.55054
ANKRD13B ENSG00000198720	1.14143
ANKRD13C ENSG00000118454	1.0355
ANKRD13D ENSG00000172932	0.188389
ANKRD16 ENSG00000134461	1.22206
ANKRD17 ENSG00000132466	0.940648
ANKRD18A ENSG00000180071	0.88947
ANKRD18B ENSG00000230453	0.493026
ANKRD2 ENSG00000165887	1.95709
ANKRD20A1 ENSG00000260691	0.718864
ANKRD20A2 ENSG00000183148	1.1287
ANKRD20A3 ENSG00000276203	0.443624
ANKRD20A4 ENSG00000172014	7.34421
ANKRD22 ENSG00000152766	3.63986
ANKRD23 ENSG00000163126	0.770819
ANKRD24 ENSG00000089847	1.7879
ANKRD26 ENSG00000107890	0.0353365
ANKRD27 ENSG00000105186	0.459226
ANKRD28 ENSG00000206560	6.26367
ANKRD29 ENSG00000154065	1.4453
ANKRD30BL ENSG00000163046	1.0582
ANKRD33B ENSG00000164236	0.467779
ANKRD34A ENSG00000272031	1.63032
ANKRD34B ENSG00000189127	1.5925
ANKRD35 ENSG00000198483	1.6872
ANKRD36 ENSG00000135976	0.540669
ANKRD36B ENSG00000196912	0.224573
ANKRD36C ENSG00000174501	0.976594
ANKRD37 ENSG00000186352	0.718862
ANKRD39 ENSG00000213337	0.275132
ANKRD40 ENSG00000154945	0.701426
ANKRD42 ENSG00000137494	0.427856
ANKRD44 ENSG00000065413	0.622482
ANKRD46 ENSG00000186106	2.17784
ANKRD49 ENSG00000168876	0.698752
ANKRD50 ENSG00000151458	8.61476
ANKRD52 ENSG00000139645	2.45291
ANKRD53 ENSG00000144031	0.855561
ANKRD54 ENSG00000100124	1.32775
ANKRD6 ENSG00000135299	0.833228
ANKRD62 ENSG00000181626	1.99828
ANKRD65 ENSG00000235098	1.71323
ANKRD66 ENSG00000230062	1.21525
ANKRD9 ENSG00000156381	0.85766
ANKS1A ENSG00000064999	1.91982
ANKS1B ENSG00000185046	0.596463
ANKS3 ENSG00000168096	2.44324
ANKS6 ENSG00000165138	0.631314
ANKZF1 ENSG00000163516	3.19941
ANLN ENSG00000011426	2.09722
ANO1 ENSG00000131620	2.13442
ANO10 ENSG00000160746	0.490299
ANO2 ENSG00000047617	7.34599
ANO3 ENSG00000134343	0.263364
ANO4 ENSG00000151572	1.86565
ANO5 ENSG00000171714	0.404897
ANO6 ENSG00000177119	4.50932
ANO7 ENSG00000146205	0.129347
ANO8 ENSG00000074855	1.51652
ANO9 ENSG00000185101	0.228536
ANOS1 ENSG00000011201	0.537089
ANP32A ENSG00000140350	0.182939
ANP32B ENSG00000136938	0.955429
ANP32E ENSG00000143401	0.566771
ANPEP ENSG00000166825	2.32509
ANTXR1 ENSG00000169604	0.508189
ANTXR2 ENSG00000163297	1.48592
ANXA1 ENSG00000135046	0.910414
ANXA11 ENSG00000122359	0.142419
ANXA13 ENSG00000104537	0.878226
ANXA2 ENSG00000182718	0.286816
ANXA2R ENSG00000177721	4.0587
ANXA3 ENSG00000138772	0.560593
ANXA4 ENSG00000196975	0.473158
ANXA5 ENSG00000164111	6.44011
ANXA6 ENSG00000197043	0.359906
ANXA7 ENSG00000138279	1.51872
ANXA8 ENSG00000265190	1.34036
ANXA8L1 ENSG00000264230	0.866298
AOAH ENSG00000136250	0.785533
AOC1 ENSG00000002726	0.122233
AOC2 ENSG00000131480	1.12335
AOC3 ENSG00000131471	0.143116
AOX1 ENSG00000138356	5.86553
AP000275.65 ENSG00000265590	0.879777
AP000350.10 ENSG00000251357	5.20829
AP000769.1 ENSG00000279576	0.455654
AP000866.1 ENSG00000279342	0.328292
AP006285.2 ENSG00000278919	3.15072
AP1AR ENSG00000138660	5.49215
AP1B1 ENSG00000100280	2.07127
AP1G1 ENSG00000166747	1.40621
AP1G2 ENSG00000213983	0.236872
AP1M1 ENSG00000072958	0.964222
AP1M2 ENSG00000129354	1.67473
AP1S1 ENSG00000106367	0.287495
AP1S2 ENSG00000182287	0.685394
AP1S3 ENSG00000152056	0.744635
AP2A1 ENSG00000196961	1.14481
AP2A2 ENSG00000183020	0.604982
AP2B1 ENSG00000006125	0.740904
AP2M1 ENSG00000161203	1.13933
AP2S1 ENSG00000042753	0.710808
AP3B1 ENSG00000132842	68.5631
AP3B2 ENSG00000103723	0.722724
AP3D1 ENSG00000065000	4.64552
AP3M1 ENSG00000185009	0.859801
AP3M2 ENSG00000070718	0.981014
AP3S1 ENSG00000177879	0.802185
AP3S2 ENSG00000157823	0.570788
AP4B1 ENSG00000134262	0.859876
AP4E1 ENSG00000081014	0.5926
AP4M1 ENSG00000221838	0.340184
AP4S1 ENSG00000100478	5.50697
AP5B1 ENSG00000254470	2.57481
AP5M1 ENSG00000053770	7.27462
AP5S1 ENSG00000125843	0.756041
AP5Z1 ENSG00000242802	0.739141
APAF1 ENSG00000120868	0.614434
APBA1 ENSG00000107282	1.56046
APBA2 ENSG00000034053	0.620972
APBA3 ENSG00000011132	0.893113
APBB1 ENSG00000166313	5.35876
APBB1IP ENSG00000077420	1.26306
APBB2 ENSG00000163697	0.484225
APBB3 ENSG00000113108	0.417534
APC ENSG00000134982	0.23587
APCDD1 ENSG00000154856	2.08553
APCDD1L ENSG00000198768	3.36841
APEH ENSG00000164062	1.01686
APELA ENSG00000248329	0.312586
APEX1 ENSG00000100823	1.67728
APEX2 ENSG00000169188	1.05035
APH1A ENSG00000117362	0.855403
APH1B ENSG00000138613	1.48847
API5 ENSG00000166181	0.918724
APIP ENSG00000149089	1.01355
APITD1 ENSG00000175279	2.44469
APITD1-CORT ENSG00000251503	0.512838
APLF ENSG00000169621	0.798943
APLN ENSG00000171388	0.603979
APLNR ENSG00000134817	0.368733
APLP1 ENSG00000105290	3.10176
APLP2 ENSG00000084234	3.57083
APMAP ENSG00000101474	0.677273
APOA1 ENSG00000118137	1.06331
APOBEC3A ENSG00000128383	3.78428
APOBEC3B ENSG00000179750	3.52661
APOBEC3C ENSG00000244509	3.33564
APOBEC3D ENSG00000243811	1.28433
APOBEC3F ENSG00000128394	0.793002
APOBEC3G ENSG00000239713	2.02326
APOBEC3H ENSG00000100298	0.419005
APOBR ENSG00000184730	3.89865
APOC1 ENSG00000130208	2.93659
APOC2 ENSG00000234906	0.860894
APOD ENSG00000189058	1.21155
APOE ENSG00000130203	0.116639
APOF ENSG00000175336	0.213297
APOL1 ENSG00000100342	0.253466
APOL2 ENSG00000128335	0.20755
APOL3 ENSG00000128284	0.319981
APOL4 ENSG00000100336	5.68857
APOL6 ENSG00000221963	1.97828
APOLD1 ENSG00000178878	0.247991
APOM ENSG00000204444	1.15084
APOO ENSG00000184831	32.1476
APOOL ENSG00000155008	0.158835
APP ENSG00000142192	0.30337
APPBP2 ENSG00000062725	9.62096
APPL1 ENSG00000157500	2.48765
APPL2 ENSG00000136044	1.39078
APRT ENSG00000198931	7.25102
APTX ENSG00000137074	2.66288
AQP1 ENSG00000240583	0.112922
AQP10 ENSG00000143595	1.65766
AQP11 ENSG00000178301	0.622977
AQP2 ENSG00000167580	0.894716
AQP3 ENSG00000165272	3.34478
AQP5 ENSG00000161798	2.20211
AQP6 ENSG00000086159	0.166661
AQP7 ENSG00000165269	0.298171
AQR ENSG00000021776	2.03062
AR ENSG00000169083	0.775396
ARAF ENSG00000078061	2.91589
ARAP1 ENSG00000186635	0.633929
ARAP2 ENSG00000047365	0.303246
ARAP3 ENSG00000120318	0.435854
ARC ENSG00000198576	1.55075
ARCN1 ENSG00000095139	80.3869
AREG ENSG00000109321	18.2509
AREL1 ENSG00000119682	1.54522
ARF1 ENSG00000143761	0.83303
ARF3 ENSG00000134287	1.07605
ARF4 ENSG00000168374	6.11909
ARF5 ENSG00000004059	0.60783
ARF6 ENSG00000165527	0.585629
ARFGAP1 ENSG00000101199	1.3491
ARFGAP2 ENSG00000149182	0.0955384
ARFGAP3 ENSG00000242247	0.418971
ARFGEF1 ENSG00000066777	0.213294
ARFGEF2 ENSG00000124198	0.90044
ARFGEF3 ENSG00000112379	0.302595
ARFIP1 ENSG00000164144	2.01598
ARFIP2 ENSG00000132254	0.115578
ARFRP1 ENSG00000101246	0.766414
ARG1 ENSG00000118520	0.646559
ARG2 ENSG00000081181	0.246557
ARGLU1 ENSG00000134884	1.11751
ARHGAP1 ENSG00000175220	1.19959
ARHGAP10 ENSG00000071205	5.36522
ARHGAP11A ENSG00000198826	0.917923
ARHGAP11B ENSG00000187951	0.293312
ARHGAP12 ENSG00000165322	1.4873
ARHGAP15 ENSG00000075884	2.23727
ARHGAP17 ENSG00000140750	1.04712
ARHGAP18 ENSG00000146376	0.226299
ARHGAP19 ENSG00000213390	0.605471
ARHGAP20 ENSG00000137727	0.544689
ARHGAP21 ENSG00000107863	1.489
ARHGAP22 ENSG00000128805	10.4578
ARHGAP23 ENSG00000275832	1.79671
ARHGAP24 ENSG00000138639	3.76707
ARHGAP25 ENSG00000163219	0.607047
ARHGAP26 ENSG00000145819	0.244337
ARHGAP27 ENSG00000159314	0.194603
ARHGAP28 ENSG00000088756	0.898449
ARHGAP29 ENSG00000137962	2.10673
ARHGAP30 ENSG00000186517	3.1333
ARHGAP31 ENSG00000031081	2.92388
ARHGAP32 ENSG00000134909	6.35149
ARHGAP33 ENSG00000004777	0.359529
ARHGAP35 ENSG00000160007	0.846649
ARHGAP39 ENSG00000147799	0.80009
ARHGAP4 ENSG00000089820	0.566667
ARHGAP40 ENSG00000124143	0.847697
ARHGAP42 ENSG00000165895	3.45869
ARHGAP44 ENSG00000006740	0.491799
ARHGAP45 ENSG00000180448	3.42023
ARHGAP5 ENSG00000100852	0.82139
ARHGAP6 ENSG00000047648	0.655187
ARHGAP8 ENSG00000241484	3.8416
ARHGAP9 ENSG00000123329	1.63406
ARHGDIA ENSG00000141522	0.128104
ARHGDIB ENSG00000111348	0.528082
ARHGDIG ENSG00000242173	0.770286
ARHGEF1 ENSG00000076928	1.81107
ARHGEF10 ENSG00000104728	0.208271
ARHGEF10L ENSG00000074964	2.02843
ARHGEF11 ENSG00000132694	0.895799
ARHGEF12 ENSG00000196914	2.36021
ARHGEF15 ENSG00000198844	2.19519
ARHGEF16 ENSG00000130762	3.1874
ARHGEF17 ENSG00000110237	11.397
ARHGEF18 ENSG00000104880	0.986504
ARHGEF19 ENSG00000142632	8.40914
ARHGEF2 ENSG00000116584	1.02973
ARHGEF25 ENSG00000240771	4.50612
ARHGEF26 ENSG00000114790	3.45903
ARHGEF28 ENSG00000214944	0.909924
ARHGEF3 ENSG00000163947	0.616055
ARHGEF33 ENSG00000214694	0.778795
ARHGEF35 ENSG00000213214	0.545455
ARHGEF37 ENSG00000183111	0.553945
ARHGEF38 ENSG00000236699	3.22225
ARHGEF39 ENSG00000137135	1.47918
ARHGEF4 ENSG00000136002	2.52939
ARHGEF40 ENSG00000165801	1.58673
ARHGEF5 ENSG00000050327	0.329562
ARHGEF6 ENSG00000129675	0.346934
ARHGEF7 ENSG00000102606	1.04644
ARHGEF9 ENSG00000131089	0.280282
ARID1A ENSG00000117713	1.6556
ARID1B ENSG00000049618	0.301315
ARID2 ENSG00000189079	11.0317
ARID3A ENSG00000116017	1.48357
ARID3B ENSG00000179361	0.442663
ARID4A ENSG00000032219	0.687347
ARID4B ENSG00000054267	0.262902
ARID5A ENSG00000196843	1.61341
ARID5B ENSG00000150347	4.47855
ARIH1 ENSG00000166233	2.30494
ARIH2 ENSG00000177479	0.354518
ARIH2OS ENSG00000221883	0.102358
ARL1 ENSG00000120805	0.257384
ARL10 ENSG00000175414	0.865717
ARL11 ENSG00000152213	2.51824
ARL13B ENSG00000169379	0.382017
ARL14EP ENSG00000152219	1.01063
ARL15 ENSG00000185305	0.429252
ARL16 ENSG00000214087	0.44805
ARL17A ENSG00000185829	1.01201
ARL17B ENSG00000228696	9.573
ARL2 ENSG00000213465	1.23225
ARL2BP ENSG00000102931	2.25969
ARL3 ENSG00000138175	0.503901
ARL4A ENSG00000122644	1.10387
ARL4C ENSG00000188042	2.72939
ARL4D ENSG00000175906	1.16134
ARL5A ENSG00000162980	0.468693
ARL5B ENSG00000165997	1.57635
ARL6 ENSG00000113966	0.755748
ARL6IP1 ENSG00000170540	1.64044
ARL6IP4 ENSG00000182196	1.89513
ARL6IP5 ENSG00000144746	1.79694
ARL6IP6 ENSG00000177917	1.46673
ARL8A ENSG00000143862	3.29333
ARL8B ENSG00000134108	0.777302
ARL9 ENSG00000196503	2.08093
ARMC1 ENSG00000104442	3.46563
ARMC10 ENSG00000170632	0.867925
ARMC12 ENSG00000157343	6.11711
ARMC2 ENSG00000118690	1.94519
ARMC4 ENSG00000169126	0.761964
ARMC5 ENSG00000140691	11.5364
ARMC6 ENSG00000105676	1.03794
ARMC7 ENSG00000125449	0.48533
ARMC8 ENSG00000114098	0.0941108
ARMC9 ENSG00000135931	0.420428
ARMCX1 ENSG00000126947	1.12685
ARMCX2 ENSG00000184867	0.298975
ARMCX3 ENSG00000102401	0.144885
ARMCX4 ENSG00000196440	0.73964
ARMCX5 ENSG00000125962	1.0522
ARMCX6 ENSG00000198960	0.100538
ARMS2 ENSG00000254636	0.572452
ARMT1 ENSG00000146476	0.516276
ARNT ENSG00000143437	0.308972
ARNT2 ENSG00000172379	0.18704
ARNTL ENSG00000133794	4.68536
ARNTL2 ENSG00000029153	1.34156
ARPC1A ENSG00000241685	1.94528
ARPC1B ENSG00000130429	4.44026
ARPC2 ENSG00000163466	0.324982
ARPC3 ENSG00000111229	2.46137
ARPC4 ENSG00000241553	0.357381
ARPC5 ENSG00000162704	0.181772
ARPC5L ENSG00000136950	1.20306
ARPIN ENSG00000242498	0.576585
ARPP19 ENSG00000128989	0.322453
ARRB1 ENSG00000137486	0.60987
ARRB2 ENSG00000141480	1.52302
ARRDC1 ENSG00000197070	0.448613
ARRDC2 ENSG00000105643	1.49667
ARRDC3 ENSG00000113369	1.21342
ARRDC4 ENSG00000140450	0.330509
ARRDC5 ENSG00000205784	1.06118
ARSA ENSG00000100299	1.18412
ARSB ENSG00000113273	0.161924
ARSD ENSG00000006756	0.555785
ARSE ENSG00000157399	1.11482
ARSF ENSG00000062096	0.741454
ARSG ENSG00000141337	11.1027
ARSI ENSG00000183876	1.26869
ARSJ ENSG00000180801	1.58166
ARSK ENSG00000164291	4.91514
ART3 ENSG00000156219	3.86141
ART5 ENSG00000167311	0.307433
ARTN ENSG00000117407	1.63775
ARV1 ENSG00000173409	1.46267
ARVCF ENSG00000099889	0.486869
ARX ENSG00000004848	0.838945
ASAH1 ENSG00000104763	0.723921
ASAH2 ENSG00000188611	0.923769
ASAH2B ENSG00000204147	1.56391
ASAP1 ENSG00000153317	3.60151
ASAP2 ENSG00000151693	1.57534
ASAP3 ENSG00000088280	0.61953
ASB1 ENSG00000065802	0.759111
ASB12 ENSG00000198881	2.99682
ASB13 ENSG00000196372	2.54148
ASB14 ENSG00000239388	31.8457
ASB2 ENSG00000100628	0.227456
ASB3 ENSG00000115239	0.973297
ASB5 ENSG00000164122	2.00106
ASB6 ENSG00000148331	0.563129
ASB7 ENSG00000183475	0.651845
ASB8 ENSG00000177981	1.48282
ASB9 ENSG00000102048	1.15511
ASCC1 ENSG00000138303	0.532038
ASCC2 ENSG00000100325	1.79035
ASCC3 ENSG00000112249	3.21014
ASCL2 ENSG00000183734	3.62965
ASCL5 ENSG00000232237	1.75879
ASF1A ENSG00000111875	1.91315
ASF1B ENSG00000105011	0.325629
ASGR1 ENSG00000141505	2.24805
ASGR2 ENSG00000161944	1.74057
ASH1L ENSG00000116539	2.06959
ASH2L ENSG00000129691	1.16885
ASIC1 ENSG00000110881	0.411467
ASIC3 ENSG00000213199	3.27498
ASIC4 ENSG00000072182	0.4449
ASIP ENSG00000101440	1.90351
ASL ENSG00000126522	0.0974415
ASMT ENSG00000196433	2.17621
ASMTL ENSG00000169093	1.06094
ASNA1 ENSG00000198356	0.456934
ASNS ENSG00000070669	0.498549
ASNSD1 ENSG00000138381	1.0441
ASPA ENSG00000108381	0.660578
ASPH ENSG00000198363	1.11805
ASPHD1 ENSG00000174939	1.55233
ASPHD2 ENSG00000128203	0.50209
ASPN ENSG00000106819	3.71192
ASPRV1 ENSG00000244617	3.85814
ASPSCR1 ENSG00000169696	0.806131
ASRGL1 ENSG00000162174	0.572526
ASS1 ENSG00000130707	1.13176
ASTE1 ENSG00000034533	6.09497
ASTN1 ENSG00000152092	0.309508
ASTN2 ENSG00000148219	0.0635525
ASUN ENSG00000064102	0.94609
ASXL1 ENSG00000171456	0.775366
ASXL2 ENSG00000143970	0.442397
ASXL3 ENSG00000141431	0.960045
ASZ1 ENSG00000154438	1.10685
ATAD1 ENSG00000138138	2.66442
ATAD2 ENSG00000156802	4.20711
ATAD2B ENSG00000119778	1.16422
ATAD3A ENSG00000197785	0.83235
ATAD3B ENSG00000160072	2.7993
ATAD3C ENSG00000215915	0.466014
ATAD5 ENSG00000176208	0.201754
ATAT1 ENSG00000137343	0.702291
ATCAY ENSG00000167654	0.493643
ATE1 ENSG00000107669	0.723764
ATF1 ENSG00000123268	0.743567
ATF2 ENSG00000115966	0.300882
ATF3 ENSG00000162772	3.53678
ATF4 ENSG00000128272	1.39584
ATF5 ENSG00000169136	0.469932
ATF6 ENSG00000118217	1.72867
ATF6B ENSG00000213676	0.751543
ATF7 ENSG00000170653	1.15213
ATF7IP ENSG00000171681	2.63177
ATF7IP2 ENSG00000166669	2.39448
ATG10 ENSG00000152348	0.678261
ATG101 ENSG00000123395	1.73608
ATG12 ENSG00000145782	0.611231
ATG13 ENSG00000175224	1.18447
ATG14 ENSG00000126775	2.13929
ATG16L1 ENSG00000085978	0.5446
ATG16L2 ENSG00000168010	4.75582
ATG2A ENSG00000110046	0.313388
ATG2B ENSG00000066739	0.286926
ATG3 ENSG00000144848	1.13712
ATG4A ENSG00000101844	2.34692
ATG4B ENSG00000168397	1.35401
ATG4C ENSG00000125703	2.97542
ATG4D ENSG00000130734	0.34655
ATG5 ENSG00000057663	1.7414
ATG7 ENSG00000197548	0.977248
ATG9A ENSG00000198925	0.160515
ATG9B ENSG00000181652	2.73428
ATHL1 ENSG00000142102	6.31192
ATIC ENSG00000138363	7.38621
ATL1 ENSG00000198513	0.989319
ATL2 ENSG00000119787	0.529153
ATL3 ENSG00000184743	0.183777
ATM ENSG00000149311	1.05479
ATMIN ENSG00000166454	1.34969
ATN1 ENSG00000111676	1.26014
ATOH1 ENSG00000172238	0.561692
ATOH7 ENSG00000179774	0.490743
ATOH8 ENSG00000168874	0.659577
ATOX1 ENSG00000177556	3.74093
ATP10A ENSG00000206190	0.766553
ATP10D ENSG00000145246	0.0924637
ATP11A ENSG00000068650	1.46384
ATP11B ENSG00000058063	0.892008
ATP11C ENSG00000101974	3.83189
ATP13A1 ENSG00000105726	1.13582
ATP13A2 ENSG00000159363	0.403381
ATP13A3 ENSG00000133657	0.30252
ATP1A1 ENSG00000163399	6.90081
ATP1A2 ENSG00000018625	0.500742
ATP1A3 ENSG00000105409	0.16049
ATP1A4 ENSG00000132681	0.538851
ATP1B1 ENSG00000143153	0.226139
ATP1B2 ENSG00000129244	0.306952
ATP1B3 ENSG00000069849	0.602438
ATP23 ENSG00000166896	3.35361
ATP2A1 ENSG00000196296	0.506369
ATP2A2 ENSG00000174437	1.56928
ATP2A3 ENSG00000074370	0.344315
ATP2B1 ENSG00000070961	0.0377648
ATP2B2 ENSG00000157087	0.90142
ATP2B4 ENSG00000058668	0.861396
ATP2C1 ENSG00000017260	0.254106
ATP2C2 ENSG00000064270	5.59937
ATP5SL ENSG00000105341	0.466388
ATP6AP1 ENSG00000071553	0.26788
ATP6AP1L ENSG00000205464	1.22809
ATP6AP2 ENSG00000182220	4.23811
ATP6V0A1 ENSG00000033627	0.469297
ATP6V0A2 ENSG00000185344	0.73948
ATP6V0A4 ENSG00000105929	1.25767
ATP6V0B ENSG00000117410	0.532172
ATP6V0C ENSG00000185883	0.980893
ATP6V0D1 ENSG00000159720	11.0656
ATP6V0D2 ENSG00000147614	0.675986
ATP6V0E1 ENSG00000113732	1.74688
ATP6V0E2 ENSG00000171130	1.31891
ATP6V1A ENSG00000114573	0.949561
ATP6V1B1 ENSG00000116039	0.972541
ATP6V1B2 ENSG00000147416	0.305968
ATP6V1C1 ENSG00000155097	0.391118
ATP6V1C2 ENSG00000143882	1.20121
ATP6V1D ENSG00000100554	2.23458
ATP6V1E1 ENSG00000131100	0.214735
ATP6V1E2 ENSG00000250565	1.92933
ATP6V1F ENSG00000128524	1.16443
ATP6V1G1 ENSG00000136888	0.627405
ATP6V1G2 ENSG00000213760	0.856742
ATP6V1H ENSG00000047249	0.647211
ATP7A ENSG00000165240	0.649932
ATP7B ENSG00000123191	1.07072
ATP8A1 ENSG00000124406	1.06894
ATP8A2 ENSG00000132932	0.97504
ATP8B1 ENSG00000081923	1.51533
ATP8B2 ENSG00000143515	1.46463
ATP8B3 ENSG00000130270	2.29948
ATP8B4 ENSG00000104043	4.59845
ATP9A ENSG00000054793	0.357088
ATP9B ENSG00000166377	0.75666
ATPIF1 ENSG00000130770	4.14226
ATR ENSG00000175054	0.708603
ATRAID ENSG00000138085	0.114252
ATRN ENSG00000088812	0.239926
ATRNL1 ENSG00000107518	0.251828
ATRX ENSG00000085224	0.660614
ATXN1 ENSG00000124788	1.60925
ATXN10 ENSG00000130638	0.720449
ATXN1L ENSG00000224470	6.19469
ATXN2 ENSG00000204842	0.245322
ATXN2L ENSG00000168488	0.356311
ATXN3 ENSG00000066427	0.386963
ATXN7 ENSG00000163635	0.378183
ATXN7L1 ENSG00000146776	0.986433
ATXN7L2 ENSG00000162650	1.685
ATXN7L3 ENSG00000087152	0.436907
ATXN7L3B ENSG00000253719	0.861424
AUH ENSG00000148090	1.86896
AUNIP ENSG00000127423	1.53346
AUP1 ENSG00000115307	2.92202
AURKA ENSG00000087586	0.892985
AURKAIP1 ENSG00000175756	0.905704
AURKB ENSG00000178999	0.4945
AURKC ENSG00000105146	2.18025
AUTS2 ENSG00000158321	3.06777
AVEN ENSG00000169857	0.591243
AVIL ENSG00000135407	0.0897679
AVL9 ENSG00000105778	0.140878
AVPI1 ENSG00000119986	0.164589
AVPR1A ENSG00000166148	1.45213
AVPR2 ENSG00000126895	1.8653
AXDND1 ENSG00000162779	1.10916
AXIN1 ENSG00000103126	1.63587
AXIN2 ENSG00000168646	0.209698
AXL ENSG00000167601	0.297981
AZGP1 ENSG00000160862	2.81926
AZI2 ENSG00000163512	0.183955
AZIN1 ENSG00000155096	8.88853
AZIN2 ENSG00000142920	4.90034
AZU1 ENSG00000172232	0.155998
B2M ENSG00000166710	0.791053
B3GALNT1 ENSG00000169255	0.466128
B3GALNT2 ENSG00000162885	4.75238
B3GALT2 ENSG00000162630	8.61078
B3GALT4 ENSG00000235863	0.555143
B3GALT5 ENSG00000183778	0.168044
B3GALT6 ENSG00000176022	2.50614
B3GAT1 ENSG00000109956	4.00558
B3GAT2 ENSG00000112309	0.242112
B3GAT3 ENSG00000149541	1.26392
B3GLCT ENSG00000187676	4.47913
B3GNT2 ENSG00000170340	0.855279
B3GNT3 ENSG00000179913	0.763827
B3GNT4 ENSG00000176383	1.96083
B3GNT5 ENSG00000176597	1.16032
B3GNT7 ENSG00000156966	3.05741
B3GNT8 ENSG00000177191	0.851969
B3GNT9 ENSG00000237172	0.690598
B3GNTL1 ENSG00000175711	0.594028
B4GALNT1 ENSG00000135454	0.401054
B4GALNT3 ENSG00000139044	2.61496
B4GALNT4 ENSG00000182272	0.382989
B4GALT1 ENSG00000086062	0.525079
B4GALT2 ENSG00000117411	2.08274
B4GALT3 ENSG00000158850	8.20445
B4GALT4 ENSG00000121578	1.05202
B4GALT5 ENSG00000158470	0.471649
B4GALT6 ENSG00000118276	0.224118
B4GALT7 ENSG00000027847	1.16741
B4GAT1 ENSG00000174684	2.32952
B9D1 ENSG00000108641	0.383629
B9D2 ENSG00000123810	0.215249
BAALC ENSG00000164929	0.795175
BAAT ENSG00000136881	1.38566
BABAM1 ENSG00000105393	0.203476
BACE1 ENSG00000186318	0.240543
BACE2 ENSG00000182240	0.109751
BACH1 ENSG00000156273	0.374691
BACH2 ENSG00000112182	1.23659
BAD ENSG00000002330	12.7729
BAG1 ENSG00000107262	7.96788
BAG2 ENSG00000112208	8.57756
BAG3 ENSG00000151929	1.68712
BAG4 ENSG00000156735	1.05059
BAG5 ENSG00000166170	1.241
BAG6 ENSG00000204463	3.32029
BAHCC1 ENSG00000266074	1.50361
BAHD1 ENSG00000140320	1.00718
BAIAP2 ENSG00000175866	3.28843
BAIAP2L1 ENSG00000006453	0.543217
BAIAP2L2 ENSG00000128298	1.43927
BAIAP3 ENSG00000007516	1.27337
BAK1 ENSG00000030110	2.54341
BAMBI ENSG00000095739	1.47486
BANF1 ENSG00000175334	0.764075
BANK1 ENSG00000153064	2.37881
BANP ENSG00000172530	1.45242
BAP1 ENSG00000163930	0.0788132
BARD1 ENSG00000138376	1.38291
BARX2 ENSG00000043039	1.73283
BASP1 ENSG00000176788	0.463634
BATF ENSG00000156127	0.375747
BATF2 ENSG00000168062	0.861507
BATF3 ENSG00000123685	1.13163
BAX ENSG00000087088	0.379238
BAZ1A ENSG00000198604	0.0836959
BAZ1B ENSG00000009954	1.92295
BAZ2A ENSG00000076108	5.57661
BAZ2B ENSG00000123636	3.84963
BBC3 ENSG00000105327	0.107716
BBIP1 ENSG00000214413	9.36503
BBOF1 ENSG00000119636	1.96078
BBS1 ENSG00000174483	0.451152
BBS10 ENSG00000179941	0.924289
BBS12 ENSG00000181004	1.73457
BBS2 ENSG00000125124	1.18903
BBS4 ENSG00000140463	2.58449
BBS5 ENSG00000163093	0.756399
BBS7 ENSG00000138686	0.41993
BBS9 ENSG00000122507	0.266986
BBX ENSG00000114439	1.73151
BCAM ENSG00000187244	2.50143
BCAN ENSG00000132692	4.00285
BCAP29 ENSG00000075790	0.58421
BCAP31 ENSG00000185825	0.809247
BCAR1 ENSG00000050820	0.595718
BCAR3 ENSG00000137936	0.20213
BCAS1 ENSG00000064787	0.970404
BCAS2 ENSG00000116752	0.936635
BCAS3 ENSG00000141376	1.24949
BCAS4 ENSG00000124243	1.87756
BCAT1 ENSG00000060982	3.44838
BCAT2 ENSG00000105552	0.969774
BCCIP ENSG00000107949	2.07589
BCDIN3D ENSG00000186666	2.09678
BCHE ENSG00000114200	1.4151
BCKDHA ENSG00000248098	0.824406
BCKDHB ENSG00000083123	0.863758
BCKDK ENSG00000103507	4.53734
BCL10 ENSG00000142867	4.13118
BCL11A ENSG00000119866	9.37349
BCL11B ENSG00000127152	3.75993
BCL2 ENSG00000171791	0.317177
BCL2L1 ENSG00000171552	0.67787
BCL2L11 ENSG00000153094	3.32727
BCL2L12 ENSG00000126453	0.852272
BCL2L13 ENSG00000099968	2.34952
BCL2L14 ENSG00000121380	0.875446
BCL2L15 ENSG00000188761	0.656084
BCL2L2 ENSG00000129473	1.3239
BCL2L2-PABPN1 ENSG00000258643	0.907131
BCL3 ENSG00000069399	1.70183
BCL6 ENSG00000113916	0.675871
BCL6B ENSG00000161940	0.11755
BCL7A ENSG00000110987	0.309814
BCL7B ENSG00000106635	0.132468
BCL7C ENSG00000099385	2.62086
BCL9 ENSG00000116128	1.13533
BCL9L ENSG00000186174	2.54401
BCLAF1 ENSG00000029363	0.95706
BCO1 ENSG00000135697	0.758812
BCO2 ENSG00000197580	0.385808
BCOR ENSG00000183337	2.14722
BCORL1 ENSG00000085185	0.84082
BCR ENSG00000186716	0.705637
BCS1L ENSG00000074582	0.377829
BDH1 ENSG00000161267	1.04442
BDH2 ENSG00000164039	1.46521
BDKRB1 ENSG00000100739	1.92061
BDKRB2 ENSG00000168398	0.142127
BDNF ENSG00000176697	3.47991
BDP1 ENSG00000145734	0.68588
BEAN1 ENSG00000166546	0.379453
BECN1 ENSG00000126581	1.5626
BEGAIN ENSG00000183092	1.42866
BEND3 ENSG00000178409	4.35333
BEND4 ENSG00000188848	0.262128
BEND5 ENSG00000162373	2.16808
BEND7 ENSG00000165626	7.87795
BEST1 ENSG00000167995	0.417493
BEST3 ENSG00000127325	0.26445
BEST4 ENSG00000142959	0.648951
BET1 ENSG00000105829	23.6886
BET1L ENSG00000177951	0.388676
BEX1 ENSG00000133169	2.20357
BEX2 ENSG00000133134	0.606644
BEX3 ENSG00000166681	1.85878
BEX4 ENSG00000102409	3.17664
BEX5 ENSG00000184515	0.615893
BFAR ENSG00000103429	2.61229
BFSP1 ENSG00000125864	0.0629586
BGLAP ENSG00000242252	2.09089
BGN ENSG00000182492	13.3972
BHLHB9 ENSG00000198908	3.14633
BHLHE22 ENSG00000180828	0.565313
BHLHE40 ENSG00000134107	0.342057
BHLHE41 ENSG00000123095	0.494328
BHMT ENSG00000145692	0.498321
BHMT2 ENSG00000132840	0.444222
BICC1 ENSG00000122870	0.513789
BICD1 ENSG00000151746	0.0985454
BICD2 ENSG00000185963	1.79996
BICDL1 ENSG00000135127	5.77754
BICDL2 ENSG00000162069	2.3796
BID ENSG00000015475	0.0185137
BIK ENSG00000100290	0.166086
BIN1 ENSG00000136717	0.0526191
BIN2 ENSG00000110934	0.894986
BIN3 ENSG00000147439	1.35646
BIRC2 ENSG00000110330	1.09498
BIRC3 ENSG00000023445	1.76185
BIRC5 ENSG00000089685	1.98704
BIRC6 ENSG00000115760	0.839744
BIRC7 ENSG00000101197	0.519085
BIVM ENSG00000134897	1.03154
BLCAP ENSG00000166619	0.731664
BLK ENSG00000136573	0.519725
BLM ENSG00000197299	0.92224
BLMH ENSG00000108578	0.566915
BLNK ENSG00000095585	6.85631
BLOC1S1 ENSG00000135441	1.79179
BLOC1S2 ENSG00000196072	0.374253
BLOC1S3 ENSG00000189114	1.85343
BLOC1S4 ENSG00000186222	1.58727
BLOC1S5 ENSG00000188428	0.477777
BLOC1S6 ENSG00000104164	0.551701
BLVRA ENSG00000106605	1.90843
BLVRB ENSG00000090013	1.18493
BLZF1 ENSG00000117475	1.49585
BMF ENSG00000104081	4.34444
BMI1 ENSG00000168283	0.612368
BMP1 ENSG00000168487	2.41673
BMP2 ENSG00000125845	0.938978
BMP2K ENSG00000138756	0.179177
BMP4 ENSG00000125378	0.583399
BMP5 ENSG00000112175	0.954376
BMP6 ENSG00000153162	0.869953
BMP7 ENSG00000101144	1.87214
BMP8A ENSG00000183682	0.185953
BMP8B ENSG00000116985	0.97999
BMPER ENSG00000164619	0.832531
BMPR1A ENSG00000107779	0.708166
BMPR1B ENSG00000138696	0.394738
BMPR2 ENSG00000204217	16.3592
BMS1 ENSG00000165733	1.43193
BMT2 ENSG00000164603	1.39907
BNC2 ENSG00000173068	1.15876
BNIP1 ENSG00000113734	0.589091
BNIP2 ENSG00000140299	2.67125
BNIP3 ENSG00000176171	1.55104
BNIP3L ENSG00000104765	2.07999
BNIPL ENSG00000163141	0.487326
BOC ENSG00000144857	4.18371
BOD1 ENSG00000145919	0.91113
BOD1L1 ENSG00000038219	1.22213
BOD1L2 ENSG00000228075	5.23292
BOK ENSG00000176720	0.36535
BOLA1 ENSG00000178096	3.46173
BOLA2B ENSG00000169627	2.07806
BOLA3 ENSG00000163170	3.34338
BOP1 ENSG00000261236	0.941699
BORA ENSG00000136122	0.768202
BORCS5 ENSG00000165714	16.4867
BORCS6 ENSG00000196544	2.47475
BORCS7 ENSG00000166275	6.05277
BORCS8 ENSG00000254901	1.07547
BORCS8-MEF2B ENSG00000064489	0.138738
BPGM ENSG00000172331	0.154468
BPHL ENSG00000137274	0.0786249
BPI ENSG00000101425	0.246648
BPIFB1 ENSG00000125999	0.50794
BPIFB2 ENSG00000078898	0.348795
BPNT1 ENSG00000162813	0.667911
BPTF ENSG00000171634	0.346193
BRAF ENSG00000157764	1.08482
BRAP ENSG00000089234	1.49593
BRAT1 ENSG00000106009	0.570531
BRCA1 ENSG00000012048	1.15955
BRCA2 ENSG00000139618	2.60254
BRCC3 ENSG00000185515	2.533
BRD1 ENSG00000100425	1.17624
BRD2 ENSG00000204256	0.0638959
BRD3 ENSG00000169925	1.20842
BRD4 ENSG00000141867	0.705289
BRD7 ENSG00000166164	0.448636
BRD8 ENSG00000112983	0.170093
BRD9 ENSG00000028310	0.750587
BRDT ENSG00000137948	20.9386
BRE ENSG00000158019	0.293876
BRF1 ENSG00000185024	0.520624
BRF2 ENSG00000104221	1.6412
BRI3 ENSG00000164713	0.285922
BRI3BP ENSG00000184992	0.396659
BRICD5 ENSG00000182685	0.975772
BRINP1 ENSG00000078725	0.8446
BRINP3 ENSG00000162670	0.419404
BRIP1 ENSG00000136492	13.7987
BRIX1 ENSG00000113460	4.43903
BRK1 ENSG00000254999	0.283668
BRMS1 ENSG00000174744	0.526721
BRMS1L ENSG00000100916	1.18926
BROX ENSG00000162819	0.599527
BRPF1 ENSG00000156983	0.0938702
BRPF3 ENSG00000096070	0.45269
BRSK1 ENSG00000160469	0.17702
BRSK2 ENSG00000174672	8.06279
BRWD1 ENSG00000185658	0.178954
BRWD3 ENSG00000165288	0.644885
BSCL2 ENSG00000168000	0.79635
BSDC1 ENSG00000160058	1.44887
BSG ENSG00000172270	0.032075
BSN ENSG00000164061	1.64747
BSPRY ENSG00000119411	0.530882
BST1 ENSG00000109743	2.73193
BST2 ENSG00000130303	1.57737
BTAF1 ENSG00000095564	1.35804
BTBD1 ENSG00000064726	0.569623
BTBD10 ENSG00000148925	0.752094
BTBD11 ENSG00000151136	1.43905
BTBD16 ENSG00000138152	3.00095
BTBD18 ENSG00000233436	131.819
BTBD19 ENSG00000222009	0.835672
BTBD2 ENSG00000133243	1.39567
BTBD3 ENSG00000132640	0.627868
BTBD6 ENSG00000184887	1.2712
BTBD7 ENSG00000011114	8.20107
BTBD8 ENSG00000189195	0.210504
BTBD9 ENSG00000183826	0.641229
BTC ENSG00000174808	11.8426
BTD ENSG00000169814	0.858539
BTF3 ENSG00000145741	0.312743
BTF3L4 ENSG00000134717	0.119337
BTG1 ENSG00000133639	1.6368
BTG2 ENSG00000159388	0.657178
BTG3 ENSG00000154640	3.00449
BTG4 ENSG00000137707	0.566914
BTK ENSG00000010671	1.4166
BTLA ENSG00000186265	4.37912
BTN2A1 ENSG00000112763	0.0176791
BTN2A2 ENSG00000124508	1.20594
BTN3A1 ENSG00000026950	0.500605
BTN3A2 ENSG00000186470	2.895
BTN3A3 ENSG00000111801	0.822329
BTNL9 ENSG00000165810	2.03345
BTRC ENSG00000166167	0.720151
BUB1B ENSG00000156970	9.74568
BUB3 ENSG00000154473	3.46958
BUD13 ENSG00000137656	0.706858
BUD31 ENSG00000106245	0.348684
BVES ENSG00000112276	4.77791
BYSL ENSG00000112578	0.640775
BZW1 ENSG00000082153	0.766756
BZW2 ENSG00000136261	1.35705
C10orf10 ENSG00000165507	0.366722
C10orf107 ENSG00000183346	1.24554
C10orf11 ENSG00000148655	2.77666
C10orf128 ENSG00000204161	1.7313
C10orf2 ENSG00000107815	0.398801
C10orf35 ENSG00000171224	3.76655
C10orf54 ENSG00000107738	0.313743
C10orf55 ENSG00000222047	0.50876
C10orf76 ENSG00000120029	0.0106644
C10orf88 ENSG00000119965	1.11416
C10orf95 ENSG00000120055	0.165484
C10orf99 ENSG00000188373	0.735566
C11orf1 ENSG00000137720	1.41836
C11orf21 ENSG00000110665	0.534239
C11orf24 ENSG00000171067	1.41228
C11orf31 ENSG00000211450	0.407996
C11orf45 ENSG00000174370	0.294309
C11orf49 ENSG00000149179	0.692174
C11orf52 ENSG00000149300	0.43158
C11orf54 ENSG00000182919	0.788343
C11orf57 ENSG00000150776	0.474222
C11orf58 ENSG00000110696	0.727467
C11orf63 ENSG00000109944	4.47846
C11orf65 ENSG00000166323	0.154781
C11orf68 ENSG00000175573	2.63165
C11orf70 ENSG00000137691	0.443642
C11orf71 ENSG00000180425	0.414461
C11orf74 ENSG00000166352	0.566432
C11orf80 ENSG00000173715	0.667586
C11orf84 ENSG00000168005	0.417326
C11orf95 ENSG00000188070	4.89909
C11orf96 ENSG00000187479	1.19222
C11orf98 ENSG00000278615	0.448827
C12orf10 ENSG00000139637	9.95306
C12orf29 ENSG00000133641	0.331578
C12orf4 ENSG00000047621	0.219578
C12orf42 ENSG00000179088	2.39552
C12orf43 ENSG00000157895	2.9485
C12orf45 ENSG00000151131	8.39991
C12orf49 ENSG00000111412	0.575953
C12orf50 ENSG00000165805	1.27079
C12orf54 ENSG00000177627	0.786901
C12orf56 ENSG00000185306	0.280568
C12orf57 ENSG00000111678	0.258446
C12orf60 ENSG00000182993	0.208381
C12orf65 ENSG00000130921	7.64554
C12orf66 ENSG00000174206	0.201539
C12orf73 ENSG00000204954	2.01582
C12orf75 ENSG00000235162	2.91252
C12orf76 ENSG00000174456	0.400354
C14orf1 ENSG00000133935	1.09181
C14orf119 ENSG00000179933	0.28559
C14orf132 ENSG00000227051	3.12854
C14orf142 ENSG00000170270	1.54412
C14orf159 ENSG00000133943	0.438725
C14orf166 ENSG00000087302	4.4956
C14orf169 ENSG00000170468	0.797767
C14orf2 ENSG00000156411	1.6234
C14orf28 ENSG00000179476	1.58848
C14orf37 ENSG00000139971	0.696987
C14orf39 ENSG00000179008	0.742513
C14orf79 ENSG00000140104	0.379483
C14orf80 ENSG00000185347	0.215835
C14orf93 ENSG00000100802	3.60263
C15orf39 ENSG00000167173	5.50766
C15orf40 ENSG00000169609	0.702631
C15orf41 ENSG00000186073	2.53481
C15orf48 ENSG00000166920	0.311392
C15orf52 ENSG00000188549	3.66335
C15orf53 ENSG00000175779	4.94498
C15orf57 ENSG00000128891	0.536464
C15orf59 ENSG00000205363	4.75637
C15orf61 ENSG00000189227	1.12202
C15orf62 ENSG00000188277	0.967679
C15orf65 ENSG00000261652	0.457351
C16orf13 ENSG00000130731	1.48989
C16orf45 ENSG00000166780	4.12808
C16orf46 ENSG00000166455	0.55933
C16orf52 ENSG00000185716	0.846349
C16orf54 ENSG00000185905	5.93842
C16orf58 ENSG00000140688	0.195911
C16orf59 ENSG00000162062	1.44108
C16orf62 ENSG00000103544	0.369518
C16orf70 ENSG00000125149	1.05505
C16orf71 ENSG00000166246	1.4292
C16orf72 ENSG00000182831	1.24466
C16orf74 ENSG00000154102	2.50098
C16orf78 ENSG00000166152	1.316
C16orf86 ENSG00000159761	5.44384
C16orf87 ENSG00000155330	0.464167
C16orf89 ENSG00000153446	1.50811
C16orf91 ENSG00000174109	2.22243
C16orf95 ENSG00000260456	4.04168
C17orf107 ENSG00000205710	3.97957
C17orf49 ENSG00000258315	0.844579
C17orf50 ENSG00000270806	3.67705
C17orf51 ENSG00000212719	1.99065
C17orf53 ENSG00000125319	1.13446
C17orf58 ENSG00000186665	0.40868
C17orf62 ENSG00000178927	3.24449
C17orf64 ENSG00000141371	4.20161
C17orf67 ENSG00000214226	3.78411
C17orf75 ENSG00000108666	0.800927
C17orf80 ENSG00000141219	0.678264
C17orf89 ENSG00000224877	5.57232
C17orf96 ENSG00000273604	5.14833
C17orf97 ENSG00000187624	1.04688
C18orf21 ENSG00000141428	1.49254
C18orf25 ENSG00000152242	0.485222
C18orf32 ENSG00000177576	1.76906
C18orf54 ENSG00000166845	3.21286
C18orf63 ENSG00000206043	1.04056
C18orf8 ENSG00000141452	3.25496
C19orf12 ENSG00000131943	2.43457
C19orf18 ENSG00000177025	0.260333
C19orf24 ENSG00000228300	0.280775
C19orf25 ENSG00000119559	0.484131
C19orf33 ENSG00000167644	0.0830163
C19orf35 ENSG00000188305	4.40219
C19orf38 ENSG00000214212	0.162328
C19orf43 ENSG00000123144	1.55755
C19orf44 ENSG00000105072	11.2852
C19orf45 ENSG00000198723	0.639103
C19orf47 ENSG00000160392	0.558409
C19orf48 ENSG00000167747	0.219769
C19orf52 ENSG00000142444	0.595008
C19orf53 ENSG00000104979	1.18894
C19orf54 ENSG00000188493	1.56326
C19orf57 ENSG00000132016	0.53669
C19orf60 ENSG00000006015	3.65699
C19orf66 ENSG00000130813	0.240312
C19orf68 ENSG00000185453	0.399382
C19orf70 ENSG00000174917	4.17946
C19orf73 ENSG00000221916	0.26812
C19orf81 ENSG00000235034	0.118613
C1D ENSG00000197223	12.6556
C1GALT1 ENSG00000106392	0.460341
C1GALT1C1 ENSG00000171155	0.738271
C1GALT1C1L ENSG00000223658	1.38293
C1QA ENSG00000173372	0.262413
C1QB ENSG00000173369	0.699543
C1QBP ENSG00000108561	3.09369
C1QC ENSG00000159189	2.37004
C1QL1 ENSG00000131094	3.09543
C1QTNF1 ENSG00000173918	7.85692
C1QTNF2 ENSG00000145861	0.156276
C1QTNF3 ENSG00000082196	1.61001
C1QTNF4 ENSG00000172247	3.27119
C1QTNF5 ENSG00000223953	0.570851
C1QTNF6 ENSG00000133466	0.217324
C1QTNF7 ENSG00000163145	2.25606
C1QTNF9 ENSG00000240654	0.0931385
C1QTNF9B ENSG00000205863	1.19916
C1QTNF9B-AS1 ENSG00000281899	16.1258
C1R ENSG00000159403	1.69807
C1RL ENSG00000139178	0.253625
C1S ENSG00000182326	0.173007
C1orf101 ENSG00000179397	0.787467
C1orf106 ENSG00000163362	0.13748
C1orf109 ENSG00000116922	4.56979
C1orf112 ENSG00000000460	2.17827
C1orf115 ENSG00000162817	7.95591
C1orf116 ENSG00000182795	1.77659
C1orf122 ENSG00000197982	0.643951
C1orf123 ENSG00000162384	11.3628
C1orf127 ENSG00000175262	4.52523
C1orf131 ENSG00000143633	0.353777
C1orf145 ENSG00000162913	0.541897
C1orf158 ENSG00000157330	1.44262
C1orf159 ENSG00000131591	0.292587
C1orf162 ENSG00000143110	4.02817
C1orf167 ENSG00000215910	0.165885
C1orf168 ENSG00000187889	0.408744
C1orf174 ENSG00000198912	2.34231
C1orf185 ENSG00000204006	0.336397
C1orf186 ENSG00000263961	0.074673
C1orf194 ENSG00000179902	0.538788
C1orf198 ENSG00000119280	0.594923
C1orf204 ENSG00000188004	0.402828
C1orf21 ENSG00000116667	0.789327
C1orf210 ENSG00000253313	0.235653
C1orf216 ENSG00000142686	0.663173
C1orf226 ENSG00000239887	1.88177
C1orf228 ENSG00000198520	1.80927
C1orf234 ENSG00000227868	0.208016
C1orf27 ENSG00000157181	0.623
C1orf35 ENSG00000143793	3.32477
C1orf43 ENSG00000143612	3.2735
C1orf50 ENSG00000164008	4.07502
C1orf52 ENSG00000162642	0.491919
C1orf53 ENSG00000203724	0.451982
C1orf54 ENSG00000118292	0.510095
C1orf56 ENSG00000143443	0.301172
C1orf64 ENSG00000183888	1.45094
C1orf74 ENSG00000162757	6.6253
C2 ENSG00000166278	4.6207
C20orf144 ENSG00000149609	1.17013
C20orf194 ENSG00000088854	0.522123
C20orf196 ENSG00000171984	0.144977
C20orf24 ENSG00000101084	4.08943
C20orf27 ENSG00000101220	2.45119
C20orf96 ENSG00000196476	2.12638
C21orf2 ENSG00000160226	0.0510294
C21orf33 ENSG00000160221	2.82802
C21orf58 ENSG00000160298	0.556886
C21orf59 ENSG00000159079	1.66989
C21orf91 ENSG00000154642	2.01934
C22orf15 ENSG00000169314	4.16994
C22orf23 ENSG00000128346	37.698
C22orf29 ENSG00000215012	0.660526
C22orf31 ENSG00000100249	0.591985
C22orf39 ENSG00000242259	3.4074
C22orf42 ENSG00000205856	0.551253
C22orf46 ENSG00000184208	0.179317
C2CD2 ENSG00000157617	1.49172
C2CD2L ENSG00000172375	1.30931
C2CD3 ENSG00000168014	0.360569
C2CD4B ENSG00000205502	0.191076
C2CD4C ENSG00000183186	1.88108
C2CD4D ENSG00000225556	3.83823
C2CD5 ENSG00000111731	2.14808
C2orf15 ENSG00000273045	1.28787
C2orf40 ENSG00000119147	2.97338
C2orf42 ENSG00000115998	0.566237
C2orf47 ENSG00000162972	0.538526
C2orf49 ENSG00000135974	0.720129
C2orf50 ENSG00000150873	0.204739
C2orf54 ENSG00000172478	19.6788
C2orf68 ENSG00000168887	3.94549
C2orf69 ENSG00000178074	0.355262
C2orf70 ENSG00000173557	0.105019
C2orf71 ENSG00000179270	0.852483
C2orf72 ENSG00000204128	0.465447
C2orf73 ENSG00000177994	1.09862
C2orf74 ENSG00000237651	2.39464
C2orf76 ENSG00000186132	0.0932307
C2orf81 ENSG00000159239	0.722451
C2orf82 ENSG00000182600	1.22439
C2orf88 ENSG00000187699	2.7004
C3 ENSG00000125730	1.58803
C3AR1 ENSG00000171860	4.81343
C3orf14 ENSG00000114405	3.08575
C3orf18 ENSG00000088543	1.40532
C3orf33 ENSG00000174928	1.94057
C3orf36 ENSG00000221972	2.17571
C3orf38 ENSG00000179021	10.7734
C3orf49 ENSG00000163632	2.94897
C3orf52 ENSG00000114529	3.26649
C3orf58 ENSG00000181744	1.27497
C3orf62 ENSG00000188315	5.34241
C3orf67 ENSG00000163689	0.124604
C3orf70 ENSG00000187068	1.62062
C4A ENSG00000244731	1.26316
C4B ENSG00000224389	0.476063
C4orf19 ENSG00000154274	2.50316
C4orf26 ENSG00000174792	0.0137112
C4orf3 ENSG00000164096	2.57647
C4orf32 ENSG00000174749	1.79469
C4orf33 ENSG00000151470	0.233405
C4orf36 ENSG00000163633	2.27789
C4orf46 ENSG00000205208	0.994603
C4orf47 ENSG00000205129	0.514245
C4orf48 ENSG00000243449	0.413543
C5 ENSG00000106804	2.25632
C5AR1 ENSG00000197405	0.334253
C5AR2 ENSG00000134830	1.27221
C5orf15 ENSG00000113583	2.63574
C5orf22 ENSG00000082213	0.468238
C5orf24 ENSG00000181904	0.392629
C5orf30 ENSG00000181751	0.239359
C5orf34 ENSG00000172244	2.52234
C5orf38 ENSG00000186493	0.29607
C5orf42 ENSG00000197603	0.366358
C5orf45 ENSG00000161010	0.087496
C5orf46 ENSG00000178776	0.891252
C5orf49 ENSG00000215217	0.333921
C5orf51 ENSG00000205765	0.578215
C5orf56 ENSG00000197536	0.0792146
C5orf58 ENSG00000234511	2.12081
C5orf63 ENSG00000164241	5.38126
C6 ENSG00000039537	1.60269
C6orf1 ENSG00000186577	2.97302
C6orf10 ENSG00000204296	2.02816
C6orf106 ENSG00000196821	0.340035
C6orf120 ENSG00000185127	1.70091
C6orf132 ENSG00000188112	0.72131
C6orf136 ENSG00000204564	0.619052
C6orf141 ENSG00000197261	0.887854
C6orf163 ENSG00000203872	0.293395
C6orf203 ENSG00000130349	0.628857
C6orf226 ENSG00000221821	2.1674
C6orf229 ENSG00000260286	0.369854
C6orf25 ENSG00000204420	0.526444
C6orf47 ENSG00000204439	0.972724
C6orf48 ENSG00000204387	3.6932
C6orf52 ENSG00000137434	0.744579
C6orf58 ENSG00000184530	3.36726
C6orf62 ENSG00000112308	2.54127
C6orf89 ENSG00000198663	0.459748
C7 ENSG00000112936	1.14004
C7orf25 ENSG00000136197	0.507921
C7orf26 ENSG00000146576	0.601512
C7orf31 ENSG00000153790	0.189832
C7orf34 ENSG00000165131	5.33231
C7orf43 ENSG00000146826	2.70314
C7orf49 ENSG00000122783	2.66567
C7orf50 ENSG00000146540	0.823924
C7orf57 ENSG00000164746	0.361013
C7orf61 ENSG00000185955	2.59843
C7orf73 ENSG00000243317	0.154423
C8G ENSG00000176919	0.453127
C8orf33 ENSG00000182307	0.882019
C8orf34 ENSG00000165084	0.865114
C8orf37 ENSG00000156172	1.15444
C8orf4 ENSG00000176907	0.437511
C8orf44 ENSG00000213865	4.14488
C8orf46 ENSG00000169085	0.142601
C8orf48 ENSG00000164743	2.46048
C8orf58 ENSG00000241852	0.202332
C8orf59 ENSG00000176731	4.25157
C8orf76 ENSG00000189376	1.60215
C8orf82 ENSG00000213563	1.29818
C8orf86 ENSG00000196166	10.4781
C8orf88 ENSG00000253250	2.44324
C8orf89 ENSG00000274443	1.34711
C9orf114 ENSG00000198917	0.659916
C9orf116 ENSG00000160345	0.55716
C9orf129 ENSG00000204352	0.554175
C9orf142 ENSG00000148362	0.26417
C9orf152 ENSG00000188959	0.39472
C9orf16 ENSG00000171159	1.08153
C9orf172 ENSG00000232434	5.20904
C9orf24 ENSG00000164972	0.112405
C9orf3 ENSG00000148120	1.06577
C9orf40 ENSG00000135045	0.977438
C9orf43 ENSG00000157653	0.306876
C9orf47 ENSG00000186354	1.12319
C9orf50 ENSG00000179058	1.4636
C9orf57 ENSG00000204669	7.44573
C9orf64 ENSG00000165118	4.52198
C9orf66 ENSG00000183784	1.25592
C9orf69 ENSG00000238227	6.65129
C9orf72 ENSG00000147894	0.341835
C9orf78 ENSG00000136819	1.23492
C9orf84 ENSG00000165181	0.254578
C9orf85 ENSG00000155621	1.32949
C9orf91 ENSG00000157693	0.227135
C9orf92 ENSG00000205549	7.05395
CA10 ENSG00000154975	0.252574
CA11 ENSG00000063180	48.7745
CA12 ENSG00000074410	2.89464
CA13 ENSG00000185015	1.38587
CA14 ENSG00000118298	0.61614
CA2 ENSG00000104267	0.23643
CA3 ENSG00000164879	2.12257
CA4 ENSG00000167434	2.17527
CA5A ENSG00000174990	17.196
CA5B ENSG00000169239	1.20768
CA8 ENSG00000178538	0.601024
CAAP1 ENSG00000120159	0.372763
CAB39 ENSG00000135932	4.2361
CAB39L ENSG00000102547	1.07539
CABIN1 ENSG00000099991	0.311869
CABLES1 ENSG00000134508	7.36359
CABLES2 ENSG00000149679	2.56738
CABP1 ENSG00000157782	0.472667
CABP4 ENSG00000175544	1.33844
CABYR ENSG00000154040	0.725833
CACFD1 ENSG00000160325	5.67933
CACHD1 ENSG00000158966	2.10371
CACNA1A ENSG00000141837	0.670475
CACNA1B ENSG00000148408	0.354024
CACNA1C ENSG00000151067	3.40207
CACNA1D ENSG00000157388	1.3063
CACNA1F ENSG00000102001	4.30862
CACNA1G ENSG00000006283	0.0865447
CACNA1H ENSG00000196557	0.858123
CACNA1I ENSG00000100346	0.2588
CACNA2D1 ENSG00000153956	0.230214
CACNA2D2 ENSG00000007402	1.57345
CACNA2D3 ENSG00000157445	0.687327
CACNA2D4 ENSG00000151062	3.78661
CACNB1 ENSG00000067191	0.634612
CACNB2 ENSG00000165995	1.24509
CACNB3 ENSG00000167535	2.85817
CACNB4 ENSG00000182389	0.159146
CACNG1 ENSG00000108878	0.7217
CACNG4 ENSG00000075461	1.53766
CACNG8 ENSG00000142408	0.747074
CACTIN ENSG00000105298	0.841466
CACUL1 ENSG00000151893	1.084
CACYBP ENSG00000116161	1.33744
CAD ENSG00000084774	0.883289
CADM1 ENSG00000182985	3.08817
CADM2 ENSG00000175161	13.8955
CADM3 ENSG00000162706	0.359394
CADM4 ENSG00000105767	0.639512
CADPS ENSG00000163618	0.239816
CADPS2 ENSG00000081803	0.136673
CALB2 ENSG00000172137	0.151778
CALCOCO1 ENSG00000012822	2.04449
CALCOCO2 ENSG00000136436	3.52434
CALCRL ENSG00000064989	3.83872
CALD1 ENSG00000122786	4.72047
CALHM2 ENSG00000138172	1.30733
CALM1 ENSG00000198668	14.6653
CALM2 ENSG00000143933	2.05367
CALM3 ENSG00000160014	0.322569
CALML3 ENSG00000178363	0.184146
CALML4 ENSG00000129007	0.16603
CALML6 ENSG00000169885	0.940002
CALN1 ENSG00000183166	6.04403
CALR ENSG00000179218	4.67004
CALU ENSG00000128595	1.74081
CALY ENSG00000130643	0.240847
CAMK1 ENSG00000134072	0.179065
CAMK1D ENSG00000183049	0.958603
CAMK1G ENSG00000008118	15.3707
CAMK2A ENSG00000070808	0.919232
CAMK2B ENSG00000058404	1.2745
CAMK2D ENSG00000145349	0.771383
CAMK2G ENSG00000148660	0.274029
CAMK2N1 ENSG00000162545	1.38261
CAMK2N2 ENSG00000163888	0.461463
CAMK4 ENSG00000152495	3.38864
CAMKK1 ENSG00000004660	7.22798
CAMKK2 ENSG00000110931	0.339857
CAMKMT ENSG00000143919	0.328054
CAMLG ENSG00000164615	0.577968
CAMP ENSG00000164047	5.50002
CAMSAP1 ENSG00000130559	0.953513
CAMSAP2 ENSG00000118200	0.36186
CAMSAP3 ENSG00000076826	1.11242
CAMTA1 ENSG00000171735	4.53244
CAMTA2 ENSG00000108509	0.529839
CAND1 ENSG00000111530	0.28294
CAND2 ENSG00000144712	1.26118
CANT1 ENSG00000171302	0.246905
CANX ENSG00000127022	0.749484
CAP1 ENSG00000131236	2.54244
CAP2 ENSG00000112186	0.361436
CAPG ENSG00000042493	0.60647
CAPN1 ENSG00000014216	1.20006
CAPN10 ENSG00000142330	0.458541
CAPN11 ENSG00000137225	1.01356
CAPN12 ENSG00000182472	0.422295
CAPN13 ENSG00000162949	2.69386
CAPN14 ENSG00000214711	1.09286
CAPN15 ENSG00000103326	0.672925
CAPN2 ENSG00000162909	0.602461
CAPN3 ENSG00000092529	0.380043
CAPN5 ENSG00000149260	0.139535
CAPN6 ENSG00000077274	0.912974
CAPN7 ENSG00000131375	0.648002
CAPN8 ENSG00000203697	0.423854
CAPN9 ENSG00000135773	0.701343
CAPNS1 ENSG00000126247	1.11831
CAPNS2 ENSG00000256812	2.89107
CAPRIN1 ENSG00000135387	2.04866
CAPRIN2 ENSG00000110888	0.504199
CAPS ENSG00000105519	0.513012
CAPS2 ENSG00000180881	0.39267
CAPSL ENSG00000152611	0.826151
CAPZA1 ENSG00000116489	3.39966
CAPZA2 ENSG00000198898	6.99446
CAPZB ENSG00000077549	0.788346
CARD10 ENSG00000100065	0.659842
CARD11 ENSG00000198286	0.838021
CARD14 ENSG00000141527	0.47512
CARD16 ENSG00000204397	5.5049
CARD19 ENSG00000165233	0.600807
CARD6 ENSG00000132357	1.80373
CARD8 ENSG00000105483	1.14035
[truncated: 13,579 more rows]
