# Supplementary material for: Spatial maps of prostate cancer transcriptomes reveal an unexplored landscape of heterogeneity
Source: Nat Commun. 2018 Jun 20;9:2419. doi: 10.1038/s41467-018-04724-5 (PMC6010471; doi:10.1038/s41467-018-04724-5)
Supplement: Supplementary file 4 — Supplementary Data 1 [file 41467_2018_4724_MOESM4_ESM.zip › Supplementary Dataset 1/experiment0000-mix-hiergamma_prior-r.tsv]

Factor 1	159.659
Factor 2	170.93
Factor 3	169.738
Factor 4	165.618
Factor 5	171.712
Factor 6	123.382
Factor 7	157.646
Factor 8	134.822
Factor 9	171.495
Factor 10	149.524
