# Supplementary material for: Spatial maps of prostate cancer transcriptomes reveal an unexplored landscape of heterogeneity
Source: Nat Commun. 2018 Jun 20;9:2419. doi: 10.1038/s41467-018-04724-5 (PMC6010471; doi:10.1038/s41467-018-04724-5)
Supplement: Supplementary file 5 — Supplementary Data 2 [file 41467_2018_4724_MOESM5_ESM.xls]

	1.2_normal_1	1.2_normal_2	1.2_normal_3	1.2_normal_4	1.2_PIN_1	1.2_PIN_2	1.2_PIN_3	1.2_PIN_4	1.2_PIN_5	1.2_1	1.2_2	1.2_3	1.2_4	1.2_5
A2M	0.6737160985752	0.749998003897577	0.839645984324626	0.867923144253523	3.91473436779459	2.10204810637543	4.13132681515299	3.27538667482344	2.89206487275936	0.670397234558944	3.1630912886529	2.33930198124715	3.02320790650466	3.61153871189195
A4GALT	-1.21958907948989	-0.420362409406145	-1.15440843201517	-1.14319037608151	-0.547905519604334	-1.29616920747721	-1.25492876284607	-0.525632834368611	-1.28712469565851	-1.22088492072773	-1.27669096891715	-1.22983131943406	-1.27261075353899	-0.511581153110963
AAAS	-1.10144876269834	-1.0676994043863	-0.16063937118307	-0.132792136498746	-1.13294109991799	-0.601153945633897	-1.14140124104455	-1.16924159094407	-0.527463116950333	-1.1029137466506	-1.15084829434521	-1.11302789501432	-0.434359321560271	-1.11385504003076
AACS	-2.11405745904871	-2.10563922217163	-2.09567704191385	-2.09251364057478	-2.12191271816437	-2.15224503319715	-2.12402296486472	-2.14611649036828	-2.14161201613055	-2.11442287583138	-1.88988175904575	-2.11694568814527	-2.12900914369697	-2.11715200622148
AAGAB	-1.32496539211773	-1.30099706433501	-1.27263283494409	-1.26362602730609	-1.34733081471765	-0.937031645347628	-0.763560147947947	-1.38950871626114	-0.875541934337489	-1.32600580347133	-0.806056256350595	-1.33318873183942	-1.36753569321351	-1.33377615879713
AAK1	-1.78889050456031	-1.77671216964069	-1.76230027205689	-1.75772390273456	-1.80025440151257	-1.53706680252755	-1.8033072130995	-1.83526905464257	-1.49170085534952	-1.78941913876597	-1.81263087163199	-1.79306879293305	-1.81052052352006	-1.79336726524604
AAMDC	-0.427138535787302	-0.405361902847104	0.587086303061508	-0.370267484082873	-0.446810168817999	-0.515396455515234	0.330916335207358	0.149817760805967	0.185286893428466	1.20633576380162	0.27627600661733	0.392535475085069	-0.463966216111098	0.390715894766959
AAMP	-0.526821010612356	-0.500529523737399	-0.466916559609235	-0.448149805235	-0.550877403090218	0.776185316462368	-0.557245143568727	1.27898798794606	-0.608391094003067	0.910238852341436	-0.576408408248752	1.22204822629981	-0.572110442552579	0.6566462503376
AAR2	0.28005543979617	-1.12015124991348	-1.07992415156433	-1.06715039587111	-0.417155434050136	-1.23724841673094	-1.1943844605366	-1.23038578207949	-0.567937132605316	-1.15561947980823	-1.2112914237352	-1.16580654894789	-0.473125509586965	-1.16663965749721
AARS	2.37191606559934	0.358451217500238	1.37340740223054	1.70432395886051	0.28116695777244	1.50641701765916	1.08013839901089	1.58319007344003	0.909604650521865	1.84366909293596	1.01653326325409	1.41676321238268	0.248623877796762	1.62853842348567
AARS2	-1.22217041855608	-1.7327600311838	-1.71085095016035	-1.70389391721635	-1.76854911881467	-1.83525672001107	-1.77319002720432	-1.82177867224249	-1.81187231756019	-1.75207726644094	-1.78736392686156	-1.75762549965516	-1.78415575892232	-1.22897602566062
AARSD1	-1.92994661693476	-1.49851167530553	-1.89809997322306	-1.89261893791123	-1.94355695213466	-1.99611193076829	-1.94721324972121	-1.77706878871119	-1.97768874136971	-1.93057975262468	-1.95838002802355	-1.93495087784577	-1.95585250200739	-1.93530835277226
AASDHPPT	-2.11662570369346	-2.10597717021545	-2.09337564669719	-2.08937414548556	-2.12656210616025	-2.16493055276113	-2.12923143383107	-2.15717833641969	-2.15148046340642	-1.81276176820116	-2.13738388576116	-2.12027912954449	-2.13553863247584	-2.12054010877015
AATF	-0.687878873977	-0.671141893672148	-0.625169990309278	-0.60973642144556	-0.702903854963756	0.340996286247818	-0.706833592430542	-0.120331108293957	-0.737652995435755	0.130878924188282	-0.718537678355558	0.358808368257728	0.431445129449397	0.107830167991315
AATK	-2.11413859658841	-2.10564991429648	-2.09560436861062	-2.09241449532464	-2.12205959001342	-2.15264573165464	-2.12418749566141	-2.02516619036891	-2.14192373546935	-2.11450707124853	-2.13068637876843	-2.11705099493796	-2.12921539979094	-1.99595932588389
ABAT	-1.62338459274106	-0.558549952891858	-0.829908725699329	-1.5573741427704	-1.64745317600954	-1.73242507008151	-1.65391899052649	-1.72161374768818	-1.70781199886293	-1.62450423298866	-1.67366637583797	-1.63223415218723	-1.66919668648133	-1.63286631259388
ABCA2	-1.24138730529759	-1.73110069246308	-1.71008739722102	-1.70341481304898	-1.76542648933364	-1.82940664976708	-1.26240761516249	-1.81647967228479	-1.80697835383657	-1.74962811345734	-1.78347202561099	-1.75494949879876	-1.78039502845072	-1.75538468693397
ABCA3	0.979985828902075	-0.331008489223961	-0.3019073615701	-0.292534442768782	-0.376677032167846	0.180907201609145	1.03651953332573	0.914703696629783	-0.427711965673556	-0.355993661313812	0.960185631811246	-0.363029485995266	0.371760540854627	0.476438375707127
ABCA5	-1.78728543771739	-0.613540198820329	-1.74150410701451	-1.73362481233978	-1.80685105544478	-1.88240177528486	-1.81210718762855	-1.86713700496346	-1.85591741058716	-1.78819560566672	-1.82816005571014	-1.79447934253713	-1.8245265957621	-1.79499323272838
ABCA7	-1.81075846636693	-2.10598567199927	-2.09331765720116	-2.08929504227765	-2.1266792232821	-2.165250118985	-2.12936263552078	-2.15745699847943	-2.15172906093717	-2.11715505979029	-2.13755810343715	-2.1203630948688	-2.13570311376937	-2.12062545113769
ABCB8	-0.843655263325326	-1.45791910520141	-1.43094570596978	-1.42238054402323	-1.50198089618979	-1.56066367407613	-1.50769455778324	-1.0543820696163	-1.5552396474366	-0.8462859375573	-1.52514477642611	-1.48853226544493	-1.52119503547009	-1.48909088812532
ABCB9	-2.11662570369346	-2.10597717021545	-2.09337564669719	-2.08937414548556	-2.12656210616025	-2.16493055276113	-2.12923143383107	-2.15717833641969	-2.15148046340642	-1.81276176820116	-2.13738388576116	-2.12027912954449	-2.13553863247584	-2.12054010877015
ABCC1	-1.46896667069842	-1.44491436330859	-0.729055960171664	-1.40741238660648	-1.49141045668771	-0.886438395328733	-1.4974397836176	-1.54972814069767	-0.994856763209844	-1.47001072741841	-1.51585408265776	-1.47721882314519	-1.51168612851438	-1.47780830831428
ABCC10	-1.5814462853734	-1.55933157357532	-1.53316092187023	-1.52485066522901	-1.60208205435666	-1.66901597960397	-0.62304955344672	-1.66566537406256	-1.65383211835548	-1.58240623541433	-1.62455656105852	-1.58903366441842	-1.04179548953793	-1.58957566209093
ABCC4	1.00283679231968	-0.715445644158294	-0.662120512750252	-0.645187593676571	0.100885261420291	-0.826557890638365	0.550503283356664	-0.104676390312515	0.781844137717889	-0.740815111527613	-0.779133321991778	-0.746995358226652	-0.775754557400828	-0.747498468541522
ABCC5	-0.865907874613655	-1.46592625853574	-1.43983309654104	-1.43154744606506	-0.92046076487606	-1.56560567796587	-1.5140773623853	-1.07296896584732	-1.56014699294175	-1.48893259770236	-1.53095811879207	-1.49554040329165	-1.5271372718266	-1.49608079614196
ABCC8	-2.11536196551875	-2.10581099080183	-2.09450832337198	-2.09091926230728	-1.85131535483628	-2.15868796840009	-2.12666840598601	-2.15173478349156	-2.14662419796329	-2.11577655191057	-2.13398057365924	-2.11863882782148	-2.13232551312807	-2.11887290756505
ABCD3	-2.11502678051079	-2.10576688134526	-2.09480867406234	-2.09132899323991	-2.12366741493248	-2.15703237991999	-1.86134848651657	-2.15029110030817	-2.14533626500903	-2.11542873196574	-2.13307796786007	-2.11820377714222	-2.13147334696159	-2.11843072307039
ABCD4	-2.11133447791481	-2.1052793659995	-2.09811371869566	-2.09583833141199	-2.11698464834403	-1.96575220402359	-2.11850251724296	-2.13439405979291	-2.13115405882509	-2.11159731674283	-2.12313827379317	-2.11341193791886	-2.12208900112311	-2.11356033942618
ABCF1	1.07847038100232	-0.0189473076390394	0.99282225787727	0.0296102229755763	-0.0769829325215409	0.471867013494578	-0.0842777743513839	0.523162646441267	1.39698752863705	-0.0506365829421855	1.65406563719267	1.4348255805098	0.673470731264143	0.783352225820108
ABCF2	-2.11133447791481	-2.1052793659995	-2.09811371869566	-2.09583833141199	-2.11698464834403	-1.96575220402359	-2.11850251724296	-2.13439405979291	-2.13115405882509	-2.11159731674283	-2.12313827379317	-2.11341193791886	-2.12208900112311	-2.11356033942618
ABCF3	-1.1268229606195	-1.09742460778671	-1.06263446176469	-1.0515871617094	-1.15425527007417	-0.684626951947984	-0.496791655263353	-1.18464885098047	-0.617678828945589	-0.425692018586613	-0.542523896100718	-1.13690929808925	-1.16999316505882	-1.1376298066338
ABCG1	-0.435366246436462	-0.415916019952554	0.540041617246511	-0.38379396974151	-0.452832372226536	-0.512864031595946	0.529203563039319	-0.501762809957274	0.151766886397505	0.62395115837005	0.239209615609899	0.351390267940097	0.250998650951728	0.349630992665718
ABCG2	-2.11536196551875	-2.10581099080183	-2.09450832337198	-2.09091926230728	-1.85131535483628	-2.15868796840009	-2.12666840598601	-2.15173478349156	-2.14662419796329	-2.11577655191057	-2.13398057365924	-2.11863882782148	-2.13232551312807	-2.11887290756505
ABHD11	-1.30230268747131	-1.27686151045966	-1.24675430451374	-1.23719403024239	-1.32604246107851	-0.895336744385171	-1.33241994375402	-1.36917739686919	-1.36638144163773	-1.30340703190667	-0.759906363716246	-1.31103134987042	-0.750141470722066	-0.667652995456248
ABHD12	1.56926717879293	2.51267394921963	2.49087107770689	1.81237057860577	2.12907000459476	1.16829421313824	1.46052560092221	2.38499158857657	2.69391458389509	2.23057087031653	1.84315944317798	1.53748851243954	2.03431530045902	2.01319638733613
ABHD13	-2.11426983130039	-2.10566720547258	-2.09548681848204	-2.09225412754444	-2.12229714817673	-2.15329384742956	-2.12445361669057	-2.14703106799056	-2.14242792994824	-2.11464325199386	-2.13103973426991	-2.11722132275703	-1.88369317228831	-2.11743215992365
ABHD14A	1.06737235627298	-0.23945462207944	1.28537538714775	-0.198607171383013	-0.287991614671602	-0.369205014549704	0.502224598652005	0.533408133430528	-0.342327231584013	0.851807749514411	0.686128020825108	0.565922595955962	0.458329165129003	-0.274088184251113
ABHD14B	0.616424854971025	3.12249192773577	2.95548986771154	3.12747804324394	2.11643072543842	2.29402017966241	1.90031432770245	1.78093095168509	0.424082125317312	1.51703287916151	2.52727935212184	1.48734339905658	1.34717576379995	1.99366690599752
ABHD16A	-2.11256361862273	-2.10544209780936	-2.09701445730838	-2.09433833535956	-2.11920888081994	-2.14486891105873	-2.12099407242447	-2.13968438774956	-1.9323466693694	-2.1128727478693	-2.12644626508742	-2.11500695490861	-2.12521219753207	-2.11518149246265
ABHD17A	-0.540383027131403	-0.473765370089306	-1.19828166814715	-1.18743032667301	-0.600238119871777	-1.33976910739217	-1.29551602331438	-1.33497170113313	-0.739955577164701	-1.26258506289643	-1.3176239860679	-1.27123900685073	-1.31261999570372	-1.27194673491215
ABHD17C	-2.11426983130039	-2.10566720547258	-2.09548681848204	-2.09225412754444	-2.12229714817673	-2.15329384742956	-2.12445361669057	-2.14703106799056	-2.14242792994824	-2.11464325199386	-2.13103973426991	-2.11722132275703	-1.88369317228831	-2.11743215992365
ABHD2	2.24473004999766	2.60553994183991	0.488294864963077	0.505521276967874	1.44910925036427	1.29693683632907	1.16291262672288	1.53200350437798	1.97452523836865	2.23950017725437	1.09669593225422	1.50733733985132	1.11158093672995	0.373171045043752
ABHD4	-0.654194577363835	-1.28628746895082	-1.25625628919872	-1.24672015636599	-1.33534422868691	-0.904498982047227	-0.725132373876772	-1.37935145452829	-0.840756451441711	-1.31276595810788	-1.36113403163905	-1.32037102327626	-1.35673653692191	-1.32099297299733
ABHD6	-1.92431958272882	-1.91232491181668	-1.89813036306448	-1.89362301092184	-1.93551209838235	-1.97873090323824	-1.93851886988138	-1.96999868822974	-1.96358051695436	-1.92484024449183	-1.43350544978516	-1.92843485746366	-1.94562339486388	-1.92872882845348
ABI1	-2.11133447791481	-2.1052793659995	-2.09811371869566	-2.09583833141199	-2.11698464834403	-1.96575220402359	-2.11850251724296	-2.13439405979291	-2.13115405882509	-2.11159731674283	-2.12313827379317	-2.11341193791886	-2.12208900112311	-2.11356033942618
ABI2	-1.07850830873043	-1.04164352309962	-0.998017566146824	-0.984164533269306	0.466797045497292	-1.16158180916164	-0.320543993797812	-1.15337521431332	-0.459431299078377	-1.08010852639542	-1.13069935269965	-0.00316862360577563	-1.1284661459617	-1.09205981836529
ABL1	2.37651387842448	1.78585436743244	0.674304908105191	1.65278404336065	2.26493536363045	1.72970975995101	1.95078674939627	1.5080051132203	1.86704999837829	2.23412799385929	2.2620655974744	0.554594415507326	1.26101776318041	1.38460232173921
ABLIM1	-0.127070324636363	-0.949339115875134	-0.903357198718348	-0.888756051726122	-1.0160520328057	-0.0510894713682972	-1.01975370651894	0.612313819600629	-1.04895450878669	-0.989881369123508	-1.03080754547569	-1.00152578267739	-1.02833981227177	0.106393554197822
ABLIM3	-1.93482346523066	-1.19644362543333	-1.89807333691809	-1.8917483768118	-1.95052940804528	-2.01117637058661	-1.95474867230028	-1.99892285459306	-1.98991652981802	-1.93555408595335	-1.96763481939836	-1.94059824113025	-1.96471812568809	-1.94101075710951
ABT1	-1.39114010180039	-1.3625197859676	-0.510705726830715	-1.31789544285686	-1.41784640623457	-1.48495933283564	-1.42502082148695	-1.47998524206768	-1.47615117906296	-0.405202723258556	-0.773757477414142	-1.40095950105798	-1.44197282878507	-1.40166094110881
ABTB1	-1.47778811802714	-1.455282574023	-1.4286494096868	-1.42019228629164	-1.49878858193337	-1.55624361793844	-1.50443017300141	-1.55328858761785	-1.02987225667174	-1.47876503321759	-1.5216602794788	-0.868256214281782	-1.51776035944782	-0.869708294359256
AC004381.6	-2.1161516033242	-2.10591484780736	-2.09380062422319	-2.08995386075211	-2.12570376588063	-2.16258850763642	-2.12826987085809	-2.15513606889781	-2.14965853219067	-2.1165959579225	-2.13610706810628	-2.11966375148181	-2.13433317062195	-1.8273567433162
AC004791.2	-2.11618689210711	-2.10591948746778	-2.09376899357101	-2.0899107127862	-2.12576765409622	-2.16276282976502	-2.12834144206129	-2.15528807822355	-2.14979414162357	-2.11663257711508	-2.13620210408971	-1.82627573414609	-2.1344228955084	-2.11996119407345
AC006386.1	-2.11282832852908	-2.10547707143061	-2.09677755995268	-2.09401510780401	-2.11968796317436	-2.04112938751503	-2.12153074406328	-2.14082399852494	-2.13689044941026	-2.11314743011254	-2.12715882141728	-2.11535048547929	-2.02083855938541	-2.11553065351737
AC007228.9	-2.11426983130039	-2.10566720547258	-2.09548681848204	-2.09225412754444	-2.12229714817673	-2.15329384742956	-2.12445361669057	-2.14703106799056	-2.14242792994824	-2.11464325199386	-2.13103973426991	-2.11722132275703	-1.88369317228831	-2.11743215992365
AC017104.6	-2.11426983130039	-2.10566720547258	-2.09548681848204	-2.09225412754444	-2.12229714817673	-2.15329384742956	-2.12445361669057	-2.14703106799056	-2.14242792994824	-2.11464325199386	-2.13103973426991	-2.11722132275703	-1.88369317228831	-2.11743215992365
AC074033.1	-1.34117861260868	-1.31417692821118	-1.28222301064402	-1.2720763295958	-1.36637453315574	-0.331900602946789	-1.37314319697879	-1.41798772018917	-1.41471439008515	-1.34235069516979	-0.762949550782493	-1.35044267249101	-1.38913647789301	-0.666415831877392
AC074183.4	-2.11608509275809	-2.10590610283382	-1.94840673776254	-2.09003518297554	-2.125583352852	-2.01680645396386	-2.12813497740405	-2.15484957058736	-2.14940294339577	-2.11652693988156	-2.1359279496688	-2.11957742200732	-2.1341640622154	-2.11982689344054
AC092171.4	-1.77038400228385	-1.75659724147002	-1.74028192528168	-1.73510114238656	-1.78324876008757	-1.8329247645042	-1.78670476482357	-1.46396009373536	-1.81551080179836	-1.77098245465024	-1.40324575215645	-1.7751141285931	-1.79487075681676	-1.77545202095817
AC093323.3	1.21639095947747	-0.390855844225316	0.595412486650992	-0.355964749090722	0.358287439713973	0.113148939321653	0.34016294882187	0.373242719344814	-0.477615079350888	-0.413408278601898	0.285756972597254	-0.419742929680199	0.297944386244915	-0.420257953842645
AC093642.3	-2.11640690371249	-2.10594841093377	-2.09357178245354	-2.08964169465203	-2.12616597463621	-2.16384967282195	-2.128787663738	-2.15623580760817	-2.15063962256668	-1.96741340317957	-2.13679462167411	-1.9705476478857	-2.13498229998688	-2.1202514497537
AC138969.4	-1.92762675404953	-1.9141092427331	-1.89811255763895	-1.89303295320115	-1.36076154792522	-1.98894612213519	-1.94362877913016	-1.97910526730394	-1.97187224661658	-1.9282135188991	-1.95397770289972	-1.93226450303037	-1.9516352928188	-1.93259579650317
AC144450.2	-1.81075846636693	-2.10598567199927	-2.09331765720116	-2.08929504227765	-2.1266792232821	-2.165250118985	-2.12936263552078	-2.15745699847943	-2.15172906093717	-2.11715505979029	-2.13755810343715	-2.1203630948688	-2.13570311376937	-2.12062545113769
AC159540.1	-2.11133447791481	-2.1052793659995	-2.09811371869566	-2.09583833141199	-2.11698464834403	-1.96575220402359	-2.11850251724296	-2.13439405979291	-2.13115405882509	-2.11159731674283	-2.12313827379317	-2.11341193791886	-2.12208900112311	-2.11356033942618
AC240274.1	-1.7611509975057	-1.74682448616846	-1.72987042672698	-1.72448681661834	-1.77451940949275	-1.82614022529381	-1.77811071652276	-1.81571041206801	-1.42345577672644	-1.76177287923178	-1.78907900574718	-1.76606630786114	-1.37715671650815	-1.76641742868382
AC241377.2	-2.1161516033242	-2.10591484780736	-2.09380062422319	-2.08995386075211	-2.12570376588063	-2.16258850763642	-2.12826987085809	-2.15513606889781	-2.14965853219067	-2.1165959579225	-2.13610706810628	-2.11966375148181	-2.13433317062195	-1.8273567433162
AC244230.1	-1.96658814621256	-2.10595268782383	-2.0935426171683	-2.08960191010279	-2.12622488024123	-2.16401040137842	-2.12885365325822	-2.15637596317777	-2.15076465700685	-2.11689464628178	-2.13688224633441	-1.97018606616886	-2.13506502767709	-2.12029437406154
AC245100.1	-1.74555284315944	-1.72883139464628	-1.70904315553026	-1.70275957698643	-1.76115602857436	-1.82140620346383	-1.76534768795212	-1.80923285708859	-1.80028545692097	-1.74627868373702	-1.30026453870422	-1.75128983712118	-1.77525191538574	-1.27381466649375
ACAA2	0.446724887581014	-0.403825305918938	-0.375053235837191	-0.365798126520533	0.375712665441415	-0.524961055039593	0.356968942047169	0.16985217995792	-0.499836263022896	0.70957916155359	1.17957750080337	-0.435548284320305	-0.467947002915066	1.06848801215557
ACACA	-0.283032969116075	-0.258974842431777	-0.229697159808209	1.28246876480726	0.940049754093413	0.617838136666885	0.471469365256528	0.502548743515239	0.323315630340593	0.556785526025078	-0.327613813609371	-0.291116467241376	0.667218182258531	-0.291690303829865
ACAD10	-2.12103498983317	-2.10655599221906	-2.08942147981586	-1.67018294855019	-2.13454569042932	-2.18671593978229	-2.13817522205046	-2.17617511534449	-2.16842761753786	-2.12166349064654	-2.14926025383334	-2.1260026169989	-2.14675123059829	-2.12635747502638
ACAD8	-0.66228587138067	-0.644732335755245	0.336519739334614	0.365292732133901	-0.6780221039499	-0.731776825781599	-0.682133514507334	0.443198798302762	-0.714293732957282	0.170863448974049	0.0370960308235507	-0.668148415145462	0.469363575035866	-0.668563868173956
ACAD9	-1.13731982918876	-1.10384330739809	-1.06422703746518	-1.05164724487842	0.0197730444446726	-0.636239842482261	-1.17694932375818	-1.20913868530063	-1.20410835789243	-1.13877296991954	-1.19087950107066	-0.127194759962028	-1.18906756051768	-0.375801527802865
ACADSB	-1.76925621237194	-1.75319553173433	-1.73418924836283	-1.72815397287971	-1.7842428194043	-1.84211213715499	-1.78826884038895	-1.83041983500366	-1.39405256173029	-1.31095257503953	-1.80056479899517	-1.77476650221118	-1.79778169052562	-1.775160124864
ACADVL	4.03015030244531	4.26402645949983	4.66045588141777	4.26015936463475	4.9317871911731	4.80651304965727	4.29730866467191	4.58782885546101	4.29086103074726	4.09959424874053	3.93911897763882	4.7230116585449	4.68817506721953	4.62932649448117
ACAP3	0.528737452757437	-0.587888435625648	-0.548308229604315	0.463054363323676	-0.627173275925396	-0.0539847638047866	0.629519967721252	0.213021031335609	-0.670967582624917	-0.609388915682146	-0.646763390859612	-0.615440318380582	0.885444389238737	-0.615932547392368
ACAT1	-0.983410754118239	-0.949444860099619	-0.909249464820255	-0.896485776153612	-1.00601821776581	-0.0171625768738376	-1.00871626440664	-0.454734621501235	-1.02964669622355	-0.984885137399888	-0.125811463880716	-0.995064178086658	-0.333242824282466	-0.242418318737744
ACAT2	-2.11202079224599	-2.10537030599909	-2.09750008997157	-2.09500097318428	-2.11822652077054	-2.14218933470743	-2.11989363549577	-1.94728240374977	-2.13378915129646	-2.11230947493846	-2.1249852069832	-2.11430252037565	-2.12383276363301	-2.11446551359482
ACBD3	-1.81075846636693	-2.10598567199927	-2.09331765720116	-2.08929504227765	-2.1266792232821	-2.165250118985	-2.12936263552078	-2.15745699847943	-2.15172906093717	-2.11715505979029	-2.13755810343715	-2.1203630948688	-2.13570311376937	-2.12062545113769
ACBD4	-0.949105127402402	-0.911122947853903	0.332632675582524	-0.851901735126259	-0.970172755698107	-1.01573886221243	-0.196050849372409	-1.00731329174198	0.0620373083182745	-0.950753848631297	-0.247713145844959	-0.137649883093215	-0.98166834464334	-0.962205332318894
ACCS	-1.49729555650656	-1.47545068198432	-1.44959935695316	-1.44139049964439	-1.5176795338437	-1.11899949847464	-1.52315551118352	-1.57222848179798	-1.56879815862587	-1.49824379351654	-1.53987981315703	-0.898159055820082	-1.5360943786122	-0.89959574636151
ACD	-1.08342061991913	-0.261529668185909	-1.01280288106142	-1.00064906278703	-0.390885518180749	-0.605240297967175	-0.406957456797156	-1.14417639369268	-1.1396583300216	-0.332519707653997	-1.12771753981616	-1.09451722379953	-1.12607544416666	-1.09530989982642
ACE	-1.48558826572135	-1.45994022478007	-1.42958821510793	-0.686950685864479	-1.50952106903211	-1.57840275713034	-1.51595040745025	-1.57438453747543	-0.981302070949342	-0.786756972437545	-1.53558639031178	-1.49438790146432	-1.53114191615892	-1.49501649561564
ACER3	-1.81075846636693	-2.10598567199927	-2.09331765720116	-2.08929504227765	-2.1266792232821	-2.165250118985	-2.12936263552078	-2.15745699847943	-2.15172906093717	-2.11715505979029	-2.13755810343715	-2.1203630948688	-2.13570311376937	-2.12062545113769
ACIN1	-0.556040258244998	0.711583333879159	1.42248701326747	-0.479478388085059	0.275547895440883	0.0172896287701244	-0.583037064281837	-0.638859324188604	0.104161202337091	-0.5570464416575	-0.599946485113606	-0.563961190668602	0.212321469705825	0.318848685160667
ACKR1	-1.92431958272882	-1.91232491181668	-1.89813036306448	-1.89362301092184	-1.93551209838235	-1.97873090323824	-1.93851886988138	-1.96999868822974	-1.96358051695436	-1.92484024449183	-1.43350544978516	-1.92843485746366	-1.94562339486388	-1.92872882845348
ACLY	-0.812596259024064	0.0662603777081099	-0.739144350916348	-0.724742238427158	0.363190347881716	-0.295526670841085	-0.829104076936323	-0.252683913928439	-0.0105180948583081	-0.00793198037339704	-0.839263292346497	-0.817475699516678	-0.837001078642452	-0.817821370838487
ACO1	-2.11405745904871	-2.10563922217163	-2.09567704191385	-2.09251364057478	-2.12191271816437	-2.15224503319715	-2.12402296486472	-2.14611649036828	-2.14161201613055	-2.11442287583138	-1.88988175904575	-2.11694568814527	-2.12900914369697	-2.11715200622148
ACOT1	-0.445481040213435	-1.54402461761905	-1.51511820372561	-1.50593923024268	-1.5912440413283	-1.66496440500709	-0.950092717799622	-1.66123670736337	-1.64840382419575	-1.56951140079459	-1.61606793184872	-1.57683163141019	-1.61183513768487	-1.57743028708095
ACOT13	-1.65099243982519	-1.62877339629728	-1.60247927794302	-0.959128168768633	-1.6717255632526	-0.922721584452096	-1.67729533563776	-1.73560885330375	-1.72371977122875	-1.65195691867253	-1.69430609910748	-1.65861561424426	-1.69045582590778	-1.65916016892747
ACOT2	-2.11202079224599	-2.10537030599909	-2.09750008997157	-2.09500097318428	-2.11822652077054	-2.14218933470743	-2.11989363549577	-1.94728240374977	-2.13378915129646	-2.11230947493846	-2.1249852069832	-2.11430252037565	-2.12383276363301	-2.11446551359482
ACOT4	-2.11383278845898	-2.10560960876492	-2.09587826007513	-2.09278815723823	-2.12150603503003	-2.03362973367058	-2.1235673856512	-2.14514898675647	-2.14074888473689	-2.11418973824679	-2.12986300159745	-1.99914830226372	-2.12843803079019	-2.11685563253487
ACOT8	-2.11536196551875	-2.10581099080183	-2.09450832337198	-2.09091926230728	-1.85131535483628	-2.15868796840009	-2.12666840598601	-2.15173478349156	-2.14662419796329	-2.11577655191057	-2.13398057365924	-2.11863882782148	-2.13232551312807	-2.11887290756505
ACOT9	-0.141519348250181	-1.31997528052021	-1.28480378929157	-1.27363539647285	-0.654656211273777	-1.44292833782253	-1.38487910961679	-1.43757582134032	-1.43345437859458	-1.35098598195861	-1.40763301640716	-0.615715157696167	-1.40248282090539	-1.36062118058919
ACOX1	-0.990287819975466	-0.954342224958711	-0.911804042408346	-0.898296422574179	-1.0154260516419	-0.474454100228112	-1.01850831242775	-0.431854689201617	-1.04258531557904	0.264510599643709	-0.316378534078652	-1.00262046337057	-1.02563194281396	0.0359383885253938
ACOX2	-1.63243248181471	-1.6128696007788	-1.58971879734019	-1.58236746653677	-0.88816430128771	-1.71309868793363	-1.65559101341554	-1.70693347590507	-1.69646566715501	-1.63328166260543	-1.67056823516993	-1.63914434833088	-1.13608173493787	-1.63962380454472
ACOX3	-0.699669262318264	-0.682272018956926	-0.634119958345782	0.330273388693138	-0.715321849402675	-0.769330015913978	0.492649255319115	-0.120493283235603	0.309275007986096	-0.700410483109273	0.23392119969411	-0.705493903112795	-0.728918664274232	0.111070995405894
ACOXL	-1.92960746232213	-1.91517786679947	-1.89810181705861	-1.89267947002026	-1.94307206463964	-1.99506430999688	-1.94668921236115	-1.98455945067122	-1.97683838719418	-1.9302338187015	-1.95773642220578	-1.93455814002919	-1.95523595971496	-1.31633316296016
ACP1	0.326877829105262	0.401084656912	0.491661249077404	-0.438891133791085	-0.515880039452345	0.531296970431475	-0.520447093353944	-0.564873100079257	-0.556345291214993	-0.499264255511741	0.420115993300748	-0.504929425457337	0.434051458205849	0.300169007721168
ACP2	1.39243680484801	1.76576351509684	0.634991886393911	2.16595326590766	2.11562345147935	1.41313919336276	0.472864567633283	2.59871077557515	2.09056973872807	0.526859510371215	1.84881894839	2.0278721747026	2.01837153739743	1.8433682841875
ACP5	-1.42366853663501	-1.396570494165	-1.36450254601142	-1.35431965556923	-1.44895437121498	-1.5151476837725	-1.45574718965704	-0.21238349737171	-0.539041728585814	-1.42484480188395	-1.47649328479704	-1.43296565619395	-1.47179754411155	-1.43362978765911
ACP6	-1.02367374633337	-0.988674243521582	-0.0746108415062912	-0.934103573117266	-0.29383850726621	-1.09069605464745	-0.0756331660628218	-0.474442959647094	-1.07833446448438	-1.02519299625459	-1.06420433206403	-1.0356817931325	-1.06226873943896	-0.255766147876469
ACPP	7.19290930447063	7.41374127048066	6.86679896336346	6.39202493099511	7.37620757753064	7.33163275612206	7.39235250391163	7.27280163178077	7.29919718363845	1.68864570274073	1.4442888668947	1.65036017325604	4.3567901621937	4.59726376563984
ACSF2	-2.12032951490581	-2.10646345350035	-1.69377387596267	-2.08484371019049	-2.13326826999715	-2.18323000770485	-2.13674415345767	-2.17313540566028	-2.16571588096744	-2.12093140953303	-2.14735992503796	-2.12508684860772	-2.14495711572946	-2.12542668450869
ACSF3	0.827412486101368	0.90514080409172	0.0788923441931005	0.0895283550659619	0.756919916623627	0.87427459575285	0.738333043196707	1.08453596861092	0.982949075832278	0.824088684362435	-0.030702621590095	1.42107945744678	-0.0264472910663109	0.799400711812158
ACSL1	-1.33472684346629	-1.30409283240652	-1.26784040275269	-1.25632876759411	-1.36331217530475	-0.84628901971671	0.0910412948221768	-1.42384533147305	-1.41945040987907	-1.33605659718134	-1.39444458585361	-1.34523712529597	-1.38913610749204	-0.58769672896887
ACSL3	2.37361916432724	1.24026065542192	0.34672782844295	2.3025081746412	0.213510627454053	1.18787528109871	1.31213015892234	2.00338478678109	1.97333287029797	0.250896894361613	0.98105727206574	1.12027006492771	0.178772756311663	1.11810958751876
ACSL5	-0.69868849386972	-0.668054796341793	-0.608499163647117	-0.588609526561471	-0.727111316087895	-0.832757861137806	-0.734700690626688	-0.812157003656437	-0.79673382393398	-0.700015379942328	0.880907643654173	1.05821677471868	1.20274111727942	1.90885331096862
ACSM1	-0.895689842749399	0.0048278845968408	-0.812349111098176	-0.798005574704514	0.110550836776648	-0.954311310108847	-0.912489381865991	-0.11056642756649	-0.939555240653235	-0.896446922329436	0.0297807170666186	0.158683749246735	-0.920482299274463	-0.901090793987084
ACSS1	0.796192846948583	2.08949465978519	0.945506012815737	3.52632279150176	2.44765244843475	1.47525240480923	1.84181286310211	2.88238907796474	2.95644108394627	3.41200339109526	2.98360547348715	3.11746333385408	2.34106357452582	2.16238728069594
ACSS2	-0.477139978150473	0.722029156356417	0.541747055544416	-0.415637391114972	-0.496364817516968	0.927254740450736	-0.501413363923229	0.104814556169799	0.140250422010009	-0.478048601433462	-0.516502623434189	0.603945107221113	-0.513132091682202	0.345505990403887
ACTA2	0.745193102223102	2.30314188219012	2.44870848210711	0.922921469465062	2.26103044115039	2.61295047092887	2.78335274666709	3.28796075184233	0.519798878374507	2.93878042672055	3.91435487391519	2.33474889385581	1.96856811997933	3.0998558279319
ACTB	6.1034444904666	5.58622240695429	7.14414844447059	5.26010992903103	5.77234330272224	6.84465635015696	6.09731143876015	6.13339750345287	6.5577197787718	6.15389926744936	6.73750240825059	6.17497951705725	6.05943486584405	6.64385492977431
ACTC1	-1.77457365861972	-1.75640335952828	-1.73490054397087	-1.72807251699605	-1.79152880132434	-1.85699942710127	-1.79608365221081	-1.84377130608007	-1.83404864736372	-1.77536239055147	-0.805184277670985	-1.78080774151563	-1.8068460436745	-1.78125306768158
ACTG1	5.16614038904699	5.09994907508086	1.85108378674683	1.89505961742308	4.89569449184732	6.20715267564832	5.79956395985862	5.69786619579207	5.85898164418546	5.99756828805226	5.14839385973054	5.90762269898037	5.25884917280645	5.50063583357165
ACTG2	1.03482000796153	1.1404160266535	1.26400407057946	1.30290677802407	5.06327664492415	4.91180619380187	4.42244418018805	0.625113108575879	4.3524520140745	4.82117340368307	5.43014309424079	5.04569057664426	3.77318537416	6.12375136447292
ACTL6A	-2.11618689210711	-2.10591948746778	-2.09376899357101	-2.0899107127862	-2.12576765409622	-2.16276282976502	-2.12834144206129	-2.15528807822355	-2.14979414162357	-2.11663257711508	-2.13620210408971	-1.82627573414609	-2.1344228955084	-2.11996119407345
ACTN1	0.993543500767189	2.51787982562285	2.66895426861173	1.19800652953334	2.27427589758276	3.65778377098434	3.09599143653974	3.63883480250484	3.76400557771758	3.94919392630306	3.08496235477147	2.71006227333219	3.43375407421237	3.40206414260076
ACTN3	-2.11792470877682	-2.10614782495961	-1.92392427060601	-2.08778549425353	-1.96062726620704	-2.17134808359669	-2.13186617964399	-2.16277441931067	-2.15647278269365	-2.11843591689048	-2.14088248967431	-2.12196526251798	-2.13884170785216	-2.12225389588009
ACTN4	-0.144542338605104	-0.913591377349402	-0.870516192550997	-0.856838052450524	-0.208311584411543	-0.433115628007094	-0.972926526636871	-1.00318155762665	0.172691068334306	-0.951570764873914	-0.982247724751249	-0.962254744597518	-0.980172319938017	0.0759248763718324
ACTR1A	0.084244955384133	1.02798521080356	1.84317688189075	1.16123322726101	0.869183125485699	1.27608790993018	0.045824388713011	-0.0337487864847263	-0.0182395666243449	1.60065372886262	0.788871394519346	0.916845050511872	1.24962698008483	0.914850699562305
ACTR1B	2.05641891720937	1.31788660314834	0.457968926475621	1.45882070093794	1.79675677221891	0.854918411935814	2.28107447396186	1.86617069198588	0.954651565244609	1.89475325498204	1.51558537454449	0.350416519469916	0.291701892653727	1.46370401863418
ACTR2	-1.5415215317826	-0.927976500503732	-1.49623231636014	-1.48843771824729	-1.56087683366057	-1.17481679825049	-1.5660764663297	-1.14091704403718	-1.60941576195122	-1.54242191610291	-1.5819567780099	-1.54863810747203	-1.57836237505591	-1.54914647372565
ACTR3	-2.11202079224599	-2.10537030599909	-2.09750008997157	-2.09500097318428	-2.11822652077054	-2.14218933470743	-2.11989363549577	-1.94728240374977	-2.13378915129646	-2.11230947493846	-2.1249852069832	-2.11430252037565	-2.12383276363301	-2.11446551359482
ACTR3C	-1.93982848420352	-1.92069201084497	-1.07768925886675	-1.89085472469934	-1.95768518733341	-2.02663710054312	-1.96248223454779	-2.01270559703666	-2.00246595273784	-1.9406591555933	-1.97713300119929	-1.94639405368876	-1.97381689758679	-1.94686305930434
ACTR6	-1.74788353997193	-1.48105614490418	-1.70977967301665	-1.70322172480113	-1.51479221964368	-1.82704900362929	-1.76854271788771	-1.81434411348084	-1.55563021713352	-1.74864107405658	-1.78190354292797	-1.50449522531424	-1.77887940902182	-1.75429874877229
ACTR8	-1.7611509975057	-1.74682448616846	-1.72987042672698	-1.72448681661834	-1.77451940949275	-1.82614022529381	-1.77811071652276	-1.81571041206801	-1.42345577672644	-1.76177287923178	-1.78907900574718	-1.76606630786114	-1.37715671650815	-1.76641742868382
ACVR1B	-1.28587094657378	-1.91590211039258	-1.89809451164008	-1.89243986774871	-1.94499131370358	-1.99921094046819	-1.9487634223722	-1.98825604617696	-1.98020420734842	-1.93160306900871	-1.96028390182929	-1.93611264705803	-1.95767631790865	-1.9364814447932
ACVRL1	-1.82272789596597	-1.8074980801977	-1.78947504613588	-1.78375199268673	-1.83693920302352	-1.8918147757259	-1.84075694644667	-1.88072734975126	-1.87257810023795	-1.82338898811149	-1.07548416257889	-1.82795312277765	-1.84977766968261	-1.82832638220669
ACYP1	-2.11662570369346	-2.10597717021545	-2.09337564669719	-2.08937414548556	-2.12656210616025	-2.16493055276113	-2.12923143383107	-2.15717833641969	-2.15148046340642	-1.81276176820116	-2.13738388576116	-2.12027912954449	-2.13553863247584	-2.12054010877015
ADA	-2.11662570369346	-2.10597717021545	-2.09337564669719	-2.08937414548556	-2.12656210616025	-2.16493055276113	-2.12923143383107	-2.15717833641969	-2.15148046340642	-1.81276176820116	-2.13738388576116	-2.12027912954449	-2.13553863247584	-2.12054010877015
ADAM10	-1.02416126035014	-0.988145762821992	-0.0526410986396713	-0.931990969548928	-1.05417772845199	-0.502898987402583	-0.292410536405839	-0.459807609283698	-1.08178711478806	0.243841024169081	-1.06661447946548	-1.03651788673245	-1.06454066272535	-1.03740057134587
ADAM11	-2.11536196551875	-2.10581099080183	-2.09450832337198	-2.09091926230728	-1.85131535483628	-2.15868796840009	-2.12666840598601	-2.15173478349156	-2.14662419796329	-2.11577655191057	-2.13398057365924	-2.11863882782148	-2.13232551312807	-2.11887290756505
ADAM15	1.48425995836112	-0.405016740303593	0.677466832163874	-0.361206293678153	-0.457926831425607	-0.548815593971723	-0.464618596227345	0.630596362345414	0.846014821298373	-0.433834761119555	0.342229074297924	-0.442005425115713	1.39941044883015	-0.442671242325587
ADAM9	0.777961710745729	1.34735016095519	-0.00111012723597426	0.00990397809314036	0.955544014257745	0.446472666255413	1.4472076248645	0.496154640020469	1.09606012997064	-0.0646225123607889	-0.115667558388726	-0.0728810985392228	1.07791174425074	0.749272928019449
ADAMTS1	-2.12032951490581	-2.10646345350035	-1.69377387596267	-2.08484371019049	-2.13326826999715	-2.18323000770485	-2.13674415345767	-2.17313540566028	-2.16571588096744	-2.12093140953303	-2.14735992503796	-2.12508684860772	-2.14495711572946	-2.12542668450869
ADAMTS10	-1.45991614184913	-1.42664060131223	-1.38726217351987	0.13411036076596	-0.201729985815144	-1.58297763016804	-1.49930771488195	-1.57566946465389	-1.56883357842643	-1.46136055843445	-1.52478326465929	-1.47133271111247	-1.51901704336476	-1.47214824358186
ADAMTS15	-2.11502678051079	-2.10576688134526	-2.09480867406234	-2.09132899323991	-2.12366741493248	-2.15703237991999	-1.86134848651657	-2.15029110030817	-2.14533626500903	-2.11542873196574	-2.13307796786007	-2.11820377714222	-2.13147334696159	-2.11843072307039
ADAMTS17	-2.11426983130039	-2.10566720547258	-2.09548681848204	-2.09225412754444	-2.12229714817673	-2.15329384742956	-2.12445361669057	-2.14703106799056	-2.14242792994824	-2.11464325199386	-2.13103973426991	-2.11722132275703	-1.88369317228831	-2.11743215992365
ADAMTS2	-2.11405745904871	-2.10563922217163	-2.09567704191385	-2.09251364057478	-2.12191271816437	-2.15224503319715	-2.12402296486472	-2.14611649036828	-2.14161201613055	-2.11442287583138	-1.88988175904575	-2.11694568814527	-2.12900914369697	-2.11715200622148
ADAMTS7	-2.11502678051079	-2.10576688134526	-2.09480867406234	-2.09132899323991	-2.12366741493248	-2.15703237991999	-1.86134848651657	-2.15029110030817	-2.14533626500903	-2.11542873196574	-2.13307796786007	-2.11820377714222	-2.13147334696159	-2.11843072307039
ADAMTS9	-2.11618689210711	-2.10591948746778	-2.09376899357101	-2.0899107127862	-2.12576765409622	-2.16276282976502	-2.12834144206129	-2.15528807822355	-2.14979414162357	-2.11663257711508	-2.13620210408971	-1.82627573414609	-2.1344228955084	-2.11996119407345
ADAMTSL1	-0.161593542487416	-0.121574335538943	-0.0741062833757806	-0.0590589539227854	-0.198672056720298	-0.336546753683838	-0.208567983525543	0.75350618397161	-0.289470545293499	1.86485638839999	1.63482812832136	1.8282568848834	1.77968334565942	2.17363953277088
ADAMTSL4	-1.63409983199722	-1.61466888531849	-1.59167421360528	-1.58437246103638	-0.893117817598232	-1.71431439099564	-1.65710217975302	-1.70809838267209	-1.69770117004823	-1.63494328581339	-1.14934957816986	-1.64076643290079	-1.66861126133799	-1.64124265560586
ADAR	0.320910947434746	0.369760477414617	0.428025037498751	0.446570196834276	2.88722949825522	1.44273180282642	2.11340503354923	1.14869465051023	2.27514823385717	2.49522959516458	1.54689594724272	1.49474950739336	0.235801917337604	1.90856651172651
ADARB1	-0.786681070765701	-0.760907758344863	0.200988716115651	-0.698855731602732	0.217132321797583	-0.256883372520962	0.196857318015553	-0.840684409738941	-0.833777891159143	0.037055107544675	-0.815693996948143	0.01584614340504	-0.813225443068526	-0.792351312066716
ADAT2	-2.11826173192381	-1.76125152863022	-2.0919087974517	-2.08737326881893	-2.12952421455505	-2.17301319005441	-2.13254978207108	-2.16422638797078	-2.15776809523741	-2.11878564846269	-2.1417902338917	-2.12240273218314	-2.13969871906572	-2.12269854085292
ADCK2	-1.21966682113738	-1.19179964426804	-1.15882149892704	-1.14834958349965	-0.587008185865746	-1.28872123255708	-1.25265597518733	-0.413207924292667	-0.721756033548533	-1.2208764727856	-1.27221325425517	-1.22922782449809	-0.637323078123157	-1.22991080626789
ADCK3	1.63330924703391	1.73074330608105	2.14188137646437	3.18724691930768	2.02211679667461	1.21788368769231	2.89088022709407	2.14828842883331	2.5301682706371	2.60800687645692	1.90970536132986	1.60028151174011	2.10548000973505	2.42807329055818
ADCK4	-1.49142932078665	-0.216278554356792	-1.43177592545252	-1.42150914917124	-1.51692345805461	-0.678790133939916	-1.52377223519307	-1.58741420553683	-1.58085726329739	-1.49261527601487	-1.54468923500973	-1.5008030292748	-1.53995481118709	-1.50147263180199
ADCY3	-1.36706655298693	-1.33884038980982	-1.30543741842029	-1.29483060327658	-1.39340506410681	-1.45619590794977	-1.40048067490011	-1.45143653056161	-0.839678148534932	-0.640646486296267	-1.42209045233542	-0.228229810883689	-1.41719922290537	-1.37744250162475
ADCY4	-2.11405745904871	-2.10563922217163	-2.09567704191385	-2.09251364057478	-2.12191271816437	-2.15224503319715	-2.12402296486472	-2.14611649036828	-2.14161201613055	-2.11442287583138	-1.88988175904575	-2.11694568814527	-2.12900914369697	-2.11715200622148
ADCY5	-0.249142468571098	-0.179939582079015	-0.951804098871159	-0.938969053925743	-0.311508598230645	-1.0907756224014	-1.05761872957759	-1.08421042612619	-0.457867080707612	-1.02786261787699	-1.06583628931701	-1.03809856519035	-0.141984805702181	-1.03893567104487
ADCY6	1.61827272045953	1.54111144741581	0.170875687012294	0.184002364995834	1.34494069033489	1.15520858126056	1.11479554604123	1.36262483514632	-0.0083549612724525	0.0946243720640413	0.801023908507732	0.0846290860781629	0.814585724828385	1.73169190596362
ADCY9	-2.1161516033242	-2.10591484780736	-2.09380062422319	-2.08995386075211	-2.12570376588063	-2.16258850763642	-2.12826987085809	-2.15513606889781	-2.14965853219067	-2.1165959579225	-2.13610706810628	-2.11966375148181	-2.13433317062195	-1.8273567433162
ADD1	-0.0203103591983521	0.967486906143386	1.37192062294083	1.40947138950667	1.75190447388231	1.87874113542945	-0.060716154359218	1.30507264108548	-0.128641632062333	-0.0218117539713859	0.721501791400164	-0.0321388817375126	-0.0804566560530736	1.12364920736176
ADD3	-2.12032951490581	-2.10646345350035	-1.69377387596267	-2.08484371019049	-2.13326826999715	-2.18323000770485	-2.13674415345767	-2.17313540566028	-2.16571588096744	-2.12093140953303	-2.14735992503796	-2.12508684860772	-2.14495711572946	-2.12542668450869
ADH5	1.11195830968525	-0.0879602174509878	-0.0437986233569552	-0.0297451384255432	1.02122219713826	2.5369355737111	1.21722010623381	1.26665322079493	-0.241862484153294	-0.126579111267199	-0.195613380933446	-0.137583121743925	1.3365230627812	1.07601369337338
ADH7	-1.81075846636693	-2.10598567199927	-2.09331765720116	-2.08929504227765	-2.1266792232821	-2.165250118985	-2.12936263552078	-2.15745699847943	-2.15172906093717	-2.11715505979029	-2.13755810343715	-2.1203630948688	-2.13570311376937	-2.12062545113769
ADHFE1	-2.11826173192381	-1.76125152863022	-2.0919087974517	-2.08737326881893	-2.12952421455505	-2.17301319005441	-2.13254978207108	-2.16422638797078	-2.15776809523741	-2.11878564846269	-2.1417902338917	-2.12240273218314	-2.13969871906572	-2.12269854085292
ADI1	4.63659822822029	4.39914972491872	5.29952497791137	5.43764267532133	4.38435034455756	4.12047401465941	3.98297086215874	3.81647563208449	4.50974298611599	4.6295325081886	3.55004390888215	5.02596684006181	3.81821861127036	4.1806029063712
ADIPOR1	-1.81075846636693	-2.10598567199927	-2.09331765720116	-2.08929504227765	-2.1266792232821	-2.165250118985	-2.12936263552078	-2.15745699847943	-2.15172906093717	-2.11715505979029	-2.13755810343715	-2.1203630948688	-2.13570311376937	-2.12062545113769
ADIPOR2	-1.30731440936578	-1.2790037014662	-1.24550067946305	-1.23486209414083	-1.33373181119778	-0.388375785649192	-0.44034828728097	-1.38456455200149	-1.38096097919668	-1.30854331370129	-1.3625031196477	-0.611325237442134	-1.35759723970946	-1.3177214366767
ADIRF	2.59917372860071	1.11297326650427	2.68011655388665	3.5193181751593	2.78630936050332	3.52890231796206	3.36948129496395	3.14251405902566	3.88417854660238	2.40111921839676	3.40900122123739	2.36401170990867	3.36175006624977	2.55202721940391
ADK	-1.30193909551968	0.274283465824242	-1.22873831132416	-1.21613993246006	-1.33322299528682	-0.775978161479012	-0.312015864116126	-1.39738279688475	-1.39199822977347	-1.30339438322359	-1.36729442802805	-1.31344158935611	-1.36148480839803	-1.31426325977093
ADM	-2.1161516033242	-2.10591484780736	-2.09380062422319	-2.08995386075211	-2.12570376588063	-2.16258850763642	-2.12826987085809	-2.15513606889781	-2.14965853219067	-2.1165959579225	-2.13610706810628	-2.11966375148181	-2.13433317062195	-1.8273567433162
ADM2	-2.11826173192381	-1.76125152863022	-2.0919087974517	-2.08737326881893	-2.12952421455505	-2.17301319005441	-2.13254978207108	-2.16422638797078	-2.15776809523741	-2.11878564846269	-2.1417902338917	-2.12240273218314	-2.13969871906572	-2.12269854085292
ADNP	0.217339582028977	-0.179521764668682	-1.0025738988739	-0.988958130919515	-1.1154963015869	-1.1626965751889	-1.12347516309024	-1.15484362693885	-0.072562379231019	-1.08325886337081	-1.13309643407661	-0.276205398064866	-1.13095096245728	-1.09500546208718
ADNP2	-2.11536196551875	-2.10581099080183	-2.09450832337198	-2.09091926230728	-1.85131535483628	-2.15868796840009	-2.12666840598601	-2.15173478349156	-2.14662419796329	-2.11577655191057	-2.13398057365924	-2.11863882782148	-2.13232551312807	-2.11887290756505
ADPGK	0.928393090683936	0.136816461268497	0.173379650060835	0.185173414212453	1.47015762680818	1.24701338701193	0.836629233123431	0.645262759696261	1.3724279464746	1.38818658041525	0.0510106928173115	0.901472301808143	1.2217440706042	0.899559233938267
ADPRH	-2.11439724228074	-2.10568398982345	-2.09537268677053	-2.09209842460691	-2.12252778752334	-2.15392309301942	-2.12471198743548	-2.14757977652181	-2.01840871658454	-2.11477546502809	-2.13138280008395	-2.11738668884066	-2.12987290599799	-1.99309151007715
ADPRHL2	0.157356209866366	-0.616082678314465	-0.578421390756329	-0.563305782883304	-0.645869404848061	0.476239136956722	0.0765118716038051	-0.684884348714404	-0.0572290546682923	-0.632479467408876	0.0261422840167894	-0.637053416408278	0.0374077662205115	0.131876923967131
ADPRM	-1.54045912234407	-1.52184159078964	-1.49980951827755	-1.49281343048514	-1.55783158840665	-1.20789750925032	-1.05004992665804	-1.17644379081472	-1.6013979915431	-1.541267267634	-1.57675201755411	-1.54684664708669	-1.57352583985215	-1.54730293423447
ADRA2A	-2.11618689210711	-2.10591948746778	-2.09376899357101	-2.0899107127862	-2.12576765409622	-2.16276282976502	-2.12834144206129	-2.15528807822355	-2.14979414162357	-2.11663257711508	-2.13620210408971	-1.82627573414609	-2.1344228955084	-2.11996119407345
ADRB1	-1.21963010775556	-1.18754023540341	-1.14956493279687	0.0235670708368261	-1.24957393874951	-1.3045024750986	-0.52238054533843	-0.685040102377165	-1.29371730954904	-1.22102305714416	-0.571743461772891	-1.2306398838388	-1.27662513638418	-1.23142635739924
ADRB2	-1.71338712763401	-1.6993159623245	-1.68266408054724	-1.67737642425623	-1.72651727010675	-1.3066809142428	-1.7300445681144	-1.40836744943823	-1.75944483940784	-1.7139979253617	-1.74081736598586	-1.7182148308292	-1.73837901482049	-1.71855969351233
ADRB3	-1.93395410453791	-1.91752288307076	-1.4284875580841	-1.89190358282396	-1.94928647212221	-2.00849091043772	-1.95340537865692	-1.99652885164057	-1.75294147673318	-1.93466734701035	-1.96598502104995	-1.9395915239437	-1.96313770264158	-1.93999422798403
ADRBK1	3.05500972258546	2.2402702010011	1.84358356851227	2.79459656733444	1.53512082237147	2.61553048420352	1.51093244636974	2.36780668186377	2.32854978994618	2.46882579526057	0.644976588216128	1.86509618130166	1.9250874588806	2.9108811586056
ADRBK2	-0.0202891864955634	0.928274051222713	1.55259125522348	1.06001562687008	1.40925680942943	1.18126272622649	0.751647625662924	0.553483100102218	-0.117077255236164	1.10922757678329	-0.0792733264612024	1.29370075289324	-0.0741794882714738	-0.0316740086640923
ADRM1	-0.520784143787616	-0.501368493638194	-0.474502545134257	-0.457870824688271	-0.538265133246547	0.372149916681426	-0.54284590157452	0.0484072291304814	0.0828065037677098	0.938932515355444	0.171212571486674	0.284474169792152	0.608262852967633	-0.527748869573934
ADSL	-1.76925621237194	-1.75319553173433	-1.73418924836283	-1.72815397287971	-1.7842428194043	-1.84211213715499	-1.78826884038895	-1.83041983500366	-1.39405256173029	-1.31095257503953	-1.80056479899517	-1.77476650221118	-1.79778169052562	-1.775160124864
ADSS	-1.74563329229818	-1.72888664165993	-1.70906857823312	-1.70277552924585	-1.76125999442161	-1.82160097678166	-1.76545797135756	-1.80940928306062	-1.80044839760804	-1.74636022684349	-1.2996738610839	-1.27277368959978	-1.7753771261809	-1.75178936763111
AEBP1	2.34422474258183	1.05498809554402	2.61055038209789	2.65697742342395	2.01205497532961	2.97225917020471	2.81311504380398	3.07322103193715	2.64843634433945	3.2835556286107	3.68909133381474	3.14532871243717	2.7348501475693	2.92179036074088
AEBP2	-2.11536196551875	-2.10581099080183	-2.09450832337198	-2.09091926230728	-1.85131535483628	-2.15868796840009	-2.12666840598601	-2.15173478349156	-2.14662419796329	-2.11577655191057	-2.13398057365924	-2.11863882782148	-2.13232551312807	-2.11887290756505
AEN	-0.904462796444676	-0.863116239276996	0.684932795134507	-0.798649342256085	-0.921908204124365	-0.326724987054542	-0.926108942062246	-0.967368921319888	-0.959391675927961	0.25195317460085	-0.938676938220541	-0.91186608428784	-0.142000856665839	0.223902836163535
AES	1.46623397541289	1.80832520113911	0.348347195582124	1.98512598401877	2.20833534664834	1.01734263865593	2.91820917656922	0.0718002032802927	1.51932366635968	0.242613960429871	1.96010630856386	0.228547909874469	0.162213800083799	1.42841502762688
AF011889.2	-2.11405745904871	-2.10563922217163	-2.09567704191385	-2.09251364057478	-2.12191271816437	-2.15224503319715	-2.12402296486472	-2.14611649036828	-2.14161201613055	-2.11442287583138	-1.88988175904575	-2.11694568814527	-2.12900914369697	-2.11715200622148
AFAP1	-1.68991311720978	-1.12507069467637	-1.64821891572544	-1.64104304524115	-1.70773201402136	-1.77351155281114	-1.71251890489879	-1.12747124862967	-1.75241796932234	-1.69074202989714	-1.7271386528598	-1.69646478603217	-1.72382957012163	-1.69693279866626
AFF1	-2.1161516033242	-2.10591484780736	-2.09380062422319	-2.08995386075211	-2.12570376588063	-2.16258850763642	-2.12826987085809	-2.15513606889781	-2.14965853219067	-2.1165959579225	-2.13610706810628	-2.11966375148181	-2.13433317062195	-1.8273567433162
AFF3	0.202490092476589	-1.22153006840853	-1.18189917247094	-1.16931473552706	-1.28626822908637	-1.35078938049764	-1.29466307491533	-0.304793149668709	-1.33861728130253	-0.445325862485544	-1.32030195688142	-1.26650871412958	-1.31449876643203	-1.26732947524778
AFG3L2	-1.92678117482295	-1.91365303177769	-1.89811712688736	-1.89318383908669	-1.9390313605606	-1.98633425503343	-1.37953527354127	-1.97677686337397	-1.96975218789857	-1.92735103806913	-1.95237309169179	-1.93128533469404	-1.95009815410208	-1.93160708534762
AFTPH	-1.21405059266362	-1.73346115715271	-1.71117357460033	-1.70409635187734	-1.76986853746198	-1.83772857992312	-1.7745896222369	-1.82401768525047	-1.81394018827382	-1.2148681101647	-1.78900839034323	-1.75875620173563	-1.78574479805877	-1.75921778053028
AGA	-1.92762675404953	-1.9141092427331	-1.89811255763895	-1.89303295320115	-1.36076154792522	-1.98894612213519	-1.94362877913016	-1.97910526730394	-1.97187224661658	-1.9282135188991	-1.95397770289972	-1.93226450303037	-1.9516352928188	-1.93259579650317
AGAP1	-2.11618689210711	-2.10591948746778	-2.09376899357101	-2.0899107127862	-2.12576765409622	-2.16276282976502	-2.12834144206129	-2.15528807822355	-2.14979414162357	-2.11663257711508	-2.13620210408971	-1.82627573414609	-2.1344228955084	-2.11996119407345
AGAP10	-2.11133447791481	-2.1052793659995	-2.09811371869566	-2.09583833141199	-2.11698464834403	-1.96575220402359	-2.11850251724296	-2.13439405979291	-2.13115405882509	-2.11159731674283	-2.12313827379317	-2.11341193791886	-2.12208900112311	-2.11356033942618
AGAP3	0.713708563764313	0.116380709791814	0.511121618166062	-0.764810809725143	-0.888872129939259	-0.94979977970329	-0.0488094096279501	-0.938343422104086	-0.929628866037444	-0.872405505310008	-0.907067673533219	-0.878002915112367	-0.904015631809376	0.0117347866925407
AGAP5	-1.87820204346969	-1.86694593784564	-1.85362541065397	-1.84939559624939	-1.88870538610556	-1.40993745603125	-1.89152701729732	-1.92106848308243	-1.91504550718606	-1.87869064576997	-1.90014462273655	-1.88206392241797	-1.89819408504744	-1.8823397923052
AGAP6	-1.61738895502181	-1.59616841074894	-1.5710559210078	-1.56308167424465	-1.63719035480094	-1.70426223004005	-1.05614863607524	-1.69820280041427	-1.68684800054543	-0.766806959930991	-1.6587561463352	-1.6246695524092	-1.65507890015697	-1.6251896354069
AGBL5	0.0992603397089152	0.664900542316046	0.264106286895821	-0.665494772468113	-0.769683874645126	-0.00147266530083484	0.014324845574183	-0.814314044071095	-0.80652480474277	-0.75461235818151	-0.0388010067566323	-0.759747361518502	-0.783450400064287	-0.760164750465794
AGER	-2.11426983130039	-2.10566720547258	-2.09548681848204	-2.09225412754444	-2.12229714817673	-2.15329384742956	-2.12445361669057	-2.14703106799056	-2.14242792994824	-2.11464325199386	-2.13103973426991	-2.11722132275703	-1.88369317228831	-2.11743215992365
AGFG2	0.397449412275258	-0.471173779905558	0.8692100865381	-0.425804345327716	0.325833286782229	0.464416920417325	-0.52233936318999	-0.578808928723473	1.10745240144444	-0.496003009834685	1.01164051912753	-0.50301255267262	-0.535626664559013	-0.503583146438551
AGL	-1.3091380027925	-1.75339470628758	-1.73433192891928	-1.7282787142722	-1.78453427845819	-1.84257560611674	-1.78857226632833	-1.83084854993868	-1.39330699202741	-1.7702023558044	-1.80090477326083	-1.7750297939994	-1.79811339232065	-1.7754245866504
AGO1	-1.68074693604262	-1.66279005220151	-1.6415397932334	-1.63479196334718	-1.69750293584889	-1.75840531141222	-1.70200428873639	-1.14578921440616	-1.7395233743914	-1.16833370990176	-1.715751968887	-1.68690779788943	-1.71264027289898	-1.68734789357488
AGO2	-2.11502678051079	-2.10576688134526	-2.09480867406234	-2.09132899323991	-2.12366741493248	-2.15703237991999	-1.86134848651657	-2.15029110030817	-2.14533626500903	-2.11542873196574	-2.13307796786007	-2.11820377714222	-2.13147334696159	-2.11843072307039
AGO3	-2.1161516033242	-2.10591484780736	-2.09380062422319	-2.08995386075211	-2.12570376588063	-2.16258850763642	-2.12826987085809	-2.15513606889781	-2.14965853219067	-2.1165959579225	-2.13610706810628	-2.11966375148181	-2.13433317062195	-1.8273567433162
AGPAT1	-2.12032951490581	-2.10646345350035	-1.69377387596267	-2.08484371019049	-2.13326826999715	-2.18323000770485	-2.13674415345767	-2.17313540566028	-2.16571588096744	-2.12093140953303	-2.14735992503796	-2.12508684860772	-2.14495711572946	-2.12542668450869
AGPAT2	-0.850088610463937	-1.63106982211433	-1.60847577434134	-1.6013012363255	-1.66797782180713	-1.29503019886556	-1.67276382381942	-1.72287154700697	-1.71265547949102	-1.65099099250822	-1.68738085707802	-1.65671268599976	-1.6840723887947	-1.65718061172983
AGPAT3	0.0303287703156796	0.0605715362551271	1.33599112565297	0.109045721289226	0.798059432264935	0.534636810011099	0.778707916097598	0.983208963094265	-0.0619669346174813	0.86787705671009	1.80049799357915	1.10119783983176	0.974377052084149	0.842235739632399
AGPAT4	-2.11867030982359	-2.10624572000188	-2.09154240323377	-1.90933131305166	-2.13026399314236	-2.17503186771371	-2.13337853482815	-2.16598666834889	-2.15933845381377	-2.11920963340225	-2.14289072460355	-2.12293308626477	-2.14073770369841	-1.94569541060643
AGPAT6	-0.0944172635231462	-0.0632013974551962	1.26630340973352	1.00255263428221	0.972626175349651	0.441241822009233	1.9363868752786	0.721048484286763	-0.19074223733371	1.05440403139571	0.633086044248168	0.760063613441145	-0.147980912651924	-0.105719449277794
AGR2	0.361838997644126	2.12955668278112	0.525151772336684	0.552738890535472	0.290768996154382	0.0124637225525848	0.271576210812162	2.39958027520859	0.110429936734797	3.73377542192096	3.86875538168548	3.35544048928959	4.21405867405181	3.56124793284401
AGR3	-1.75452911106128	-1.73852593888319	-1.71958771128731	-1.71357404630773	-1.76946205556817	-1.61202556237087	-1.77347366058441	-1.81547372518425	-1.80691066407648	-1.5265451469383	-1.5570469651309	-1.53134104427664	-1.78295244807022	-1.7604118834211
AGRN	1.07331585755332	1.15910595021362	0.293427570706965	1.29635779396233	1.9219910511604	1.26902262300264	1.43924065541528	1.34166665303258	0.106883657510202	0.212795574868365	2.3393008771245	1.04432172766593	0.154032745621367	1.04225950302349
AGT	-2.11536196551875	-2.10581099080183	-2.09450832337198	-2.09091926230728	-1.85131535483628	-2.15868796840009	-2.12666840598601	-2.15173478349156	-2.14662419796329	-2.11577655191057	-2.13398057365924	-2.11863882782148	-2.13232551312807	-2.11887290756505
AGTRAP	2.17778930620108	2.90526392096678	3.78645763311109	3.64414015151046	3.76651332791659	3.74649701734157	2.88716367066896	3.21840762023978	3.22845521856177	3.16274878459642	0.867965766480699	3.12073059796465	2.37458256749785	2.13381904480129
AHCTF1	-2.11536196551875	-2.10581099080183	-2.09450832337198	-2.09091926230728	-1.85131535483628	-2.15868796840009	-2.12666840598601	-2.15173478349156	-2.14662419796329	-2.11577655191057	-2.13398057365924	-2.11863882782148	-2.13232551312807	-2.11887290756505
AHCY	1.68623292773346	1.27426962286343	0.382101580101465	0.3989141711622	0.245132480629074	1.2191162743362	2.61441325535439	1.84092082640485	1.6593883804745	0.28359229130751	1.65620737191198	1.99338834259633	0.209380092282115	1.99052520595748
AHCYL1	-0.185547206183323	-0.158606800972769	1.13701831949029	-0.115383362860187	0.599595642365829	1.00710046004812	0.580542577044525	-0.27973610329771	-0.267457793236536	1.14315892356153	0.523255869223686	-0.194614423665748	0.77933423957827	1.28589592710952
AHCYL2	-1.93982848420352	-1.92069201084497	-1.07768925886675	-1.89085472469934	-1.95768518733341	-2.02663710054312	-1.96248223454779	-2.01270559703666	-2.00246595273784	-1.9406591555933	-1.97713300119929	-1.94639405368876	-1.97381689758679	-1.94686305930434
AHDC1	-1.77798077480137	-1.7653014982034	-1.75029678393231	-1.74553217096713	-1.78981211247105	-1.83549766608193	-1.79299049792092	-1.49189770010598	-1.47164670912216	-1.77853115376178	-1.80269767433039	-1.78233093221893	-1.80050051949718	-1.78264168184424
AHI1	-0.576726887722517	-0.554204208196394	1.02446252215879	-0.499519330707989	0.714999699852986	-0.669499083072224	0.227758683353579	-0.655876234289231	0.30876626943409	0.314225769239579	-0.618754960007356	-0.584319383468315	-0.615136769339009	0.769503682235074
AHNAK	2.7743729724116	2.54448021560317	3.34407347517871	2.93828672701931	2.79480209737258	2.90220265239537	2.76191545094239	3.14484912273422	3.46340105542907	3.15591436523677	2.36803208343818	2.87255844927084	2.20897393043773	3.70263411948406
AHR	-2.11256361862273	-2.10544209780936	-2.09701445730838	-2.09433833535956	-2.11920888081994	-2.14486891105873	-2.12099407242447	-2.13968438774956	-1.9323466693694	-2.1128727478693	-2.12644626508742	-2.11500695490861	-2.12521219753207	-2.11518149246265
AHSA1	0.966720874151065	1.43143821800458	-0.437042519683688	0.669745556799668	-0.524496749660512	0.10387430127095	-0.531326754291517	0.397531095584988	-0.586384328660322	-0.499948055534015	-0.551913102699007	-0.508266443031359	-0.547291702437218	1.41539967249503
AHSA2	-2.11256361862273	-2.10544209780936	-2.09701445730838	-2.09433833535956	-2.11920888081994	-2.14486891105873	-2.12099407242447	-2.13968438774956	-1.9323466693694	-2.1128727478693	-2.12644626508742	-2.11500695490861	-2.12521219753207	-2.11518149246265
AIDA	-1.6308983352658	-1.61047055468297	-1.58629622514062	-1.5786198827671	-1.64995998819607	-1.71541095918942	-0.880116756230402	-1.70869311189846	-1.69776250817313	-1.63178505940608	-1.67072011818576	-1.63790694183258	-1.66718024771345	-1.05459874268659
AIF1	-1.96441779633651	-1.95566713062972	-1.94531155256517	-1.94202323126717	-1.97258325278124	-1.65888219302461	-1.97477683128269	-1.99774281083266	-1.99306045883725	-1.96479764310911	-1.98147628728554	-1.96742007908023	-1.97995990996677	-1.96763454447726
AIF1L	-1.75250669370099	-1.21321201631598	-1.71269831522001	-1.70584700837159	-1.76951964425853	-1.8352134894074	-1.7740900247194	-1.82194026765848	-1.81218445994216	-1.75329811478142	-1.26994751782675	-1.7587620314429	-1.78488911010857	-1.75920887592987
AIFM1	0.00569569907453982	0.0395389965342839	1.96777234118463	1.40867496587644	1.28464074361574	0.535358065596831	-0.0334111611895769	1.00622380050483	1.36035497598783	1.37465095344299	0.731525238775679	-0.00575622133674236	0.745227981257356	-0.00657080373896024
AIG1	-0.869346717027188	-0.833507964383102	-0.787265872803663	-0.772582109747913	0.14802742214905	-0.930957559121673	-0.114118162915259	0.0978823095065489	-0.915369306456276	-0.870004336137273	-0.897680369836616	0.399772888812272	-0.895267415472875	-0.0573068144038271
AIMP1	-1.60560068932175	-1.58635662439207	-1.56358310940064	-1.55635158317293	-1.07574339381989	-1.68239158299306	-1.6283818065296	-0.91896942358564	-1.66859032638395	-1.60643603102033	-1.64311494462817	-1.61220317260626	-1.63978019678634	-1.61267481512625
AIP	-0.78575224116256	-0.759933564278592	-0.712647027984799	-0.69763161084104	0.22143778379872	0.253637469345128	-0.803867563268785	0.170587948097836	0.496007618058386	-0.786432763562556	-0.0907366588602558	-0.791098418193896	-0.812562911843633	-0.791477418115364
AJUBA	-2.12032951490581	-2.10646345350035	-1.69377387596267	-2.08484371019049	-2.13326826999715	-2.18323000770485	-2.13674415345767	-2.17313540566028	-2.16571588096744	-2.12093140953303	-2.14735992503796	-2.12508684860772	-2.14495711572946	-2.12542668450869
AK1	-2.11502678051079	-2.10576688134526	-2.09480867406234	-2.09132899323991	-2.12366741493248	-2.15703237991999	-1.86134848651657	-2.15029110030817	-2.14533626500903	-2.11542873196574	-2.13307796786007	-2.11820377714222	-2.13147334696159	-2.11843072307039
AK2	1.60447509945593	1.01824905955614	-0.139859657881945	-0.12929208466593	0.589792836544268	-0.311507260098286	0.570694459972668	0.936910716514104	0.830409433337099	-0.200995690570477	0.513266546012966	-0.208971690202906	0.770295298708642	-0.209620832079045
AK3	-1.81075846636693	-2.10598567199927	-2.09331765720116	-2.08929504227765	-2.1266792232821	-2.165250118985	-2.12936263552078	-2.15745699847943	-2.15172906093717	-2.11715505979029	-2.13755810343715	-2.1203630948688	-2.13570311376937	-2.12062545113769
AKAP1	2.79133851072102	0.83924964935664	0.915147183543546	0.939267071398443	2.66933169300683	2.09525457449066	3.11611824179148	2.75844599113643	2.47770886416076	2.51369082427058	1.72476058077671	2.96571974548622	2.67191624777357	2.96241043331471
AKAP10	-2.11256361862273	-2.10544209780936	-2.09701445730838	-2.09433833535956	-2.11920888081994	-2.14486891105873	-2.12099407242447	-2.13968438774956	-1.9323466693694	-2.1128727478693	-2.12644626508742	-2.11500695490861	-2.12521219753207	-2.11518149246265
AKAP11	-2.11536196551875	-2.10581099080183	-2.09450832337198	-2.09091926230728	-1.85131535483628	-2.15868796840009	-2.12666840598601	-2.15173478349156	-2.14662419796329	-2.11577655191057	-2.13398057365924	-2.11863882782148	-2.13232551312807	-2.11887290756505
AKAP13	-1.36825405252698	-1.34181261058038	-1.31052168650763	-1.30058553312039	-0.733894774259565	-1.450600707351	-1.39955542208331	-1.44651710750718	-1.44335570384075	-1.3694018162198	-0.794911058913749	-1.37732589774828	-0.397897569604778	-1.37797393694154
AKAP17A	-0.492230621712311	-0.470338246542728	-0.443728073581881	0.571347462153249	0.757240241219361	-0.581451245510948	1.04887132299549	-0.568450719009132	0.135451870488247	-0.49316637900072	0.227490074151645	0.344925635936811	-0.529361386653052	0.343088951480385
AKAP8	-0.450793184846147	-0.430518460803312	-0.405734801166256	-0.395139307978712	0.309298269042795	0.437906799400652	-0.473837748087694	-0.520505422447612	0.149080103869243	0.373785203551262	0.659265702705843	-0.457585530850322	0.835662835913987	0.600979852078473
AKAP8L	-0.0634589088472094	1.49825012545053	1.38174594954413	0.0340739601949297	1.29310011369997	1.66883041978117	-0.107654870765959	-0.201595597619608	0.852099517044725	-0.0650939119382545	2.15729808900797	-0.0763546278829611	-0.129405290579328	1.70108493378594
AKAP9	-0.782005633906119	-0.754553847624101	-0.704737408465356	-0.688918643268899	0.646746232553751	0.549281152221781	-0.802574769115707	-0.844450677133831	-0.836374069113152	-0.782775655148192	-0.815357171704073	0.0620141894085555	-0.0404270621739144	0.319789492324508
AKIP1	-1.66153188201567	-1.64432578971647	-1.6239640209139	-1.617498323142	-1.67758730019308	-1.73385530651805	-1.68190044794961	-1.72705755680499	-1.28141047888587	-1.66227875989307	-1.04218282701211	-1.66743515334698	-1.69209173318672	-1.6678568482831
AKIRIN1	-1.80963881162554	-1.79304462959065	-1.77340699821065	-1.76717124380787	-1.82512324163145	-1.88491485412021	-0.961631810691267	-1.87283415874472	-1.86395485699023	-1.81035912785073	-1.84198740241094	-1.81533214148624	-1.83911184504144	-1.81573883944017
AKNA	-1.37953630724852	-1.35428063037604	-1.32439294614841	-1.3149023790375	-0.766687666685893	-0.964567265502728	-1.40943396853257	-1.45485019168083	-0.418384673794619	-1.38063259953887	-1.42876955986915	-1.38820132604777	-1.42439307734054	-1.38882030395747
AKR1A1	3.6896481460321	4.29154969271985	3.12205660290355	2.9967073713324	1.00166801310272	3.72425047505225	2.31023970243289	2.97469089138499	3.34924521015315	2.45506599679962	3.32416352349844	3.47390129668756	2.85734653957924	3.84666423636555
AKR1B1	-1.08458004162572	-1.04828581268846	-1.0053350551523	-0.991696425817321	0.298573930360995	-0.551145410749837	-1.12667077900023	-1.15816686095242	-1.15212566641592	-1.08615549270427	-0.387862728992286	-1.09703229850378	-1.13417490743516	0.181823127808317
AKR1C1	-1.76901688329323	-1.74494472720868	-1.02849557597095	-1.01944975177949	-1.79147919057652	-1.87821519391495	-1.79751349309016	-1.86069047446343	-1.84780981922496	-1.77006180160054	-1.81594298816928	-1.77727584566688	-1.81177159450353	-1.77786581729704
AKR1C2	-2.11256361862273	-2.10544209780936	-2.09701445730838	-2.09433833535956	-2.11920888081994	-2.14486891105873	-2.12099407242447	-2.13968438774956	-1.9323466693694	-2.1128727478693	-2.12644626508742	-2.11500695490861	-2.12521219753207	-2.11518149246265
AKR7A2	2.37513922104626	2.13939649427434	0.7699404642405	2.07771878784199	2.7376427111069	2.08072286162299	2.23199285851524	2.05278064235289	2.685214335329	0.644684359754546	1.80954477519644	0.628019247447921	1.82849577055543	2.90630541413815
AKT1	3.50053065847312	2.11897968624229	2.25385037060173	3.06857598995013	2.85071635924517	3.10381959811522	2.43856024459816	1.59155029317456	2.54317017482146	0.851633391514711	3.07834144551897	1.96812401070666	2.50332462990446	1.96539455499222
AKT1S1	-0.676958161688958	0.200070250733011	-0.617128447132485	-0.601966103793385	-0.691299988522365	-0.16521475734855	-0.695045456655202	-0.12189897352167	-0.0891007048469399	0.575970004299575	-0.00455865295893099	0.104229490183193	-0.703705050354516	-0.682681236066771
AKT2	0.454376402704491	0.532461965230977	-0.36508558013218	1.19032418924505	-0.439202317177722	0.914074096530108	-0.444876601657018	0.399113084393953	0.214527803344679	0.71662978688903	-0.461874790910185	-0.425650214998424	-0.458072712971534	-0.426218386501011
AKT3	-1.22156644438011	-1.73281218287688	-1.71087494790264	-1.70390897492309	-1.76864726076223	-1.83544058360616	-1.77329413288474	-1.82194521606533	-1.81202613136382	-1.75215424147052	-1.78748624650874	-1.22792647388282	-1.78427395595924	-1.75816392741214
ALAD	-1.93106517872338	-1.91596431496391	-1.89809388330271	-1.67663427072913	-1.94515615756286	-1.99956709461617	-1.94894157586198	-1.9885735467208	-1.76470828086971	-1.93172067335141	-1.96050270455224	-1.9362461631421	-1.95788591994797	-1.72083124550174
ALCAM	-1.67152402157467	-1.65306299859343	-1.63121613904705	-1.62427886397721	-1.68875044572678	-1.75049908576881	-1.69337817400292	-1.74182882798341	-1.09700727419541	-1.14472480477407	-1.70751181998765	-1.67785784948961	-1.70431276319952	-1.67831030085227
ALDH16A1	-0.759615403918169	-1.44103891326862	-0.664214538776054	-1.40034308645958	-1.49149483932509	-1.55980293233865	-1.4980376529603	-1.55565258977853	-1.55244341918815	-1.46827260538736	-1.51802020296028	-1.47609457748366	-0.870988237026016	-1.47673426606697
ALDH18A1	0.672104222412895	0.751383604563834	-0.124110228716822	-0.113600337968151	0.60006077978377	0.876821857444177	-0.214558403156814	1.4015745824517	1.46115898620523	-0.184845127730648	0.523859778062733	0.645391693486901	-0.229525669466472	-0.193404050137123
ALDH1A1	-1.61719370727567	-1.59618032736622	-1.57131299688605	-1.56341659825597	-1.04534164444063	-1.70329185832691	-1.64206933892623	-1.69721861207258	-1.68597466279534	-1.61810585096935	-1.65815705372322	-0.792986707783528	-1.65451570645285	-1.62491823395964
ALDH1A2	-1.75802593773095	-1.73720907057388	-1.71257429418914	-1.10982312003473	-1.77745065669319	-1.85149191460379	-1.18774031665556	-1.83730246628531	-1.82616366807988	-1.75892955124679	-1.79860620349412	-1.76516803675954	-1.79499890934503	-1.76567822625019
ALDH1A3	-0.135275312707262	-1.33208228210144	-0.437048902705884	-1.28488955645909	-1.39059326128824	-1.45935407964092	-1.39818060458672	-0.833452332617	-1.44941609433208	-1.36366370607444	-1.42135327544088	-1.37273441951281	-1.4161082954778	-1.37347623139319
ALDH1B1	-1.74543559497059	-1.72875087652924	-1.7090061039492	-1.70273632781555	-1.52258687016721	-1.82112233697226	-1.76518695871736	-1.80897573037892	-1.80004798393032	-1.50774220467244	-1.5395430403336	-1.75115998714129	-1.53665179417449	-1.7515689040037
ALDH2	-2.11202079224599	-2.10537030599909	-2.09750008997157	-2.09500097318428	-2.11822652077054	-2.14218933470743	-2.11989363549577	-1.94728240374977	-2.13378915129646	-2.11230947493846	-2.1249852069832	-2.11430252037565	-2.12383276363301	-2.11446551359482
ALDH3A2	1.3234771378969	0.916530652519901	0.0181176765555365	1.95626465697458	0.757131010880193	-0.190844893554132	1.2044562713629	0.534918828399214	1.30603053047098	-0.0552772136472829	-0.115354299752948	0.804996672942611	-0.110029234310186	0.802994235725526
ALDH4A1	0.964471841953373	1.0598516648497	2.06417936168074	-0.154092391953606	0.609027740425661	1.04202328954324	-0.271353602193279	0.385413783939741	-0.332579469088276	0.681804537899929	0.527883482910525	-0.245668659222351	-0.289119594636639	-0.246424456139396
ALDH6A1	-1.22411621211429	-1.18940514554808	-1.14832790964691	-1.13528420036915	-1.25650594241523	-1.32046980858943	-1.26520716034917	-0.648309679106658	0.0797218045642565	0.254148027966427	-1.29178174005138	-1.23602529876663	-1.28576676064126	-1.23687601377756
ALDH7A1	-1.55937442888929	-1.53580757444663	-1.50791845045375	-1.49906250829032	-1.58136522706841	-1.6511773073021	-0.412264926650599	-1.10736361968082	-1.63651341243904	-1.56039741318561	-1.60531550202336	-1.56746002634984	-1.60123167060425	-1.56803761381166
ALDH9A1	-1.04654817403867	-1.00850493132407	-0.963484382835513	-0.949188509875048	0.65138289910014	0.16487067994006	-1.08565699354761	-0.448599861711176	-0.414346266820419	-1.04819954588266	-1.0963391602921	-1.05960050342072	-1.09395433710926	-1.06053288495905
ALDOA	1.06253098576917	1.15183293949123	4.90930745700864	3.62924385605135	3.92694310373741	2.89070670761704	2.31713017622165	3.3654676109408	3.50848138665437	3.5536587703206	3.17821941838707	3.31386039437351	3.85434604538111	4.07267740581908
ALDOC	-1.75486659260448	-1.73673781041442	-1.71528412614917	-1.70847170037723	-1.77178299489077	-1.8371040283302	-1.77632743850249	-1.82390613194059	-0.784652744253093	-1.75565352238065	-1.79020672297491	-1.76108643138676	-1.78706523922374	-1.76153074003713
ALG1	0.159437887791141	0.234707842379756	-0.635884845914743	-0.619693470965856	-0.721984028779577	0.0565549369009725	-0.726444415669526	-0.770116354679714	-0.0706009580214341	-0.705799728077956	0.996854114890895	0.13412062252194	-0.736796417181334	-0.711758287342915
ALG13	-1.56198325170475	-0.292395792857565	-1.50449950053224	-1.49460613553951	-0.890354790504004	-1.66649859792473	-1.59314982711121	-1.66208506220786	-1.64815862473025	-1.56312607274383	-1.61330605805164	-1.57101603053114	-1.60874382920547	-1.57166127905123
ALG2	-2.11256361862273	-2.10544209780936	-2.09701445730838	-2.09433833535956	-2.11920888081994	-2.14486891105873	-2.12099407242447	-2.13968438774956	-1.9323466693694	-2.1128727478693	-2.12644626508742	-2.11500695490861	-2.12521219753207	-2.11518149246265
ALG3	0.0780400195956991	0.114939314992362	2.0639735635283	1.19702866099161	1.37329722802319	1.43680558268003	0.873574271014525	-0.0540090865908299	0.704956631230404	0.0764538897336958	0.00844300184161706	1.43395649908234	1.08065706367674	1.9064866335345
ALG5	-1.75113254201889	-1.73266314042968	-1.71080636560007	-1.70386594202063	-1.76836678445143	-1.83491512653899	-1.77299661304026	-1.82146925654083	-1.81158655249489	-1.22409423531952	-1.78713667363587	-1.75746924456656	-1.78393616494322	-1.23008187927633
ALG6	-2.11202079224599	-2.10537030599909	-2.09750008997157	-2.09500097318428	-2.11822652077054	-2.14218933470743	-2.11989363549577	-1.94728240374977	-2.13378915129646	-2.11230947493846	-2.1249852069832	-2.11430252037565	-2.12383276363301	-2.11446551359482
ALG9	-2.11256361862273	-2.10544209780936	-2.09701445730838	-2.09433833535956	-2.11920888081994	-2.14486891105873	-2.12099407242447	-2.13968438774956	-1.9323466693694	-2.1128727478693	-2.12644626508742	-2.11500695490861	-2.12521219753207	-2.11518149246265
ALKBH2	-1.74346371803327	-1.72739672294402	-1.70838296702138	-1.70234531869641	-1.7584562172322	-1.81634828700797	-1.30330256390022	-1.80465138788605	-1.79605417608101	-1.74416115025552	-1.77478461400758	-1.74897617430988	-1.31281915412945	-1.74936995172024
ALKBH3	-0.42054712227385	-0.400105699701288	-0.375095248771578	-0.36699963514952	0.579111552847891	-0.502443051637006	0.558314298096812	-0.490664196682068	0.568963875899108	0.654170022361582	0.495791353510276	-0.427391099054759	0.509809569279554	0.376528046981224
ALKBH5	0.166899199747261	1.9086474263165	0.262352867412218	0.278879746764179	2.41538135062425	1.29835009699224	1.8180425418167	0.0076862644792246	1.93305010952237	0.165020131195388	2.19405579885561	0.152075894481881	1.20069460864048	1.33961493956836
ALKBH6	-0.438684871153561	-1.54205264236973	-1.51293378177351	-1.50368734773811	-0.929557799092662	-1.66379156385872	-1.59578722926395	-1.66000419870903	-1.64719898036428	-1.56772673978874	-1.61462543647958	-1.57510077018952	-1.61036153353943	-1.5757038256597
ALKBH7	1.66397131832373	0.323290032671162	2.2661808053303	1.70140704026117	1.56564226875728	1.83390449316836	0.231482160748481	1.27434759328258	1.76509924982629	0.27899969243772	1.78468784715463	0.266411491332479	1.80420329139353	0.265384993350518
ALMS1	-2.11202079224599	-2.10537030599909	-2.09750008997157	-2.09500097318428	-2.11822652077054	-2.14218933470743	-2.11989363549577	-1.94728240374977	-2.13378915129646	-2.11230947493846	-2.1249852069832	-2.11430252037565	-2.12383276363301	-2.11446551359482
ALYREF	-1.49417134340389	-1.46878436502963	-1.43874129800061	-0.703662820155883	-1.51786054296017	-1.5868397176612	-1.52422443935895	-1.02219544573213	-1.57726795317649	-0.799091151749061	-1.5436605543201	-1.50288141068815	-1.53926131893749	-1.5035036065963
AMBP	-2.11868686163421	-2.10624789279718	-2.09152755983619	-1.90910559620936	-2.13029396235768	-2.17511364692541	-2.13341210851196	-2.16605797952406	-2.15940207099019	-2.11922680937367	-2.14293530677331	-1.9452069179934	-2.14077979417057	-2.12325943145004
AMBRA1	-1.77120017231232	-1.75725568491087	-1.74075371435293	-1.73551366103031	-1.78421210858504	-1.83445642826943	-1.78770765153028	-1.4616251298774	-1.81684324219621	-1.77180547123613	-1.79838346557216	-1.77598441334016	-1.39744530013493	-1.77632617134202
AMD1	-0.993586639623884	-0.0571439089463943	-0.908690723030656	-0.894079528177889	-1.02208089744884	0.0923652886485509	-1.02579055819893	0.0055849737312369	-1.05506421694656	0.518684434016755	-1.03686989974517	-1.00692686224695	-1.03439625686286	-1.00787980918284
AMDHD2	-1.42499231356238	-0.417248698381816	-1.36842947418921	-1.35869460470818	-1.44916563652527	-0.993775877715584	-0.805374292194155	-1.50786645305656	-1.50477250995585	-1.42611682616895	-1.47549290881525	-1.43388038379839	-1.47100376862962	-1.43451529518905
AMFR	-1.13687413963252	-1.10540845888913	-1.06817182750468	-1.05634766787936	-1.16623552243734	-0.664101637963976	-0.466726702879709	-1.20235216775077	-0.224810800645713	-1.13823999426329	-1.18661296401331	-1.14766976061504	-0.103482882214015	-1.14844093619637
AMIGO1	-1.5354034431337	-1.51573853762998	-1.49246699796669	-1.48507732845377	-1.55375323899618	-1.18691190074107	-1.55868275126317	-1.15434983536795	-1.59977057476976	-0.974250530407905	-1.57373808232447	-1.54215031342094	-1.57033040824793	-1.54263227009803
AMMECR1L	-2.11618689210711	-2.10591948746778	-2.09376899357101	-2.0899107127862	-2.12576765409622	-2.16276282976502	-2.12834144206129	-2.15528807822355	-2.14979414162357	-2.11663257711508	-2.13620210408971	-1.82627573414609	-2.1344228955084	-2.11996119407345
AMOTL1	1.0421812389546	0.918987365224437	-0.256418717549134	-0.246365501712283	-0.336986281008442	0.229675812093204	-0.343170002490127	-0.404297121898233	1.15116995323473	0.5572923748775	0.85495372259214	1.00859080207367	-0.357560934070237	-0.322845948756799
AMPD2	-1.02464816678601	-0.988982560983789	-0.94677571895831	-0.0326953800207562	-0.282405058789592	-0.508196502634212	-1.05740498640777	-1.08695124908712	-1.08131006132441	-1.02619633074412	-1.06650040262697	-0.242196664867351	-1.06447469038034	0.00413838476412343
AMY1A	-2.11852184702611	-2.1062262301867	-1.91597632722239	-2.08705509916896	-2.12999518255592	-2.17429834590716	-2.13307739386014	-2.16534703989049	-2.15876783689362	-1.9433563587599	-2.1424908427112	-2.12274037387849	-2.14036017115771	-2.12304172059148
AMZ2	-1.78828359418925	-1.77399722188803	-1.75709066316649	-1.7517221364871	-1.39332200158883	-1.49863264019258	-1.80519579662975	-1.84269014792904	-1.83504572108277	-1.78890373356979	-1.81613335565433	-1.79318513316554	-1.81365771189752	-1.793535270242
ANAPC11	3.41286503762607	3.73513701655156	2.93168239765787	3.56952483180001	3.45313164300083	3.61948598686765	2.65511389276958	3.04189898086168	2.22728651687803	3.20080109034087	3.22414260353004	1.06109579169326	3.06403795019019	3.53519598019655
ANAPC15	0.718565776041325	-0.105364159288497	-0.0718656784609057	1.45098649639863	-0.158037621538956	0.386933573187187	0.627246354177985	0.436660012076671	1.17688257112556	0.715162774831381	1.31311606545642	-0.142280066332874	-0.179987004513207	0.689876179213157
ANAPC16	0.0309536933294398	0.068332001655551	1.43650215637977	1.47455484319882	1.94090694706086	1.62220619190117	-0.0124625467681702	-0.104066760211052	-0.0860117974536371	1.21607374358597	1.03504913067031	1.7503969128193	-0.0337571974490711	1.18475690342041
ANAPC4	-2.1161516033242	-2.10591484780736	-2.09380062422319	-2.08995386075211	-2.12570376588063	-2.16258850763642	-2.12826987085809	-2.15513606889781	-2.14965853219067	-2.1165959579225	-2.13610706810628	-2.11966375148181	-2.13433317062195	-1.8273567433162
ANAPC5	1.82888472767415	0.559432578919231	1.54638565697522	0.628541941761942	1.90574075856542	1.52905935449039	2.02772000127968	1.74004785622672	1.0777859758595	2.15739356648727	2.18589104745302	1.32205669108755	1.81492847886836	1.31993838415608
ANAPC7	-0.0511171370373213	1.40966848231796	0.018179044679749	0.0303507382573528	1.21490955415036	1.56971562020358	-0.0872240558901408	0.75521806108059	-0.147431129849112	0.81958192170421	1.55778208331974	-0.0617086365077379	0.681856368953777	1.27108081488018
ANG	0.966152912840601	-0.218424116316438	-0.179847308681597	-0.167538704961364	0.878150487191109	1.16816713157937	-0.288034064128175	1.79438179774382	1.0329869754625	-0.252017651298432	1.77791453396488	-0.261562997627194	-0.306371548126859	-0.262341268640651
ANGEL2	-2.11502678051079	-2.10576688134526	-2.09480867406234	-2.09132899323991	-2.12366741493248	-2.15703237991999	-1.86134848651657	-2.15029110030817	-2.14533626500903	-2.11542873196574	-2.13307796786007	-2.11820377714222	-2.13147334696159	-2.11843072307039
ANGPT1	-2.11930955209047	-1.92085187814883	-1.90549137063979	-2.08609152381958	-2.13142143558479	-2.17819028946739	-2.13467518721827	-2.16874079892349	-2.16179543068454	-2.11987298169009	-2.14461254113487	-2.12376286086201	-2.14236328715346	-2.12408097901253
ANGPTL2	-0.919510970431425	-0.880937784592432	-0.835290098971887	-0.820795084217981	0.468489103957241	-0.377069726865566	-0.940318948770177	-0.974990895019659	-0.299338902537439	-0.9211853459179	0.371307874990292	-0.928195003969309	-0.2016112844873	-0.928554691660465
ANGPTL4	-0.790174607719336	-1.43183778872955	-1.40307181493063	-1.39393743694503	-0.847305011867863	-1.5399557478507	-1.48492117479087	-1.53645734551121	-1.53374380958662	-1.45720074588324	-1.50353108479724	-1.46448541159329	-1.49931885541236	-0.81296134195765
ANK2	-2.11202079224599	-2.10537030599909	-2.09750008997157	-2.09500097318428	-2.11822652077054	-2.14218933470743	-2.11989363549577	-1.94728240374977	-2.13378915129646	-2.11230947493846	-2.1249852069832	-2.11430252037565	-2.12383276363301	-2.11446551359482
ANKDD1A	-1.77798077480137	-1.7653014982034	-1.75029678393231	-1.74553217096713	-1.78981211247105	-1.83549766608193	-1.79299049792092	-1.49189770010598	-1.47164670912216	-1.77853115376178	-1.80269767433039	-1.78233093221893	-1.80050051949718	-1.78264168184424
ANKFY1	-1.6901844526894	-1.66917848366337	-1.04398692928967	-1.63642630948515	-1.70978562714958	-1.78300496127762	-1.71505131133882	-1.77018113474241	-1.04884258284253	-1.69109627469326	-1.73113335240891	-1.69739143104226	-1.7274932893489	-1.69790625512972
ANKH	0.134673846263798	0.169635134429425	1.18336625755388	1.74784326663332	0.920871995698199	1.64995619379265	1.3610023562359	0.696943619860282	0.737129690555948	1.65568047281297	0.0691412165924087	0.122866928194087	0.853241072966054	1.62086954461387
ANKHD1	-1.48999044106031	-1.46864278317876	-1.44337986660819	-1.43535785314925	-0.936918545027613	-1.56493365814477	-0.950909318407087	-1.56229802583734	-1.0604799606968	-1.49091709501105	-1.53160542681767	-1.49731465010041	-1.52790615349321	-1.49783784845773
ANKLE2	-0.936081431490573	-0.897109072141871	-0.850989002753101	0.40268116225487	-0.149926333644017	-0.385927257598243	-0.167425275826223	0.331010353075387	-0.988945873664439	-0.937773134203849	-0.970973565801357	-0.94751798575054	-0.96852623230193	-0.947888153430289
ANKMY1	-1.55113575577633	-1.52996382686978	-1.50490886877684	-1.49695289067459	-1.57089179138896	-0.874221265611893	-0.799774700295048	-1.62887810049732	-1.62043567357457	-1.55205478172639	-1.59240817661009	-1.55839967362411	-1.58873935484679	-1.55891856513373
ANKRA2	-1.58864317752213	-1.27695611224788	-1.54413319583949	-1.5364727094303	-1.60766545741844	-1.41745311338595	-1.61277562664308	-1.66487272888205	-1.65536923830666	-1.0069251109837	-1.33708122651647	-1.59563730737457	-1.6248501474149	-1.59613692681875
ANKRD10	0.836146917478669	0.913851322377006	0.0895203050919761	1.03919029435369	0.765681440850865	1.26354307567506	0.747102593543234	0.9446403959985	1.14256007567685	0.0283919349940424	-0.0202912497106301	0.810002517964783	0.935930982097234	0.0198454413141584
ANKRD11	-2.11502678051079	-2.10576688134526	-2.09480867406234	-2.09132899323991	-2.12366741493248	-2.15703237991999	-1.86134848651657	-2.15029110030817	-2.14533626500903	-2.11542873196574	-2.13307796786007	-2.11820377714222	-2.13147334696159	-2.11843072307039
ANKRD12	-1.93146019282986	-1.91617742610492	-1.89809172963732	-1.67396444447871	-1.94572090969746	-2.00078727355034	-1.73116759281186	-1.9896612988617	-1.98148371607342	-1.93212358345766	-1.96125231911933	-1.9367035866872	-1.74021967925879	-1.93707814386298
ANKRD13C	-1.59070569904235	-1.56962565313945	-1.24345440529622	-1.53675797946817	-1.61037599641637	-1.67458394655187	-1.0365106987406	-1.67098448683202	-1.37274760004722	-1.5916207365573	-1.63179900374497	-1.59793809257351	-1.62814610411918	-1.29722970765198
ANKRD13D	-0.928239581867797	-0.884350388492928	-0.832411715092245	0.221701008108915	-0.951803957912357	-1.01766200792113	-0.95668181757741	-0.263394855498258	-0.226085619714493	-0.93014471331882	-0.971339277894716	1.2010652536481	-0.968054946019337	-0.011725894527859
ANKRD16	-2.11618689210711	-2.10591948746778	-2.09376899357101	-2.0899107127862	-2.12576765409622	-2.16276282976502	-2.12834144206129	-2.15528807822355	-2.14979414162357	-2.11663257711508	-2.13620210408971	-1.82627573414609	-2.1344228955084	-2.11996119407345
ANKRD17	-1.78551541210575	-1.76399949436678	-1.73853745830667	-1.73045221623276	-1.80559243196376	-1.88311788112924	-1.81098594785986	-1.86745412335062	-1.85594127350197	-1.78644936983953	-1.82745840253738	-0.604255018728833	-1.82372997195336	-1.79342467189265
ANKRD23	-1.42466854338409	-1.40099484394866	-1.37297927909969	-1.36408318677201	-1.44675904119339	-1.50220260867424	-1.45269346034174	-1.4989700239372	-0.782262947306578	-0.782783452920591	-1.47081789945378	-1.43279079849891	-0.884175776414734	-1.43337100456764
ANKRD27	-2.11826173192381	-1.76125152863022	-2.0919087974517	-2.08737326881893	-2.12952421455505	-2.17301319005441	-2.13254978207108	-2.16422638797078	-2.15776809523741	-2.11878564846269	-2.1417902338917	-2.12240273218314	-2.13969871906572	-2.12269854085292
ANKRD28	-1.50448172798202	-1.47985331174565	-0.74684843063333	-1.44145307525537	-1.52746309497959	-1.08188356023184	-1.53363683834849	-1.5910385423286	-1.58509541359439	-0.825330273037103	-1.55249220278865	-1.51293153872204	-1.54822441642481	-1.51353514343548
ANKRD35	-2.1161516033242	-2.10591484780736	-2.09380062422319	-2.08995386075211	-2.12570376588063	-2.16258850763642	-2.12826987085809	-2.15513606889781	-2.14965853219067	-2.1165959579225	-2.13610706810628	-2.11966375148181	-2.13433317062195	-1.8273567433162
ANKRD37	-0.445481040213435	-1.54402461761905	-1.51511820372561	-1.50593923024268	-1.5912440413283	-1.66496440500709	-0.950092717799622	-1.66123670736337	-1.64840382419575	-1.56951140079459	-1.61606793184872	-1.57683163141019	-1.61183513768487	-1.57743028708095
ANKRD39	-2.12032951490581	-2.10646345350035	-1.69377387596267	-2.08484371019049	-2.13326826999715	-2.18323000770485	-2.13674415345767	-2.17313540566028	-2.16571588096744	-2.12093140953303	-2.14735992503796	-2.12508684860772	-2.14495711572946	-2.12542668450869
ANKRD40	-1.76493776454708	-1.09070296725415	-1.71516869557383	-1.05516253468321	-1.7862076263713	-1.86833911816001	-1.79192158883525	-1.8517447248708	-1.83954785864186	-1.76592721179014	-1.80937272637332	-1.77275828744722	-1.80542277743148	-1.77331693954362
ANKRD52	-2.11426983130039	-2.10566720547258	-2.09548681848204	-2.09225412754444	-2.12229714817673	-2.15329384742956	-2.12445361669057	-2.14703106799056	-2.14242792994824	-2.11464325199386	-2.13103973426991	-2.11722132275703	-1.88369317228831	-2.11743215992365
ANKRD6	-2.11536196551875	-2.10581099080183	-2.09450832337198	-2.09091926230728	-1.85131535483628	-2.15868796840009	-2.12666840598601	-2.15173478349156	-2.14662419796329	-2.11577655191057	-2.13398057365924	-2.11863882782148	-2.13232551312807	-2.11887290756505
ANKRD9	-1.81075846636693	-2.10598567199927	-2.09331765720116	-2.08929504227765	-2.1266792232821	-2.165250118985	-2.12936263552078	-2.15745699847943	-2.15172906093717	-2.11715505979029	-2.13755810343715	-2.1203630948688	-2.13570311376937	-2.12062545113769
ANKS3	-1.33936058133815	-1.31556069021621	-1.28739578954473	-1.27845227696079	-1.36156883164245	-0.952149439663041	-1.36753488396934	-0.917296452300878	-0.890677826180678	-0.712395814546183	-1.38575593466271	-1.34752613180163	-1.38163172099764	-1.34810943063508
ANKS6	-1.65192519521868	-1.63570410976146	-1.6165080025883	-1.61041245025285	-1.66706147984266	-1.08444207021173	-1.67112771040401	-1.31505166550687	-1.70502002156847	-1.65262931615821	-1.68354647395646	-1.65749051865628	-1.68073556940391	-1.65788807258525
ANKZF1	1.71799071619691	2.66769844677455	0.42709073012496	0.444063658509471	2.09151862052054	1.88721756530139	1.11437244004007	1.12924930648492	0.191123729758242	1.49118215996803	1.68733997873169	0.314599707097641	1.32091615229117	1.86252776363888
ANO10	-1.37411942836311	-1.34582829200023	-1.31234843104369	-1.3017172003049	-1.4005185675239	-0.914655153568598	-1.40761046551046	-1.45961525284904	-0.844436838019655	-1.3753474831421	-1.42926998601834	-0.0675494924457993	-1.42436749757458	-1.38451926116946
ANO5	-2.11502678051079	-2.10576688134526	-2.09480867406234	-2.09132899323991	-2.12366741493248	-2.15703237991999	-1.86134848651657	-2.15029110030817	-2.14533626500903	-2.11542873196574	-2.13307796786007	-2.11820377714222	-2.13147334696159	-2.11843072307039
ANO6	-2.1161516033242	-2.10591484780736	-2.09380062422319	-2.08995386075211	-2.12570376588063	-2.16258850763642	-2.12826987085809	-2.15513606889781	-2.14965853219067	-2.1165959579225	-2.13610706810628	-2.11966375148181	-2.13433317062195	-1.8273567433162
ANO7	2.90555402610281	3.04299892030692	0.840958771062773	2.66243077223174	2.22096225338036	3.04065501230876	2.35472761931919	3.39281315696756	3.42551008426186	2.78097147614604	0.560126096327807	0.668990044563026	2.11684479120974	0.667322740538163
ANO8	-2.11256361862273	-2.10544209780936	-2.09701445730838	-2.09433833535956	-2.11920888081994	-2.14486891105873	-2.12099407242447	-2.13968438774956	-1.9323466693694	-2.1128727478693	-2.12644626508742	-2.11500695490861	-2.12521219753207	-2.11518149246265
ANO9	-1.44900963217465	-0.478260373346096	-1.39574370036201	-1.38657625226839	-1.47177395212208	-1.03781841605786	-1.47788938769811	-1.00098879178095	-1.5259301820618	-1.45006859973157	-1.49656667303481	-1.45737963885012	-1.49233919369192	-1.45797754283119
ANP32A	-1.5038808431502	-1.48329278619103	-1.45892878484739	-1.45119221388789	-0.964372399467418	-1.57703909620111	-1.52825297764374	-1.1112254978666	-1.57126963239053	-1.50477452452851	-1.54401506779822	-1.51094443924749	-1.00992477116825	-1.51144902095107
ANP32B	-1.76144382608965	-1.7417236132458	-1.15479946301265	-1.71097616974091	-1.77984523056022	-1.85090045473919	-1.78478860702866	-1.83654398428432	-1.8259919896072	-1.76229983630129	-1.24587338401333	-1.76820967187869	-1.79646902292632	-1.76869298405387
ANPEP	-0.24301374417503	-0.194796451585525	-0.138356362511765	-0.120625314447477	-0.288247579681741	-0.461968443282066	-0.300416528546897	-0.427264306496091	-0.401575096844583	2.43418151582753	2.57010545698638	1.38289403980856	1.99110875226621	2.72449163111067
ANTXR2	-0.0358359859227083	-0.000204828051320161	0.0425109148561275	0.0561516690933765	1.28124843646322	1.08724094174368	2.05132046038268	1.42736798347383	1.79750120455608	1.15020911175186	1.35308380207763	-0.0479263872166465	-0.0974723053257426	-0.0487870528157732
ANXA1	-2.11202079224599	-2.10537030599909	-2.09750008997157	-2.09500097318428	-2.11822652077054	-2.14218933470743	-2.11989363549577	-1.94728240374977	-2.13378915129646	-2.11230947493846	-2.1249852069832	-2.11430252037565	-2.12383276363301	-2.11446551359482
ANXA11	2.85445692729238	1.03473824349204	1.1238239369451	2.87167504469172	3.42785839007813	3.05152397970279	2.93979015562261	2.86370069021523	2.28554800655435	3.09687623111239	3.60539267252943	3.05543512230145	3.83866765698617	2.3021747655309
ANXA2	-0.204952915809919	-0.180991655419986	-0.151741079298359	-0.142286277769152	-0.226562020707921	0.504815494251003	0.969043351669044	0.560359827068536	0.602154223853997	1.07614591897414	-0.249159149178566	0.844671450261985	0.723277399087363	0.842552817763838
ANXA4	-2.11133447791481	-2.1052793659995	-2.09811371869566	-2.09583833141199	-2.11698464834403	-1.96575220402359	-2.11850251724296	-2.13439405979291	-2.13115405882509	-2.11159731674283	-2.12313827379317	-2.11341193791886	-2.12208900112311	-2.11356033942618
ANXA5	0.195419298984717	1.14979070339025	1.25329706349623	0.292501294504319	0.986220821040747	0.923175118199581	1.22190268983329	1.5931686232916	1.38637178064096	0.193808190644499	1.15132073642921	2.31217227789461	0.130873034244234	1.69183405944946
ANXA6	0.36279711090667	0.401606902841547	0.448504812083028	1.71573205760667	1.75588650572387	1.63743724609351	1.72921253541184	1.45873997393884	0.937033947761884	1.6735283247278	2.03531651615354	1.43274715321002	1.05531843796432	1.17121481323892
ANXA7	-2.11618689210711	-2.10591948746778	-2.09376899357101	-2.0899107127862	-2.12576765409622	-2.16276282976502	-2.12834144206129	-2.15528807822355	-2.14979414162357	-2.11663257711508	-2.13620210408971	-1.82627573414609	-2.1344228955084	-2.11996119407345
AP000696.2	-1.94368892676528	-1.93411226387401	-1.92277919694042	-1.9191804827849	-1.95262514103112	-1.98713145868672	-1.95502577688418	-1.58678206226805	-1.97503524169369	-1.94410462822314	-1.96235761126617	-1.9469746024732	-1.96069809930623	-1.94720931179452
AP1AR	-1.92774498423469	-1.91751900796265	-1.90541754058638	-1.90157482773515	-1.93728708841877	-1.97413299075319	-1.93985049130241	-1.96668839938979	-1.52826890768741	-1.92818887093014	-1.94767943602688	-1.93125343412044	-1.94590740644642	-1.93150405711698
AP1B1	0.0868078449708205	1.59346978192239	0.170471110644316	1.51983319357912	1.7257549896304	1.75501116782765	1.54369147193306	1.10419427816044	1.99138705165787	0.0851699705669557	0.0147133714411785	0.959144173528012	0.020985048280951	0.0729785128046766
AP1M1	-0.0112385776347352	0.936976172236501	1.56097181210963	1.06890243395052	-0.0399407639110463	0.725935196247273	0.760056391644763	-0.122540287456522	1.01979253049722	1.1179002706261	1.1449096947539	-0.0218821882733807	-0.0651451130370836	1.62905481723486
AP1M2	0.164540076527577	2.10077583197341	0.263944495509811	1.90968495155344	0.122585828181364	-0.032701216637002	2.31822480012501	2.30623930995957	0.0202033271260693	1.81090335027322	1.7509767316879	1.35813553116056	1.21452463123521	0.147956101324756
AP1S1	0.726910971432908	-0.10235451000971	-0.0682171439639645	-0.0572374307137073	-0.156113403925324	1.54313887463661	-0.162855838167904	-0.22951545794591	0.893091818972015	0.723486109924132	0.818829569001144	0.699950938916765	1.03174705603066	1.34264981336172
AP1S2	-1.92267228748453	-1.91143610511228	-1.89813915518846	-1.89391682753466	-1.93315703925541	-1.81308254435084	-1.93597367617378	-1.96546285370922	-1.79889019972192	-1.92316002496113	-1.94457602849362	-1.76596699219725	-1.94262894324666	-1.92680271252488
AP2A1	-1.93401875462376	-1.68233706238913	-1.66285704709581	-1.89189204114442	-1.94937890307988	-2.00869061451568	-1.71828457383178	-1.99670688154327	-1.98789884708004	-1.93473328942744	-1.96610770827723	-1.93966638852677	-1.96325523078386	-1.94006982223061
AP2A2	1.78330144630871	0.456499300795414	2.66339469345514	1.52356615949509	0.369073641960241	1.61495616290651	1.18315764850538	0.960115174956418	2.19342182294272	1.77863052348644	1.90173204077042	1.92946642154223	1.38732523045505	0.394324520049706
AP2B1	-0.301805909056385	0.568450985459788	0.658613332789891	-0.248126377446253	0.427980275311843	0.387094233650518	0.644836438662401	0.236555265631181	-0.36253322257052	0.491532410931955	-0.339217355484568	0.469911223200888	0.369587158298171	-0.309119602713345
AP2M1	1.84000801081628	2.37640482740176	2.52083703001815	0.825803674003573	1.74012798452602	2.48845251800984	2.41318618821222	3.0894660896019	2.15605209808685	2.06137938297734	2.82928130852078	0.653651004910406	0.570096772776458	2.64207871022288
AP2S1	1.71972150765632	2.67462309457354	2.54872558440292	1.98776295446347	1.62479703609285	1.76339563104561	1.5995745537023	2.08385685194552	1.39426073389323	2.27903878278162	1.52330276472415	0.562821025431926	0.491681045802223	2.24049944210505
AP3D1	0.0541371218491711	0.0861743461552447	0.12495903757843	1.12260059961513	1.74518534465955	1.35554858989188	0.814190661300082	1.02128235548174	1.07041936241948	0.0527647293367896	0.997499948904226	0.0433352380493865	0.768056294462981	1.67673583087769
AP3M1	-1.93078909186972	-1.91581536496542	-1.89809538764365	-1.8924685671548	-1.94476143625463	-1.99871427796098	-1.94851498444448	-1.98781328669871	-1.97980106655475	-1.28953421500145	-1.95997877793808	-1.93592645666005	-1.95738402450836	-1.93629343974375
AP3M2	-1.1766373381414	-1.13995840252737	0.573532017777514	-1.08276918709943	-0.384832281925908	-1.27414276429372	-1.22005784905402	-0.578528774219566	-0.544081768303285	-1.17822948847397	-1.242589692275	-1.18922158477381	-1.24031887821854	-1.19012052923731
AP3S1	-1.81075846636693	-2.10598567199927	-2.09331765720116	-2.08929504227765	-2.1266792232821	-2.165250118985	-2.12936263552078	-2.15745699847943	-2.15172906093717	-2.11715505979029	-2.13755810343715	-2.1203630948688	-2.13570311376937	-2.12062545113769
AP3S2	-1.14299501968573	-1.65335389030167	-1.63145471027367	-1.62450082130232	-1.68912680438362	-1.75106999944247	-1.69376561548709	-1.74233230269175	-1.09616670492635	-1.6726623958518	-1.70793310977681	-1.67820812174808	-1.70472639164992	-1.67866165667486
AP4B1	-1.14662891845937	-0.0480601034077656	-1.07577251087996	-1.0635776160104	-0.439994601569952	-0.307119080549977	-1.18504588890423	-1.21665438639698	-1.21197303280328	-1.148037598159	-0.50523127716603	-1.15776302583828	-1.19793875245139	-1.15855838089422
AP4M1	-1.16811280489685	-0.338847870828725	-1.09857409129036	-1.08660598098437	-0.0448101968643425	-0.495896966324973	-1.20581534721669	-0.645093006986434	-1.23439408278313	-1.16949528783019	-1.22251122957868	-1.17903985483822	-1.22087936426287	-1.1798204189303
AP5Z1	-1.30390380006795	-1.27459641397037	-1.2399139184014	-1.22890080178573	-1.33125122627611	-1.38951238376883	-0.412857651302985	-1.3844416946324	-1.38053029241082	-1.30517596796871	-0.290114022938996	-0.587884463713955	-1.35595683696789	-1.31467720667476
APAF1	-2.11256361862273	-2.10544209780936	-2.09701445730838	-2.09433833535956	-2.11920888081994	-2.14486891105873	-2.12099407242447	-2.13968438774956	-1.9323466693694	-2.1128727478693	-2.12644626508742	-2.11500695490861	-2.12521219753207	-2.11518149246265
APBA3	-1.37004078537866	-0.0811955123441725	-1.30641606469691	-1.29546579490021	-1.39723215233456	-1.46353167963679	-1.40453687539358	-1.45838043139982	-0.826571356918169	-1.37130569359912	-1.4268463896028	-1.38003853288272	-0.735850657616087	-1.38075271308188
APBB1	-1.56577011942803	-1.54355646046486	-1.51726871422928	-1.50892127526602	-1.5864982183887	-1.65220785158961	-1.59206664099479	-1.13564456797917	-1.63847982608444	-1.56673436454349	-0.52697064927863	-1.57339144644642	-1.60522394195057	-1.5739358691622
APBB3	0.890438312971042	1.47515220652852	1.07353588625826	0.108181590361641	-0.00568694203821063	-0.110716874965045	1.82252074227699	1.16229201699403	0.634473677459993	1.15395707936992	1.18046073223218	0.0129094916032485	-0.0316534729872456	1.12391999747905
APC	-2.11426983130039	-2.10566720547258	-2.09548681848204	-2.09225412754444	-2.12229714817673	-2.15329384742956	-2.12445361669057	-2.14703106799056	-2.14242792994824	-2.11464325199386	-2.13103973426991	-2.11722132275703	-1.88369317228831	-2.11743215992365
APC2	-1.62316705784514	-1.60474340069844	-1.58294076005259	-1.57601752629956	-1.11382593087715	-1.00054250521152	-1.64497697661178	-1.69332956456844	-1.68347133769815	-1.62396678748185	-1.65908201554273	-1.62948806584398	-1.655889433771	-1.62993960142734
APEH	1.40694997219656	1.50383574015077	1.62097043167853	0.381910791483863	0.246111412519496	1.78872844826288	1.2949240849872	1.24434753033205	0.161533583037707	1.40278999433762	0.208569219655543	1.37417632700041	1.61229455597754	2.05189748766824
APEX1	-0.589720749137332	1.84292552133808	-0.513456970167463	-0.493519882823814	1.35960082342053	-0.722906685305089	-0.625697311518698	0.368382691267657	0.155412889844705	-0.591048924498153	1.36354724500253	-0.600202457619949	-0.643453975014752	-0.600949711590418
APEX2	-2.11826173192381	-1.76125152863022	-2.0919087974517	-2.08737326881893	-2.12952421455505	-2.17301319005441	-2.13254978207108	-2.16422638797078	-2.15776809523741	-2.11878564846269	-2.1417902338917	-2.12240273218314	-2.13969871906572	-2.12269854085292
APH1A	0.323252131962004	1.30029711749152	2.14330832605148	1.7465452913324	2.20170102471742	1.40354934615021	0.272087017680168	1.7472230568141	1.17093315119281	1.88815971733148	2.18603287430753	1.18006488552879	0.246950648408899	0.307245439814753
APH1B	-0.345541795270156	-1.0931377414513	-1.0537310799585	-1.04121784665926	-0.408357379772844	-1.20253930013853	-0.424859422413054	-1.19611358731163	0.100348214663858	-1.12788259222528	-1.1781627755194	-1.13786189477665	-1.17637973933174	-1.13867801196972
APIP	-2.11502678051079	-2.10576688134526	-2.09480867406234	-2.09132899323991	-2.12366741493248	-2.15703237991999	-1.86134848651657	-2.15029110030817	-2.14533626500903	-2.11542873196574	-2.13307796786007	-2.11820377714222	-2.13147334696159	-2.11843072307039
APITD1	-1.92762675404953	-1.9141092427331	-1.89811255763895	-1.89303295320115	-1.36076154792522	-1.98894612213519	-1.94362877913016	-1.97910526730394	-1.97187224661658	-1.9282135188991	-1.95397770289972	-1.93226450303037	-1.9516352928188	-1.93259579650317
APLP1	-1.93482346523066	-1.19644362543333	-1.89807333691809	-1.8917483768118	-1.95052940804528	-2.01117637058661	-1.95474867230028	-1.99892285459306	-1.98991652981802	-1.93555408595335	-1.96763481939836	-1.94059824113025	-1.96471812568809	-1.94101075710951
APLP2	5.14347159390991	4.02338384219381	1.58104069021531	3.43734772207682	4.71584618353951	4.42659962452477	3.98059424717864	4.87904822240685	4.96779551116551	3.20688771407857	4.4306962383048	3.16258236211072	4.4163998709732	4.68815127130697
APMAP	-0.152842191164759	-0.124219203520229	-0.0895902855852266	-0.0784646672745087	0.897894780276416	1.17058261649674	1.40013359886576	0.835255425597321	1.41216608639935	-0.154068677353412	1.00700195059474	-0.162496441714408	-0.201728115165697	0.948637464651573
APOA1BP	-0.160106616712682	-0.126810726395227	1.49560662369287	1.29160845254699	0.953335317739864	1.77397602816145	-0.198742624356637	-0.280059350945204	-0.264058100996513	1.03728186467716	1.06784838696272	1.22997798773658	-0.21767307588968	-0.172206576746579
APOBEC3G	-2.11502678051079	-2.10576688134526	-2.09480867406234	-2.09132899323991	-2.12366741493248	-2.15703237991999	-1.86134848651657	-2.15029110030817	-2.14533626500903	-2.11542873196574	-2.13307796786007	-2.11820377714222	-2.13147334696159	-2.11843072307039
APOC1	-0.00912117118321532	-0.848455927285363	-0.80001491420897	-0.784632903276953	-0.904165590569831	-0.9583815569975	-0.908250191180682	-0.273015102082736	-0.940542907307887	-0.889349744244017	0.093221590328821	-0.894393360757557	0.853731728527455	-0.0361118455443193
APOD	2.52384588218447	1.78699762994617	2.35268472025221	0.648010625707391	1.58610988651867	1.23053476036506	0.453567313073575	1.49789271320562	0.349440687829238	2.08969439559568	1.87146501413115	2.35542432346643	1.89102356387559	2.78680444396523
APOE	0.200120934265735	0.263512728313952	0.337717037618118	0.361044778903271	1.45873975622328	-0.0893506861075564	1.43006602389929	2.63891930661702	-0.00908915324971638	2.73932678148282	3.64043578475049	3.34381536414157	3.13145036863295	0.176703982506191
APOL2	-2.11618689210711	-2.10591948746778	-2.09376899357101	-2.0899107127862	-2.12576765409622	-2.16276282976502	-2.12834144206129	-2.15528807822355	-2.14979414162357	-2.11663257711508	-2.13620210408971	-1.82627573414609	-2.1344228955084	-2.11996119407345
APOL3	-2.11546504461973	-2.105824552647	-2.09441595008472	-2.09079325026514	-2.12446081933525	-2.1591971238438	-2.12687745558251	-2.15217876966716	-2.14702028477725	-1.97812492532475	-2.13425815711783	-2.11877261957008	-1.99482899297257	-2.11900889324431
APOPT1	-1.87820204346969	-1.86694593784564	-1.85362541065397	-1.84939559624939	-1.88870538610556	-1.40993745603125	-1.89152701729732	-1.92106848308243	-1.91504550718606	-1.87869064576997	-1.90014462273655	-1.88206392241797	-1.89819408504744	-1.8823397923052
APP	3.77400137844965	4.3147052141113	3.20789798382496	4.41781976503939	4.30237600277172	3.57610568910987	4.40871799804944	4.3081446526352	4.61664762992427	3.06280579269289	4.64145186379929	4.28732542384706	3.41307034503071	4.16434671857673
APPBP2	-1.48492636061825	-1.46310313071934	-1.43727742003501	-1.42907669633324	-1.50529014083726	-1.56131062832294	-0.936947991644402	-1.55854649849736	-1.04783631755549	-1.48587365808367	-1.52746842338046	-1.49241373457735	-1.52368673956923	-0.890243787623021
APPL2	0.592568663610404	0.671325329578327	0.76710857058472	-0.201342463928172	-0.291409623275617	0.264373934085569	-0.297537331871851	0.714426799499978	-0.346253276059746	1.39580308579113	1.04864452582527	-0.27677503742113	0.458085411299419	-0.277388587690273
APRT	2.15956179807041	3.86947495953339	3.70354482811451	1.18915581658219	2.27652862115353	0.5984445068696	2.01480214870803	3.56549336682021	3.48612343449217	3.37602553004741	3.56341374163311	3.33232667817282	3.87446968791961	3.92583419852839
APTX	-0.524955773508942	0.857848196471428	-0.478487789310323	-0.461967151084522	-0.542162301937178	-0.0036391427035751	-0.546669194942195	0.424172138206852	0.291605559956331	-0.525770551229678	0.163909506607543	-0.531358481919675	0.175771464295522	0.525549843203207
AQP1	-1.04603977686179	-1.00530488313617	-0.957099022455266	0.618515033591103	-1.08405048503447	-1.1405445397452	-1.08856389826528	-1.12996817422614	-0.372184081583137	-1.04780798723941	0.496339788988711	-0.16211297223241	-1.0983158042867	-1.06101393974791
AQP3	3.98367971256282	3.48381651513198	3.55256104306674	1.19945499735821	3.60212245704232	2.87316464433944	2.4233581352609	3.30841952785375	2.45385407839148	2.37568438106423	2.75324209865155	2.33867288742264	2.50893862387111	2.83785308078738
AQP5	-1.76421449131744	-1.74933173074939	-1.73171940340852	-1.72612676620937	-1.77810195282813	-1.83172702761504	-1.35649587113169	-1.82089226056288	-1.41491910055996	-1.76486051857509	-1.79322684820018	-1.76932064629234	-1.79064785806135	-1.76968539993065
AQR	-1.58130210921956	-1.55942842447001	-1.53354300528328	-1.52532332168001	-0.998865572264516	-1.66758669805917	-1.60719616943333	-1.66460329861332	-1.65289901292058	-1.58225159681688	-1.62394252834019	-1.58880679383048	-0.678342484767113	-1.58934288429965
AR	3.02295759421047	3.04095248622694	1.07657422115726	2.96633660139753	1.95717345853159	2.42858263475214	2.32983693664	2.41496222407501	2.86439738313777	2.63176037877578	2.53009409942378	2.0227013484458	2.88786552084402	3.49300848848478
ARAF	-0.504582492489927	0.51646491825232	1.53715186188729	-0.427424096948133	1.0286395671958	-0.618046604133764	-0.535778704843273	-0.601097450254952	0.621749458336945	0.431087429805293	-0.555442891397204	0.684649933085572	-0.551031535546596	-0.514360821878429
ARAP1	-1.50423654042844	-1.484133777727	-1.46034407584109	-1.45278986854362	-1.52299491136359	-1.57569213213331	-1.52803418375258	-1.57336949751282	-1.09402057655151	-1.50510915627143	-1.02813452631321	-1.51113363598459	-1.01912671438787	-1.51162632387013
ARC	-2.11502678051079	-2.10576688134526	-2.09480867406234	-2.09132899323991	-2.12366741493248	-2.15703237991999	-1.86134848651657	-2.15029110030817	-2.14533626500903	-2.11542873196574	-2.13307796786007	-2.11820377714222	-2.13147334696159	-2.11843072307039
ARCN1	-1.74838162958711	-1.73077400988791	-1.7099370717125	-1.70332048815141	-1.26160070496354	-1.8282549204743	-1.76922552351413	-1.81543643448768	-1.80601485720482	-1.74914593686841	-1.78270580917952	-1.75442266172709	-1.77965463615521	-1.25164317981761
AREL1	-0.445143701642368	-1.14908195413809	-1.11307855802508	-1.10164600124253	-0.505478101457163	-1.252434420135	-1.21552094169834	-0.185346302557472	-0.646514106095305	-1.18082614605679	-1.23243822986617	-1.18994360917288	-1.23096331036061	-1.19068924428795
ARF1	1.31080209675691	2.22869040061179	1.50197769510795	1.53572542440487	1.48324590886848	1.73879437748168	0.435375386520705	2.19710054793176	1.04238302640674	1.30709230923093	1.58560032154707	1.28158311430617	1.6028389127865	1.2795049704145
ARF3	0.114048837607252	1.32402116980308	1.14870026199823	1.18106932424572	1.14431517999211	0.618462808508574	0.870478858237405	1.07608639944325	0.938266363556914	0.112624477237448	1.56180213060187	0.102837226591726	1.92373191939383	0.102040487048955
ARF4	-1.12137580796388	-1.08744499640606	-1.04729111787223	-1.03454061247723	0.206722734328425	-0.616051105611665	-0.17177976332057	-1.1924133580222	-1.18724409760357	-1.12284866839459	-1.17365859416779	-1.13301719542329	-0.447892224771359	-1.13384878758052
ARF6	-1.56251949565818	-1.54550417496327	-1.52536816615508	-1.51897415645247	-1.57839690026748	-1.25275683478836	-1.58266222623492	-1.22291847974759	-1.19998671300441	-1.56325809256809	-1.59568905141481	-1.5683573147925	-1.59274051615614	-1.56877433420916
ARFGAP1	0.971107300573511	-0.124435463087429	0.883668019709967	-0.0798342829292887	1.09266585350241	1.35721905114003	0.614977447088789	0.643977553480797	0.460934006190977	-0.153478658933388	1.43131881382618	-0.161670628123825	-0.199754783888256	-0.162337351855281
ARFGAP2	0.258883827101406	1.455494538685	1.79917688132769	1.31645522014527	1.27419786446885	0.746523443664564	0.217594053733254	1.0205772960257	1.670462755119	1.09488429074886	0.191696797336259	1.32867531208979	1.39571120376145	1.53532095596356
ARFIP1	-1.5471752140183	-0.535780696448433	-1.49322310846357	-1.48393756495793	-1.57023278479367	-1.64279800998182	-1.57642699964138	-1.6390029333398	-1.62805620607009	-1.54824782323522	-1.59534488647206	-1.55565304343537	-0.747066598093313	-1.55625864963808
ARFIP2	1.25124104126252	0.451169582716131	0.500044174325042	2.00046602146628	1.80617121166909	1.43395387652537	1.15139883369707	0.941035601325895	1.40066124565509	1.72395067518095	1.0884027703286	1.22201130221161	2.21064040050242	1.86729440915989
ARFRP1	-0.43202917237716	-0.409834502275704	-0.382826205049623	-0.374116357022104	-0.452100138095116	0.758881222009498	0.33303657173179	0.150456802140606	0.186236753711157	0.417623281534677	1.14088453023668	0.86010586497573	-0.469622141232576	-0.440015423876749
ARG2	-0.821002877549518	-0.777461506637814	-1.4284484629901	-1.4195190661236	-1.5025044363528	-1.56449447037883	-1.50846107234487	-1.03746853150316	-1.55811004268507	-1.48136270709045	-1.52665336440445	-1.48848390037448	-1.52253566006491	-1.4890662785762
ARGLU1	0.378073860096223	1.98722548124808	1.41093812640631	1.44452041628831	0.341737646961333	1.5383382385411	1.57709277107291	1.32042072146771	1.67068559812696	1.48055630716639	1.50052270824275	1.19160765436796	2.07666261291003	0.363656997129177
ARHGAP1	0.595510140545761	3.13148984339582	2.29314484236237	2.72264378132586	1.69988351293963	2.81271508738172	0.523160246016519	2.5652909900366	2.55153957041193	1.79728195456221	2.6339523597313	0.574483204488919	0.487228258102168	2.74023238717799
ARHGAP10	-1.27277757435805	-0.46870814232318	-0.385848136818433	-1.19711485505514	-1.30036554657564	-0.809057416426606	-1.30777681417158	-1.34997355623348	-1.34603893843204	-1.27406093215688	-0.660325755425639	-1.2829211460596	-1.32528846605608	-1.28364574308059
ARHGAP12	-2.11618689210711	-2.10591948746778	-2.09376899357101	-2.0899107127862	-2.12576765409622	-2.16276282976502	-2.12834144206129	-2.15528807822355	-2.14979414162357	-2.11663257711508	-2.13620210408971	-1.82627573414609	-2.1344228955084	-2.11996119407345
ARHGAP17	-1.39291120707187	-1.36640901231137	-1.33504619307908	-1.32508721002625	-1.4176410418362	-0.95727791558946	-1.42428449578766	-1.47428042496305	-1.47106663979926	-1.39406160790809	-1.44457441357521	-1.40200389609305	-0.803655803264091	-0.296257341135129
ARHGAP18	-1.87820204346969	-1.86694593784564	-1.85362541065397	-1.84939559624939	-1.88870538610556	-1.40993745603125	-1.89152701729732	-1.92106848308243	-1.91504550718606	-1.87869064576997	-1.90014462273655	-1.88206392241797	-1.89819408504744	-1.8823397923052
ARHGAP19	-2.11405745904871	-2.10563922217163	-2.09567704191385	-2.09251364057478	-2.12191271816437	-2.15224503319715	-2.12402296486472	-2.14611649036828	-2.14161201613055	-2.11442287583138	-1.88988175904575	-2.11694568814527	-2.12900914369697	-2.11715200622148
ARHGAP22	-2.11405745904871	-2.10563922217163	-2.09567704191385	-2.09251364057478	-2.12191271816437	-2.15224503319715	-2.12402296486472	-2.14611649036828	-2.14161201613055	-2.11442287583138	-1.88988175904575	-2.11694568814527	-2.12900914369697	-2.11715200622148
ARHGAP27	-2.11256361862273	-2.10544209780936	-2.09701445730838	-2.09433833535956	-2.11920888081994	-2.14486891105873	-2.12099407242447	-2.13968438774956	-1.9323466693694	-2.1128727478693	-2.12644626508742	-2.11500695490861	-2.12521219753207	-2.11518149246265
ARHGAP32	-2.12103498983317	-2.10655599221906	-2.08942147981586	-1.67018294855019	-2.13454569042932	-2.18671593978229	-2.13817522205046	-2.17617511534449	-2.16842761753786	-2.12166349064654	-2.14926025383334	-2.1260026169989	-2.14675123059829	-2.12635747502638
ARHGAP39	-2.11536196551875	-2.10581099080183	-2.09450832337198	-2.09091926230728	-1.85131535483628	-2.15868796840009	-2.12666840598601	-2.15173478349156	-2.14662419796329	-2.11577655191057	-2.13398057365924	-2.11863882782148	-2.13232551312807	-2.11887290756505
ARHGAP4	-1.64508573668661	-1.62670942342119	-1.60496280974229	-1.59805736685208	-1.66223311616738	-1.72138466939419	-1.66683960978347	-1.71506794449522	-1.70523505063666	-1.64588341123161	-1.18045772547168	-1.65139050138208	-0.986652077062337	-1.65184087663951
ARHGAP44	-1.41839393513487	-1.39063119559401	-0.264578447506919	-1.34734397185394	-0.748186356009854	-0.960326810578393	-1.45125945631257	-1.50733079716699	-1.50371703545881	-1.41959905339289	-1.47251443945384	-1.42791910689149	-1.46770351535307	-1.42859952906253
ARHGAP5	-1.92762675404953	-1.9141092427331	-1.89811255763895	-1.89303295320115	-1.36076154792522	-1.98894612213519	-1.94362877913016	-1.97910526730394	-1.97187224661658	-1.9282135188991	-1.95397770289972	-1.93226450303037	-1.9516352928188	-1.93259579650317
ARHGAP6	-2.11202079224599	-2.10537030599909	-2.09750008997157	-2.09500097318428	-2.11822652077054	-2.14218933470743	-2.11989363549577	-1.94728240374977	-2.13378915129646	-2.11230947493846	-2.1249852069832	-2.11430252037565	-2.12383276363301	-2.11446551359482
ARHGAP9	-2.1146455791255	-2.1057166960864	-2.09515021481072	-2.09179492308222	-2.12297733444548	-2.15514959298216	-2.12521558768617	-2.14864929572063	-2.01628158436715	-1.98744316401744	-2.13205148578575	-2.11770900679686	-2.13050422570565	-2.1179278400274
ARHGDIA	2.79611098233319	2.56259903556484	3.89208395916299	3.42939126413672	2.9447202309974	2.92459166076613	3.40049733164848	2.66724345273683	3.70135543331341	3.29164792590862	2.8064440118145	1.04402078753012	3.04834901507892	3.51848481860998
ARHGDIB	-0.548077517371724	0.934408071757757	-0.491258061769847	0.551594194064364	-0.569031119718495	-0.643146095572296	-0.574554763238134	0.479191965753749	-0.618554791157063	-0.549065037147418	-0.591118247404516	0.980654387722073	0.46250831479689	0.318579965916247
ARHGEF1	-0.407379004998938	-0.387698482238563	-0.363561455117884	0.59448650141738	-0.425049527140963	0.0979831597697643	0.317050370762915	-0.474543004497726	0.564059041931638	0.398205492593448	0.678063173440518	0.376574742665191	0.276170420986821	-0.414424912507974
ARHGEF10L	-1.13568183122399	-1.10363598078472	-1.06571277391246	-1.05367059837483	-1.16558458431319	-0.654831121062717	-1.17361769755731	-0.614135078868148	-0.210094571856404	-1.13707286972007	-1.18641517467802	-1.14667650374439	0.0669139813914	-1.14746189839525
ARHGEF11	-2.11826173192381	-1.76125152863022	-2.0919087974517	-2.08737326881893	-2.12952421455505	-2.17301319005441	-2.13254978207108	-2.16422638797078	-2.15776809523741	-2.11878564846269	-2.1417902338917	-2.12240273218314	-2.13969871906572	-2.12269854085292
ARHGEF16	-0.969184860797829	0.20730632091279	-0.887052432779138	0.0537963778977745	-0.993104344155736	-0.0633180732010222	-0.996516640625255	-0.389027100556426	-1.02329619616653	-0.970817716427746	-1.00668315371044	-0.160101126696369	-1.00441655306368	-0.983012766391742
ARHGEF2	-0.902137487968834	-0.856769784186496	-0.803081434766092	-0.786033179057562	-0.923176979940491	-0.994598490495956	-0.92843833816931	-0.980993190189772	-0.970701213985608	-0.904106798240686	-0.0847477489775724	0.891534637407886	0.405425515215908	1.02796184622126
ARHGEF25	-1.47892811034152	-1.45668637465163	-1.43036540228846	-1.42200741266523	-1.49968240837055	-1.55642792013596	-1.50525786912736	-1.55354970265286	-1.55131014479658	-1.47989357420471	-0.965935629313788	-0.874878281133927	-0.956463663537216	-1.48710418109142
ARHGEF3	-1.46066537318268	-1.43808947058314	-1.41137304356139	-1.4028894808443	-1.48173149038496	-1.07598919185782	-1.48739071863711	-1.04097273668995	-1.53237222968028	-1.46164534248196	-1.50467469122368	-0.63796215692906	-1.50076257895707	-1.46896428381944
ARHGEF37	0.160322746942667	1.40270550536605	1.5195604787086	0.256218854396976	1.42826411426811	1.36887273121015	0.936352981429051	1.86898756392955	2.09484426362396	1.03151577260985	1.32628127523494	0.1478049454939	0.0967426154630662	0.146914676496458
ARHGEF38	-1.7522583100477	-1.737549129443	-1.72014221742951	-1.7146148080324	-1.76598379992355	-1.61962042568951	-1.55948300434065	-1.60170350710058	-1.80040437228342	-1.75289680258844	-1.78093229127617	-1.54711688267221	-1.77838338030254	-1.7576654105984
ARHGEF4	-1.94368892676528	-1.93411226387401	-1.92277919694042	-1.9191804827849	-1.95262514103112	-1.98713145868672	-1.95502577688418	-1.58678206226805	-1.97503524169369	-1.94410462822314	-1.96235761126617	-1.9469746024732	-1.96069809930623	-1.94720931179452
ARHGEF40	-1.65573692625	-1.63303642831756	-0.633030739193521	-1.59764217150922	-1.67691930635135	-1.24122152095886	-1.68260976761511	-1.74218685452017	-1.73004015330312	-1.65672230395324	-1.69998912962448	-1.66352528378759	-1.6960554265963	-1.66408163817992
ARHGEF6	-2.11405745904871	-2.10563922217163	-2.09567704191385	-2.09251364057478	-2.12191271816437	-2.15224503319715	-2.12402296486472	-2.14611649036828	-2.14161201613055	-2.11442287583138	-1.88988175904575	-2.11694568814527	-2.12900914369697	-2.11715200622148
ARHGEF7	2.99424388645092	3.0330881675276	0.729119902769641	2.0886958838518	3.1149654394657	1.69286106513255	2.39107380508387	2.5659032419504	2.55214336942073	1.79738966271818	0.475632312364518	0.573557293460706	2.55455868755881	0.572053884492649
ARHGEF9	-1.70963227519204	-1.69532356074372	-1.67839056222248	-1.6730136398209	-1.72298408047439	-1.42850068379756	-1.72657092625834	-1.26217174104717	-1.75646753235939	-1.71025338439509	-1.73752559029374	-1.7145414795786	-1.73504607493146	-1.71489216422682
ARID1A	-0.382821178393249	-1.06819351448961	-1.03238135732109	-1.02100952675684	-0.441969022377091	-0.647563104118519	-1.13427959862338	-0.609049112853725	-0.38631915034579	-1.0997690910439	-1.14098337575833	-1.10883812500577	-1.13956890469237	-1.1095797995369
ARID3A	-2.11133447791481	-2.1052793659995	-2.09811371869566	-2.09583833141199	-2.11698464834403	-1.96575220402359	-2.11850251724296	-2.13439405979291	-2.13115405882509	-2.11159731674283	-2.12313827379317	-2.11341193791886	-2.12208900112311	-2.11356033942618
ARID3B	-2.11536196551875	-2.10581099080183	-2.09450832337198	-2.09091926230728	-1.85131535483628	-2.15868796840009	-2.12666840598601	-2.15173478349156	-2.14662419796329	-2.11577655191057	-2.13398057365924	-2.11863882782148	-2.13232551312807	-2.11887290756505
ARID4B	-2.11536196551875	-2.10581099080183	-2.09450832337198	-2.09091926230728	-1.85131535483628	-2.15868796840009	-2.12666840598601	-2.15173478349156	-2.14662419796329	-2.11577655191057	-2.13398057365924	-2.11863882782148	-2.13232551312807	-2.11887290756505
ARID5A	-1.74127302744535	-1.72589229786565	-1.70769067170495	-1.70191090793033	-1.75562515580672	-1.81104449620509	-1.75948072964225	-1.7998472037857	-1.79161720252048	-1.74194067042096	-1.33168775793721	-1.74655003156712	-1.32902247620183	-1.74692698966224
ARID5B	-0.511492201488054	-1.22632607096009	-1.19069812558028	-0.332866495218133	-1.28452530158693	-1.33889577151298	-0.588712386805032	-1.33359627320296	-0.7158758274978	-1.25773922799273	-1.31512142529968	-1.26676161235011	-1.30990439077477	-1.26749947183063
ARIH1	-0.977216831615983	-0.938832649240278	-0.893408631187907	0.0644598113235009	-0.193801592233774	-0.429517427429257	-1.00660653252778	-1.04155424528361	-1.03483853814811	-0.978883002886007	-0.263701456678547	0.486299904608239	-1.01491908936852	-0.991326872089295
ARIH2	-0.0302357880470311	1.2189439420635	0.0419690925985474	1.06985332134588	1.70764751867652	0.903949315819318	-0.067959388082806	1.59864466761998	-0.13103775674803	1.33748183768772	0.695940352654171	-0.0412938722027753	1.33592736699594	-0.0420801062259406
ARL1	-1.71338712763401	-1.6993159623245	-1.68266408054724	-1.67737642425623	-1.72651727010675	-1.3066809142428	-1.7300445681144	-1.40836744943823	-1.75944483940784	-1.7139979253617	-1.74081736598586	-1.7182148308292	-1.73837901482049	-1.71855969351233
ARL10	-2.11256361862273	-2.10544209780936	-2.09701445730838	-2.09433833535956	-2.11920888081994	-2.14486891105873	-2.12099407242447	-2.13968438774956	-1.9323466693694	-2.1128727478693	-2.12644626508742	-2.11500695490861	-2.12521219753207	-2.11518149246265
ARL14EP	-2.11826173192381	-1.76125152863022	-2.0919087974517	-2.08737326881893	-2.12952421455505	-2.17301319005441	-2.13254978207108	-2.16422638797078	-2.15776809523741	-2.11878564846269	-2.1417902338917	-2.12240273218314	-2.13969871906572	-2.12269854085292
ARL15	-1.9272174457381	-1.91388841134418	-1.89811477070743	-1.8931059920444	-1.74918877069718	-1.98768182761244	-1.94299635190501	-1.97797818546702	-1.97084601599758	-1.92779602922718	-1.76273466157519	-1.93179052980875	-1.95089122943336	-1.7416508866779
ARL17A	-2.11502678051079	-2.10576688134526	-2.09480867406234	-2.09132899323991	-2.12366741493248	-2.15703237991999	-1.86134848651657	-2.15029110030817	-2.14533626500903	-2.11542873196574	-2.13307796786007	-2.11820377714222	-2.13147334696159	-2.11843072307039
ARL2	-2.12103498983317	-2.10655599221906	-2.08942147981586	-1.67018294855019	-2.13454569042932	-2.18671593978229	-2.13817522205046	-2.17617511534449	-2.16842761753786	-2.12166349064654	-2.14926025383334	-2.1260026169989	-2.14675123059829	-2.12635747502638
ARL3	0.287166181868487	-0.935592140922568	-0.892869017923531	-0.879302671902141	-0.994586004119712	-1.03502782102694	-0.247684954697564	-0.413330451459502	-0.170340650065875	-0.973261115582378	-1.00690168109143	-0.984080275445109	-1.00484973893768	-0.192480414775115
ARL4C	-1.60058300821813	-1.57471493693685	-1.54410254234787	-0.425450146200195	-1.62472112712635	-1.70755123196339	-1.63120562178513	-1.69909595332666	-1.68525433038737	-1.60170588317631	-1.65101005852566	-1.60945813459404	-1.64652745595741	-0.892555460939042
ARL4D	-2.11662570369346	-2.10597717021545	-2.09337564669719	-2.08937414548556	-2.12656210616025	-2.16493055276113	-2.12923143383107	-2.15717833641969	-2.15148046340642	-1.81276176820116	-2.13738388576116	-2.12027912954449	-2.13553863247584	-2.12054010877015
ARL5A	-2.11618689210711	-2.10591948746778	-2.09376899357101	-2.0899107127862	-2.12576765409622	-2.16276282976502	-2.12834144206129	-2.15528807822355	-2.14979414162357	-2.11663257711508	-2.13620210408971	-1.82627573414609	-2.1344228955084	-2.11996119407345
ARL5B	-1.93066132817895	-1.91574643580622	-1.89809608353984	-1.67936380841608	-1.94457877264868	-1.99831962370038	-1.94831757245619	-1.77433390099181	-1.97948072578609	-1.93130875020617	-1.95973632259321	-1.93577850731657	-1.95715176442773	-1.7230164850069
ARL6IP1	-1.74563329229818	-1.72888664165993	-1.70906857823312	-1.70277552924585	-1.76125999442161	-1.82160097678166	-1.76545797135756	-1.80940928306062	-1.80044839760804	-1.74636022684349	-1.2996738610839	-1.27277368959978	-1.7753771261809	-1.75178936763111
ARL6IP4	1.78553220091306	1.89027322387231	2.01630976514315	2.05677579900433	2.60883496412076	0.416947699340299	2.46734343920243	1.76315201325834	2.21167467605389	0.646085234550766	2.66946423080109	1.74999104035248	2.39402450423749	1.74746014932309
ARL6IP5	-0.988360583056155	-0.950090453477128	-0.904801406029174	-0.890420273622912	-1.01567341746916	0.424472611891283	0.392894500070636	-1.05405840128998	-0.140392795328941	-0.99002180355007	-0.274824467290435	-1.00149075548931	-1.0275248974784	-1.00242869767674
ARL8A	-1.76556118300292	-1.75043182163655	-1.73252766577619	-1.72684236103786	-1.34729428260975	-1.83419237234014	-1.78347131559844	-1.82317807796223	-1.41114921802798	-1.76621791464816	-1.7950542618818	-1.77075194472046	-1.79243253901041	-1.77112274216616
ARL8B	-2.11202079224599	-2.10537030599909	-2.09750008997157	-2.09500097318428	-2.11822652077054	-2.14218933470743	-2.11989363549577	-1.94728240374977	-2.13378915129646	-2.11230947493846	-2.1249852069832	-2.11430252037565	-2.12383276363301	-2.11446551359482
ARMC5	-1.62677313648869	-1.60673910477831	-1.5830307394635	-1.57550235986752	-0.870726859722633	-1.70907735937891	-1.08922718372982	-1.70306840584706	-1.69234849132875	-1.6276427688735	-1.66582734791159	-1.63364665099679	-1.66235570903211	-1.63413765439114
ARMC6	-0.427969536787523	-0.406038401530775	0.589887509581753	-0.370689794346022	-0.447775277007735	0.482511387177013	-0.45297489951294	-0.503873334350621	-0.49405603758311	0.884912126920665	0.278240845624491	0.394888955457157	0.52971468472611	0.854292353434465
ARMC7	-1.92431958272882	-1.91232491181668	-1.89813036306448	-1.89362301092184	-1.93551209838235	-1.97873090323824	-1.93851886988138	-1.96999868822974	-1.96358051695436	-1.92484024449183	-1.43350544978516	-1.92843485746366	-1.94562339486388	-1.92872882845348
ARMC8	-2.1161516033242	-2.10591484780736	-2.09380062422319	-2.08995386075211	-2.12570376588063	-2.16258850763642	-2.12826987085809	-2.15513606889781	-2.14965853219067	-2.1165959579225	-2.13610706810628	-2.11966375148181	-2.13433317062195	-1.8273567433162
ARMC9	-2.11662570369346	-2.10597717021545	-2.09337564669719	-2.08937414548556	-2.12656210616025	-2.16493055276113	-2.12923143383107	-2.15717833641969	-2.15148046340642	-1.81276176820116	-2.13738388576116	-2.12027912954449	-2.13553863247584	-2.12054010877015
ARMCX1	-2.11133447791481	-2.1052793659995	-2.09811371869566	-2.09583833141199	-2.11698464834403	-1.96575220402359	-2.11850251724296	-2.13439405979291	-2.13115405882509	-2.11159731674283	-2.12313827379317	-2.11341193791886	-2.12208900112311	-2.11356033942618
ARMCX3	-2.11536196551875	-2.10581099080183	-2.09450832337198	-2.09091926230728	-1.85131535483628	-2.15868796840009	-2.12666840598601	-2.15173478349156	-2.14662419796329	-2.11577655191057	-2.13398057365924	-2.11863882782148	-2.13232551312807	-2.11887290756505
ARMCX4	-1.92115607057735	-1.91061799591892	-1.89814718987605	-1.8941871968309	-1.93098940126532	-1.81837517430128	-1.78304636763491	-1.81070337285153	-1.95564927669021	-1.92161350476379	-1.94169892493888	-1.92477159889932	-1.93987281274	-1.9250298709487
ARMCX5	-2.11133447791481	-2.1052793659995	-2.09811371869566	-2.09583833141199	-2.11698464834403	-1.96575220402359	-2.11850251724296	-2.13439405979291	-2.13115405882509	-2.11159731674283	-2.12313827379317	-2.11341193791886	-2.12208900112311	-2.11356033942618
ARMCX6	-1.87820204346969	-1.86694593784564	-1.85362541065397	-1.84939559624939	-1.88870538610556	-1.40993745603125	-1.89152701729732	-1.92106848308243	-1.91504550718606	-1.87869064576997	-1.90014462273655	-1.88206392241797	-1.89819408504744	-1.8823397923052
ARNT	-0.970636939401484	-0.93053928720997	-0.883087541092858	-0.868019663045683	-0.996900379233624	-1.04962554579939	0.454020798148374	-1.03977272185697	0.0953081010436115	-0.972377488553294	-0.229512031539644	-0.98439412008602	-1.01007693856906	0.535537980712176
ARNT2	-1.78285166908022	-1.76973295943709	-1.75420821807825	-1.74927847515727	-1.79509305228367	-1.5149109300957	-1.6109207281325	-1.83281143256301	-1.6383309400122	-1.78342112284358	-1.80842519653616	-1.78735259242722	-1.80615189363318	-1.78767411188258
ARPC1A	0.214381192462003	0.30269891121532	-0.858133165894038	-0.842776719636035	-0.971045160666782	0.52441110492826	-0.975174376899628	-1.01575612389617	-1.00790672679449	-0.949133124565278	-0.987531210012449	0.184607288955596	-0.984769115117631	-0.961589940200683
ARPC1B	-0.0167520530763773	1.60771344148222	1.31499829189977	0.0635175098331807	0.769137036298497	0.893374870484456	0.749490125989797	0.552651915211137	-0.111188372549992	1.31840249954826	1.44323111000685	-0.0271620724747116	0.949135036760296	-0.0279017759059353
ARPC2	-0.66049566327858	-1.29195545298699	-1.26202910678795	-1.25252626291343	-0.716703763804348	-0.910659363285677	-1.3471801361419	-0.87451811718587	-1.38250026366512	-1.3183415104074	-1.36654073952271	-1.3259200276343	-1.3621585956842	-1.32653980623856
ARPC3	2.52335939580374	0.639303138336232	1.64089791945617	0.715674914301183	2.40867051376337	1.98195510387907	2.2588531366195	2.16710834745852	1.58240094511279	1.91963857738279	1.26662305407847	1.88744412488305	1.73597768289855	1.40625288335145
ARPC4	0.974028473818191	1.53723332898642	1.15201284053009	0.235499633900409	0.126787756241145	1.16270600795213	0.119421581476052	0.689290222615445	0.727105668714839	1.22643968760025	1.05834673861962	0.946966486261505	1.5710432656173	0.945043303938542
ARPC5	-0.508092971823376	-1.18930061754654	-1.15523521018085	-1.14441804441108	-1.24494739926626	-0.772856803497958	-0.582705166337247	-1.28588218879092	-0.348149304038201	-1.21933608491776	-1.27269516043185	-1.22796277375057	-1.26921343545043	-1.2286682728613
ARPC5L	-1.2636734359432	-1.23134813767834	-1.19309423096336	-1.18094704464515	-1.29383694851344	-1.35569837236915	-0.553225377102005	-1.34937175156936	-1.34451319231843	-0.0159408443088964	-1.32668816263399	-1.27476398475606	-0.169503726469336	-1.27555622824458
ARPIN	-1.24859172621021	-0.453548103658323	-1.18447822058624	-1.17344382740271	-1.27599198572522	-0.790872382619058	-1.28335282594437	-0.751392958913749	-1.31835939241246	-0.28336187294643	-1.30583372879776	-1.25866627952785	-1.30074532592181	-1.25938594628198
ARRB1	-2.11502678051079	-2.10576688134526	-2.09480867406234	-2.09132899323991	-2.12366741493248	-2.15703237991999	-1.86134848651657	-2.15029110030817	-2.14533626500903	-2.11542873196574	-2.13307796786007	-2.11820377714222	-2.13147334696159	-2.11843072307039
ARRB2	-0.829031549823518	-0.796193514636635	-0.747393686833053	-0.731897737490056	0.426127375249231	-0.269946840762191	-0.848788074847106	-0.888949529341813	-0.881210550466999	-0.829771458676314	-0.100493441383044	0.481104682545476	0.514288859636648	-0.835261790833371
ARRDC1	2.14764634614032	0.169431486576961	1.1784742750505	1.21132700073077	0.91569637919071	1.64434539250281	0.0981146838322651	0.0209684411836184	0.73183292754006	0.988809484339596	1.28123026569029	0.124911015626016	0.847989784443265	1.43847500441173
ARRDC2	-1.92774498423469	-1.91751900796265	-1.90541754058638	-1.90157482773515	-1.93728708841877	-1.97413299075319	-1.93985049130241	-1.96668839938979	-1.52826890768741	-1.92818887093014	-1.94767943602688	-1.93125343412044	-1.94590740644642	-1.93150405711698
ARRDC3	-1.75250669370099	-1.21321201631598	-1.71269831522001	-1.70584700837159	-1.76951964425853	-1.8352134894074	-1.7740900247194	-1.82194026765848	-1.81218445994216	-1.75329811478142	-1.26994751782675	-1.7587620314429	-1.78488911010857	-1.75920887592987
ARRDC4	-1.56699999788186	-1.54528689621057	-1.5195915117776	-1.51143217201261	-1.58726101480533	-1.65114938004899	-0.798071174851136	-1.6482997163709	-1.63807128135374	-1.56794251492791	-0.850545930738854	-1.57444958773532	-1.60556477737958	-1.5749817425595
ARSA	1.32389371850416	0.49266276468373	0.549103469004063	2.7516996071549	1.90021630245446	1.34947172163155	2.28303719919083	1.42198250129659	1.64350163762097	2.00070842175182	1.61259614697032	2.1245929806002	0.364110188270305	1.29063928532539
ARSD	1.84137511291168	1.94816504941595	0.821576745111586	2.11769107009826	2.4370986913259	2.3132382144357	2.7403720889436	1.4508102515304	0.516634772586976	2.24602782186662	2.89584551923772	1.80511042942968	2.66344073113338	2.36731477921767
ARSJ	-2.12032951490581	-2.10646345350035	-1.69377387596267	-2.08484371019049	-2.13326826999715	-2.18323000770485	-2.13674415345767	-2.17313540566028	-2.16571588096744	-2.12093140953303	-2.14735992503796	-2.12508684860772	-2.14495711572946	-2.12542668450869
ART5	-2.11481958654143	-2.10573960700738	-2.09499431744428	-2.09158224674158	-1.99354323012487	-2.15600901810359	-2.125568463079	-2.14939872140225	-2.14454015844098	-2.1152137280887	-2.13252003972854	-2.11793485420013	-2.00119749307111	-2.11815739057405
ARVCF	-1.15454615330134	-1.12299799494227	-1.08566375916788	-1.07380860614054	-0.463433352502176	-1.22840740800722	-1.19189285192743	-0.637792742048472	-0.235569960109889	-0.161483456594518	-1.20677235955105	-1.16537007168781	-1.20518147236649	-1.16614326866901
ASAH1	0.557597966377924	0.605987383709018	0.664010657482542	1.94868071123707	1.59145439077427	1.96202247878221	2.23954571595903	2.04627653915806	2.30615858237821	2.08101456841779	1.49180956407408	1.65025511820393	2.49180296052361	1.86334538750351
ASAH2B	-2.11662570369346	-2.10597717021545	-2.09337564669719	-2.08937414548556	-2.12656210616025	-2.16493055276113	-2.12923143383107	-2.15717833641969	-2.15148046340642	-1.81276176820116	-2.13738388576116	-2.12027912954449	-2.13553863247584	-2.12054010877015
ASAP1	-2.1161516033242	-2.10591484780736	-2.09380062422319	-2.08995386075211	-2.12570376588063	-2.16258850763642	-2.12826987085809	-2.15513606889781	-2.14965853219067	-2.1165959579225	-2.13610706810628	-2.11966375148181	-2.13433317062195	-1.8273567433162
ASAP3	-1.3830581085518	-1.35885910667278	-1.33022189649482	-1.32112840624669	-1.40563877869396	-0.441709818802574	-1.41170487835504	-0.948126254061958	-0.920794630066862	-1.38410853295057	-1.43023148579655	-1.39136059069328	-1.42603811139331	-1.39195367111934
ASB13	-2.11426983130039	-2.10566720547258	-2.09548681848204	-2.09225412754444	-2.12229714817673	-2.15329384742956	-2.12445361669057	-2.14703106799056	-2.14242792994824	-2.11464325199386	-2.13103973426991	-2.11722132275703	-1.88369317228831	-2.11743215992365
ASB6	-2.01035108025238	-1.97548865972609	-1.93423231085208	-0.642475282110014	-2.04288204257043	-2.11573644860161	-2.05162120125129	-2.10815991107916	-2.10260384340215	-2.01186437973902	-2.07831165661718	-2.02231209522626	-2.0722704495211	-2.02316651969065
ASB8	-1.37733981445766	-1.35117475444813	-1.32021090203149	-1.31037860732661	-1.4017550606847	-1.45942034667208	-1.40831400317537	-1.45542719614631	-0.882777490819741	-0.691951251013655	-0.427442027929503	-1.3863168352681	-1.4238117457869	-1.38695810076392
ASB9	-2.11426983130039	-2.10566720547258	-2.09548681848204	-2.09225412754444	-2.12229714817673	-2.15329384742956	-2.12445361669057	-2.14703106799056	-2.14242792994824	-2.11464325199386	-2.13103973426991	-2.11722132275703	-1.88369317228831	-2.11743215992365
ASCC2	1.45722065207287	0.993009853506827	-0.207414869488613	-0.196390831245991	-0.296383334038655	-0.3894099853095	-0.303262870850904	0.336240791371153	-0.358355714937159	-0.271574669479099	0.724263357464785	1.08418979435783	1.26323805416287	0.866020114255934
ASCL2	-1.76556118300292	-1.75043182163655	-1.73252766577619	-1.72684236103786	-1.34729428260975	-1.83419237234014	-1.78347131559844	-1.82317807796223	-1.41114921802798	-1.76621791464816	-1.7950542618818	-1.77075194472046	-1.79243253901041	-1.77112274216616
ASH1L	-0.336602443499584	-0.31211701040854	-0.282397976358795	-0.272830226157071	1.08437087088752	0.735086650817594	1.0589682340666	-0.422206191651245	0.285534955162025	-0.337649865257517	1.12566424892757	-0.34484303072829	0.392129882902334	0.497360985794781
ASIC1	-1.7584808206772	-1.73746030638878	-1.7125845330517	-1.10393676808913	-1.17734688229252	-1.85254255704356	-1.78336489800304	-1.83853289521076	-1.82728512843268	-1.75939327405827	-1.79945807483682	-1.76569278939213	-1.79581549127075	-1.76620796996167
ASL	-1.10183010138987	-1.06660395693814	-0.128497734680381	-1.01167991047875	-1.13470046324284	-0.0703937328064952	-1.14353079864214	-1.17457142998822	-1.16892860173902	-0.290605618967862	-1.15414011687311	-1.11391590710556	-1.15212014673431	-0.0607820958631444
ASMTL	1.1908812573272	1.28157078726054	1.39090732554786	2.34955973612138	2.19323088452803	1.03505878195641	1.35232609170987	0.126249520651821	1.91176467087078	0.287330717992588	0.204010980564966	1.84267938527655	2.19899279503989	0.272958886869971
ASNA1	1.4243178740287	1.13317981101686	0.0174058323210819	0.990766701454536	-0.0682722558237288	-0.155082518240039	0.694987481709688	0.506914452518249	0.543819135082323	1.03899397255705	0.638331594822491	-0.0526741790591253	0.888203776300134	0.756915497301818
ASNS	0.512679387498189	-0.825682015935701	0.196362537362827	-0.760245516762182	-0.8802018423612	-0.286495658908416	-0.884523031731291	0.778074850486695	-0.204089980696146	-0.864546815250129	-0.897453127057528	-0.86987282171496	-0.894563032347455	-0.870306088328969
ASPHD2	-2.11133447791481	-2.1052793659995	-2.09811371869566	-2.09583833141199	-2.11698464834403	-1.96575220402359	-2.11850251724296	-2.13439405979291	-2.13115405882509	-2.11159731674283	-2.12313827379317	-2.11341193791886	-2.12208900112311	-2.11356033942618
ASPSCR1	0.0992531726694949	-0.72264387451328	-0.67372755870962	0.292237110653973	0.47939101821493	-0.813341919328753	-0.763983296828257	-0.159344229064245	-0.795854594227867	0.0961034827577652	-0.776064985366373	-0.750224098241785	0.210588615335751	-0.750632073706743
ASRGL1	-1.35104839624581	-1.32142656804348	-0.166369850761251	-1.27524068270975	-1.3786892359378	-1.44385045147711	-1.38611470591863	-1.43854436826429	-0.803186680889552	-1.35233421337311	-0.498730656992914	-1.36121140631032	-1.40365991578994	-1.36193739189348
ASTN2	0.225604969247347	0.268120374129392	0.319062888529942	1.66865670124831	1.31604435498106	0.74614865267845	1.68731014730784	1.78880507798761	2.36351255300627	0.22377423797825	0.144997199107777	2.31322028825236	1.62226991469688	1.37165551600544
ASXL1	-0.505307282978272	-0.484945223832474	-0.459255186244241	-0.442285099812358	-0.52367680877802	0.230402227209954	0.250610897431648	0.0719296128706589	0.659990043164182	0.333590827352907	0.19665959348242	-0.512137152481	-0.539676406473804	1.08829727483613
ASXL2	-1.76760824282973	-1.7473735224114	-1.7234276611561	-1.13753251186176	-1.78648974668137	-1.58715580672902	-1.7915620976521	-1.84466779165276	-1.83384049157046	-1.47934090916913	-1.80705367551772	-1.774550612013	-1.80354725987781	-1.77504653397982
ATAD1	-2.11202079224599	-2.10537030599909	-2.09750008997157	-2.09500097318428	-2.11822652077054	-2.14218933470743	-2.11989363549577	-1.94728240374977	-2.13378915129646	-2.11230947493846	-2.1249852069832	-2.11430252037565	-2.12383276363301	-2.11446551359482
ATAD2	-1.76869931024763	-1.75298830955222	-1.7343958390334	-1.72849196612466	-1.78335962252331	-1.83996898497431	-1.78729798727365	-1.82853125257831	-1.40226808801382	-1.76938128955165	-1.79932623306049	-1.77408962772231	-1.79660371960747	-1.32546744455043
ATAD2B	-1.21405059266362	-1.73346115715271	-1.71117357460033	-1.70409635187734	-1.76986853746198	-1.83772857992312	-1.7745896222369	-1.82401768525047	-1.81394018827382	-1.2148681101647	-1.78900839034323	-1.75875620173563	-1.78574479805877	-1.75921778053028
ATAD3A	-1.18925951793394	-1.15666503717648	-0.253045839375222	-1.10584423906458	-1.21967421115634	-1.27203363877934	-0.488041682843675	-1.26576898554168	-1.26095185633015	-0.160303180723622	-0.537582030757638	-1.20044242108641	-1.2465412619122	-1.20124126182502
ATAD3B	-0.927685559865883	-0.891126188759618	-0.847861660760571	-0.834123396418321	-0.944415256223398	-0.0554970092399729	-0.947561881627812	0.382563907389159	-0.336890187610539	-0.929272520171333	-0.253995931218711	-0.936851233664595	-0.954831739747254	-0.148877758085285
ATAT1	0.198028881925687	-0.219851475003185	-1.09274897498672	-1.07855628629979	-1.21045607111634	0.479498521533851	-1.21992375202701	-1.26814189061724	-1.26123322359806	-1.17685268376443	-1.24330555011114	-1.18817135185263	-1.24087617009532	-1.18909700367868
ATF2	-2.11502678051079	-2.10576688134526	-2.09480867406234	-2.09132899323991	-2.12366741493248	-2.15703237991999	-1.86134848651657	-2.15029110030817	-2.14533626500903	-2.11542873196574	-2.13307796786007	-2.11820377714222	-2.13147334696159	-2.11843072307039
ATF3	3.22715099407579	3.70969021654022	2.94779951513153	3.00173517008353	4.72711846332666	3.93544626112524	0.367442849108443	0.155930441208465	0.199212121929245	0.458310833853032	2.20704393092794	0.434519141118541	0.319934634656319	2.58472514796494
ATF4	3.39964676136997	3.747472101015	1.30216471672915	1.33634236726404	4.44935059981312	4.09300999258179	3.8641213365453	4.41947413775354	3.19140396670612	3.90815761439578	3.86379868243514	3.86192127899059	3.99845323746474	1.06829171157554
ATF5	0.0645849480497919	0.995527038744054	0.134921930492243	0.147305826841473	1.29697110708283	-0.0669348339595651	0.0280310399015679	1.31506251424752	0.661503062141363	1.38506066497938	1.19863190577318	1.35518683476883	1.01713143605641	1.52842111294074
ATF6	-0.928249864837997	-0.890522372922774	-0.845875485383172	0.0867069471217253	-0.16646534852723	0.110517929019746	-0.949449505273042	-0.982317851208464	-0.319604344074253	-0.929887530647938	0.183838845012136	-0.93791480061471	-0.957298224098673	-0.938257301773151
ATF6B	-0.545700180909011	-1.29100017680989	-0.108729014643387	-1.24269595286956	-1.35088922545325	-0.469856517604859	-1.35865526830866	-1.41069817590937	-1.40620708773979	-1.32332541666799	-1.38237370938192	-1.33260976647534	-1.37700519795881	-1.33336904974841
ATF7	-2.11536196551875	-2.10581099080183	-2.09450832337198	-2.09091926230728	-1.85131535483628	-2.15868796840009	-2.12666840598601	-2.15173478349156	-2.14662419796329	-2.11577655191057	-2.13398057365924	-2.11863882782148	-2.13232551312807	-2.11887290756505
ATF7IP	-1.81075846636693	-2.10598567199927	-2.09331765720116	-2.08929504227765	-2.1266792232821	-2.165250118985	-2.12936263552078	-2.15745699847943	-2.15172906093717	-2.11715505979029	-2.13755810343715	-2.1203630948688	-2.13570311376937	-2.12062545113769
ATG10	-2.11256361862273	-2.10544209780936	-2.09701445730838	-2.09433833535956	-2.11920888081994	-2.14486891105873	-2.12099407242447	-2.13968438774956	-1.9323466693694	-2.1128727478693	-2.12644626508742	-2.11500695490861	-2.12521219753207	-2.11518149246265
ATG101	0.892446307204435	0.0773664249917143	1.35998624062149	0.127065874325648	1.44599962087454	0.939499627213698	1.56668700618574	1.29287337124558	1.21053318736957	0.0450295237680209	-0.0114265041641466	0.0359119962528536	0.753374816877802	0.863091509061845
ATG12	-2.11502678051079	-2.10576688134526	-2.09480867406234	-2.09132899323991	-2.12366741493248	-2.15703237991999	-1.86134848651657	-2.15029110030817	-2.14533626500903	-2.11542873196574	-2.13307796786007	-2.11820377714222	-2.13147334696159	-2.11843072307039
ATG13	-1.12404265813236	-1.0887977147019	0.142159434949684	-1.03384435717263	-0.369669504890601	-1.20758693060432	-1.16576560960896	-1.20015143596562	-0.522959107200031	-1.12557256208037	-1.17952869644869	-1.13613491362586	0.002220608333383	-1.13699871314002
ATG14	-2.11256361862273	-2.10544209780936	-2.09701445730838	-2.09433833535956	-2.11920888081994	-2.14486891105873	-2.12099407242447	-2.13968438774956	-1.9323466693694	-2.1128727478693	-2.12644626508742	-2.11500695490861	-2.12521219753207	-2.11518149246265
ATG16L1	0.115948158283938	1.029398433918	1.12780194959984	1.67800600597559	1.32575655179463	0.6099172822581	1.30149870213634	0.660747288617142	0.699006906792297	0.114607558063152	0.796801832139947	1.17670002634268	0.0626584525706001	1.17448318715161
ATG2A	-1.19332488846319	-0.364178186142999	-1.12445798639674	-1.11260549966501	-0.494761738292799	-1.27259605045053	-1.23066318759092	-1.26681718503601	-1.26236575177205	-1.19469401526812	-0.559593465586222	-0.213298054395597	-1.24900946359262	-1.20491939556949
ATG3	-2.11256361862273	-2.10544209780936	-2.09701445730838	-2.09433833535956	-2.11920888081994	-2.14486891105873	-2.12099407242447	-2.13968438774956	-1.9323466693694	-2.1128727478693	-2.12644626508742	-2.11500695490861	-2.12521219753207	-2.11518149246265
ATG4B	-0.531730549940808	-0.506914250149005	-0.473927921912749	-0.455591112097051	-0.554369171379835	1.24037507527772	-0.560350295924404	0.94088520967627	1.10930589495913	0.657253005457332	-0.578320375149905	-0.540119023069093	0.502847544747181	-0.540715486634158
ATG5	-2.11551373555654	-1.96746812790209	-2.0943723151415	-2.09073372537718	-2.12454896768511	-2.1594376331362	-2.12697620382149	-2.15238849494058	-2.00884455342113	-2.11593404320094	-2.13438927870966	-2.11883581824582	-2.13271137850135	-2.11907312826747
ATG9A	-0.1587504347567	0.831832003429518	-0.0883948413851851	1.27198353746081	-0.187990806426205	0.395322229215909	-0.195733257518914	0.68187971247578	0.48882325421492	1.84573248961898	1.50354193067936	-0.169573831355899	-0.213814359638562	1.20834944990127
ATHL1	-1.37364692375736	-1.34514857096065	-1.31142348912277	-0.486255346381855	-1.40023942155186	-1.46496090698634	-1.40738326364526	-1.46006871983646	-0.840180742142539	-1.374883973337	-0.359473827550866	-1.3834244784821	-1.42426303140941	-1.38412292940595
ATIC	-1.19523772928525	-0.043062522608308	-1.12108420431049	-0.198781370368709	-1.22692880292859	-1.28429160026805	-1.23544233285826	-1.27732538154913	-0.602709106911111	-0.388989764306065	-1.25798156659174	-1.20688993319734	-1.25555845611339	-1.20772229801824
ATL2	-1.69019956414445	-1.67401391803383	-1.65485974994652	-1.64877751499309	-1.70530277946253	-1.23560567359498	-1.24678792227467	-1.75183909070613	-1.74317839049172	-1.69090214674142	-1.72175175764992	-1.6957527286284	-1.7189469942783	-1.69614941399333
ATL3	-1.38788129174361	-1.36319461143099	-1.33398028035061	-1.32470353051589	-0.570053852187858	-0.809527918952194	-1.4171053751028	-1.46207250690496	-1.4593507819106	-1.38895288516943	-1.43600534616245	-1.39635109241773	-0.833990202617811	-1.39695612509433
ATM	-1.08564983140817	-0.332750776141572	-1.02204752109692	-1.01110110828537	-0.729709129107574	-0.864228328752661	-1.11832638664348	-0.839468149523088	-0.820482096467303	-1.08691429409328	-0.770662928458058	-0.704879240803824	-0.763844316717302	-1.09635798607685
ATOH8	-1.80339684550335	-1.78534193808046	-1.24798155152558	-1.75719101241008	-1.82024431346923	-1.44297349880333	-1.8247702384783	-1.87215504879382	-1.86249413445529	-1.80418056854156	-1.83859296488201	-1.80959133844954	-1.83546428267361	-1.81003383654266
ATOX1	1.85009299204761	1.39149160342594	0.233844986437101	0.247976361569136	1.41710890244368	1.22309742014934	1.39183982217846	1.29533874273233	0.760977898611078	0.151499065392127	0.0840108144668893	1.47712821785946	0.0899978562332203	1.94398622522378
ATP11A	-1.53040981119624	-1.72933316338407	-1.71161952670759	-1.70599471963401	-1.75826887705444	-1.81206251623459	-1.7620210821321	-1.59242365423408	-1.57940424818688	-1.74495127564412	-1.55958905247439	-1.74943705883365	-1.77088694863451	-1.74980391060175
ATP11B	-1.46813669058149	-1.44490144499001	-1.41740474843756	-1.40867341810189	-0.879877859453394	-1.54857143461157	-1.49564256603489	-1.54540726499433	-1.5429489217274	-0.826729352260111	-1.51343132757275	-1.4761085157229	-0.928219271469838	-1.4766779759603
ATP13A1	-0.90813145934375	-0.87382839048632	-0.833233980951164	-0.820343588872373	-0.211524227157017	-0.241280693395129	-0.227516464482626	-0.948956966698343	-0.354073281410546	-0.909620478628946	-0.27530240870167	-0.173222386613307	-0.929474037308285	-0.91437335451785
ATP13A2	-1.23227305835867	-1.20454731028876	-1.1717365324398	-1.16131776306425	-1.25814462011733	-0.800984778979525	-1.26509478904624	-0.426007855308361	-1.29481168716644	-1.2334765708999	-1.28599647709333	-0.56364933641631	-0.650339706760417	-1.24246505420712
ATP1A1	1.52874089150394	4.51599504308277	4.77310896317447	4.63348443680005	4.67355983350941	5.14244374037188	4.58756905092099	4.85519790763379	4.52314246956102	5.51631936496535	4.50560664887335	5.14896658176922	5.32008599482043	5.77556450866001
ATP1B2	-2.11202079224599	-2.10537030599909	-2.09750008997157	-2.09500097318428	-2.11822652077054	-2.14218933470743	-2.11989363549577	-1.94728240374977	-2.13378915129646	-2.11230947493846	-2.1249852069832	-2.11430252037565	-2.12383276363301	-2.11446551359482
ATP1B3	-1.21311347146262	-0.136071338713366	-1.14560638013382	-1.13398792656232	-0.523089078838737	-1.29250585433992	-0.539193995919481	-1.28696606026301	-0.666868017715667	-1.21445556418768	-1.27141965168065	-1.22372127997804	-1.26802760826722	-1.22447903934285
ATP2A1	-2.11536196551875	-2.10581099080183	-2.09450832337198	-2.09091926230728	-1.85131535483628	-2.15868796840009	-2.12666840598601	-2.15173478349156	-2.14662419796329	-2.11577655191057	-2.13398057365924	-2.11863882782148	-2.13232551312807	-2.11887290756505
ATP2A2	-0.00966222854383253	-0.776106013378784	-0.731500191234261	-0.717336010919192	-0.0730397712813905	-0.295938937448841	0.14203878893139	0.254361931604981	-0.22191666782467	-0.802906700266857	-0.827840182255588	-0.80699004010468	-0.825678786041779	-0.807321413102659
ATP2A3	-2.11426983130039	-2.10566720547258	-2.09548681848204	-2.09225412754444	-2.12229714817673	-2.15329384742956	-2.12445361669057	-2.14703106799056	-2.14242792994824	-2.11464325199386	-2.13103973426991	-2.11722132275703	-1.88369317228831	-2.11743215992365
ATP2C1	1.20079713884895	0.568987405779685	-0.195979602673859	-0.189880429918372	-0.241595685058492	0.207660777939578	0.640998805084876	-0.275212705978829	0.282761591609397	0.495646647863518	-0.254418312481528	-0.23367736216456	-0.252305089668593	1.0031313332694
ATP2C2	-1.12862743557066	-1.09660016675693	-1.05869894946584	-1.04666375652326	-1.15851284969857	-1.20031120469215	-1.16654130498229	-0.608707790141224	-0.206450393048758	-1.13001766748005	-0.0990185202004096	-0.395422468925045	-1.17651015703981	-1.14040067212909
ATP5A1	0.675052665125577	0.740770660013226	2.12886131383168	0.843161016326829	2.94957494397613	3.20726914147492	1.74775417379435	3.05508424186174	3.00869950493769	0.672203285362726	2.6116440682023	2.07297606395047	2.83394489368019	3.20174695451848
ATP5B	0.958748738480304	2.50689385671879	1.13727553760704	1.16782295082049	3.48437478220378	4.12749042441624	3.52187526894188	3.77149140762235	3.34720558587864	3.61629420784788	2.48640357141737	3.21290966318589	3.80221402170756	2.98048979391885
ATP5D	1.5023685001516	0.341809779665839	0.39898066944899	2.55006048392796	2.63395791334106	1.90556726460683	2.08407046574624	0.877718549623355	1.70288254846535	1.91704631311431	1.69994474709771	0.277416565222384	0.209842597798968	0.276249408847808
ATP5E	3.46452809069087	2.61480366060232	3.4466675755689	4.39770009215147	4.22907406894848	3.87525123400681	2.96669862083665	3.53991711930643	2.54874673509106	3.55102588057115	2.23319782415981	3.88648368457051	3.00046306969677	1.06435195846022
ATP5EP2	-1.34954579193009	-1.32047501660345	-1.2860725273096	-1.27514832418503	-0.241818262292034	-1.4401081408754	-1.38395976540498	-1.4350329160136	-1.4311204122654	-0.608815399459586	-1.40621617272249	-1.35951974020262	-1.40117858291832	-0.630313784558223
ATP5F1	-1.59771410667435	-1.57687422803095	-1.5522122197474	-1.54438101934652	-1.61716029820744	-1.68115369205409	-0.673821762583564	-1.18618660908763	-1.66592715817697	-1.5986187190672	-1.63833923087966	-1.60486410075809	-1.63472794913727	-1.60537485422497
ATP5G1	3.03460539536626	2.61097691383872	2.56041744236954	2.60605424843192	2.79695071131712	3.21159678036249	2.16005547268349	2.53370460550117	2.60267653571589	2.91400558543759	2.07139793214411	0.923235669569299	3.2343367904545	2.87121784494993
ATP5G2	2.67470064697111	4.34947078052376	4.32808018844193	4.53009952601434	3.98265120165438	4.09262652755179	4.0678390318261	4.09239712430624	4.21700230775788	4.46496341330477	4.11275268429061	2.62830628062371	4.19033929766616	2.98570064356657
ATP5G3	-1.07312403442251	-1.04153037228945	-1.00414228713955	-0.9922700347241	-0.171346353762009	-0.607078134948864	-0.412962568095793	-0.56765445515112	-1.12562584745445	-1.07449544443838	-1.11440701280477	-1.0839635647864	-1.11286127447907	-0.361014585602066
ATP5H	-1.11912349904562	-0.226345551521371	-0.138458845782841	-1.02853458179992	-0.363245642356016	-1.20233193253744	-1.1610271375659	0.11395165614989	-1.18908958785988	-1.12066002845543	-1.17404858905701	-1.13126812173317	-1.17199596408077	-1.13213566205125
ATP5I	2.66148332257143	0.818313602401078	0.895633952646004	2.84507741545184	2.78223906414641	2.98364933134413	2.94788550725694	1.51558291859593	2.75128153353102	0.750284216663151	3.08741436986988	2.30883044125083	1.951379994912	2.96303975073316
ATP5J	0.0087128637973255	1.21781478450786	0.0769058821388119	0.0889098517609	0.787359012943899	1.81982954009459	1.39168644563106	0.793087316819011	0.837526244217618	1.1210727775053	0.709006359218519	-0.0016905195579382	-0.0439629065674876	1.09149688303936
ATP5J2	3.08335931177272	1.16507127522892	3.09970809690083	3.15064843155031	2.68333703325437	3.69615158516365	3.23809051162534	3.67759224121641	2.37869314942794	3.49139246661085	2.69085809427174	3.68490107052237	3.54352714261786	2.90317718923589
ATP5L	2.1591857702664	2.03931667350096	0.867679312349315	0.893365228979365	3.25100971080538	3.1106193954958	2.9645254578784	3.10460138486879	2.92043232994497	0.714943670571178	3.43010562641625	2.31280602138204	0.596518208822932	2.97988923610239
ATP5O	1.69206850128021	-0.000338044336659737	0.0401669918176574	0.0531405763277344	1.2580300991469	1.6187651513197	1.23289831343146	0.978440549684784	1.57182776673261	-0.0354115730715859	1.47674988207461	-0.0453421039489268	-0.0917360211213347	-0.0461510707873077
ATP5S	-1.6056893293951	-1.58577360087408	-1.56220523609792	-1.55472131242224	-1.62427317424217	-1.68550303145504	-1.62926556172309	-1.20950644020925	-1.67087745445872	-1.60655382650379	-1.6445129213483	-1.61252225503422	-0.755389011381414	-1.61301035899882
ATP6AP1	5.40929342619414	5.52067015701674	4.73058176396313	1.8557656310975	4.89550522545315	5.08592223040369	5.48648633693389	4.76795341940887	4.74083227426955	4.8845158687275	5.05163306604465	5.37919004815819	5.08079607072522	4.17936379686534
ATP6AP2	-1.13250469251907	0.0165129259489485	-1.05686239714915	-1.04384381673784	-1.16483202360597	-1.21470265566479	-0.405030582113225	-1.20757233284209	-1.20210204104163	-1.13400851933674	-1.18775924532762	-0.0956825253842595	-1.18579945990159	-0.349351629190572
ATP6V0A1	1.40788056547331	1.72696892829313	1.33093208974735	0.387325437800247	1.06349096749833	1.46530023851551	1.50196041948973	1.54100778515817	0.168925755628018	0.286081219245419	1.74021897452545	1.58738654749185	0.221728836296939	1.91598517774002
ATP6V0A2	-1.59094994994549	-1.56940228759687	-1.54390268481963	-1.53580551377031	-0.627170923644113	-1.67691426799704	-1.61645806495719	-1.67300955365869	-1.14118856910433	-1.59188528564158	-1.6329548231132	-1.59834277890324	-1.62922089159842	-1.59887087906333
ATP6V0B	3.67054123151492	3.72009018859357	2.99646664021241	4.15602054792553	3.78809955624029	4.24912987602783	3.28541876769268	4.06965068808339	3.50518085181387	4.62567663781573	4.27647374225339	4.8195444111368	4.55137072939094	4.15389319837093
ATP6V0D1	-0.895434396833856	-0.856433989572821	-0.810280728155526	-0.79562517232416	-0.116428245474476	-0.147405851635448	-0.913308629689739	-0.948717786238204	-0.941924869006026	-0.896413672533243	-0.924165559657798	-0.0749735114680133	0.0620235620031322	0.553160282591324
ATP6V0E1	2.61104228832437	1.12098497178589	2.69314514831172	2.74108450706105	3.98933771606532	2.44307102814579	3.84661328260249	2.84390621318463	3.08591411260967	3.46494884269857	3.35162845078403	2.37470012164672	3.12768572379276	3.58142450400674
ATP6V0E2	1.50133910547855	-0.328804051008896	-0.296760651645869	-0.286482264132541	-0.379522323219215	0.202414865528472	1.23629212665976	-0.449265961431705	0.87658385786481	-0.356483004111885	0.388264312991751	0.779331617465256	0.401295920858372	-0.364944132256132
ATP6V1B2	-0.919777909368675	-0.878980470457723	-0.830700593516683	-0.815369749924864	-0.939051473600379	-0.347319243342579	0.131034582964269	-0.983177015348244	-0.265843859102985	-0.0390805430024405	-0.955342094414235	-0.929288171170733	-0.952614380451744	0.871392385203915
ATP6V1E1	2.16118707051149	1.76210670288647	0.93419124209274	0.957286193635524	2.23753536469906	2.40602016742992	1.81091484819972	3.12118885023337	2.73948672036391	2.88661514931824	2.40756375293823	2.46778303994915	2.55067499836965	2.84397156162478
ATP6V1F	-0.0191756927510016	2.17786263313449	0.0663135589495055	0.0811201512508243	-0.0550945146442003	1.94877044362085	-0.0646487139610944	1.96475116564338	1.09520613633548	1.20041515160413	1.56162711659962	-0.0324418635660028	1.03240043713197	-0.0333870341469189
ATP6V1G1	-0.860233938749766	-0.823531768224016	-0.77499976648843	-0.759588862920577	-0.875777711512166	-0.929871711296815	0.176845264350265	-0.919788519630755	0.00866012673068239	0.00925518044065038	-0.126672155219455	-0.866011233625534	-0.889327977670311	0.780223535003801
ATP6V1H	-0.996356301641884	-0.95700639426893	-0.910439532810932	0.0705851509672982	-1.02571707980439	0.346098341666707	-1.02953498035752	-1.06692910225519	0.473204659553033	-0.998064392868139	-1.04094633292664	-1.0098569371171	-0.251276099016396	-1.01082134300238
ATP7A	-2.11202079224599	-2.10537030599909	-2.09750008997157	-2.09500097318428	-2.11822652077054	-2.14218933470743	-2.11989363549577	-1.94728240374977	-2.13378915129646	-2.11230947493846	-2.1249852069832	-2.11430252037565	-2.12383276363301	-2.11446551359482
ATP7B	-1.47619404701835	-1.45040358683024	-1.41988303756604	-1.41019150981676	-1.50025974515059	-1.56833857776555	-1.50672478460091	-1.56429220480592	-1.56061133270371	-1.47731355305304	-0.505911515449527	-1.4850425456549	-0.49186311278339	-1.48567463028356
ATP8A1	-1.92774498423469	-1.91751900796265	-1.90541754058638	-1.90157482773515	-1.93728708841877	-1.97413299075319	-1.93985049130241	-1.96668839938979	-1.52826890768741	-1.92818887093014	-1.94767943602688	-1.93125343412044	-1.94590740644642	-1.93150405711698
ATP8B1	-2.11662570369346	-2.10597717021545	-2.09337564669719	-2.08937414548556	-2.12656210616025	-2.16493055276113	-2.12923143383107	-2.15717833641969	-2.15148046340642	-1.81276176820116	-2.13738388576116	-2.12027912954449	-2.13553863247584	-2.12054010877015
ATP8B2	-1.75689580475611	-1.73657824414322	-1.13187549108716	-1.70489942545863	-1.7758546087839	-1.84884879947359	-1.20028886743796	-1.83427083251263	-1.82339920586556	-1.75777774449469	-1.79650272558185	-1.76386659574121	-1.79298195480642	-1.76436454799416
ATP9A	-2.11405745904871	-2.10563922217163	-2.09567704191385	-2.09251364057478	-2.12191271816437	-2.15224503319715	-2.12402296486472	-2.14611649036828	-2.14161201613055	-2.11442287583138	-1.88988175904575	-2.11694568814527	-2.12900914369697	-2.11715200622148
ATP9B	-1.70403666846076	-1.15742232967474	-1.66368798453339	-1.65674368725063	-1.72128052995203	-1.19326388238129	-1.72591294261691	-1.77441264046619	-1.76452442052299	-1.70483883122765	-1.74006089529561	-1.71037690775305	-1.73685860028244	-1.71082981710675
ATPAF1	-1.92678117482295	-1.91365303177769	-1.89811712688736	-1.89318383908669	-1.9390313605606	-1.98633425503343	-1.37953527354127	-1.97677686337397	-1.96975218789857	-1.92735103806913	-1.95237309169179	-1.93128533469404	-1.95009815410208	-1.93160708534762
ATPAF2	0.0167194477497875	0.0939525754543088	0.927748322514851	-0.793074188436706	-0.921411508747316	-0.982751493215951	-0.925986531313315	-0.971198437763648	-0.962416395698681	-0.904521984824868	-0.127696028898145	-0.910494395262532	0.138376390623195	-0.910951808093598
ATPIF1	-0.0244009608899344	1.8461070334008	1.07452480870798	0.0677997874677684	1.28961614421426	1.89048078273022	0.786006482027652	1.82701459220058	0.859846732588502	-0.0259379787096259	-0.0920348764785566	0.856102725196186	-0.0861532613256101	-0.0373781370257947
ATRAID	0.202806729138617	0.244706732390822	1.30248544744049	0.310831534063766	2.31564537214579	0.0235304807323444	1.00272559220668	1.76475730167377	1.93089628438476	2.08988464045159	0.937426044904411	0.188568072716304	1.59835431180383	1.56891222967269
ATXN10	-1.96441779633651	-1.95566713062972	-1.94531155256517	-1.94202323126717	-1.97258325278124	-1.65888219302461	-1.97477683128269	-1.99774281083266	-1.99306045883725	-1.96479764310911	-1.98147628728554	-1.96742007908023	-1.97995990996677	-1.96763454447726
ATXN2	-2.11133447791481	-2.1052793659995	-2.09811371869566	-2.09583833141199	-2.11698464834403	-1.96575220402359	-2.11850251724296	-2.13439405979291	-2.13115405882509	-2.11159731674283	-2.12313827379317	-2.11341193791886	-2.12208900112311	-2.11356033942618
ATXN2L	-0.611992619558701	-0.587739767570668	-0.544689953961286	-0.526587976937404	-0.634141790712528	1.09937056781243	-0.639997405245158	0.9908879027177	-0.686905920182021	-0.613034260045232	0.167531653865862	0.290901042518244	1.21805787931855	-0.620780547580237
ATXN3	-1.75113254201889	-1.73266314042968	-1.71080636560007	-1.70386594202063	-1.76836678445143	-1.83491512653899	-1.77299661304026	-1.82146925654083	-1.81158655249489	-1.22409423531952	-1.78713667363587	-1.75746924456656	-1.78393616494322	-1.23008187927633
ATXN7L1	-2.11405745904871	-2.10563922217163	-2.09567704191385	-2.09251364057478	-2.12191271816437	-2.15224503319715	-2.12402296486472	-2.14611649036828	-2.14161201613055	-2.11442287583138	-1.88988175904575	-2.11694568814527	-2.12900914369697	-2.11715200622148
ATXN7L3	-1.46813669058149	-1.44490144499001	-1.41740474843756	-1.40867341810189	-0.879877859453394	-1.54857143461157	-1.49564256603489	-1.54540726499433	-1.5429489217274	-0.826729352260111	-1.51343132757275	-1.4761085157229	-0.928219271469838	-1.4766779759603
ATXN7L3B	-0.0112334618109303	1.6134570405863	0.0572762903446442	1.06181722311699	1.40892806434272	-0.139156033284419	-0.0468301832773352	0.557799130772724	1.17211469723407	1.11057959460769	1.30449601558165	0.821328615694358	0.70892924640264	-0.0224250344960583
AUH	-2.11618689210711	-2.10591948746778	-2.09376899357101	-2.0899107127862	-2.12576765409622	-2.16276282976502	-2.12834144206129	-2.15528807822355	-2.14979414162357	-2.11663257711508	-2.13620210408971	-1.82627573414609	-2.1344228955084	-2.11996119407345
AUP1	0.678021858897058	2.81095193442201	2.68427559323	0.827208918033812	2.77605154493688	2.21793563665036	2.64140159706633	2.65214969161766	2.019001803968	2.05626322803819	2.1756747394549	2.20912726598227	1.6486980218054	0.65682806259456
AURKAIP1	0.426523740944592	0.481080357123198	2.33165099906998	3.07602237246738	2.60650481600423	0.932907436982089	1.74150661044353	1.62813279794277	1.84076997533872	0.424162387460308	2.37161547303166	2.46434404342237	0.330676273877035	1.60402005418876
AURKC	-2.11405745904871	-2.10563922217163	-2.09567704191385	-2.09251364057478	-2.12191271816437	-2.15224503319715	-2.12402296486472	-2.14611649036828	-2.14161201613055	-2.11442287583138	-1.88988175904575	-2.11694568814527	-2.12900914369697	-2.11715200622148
AUTS2	-2.11826173192381	-1.76125152863022	-2.0919087974517	-2.08737326881893	-2.12952421455505	-2.17301319005441	-2.13254978207108	-2.16422638797078	-2.15776809523741	-2.11878564846269	-2.1417902338917	-2.12240273218314	-2.13969871906572	-2.12269854085292
AVEN	-1.78371294957515	-1.77041067572518	-1.75466870363927	-1.74966998104164	-1.79612562095096	-1.5123416799607	-1.79946017661967	-1.83437177757018	-1.82725392727262	-1.78429037144903	-1.42947647518161	-1.78827685231926	-1.80733920369624	-1.78860287065183
AVIL	-2.11536196551875	-2.10581099080183	-2.09450832337198	-2.09091926230728	-1.85131535483628	-2.15868796840009	-2.12666840598601	-2.15173478349156	-2.14662419796329	-2.11577655191057	-2.13398057365924	-2.11863882782148	-2.13232551312807	-2.11887290756505
AVL9	-1.50891953092464	-1.48825967702766	-1.46381071085743	-1.45604716007632	-0.965784066674038	-1.14718494486394	-0.97963664106705	-1.58066967788543	-1.57654332576652	-1.509816328847	-1.54919371605738	-1.51600775997155	-1.54561363027784	-1.51651410130797
AVPI1	-2.11662570369346	-2.10597717021545	-2.09337564669719	-2.08937414548556	-2.12656210616025	-2.16493055276113	-2.12923143383107	-2.15717833641969	-2.15148046340642	-1.81276176820116	-2.13738388576116	-2.12027912954449	-2.13553863247584	-2.12054010877015
AXIN1	-1.21868712759733	-1.18289569543385	-1.14053994991344	-1.12709026132825	-0.435110248613752	-1.31861138597655	-1.26105701224138	-1.31058928789801	-1.30446088244855	-1.22024075339558	-0.0644815012906582	-1.23096687896231	-1.28225652040858	0.407484228673852
AXIN2	-1.07600867158786	-1.03997659614297	-0.997336072256007	-0.983795954844718	0.442796828645536	-0.547248044332456	-0.0898066517282734	-0.291957212628269	-1.14170135376144	-1.07757274317125	-1.12621254271877	-1.08837098571953	-1.12409897457192	-1.08925407663227
AXL	-0.357152728207736	-0.326845070014446	-0.290538118839226	1.36390651981988	-0.384962402993259	-0.485709278234879	-0.392337654183672	0.284008744778737	0.937639854865362	-0.358457628671552	1.07419931327615	-0.367438364097587	1.60619453889483	1.2425863912541
AZGP1	6.08739601944621	5.97901978628167	5.31143973489674	4.6143193311687	5.98190722596571	5.92510654023469	5.93828082545734	6.23852763922033	5.96893578498478	6.57498323239594	6.13037020265613	5.83954355628423	6.59576045635789	6.40734232173069
AZIN1	-1.94151253453049	-1.92160051135974	-1.89803653151215	-1.03695059317895	-1.96009292182619	-2.03183927068447	-1.96508438046616	-2.01734316079909	-2.00668853124859	-1.94237687079824	-1.98032890329792	-1.94834418889385	-1.97687840692215	-1.948832202046
AZIN2	-1.78889050456031	-1.77671216964069	-1.76230027205689	-1.75772390273456	-1.80025440151257	-1.53706680252755	-1.8033072130995	-1.83526905464257	-1.49170085534952	-1.78941913876597	-1.81263087163199	-1.79306879293305	-1.81052052352006	-1.79336726524604
B2M	5.25248507929866	5.45455271644174	1.76241095929912	1.8050861270499	5.69573716012856	5.61633295371085	5.43539718596821	5.53159845156696	5.79518650492766	5.47952872912535	4.59754402131003	4.90749326478712	4.1893330646342	4.6848930989375
B3GALNT1	-2.11372553295499	-2.10559546793245	-2.09597431157342	-2.0929191993267	-2.00513666888708	-2.15060587564581	-2.12334990103224	-2.02851190109798	-2.14033684646555	-2.11407844084375	-2.12957422895697	-2.11651489261519	-2.12816539371937	-2.11671414804116
B3GALNT2	-2.11536196551875	-2.10581099080183	-2.09450832337198	-2.09091926230728	-1.85131535483628	-2.15868796840009	-2.12666840598601	-2.15173478349156	-2.14662419796329	-2.11577655191057	-2.13398057365924	-2.11863882782148	-2.13232551312807	-2.11887290756505
B3GALT4	-1.06939516311733	-1.62310007712599	-1.59934094547882	-1.59179644548755	-1.66191127343512	-1.7274128884282	-1.66694407025914	-1.71963564654131	-1.70889277764652	-1.64404850189298	-1.68231484494155	-1.65006524003022	-0.937095217924257	-1.65055729480206
B3GALT6	-2.11405745904871	-2.10563922217163	-2.09567704191385	-2.09251364057478	-2.12191271816437	-2.15224503319715	-2.12402296486472	-2.14611649036828	-2.14161201613055	-2.11442287583138	-1.88988175904575	-2.11694568814527	-2.12900914369697	-2.11715200622148
B3GALTL	-2.11202079224599	-2.10537030599909	-2.09750008997157	-2.09500097318428	-2.11822652077054	-2.14218933470743	-2.11989363549577	-1.94728240374977	-2.13378915129646	-2.11230947493846	-2.1249852069832	-2.11430252037565	-2.12383276363301	-2.11446551359482
B3GAT1	1.69601859216946	-0.280633138411454	-0.246296960451554	0.810786157553861	1.00049988813268	-0.428476565445339	0.975817845205165	1.02576768114204	0.345016857552126	-0.310373691955065	-0.362786539536099	-0.318795225213001	0.457736455735847	-0.3194812810733
B3GAT3	0.80272886619532	-0.0488315369348337	-0.0117054997963268	1.55413982607155	1.75896054019203	0.673800533254964	1.17511132634768	-0.185081112396716	-0.171409852375718	-0.0806492722643647	1.6502523275233	0.774605099806516	0.659759941718394	-0.0903232116000696
B4GALT1	-0.582674783712906	-0.562838304068694	-0.527516802463437	-0.510813930583759	-0.600584028114123	0.48130664479105	0.42947503852364	-0.651284224694307	0.0392473196390615	0.735367296493673	-0.619329171973316	-0.589332022630848	0.738442771340866	0.242343038225321
B4GALT2	-0.888696404694165	0.408831004321461	0.213144046037158	0.798027120024057	-0.906686294934898	-0.284454820211056	0.214202000101234	-0.958444132984758	-0.949297525685736	-0.889543601145666	-0.925676906905223	-0.895366303085153	-0.922487889396616	-0.895840398887531
B4GALT3	1.2129174185582	0.806766549959251	-0.0939202443953873	0.938016545068745	-0.187264321279203	1.83701043429242	0.630723844735124	1.00505709453216	0.472051057750891	-0.161249961841215	-0.216150722016611	0.964080249999076	-0.211293714014318	-0.170800238841351
B4GALT4	-1.78557706331346	-1.76624788349226	-1.74337364314654	-1.18369836901616	-1.80361358547428	-1.87325985229027	-1.80845893949957	-1.8591880569594	-1.34341393674467	-1.78641609965859	-1.82325724103712	-1.79220874882996	-1.81990774388418	-1.79268247738542
B4GALT5	-2.11202079224599	-2.10537030599909	-2.09750008997157	-2.09500097318428	-2.11822652077054	-2.14218933470743	-2.11989363549577	-1.94728240374977	-2.13378915129646	-2.11230947493846	-2.1249852069832	-2.11430252037565	-2.12383276363301	-2.11446551359482
B4GAT1	2.26210302321996	0.469556821798128	1.4906174762236	1.82401214171173	1.8620188368661	0.909832464412335	0.372636058638802	2.43316886791767	1.60927825581923	1.55945695119696	1.57832926246646	1.7461377211455	0.347107944824947	1.74353768518531
B9D1	-2.12103498983317	-2.10655599221906	-2.08942147981586	-1.67018294855019	-2.13454569042932	-2.18671593978229	-2.13817522205046	-2.17617511534449	-2.16842761753786	-2.12166349064654	-2.14926025383334	-2.1260026169989	-2.14675123059829	-2.12635747502638
B9D2	-2.11536196551875	-2.10581099080183	-2.09450832337198	-2.09091926230728	-1.85131535483628	-2.15868796840009	-2.12666840598601	-2.15173478349156	-2.14662419796329	-2.11577655191057	-2.13398057365924	-2.11863882782148	-2.13232551312807	-2.11887290756505
BABAM1	-0.121237171401183	-0.092963072006131	-0.058672622080964	0.944957807610907	-0.146890056291219	1.47061180719668	-0.153645210291267	-0.22028590084041	1.05983605234003	1.2083130612647	0.586098657160753	0.969297536445563	1.04093956189333	0.707151582487608
BACE1	-2.11405745904871	-2.10563922217163	-2.09567704191385	-2.09251364057478	-2.12191271816437	-2.15224503319715	-2.12402296486472	-2.14611649036828	-2.14161201613055	-2.11442287583138	-1.88988175904575	-2.11694568814527	-2.12900914369697	-2.11715200622148
BACE2	0.715999142777207	2.26105779624973	0.860350527834331	2.20122203035532	1.80490232841985	2.1909622645064	2.73798524377276	2.16273038192597	0.502610524602156	3.18640533208484	2.63604904195534	3.22803736520791	2.76253190480286	3.44472353598243
BACH1	-2.11779854440993	-2.10613125621858	-2.09232413368465	-1.92121914500333	-2.12868557137986	-2.17072476155297	-2.13161027601425	-2.16223088374679	-2.15598789013073	-2.11830499522327	-2.1405426803055	-2.12180149677682	-1.97180022971642	-2.12208744411821
BAD	1.24834924574274	0.419404010459845	0.471841792792727	1.48035689230012	2.10907932867245	1.90604146552115	0.325188752017001	0.925733780744304	1.20748760052326	1.51639661998902	2.62818768053385	1.2180918561868	1.72797318393554	1.88280882118406
BAG1	1.10386798376328	2.05694759723653	0.306304049538793	2.38646822098303	0.181397741701201	1.14332538625095	1.47543396747729	1.02159728091868	0.0934833397818242	0.216359677604015	1.3973260220867	1.07419819545906	1.41489386640458	1.56006706280201
BAG2	-1.7517196012678	-1.9126776343763	-1.89834471625842	-1.89379342615989	-1.93609085111406	-1.80685402910063	-1.93912693281326	-1.97091361843671	-1.96443288241879	-1.92531496731182	-1.94839949623027	-1.92894462079994	-1.773231084321	-1.9292414574377
BAG3	-1.66459137633828	-1.64773472103123	-1.62778647757314	-1.62145209107997	-1.68032072646154	-1.73549776627323	-1.68454627888541	-1.72878629604917	-1.13217518607946	-1.66532308593956	-1.69745163081735	-1.67037475865923	-1.2203927025787	-1.67078788943055
BAG6	2.89742477520422	2.29003306508669	1.90135191011734	0.993296788603335	2.54342272171289	1.98342104668309	2.63404717171378	2.30877308912116	2.25812368213418	2.35545733856045	3.0716117615781	1.91953867938403	2.43949074487263	2.13427033774627
BAHCC1	-1.51757390913902	-1.49382583248586	-0.787022116942981	-1.45679820752944	-1.53973381011744	-1.10681515814806	-0.924207177561796	-1.60201767775351	-1.59530606888667	-1.51860475988506	-1.56386825567436	-1.52572168247666	-1.55975302078735	-1.52630371141694
BAHD1	0.0444442947896817	-0.954829202257194	-0.913421375882457	-0.900272690553296	-1.0142191227989	-1.05186479625975	-1.01711633144899	-0.445244479444267	-0.413616633199194	-0.991338479972282	-0.331936856126582	-1.0018245554665	0.0888945573035554	-1.00268211705004
BAIAP2	1.77310764888981	2.11967555236723	0.704951588057236	2.05541002179832	1.67251284015029	1.94505985978686	0.506689139875028	0.356711236719581	1.81109920217475	1.76839857157777	2.2611035288062	2.90790682810978	3.21833601475864	3.07607064898415
BAIAP2-AS1	-2.11383278845898	-2.10560960876492	-2.09587826007513	-2.09278815723823	-2.12150603503003	-2.03362973367058	-2.1235673856512	-2.14514898675647	-2.14074888473689	-2.11418973824679	-2.12986300159745	-1.99914830226372	-2.12843803079019	-2.11685563253487
BAIAP2L1	2.02376429602777	2.13495305538372	3.57294995710462	2.31115761517873	3.14170661350763	2.73439205029911	2.45011641996038	2.37870238991452	1.87384387957702	2.24235137217463	1.81191328769712	2.93614137937479	1.83045049561846	2.81913945824378
BAIAP3	-1.74563329229818	-1.72888664165993	-1.70906857823312	-1.70277552924585	-1.76125999442161	-1.82160097678166	-1.76545797135756	-1.80940928306062	-1.80044839760804	-1.74636022684349	-1.2996738610839	-1.27277368959978	-1.7753771261809	-1.75178936763111
BAK1	-1.92486097777063	-1.91261701869118	-1.89812746117466	-1.89352643163451	-1.93628611020334	-1.98040314200808	-1.93935537216685	-1.971489443248	-1.96493788155563	-1.92539246057388	-1.94872927215367	-1.92906178126271	-1.4217244152151	-1.92936186192322
BAMBI	-2.11608509275809	-2.10590610283382	-1.94840673776254	-2.09003518297554	-2.125583352852	-2.01680645396386	-2.12813497740405	-2.15484957058736	-2.14940294339577	-2.11652693988156	-2.1359279496688	-2.11957742200732	-2.1341640622154	-2.11982689344054
BANF1	-1.12074787874525	-1.08787191600121	-1.04896635040762	-1.03661223563439	-1.15142522957319	-0.630162495245471	-1.15966643172923	-1.1884843422519	0.0939046636167975	-1.12217495055474	-0.253344002024689	-0.372044682554396	-1.16936874062199	-1.13283309552484
BANP	-1.94151253453049	-1.92160051135974	-1.89803653151215	-1.03695059317895	-1.96009292182619	-2.03183927068447	-1.96508438046616	-2.01734316079909	-2.00668853124859	-1.94237687079824	-1.98032890329792	-1.94834418889385	-1.97687840692215	-1.948832202046
BAP1	0.0517976112121559	-0.800871568869373	-0.750953981145579	-0.735103097125948	-0.851996079234718	-0.0494580736908763	-0.856345569998259	1.04531048565732	-0.890801291191661	-0.836234483885301	0.154587648824851	-0.841597459918845	-0.0772595829541019	-0.842033701474009
BASP1	-1.78303600944722	-1.76423175401208	-1.20456884725619	-1.73491245679042	-1.80058271204976	-1.86833758853319	-1.80529648033211	-1.85464794229469	-1.35150553092341	-1.78385226000203	-1.81969290297873	-1.78948759764554	-1.81643436844049	-1.78994846110929
BAZ1B	-0.894846849745044	-0.858128442132561	0.062110552507889	-0.80087768258985	-0.906933955820892	-0.947887520703836	-0.174144261113951	-0.940380405487175	-0.306406637087828	-0.895441239573003	-0.223967800814733	-0.117696132976436	-0.917346529030605	-0.119366783232208
BAZ2A	-1.33560718415726	-1.30744918486879	-1.27412687893873	-1.26354567839101	-1.36188208991472	-0.883716502509472	-1.36894061368337	-1.41583495608112	-1.41223239764432	-1.33682945975445	-1.39049820526354	-0.400801427709471	-0.329945855146644	-1.34595807572294
BAZ2B	-2.11426983130039	-2.10566720547258	-2.09548681848204	-2.09225412754444	-2.12229714817673	-2.15329384742956	-2.12445361669057	-2.14703106799056	-2.14242792994824	-2.11464325199386	-2.13103973426991	-2.11722132275703	-1.88369317228831	-2.11743215992365
BBC3	-2.1161516033242	-2.10591484780736	-2.09380062422319	-2.08995386075211	-2.12570376588063	-2.16258850763642	-2.12826987085809	-2.15513606889781	-2.14965853219067	-2.1165959579225	-2.13610706810628	-2.11966375148181	-2.13433317062195	-1.8273567433162
BBS1	-2.11519472178258	-2.10578898393989	-2.09465819049534	-2.09112370647916	-1.98956738851682	-2.15786188790449	-1.99192517762833	-2.15101443658569	-2.14598156516405	-2.11560300376742	-2.13353020610281	-2.11842175448652	-2.13190031324565	-2.11865227469702
BBS2	-1.27382455804817	-1.24795545783744	-1.21734184560861	-1.20762076654633	-1.29796363707518	-0.694591945013597	-1.30444838966148	-0.827570338445999	-1.33617255134081	-1.27494747766986	-0.727836563170226	-0.633679999810575	-1.31977083327566	-1.28333404941648
BBS4	0.0823201591666898	1.3729499121177	0.168230572213534	1.53059337151857	0.0463851516728164	-0.0845962794446812	0.0368433421166344	2.02037939121903	1.16362549296035	1.68042900495244	1.29619403751043	2.06846542930927	1.31383661207961	0.0680907076575545
BBX	-2.11405745904871	-2.10563922217163	-2.09567704191385	-2.09251364057478	-2.12191271816437	-2.15224503319715	-2.12402296486472	-2.14611649036828	-2.14161201613055	-2.11442287583138	-1.88988175904575	-2.11694568814527	-2.12900914369697	-2.11715200622148
BCAM	1.06499830453181	3.19898891918442	3.22844661728348	2.50613490621504	2.08981507097908	3.05757250533445	2.89966774766629	3.51158376479234	3.01053687743671	3.55229358316673	3.10831247521614	3.42501507004536	3.30316614910266	3.58381372864156
BCAP29	-2.1161516033242	-2.10591484780736	-2.09380062422319	-2.08995386075211	-2.12570376588063	-2.16258850763642	-2.12826987085809	-2.15513606889781	-2.14965853219067	-2.1165959579225	-2.13610706810628	-2.11966375148181	-2.13433317062195	-1.8273567433162
BCAP31	4.95664436667263	4.87504826367457	4.57109581926704	4.48749535212961	3.50098396075137	4.38628947620891	3.82138102275984	4.83453003467342	3.94223340493328	3.52628356777659	4.20520390940276	4.10073312610473	4.59060728081401	4.85884175898136
BCAR1	0.338963761373924	0.378627878850953	1.67201447038361	1.41555364776799	1.57626280695465	0.825523055467227	0.29320978389401	1.10687502750247	1.64564367093688	1.45309376438061	1.27374154647494	1.42437651717748	2.05341802783736	2.10012917264105
BCAR3	-2.11413859658841	-2.10564991429648	-2.09560436861062	-2.09241449532464	-2.12205959001342	-2.15264573165464	-2.12418749566141	-2.02516619036891	-2.14192373546935	-2.11450707124853	-2.13068637876843	-2.11705099493796	-2.12921539979094	-1.99595932588389
BCAS1	-0.231061544866055	-1.03081241520463	-0.987319469760058	-0.0408320037207934	0.153657725451352	-0.0103627234482687	-1.10784452593755	-1.14013744240907	-1.13393908772148	-1.06916014226262	-1.11774106047611	-1.08017425117213	-1.11553359417317	-1.08107499584853
BCAS3	-1.20441742853757	-1.17568279716575	-1.14167810217482	-1.13088021507726	-1.23123040354816	-1.27463020802585	-0.354464863841095	-0.723814482938017	-0.694703340645825	-1.20566473444024	-0.409879030172692	-1.21427604853351	-1.2554531920862	-1.2149802902829
BCAS4	-2.11405745904871	-2.10563922217163	-2.09567704191385	-2.09251364057478	-2.12191271816437	-2.15224503319715	-2.12402296486472	-2.14611649036828	-2.14161201613055	-2.11442287583138	-1.88988175904575	-2.11694568814527	-2.12900914369697	-2.11715200622148
BCAT2	1.6576163453811	2.3542773165137	1.8880352734662	0.616120376112775	1.78009959042395	2.69706089497948	1.93481089672213	1.78786086981127	0.32062989594576	2.22776952185813	2.13682695298308	0.466306238233989	0.394036834949942	2.45462730806987
BCCIP	-1.71563880968552	-1.69517755943366	-1.67096362173096	-1.07850931432171	-1.73473169396822	-1.1576234904579	-1.73986083044412	-1.79356104830143	-1.78261253545046	-1.71652698666906	-1.75552583816112	-1.72265889942548	-1.75198016782756	-1.72316037329113
BCKDHB	-2.11426983130039	-2.10566720547258	-2.09548681848204	-2.09225412754444	-2.12229714817673	-2.15329384742956	-2.12445361669057	-2.14703106799056	-2.14242792994824	-2.11464325199386	-2.13103973426991	-2.11722132275703	-1.88369317228831	-2.11743215992365
BCKDK	1.45566193484577	-0.186720310985113	-0.15434968781095	-0.143935308255552	1.3543211172658	0.528284398664008	0.555844069788904	0.586126018220374	-0.294843149920252	-0.214564177388544	0.936973446681936	-0.222414984246651	0.511456930944409	0.618329279662702
BCL11B	-2.11502678051079	-2.10576688134526	-2.09480867406234	-2.09132899323991	-2.12366741493248	-2.15703237991999	-1.86134848651657	-2.15029110030817	-2.14533626500903	-2.11542873196574	-2.13307796786007	-2.11820377714222	-2.13147334696159	-2.11843072307039
BCL2L1	1.71905432407268	2.70028131676188	3.25441670094585	1.02088103921605	1.89399552430243	2.14886456466815	2.68975638889649	2.10648874876739	2.80316060464272	2.21665349317363	2.46851464740731	2.67268769247269	2.19668928052409	3.49660796053169
BCL2L12	-0.592423771211413	-0.574866935996614	0.384534249148357	0.413389289505222	0.156832515064054	0.426138072704389	-0.612295049271984	-0.0321753382058115	0.213795584875417	-0.593170670287217	0.0875418461460371	-0.59829052548613	-0.621825322606851	-0.598706354137386
BCL2L13	-1.74838162958711	-1.73077400988791	-1.7099370717125	-1.70332048815141	-1.26160070496354	-1.8282549204743	-1.76922552351413	-1.81543643448768	-1.80601485720482	-1.74914593686841	-1.78270580917952	-1.75442266172709	-1.77965463615521	-1.25164317981761
BCL2L2	-0.655932935022527	-1.3165584404247	-1.28524656331969	-1.27530375648425	-1.36770725458074	-0.590456793080677	-1.37433991767587	-1.4181242121578	-1.41500015362019	-1.34416612035125	-0.566757795974791	-1.35209550800413	-1.39001185040335	-1.35274398113747
BCL3	-0.430848706819347	-0.411279303710497	-0.387288967947766	0.574469756207903	-0.44842587923197	0.0776622600405578	-0.453024967715378	0.500099891304194	0.156711050662223	0.830633737955198	0.244246308041406	0.356517294976144	0.256046311139926	-0.437856666804251
BCL6	-1.55993758844172	-1.54019128503892	-1.5168234187273	-1.50940316154778	-1.57836333863978	-1.63482151072291	-1.58331325537511	-0.871079634973297	-0.978334444989847	-1.56079473118601	-1.59843090416879	-1.56671238569085	-1.5950091248879	-1.56719633730563
BCL6B	-2.11779854440993	-2.10613125621858	-2.09232413368465	-1.92121914500333	-2.12868557137986	-2.17072476155297	-2.13161027601425	-2.16223088374679	-2.15598789013073	-2.11830499522327	-2.1405426803055	-2.12180149677682	-1.97180022971642	-2.12208744411821
BCL7B	-2.11133447791481	-2.1052793659995	-2.09811371869566	-2.09583833141199	-2.11698464834403	-1.96575220402359	-2.11850251724296	-2.13439405979291	-2.13115405882509	-2.11159731674283	-2.12313827379317	-2.11341193791886	-2.12208900112311	-2.11356033942618
BCL7C	-2.11536196551875	-2.10581099080183	-2.09450832337198	-2.09091926230728	-1.85131535483628	-2.15868796840009	-2.12666840598601	-2.15173478349156	-2.14662419796329	-2.11577655191057	-2.13398057365924	-2.11863882782148	-2.13232551312807	-2.11887290756505
BCL9	-2.11426983130039	-2.10566720547258	-2.09548681848204	-2.09225412754444	-2.12229714817673	-2.15329384742956	-2.12445361669057	-2.14703106799056	-2.14242792994824	-2.11464325199386	-2.13103973426991	-2.11722132275703	-1.88369317228831	-2.11743215992365
BCLAF1	-1.0096274843799	-1.58129375153719	-1.55676390945704	-1.54897467725328	-1.62136392457814	-1.68514943892866	-1.62655997774827	-1.68096078937515	-0.83801804277705	-1.60292171164084	-1.64242935720238	-1.6091336236979	-1.63883742868508	-1.60964163998515
BCORL1	-2.11662570369346	-2.10597717021545	-2.09337564669719	-2.08937414548556	-2.12656210616025	-2.16493055276113	-2.12923143383107	-2.15717833641969	-2.15148046340642	-1.81276176820116	-2.13738388576116	-2.12027912954449	-2.13553863247584	-2.12054010877015
BCR	-0.344627031656137	-1.05129830023638	-1.01394207766557	-1.00207994292745	-0.405001497582277	-1.14665142042816	-1.11865746145311	-1.14114699645372	-0.546031537822185	-1.08423527915147	-0.468115286311542	-0.367089480521844	-1.12408918720188	-1.09446898298331
BCS1L	1.07579448516982	-0.251719502300965	-0.219782425359124	-0.209517497451309	-0.302067903454683	0.804597625004707	-0.308386297484234	0.717810016037397	0.765859356882322	1.53972671836379	0.689654689348306	-0.286989823774434	0.458368668555751	-0.287621636008537
BDH1	-2.11536196551875	-2.10581099080183	-2.09450832337198	-2.09091926230728	-1.85131535483628	-2.15868796840009	-2.12666840598601	-2.15173478349156	-2.14662419796329	-2.11577655191057	-2.13398057365924	-2.11863882782148	-2.13232551312807	-2.11887290756505
BDH2	-2.11426983130039	-2.10566720547258	-2.09548681848204	-2.09225412754444	-2.12229714817673	-2.15329384742956	-2.12445361669057	-2.14703106799056	-2.14242792994824	-2.11464325199386	-2.13103973426991	-2.11722132275703	-1.88369317228831	-2.11743215992365
BEND4	-2.11167905680586	-2.10532505114392	-2.09780569160494	-2.09541798616104	-2.11760813217231	-2.04970659807451	-2.11920092644478	-2.04508083184785	-2.13247697616433	-2.11195486994107	-2.12406551421449	-2.11385906484085	-2.12296444711949	-2.11401479177554
BEST4	-2.12032951490581	-2.10646345350035	-1.69377387596267	-2.08484371019049	-2.13326826999715	-2.18323000770485	-2.13674415345767	-2.17313540566028	-2.16571588096744	-2.12093140953303	-2.14735992503796	-2.12508684860772	-2.14495711572946	-2.12542668450869
BET1L	-0.349439655668473	0.647021488228826	0.746226060200116	-0.276293849745475	0.756463342942064	-0.467904300432376	1.82465274728151	0.856644126601799	-0.436918315349869	-0.350653817360925	0.411423953506955	-0.359004036154015	0.680815149554773	-0.359684355406174
BEX1	-1.74375449758886	-1.72759641120054	-1.70847485741542	-1.70240297884227	-1.29704742606977	-1.81705228322497	-1.76288243449886	-1.80528906891902	-1.79664311550503	-1.7444558838801	-1.31346839615246	-1.74929820655463	-1.77245297872271	-1.74969421647303
BEX2	-1.42420020326518	-1.39885510439741	-0.644519908660413	-1.35933742770024	-1.44785032404762	-0.675733148863281	-1.45420372227538	-0.963925020861222	-1.5019813271936	-1.4253003771638	-1.47360777454319	-1.43289590202894	-1.46921579633802	-1.43351707153461
BEX4	-1.6268332945948	-1.60609654372368	-1.58155657732039	-1.57376413022827	-0.851308661806788	-1.71237472696142	-1.65138145288835	-1.70580471763147	-1.69470878846755	-1.62773343044235	-1.66725738218999	-1.63394790637261	-1.66366397115825	-1.04181716765958
BEX5	-1.78371294957515	-1.77041067572518	-1.75466870363927	-1.74966998104164	-1.79612562095096	-1.5123416799607	-1.79946017661967	-1.83437177757018	-1.82725392727262	-1.78429037144903	-1.42947647518161	-1.78827685231926	-1.80733920369624	-1.78860287065183
BGN	-0.526760472637579	-0.506222745376678	-0.47756267641029	-0.460559097238697	-0.545307394451859	0.0102786599974072	-0.550176566369313	-0.597847776905298	0.0921204444967604	0.320142566971839	1.03963553407105	0.297928146050903	0.194610464564154	0.758327400102253
BHLHE40	-1.76144382608965	-1.7417236132458	-1.15479946301265	-1.71097616974091	-1.77984523056022	-1.85090045473919	-1.78478860702866	-1.83654398428432	-1.8259919896072	-1.76229983630129	-1.24587338401333	-1.76820967187869	-1.79646902292632	-1.76869298405387
BHLHE41	-2.11826173192381	-1.76125152863022	-2.0919087974517	-2.08737326881893	-2.12952421455505	-2.17301319005441	-2.13254978207108	-2.16422638797078	-2.15776809523741	-2.11878564846269	-2.1417902338917	-2.12240273218314	-2.13969871906572	-2.12269854085292
BHMT2	-1.97124075734333	-2.1058990831937	-2.09390808951024	-2.0901004565932	-1.98069575213368	-2.16199623975572	-2.12802670353456	-2.15461960969601	-2.14919779230922	-2.11647154151371	-2.13578417821266	-2.11950812845931	-2.13402832540196	-2.119756463531
BICD2	-0.827467997074769	-0.797699419962486	-0.752317571492045	-0.737906970950174	0.515565243603455	-0.885444913949191	-0.0969749630216803	-0.264084979360583	-0.231536686722388	-0.828091717561895	-0.14762734905118	-0.832365635365567	-0.851974589238408	-0.0413327559109695
BID	-1.7458928920532	-1.72906491712835	-1.70915061416654	-1.70282700517473	-1.28066605654688	-1.8222294871851	-1.28488441949833	-1.80997858874213	-1.80097418786473	-1.7466233567034	-1.77869723718129	-1.7516664343666	-1.77578116652429	-1.75207886222574
BIK	2.29822788408475	2.41708653289024	2.32193470354909	3.26160648667248	2.37244347546836	2.78298734093745	2.87549176181953	3.14724868292856	3.02644649965106	2.64330803558241	2.77441369761004	0.923255150332025	2.27061328131414	2.98422947492405
BIN1	-0.231416961673444	-0.196790775475524	-0.155465748269186	-0.142312326875258	-0.263308226666599	-0.38003115359918	-0.271786852076381	1.29750849186869	1.6746709669144	1.42704983264464	2.01091165225199	0.978462271607405	-0.291645207755936	0.976098302899051
BIRC2	-1.13496232566072	-1.10392062045974	-1.06718572368314	-1.05552088540007	-1.16392808669902	-0.330505621649348	-1.1717094852187	-0.138061461152671	-0.598900672696107	-1.13630977646408	-1.18340654960136	-1.14561248405819	-1.18188725972755	-0.421307093030648
BIRC5	-1.92678117482295	-1.91365303177769	-1.89811712688736	-1.89318383908669	-1.9390313605606	-1.98633425503343	-1.37953527354127	-1.97677686337397	-1.96975218789857	-1.92735103806913	-1.95237309169179	-1.93128533469404	-1.95009815410208	-1.93160708534762
BIRC6	-1.73529801117871	-1.69823315636377	-0.364166067748126	-1.64044222183058	-1.7680065448933	-1.8109937486136	-0.994079941218015	-1.80226057846467	-1.79584787789075	-1.73690691339827	-1.78004143318453	-1.74801466357272	-1.7779817735295	-1.74892306632401
BIVM	-1.93359384726953	-1.69666324603637	-1.89975934498864	-1.67250179653183	-1.94805373577563	-1.78439836798616	-1.95193825843213	-1.99260781634032	-1.98431602172258	-1.93426650311166	-1.96380206390442	-1.93891047274317	-1.96111677042317	-1.93929026115432
BLCAP	1.65253078394915	1.47275142011148	1.58295292639616	2.35134538728805	1.2977123089753	0.991080631957627	2.20944978099902	1.77909818880158	2.44430467731964	2.05013752847153	1.66471717410037	0.502063559651414	0.435547365799883	2.16985770472202
BLMH	-0.84951006014663	0.0187542437298145	-0.773809560731025	-0.759800322739478	-0.114932388793717	-0.903812167668487	0.100840513976556	-0.295939843801375	-0.890212122714273	-0.0545281685856133	-0.874662799883176	-0.854118657297743	-0.170306120506327	-0.854445038574879
BLNK	-2.12032951490581	-2.10646345350035	-1.69377387596267	-2.08484371019049	-2.13326826999715	-2.18323000770485	-2.13674415345767	-2.17313540566028	-2.16571588096744	-2.12093140953303	-2.14735992503796	-2.12508684860772	-2.14495711572946	-2.12542668450869
BLOC1S1	1.54210622469249	1.13920235852245	0.261278507836303	1.57594457465515	1.90936946415078	1.50657434083	0.954216966312619	1.3233804345007	1.7564663513045	0.176585463224673	0.107045800041439	1.68693408647413	0.113220213365542	0.164525381982293
BLOC1S3	-1.93078909186972	-1.91581536496542	-1.89809538764365	-1.8924685671548	-1.94476143625463	-1.99871427796098	-1.94851498444448	-1.98781328669871	-1.97980106655475	-1.28953421500145	-1.95997877793808	-1.93592645666005	-1.95738402450836	-1.93629343974375
BLOC1S4	-1.39558466505885	-1.37066165020775	-1.34116763974701	-1.33180208022371	-0.786994860644267	-0.666224877688328	-1.42508852116048	-1.47126746090309	-1.46848020343008	-0.732778031126226	-1.4441694284935	-1.40413555020475	-1.43985059199559	-1.40474637507845
BLOC1S5	-2.11502678051079	-2.10576688134526	-2.09480867406234	-2.09132899323991	-2.12366741493248	-2.15703237991999	-1.86134848651657	-2.15029110030817	-2.14533626500903	-2.11542873196574	-2.13307796786007	-2.11820377714222	-2.13147334696159	-2.11843072307039
BLVRA	-1.35097901450775	-1.32443947653091	-1.29303246516456	-1.28305944929436	-1.37574369512459	-0.350104348075611	-1.38239651010975	-1.42755010488031	-0.853931069281131	-0.662546865798151	-1.40271501763473	-1.36008451568492	-1.39811605856269	-1.36073495906145
BLVRB	2.87281857213993	1.87597471856874	2.51864021371518	3.20832350285097	2.63029748040046	2.40569756761258	2.59894787061758	2.49629287897801	2.45816005789851	2.04037194744155	2.73205365519837	2.40764605662863	2.23857845228327	2.22203356553407
BLZF1	-1.60034916995954	-1.58152872737863	-1.29032028932054	-1.55218419141568	-1.34897473747321	-1.4402274941524	-1.62262880318183	-1.41949266462857	-1.40351448733145	-1.60116612316205	-1.63703761860798	-1.60680631183687	-1.6337762790465	-1.60726757202274
BMF	-1.39236753410673	-1.36557016866246	-1.33385804308473	-1.3237881409226	-0.519846416974455	-1.47902108869303	-1.42409024577281	-1.474758313899	-1.47146195045621	-0.689678415258987	-1.44460614442576	-0.708918919257944	-1.43996250718445	-1.40221825613842
BMI1	-2.11618689210711	-2.10591948746778	-2.09376899357101	-2.0899107127862	-2.12576765409622	-2.16276282976502	-2.12834144206129	-2.15528807822355	-2.14979414162357	-2.11663257711508	-2.13620210408971	-1.82627573414609	-2.1344228955084	-2.11996119407345
BMP1	-1.10454334392889	-0.215478963970748	-1.02735401008499	-1.01406917328003	-0.105901966989837	-1.18556113301329	-1.14639390421332	-1.17812632424331	-1.17242585773658	-1.10607792705735	-0.420166799977116	0.146660250079704	-1.15545407028835	-1.11753902477018
BMP7	-1.50509030876899	-0.835193257460633	-1.45564143326537	-1.44713092788152	-0.922202677716395	-1.11332464188454	-1.53190053036574	-1.58387179399646	-1.57922039258045	-1.50607339032041	-1.54923939455024	-1.51286051768067	-1.54531485793543	-1.51341557564206
BMP8A	-0.795183444646395	-0.769400070732871	-0.724092216804932	-0.709705112568968	0.179425184189661	-0.282739394187803	-0.811572958233757	-0.240139520837993	-0.838041112569196	-0.795800720673385	0.0998083927067362	-0.017305699164603	-0.81940806158599	0.224952495373464
BMPR1B	-0.226703847240157	-0.966905616802481	-0.926385396122253	-0.913518562051544	-1.02644004675907	-0.159372057323513	-0.305244237874729	-1.05573041327899	-1.05069322953038	-0.22964660323487	-1.037407724336	-1.01289359177496	-1.03558368240579	-0.251475404725793
BMS1	-1.29315062376221	0.0794257229574964	-1.22134842092098	-1.20899074791772	-1.32383681027553	-1.39184128330263	-0.320177094597723	-1.38515199308615	-1.38002390368249	-1.29457810659668	-1.35725727088484	-0.508131685990621	-1.35155865041663	-1.30523932132388
BNIP1	-2.11826173192381	-1.76125152863022	-2.0919087974517	-2.08737326881893	-2.12952421455505	-2.17301319005441	-2.13254978207108	-2.16422638797078	-2.15776809523741	-2.11878564846269	-2.1417902338917	-2.12240273218314	-2.13969871906572	-2.12269854085292
BNIP3	-1.33243082353896	-1.30331885150047	-1.26886760982824	-1.25792792582146	-1.3595959041929	-0.866847462823664	-0.43930634823363	-1.41568891657915	-1.41179729861779	-1.33369450895368	-1.38918151293415	-0.17957513563188	-1.38413678427202	-1.34313239586113
BNIPL	-1.81075846636693	-2.10598567199927	-2.09331765720116	-2.08929504227765	-2.1266792232821	-2.165250118985	-2.12936263552078	-2.15745699847943	-2.15172906093717	-2.11715505979029	-2.13755810343715	-2.1203630948688	-2.13570311376937	-2.12062545113769
BOD1	-0.263034550287883	0.913309259778527	-0.210949489214558	0.768115186679045	0.744436762607141	1.00836982680867	-0.289755433718311	0.686058390258596	-0.333600323920354	0.564675944786605	0.425197608644122	-0.270904158098632	0.437515455906369	-0.271462546263332
BOK	-1.63958033913717	-1.62025871021471	-1.59739340563731	-1.59013273244663	-1.65760981537293	-1.7197765250123	-1.66245327657203	-1.71316257682116	-1.22308012380601	-1.64041904771471	-1.67724579718781	-0.859731258755212	-1.67389760850808	-1.64668297749579
BOLA1	-1.01750789188683	-0.147030036218728	-0.940176862019273	-0.0326804016130573	-0.281137012397476	-0.147248545982037	-1.0489790243118	-1.07794952384045	-0.430831684261268	-1.01904529204086	-1.05790529595925	-1.02965939687672	-1.05591786608887	-1.03052742882595
BOLA2B	-1.7458928920532	-1.72906491712835	-1.70915061416654	-1.70282700517473	-1.28066605654688	-1.8222294871851	-1.28488441949833	-1.80997858874213	-1.80097418786473	-1.7466233567034	-1.77869723718129	-1.7516664343666	-1.77578116652429	-1.75207886222574
BOLA3	-1.10061397849412	-0.293816393836101	-1.03196205961993	-1.02014657303424	-0.421631359493152	-1.16653818921273	-1.13783571790303	-0.593160080079896	-0.563005559785308	-1.10197883126838	-1.14556225341814	-1.11140168087172	-1.14401495734605	-0.385232011902908
BOP1	-1.75120859393491	-1.73271536738505	-1.71083039798736	-1.7038810214747	-1.76846506801076	-1.83509925541523	-1.77310086893624	-1.82163604065783	-1.81174058822727	-1.22349042401068	-1.78725916977563	-1.22903255122151	-1.78405453252509	-1.75800671125696
BPHL	-2.11405745904871	-2.10563922217163	-2.09567704191385	-2.09251364057478	-2.12191271816437	-2.15224503319715	-2.12402296486472	-2.14611649036828	-2.14161201613055	-2.11442287583138	-1.88988175904575	-2.11694568814527	-2.12900914369697	-2.11715200622148
BPIFB2	-2.11426983130039	-2.10566720547258	-2.09548681848204	-2.09225412754444	-2.12229714817673	-2.15329384742956	-2.12445361669057	-2.14703106799056	-2.14242792994824	-2.11464325199386	-2.13103973426991	-2.11722132275703	-1.88369317228831	-2.11743215992365
BPNT1	-1.74773250919668	-1.73032823942183	-1.70973194648264	-1.7031917776664	-1.76397285153871	-1.82668334560465	-1.27093623034149	-1.81401289996648	-1.8047001322252	-1.74848798951383	-1.78166027976601	-1.25630432640543	-1.77864434465655	-1.75413032558177
BRAF	-1.92774498423469	-1.91751900796265	-1.90541754058638	-1.90157482773515	-1.93728708841877	-1.97413299075319	-1.93985049130241	-1.96668839938979	-1.52826890768741	-1.92818887093014	-1.94767943602688	-1.93125343412044	-1.94590740644642	-1.93150405711698
BRAP	-1.65590536593	-1.63807043723827	-1.61696450055512	-1.61026249892111	-1.67254756645588	-1.73063120316151	-0.971987782514774	-1.28920488296021	-1.71428262091369	-1.65667954018486	-1.69067266019752	-1.66202438594983	-1.68758209746137	-1.66246149270159
BRAT1	0.0311492428584712	0.971537423368209	0.10170797542933	0.114110132645603	0.00206808185109786	0.937381554689563	0.794973017555696	1.2944377771155	0.635964758396813	0.0297797929121042	1.34400659822997	1.33405819399056	0.994156439618672	1.91158263273457
BRD1	-2.11202079224599	-2.10537030599909	-2.09750008997157	-2.09500097318428	-2.11822652077054	-2.14218933470743	-2.11989363549577	-1.94728240374977	-2.13378915129646	-2.11230947493846	-2.1249852069832	-2.11430252037565	-2.12383276363301	-2.11446551359482
BRD2	3.65354074111549	2.31903266364728	3.08674086314941	3.43016311862606	3.43770594338863	3.60567252853253	3.22720102994015	3.75779228942602	2.93170130706439	2.1927804044826	3.11829924826677	2.15672655575423	3.97768698184786	1.01801331743498
BRD3	-1.81075846636693	-2.10598567199927	-2.09331765720116	-2.08929504227765	-2.1266792232821	-2.165250118985	-2.12936263552078	-2.15745699847943	-2.15172906093717	-2.11715505979029	-2.13755810343715	-2.1203630948688	-2.13570311376937	-2.12062545113769
BRD4	-0.866682946101558	-0.831400822273864	-0.785384136923616	-0.770771949602174	-0.880392415314736	0.0364281716545009	-0.115658348493864	-0.918774227464757	-0.91210893626126	-0.867332714556874	-0.167229966600123	0.3961238561307	0.267755246652736	-0.872149328322851
BRD7	-1.25152665710668	-1.22433651677883	-1.1921595795965	-1.18194208066193	-1.27689843041085	-1.32221476880479	-0.64092723338063	-0.788140603706399	-0.570862269676006	-1.25270692011707	-1.30453094023517	-0.589693043164573	-1.29981924018072	-1.26152176333939
BRD8	-0.898231090707357	-0.862815246070316	-0.820903972557007	-0.807595422086774	-0.90974335243196	-0.401085440407616	-0.200265585253151	-0.940304587383499	-0.32913190394235	-0.899171909720061	-0.248867538645017	0.0923840972591865	-0.919290906811725	-0.146757826282475
BRD9	-1.21008708720587	-1.17594950152346	0.280951357166285	-1.12272271865481	-1.24194168871371	-0.689157098126712	-1.25049914897483	-0.645571917849968	-1.28926311654071	-0.397698053567358	-1.27503383669887	-1.22179941719775	-1.27071907264755	-1.22263607707167
BRE	-1.81075846636693	-2.10598567199927	-2.09331765720116	-2.08929504227765	-2.1266792232821	-2.165250118985	-2.12936263552078	-2.15745699847943	-2.15172906093717	-2.11715505979029	-2.13755810343715	-2.1203630948688	-2.13570311376937	-2.12062545113769
BRF1	-0.890577397453234	-0.852422548335254	-0.806879556122789	-0.792417785825291	-0.904046141193207	-0.35316152664967	-0.907568893240206	0.0721638588685446	-0.935191677956495	0.401042373752265	-0.190701527947451	-0.895592672894503	0.244770584257251	-0.895948192112499
BRI3	4.24668898059852	4.4046386258394	1.43801924798093	4.46354105894877	4.60472315273234	3.64548875370512	4.26839743568411	2.5726165559424	4.43439978584113	3.36382696858087	3.69315677821111	3.86896825728212	3.10915107843392	2.74227249137291
BRINP1	-2.11826173192381	-1.76125152863022	-2.0919087974517	-2.08737326881893	-2.12952421455505	-2.17301319005441	-2.13254978207108	-2.16422638797078	-2.15776809523741	-2.11878564846269	-2.1417902338917	-2.12240273218314	-2.13969871906572	-2.12269854085292
BRK1	0.440282729451007	2.58413886588311	2.08470073547293	0.568409523752838	1.73821859396046	1.16825563244885	1.49472413590833	1.74739050216727	2.5036513305882	0.438132982134584	0.345098476651125	2.14879185001122	1.9799338823898	2.28616496338862
BRMS1	-1.04294002604315	0.672014429573269	-0.952638747462053	-0.937097251124553	-1.08146987665392	-1.1397786877608	-1.08580702518447	-0.396486089586387	-0.359971359102444	-1.04473528468431	-1.09882334766937	-1.05712962676554	-1.0959089449868	0.685040301505174
BRMS1L	-2.11722080755552	-1.94650592228188	-2.09284213656448	-2.08864639280677	-2.12763954702835	-2.16787049081788	-2.13043845031984	-2.15974196314719	-2.15376750159805	-2.11770547422297	-2.13898664198259	-2.12105157953285	-2.13705181564023	-1.96177578109318
BRPF1	-2.11202079224599	-2.10537030599909	-2.09750008997157	-2.09500097318428	-2.11822652077054	-2.14218933470743	-2.11989363549577	-1.94728240374977	-2.13378915129646	-2.11230947493846	-2.1249852069832	-2.11430252037565	-2.12383276363301	-2.11446551359482
BRPF3	-1.27090640068399	-1.24470331554383	-1.21369446401263	-1.20384788024094	-1.29535712907414	-0.685676624275855	-1.30192560353779	-0.819798185970713	-1.33391414170644	-0.606015964996984	-1.32198652483426	-1.2798964676097	-0.70941242617329	-1.28053866504316
BRWD3	-2.11889331588432	-2.10627499315598	-2.09134241197468	-1.90629015885465	-2.13066777603355	-2.17613370266043	-2.13383088183471	-2.1669474642119	-2.16019558605937	-1.93913050360087	-2.14349139233539	-2.1232225605214	-2.14130480002033	-2.12353181626084
BSDC1	-1.35108404699457	-1.32308057906036	-1.28994114624602	-1.27941801542241	-1.37721475583207	-1.43753813567205	-1.38423454235857	-0.859576581053901	-1.42930838275621	-1.35229961473225	-1.40567382568156	-0.651597979628802	-0.191057740846271	-1.3613781327739
BSG	3.15125940194907	2.53509656299651	2.44402120862546	3.384409828414	3.46953875136884	2.54627895789764	2.61270968811279	2.73950401352851	2.60299231284426	3.0299960847542	3.46325686044673	2.37199810334861	3.01275832801139	3.20565685089514
BSPRY	-1.7458928920532	-1.72906491712835	-1.70915061416654	-1.70282700517473	-1.28066605654688	-1.8222294871851	-1.28488441949833	-1.80997858874213	-1.80097418786473	-1.7466233567034	-1.77869723718129	-1.7516664343666	-1.77578116652429	-1.75207886222574
BST2	-1.3411841638921	-1.31412258462657	-1.28209778719698	-1.27192859888168	-1.36643597377976	-0.574884597622385	-1.37321965178564	-1.41820072734776	-1.41491046687264	-0.409947255829723	-0.761868446240205	-1.35046877322001	-1.38924840883668	-1.35113201102795
BTBD11	-2.11426983130039	-2.10566720547258	-2.09548681848204	-2.09225412754444	-2.12229714817673	-2.15329384742956	-2.12445361669057	-2.14703106799056	-2.14242792994824	-2.11464325199386	-2.13103973426991	-2.11722132275703	-1.88369317228831	-2.11743215992365
BTBD2	1.11797983559329	1.6914580172573	0.364873812440706	1.3353024954303	1.49571330918956	1.30443435139916	0.245026877455824	1.50947081714542	1.42778431746987	1.11440373863468	0.219388381560092	1.08982196435306	0.974975943982949	1.87707925182141
BTBD6	0.258941716059312	0.333179400742508	-0.522920628591699	0.741001158660595	0.191735284826005	0.155266127932579	-0.596740828369712	-0.64015956604037	0.0327040254511986	-0.57608768523639	-0.610031955646012	-0.5816083500614	0.367769818960176	-0.58205699779055
BTBD7	-2.11133447791481	-2.1052793659995	-2.09811371869566	-2.09583833141199	-2.11698464834403	-1.96575220402359	-2.11850251724296	-2.13439405979291	-2.13115405882509	-2.11159731674283	-2.12313827379317	-2.11341193791886	-2.12208900112311	-2.11356033942618
BTD	0.00546856147426233	0.801663208210116	-0.838851405220322	-0.822491670632712	0.419112970980864	-1.02257027399377	0.573105636477649	-1.01034584797229	-1.00107358060042	-0.935796697531614	-0.977171126237648	-0.946586239111903	-0.973948684906587	-0.947063886358116
BTF3	0.0164056509372572	0.935695476287476	0.08216654761952	1.06477843504492	1.03228803748291	-0.105554498817854	1.01017427469277	1.25358790684149	1.17178237687192	1.32176367938567	1.302212190781	0.00640450472625975	0.718269988403675	0.0056941337661135
BTF3L4	-1.81890473004879	-1.8033737904671	-1.78499440509883	-1.77915819547595	-1.83339702297248	-1.88935759512375	-1.83729025079252	-1.87805094863843	-1.86974057221936	-1.8195788933037	-1.8491806428949	-1.82423327000931	-1.04876813070419	-1.82461390952124
BTG1	-1.51071910258399	-1.49064701513574	-1.46689361448561	-1.45935093432124	-1.52944884970328	-1.5826342036739	-1.53448043255433	-1.12530848356462	-1.10013224608085	-1.51159038688304	-1.54984749961538	-1.51760567370847	-1.54636926616816	-0.948674735163451
BTG2	-0.471998234537989	-0.448425368254429	-0.419875342721996	0.615485888973861	0.804597652127406	0.980720384743756	0.321115180936274	-0.554750316438563	0.746760949507526	0.890545423279107	-0.515952834508002	-0.479941676144897	-0.512170186721931	-0.480506012555968
BTN3A2	-1.92431958272882	-1.91232491181668	-1.89813036306448	-1.89362301092184	-1.93551209838235	-1.97873090323824	-1.93851886988138	-1.96999868822974	-1.96358051695436	-1.92484024449183	-1.43350544978516	-1.92843485746366	-1.94562339486388	-1.92872882845348
BTRC	0.0375335784095934	-1.40011742030679	-1.36259721197308	-1.350683005021	-0.224482299981711	-1.54429975891388	-1.46935546237696	-1.53784110973525	-1.5328958211609	-1.43319898545793	-1.4936288523686	-1.44270056454555	-1.4881347319479	-1.44347761304316
BUB1B	-2.11133447791481	-2.1052793659995	-2.09811371869566	-2.09583833141199	-2.11698464834403	-1.96575220402359	-2.11850251724296	-2.13439405979291	-2.13115405882509	-2.11159731674283	-2.12313827379317	-2.11341193791886	-2.12208900112311	-2.11356033942618
BUB3	-2.11405745904871	-2.10563922217163	-2.09567704191385	-2.09251364057478	-2.12191271816437	-2.15224503319715	-2.12402296486472	-2.14611649036828	-2.14161201613055	-2.11442287583138	-1.88988175904575	-2.11694568814527	-2.12900914369697	-2.11715200622148
BUD13	-1.78303600944722	-1.76423175401208	-1.20456884725619	-1.73491245679042	-1.80058271204976	-1.86833758853319	-1.80529648033211	-1.85464794229469	-1.35150553092341	-1.78385226000203	-1.81969290297873	-1.78948759764554	-1.81643436844049	-1.78994846110929
BYSL	-2.11426983130039	-2.10566720547258	-2.09548681848204	-2.09225412754444	-2.12229714817673	-2.15329384742956	-2.12445361669057	-2.14703106799056	-2.14242792994824	-2.11464325199386	-2.13103973426991	-2.11722132275703	-1.88369317228831	-2.11743215992365
BZRAP1	-0.880232950526236	0.0528224893842507	-0.794625812683628	-0.779601221886977	-0.087811183949827	0.197036837215642	0.653964940203602	-0.280114838627081	-0.929142141941976	-0.880928431143687	-0.910285171637941	-0.885699655940375	-0.907718712030989	-0.886087463485217
BZW1	-1.81075846636693	-2.10598567199927	-2.09331765720116	-2.08929504227765	-2.1266792232821	-2.165250118985	-2.12936263552078	-2.15745699847943	-2.15172906093717	-2.11715505979029	-2.13755810343715	-2.1203630948688	-2.13570311376937	-2.12062545113769
BZW2	-2.11405745904871	-2.10563922217163	-2.09567704191385	-2.09251364057478	-2.12191271816437	-2.15224503319715	-2.12402296486472	-2.14611649036828	-2.14161201613055	-2.11442287583138	-1.88988175904575	-2.11694568814527	-2.12900914369697	-2.11715200622148
C10orf10	-1.34164456988168	-1.3114899515424	-1.27580483743997	-0.402679622534398	-1.36978256885311	-1.43564248612486	-1.37734159632881	-0.817571544625099	-1.42586590967934	-1.34295351423391	-0.136719115886133	-1.35199037593998	-1.39520238141399	-1.35272941939234
C10orf107	-2.11663646692606	-2.10597858482369	-1.94106932795061	-2.08936098386677	-2.12658159281889	-2.16498372407648	-2.12925326396187	-2.15722470186279	-1.99922515638893	-2.11709910168494	-2.13741287314144	-2.12029310021463	-2.13556599986029	-2.12055430856073
C10orf11	-1.62881340548424	-0.954777092114281	-1.57905898772758	-1.57049589633519	-1.65007700580188	-1.72432956718703	-1.65578928616682	-1.71559481122949	-1.70340153556258	-1.62980256144988	-1.67323528636956	-0.750848520581833	-1.66928650022942	-1.63719011378589
C10orf32	-1.94368892676528	-1.93411226387401	-1.92277919694042	-1.9191804827849	-1.95262514103112	-1.98713145868672	-1.95502577688418	-1.58678206226805	-1.97503524169369	-1.94410462822314	-1.96235761126617	-1.9469746024732	-1.96069809930623	-1.94720931179452
C10orf54	-2.11536209059971	-2.10581100725925	-2.09450821128381	-2.09091910940061	-2.12427443597203	-2.15868858622903	-2.12666865965547	-2.15173532224172	-2.14662467859059	-1.97929570217407	-1.99749993095765	-2.1186389901703	-2.13232583113598	-2.11887307257606
C10orf76	-0.373185192834012	-1.20085604936258	-1.15741716561045	-1.14362353615649	-1.2718146630775	-1.33985629950195	-1.28101613893249	-0.229646933986234	-1.32499268229511	-1.23915611023	-1.30796208680856	-1.25015652861195	-1.30275776948493	0.515359583037768
C11orf1	-2.11502678051079	-2.10576688134526	-2.09480867406234	-2.09132899323991	-2.12366741493248	-2.15703237991999	-1.86134848651657	-2.15029110030817	-2.14533626500903	-2.11542873196574	-2.13307796786007	-2.11820377714222	-2.13147334696159	-2.11843072307039
C11orf24	0.440203072579093	0.520493792795527	0.617916521358254	-0.401218503762758	-0.494374813864724	-0.577569213234487	0.347776828955133	-0.561787883251954	-0.549830696159831	-0.472151965929709	0.541746534038872	-0.479695949485753	0.302669535941886	1.60091211485974
C11orf30	-2.11826173192381	-1.76125152863022	-2.0919087974517	-2.08737326881893	-2.12952421455505	-2.17301319005441	-2.13254978207108	-2.16422638797078	-2.15776809523741	-2.11878564846269	-2.1417902338917	-2.12240273218314	-2.13969871906572	-2.12269854085292
C11orf31	0.504279443450649	0.554802810106747	0.615253711969044	1.63250584582098	2.93192313891395	1.95221150993603	2.23507315403175	2.23711987291708	1.33884754730349	2.4998658417017	1.21088662575735	2.03816873233762	1.87510270069223	1.35506564136955
C11orf49	-1.25421473973953	-1.22579122408907	-1.19215470487444	-1.18147372870538	-1.28073740519457	-1.32969036685818	-0.619705757756926	-1.32509992169138	-1.32154956536363	-0.547963093569127	-1.30962335671903	-1.26396661844369	-0.65559661430697	-0.56870499108708
C11orf57	-2.11202079224599	-2.10537030599909	-2.09750008997157	-2.09500097318428	-2.11822652077054	-2.14218933470743	-2.11989363549577	-1.94728240374977	-2.13378915129646	-2.11230947493846	-2.1249852069832	-2.11430252037565	-2.12383276363301	-2.11446551359482
C11orf58	0.453570253809907	-0.337044449577921	-0.311843330659176	0.648134529684088	0.386287449328638	0.776433385961306	-0.380929219695088	0.571030390489039	-0.418926023654644	-0.358486333118352	0.315444582390696	0.428590152004306	-0.392130891775715	0.426816350493524
C11orf68	-1.14826736125489	-0.328098923791098	-1.07929294476368	-1.06742195402996	-0.457535491409345	-0.327425657302653	-1.18566395261926	-1.21572770071646	-1.21134432915085	-1.149638625529	-0.302430664990406	-1.15910573968594	-1.19817089718549	-1.15987996960757
C11orf71	-2.11536196551875	-2.10581099080183	-2.09450832337198	-2.09091926230728	-1.85131535483628	-2.15868796840009	-2.12666840598601	-2.15173478349156	-2.14662419796329	-2.11577655191057	-2.13398057365924	-2.11863882782148	-2.13232551312807	-2.11887290756505
C11orf84	-2.11536196551875	-2.10581099080183	-2.09450832337198	-2.09091926230728	-1.85131535483628	-2.15868796840009	-2.12666840598601	-2.15173478349156	-2.14662419796329	-2.11577655191057	-2.13398057365924	-2.11863882782148	-2.13232551312807	-2.11887290756505
C11orf95	-1.63802232537397	-0.985406937171441	-1.58984910678771	-1.58155815108932	-0.82118528637303	-1.73102517017106	-1.66414091052223	-1.72204581146191	-1.7102400390206	-1.63898004588799	-1.68103247551518	-1.64559208239173	-1.67720918209809	-1.64613282125039
C11orf96	-0.194195048917301	-0.154343816574426	-0.107112868004065	-0.0921494442130285	-0.231143574763283	0.662373411249955	-0.241008953034659	-0.341840973316634	1.32433942350502	-0.195920275605139	1.85131865944421	1.30197804807882	1.9751706587328	2.42451664723987
C12orf10	-1.05445646376192	-1.01529535717461	-0.968951923435122	-0.954235980081837	0.226356160347375	-0.485215366126098	-1.09616955961419	-1.13380548398629	-1.12653015956825	0.645369894867407	-1.10763466478166	-0.198713033976102	-1.10507223019241	-1.06885210187968
C12orf29	-2.11202079224599	-2.10537030599909	-2.09750008997157	-2.09500097318428	-2.11822652077054	-2.14218933470743	-2.11989363549577	-1.94728240374977	-2.13378915129646	-2.11230947493846	-2.1249852069832	-2.11430252037565	-2.12383276363301	-2.11446551359482
C12orf43	-2.11202079224599	-2.10537030599909	-2.09750008997157	-2.09500097318428	-2.11822652077054	-2.14218933470743	-2.11989363549577	-1.94728240374977	-2.13378915129646	-2.11230947493846	-2.1249852069832	-2.11430252037565	-2.12383276363301	-2.11446551359482
C12orf45	-2.11133447791481	-2.1052793659995	-2.09811371869566	-2.09583833141199	-2.11698464834403	-1.96575220402359	-2.11850251724296	-2.13439405979291	-2.13115405882509	-2.11159731674283	-2.12313827379317	-2.11341193791886	-2.12208900112311	-2.11356033942618
C12orf49	-1.92762675404953	-1.9141092427331	-1.89811255763895	-1.89303295320115	-1.36076154792522	-1.98894612213519	-1.94362877913016	-1.97910526730394	-1.97187224661658	-1.9282135188991	-1.95397770289972	-1.93226450303037	-1.9516352928188	-1.93259579650317
C12orf57	3.62634108998672	0.930171783283468	2.96863114602082	1.05275910946826	3.91189138411652	3.8797620512983	3.76704684913	2.99394228772795	1.89085151018063	2.81731964214124	2.2463723832469	0.82394093751737	2.26872725523796	3.70964063502523
C12orf60	-2.12032951490581	-2.10646345350035	-1.69377387596267	-2.08484371019049	-2.13326826999715	-2.18323000770485	-2.13674415345767	-2.17313540566028	-2.16571588096744	-2.12093140953303	-2.14735992503796	-2.12508684860772	-2.14495711572946	-2.12542668450869
C12orf73	-1.92762675404953	-1.9141092427331	-1.89811255763895	-1.89303295320115	-1.36076154792522	-1.98894612213519	-1.94362877913016	-1.97910526730394	-1.97187224661658	-1.9282135188991	-1.95397770289972	-1.93226450303037	-1.9516352928188	-1.93259579650317
C12orf75	-2.11405745904871	-2.10563922217163	-2.09567704191385	-2.09251364057478	-2.12191271816437	-2.15224503319715	-2.12402296486472	-2.14611649036828	-2.14161201613055	-2.11442287583138	-1.88988175904575	-2.11694568814527	-2.12900914369697	-2.11715200622148
C14orf1	0.152386014407764	2.19152348094308	1.26810702948308	0.260735821803447	1.6623532271333	2.15638532552463	0.103336653876985	1.62376054338877	2.00106780519143	1.34799149926902	0.0721990177962907	0.138072615264645	0.0792008249547289	1.53907092375736
C14orf119	-2.11502678051079	-2.10576688134526	-2.09480867406234	-2.09132899323991	-2.12366741493248	-2.15703237991999	-1.86134848651657	-2.15029110030817	-2.14533626500903	-2.11542873196574	-2.13307796786007	-2.11820377714222	-2.13147334696159	-2.11843072307039
C14orf166	0.797465492003342	1.36469358443821	0.0240148551683022	0.0350585065279553	1.34481792554941	1.34053162063689	0.706356148474267	0.910801315347966	0.553684881502937	0.794069511142255	-0.0907004554777624	-0.0478870088735753	0.901007965193703	-0.0485595738645387
C14orf2	0.651055535196694	0.717423885916954	2.11823405014736	0.820700377404736	3.57969783896765	3.24932732083668	2.15396494025445	2.71844825981883	2.71147485219715	2.09834145364734	2.97566658771515	1.8292184425616	3.14922294569908	0.626684525974481
C14orf37	-2.11256361862273	-2.10544209780936	-2.09701445730838	-2.09433833535956	-2.11920888081994	-2.14486891105873	-2.12099407242447	-2.13968438774956	-1.9323466693694	-2.1128727478693	-2.12644626508742	-2.11500695490861	-2.12521219753207	-2.11518149246265
C14orf39	-1.78551541210575	-1.76399949436678	-1.73853745830667	-1.73045221623276	-1.80559243196376	-1.88311788112924	-1.81098594785986	-1.86745412335062	-1.85594127350197	-1.78644936983953	-1.82745840253738	-0.604255018728833	-1.82372997195336	-1.79342467189265
C14orf93	-1.65590536593	-1.63807043723827	-1.61696450055512	-1.61026249892111	-1.67254756645588	-1.73063120316151	-0.971987782514774	-1.28920488296021	-1.71428262091369	-1.65667954018486	-1.69067266019752	-1.66202438594983	-1.68758209746137	-1.66246149270159
C15orf39	-2.11826173192381	-1.76125152863022	-2.0919087974517	-2.08737326881893	-2.12952421455505	-2.17301319005441	-2.13254978207108	-2.16422638797078	-2.15776809523741	-2.11878564846269	-2.1417902338917	-2.12240273218314	-2.13969871906572	-2.12269854085292
C15orf40	-1.77168377489006	-1.75317088234101	-1.73126264010939	-1.72430587351624	-1.7889585997823	-1.85566364707007	-1.79359933049421	-1.84218611531019	-1.83228013989388	-1.77248737803545	-1.80777268750198	-1.77803539883488	-0.775244027057144	-1.7784891214411
C15orf57	-2.11426983130039	-2.10566720547258	-2.09548681848204	-2.09225412754444	-2.12229714817673	-2.15329384742956	-2.12445361669057	-2.14703106799056	-2.14242792994824	-2.11464325199386	-2.13103973426991	-2.11722132275703	-1.88369317228831	-2.11743215992365
C16orf13	1.42699713041231	1.02825379408599	0.156039214670655	1.69287010938742	0.0512292498844558	0.594675963840729	0.0431525290871486	1.05748187509469	0.687285113618836	1.60197926605935	0.788585688664551	1.72250917290125	0.802150789863991	0.0696781732534744
C16orf46	-1.93078909186972	-1.91581536496542	-1.89809538764365	-1.8924685671548	-1.94476143625463	-1.99871427796098	-1.94851498444448	-1.98781328669871	-1.97980106655475	-1.28953421500145	-1.95997877793808	-1.93592645666005	-1.95738402450836	-1.93629343974375
C16orf52	-1.44127431394337	-0.668689658295213	-1.38363817410045	-0.619303856198645	-1.46590633451017	-1.53188681852344	-1.47252351153244	-1.20225918506059	-1.18244787619576	-1.44242016458603	-1.49273317637674	-1.45033103854795	-1.48815885312173	-1.4509779976134
C16orf62	-0.118109677505445	-1.11138516927659	-1.07243738474402	-1.06006986372391	-0.192503408708621	-1.22156721619556	-1.18325759386501	-1.21528022325062	-1.21044344001976	-1.14572542826576	-0.495654010640225	-0.390600574983788	-1.19596122770653	-1.15639513907651
C16orf70	-1.7611509975057	-1.74682448616846	-1.72987042672698	-1.72448681661834	-1.77451940949275	-1.82614022529381	-1.77811071652276	-1.81571041206801	-1.42345577672644	-1.76177287923178	-1.78907900574718	-1.76606630786114	-1.37715671650815	-1.76641742868382
C16orf72	-2.11133447791481	-2.1052793659995	-2.09811371869566	-2.09583833141199	-2.11698464834403	-1.96575220402359	-2.11850251724296	-2.13439405979291	-2.13115405882509	-2.11159731674283	-2.12313827379317	-2.11341193791886	-2.12208900112311	-2.11356033942618
C16orf74	-2.11202079224599	-2.10537030599909	-2.09750008997157	-2.09500097318428	-2.11822652077054	-2.14218933470743	-2.11989363549577	-1.94728240374977	-2.13378915129646	-2.11230947493846	-2.1249852069832	-2.11430252037565	-2.12383276363301	-2.11446551359482
C16orf86	-1.63802232537397	-0.985406937171441	-1.58984910678771	-1.58155815108932	-0.82118528637303	-1.73102517017106	-1.66414091052223	-1.72204581146191	-1.7102400390206	-1.63898004588799	-1.68103247551518	-1.64559208239173	-1.67720918209809	-1.64613282125039
C16orf89	-1.40470713618556	-1.37634792219056	-1.3427874978509	-0.204674883200157	-1.43116980022075	-1.49932446340018	-1.43827876360956	-1.49442222015943	-0.868379910386356	-1.40593814606188	-1.45999040393512	-1.41443695351095	-0.778364043447618	-1.41513199435615
C16orf91	-2.11202079224599	-2.10537030599909	-2.09750008997157	-2.09500097318428	-2.11822652077054	-2.14218933470743	-2.11989363549577	-1.94728240374977	-2.13378915129646	-2.11230947493846	-2.1249852069832	-2.11430252037565	-2.12383276363301	-2.11446551359482
C17orf107	-2.11536196551875	-2.10581099080183	-2.09450832337198	-2.09091926230728	-1.85131535483628	-2.15868796840009	-2.12666840598601	-2.15173478349156	-2.14662419796329	-2.11577655191057	-2.13398057365924	-2.11863882782148	-2.13232551312807	-2.11887290756505
C17orf49	-1.92678117482295	-1.91365303177769	-1.89811712688736	-1.89318383908669	-1.9390313605606	-1.98633425503343	-1.37953527354127	-1.97677686337397	-1.96975218789857	-1.92735103806913	-1.95237309169179	-1.93128533469404	-1.95009815410208	-1.93160708534762
C17orf53	-2.11133447791481	-2.1052793659995	-2.09811371869566	-2.09583833141199	-2.11698464834403	-1.96575220402359	-2.11850251724296	-2.13439405979291	-2.13115405882509	-2.11159731674283	-2.12313827379317	-2.11341193791886	-2.12208900112311	-2.11356033942618
C17orf59	-2.11502678051079	-2.10576688134526	-2.09480867406234	-2.09132899323991	-2.12366741493248	-2.15703237991999	-1.86134848651657	-2.15029110030817	-2.14533626500903	-2.11542873196574	-2.13307796786007	-2.11820377714222	-2.13147334696159	-2.11843072307039
C17orf62	-1.20473434216706	0.499997372383422	-1.11988061822862	-1.10527668503372	-0.366189683809755	-1.31623073359448	-1.25074038616563	-1.30637017774255	-1.29887802698136	-1.20642129924594	-1.27951904140577	-1.21806793479623	-1.27375922404264	0.356829325365812
C17orf70	-1.14246556280648	-1.11021348411187	-1.07204622577325	-1.05992655387283	-1.17256075243631	-0.658034076439403	-1.18064556207502	-1.21099791976623	-0.380704471726204	-1.14386555320861	-1.19427905284617	-1.15353099057603	0.0665406180763759	-0.403679910642173
C17orf80	-1.5471752140183	-0.535780696448433	-1.49322310846357	-1.48393756495793	-1.57023278479367	-1.64279800998182	-1.57642699964138	-1.6390029333398	-1.62805620607009	-1.54824782323522	-1.59534488647206	-1.55565304343537	-0.747066598093313	-1.55625864963808
C17orf85	-1.51459578039332	-1.49439722339499	-1.47049415809733	-1.46290395326124	-0.980303313120578	-1.15944414952574	-1.53850682497199	-1.58508264887874	-1.58070965909587	-1.5154725544519	-1.55397071634502	-1.52152574219921	-1.02564493627235	-1.52202077785606
C17orf89	0.882618356511727	0.0472174284328191	0.0863279521946956	0.0988857056252253	1.72779698301476	1.2175436292037	-0.0223686235830914	1.41257925511154	1.04729397506499	1.36131694336495	-0.0457007874436777	0.00393845881743871	0.988564666601005	1.50636011791807
C17orf97	-2.11405745904871	-2.10563922217163	-2.09567704191385	-2.09251364057478	-2.12191271816437	-2.15224503319715	-2.12402296486472	-2.14611649036828	-2.14161201613055	-2.11442287583138	-1.88988175904575	-2.11694568814527	-2.12900914369697	-2.11715200622148
C18orf25	-1.42473315591658	-1.40286554059219	-1.37698730399112	-1.36876990115375	-1.44513835324264	-0.897709956593438	-1.45062003114701	-0.855503333368589	-1.49035383719385	-1.42568238005377	-0.928710862588402	-1.43223575815674	-1.46357236810713	-1.43277169987361
C18orf32	-2.11502678051079	-2.10576688134526	-2.09480867406234	-2.09132899323991	-2.12366741493248	-2.15703237991999	-1.86134848651657	-2.15029110030817	-2.14533626500903	-2.11542873196574	-2.13307796786007	-2.11820377714222	-2.13147334696159	-2.11843072307039
C19orf18	-0.0668654628195096	-1.07903490623871	-1.03868745158414	-1.0258754778214	-1.14494358532794	-1.1903145976567	-1.15349021677301	-1.18352678149964	-1.17831172188257	-0.322248195394641	-0.449427346783222	-1.12482680232685	-0.0206305341741689	-1.12566240347125
C19orf24	-0.189308764819145	0.773715716415116	-0.125307032433038	1.20410816715539	-0.215718368051229	1.26003139314654	1.06194394415066	0.972363295122867	-0.278426828013454	1.17444122130314	1.15700001647065	-0.199098253618709	-0.238938835807429	-0.199794161522188
C19orf25	-1.45893259509988	-1.43153603200371	-1.39911481316744	-0.605848926931162	-1.48449698644942	-1.55591539396374	-1.49136463673282	-1.5512933104683	-1.54772811841629	-0.730110914493603	-1.51233927743357	-1.46833213467515	-1.50759180698011	-0.7514048961376
C19orf33	-2.11608509275809	-2.10590610283382	-1.94840673776254	-2.09003518297554	-2.125583352852	-2.01680645396386	-2.12813497740405	-2.15484957058736	-2.14940294339577	-2.11652693988156	-2.1359279496688	-2.11957742200732	-2.1341640622154	-2.11982689344054
C19orf43	0.370047255098762	1.57812468163996	0.458056352562344	1.44047506070608	0.3336791815638	2.02874194977543	2.14405835827526	1.3163166168257	1.17821607283367	1.86976896953906	1.29772554988952	1.18681354432829	1.31367630148463	1.65707696310569
C19orf47	-1.3422076057499	-1.31409706151151	-1.28083091410609	-1.27026754619615	-0.68010967529196	-1.42797066298936	-1.37548485800462	-1.42330396985054	-1.41969966974528	-0.382233048926495	-0.526432706229625	-1.35185210648977	-1.39213492412784	-1.35254105282058
C19orf48	1.93582847094837	2.23019204375699	1.94330896097027	2.41093838914832	2.01229669367639	1.76315814623371	1.34972495630609	1.54268797613919	1.90039460414244	1.93117593755578	0.525592888271957	2.23232566475258	1.2981911678773	1.42187836996954
C19orf53	-0.0538269816124368	1.26523727655058	1.38452013322826	0.0430933944091694	-0.0884804638716115	1.67014855325624	-0.097692164796778	1.99914878616514	-0.172388702728922	-0.0554503626555172	1.1913270647591	1.13285073151473	-0.119266749807165	1.96756415725525
C19orf54	-2.11405745904871	-2.10563922217163	-2.09567704191385	-2.09251364057478	-2.12191271816437	-2.15224503319715	-2.12402296486472	-2.14611649036828	-2.14161201613055	-2.11442287583138	-1.88988175904575	-2.11694568814527	-2.12900914369697	-2.11715200622148
C19orf60	-0.304020989977868	-0.281509972318298	-0.254030182232362	0.721172190563086	0.45393532199753	0.579999073287479	-0.329648594918449	0.641109908942319	-0.371681613159654	-0.304981255185003	0.381406357303686	0.497191957469848	1.12098277610297	0.495378900087929
C19orf66	-2.11536196551875	-2.10581099080183	-2.09450832337198	-2.09091926230728	-1.85131535483628	-2.15868796840009	-2.12666840598601	-2.15173478349156	-2.14662419796329	-2.11577655191057	-2.13398057365924	-2.11863882782148	-2.13232551312807	-2.11887290756505
C19orf68	-1.92774498423469	-1.91751900796265	-1.90541754058638	-1.90157482773515	-1.93728708841877	-1.97413299075319	-1.93985049130241	-1.96668839938979	-1.52826890768741	-1.92818887093014	-1.94767943602688	-1.93125343412044	-1.94590740644642	-1.93150405711698
C19orf70	0.165123662026161	0.213903630034696	2.11722679721374	2.49628333706336	1.32802023666197	-0.0493003633083138	1.5293151295377	1.57367588449161	0.0086561299125516	0.163011382708963	1.93030520266139	2.74613881622052	0.0793510696132218	1.81379666038995
C19orf81	-0.850376710419421	0.372597536271367	-0.766337240046779	-0.750879492644671	-0.865989082574609	0.0941070066612882	0.701425219683053	-0.241726168409707	-0.902461347962062	-0.851114706268473	-0.882333706985313	-0.0039724764902645	-0.87959897366133	-0.85659135672261
C1D	-1.75079096393871	-1.73590798144749	-1.71829539148172	-1.71270267088838	-1.76467863253123	-1.61800596451567	-1.55573784869851	-1.80746957833043	-1.58683432957076	-1.75143700082954	-1.77980375343702	-1.75589719505365	-1.77722472484177	-1.54359036951987
C1orf109	-2.11662570369346	-2.10597717021545	-2.09337564669719	-2.08937414548556	-2.12656210616025	-2.16493055276113	-2.12923143383107	-2.15717833641969	-2.15148046340642	-1.81276176820116	-2.13738388576116	-2.12027912954449	-2.13553863247584	-2.12054010877015
C1orf115	1.01158326351333	1.10470780179437	-0.0684456925674737	-0.0568973987585899	1.30969459842705	-0.258056302841939	-0.168538552711597	0.452264569370802	0.722578060311894	-0.135506556800517	-0.190060575614412	0.715200555968619	1.61250767479034	1.19083243714803
C1orf116	2.52667790279982	3.34742866820659	2.18824120191291	2.8544355567248	2.5510726137452	2.66894473486191	3.12555762184025	2.18987530991374	1.79438191718341	0.77353915524001	1.94444893645298	1.90452143175866	3.04363503042674	0.752661168446396
C1orf122	2.91219367945951	2.40496949059548	1.06550133567921	3.37905371652533	2.1741050412551	2.91632978807993	3.38484519024915	1.63835999410835	2.3634551961203	2.90640728793205	2.39312935297895	2.01955933374195	2.98606127760496	3.17957740644499
C1orf123	-1.4192253580555	-1.38242462540142	-1.33887446903604	-1.32504550595786	-0.654019649195212	-1.50159466816349	-0.669953364810407	-1.49433598674446	-1.48881476045042	-1.42082279532442	-1.47156235798008	-1.43185139226886	-1.46914683868624	0.0612022724436732
C1orf132	-1.78446162851171	-1.77099930713022	-1.75506793405903	-1.75000906887063	-1.79702364408504	-1.51010474743964	-1.80039831976703	-1.83572996285594	-1.82852647348775	-1.78504599768999	-1.81070499046086	-1.78908044227153	-1.42363027901161	-1.78941038312366
C1orf159	-1.81890473004879	-1.8033737904671	-1.78499440509883	-1.77915819547595	-1.83339702297248	-1.88935759512375	-1.83729025079252	-1.87805094863843	-1.86974057221936	-1.8195788933037	-1.8491806428949	-1.82423327000931	-1.04876813070419	-1.82461390952124
C1orf162	-2.11502678051079	-2.10576688134526	-2.09480867406234	-2.09132899323991	-2.12366741493248	-2.15703237991999	-1.86134848651657	-2.15029110030817	-2.14533626500903	-2.11542873196574	-2.13307796786007	-2.11820377714222	-2.13147334696159	-2.11843072307039
C1orf174	-1.6747492716826	-1.64185956336293	-1.60293773119189	-0.349865634630339	-1.70543944883745	-1.76812548653247	-1.71368409667411	-1.76111237157574	-0.904446054097353	-1.67617694015669	-1.738864255672	-1.68603346502774	-1.73316489411622	-1.68683954134116
C1orf194	-2.11426983130039	-2.10566720547258	-2.09548681848204	-2.09225412754444	-2.12229714817673	-2.15329384742956	-2.12445361669057	-2.14703106799056	-2.14242792994824	-2.11464325199386	-2.13103973426991	-2.11722132275703	-1.88369317228831	-2.11743215992365
C1orf198	-0.79337367881724	-1.41529382287298	-1.38744304378757	-1.37859927770693	-1.4607888380317	-1.04188699102765	-1.46668835130555	-1.51437906293578	-1.51187832102201	-1.43984985290964	-1.48470618362403	-1.44690275564883	-0.695962990853066	-1.44747954898252
C1orf21	1.34718976031547	-0.024683338612039	0.0167606294360976	0.0300047000343002	1.95044776128921	1.05927351669271	1.01360160145711	1.50901777953055	1.56958089556211	-0.0607015864197264	-0.12453296487312	-0.0709248836056735	-0.118858108064303	1.30932309180402
C1orf210	-2.11559313636744	-2.10584140341626	-2.09430115776819	-2.09063665586281	-2.12469271271301	-2.15982983706688	-1.98778905595282	-2.15273049858074	-2.14751249028599	-2.11601643722395	-2.13460310130713	-2.11893887719924	-2.13291325196751	-1.9798296988112
C1orf226	-2.12103498983317	-2.10655599221906	-2.08942147981586	-1.67018294855019	-2.13454569042932	-2.18671593978229	-2.13817522205046	-2.17617511534449	-2.16842761753786	-2.12166349064654	-2.14926025383334	-2.1260026169989	-2.14675123059829	-2.12635747502638
C1orf228	-2.12032951490581	-2.10646345350035	-1.69377387596267	-2.08484371019049	-2.13326826999715	-2.18323000770485	-2.13674415345767	-2.17313540566028	-2.16571588096744	-2.12093140953303	-2.14735992503796	-2.12508684860772	-2.14495711572946	-2.12542668450869
C1orf35	-1.66241103947071	-1.64466169766199	-1.62365704489004	-1.61698720505718	-0.96272298822843	-1.32805085719347	-1.68342270398048	-1.730005562321	-1.7205081516302	-1.66318149859093	-1.69701149122382	-1.66850069532208	-1.69393575958882	-1.66893570447059
C1orf43	1.75291630902844	0.28006244786621	0.324401701293934	0.338637088844729	1.80276488233599	1.41882266492802	0.996961089601471	1.20035373396042	2.13564657641271	1.09094336133122	1.37835482354538	1.06598480867265	1.19516619932658	0.230087990077584
C1orf50	-1.74609268952216	-1.72920212440861	-1.70921375192949	-1.70286662282419	-1.76185368170068	-1.82271321197834	-1.76608773448613	-1.81041674738444	-1.80137885542137	-1.74682587107208	-1.77901904755797	-1.26916950759929	-1.29337393240525	-1.75230166787257
C1orf53	-1.76446694718192	-1.74422383618168	-1.72026804547315	-1.71266109815389	-0.638262499888302	-1.85629559415434	-1.78843073477217	-1.8415584497183	-1.83072665995953	-1.76534565522979	-1.80392873641583	-1.77141219510609	-1.80042086679647	-1.7719083227132
C1orf56	-2.11826173192381	-1.76125152863022	-2.0919087974517	-2.08737326881893	-2.12952421455505	-2.17301319005441	-2.13254978207108	-2.16422638797078	-2.15776809523741	-2.11878564846269	-2.1417902338917	-2.12240273218314	-2.13969871906572	-2.12269854085292
C1orf74	-2.11133447791481	-2.1052793659995	-2.09811371869566	-2.09583833141199	-2.11698464834403	-1.96575220402359	-2.11850251724296	-2.13439405979291	-2.13115405882509	-2.11159731674283	-2.12313827379317	-2.11341193791886	-2.12208900112311	-2.11356033942618
C1orf86	0.904601300067685	0.988155267890136	0.103765716443662	1.65765516904638	1.29698666510809	1.24137008789946	-0.00851319902920578	-0.088476882429768	0.879018883209106	1.17020661088754	-0.0326815006979729	0.876384487923253	-0.0272668005677545	1.81968191217521
C1QA	0.83876577554042	-0.46160457959413	-0.435673461133568	0.567348143478404	-0.502137745871524	0.0533178385330708	-0.50719086234783	0.64463004893011	0.13578132066769	0.834629849623214	0.226745817917161	-0.490047573904028	-0.518920993360601	-0.490555054384194
C1QB	-1.64593640872767	-1.62609647145475	-1.60261779839036	-1.59516235551645	-1.66444953093992	-1.7293110057059	-1.66942291940317	-1.72149251147194	-1.71087645402084	-1.07978883243289	-0.957082514463796	-1.65274333100157	-1.68117424889267	-1.65322957743891
C1QBP	0.43537745622023	-0.398728155449305	-0.371203740964787	0.636446089530891	1.13703768938548	0.497745726382737	-0.447237272016518	-0.50015130821059	0.762317916781808	-0.422332675950073	0.291741098909809	-0.428974682474635	-0.459748786914425	0.407621151982059
C1QC	-2.11426983130039	-2.10566720547258	-2.09548681848204	-2.09225412754444	-2.12229714817673	-2.15329384742956	-2.12445361669057	-2.14703106799056	-2.14242792994824	-2.11464325199386	-2.13103973426991	-2.11722132275703	-1.88369317228831	-2.11743215992365
C1QL3	-2.1161516033242	-2.10591484780736	-2.09380062422319	-2.08995386075211	-2.12570376588063	-2.16258850763642	-2.12826987085809	-2.15513606889781	-2.14965853219067	-2.1165959579225	-2.13610706810628	-2.11966375148181	-2.13433317062195	-1.8273567433162
C1QTNF1	-0.916820507681623	-0.875976360968305	0.134580777808066	0.464951109995622	-0.935862111883665	-0.990280007540457	-0.93995585847901	-0.297546308030508	0.445679058377634	-0.918593460486408	-0.952197913388692	-0.926071924617096	-0.160431544653337	-0.926482722334805
C1QTNF2	-2.1161516033242	-2.10591484780736	-2.09380062422319	-2.08995386075211	-2.12570376588063	-2.16258850763642	-2.12826987085809	-2.15513606889781	-2.14965853219067	-2.1165959579225	-2.13610706810628	-2.11966375148181	-2.13433317062195	-1.8273567433162
C1QTNF6	-1.787115574441	-1.77308228655284	-1.7564752290903	-1.75120180635996	-1.80021037258171	-1.50214803907869	-1.40266856622187	-1.84055831102491	-1.83304930591067	-1.78772472799479	-1.81447197479346	-1.79193028219879	-1.81204018729588	-1.79227421656441
C1QTNF9B	1.6805906087652	0.333838727039437	0.385811451093079	1.96015199259625	1.10000160191879	0.104742464365793	0.239911225541624	1.45266318464417	0.901787058482552	1.67595151038638	2.05303477387817	1.98585621293622	2.3695888158263	1.14953089747023
C1R	1.75050392166957	1.85536705439353	0.718706253755687	0.738857443968845	1.65420354974949	1.48900773771947	2.31484694247667	1.36797520885054	1.78852840675813	1.96805632805166	2.63985221615592	1.71491671756357	2.24308539441327	3.15810128819701
C1S	0.390087874511766	0.450602568040009	0.521953723500746	2.60620642595666	2.55376309458835	1.71466282999574	0.318489960125265	2.1747962530114	0.193249233454512	2.4206652833876	3.13520125693776	0.369319275267739	3.09886573389764	2.83685585916843
C2	-0.800348459435827	0.0749697096644599	-0.728586808734954	-0.714163154236923	-0.813429465454557	-0.85796524820763	-0.816843216190017	0.127175146721151	-0.843499835039743	0.00100454774226511	-0.127226722843237	-0.0197611122354717	-0.824731696963713	-0.021449658205802
C20orf194	-2.11618689210711	-2.10591948746778	-2.09376899357101	-2.0899107127862	-2.12576765409622	-2.16276282976502	-2.12834144206129	-2.15528807822355	-2.14979414162357	-2.11663257711508	-2.13620210408971	-1.82627573414609	-2.1344228955084	-2.11996119407345
C20orf24	-1.93078909186972	-1.91581536496542	-1.89809538764365	-1.8924685671548	-1.94476143625463	-1.99871427796098	-1.94851498444448	-1.98781328669871	-1.97980106655475	-1.28953421500145	-1.95997877793808	-1.93592645666005	-1.95738402450836	-1.93629343974375
C20orf27	-2.11202079224599	-2.10537030599909	-2.09750008997157	-2.09500097318428	-2.11822652077054	-2.14218933470743	-2.11989363549577	-1.94728240374977	-2.13378915129646	-2.11230947493846	-2.1249852069832	-2.11430252037565	-2.12383276363301	-2.11446551359482
C20orf96	-2.1161516033242	-2.10591484780736	-2.09380062422319	-2.08995386075211	-2.12570376588063	-2.16258850763642	-2.12826987085809	-2.15513606889781	-2.14965853219067	-2.1165959579225	-2.13610706810628	-2.11966375148181	-2.13433317062195	-1.8273567433162
C21orf2	-1.70033969752161	-1.68546588032014	-1.66786413660046	-1.66227486013566	-1.71421881376202	-1.41051771237823	-1.71794731702574	-1.75698340789296	-1.21238813182915	-1.70098533656777	-1.72933462026353	-1.70544278409964	-1.72675717989459	-1.70580731854975
C21orf33	-2.11502678051079	-2.10576688134526	-2.09480867406234	-2.09132899323991	-2.12366741493248	-2.15703237991999	-1.86134848651657	-2.15029110030817	-2.14533626500903	-2.11542873196574	-2.13307796786007	-2.11820377714222	-2.13147334696159	-2.11843072307039
C21orf59	-2.11662570369346	-2.10597717021545	-2.09337564669719	-2.08937414548556	-2.12656210616025	-2.16493055276113	-2.12923143383107	-2.15717833641969	-2.15148046340642	-1.81276176820116	-2.13738388576116	-2.12027912954449	-2.13553863247584	-2.12054010877015
C21orf62	-2.11618689210711	-2.10591948746778	-2.09376899357101	-2.0899107127862	-2.12576765409622	-2.16276282976502	-2.12834144206129	-2.15528807822355	-2.14979414162357	-2.11663257711508	-2.13620210408971	-1.82627573414609	-2.1344228955084	-2.11996119407345
C21orf91	-2.11167905680586	-2.10532505114392	-2.09780569160494	-2.09541798616104	-2.11760813217231	-2.04970659807451	-2.11920092644478	-2.04508083184785	-2.13247697616433	-2.11195486994107	-2.12406551421449	-2.11385906484085	-2.12296444711949	-2.11401479177554
C22orf29	-2.11202079224599	-2.10537030599909	-2.09750008997157	-2.09500097318428	-2.11822652077054	-2.14218933470743	-2.11989363549577	-1.94728240374977	-2.13378915129646	-2.11230947493846	-2.1249852069832	-2.11430252037565	-2.12383276363301	-2.11446551359482
C22orf39	-1.41434849005484	-1.3914276081837	-1.36430293110449	-1.35568973222894	-1.4357365157051	-0.72766295972415	-1.44148222184808	-1.48507760785239	-1.48275074502358	-1.41534343413059	-0.899039245529301	-1.42221245954223	-0.889554930351232	-1.42277421520694
C22orf46	-2.12032951490581	-2.10646345350035	-1.69377387596267	-2.08484371019049	-2.13326826999715	-2.18323000770485	-2.13674415345767	-2.17313540566028	-2.16571588096744	-2.12093140953303	-2.14735992503796	-2.12508684860772	-2.14495711572946	-2.12542668450869
C2CD2	-0.0495703010959304	-0.0175448728589743	0.0211127556006524	1.34716989437163	0.755520169377767	1.49395286260274	1.20054081399066	-0.163017267800414	0.808114405460737	0.827585212928801	-0.109608031449593	1.61674832155749	1.46040064811447	-0.0611563033201363
C2CD2L	-2.11133447791481	-2.1052793659995	-2.09811371869566	-2.09583833141199	-2.11698464834403	-1.96575220402359	-2.11850251724296	-2.13439405979291	-2.13115405882509	-2.11159731674283	-2.12313827379317	-2.11341193791886	-2.12208900112311	-2.11356033942618
C2CD4D	-2.11133447791481	-2.1052793659995	-2.09811371869566	-2.09583833141199	-2.11698464834403	-1.96575220402359	-2.11850251724296	-2.13439405979291	-2.13115405882509	-2.11159731674283	-2.12313827379317	-2.11341193791886	-2.12208900112311	-2.11356033942618
C2orf40	-1.92969561027412	-1.91522542353469	-1.89810133796113	-1.89266373757325	-1.94319808923138	-1.99533659152965	-1.94682541218109	-1.9848021814781	-1.9770593982404	-1.93032372862717	-1.95790369841235	-1.31434149572687	-1.95539620198806	-1.93501485658634
C2orf42	-1.86031759621793	-1.84803986742713	-1.8335103466788	-1.82889662717142	-1.87177423997976	-1.91601294970093	-1.8748519671864	-1.32217709514169	-1.90050503495847	-1.86085054488861	-1.88425172105715	-1.86452998582528	-1.88212414927139	-1.86483089412963
C2orf47	-2.11438851571132	-2.10568284033059	-2.09538050402492	-2.09210908917179	-2.12251199060171	-2.15387999462404	-2.12469429112553	-2.02314174032832	-2.14288391596159	-1.99036595558517	-2.13135930281065	-2.11737536263745	-2.12985072173417	-2.11758872539059
C2orf49	-1.92678117482295	-1.91365303177769	-1.89811712688736	-1.89318383908669	-1.9390313605606	-1.98633425503343	-1.37953527354127	-1.97677686337397	-1.96975218789857	-1.92735103806913	-1.95237309169179	-1.93128533469404	-1.95009815410208	-1.93160708534762
C2orf54	-2.11133447791481	-2.1052793659995	-2.09811371869566	-2.09583833141199	-2.11698464834403	-1.96575220402359	-2.11850251724296	-2.13439405979291	-2.13115405882509	-2.11159731674283	-2.12313827379317	-2.11341193791886	-2.12208900112311	-2.11356033942618
C2orf68	-0.644022666434139	-0.576262137636752	-1.31951689534517	-1.30882821983844	-1.40816345013986	-1.47368350835123	-1.41529366847184	-1.46879718228884	-1.46502880206726	-1.38285635637809	-1.43707022398346	-1.39138057423645	-1.43214124544482	-0.427300987790561
C2orf72	0.115296528533995	-0.906364253817989	-0.863068152004112	-0.849319861679043	-0.961887712776279	-1.0032140148894	-0.216003442113177	-0.00893732036740558	-0.989788884490057	-0.138365474142172	-0.974469493109618	-0.954277640555765	-0.972373040353941	-0.16076258394661
C3	0.520234942566636	2.95578853564188	2.3016380997904	2.08836391198607	0.457163107655087	0.215628435871355	1.65411693269318	0.263893616183706	1.98954721073515	2.81108793541817	3.68193744675378	2.76977451382551	1.58688282670104	3.62696310518958
C3orf18	-2.11256361862273	-2.10544209780936	-2.09701445730838	-2.09433833535956	-2.11920888081994	-2.14486891105873	-2.12099407242447	-2.13968438774956	-1.9323466693694	-2.1128727478693	-2.12644626508742	-2.11500695490861	-2.12521219753207	-2.11518149246265
C3orf35	-2.11405745904871	-2.10563922217163	-2.09567704191385	-2.09251364057478	-2.12191271816437	-2.15224503319715	-2.12402296486472	-2.14611649036828	-2.14161201613055	-2.11442287583138	-1.88988175904575	-2.11694568814527	-2.12900914369697	-2.11715200622148
C3orf62	-1.52743674775525	-1.50466921668285	-0.827049054396339	-1.46917044286446	-1.54868167809027	-1.61215049541937	-1.55438894292758	-1.09451777830926	-1.06707190043613	-1.52842503521676	-1.57181962509783	-1.53524810382188	-1.56787430609248	-1.53580610109368
C4A	-2.11405745904871	-2.10563922217163	-2.09567704191385	-2.09251364057478	-2.12191271816437	-2.15224503319715	-2.12402296486472	-2.14611649036828	-2.14161201613055	-2.11442287583138	-1.88988175904575	-2.11694568814527	-2.12900914369697	-2.11715200622148
C4B	-0.272801308740466	-0.240852517356773	0.851622817395144	-0.190387914742656	-0.302130876618862	-0.408567997955793	-0.309912033063666	0.600779565398977	0.401902464772362	1.51814130152839	1.93557079441973	0.636290241523634	1.32367964831262	-0.284419437638049
C4orf29	-2.11631584136541	-1.95761914575646	-2.09365340906834	-2.08975304227312	-2.12600111001728	-2.16339982794627	-2.12860297278383	-2.15584354204046	-2.15028967774579	-2.116766387892	-2.13654937867653	-2.119876930098	-1.98643346811215	-2.12013131330374
C4orf3	-1.60700044866324	-1.58797254928296	-1.5654548455974	-1.55830454996447	-1.62475583880503	-1.68317749565321	-1.09441400909334	-0.924582955102651	-1.6692825330565	-1.60782640710013	-1.64409331225027	-1.61352876729325	-1.64079602310555	-1.61399511192713
C4orf32	-2.11494655531963	-1.97443173092826	-2.09488055657728	-2.09142705457972	-2.12352218330343	-2.02531154168351	-2.12582595080363	-2.14994556961943	-2.14502801123509	-2.11534548275678	-2.13286193743379	-2.11809965032254	-2.13126938864526	-2.11832488885914
C4orf48	-2.12103498983317	-2.10655599221906	-2.08942147981586	-1.67018294855019	-2.13454569042932	-2.18671593978229	-2.13817522205046	-2.17617511534449	-2.16842761753786	-2.12166349064654	-2.14926025383334	-2.1260026169989	-2.14675123059829	-2.12635747502638
C5	-2.11256361862273	-2.10544209780936	-2.09701445730838	-2.09433833535956	-2.11920888081994	-2.14486891105873	-2.12099407242447	-2.13968438774956	-1.9323466693694	-2.1128727478693	-2.12644626508742	-2.11500695490861	-2.12521219753207	-2.11518149246265
C5orf15	0.468211414526838	0.525734092360725	0.593888355318948	0.615495236434377	2.9297341835468	2.87341965769495	2.72503600949125	1.95961255782951	2.94111860962104	0.46571953718301	1.4836365848525	1.88628294330745	1.72340464409618	2.51663523205191
C5orf24	-0.527469147042374	-1.57555712009258	-1.54896509356072	-1.54052103310781	-1.61899592826586	-1.1953339874096	-1.62462880528601	-1.68360300582955	-1.67157922234617	-1.59900330808787	-1.64183229799945	-1.60573744562104	-1.63793840181697	-1.60628817002217
C5orf28	-2.11133447791481	-2.1052793659995	-2.09811371869566	-2.09583833141199	-2.11698464834403	-1.96575220402359	-2.11850251724296	-2.13439405979291	-2.13115405882509	-2.11159731674283	-2.12313827379317	-2.11341193791886	-2.12208900112311	-2.11356033942618
C5orf38	0.116629605833811	-0.666594287292446	-0.626175427917474	0.301524266166828	0.0525156865869468	-0.742534280431973	-0.699463522030823	-0.131493989559145	-0.727439556345046	0.113603922477548	-0.0149677850775105	-0.687214593965025	-0.707761970760352	0.0911373011937279
C5orf42	-2.1132221660376	-2.10552906796247	-2.09642502029974	-2.0935341112997	-2.12040078071246	-2.0381891509062	-2.01239810430886	-2.1425196633326	-2.1384032001594	-2.11355610617119	-2.12821904150764	-2.1158616058666	-2.12688592699692	-2.11605015190279
C5orf49	-2.11826173192381	-1.76125152863022	-2.0919087974517	-2.08737326881893	-2.12952421455505	-2.17301319005441	-2.13254978207108	-2.16422638797078	-2.15776809523741	-2.11878564846269	-2.1417902338917	-2.12240273218314	-2.13969871906572	-2.12269854085292
C5orf66-AS1	-2.11426983130039	-2.10566720547258	-2.09548681848204	-2.09225412754444	-2.12229714817673	-2.15329384742956	-2.12445361669057	-2.14703106799056	-2.14242792994824	-2.11464325199386	-2.13103973426991	-2.11722132275703	-1.88369317228831	-2.11743215992365
C6orf1	-1.02309897960248	-0.155027461401228	-0.946150498595547	-0.0408564741353235	-0.288898000901497	-0.155207726114932	-1.05514472912097	-0.470356099855465	-1.07835381378656	-1.0246287743919	-1.06398271825069	-1.03519037231407	-1.06201511156854	-1.03605411019616
C6orf106	-0.175232399373981	-0.901994528146051	-0.861524716117148	-0.848673888863318	-0.952454206008417	-0.450712784177132	-0.955150826091289	-0.410423033615624	-0.976039411825279	-0.178133100833652	-0.963138612170213	-0.945953797093993	-0.289882116967619	-0.199643772785638
C6orf120	-1.75470910543402	-1.17525793263679	-1.71193654978818	-1.70457508683482	-1.77298885965134	-1.84357434327164	-1.77789955584256	-1.82931278232596	-1.81883054606466	-1.75555945662876	-1.792897420316	-1.76143022274296	-1.78950275341951	-1.20204901103278
C6orf132	-0.21810589947386	-1.25022671219358	-1.21139829654791	-1.1990686800514	-1.3136539991995	-1.37999122827106	-1.3218788590069	-1.37336650894566	-0.694240342485525	-1.28446172364324	-1.34699858295252	-1.29429459180919	-1.34131290046896	0.128487057669501
C6orf226	-2.11133447791481	-2.1052793659995	-2.09811371869566	-2.09583833141199	-2.11698464834403	-1.96575220402359	-2.11850251724296	-2.13439405979291	-2.13115405882509	-2.11159731674283	-2.12313827379317	-2.11341193791886	-2.12208900112311	-2.11356033942618
C6orf25	-2.1122930972877	-2.10540633300015	-2.09725650445207	-2.09466859920692	-2.1187193025296	-2.14353346575362	-2.12044564639781	-2.04011087057009	-2.0364258646992	-2.11259203627999	-2.12571811090422	-2.11465589050519	-2.12452472362202	-2.11482467453679
C6orf47	-1.6390586065511	-1.62025990205402	-1.5980134286479	-1.59094925976704	-1.65660012943996	-1.7168172364376	-1.12611536030546	-1.71064939985363	-1.70059049068462	-1.63987461615215	-0.981335771340605	-1.64550829026741	-1.67244710648761	-1.64596901768618
C6orf48	0.398179155507586	0.275137717857195	-0.833521175348354	-0.818894093526971	-0.936099168240292	-0.167181751810691	-0.939747484566393	-0.975252328199637	-0.292960990208384	-0.0735087133700776	-0.950626539287471	-0.927353580538235	-0.948199841669638	-0.927721126192478
C6orf62	-2.11133447791481	-2.1052793659995	-2.09811371869566	-2.09583833141199	-2.11698464834403	-1.96575220402359	-2.11850251724296	-2.13439405979291	-2.13115405882509	-2.11159731674283	-2.12313827379317	-2.11341193791886	-2.12208900112311	-2.11356033942618
C6orf89	1.15999189861832	0.606559745498247	-0.264091887286918	-0.254958125757747	-0.336079922608426	0.861736035604152	0.440641741572345	-0.394166787967717	0.514990794305527	-0.316340542793022	-0.35766348925448	0.759370563723245	-0.354060368792452	0.960362307221292
C7	-0.810818238534059	-0.780165219233294	-0.731147499601978	-0.715582360655723	-0.826579312453277	0.711294558225667	-0.83071548161814	-0.207836390387587	-0.863361879586271	-0.811563480592164	0.154832014129067	0.0294978257257336	-0.840311028629631	0.49436096513854
C7orf26	-0.523833506702892	-0.495470206747176	-0.460496277752232	-0.441153987961746	-0.549892220765308	-0.644497714600981	1.01899127843043	-0.626337456728782	0.429935879444125	-0.525055572974695	0.938207900936006	1.26981429146279	1.57179893279815	-0.534154073897862
C7orf43	-1.70309542270374	-1.68205692279345	-1.65715986518868	-1.04799132759413	-1.72272695251372	-1.7973571953545	-1.72800079140234	-1.0915542650547	-1.77195860096283	-1.70400865680032	-1.74410773791793	-1.71031356214031	-1.74046203767594	-1.71082918350985
C7orf49	-1.787115574441	-1.77308228655284	-1.7564752290903	-1.75120180635996	-1.80021037258171	-1.50214803907869	-1.40266856622187	-1.84055831102491	-1.83304930591067	-1.78772472799479	-1.81447197479346	-1.79193028219879	-1.81204018729588	-1.79227421656441
C7orf50	-0.446555584211255	0.939639658968745	-0.401129605275008	-0.391122101219811	-0.464972844981854	0.587364994526769	-0.469800783319461	0.652506036042191	0.371286359940891	-0.44742717919072	0.243569514712185	-0.453406125127176	0.255572233235215	0.355887155543874
C7orf55	2.20424255754786	0.105854936376051	1.71620883699808	1.51360368786169	0.0318734654076044	1.55936635204447	0.877485460020802	0.663434888890713	0.705849114668084	1.82346127799767	-0.00591028293938611	0.0542006132248967	1.08769192310753	0.0532681616529624
C7orf55-LUC7L2	0.553869320241462	0.603164680398142	2.15058685611108	0.681066418499563	2.39854177556391	2.06845871749667	1.31049664373133	1.67249073937424	2.31424362201675	2.38499438205202	1.87393931406554	2.05380667178574	2.176756930618	1.38402762108918
C7orf61	-2.11830191155611	-2.10619735506396	-2.09187276721072	-1.91435508121433	-1.95662792298584	-2.17321170505883	-2.13263128121914	-2.16439949248157	-2.15792252305505	-2.11882734320569	-2.14189845543999	-2.12245488714613	-2.13980089217641	-2.122751551263
C8orf33	-2.11618689210711	-2.10591948746778	-2.09376899357101	-2.0899107127862	-2.12576765409622	-2.16276282976502	-2.12834144206129	-2.15528807822355	-2.14979414162357	-2.11663257711508	-2.13620210408971	-1.82627573414609	-2.1344228955084	-2.11996119407345
C8orf4	-1.76028588722387	-1.74611527563707	-1.72934570867765	-1.72402068250844	-1.77350882540758	-1.82456790834071	-1.77706105217189	-1.81425159136258	-1.42585676851466	-1.76090100169142	-1.38292577983764	-1.76514770963379	-1.7854544015829	-1.76549500959266
C8orf58	-1.92678117482295	-1.91365303177769	-1.89811712688736	-1.89318383908669	-1.9390313605606	-1.98633425503343	-1.37953527354127	-1.97677686337397	-1.96975218789857	-1.92735103806913	-1.95237309169179	-1.93128533469404	-1.95009815410208	-1.93160708534762
C8orf59	-2.11133447791481	-2.1052793659995	-2.09811371869566	-2.09583833141199	-2.11698464834403	-1.96575220402359	-2.11850251724296	-2.13439405979291	-2.13115405882509	-2.11159731674283	-2.12313827379317	-2.11341193791886	-2.12208900112311	-2.11356033942618
C8orf82	0.0552291115868089	0.955090253152037	0.119124195890097	1.08261581365263	0.803993265638256	1.30874544931812	1.22502408826485	0.595699111702563	1.43837970894844	0.872512472892483	0.961973736348609	0.0455498177573296	0.00642672092574637	0.847337638475554
C9orf142	-1.2871855570936	-1.26085409095881	-1.22969331276781	-1.21979848604261	-0.671685879451688	-1.35907977984412	-1.31835673732311	-0.832231588574708	-1.35219330394534	-1.28832854698308	-0.731118751255399	-0.635878656305529	-1.33395304341193	-1.29686501435667
C9orf152	-0.192634194850732	-0.985905496054983	-0.942256494926615	0.288417726162545	-0.258001784365623	-0.489517128026224	-1.05700415968947	-1.08912534684826	-1.08296947691329	-0.195720776183976	-1.06686103345585	-1.03544444568969	-1.06466339781035	-1.03634842230003
C9orf156	-2.11256361862273	-2.10544209780936	-2.09701445730838	-2.09433833535956	-2.11920888081994	-2.14486891105873	-2.12099407242447	-2.13968438774956	-1.9323466693694	-2.1128727478693	-2.12644626508742	-2.11500695490861	-2.12521219753207	-2.11518149246265
C9orf16	-0.0908662171171951	-0.0618953631242927	1.65839472522576	-0.0151803013087044	-0.117009435818613	0.829461805069769	-0.123868318544969	1.05192884971775	0.52334038093921	1.57635959611781	-0.144348094333484	1.0127024292808	0.635788643940554	1.22192661008171
C9orf3	-1.35996238322399	-1.32787333813818	0.127383568743716	-1.27784060731958	-1.38990544227583	-1.46458818980372	-1.3979493833645	-1.45811615303506	-0.769544921505188	-0.555193065222808	-1.42251655950051	-1.37097187547882	-1.41695594253954	-1.37175832876423
C9orf69	-0.595227293060391	-0.578624208662219	-0.544551191136559	-0.529043266910236	0.138127677855997	-0.0907001818385823	-0.613968661776849	0.466633119422666	-0.644296596535383	0.199917104041475	0.294481755449214	0.178885086233763	-0.622937710426572	0.177174831955332
C9orf72	-2.11502678051079	-2.10576688134526	-2.09480867406234	-2.09132899323991	-2.12366741493248	-2.15703237991999	-1.86134848651657	-2.15029110030817	-2.14533626500903	-2.11542873196574	-2.13307796786007	-2.11820377714222	-2.13147334696159	-2.11843072307039
C9orf78	-2.11426983130039	-2.10566720547258	-2.09548681848204	-2.09225412754444	-2.12229714817673	-2.15329384742956	-2.12445361669057	-2.14703106799056	-2.14242792994824	-2.11464325199386	-2.13103973426991	-2.11722132275703	-1.88369317228831	-2.11743215992365
C9orf89	-0.532620253034592	-0.514067493603859	0.449133888757239	-0.470130994065759	-0.54929113169188	0.182491981598786	0.20183607122801	0.0283956108180002	0.451889174023232	-0.533410138211795	0.724044109995861	-0.538826100850345	-0.563757201068831	0.259380836768994
C9orf91	-2.11202079224599	-2.10537030599909	-2.09750008997157	-2.09500097318428	-2.11822652077054	-2.14218933470743	-2.11989363549577	-1.94728240374977	-2.13378915129646	-2.11230947493846	-2.1249852069832	-2.11430252037565	-2.12383276363301	-2.11446551359482
CA11	-1.78449623722717	-1.28396826378788	-1.74754944757294	-1.74119064064223	-1.80028622741598	-1.86125773067509	-1.80452807026342	-1.41438305214674	-1.83988412190075	-1.78523076772809	-1.81748317513372	-1.79030191574474	-1.81455087329023	-1.79071663922503
CA14	-2.11202079224599	-2.10537030599909	-2.09750008997157	-2.09500097318428	-2.11822652077054	-2.14218933470743	-2.11989363549577	-1.94728240374977	-2.13378915129646	-2.11230947493846	-2.1249852069832	-2.11430252037565	-2.12383276363301	-2.11446551359482
CA5B	-2.11536196551875	-2.10581099080183	-2.09450832337198	-2.09091926230728	-1.85131535483628	-2.15868796840009	-2.12666840598601	-2.15173478349156	-2.14662419796329	-2.11577655191057	-2.13398057365924	-2.11863882782148	-2.13232551312807	-2.11887290756505
CAB39	-1.94368892676528	-1.93411226387401	-1.92277919694042	-1.9191804827849	-1.95262514103112	-1.98713145868672	-1.95502577688418	-1.58678206226805	-1.97503524169369	-1.94410462822314	-1.96235761126617	-1.9469746024732	-1.96069809930623	-1.94720931179452
CAB39L	1.67651127671109	1.49596825239996	1.90297577555077	0.661655507596271	2.49835369917648	1.58330980278306	1.29612059196112	0.354922542431807	2.30428193109508	2.23554166103921	1.48159411225265	2.67425705651428	1.24339329102424	1.85703911902975
CABIN1	1.01774021448924	1.60554082217455	2.08902797474132	0.244535402634928	0.940611384372535	0.661020065243675	1.17539640079966	0.714991567883908	0.987974024500332	0.1498583367729	0.858700357165441	0.139244337285293	0.872506956114104	1.93146168048634
CABLES2	-2.12032951490581	-2.10646345350035	-1.69377387596267	-2.08484371019049	-2.13326826999715	-2.18323000770485	-2.13674415345767	-2.17313540566028	-2.16571588096744	-2.12093140953303	-2.14735992503796	-2.12508684860772	-2.14495711572946	-2.12542668450869
CACFD1	-1.01510898902858	-0.140127966084334	-0.937317933758091	-0.923929536389046	-1.04367459158045	-0.50018727710143	-1.04672032705865	-1.07612697510909	-0.425237782587017	-0.213948655969168	-1.05577663426008	-1.02733278066703	-1.05375992564559	0.211810081344676
CACNA1C	-1.49980149001786	-1.47375737301084	-1.44293664509992	-1.43314979830316	-1.52410388142305	-1.59475466122061	-1.53063250645227	-0.206847079655239	-1.58504904472483	-1.50093200672616	-1.55057172272085	-1.50873701626073	-0.901582265315427	-1.50937531762903
CACNA1D	-2.11465007455627	-2.10571728804472	-2.09514618738176	-2.0917894288081	-2.12298547230019	-2.1551717957008	-1.99757892716485	-2.14866865668054	-2.14388885453195	-2.11503782678455	-2.13206359062039	-2.1177148414775	-2.00286987723756	-2.11793377037617
CACNA1G	-2.11536196551875	-2.10581099080183	-2.09450832337198	-2.09091926230728	-1.85131535483628	-2.15868796840009	-2.12666840598601	-2.15173478349156	-2.14662419796329	-2.11577655191057	-2.13398057365924	-2.11863882782148	-2.13232551312807	-2.11887290756505
CACNA2D2	-0.730885383357553	-1.42719260703652	-0.622019651766938	-1.3850116711456	-1.47948981658313	-1.5491765789771	-1.48627139651731	-1.54469890576124	-1.54124258099354	-1.4554201357884	-1.50698316788496	-0.75328273289985	-1.50229519615711	-1.46419058707649
CACNB3	-2.11133447791481	-2.1052793659995	-2.09811371869566	-2.09583833141199	-2.11698464834403	-1.96575220402359	-2.11850251724296	-2.13439405979291	-2.13115405882509	-2.11159731674283	-2.12313827379317	-2.11341193791886	-2.12208900112311	-2.11356033942618
CACNB4	-1.787115574441	-1.77308228655284	-1.7564752290903	-1.75120180635996	-1.80021037258171	-1.50214803907869	-1.40266856622187	-1.84055831102491	-1.83304930591067	-1.78772472799479	-1.81447197479346	-1.79193028219879	-1.81204018729588	-1.79227421656441
CACNG4	-1.86031759621793	-1.84803986742713	-1.8335103466788	-1.82889662717142	-1.87177423997976	-1.91601294970093	-1.8748519671864	-1.32217709514169	-1.90050503495847	-1.86085054488861	-1.88425172105715	-1.86452998582528	-1.88212414927139	-1.86483089412963
CACTIN	-1.21622499459022	-0.401903397385654	-1.14941773734518	-1.13791973022826	-1.24477648570252	-1.29512390111041	-0.547068422204187	-0.704786676465808	-1.28553250110396	-1.21755317407722	-1.27449626151783	-0.252750426858048	-1.27056984624478	-1.22747273763713
CACUL1	-2.11202079224599	-2.10537030599909	-2.09750008997157	-2.09500097318428	-2.11822652077054	-2.14218933470743	-2.11989363549577	-1.94728240374977	-2.13378915129646	-2.11230947493846	-2.1249852069832	-2.11430252037565	-2.12383276363301	-2.11446551359482
CACYBP	-2.11133447791481	-2.1052793659995	-2.09811371869566	-2.09583833141199	-2.11698464834403	-1.96575220402359	-2.11850251724296	-2.13439405979291	-2.13115405882509	-2.11159731674283	-2.12313827379317	-2.11341193791886	-2.12208900112311	-2.11356033942618
CAD	-0.587846764959829	-0.576375089191071	0.501149009967931	-0.557096449945954	0.0790810161451695	-0.630322871160262	-0.600458526156631	-0.624564752610881	-0.620079425157951	0.610173529847876	-0.608040323946757	-0.59161179535936	0.388504890569676	0.115126202144213
CADM1	-1.30391014703663	-1.27454241575075	-1.23978850740825	-1.22875271430435	-0.625536042498062	-0.038550195253287	-1.33867565687028	-1.38442407957363	-1.38049970116407	-1.30518493438667	-0.689279060031242	-1.3139859785009	-1.35607036341356	-1.3147057365583
CADM4	-1.02891852807742	-0.994322653170667	-0.953381735609363	-0.0587546162222011	-1.0583685083481	-0.526461219985495	-1.0612259031951	-1.08871926068084	-0.0728263629194458	-1.03042025741652	-0.371059174235627	-0.265452165071184	-1.06782330193098	-1.04163598524157
CADPS2	-1.25789327559039	-1.72967542315467	-1.7094315461921	-1.70300328392075	-1.76274435406175	-1.82438183076115	-1.76703252928617	-1.81192818469399	-1.80277476446968	-1.74752444810392	-1.29124051992451	-1.75265098674915	-1.77716480838388	-1.75307024012961
CALCOCO1	-0.650399680011859	0.254845034614899	-0.590626506024069	-0.574751576452484	0.358871750322245	0.389549356908499	-0.67053962939221	-0.71119743765315	-0.703392536051116	0.178164212319959	0.465447073943625	0.156599255405818	-0.680220708232926	-0.656760712891054
CALCOCO2	-1.52662264509423	-1.50306360860866	-1.47518373642219	-1.46633073208722	-0.52149977671206	-1.61489370670211	-1.55451182409268	-1.61152501524797	-0.862461337869653	-1.52764529003056	-1.57254847795346	-1.53470556027683	-1.56846600128532	-1.5352829561325
CALD1	-0.854887332507343	0.0370902957452471	0.124673670216534	-0.761778453706429	0.141487580471155	-0.327723865151367	-0.871599476506728	-0.905096616474886	-0.251628144284361	-0.0375601652180246	-0.881901223193639	-0.859823692356261	-0.879606149918606	-0.860173506013497
CALHM2	-2.12032951490581	-2.10646345350035	-1.69377387596267	-2.08484371019049	-2.13326826999715	-2.18323000770485	-2.13674415345767	-2.17313540566028	-2.16571588096744	-2.12093140953303	-2.14735992503796	-2.12508684860772	-2.14495711572946	-2.12542668450869
CALM1	0.208248581007117	1.56939409915811	0.317420579465171	0.33618908316338	2.09268187238574	-0.0115079331539345	2.40621186411596	1.07523155491436	2.53364960086073	2.45030854226962	0.111902789376427	2.51667238544448	0.1203806127605	1.42485152710216
CALM2	1.05696137671192	1.14788853789937	0.973450157235374	0.0352736055446683	0.725517144643087	0.994786798606788	-0.0703763058524225	0.910937811483636	1.47470968535076	0.794204902874289	-0.0904404918134148	-0.0476454049659121	-0.0859552336396022	0.768971617451754
CALM3	1.74806232442326	1.62353697558057	1.99282210023488	0.439866408861878	0.270967962230208	2.01574558210687	0.259065876284996	1.90436395798905	1.39714540556458	1.51526867349674	0.223021270965424	0.299150213228693	2.36113076914916	2.80566016602424
CALML4	-2.11339771180647	-2.10555223133075	-2.09626785363395	-2.09331968244265	-2.00860988900745	-2.03687846695882	-2.12268518879859	-2.14327552446018	-2.13907752371471	-2.11373826651831	-2.12869164053947	-2.11608943280664	-2.12733212012732	-2.11628171350179
CALR	6.31843028802835	5.55111740541859	5.35950623852614	6.20028710558277	5.84531184778479	5.80217881821784	5.36430162816302	6.16512694968134	5.95558642899309	6.24410294715026	6.17281509738884	6.25845508451956	6.16072582442915	6.22127143275666
CALU	2.82422768905695	1.65942013911512	1.78656811976466	0.461349662943524	2.17304743880672	1.61028696238945	0.269787922516203	1.16634761957391	0.166080847688279	0.327707647406822	0.231357363561804	2.24627273060649	2.30482905227261	2.48588783501623
CALY	-2.11522171222217	-2.10579253575288	-2.09463400492974	-2.09109071315679	-2.12402030336365	-2.15799520278051	-2.12638396796728	-2.1511306879567	-2.1460852748721	-2.11563101162523	-2.13360288764904	-2.11845678652964	-1.99722995176446	-1.98394889976872
CAMK2B	1.78802745162063	-0.115886877875699	-0.0740133454991629	1.00978196703071	1.6780084758627	1.14618259341479	0.686322732460037	0.716760833648678	1.96829310034349	-0.152414941728344	-0.217475631663607	-0.162806646868599	-0.211673994154256	-0.163654188256188
CAMK2N1	-1.78970503466949	-1.77479513810486	-1.75715069790078	-1.75154786354882	-1.80361781743064	-1.48696457206125	-1.80735536491089	-1.8464861454788	-1.83850808000699	-1.79035223983989	-1.81877029028787	-1.36870814889673	-1.81618659783139	-1.79518591848566
CAMKK2	2.02575136270549	1.91049964507584	2.46761435648066	0.81488230349377	0.627139119433098	2.2731483711557	2.36379459036077	2.53005619592413	2.8124079153438	2.20523938618042	1.60704370108092	1.77036671878926	1.62442496649507	1.98516387041505
CAMSAP1	-1.65070172517312	-1.63167438954361	-1.60915735300331	-1.60200726921639	-1.66845658926552	-1.29658084090382	-1.67322627831264	-1.72316321061011	-1.71298196429842	-0.855522059722003	-1.68779348978805	-1.65722985038479	-1.68449629833406	-1.657696181202
CAMSAP2	-2.11662570369346	-2.10597717021545	-2.09337564669719	-2.08937414548556	-2.12656210616025	-2.16493055276113	-2.12923143383107	-2.15717833641969	-2.15148046340642	-1.81276176820116	-2.13738388576116	-2.12027912954449	-2.13553863247584	-2.12054010877015
CAMSAP3	0.501146855782666	-0.325872488128234	-0.2973811001226	-0.28819525207071	-0.370489622050272	0.388870118781663	0.859925198310224	-0.430780064417459	1.07913589940327	-0.35029742242675	0.357129680357012	0.732261007909851	0.969461860095301	-0.357727933000204
CAMTA2	-0.0220297652235435	0.856736135678579	0.950355758591804	0.044990134322993	0.710405770610481	0.827918974247073	1.12287761757751	0.717324745671513	-0.0987646557009494	-0.0231208211748383	0.6370512970704	1.00122453175149	0.879938527166522	0.752319697277028
CAND2	-2.1135513900449	-2.10557250314447	-2.09613025167078	-2.09313194907207	-2.12099668114001	-2.14974594474575	-2.00898184244263	-2.02992230109195	-2.13966786761113	-2.11389773563044	-2.12910538039662	-2.11628888171216	-2.12772274237453	-2.11648443199419
CANT1	4.40899779426745	3.41153276796671	3.5835028472375	4.07385757249241	3.54873690481202	3.6062310255279	4.1212244694215	3.20724929147113	3.01913318750278	3.58900133776118	4.40510344327936	3.87767623532241	4.08139244665597	2.5779192173127
CANX	1.6112742809235	1.22429270218773	0.3906651608819	1.35846146232774	0.277960499741859	1.77308561400229	1.49288472879542	1.0614789040367	1.91503245612044	1.13708355639629	1.41804544666241	0.298611407399589	1.23823695458477	1.11043924039033
CAP1	1.15781753191662	1.91286979945382	0.409955035891817	0.424171764137983	1.33135602584755	1.69413439708751	1.67917132649019	1.07787813273481	0.217613230456897	1.41377532267794	1.43464629158189	1.38581734513167	1.45148519159813	1.12752638532814
CAPG	-1.57480861204416	-1.55206978599863	-1.52516055462119	-1.51661576860346	-0.974685759659549	-1.66450351234483	-0.599416270333878	-1.66132221006806	-1.64923729460484	-1.57579565348483	-1.61913553199362	-1.58261011964786	-1.61519518719859	-1.58316741340347
CAPN1	1.13946438310846	1.49995211049572	1.32748460931668	1.36069251711283	2.20018988115656	1.46102798144672	0.24948805556295	1.53625458658547	1.10517459000222	0.291178007341831	1.73425687401429	1.11074510480551	0.993458652994563	0.279190520503866
CAPN10	-1.2708722067366	-1.24040722044885	-1.204354815488	-1.19290669638366	-1.29929981749873	-0.306542231253453	-1.30693664665056	-1.35115639418656	-1.34692672717004	-1.27219462346539	-0.642123439305457	-1.28132449753185	-1.32498126477792	-0.1008839637019
CAPN13	-2.11256361862273	-2.10544209780936	-2.09701445730838	-2.09433833535956	-2.11920888081994	-2.14486891105873	-2.12099407242447	-2.13968438774956	-1.9323466693694	-2.1128727478693	-2.12644626508742	-2.11500695490861	-2.12521219753207	-2.11518149246265
CAPN15	-1.96441779633651	-1.95566713062972	-1.94531155256517	-1.94202323126717	-1.97258325278124	-1.65888219302461	-1.97477683128269	-1.99774281083266	-1.99306045883725	-1.96479764310911	-1.98147628728554	-1.96742007908023	-1.97995990996677	-1.96763454447726
CAPN2	-1.28949516390968	-1.25992150689399	-1.22492390509524	-1.21381072931145	-0.376913935297928	-1.37424599423789	-1.32450444854892	-0.782826401969526	-0.110654560060759	-1.29077889003381	-1.34714585900373	-1.29964164682903	-1.34202112629948	-1.30036645181027
CAPN3	-1.28587094657378	-1.91590211039258	-1.89809451164008	-1.89243986774871	-1.94499131370358	-1.99921094046819	-1.9487634223722	-1.98825604617696	-1.98020420734842	-1.93160306900871	-1.96028390182929	-1.93611264705803	-1.95767631790865	-1.9364814447932
CAPN5	2.15736059373583	-0.0389411349931164	2.03139092083312	1.69218543219577	-0.115970963253859	1.8614446949811	-0.125832123109542	0.559989140155102	1.24207140846962	-0.080699943395626	1.2035845805921	-0.0926227538603084	-0.148971468301338	-0.0935960527085037
CAPNS1	3.39773025226706	4.09463746886829	2.92889246635999	4.25750862315134	3.36944519921818	4.01026544276803	2.83382110878628	4.0058261961127	3.9575824177	4.13700542710755	3.90305859455077	2.95052415049509	3.87011060352581	4.41163029627614
CAPRIN1	-2.11618689210711	-2.10591948746778	-2.09376899357101	-2.0899107127862	-2.12576765409622	-2.16276282976502	-2.12834144206129	-2.15528807822355	-2.14979414162357	-2.11663257711508	-2.13620210408971	-1.82627573414609	-2.1344228955084	-2.11996119407345
CAPS	-0.285823850075149	1.33377540389505	0.749818266256242	-0.219733502764956	-0.308846906732091	-0.389933737053433	0.735614594779955	0.297126565960787	0.334092344604904	-0.286909978285082	-0.333065915001768	0.549141673271358	0.684744437203674	1.01632909209041
CAPZA2	-1.77798077480137	-1.7653014982034	-1.75029678393231	-1.74553217096713	-1.78981211247105	-1.83549766608193	-1.79299049792092	-1.49189770010598	-1.47164670912216	-1.77853115376178	-1.80269767433039	-1.78233093221893	-1.80050051949718	-1.78264168184424
CAPZB	1.44691078310393	1.54997292766839	0.170158235644641	0.183533716240173	0.0622519732155939	-0.050937835245784	1.12096862449495	1.07496751374593	0.702531089228312	0.958864552223499	1.81154111701904	0.0821363448881549	1.58640755776732	1.40955278704297
CARD11	-2.12032951490581	-2.10646345350035	-1.69377387596267	-2.08484371019049	-2.13326826999715	-2.18323000770485	-2.13674415345767	-2.17313540566028	-2.16571588096744	-2.12093140953303	-2.14735992503796	-2.12508684860772	-2.14495711572946	-2.12542668450869
CARD14	-2.11502678051079	-2.10576688134526	-2.09480867406234	-2.09132899323991	-2.12366741493248	-2.15703237991999	-1.86134848651657	-2.15029110030817	-2.14533626500903	-2.11542873196574	-2.13307796786007	-2.11820377714222	-2.13147334696159	-2.11843072307039
CARD8	-2.11618689210711	-2.10591948746778	-2.09376899357101	-2.0899107127862	-2.12576765409622	-2.16276282976502	-2.12834144206129	-2.15528807822355	-2.14979414162357	-2.11663257711508	-2.13620210408971	-1.82627573414609	-2.1344228955084	-2.11996119407345
CARHSP1	-1.23152263094785	-0.379099703756123	-1.16107359721569	-0.265615221693039	-1.2616305120886	-1.31873788439844	-0.528727720455584	-1.31252688998702	-1.30775294255086	-1.23292321174312	-1.29442113777477	-0.472487306425486	-1.28882991230111	-1.24338350747532
CARKD	-1.16089835957378	-1.12878287989453	-1.09077727345925	-1.07870893267654	-0.0308585222695167	-0.675611187019262	-1.1989166529766	-1.23184573722841	-0.603364619165347	-1.16229242051902	-1.2151490236005	-0.175884634990357	-1.21348714291127	-1.17270402248093
CARS	-1.3091380027925	-1.75339470628758	-1.73433192891928	-1.7282787142722	-1.78453427845819	-1.84257560611674	-1.78857226632833	-1.83084854993868	-1.39330699202741	-1.7702023558044	-1.80090477326083	-1.7750297939994	-1.79811339232065	-1.7754245866504
CARS2	0.211508007168768	1.40275026168007	1.93354229165506	1.26320058122817	0.180500407596154	1.08774435079393	1.20058217887049	1.15352936478148	0.107195798317927	1.30484988359837	0.89265437213089	1.0198488837828	1.34454813360932	1.01786535454954
CASC3	-0.750731980321746	-0.728684648240149	-0.680351940228649	0.564845978367976	0.0189173771599551	0.152817418548188	0.243186012796727	-0.807935879860815	-0.137475644094063	-0.751443652454794	-0.781415432792202	-0.756323924353794	-0.0390469180625354	-0.756720439633032
CASC4	-1.00599683191176	0.129071305255403	-0.928299246363217	-0.914926935802289	-0.268703878979671	-0.493073901712923	-1.03603908274948	-1.0652270378196	-0.418469198007762	-1.00754151947371	-1.04503219015393	0.0179872477813654	-1.04302987019039	-1.01907808256705
CASD1	-1.3050256104814	-0.439125796065887	-1.23496040722522	-0.324425699104563	-1.33496945356886	-1.40186639968432	-1.34301360528186	-0.0983159805140774	-1.39069214780924	-1.30641856043257	-1.36758142469019	-1.3160353910112	-1.36202066212881	-1.31682186488927
CASK	-1.77543726336508	-1.26460525623666	-1.73772987493216	-1.73124016350796	-1.79155231149169	-1.85377899419529	-1.79588147831286	-1.84120630102514	-1.37524065519504	-1.77618691515278	-1.80910328123824	-1.78136245949247	-1.80611061406337	-1.7817857206069
CASKIN2	-1.67152402157467	-1.65306299859343	-1.63121613904705	-1.62427886397721	-1.68875044572678	-1.75049908576881	-1.69337817400292	-1.74182882798341	-1.09700727419541	-1.14472480477407	-1.70751181998765	-1.67785784948961	-1.70431276319952	-1.67831030085227
CASP2	-2.11133447791481	-2.1052793659995	-2.09811371869566	-2.09583833141199	-2.11698464834403	-1.96575220402359	-2.11850251724296	-2.13439405979291	-2.13115405882509	-2.11159731674283	-2.12313827379317	-2.11341193791886	-2.12208900112311	-2.11356033942618
CASP3	-1.40943361015031	-1.38444002624505	-1.35486250404089	-1.34547042610955	-0.579194516015495	-1.49058280889235	-0.811605668553808	-1.48694092934182	-1.48411675628409	-1.41051852557277	-1.45815594044125	-1.41800870696886	-0.846279264755887	-1.41862126138186
CASP4	-0.332130566831026	-0.263921985338163	-1.01704263893232	-1.0048708782684	-1.11798916387481	-0.608347059284689	-1.12531307190429	-1.14928721030459	-1.14474378134008	-1.0891706364367	-1.13273931763622	-1.09887761458884	-0.446999591772846	-0.356578030730166
CASP7	-2.11618689210711	-2.10591948746778	-2.09376899357101	-2.0899107127862	-2.12576765409622	-2.16276282976502	-2.12834144206129	-2.15528807822355	-2.14979414162357	-2.11663257711508	-2.13620210408971	-1.82627573414609	-2.1344228955084	-2.11996119407345
CASP8AP2	-1.61283054003839	-1.59511940191825	-1.57415995956716	-1.56750447589953	-1.37627248490776	-1.68367071363021	-1.63379697903522	-1.44184704847449	-1.22966602682719	-1.61359934082217	-1.64735651776887	-1.36582234481317	-1.64428740633954	-1.61934116134738
CASP9	-2.11133447791481	-2.1052793659995	-2.09811371869566	-2.09583833141199	-2.11698464834403	-1.96575220402359	-2.11850251724296	-2.13439405979291	-2.13115405882509	-2.11159731674283	-2.12313827379317	-2.11341193791886	-2.12208900112311	-2.11356033942618
CAST	-0.761606749720337	-1.59570480325964	-1.57052075786804	-1.56252378924735	-1.63684363543864	-1.70409549670341	-1.0545451786951	-1.69802993021138	-1.68664277592055	-1.61790957437877	-1.65847087664423	-1.62428715621163	-1.65478315250285	-1.62480872113636
CASZ1	-0.847711885020872	0.137443985012143	0.768914282544013	-0.743463716357587	-0.865156638035058	-0.926637499451194	0.438402027047057	-0.21172074950211	-0.906286953786974	-0.848534443710578	-0.883520863086291	0.303298420141097	-0.880440751180983	-0.85464493371045
CAT	-0.972683434675979	-0.0552504798985581	-0.88931801653313	0.0627409645689727	0.254823823001473	-1.04397028367827	-1.00094408769695	-1.03534109367132	-0.350338022707437	-0.974340803094746	-1.01148307605678	-0.152729368681123	-1.00913216730518	-0.986718927838485
CATSPER2	-2.11133447791481	-2.1052793659995	-2.09811371869566	-2.09583833141199	-2.11698464834403	-1.96575220402359	-2.11850251724296	-2.13439405979291	-2.13115405882509	-2.11159731674283	-2.12313827379317	-2.11341193791886	-2.12208900112311	-2.11356033942618
CATSPERG	-2.11826173192381	-1.76125152863022	-2.0919087974517	-2.08737326881893	-2.12952421455505	-2.17301319005441	-2.13254978207108	-2.16422638797078	-2.15776809523741	-2.11878564846269	-2.1417902338917	-2.12240273218314	-2.13969871906572	-2.12269854085292
CAV1	-2.11133447791481	-2.1052793659995	-2.09811371869566	-2.09583833141199	-2.11698464834403	-1.96575220402359	-2.11850251724296	-2.13439405979291	-2.13115405882509	-2.11159731674283	-2.12313827379317	-2.11341193791886	-2.12208900112311	-2.11356033942618
CBFA2T2	-0.370775834191754	0.573847762352822	-0.317233779288535	-0.307787119574446	0.883587520561762	-0.469895887496961	0.859820068242501	-0.455390316541464	0.255749440156583	-0.371810803762967	-0.415779302526342	1.11538832873774	0.804267826183644	0.46752704415535
CBFA2T3	-1.94368892676528	-1.93411226387401	-1.92277919694042	-1.9191804827849	-1.95262514103112	-1.98713145868672	-1.95502577688418	-1.58678206226805	-1.97503524169369	-1.94410462822314	-1.96235761126617	-1.9469746024732	-1.96069809930623	-1.94720931179452
CBFB	-1.92969561027412	-1.91522542353469	-1.89810133796113	-1.89266373757325	-1.94319808923138	-1.99533659152965	-1.94682541218109	-1.9848021814781	-1.9770593982404	-1.93032372862717	-1.95790369841235	-1.31434149572687	-1.95539620198806	-1.93501485658634
CBR1	0.220946746439254	0.295038721500778	-0.558827229268933	0.414790934059153	-0.632200514104998	-0.689686293233164	-0.63655777682907	-0.0390927800446242	-0.00483164851429424	0.679918842925689	-0.649555831470362	-0.621758185674207	0.0950889485638368	-0.622196972205048
CBR3	-1.49740387960825	-1.47225260050239	-1.44248846107219	-0.714234641794112	-1.52087314251346	-1.58941299762434	-1.52717795485335	-1.02880003824532	-1.57972899897971	-1.49849564022569	-1.54643361990001	-0.825803007252905	-1.54207522815566	-1.5066494996573
CBS	-2.12032951490581	-2.10646345350035	-1.69377387596267	-2.08484371019049	-2.13326826999715	-2.18323000770485	-2.13674415345767	-2.17313540566028	-2.16571588096744	-2.12093140953303	-2.14735992503796	-2.12508684860772	-2.14495711572946	-2.12542668450869
CBWD1	-1.629928698015	-1.6124813103223	-1.59183399144073	-1.58527761979234	-1.64620927472228	-1.70074951704082	-1.6505829093498	-0.98816950494081	-1.25013693325226	-1.63068604998426	-1.66394052237361	-1.6359147558474	-1.66091711548602	-1.63634236456358
CBWD2	-0.879854268698459	-0.846481127865633	-0.805104007932539	-0.791965073159592	-0.177592228981476	-0.392038306102328	-0.193681589445076	-0.158795593153777	-0.121735366691586	-0.880365402883821	-0.901636040035393	-0.883863032934812	-0.899800513205614	-0.1406828634895
CBWD3	-0.529176636239812	-1.40543253351695	-1.37610449006925	-1.36679163188819	-0.816853457814528	-1.015337077296	-1.45955313668651	-1.50948553068809	-1.50668336194028	-1.43129106744196	-1.47852667302634	-1.43871807109357	-1.47423213923879	-1.43932545876839
CBWD5	-1.94368892676528	-1.93411226387401	-1.92277919694042	-1.9191804827849	-1.95262514103112	-1.98713145868672	-1.95502577688418	-1.58678206226805	-1.97503524169369	-1.94410462822314	-1.96235761126617	-1.9469746024732	-1.96069809930623	-1.94720931179452
CBWD7	-1.74838162958711	-1.73077400988791	-1.7099370717125	-1.70332048815141	-1.26160070496354	-1.8282549204743	-1.76922552351413	-1.81543643448768	-1.80601485720482	-1.74914593686841	-1.78270580917952	-1.75442266172709	-1.77965463615521	-1.25164317981761
CBX1	-2.11618689210711	-2.10591948746778	-2.09376899357101	-2.0899107127862	-2.12576765409622	-2.16276282976502	-2.12834144206129	-2.15528807822355	-2.14979414162357	-2.11663257711508	-2.13620210408971	-1.82627573414609	-2.1344228955084	-2.11996119407345
CBX3	-2.11405745904871	-2.10563922217163	-2.09567704191385	-2.09251364057478	-2.12191271816437	-2.15224503319715	-2.12402296486472	-2.14611649036828	-2.14161201613055	-2.11442287583138	-1.88988175904575	-2.11694568814527	-2.12900914369697	-2.11715200622148
CBX4	-1.64627045331459	-1.62969322952973	-1.61007566662084	-1.60384628478178	-1.6617390591699	-1.07018771214373	-1.66589456492529	-1.70940121861257	-1.28054577352243	-1.64699003342018	-1.67858598579742	-1.65195796493664	-1.67571336707357	-1.65236424726987
CBX5	-0.110218194876269	-0.498803676391273	-1.27671986998646	-1.26519760974193	-0.631530026382311	-1.44002805649186	-1.37996604905252	-1.4342707890249	-1.42984462661098	-1.34499902705415	-1.40344090706242	-1.35418802867397	-1.39812752904602	-1.35493951427835
CBX6	-2.12032951490581	-2.10646345350035	-1.69377387596267	-2.08484371019049	-2.13326826999715	-2.18323000770485	-2.13674415345767	-2.17313540566028	-2.16571588096744	-2.12093140953303	-2.14735992503796	-2.12508684860772	-2.14495711572946	-2.12542668450869
CBX7	-1.39257948555229	-1.3654666554429	-1.33338120752884	-1.32319276019405	-0.740632878178637	-1.48032492803701	-1.42467564417655	-1.47594895234632	-1.47256690395134	-0.445320926019023	-1.44543306064257	-0.703260384513392	-1.44073475745022	-1.40254617251842
CBX8	-1.79785617051251	-1.78608541787843	-1.77215585504687	-1.76773264681596	-1.80883974264014	-1.55261229823758	-1.81179038328727	-1.52754919109385	-1.83638417585227	-1.79836711248526	-1.82080199932139	-1.80189462069424	-1.81876227995406	-1.80218310379045
CBY1	-1.02045002215003	-0.986969125409757	-0.947347678141363	-0.93476624153797	-0.319255434251702	-0.534762628320052	-1.0500257446933	-0.298457845206965	-1.07049506076687	-1.02190335278756	-1.0578465930508	-0.280616479259589	-1.05610818041185	-0.0444916787307592
CC2D1A	-2.11536196551875	-2.10581099080183	-2.09450832337198	-2.09091926230728	-1.85131535483628	-2.15868796840009	-2.12666840598601	-2.15173478349156	-2.14662419796329	-2.11577655191057	-2.13398057365924	-2.11863882782148	-2.13232551312807	-2.11887290756505
CC2D1B	-1.34879406451163	-0.0133282045569012	-1.28110301740528	-1.26945290372788	-1.37772326187038	-1.44706389083265	-0.646120146877422	-1.44114512980295	-1.43659812371952	-1.35013981441856	-1.4092301778688	-0.589678876560416	-1.40385784148788	-1.36019060338817
CCAR2	-1.51303821932051	-1.48638661485572	-1.45484698349184	-1.44483185532625	-1.53790747187015	-1.61328403597525	-1.54458837919102	-1.60884203567341	-1.60027420082947	-1.5141951056969	-0.22053114670798	-0.807165066956533	-1.56037430538531	-1.52283535955907
CCBL1	-1.74252208278511	-1.72470845559317	-1.70362772720291	-1.6969337302371	-1.75914440636966	-0.796304770606574	-1.76360984830863	-1.81036142258982	-1.80082961373979	-1.74329533238964	-1.77724785204714	-1.74863379443236	-1.77416098058571	-1.74907037911703
CCDC101	-1.49056228796533	-1.46930640225767	-1.44415208929997	-1.43616456194804	-1.51039666568651	-1.56544752026439	-1.51572499789343	-1.56283018802846	-1.06191481450772	-1.49148495829183	-0.993954757849582	-1.49785501071363	-1.52831500325009	-0.906063360294411
CCDC102A	-1.44837382534976	-1.42569844116424	-1.39886428717586	-1.39034334131228	-1.4695327712104	-1.0633812428483	-0.683995958263775	-1.52173026897561	-1.51942114136731	-1.44935811292158	-0.931758607379691	-1.45615356656358	-1.48864772100869	-1.45670930545649
CCDC106	-1.46556739883258	-1.43935202365738	-0.659115171267239	-1.39847742592653	-1.49002959534975	-1.55830157518581	-0.832335798595451	-1.55411852719197	-1.55088554045637	-1.46670534947387	-1.51667148109741	-0.779441916995248	-1.5121286952511	-1.47520418101344
CCDC112	-1.92678117482295	-1.91365303177769	-1.89811712688736	-1.89318383908669	-1.9390313605606	-1.98633425503343	-1.37953527354127	-1.97677686337397	-1.96975218789857	-1.92735103806913	-1.95237309169179	-1.93128533469404	-1.95009815410208	-1.93160708534762
CCDC116	-1.93210064420007	-1.91652294984274	-1.67548950852784	-1.89223445554599	-1.9466365651284	-2.00276560255392	-1.95054151323056	-1.99142491822324	-1.98308952401417	-1.71017811084495	-1.96246770050245	-1.93744522534658	-1.73716956118567	-1.93782701074636
CCDC117	-2.11662570369346	-2.10597717021545	-2.09337564669719	-2.08937414548556	-2.12656210616025	-2.16493055276113	-2.12923143383107	-2.15717833641969	-2.15148046340642	-1.81276176820116	-2.13738388576116	-2.12027912954449	-2.13553863247584	-2.12054010877015
CCDC12	-0.186584645021197	-0.161855396060321	-0.131702605364375	-0.121963968309565	1.01839459924664	0.969493319183726	0.994967419161625	0.370514775984362	1.09208851425267	-0.187640136859687	-0.23228292267403	0.869994855371457	0.511461604190724	0.615215756875353
CCDC120	-1.37186238083778	-0.578868078926546	-1.3106911076873	-1.30016309377026	-0.288106730729713	-1.46074426851859	-1.40502825916802	-0.877247411608562	-1.45244111744943	-1.37307851264056	-1.42647749105341	-1.38147460289404	-1.42162260004106	-1.38216124342579
CCDC122	-2.11662570369346	-2.10597717021545	-2.09337564669719	-2.08937414548556	-2.12656210616025	-2.16493055276113	-2.12923143383107	-2.15717833641969	-2.15148046340642	-1.81276176820116	-2.13738388576116	-2.12027912954449	-2.13553863247584	-2.12054010877015
CCDC124	-0.878665854754608	-0.841545579634704	-0.795148025702148	0.155312641922005	0.14474376772226	-0.13243503132855	-0.896351277005141	-0.93202292024437	-0.925179863823937	-0.879329736657381	0.252929749333293	-0.883882341632197	0.0766998364312622	-0.884252237639763
CCDC125	-1.67518910785363	-1.65855451671074	-1.63886906500637	-1.63261812568682	-1.69071124456923	-1.35810558912129	-1.69488113092234	-1.73853834430594	-1.72963742023449	-1.67591117814758	-1.70761647189198	-1.68089630175299	-1.05838113658619	-1.68130399007219
CCDC127	-1.23566792735405	-1.731594550584	-1.71031464926734	-1.70355740671816	-1.25244730039015	-1.83114776421238	-1.77086348772604	-1.8180567757702	-1.80843490939335	-1.75035703813621	-1.7846303447501	-1.7557459385266	-1.78151430820429	-1.75618664810902
CCDC130	-1.47234131782284	-1.44661022063547	-0.680786724162667	-1.40649070147245	-1.49635162291263	-1.56402460507257	-1.50280178150628	-1.56000004042987	-1.55656429664604	-1.47345824704281	-0.892613723904528	-0.793656237213429	-1.51804248499317	-1.48180007922573
CCDC134	-2.11559313636744	-2.10584140341626	-2.09430115776819	-2.09063665586281	-2.12469271271301	-2.15982983706688	-1.98778905595282	-2.15273049858074	-2.14751249028599	-2.11601643722395	-2.13460310130713	-2.11893887719924	-2.13291325196751	-1.9798296988112
CCDC137	-2.11502678051079	-2.10576688134526	-2.09480867406234	-2.09132899323991	-2.12366741493248	-2.15703237991999	-1.86134848651657	-2.15029110030817	-2.14533626500903	-2.11542873196574	-2.13307796786007	-2.11820377714222	-2.13147334696159	-2.11843072307039
CCDC14	-2.11202079224599	-2.10537030599909	-2.09750008997157	-2.09500097318428	-2.11822652077054	-2.14218933470743	-2.11989363549577	-1.94728240374977	-2.13378915129646	-2.11230947493846	-2.1249852069832	-2.11430252037565	-2.12383276363301	-2.11446551359482
CCDC149	-0.0829939330480699	-1.08300153799452	-1.04336847158474	-1.0307833454268	-0.396264320848234	-0.617796681699186	-1.15613854978945	0.0646946271913534	-1.18063039987188	-1.1179460099685	-1.1674723381597	-1.12798264706891	-1.16566906279246	-1.12880345313788
CCDC152	-2.1164802517867	-2.10595805240709	-2.09350603324222	-1.93919418491692	-2.12629876887054	-2.01385419170588	-2.12893642766364	-2.15655176846971	-2.15092149496686	-2.1169369968629	-2.13699215898272	-2.12009033342871	-2.13516879776457	-2.12034821639935
CCDC159	-0.417822156635647	-0.405134971161331	-0.389085567109545	-0.383768846777138	0.229876219614227	0.195552957899356	-0.431749001587774	0.059049185491021	0.0894108766109743	0.635620867010528	0.16751479799985	0.266821151556334	0.178017319538483	-0.422275371724943
CCDC167	0.524561146786932	1.27731322110073	-0.27273135954225	-0.263400601500256	0.454307614955194	-0.422456116350407	0.43577667391386	1.04847981673636	0.2873147292177	-0.326491958619545	-0.369616212849056	0.498500862010195	0.392586779962107	-0.334042857663008
CCDC174	-1.78889050456031	-1.77671216964069	-1.76230027205689	-1.75772390273456	-1.80025440151257	-1.53706680252755	-1.8033072130995	-1.83526905464257	-1.49170085534952	-1.78941913876597	-1.81263087163199	-1.79306879293305	-1.81052052352006	-1.79336726524604
CCDC181	-1.97124075734333	-2.1058990831937	-2.09390808951024	-2.0901004565932	-1.98069575213368	-2.16199623975572	-2.12802670353456	-2.15461960969601	-2.14919779230922	-2.11647154151371	-2.13578417821266	-2.11950812845931	-2.13402832540196	-2.119756463531
CCDC186	-2.11202079224599	-2.10537030599909	-2.09750008997157	-2.09500097318428	-2.11822652077054	-2.14218933470743	-2.11989363549577	-1.94728240374977	-2.13378915129646	-2.11230947493846	-2.1249852069832	-2.11430252037565	-2.12383276363301	-2.11446551359482
CCDC22	-0.0161530390961331	0.0583027969696925	-0.800095027632582	-0.784864019502604	-0.0836181160914247	-0.955715945088689	-0.906884528262685	0.71996871814645	-0.938362792791621	-0.01933544697325	-0.918794927124353	-0.893353206574697	-0.916135431374756	-0.89375392497541
CCDC24	-0.928201247639875	-1.49129613656734	-1.46713408696763	-1.45946164398019	-1.5307655104557	-1.58481204640695	-1.53588365569321	-1.12126257278368	-1.09591575984016	-1.51259981406584	-1.55151509482901	-1.51871858673225	-1.54797702252059	-1.5192189859884
CCDC25	-2.11202079224599	-2.10537030599909	-2.09750008997157	-2.09500097318428	-2.11822652077054	-2.14218933470743	-2.11989363549577	-1.94728240374977	-2.13378915129646	-2.11230947493846	-2.1249852069832	-2.11430252037565	-2.12383276363301	-2.11446551359482
CCDC28A	-1.80611648617874	-1.78905644160222	-1.76886750634674	-1.76245669032363	-0.923763424364911	-1.88350581683709	-1.82631216087059	-1.87108596985771	-1.86195739193676	-1.80685702445204	-1.83937322637998	-1.81196964971571	-1.83641694105041	-1.81238776524612
CCDC28B	-1.60859747552275	-1.58814377997435	-1.56393878254249	-1.55625270185464	-1.62768331033012	-1.23658452418052	-0.693597662797745	-1.68649094368728	-1.67554647324657	-1.60948532457356	-1.64846977690845	-1.61561497330496	-1.6449254157074	-1.61611626201641
CCDC3	-1.50422121338674	-1.4774487041546	-1.44576599353269	-1.43570543182698	-1.52920328508006	-1.60412892537376	-0.620422792475506	-1.59965194903103	-1.59185294015233	-0.333570164106799	-1.55641136916713	-1.5134066451204	-1.55177203918626	-1.51406279826512
CCDC37	-2.11502678051079	-2.10576688134526	-2.09480867406234	-2.09132899323991	-2.12366741493248	-2.15703237991999	-1.86134848651657	-2.15029110030817	-2.14533626500903	-2.11542873196574	-2.13307796786007	-2.11820377714222	-2.13147334696159	-2.11843072307039
CCDC40	-1.50788052948471	-1.48762750190144	-1.4636599758629	-1.45604930209444	-1.52677911619187	-1.58004509345948	-0.988434064447138	-1.12033533617623	-1.57417270120323	-1.50875966798921	-1.02899344806757	-1.51482917970844	-1.54385206200616	-1.5153255503558
CCDC47	0.0479501566666934	-0.743086413478022	-0.696452901160226	-0.681644845945951	-0.779910571463855	-0.245814461837576	-0.783524446490511	0.317356328753712	-0.16960417643026	-0.766733558984115	-0.0849828599340584	0.471028046224041	-0.791881619781417	-0.771596513553079
CCDC57	0.403946030899366	-0.454329263080613	1.10608192957491	-0.411580813158765	-0.498904131321514	1.23750686170157	-0.504491464413996	0.126780240969969	0.16357279042125	0.400598006654495	-0.521235394351262	-0.485563962198009	0.270368116891233	-0.486123126724051
CCDC64	-1.92762675404953	-1.9141092427331	-1.89811255763895	-1.89303295320115	-1.36076154792522	-1.98894612213519	-1.94362877913016	-1.97910526730394	-1.97187224661658	-1.9282135188991	-1.95397770289972	-1.93226450303037	-1.9516352928188	-1.93259579650317
CCDC64B	-0.585738991574633	-1.25069214334656	-1.2183584445865	-1.20809116741343	-1.30351013133588	-1.35271758227516	-1.31035924261003	-0.808314806791343	-1.34521545567693	-0.588500614039891	-1.33127726291777	-1.28738891607838	-0.694600761535745	-1.2880585512739
CCDC71L	-1.96441779633651	-1.95566713062972	-1.94531155256517	-1.94202323126717	-1.97258325278124	-1.65888219302461	-1.97477683128269	-1.99774281083266	-1.99306045883725	-1.96479764310911	-1.98147628728554	-1.96742007908023	-1.97995990996677	-1.96763454447726
CCDC74A	-1.86031759621793	-1.84803986742713	-1.8335103466788	-1.82889662717142	-1.87177423997976	-1.91601294970093	-1.8748519671864	-1.32217709514169	-1.90050503495847	-1.86085054488861	-1.88425172105715	-1.86452998582528	-1.88212414927139	-1.86483089412963
CCDC74B	-2.11502678051079	-2.10576688134526	-2.09480867406234	-2.09132899323991	-2.12366741493248	-2.15703237991999	-1.86134848651657	-2.15029110030817	-2.14533626500903	-2.11542873196574	-2.13307796786007	-2.11820377714222	-2.13147334696159	-2.11843072307039
CCDC77	-0.777941160564529	-1.77631483939367	-1.75397556955221	-1.74688193399235	-1.81280665231405	-1.88082406947578	-1.8175386857898	-1.8670813777711	-1.85698051000051	-1.79601137210256	-1.83199089256241	-1.80166854589195	-1.82871973165819	-1.80213119513722
CCDC8	-2.11256361862273	-2.10544209780936	-2.09701445730838	-2.09433833535956	-2.11920888081994	-2.14486891105873	-2.12099407242447	-2.13968438774956	-1.9323466693694	-2.1128727478693	-2.12644626508742	-2.11500695490861	-2.12521219753207	-2.11518149246265
CCDC80	-0.291261683615979	-0.259859045559479	-0.222238845192992	-0.210234642743601	0.568311284247306	0.519712123667429	0.816831375995648	0.581922702909895	-0.38938596356025	-0.29261376224534	0.956531118840782	1.30379948821657	-0.345591180262425	2.11305476322121
CCDC81	-2.11536196551875	-2.10581099080183	-2.09450832337198	-2.09091926230728	-1.85131535483628	-2.15868796840009	-2.12666840598601	-2.15173478349156	-2.14662419796329	-2.11577655191057	-2.13398057365924	-2.11863882782148	-2.13232551312807	-2.11887290756505
CCDC84	-1.16045546997983	-1.12380687251134	-1.08043675362465	-1.06666495983938	0.261292881740161	-1.25515367694052	0.236660741436778	-1.24681757463232	-1.2404499696774	-1.16204630340155	-1.22386448974689	-1.17302930783948	-0.186118660278113	-1.17392750876156
CCDC85A	-1.92450049179162	-1.91242252064747	-1.8981293940174	-1.89359073935034	-1.93577073689329	-1.97928968641324	-1.93879838972915	-1.97049682817897	-1.96403408417958	-1.92502476943087	-1.60286691514285	-1.92864434616342	-1.7733631063905	-1.92894035871418
CCDC85B	-0.615020147670827	-1.26748805390968	-1.23610137289421	-1.22613481274531	-1.31875906231493	-1.36773122602534	-1.32540757080746	-0.834539228139142	-0.806199458708291	-0.617748769845105	-1.34571292577926	-1.30311001935749	-1.34111694370018	-1.30376004168975
CCDC86	-2.11502678051079	-2.10576688134526	-2.09480867406234	-2.09132899323991	-2.12366741493248	-2.15703237991999	-1.86134848651657	-2.15029110030817	-2.14533626500903	-2.11542873196574	-2.13307796786007	-2.11820377714222	-2.13147334696159	-2.11843072307039
CCDC88B	-2.11202079224599	-2.10537030599909	-2.09750008997157	-2.09500097318428	-2.11822652077054	-2.14218933470743	-2.11989363549577	-1.94728240374977	-2.13378915129646	-2.11230947493846	-2.1249852069832	-2.11430252037565	-2.12383276363301	-2.11446551359482
CCDC9	-2.11133447791481	-2.1052793659995	-2.09811371869566	-2.09583833141199	-2.11698464834403	-1.96575220402359	-2.11850251724296	-2.13439405979291	-2.13115405882509	-2.11159731674283	-2.12313827379317	-2.11341193791886	-2.12208900112311	-2.11356033942618
CCDC92	-0.566844534817429	-1.48274333530655	-1.45262610175661	-1.44306264330918	-1.53194066629292	-1.60271075049678	-1.53832027307356	-1.59872265116268	-1.59149473400357	-1.50929769809135	-0.536336495284307	-1.51692455543526	-1.55339427379698	-1.51754828734191
CCDC93	-1.97124075734333	-2.1058990831937	-2.09390808951024	-2.0901004565932	-1.98069575213368	-2.16199623975572	-2.12802670353456	-2.15461960969601	-2.14919779230922	-2.11647154151371	-2.13578417821266	-2.11950812845931	-2.13402832540196	-2.119756463531
CCDC94	-1.75120859393491	-1.73271536738505	-1.71083039798736	-1.7038810214747	-1.76846506801076	-1.83509925541523	-1.77310086893624	-1.82163604065783	-1.81174058822727	-1.22349042401068	-1.78725916977563	-1.22903255122151	-1.78405453252509	-1.75800671125696
CCDC97	-0.970262465531168	-0.935207625583432	-0.893723566680651	-0.880550674393269	-0.991769452320144	0.0170690003536423	-0.265778729097291	-1.02240594786844	-0.39622344224109	0.0556572739379113	-0.314946769149953	-0.982289498054796	-1.00132309225583	-0.983148638424121
CCHCR1	-1.51727989590231	-0.869493135643012	-1.46946310554864	-1.46123349370007	-1.53771541026258	-1.13557722688385	-1.54320523257319	-1.59435376403653	-1.58896327879852	-1.51823053034984	-1.00452810225014	-1.52479364513827	-1.55617681347574	-1.52533038313087
CCK	0.469219759031132	0.778584306780799	-0.601982039961018	-0.585396171077192	-0.686020909132337	-0.111030098809376	0.739882965304276	-0.0640027129889295	-0.727969967648978	-0.668970517162368	-0.704792932547243	0.178574795490245	-0.701649187380551	-0.675244970698791
CCL2	-1.26123062228013	-1.23363174512878	-1.20097110690867	-1.19060001303092	-0.625842482796247	-1.33458549541734	-1.2939021632195	-1.33029655444715	-1.32697522765378	-0.570391977094564	-0.686564404703212	-1.27069957417407	-0.676412042531824	-1.27137598032923
CCL21	-1.69521172755037	-1.67820555537555	-1.65808037296812	-1.65168980109235	-1.71108059545575	-1.22034820431804	-1.7153436281123	-1.75997604985906	-1.7508762982647	-1.69594992734354	-1.72836344924131	-1.21502425653189	-1.72541649930299	-1.70146320310179
CCL5	-2.11202079224599	-2.10537030599909	-2.09750008997157	-2.09500097318428	-2.11822652077054	-2.14218933470743	-2.11989363549577	-1.94728240374977	-2.13378915129646	-2.11230947493846	-2.1249852069832	-2.11430252037565	-2.12383276363301	-2.11446551359482
CCM2	-0.959574142625988	-0.0330983769751699	0.0566089950170381	-0.860429066182066	-0.173102131421318	-1.03124643491592	0.424697532388199	-0.364456017182117	-1.01547165338963	-0.961255797848567	-0.99763026163002	-0.972865829747872	-0.995201301224881	-0.973815309593413
CCNB1IP1	-1.81075846636693	-2.10598567199927	-2.09331765720116	-2.08929504227765	-2.1266792232821	-2.165250118985	-2.12936263552078	-2.15745699847943	-2.15172906093717	-2.11715505979029	-2.13755810343715	-2.1203630948688	-2.13570311376937	-2.12062545113769
CCNB2	-1.96678817140212	-2.10595038366983	-2.09355832994615	-2.08962334399639	-2.12619314493253	-2.16392380907669	-2.1288181014987	-2.15630045454805	-2.15069729486749	-2.11687645660018	-2.13683503866911	-2.12001460757915	-2.13502045824855	-1.97063750897914
CCNC	-1.24138730529759	-1.73110069246308	-1.71008739722102	-1.70341481304898	-1.76542648933364	-1.82940664976708	-1.26240761516249	-1.81647967228479	-1.80697835383657	-1.74962811345734	-1.78347202561099	-1.75494949879876	-1.78039502845072	-1.75538468693397
CCND1	2.87451867073111	3.00570853115521	1.06182734094186	2.56201106076239	2.86511976850865	2.18588867777616	2.30457315604192	2.49474857705906	2.20793123933329	2.0339960694414	2.92433738205509	2.70475219998052	2.85527885038376	2.56151999537631
CCND2	-2.12032951490581	-2.10646345350035	-1.69377387596267	-2.08484371019049	-2.13326826999715	-2.18323000770485	-2.13674415345767	-2.17313540566028	-2.16571588096744	-2.12093140953303	-2.14735992503796	-2.12508684860772	-2.14495711572946	-2.12542668450869
CCND3	-1.53453816042634	-1.50880914241667	-1.47836130410916	-1.46869286507458	-1.55854652538546	-1.6333075483876	-0.32590719683079	-1.62916783134951	-1.61875433368902	-1.53565499939386	-1.58469414118848	-0.84294971045542	-1.5802356347558	-1.54399615752269
CCNDBP1	-2.11826173192381	-1.76125152863022	-2.0919087974517	-2.08737326881893	-2.12952421455505	-2.17301319005441	-2.13254978207108	-2.16422638797078	-2.15776809523741	-2.11878564846269	-2.1417902338917	-2.12240273218314	-2.13969871906572	-2.12269854085292
CCNG1	-1.79785617051251	-1.78608541787843	-1.77215585504687	-1.76773264681596	-1.80883974264014	-1.55261229823758	-1.81179038328727	-1.52754919109385	-1.83638417585227	-1.79836711248526	-1.82080199932139	-1.80189462069424	-1.81876227995406	-1.80218310379045
CCNG2	-1.34508965598181	-1.31637414242049	-1.28239207153448	-1.27160136851931	-0.671073483593458	-1.43343419072564	-0.113942863958915	-1.42852333672866	-0.813196381307401	-1.34633613202321	-1.40106749179408	-1.35494171681135	-1.39609146426428	-1.35564549001252
CCNH	-2.11561103294887	-2.10584375758745	-2.09428511897957	-2.09061477655412	-2.12472511229092	-2.15991823854768	-1.98760325710299	-2.15280758506431	-2.14758126025536	-2.11603500846656	-2.13465129616225	-1.97939183331709	-2.13295875352373	-2.11920148719679
CCNI	0.14434303659032	1.58645176205348	1.47894611694018	1.22074723250729	0.112590780104567	0.65029815311275	0.906255419274144	1.52732602313237	0.0370434204610035	1.65858952936196	0.845451670978535	0.132576276296028	1.30629926993948	1.44631669592879
CCNJ	-2.11426983130039	-2.10566720547258	-2.09548681848204	-2.09225412754444	-2.12229714817673	-2.15329384742956	-2.12445361669057	-2.14703106799056	-2.14242792994824	-2.11464325199386	-2.13103973426991	-2.11722132275703	-1.88369317228831	-2.11743215992365
CCNL1	-1.08911444780985	-1.05912311940194	-1.02363124335568	-1.01236111520043	-0.439509596419304	-0.466831758996324	-0.454875037983606	-0.605106601974545	-1.13990932747915	-1.09041630411238	-1.1299239287465	-1.09940423041124	-0.490491314989554	-1.10013927187779
CCNL2	2.77829115173627	0.691519875709948	2.49269729570834	0.783371878388826	2.54277394967371	2.0922565260761	2.90694891360429	2.06390329813782	1.67093409944887	0.630395850619048	1.6021741506869	1.99776692922766	1.83601749615001	3.17677860785565
CCNO	-1.7786319253109	-1.7629332430625	-1.74435535025058	-1.73845610636242	-1.79328074294765	-1.84984571997434	-1.79721601976372	-1.43265499728155	-1.83001682246201	-1.33065818508746	-1.80923483462306	-1.78401801642588	-1.80651445579777	-1.78440276705332
CCNT1	-1.78889050456031	-1.77671216964069	-1.76230027205689	-1.75772390273456	-1.80025440151257	-1.53706680252755	-1.8033072130995	-1.83526905464257	-1.49170085534952	-1.78941913876597	-1.81263087163199	-1.79306879293305	-1.81052052352006	-1.79336726524604
CCNT2	-1.93982848420352	-1.92069201084497	-1.07768925886675	-1.89085472469934	-1.95768518733341	-2.02663710054312	-1.96248223454779	-2.01270559703666	-2.00246595273784	-1.9406591555933	-1.97713300119929	-1.94639405368876	-1.97381689758679	-1.94686305930434
CCNY	-1.74773250919668	-1.73032823942183	-1.70973194648264	-1.7031917776664	-1.76397285153871	-1.82668334560465	-1.27093623034149	-1.81401289996648	-1.8047001322252	-1.74848798951383	-1.78166027976601	-1.25630432640543	-1.77864434465655	-1.75413032558177
CCP110	-2.11536196551875	-2.10581099080183	-2.09450832337198	-2.09091926230728	-1.85131535483628	-2.15868796840009	-2.12666840598601	-2.15173478349156	-2.14662419796329	-2.11577655191057	-2.13398057365924	-2.11863882782148	-2.13232551312807	-2.11887290756505
CCR3	-2.11133447791481	-2.1052793659995	-2.09811371869566	-2.09583833141199	-2.11698464834403	-1.96575220402359	-2.11850251724296	-2.13439405979291	-2.13115405882509	-2.11159731674283	-2.12313827379317	-2.11341193791886	-2.12208900112311	-2.11356033942618
CCS	1.79647343884817	1.40998805276869	0.586204334227695	0.602364492165928	2.37657330006037	1.63334877232142	1.67499083312065	1.70939438212044	1.05358091995333	1.58054867098531	1.76486228863509	1.29384253660472	1.61536886400646	1.75842751176362
CCSAP	-1.93823425140144	-2.10627900107381	-2.09131502822524	-1.90587375336218	-2.13072306310499	-2.17628456940586	-2.13389281847087	-2.16707901940379	-2.16031294727436	-2.11947273492271	-2.14357363755234	-2.12326219606378	-2.14138244852506	-2.12357210192883
CCT2	-0.557836877266353	-0.535123392422556	-0.500497706899942	-0.482824206677844	0.263300300198698	0.22468612291843	1.2758921143007	-0.637649784620804	0.513966612532294	0.816782005811773	-0.600217848882954	-0.565493367790986	-0.596569372290472	0.306139187125036
CCT3	2.02582599109052	2.14189166797965	0.552506933081887	2.49805884262925	0.398798067035594	1.52348512180718	1.49416923724424	2.35535203351216	2.25314574828862	1.83362199666324	0.350070604538528	1.57921121517673	0.358310845965513	2.14308632542672
CCT4	-0.828785679931013	-0.797636685471572	-0.750968496632496	-0.736149430198687	-0.0610731158974887	0.5521435437307	-0.0783388139425676	-0.0402101593432539	0.327846334832366	-0.829452297178576	-0.857494597561387	-0.834022706994621	-0.85505065737654	-0.834393976540386
CCT5	-1.96441779633651	-1.95566713062972	-1.94531155256517	-1.94202323126717	-1.97258325278124	-1.65888219302461	-1.97477683128269	-1.99774281083266	-1.99306045883725	-1.96479764310911	-1.98147628728554	-1.96742007908023	-1.97995990996677	-1.96763454447726
CCT6A	-1.55434538186502	-1.53105208389776	-1.50348668789667	-1.49473354266486	-1.57608091792353	-1.64439300271024	-1.58191997970017	-1.64106584270195	-1.630588960875	-0.661890341587783	-1.59975318578094	-1.56233712430779	-0.788014802255667	-1.5629080073199
CCT7	1.95248518356435	3.5239530275033	0.928523406314202	0.953111773638945	2.42045554130468	2.33342369256684	1.82136166540393	2.77818401413496	2.92470305619901	2.80610324492707	1.73769264771267	2.1407585711983	2.31535245188702	3.40209669255313
CCT8	1.98090578765047	0.157771844157753	0.214301989300652	0.232210860329826	2.77240940231952	2.28625535935373	1.83817597660805	0.994589418692052	-0.0433102325623076	0.107973767562478	2.01196080562654	0.093713989859154	2.14636612983606	0.092549037676729
CD14	-0.326215731012221	-0.297781112212418	0.765241778785253	-0.252601224599037	0.509746457186569	-0.445313107403223	0.490028822292016	0.292122420337995	-0.414175663343757	-0.327437140681717	1.33931626599202	-0.335836757123746	1.22759579382759	1.51798483492706
CD151	1.3221112992349	0.00506302453663487	1.0212456508725	0.0537093582351417	-0.0523176805527221	1.84767596159062	-0.0594580717916124	0.95609210660347	-0.115767015586374	-0.0263876605368983	0.930722822875898	1.46361150247987	0.69754499740053	1.28551807848109
CD164	-0.191784114820731	0.713774059788439	-0.137307042115613	-0.127637428192017	0.566752207203272	0.962822703654061	0.988196276406182	1.14820016430277	0.400696996155576	-0.192831532636009	-0.237121871534283	0.863351098763681	0.74129260347025	-0.200603415679429
CD177	-0.402066523427807	-1.16019198704516	0.0363027654781314	-1.10856798950659	-1.22419699214721	-1.27840136185487	-1.23249676687803	-1.27188254344786	-1.26687498625391	-1.19473882305124	-0.532281045917775	-1.20466125244776	-0.521096470891478	-1.2054727184982
CD200	-2.11662570369346	-2.10597717021545	-2.09337564669719	-2.08937414548556	-2.12656210616025	-2.16493055276113	-2.12923143383107	-2.15717833641969	-2.15148046340642	-1.81276176820116	-2.13738388576116	-2.12027912954449	-2.13553863247584	-2.12054010877015
CD24	-1.205519060935	-0.0754195292348443	-0.256743716442047	-1.12111218869778	-0.477192296245908	-1.29214208885408	-1.24456307614563	-0.659122066584088	-1.2806519700635	-1.20695073321375	-1.26754073788986	-1.21683490007653	-1.26409850623452	-1.21764323697926
CD247	-1.92774498423469	-1.91751900796265	-1.90541754058638	-1.90157482773515	-1.93728708841877	-1.97413299075319	-1.93985049130241	-1.96668839938979	-1.52826890768741	-1.92818887093014	-1.94767943602688	-1.93125343412044	-1.94590740644642	-1.93150405711698
CD248	-1.78446162851171	-1.77099930713022	-1.75506793405903	-1.75000906887063	-1.79702364408504	-1.51010474743964	-1.80039831976703	-1.83572996285594	-1.82852647348775	-1.78504599768999	-1.81070499046086	-1.78908044227153	-1.42363027901161	-1.78941038312366
CD276	-0.557344737156247	0.696036171611461	1.04137783002779	-0.482222440484072	-0.577993062816276	0.687804738079362	0.7079886214964	0.0577139693158394	-0.626752441153379	-0.558318092556402	-0.599747116679976	0.308726807739013	-0.596096869234277	-0.565549503578737
CD2AP	-2.11256361862273	-2.10544209780936	-2.09701445730838	-2.09433833535956	-2.11920888081994	-2.14486891105873	-2.12099407242447	-2.13968438774956	-1.9323466693694	-2.1128727478693	-2.12644626508742	-2.11500695490861	-2.12521219753207	-2.11518149246265
CD2BP2	-0.100768891425907	-0.0764294371996779	0.879921923446138	-0.0368371744497653	0.639946545372606	1.02864400683183	0.621579780857069	0.82213520768327	1.36082674631174	0.706323368233015	-0.145261820099614	0.683762474469249	0.578789114862521	-0.109473829109608
CD320	-0.386935345282679	0.763064235874966	-0.342282940948404	0.897766916280812	-0.404869079278853	0.120566881895489	0.342234484168251	0.374124609856091	0.41467873560898	-0.387786470032056	0.289024492902661	0.402288352619225	-0.42037615070235	-0.394092198807291
CD34	-1.52836306159788	-1.50474406072517	-1.47679322640703	-1.46791768868112	-1.55040251886392	-1.61691221049153	-1.55632322641646	-0.495853551370682	-1.60567273074417	-1.52938830945377	-1.5744057886443	-0.883881572435532	-1.57031292092254	-1.53704541556835
CD36	-1.92431958272882	-1.91232491181668	-1.89813036306448	-1.89362301092184	-1.93551209838235	-1.97873090323824	-1.93851886988138	-1.96999868822974	-1.96358051695436	-1.92484024449183	-1.43350544978516	-1.92843485746366	-1.94562339486388	-1.92872882845348
CD37	-1.79662275436791	-1.30909215599078	-1.7606353741932	-1.75444168850048	-1.81200272067074	-1.4648413774749	-1.81613441418514	-1.85939176225632	-1.85057236356199	-1.79733821107292	-1.82875310957205	-1.80227767491552	-1.82589695177819	-1.80268162913434
CD38	-0.474385744492026	-0.445652366631819	1.22217268099475	-0.397325653005011	-0.500764408871888	1.18648960083835	1.34793692400181	-0.578043473398692	0.984497823640417	0.989200542587752	-0.528860306893319	-0.484140799501427	-0.524122949703512	-0.484835283580256
CD3E	-1.74127302744535	-1.72589229786565	-1.70769067170495	-1.70191090793033	-1.75562515580672	-1.81104449620509	-1.75948072964225	-1.7998472037857	-1.79161720252048	-1.74194067042096	-1.33168775793721	-1.74655003156712	-1.32902247620183	-1.74692698966224
CD40	-1.94368892676528	-1.93411226387401	-1.92277919694042	-1.9191804827849	-1.95262514103112	-1.98713145868672	-1.95502577688418	-1.58678206226805	-1.97503524169369	-1.94410462822314	-1.96235761126617	-1.9469746024732	-1.96069809930623	-1.94720931179452
CD44	-0.707630468838195	0.456890627627785	0.279714078516654	-0.627311300812603	-0.722636294959428	0.183948185708894	0.0348464277718695	0.0712175195658679	0.111039997792697	-0.708341641604047	-0.738257042872901	-0.713217451524534	-0.735649828281027	-0.713613524537696
CD46	1.88000061163996	1.99720190294693	1.52521063083113	0.208880667590111	1.21343344356606	1.88652693812379	1.18913672802464	2.19780593482994	0.991734154774302	0.103068061759535	0.0282693398017616	0.0911065776718192	0.0349298753204003	0.0901312281146783
CD47	-1.12593155680209	-1.09512776290157	-1.0586744114527	-1.04709897537314	-1.15467531708906	-0.481327259020849	-0.470007748215665	-0.136429638646216	-0.396873896913401	-1.12726868040948	-1.17299388448547	-1.13650008975347	-1.17150422383349	-1.1372550435033
CD5	-2.12103498983317	-2.10655599221906	-2.08942147981586	-1.67018294855019	-2.13454569042932	-2.18671593978229	-2.13817522205046	-2.17617511534449	-2.16842761753786	-2.12166349064654	-2.14926025383334	-2.1260026169989	-2.14675123059829	-2.12635747502638
CD52	-1.56278318299528	-1.53780454626717	-1.50824471262123	-1.49885825153352	-1.58609134914932	-1.66119008935863	-1.59235288425512	-1.65727711027099	-1.64454320966126	-0.428216351747118	-1.61147637535608	-0.881496066554094	-1.60714790030546	-1.57196533963867
CD53	-2.11662570369346	-2.10597717021545	-2.09337564669719	-2.08937414548556	-2.12656210616025	-2.16493055276113	-2.12923143383107	-2.15717833641969	-2.15148046340642	-1.81276176820116	-2.13738388576116	-2.12027912954449	-2.13553863247584	-2.12054010877015
CD55	-2.11133447791481	-2.1052793659995	-2.09811371869566	-2.09583833141199	-2.11698464834403	-1.96575220402359	-2.11850251724296	-2.13439405979291	-2.13115405882509	-2.11159731674283	-2.12313827379317	-2.11341193791886	-2.12208900112311	-2.11356033942618
CD58	-1.74601260739572	-1.72914712946827	-1.7091884452806	-1.70285074342703	-1.76175019011807	-1.82251932706955	-1.76597795415772	-1.81024112614495	-1.80121665796468	-1.74674469996715	-1.77889006063374	-1.75179901668648	-1.2939662635244	-1.27021113602022
CD59	2.02232388569797	0.701906802752923	0.768293938477117	2.68768754474541	2.39651890559875	1.83780221115775	2.07170732654871	2.04932943295245	1.66405985220933	2.50699762818484	2.13705258513708	2.59469381395902	2.8001531694333	0.625959515822484
CD63	4.20192181533087	5.13696832765896	2.0191777959357	4.84935776469671	5.97697445150621	5.83071221792131	6.03613065354693	5.77535575082147	6.00198064498458	6.42036736922618	6.52825925183944	6.3387234881814	6.30202804283658	6.1622643684046
CD68	-2.11426983130039	-2.10566720547258	-2.09548681848204	-2.09225412754444	-2.12229714817673	-2.15329384742956	-2.12445361669057	-2.14703106799056	-2.14242792994824	-2.11464325199386	-2.13103973426991	-2.11722132275703	-1.88369317228831	-2.11743215992365
CD74	1.21866996524645	3.25100237964772	3.56163754407151	3.6171779055931	3.69474106913796	3.29212744096587	2.7894940688643	3.69931644407472	3.41385839430104	3.90739575201359	4.73110678642782	3.86121710983483	4.46144375615213	4.92765672902187
CD81	5.8420794970052	5.9442935678915	5.17694158125903	5.1873811468296	6.07135815858005	6.11722351697855	5.63771580845309	5.46883760807432	5.98831853207553	5.96509031810377	5.8258602623026	4.75280681305056	5.78302232713415	6.46944717952928
CD82	-1.31519717509312	0.00755065633967988	-1.24755066924614	-1.23590822143826	-1.34410733680479	-1.40884012269828	-0.619743958017583	-1.40301444651501	-0.539184991223679	-1.31654203948567	-1.37559352099632	-1.32582689067761	-1.37022471965641	-1.32658621495442
CD84	-2.11722080755552	-1.94650592228188	-2.09284213656448	-2.08864639280677	-2.12763954702835	-2.16787049081788	-2.13043845031984	-2.15974196314719	-2.15376750159805	-2.11770547422297	-2.13898664198259	-2.12105157953285	-2.13705181564023	-1.96177578109318
CD86	-2.11618689210711	-2.10591948746778	-2.09376899357101	-2.0899107127862	-2.12576765409622	-2.16276282976502	-2.12834144206129	-2.15528807822355	-2.14979414162357	-2.11663257711508	-2.13620210408971	-1.82627573414609	-2.1344228955084	-2.11996119407345
CD9	3.69444758514185	3.92442183814714	1.19114774188646	1.2239554087682	3.893370205023	4.11832219473323	4.62243228367893	3.92461763196632	4.04711992947861	0.995145720380899	2.93423300863051	2.90947918591152	2.83988333866345	2.58180947342518
CD97	-1.76081093711801	-1.73930953431457	-1.71386467529595	-1.09129281143421	-1.7808744127409	-1.85834756216672	-1.78626429009662	-1.84269437137563	-1.83118928825462	-1.761744264791	-1.80272563222852	-1.76818789479935	-1.7989997168953	-1.15422278500502
CD99	3.7324860459476	3.68837500025287	3.86549366539046	4.51272465325854	3.90271721433183	4.33965387271132	4.11138127864978	3.99577623249592	4.48054746684397	3.02594393546859	3.44043190875653	3.48883593968929	3.27786843312701	4.12044526394165
CD99L2	-1.92960746232213	-1.91517786679947	-1.89810181705861	-1.89267947002026	-1.94307206463964	-1.99506430999688	-1.94668921236115	-1.98455945067122	-1.97683838719418	-1.9302338187015	-1.95773642220578	-1.93455814002919	-1.95523595971496	-1.31633316296016
CDADC1	-2.11426983130039	-2.10566720547258	-2.09548681848204	-2.09225412754444	-2.12229714817673	-2.15329384742956	-2.12445361669057	-2.14703106799056	-2.14242792994824	-2.11464325199386	-2.13103973426991	-2.11722132275703	-1.88369317228831	-2.11743215992365
CDAN1	-1.79785617051251	-1.78608541787843	-1.77215585504687	-1.76773264681596	-1.80883974264014	-1.55261229823758	-1.81179038328727	-1.52754919109385	-1.83638417585227	-1.79836711248526	-1.82080199932139	-1.80189462069424	-1.81876227995406	-1.80218310379045
CDC123	-0.339727699009931	-0.316183330706345	0.681273925424301	-0.2783151187247	0.439922715349869	-0.435632570673022	0.421437552746414	0.237232940659959	0.273351009167958	0.506700528158856	1.33836459122649	-0.347641200930232	0.813653980125404	-0.348203018982704
CDC16	1.34844675948243	0.019658794796772	0.0589113829390168	0.0714975141830434	0.786997051113781	1.7687854514649	-0.0504269560820787	1.13729374209409	1.33023012210269	0.859048244996521	-0.0740158318213745	-0.0238882604164554	0.969623787646044	1.64362983948979
CDC25B	-1.4946017291674	-1.47023543227189	-0.745031895526679	-1.43224388810598	-1.51733850630945	-1.58288996445124	-0.891777650858435	-1.5793064199253	-1.01096962418504	-1.49565941546763	-1.54210123023178	-1.50296160887815	-1.53787886576344	-1.50355878944852
CDC34	-0.4459283891766	-0.421598682173541	-0.39216161792612	0.647084993297395	0.836418289722807	0.111983964921886	0.606243287568465	-0.53154981208124	-0.520334999351265	0.438008752244905	0.293782272548677	-0.454132287980774	-0.487448206958694	1.35530961601344
CDC37	2.04048935584885	0.729372780255197	2.05178979228407	2.33301155000219	2.64699355623571	1.55072570551829	2.24508297208371	1.62652034461237	1.99970461421248	2.38241046204974	1.61596937690659	2.9195002074616	2.63894950842506	0.653306941748214
CDC40	-1.81075846636693	-2.10598567199927	-2.09331765720116	-2.08929504227765	-2.1266792232821	-2.165250118985	-2.12936263552078	-2.15745699847943	-2.15172906093717	-2.11715505979029	-2.13755810343715	-2.1203630948688	-2.13570311376937	-2.12062545113769
CDC42	1.99330638795716	1.91585704859937	0.510139474992036	2.7486229770231	1.88674922134801	1.75886679356047	0.346882378046264	2.06089135618971	0.249873775564913	0.401498253043015	1.38457732944958	2.25410082427058	1.79190374910641	1.26749546311688
CDC42BPA	-0.0442451080478847	0.526037318829676	-0.82230033196461	-0.807301276896485	-0.111361885706457	-0.977671235119186	0.320469502475415	-0.304666036297651	-0.960891496488346	-0.911182444946684	-0.941947225502659	-0.917282918665773	-0.939370704679098	-0.917671666632818
CDC42BPB	-0.698625519058372	-0.681612932226072	-0.634005287328365	0.322605311528224	0.308618682135998	0.464893785522538	-0.717916123768112	0.0839672122174537	-0.749338586029155	-0.699349904885002	-0.00473239184542878	0.106469548999828	-0.727181756388694	-0.704720385657534
CDC42BPG	-1.78889050456031	-1.77671216964069	-1.76230027205689	-1.75772390273456	-1.80025440151257	-1.53706680252755	-1.8033072130995	-1.83526905464257	-1.49170085534952	-1.78941913876597	-1.81263087163199	-1.79306879293305	-1.81052052352006	-1.79336726524604
CDC42EP2	-1.69019956414445	-1.67401391803383	-1.65485974994652	-1.64877751499309	-1.70530277946253	-1.23560567359498	-1.24678792227467	-1.75183909070613	-1.74317839049172	-1.69090214674142	-1.72175175764992	-1.6957527286284	-1.7189469942783	-1.69614941399333
CDC42EP3	-2.11536196551875	-2.10581099080183	-2.09450832337198	-2.09091926230728	-1.85131535483628	-2.15868796840009	-2.12666840598601	-2.15173478349156	-2.14662419796329	-2.11577655191057	-2.13398057365924	-2.11863882782148	-2.13232551312807	-2.11887290756505
CDC42EP4	1.41820676266015	1.24226123241052	0.412040555455296	0.426216882421875	1.33184196076337	1.58946148867708	1.30897677297101	1.25930940169641	1.83251895116271	1.95134050344344	1.43496237439761	1.13035545131657	0.269553627550255	1.12834789717536
CDC42EP5	0.557120576486726	2.14835027583346	1.57916878902449	2.13336374145123	1.7618876050155	1.01228758430427	1.53281656628877	1.63246510140056	1.52744515100225	1.8542225234272	2.09886761748014	1.61336440085628	1.67598320606029	1.3529678429876
CDC42SE1	-1.81075846636693	-2.10598567199927	-2.09331765720116	-2.08929504227765	-2.1266792232821	-2.165250118985	-2.12936263552078	-2.15745699847943	-2.15172906093717	-2.11715505979029	-2.13755810343715	-2.1203630948688	-2.13570311376937	-2.12062545113769
CDC42SE2	-1.68674847274553	-1.67109687963977	-1.65257471233592	-1.64669316358501	-1.70135335037176	-1.24528127608364	-1.70527682308807	-1.74635417414177	-1.73797923780371	-1.68742787329932	-1.71725958678858	-1.6921184079559	-1.26723795133281	-1.69250200450067
CDC5L	-2.11202079224599	-2.10537030599909	-2.09750008997157	-2.09500097318428	-2.11822652077054	-2.14218933470743	-2.11989363549577	-1.94728240374977	-2.13378915129646	-2.11230947493846	-2.1249852069832	-2.11430252037565	-2.12383276363301	-2.11446551359482
CDCA4	-2.11536196551875	-2.10581099080183	-2.09450832337198	-2.09091926230728	-1.85131535483628	-2.15868796840009	-2.12666840598601	-2.15173478349156	-2.14662419796329	-2.11577655191057	-2.13398057365924	-2.11863882782148	-2.13232551312807	-2.11887290756505
CDCA7L	-1.62677313648869	-1.60673910477831	-1.5830307394635	-1.57550235986752	-0.870726859722633	-1.70907735937891	-1.08922718372982	-1.70306840584706	-1.69234849132875	-1.6276427688735	-1.66582734791159	-1.63364665099679	-1.66235570903211	-1.63413765439114
CDCA8	-2.11776795278496	-2.10612723854855	-1.92601063416522	-2.08797722129597	-2.12863018295897	-2.17057362272914	-1.96520729656091	-2.16209909097171	-2.15587031668652	-2.11827325008251	-2.14046028558519	-2.12176178784249	-2.13844310019224	-2.12204708389699
CDCP1	-1.78958601373857	-1.7747028093257	-1.75708995673683	-1.75149715274988	-1.80347388941151	-1.48734191782841	-1.80720474582022	-1.8462654732708	-1.83830169037522	-1.79023206026252	-1.81859923584949	-1.79469232099303	-1.81602016879809	-1.36970757395241
CDH1	1.85510443217201	1.11255734342686	0.231277394471292	0.245542549699867	1.88352889166114	1.22581165597392	1.5708939347206	1.94614197982358	0.0354973825130616	0.148203275794375	1.31872492352653	0.997965994459248	0.879625677949753	0.136398579906609
CDH23	-2.11536196551875	-2.10581099080183	-2.09450832337198	-2.09091926230728	-1.85131535483628	-2.15868796840009	-2.12666840598601	-2.15173478349156	-2.14662419796329	-2.11577655191057	-2.13398057365924	-2.11863882782148	-2.13232551312807	-2.11887290756505
CDH3	-2.11256361862273	-2.10544209780936	-2.09701445730838	-2.09433833535956	-2.11920888081994	-2.14486891105873	-2.12099407242447	-2.13968438774956	-1.9323466693694	-2.1128727478693	-2.12644626508742	-2.11500695490861	-2.12521219753207	-2.11518149246265
CDH7	-1.84925414820947	-1.83617807163034	-1.82070378243563	-1.81579006014863	-1.86145574947644	-1.90857103976606	-1.86473360300534	-1.89905155290452	-1.25645558496225	-1.84982175136713	-1.87474456704707	-1.85374044449646	-1.8724786519033	-1.8540609190808
CDIP1	-1.38788129174361	-1.36319461143099	-1.33398028035061	-1.32470353051589	-0.570053852187858	-0.809527918952194	-1.4171053751028	-1.46207250690496	-1.4593507819106	-1.38895288516943	-1.43600534616245	-1.39635109241773	-0.833990202617811	-1.39695612509433
CDIPT	-0.921590149377671	-0.0139959586227354	0.074411003390544	-0.823717772110304	-0.938851356295122	-0.984780414525998	-0.942348557340787	0.0435817687008209	0.087893792004702	-0.0894148138825531	-0.952766965640037	-0.930461287793614	-0.950444337497701	-0.930814081240778
CDK10	-0.11776239386442	-0.0854163830821877	1.50703802887703	1.54694467641632	1.36341638296441	0.654755136329598	1.62069863763199	-0.232999450030831	0.523957760851957	0.780345620570098	0.879581386637513	-0.128705474239835	-0.173349379377535	-0.129483788606254
CDK11B	-0.306972520110031	1.45009335209541	-0.253708229429517	-0.244285364833031	0.471392256523209	0.42811962666039	0.452843600970831	0.267979151331107	0.709805190238726	-0.307999727594904	0.397124653226601	-0.315051922498939	0.845077421867536	-0.315625538639191
CDK16	-1.39767758778975	-1.36845987497711	-1.33388349918616	-0.176697748920487	-1.42494133770095	-1.49485095881366	-1.43226550580824	-1.48961045322192	-0.848532709921191	-1.39894586317433	-1.45463440756396	-1.40770194912723	-1.44957135539173	-0.665660283782356
CDK19	0.89128878273225	0.0602804226207536	1.07381390052011	0.111911370071513	0.816161737776628	-0.106677611645774	0.796297384102927	1.52720833993425	-0.0716137372893173	0.887753651886962	1.49317558843972	0.0169969075611415	1.51176760389619	1.51286099537435
CDK20	-2.11502678051079	-2.10576688134526	-2.09480867406234	-2.09132899323991	-2.12366741493248	-2.15703237991999	-1.86134848651657	-2.15029110030817	-2.14533626500903	-2.11542873196574	-2.13307796786007	-2.11820377714222	-2.13147334696159	-2.11843072307039
CDK2AP2	-0.171793743296311	1.39170959889742	-0.116610395776506	-0.106771519913452	0.591347978015247	0.545014359500842	0.81790909865432	-0.256534395685691	0.979671781940915	-0.172849835140922	0.945090198321818	0.890646020301661	-0.213417536446592	0.63403061311398
CDK5RAP1	-1.43474195645549	-1.40827188928333	-0.620454749344058	-1.36700017982505	-0.560511115185266	-0.993945783170704	-1.46607721254365	-1.52064841910083	-1.51738896567125	-1.43589096270515	-1.48634253364659	-1.44382362276054	-1.48175561296752	-1.44447236351418
CDK5RAP2	-0.251513507093762	-0.225298506123364	-0.193520712541226	-0.183298277529001	0.999745901010038	0.820140925588283	1.14666098891655	0.331533007645909	0.781850505134057	-0.252635672309668	1.34016131997516	-0.260343931483715	-0.296161032809406	0.844368010834249
CDK5RAP3	2.6925588632057	1.20429901913353	2.78164667112634	4.19671634461826	3.59284219634366	2.51195228781418	3.20157716372753	3.70009713766293	3.57266046798305	2.49088789499429	3.51573094121142	3.893837673433	3.5415338100473	4.3686195119045
CDKL5	-2.11202079224599	-2.10537030599909	-2.09750008997157	-2.09500097318428	-2.11822652077054	-2.14218933470743	-2.11989363549577	-1.94728240374977	-2.13378915129646	-2.11230947493846	-2.1249852069832	-2.11430252037565	-2.12383276363301	-2.11446551359482
CDKN1A	-1.56409366035667	-1.53961502285853	-1.51064689060214	-1.50144831900444	-1.5869352652145	-1.66052265746743	-1.59307146270619	-1.65677933948479	-1.64421709048534	-1.5651562231105	-1.61181215746286	-0.468974840149188	-1.60757032581939	-0.894321896934259
CDKN1C	-0.277081168897795	1.56010548938896	-0.214650093142804	1.37324207910545	0.806658101345912	0.277652998867082	-0.309717216227477	-0.377578967106961	0.367745959047553	0.887595192431245	-0.330213380223501	-0.286646680445522	0.479620611796503	0.589530388324333
CDKN2AIPNL	-2.11426983130039	-2.10566720547258	-2.09548681848204	-2.09225412754444	-2.12229714817673	-2.15329384742956	-2.12445361669057	-2.14703106799056	-2.14242792994824	-2.11464325199386	-2.13103973426991	-2.11722132275703	-1.88369317228831	-2.11743215992365
CDO1	-1.74648299630742	-1.72947016039426	-1.70933709208822	-1.7029440161158	-1.51925178459337	-1.82365817472005	-1.76662278540042	-1.81127269601986	-1.55906308104372	-1.26100888993092	-1.77964770824664	-1.75231996293319	-1.77669960356855	-1.75273692145166
CDPF1	-2.11426983130039	-2.10566720547258	-2.09548681848204	-2.09225412754444	-2.12229714817673	-2.15329384742956	-2.12445361669057	-2.14703106799056	-2.14242792994824	-2.11464325199386	-2.13103973426991	-2.11722132275703	-1.88369317228831	-2.11743215992365
CDR2	-1.92774498423469	-1.91751900796265	-1.90541754058638	-1.90157482773515	-1.93728708841877	-1.97413299075319	-1.93985049130241	-1.96668839938979	-1.52826890768741	-1.92818887093014	-1.94767943602688	-1.93125343412044	-1.94590740644642	-1.93150405711698
CDR2L	-2.1161516033242	-2.10591484780736	-2.09380062422319	-2.08995386075211	-2.12570376588063	-2.16258850763642	-2.12826987085809	-2.15513606889781	-2.14965853219067	-2.1165959579225	-2.13610706810628	-2.11966375148181	-2.13433317062195	-1.8273567433162
CDS2	-2.11426983130039	-2.10566720547258	-2.09548681848204	-2.09225412754444	-2.12229714817673	-2.15329384742956	-2.12445361669057	-2.14703106799056	-2.14242792994824	-2.11464325199386	-2.13103973426991	-2.11722132275703	-1.88369317228831	-2.11743215992365
CDV3	-0.449787802810874	-1.16379813459284	-1.12740948760885	-1.11585459785404	-1.2232399922538	-0.724244078768433	-1.23094804613773	-1.26558538349401	-1.2613993233981	-0.452675179084708	-0.176540348697189	-1.20509702583009	-1.24881048205599	-1.20585063954186
CDYL	-1.56687194863638	-0.311485434664913	-1.51058404553024	-1.50089649454852	-1.590927771784	-1.6695794643615	-1.59739015840602	-1.66504902673814	-1.6512545950026	-1.56799099529919	-1.61712707450871	-1.57571681642924	-0.957602337093469	-1.57634864169181
CEACAM1	-1.77798077480137	-1.7653014982034	-1.75029678393231	-1.74553217096713	-1.78981211247105	-1.83549766608193	-1.79299049792092	-1.49189770010598	-1.47164670912216	-1.77853115376178	-1.80269767433039	-1.78233093221893	-1.80050051949718	-1.78264168184424
CEBPA	0.848264403593711	0.443715343742195	-0.463136766636126	-0.445431654461319	0.295248477053476	0.830175814577848	1.05416342264784	0.312923619675913	-0.583840314545258	-0.51573407741345	-0.556998368398227	-0.522401543337015	-0.553366776552877	-0.522944105321378
CEBPB	-0.977273530425095	-0.938195714678311	-0.891950847702778	-0.877266203344794	0.276026063082046	-1.05324376082524	-1.00746974162359	0.529702886629423	-1.03698751831149	-0.978969810764098	-0.0114525119786175	-0.990680813460467	-1.01614781770822	-0.140824585011829
CEBPD	0.797887318226613	-0.577049739323204	-0.536734658197192	-0.519044358320494	-0.620778796951171	0.196403538587752	-0.626275113097382	0.0264026491214826	-0.670115179351638	-0.600924854407786	0.408481868275769	1.35360598511373	-0.63907422506756	0.27757008021642
CEBPZ	-1.50769797505101	-1.49061235289938	-1.71453953159173	-1.70811910403874	-1.76778736220682	-1.82934971560707	-1.77207031103511	-1.57940237343824	-1.80776898384763	-1.75258600615742	-1.78515095857915	-1.75770629661539	-1.53804385841832	-1.75812503901295
CECR5	0.103263027495959	2.22239911918421	1.18862143793271	0.200713517517045	0.918715504871767	0.631144924353616	2.06532401710118	0.686835584322034	0.968080526000799	0.101639792658187	0.834690452354939	1.45818585261778	0.0380672666809712	1.455645109795
CECR6	-0.440975899320791	0.494144999118343	-0.391344438393506	-0.381771723892374	1.12089113668678	0.307122943814909	-0.466573231742527	1.05140441018153	0.181496912774035	-0.441933119023711	-0.482513925848664	-0.448504729098647	0.286067896817289	0.389465737313869
CELF1	-2.11202079224599	-2.10537030599909	-2.09750008997157	-2.09500097318428	-2.11822652077054	-2.14218933470743	-2.11989363549577	-1.94728240374977	-2.13378915129646	-2.11230947493846	-2.1249852069832	-2.11430252037565	-2.12383276363301	-2.11446551359482
CELSR1	-1.49849801836689	-1.4774546511927	-1.45255183364543	-1.44464416641423	-0.950317380404598	-1.57300440964528	-0.96422600276894	-1.09892415217495	-1.56737712814504	-1.49941146374049	-1.53951982179377	-1.50571782772241	-1.53587327811783	-1.50623356838113
CENPB	3.12227637134994	1.69726784988775	1.82119954030682	0.549990741921879	0.380451615441559	1.34263362760083	2.02633352966722	1.7266263627742	1.63989244379128	1.58991523454958	1.60856028016375	1.55943439010864	0.340687803239233	1.55694881849318
CENPBD1	-1.64472501872437	-1.62576436030659	-1.60332622988546	-1.59620120203174	-1.66241766470831	-1.72372174000586	-1.66717063940441	-1.25943475168256	-1.70678701012593	-1.64554805838189	-1.68168680321542	-1.65123026752312	-1.67840116606084	-0.875791532345597
CENPC	-2.11202079224599	-2.10537030599909	-2.09750008997157	-2.09500097318428	-2.11822652077054	-2.14218933470743	-2.11989363549577	-1.94728240374977	-2.13378915129646	-2.11230947493846	-2.1249852069832	-2.11430252037565	-2.12383276363301	-2.11446551359482
CENPT	-2.11133447791481	-2.1052793659995	-2.09811371869566	-2.09583833141199	-2.11698464834403	-1.96575220402359	-2.11850251724296	-2.13439405979291	-2.13115405882509	-2.11159731674283	-2.12313827379317	-2.11341193791886	-2.12208900112311	-2.11356033942618
CENPV	-2.11202079224599	-2.10537030599909	-2.09750008997157	-2.09500097318428	-2.11822652077054	-2.14218933470743	-2.11989363549577	-1.94728240374977	-2.13378915129646	-2.11230947493846	-2.1249852069832	-2.11430252037565	-2.12383276363301	-2.11446551359482
CEP104	-1.54565158989636	-1.52752789996854	-1.50608024190985	-1.49926972970597	-1.5625632404704	-1.21976800869124	-1.56710640757614	-1.18874810721847	-1.60497401761381	-1.54643829862885	-1.58098179344383	-1.55186968156458	-1.09380245335109	-1.55231386541141
CEP131	-2.11826173192381	-1.76125152863022	-2.0919087974517	-2.08737326881893	-2.12952421455505	-2.17301319005441	-2.13254978207108	-2.16422638797078	-2.15776809523741	-2.11878564846269	-2.1417902338917	-2.12240273218314	-2.13969871906572	-2.12269854085292
CEP164	-2.11536196551875	-2.10581099080183	-2.09450832337198	-2.09091926230728	-1.85131535483628	-2.15868796840009	-2.12666840598601	-2.15173478349156	-2.14662419796329	-2.11577655191057	-2.13398057365924	-2.11863882782148	-2.13232551312807	-2.11887290756505
CEP170B	-0.891961276903101	-0.850987569346685	0.160095823132536	0.490084761001029	-0.0751113968260729	0.0682930560819033	-0.911867048054019	-0.952489556879137	-0.944644874689528	-0.892705876587189	-0.924253321125907	0.231031754892454	-0.921485932004818	-0.898233189695521
CEP250	-1.24956240598601	-1.22262471589506	-1.19074652948475	-1.1806238961888	-1.27469861190789	-0.654281071471448	-1.28145123391883	-1.3153073619704	-1.31218330808867	-1.25073171069781	-0.68832834601564	-0.592531746343941	-0.678340279366337	-1.25946471141277
CEP44	-2.11381408764391	-2.10560714337885	-2.09589500777043	-2.09281100587587	-2.12147218454604	-2.0337693816998	-2.12352946534108	-2.14506845682752	-2.14067704214625	-2.11417033268816	-2.12981265154245	-2.11662982395144	-2.1283904941253	-1.99955716830086
CEP68	-2.11202079224599	-2.10537030599909	-2.09750008997157	-2.09500097318428	-2.11822652077054	-2.14218933470743	-2.11989363549577	-1.94728240374977	-2.13378915129646	-2.11230947493846	-2.1249852069832	-2.11430252037565	-2.12383276363301	-2.11446551359482
CEP70	-1.78970503466949	-1.77479513810486	-1.75715069790078	-1.75154786354882	-1.80361781743064	-1.48696457206125	-1.80735536491089	-1.8464861454788	-1.83850808000699	-1.79035223983989	-1.81877029028787	-1.36870814889673	-1.81618659783139	-1.79518591848566
CEP85	-2.11133447791481	-2.1052793659995	-2.09811371869566	-2.09583833141199	-2.11698464834403	-1.96575220402359	-2.11850251724296	-2.13439405979291	-2.13115405882509	-2.11159731674283	-2.12313827379317	-2.11341193791886	-2.12208900112311	-2.11356033942618
CEP89	-2.11426983130039	-2.10566720547258	-2.09548681848204	-2.09225412754444	-2.12229714817673	-2.15329384742956	-2.12445361669057	-2.14703106799056	-2.14242792994824	-2.11464325199386	-2.13103973426991	-2.11722132275703	-1.88369317228831	-2.11743215992365
CEP97	-2.11502678051079	-2.10576688134526	-2.09480867406234	-2.09132899323991	-2.12366741493248	-2.15703237991999	-1.86134848651657	-2.15029110030817	-2.14533626500903	-2.11542873196574	-2.13307796786007	-2.11820377714222	-2.13147334696159	-2.11843072307039
CEPT1	-2.11536196551875	-2.10581099080183	-2.09450832337198	-2.09091926230728	-1.85131535483628	-2.15868796840009	-2.12666840598601	-2.15173478349156	-2.14662419796329	-2.11577655191057	-2.13398057365924	-2.11863882782148	-2.13232551312807	-2.11887290756505
CERCAM	-1.803374613323	-1.78859591490743	-1.77110673519666	-1.76555320242725	-1.81716497193865	-1.87041509339054	-1.82086963124229	-1.08571335685213	-1.85174822112626	-1.804016123476	-1.83218411212091	-1.80844506541367	-1.82962315460874	-1.8088072686482
CERS2	-0.0623042556863933	0.823584963486376	0.91734755178575	0.947707693578139	-0.0852016729097271	1.17616672456133	0.658595469788823	0.475840051667855	0.903926341290255	-0.0633876012980608	-0.109134092458537	0.720810269275132	0.615795852582501	0.718972868507185
CERS4	2.8765087103929	3.13871417093779	1.1994184226385	3.21719109570803	2.87985168570179	3.12854559667992	2.84666837959491	2.8842198897693	2.68207722788111	3.11348968224232	2.74589707608856	3.27310635830956	2.64536191078338	2.68630808236755
CERS5	-1.40050594159063	-1.37636206402018	-1.34779008820265	-1.33871731254286	-1.42303517391584	-1.47751709143032	-1.42908745525702	-0.636434405644707	-0.935972228505196	-0.752528942615236	-1.44757185986592	-1.40878951102696	-1.44338803779322	-1.40938124044075
CERS6	-2.11202079224599	-2.10537030599909	-2.09750008997157	-2.09500097318428	-2.11822652077054	-2.14218933470743	-2.11989363549577	-1.94728240374977	-2.13378915129646	-2.11230947493846	-2.1249852069832	-2.11430252037565	-2.12383276363301	-2.11446551359482
CES2	-1.33075812873507	-1.30371095252973	-1.27170319974782	-1.26153942380812	-1.35599649878119	-1.41091411920643	-1.36277656629112	-0.513274608747619	-1.40340618442889	-0.636010505963638	-0.542809356936416	-1.34003779648934	-1.37879679231186	-1.34070068130037
CETP	-1.96658814621256	-2.10595268782383	-2.0935426171683	-2.08960191010279	-2.12622488024123	-2.16401040137842	-2.12885365325822	-2.15637596317777	-2.15076465700685	-2.11689464628178	-2.13688224633441	-1.97018606616886	-2.13506502767709	-2.12029437406154
CFAP20	-1.09334433373195	1.03348223097549	-0.992684898589848	0.101298056618336	-1.12213221361412	-1.1942952533192	0.0782116643112823	-1.18051705095277	-1.17015002737585	-1.09534552046587	-1.1437423201233	-0.128652830954017	-1.14021571326849	-1.10859425053331
CFAP36	-2.11426983130039	-2.10566720547258	-2.09548681848204	-2.09225412754444	-2.12229714817673	-2.15329384742956	-2.12445361669057	-2.14703106799056	-2.14242792994824	-2.11464325199386	-2.13103973426991	-2.11722132275703	-1.88369317228831	-2.11743215992365
CFAP44	-2.11202079224599	-2.10537030599909	-2.09750008997157	-2.09500097318428	-2.11822652077054	-2.14218933470743	-2.11989363549577	-1.94728240374977	-2.13378915129646	-2.11230947493846	-2.1249852069832	-2.11430252037565	-2.12383276363301	-2.11446551359482
CFAP69	-0.627059484366586	-1.52262692023112	-1.49393934038336	-1.48482985569658	-0.697301636156021	-1.64034605243509	-1.57556564175219	-1.63671459277813	-1.62621593110436	-1.54792075744337	-1.59412483543703	-1.55518557074961	-1.5899240853543	-1.55577969433822
CFB	-1.46737516778779	-1.44406072240831	-1.41647030046231	-1.40770920846526	-1.4891304370048	-1.54805238189353	-1.49497479992199	-1.54486459091103	-1.54238819880302	-1.46838719557276	-0.935766897429787	-0.842572659840502	-1.50878410414258	-0.844047965638669
CFC1B	-2.11202079224599	-2.10537030599909	-2.09750008997157	-2.09500097318428	-2.11822652077054	-2.14218933470743	-2.11989363549577	-1.94728240374977	-2.13378915129646	-2.11230947493846	-2.1249852069832	-2.11430252037565	-2.12383276363301	-2.11446551359482
CFD	1.24452790852936	3.96532245436684	3.31484376391865	4.71340825080179	4.80801391549542	2.1813258915716	3.10805325673698	3.51174457803533	2.91646977098675	4.40412067782448	4.76960358388027	5.12474256045116	4.22591994104663	5.14909287621574
CFDP1	-0.907152268526333	-1.48717314604843	-1.46228481286138	-1.45438174500937	-1.52782892419193	-1.14156472914545	-1.53310091502389	-1.58095400901762	-1.57704332090501	-1.50911718773679	-1.54920221734924	-1.51541988371418	-1.00516800658255	-1.51593532439988
CFL1	1.46976302501962	4.8619458643425	4.53114064061108	5.34028758621844	4.90825813213604	4.44340752654437	4.05796791720335	4.43247579223179	5.20042105788881	5.2220040691064	5.34009006977276	4.05119571649762	4.80276759904453	3.88762555901806
CFL2	-2.1161516033242	-2.10591484780736	-2.09380062422319	-2.08995386075211	-2.12570376588063	-2.16258850763642	-2.12826987085809	-2.15513606889781	-2.14965853219067	-2.1165959579225	-2.13610706810628	-2.11966375148181	-2.13433317062195	-1.8273567433162
CFLAR	-1.74127302744535	-1.72589229786565	-1.70769067170495	-1.70191090793033	-1.75562515580672	-1.81104449620509	-1.75948072964225	-1.7998472037857	-1.79161720252048	-1.74194067042096	-1.33168775793721	-1.74655003156712	-1.32902247620183	-1.74692698966224
CGGBP1	-1.76869931024763	-1.75298830955222	-1.7343958390334	-1.72849196612466	-1.78335962252331	-1.83996898497431	-1.78729798727365	-1.82853125257831	-1.40226808801382	-1.76938128955165	-1.79932623306049	-1.77408962772231	-1.79660371960747	-1.32546744455043
CGN	-0.134086924223454	-0.903788531223695	-0.860545156123629	-0.846813608695471	-0.197875440880078	-0.227748282837542	-0.962006620739749	-0.176533131858217	-0.986643160850259	-0.941916212125809	-0.971385799934892	-0.951268754178805	-0.969297477132546	0.284742992486874
CGNL1	-1.56562126638547	-1.54518252098316	-1.52099521562298	-1.51331475289444	-1.58469315085228	-0.681666375942272	-1.58981664591119	-1.6415343810672	-1.14046682360659	-1.56650846648397	-1.60546442405338	-1.57263363489327	-1.60192265351951	-1.57313455719957
CGRRF1	-1.77409148222166	-1.75958426316303	-1.74241635337251	-1.73696483699606	-1.78762851692585	-1.83990045286218	-1.37666095780581	-1.45332202499911	-1.82157648430538	-1.77472120806464	-1.80237176092267	-1.77906879193712	-1.79985784727587	-1.77942434162893
CH17-118O6.2	-1.78889050456031	-1.77671216964069	-1.76230027205689	-1.75772390273456	-1.80025440151257	-1.53706680252755	-1.8033072130995	-1.83526905464257	-1.49170085534952	-1.78941913876597	-1.81263087163199	-1.79306879293305	-1.81052052352006	-1.79336726524604
CH25H	-2.11426983130039	-2.10566720547258	-2.09548681848204	-2.09225412754444	-2.12229714817673	-2.15329384742956	-2.12445361669057	-2.14703106799056	-2.14242792994824	-2.11464325199386	-2.13103973426991	-2.11722132275703	-1.88369317228831	-2.11743215992365
CH507-9B2.5	-1.45504617811601	-1.43348829893922	-1.40797660552049	-1.39987559519599	-1.47516235319997	-1.52757893464906	-1.48056638780528	-1.05262977795243	-1.02671322373328	-1.45598195730171	-1.49707096790228	-1.46244251238501	-0.757845255255033	-1.46297086294389
CHADL	-2.12032951490581	-2.10646345350035	-1.69377387596267	-2.08484371019049	-2.13326826999715	-2.18323000770485	-2.13674415345767	-2.17313540566028	-2.16571588096744	-2.12093140953303	-2.14735992503796	-2.12508684860772	-2.14495711572946	-2.12542668450869
CHAF1A	-1.92678117482295	-1.91365303177769	-1.89811712688736	-1.89318383908669	-1.9390313605606	-1.98633425503343	-1.37953527354127	-1.97677686337397	-1.96975218789857	-1.92735103806913	-1.95237309169179	-1.93128533469404	-1.95009815410208	-1.93160708534762
CHAMP1	-1.74838162958711	-1.73077400988791	-1.7099370717125	-1.70332048815141	-1.26160070496354	-1.8282549204743	-1.76922552351413	-1.81543643448768	-1.80601485720482	-1.74914593686841	-1.78270580917952	-1.75442266172709	-1.77965463615521	-1.25164317981761
CHCHD1	0.726985192145802	0.642996794178659	-0.777731435609782	0.251652398721358	-0.886656615608109	-0.949315257748811	-0.0389514720504997	-0.224345963111585	-0.928537970827098	-0.869770876717103	-0.905338339184728	-0.875508591745277	-0.902203004403029	-0.875975664571462
CHCHD10	0.0309898658816806	0.0737689927398427	0.124624626990226	1.54361372704236	1.59867001193056	2.23451366811942	-0.0191263934015132	-0.126634360132616	2.33684942754575	0.0291403954530558	2.11260063334369	1.24445643759075	1.32101260214642	0.0153527148415844
CHCHD2	2.18100854248299	2.663505681125	2.4410539495838	0.95695405691765	2.9995720407692	3.66532676477303	1.82277596937032	2.98230021705109	2.5934526081362	0.787559798591912	2.293280563984	1.9152372505649	2.57733605809172	2.13789067826416
CHCHD3	-2.11133447791481	-2.1052793659995	-2.09811371869566	-2.09583833141199	-2.11698464834403	-1.96575220402359	-2.11850251724296	-2.13439405979291	-2.13115405882509	-2.11159731674283	-2.12313827379317	-2.11341193791886	-2.12208900112311	-2.11356033942618
CHCHD4	-0.911389707354549	0.274897836212216	-0.826886937884592	-0.812343406465525	-0.134731395145657	-0.975002279686371	0.0914052307996724	-0.966259128723441	-0.959563840686313	-0.913069687189568	-0.942056189124903	-0.919145242489024	-0.192383338485993	0.158583907625844
CHCHD5	-0.380689126119671	-0.354830282595896	0.687678396075107	-0.313562238964322	-0.404229525818559	0.727455777860186	1.4548933293514	0.227036700311736	-0.460033751633058	0.507499652806064	0.361371774475134	1.14418476016266	-0.424910486630439	-0.390037486668525
CHCHD6	-2.11426983130039	-2.10566720547258	-2.09548681848204	-2.09225412754444	-2.12229714817673	-2.15329384742956	-2.12445361669057	-2.14703106799056	-2.14242792994824	-2.11464325199386	-2.13103973426991	-2.11722132275703	-1.88369317228831	-2.11743215992365
CHCHD7	-2.1161516033242	-2.10591484780736	-2.09380062422319	-2.08995386075211	-2.12570376588063	-2.16258850763642	-2.12826987085809	-2.15513606889781	-2.14965853219067	-2.1165959579225	-2.13610706810628	-2.11966375148181	-2.13433317062195	-1.8273567433162
CHD1L	-1.76925621237194	-1.75319553173433	-1.73418924836283	-1.72815397287971	-1.7842428194043	-1.84211213715499	-1.78826884038895	-1.83041983500366	-1.39405256173029	-1.31095257503953	-1.80056479899517	-1.77476650221118	-1.79778169052562	-1.775160124864
CHD2	-1.44548171668069	-1.42301415222696	-1.39642593306548	-1.38798308160902	-1.46644674095581	-1.52042159745299	-1.47207881147671	-1.02983137523022	-0.825706514522075	-0.825646837285998	-1.48927984104322	-1.45319015662264	-1.48538650237767	-1.45374080217263
CHD3	2.53152982064279	2.05212515816929	3.33597548732001	2.68677882471269	0.687821177218384	2.88276837721379	3.28760731027138	1.51857175184618	2.68246386059746	1.93355950667752	1.94020152744052	0.72733402504869	1.96042341484192	3.47327194383836
CHD4	0.383716506236897	1.33504642320046	0.477766665161708	0.49419245032103	1.96557531277243	1.69080253159804	1.61015123208754	0.928281388112345	1.94343142863771	2.06760791441097	1.98152161024875	0.369239625568193	1.87041324729331	1.87513723501824
CHD8	-0.684604055581505	-0.657440489351422	-0.602381405342711	-0.583462868613709	0.927702346725146	1.13085463949433	-0.716272944272604	-0.783348665646847	-0.770111506961547	-0.685776047691419	1.44073517200212	0.991523130481815	-0.731841392964472	-0.694505868023063
CHD9	-1.7458928920532	-1.72906491712835	-1.70915061416654	-1.70282700517473	-1.28066605654688	-1.8222294871851	-1.28488441949833	-1.80997858874213	-1.80097418786473	-1.7466233567034	-1.77869723718129	-1.7516664343666	-1.77578116652429	-1.75207886222574
CHDH	-1.01206236681347	-0.977852459601825	-0.937368297986987	-0.924512914150342	-1.03883229095925	-0.51708694974947	-0.314745810794142	-1.06818204487356	-1.0631325164866	-0.239013839401526	0.0393653266526095	-1.02379950973804	-1.04799128267487	-0.260879431633296
CHERP	-1.6287915697819	-1.61109059286671	-1.59014317533232	-1.5834915100378	-1.6453087766863	-1.02451161067197	-1.64974597994794	-1.69620190541352	-1.68673037406303	-1.62955992949056	-1.66329773932539	-1.63486463202884	-1.1717759999341	-1.63529845582798
CHGA	-1.55056716356534	-1.52696437935524	-1.49903273591024	-1.49016329207464	-1.57259148867384	-1.64140984532874	-1.57850813110453	-1.63799290232807	-1.62782375236219	-1.55159170749228	-0.997701811872157	-1.55866508823898	-0.458929144565503	-1.5592435562843
CHGB	-1.77409148222166	-1.75958426316303	-1.74241635337251	-1.73696483699606	-1.78762851692585	-1.83990045286218	-1.37666095780581	-1.45332202499911	-1.82157648430538	-1.77472120806464	-1.80237176092267	-1.77906879193712	-1.79985784727587	-1.77942434162893
CHID1	1.08762321013057	-0.0488022292848098	-0.00951774376766301	1.33487376023117	1.00066133228154	1.27938470258269	-0.119042632020993	1.65695685096539	1.62729877238271	-0.0828091639751564	1.2838243396304	-0.0924356108421999	-0.137393847201853	-0.0932197607958979
CHKA	2.39274749651087	1.9266643384582	2.49294118855961	2.71051930251175	2.65335418154672	2.4621478394167	2.62108913777453	1.18794362926483	2.45335297879613	0.665027796848894	1.61627976133983	0.648179954416749	2.17855271677485	1.50753143279498
CHKB	-0.535103695175829	-0.515743142934077	-0.487045707022603	-0.470450778525815	0.475166777129342	-0.00928473413414121	-0.557108742511881	-0.601661231808606	0.0707399060579777	0.294450401371714	0.159243912831628	-0.541589787431149	0.898065912582968	0.522604545752251
CHMP1A	2.56945070873653	2.25585253575909	1.95579010589591	2.61678483275787	2.92616236154704	1.76665600716353	0.483398051162837	2.09538214336915	1.38661979515617	0.544702422731724	0.442796994952356	1.90971922441406	1.53757104704637	2.09429684737977
CHMP1B	-1.78970503466949	-1.77479513810486	-1.75715069790078	-1.75154786354882	-1.80361781743064	-1.48696457206125	-1.80735536491089	-1.8464861454788	-1.83850808000699	-1.79035223983989	-1.81877029028787	-1.36870814889673	-1.81618659783139	-1.79518591848566
CHMP2A	2.41309780591438	2.30466029197075	3.20554659409739	3.72403516925822	2.91448273934183	2.96924538674707	3.28234582752508	2.83291489794652	2.34844967769855	2.18313968621925	2.89090788179377	2.86600903238178	3.01713274047558	3.76469659824713
CHMP2B	-2.11502678051079	-2.10576688134526	-2.09480867406234	-2.09132899323991	-2.12366741493248	-2.15703237991999	-1.86134848651657	-2.15029110030817	-2.14533626500903	-2.11542873196574	-2.13307796786007	-2.11820377714222	-2.13147334696159	-2.11843072307039
CHMP3	-1.79785617051251	-1.78608541787843	-1.77215585504687	-1.76773264681596	-1.80883974264014	-1.55261229823758	-1.81179038328727	-1.52754919109385	-1.83638417585227	-1.79836711248526	-1.82080199932139	-1.80189462069424	-1.81876227995406	-1.80218310379045
CHMP4A	1.3230258135517	0.511721723303466	1.81188432753693	2.08660138901769	1.88687521021524	2.14383215588409	0.415205817644473	1.57975490902042	1.7775627312663	1.98550567638026	1.15428978038723	0.451867102717251	2.07473239870391	1.76957782242892
CHMP4B	1.28617253503268	0.200298372661118	1.72718678837125	0.256126358324698	0.94411897803969	1.66828770364514	1.55363075818119	1.12943945645719	0.761091828437435	1.8283923159683	0.863078280268614	0.153535469133799	0.105526075584877	0.990187259558703
CHMP4C	-2.11426983130039	-2.10566720547258	-2.09548681848204	-2.09225412754444	-2.12229714817673	-2.15329384742956	-2.12445361669057	-2.14703106799056	-2.14242792994824	-2.11464325199386	-2.13103973426991	-2.11722132275703	-1.88369317228831	-2.11743215992365
CHMP5	-1.38115742160995	-1.35607705818023	-1.3263968406875	-1.31697215278476	-1.40456051139369	-0.968618778109248	-0.78644008026869	-1.45602329267323	-0.424567581639136	-1.38224610393694	-1.43004891934279	-1.38976229178261	-1.42570281636897	-1.39037697302868
CHMP6	-2.11133447791481	-2.1052793659995	-2.09811371869566	-2.09583833141199	-2.11698464834403	-1.96575220402359	-2.11850251724296	-2.13439405979291	-2.13115405882509	-2.11159731674283	-2.12313827379317	-2.11341193791886	-2.12208900112311	-2.11356033942618
CHMP7	-1.54036347191409	-1.52204140447816	-1.50035898556352	-1.49347392714718	-1.55746023330785	-1.21207186364625	-1.5620531288173	-1.60579103190616	-1.156973226216	-1.54115879176929	-1.0941278968727	-1.54664962530348	-1.5729054137014	-1.54709867107882
CHN2	-2.11405745904871	-2.10563922217163	-2.09567704191385	-2.09251364057478	-2.12191271816437	-2.15224503319715	-2.12402296486472	-2.14611649036828	-2.14161201613055	-2.11442287583138	-1.88988175904575	-2.11694568814527	-2.12900914369697	-2.11715200622148
CHORDC1	-2.11133447791481	-2.1052793659995	-2.09811371869566	-2.09583833141199	-2.11698464834403	-1.96575220402359	-2.11850251724296	-2.13439405979291	-2.13115405882509	-2.11159731674283	-2.12313827379317	-2.11341193791886	-2.12208900112311	-2.11356033942618
CHP1	-0.389201779767741	-1.10625793924706	-1.06891095863555	-1.05705175859904	-1.16726526129873	-1.2091063171259	-1.17517631496011	-0.42834138282512	-0.0814791016161607	-1.13918676952727	-0.514132152545829	-1.14864448060413	-1.18605518316688	-1.14941794153261
CHPF	3.97395329764313	3.71829621109518	3.89426435792614	3.95040727477673	2.67390232263631	3.63309976364505	3.39710483991585	2.70966518955946	3.26451143470842	3.46483533517732	3.67939639341448	4.1116782987021	4.19719341429911	3.51659329017891
CHPF2	0.370094508790735	1.30302279748853	1.69625677715776	0.47396560579172	1.77405057873287	1.53571996014949	1.36939760470735	0.907003164730595	1.90291014451445	2.02489548310899	0.294694628442087	1.83783502106671	1.51493470672005	1.1854315529819
chr22-38_28785274-29006793.1	-1.97124075734333	-2.1058990831937	-2.09390808951024	-2.0901004565932	-1.98069575213368	-2.16199623975572	-2.12802670353456	-2.15461960969601	-2.14919779230922	-2.11647154151371	-2.13578417821266	-2.11950812845931	-2.13402832540196	-2.119756463531
CHRD	-1.64593640872767	-1.62609647145475	-1.60261779839036	-1.59516235551645	-1.66444953093992	-1.7293110057059	-1.66942291940317	-1.72149251147194	-1.71087645402084	-1.07978883243289	-0.957082514463796	-1.65274333100157	-1.68117424889267	-1.65322957743891
CHRDL1	-1.74346371803327	-1.72739672294402	-1.70838296702138	-1.70234531869641	-1.7584562172322	-1.81634828700797	-1.30330256390022	-1.80465138788605	-1.79605417608101	-1.74416115025552	-1.77478461400758	-1.74897617430988	-1.31281915412945	-1.74936995172024
CHRDL2	-2.1158342332542	-2.10587311473088	-2.09408508123322	-2.09034189650994	-2.12512919230856	-2.16102076788902	-1.98528599130092	-2.15376899505524	-2.14843894763291	-1.97392641255637	-2.13525237306961	-2.11925181258505	-2.13352623991535	-2.11949594432434
CHRFAM7A	-1.92320147368413	-1.91172163327404	-1.89813633730701	-1.89382244794326	-1.93391358862509	-1.97527737310027	-1.93679130467178	-1.80287784874737	-1.79673515567095	-1.92369978780968	-1.94558020009119	-1.92714011423088	-1.94359089205404	-1.763379357505
CHRM1	2.0534434547216	1.45070862546018	2.11078375498829	3.13989229542401	1.76103589007144	2.3680587302142	0.395680198722245	1.62304269458862	1.83062457277168	1.35191652113574	1.98408496102817	0.437803844348599	1.19172534572131	0.436567402547601
CHRNA2	-0.312020479108797	-0.286801227656694	0.728113198705811	-0.246378968314254	0.48232344485534	0.893927077855307	1.08824114223708	-0.400372642280433	-0.388835632191884	-0.313099771038165	0.648951836416149	1.17400199381561	0.663687882757382	-0.321116135835414
CHST10	-1.74299219535001	-1.72707291201438	-1.7082339588607	-1.70225181759333	-1.75784686116219	-1.81520670079161	-1.30687765824741	-1.80361733699112	-1.79509916356413	-1.74368321573631	-1.31906536394633	-1.7484539729167	-1.77126653684642	-1.74884413013849
CHST11	-1.96441779633651	-1.95566713062972	-1.94531155256517	-1.94202323126717	-1.97258325278124	-1.65888219302461	-1.97477683128269	-1.99774281083266	-1.99306045883725	-1.96479764310911	-1.98147628728554	-1.96742007908023	-1.97995990996677	-1.96763454447726
CHST12	-1.77536303685575	-1.76060636100743	-1.7431432429041	-1.7375979857653	-1.36739941448509	-1.84230361614448	-1.79283198446776	-1.44965470572055	-1.82366456043335	-1.77600359105849	-1.80412960500393	-1.78042593318142	-1.80157246371817	-1.7807875966766
CHST14	-2.11502678051079	-2.10576688134526	-2.09480867406234	-2.09132899323991	-2.12366741493248	-2.15703237991999	-1.86134848651657	-2.15029110030817	-2.14533626500903	-2.11542873196574	-2.13307796786007	-2.11820377714222	-2.13147334696159	-2.11843072307039
CHST2	-2.11405745904871	-2.10563922217163	-2.09567704191385	-2.09251364057478	-2.12191271816437	-2.15224503319715	-2.12402296486472	-2.14611649036828	-2.14161201613055	-2.11442287583138	-1.88988175904575	-2.11694568814527	-2.12900914369697	-2.11715200622148
CHST3	-1.74422250425078	-1.72791780718196	-1.70862275364289	-1.70249578177293	-1.29346222827636	-1.8181853586316	-1.76352399883212	-1.80631541059414	-1.79759100797007	-1.74493025458284	-1.77600677492168	-1.74981651415717	-1.30720680095468	-1.75021611727852
CHST9	-1.7634144123104	-1.91624832062615	-1.9026388358976	-1.89831726560874	-1.93847978898575	-1.97991722211169	-1.94136262883594	-1.64668366941559	-1.9653912970991	-1.92824780239119	-1.95016717297554	-1.93169425434956	-1.94817432295464	-1.93197610858574
CHSY1	-0.78250380772423	-1.4019677649988	-1.37404374090819	-1.36517671653052	-1.44758242789203	-1.50289465885763	-1.45349745634695	-1.49968489281481	-0.784666936467413	-1.4265883751516	-0.896045629686224	-1.4336598263808	-1.46747373204455	-1.43423813662828
CHSY3	-2.11202079224599	-2.10537030599909	-2.09750008997157	-2.09500097318428	-2.11822652077054	-2.14218933470743	-2.11989363549577	-1.94728240374977	-2.13378915129646	-2.11230947493846	-2.1249852069832	-2.11430252037565	-2.12383276363301	-2.11446551359482
CHTF18	-2.11618689210711	-2.10591948746778	-2.09376899357101	-2.0899107127862	-2.12576765409622	-2.16276282976502	-2.12834144206129	-2.15528807822355	-2.14979414162357	-2.11663257711508	-2.13620210408971	-1.82627573414609	-2.1344228955084	-2.11996119407345
CHTF8	0.933445471505948	1.2951060692898	1.11740879919774	0.155968367844422	1.49641967892073	-0.0706495530163439	0.0304383082114066	1.04639810834359	-0.0341938391086899	0.9298807416803	1.53617895029277	1.55891758744598	1.40849210695575	0.0569308021364645
CHTOP	-0.763939076948045	-0.736809008533939	-0.684172985818259	-0.667458887053364	-0.782499773598637	-0.848061583231813	1.09421249523091	-0.835715717973118	0.490346692631397	-0.764813918589103	-0.802056624463879	0.118068952245066	0.0118048971949522	0.384795337349723
CHUK	-2.11513624199676	-2.10578128792789	-2.09471059223496	-2.09119519172289	-2.12386557443287	-2.1575730381307	-2.12621063329068	-2.15076255779969	-2.14575686002548	-2.11554231957188	-1.99969435434841	-1.98466747678855	-2.13175163607261	-2.11857512677606
CIAO1	-2.11502678051079	-2.10576688134526	-2.09480867406234	-2.09132899323991	-2.12366741493248	-2.15703237991999	-1.86134848651657	-2.15029110030817	-2.14533626500903	-2.11542873196574	-2.13307796786007	-2.11820377714222	-2.13147334696159	-2.11843072307039
CIB1	4.05793602142175	1.39442258276507	4.25033827435982	1.55071592079527	4.7114718284717	4.47125934032909	4.74219127472666	4.3489758267365	4.2171657950359	4.46813475307203	3.88383293396639	3.25538322003171	4.33163296104283	4.76630027266073
CIC	-1.31708945939574	-0.593070219784471	-1.26144958112929	-1.25187355986044	-1.34086833545388	-0.907579361730676	-1.34725632266104	-0.871230827326226	-1.38296023044082	-1.31819562282798	-0.771375210568687	-1.32583249902097	-1.36235012500543	-1.32645705027897
CIITA	-2.11426983130039	-2.10566720547258	-2.09548681848204	-2.09225412754444	-2.12229714817673	-2.15329384742956	-2.12445361669057	-2.14703106799056	-2.14242792994824	-2.11464325199386	-2.13103973426991	-2.11722132275703	-1.88369317228831	-2.11743215992365
CINP	-2.11536196551875	-2.10581099080183	-2.09450832337198	-2.09091926230728	-1.85131535483628	-2.15868796840009	-2.12666840598601	-2.15173478349156	-2.14662419796329	-2.11577655191057	-2.13398057365924	-2.11863882782148	-2.13232551312807	-2.11887290756505
CIRBP	5.68897709589192	4.70938044122691	5.50442796245256	4.77644934250152	4.78465959036893	5.53053010537238	5.46352674347351	5.21551546598571	4.81774867220129	5.29927978669726	5.49020696376613	4.48873113463872	4.07109054950528	5.1105886111844
CISD3	-0.032180734903442	0.921407652147077	1.02126781581738	1.78257173685426	-0.061035792846505	0.493144818547765	-0.0686572235004954	1.11309528966261	1.42816463789341	0.835540964263267	1.29910768927062	-0.0428746045967522	0.697925127086518	-0.0436348896057743
CITED1	-1.5025262112907	-1.48117819356677	-1.45591485115705	-1.4478927024767	-0.947023927244418	-1.13134025786553	-1.52779798706684	-1.57605078805117	-1.57240250267415	-1.5034528808614	-1.54414189852249	-1.50985054378983	-1.540442562842	-0.914698901828566
CITED2	1.0055203471585	1.09978988614253	-0.0960065844609701	1.25063015305597	0.919441023729091	1.49312242823583	-0.199546837215448	0.85538971523483	1.5464691639697	-0.165274542625682	-0.221935451749336	-0.174377536308878	-0.216915986063887	-0.175119116259887
CITED4	0.0225307753394126	-0.76496049231664	0.181548415484708	-0.704143597700379	-0.0420575973110529	-0.270155881104055	-0.807646875557939	-0.841893623706065	0.190467324364483	-0.791187971250321	0.116902883670959	-0.795597340760573	-0.815836539919981	-0.795955367732569
CIZ1	-0.33946920328543	-0.312854224201142	0.729056100462096	-0.270396119632433	1.40646415884216	-0.449902669542323	1.09765846705727	-0.433583124906294	0.304059933806728	0.81860120910909	-0.389310684785699	-0.348454685206934	0.866965174393623	0.522497735637045
CKAP4	0.209874092794723	1.10928972506624	0.281201028657809	0.293816253505073	1.40074241159656	1.2150904851102	1.17850237482833	1.13264661528318	0.779082135101787	1.02484044782038	1.94215297990145	1.00101383013589	1.12659983615512	0.999073987204705
CKAP5	-1.92774498423469	-1.91751900796265	-1.90541754058638	-1.90157482773515	-1.93728708841877	-1.97413299075319	-1.93985049130241	-1.96668839938979	-1.52826890768741	-1.92818887093014	-1.94767943602688	-1.93125343412044	-1.94590740644642	-1.93150405711698
CKB	5.8737694450464	5.52513836844163	6.10880212905872	6.62070521523971	5.68981297054644	5.5206423444468	5.91319040878246	5.94227737058783	5.93054808851958	4.90998191322994	5.92030958594789	5.11536784759978	6.04620180990502	5.97842878276574
CKLF	-2.11133447791481	-2.1052793659995	-2.09811371869566	-2.09583833141199	-2.11698464834403	-1.96575220402359	-2.11850251724296	-2.13439405979291	-2.13115405882509	-2.11159731674283	-2.12313827379317	-2.11341193791886	-2.12208900112311	-2.11356033942618
CKMT1A	-1.60859747552275	-1.58814377997435	-1.56393878254249	-1.55625270185464	-1.62768331033012	-1.23658452418052	-0.693597662797745	-1.68649094368728	-1.67554647324657	-1.60948532457356	-1.64846977690845	-1.61561497330496	-1.6449254157074	-1.61611626201641
CKS1B	-2.11405745904871	-2.10563922217163	-2.09567704191385	-2.09251364057478	-2.12191271816437	-2.15224503319715	-2.12402296486472	-2.14611649036828	-2.14161201613055	-2.11442287583138	-1.88988175904575	-2.11694568814527	-2.12900914369697	-2.11715200622148
CKS2	-2.11426983130039	-2.10566720547258	-2.09548681848204	-2.09225412754444	-2.12229714817673	-2.15329384742956	-2.12445361669057	-2.14703106799056	-2.14242792994824	-2.11464325199386	-2.13103973426991	-2.11722132275703	-1.88369317228831	-2.11743215992365
CLASP1	-1.40372412566998	-1.37975546958903	-1.35139085168849	-1.34238392068272	-1.42608985461285	-0.694027312013691	-1.4320982121995	-1.4771235216776	-1.47455954688036	-1.40476455127426	-0.870266497154389	-1.41194757802814	-1.44629500985834	-0.778436046387143
CLASRP	-1.28617300212795	-1.25973801447256	-1.22845472843773	-1.2185210004412	-0.66883888156427	-1.35831976195329	-1.31746673109664	-0.829738395046216	-1.35137234566535	-1.28732048565446	-1.33770519553665	-0.632962283979316	-0.718442805192782	-1.29589051394253
CLCN3	-1.52437316413215	-1.5046745202538	-1.48136305444273	-1.47396070673829	-1.54275444208271	-1.17686734301921	-1.54769241173747	-1.5934511491103	-1.11956381119129	-1.52522823808337	-1.56277357269149	-0.968160873135927	-1.55936005219049	-1.5316143933362
CLCN5	-2.11519472178258	-2.10578898393989	-2.09465819049534	-2.09112370647916	-1.98956738851682	-2.15786188790449	-1.99192517762833	-2.15101443658569	-2.14598156516405	-2.11560300376742	-2.13353020610281	-2.11842175448652	-2.13190031324565	-2.11865227469702
CLCN6	-1.50634831159504	-1.4824790821103	-1.45423212610123	-1.44526255757791	-1.52862126319183	-0.645692386198041	-1.5346046969554	-1.59036270690192	-1.58447702856267	-1.50738442131377	-1.55287883267412	-0.634273164559018	-1.54874260356655	-1.51512264970129
CLCN7	-0.310934975227186	-0.28438217033337	-0.252279620262847	1.51265033532412	0.499176551362771	-0.42083526070123	0.479968845788052	0.287758759243819	0.325571312194932	1.05278795631149	-0.360591953350463	1.02325411016657	0.43514897119462	-0.320530513450592
CLCNKB	-2.11638936053425	-2.10594610483336	-2.09358750798116	-2.08966314596203	-2.12613421337449	-2.16376300982109	-2.12875208291244	-2.15616023732012	-2.15057220541397	-1.9676129300527	-2.1367473754352	-2.11997235723754	-2.13493769413671	-1.97099855662998
CLDN12	-2.11133447791481	-2.1052793659995	-2.09811371869566	-2.09583833141199	-2.11698464834403	-1.96575220402359	-2.11850251724296	-2.13439405979291	-2.13115405882509	-2.11159731674283	-2.12313827379317	-2.11341193791886	-2.12208900112311	-2.11356033942618
CLDN15	-1.38687349903111	-0.598387862555358	-1.32657003179783	-1.31619137349009	-0.495308484354831	-1.47622109842742	-1.41956886981783	-1.47165352371931	-1.46812618527455	-1.38807237818701	-1.44071381229758	-1.39634935735406	-1.43592779516884	-0.689221267540169
CLDN3	0.695447221291486	0.769010724443674	0.855640842611827	2.24072796813997	2.70898555445457	2.43843091139442	0.608232941522312	2.1954088904988	2.26548553896885	3.06243325713447	3.58611042445334	4.11318454133925	3.61211036227916	2.90703797383108
CLDN4	3.68869586183371	3.10574208081742	2.9396424172428	3.99117176157503	3.29343783275744	2.9461367295904	0.954315971054278	2.44536975159511	1.81850973158887	2.64123319240916	3.32088218452468	4.138961017199	3.81277730174791	4.08269742234414
CLDN5	-1.60040838221872	-1.57578882849964	-0.843047718649059	-1.53740241030592	-1.62338147938847	-1.70131275720955	-1.6295530011404	-1.69416661868532	-1.68099305905624	-1.60147706182967	-0.624403529907723	-1.60885515230063	-1.64413532988759	-1.60945853980736
CLDN7	-0.738430594379274	-1.43676035385397	-1.40475980243715	-0.621786592579713	-0.798785867784076	-1.55986392387671	-1.49581267855219	-1.55537048168642	-1.55190257723174	-1.46497523787468	-1.51651517192802	-1.47307902470417	-1.51182930021192	-1.47374176037397
CLDND1	-2.11426983130039	-2.10566720547258	-2.09548681848204	-2.09225412754444	-2.12229714817673	-2.15329384742956	-2.12445361669057	-2.14703106799056	-2.14242792994824	-2.11464325199386	-2.13103973426991	-2.11722132275703	-1.88369317228831	-2.11743215992365
CLDND2	-2.12103498983317	-2.10655599221906	-2.08942147981586	-1.67018294855019	-2.13454569042932	-2.18671593978229	-2.13817522205046	-2.17617511534449	-2.16842761753786	-2.12166349064654	-2.14926025383334	-2.1260026169989	-2.14675123059829	-2.12635747502638
CLEC11A	1.13420168205575	1.21717830832754	1.31788644411414	1.35039898555356	1.67896202460848	0.786232123694841	1.28427275355666	0.186568497532218	1.69763758698366	1.13064634126862	1.71627813273801	0.298883454487321	0.992091391970106	1.35870652630826
CLEC16A	-1.25818815214421	-1.22832343522106	-1.19298139178848	-0.339878825962899	-1.28605563713808	-1.33993575922674	-0.594744532026227	-1.33473636513497	-0.721304880295304	-1.25948451252614	-1.31640623753327	-1.26843449536755	-1.31123106790721	-0.542113510305534
CLEC18A	-2.11826173192381	-1.76125152863022	-2.0919087974517	-2.08737326881893	-2.12952421455505	-2.17301319005441	-2.13254978207108	-2.16422638797078	-2.15776809523741	-2.11878564846269	-2.1417902338917	-2.12240273218314	-2.13969871906572	-2.12269854085292
CLEC18B	-2.11551373555654	-1.96746812790209	-2.0943723151415	-2.09073372537718	-2.12454896768511	-2.1594376331362	-2.12697620382149	-2.15238849494058	-2.00884455342113	-2.11593404320094	-2.13438927870966	-2.11883581824582	-2.13271137850135	-2.11907312826747
CLEC2B	-1.76149680270428	-1.74113877668799	-1.71704699502065	-1.12758153933045	-1.78049336597235	-1.85384673765667	-1.7855966266496	-1.83902593418277	-1.8281326550959	-1.76238049895527	-1.80118260652486	-1.76848147704254	-1.222645348601	-1.76898042104047
CLEC2D	-2.11536196551875	-2.10581099080183	-2.09450832337198	-2.09091926230728	-1.85131535483628	-2.15868796840009	-2.12666840598601	-2.15173478349156	-2.14662419796329	-2.11577655191057	-2.13398057365924	-2.11863882782148	-2.13232551312807	-2.11887290756505
CLEC5A	-2.1161516033242	-2.10591484780736	-2.09380062422319	-2.08995386075211	-2.12570376588063	-2.16258850763642	-2.12826987085809	-2.15513606889781	-2.14965853219067	-2.1165959579225	-2.13610706810628	-2.11966375148181	-2.13433317062195	-1.8273567433162
CLHC1	-1.97311740350692	-2.10587745556308	-2.09405549850571	-2.09030154165911	-2.12518894821043	-2.1611838124359	-1.98494330695009	-2.15391117047676	-2.14856578426344	-2.1163008743013	-2.13534126142407	-2.11929465458504	-2.13361016081013	-2.11953948888575
CLIC1	3.32388883359922	3.89593594160747	3.11743022767436	2.55133428320718	2.35524572115847	3.2807192393315	2.3245555635132	3.12756543666239	3.72417744131713	3.59003567436866	3.3159586255192	2.7805163429178	3.07530485155602	2.77728650437973
CLIC4	-2.11536196551875	-2.10581099080183	-2.09450832337198	-2.09091926230728	-1.85131535483628	-2.15868796840009	-2.12666840598601	-2.15173478349156	-2.14662419796329	-2.11577655191057	-2.13398057365924	-2.11863882782148	-2.13232551312807	-2.11887290756505
CLINT1	-1.78371294957515	-1.77041067572518	-1.75466870363927	-1.74966998104164	-1.79612562095096	-1.5123416799607	-1.79946017661967	-1.83437177757018	-1.82725392727262	-1.78429037144903	-1.42947647518161	-1.78827685231926	-1.80733920369624	-1.78860287065183
CLIP1	-2.11405745904871	-2.10563922217163	-2.09567704191385	-2.09251364057478	-2.12191271816437	-2.15224503319715	-2.12402296486472	-2.14611649036828	-2.14161201613055	-2.11442287583138	-1.88988175904575	-2.11694568814527	-2.12900914369697	-2.11715200622148
CLIP3	-1.42029244478623	-1.39311192891001	-1.360946381348	-0.573936129762046	-1.44565523728333	-1.51168109900128	-0.55085235487015	-1.50722256083707	-0.901563255991576	-1.42147229002077	-1.4732779660712	-1.42961786030488	-1.46856793380987	-1.43028401306676
CLK1	-0.070762333973848	-0.0382785953117424	1.5390551727174	1.57891902658069	1.54695766401517	0.467938991811734	1.19305227947159	1.10032595645208	1.15370475161186	-0.0721567413586234	-0.131779278523886	-0.0817439717894752	-0.12650305408437	0.789967195189645
CLK2	1.68135462722045	1.98404860295597	0.366166121509234	1.71936889936582	2.05942103863353	2.03301749855217	2.53924321792353	1.08694249992824	1.3379488581377	0.265919292983042	0.182399917354891	0.25260638669664	1.49229515404602	0.251520209813787
CLK3	-0.587758599293417	-0.570432027769227	-0.536757916865612	-0.520962476813942	0.15617861341814	-0.656546205661847	-0.607360099776841	-0.646719512906948	0.00153692120045559	0.218645238219742	0.499682081763974	0.197389583148474	0.0988141148206737	0.441732100150797
CLK4	-2.12032951490581	-2.10646345350035	-1.69377387596267	-2.08484371019049	-2.13326826999715	-2.18323000770485	-2.13674415345767	-2.17313540566028	-2.16571588096744	-2.12093140953303	-2.14735992503796	-2.12508684860772	-2.14495711572946	-2.12542668450869
CLMN	-0.178382527720098	-0.940485851407589	-0.898191832687148	-0.884761744895822	-0.999154863961836	-1.03859388318516	-0.0238268245891327	-0.422836992370672	-1.02579904191851	-0.977776484853972	-1.01117825710826	-0.201939954454372	-1.00917578206397	0.0411102212979247
CLN3	1.42214680037026	0.566834520031	2.56458723203292	2.23203380772853	0.459703864144829	0.267567959931138	1.58190201371875	1.06525990653226	1.36707595200087	2.43125170814448	2.1939071181696	2.83549063191505	2.64451087973007	2.51766698800129
CLN6	-1.11966650503542	-1.08430991510352	-1.04246876388094	-0.111284462219861	-1.15265858870047	-1.20279220223591	-1.16152162360064	0.112463734200747	-1.18958629013304	-0.302549686377845	-1.17458477865828	-1.13179706554203	-1.17253739189356	-0.325321820499036
CLN8	-1.27924425091932	-1.25257601879505	-1.22101671018244	-1.21099533368232	-0.658663570851674	-1.35139792560255	-1.31081409460719	-1.34741539880492	-0.791887701425217	-1.28040185906512	-1.33123112958224	-1.28839390601929	-0.708434347469098	-0.624186120435011
CLNS1A	-1.1776258995197	-1.14568078713244	-0.259783249846176	-1.09587247389759	-1.2074346515119	-0.205399839181897	-1.21544251218294	-1.25004875318179	-0.620565497750087	-0.415977820910433	-1.23348053941832	-1.1885860096279	-1.23183166782816	-1.18936893534359
CLPB	-2.1146455791255	-2.1057166960864	-2.09515021481072	-2.09179492308222	-2.12297733444548	-2.15514959298216	-2.12521558768617	-2.14864929572063	-2.01628158436715	-1.98744316401744	-2.13205148578575	-2.11770900679686	-2.13050422570565	-2.1179278400274
CLPP	-0.0740603056984296	-0.0452891297599919	-0.0103826531215974	0.986298789559962	0.704322376002593	1.3281857588725	1.45217007461218	0.492497100312753	-0.161645413660893	0.773798851399843	0.627151093320799	1.39258236405749	-0.123007639770196	0.748283062415557
CLPTM1	0.255525292097826	0.294292494676597	1.837169840088	1.34429069833857	1.685780676135	1.56787863692376	1.27677569359501	0.81098888692105	1.58110209702047	1.11656789702286	0.182477133708593	2.03984279534236	1.59583090406107	0.241470611752554
CLPTM1L	1.02928988999639	1.62354895474079	0.233173460234306	0.247518439573031	0.95105629526938	1.36390692377025	0.107960298532208	0.0175298918041578	1.19167068873785	1.51446533022921	0.0807671434030112	1.81927974238502	1.51050204522848	1.95254881181758
CLPX	-1.77798077480137	-1.7653014982034	-1.75029678393231	-1.74553217096713	-1.78981211247105	-1.83549766608193	-1.79299049792092	-1.49189770010598	-1.47164670912216	-1.77853115376178	-1.80269767433039	-1.78233093221893	-1.80050051949718	-1.78264168184424
CLSTN1	4.51789671863622	5.10182244464919	3.91848736944868	4.09014534995804	4.25224831583259	4.96851277260636	4.74112432817272	4.34960964569976	5.17982758998851	4.96807986818953	3.82607763499763	5.46836531523358	4.38396856877374	4.61323942758283
CLSTN3	-2.11662570369346	-2.10597717021545	-2.09337564669719	-2.08937414548556	-2.12656210616025	-2.16493055276113	-2.12923143383107	-2.15717833641969	-2.15148046340642	-1.81276176820116	-2.13738388576116	-2.12027912954449	-2.13553863247584	-2.12054010877015
CLTA	4.36675254251665	3.60417320186637	2.87897181548134	3.83395580348916	3.67539694372828	2.90162888359081	3.38419871211109	3.82618974229898	2.50807995314462	3.34344257479974	3.85331697450387	3.83847192572467	4.09114455297768	3.40453745419469
CLTB	-0.881006395664144	-0.840780594693088	-0.79106786686166	-0.775282034270639	-0.89751425403724	-0.955438793874016	-0.901857714067915	-0.944582045275824	0.497885777746457	-0.881785431828136	0.487389315355735	-0.887135341032345	0.504369910019011	0.254793010347664
CLTC	-1.16813360343498	-1.1344142773824	-1.09451067176867	-1.08183963830351	-1.19959791683167	0.0792419499608604	-0.0163125386674877	-0.237767893073015	-1.24005443551136	-1.16959728375422	-1.22643950085982	-1.17970243192525	-1.22457740386511	-1.18052884089706
CLTCL1	-1.7584808206772	-1.73746030638878	-1.7125845330517	-1.10393676808913	-1.17734688229252	-1.85254255704356	-1.78336489800304	-1.83853289521076	-1.82728512843268	-1.75939327405827	-1.79945807483682	-1.76569278939213	-1.79581549127075	-1.76620796996167
CLU	1.85945935093329	2.20347350560125	2.54478864579971	0.843510079397228	1.75851424391666	1.38272623230272	0.616519496765337	2.43329567463492	1.51173445717631	2.70821689737695	2.20221124960099	2.3992984476071	3.10346538143034	3.30048672078139
CLUAP1	-1.04089103052187	-1.00769717972972	-0.968415423957207	-0.955941853353539	-1.07031528213311	-1.10398870554582	-1.07291995118107	-1.09785500541259	-0.485214647431908	-0.282597756651859	-0.405561391219546	-0.064280531712321	-0.394777788890225	-1.05309310307243
CLUH	1.70586641582828	1.51157489030398	1.4423255506783	-0.180755050289123	-0.299384322784598	1.49256690192803	-0.307696146960062	-0.391680684350115	-0.3750772426194	-0.269582723326298	-0.332807764346617	-0.279668807383716	1.02533879370759	0.943249147222241
CLUL1	-2.11502678051079	-2.10576688134526	-2.09480867406234	-2.09132899323991	-2.12366741493248	-2.15703237991999	-1.86134848651657	-2.15029110030817	-2.14533626500903	-2.11542873196574	-2.13307796786007	-2.11820377714222	-2.13147334696159	-2.11843072307039
CMAS	-2.11133447791481	-2.1052793659995	-2.09811371869566	-2.09583833141199	-2.11698464834403	-1.96575220402359	-2.11850251724296	-2.13439405979291	-2.13115405882509	-2.11159731674283	-2.12313827379317	-2.11341193791886	-2.12208900112311	-2.11356033942618
CMBL	-1.07242485594002	-1.03594113772316	-0.992766137701553	-0.979056302168701	-0.305297078854545	-1.15300220774982	0.28905918511423	-1.14503611219635	-1.13893589404781	0.0172692500148688	-1.12298580849625	-1.08494212505981	-1.12081120669923	-0.265785983221339
CMC1	-1.81075846636693	-2.10598567199927	-2.09331765720116	-2.08929504227765	-2.1266792232821	-2.165250118985	-2.12936263552078	-2.15745699847943	-2.15172906093717	-2.11715505979029	-2.13755810343715	-2.1203630948688	-2.13570311376937	-2.12062545113769
CMC2	-2.11133447791481	-2.1052793659995	-2.09811371869566	-2.09583833141199	-2.11698464834403	-1.96575220402359	-2.11850251724296	-2.13439405979291	-2.13115405882509	-2.11159731674283	-2.12313827379317	-2.11341193791886	-2.12208900112311	-2.11356033942618
CMIP	-2.11405745904871	-2.10563922217163	-2.09567704191385	-2.09251364057478	-2.12191271816437	-2.15224503319715	-2.12402296486472	-2.14611649036828	-2.14161201613055	-2.11442287583138	-1.88988175904575	-2.11694568814527	-2.12900914369697	-2.11715200622148
CMPK1	0.350863919209198	-0.465678175560613	-0.440867123909794	-0.425577334464663	0.52900353345599	0.0407447775392344	-0.509128841885689	0.298986537852316	0.519613871333359	0.984460290409445	-0.52347565840957	-0.492814540429956	-0.520273054782289	0.323824246501599
CMSS1	-2.11256361862273	-2.10544209780936	-2.09701445730838	-2.09433833535956	-2.11920888081994	-2.14486891105873	-2.12099407242447	-2.13968438774956	-1.9323466693694	-2.1128727478693	-2.12644626508742	-2.11500695490861	-2.12521219753207	-2.11518149246265
CMTM3	-1.63243248181471	-1.6128696007788	-1.58971879734019	-1.58236746653677	-0.88816430128771	-1.71309868793363	-1.65559101341554	-1.70693347590507	-1.69646566715501	-1.63328166260543	-1.67056823516993	-1.63914434833088	-1.13608173493787	-1.63962380454472
CMTM4	-1.77798077480137	-1.7653014982034	-1.75029678393231	-1.74553217096713	-1.78981211247105	-1.83549766608193	-1.79299049792092	-1.49189770010598	-1.47164670912216	-1.77853115376178	-1.80269767433039	-1.78233093221893	-1.80050051949718	-1.78264168184424
CMTM6	-2.11502678051079	-2.10576688134526	-2.09480867406234	-2.09132899323991	-2.12366741493248	-2.15703237991999	-1.86134848651657	-2.15029110030817	-2.14533626500903	-2.11542873196574	-2.13307796786007	-2.11820377714222	-2.13147334696159	-2.11843072307039
CMTR1	-1.37423890832273	-1.34670554493569	-1.31412243600573	-1.30377596086143	-1.3999309513109	-1.46165861338941	-1.40683289409125	-1.45715154282805	-0.856840099139347	-0.225544069398218	-1.42791226825577	-1.38368538297315	-0.769180404872333	-1.38436018348641
CNBP	-1.75737433744681	-1.73684967320366	-1.12598298453688	-1.70484794181922	-1.1899486882936	-1.84997521126377	-1.78167142766571	-1.83553807450977	-1.82455562976852	-1.75826526708949	-1.79738498474555	-1.76441618401512	-1.79382832558653	-1.76491921206045
CNDP2	1.32787815026056	1.24939908442786	0.845309521129135	-0.133673457918928	1.05808330163163	0.33076939646296	-0.23802581821912	-0.303931317829117	0.41943735531593	0.663878933685676	-0.258016762962111	-0.21544525024622	1.14548114696986	-0.216112086490816
CNFN	-1.32883097797784	-1.76311906122993	-1.74448403112323	-1.73856664379758	-1.79355989646072	-1.85029884207466	-1.79750727642937	-1.43193088585203	-1.83040895973623	-1.77954956601514	-1.80956305579134	-1.7842686819322	-1.80683431029667	-1.7846546158806
CNIH1	-2.11256361862273	-2.10544209780936	-2.09701445730838	-2.09433833535956	-2.11920888081994	-2.14486891105873	-2.12099407242447	-2.13968438774956	-1.9323466693694	-2.1128727478693	-2.12644626508742	-2.11500695490861	-2.12521219753207	-2.11518149246265
CNIH2	-2.11536196551875	-2.10581099080183	-2.09450832337198	-2.09091926230728	-1.85131535483628	-2.15868796840009	-2.12666840598601	-2.15173478349156	-2.14662419796329	-2.11577655191057	-2.13398057365924	-2.11863882782148	-2.13232551312807	-2.11887290756505
CNIH4	-1.26779339016425	-1.23886952260583	-1.20464088464089	-1.19377188645263	-0.604716175077568	-0.343788174808019	-1.30203345427547	-0.284363901823717	-1.33863296850267	-1.26904891038537	-1.32417738990653	-1.27771693556776	-1.31916525732072	-1.27842581520588
CNKSR1	-1.45918122616361	-1.43508571925139	-1.40657098549339	-1.39751638653822	-1.48166532266531	-0.606391993955469	-1.48770547866201	-0.549588848039467	-1.53634122653722	-1.46022715807798	-1.5061528509916	-1.46744820001768	-1.50197741092908	-1.46803874394082
CNN1	0.276294901038915	0.327901685044025	0.389210868780438	0.408671724936508	1.84627079782948	2.35759446689125	1.62709274554848	1.92194550437202	1.57674148035812	1.75531525432856	2.83919242325186	0.258679733645335	0.185904321963235	3.0567433197356
CNN2	-0.426062380997105	-0.403103611247925	0.608128703962349	0.933432198798762	-0.446856022579998	0.777388116551811	-0.452325162499973	0.382054856450269	0.199384603933284	0.907970059432992	-0.468693898548665	-0.433784197412046	-0.465034597489271	0.408727927880559
CNN3	-1.47778811802714	-1.455282574023	-1.4286494096868	-1.42019228629164	-1.49878858193337	-1.55624361793844	-1.50443017300141	-1.55328858761785	-1.02987225667174	-1.47876503321759	-1.5216602794788	-0.868256214281782	-1.51776035944782	-0.869708294359256
CNNM2	-1.18593948095925	-1.16599873808172	-1.71229049439158	-1.70479717083204	-1.77443639049407	-1.84628622125794	-1.77943504846418	-1.83176920319956	-1.82109920615807	-1.75669478707567	-1.79470155892733	-1.76267071201271	-1.7912460857974	-1.76315942904083
CNNM3	-1.78958601373857	-1.7747028093257	-1.75708995673683	-1.75149715274988	-1.80347388941151	-1.48734191782841	-1.80720474582022	-1.8462654732708	-1.83830169037522	-1.79023206026252	-1.81859923584949	-1.79469232099303	-1.81602016879809	-1.36970757395241
CNNM4	-1.92774498423469	-1.91751900796265	-1.90541754058638	-1.90157482773515	-1.93728708841877	-1.97413299075319	-1.93985049130241	-1.96668839938979	-1.52826890768741	-1.92818887093014	-1.94767943602688	-1.93125343412044	-1.94590740644642	-1.93150405711698
CNOT10	-2.1161516033242	-2.10591484780736	-2.09380062422319	-2.08995386075211	-2.12570376588063	-2.16258850763642	-2.12826987085809	-2.15513606889781	-2.14965853219067	-2.1165959579225	-2.13610706810628	-2.11966375148181	-2.13433317062195	-1.8273567433162
CNOT11	-1.11501310564297	-1.0810858064507	-1.04093608446645	-1.02818689894662	-1.14667148377378	-1.19208425745106	-0.166410308417706	-0.568121511753743	-0.536107054203016	-1.11648581360976	0.253977569708804	-1.12665328803811	-1.1647808790412	-1.12748479411264
CNOT2	-0.567167858806748	-0.548643996281396	-0.51634678156874	-0.500091031831601	0.435756971470444	-0.0446334673735567	0.775445552297635	-0.630627260155555	-0.622479488446056	0.255947634622902	-0.601193634523131	0.234301809200339	0.133810637129371	0.232540989137696
CNOT6	-1.58284890209866	-1.56085517156594	-1.534827689647	-1.52656289529229	-1.60337178055609	-1.67001209559559	-0.62776635139946	-1.66660725984949	-1.65483873943093	-1.58380360061419	-1.05508779364003	-1.59039477344844	-1.62191210832167	-1.59093380605566
CNOT8	-1.92960746232213	-1.91517786679947	-1.89810181705861	-1.89267947002026	-1.94307206463964	-1.99506430999688	-1.94668921236115	-1.98455945067122	-1.97683838719418	-1.9302338187015	-1.95773642220578	-1.93455814002919	-1.95523595971496	-1.31633316296016
CNP	0.370161503159958	1.62105414753606	1.97856072571821	1.78092314005099	1.82119838793244	2.36730968444284	1.4045054329202	1.34930066888213	2.15066344029182	0.368253948481137	1.70991868152693	0.355123054774196	0.293413313119573	1.48436732017863
CNPPD1	-0.889049779373451	-0.849886725573192	-0.802677265107664	-0.787686322704578	0.798292254482716	-0.127356181915956	-0.907522547443175	0.103277774384405	-0.254172268395442	-0.889742266532052	-0.918974319192314	-0.894493006665596	-0.154649755503242	-0.894879153114053
CNPY2	3.43156950365597	3.85572376950881	2.85380972275052	4.24801739482043	4.08956914428522	3.64270430379572	3.2614457624689	2.89019483901091	3.37625143602233	3.3176649695293	3.33757219778687	3.65642248209433	2.8305835206132	3.37857821848174
CNPY3	-0.608783601898535	-0.589840171836945	0.400045070315563	-0.535565272111106	-0.625858671079318	0.444748890041443	0.149109265287802	-0.674038655435751	0.691716702667493	-0.609591489219382	0.0957199178227139	-0.615133943660116	0.53729305476697	-0.615584446013747
CNPY4	-2.11195361340908	-2.10536141358668	-2.09756017398213	-2.09508296004172	-2.11810495347033	-2.04765797799762	-2.11975745721029	-2.13705857822021	-2.03933141576832	-2.11223976601858	-2.12480440496855	-2.11421534393714	-2.12366206190273	-2.11437690864542
CNRIP1	-1.38320115976467	-1.35681120373084	-1.32558120832418	-1.31566440229053	-0.340671859827942	-1.46711030409598	-0.762295364659017	-0.912497644973452	-1.45984857818247	-1.38434668856949	-1.43464556882251	-1.39225534058504	-1.43007253036878	-1.39290211793753
CNST	-1.66676280185564	-1.65005021639537	-1.63027246585691	-1.62399221786718	-1.68235771694295	-1.73716730662367	-1.68654715456948	-1.73040906276809	-1.13763087839736	-1.66748825770798	-1.23382290008796	-1.67249675497551	-1.69644613235673	-1.67290635481582
CNTD1	-2.11133447791481	-2.1052793659995	-2.09811371869566	-2.09583833141199	-2.11698464834403	-1.96575220402359	-2.11850251724296	-2.13439405979291	-2.13115405882509	-2.11159731674283	-2.12313827379317	-2.11341193791886	-2.12208900112311	-2.11356033942618
CNTFR	-2.11618689210711	-2.10591948746778	-2.09376899357101	-2.0899107127862	-2.12576765409622	-2.16276282976502	-2.12834144206129	-2.15528807822355	-2.14979414162357	-2.11663257711508	-2.13620210408971	-1.82627573414609	-2.1344228955084	-2.11996119407345
CNTLN	-2.11372553295499	-2.10559546793245	-2.09597431157342	-2.0929191993267	-2.00513666888708	-2.15060587564581	-2.12334990103224	-2.02851190109798	-2.14033684646555	-2.11407844084375	-2.12957422895697	-2.11651489261519	-2.12816539371937	-2.11671414804116
CNTNAP1	-1.58420024557633	-1.56277051085709	-1.53741046417912	-1.52935760792234	-1.60419684598769	-1.66898294585634	-1.02444755349362	-1.66581074746226	-1.65434401287476	-1.58513046229851	-0.7054539776196	-1.59155261451668	-1.62226173520841	-1.59207782445142
CNTNAP2	-2.12103498983317	-2.10655599221906	-2.08942147981586	-1.67018294855019	-2.13454569042932	-2.18671593978229	-2.13817522205046	-2.17617511534449	-2.16842761753786	-2.12166349064654	-2.14926025383334	-2.1260026169989	-2.14675123059829	-2.12635747502638
CNTNAP3	-2.11502678051079	-2.10576688134526	-2.09480867406234	-2.09132899323991	-2.12366741493248	-2.15703237991999	-1.86134848651657	-2.15029110030817	-2.14533626500903	-2.11542873196574	-2.13307796786007	-2.11820377714222	-2.13147334696159	-2.11843072307039
CNTROB	-1.76425464145076	-1.74402508582295	-1.72008533660451	-1.13433973351825	-1.78313132591227	-1.85602179730611	-1.78820238219597	-1.84129452128808	-1.83046998480891	-1.76513276109032	-1.23724238549599	-1.77119523863611	-1.8001844852812	-1.77169103402184
COA1	-1.62316705784514	-1.60474340069844	-1.58294076005259	-1.57601752629956	-1.11382593087715	-1.00054250521152	-1.64497697661178	-1.69332956456844	-1.68347133769815	-1.62396678748185	-1.65908201554273	-1.62948806584398	-1.655889433771	-1.62993960142734
COA3	2.48571760011636	0.574222893710276	1.983023755782	0.667902585428942	1.63788488086323	2.63399668667164	1.61071699915748	1.87128171646726	2.58273372255917	0.511512278386575	3.53362685317301	1.70220279185665	0.408088015962552	2.97855100228894
COA4	-1.33529639128828	-1.30614546388584	-1.27164812225665	-1.26069379962039	-1.36249782212841	-1.42412037168039	-0.440540187591387	-1.41905129774727	-1.41514276928574	-0.351879458097836	-1.3921230200172	-0.616461672101535	-1.38707154089376	-1.3460122836175
COA5	-2.11133447791481	-2.1052793659995	-2.09811371869566	-2.09583833141199	-2.11698464834403	-1.96575220402359	-2.11850251724296	-2.13439405979291	-2.13115405882509	-2.11159731674283	-2.12313827379317	-2.11341193791886	-2.12208900112311	-2.11356033942618
COA6	-2.11502678051079	-2.10576688134526	-2.09480867406234	-2.09132899323991	-2.12366741493248	-2.15703237991999	-1.86134848651657	-2.15029110030817	-2.14533626500903	-2.11542873196574	-2.13307796786007	-2.11820377714222	-2.13147334696159	-2.11843072307039
COASY	1.99333824232673	2.59537157174235	1.71161691016809	2.27884123556039	1.42080690079655	1.67691955991243	0.597828393527272	2.13312924680703	1.64611810696394	2.5902322217906	2.23755138961231	1.47461149016043	2.25812292600995	1.47236410784094
COBLL1	-1.87820204346969	-1.86694593784564	-1.85362541065397	-1.84939559624939	-1.88870538610556	-1.40993745603125	-1.89152701729732	-1.92106848308243	-1.91504550718606	-1.87869064576997	-1.90014462273655	-1.88206392241797	-1.89819408504744	-1.8823397923052
COG2	1.48288171662143	1.30750509223311	1.41024079901821	0.495199002349758	2.16493344016672	1.65229327317165	1.1250626623149	1.32091732714992	1.89689320254257	1.21911587643725	0.324190684824741	1.19413333090228	1.51535426668851	1.1920984754872
COG3	-1.31600813790955	-0.589854615719156	-1.26013500746801	-1.25051884183042	-1.33988669920666	-0.905058821300257	-1.34630146598195	-0.868614333423727	-1.3820824214431	-1.31711893857383	-1.36589294527085	-1.32478782989767	-0.758680747211085	-1.32541499938461
COG4	-0.408617052085211	-0.385466364278753	-0.35734236093183	-0.348283145726255	0.838364857348649	-0.503159441300354	0.363630851511951	1.18273890669487	-0.478851802795097	-0.409606907559121	0.307941418701565	0.894529153668928	0.320422817616184	0.424513802671783
COG5	-1.56300177771597	-1.541629407966	-1.51633724725661	-1.50830594758267	-1.58294484949606	-1.64545174447462	-1.58830238141184	-1.64270227733227	-0.659623865474498	-1.5639295043535	-1.60466493662928	-1.57033446519858	-1.04174616246002	-1.5708582692059
COG6	-1.7475184290833	-1.48243982830221	-1.7096642959487	-1.70314932871108	-1.76369619165469	-1.82616504005498	-1.52030081036323	-1.81354341811555	-1.55652513995502	-1.74827099826816	-1.78131546397872	-1.50572528831698	-1.77831115033163	-1.75389159242392
COG7	-1.45989594215926	-1.42982248687055	-1.39423342149564	-1.38293243173736	0.0100574263760753	-1.56753313111145	-0.5126101265522	-1.56182024434856	-1.55739922061205	-1.46120136340549	-1.51852094076372	-1.47021390183029	-1.51330959947555	-1.47095095610075
COG8	-2.11502678051079	-2.10576688134526	-2.09480867406234	-2.09132899323991	-2.12366741493248	-2.15703237991999	-1.86134848651657	-2.15029110030817	-2.14533626500903	-2.11542873196574	-2.13307796786007	-2.11820377714222	-2.13147334696159	-2.11843072307039
COIL	-0.665217320804102	-0.648608211018466	-0.605643321384481	-0.590229782414463	-0.680112976585792	0.477226508334411	0.303427701472755	0.101637552115968	-0.714508483600555	0.145807935963957	0.24255969647471	-0.670765661533229	-0.693014398356937	0.122876686792095
COL12A1	1.21200290671433	0.451512658389439	-0.49005993030612	1.13198290097772	-0.572972385107311	-0.653860756866559	0.542059193294174	0.0854187409777278	0.556078706313539	-0.551391309154952	-0.596944338858298	-0.558716023628519	-0.592913523574281	-0.559312656214174
COL13A1	-0.550362800925843	-0.530767976640422	0.740704820044252	-0.483253677997217	-0.568026381978497	-0.018936685403936	-0.572658369950596	0.0269940050590514	-0.609175327803362	0.544166338657506	0.576135232853586	0.264825326717661	-0.58339911201396	0.263038912552827
COL14A1	-2.11405745904871	-2.10563922217163	-2.09567704191385	-2.09251364057478	-2.12191271816437	-2.15224503319715	-2.12402296486472	-2.14611649036828	-2.14161201613055	-2.11442287583138	-1.88988175904575	-2.11694568814527	-2.12900914369697	-2.11715200622148
COL15A1	-0.927916935135271	-0.889694015658439	0.0697406934243954	-0.830097445047772	-0.156867470232912	-0.992311960586393	-0.174112065084008	-0.98380562462876	-0.0946770312442482	-0.929576106344532	0.357734958808655	-0.937897617173817	-0.957909805351223	-0.938250867287265
COL16A1	0.384411741744525	0.44010778900637	0.506060078992448	0.526958523187991	1.94404243347737	1.92720152198684	2.07753546138096	1.22510371434919	0.205090672753848	1.61943243039761	3.17627887032239	2.86550827700613	2.00540111178968	2.77257855203262
COL18A1	-0.0256776422509766	0.0111955864222752	1.3925421772772	0.0694045678629179	2.01186719542557	0.947161279709767	-0.0685575006913647	1.32489062381304	-0.141337768011688	1.17192336805173	2.15951348963105	-0.0382031097127971	0.745719056494367	0.863801569182702
COL1A1	0.195975336662607	0.234286857257506	1.55748988164776	0.295088198657328	1.46485660614546	0.929029764761817	1.43935622072011	1.6039318550292	0.0768257518864316	0.194328202778859	2.1292824152485	1.52541080548341	1.70056067250964	1.3075368853531
COL1A2	0.266180373173826	-0.572487835891828	-0.535494137267148	-0.518726927433735	0.821673423147387	0.332814692623574	-0.615460350638025	0.9007872693197	0.0346027113538052	-0.593416971960828	-0.629697255024599	0.240702571843481	-0.626517104583994	-0.599778462542277
COL22A1	-2.11202079224599	-2.10537030599909	-2.09750008997157	-2.09500097318428	-2.11822652077054	-2.14218933470743	-2.11989363549577	-1.94728240374977	-2.13378915129646	-2.11230947493846	-2.1249852069832	-2.11430252037565	-2.12383276363301	-2.11446551359482
COL26A1	-2.11133447791481	-2.1052793659995	-2.09811371869566	-2.09583833141199	-2.11698464834403	-1.96575220402359	-2.11850251724296	-2.13439405979291	-2.13115405882509	-2.11159731674283	-2.12313827379317	-2.11341193791886	-2.12208900112311	-2.11356033942618
COL28A1	-1.93078909186972	-1.91581536496542	-1.89809538764365	-1.8924685671548	-1.94476143625463	-1.99871427796098	-1.94851498444448	-1.98781328669871	-1.97980106655475	-1.28953421500145	-1.95997877793808	-1.93592645666005	-1.95738402450836	-1.93629343974375
COL3A1	-0.957580900209894	-0.921711066611073	-0.879262540471317	-0.865783390229352	-0.978257534297795	-1.01783634736285	-0.00591691226757229	-0.404577583675565	-1.00500155296662	0.0854468862265126	-0.0652596520260067	-0.969887550474261	-0.278999450211543	-0.970766665088154
COL4A1	-0.829577108328743	-0.800707187556681	-0.757117877432843	-0.743276481428458	-0.107980316496274	-0.139122041590928	-0.844654062586287	-0.286740393396335	-0.8688862431851	-0.83014590175996	-0.173750312610097	-0.0685572477939917	0.242089352738265	-0.834356507669828
COL4A2	0.711996265295639	-0.510514019155596	-0.47382906579853	-0.454598722797188	1.18790330139514	-0.657484927558902	0.820775088029539	-0.639592968613592	-0.626102264752796	-0.539713899776187	1.53571660983306	0.905668317989661	-0.586995157303713	-0.548691941284416
COL4A5	-2.11502678051079	-2.10576688134526	-2.09480867406234	-2.09132899323991	-2.12366741493248	-2.15703237991999	-1.86134848651657	-2.15029110030817	-2.14533626500903	-2.11542873196574	-2.13307796786007	-2.11820377714222	-2.13147334696159	-2.11843072307039
COL5A1	-1.35091976045715	-1.32101761027141	-1.28563126814363	-0.419816253895622	-0.65255733574157	-1.4448835211375	-1.38631791519408	-1.43945501532833	-1.43527650012784	-1.35221774573306	-1.40921081800543	-1.36117894673062	-0.29348329648174	-1.36191180257571
COL5A3	-2.12032951490581	-2.10646345350035	-1.69377387596267	-2.08484371019049	-2.13326826999715	-2.18323000770485	-2.13674415345767	-2.17313540566028	-2.16571588096744	-2.12093140953303	-2.14735992503796	-2.12508684860772	-2.14495711572946	-2.12542668450869
COL6A1	0.621904312611901	2.07117816729959	1.67799867793065	0.751175027345543	1.64916001110161	1.64692369174662	1.83381272461885	2.20432730249518	1.78098767292619	2.77044100473624	1.54856460050372	2.26142354319171	1.94447131481936	2.39565765748029
COL6A2	1.89005222505946	1.47281816788248	2.8007474368762	2.56312935145598	1.28790943337989	1.8387179232886	0.400703085126822	1.64518768279208	2.48590596223168	1.37232604696703	2.88405577398699	1.34375570290712	0.369564220942152	0.444011796997566
COL6A3	-2.11405745904871	-2.10563922217163	-2.09567704191385	-2.09251364057478	-2.12191271816437	-2.15224503319715	-2.12402296486472	-2.14611649036828	-2.14161201613055	-2.11442287583138	-1.88988175904575	-2.11694568814527	-2.12900914369697	-2.11715200622148
COL7A1	-0.34564941299921	-0.319515917127227	1.2488113006816	-0.277783195031607	0.935915109615088	0.603061494397539	1.36620455252231	0.482534349429112	0.294710171920816	-0.346769572646262	-0.394527981524039	-0.3544673738075	-0.390312902825665	0.511897736072451
COL8A2	-2.11536196551875	-2.10581099080183	-2.09450832337198	-2.09091926230728	-1.85131535483628	-2.15868796840009	-2.12666840598601	-2.15173478349156	-2.14662419796329	-2.11577655191057	-2.13398057365924	-2.11863882782148	-2.13232551312807	-2.11887290756505
COL9A2	-1.62554358018535	-0.690662871385908	-1.5789262417667	-1.57090306418071	-1.64546648345103	-1.71380887770627	-1.6508185972717	-1.70685330789353	-1.17405339958652	-1.62647036860893	-1.66716460496655	-1.63286885208952	-1.66346479481626	-1.63339212637158
COLEC12	-1.75689580475611	-1.73657824414322	-1.13187549108716	-1.70489942545863	-1.7758546087839	-1.84884879947359	-1.20028886743796	-1.83427083251263	-1.82339920586556	-1.75777774449469	-1.79650272558185	-1.76386659574121	-1.79298195480642	-1.76436454799416
COLGALT1	1.55698717713217	1.65199441378843	2.65673854883153	0.843404065746547	1.46981912592294	2.5319438619855	2.24917018113293	1.21152705599351	1.86165759483087	2.22651551797736	2.1593369929969	2.61054952758524	2.63845375636299	2.00672218708202
COLGALT2	-1.27182159292689	-1.24245282938821	-0.388511683529394	-1.19666151846959	-0.59918153844146	-0.810759765310106	-1.30658832474104	-1.34846974815117	-1.34459272784086	-0.541492018522816	-1.32907287000633	-1.28189777854876	-1.32398364269466	-1.2826175619051
COLQ	-2.11202079224599	-2.10537030599909	-2.09750008997157	-2.09500097318428	-2.11822652077054	-2.14218933470743	-2.11989363549577	-1.94728240374977	-2.13378915129646	-2.11230947493846	-2.1249852069832	-2.11430252037565	-2.12383276363301	-2.11446551359482
COMMD1	-1.55193559340793	-1.52935293063687	-1.50262850359704	-0.848748820449583	-1.57300801868869	-1.1543543496709	-1.57866894155099	-1.11825579582178	-1.6258531226329	-1.55291585615109	-1.59595808968342	-1.55968352265315	-1.59204480596641	-1.56023698908638
COMMD3	-1.02927336148589	-0.997118151327475	-0.959065527660338	-0.946982256975707	-1.05609068824361	-0.379116120206551	-1.05850208653417	-0.172345939097161	-0.491474039583974	-0.29365325768916	-0.413845961303097	-1.04030555444286	-1.06405290771264	-1.04109362933273
COMMD4	1.8966339307505	0.421221953848607	1.42619800770131	1.75495122523591	0.342458577500082	2.26690995777857	1.13243846485062	0.91956054167324	0.961672341835441	1.89185093479378	1.31520284618557	2.01285401554989	1.08304929233732	1.20168707837882
COMMD5	-1.21916686972695	-1.18537975829928	-1.14539593516074	-1.13269942933724	-0.472943028230185	-1.31097736765274	-1.259164040198	-1.30403427203948	-1.29871072264001	-1.2206334924573	-0.115358261867635	-1.23075895483206	0.202453583980605	-1.23158702511946
COMMD6	-0.0853663077344676	0.95865097681017	-0.000372151158564149	0.0143177706862149	1.4772923815956	2.10953845290543	1.26451041299684	0.548206113332406	-0.208251222691577	-0.087041499572483	-0.159541077548262	1.97407087934316	2.00935296737321	-0.099524840527108
COMMD7	0.822969565343671	0.903251762322454	0.0428273639524805	0.0543197876593601	0.749976204802524	1.15142417184446	1.73904682698434	0.756613476676553	1.27783767218346	-0.0235954887976687	0.672725894500389	-0.0322553643295582	-0.0725032421522585	1.0514646310343
COMMD9	0.123372092585338	-0.673624116418537	0.56161560784674	-0.612831379567282	-0.704515828242939	-0.172199277949898	-0.708332424724443	-0.745288924670868	-0.0954563887285725	-0.690604790425756	-0.0102979231846498	-0.69535219777739	0.00119479199738759	0.0974471607609662
COMP	-2.11618689210711	-2.10591948746778	-2.09376899357101	-2.0899107127862	-2.12576765409622	-2.16276282976502	-2.12834144206129	-2.15528807822355	-2.14979414162357	-2.11663257711508	-2.13620210408971	-1.82627573414609	-2.1344228955084	-2.11996119407345
[truncated: 6,826 more rows]
