# Supplementary material for: Spatial maps of prostate cancer transcriptomes reveal an unexplored landscape of heterogeneity
Source: Nat Commun. 2018 Jun 20;9:2419. doi: 10.1038/s41467-018-04724-5 (PMC6010471; doi:10.1038/s41467-018-04724-5)
Supplement: Supplementary file 6 — Supplementary Data 3 [file 41467_2018_4724_MOESM6_ESM.zip]

Archive with 130 entries (127 files):
- Supplementary Dataset 2/
- Supplementary Dataset 2/experiment0002-spot-scaling.tsv
- __MACOSX/
- __MACOSX/Supplementary Dataset 2/
- __MACOSX/Supplementary Dataset 2/._experiment0002-spot-scaling.tsv
- Supplementary Dataset 2/experiment0000-feature-gamma_prior-p.tsv
- __MACOSX/Supplementary Dataset 2/._experiment0000-feature-gamma_prior-p.tsv
- Supplementary Dataset 2/experiment0000-counts.tsv
- __MACOSX/Supplementary Dataset 2/._experiment0000-counts.tsv
- Supplementary Dataset 2/experiment0001-contributions_spot_type.tsv
- __MACOSX/Supplementary Dataset 2/._experiment0001-contributions_spot_type.tsv
- Supplementary Dataset 2/experiment0000-expected-mix.tsv
- __MACOSX/Supplementary Dataset 2/._experiment0000-expected-mix.tsv
- Supplementary Dataset 2/contributions_gene_type.tsv
- __MACOSX/Supplementary Dataset 2/._contributions_gene_type.tsv
- Supplementary Dataset 2/experiment0000-feature-gamma_prior-r.tsv
- __MACOSX/Supplementary Dataset 2/._experiment0000-feature-gamma_prior-r.tsv
- Supplementary Dataset 2/experiment0000-contributions_gene.tsv
- __MACOSX/Supplementary Dataset 2/._experiment0000-contributions_gene.tsv
- Supplementary Dataset 2/joint-mix-profiles-rel-common-scale-matrix-colorbar.pdf
- __MACOSX/Supplementary Dataset 2/._joint-mix-profiles-rel-common-scale-matrix-colorbar.pdf
- Supplementary Dataset 2/top-genes.pdf
- __MACOSX/Supplementary Dataset 2/._top-genes.pdf
- Supplementary Dataset 2/experiment0001-expected-mix.tsv
- __MACOSX/Supplementary Dataset 2/._experiment0001-expected-mix.tsv
- Supplementary Dataset 2/experiment0000-expected-features.tsv
- __MACOSX/Supplementary Dataset 2/._experiment0000-expected-features.tsv
- Supplementary Dataset 2/experiment0002-feature-gamma_prior-p.tsv
- __MACOSX/Supplementary Dataset 2/._experiment0002-feature-gamma_prior-p.tsv
- Supplementary Dataset 2/experiment0001-mix-hiergamma_prior-r.tsv
- __MACOSX/Supplementary Dataset 2/._experiment0001-mix-hiergamma_prior-r.tsv
- Supplementary Dataset 2/feature-gamma.tsv
- __MACOSX/Supplementary Dataset 2/._feature-gamma.tsv
- Supplementary Dataset 2/experiment0002-counts.tsv
- __MACOSX/Supplementary Dataset 2/._experiment0002-counts.tsv
- Supplementary Dataset 2/experiment0001-contributions_gene.tsv
- __MACOSX/Supplementary Dataset 2/._experiment0001-contributions_gene.tsv
- Supplementary Dataset 2/experiment0001-mix-hiergamma_prior-p.tsv
- __MACOSX/Supplementary Dataset 2/._experiment0001-mix-hiergamma_prior-p.tsv
- Supplementary Dataset 2/experiment0002-feature-gamma_prior-r.tsv
- __MACOSX/Supplementary Dataset 2/._experiment0002-feature-gamma_prior-r.tsv
- Supplementary Dataset 2/experiment0000-contributions_spot_type.tsv
- __MACOSX/Supplementary Dataset 2/._experiment0000-contributions_spot_type.tsv
- Supplementary Dataset 2/experiment0002-contributions_gene_type.tsv
- __MACOSX/Supplementary Dataset 2/._experiment0002-contributions_gene_type.tsv
- Supplementary Dataset 2/experiment0002-contributions_gene.tsv
- __MACOSX/Supplementary Dataset 2/._experiment0002-contributions_gene.tsv
- Supplementary Dataset 2/joint-mix-dimensionality-reduction-tSNE-matrix.pdf
- __MACOSX/Supplementary Dataset 2/._joint-mix-dimensionality-reduction-tSNE-matrix.pdf
- Supplementary Dataset 2/feature-gamma_prior-p.tsv
- __MACOSX/Supplementary Dataset 2/._feature-gamma_prior-p.tsv
- Supplementary Dataset 2/experiment0001-baselinefeature-gamma.tsv
- __MACOSX/Supplementary Dataset 2/._experiment0001-baselinefeature-gamma.tsv
- Supplementary Dataset 2/experiment0002-expected-features.tsv
- __MACOSX/Supplementary Dataset 2/._experiment0002-expected-features.tsv
- Supplementary Dataset 2/feature-gamma_prior-r.tsv
- __MACOSX/Supplementary Dataset 2/._feature-gamma_prior-r.tsv
- Supplementary Dataset 2/README
- __MACOSX/Supplementary Dataset 2/._README
- Supplementary Dataset 2/experiment0000-feature-gamma.tsv
- __MACOSX/Supplementary Dataset 2/._experiment0000-feature-gamma.tsv
- Supplementary Dataset 2/experiment0002-baselinefeature-gamma_prior-p.tsv
- __MACOSX/Supplementary Dataset 2/._experiment0002-baselinefeature-gamma_prior-p.tsv
- Supplementary Dataset 2/experiment0002-mix-hiergamma.tsv
- __MACOSX/Supplementary Dataset 2/._experiment0002-mix-hiergamma.tsv
- Supplementary Dataset 2/log.txt
- __MACOSX/Supplementary Dataset 2/._log.txt
- Supplementary Dataset 2/experiment0002-expected-mix.tsv
- __MACOSX/Supplementary Dataset 2/._experiment0002-expected-mix.tsv
- Supplementary Dataset 2/experiment0002-contributions_spot.tsv
- __MACOSX/Supplementary Dataset 2/._experiment0002-contributions_spot.tsv
- Supplementary Dataset 2/experiment0002-baselinefeature-gamma_prior-r.tsv
- __MACOSX/Supplementary Dataset 2/._experiment0002-baselinefeature-gamma_prior-r.tsv
- Supplementary Dataset 2/experiment0000-baselinefeature-gamma.tsv
- __MACOSX/Supplementary Dataset 2/._experiment0000-baselinefeature-gamma.tsv
- Supplementary Dataset 2/experiment0000-spot-scaling.tsv
- __MACOSX/Supplementary Dataset 2/._experiment0000-spot-scaling.tsv
- Supplementary Dataset 2/experiment0001-counts.tsv
- __MACOSX/Supplementary Dataset 2/._experiment0001-counts.tsv
- Supplementary Dataset 2/experiment0001-feature-gamma.tsv
- __MACOSX/Supplementary Dataset 2/._experiment0001-feature-gamma.tsv
- Supplementary Dataset 2/experiment0001-contributions_spot.tsv
- __MACOSX/Supplementary Dataset 2/._experiment0001-contributions_spot.tsv
- Supplementary Dataset 2/experiment0000-mix-hiergamma_prior-p.tsv
- __MACOSX/Supplementary Dataset 2/._experiment0000-mix-hiergamma_prior-p.tsv
- Supplementary Dataset 2/experiment0001-contributions_gene_type.tsv
- __MACOSX/Supplementary Dataset 2/._experiment0001-contributions_gene_type.tsv
- Supplementary Dataset 2/experiment0000-baselinefeature-gamma_prior-r.tsv
- __MACOSX/Supplementary Dataset 2/._experiment0000-baselinefeature-gamma_prior-r.tsv
- Supplementary Dataset 2/experiment0000-baselinefeature-gamma_prior-p.tsv
- __MACOSX/Supplementary Dataset 2/._experiment0000-baselinefeature-gamma_prior-p.tsv
- Supplementary Dataset 2/experiment0000-mix-hiergamma_prior-r.tsv
- __MACOSX/Supplementary Dataset 2/._experiment0000-mix-hiergamma_prior-r.tsv
- Supplementary Dataset 2/experiment0002-feature-gamma.tsv
- __MACOSX/Supplementary Dataset 2/._experiment0002-feature-gamma.tsv
- Supplementary Dataset 2/expected-features.tsv
- __MACOSX/Supplementary Dataset 2/._expected-features.tsv
- Supplementary Dataset 2/experiment0000-mix-hiergamma.tsv
- __MACOSX/Supplementary Dataset 2/._experiment0000-mix-hiergamma.tsv
- Supplementary Dataset 2/experiment0002-baselinefeature-gamma.tsv
- __MACOSX/Supplementary Dataset 2/._experiment0002-baselinefeature-gamma.tsv
- Supplementary Dataset 2/experiment0001-expected-features.tsv
- __MACOSX/Supplementary Dataset 2/._experiment0001-expected-features.tsv
- Supplementary Dataset 2/experiment0001-spot-scaling.tsv
- __MACOSX/Supplementary Dataset 2/._experiment0001-spot-scaling.tsv
- Supplementary Dataset 2/experiment0000-contributions_spot.tsv
- __MACOSX/Supplementary Dataset 2/._experiment0000-contributions_spot.tsv
- Supplementary Dataset 2/contributions_gene.tsv
- __MACOSX/Supplementary Dataset 2/._contributions_gene.tsv
- Supplementary Dataset 2/experiment0001-feature-gamma_prior-r.tsv
- __MACOSX/Supplementary Dataset 2/._experiment0001-feature-gamma_prior-r.tsv
- Supplementary Dataset 2/experiment0002-mix-hiergamma_prior-p.tsv
- __MACOSX/Supplementary Dataset 2/._experiment0002-mix-hiergamma_prior-p.tsv
- Supplementary Dataset 2/experiment0001-baselinefeature-gamma_prior-r.tsv
- __MACOSX/Supplementary Dataset 2/._experiment0001-baselinefeature-gamma_prior-r.tsv
- Supplementary Dataset 2/experiment0001-mix-hiergamma.tsv
- __MACOSX/Supplementary Dataset 2/._experiment0001-mix-hiergamma.tsv
- Supplementary Dataset 2/joint-mix-profiles-rel-common-scale-matrix.pdf
- __MACOSX/Supplementary Dataset 2/._joint-mix-profiles-rel-common-scale-matrix.pdf
- Supplementary Dataset 2/experiment0001-baselinefeature-gamma_prior-p.tsv
- __MACOSX/Supplementary Dataset 2/._experiment0001-baselinefeature-gamma_prior-p.tsv
- Supplementary Dataset 2/experiment0002-mix-hiergamma_prior-r.tsv
- __MACOSX/Supplementary Dataset 2/._experiment0002-mix-hiergamma_prior-r.tsv
- Supplementary Dataset 2/experiment0002-contributions_spot_type.tsv
- __MACOSX/Supplementary Dataset 2/._experiment0002-contributions_spot_type.tsv
- Supplementary Dataset 2/experiment0000-contributions_gene_type.tsv
- __MACOSX/Supplementary Dataset 2/._experiment0000-contributions_gene_type.tsv
- Supplementary Dataset 2/experiment0001-feature-gamma_prior-p.tsv
- __MACOSX/Supplementary Dataset 2/._experiment0001-feature-gamma_prior-p.tsv
- __MACOSX/._Supplementary Dataset 2
