# Supplementary material for: Spatial maps of prostate cancer transcriptomes reveal an unexplored landscape of heterogeneity
Source: Nat Commun. 2018 Jun 20;9:2419. doi: 10.1038/s41467-018-04724-5 (PMC6010471; doi:10.1038/s41467-018-04724-5)
Supplement: Supplementary file 6 — Supplementary Data 3 [file 41467_2018_4724_MOESM6_ESM.zip › Supplementary Dataset 2/experiment0000-feature-gamma_prior-p.tsv]

	Factor 1	Factor 2	Factor 3	Factor 4	Factor 5	Factor 6	Factor 7	Factor 8	Factor 9	Factor 10
A1BG ENSG00000121410	50	50	50	50	50	50	50	50	50	50
A1CF ENSG00000148584	50	50	50	50	50	50	50	50	50	50
A2M ENSG00000175899	50	50	50	50	50	50	50	50	50	50
A2ML1 ENSG00000166535	50	50	50	50	50	50	50	50	50	50
A4GALT ENSG00000128274	50	50	50	50	50	50	50	50	50	50
AAAS ENSG00000094914	50	50	50	50	50	50	50	50	50	50
AACS ENSG00000081760	50	50	50	50	50	50	50	50	50	50
AADACL2 ENSG00000197953	50	50	50	50	50	50	50	50	50	50
AADACL4 ENSG00000204518	50	50	50	50	50	50	50	50	50	50
AADAT ENSG00000109576	50	50	50	50	50	50	50	50	50	50
AAED1 ENSG00000158122	50	50	50	50	50	50	50	50	50	50
AAGAB ENSG00000103591	50	50	50	50	50	50	50	50	50	50
AAK1 ENSG00000115977	50	50	50	50	50	50	50	50	50	50
AAMDC ENSG00000087884	50	50	50	50	50	50	50	50	50	50
AAMP ENSG00000127837	50	50	50	50	50	50	50	50	50	50
AAR2 ENSG00000131043	50	50	50	50	50	50	50	50	50	50
AARD ENSG00000205002	50	50	50	50	50	50	50	50	50	50
AARS ENSG00000090861	50	50	50	50	50	50	50	50	50	50
AARSD1 ENSG00000266967	50	50	50	50	50	50	50	50	50	50
AASDH ENSG00000157426	50	50	50	50	50	50	50	50	50	50
AASDHPPT ENSG00000149313	50	50	50	50	50	50	50	50	50	50
AASS ENSG00000008311	50	50	50	50	50	50	50	50	50	50
AATF ENSG00000275700	50	50	50	50	50	50	50	50	50	50
AATK ENSG00000181409	50	50	50	50	50	50	50	50	50	50
AATK-AS1 ENSG00000225180	50	50	50	50	50	50	50	50	50	50
ABAT ENSG00000183044	50	50	50	50	50	50	50	50	50	50
ABC13-47488600E17.1 ENSG00000283199	50	50	50	50	50	50	50	50	50	50
ABC13-47656900H15.1 ENSG00000283566	50	50	50	50	50	50	50	50	50	50
ABC7-42404400C24.1 ENSG00000277758	50	50	50	50	50	50	50	50	50	50
ABCA1 ENSG00000165029	50	50	50	50	50	50	50	50	50	50
ABCA10 ENSG00000154263	50	50	50	50	50	50	50	50	50	50
ABCA12 ENSG00000144452	50	50	50	50	50	50	50	50	50	50
ABCA13 ENSG00000179869	50	50	50	50	50	50	50	50	50	50
ABCA2 ENSG00000107331	50	50	50	50	50	50	50	50	50	50
ABCA3 ENSG00000167972	50	50	50	50	50	50	50	50	50	50
ABCA4 ENSG00000198691	50	50	50	50	50	50	50	50	50	50
ABCA5 ENSG00000154265	50	50	50	50	50	50	50	50	50	50
ABCA6 ENSG00000154262	50	50	50	50	50	50	50	50	50	50
ABCA7 ENSG00000064687	50	50	50	50	50	50	50	50	50	50
ABCA8 ENSG00000141338	50	50	50	50	50	50	50	50	50	50
ABCA9 ENSG00000154258	50	50	50	50	50	50	50	50	50	50
ABCB1 ENSG00000085563	50	50	50	50	50	50	50	50	50	50
ABCB10 ENSG00000135776	50	50	50	50	50	50	50	50	50	50
ABCB11 ENSG00000073734	50	50	50	50	50	50	50	50	50	50
ABCB4 ENSG00000005471	50	50	50	50	50	50	50	50	50	50
ABCB5 ENSG00000004846	50	50	50	50	50	50	50	50	50	50
ABCB6 ENSG00000115657	50	50	50	50	50	50	50	50	50	50
ABCB7 ENSG00000131269	50	50	50	50	50	50	50	50	50	50
ABCB8 ENSG00000197150	50	50	50	50	50	50	50	50	50	50
ABCB9 ENSG00000150967	50	50	50	50	50	50	50	50	50	50
ABCC1 ENSG00000103222	50	50	50	50	50	50	50	50	50	50
ABCC10 ENSG00000124574	50	50	50	50	50	50	50	50	50	50
ABCC11 ENSG00000121270	50	50	50	50	50	50	50	50	50	50
ABCC12 ENSG00000140798	50	50	50	50	50	50	50	50	50	50
ABCC2 ENSG00000023839	50	50	50	50	50	50	50	50	50	50
ABCC3 ENSG00000108846	50	50	50	50	50	50	50	50	50	50
ABCC4 ENSG00000125257	50	50	50	50	50	50	50	50	50	50
ABCC5 ENSG00000114770	50	50	50	50	50	50	50	50	50	50
ABCC6 ENSG00000091262	50	50	50	50	50	50	50	50	50	50
ABCC8 ENSG00000006071	50	50	50	50	50	50	50	50	50	50
ABCC9 ENSG00000069431	50	50	50	50	50	50	50	50	50	50
ABCD1 ENSG00000101986	50	50	50	50	50	50	50	50	50	50
ABCD2 ENSG00000173208	50	50	50	50	50	50	50	50	50	50
ABCD3 ENSG00000117528	50	50	50	50	50	50	50	50	50	50
ABCD4 ENSG00000119688	50	50	50	50	50	50	50	50	50	50
ABCE1 ENSG00000164163	50	50	50	50	50	50	50	50	50	50
ABCF1 ENSG00000204574	50	50	50	50	50	50	50	50	50	50
ABCF2 ENSG00000033050	50	50	50	50	50	50	50	50	50	50
ABCF3 ENSG00000161204	50	50	50	50	50	50	50	50	50	50
ABCG1 ENSG00000160179	50	50	50	50	50	50	50	50	50	50
ABCG2 ENSG00000118777	50	50	50	50	50	50	50	50	50	50
ABCG4 ENSG00000172350	50	50	50	50	50	50	50	50	50	50
ABCG5 ENSG00000138075	50	50	50	50	50	50	50	50	50	50
ABHD1 ENSG00000143994	50	50	50	50	50	50	50	50	50	50
ABHD10 ENSG00000144827	50	50	50	50	50	50	50	50	50	50
ABHD11 ENSG00000106077	50	50	50	50	50	50	50	50	50	50
ABHD12 ENSG00000100997	50	50	50	50	50	50	50	50	50	50
ABHD12B ENSG00000131969	50	50	50	50	50	50	50	50	50	50
ABHD13 ENSG00000139826	50	50	50	50	50	50	50	50	50	50
ABHD14A ENSG00000248487	50	50	50	50	50	50	50	50	50	50
ABHD14A-ACY1 ENSG00000114786	50	50	50	50	50	50	50	50	50	50
ABHD14B ENSG00000114779	50	50	50	50	50	50	50	50	50	50
ABHD15 ENSG00000168792	50	50	50	50	50	50	50	50	50	50
ABHD16A ENSG00000204427	50	50	50	50	50	50	50	50	50	50
ABHD17A ENSG00000129968	50	50	50	50	50	50	50	50	50	50
ABHD17B ENSG00000107362	50	50	50	50	50	50	50	50	50	50
ABHD17C ENSG00000136379	50	50	50	50	50	50	50	50	50	50
ABHD18 ENSG00000164074	50	50	50	50	50	50	50	50	50	50
ABHD2 ENSG00000140526	50	50	50	50	50	50	50	50	50	50
ABHD3 ENSG00000158201	50	50	50	50	50	50	50	50	50	50
ABHD4 ENSG00000100439	50	50	50	50	50	50	50	50	50	50
ABHD5 ENSG00000011198	50	50	50	50	50	50	50	50	50	50
ABHD6 ENSG00000163686	50	50	50	50	50	50	50	50	50	50
ABHD8 ENSG00000127220	50	50	50	50	50	50	50	50	50	50
ABI1 ENSG00000136754	50	50	50	50	50	50	50	50	50	50
ABI2 ENSG00000138443	50	50	50	50	50	50	50	50	50	50
ABI3 ENSG00000108798	50	50	50	50	50	50	50	50	50	50
ABI3BP ENSG00000154175	50	50	50	50	50	50	50	50	50	50
ABL1 ENSG00000097007	50	50	50	50	50	50	50	50	50	50
ABL2 ENSG00000143322	50	50	50	50	50	50	50	50	50	50
ABLIM1 ENSG00000099204	50	50	50	50	50	50	50	50	50	50
ABLIM2 ENSG00000163995	50	50	50	50	50	50	50	50	50	50
ABLIM3 ENSG00000173210	50	50	50	50	50	50	50	50	50	50
ABO ENSG00000175164	50	50	50	50	50	50	50	50	50	50
ABR ENSG00000159842	50	50	50	50	50	50	50	50	50	50
ABRA ENSG00000174429	50	50	50	50	50	50	50	50	50	50
ABRACL ENSG00000146386	50	50	50	50	50	50	50	50	50	50
ABT1 ENSG00000146109	50	50	50	50	50	50	50	50	50	50
ABTB1 ENSG00000114626	50	50	50	50	50	50	50	50	50	50
ABTB2 ENSG00000166016	50	50	50	50	50	50	50	50	50	50
AC002429.5 ENSG00000236197	50	50	50	50	50	50	50	50	50	50
AC004381.6 ENSG00000005189	50	50	50	50	50	50	50	50	50	50
AC004754.3 ENSG00000269881	50	50	50	50	50	50	50	50	50	50
AC005281.1 ENSG00000226690	50	50	50	50	50	50	50	50	50	50
AC005480.1 ENSG00000279461	50	50	50	50	50	50	50	50	50	50
AC006116.20 ENSG00000267710	50	50	50	50	50	50	50	50	50	50
AC006386.1 ENSG00000279115	50	50	50	50	50	50	50	50	50	50
AC006994.3 ENSG00000279317	50	50	50	50	50	50	50	50	50	50
AC007906.1 ENSG00000279018	50	50	50	50	50	50	50	50	50	50
AC008074.1 ENSG00000279644	50	50	50	50	50	50	50	50	50	50
AC008522.1 ENSG00000279232	50	50	50	50	50	50	50	50	50	50
AC008686.1 ENSG00000280221	50	50	50	50	50	50	50	50	50	50
AC009014.3 ENSG00000271824	50	50	50	50	50	50	50	50	50	50
AC010731.4 ENSG00000235118	50	50	50	50	50	50	50	50	50	50
AC012005.1 ENSG00000279274	50	50	50	50	50	50	50	50	50	50
AC012005.2 ENSG00000279287	50	50	50	50	50	50	50	50	50	50
AC012363.1 ENSG00000281676	50	50	50	50	50	50	50	50	50	50
AC013461.1 ENSG00000091436	50	50	50	50	50	50	50	50	50	50
AC016549.1 ENSG00000281325	50	50	50	50	50	50	50	50	50	50
AC016577.1 ENSG00000279646	50	50	50	50	50	50	50	50	50	50
AC018512.1 ENSG00000279808	50	50	50	50	50	50	50	50	50	50
AC025335.1 ENSG00000179859	50	50	50	50	50	50	50	50	50	50
AC055866.1 ENSG00000281079	50	50	50	50	50	50	50	50	50	50
AC069063.2 ENSG00000279380	50	50	50	50	50	50	50	50	50	50
AC073130.2 ENSG00000281656	50	50	50	50	50	50	50	50	50	50
AC073657.1 ENSG00000279937	50	50	50	50	50	50	50	50	50	50
AC074033.1 ENSG00000281137	50	50	50	50	50	50	50	50	50	50
AC090498.1 ENSG00000279483	50	50	50	50	50	50	50	50	50	50
AC104304.4 ENSG00000283473	50	50	50	50	50	50	50	50	50	50
AC104389.2 ENSG00000279824	50	50	50	50	50	50	50	50	50	50
AC104981.1 ENSG00000278938	50	50	50	50	50	50	50	50	50	50
AC105009.1 ENSG00000281855	50	50	50	50	50	50	50	50	50	50
AC105052.1 ENSG00000279168	50	50	50	50	50	50	50	50	50	50
AC109486.1 ENSG00000280447	50	50	50	50	50	50	50	50	50	50
AC109829.1 ENSG00000233438	50	50	50	50	50	50	50	50	50	50
AC110615.1 ENSG00000279909	50	50	50	50	50	50	50	50	50	50
AC113404.1 ENSG00000254893	50	50	50	50	50	50	50	50	50	50
AC131097.4 ENSG00000216921	50	50	50	50	50	50	50	50	50	50
AC138517.6 ENSG00000283288	50	50	50	50	50	50	50	50	50	50
AC138969.4 ENSG00000183889	50	50	50	50	50	50	50	50	50	50
AC241377.1 ENSG00000281741	50	50	50	50	50	50	50	50	50	50
AC241585.1 ENSG00000281571	50	50	50	50	50	50	50	50	50	50
AC243756.1 ENSG00000270339	50	50	50	50	50	50	50	50	50	50
AC245100.1 ENSG00000280649	50	50	50	50	50	50	50	50	50	50
ACAA1 ENSG00000060971	50	50	50	50	50	50	50	50	50	50
ACAA2 ENSG00000167315	50	50	50	50	50	50	50	50	50	50
ACACA ENSG00000278540	50	50	50	50	50	50	50	50	50	50
ACACB ENSG00000076555	50	50	50	50	50	50	50	50	50	50
ACAD10 ENSG00000111271	50	50	50	50	50	50	50	50	50	50
ACAD11 ENSG00000240303	50	50	50	50	50	50	50	50	50	50
ACAD8 ENSG00000151498	50	50	50	50	50	50	50	50	50	50
ACAD9 ENSG00000177646	50	50	50	50	50	50	50	50	50	50
ACADL ENSG00000115361	50	50	50	50	50	50	50	50	50	50
ACADM ENSG00000117054	50	50	50	50	50	50	50	50	50	50
ACADS ENSG00000122971	50	50	50	50	50	50	50	50	50	50
ACADSB ENSG00000196177	50	50	50	50	50	50	50	50	50	50
ACADVL ENSG00000072778	50	50	50	50	50	50	50	50	50	50
ACAN ENSG00000157766	50	50	50	50	50	50	50	50	50	50
ACAP1 ENSG00000072818	50	50	50	50	50	50	50	50	50	50
ACAP2 ENSG00000114331	50	50	50	50	50	50	50	50	50	50
ACAP3 ENSG00000131584	50	50	50	50	50	50	50	50	50	50
ACAT1 ENSG00000075239	50	50	50	50	50	50	50	50	50	50
ACAT2 ENSG00000120437	50	50	50	50	50	50	50	50	50	50
ACBD3 ENSG00000182827	50	50	50	50	50	50	50	50	50	50
ACBD4 ENSG00000181513	50	50	50	50	50	50	50	50	50	50
ACBD5 ENSG00000107897	50	50	50	50	50	50	50	50	50	50
ACBD6 ENSG00000230124	50	50	50	50	50	50	50	50	50	50
ACBD7 ENSG00000176244	50	50	50	50	50	50	50	50	50	50
ACCS ENSG00000110455	50	50	50	50	50	50	50	50	50	50
ACD ENSG00000102977	50	50	50	50	50	50	50	50	50	50
ACE ENSG00000159640	50	50	50	50	50	50	50	50	50	50
ACE2 ENSG00000130234	50	50	50	50	50	50	50	50	50	50
ACER1 ENSG00000167769	50	50	50	50	50	50	50	50	50	50
ACER2 ENSG00000177076	50	50	50	50	50	50	50	50	50	50
ACER3 ENSG00000078124	50	50	50	50	50	50	50	50	50	50
ACHE ENSG00000087085	50	50	50	50	50	50	50	50	50	50
ACIN1 ENSG00000100813	50	50	50	50	50	50	50	50	50	50
ACKR1 ENSG00000213088	50	50	50	50	50	50	50	50	50	50
ACKR2 ENSG00000144648	50	50	50	50	50	50	50	50	50	50
ACKR3 ENSG00000144476	50	50	50	50	50	50	50	50	50	50
ACLY ENSG00000131473	50	50	50	50	50	50	50	50	50	50
ACMSD ENSG00000153086	50	50	50	50	50	50	50	50	50	50
ACO1 ENSG00000122729	50	50	50	50	50	50	50	50	50	50
ACO2 ENSG00000100412	50	50	50	50	50	50	50	50	50	50
ACOT1 ENSG00000184227	50	50	50	50	50	50	50	50	50	50
ACOT11 ENSG00000162390	50	50	50	50	50	50	50	50	50	50
ACOT12 ENSG00000172497	50	50	50	50	50	50	50	50	50	50
ACOT13 ENSG00000112304	50	50	50	50	50	50	50	50	50	50
ACOT2 ENSG00000119673	50	50	50	50	50	50	50	50	50	50
ACOT4 ENSG00000177465	50	50	50	50	50	50	50	50	50	50
ACOT7 ENSG00000097021	50	50	50	50	50	50	50	50	50	50
ACOT8 ENSG00000101473	50	50	50	50	50	50	50	50	50	50
ACOT9 ENSG00000123130	50	50	50	50	50	50	50	50	50	50
ACOX1 ENSG00000161533	50	50	50	50	50	50	50	50	50	50
ACOX2 ENSG00000168306	50	50	50	50	50	50	50	50	50	50
ACOX3 ENSG00000087008	50	50	50	50	50	50	50	50	50	50
ACOXL ENSG00000153093	50	50	50	50	50	50	50	50	50	50
ACP1 ENSG00000143727	50	50	50	50	50	50	50	50	50	50
ACP2 ENSG00000134575	50	50	50	50	50	50	50	50	50	50
ACP5 ENSG00000102575	50	50	50	50	50	50	50	50	50	50
ACP6 ENSG00000162836	50	50	50	50	50	50	50	50	50	50
ACP7 ENSG00000183760	50	50	50	50	50	50	50	50	50	50
ACPP ENSG00000014257	50	50	50	50	50	50	50	50	50	50
ACPT ENSG00000142513	50	50	50	50	50	50	50	50	50	50
ACR ENSG00000100312	50	50	50	50	50	50	50	50	50	50
ACRBP ENSG00000111644	50	50	50	50	50	50	50	50	50	50
ACRC ENSG00000147174	50	50	50	50	50	50	50	50	50	50
ACRV1 ENSG00000134940	50	50	50	50	50	50	50	50	50	50
ACSBG1 ENSG00000103740	50	50	50	50	50	50	50	50	50	50
ACSF2 ENSG00000167107	50	50	50	50	50	50	50	50	50	50
ACSF3 ENSG00000176715	50	50	50	50	50	50	50	50	50	50
ACSL1 ENSG00000151726	50	50	50	50	50	50	50	50	50	50
ACSL3 ENSG00000123983	50	50	50	50	50	50	50	50	50	50
ACSL4 ENSG00000068366	50	50	50	50	50	50	50	50	50	50
ACSL5 ENSG00000197142	50	50	50	50	50	50	50	50	50	50
ACSL6 ENSG00000164398	50	50	50	50	50	50	50	50	50	50
ACSM1 ENSG00000166743	50	50	50	50	50	50	50	50	50	50
ACSM2B ENSG00000066813	50	50	50	50	50	50	50	50	50	50
ACSM3 ENSG00000005187	50	50	50	50	50	50	50	50	50	50
ACSM4 ENSG00000215009	50	50	50	50	50	50	50	50	50	50
ACSM5 ENSG00000183549	50	50	50	50	50	50	50	50	50	50
ACSM6 ENSG00000173124	50	50	50	50	50	50	50	50	50	50
ACSS1 ENSG00000154930	50	50	50	50	50	50	50	50	50	50
ACSS2 ENSG00000131069	50	50	50	50	50	50	50	50	50	50
ACSS3 ENSG00000111058	50	50	50	50	50	50	50	50	50	50
ACTA1 ENSG00000143632	50	50	50	50	50	50	50	50	50	50
ACTA2 ENSG00000107796	50	50	50	50	50	50	50	50	50	50
ACTB ENSG00000075624	50	50	50	50	50	50	50	50	50	50
ACTBL2 ENSG00000169067	50	50	50	50	50	50	50	50	50	50
ACTC1 ENSG00000159251	50	50	50	50	50	50	50	50	50	50
ACTG1 ENSG00000184009	50	50	50	50	50	50	50	50	50	50
ACTG2 ENSG00000163017	50	50	50	50	50	50	50	50	50	50
ACTL10 ENSG00000182584	50	50	50	50	50	50	50	50	50	50
ACTL6A ENSG00000136518	50	50	50	50	50	50	50	50	50	50
ACTL6B ENSG00000077080	50	50	50	50	50	50	50	50	50	50
ACTN1 ENSG00000072110	50	50	50	50	50	50	50	50	50	50
ACTN2 ENSG00000077522	50	50	50	50	50	50	50	50	50	50
ACTN3 ENSG00000248746	50	50	50	50	50	50	50	50	50	50
ACTN4 ENSG00000130402	50	50	50	50	50	50	50	50	50	50
ACTR10 ENSG00000131966	50	50	50	50	50	50	50	50	50	50
ACTR1A ENSG00000138107	50	50	50	50	50	50	50	50	50	50
ACTR1B ENSG00000115073	50	50	50	50	50	50	50	50	50	50
ACTR2 ENSG00000138071	50	50	50	50	50	50	50	50	50	50
ACTR3 ENSG00000115091	50	50	50	50	50	50	50	50	50	50
ACTR3B ENSG00000133627	50	50	50	50	50	50	50	50	50	50
ACTR3C ENSG00000106526	50	50	50	50	50	50	50	50	50	50
ACTR5 ENSG00000101442	50	50	50	50	50	50	50	50	50	50
ACTR6 ENSG00000075089	50	50	50	50	50	50	50	50	50	50
ACTR8 ENSG00000113812	50	50	50	50	50	50	50	50	50	50
ACVR1 ENSG00000115170	50	50	50	50	50	50	50	50	50	50
ACVR1B ENSG00000135503	50	50	50	50	50	50	50	50	50	50
ACVR1C ENSG00000123612	50	50	50	50	50	50	50	50	50	50
ACVR2A ENSG00000121989	50	50	50	50	50	50	50	50	50	50
ACVR2B ENSG00000114739	50	50	50	50	50	50	50	50	50	50
ACVRL1 ENSG00000139567	50	50	50	50	50	50	50	50	50	50
ACY1 ENSG00000243989	50	50	50	50	50	50	50	50	50	50
ACY3 ENSG00000132744	50	50	50	50	50	50	50	50	50	50
ACYP1 ENSG00000119640	50	50	50	50	50	50	50	50	50	50
ACYP2 ENSG00000170634	50	50	50	50	50	50	50	50	50	50
ADA ENSG00000196839	50	50	50	50	50	50	50	50	50	50
ADAD1 ENSG00000164113	50	50	50	50	50	50	50	50	50	50
ADAD2 ENSG00000140955	50	50	50	50	50	50	50	50	50	50
ADAL ENSG00000168803	50	50	50	50	50	50	50	50	50	50
ADAM10 ENSG00000137845	50	50	50	50	50	50	50	50	50	50
ADAM11 ENSG00000073670	50	50	50	50	50	50	50	50	50	50
ADAM12 ENSG00000148848	50	50	50	50	50	50	50	50	50	50
ADAM15 ENSG00000143537	50	50	50	50	50	50	50	50	50	50
ADAM17 ENSG00000151694	50	50	50	50	50	50	50	50	50	50
ADAM19 ENSG00000135074	50	50	50	50	50	50	50	50	50	50
ADAM2 ENSG00000104755	50	50	50	50	50	50	50	50	50	50
ADAM20 ENSG00000134007	50	50	50	50	50	50	50	50	50	50
ADAM22 ENSG00000008277	50	50	50	50	50	50	50	50	50	50
ADAM23 ENSG00000114948	50	50	50	50	50	50	50	50	50	50
ADAM28 ENSG00000042980	50	50	50	50	50	50	50	50	50	50
ADAM29 ENSG00000168594	50	50	50	50	50	50	50	50	50	50
ADAM30 ENSG00000134249	50	50	50	50	50	50	50	50	50	50
ADAM32 ENSG00000197140	50	50	50	50	50	50	50	50	50	50
ADAM33 ENSG00000149451	50	50	50	50	50	50	50	50	50	50
ADAM7 ENSG00000069206	50	50	50	50	50	50	50	50	50	50
ADAM8 ENSG00000151651	50	50	50	50	50	50	50	50	50	50
ADAM9 ENSG00000168615	50	50	50	50	50	50	50	50	50	50
ADAMDEC1 ENSG00000134028	50	50	50	50	50	50	50	50	50	50
ADAMTS1 ENSG00000154734	50	50	50	50	50	50	50	50	50	50
ADAMTS10 ENSG00000142303	50	50	50	50	50	50	50	50	50	50
ADAMTS12 ENSG00000151388	50	50	50	50	50	50	50	50	50	50
ADAMTS13 ENSG00000160323	50	50	50	50	50	50	50	50	50	50
ADAMTS14 ENSG00000138316	50	50	50	50	50	50	50	50	50	50
ADAMTS15 ENSG00000166106	50	50	50	50	50	50	50	50	50	50
ADAMTS16 ENSG00000145536	50	50	50	50	50	50	50	50	50	50
ADAMTS17 ENSG00000140470	50	50	50	50	50	50	50	50	50	50
ADAMTS18 ENSG00000140873	50	50	50	50	50	50	50	50	50	50
ADAMTS19 ENSG00000145808	50	50	50	50	50	50	50	50	50	50
ADAMTS2 ENSG00000087116	50	50	50	50	50	50	50	50	50	50
ADAMTS3 ENSG00000156140	50	50	50	50	50	50	50	50	50	50
ADAMTS4 ENSG00000158859	50	50	50	50	50	50	50	50	50	50
ADAMTS5 ENSG00000154736	50	50	50	50	50	50	50	50	50	50
ADAMTS6 ENSG00000049192	50	50	50	50	50	50	50	50	50	50
ADAMTS7 ENSG00000136378	50	50	50	50	50	50	50	50	50	50
ADAMTS8 ENSG00000134917	50	50	50	50	50	50	50	50	50	50
ADAMTS9 ENSG00000163638	50	50	50	50	50	50	50	50	50	50
ADAMTSL1 ENSG00000178031	50	50	50	50	50	50	50	50	50	50
ADAMTSL2 ENSG00000197859	50	50	50	50	50	50	50	50	50	50
ADAMTSL3 ENSG00000156218	50	50	50	50	50	50	50	50	50	50
ADAMTSL4 ENSG00000143382	50	50	50	50	50	50	50	50	50	50
ADAMTSL5 ENSG00000185761	50	50	50	50	50	50	50	50	50	50
ADAP1 ENSG00000105963	50	50	50	50	50	50	50	50	50	50
ADAP2 ENSG00000184060	50	50	50	50	50	50	50	50	50	50
ADAR ENSG00000160710	50	50	50	50	50	50	50	50	50	50
ADARB1 ENSG00000197381	50	50	50	50	50	50	50	50	50	50
ADARB2 ENSG00000185736	50	50	50	50	50	50	50	50	50	50
ADAT1 ENSG00000065457	50	50	50	50	50	50	50	50	50	50
ADAT2 ENSG00000189007	50	50	50	50	50	50	50	50	50	50
ADAT3 ENSG00000213638	50	50	50	50	50	50	50	50	50	50
ADCK1 ENSG00000063761	50	50	50	50	50	50	50	50	50	50
ADCK2 ENSG00000133597	50	50	50	50	50	50	50	50	50	50
ADCK3 ENSG00000163050	50	50	50	50	50	50	50	50	50	50
ADCK4 ENSG00000123815	50	50	50	50	50	50	50	50	50	50
ADCK5 ENSG00000173137	50	50	50	50	50	50	50	50	50	50
ADCY1 ENSG00000164742	50	50	50	50	50	50	50	50	50	50
ADCY10 ENSG00000143199	50	50	50	50	50	50	50	50	50	50
ADCY2 ENSG00000078295	50	50	50	50	50	50	50	50	50	50
ADCY3 ENSG00000138031	50	50	50	50	50	50	50	50	50	50
ADCY4 ENSG00000129467	50	50	50	50	50	50	50	50	50	50
ADCY5 ENSG00000173175	50	50	50	50	50	50	50	50	50	50
ADCY6 ENSG00000174233	50	50	50	50	50	50	50	50	50	50
ADCY7 ENSG00000121281	50	50	50	50	50	50	50	50	50	50
ADCY8 ENSG00000155897	50	50	50	50	50	50	50	50	50	50
ADCY9 ENSG00000162104	50	50	50	50	50	50	50	50	50	50
ADCYAP1 ENSG00000141433	50	50	50	50	50	50	50	50	50	50
ADCYAP1R1 ENSG00000078549	50	50	50	50	50	50	50	50	50	50
ADD1 ENSG00000087274	50	50	50	50	50	50	50	50	50	50
ADD2 ENSG00000075340	50	50	50	50	50	50	50	50	50	50
ADD3 ENSG00000148700	50	50	50	50	50	50	50	50	50	50
ADGB ENSG00000118492	50	50	50	50	50	50	50	50	50	50
ADGRA2 ENSG00000020181	50	50	50	50	50	50	50	50	50	50
ADGRA3 ENSG00000152990	50	50	50	50	50	50	50	50	50	50
ADGRB1 ENSG00000181790	50	50	50	50	50	50	50	50	50	50
ADGRB2 ENSG00000121753	50	50	50	50	50	50	50	50	50	50
ADGRB3 ENSG00000135298	50	50	50	50	50	50	50	50	50	50
ADGRD1 ENSG00000111452	50	50	50	50	50	50	50	50	50	50
ADGRD2 ENSG00000180264	50	50	50	50	50	50	50	50	50	50
ADGRE1 ENSG00000174837	50	50	50	50	50	50	50	50	50	50
ADGRE2 ENSG00000127507	50	50	50	50	50	50	50	50	50	50
ADGRE3 ENSG00000131355	50	50	50	50	50	50	50	50	50	50
ADGRE5 ENSG00000123146	50	50	50	50	50	50	50	50	50	50
ADGRF1 ENSG00000153292	50	50	50	50	50	50	50	50	50	50
ADGRF3 ENSG00000173567	50	50	50	50	50	50	50	50	50	50
ADGRF5 ENSG00000069122	50	50	50	50	50	50	50	50	50	50
ADGRG1 ENSG00000205336	50	50	50	50	50	50	50	50	50	50
ADGRG2 ENSG00000173698	50	50	50	50	50	50	50	50	50	50
ADGRG3 ENSG00000182885	50	50	50	50	50	50	50	50	50	50
ADGRG4 ENSG00000156920	50	50	50	50	50	50	50	50	50	50
ADGRG5 ENSG00000159618	50	50	50	50	50	50	50	50	50	50
ADGRG6 ENSG00000112414	50	50	50	50	50	50	50	50	50	50
ADGRG7 ENSG00000144820	50	50	50	50	50	50	50	50	50	50
ADGRL1 ENSG00000072071	50	50	50	50	50	50	50	50	50	50
ADGRL2 ENSG00000117114	50	50	50	50	50	50	50	50	50	50
ADGRL3 ENSG00000150471	50	50	50	50	50	50	50	50	50	50
ADGRL4 ENSG00000162618	50	50	50	50	50	50	50	50	50	50
ADGRV1 ENSG00000164199	50	50	50	50	50	50	50	50	50	50
ADH1B ENSG00000196616	50	50	50	50	50	50	50	50	50	50
ADH1C ENSG00000248144	50	50	50	50	50	50	50	50	50	50
ADH5 ENSG00000197894	50	50	50	50	50	50	50	50	50	50
ADH6 ENSG00000172955	50	50	50	50	50	50	50	50	50	50
ADHFE1 ENSG00000147576	50	50	50	50	50	50	50	50	50	50
ADI1 ENSG00000182551	50	50	50	50	50	50	50	50	50	50
ADIG ENSG00000182035	50	50	50	50	50	50	50	50	50	50
ADIPOQ ENSG00000181092	50	50	50	50	50	50	50	50	50	50
ADIPOR1 ENSG00000159346	50	50	50	50	50	50	50	50	50	50
ADIPOR2 ENSG00000006831	50	50	50	50	50	50	50	50	50	50
ADIRF ENSG00000148671	50	50	50	50	50	50	50	50	50	50
ADK ENSG00000156110	50	50	50	50	50	50	50	50	50	50
ADM ENSG00000148926	50	50	50	50	50	50	50	50	50	50
ADM2 ENSG00000128165	50	50	50	50	50	50	50	50	50	50
ADM5 ENSG00000224420	50	50	50	50	50	50	50	50	50	50
ADNP ENSG00000101126	50	50	50	50	50	50	50	50	50	50
ADNP2 ENSG00000101544	50	50	50	50	50	50	50	50	50	50
ADO ENSG00000181915	50	50	50	50	50	50	50	50	50	50
ADORA1 ENSG00000163485	50	50	50	50	50	50	50	50	50	50
ADORA2A ENSG00000128271	50	50	50	50	50	50	50	50	50	50
ADORA2B ENSG00000170425	50	50	50	50	50	50	50	50	50	50
ADORA3 ENSG00000282608	50	50	50	50	50	50	50	50	50	50
ADPGK ENSG00000159322	50	50	50	50	50	50	50	50	50	50
ADPRH ENSG00000144843	50	50	50	50	50	50	50	50	50	50
ADPRHL1 ENSG00000153531	50	50	50	50	50	50	50	50	50	50
ADPRHL2 ENSG00000116863	50	50	50	50	50	50	50	50	50	50
ADPRM ENSG00000170222	50	50	50	50	50	50	50	50	50	50
ADRA1A ENSG00000120907	50	50	50	50	50	50	50	50	50	50
ADRA1D ENSG00000171873	50	50	50	50	50	50	50	50	50	50
ADRA2A ENSG00000150594	50	50	50	50	50	50	50	50	50	50
ADRA2B ENSG00000274286	50	50	50	50	50	50	50	50	50	50
ADRA2C ENSG00000184160	50	50	50	50	50	50	50	50	50	50
ADRB1 ENSG00000043591	50	50	50	50	50	50	50	50	50	50
ADRB2 ENSG00000169252	50	50	50	50	50	50	50	50	50	50
ADRB3 ENSG00000188778	50	50	50	50	50	50	50	50	50	50
ADRM1 ENSG00000130706	50	50	50	50	50	50	50	50	50	50
ADSL ENSG00000239900	50	50	50	50	50	50	50	50	50	50
ADSS ENSG00000035687	50	50	50	50	50	50	50	50	50	50
ADSSL1 ENSG00000185100	50	50	50	50	50	50	50	50	50	50
ADTRP ENSG00000111863	50	50	50	50	50	50	50	50	50	50
AEBP1 ENSG00000106624	50	50	50	50	50	50	50	50	50	50
AEBP2 ENSG00000139154	50	50	50	50	50	50	50	50	50	50
AEN ENSG00000181026	50	50	50	50	50	50	50	50	50	50
AES ENSG00000104964	50	50	50	50	50	50	50	50	50	50
AF011889.5 ENSG00000241489	50	50	50	50	50	50	50	50	50	50
AF131216.1 ENSG00000280273	50	50	50	50	50	50	50	50	50	50
AFAP1 ENSG00000196526	50	50	50	50	50	50	50	50	50	50
AFAP1L1 ENSG00000157510	50	50	50	50	50	50	50	50	50	50
AFAP1L2 ENSG00000169129	50	50	50	50	50	50	50	50	50	50
AFF1 ENSG00000172493	50	50	50	50	50	50	50	50	50	50
AFF2 ENSG00000155966	50	50	50	50	50	50	50	50	50	50
AFF3 ENSG00000144218	50	50	50	50	50	50	50	50	50	50
AFF4 ENSG00000072364	50	50	50	50	50	50	50	50	50	50
AFG3L2 ENSG00000141385	50	50	50	50	50	50	50	50	50	50
AFM ENSG00000079557	50	50	50	50	50	50	50	50	50	50
AFMID ENSG00000183077	50	50	50	50	50	50	50	50	50	50
AFP ENSG00000081051	50	50	50	50	50	50	50	50	50	50
AFTPH ENSG00000119844	50	50	50	50	50	50	50	50	50	50
AGA ENSG00000038002	50	50	50	50	50	50	50	50	50	50
AGAP1 ENSG00000157985	50	50	50	50	50	50	50	50	50	50
AGAP14P ENSG00000279058	50	50	50	50	50	50	50	50	50	50
AGAP2 ENSG00000135439	50	50	50	50	50	50	50	50	50	50
AGAP3 ENSG00000133612	50	50	50	50	50	50	50	50	50	50
AGAP4 ENSG00000188234	50	50	50	50	50	50	50	50	50	50
AGAP5 ENSG00000172650	50	50	50	50	50	50	50	50	50	50
AGAP6 ENSG00000204149	50	50	50	50	50	50	50	50	50	50
AGAP9 ENSG00000204172	50	50	50	50	50	50	50	50	50	50
AGBL1 ENSG00000273540	50	50	50	50	50	50	50	50	50	50
AGBL2 ENSG00000165923	50	50	50	50	50	50	50	50	50	50
AGBL3 ENSG00000146856	50	50	50	50	50	50	50	50	50	50
AGBL4 ENSG00000186094	50	50	50	50	50	50	50	50	50	50
AGBL5 ENSG00000084693	50	50	50	50	50	50	50	50	50	50
AGER ENSG00000204305	50	50	50	50	50	50	50	50	50	50
AGFG1 ENSG00000173744	50	50	50	50	50	50	50	50	50	50
AGFG2 ENSG00000106351	50	50	50	50	50	50	50	50	50	50
AGGF1 ENSG00000164252	50	50	50	50	50	50	50	50	50	50
AGK ENSG00000006530	50	50	50	50	50	50	50	50	50	50
AGL ENSG00000162688	50	50	50	50	50	50	50	50	50	50
AGMAT ENSG00000116771	50	50	50	50	50	50	50	50	50	50
AGMO ENSG00000187546	50	50	50	50	50	50	50	50	50	50
AGO1 ENSG00000092847	50	50	50	50	50	50	50	50	50	50
AGO2 ENSG00000123908	50	50	50	50	50	50	50	50	50	50
AGO3 ENSG00000126070	50	50	50	50	50	50	50	50	50	50
AGO4 ENSG00000134698	50	50	50	50	50	50	50	50	50	50
AGPAT1 ENSG00000204310	50	50	50	50	50	50	50	50	50	50
AGPAT2 ENSG00000169692	50	50	50	50	50	50	50	50	50	50
AGPAT3 ENSG00000160216	50	50	50	50	50	50	50	50	50	50
AGPAT4 ENSG00000026652	50	50	50	50	50	50	50	50	50	50
AGPAT5 ENSG00000155189	50	50	50	50	50	50	50	50	50	50
AGPS ENSG00000018510	50	50	50	50	50	50	50	50	50	50
AGR2 ENSG00000106541	50	50	50	50	50	50	50	50	50	50
AGR3 ENSG00000173467	50	50	50	50	50	50	50	50	50	50
AGRN ENSG00000188157	50	50	50	50	50	50	50	50	50	50
AGRP ENSG00000159723	50	50	50	50	50	50	50	50	50	50
AGT ENSG00000135744	50	50	50	50	50	50	50	50	50	50
AGTPBP1 ENSG00000135049	50	50	50	50	50	50	50	50	50	50
AGTR1 ENSG00000144891	50	50	50	50	50	50	50	50	50	50
AGTRAP ENSG00000177674	50	50	50	50	50	50	50	50	50	50
AGXT2 ENSG00000113492	50	50	50	50	50	50	50	50	50	50
AHCTF1 ENSG00000153207	50	50	50	50	50	50	50	50	50	50
AHCY ENSG00000101444	50	50	50	50	50	50	50	50	50	50
AHCYL1 ENSG00000168710	50	50	50	50	50	50	50	50	50	50
AHCYL2 ENSG00000158467	50	50	50	50	50	50	50	50	50	50
AHDC1 ENSG00000126705	50	50	50	50	50	50	50	50	50	50
AHI1 ENSG00000135541	50	50	50	50	50	50	50	50	50	50
AHNAK ENSG00000124942	50	50	50	50	50	50	50	50	50	50
AHNAK2 ENSG00000185567	50	50	50	50	50	50	50	50	50	50
AHR ENSG00000106546	50	50	50	50	50	50	50	50	50	50
AHRR ENSG00000063438	50	50	50	50	50	50	50	50	50	50
AHSA1 ENSG00000100591	50	50	50	50	50	50	50	50	50	50
AHSA2 ENSG00000173209	50	50	50	50	50	50	50	50	50	50
AHSG ENSG00000145192	50	50	50	50	50	50	50	50	50	50
AHSP ENSG00000169877	50	50	50	50	50	50	50	50	50	50
AICDA ENSG00000111732	50	50	50	50	50	50	50	50	50	50
AIDA ENSG00000186063	50	50	50	50	50	50	50	50	50	50
AIF1 ENSG00000204472	50	50	50	50	50	50	50	50	50	50
AIF1L ENSG00000126878	50	50	50	50	50	50	50	50	50	50
AIFM1 ENSG00000156709	50	50	50	50	50	50	50	50	50	50
AIFM2 ENSG00000042286	50	50	50	50	50	50	50	50	50	50
AIFM3 ENSG00000183773	50	50	50	50	50	50	50	50	50	50
AIG1 ENSG00000146416	50	50	50	50	50	50	50	50	50	50
AIM1 ENSG00000112297	50	50	50	50	50	50	50	50	50	50
AIM1L ENSG00000176092	50	50	50	50	50	50	50	50	50	50
AIM2 ENSG00000163568	50	50	50	50	50	50	50	50	50	50
AIMP1 ENSG00000164022	50	50	50	50	50	50	50	50	50	50
AIMP2 ENSG00000106305	50	50	50	50	50	50	50	50	50	50
AIP ENSG00000110711	50	50	50	50	50	50	50	50	50	50
AIPL1 ENSG00000129221	50	50	50	50	50	50	50	50	50	50
AIRE ENSG00000160224	50	50	50	50	50	50	50	50	50	50
AJAP1 ENSG00000196581	50	50	50	50	50	50	50	50	50	50
AJUBA ENSG00000129474	50	50	50	50	50	50	50	50	50	50
AK1 ENSG00000106992	50	50	50	50	50	50	50	50	50	50
AK2 ENSG00000004455	50	50	50	50	50	50	50	50	50	50
AK3 ENSG00000147853	50	50	50	50	50	50	50	50	50	50
AK4 ENSG00000162433	50	50	50	50	50	50	50	50	50	50
AK5 ENSG00000154027	50	50	50	50	50	50	50	50	50	50
AK6 ENSG00000085231	50	50	50	50	50	50	50	50	50	50
AK7 ENSG00000140057	50	50	50	50	50	50	50	50	50	50
AK8 ENSG00000165695	50	50	50	50	50	50	50	50	50	50
AK9 ENSG00000155085	50	50	50	50	50	50	50	50	50	50
AKAP1 ENSG00000121057	50	50	50	50	50	50	50	50	50	50
AKAP10 ENSG00000108599	50	50	50	50	50	50	50	50	50	50
AKAP11 ENSG00000023516	50	50	50	50	50	50	50	50	50	50
AKAP12 ENSG00000131016	50	50	50	50	50	50	50	50	50	50
AKAP13 ENSG00000170776	50	50	50	50	50	50	50	50	50	50
AKAP17A ENSG00000197976	50	50	50	50	50	50	50	50	50	50
AKAP3 ENSG00000111254	50	50	50	50	50	50	50	50	50	50
AKAP4 ENSG00000147081	50	50	50	50	50	50	50	50	50	50
AKAP5 ENSG00000179841	50	50	50	50	50	50	50	50	50	50
AKAP6 ENSG00000151320	50	50	50	50	50	50	50	50	50	50
AKAP7 ENSG00000118507	50	50	50	50	50	50	50	50	50	50
AKAP8 ENSG00000105127	50	50	50	50	50	50	50	50	50	50
AKAP8L ENSG00000011243	50	50	50	50	50	50	50	50	50	50
AKAP9 ENSG00000127914	50	50	50	50	50	50	50	50	50	50
AKIP1 ENSG00000166452	50	50	50	50	50	50	50	50	50	50
AKIRIN1 ENSG00000174574	50	50	50	50	50	50	50	50	50	50
AKIRIN2 ENSG00000135334	50	50	50	50	50	50	50	50	50	50
AKNA ENSG00000106948	50	50	50	50	50	50	50	50	50	50
AKNAD1 ENSG00000162641	50	50	50	50	50	50	50	50	50	50
AKR1A1 ENSG00000117448	50	50	50	50	50	50	50	50	50	50
AKR1B1 ENSG00000085662	50	50	50	50	50	50	50	50	50	50
AKR1B10 ENSG00000198074	50	50	50	50	50	50	50	50	50	50
AKR1C1 ENSG00000187134	50	50	50	50	50	50	50	50	50	50
AKR1C2 ENSG00000151632	50	50	50	50	50	50	50	50	50	50
AKR1C3 ENSG00000196139	50	50	50	50	50	50	50	50	50	50
AKR1D1 ENSG00000122787	50	50	50	50	50	50	50	50	50	50
AKR1E2 ENSG00000165568	50	50	50	50	50	50	50	50	50	50
AKR7A2 ENSG00000053371	50	50	50	50	50	50	50	50	50	50
AKR7A3 ENSG00000162482	50	50	50	50	50	50	50	50	50	50
AKR7L ENSG00000211454	50	50	50	50	50	50	50	50	50	50
AKT1 ENSG00000142208	50	50	50	50	50	50	50	50	50	50
AKT1S1 ENSG00000204673	50	50	50	50	50	50	50	50	50	50
AKT2 ENSG00000105221	50	50	50	50	50	50	50	50	50	50
AKT3 ENSG00000117020	50	50	50	50	50	50	50	50	50	50
AKTIP ENSG00000166971	50	50	50	50	50	50	50	50	50	50
AL049794.1 ENSG00000280240	50	50	50	50	50	50	50	50	50	50
AL049872.1 ENSG00000279963	50	50	50	50	50	50	50	50	50	50
AL135787.1 ENSG00000283263	50	50	50	50	50	50	50	50	50	50
AL354828.1 ENSG00000279282	50	50	50	50	50	50	50	50	50	50
AL354828.2 ENSG00000280175	50	50	50	50	50	50	50	50	50	50
AL356053.1 ENSG00000150076	50	50	50	50	50	50	50	50	50	50
AL356585.1 ENSG00000279081	50	50	50	50	50	50	50	50	50	50
AL358852.1 ENSG00000278899	50	50	50	50	50	50	50	50	50	50
AL365181.1 ENSG00000280316	50	50	50	50	50	50	50	50	50	50
AL513523.2 ENSG00000279767	50	50	50	50	50	50	50	50	50	50
AL589743.1 ENSG00000279508	50	50	50	50	50	50	50	50	50	50
AL645922.1 ENSG00000279546	50	50	50	50	50	50	50	50	50	50
ALAD ENSG00000148218	50	50	50	50	50	50	50	50	50	50
ALAS1 ENSG00000023330	50	50	50	50	50	50	50	50	50	50
ALAS2 ENSG00000158578	50	50	50	50	50	50	50	50	50	50
ALB ENSG00000163631	50	50	50	50	50	50	50	50	50	50
ALCAM ENSG00000170017	50	50	50	50	50	50	50	50	50	50
ALDH16A1 ENSG00000161618	50	50	50	50	50	50	50	50	50	50
ALDH18A1 ENSG00000059573	50	50	50	50	50	50	50	50	50	50
ALDH1A1 ENSG00000165092	50	50	50	50	50	50	50	50	50	50
ALDH1A2 ENSG00000128918	50	50	50	50	50	50	50	50	50	50
ALDH1A3 ENSG00000184254	50	50	50	50	50	50	50	50	50	50
ALDH1B1 ENSG00000137124	50	50	50	50	50	50	50	50	50	50
ALDH1L1 ENSG00000144908	50	50	50	50	50	50	50	50	50	50
ALDH1L2 ENSG00000136010	50	50	50	50	50	50	50	50	50	50
ALDH3A1 ENSG00000108602	50	50	50	50	50	50	50	50	50	50
ALDH3A2 ENSG00000072210	50	50	50	50	50	50	50	50	50	50
ALDH3B1 ENSG00000006534	50	50	50	50	50	50	50	50	50	50
ALDH3B2 ENSG00000132746	50	50	50	50	50	50	50	50	50	50
ALDH4A1 ENSG00000159423	50	50	50	50	50	50	50	50	50	50
ALDH5A1 ENSG00000112294	50	50	50	50	50	50	50	50	50	50
ALDH6A1 ENSG00000119711	50	50	50	50	50	50	50	50	50	50
ALDH7A1 ENSG00000164904	50	50	50	50	50	50	50	50	50	50
ALDH8A1 ENSG00000118514	50	50	50	50	50	50	50	50	50	50
ALDH9A1 ENSG00000143149	50	50	50	50	50	50	50	50	50	50
ALDOA ENSG00000149925	50	50	50	50	50	50	50	50	50	50
ALDOB ENSG00000136872	50	50	50	50	50	50	50	50	50	50
ALDOC ENSG00000109107	50	50	50	50	50	50	50	50	50	50
ALG1 ENSG00000033011	50	50	50	50	50	50	50	50	50	50
ALG10 ENSG00000139133	50	50	50	50	50	50	50	50	50	50
ALG10B ENSG00000175548	50	50	50	50	50	50	50	50	50	50
ALG11 ENSG00000253710	50	50	50	50	50	50	50	50	50	50
ALG12 ENSG00000182858	50	50	50	50	50	50	50	50	50	50
ALG13 ENSG00000101901	50	50	50	50	50	50	50	50	50	50
ALG14 ENSG00000172339	50	50	50	50	50	50	50	50	50	50
ALG1L ENSG00000189366	50	50	50	50	50	50	50	50	50	50
ALG1L2 ENSG00000251287	50	50	50	50	50	50	50	50	50	50
ALG2 ENSG00000119523	50	50	50	50	50	50	50	50	50	50
ALG3 ENSG00000214160	50	50	50	50	50	50	50	50	50	50
ALG5 ENSG00000120697	50	50	50	50	50	50	50	50	50	50
ALG6 ENSG00000088035	50	50	50	50	50	50	50	50	50	50
ALG8 ENSG00000159063	50	50	50	50	50	50	50	50	50	50
ALG9 ENSG00000086848	50	50	50	50	50	50	50	50	50	50
ALK ENSG00000171094	50	50	50	50	50	50	50	50	50	50
ALKBH1 ENSG00000100601	50	50	50	50	50	50	50	50	50	50
ALKBH2 ENSG00000189046	50	50	50	50	50	50	50	50	50	50
ALKBH3 ENSG00000166199	50	50	50	50	50	50	50	50	50	50
ALKBH4 ENSG00000160993	50	50	50	50	50	50	50	50	50	50
ALKBH5 ENSG00000091542	50	50	50	50	50	50	50	50	50	50
ALKBH6 ENSG00000239382	50	50	50	50	50	50	50	50	50	50
ALKBH7 ENSG00000125652	50	50	50	50	50	50	50	50	50	50
ALKBH8 ENSG00000137760	50	50	50	50	50	50	50	50	50	50
ALLC ENSG00000151360	50	50	50	50	50	50	50	50	50	50
ALMS1 ENSG00000116127	50	50	50	50	50	50	50	50	50	50
ALOX12 ENSG00000108839	50	50	50	50	50	50	50	50	50	50
ALOX12B ENSG00000179477	50	50	50	50	50	50	50	50	50	50
ALOX15 ENSG00000161905	50	50	50	50	50	50	50	50	50	50
ALOX15B ENSG00000179593	50	50	50	50	50	50	50	50	50	50
ALOX5 ENSG00000012779	50	50	50	50	50	50	50	50	50	50
ALOX5AP ENSG00000132965	50	50	50	50	50	50	50	50	50	50
ALPK1 ENSG00000073331	50	50	50	50	50	50	50	50	50	50
ALPK2 ENSG00000198796	50	50	50	50	50	50	50	50	50	50
ALPK3 ENSG00000136383	50	50	50	50	50	50	50	50	50	50
ALPL ENSG00000162551	50	50	50	50	50	50	50	50	50	50
ALS2 ENSG00000003393	50	50	50	50	50	50	50	50	50	50
ALS2CL ENSG00000178038	50	50	50	50	50	50	50	50	50	50
ALS2CR11 ENSG00000155754	50	50	50	50	50	50	50	50	50	50
ALS2CR12 ENSG00000155749	50	50	50	50	50	50	50	50	50	50
ALX1 ENSG00000180318	50	50	50	50	50	50	50	50	50	50
ALX3 ENSG00000156150	50	50	50	50	50	50	50	50	50	50
ALX4 ENSG00000052850	50	50	50	50	50	50	50	50	50	50
ALYREF ENSG00000183684	50	50	50	50	50	50	50	50	50	50
AMACR ENSG00000242110	50	50	50	50	50	50	50	50	50	50
AMBP ENSG00000106927	50	50	50	50	50	50	50	50	50	50
AMBRA1 ENSG00000110497	50	50	50	50	50	50	50	50	50	50
AMD1 ENSG00000123505	50	50	50	50	50	50	50	50	50	50
AMDHD1 ENSG00000139344	50	50	50	50	50	50	50	50	50	50
AMDHD2 ENSG00000162066	50	50	50	50	50	50	50	50	50	50
AMELX ENSG00000125363	50	50	50	50	50	50	50	50	50	50
AMELY ENSG00000099721	50	50	50	50	50	50	50	50	50	50
AMER1 ENSG00000184675	50	50	50	50	50	50	50	50	50	50
AMER2 ENSG00000165566	50	50	50	50	50	50	50	50	50	50
AMER3 ENSG00000178171	50	50	50	50	50	50	50	50	50	50
AMFR ENSG00000159461	50	50	50	50	50	50	50	50	50	50
AMH ENSG00000104899	50	50	50	50	50	50	50	50	50	50
AMHR2 ENSG00000135409	50	50	50	50	50	50	50	50	50	50
AMIGO1 ENSG00000181754	50	50	50	50	50	50	50	50	50	50
AMIGO2 ENSG00000139211	50	50	50	50	50	50	50	50	50	50
AMIGO3 ENSG00000176020	50	50	50	50	50	50	50	50	50	50
AMMECR1 ENSG00000101935	50	50	50	50	50	50	50	50	50	50
AMMECR1L ENSG00000144233	50	50	50	50	50	50	50	50	50	50
AMN ENSG00000166126	50	50	50	50	50	50	50	50	50	50
AMN1 ENSG00000151743	50	50	50	50	50	50	50	50	50	50
AMOT ENSG00000126016	50	50	50	50	50	50	50	50	50	50
AMOTL1 ENSG00000166025	50	50	50	50	50	50	50	50	50	50
AMOTL2 ENSG00000114019	50	50	50	50	50	50	50	50	50	50
AMPD1 ENSG00000116748	50	50	50	50	50	50	50	50	50	50
AMPD2 ENSG00000116337	50	50	50	50	50	50	50	50	50	50
AMPD3 ENSG00000133805	50	50	50	50	50	50	50	50	50	50
AMPH ENSG00000078053	50	50	50	50	50	50	50	50	50	50
AMT ENSG00000145020	50	50	50	50	50	50	50	50	50	50
AMTN ENSG00000187689	50	50	50	50	50	50	50	50	50	50
AMY1A ENSG00000237763	50	50	50	50	50	50	50	50	50	50
AMY1B ENSG00000174876	50	50	50	50	50	50	50	50	50	50
AMY1C ENSG00000187733	50	50	50	50	50	50	50	50	50	50
AMY2A ENSG00000243480	50	50	50	50	50	50	50	50	50	50
AMY2B ENSG00000240038	50	50	50	50	50	50	50	50	50	50
AMZ1 ENSG00000174945	50	50	50	50	50	50	50	50	50	50
AMZ2 ENSG00000196704	50	50	50	50	50	50	50	50	50	50
ANAPC1 ENSG00000153107	50	50	50	50	50	50	50	50	50	50
ANAPC10 ENSG00000164162	50	50	50	50	50	50	50	50	50	50
ANAPC11 ENSG00000141552	50	50	50	50	50	50	50	50	50	50
ANAPC13 ENSG00000129055	50	50	50	50	50	50	50	50	50	50
ANAPC15 ENSG00000110200	50	50	50	50	50	50	50	50	50	50
ANAPC16 ENSG00000166295	50	50	50	50	50	50	50	50	50	50
ANAPC2 ENSG00000176248	50	50	50	50	50	50	50	50	50	50
ANAPC4 ENSG00000053900	50	50	50	50	50	50	50	50	50	50
ANAPC5 ENSG00000089053	50	50	50	50	50	50	50	50	50	50
ANAPC7 ENSG00000196510	50	50	50	50	50	50	50	50	50	50
ANG ENSG00000214274	50	50	50	50	50	50	50	50	50	50
ANGEL1 ENSG00000013523	50	50	50	50	50	50	50	50	50	50
ANGEL2 ENSG00000174606	50	50	50	50	50	50	50	50	50	50
ANGPT1 ENSG00000154188	50	50	50	50	50	50	50	50	50	50
ANGPT2 ENSG00000091879	50	50	50	50	50	50	50	50	50	50
ANGPT4 ENSG00000101280	50	50	50	50	50	50	50	50	50	50
ANGPTL1 ENSG00000116194	50	50	50	50	50	50	50	50	50	50
ANGPTL2 ENSG00000136859	50	50	50	50	50	50	50	50	50	50
ANGPTL3 ENSG00000132855	50	50	50	50	50	50	50	50	50	50
ANGPTL4 ENSG00000167772	50	50	50	50	50	50	50	50	50	50
ANGPTL5 ENSG00000187151	50	50	50	50	50	50	50	50	50	50
ANGPTL6 ENSG00000130812	50	50	50	50	50	50	50	50	50	50
ANGPTL7 ENSG00000171819	50	50	50	50	50	50	50	50	50	50
ANK1 ENSG00000029534	50	50	50	50	50	50	50	50	50	50
ANK2 ENSG00000145362	50	50	50	50	50	50	50	50	50	50
ANK3 ENSG00000151150	50	50	50	50	50	50	50	50	50	50
ANKAR ENSG00000151687	50	50	50	50	50	50	50	50	50	50
ANKDD1A ENSG00000166839	50	50	50	50	50	50	50	50	50	50
ANKDD1B ENSG00000189045	50	50	50	50	50	50	50	50	50	50
ANKEF1 ENSG00000132623	50	50	50	50	50	50	50	50	50	50
ANKFN1 ENSG00000153930	50	50	50	50	50	50	50	50	50	50
ANKFY1 ENSG00000185722	50	50	50	50	50	50	50	50	50	50
ANKH ENSG00000154122	50	50	50	50	50	50	50	50	50	50
ANKHD1 ENSG00000131503	50	50	50	50	50	50	50	50	50	50
ANKHD1-EIF4EBP3 ENSG00000254996	50	50	50	50	50	50	50	50	50	50
ANKIB1 ENSG00000001629	50	50	50	50	50	50	50	50	50	50
ANKK1 ENSG00000170209	50	50	50	50	50	50	50	50	50	50
ANKLE1 ENSG00000160117	50	50	50	50	50	50	50	50	50	50
ANKLE2 ENSG00000176915	50	50	50	50	50	50	50	50	50	50
ANKMY1 ENSG00000144504	50	50	50	50	50	50	50	50	50	50
ANKMY2 ENSG00000106524	50	50	50	50	50	50	50	50	50	50
ANKRA2 ENSG00000164331	50	50	50	50	50	50	50	50	50	50
ANKRD1 ENSG00000148677	50	50	50	50	50	50	50	50	50	50
ANKRD10 ENSG00000088448	50	50	50	50	50	50	50	50	50	50
ANKRD11 ENSG00000167522	50	50	50	50	50	50	50	50	50	50
ANKRD12 ENSG00000101745	50	50	50	50	50	50	50	50	50	50
ANKRD13A ENSG00000076513	50	50	50	50	50	50	50	50	50	50
ANKRD13B ENSG00000198720	50	50	50	50	50	50	50	50	50	50
ANKRD13C ENSG00000118454	50	50	50	50	50	50	50	50	50	50
ANKRD13D ENSG00000172932	50	50	50	50	50	50	50	50	50	50
ANKRD16 ENSG00000134461	50	50	50	50	50	50	50	50	50	50
ANKRD17 ENSG00000132466	50	50	50	50	50	50	50	50	50	50
ANKRD18A ENSG00000180071	50	50	50	50	50	50	50	50	50	50
ANKRD18B ENSG00000230453	50	50	50	50	50	50	50	50	50	50
ANKRD2 ENSG00000165887	50	50	50	50	50	50	50	50	50	50
ANKRD20A1 ENSG00000260691	50	50	50	50	50	50	50	50	50	50
ANKRD20A2 ENSG00000183148	50	50	50	50	50	50	50	50	50	50
ANKRD20A3 ENSG00000276203	50	50	50	50	50	50	50	50	50	50
ANKRD20A4 ENSG00000172014	50	50	50	50	50	50	50	50	50	50
ANKRD22 ENSG00000152766	50	50	50	50	50	50	50	50	50	50
ANKRD23 ENSG00000163126	50	50	50	50	50	50	50	50	50	50
ANKRD24 ENSG00000089847	50	50	50	50	50	50	50	50	50	50
ANKRD26 ENSG00000107890	50	50	50	50	50	50	50	50	50	50
ANKRD27 ENSG00000105186	50	50	50	50	50	50	50	50	50	50
ANKRD28 ENSG00000206560	50	50	50	50	50	50	50	50	50	50
ANKRD29 ENSG00000154065	50	50	50	50	50	50	50	50	50	50
ANKRD30A ENSG00000148513	50	50	50	50	50	50	50	50	50	50
ANKRD30B ENSG00000180777	50	50	50	50	50	50	50	50	50	50
ANKRD30BL ENSG00000163046	50	50	50	50	50	50	50	50	50	50
ANKRD31 ENSG00000145700	50	50	50	50	50	50	50	50	50	50
ANKRD33B ENSG00000164236	50	50	50	50	50	50	50	50	50	50
ANKRD34A ENSG00000272031	50	50	50	50	50	50	50	50	50	50
ANKRD34B ENSG00000189127	50	50	50	50	50	50	50	50	50	50
ANKRD35 ENSG00000198483	50	50	50	50	50	50	50	50	50	50
ANKRD36 ENSG00000135976	50	50	50	50	50	50	50	50	50	50
ANKRD36B ENSG00000196912	50	50	50	50	50	50	50	50	50	50
ANKRD36C ENSG00000174501	50	50	50	50	50	50	50	50	50	50
ANKRD37 ENSG00000186352	50	50	50	50	50	50	50	50	50	50
ANKRD39 ENSG00000213337	50	50	50	50	50	50	50	50	50	50
ANKRD40 ENSG00000154945	50	50	50	50	50	50	50	50	50	50
ANKRD42 ENSG00000137494	50	50	50	50	50	50	50	50	50	50
ANKRD44 ENSG00000065413	50	50	50	50	50	50	50	50	50	50
ANKRD45 ENSG00000183831	50	50	50	50	50	50	50	50	50	50
ANKRD46 ENSG00000186106	50	50	50	50	50	50	50	50	50	50
ANKRD49 ENSG00000168876	50	50	50	50	50	50	50	50	50	50
ANKRD50 ENSG00000151458	50	50	50	50	50	50	50	50	50	50
ANKRD52 ENSG00000139645	50	50	50	50	50	50	50	50	50	50
ANKRD53 ENSG00000144031	50	50	50	50	50	50	50	50	50	50
ANKRD54 ENSG00000100124	50	50	50	50	50	50	50	50	50	50
ANKRD55 ENSG00000164512	50	50	50	50	50	50	50	50	50	50
ANKRD6 ENSG00000135299	50	50	50	50	50	50	50	50	50	50
ANKRD61 ENSG00000157999	50	50	50	50	50	50	50	50	50	50
ANKRD62 ENSG00000181626	50	50	50	50	50	50	50	50	50	50
ANKRD65 ENSG00000235098	50	50	50	50	50	50	50	50	50	50
ANKRD66 ENSG00000230062	50	50	50	50	50	50	50	50	50	50
ANKRD7 ENSG00000106013	50	50	50	50	50	50	50	50	50	50
ANKRD9 ENSG00000156381	50	50	50	50	50	50	50	50	50	50
ANKS1A ENSG00000064999	50	50	50	50	50	50	50	50	50	50
ANKS1B ENSG00000185046	50	50	50	50	50	50	50	50	50	50
ANKS3 ENSG00000168096	50	50	50	50	50	50	50	50	50	50
ANKS4B ENSG00000175311	50	50	50	50	50	50	50	50	50	50
ANKS6 ENSG00000165138	50	50	50	50	50	50	50	50	50	50
ANKUB1 ENSG00000206199	50	50	50	50	50	50	50	50	50	50
ANKZF1 ENSG00000163516	50	50	50	50	50	50	50	50	50	50
ANLN ENSG00000011426	50	50	50	50	50	50	50	50	50	50
ANO1 ENSG00000131620	50	50	50	50	50	50	50	50	50	50
ANO10 ENSG00000160746	50	50	50	50	50	50	50	50	50	50
ANO2 ENSG00000047617	50	50	50	50	50	50	50	50	50	50
ANO3 ENSG00000134343	50	50	50	50	50	50	50	50	50	50
ANO4 ENSG00000151572	50	50	50	50	50	50	50	50	50	50
ANO5 ENSG00000171714	50	50	50	50	50	50	50	50	50	50
ANO6 ENSG00000177119	50	50	50	50	50	50	50	50	50	50
ANO7 ENSG00000146205	50	50	50	50	50	50	50	50	50	50
ANO8 ENSG00000074855	50	50	50	50	50	50	50	50	50	50
ANO9 ENSG00000185101	50	50	50	50	50	50	50	50	50	50
ANOS1 ENSG00000011201	50	50	50	50	50	50	50	50	50	50
ANP32A ENSG00000140350	50	50	50	50	50	50	50	50	50	50
ANP32B ENSG00000136938	50	50	50	50	50	50	50	50	50	50
ANP32E ENSG00000143401	50	50	50	50	50	50	50	50	50	50
ANPEP ENSG00000166825	50	50	50	50	50	50	50	50	50	50
ANTXR1 ENSG00000169604	50	50	50	50	50	50	50	50	50	50
ANTXR2 ENSG00000163297	50	50	50	50	50	50	50	50	50	50
ANXA1 ENSG00000135046	50	50	50	50	50	50	50	50	50	50
ANXA10 ENSG00000109511	50	50	50	50	50	50	50	50	50	50
ANXA11 ENSG00000122359	50	50	50	50	50	50	50	50	50	50
ANXA13 ENSG00000104537	50	50	50	50	50	50	50	50	50	50
ANXA2 ENSG00000182718	50	50	50	50	50	50	50	50	50	50
ANXA2R ENSG00000177721	50	50	50	50	50	50	50	50	50	50
ANXA3 ENSG00000138772	50	50	50	50	50	50	50	50	50	50
ANXA4 ENSG00000196975	50	50	50	50	50	50	50	50	50	50
ANXA5 ENSG00000164111	50	50	50	50	50	50	50	50	50	50
ANXA6 ENSG00000197043	50	50	50	50	50	50	50	50	50	50
ANXA7 ENSG00000138279	50	50	50	50	50	50	50	50	50	50
ANXA8 ENSG00000265190	50	50	50	50	50	50	50	50	50	50
ANXA8L1 ENSG00000264230	50	50	50	50	50	50	50	50	50	50
ANXA9 ENSG00000143412	50	50	50	50	50	50	50	50	50	50
AOAH ENSG00000136250	50	50	50	50	50	50	50	50	50	50
AOC1 ENSG00000002726	50	50	50	50	50	50	50	50	50	50
AOC2 ENSG00000131480	50	50	50	50	50	50	50	50	50	50
AOC3 ENSG00000131471	50	50	50	50	50	50	50	50	50	50
AOX1 ENSG00000138356	50	50	50	50	50	50	50	50	50	50
AP000275.65 ENSG00000265590	50	50	50	50	50	50	50	50	50	50
AP000349.2 ENSG00000280178	50	50	50	50	50	50	50	50	50	50
AP000350.10 ENSG00000251357	50	50	50	50	50	50	50	50	50	50
AP000721.4 ENSG00000256100	50	50	50	50	50	50	50	50	50	50
AP000769.1 ENSG00000279576	50	50	50	50	50	50	50	50	50	50
AP000866.1 ENSG00000279342	50	50	50	50	50	50	50	50	50	50
AP006285.2 ENSG00000278919	50	50	50	50	50	50	50	50	50	50
AP1AR ENSG00000138660	50	50	50	50	50	50	50	50	50	50
AP1B1 ENSG00000100280	50	50	50	50	50	50	50	50	50	50
AP1G1 ENSG00000166747	50	50	50	50	50	50	50	50	50	50
AP1G2 ENSG00000213983	50	50	50	50	50	50	50	50	50	50
AP1M1 ENSG00000072958	50	50	50	50	50	50	50	50	50	50
AP1M2 ENSG00000129354	50	50	50	50	50	50	50	50	50	50
AP1S1 ENSG00000106367	50	50	50	50	50	50	50	50	50	50
AP1S2 ENSG00000182287	50	50	50	50	50	50	50	50	50	50
AP1S3 ENSG00000152056	50	50	50	50	50	50	50	50	50	50
AP2A1 ENSG00000196961	50	50	50	50	50	50	50	50	50	50
AP2A2 ENSG00000183020	50	50	50	50	50	50	50	50	50	50
AP2B1 ENSG00000006125	50	50	50	50	50	50	50	50	50	50
AP2M1 ENSG00000161203	50	50	50	50	50	50	50	50	50	50
AP2S1 ENSG00000042753	50	50	50	50	50	50	50	50	50	50
AP3B1 ENSG00000132842	50	50	50	50	50	50	50	50	50	50
AP3B2 ENSG00000103723	50	50	50	50	50	50	50	50	50	50
AP3D1 ENSG00000065000	50	50	50	50	50	50	50	50	50	50
AP3M1 ENSG00000185009	50	50	50	50	50	50	50	50	50	50
AP3M2 ENSG00000070718	50	50	50	50	50	50	50	50	50	50
AP3S1 ENSG00000177879	50	50	50	50	50	50	50	50	50	50
AP3S2 ENSG00000157823	50	50	50	50	50	50	50	50	50	50
AP4B1 ENSG00000134262	50	50	50	50	50	50	50	50	50	50
AP4E1 ENSG00000081014	50	50	50	50	50	50	50	50	50	50
AP4M1 ENSG00000221838	50	50	50	50	50	50	50	50	50	50
AP4S1 ENSG00000100478	50	50	50	50	50	50	50	50	50	50
AP5B1 ENSG00000254470	50	50	50	50	50	50	50	50	50	50
AP5M1 ENSG00000053770	50	50	50	50	50	50	50	50	50	50
AP5S1 ENSG00000125843	50	50	50	50	50	50	50	50	50	50
AP5Z1 ENSG00000242802	50	50	50	50	50	50	50	50	50	50
APAF1 ENSG00000120868	50	50	50	50	50	50	50	50	50	50
APBA1 ENSG00000107282	50	50	50	50	50	50	50	50	50	50
APBA2 ENSG00000034053	50	50	50	50	50	50	50	50	50	50
APBA3 ENSG00000011132	50	50	50	50	50	50	50	50	50	50
APBB1 ENSG00000166313	50	50	50	50	50	50	50	50	50	50
APBB1IP ENSG00000077420	50	50	50	50	50	50	50	50	50	50
APBB2 ENSG00000163697	50	50	50	50	50	50	50	50	50	50
APBB3 ENSG00000113108	50	50	50	50	50	50	50	50	50	50
APC ENSG00000134982	50	50	50	50	50	50	50	50	50	50
APC2 ENSG00000115266	50	50	50	50	50	50	50	50	50	50
APCDD1 ENSG00000154856	50	50	50	50	50	50	50	50	50	50
APCDD1L ENSG00000198768	50	50	50	50	50	50	50	50	50	50
APEH ENSG00000164062	50	50	50	50	50	50	50	50	50	50
APELA ENSG00000248329	50	50	50	50	50	50	50	50	50	50
APEX1 ENSG00000100823	50	50	50	50	50	50	50	50	50	50
APEX2 ENSG00000169188	50	50	50	50	50	50	50	50	50	50
APH1A ENSG00000117362	50	50	50	50	50	50	50	50	50	50
APH1B ENSG00000138613	50	50	50	50	50	50	50	50	50	50
API5 ENSG00000166181	50	50	50	50	50	50	50	50	50	50
APIP ENSG00000149089	50	50	50	50	50	50	50	50	50	50
APITD1 ENSG00000175279	50	50	50	50	50	50	50	50	50	50
APITD1-CORT ENSG00000251503	50	50	50	50	50	50	50	50	50	50
APLF ENSG00000169621	50	50	50	50	50	50	50	50	50	50
APLN ENSG00000171388	50	50	50	50	50	50	50	50	50	50
APLNR ENSG00000134817	50	50	50	50	50	50	50	50	50	50
APLP1 ENSG00000105290	50	50	50	50	50	50	50	50	50	50
APLP2 ENSG00000084234	50	50	50	50	50	50	50	50	50	50
APMAP ENSG00000101474	50	50	50	50	50	50	50	50	50	50
APOA1 ENSG00000118137	50	50	50	50	50	50	50	50	50	50
APOA2 ENSG00000158874	50	50	50	50	50	50	50	50	50	50
APOB ENSG00000084674	50	50	50	50	50	50	50	50	50	50
APOBEC3A ENSG00000128383	50	50	50	50	50	50	50	50	50	50
APOBEC3B ENSG00000179750	50	50	50	50	50	50	50	50	50	50
APOBEC3C ENSG00000244509	50	50	50	50	50	50	50	50	50	50
APOBEC3D ENSG00000243811	50	50	50	50	50	50	50	50	50	50
APOBEC3F ENSG00000128394	50	50	50	50	50	50	50	50	50	50
APOBEC3G ENSG00000239713	50	50	50	50	50	50	50	50	50	50
APOBEC3H ENSG00000100298	50	50	50	50	50	50	50	50	50	50
APOBEC4 ENSG00000173627	50	50	50	50	50	50	50	50	50	50
APOBR ENSG00000184730	50	50	50	50	50	50	50	50	50	50
APOC1 ENSG00000130208	50	50	50	50	50	50	50	50	50	50
APOC2 ENSG00000234906	50	50	50	50	50	50	50	50	50	50
APOC4 ENSG00000267467	50	50	50	50	50	50	50	50	50	50
APOD ENSG00000189058	50	50	50	50	50	50	50	50	50	50
APOE ENSG00000130203	50	50	50	50	50	50	50	50	50	50
APOF ENSG00000175336	50	50	50	50	50	50	50	50	50	50
APOH ENSG00000091583	50	50	50	50	50	50	50	50	50	50
APOL1 ENSG00000100342	50	50	50	50	50	50	50	50	50	50
APOL2 ENSG00000128335	50	50	50	50	50	50	50	50	50	50
APOL3 ENSG00000128284	50	50	50	50	50	50	50	50	50	50
APOL4 ENSG00000100336	50	50	50	50	50	50	50	50	50	50
APOL6 ENSG00000221963	50	50	50	50	50	50	50	50	50	50
APOLD1 ENSG00000178878	50	50	50	50	50	50	50	50	50	50
APOM ENSG00000204444	50	50	50	50	50	50	50	50	50	50
APOO ENSG00000184831	50	50	50	50	50	50	50	50	50	50
APOOL ENSG00000155008	50	50	50	50	50	50	50	50	50	50
APP ENSG00000142192	50	50	50	50	50	50	50	50	50	50
APPBP2 ENSG00000062725	50	50	50	50	50	50	50	50	50	50
APPL1 ENSG00000157500	50	50	50	50	50	50	50	50	50	50
APPL2 ENSG00000136044	50	50	50	50	50	50	50	50	50	50
APRT ENSG00000198931	50	50	50	50	50	50	50	50	50	50
APTX ENSG00000137074	50	50	50	50	50	50	50	50	50	50
AQP1 ENSG00000240583	50	50	50	50	50	50	50	50	50	50
AQP10 ENSG00000143595	50	50	50	50	50	50	50	50	50	50
AQP11 ENSG00000178301	50	50	50	50	50	50	50	50	50	50
AQP2 ENSG00000167580	50	50	50	50	50	50	50	50	50	50
AQP3 ENSG00000165272	50	50	50	50	50	50	50	50	50	50
AQP5 ENSG00000161798	50	50	50	50	50	50	50	50	50	50
AQP6 ENSG00000086159	50	50	50	50	50	50	50	50	50	50
AQP7 ENSG00000165269	50	50	50	50	50	50	50	50	50	50
AQR ENSG00000021776	50	50	50	50	50	50	50	50	50	50
AR ENSG00000169083	50	50	50	50	50	50	50	50	50	50
ARAF ENSG00000078061	50	50	50	50	50	50	50	50	50	50
ARAP1 ENSG00000186635	50	50	50	50	50	50	50	50	50	50
ARAP2 ENSG00000047365	50	50	50	50	50	50	50	50	50	50
ARAP3 ENSG00000120318	50	50	50	50	50	50	50	50	50	50
ARC ENSG00000198576	50	50	50	50	50	50	50	50	50	50
ARCN1 ENSG00000095139	50	50	50	50	50	50	50	50	50	50
AREG ENSG00000109321	50	50	50	50	50	50	50	50	50	50
AREL1 ENSG00000119682	50	50	50	50	50	50	50	50	50	50
ARF1 ENSG00000143761	50	50	50	50	50	50	50	50	50	50
ARF3 ENSG00000134287	50	50	50	50	50	50	50	50	50	50
ARF4 ENSG00000168374	50	50	50	50	50	50	50	50	50	50
ARF5 ENSG00000004059	50	50	50	50	50	50	50	50	50	50
ARF6 ENSG00000165527	50	50	50	50	50	50	50	50	50	50
ARFGAP1 ENSG00000101199	50	50	50	50	50	50	50	50	50	50
ARFGAP2 ENSG00000149182	50	50	50	50	50	50	50	50	50	50
ARFGAP3 ENSG00000242247	50	50	50	50	50	50	50	50	50	50
ARFGEF1 ENSG00000066777	50	50	50	50	50	50	50	50	50	50
ARFGEF2 ENSG00000124198	50	50	50	50	50	50	50	50	50	50
ARFGEF3 ENSG00000112379	50	50	50	50	50	50	50	50	50	50
ARFIP1 ENSG00000164144	50	50	50	50	50	50	50	50	50	50
ARFIP2 ENSG00000132254	50	50	50	50	50	50	50	50	50	50
ARFRP1 ENSG00000101246	50	50	50	50	50	50	50	50	50	50
ARG1 ENSG00000118520	50	50	50	50	50	50	50	50	50	50
ARG2 ENSG00000081181	50	50	50	50	50	50	50	50	50	50
ARGLU1 ENSG00000134884	50	50	50	50	50	50	50	50	50	50
ARHGAP1 ENSG00000175220	50	50	50	50	50	50	50	50	50	50
ARHGAP10 ENSG00000071205	50	50	50	50	50	50	50	50	50	50
ARHGAP11A ENSG00000198826	50	50	50	50	50	50	50	50	50	50
ARHGAP11B ENSG00000187951	50	50	50	50	50	50	50	50	50	50
ARHGAP12 ENSG00000165322	50	50	50	50	50	50	50	50	50	50
ARHGAP15 ENSG00000075884	50	50	50	50	50	50	50	50	50	50
ARHGAP17 ENSG00000140750	50	50	50	50	50	50	50	50	50	50
ARHGAP18 ENSG00000146376	50	50	50	50	50	50	50	50	50	50
ARHGAP19 ENSG00000213390	50	50	50	50	50	50	50	50	50	50
ARHGAP20 ENSG00000137727	50	50	50	50	50	50	50	50	50	50
ARHGAP21 ENSG00000107863	50	50	50	50	50	50	50	50	50	50
ARHGAP22 ENSG00000128805	50	50	50	50	50	50	50	50	50	50
ARHGAP23 ENSG00000275832	50	50	50	50	50	50	50	50	50	50
ARHGAP24 ENSG00000138639	50	50	50	50	50	50	50	50	50	50
ARHGAP25 ENSG00000163219	50	50	50	50	50	50	50	50	50	50
ARHGAP26 ENSG00000145819	50	50	50	50	50	50	50	50	50	50
ARHGAP27 ENSG00000159314	50	50	50	50	50	50	50	50	50	50
ARHGAP28 ENSG00000088756	50	50	50	50	50	50	50	50	50	50
ARHGAP29 ENSG00000137962	50	50	50	50	50	50	50	50	50	50
ARHGAP30 ENSG00000186517	50	50	50	50	50	50	50	50	50	50
ARHGAP31 ENSG00000031081	50	50	50	50	50	50	50	50	50	50
ARHGAP32 ENSG00000134909	50	50	50	50	50	50	50	50	50	50
ARHGAP33 ENSG00000004777	50	50	50	50	50	50	50	50	50	50
ARHGAP35 ENSG00000160007	50	50	50	50	50	50	50	50	50	50
ARHGAP39 ENSG00000147799	50	50	50	50	50	50	50	50	50	50
ARHGAP4 ENSG00000089820	50	50	50	50	50	50	50	50	50	50
ARHGAP40 ENSG00000124143	50	50	50	50	50	50	50	50	50	50
ARHGAP42 ENSG00000165895	50	50	50	50	50	50	50	50	50	50
ARHGAP44 ENSG00000006740	50	50	50	50	50	50	50	50	50	50
ARHGAP45 ENSG00000180448	50	50	50	50	50	50	50	50	50	50
ARHGAP5 ENSG00000100852	50	50	50	50	50	50	50	50	50	50
ARHGAP6 ENSG00000047648	50	50	50	50	50	50	50	50	50	50
ARHGAP8 ENSG00000241484	50	50	50	50	50	50	50	50	50	50
ARHGAP9 ENSG00000123329	50	50	50	50	50	50	50	50	50	50
ARHGDIA ENSG00000141522	50	50	50	50	50	50	50	50	50	50
ARHGDIB ENSG00000111348	50	50	50	50	50	50	50	50	50	50
ARHGDIG ENSG00000242173	50	50	50	50	50	50	50	50	50	50
ARHGEF1 ENSG00000076928	50	50	50	50	50	50	50	50	50	50
ARHGEF10 ENSG00000104728	50	50	50	50	50	50	50	50	50	50
ARHGEF10L ENSG00000074964	50	50	50	50	50	50	50	50	50	50
ARHGEF11 ENSG00000132694	50	50	50	50	50	50	50	50	50	50
ARHGEF12 ENSG00000196914	50	50	50	50	50	50	50	50	50	50
ARHGEF15 ENSG00000198844	50	50	50	50	50	50	50	50	50	50
ARHGEF16 ENSG00000130762	50	50	50	50	50	50	50	50	50	50
ARHGEF17 ENSG00000110237	50	50	50	50	50	50	50	50	50	50
ARHGEF18 ENSG00000104880	50	50	50	50	50	50	50	50	50	50
ARHGEF19 ENSG00000142632	50	50	50	50	50	50	50	50	50	50
ARHGEF2 ENSG00000116584	50	50	50	50	50	50	50	50	50	50
ARHGEF25 ENSG00000240771	50	50	50	50	50	50	50	50	50	50
ARHGEF26 ENSG00000114790	50	50	50	50	50	50	50	50	50	50
ARHGEF28 ENSG00000214944	50	50	50	50	50	50	50	50	50	50
ARHGEF3 ENSG00000163947	50	50	50	50	50	50	50	50	50	50
ARHGEF33 ENSG00000214694	50	50	50	50	50	50	50	50	50	50
ARHGEF35 ENSG00000213214	50	50	50	50	50	50	50	50	50	50
ARHGEF37 ENSG00000183111	50	50	50	50	50	50	50	50	50	50
ARHGEF38 ENSG00000236699	50	50	50	50	50	50	50	50	50	50
ARHGEF39 ENSG00000137135	50	50	50	50	50	50	50	50	50	50
ARHGEF4 ENSG00000136002	50	50	50	50	50	50	50	50	50	50
ARHGEF40 ENSG00000165801	50	50	50	50	50	50	50	50	50	50
ARHGEF5 ENSG00000050327	50	50	50	50	50	50	50	50	50	50
ARHGEF6 ENSG00000129675	50	50	50	50	50	50	50	50	50	50
ARHGEF7 ENSG00000102606	50	50	50	50	50	50	50	50	50	50
ARHGEF9 ENSG00000131089	50	50	50	50	50	50	50	50	50	50
ARID1A ENSG00000117713	50	50	50	50	50	50	50	50	50	50
ARID1B ENSG00000049618	50	50	50	50	50	50	50	50	50	50
ARID2 ENSG00000189079	50	50	50	50	50	50	50	50	50	50
ARID3A ENSG00000116017	50	50	50	50	50	50	50	50	50	50
ARID3B ENSG00000179361	50	50	50	50	50	50	50	50	50	50
ARID4A ENSG00000032219	50	50	50	50	50	50	50	50	50	50
ARID4B ENSG00000054267	50	50	50	50	50	50	50	50	50	50
ARID5A ENSG00000196843	50	50	50	50	50	50	50	50	50	50
ARID5B ENSG00000150347	50	50	50	50	50	50	50	50	50	50
ARIH1 ENSG00000166233	50	50	50	50	50	50	50	50	50	50
ARIH2 ENSG00000177479	50	50	50	50	50	50	50	50	50	50
ARIH2OS ENSG00000221883	50	50	50	50	50	50	50	50	50	50
ARL1 ENSG00000120805	50	50	50	50	50	50	50	50	50	50
ARL10 ENSG00000175414	50	50	50	50	50	50	50	50	50	50
ARL11 ENSG00000152213	50	50	50	50	50	50	50	50	50	50
ARL13B ENSG00000169379	50	50	50	50	50	50	50	50	50	50
ARL14EP ENSG00000152219	50	50	50	50	50	50	50	50	50	50
ARL15 ENSG00000185305	50	50	50	50	50	50	50	50	50	50
ARL16 ENSG00000214087	50	50	50	50	50	50	50	50	50	50
ARL17A ENSG00000185829	50	50	50	50	50	50	50	50	50	50
ARL17B ENSG00000228696	50	50	50	50	50	50	50	50	50	50
ARL2 ENSG00000213465	50	50	50	50	50	50	50	50	50	50
ARL2BP ENSG00000102931	50	50	50	50	50	50	50	50	50	50
ARL3 ENSG00000138175	50	50	50	50	50	50	50	50	50	50
ARL4A ENSG00000122644	50	50	50	50	50	50	50	50	50	50
ARL4C ENSG00000188042	50	50	50	50	50	50	50	50	50	50
ARL4D ENSG00000175906	50	50	50	50	50	50	50	50	50	50
ARL5A ENSG00000162980	50	50	50	50	50	50	50	50	50	50
ARL5B ENSG00000165997	50	50	50	50	50	50	50	50	50	50
ARL6 ENSG00000113966	50	50	50	50	50	50	50	50	50	50
ARL6IP1 ENSG00000170540	50	50	50	50	50	50	50	50	50	50
ARL6IP4 ENSG00000182196	50	50	50	50	50	50	50	50	50	50
ARL6IP5 ENSG00000144746	50	50	50	50	50	50	50	50	50	50
ARL6IP6 ENSG00000177917	50	50	50	50	50	50	50	50	50	50
ARL8A ENSG00000143862	50	50	50	50	50	50	50	50	50	50
ARL8B ENSG00000134108	50	50	50	50	50	50	50	50	50	50
ARL9 ENSG00000196503	50	50	50	50	50	50	50	50	50	50
ARMC1 ENSG00000104442	50	50	50	50	50	50	50	50	50	50
ARMC10 ENSG00000170632	50	50	50	50	50	50	50	50	50	50
ARMC12 ENSG00000157343	50	50	50	50	50	50	50	50	50	50
ARMC2 ENSG00000118690	50	50	50	50	50	50	50	50	50	50
ARMC4 ENSG00000169126	50	50	50	50	50	50	50	50	50	50
ARMC5 ENSG00000140691	50	50	50	50	50	50	50	50	50	50
ARMC6 ENSG00000105676	50	50	50	50	50	50	50	50	50	50
ARMC7 ENSG00000125449	50	50	50	50	50	50	50	50	50	50
ARMC8 ENSG00000114098	50	50	50	50	50	50	50	50	50	50
ARMC9 ENSG00000135931	50	50	50	50	50	50	50	50	50	50
ARMCX1 ENSG00000126947	50	50	50	50	50	50	50	50	50	50
ARMCX2 ENSG00000184867	50	50	50	50	50	50	50	50	50	50
ARMCX3 ENSG00000102401	50	50	50	50	50	50	50	50	50	50
ARMCX4 ENSG00000196440	50	50	50	50	50	50	50	50	50	50
ARMCX5 ENSG00000125962	50	50	50	50	50	50	50	50	50	50
ARMCX6 ENSG00000198960	50	50	50	50	50	50	50	50	50	50
ARMS2 ENSG00000254636	50	50	50	50	50	50	50	50	50	50
ARMT1 ENSG00000146476	50	50	50	50	50	50	50	50	50	50
ARNT ENSG00000143437	50	50	50	50	50	50	50	50	50	50
ARNT2 ENSG00000172379	50	50	50	50	50	50	50	50	50	50
ARNTL ENSG00000133794	50	50	50	50	50	50	50	50	50	50
ARNTL2 ENSG00000029153	50	50	50	50	50	50	50	50	50	50
ARPC1A ENSG00000241685	50	50	50	50	50	50	50	50	50	50
ARPC1B ENSG00000130429	50	50	50	50	50	50	50	50	50	50
ARPC2 ENSG00000163466	50	50	50	50	50	50	50	50	50	50
ARPC3 ENSG00000111229	50	50	50	50	50	50	50	50	50	50
ARPC4 ENSG00000241553	50	50	50	50	50	50	50	50	50	50
ARPC5 ENSG00000162704	50	50	50	50	50	50	50	50	50	50
ARPC5L ENSG00000136950	50	50	50	50	50	50	50	50	50	50
ARPIN ENSG00000242498	50	50	50	50	50	50	50	50	50	50
ARPP19 ENSG00000128989	50	50	50	50	50	50	50	50	50	50
ARRB1 ENSG00000137486	50	50	50	50	50	50	50	50	50	50
ARRB2 ENSG00000141480	50	50	50	50	50	50	50	50	50	50
ARRDC1 ENSG00000197070	50	50	50	50	50	50	50	50	50	50
ARRDC2 ENSG00000105643	50	50	50	50	50	50	50	50	50	50
ARRDC3 ENSG00000113369	50	50	50	50	50	50	50	50	50	50
ARRDC4 ENSG00000140450	50	50	50	50	50	50	50	50	50	50
ARRDC5 ENSG00000205784	50	50	50	50	50	50	50	50	50	50
ARSA ENSG00000100299	50	50	50	50	50	50	50	50	50	50
ARSB ENSG00000113273	50	50	50	50	50	50	50	50	50	50
ARSD ENSG00000006756	50	50	50	50	50	50	50	50	50	50
ARSE ENSG00000157399	50	50	50	50	50	50	50	50	50	50
ARSF ENSG00000062096	50	50	50	50	50	50	50	50	50	50
ARSG ENSG00000141337	50	50	50	50	50	50	50	50	50	50
ARSI ENSG00000183876	50	50	50	50	50	50	50	50	50	50
ARSJ ENSG00000180801	50	50	50	50	50	50	50	50	50	50
ARSK ENSG00000164291	50	50	50	50	50	50	50	50	50	50
ART3 ENSG00000156219	50	50	50	50	50	50	50	50	50	50
ART5 ENSG00000167311	50	50	50	50	50	50	50	50	50	50
ARTN ENSG00000117407	50	50	50	50	50	50	50	50	50	50
ARV1 ENSG00000173409	50	50	50	50	50	50	50	50	50	50
ARVCF ENSG00000099889	50	50	50	50	50	50	50	50	50	50
ARX ENSG00000004848	50	50	50	50	50	50	50	50	50	50
ASAH1 ENSG00000104763	50	50	50	50	50	50	50	50	50	50
ASAH2 ENSG00000188611	50	50	50	50	50	50	50	50	50	50
ASAH2B ENSG00000204147	50	50	50	50	50	50	50	50	50	50
ASAP1 ENSG00000153317	50	50	50	50	50	50	50	50	50	50
ASAP2 ENSG00000151693	50	50	50	50	50	50	50	50	50	50
ASAP3 ENSG00000088280	50	50	50	50	50	50	50	50	50	50
ASB1 ENSG00000065802	50	50	50	50	50	50	50	50	50	50
ASB11 ENSG00000165192	50	50	50	50	50	50	50	50	50	50
ASB12 ENSG00000198881	50	50	50	50	50	50	50	50	50	50
ASB13 ENSG00000196372	50	50	50	50	50	50	50	50	50	50
ASB14 ENSG00000239388	50	50	50	50	50	50	50	50	50	50
ASB16 ENSG00000161664	50	50	50	50	50	50	50	50	50	50
ASB2 ENSG00000100628	50	50	50	50	50	50	50	50	50	50
ASB3 ENSG00000115239	50	50	50	50	50	50	50	50	50	50
ASB5 ENSG00000164122	50	50	50	50	50	50	50	50	50	50
ASB6 ENSG00000148331	50	50	50	50	50	50	50	50	50	50
ASB7 ENSG00000183475	50	50	50	50	50	50	50	50	50	50
ASB8 ENSG00000177981	50	50	50	50	50	50	50	50	50	50
ASB9 ENSG00000102048	50	50	50	50	50	50	50	50	50	50
ASCC1 ENSG00000138303	50	50	50	50	50	50	50	50	50	50
ASCC2 ENSG00000100325	50	50	50	50	50	50	50	50	50	50
ASCC3 ENSG00000112249	50	50	50	50	50	50	50	50	50	50
ASCL2 ENSG00000183734	50	50	50	50	50	50	50	50	50	50
ASCL5 ENSG00000232237	50	50	50	50	50	50	50	50	50	50
ASF1A ENSG00000111875	50	50	50	50	50	50	50	50	50	50
ASF1B ENSG00000105011	50	50	50	50	50	50	50	50	50	50
ASGR1 ENSG00000141505	50	50	50	50	50	50	50	50	50	50
ASGR2 ENSG00000161944	50	50	50	50	50	50	50	50	50	50
ASH1L ENSG00000116539	50	50	50	50	50	50	50	50	50	50
ASH2L ENSG00000129691	50	50	50	50	50	50	50	50	50	50
ASIC1 ENSG00000110881	50	50	50	50	50	50	50	50	50	50
ASIC3 ENSG00000213199	50	50	50	50	50	50	50	50	50	50
ASIC4 ENSG00000072182	50	50	50	50	50	50	50	50	50	50
ASIP ENSG00000101440	50	50	50	50	50	50	50	50	50	50
ASL ENSG00000126522	50	50	50	50	50	50	50	50	50	50
ASMT ENSG00000196433	50	50	50	50	50	50	50	50	50	50
ASMTL ENSG00000169093	50	50	50	50	50	50	50	50	50	50
ASNA1 ENSG00000198356	50	50	50	50	50	50	50	50	50	50
ASNS ENSG00000070669	50	50	50	50	50	50	50	50	50	50
ASNSD1 ENSG00000138381	50	50	50	50	50	50	50	50	50	50
ASPA ENSG00000108381	50	50	50	50	50	50	50	50	50	50
ASPG ENSG00000166183	50	50	50	50	50	50	50	50	50	50
ASPH ENSG00000198363	50	50	50	50	50	50	50	50	50	50
ASPHD1 ENSG00000174939	50	50	50	50	50	50	50	50	50	50
ASPHD2 ENSG00000128203	50	50	50	50	50	50	50	50	50	50
ASPM ENSG00000066279	50	50	50	50	50	50	50	50	50	50
ASPN ENSG00000106819	50	50	50	50	50	50	50	50	50	50
ASPRV1 ENSG00000244617	50	50	50	50	50	50	50	50	50	50
ASPSCR1 ENSG00000169696	50	50	50	50	50	50	50	50	50	50
ASRGL1 ENSG00000162174	50	50	50	50	50	50	50	50	50	50
ASS1 ENSG00000130707	50	50	50	50	50	50	50	50	50	50
ASTE1 ENSG00000034533	50	50	50	50	50	50	50	50	50	50
ASTN1 ENSG00000152092	50	50	50	50	50	50	50	50	50	50
ASTN2 ENSG00000148219	50	50	50	50	50	50	50	50	50	50
ASUN ENSG00000064102	50	50	50	50	50	50	50	50	50	50
ASXL1 ENSG00000171456	50	50	50	50	50	50	50	50	50	50
ASXL2 ENSG00000143970	50	50	50	50	50	50	50	50	50	50
ASXL3 ENSG00000141431	50	50	50	50	50	50	50	50	50	50
ASZ1 ENSG00000154438	50	50	50	50	50	50	50	50	50	50
ATAD1 ENSG00000138138	50	50	50	50	50	50	50	50	50	50
ATAD2 ENSG00000156802	50	50	50	50	50	50	50	50	50	50
ATAD2B ENSG00000119778	50	50	50	50	50	50	50	50	50	50
ATAD3A ENSG00000197785	50	50	50	50	50	50	50	50	50	50
ATAD3B ENSG00000160072	50	50	50	50	50	50	50	50	50	50
ATAD3C ENSG00000215915	50	50	50	50	50	50	50	50	50	50
ATAD5 ENSG00000176208	50	50	50	50	50	50	50	50	50	50
ATAT1 ENSG00000137343	50	50	50	50	50	50	50	50	50	50
ATCAY ENSG00000167654	50	50	50	50	50	50	50	50	50	50
ATE1 ENSG00000107669	50	50	50	50	50	50	50	50	50	50
ATF1 ENSG00000123268	50	50	50	50	50	50	50	50	50	50
ATF2 ENSG00000115966	50	50	50	50	50	50	50	50	50	50
ATF3 ENSG00000162772	50	50	50	50	50	50	50	50	50	50
ATF4 ENSG00000128272	50	50	50	50	50	50	50	50	50	50
ATF5 ENSG00000169136	50	50	50	50	50	50	50	50	50	50
ATF6 ENSG00000118217	50	50	50	50	50	50	50	50	50	50
ATF6B ENSG00000213676	50	50	50	50	50	50	50	50	50	50
ATF7 ENSG00000170653	50	50	50	50	50	50	50	50	50	50
ATF7IP ENSG00000171681	50	50	50	50	50	50	50	50	50	50
ATF7IP2 ENSG00000166669	50	50	50	50	50	50	50	50	50	50
ATG10 ENSG00000152348	50	50	50	50	50	50	50	50	50	50
ATG101 ENSG00000123395	50	50	50	50	50	50	50	50	50	50
ATG12 ENSG00000145782	50	50	50	50	50	50	50	50	50	50
ATG13 ENSG00000175224	50	50	50	50	50	50	50	50	50	50
ATG14 ENSG00000126775	50	50	50	50	50	50	50	50	50	50
ATG16L1 ENSG00000085978	50	50	50	50	50	50	50	50	50	50
ATG16L2 ENSG00000168010	50	50	50	50	50	50	50	50	50	50
ATG2A ENSG00000110046	50	50	50	50	50	50	50	50	50	50
ATG2B ENSG00000066739	50	50	50	50	50	50	50	50	50	50
ATG3 ENSG00000144848	50	50	50	50	50	50	50	50	50	50
ATG4A ENSG00000101844	50	50	50	50	50	50	50	50	50	50
ATG4B ENSG00000168397	50	50	50	50	50	50	50	50	50	50
ATG4C ENSG00000125703	50	50	50	50	50	50	50	50	50	50
ATG4D ENSG00000130734	50	50	50	50	50	50	50	50	50	50
ATG5 ENSG00000057663	50	50	50	50	50	50	50	50	50	50
ATG7 ENSG00000197548	50	50	50	50	50	50	50	50	50	50
ATG9A ENSG00000198925	50	50	50	50	50	50	50	50	50	50
ATG9B ENSG00000181652	50	50	50	50	50	50	50	50	50	50
ATHL1 ENSG00000142102	50	50	50	50	50	50	50	50	50	50
ATIC ENSG00000138363	50	50	50	50	50	50	50	50	50	50
ATL1 ENSG00000198513	50	50	50	50	50	50	50	50	50	50
ATL2 ENSG00000119787	50	50	50	50	50	50	50	50	50	50
ATL3 ENSG00000184743	50	50	50	50	50	50	50	50	50	50
ATM ENSG00000149311	50	50	50	50	50	50	50	50	50	50
ATMIN ENSG00000166454	50	50	50	50	50	50	50	50	50	50
ATN1 ENSG00000111676	50	50	50	50	50	50	50	50	50	50
ATOH1 ENSG00000172238	50	50	50	50	50	50	50	50	50	50
ATOH7 ENSG00000179774	50	50	50	50	50	50	50	50	50	50
ATOH8 ENSG00000168874	50	50	50	50	50	50	50	50	50	50
ATOX1 ENSG00000177556	50	50	50	50	50	50	50	50	50	50
ATP10A ENSG00000206190	50	50	50	50	50	50	50	50	50	50
ATP10B ENSG00000118322	50	50	50	50	50	50	50	50	50	50
ATP10D ENSG00000145246	50	50	50	50	50	50	50	50	50	50
ATP11A ENSG00000068650	50	50	50	50	50	50	50	50	50	50
ATP11B ENSG00000058063	50	50	50	50	50	50	50	50	50	50
ATP11C ENSG00000101974	50	50	50	50	50	50	50	50	50	50
ATP12A ENSG00000075673	50	50	50	50	50	50	50	50	50	50
ATP13A1 ENSG00000105726	50	50	50	50	50	50	50	50	50	50
ATP13A2 ENSG00000159363	50	50	50	50	50	50	50	50	50	50
ATP13A3 ENSG00000133657	50	50	50	50	50	50	50	50	50	50
ATP13A4 ENSG00000127249	50	50	50	50	50	50	50	50	50	50
ATP13A5 ENSG00000187527	50	50	50	50	50	50	50	50	50	50
ATP1A1 ENSG00000163399	50	50	50	50	50	50	50	50	50	50
ATP1A2 ENSG00000018625	50	50	50	50	50	50	50	50	50	50
ATP1A3 ENSG00000105409	50	50	50	50	50	50	50	50	50	50
ATP1A4 ENSG00000132681	50	50	50	50	50	50	50	50	50	50
ATP1B1 ENSG00000143153	50	50	50	50	50	50	50	50	50	50
ATP1B2 ENSG00000129244	50	50	50	50	50	50	50	50	50	50
ATP1B3 ENSG00000069849	50	50	50	50	50	50	50	50	50	50
ATP23 ENSG00000166896	50	50	50	50	50	50	50	50	50	50
ATP2A1 ENSG00000196296	50	50	50	50	50	50	50	50	50	50
ATP2A2 ENSG00000174437	50	50	50	50	50	50	50	50	50	50
ATP2A3 ENSG00000074370	50	50	50	50	50	50	50	50	50	50
ATP2B1 ENSG00000070961	50	50	50	50	50	50	50	50	50	50
ATP2B2 ENSG00000157087	50	50	50	50	50	50	50	50	50	50
ATP2B3 ENSG00000067842	50	50	50	50	50	50	50	50	50	50
ATP2B4 ENSG00000058668	50	50	50	50	50	50	50	50	50	50
ATP2C1 ENSG00000017260	50	50	50	50	50	50	50	50	50	50
ATP2C2 ENSG00000064270	50	50	50	50	50	50	50	50	50	50
ATP4B ENSG00000186009	50	50	50	50	50	50	50	50	50	50
ATP5J2-PTCD1 ENSG00000248919	50	50	50	50	50	50	50	50	50	50
ATP5SL ENSG00000105341	50	50	50	50	50	50	50	50	50	50
ATP6AP1 ENSG00000071553	50	50	50	50	50	50	50	50	50	50
ATP6AP1L ENSG00000205464	50	50	50	50	50	50	50	50	50	50
ATP6AP2 ENSG00000182220	50	50	50	50	50	50	50	50	50	50
ATP6V0A1 ENSG00000033627	50	50	50	50	50	50	50	50	50	50
ATP6V0A2 ENSG00000185344	50	50	50	50	50	50	50	50	50	50
ATP6V0A4 ENSG00000105929	50	50	50	50	50	50	50	50	50	50
ATP6V0B ENSG00000117410	50	50	50	50	50	50	50	50	50	50
ATP6V0C ENSG00000185883	50	50	50	50	50	50	50	50	50	50
ATP6V0D1 ENSG00000159720	50	50	50	50	50	50	50	50	50	50
ATP6V0D2 ENSG00000147614	50	50	50	50	50	50	50	50	50	50
ATP6V0E1 ENSG00000113732	50	50	50	50	50	50	50	50	50	50
ATP6V0E2 ENSG00000171130	50	50	50	50	50	50	50	50	50	50
ATP6V1A ENSG00000114573	50	50	50	50	50	50	50	50	50	50
ATP6V1B1 ENSG00000116039	50	50	50	50	50	50	50	50	50	50
ATP6V1B2 ENSG00000147416	50	50	50	50	50	50	50	50	50	50
ATP6V1C1 ENSG00000155097	50	50	50	50	50	50	50	50	50	50
ATP6V1C2 ENSG00000143882	50	50	50	50	50	50	50	50	50	50
ATP6V1D ENSG00000100554	50	50	50	50	50	50	50	50	50	50
ATP6V1E1 ENSG00000131100	50	50	50	50	50	50	50	50	50	50
ATP6V1E2 ENSG00000250565	50	50	50	50	50	50	50	50	50	50
ATP6V1F ENSG00000128524	50	50	50	50	50	50	50	50	50	50
ATP6V1G1 ENSG00000136888	50	50	50	50	50	50	50	50	50	50
ATP6V1G2 ENSG00000213760	50	50	50	50	50	50	50	50	50	50
ATP6V1H ENSG00000047249	50	50	50	50	50	50	50	50	50	50
ATP7A ENSG00000165240	50	50	50	50	50	50	50	50	50	50
ATP7B ENSG00000123191	50	50	50	50	50	50	50	50	50	50
ATP8A1 ENSG00000124406	50	50	50	50	50	50	50	50	50	50
ATP8A2 ENSG00000132932	50	50	50	50	50	50	50	50	50	50
ATP8B1 ENSG00000081923	50	50	50	50	50	50	50	50	50	50
ATP8B2 ENSG00000143515	50	50	50	50	50	50	50	50	50	50
ATP8B3 ENSG00000130270	50	50	50	50	50	50	50	50	50	50
ATP8B4 ENSG00000104043	50	50	50	50	50	50	50	50	50	50
ATP9A ENSG00000054793	50	50	50	50	50	50	50	50	50	50
ATP9B ENSG00000166377	50	50	50	50	50	50	50	50	50	50
ATPIF1 ENSG00000130770	50	50	50	50	50	50	50	50	50	50
ATR ENSG00000175054	50	50	50	50	50	50	50	50	50	50
ATRAID ENSG00000138085	50	50	50	50	50	50	50	50	50	50
ATRIP ENSG00000164053	50	50	50	50	50	50	50	50	50	50
ATRIP ENSG00000282827	50	50	50	50	50	50	50	50	50	50
ATRN ENSG00000088812	50	50	50	50	50	50	50	50	50	50
ATRNL1 ENSG00000107518	50	50	50	50	50	50	50	50	50	50
ATRX ENSG00000085224	50	50	50	50	50	50	50	50	50	50
ATXN1 ENSG00000124788	50	50	50	50	50	50	50	50	50	50
ATXN10 ENSG00000130638	50	50	50	50	50	50	50	50	50	50
ATXN1L ENSG00000224470	50	50	50	50	50	50	50	50	50	50
ATXN2 ENSG00000204842	50	50	50	50	50	50	50	50	50	50
ATXN2L ENSG00000168488	50	50	50	50	50	50	50	50	50	50
ATXN3 ENSG00000066427	50	50	50	50	50	50	50	50	50	50
ATXN7 ENSG00000163635	50	50	50	50	50	50	50	50	50	50
ATXN7L1 ENSG00000146776	50	50	50	50	50	50	50	50	50	50
ATXN7L2 ENSG00000162650	50	50	50	50	50	50	50	50	50	50
ATXN7L3 ENSG00000087152	50	50	50	50	50	50	50	50	50	50
ATXN7L3B ENSG00000253719	50	50	50	50	50	50	50	50	50	50
AUH ENSG00000148090	50	50	50	50	50	50	50	50	50	50
AUNIP ENSG00000127423	50	50	50	50	50	50	50	50	50	50
AUP1 ENSG00000115307	50	50	50	50	50	50	50	50	50	50
AURKA ENSG00000087586	50	50	50	50	50	50	50	50	50	50
AURKAIP1 ENSG00000175756	50	50	50	50	50	50	50	50	50	50
AURKB ENSG00000178999	50	50	50	50	50	50	50	50	50	50
AURKC ENSG00000105146	50	50	50	50	50	50	50	50	50	50
AUTS2 ENSG00000158321	50	50	50	50	50	50	50	50	50	50
AVEN ENSG00000169857	50	50	50	50	50	50	50	50	50	50
AVIL ENSG00000135407	50	50	50	50	50	50	50	50	50	50
AVL9 ENSG00000105778	50	50	50	50	50	50	50	50	50	50
AVPI1 ENSG00000119986	50	50	50	50	50	50	50	50	50	50
AVPR1A ENSG00000166148	50	50	50	50	50	50	50	50	50	50
AVPR2 ENSG00000126895	50	50	50	50	50	50	50	50	50	50
AXDND1 ENSG00000162779	50	50	50	50	50	50	50	50	50	50
AXIN1 ENSG00000103126	50	50	50	50	50	50	50	50	50	50
AXIN2 ENSG00000168646	50	50	50	50	50	50	50	50	50	50
AXL ENSG00000167601	50	50	50	50	50	50	50	50	50	50
AZGP1 ENSG00000160862	50	50	50	50	50	50	50	50	50	50
AZI2 ENSG00000163512	50	50	50	50	50	50	50	50	50	50
AZIN1 ENSG00000155096	50	50	50	50	50	50	50	50	50	50
AZIN2 ENSG00000142920	50	50	50	50	50	50	50	50	50	50
AZU1 ENSG00000172232	50	50	50	50	50	50	50	50	50	50
B2M ENSG00000166710	50	50	50	50	50	50	50	50	50	50
B3GALNT1 ENSG00000169255	50	50	50	50	50	50	50	50	50	50
B3GALNT2 ENSG00000162885	50	50	50	50	50	50	50	50	50	50
B3GALT1 ENSG00000172318	50	50	50	50	50	50	50	50	50	50
B3GALT2 ENSG00000162630	50	50	50	50	50	50	50	50	50	50
B3GALT4 ENSG00000235863	50	50	50	50	50	50	50	50	50	50
B3GALT5 ENSG00000183778	50	50	50	50	50	50	50	50	50	50
B3GALT6 ENSG00000176022	50	50	50	50	50	50	50	50	50	50
B3GAT1 ENSG00000109956	50	50	50	50	50	50	50	50	50	50
B3GAT2 ENSG00000112309	50	50	50	50	50	50	50	50	50	50
B3GAT3 ENSG00000149541	50	50	50	50	50	50	50	50	50	50
B3GLCT ENSG00000187676	50	50	50	50	50	50	50	50	50	50
B3GNT2 ENSG00000170340	50	50	50	50	50	50	50	50	50	50
B3GNT3 ENSG00000179913	50	50	50	50	50	50	50	50	50	50
B3GNT4 ENSG00000176383	50	50	50	50	50	50	50	50	50	50
B3GNT5 ENSG00000176597	50	50	50	50	50	50	50	50	50	50
B3GNT6 ENSG00000198488	50	50	50	50	50	50	50	50	50	50
B3GNT7 ENSG00000156966	50	50	50	50	50	50	50	50	50	50
B3GNT8 ENSG00000177191	50	50	50	50	50	50	50	50	50	50
B3GNT9 ENSG00000237172	50	50	50	50	50	50	50	50	50	50
B3GNTL1 ENSG00000175711	50	50	50	50	50	50	50	50	50	50
B4GALNT1 ENSG00000135454	50	50	50	50	50	50	50	50	50	50
B4GALNT2 ENSG00000167080	50	50	50	50	50	50	50	50	50	50
B4GALNT3 ENSG00000139044	50	50	50	50	50	50	50	50	50	50
B4GALNT4 ENSG00000182272	50	50	50	50	50	50	50	50	50	50
B4GALT1 ENSG00000086062	50	50	50	50	50	50	50	50	50	50
B4GALT2 ENSG00000117411	50	50	50	50	50	50	50	50	50	50
B4GALT3 ENSG00000158850	50	50	50	50	50	50	50	50	50	50
B4GALT4 ENSG00000121578	50	50	50	50	50	50	50	50	50	50
B4GALT5 ENSG00000158470	50	50	50	50	50	50	50	50	50	50
B4GALT6 ENSG00000118276	50	50	50	50	50	50	50	50	50	50
B4GALT7 ENSG00000027847	50	50	50	50	50	50	50	50	50	50
B4GAT1 ENSG00000174684	50	50	50	50	50	50	50	50	50	50
B9D1 ENSG00000108641	50	50	50	50	50	50	50	50	50	50
B9D2 ENSG00000123810	50	50	50	50	50	50	50	50	50	50
BAALC ENSG00000164929	50	50	50	50	50	50	50	50	50	50
BAAT ENSG00000136881	50	50	50	50	50	50	50	50	50	50
BABAM1 ENSG00000105393	50	50	50	50	50	50	50	50	50	50
BACE1 ENSG00000186318	50	50	50	50	50	50	50	50	50	50
BACE2 ENSG00000182240	50	50	50	50	50	50	50	50	50	50
BACH1 ENSG00000156273	50	50	50	50	50	50	50	50	50	50
BACH2 ENSG00000112182	50	50	50	50	50	50	50	50	50	50
BAD ENSG00000002330	50	50	50	50	50	50	50	50	50	50
BAG1 ENSG00000107262	50	50	50	50	50	50	50	50	50	50
BAG2 ENSG00000112208	50	50	50	50	50	50	50	50	50	50
BAG3 ENSG00000151929	50	50	50	50	50	50	50	50	50	50
BAG4 ENSG00000156735	50	50	50	50	50	50	50	50	50	50
BAG5 ENSG00000166170	50	50	50	50	50	50	50	50	50	50
BAG6 ENSG00000204463	50	50	50	50	50	50	50	50	50	50
BAHCC1 ENSG00000266074	50	50	50	50	50	50	50	50	50	50
BAHD1 ENSG00000140320	50	50	50	50	50	50	50	50	50	50
BAIAP2 ENSG00000175866	50	50	50	50	50	50	50	50	50	50
BAIAP2L1 ENSG00000006453	50	50	50	50	50	50	50	50	50	50
BAIAP2L2 ENSG00000128298	50	50	50	50	50	50	50	50	50	50
BAIAP3 ENSG00000007516	50	50	50	50	50	50	50	50	50	50
BAK1 ENSG00000030110	50	50	50	50	50	50	50	50	50	50
BAMBI ENSG00000095739	50	50	50	50	50	50	50	50	50	50
BANF1 ENSG00000175334	50	50	50	50	50	50	50	50	50	50
BANF2 ENSG00000125888	50	50	50	50	50	50	50	50	50	50
BANK1 ENSG00000153064	50	50	50	50	50	50	50	50	50	50
BANP ENSG00000172530	50	50	50	50	50	50	50	50	50	50
BAP1 ENSG00000163930	50	50	50	50	50	50	50	50	50	50
BARD1 ENSG00000138376	50	50	50	50	50	50	50	50	50	50
BARX1 ENSG00000131668	50	50	50	50	50	50	50	50	50	50
BARX2 ENSG00000043039	50	50	50	50	50	50	50	50	50	50
BASP1 ENSG00000176788	50	50	50	50	50	50	50	50	50	50
BATF ENSG00000156127	50	50	50	50	50	50	50	50	50	50
BATF2 ENSG00000168062	50	50	50	50	50	50	50	50	50	50
BATF3 ENSG00000123685	50	50	50	50	50	50	50	50	50	50
BAX ENSG00000087088	50	50	50	50	50	50	50	50	50	50
BAZ1A ENSG00000198604	50	50	50	50	50	50	50	50	50	50
BAZ1B ENSG00000009954	50	50	50	50	50	50	50	50	50	50
BAZ2A ENSG00000076108	50	50	50	50	50	50	50	50	50	50
BAZ2B ENSG00000123636	50	50	50	50	50	50	50	50	50	50
BBC3 ENSG00000105327	50	50	50	50	50	50	50	50	50	50
BBIP1 ENSG00000214413	50	50	50	50	50	50	50	50	50	50
BBOF1 ENSG00000119636	50	50	50	50	50	50	50	50	50	50
BBOX1 ENSG00000129151	50	50	50	50	50	50	50	50	50	50
BBS1 ENSG00000174483	50	50	50	50	50	50	50	50	50	50
BBS10 ENSG00000179941	50	50	50	50	50	50	50	50	50	50
BBS12 ENSG00000181004	50	50	50	50	50	50	50	50	50	50
BBS2 ENSG00000125124	50	50	50	50	50	50	50	50	50	50
BBS4 ENSG00000140463	50	50	50	50	50	50	50	50	50	50
BBS5 ENSG00000163093	50	50	50	50	50	50	50	50	50	50
BBS7 ENSG00000138686	50	50	50	50	50	50	50	50	50	50
BBS9 ENSG00000122507	50	50	50	50	50	50	50	50	50	50
BBX ENSG00000114439	50	50	50	50	50	50	50	50	50	50
BCAM ENSG00000187244	50	50	50	50	50	50	50	50	50	50
BCAN ENSG00000132692	50	50	50	50	50	50	50	50	50	50
BCAP29 ENSG00000075790	50	50	50	50	50	50	50	50	50	50
BCAP31 ENSG00000185825	50	50	50	50	50	50	50	50	50	50
BCAR1 ENSG00000050820	50	50	50	50	50	50	50	50	50	50
BCAR3 ENSG00000137936	50	50	50	50	50	50	50	50	50	50
BCAS1 ENSG00000064787	50	50	50	50	50	50	50	50	50	50
BCAS2 ENSG00000116752	50	50	50	50	50	50	50	50	50	50
BCAS3 ENSG00000141376	50	50	50	50	50	50	50	50	50	50
BCAS4 ENSG00000124243	50	50	50	50	50	50	50	50	50	50
BCAT1 ENSG00000060982	50	50	50	50	50	50	50	50	50	50
BCAT2 ENSG00000105552	50	50	50	50	50	50	50	50	50	50
BCCIP ENSG00000107949	50	50	50	50	50	50	50	50	50	50
BCDIN3D ENSG00000186666	50	50	50	50	50	50	50	50	50	50
BCHE ENSG00000114200	50	50	50	50	50	50	50	50	50	50
BCKDHA ENSG00000248098	50	50	50	50	50	50	50	50	50	50
BCKDHB ENSG00000083123	50	50	50	50	50	50	50	50	50	50
BCKDK ENSG00000103507	50	50	50	50	50	50	50	50	50	50
BCL10 ENSG00000142867	50	50	50	50	50	50	50	50	50	50
BCL11A ENSG00000119866	50	50	50	50	50	50	50	50	50	50
BCL11B ENSG00000127152	50	50	50	50	50	50	50	50	50	50
BCL2 ENSG00000171791	50	50	50	50	50	50	50	50	50	50
BCL2A1 ENSG00000140379	50	50	50	50	50	50	50	50	50	50
BCL2L1 ENSG00000171552	50	50	50	50	50	50	50	50	50	50
BCL2L10 ENSG00000137875	50	50	50	50	50	50	50	50	50	50
BCL2L11 ENSG00000153094	50	50	50	50	50	50	50	50	50	50
BCL2L12 ENSG00000126453	50	50	50	50	50	50	50	50	50	50
BCL2L13 ENSG00000099968	50	50	50	50	50	50	50	50	50	50
BCL2L14 ENSG00000121380	50	50	50	50	50	50	50	50	50	50
BCL2L15 ENSG00000188761	50	50	50	50	50	50	50	50	50	50
BCL2L2 ENSG00000129473	50	50	50	50	50	50	50	50	50	50
BCL2L2-PABPN1 ENSG00000258643	50	50	50	50	50	50	50	50	50	50
BCL3 ENSG00000069399	50	50	50	50	50	50	50	50	50	50
BCL6 ENSG00000113916	50	50	50	50	50	50	50	50	50	50
BCL6B ENSG00000161940	50	50	50	50	50	50	50	50	50	50
BCL7A ENSG00000110987	50	50	50	50	50	50	50	50	50	50
BCL7B ENSG00000106635	50	50	50	50	50	50	50	50	50	50
BCL7C ENSG00000099385	50	50	50	50	50	50	50	50	50	50
BCL9 ENSG00000116128	50	50	50	50	50	50	50	50	50	50
BCL9L ENSG00000186174	50	50	50	50	50	50	50	50	50	50
BCLAF1 ENSG00000029363	50	50	50	50	50	50	50	50	50	50
BCO1 ENSG00000135697	50	50	50	50	50	50	50	50	50	50
BCO2 ENSG00000197580	50	50	50	50	50	50	50	50	50	50
BCOR ENSG00000183337	50	50	50	50	50	50	50	50	50	50
BCORL1 ENSG00000085185	50	50	50	50	50	50	50	50	50	50
BCR ENSG00000186716	50	50	50	50	50	50	50	50	50	50
BCS1L ENSG00000074582	50	50	50	50	50	50	50	50	50	50
BDH1 ENSG00000161267	50	50	50	50	50	50	50	50	50	50
BDH2 ENSG00000164039	50	50	50	50	50	50	50	50	50	50
BDKRB1 ENSG00000100739	50	50	50	50	50	50	50	50	50	50
BDKRB2 ENSG00000168398	50	50	50	50	50	50	50	50	50	50
BDNF ENSG00000176697	50	50	50	50	50	50	50	50	50	50
BDP1 ENSG00000145734	50	50	50	50	50	50	50	50	50	50
BEAN1 ENSG00000166546	50	50	50	50	50	50	50	50	50	50
BECN1 ENSG00000126581	50	50	50	50	50	50	50	50	50	50
BEGAIN ENSG00000183092	50	50	50	50	50	50	50	50	50	50
BEND2 ENSG00000177324	50	50	50	50	50	50	50	50	50	50
BEND3 ENSG00000178409	50	50	50	50	50	50	50	50	50	50
BEND4 ENSG00000188848	50	50	50	50	50	50	50	50	50	50
BEND5 ENSG00000162373	50	50	50	50	50	50	50	50	50	50
BEND6 ENSG00000151917	50	50	50	50	50	50	50	50	50	50
BEND7 ENSG00000165626	50	50	50	50	50	50	50	50	50	50
BEST1 ENSG00000167995	50	50	50	50	50	50	50	50	50	50
BEST2 ENSG00000039987	50	50	50	50	50	50	50	50	50	50
BEST3 ENSG00000127325	50	50	50	50	50	50	50	50	50	50
BEST4 ENSG00000142959	50	50	50	50	50	50	50	50	50	50
BET1 ENSG00000105829	50	50	50	50	50	50	50	50	50	50
BET1L ENSG00000177951	50	50	50	50	50	50	50	50	50	50
BEX1 ENSG00000133169	50	50	50	50	50	50	50	50	50	50
BEX2 ENSG00000133134	50	50	50	50	50	50	50	50	50	50
BEX3 ENSG00000166681	50	50	50	50	50	50	50	50	50	50
BEX4 ENSG00000102409	50	50	50	50	50	50	50	50	50	50
BEX5 ENSG00000184515	50	50	50	50	50	50	50	50	50	50
BFAR ENSG00000103429	50	50	50	50	50	50	50	50	50	50
BFSP1 ENSG00000125864	50	50	50	50	50	50	50	50	50	50
BGLAP ENSG00000242252	50	50	50	50	50	50	50	50	50	50
BGN ENSG00000182492	50	50	50	50	50	50	50	50	50	50
BHLHB9 ENSG00000198908	50	50	50	50	50	50	50	50	50	50
BHLHE22 ENSG00000180828	50	50	50	50	50	50	50	50	50	50
BHLHE40 ENSG00000134107	50	50	50	50	50	50	50	50	50	50
BHLHE41 ENSG00000123095	50	50	50	50	50	50	50	50	50	50
BHMT ENSG00000145692	50	50	50	50	50	50	50	50	50	50
BHMT2 ENSG00000132840	50	50	50	50	50	50	50	50	50	50
BICC1 ENSG00000122870	50	50	50	50	50	50	50	50	50	50
BICD1 ENSG00000151746	50	50	50	50	50	50	50	50	50	50
BICD2 ENSG00000185963	50	50	50	50	50	50	50	50	50	50
BICDL1 ENSG00000135127	50	50	50	50	50	50	50	50	50	50
BICDL2 ENSG00000162069	50	50	50	50	50	50	50	50	50	50
BID ENSG00000015475	50	50	50	50	50	50	50	50	50	50
BIK ENSG00000100290	50	50	50	50	50	50	50	50	50	50
BIN1 ENSG00000136717	50	50	50	50	50	50	50	50	50	50
BIN2 ENSG00000110934	50	50	50	50	50	50	50	50	50	50
BIN3 ENSG00000147439	50	50	50	50	50	50	50	50	50	50
BIRC2 ENSG00000110330	50	50	50	50	50	50	50	50	50	50
BIRC3 ENSG00000023445	50	50	50	50	50	50	50	50	50	50
BIRC5 ENSG00000089685	50	50	50	50	50	50	50	50	50	50
BIRC6 ENSG00000115760	50	50	50	50	50	50	50	50	50	50
BIRC7 ENSG00000101197	50	50	50	50	50	50	50	50	50	50
BIVM ENSG00000134897	50	50	50	50	50	50	50	50	50	50
BLCAP ENSG00000166619	50	50	50	50	50	50	50	50	50	50
BLK ENSG00000136573	50	50	50	50	50	50	50	50	50	50
BLM ENSG00000197299	50	50	50	50	50	50	50	50	50	50
BLMH ENSG00000108578	50	50	50	50	50	50	50	50	50	50
BLNK ENSG00000095585	50	50	50	50	50	50	50	50	50	50
BLOC1S1 ENSG00000135441	50	50	50	50	50	50	50	50	50	50
BLOC1S2 ENSG00000196072	50	50	50	50	50	50	50	50	50	50
BLOC1S3 ENSG00000189114	50	50	50	50	50	50	50	50	50	50
BLOC1S4 ENSG00000186222	50	50	50	50	50	50	50	50	50	50
BLOC1S5 ENSG00000188428	50	50	50	50	50	50	50	50	50	50
BLOC1S6 ENSG00000104164	50	50	50	50	50	50	50	50	50	50
BLVRA ENSG00000106605	50	50	50	50	50	50	50	50	50	50
BLVRB ENSG00000090013	50	50	50	50	50	50	50	50	50	50
BLZF1 ENSG00000117475	50	50	50	50	50	50	50	50	50	50
BMF ENSG00000104081	50	50	50	50	50	50	50	50	50	50
BMI1 ENSG00000168283	50	50	50	50	50	50	50	50	50	50
BMP1 ENSG00000168487	50	50	50	50	50	50	50	50	50	50
BMP2 ENSG00000125845	50	50	50	50	50	50	50	50	50	50
BMP2K ENSG00000138756	50	50	50	50	50	50	50	50	50	50
BMP4 ENSG00000125378	50	50	50	50	50	50	50	50	50	50
BMP5 ENSG00000112175	50	50	50	50	50	50	50	50	50	50
BMP6 ENSG00000153162	50	50	50	50	50	50	50	50	50	50
BMP7 ENSG00000101144	50	50	50	50	50	50	50	50	50	50
BMP8A ENSG00000183682	50	50	50	50	50	50	50	50	50	50
BMP8B ENSG00000116985	50	50	50	50	50	50	50	50	50	50
BMPER ENSG00000164619	50	50	50	50	50	50	50	50	50	50
BMPR1A ENSG00000107779	50	50	50	50	50	50	50	50	50	50
BMPR1B ENSG00000138696	50	50	50	50	50	50	50	50	50	50
BMPR2 ENSG00000204217	50	50	50	50	50	50	50	50	50	50
BMS1 ENSG00000165733	50	50	50	50	50	50	50	50	50	50
BMT2 ENSG00000164603	50	50	50	50	50	50	50	50	50	50
BMX ENSG00000102010	50	50	50	50	50	50	50	50	50	50
BNC2 ENSG00000173068	50	50	50	50	50	50	50	50	50	50
BNIP1 ENSG00000113734	50	50	50	50	50	50	50	50	50	50
BNIP2 ENSG00000140299	50	50	50	50	50	50	50	50	50	50
BNIP3 ENSG00000176171	50	50	50	50	50	50	50	50	50	50
BNIP3L ENSG00000104765	50	50	50	50	50	50	50	50	50	50
BNIPL ENSG00000163141	50	50	50	50	50	50	50	50	50	50
BOC ENSG00000144857	50	50	50	50	50	50	50	50	50	50
BOD1 ENSG00000145919	50	50	50	50	50	50	50	50	50	50
BOD1L1 ENSG00000038219	50	50	50	50	50	50	50	50	50	50
BOD1L2 ENSG00000228075	50	50	50	50	50	50	50	50	50	50
BOK ENSG00000176720	50	50	50	50	50	50	50	50	50	50
BOLA1 ENSG00000178096	50	50	50	50	50	50	50	50	50	50
BOLA2B ENSG00000169627	50	50	50	50	50	50	50	50	50	50
BOLA3 ENSG00000163170	50	50	50	50	50	50	50	50	50	50
BOLL ENSG00000152430	50	50	50	50	50	50	50	50	50	50
BOP1 ENSG00000261236	50	50	50	50	50	50	50	50	50	50
BORA ENSG00000136122	50	50	50	50	50	50	50	50	50	50
BORCS5 ENSG00000165714	50	50	50	50	50	50	50	50	50	50
BORCS6 ENSG00000196544	50	50	50	50	50	50	50	50	50	50
BORCS7 ENSG00000166275	50	50	50	50	50	50	50	50	50	50
BORCS8 ENSG00000254901	50	50	50	50	50	50	50	50	50	50
BORCS8-MEF2B ENSG00000064489	50	50	50	50	50	50	50	50	50	50
BPGM ENSG00000172331	50	50	50	50	50	50	50	50	50	50
BPHL ENSG00000137274	50	50	50	50	50	50	50	50	50	50
BPI ENSG00000101425	50	50	50	50	50	50	50	50	50	50
BPIFB1 ENSG00000125999	50	50	50	50	50	50	50	50	50	50
BPIFB2 ENSG00000078898	50	50	50	50	50	50	50	50	50	50
BPNT1 ENSG00000162813	50	50	50	50	50	50	50	50	50	50
BPTF ENSG00000171634	50	50	50	50	50	50	50	50	50	50
BRAF ENSG00000157764	50	50	50	50	50	50	50	50	50	50
BRAP ENSG00000089234	50	50	50	50	50	50	50	50	50	50
BRAT1 ENSG00000106009	50	50	50	50	50	50	50	50	50	50
BRCA1 ENSG00000012048	50	50	50	50	50	50	50	50	50	50
BRCA2 ENSG00000139618	50	50	50	50	50	50	50	50	50	50
BRCC3 ENSG00000185515	50	50	50	50	50	50	50	50	50	50
BRD1 ENSG00000100425	50	50	50	50	50	50	50	50	50	50
BRD2 ENSG00000204256	50	50	50	50	50	50	50	50	50	50
BRD3 ENSG00000169925	50	50	50	50	50	50	50	50	50	50
BRD4 ENSG00000141867	50	50	50	50	50	50	50	50	50	50
BRD7 ENSG00000166164	50	50	50	50	50	50	50	50	50	50
BRD8 ENSG00000112983	50	50	50	50	50	50	50	50	50	50
BRD9 ENSG00000028310	50	50	50	50	50	50	50	50	50	50
BRDT ENSG00000137948	50	50	50	50	50	50	50	50	50	50
BRE ENSG00000158019	50	50	50	50	50	50	50	50	50	50
BRF1 ENSG00000185024	50	50	50	50	50	50	50	50	50	50
BRF2 ENSG00000104221	50	50	50	50	50	50	50	50	50	50
BRI3 ENSG00000164713	50	50	50	50	50	50	50	50	50	50
BRI3BP ENSG00000184992	50	50	50	50	50	50	50	50	50	50
BRICD5 ENSG00000182685	50	50	50	50	50	50	50	50	50	50
BRINP1 ENSG00000078725	50	50	50	50	50	50	50	50	50	50
BRINP3 ENSG00000162670	50	50	50	50	50	50	50	50	50	50
BRIP1 ENSG00000136492	50	50	50	50	50	50	50	50	50	50
BRIX1 ENSG00000113460	50	50	50	50	50	50	50	50	50	50
BRK1 ENSG00000254999	50	50	50	50	50	50	50	50	50	50
BRMS1 ENSG00000174744	50	50	50	50	50	50	50	50	50	50
BRMS1L ENSG00000100916	50	50	50	50	50	50	50	50	50	50
BROX ENSG00000162819	50	50	50	50	50	50	50	50	50	50
BRPF1 ENSG00000156983	50	50	50	50	50	50	50	50	50	50
BRPF3 ENSG00000096070	50	50	50	50	50	50	50	50	50	50
BRS3 ENSG00000102239	50	50	50	50	50	50	50	50	50	50
BRSK1 ENSG00000160469	50	50	50	50	50	50	50	50	50	50
BRSK2 ENSG00000174672	50	50	50	50	50	50	50	50	50	50
BRWD1 ENSG00000185658	50	50	50	50	50	50	50	50	50	50
BRWD3 ENSG00000165288	50	50	50	50	50	50	50	50	50	50
BSCL2 ENSG00000168000	50	50	50	50	50	50	50	50	50	50
BSDC1 ENSG00000160058	50	50	50	50	50	50	50	50	50	50
BSG ENSG00000172270	50	50	50	50	50	50	50	50	50	50
BSN ENSG00000164061	50	50	50	50	50	50	50	50	50	50
BSPRY ENSG00000119411	50	50	50	50	50	50	50	50	50	50
BST1 ENSG00000109743	50	50	50	50	50	50	50	50	50	50
BST2 ENSG00000130303	50	50	50	50	50	50	50	50	50	50
BTAF1 ENSG00000095564	50	50	50	50	50	50	50	50	50	50
BTBD1 ENSG00000064726	50	50	50	50	50	50	50	50	50	50
BTBD10 ENSG00000148925	50	50	50	50	50	50	50	50	50	50
BTBD11 ENSG00000151136	50	50	50	50	50	50	50	50	50	50
BTBD16 ENSG00000138152	50	50	50	50	50	50	50	50	50	50
BTBD18 ENSG00000233436	50	50	50	50	50	50	50	50	50	50
BTBD19 ENSG00000222009	50	50	50	50	50	50	50	50	50	50
BTBD2 ENSG00000133243	50	50	50	50	50	50	50	50	50	50
BTBD3 ENSG00000132640	50	50	50	50	50	50	50	50	50	50
BTBD6 ENSG00000184887	50	50	50	50	50	50	50	50	50	50
BTBD7 ENSG00000011114	50	50	50	50	50	50	50	50	50	50
BTBD8 ENSG00000189195	50	50	50	50	50	50	50	50	50	50
BTBD9 ENSG00000183826	50	50	50	50	50	50	50	50	50	50
BTC ENSG00000174808	50	50	50	50	50	50	50	50	50	50
BTD ENSG00000169814	50	50	50	50	50	50	50	50	50	50
BTF3 ENSG00000145741	50	50	50	50	50	50	50	50	50	50
BTF3L4 ENSG00000134717	50	50	50	50	50	50	50	50	50	50
BTG1 ENSG00000133639	50	50	50	50	50	50	50	50	50	50
BTG2 ENSG00000159388	50	50	50	50	50	50	50	50	50	50
BTG3 ENSG00000154640	50	50	50	50	50	50	50	50	50	50
BTG4 ENSG00000137707	50	50	50	50	50	50	50	50	50	50
BTK ENSG00000010671	50	50	50	50	50	50	50	50	50	50
BTLA ENSG00000186265	50	50	50	50	50	50	50	50	50	50
BTN2A1 ENSG00000112763	50	50	50	50	50	50	50	50	50	50
BTN2A2 ENSG00000124508	50	50	50	50	50	50	50	50	50	50
BTN3A1 ENSG00000026950	50	50	50	50	50	50	50	50	50	50
BTN3A2 ENSG00000186470	50	50	50	50	50	50	50	50	50	50
BTN3A3 ENSG00000111801	50	50	50	50	50	50	50	50	50	50
BTNL8 ENSG00000113303	50	50	50	50	50	50	50	50	50	50
BTNL9 ENSG00000165810	50	50	50	50	50	50	50	50	50	50
BTRC ENSG00000166167	50	50	50	50	50	50	50	50	50	50
BUB1 ENSG00000169679	50	50	50	50	50	50	50	50	50	50
BUB1B ENSG00000156970	50	50	50	50	50	50	50	50	50	50
BUB3 ENSG00000154473	50	50	50	50	50	50	50	50	50	50
BUD13 ENSG00000137656	50	50	50	50	50	50	50	50	50	50
BUD31 ENSG00000106245	50	50	50	50	50	50	50	50	50	50
BVES ENSG00000112276	50	50	50	50	50	50	50	50	50	50
BYSL ENSG00000112578	50	50	50	50	50	50	50	50	50	50
BZW1 ENSG00000082153	50	50	50	50	50	50	50	50	50	50
BZW2 ENSG00000136261	50	50	50	50	50	50	50	50	50	50
C10orf10 ENSG00000165507	50	50	50	50	50	50	50	50	50	50
C10orf107 ENSG00000183346	50	50	50	50	50	50	50	50	50	50
C10orf11 ENSG00000148655	50	50	50	50	50	50	50	50	50	50
C10orf128 ENSG00000204161	50	50	50	50	50	50	50	50	50	50
C10orf2 ENSG00000107815	50	50	50	50	50	50	50	50	50	50
C10orf35 ENSG00000171224	50	50	50	50	50	50	50	50	50	50
C10orf53 ENSG00000178645	50	50	50	50	50	50	50	50	50	50
C10orf54 ENSG00000107738	50	50	50	50	50	50	50	50	50	50
C10orf55 ENSG00000222047	50	50	50	50	50	50	50	50	50	50
C10orf76 ENSG00000120029	50	50	50	50	50	50	50	50	50	50
C10orf88 ENSG00000119965	50	50	50	50	50	50	50	50	50	50
C10orf95 ENSG00000120055	50	50	50	50	50	50	50	50	50	50
C10orf99 ENSG00000188373	50	50	50	50	50	50	50	50	50	50
C11orf1 ENSG00000137720	50	50	50	50	50	50	50	50	50	50
C11orf16 ENSG00000176029	50	50	50	50	50	50	50	50	50	50
C11orf21 ENSG00000110665	50	50	50	50	50	50	50	50	50	50
C11orf24 ENSG00000171067	50	50	50	50	50	50	50	50	50	50
C11orf31 ENSG00000211450	50	50	50	50	50	50	50	50	50	50
C11orf40 ENSG00000171987	50	50	50	50	50	50	50	50	50	50
C11orf45 ENSG00000174370	50	50	50	50	50	50	50	50	50	50
C11orf49 ENSG00000149179	50	50	50	50	50	50	50	50	50	50
C11orf52 ENSG00000149300	50	50	50	50	50	50	50	50	50	50
C11orf54 ENSG00000182919	50	50	50	50	50	50	50	50	50	50
C11orf57 ENSG00000150776	50	50	50	50	50	50	50	50	50	50
C11orf58 ENSG00000110696	50	50	50	50	50	50	50	50	50	50
C11orf63 ENSG00000109944	50	50	50	50	50	50	50	50	50	50
C11orf65 ENSG00000166323	50	50	50	50	50	50	50	50	50	50
C11orf68 ENSG00000175573	50	50	50	50	50	50	50	50	50	50
C11orf70 ENSG00000137691	50	50	50	50	50	50	50	50	50	50
C11orf71 ENSG00000180425	50	50	50	50	50	50	50	50	50	50
C11orf74 ENSG00000166352	50	50	50	50	50	50	50	50	50	50
C11orf80 ENSG00000173715	50	50	50	50	50	50	50	50	50	50
C11orf84 ENSG00000168005	50	50	50	50	50	50	50	50	50	50
C11orf87 ENSG00000185742	50	50	50	50	50	50	50	50	50	50
C11orf88 ENSG00000183644	50	50	50	50	50	50	50	50	50	50
C11orf95 ENSG00000188070	50	50	50	50	50	50	50	50	50	50
C11orf96 ENSG00000187479	50	50	50	50	50	50	50	50	50	50
C11orf98 ENSG00000278615	50	50	50	50	50	50	50	50	50	50
C12orf10 ENSG00000139637	50	50	50	50	50	50	50	50	50	50
C12orf29 ENSG00000133641	50	50	50	50	50	50	50	50	50	50
C12orf4 ENSG00000047621	50	50	50	50	50	50	50	50	50	50
C12orf40 ENSG00000180116	50	50	50	50	50	50	50	50	50	50
C12orf42 ENSG00000179088	50	50	50	50	50	50	50	50	50	50
C12orf43 ENSG00000157895	50	50	50	50	50	50	50	50	50	50
C12orf45 ENSG00000151131	50	50	50	50	50	50	50	50	50	50
C12orf49 ENSG00000111412	50	50	50	50	50	50	50	50	50	50
C12orf50 ENSG00000165805	50	50	50	50	50	50	50	50	50	50
C12orf54 ENSG00000177627	50	50	50	50	50	50	50	50	50	50
C12orf56 ENSG00000185306	50	50	50	50	50	50	50	50	50	50
C12orf57 ENSG00000111678	50	50	50	50	50	50	50	50	50	50
C12orf60 ENSG00000182993	50	50	50	50	50	50	50	50	50	50
C12orf65 ENSG00000130921	50	50	50	50	50	50	50	50	50	50
C12orf66 ENSG00000174206	50	50	50	50	50	50	50	50	50	50
C12orf71 ENSG00000214700	50	50	50	50	50	50	50	50	50	50
C12orf73 ENSG00000204954	50	50	50	50	50	50	50	50	50	50
C12orf75 ENSG00000235162	50	50	50	50	50	50	50	50	50	50
C12orf76 ENSG00000174456	50	50	50	50	50	50	50	50	50	50
C14orf1 ENSG00000133935	50	50	50	50	50	50	50	50	50	50
C14orf105 ENSG00000100557	50	50	50	50	50	50	50	50	50	50
C14orf119 ENSG00000179933	50	50	50	50	50	50	50	50	50	50
C14orf132 ENSG00000227051	50	50	50	50	50	50	50	50	50	50
C14orf142 ENSG00000170270	50	50	50	50	50	50	50	50	50	50
C14orf159 ENSG00000133943	50	50	50	50	50	50	50	50	50	50
C14orf166 ENSG00000087302	50	50	50	50	50	50	50	50	50	50
C14orf169 ENSG00000170468	50	50	50	50	50	50	50	50	50	50
C14orf180 ENSG00000184601	50	50	50	50	50	50	50	50	50	50
C14orf2 ENSG00000156411	50	50	50	50	50	50	50	50	50	50
C14orf28 ENSG00000179476	50	50	50	50	50	50	50	50	50	50
C14orf37 ENSG00000139971	50	50	50	50	50	50	50	50	50	50
C14orf39 ENSG00000179008	50	50	50	50	50	50	50	50	50	50
C14orf79 ENSG00000140104	50	50	50	50	50	50	50	50	50	50
C14orf80 ENSG00000185347	50	50	50	50	50	50	50	50	50	50
C14orf93 ENSG00000100802	50	50	50	50	50	50	50	50	50	50
C15orf39 ENSG00000167173	50	50	50	50	50	50	50	50	50	50
C15orf40 ENSG00000169609	50	50	50	50	50	50	50	50	50	50
C15orf41 ENSG00000186073	50	50	50	50	50	50	50	50	50	50
C15orf48 ENSG00000166920	50	50	50	50	50	50	50	50	50	50
C15orf52 ENSG00000188549	50	50	50	50	50	50	50	50	50	50
C15orf53 ENSG00000175779	50	50	50	50	50	50	50	50	50	50
C15orf57 ENSG00000128891	50	50	50	50	50	50	50	50	50	50
C15orf59 ENSG00000205363	50	50	50	50	50	50	50	50	50	50
C15orf61 ENSG00000189227	50	50	50	50	50	50	50	50	50	50
C15orf62 ENSG00000188277	50	50	50	50	50	50	50	50	50	50
C15orf65 ENSG00000261652	50	50	50	50	50	50	50	50	50	50
C16orf13 ENSG00000130731	50	50	50	50	50	50	50	50	50	50
C16orf45 ENSG00000166780	50	50	50	50	50	50	50	50	50	50
C16orf46 ENSG00000166455	50	50	50	50	50	50	50	50	50	50
C16orf52 ENSG00000185716	50	50	50	50	50	50	50	50	50	50
C16orf54 ENSG00000185905	50	50	50	50	50	50	50	50	50	50
C16orf58 ENSG00000140688	50	50	50	50	50	50	50	50	50	50
C16orf59 ENSG00000162062	50	50	50	50	50	50	50	50	50	50
C16orf62 ENSG00000103544	50	50	50	50	50	50	50	50	50	50
C16orf70 ENSG00000125149	50	50	50	50	50	50	50	50	50	50
C16orf71 ENSG00000166246	50	50	50	50	50	50	50	50	50	50
C16orf72 ENSG00000182831	50	50	50	50	50	50	50	50	50	50
C16orf74 ENSG00000154102	50	50	50	50	50	50	50	50	50	50
C16orf78 ENSG00000166152	50	50	50	50	50	50	50	50	50	50
C16orf86 ENSG00000159761	50	50	50	50	50	50	50	50	50	50
C16orf87 ENSG00000155330	50	50	50	50	50	50	50	50	50	50
C16orf89 ENSG00000153446	50	50	50	50	50	50	50	50	50	50
C16orf91 ENSG00000174109	50	50	50	50	50	50	50	50	50	50
C16orf95 ENSG00000260456	50	50	50	50	50	50	50	50	50	50
C17orf107 ENSG00000205710	50	50	50	50	50	50	50	50	50	50
C17orf49 ENSG00000258315	50	50	50	50	50	50	50	50	50	50
C17orf50 ENSG00000270806	50	50	50	50	50	50	50	50	50	50
C17orf51 ENSG00000212719	50	50	50	50	50	50	50	50	50	50
C17orf53 ENSG00000125319	50	50	50	50	50	50	50	50	50	50
C17orf58 ENSG00000186665	50	50	50	50	50	50	50	50	50	50
C17orf62 ENSG00000178927	50	50	50	50	50	50	50	50	50	50
C17orf64 ENSG00000141371	50	50	50	50	50	50	50	50	50	50
C17orf67 ENSG00000214226	50	50	50	50	50	50	50	50	50	50
C17orf75 ENSG00000108666	50	50	50	50	50	50	50	50	50	50
C17orf78 ENSG00000278505	50	50	50	50	50	50	50	50	50	50
C17orf80 ENSG00000141219	50	50	50	50	50	50	50	50	50	50
C17orf89 ENSG00000224877	50	50	50	50	50	50	50	50	50	50
C17orf96 ENSG00000273604	50	50	50	50	50	50	50	50	50	50
C17orf97 ENSG00000187624	50	50	50	50	50	50	50	50	50	50
C17orf99 ENSG00000187997	50	50	50	50	50	50	50	50	50	50
C18orf21 ENSG00000141428	50	50	50	50	50	50	50	50	50	50
C18orf25 ENSG00000152242	50	50	50	50	50	50	50	50	50	50
C18orf32 ENSG00000177576	50	50	50	50	50	50	50	50	50	50
C18orf54 ENSG00000166845	50	50	50	50	50	50	50	50	50	50
C18orf63 ENSG00000206043	50	50	50	50	50	50	50	50	50	50
C18orf8 ENSG00000141452	50	50	50	50	50	50	50	50	50	50
C19orf12 ENSG00000131943	50	50	50	50	50	50	50	50	50	50
C19orf18 ENSG00000177025	50	50	50	50	50	50	50	50	50	50
C19orf24 ENSG00000228300	50	50	50	50	50	50	50	50	50	50
C19orf25 ENSG00000119559	50	50	50	50	50	50	50	50	50	50
C19orf33 ENSG00000167644	50	50	50	50	50	50	50	50	50	50
C19orf35 ENSG00000188305	50	50	50	50	50	50	50	50	50	50
C19orf38 ENSG00000214212	50	50	50	50	50	50	50	50	50	50
C19orf43 ENSG00000123144	50	50	50	50	50	50	50	50	50	50
C19orf44 ENSG00000105072	50	50	50	50	50	50	50	50	50	50
C19orf45 ENSG00000198723	50	50	50	50	50	50	50	50	50	50
C19orf47 ENSG00000160392	50	50	50	50	50	50	50	50	50	50
C19orf48 ENSG00000167747	50	50	50	50	50	50	50	50	50	50
C19orf52 ENSG00000142444	50	50	50	50	50	50	50	50	50	50
C19orf53 ENSG00000104979	50	50	50	50	50	50	50	50	50	50
C19orf54 ENSG00000188493	50	50	50	50	50	50	50	50	50	50
C19orf57 ENSG00000132016	50	50	50	50	50	50	50	50	50	50
C19orf60 ENSG00000006015	50	50	50	50	50	50	50	50	50	50
C19orf66 ENSG00000130813	50	50	50	50	50	50	50	50	50	50
C19orf68 ENSG00000185453	50	50	50	50	50	50	50	50	50	50
C19orf70 ENSG00000174917	50	50	50	50	50	50	50	50	50	50
C19orf71 ENSG00000183397	50	50	50	50	50	50	50	50	50	50
C19orf73 ENSG00000221916	50	50	50	50	50	50	50	50	50	50
C19orf81 ENSG00000235034	50	50	50	50	50	50	50	50	50	50
C1D ENSG00000197223	50	50	50	50	50	50	50	50	50	50
C1GALT1 ENSG00000106392	50	50	50	50	50	50	50	50	50	50
C1GALT1C1 ENSG00000171155	50	50	50	50	50	50	50	50	50	50
C1GALT1C1L ENSG00000223658	50	50	50	50	50	50	50	50	50	50
C1QA ENSG00000173372	50	50	50	50	50	50	50	50	50	50
C1QB ENSG00000173369	50	50	50	50	50	50	50	50	50	50
C1QBP ENSG00000108561	50	50	50	50	50	50	50	50	50	50
C1QC ENSG00000159189	50	50	50	50	50	50	50	50	50	50
C1QL1 ENSG00000131094	50	50	50	50	50	50	50	50	50	50
C1QL3 ENSG00000165985	50	50	50	50	50	50	50	50	50	50
C1QTNF1 ENSG00000173918	50	50	50	50	50	50	50	50	50	50
C1QTNF2 ENSG00000145861	50	50	50	50	50	50	50	50	50	50
C1QTNF3 ENSG00000082196	50	50	50	50	50	50	50	50	50	50
C1QTNF4 ENSG00000172247	50	50	50	50	50	50	50	50	50	50
C1QTNF5 ENSG00000223953	50	50	50	50	50	50	50	50	50	50
C1QTNF6 ENSG00000133466	50	50	50	50	50	50	50	50	50	50
C1QTNF7 ENSG00000163145	50	50	50	50	50	50	50	50	50	50
C1QTNF9 ENSG00000240654	50	50	50	50	50	50	50	50	50	50
C1QTNF9B ENSG00000205863	50	50	50	50	50	50	50	50	50	50
C1QTNF9B-AS1 ENSG00000281899	50	50	50	50	50	50	50	50	50	50
C1R ENSG00000159403	50	50	50	50	50	50	50	50	50	50
C1RL ENSG00000139178	50	50	50	50	50	50	50	50	50	50
C1S ENSG00000182326	50	50	50	50	50	50	50	50	50	50
C1orf101 ENSG00000179397	50	50	50	50	50	50	50	50	50	50
C1orf105 ENSG00000180999	50	50	50	50	50	50	50	50	50	50
C1orf106 ENSG00000163362	50	50	50	50	50	50	50	50	50	50
C1orf109 ENSG00000116922	50	50	50	50	50	50	50	50	50	50
C1orf112 ENSG00000000460	50	50	50	50	50	50	50	50	50	50
C1orf115 ENSG00000162817	50	50	50	50	50	50	50	50	50	50
C1orf116 ENSG00000182795	50	50	50	50	50	50	50	50	50	50
C1orf122 ENSG00000197982	50	50	50	50	50	50	50	50	50	50
C1orf123 ENSG00000162384	50	50	50	50	50	50	50	50	50	50
C1orf127 ENSG00000175262	50	50	50	50	50	50	50	50	50	50
C1orf131 ENSG00000143633	50	50	50	50	50	50	50	50	50	50
C1orf145 ENSG00000162913	50	50	50	50	50	50	50	50	50	50
C1orf146 ENSG00000203910	50	50	50	50	50	50	50	50	50	50
C1orf158 ENSG00000157330	50	50	50	50	50	50	50	50	50	50
C1orf159 ENSG00000131591	50	50	50	50	50	50	50	50	50	50
C1orf162 ENSG00000143110	50	50	50	50	50	50	50	50	50	50
C1orf167 ENSG00000215910	50	50	50	50	50	50	50	50	50	50
C1orf168 ENSG00000187889	50	50	50	50	50	50	50	50	50	50
C1orf174 ENSG00000198912	50	50	50	50	50	50	50	50	50	50
C1orf185 ENSG00000204006	50	50	50	50	50	50	50	50	50	50
C1orf186 ENSG00000263961	50	50	50	50	50	50	50	50	50	50
C1orf194 ENSG00000179902	50	50	50	50	50	50	50	50	50	50
C1orf198 ENSG00000119280	50	50	50	50	50	50	50	50	50	50
C1orf204 ENSG00000188004	50	50	50	50	50	50	50	50	50	50
C1orf21 ENSG00000116667	50	50	50	50	50	50	50	50	50	50
C1orf210 ENSG00000253313	50	50	50	50	50	50	50	50	50	50
C1orf216 ENSG00000142686	50	50	50	50	50	50	50	50	50	50
C1orf226 ENSG00000239887	50	50	50	50	50	50	50	50	50	50
C1orf228 ENSG00000198520	50	50	50	50	50	50	50	50	50	50
C1orf234 ENSG00000227868	50	50	50	50	50	50	50	50	50	50
C1orf27 ENSG00000157181	50	50	50	50	50	50	50	50	50	50
C1orf35 ENSG00000143793	50	50	50	50	50	50	50	50	50	50
C1orf43 ENSG00000143612	50	50	50	50	50	50	50	50	50	50
C1orf50 ENSG00000164008	50	50	50	50	50	50	50	50	50	50
C1orf52 ENSG00000162642	50	50	50	50	50	50	50	50	50	50
C1orf53 ENSG00000203724	50	50	50	50	50	50	50	50	50	50
C1orf54 ENSG00000118292	50	50	50	50	50	50	50	50	50	50
C1orf56 ENSG00000143443	50	50	50	50	50	50	50	50	50	50
C1orf64 ENSG00000183888	50	50	50	50	50	50	50	50	50	50
C1orf74 ENSG00000162757	50	50	50	50	50	50	50	50	50	50
C1orf87 ENSG00000162598	50	50	50	50	50	50	50	50	50	50
C2 ENSG00000166278	50	50	50	50	50	50	50	50	50	50
C20orf144 ENSG00000149609	50	50	50	50	50	50	50	50	50	50
C20orf194 ENSG00000088854	50	50	50	50	50	50	50	50	50	50
C20orf196 ENSG00000171984	50	50	50	50	50	50	50	50	50	50
C20orf24 ENSG00000101084	50	50	50	50	50	50	50	50	50	50
C20orf27 ENSG00000101220	50	50	50	50	50	50	50	50	50	50
C20orf96 ENSG00000196476	50	50	50	50	50	50	50	50	50	50
C21orf2 ENSG00000160226	50	50	50	50	50	50	50	50	50	50
C21orf33 ENSG00000160221	50	50	50	50	50	50	50	50	50	50
C21orf58 ENSG00000160298	50	50	50	50	50	50	50	50	50	50
C21orf59 ENSG00000159079	50	50	50	50	50	50	50	50	50	50
C21orf91 ENSG00000154642	50	50	50	50	50	50	50	50	50	50
C22orf15 ENSG00000169314	50	50	50	50	50	50	50	50	50	50
C22orf23 ENSG00000128346	50	50	50	50	50	50	50	50	50	50
C22orf29 ENSG00000215012	50	50	50	50	50	50	50	50	50	50
C22orf31 ENSG00000100249	50	50	50	50	50	50	50	50	50	50
C22orf39 ENSG00000242259	50	50	50	50	50	50	50	50	50	50
C22orf42 ENSG00000205856	50	50	50	50	50	50	50	50	50	50
C22orf46 ENSG00000184208	50	50	50	50	50	50	50	50	50	50
C2CD2 ENSG00000157617	50	50	50	50	50	50	50	50	50	50
C2CD2L ENSG00000172375	50	50	50	50	50	50	50	50	50	50
C2CD3 ENSG00000168014	50	50	50	50	50	50	50	50	50	50
C2CD4A ENSG00000198535	50	50	50	50	50	50	50	50	50	50
C2CD4B ENSG00000205502	50	50	50	50	50	50	50	50	50	50
C2CD4C ENSG00000183186	50	50	50	50	50	50	50	50	50	50
C2CD4D ENSG00000225556	50	50	50	50	50	50	50	50	50	50
C2CD5 ENSG00000111731	50	50	50	50	50	50	50	50	50	50
C2orf15 ENSG00000273045	50	50	50	50	50	50	50	50	50	50
C2orf40 ENSG00000119147	50	50	50	50	50	50	50	50	50	50
C2orf42 ENSG00000115998	50	50	50	50	50	50	50	50	50	50
C2orf47 ENSG00000162972	50	50	50	50	50	50	50	50	50	50
C2orf49 ENSG00000135974	50	50	50	50	50	50	50	50	50	50
C2orf50 ENSG00000150873	50	50	50	50	50	50	50	50	50	50
C2orf54 ENSG00000172478	50	50	50	50	50	50	50	50	50	50
C2orf68 ENSG00000168887	50	50	50	50	50	50	50	50	50	50
C2orf69 ENSG00000178074	50	50	50	50	50	50	50	50	50	50
C2orf70 ENSG00000173557	50	50	50	50	50	50	50	50	50	50
C2orf71 ENSG00000179270	50	50	50	50	50	50	50	50	50	50
C2orf72 ENSG00000204128	50	50	50	50	50	50	50	50	50	50
C2orf73 ENSG00000177994	50	50	50	50	50	50	50	50	50	50
C2orf74 ENSG00000237651	50	50	50	50	50	50	50	50	50	50
C2orf76 ENSG00000186132	50	50	50	50	50	50	50	50	50	50
C2orf80 ENSG00000188674	50	50	50	50	50	50	50	50	50	50
C2orf81 ENSG00000159239	50	50	50	50	50	50	50	50	50	50
C2orf82 ENSG00000182600	50	50	50	50	50	50	50	50	50	50
C2orf88 ENSG00000187699	50	50	50	50	50	50	50	50	50	50
C3 ENSG00000125730	50	50	50	50	50	50	50	50	50	50
C3AR1 ENSG00000171860	50	50	50	50	50	50	50	50	50	50
C3orf14 ENSG00000114405	50	50	50	50	50	50	50	50	50	50
C3orf18 ENSG00000088543	50	50	50	50	50	50	50	50	50	50
C3orf33 ENSG00000174928	50	50	50	50	50	50	50	50	50	50
C3orf36 ENSG00000221972	50	50	50	50	50	50	50	50	50	50
C3orf38 ENSG00000179021	50	50	50	50	50	50	50	50	50	50
C3orf49 ENSG00000163632	50	50	50	50	50	50	50	50	50	50
C3orf52 ENSG00000114529	50	50	50	50	50	50	50	50	50	50
C3orf58 ENSG00000181744	50	50	50	50	50	50	50	50	50	50
C3orf62 ENSG00000188315	50	50	50	50	50	50	50	50	50	50
C3orf67 ENSG00000163689	50	50	50	50	50	50	50	50	50	50
C3orf70 ENSG00000187068	50	50	50	50	50	50	50	50	50	50
C3orf80 ENSG00000180044	50	50	50	50	50	50	50	50	50	50
C4A ENSG00000244731	50	50	50	50	50	50	50	50	50	50
C4B ENSG00000224389	50	50	50	50	50	50	50	50	50	50
C4BPB ENSG00000123843	50	50	50	50	50	50	50	50	50	50
C4orf19 ENSG00000154274	50	50	50	50	50	50	50	50	50	50
C4orf26 ENSG00000174792	50	50	50	50	50	50	50	50	50	50
C4orf3 ENSG00000164096	50	50	50	50	50	50	50	50	50	50
C4orf32 ENSG00000174749	50	50	50	50	50	50	50	50	50	50
C4orf33 ENSG00000151470	50	50	50	50	50	50	50	50	50	50
C4orf36 ENSG00000163633	50	50	50	50	50	50	50	50	50	50
C4orf46 ENSG00000205208	50	50	50	50	50	50	50	50	50	50
C4orf47 ENSG00000205129	50	50	50	50	50	50	50	50	50	50
C4orf48 ENSG00000243449	50	50	50	50	50	50	50	50	50	50
C5 ENSG00000106804	50	50	50	50	50	50	50	50	50	50
C5AR1 ENSG00000197405	50	50	50	50	50	50	50	50	50	50
C5AR2 ENSG00000134830	50	50	50	50	50	50	50	50	50	50
C5orf15 ENSG00000113583	50	50	50	50	50	50	50	50	50	50
C5orf22 ENSG00000082213	50	50	50	50	50	50	50	50	50	50
C5orf24 ENSG00000181904	50	50	50	50	50	50	50	50	50	50
C5orf30 ENSG00000181751	50	50	50	50	50	50	50	50	50	50
C5orf34 ENSG00000172244	50	50	50	50	50	50	50	50	50	50
C5orf38 ENSG00000186493	50	50	50	50	50	50	50	50	50	50
C5orf42 ENSG00000197603	50	50	50	50	50	50	50	50	50	50
C5orf45 ENSG00000161010	50	50	50	50	50	50	50	50	50	50
C5orf46 ENSG00000178776	50	50	50	50	50	50	50	50	50	50
C5orf49 ENSG00000215217	50	50	50	50	50	50	50	50	50	50
C5orf51 ENSG00000205765	50	50	50	50	50	50	50	50	50	50
C5orf56 ENSG00000197536	50	50	50	50	50	50	50	50	50	50
C5orf58 ENSG00000234511	50	50	50	50	50	50	50	50	50	50
C5orf63 ENSG00000164241	50	50	50	50	50	50	50	50	50	50
C6 ENSG00000039537	50	50	50	50	50	50	50	50	50	50
C6orf1 ENSG00000186577	50	50	50	50	50	50	50	50	50	50
C6orf10 ENSG00000204296	50	50	50	50	50	50	50	50	50	50
C6orf106 ENSG00000196821	50	50	50	50	50	50	50	50	50	50
C6orf118 ENSG00000112539	50	50	50	50	50	50	50	50	50	50
C6orf120 ENSG00000185127	50	50	50	50	50	50	50	50	50	50
C6orf132 ENSG00000188112	50	50	50	50	50	50	50	50	50	50
C6orf136 ENSG00000204564	50	50	50	50	50	50	50	50	50	50
C6orf141 ENSG00000197261	50	50	50	50	50	50	50	50	50	50
C6orf163 ENSG00000203872	50	50	50	50	50	50	50	50	50	50
C6orf201 ENSG00000185689	50	50	50	50	50	50	50	50	50	50
C6orf203 ENSG00000130349	50	50	50	50	50	50	50	50	50	50
C6orf222 ENSG00000189325	50	50	50	50	50	50	50	50	50	50
C6orf226 ENSG00000221821	50	50	50	50	50	50	50	50	50	50
C6orf229 ENSG00000260286	50	50	50	50	50	50	50	50	50	50
C6orf25 ENSG00000204420	50	50	50	50	50	50	50	50	50	50
C6orf47 ENSG00000204439	50	50	50	50	50	50	50	50	50	50
C6orf48 ENSG00000204387	50	50	50	50	50	50	50	50	50	50
C6orf52 ENSG00000137434	50	50	50	50	50	50	50	50	50	50
C6orf58 ENSG00000184530	50	50	50	50	50	50	50	50	50	50
C6orf62 ENSG00000112308	50	50	50	50	50	50	50	50	50	50
C6orf89 ENSG00000198663	50	50	50	50	50	50	50	50	50	50
C7 ENSG00000112936	50	50	50	50	50	50	50	50	50	50
C7orf25 ENSG00000136197	50	50	50	50	50	50	50	50	50	50
C7orf26 ENSG00000146576	50	50	50	50	50	50	50	50	50	50
C7orf31 ENSG00000153790	50	50	50	50	50	50	50	50	50	50
C7orf34 ENSG00000165131	50	50	50	50	50	50	50	50	50	50
C7orf43 ENSG00000146826	50	50	50	50	50	50	50	50	50	50
C7orf49 ENSG00000122783	50	50	50	50	50	50	50	50	50	50
C7orf50 ENSG00000146540	50	50	50	50	50	50	50	50	50	50
C7orf57 ENSG00000164746	50	50	50	50	50	50	50	50	50	50
C7orf61 ENSG00000185955	50	50	50	50	50	50	50	50	50	50
C7orf62 ENSG00000164645	50	50	50	50	50	50	50	50	50	50
C7orf73 ENSG00000243317	50	50	50	50	50	50	50	50	50	50
C8G ENSG00000176919	50	50	50	50	50	50	50	50	50	50
C8orf33 ENSG00000182307	50	50	50	50	50	50	50	50	50	50
C8orf34 ENSG00000165084	50	50	50	50	50	50	50	50	50	50
C8orf37 ENSG00000156172	50	50	50	50	50	50	50	50	50	50
C8orf4 ENSG00000176907	50	50	50	50	50	50	50	50	50	50
C8orf44 ENSG00000213865	50	50	50	50	50	50	50	50	50	50
C8orf46 ENSG00000169085	50	50	50	50	50	50	50	50	50	50
C8orf48 ENSG00000164743	50	50	50	50	50	50	50	50	50	50
C8orf58 ENSG00000241852	50	50	50	50	50	50	50	50	50	50
C8orf59 ENSG00000176731	50	50	50	50	50	50	50	50	50	50
C8orf74 ENSG00000171060	50	50	50	50	50	50	50	50	50	50
C8orf76 ENSG00000189376	50	50	50	50	50	50	50	50	50	50
C8orf82 ENSG00000213563	50	50	50	50	50	50	50	50	50	50
C8orf86 ENSG00000196166	50	50	50	50	50	50	50	50	50	50
C8orf88 ENSG00000253250	50	50	50	50	50	50	50	50	50	50
C8orf89 ENSG00000274443	50	50	50	50	50	50	50	50	50	50
C9 ENSG00000113600	50	50	50	50	50	50	50	50	50	50
C9orf114 ENSG00000198917	50	50	50	50	50	50	50	50	50	50
C9orf116 ENSG00000160345	50	50	50	50	50	50	50	50	50	50
C9orf129 ENSG00000204352	50	50	50	50	50	50	50	50	50	50
C9orf142 ENSG00000148362	50	50	50	50	50	50	50	50	50	50
C9orf152 ENSG00000188959	50	50	50	50	50	50	50	50	50	50
C9orf153 ENSG00000187753	50	50	50	50	50	50	50	50	50	50
C9orf16 ENSG00000171159	50	50	50	50	50	50	50	50	50	50
C9orf172 ENSG00000232434	50	50	50	50	50	50	50	50	50	50
C9orf24 ENSG00000164972	50	50	50	50	50	50	50	50	50	50
C9orf3 ENSG00000148120	50	50	50	50	50	50	50	50	50	50
C9orf40 ENSG00000135045	50	50	50	50	50	50	50	50	50	50
[truncated: 14,515 more rows]
