# Supplementary material for: Spatial maps of prostate cancer transcriptomes reveal an unexplored landscape of heterogeneity
Source: Nat Commun. 2018 Jun 20;9:2419. doi: 10.1038/s41467-018-04724-5 (PMC6010471; doi:10.1038/s41467-018-04724-5)
Supplement: Supplementary file 6 — Supplementary Data 3 [file 41467_2018_4724_MOESM6_ESM.zip › Supplementary Dataset 2/contributions_gene_type.tsv]

	Factor 1	Factor 2	Factor 3	Factor 4	Factor 5	Factor 6	Factor 7	Factor 8	Factor 9	Factor 10
A1BG ENSG00000121410	0	0	0	2	1	1	0	0	4	7
A1CF ENSG00000148584	0	0	0	0	0	0	0	0	0	0
A2M ENSG00000175899	1999	21	3668	1	422	26	69	1938	138	4205
A2ML1 ENSG00000166535	0	1	0	0	0	0	0	1	56	0
A4GALT ENSG00000128274	120	77	6	1	13	58	61	387	26	70
AAAS ENSG00000094914	28	279	6	75	142	128	145	84	4	10
AACS ENSG00000081760	10	39	7	16	39	60	43	127	14	4
AADACL2 ENSG00000197953	0	0	0	0	0	0	0	0	0	0
AADACL4 ENSG00000204518	0	1	0	1	0	0	1	2	0	0
AADAT ENSG00000109576	32	29	21	8	16	57	40	70	30	1
AAED1 ENSG00000158122	6	7	1	6	41	6	0	11	17	26
AAGAB ENSG00000103591	33	75	17	2	126	79	160	6	34	130
AAK1 ENSG00000115977	95	44	12	16	220	151	37	4	4	36
AAMDC ENSG00000087884	270	51	287	39	29	2	137	9	10	57
AAMP ENSG00000127837	25	11	998	320	867	323	659	163	199	476
AAR2 ENSG00000131043	348	39	120	2	5	3	68	12	8	168
AARD ENSG00000205002	0	0	7	0	0	1	0	0	4	0
AARS ENSG00000090861	19	304	223	370	6	247	484	6	101	473
AARSD1 ENSG00000266967	9	11	33	23	6	33	2	0	0	1
AASDH ENSG00000157426	3	2	0	1	27	7	6	0	2	15
AASDHPPT ENSG00000149313	0	25	0	4	36	27	9	1	0	0
AASS ENSG00000008311	19	2	1	1	2	0	2	8	1	0
AATF ENSG00000275700	189	39	6	82	139	85	63	3	66	109
AATK ENSG00000181409	0	0	2	1	0	1	2	8	1	1
AATK-AS1 ENSG00000225180	0	0	0	0	0	0	0	0	0	0
ABAT ENSG00000183044	1	139	24	28	85	3	155	48	18	68
ABC13-47488600E17.1 ENSG00000283199	0	1	33	1	3	4	0	5	1	2
ABC13-47656900H15.1 ENSG00000283566	1	1	0	0	0	4	1	3	0	1
ABC7-42404400C24.1 ENSG00000277758	0	1	1	0	0	0	0	0	0	0
ABCA1 ENSG00000165029	2	2	7	2	1	89	37	1	1	3
ABCA10 ENSG00000154263	8	0	0	10	5	0	0	1	1	1
ABCA12 ENSG00000144452	1	1	3	0	0	0	0	2	0	1
ABCA13 ENSG00000179869	0	0	0	0	0	0	1	0	0	0
ABCA2 ENSG00000107331	360	374	33	52	194	74	148	654	137	16
ABCA3 ENSG00000167972	74	5	215	327	171	18	1	77	192	72
ABCA4 ENSG00000198691	1	0	0	0	0	0	6	0	0	0
ABCA5 ENSG00000154265	12	0	7	4	2	25	16	79	20	1
ABCA6 ENSG00000154262	0	0	0	2	0	9	1	0	4	15
ABCA7 ENSG00000064687	25	68	26	51	3	59	1	0	19	18
ABCA8 ENSG00000141338	2	39	115	19	52	1	11	11	26	16
ABCA9 ENSG00000154258	1	56	2	1	0	27	5	2	16	2
ABCB1 ENSG00000085563	5	0	2	0	8	0	0	6	0	5
ABCB10 ENSG00000135776	3	1	6	2	3	54	1	0	0	2
ABCB11 ENSG00000073734	0	1	0	0	0	0	1	1	0	0
ABCB4 ENSG00000005471	12	0	7	0	0	18	6	0	1	2
ABCB5 ENSG00000004846	3	1	4	0	0	0	2	0	2	1
ABCB6 ENSG00000115657	6	12	1	0	9	1	6	0	1	6
ABCB7 ENSG00000131269	79	0	8	13	65	2	55	4	5	8
ABCB8 ENSG00000197150	241	9	160	10	181	0	16	20	55	97
ABCB9 ENSG00000150967	156	16	7	1	2	2	3	0	33	26
ABCC1 ENSG00000103222	146	4	223	177	164	76	23	3	16	14
ABCC10 ENSG00000124574	86	110	46	6	49	9	108	8	8	0
ABCC11 ENSG00000121270	41	0	0	0	0	1	0	1	0	0
ABCC12 ENSG00000140798	43	3	2	0	0	0	0	2	1	0
ABCC2 ENSG00000023839	0	0	1	0	0	0	0	0	0	0
ABCC3 ENSG00000108846	81	9	56	14	19	2	12	0	11	53
ABCC4 ENSG00000125257	2	303	6	149	825	558	301	4	8	1
ABCC5 ENSG00000114770	4	100	162	124	195	14	101	0	16	3
ABCC6 ENSG00000091262	6	0	2	0	0	42	1	1	4	15
ABCC8 ENSG00000006071	69	126	0	0	17	13	18	4	40	0
ABCC9 ENSG00000069431	5	0	12	0	1	1	1	1	2	2
ABCD1 ENSG00000101986	83	57	123	8	20	96	0	64	6	0
ABCD2 ENSG00000173208	0	0	0	0	0	0	0	0	0	1
ABCD3 ENSG00000117528	0	17	4	45	36	4	18	6	13	7
ABCD4 ENSG00000119688	2	23	1	288	15	77	26	0	31	12
ABCE1 ENSG00000164163	4	11	0	0	0	34	51	28	5	3
ABCF1 ENSG00000204574	655	2	68	2	194	135	111	13	197	39
ABCF2 ENSG00000033050	327	104	126	23	40	158	427	91	87	159
ABCF3 ENSG00000161204	22	69	205	165	122	113	44	111	9	29
ABCG1 ENSG00000160179	114	47	7	0	113	119	41	4	11	1
ABCG2 ENSG00000118777	7	1	14	7	0	4	103	2	2	2
ABCG4 ENSG00000172350	0	0	0	0	0	1	0	0	0	0
ABCG5 ENSG00000138075	0	0	0	0	0	0	0	0	0	1
ABHD1 ENSG00000143994	0	0	13	46	1	0	1	5	0	61
ABHD10 ENSG00000144827	1	38	30	33	32	0	472	42	0	163
ABHD11 ENSG00000106077	918	159	4	57	73	3	293	1	42	159
ABHD12 ENSG00000100997	419	373	304	324	775	351	281	284	135	31
ABHD12B ENSG00000131969	0	0	0	0	0	0	0	0	0	0
ABHD13 ENSG00000139826	43	0	4	4	83	39	13	18	16	1
ABHD14A ENSG00000248487	51	102	190	153	46	93	132	71	31	15
ABHD14A-ACY1 ENSG00000114786	0	0	0	0	0	0	0	0	0	0
ABHD14B ENSG00000114779	261	1206	966	61	10	86	0	643	236	56
ABHD15 ENSG00000168792	20	0	139	24	31	11	6	6	42	7
ABHD16A ENSG00000204427	0	9	8	32	3	5	41	2	23	3
ABHD17A ENSG00000129968	71	139	228	0	2	108	131	52	12	55
ABHD17B ENSG00000107362	33	9	1	0	33	6	20	14	42	9
ABHD17C ENSG00000136379	18	7	2	51	43	27	64	20	108	12
ABHD18 ENSG00000164074	12	12	10	1	1	14	8	16	59	0
ABHD2 ENSG00000140526	17	434	5	113	627	388	145	34	234	9
ABHD3 ENSG00000158201	1	13	4	3	9	24	4	0	15	6
ABHD4 ENSG00000100439	5	0	104	4	82	12	58	0	49	106
ABHD5 ENSG00000011198	0	0	8	1	2	5	1	4	2	0
ABHD6 ENSG00000163686	1	146	11	6	112	103	2	2	2	1
ABHD8 ENSG00000127220	40	81	52	2	43	20	1	239	88	24
ABI1 ENSG00000136754	14	16	1	92	94	1	16	96	9	24
ABI2 ENSG00000138443	358	5	42	19	197	164	185	4	18	11
ABI3 ENSG00000108798	7	0	79	1	3	1	4	2	0	48
ABI3BP ENSG00000154175	0	1	14	0	1	3	1	3	1	0
ABL1 ENSG00000097007	3	174	268	154	195	167	361	215	26	277
ABL2 ENSG00000143322	2	5	89	0	2	2	2	9	113	5
ABLIM1 ENSG00000099204	65	386	391	1	2	9	309	5	198	102
ABLIM2 ENSG00000163995	1	0	0	1	0	0	0	21	0	0
ABLIM3 ENSG00000173210	20	83	53	82	17	5	9	3	14	13
ABO ENSG00000175164	18	106	1	0	25	40	5	17	25	3
ABR ENSG00000159842	0	56	3	15	261	13	128	20	79	364
ABRA ENSG00000174429	0	0	0	0	0	0	0	0	0	0
ABRACL ENSG00000146386	3	2	2	2	1	1	2	0	21	0
ABT1 ENSG00000146109	0	1	200	2	1	75	70	32	9	5
ABTB1 ENSG00000114626	197	30	460	9	134	1	199	338	44	6
ABTB2 ENSG00000166016	12	1	41	0	50	0	0	1	0	4
AC002429.5 ENSG00000236197	0	0	0	0	0	0	0	0	0	0
AC004381.6 ENSG00000005189	133	52	2	4	3	10	6	2	1	152
AC004754.3 ENSG00000269881	2	3	5	0	16	0	2	0	3	17
AC005281.1 ENSG00000226690	0	0	0	0	0	0	0	0	0	0
AC005480.1 ENSG00000279461	10	1	13	1	2	0	4	0	5	2
AC006116.20 ENSG00000267710	0	0	0	1	0	2	0	0	0	8
AC006386.1 ENSG00000279115	2	4	15	2	12	7	2	4	40	1
AC006994.3 ENSG00000279317	2	0	0	0	2	0	0	0	2	0
AC007906.1 ENSG00000279018	5	1	0	0	0	0	0	0	0	0
AC008074.1 ENSG00000279644	0	0	0	2	0	0	0	3	0	0
AC008522.1 ENSG00000279232	1	0	0	0	5	0	0	0	0	0
AC008686.1 ENSG00000280221	0	0	0	0	0	0	0	0	0	1
AC009014.3 ENSG00000271824	0	0	0	0	1	5	0	11	0	0
AC010731.4 ENSG00000235118	0	0	0	1	0	0	0	0	0	0
AC012005.1 ENSG00000279274	3	6	16	14	16	2	27	10	9	24
AC012005.2 ENSG00000279287	0	0	0	1	1	0	0	0	0	0
AC012363.1 ENSG00000281676	0	1	0	2	0	0	1	0	0	0
AC013461.1 ENSG00000091436	16	17	337	21	27	65	42	7	27	4
AC016549.1 ENSG00000281325	0	0	1	1	0	0	0	0	0	0
AC016577.1 ENSG00000279646	0	0	0	0	0	0	0	0	0	0
AC018512.1 ENSG00000279808	3	0	0	0	0	0	0	0	1	1
AC025335.1 ENSG00000179859	96	1	3	10	2	0	8	6	62	4
AC055866.1 ENSG00000281079	0	0	0	0	0	0	0	0	0	0
AC069063.2 ENSG00000279380	0	0	0	0	0	0	0	1	0	0
AC073130.2 ENSG00000281656	0	0	0	0	0	0	0	0	0	0
AC073657.1 ENSG00000279937	0	0	2	0	0	0	0	0	1	1
AC074033.1 ENSG00000281137	0	0	0	0	2	3	2	10	0	0
AC090498.1 ENSG00000279483	2041	73	564	463	310	5	500	4	476	375
AC104304.4 ENSG00000283473	0	0	0	0	0	0	0	0	0	0
AC104389.2 ENSG00000279824	0	0	0	0	0	0	0	0	1	0
AC104981.1 ENSG00000278938	0	0	1	1	0	0	0	0	0	0
AC105009.1 ENSG00000281855	0	0	0	0	1	1	0	0	0	0
AC105052.1 ENSG00000279168	0	0	2	3	0	5	0	3	4	1
AC109486.1 ENSG00000280447	0	0	1	0	0	1	0	0	0	0
AC109829.1 ENSG00000233438	0	0	1	0	0	0	0	0	0	0
AC110615.1 ENSG00000279909	9	1	6	0	18	7	3	0	47	0
AC113404.1 ENSG00000254893	69	0	3	4	1	3	26	0	158	2
AC131097.4 ENSG00000216921	0	6	1	3	0	0	2	0	1	0
AC138517.6 ENSG00000283288	0	4	0	0	0	0	0	0	0	0
AC138969.4 ENSG00000183889	304	278	13	82	11	57	213	103	16	46
AC241377.1 ENSG00000281741	72	13	82	2	6	11	56	10	0	7
AC241585.1 ENSG00000281571	9	17	0	6	0	0	1	1	0	1
AC243756.1 ENSG00000270339	1	0	0	0	0	0	2	0	0	0
AC245100.1 ENSG00000280649	30	19	19	0	7	83	32	14	9	0
ACAA1 ENSG00000060971	2332	715	46	497	699	755	838	73	8	63
ACAA2 ENSG00000167315	10	2	308	101	270	891	41	7	18	44
ACACA ENSG00000278540	60	47	2	307	246	332	556	0	150	23
ACACB ENSG00000076555	4	14	150	3	4	3	56	17	0	21
ACAD10 ENSG00000111271	0	63	0	2	37	30	69	187	6	3
ACAD11 ENSG00000240303	1	0	0	0	6	1	1	0	1	0
ACAD8 ENSG00000151498	0	115	35	107	21	521	28	47	2	6
ACAD9 ENSG00000177646	196	48	0	2	77	0	90	1	141	147
ACADL ENSG00000115361	12	2	5	191	116	47	23	2	15	0
ACADM ENSG00000117054	2	6	8	37	130	4	13	9	12	27
ACADS ENSG00000122971	8	181	171	5	5	73	3	61	33	41
ACADSB ENSG00000196177	6	1	6	6	48	64	19	0	1	66
ACADVL ENSG00000072778	20	1383	760	1190	1097	1221	1361	2448	581	360
ACAN ENSG00000157766	1	0	43	0	2	0	3	0	5	1
ACAP1 ENSG00000072818	61	51	62	19	0	5	6	93	2	8
ACAP2 ENSG00000114331	12	16	11	3	9	43	3	69	2	1
ACAP3 ENSG00000131584	229	484	444	23	217	61	345	219	1	137
ACAT1 ENSG00000075239	19	42	230	135	111	8	18	62	7	145
ACAT2 ENSG00000120437	268	379	0	12	299	30	105	1	203	12
ACBD3 ENSG00000182827	17	0	10	49	119	127	13	1	0	67
ACBD4 ENSG00000181513	54	12	15	8	255	24	31	589	249	197
ACBD5 ENSG00000107897	1	4	0	1	59	12	13	1	6	1
ACBD6 ENSG00000230124	100	23	37	1	112	10	177	16	43	100
ACBD7 ENSG00000176244	0	0	0	0	0	0	0	0	0	0
ACCS ENSG00000110455	0	52	166	76	1	1	51	117	2	13
ACD ENSG00000102977	232	123	6	6	55	76	168	70	115	18
ACE ENSG00000159640	2	156	1	20	186	18	24	197	11	4
ACE2 ENSG00000130234	6	0	1	0	2	1	0	0	0	0
ACER1 ENSG00000167769	0	12	3	1	1	0	0	0	8	0
ACER2 ENSG00000177076	1	0	0	0	0	1	0	1	0	0
ACER3 ENSG00000078124	69	0	1	1	24	1	30	52	9	4
ACHE ENSG00000087085	157	6	4	9	9	5	17	1	1	91
ACIN1 ENSG00000100813	56	324	18	3	584	195	40	10	332	357
ACKR1 ENSG00000213088	8	0	121	1	5	16	1	0	35	35
ACKR2 ENSG00000144648	1	0	0	0	6	0	1	0	0	0
ACKR3 ENSG00000144476	55	0	51	31	9	28	0	17	5	3
ACLY ENSG00000131473	72	11	37	115	723	183	420	204	12	4
ACMSD ENSG00000153086	0	1	0	0	0	0	0	0	0	0
ACO1 ENSG00000122729	10	34	35	20	4	25	26	0	28	1
ACO2 ENSG00000100412	4	369	160	5	200	20	172	64	27	140
ACOT1 ENSG00000184227	0	66	271	47	47	104	2	4	55	3
ACOT11 ENSG00000162390	7	0	0	4	19	1	5	0	1	0
ACOT12 ENSG00000172497	0	0	0	0	0	15	1	0	0	0
ACOT13 ENSG00000112304	112	117	22	173	82	82	56	184	110	49
ACOT2 ENSG00000119673	31	7	124	2	10	54	96	6	4	21
ACOT4 ENSG00000177465	17	0	3	0	7	14	1	2	0	1
ACOT7 ENSG00000097021	147	60	94	139	17	63	1	5	100	195
ACOT8 ENSG00000101473	39	47	173	61	164	308	28	61	39	62
ACOT9 ENSG00000123130	16	136	32	66	14	83	207	12	17	28
ACOX1 ENSG00000161533	730	354	18	492	289	462	537	168	205	36
ACOX2 ENSG00000168306	0	7	100	1	116	160	65	1	0	137
ACOX3 ENSG00000087008	8	60	1	21	124	182	129	98	116	5
ACOXL ENSG00000153093	3	0	0	7	4	20	1	0	6	4
ACP1 ENSG00000143727	37	87	55	118	31	91	194	13	9	86
ACP2 ENSG00000134575	211	386	111	4	404	227	518	392	26	14
ACP5 ENSG00000102575	20	26	31	54	37	3	103	179	24	0
ACP6 ENSG00000162836	41	49	235	135	155	37	179	11	68	3
ACP7 ENSG00000183760	0	0	0	0	0	1	0	0	0	10
ACPP ENSG00000014257	57	10417	1776	11853	14157	8	9042	91	4999	411
ACPT ENSG00000142513	2	0	3	0	0	5	1	1	2	0
ACR ENSG00000100312	0	1	1	0	0	0	1	8	0	1
ACRBP ENSG00000111644	0	0	3	1	0	0	0	0	20	48
ACRC ENSG00000147174	3	0	9	1	1	0	0	0	15	0
ACRV1 ENSG00000134940	1	0	1	0	0	0	1	0	0	0
ACSBG1 ENSG00000103740	3	0	1	2	0	14	0	99	11	1
ACSF2 ENSG00000167107	212	0	96	20	13	27	15	6	26	10
ACSF3 ENSG00000176715	74	62	305	183	132	13	31	317	43	38
ACSL1 ENSG00000151726	11	171	21	15	203	69	298	68	15	15
ACSL3 ENSG00000123983	1	91	4	298	745	285	423	81	287	1
ACSL4 ENSG00000068366	0	19	27	8	9	7	3	20	18	1
ACSL5 ENSG00000197142	8	2	7	10	1	848	7	14	0	0
ACSL6 ENSG00000164398	0	1	2	0	2	0	1	2	0	0
ACSM1 ENSG00000166743	210	20	13	290	152	57	12	4	68	56
ACSM2B ENSG00000066813	0	5	1	0	1	0	0	0	0	2
ACSM3 ENSG00000005187	4	0	12	270	177	61	52	3	67	13
ACSM4 ENSG00000215009	0	5	0	1	0	0	1	0	0	0
ACSM5 ENSG00000183549	8	0	10	0	0	2	0	0	2	1
ACSM6 ENSG00000173124	0	0	0	0	0	1	0	0	1	0
ACSS1 ENSG00000154930	694	679	32	659	627	897	343	420	535	23
ACSS2 ENSG00000131069	543	305	53	1	57	15	102	13	168	15
ACSS3 ENSG00000111058	30	9	10	4	1	3	3	7	20	0
ACTA1 ENSG00000143632	13	0	4	0	0	3	0	28	3	0
ACTA2 ENSG00000107796	1978	12	8455	4	121	19	100	29	0	1147
ACTB ENSG00000075624	17036	6379	98193	1908	10090	6227	8885	28671	49719	19401
ACTBL2 ENSG00000169067	1	0	0	0	0	0	0	2	0	0
ACTC1 ENSG00000159251	31	0	96	0	0	3	7	0	1	77
ACTG1 ENSG00000184009	4817	187	2259	1155	6368	3163	7885	1377	12395	3118
ACTG2 ENSG00000163017	11377	30	22666	8	3	0	0	7	31	2321
ACTL10 ENSG00000182584	3	6	0	2	2	0	15	79	7	60
ACTL6A ENSG00000136518	13	3	1	37	37	27	6	30	3	45
ACTL6B ENSG00000077080	3	0	0	17	0	0	0	0	0	0
ACTN1 ENSG00000072110	649	685	4411	681	554	1027	982	7	443	865
ACTN2 ENSG00000077522	0	0	0	0	0	0	0	0	0	0
ACTN3 ENSG00000248746	4	1	1	0	1	0	0	4	0	1
ACTN4 ENSG00000130402	630	138	1498	473	422	266	165	864	258	437
ACTR10 ENSG00000131966	1	6	0	9	65	51	40	17	3	3
ACTR1A ENSG00000138107	306	510	408	4	15	120	199	10	2	482
ACTR1B ENSG00000115073	378	434	515	16	302	176	277	447	291	57
ACTR2 ENSG00000138071	8	193	2	60	126	204	6	188	218	64
ACTR3 ENSG00000115091	50	1	5	22	68	10	14	122	1	16
ACTR3B ENSG00000133627	5	14	15	0	29	3	2	1	9	0
ACTR3C ENSG00000106526	8	125	15	3	5	6	0	0	3	18
ACTR5 ENSG00000101442	39	5	6	2	0	16	44	6	0	0
ACTR6 ENSG00000075089	6	0	25	28	4	4	4	42	0	2
ACTR8 ENSG00000113812	12	29	60	25	2	60	4	4	49	1
ACVR1 ENSG00000115170	1	4	16	20	13	1	48	15	1	35
ACVR1B ENSG00000135503	1	9	0	3	65	24	42	3	24	90
ACVR1C ENSG00000123612	0	0	2	0	0	0	0	1	0	2
ACVR2A ENSG00000121989	0	15	38	1	34	3	19	19	9	5
ACVR2B ENSG00000114739	0	5	12	2	14	3	4	5	0	2
ACVRL1 ENSG00000139567	33	51	13	5	0	23	1	130	28	64
ACY1 ENSG00000243989	13	22	44	22	88	14	2	6	1	8
ACY3 ENSG00000132744	0	3	0	3	0	0	6	12	57	1
ACYP1 ENSG00000119640	2	22	14	2	3	63	0	2	1	0
ACYP2 ENSG00000170634	2	14	157	1	36	0	13	2	12	4
ADA ENSG00000196839	105	4	7	0	1	26	74	6	1	50
ADAD1 ENSG00000164113	0	0	0	0	1	0	0	0	0	0
ADAD2 ENSG00000140955	0	0	1	0	0	0	1	0	0	0
ADAL ENSG00000168803	39	82	23	5	5	9	44	0	1	1
ADAM10 ENSG00000137845	25	14	4	152	324	3	179	35	32	17
ADAM11 ENSG00000073670	4	0	1	3	10	3	10	1	7	5
ADAM12 ENSG00000148848	0	0	1	0	0	0	0	0	0	0
ADAM15 ENSG00000143537	309	348	390	142	0	126	61	550	7	23
ADAM17 ENSG00000151694	69	17	61	22	6	6	15	6	6	2
ADAM19 ENSG00000135074	57	8	20	0	1	4	12	20	0	18
ADAM2 ENSG00000104755	15	0	0	0	0	3	8	0	1	1
ADAM20 ENSG00000134007	0	1	0	0	0	0	1	0	0	0
ADAM22 ENSG00000008277	2	3	6	0	5	4	17	5	21	56
ADAM23 ENSG00000114948	0	0	0	0	0	0	0	1	0	0
ADAM28 ENSG00000042980	8	2	1	8	6	85	4	1	4	1
ADAM29 ENSG00000168594	1	0	0	0	0	0	0	0	0	0
ADAM30 ENSG00000134249	0	0	0	0	0	0	0	13	1	0
ADAM32 ENSG00000197140	0	1	1	0	0	0	1	1	4	2
ADAM33 ENSG00000149451	561	7	506	20	117	2	30	8	0	5
ADAM7 ENSG00000069206	0	0	0	0	0	0	0	1	0	0
ADAM8 ENSG00000151651	10	21	6	0	0	57	2	45	10	3
ADAM9 ENSG00000168615	8	28	49	138	440	230	243	21	139	96
ADAMDEC1 ENSG00000134028	4	0	0	0	0	5	1	0	0	0
ADAMTS1 ENSG00000154734	249	2	708	0	2	0	10	104	161	8
ADAMTS10 ENSG00000142303	40	7	37	22	58	8	20	273	26	84
ADAMTS12 ENSG00000151388	7	0	5	8	7	49	1	2	0	8
ADAMTS13 ENSG00000160323	19	26	22	0	11	26	107	0	1	50
ADAMTS14 ENSG00000138316	4	0	2	1	0	1	3	0	0	12
ADAMTS15 ENSG00000166106	0	0	27	0	0	0	3	19	1	2
ADAMTS16 ENSG00000145536	0	0	2	0	0	0	1	0	0	0
ADAMTS17 ENSG00000140470	6	3	0	4	4	5	10	4	0	2
ADAMTS18 ENSG00000140873	3	16	0	0	4	6	1	0	0	3
ADAMTS19 ENSG00000145808	2	0	0	1	0	0	2	0	0	0
ADAMTS2 ENSG00000087116	3	2	37	1	0	39	24	6	0	0
ADAMTS3 ENSG00000156140	0	2	0	3	0	1	8	0	0	0
ADAMTS4 ENSG00000158859	170	0	0	3	11	0	2	6	9	3
ADAMTS5 ENSG00000154736	115	0	20	0	0	0	4	1	1	0
ADAMTS6 ENSG00000049192	1	0	0	0	0	0	0	12	0	2
ADAMTS7 ENSG00000136378	1	7	2	1	6	15	1	3	1	45
ADAMTS8 ENSG00000134917	115	0	54	5	1	13	0	3	7	13
ADAMTS9 ENSG00000163638	0	3	0	9	79	71	25	3	33	76
ADAMTSL1 ENSG00000178031	32	4	95	0	2	679	6	13	9	159
ADAMTSL2 ENSG00000197859	76	1	82	17	1	10	18	142	1	84
ADAMTSL3 ENSG00000156218	1	0	3	39	2	0	0	5	3	0
ADAMTSL4 ENSG00000143382	166	0	12	7	3	75	96	6	5	0
ADAMTSL5 ENSG00000185761	0	9	4	5	0	2	0	4	2	22
ADAP1 ENSG00000105963	0	17	44	0	2	8	2	105	2	3
ADAP2 ENSG00000184060	0	2	38	14	3	2	0	5	5	29
ADAR ENSG00000160710	2211	21	14	235	653	0	1172	22	21	402
ADARB1 ENSG00000197381	13	12	154	116	136	43	34	17	5	6
ADARB2 ENSG00000185736	1	2	0	0	4	17	1	29	1	1
ADAT1 ENSG00000065457	28	0	2	2	176	19	51	0	1	4
ADAT2 ENSG00000189007	24	28	3	19	31	32	46	9	5	0
ADAT3 ENSG00000213638	1	0	0	1	5	7	0	3	0	0
ADCK1 ENSG00000063761	107	184	2	4	16	10	13	2	0	1
ADCK2 ENSG00000133597	37	29	162	47	71	23	57	5	29	42
ADCK3 ENSG00000163050	51	317	9	239	346	368	137	95	156	64
ADCK4 ENSG00000123815	130	191	248	65	43	3	5	51	30	0
ADCK5 ENSG00000173137	5	105	20	8	6	165	40	8	113	0
ADCY1 ENSG00000164742	3	33	0	0	0	21	4	23	6	0
ADCY10 ENSG00000143199	0	0	0	0	0	1	0	0	0	0
ADCY2 ENSG00000078295	34	1	8	28	13	2	1	11	18	43
ADCY3 ENSG00000138031	143	6	3	3	171	141	0	266	1	46
ADCY4 ENSG00000129467	8	2	110	7	1	5	3	12	66	5
ADCY5 ENSG00000173175	2	1	498	37	14	2	3	216	15	185
ADCY6 ENSG00000174233	9	249	7	210	323	303	266	176	194	63
ADCY7 ENSG00000121281	0	0	1	0	0	10	0	56	1	1
ADCY8 ENSG00000155897	2	0	0	0	1	0	0	1	1	0
ADCY9 ENSG00000162104	0	1	154	10	1	2	7	8	0	5
ADCYAP1 ENSG00000141433	0	0	0	1	0	1	0	0	0	7
ADCYAP1R1 ENSG00000078549	2	0	4	2	0	0	6	4	1	1
ADD1 ENSG00000087274	16	22	546	88	338	97	264	131	270	104
ADD2 ENSG00000075340	21	0	0	0	0	3	2	0	2	0
ADD3 ENSG00000148700	6	94	73	1	1	1	12	0	6	58
ADGB ENSG00000118492	0	0	0	0	0	0	0	0	0	0
ADGRA2 ENSG00000020181	363	18	1247	14	20	368	87	325	52	331
ADGRA3 ENSG00000152990	1	41	3	39	10	151	2	13	0	10
ADGRB1 ENSG00000181790	3	0	9	3	9	6	6	3	30	0
ADGRB2 ENSG00000121753	82	0	8	0	2	3	9	62	3	55
ADGRB3 ENSG00000135298	2	0	0	0	0	7	9	3	1	0
ADGRD1 ENSG00000111452	0	0	34	4	17	15	1	0	0	0
ADGRD2 ENSG00000180264	3	0	0	6	3	0	0	0	1	1
ADGRE1 ENSG00000174837	1	1	3	1	0	0	2	0	0	7
ADGRE2 ENSG00000127507	8	1	0	0	2	9	0	28	0	9
ADGRE3 ENSG00000131355	2	0	0	0	0	1	0	0	0	0
ADGRE5 ENSG00000123146	109	7	301	133	45	6	1	119	93	141
ADGRF1 ENSG00000153292	30	0	1	1	6	1	1	39	2	4
ADGRF3 ENSG00000173567	0	0	0	0	0	0	0	0	0	0
ADGRF5 ENSG00000069122	6	0	1	18	2	0	92	0	6	1
ADGRG1 ENSG00000205336	38	559	67	320	255	248	407	0	85	236
ADGRG2 ENSG00000173698	0	0	0	0	0	0	0	0	1	0
ADGRG3 ENSG00000182885	0	0	0	0	0	0	2	0	4	0
ADGRG4 ENSG00000156920	1	0	0	0	1	0	3	0	3	0
ADGRG5 ENSG00000159618	3	0	0	4	1	2	0	1	2	3
ADGRG6 ENSG00000112414	0	0	0	2	0	0	0	6	0	7
ADGRG7 ENSG00000144820	0	0	0	2	2	7	0	0	1	0
ADGRL1 ENSG00000072071	1	264	4	48	65	9	210	190	9	34
ADGRL2 ENSG00000117114	1	2	8	12	264	42	58	8	1	0
ADGRL3 ENSG00000150471	0	0	0	0	0	1	1	3	2	2
ADGRL4 ENSG00000162618	17	0	4	3	0	13	2	0	5	12
ADGRV1 ENSG00000164199	1	4	2	0	0	43	0	1	67	5
ADH1B ENSG00000196616	5	0	32	31	7	0	12	11	0	1
ADH1C ENSG00000248144	1	1	0	1	2	1	2	1	2	5
ADH5 ENSG00000197894	65	10	566	422	297	163	1265	396	72	19
ADH6 ENSG00000172955	2	0	0	1	6	16	1	2	1	0
ADHFE1 ENSG00000147576	1	117	12	6	5	0	21	11	175	113
ADI1 ENSG00000182551	346	2397	3242	320	1414	1692	421	266	907	888
ADIG ENSG00000182035	0	1	12	0	0	1	2	2	0	1
ADIPOQ ENSG00000181092	0	0	0	1	0	0	0	1	2	1
ADIPOR1 ENSG00000159346	0	31	2	129	242	147	331	84	48	13
ADIPOR2 ENSG00000006831	141	31	0	140	21	4	12	13	75	128
ADIRF ENSG00000148671	1688	1120	2233	1347	704	209	377	1191	746	716
ADK ENSG00000156110	20	15	1	73	61	19	73	4	31	18
ADM ENSG00000148926	0	1	0	4	2	7	6	21	74	0
ADM2 ENSG00000128165	59	1	4	16	8	27	14	2	5	10
ADM5 ENSG00000224420	4	0	1	0	2	4	4	48	2	2
ADNP ENSG00000101126	293	356	120	0	63	157	207	0	39	27
ADNP2 ENSG00000101544	2	4	5	70	57	0	36	30	3	11
ADO ENSG00000181915	6	7	14	0	14	0	8	34	0	3
ADORA1 ENSG00000163485	0	5	3	0	2	0	0	8	0	2
ADORA2A ENSG00000128271	1	0	1	0	0	0	0	0	0	0
ADORA2B ENSG00000170425	0	0	0	1	0	0	0	0	0	0
ADORA3 ENSG00000282608	20	0	1	7	1	20	1	0	0	3
ADPGK ENSG00000159322	10	187	0	16	653	760	385	4	66	51
ADPRH ENSG00000144843	1	2	1	27	2	7	5	38	7	0
ADPRHL1 ENSG00000153531	78	1	19	0	28	74	8	2	1	1
ADPRHL2 ENSG00000116863	45	3	156	103	64	142	63	3	216	2
ADPRM ENSG00000170222	2	5	9	35	111	12	15	8	0	33
ADRA1A ENSG00000120907	0	13	36	0	0	1	0	0	1	0
ADRA1D ENSG00000171873	0	2	1	0	0	3	94	0	1	26
ADRA2A ENSG00000150594	0	2	1	11	3	159	86	0	22	2
ADRA2B ENSG00000274286	3	2	0	0	1	1	0	11	2	0
ADRA2C ENSG00000184160	3	1	41	0	2	0	0	0	20	3
ADRB1 ENSG00000043591	7	78	5	0	32	107	2	11	36	2
ADRB2 ENSG00000169252	13	9	22	3	103	3	26	93	126	4
ADRB3 ENSG00000188778	0	12	1	0	0	0	1	1	6	2
ADRM1 ENSG00000130706	75	94	88	67	136	109	359	2	59	88
ADSL ENSG00000239900	213	2	82	5	116	0	27	5	27	5
ADSS ENSG00000035687	20	9	0	36	119	50	90	2	67	16
ADSSL1 ENSG00000185100	7	1	25	15	0	46	1	1	60	5
ADTRP ENSG00000111863	2	0	2	3	0	0	0	6	1	0
AEBP1 ENSG00000106624	2136	175	3027	41	2	1	51	432	12	493
AEBP2 ENSG00000139154	24	53	20	4	36	1	36	47	0	1
AEN ENSG00000181026	142	7	115	9	8	79	103	7	9	19
AES ENSG00000104964	719	1473	2005	262	980	205	234	2744	517	893
AF011889.5 ENSG00000241489	5	1	1	0	1	0	0	0	1	0
AF131216.1 ENSG00000280273	0	0	0	0	0	3	0	0	0	0
AFAP1 ENSG00000196526	0	40	44	5	9	9	22	108	76	25
AFAP1L1 ENSG00000157510	51	1	19	11	3	18	1	0	1	3
AFAP1L2 ENSG00000169129	59	1	0	1	9	0	10	0	13	1
AFF1 ENSG00000172493	18	8	0	48	79	82	66	35	19	1
AFF2 ENSG00000155966	1	0	1	0	0	0	0	0	1	0
AFF3 ENSG00000144218	5	8	0	172	229	200	131	37	128	10
AFF4 ENSG00000072364	20	24	93	130	8	24	58	72	0	36
AFG3L2 ENSG00000141385	1	187	4	203	1	73	7	134	393	1
AFM ENSG00000079557	0	0	0	0	1	1	0	1	0	0
AFMID ENSG00000183077	270	149	18	95	129	307	106	0	144	25
AFP ENSG00000081051	0	0	0	0	0	0	0	1	0	0
AFTPH ENSG00000119844	0	161	5	117	7	147	5	79	24	0
AGA ENSG00000038002	2	0	3	0	41	53	16	2	2	30
AGAP1 ENSG00000157985	68	14	2	16	54	0	5	9	0	12
AGAP14P ENSG00000279058	0	2	0	2	2	0	2	2	0	1
AGAP2 ENSG00000135439	12	12	1	1	3	1	43	10	0	0
AGAP3 ENSG00000133612	4	209	14	83	29	178	147	206	45	0
AGAP4 ENSG00000188234	5	11	80	76	7	23	16	8	10	9
AGAP5 ENSG00000172650	1	0	0	0	0	1	1	0	0	0
AGAP6 ENSG00000204149	28	17	31	12	21	57	32	6	17	45
AGAP9 ENSG00000204172	2	55	21	0	3	0	48	13	2	6
AGBL1 ENSG00000273540	0	0	0	0	0	0	0	0	0	0
AGBL2 ENSG00000165923	2	0	0	7	3	0	0	0	2	0
AGBL3 ENSG00000146856	1	0	5	0	2	1	3	3	4	17
AGBL4 ENSG00000186094	0	0	1	7	0	0	0	9	0	2
AGBL5 ENSG00000084693	302	35	175	10	65	5	3	206	109	13
AGER ENSG00000204305	2	0	39	0	1	0	15	39	98	72
AGFG1 ENSG00000173744	5	2	7	77	19	22	23	4	15	35
AGFG2 ENSG00000106351	2	1	6	58	17	90	96	146	324	16
AGGF1 ENSG00000164252	1	35	0	5	4	11	93	0	2	0
AGK ENSG00000006530	1	4	3	1	4	9	22	0	54	13
AGL ENSG00000162688	0	22	0	36	7	22	7	2	11	6
AGMAT ENSG00000116771	5	0	0	2	0	0	28	0	0	0
AGMO ENSG00000187546	0	0	0	0	0	0	1	1	0	0
AGO1 ENSG00000092847	20	33	31	196	67	21	1	1	6	158
AGO2 ENSG00000123908	2	22	198	11	78	29	32	3	4	11
AGO3 ENSG00000126070	70	85	3	28	15	11	40	4	30	1
AGO4 ENSG00000134698	0	13	0	1	14	22	18	31	4	62
AGPAT1 ENSG00000204310	1326	343	136	14	368	42	405	123	91	4
AGPAT2 ENSG00000169692	111	111	400	14	121	224	20	418	11	7
AGPAT3 ENSG00000160216	40	280	319	8	121	133	281	2	0	12
AGPAT4 ENSG00000026652	32	19	56	3	0	1	2	10	0	61
AGPAT5 ENSG00000155189	0	0	7	28	14	9	4	0	6	2
AGPS ENSG00000018510	1	4	19	6	6	0	3	3	7	42
AGR2 ENSG00000106541	32	173	364	3956	17	4866	156	311	58	6
AGR3 ENSG00000173467	6	1	4	1	2	250	0	3	0	1
AGRN ENSG00000188157	10	22	20	91	94	58	16	15	339	87
AGRP ENSG00000159723	1	0	0	0	1	0	0	0	0	0
AGT ENSG00000135744	130	6	50	0	29	44	0	1	0	12
AGTPBP1 ENSG00000135049	0	6	13	0	1	3	1	0	3	0
AGTR1 ENSG00000144891	2	0	3	7	3	85	7	0	0	2
AGTRAP ENSG00000177674	711	808	250	488	727	180	200	204	348	636
AGXT2 ENSG00000113492	0	0	0	2	0	3	0	3	5	1
AHCTF1 ENSG00000153207	8	6	0	27	44	46	77	32	5	0
AHCY ENSG00000101444	1425	232	4	13	156	30	636	242	0	70
AHCYL1 ENSG00000168710	519	408	175	30	299	174	89	46	106	240
AHCYL2 ENSG00000158467	5	21	0	120	0	38	7	12	76	3
AHDC1 ENSG00000126705	24	147	46	14	36	13	136	227	106	60
AHI1 ENSG00000135541	48	0	158	319	228	162	10	55	1	0
AHNAK ENSG00000124942	1616	506	1475	325	1566	568	462	507	336	216
AHNAK2 ENSG00000185567	1	7	688	28	3	1	0	0	146	64
AHR ENSG00000106546	26	6	6	11	0	5	7	41	12	12
AHRR ENSG00000063438	0	0	0	0	0	0	1	1	0	0
AHSA1 ENSG00000100591	51	223	80	67	11	55	96	0	77	133
AHSA2 ENSG00000173209	0	16	27	36	120	5	30	326	50	2
AHSG ENSG00000145192	0	0	8	1	2	1	0	0	1	0
AHSP ENSG00000169877	2	0	0	0	0	0	0	0	0	0
AICDA ENSG00000111732	0	0	0	0	0	0	0	0	0	0
AIDA ENSG00000186063	0	2	0	3	67	1	2	2	25	1
AIF1 ENSG00000204472	223	0	12	1	3	0	11	1	20	89
AIF1L ENSG00000126878	1	15	55	0	0	13	1	0	9	32
AIFM1 ENSG00000156709	210	141	75	265	50	30	103	31	413	75
AIFM2 ENSG00000042286	100	6	76	0	4	1	65	9	0	2
AIFM3 ENSG00000183773	1	38	2	0	10	0	0	0	11	0
AIG1 ENSG00000146416	106	218	245	14	384	89	7	41	13	52
AIM1 ENSG00000112297	12	8	7	5	34	47	160	5	48	4
AIM1L ENSG00000176092	0	1	1	1	0	0	0	0	0	0
AIM2 ENSG00000163568	1	1	0	0	0	0	1	0	0	0
AIMP1 ENSG00000164022	16	34	1	25	26	71	72	105	40	53
AIMP2 ENSG00000106305	0	1	12	7	36	36	54	17	63	4
AIP ENSG00000110711	31	11	589	89	95	43	159	851	8	27
AIPL1 ENSG00000129221	0	1	0	1	1	3	0	0	0	0
AIRE ENSG00000160224	0	0	0	0	0	0	0	0	0	0
AJAP1 ENSG00000196581	0	0	5	7	9	0	3	0	0	2
AJUBA ENSG00000129474	3	9	0	0	40	0	0	0	58	7
AK1 ENSG00000106992	76	64	27	19	52	3	1	6	1	92
AK2 ENSG00000004455	507	379	9	52	72	243	516	4	10	168
AK3 ENSG00000147853	9	53	2	22	87	62	6	30	16	67
AK4 ENSG00000162433	0	11	3	15	55	2	2	1	62	0
AK5 ENSG00000154027	46	1	0	0	0	0	0	0	0	0
AK6 ENSG00000085231	0	21	10	41	32	16	1	0	14	14
AK7 ENSG00000140057	0	0	2	0	2	0	2	4	0	2
AK8 ENSG00000165695	33	6	0	4	4	1	4	2	4	0
AK9 ENSG00000155085	2	4	6	1	6	49	2	2	6	0
AKAP1 ENSG00000121057	93	750	400	332	509	583	444	28	25	255
AKAP10 ENSG00000108599	65	6	0	146	78	1	20	3	5	0
AKAP11 ENSG00000023516	1	2	3	5	73	91	2	1	123	9
AKAP12 ENSG00000131016	3	0	142	6	4	6	0	0	53	2
AKAP13 ENSG00000170776	183	18	55	4	43	11	20	82	77	5
AKAP17A ENSG00000197976	12	111	18	23	92	136	229	4	15	38
AKAP3 ENSG00000111254	2	33	1	1	0	20	0	17	4	0
AKAP4 ENSG00000147081	0	0	0	0	0	0	0	0	0	10
AKAP5 ENSG00000179841	0	0	0	0	2	4	0	0	0	0
AKAP6 ENSG00000151320	2	1	0	2	0	3	0	1	0	1
AKAP7 ENSG00000118507	7	23	0	0	4	32	5	2	0	8
AKAP8 ENSG00000105127	715	131	9	252	23	2	92	30	109	246
AKAP8L ENSG00000011243	211	611	212	207	95	473	406	400	123	128
AKAP9 ENSG00000127914	0	2	150	139	121	232	168	51	49	26
AKIP1 ENSG00000166452	94	185	5	8	3	0	113	30	36	144
AKIRIN1 ENSG00000174574	6	0	189	13	31	17	63	12	33	36
AKIRIN2 ENSG00000135334	2	0	8	2	48	0	16	2	0	32
AKNA ENSG00000106948	251	0	19	0	10	115	158	176	5	1
AKNAD1 ENSG00000162641	0	0	0	0	0	2	0	0	0	0
AKR1A1 ENSG00000117448	1570	625	33	436	399	1	356	8	3	230
AKR1B1 ENSG00000085662	350	0	3	166	65	64	18	7	1	351
AKR1B10 ENSG00000198074	0	0	0	0	0	0	0	0	0	0
AKR1C1 ENSG00000187134	154	6	310	1	5	1	3	13	0	1
AKR1C2 ENSG00000151632	10	38	362	9	33	0	24	17	1	19
AKR1C3 ENSG00000196139	66	10	11	0	0	2	34	0	2	15
AKR1D1 ENSG00000122787	6	0	3	0	0	0	0	0	1	0
AKR1E2 ENSG00000165568	0	0	0	0	0	1	0	0	0	0
AKR7A2 ENSG00000053371	1764	23	72	17	238	270	306	7	384	183
AKR7A3 ENSG00000162482	8	2	1	1	4	1	1	0	0	34
AKR7L ENSG00000211454	0	0	34	7	0	2	1	0	0	0
AKT1 ENSG00000142208	16	1204	203	471	995	561	404	995	614	738
AKT1S1 ENSG00000204673	298	351	0	288	1	74	187	327	7	306
AKT2 ENSG00000105221	5	506	823	163	166	347	235	128	539	177
AKT3 ENSG00000117020	4	98	1	304	55	888	237	2	5	5
AKTIP ENSG00000166971	0	1	3	45	73	6	17	2	9	1
AL049794.1 ENSG00000280240	0	0	0	0	0	0	0	0	2	0
AL049872.1 ENSG00000279963	0	0	0	0	0	2	0	0	0	0
AL135787.1 ENSG00000283263	0	0	0	0	0	0	0	0	0	0
AL354828.1 ENSG00000279282	0	0	0	0	0	0	0	0	0	0
AL354828.2 ENSG00000280175	0	0	0	3	0	0	0	0	1	2
AL356053.1 ENSG00000150076	8	1	0	0	0	0	0	1	0	0
AL356585.1 ENSG00000279081	0	0	0	0	0	0	0	0	0	0
AL358852.1 ENSG00000278899	0	1	0	2	5	0	2	0	0	0
AL365181.1 ENSG00000280316	0	0	0	0	0	0	4	18	0	0
AL513523.2 ENSG00000279767	8	8	31	7	20	9	2	26	11	35
AL589743.1 ENSG00000279508	32	443	1	212	107	8	2	3	2	60
AL645922.1 ENSG00000279546	0	0	0	0	0	0	0	0	0	1
ALAD ENSG00000148218	4	6	10	11	107	60	266	50	22	24
ALAS1 ENSG00000023330	134	5	11	29	6	36	139	4	22	0
ALAS2 ENSG00000158578	1	0	0	0	0	1	0	0	1	0
ALB ENSG00000163631	0	0	4	9	0	0	3	1	0	2
ALCAM ENSG00000170017	4	2	12	38	81	74	183	195	47	9
ALDH16A1 ENSG00000161618	87	119	91	20	32	32	0	289	2	124
ALDH18A1 ENSG00000059573	131	0	53	166	121	110	690	16	153	488
ALDH1A1 ENSG00000165092	54	2	19	260	16	30	7	3	0	9
ALDH1A2 ENSG00000128918	199	7	23	47	7	0	28	50	0	60
ALDH1A3 ENSG00000184254	16	173	40	210	24	204	23	103	95	120
ALDH1B1 ENSG00000137124	205	177	798	9	36	70	106	5	40	27
ALDH1L1 ENSG00000144908	24	3	6	259	10	48	4	27	19	6
ALDH1L2 ENSG00000136010	3	1	77	1	0	0	6	1	0	2
ALDH3A1 ENSG00000108602	3	1	12	0	34	13	0	0	0	7
ALDH3A2 ENSG00000072210	15	323	291	10	351	109	195	85	58	7
ALDH3B1 ENSG00000006534	15	3	9	3	1	3	1	36	3	4
ALDH3B2 ENSG00000132746	47	1	1	2	1	68	48	10	1	0
ALDH4A1 ENSG00000159423	395	864	191	188	56	26	91	10	213	61
ALDH5A1 ENSG00000112294	7	9	2	25	0	1	1	1	59	14
ALDH6A1 ENSG00000119711	7	194	6	264	209	37	123	157	8	76
ALDH7A1 ENSG00000164904	89	6	16	224	299	149	218	24	8	238
ALDH8A1 ENSG00000118514	0	0	0	0	0	6	2	0	0	0
ALDH9A1 ENSG00000143149	136	4	0	204	594	15	91	15	0	29
ALDOA ENSG00000149925	83	775	2222	883	234	822	619	2533	993	732
ALDOB ENSG00000136872	0	0	0	0	0	0	0	0	0	0
ALDOC ENSG00000109107	97	95	124	6	72	105	201	9	60	1
ALG1 ENSG00000033011	254	71	14	62	134	109	8	33	11	10
ALG10 ENSG00000139133	1	0	0	1	0	2	1	0	2	0
ALG10B ENSG00000175548	5	0	2	6	23	2	3	1	9	6
ALG11 ENSG00000253710	0	0	0	0	1	0	0	0	3	2
ALG12 ENSG00000182858	0	275	355	1	218	369	124	19	10	140
ALG13 ENSG00000101901	0	0	15	186	55	3	69	2	2	16
ALG14 ENSG00000172339	2	0	2	110	50	4	2	0	34	1
ALG1L ENSG00000189366	14	0	0	0	3	2	0	1	1	1
ALG1L2 ENSG00000251287	0	0	0	0	0	0	0	3	0	0
ALG2 ENSG00000119523	2	7	0	73	240	68	118	5	98	5
ALG3 ENSG00000214160	401	328	49	109	63	43	80	162	71	23
ALG5 ENSG00000120697	9	127	5	18	32	49	3	42	54	5
ALG6 ENSG00000088035	1	1	0	8	26	11	29	4	0	8
ALG8 ENSG00000159063	102	50	1	18	74	90	23	17	0	9
ALG9 ENSG00000086848	1	1	1	15	60	4	25	59	1	2
ALK ENSG00000171094	0	0	0	0	0	0	0	0	0	0
ALKBH1 ENSG00000100601	5	4	3	17	3	0	0	0	9	2
ALKBH2 ENSG00000189046	94	52	4	24	4	114	38	53	21	6
ALKBH3 ENSG00000166199	178	26	1	17	182	140	124	16	61	7
ALKBH4 ENSG00000160993	445	56	8	0	95	2	0	9	6	44
ALKBH5 ENSG00000091542	275	159	102	46	347	307	308	170	180	531
ALKBH6 ENSG00000239382	110	37	82	64	34	82	121	19	45	40
ALKBH7 ENSG00000125652	148	457	1155	347	232	411	339	992	7	217
ALKBH8 ENSG00000137760	1	7	2	9	35	6	2	8	4	9
ALLC ENSG00000151360	2	0	2	0	1	1	0	0	0	1
ALMS1 ENSG00000116127	15	18	6	0	109	1	6	0	3	3
ALOX12 ENSG00000108839	0	0	1	4	0	0	0	1	0	0
ALOX12B ENSG00000179477	0	0	0	0	0	0	0	0	0	0
ALOX15 ENSG00000161905	2	4	3	7	14	0	20	4	4	0
ALOX15B ENSG00000179593	447	18	274	492	156	161	22	36	17	79
ALOX5 ENSG00000012779	112	3	18	4	4	0	13	16	3	0
ALOX5AP ENSG00000132965	83	0	4	3	0	26	1	1	20	23
ALPK1 ENSG00000073331	26	26	14	3	4	20	2	19	0	12
ALPK2 ENSG00000198796	0	0	0	0	0	0	1	0	0	0
ALPK3 ENSG00000136383	1	0	0	0	17	26	1	1	3	2
ALPL ENSG00000162551	0	5	2	0	1	1	26	58	3	8
ALS2 ENSG00000003393	1	1	96	3	6	10	5	1	1	0
ALS2CL ENSG00000178038	1	2	12	0	7	25	1	73	117	0
ALS2CR11 ENSG00000155754	0	0	0	0	0	0	1	15	0	1
ALS2CR12 ENSG00000155749	0	0	1	0	0	0	0	0	0	0
ALX1 ENSG00000180318	0	0	4	0	0	0	0	0	0	0
ALX3 ENSG00000156150	0	0	2	0	4	0	2	0	2	2
ALX4 ENSG00000052850	0	0	0	0	0	0	0	0	0	0
ALYREF ENSG00000183684	52	24	96	8	43	1	15	20	60	123
AMACR ENSG00000242110	969	121	2	302	494	1105	177	4	15	318
AMBP ENSG00000106927	6	3	2	1	0	2	0	2	3	0
AMBRA1 ENSG00000110497	19	10	54	33	125	1	0	13	67	6
AMD1 ENSG00000123505	1	366	15	155	303	254	510	2	2	4
AMDHD1 ENSG00000139344	2	1	1	0	0	0	0	0	0	0
AMDHD2 ENSG00000162066	12	1	139	1	86	16	3	21	117	110
AMELX ENSG00000125363	0	0	0	0	0	0	0	0	4	0
AMELY ENSG00000099721	0	0	0	0	0	0	0	0	0	0
AMER1 ENSG00000184675	3	0	0	16	19	5	18	77	17	11
AMER2 ENSG00000165566	0	2	7	1	0	0	0	3	1	0
AMER3 ENSG00000178171	0	0	2	0	2	0	0	0	0	0
AMFR ENSG00000159461	42	113	353	17	80	90	21	9	115	54
AMH ENSG00000104899	0	9	1	2	2	0	0	3	44	7
AMHR2 ENSG00000135409	0	0	0	0	0	0	0	0	0	0
AMIGO1 ENSG00000181754	41	121	10	27	112	74	15	18	61	9
AMIGO2 ENSG00000139211	11	0	2	16	0	0	3	3	0	0
AMIGO3 ENSG00000176020	0	4	14	0	0	1	1	4	1	0
AMMECR1 ENSG00000101935	2	0	4	2	1	22	0	0	4	4
AMMECR1L ENSG00000144233	6	0	7	4	41	1	6	18	2	81
AMN ENSG00000166126	0	0	1	1	4	3	1	15	5	2
AMN1 ENSG00000151743	2	0	0	58	1	17	5	12	0	2
AMOT ENSG00000126016	159	1	8	1	37	0	56	1	157	41
AMOTL1 ENSG00000166025	451	93	110	74	67	1	110	9	155	203
AMOTL2 ENSG00000114019	17	6	77	17	22	3	4	188	0	102
AMPD1 ENSG00000116748	0	0	16	3	3	0	1	8	11	0
AMPD2 ENSG00000116337	136	240	209	8	5	92	15	393	18	135
AMPD3 ENSG00000133805	1	24	9	2	4	57	29	2	12	8
AMPH ENSG00000078053	0	2	1	3	0	0	0	1	0	3
AMT ENSG00000145020	0	0	2	0	0	0	0	0	0	0
AMTN ENSG00000187689	0	0	0	0	0	0	0	0	0	0
AMY1A ENSG00000237763	2	0	0	0	3	3	10	6	0	0
AMY1B ENSG00000174876	9	1	1	8	1	0	12	20	3	1
AMY1C ENSG00000187733	3	0	2	0	0	4	3	0	1	0
AMY2A ENSG00000243480	1	1	0	0	2	0	0	0	1	1
AMY2B ENSG00000240038	3	0	2	0	47	4	4	35	24	7
AMZ1 ENSG00000174945	0	0	0	0	0	0	0	1	0	0
AMZ2 ENSG00000196704	9	17	219	59	19	0	0	6	6	5
ANAPC1 ENSG00000153107	183	6	9	174	52	1	1	5	5	11
ANAPC10 ENSG00000164162	1	1	39	7	2	0	3	5	3	0
ANAPC11 ENSG00000141552	1422	376	440	202	577	162	603	785	46	103
ANAPC13 ENSG00000129055	18	0	22	19	8	24	109	8	22	11
ANAPC15 ENSG00000110200	28	748	120	10	118	334	17	324	208	282
ANAPC16 ENSG00000166295	490	179	224	362	356	105	190	33	1	224
ANAPC2 ENSG00000176248	1	187	86	95	91	207	461	209	11	181
ANAPC4 ENSG00000053900	21	0	2	2	60	41	106	11	15	94
ANAPC5 ENSG00000089053	172	109	735	261	223	535	421	11	217	227
ANAPC7 ENSG00000196510	566	163	11	10	142	134	377	8	70	305
ANG ENSG00000214274	448	350	2	441	84	179	105	131	0	131
ANGEL1 ENSG00000013523	13	70	2	41	39	1	40	6	41	6
ANGEL2 ENSG00000174606	1	61	4	0	92	1	0	15	8	2
ANGPT1 ENSG00000154188	2	25	11	1	0	1	1	2	0	65
ANGPT2 ENSG00000091879	0	7	1	0	1	3	0	0	1	10
ANGPT4 ENSG00000101280	8	0	3	0	0	0	3	0	0	0
ANGPTL1 ENSG00000116194	3	0	19	2	0	6	13	1	1	7
ANGPTL2 ENSG00000136859	51	7	535	43	60	23	47	11	11	22
ANGPTL3 ENSG00000132855	0	0	0	0	1	0	0	1	0	0
ANGPTL4 ENSG00000167772	211	74	11	0	34	0	4	0	43	0
ANGPTL5 ENSG00000187151	0	0	0	0	1	0	0	0	0	0
ANGPTL6 ENSG00000130812	1	0	0	1	0	1	0	5	0	0
ANGPTL7 ENSG00000171819	0	2	0	2	0	3	0	1	0	0
ANK1 ENSG00000029534	0	6	0	4	3	0	0	1	14	1
ANK2 ENSG00000145362	9	1	23	1	1	3	2	95	2	3
ANK3 ENSG00000151150	9	48	17	56	48	18	69	6	81	15
ANKAR ENSG00000151687	2	1	0	4	6	0	1	3	3	3
ANKDD1A ENSG00000166839	4	0	17	3	5	6	6	1	4	10
ANKDD1B ENSG00000189045	0	6	3	13	0	1	2	0	42	6
ANKEF1 ENSG00000132623	0	3	0	9	1	0	27	0	62	0
ANKFN1 ENSG00000153930	0	0	0	1	0	0	0	0	0	0
ANKFY1 ENSG00000185722	30	7	0	51	43	102	93	3	162	67
ANKH ENSG00000154122	205	356	90	10	579	662	113	108	47	110
ANKHD1 ENSG00000131503	17	29	61	2	48	32	3	0	61	6
ANKHD1-EIF4EBP3 ENSG00000254996	10	2	0	2	2	1	4	1	5	0
ANKIB1 ENSG00000001629	51	14	18	0	11	1	2	0	4	6
ANKK1 ENSG00000170209	1	0	3	1	1	1	0	8	3	4
ANKLE1 ENSG00000160117	0	1	2	2	0	2	0	2	0	2
ANKLE2 ENSG00000176915	1	79	63	324	236	219	13	121	49	60
ANKMY1 ENSG00000144504	227	125	15	7	160	15	0	2	9	20
ANKMY2 ENSG00000106524	0	33	19	2	4	12	1	1	15	9
ANKRA2 ENSG00000164331	2	14	4	8	9	61	52	0	15	5
ANKRD1 ENSG00000148677	0	0	0	1	0	0	0	0	0	0
ANKRD10 ENSG00000088448	29	238	4	612	523	243	1008	20	31	1
ANKRD11 ENSG00000167522	5	92	583	325	53	48	125	1	138	102
ANKRD12 ENSG00000101745	5	25	11	2	22	5	3	45	17	1
ANKRD13A ENSG00000076513	13	42	32	34	0	15	1	53	2	52
ANKRD13B ENSG00000198720	17	0	6	8	48	24	35	60	3	4
ANKRD13C ENSG00000118454	1	9	1	7	33	36	0	13	69	5
ANKRD13D ENSG00000172932	245	285	269	302	19	110	66	239	4	84
ANKRD16 ENSG00000134461	18	132	99	22	11	2	33	4	77	1
ANKRD17 ENSG00000132466	3	1	4	0	284	10	3	3	62	6
ANKRD18A ENSG00000180071	4	0	0	2	5	0	4	6	2	1
ANKRD18B ENSG00000230453	0	0	0	1	0	1	0	0	0	0
ANKRD2 ENSG00000165887	0	1	0	0	0	0	6	0	1	0
ANKRD20A1 ENSG00000260691	1	0	3	0	17	1	2	0	0	0
ANKRD20A2 ENSG00000183148	0	0	0	0	0	0	2	0	0	0
ANKRD20A3 ENSG00000276203	2	1	2	0	9	0	2	1	0	0
ANKRD20A4 ENSG00000172014	2	4	6	0	0	0	2	0	0	0
ANKRD22 ENSG00000152766	0	2	0	44	0	78	16	1	0	4
ANKRD23 ENSG00000163126	217	13	14	50	1	55	0	16	21	37
ANKRD24 ENSG00000089847	5	65	4	1	25	3	4	4	5	12
ANKRD26 ENSG00000107890	1	9	0	4	1	1	4	37	1	55
ANKRD27 ENSG00000105186	0	5	2	3	11	34	11	2	131	19
ANKRD28 ENSG00000206560	0	15	0	35	17	12	1	31	9	2
ANKRD29 ENSG00000154065	79	2	3	1	62	2	13	8	0	25
ANKRD30A ENSG00000148513	1	0	0	4	0	0	0	0	0	1
ANKRD30B ENSG00000180777	0	1	2	0	0	0	0	0	0	2
ANKRD30BL ENSG00000163046	0	0	0	0	0	0	1	4	0	0
ANKRD31 ENSG00000145700	0	0	0	0	0	0	0	0	0	0
ANKRD33B ENSG00000164236	0	0	2	0	1	0	1	13	3	0
ANKRD34A ENSG00000272031	2	10	19	0	27	1	0	7	0	1
ANKRD34B ENSG00000189127	1	0	1	0	1	2	2	10	0	0
ANKRD35 ENSG00000198483	22	9	161	7	5	16	9	9	63	40
ANKRD36 ENSG00000135976	0	1	2	2	0	50	0	76	4	2
ANKRD36B ENSG00000196912	1	0	9	21	37	18	0	51	1	0
ANKRD36C ENSG00000174501	16	2	12	6	2	59	0	2	0	8
ANKRD37 ENSG00000186352	47	69	0	64	456	160	356	73	136	16
ANKRD39 ENSG00000213337	7	347	32	6	26	1	1	1	16	9
ANKRD40 ENSG00000154945	20	27	2	16	48	1	109	134	131	25
ANKRD42 ENSG00000137494	7	11	24	11	10	12	5	1	2	0
ANKRD44 ENSG00000065413	0	0	0	0	1	0	0	0	0	1
ANKRD45 ENSG00000183831	1	9	1	0	0	0	0	18	0	0
ANKRD46 ENSG00000186106	2	0	8	3	0	3	114	6	1	0
ANKRD49 ENSG00000168876	1	0	0	8	6	5	9	3	8	16
ANKRD50 ENSG00000151458	1	39	3	0	4	1	0	13	2	103
ANKRD52 ENSG00000139645	134	14	49	178	6	92	320	148	11	35
ANKRD53 ENSG00000144031	12	10	1	1	1	2	1	0	0	0
ANKRD54 ENSG00000100124	19	170	35	4	145	102	29	9	115	76
ANKRD55 ENSG00000164512	0	0	1	0	0	0	0	0	0	0
ANKRD6 ENSG00000135299	5	0	2	1	45	0	6	1	0	8
ANKRD61 ENSG00000157999	0	0	0	0	0	0	0	0	0	0
ANKRD62 ENSG00000181626	4	1	0	0	0	0	0	0	0	1
ANKRD65 ENSG00000235098	65	1	0	1	62	7	100	1	5	190
ANKRD66 ENSG00000230062	0	0	0	0	0	0	1	0	0	1
ANKRD7 ENSG00000106013	0	0	0	0	0	1	0	0	0	2
ANKRD9 ENSG00000156381	128	184	115	80	82	86	25	126	17	111
ANKS1A ENSG00000064999	2	52	19	15	5	12	18	4	8	6
ANKS1B ENSG00000185046	0	1	77	0	0	4	2	1	1	0
ANKS3 ENSG00000168096	27	101	96	38	442	68	13	86	50	1
ANKS4B ENSG00000175311	0	1	2	0	0	1	1	0	0	0
ANKS6 ENSG00000165138	3	155	3	3	26	27	143	0	3	67
ANKUB1 ENSG00000206199	11	0	0	0	0	0	0	0	0	0
ANKZF1 ENSG00000163516	255	325	117	92	8	580	488	4	90	8
ANLN ENSG00000011426	0	0	0	2	1	1	1	0	0	1
ANO1 ENSG00000131620	4	14	17	11	74	2	28	1	4	5
ANO10 ENSG00000160746	9	56	225	13	70	139	5	190	74	1
ANO2 ENSG00000047617	0	0	0	0	0	0	1	0	0	1
ANO3 ENSG00000134343	0	0	0	0	0	0	0	0	0	1
ANO4 ENSG00000151572	15	1	3	2	0	18	1	9	24	2
ANO5 ENSG00000171714	9	6	6	12	14	10	1	1	0	7
ANO6 ENSG00000177119	0	52	45	0	0	0	1	3	0	5
ANO7 ENSG00000146205	954	845	21	938	633	33	628	5	642	53
ANO8 ENSG00000074855	289	0	2	8	25	0	131	6	11	5
ANO9 ENSG00000185101	112	0	3	21	3	22	1	332	84	59
ANOS1 ENSG00000011201	22	0	22	6	5	0	9	1	3	2
ANP32A ENSG00000140350	367	294	206	10	511	197	2	0	236	524
ANP32B ENSG00000136938	281	230	24	27	70	0	76	1	106	196
ANP32E ENSG00000143401	13	2	10	38	0	1	5	5	1	36
ANPEP ENSG00000166825	0	1	2	10	78	2326	2	400	10	3
ANTXR1 ENSG00000169604	1	7	243	0	147	6	11	69	49	3
ANTXR2 ENSG00000163297	776	2	5	620	1071	11	464	179	11	147
ANXA1 ENSG00000135046	8	257	297	0	135	6	41	4	1	11
ANXA10 ENSG00000109511	0	0	2	0	0	0	0	0	1	0
ANXA11 ENSG00000122359	1480	617	774	961	37	712	1596	30	33	1122
ANXA13 ENSG00000104537	21	6	5	0	4	0	0	0	0	0
ANXA2 ENSG00000182718	2617	2	9	28	11	3	52	14	372	440
ANXA2R ENSG00000177721	11	17	1	7	1	5	7	0	46	0
ANXA3 ENSG00000138772	24	73	5	31	22	70	0	1	4	13
ANXA4 ENSG00000196975	8	6	22	11	23	20	1	34	102	3
ANXA5 ENSG00000164111	53	146	184	358	498	451	267	293	90	17
ANXA6 ENSG00000197043	1264	558	1073	47	128	194	4	459	13	685
ANXA7 ENSG00000138279	5	29	6	34	148	155	214	0	41	9
ANXA8 ENSG00000265190	0	2	0	0	1	1	0	0	1	0
ANXA8L1 ENSG00000264230	2	6	22	1	0	1	1	0	1	0
ANXA9 ENSG00000143412	8	0	6	0	0	0	0	1	0	0
AOAH ENSG00000136250	77	2	65	7	7	0	0	25	0	28
AOC1 ENSG00000002726	0	3	0	3	0	7	2	0	0	2
AOC2 ENSG00000131480	0	0	0	0	1	1	0	41	1	1
AOC3 ENSG00000131471	457	16	273	8	29	14	1	3	5	55
AOX1 ENSG00000138356	3	0	12	11	0	6	3	2	2	11
AP000275.65 ENSG00000265590	1	0	0	0	0	0	0	0	0	0
AP000349.2 ENSG00000280178	0	0	0	0	0	1	0	0	0	0
AP000350.10 ENSG00000251357	0	0	2	0	0	0	0	0	0	0
AP000721.4 ENSG00000256100	0	0	1	0	0	0	0	0	0	0
AP000769.1 ENSG00000279576	4	1018	1465	966	289	765	10	19	480	16
AP000866.1 ENSG00000279342	0	0	1	0	0	0	0	0	0	3
AP006285.2 ENSG00000278919	0	2	1	1	2	0	0	0	0	1
AP1AR ENSG00000138660	20	11	1	1	51	38	41	19	7	15
AP1B1 ENSG00000100280	56	278	357	466	408	171	457	267	186	174
AP1G1 ENSG00000166747	3	29	3	138	58	47	0	69	9	101
AP1G2 ENSG00000213983	689	767	147	165	117	456	453	418	199	54
AP1M1 ENSG00000072958	2	641	2	34	4	4	8	679	7	619
AP1M2 ENSG00000129354	141	1244	10	317	218	513	232	104	427	338
AP1S1 ENSG00000106367	235	596	80	349	305	121	44	481	18	10
AP1S2 ENSG00000182287	2	2	22	2	3	2	32	103	2	7
AP1S3 ENSG00000152056	0	24	2	3	11	1	9	3	1	0
AP2A1 ENSG00000196961	20	241	271	14	186	157	184	279	77	294
AP2A2 ENSG00000183020	240	436	241	3	158	382	432	745	71	33
AP2B1 ENSG00000006125	319	349	97	49	143	266	76	145	52	302
AP2M1 ENSG00000161203	22	228	1488	1033	335	290	16	477	211	552
AP2S1 ENSG00000042753	41	972	1701	555	807	476	532	212	136	780
AP3B1 ENSG00000132842	1	32	1	2	65	69	75	60	55	2
AP3B2 ENSG00000103723	0	0	2	4	1	0	0	2	4	1
AP3D1 ENSG00000065000	5	223	270	0	422	381	507	198	15	5
AP3M1 ENSG00000185009	116	4	138	83	106	97	39	0	17	0
AP3M2 ENSG00000070718	168	26	23	1	7	1	82	0	0	202
AP3S1 ENSG00000177879	4	3	5	0	7	49	20	20	0	11
AP3S2 ENSG00000157823	16	378	78	6	2	3	33	140	21	9
AP4B1 ENSG00000134262	187	21	1	75	61	7	8	50	20	19
AP4E1 ENSG00000081014	4	5	0	1	20	6	0	0	19	1
AP4M1 ENSG00000221838	31	101	38	2	2	109	58	13	95	6
AP4S1 ENSG00000100478	1	1	7	30	0	0	7	1	1	8
AP5B1 ENSG00000254470	1	26	38	3	15	3	1	26	6	2
AP5M1 ENSG00000053770	1	0	3	37	0	16	4	2	56	3
AP5S1 ENSG00000125843	63	3	10	77	14	6	50	7	3	3
AP5Z1 ENSG00000242802	96	102	36	73	11	47	52	189	14	72
APAF1 ENSG00000120868	6	0	6	0	12	39	32	12	15	3
APBA1 ENSG00000107282	14	7	3	86	2	7	2	3	14	2
APBA2 ENSG00000034053	35	22	3	5	107	1	11	11	4	34
APBA3 ENSG00000011132	155	383	8	25	4	78	41	158	25	0
APBB1 ENSG00000166313	450	194	205	67	31	76	6	261	2	195
APBB1IP ENSG00000077420	1	1	3	25	5	5	1	1	3	0
APBB2 ENSG00000163697	23	1	152	0	0	2	102	2	20	2
APBB3 ENSG00000113108	186	65	45	188	316	257	206	1	311	147
APC ENSG00000134982	7	2	6	21	96	2	8	12	24	14
APC2 ENSG00000115266	0	0	1	0	0	0	0	0	0	0
APCDD1 ENSG00000154856	32	21	4	6	57	22	72	91	8	0
APCDD1L ENSG00000198768	4	1	22	0	1	1	1	2	1	1
APEH ENSG00000164062	838	480	13	172	28	40	112	29	180	218
APELA ENSG00000248329	0	1	0	15	15	0	0	0	0	0
APEX1 ENSG00000100823	0	559	189	174	217	314	238	120	4	288
APEX2 ENSG00000169188	38	43	6	102	11	0	80	51	11	17
APH1A ENSG00000117362	20	359	642	32	207	391	137	114	211	432
APH1B ENSG00000138613	12	112	3	13	92	90	335	1	65	42
API5 ENSG00000166181	5	2	4	54	51	4	2	1	30	0
APIP ENSG00000149089	2	10	5	1	72	1	6	4	5	1
APITD1 ENSG00000175279	3	0	0	1	37	7	29	1	2	0
APITD1-CORT ENSG00000251503	0	2	0	1	1	0	0	0	0	0
APLF ENSG00000169621	0	0	1	0	1	1	0	0	2	0
APLN ENSG00000171388	1	1	0	1	4	4	34	0	1	6
APLNR ENSG00000134817	6	0	8	0	3	21	0	40	0	12
APLP1 ENSG00000105290	3	13	0	80	0	7	4	0	40	10
APLP2 ENSG00000084234	7	1699	11	3844	3999	1694	956	90	302	46
APMAP ENSG00000101474	30	332	2	1008	624	475	105	106	63	53
APOA1 ENSG00000118137	2	0	1	0	0	0	0	0	0	0
APOA2 ENSG00000158874	5	0	3	0	1	0	0	0	0	1
APOB ENSG00000084674	0	0	1	0	1	0	9	0	0	0
APOBEC3A ENSG00000128383	1	0	0	0	0	0	0	0	2	2
APOBEC3B ENSG00000179750	1	0	0	0	0	0	0	0	2	0
APOBEC3C ENSG00000244509	50	1	6	11	115	119	22	0	136	139
APOBEC3D ENSG00000243811	1	0	14	1	0	0	0	0	1	6
APOBEC3F ENSG00000128394	5	31	1	2	0	48	1	9	0	87
APOBEC3G ENSG00000239713	9	7	64	6	6	2	9	0	56	44
APOBEC3H ENSG00000100298	0	0	0	0	0	23	0	0	0	0
APOBEC4 ENSG00000173627	0	0	0	0	1	1	0	0	0	0
APOBR ENSG00000184730	15	0	5	2	1	10	0	132	3	17
APOC1 ENSG00000130208	5	3	181	5	2	179	4	412	2	50
APOC2 ENSG00000234906	0	0	0	0	0	0	0	0	0	0
APOC4 ENSG00000267467	0	0	0	0	0	1	1	0	0	0
APOD ENSG00000189058	4500	1809	482	441	16	1014	604	139	231	628
APOE ENSG00000130203	379	7	113	15	17	660	0	1427	0	205
APOF ENSG00000175336	60	0	60	18	0	327	0	49	6	0
APOH ENSG00000091583	0	0	3	0	0	0	0	2	0	1
APOL1 ENSG00000100342	11	1	177	11	8	0	11	284	0	198
APOL2 ENSG00000128335	550	32	0	4	9	7	31	107	12	24
APOL3 ENSG00000128284	169	20	101	2	1	147	0	13	8	11
APOL4 ENSG00000100336	91	0	0	4	22	3	116	5	0	0
APOL6 ENSG00000221963	24	27	0	124	1	47	1	4	16	43
APOLD1 ENSG00000178878	27	0	0	0	2	27	6	6	0	12
APOM ENSG00000204444	0	37	4	4	0	0	0	0	9	1
APOO ENSG00000184831	2	0	0	3	1	5	1	0	2	29
APOOL ENSG00000155008	4	69	0	0	20	33	11	60	4	0
APP ENSG00000142192	2555	968	688	1031	2405	588	525	1256	659	693
APPBP2 ENSG00000062725	14	158	7	6	176	9	40	2	0	69
APPL1 ENSG00000157500	5	17	1	49	19	42	16	60	2	0
APPL2 ENSG00000136044	18	165	3	6	47	373	534	12	449	55
APRT ENSG00000198931	1586	1498	1266	453	412	378	1	509	719	683
APTX ENSG00000137074	188	97	9	27	139	16	151	74	53	5
AQP1 ENSG00000240583	218	101	848	4	0	155	2	560	8	16
AQP10 ENSG00000143595	0	0	1	0	0	0	0	17	0	0
AQP11 ENSG00000178301	3	7	0	6	23	0	0	0	1	0
AQP2 ENSG00000167580	5	0	0	1	0	2	0	0	0	0
AQP3 ENSG00000165272	978	187	0	2370	211	305	117	37	765	547
AQP5 ENSG00000161798	3	1	3	2	0	0	212	1	0	0
AQP6 ENSG00000086159	0	0	0	0	1	2	0	2	0	0
AQP7 ENSG00000165269	2	0	0	0	1	1	0	1	0	1
AQR ENSG00000021776	1	1	5	129	13	12	66	224	0	11
AR ENSG00000169083	454	246	248	225	499	607	886	27	278	382
ARAF ENSG00000078061	207	215	15	0	110	11	79	213	314	200
ARAP1 ENSG00000186635	110	115	385	13	32	82	64	22	106	71
ARAP2 ENSG00000047365	5	0	24	5	0	3	2	2	0	3
ARAP3 ENSG00000120318	10	1	4	4	5	3	1	0	94	183
ARC ENSG00000198576	44	12	12	5	111	4	10	19	105	0
ARCN1 ENSG00000095139	2	121	1	0	91	114	67	2	63	452
AREG ENSG00000109321	2	6	3	0	2	1	2	1	4	4
AREL1 ENSG00000119682	228	63	15	17	200	141	92	10	2	4
ARF1 ENSG00000143761	9	503	45	7	338	340	31	408	279	199
ARF3 ENSG00000134287	520	1	41	232	465	164	536	576	614	46
ARF4 ENSG00000168374	2	101	32	41	348	387	85	226	138	82
ARF5 ENSG00000004059	3	46	47	93	30	0	20	1	4	29
ARF6 ENSG00000165527	4	76	1	63	207	276	234	1	7	3
ARFGAP1 ENSG00000101199	37	172	4	8	369	217	440	594	16	63
ARFGAP2 ENSG00000149182	191	405	331	482	28	146	208	203	8	314
ARFGAP3 ENSG00000242247	6	88	5	49	219	95	156	87	32	5
ARFGEF1 ENSG00000066777	0	0	4	117	14	121	6	11	14	16
ARFGEF2 ENSG00000124198	0	43	1	53	15	8	0	2	3	0
ARFGEF3 ENSG00000112379	19	210	17	192	92	91	118	3	183	5
ARFIP1 ENSG00000164144	5	1	0	0	0	91	109	0	18	1
ARFIP2 ENSG00000132254	14	738	41	564	88	809	176	1101	596	465
ARFRP1 ENSG00000101246	77	6	630	293	119	165	94	515	58	1
ARG1 ENSG00000118520	0	0	0	0	0	0	0	0	0	7
ARG2 ENSG00000081181	1	342	128	1053	566	64	520	90	15	63
ARGLU1 ENSG00000134884	2	601	3	164	428	315	195	113	491	50
ARHGAP1 ENSG00000175220	726	905	908	388	499	167	461	12	152	325
ARHGAP10 ENSG00000071205	191	89	149	12	42	18	88	2	8	32
ARHGAP11A ENSG00000198826	0	0	0	0	0	0	2	0	1	0
ARHGAP11B ENSG00000187951	2	0	0	0	0	0	4	0	0	1
ARHGAP12 ENSG00000165322	1	37	1	0	7	120	26	26	14	7
ARHGAP15 ENSG00000075884	26	2	1	0	1	1	3	1	3	0
ARHGAP17 ENSG00000140750	35	2	17	5	9	113	254	8	18	8
ARHGAP18 ENSG00000146376	6	1	0	1	33	35	0	56	21	0
ARHGAP19 ENSG00000213390	7	1	80	81	61	3	0	0	0	7
ARHGAP20 ENSG00000137727	0	0	1	0	3	1	0	6	1	0
ARHGAP21 ENSG00000107863	43	17	24	7	64	7	1	47	0	0
ARHGAP22 ENSG00000128805	7	0	22	0	33	9	0	59	1	4
ARHGAP23 ENSG00000275832	6	8	66	1	10	4	33	5	0	8
ARHGAP24 ENSG00000138639	2	1	1	0	1	14	1	12	0	0
ARHGAP25 ENSG00000163219	23	5	12	3	3	1	38	3	15	14
ARHGAP26 ENSG00000145819	24	0	21	1	33	3	13	5	9	79
ARHGAP27 ENSG00000159314	131	52	305	3	81	93	301	0	1	33
ARHGAP28 ENSG00000088756	2	2	3	0	6	0	28	2	0	1
ARHGAP29 ENSG00000137962	3	0	28	16	53	18	6	79	1	1
ARHGAP30 ENSG00000186517	13	0	103	1	2	1	2	62	1	8
ARHGAP31 ENSG00000031081	40	2	22	16	1	17	0	9	6	0
ARHGAP32 ENSG00000134909	0	62	20	21	37	95	210	158	28	21
ARHGAP33 ENSG00000004777	0	42	1	108	83	16	23	76	135	37
ARHGAP35 ENSG00000160007	108	13	71	225	2	88	33	16	38	77
ARHGAP39 ENSG00000147799	33	19	176	13	122	2	81	135	193	22
ARHGAP4 ENSG00000089820	259	5	27	14	4	96	5	232	76	1
ARHGAP40 ENSG00000124143	0	0	2	0	0	1	0	0	0	3
ARHGAP42 ENSG00000165895	3	0	2	0	1	1	0	4	0	12
ARHGAP44 ENSG00000006740	0	37	0	4	17	27	1	2	1	0
ARHGAP45 ENSG00000180448	14	1	0	2	17	66	8	245	0	0
ARHGAP5 ENSG00000100852	0	52	8	0	5	20	67	113	6	10
ARHGAP6 ENSG00000047648	6	107	3	17	188	88	146	38	108	2
ARHGAP8 ENSG00000241484	12	2	8	0	22	6	14	0	88	6
ARHGAP9 ENSG00000123329	7	0	2	1	33	26	1	2	3	41
ARHGDIA ENSG00000141522	2043	2483	133	556	623	268	234	1018	664	880
ARHGDIB ENSG00000111348	522	1	9	10	18	240	197	268	1	326
ARHGDIG ENSG00000242173	0	0	1	1	1	0	0	0	0	3
ARHGEF1 ENSG00000076928	286	9	230	35	143	192	192	645	29	90
ARHGEF10 ENSG00000104728	0	1	12	10	27	26	5	19	32	0
ARHGEF10L ENSG00000074964	6	16	142	6	71	86	102	10	11	2
ARHGEF11 ENSG00000132694	18	134	2	64	183	148	109	6	0	131
ARHGEF12 ENSG00000196914	11	81	72	24	32	46	1	0	115	31
ARHGEF15 ENSG00000198844	10	0	43	28	2	5	0	0	0	0
ARHGEF16 ENSG00000130762	12	146	2	135	202	114	31	28	70	4
ARHGEF17 ENSG00000110237	14	317	165	1	135	1	2	74	49	16
ARHGEF18 ENSG00000104880	0	0	0	0	0	0	0	0	1	0
ARHGEF19 ENSG00000142632	16	2	0	22	1	16	14	10	12	168
ARHGEF2 ENSG00000116584	748	0	13	19	24	0	23	609	9	1
ARHGEF25 ENSG00000240771	115	29	162	5	40	7	18	113	7	86
ARHGEF26 ENSG00000114790	1	10	54	1	196	73	12	2	12	8
ARHGEF28 ENSG00000214944	0	0	0	0	29	7	14	5	18	2
ARHGEF3 ENSG00000163947	49	7	2	1	90	94	110	1	14	129
ARHGEF33 ENSG00000214694	0	2	0	0	0	0	1	0	1	0
ARHGEF35 ENSG00000213214	8	3	5	3	0	0	2	17	0	4
ARHGEF37 ENSG00000183111	357	68	61	179	267	75	204	17	82	1
ARHGEF38 ENSG00000236699	1	1	1	2	66	12	68	1	22	0
ARHGEF39 ENSG00000137135	1	1	5	0	1	12	0	1	2	1
ARHGEF4 ENSG00000136002	7	35	109	1	1	88	118	9	0	4
ARHGEF40 ENSG00000165801	88	0	37	0	138	17	48	6	2	266
ARHGEF5 ENSG00000050327	94	90	10	0	24	5	0	29	4	7
ARHGEF6 ENSG00000129675	35	0	2	0	0	21	0	61	5	11
ARHGEF7 ENSG00000102606	268	273	24	9	376	564	439	0	192	32
ARHGEF9 ENSG00000131089	10	17	181	9	96	20	24	7	61	48
ARID1A ENSG00000117713	7	3	6	165	331	156	4	73	4	15
ARID1B ENSG00000049618	111	89	26	4	18	12	48	13	10	87
ARID2 ENSG00000189079	6	16	1	29	33	23	38	12	10	2
ARID3A ENSG00000116017	5	1	16	13	64	87	2	43	53	3
ARID3B ENSG00000179361	14	14	17	8	32	7	4	3	1	14
ARID4A ENSG00000032219	0	49	6	2	17	8	2	3	102	0
ARID4B ENSG00000054267	14	10	66	0	40	20	31	0	22	38
ARID5A ENSG00000196843	107	2	988	20	17	6	1	274	103	112
ARID5B ENSG00000150347	55	108	60	3	99	1	29	8	2	25
ARIH1 ENSG00000166233	16	195	30	134	22	27	10	199	184	54
ARIH2 ENSG00000177479	266	68	0	74	239	195	223	47	58	20
ARIH2OS ENSG00000221883	19	12	97	37	42	6	0	13	3	5
ARL1 ENSG00000120805	537	2	6	82	411	48	267	2	8	282
ARL10 ENSG00000175414	0	0	6	10	6	2	15	24	0	39
ARL11 ENSG00000152213	2	0	0	0	0	4	0	0	0	2
ARL13B ENSG00000169379	1	1	0	3	8	5	17	1	5	0
ARL14EP ENSG00000152219	4	52	5	5	7	22	92	8	5	0
ARL15 ENSG00000185305	0	2	0	2	6	41	3	2	25	6
ARL16 ENSG00000214087	339	281	158	77	266	82	193	53	234	1
ARL17A ENSG00000185829	12	3	2	7	26	28	19	3	12	9
ARL17B ENSG00000228696	8	0	0	58	4	2	15	0	0	18
ARL2 ENSG00000213465	118	93	327	6	3	173	60	127	112	37
ARL2BP ENSG00000102931	27	13	38	4	80	4	37	12	3	12
ARL3 ENSG00000138175	108	21	164	2	362	7	234	319	173	66
ARL4A ENSG00000122644	0	62	3	1	2	3	0	2	2	2
ARL4C ENSG00000188042	59	46	58	0	58	76	11	171	5	8
ARL4D ENSG00000175906	0	79	88	34	1	0	34	2	7	10
ARL5A ENSG00000162980	38	4	4	1	80	69	56	0	7	23
ARL5B ENSG00000165997	19	3	0	3	3	19	2	0	47	1
ARL6 ENSG00000113966	0	17	27	13	14	5	17	1	2	2
ARL6IP1 ENSG00000170540	7	151	3	153	125	110	89	13	7	4
ARL6IP4 ENSG00000182196	220	147	62	19	10	158	30	220	85	46
ARL6IP5 ENSG00000144746	2	53	88	243	139	78	58	131	9	94
ARL6IP6 ENSG00000177917	0	2	2	17	3	26	16	2	0	2
ARL8A ENSG00000143862	22	48	6	7	492	17	40	104	26	8
ARL8B ENSG00000134108	64	11	4	3	38	13	101	32	11	3
ARL9 ENSG00000196503	5	4	1	0	0	0	0	0	0	0
ARMC1 ENSG00000104442	7	1	36	23	0	0	1	1	3	1
ARMC10 ENSG00000170632	2	2	0	12	143	5	16	4	52	2
ARMC12 ENSG00000157343	0	12	1	0	2	2	29	0	8	1
ARMC2 ENSG00000118690	8	0	0	1	1	0	0	0	3	14
ARMC4 ENSG00000169126	1	2	0	2	9	2	5	26	8	4
ARMC5 ENSG00000140691	0	14	31	0	0	60	56	14	44	8
ARMC6 ENSG00000105676	37	149	205	16	3	99	124	130	0	175
ARMC7 ENSG00000125449	1	72	86	2	3	60	17	27	86	92
ARMC8 ENSG00000114098	5	36	4	2	1	77	27	1	54	10
ARMC9 ENSG00000135931	1	135	36	0	2	27	0	17	11	25
ARMCX1 ENSG00000126947	1	0	19	1	0	6	24	3	0	0
ARMCX2 ENSG00000184867	0	40	1	2	67	0	56	8	1	16
ARMCX3 ENSG00000102401	6	99	27	29	44	11	60	44	52	60
ARMCX4 ENSG00000196440	6	0	6	0	27	43	88	11	0	32
ARMCX5 ENSG00000125962	4	0	0	3	44	12	20	1	1	1
ARMCX6 ENSG00000198960	124	61	4	2	3	82	56	2	32	6
ARMS2 ENSG00000254636	1	0	0	0	0	0	0	0	0	0
ARMT1 ENSG00000146476	0	34	2	4	5	3	27	5	3	14
ARNT ENSG00000143437	320	20	18	1	242	83	189	1	6	4
ARNT2 ENSG00000172379	1	1	5	17	30	0	0	1	1	4
ARNTL ENSG00000133794	0	12	0	0	1	0	2	3	1	0
ARNTL2 ENSG00000029153	8	1	1	0	0	0	0	5	0	0
ARPC1A ENSG00000241685	12	66	32	146	154	52	147	7	131	40
ARPC1B ENSG00000130429	199	321	578	1	4	219	8	280	70	16
ARPC2 ENSG00000163466	0	82	496	5	288	46	1	31	82	40
ARPC3 ENSG00000111229	6	142	42	632	409	575	460	714	455	195
ARPC4 ENSG00000241553	344	603	367	6	118	187	50	257	132	438
ARPC5 ENSG00000162704	10	32	139	103	142	10	23	55	4	30
ARPC5L ENSG00000136950	19	67	1	0	2	42	91	143	373	0
ARPIN ENSG00000242498	216	30	13	451	0	1	16	4	3	5
ARPP19 ENSG00000128989	26	290	15	0	4	54	111	27	15	0
ARRB1 ENSG00000137486	14	404	24	5	4	11	5	38	9	84
ARRB2 ENSG00000141480	50	23	2	3	6	126	0	297	21	241
ARRDC1 ENSG00000197070	49	617	258	0	531	626	14	173	274	174
ARRDC2 ENSG00000105643	1	0	17	32	143	29	65	147	50	90
ARRDC3 ENSG00000113369	0	11	0	3	62	28	22	28	17	104
ARRDC4 ENSG00000140450	3	3	10	66	38	73	3	22	1	11
ARRDC5 ENSG00000205784	0	0	1	0	2	0	0	0	0	1
ARSA ENSG00000100299	372	731	362	199	541	751	171	94	422	406
ARSB ENSG00000113273	13	2	24	2	1	1	0	94	1	0
ARSD ENSG00000006756	2508	895	3	10	443	130	622	41	191	60
ARSE ENSG00000157399	2	5	11	18	0	0	3	0	4	0
ARSF ENSG00000062096	0	2	1	0	1	0	0	0	0	0
ARSG ENSG00000141337	15	0	93	8	2	1	0	4	0	0
ARSI ENSG00000183876	9	2	1	1	0	16	23	33	4	0
ARSJ ENSG00000180801	1	13	0	0	0	58	3	35	0	1
ARSK ENSG00000164291	1	1	2	0	0	37	20	9	0	2
ART3 ENSG00000156219	0	0	0	0	0	0	0	0	0	1
ART5 ENSG00000167311	0	19	3	0	0	0	3	1	1	0
ARTN ENSG00000117407	11	2	22	0	2	0	0	0	4	0
ARV1 ENSG00000173409	15	0	1	6	58	32	5	67	13	1
ARVCF ENSG00000099889	127	391	2	18	255	150	4	9	61	259
ARX ENSG00000004848	0	0	0	0	3	0	0	2	0	1
ASAH1 ENSG00000104763	77	281	254	458	1097	1237	592	349	173	318
ASAH2 ENSG00000188611	0	0	0	1	0	5	14	0	1	0
ASAH2B ENSG00000204147	0	2	1	8	4	17	45	2	0	2
ASAP1 ENSG00000153317	10	4	0	0	93	11	5	122	70	0
ASAP2 ENSG00000151693	1	6	0	12	46	22	8	6	2	0
ASAP3 ENSG00000088280	129	55	0	243	248	32	91	154	6	1
ASB1 ENSG00000065802	22	0	9	212	49	0	42	6	8	115
ASB11 ENSG00000165192	17	0	0	0	0	0	0	0	0	0
ASB12 ENSG00000198881	3	6	1	0	0	3	3	4	0	1
ASB13 ENSG00000196372	8	54	165	0	39	7	123	6	8	8
ASB14 ENSG00000239388	0	0	0	0	0	1	1	0	0	0
ASB16 ENSG00000161664	0	1	2	0	0	0	0	0	0	0
ASB2 ENSG00000100628	205	2	185	3	3	0	15	362	0	1
ASB3 ENSG00000115239	26	30	0	33	17	11	14	2	2	2
ASB5 ENSG00000164122	0	1	14	1	1	9	2	1	0	2
ASB6 ENSG00000148331	3	301	0	32	36	11	127	20	3	65
ASB7 ENSG00000183475	9	90	3	1	0	18	0	2	0	0
ASB8 ENSG00000177981	13	374	41	1	58	124	121	0	12	1
ASB9 ENSG00000102048	0	0	0	0	0	3	0	1	0	1
ASCC1 ENSG00000138303	14	5	14	0	26	0	0	35	56	7
ASCC2 ENSG00000100325	8	267	633	224	114	128	45	81	89	283
ASCC3 ENSG00000112249	1	6	4	0	23	4	3	7	0	20
ASCL2 ENSG00000183734	9	53	437	24	2	361	68	4	2	0
ASCL5 ENSG00000232237	1	0	0	0	0	0	0	0	0	0
ASF1A ENSG00000111875	4	1	1	17	0	15	13	3	1	3
ASF1B ENSG00000105011	0	9	1	3	1	5	7	4	2	9
ASGR1 ENSG00000141505	0	2	0	2	2	2	0	3	23	0
ASGR2 ENSG00000161944	0	0	0	0	0	0	0	0	59	0
ASH1L ENSG00000116539	195	258	7	10	370	92	477	16	1	569
ASH2L ENSG00000129691	1	13	1	35	49	4	32	51	38	30
ASIC1 ENSG00000110881	14	23	119	29	117	18	2	36	0	2
ASIC3 ENSG00000213199	3	4	0	2	10	34	46	1	3	0
ASIC4 ENSG00000072182	3	0	0	1	0	4	0	0	0	8
ASIP ENSG00000101440	10	0	1	1	0	3	0	0	3	0
ASL ENSG00000126522	27	63	215	7	134	67	10	252	32	8
ASMT ENSG00000196433	0	0	0	2	0	0	1	2	1	0
ASMTL ENSG00000169093	288	467	4	100	22	340	458	552	1	398
ASNA1 ENSG00000198356	215	466	317	158	205	307	101	111	166	263
ASNS ENSG00000070669	636	17	23	29	1	0	274	21	9	475
ASNSD1 ENSG00000138381	0	4	153	10	96	0	22	0	0	23
ASPA ENSG00000108381	18	7	3	0	0	10	1	0	7	4
ASPG ENSG00000166183	0	0	0	0	0	0	0	0	2	0
ASPH ENSG00000198363	3	3	80	63	122	0	1	6	1	45
ASPHD1 ENSG00000174939	0	30	1	2	0	2	0	8	15	17
ASPHD2 ENSG00000128203	0	15	0	2	1	46	0	3	1	0
ASPM ENSG00000066279	26	2	3	0	0	2	1	1	0	5
ASPN ENSG00000106819	3	0	0	0	0	0	0	23	1	0
ASPRV1 ENSG00000244617	3	7	11	2	0	8	2	1	5	36
ASPSCR1 ENSG00000169696	34	154	0	724	27	18	2	545	100	42
ASRGL1 ENSG00000162174	2	132	1	79	1	0	15	20	37	133
ASS1 ENSG00000130707	182	67	79	8	3	10	8	12	28	153
ASTE1 ENSG00000034533	1	0	8	63	0	2	12	6	4	43
ASTN1 ENSG00000152092	0	0	0	0	0	2	0	0	0	13
ASTN2 ENSG00000148219	539	707	157	127	382	24	311	1	176	46
ASUN ENSG00000064102	1	0	2	26	10	10	2	1	0	29
ASXL1 ENSG00000171456	130	36	192	56	182	204	350	9	1	4
ASXL2 ENSG00000143970	22	31	10	6	7	18	22	10	7	1
ASXL3 ENSG00000141431	2	0	1	4	1	0	0	0	4	24
ASZ1 ENSG00000154438	0	0	0	0	0	0	0	0	0	0
ATAD1 ENSG00000138138	23	9	5	147	26	28	1	13	1	0
ATAD2 ENSG00000156802	2	1	1	13	0	0	10	44	88	48
ATAD2B ENSG00000119778	1	96	0	1	8	11	0	20	0	0
ATAD3A ENSG00000197785	194	224	18	20	5	88	8	4	6	44
ATAD3B ENSG00000160072	3	318	33	111	178	205	26	17	31	44
ATAD3C ENSG00000215915	3	6	10	2	2	5	5	4	4	21
ATAD5 ENSG00000176208	1	3	1	0	1	0	16	1	0	1
ATAT1 ENSG00000137343	2	199	23	25	119	45	185	12	2	5
ATCAY ENSG00000167654	24	0	7	0	0	0	1	0	0	0
ATE1 ENSG00000107669	61	26	3	1	33	0	1	7	12	20
ATF1 ENSG00000123268	1	3	28	2	0	10	20	1	3	1
ATF2 ENSG00000115966	2	54	13	71	30	11	4	1	0	44
ATF3 ENSG00000162772	1248	4	24	1	5	11	26	0	6096	121
ATF4 ENSG00000128272	1755	418	8	469	593	240	852	3	341	653
ATF5 ENSG00000169136	8	215	94	48	65	377	39	15	29	1
ATF6 ENSG00000118217	103	10	25	35	66	9	100	74	7	0
ATF6B ENSG00000213676	8	189	10	103	191	131	18	25	14	48
ATF7 ENSG00000170653	1	12	62	6	86	16	28	3	16	2
ATF7IP ENSG00000171681	0	4	20	146	39	7	12	16	18	66
ATF7IP2 ENSG00000166669	53	3	3	0	0	4	1	1	0	0
ATG10 ENSG00000152348	2	58	9	80	94	217	26	270	119	28
ATG101 ENSG00000123395	351	296	197	89	116	3	37	20	114	437
ATG12 ENSG00000145782	6	8	7	5	114	27	2	142	2	98
ATG13 ENSG00000175224	390	13	20	4	110	99	3	286	12	138
ATG14 ENSG00000126775	13	0	10	103	19	20	161	9	172	1
ATG16L1 ENSG00000085978	4	306	11	32	238	340	201	12	149	67
ATG16L2 ENSG00000168010	52	8	29	0	23	85	16	99	0	0
ATG2A ENSG00000110046	8	332	210	113	13	25	38	6	0	72
ATG2B ENSG00000066739	1	0	10	0	44	47	14	26	3	13
ATG3 ENSG00000144848	0	1	89	17	60	74	21	0	10	1
ATG4A ENSG00000101844	10	8	4	12	18	39	49	1	12	94
ATG4B ENSG00000168397	180	446	313	10	296	315	221	4	391	66
ATG4C ENSG00000125703	5	1	0	0	9	0	2	2	2	5
ATG4D ENSG00000130734	82	41	56	147	33	5	88	444	138	1
ATG5 ENSG00000057663	0	7	0	67	5	0	7	0	12	10
ATG7 ENSG00000197548	130	38	61	43	16	59	167	36	2	21
ATG9A ENSG00000198925	831	486	438	23	5	6	3	347	163	2
ATG9B ENSG00000181652	0	0	0	0	8	2	0	0	0	0
ATHL1 ENSG00000142102	107	31	2	64	44	101	4	48	2	230
ATIC ENSG00000138363	157	22	1	32	0	18	89	29	55	23
ATL1 ENSG00000198513	0	8	9	72	21	2	53	7	9	6
ATL2 ENSG00000119787	6	7	318	8	106	55	94	10	232	141
ATL3 ENSG00000184743	17	19	0	130	50	41	99	0	63	37
ATM ENSG00000149311	0	7	2	7	49	97	33	33	84	1
ATMIN ENSG00000166454	2	2	12	2	51	61	0	2	46	13
ATN1 ENSG00000111676	582	669	441	7	318	43	280	614	161	167
ATOH1 ENSG00000172238	0	0	0	0	0	0	1	0	0	0
ATOH7 ENSG00000179774	0	1	0	0	0	0	0	0	0	0
ATOH8 ENSG00000168874	5	27	4	7	30	52	90	93	2	2
ATOX1 ENSG00000177556	720	685	623	642	353	88	323	181	175	213
ATP10A ENSG00000206190	123	23	4	0	30	35	4	53	6	2
ATP10B ENSG00000118322	0	0	0	0	0	1	0	0	0	0
ATP10D ENSG00000145246	0	0	0	0	3	0	1	15	0	9
ATP11A ENSG00000068650	0	3	1	0	50	6	0	2	32	25
ATP11B ENSG00000058063	3	1	1	24	7	124	37	95	15	2
ATP11C ENSG00000101974	0	2	72	10	0	17	7	45	1	19
ATP12A ENSG00000075673	0	0	0	1	1	0	1	0	0	0
ATP13A1 ENSG00000105726	7	315	507	49	8	43	136	152	141	7
ATP13A2 ENSG00000159363	78	355	24	183	3	61	49	283	74	44
ATP13A3 ENSG00000133657	7	2	36	1	268	10	0	1	0	0
ATP13A4 ENSG00000127249	0	0	0	0	0	0	0	0	0	0
ATP13A5 ENSG00000187527	0	2	0	0	1	0	3	1	0	1
ATP1A1 ENSG00000163399	3	1844	690	1035	2677	4886	745	1648	1068	1497
ATP1A2 ENSG00000018625	8	2	81	1	13	6	1	0	17	8
ATP1A3 ENSG00000105409	0	0	0	0	0	0	0	0	0	1
ATP1A4 ENSG00000132681	1	0	0	0	1	2	2	9	0	0
ATP1B1 ENSG00000143153	22	1	21	0	18	53	5	8	2	52
ATP1B2 ENSG00000129244	4	4	4	1	0	118	20	10	1	4
ATP1B3 ENSG00000069849	19	95	45	29	90	53	253	15	154	39
ATP23 ENSG00000166896	0	1	0	0	0	0	0	2	0	1
ATP2A1 ENSG00000196296	1	1	3	0	1	3	0	0	3	4
ATP2A2 ENSG00000174437	2	96	9	44	431	61	60	416	172	7
ATP2A3 ENSG00000074370	188	32	148	51	67	259	3	435	11	5
ATP2B1 ENSG00000070961	18	1	5	4	22	69	1	98	3	0
ATP2B2 ENSG00000157087	0	0	1	0	11	0	0	0	2	0
ATP2B3 ENSG00000067842	0	0	0	0	0	0	0	0	1	0
ATP2B4 ENSG00000058668	5	0	165	2	1	5	16	6	17	34
ATP2C1 ENSG00000017260	6	201	72	354	226	346	107	32	135	20
ATP2C2 ENSG00000064270	257	340	18	67	9	136	76	2	86	40
ATP4B ENSG00000186009	0	0	0	0	0	0	0	0	0	0
ATP5J2-PTCD1 ENSG00000248919	1	0	0	0	0	0	0	0	0	0
ATP5SL ENSG00000105341	58	27	170	6	216	3	92	0	1	214
ATP6AP1 ENSG00000071553	1570	4024	2760	570	1390	1112	906	340	620	1224
ATP6AP1L ENSG00000205464	0	15	0	1	20	29	2	41	6	3
ATP6AP2 ENSG00000182220	121	39	6	1	8	95	167	148	69	189
ATP6V0A1 ENSG00000033627	46	2	399	0	589	38	446	205	24	202
ATP6V0A2 ENSG00000185344	13	11	3	36	129	13	6	4	0	14
ATP6V0A4 ENSG00000105929	0	0	0	0	0	0	0	5	2	2
ATP6V0B ENSG00000117410	1542	1528	280	1009	641	1305	706	510	5	317
ATP6V0C ENSG00000185883	0	0	0	0	0	0	0	0	0	0
ATP6V0D1 ENSG00000159720	192	443	1294	2	281	177	319	305	202	80
ATP6V0D2 ENSG00000147614	0	0	0	0	1	0	0	2	0	0
ATP6V0E1 ENSG00000113732	1762	1	30	422	790	477	713	0	108	206
ATP6V0E2 ENSG00000171130	31	62	565	111	336	63	125	12	360	32
ATP6V1A ENSG00000114573	9	7	0	2	1	1	65	20	66	54
ATP6V1B1 ENSG00000116039	3	1	3	0	0	6	1	3	0	1
ATP6V1B2 ENSG00000147416	127	137	145	3	90	132	170	25	10	110
ATP6V1C1 ENSG00000155097	0	57	19	7	38	23	32	6	4	19
ATP6V1C2 ENSG00000143882	2	42	23	23	6	61	13	62	9	4
ATP6V1D ENSG00000100554	14	92	11	38	112	9	11	5	16	145
ATP6V1E1 ENSG00000131100	1399	165	278	0	542	241	442	6	30	102
ATP6V1E2 ENSG00000250565	58	3	49	1	27	10	1	1	1	3
ATP6V1F ENSG00000128524	709	412	27	190	389	9	99	264	60	5
ATP6V1G1 ENSG00000136888	37	271	2	23	259	318	5	140	45	69
ATP6V1G2 ENSG00000213760	1	0	0	0	1	0	0	0	0	0
ATP6V1H ENSG00000047249	28	14	55	5	338	17	369	43	8	159
ATP7A ENSG00000165240	0	2	1	5	14	27	15	22	4	5
ATP7B ENSG00000123191	3	3	0	15	37	279	3	0	1	0
ATP8A1 ENSG00000124406	30	3	3	2	135	9	2	29	11	0
ATP8A2 ENSG00000132932	0	46	4	0	3	4	11	16	1	0
ATP8B1 ENSG00000081923	3	11	0	81	153	239	106	0	96	0
ATP8B2 ENSG00000143515	24	243	28	6	65	146	42	69	126	11
ATP8B3 ENSG00000130270	16	0	2	0	0	18	7	5	0	8
ATP8B4 ENSG00000104043	26	31	0	4	93	1	21	3	8	6
ATP9A ENSG00000054793	6	155	17	44	86	101	90	1	1	76
ATP9B ENSG00000166377	31	23	20	158	38	10	145	26	3	16
ATPIF1 ENSG00000130770	47	443	327	21	644	159	192	238	196	218
ATR ENSG00000175054	0	1	0	34	44	0	5	12	1	11
ATRAID ENSG00000138085	567	0	234	20	131	4	36	0	80	173
ATRIP ENSG00000164053	0	0	0	0	0	0	0	0	0	0
ATRIP ENSG00000282827	0	0	2	0	0	0	0	0	0	0
ATRN ENSG00000088812	2	25	19	19	0	22	22	43	17	56
ATRNL1 ENSG00000107518	4	12	2	0	2	28	5	10	0	1
ATRX ENSG00000085224	6	15	163	69	224	1	4	32	0	1
ATXN1 ENSG00000124788	0	10	5	102	153	4	7	23	27	7
ATXN10 ENSG00000130638	2	2	0	279	120	24	41	5	4	11
ATXN1L ENSG00000224470	2	0	13	4	0	14	0	2	5	199
ATXN2 ENSG00000204842	55	20	34	43	145	170	106	98	130	165
ATXN2L ENSG00000168488	35	300	211	175	5	323	759	4	220	199
ATXN3 ENSG00000066427	62	252	3	90	1	129	17	4	6	61
ATXN7 ENSG00000163635	0	0	27	0	12	2	63	12	9	0
ATXN7L1 ENSG00000146776	10	9	15	0	6	28	23	1	73	48
ATXN7L2 ENSG00000162650	10	21	0	1	0	8	19	2	0	10
ATXN7L3 ENSG00000087152	173	10	0	13	5	73	153	181	91	14
ATXN7L3B ENSG00000253719	159	120	161	427	169	121	36	99	224	10
AUH ENSG00000148090	1	54	0	18	26	38	3	1	0	0
AUNIP ENSG00000127423	0	0	0	0	0	0	0	0	0	0
AUP1 ENSG00000115307	470	1218	25	285	487	677	527	497	68	657
AURKA ENSG00000087586	3	3	18	9	2	11	10	3	0	7
AURKAIP1 ENSG00000175756	598	375	335	291	208	43	215	373	351	280
AURKB ENSG00000178999	3	0	1	10	10	0	0	0	4	0
AURKC ENSG00000105146	7	1	4	4	11	19	0	1	0	0
AUTS2 ENSG00000158321	9	51	46	2	12	20	36	0	10	127
AVEN ENSG00000169857	5	80	22	4	84	0	1	49	3	5
AVIL ENSG00000135407	1	0	0	4	1	0	24	0	1	0
AVL9 ENSG00000105778	1	2	8	8	201	14	59	2	10	3
AVPI1 ENSG00000119986	33	4	140	0	7	11	13	0	21	130
AVPR1A ENSG00000166148	6	5	2	0	0	2	0	7	0	0
AVPR2 ENSG00000126895	7	2	0	1	1	1	1	0	0	0
AXDND1 ENSG00000162779	0	0	2	0	3	0	2	0	3	0
AXIN1 ENSG00000103126	19	56	122	60	11	141	309	2	10	203
AXIN2 ENSG00000168646	22	8	17	12	151	1	50	240	345	0
AXL ENSG00000167601	464	93	707	0	28	9	46	30	24	275
AZGP1 ENSG00000160862	4121	10705	5578	21177	5951	13218	4344	1490	1502	1184
AZI2 ENSG00000163512	16	15	2	11	91	5	1	64	11	69
AZIN1 ENSG00000155096	14	43	22	191	65	28	1	6	9	7
AZIN2 ENSG00000142920	11	53	0	6	105	11	1	10	13	7
AZU1 ENSG00000172232	0	0	0	0	1	0	0	0	6	0
B2M ENSG00000166710	85	39	1	3174	6392	3140	3102	767	1967	1295
B3GALNT1 ENSG00000169255	2	0	1	1	44	0	3	6	0	0
B3GALNT2 ENSG00000162885	4	27	2	0	9	1	46	0	2	2
B3GALT1 ENSG00000172318	0	1	0	0	0	0	3	0	0	0
B3GALT2 ENSG00000162630	1	0	2	0	0	4	0	1	2	2
B3GALT4 ENSG00000235863	9	111	123	0	17	55	161	5	2	26
B3GALT5 ENSG00000183778	4	1	1	1	1	0	0	4	0	1
B3GALT6 ENSG00000176022	21	113	342	160	9	82	17	2	10	23
B3GAT1 ENSG00000109956	1	575	75	98	139	2	271	178	5	20
B3GAT2 ENSG00000112309	0	0	11	44	0	0	0	1	1	2
B3GAT3 ENSG00000149541	171	422	210	23	368	222	24	394	219	263
B3GLCT ENSG00000187676	47	2	11	0	43	0	4	0	1	2
B3GNT2 ENSG00000170340	1	3	0	10	0	5	1	6	1	1
B3GNT3 ENSG00000179913	1	1	0	0	0	0	0	0	0	0
B3GNT4 ENSG00000176383	0	2	6	4	0	0	0	8	0	0
B3GNT5 ENSG00000176597	8	7	13	2	1	0	3	5	4	2
B3GNT6 ENSG00000198488	0	1	2	1	0	0	1	0	3	1
B3GNT7 ENSG00000156966	0	0	15	1	2	1	8	0	6	0
B3GNT8 ENSG00000177191	21	8	17	3	2	3	0	38	33	3
B3GNT9 ENSG00000237172	70	99	54	1	32	51	8	1	65	6
B3GNTL1 ENSG00000175711	72	44	38	8	35	5	3	10	23	2
B4GALNT1 ENSG00000135454	42	1	95	2	3	1	6	0	0	0
B4GALNT2 ENSG00000167080	0	0	2	0	0	1	0	3	0	0
B4GALNT3 ENSG00000139044	5	4	3	1	17	59	5	36	5	2
B4GALNT4 ENSG00000182272	15	7	3	63	137	0	19	0	19	26
B4GALT1 ENSG00000086062	140	329	231	257	497	280	1	181	3	5
B4GALT2 ENSG00000117411	5	414	288	15	31	2	153	287	13	162
B4GALT3 ENSG00000158850	486	244	6	9	320	55	56	161	239	5
B4GALT4 ENSG00000121578	222	10	10	11	135	20	107	6	14	0
B4GALT5 ENSG00000158470	92	7	27	77	21	0	86	217	21	2
B4GALT6 ENSG00000118276	7	0	7	5	0	2	0	14	31	1
B4GALT7 ENSG00000027847	154	78	186	5	26	242	3	7	4	175
B4GAT1 ENSG00000174684	1256	450	2	339	8	1	492	2	2	175
B9D1 ENSG00000108641	125	203	15	1	15	24	1	28	140	2
B9D2 ENSG00000123810	0	0	159	18	2	94	89	10	11	7
BAALC ENSG00000164929	0	1	2	1	6	0	0	0	0	1
BAAT ENSG00000136881	1	2	0	1	0	1	0	12	0	0
BABAM1 ENSG00000105393	14	238	521	1	5	138	118	98	287	45
BACE1 ENSG00000186318	81	62	337	21	17	88	29	3	5	3
BACE2 ENSG00000182240	833	265	379	441	161	1022	208	236	238	111
BACH1 ENSG00000156273	0	8	4	0	19	13	21	6	14	6
BACH2 ENSG00000112182	0	0	3	0	0	0	0	26	0	8
BAD ENSG00000002330	1145	858	886	5	47	154	183	124	511	24
BAG1 ENSG00000107262	268	459	839	502	184	159	589	5	3	22
BAG2 ENSG00000112208	4	3	123	17	10	17	1	33	19	1
BAG3 ENSG00000151929	6	285	0	7	50	47	77	73	0	170
BAG4 ENSG00000156735	0	58	12	0	4	8	1	0	3	3
BAG5 ENSG00000166170	1	2	29	7	20	8	37	37	16	4
BAG6 ENSG00000204463	937	422	363	54	563	127	54	540	408	40
BAHCC1 ENSG00000266074	27	37	102	11	18	10	10	3	64	2
BAHD1 ENSG00000140320	67	30	16	64	8	2	190	27	0	55
BAIAP2 ENSG00000175866	158	612	138	361	75	1260	187	773	463	228
BAIAP2L1 ENSG00000006453	32	749	15	685	335	749	607	363	20	28
BAIAP2L2 ENSG00000128298	36	8	7	5	27	55	2	0	31	0
BAIAP3 ENSG00000007516	49	190	13	23	273	139	208	0	11	21
BAK1 ENSG00000030110	93	107	177	3	6	42	6	63	3	81
BAMBI ENSG00000095739	1	0	0	6	23	8	0	0	0	11
BANF1 ENSG00000175334	5	461	284	7	381	161	46	89	319	10
BANF2 ENSG00000125888	0	0	0	0	0	0	0	1	0	0
BANK1 ENSG00000153064	0	0	0	10	2	0	15	0	3	0
BANP ENSG00000172530	134	3	15	4	26	108	58	0	25	159
BAP1 ENSG00000163930	426	89	134	8	344	124	83	357	413	89
BARD1 ENSG00000138376	4	0	14	1	3	3	1	0	0	2
BARX1 ENSG00000131668	4	0	1	0	0	3	0	0	0	1
BARX2 ENSG00000043039	2	1	0	0	0	9	2	0	0	1
BASP1 ENSG00000176788	5	111	4	3	96	15	146	77	66	28
BATF ENSG00000156127	1	0	2	0	1	5	0	8	9	1
BATF2 ENSG00000168062	0	0	28	1	2	6	0	0	0	6
BATF3 ENSG00000123685	1	2	72	0	0	0	0	0	0	0
BAX ENSG00000087088	26	0	63	26	10	15	3	107	8	65
BAZ1A ENSG00000198604	26	19	10	15	18	27	31	1	0	8
BAZ1B ENSG00000009954	20	199	94	103	19	184	374	7	360	81
BAZ2A ENSG00000076108	28	187	6	6	130	167	198	18	537	95
BAZ2B ENSG00000123636	7	24	87	104	3	69	15	3	2	293
BBC3 ENSG00000105327	0	5	8	0	0	45	9	11	1	48
BBIP1 ENSG00000214413	52	2	92	0	51	6	4	0	0	0
BBOF1 ENSG00000119636	0	0	0	0	0	0	4	37	4	8
BBOX1 ENSG00000129151	1	0	0	0	0	0	0	0	0	0
BBS1 ENSG00000174483	2	9	0	0	11	3	3	5	1	2
BBS10 ENSG00000179941	0	3	3	3	35	16	0	0	7	2
BBS12 ENSG00000181004	0	2	2	0	0	2	10	7	1	6
BBS2 ENSG00000125124	168	68	9	11	231	33	14	1	1	147
BBS4 ENSG00000140463	771	199	4	37	91	283	91	1	8	0
BBS5 ENSG00000163093	3	17	15	4	12	0	57	9	2	55
BBS7 ENSG00000138686	5	12	1	5	11	6	137	0	6	0
BBS9 ENSG00000122507	1	4	0	0	32	2	2	0	0	2
BBX ENSG00000114439	25	1	127	19	90	94	35	2	3	0
BCAM ENSG00000187244	307	1727	20	3371	1919	3278	1770	349	56	48
BCAN ENSG00000132692	0	0	1	0	5	0	0	1	0	1
BCAP29 ENSG00000075790	17	19	85	476	14	175	91	76	227	152
BCAP31 ENSG00000185825	1919	4561	1566	1352	499	1821	447	1309	259	1290
BCAR1 ENSG00000050820	15	344	40	8	135	372	592	348	12	339
BCAR3 ENSG00000137936	6	3	6	5	0	9	48	3	0	0
BCAS1 ENSG00000064787	12	57	87	252	80	200	175	39	72	0
BCAS2 ENSG00000116752	2	4	12	39	26	12	5	46	17	1
BCAS3 ENSG00000141376	0	10	11	4	34	8	66	43	336	94
BCAS4 ENSG00000124243	7	1	149	9	6	48	139	0	53	26
BCAT1 ENSG00000060982	38	2	2	0	0	0	0	1	2	0
BCAT2 ENSG00000105552	397	999	342	186	311	350	386	14	141	152
BCCIP ENSG00000107949	7	20	28	11	89	19	69	75	78	19
BCDIN3D ENSG00000186666	5	14	11	14	31	7	80	0	46	2
BCHE ENSG00000114200	2	2	32	0	0	1	18	0	1	1
BCKDHA ENSG00000248098	17	0	17	28	16	0	7	17	0	0
BCKDHB ENSG00000083123	7	1	38	14	27	30	13	4	9	0
BCKDK ENSG00000103507	113	36	338	15	77	34	203	458	157	7
BCL10 ENSG00000142867	0	1	9	66	59	4	12	45	18	35
BCL11A ENSG00000119866	11	7	3	30	95	1	104	0	25	1
BCL11B ENSG00000127152	2	4	28	3	10	3	0	7	1	0
BCL2 ENSG00000171791	13	2	37	5	1	3	1	0	0	22
BCL2A1 ENSG00000140379	1	0	0	1	1	0	0	15	0	2
BCL2L1 ENSG00000171552	1153	727	317	843	450	670	12	93	232	379
BCL2L10 ENSG00000137875	0	0	0	0	1	0	0	0	0	2
BCL2L11 ENSG00000153094	3	14	0	0	41	3	5	4	30	28
BCL2L12 ENSG00000126453	21	48	26	45	2	0	50	83	67	95
BCL2L13 ENSG00000099968	249	10	7	26	205	4	98	1	31	3
BCL2L14 ENSG00000121380	1	1	0	0	5	3	0	0	0	11
BCL2L15 ENSG00000188761	0	0	0	0	0	0	0	1	0	2
BCL2L2 ENSG00000129473	9	92	1	18	57	89	179	0	13	87
BCL2L2-PABPN1 ENSG00000258643	1	1	0	0	0	0	0	1	0	0
BCL3 ENSG00000069399	155	269	10	45	119	226	111	50	173	192
BCL6 ENSG00000113916	2	10	193	4	263	28	64	26	8	160
BCL6B ENSG00000161940	3	5	1	0	21	6	1	2	3	2
BCL7A ENSG00000110987	5	17	0	1	13	0	104	37	29	93
BCL7B ENSG00000106635	4	5	0	5	108	22	58	7	233	10
BCL7C ENSG00000099385	80	263	543	17	209	1	1	126	40	98
BCL9 ENSG00000116128	1	1	2	1	63	12	13	286	42	3
BCL9L ENSG00000186174	39	84	22	24	144	118	39	264	123	82
BCLAF1 ENSG00000029363	5	33	6	1	85	25	159	19	16	69
BCO1 ENSG00000135697	1	4	11	0	0	0	0	0	0	0
BCO2 ENSG00000197580	2	10	1	11	0	0	3	9	0	2
BCOR ENSG00000183337	0	0	5	6	8	2	27	0	150	2
BCORL1 ENSG00000085185	18	18	104	10	0	5	1	2	0	55
BCR ENSG00000186716	263	148	10	116	85	16	89	93	0	109
BCS1L ENSG00000074582	492	14	58	38	121	214	9	50	232	4
BDH1 ENSG00000161267	582	229	5	299	220	181	375	28	36	0
BDH2 ENSG00000164039	5	7	253	1	0	31	51	371	76	152
BDKRB1 ENSG00000100739	0	0	0	0	0	0	0	0	0	0
BDKRB2 ENSG00000168398	45	6	1	0	0	0	1	1	0	42
BDNF ENSG00000176697	11	1	7	4	13	0	1	1	0	0
BDP1 ENSG00000145734	2	10	135	50	15	0	17	0	8	3
BEAN1 ENSG00000166546	1	6	1	4	0	0	0	0	2	0
BECN1 ENSG00000126581	5	18	21	0	181	63	77	67	13	0
BEGAIN ENSG00000183092	179	1	32	0	5	48	0	27	3	0
BEND2 ENSG00000177324	0	2	0	2	12	0	0	0	1	0
BEND3 ENSG00000178409	8	2	0	3	2	0	2	2	2	4
BEND4 ENSG00000188848	0	0	3	18	36	38	3	8	7	0
BEND5 ENSG00000162373	0	0	2	1	29	1	20	0	1	104
BEND6 ENSG00000151917	3	1	1	0	0	29	0	0	0	0
BEND7 ENSG00000165626	3	0	102	0	0	0	2	1	11	21
BEST1 ENSG00000167995	13	143	209	72	9	23	0	409	169	36
BEST2 ENSG00000039987	0	0	0	0	1	0	0	3	0	1
BEST3 ENSG00000127325	13	48	5	4	1	0	30	1	0	1
BEST4 ENSG00000142959	0	7	2	0	0	0	1	1	1	1
BET1 ENSG00000105829	26	72	14	4	95	35	0	46	14	16
BET1L ENSG00000177951	282	54	99	148	237	121	21	2	110	8
BEX1 ENSG00000133169	5	0	3	1	80	5	93	1	41	1
BEX2 ENSG00000133134	17	1	28	116	453	4	8	0	152	6
BEX3 ENSG00000166681	391	221	27	84	576	142	158	10	63	318
BEX4 ENSG00000102409	232	349	49	137	105	1	24	95	13	282
BEX5 ENSG00000184515	3	0	6	26	18	10	5	3	3	0
BFAR ENSG00000103429	257	4	15	55	24	3	64	57	105	1
BFSP1 ENSG00000125864	1	0	28	0	0	5	2	2	0	0
BGLAP ENSG00000242252	3	4	4	1	2	2	0	1	0	2
BGN ENSG00000182492	520	281	1651	5	38	248	10	1411	65	611
BHLHB9 ENSG00000198908	1	0	1	1	5	4	0	1	1	2
BHLHE22 ENSG00000180828	1	1	0	0	0	0	0	1	0	3
BHLHE40 ENSG00000134107	17	16	30	3	54	80	16	201	103	33
BHLHE41 ENSG00000123095	7	3	4	8	2	29	14	173	3	18
BHMT ENSG00000145692	3	0	8	0	0	1	0	0	0	0
BHMT2 ENSG00000132840	0	3	10	8	15	0	0	4	2	8
BICC1 ENSG00000122870	1	0	6	3	21	25	2	2	0	20
BICD1 ENSG00000151746	1	1	20	9	42	63	28	9	14	0
BICD2 ENSG00000185963	29	9	250	81	1	2	185	6	1	123
BICDL1 ENSG00000135127	19	7	5	9	26	3	21	15	2	2
BICDL2 ENSG00000162069	61	298	127	6	229	261	7	57	18	0
BID ENSG00000015475	141	2	40	10	7	2	107	7	9	3
BIK ENSG00000100290	54	1075	2	287	251	310	926	208	636	1
BIN1 ENSG00000136717	273	327	2113	8	454	835	16	370	315	16
BIN2 ENSG00000110934	0	0	19	0	0	1	1	12	1	4
BIN3 ENSG00000147439	1	379	0	547	12	126	20	30	241	85
BIRC2 ENSG00000110330	38	10	32	51	120	57	18	147	22	52
BIRC3 ENSG00000023445	1	0	7	22	1	0	34	39	6	41
BIRC5 ENSG00000089685	24	3	1	0	0	0	1	13	3	13
BIRC6 ENSG00000115760	0	2	0	23	2	6	115	104	14	0
BIRC7 ENSG00000101197	0	1	0	0	0	0	1	3	0	0
BIVM ENSG00000134897	5	16	31	7	0	6	28	10	0	10
BLCAP ENSG00000166619	854	125	37	510	245	10	220	10	164	210
BLK ENSG00000136573	0	9	25	1	0	0	2	9	1	0
BLM ENSG00000197299	0	1	1	0	17	0	1	0	1	0
BLMH ENSG00000108578	371	4	0	2	2	2	66	2	34	12
BLNK ENSG00000095585	0	59	1	16	10	1	2	38	0	0
BLOC1S1 ENSG00000135441	461	353	714	22	450	292	268	529	15	232
BLOC1S2 ENSG00000196072	15	7	6	0	6	1	6	19	0	1
BLOC1S3 ENSG00000189114	16	12	2	2	0	20	12	31	0	23
BLOC1S4 ENSG00000186222	8	45	23	55	113	109	9	1	116	15
BLOC1S5 ENSG00000188428	16	2	0	0	1	28	70	29	0	3
BLOC1S6 ENSG00000104164	7	17	40	5	95	79	151	57	59	14
BLVRA ENSG00000106605	426	6	3	4	70	0	71	15	72	159
BLVRB ENSG00000090013	1105	303	1017	456	431	216	29	1	65	79
BLZF1 ENSG00000117475	4	0	26	9	1	4	18	53	0	1
BMF ENSG00000104081	2	3	0	3	42	112	22	2	286	123
BMI1 ENSG00000168283	0	10	1	11	85	9	2	59	122	1
BMP1 ENSG00000168487	108	0	114	65	3	141	110	10	142	34
BMP2 ENSG00000125845	0	0	0	1	1	3	2	2	15	1
BMP2K ENSG00000138756	0	1	3	1	0	6	15	29	20	4
BMP4 ENSG00000125378	46	25	5	12	104	0	0	58	8	124
BMP5 ENSG00000112175	128	50	7	3	22	11	1	6	3	46
BMP6 ENSG00000153162	0	0	0	1	0	0	0	0	1	2
BMP7 ENSG00000101144	0	115	10	6	185	2	179	0	2	53
BMP8A ENSG00000183682	1	1	0	1	3	0	0	0	1	0
BMP8B ENSG00000116985	2	0	0	1	7	0	1	0	2	6
BMPER ENSG00000164619	3	0	7	11	4	14	0	0	22	2
BMPR1A ENSG00000107779	37	51	0	0	10	11	13	0	45	84
BMPR1B ENSG00000138696	15	35	43	3	58	28	195	73	110	6
BMPR2 ENSG00000204217	7	8	9	45	52	16	14	5	14	1
BMS1 ENSG00000165733	132	13	28	0	106	12	28	14	3	148
BMT2 ENSG00000164603	3	1	3	6	6	52	3	0	31	5
BMX ENSG00000102010	0	0	0	0	0	0	0	0	0	0
BNC2 ENSG00000173068	16	2	6	4	24	3	85	3	8	54
BNIP1 ENSG00000113734	2	95	0	3	69	5	24	6	6	31
BNIP2 ENSG00000140299	5	8	42	96	22	47	10	2	4	6
BNIP3 ENSG00000176171	159	48	151	12	402	4	2	13	67	30
BNIP3L ENSG00000104765	2	30	10	127	1	16	41	45	3	0
BNIPL ENSG00000163141	0	10	0	1	5	10	4	0	0	1
BOC ENSG00000144857	231	104	353	18	27	18	4	3	4	153
BOD1 ENSG00000145919	741	3	79	24	241	75	37	0	249	214
BOD1L1 ENSG00000038219	3	19	19	77	45	1	11	58	4	1
BOD1L2 ENSG00000228075	0	0	0	0	0	0	0	0	1	0
BOK ENSG00000176720	345	116	296	0	0	22	0	268	35	4
BOLA1 ENSG00000178096	168	149	7	12	62	66	1	5	2	112
BOLA2B ENSG00000169627	642	194	261	0	205	174	158	448	74	1
BOLA3 ENSG00000163170	4	10	60	322	195	53	59	11	17	17
BOLL ENSG00000152430	0	0	0	0	0	0	0	0	0	0
BOP1 ENSG00000261236	81	25	44	50	20	103	6	118	12	11
BORA ENSG00000136122	5	3	2	3	0	2	3	3	0	18
BORCS5 ENSG00000165714	7	4	6	1	3	2	0	61	4	1
BORCS6 ENSG00000196544	2	4	114	0	16	9	5	65	220	13
BORCS7 ENSG00000166275	66	158	7	7	53	16	31	0	114	98
BORCS8 ENSG00000254901	27	170	102	52	188	51	2	27	78	118
BORCS8-MEF2B ENSG00000064489	8	2	0	6	0	0	2	0	1	1
BPGM ENSG00000172331	0	0	0	0	1	10	18	74	2	5
BPHL ENSG00000137274	117	20	13	14	7	94	83	31	10	33
BPI ENSG00000101425	3	2	2	8	2	0	7	2	3	15
BPIFB1 ENSG00000125999	0	0	0	3	0	0	0	4	0	0
BPIFB2 ENSG00000078898	222	4	0	336	1	79	72	8	7	2
BPNT1 ENSG00000162813	36	1	6	6	82	55	26	1	1	1
BPTF ENSG00000171634	8	195	26	118	14	0	9	12	31	25
BRAF ENSG00000157764	3	4	1	1	60	1	78	12	7	2
BRAP ENSG00000089234	10	89	190	136	0	3	0	42	169	4
BRAT1 ENSG00000106009	6	342	516	2	161	385	288	366	1	170
BRCA1 ENSG00000012048	7	4	10	9	49	27	1	3	0	44
BRCA2 ENSG00000139618	0	3	13	0	0	0	0	0	6	26
BRCC3 ENSG00000185515	24	0	1	0	121	3	4	14	23	34
BRD1 ENSG00000100425	0	8	1	182	3	4	42	65	5	0
BRD2 ENSG00000204256	740	735	74	1021	1450	869	551	839	1242	541
BRD3 ENSG00000169925	7	104	11	355	33	41	0	0	6	5
BRD4 ENSG00000141867	91	598	713	56	310	13	81	55	0	157
BRD7 ENSG00000166164	3	12	5	72	41	27	88	126	136	124
BRD8 ENSG00000112983	331	311	66	565	0	18	18	11	35	35
BRD9 ENSG00000028310	21	12	98	169	249	143	13	541	9	22
BRDT ENSG00000137948	1	2	1	1	1	2	2	3	0	0
BRE ENSG00000158019	136	87	7	18	0	0	133	6	104	61
BRF1 ENSG00000185024	256	173	101	111	136	229	129	116	17	10
BRF2 ENSG00000104221	13	34	18	63	53	6	10	99	48	19
BRI3 ENSG00000164713	703	1013	1618	315	1119	671	306	286	120	353
BRI3BP ENSG00000184992	2	3	35	6	70	5	8	1	0	1
BRICD5 ENSG00000182685	3	0	3	75	8	58	4	95	3	3
BRINP1 ENSG00000078725	0	15	0	1	5	0	3	0	1	8
BRINP3 ENSG00000162670	1	0	0	0	0	0	0	0	1	1
BRIP1 ENSG00000136492	0	0	3	0	1	1	0	0	0	0
BRIX1 ENSG00000113460	0	10	0	0	4	32	0	0	1	2
BRK1 ENSG00000254999	821	216	495	164	191	18	404	43	138	171
BRMS1 ENSG00000174744	212	190	87	6	56	28	172	8	301	75
BRMS1L ENSG00000100916	2	6	1	1	1	0	1	0	7	1
BROX ENSG00000162819	47	1	14	1	10	48	0	25	40	11
BRPF1 ENSG00000156983	9	14	69	9	24	5	6	55	6	9
BRPF3 ENSG00000096070	73	3	0	80	188	41	401	5	16	13
BRS3 ENSG00000102239	0	1	0	0	0	0	1	0	0	0
BRSK1 ENSG00000160469	66	16	45	1	10	52	0	31	3	23
BRSK2 ENSG00000174672	4	1	9	0	113	0	17	0	7	0
BRWD1 ENSG00000185658	1	6	80	53	27	62	22	13	100	22
BRWD3 ENSG00000165288	22	2	0	72	3	1	1	2	2	0
BSCL2 ENSG00000168000	1	3	2	12	1	3	5	0	5	5
BSDC1 ENSG00000160058	18	17	187	147	87	348	143	3	56	7
BSG ENSG00000172270	967	2061	1509	455	645	1081	436	1335	318	344
BSN ENSG00000164061	4	0	4	0	2	1	0	0	0	0
BSPRY ENSG00000119411	84	25	0	124	118	4	19	23	2	13
BST1 ENSG00000109743	1	0	0	1	0	17	19	1	22	0
BST2 ENSG00000130303	14	6	1194	3	2	1	12	597	19	203
BTAF1 ENSG00000095564	0	47	0	2	0	2	37	7	3	10
BTBD1 ENSG00000064726	16	7	16	68	17	24	88	165	95	0
BTBD10 ENSG00000148925	1	5	7	24	29	19	3	1	3	3
BTBD11 ENSG00000151136	10	0	5	65	36	7	1	0	100	2
BTBD16 ENSG00000138152	0	2	1	11	0	0	0	8	0	0
BTBD18 ENSG00000233436	0	0	0	0	0	0	0	0	1	0
BTBD19 ENSG00000222009	1	0	0	0	1	3	0	1	0	0
BTBD2 ENSG00000133243	408	1019	436	116	45	367	883	479	43	54
BTBD3 ENSG00000132640	6	2	55	2	14	0	4	301	1	12
BTBD6 ENSG00000184887	76	219	426	163	317	66	149	10	0	0
BTBD7 ENSG00000011114	4	125	0	287	2	1	6	0	0	78
BTBD8 ENSG00000189195	0	4	9	2	8	2	0	1	9	11
BTBD9 ENSG00000183826	27	11	35	3	9	2	73	46	0	31
BTC ENSG00000174808	6	1	0	0	0	1	0	1	4	25
BTD ENSG00000169814	29	171	174	31	85	39	265	36	87	109
BTF3 ENSG00000145741	12	162	303	26	242	156	248	455	38	167
BTF3L4 ENSG00000134717	4	11	1	13	115	141	29	3	35	3
BTG1 ENSG00000133639	26	41	74	231	25	12	27	383	13	98
BTG2 ENSG00000159388	0	0	363	4	33	7	6	407	1519	224
BTG3 ENSG00000154640	0	0	5	47	37	0	2	1	0	0
BTG4 ENSG00000137707	0	0	0	0	0	0	0	0	0	0
BTK ENSG00000010671	0	4	1	15	3	1	3	1	0	1
BTLA ENSG00000186265	0	0	0	0	0	0	0	1	0	0
BTN2A1 ENSG00000112763	54	6	0	1	12	9	0	9	1	9
BTN2A2 ENSG00000124508	4	22	12	14	0	0	48	2	0	5
BTN3A1 ENSG00000026950	51	5	20	9	172	90	2	1	0	65
BTN3A2 ENSG00000186470	62	0	16	8	1	0	5	1	1	10
BTN3A3 ENSG00000111801	0	10	5	47	1	0	10	7	5	8
BTNL8 ENSG00000113303	0	0	0	0	0	0	0	0	0	0
BTNL9 ENSG00000165810	2	0	29	0	1	1	0	2	4	0
BTRC ENSG00000166167	71	21	0	12	41	55	75	0	54	11
BUB1 ENSG00000169679	0	0	0	8	0	0	1	0	0	0
BUB1B ENSG00000156970	0	0	1	0	0	0	0	1	0	1
BUB3 ENSG00000154473	12	10	1	30	6	7	1	65	0	13
BUD13 ENSG00000137656	0	54	7	7	14	1	0	4	6	10
BUD31 ENSG00000106245	310	622	84	621	331	129	64	51	294	563
BVES ENSG00000112276	70	11	1	2	4	0	9	2	15	0
BYSL ENSG00000112578	232	100	1	2	0	4	3	3	4	0
BZW1 ENSG00000082153	4	14	30	13	71	84	3	15	161	29
BZW2 ENSG00000136261	1	20	1	2	31	16	14	16	4	46
C10orf10 ENSG00000165507	261	4	119	8	0	79	0	107	46	8
C10orf107 ENSG00000183346	2	8	0	1	32	4	0	3	5	8
C10orf11 ENSG00000148655	59	40	7	1	18	80	75	111	51	4
C10orf128 ENSG00000204161	2	2	2	2	0	1	0	5	4	2
C10orf2 ENSG00000107815	20	22	104	1	4	13	21	12	0	4
C10orf35 ENSG00000171224	1	36	28	3	5	5	15	37	75	5
C10orf53 ENSG00000178645	0	0	1	0	0	0	0	0	0	0
C10orf54 ENSG00000107738	139	3	426	3	15	202	33	266	0	95
C10orf55 ENSG00000222047	0	0	1	0	0	1	1	0	0	0
C10orf76 ENSG00000120029	427	9	1	45	36	7	226	17	0	10
C10orf88 ENSG00000119965	0	0	2	0	4	1	29	20	23	0
C10orf95 ENSG00000120055	0	4	5	0	0	20	2	0	0	0
C10orf99 ENSG00000188373	0	0	0	0	0	0	0	0	1	0
C11orf1 ENSG00000137720	13	1	14	92	104	4	6	113	2	17
C11orf16 ENSG00000176029	0	0	0	0	11	0	0	0	3	0
C11orf21 ENSG00000110665	0	0	1	0	0	0	0	0	1	47
C11orf24 ENSG00000171067	28	209	249	138	159	188	4	400	281	10
C11orf31 ENSG00000211450	94	132	210	341	211	193	55	387	205	136
C11orf40 ENSG00000171987	0	0	0	0	0	0	0	0	0	0
C11orf45 ENSG00000174370	0	0	0	2	0	0	0	2	0	7
C11orf49 ENSG00000149179	140	86	42	4	152	0	2	72	85	22
C11orf52 ENSG00000149300	1	3	1	0	2	0	0	1	0	0
C11orf54 ENSG00000182919	22	14	5	57	25	1	86	4	21	25
C11orf57 ENSG00000150776	106	0	1	34	1	6	13	3	4	15
C11orf58 ENSG00000110696	21	61	64	60	395	162	33	79	122	98
C11orf63 ENSG00000109944	0	2	6	0	0	1	7	0	4	5
C11orf65 ENSG00000166323	0	0	0	1	0	6	0	0	0	0
C11orf68 ENSG00000175573	150	198	201	1	1	43	179	226	12	26
C11orf70 ENSG00000137691	2	1	3	1	2	7	1	8	0	0
C11orf71 ENSG00000180425	16	32	3	1	5	0	1	3	109	20
C11orf74 ENSG00000166352	1	0	1	3	27	2	10	0	2	1
C11orf80 ENSG00000173715	6	25	1	47	3	6	18	6	11	1
C11orf84 ENSG00000168005	33	0	0	0	1	4	2	1	38	10
C11orf87 ENSG00000185742	0	0	0	0	0	1	0	0	0	6
C11orf88 ENSG00000183644	0	0	0	0	0	0	1	0	0	0
C11orf95 ENSG00000188070	309	6	6	50	114	2	4	4	0	71
C11orf96 ENSG00000187479	1954	14	1556	270	4	5	225	850	263	661
C11orf98 ENSG00000278615	5	2	1	19	0	0	0	0	3	3
C12orf10 ENSG00000139637	151	18	50	0	64	53	6	244	239	35
C12orf29 ENSG00000133641	3	4	22	11	5	4	7	0	5	23
C12orf4 ENSG00000047621	30	6	20	58	33	0	31	17	0	4
C12orf40 ENSG00000180116	0	0	0	0	0	1	0	0	0	0
C12orf42 ENSG00000179088	0	0	0	0	0	1	0	0	0	0
C12orf43 ENSG00000157895	28	2	90	210	39	52	5	8	102	2
C12orf45 ENSG00000151131	12	52	42	1	2	5	58	8	0	0
C12orf49 ENSG00000111412	12	48	18	32	2	0	29	0	4	1
C12orf50 ENSG00000165805	0	0	0	0	2	0	3	0	0	1
C12orf54 ENSG00000177627	1	1	0	0	0	2	0	0	0	0
C12orf56 ENSG00000185306	0	22	0	0	0	6	8	0	2	6
C12orf57 ENSG00000111678	929	650	2353	367	259	71	1182	1334	651	254
C12orf60 ENSG00000182993	3	13	6	1	11	1	0	15	6	6
C12orf65 ENSG00000130921	84	15	21	57	16	7	62	26	7	2
C12orf66 ENSG00000174206	1	0	0	1	1	8	14	55	0	0
C12orf71 ENSG00000214700	0	0	0	0	0	1	0	0	0	0
C12orf73 ENSG00000204954	3	3	9	6	41	20	28	7	15	92
C12orf75 ENSG00000235162	7	10	92	18	2	5	0	9	2	3
C12orf76 ENSG00000174456	2	34	42	6	17	0	163	7	1	96
C14orf1 ENSG00000133935	630	358	194	318	416	96	356	134	145	44
C14orf105 ENSG00000100557	0	2	5	3	0	0	1	1	0	1
C14orf119 ENSG00000179933	14	1	2	25	11	82	5	6	21	11
C14orf132 ENSG00000227051	3	5	7	3	0	6	1	4	3	38
C14orf142 ENSG00000170270	2	22	1	24	1	1	1	0	5	9
C14orf159 ENSG00000133943	137	13	1	45	21	0	107	17	30	2
C14orf166 ENSG00000087302	264	1	50	121	135	33	165	3	107	219
C14orf169 ENSG00000170468	1	8	6	2	32	6	2	42	1	1
C14orf180 ENSG00000184601	0	1	0	1	0	0	0	0	0	0
C14orf2 ENSG00000156411	1350	0	8	353	697	389	1457	237	10	991
C14orf28 ENSG00000179476	1	0	12	2	5	0	0	9	1	5
C14orf37 ENSG00000139971	0	6	0	1	0	6	1	1	1	0
C14orf39 ENSG00000179008	0	0	0	0	0	9	0	3	2	0
C14orf79 ENSG00000140104	46	77	43	15	33	29	23	12	95	86
C14orf80 ENSG00000185347	20	1	18	11	3	4	1	53	5	0
C14orf93 ENSG00000100802	10	0	3	4	58	17	106	3	1	16
C15orf39 ENSG00000167173	128	10	5	5	63	3	16	45	50	13
C15orf40 ENSG00000169609	127	8	2	17	1	1	206	5	142	5
C15orf41 ENSG00000186073	2	0	11	2	2	0	0	2	0	14
C15orf48 ENSG00000166920	2	2	6	0	18	96	2	1	5	39
C15orf52 ENSG00000188549	241	34	23	17	69	4	52	1	37	75
C15orf53 ENSG00000175779	1	0	0	0	0	0	0	0	0	0
C15orf57 ENSG00000128891	139	0	0	3	22	6	5	96	0	0
C15orf59 ENSG00000205363	40	1	60	7	12	24	1	55	53	13
C15orf61 ENSG00000189227	3	9	5	50	5	12	39	136	16	24
C15orf62 ENSG00000188277	1	0	0	0	0	0	3	1	0	0
C15orf65 ENSG00000261652	14	1	1	1	1	0	0	0	1	1
C16orf13 ENSG00000130731	231	597	523	640	41	210	31	57	3	68
C16orf45 ENSG00000166780	7	0	110	26	0	0	19	2	0	49
C16orf46 ENSG00000166455	1	2	0	2	0	0	3	0	1	0
C16orf52 ENSG00000185716	1	14	8	78	38	0	1	1	5	0
C16orf54 ENSG00000185905	0	0	6	0	0	1	0	20	0	6
C16orf58 ENSG00000140688	1327	654	5	258	449	148	111	1	9	419
C16orf59 ENSG00000162062	25	42	3	4	5	10	0	6	1	2
C16orf62 ENSG00000103544	24	136	128	38	57	6	104	7	37	109
C16orf70 ENSG00000125149	125	293	7	18	155	85	163	0	53	1
C16orf71 ENSG00000166246	9	0	0	3	3	20	0	6	0	6
C16orf72 ENSG00000182831	1	4	4	3	1	20	2	42	46	1
C16orf74 ENSG00000154102	22	4	14	1	10	3	115	3	2	78
C16orf78 ENSG00000166152	0	6	0	0	0	1	2	0	0	0
C16orf86 ENSG00000159761	6	0	8	1	1	0	0	2	47	3
C16orf87 ENSG00000155330	0	1	6	0	6	18	0	9	0	0
C16orf89 ENSG00000153446	302	2	49	18	24	11	0	81	2	8
C16orf91 ENSG00000174109	22	7	2	8	27	28	16	42	1	86
C16orf95 ENSG00000260456	1	0	0	0	1	0	1	5	0	2
C17orf107 ENSG00000205710	40	14	26	1	6	1	1	6	56	36
C17orf49 ENSG00000258315	2	1	1	0	0	1	24	0	6	27
C17orf50 ENSG00000270806	0	0	2	0	0	3	1	1	0	0
C17orf51 ENSG00000212719	2	1	17	2	2	30	15	3	24	9
C17orf53 ENSG00000125319	0	0	0	3	11	0	1	1	0	0
C17orf58 ENSG00000186665	4	1	8	39	2	4	5	1	3	1
C17orf62 ENSG00000178927	164	462	103	206	29	329	14	197	4	4
C17orf64 ENSG00000141371	0	0	0	0	0	0	1	0	0	0
C17orf67 ENSG00000214226	0	9	20	5	15	2	1	0	1	0
C17orf75 ENSG00000108666	6	0	4	46	37	9	52	24	1	3
C17orf78 ENSG00000278505	0	0	0	0	0	0	0	0	0	0
C17orf80 ENSG00000141219	9	12	78	164	39	53	3	11	8	46
C17orf89 ENSG00000224877	570	115	377	230	209	111	68	2	80	0
C17orf96 ENSG00000273604	17	2	0	0	2	1	17	0	3	2
C17orf97 ENSG00000187624	4	9	19	9	2	2	0	0	45	11
C17orf99 ENSG00000187997	0	0	0	0	0	0	0	1	0	0
C18orf21 ENSG00000141428	0	20	0	20	24	11	25	1	17	0
C18orf25 ENSG00000152242	8	4	2	2	40	22	21	60	7	7
C18orf32 ENSG00000177576	0	70	60	10	7	65	0	3	31	98
C18orf54 ENSG00000166845	0	0	0	1	1	0	0	1	0	0
C18orf63 ENSG00000206043	0	0	0	0	0	0	0	1	0	0
C18orf8 ENSG00000141452	8	39	12	25	12	72	47	18	12	50
C19orf12 ENSG00000131943	497	147	62	18	15	27	503	10	66	172
C19orf18 ENSG00000177025	24	9	54	16	19	103	4	16	15	4
C19orf24 ENSG00000228300	16	179	327	211	134	315	31	453	14	364
C19orf25 ENSG00000119559	279	397	15	0	125	12	13	184	174	8
C19orf33 ENSG00000167644	2	6	2	52	22	18	0	0	66	29
C19orf35 ENSG00000188305	0	0	5	1	0	8	0	0	0	0
C19orf38 ENSG00000214212	1	4	30	14	0	7	0	0	8	2
C19orf43 ENSG00000123144	607	124	29	302	501	393	412	394	332	552
C19orf44 ENSG00000105072	33	62	20	1	1	26	0	14	1	56
C19orf45 ENSG00000198723	11	9	1	0	2	0	0	1	0	2
C19orf47 ENSG00000160392	104	158	0	6	1	12	0	63	1	1
C19orf48 ENSG00000167747	265	724	951	476	47	268	261	155	62	91
C19orf52 ENSG00000142444	7	92	63	6	167	12	23	6	14	2
C19orf53 ENSG00000104979	449	246	291	490	169	230	249	71	53	1249
C19orf54 ENSG00000188493	119	145	8	4	1	41	28	13	13	6
C19orf57 ENSG00000132016	0	0	0	2	0	0	11	20	6	2
C19orf60 ENSG00000006015	55	32	198	139	28	192	102	572	39	94
C19orf66 ENSG00000130813	72	30	137	6	1	87	24	4	4	65
C19orf68 ENSG00000185453	20	4	59	7	0	15	4	3	14	4
C19orf70 ENSG00000174917	156	965	1371	86	248	212	34	781	448	40
C19orf71 ENSG00000183397	0	0	0	0	0	0	0	2	0	0
C19orf73 ENSG00000221916	2	0	0	17	2	5	3	85	23	2
C19orf81 ENSG00000235034	36	130	11	109	335	7	35	4	1	0
C1D ENSG00000197223	0	25	0	13	2	2	41	44	14	0
C1GALT1 ENSG00000106392	3	2	0	34	6	1	9	45	14	9
C1GALT1C1 ENSG00000171155	0	3	5	3	99	48	8	22	0	3
C1GALT1C1L ENSG00000223658	0	2	8	0	0	3	0	0	0	0
C1QA ENSG00000173372	400	28	1263	25	0	116	8	923	4	86
C1QB ENSG00000173369	58	1	303	44	14	169	21	721	18	558
C1QBP ENSG00000108561	17	115	24	351	300	346	214	3	121	4
C1QC ENSG00000159189	8	3	323	15	16	126	1	163	47	146
C1QL1 ENSG00000131094	6	2	129	2	0	19	0	7	6	1
C1QL3 ENSG00000165985	0	0	0	0	0	0	1	1	0	6
C1QTNF1 ENSG00000173918	316	43	302	1	2	0	6	69	285	9
C1QTNF2 ENSG00000145861	29	9	35	1	0	6	18	87	29	0
C1QTNF3 ENSG00000082196	5	7	6	2	27	6	62	2	2	4
C1QTNF4 ENSG00000172247	6	0	40	53	3	0	2	1	3	0
C1QTNF5 ENSG00000223953	0	0	0	0	0	0	0	1	0	0
C1QTNF6 ENSG00000133466	0	7	20	21	34	0	6	21	51	1
C1QTNF7 ENSG00000163145	1	0	7	0	0	8	2	4	0	8
C1QTNF9 ENSG00000240654	0	2	0	1	0	0	1	0	0	0
C1QTNF9B ENSG00000205863	0	4	0	0	0	2	0	0	1	0
C1QTNF9B-AS1 ENSG00000281899	3	8	5	14	3	65	6	10	47	0
C1R ENSG00000159403	42	11	5155	107	8	389	222	2220	33	1570
C1RL ENSG00000139178	744	3	27	3	52	45	105	0	9	55
C1S ENSG00000182326	1352	27	486	21	140	46	142	187	0	314
C1orf101 ENSG00000179397	0	1	0	0	35	1	0	0	0	0
C1orf105 ENSG00000180999	0	0	0	0	0	0	0	0	0	0
C1orf106 ENSG00000163362	4	8	0	72	7	4	9	10	3	28
C1orf109 ENSG00000116922	0	4	0	1	3	80	0	4	101	15
C1orf112 ENSG00000000460	0	1	6	9	13	0	2	0	17	11
C1orf115 ENSG00000162817	10	276	131	0	208	200	327	10	12	2
C1orf116 ENSG00000182795	2408	2353	77	1273	611	456	42	23	362	306
C1orf122 ENSG00000197982	749	1008	372	680	198	157	263	52	51	360
C1orf123 ENSG00000162384	649	0	9	19	211	92	246	139	4	2
C1orf127 ENSG00000175262	0	0	1	0	0	0	0	0	0	0
C1orf131 ENSG00000143633	17	12	7	0	51	4	8	4	10	54
C1orf145 ENSG00000162913	2	4	23	1	1	0	0	2	0	5
C1orf146 ENSG00000203910	0	0	0	0	0	0	0	0	0	0
C1orf158 ENSG00000157330	0	0	0	0	0	0	1	0	0	0
C1orf159 ENSG00000131591	1	5	108	230	43	100	14	7	2	1
C1orf162 ENSG00000143110	9	0	9	8	20	30	8	56	0	0
C1orf167 ENSG00000215910	0	0	1	0	0	29	1	0	0	1
C1orf168 ENSG00000187889	0	42	1	1	0	10	1	0	9	0
C1orf174 ENSG00000198912	18	32	30	0	50	61	39	23	16	0
C1orf185 ENSG00000204006	0	0	0	0	0	0	0	0	0	0
C1orf186 ENSG00000263961	0	3	16	0	0	5	0	14	6	1
C1orf194 ENSG00000179902	2	0	1	2	0	9	0	0	1	0
C1orf198 ENSG00000119280	34	58	6	60	86	91	215	188	154	2
C1orf204 ENSG00000188004	17	2	0	9	0	3	0	2	0	13
C1orf21 ENSG00000116667	314	371	7	228	394	19	274	135	47	136
C1orf210 ENSG00000253313	68	92	5	8	15	53	107	1	1	208
C1orf216 ENSG00000142686	6	30	156	1	35	8	2	3	7	0
C1orf226 ENSG00000239887	2	2	0	4	9	4	28	2	3	1
C1orf228 ENSG00000198520	1	1	0	0	0	0	2	50	0	4
C1orf234 ENSG00000227868	1	0	0	0	1	0	0	0	0	0
C1orf27 ENSG00000157181	12	77	0	1	29	50	5	0	1	0
C1orf35 ENSG00000143793	293	86	0	72	136	80	176	3	1	0
C1orf43 ENSG00000143612	773	50	325	115	706	36	63	278	12	110
C1orf50 ENSG00000164008	3	0	3	1	0	0	1	1	1	2
C1orf52 ENSG00000162642	20	40	2	70	28	80	44	8	2	5
C1orf53 ENSG00000203724	30	18	0	1	0	16	27	12	9	1
C1orf54 ENSG00000118292	48	0	32	10	0	6	29	3	5	48
C1orf56 ENSG00000143443	19	77	158	67	50	56	86	24	3	38
C1orf64 ENSG00000183888	0	0	10	1	0	2	0	0	0	0
C1orf74 ENSG00000162757	43	2	3	7	15	1	0	3	71	5
C1orf87 ENSG00000162598	0	1	0	0	0	0	0	0	0	0
C2 ENSG00000166278	23	7	1	105	73	366	2	1	3	55
C20orf144 ENSG00000149609	0	1	0	0	0	4	0	0	0	0
C20orf194 ENSG00000088854	5	17	9	17	2	52	111	1	0	2
C20orf196 ENSG00000171984	44	40	0	2	5	14	6	3	7	4
C20orf24 ENSG00000101084	1	60	15	36	36	123	47	5	5	89
C20orf27 ENSG00000101220	91	29	6	0	6	29	52	268	1	413
C20orf96 ENSG00000196476	231	3	26	5	28	17	62	38	6	12
C21orf2 ENSG00000160226	22	55	182	104	5	60	3	180	8	3
C21orf33 ENSG00000160221	76	110	92	0	104	0	13	21	71	6
C21orf58 ENSG00000160298	6	41	0	87	12	3	10	6	0	16
C21orf59 ENSG00000159079	54	72	42	0	2	26	3	7	45	14
C21orf91 ENSG00000154642	2	45	1	0	11	0	2	6	17	9
C22orf15 ENSG00000169314	0	0	5	3	0	0	0	20	0	0
C22orf23 ENSG00000128346	0	0	1	1	0	0	0	0	0	1
C22orf29 ENSG00000215012	199	13	31	374	35	1	365	0	46	177
C22orf31 ENSG00000100249	0	0	1	2	0	1	0	2	1	1
C22orf39 ENSG00000242259	271	462	471	99	80	597	472	2	3	491
C22orf42 ENSG00000205856	7	0	1	1	0	0	1	3	1	5
C22orf46 ENSG00000184208	2	0	2	10	11	1	27	4	2	49
C2CD2 ENSG00000157617	1106	40	19	75	77	0	221	1	58	548
C2CD2L ENSG00000172375	3	56	20	36	24	55	97	76	2	8
C2CD3 ENSG00000168014	7	70	1	8	7	7	15	17	2	69
C2CD4A ENSG00000198535	0	2	0	0	1	2	1	15	1	3
C2CD4B ENSG00000205502	79	6	32	3	1	0	313	10	29	0
C2CD4C ENSG00000183186	0	1	17	4	0	0	1	3	0	0
C2CD4D ENSG00000225556	0	0	1	89	0	0	3	0	2	0
C2CD5 ENSG00000111731	0	6	11	5	7	1	4	9	11	1
C2orf15 ENSG00000273045	0	0	0	0	0	0	2	1	10	0
C2orf40 ENSG00000119147	42	2	221	3	2	7	0	6	2	29
C2orf42 ENSG00000115998	0	3	27	2	20	0	16	35	0	21
C2orf47 ENSG00000162972	1	1	30	9	34	7	1	9	25	0
C2orf49 ENSG00000135974	1	3	15	21	75	19	10	13	20	5
C2orf50 ENSG00000150873	0	0	2	2	2	0	0	0	1	0
C2orf54 ENSG00000172478	2	2	7	2	0	0	57	0	15	0
C2orf68 ENSG00000168887	287	106	1	261	23	293	105	397	28	7
C2orf69 ENSG00000178074	1	7	0	2	5	1	3	4	5	5
C2orf70 ENSG00000173557	2	0	0	1	0	0	3	0	1	0
C2orf71 ENSG00000179270	3	0	2	0	0	2	0	0	1	1
C2orf72 ENSG00000204128	0	115	13	122	275	138	11	6	213	50
C2orf73 ENSG00000177994	28	0	0	0	0	1	1	1	0	0
C2orf74 ENSG00000237651	1	0	0	0	0	1	4	1	0	3
C2orf76 ENSG00000186132	0	1	0	2	8	1	0	9	6	1
C2orf80 ENSG00000188674	0	0	0	0	0	0	0	0	0	0
C2orf81 ENSG00000159239	6	15	3	36	4	0	3	80	3	0
C2orf82 ENSG00000182600	96	0	7	5	7	3	1	0	1	5
C2orf88 ENSG00000187699	0	14	24	0	2	0	9	3	1	0
C3 ENSG00000125730	1502	10	2158	21	0	329	44	661	292	1593
C3AR1 ENSG00000171860	12	17	241	10	0	16	0	3	2	0
C3orf14 ENSG00000114405	0	9	1	14	0	6	51	0	45	2
C3orf18 ENSG00000088543	79	56	70	0	90	1	6	14	3	10
C3orf33 ENSG00000174928	33	3	3	6	3	7	12	79	10	104
C3orf36 ENSG00000221972	0	0	0	0	2	0	0	0	6	0
C3orf38 ENSG00000179021	11	0	2	8	0	9	3	0	0	0
C3orf49 ENSG00000163632	0	0	0	0	0	0	0	0	0	0
C3orf52 ENSG00000114529	1	1	0	0	11	3	1	9	0	0
C3orf58 ENSG00000181744	6	19	4	6	2	1	3	1	5	1
C3orf62 ENSG00000188315	56	116	9	4	172	8	160	23	42	114
C3orf67 ENSG00000163689	0	2	0	0	0	0	7	0	0	0
C3orf70 ENSG00000187068	1	0	23	5	1	4	10	8	4	6
C3orf80 ENSG00000180044	0	0	0	1	0	0	0	0	0	0
C4A ENSG00000244731	0	7	156	6	4	73	0	196	2	63
C4B ENSG00000224389	47	3	1859	34	1	311	0	1833	198	1058
C4BPB ENSG00000123843	0	0	0	0	0	0	0	0	0	0
C4orf19 ENSG00000154274	0	0	0	0	1	11	1	0	0	0
C4orf26 ENSG00000174792	0	0	0	0	0	0	0	0	0	2
C4orf3 ENSG00000164096	412	49	392	196	92	0	146	17	6	50
C4orf32 ENSG00000174749	2	9	5	12	1	36	1	6	52	3
C4orf33 ENSG00000151470	1	0	4	3	4	0	0	0	7	6
C4orf36 ENSG00000163633	37	0	2	2	0	0	0	0	2	11
C4orf46 ENSG00000205208	1	0	0	0	2	4	1	4	9	7
C4orf47 ENSG00000205129	0	0	0	3	12	0	3	0	0	0
C4orf48 ENSG00000243449	22	274	558	8	0	24	92	62	40	41
C5 ENSG00000106804	3	3	30	9	1	7	140	0	10	3
C5AR1 ENSG00000197405	7	1	16	51	0	0	0	17	40	6
C5AR2 ENSG00000134830	4	0	2	2	1	0	0	1	0	6
C5orf15 ENSG00000113583	502	345	8	576	928	0	489	2	331	263
C5orf22 ENSG00000082213	0	3	3	4	8	0	0	0	5	0
C5orf24 ENSG00000181904	61	69	7	4	197	57	22	6	5	9
C5orf30 ENSG00000181751	10	0	2	0	2	0	12	28	3	2
C5orf34 ENSG00000172244	16	1	4	1	0	0	0	0	1	1
C5orf38 ENSG00000186493	75	86	77	8	89	67	76	110	7	16
C5orf42 ENSG00000197603	1	0	38	2	25	51	5	15	44	3
C5orf45 ENSG00000161010	7	11	219	2	254	100	13	164	103	188
C5orf46 ENSG00000178776	0	0	30	0	0	0	1	0	0	1
C5orf49 ENSG00000215217	39	12	4	0	12	29	4	2	32	126
C5orf51 ENSG00000205765	2	2	2	15	8	33	15	6	4	1
C5orf56 ENSG00000197536	0	3	1	3	48	0	5	0	71	86
C5orf58 ENSG00000234511	0	0	0	0	0	0	0	0	0	0
C5orf63 ENSG00000164241	2	0	0	42	90	3	0	6	8	36
C6 ENSG00000039537	0	0	0	0	0	0	1	1	0	1
C6orf1 ENSG00000186577	217	323	99	126	10	0	2	62	1	146
C6orf10 ENSG00000204296	0	0	1	0	0	0	0	0	0	0
C6orf106 ENSG00000196821	70	275	52	15	102	58	81	202	313	53
C6orf118 ENSG00000112539	0	0	1	0	1	1	0	0	0	0
C6orf120 ENSG00000185127	4	2	9	4	51	13	9	3	22	7
C6orf132 ENSG00000188112	149	160	14	8	61	57	8	319	115	26
C6orf136 ENSG00000204564	14	0	1	3	42	38	128	1	29	50
C6orf141 ENSG00000197261	0	5	0	1	0	0	0	0	1	0
C6orf163 ENSG00000203872	0	0	1	1	0	0	0	0	0	0
C6orf201 ENSG00000185689	0	0	0	4	0	0	0	0	0	0
C6orf203 ENSG00000130349	8	0	13	1	5	0	12	2	6	15
C6orf222 ENSG00000189325	10	0	0	0	0	0	0	0	0	1
C6orf226 ENSG00000221821	4	80	130	20	30	5	48	2	31	50
C6orf229 ENSG00000260286	0	0	0	0	0	0	1	0	0	0
C6orf25 ENSG00000204420	0	76	0	1	0	0	0	0	1	0
C6orf47 ENSG00000204439	141	164	185	217	83	3	14	128	13	0
C6orf48 ENSG00000204387	14	183	212	240	19	58	149	7	0	4
C6orf52 ENSG00000137434	0	1	0	1	2	0	35	1	5	11
C6orf58 ENSG00000184530	1	2	5	0	0	0	0	0	0	5
C6orf62 ENSG00000112308	38	272	113	281	267	172	30	94	236	180
C6orf89 ENSG00000198663	190	300	27	128	144	107	99	210	24	91
C7 ENSG00000112936	10	3	651	325	35	5	158	272	3	816
C7orf25 ENSG00000136197	0	1	0	0	0	0	2	0	0	0
C7orf26 ENSG00000146576	432	255	29	21	172	43	123	93	25	179
C7orf31 ENSG00000153790	14	15	3	2	0	0	0	0	0	1
C7orf34 ENSG00000165131	0	1	0	0	0	0	1	0	0	0
C7orf43 ENSG00000146826	4	4	30	48	103	5	61	57	53	168
C7orf49 ENSG00000122783	134	12	87	62	2	21	251	0	4	59
C7orf50 ENSG00000146540	403	449	670	449	115	26	91	54	15	72
C7orf57 ENSG00000164746	0	1	0	0	0	0	2	0	0	0
C7orf61 ENSG00000185955	1	5	0	0	0	0	9	5	5	0
C7orf62 ENSG00000164645	0	0	0	0	0	0	0	0	0	0
C7orf73 ENSG00000243317	6	192	0	27	158	72	101	9	13	7
C8G ENSG00000176919	0	7	0	1	33	0	9	3	1	0
C8orf33 ENSG00000182307	237	118	57	200	36	31	20	54	49	41
C8orf34 ENSG00000165084	10	0	5	3	0	0	0	1	0	0
C8orf37 ENSG00000156172	0	4	2	2	0	0	4	17	3	0
C8orf4 ENSG00000176907	16	5	11	21	230	90	35	227	7	62
C8orf44 ENSG00000213865	1	0	1	0	22	8	1	0	10	0
C8orf46 ENSG00000169085	11	1	27	4	8	3	19	0	0	33
C8orf48 ENSG00000164743	0	0	0	1	0	0	0	0	0	0
C8orf58 ENSG00000241852	15	0	3	0	8	0	135	0	1	0
C8orf59 ENSG00000176731	63	10	194	1	228	9	58	178	153	157
C8orf74 ENSG00000171060	0	0	0	0	0	0	0	1	0	0
C8orf76 ENSG00000189376	7	16	4	11	2	8	11	57	2	3
C8orf82 ENSG00000213563	199	380	101	98	150	319	482	5	45	40
C8orf86 ENSG00000196166	0	0	0	0	0	0	0	0	0	0
C8orf88 ENSG00000253250	0	0	11	0	0	0	0	1	0	1
C8orf89 ENSG00000274443	0	0	0	0	0	0	0	0	0	13
C9 ENSG00000113600	0	0	1	0	0	0	1	0	0	0
C9orf114 ENSG00000198917	109	27	3	112	66	109	147	3	53	4
C9orf116 ENSG00000160345	19	19	6	7	5	55	28	0	2	51
C9orf129 ENSG00000204352	0	1	0	0	0	0	1	0	0	1
C9orf142 ENSG00000148362	1	136	244	29	9	184	54	175	5	353
C9orf152 ENSG00000188959	0	55	5	29	5	305	114	1	3	0
C9orf153 ENSG00000187753	0	0	0	0	0	0	0	0	0	0
C9orf16 ENSG00000171159	60	715	948	42	87	543	202	37	41	520
C9orf172 ENSG00000232434	0	8	4	0	17	6	3	2	1	139
C9orf24 ENSG00000164972	0	1	0	0	0	0	0	0	0	25
C9orf3 ENSG00000148120	12	90	181	0	2	108	0	0	1	59
C9orf40 ENSG00000135045	0	1	1	10	0	0	5	0	0	0
[truncated: 14,515 more rows]
