# Supplementary material for: Spatial maps of prostate cancer transcriptomes reveal an unexplored landscape of heterogeneity
Source: Nat Commun. 2018 Jun 20;9:2419. doi: 10.1038/s41467-018-04724-5 (PMC6010471; doi:10.1038/s41467-018-04724-5)
Supplement: Supplementary file 6 — Supplementary Data 3 [file 41467_2018_4724_MOESM6_ESM.zip › Supplementary Dataset 2/experiment0000-expected-features.tsv]

	Factor 1	Factor 2	Factor 3	Factor 4	Factor 5	Factor 6	Factor 7	Factor 8	Factor 9	Factor 10
A1BG ENSG00000121410	0.0208619	0.227859	0.834754	0.713964	1.11119	0.571412	0.695243	0.61015	1.45515	1.92872
A1CF ENSG00000148584	0.0411503	0.0602475	0.624265	0.00773741	1.38194	2.48811	0.641571	3.40217e-07	0.853213	0.731781
A2M ENSG00000175899	1423.77	15.0727	2457.72	2.62588	309.558	23.7276	60.3178	1051.55	76.7276	3287.59
A2ML1 ENSG00000166535	0.641406	0.496316	0.289719	0.296092	0.629589	0.00192988	0.00468675	0.876329	41.6089	0.0289904
A4GALT ENSG00000128274	71.0615	45.9082	3.19237	1.71284	9.86288	31.4715	37.6377	163.736	16.149	37.7381
AAAS ENSG00000094914	12.9181	171.127	4.33548	42.8597	101.417	85.6436	89.7837	44.9797	4.12449	6.30516
AACS ENSG00000081760	10.1391	27.4364	3.82085	10.1661	35.6939	36.1669	36.0249	72.8486	8.17188	2.40268
AADACL2 ENSG00000197953	0.837255	0.567177	0.655444	0.262836	0.0544769	0.532136	0.502659	0.00763545	0.0514152	0.83011
AADACL4 ENSG00000204518	0.695578	0.681974	0.0959158	0.715256	0.070607	0.181545	1.36987	1.20201	0.0119596	0.205707
AADAT ENSG00000109576	23.6293	21.2181	15.5401	8.31655	14.5048	41.9697	32.2747	62.826	20.2003	1.3174
AAED1 ENSG00000158122	3.92065	1.95399	0.677716	3.21042	34.6756	2.6407	0.767823	7.00789	13.1174	22.8533
AAGAB ENSG00000103591	18.4635	51.2189	14.8127	3.57247	95.1688	48.5033	121.975	1.7121	22.589	101.881
AAK1 ENSG00000115977	60.0208	26.1104	7.10341	5.97212	157.605	84.4905	22.1159	1.86785	1.50749	29.1685
AAMDC ENSG00000087884	149.191	22.0842	122.929	24.915	11.1952	1.26199	70.038	6.58651	4.35178	39.4191
AAMP ENSG00000127837	15.8066	15.1922	580.565	212.985	607.966	224.032	434.227	87.8179	140.521	394.562
AAR2 ENSG00000131043	239.585	36.6157	70.7946	0.873238	5.04659	5.34343	55.0058	7.13986	6.60262	124.695
AARD ENSG00000205002	0.651616	0.346214	3.6755	0.0681608	0.959496	1.33691	0.206982	1.17617	4.28207	0.136909
AARS ENSG00000090861	17.3395	200.173	163.746	288.287	5.67567	164.396	386.818	4.75695	84.0443	351.49
AARSD1 ENSG00000266967	6.52151	6.81333	10.1061	12.2683	2.43115	24.1082	3.53329	0.138694	0.34447	1.26123
AASDH ENSG00000157426	0.80983	1.95229	0.0217874	1.32798	21.4776	5.06734	3.86728	0.445783	2.92961	10.4335
AASDHPPT ENSG00000149313	0.0283575	17.5532	0.0111112	3.59176	26.3185	18.4328	6.60027	3.43909	2.91599	1.38738
AASS ENSG00000008311	10.5828	3.42645	0.942113	2.45619	3.65263	0.265357	3.14212	3.15891	0.555306	0.264013
AATF ENSG00000275700	121.997	17.6836	2.14505	37.6583	98.0307	54.2091	36.9347	0.753766	41.2908	62.4566
AATK ENSG00000181409	0.303964	0.0296682	0.925897	0.129379	1.02601	2.76914	2.1303	3.9317	1.07119	2.28028
AATK-AS1 ENSG00000225180	0.285243	1.16539	1.39326	0.731734	0.381772	0.634323	1.37313	0.685926	0.513779	0.115888
ABAT ENSG00000183044	1.01675	111.704	15.4351	17.061	67.3367	5.16277	137.243	40.8443	15.9848	65.8651
ABC13-47488600E17.1 ENSG00000283199	0.86826	0.846953	18.6546	0.904038	2.25851	4.03417	0.0819717	3.05859	1.83887	2.34565
ABC13-47656900H15.1 ENSG00000283566	2.6949	1.23396	0.222817	0.18934	2.22941	4.03966	1.40215	3.4616	0.983002	1.02666
ABC7-42404400C24.1 ENSG00000277758	0.0536439	2.10062	1.19723	0.330551	0.513131	0.0544071	0.151853	0.670033	0.180729	0.663001
ABCA1 ENSG00000165029	1.74849	1.78475	3.87055	1.99104	0.958198	40.2191	25.2762	0.015447	0.0764631	1.6956
ABCA10 ENSG00000154263	5.17722	0.976455	1.31947	8.26555	2.76671	0.0145316	1.80547	0.71372	2.04737	0.379423
ABCA12 ENSG00000144452	0.526763	0.347853	2.55584	0.154691	1.25125	0.132481	1.09812	1.46399	0.51167	0.821474
ABCA13 ENSG00000179869	2.38647	0.747475	0.0188317	3.00171	0.00029869	0.285342	0.653377	0.843992	0.077648	1.10725
ABCA2 ENSG00000107331	231.032	219.669	18.6304	27.5851	145.03	39.4962	85.193	271.583	74.6916	8.2864
ABCA3 ENSG00000167972	40.2414	7.00036	120.037	219.515	125.98	12.3859	0.351294	36.7183	101.049	56.8622
ABCA4 ENSG00000198691	0.731834	0.133604	0.472467	0.05347	0.465127	0.115404	2.13292	0.153122	3.49527	1.26047
ABCA5 ENSG00000154265	5.20676	0.00144407	6.59569	4.04235	2.1629	14.8085	15.671	44.1484	14.9362	1.22211
ABCA6 ENSG00000154262	0.00249388	0.0026857	0.0542064	0.781706	0.125534	5.14667	3.83368	0.0239483	2.97342	12.0732
ABCA7 ENSG00000064687	13.2936	50.5081	15.209	27.9412	2.46171	26.9764	0.889167	0.363543	14.905	12.1471
ABCA8 ENSG00000141338	0.753193	35.5264	53.9234	11.219	31.356	3.33234	6.71815	8.29402	17.9821	12.8116
ABCA9 ENSG00000154258	1.99348	35.7378	0.30964	1.1023	0.0376072	10.0806	3.77158	0.518789	8.97621	1.63191
ABCB1 ENSG00000085563	1.76022	0.0565606	0.440453	0.89759	11.9804	0.635551	1.18904	1.13885	0.0385145	2.22044
ABCB10 ENSG00000135776	6.6151	0.663233	3.23623	0.742556	1.89088	32.6993	1.46963	0.000188779	0.00703585	4.53288
ABCB11 ENSG00000073734	1.54655	1.92584	0.162157	1.74863	0.321901	0.727046	1.14183	1.04707	0.443479	0.310264
ABCB4 ENSG00000005471	10.3201	0.792991	6.63607	0.639781	0.101404	11.7976	6.25911	3.28942e-07	1.16141	3.8083
ABCB5 ENSG00000004846	1.34555	2.20741	3.53718	0.0138249	0.163917	5.43894	1.25863	1.60606	0.293345	1.64908
ABCB6 ENSG00000115657	2.99854	7.15748	0.891912	1.06861	9.06754	0.851828	3.30957	0.698441	1.84674	2.81965
ABCB7 ENSG00000131269	61.122	0.277985	10.848	7.67662	46.1145	1.35726	46.8306	2.47425	4.98865	4.40461
ABCB8 ENSG00000197150	120.165	7.29842	59.6552	6.25412	131.871	0.3777	7.90415	10.1778	28.9151	52.1331
ABCB9 ENSG00000150967	99.1383	6.96307	6.23988	0.983679	1.46371	0.268787	3.24395	0.566316	21.5383	14.9306
ABCC1 ENSG00000103222	99.5864	2.80641	135.151	108.658	123.295	61.725	18.4431	1.16591	11.7092	9.54972
ABCC10 ENSG00000124574	61.7303	79.9471	29.9991	4.6074	42.943	4.94443	85.4832	5.79041	6.17749	0.652223
ABCC11 ENSG00000121270	20.916	0.527045	0.139822	0.00884076	0.270094	1.24128	0.761647	1.33413	0.331472	0.0466002
ABCC12 ENSG00000140798	11.5256	2.5475	0.474154	0.252374	0.0172349	0.0449314	0.31444	1.5672	0.0125169	0.483461
ABCC2 ENSG00000023839	2.36304	1.19039	0.544135	0.102451	0.0960092	0.0801765	0.0463889	1.05595	0.142959	0.0436796
ABCC3 ENSG00000108846	56.3177	4.75353	33.824	10.9704	12.162	1.46759	8.10131	0.0116013	5.22778	32.1298
ABCC4 ENSG00000125257	0.950044	171.014	2.1198	66.5264	454.77	205.093	205.038	3.37829	4.9618	1.00271
ABCC5 ENSG00000114770	0.976046	55.8602	88.5561	66.1717	142.336	7.16183	87.802	0.160774	15.5945	2.83593
ABCC6 ENSG00000091262	1.26219	0.0605594	1.58757	0.00830578	0.185213	33.6838	0.19274	0.902409	3.05008	7.34624
ABCC8 ENSG00000006071	40.9394	75.985	0.430737	0.022993	13.3685	7.26782	9.24227	4.70137	29.1285	0.532571
ABCC9 ENSG00000069431	6.49412	0.121897	7.6306	0.0985508	0.766613	1.68645	0.480182	1.09615	2.97846	2.83508
ABCD1 ENSG00000101986	51.2856	48.5133	85.9795	7.13205	11.953	63.8104	1.26229	30.1268	6.98984	1.36443
ABCD2 ENSG00000173208	2.53179	0.511351	0.0991467	0.653567	0.0721029	0.698497	0.262494	0.633363	1.17335	0.929688
ABCD3 ENSG00000117528	0.510245	9.97965	1.21504	30.8835	25.4381	2.19416	12.367	5.39082	7.26148	3.31223
ABCD4 ENSG00000119688	1.01087	20.8629	0.840549	200.659	7.06972	37.2619	20.7599	0.939106	23.1881	8.92282
ABCE1 ENSG00000164163	2.05084	6.74455	0.746506	0.809439	0.0478696	20.2017	21.3219	17.3288	3.93938	3.29555
ABCF1 ENSG00000204574	566.229	1.30231	43.4542	0.894889	149.681	102.968	97.1043	12.4492	130.023	29.9645
ABCF2 ENSG00000033050	198.315	65.786	70.1304	14.8861	19.7496	92.0844	245.428	45.1925	62.3303	80.6809
ABCF3 ENSG00000161204	8.53861	38.253	102.254	64.2338	58.5724	50.705	24.868	52.4717	3.77388	14.2724
ABCG1 ENSG00000160179	53.6212	41.2276	8.83953	0.439326	83.5856	87.4215	22.9669	1.23951	6.0093	1.63399
ABCG2 ENSG00000118777	4.69936	0.738626	10.9846	4.06297	0.0123569	3.67703	79.5549	2.46102	1.7228	1.84362
ABCG4 ENSG00000172350	0.528838	0.0132397	0.020851	0.17233	0.331226	0.954743	0.00108451	0.256929	0.794848	0.000652577
ABCG5 ENSG00000138075	0.873573	0.542605	0.726246	0.433742	0.0961307	0.297364	0.714385	0.172958	0.730736	2.16115
ABHD1 ENSG00000143994	0.0951001	0.702407	9.251	27.9715	1.99214	0.0600376	1.52302	1.79695	1.39535	44.9862
ABHD10 ENSG00000144827	3.16631	35.4755	26.9391	21.1048	23.2411	1.47919	449.181	35.6853	0.0585058	144.805
ABHD11 ENSG00000106077	525.736	115.91	2.47287	36.1371	51.5192	2.21653	192.752	0.772376	34.6982	109.687
ABHD12 ENSG00000100997	215.748	242.309	197.571	192.26	567.79	201.429	184.22	143.728	80.3568	24.0326
ABHD12B ENSG00000131969	0.38911	1.03874	1.03786	0.332861	0.177176	0.583354	0.140653	0.0536939	0.0540784	0.57619
ABHD13 ENSG00000139826	30.1629	1.85834	4.45804	3.45065	59.6245	24.086	11.4269	16.0573	14.2132	2.68832
ABHD14A ENSG00000248487	35.967	65.1758	146.558	121.063	41.8422	63.1351	113.861	47.2777	20.9189	8.87016
ABHD14A-ACY1 ENSG00000114786	0.24629	0.120778	0.31541	0.190709	0.0874488	0.0556188	0.017813	0.541371	0.072114	1.04279
ABHD14B ENSG00000114779	144.022	941.533	649.024	51.2598	7.96844	51.1306	0.0732728	375.372	160.803	46.2376
ABHD15 ENSG00000168792	9.00328	0.827732	100.769	15.2497	23.7812	7.60552	3.38983	5.80139	32.9658	3.99259
ABHD16A ENSG00000204427	0.297221	5.5432	2.04684	14.2069	3.66599	5.4195	22.1676	2.06753	12.7528	1.81471
ABHD17A ENSG00000129968	46.7364	73.5172	119.45	1.21705	1.00356	45.7391	58.0353	27.9863	4.37422	38.0753
ABHD17B ENSG00000107362	19.6362	7.05309	1.3888	0.423508	20.9	3.45304	13.6415	8.40567	24.6704	7.08533
ABHD17C ENSG00000136379	10.8982	5.89585	0.773072	30.2634	24.0909	14.2342	38.0495	9.92319	61.6138	8.14749
ABHD18 ENSG00000164074	5.5082	9.91562	6.71752	0.540239	1.63279	7.92954	3.24916	4.26042	30.4375	0.199957
ABHD2 ENSG00000140526	8.99088	324.804	6.51669	89.0331	528.968	259.57	120.289	20.1498	193.208	9.62657
ABHD3 ENSG00000158201	1.63687	9.53839	2.84915	0.948515	7.10528	14.5512	3.10683	0.268475	10.219	7.66268
ABHD4 ENSG00000100439	3.24935	0.804139	62.4449	2.3043	59.8074	6.89452	30.885	0.318868	31.9952	72.7021
ABHD5 ENSG00000011198	0.0960988	0.633715	7.31608	1.80846	1.13133	4.45007	0.323818	2.02714	1.46345	0.640847
ABHD6 ENSG00000163686	2.10169	107.938	5.38985	5.02401	87.3196	67.1015	0.64375	1.58029	1.12519	0.191639
ABHD8 ENSG00000127220	25.6204	48.0348	29.8182	0.633183	24.5249	16.7877	3.34617	98.9562	55.8547	17.6618
ABI1 ENSG00000136754	8.06696	10.9708	1.14817	77.498	73.7679	0.64126	15.125	47.6324	4.83396	20.983
ABI2 ENSG00000138443	290.604	1.34457	35.0622	16.6782	154.985	123.493	151.101	1.73547	12.6395	8.67309
ABI3 ENSG00000108798	3.93014	0.439136	46.7452	0.443759	1.55637	0.338087	2.90555	2.43127	0.00115075	23.9224
ABI3BP ENSG00000154175	0.269907	0.208615	7.12923	0.359288	1.21872	3.4566	0.598361	2.27721	0.628625	1.67107
ABL1 ENSG00000097007	1.3039	113.4	175.839	113.064	153.926	120.149	308.731	147.419	16.7543	194.099
ABL2 ENSG00000143322	1.2643	2.97657	35.1957	0.086612	1.89999	0.566117	0.749994	5.75904	71.7469	4.13697
ABLIM1 ENSG00000099204	41.856	231.325	237.194	1.47051	2.21171	3.54698	263.902	3.77487	149.469	70.6345
ABLIM2 ENSG00000163995	1.50853	1.33064	0.0887212	1.204	0.375958	0.276182	2.21855	13.0984	0.170096	1.10007
ABLIM3 ENSG00000173210	8.97802	50.1765	24.2872	49.503	12.4794	2.67217	5.41855	2.45709	7.87562	7.24946
ABO ENSG00000175164	15.3765	73.8278	1.05895	0.654264	34.0791	34.2914	4.79869	9.7663	16.5136	4.52212
ABR ENSG00000159842	0.0666625	33.0869	1.64492	10.5814	167.773	8.85008	91.2014	8.62804	52.1454	265.948
ABRA ENSG00000174429	1.27897	0.0588118	1.05922	0.0178447	0.237085	0.101587	0.009393	3.00033	0.582439	0.286306
ABRACL ENSG00000146386	2.42391	3.47736	0.352466	0.867099	3.03685	0.789727	0.083247	1.24832	16.6282	1.26302
ABT1 ENSG00000146109	0.25567	0.587815	156.158	2.66062	1.91679	67.8138	61.2816	30.7847	9.5569	5.41276
ABTB1 ENSG00000114626	102.893	17.0709	235.56	4.29851	81.7218	0.68549	123.766	150.079	19.3691	4.01449
ABTB2 ENSG00000166016	7.0934	0.120722	30.3704	1.46236	39.0365	1.053	0.00905656	0.159787	1.73417	3.33997
AC002429.5 ENSG00000236197	2.06405	0.121882	0.830519	0.620276	5.69766	0.130213	1.15913	0.0166945	2.30063	0.670912
AC004381.6 ENSG00000005189	106.411	48.5703	1.78559	0.851517	1.98731	8.26981	5.02009	4.87232	0.553727	119.304
AC004754.3 ENSG00000269881	2.75407	6.60707	5.46429	0.18118	13.2513	0.520444	0.852466	2.71727	3.23224	18.2453
AC005281.1 ENSG00000226690	0.63943	1.19118	0.0346129	0.880341	1.42104	0.725563	0.299833	0.357549	1.90474	0.175889
AC005480.1 ENSG00000279461	8.82657	2.02877	11.0788	0.679026	0.851181	0.589116	1.82944	1.86284	5.25341	1.90125
AC006116.20 ENSG00000267710	0.309979	0.493248	0.896804	0.838874	0.14066	0.77225	0.947246	0.656682	0.0101156	2.71516
AC006386.1 ENSG00000279115	1.97003	3.27063	10.1768	1.73181	10.1072	9.66136	2.61888	3.97046	28.0818	1.07555
AC006994.3 ENSG00000279317	1.44208	0.018955	0.0767195	1.2632	2.24463	0.0374676	0.59875	0.960865	2.57167	0.119466
AC007906.1 ENSG00000279018	5.96712	0.449794	0.330579	0.512217	1.61105	0.479759	0.105465	0.0593228	0.0328227	1.32674
AC008074.1 ENSG00000279644	0.11688	1.589	0.282844	2.26748	1.61097e-05	0.594735	0.285903	0.974514	0.0281053	0.0523337
AC008522.1 ENSG00000279232	0.578968	0.321623	0.00724252	0.521603	5.07749	0.708915	0.183072	0.0479915	0.149735	0.685123
AC008686.1 ENSG00000280221	0.0998517	0.990622	0.102504	0.0449716	0.181288	1.46125	1.47148	0.0762513	0.13156	1.00355
AC009014.3 ENSG00000271824	1.09286	0.349552	0.699746	0.163418	0.0786127	3.81892	0.170662	4.20409	0.979826	0.326107
AC010731.4 ENSG00000235118	1.2803	0.127153	2.09683	0.759608	2.09378	0.0163141	0.607833	0.866322	0.694069	0.111849
AC012005.1 ENSG00000279274	2.0024	4.55227	20.0536	11.8936	12.6604	2.54202	19.5319	4.4957	6.25532	18.5157
AC012005.2 ENSG00000279287	0.160348	0.235037	0.42888	0.394025	1.18157	0.0347014	0.620375	1.1989	0.00284165	0.354162
AC012363.1 ENSG00000281676	1.91682	0.494099	0.191777	1.48758	0.0924696	0.000136408	1.06054	0.737534	0.455079	0.596237
AC013461.1 ENSG00000091436	8.79221	14.7695	202.684	21.3707	23.0163	37.5579	37.006	4.43058	13.1652	7.33598
AC016549.1 ENSG00000281325	0.00159439	0.475515	2.02861	0.825105	0.0854344	0.110933	8.06215e-05	0.632003	1.05191	1.17071
AC016577.1 ENSG00000279646	0.551718	0.527462	0.436928	0.00470075	1.86797	0.47933	0.0596369	2.13126	0.0019388	0.652843
AC018512.1 ENSG00000279808	1.84669	1.35494	0.0362521	0.176148	1.89681	0.542842	0.268384	1.7996	0.280324	1.35859
AC025335.1 ENSG00000179859	79.9575	1.29781	2.02113	7.49806	1.78223	0.936711	5.61488	6.35019	40.5574	4.00534
AC055866.1 ENSG00000281079	0.925337	0.0347788	0.190396	0.639023	1.82711	0.290224	0.281722	0.0995643	1.02234	0.71581
AC069063.2 ENSG00000279380	0.0916003	1.91122	0.544277	0.0638171	0.096795	0.201992	0.11815	0.894931	1.11013	1.68474
AC073130.2 ENSG00000281656	0.0254552	1.23927	0.18331	0.226182	0.261955	0.353356	0.182149	0.0105104	0.456311	0.0528267
AC073657.1 ENSG00000279937	0.668038	0.0150134	2.35913	0.0297787	0.0891551	1.32602	0.378644	0.230994	1.3575	0.73648
AC074033.1 ENSG00000281137	0.01392	0.00172805	1.2587	0.0132057	1.84959	1.42809	2.41844	5.77861	0.079356	0.247221
AC090498.1 ENSG00000279483	1396.11	71.5827	468.033	412.602	259.678	2.25585	450.482	3.02979	377.267	328.066
AC104304.4 ENSG00000283473	0.00149772	0.0385978	0.807038	0.165065	0.0928262	0.25354	0.407931	0.428031	0.770188	0.173687
AC104389.2 ENSG00000279824	0.464605	1.14156	0.353705	0.415082	0.839003	0.153478	2.49893	0.452099	2.22933	0.284072
AC104981.1 ENSG00000278938	0.000212918	0.437774	1.2103	0.872938	0.320821	1.02772	1.62186	0.411656	0.000652855	0.468443
AC105009.1 ENSG00000281855	1.20537	0.0533259	0.000142467	0.730161	0.901323	1.30399	0.183909	0.0252596	0.748192	0.0215893
AC105052.1 ENSG00000279168	0.0273958	1.4211	3.0973	2.24896	0.205414	3.72381	2.4554e-07	1.01229	1.53318	1.02407
AC109486.1 ENSG00000280447	0.214403	0.0105113	0.604171	0.311995	0.291122	3.33994	0.0416689	1.10155	0.00706467	0.0192887
AC109829.1 ENSG00000233438	0.287911	1.11213	0.737055	0.339734	1.55915	0.0557453	0.0153026	0.278734	0.415838	0.634207
AC110615.1 ENSG00000279909	6.62269	1.38293	3.09934	0.135709	13.8353	4.52271	2.13746	0.708971	27.2496	0.53464
AC113404.1 ENSG00000254893	35.6969	0.987413	2.04533	3.77846	0.158496	1.38997	23.728	0.175639	77.2471	0.618642
AC131097.4 ENSG00000216921	0.144092	5.51474	0.961561	2.03133	0.0774278	0.811448	0.0997477	0.194075	0.486634	0.195584
AC138517.6 ENSG00000283288	0.57482	3.83874	0.0865221	0.616257	0.219542	0.106841	0.988902	0.20131	0.452403	0.507293
AC138969.4 ENSG00000183889	263.344	234.999	10.123	78.5964	8.87339	43.9488	218.403	78.4052	9.34394	27.6918
AC241377.1 ENSG00000281741	41.6936	9.76521	40.8353	1.48921	5.66182	5.40985	29.8323	1.88736	0.466185	5.26943
AC241585.1 ENSG00000281571	9.02962	7.70649	0.13144	2.94136	1.45072	0.825027	0.884737	1.25749	1.06512	0.60639
AC243756.1 ENSG00000270339	0.258151	0.196707	0.196266	0.283067	0.543645	0.532687	0.726105	0.187965	0.577926	0.439739
AC245100.1 ENSG00000280649	26.0063	16.507	12.6883	0.373892	2.71301	55.0247	23.241	6.71686	8.65229	0.432229
ACAA1 ENSG00000060971	1831.96	608.977	36.7659	318.592	591.844	533.728	725.971	35.3945	9.2165	46.9143
ACAA2 ENSG00000167315	11.0716	1.56238	229.665	88.0335	254.038	774.402	40.5381	5.22562	11.3064	35.2876
ACACA ENSG00000278540	49.8993	35.8121	0.975465	236.519	226.195	280.547	473.311	0.0844754	100.226	18.0239
ACACB ENSG00000076555	2.06614	11.3342	77.7238	1.01545	5.30114	1.95757	44.9562	5.13647	1.08093	13.6624
ACAD10 ENSG00000111271	0.0932862	44.5201	0.351904	0.812061	27.9332	24.2239	45.9788	115.068	3.34474	0.467047
ACAD11 ENSG00000240303	0.486541	0.188718	0.211073	0.105528	5.15793	1.0431	0.288119	0.364781	1.33468	0.312804
ACAD8 ENSG00000151498	0.161855	90.9755	23.4008	72.4943	13.7398	401.933	24.1753	22.7788	2.32678	8.31886
ACAD9 ENSG00000177646	129.914	30.4418	0.116206	0.779424	63.943	0.0281612	63.8614	0.119291	75.1787	85.6404
ACADL ENSG00000115361	11.3164	2.03283	4.71116	153.025	100.619	51.2752	17.6755	2.00804	11.1295	0.00117031
ACADM ENSG00000117054	0.493411	4.10118	5.35121	32.5549	90.6743	2.26438	7.81556	4.36258	7.39303	18.0375
ACADS ENSG00000122971	3.57317	116.173	50.8518	2.02031	5.29747	26.2844	3.50289	23.6866	18.3424	22.7048
ACADSB ENSG00000196177	5.67832	0.857169	3.99659	5.30605	31.9728	39.3234	19.2184	0.0499396	0.382653	43.3674
ACADVL ENSG00000072778	11.2187	930.858	419.555	791.055	779.14	653.008	1090.16	1683.52	426.34	261.815
ACAN ENSG00000157766	0.789441	0.611027	24.373	1.96231	0.545469	0.033297	2.59289	0.145853	1.54811	1.85504
ACAP1 ENSG00000072818	48.3354	30.6442	32.8441	8.3329	0.294963	2.78965	4.07335	42.2642	1.48598	6.19957
ACAP2 ENSG00000114331	8.78127	7.8225	6.25191	1.96536	7.82847	21.2588	2.90925	27.4393	0.279841	0.893427
ACAP3 ENSG00000131584	117.186	273.898	197.297	15.1121	172.359	32.9038	220.677	110.882	0.650031	74.5234
ACAT1 ENSG00000075239	14.1268	32.2025	141.606	97.1838	96.2289	8.54639	14.0892	40.8515	2.53572	112.202
ACAT2 ENSG00000120437	184.82	312.86	0.0393334	7.24232	258.408	19.3428	96.65	0.257578	169.998	11.866
ACBD3 ENSG00000182827	10.4852	0.182232	5.51936	33.1712	82.5661	61.3157	11.7317	1.42088	0.822253	36.0991
ACBD4 ENSG00000181513	40.3928	9.56999	10.2593	2.88691	206.224	24.1758	23.803	463.237	153.156	154.23
ACBD5 ENSG00000107897	0.581176	1.09376	0.724125	1.10107	38.1041	13.1939	11.0946	0.961197	2.89781	2.06173
ACBD6 ENSG00000230124	73.6467	15.2437	17.6223	3.47214	83.2405	9.48077	135.078	11.6971	30.4951	83.4895
ACBD7 ENSG00000176244	0.420324	0.380745	0.710758	0.0876259	0.34089	0.223214	0.0959436	0.960754	0.805825	0.390834
ACCS ENSG00000110455	0.259271	35.5227	95.6245	49.9822	1.35016	0.510252	29.25	58.5635	0.640037	9.25212
ACD ENSG00000102977	137.812	65.8735	2.89638	6.01944	35.0514	40.013	114.379	28.3475	62.6594	16.6646
ACE ENSG00000159640	3.46231	108.854	0.430062	13.4084	165.524	13.3935	22.2571	121.025	10.9836	6.87094
ACE2 ENSG00000130234	4.55552	0.54924	0.953123	0.133839	1.79431	0.981753	0.0560201	0.0341217	0.466776	0.0773075
ACER1 ENSG00000167769	0.115998	8.342	5.14015	0.879252	1.23429	0.393455	1.42691	0.119677	6.96597	0.448463
ACER2 ENSG00000177076	1.80981	0.082379	0.961331	0.788806	0.375389	1.98639	0.434699	0.433872	0.162518	0.0272461
ACER3 ENSG00000078124	44.305	0.207685	0.573892	0.502784	11.5652	0.191252	12.2313	28.7251	7.37272	3.55177
ACHE ENSG00000087085	63.0066	5.37767	0.453411	6.64259	5.7621	0.581331	7.90021	0.553398	0.422793	43.8671
ACIN1 ENSG00000100813	39.2294	230.352	16.6808	1.48931	481.547	150.531	32.7028	4.37922	273.89	256.868
ACKR1 ENSG00000213088	3.1555	0.268562	34.1879	0.894689	2.85114	7.34949	0.295482	0.169383	14.3074	23.5076
ACKR2 ENSG00000144648	1.26137	0.787333	0.386468	0.13468	5.36533	0.782062	0.691664	0.276488	1.34265	0.0375465
ACKR3 ENSG00000144476	35.4622	0.619425	35.6156	18.1529	8.57883	20.6472	0.93106	9.23169	4.97309	1.4029
ACLY ENSG00000131473	42.6913	8.92829	23.2265	74.7683	532.93	70.7182	329.091	96.0629	7.24879	1.21476
ACMSD ENSG00000153086	0.603632	0.824708	0.426791	0.00689702	1.49544	0.152203	0.640076	0.265932	0.592249	0.854454
ACO1 ENSG00000122729	5.5351	14.9083	27.8543	17.3574	3.33625	12.6566	20.8291	0.662653	18.9093	0.295595
ACO2 ENSG00000100412	8.97376	236.171	111.565	2.59977	165.945	19.6036	126.44	39.2036	20.6046	109.514
ACOT1 ENSG00000184227	1.33704	48.4656	207.827	37.6508	33.0435	88.0745	1.56835	4.72458	47.5921	3.44736
ACOT11 ENSG00000162390	7.28853	0.0775568	0.392835	3.0712	16.2096	0.533015	0.461475	0.0309659	0.2673	0.692444
ACOT12 ENSG00000172497	0.372515	0.904641	0.470817	1.32372	0.214176	5.90781	0.535926	0.204656	0.32161	1.42176
ACOT13 ENSG00000112304	60.8081	70.8076	9.87635	80.8859	53.7662	51.9263	32.0669	95.2257	78.0031	33.0988
ACOT2 ENSG00000119673	21.0934	8.05515	76.8107	1.91991	6.56443	48.663	78.6103	6.53672	2.67904	10.7948
ACOT4 ENSG00000177465	10.2582	0.366542	3.28696	0.659884	5.46948	8.03331	2.34058	2.56329	0.667875	0.486097
ACOT7 ENSG00000097021	85.6715	29.2216	42.5086	67.4821	5.72985	23.2415	2.04912	3.68552	59.2659	152.449
ACOT8 ENSG00000101473	20.4015	15.8535	74.9179	32.3006	97.9084	101.302	15.3735	18.2935	28.5068	31.6189
ACOT9 ENSG00000123130	14.3432	87.0615	18.6087	47.2078	17.9018	60.3154	130.515	7.49478	9.31433	18.4272
ACOX1 ENSG00000161533	578.022	271.539	15.9328	309.114	253.6	350.539	441.102	107.547	170.726	31.0778
ACOX2 ENSG00000168306	0.0181497	9.74349	87.5182	0.440495	105.035	138.93	58.3461	1.91763	0.0117862	98.3342
ACOX3 ENSG00000087008	10.283	49.6623	1.07494	18.4721	101.655	148.048	127.244	69.7678	90.895	9.4707
ACOXL ENSG00000153093	2.40497	0.63966	1.63336	4.99021	4.09767	24.0687	0.305216	0.0334119	3.82757	3.74619
ACP1 ENSG00000143727	27.5546	64.9129	43.1321	77.0054	17.899	79.853	149.16	5.37445	5.47692	62.5839
ACP2 ENSG00000134575	133.574	322.608	85.1898	6.57989	347.828	153.632	437.193	272.777	21.4299	10.4793
ACP5 ENSG00000102575	10.3976	12.1112	16.8771	39.8628	33.2545	1.90824	78.0139	124.934	20.0782	0.00307931
ACP6 ENSG00000162836	27.1021	40.0971	189.202	99.7029	133.214	24.3621	153.806	8.29574	38.1464	2.64007
ACP7 ENSG00000183760	0.695342	0.0724805	0.16044	0.0242424	0.0230569	3.69468	1.20085	0.203802	0.00336123	9.41919
ACPP ENSG00000014257	37.4837	8688.2	1472.41	9241.34	13731.2	5.73177	8029.12	63.1201	4479.95	326.945
ACPT ENSG00000142513	3.38656	0.609437	2.23244	0.355973	0.271413	6.52353	0.555197	0.661041	1.19528	0.34964
ACR ENSG00000100312	0.107635	0.319623	1.24677	0.240355	0.443051	0.0660661	0.523142	2.53218	0.0134362	1.3406
ACRBP ENSG00000111644	0.01894	0.214045	1.83837	0.227202	0.39462	0.00224938	0.175926	0.323165	19.9085	40.2585
ACRC ENSG00000147174	0.866875	1.09528	8.21857	1.50897	1.3268	0.0477616	0.408289	0.0790126	13.9445	0.691676
ACRV1 ENSG00000134940	1.81319	0.269382	0.232398	0.399951	0.791396	0.0827461	1.16623	0.205467	1.97636	0.405116
ACSBG1 ENSG00000103740	1.85685	0.431111	1.51039	1.71085	0.0429436	3.08618	0.112816	36.3515	7.06113	0.0496231
ACSF2 ENSG00000167107	142.477	0.498921	65.9855	14.9607	7.4805	21.5915	13.627	4.40455	19.7178	5.29256
ACSF3 ENSG00000176715	36.9972	46.8555	124.285	109.506	101.536	6.85809	20.8664	173.669	31.8592	18.6008
ACSL1 ENSG00000151726	6.08491	118.165	10.8902	9.04603	127.902	45.2221	209.626	42.8108	7.25464	12.8094
ACSL3 ENSG00000123983	1.81165	64.6155	2.74284	183.232	440.565	149.772	270.234	44.6888	226.292	1.4036
ACSL4 ENSG00000068366	0.913244	13.6895	9.85866	7.29625	3.45332	4.89868	4.3827	6.83184	10.3395	2.89272
ACSL5 ENSG00000197142	3.24496	2.29707	5.52676	8.41146	1.71534	734.428	6.50937	13.7893	0.977025	0.000157365
ACSL6 ENSG00000164398	0.289724	0.377537	2.68	0.429434	1.67648	0.472478	1.3876	0.781411	1.22795	0.22801
ACSM1 ENSG00000166743	135.513	12.7135	9.55814	205.81	90.6526	42.1399	8.64612	3.08625	46.435	44.3971
ACSM2B ENSG00000066813	0.902374	3.22186	1.06015	1.10745	3.3667	0.112284	0.630308	0.9146	0.38131	4.10442
ACSM3 ENSG00000005187	3.19226	0.508282	7.99639	209.863	173.552	44.2114	41.3806	4.74233	45.8642	8.13036
ACSM4 ENSG00000215009	0.0383973	2.66067	1.61189	1.01386	1.12151	1.52154	1.9568	0.207963	0.012394	0.40782
ACSM5 ENSG00000183549	2.31239	0.553895	5.5781	0.746502	4.31667	3.24044	0.046357	0.307248	1.73223	0.641891
ACSM6 ENSG00000173124	0.311341	0.0172974	0.297295	0.105664	0.601797	1.14203	0.00977515	0.250759	2.13876	0.102146
ACSS1 ENSG00000154930	512.537	508.861	19.7127	459.946	440.319	586.292	255.324	300.468	411.136	12.9246
ACSS2 ENSG00000131069	403.213	251.279	48.8805	0.871006	49.4296	13.8614	88.2828	10.9968	136.848	12.5614
ACSS3 ENSG00000111058	21.1837	6.43963	4.24288	1.25543	2.11842	4.18467	1.75011	4.17998	15.3579	0.5849
ACTA1 ENSG00000143632	11.694	0.0539442	3.53447	2.88264	1.78291	3.03643	0.587285	17.9687	2.02983	0.136082
ACTA2 ENSG00000107796	1111.46	5.74312	5622.45	1.40921	96.2177	13.977	84.5469	17.1482	0.264522	777.426
ACTB ENSG00000075624	6496.19	4766.13	68717.1	1313.66	9048.49	5611.87	5972.5	23581.4	43938.2	15861.3
ACTBL2 ENSG00000169067	2.15843	0.122982	0.291228	0.0669582	1.19293	0.0120532	0.00353638	1.731	0.0797587	0.152702
ACTC1 ENSG00000159251	20.4733	0.159147	55.5166	0.0894596	0.484264	1.52417	5.90629	0.790346	0.759189	59.4921
ACTG1 ENSG00000184009	3642.09	147.561	1749.48	838.644	5318.47	2704.84	4806.62	656.517	10801.3	2525.5
ACTG2 ENSG00000163017	4515.03	24.3388	13442.7	4.88008	4.42362	0.223085	1.50999	2.80081	13.6593	1290
ACTL10 ENSG00000182584	3.20821	7.93464	0.0275305	0.27372	2.82177	0.524514	9.0535	33.6178	1.80689	33.0036
ACTL6A ENSG00000136518	9.8878	5.47751	1.29345	26.3699	31.6663	12.6553	2.84586	23.6939	3.7504	38.8061
ACTL6B ENSG00000077080	3.49807	0.209613	0.512668	3.85542	0.212764	0.546011	0.511306	1.04909	0.00157311	0.324982
ACTN1 ENSG00000072110	452.445	492.771	2774.48	475.946	471.362	869.196	614.258	5.3293	335.677	686.226
ACTN2 ENSG00000077522	0.213044	1.85333	0.0722251	0.662597	0.0414627	0.700249	0.240604	0.454175	0.0239415	0.148128
ACTN3 ENSG00000248746	3.63155	1.99853	1.03621	0.237898	0.162667	0.648404	0.0130262	2.40649	0.117585	1.10669
ACTN4 ENSG00000130402	347.073	92.1265	865.401	272.937	280.85	168.646	108.057	590.152	150.314	321.871
ACTR10 ENSG00000131966	0.0857208	2.10841	0.631192	5.97612	41.108	26.5466	24.7754	11.0837	1.87061	4.01177
ACTR1A ENSG00000138107	189.98	378.246	229.937	5.84563	16.2534	75.7354	138.899	6.79694	1.22698	337.018
ACTR1B ENSG00000115073	242.76	289.816	251.386	13.8032	240.852	154.98	226.51	256.633	221.563	45.9557
ACTR2 ENSG00000138071	10.8094	140.879	1.54885	35.3271	88.4046	133.558	6.00087	97.7292	135.222	46.8677
ACTR3 ENSG00000115091	24.1296	0.528304	2.88828	17.0356	47.9764	7.38993	7.98752	59.6474	1.37556	11.7636
ACTR3B ENSG00000133627	3.86141	10.3869	7.46703	0.289803	25.7336	1.98416	1.51801	0.544949	7.60126	0.0329446
ACTR3C ENSG00000106526	8.52311	97.4382	9.03222	2.81015	2.11924	4.63729	0.0961803	0.174127	3.44059	13.9663
ACTR5 ENSG00000101442	24.1971	3.35104	1.17929	3.97784	0.0327859	12.0919	29.6474	4.06758	0.0754704	0.0951943
ACTR6 ENSG00000075089	3.37265	0.184549	14.4788	16.2002	1.90777	1.83781	3.29938	21.9747	0.541896	1.07253
ACTR8 ENSG00000113812	16.5427	23.2429	49.3088	21.1566	2.15217	46.5566	2.20726	1.50138	38.7616	2.81617
ACVR1 ENSG00000115170	1.34308	2.42662	9.8908	12.1998	8.60727	1.75803	34.1502	6.3147	1.13997	22.3627
ACVR1B ENSG00000135503	0.175705	6.95157	1.8266	1.01516	48.9512	19.3542	28.6716	2.52053	18.9599	86.1866
ACVR1C ENSG00000123612	0.0366298	0.700501	2.42952	0.244813	0.0230575	0.111582	0.647666	1.74407	0.0577722	0.929201
ACVR2A ENSG00000121989	0.0311993	14.1379	28.1517	0.279384	26.275	2.55308	9.57566	12.4914	7.3077	6.27415
ACVR2B ENSG00000114739	0.304975	8.3381	5.77134	0.819481	5.60202	0.382184	1.6823	3.76302	0.852882	1.33456
ACVRL1 ENSG00000139567	16.1968	21.9059	5.82914	4.91769	0.472544	8.44855	0.690555	39.9299	13.9724	40.4785
ACY1 ENSG00000243989	7.15452	15.9714	30.4126	15.2744	63.6728	5.82936	1.22425	4.43522	2.94695	4.51684
ACY3 ENSG00000132744	0.00688674	3.80674	0.202437	2.96643	0.504769	0.0187316	5.16202	5.51437	40.7792	2.03504
ACYP1 ENSG00000119640	4.5475	20.1213	10.8059	1.00304	4.65515	40.0588	0.180898	1.84455	4.93064	0.0190639
ACYP2 ENSG00000170634	1.39675	9.9818	98.1727	0.594707	38.863	0.4496	10.2555	1.0419	7.51812	2.82611
ADA ENSG00000196839	59.5369	4.2614	3.21741	0.106894	1.57278	12.0947	33.3062	2.15844	2.29696	26.2668
ADAD1 ENSG00000164113	0.491571	0.884666	0.516974	1.97219	0.753343	0.336682	1.07747	0.070954	0.345251	0.438581
ADAD2 ENSG00000140955	0.744175	0.915911	1.63542	0.424153	0.116595	0.564275	1.37272	0.575295	0.0150483	0.93181
ADAL ENSG00000168803	28.4235	50.4488	12.722	2.62089	3.0155	4.94312	34.4889	0.0261129	1.29933	1.17388
ADAM10 ENSG00000137845	12.2846	11.4987	5.92148	99.7638	224.52	4.5635	112.113	16.0411	16.7011	10.0637
ADAM11 ENSG00000073670	2.87917	1.40968	0.572208	2.54403	7.78058	5.19064	13.281	1.87827	6.50522	6.52012
ADAM12 ENSG00000148848	0.552082	0.0146186	0.161755	0.0827992	0.356494	0.229793	0.65488	0.0193361	0.251903	0.549803
ADAM15 ENSG00000143537	140.829	257.532	229.065	78.4502	0.129796	79.1505	38.4526	285.723	5.18388	14.5839
ADAM17 ENSG00000151694	32.4115	10.7542	29.6149	15.9512	4.97083	3.13301	6.83628	1.10893	2.85445	1.83101
ADAM19 ENSG00000135074	28.6901	5.61767	17.043	0.0162037	1.31183	5.60984	13.1157	19.672	0.299998	19.8623
ADAM2 ENSG00000104755	5.4369	0.220514	0.0329737	0.775814	0.0249434	1.3627	2.81996	0.125894	1.06684	1.17839
ADAM20 ENSG00000134007	0.879703	0.634068	0.00502891	0.547455	0.029883	0.816906	0.787957	0.371199	0.463519	0.0445152
ADAM22 ENSG00000008277	0.840356	3.5095	4.22981	0.00232536	5.53641	4.08811	12.6726	3.08939	16.9701	39.2503
ADAM23 ENSG00000114948	0.0182009	0.898095	0.0921228	1.16235	0.0114885	0.0177768	0.306678	0.0400888	0.365629	1.14089
ADAM28 ENSG00000042980	3.39612	0.108659	1.23081	9.46103	9.24302	41.7958	1.46603	1.53016	4.59649	0.893566
ADAM29 ENSG00000168594	1.88517	0.113498	0.0366037	0.200807	2.25126	0.00127292	3.10178e-05	0.666032	0.852292	0.199979
ADAM30 ENSG00000134249	0.115497	0.874127	0.00910024	1.06928	1.21466	0.0950841	0.0424975	5.64387	1.151	0.914511
ADAM32 ENSG00000197140	0.480684	0.672856	1.61901	1.33032	0.725215	1.45644	0.537336	0.70988	2.30175	1.90703
ADAM33 ENSG00000149451	327.288	5.17047	307.716	9.1285	71.6336	1.37945	27.7979	3.60427	0.475242	7.74747
ADAM7 ENSG00000069206	0.00578487	2.08174	2.15285	0.000318273	0.00963275	0.531845	0.753314	1.48279	0.256626	0.11273
ADAM8 ENSG00000151651	7.31631	12.7304	5.26693	0.287511	1.39025	50.2804	1.06356	25.8739	8.91943	2.9472
ADAM9 ENSG00000168615	4.94389	17.3037	23.6844	72.2171	304.663	120.577	182.19	13.6767	97.718	53.547
ADAMDEC1 ENSG00000134028	3.39723	0.00120326	1.15659	0.0158501	0.0611655	1.7411	0.745309	0.00977294	0.122565	0.222387
ADAMTS1 ENSG00000154734	147.115	1.65396	311.564	0.027464	3.244	0.0151725	5.20737	63.1522	100.776	4.43752
ADAMTS10 ENSG00000142303	17.386	5.82203	18.5036	10.7376	49.0936	5.14662	11.679	189.146	17.7705	71.813
ADAMTS12 ENSG00000151388	4.13207	0.54121	3.85468	4.82816	9.47432	26.7507	4.07796	1.433	0.202017	6.99863
ADAMTS13 ENSG00000160323	14.7775	22.0266	17.6188	0.230183	7.91961	18.4116	88.7099	0.111801	2.1251	38.3521
ADAMTS14 ENSG00000138316	2.30368	0.0758251	1.5158	0.396204	0.141446	0.946711	1.86198	0.0504599	0.539832	11.5528
ADAMTS15 ENSG00000166106	0.0597128	0.239958	13.6983	0.595626	0.615585	0.349799	2.23635	7.18154	0.877269	0.664373
ADAMTS16 ENSG00000145536	0.527177	1.04397	1.70211	0.514531	0.331092	0.0049743	0.770087	0.934307	0.530636	0.266287
ADAMTS17 ENSG00000140470	4.94139	2.05716	0.0409265	1.47088	1.97084	5.39088	7.76993	1.85482	0.0490255	0.478098
ADAMTS18 ENSG00000140873	3.1285	9.25638	0.586641	1.24835	2.64005	2.69397	3.88549	0.371206	0.00125994	2.98031
ADAMTS19 ENSG00000145808	0.370158	0.0282309	0.0346212	2.35026	0.00451148	0.0120062	0.333582	0.605551	0.0139216	1.12582
ADAMTS2 ENSG00000087116	2.64054	1.56939	24.7261	1.79027	0.308895	27.4879	14.6798	1.90824	0.0998814	1.14758
ADAMTS3 ENSG00000156140	0.88186	1.86966	0.754331	1.84522	0.294696	1.37846	5.9001	0.000819736	0.948669	0.675764
ADAMTS4 ENSG00000158859	27.0904	0.536532	0.553616	1.80414	5.33805	0.107522	1.60754	1.10096	2.47066	1.38497
ADAMTS5 ENSG00000154736	66.6343	0.166704	9.19017	0.318252	1.55961	0.309144	1.72894	0.111215	0.277732	0.443229
ADAMTS6 ENSG00000049192	1.87835	0.557477	0.15523	0.586091	0.662893	0.614644	0.976894	7.11454	0.0305283	1.16076
ADAMTS7 ENSG00000136378	0.171128	4.02671	2.56547	1.87627	4.48877	7.305	0.328912	2.33813	1.36775	36.2223
ADAMTS8 ENSG00000134917	60.4515	0.120735	21.1152	2.66452	0.8267	3.04413	1.34514	0.79465	3.59322	4.48427
ADAMTS9 ENSG00000163638	2.39057	2.91978	0.989898	8.88645	65.3439	58.9332	20.6099	1.7744	18.9351	58.5986
ADAMTSL1 ENSG00000178031	19.5659	5.87697	64.0076	0.500287	1.95798	617.344	4.85809	8.50228	4.96605	122.846
ADAMTSL2 ENSG00000197859	50.8711	0.362333	47.2698	11.9597	0.453685	4.32234	15.9166	86.0231	4.33464	50.802
ADAMTSL3 ENSG00000156218	1.02021	3.70076	1.24467	21.9328	0.63489	0.20437	0.133152	0.868036	3.52993	0.246708
ADAMTSL4 ENSG00000143382	107.009	0.181193	7.26302	3.57083	2.2974	54.1465	75.2876	3.53104	3.15174	0.0601409
ADAMTSL5 ENSG00000185761	0.713868	6.65169	2.82701	1.29931	0.0304977	0.973693	0.202479	2.0103	4.67894	13.7527
ADAP1 ENSG00000105963	0.188011	11.1282	17.918	0.0144937	3.69888	4.54551	1.90491	55.5052	0.937196	2.08209
ADAP2 ENSG00000184060	0.589491	0.576623	24.1964	8.75869	1.93911	0.315985	2.04206	1.65794	3.32271	13.9308
ADAR ENSG00000160710	1833.85	19.6032	11.3515	157.221	500.968	0.194553	913.241	8.10344	23.94	301.785
ADARB1 ENSG00000197381	13.2075	9.67983	81.2305	88.895	107.634	24.4679	29.494	11.427	2.67384	2.07166
ADARB2 ENSG00000185736	1.08631	2.62657	0.175288	0.0362962	1.61455	8.95432	0.696793	10.6316	0.720287	0.464913
ADAT1 ENSG00000065457	16.4073	0.186312	2.80648	1.64477	147.817	11.4903	33.5961	0.213161	0.551212	1.4565
ADAT2 ENSG00000189007	19.1888	16.1086	1.71984	14.5711	28.2846	21.4673	37.7762	3.95173	2.39886	0.0485147
ADAT3 ENSG00000213638	1.6128	1.24909	0.284343	0.607398	3.46741	3.47285	0.906135	0.370726	0.533908	0.601207
ADCK1 ENSG00000063761	75.9518	137.704	1.44362	3.94003	19.3627	12.2285	10.7345	1.81634	0.512165	0.250086
ADCK2 ENSG00000133597	26.6499	18.285	120.47	35.5116	56.0237	17.2463	35.0279	4.93972	27.757	32.6279
ADCK3 ENSG00000163050	36.3356	217.862	6.87246	167.314	265.329	260.971	102.975	44.9751	99.4307	43.7853
ADCK4 ENSG00000123815	74.8373	132.487	150.946	39.7034	43.063	2.81031	5.4128	29.9096	25.815	0.873407
ADCK5 ENSG00000173137	2.46631	46.3962	8.26001	3.38942	4.40797	65.0459	18.5954	2.53496	40.2205	0.0223062
ADCY1 ENSG00000164742	1.26429	18.1946	1.09191	0.359477	0.634002	10.6942	3.40404	9.9366	4.02528	2.22736
ADCY10 ENSG00000143199	0.917165	0.117265	0.00214297	0.263647	0.371239	0.956667	0.0161982	0.0311771	0.188477	0.0880867
ADCY2 ENSG00000078295	16.7088	2.17814	2.74718	23.1365	12.1153	2.4404	0.762618	6.73978	10.1067	30.887
ADCY3 ENSG00000138031	91.9543	7.28639	5.15364	3.85665	124.226	120.325	1.20657	133.598	2.21319	30.273
ADCY4 ENSG00000129467	5.27584	2.83608	66.6069	6.93223	6.95991	2.22484	4.11948	7.99437	40.9372	5.13467
ADCY5 ENSG00000173175	4.31806	3.48052	307.637	16.3874	9.14918	1.94871	2.31229	130.943	8.99056	117.4
ADCY6 ENSG00000174233	8.08873	162.494	4.51622	146.697	234.685	213.973	188.421	98.5783	129.538	44.81
ADCY7 ENSG00000121281	0.00147805	0.0427905	0.481146	0.00403638	0.401678	6.13971	1.32816	22.3508	0.715706	2.9413
ADCY8 ENSG00000155897	1.15756	0.0138852	0.205574	1.13277	0.984932	0.175253	0.420505	1.53481	0.717185	1.31083
ADCY9 ENSG00000162104	0.766441	0.433019	117.52	4.24479	2.22839	1.48791	6.9435	5.50438	0.0351624	3.26689
ADCYAP1 ENSG00000141433	1.57877	0.589825	0.344472	1.84026	0.441822	0.351517	0.54646	0.0123403	0.0105964	2.54029
ADCYAP1R1 ENSG00000078549	1.03163	0.827861	2.56865	6.19204	1.05749	0.559631	3.37184	3.02307	1.73671	4.2976
ADD1 ENSG00000087274	12.9993	18.4785	298.061	62.9479	252.359	65.4869	205.683	63.18	193.077	75.8116
ADD2 ENSG00000075340	8.96265	0.119725	0.434136	0.3373	0.0625421	0.846962	1.20625	0.229646	1.18982	0.271284
ADD3 ENSG00000148700	1.95401	66.2172	47.3632	1.03233	0.23567	0.988735	9.11879	1.01963	5.2251	30.1495
ADGB ENSG00000118492	0.0568939	1.47717	0.276228	1.40945	0.0461197	0.399328	0.364788	0.281635	0.19219	0.98537
ADGRA2 ENSG00000020181	230.668	10.3244	772.749	10.7686	21.262	265.039	57.7907	245.114	35.8902	228.037
ADGRA3 ENSG00000152990	1.2173	32.6357	2.52077	20.6923	4.22865	86.3769	2.70865	10.7645	0.000276191	6.98365
ADGRB1 ENSG00000181790	1.60381	0.684741	2.63241	1.31613	7.86631	5.04648	2.88138	1.50279	18.3487	0.209547
ADGRB2 ENSG00000121753	27.7725	0.177813	1.57618	0.174381	0.590422	1.48265	3.71609	20.0289	1.11838	17.1388
ADGRB3 ENSG00000135298	1.81432	0.652879	0.209568	0.255752	0.0187201	7.51033	7.2201	2.34819	0.213132	0.240598
ADGRD1 ENSG00000111452	0.03953	1.54038	15.3867	1.09169	16.1144	9.11721	1.10895	1.67019	0.555687	0.780538
ADGRD2 ENSG00000180264	2.64645	1.15153	0.0375764	1.99228	1.56315	0.492202	0.05146	0.11647	2.75297	0.891488
ADGRE1 ENSG00000174837	2.0009	0.72331	1.45968	2.17012	0.609306	0.107347	1.96944	0.472623	0.418631	3.11636
ADGRE2 ENSG00000127507	2.21055	1.46573	2.36789	0.0180437	1.1522	4.57174	0.141199	19.3598	0.666986	7.88959
ADGRE3 ENSG00000131355	0.535201	2.00242	0.330054	0.059334	0.333344	3.50111	0.433021	0.406089	0.302998	0.252511
ADGRE5 ENSG00000123146	48.0505	2.55682	115.479	54.436	29.6938	2.48945	1.03704	47.0248	46.1818	73.5085
ADGRF1 ENSG00000153292	7.48539	0.305316	2.0942	0.736841	5.62471	0.465124	1.28518	10.2942	0.827112	2.99161
ADGRF3 ENSG00000173567	0.00318386	0.295817	0.0349447	0.0537001	0.0714304	1.12602	0.421333	0.00726877	0.476267	0.0679198
ADGRF5 ENSG00000069122	0.899202	0.502959	0.268521	4.87082	1.36041	0.01143	26.6262	0.021532	3.42328	0.0664633
ADGRG1 ENSG00000205336	28.3906	473.706	60.0329	277.97	256.745	210.532	375.281	0.551285	62.3361	192.72
ADGRG2 ENSG00000173698	1.73076	0.351062	0.0217903	0.766831	0.687097	0.106605	0.30794	0.0221903	1.94061	0.340149
ADGRG3 ENSG00000182885	1.03067	0.0190124	0.427823	0.153391	0.0572149	0.0245773	2.72288	0.0862441	3.11514	0.170984
ADGRG4 ENSG00000156920	0.34184	0.548597	0.0272471	0.0785171	1.53516	0.694096	2.66319	0.402711	3.0834	0.604737
ADGRG5 ENSG00000159618	2.67433	1.1521	0.453033	1.39744	0.517419	0.527573	1.04565	0.147687	0.258722	2.69877
ADGRG6 ENSG00000112414	0.259318	0.171071	1.66042	1.97041	1.46809	0.927352	0.165183	3.0732	0.653279	5.16658
ADGRG7 ENSG00000144820	0.121215	1.44984	0.529192	1.43989	1.31822	4.13272	0.123462	0.911883	1.80584	0.00578736
ADGRL1 ENSG00000072071	1.03464	169.394	2.17511	33.9926	50.1758	9.7169	143.529	113.021	9.39093	27.092
ADGRL2 ENSG00000117114	1.78616	1.73759	6.34946	6.63413	234.431	23.1868	36.6502	5.49652	0.347193	1.00818
ADGRL3 ENSG00000150471	0.81008	0.0307741	0.70428	0.0120125	0.0344221	0.459114	0.43747	1.92617	2.97633	1.91371
ADGRL4 ENSG00000162618	9.9506	0.210318	0.849974	0.932281	0.640323	9.59747	2.43381	0.00206872	1.8253	8.98318
ADGRV1 ENSG00000164199	0.619894	3.98826	1.42149	0.00909727	0.0461152	32.693	2.56238	0.975303	45.0464	0.966262
ADH1B ENSG00000196616	4.43393	0.00997733	17.1853	11.1279	5.07566	0.0259811	9.33042	2.69241	0.249557	2.36181
ADH1C ENSG00000248144	0.734164	0.853973	0.148459	0.522984	0.397675	1.53058	1.23509	0.267095	0.82873	6.09567
ADH5 ENSG00000197894	55.9834	6.74879	396.814	314.777	261.565	123.172	1131.85	244.422	40.8273	14.6257
ADH6 ENSG00000172955	1.74286	0.0676762	0.27388	1.32408	6.46595	7.26617	0.489346	1.56802	2.27229	0.396673
ADHFE1 ENSG00000147576	1.68042	102.955	14.8781	6.25157	2.49201	0.363678	12.8951	8.10282	144.66	109.42
ADI1 ENSG00000182551	217.783	1921.25	2004.61	232.23	1063.98	1177.8	315.85	155.418	685.494	701.33
ADIG ENSG00000182035	0.0271305	0.345295	3.94367	0.0041735	0.346358	2.82254	1.52383	1.59131	0.0544882	0.517816
ADIPOQ ENSG00000181092	0.25321	0.169403	0.0457426	0.358348	0.267042	0.91423	0.195376	1.49269	2.71981	0.97991
ADIPOR1 ENSG00000159346	1.43878	20.3433	1.68633	74.6905	178.168	104.468	303.677	44.0625	33.7021	8.27624
ADIPOR2 ENSG00000006831	100.301	29.6443	0.8068	103.641	19.4903	2.3494	15.7401	7.07224	65.2614	89.8104
ADIRF ENSG00000148671	995.907	751.693	1206.36	920.661	573.59	122.881	280.475	698.472	441.807	500.904
ADK ENSG00000156110	8.23396	9.41445	1.25365	40.2433	50.5947	15.4192	58.7858	2.0823	30.2622	18.3893
ADM ENSG00000148926	0.956824	1.22523	0.0433286	2.53471	3.12147	5.14575	5.29691	12.4538	38.9293	1.65575
ADM2 ENSG00000128165	33.1327	0.302272	2.46151	5.46065	6.0999	26.81	7.02872	2.89858	0.980449	8.62187
ADM5 ENSG00000224420	3.44186	0.00575079	1.48366	1.45696	3.38161	1.28964	1.82846	15.6585	1.41563	0.857337
ADNP ENSG00000101126	159.756	255.204	60.189	0.786855	48.9401	101.228	136.429	0.680599	28.1466	16.2309
ADNP2 ENSG00000101544	4.05369	3.76847	3.61644	53.8147	35.904	0.0914037	19.375	12.8876	4.37884	8.43672
ADO ENSG00000181915	3.93436	5.58745	9.11411	1.34886	10.9969	0.397948	5.18247	26.7149	1.71475	3.04454
ADORA1 ENSG00000163485	1.33998	4.85218	0.652545	0.00147419	2.61089	0.0867326	0.0268046	6.6258	0.00104694	0.746105
ADORA2A ENSG00000128271	0.461807	0.109146	0.733669	0.982394	0.293439	0.231395	0.108408	0.0255705	0.499279	1.77286
ADORA2B ENSG00000170425	0.413465	0.625842	0.0423141	2.04096	0.126079	0.0016622	2.59224	0.000380072	2.13095	0.562925
ADORA3 ENSG00000282608	8.51174	1.07013	1.12388	3.26115	0.795589	9.11957	1.46829	1.48323	0.0909133	1.30968
ADPGK ENSG00000159322	5.39595	139.638	0.0326182	14.6444	619.639	620.058	306.893	6.39042	45.3634	28.219
ADPRH ENSG00000144843	0.916255	1.97619	0.950657	13.6321	3.43103	10.6171	4.24291	27.9867	2.15262	0.394642
ADPRHL1 ENSG00000153531	39.9063	0.762416	11.4611	2.09662	24.2302	41.3343	5.42463	1.5044	1.49056	1.23292
ADPRHL2 ENSG00000116863	39.0656	1.99001	103.192	93.9993	65.0499	125.226	49.3096	2.62503	153.318	1.86782
ADPRM ENSG00000170222	2.05913	5.52169	5.0605	25.3176	86.3242	15.1193	11.6092	5.22723	0.13695	26.4576
ADRA1A ENSG00000120907	0.276887	8.59998	16.3819	0.608921	0.00839835	0.786599	0.745492	0.0622692	0.330242	0.264326
ADRA1D ENSG00000171873	0.123549	2.02402	0.621779	2.57073	0.0136756	3.88174	80.4743	0.454738	0.768407	22.5075
ADRA2A ENSG00000150594	0.226466	1.7895	0.557631	9.672	2.23634	130.606	65.4962	0.00050733	17.19	1.39631
ADRA2B ENSG00000274286	1.2788	1.99482	0.799544	0.485125	2.87847	0.230605	0.628582	6.70539	1.17876	1.27441
ADRA2C ENSG00000184160	0.875832	1.30599	13.7782	1.05202	1.21651	1.19012	0.0876592	0.0204158	12.6413	2.94392
ADRB1 ENSG00000043591	2.6444	55.3097	3.91741	1.19346	32.9376	79.5693	1.14496	7.03349	21.2606	2.81907
ADRB2 ENSG00000169252	9.3683	7.63443	13.9384	2.0259	84.0719	2.28499	21.3471	42.3885	72.6613	2.46954
ADRB3 ENSG00000188778	0.304713	10.5265	0.630171	0.042056	1.51569	0.121001	0.954742	1.22612	4.03239	1.41448
ADRM1 ENSG00000130706	42.6666	56.423	44.5013	44.969	99.0523	71.8128	251.823	0.375211	41.0815	62.2024
ADSL ENSG00000239900	164.654	1.2861	65.6313	3.99241	88.4567	0.734867	18.8408	0.939563	19.5084	2.26035
ADSS ENSG00000035687	8.89469	5.17647	0.078509	25.2356	76.568	33.8029	63.9674	0.983302	37.7257	7.97476
ADSSL1 ENSG00000185100	4.62086	2.12596	17.6521	10.5942	0.050263	19.5769	1.39852	1.44036	56.5775	7.05341
ADTRP ENSG00000111863	1.17626	0.82865	1.3443	1.58597	1.1959	0.268946	0.50302	2.36785	1.68144	0.104087
AEBP1 ENSG00000106624	1183.54	121.603	1259.03	24.948	0.893451	0.419995	30.9316	243.473	8.24909	311.416
AEBP2 ENSG00000139154	17.406	32.0746	14.6444	2.3403	27.5062	0.621885	25.5639	21.3448	0.321901	0.522377
AEN ENSG00000181026	90.6745	4.77711	74.9416	11.0422	4.6539	53.3148	82.4971	5.80026	6.66363	16.1517
AES ENSG00000104964	346.007	997.841	932.928	136.859	598.62	112.01	150.294	1721.54	252.864	553.015
AF011889.5 ENSG00000241489	0.938118	1.28838	0.381383	1.41621	0.709834	0.191389	0.393661	0.0179237	3.40851	0.304878
AF131216.1 ENSG00000280273	0.16134	0.0509055	0.0443644	0.423346	0.0621336	1.4727	0.900508	0.761066	0.0144637	0.184893
AFAP1 ENSG00000196526	0.442271	25.5009	30.3354	2.08327	8.12785	2.12395	14.5955	53.0537	53.2068	19.8273
AFAP1L1 ENSG00000157510	24.5417	3.62435	9.51941	4.80158	2.38257	8.31738	3.49221	0.573444	0.806758	3.96018
AFAP1L2 ENSG00000169129	38.5978	1.01512	0.360681	0.994251	7.62192	0.0443643	6.77823	0.358754	8.601	1.93079
AFF1 ENSG00000172493	7.43446	8.62958	0.897203	23.2077	41.2951	33.0513	38.9228	15.4168	9.97421	0.624153
AFF2 ENSG00000155966	0.296479	0.0573549	0.791886	1.04276	0.675945	1.78025	0.063617	0.325494	1.60548	0.0263394
AFF3 ENSG00000144218	4.10706	4.40176	0.845356	132.391	199.486	131.739	97.0043	31.5476	86.2683	11.2938
AFF4 ENSG00000072364	11.9327	12.8078	54.0081	53.0027	8.79689	11.0928	37.6805	27.1348	1.18649	16.7034
AFG3L2 ENSG00000141385	1.34027	142.855	2.19233	154.874	1.36241	60.1606	2.70422	87.7057	297.367	0.667859
AFM ENSG00000079557	0.509519	0.155872	0.0245365	0.318927	0.20834	1.36807	0.405239	1.55008	1.52297	0.294848
AFMID ENSG00000183077	226.71	100.488	11.8929	88.493	102.873	234.424	91.5608	2.06383	110.316	22.288
AFP ENSG00000081051	0.613833	0.192252	0.220797	0.0612968	2.00181	0.0305712	1.33354	1.24837	0.0520021	1.33207
AFTPH ENSG00000119844	0.137555	90.8108	1.294	80.3748	7.17859	96.9402	5.06192	40.1444	14.7406	0.00990057
AGA ENSG00000038002	0.852609	0.0528042	0.626459	0.58553	18.2895	31.3967	8.31504	2.36807	0.315084	19.2506
AGAP1 ENSG00000157985	37.8603	7.80576	0.768093	7.5343	45.098	0.0299222	1.65349	8.49045	0.401971	9.22308
AGAP14P ENSG00000279058	0.113111	1.61391	0.319329	4.34748	3.20289	0.142305	0.871031	0.38603	0.0139027	0.29358
AGAP2 ENSG00000135439	3.19765	5.98255	0.217787	0.391152	2.51056	4.01814	28.8645	3.42874	0.0663994	0.63174
AGAP3 ENSG00000133612	2.05186	133.895	11.2549	48.5471	16.9404	90.4088	73.7055	80.9295	27.4483	0.949021
AGAP4 ENSG00000188234	7.52886	12.1211	41.495	63.1612	7.50403	15.6976	12.3168	2.40932	6.85316	7.6819
AGAP5 ENSG00000172650	4.25588	0.534553	0.321126	0.425974	0.0211683	2.62541	2.31084	0.327143	0.00292763	1.94051
AGAP6 ENSG00000204149	15.5732	12.6833	14.9794	8.849	19.4975	36.8417	24.6974	4.99861	6.90189	29.7989
AGAP9 ENSG00000204172	2.26859	42.9773	16.6535	0.117229	2.94415	0.413206	36.6117	6.5257	1.96046	5.33676
AGBL1 ENSG00000273540	0.223577	3.28594	0.168101	0.127279	0.0650184	0.702964	0.684824	0.0145663	0.278665	0.281779
AGBL2 ENSG00000165923	0.933966	1.86912	4.18614e-05	11.1441	2.241	2.052	1.20123	0.198474	1.32173	0.0972894
AGBL3 ENSG00000146856	0.218225	0.0999756	2.01369	0.0780094	1.47283	0.533166	1.18798	2.38183	3.9351	9.84134
AGBL4 ENSG00000186094	0.448277	0.919422	0.194102	2.46625	0.573059	0.140926	0.007008	4.52994	0.065084	2.09304
AGBL5 ENSG00000084693	188.353	22.3638	111.612	8.91383	47.019	3.1919	1.62804	133.893	85.7048	15.9215
AGER ENSG00000204305	2.72081	0.714742	29.657	0.461936	1.96233	0.540026	11.1668	31.5345	81.8725	45.2698
AGFG1 ENSG00000173744	3.55788	0.401661	2.46461	46.5128	16.214	23.3423	16.8649	1.11782	8.12527	20.6125
AGFG2 ENSG00000106351	1.337	0.501325	4.18068	29.2139	13.5116	51.8478	72.364	99.3154	171.91	10.1379
AGGF1 ENSG00000164252	1.37212	20.6308	1.30184	3.8061	3.0216	9.90073	64.8531	0.133485	2.22482	0.83218
AGK ENSG00000006530	1.67138	2.15849	2.35439	1.26835	1.12551	5.37998	10.5954	0.0546544	48.3645	7.26862
AGL ENSG00000162688	0.137811	18.453	1.46994	21.6081	5.28656	13.6575	6.71783	0.459899	5.48337	4.6283
AGMAT ENSG00000116771	4.36275	0.200149	0.139538	0.606751	0.0275393	0.421838	16.5392	0.000591201	0.455742	0.86506
AGMO ENSG00000187546	0.214572	0.0120729	0.767624	0.87812	1.95925	0.931117	1.4323	1.00699	0.463045	2.00797
AGO1 ENSG00000092847	12.3795	25.739	20.1988	119.44	56.324	15.5429	2.09951	0.330949	3.27484	109.858
AGO2 ENSG00000123908	1.7939	12.4428	127.922	6.60501	57.0178	21.4527	28.2778	2.3976	4.02271	6.28269
AGO3 ENSG00000126070	31.2023	48.1502	2.50842	12.6094	4.71855	7.73928	31.4196	2.15074	14.7192	0.155654
AGO4 ENSG00000134698	1.49634	11.9006	0.139989	0.906972	11.9926	17.3324	12.3628	18.4805	1.25128	44.8833
AGPAT1 ENSG00000204310	857.823	297.068	99.6573	7.53618	294.318	30.7525	345.979	84.5902	62.7297	2.92583
AGPAT2 ENSG00000169692	61.145	56.2154	155.312	4.54848	54.1515	78.6162	10.4573	138.646	5.47837	5.20864
AGPAT3 ENSG00000160216	23.1143	187.535	184.524	7.09611	69.8569	98.0073	195.192	1.50343	0.101257	6.52287
AGPAT4 ENSG00000026652	14.1511	13.4722	20.3646	1.73505	1.1359	1.64365	0.465659	4.33705	0.223713	37.2848
AGPAT5 ENSG00000155189	0.101322	0.0174344	3.01989	12.9621	10.486	5.31697	3.59948	0.331393	2.25777	1.18022
AGPS ENSG00000018510	0.363324	4.20463	15.8597	2.63296	2.87879	0.288673	0.804261	3.55658	8.16169	21.9496
AGR2 ENSG00000106541	13.3719	61.1523	109.215	409.904	6.56834	3106.49	58.0773	96.1997	23.5476	4.08775
AGR3 ENSG00000173467	2.39227	0.217434	0.53889	0.201591	1.75368	46.749	0.122022	0.337369	0.00492702	0.292923
AGRN ENSG00000188157	3.56282	13.9721	11.0146	47.9739	61.2174	31.1399	8.42134	3.70771	152.368	51.9173
AGRP ENSG00000159723	0.567204	0.0966769	0.0866362	0.290071	0.29618	0.865157	0.0179595	0.250198	0.0144191	3.39896
AGT ENSG00000135744	62.6501	3.66918	35.6667	0.463543	15.8186	20.8323	1.44049	0.753458	0.807711	6.00625
AGTPBP1 ENSG00000135049	0.376856	2.37812	4.53403	0.558729	0.574232	2.27026	1.93964	1.21772	3.69799	0.347345
AGTR1 ENSG00000144891	1.09872	0.432729	4.49541	3.21626	2.76036	28.2937	2.44048	0.23706	0.0460461	1.41497
AGTRAP ENSG00000177674	494.781	652.919	154.097	386.589	616.612	123.367	146.252	116.463	262.131	393.432
AGXT2 ENSG00000113492	0.104698	0.0486866	0.0824981	1.54991	0.280759	1.07083	0.573056	1.08464	3.49112	5.19971
AHCTF1 ENSG00000153207	5.63063	3.62571	0.239822	15.5074	32.822	23.9013	53.3368	11.2638	5.02833	0.190006
AHCY ENSG00000101444	1202.01	191.099	5.40508	11.2724	139.782	29.7726	548.897	190.867	0.769425	64.3183
AHCYL1 ENSG00000168710	311.744	283.113	116.517	19.3888	237.252	138.64	68.3445	31.7319	83.6836	179.202
AHCYL2 ENSG00000158467	3.67784	11.1934	0.428041	78.0349	0.14345	26.7987	2.97886	7.44499	54.0507	2.23578
AHDC1 ENSG00000126705	19.8539	121.561	31.7776	10.5359	39.164	9.92145	112.605	184.999	72.5159	53.0175
AHI1 ENSG00000135541	40.062	0.536072	111.688	179.129	179.763	128.078	5.81031	40.0346	0.613817	0.611582
AHNAK ENSG00000124942	1058.47	377.05	932.176	238.398	1259.33	414.289	340.032	352.825	261.971	157.526
AHNAK2 ENSG00000185567	1.18242	2.98351	424.649	17.7299	2.96669	0.129089	0.392509	0.0543413	84.0139	41.3877
AHR ENSG00000106546	15.6332	3.69329	5.55928	7.50642	1.21281	1.84021	4.42234	17.2311	4.76471	10.3694
AHRR ENSG00000063438	1.48238	2.47391	0.0817851	0.175213	1.69552	0.382112	0.590965	0.338771	0.98515	0.936104
AHSA1 ENSG00000100591	36.1443	176.57	52.4603	39.4763	10.9745	33.7797	74.0894	0.00497228	55.6953	98.6614
AHSA2 ENSG00000173209	0.0276267	9.6656	20.7993	22.0768	91.5324	3.11119	26.3828	163.425	36.2638	0.570923
AHSG ENSG00000145192	0.752579	0.0153924	3.97099	0.781499	0.372459	0.397129	0.398982	1.51583	0.870897	1.36458
AHSP ENSG00000169877	2.75247	1.26437	0.0876079	1.28409	0.266685	0.0642295	0.178047	0.656649	0.448687	0.618784
AICDA ENSG00000111732	0.115046	0.969657	0.0588529	0.130979	0.031514	1.05089	0.719147	0.646004	0.695454	0.115081
AIDA ENSG00000186063	0.582119	0.288164	0.0480436	1.65886	43.493	1.60332	0.958578	0.424002	19.6458	1.40239
AIF1 ENSG00000204472	98.4578	1.24477	5.05466	1.2181	4.34548	0.728838	7.2171	0.951795	7.33108	49.5935
AIF1L ENSG00000126878	0.00483777	11.0933	31.6999	0.0306089	0.283285	7.50451	3.31226	1.49684	7.90659	26.544
AIFM1 ENSG00000156709	150.997	96.0713	45.2391	188.623	47.4231	15.6448	67.812	25.527	332.989	58.4944
AIFM2 ENSG00000042286	52.6548	3.01202	35.8568	2.2168	1.46697	3.11952	50.9601	4.0788	0.0124915	0.626171
AIFM3 ENSG00000183773	0.579374	16.3543	0.840556	0.131189	4.93186	0.0746415	1.90993	0.021754	6.10094	0.399846
AIG1 ENSG00000146416	57.1745	123.092	145.987	6.14573	226.804	58.5815	4.06746	15.5776	10.8995	45.5485
AIM1 ENSG00000112297	3.88045	4.3963	3.17016	1.87423	28.7245	23.3444	104.463	0.916275	30.6267	2.25187
AIM1L ENSG00000176092	0.18714	0.615407	0.406036	1.72809	0.266602	0.151312	0.0533018	0.00538961	0.242727	0.300762
AIM2 ENSG00000163568	0.179959	0.642516	1.85097	1.53869	0.956002	0.0132011	0.540103	0.0168459	0.18879	0.0149789
AIMP1 ENSG00000164022	8.303	27.9656	0.214575	15.4192	20.4832	48.4919	50.7206	66.9149	27.1647	36.8807
AIMP2 ENSG00000106305	1.01167	0.609328	4.00604	4.84931	26.4907	17.1361	34.7072	7.22639	40.4058	2.7923
AIP ENSG00000110711	20.1397	8.48626	244.239	36.2386	69.3388	23.6339	85.0691	436.877	3.6278	15.616
AIPL1 ENSG00000129221	0.0157147	1.67504	2.14388	0.467942	1.90418	2.42937	0.00975445	0.493939	0.0931978	0.280949
AIRE ENSG00000160224	0.21416	1.56091	0.012229	0.359238	0.160643	0.00581719	0.199638	0.00296561	0.0369361	0.878539
AJAP1 ENSG00000196581	2.17798	0.168625	1.90355	3.26157	7.08381	0.527106	1.61533	0.0082622	1.0874	1.40807
AJUBA ENSG00000129474	1.41435	6.25052	0.132849	1.44949	34.0776	0.580163	0.385	2.8425	44.2741	4.26697
AK1 ENSG00000106992	38.5454	42.4863	13.7341	15.6126	36.2051	5.46824	3.19711	2.80952	0.0548893	41.3677
AK2 ENSG00000004455	324.072	253.391	6.56355	30.6188	65.9334	197.209	431.954	2.73198	6.37538	124.447
AK3 ENSG00000147853	6.10861	28.9022	1.58711	19.2172	62.5487	36.2623	5.68269	12.9754	10.8042	52.5249
AK4 ENSG00000162433	0.277877	7.18633	1.25096	8.67913	40.7559	1.12728	3.51443	0.839874	30.5598	1.02136
AK5 ENSG00000154027	18.5284	1.2572	0.000642126	0.284162	1.01945	0.114306	1.46841	0.376943	0.322274	0.0466786
AK6 ENSG00000085231	0.688427	22.7601	3.41908	24.0514	28.0394	14.9672	1.45277	0.917976	8.39421	7.25402
AK7 ENSG00000140057	0.0838413	0.752348	0.49963	0.0530618	0.327073	0.000917298	3.89744	2.65033	0.00352974	2.49016
AK8 ENSG00000165695	23.0517	4.64725	0.876876	3.8928	5.04413	1.24904	5.12662	0.358274	1.84778	0.21414
AK9 ENSG00000155085	1.99027	3.20101	4.63526	1.78797	5.79036	39.1502	2.99356	1.23322	3.78532	1.88299
AKAP1 ENSG00000121057	79.9496	487.566	280.955	282.119	403.854	457.909	314.364	15.0949	23.2098	212.497
AKAP10 ENSG00000108599	40.6103	6.5042	1.30454	87.3886	59.4119	1.27796	20.3328	2.0922	1.62609	0.165478
AKAP11 ENSG00000023516	0.136709	2.43802	2.04588	4.54791	51.222	43.5803	1.97244	0.272996	94.1367	6.45271
AKAP12 ENSG00000131016	1.52967	0.0465922	62.6031	2.57877	4.20778	3.3115	0.415345	0.187376	27.3964	0.669582
AKAP13 ENSG00000170776	116.907	11.5409	37.8141	1.88479	35.6302	3.53813	12.0782	36.0496	43.3436	2.37437
AKAP17A ENSG00000197976	10.9932	82.8622	12.818	14.4233	78.9451	102.04	173.133	2.08862	13.4579	25.7537
AKAP3 ENSG00000111254	1.2093	20.4756	1.66626	0.716457	0.566726	14.1726	0.559577	9.05856	2.25926	0.561036
AKAP4 ENSG00000147081	0.171634	0.0664845	0.139377	0.249589	0.465215	0.548163	0.339952	0.273243	0.0821743	4.68143
AKAP5 ENSG00000179841	0.508502	0.00584069	0.930663	0.198396	1.18578	3.9971	0.386053	0.76181	0.367913	0.0326763
AKAP6 ENSG00000151320	3.36842	1.57738	0.489359	0.117356	0.78073	3.6332	0.5318	2.96874	0.684201	1.03433
AKAP7 ENSG00000118507	6.16847	21.2237	0.330235	1.02731	4.45289	18.6265	4.3144	5.37359	1.04599	5.76806
AKAP8 ENSG00000105127	568.312	109.384	9.11907	203.352	24.8792	4.90084	77.8117	26.2396	92.3184	183.107
AKAP8L ENSG00000011243	113.805	418.584	106.548	115.31	57.9697	226.03	284.386	203.669	75.4265	73.636
AKAP9 ENSG00000127914	0.237948	0.49142	78.3693	81.6448	77.343	137.784	114.866	20.6001	36.0118	14.7324
AKIP1 ENSG00000166452	56.503	116.196	2.84175	6.09665	2.29539	0.582508	85.8887	18.6682	19.8797	109.656
AKIRIN1 ENSG00000174574	6.83667	0.816626	89.0643	9.06677	22.2535	7.39702	36.6234	6.09789	20.1404	17.9074
AKIRIN2 ENSG00000135334	1.27863	0.00367985	4.0852	1.91904	40.1129	0.0414834	7.54815	0.820086	0.0937916	19.1437
AKNA ENSG00000106948	144.004	1.16893	14.1712	0.126588	10.2702	68.9324	104.929	79.6115	5.43108	0.808183
AKNAD1 ENSG00000162641	1.47882	0.0845586	1.12034	0.0091348	0.345218	0.788425	0.0198605	0.18588	0.309742	0.162314
AKR1A1 ENSG00000117448	1204.55	531.82	21.7954	344.721	345.225	1.35286	269.58	3.05819	2.62063	193.695
AKR1B1 ENSG00000085662	289.306	0.334016	1.68021	108.086	54.723	42.4272	13.9171	2.36569	1.8928	273.109
AKR1B10 ENSG00000198074	0.714104	1.99849	0.0155282	0.790611	0.929564	1.66546	1.03458	1.03282	0.189751	0.213253
AKR1C1 ENSG00000187134	93.008	6.03931	218.358	1.90156	4.79265	0.678432	2.60139	5.92185	0.462574	0.198002
AKR1C2 ENSG00000151632	7.31633	19.8916	221.408	8.11642	25.6703	0.373811	21.5944	11.0769	0.349727	15.3832
AKR1C3 ENSG00000196139	35.8032	10.9669	6.32328	0.229674	0.19183	1.65612	23.2424	0.559892	1.33626	9.03468
AKR1D1 ENSG00000122787	2.01307	2.57223	1.62488	0.0222371	0.442608	0.0128353	0.668535	0.25816	1.21448	1.85466
AKR1E2 ENSG00000165568	0.235456	1.08287	0.277195	1.80676	0.596265	0.832488	1.21045	0.648178	0.912767	0.000153734
AKR7A2 ENSG00000053371	1501.95	19.6626	53.1956	13.3062	189.382	222.396	261.486	4.81031	305.609	133.403
AKR7A3 ENSG00000162482	4.80846	0.891209	0.444878	1.1342	5.68777	0.796463	0.231143	0.167282	3.22503	23.4233
AKR7L ENSG00000211454	0.337622	0.181915	13.9181	6.75537	0.675054	0.257137	1.7018	1.10528	0.416488	0.29015
AKT1 ENSG00000142208	13.9601	855.184	130.909	344.434	723.553	355.097	316.647	507.431	426.43	630.812
AKT1S1 ENSG00000204673	105.951	223.706	0.168444	119.134	0.644369	29.5356	104.991	107.285	4.59368	119.822
AKT2 ENSG00000105221	3.01107	382.592	628.319	128.343	116.594	286.866	186.464	91.1144	357.488	150.865
AKT3 ENSG00000117020	3.46176	63.3131	1.1491	219.922	37.7612	598.12	179.373	3.95284	3.90259	6.26485
AKTIP ENSG00000166971	1.35979	3.62853	1.03656	24.6712	55.31	4.6492	9.8106	0.291947	6.43278	1.33952
AL049794.1 ENSG00000280240	0.21205	1.49586	0.436578	0.531343	0.0162367	0.386038	0.407814	1.34642	1.22816	0.0589832
AL049872.1 ENSG00000279963	0.235467	0.582135	0.0566945	0.493759	0.167537	1.19824	0.897172	0.112788	0.138162	0.312914
AL135787.1 ENSG00000283263	1.07927	0.454022	1.44278	0.631224	0.0650888	0.222757	0.00378439	0.0502212	0.378638	0.292744
AL354828.1 ENSG00000279282	1.00506	0.196728	1.05882	0.772454	0.175284	0.000265113	0.244637	0.23039	0.267555	0.0902963
AL354828.2 ENSG00000280175	0.401877	0.144737	2.32421	2.7896	1.73614	0.241313	0.40819	0.290155	1.27795	1.4279
AL356053.1 ENSG00000150076	4.12835	1.76458	0.678904	0.182465	0.0531504	0.973763	1.22116	0.133779	0.0996274	0.10922
AL356585.1 ENSG00000279081	0.630985	0.133498	0.450365	0.423917	1.04676	0.0539826	0.254518	0.256616	1.04624	1.47387
AL358852.1 ENSG00000278899	0.0545547	1.5628	0.00217787	1.27567	3.38542	0.0798527	0.908609	0.143274	3.461	0.131223
AL365181.1 ENSG00000280316	0.00196168	0.074045	0.0951136	0.0829163	1.01737	0.107005	3.29792	8.24461	0.274104	0.425492
AL513523.2 ENSG00000279767	3.78062	3.97773	10.4675	1.54751	10.4152	5.01003	1.35826	7.41596	5.54615	14.2777
AL589743.1 ENSG00000279508	20.8376	337.262	0.472878	145.963	96.9114	8.41412	2.85155	2.84125	1.93386	36.7119
AL645922.1 ENSG00000279546	0.0136485	0.370882	0.000570415	1.82879	0.767124	0.0138185	4.76605e-06	1.37438	1.18689	1.39695
ALAD ENSG00000148218	3.17228	6.58759	8.12117	8.33141	104.601	48.1466	241.291	46.0011	17.5238	25.0355
ALAS1 ENSG00000023330	85.9699	2.41633	6.3713	16.3045	9.26047	24.424	116.594	1.58495	19.4043	1.00222
ALAS2 ENSG00000158578	0.312551	0.116936	0.819508	2.25486	1.00743	1.322	0.405463	0.322453	1.25855	0.337671
ALB ENSG00000163631	0.186677	1.13816	2.7416	5.10496	0.0279484	2.91342	3.56129	0.834308	0.00534321	1.55401
ALCAM ENSG00000170017	2.14518	1.47724	4.51023	16.1645	49.7352	45.7447	116.747	96.5363	16.4783	5.15565
ALDH16A1 ENSG00000161618	42.9871	62.5669	47.0718	8.63128	22.2172	16.3786	0.179199	167.456	1.42752	96.2673
ALDH18A1 ENSG00000059573	100.713	0.00103946	36.5125	104.972	92.3851	64.1384	554.853	10.4063	95.9054	332.587
ALDH1A1 ENSG00000165092	30.967	1.89228	12.8091	182.261	11.3024	13.8041	4.51163	2.16621	0.0045847	4.2021
ALDH1A2 ENSG00000128918	154.188	6.73076	11.6385	35.7361	4.48554	0.324446	27.0138	37.0991	0.101128	51.4311
ALDH1A3 ENSG00000184254	6.2848	90.4089	17.9973	107.102	15.0079	73.6314	9.97607	33.9269	62.4172	64.1723
ALDH1B1 ENSG00000137124	113.27	135.172	290.295	3.75716	26.5854	44.3993	70.7554	1.199	37.2498	23.5399
ALDH1L1 ENSG00000144908	8.87111	2.36262	3.14799	94.2033	5.46358	22.3443	1.04361	10.2499	12.4637	4.74257
ALDH1L2 ENSG00000136010	0.79231	2.30129	41.9874	0.933415	0.451749	2.50401	3.85978	0.510526	0.0141828	1.4024
ALDH3A1 ENSG00000108602	2.78467	1.37825	8.34968	0.099091	27.6264	7.13876	0.256466	0.277486	0.286556	3.96942
ALDH3A2 ENSG00000072210	9.31576	254.985	203.87	10.1144	297.474	89.2065	179.052	55.4353	39.5935	3.96191
ALDH3B1 ENSG00000006534	9.94625	4.23641	7.03704	1.26179	1.44587	2.60923	0.664257	19.9925	1.8102	2.59794
ALDH3B2 ENSG00000132746	19.3219	0.3458	1.41114	1.3418	1.4951	36.8974	19.5151	4.19229	2.71178	0.0373523
ALDH4A1 ENSG00000159423	302.716	775.255	136.883	137.762	47.6327	22.1379	73.9304	7.8281	173.997	53.244
ALDH5A1 ENSG00000112294	4.89925	4.16822	1.5159	9.60958	0.101906	2.33199	0.397198	0.544441	51.9161	6.93579
ALDH6A1 ENSG00000119711	2.56	132.772	3.34522	156.423	169.837	24.9436	84.6219	98.4051	7.58532	54.7409
ALDH7A1 ENSG00000164904	46.6744	2.80002	11.9317	162.962	242.613	94.6134	169.113	16.4107	5.71583	133.736
ALDH8A1 ENSG00000118514	0.110943	0.104926	0.658487	1.26992	0.00255763	1.20867	1.6384	0.00041005	0.312183	0.103926
ALDH9A1 ENSG00000143149	106.995	5.81434	0.0875601	131.058	535.587	13.1882	74.1897	10.988	0.29578	19.7821
ALDOA ENSG00000149925	42.5406	555.307	1011.28	496.946	151.25	382.027	372.823	1182.25	600.11	375.864
ALDOB ENSG00000136872	0.163604	0.100598	0.00747464	0.289938	0.169171	0.561937	0.000868011	0.426446	0.0400524	0.00132306
ALDOC ENSG00000109107	74.4581	72.7188	101.635	5.34373	73.8101	69.3246	162.417	4.58845	41.748	1.99061
ALG1 ENSG00000033011	165.675	61.5786	12.6182	33.8749	133.014	86.2101	6.6438	17.2879	9.47876	7.70092
ALG10 ENSG00000139133	0.38342	0.0704245	1.86711e-05	0.955633	0.307973	1.45653	0.128316	0.214689	2.73568	0.283141
ALG10B ENSG00000175548	3.853	0.380189	1.62207	4.76913	14.5548	1.15694	2.41216	0.509591	8.55172	3.31295
ALG11 ENSG00000253710	0.878682	0.00188477	0.163929	0.198153	2.79635	0.49532	1.48078	0.194462	2.07998	3.74292
ALG12 ENSG00000182858	2.68512	193.879	242.147	1.57159	163.662	210.258	97.0531	12.489	6.82867	102.639
ALG13 ENSG00000101901	0.774761	0.871198	11.9341	135.561	41.2871	2.63921	53.1526	2.46734	3.90097	12.4515
ALG14 ENSG00000172339	1.69506	2.63291	2.96272	77.7474	32.0234	3.60346	0.990369	0.12923	20.2395	0.974064
ALG1L ENSG00000189366	9.37237	0.388808	0.723112	0.726665	4.38117	1.99083	0.813942	1.22476	1.47019	0.0710373
ALG1L2 ENSG00000251287	0.932875	0.531923	0.00252139	0.386291	0.0595824	0.49083	0.378967	0.581505	0.0143364	0.432241
ALG2 ENSG00000119523	3.26344	5.34789	0.0315591	53.6265	213.364	40.3356	95.6007	2.95864	63.3672	5.63661
ALG3 ENSG00000214160	230.564	228.252	33.9028	57.8312	54.5032	21.2098	56.0611	83.4057	41.0775	12.2294
ALG5 ENSG00000120697	9.46619	76.6145	1.74262	16.4321	21.8541	45.6627	5.64299	20.8567	47.9293	3.60787
ALG6 ENSG00000088035	0.146069	1.91723	0.269704	8.18999	19.8706	5.02179	24.6908	7.2838	0.653587	5.46358
ALG8 ENSG00000159063	61.7994	25.9773	0.592183	8.73899	67.922	61.7269	18.8542	11.1767	0.000901086	8.98949
ALG9 ENSG00000086848	2.77002	0.868815	1.71445	9.40089	40.8085	5.14706	16.967	26.8034	2.60221	1.71263
ALK ENSG00000171094	0.89782	0.515992	0.291079	0.758376	0.324608	0.00698223	2.77823	0.511397	1.17218	0.00312241
ALKBH1 ENSG00000100601	3.23842	4.65518	2.97157	11.5945	3.97538	0.634151	0.364126	0.382432	4.47789	1.88289
ALKBH2 ENSG00000189046	63.5887	32.7785	1.93026	14.3228	4.60812	68.5608	20.585	27.7096	17.3987	2.96948
ALKBH3 ENSG00000166199	112.615	22.19	0.664536	15.1774	144.536	100.747	78.6248	12.7916	46.8597	6.97994
ALKBH4 ENSG00000160993	329.638	42.6517	7.3172	0.620632	89.0729	2.85054	0.000109626	6.7998	3.53442	30.6135
ALKBH5 ENSG00000091542	165.965	123.526	63.1876	34.2044	264.299	195.287	245.895	90.997	135.109	365.264
ALKBH6 ENSG00000239382	62.3443	31.6737	50.8228	35.5231	22.694	58.7026	55.2617	10.8908	35.5438	30.5989
ALKBH7 ENSG00000125652	70.1257	349.717	456.334	191.359	149.726	244.213	230.967	448.969	3.985	128.079
ALKBH8 ENSG00000137760	0.820159	2.65481	1.9854	8.95721	31.0789	3.8585	1.63718	4.38276	3.43272	10.2234
ALLC ENSG00000151360	0.610075	0.338017	1.27407	0.197704	2.46106	0.788072	0.0338868	0.271667	0.849514	0.801552
ALMS1 ENSG00000116127	9.45694	12.5294	3.73621	0.3102	98.7557	1.57316	3.13202	0.325364	2.36043	1.93725
ALOX12 ENSG00000108839	0.902518	0.353266	0.644916	2.6227	0.192314	0.195035	0.0788953	0.293621	1.77983	0.109398
ALOX12B ENSG00000179477	0.230177	4.18209	2.85631	0.874927	0.207137	1.38339	0.202969	0.298536	0.537537	0.21831
ALOX15 ENSG00000161905	3.03962	4.24654	0.979483	8.10722	9.33053	0.0250774	12.8542	2.29319	1.08608	0.206157
ALOX15B ENSG00000179593	214.761	11.3613	186.261	262.537	87.2573	120.451	14.2097	17.0067	12.6178	51.0971
ALOX5 ENSG00000012779	93.9191	3.4087	12.4826	3.3459	3.64418	0.0091739	11.9635	15.8391	2.83292	0.0577221
ALOX5AP ENSG00000132965	51.3504	0.999125	2.00884	2.70293	0.0396261	17.425	0.713505	3.47347	17.2629	20.9449
ALPK1 ENSG00000073331	19.9706	13.5115	12.5693	1.29613	7.36396	9.97491	1.52802	7.79013	0.281073	3.32308
ALPK2 ENSG00000198796	0.63949	1.62257	1.67732	1.69403	0.045966	0.252873	1.687	0.37569	0.268519	0.183906
ALPK3 ENSG00000136383	2.79207	0.725885	0.0555465	0.542127	7.25112	14.0594	1.60958	0.0965472	1.95752	0.945507
ALPL ENSG00000162551	0.440505	2.47391	2.13285	0.517836	0.545287	1.75816	14.3015	21.1559	2.61527	3.96789
ALS2 ENSG00000003393	0.0204488	2.17529	71.7537	3.75806	5.64239	7.05783	3.76782	1.68306	2.24626	0.785654
ALS2CL ENSG00000178038	2.90839	0.333083	6.91279	0.149316	4.84441	16.1077	1.8006	33.0897	58.8957	4.30508
ALS2CR11 ENSG00000155754	0.686224	0.120662	0.176864	0.004218	0.437023	1.11478	0.912249	8.14949	0.110096	0.811158
ALS2CR12 ENSG00000155749	0.164352	0.477416	1.24037	0.261838	0.285913	0.0655743	0.726828	0.269644	0.140354	0.620143
ALX1 ENSG00000180318	0.56076	0.0696993	1.68443	1.9379	0.395504	0.268707	0.0806289	0.27238	0.145433	0.398392
ALX3 ENSG00000156150	0.0864189	0.267169	2.44699	0.0805255	3.44084	0.613607	2.01499	0.624448	1.50869	1.38841
ALX4 ENSG00000052850	0.308342	0.000139793	0.129447	0.412818	0.117832	0.125361	0.776136	0.13826	0.0533087	0.479948
ALYREF ENSG00000183684	27.2573	13.6555	48.062	3.55005	31.6347	0.26116	10.6227	8.0878	35.9484	75.1898
AMACR ENSG00000242110	421.472	84.6605	0.528702	197.498	290.195	875.436	100.257	2.28888	12.3337	256.427
AMBP ENSG00000106927	1.16695	3.09362	0.779336	0.133639	0.215814	2.48836	1.89169	0.740372	0.807409	1.71993
AMBRA1 ENSG00000110497	9.37299	13.2797	37.8661	27.3322	117.994	0.360182	0.958774	6.89435	41.3162	2.86452
AMD1 ENSG00000123505	0.441396	180.373	10.6463	58.8777	167.878	105.77	251.358	1.21359	1.12874	4.86232
AMDHD1 ENSG00000139344	1.4663	1.04355	0.316333	0.183092	2.4166	0.0228809	0.00877194	0.56036	0.792025	0.000728752
AMDHD2 ENSG00000162066	6.06982	0.982132	67.7736	0.7882	61.7827	9.05229	1.72446	11.001	75.4098	71.7541
AMELX ENSG00000125363	0.0459051	0.855213	0.533027	0.150051	0.312782	2.84951	1.092	0.020985	1.91644	0.253657
AMELY ENSG00000099721	0.000121362	0.376614	0.322211	0.0167578	0.855489	0.103054	0.31484	0.706701	0.289076	0.307241
AMER1 ENSG00000184675	2.86739	2.16804	0.639445	11.5906	13.6261	4.5204	15.7013	42.534	12.1677	10.9808
AMER2 ENSG00000165566	0.325457	0.906648	3.36107	1.36146	0.39427	0.166163	0.00566541	0.487592	0.405988	0.298821
AMER3 ENSG00000178171	0.00370533	0.89615	1.85922	0.0091619	3.48345	0.79189	1.08846	0.188246	0.0371663	0.547692
AMFR ENSG00000159461	26.6264	72.7102	208.394	10.6641	60.197	70.8134	12.9658	4.82672	80.2639	30.9315
AMH ENSG00000104899	1.38855	9.58881	0.723616	1.43143	3.52168	0.528958	0.0260071	1.38248	35.4768	3.93115
AMHR2 ENSG00000135409	0.171593	1.88653	0.424026	0.143582	0.34829	0.474546	0.628473	0.0613789	0.304438	0.653841
AMIGO1 ENSG00000181754	36.4375	92.598	6.56603	22.0162	86.0376	61.2073	8.61811	14.8129	48.6771	13.4138
AMIGO2 ENSG00000139211	5.74383	0.0459	2.16293	16.2696	1.77621	0.876362	2.89527	1.49302	1.15878	0.953117
AMIGO3 ENSG00000176020	1.75665	3.54078	5.37429	0.249452	0.0241289	0.784872	1.52204	1.59377	0.835262	0.016934
AMMECR1 ENSG00000101935	1.43733	0.355345	2.19355	0.925459	2.31991	15.7083	0.0107709	0.416643	2.56224	3.25309
AMMECR1L ENSG00000144233	2.32057	1.96205	2.53561	2.40247	30.3971	0.509604	4.55849	10.7262	0.905451	59.2312
AMN ENSG00000166126	0.466363	0.00146452	0.730939	0.577189	2.1718	2.93495	0.437336	5.06686	2.17403	1.11243
AMN1 ENSG00000151743	1.04037	1.54425	0.230418	32.3097	0.824845	8.09841	2.21018	4.63681	0.669001	1.69614
AMOT ENSG00000126016	158.719	0.570147	4.46421	0.443691	42.5348	0.138821	53.1614	4.96601	117.888	34.3613
AMOTL1 ENSG00000166025	349.131	77.2287	77.7659	52.5757	54.6457	0.723226	89.687	7.18933	118.217	150.609
AMOTL2 ENSG00000114019	8.13284	6.04501	47.6472	11.2465	16.3442	4.9738	6.53082	81.5564	0.413436	65.752
AMPD1 ENSG00000116748	0.264384	0.0546585	11.2789	5.15803	6.10582	0.397952	0.982982	8.57071	10.2915	0.107498
AMPD2 ENSG00000116337	64.5971	128.485	96.1267	4.05124	1.09837	46.3414	7.86703	194.867	12.4167	89.6814
AMPD3 ENSG00000133805	2.90545	14.4856	4.0409	0.638884	1.33077	30.9647	16.3027	1.16013	5.81279	2.44037
AMPH ENSG00000078053	0.381168	0.760591	3.14945	1.27742	0.464673	0.348521	0.119075	1.29697	0.214777	1.95926
AMT ENSG00000145020	0.532193	0.0941595	3.0075	1.35765	0.887027	0.359097	0.565969	0.0183832	0.0315239	0.795166
AMTN ENSG00000187689	0.0413916	0.198756	0.097753	2.19167	0.215218	0.220619	1.06843	0.0645615	0.0198548	0.129933
AMY1A ENSG00000237763	3.44925	0.308303	0.390385	0.315168	5.24642	1.29133	8.37718	5.51805	0.195597	0.0316542
AMY1B ENSG00000174876	4.48231	2.3731	1.24686	6.18677	1.67415	0.251313	11.9247	10.1919	2.11284	0.149113
AMY1C ENSG00000187733	1.84358	0.0511572	1.55683	0.753571	0.0754332	2.01769	0.554053	0.0116261	1.70269	0.0966746
AMY2A ENSG00000243480	1.52635	1.22822	0.0561879	0.13491	0.679632	0.295309	0.229333	0.077713	3.13646	0.218829
AMY2B ENSG00000240038	4.31335	1.14993	1.20516	0.162001	44.3891	4.68888	1.68123	23.4141	18.0959	4.11473
AMZ1 ENSG00000174945	1.05338	0.22494	0.938266	0.277358	0.113757	0.836566	0.526033	2.38307	0.271179	0.0698944
AMZ2 ENSG00000196704	4.73446	11.6847	143.697	48.0898	17.288	2.01429	0.00372474	2.58939	2.56814	2.21011
ANAPC1 ENSG00000153107	113.013	4.62228	6.89867	122.689	35.8271	2.10997	0.622304	4.05022	3.68873	8.45715
ANAPC10 ENSG00000164162	1.01734	0.942164	24.0826	3.8446	1.53465	0.00564305	2.46713	1.31891	1.74725	0.178049
ANAPC11 ENSG00000141552	937.478	251.666	276.199	126.647	459.108	109.922	501.348	444.112	26.7851	77.2968
ANAPC13 ENSG00000129055	12.9424	1.54771	7.60794	15.9938	2.70142	11.9434	74.3176	2.74402	12.213	6.58777
ANAPC15 ENSG00000110200	21.9104	536.553	80.3955	8.13858	91.7734	208.666	12.8265	226.086	145.504	213.26
ANAPC16 ENSG00000166295	334.951	132.895	133.736	262.383	233.784	61.4517	169.815	23.14	1.56002	155.773
ANAPC2 ENSG00000176248	0.781083	146.129	57.1571	61.7516	66.8945	148.695	372.056	137.749	6.51876	118.047
ANAPC4 ENSG00000053900	17.3334	0.142555	2.95445	2.23699	51.8963	25.4829	90.7311	9.74366	12.7922	60.7807
ANAPC5 ENSG00000089053	99.7647	90.8089	497.854	167.706	176.303	348.912	284.075	5.46655	127.609	161.553
ANAPC7 ENSG00000196510	373.401	112.37	7.91256	4.66767	102.144	105.327	295.913	4.85919	55.7858	224.646
ANG ENSG00000214274	351.115	282.657	0.620616	337.056	65.0548	130.003	95.1335	89.5306	2.92747	99.5189
ANGEL1 ENSG00000013523	5.15139	68.0991	1.27823	41.0752	30.942	1.24996	34.6734	5.13269	31.7583	6.16614
ANGEL2 ENSG00000174606	0.835326	37.5014	3.37818	1.02734	66.8631	1.11083	0.227388	8.62328	3.74651	1.11031
ANGPT1 ENSG00000154188	1.39768	18.7934	5.97246	0.257169	0.0785624	0.357757	1.68716	1.15891	0.418329	32.0487
ANGPT2 ENSG00000091879	0.209028	6.03379	1.2296	0.322904	0.910033	1.07437	2.44282	0.344889	0.424187	5.51662
ANGPT4 ENSG00000101280	4.87138	0.118018	3.03291	0.270452	0.542383	0.0452981	1.80835	0.0304965	0.76591	0.00416762
ANGPTL1 ENSG00000116194	2.25131	0.00352884	7.95669	3.76758	0.304839	5.51974	12.72	0.325879	1.53063	5.41627
ANGPTL2 ENSG00000136859	41.3148	5.02457	460.818	26.3035	63.6751	19.0023	44.0701	7.94687	11.7325	20.4108
ANGPTL3 ENSG00000132855	0.203217	0.0348381	0.0814965	0.626239	0.386917	0.175009	0.686993	1.59094	1.31935	0.0873677
ANGPTL4 ENSG00000167772	98.5357	39.0412	6.68673	0.655772	18.88	2.08729	9.28087	0.0288983	28.4659	0.0503345
ANGPTL5 ENSG00000187151	0.459228	0.000269587	0.794622	1.24172	0.303673	0.219567	1.20696	0.159558	0.356856	0.213857
ANGPTL6 ENSG00000130812	0.113815	1.57713	0.444254	0.546601	0.0317331	1.42644	0.0919524	5.01771	1.04337	0.526114
ANGPTL7 ENSG00000171819	0.22744	2.33785	1.12411	0.9093	0.0220714	2.20698	2.7006	1.965	0.154823	0.43706
ANK1 ENSG00000029534	1.73282	2.89645	0.309563	3.5766	3.47298	0.942501	0.0978005	1.31132	8.92921	2.26883
ANK2 ENSG00000145362	5.58759	0.620774	15.3374	1.20657	0.162372	2.9998	3.88897	48.9368	0.89488	1.96116
ANK3 ENSG00000151150	4.94938	26.091	11.4705	33.6091	43.1074	11.0327	40.2834	2.89629	51.3976	10.7546
ANKAR ENSG00000151687	1.88138	1.86029	0.0820805	2.17514	7.01736	0.52779	0.158131	2.42395	1.12252	0.88368
ANKDD1A ENSG00000166839	1.31425	0.175575	8.41923	1.45341	1.76986	3.08165	3.22974	0.0900415	3.34866	5.4238
ANKDD1B ENSG00000189045	1.20335	2.9808	1.22053	6.28013	0.000692611	1.31772	2.35665	0.210179	23.8709	4.17368
ANKEF1 ENSG00000132623	2.36033	2.01285	0.25599	5.99268	3.07588	2.25777	22.3753	0.996541	49.1239	1.33692
ANKFN1 ENSG00000153930	0.121424	0.000762402	0.209367	0.865757	0.0100534	0.106706	2.60852e-05	0.582083	0.0932817	0.0926804
ANKFY1 ENSG00000185722	25.3554	4.30709	0.202745	38.3053	43.4426	71.1944	87.7924	2.18692	104.207	51.3065
ANKH ENSG00000154122	132.347	301.902	65.6922	6.3272	512.197	404.503	90.9358	69.2453	34.6944	76.096
ANKHD1 ENSG00000131503	7.68834	20.3506	43.8802	0.259517	32.6332	15.0401	2.92435	0.854934	30.5598	2.35966
ANKHD1-EIF4EBP3 ENSG00000254996	7.03634	1.49784	0.475778	2.85056	1.46579	0.37904	2.61963	2.61814	3.36212	0.226293
ANKIB1 ENSG00000001629	23.8672	7.57334	8.51794	0.173464	7.64992	1.38292	1.12268	0.357286	2.81008	1.96771
ANKK1 ENSG00000170209	2.48072	0.131929	1.3311	2.4935	4.00585	0.806803	0.440768	7.07486	2.34785	1.17484
ANKLE1 ENSG00000160117	0.182236	2.29446	1.55472	1.66267	0.783763	5.00029	0.784104	1.12711	0.937982	0.469216
ANKLE2 ENSG00000176915	0.39188	58.0034	33.1811	187.102	149.967	111.942	13.7215	70.7316	36.0141	31.626
ANKMY1 ENSG00000144504	163.747	93.5153	9.58318	3.36376	134.136	11.0156	0.551789	3.94737	7.4201	9.28945
ANKMY2 ENSG00000106524	0.510336	23.5224	9.03889	1.55287	3.35935	13.9398	1.91457	1.34495	6.9183	4.28072
ANKRA2 ENSG00000164331	1.5579	9.20228	3.75958	8.62638	6.12758	28.2242	26.9699	0.3794	7.80587	7.52164
ANKRD1 ENSG00000148677	0.444007	0.030172	0.840255	1.81614	0.0717083	0.459087	0.0246176	0.050236	0.289169	0.212414
ANKRD10 ENSG00000088448	25.4488	180.068	4.83293	426.572	368.383	156.026	771.595	16.1642	17.4763	0.307024
ANKRD11 ENSG00000167522	4.5722	48.2293	275.771	178.79	39.6729	30.6477	77.6423	1.45258	73.1532	69.9369
ANKRD12 ENSG00000101745	2.11711	15.047	4.39294	0.256513	18.2505	3.25765	1.07968	18.5548	10.2339	0.958957
ANKRD13A ENSG00000076513	5.95726	25.9438	15.2753	27.2369	1.75181	12.1385	3.71155	22.1861	0.653641	27.4612
ANKRD13B ENSG00000198720	7.43213	0.711227	4.15238	5.38909	34.3606	12.8424	23.842	23.0753	1.89081	4.23842
ANKRD13C ENSG00000118454	1.6767	4.7348	1.02255	6.17818	27.0031	21.1168	0.052713	4.71843	39.8908	2.22846
ANKRD13D ENSG00000172932	156.154	169.687	162.668	166.978	12.6475	57.7112	54.9308	106.004	2.36103	51.8856
ANKRD16 ENSG00000134461	13.5407	101.504	78.3488	18.7334	11.9305	3.60219	23.1645	1.63342	72.0748	4.47195
ANKRD17 ENSG00000132466	3.10904	0.0724927	7.07565	0.15975	134.803	2.8575	2.03393	0.929851	30.051	5.22677
ANKRD18A ENSG00000180071	3.55515	0.0602638	0.165292	1.1904	5.10297	0.202307	5.43542	1.85922	2.61265	2.23176
ANKRD18B ENSG00000230453	0.288539	0.569305	0.0331013	1.6407	0.215188	0.295074	0.0134419	0.366659	0.174129	0.254073
ANKRD2 ENSG00000165887	0.113936	1.38652	1.96278	0.229459	0.324495	0.0652645	3.78732	0.343347	0.586968	0.0641142
ANKRD20A1 ENSG00000260691	0.518691	0.296302	4.47106	0.568602	13.514	0.47621	5.72178	0.297641	0.049177	0.104446
ANKRD20A2 ENSG00000183148	8.08196e-05	0.0330527	0.624512	0.317461	1.5706	0.135843	0.738985	0.335876	0.00777032	1.00612
ANKRD20A3 ENSG00000276203	1.15402	0.512441	0.544991	0.0205306	4.92281	0.548885	1.48195	0.569409	0.449074	1.40047
ANKRD20A4 ENSG00000172014	2.12619	2.76411	2.50059	0.207973	0.10689	0.136584	0.534625	1.10424	0.0617935	0.928787
ANKRD22 ENSG00000152766	0.734441	2.91664	0.000418549	25.5182	0.0148934	56.6246	11.294	0.820767	0.457115	1.8284
ANKRD23 ENSG00000163126	122.019	9.57279	5.15631	36.7682	1.56025	41.0346	1.03792	5.1537	17.6613	20.1243
ANKRD24 ENSG00000089847	3.13815	46.9106	5.52763	0.318926	20.8591	1.41297	2.86041	4.33013	2.88379	10.1388
ANKRD26 ENSG00000107890	1.36331	8.36854	0.563361	3.90245	1.59775	1.49086	4.11824	22.5404	3.56974	41.8345
ANKRD27 ENSG00000105186	0.417121	2.08865	0.903171	2.05164	11.2699	19.5878	10.7767	1.28383	93.7107	13.9981
ANKRD28 ENSG00000206560	0.363696	4.02083	0.0461007	19.0658	10.9177	4.13435	0.534384	12.7602	6.70131	4.8
ANKRD29 ENSG00000154065	25.4068	2.28186	2.22474	0.483989	26.3306	1.74302	6.23096	4.31208	0.575708	16.85
ANKRD30A ENSG00000148513	0.782138	0.436304	0.564447	2.03548	0.0899259	0.0768022	0.328358	0.785836	0.236354	0.371856
ANKRD30B ENSG00000180777	1.09491	1.68929	1.88416	0.701938	0.114716	1.9542	0.990328	0.296354	0.650541	0.94382
ANKRD30BL ENSG00000163046	0.235259	0.0163244	0.759988	0.0152863	0.42483	0.0102188	0.100118	0.822947	0.80524	0.895886
ANKRD31 ENSG00000145700	0.150847	0.730649	0.39892	0.133883	0.76287	0.0376338	0.149138	0.803388	1.07271	0.595017
ANKRD33B ENSG00000164236	0.928401	0.190228	0.328575	0.130023	0.679746	0.170463	1.41412	7.02849	1.70458	1.0088
ANKRD34A ENSG00000272031	0.63817	8.40419	12.7512	0.497923	22.9694	1.15987	0.486055	5.08336	0.894268	2.32798
ANKRD34B ENSG00000189127	0.297107	0.228324	1.94777	0.672377	0.181178	2.16304	0.741615	5.16069	0.874664	0.512294
ANKRD35 ENSG00000198483	12.3281	6.498	121.152	5.08912	2.9071	9.22719	7.47609	2.663	51.031	34.2969
ANKRD36 ENSG00000135976	0.234327	0.189236	1.38649	0.794044	0.724034	21.7151	0.0940699	27.9836	1.22967	1.61008
ANKRD36B ENSG00000196912	1.4776	0.269026	4.27847	12.166	18.482	7.81349	0.329729	19.8054	0.228833	0.483902
ANKRD36C ENSG00000174501	8.62376	1.7468	6.4388	3.46981	0.202461	29.6054	0.138499	0.903786	0.100808	2.98472
ANKRD37 ENSG00000186352	25.6296	45.6683	0.0267003	44.2273	303.149	103.248	256.581	40.5494	100.562	13.1997
ANKRD39 ENSG00000213337	3.19958	238.319	25.4267	7.03562	18.0626	0.817587	1.11045	3.61857	12.7183	5.32832
ANKRD40 ENSG00000154945	11.4678	22.2786	1.25872	11.5207	49.9663	0.157903	82.8035	68.0286	84.0766	19.8741
ANKRD42 ENSG00000137494	4.69944	9.87341	18.7935	6.41151	11.4493	6.58298	4.84738	0.103702	0.158765	1.30837
ANKRD44 ENSG00000065413	0.191652	0.440376	0.163848	0.701103	0.909631	0.771032	1.94913	1.31192	0.00229948	1.21892
ANKRD45 ENSG00000183831	2.14007	6.05787	0.0327486	0.535848	0.221302	0.00817557	1.2304	6.88629	0.227832	0.35115
ANKRD46 ENSG00000186106	1.08367	0.581364	7.3081	2.0081	0.000543274	0.993454	62.8279	2.8917	0.963347	0.594035
ANKRD49 ENSG00000168876	1.45165	0.118936	0.316632	6.93764	8.92419	1.27408	6.23593	2.57799	6.85593	7.35538
ANKRD50 ENSG00000151458	0.975916	23.04	1.80947	0.346049	3.71953	1.49354	0.148093	11.4628	0.602737	63.104
ANKRD52 ENSG00000139645	86.8409	7.36248	33.5044	117.965	9.05485	58.2576	242.964	96.8037	6.48399	21.546
ANKRD53 ENSG00000144031	5.12382	6.52928	0.416286	0.825802	2.00611	1.58178	1.09764	0.452735	0.128969	0.345979
ANKRD54 ENSG00000100124	12.8826	114.56	22.0758	0.730973	117.03	69.1563	20.0718	6.27088	80.5918	51.0183
ANKRD55 ENSG00000164512	0.149252	0.156247	2.36853	0.365652	0.0424208	0.463961	0.635168	0.0856308	0.106261	0.00764487
ANKRD6 ENSG00000135299	4.85107	0.137493	0.204614	1.76396	39.2968	1.02397	4.25339	1.73965	0.0023659	7.46056
ANKRD61 ENSG00000157999	0.0310703	0.108248	0.0847372	0.354634	0.0744166	0.360936	1.25778	0.503211	2.19189	0.211401
ANKRD62 ENSG00000181626	4.60874	1.01325	0.689111	0.168448	0.197645	0.15402	0.0343859	0.0370401	0.644235	1.15262
ANKRD65 ENSG00000235098	46.5034	0.434822	0.487937	1.58714	44.3013	3.34798	67.2363	0.834266	1.73462	132.786
ANKRD66 ENSG00000230062	1.4548	0.259614	0.262662	0.100782	0.0482094	0.670975	4.80072	0.161564	1.33269	1.00213
ANKRD7 ENSG00000106013	0.28711	0.90452	0.369433	0.107343	0.630943	0.842768	0.556429	0.990054	1.47663	2.21761
ANKRD9 ENSG00000156381	33.3398	66.9368	32.7303	23.3452	40.3753	27.6181	7.73755	38.3969	10.3762	32.5343
ANKS1A ENSG00000064999	3.57908	32.1573	8.47268	8.3423	4.62338	8.57516	19.9017	2.82864	5.58766	4.89671
ANKS1B ENSG00000185046	0.0613988	0.189427	27.2416	0.364762	0.391006	1.25596	2.25772	1.1398	1.86506	0.606557
ANKS3 ENSG00000168096	16.7959	50.492	39.6621	17.2666	254.194	41.4291	6.4844	31.1644	29.581	1.34484
ANKS4B ENSG00000175311	1.58988	0.999368	1.65755	1.03621	0.000102118	1.24189	0.958217	0.205635	1.0885	0.00230896
ANKS6 ENSG00000165138	2.5863	109.475	3.00605	1.64211	14.8967	12.5557	105.527	1.42664	4.91465	48.1734
ANKUB1 ENSG00000206199	5.91174	0.450798	0.543862	0.0138165	2.44626	0.168739	0.0597817	0.0805993	0.00706974	1.14829
ANKZF1 ENSG00000163516	189.454	227.985	65.5778	74.1428	8.90072	330.095	353.418	2.37231	58.4919	6.41645
ANLN ENSG00000011426	0.466284	0.10677	0.716156	3.16153	2.84568	0.600076	0.812175	0.822283	0.0377745	0.284095
ANO1 ENSG00000131620	1.65196	11.9803	7.74967	7.07405	55.1485	2.82723	24.1672	1.0506	2.32566	3.10669
ANO10 ENSG00000160746	10.1666	33.2134	145.534	14.655	46.1767	99.3581	4.93207	97.7645	49.9636	0.636898
ANO2 ENSG00000047617	0.0289795	1.47143	0.568271	0.327108	0.0751419	0.0674068	1.97458	0.642502	0.300854	1.74605
ANO3 ENSG00000134343	0.492675	0.881872	0.217444	0.271432	0.193217	6.2206e-08	0.0750068	0.123585	1.41318	0.740466
ANO4 ENSG00000151572	8.21841	0.719945	0.540508	0.610655	0.0352003	13.5687	0.988854	5.16265	17.7694	1.31845
ANO5 ENSG00000171714	7.47471	4.54361	4.31601	13.0706	11.4054	5.65062	1.41439	0.280044	2.98785	3.80685
ANO6 ENSG00000177119	0.0188434	25.5845	17.8063	0.476087	0.112883	0.24838	1.18711	1.89943	0.432514	5.4592
ANO7 ENSG00000146205	708.446	682.945	15.0908	774.874	517.537	24.0127	471.95	4.56758	545.997	44.8661
ANO8 ENSG00000074855	247.559	0.982412	2.86526	4.3942	21.1206	0.188901	126.137	4.39829	8.12507	8.23302
ANO9 ENSG00000185101	69.4661	1.368	1.81399	17.3928	3.89827	14.0385	0.0929129	227.158	57.4536	34.174
ANOS1 ENSG00000011201	19.3124	0.662143	19.4038	3.33603	5.523	0.912458	5.59778	1.58707	1.53139	0.468689
ANP32A ENSG00000140350	225.943	180.476	128.026	4.94721	391.566	122.505	2.30275	0.217229	149.731	356.574
ANP32B ENSG00000136938	150.408	136.37	10.7362	13.1871	37.8193	0.139472	54.6876	0.58682	60.5994	132.496
ANP32E ENSG00000143401	10.1022	0.905652	4.86777	15.7387	0.00561459	0.670307	2.77881	2.56626	1.84052	25.1469
ANPEP ENSG00000166825	0.289734	0.877865	1.59202	7.8939	58.3982	1437.52	2.57087	309.388	5.67073	3.30403
ANTXR1 ENSG00000169604	0.570214	3.92166	77.9732	0.611024	93.8003	4.18988	5.4452	23.4481	33.6826	5.38042
ANTXR2 ENSG00000163297	661.566	0.915626	2.00471	506.939	1056.13	10.4155	364.027	160.8	9.63757	116.556
ANXA1 ENSG00000135046	3.13885	172.854	134.506	0.231593	92.5822	6.04308	28.5391	5.53964	0.449718	7.73295
ANXA10 ENSG00000109511	0.137421	1.17795	1.6466	1.25127	0.324864	0.0132749	0.00971382	0.0288799	0.861316	0.392702
ANXA11 ENSG00000122359	1094.43	556.743	628.858	827.639	37.9988	595.921	1273.06	20.9298	21.2027	929.435
ANXA13 ENSG00000104537	18.3482	2.90393	3.73436	1.43249	1.86569	1.34078	1.28422	0.123072	1.6914	0.795711
ANXA2 ENSG00000182718	1797.63	2.8491	3.37552	18.1613	9.10751	3.06709	46.1272	7.8757	228.613	352.999
ANXA2R ENSG00000177721	3.8868	11.1262	0.759144	4.63961	1.46392	2.49289	7.00146	0.400819	47.3184	0.404687
ANXA3 ENSG00000138772	17.8689	54.5264	4.19745	21.1526	21.2607	41.4305	0.836731	1.21514	3.3987	5.47299
ANXA4 ENSG00000196975	5.90138	4.10169	10.5854	9.4415	18.2519	9.97282	0.822373	21.8462	71.133	2.46106
ANXA5 ENSG00000164111	29.7021	107.423	126.239	269.914	370.394	287.554	205.223	176.569	61.5268	10.3921
ANXA6 ENSG00000197043	667.1	339.228	452.708	27.9866	77.962	95.807	4.82667	304.482	9.97093	533.759
ANXA7 ENSG00000138279	4.88241	22.631	4.67865	27.3294	134.029	113.344	147.792	0.903727	32.4341	8.47604
ANXA8 ENSG00000265190	0.199702	0.27076	0.0959624	0.0478045	0.647946	0.538527	1.02167	0.113522	1.54389	0.331229
ANXA8L1 ENSG00000264230	2.63915	6.10332	9.7769	0.208996	0.682926	0.472766	2.06491	0.249923	2.31581	0.70412
ANXA9 ENSG00000143412	5.17111	0.0419481	2.33139	0.114447	0.3848	0.0433545	1.11162	1.33497	0.300949	0.00595817
AOAH ENSG00000136250	51.6412	1.77845	34.4257	2.92899	9.17228	0.141176	0.00661039	12.896	0.199791	22.4278
AOC1 ENSG00000002726	0.640954	1.46527	0.359685	1.92026	0.00902176	5.10186	0.905442	0.507354	0.706963	2.17945
AOC2 ENSG00000131480	1.87195	0.127479	1.23592	0.319103	1.72301	0.329779	0.31928	32.3035	1.34109	1.77653
AOC3 ENSG00000131471	285.43	9.77166	180.465	4.76809	14.391	3.82054	0.78645	0.93521	4.44488	44.2299
AOX1 ENSG00000138356	1.52024	0.394405	5.21744	6.59269	0.86972	6.47183	0.914104	0.805545	2.21909	5.79949
AP000275.65 ENSG00000265590	0.0863266	0.364403	1.58605	0.22356	0.140823	0.0609007	1.10887	0.825043	2.29214	0.0467873
AP000349.2 ENSG00000280178	2.02126	1.08418	0.55256	0.195864	1.83827	0.645894	0.680928	0.0439851	0.397953	1.46344
AP000350.10 ENSG00000251357	0.0122863	0.0958653	2.67331	0.0811421	0.471483	0.569574	0.614886	0.582058	0.376243	0.180295
AP000721.4 ENSG00000256100	1.59784	0.334035	1.21667	1.51539	0.488696	0.328268	0.0186015	0.597183	4.08137	0.0017382
AP000769.1 ENSG00000279576	0.326759	134.13	109.185	68.0867	86.0477	87.4023	2.26299	2.42637	39.1332	3.01306
AP000866.1 ENSG00000279342	1.6266	2.00813	1.80221	3.41786	0.333503	0.0923418	2.02754	0.0898996	0.974734	2.55066
AP006285.2 ENSG00000278919	0.390688	3.00719	0.944477	1.61305	3.64832	0.412985	0.225823	1.04432	1.11412	0.92097
AP1AR ENSG00000138660	21.8992	6.53492	0.77282	0.616865	29.4288	24.0169	33.0189	12.677	5.00872	7.05266
AP1B1 ENSG00000100280	38.3895	216.442	236.227	337.143	250.799	95.8584	380	184.632	108.664	115.237
AP1G1 ENSG00000166747	2.78109	16.182	0.725169	70.5492	51.8662	28.0532	0.310322	28.7637	4.09745	48.1178
AP1G2 ENSG00000213983	456.199	515.675	75.1311	101.212	75.0655	305.499	341.178	226.947	119.242	36.2006
AP1M1 ENSG00000072958	1.03155	419.47	1.88199	20.1886	0.621501	2.46927	7.9615	211.781	4.81456	319.826
AP1M2 ENSG00000129354	89.5101	778.27	7.24818	246.365	151.847	346.571	161.237	61.9491	316.385	210.682
AP1S1 ENSG00000106367	139.141	409.799	48.2697	255.627	210.796	71.0636	41.578	298.176	19.0907	8.42113
AP1S2 ENSG00000182287	2.5624	2.65586	11.6615	0.490186	2.42877	0.971646	18.4126	44.7837	1.13166	3.07931
AP1S3 ENSG00000152056	0.402867	20.0705	1.81006	1.54232	10.0684	0.208373	6.76796	2.66869	0.095609	0.133046
AP2A1 ENSG00000196961	11.3473	148.98	97.7254	8.03255	124.885	86.7445	126.926	166.901	58.8275	158.914
AP2A2 ENSG00000183020	157.866	264.258	124.262	1.92284	140.637	225.852	313.462	407.921	55.3431	20.7955
AP2B1 ENSG00000006125	200.034	252.97	59.077	33.472	97.7593	122.811	59.5066	97.1627	32.5687	161.586
AP2M1 ENSG00000161203	11.1651	143.871	535.366	566.207	226.371	189.505	13.3892	274.315	148.568	391.835
AP2S1 ENSG00000042753	17.0194	607.683	818.815	285.29	416.208	261.481	364.405	118.628	74.3938	463.204
AP3B1 ENSG00000132842	0.300268	27.4347	0.523147	0.330375	45.7231	34.5086	66.0794	33.2342	25.9496	2.96749
AP3B2 ENSG00000103723	1.82369	1.31779	2.06807	2.50632	1.21192	0.795718	0.536873	0.447369	4.98754	1.11906
AP3D1 ENSG00000065000	3.04273	142.635	146.144	0.386906	334.496	173.544	338.032	104.93	11.6398	2.28075
AP3M1 ENSG00000185009	83.1003	3.49343	102.161	69.648	93.5439	84.104	29.5843	1.23211	13.5725	0.000934871
AP3M2 ENSG00000070718	113.695	17.6829	9.65505	1.12968	4.07372	1.96701	83.6481	0.0470351	0.0628697	154.451
AP3S1 ENSG00000177879	5.63613	2.84605	4.24134	0.248192	5.7607	32.7325	14.4577	11.4122	0.0233786	13.8107
AP3S2 ENSG00000157823	9.56384	247.985	37.5241	1.52885	2.56272	0.78494	23.3899	69.5168	10.0758	6.46843
AP4B1 ENSG00000134262	134.337	12.4623	1.0045	55.3218	45.9718	3.32324	9.78525	38.6778	11.4215	11.1883
AP4E1 ENSG00000081014	2.29383	2.5732	0.0628441	0.32269	15.3852	3.79798	0.0959777	0.597597	11.5664	0.446476
AP4M1 ENSG00000221838	26.7286	74.1051	18.3746	6.44477	1.26197	63.0932	44.0781	6.82377	61.8902	2.40804
AP4S1 ENSG00000100478	0.279545	1.57643	2.53861	28.6987	0.0370093	0.0474734	5.12393	2.40351	1.71499	2.84997
AP5B1 ENSG00000254470	0.697213	16.5786	24.6548	1.26042	8.99707	1.26186	2.27256	21.3486	4.334	1.9314
AP5M1 ENSG00000053770	0.0577781	0.18704	2.8991	30.7436	0.579723	13.1832	6.14626	2.38367	38.9422	1.94617
AP5S1 ENSG00000125843	48.655	4.4008	4.19459	53.0516	7.34004	5.89598	43.783	4.91934	3.67425	5.96374
AP5Z1 ENSG00000242802	56.3967	72.2122	18.6281	51.4505	10.2143	24.0028	33.0503	112.709	7.27347	49.7369
APAF1 ENSG00000120868	2.23272	0.667824	3.70039	0.0098107	8.05476	21.5833	24.2853	5.24677	13.5232	1.89905
APBA1 ENSG00000107282	7.73917	5.00688	1.61702	34.8608	2.32686	3.20546	2.357	0.479713	8.1561	2.02974
APBA2 ENSG00000034053	10.0986	7.78773	4.36985	2.76709	57.9256	4.02133	6.20869	3.45119	1.73621	14.0683
APBA3 ENSG00000011132	81.3541	298.257	6.32898	18.1429	2.7321	57.367	28.7912	82.2233	16.6437	0.214105
APBB1 ENSG00000166313	166.715	78.0576	71.9682	25.898	14.8557	26.9224	1.37356	87.6701	0.361283	96.4701
APBB1IP ENSG00000077420	2.0124	0.404074	1.33566	10.3258	4.1739	3.66517	1.77964	1.70723	1.3674	0.0800792
APBB2 ENSG00000163697	26.7058	1.43224	99.3145	1.11672	2.28309	2.72518	88.251	2.36947	24.4373	0.728522
APBB3 ENSG00000113108	135.072	39.3661	27.9078	146.749	241.204	199.468	158.989	1.0229	196.035	85.494
APC ENSG00000134982	4.11087	2.69259	3.03006	17.8873	81.5876	4.38888	6.48569	13.4697	20.5471	10.2756
APC2 ENSG00000115266	0.0792585	0.176371	0.230398	0.243413	0.410886	0.163112	0.152331	1.19952	0.746861	0.133748
APCDD1 ENSG00000154856	15.3546	12.6611	1.89246	4.18076	39.455	11.0485	45.9297	49.813	4.59164	9.54962e-06
APCDD1L ENSG00000198768	5.32565	1.08007	10.7838	0.372304	0.266725	0.625786	0.837175	2.08933	1.36566	0.511447
APEH ENSG00000164062	563.941	333.292	9.698	121.669	16.8559	25.8561	74.213	21.3834	121.407	128.169
APELA ENSG00000248329	0.173318	0.879331	0.0552908	8.27542	10.0313	0.291015	0.0520141	0.526336	0.0516744	0.232681
APEX1 ENSG00000100823	0.0157981	407.363	127.398	98.2286	165.901	160.356	168.722	70.1767	2.59328	173.649
APEX2 ENSG00000169188	14.1825	34.2479	7.26142	71.8713	9.94484	0.138371	50.8303	34.7153	10.6025	9.14544
APH1A ENSG00000117362	13.0186	248.124	426.544	21.856	149.639	228.56	126.543	64.6399	146.537	303.934
APH1B ENSG00000138613	9.54981	56.9166	1.51793	8.21547	55.4992	58.1353	236.468	1.48463	48.8818	29.2827
API5 ENSG00000166181	3.18639	1.2836	4.05087	25.6524	29.7633	0.833277	0.145778	0.365458	17.0924	1.71507
APIP ENSG00000149089	3.56926	7.48743	3.33562	0.79027	44.8124	1.32273	7.45981	4.50697	5.42344	1.51494
APITD1 ENSG00000175279	1.52853	0.00370392	0.067106	1.48787	23.1162	6.23966	18.711	0.405133	1.49867	1.91533
APITD1-CORT ENSG00000251503	0.256161	1.98085	0.157022	0.886168	1.2547	0.71142	0.0215926	0.214439	0.453874	0.754681
APLF ENSG00000169621	0.124224	0.227607	1.75229	0.1202	0.77372	0.485429	0.330851	8.60431e-05	1.97996	0.191152
APLN ENSG00000171388	1.33325	0.113967	1.56361	0.563956	3.37293	1.4369	21.1337	0.217843	1.00205	8.12497
APLNR ENSG00000134817	4.60934	0.0525092	5.36248	0.00273683	4.78376	9.29392	0.158531	13.6389	0.205271	5.13714
APLP1 ENSG00000105290	4.22046	9.79623	0.714286	69.6392	0.0275072	4.28239	1.67248	0.010218	43.0912	5.3892
APLP2 ENSG00000084234	6.20891	1336.74	6.9344	3496.69	3065.67	1021.41	735.855	55.826	202.959	45.2695
APMAP ENSG00000101474	18.6678	240.38	0.769254	843.362	513.159	353.696	97.4131	66.1079	48.5232	39.3751
APOA1 ENSG00000118137	0.563693	0.619597	0.441525	0.290935	0.00398025	0.141426	1.25721	0.435562	0.0222741	0.249152
APOA2 ENSG00000158874	3.65373	0.00285975	2.29529	2.65601	1.80154	0.947788	0.113533	0.0722707	0.204887	0.351274
APOB ENSG00000084674	0.0634415	0.144859	0.146462	2.47459	0.94707	0.671427	6.19064	0.412758	0.219374	0.0335332
APOBEC3A ENSG00000128383	0.65032	0.0265373	0.283186	0.182043	1.24358	0.0401412	0.0523266	0.40652	2.43571	1.42772
APOBEC3B ENSG00000179750	1.20104	0.151861	0.0105206	0.16446	0.871694	0.0441897	1.01375	1.06461	1.46043	0.640128
APOBEC3C ENSG00000244509	29.0516	1.51597	3.82587	7.72136	94.9744	78.8262	11.3526	0.315422	92.2695	88.1199
APOBEC3D ENSG00000243811	0.784045	0.00120897	8.51695	3.39686	1.53383	0.60316	0.000298866	0.73714	1.42957	3.91149
APOBEC3F ENSG00000128394	8.18519	19.1316	1.05157	1.23329	0.104853	34.5981	0.30941	5.32341	0.342666	51.2372
APOBEC3G ENSG00000239713	3.89746	4.5768	35.9402	5.71148	6.67783	0.88408	6.69842	0.127432	28.7558	26.0038
APOBEC3H ENSG00000100298	0.120293	0.960417	0.218276	0.746284	0.0462013	15.8786	0.246075	0.0925838	1.05757	0.0359594
APOBEC4 ENSG00000173627	0.0386014	0.00117469	1.20464	0.0298133	0.0652641	0.607661	0.00605595	0.0634758	0.292504	0.35976
APOBR ENSG00000184730	10.144	0.514054	2.32651	1.3552	0.709796	8.52211	0.0142921	86.6853	0.898294	16.4138
APOC1 ENSG00000130208	3.24518	3.34867	94.9381	5.92877	4.05142	115.291	3.05721	151.464	0.906949	27.1099
APOC2 ENSG00000234906	0.87582	0.088468	0.0616054	0.603918	0.0309997	0.656605	0.310231	0.291292	0.289901	0.510309
APOC4 ENSG00000267467	0.135755	0.472102	0.468254	0.142714	0.000233998	0.628972	1.95362	0.694797	0.0295052	0.809547
APOD ENSG00000189058	1397.82	839.31	233.123	175.475	9.14526	717.963	157.699	54.6515	123.155	347.37
APOE ENSG00000130203	242.008	3.43928	58.8783	8.79404	15.1512	478.305	1.33116	645.722	0.316137	107.859
APOF ENSG00000175336	39.7601	0.65679	38.9941	11.5199	0.322775	266.368	0.689736	32.3424	4.64745	0.175814
APOH ENSG00000091583	1.0922	2.40316	2.77165	0.182979	0.253227	0.738676	1.0447	2.92114	0.342717	0.530417
APOL1 ENSG00000100342	8.05571	1.72752	100.598	3.46211	3.27552	0.0076468	3.61684	141.96	0.453167	156.168
APOL2 ENSG00000128335	387.475	26.5202	0.0712271	1.59843	6.24659	6.80621	25.9034	65.797	5.1735	19.4936
APOL3 ENSG00000128284	89.5204	12.537	81.0363	2.26371	1.03205	80.1619	0.415946	11.0351	4.71632	7.18807
APOL4 ENSG00000100336	56.1747	0.222345	0.690976	2.83545	19.3801	2.59638	64.5823	2.64582	0.281921	0.539698
APOL6 ENSG00000221963	15.7354	11.434	1.20669	90.3521	0.872932	35.35	1.8561	2.87654	11.1609	25.3386
APOLD1 ENSG00000178878	15.4423	0.204323	0.0740221	0.443284	0.750729	14.0097	5.86776	1.61331	0.592928	10.4779
APOM ENSG00000204444	0.678471	19.9934	2.59656	1.3601	0.00474321	0.249514	0.0669465	0.868942	6.49113	0.669226
APOO ENSG00000184831	1.28621	0.0877702	0.0212843	5.40222	2.50504	3.74689	1.83906	0.513216	1.20506	16.7576
APOOL ENSG00000155008	2.27554	48.2054	0.196389	0.656888	15.838	22.1728	6.86238	46.482	2.49249	0.0291824
APP ENSG00000142192	2109.65	771.412	531.637	833.796	2053.79	439.312	429.624	769.042	492.283	491.158
APPBP2 ENSG00000062725	7.91847	108.281	4.70273	6.29286	155.561	5.62111	21.1423	0.180522	0.247221	47.4131
APPL1 ENSG00000157500	2.23308	10.7267	2.07127	31.1221	12.0359	20.1669	5.40577	35.4091	1.55255	0.335707
APPL2 ENSG00000136044	14.8225	113.447	2.34151	4.29675	29.4081	318.808	393.74	9.80115	305.159	41.2836
APRT ENSG00000198931	814.946	1147.53	867.943	322.281	320.958	246.619	1.115	283.917	448.4	430.911
APTX ENSG00000137074	129.172	76.4895	5.16749	18.4069	110.843	9.57403	118.679	53.4214	45.5365	3.80742
AQP1 ENSG00000240583	95.962	69.2324	369.13	1.98233	1.13595	64.9854	1.52474	270.867	5.91609	5.79534
AQP10 ENSG00000143595	0.414114	0.1046	2.274	0.567938	0.626562	0.000367847	0.0459585	6.85303	0.26521	0.322951
AQP11 ENSG00000178301	3.56653	5.29474	0.169545	7.00545	21.463	0.109191	1.06254	0.0777819	0.726139	1.29439
AQP2 ENSG00000167580	4.46792	0.346614	0.612307	0.211368	0.312478	1.37746	0.324984	0.201486	0.197051	0.183929
AQP3 ENSG00000165272	761.957	157.962	0.0396113	2137.67	171.133	251.262	123.761	24.025	702.64	465.734
AQP5 ENSG00000161798	2.60027	1.29635	2.24687	2.21718	0.424493	0.876492	168.167	0.447819	0.302138	0.329471
AQP6 ENSG00000086159	0.579885	1.83449	0.33807	0.0266354	0.980945	1.34067	0.0104025	2.20463	0.296533	1.46201
AQP7 ENSG00000165269	0.44149	0.0252712	1.79499	0.00982283	2.30124	0.286534	0.435535	1.89795	0.131586	1.50681
AQR ENSG00000021776	1.68521	2.52844	4.56424	89.8185	16.4858	20.002	59.2115	180.573	0.207078	11.6167
AR ENSG00000169083	331.885	172.446	181.105	183.075	412.134	489.714	746.004	22.6495	212.661	319.387
ARAF ENSG00000078061	136.621	153.185	5.17379	0.385096	101.819	8.35474	44.1689	115.783	209.937	133.55
ARAP1 ENSG00000186635	40.9279	48.2789	96.88	6.12118	21.2447	46.0577	41.7951	11.1966	50.45	31.672
ARAP2 ENSG00000047365	1.95292	0.424	11.4237	2.27394	0.0107554	3.9106	4.10532	2.21492	0.600582	2.44228
ARAP3 ENSG00000120318	3.98102	0.438232	3.21624	2.6402	3.16474	1.30723	0.824174	0.671979	46.5436	104.681
ARC ENSG00000198576	23.4316	9.34933	5.08367	1.57592	68.9466	1.71618	5.41389	7.51697	59.2279	0.947351
ARCN1 ENSG00000095139	2.43333	86.7834	0.334176	0.760736	70.0456	64.9218	46.909	1.18988	49.2296	191.98
AREG ENSG00000109321	2.64258	1.69387	0.497233	0.34452	2.91501	0.424635	1.19095	0.628672	3.02979	3.43112
AREL1 ENSG00000119682	161.381	50.0587	9.90044	14.1598	154.527	128.19	88.422	2.6841	1.10192	4.30404
ARF1 ENSG00000143761	4.91152	340.754	32.4199	3.85254	257.95	194.098	17.1933	228.03	211.472	128.444
ARF3 ENSG00000134287	397.009	0.477626	22.0683	169.726	303.174	146.684	415.631	454.158	506.448	36.3569
ARF4 ENSG00000168374	2.46249	58.4319	17.2625	25.8842	168.496	194.251	43.938	63.1818	82.6383	58.0895
ARF5 ENSG00000004059	1.86609	27.5918	22.2275	54.9454	17.0145	0.754237	16.3538	1.11134	4.82389	15.2855
ARF6 ENSG00000165527	3.23647	49.1762	1.57819	32.4996	122.442	161.189	115.444	1.72429	2.29288	1.90697
ARFGAP1 ENSG00000101199	24.6393	104.931	3.77248	2.53438	270.018	124.39	293.371	174.677	10.7031	45.9517
ARFGAP2 ENSG00000149182	115.801	269.828	194.142	262.274	20.9319	85.1742	138.434	135.111	5.82759	183.793
ARFGAP3 ENSG00000242247	2.14203	46.0989	3.1065	32.0113	121.041	52.5566	115.589	41.422	26.1855	2.96897
ARFGEF1 ENSG00000066777	0.00484214	0.0952328	1.23899	66.2748	10.8564	50.5266	6.31225	5.52692	5.91738	9.70605
ARFGEF2 ENSG00000124198	0.512894	26.744	0.266003	33.1041	9.30542	3.65765	0.000549995	1.13581	1.72499	0.540029
ARFGEF3 ENSG00000112379	9.4234	114.671	6.8446	89.2695	52.8363	42.276	66.2826	3.30569	81.9774	3.01674
ARFIP1 ENSG00000164144	2.32624	1.22527	0.0187783	0.24348	0.758897	47.3164	74.0743	0.786456	13.9692	0.556918
ARFIP2 ENSG00000132254	7.07584	404.204	23.2791	312.367	43.4594	490.83	127.397	557.399	362.297	331.316
ARFRP1 ENSG00000101246	42.1466	3.96854	254.044	142.984	76.2271	108.412	76.9358	264.717	33.3569	1.08374
ARG1 ENSG00000118520	0.0117316	0.383285	0.422152	0.054504	4.37791	0.540326	0.614774	0.00309781	1.49555	4.56287
ARG2 ENSG00000081181	1.53376	289.395	103.096	820.796	546.978	56.0344	498.24	92.2652	12.2805	39.8281
ARGLU1 ENSG00000134884	1.80153	310.039	0.978048	90.89	271.002	208.862	116.116	50.3964	301.056	27.0171
ARHGAP1 ENSG00000175220	379.696	624.306	581.562	232.263	281.63	116.577	322.197	8.00793	89.2472	226.724
ARHGAP10 ENSG00000071205	121.306	50.8012	61.6335	9.85629	32.1812	9.09294	47.7314	0.667289	6.74351	17.9795
ARHGAP11A ENSG00000198826	0.181816	0.699188	0.163596	0.476895	0.135564	0.7389	3.04601	0.0350992	0.200751	1.23164
ARHGAP11B ENSG00000187951	2.12181	1.9488	0.0377388	0.385924	2.43875	0.0912968	5.14723	0.289909	1.00967	1.24711
ARHGAP12 ENSG00000165322	0.349008	24.5971	4.32047	0.318844	3.81288	57.3778	16.0099	11.7553	11.6668	2.89354
ARHGAP15 ENSG00000075884	10.6995	1.56369	1.15791	0.362355	0.483314	0.877149	1.99839	0.905351	1.23101	0.356191
ARHGAP17 ENSG00000140750	25.7417	1.48437	12.551	6.21879	8.73732	85.3769	218.537	5.13227	16.7381	9.49298
ARHGAP18 ENSG00000146376	5.98928	1.74681	0.223736	1.4175	31.4833	21.802	0.0935187	36.8193	25.7904	0.706257
ARHGAP19 ENSG00000213390	5.59589	3.79354	61.2114	68.7297	51.6842	2.05103	0.139289	0.157294	0.404471	6.74861
ARHGAP20 ENSG00000137727	0.29112	0.0735047	1.54587	0.0467712	2.41934	1.31873	1.72258	3.18325	1.52563	0.941277
ARHGAP21 ENSG00000107863	30.7499	5.32564	16.7624	2.59954	40.1255	4.36286	1.44465	31.8841	0.253587	0.275325
ARHGAP22 ENSG00000128805	5.19354	1.29141	12.2404	0.0940964	24.4479	4.85326	0.0721517	34.1395	1.62604	1.08194
ARHGAP23 ENSG00000275832	5.23361	6.49786	36.3384	1.3543	5.42036	1.81694	25.2023	5.2595	0.361686	4.9392
ARHGAP24 ENSG00000138639	2.02962	0.701061	1.45592	0.399161	1.14691	5.57769	1.82533	9.0806	0.346131	0.254097
ARHGAP25 ENSG00000163219	12.7345	2.65502	13.0595	3.28127	4.45882	0.881249	28.2207	4.59855	11.9117	13.5831
ARHGAP26 ENSG00000145819	17.2378	0.188372	14.4026	1.40218	31.119	2.06972	13.8068	3.10118	5.07871	56.2819
ARHGAP27 ENSG00000159314	72.8101	26.0042	193.754	1.38436	55.3879	49.3433	223.072	0.0304479	2.06364	13.7174
ARHGAP28 ENSG00000088756	3.6096	1.92855	1.86051	0.212444	6.62302	0.0279694	26.4182	1.88681	0.0810646	1.32647
ARHGAP29 ENSG00000137962	0.86036	1.35727	11.3157	15.7124	31.0443	11.4718	2.24259	37.0704	2.34588	0.579808
ARHGAP30 ENSG00000186517	10.7687	0.456335	61.9871	0.815837	1.30704	1.37246	1.14518	34.7145	0.949842	5.01691
ARHGAP31 ENSG00000031081	18.6039	1.40254	15.2237	9.09174	1.02831	16.1196	1.49552	4.48624	5.69923	0.725546
ARHGAP32 ENSG00000134909	0.89858	25.6039	13.4439	16.454	27.7512	49.0432	122.155	62.6538	16.9259	13.6517
ARHGAP33 ENSG00000004777	0.0631593	26.4581	0.440837	72.1383	72.4231	13.195	14.8837	52.7872	108.066	31.1423
ARHGAP35 ENSG00000160007	55.1867	12.9478	31.135	123.552	2.96121	50.3461	24.761	7.1041	30.5792	48.2414
ARHGAP39 ENSG00000147799	18.0938	11.8928	88.5362	6.99803	71.2482	3.67746	48.5608	68.4801	125.993	18.7905
ARHGAP4 ENSG00000089820	191.607	5.82397	16.8637	6.21529	3.98627	61.3384	4.98269	109.486	39.8917	1.44094
ARHGAP40 ENSG00000124143	0.385648	0.0400442	1.84571	0.161856	0.348034	0.779824	0.272385	0.768688	0.208603	2.3449
ARHGAP42 ENSG00000165895	0.919254	0.439285	0.469155	1.89605	0.0714519	1.37977	1.30771	1.03209	0.481376	5.8949
ARHGAP44 ENSG00000006740	1.0247	19.9077	0.364071	2.04023	14.0442	14.8418	0.482432	0.69832	2.13625	0.0724681
ARHGAP45 ENSG00000180448	9.12986	0.559276	0.012105	1.26624	8.72199	34.2192	2.9552	97.1833	0.0114661	0.000504938
ARHGAP5 ENSG00000100852	0.0886201	28.9617	3.56858	0.183646	3.77209	11.603	37.8566	49.2103	5.16045	6.49043
ARHGAP6 ENSG00000047648	3.29474	49.1811	2.91507	9.68923	135.215	52.3062	108.429	21.8101	57.3144	1.00264
ARHGAP8 ENSG00000241484	8.87857	1.85918	6.32067	0.0311987	20.5162	4.15295	12.423	0.753276	68.7784	6.3728
ARHGAP9 ENSG00000123329	6.50027	0.63943	0.667439	0.30051	18.2117	19.6146	0.3609	1.74791	1.78015	24.1174
ARHGDIA ENSG00000141522	1162.27	1209.65	60.5478	362.884	464.355	152.649	154.983	545.823	355.055	372.987
ARHGDIB ENSG00000111348	361.317	1.17998	6.13169	8.88565	15.9883	187.306	142.181	155.507	1.84013	248.066
ARHGDIG ENSG00000242173	0.00564808	0.146481	0.711341	0.902865	3.09309	2.64781	0.10952	0.368521	0.183765	1.83646
ARHGEF1 ENSG00000076928	177.643	7.98373	146.134	15.3225	120.26	124.581	133.194	258.654	19.7297	57.8901
ARHGEF10 ENSG00000104728	0.333314	0.959168	9.94372	7.33542	20.4983	12.9128	3.82096	9.81628	22.3735	0.273656
ARHGEF10L ENSG00000074964	3.72817	5.46704	81.6992	4.31162	52.8156	49.0939	66.1132	2.73082	6.20871	0.745008
ARHGEF11 ENSG00000132694	12.4899	87.7062	2.18244	42.8248	124.11	78.6628	88.7396	2.79573	0.104036	88.9536
ARHGEF12 ENSG00000196914	7.65562	40.7078	34.9691	12.0083	20.9323	27.205	0.419264	1.00554e-05	88.2405	19.534
ARHGEF15 ENSG00000198844	7.96039	2.03817	26.1318	17.6516	3.6572	3.10306	0.533977	0.853745	0.0817624	0.356397
ARHGEF16 ENSG00000130762	5.34148	87.7605	0.607238	66.8013	118.545	61.5889	17.2882	17.2452	42.4447	1.31519
ARHGEF17 ENSG00000110237	7.6402	201.314	133.675	0.138908	105.686	1.0824	1.43392	44.5023	32.7515	17.7192
ARHGEF18 ENSG00000104880	0.646859	0.273625	0.00248489	0.0959854	1.99085	0.459384	0.134105	0.0977564	1.29617	0.535462
ARHGEF19 ENSG00000142632	7.56408	1.78495	0.102953	11.9496	0.0760295	8.98016	10.8066	6.28803	10.0453	150.818
ARHGEF2 ENSG00000116584	576.31	1.47994	9.06022	15.5141	21.7101	0.301504	18.0674	304.219	7.41449	1.3938
ARHGEF25 ENSG00000240771	62.1305	18.869	99.2225	1.89624	32.4799	2.36268	13.4837	71.0378	5.67907	39.8492
ARHGEF26 ENSG00000114790	0.522594	5.98691	33.3313	0.137435	125.715	43.1528	13.061	3.75685	9.43148	2.01831
ARHGEF28 ENSG00000214944	0.711165	0.406356	0.0174085	0.27458	16.8262	7.97694	14.2238	2.63228	13.6228	1.32644
ARHGEF3 ENSG00000163947	33.6275	3.45639	4.29973	2.47113	72.4536	62.6964	69.0733	0.281936	8.3753	82.9184
ARHGEF33 ENSG00000214694	0.108093	3.01332	0.576231	0.126371	1.05905	0.630407	1.63594	0.000267009	1.30979	0.00162278
ARHGEF35 ENSG00000213214	4.90342	2.60913	2.5742	1.12439	1.08315	0.44501	2.80351	6.93457	0.0268455	2.09719
ARHGEF37 ENSG00000183111	307.164	50.6012	49.3484	153.526	234.362	61.2481	180.066	16.9382	64.3458	1.88332
ARHGEF38 ENSG00000236699	0.705788	1.3657	1.33827	3.55803	43.7683	5.61317	51.0773	0.764398	10.9838	0.296931
ARHGEF39 ENSG00000137135	1.59122	0.687189	2.28289	0.000928114	3.75608	10.6831	0.127288	0.50573	3.50202	0.301035
ARHGEF4 ENSG00000136002	2.83739	20.4375	62.857	0.598008	1.28038	46.221	66.1035	4.68812	0.745798	3.52797
ARHGEF40 ENSG00000165801	43.4425	0.0054488	26.7742	1.66409	92.9417	11.7293	30.9731	3.91148	3.72724	154.15
ARHGEF5 ENSG00000050327	67.7675	68.7405	11.201	0.107223	17.4531	4.59053	2.35179	21.9609	2.22991	5.59597
ARHGEF6 ENSG00000129675	18.2863	2.49548	0.447045	0.73723	3.52557	11.2362	0.23683	42.8449	7.17705	10.0705
ARHGEF7 ENSG00000102606	189.388	203.737	22.7984	7.83444	308.424	404.367	377.268	0.460714	157.142	20.9648
ARHGEF9 ENSG00000131089	7.28296	13.3772	151.021	18.895	83.149	12.0621	15.7986	5.66294	43.8036	32.7218
ARID1A ENSG00000117713	4.05218	2.16739	6.1822	80.6202	242.104	60.9256	6.90276	38.77	0.512322	6.61077
ARID1B ENSG00000049618	50.7078	62.425	16.6012	2.17129	10.5436	8.02162	24.0194	5.30922	8.34301	52.6472
ARID2 ENSG00000189079	7.82523	12.167	1.00422	23.8768	27.0666	17.7994	23.5475	13.2893	3.78541	3.07724
ARID3A ENSG00000116017	6.31758	0.478682	6.7437	6.33213	50.4111	52.3062	2.87141	24.0548	30.7989	2.62822
ARID3B ENSG00000179361	10.5356	6.81276	9.88127	6.3626	22.8574	7.74629	4.75188	1.21054	1.19576	11.5071
ARID4A ENSG00000032219	0.0183632	37.6141	4.34448	0.90213	8.47103	9.31677	1.7193	1.92161	65.3447	0.0160168
ARID4B ENSG00000054267	7.6578	6.60881	43.8802	0.313968	36.3488	20.0265	22.9242	0.00393057	20.2668	25.9921
ARID5A ENSG00000196843	33.8295	1.73926	218.498	13.0949	9.10472	1.87612	0.150252	93.1317	45.1107	48.7302
ARID5B ENSG00000150347	28.0831	77.1716	32.3717	1.95192	87.3627	0.787079	20.9192	6.28859	1.66883	13.9361
ARIH1 ENSG00000166233	10.0222	140.695	12.6792	81.4967	15.1591	17.64	5.26554	98.573	123.844	39.5812
ARIH2 ENSG00000177479	165.669	55.4279	0.125175	51.3765	192.671	121.897	174.455	24.2806	40.8205	16.2401
ARIH2OS ENSG00000221883	15.1228	9.88058	78.2204	31.0178	31.5735	11.2154	0.295572	8.60483	3.89897	2.08704
ARL1 ENSG00000120805	406.025	0.624568	7.24341	84.0294	394.91	30.7266	240.325	0.933523	7.34679	240.961
ARL10 ENSG00000175414	0.305372	1.20421	4.28435	12.2646	6.13095	1.43227	14.5561	13.8302	0.284749	25.773
ARL11 ENSG00000152213	2.1744	2.83693	1.0352	0.232384	0.11755	3.47915	0.0193028	0.157768	0.188447	0.564256
ARL13B ENSG00000169379	1.20698	1.43529	0.499477	1.55233	11.045	3.64934	11.079	0.9956	2.49271	0.24835
ARL14EP ENSG00000152219	3.7434	40.3052	4.94822	4.27988	5.7854	13.6797	69.6174	4.87263	1.42219	0.0722655
ARL15 ENSG00000185305	0.370803	1.37009	0.337405	0.789737	4.95034	25.9772	2.4261	1.87655	15.0745	2.78715
ARL16 ENSG00000214087	266.241	267.078	116.698	50.2255	216.562	65.6185	163.117	31.1166	186.257	0.361499
ARL17A ENSG00000185829	7.5208	1.65416	0.824909	4.84998	19.997	15.0529	20.0031	1.03449	8.4891	8.87345
ARL17B ENSG00000228696	2.71402	0.269366	1.08709	38.2945	4.33812	1.69796	9.65122	0.340706	0.239345	11.6881
ARL2 ENSG00000213465	46.1364	44.846	85.8253	2.11038	3.64111	58.8124	23.8317	43.0268	38.9313	15.4542
ARL2BP ENSG00000102931	20.5923	10.6568	18.0563	4.3364	57.4079	3.85273	27.8647	4.59468	3.59441	6.85912
ARL3 ENSG00000138175	81.9352	18.4761	113.898	1.28214	285.749	4.03967	185.656	218.488	142.289	54.0095
ARL4A ENSG00000122644	0.32844	22.9352	1.93769	1.21014	0.473282	1.92696	0.0268456	1.2232	0.711603	0.597737
ARL4C ENSG00000188042	45.1038	33.0923	40.5164	0.790263	48.6294	53.1771	9.01394	109.478	6.16647	5.36618
ARL4D ENSG00000175906	0.497244	55.8503	61.37	24.8478	0.632532	0.694049	23.8576	1.16205	5.55504	13.1268
ARL5A ENSG00000162980	19.1952	2.19851	1.6414	0.796393	44.8072	41.6639	40.5905	0.00258413	6.49779	14.8571
ARL5B ENSG00000165997	7.19961	1.03904	0.137436	0.360121	1.49971	7.84331	0.777045	0.210316	22.7391	1.03311
ARL6 ENSG00000113966	0.551519	8.21712	14.7935	9.70594	9.5341	3.19135	9.92178	0.643236	1.08278	1.60924
ARL6IP1 ENSG00000170540	3.64659	98.4226	0.441982	98.4874	72.8287	59.5107	63.3832	8.27463	6.19193	2.41607
ARL6IP4 ENSG00000182196	81.9988	86.8658	24.349	9.48076	5.34275	63.5603	19.8931	96.9776	39.4388	20.6715
ARL6IP5 ENSG00000144746	1.29342	31.7585	53.6533	147.869	119.008	54.4744	39.3001	69.1428	5.17963	62.5758
ARL6IP6 ENSG00000177917	0.877129	2.25942	1.32882	11.7221	2.86446	12.7046	10.4476	1.41327	0.274753	1.84715
ARL8A ENSG00000143862	15.3316	26.5061	1.6163	5.827	281.711	14.4034	25.2188	54.8816	15.7862	4.08463
ARL8B ENSG00000134108	40.8976	6.78397	3.81836	0.904647	30.5538	6.83777	72.317	21.516	6.51428	2.02594
ARL9 ENSG00000196503	2.90907	1.53494	0.741315	0.407569	3.76358	0.186439	0.0743954	0.173627	1.79463	0.780578
ARMC1 ENSG00000104442	3.71525	0.240463	16.1668	11.5145	0.0940322	0.0887162	1.02385	0.306426	2.44294	1.63816
ARMC10 ENSG00000170632	2.87433	1.36599	0.0193303	8.74919	107.665	9.04471	11.4291	2.84991	36.8671	2.40061
ARMC12 ENSG00000157343	0.11536	12.6989	0.991726	0.416802	0.774166	4.17945	16.4567	0.000199146	5.01009	3.27738
ARMC2 ENSG00000118690	6.09362	0.288623	1.07291	0.668988	0.951596	1.21032	0.604353	1.30239	2.78328	6.38851
ARMC4 ENSG00000169126	0.5468	1.19697	0.240086	0.604826	8.04768	1.8307	2.04549	9.47972	5.61428	4.75037
ARMC5 ENSG00000140691	0.258116	11.5125	9.21503	0.00634266	0.0526033	31.7736	47.6963	7.19729	30.802	6.7607
ARMC6 ENSG00000105676	24.5841	88.3488	128.924	12.2523	2.61709	69.1064	81.4566	86.0769	0.534192	102.853
ARMC7 ENSG00000125449	0.682649	43.8925	52.9345	0.927423	0.959385	32.197	14.1359	26.3016	66.9833	78.0985
ARMC8 ENSG00000114098	2.78577	26.4031	1.7166	1.74866	1.53068	57.8677	17.017	0.580489	38.1326	8.85636
ARMC9 ENSG00000135931	1.75685	82.6524	17.6898	0.318161	1.4176	9.77369	0.566528	9.03349	4.49095	17.974
ARMCX1 ENSG00000126947	0.171776	0.166123	6.60018	0.121087	0.736404	0.795109	11.0814	1.62797	0.28562	0.625559
ARMCX2 ENSG00000184867	0.0148763	22.8603	1.99228	3.42696	41.8157	0.000130939	50.5449	8.02108	0.348795	11.3858
ARMCX3 ENSG00000102401	2.38915	59.1462	14.3888	20.0025	41.3422	5.13714	44.5447	21.3206	30.522	43.6432
ARMCX4 ENSG00000196440	2.19274	0.21908	5.5304	0.184542	21.9109	27.5979	69.9072	6.14815	0.0479942	24.5463
ARMCX5 ENSG00000125962	3.32681	1.71448	0.0798071	4.60564	33.6239	7.16079	16.5086	0.39166	1.97043	0.587448
ARMCX6 ENSG00000198960	70.3028	32.5749	1.54089	1.38428	1.02051	41.306	36.4854	1.38449	21.3149	2.41053
ARMS2 ENSG00000254636	0.182167	0.00370101	0.452437	0.12107	0.979166	0.0492935	0.608316	0.229342	0.130525	0.00828562
ARMT1 ENSG00000146476	0.131686	30.7701	0.579892	3.09562	4.62976	3.52838	28.6769	2.14592	1.06867	9.06378
ARNT ENSG00000143437	254.233	20.8638	11.0546	0.360595	192.121	61.0661	168.332	1.39774	5.29778	1.26628
ARNT2 ENSG00000172379	1.18766	0.596369	1.60345	9.23081	14.7376	0.443024	1.5723	0.217496	0.812967	1.65341
ARNTL ENSG00000133794	0.0428872	10.7848	2.20539	0.208233	0.604257	0.193836	0.828406	2.17772	0.398737	2.21009
ARNTL2 ENSG00000029153	6.16431	0.827005	1.20239	0.872703	0.241869	0.555546	1.71537	3.18805	0.340646	0.260612
ARPC1A ENSG00000241685	9.39918	50.2661	17.1092	86.2834	133.484	35.5215	106.9	4.40561	93.737	32.8665
ARPC1B ENSG00000130429	96.3466	201.932	355.834	1.43497	4.0568	155.494	4.20824	141.371	30.2797	9.50609
ARPC2 ENSG00000163466	1.07777	53.5544	328.436	2.39414	240.451	30.6331	1.55384	21.4922	71.0088	32.4958
ARPC3 ENSG00000111229	3.46492	99.4509	24.7504	434.701	312.142	278.613	304.67	296.656	348.137	99.3161
ARPC4 ENSG00000241553	149.952	282.567	122.356	1.45323	57.8754	81.4426	29.4268	99.1425	66.0244	153.376
ARPC5 ENSG00000162704	4.1538	32.7607	82.0391	49.6132	92.4748	4.09538	16.9247	39.9133	3.09895	20.3101
ARPC5L ENSG00000136950	10.951	32.1207	0.639061	0.0418176	1.26349	28.4661	66.0437	75.2187	203.139	0.82363
ARPIN ENSG00000242498	128.056	23.5593	6.40811	319.943	0.000443387	1.49096	7.62679	3.3425	3.61585	4.5827
ARPP19 ENSG00000128989	12.7007	190.328	7.94317	0.218336	3.29558	27.6461	66.5056	16.7764	7.82013	0.0797784
ARRB1 ENSG00000137486	7.17387	292.764	17.1083	1.87673	4.40501	4.84702	3.94752	24.1157	7.28647	53.3169
ARRB2 ENSG00000141480	34.2246	19.4184	1.17711	2.07637	4.47367	106.758	1.32163	215.921	12.3498	168.394
ARRDC1 ENSG00000197070	23.5473	317.267	148.609	0.103317	199.622	333.376	5.97218	77.208	123.284	105.088
ARRDC2 ENSG00000105643	0.605466	0.0482918	9.11714	12.485	77.1438	18.7829	34.1847	53.8492	23.8962	36.3311
ARRDC3 ENSG00000113369	1.96255	5.90606	0.744588	1.09355	52.649	15.9846	15.2058	17.7376	11.9628	62.8246
ARRDC4 ENSG00000140450	2.88372	4.01882	7.74992	34.9713	23.9473	43.2881	3.84675	12.2169	1.3058	5.02748
ARRDC5 ENSG00000205784	0.0975237	0.360623	0.299927	0.131486	1.18976	0.0989939	1.50629	0.0463811	1.01709	2.38029
ARSA ENSG00000100299	138.374	435.19	174.039	78.305	343.177	274.409	93.9778	37.823	221.221	230.348
ARSB ENSG00000113273	6.59	3.03012	13.2171	0.552931	0.527625	0.65907	0.412289	55.2164	1.19349	0.609455
ARSD ENSG00000006756	1921.38	770.995	0.952398	8.75154	397.781	107.352	554.703	29.7563	135.596	55.9427
ARSE ENSG00000157399	1.71417	5.20129	2.41537	10.2302	0.458518	0.0852945	3.41804	0.0424591	3.68012	0.0263283
ARSF ENSG00000062096	0.801021	2.63342	1.55868	0.0857884	0.478513	1.04047	0.153385	0.00438952	0.764199	0.137256
ARSG ENSG00000141337	13.2805	0.401078	40.2765	7.64841	1.0617	0.897782	0.0562867	2.36688	0.137519	0.576437
ARSI ENSG00000183876	5.0828	0.637506	0.173273	0.0639353	0.51011	9.12264	15.9668	17.3084	1.86937	0.17371
ARSJ ENSG00000180801	0.204314	8.30646	0.406369	0.00963028	0.307486	26.3834	1.33156	16.5899	0.221309	1.32366
ARSK ENSG00000164291	0.422434	2.0336	0.80873	0.783714	0.679499	26.0747	13.0112	5.92178	0.0149015	2.10665
ART3 ENSG00000156219	1.04284	0.0172864	0.316021	0.435421	0.263572	0.115312	0.0382325	1.04476	0.721165	0.901912
ART5 ENSG00000167311	0.812103	15.3555	3.20829	0.28446	0.166014	0.21776	5.31252	0.413898	0.875347	0.29814
ARTN ENSG00000117407	9.60827	1.26044	10.1429	0.00164532	1.13618	0.944736	0.151435	0.675863	4.28894	0.26104
ARV1 ENSG00000173409	16.7242	0.205867	1.2959	2.70931	47.4301	22.3276	3.96276	49.532	12.1324	3.51616
ARVCF ENSG00000099889	74.913	265.896	1.07886	14.198	178.742	82.5846	0.497587	4.40801	44.694	198.695
ARX ENSG00000004848	0.00864946	0.153954	0.392602	0.0711522	1.3531	0.621906	1.07771	1.84002	0.169637	0.582171
ASAH1 ENSG00000104763	61.8321	237.925	202.218	351.134	983.386	735.446	523.933	250.57	133.201	244.731
ASAH2 ENSG00000188611	0.109933	0.473567	0.304193	1.28794	0.506989	7.61289	10.9733	0.00141046	0.810325	0.112377
ASAH2B ENSG00000204147	0.582329	5.33078	0.837379	5.70791	1.44598	20.0077	47.2976	3.44908	0.545758	0.381859
ASAP1 ENSG00000153317	4.50713	4.50714	0.0910112	0.160189	38.549	3.77391	5.6881	44.3171	31.816	0.708065
ASAP2 ENSG00000151693	0.310401	3.09991	0.512043	7.61514	25.3924	8.90972	2.52931	3.55119	3.69923	1.40215
ASAP3 ENSG00000088280	71.5455	24.6893	1.76563	107.869	139.592	14.6629	62.1455	78.9107	4.77763	0.768403
ASB1 ENSG00000065802	7.97591	0.262622	4.83315	103.542	28.0559	0.253934	26.0178	2.52866	1.98005	70.8364
ASB11 ENSG00000165192	8.71688	0.101546	0.173165	1.68277	0.259144	1.04385	0.0279449	0.288838	0.129199	0.556615
ASB12 ENSG00000198881	2.13429	7.63879	1.11666	0.130937	0.53073	4.48949	2.53834	0.962293	0.0855584	0.529217
ASB13 ENSG00000196372	4.27446	37.6577	95.5802	0.156415	34.0036	1.99651	67.1848	1.96806	3.09576	6.07975
ASB14 ENSG00000239388	0.0779938	0.0198239	0.36009	0.170023	0.328698	2.5019	1.36377	0.210747	2.10775	1.12199
ASB16 ENSG00000161664	1.15124	2.04592	1.7196	2.40013	0.418283	0.821262	0.00713178	0.42654	0.796017	0.245751
ASB2 ENSG00000100628	107.471	2.08531	69.2056	4.78319	2.40454	0.46719	6.15391	116.281	0.0948078	0.882518
ASB3 ENSG00000115239	15.0535	21.6541	0.0566062	31.4811	9.80399	5.74055	8.81315	2.29399	1.10695	1.44504
ASB5 ENSG00000164122	0.763394	0.92153	11.1799	1.33494	1.78825	6.12994	1.8571	0.871105	1.1767	2.84158
ASB6 ENSG00000148331	1.78268	185.318	0.0385949	19.114	24.2862	6.7359	82.916	13.6234	1.15603	51.4738
ASB7 ENSG00000183475	6.10834	60.7911	2.73355	0.184968	2.3309	15.6429	5.0075	2.55716	0.36533	0.0884579
ASB8 ENSG00000177981	9.07505	274.68	30.5878	1.0589	41.4254	104.31	87.5547	0.342212	9.68245	1.86573
ASB9 ENSG00000102048	0.210769	0.836556	0.189101	0.275982	1.20526	3.27823	1.23198	0.0964848	0.423749	4.70303
ASCC1 ENSG00000138303	9.5142	1.64363	6.96084	0.0762584	19.4952	1.80226	1.79968	29.1309	52.2351	4.09138
ASCC2 ENSG00000100325	5.27808	199.923	390.845	142.441	76.0322	81.5804	31.4003	43.7723	55.5977	160.361
ASCC3 ENSG00000112249	0.584702	4.12347	3.44753	0.00137872	14.856	1.12387	1.59599	4.65251	0.991008	14.4946
ASCL2 ENSG00000183734	3.0044	36.8117	208.255	16.2304	1.16777	209.018	41.0278	2.14328	0.64205	0.0678464
ASCL5 ENSG00000232237	0.268212	0.49178	0.156433	0.119682	0.525496	1.51788	0.0901034	0.166772	0.0559299	0.612024
ASF1A ENSG00000111875	2.64089	0.0498131	0.39096	15.7995	0.0190262	16.4463	10.6751	1.62047	9.37131	1.95801
ASF1B ENSG00000105011	1.24995	8.20087	3.27022	2.88451	1.10076	3.51623	4.62967	3.63835	0.606371	6.90216
ASGR1 ENSG00000141505	0.484373	2.8766	0.131186	2.96076	0.590094	2.28725	0.090539	2.82049	17.4527	0.745304
ASGR2 ENSG00000161944	1.07255	0.294244	0.736078	0.25694	0.525851	0.86131	0.813349	0.0364207	22.6174	0.0671481
ASH1L ENSG00000116539	157.885	187.414	1.3884	7.46242	229.166	89.8885	396.508	9.10499	0.591711	467.664
ASH2L ENSG00000129691	1.81771	8.44789	1.62588	19.543	35.0019	3.89358	24.4966	30.3801	27.7377	21.6249
ASIC1 ENSG00000110881	8.12979	20.2726	84.0806	21.0954	98.4317	14.4037	3.59874	18.0848	0.799633	2.49075
ASIC3 ENSG00000213199	3.62877	3.28196	0.563624	0.611323	5.69587	21.3668	38.069	1.73352	2.42983	0.462386
ASIC4 ENSG00000072182	3.3718	1.13625	0.699132	0.104245	0.622209	3.48316	0.182915	0.565939	0.0329283	10.2124
ASIP ENSG00000101440	5.26135	0.00131796	1.06458	3.70995	0.641566	1.58166	0.0479775	0.237704	4.18433	0.106331
ASL ENSG00000126522	12.9428	43.7171	94.2154	5.97143	102.947	49.2648	6.90747	98.7169	19.2867	3.72615
ASMT ENSG00000196433	0.751293	0.102251	0.0808576	1.17653	1.41473	0.0276188	2.76794	6.14845	1.66868	2.60864
ASMTL ENSG00000169093	165.234	323.264	1.48884	60.9748	16.6236	198.322	345.192	278.487	0.861376	217.845
ASNA1 ENSG00000198356	123.104	287.369	157.105	91.2328	143.004	138.789	66.7359	41.7507	108.318	128.22
ASNS ENSG00000070669	464.235	13.5894	9.75916	22.8799	1.20204	2.26374	218.051	16.798	4.52709	307.503
ASNSD1 ENSG00000138381	0.0446981	3.66385	74.419	5.02891	59.7489	0.0237107	19.2771	0.291547	0.314742	11.283
ASPA ENSG00000108381	12.0987	5.41122	2.80784	0.587312	0.261288	12.2715	0.291848	2.39964	3.02893	2.69767
ASPG ENSG00000166183	0.806495	1.48614	0.0070132	0.256433	0.215297	0.510765	0.774481	1.09747	0.996453	3.06876e-05
ASPH ENSG00000198363	1.12899	0.872949	35.1759	34.1561	92.5253	0.607251	2.21096	4.97827	0.555055	26.2862
ASPHD1 ENSG00000174939	0.000156212	22.4667	1.10215	0.775064	0.989806	1.19999	0.0373374	3.21018	13.2284	11.271
ASPHD2 ENSG00000128203	0.00773492	7.92712	0.202766	2.35534	0.715532	21.621	0.161766	3.57389	0.87695	0.937633
ASPM ENSG00000066279	6.28441	0.850637	0.41386	0.0966254	1.0034	1.28448	0.40311	1.25738	0.0946035	1.44796
ASPN ENSG00000106819	1.87738	0.443779	0.461598	1.30319	0.139305	0.541105	0.250033	9.68174	1.61356	0.00445054
ASPRV1 ENSG00000244617	3.26697	6.00767	11.7856	2.28901	0.444188	6.55358	0.873063	0.866557	6.63829	25.0223
ASPSCR1 ENSG00000169696	24.8404	107.919	0.0139001	319.927	18.0646	13.8295	1.12832	337.436	62.9598	31.7012
ASRGL1 ENSG00000162174	2.21151	111.773	1.54236	59.236	2.76574	2.9521	14.2417	16.9358	28.5783	102.825
ASS1 ENSG00000130707	82.5726	35.7905	44.3885	1.89318	3.80516	4.31688	4.58857	5.72499	13.9902	57.0143
ASTE1 ENSG00000034533	1.04252	0.410768	5.71567	40.861	0.264254	2.11924	6.90093	1.96635	3.88345	31.361
ASTN1 ENSG00000152092	0.234598	2.33938	0.582066	0.197455	0.207982	1.97464	0.25843	0.0772926	0.490778	14.7054
ASTN2 ENSG00000148219	385.813	569.142	116.56	96.6537	309.641	16.9476	272.115	0.884686	102.842	38.3178
ASUN ENSG00000064102	0.911873	0.757886	0.440626	13.8178	6.33875	3.41435	1.08658	3.23496	0.57819	20.6923
ASXL1 ENSG00000171456	104.531	34.6428	152.405	42.2847	161.833	144.81	312.18	11.4381	0.142858	3.29649
ASXL2 ENSG00000143970	11.7147	26.3471	7.94934	6.50733	8.65465	11.2667	17.9559	3.25387	5.16738	1.4951
ASXL3 ENSG00000141431	1.8745	0.445677	1.23194	4.40171	1.30461	0.173901	0.452332	0.0587183	1.34276	18.916
ASZ1 ENSG00000154438	0.00997396	0.412104	0.51295	0.531312	1.07133	0.635842	0.0542184	2.24272	0.024607	1.12554
ATAD1 ENSG00000138138	14.3858	5.0572	2.45627	100.318	18.2535	12.416	1.40715	8.47338	0.653976	0.369952
ATAD2 ENSG00000156802	2.12211	0.85491	0.35234	10.6408	0.292019	0.233633	6.70656	27.7715	86.5503	36.9715
ATAD2B ENSG00000119778	1.62468	61.4214	1.01218	2.70923	7.31452	9.61414	0.0177791	10.2983	0.789151	0.042136
ATAD3A ENSG00000197785	84.3999	90.394	9.81588	13.3402	5.1478	46.7323	4.75391	1.95202	5.12027	28.4431
ATAD3B ENSG00000160072	1.48816	204.736	17.8072	65.4845	129.779	93.6755	15.9437	9.78364	23.8583	28.8915
ATAD3C ENSG00000215915	3.35794	3.73822	3.45598	2.37588	0.852437	1.49743	3.3123	3.90163	2.14155	14.1505
ATAD5 ENSG00000176208	0.428465	1.41734	0.542123	0.000357183	0.64738	0.173142	7.93608	1.21263	0.352385	1.54167
ATAT1 ENSG00000137343	1.09647	157.749	15.1181	22.1022	106.598	35.0033	145.171	9.3715	2.23903	3.68045
ATCAY ENSG00000167654	6.73042	0.302544	4.31774	0.612281	0.262049	0.0132614	0.251737	0.539855	0.36195	0.508326
ATE1 ENSG00000107669	39.1813	17.8089	3.46918	1.42725	21.4369	0.235027	1.1002	6.11796	10.5066	16.9344
ATF1 ENSG00000123268	1.13973	1.52112	11.2907	1.07396	0.106838	3.70727	11.8043	0.572055	2.99093	1.94048
ATF2 ENSG00000115966	0.499031	37.0854	7.4934	49.9799	20.8894	7.58246	1.63754	0.255254	0.284124	20.3971
ATF3 ENSG00000162772	488.413	6.57807	16.0488	0.572308	2.87116	6.91441	21.1092	0.375737	4267.17	79.5767
ATF4 ENSG00000128272	1101.96	300.764	5.45298	300.349	447.308	199.804	584.93	1.32465	279.764	476.878
ATF5 ENSG00000169136	6.98081	140.675	50.3442	29.0282	64.4713	278.723	19.0371	8.39189	27.8223	1.70961
ATF6 ENSG00000118217	65.6183	4.35767	14.0064	31.0026	46.2723	5.06716	75.6834	39.8027	5.47227	2.07582
ATF6B ENSG00000213676	8.26845	149.176	3.85466	62.4721	129.26	71.9048	12.7733	23.8592	9.75512	36.2316
ATF7 ENSG00000170653	1.85546	5.77263	32.5655	4.20034	70.1881	6.20537	15.0396	0.970782	10.101	1.77552
ATF7IP ENSG00000171681	0.175634	3.02178	12.5267	97.5688	25.209	2.00936	10.8137	7.48293	18.8248	43.3883
ATF7IP2 ENSG00000166669	27.5306	2.6347	0.310657	0.350358	0.0529161	1.08036	0.156988	0.610727	1.0086	0.370516
ATG10 ENSG00000152348	2.15156	25.0856	4.96119	29.5792	49.207	82.5101	14.1527	81.7517	42.6529	11.4458
ATG101 ENSG00000123395	276.19	184.132	113.424	70.0377	97.5165	1.38697	27.1958	14.5493	78.9621	342.697
ATG12 ENSG00000145782	3.9607	5.41314	4.84492	4.22055	89.0156	17.6847	0.949899	96.5664	2.39294	71.7142
ATG13 ENSG00000175224	255.692	5.04366	7.93601	2.03828	71.0195	61.9236	1.93329	117.69	5.62789	89.7919
ATG14 ENSG00000126775	8.62608	0.250355	8.2155	94.5321	26.4932	13.3913	137.866	4.42836	133.174	4.88683
ATG16L1 ENSG00000085978	2.18869	248.527	6.35649	26.657	167.621	248.508	116.885	9.45585	89.1338	49.5089
ATG16L2 ENSG00000168010	36.7027	8.73696	17.7954	0.271014	21.5154	53.3597	10.5919	63.191	0.178508	0.574454
ATG2A ENSG00000110046	2.45457	191.89	87.8148	57.2576	9.06072	7.73274	14.6716	4.16871	0.178865	39.1818
ATG2B ENSG00000066739	2.78077	0.286387	3.68239	0.166974	30.4402	22.5894	9.97702	10.2443	0.887455	7.14265
ATG3 ENSG00000144848	0.166149	1.43824	53.6569	19.4802	48.9203	47.3246	17.5041	0.000240854	14.1173	2.55167
ATG4A ENSG00000101844	4.99386	8.25191	3.68797	7.83994	13.9166	31.7074	46.3056	1.16074	9.93613	61.8752
ATG4B ENSG00000168397	105.338	307.05	168.162	12.8477	212.681	201.672	170.903	1.43114	264.66	44.7654
ATG4C ENSG00000125703	2.05682	1.26763	1.13332	0.277026	9.095	0.162777	1.59308	1.11644	2.07307	6.07421
ATG4D ENSG00000130734	34.3096	22.6199	25.9666	91.9706	30.8838	4.83858	52.8126	217.163	76.4256	0.292494
ATG5 ENSG00000057663	0.289498	4.23071	0.171159	41.3745	3.93635	0.00565908	4.31005	0.205614	7.40329	6.89748
ATG7 ENSG00000197548	81.05	14.7564	30.3338	31.0173	10.5186	38.3002	114.385	18.9846	1.45768	12.9915
ATG9A ENSG00000198925	532.491	334.769	213.392	20.0461	2.30038	3.42947	4.95926	170.483	118.073	1.47042
ATG9B ENSG00000181652	0.211847	0.364701	0.560126	0.236106	4.68046	1.93634	0.000121589	0.290892	0.856612	3.49483
ATHL1 ENSG00000142102	66.3975	18.474	3.30562	36.7439	31.4231	58.8599	1.81477	27.7143	3.77196	154.269
ATIC ENSG00000138363	100.379	12.3651	1.87664	28.3218	0.431553	12.652	62.641	22.286	37.8418	18.5087
ATL1 ENSG00000198513	0.0659223	3.34167	2.2182	57.6336	22.2893	1.73551	36.1446	3.63509	6.77005	2.76738
ATL2 ENSG00000119787	4.82209	5.33821	187.928	3.90588	78.2567	34.8635	77.7101	6.37465	148.149	103.163
ATL3 ENSG00000184743	7.9625	12.3168	1.73223	84.7291	33.2116	22.2662	77.6555	0.757105	50.1695	27.0844
ATM ENSG00000149311	0.143305	6.82362	3.08524	4.2601	36.2971	65.4205	27.8254	16.6866	53.737	0.726691
ATMIN ENSG00000166454	1.8612	0.991747	6.55292	1.50484	35.0211	31.2444	0.131691	2.38949	29.5021	4.95805
ATN1 ENSG00000111676	485.79	422.284	302.048	7.30246	277.394	28.8064	218.757	401.331	116.246	122.602
ATOH1 ENSG00000172238	0.788208	0.0938252	0.209668	0.51155	0.249743	1.29488	1.9539	0.392759	0.67921	2.05585
ATOH7 ENSG00000179774	0.129278	0.266748	0.209521	0.0406756	0.0946002	0.365127	0.935156	0.0711742	2.22308	1.14819
ATOH8 ENSG00000168874	2.28218	15.3276	3.04856	5.84252	16.5393	25.1333	49.2916	31.8999	0.561153	2.04405
ATOX1 ENSG00000177556	315.045	343.223	306.814	282.012	177.132	50.3255	214.79	88.7547	102.648	144.956
ATP10A ENSG00000206190	76.8445	19.8225	1.52019	0.411725	20.6673	22.8423	3.90331	24.6273	2.22503	1.14858
ATP10B ENSG00000118322	0.285814	1.19812	0.363453	0.46875	0.309255	0.426559	0.314956	0.352576	0.0942795	0.308942
ATP10D ENSG00000145246	0.290439	0.621193	0.619001	1.25093	2.89954	0.217146	2.51343	9.01074	0.0802929	7.13113
ATP11A ENSG00000068650	1.8372	6.58943	0.818087	0.907482	24.7421	2.1943	0.744414	0.528807	20.2528	18.8326
ATP11B ENSG00000058063	3.36499	2.49797	1.08518	11.4923	5.10177	84.5372	27.0266	48.536	9.36294	1.22373
ATP11C ENSG00000101974	0.31381	3.15842	43.3251	4.20635	2.81105	8.87659	7.85795	26.1728	0.101593	12.5909
ATP12A ENSG00000075673	0.393262	0.23438	0.0926043	0.126356	0.169108	0.00186153	0.969557	0.067539	0.119252	0.128898
ATP13A1 ENSG00000105726	5.41238	171.025	223.394	26.7094	4.81309	26.5099	94.51	84.1567	88.7285	7.51612
ATP13A2 ENSG00000159363	53.1523	234.526	20.551	119.29	1.71328	39.0478	35.9747	137.385	52.8243	27.666
ATP13A3 ENSG00000133657	5.49326	1.76871	17.7282	2.22208	181.526	4.80548	0.178259	0.565055	0.00693739	0.465545
ATP13A4 ENSG00000127249	0.102152	0.0835359	1.33553	0.309549	0.147994	0.0519412	1.21041	0.167938	1.12369	0.11467
ATP13A5 ENSG00000187527	0.921636	3.44211	0.571773	0.00981713	2.16895	0.330319	2.51316	0.395884	0.0999992	1.27382
ATP1A1 ENSG00000163399	2.22881	1353.83	453.235	693.6	1860.29	2855.64	544.424	844.667	724.142	896.899
ATP1A2 ENSG00000018625	6.03687	3.23551	54.4542	2.3051	8.20913	4.32486	1.195	0.341322	13.2836	4.73515
ATP1A3 ENSG00000105409	0.0011872	0.691463	0.0829093	0.5994	0.616137	0.089328	0.0503589	0.631749	1.25825	0.672361
ATP1A4 ENSG00000132681	0.104542	0.501935	0.656994	0.492618	2.39537	1.11335	0.818853	2.02941	0.484521	0.26499
ATP1B1 ENSG00000143153	12.986	0.916664	11.7243	0.295558	12.881	29.0021	5.54101	5.52627	0.287285	32.6148
ATP1B2 ENSG00000129244	1.4775	1.57335	1.39031	0.970749	2.85999	77.7875	15.1757	6.18733	1.47033	6.20282
ATP1B3 ENSG00000069849	10.0096	65.0452	34.3122	26.319	70.699	41.2728	197.411	7.76989	112.535	27.9313
ATP23 ENSG00000166896	1.55388	1.66623	0.711464	0.290583	1.44492	0.624582	1.25342	0.833083	0.0181867	0.161128
ATP2A1 ENSG00000196296	1.37038	3.61454	3.39263	0.256997	2.00656	2.70097	0.212787	0.59109	2.01998	4.35387
ATP2A2 ENSG00000174437	1.19035	65.2208	4.19659	24.3033	332.866	38.8299	45.1894	192.068	94.8234	1.9198
ATP2A3 ENSG00000074370	86.7214	16.8399	58.5866	25.1243	36.1476	112.515	2.3436	202.404	3.94625	1.67751
ATP2B1 ENSG00000070961	8.04546	1.96916	2.93292	1.67859	13.4958	41.9805	1.42995	46.2993	1.93121	0.206465
ATP2B2 ENSG00000157087	0.086417	0.164117	0.930727	1.06806	4.37635	0.0363747	1.08323	0.0125552	1.01902	0.471097
ATP2B3 ENSG00000067842	0.578254	0.132415	0.0544167	0.204349	0.129655	0.157861	1.07844	0.61037	0.380178	0.304725
ATP2B4 ENSG00000058668	2.87473	1.19613	59.259	1.95543	2.20094	4.42022	5.953	2.18289	8.99393	14.7013
ATP2C1 ENSG00000017260	3.15	144.473	55.1145	263.322	154.204	254.248	73.3128	22.9553	104.576	22.1573
ATP2C2 ENSG00000064270	141.181	183.175	10.174	36.1732	7.63811	86.1614	52.0563	2.54309	60.5653	18.4836
ATP4B ENSG00000186009	0.933293	0.124544	0.959093	2.5343	0.8899	0.134666	0.109219	0.862987	0.137839	0.0128644
ATP5J2-PTCD1 ENSG00000248919	0.754915	0.0233703	0.495871	0.0362853	0.31558	0.342111	0.461221	0.184694	0.658222	1.96941
ATP5SL ENSG00000105341	27.9284	21.4232	92.1994	3.89616	143.801	4.01889	63.9971	3.09269	0.379655	111.342
ATP6AP1 ENSG00000071553	1020.68	2552.57	1346.33	360.167	1138.36	615.939	633.834	204.013	454.969	894.609
ATP6AP1L ENSG00000205464	0.0550495	14.7851	1.57163	0.302035	16.1683	21.3133	2.37767	29.7215	4.83493	5.14084
ATP6AP2 ENSG00000182220	73.9505	27.3028	3.3125	3.05953	5.30262	47.6685	126.47	85.5627	41.9222	119.161
ATP6V0A1 ENSG00000033627	19.8623	0.677433	244.577	0.161205	296.443	30.9065	265.15	138.808	16.5154	128.425
ATP6V0A2 ENSG00000185344	14.8464	7.43159	2.03583	39.2341	105.831	9.7592	7.00083	1.83906	0.313205	12.5283
ATP6V0A4 ENSG00000105929	0.510348	0.610577	0.0167521	0.797536	0.147134	0.128568	0.263827	4.41715	3.11266	3.65525
ATP6V0B ENSG00000117410	801.422	937.728	142.242	582.402	375.124	797.199	400.804	207.992	3.25665	212.597
ATP6V0C ENSG00000185883	0.37621	0.0010288	0.0232503	1.58305	0.779835	2.09006e-05	0.821262	1.63394	0.365495	0.390407
ATP6V0D1 ENSG00000159720	96.9983	301.382	549.165	1.77841	167.108	106.18	201.762	120.745	89.4879	37.502
ATP6V0D2 ENSG00000147614	0.174647	0.146301	0.443753	0.0830964	1.8723	0.0620231	0.460496	1.2026	0.0386812	1.29697
ATP6V0E1 ENSG00000113732	1444.29	1.84067	23.8561	324.907	711.688	402.397	584.219	0.0160205	72.9593	182.281
ATP6V0E2 ENSG00000171130	18.9581	45.307	415.792	85.7589	243.09	38.9153	90.7895	8.47177	247.453	26.5076
ATP6V1A ENSG00000114573	10.0606	7.68996	1.03354	2.06613	1.19618	0.584941	49.3032	6.97424	43.8837	43.9434
ATP6V1B1 ENSG00000116039	1.01208	0.490454	1.97743	0.822788	0.292957	2.03431	0.483908	0.68419	0.580948	0.579194
ATP6V1B2 ENSG00000147416	72.1145	114.319	92.4597	5.91377	65.5039	98.6451	140.569	18.5482	5.87345	95.1727
ATP6V1C1 ENSG00000155097	0.483335	40.4849	12.7756	6.97599	28.914	8.73998	23.736	6.00778	1.88002	14.5167
ATP6V1C2 ENSG00000143882	1.35401	25.2609	11.1337	12.8109	3.39946	26.3191	7.27754	19.23	6.31445	2.28362
ATP6V1D ENSG00000100554	5.55479	65.5285	6.96379	29.976	94.3959	4.51164	7.50184	2.32782	13.0313	76.6617
ATP6V1E1 ENSG00000131100	888.266	120.51	178.929	0.0687206	449.099	163.604	321.055	2.61289	18.2464	77.4739
ATP6V1E2 ENSG00000250565	23.9235	4.18201	14.9414	0.61953	27.1412	3.4271	1.34676	0.608507	0.687812	1.5181
ATP6V1F ENSG00000128524	530.714	355.67	18.6633	130.53	308.27	5.47051	64.7642	167.257	49.0135	4.47536
ATP6V1G1 ENSG00000136888	18.9523	160.133	2.27356	11.9726	163.791	144.307	4.8592	61.5994	30.8101	44.0036
ATP6V1G2 ENSG00000213760	1.07645	0.989085	0.950657	0.409838	0.567815	0.0800175	0.391465	0.341808	0.0818675	0.122043
ATP6V1H ENSG00000047249	17.4483	10.2452	28.9981	1.94619	298.647	8.76769	290.127	29.2692	4.09756	98.5501
ATP7A ENSG00000165240	0.22044	4.53982	0.546266	4.27607	7.61454	20.5503	9.50828	8.86582	2.67879	2.38581
ATP7B ENSG00000123191	1.07994	2.16404	1.04428	10.6154	37.3343	260.092	5.50689	1.47882	2.19952	0.662277
ATP8A1 ENSG00000124406	22.2735	1.04978	1.63751	0.557815	90.4504	6.28604	0.467035	10.2574	6.33214	0.0463144
ATP8A2 ENSG00000132932	0.158666	13.0944	0.689121	0.0541539	0.628755	2.05543	3.73008	2.30373	0.796358	0.143206
ATP8B1 ENSG00000081923	3.61858	7.45415	0.523515	58.095	125.449	136.654	96.7603	0.129569	62.5779	0.047423
ATP8B2 ENSG00000143515	13.8731	172.775	12.3562	5.35551	47.5483	111.959	31.2046	40.6939	96.0655	9.26594
ATP8B3 ENSG00000130270	11.3624	0.271434	2.8079	0.702853	0.482384	10.5559	4.63317	4.02697	0.361256	8.17957
ATP8B4 ENSG00000104043	24.9647	27.7908	0.263493	3.81892	100.223	2.13007	15.0285	2.5398	13.726	3.5828
ATP9A ENSG00000054793	2.7091	117.428	8.39269	35.9254	76.9283	82.327	69.8679	0.880377	0.39412	50.3583
ATP9B ENSG00000166377	23.8512	15.6923	13.4956	117.936	33.4696	6.48946	120.223	19.8915	3.8474	14.1556
ATPIF1 ENSG00000130770	27.1252	323.097	212.722	14.8796	520.913	88.4955	143.617	122.986	147.882	137.119
ATR ENSG00000175054	1.40042	0.637597	0.0162257	24.8331	33.5908	1.0681	6.9625	6.82963	2.0436	10.9568
ATRAID ENSG00000138085	420.45	0.0326053	173.349	13.6863	101.212	3.79343	38.6442	1.26493	54.1356	147.23
ATRIP ENSG00000164053	0.719551	0.00545229	0.154609	0.256996	0.13511	0.336007	0.415297	0.455153	0.040519	0.965271
ATRIP ENSG00000282827	0.173801	1.22584	0.879313	0.315004	0.429732	0.0348317	0.737235	0.0897089	1.3828	0.014438
ATRN ENSG00000088812	1.96521	17.3743	15.8159	17.1132	0.158995	13.8457	17.2674	32.9569	11.9223	61.7458
ATRNL1 ENSG00000107518	2.10908	5.91509	4.52413	0.075344	2.01866	22.0307	3.86114	6.28675	0.379923	3.17722
ATRX ENSG00000085224	4.54334	8.56699	57.7401	18.7669	86.248	0.356476	3.79166	15.0379	0.0396293	0.447381
ATXN1 ENSG00000124788	0.639456	15.381	3.05239	43.4942	99.3394	1.73334	3.23269	12.6918	16.897	5.18818
ATXN10 ENSG00000130638	0.77464	1.02438	0.0962188	165.312	98.8849	16.973	39.5282	1.82517	6.3913	9.13216
ATXN1L ENSG00000224470	0.849273	0.417091	7.84229	3.14283	0.107669	9.70206	0.99153	3.567	6.04688	144.226
ATXN2 ENSG00000204842	29.0703	15.437	17.7819	27.1061	115.537	105.453	77.7462	60.9735	83.1758	124.093
ATXN2L ENSG00000168488	17.1938	201.642	151.629	113.542	4.43519	233.949	593.644	2.06802	178.819	140.146
ATXN3 ENSG00000066427	54.0887	190.877	1.62331	56.8625	0.839614	88.0312	14.4201	3.76528	5.0439	45.1941
ATXN7 ENSG00000163635	0.266829	0.848336	12.6889	0.0274617	11.3924	1.19574	37.9286	4.91065	5.64115	0.0872597
ATXN7L1 ENSG00000146776	9.00829	11.0225	9.48875	0.0743249	4.73916	16.6471	20.7301	1.50197	51.1942	29.939
ATXN7L2 ENSG00000162650	3.74075	11.059	0.431448	1.59588	1.20689	6.05189	13.0051	3.17334	0.0364459	10.7617
ATXN7L3 ENSG00000087152	95.89	6.18689	0.0125884	8.48499	2.79701	47.1405	105.324	77.6319	56.2752	13.2987
ATXN7L3B ENSG00000253719	95.3327	87.122	123.492	313.163	139.13	87.3497	30.7561	59.0374	195.293	9.15489
AUH ENSG00000148090	0.311405	35.9306	0.323228	11.0274	15.1985	20.9403	1.54382	0.69457	0.111597	0.361608
AUNIP ENSG00000127423	0.631417	1.64145	0.268391	0.000160127	0.0389217	0.172107	0.977316	0.0212363	0.339174	0.639301
AUP1 ENSG00000115307	274.215	741.731	13.33	151.633	330.976	390.211	343.261	287.086	39.4966	457.913
AURKA ENSG00000087586	2.53964	2.62296	15.0939	6.48406	1.97551	6.5253	7.9366	2.23761	0.0539934	4.61071
AURKAIP1 ENSG00000175756	308.504	181.69	148.755	125.805	108.608	20.871	133.918	111.682	147.301	165.972
AURKB ENSG00000178999	4.30285	0.966138	1.98769	3.75646	8.3988	2.68824	0.317923	1.2418	4.59127	0.400045
AURKC ENSG00000105146	3.69064	0.147814	2.33582	0.701978	9.17836	16.175	0.0296364	0.145537	0.47066	0.0345096
AUTS2 ENSG00000158321	3.13062	30.6412	21.3873	1.42344	10.32	16.318	28.4499	0.0330082	6.61697	97.702
AVEN ENSG00000169857	1.73427	59.335	7.88787	1.24424	57.5094	0.951026	0.271035	24.0125	2.72812	3.43819
AVIL ENSG00000135407	0.824938	1.56783	0.322273	3.7372	2.62165	0.0323245	14.4689	0.106104	1.30658	2.41695
AVL9 ENSG00000105778	0.150449	1.85427	6.11309	6.19636	140.028	6.79622	52.8903	2.69193	4.16045	2.28435
AVPI1 ENSG00000119986	17.453	3.39251	77.5377	0.110717	7.79447	5.53223	9.5877	0.0190111	9.37396	88.0897
AVPR1A ENSG00000166148	1.88401	3.40309	1.4995	0.179624	0.501567	1.60644	1.01517	2.76921	0.696381	0.264853
AVPR2 ENSG00000126895	2.71156	2.43202	0.0523371	1.58878	0.628836	2.50583	2.23622	0.0255689	0.913899	0.158852
AXDND1 ENSG00000162779	0.0523432	0.111349	1.623	0.0245323	3.4399	0.0570676	2.48706	0.376524	1.38182	1.60411
AXIN1 ENSG00000103126	12.7643	31.644	49.2509	31.4848	6.11809	76.9188	188.522	0.808068	7.0705	140.11
AXIN2 ENSG00000168646	16.7311	5.13119	10.9472	8.17988	121.037	2.40442	38.8715	164.6	282.997	0.00984991
AXL ENSG00000167601	229.734	61.9388	420.634	0.0318413	21.7935	7.11865	35.9137	23.8735	11.8731	149.116
AZGP1 ENSG00000160862	2666.11	6171.94	4771.88	18790	5289.69	10613.6	3710.14	1245.09	772.582	976.975
AZI2 ENSG00000163512	7.04917	8.68475	1.00015	4.41841	59.2021	3.21574	0.932291	27.3284	7.96142	41.9444
AZIN1 ENSG00000155096	9.91656	24.57	12.6587	93.7587	45.86	14.6833	1.19379	3.86356	6.54604	3.08309
AZIN2 ENSG00000142920	5.47419	28.0699	0.514275	4.46185	63.5509	13.8579	0.45806	5.77571	9.50806	3.67172
AZU1 ENSG00000172232	0.779209	0.4149	0.2718	0.47793	1.36168	0.0281243	0.175741	0.231623	2.98538	0.35775
B2M ENSG00000166710	69.2201	23.0632	2.14381	2669.58	5963.49	2473.62	2631.33	404.051	1561.41	930.76
B3GALNT1 ENSG00000169255	1.13108	0.140138	0.369922	0.264317	22.7304	0.619606	0.69357	2.72218	0.000459457	0.638998
B3GALNT2 ENSG00000162885	2.18367	12.5931	2.65503	0.629192	7.2731	0.32315	32.3706	1.15602	1.29972	1.6328
B3GALT1 ENSG00000172318	1.3605e-05	1.34072	0.396956	0.633241	0.374645	0.614287	1.76216	0.00633163	0.05839	0.734591
B3GALT2 ENSG00000162630	1.85807	0.61955	1.37808	0.785054	0.565385	4.25581	0.703782	0.379787	4.9773	0.792344
B3GALT4 ENSG00000235863	4.7749	78.9238	79.8756	1.1246	13.5126	25.0998	100.431	1.9894	2.58152	21.4042
B3GALT5 ENSG00000183778	2.9233	0.974213	0.377284	0.81922	0.814318	0.3437	0.601996	2.36186	0.553991	0.517595
B3GALT6 ENSG00000176022	13.4723	79.396	234.052	92.4859	7.46923	50.7332	12.7034	1.97588	6.43605	14.0448
B3GAT1 ENSG00000109956	1.01561	355.085	47.2492	69.0906	98.1939	2.46879	189.727	84.325	4.53062	14.3246
B3GAT2 ENSG00000112309	0.0572972	0.663249	6.74238	25.7227	0.675156	0.22304	0.120674	3.87402	1.14747	1.56603
B3GAT3 ENSG00000149541	97.2757	238.568	105.9	12.2012	230.051	113.431	10.7031	183.424	125.9	157.372
B3GLCT ENSG00000187676	42.824	4.02506	8.84549	0.249139	32.4831	0.260786	1.4049	1.37134	2.73962	1.26109
B3GNT2 ENSG00000170340	1.66378	2.0036	0.0558532	4.24393	0.147273	4.86032	0.389631	2.73826	0.596429	1.60532
B3GNT3 ENSG00000179913	0.538797	0.341708	0.00244641	0.204029	0.125774	0.842491	0.25439	2.8771	0.0570139	3.25943
B3GNT4 ENSG00000176383	0.00276216	0.432545	3.49433	2.00424	0.516705	0.291182	0.0692051	3.74728	0.38497	1.4455
B3GNT5 ENSG00000176597	7.70743	4.68122	9.53203	2.20223	1.40103	0.0264057	0.725994	0.963544	3.34389	0.793047
B3GNT6 ENSG00000198488	0.304908	0.489416	0.408523	0.448368	0.606148	0.220229	0.615599	0.336973	2.37336	0.474933
B3GNT7 ENSG00000156966	0.25629	0.186029	8.53722	0.165789	3.95163	0.176075	3.81349	0.268394	3.50825	0.860135
B3GNT8 ENSG00000177191	14.7384	2.5914	11.1573	2.36551	1.69171	1.1371	0.0406004	18.4684	38.176	1.61123
B3GNT9 ENSG00000237172	50.2567	63.5908	25.2795	0.50372	18.6317	29.5551	7.14479	1.60286	39.9301	2.06914
B3GNTL1 ENSG00000175711	39.5531	20.9449	14.4706	8.49795	22.5619	4.55582	2.1807	6.97298	14.6439	2.30035
B4GALNT1 ENSG00000135454	34.0646	0.872241	67.3141	2.386	2.8334	2.6711	6.70957	0.0216402	4.39951	1.1282
B4GALNT2 ENSG00000167080	2.27695	0.18561	0.988775	0.69941	0.294658	1.07175	2.022	1.72918	0.0629521	0.804342
B4GALNT3 ENSG00000139044	6.06244	1.22627	1.66462	0.702853	8.34001	32.7545	3.71638	20.4934	4.0426	1.75656
B4GALNT4 ENSG00000182272	14.7368	6.93452	2.44446	21.6921	66.8567	1.21773	12.8239	0.676095	13.4409	12.5028
B4GALT1 ENSG00000086062	88.7546	261.03	190.09	165.939	382.592	192.092	0.567894	117.255	1.33566	6.60098
B4GALT2 ENSG00000117411	3.27294	205.649	128.508	9.00874	17.9589	1.04581	84.3103	165.447	7.61957	96.5821
B4GALT3 ENSG00000158850	259.684	156.231	1.91243	8.97061	225.797	31.8151	45.244	57.5597	145.062	5.08469
B4GALT4 ENSG00000121578	174.91	11.591	7.93884	3.79056	111.557	16.3715	83.0786	5.44525	9.6219	0.00324118
B4GALT5 ENSG00000158470	39.3169	1.85462	13.0859	33.3129	10.9783	0.0564905	55.2301	94.5408	11.0026	2.80331
B4GALT6 ENSG00000118276	8.36415	0.359134	4.91775	1.78379	1.09827	1.07318	0.927863	9.10998	18.5313	0.770823
B4GALT7 ENSG00000027847	83.6822	56.9002	95.7031	3.34106	18.9874	130.876	1.80744	3.39323	4.60842	121.648
B4GAT1 ENSG00000174684	1078.6	338.046	1.11039	275.973	4.9875	2.42217	418.223	1.12674	2.34621	132.597
B9D1 ENSG00000108641	51.8777	119.852	7.62595	1.26682	10.4245	17.1333	0.897207	19.6576	79.6044	0.947607
B9D2 ENSG00000123810	0.171267	0.1551	58.9225	10.2357	1.16624	52.0529	53.4633	2.39946	5.4133	3.6297
BAALC ENSG00000164929	0.392853	0.383289	1.1794	1.34263	5.82142	0.358155	0.186591	0.322953	0.170222	1.24248
BAAT ENSG00000136881	3.28057	5.10254	0.216503	1.00905	0.695817	1.03494	0.132536	4.84827	0.0234304	0.239818
BABAM1 ENSG00000105393	7.7821	156.799	252.202	0.927062	3.06746	87.3598	84.393	54.4899	225.356	29.7066
BACE1 ENSG00000186318	65.5847	34.6168	255.351	17.2757	14.2067	56.8801	23.0143	1.8733	3.48727	1.48471
BACE2 ENSG00000182240	471.555	152.802	262.036	256.659	115.771	704.579	183.057	116.317	170.005	85.0528
BACH1 ENSG00000156273	1.09556	9.59529	3.58299	0.327285	13.5057	6.10419	15.0462	6.09153	11.9919	4.5508
BACH2 ENSG00000112182	0.039595	0.757466	3.67416	0.149886	0.226699	0.271524	0.180099	20.0797	0.354999	3.83034
BAD ENSG00000002330	730.015	480.027	460.009	2.96821	34.145	80.2511	120.849	51.7412	200.38	13.2724
BAG1 ENSG00000107262	161.2	335.79	459.344	338.24	143.783	101.217	304.953	2.75703	1.64957	16.9546
BAG2 ENSG00000112208	1.78186	2.1706	48.6529	12.3947	5.40264	11.1824	0.468944	13.6362	9.54652	1.10052
BAG3 ENSG00000151929	3.23715	209.776	0.898301	6.41832	37.0212	23.4364	56.0417	26.5439	0.209066	112.821
BAG4 ENSG00000156735	0.370093	28.117	6.68411	0.973462	1.67171	4.31001	1.48255	0.936029	2.73496	3.68641
BAG5 ENSG00000166170	0.702299	1.39626	19.8499	2.75472	17.9572	7.59723	31.8193	21.0187	10.2594	2.10219
BAG6 ENSG00000204463	543.023	287.254	211.685	37.2018	365.506	97.5331	39.7096	378.082	263.452	31.768
BAHCC1 ENSG00000266074	18.8753	27.9081	61.5937	6.08656	15.816	5.48716	7.23183	3.39766	32.8605	3.08446
BAHD1 ENSG00000140320	35.9152	20.9764	6.56323	36.2422	7.94138	1.8469	125.493	12.2065	0.873831	42.6285
BAIAP2 ENSG00000175866	116.01	423.441	80.9724	274.059	52.6565	694.388	125.138	432.462	303.815	146.948
BAIAP2L1 ENSG00000006453	19.7275	593.078	7.4146	499.347	259.3	518.157	392.81	224.161	19.4499	23.3666
BAIAP2L2 ENSG00000128298	19.8919	7.70298	3.95303	3.54679	20.5279	28.8806	1.74824	0.469426	12.6945	0.350386
BAIAP3 ENSG00000007516	27.9171	102.377	9.23754	13.0884	194.759	70.1702	136.441	0.223193	8.16623	13.2398
BAK1 ENSG00000030110	55.7173	69.1645	92.7668	1.36541	3.46899	22.6187	4.70278	29.3944	2.62841	57.4821
BAMBI ENSG00000095739	0.329448	0.641395	0.500475	7.24242	18.2173	4.67621	0.117682	0.420447	0.775578	10.3613
BANF1 ENSG00000175334	3.51086	358.068	217.142	3.06562	336.316	134.582	29.0008	60.5465	233.291	10.2137
BANF2 ENSG00000125888	0.107725	0.150695	1.20177	0.567207	0.589455	7.26549e-05	0.861619	1.40033	1.45219	0.484384
BANK1 ENSG00000153064	1.42229	0.106767	0.196724	4.64979	0.305837	0.0367324	8.78838	0.0304056	2.75311	0.882515
BANP ENSG00000172530	84.4146	1.55068	8.58218	2.45578	16.012	56.7212	54.4518	0.129883	17.7267	80.1191
BAP1 ENSG00000163930	240.876	60.7901	76.1454	4.73483	199.94	77.5653	61.4542	251.289	287.091	57.9629
BARD1 ENSG00000138376	2.68173	0.347922	6.18026	0.35301	4.68764	1.91963	0.379848	0.0532752	0.589291	0.273474
BARX1 ENSG00000131668	1.63582	0.329976	1.83284	1.44586	0.05955	2.20933	0.423036	0.591653	0.133807	1.08749
BARX2 ENSG00000043039	1.38264	0.983795	0.307934	2.07142	0.0384557	6.17299	1.36813	0.0910115	0.0454145	1.10849
BASP1 ENSG00000176788	3.43295	77.1668	1.63747	2.21811	76.6181	7.54175	103.881	31.0924	40.7403	24.0267
BATF ENSG00000156127	1.181	0.815125	1.39296	0.318257	1.9811	1.70433	0.121625	1.06499	6.32775	0.58371
BATF2 ENSG00000168062	0.0018752	1.17072	15.5145	0.743192	1.26186	4.61864	0.335681	0.946744	1.9681	5.26493
BATF3 ENSG00000123685	0.523107	1.27414	27.5614	0.853501	0.600974	0.582584	0.625404	0.279818	0.451493	0.811562
BAX ENSG00000087088	13.9936	0.557066	26.0576	11.0378	6.15184	6.8899	1.4549	39.1815	3.15589	31.3815
BAZ1A ENSG00000198604	18.626	10.2308	3.53125	9.06912	16.6724	18.2328	21.3688	0.656422	1.48168	3.7261
BAZ1B ENSG00000009954	14.306	153.751	71.9235	73.9597	12.291	145.352	292.877	6.50921	279.72	71.4661
BAZ2A ENSG00000076108	14.3536	121.29	2.43353	3.15892	106.807	122.461	146.154	12.068	368.682	63.3355
BAZ2B ENSG00000123636	4.33629	14.2393	40.6473	48.1451	2.53862	33.854	9.38468	1.69818	1.52891	185.344
BBC3 ENSG00000105327	0.75835	4.36667	3.93165	1.55087	1.62	19.8881	3.23759	5.27773	0.908794	26.8692
BBIP1 ENSG00000214413	30.17	1.98736	44.2897	0.752037	32.5686	4.16894	5.63401	0.457156	0.482076	0.366057
BBOF1 ENSG00000119636	0.236805	1.52276	0.0867988	1.38757	0.729046	0.838834	2.65319	17.0251	2.94429	12.1343
BBOX1 ENSG00000129151	0.148825	0.793557	0.466235	1.51918	1.80574	0.369016	0.972722	4.6122e-05	0.0511879	0.620735
BBS1 ENSG00000174483	0.421037	2.29151	0.092616	0.0882574	13.7829	2.3427	1.24256	7.31446	0.0720222	2.4326
BBS10 ENSG00000179941	0.00714194	1.52158	2.46577	0.477561	16.5904	10.5153	1.26266	0.971922	9.85306	1.94389
BBS12 ENSG00000181004	0.0570829	2.96795	1.80697	0.273966	0.681384	1.53979	8.0233	7.94533	1.42593	2.77524
BBS2 ENSG00000125124	107.046	38.8581	6.79509	4.97238	217.812	22.4857	11.2469	0.0497675	3.8122	111.667
BBS4 ENSG00000140463	638.233	183.128	2.18626	31.5473	83.9227	254.939	72.6036	0.536143	4.61076	0.425577
BBS5 ENSG00000163093	5.38548	12.2664	9.21743	4.59741	10.3504	0.0423367	45.873	3.82626	0.875437	42.4943
BBS7 ENSG00000138686	2.19869	6.3995	0.46494	3.1024	3.50749	2.4419	56.9088	0.376193	2.42324	0.0490217
BBS9 ENSG00000122507	1.00437	1.14938	0.000917115	0.676263	25.7385	3.69379	1.33928	0.0106119	0.676238	3.60634
BBX ENSG00000114439	15.2147	0.251778	51.74	9.1837	69.1104	40.3073	22.358	1.43709	2.15939	0.0717787
BCAM ENSG00000187244	212.838	1413.02	11.5105	2786.54	1479.6	2399.14	1297.46	218.447	51.1838	34.4022
BCAN ENSG00000132692	0.0512532	0.44757	0.935408	0.590753	3.51456	0.000822634	0.42747	1.04801	0.593902	2.35245
BCAP29 ENSG00000075790	14.1366	19.9112	57.2285	327.042	12.37	110.661	75.3067	46.0545	153.386	110.593
BCAP31 ENSG00000185825	1169.63	3429.92	869.452	1004.66	408.693	1028.45	327.324	913.778	184.215	760.537
BCAR1 ENSG00000050820	8.99815	207.012	31.5561	5.20097	86.3406	232.697	420.302	134.846	7.3468	223.078
BCAR3 ENSG00000137936	6.78817	4.62878	3.95793	6.8951	1.25786	6.02795	40.9575	5.89683	0.502916	0.241035
BCAS1 ENSG00000064787	11.3197	46.9951	69.4753	182.751	68.6575	155.604	176.989	36.5414	68.3464	0.728708
BCAS2 ENSG00000116752	1.55192	4.53069	7.48408	17.418	16.3441	6.89298	2.53304	22.3695	10.2864	1.60308
BCAS3 ENSG00000141376	0.428305	6.86286	10.5113	4.63869	28.7662	8.99089	51.8146	25.1423	186.412	67.1368
BCAS4 ENSG00000124243	3.0953	1.39798	45.6572	6.71015	5.24401	24.5575	45.8599	0.0698074	29.0478	14.9619
BCAT1 ENSG00000060982	18.7436	0.852543	1.8702	0.0512518	0.039172	1.00186	0.24387	0.518476	0.813606	1.52338
BCAT2 ENSG00000105552	298.269	698.149	210.608	114.877	199.297	257.183	334.643	5.57095	88.6196	101.077
BCCIP ENSG00000107949	6.58698	15.128	24.2302	8.046	85.9024	23.8152	60.2111	40.2397	46.329	18.3076
BCDIN3D ENSG00000186666	5.27449	11.5234	9.89147	15.2498	23.6249	2.4728	63.6198	0.221126	40.8952	2.10699
BCHE ENSG00000114200	1.29401	0.605254	16.1051	0.474607	0.58149	0.918365	10.9355	0.0367567	0.866505	0.647881
BCKDHA ENSG00000248098	14.2015	0.0268545	6.85562	13.2638	17.4588	0.116191	4.20222	8.51384	0.937476	0.314445
BCKDHB ENSG00000083123	4.79345	1.13252	28.6226	7.59834	20.1342	18.7608	9.52844	3.76547	8.03406	0.0942694
BCKDK ENSG00000103507	63.7599	18.3089	202.026	10.3773	53.0742	20.9325	157.286	193.137	98.5904	2.74914
BCL10 ENSG00000142867	0.148225	4.73668	5.58871	44.7441	38.2886	1.02558	12.3724	26.7692	10.3072	21.3805
BCL11A ENSG00000119866	8.28293	4.648	1.50325	26.6251	83.5166	3.09029	88.4663	0.149755	26.1785	0.441645
BCL11B ENSG00000127152	2.78085	1.83407	17.5764	1.80917	5.03865	1.34175	0.00859356	4.35108	1.87856	0.971822
BCL2 ENSG00000171791	7.84874	2.72674	16.4382	2.15766	1.21729	2.48907	0.213253	0.236784	0.0666996	12.1739
BCL2A1 ENSG00000140379	0.452367	1.3513	2.26552	0.88576	1.33781	0.135992	1.41119	5.15913	1.15914	1.12442
BCL2L1 ENSG00000171552	811.301	468.933	195.496	441.849	285.945	419.035	7.03269	60.2187	177.65	243.324
BCL2L10 ENSG00000137875	0.676102	0.0908237	0.759074	1.77544	1.63316	0.297425	0.623342	0.0843775	0.899708	2.65219
BCL2L11 ENSG00000153094	2.4946	12.2556	0.726499	0.628369	40.0944	4.74639	5.35323	2.80188	12.7594	25.4157
BCL2L12 ENSG00000126453	13.0962	27.3831	10.3449	32.3676	5.34205	0.689419	39.6291	42.7975	51.3977	73.2012
BCL2L13 ENSG00000099968	152.444	9.42159	4.08927	19.7857	155.451	3.34295	68.7598	1.26368	23.9286	2.81149
BCL2L14 ENSG00000121380	0.748986	0.429703	0.0893397	0.011301	5.70666	1.51066	0.579769	1.47238	0.000411674	4.72691
BCL2L15 ENSG00000188761	0.25554	0.116334	4.74831	1.00356	0.97043	0.79061	1.20996	0.899317	0.0785838	2.36768
BCL2L2 ENSG00000129473	3.34905	69.2155	1.35728	15.3551	50.9223	58.5254	133.533	0.0226925	11.3066	60.7113
BCL2L2-PABPN1 ENSG00000258643	3.68908	1.28211	0.185597	0.91	0.369023	0.400797	0.0386826	0.0179317	0.179569	0.0155987
BCL3 ENSG00000069399	73.6255	110.087	2.5065	18.1127	69.044	78.0605	50.4676	17.1718	61.0712	65.9881
BCL6 ENSG00000113916	2.27337	7.00395	87.7069	4.78981	205.851	20.6289	38.5988	15.6395	4.19601	86.1584
BCL6B ENSG00000161940	0.841924	6.20531	1.82526	0.275266	15.6756	2.69387	1.29253	2.4038	3.54549	1.28004
BCL7A ENSG00000110987	2.5902	9.31724	0.978432	1.81607	8.07763	2.8559	73.5113	16.6274	22.9803	75.7078
BCL7B ENSG00000106635	1.57976	3.13698	0.404907	3.61938	90.9762	16.2691	40.0644	2.40289	155.787	11.4596
BCL7C ENSG00000099385	45.8246	123.333	157.235	12.1099	133.659	1.06501	1.19306	60.6568	22.8529	44.8584
BCL9 ENSG00000116128	0.144585	0.702816	0.986396	2.25677	40.8338	5.88338	7.54307	178.09	29.7438	4.03176
BCL9L ENSG00000186174	29.1945	62.5905	16.5748	12.6019	106.592	81.7043	29.3463	195.015	89.4682	54.8946
BCLAF1 ENSG00000029363	3.76398	17.9496	3.14713	1.05533	59.6422	12.5824	89.5862	9.56876	9.00741	39.4438
BCO1 ENSG00000135697	1.26142	1.26946	5.97064	0.0809993	1.08364	0.413193	0.365262	0.276471	0.174394	0.0557683
BCO2 ENSG00000197580	1.69628	3.25666	0.557692	6.10347	0.629031	0.12229	1.86707	4.20662	1.16732	1.16864
BCOR ENSG00000183337	0.598833	0.585364	3.76828	7.47517	8.43492	1.58585	15.7948	0.0810813	114.46	1.81088
BCORL1 ENSG00000085185	11.5461	8.74422	51.0769	9.55468	0.416815	2.51078	0.882903	2.27511	0.777207	37.5768
BCR ENSG00000186716	130.414	75.6435	5.93248	67.4245	57.3498	5.26764	56.7724	33.6616	1.62364	68.1182
BCS1L ENSG00000074582	335.836	11.781	39.3379	20.8301	108.475	180.601	8.49672	33.22	143.924	4.07162
BDH1 ENSG00000161267	486.367	180.057	4.05477	267.449	216.725	115.63	314.7	19.344	26.4292	0.0898012
BDH2 ENSG00000164039	3.21745	11.0729	193.24	0.489277	0.270022	37.6329	36.7121	310.651	71.5005	129.78
BDKRB1 ENSG00000100739	0.0546447	0.167211	0.0413277	0.00402445	0.485996	1.0602	1.14936	0.19847	1.54306	0.0112005
BDKRB2 ENSG00000168398	24.3368	2.90385	0.471558	0.102265	0.267352	0.338757	0.636189	0.757722	0.857964	18.3992
BDNF ENSG00000176697	7.20028	1.81375	6.14012	1.77505	13.9578	0.0894293	0.885072	0.79683	0.353123	0.119305
BDP1 ENSG00000145734	0.600794	6.27171	86.2554	21.1941	12.262	5.64531e-06	12.1871	0.204349	6.62026	1.78712
BEAN1 ENSG00000166546	1.01277	4.20598	0.734686	1.9794	0.054848	0.425518	0.797887	0.35343	1.67199	0.274448
BECN1 ENSG00000126581	3.37583	12.807	11.6469	0.107546	119.437	32.0929	56.3931	27.7621	9.19753	0.404384
BEGAIN ENSG00000183092	60.1661	1.1611	20.2304	0.311709	3.62054	20.3954	0.176349	9.96416	2.24032	0.706478
BEND2 ENSG00000177324	0.515495	2.01449	0.206806	2.01739	8.64788	0.00627368	0.0103411	0.00168573	0.0627314	0.0907547
BEND3 ENSG00000178409	4.12518	1.76898	0.182272	0.385883	1.5252	0.00101993	0.376327	1.44826	1.09466	2.12875
BEND4 ENSG00000188848	0.516239	1.00081	2.02737	11.1573	26.4823	24.4495	4.49104	7.02563	4.92232	0.29822
BEND5 ENSG00000162373	1.23837	0.469898	3.05222	3.17435	25.1909	0.476781	19.3351	0.705416	2.52668	81.1628
BEND6 ENSG00000151917	1.07489	1.34197	0.706186	0.214496	1.00323	10.8585	0.180384	0.916121	0.709416	0.0297545
BEND7 ENSG00000165626	2.82357	0.33155	36.3785	0.0756789	0.152713	0.241726	0.875172	0.261584	5.50259	9.43529
BEST1 ENSG00000167995	1.95517	29.2641	35.4575	15.7115	1.54945	4.75404	0.503641	53.3029	35.9846	12.5621
BEST2 ENSG00000039987	0.00798155	0.0522364	0.026541	0.165958	1.3047	0.267014	1.35727	1.38551	0.42627	1.18822
BEST3 ENSG00000127325	11.6234	35.0607	2.8535	1.26732	1.23676	0.620725	19.2852	1.86166	0.0185709	0.65407
BEST4 ENSG00000142959	0.0259015	5.94961	1.16817	0.737157	0.037097	0.012793	0.730353	1.07414	0.995659	0.863431
BET1 ENSG00000105829	14.24	59.1461	9.27999	3.20576	92.6801	23.7097	0.110873	25.1112	9.9973	11.6144
BET1L ENSG00000177951	227.05	43.7684	65.9087	116.631	197.894	93.7488	17.7446	4.27522	90.5811	7.02843
BEX1 ENSG00000133169	4.1813	0.164036	2.34224	1.12185	65.2921	2.65235	99.5038	2.01116	40.1659	0.715644
BEX2 ENSG00000133134	20.0214	3.10794	10.8356	87.4477	355.842	2.47828	10.0943	0.0525451	106.194	4.02388
BEX3 ENSG00000166681	235.342	149.563	16.688	66.4196	450.492	89.4232	112.778	5.46428	55.2006	195.303
BEX4 ENSG00000102409	172.181	316.39	35.0417	111.105	94.0892	3.31917	17.9608	82.8258	7.24537	223.53
BEX5 ENSG00000184515	2.17054	0.518659	4.59339	21.5069	16.225	8.23204	9.33774	3.00258	1.26186	0.0980135
BFAR ENSG00000103429	163.439	2.45153	7.7379	41.4072	14.4404	2.42912	48.5287	48.5231	83.1213	0.657163
BFSP1 ENSG00000125864	1.78878	0.00849765	12.5156	0.0309744	0.367249	3.20709	0.406921	1.4932	1.00122	0.619781
BGLAP ENSG00000242252	1.84822	4.02155	1.98419	0.87856	2.46746	1.95477	0.377569	1.54189	0.60025	1.71924
BGN ENSG00000182492	130.519	100.489	328.265	1.67219	15.4336	93.4196	5.96262	396.654	28.5833	265.317
BHLHB9 ENSG00000198908	0.482375	0.136424	1.39525	0.435159	3.11105	4.25573	0.572174	0.724336	1.50085	1.10054
BHLHE22 ENSG00000180828	1.1392	1.61949	0.219949	1.25416	0.229388	0.183873	0.490306	0.720083	0.92305	2.91426
BHLHE40 ENSG00000134107	5.57632	10.6018	17.0328	1.8076	33.2404	46.8439	10.4502	91.5208	53.6664	17.2047
BHLHE41 ENSG00000123095	5.06471	0.935352	2.38759	7.67547	2.31537	17.1781	13.8463	76.2191	3.67199	12.0069
BHMT ENSG00000145692	2.31245	0.202891	4.66591	0.926403	0.0330311	0.342893	1.52908	0.136075	0.686437	0.0738048
BHMT2 ENSG00000132840	0.0167735	1.39547	5.08032	3.27204	11.6833	0.307973	0.611684	1.31377	3.4324	8.17716
BICC1 ENSG00000122870	1.03572	0.0961449	4.22067	1.85575	13.4908	15.6202	1.04689	1.43863	0.37749	9.52518
BICD1 ENSG00000151746	1.83129	2.21245	11.5638	6.50293	22.5057	36.1417	19.5118	8.17706	9.15653	0.0550244
BICD2 ENSG00000185963	22.1636	4.34247	176.965	52.523	0.374205	2.23098	139.984	5.06234	1.07567	79.5145
BICDL1 ENSG00000135127	19.3233	7.57293	3.9659	4.85658	19.6072	2.06231	11.7608	11.5195	4.63324	2.89738
BICDL2 ENSG00000162069	38.5939	126.944	69.0104	5.54158	142.763	175.934	3.07909	27.1304	11.0457	0.0909293
BID ENSG00000015475	66.3966	3.11542	27.1128	3.34915	5.19136	1.53919	82.5903	3.56738	5.50863	1.16176
BIK ENSG00000100290	28.3341	695.465	2.87204	176.718	186.829	201.803	544.85	108.393	394.252	0.477655
BIN1 ENSG00000136717	152.838	224.277	1195.09	5.1868	324.483	534.091	10.4279	220.12	216.682	14.1574
BIN2 ENSG00000110934	0.295476	0.212669	9.13428	0.329191	0.0816622	0.503471	0.361936	6.07561	0.892613	4.59279
BIN3 ENSG00000147439	1.00125	268.702	0.312526	389.73	8.1388	71.7153	14.8598	18.4049	144.154	60.3243
BIRC2 ENSG00000110330	13.7215	4.51701	18.8271	18.5753	80.8852	25.9885	10.6441	85.2763	14.2348	23.9987
BIRC3 ENSG00000023445	0.446213	0.535309	1.8798	8.59488	1.54495	0.0870368	19.5887	25.3392	4.1976	28.1028
BIRC5 ENSG00000089685	32.3482	1.74734	2.01997	0.0470045	0.512618	0.178809	1.89587	7.78816	2.51016	11.839
BIRC6 ENSG00000115760	0.0117209	1.65495	0.679605	8.13021	0.689274	6.33353	97.4985	64.5966	10.4627	0.834152
BIRC7 ENSG00000101197	1.57034	0.128887	0.620322	0.628314	0.46456	0.436603	0.674856	1.18703	0.191506	0.432783
BIVM ENSG00000134897	3.20736	15.8494	16.9075	3.46558	0.30406	2.15068	18.2602	5.25877	0.169824	4.44351
BLCAP ENSG00000166619	670.566	75.993	25.4703	289.426	188.834	7.62434	158.828	6.00394	109.397	148.483
BLK ENSG00000136573	0.679052	3.59447	8.75993	1.97649	0.888416	0.367948	0.982447	2.2895	0.986825	0.0214746
BLM ENSG00000197299	0.225638	2.01221	0.989283	1.44962	15.8947	0.00240985	3.13352	0.0207924	4.32289	0.0616741
BLMH ENSG00000108578	266.06	4.44994	0.238272	2.65461	2.20936	1.57695	58.7306	0.531717	30.0478	4.4585
BLNK ENSG00000095585	0.0461789	48.1959	0.673494	9.96394	2.40608	0.384075	2.65602	23.2441	0.0555525	0.675576
BLOC1S1 ENSG00000135441	232.997	254.879	319.45	8.24955	312.942	167.253	204.135	263.789	11.0723	157.833
BLOC1S2 ENSG00000196072	10.6779	5.34416	2.10011	0.0153185	8.19647	0.279825	3.9864	10.6481	0.37119	0.748847
BLOC1S3 ENSG00000189114	14.3141	9.22164	0.545249	2.49407	0.484969	9.69157	8.20289	18.3653	0.0513477	13.0043
BLOC1S4 ENSG00000186222	6.62429	24.5206	13.5122	48.1518	92.0338	77.3504	10.9522	0.889245	104.087	11.665
BLOC1S5 ENSG00000188428	13.7807	2.75593	1.46268	0.920442	0.339249	18.7009	45.5625	13.8559	0.370118	3.41811
BLOC1S6 ENSG00000104164	5.10894	15.3889	20.9205	4.52607	64.9176	62.2036	105.954	26.9553	40.6489	8.60507
BLVRA ENSG00000106605	319.609	4.22636	3.1971	1.58128	62.0652	1.72918	64.0334	9.49966	58.4479	130.544
BLVRB ENSG00000090013	792.008	225.583	726.753	346.359	341.005	158.459	20.7845	1.29611	48.254	55.1007
BLZF1 ENSG00000117475	5.1546	0.127737	20.5679	2.54086	1.63215	4.23413	10.9932	37.4693	0.0322128	3.10049
BMF ENSG00000104081	1.22495	1.11439	0.364938	6.46817	20.1845	55.4387	10.9667	1.48468	132.401	59.2833
BMI1 ENSG00000168283	0.811301	6.31874	0.266865	7.86193	63.5065	3.56106	4.15497	27.1684	79.6315	0.463559
BMP1 ENSG00000168487	55.8192	1.64744	52.0032	43.2221	1.78582	72.3908	70.2428	7.55897	67.5563	15.4101
BMP2 ENSG00000125845	0.358027	0.557979	0.154321	1.09512	2.50336	0.505392	1.44023	0.698031	9.21963	0.477935
BMP2K ENSG00000138756	0.0222183	0.412464	1.68848	0.454357	0.0128876	3.03053	14.6857	16.4624	17.7967	5.15118
BMP4 ENSG00000125378	28.7735	10.2772	5.26708	7.9362	87.1356	0.0160318	0.172528	29.8539	8.29121	83.5206
BMP5 ENSG00000112175	93.2022	38.4259	5.09252	1.39227	23.1368	7.43623	1.73203	6.96189	2.5688	30.4405
BMP6 ENSG00000153162	1.53971	1.11924	0.444011	1.40883	0.131418	1.04554	0.0903763	1.71876	2.04569	0.896532
BMP7 ENSG00000101144	0.128365	63.6274	6.96883	1.98645	100.733	1.58749	126.786	0.218418	2.50061	36.3837
BMP8A ENSG00000183682	1.20293	0.320104	0.532158	1.1518	4.09698	1.53143	0.138365	0.73578	1.3105	0.152044
BMP8B ENSG00000116985	1.09074	0.459814	0.294476	0.212296	3.12566	1.08376	0.995891	0.701158	0.347003	3.29421
BMPER ENSG00000164619	3.00144	0.54847	4.89179	6.49734	1.14424	9.99516	0.83175	0.334012	20.1485	1.04562
BMPR1A ENSG00000107779	21.7673	36.0966	0.291768	0.352913	6.59656	6.95741	14.5538	0.14175	30.7881	48.8423
BMPR1B ENSG00000138696	14.6017	21.526	30.7759	2.67627	43.0789	27.9335	168.113	46.5334	92.8914	3.67451
BMPR2 ENSG00000204217	5.69786	3.87316	3.43905	28.8698	22.944	6.65895	10.8763	0.945555	9.65217	0.570725
BMS1 ENSG00000165733	99.9826	8.03114	20.2403	0.0779271	73.3442	12.7461	20.7015	9.18672	1.99034	76.5639
BMT2 ENSG00000164603	4.11273	1.0393	4.32969	5.36574	3.50387	24.9552	1.614	0.238481	15.2559	4.24489
BMX ENSG00000102010	0.00238846	0.082463	0.134901	0.0475435	0.253296	0.292392	0.514322	0.0345706	0.43035	0.999841
BNC2 ENSG00000173068	13.3884	1.63457	3.06787	5.96031	23.4614	2.39224	54.1117	0.350725	8.35609	34.5185
BNIP1 ENSG00000113734	1.01787	72.4137	0.463982	1.09649	51.0815	2.35364	29.231	2.96478	4.87407	17.0127
BNIP2 ENSG00000140299	1.43216	4.92027	13.8102	50.7998	14.2552	16.5696	4.59709	0.653678	2.0391	3.52633
BNIP3 ENSG00000176171	113.455	30.2278	104.29	8.80922	306.488	1.94454	0.0642212	15.7515	55.466	23.713
BNIP3L ENSG00000104765	0.673947	12.7601	4.65697	57.3196	0.291717	6.85692	24.2526	24.2951	1.71321	0.061028
BNIPL ENSG00000163141	0.393192	7.67061	0.00095238	0.72345	3.3956	4.42584	3.72812	0.105137	0.495432	0.423565
BOC ENSG00000144857	152.648	60.8321	172.904	11.1641	28.1315	12.8601	0.965944	1.88748	4.04575	106.704
BOD1 ENSG00000145919	564.887	1.64526	55.7321	17.3577	213.303	68.853	35.798	0.499241	199.789	176.825
BOD1L1 ENSG00000038219	2.18119	11.31	10.6325	56.3696	39.6418	0.719934	11.6311	24.3522	3.82655	3.87519
BOD1L2 ENSG00000228075	0.546432	1.71099	0.33598	0.0703473	0.735151	0.0745079	0.327849	0.492788	2.31847	0.00883208
BOK ENSG00000176720	132.529	64.3196	98.0796	0.19659	0.458298	8.8773	1.18842	133.312	22.5145	0.670994
BOLA1 ENSG00000178096	119.714	109.59	7.9059	11.4059	53.4919	40.5498	3.54623	4.0797	3.12116	86.5922
BOLA2B ENSG00000169627	397.58	112.607	144.853	0.464412	136.37	106.164	136.791	220.042	41.6641	1.27409
BOLA3 ENSG00000163170	3.49658	5.22824	50.7145	279.25	194.472	40.6247	54.1125	10.9895	12.0654	13.3944
BOLL ENSG00000152430	0.154027	0.374644	1.1272	0.0116559	0.921818	0.020602	0.00910551	0.365763	0.923282	1.60369
BOP1 ENSG00000261236	33.5015	14.4545	23.9293	26.2992	10.8024	54.4566	4.09373	59.47	6.95016	6.89959
BORA ENSG00000136122	4.72959	1.35335	1.14558	1.75318	0.286062	4.69968	8.46894	2.38361	0.000916657	17.5232
BORCS5 ENSG00000165714	3.47984	3.70017	2.8031	1.33053	2.33233	0.527217	0.172796	34.2678	2.14253	1.28596
BORCS6 ENSG00000196544	1.31602	5.82578	56.2114	0.0112852	13.2855	4.74222	5.44055	38.9246	153.424	8.58491
BORCS7 ENSG00000166275	36.063	92.3687	4.31185	3.62064	38.1899	16.429	18.4668	0.186401	72.1633	51.161
BORCS8 ENSG00000254901	17.6753	85.6707	61.9046	27.6383	115.239	29.8643	0.27414	21.2183	58.4144	60.0572
BORCS8-MEF2B ENSG00000064489	4.00487	0.585847	0.0180391	2.04989	0.31475	0.413401	0.697284	0.0926415	1.15142	0.685753
BPGM ENSG00000172331	0.256395	0.163627	1.19495	0.569679	1.60115	6.71984	11.917	36.4359	1.95774	3.51016
BPHL ENSG00000137274	80.3905	11.1583	10.1344	6.30878	8.30083	80.8301	57.3341	22.278	6.67214	19.267
BPI ENSG00000101425	1.40189	1.55235	1.43142	3.85584	1.16006	0.657464	6.35136	0.672806	1.61149	11.5778
BPIFB1 ENSG00000125999	0.300595	1.3808	0.0350449	1.92667	1.45541	0.279278	0.954753	1.5789	0.480658	0.269733
BPIFB2 ENSG00000078898	40.7434	1.09204	0.270499	39.6927	0.969427	16.9075	23.2445	0.930905	1.4549	0.31549
BPNT1 ENSG00000162813	25.5537	1.69907	3.11317	4.57705	64.3736	42.3856	18.3765	0.778939	0.647184	1.77823
BPTF ENSG00000171634	5.84013	95.3336	12.6277	57.0614	5.0478	0.00123232	5.51976	4.67557	15.1399	15.2735
BRAF ENSG00000157764	2.04817	1.65445	0.677448	0.601117	43.4081	3.05992	52.9892	4.58164	6.24221	0.852131
BRAP ENSG00000089234	7.5971	74.5332	165.371	110.048	0.0614904	4.07309	0.182257	35.7233	139.87	4.85863
BRAT1 ENSG00000106009	2.95977	204.795	226.279	0.949604	136.012	209.002	217.666	202.269	0.972457	100.374
BRCA1 ENSG00000012048	8.61659	3.40629	4.79095	7.51964	47.4134	18.6469	0.325539	0.848269	0.0861591	40.1695
BRCA2 ENSG00000139618	1.87381	3.19089	10.0026	0.0321124	5.6501e-06	9.16388e-05	0.188981	1.15816	11.6432	21.5628
BRCC3 ENSG00000185515	17.3014	0.523707	1.19332	0.0634354	80.9077	3.01133	5.29067	6.90415	15.1944	21.6545
BRD1 ENSG00000100425	0.293995	5.59335	0.798119	110.303	0.952658	1.26459	37.346	34.4945	4.05524	1.24872
BRD2 ENSG00000204256	386.023	512.785	43.2354	621.222	918.889	488.839	306.186	348.803	747.229	320.998
BRD3 ENSG00000169925	4.28396	45.803	4.08808	213.386	16.6151	23.2649	0.311743	0.430879	4.44467	1.45289
BRD4 ENSG00000141867	56.9417	425.169	373.231	47.77	228.871	6.25469	56.9805	29.7944	0.109486	93.1441
BRD7 ENSG00000166164	2.85063	10.1586	3.33501	51.5171	31.8602	26.712	77.9657	68.98	99.558	90.7332
BRD8 ENSG00000112983	235.156	229.576	39.4215	336.195	0.0484206	5.59865	12.0366	12.0529	27.0227	40.0759
BRD9 ENSG00000028310	13.8612	8.48063	51.4772	92.35	161.829	80.3529	11.4576	300.843	4.1931	10.5842
BRDT ENSG00000137948	1.08367	3.29932	1.86708	0.767022	1.3414	2.39167	2.94121	0.483388	0.33655	0.41824
BRE ENSG00000158019	85.0027	68.0276	4.19544	18.542	1.93225	0.0235462	98.421	8.08739	63.6069	37.3785
BRF1 ENSG00000185024	127.949	114.234	48.4419	69.9592	103.039	103.484	82.9102	60.8914	10.3049	3.63078
BRF2 ENSG00000104221	7.1546	23.1473	8.89909	41.4089	36.693	11.1714	6.88591	57.8084	32.8585	10.5291
BRI3 ENSG00000164713	471.081	710.725	1023.28	236.25	875.451	409.356	209.178	169.516	75.9735	220.378
BRI3BP ENSG00000184992	0.694857	0.179324	12.1945	4.69892	45.4377	1.54984	5.17821	0.185567	0.0819614	0.200744
BRICD5 ENSG00000182685	1.22227	0.973313	1.7069	53.6535	10.396	43.7321	3.03653	54.8084	2.48865	1.7525
BRINP1 ENSG00000078725	0.118696	10.7706	0.854137	3.21516	5.66809	0.631583	3.89129	1.00866	0.817627	3.73878
BRINP3 ENSG00000162670	0.924474	0.296189	1.62328	0.0924846	1.29813	0.0339622	0.131753	0.0265111	2.60702	0.713886
BRIP1 ENSG00000136492	0.420975	0.0144585	4.31003	0.0332104	1.77116	0.195084	1.79212	0.0913165	0.0346507	0.444648
BRIX1 ENSG00000113460	0.000101653	9.65566	0.400378	0.0621487	6.41596	21.4307	0.268038	0.150918	2.49281	1.37729
BRK1 ENSG00000254999	543.634	165.696	325.806	127.557	139.587	12.0674	301.113	24.2721	99.4042	127.209
BRMS1 ENSG00000174744	115.52	122.395	45.508	5.49722	38.5188	21.5725	141.536	3.73356	160.886	42.8612
BRMS1L ENSG00000100916	1.49569	4.68943	0.624813	1.60429	0.25268	1.18732	0.700986	0.800559	7.39447	1.61512
BROX ENSG00000162819	37.9611	0.448338	11.3381	0.34494	8.52533	37.9614	0.0654699	14.2369	36.0029	10.4246
BRPF1 ENSG00000156983	5.62283	8.48876	37.3356	7.52912	13.8022	2.40726	5.75521	28.4649	4.25357	5.77852
BRPF3 ENSG00000096070	55.4941	0.891751	0.943031	60.6504	150.657	29.7144	294.773	3.12962	13.7608	10.4097
BRS3 ENSG00000102239	0.235853	0.547595	1.03526	0.290836	0.530212	0.00443891	0.5971	1.35317	0.0225673	0.238851
BRSK1 ENSG00000160469	39.6919	15.4701	28.7359	0.126211	6.01526	41.2479	0.0843381	24.8291	1.58346	12.5834
BRSK2 ENSG00000174672	2.3512	0.718695	1.96837	0.18672	28.8226	0.302634	7.96738	0.310154	4.01737	0.181874
BRWD1 ENSG00000185658	1.0282	2.00201	31.6734	23.1125	17.0438	31.0319	15.0459	4.4264	48.9794	12.9695
BRWD3 ENSG00000165288	12.3296	2.54783	0.497317	41.9834	1.28901	2.83398	0.23066	4.42714	1.73059	0.145774
BSCL2 ENSG00000168000	2.82012	2.90435	0.693128	6.80899	2.95052	1.45112	3.38845	0.153832	5.31807	2.58579
BSDC1 ENSG00000160058	10.3844	9.89014	102.454	86.7728	56.9428	241.894	82.8677	1.92489	37.0724	6.46641
BSG ENSG00000172270	611.371	1311.19	862.15	279.021	428.944	704.319	359.718	769.273	204.779	231.321
BSN ENSG00000164061	2.46697	0.113956	1.26123	0.540681	2.06408	0.134593	0.920834	0.121931	1.13191	2.04854
BSPRY ENSG00000119411	45.8161	18.3097	0.0431159	67.848	79.3133	5.54205	16.2711	11.6778	1.26966	9.45692
BST1 ENSG00000109743	0.769506	1.84115	0.257342	1.58497	0.243688	13.384	15.556	0.290105	19.6091	0.267728
BST2 ENSG00000130303	6.69991	2.40549	475.961	2.35609	1.35752	0.864187	8.38752	197.333	12.3032	133.274
BTAF1 ENSG00000095564	0.177177	23.499	1.48379	0.751984	0.294415	0.672106	25.9933	2.72489	1.46761	4.86913
BTBD1 ENSG00000064726	9.31378	2.10602	6.83684	37.9074	8.35424	17.029	54.3794	92.8667	50.9384	0.17602
BTBD10 ENSG00000148925	1.04853	3.23726	3.99278	11.017	14.893	12.6649	3.14354	1.1067	3.01028	1.69642
BTBD11 ENSG00000151136	5.56405	4.42712	1.98162	52.099	28.6075	7.85256	3.06893	0.0432996	68.8658	3.71748
BTBD16 ENSG00000138152	0.133102	0.509263	1.25814	9.58311	1.94278	0.431588	0.27762	5.31493	1.06666	1.34151
BTBD18 ENSG00000233436	0.0940119	0.00339733	2.35864	1.37045	1.16982	0.927084	0.0944302	0.358848	1.87667	3.24519
BTBD19 ENSG00000222009	2.11413	0.0531885	0.047324	0.193898	0.829283	2.27888	0.21284	0.964798	0.134894	1.64163
BTBD2 ENSG00000133243	239.613	772.546	281.661	63.4858	35.877	229.001	673.593	272.556	25.4162	42.4595
BTBD3 ENSG00000132640	2.03551	3.28033	25.2636	2.05286	9.56103	0.419627	3.02869	103.646	0.917998	11.1962
BTBD6 ENSG00000184887	46.0863	138.599	280.978	114.449	214.187	48.8373	98.2096	8.42146	2.04454	0.211415
BTBD7 ENSG00000011114	3.40288	98.4077	0.00378359	225.631	1.89872	0.855841	2.94344	0.570396	2.30688	63.0477
BTBD8 ENSG00000189195	0.0198381	2.33178	3.56491	2.78886	5.34029	0.843093	0.079284	1.26859	7.1959	8.53084
BTBD9 ENSG00000183826	15.9555	5.74555	15.6162	1.4089	7.49262	0.925286	49.1488	19.3358	2.43713	15.0097
BTC ENSG00000174808	2.87822	0.241215	0.031381	0.26116	0.710197	1.03343	0.294921	1.50322	5.48033	9.91027
BTD ENSG00000169814	16.1246	138.16	87.9593	16.1649	60.8638	25.8481	171.173	19.199	71.6954	91.2578
BTF3 ENSG00000145741	9.97078	120.682	197.661	22.479	189.118	122.805	192.965	225.606	29.7512	118.25
BTF3L4 ENSG00000134717	2.55843	11.1552	0.660386	11.3901	72.1942	87.1419	23.1648	1.7146	31.6921	1.50292
BTG1 ENSG00000133639	9.05447	27.0116	27.9371	112.833	12.1208	6.16939	14.2073	92.7117	3.60946	51.0654
BTG2 ENSG00000159388	0.817675	0.0877881	196.77	2.27978	28.4679	11.5717	2.95177	210.31	748.255	140.593
BTG3 ENSG00000154640	0.713874	0.192547	3.56405	23.2895	32.1811	0.503503	2.00287	0.393103	0.2145	0.0561227
BTG4 ENSG00000137707	0.64134	0.222833	0.342394	1.01902	0.125782	0.106159	0.856673	0.0796716	1.13543	1.76199
BTK ENSG00000010671	0.0777111	3.72472	0.691703	8.37876	1.80507	0.716692	0.356305	0.650903	1.11374	0.682211
BTLA ENSG00000186265	0.848548	0.621853	0.987436	0.908282	0.210392	0.579296	0.0660055	0.180756	1.23907	2.05998
BTN2A1 ENSG00000112763	29.5532	3.62235	0.125416	1.15318	7.49903	9.94683	2.94241	7.57672	1.41574	7.72672
BTN2A2 ENSG00000124508	1.82262	14.0262	4.396	16.3934	2.72513	0.15138	34.8978	1.06852	0.971258	2.47369
BTN3A1 ENSG00000026950	31.2438	3.74273	13.9479	7.37408	164.976	62.5063	3.17983	4.2295	0.440804	46.5449
BTN3A2 ENSG00000186470	32.2648	1.68097	10.7835	5.60923	1.55092	0.0252201	2.64291	1.08228	4.24507	9.0662
BTN3A3 ENSG00000111801	0.669472	6.24396	4.7424	25.3544	1.31398	0.207139	9.79944	3.80483	2.12103	5.56834
BTNL8 ENSG00000113303	0.164884	1.01918	0.622593	0.0152267	0.620798	0.00221633	0.089488	0.0355672	0.0654565	0.0445918
BTNL9 ENSG00000165810	1.96919	0.989571	17.7948	0.235952	1.44779	0.821256	0.250446	4.27133	3.66466	0.0222557
BTRC ENSG00000166167	48.1174	13.2403	1.10724	6.53671	36.3425	32.3118	54.1782	0.404069	43.8972	6.32386
BUB1 ENSG00000169679	0.426652	0.160027	0.00620836	2.52185	0.617038	0.0837079	0.629709	0.00568947	0.326572	0.000743947
BUB1B ENSG00000156970	0.282923	0.643912	0.778645	0.594215	0.379777	0.167235	0.119622	1.86156	0.508683	0.452516
BUB3 ENSG00000154473	6.71713	6.46343	0.627621	20.7084	4.62285	4.41848	0.806567	36.6501	0.729948	13.1113
BUD13 ENSG00000137656	0.0857034	28.4068	2.06386	5.19576	10.4133	1.6926	0.539666	1.40714	7.38435	3.21056
BUD31 ENSG00000106245	204.948	363.964	44.9726	432.081	222.747	93.9034	44.2266	22.5355	210.442	404.313
BVES ENSG00000112276	47.3428	5.49413	0.523695	0.812186	3.09405	1.27905	7.52069	2.59088	12.654	1.39952
BYSL ENSG00000112578	115.974	68.4934	0.273329	0.538014	0.215657	2.68141	1.72871	3.43406	2.16614	0.0053619
BZW1 ENSG00000082153	3.26623	6.59596	16.2144	12.2983	48.0564	47.528	1.31984	12.9723	115.904	29.4577
BZW2 ENSG00000136261	0.266375	12.2971	0.693075	1.03691	22.9986	16.0455	7.04234	6.70997	3.44955	24.9064
C10orf10 ENSG00000165507	123.967	2.21168	46.8809	4.82517	0.481888	60.0257	0.501324	59.7804	27.4306	3.45361
C10orf107 ENSG00000183346	2.14714	4.2969	0.84397	0.384589	18.8782	1.73306	0.267509	3.18251	5.78983	5.42133
C10orf11 ENSG00000148655	38.6681	23.6759	2.5723	0.781901	11.7924	62.4531	45.2089	63.8562	33.9149	5.32164
C10orf128 ENSG00000204161	2.47491	1.46253	4.04431	1.1267	2.10365	3.45373	0.491016	1.95918	2.57218	1.1465
C10orf2 ENSG00000107815	14.7026	15.5204	69.5604	0.912614	6.23752	14.3499	16.7385	10.1224	0.880034	2.56791
C10orf35 ENSG00000171224	0.941889	24.1521	18.6786	1.67928	1.17349	3.94008	7.67933	24.9454	60.0292	2.93729
C10orf53 ENSG00000178645	0.665932	2.04207	0.325699	0.0275014	0.0477186	0.695002	0.220342	0.0862993	0.744673	0.820168
C10orf54 ENSG00000107738	74.7589	2.16117	227.227	2.18001	12.8292	127.099	17.3862	113.546	0.541345	64.6596
C10orf55 ENSG00000222047	0.873702	1.33818	1.11346	2.21992	0.793819	0.208229	1.66006	0.444827	0.15579	0.483856
C10orf76 ENSG00000120029	319.332	5.78892	1.60849	36.0433	38.177	2.96242	166.937	7.34446	0.373576	12.7758
C10orf88 ENSG00000119965	0.177219	0.299731	1.8709	0.772403	4.52568	1.87967	22.2835	11.0465	15.6409	0.0082594
C10orf95 ENSG00000120055	1.10354	2.5674	5.21084	2.01115	0.527733	15.0265	3.82452	0.755849	0.0433617	0.475013
C10orf99 ENSG00000188373	0.0481645	0.0451131	0.0629524	0.263534	1.50573	1.0593	1.15763	0.01183	1.05975	0.455027
C11orf1 ENSG00000137720	12.0197	1.43748	7.91805	76.6125	92.4135	4.12437	6.68054	79.7655	1.42381	14.5946
C11orf16 ENSG00000176029	1.26263	0.181637	0.0349065	0.390754	5.39495	0.392267	0.907713	0.0412521	1.69987	0.27066
C11orf21 ENSG00000110665	0.472139	0.0960132	0.977494	0.302788	0.529543	1.9064	0.066419	0.0707283	1.07694	35.1384
C11orf24 ENSG00000171067	17.4526	170.65	160.517	90.232	125.765	106.784	4.44267	207.675	186.905	7.9742
C11orf31 ENSG00000211450	68.9646	84.216	102.198	237.815	151.81	103.65	37.077	202.603	137.589	75.5923
C11orf40 ENSG00000171987	0.616245	0.29502	0.00217956	0.598337	0.523237	0.0219949	0.153472	0.0077374	0.263623	0.390057
C11orf45 ENSG00000174370	0.338744	0.0814443	0.890784	2.22613	0.37526	0.54363	0.0663467	3.31533	0.00016555	4.96422
C11orf49 ENSG00000149179	92.7252	63.3071	22.1675	4.62597	109.324	0.422538	0.92678	35.0395	48.5742	14.5791
C11orf52 ENSG00000149300	0.582239	0.725853	0.0351486	0.534514	0.631813	1.55742	0.0729711	1.09317	0.0783571	0.000786351
C11orf54 ENSG00000182919	24.334	8.65077	2.8259	41.8092	21.8215	0.671948	80.3102	2.24825	19.6465	14.0678
C11orf57 ENSG00000150776	93.7427	0.931385	1.14759	31.2924	2.9763	3.95787	14.6639	0.837803	2.4975	16.5184
C11orf58 ENSG00000110696	12.926	48.2077	25.8335	45.7754	268.189	103.383	20.3803	44.8821	81.1638	62.3931
C11orf63 ENSG00000109944	0.527782	2.18335	4.34935	0.731731	0.0591492	1.3438	7.69248	0.0918324	3.09515	2.57931
C11orf65 ENSG00000166323	0.0362299	0.17165	0.385989	0.585363	0.629764	6.8125	0.983578	0.0918739	0.304449	0.157601
C11orf68 ENSG00000175573	72.5038	136.791	131.603	0.857957	1.27207	22.8218	144.96	136.133	7.33353	17.4407
C11orf70 ENSG00000137691	0.549259	1.20975	1.85547	2.19154	0.994405	2.55247	1.56288	6.39862	4.07318e-05	0.43818
C11orf71 ENSG00000180425	7.56328	22.6436	2.17318	0.109577	4.74393	0.45278	1.74001	1.82879	69.9751	11.8441
C11orf74 ENSG00000166352	0.430273	0.857727	0.504354	0.799034	21.2036	0.794866	6.31866	0.90582	2.3995	1.11466
C11orf80 ENSG00000173715	5.67161	15.4252	0.431181	46.7151	1.85651	3.7427	14.3566	4.79568	5.94187	1.01563
C11orf84 ENSG00000168005	22.3277	0.972405	1.3672	0.164588	2.68672	2.40583	1.20617	0.536678	22.3059	6.89447
C11orf87 ENSG00000185742	1.08104	0.149911	0.670939	0.131279	0.642318	0.642863	0.191955	0.0583921	0.107825	8.2165
C11orf88 ENSG00000183644	0.142775	0.358818	0.642875	0.376714	0.46848	0.807804	0.674212	0.0433608	0.397537	0.280204
C11orf95 ENSG00000188070	172.929	4.24077	2.39561	28.4122	84.3451	0.341713	2.92402	1.0929	0.798824	30.5998
C11orf96 ENSG00000187479	759.544	8.46577	348.041	116.758	1.42725	1.14226	124.46	301.068	129.133	229.331
C11orf98 ENSG00000278615	1.0055	1.96914	0.830949	10.8051	0.282011	1.38314	0.992544	0.33363	3.12105	4.71381
C12orf10 ENSG00000139637	80.9148	9.5461	28.9018	0.0620871	50.7562	29.4551	3.0156	129.502	140.005	14.6183
C12orf29 ENSG00000133641	1.85208	3.66064	17.7736	7.28077	3.46957	4.30276	6.6253	0.56618	4.3485	12.6518
C12orf4 ENSG00000047621	21.0466	5.41514	12.9102	48.0896	28.1048	0.0117387	25.6336	9.4668	0.565849	0.814968
C12orf40 ENSG00000180116	0.0416529	1.10399	0.325842	0.188744	0.167191	1.52538	0.248927	0.101679	0.230713	0.33196
C12orf42 ENSG00000179088	0.445696	1.03711	0.123185	0.12644	0.364108	0.471884	8.76458e-05	0.23151	0.102818	0.215603
C12orf43 ENSG00000157895	21.7396	1.46649	48.1153	106.282	30.7462	39.6503	3.07186	6.36864	74.5618	2.99706
C12orf45 ENSG00000151131	6.1775	28.6561	18.5196	0.1811	1.98821	5.39218	33.5109	6.85659	0.571936	0.899185
C12orf49 ENSG00000111412	14.0563	36.2088	11.8326	17.4073	1.24174	0.00786896	17.2225	0.108909	1.56175	1.08555
C12orf50 ENSG00000165805	0.664028	0.85468	5.29061e-05	0.767568	2.53491	0.457423	1.60703	0.00535254	0.26833	0.691049
C12orf54 ENSG00000177627	0.255215	0.519471	0.25999	0.000428528	0.217229	1.41744	1.99989	0.184579	0.262149	0.776855
C12orf56 ENSG00000185306	1.05264	14.9645	0.149885	1.5061	2.18141	5.37546	7.60243	0.0530331	2.47267	6.9286
C12orf57 ENSG00000111678	553.053	441.806	1052.14	211.839	179.302	45.4792	865.675	717.447	393.688	162.98
C12orf60 ENSG00000182993	1.74687	16.9813	3.32218	1.85466	8.63157	1.18459	0.151864	7.75078	3.84629	3.44956
C12orf65 ENSG00000130921	65.821	10.9428	23.7473	44.1733	9.14216	5.05506	54.3857	19.1899	8.15154	1.39865
C12orf66 ENSG00000174206	1.30303	0.0494143	0.946585	0.561596	0.866757	4.06482	9.88293	25.2639	0.682069	0.275151
C12orf71 ENSG00000214700	0.277546	0.853686	0.0127326	0.0458369	1.14641	0.653179	2.16847	0.622929	1.53515	0.251556
C12orf73 ENSG00000204954	2.18012	2.7582	5.91601	6.69354	25.0913	17.5596	21.9841	6.7108	9.48721	85.2042
C12orf75 ENSG00000235162	3.21872	5.40357	45.3466	11.2232	2.61493	4.43176	0.00136539	2.34788	1.23463	2.20497
C12orf76 ENSG00000174456	3.2747	15.412	29.6021	3.64856	19.3293	1.41712	129.828	4.14629	3.94645	74.893
C14orf1 ENSG00000133935	464.079	284.962	146.923	240.5	325.33	77.0035	311.454	103.549	124.295	28.1465
C14orf105 ENSG00000100557	1.67937	1.87996	2.39335	1.13084	0.493328	0.986815	2.41391	0.966075	1.17184	0.390236
C14orf119 ENSG00000179933	7.68677	2.4443	0.729687	20.6809	4.51905	58.8062	5.45698	3.77806	14.6876	12.2272
C14orf132 ENSG00000227051	2.33836	3.8669	5.62223	1.68474	0.327668	3.20229	0.782567	2.14268	0.851305	15.4106
C14orf142 ENSG00000170270	0.580761	16.2245	1.18791	15.8842	0.694549	0.0614528	0.882836	0.613943	7.43067	10.2113
C14orf159 ENSG00000133943	111.468	9.09045	0.393295	35.3287	10.1017	0.67391	94.7655	12.4765	21.7013	1.3251
C14orf166 ENSG00000087302	178.226	1.31655	36.4202	86.0144	109.48	26.2919	139.925	0.363644	88.0185	156.385
C14orf169 ENSG00000170468	2.76986	3.14657	8.06178	3.41922	29.7291	7.12523	3.89338	40.2475	1.78251	1.39539
C14orf180 ENSG00000184601	0.516884	0.462089	0.229775	5.94335	0.493201	0.583423	1.16992	0.308742	0.477674	0.0720457
C14orf2 ENSG00000156411	1082.46	1.49327	7.30006	264.474	627.909	334.873	1306.02	190.774	9.03424	857.047
C14orf28 ENSG00000179476	0.226954	0.772372	7.46014	1.50087	1.71681	0.0289755	0.01202	3.19594	0.97581	3.10053
C14orf37 ENSG00000139971	0.768204	5.37375	0.0532703	0.647738	0.0767139	4.48084	0.149572	0.65433	1.42066	0.614872
C14orf39 ENSG00000179008	0.386574	0.525976	0.555432	0.226712	0.432836	5.18201	0.501763	1.02445	1.3552	1.53544
C14orf79 ENSG00000140104	23.3275	45.8265	32.271	3.98375	25.004	16.5801	18.124	5.32595	69.0504	68.4667
C14orf80 ENSG00000185347	8.7531	0.914868	5.05846	2.90491	1.52352	1.26508	1.02562	24.5726	2.68479	0.138453
C14orf93 ENSG00000100802	6.17626	0.404007	1.87058	5.01828	49.704	8.9444	71.775	2.27584	0.905483	12.2834
C15orf39 ENSG00000167173	95.8805	10.0307	3.70977	2.78674	51.3341	1.92065	11.0608	35.4653	42.7502	10.8875
C15orf40 ENSG00000169609	96.3312	4.57466	2.17734	6.64721	0.259495	0.803837	153.28	2.47522	80.9463	2.71101
C15orf41 ENSG00000186073	1.66996	0.276701	6.15276	5.797	3.06861	0.414635	0.136549	1.57033	0.700503	9.6404
C15orf48 ENSG00000166920	0.289126	0.309392	2.31714	0.6322	13.4776	46.1982	2.59031	1.26397	4.203	22.9123
C15orf52 ENSG00000188549	196.697	23.8159	19.6603	11.5787	62.268	3.7139	52.8355	1.2249	31.1063	55.4016
C15orf53 ENSG00000175779	3.27981	0.367239	0.871068	0.513227	0.791902	0.208088	0.0310758	0.321761	0.163042	1.02354
C15orf57 ENSG00000128891	90.9954	0.0313374	0.524542	1.87453	17.633	6.75675	8.18899	52.7822	0.958695	1.39873
C15orf59 ENSG00000205363	27.6542	0.605597	43.5547	4.62912	7.31923	16.2351	0.965193	31.5169	35.9988	9.40002
C15orf61 ENSG00000189227	1.33867	7.41233	3.61006	25.6851	6.32108	5.02451	25.5736	63.9643	12.1602	12.9086
C15orf62 ENSG00000188277	0.703033	1.35268	0.188143	0.119594	0.0269751	0.00127483	1.45412	0.368687	0.0397257	1.148
C15orf65 ENSG00000261652	6.38669	1.25712	0.735984	0.596682	1.3266	0.72581	0.702631	0.00772534	0.208968	1.79616
C16orf13 ENSG00000130731	137.408	341.458	241.389	404.805	26.2842	91.077	21.8265	28.1297	1.298	38.9139
C16orf45 ENSG00000166780	5.68973	0.61345	61.6981	13.8525	1.48709	1.82921	5.29894	1.54177	0.215549	27.8321
C16orf46 ENSG00000166455	0.64281	0.822011	0.18404	1.31116	0.50164	0.0469692	1.46757	2.05345	1.12802	0.200477
C16orf52 ENSG00000185716	0.810199	9.91886	2.79273	41.5861	45.2669	1.2584	0.381565	1.18904	5.16851	0.482622
C16orf54 ENSG00000185905	0.00170005	0.0801346	4.12307	0.229249	0.908847	1.19613	0.391209	9.20503	0.200027	5.07186
C16orf58 ENSG00000140688	862.847	522.727	2.64894	157.334	333.039	97.0705	89.4281	0.436323	7.085	258.433
C16orf59 ENSG00000162062	14.9405	32.4273	1.62293	4.69945	2.81364	12.7062	0.295191	1.77384	1.68316	4.34353
C16orf62 ENSG00000103544	17.1784	106.723	71.2964	24.1842	43.6186	2.49	75.8012	4.6277	19.058	77.9063
C16orf70 ENSG00000125149	87.2967	210.953	2.44624	12.1688	108.057	63.2972	136.69	1.2599	47.3219	0.542856
C16orf71 ENSG00000166246	9.38493	0.0169216	0.0166712	1.95421	2.90855	12.0456	0.392384	1.50693	0.00683623	4.39608
C16orf72 ENSG00000182831	0.135309	3.04793	1.33104	3.56914	1.29115	12.3798	0.940323	15.7763	19.4838	0.171919
C16orf74 ENSG00000154102	18.29	2.82623	13.711	1.15365	11.194	2.74221	95.1025	3.28155	2.84711	56.9875
C16orf78 ENSG00000166152	0.0502835	3.16334	0.452072	0.168875	0.302868	0.0408087	0.879626	0.302263	1.89855	0.0514986
C16orf86 ENSG00000159761	2.68047	0.282665	2.4552	0.189856	0.706249	0.218421	1.14895	1.53557	32.2347	3.88593
C16orf87 ENSG00000155330	0.597601	1.85866	0.970124	0.565803	6.79799	14.9486	0.492294	4.65924	0.940151	0.0695351
C16orf89 ENSG00000153446	233.315	0.298244	32.2938	10.5178	19.8051	10.938	0.792075	48.5715	2.0289	8.84615
C16orf91 ENSG00000174109	10.3928	5.99064	1.28396	3.46444	23.3143	16.0435	8.7935	19.5306	0.549132	57.0729
C16orf95 ENSG00000260456	1.41696	0.690584	0.884774	0.299734	0.726604	0.425256	0.0752519	2.60286	0.403994	1.14971
C17orf107 ENSG00000205710	12.6435	9.56489	13.9487	1.02406	3.11689	0.950127	0.905137	5.39021	24.6072	23.3586
C17orf49 ENSG00000258315	2.59363	0.554807	1.18394	0.0924581	1.81176	0.512914	13.8814	3.76524e-05	5.59357	18.3354
C17orf50 ENSG00000270806	0.30877	0.283437	0.78959	0.337799	0.0726926	2.96342	2.225	1.39701	0.547324	0.906547
C17orf51 ENSG00000212719	1.19255	3.16097	13.8731	1.11968	2.57692	25.2054	13.6363	3.66184	21.7128	6.43901
C17orf53 ENSG00000125319	1.57721	0.0586748	0.478787	2.40663	5.90648	0.0291313	0.454122	0.215505	0.988371	0.0158536
C17orf58 ENSG00000186665	1.58676	0.983117	4.56953	22.5046	0.993978	1.91135	2.38265	0.349787	5.43417	0.511198
C17orf62 ENSG00000178927	70.5611	268.187	49.2414	115.285	19.9775	177.472	14.4177	70.0328	0.871017	5.80164
C17orf64 ENSG00000141371	1.40159	0.427998	0.0191841	0.455239	0.484072	0.899544	0.660143	0.154123	0.0172469	0.168239
C17orf67 ENSG00000214226	0.539325	4.43229	13.9955	5.79613	9.18742	1.52102	1.1397	0.205346	1.43344	0.000180614
C17orf75 ENSG00000108666	5.0385	0.339175	2.9429	32.668	28.2677	8.07056	43.3147	7.58059	0.691269	3.29219
C17orf78 ENSG00000278505	0.452841	3.3087	0.134108	0.0519385	0.885897	0.0520345	0.12267	0.00969073	0.00768675	0.00102606
C17orf80 ENSG00000141219	6.08355	5.88366	40.3924	126.709	25.4769	36.5283	1.91173	6.58515	3.79002	46.4389
C17orf89 ENSG00000224877	351.195	69.6273	185.77	130.295	151.195	83.5197	47.1631	1.82171	60.176	1.51693
C17orf96 ENSG00000273604	12.1496	2.97094	0.892159	0.0641129	1.15101	0.837412	10.4775	0.0395651	1.47153	1.3476
C17orf97 ENSG00000187624	1.02072	9.55098	13.6119	11.703	3.07342	1.77161	0.628648	0.0591574	35.5162	5.12934
C17orf99 ENSG00000187997	0.548441	0.144576	1.13528	1.19874	0.0218798	0.267706	0.706044	0.257878	0.514573	0.435593
C18orf21 ENSG00000141428	0.703414	16.3113	0.766902	12.3872	25.5227	8.99771	14.9084	1.32381	10.6352	1.57117
C18orf25 ENSG00000152242	3.61381	4.55735	0.930707	1.05331	29.0552	11.1397	11.509	25.9041	5.8646	3.66099
C18orf32 ENSG00000177576	0.0604748	42.3446	39.2205	3.34784	5.7599	37.5622	0.460621	2.10441	23.5301	73.8833
C18orf54 ENSG00000166845	0.055029	1.71836	1.12468	0.20409	1.40886	0.756075	0.062386	1.3029	0.00210118	0.343356
C18orf63 ENSG00000206043	0.766839	1.23324	0.37065	0.261532	0.0504696	0.187082	0.5587	0.561701	0.215829	1.1076
C18orf8 ENSG00000141452	5.04808	40.5075	9.58805	27.1205	8.4379	53.9907	36.3899	15.4516	9.53814	37.3394
C19orf12 ENSG00000131943	402.916	116.47	45.0598	26.269	11.8591	24.4651	429.781	8.91633	48.8762	142.96
C19orf18 ENSG00000177025	17.635	7.77941	53.0553	16.2812	11.5552	85.1109	3.95183	12.1683	9.58876	4.42248
C19orf24 ENSG00000228300	11.8671	136.69	233.457	111.063	83.3326	173.82	22.4897	225.148	12.1585	266.523
C19orf25 ENSG00000119559	132.006	164.187	9.12171	0.609995	88.9339	5.17309	8.15763	89.0558	113.364	6.13299
C19orf33 ENSG00000167644	1.92203	5.81066	2.18564	29.9833	15.6559	9.95426	0.0342641	1.94458	39.9355	17.1362
C19orf35 ENSG00000188305	0.193826	0.0203208	3.69526	1.22937	0.493287	6.02883	0.0023782	0.00750449	1.09568	0.438787
C19orf38 ENSG00000214212	1.20302	2.97343	12.3241	8.02426	0.196541	4.7114	0.208773	0.207042	2.87708	0.691087
C19orf43 ENSG00000123144	347.961	76.5884	20.1019	180.045	415.226	271.072	330.395	258.184	236.723	430.89
C19orf44 ENSG00000105072	15.7904	40.7769	9.29766	1.05006	0.748329	15.9221	0.0894112	9.71054	0.604978	38.2175
C19orf45 ENSG00000198723	8.39809	4.91209	1.39801	0.189838	1.21361	0.014953	0.233968	1.74002	0.342594	0.777916
C19orf47 ENSG00000160392	59.0568	86.7907	0.458858	2.37537	1.99809	8.40059	0.0606924	40.2948	0.875407	3.5344
C19orf48 ENSG00000167747	124.56	377.709	534.966	294.922	24.4647	157.056	190.055	81.3986	40.2133	52.9494
C19orf52 ENSG00000142444	5.83684	69.8591	54.5729	1.77913	144.304	6.64704	15.9393	4.14657	10.231	4.0732
C19orf53 ENSG00000104979	241.84	169.197	184.48	263.12	110.633	180.119	190.679	36.4909	26.0637	517.131
C19orf54 ENSG00000188493	102.169	118.486	7.27914	8.19965	1.17502	26.7418	25.1306	9.34198	11.6518	4.23622
C19orf57 ENSG00000132016	3.26865	0.595469	0.686265	2.05631	0.00571058	1.17393	9.25152	9.41371	6.35942	2.3492
C19orf60 ENSG00000006015	21.5762	21.914	64.1117	52.5048	10.6886	80.4575	43.2298	208.875	18.182	57.6825
C19orf66 ENSG00000130813	52.8739	28.7994	105.98	3.35492	1.18235	53.9637	21.5367	1.71113	3.55721	49.5286
C19orf68 ENSG00000185453	12.386	7.3079	26.9898	6.92162	0.571858	8.23979	2.82832	2.52647	10.1165	1.20587
C19orf70 ENSG00000174917	90.3128	635.2	653.919	47.2424	170.49	100.83	21.7402	376.343	253.715	30.6138
C19orf71 ENSG00000183397	0.0996715	0.00529874	0.625872	0.0339375	0.134413	0.872536	0.155048	1.78787	0.148776	0.891482
C19orf73 ENSG00000221916	0.898424	0.367007	0.00478818	9.65949	1.71863	3.6919	1.92305	50.8332	18.6561	2.5334
C19orf81 ENSG00000235034	23.3993	85.1097	6.51478	56.1951	220.816	4.70973	18.8608	1.69463	2.12086	0.953396
C1D ENSG00000197223	0.622753	11.1015	0.0139101	6.77454	2.2813	1.06247	16.1431	24.8695	11.0261	0.641053
C1GALT1 ENSG00000106392	0.751404	1.03332	0.72897	20.645	4.19235	2.05304	5.50448	24.0729	8.20228	4.71691
C1GALT1C1 ENSG00000171155	0.281232	3.20649	2.69535	1.51043	58.6755	23.8427	5.98863	9.16482	0.0734731	2.04221
C1GALT1C1L ENSG00000223658	0.0904149	4.18083	5.86755	0.81847	1.68063	1.48142	0.00964232	1.27499	0.0421837	0.974314
C1QA ENSG00000173372	193.048	15.2182	578.162	11.2534	0.908344	49.1342	3.75528	360.277	2.6754	49.1374
C1QB ENSG00000173369	25.6324	1.31942	160.967	25.2256	10.7892	104.64	11.3654	306.304	9.16571	259.07
C1QBP ENSG00000108561	15.3525	86.6938	18.0907	220.587	231.785	249.591	169.927	2.80951	99.8537	2.73718
C1QC ENSG00000159189	4.96008	4.74755	204.632	10.5672	16.2543	81.971	3.07283	118.421	37.3027	130.822
C1QL1 ENSG00000131094	5.06565	1.13824	75.5081	5.10055	1.16009	11.8938	0.000199591	2.49259	4.1262	1.4533
C1QL3 ENSG00000165985	0.99495	0.330513	0.0521921	0.0053702	0.0676077	0.152372	2.89967	0.0815226	0.548092	3.58894
C1QTNF1 ENSG00000173918	164.627	19.6282	141.609	2.1205	2.24765	0.693873	5.29071	49.5642	149.167	4.36343
C1QTNF2 ENSG00000145861	16.7939	7.03634	14.4365	0.0759473	0.282809	2.9849	8.07562	33.5102	15.1976	0.320282
C1QTNF3 ENSG00000082196	1.84281	3.224	5.47064	0.735468	17.0226	4.29943	32.9639	2.09982	0.432881	0.976692
C1QTNF4 ENSG00000172247	2.69763	0.427615	22.5733	30.6719	2.31634	0.469771	2.72469	0.727417	3.53251	0.40078
C1QTNF5 ENSG00000223953	0.346077	2.34065	0.286615	0.517308	0.277724	0.0702727	0.529168	0.505503	0.868919	0.18272
C1QTNF6 ENSG00000133466	0.673918	5.3688	15.6205	17.6718	32.8182	1.89376	6.71945	14.7776	42.7463	0.210981
C1QTNF7 ENSG00000163145	1.64123	0.332467	4.30338	0.228288	0.00944694	6.04947	0.68218	4.41958	0.653464	3.9953
C1QTNF9 ENSG00000240654	1.91153	0.304679	1.53923	0.491922	0.170079	0.760243	1.45408	0.0151449	0.43361	0.0075084
C1QTNF9B ENSG00000205863	0.063829	1.93757	0.178142	0.136357	0.77165	1.55486	1.18415	2.43018	0.491254	1.9357
C1QTNF9B-AS1 ENSG00000281899	2.18731	4.75217	2.09813	9.40675	0.817167	44.0885	2.86094	5.49279	34.5007	0.0149026
C1R ENSG00000159403	26.764	4.68246	2933.5	55.4556	7.04482	251.201	140.236	1342.48	17.9498	985.043
C1RL ENSG00000139178	536.224	3.61789	15.5367	1.97145	46.2695	34.623	69.1792	0.493354	4.99251	47.3798
C1S ENSG00000182326	1124.57	24.5524	319.941	18.1082	121.805	41.5903	118.047	117.204	0.0518034	260.899
C1orf101 ENSG00000179397	0.14772	1.38275	0.000831005	0.0545352	22.2115	0.52336	6.05527e-05	0.0778389	0.849934	0.347378
C1orf105 ENSG00000180999	0.00312993	0.216631	0.865834	0.731197	0.131087	0.0879719	0.00776611	2.05809e-05	0.0842873	0.815111
C1orf106 ENSG00000163362	4.30029	6.10415	0.391915	42.402	8.37472	1.97058	5.09109	5.48059	1.96389	17.4589
C1orf109 ENSG00000116922	2.54012	3.11479	0.0276728	0.323454	0.633084	50.282	3.08182	6.15468	55.0334	10.4636
C1orf112 ENSG00000000460	0.102306	0.0665077	5.03153	5.98812	16.1955	0.153094	3.08364	0.16115	8.59218	13.2099
C1orf115 ENSG00000162817	9.70217	217.517	89.9731	2.51367	192.018	143.267	288.45	6.43441	7.80747	0.980822
C1orf116 ENSG00000182795	1944.12	1814.09	63.5504	1063.52	483.757	336.348	37.6818	16.1619	283.057	246.641
C1orf122 ENSG00000197982	517.82	755.971	236.808	493.453	170.506	93.548	192.837	25.1635	37.1734	253.376
C1orf123 ENSG00000162384	418.711	0.386024	7.06742	18.7162	138.518	62.3881	198.274	76.9239	3.33566	2.95978
C1orf127 ENSG00000175262	0.038545	0.0785582	1.58753	0.138556	0.075586	0.043693	0.570783	0.00058049	0.0742948	0.0525726
C1orf131 ENSG00000143633	9.33751	7.28906	2.35669	0.0414735	36.2041	6.12528	5.51312	5.49526	4.94688	33.5285
C1orf145 ENSG00000162913	0.775965	4.05696	18.7806	0.567685	0.783897	0.0198836	2.14101	1.39409	0.0276994	4.64809
C1orf146 ENSG00000203910	1.2747	2.20209	0.483362	0.140142	0.0109557	0.0038786	1.06257	0.0113529	0.570533	0.286991
C1orf158 ENSG00000157330	0.501163	0.285154	0.210211	0.0854666	0.940733	0.0215634	5.34953	0.0457536	0.000422342	0.538108
C1orf159 ENSG00000131591	1.32058	2.61343	46.0371	94.0927	26.514	58.2488	13.8981	2.86163	3.38379	0.631312
C1orf162 ENSG00000143110	6.71921	0.00782578	3.2253	5.99733	16.0543	21.3628	6.60543	25.0758	0.966091	0.834412
C1orf167 ENSG00000215910	0.392239	0.479025	0.372738	0.466939	0.932394	18.3982	1.59251	0.0121081	0.320535	3.25843
C1orf168 ENSG00000187889	0.39586	26.9971	1.20177	1.14191	0.632919	6.2862	2.46874	0.468375	3.69272	0.892049
C1orf174 ENSG00000198912	17.0927	14.6308	17.5526	0.156742	37.1971	39.5866	35.7204	15.8786	13.2025	1.11465e-07
C1orf185 ENSG00000204006	0.921881	1.0798	0.49098	0.143271	0.000929991	0.0891297	0.175298	0.149518	0.168763	0.0421924
C1orf186 ENSG00000263961	0.195942	1.10135	8.04463	0.0437845	0.728391	1.71256	0.80939	5.04513	7.46047	0.405351
C1orf194 ENSG00000179902	1.85188	0.00191147	0.837643	1.59603	0.290276	7.09033	1.30768	3.91462e-07	1.81153	1.21341
C1orf198 ENSG00000119280	18.9634	31.7529	2.94788	41.2773	60.9838	53.739	133.208	58.5519	88.6143	1.76376
C1orf204 ENSG00000188004	7.87281	1.64292	0.963791	4.06541	0.000698073	2.52076	0.474154	1.21819	0.534405	11.1983
C1orf21 ENSG00000116667	255.488	282.326	1.80661	159.084	311.809	12.0639	239.829	85.8277	40.4134	91.0092
C1orf210 ENSG00000253313	44.0628	72.7002	2.74616	3.78445	10.0777	39.4556	73.7185	1.12807	2.22535	150.521
C1orf216 ENSG00000142686	3.70908	15.7121	64.6505	0.0999841	18.3339	4.80866	1.05342	2.94986	3.31274	0.0467365
C1orf226 ENSG00000239887	1.94116	1.82799	0.0918315	3.8496	9.95885	4.27194	26.4146	1.28723	3.99064	0.511235
C1orf228 ENSG00000198520	0.693702	1.98436	0.340715	0.207059	0.550407	0.77935	1.49823	29.2793	0.948646	3.75356
C1orf234 ENSG00000227868	2.0124	1.49835	0.587933	0.0898322	2.82908	0.9707	1.50138	0.2792	0.430755	0.589479
C1orf27 ENSG00000157181	7.18904	60.7373	0.256032	0.26733	20.1947	25.8317	1.66304	0.0749567	0.579606	1.04619
C1orf35 ENSG00000143793	135.068	66.5838	0.0145185	32.3378	89.4913	51.3359	127.24	2.81847	0.493593	0.404969
C1orf43 ENSG00000143612	648.623	45.6327	272.961	111.012	628.112	34.8676	71.7752	201.263	8.79893	99.8339
C1orf50 ENSG00000164008	2.88022	0.22135	5.75597	1.1225	0.0544782	0.409759	2.41513	2.37873	0.306456	3.15871
C1orf52 ENSG00000162642	12.8178	34.5242	1.26377	47.048	20.3726	48.5069	30.6839	2.47908	1.16924	5.89501
C1orf53 ENSG00000203724	23.2331	11.5695	1.12075	0.749651	0.0357505	15.3088	22.4992	7.71629	7.08981	0.585125
C1orf54 ENSG00000118292	27.8642	0.119808	13.7336	4.15804	0.251031	6.92306	15.6873	2.14895	1.17277	27.7874
C1orf56 ENSG00000143443	12.4382	41.6461	81.463	36.9167	35.2237	35.6965	67.5215	12.2911	0.913127	27.0646
C1orf64 ENSG00000183888	0.0926429	0.130366	7.16749	0.877174	1.61967	0.801728	1.62339	0.0158863	0.110812	0.000459449
C1orf74 ENSG00000162757	27.8791	3.04276	0.983523	3.43231	12.0676	2.16134	0.083304	1.58322	47.4917	3.57485
C1orf87 ENSG00000162598	0.262837	0.294972	0.874817	1.34718	0.0473027	0.302738	0.438682	0.0306306	0.0224564	0.207492
C2 ENSG00000166278	14.6287	3.70822	1.14315	70.3112	53.6656	242.567	3.64832	0.76776	5.20128	32.3875
C20orf144 ENSG00000149609	0.00100848	1.04451	0.728061	0.241101	0.96686	2.35382	0.558196	0.240186	2.2467	1.48161
C20orf194 ENSG00000088854	1.76801	15.9805	6.01731	10.8265	0.879766	27.1074	73.1038	0.929223	2.47362	1.27291
C20orf196 ENSG00000171984	17.3844	22.0868	0.00325614	1.43444	4.89841	8.4849	7.38657	2.02331	4.35924	3.91266
C20orf24 ENSG00000101084	1.1327	37.517	14.5073	18.0479	26.4836	67.0092	31.7301	4.81675	1.85734	62.4947
C20orf27 ENSG00000101220	51.88	11.6594	5.64556	0.00767241	2.61138	13.669	36.0368	126.511	1.75091	195.814
C20orf96 ENSG00000196476	169.225	3.92898	18.5276	4.20812	15.343	10.0929	35.9216	30.7169	3.77302	5.07547
C21orf2 ENSG00000160226	8.00915	16.043	27.3864	19.8767	1.03692	20.3282	2.11105	33.2827	1.53631	2.24447
C21orf33 ENSG00000160221	43.9893	75.5506	47.9337	1.17337	71.9403	0.0126839	13.5062	12.6509	37.8342	2.97819
C21orf58 ENSG00000160298	3.33768	30.9989	0.33677	46.582	11.7564	2.64518	2.16251	6.03481	0.075379	10.2435
C21orf59 ENSG00000159079	39.5079	49.604	29.3619	0.152795	5.51761	15.0545	4.89555	6.03598	43.0066	9.8909
C21orf91 ENSG00000154642	0.531593	19.4628	0.353936	0.13722	14.1058	0.483951	1.12174	3.10955	8.56456	5.76035
C22orf15 ENSG00000169314	0.0366773	1.54151	2.54719	4.715	0.149652	0.294188	0.217457	11.4386	0.171022	0.17898
C22orf23 ENSG00000128346	0.351515	0.176053	0.4907	1.10907	0.535271	0.033099	0.00603635	0.124814	0.0394679	0.459057
C22orf29 ENSG00000215012	167.815	10.5124	22.7895	321.014	36.6311	2.81545	310.904	2.36215	33.7575	132.75
C22orf31 ENSG00000100249	0.457329	0.545959	0.62704	3.43107	0.557824	1.19911	0.346732	0.737783	0.876206	0.199127
C22orf39 ENSG00000242259	188.512	301.374	295.152	70.0458	68.557	466.234	346.391	0.662751	2.29513	342.245
C22orf42 ENSG00000205856	8.03659	0.835095	0.951089	1.4653	0.509455	0.625782	1.39441	4.59365	1.02632	3.87976
C22orf46 ENSG00000184208	5.67011	2.36968e-05	1.13183	6.41647	7.27054	1.05301	20.1876	1.49431	1.64394	29.3955
C2CD2 ENSG00000157617	769.679	29.2404	15.5456	56.5951	67.4482	0.0976775	155.788	0.756062	49.4492	499.158
C2CD2L ENSG00000172375	2.03012	56.1119	11.1739	26.2385	19.1042	36.48	87.8415	34.4037	1.57044	5.20883
C2CD3 ENSG00000168014	4.22607	33.4876	1.66596	6.23598	5.60898	5.44842	12.2356	9.02049	2.16057	50.7649
C2CD4A ENSG00000198535	0.0253264	2.24696	0.0657678	0.127303	0.131237	0.969096	1.32266	6.52782	2.84906	1.05666
C2CD4B ENSG00000205502	8.45303	0.508356	3.77985	0.39036	0.496613	0.11221	28.2955	1.30208	6.05873	0.128924
C2CD4C ENSG00000183186	0.180919	1.14519	7.58009	3.15497	0.528851	0.00584312	0.367802	1.70966	0.00984708	0.190926
C2CD4D ENSG00000225556	0.235688	0.0584746	1.52588	54.5497	0.590308	0.0886344	0.854803	0.265071	0.932981	0.0435304
C2CD5 ENSG00000111731	0.00500363	3.53646	5.17256	4.70887	5.32112	0.427726	3.29908	2.06816	11.2797	2.71198
C2orf15 ENSG00000273045	0.243939	0.026994	0.251896	0.324775	0.0420331	0.27534	0.953214	0.374532	5.87659	0.205603
C2orf40 ENSG00000119147	31.5023	1.66726	119.229	3.00073	1.73461	4.63725	0.00040679	2.22535	1.75706	14.2662
C2orf42 ENSG00000115998	0.0171986	1.42004	22.4138	5.69644	19.8883	0.256742	11.1522	20.8692	0.37015	16.6786
C2orf47 ENSG00000162972	0.600857	2.88803	27.1478	3.7316	23.9757	5.23215	2.10437	4.06624	19.4346	4.15241e-05
C2orf49 ENSG00000135974	0.364137	3.46255	8.49828	17.8013	57.2152	13.5267	7.01618	7.72981	10.7452	3.84999
C2orf50 ENSG00000150873	0.64493	2.15284	1.35037	3.05081	1.60128	0.0813731	0.395316	1.65256	2.46937	0.644151
C2orf54 ENSG00000172478	1.04646	0.617942	8.64345	1.65032	0.806897	0.475228	43.3471	0.231731	12.6493	0.370062
C2orf68 ENSG00000168887	172.126	73.0343	0.709214	171.703	28.0684	166.343	104.582	247.823	20.5658	4.76201
C2orf69 ENSG00000178074	2.15634	7.15745	1.18452	2.08723	2.66332	1.36081	2.45255	4.29026	4.4107	4.2651
C2orf70 ENSG00000173557	1.94455	0.25918	0.059872	0.975451	0.132864	0.228292	2.66176	0.681193	0.522733	0.257373
C2orf71 ENSG00000179270	1.88109	0.0369915	1.9134	1.32455	0.39114	2.76134	0.199644	0.242471	2.98403	1.24054
C2orf72 ENSG00000204128	0.448447	85.445	4.53966	88.259	208.782	91.1922	7.0892	2.30905	151.543	46.4443
C2orf73 ENSG00000177994	8.97671	0.162342	0.476067	0.911881	0.127113	0.998477	1.6343	0.371667	0.971203	0.495365
C2orf74 ENSG00000237651	2.50387	0.239532	1.3625	0.144036	0.687904	0.507895	5.36148	1.20313	0.0928454	3.30179
C2orf76 ENSG00000186132	0.480822	2.20283	0.466941	0.843311	6.63108	2.46633	0.0491996	5.5088	3.77036	1.74654
C2orf80 ENSG00000188674	0.0638505	0.375871	0.764293	0.0100084	0.841916	0.552626	3.32716	0.110416	0.143741	0.98264
C2orf81 ENSG00000159239	3.93515	11.5479	1.54201	17.158	2.54441	0.0210496	3.33488	54.6188	1.69153	0.405845
C2orf82 ENSG00000182600	68.7557	0.305131	2.04051	3.39561	6.00374	1.33586	1.70936	0.268231	0.523341	1.45189
C2orf88 ENSG00000187699	0.00595699	7.48454	7.19653	0.195629	2.53969	0.0878078	8.35253	3.78012	0.442135	0.0232468
C3 ENSG00000125730	947.064	8.93255	1567.69	15.9834	0.337292	254.12	35.9941	343.602	175.318	1054.76
C3AR1 ENSG00000171860	5.90761	20.0727	194.005	6.06339	0.37189	15.6219	1.44524	2.39736	0.544039	0.611524
C3orf14 ENSG00000114405	0.662453	6.60643	0.319928	6.11669	0.453949	6.9625	41.2564	0.899977	27.3305	2.42178
C3orf18 ENSG00000088543	45.6451	25.559	39.5933	0.00819329	57.4991	1.03041	2.28739	5.09247	2.73475	4.39494
C3orf33 ENSG00000174928	25.6088	3.27088	2.82728	4.38626	3.05192	6.75822	17.6167	62.5198	5.78498	73.7285
C3orf36 ENSG00000221972	0.562671	1.48454	0.254573	0.797852	2.07677	0.0886795	4.83447	0.534712	6.61056	0.000273942
C3orf38 ENSG00000179021	8.39694	0.403672	1.59936	5.93581	1.62667	2.97297	4.92023	0.617306	0.332351	0.0870477
C3orf49 ENSG00000163632	0.13407	0.40422	0.0837441	0.23189	0.372814	0.0491521	0.24833	1.14849	0.206951	0.00555218
C3orf52 ENSG00000114529	1.19903	2.28304	1.07532	0.0725764	7.07693	2.13447	0.0956141	5.44454	0.0505719	0.501316
C3orf58 ENSG00000181744	4.35214	12.465	3.07418	6.40487	0.480069	2.24826	3.40214	0.155353	3.41323	4.92716
C3orf62 ENSG00000188315	38.9958	75.0311	6.6188	5.07832	156.293	4.67947	116.188	13.8246	35.7842	79.9878
C3orf67 ENSG00000163689	0.429164	1.03329	0.273659	1.0331	0.125509	1.32448	7.75938	0.109986	0.0433363	0.19619
C3orf70 ENSG00000187068	0.885951	0.356147	14.3272	4.58336	2.0448	3.57917	4.36516	3.45825	2.13663	2.55734
C3orf80 ENSG00000180044	0.467709	1.13456	0.0830827	2.32227	0.066567	0.304624	0.0632589	0.935296	0.0188426	1.19304
C4A ENSG00000244731	0.460012	3.04394	67.7111	5.14414	1.87001	32.2059	0.314297	72.1849	0.705622	31.2107
C4B ENSG00000224389	20.9127	1.78577	386.342	9.55525	0.720555	95.2136	0.501405	219.277	49.6108	278.138
C4BPB ENSG00000123843	1.47249	0.328125	0.0163588	0.287649	1.24235	0.212193	0.878328	1.51023	0.949599	0.306282
C4orf19 ENSG00000154274	1.49569	1.67281	0.574443	0.459392	0.864793	6.53225	1.49903	0.266202	0.00109657	0.288211
C4orf26 ENSG00000174792	1.5071	0.793811	0.502344	0.0511006	0.0412838	0.802214	0.435993	0.392598	0.184279	1.33719
C4orf3 ENSG00000164096	243.454	38.3788	250.947	105.773	75.3088	0.113625	113.888	11.7201	2.58636	30.6529
C4orf32 ENSG00000174749	1.32648	5.51711	4.48171	9.0664	2.68643	22.6253	0.153817	3.89304	41.5993	4.64457
C4orf33 ENSG00000151470	0.802876	0.0188681	1.60791	1.91584	6.73401	0.0454712	1.0686	0.626643	5.06778	2.25319
C4orf36 ENSG00000163633	19.7115	0.116345	1.29783	0.506089	1.76335	1.05615	0.181198	0.641507	2.85958	8.55129
C4orf46 ENSG00000205208	0.224749	0.100986	0.352423	0.174488	1.62049	2.09671	1.5893	3.3628	6.23409	2.60722
C4orf47 ENSG00000205129	0.586136	1.16061	0.00380276	1.29016	5.18836	0.775879	4.80163	0.00516012	0.108346	0.276114
C4orf48 ENSG00000243449	6.69082	70.5578	161.744	5.6726	0.669132	10.1195	33.1464	18.3376	15.9603	12.8388
C5 ENSG00000106804	1.37751	1.86103	19.8614	4.13651	2.50648	7.91101	102.294	2.65608	10.1821	2.73687
C5AR1 ENSG00000197405	2.98837	0.498455	7.4731	23.2628	0.389101	0.688059	0.0531482	7.15181	27.5235	3.50212
C5AR2 ENSG00000134830	3.88451	0.127604	1.32737	2.17529	0.801165	0.0150738	0.145227	0.668071	0.182413	5.60974
C5orf15 ENSG00000113583	417.209	276.178	5.2532	440.839	794.065	1.21425	474.718	1.03969	275.917	208.042
C5orf22 ENSG00000082213	2.90491	1.96538	2.54997	2.78607	12.7002	0.0269428	2.56941	1.12771	6.92969	0.0769668
C5orf24 ENSG00000181904	32.3138	35.6615	2.89068	2.70363	127.876	29.0799	12.7768	5.23918	4.05949	5.14348
C5orf30 ENSG00000181751	6.52691	0.682802	1.89679	0.646439	1.88603	0.0279474	9.66029	11.7904	3.66177	2.70448
C5orf34 ENSG00000172244	10.8482	1.358	1.60669	0.573381	0.666735	2.05932	0.311939	0.00156317	1.21243	0.811045
C5orf38 ENSG00000186493	38.036	50.2626	39.1966	1.54804	60.8987	35.6452	48.351	51.71	5.31768	9.18597
C5orf42 ENSG00000197603	1.64256	0.134814	11.6259	1.44976	14.1535	28.8826	4.70023	6.19315	24.3612	1.5121
C5orf45 ENSG00000161010	5.71204	6.61702	104.052	0.926965	147.715	59.1763	8.17454	59.4793	52.1822	116.15
C5orf46 ENSG00000178776	0.365527	0.299323	16.5539	1.57328	1.6726e-08	0.237151	1.34872	0.0987324	0.0486821	0.728657
C5orf49 ENSG00000215217	27.844	12.899	3.22603	0.562814	8.20757	19.4541	3.29588	1.23562	22.8613	104.448
C5orf51 ENSG00000205765	1.7718	3.53294	0.68291	9.41478	7.21897	23.937	7.40566	4.06734	6.88087	0.101959
C5orf56 ENSG00000197536	0.551067	1.84415	0.41739	1.9526	33.3786	0.93327	2.9166	0.804366	50.1174	54.9881
C5orf58 ENSG00000234511	0.133853	1.15168	1.04562	0.311439	0.477778	0.0146343	0.53958	0.628946	0.0223222	0.481199
C5orf63 ENSG00000164241	0.664035	0.405347	0.0339685	31.1771	61.6539	1.66176	0.877539	4.94372	6.07344	30.2126
C6 ENSG00000039537	0.0576688	1.61939	0.069565	1.82555	1.0448	0.0137959	0.213874	0.808799	0.561283	0.526241
C6orf1 ENSG00000186577	98.3559	198.759	37.4868	63.096	6.91902	1.53789	2.46656	31.6913	0.996116	100.037
C6orf10 ENSG00000204296	0.584548	0.0169055	0.71766	0.501882	0.192992	0.275038	0.112452	0.185288	0.402812	1.17732
C6orf106 ENSG00000196821	48.7594	197.23	26.388	10.1804	86.7479	44.9224	62.003	127.488	189.363	38.467
C6orf118 ENSG00000112539	1.07007	0.219815	1.76258	0.955159	1.82737	2.61518	0.220645	0.597417	0.00286167	0.287279
C6orf120 ENSG00000185127	6.04928	2.54181	4.94723	2.72584	35.3791	12.364	16.1491	3.23163	27.2033	4.82217
C6orf132 ENSG00000188112	124.18	128.947	10.4814	7.76833	40.1943	45.7777	5.25587	264.882	114.354	27.0276
C6orf136 ENSG00000204564	8.41505	0.730379	0.399766	2.60016	33.9358	32.8892	121.03	1.65021	23.76	33.376
C6orf141 ENSG00000197261	0.398896	5.30778	0.273179	1.01313	1.76847	0.0129764	2.32246	0.00967722	1.93792	1.26748
C6orf163 ENSG00000203872	0.396202	0.0546149	0.480725	0.394833	0.0448559	0.15098	0.212321	0.0622688	0.241525	0.0307333
C6orf201 ENSG00000185689	0.256142	0.900973	0.118426	3.45823	0.244132	0.648767	0.0308861	0.385201	1.37925	1.67527
C6orf203 ENSG00000130349	5.5921	0.0901687	8.15792	1.9912	8.41168	0.909714	8.34315	1.09337	5.54829	5.51753
C6orf222 ENSG00000189325	4.80874	0.298448	0.246734	0.764044	0.173002	0.0164387	0.166538	0.487638	0.490237	0.457212
C6orf226 ENSG00000221821	4.91083	55.8372	64.5054	17.3055	22.8451	5.23819	43.3554	0.886085	17.7494	32.4497
C6orf229 ENSG00000260286	0.0199018	0.121014	0.372854	0.0457034	1.4998	0.838955	1.49111	0.863597	0.0875574	0.279026
C6orf25 ENSG00000204420	0.000214654	30.3969	0.976581	0.212763	0.22973	0.148965	0.0203408	1.64155	1.54316	0.348898
C6orf47 ENSG00000204439	72.2843	100.634	120.068	136.996	45.9433	0.982948	9.13926	66.9223	8.27138	0.901712
C6orf48 ENSG00000204387	10.7801	148.765	144.104	175.153	12.7141	36.6703	124.237	8.49793	0.302798	1.6229
C6orf52 ENSG00000137434	0.567717	0.781387	0.142809	1.37602	2.97111	1.12252	30.3716	3.25993	2.64017	11.6977
C6orf58 ENSG00000184530	1.11645	2.51433	3.26678	0.447202	0.999506	1.23483	0.0443071	0.107313	0.0373142	5.69385
C6orf62 ENSG00000112308	21.6932	173.362	75.8538	159.802	168.494	99.9647	20.0661	53.7436	187.606	137.058
C6orf89 ENSG00000198663	136.791	229.307	24.7623	87.6131	112.641	72.7433	89.7483	138.692	27.7538	81.1178
C7 ENSG00000112936	10.5051	5.90446	491.13	247.356	33.5671	3.38	133.651	175.892	1.91335	620.62
C7orf25 ENSG00000136197	0.215249	0.713958	0.116094	0.404849	0.00295366	1.68128	3.74761	0.346551	0.955793	0.0815555
C7orf26 ENSG00000146576	312.944	178.798	11.6767	16.2703	145.228	34.9946	100.682	54.5784	16.9551	122.72
C7orf31 ENSG00000153790	9.65568	10.3201	2.66365	3.01184	3.2657	1.35977	0.395787	1.42711	1.07909	1.06949
C7orf34 ENSG00000165131	0.000141955	1.61041	0.437221	0.0490332	0.277685	0.0685107	0.701218	0.0262583	0.0555918	0.0770848
C7orf43 ENSG00000146826	2.58212	3.43738	13.8956	33.9092	75.5733	2.31459	41.8892	33.1967	36.5537	99.8327
C7orf49 ENSG00000122783	91.9123	7.2758	52.585	36.4452	1.63054	13.1353	170.882	0.116838	3.2033	27.1192
C7orf50 ENSG00000146540	276.673	186.847	317.948	255.919	86.358	16.5574	60.6216	35.3409	12.6506	46.9784
C7orf57 ENSG00000164746	1.27882	1.08741	4.23444e-05	0.514946	4.08347e-05	1.27136	1.103	0.0692524	1.44555	0.886136
C7orf61 ENSG00000185955	2.35565	3.65536	2.12888	1.14815	2.4382	0.328642	5.13458	1.83134	6.587	0.0138531
C7orf62 ENSG00000164645	0.0601219	0.342073	0.494144	0.798903	0.344642	1.01946	1.6729	0.0687555	0.221489	1.11115
C7orf73 ENSG00000243317	9.6432	137.307	0.127437	13.1129	108.183	55.0533	82.132	5.36795	9.88887	5.34756
C8G ENSG00000176919	0.348856	3.74626	0.0596457	1.98474	29.0394	0.269059	8.19404	5.33342	1.0512	0.0292585
C8orf33 ENSG00000182307	140.709	74.2238	33.1714	132.434	21.5274	26.204	14.4016	21.8759	35.3935	26.6707
C8orf34 ENSG00000165084	5.57022	0.928716	2.55206	4.19109	2.62603	0.353441	0.118578	0.331723	0.461955	0.00584907
C8orf37 ENSG00000156172	1.16589	1.26632	1.09564	2.21537	0.0646336	0.000205301	3.39544	6.49025	2.41147	1.07528
C8orf4 ENSG00000176907	4.51925	2.17774	2.39644	4.90918	66.1365	25.7846	12.7587	33.731	2.59662	16.8584
C8orf44 ENSG00000213865	0.712911	0.0315178	0.515392	0.195498	14.102	9.62608	0.883644	0.0208223	9.53167	0.021635
C8orf46 ENSG00000169085	8.87565	2.06407	15.0612	2.32218	4.94842	2.8847	11.2163	0.300206	0.374084	21.702
C8orf48 ENSG00000164743	0.88253	0.336819	0.380742	0.245148	0.000300399	1.74595	0.166509	0.0231906	0.00563352	0.743019
C8orf58 ENSG00000241852	9.63487	1.69595	1.90223	1.02566	4.4706	0.743681	111.838	0.0333469	0.186487	0.1424
C8orf59 ENSG00000176731	33.6575	8.01057	107.272	1.27729	128.726	7.32005	30.4721	85.7962	91.6979	105.871
C8orf74 ENSG00000171060	2.05353	0.697227	1.83859e-05	0.980183	0.0468759	0.127274	0.0108725	0.592218	0.738889	0.179984
C8orf76 ENSG00000189376	7.45092	8.66714	5.8864	6.20539	0.375842	3.47083	12.8905	34.2602	1.95717	2.58709
C8orf82 ENSG00000213563	101.231	264.596	51.1398	50.0285	87.5741	157.441	364.361	2.09607	28.5625	29.6044
C8orf86 ENSG00000196166	0.0704354	0.365206	0.120847	0.119557	0.00598804	0.347564	0.920456	0.127988	0.227215	0.326232
C8orf88 ENSG00000253250	0.415297	0.327345	5.28132	0.425094	0.016747	0.920227	0.0822894	0.582411	0.372737	0.887008
C8orf89 ENSG00000274443	0.0874392	0.392937	0.0797851	0.354206	0.632341	0.718783	0.261949	0.337196	0.439753	8.13779
C9 ENSG00000113600	1.00164	0.117859	1.2772	1.42352	0.0908775	0.0847894	0.984727	0.267163	0.182808	0.726037
C9orf114 ENSG00000198917	60.806	19.4046	1.59527	72.4732	39.544	77.6359	80.8672	2.34767	24.6037	1.66798
C9orf116 ENSG00000160345	21.0038	14.1322	5.33617	6.72057	7.19015	38.6887	32.5228	0.668347	3.87357	34.4912
C9orf129 ENSG00000204352	0.0299457	0.998183	0.388289	0.0365706	0.0199834	0.926338	1.67185	0.320632	0.0241015	0.179342
C9orf142 ENSG00000148362	0.385192	87.165	121.514	16.8728	3.92133	92.6129	36.5016	88.1077	5.90354	183.855
C9orf152 ENSG00000188959	0.00839105	35.6267	4.11038	17.6647	2.10089	148.869	63.0324	0.340073	1.31927	0.228797
C9orf153 ENSG00000187753	0.0111106	0.547887	0.415026	0.144437	1.32546	0.0710096	0.808578	0.484932	0.0362862	2.12611
C9orf16 ENSG00000171159	39.9101	417.584	538.103	16.1427	49.9457	300.436	123.674	17.4164	14.6417	278.528
C9orf172 ENSG00000232434	0.762595	5.65193	3.25301	0.27051	13.0653	5.15006	1.70656	0.915665	0.667586	56.9599
C9orf24 ENSG00000164972	1.01411	1.7428	1.58647	0.0634873	2.66671	0.0915377	0.0161384	0.00158394	0.0406871	15.0174
C9orf3 ENSG00000148120	14.6634	67.6099	108.453	1.22889e-07	0.982684	72.9515	0.326366	0.839664	2.48272	34.5446
C9orf40 ENSG00000135045	0.0516099	3.23895	0.660493	3.42023	0.215649	0.280892	2.92944	0.0132454	1.10921	1.27695
[truncated: 14,515 more rows]
