# Supplementary material for: Spatial maps of prostate cancer transcriptomes reveal an unexplored landscape of heterogeneity
Source: Nat Commun. 2018 Jun 20;9:2419. doi: 10.1038/s41467-018-04724-5 (PMC6010471; doi:10.1038/s41467-018-04724-5)
Supplement: Supplementary file 6 — Supplementary Data 3 [file 41467_2018_4724_MOESM6_ESM.zip › Supplementary Dataset 2/experiment0001-mix-hiergamma_prior-r.tsv]

Factor 1	174.528
Factor 2	222.041
Factor 3	207.266
Factor 4	206.095
Factor 5	168.074
Factor 6	168.686
Factor 7	153.935
Factor 8	161.751
Factor 9	199.348
Factor 10	152.517
