# Supplementary material for: Spatial maps of prostate cancer transcriptomes reveal an unexplored landscape of heterogeneity
Source: Nat Commun. 2018 Jun 20;9:2419. doi: 10.1038/s41467-018-04724-5 (PMC6010471; doi:10.1038/s41467-018-04724-5)
Supplement: Supplementary file 6 — Supplementary Data 3 [file 41467_2018_4724_MOESM6_ESM.zip › Supplementary Dataset 2/feature-gamma.tsv]

	Factor 1	Factor 2	Factor 3	Factor 4	Factor 5	Factor 6	Factor 7	Factor 8	Factor 9	Factor 10
A1BG ENSG00000121410	0.000576787	0.00454619	0.0259982	0.0170805	0.0137263	0.0114589	0.0102717	0.020261	0.0234831	0.0537936
A1CF ENSG00000148584	0.000500656	0.000848589	0.0132863	0.000105202	0.0116331	0.039846	0.00745871	5.66872e-09	0.00979434	0.00943521
A2M ENSG00000175899	12.7575	0.132901	24.1787	0.0380986	2.63723	0.253137	0.479928	17.2351	0.903651	19.0194
A2ML1 ENSG00000166535	0.00978516	0.00729185	0.00648175	0.00382817	0.00543613	2.82314e-05	5.78754e-05	0.0228462	0.513445	0.000447016
A4GALT ENSG00000128274	1.46495	0.940699	0.119787	0.0395301	0.13065	0.87803	0.679331	6.22443	0.310293	1.02383
AAAS ENSG00000094914	0.336942	3.12442	0.108379	0.881522	1.323	1.77781	1.45946	1.35859	0.0680994	0.141322
AACS ENSG00000081760	0.242313	0.445215	0.113052	0.211182	0.464954	0.652504	0.523116	2.06018	0.138525	0.0461912
AADACL2 ENSG00000197953	0.0178421	0.00958105	0.0125407	0.00527796	0.000676248	0.0122251	0.00647272	0.000226175	0.00103762	0.0157303
AADACL4 ENSG00000204518	0.0186586	0.0159209	0.00242623	0.0213871	0.00107351	0.00502502	0.0188824	0.0540672	0.000299935	0.00573333
AADAT ENSG00000109576	0.354874	0.269512	0.263803	0.110965	0.111359	0.542428	0.340273	1.00059	0.269748	0.0142727
AAED1 ENSG00000158122	0.0863465	0.0413496	0.0198124	0.0753905	0.475103	0.0460601	0.010648	0.191297	0.207445	0.309462
AAGAB ENSG00000103591	0.407005	1.01623	0.340256	0.0603838	0.971289	0.788004	1.46334	0.0492199	0.433916	1.36578
AAK1 ENSG00000115977	1.6781	0.567796	0.188364	0.139494	1.87479	1.99201	0.392215	0.0664435	0.0381804	0.589377
AAMDC ENSG00000087884	4.13315	0.425396	4.33183	0.540996	0.128918	0.0249431	1.54148	0.2009	0.0947016	0.585074
AAMP ENSG00000127837	0.2713	0.136772	11.5174	3.25644	4.82359	2.61457	4.48582	2.00563	1.85342	3.42747
AAR2 ENSG00000131043	4.45326	0.506457	1.52523	0.0130721	0.0535964	0.075281	0.643779	0.137055	0.102078	1.80309
AARD ENSG00000205002	0.0157763	0.00873065	0.138641	0.00242263	0.0159763	0.0377991	0.00422199	0.0424743	0.12148	0.00308757
AARS ENSG00000090861	0.294892	3.21059	2.70796	3.26693	0.0569786	2.23197	4.30044	0.108882	1.25145	3.80257
AARSD1 ENSG00000266967	0.147352	0.141409	0.329465	0.266094	0.0395258	0.506624	0.0704578	0.00522114	0.00690952	0.0290593
AASDH ENSG00000157426	0.0187876	0.0284369	0.000448346	0.0240936	0.20298	0.0766835	0.0603874	0.0130344	0.0442673	0.181246
AASDHPPT ENSG00000149313	0.000604793	0.341194	0.000176202	0.0513529	0.361967	0.305638	0.0778845	0.0753363	0.0574039	0.0268004
AASS ENSG00000008311	0.376809	0.0876119	0.0317227	0.0511017	0.0733377	0.00581706	0.0479783	0.110765	0.0127738	0.00612966
AATF ENSG00000275700	2.64724	0.259862	0.0720622	0.827994	1.46855	0.950545	0.777749	0.0240018	0.854895	1.33376
AATK ENSG00000181409	0.0049153	0.000442025	0.0222794	0.00180557	0.0121245	0.0543776	0.0300553	0.0841292	0.0224231	0.0427612
AATK-AS1 ENSG00000225180	0.00758408	0.026414	0.0388564	0.0162213	0.00572899	0.0129269	0.0226778	0.0180607	0.0120305	0.00289794
ABAT ENSG00000183044	0.0128223	1.32393	0.229708	0.235957	0.504384	0.043191	1.32059	0.702977	0.216481	0.657429
ABC13-47488600E17.1 ENSG00000283199	0.0185523	0.0166219	0.425008	0.0173242	0.035725	0.0693713	0.00132279	0.0860514	0.0375017	0.0588525
ABC13-47656900H15.1 ENSG00000283566	0.056779	0.0242239	0.00602709	0.00451388	0.0344577	0.0829797	0.0202256	0.101135	0.0158387	0.0194644
ABC7-42404400C24.1 ENSG00000277758	0.00161392	0.05407	0.0507102	0.00824528	0.00850022	0.00147699	0.00322312	0.0244724	0.00406887	0.0124218
ABCA1 ENSG00000165029	0.0494138	0.0455606	0.14823	0.0623261	0.0271046	1.14544	0.60203	0.000609693	0.00185111	0.0491684
ABCA10 ENSG00000154263	0.0962444	0.0191845	0.0305838	0.216735	0.0387433	0.00030874	0.0334378	0.019628	0.0428274	0.00619753
ABCA12 ENSG00000144452	0.0141625	0.00868516	0.0808591	0.00377839	0.0205308	0.00335004	0.0206703	0.0499611	0.0143327	0.0176501
ABCA13 ENSG00000179869	0.0790998	0.0153947	0.000581338	0.0586692	3.40305e-06	0.00572171	0.0150638	0.0279372	0.00174712	0.0221321
ABCA2 ENSG00000107331	3.66372	4.04083	0.399192	0.572555	1.44539	0.704971	0.961416	7.82835	1.43372	0.125465
ABCA3 ENSG00000167972	1.051	0.109663	3.38981	3.17739	1.52076	0.224063	0.00562084	1.16339	2.46444	1.07287
ABCA4 ENSG00000198691	0.0221924	0.00270861	0.0150437	0.00136557	0.00507364	0.00255734	0.0300349	0.00465878	0.0671357	0.0234643
ABCA5 ENSG00000154265	0.134765	2.47115e-05	0.172654	0.0686176	0.0256225	0.28277	0.313042	1.85311	0.250306	0.0255399
ABCA6 ENSG00000154262	4.3742e-05	4.58097e-05	0.000987993	0.0157809	0.00115081	0.0662372	0.0499139	0.000603137	0.0462421	0.147173
ABCA7 ENSG00000064687	0.376663	0.97514	0.464258	0.642289	0.0365466	0.702661	0.0127719	0.0116575	0.355668	0.269565
ABCA8 ENSG00000141338	0.0152122	0.769736	1.69273	0.207368	0.353406	0.0566012	0.10117	0.192593	0.307608	0.258738
ABCA9 ENSG00000154258	0.0528947	0.781188	0.00830384	0.0276489	0.000763199	0.231972	0.069548	0.0173873	0.15488	0.0355222
ABCB1 ENSG00000085563	0.0484667	0.00151188	0.0151708	0.0198062	0.199011	0.0146875	0.0262836	0.0407206	0.00105583	0.058637
ABCB10 ENSG00000135776	0.126863	0.0129658	0.0904754	0.0112468	0.0214827	0.569047	0.0193654	4.50764e-06	0.00012409	0.0987716
ABCB11 ENSG00000073734	0.0297905	0.0318671	0.00352957	0.0355666	0.00436471	0.00978799	0.0149211	0.0242036	0.00667271	0.00633933
ABCB4 ENSG00000005471	0.184426	0.0141648	0.150489	0.0126502	0.00112493	0.188337	0.103222	1.05525e-08	0.0165701	0.0673009
ABCB5 ENSG00000004846	0.0259641	0.0444046	0.129767	0.000380596	0.0024165	0.132247	0.0142031	0.0450109	0.00751509	0.0302262
ABCB6 ENSG00000115657	0.061024	0.106195	0.030023	0.0216725	0.0947276	0.0156468	0.0353416	0.0173945	0.0292304	0.0466565
ABCB7 ENSG00000131269	0.8914	0.00447007	0.221207	0.132771	0.435103	0.0187266	0.658523	0.0609025	0.0704437	0.0672617
ABCB8 ENSG00000197150	3.6505	0.157719	2.15005	0.204654	1.70182	0.0093125	0.14324	0.365055	0.809176	1.24001
ABCB9 ENSG00000150967	2.20609	0.127644	0.171092	0.018985	0.0168389	0.00376151	0.0391131	0.012091	0.410752	0.259332
ABCC1 ENSG00000103222	1.66417	0.0451333	2.89884	1.66107	1.04481	0.802986	0.205218	0.0282815	0.179094	0.131263
ABCC10 ENSG00000124574	0.943495	1.45318	0.678992	0.0649107	0.534635	0.101204	0.888956	0.153848	0.0948589	0.00990906
ABCC11 ENSG00000121270	0.517559	0.0120179	0.00541303	0.000249348	0.00330986	0.0255337	0.0196854	0.0479613	0.00656882	0.00100901
ABCC12 ENSG00000140798	0.611468	0.0723416	0.0204203	0.00970618	0.000302125	0.0014612	0.00603603	0.0841669	0.000395363	0.0151321
ABCC2 ENSG00000023839	0.0555336	0.0279493	0.0201253	0.00245372	0.0012754	0.00150687	0.000793038	0.0328394	0.00236465	0.000889178
ABCC3 ENSG00000108846	1.05915	0.0656618	0.721331	0.16263	0.153427	0.0290061	0.0928179	0.000270528	0.0717807	0.443883
ABCC4 ENSG00000125257	0.0356594	3.88475	0.0754061	2.23129	7.0875	6.7836	3.19237	0.116772	0.12292	0.0256377
ABCC5 ENSG00000114770	0.0237991	1.17396	2.12739	1.48237	1.81333	0.155483	1.38092	0.00402369	0.306482	0.0554437
ABCC6 ENSG00000091262	0.0277888	0.00110021	0.0430503	0.000172859	0.00251389	0.447262	0.00276659	0.0262558	0.062312	0.137713
ABCC8 ENSG00000006071	0.901027	1.77684	0.0179066	0.000482565	0.201186	0.160545	0.186308	0.178037	0.61054	0.0142441
ABCC9 ENSG00000069431	0.260758	0.00285352	0.222494	0.00285168	0.0163607	0.0409103	0.0110681	0.039353	0.0695577	0.0677361
ABCD1 ENSG00000101986	0.754768	0.541732	2.23774	0.121071	0.129309	0.978127	0.0196289	0.913756	0.0864342	0.025011
ABCD2 ENSG00000173208	0.0564392	0.00941238	0.00319454	0.0182906	0.00121908	0.0123077	0.00416668	0.019307	0.0319823	0.0203375
ABCD3 ENSG00000117528	0.0123488	0.169538	0.0247672	0.504219	0.297813	0.0372223	0.160157	0.145789	0.111024	0.0524577
ABCD4 ENSG00000119688	0.0220991	0.428358	0.0268444	3.74586	0.114289	0.819479	0.407823	0.028574	0.425268	0.173728
ABCE1 ENSG00000164163	0.0418853	0.156869	0.0266762	0.0171085	0.000877257	0.42329	0.588899	0.544622	0.0852011	0.0829539
ABCF1 ENSG00000204574	7.00287	0.0134274	0.762895	0.0173992	1.44172	1.24935	0.960711	0.287809	2.00042	0.358897
ABCF2 ENSG00000033050	4.8686	1.13826	1.926	0.337592	0.308921	1.4462	4.90697	1.39583	1.32351	1.87966
ABCF3 ENSG00000161204	0.270211	0.774834	3.32797	2.07333	1.20322	1.31363	0.467642	1.63221	0.0817722	0.353224
ABCG1 ENSG00000160179	1.4234	0.826464	0.159881	0.00850235	0.823573	0.945745	0.282464	0.0343233	0.0944405	0.0239246
ABCG2 ENSG00000118777	0.0906118	0.0094363	0.209311	0.0676333	0.000163561	0.0475097	0.874222	0.0536349	0.0269957	0.028748
ABCG4 ENSG00000172350	0.0152825	0.000250398	0.000602718	0.00575658	0.00422569	0.0234901	2.58364e-05	0.00923526	0.0208698	1.61392e-05
ABCG5 ENSG00000138075	0.0186611	0.00913769	0.0151539	0.00918412	0.00109253	0.0051692	0.0114752	0.00477924	0.0152024	0.0387529
ABHD1 ENSG00000143994	0.00244007	0.0119402	0.259265	0.451726	0.0272568	0.000980492	0.0210457	0.0463226	0.0171006	0.710696
ABHD10 ENSG00000144827	0.0410795	0.436807	0.41638	0.25443	0.219792	0.0182763	3.28387	0.547013	0.000888399	1.19482
ABHD11 ENSG00000106077	11.3948	1.76814	0.0454805	0.44176	0.520495	0.0324525	3.00746	0.0167303	0.598036	1.57967
ABHD12 ENSG00000100997	4.48463	3.96761	3.72724	3.5552	5.32615	3.49084	2.75475	3.1765	1.55668	0.371299
ABHD12B ENSG00000131969	0.00879294	0.0208487	0.022167	0.00580307	0.00215096	0.0120615	0.00178532	0.00117165	0.000752646	0.0103059
ABHD13 ENSG00000139826	0.583792	0.0288349	0.113671	0.0578782	0.647058	0.386102	0.114373	0.330534	0.182704	0.0443299
ABHD14A ENSG00000248487	0.499614	0.984525	2.35704	1.93742	0.360403	0.925608	1.19751	1.1378	0.384924	0.191941
ABHD14A-ACY1 ENSG00000114786	0.00676043	0.00221331	0.00851659	0.00379308	0.00107323	0.000890303	0.00026451	0.0137594	0.00144217	0.0197797
ABHD14B ENSG00000114779	2.90147	9.45327	10.3017	0.527834	0.0737565	0.663414	0.000725742	5.67515	2.03277	0.509731
ABHD15 ENSG00000168792	0.15162	0.0130131	1.93919	0.337589	0.294768	0.141175	0.0478096	0.138341	0.631451	0.0691923
ABHD16A ENSG00000204427	0.00905076	0.100914	0.060972	0.339316	0.0575586	0.0930211	0.408415	0.0512668	0.279155	0.0407137
ABHD17A ENSG00000129968	1.19548	1.217	2.84877	0.0273283	0.017925	1.05583	1.13014	0.779569	0.0902167	0.765275
ABHD17B ENSG00000107362	0.562451	0.136957	0.0421119	0.00919196	0.293814	0.0802112	0.233466	0.292622	0.50316	0.15098
ABHD17C ENSG00000136379	0.265087	0.110967	0.0290053	0.780807	0.463356	0.340305	0.752602	0.316233	1.31945	0.188815
ABHD18 ENSG00000164074	0.19026	0.253631	0.267971	0.0167303	0.0364091	0.212016	0.0872101	0.185674	0.770048	0.00478036
ABHD2 ENSG00000140526	0.146916	4.70374	0.1048	1.20554	5.49537	3.50411	1.30645	0.364627	2.43792	0.122943
ABHD3 ENSG00000158201	0.0284342	0.176514	0.0624713	0.02077	0.0767943	0.222727	0.0363455	0.00573191	0.158997	0.11776
ABHD4 ENSG00000100439	0.0698794	0.0173012	1.714	0.0370615	0.639792	0.106142	0.474263	0.00770199	0.678501	1.02665
ABHD5 ENSG00000011198	0.00135416	0.00939716	0.182628	0.0383655	0.0173747	0.06999	0.00495503	0.0633556	0.0255316	0.0118157
ABHD6 ENSG00000163686	0.0274734	1.47984	0.105882	0.0713528	0.804624	0.935866	0.00650491	0.0290748	0.0201206	0.00359207
ABHD8 ENSG00000127220	0.756022	0.846369	0.666021	0.0204118	0.378335	0.416507	0.0563301	4.08491	1.31733	0.435235
ABI1 ENSG00000136754	0.16767	0.175723	0.0222532	1.00682	0.740301	0.00961503	0.163799	1.03945	0.0774024	0.284899
ABI2 ENSG00000138443	4.05943	0.0163931	0.517209	0.255768	1.10071	1.79092	1.36005	0.0339252	0.184556	0.0989764
ABI3 ENSG00000108798	0.107205	0.00952993	1.36344	0.0124567	0.0236952	0.00961062	0.0534649	0.0631081	2.78609e-05	0.790499
ABI3BP ENSG00000154175	0.00617457	0.00424543	0.222805	0.00695642	0.0226424	0.0642328	0.0112682	0.0842974	0.0141919	0.0387347
ABL1 ENSG00000097007	0.0226993	1.46589	4.22951	1.60246	1.37701	1.83118	3.21237	3.34019	0.242029	2.85762
ABL2 ENSG00000143322	0.0291617	0.0667982	1.56185	0.00184067	0.0256939	0.0134949	0.0104732	0.172638	1.74324	0.0770159
ABLIM1 ENSG00000099204	0.754822	4.79947	5.21377	0.0260311	0.0200705	0.0502409	2.44002	0.0840123	1.82427	0.989785
ABLIM2 ENSG00000163995	0.0242087	0.0177675	0.00237363	0.0212971	0.00402659	0.00407054	0.0260053	0.320914	0.00228939	0.017135
ABLIM3 ENSG00000173210	0.254963	0.857453	0.814664	0.891135	0.147547	0.0464485	0.0890974	0.0685843	0.150056	0.164904
ABO ENSG00000175164	0.305761	0.862082	0.0219079	0.0143335	0.362019	0.521723	0.0634123	0.237063	0.269349	0.0881719
ABR ENSG00000159842	0.00142547	0.88375	0.0486387	0.164219	3.15776	0.143221	0.920849	0.259531	0.913769	3.38841
ABRA ENSG00000174429	0.0169578	0.000833796	0.0255361	0.000295356	0.00322844	0.00155898	0.000125781	0.0700871	0.0116112	0.00417401
ABRACL ENSG00000146386	0.0410491	0.0389224	0.00830354	0.0141527	0.0284898	0.0135599	0.00106773	0.0285196	0.260056	0.0170334
ABT1 ENSG00000146109	0.00371414	0.00913082	2.49653	0.0405019	0.0170377	0.84259	0.552941	0.700859	0.129709	0.0652007
ABTB1 ENSG00000114626	2.26676	0.33318	6.49974	0.0926476	1.65838	0.0138432	1.60683	4.30071	0.569967	0.090719
ABTB2 ENSG00000166016	0.100027	0.00197417	0.467476	0.0175227	0.337357	0.0141198	8.47748e-05	0.00297468	0.0266611	0.051855
AC002429.5 ENSG00000236197	0.0393824	0.00208465	0.0172043	0.0117388	0.0845806	0.00169267	0.0149543	0.000482571	0.0437062	0.0117518
AC004381.6 ENSG00000005189	1.15556	0.413625	0.0308002	0.00971577	0.0141198	0.0936198	0.0546302	0.074555	0.00478024	1.04379
AC004754.3 ENSG00000269881	0.0508744	0.105695	0.104747	0.00252978	0.135769	0.00647994	0.011735	0.0811647	0.0533051	0.209056
AC005281.1 ENSG00000226690	0.0187496	0.0235703	0.0010402	0.0247842	0.0189656	0.0155345	0.00703864	0.0121796	0.0460417	0.00433027
AC005480.1 ENSG00000279461	0.221034	0.0425067	0.316092	0.01147	0.0108895	0.00972936	0.0270391	0.0464743	0.0938372	0.0335743
AC006116.20 ENSG00000267710	0.0057042	0.00841636	0.0233995	0.0146944	0.00188548	0.0132175	0.0115722	0.0170965	0.000171346	0.0506844
AC006386.1 ENSG00000279115	0.0414115	0.061839	0.249235	0.0309518	0.102162	0.178639	0.0491985	0.107574	0.62334	0.0162842
AC006994.3 ENSG00000279317	0.0254893	0.000322087	0.00239683	0.0270283	0.0334827	0.000665983	0.0086354	0.0210188	0.0590183	0.00229549
AC007906.1 ENSG00000279018	0.176187	0.00941479	0.00970455	0.0128972	0.0177553	0.00839035	0.00163198	0.00164535	0.000562916	0.0331747
AC008074.1 ENSG00000279644	0.00233409	0.032319	0.00632636	0.0525147	2.73177e-07	0.0123231	0.00458788	0.032854	0.000546799	0.00095782
AC008522.1 ENSG00000279232	0.00995355	0.00674585	0.000208067	0.0110135	0.0601241	0.0102556	0.00297827	0.00141115	0.00296857	0.0159163
AC008686.1 ENSG00000280221	0.00288805	0.0284597	0.00372915	0.00139802	0.00333557	0.0379923	0.0336732	0.00274696	0.00332461	0.0238409
AC009014.3 ENSG00000271824	0.0298316	0.00900352	0.022604	0.00408687	0.00141045	0.0747554	0.00284471	0.188197	0.0271827	0.00686446
AC010731.4 ENSG00000235118	0.028609	0.00245494	0.0633406	0.0153359	0.0322236	0.000350473	0.00867634	0.0265991	0.0137088	0.00179833
AC012005.1 ENSG00000279274	0.0337839	0.0638151	0.449154	0.175336	0.146442	0.0389407	0.304981	0.106358	0.0953301	0.352658
AC012005.2 ENSG00000279287	0.00485198	0.00444136	0.0103105	0.00778243	0.0174004	0.000636588	0.00995817	0.0269133	6.17734e-05	0.00704771
AC012363.1 ENSG00000281676	0.0400415	0.00668829	0.00429937	0.0293072	0.00109135	1.97188e-06	0.0175583	0.0188652	0.00935095	0.0109673
AC013461.1 ENSG00000091436	0.147751	0.281465	4.22873	0.494452	0.331866	0.649008	0.522663	0.119168	0.296928	0.123621
AC016549.1 ENSG00000281325	2.64098e-05	0.00659235	0.0414012	0.0157839	0.000741528	0.00165078	1.19207e-06	0.0137911	0.0154727	0.0161187
AC016577.1 ENSG00000279646	0.0138639	0.00902122	0.011665	8.02098e-05	0.0215446	0.00984491	0.000715438	0.0724097	3.88855e-05	0.0109411
AC018512.1 ENSG00000279808	0.0506811	0.0367094	0.00118939	0.0051106	0.0307174	0.0118209	0.00567191	0.063154	0.00707542	0.0372518
AC025335.1 ENSG00000179859	0.920357	0.0158566	0.0374279	0.143095	0.0179866	0.0152968	0.0616958	0.116261	0.586891	0.0563654
AC055866.1 ENSG00000281079	0.0213126	0.00056667	0.00561872	0.013229	0.0287212	0.00693831	0.00460658	0.002978	0.0225064	0.0166094
AC069063.2 ENSG00000279380	0.00191884	0.030509	0.0167415	0.00154283	0.00129277	0.00300438	0.00209958	0.0232369	0.0213102	0.0371826
AC073130.2 ENSG00000281656	0.000592097	0.0255426	0.00696186	0.00571321	0.00457562	0.006553	0.00337289	0.00039924	0.00990795	0.00109941
AC073657.1 ENSG00000279937	0.0145853	0.0002691	0.0846334	0.000600157	0.00158604	0.0242891	0.00475087	0.0078378	0.0233496	0.0104025
AC074033.1 ENSG00000281137	0.00039787	4.43984e-05	0.0368741	0.000337623	0.0344598	0.0323063	0.0493281	0.174692	0.0022324	0.00570618
AC090498.1 ENSG00000279483	22.2722	0.624913	4.50874	3.40293	1.91152	0.0267948	3.81169	0.0429101	3.07389	3.10966
AC104304.4 ENSG00000283473	3.02355e-05	0.000794435	0.02329	0.00331426	0.00140447	0.00528497	0.00600558	0.0127143	0.0150558	0.00264846
AC104389.2 ENSG00000279824	0.00895025	0.0272259	0.00907808	0.0067126	0.0100152	0.00288406	0.0290214	0.0123547	0.0347429	0.004632
AC104981.1 ENSG00000278938	6.76059e-06	0.00957539	0.0354321	0.0216255	0.00531327	0.0191441	0.0258911	0.0110448	1.53604e-05	0.00972078
AC105009.1 ENSG00000281855	0.0258483	0.00108338	4.01756e-06	0.0152395	0.0147912	0.022745	0.00280233	0.00104505	0.0150194	0.000424469
AC105052.1 ENSG00000279168	0.000602515	0.0262107	0.0701324	0.0356628	0.00307035	0.0686371	3.03226e-09	0.0305321	0.0279034	0.0193345
AC109486.1 ENSG00000280447	0.00437499	0.00018485	0.018193	0.00636671	0.00416272	0.050393	0.000914976	0.0330852	0.000143497	0.00043011
AC109829.1 ENSG00000233438	0.00532127	0.0279806	0.0222727	0.00805776	0.0249919	0.00136486	0.000236046	0.00859883	0.00928068	0.0121998
AC110615.1 ENSG00000279909	0.150527	0.0356848	0.119749	0.00403931	0.168451	0.0887371	0.0383933	0.0208627	0.685813	0.00934763
AC113404.1 ENSG00000254893	1.05946	0.0270557	0.0718114	0.0779584	0.00245271	0.0390773	0.401062	0.00695785	2.62764	0.0185963
AC131097.4 ENSG00000216921	0.00353102	0.137587	0.0298351	0.0530142	0.00104994	0.0205293	0.00241795	0.00626212	0.0104283	0.00463631
AC138517.6 ENSG00000283288	0.0174917	0.086674	0.00247261	0.0146171	0.00372308	0.0019568	0.0143514	0.00662394	0.0118403	0.0101989
AC138969.4 ENSG00000183889	2.81571	1.70051	0.16105	0.79595	0.0622437	0.329143	1.33716	0.903446	0.112041	0.342289
AC241377.1 ENSG00000281741	1.10359	0.218442	1.36606	0.0423788	0.0872356	0.101265	0.631516	0.0766345	0.00849107	0.13184
AC241585.1 ENSG00000281571	0.175204	0.165342	0.00403149	0.0691507	0.0234701	0.013912	0.014992	0.046813	0.0197234	0.0136288
AC243756.1 ENSG00000270339	0.00613724	0.0035752	0.00569812	0.00653688	0.0078085	0.0127062	0.0140827	0.00641764	0.0144545	0.00903195
AC245100.1 ENSG00000280649	0.448713	0.283377	0.302848	0.00780268	0.0294142	0.794302	0.322318	0.192109	0.176985	0.00819778
ACAA1 ENSG00000060971	19.1515	4.82526	0.675127	5.29321	3.94265	7.21658	5.22102	0.82719	0.111228	0.586178
ACAA2 ENSG00000167315	0.152093	0.0174312	4.14537	1.07195	1.37587	5.45893	0.343864	0.0759072	0.116592	0.478772
ACACA ENSG00000278540	0.520377	0.441189	0.0126253	2.57288	1.36411	2.42387	5.01712	0.0013247	0.971388	0.178254
ACACB ENSG00000076555	0.0586657	0.250558	2.1902	0.0245226	0.0727787	0.043706	0.91194	0.248054	0.0196331	0.299881
ACAD10 ENSG00000111271	0.00187852	0.561741	0.00909781	0.0134134	0.229758	0.321849	0.460929	2.08593	0.0423951	0.00797868
ACAD11 ENSG00000240303	0.0121455	0.00418152	0.0117424	0.00230616	0.0756231	0.031024	0.00455703	0.0129176	0.0360424	0.0067769
ACAD8 ENSG00000151498	0.00314116	1.21848	0.511938	0.819492	0.142489	4.5142	0.301108	0.544599	0.0284102	0.141488
ACAD9 ENSG00000177646	2.32114	0.5245	0.00416884	0.0147223	0.760188	0.000496375	1.04939	0.00355518	2.13628	1.94599
ACADL ENSG00000115361	0.234083	0.032497	0.106989	2.05105	0.95374	0.666019	0.23483	0.0416341	0.209922	2.17371e-05
ACADM ENSG00000117054	0.0150405	0.094882	0.174224	0.736654	1.39545	0.0470309	0.132165	0.155359	0.184403	0.341339
ACADS ENSG00000122971	0.108906	2.945	2.70243	0.0481737	0.113384	0.820085	0.0722447	1.06407	0.452612	0.870927
ACADSB ENSG00000196177	0.126085	0.0137554	0.103862	0.107844	0.377085	0.66801	0.271171	0.00171275	0.0064029	0.786348
ACADVL ENSG00000072778	0.131828	9.59508	6.31532	7.51698	6.75486	8.59748	6.18654	16.2312	3.78789	2.34142
ACAN ENSG00000157766	0.0293583	0.0153641	0.775898	0.0422257	0.00656224	0.000671838	0.038086	0.00525149	0.0367984	0.0332251
ACAP1 ENSG00000072818	0.917596	0.889419	1.12484	0.286727	0.0056025	0.0913996	0.0869017	1.69724	0.0387418	0.184275
ACAP2 ENSG00000114331	0.234007	0.163437	0.173178	0.0472107	0.0978618	0.460386	0.0445847	0.800652	0.00536343	0.0171437
ACAP3 ENSG00000131584	3.04401	6.56457	5.88951	0.341661	2.2311	0.80093	3.11745	3.14547	0.0157561	2.07056
ACAT1 ENSG00000075239	0.194507	0.401379	2.57762	1.5361	1.01772	0.111133	0.164005	0.801517	0.0417411	1.39736
ACAT2 ENSG00000120437	3.99395	3.05722	0.000939645	0.0921384	2.29821	0.319185	1.12251	0.00540142	2.26122	0.140081
ACBD3 ENSG00000182827	0.364381	0.00546852	0.219465	0.907445	1.4341	1.49564	0.176637	0.04826	0.0217551	0.801148
ACBD4 ENSG00000181513	0.857402	0.157267	0.20096	0.0495378	1.73927	0.358211	0.314465	7.98225	2.55888	2.17452
ACBD5 ENSG00000107897	0.0147004	0.0166992	0.0224	0.0162511	0.392269	0.257371	0.191502	0.0421109	0.058868	0.0394673
ACBD6 ENSG00000230124	1.33425	0.190484	0.391738	0.0537089	0.861505	0.126494	1.50466	0.253057	0.503486	1.29701
ACBD7 ENSG00000176244	0.00972224	0.00768356	0.016258	0.00165524	0.00443184	0.00457112	0.00179219	0.0227653	0.0170519	0.0075275
ACCS ENSG00000110455	0.00543866	0.526733	2.38386	1.06132	0.018068	0.00818429	0.327659	1.77455	0.00977432	0.142935
ACD ENSG00000102977	3.72678	1.44869	0.0871798	0.145184	0.530717	0.729233	1.80439	1.14971	1.26924	0.341375
ACE ENSG00000159640	0.0549158	1.32257	0.00826082	0.285473	1.37013	0.17043	0.251906	3.24048	0.195053	0.0862723
ACE2 ENSG00000130234	0.0903959	0.0106514	0.0227209	0.00284594	0.0209734	0.0171278	0.00101531	0.00100586	0.0109369	0.0014201
ACER1 ENSG00000167769	0.00131945	0.127612	0.0911074	0.0128575	0.0168014	0.00713171	0.0188361	0.00279066	0.0938856	0.00729391
ACER2 ENSG00000177076	0.0396629	0.00139508	0.0295916	0.0131879	0.00494314	0.0367773	0.0071998	0.014707	0.00331113	0.000538793
ACER3 ENSG00000078124	1.0982	0.00526068	0.0169363	0.0156921	0.155603	0.00391562	0.259611	0.964488	0.168242	0.0749244
ACHE ENSG00000087085	2.52298	0.127169	0.0224502	0.185137	0.113985	0.0207531	0.233977	0.0279611	0.0111357	1.30821
ACIN1 ENSG00000100813	0.631045	2.76094	0.282536	0.0215651	3.44801	2.17407	0.365592	0.0742477	3.42302	3.75437
ACKR1 ENSG00000213088	0.0976955	0.00769865	2.52721	0.0340282	0.0526377	0.20282	0.0075531	0.00967529	0.397688	0.530643
ACKR2 ENSG00000144648	0.0173621	0.00816002	0.0073336	0.00229647	0.0529666	0.010781	0.00780837	0.00574188	0.0154624	0.00050971
ACKR3 ENSG00000144476	0.839845	0.0149645	1.2512	0.485895	0.170757	0.455682	0.0139212	0.343416	0.108385	0.0433764
ACLY ENSG00000131473	0.761566	0.144861	0.608973	1.57031	5.75953	2.27181	3.84281	2.66093	0.113513	0.0200954
ACMSD ENSG00000153086	0.0140366	0.0138912	0.00993572	0.000118839	0.0153131	0.00235498	0.00770753	0.00621106	0.0116225	0.0194648
ACO1 ENSG00000122729	0.148485	0.416036	0.680637	0.490683	0.0713751	0.296004	0.492349	0.0235256	0.533062	0.00913543
ACO2 ENSG00000100412	0.113181	4.17926	1.49939	0.0355114	1.40557	0.245305	1.52557	0.782836	0.25299	1.35027
ACOT1 ENSG00000184227	0.0258563	0.910024	3.70984	0.57594	0.383093	1.18522	0.022435	0.120222	0.674618	0.0437887
ACOT11 ENSG00000162390	0.116718	0.0013183	0.0066834	0.0589965	0.154869	0.00774875	0.00487163	0.000608732	0.00485425	0.0123151
ACOT12 ENSG00000172497	0.0152244	0.0249674	0.0204137	0.0367685	0.00463289	0.189549	0.0146382	0.00770608	0.00806785	0.0408168
ACOT13 ENSG00000112304	1.38699	1.21066	0.349953	2.53924	0.921099	0.870615	0.58155	2.37171	1.29248	0.577691
ACOT2 ENSG00000119673	0.377264	0.110387	1.56284	0.0224046	0.0523626	0.506428	0.748225	0.132311	0.0339609	0.165447
ACOT4 ENSG00000177465	0.140778	0.00374389	0.0514036	0.0102529	0.0428117	0.117205	0.0297204	0.0502522	0.0094676	0.00731416
ACOT7 ENSG00000097021	2.38648	0.815849	2.1799	2.32744	0.144853	0.732338	0.0663618	0.195995	2.02675	3.3345
ACOT8 ENSG00000101473	0.793007	0.594638	2.63219	0.982813	1.81325	3.72274	0.333767	1.04591	0.779482	0.787315
ACOT9 ENSG00000123130	0.291239	1.26597	0.422588	0.694956	0.202084	0.94912	2.37502	0.15757	0.11082	0.302576
ACOX1 ENSG00000161533	7.33859	3.64162	0.261797	3.91184	2.26061	3.7178	3.77904	1.49754	1.60985	0.472524
ACOX2 ENSG00000168306	0.000209798	0.124019	1.39367	0.00553333	0.846779	1.48982	0.521784	0.0294573	0.000139641	1.25804
ACOX3 ENSG00000087008	0.143836	0.586626	0.0124134	0.160721	0.594078	1.4168	1.14687	0.860766	0.950176	0.108187
ACOXL ENSG00000153093	0.0515936	0.00855789	0.0395578	0.0716945	0.0411948	0.315966	0.00304127	0.000702912	0.0422174	0.0480542
ACP1 ENSG00000143727	0.322836	1.08631	0.869836	1.03348	0.243761	0.854992	1.74389	0.128819	0.0861913	1.00931
ACP2 ENSG00000134575	2.2292	3.05739	1.47271	0.0798105	2.29757	1.93561	4.20566	5.47637	0.260517	0.125802
ACP5 ENSG00000102575	0.185922	0.210334	0.386119	0.765179	0.332785	0.0379711	0.813535	2.26796	0.39601	6.61607e-05
ACP6 ENSG00000162836	0.537209	0.571092	2.7991	1.2953	1.05627	0.324682	1.59987	0.161818	0.707908	0.0333015
ACP7 ENSG00000183760	0.0149526	0.00132095	0.00310755	0.000433489	0.00035167	0.057239	0.0162701	0.00734423	6.12048e-05	0.166584
ACPP ENSG00000014257	0.219793	39.0211	7.54823	47.5452	23.0273	0.0270991	22.5955	0.444447	19.4168	1.59808
ACPT ENSG00000142513	0.0785629	0.0123825	0.0729075	0.00881584	0.00324888	0.116021	0.0104048	0.0303155	0.0209002	0.00909694
ACR ENSG00000100312	0.00287188	0.00732953	0.0369205	0.00570255	0.00648111	0.00191725	0.0107623	0.100462	0.000304753	0.0484307
ACRBP ENSG00000111644	0.00027826	0.00315254	0.0337582	0.00266193	0.00351396	2.79112e-05	0.00234722	0.00719383	0.299438	0.447104
ACRC ENSG00000147174	0.0190922	0.0187196	0.238811	0.0261458	0.0154117	0.000733472	0.00523311	0.00177966	0.249824	0.0120167
ACRV1 ENSG00000134940	0.0364537	0.0043793	0.00509243	0.00634231	0.00794063	0.00118817	0.0175182	0.00471717	0.0373468	0.0050995
ACSBG1 ENSG00000103740	0.059304	0.00941306	0.0562643	0.0479977	0.000888168	0.112811	0.00247393	1.70848	0.175635	0.00175749
ACSF2 ENSG00000167107	2.8759	0.00852303	1.09648	0.270068	0.0708994	0.297807	0.179017	0.104724	0.376208	0.0939037
ACSF3 ENSG00000176715	0.829801	0.751681	5.65631	2.65406	1.11607	0.153525	0.251268	3.69979	0.661598	0.438779
ACSL1 ENSG00000151726	0.0982814	1.76009	0.264791	0.166456	2.0799	0.761257	2.78907	0.897563	0.128208	0.199153
ACSL3 ENSG00000123983	0.0408587	1.03874	0.0582121	4.21491	5.8674	4.12344	3.85457	0.933895	2.92359	0.0251964
ACSL4 ENSG00000068366	0.0285618	0.349302	0.438498	0.220415	0.0484803	0.0941059	0.0809815	0.343659	0.210252	0.0663316
ACSL5 ENSG00000197142	0.0551268	0.0325036	0.10507	0.127109	0.0190017	6.50196	0.0785287	0.237068	0.01472	1.93442e-06
ACSL6 ENSG00000164398	0.00945292	0.00619668	0.0831533	0.00718299	0.0263891	0.00974255	0.0158629	0.0261869	0.0241097	0.00531373
ACSM1 ENSG00000166743	2.27435	0.238069	0.201659	2.57748	1.91645	0.513576	0.0984799	0.0825506	0.81289	0.650228
ACSM2B ENSG00000066813	0.0213159	0.0500434	0.0282665	0.0232948	0.0409095	0.00257083	0.00867011	0.0321467	0.00662553	0.0782824
ACSM3 ENSG00000005187	0.0532672	0.00677111	0.168009	2.74665	1.74875	0.789579	0.548969	0.133733	0.51346	0.163042
ACSM4 ENSG00000215009	0.000876662	0.0711801	0.0572594	0.0208184	0.0159562	0.0369839	0.0300185	0.00860349	0.000311484	0.00903305
ACSM5 ENSG00000183549	0.0489402	0.0123159	0.187051	0.0184638	0.0573346	0.0615456	0.000771446	0.0111122	0.0503863	0.015925
ACSM6 ENSG00000173124	0.00720177	0.000309171	0.00642649	0.00232729	0.00780303	0.0180195	0.000206838	0.00777998	0.0321919	0.00238368
ACSS1 ENSG00000154930	5.80857	5.99869	0.343311	5.85253	3.93689	5.99402	2.88846	3.94903	4.15774	0.239876
ACSS2 ENSG00000131069	6.10316	2.52477	1.05734	0.0116453	0.372442	0.224849	0.885819	0.244105	1.57937	0.227728
ACSS3 ENSG00000111058	0.333571	0.140076	0.0894018	0.0240304	0.0310195	0.0692081	0.0262481	0.134885	0.271138	0.0103644
ACTA1 ENSG00000143632	0.175126	0.000660874	0.0848417	0.0429984	0.0201869	0.0519396	0.0101578	0.442762	0.0369481	0.00173944
ACTA2 ENSG00000107796	18.5198	0.0673031	56.8076	0.0231776	0.616332	0.14437	0.795786	0.345364	0.00400188	10.2348
ACTB ENSG00000075624	59.9551	15.6612	167.688	5.32693	16.1076	10.9949	28.7202	56.1844	68.3683	34.0716
ACTBL2 ENSG00000169067	0.0543544	0.00208553	0.0108952	0.0012608	0.0171271	0.000351862	6.91605e-05	0.0552482	0.00161954	0.00349827
ACTC1 ENSG00000159251	0.440892	0.00281944	1.33747	0.0013181	0.00524653	0.0255057	0.0674497	0.0214121	0.0125043	0.936312
ACTG1 ENSG00000184009	23.2429	0.678149	10.7464	5.22869	18.0682	10.1968	39.8534	11.2777	31.6915	13.3805
ACTG2 ENSG00000163017	67.1548	0.201318	107.747	0.0616522	0.0279285	0.00265184	0.0130398	0.0433535	0.172164	12.7803
ACTL10 ENSG00000182584	0.0760325	0.14544	0.000748587	0.00548661	0.0346062	0.0114621	0.174476	1.198	0.0421421	0.675573
ACTL6A ENSG00000136518	0.181568	0.0720651	0.0212469	0.466552	0.415515	0.234988	0.0423183	0.471875	0.0734406	0.581285
ACTL6B ENSG00000077080	0.0752984	0.00430943	0.0142434	0.111733	0.00381267	0.0133996	0.0136668	0.0396687	3.92885e-05	0.00636209
ACTN1 ENSG00000072110	4.97325	5.30587	32.5925	4.46542	2.61308	4.7237	7.7914	0.069646	3.41484	5.36948
ACTN2 ENSG00000077522	0.00481579	0.0363488	0.00208303	0.0134124	0.000573906	0.0167458	0.00455588	0.010705	0.000501778	0.00301793
ACTN3 ENSG00000248746	0.0837557	0.039797	0.0361047	0.00708103	0.00228819	0.0104519	0.000251955	0.0644833	0.00284246	0.0214355
ACTN4 ENSG00000130402	5.90095	1.13238	14.2602	4.61161	3.34425	2.14843	1.17128	8.93584	2.41965	3.58891
ACTR10 ENSG00000131966	0.00154792	0.031127	0.0154812	0.115681	0.508281	0.577632	0.347775	0.288694	0.0378662	0.0710859
ACTR1A ENSG00000138107	2.92649	4.04867	5.02993	0.0881736	0.160155	0.886494	1.72475	0.147424	0.0177705	4.65591
ACTR1B ENSG00000115073	2.90693	4.41527	6.72771	0.194278	2.24485	1.79803	2.41713	4.68548	2.75424	0.567252
ACTR2 ENSG00000138071	0.206691	1.62117	0.0331089	0.478486	1.07965	2.31955	0.0715049	2.48024	2.4761	0.823369
ACTR3 ENSG00000115091	0.680887	0.010345	0.0754209	0.445103	0.668526	0.124849	0.149135	2.07144	0.0220165	0.257789
ACTR3B ENSG00000133627	0.0981599	0.234266	0.294829	0.00826986	0.345864	0.0400103	0.0235151	0.0171173	0.189979	0.00060436
ACTR3C ENSG00000106526	0.123767	1.04193	0.156746	0.0454874	0.0239826	0.0466635	0.00109831	0.00419247	0.0512004	0.194378
ACTR5 ENSG00000101442	0.670315	0.0664249	0.0278439	0.0991936	0.000499002	0.202086	0.580883	0.139407	0.00165681	0.00230583
ACTR6 ENSG00000075089	0.0719973	0.00336157	0.385646	0.379284	0.0328727	0.0321111	0.0608644	0.674655	0.0109503	0.0222175
ACTR8 ENSG00000113812	0.315465	0.262141	0.823724	0.332471	0.0177499	0.407778	0.0283979	0.0286619	0.34081	0.0292874
ACVR1 ENSG00000115170	0.0241966	0.0283385	0.250664	0.249209	0.0806158	0.0351848	0.560626	0.167058	0.0152726	0.465741
ACVR1B ENSG00000135503	0.0035722	0.0823511	0.0343751	0.0153647	0.427476	0.289776	0.38347	0.0536033	0.263105	0.914977
ACVR1C ENSG00000123612	0.000798494	0.0180051	0.0598937	0.00561056	0.000324272	0.00191118	0.01298	0.0417064	0.00109895	0.0162655
ACVR2A ENSG00000121989	0.000564122	0.238287	0.575059	0.00455242	0.340973	0.0408681	0.101162	0.240123	0.0760294	0.0886743
ACVR2B ENSG00000114739	0.00576075	0.176218	0.176787	0.0207273	0.068505	0.00971549	0.0292225	0.11994	0.0227782	0.0314084
ACVRL1 ENSG00000139567	0.551525	0.763694	0.265051	0.159146	0.00961543	0.261679	0.0183044	2.86325	0.411379	1.34173
ACY1 ENSG00000243989	0.168819	0.271029	0.877871	0.339958	0.971628	0.133979	0.0290716	0.112214	0.0581752	0.0834787
ACY3 ENSG00000132744	0.000127057	0.0538641	0.00435977	0.0574928	0.00464026	0.000304619	0.0582527	0.107169	0.622786	0.0415761
ACYP1 ENSG00000119640	0.0586821	0.244555	0.210206	0.0125795	0.0370993	0.41751	0.00170423	0.0383077	0.0602765	0.000218042
ACYP2 ENSG00000170634	0.0229477	0.150052	2.99812	0.00908306	0.399485	0.00668643	0.126866	0.0276506	0.149082	0.0472395
ADA ENSG00000196839	1.99088	0.129339	0.151119	0.00469672	0.0317278	0.295792	0.945839	0.0875493	0.0731327	0.829239
ADAD1 ENSG00000164113	0.0133569	0.0164514	0.016175	0.0415692	0.0139063	0.00669506	0.0165562	0.00197711	0.00694433	0.00914142
ADAD2 ENSG00000140955	0.0193594	0.0139167	0.0445725	0.00902551	0.00129726	0.0103277	0.0191592	0.015629	0.000238144	0.0178983
ADAL ENSG00000168803	0.512404	0.961672	0.336331	0.0569129	0.0329415	0.102815	0.460006	0.00081826	0.0279257	0.022645
ADAM10 ENSG00000137845	0.332769	0.241539	0.148255	2.326	3.03188	0.0925793	2.29957	0.513138	0.34377	0.220897
ADAM11 ENSG00000073670	0.0714557	0.0286588	0.0161201	0.0462848	0.0800386	0.0993171	0.194695	0.0492033	0.121086	0.125543
ADAM12 ENSG00000148848	0.0110784	0.000370656	0.00555199	0.00193235	0.00487829	0.00408603	0.0127014	0.000471801	0.00477745	0.0122764
ADAM15 ENSG00000143537	4.48278	3.38881	4.81495	1.57674	0.00149599	1.22593	0.552384	7.06729	0.0941986	0.183213
ADAM17 ENSG00000151694	1.05897	0.271957	1.42567	0.448126	0.0951963	0.0830572	0.186448	0.0557849	0.0910432	0.0547691
ADAM19 ENSG00000135074	0.832728	0.0801872	0.39259	0.000411308	0.0169613	0.113375	0.23344	0.411991	0.00776198	0.310971
ADAM2 ENSG00000104755	0.214936	0.00648851	0.00166864	0.0243397	0.000558913	0.0435168	0.0902141	0.00502413	0.0344752	0.0426959
ADAM20 ENSG00000134007	0.0281089	0.0133013	0.00017995	0.0122235	0.000466485	0.0239813	0.0155484	0.0104716	0.010066	0.00094505
ADAM22 ENSG00000008277	0.0165507	0.0556112	0.0925594	3.98549e-05	0.0563478	0.0583056	0.162052	0.0887298	0.2802	0.467353
ADAM23 ENSG00000114948	0.000415877	0.0207575	0.00237559	0.021844	0.000177597	0.000403553	0.00572577	0.00157883	0.00817519	0.0213674
ADAM28 ENSG00000042980	0.103986	0.00299009	0.0378419	0.226058	0.167028	1.1237	0.0364233	0.063975	0.123139	0.0215728
ADAM29 ENSG00000168594	0.0485946	0.00219559	0.000874864	0.00473167	0.0417001	2.24485e-05	4.8619e-07	0.0170858	0.019628	0.00326444
ADAM30 ENSG00000134249	0.00387049	0.022033	0.000335803	0.0421414	0.0253256	0.00223671	0.000753484	0.245731	0.0288148	0.0262051
ADAM32 ENSG00000197140	0.0109998	0.0130281	0.0453187	0.0341379	0.0117189	0.0371568	0.00806282	0.020216	0.0392196	0.0365286
ADAM33 ENSG00000149451	6.35466	0.0830467	8.12561	0.199193	0.923655	0.0254273	0.417957	0.105251	0.00940273	0.120166
ADAM7 ENSG00000069206	0.00011956	0.0517775	0.0623754	6.21949e-06	0.000149696	0.00867428	0.0100681	0.0393007	0.0052844	0.00204963
ADAM8 ENSG00000151651	0.110215	0.163113	0.10494	0.00431108	0.0165732	0.773091	0.0111228	0.503613	0.118685	0.0426151
ADAM9 ENSG00000168615	0.115311	0.254821	0.527784	1.35494	3.37533	2.59922	2.68191	0.311965	1.2303	0.801781
ADAMDEC1 ENSG00000134028	0.104352	3.02277e-05	0.0343289	0.000372678	0.00113951	0.0511113	0.0126387	0.000359402	0.00337611	0.0065738
ADAMTS1 ENSG00000154734	3.02708	0.0370427	10.7622	0.00080238	0.0635638	0.000388828	0.115314	1.87638	2.21543	0.1119
ADAMTS10 ENSG00000142303	0.313797	0.0907797	0.341228	0.200776	0.476288	0.0802014	0.148029	3.63524	0.194255	1.20934
ADAMTS12 ENSG00000151388	0.0910522	0.00891357	0.12597	0.0967939	0.15529	0.537374	0.0744773	0.0413585	0.00478446	0.161116
ADAMTS13 ENSG00000160323	0.206587	0.310816	0.29169	0.00369715	0.0754946	0.335107	1.32497	0.00338312	0.0297653	0.487658
ADAMTS14 ENSG00000138316	0.0340597	0.00118717	0.0316521	0.00865883	0.00171508	0.014546	0.0188237	0.000988975	0.00963676	0.153174
ADAMTS15 ENSG00000166106	0.00174549	0.00619319	0.481086	0.0138155	0.0100126	0.00893736	0.0445341	0.311483	0.0219936	0.0197194
ADAMTS16 ENSG00000145536	0.0125537	0.0139107	0.0393648	0.0113545	0.00321895	7.59738e-05	0.0122603	0.0263993	0.00765513	0.00444997
ADAMTS17 ENSG00000140470	0.121891	0.039956	0.00107981	0.033841	0.0248606	0.114792	0.121289	0.0520198	0.00115346	0.0105569
ADAMTS18 ENSG00000140873	0.0733743	0.198019	0.0221822	0.0264441	0.0429101	0.0496677	0.0665036	0.010101	3.63128e-05	0.0593793
ADAMTS19 ENSG00000145808	0.0110324	0.000788608	0.00104721	0.0761657	7.37338e-05	0.000377908	0.0089166	0.02914	0.000313033	0.0294158
ADAMTS2 ENSG00000087116	0.0486657	0.0248887	0.606965	0.0306548	0.00342397	0.30763	0.213604	0.0496281	0.00172931	0.0147893
ADAMTS3 ENSG00000156140	0.017381	0.0428223	0.0146149	0.0335882	0.00414284	0.0236177	0.094233	1.92818e-05	0.0192193	0.0124894
ADAMTS4 ENSG00000158859	1.70696	0.0205275	0.030108	0.0920534	0.133916	0.00480748	0.0650043	0.0756214	0.137857	0.0581898
ADAMTS5 ENSG00000154736	1.95066	0.00321226	0.196324	0.00809303	0.0202583	0.00510907	0.0271391	0.00293031	0.00439495	0.00852722
ADAMTS6 ENSG00000049192	0.0568366	0.0141172	0.00455023	0.0138747	0.0108172	0.0128057	0.0194788	0.325937	0.000704776	0.0286362
ADAMTS7 ENSG00000136378	0.0043745	0.07464	0.0809612	0.0443786	0.0509512	0.183239	0.00574584	0.0630156	0.0256529	0.719814
ADAMTS8 ENSG00000134917	2.06686	0.00313969	1.27556	0.0859832	0.0140017	0.0855721	0.0306412	0.0351534	0.107749	0.102901
ADAMTS9 ENSG00000163638	0.0407184	0.0346582	0.0241584	0.133443	0.436837	0.702933	0.245748	0.0507852	0.231867	0.788547
ADAMTSL1 ENSG00000178031	0.320797	0.0719076	1.01588	0.008197	0.0162361	4.58832	0.0487339	0.138259	0.0606818	1.45845
ADAMTSL2 ENSG00000197859	0.946857	0.00810306	1.05164	0.304723	0.00545367	0.0900685	0.188324	1.97445	0.0853248	1.13605
ADAMTSL3 ENSG00000156218	0.0269104	0.0724982	0.0459949	0.369421	0.00953086	0.00409047	0.00173323	0.0330155	0.057861	0.003762
ADAMTSL4 ENSG00000143382	2.43603	0.00305157	0.171918	0.0592155	0.0271338	0.747643	0.909588	0.0744208	0.0503352	0.00100272
ADAMTSL5 ENSG00000185761	0.0164243	0.0954563	0.0577254	0.0248768	0.000476745	0.0174545	0.00267821	0.0442002	0.0762659	0.239124
ADAP1 ENSG00000105963	0.00492886	0.222934	0.713659	0.000317431	0.0485598	0.0990566	0.0341073	2.10303	0.0183293	0.0441919
ADAP2 ENSG00000184060	0.0125462	0.00969623	0.526775	0.199287	0.0263457	0.0081764	0.0300441	0.0461432	0.0533945	0.259493
ADAR ENSG00000160710	16.2988	0.214661	0.171309	2.05684	5.31185	0.0023727	6.96227	0.165518	0.310093	3.02524
ADARB1 ENSG00000197381	0.215411	0.13612	2.18285	1.31785	1.00995	0.312381	0.313943	0.297865	0.0385109	0.0263172
ADARB2 ENSG00000185736	0.0444915	0.0798958	0.00978329	0.0011839	0.0479676	0.266436	0.0184394	0.572049	0.021439	0.0127403
ADAT1 ENSG00000065457	0.307568	0.00282416	0.0609817	0.0233751	1.32342	0.189092	0.447629	0.00585252	0.00920116	0.028392
ADAT2 ENSG00000189007	0.273419	0.244839	0.0499242	0.24026	0.254377	0.324065	0.462216	0.0723895	0.0451129	0.000775222
ADAT3 ENSG00000213638	0.0469924	0.0306188	0.00806836	0.0171856	0.0457832	0.0771154	0.0135839	0.0126048	0.0111068	0.0165885
ADCK1 ENSG00000063761	1.26252	1.90186	0.0348393	0.0726217	0.126493	0.204793	0.120986	0.0428598	0.00849257	0.00355376
ADCK2 ENSG00000133597	0.423212	0.244329	2.59898	0.53456	0.677544	0.268718	0.492635	0.11336	0.301427	0.532939
ADCK3 ENSG00000163050	0.808615	3.75474	0.146913	2.74081	3.20567	3.20781	1.06724	1.30148	1.51272	0.752536
ADCK4 ENSG00000123815	1.50694	2.0124	4.31848	1.00763	0.493367	0.0467013	0.0930592	0.664656	0.431956	0.0180522
ADCK5 ENSG00000173137	0.0789289	1.33104	0.335814	0.101223	0.103119	2.05817	0.356557	0.113954	1.47559	0.000625038
ADCY1 ENSG00000164742	0.062457	0.540206	0.0310287	0.00982133	0.00836517	0.255454	0.080565	0.325648	0.109381	0.0602481
ADCY10 ENSG00000143199	0.0185263	0.00270674	6.20662e-05	0.00583447	0.00531339	0.0162977	0.000226166	0.000948096	0.00376695	0.00129975
ADCY2 ENSG00000078295	0.27788	0.0414438	0.0732247	0.37678	0.174376	0.0589264	0.011364	0.224304	0.267797	0.596804
ADCY3 ENSG00000138031	1.2051	0.0851071	0.105848	0.086189	1.45283	1.44718	0.0191008	4.54637	0.0308638	0.415148
ADCY4 ENSG00000129467	0.111231	0.0661448	1.56289	0.127291	0.0787323	0.0449874	0.0660015	0.161547	0.558442	0.0754044
ADCY5 ENSG00000173175	0.0779154	0.0541564	8.4054	0.294383	0.0942537	0.0310422	0.0327439	2.63178	0.163506	1.96214
ADCY6 ENSG00000174233	0.148203	1.98586	0.0758504	1.77427	2.17965	2.46193	1.73091	1.61786	1.59738	0.664568
ADCY7 ENSG00000121281	4.85009e-05	0.000970793	0.0155056	7.76527e-05	0.00650951	0.146291	0.0201627	0.86666	0.0189363	0.0610196
ADCY8 ENSG00000155897	0.043818	0.000408415	0.00822156	0.0310165	0.0158917	0.00420998	0.00778917	0.0537598	0.0183893	0.0390732
ADCY9 ENSG00000162104	0.0186924	0.00628664	2.35269	0.0757046	0.0203981	0.0230946	0.0879252	0.126861	0.000564515	0.0641481
ADCYAP1 ENSG00000141433	0.0530775	0.0210184	0.0112077	0.0728067	0.00768029	0.0107511	0.0134096	0.000668795	0.000321763	0.0982083
ADCYAP1R1 ENSG00000078549	0.0230733	0.012953	0.0585872	0.134207	0.0106278	0.0114978	0.0365072	0.0883252	0.0323293	0.0914783
ADD1 ENSG00000087274	0.21947	0.241876	6.8314	1.41036	2.4228	0.951347	2.55406	1.7616	2.56285	1.41243
ADD2 ENSG00000075340	0.375807	0.00268069	0.0177634	0.0119042	0.00150404	0.028618	0.0365382	0.00920747	0.0287449	0.00744663
ADD3 ENSG00000148700	0.0415842	1.34322	1.38758	0.0236108	0.00372244	0.0190265	0.12937	0.0331102	0.0824018	0.626613
ADGB ENSG00000118492	0.00126908	0.0237107	0.00657904	0.0196234	0.000585378	0.00664718	0.00635257	0.0112888	0.00318422	0.0197545
ADGRA2 ENSG00000020181	4.22584	0.164643	13.8814	0.16796	0.246842	3.15719	0.712711	4.35425	0.515427	2.71817
ADGRA3 ENSG00000152990	0.0337003	0.688528	0.0698128	0.738688	0.0613957	1.77206	0.0523497	0.343773	6.97489e-06	0.17459
ADGRB1 ENSG00000181790	0.0481549	0.0140048	0.0791116	0.0346508	0.146725	0.119305	0.0674663	0.0578131	0.458695	0.00647704
ADGRB2 ENSG00000121753	1.73747	0.00846574	0.0954818	0.00854593	0.0193728	0.0556309	0.137908	1.30028	0.0344139	0.939717
ADGRB3 ENSG00000135298	0.0421764	0.0124855	0.00470674	0.0069733	0.000211659	0.163229	0.119217	0.0791404	0.00410721	0.00440897
ADGRD1 ENSG00000111452	0.000898351	0.0239765	0.488816	0.024523	0.214544	0.184045	0.0222958	0.0429914	0.0102011	0.0137566
ADGRD2 ENSG00000180264	0.0475557	0.0208803	0.000636511	0.0314535	0.0160011	0.00959737	0.000477734	0.00237242	0.0394093	0.0130506
ADGRE1 ENSG00000174837	0.0386974	0.0118526	0.0361784	0.0443109	0.00812668	0.00244481	0.0249546	0.0123693	0.00950991	0.0612044
ADGRE2 ENSG00000127507	0.0580203	0.0187193	0.0559379	0.000328125	0.018465	0.0979631	0.00195333	0.442796	0.0124746	0.138216
ADGRE3 ENSG00000131355	0.0103231	0.0453901	0.00919672	0.00113287	0.00420765	0.0591555	0.00805324	0.0125308	0.00721179	0.00656851
ADGRE5 ENSG00000123146	1.54068	0.0970114	4.51458	2.18976	0.628088	0.0752076	0.0247658	2.03653	1.03415	1.69626
ADGRF1 ENSG00000153292	0.482562	0.0131912	0.105267	0.0316827	0.144449	0.0196122	0.0408036	0.685468	0.0298336	0.109477
ADGRF3 ENSG00000173567	8.83433e-05	0.00440958	0.00103269	0.00118365	0.000994982	0.0272772	0.00533527	0.000200348	0.0103435	0.00147841
ADGRF5 ENSG00000069122	0.0772243	0.0226286	0.0231977	0.322739	0.0442091	0.000445509	1.59042	0.00159048	0.140668	0.00364113
ADGRG1 ENSG00000205336	0.354096	4.64478	1.052	2.81138	2.02534	2.25937	3.10432	0.00919578	0.710614	2.66103
ADGRG2 ENSG00000173698	0.0436203	0.00537414	0.000530408	0.0156685	0.00771185	0.00197725	0.00494375	0.000640376	0.0481965	0.0100615
ADGRG3 ENSG00000182885	0.0411568	0.00046844	0.0128673	0.00394807	0.000861824	0.000526393	0.0519192	0.002851	0.0750834	0.00421441
ADGRG4 ENSG00000156920	0.00861175	0.0142777	0.00106456	0.0021914	0.0284007	0.0155569	0.0514098	0.0126533	0.0711321	0.0142848
ADGRG5 ENSG00000159618	0.0581715	0.0159022	0.0109764	0.0284596	0.00570276	0.00874076	0.0179414	0.00578034	0.00610082	0.0520159
ADGRG6 ENSG00000112414	0.00746734	0.00449618	0.0469664	0.0608425	0.0233921	0.0209478	0.00372325	0.104902	0.0208551	0.111985
ADGRG7 ENSG00000144820	0.00412256	0.0283997	0.0177277	0.0321852	0.0283187	0.107693	0.00240489	0.0334192	0.0449891	0.000124806
ADGRL1 ENSG00000072071	0.0168373	3.17003	0.046631	0.614494	0.532834	0.175133	1.85839	3.44193	0.191333	0.486837
ADGRL2 ENSG00000117114	0.0263475	0.0237968	0.115156	0.110533	2.27465	0.553862	0.480328	0.119229	0.00571963	0.0137055
ADGRL3 ENSG00000150471	0.0150173	0.000498747	0.0186671	0.000215057	0.000344274	0.00732199	0.00507258	0.050947	0.0481673	0.0258373
ADGRL4 ENSG00000162618	0.265487	0.00411268	0.0290341	0.0221893	0.00807178	0.164122	0.0423948	5.52313e-05	0.0555955	0.149822
ADGRV1 ENSG00000164199	0.0104479	0.0760538	0.0386663	0.00017541	0.000580868	0.542784	0.0280147	0.0268157	0.896035	0.0191473
ADH1B ENSG00000196616	0.11431	0.000224367	0.599563	0.276063	0.0932655	0.000653724	0.170705	0.110054	0.00538883	0.0559244
ADH1C ENSG00000248144	0.0195099	0.0193924	0.00461224	0.018729	0.00696592	0.0323128	0.0271937	0.0119478	0.0215386	0.133521
ADH5 ENSG00000197894	0.592554	0.0579485	5.76373	3.64563	1.71456	1.07252	6.82402	5.37515	0.460084	0.0977743
ADH6 ENSG00000172955	0.051768	0.00129102	0.00647659	0.0334036	0.0650249	0.139576	0.00856408	0.036984	0.0488714	0.00900396
ADHFE1 ENSG00000147576	0.0144909	0.846868	0.198643	0.0575056	0.0176739	0.00372406	0.0941035	0.118515	1.20026	0.83354
ADI1 ENSG00000182551	2.69447	13.3443	24.3246	2.11855	8.95353	9.83515	2.93248	2.95164	5.63068	6.41969
ADIG ENSG00000182035	0.000737408	0.00761498	0.157842	0.000107566	0.00551128	0.0715001	0.0303312	0.0626382	0.00115771	0.0103791
ADIPOQ ENSG00000181092	0.00726561	0.00409186	0.00141127	0.00966794	0.00476082	0.0250688	0.00319127	0.0407485	0.0596477	0.0217233
ADIPOR1 ENSG00000159346	0.0242214	0.360245	0.037663	1.45159	2.14086	1.6804	2.99895	1.0892	0.527934	0.135506
ADIPOR2 ENSG00000006831	1.51833	0.350454	0.0186785	1.44055	0.160006	0.0291055	0.158857	0.136013	1.31464	1.13818
ADIRF ENSG00000148671	15.4706	7.68693	19.877	9.20627	3.88245	1.5597	2.86515	11.3712	5.73075	4.81283
ADK ENSG00000156110	0.131944	0.116678	0.0278582	0.715069	0.438219	0.218379	0.598354	0.055831	0.414015	0.260553
ADM ENSG00000148926	0.0198994	0.0219087	0.00131504	0.0424052	0.0382072	0.0932129	0.0716627	0.438668	0.743147	0.0304187
ADM2 ENSG00000128165	0.765032	0.00826786	0.0806978	0.190804	0.105762	0.464524	0.130093	0.0968201	0.0291737	0.175789
ADM5 ENSG00000224420	0.111221	0.000159665	0.0462139	0.0355085	0.0628943	0.0328167	0.0426813	0.686745	0.0432594	0.0235348
ADNP ENSG00000101126	3.60609	2.81484	1.32441	0.0108087	0.532208	1.14526	2.50026	0.0132901	0.433664	0.217384
ADNP2 ENSG00000101544	0.0694945	0.0566675	0.0867993	0.782923	0.513549	0.0017465	0.254758	0.310801	0.0556521	0.133948
ADO ENSG00000181915	0.0789181	0.0813522	0.224647	0.0287165	0.106035	0.00653344	0.0627131	0.484922	0.0373299	0.0438696
ADORA1 ENSG00000163485	0.0283407	0.0733689	0.0210489	3.08426e-05	0.0413962	0.00148317	0.000410631	0.221728	1.75665e-05	0.0132648
ADORA2A ENSG00000128271	0.0121063	0.00197416	0.0232714	0.0216574	0.0044398	0.0076982	0.00201735	0.000942624	0.0131733	0.0460724
ADORA2B ENSG00000170425	0.0132803	0.016122	0.00118418	0.0452241	0.00192654	3.58273e-05	0.052184	1.18458e-05	0.0417792	0.0111154
ADORA3 ENSG00000282608	0.294454	0.0250836	0.0418321	0.0843793	0.0124394	0.263247	0.032002	0.0328866	0.00204398	0.0321846
ADPGK ENSG00000159322	0.0696767	2.14166	0.000556263	0.203209	3.63008	5.41223	2.59213	0.148207	0.481155	0.345437
ADPRH ENSG00000144843	0.0215704	0.0517079	0.024772	0.368235	0.051873	0.250345	0.0669412	0.911141	0.0434672	0.010548
ADPRHL1 ENSG00000153531	1.02157	0.0142483	0.256957	0.0429623	0.28383	0.863673	0.0754081	0.0482211	0.0257338	0.0278613
ADPRHL2 ENSG00000116863	0.722169	0.0273045	1.9341	1.18661	0.53221	1.10433	0.511773	0.0549793	1.33587	0.026513
ADPRM ENSG00000170222	0.0395927	0.0647151	0.101887	0.326232	0.758833	0.258388	0.120919	0.122899	0.00227782	0.403045
ADRA1A ENSG00000120907	0.00967359	0.282992	0.575554	0.0172673	0.000146782	0.0167942	0.0164677	0.00214626	0.00812566	0.00913926
ADRA1D ENSG00000171873	0.00157532	0.0301291	0.0110788	0.0274605	0.000130266	0.0402758	0.975649	0.00715185	0.0113407	0.295382
ADRA2A ENSG00000150594	0.00238367	0.0135697	0.00813122	0.0922424	0.018502	0.903187	0.439274	7.58774e-06	0.153144	0.0157304
ADRA2B ENSG00000274286	0.0336652	0.0523267	0.0201685	0.0108674	0.0467975	0.0043119	0.0140799	0.229252	0.0264423	0.0269511
ADRA2C ENSG00000184160	0.0264647	0.0313643	0.696478	0.0365357	0.0266652	0.0377997	0.00177687	0.000863476	0.270255	0.0836235
ADRB1 ENSG00000043591	0.0517263	0.959301	0.0781687	0.0190231	0.292564	0.878117	0.0138598	0.133697	0.310246	0.054279
ADRB2 ENSG00000169252	0.27206	0.151462	0.536681	0.0454178	1.0596	0.0470489	0.387649	1.46021	1.31269	0.0521799
ADRB3 ENSG00000188778	0.00814548	0.194443	0.0185097	0.0011584	0.0215529	0.00262474	0.0207974	0.0445835	0.0648717	0.0236018
ADRM1 ENSG00000130706	0.972809	1.03789	1.05574	0.849665	1.22628	1.05931	4.66993	0.00766336	0.815993	0.971697
ADSL ENSG00000239900	2.47175	0.0198621	1.05132	0.0684008	1.0203	0.0106624	0.199436	0.0211156	0.259711	0.0349156
ADSS ENSG00000035687	0.233396	0.138509	0.00277171	0.419182	1.36394	0.558236	1.01697	0.0287693	0.873146	0.203899
ADSSL1 ENSG00000185100	0.0688236	0.0305805	0.253853	0.166429	0.000447207	0.243275	0.0198361	0.0283997	0.684596	0.111542
ADTRP ENSG00000111863	0.0395716	0.0184935	0.0429767	0.0418915	0.0197745	0.00698619	0.00943092	0.0999006	0.0487833	0.00317857
AEBP1 ENSG00000106624	19.9463	1.858	33.8934	0.671027	0.0134689	0.00904649	0.460968	5.26807	0.146473	5.41445
AEBP2 ENSG00000139154	0.319772	0.634086	0.28445	0.044418	0.329393	0.00970049	0.414541	0.640446	0.00651343	0.0119836
AEN ENSG00000181026	2.26213	0.0662719	1.77887	0.194548	0.059376	0.817313	1.10845	0.146446	0.0978286	0.24049
AES ENSG00000104964	7.48493	8.42361	16.3589	1.84156	6.22686	1.87373	2.25703	22.2852	4.01188	8.24017
AF011889.5 ENSG00000241489	0.0215117	0.0233027	0.00903909	0.0323277	0.0078803	0.00314643	0.00600286	0.000389622	0.0569163	0.00530487
AF131216.1 ENSG00000280273	0.00479504	0.00143881	0.00206012	0.0119435	0.00151613	0.0462704	0.0209048	0.0347084	0.000472313	0.00461989
AFAP1 ENSG00000196526	0.00930413	0.373717	0.689132	0.0351016	0.0910806	0.0354704	0.214723	1.2893	0.922835	0.252423
AFAP1L1 ENSG00000157510	0.760918	0.083354	0.354403	0.121785	0.0408489	0.228715	0.0710924	0.0266453	0.0177741	0.127396
AFAP1L2 ENSG00000169129	0.812616	0.0250391	0.00961847	0.0205112	0.100533	0.000921323	0.0983547	0.00996754	0.173976	0.0299729
AFF1 ENSG00000172493	0.252164	0.20801	0.0341689	0.634978	0.855673	0.854761	0.801445	0.616041	0.344851	0.0163078
AFF2 ENSG00000155966	0.00885985	0.00119307	0.0224309	0.0257242	0.0107581	0.0321963	0.00168463	0.0113886	0.0397597	0.000552195
AFF3 ENSG00000144218	0.0606739	0.0599617	0.0169882	1.5928	1.50244	2.09468	0.942942	0.490984	1.25861	0.149031
AFF4 ENSG00000072364	0.282689	0.235881	1.46278	1.29763	0.123348	0.253524	0.460675	1.03764	0.017316	0.339547
AFG3L2 ENSG00000141385	0.0234372	1.60159	0.0465556	2.04233	0.0137522	0.571826	0.0317803	2.11057	3.88079	0.00901548
AFM ENSG00000079557	0.00934516	0.00285757	0.000600244	0.00672983	0.00226397	0.0249465	0.00722619	0.0391538	0.0320812	0.00497278
AFMID ENSG00000183077	2.24311	1.18935	0.244351	0.910822	1.08913	2.40841	0.905157	0.0366832	0.893352	0.387085
AFP ENSG00000081051	0.018114	0.00366335	0.00713464	0.0013315	0.0274212	0.000812879	0.0199891	0.0374917	0.00101504	0.0246053
AFTPH ENSG00000119844	0.00270607	1.96958	0.0319075	1.65168	0.107645	1.35555	0.073769	1.36285	0.29427	0.00021032
AGA ENSG00000038002	0.0308374	0.00133442	0.0236689	0.014757	0.344208	0.890918	0.187352	0.0726706	0.009501	0.442424
AGAP1 ENSG00000157985	0.81554	0.194216	0.0213835	0.17881	0.557979	0.000469308	0.0237891	0.219337	0.00780713	0.182193
AGAP14P ENSG00000279058	0.00476765	0.0505649	0.011765	0.12929	0.0570554	0.00547046	0.0218267	0.0202553	0.00029961	0.0098292
AGAP2 ENSG00000135439	0.0828467	0.156785	0.0081304	0.00748349	0.0438865	0.0949007	0.432483	0.137168	0.00153962	0.0123951
AGAP3 ENSG00000133612	0.046883	2.39587	0.295534	1.11938	0.198121	2.0765	1.32488	2.52994	0.540693	0.0201804
AGAP4 ENSG00000188234	0.126466	0.2059	1.17333	1.08571	0.0980927	0.269607	0.1627	0.0653214	0.112542	0.143924
AGAP5 ENSG00000172650	0.0672617	0.00859588	0.00676324	0.00666425	0.000205651	0.0506373	0.0399121	0.00695335	6.01114e-05	0.0329389
AGAP6 ENSG00000204149	0.305294	0.190661	0.369611	0.121043	0.194504	0.602984	0.332438	0.0964562	0.0950356	0.456398
AGAP9 ENSG00000204172	0.0478499	0.627422	0.331932	0.00224254	0.0320081	0.00776681	0.444983	0.142548	0.032644	0.0820365
AGBL1 ENSG00000273540	0.00439919	0.058345	0.00347377	0.00253346	0.000903924	0.0113729	0.00809977	0.000519395	0.00454504	0.00514082
AGBL2 ENSG00000165923	0.0213278	0.0258672	1.21404e-06	0.225513	0.0297996	0.0445698	0.0157302	0.00573762	0.0255491	0.00202746
AGBL3 ENSG00000146856	0.00586637	0.00202211	0.0558164	0.00209762	0.0222325	0.0104309	0.0181638	0.0841382	0.079572	0.220705
AGBL4 ENSG00000186094	0.0107368	0.0202464	0.00631913	0.0692132	0.0112318	0.0035024	0.0001564	0.163957	0.00171341	0.041262
AGBL5 ENSG00000084693	3.58057	0.283717	2.97875	0.184933	0.572727	0.047289	0.0248284	3.33702	1.23462	0.245172
AGER ENSG00000204305	0.0993437	0.0104983	0.68587	0.00908918	0.0201321	0.0118453	0.179799	0.796652	1.08023	0.946317
AGFG1 ENSG00000173744	0.0755409	0.00796734	0.0798323	1.04077	0.23075	0.403576	0.23336	0.033619	0.190237	0.391324
AGFG2 ENSG00000106351	0.0271714	0.0121058	0.146621	0.602485	0.153288	1.07739	0.984882	2.7744	3.8523	0.175859
AGGF1 ENSG00000164252	0.0316028	0.53929	0.0618348	0.101685	0.0390099	0.189722	1.21964	0.00445824	0.0603816	0.0198666
AGK ENSG00000006530	0.0321063	0.0362504	0.061729	0.0250955	0.0118664	0.0995143	0.173781	0.0017639	0.753365	0.151886
AGL ENSG00000162688	0.00286102	0.240639	0.0385374	0.388991	0.0852529	0.285482	0.10291	0.0128248	0.131991	0.0901245
AGMAT ENSG00000116771	0.118581	0.00612842	0.0047306	0.0184251	0.000496256	0.0103578	0.445762	2.98897e-05	0.0117649	0.0245045
AGMO ENSG00000187546	0.00439877	0.000255624	0.0220129	0.0217367	0.0308653	0.0185434	0.0202046	0.0289057	0.00873636	0.0378677
AGO1 ENSG00000092847	0.266285	0.429221	0.551791	2.12733	0.714724	0.249481	0.0227567	0.00774659	0.0417631	1.51399
AGO2 ENSG00000123908	0.0265488	0.25945	3.16829	0.130122	0.785123	0.332558	0.348603	0.0598597	0.064713	0.130135
AGO3 ENSG00000126070	0.729351	0.889811	0.0700012	0.280639	0.0816056	0.13183	0.437177	0.0735382	0.307315	0.00326471
AGO4 ENSG00000134698	0.040085	0.198422	0.0046066	0.0180651	0.147335	0.411666	0.185689	0.671841	0.0266623	0.898594
AGPAT1 ENSG00000204310	13.5854	2.82609	1.50367	0.0769652	2.64355	0.385064	2.77081	1.48803	0.572395	0.0364831
AGPAT2 ENSG00000169692	2.15356	1.89018	7.45006	0.144573	1.17319	2.81673	0.275242	6.7355	0.18121	0.147648
AGPAT3 ENSG00000160216	0.35798	3.19285	4.08936	0.13386	1.24239	1.23487	2.69222	0.0316634	0.0016041	0.106372
AGPAT4 ENSG00000026652	0.400094	0.408034	0.879414	0.0615416	0.0183597	0.0442144	0.0110278	0.165594	0.00520882	1.04815
AGPAT5 ENSG00000155189	0.00352904	0.000504815	0.0982973	0.405687	0.197177	0.11925	0.0938054	0.0111496	0.0799835	0.0317481
AGPS ENSG00000018510	0.0103889	0.0777065	0.381483	0.0678131	0.0299758	0.00624457	0.0170174	0.0912872	0.159932	0.380146
AGR2 ENSG00000106541	0.334254	1.73608	3.64865	29.8583	0.112141	35.6588	1.2111	3.60886	0.511839	0.123594
AGR3 ENSG00000173467	0.116997	0.00974259	0.0301093	0.0104813	0.0488239	3.53244	0.00463776	0.02541	0.000241361	0.0132664
AGRN ENSG00000188157	0.089538	0.2571	0.298644	0.927022	0.850663	0.637018	0.153861	0.108869	3.62446	0.753709
AGRP ENSG00000159723	0.0138868	0.00191654	0.00240626	0.00725063	0.00416742	0.0157825	0.000318585	0.00779272	0.000353908	0.0651274
AGT ENSG00000135744	1.52046	0.0853161	1.24804	0.0118038	0.254696	0.617176	0.0274611	0.0273762	0.0170662	0.155383
AGTPBP1 ENSG00000135049	0.00752463	0.0548834	0.0976136	0.0134177	0.00871814	0.0435486	0.0223045	0.0346654	0.0631942	0.0072378
AGTR1 ENSG00000144891	0.0345725	0.013956	0.198968	0.10754	0.0482235	1.29598	0.0619535	0.0107742	0.00158159	0.0408574
AGTRAP ENSG00000177674	6.25041	4.73425	2.47846	3.84001	4.29901	1.3964	1.49283	2.10791	2.72464	6.81075
AGXT2 ENSG00000113492	0.00243679	0.00118484	0.00247601	0.0373058	0.00470259	0.0296635	0.00980214	0.0389144	0.105071	0.106438
AHCTF1 ENSG00000153207	0.161436	0.090611	0.00591716	0.515385	0.437986	0.661296	1.0629	0.464057	0.121528	0.00511392
AHCY ENSG00000101444	8.60469	2.64769	0.0908077	0.101164	0.726689	0.334162	3.40572	2.5938	0.0096348	0.765133
AHCYL1 ENSG00000168710	7.07205	4.44941	2.28981	0.446281	2.75439	1.77827	0.898504	0.717795	0.910174	2.73255
AHCYL2 ENSG00000158467	0.0755341	0.152992	0.00840527	1.3404	0.00189927	0.383841	0.0523019	0.222469	0.768257	0.0392006
AHDC1 ENSG00000126705	0.315346	1.49547	0.55064	0.124848	0.286369	0.0890334	0.936916	2.86164	1.10923	0.567853
AHI1 ENSG00000135541	0.664293	0.00837576	2.28841	3.53561	1.73445	1.78201	0.0772132	0.918474	0.0112804	0.0116182
AHNAK ENSG00000124942	12.1549	2.75972	13.4857	2.11186	8.00746	4.14678	3.23715	5.34376	2.10499	1.04358
AHNAK2 ENSG00000185567	0.0260768	0.0688102	8.62799	0.460672	0.0475134	0.00197206	0.00693574	0.00166332	1.82134	0.720497
AHR ENSG00000106546	0.309966	0.0625958	0.148435	0.184723	0.0121624	0.0373965	0.0748569	0.558778	0.106847	0.164926
AHRR ENSG00000063438	0.0331446	0.0527002	0.00225512	0.00462428	0.0212307	0.00668324	0.0140607	0.0123504	0.0239867	0.0224831
AHSA1 ENSG00000100591	0.788582	2.37323	1.28483	0.705961	0.122474	0.535579	0.899182	0.000126373	0.720583	1.50055
AHSA2 ENSG00000173209	0.000621394	0.13609	0.486604	0.46712	1.04951	0.0563631	0.388449	5.42941	0.553367	0.0108648
AHSG ENSG00000145192	0.0217982	0.000280076	0.0980345	0.0232884	0.00521152	0.00730374	0.00791591	0.0489555	0.0228016	0.0255116
AHSP ENSG00000169877	0.065876	0.0254322	0.00265134	0.0287876	0.00412274	0.00131962	0.00307277	0.0174707	0.00874051	0.0117662
AICDA ENSG00000111732	0.00329441	0.018444	0.00152782	0.00397212	0.000585402	0.0189261	0.0132362	0.0180839	0.0127239	0.0034767
AIDA ENSG00000186063	0.0135894	0.00447989	0.00123403	0.0266069	0.668014	0.0309599	0.0139653	0.0126192	0.311997	0.0276093
AIF1 ENSG00000204472	2.88477	0.0295563	0.193873	0.036979	0.063415	0.0191833	0.174723	0.0390009	0.176951	1.29989
AIF1L ENSG00000126878	0.000110025	0.227578	1.04406	0.000504647	0.00346021	0.114735	0.0517893	0.0352325	0.143955	0.4283
AIFM1 ENSG00000156709	2.74189	1.4851	0.829442	3.09196	0.379218	0.220337	0.901252	0.572435	3.65056	0.759152
AIFM2 ENSG00000042286	1.59163	0.0561964	1.25108	0.0410061	0.0151415	0.0546541	0.721986	0.108555	0.000290212	0.0102043
AIFM3 ENSG00000183773	0.0144546	0.643671	0.0258981	0.00352867	0.104467	0.00228673	0.0364996	0.000952961	0.236389	0.0107363
AIG1 ENSG00000146416	1.42014	3.01272	3.60951	0.1536	3.89506	0.922271	0.0646655	0.469775	0.260638	0.636882
AIM1 ENSG00000112297	0.143134	0.119632	0.140037	0.0620059	0.568397	0.688044	3.05067	0.043959	0.821311	0.0618403
AIM1L ENSG00000176092	0.0060849	0.0203542	0.0156268	0.0530081	0.00727632	0.0057972	0.000914147	0.000222151	0.0083194	0.0092284
AIM2 ENSG00000163568	0.00375163	0.00925036	0.048356	0.0238553	0.0111906	0.000201784	0.00707869	0.000412845	0.00337216	0.000236179
AIMP1 ENSG00000164022	0.173259	0.430002	0.00428885	0.306042	0.264616	1.00984	0.688516	1.61631	0.480954	0.633449
AIMP2 ENSG00000106305	0.0207946	0.0095468	0.129262	0.0914872	0.340058	0.28066	0.522939	0.192112	0.880967	0.0479672
AIP ENSG00000110711	0.463947	0.151623	9.87346	0.981475	0.925238	0.501645	1.30693	11.9004	0.0750449	0.329831
AIPL1 ENSG00000129221	0.000584768	0.0424449	0.0755503	0.0134302	0.0301794	0.0541878	0.000176418	0.0170952	0.00271755	0.00735553
AIRE ENSG00000160224	0.0048654	0.0344717	0.000338393	0.00958032	0.00220066	0.000165081	0.00280478	9.83545e-05	0.000785486	0.016981
AJAP1 ENSG00000196581	0.0524403	0.00265187	0.0542248	0.0748172	0.0913116	0.00955263	0.0321189	0.0002715	0.030631	0.0347821
AJUBA ENSG00000129474	0.0250311	0.0855684	0.00257	0.0212975	0.381933	0.00806925	0.00550055	0.0581332	0.561195	0.071613
AK1 ENSG00000106992	0.897604	0.931547	0.442389	0.27892	0.475192	0.0888724	0.0528339	0.105206	0.00115617	1.40677
AK2 ENSG00000004455	4.68224	2.94333	0.150517	0.434859	0.540368	1.94898	4.30922	0.0504862	0.0806267	1.41104
AK3 ENSG00000147853	0.159515	0.509069	0.0474988	0.37771	1.06628	0.673743	0.103017	0.339909	0.229713	0.727338
AK4 ENSG00000162433	0.00723637	0.119565	0.0329663	0.169467	0.516541	0.0209973	0.0743597	0.0319437	0.641315	0.0150385
AK5 ENSG00000154027	1.08683	0.0326587	2.34065e-05	0.00773163	0.0169132	0.00227505	0.0333044	0.0148095	0.0115475	0.00133843
AK6 ENSG00000085231	0.00933801	0.292518	0.0718221	0.341015	0.243989	0.216798	0.0165156	0.0203523	0.118087	0.102348
AK7 ENSG00000140057	0.00257484	0.0170454	0.017967	0.00124291	0.00448478	2.15646e-05	0.0635466	0.10285	7.15857e-05	0.0422843
AK8 ENSG00000165695	0.506048	0.0606115	0.0262951	0.0901177	0.0794999	0.0254044	0.0712472	0.0121969	0.0447375	0.00369513
AK9 ENSG00000155085	0.0320972	0.0348198	0.0900618	0.0267574	0.04638	0.418559	0.0367045	0.0229796	0.0436073	0.0308718
AKAP1 ENSG00000121057	0.751422	7.56653	4.14014	2.74182	3.03054	4.47375	4.28699	0.298545	0.28754	2.0209
AKAP10 ENSG00000108599	0.952891	0.120824	0.0301579	1.6507	0.750439	0.020891	0.31001	0.0694533	0.0304461	0.00296241
AKAP11 ENSG00000023516	0.00346827	0.0576324	0.0708392	0.125055	0.773204	1.97384	0.0361497	0.00881831	1.70554	0.129647
AKAP12 ENSG00000131016	0.0466929	0.000841082	2.06111	0.0626576	0.0559732	0.0635001	0.00869424	0.00531074	0.671218	0.0176265
AKAP13 ENSG00000170776	2.61467	0.260802	0.970453	0.040143	0.485385	0.0798042	0.223775	1.2467	1.10041	0.0583076
AKAP17A ENSG00000197976	0.159759	1.19378	0.274065	0.304411	0.829208	1.66315	1.75874	0.0458556	0.248637	0.345974
AKAP3 ENSG00000111254	0.0298702	0.630805	0.0424683	0.0157078	0.00920188	0.411762	0.0111057	0.262141	0.0463736	0.0124799
AKAP4 ENSG00000147081	0.0037771	0.00112361	0.00332923	0.00525291	0.00735113	0.00949805	0.00556254	0.00792324	0.00143617	0.111563
AKAP5 ENSG00000179841	0.0124623	0.000116045	0.0250057	0.0057132	0.0184478	0.116895	0.0051246	0.0252518	0.00823284	0.000733247
AKAP6 ENSG00000151320	0.071509	0.0259579	0.0167119	0.00224712	0.00843918	0.0534489	0.00651329	0.0592459	0.0136518	0.0218894
AKAP7 ENSG00000118507	0.147258	0.277249	0.00784129	0.0200765	0.0489091	0.365175	0.0514157	0.120998	0.0175118	0.099841
AKAP8 ENSG00000105127	5.32554	1.05304	0.140946	2.22641	0.247336	0.048546	0.56123	0.46189	1.25317	2.41007
AKAP8L ENSG00000011243	2.71867	7.69054	2.64135	2.14755	0.918224	4.62446	3.29436	6.33591	1.49113	1.53682
AKAP9 ENSG00000127914	0.00649075	0.00849068	2.05241	1.50829	1.24071	2.63089	1.27871	0.685	0.576947	0.305122
AKIP1 ENSG00000166452	1.25643	1.89722	0.0646146	0.140089	0.0320008	0.0108098	1.61044	0.596719	0.429634	1.94488
AKIRIN1 ENSG00000174574	0.171106	0.0231301	3.21487	0.252982	0.470721	0.220106	0.913833	0.215066	0.48464	0.608928
AKIRIN2 ENSG00000135334	0.0342009	8.93444e-05	0.124004	0.0344424	0.735672	0.000891707	0.141966	0.0307662	0.00281368	0.503
AKNA ENSG00000106948	3.47968	0.0248818	0.418475	0.0040051	0.171327	1.41569	2.42853	3.29007	0.126845	0.0295116
AKNAD1 ENSG00000162641	0.0276906	0.00145427	0.0249184	0.000213731	0.00354893	0.015887	0.000283916	0.00516007	0.00725423	0.00261133
AKR1A1 ENSG00000117448	14.2226	4.16294	0.281016	2.79171	2.1154	0.0147444	2.78863	0.0483342	0.0272085	1.53066
AKR1B1 ENSG00000085662	3.75217	0.00495233	0.0403443	1.41519	0.585896	0.684348	0.1399	0.0728933	0.0262368	4.86357
AKR1B10 ENSG00000198074	0.014513	0.0466447	0.000521575	0.018138	0.0135745	0.0320568	0.0180179	0.0386498	0.00355648	0.00525929
AKR1C1 ENSG00000187134	1.88257	0.0760615	3.46864	0.0298925	0.0582235	0.0100728	0.0330535	0.154746	0.00808099	0.00360097
AKR1C2 ENSG00000151632	0.133918	0.396259	5.42805	0.168816	0.358039	0.00598182	0.45844	0.38877	0.00887473	0.335781
AKR1C3 ENSG00000196139	0.749578	0.172677	0.210826	0.00399597	0.00235984	0.0319463	0.243488	0.0186226	0.0249527	0.160283
AKR1D1 ENSG00000122787	0.0430546	0.042048	0.0513601	0.000544331	0.00636917	0.000281334	0.0124772	0.00829202	0.0223041	0.0341775
AKR1E2 ENSG00000165568	0.00483712	0.0240927	0.00536386	0.0352307	0.00588803	0.0168	0.0209969	0.0256411	0.022962	2.79565e-06
AKR7A2 ENSG00000053371	17.9658	0.203577	0.896483	0.186514	1.80678	2.24476	1.95053	0.118607	2.67649	1.57722
AKR7A3 ENSG00000162482	0.10331	0.0190376	0.0103092	0.029872	0.0639785	0.018044	0.0033199	0.00479212	0.0704411	0.427624
AKR7L ENSG00000211454	0.00787625	0.0038755	0.509446	0.140224	0.00865372	0.00529528	0.0262101	0.0414162	0.00833998	0.00563952
AKT1 ENSG00000142208	0.138666	10.3103	2.59387	4.32315	6.39972	5.67102	2.51554	10.8564	5.28973	4.30481
AKT1S1 ENSG00000204673	4.21709	5.22081	0.00700591	3.91412	0.0116738	0.668637	2.13313	5.49915	0.140267	4.243
AKT2 ENSG00000105221	0.0373349	3.76063	7.59312	1.63665	1.00172	2.99624	1.56977	1.74442	5.85025	1.82326
AKT3 ENSG00000117020	0.0646081	1.05223	0.0267956	3.64668	0.620319	8.45795	2.68677	0.100454	0.0706037	0.111884
AKTIP ENSG00000166971	0.0343187	0.0539292	0.0261959	0.535707	0.957112	0.096258	0.147698	0.0109505	0.150042	0.0258137
AL049794.1 ENSG00000280240	0.00506918	0.0246746	0.0122708	0.011021	0.000232815	0.0108895	0.00621729	0.0387459	0.030309	0.000944953
AL049872.1 ENSG00000279963	0.00582984	0.0113276	0.00131149	0.0118435	0.00273601	0.0262756	0.0172651	0.00375145	0.00240763	0.00642434
AL135787.1 ENSG00000283263	0.0172013	0.00615526	0.0277866	0.0108096	0.000740684	0.00284678	4.6037e-05	0.000939357	0.00549539	0.00447035
AL354828.1 ENSG00000279282	0.0176931	0.00231025	0.0214794	0.0109122	0.00190519	4.38221e-06	0.00289558	0.00601605	0.00412547	0.0015081
AL354828.2 ENSG00000280175	0.00880262	0.0022709	0.0501738	0.0748278	0.0164541	0.00523437	0.0075079	0.00922039	0.0308728	0.0265837
AL356053.1 ENSG00000150076	0.144489	0.0467648	0.022441	0.0060824	0.000775151	0.0185199	0.0228573	0.00559197	0.00214172	0.00256554
AL356585.1 ENSG00000279081	0.0171447	0.0029872	0.0150934	0.00951603	0.012624	0.00116066	0.00345129	0.00720578	0.0182666	0.0340475
AL358852.1 ENSG00000278899	0.00136178	0.0379753	7.4609e-05	0.0270871	0.0456962	0.00182367	0.0164449	0.00490916	0.0772178	0.00271927
AL365181.1 ENSG00000280316	6.62511e-05	0.00181145	0.00329158	0.00181078	0.0165759	0.00247892	0.0520336	0.330602	0.00506549	0.00964796
AL513523.2 ENSG00000279767	0.0926485	0.126226	0.473638	0.0564155	0.228816	0.143686	0.0315158	0.334438	0.168654	0.501586
AL589743.1 ENSG00000279508	0.377453	3.36562	0.00956114	2.50929	1.12689	0.127103	0.0390282	0.074646	0.0325964	0.906669
AL645922.1 ENSG00000279546	0.000241102	0.00435768	1.06334e-05	0.0269476	0.00767584	0.000150076	5.27507e-08	0.0218343	0.0166	0.0170498
ALAD ENSG00000148218	0.0452095	0.0717723	0.0916789	0.0935201	0.591378	0.361343	1.41354	0.520072	0.137374	0.213496
ALAS1 ENSG00000023330	1.54073	0.0422305	0.146938	0.310198	0.0909855	0.400993	1.60482	0.0330741	0.358315	0.019304
ALAS2 ENSG00000158578	0.00572023	0.00188598	0.0208056	0.0467248	0.0113067	0.0193328	0.00634053	0.00858226	0.0236937	0.00537784
ALB ENSG00000163631	0.00346694	0.0196463	0.0596522	0.0903788	0.000380856	0.0547938	0.0457425	0.0302898	0.00015112	0.0267247
ALCAM ENSG00000170017	0.0654954	0.030022	0.14219	0.317817	0.990748	0.910113	2.57879	3.11595	0.515981	0.137519
ALDH16A1 ENSG00000161618	1.28799	1.38861	1.62451	0.190909	0.296465	0.361376	0.00316893	4.75168	0.0374807	1.6744
ALDH18A1 ENSG00000059573	1.76663	1.71683e-05	0.76855	1.81139	1.26989	1.21211	5.48355	0.226729	2.40908	5.44903
ALDH1A1 ENSG00000165092	0.685787	0.0363139	0.314506	3.40494	0.130128	0.208188	0.0579958	0.0519027	0.000103181	0.0694947
ALDH1A2 ENSG00000128918	2.15502	0.104022	0.210162	0.501392	0.0389245	0.00411372	0.271204	0.690141	0.00170429	0.495912
ALDH1A3 ENSG00000184254	0.205972	2.31704	0.583298	2.55056	0.314512	2.86621	0.190023	1.29691	1.26697	1.62519
ALDH1B1 ENSG00000137124	3.10963	2.73773	13.6231	0.0901934	0.374755	1.04789	1.24475	0.0328126	0.73083	0.540658
ALDH1L1 ENSG00000144908	0.302986	0.0642154	0.146705	2.79056	0.111743	0.593013	0.0296414	0.396316	0.345098	0.114695
ALDH1L2 ENSG00000136010	0.0196222	0.0463814	1.39592	0.0216249	0.00919314	0.0611685	0.0694237	0.0174752	0.000365953	0.0386812
ALDH3A1 ENSG00000108602	0.0548276	0.0230178	0.194011	0.00175391	0.35093	0.131965	0.00340917	0.00673884	0.0042531	0.060749
ALDH3A2 ENSG00000072210	0.139043	2.89906	3.62083	0.148602	2.51715	0.810255	1.83866	1.1455	0.446638	0.0533291
ALDH3B1 ENSG00000006534	0.297026	0.0748359	0.203784	0.032426	0.0230091	0.0657183	0.0150365	0.53073	0.037698	0.0509964
ALDH3B2 ENSG00000132746	0.694525	0.00905698	0.0652131	0.0437948	0.023715	0.85854	0.477758	0.141065	0.0756181	0.00136507
ALDH4A1 ENSG00000159423	3.59575	5.2136	1.61806	1.20412	0.347801	0.172983	0.609474	0.107326	1.30067	0.544935
ALDH5A1 ENSG00000112294	0.0992184	0.081087	0.0397885	0.187111	0.00168087	0.0524909	0.00455246	0.0119708	0.934008	0.157058
ALDH6A1 ENSG00000119711	0.0573758	2.01012	0.0849534	3.394	1.40257	0.393856	1.0791	2.03871	0.109378	0.836825
ALDH7A1 ENSG00000164904	0.896698	0.0417643	0.201926	3.1143	2.5849	1.73226	2.02134	0.41003	0.100739	2.67969
ALDH8A1 ENSG00000118514	0.00331785	0.00208352	0.0230417	0.0254896	4.10777e-05	0.0259248	0.0249015	1.06037e-05	0.00554299	0.00230028
ALDH9A1 ENSG00000143149	1.36234	0.0907959	0.00154135	2.39469	3.64772	0.204715	0.750093	0.264948	0.00389157	0.262941
ALDOA ENSG00000149925	0.664483	6.13833	22.0818	5.7756	1.27866	6.63495	5.15359	22.1702	6.64708	7.06867
ALDOB ENSG00000136872	0.00689247	0.00255284	0.000266031	0.00673858	0.00258808	0.012371	1.74798e-05	0.0146779	0.0010399	3.33435e-05
ALDOC ENSG00000109107	0.936164	0.827335	1.43677	0.0761074	0.479598	0.949153	1.25848	0.065681	0.375723	0.0215398
ALG1 ENSG00000033011	2.69806	0.845216	0.26119	0.570042	1.26753	1.19836	0.109987	0.42857	0.157506	0.117076
ALG10 ENSG00000139133	0.00752731	0.00101502	4.1846e-07	0.0211582	0.00454963	0.0203265	0.00153393	0.00784204	0.0471492	0.00398677
ALG10B ENSG00000175548	0.101284	0.00736861	0.0456882	0.123632	0.238212	0.0250085	0.0452634	0.0178445	0.166827	0.0580205
ALG11 ENSG00000253710	0.0152104	3.94419e-05	0.00347138	0.0038093	0.0316101	0.00668339	0.0216126	0.00498433	0.0294233	0.0630392
ALG12 ENSG00000182858	0.0527031	2.21276	4.11618	0.0299152	2.31486	3.88076	1.0451	0.276964	0.120427	1.60711
ALG13 ENSG00000101901	0.0100284	0.0145357	0.262981	1.79156	0.463908	0.0323139	0.587488	0.0674438	0.0502256	0.14778
ALG14 ENSG00000172339	0.0278492	0.0430678	0.0535523	1.066	0.395478	0.0597827	0.0174579	0.00390748	0.275177	0.0127964
ALG1L ENSG00000189366	0.272701	0.00940933	0.0313696	0.0245147	0.0836685	0.0661836	0.0144858	0.0511882	0.0344003	0.00153794
ALG1L2 ENSG00000251287	0.0192939	0.0118657	5.5793e-05	0.00936595	0.000914704	0.011979	0.00566897	0.0185188	0.000259117	0.0086513
ALG2 ENSG00000119523	0.043526	0.0632478	0.000571877	0.653137	1.74796	0.446979	1.4376	0.0503587	0.855892	0.0736627
ALG3 ENSG00000214160	3.75529	3.7488	0.523453	0.788172	0.428896	0.274443	0.705895	2.06862	0.549992	0.186255
ALG5 ENSG00000120697	0.142752	1.12823	0.0315189	0.31127	0.304345	0.763932	0.085	0.475885	0.714277	0.0531262
ALG6 ENSG00000088035	0.00276562	0.0310677	0.00760999	0.156737	0.230774	0.0899717	0.359068	0.206298	0.0121711	0.0841685
ALG8 ENSG00000159063	1.33269	0.504278	0.0116029	0.148539	0.565537	0.752202	0.226532	0.222271	2.0142e-05	0.133069
ALG9 ENSG00000086848	0.0901777	0.0332337	0.0587482	0.248578	0.727605	0.150529	0.335756	1.28098	0.0654881	0.0581642
ALK ENSG00000171094	0.0180832	0.00931371	0.00912234	0.0172266	0.00481934	0.000136009	0.0566868	0.0209058	0.0306793	6.67738e-05
ALKBH1 ENSG00000100601	0.0545326	0.0675669	0.0595475	0.168755	0.0368093	0.00905799	0.00360372	0.00762141	0.0623891	0.0256629
ALKBH2 ENSG00000189046	1.25734	0.527766	0.0540281	0.286905	0.0722532	1.1957	0.347594	0.80746	0.337567	0.0759028
ALKBH3 ENSG00000166199	2.34058	0.300672	0.0161559	0.264489	1.38968	1.34998	1.18749	0.307035	0.771229	0.106495
ALKBH4 ENSG00000160993	4.32356	0.765052	0.144444	0.0139537	0.916156	0.0553832	1.39125e-06	0.181876	0.061573	0.626057
ALKBH5 ENSG00000091542	3.15834	1.66343	1.77845	0.586236	4.23424	3.23991	2.85222	2.57758	2.13915	5.34853
ALKBH6 ENSG00000239382	1.23328	0.493249	1.01799	0.589942	0.243328	0.835571	1.23958	0.194288	0.462069	0.34922
ALKBH7 ENSG00000125652	1.6349	4.82131	12.8787	3.80823	1.61157	3.69043	3.00722	13.6727	0.059642	2.24182
ALKBH8 ENSG00000137760	0.0150113	0.0592546	0.0557683	0.169367	0.347564	0.0617597	0.0274998	0.12257	0.0634414	0.177245
ALLC ENSG00000151360	0.0171056	0.00612574	0.0536954	0.00361617	0.0361197	0.0140588	0.000505031	0.00786748	0.0199618	0.0191113
ALMS1 ENSG00000116127	0.201363	0.195879	0.0949336	0.00612792	1.18596	0.0328228	0.0534151	0.00863646	0.0361904	0.0294986
ALOX12 ENSG00000108839	0.0196803	0.00837433	0.0213328	0.0562319	0.00263583	0.00592473	0.00114536	0.00986557	0.0353427	0.0017871
ALOX12B ENSG00000179477	0.0051171	0.0510985	0.0573554	0.0142624	0.00247473	0.0197006	0.00215165	0.0085159	0.00664423	0.00397779
ALOX15 ENSG00000161905	0.0975229	0.168691	0.0411491	0.248053	0.232121	0.00067924	0.309753	0.0877042	0.0361525	0.00718393
ALOX15B ENSG00000179593	4.85148	0.180659	3.51142	5.57219	1.35013	1.89402	0.180227	0.436109	0.183907	0.707529
ALOX5 ENSG00000012779	1.01908	0.0457551	0.218131	0.042871	0.0322525	8.98193e-05	0.107365	0.227609	0.0383303	0.000873466
ALOX5AP ENSG00000132965	1.03334	0.0109688	0.040347	0.0413525	0.000414726	0.245529	0.00656892	0.0828729	0.277963	0.328452
ALPK1 ENSG00000073331	0.383032	0.200445	0.325609	0.0224936	0.075481	0.19001	0.022274	0.196546	0.00513414	0.0621972
ALPK2 ENSG00000198796	0.0145988	0.0251576	0.0414154	0.0438645	0.000712536	0.00593919	0.0282801	0.010156	0.00580752	0.00388915
ALPK3 ENSG00000136383	0.0860121	0.0169238	0.00201236	0.0159152	0.180837	0.357438	0.0398979	0.00475188	0.0680885	0.0268423
ALPL ENSG00000162551	0.0128522	0.057203	0.0656946	0.0142781	0.00843218	0.0309117	0.280278	0.912564	0.0559377	0.0993414
ALS2 ENSG00000003393	0.000445672	0.0312079	1.09323	0.0617005	0.0507844	0.0870085	0.043199	0.0347818	0.0447793	0.0107728
ALS2CL ENSG00000178038	0.0798659	0.00622142	0.198737	0.00364161	0.0743733	0.419803	0.028331	1.06751	1.71691	0.0976494
ALS2CR11 ENSG00000155754	0.0197071	0.00238231	0.00502528	9.24578e-05	0.00622939	0.022387	0.0150744	0.298719	0.00232416	0.0176103
ALS2CR12 ENSG00000155749	0.00434222	0.0109778	0.0530521	0.00750286	0.00523902	0.00180429	0.0167166	0.0119965	0.00409259	0.0192364
ALX1 ENSG00000180318	0.0139408	0.00130643	0.0577754	0.0382532	0.00447485	0.00474649	0.00122746	0.00685635	0.00257873	0.00822921
ALX3 ENSG00000156150	0.00193565	0.00384039	0.0653697	0.00142509	0.0362861	0.0165602	0.0319472	0.0145581	0.0297194	0.0219964
ALX4 ENSG00000052850	0.00635829	2.64713e-06	0.00407303	0.0092323	0.0015794	0.00269712	0.0124789	0.00379823	0.00101716	0.0098882
ALYREF ENSG00000183684	0.690316	0.301191	1.43111	0.106904	0.591836	0.00828585	0.197182	0.353575	0.811125	2.01808
AMACR ENSG00000242110	9.05504	1.06996	0.0141155	3.67862	4.40104	7.49647	1.81921	0.0475702	0.248441	2.9433
AMBP ENSG00000106927	0.0241522	0.0514019	0.0179831	0.00280603	0.00267212	0.0386701	0.0302483	0.0189714	0.0162701	0.020591
AMBRA1 ENSG00000110497	0.151475	0.153424	0.678344	0.524038	0.820218	0.00383676	0.00897404	0.142261	0.486072	0.0434027
AMD1 ENSG00000123505	0.0143198	4.26804	0.39559	2.08004	3.11851	3.54688	5.68551	0.0500135	0.035895	0.147291
AMDHD1 ENSG00000139344	0.0429518	0.0220023	0.0082182	0.00406052	0.0340653	0.000446873	0.000137772	0.0142385	0.0159261	1.41886e-05
AMDHD2 ENSG00000162066	0.1795	0.0232559	2.07025	0.0204182	0.8396	0.152012	0.0335769	0.389831	2.03256	1.72825
AMELX ENSG00000125363	0.000965546	0.0154958	0.010571	0.00237601	0.00381297	0.0413584	0.0160905	0.000425203	0.0415891	0.00378282
AMELY ENSG00000099721	3.15108e-06	0.00674811	0.0107497	0.000313573	0.00984543	0.00192651	0.00557653	0.0210815	0.00607349	0.00567059
AMER1 ENSG00000184675	0.0470623	0.0369436	0.0129912	0.195117	0.167191	0.0684311	0.20645	0.8386	0.163752	0.16009
AMER2 ENSG00000165566	0.00858929	0.0255651	0.128772	0.0359284	0.00830928	0.00341021	0.00011406	0.0129502	0.0102345	0.00643273
AMER3 ENSG00000178171	8.30332e-05	0.0136262	0.046471	0.000165634	0.0435247	0.0166008	0.019566	0.00486955	0.00069556	0.00919458
AMFR ENSG00000159461	0.551292	1.39009	4.98944	0.211007	0.853299	1.12227	0.183459	0.10563	1.45842	0.753089
AMH ENSG00000104899	0.0283967	0.17265	0.0148183	0.0333714	0.0405061	0.0101809	0.000392628	0.0364863	0.625937	0.0863535
AMHR2 ENSG00000135409	0.00454755	0.0347372	0.0106178	0.00324926	0.00423504	0.0105851	0.0099103	0.00182319	0.00498019	0.0104511
AMIGO1 ENSG00000181754	0.384845	1.12906	0.117559	0.273497	0.776473	0.848633	0.065782	0.330469	0.63972	0.201285
AMIGO2 ENSG00000139211	0.148689	0.00126949	0.0710608	0.362717	0.0226208	0.0183142	0.0577849	0.0484478	0.0210894	0.019817
AMIGO3 ENSG00000176020	0.0521786	0.0653189	0.177649	0.00477136	0.000406991	0.0171774	0.026146	0.0509308	0.0150313	0.000345267
AMMECR1 ENSG00000101935	0.0425068	0.00739668	0.0601126	0.0240452	0.0427023	0.352778	0.000185144	0.0131413	0.0531026	0.065938
AMMECR1L ENSG00000144233	0.0463971	0.038634	0.0606786	0.0703254	0.404177	0.0104296	0.073533	0.287737	0.0170237	1.19566
AMN ENSG00000166126	0.0111139	2.77064e-05	0.0166501	0.0135495	0.0307126	0.0554425	0.00851832	0.138689	0.0510871	0.0212552
AMN1 ENSG00000151743	0.0270026	0.0340041	0.00917527	1.00934	0.0172404	0.212624	0.0513078	0.217884	0.0161884	0.0483216
AMOT ENSG00000126016	1.73769	0.0066765	0.0909392	0.00651163	0.353363	0.00162888	0.397065	0.0953955	1.01946	0.303047
AMOTL1 ENSG00000166025	5.45402	1.00193	1.2572	0.818581	0.505934	0.0133944	0.783303	0.197817	1.43299	1.69821
AMOTL2 ENSG00000114019	0.169375	0.115444	1.25029	0.192919	0.183457	0.0744364	0.0899853	2.7388	0.00702849	1.14021
AMPD1 ENSG00000116748	0.00539613	0.00103693	0.22101	0.0871504	0.0900102	0.00611067	0.0173934	0.208471	0.137547	0.00183808
AMPD2 ENSG00000116337	1.49273	3.63491	2.99908	0.0853076	0.0149958	0.880056	0.156844	5.6122	0.246797	1.75426
AMPD3 ENSG00000133805	0.0913886	0.355131	0.117216	0.0184676	0.0285715	0.765046	0.289228	0.0483452	0.135845	0.045807
AMPH ENSG00000078053	0.00646845	0.011902	0.0681235	0.0253284	0.00559731	0.00488464	0.0018568	0.041196	0.00340618	0.0301554
AMT ENSG00000145020	0.00963744	0.00133231	0.058203	0.0240887	0.0115162	0.0075109	0.00924884	0.000380526	0.000509798	0.0128078
AMTN ENSG00000187689	0.000816375	0.00324087	0.00258684	0.0591774	0.00291001	0.00347479	0.0138444	0.00141173	0.000372071	0.00230159
AMY1A ENSG00000237763	0.0820494	0.00532455	0.0112305	0.00661351	0.060689	0.023249	0.129845	0.146555	0.00344869	0.000627913
AMY1B ENSG00000174876	0.108195	0.0408693	0.0272335	0.163584	0.0258109	0.00533573	0.226026	0.365263	0.0390059	0.00246326
AMY1C ENSG00000187733	0.0435352	0.000834982	0.0338466	0.0125801	0.000647083	0.0446278	0.00753731	0.000381932	0.0287965	0.00185281
AMY2A ENSG00000243480	0.0361437	0.0276536	0.00204238	0.00244839	0.00746954	0.00748967	0.00382439	0.00209646	0.0571963	0.00469362
AMY2B ENSG00000240038	0.144161	0.0369226	0.0349568	0.00372628	0.614727	0.116737	0.0291556	0.635516	0.353028	0.0730465
AMZ1 ENSG00000174945	0.023957	0.00523976	0.0280381	0.00646471	0.00137255	0.0149677	0.0089605	0.0742408	0.00560758	0.00148829
AMZ2 ENSG00000196704	0.0692942	0.138103	2.84973	0.685205	0.140713	0.0268565	5.30657e-05	0.0675241	0.0414062	0.0320959
ANAPC1 ENSG00000153107	3.08939	0.0908891	0.20223	2.86825	0.464872	0.0554652	0.0140482	0.131598	0.0845691	0.159979
ANAPC10 ENSG00000164162	0.0295416	0.0190452	0.853429	0.100307	0.0204709	0.000126518	0.0404953	0.0429766	0.0313919	0.00348958
ANAPC11 ENSG00000141552	14.1048	2.51008	5.24525	1.993	3.21909	1.28576	3.84018	7.36206	0.332411	0.87805
ANAPC13 ENSG00000129055	0.37709	0.0394672	0.23785	0.383423	0.0501668	0.338591	1.48217	0.101911	0.319244	0.128548
ANAPC15 ENSG00000110200	0.3736	5.7868	1.79411	0.117292	0.803647	2.55752	0.139597	4.07166	2.02079	2.1719
ANAPC16 ENSG00000166295	4.98946	1.6056	2.97771	3.40914	2.28556	0.833771	1.45751	0.380314	0.0188252	1.84717
ANAPC2 ENSG00000176248	0.0148043	1.74312	0.921434	0.834317	0.753399	2.16505	3.6696	3.06974	0.0973424	1.91567
ANAPC4 ENSG00000053900	0.338726	0.0024642	0.0635905	0.0311652	0.655924	0.430848	1.24669	0.256764	0.225629	1.25133
ANAPC5 ENSG00000089053	1.65013	1.14686	7.84433	2.36257	1.56257	5.88538	3.4796	0.160929	1.90566	1.9861
ANAPC7 ENSG00000196510	4.40185	1.44608	0.143561	0.0596579	0.835688	1.17496	2.36039	0.111435	0.827625	2.6106
ANG ENSG00000214274	4.52871	2.95579	0.0105434	5.71815	0.699813	1.79192	0.969745	1.56142	0.0450049	1.86044
ANGEL1 ENSG00000013523	0.0919959	0.982748	0.0271787	0.582076	0.296768	0.0179171	0.365507	0.112636	0.513113	0.0939053
ANGEL2 ENSG00000174606	0.0210777	0.685017	0.0820467	0.0200657	0.76887	0.0213705	0.00367408	0.244224	0.0614803	0.0214084
ANGPT1 ENSG00000154188	0.0397861	0.446803	0.248655	0.0075964	0.00185513	0.010576	0.0327381	0.0598688	0.0115038	1.07081
ANGPT2 ENSG00000091879	0.00480338	0.149583	0.035357	0.00783011	0.0117262	0.0219369	0.0378377	0.00885817	0.00761347	0.13118
ANGPT4 ENSG00000101280	0.103199	0.00203388	0.0770531	0.00592629	0.0057101	0.000863704	0.0336924	0.000864202	0.0155475	9.00682e-05
ANGPTL1 ENSG00000116194	0.0545869	6.10686e-05	0.219771	0.0890707	0.00370479	0.104455	0.186533	0.0107613	0.0294234	0.137698
ANGPTL2 ENSG00000136859	0.601075	0.0608275	5.45603	0.383833	0.555766	0.23486	0.461088	0.122416	0.140484	0.217272
ANGPTL3 ENSG00000132855	0.00558832	0.000720184	0.00373745	0.0147259	0.0070581	0.00345173	0.0148751	0.049101	0.0319766	0.00224461
ANGPTL4 ENSG00000167772	3.33563	0.947297	0.204245	0.0136793	0.251083	0.0460344	0.133208	0.000733452	0.52527	0.00107848
ANGPTL5 ENSG00000187151	0.00831844	3.99264e-06	0.0201218	0.0211475	0.00444824	0.00427866	0.0152327	0.00387097	0.00683099	0.00487476
ANGPTL6 ENSG00000130812	0.00292671	0.0355039	0.0107148	0.0113797	0.000408606	0.0318528	0.00140285	0.181538	0.0189269	0.0102624
ANGPTL7 ENSG00000171819	0.00415097	0.0321568	0.0193072	0.0141462	0.000235466	0.0429802	0.0364147	0.0445875	0.00256797	0.00622417
ANK1 ENSG00000029534	0.0556359	0.0578388	0.00691028	0.0635329	0.0457351	0.0198691	0.00161089	0.0436482	0.139162	0.0451341
ANK2 ENSG00000145362	0.140892	0.0134793	0.44676	0.0259132	0.00230273	0.0608631	0.0542876	1.387	0.0180736	0.0455245
ANK3 ENSG00000151150	0.159434	0.606803	0.30448	0.838427	0.574999	0.274912	0.669244	0.103901	1.00653	0.267544
ANKAR ENSG00000151687	0.0596701	0.0495729	0.00414114	0.055694	0.0928649	0.0107554	0.00343866	0.107897	0.0278962	0.0274478
ANKDD1A ENSG00000166839	0.0389333	0.00374274	0.265564	0.0361489	0.0335001	0.0670987	0.0563338	0.00313845	0.0695946	0.107033
ANKDD1B ENSG00000189045	0.0278394	0.0742471	0.0572864	0.174349	1.15242e-05	0.0276944	0.0312999	0.00708887	0.493512	0.0807026
ANKEF1 ENSG00000132623	0.0400809	0.0311265	0.0058222	0.119254	0.0402524	0.0407488	0.271369	0.0234434	0.629855	0.0247047
ANKFN1 ENSG00000153930	0.00451168	2.63642e-05	0.012386	0.0281934	0.000220733	0.00369832	7.58014e-07	0.0266187	0.00277723	0.00368942
ANKFY1 ENSG00000185722	0.391135	0.0793158	0.00298114	0.802402	0.419678	0.932126	1.0523	0.0387561	1.61514	0.602381
ANKH ENSG00000154122	2.56037	2.83734	1.1366	0.0869177	2.56884	7.2794	0.8612	1.70878	0.437085	0.941288
ANKHD1 ENSG00000131503	0.149616	0.441347	1.17548	0.00648853	0.502605	0.426196	0.0591764	0.0285008	0.587311	0.0525744
ANKHD1-EIF4EBP3 ENSG00000254996	0.127911	0.0258681	0.0117073	0.0464594	0.014583	0.00604617	0.0346383	0.0688305	0.0515454	0.00341902
ANKIB1 ENSG00000001629	0.750611	0.189737	0.301748	0.00434627	0.124967	0.0332784	0.0249354	0.0141467	0.0764092	0.0473413
ANKK1 ENSG00000170209	0.050406	0.0020209	0.0245612	0.0501994	0.0500447	0.0123993	0.00733622	0.156045	0.0433708	0.0208685
ANKLE1 ENSG00000160117	0.00453395	0.0572837	0.0408145	0.0381118	0.0133583	0.0955229	0.0131664	0.0400292	0.0256326	0.00837556
ANKLE2 ENSG00000176915	0.00868751	0.871976	0.813118	3.98301	1.96461	2.12259	0.22663	1.54039	0.626332	0.699462
ANKMY1 ENSG00000144504	2.95205	1.34372	0.169366	0.0613623	1.03931	0.181348	0.00751085	0.0873891	0.148002	0.161674
ANKMY2 ENSG00000106524	0.0107499	0.42453	0.213211	0.0241101	0.0375107	0.237616	0.0301732	0.0478013	0.151135	0.0837349
ANKRA2 ENSG00000164331	0.0416153	0.21379	0.0943924	0.223861	0.0785562	1.03594	0.585277	0.0164438	0.20921	0.189453
ANKRD1 ENSG00000148677	0.0107411	0.000540358	0.0220181	0.0317361	0.00110594	0.00847554	0.000294538	0.00105027	0.00527468	0.00451117
ANKRD10 ENSG00000088448	0.383692	2.67227	0.0798901	5.69438	3.08666	1.95036	6.85026	0.389218	0.270498	0.00382648
ANKRD11 ENSG00000167522	0.107782	1.53149	8.22988	4.29117	0.70092	0.564916	1.28878	0.0398445	1.77486	1.40843
ANKRD12 ENSG00000101745	0.0606903	0.393961	0.172047	0.0122573	0.331996	0.1144	0.0234467	0.86284	0.381945	0.0299528
ANKRD13A ENSG00000076513	0.196662	0.584055	0.518117	0.626237	0.0294575	0.242819	0.0717744	0.620699	0.0122284	0.74359
ANKRD13B ENSG00000198720	0.240076	0.0176989	0.174059	0.123262	0.660212	0.247658	0.498716	0.984882	0.0474507	0.10681
ANKRD13C ENSG00000118454	0.0437319	0.106968	0.0265097	0.149943	0.442982	0.38932	0.000983471	0.158483	1.2235	0.0519849
ANKRD13D ENSG00000172932	3.53948	4.07777	3.95356	4.61257	0.250785	1.15671	0.753294	4.37074	0.056205	1.44758
ANKRD16 ENSG00000134461	0.158096	1.03903	1.05123	0.186794	0.112091	0.0450949	0.229401	0.0295924	0.74284	0.0442174
ANKRD17 ENSG00000132466	0.0796844	0.0018309	0.283126	0.00519498	3.12246	0.081726	0.0369061	0.0329526	0.881008	0.114967
ANKRD18A ENSG00000180071	0.0746548	0.000855588	0.00429157	0.014989	0.0526044	0.00324231	0.0886535	0.0384716	0.0381094	0.0350646
ANKRD18B ENSG00000230453	0.00705103	0.00977945	0.000898555	0.0460489	0.00267508	0.00494827	0.000213412	0.0108308	0.00332865	0.00523872
ANKRD2 ENSG00000165887	0.00381385	0.0416504	0.0728941	0.00812124	0.0073091	0.00188218	0.0986217	0.0145639	0.0160555	0.00187468
ANKRD20A1 ENSG00000260691	0.010363	0.00411832	0.0814091	0.00887534	0.147898	0.00777193	0.0605086	0.0079267	0.000827643	0.0014236
ANKRD20A2 ENSG00000183148	2.1485e-06	0.000697791	0.0147225	0.00749083	0.0212501	0.00219497	0.013126	0.0188223	0.000185265	0.0212325
ANKRD20A3 ENSG00000276203	0.0392657	0.0122443	0.0232626	0.000479873	0.0726851	0.0109836	0.0273999	0.0210489	0.00820626	0.0329229
ANKRD20A4 ENSG00000172014	0.0355523	0.0471289	0.0517493	0.00393113	0.00139901	0.00236156	0.0103145	0.0360889	0.00110724	0.0205844
ANKRD22 ENSG00000152766	0.0113713	0.0636788	7.25232e-06	0.399297	0.000160168	0.625225	0.143081	0.014911	0.0062762	0.0272877
ANKRD23 ENSG00000163126	2.61589	0.142965	0.102275	0.562016	0.013483	0.534148	0.0124049	0.132007	0.245374	0.358326
ANKRD24 ENSG00000089847	0.0471138	0.660098	0.08706	0.0046738	0.196158	0.0258267	0.0307941	0.100516	0.0443968	0.159419
ANKRD26 ENSG00000107890	0.0241029	0.148939	0.0120274	0.066461	0.0182318	0.0235363	0.0766044	0.567212	0.0484338	0.5535
ANKRD27 ENSG00000105186	0.00901605	0.0372516	0.0355829	0.0560699	0.117092	0.346074	0.151779	0.0317879	1.4514	0.261077
ANKRD28 ENSG00000206560	0.00958715	0.0814972	0.00145804	0.557321	0.192051	0.106044	0.00868092	0.45575	0.164085	0.0882288
ANKRD29 ENSG00000154065	1.18015	0.0419432	0.0693508	0.0151064	0.681588	0.0369853	0.132939	0.168029	0.0163624	0.452173
ANKRD30A ENSG00000148513	0.0230083	0.0078561	0.0151374	0.0527529	0.00117306	0.00164831	0.00433201	0.0194528	0.00482408	0.00828428
ANKRD30B ENSG00000180777	0.0352509	0.0404358	0.0683869	0.0180972	0.00170383	0.0333225	0.0302377	0.00864679	0.0157797	0.0213747
ANKRD30BL ENSG00000163046	0.005362	0.00025614	0.0175403	0.000290722	0.0062716	0.000174763	0.00130942	0.0261432	0.0172964	0.0146295
ANKRD31 ENSG00000145700	0.00414974	0.0157634	0.0119114	0.00423846	0.0121875	0.000819091	0.00217912	0.0284056	0.0243789	0.0100643
ANKRD33B ENSG00000164236	0.0264463	0.00356398	0.0119549	0.00285129	0.0116266	0.00503327	0.0331207	0.331721	0.0450284	0.0244031
ANKRD34A ENSG00000272031	0.00986747	0.152788	0.323149	0.0076796	0.230882	0.0193119	0.00650021	0.140557	0.0143681	0.0433786
ANKRD34B ENSG00000189127	0.00683098	0.00272252	0.0335989	0.0107887	0.0014266	0.0374062	0.00983918	0.124838	0.0165996	0.0081
ANKRD35 ENSG00000198483	0.156771	0.0836743	2.13367	0.0587495	0.0245958	0.15355	0.0837562	0.0696889	0.690985	0.396524
ANKRD36 ENSG00000135976	0.00693402	0.00436167	0.0447467	0.0206874	0.0119764	0.51161	0.00177243	1.18326	0.0278837	0.0455292
ANKRD36B ENSG00000196912	0.0454649	0.00541522	0.176491	0.304763	0.33827	0.174914	0.00681235	1.02422	0.00411395	0.0095352
ANKRD36C ENSG00000174501	0.237843	0.0434207	0.242156	0.0798869	0.00312511	0.728297	0.00195478	0.0250616	0.00204547	0.0554022
ANKRD37 ENSG00000186352	0.558113	0.933451	0.000874981	0.900223	4.31256	1.55483	3.86031	1.24535	1.50509	0.248518
ANKRD39 ENSG00000213337	0.0727544	4.18784	0.547803	0.136435	0.308166	0.0200917	0.0159557	0.0867382	0.184371	0.121969
ANKRD40 ENSG00000154945	0.206416	0.396658	0.0253967	0.18037	0.481104	0.0026577	0.804613	1.47618	1.63354	0.365336
ANKRD42 ENSG00000137494	0.101612	0.205716	0.514489	0.129415	0.137623	0.108274	0.0754156	0.00309198	0.00236557	0.0281758
ANKRD44 ENSG00000065413	0.0042356	0.00688127	0.00395133	0.0104346	0.0114858	0.0137652	0.0271919	0.036761	4.38773e-05	0.0190642
ANKRD45 ENSG00000183831	0.0969834	0.206273	0.00123698	0.017623	0.00548055	0.000212831	0.0394124	0.365118	0.00629786	0.0118832
ANKRD46 ENSG00000186106	0.0326369	0.0101474	0.223488	0.04823	9.32716e-06	0.0248005	1.37166	0.0780334	0.0191773	0.017662
ANKRD49 ENSG00000168876	0.0366296	0.00180906	0.00697678	0.116156	0.125093	0.0200803	0.0996007	0.078408	0.152775	0.102375
ANKRD50 ENSG00000151458	0.0248349	0.382968	0.0395683	0.00637926	0.0534596	0.0254729	0.00255445	0.41377	0.0116774	1.41771
ANKRD52 ENSG00000139645	1.7588	0.103371	0.77429	1.70331	0.0970984	0.708605	2.66207	1.90911	0.10128	0.342307
ANKRD53 ENSG00000144031	0.121017	0.147895	0.0138894	0.0204044	0.0277512	0.0333957	0.0256487	0.0216924	0.00329699	0.00900373
ANKRD54 ENSG00000100124	0.329092	2.55015	0.472327	0.0104418	1.47779	1.1014	0.326925	0.162316	1.31417	0.975451
ANKRD55 ENSG00000164512	0.00462106	0.00343557	0.05377	0.0088298	0.000658202	0.0100777	0.00953389	0.00256943	0.0031137	0.000159707
ANKRD6 ENSG00000135299	0.104408	0.00230913	0.00590628	0.0371804	0.52161	0.0163985	0.044337	0.0412899	3.451e-05	0.131102
ANKRD61 ENSG00000157999	0.000746367	0.00187487	0.00265376	0.0076455	0.000959269	0.00867524	0.0208557	0.0164498	0.0478964	0.0032973
ANKRD62 ENSG00000181626	0.143363	0.0197179	0.022747	0.00406485	0.00248909	0.00303916	0.000651531	0.00110052	0.0152837	0.0258366
ANKRD65 ENSG00000235098	1.08293	0.00757223	0.015236	0.0373471	0.542687	0.0650735	1.03976	0.0261357	0.0323776	2.49907
ANKRD66 ENSG00000230062	0.0423259	0.00624574	0.00792152	0.00218297	0.000851658	0.0120611	0.0864608	0.00427101	0.0345902	0.0200057
ANKRD7 ENSG00000106013	0.00805816	0.019541	0.0101576	0.00238382	0.00859131	0.0128534	0.0100865	0.0301183	0.0319428	0.0514544
ANKRD9 ENSG00000156381	2.12621	2.79907	2.13108	1.40041	1.223	1.60841	0.42051	2.58039	0.485269	1.64552
ANKS1A ENSG00000064999	0.11836	0.60249	0.232416	0.1994	0.069682	0.214276	0.308954	0.0874966	0.12155	0.0906408
ANKS1B ENSG00000185046	0.00222648	0.00462226	1.3237	0.0115183	0.0084951	0.0442427	0.0542951	0.0515875	0.0472951	0.0181269
ANKS3 ENSG00000168096	0.307803	1.14265	1.55436	0.374043	5.51037	0.858455	0.105872	1.2198	0.917891	0.0373422
ANKS4B ENSG00000175311	0.0339774	0.0181513	0.0567268	0.0271365	1.16628e-06	0.0240336	0.0138825	0.00753279	0.0208186	4.38235e-05
ANKS6 ENSG00000165138	0.0628798	1.61131	0.0743494	0.0358591	0.257746	0.303035	1.61875	0.0353915	0.0972037	0.841392
ANKUB1 ENSG00000206199	0.172433	0.0111576	0.0170858	0.000320882	0.0464318	0.0034969	0.00107634	0.00277566	0.000155342	0.0237676
ANKZF1 ENSG00000163516	2.70537	3.47786	1.4967	1.07924	0.0902875	5.05439	3.66292	0.0557823	0.816844	0.101152
ANLN ENSG00000011426	0.0102521	0.0023909	0.0218755	0.0621674	0.0454282	0.012188	0.0129752	0.0250849	0.000951415	0.00668059
ANO1 ENSG00000131620	0.0398957	0.265928	0.256972	0.168543	0.766997	0.0567215	0.391401	0.0399242	0.0675192	0.0774452
ANO10 ENSG00000160746	0.156661	0.473589	2.51088	0.385488	0.734692	1.56389	0.0694458	2.73295	0.72003	0.00911667
ANO2 ENSG00000047617	0.000487279	0.0203233	0.0127415	0.00451697	0.000715917	0.000769104	0.0244833	0.0224457	0.00432038	0.0318549
ANO3 ENSG00000134343	0.0134657	0.0185331	0.00563145	0.00638875	0.00285753	1.17199e-09	0.00119484	0.00419432	0.0265599	0.0154191
ANO4 ENSG00000151572	0.215373	0.017902	0.0176389	0.017683	0.000552622	0.365531	0.0205805	0.153005	0.33279	0.0271529
ANO5 ENSG00000171714	0.164422	0.0994014	0.124034	0.310528	0.119466	0.107007	0.0227578	0.0102757	0.053489	0.0741494
ANO6 ENSG00000177119	0.000796907	1.0769	0.811247	0.0152545	0.00345452	0.00945334	0.0319491	0.105302	0.0145795	0.163712
ANO7 ENSG00000146205	8.60585	4.67418	0.194648	5.95963	3.71092	0.235025	4.49892	0.0520283	4.92154	0.540257
ANO8 ENSG00000074855	2.52304	0.0127826	0.0645797	0.0592952	0.210769	0.00215541	1.51503	0.0918033	0.0849805	0.110639
ANO9 ENSG00000185101	0.920567	0.0208537	0.037729	0.258412	0.0449472	0.188203	0.000871626	3.94673	1.20238	0.592558
ANOS1 ENSG00000011201	0.324645	0.00846373	0.329922	0.0568459	0.0543487	0.0116928	0.0714934	0.0424317	0.0244229	0.00595577
ANP32A ENSG00000140350	3.92923	2.56721	2.73506	0.0743224	3.42973	1.58831	0.026385	0.00522966	2.79217	5.95089
ANP32B ENSG00000136938	4.08804	2.74737	0.254958	0.327987	0.76826	0.00337635	1.55207	0.0199472	1.74412	2.70302
ANP32E ENSG00000143401	0.209598	0.0182054	0.129893	0.434871	9.00297e-05	0.0133909	0.0489925	0.0731121	0.0386958	0.41837
ANPEP ENSG00000166825	0.00410632	0.00963548	0.0246544	0.121849	0.483272	17.5703	0.0221935	4.4982	0.0658298	0.0501335
ANTXR1 ENSG00000169604	0.0142216	0.101945	3.32408	0.0159647	1.32564	0.103027	0.115129	1.05513	0.927291	0.105109
ANTXR2 ENSG00000163297	5.82919	0.00804456	0.0329178	5.17094	5.25354	0.0895429	3.49731	2.01151	0.0929266	1.69234
ANXA1 ENSG00000135046	0.0950598	3.54846	4.56259	0.00645532	1.48469	0.115505	0.318518	0.13133	0.0125696	0.160323
ANXA10 ENSG00000109511	0.00441357	0.023837	0.0429265	0.0293949	0.0036334	0.000304924	0.000175327	0.000890174	0.0227887	0.01067
ANXA11 ENSG00000122359	11.387	3.36109	6.31346	5.78301	0.190583	4.01174	9.73849	0.278303	0.184355	5.86038
ANXA13 ENSG00000104537	0.282861	0.0415742	0.114533	0.0199206	0.0173842	0.0218436	0.0127803	0.00241978	0.0295219	0.012646
ANXA2 ENSG00000182718	22.3702	0.0297163	0.051565	0.165204	0.0635637	0.0283908	0.336723	0.153675	3.62184	3.24176
ANXA2R ENSG00000177721	0.0701922	0.178527	0.0191434	0.084297	0.0179027	0.0511154	0.109168	0.0112842	0.762939	0.00695287
ANXA3 ENSG00000138772	0.424641	0.715713	0.10899	0.475729	0.254034	0.87895	0.0132756	0.0318456	0.0786792	0.104549
ANXA4 ENSG00000196975	0.138368	0.0975978	0.256611	0.180348	0.209546	0.27049	0.0143236	0.654728	1.6106	0.0441393
ANXA5 ENSG00000164111	0.494255	1.44782	2.45026	3.77988	3.33578	4.06135	2.05664	4.00344	1.14841	0.151446
ANXA6 ENSG00000197043	12.7671	5.19261	15.7938	0.418985	0.632346	2.08334	0.0610918	6.02779	0.170382	4.65198
ANXA7 ENSG00000138279	0.0772902	0.465476	0.0850185	0.471997	1.01491	1.33678	2.21871	0.0199314	0.426643	0.151977
ANXA8 ENSG00000265190	0.00481774	0.00601337	0.00365397	0.00108482	0.00899166	0.0113641	0.0146339	0.00342674	0.0274994	0.00772675
ANXA8L1 ENSG00000264230	0.055709	0.150034	0.25374	0.00601588	0.00921491	0.00896529	0.0347317	0.0067124	0.0424479	0.0157704
ANXA9 ENSG00000143412	0.140346	0.00111162	0.0822785	0.00291161	0.00661946	0.00108118	0.0236622	0.054591	0.00795158	0.000131206
AOAH ENSG00000136250	1.24747	0.0402964	0.93472	0.0612046	0.14192	0.00285073	0.000108965	0.356088	0.00342606	0.557236
AOC1 ENSG00000002726	0.0131781	0.0301133	0.00915928	0.0328886	0.000118019	0.112134	0.0130001	0.0160103	0.0114557	0.0452626
AOC2 ENSG00000131480	0.0343438	0.00173243	0.0293037	0.00444485	0.0169493	0.00625706	0.00348928	0.675632	0.0217056	0.0238263
AOC3 ENSG00000131471	5.23698	0.168182	4.66437	0.109888	0.170244	0.0716019	0.0110881	0.0273404	0.0703662	0.690024
AOX1 ENSG00000138356	0.0356119	0.00868443	0.12624	0.127606	0.0139855	0.120814	0.0157918	0.0262418	0.038096	0.142549
AP000275.65 ENSG00000265590	0.00198071	0.00804117	0.0388783	0.00477614	0.00154789	0.00124219	0.0210709	0.0215431	0.0456735	0.00105179
AP000349.2 ENSG00000280178	0.062692	0.0226174	0.017549	0.00400852	0.0221165	0.0150223	0.0149029	0.0012645	0.00725032	0.0281087
AP000350.10 ENSG00000251357	0.000280269	0.00180308	0.0830363	0.00158019	0.0054236	0.00987853	0.00881699	0.0174432	0.00686751	0.00257198
AP000721.4 ENSG00000256100	0.0392615	0.00735563	0.034906	0.0252376	0.00532113	0.00508996	0.000267203	0.0129798	0.0732302	2.92922e-05
AP000769.1 ENSG00000279576	0.0363574	12.5957	20.4036	10.8253	5.48392	11.2314	0.166312	0.383625	6.56857	0.375728
AP000866.1 ENSG00000279342	0.04199	0.0392506	0.0460478	0.0624314	0.00494175	0.0018751	0.0274888	0.00280363	0.0193331	0.0560357
AP006285.2 ENSG00000278919	0.00869543	0.0481717	0.0252945	0.0421576	0.0537808	0.00714936	0.00347523	0.0369864	0.0247295	0.0177028
AP1AR ENSG00000138660	0.350922	0.100862	0.0187416	0.0117111	0.293834	0.368512	0.439515	0.342677	0.0831752	0.12906
AP1B1 ENSG00000100280	0.656001	2.5421	4.81534	4.49171	5.16127	1.69456	3.86534	3.74263	2.29296	1.85593
AP1G1 ENSG00000166747	0.0785032	0.438302	0.024801	1.79943	0.776456	0.827128	0.00612682	1.12913	0.128723	1.95539
AP1G2 ENSG00000213983	7.89423	7.44624	2.40223	2.24956	0.878153	4.71283	4.18211	5.8237	1.78712	0.618743
AP1M1 ENSG00000072958	0.0212671	6.13778	0.0531229	0.402405	0.00726996	0.0469073	0.106655	7.96568	0.116473	8.06109
AP1M2 ENSG00000129354	1.52242	9.26221	0.145905	2.64599	1.41964	5.67629	2.00792	1.22383	4.15596	4.13707
AP1S1 ENSG00000106367	2.10949	6.00277	0.990697	4.05572	2.56036	0.881577	0.586481	4.52649	0.318739	0.0791361
AP1S2 ENSG00000182287	0.0691687	0.0950897	0.364996	0.0137591	0.0404357	0.0289712	0.407836	1.79516	0.0289923	0.0949101
AP1S3 ENSG00000152056	0.00843447	0.458714	0.0452389	0.0438633	0.151387	0.00335942	0.113706	0.0756774	0.00141982	0.00287212
AP2A1 ENSG00000196961	0.289618	2.54609	3.00322	0.135321	1.27094	1.54112	1.15829	3.81593	0.744401	2.94667
AP2A2 ENSG00000183020	2.53475	4.29307	3.04627	0.0214268	1.18923	5.09475	3.60092	9.01873	0.871088	0.322343
AP2B1 ENSG00000006125	3.08313	3.2937	1.31583	0.645891	1.07262	3.47246	0.739369	2.19658	0.574181	3.22689
AP2M1 ENSG00000161203	0.207571	2.51949	18.4981	10.7365	2.60388	2.77351	0.174762	5.13131	2.66373	5.13147
AP2S1 ENSG00000042753	0.331173	9.89748	17.873	5.35251	6.70134	4.38439	4.58259	2.34929	1.77918	7.69843
AP3B1 ENSG00000132842	0.0068654	0.484661	0.0113459	0.00729508	0.527719	0.763366	0.767956	0.96365	0.583184	0.0540358
AP3B2 ENSG00000103723	0.0387481	0.0227123	0.058831	0.0409325	0.0162506	0.0173844	0.00801654	0.00982659	0.0766805	0.0163559
AP3D1 ENSG00000065000	0.0604541	2.81465	3.5858	0.00725371	3.53889	4.14431	4.63161	3.20067	0.225277	0.0400109
AP3M1 ENSG00000185009	0.979414	0.0384815	2.03587	0.795587	0.65772	0.810733	0.312153	0.0239553	0.171806	1.17487e-05
AP3M2 ENSG00000070718	1.94706	0.326627	0.223426	0.0183469	0.0559874	0.0279996	0.770315	0.00139309	0.000971548	1.60494
AP3S1 ENSG00000177879	0.150747	0.100848	0.116179	0.00615209	0.0859604	0.803295	0.291996	0.466462	0.000550634	0.374222
AP3S2 ENSG00000157823	0.200323	4.66682	1.36476	0.0349541	0.0433336	0.0144613	0.409207	2.23207	0.206507	0.15292
AP4B1 ENSG00000134262	1.83656	0.163203	0.0224236	0.700137	0.454166	0.0441193	0.0813726	0.669967	0.141907	0.152214
AP4E1 ENSG00000081014	0.0730882	0.046765	0.00167884	0.00721398	0.226615	0.0613424	0.00126361	0.0171138	0.198434	0.00781991
AP4M1 ENSG00000221838	0.546098	1.39274	0.484161	0.132203	0.0147519	1.31467	0.53181	0.204062	1.01071	0.038613
AP4S1 ENSG00000100478	0.00625634	0.024264	0.0654084	0.400153	0.000444834	0.000645834	0.0572671	0.0616406	0.0295015	0.0534002
AP5B1 ENSG00000254470	0.0155094	0.218138	0.420438	0.0246863	0.11022	0.0202589	0.0357695	0.405614	0.0706666	0.0265793
AP5M1 ENSG00000053770	0.00169882	0.00375938	0.0772317	0.695395	0.00630985	0.184842	0.112297	0.0705873	0.866378	0.0330069
AP5S1 ENSG00000125843	0.780729	0.0540637	0.1042	0.821217	0.0648033	0.0811251	0.544103	0.125299	0.0636509	0.0850736
AP5Z1 ENSG00000242802	1.56769	1.49527	0.783294	1.02153	0.137125	0.464412	0.677647	4.34894	0.170207	1.15584
APAF1 ENSG00000120868	0.0417779	0.0120489	0.107021	0.000207528	0.155849	0.402765	0.376262	0.160454	0.285685	0.0405633
APBA1 ENSG00000107282	0.237228	0.104889	0.0497979	1.20638	0.0387466	0.0907773	0.0576638	0.0164539	0.172183	0.048828
APBA2 ENSG00000034053	0.474694	0.254891	0.171212	0.0804072	1.12788	0.113989	0.213153	0.141159	0.0693072	0.592045
APBA3 ENSG00000011132	1.89452	4.29223	0.174419	0.395199	0.0341075	0.896188	0.414715	2.73534	0.321578	0.00425787
APBB1 ENSG00000166313	5.74026	2.37323	3.13909	0.838992	0.378374	0.82017	0.0322805	4.05614	0.0105738	2.87639
APBB1IP ENSG00000077420	0.0528936	0.0109298	0.0427579	0.449564	0.0725696	0.0837012	0.0387703	0.0718996	0.0355767	0.00149723
APBB2 ENSG00000163697	0.424131	0.0250937	2.11749	0.0167893	0.0257078	0.0398412	0.769755	0.0461573	0.386993	0.0114731
APBB3 ENSG00000113108	2.21336	0.583007	0.657219	1.75689	2.36277	2.40243	2.31897	0.0246952	3.44037	2.13556
APC ENSG00000134982	0.0651654	0.0411257	0.0572211	0.214096	0.827166	0.0603995	0.0768207	0.272778	0.303375	0.143394
APC2 ENSG00000115266	0.00186932	0.00321172	0.00694134	0.00616104	0.00734945	0.00354564	0.00305356	0.042738	0.0163479	0.00282561
APCDD1 ENSG00000154856	0.363756	0.181383	0.0394337	0.0872132	0.692988	0.305355	0.71493	1.3715	0.117325	1.67298e-07
APCDD1L ENSG00000198768	0.121675	0.0186836	0.331294	0.00810767	0.00363421	0.0160804	0.0152052	0.060351	0.0261851	0.00943553
APEH ENSG00000164062	8.29938	5.07409	0.249559	2.16841	0.204955	0.412484	0.853691	0.541099	1.70655	2.02886
APELA ENSG00000248329	0.00483139	0.0171401	0.00156646	0.198671	0.143676	0.00685384	0.000868827	0.0195842	0.00129519	0.00457612
APEX1 ENSG00000100823	0.000300996	6.80689	2.21564	1.74686	1.66571	3.89769	1.83883	1.67858	0.0391862	3.59123
APEX2 ENSG00000169188	0.311335	0.566797	0.190451	1.17906	0.105894	0.00231583	0.644054	0.670931	0.170241	0.130277
APH1A ENSG00000117362	0.259672	3.67235	8.00239	0.440322	1.37998	5.02738	1.31245	1.44923	1.94316	4.2115
APH1B ENSG00000138613	0.193086	1.22681	0.0371573	0.161801	0.768327	0.996434	3.22853	0.0403858	0.817886	0.523838
API5 ENSG00000166181	0.117976	0.0380215	0.142618	0.785145	0.533497	0.0277437	0.00385181	0.0144568	0.645136	0.0550718
APIP ENSG00000149089	0.0922934	0.164812	0.0815997	0.0151863	0.559454	0.0238064	0.105517	0.123017	0.114797	0.0231553
APITD1 ENSG00000175279	0.0292716	6.25795e-05	0.00195412	0.0287522	0.263888	0.121569	0.244368	0.00922139	0.0304648	0.0343255
APITD1-CORT ENSG00000251503	0.00420483	0.0259215	0.00401577	0.013684	0.0117932	0.0109903	0.000278053	0.00440629	0.00730337	0.00998737
APLF ENSG00000169621	0.00284511	0.00508848	0.051209	0.0021405	0.0140118	0.00879151	0.00571217	2.43259e-06	0.0378337	0.00518648
APLN ENSG00000171388	0.0512557	0.00354074	0.0710045	0.0170795	0.092348	0.0471611	0.504195	0.0083931	0.0302067	0.246189
APLNR ENSG00000134817	0.132431	0.0014535	0.295579	8.54443e-05	0.0951853	0.34517	0.00415261	0.671954	0.00508339	0.184386
APLP1 ENSG00000105290	0.0629935	0.148696	0.0130252	0.839387	0.00026996	0.0680041	0.0211863	0.000198773	0.534612	0.0850531
APLP2 ENSG00000084234	0.0591846	8.9737	0.0780673	16.9427	18.042	10.9619	6.19637	0.718935	2.57998	0.347587
APMAP ENSG00000101474	0.26835	3.52132	0.0124395	7.46838	4.59991	3.9761	0.798835	1.41714	0.727458	0.411281
APOA1 ENSG00000118137	0.0176144	0.0145651	0.0119301	0.00523721	6.96752e-05	0.00292446	0.0192424	0.0105698	0.000450858	0.00514956
APOA2 ENSG00000158874	0.0959417	6.91793e-05	0.0764927	0.0596448	0.0313185	0.0203695	0.00240321	0.00239704	0.00461026	0.00670902
APOB ENSG00000084674	0.00215725	0.00414575	0.00452507	0.0554514	0.015727	0.0141393	0.15002	0.0137373	0.00571818	0.000710906
APOBEC3A ENSG00000128383	0.0118714	0.000465156	0.00846199	0.00400195	0.021254	0.000683416	0.000773872	0.0114687	0.0477225	0.0301843
APOBEC3B ENSG00000179750	0.0253386	0.00316265	0.000305165	0.00400025	0.0116854	0.000949077	0.0191684	0.0430803	0.0315732	0.0139774
APOBEC3C ENSG00000244509	0.591045	0.025742	0.10781	0.171208	1.08001	1.37157	0.197511	0.00684323	1.68123	1.40957
APOBEC3D ENSG00000243811	0.0205604	2.61004e-05	0.284002	0.0791252	0.0230852	0.0134649	5.08382e-06	0.027019	0.0307931	0.0792163
APOBEC3F ENSG00000128394	0.170433	0.373806	0.0376777	0.03015	0.0016679	0.849135	0.00492434	0.160566	0.00669209	1.44006
APOBEC3G ENSG00000239713	0.0867521	0.107122	0.958963	0.152423	0.0881414	0.0159036	0.143551	0.00339136	0.699733	0.475664
APOBEC3H ENSG00000100298	0.00243828	0.0184485	0.00462026	0.0152608	0.000497726	0.249784	0.00288447	0.0027739	0.021033	0.000550696
APOBEC4 ENSG00000173627	0.000808452	2.04273e-05	0.0285678	0.000700968	0.000922091	0.00986246	9.12907e-05	0.00169414	0.00477212	0.00809422
APOBR ENSG00000184730	0.165827	0.0062607	0.0424641	0.0227109	0.00593814	0.149194	0.000158067	1.6692	0.0120286	0.248634
APOC1 ENSG00000130208	0.0741452	0.0516916	2.27157	0.144225	0.0517131	1.76624	0.0340734	6.15442	0.0148231	0.604542
APOC2 ENSG00000234906	0.0182135	0.00166355	0.00133011	0.0116172	0.00031702	0.0116251	0.00433092	0.00864999	0.00462333	0.00983249
APOC4 ENSG00000267467	0.00366144	0.0117276	0.0158529	0.00413833	4.5934e-06	0.0137595	0.0356827	0.0287292	0.000741519	0.0260185
APOD ENSG00000189058	29.2836	15.7317	4.9162	5.54854	0.110997	6.42665	4.55759	1.26787	2.46885	5.9015
APOE ENSG00000130203	3.89054	0.0526706	1.57545	0.134671	0.152206	6.20151	0.0136837	15.2987	0.00675064	2.24908
APOF ENSG00000175336	0.631745	0.00957356	0.619779	0.184276	0.00260625	2.29262	0.00672316	0.517895	0.0630958	0.00244813
APOH ENSG00000091583	0.0255172	0.0487176	0.0668696	0.00333586	0.00325981	0.0115526	0.0205574	0.108844	0.00534544	0.0104206
APOL1 ENSG00000100342	0.127571	0.0254259	2.49692	0.0779566	0.0370261	0.000160173	0.0481094	3.88167	0.00691627	2.41105
APOL2 ENSG00000128335	6.39876	0.323525	0.00172643	0.0249952	0.0696789	0.10203	0.356354	1.59832	0.110628	0.326251
APOL3 ENSG00000128284	1.89882	0.168228	1.73088	0.0305393	0.010177	1.68284	0.00475339	0.214967	0.0690273	0.0963649
APOL4 ENSG00000100336	1.14112	0.00367236	0.0168828	0.0500098	0.248424	0.0404692	1.25104	0.0596522	0.00484557	0.00973253
APOL6 ENSG00000221963	0.258601	0.263185	0.0271012	1.32452	0.0108145	0.570233	0.0297026	0.103927	0.24426	0.46004
APOLD1 ENSG00000178878	0.460054	0.00470947	0.00218237	0.00890872	0.0131021	0.251115	0.123142	0.0573587	0.0111763	0.283342
APOM ENSG00000204444	0.013661	0.394343	0.0647848	0.0333431	5.18217e-05	0.00427631	0.000849653	0.0228179	0.126668	0.0122867
APOO ENSG00000184831	0.0324359	0.00234901	0.000840347	0.114062	0.0498489	0.0868272	0.0291515	0.0168318	0.0282127	0.3889
APOOL ENSG00000155008	0.0581509	0.784954	0.00448116	0.0179103	0.267487	0.472786	0.114878	1.26337	0.0540517	0.000559386
APP ENSG00000142192	13.2451	6.36911	6.87072	7.8485	9.7744	5.02575	2.8355	11.7154	4.69109	6.0631
APPBP2 ENSG00000062725	0.227902	2.06147	0.194759	0.171219	1.99538	0.106776	0.501168	0.00512343	0.00526402	1.03123
APPL1 ENSG00000157500	0.0509178	0.248685	0.0555059	0.623668	0.171683	0.425481	0.0983859	0.861525	0.0262429	0.00607728
APPL2 ENSG00000136044	0.269771	1.44628	0.0427955	0.0674533	0.263853	3.10057	4.22476	0.242706	4.67426	0.588811
APRT ENSG00000198931	12.8182	11.0184	11.9582	3.40044	1.97026	3.1841	0.0136847	5.2792	5.40225	4.8996
APTX ENSG00000137074	1.69507	0.808653	0.110116	0.26315	1.02813	0.0958669	1.35591	0.927416	0.540679	0.0559192
AQP1 ENSG00000240583	2.62801	1.14413	10.3475	0.0426128	0.0161517	1.66135	0.0225495	6.35761	0.127993	0.128736
AQP10 ENSG00000143595	0.0100927	0.00180706	0.0698267	0.0139233	0.00834527	7.76101e-06	0.00092025	0.265578	0.00735808	0.00592909
AQP11 ENSG00000178301	0.0566559	0.0975046	0.00350875	0.110582	0.251842	0.00194663	0.0150553	0.00237722	0.0100589	0.0200498
AQP2 ENSG00000167580	0.0713306	0.00709548	0.0129422	0.00455269	0.00253785	0.0244511	0.00465067	0.00468391	0.00329906	0.00331586
AQP3 ENSG00000165272	10.4379	1.13249	0.000565526	12.228	0.788406	1.94564	1.00623	0.272494	3.47098	5.12312
AQP5 ENSG00000161798	0.0474243	0.0224196	0.0685154	0.0394837	0.00481158	0.0163724	1.79752	0.0137684	0.00501665	0.00493262
AQP6 ENSG00000086159	0.0105113	0.0317119	0.0071111	0.000348073	0.0119531	0.0199473	0.000182236	0.038899	0.00559889	0.0246787
AQP7 ENSG00000165269	0.00877847	0.000478736	0.05339	0.000175798	0.0288417	0.00425554	0.00526253	0.0597983	0.00190383	0.0263996
AQR ENSG00000021776	0.0202175	0.026444	0.0653896	1.0744	0.129635	0.191255	0.44992	1.79991	0.00236798	0.128135
AR ENSG00000169083	3.83829	1.85094	2.82392	2.42379	2.89373	4.09138	5.40985	0.401257	2.37983	3.17198
ARAF ENSG00000078061	3.05681	1.88479	0.0980305	0.00843337	0.954167	0.158577	0.648013	3.00809	3.47277	3.39025
ARAP1 ENSG00000186635	1.43547	1.81834	5.19041	0.165074	0.366607	1.25474	1.04668	0.400404	1.57334	0.922319
ARAP2 ENSG00000047365	0.0568579	0.0125779	0.576354	0.0871587	0.000198366	0.10616	0.0968182	0.0784326	0.0217118	0.0759695
ARAP3 ENSG00000120318	0.126124	0.0106665	0.0855823	0.0607811	0.0530892	0.0264117	0.0127809	0.0192362	1.14196	2.301
ARC ENSG00000198576	0.471469	0.142066	0.10675	0.0271614	1.08893	0.0262347	0.0814842	0.226167	1.1329	0.0189262
ARCN1 ENSG00000095139	0.0570013	1.05229	0.00818065	0.0152587	0.780293	1.33679	0.448188	0.0308195	0.793884	6.30389
AREG ENSG00000109321	0.0713538	0.0532296	0.0194869	0.0145493	0.0547839	0.0126432	0.0331873	0.0309028	0.116948	0.121282
AREL1 ENSG00000119682	3.02882	0.57365	0.184114	0.186283	1.1709	1.36527	0.830036	0.0514613	0.0126386	0.0677338
ARF1 ENSG00000143761	0.0940346	4.311	0.652966	0.059775	2.61368	3.24036	0.20296	5.21821	2.84593	2.50055
ARF3 ENSG00000134287	3.98431	0.00428554	0.380944	1.73105	4.59578	1.36865	3.10197	6.46784	5.47446	0.352663
ARF4 ENSG00000168374	0.080009	1.44808	0.449387	0.692716	3.29266	4.7701	0.673263	3.71046	1.7638	1.15561
ARF5 ENSG00000004059	0.0456022	0.614758	0.746496	1.65207	0.277607	0.0138222	0.306128	0.034636	0.112253	0.397887
ARF6 ENSG00000165527	0.0945303	1.19559	0.0456175	0.889465	2.1417	3.36865	2.19044	0.049583	0.0576219	0.0450618
ARFGAP1 ENSG00000101199	0.58929	1.54834	0.117241	0.0643821	3.29247	2.55076	4.79024	8.95672	0.256541	0.758324
ARFGAP2 ENSG00000149182	1.91441	5.06473	3.81216	5.7249	0.285581	1.63403	2.12205	2.53726	0.109453	3.20702
ARFGAP3 ENSG00000242247	0.044787	0.929302	0.0815575	0.810364	2.43283	1.33112	1.60052	1.55915	0.562896	0.0650801
ARFGEF1 ENSG00000066777	0.000129544	0.00195855	0.0444683	1.47489	0.164045	1.71898	0.0858026	0.155538	0.153708	0.201139
ARFGEF2 ENSG00000124198	0.0135373	0.622256	0.00966357	0.746503	0.211131	0.0899192	9.8376e-06	0.0424971	0.0386607	0.0107669
ARFGEF3 ENSG00000112379	0.242139	2.86035	0.354893	2.33295	0.956681	1.22971	1.42892	0.116552	2.34248	0.0983298
ARFIP1 ENSG00000164144	0.0575397	0.0305874	0.000780862	0.00499207	0.0119527	1.37142	1.34112	0.0258607	0.317963	0.0119485
ARFIP2 ENSG00000132254	0.125037	7.95635	0.506472	6.80337	0.544643	6.86717	1.67584	10.8565	6.8335	4.26376
ARFRP1 ENSG00000101246	1.00382	0.0651201	10.0793	4.07087	1	1.86356	0.878036	6.96028	0.492669	0.0188935
ARG1 ENSG00000118520	0.00032124	0.00634496	0.0109606	0.000856716	0.0483083	0.0108341	0.00866355	9.94427e-05	0.0329076	0.0693123
ARG2 ENSG00000081181	0.0222049	2.87666	1.37228	8.22771	2.65726	0.658631	2.52692	1.23727	0.122849	0.322269
ARGLU1 ENSG00000134884	0.0440807	6.52214	0.0301735	1.65213	3.21664	3.0699	2.02457	1.87907	4.68584	0.541811
ARHGAP1 ENSG00000175220	8.17254	6.11108	9.61992	2.76103	3.2989	1.08346	3.68983	0.171737	1.33504	2.15254
ARHGAP10 ENSG00000071205	2.99006	0.991663	2.12667	0.262548	0.451867	0.195677	0.891619	0.0195052	0.142245	0.363032
ARHGAP11A ENSG00000198826	0.00496478	0.0144786	0.00543724	0.00894292	0.00163917	0.0172746	0.058386	0.0007504	0.00431717	0.0234848
ARHGAP11B ENSG00000187951	0.0506695	0.0257536	0.00102828	0.00812706	0.0325977	0.0012739	0.0783342	0.0077634	0.0222842	0.0154494
ARHGAP12 ENSG00000165322	0.00921313	0.516235	0.135319	0.00764197	0.0686258	1.46236	0.375514	0.466121	0.345551	0.0706769
ARHGAP15 ENSG00000075884	0.286035	0.0383616	0.0378435	0.0069541	0.00769981	0.0162985	0.0352457	0.0303542	0.0291314	0.0073173
ARHGAP17 ENSG00000140750	0.350307	0.0214936	0.246399	0.0973846	0.113954	0.900096	2.28393	0.114607	0.234833	0.112966
ARHGAP18 ENSG00000146376	0.102892	0.0277542	0.00578878	0.0280707	0.371572	0.299985	0.00160379	0.867987	0.346921	0.015662
ARHGAP19 ENSG00000213390	0.0796615	0.0434458	1.00772	0.865771	0.373649	0.0339493	0.0015169	0.00303202	0.00669878	0.103002
ARHGAP20 ENSG00000137727	0.0059865	0.00243056	0.0541772	0.00109557	0.0461244	0.023198	0.0350538	0.137539	0.0364027	0.0215985
ARHGAP21 ENSG00000107863	0.617843	0.11962	0.41818	0.0611851	0.490406	0.106415	0.0230499	0.925561	0.0050482	0.0053184
ARHGAP22 ENSG00000128805	0.0896679	0.0212759	0.284487	0.00207108	0.254297	0.0881999	0.0010983	1.1162	0.0286954	0.0147669
ARHGAP23 ENSG00000275832	0.109876	0.0937417	0.884033	0.0259824	0.0822386	0.0281881	0.288601	0.164343	0.00532756	0.0846988
ARHGAP24 ENSG00000138639	0.0513403	0.0126756	0.0486261	0.0145472	0.0203053	0.0996356	0.0457961	0.278457	0.00896548	0.00548143
ARHGAP25 ENSG00000163219	0.266025	0.0391861	0.284196	0.0502297	0.0442685	0.0160993	0.353187	0.106953	0.166766	0.228107
ARHGAP26 ENSG00000145819	0.379711	0.00323206	0.366999	0.0258322	0.316182	0.0403982	0.22496	0.0905079	0.0826863	0.849361
ARHGAP27 ENSG00000159314	1.35271	0.452361	3.90544	0.0287037	0.763481	1.00132	3.61465	0.00101071	0.0433115	0.262428
ARHGAP28 ENSG00000088756	0.0598994	0.0266307	0.0433192	0.00293141	0.0755245	0.000345637	0.324382	0.0405522	0.000954772	0.0256769
ARHGAP29 ENSG00000137962	0.0173149	0.0273485	0.479166	0.287942	0.504416	0.265186	0.0350771	1.03915	0.0532049	0.0123029
ARHGAP30 ENSG00000186517	0.255757	0.00972801	1.51965	0.0147222	0.0158386	0.0219138	0.0185642	1.0804	0.0174318	0.11042
ARHGAP31 ENSG00000031081	0.574103	0.0264872	0.400515	0.27805	0.0130669	0.365112	0.0273581	0.156263	0.112403	0.012047
ARHGAP32 ENSG00000134909	0.0261355	0.771096	0.343117	0.410662	0.414724	1.40316	2.33246	2.27342	0.450213	0.358478
ARHGAP33 ENSG00000004777	0.000942402	0.409166	0.00793572	1.24246	0.601463	0.206246	0.144919	0.872107	1.29525	0.443817
ARHGAP35 ENSG00000160007	1.47136	0.218555	0.848774	2.91829	0.0380036	0.90372	0.396578	0.261353	0.423481	1.10281
ARHGAP39 ENSG00000147799	0.457119	0.270787	3.43219	0.244003	1.03911	0.0671626	0.733433	2.09801	2.17096	0.466417
ARHGAP4 ENSG00000089820	3.00888	0.0828761	0.379377	0.111096	0.0380587	0.932405	0.0584957	2.80037	0.632997	0.0268961
ARHGAP40 ENSG00000124143	0.0111533	0.000824491	0.0442522	0.00307837	0.00522967	0.0157121	0.00547698	0.0161652	0.00487279	0.0479944
ARHGAP42 ENSG00000165895	0.0298617	0.0131678	0.0240661	0.04025	0.00135916	0.0404405	0.0215197	0.0367624	0.0103277	0.218098
ARHGAP44 ENSG00000006740	0.0240084	0.446847	0.00815465	0.0405476	0.158816	0.298667	0.00582183	0.0205828	0.042381	0.00135583
ARHGAP45 ENSG00000180448	0.315097	0.0149857	0.000357887	0.0300478	0.178833	0.832727	0.0562004	3.69131	0.000297579	1.2281e-05
ARHGAP5 ENSG00000100852	0.00257228	0.779763	0.168447	0.00740919	0.0728159	0.261408	0.971297	2.24134	0.132469	0.189634
ARHGAP6 ENSG00000047648	0.0979398	1.07924	0.127145	0.272545	1.67625	0.92728	1.51761	0.724034	1.57111	0.0265788
ARHGAP8 ENSG00000241484	0.165172	0.031512	0.139362	0.000552153	0.253252	0.0786014	0.167753	0.0235771	0.905207	0.0968964
ARHGAP9 ENSG00000123329	0.159246	0.0112742	0.0249847	0.00661146	0.367801	0.33967	0.00497755	0.0528579	0.0402377	0.613374
ARHGDIA ENSG00000141522	16.4731	22.1137	1.47711	5.30892	4.26539	2.05007	2.0499	11.0279	6.3252	10.2338
ARHGDIB ENSG00000111348	5.44381	0.0144279	0.156111	0.121815	0.145369	1.89965	1.71541	3.24715	0.0221052	3.66443
ARHGDIG ENSG00000242173	0.000126608	0.00289973	0.0227724	0.0217779	0.0471565	0.0599419	0.00208156	0.0134749	0.00382304	0.0350819
ARHGEF1 ENSG00000076928	4.1689	0.125229	2.76254	0.307493	1.05444	1.55572	1.40543	9.40363	0.315695	0.718468
ARHGEF10 ENSG00000104728	0.0110798	0.0205457	0.256513	0.143736	0.218291	0.268283	0.0574756	0.308873	0.547862	0.00548726
ARHGEF10L ENSG00000074964	0.0689982	0.0912332	1.9708	0.0738162	0.634179	0.59237	1.43011	0.0628024	0.114602	0.0138006
ARHGEF11 ENSG00000132694	0.241144	1.53428	0.0553793	0.903159	2.10585	1.39084	1.22454	0.062482	0.00211012	1.58537
ARHGEF12 ENSG00000196914	0.176516	0.814353	1.49532	0.210199	0.35148	0.580371	0.0056846	3.67482e-07	1.43414	0.501745
ARHGEF15 ENSG00000198844	0.203573	0.0439399	0.913492	0.376562	0.0484184	0.0703683	0.00657782	0.0223271	0.00194693	0.0062365
ARHGEF16 ENSG00000130762	0.14047	2.06982	0.0213601	2.20856	1.54654	1.39732	0.426876	0.579942	0.838947	0.0259433
ARHGEF17 ENSG00000110237	0.13969	3.45913	2.38922	0.0019023	0.904382	0.0182056	0.019149	1.03869	0.577966	0.232898
ARHGEF18 ENSG00000104880	0.0197177	0.00535297	8.92531e-05	0.00251077	0.0310827	0.0139782	0.00288339	0.00365142	0.0373036	0.0138548
ARHGEF19 ENSG00000142632	0.121638	0.0257043	0.00148781	0.213055	0.000755827	0.140473	0.123621	0.136591	0.10936	1.57809
ARHGEF2 ENSG00000116584	6.9081	0.0173252	0.216231	0.239345	0.176928	0.00339965	0.22889	9.14635	0.108039	0.0156603
ARHGEF25 ENSG00000240771	1.52147	0.35307	2.32941	0.0409643	0.354214	0.0572756	0.16582	1.72181	0.0984367	0.899178
ARHGEF26 ENSG00000114790	0.015504	0.10982	0.936922	0.002736	1.97231	0.846566	0.186761	0.116952	0.173874	0.0614061
ARHGEF28 ENSG00000214944	0.0160358	0.0128116	0.000479621	0.00627698	0.2882	0.183573	0.261169	0.0924949	0.279697	0.0276032
ARHGEF3 ENSG00000163947	0.5508	0.0554302	0.0822949	0.0467419	0.574357	1.06183	0.730432	0.0060781	0.117819	1.19449
ARHGEF33 ENSG00000214694	0.00206251	0.0382579	0.0129832	0.00222215	0.0126293	0.00911808	0.0215585	8.31672e-06	0.0199995	3.13578e-05
ARHGEF35 ENSG00000213214	0.162243	0.0783524	0.156465	0.0352817	0.0196009	0.0106443	0.0669863	0.362614	0.000780816	0.0716118
ARHGEF37 ENSG00000183111	2.91641	0.546464	0.736598	1.69778	1.85387	0.753745	1.58649	0.325981	0.722977	0.0235756
ARHGEF38 ENSG00000236699	0.0211618	0.0283587	0.0348858	0.0975028	0.674233	0.102828	0.933585	0.0282633	0.305673	0.00499909
ARHGEF39 ENSG00000137135	0.0356687	0.0161015	0.0669479	2.44697e-05	0.0673558	0.259868	0.00242714	0.0182779	0.0757644	0.00818746
ARHGEF4 ENSG00000136002	0.0651353	0.560764	1.7234	0.0151132	0.0235809	1.26205	1.10824	0.172183	0.013745	0.0821259
ARHGEF40 ENSG00000165801	1.35044	0.000134189	0.86543	0.0552718	1.30997	0.254419	0.565022	0.129921	0.0841505	4.12963
ARHGEF5 ENSG00000050327	0.858966	0.865307	0.230533	0.00197952	0.156133	0.0760577	0.0264876	0.496671	0.034376	0.0814649
ARHGEF6 ENSG00000129675	0.346291	0.040523	0.0131412	0.0169439	0.0457021	0.223595	0.00391696	0.946773	0.122503	0.229814
ARHGEF7 ENSG00000102606	2.79521	1.73964	0.401594	0.111241	2.1783	4.90204	2.77174	0.00870889	1.71545	0.248219
ARHGEF9 ENSG00000131089	0.118324	0.21182	1.72277	0.233292	0.556024	0.165488	0.199826	0.102924	0.720705	0.393474
ARID1A ENSG00000117713	0.120216	0.0324608	0.136543	1.34236	2.38888	1.58942	0.100296	1.29699	0.0113797	0.11405
ARID1B ENSG00000049618	1.326	1.3603	0.449973	0.044716	0.163261	0.175831	0.608447	0.17713	0.173642	1.48656
ARID2 ENSG00000189079	0.151893	0.187337	0.022521	0.491929	0.367929	0.32539	0.342526	0.349548	0.0787802	0.0519086
ARID3A ENSG00000116017	0.139273	0.00758576	0.282922	0.194104	0.594159	1.09741	0.0504299	0.656943	0.551813	0.0559504
ARID3B ENSG00000179361	0.341761	0.131193	0.315055	0.123927	0.326044	0.182351	0.0867595	0.0362398	0.0240457	0.247865
ARID4A ENSG00000032219	0.000328508	0.6539	0.115814	0.0205387	0.0947869	0.166945	0.0286713	0.055048	1.10271	0.000284525
ARID4B ENSG00000054267	0.156417	0.123068	1.16093	0.00549884	0.415398	0.29017	0.281427	9.66609e-05	0.398061	0.484249
ARID5A ENSG00000196843	1.16049	0.0480069	9.61326	0.314694	0.149528	0.040018	0.00268273	3.82743	1.03314	1.11623
ARID5B ENSG00000150347	0.62957	1.5382	0.930377	0.0418842	0.948121	0.0123201	0.34792	0.176805	0.0402604	0.275643
ARIH1 ENSG00000166233	0.221757	2.22147	0.340578	1.57026	0.221446	0.32974	0.0678806	3.00261	2.55805	0.886096
ARIH2 ENSG00000177479	3.12272	0.618983	0.00293529	0.617455	1.94946	1.74306	1.86888	0.518063	0.661597	0.206445
ARIH2OS ENSG00000221883	0.223922	0.129714	1.3329	0.479555	0.300887	0.147661	0.00399424	0.195491	0.0564011	0.0299828
ARL1 ENSG00000120805	6.11803	0.00680266	0.1095	1.00758	2.29928	0.29423	2.25858	0.0201022	0.0939574	1.92864
ARL10 ENSG00000175414	0.00468731	0.0199541	0.0739484	0.198237	0.0646418	0.0258382	0.186832	0.313213	0.00495119	0.384869
ARL11 ENSG00000152213	0.0476319	0.0623942	0.024301	0.00317178	0.0015762	0.0656356	0.000281955	0.00416889	0.00314158	0.0103316
ARL13B ENSG00000169379	0.0382915	0.0260533	0.0122698	0.0257157	0.129555	0.0748336	0.247379	0.0287654	0.0462263	0.00372216
ARL14EP ENSG00000152219	0.0853305	0.692814	0.103403	0.106968	0.067135	0.235358	1.05592	0.106863	0.0247084	0.00120815
ARL15 ENSG00000185305	0.00746386	0.0300146	0.00741632	0.0166773	0.0694919	0.430297	0.0455172	0.0590928	0.276481	0.0542915
ARL16 ENSG00000214087	3.1421	2.23181	1.72493	0.534802	1.64272	0.722299	1.9398	0.561921	1.81525	0.00502488
ARL17A ENSG00000185829	0.165923	0.0331149	0.0238002	0.109254	0.278414	0.268945	0.337146	0.0322035	0.146139	0.149215
ARL17B ENSG00000228696	0.0538341	0.00497113	0.0323316	0.624667	0.0510033	0.0382368	0.141672	0.0112971	0.00706703	0.363555
ARL2 ENSG00000213465	2.02527	1.64282	6.32202	0.0896305	0.107317	2.13372	0.68808	2.11639	1.60276	0.638892
ARL2BP ENSG00000102931	0.442031	0.214733	0.5341	0.0919974	0.850413	0.0684795	0.563775	0.181743	0.0776871	0.166159
ARL3 ENSG00000138175	0.899146	0.197959	1.83096	0.0178864	2.58938	0.0480962	1.81256	3.36199	1.36878	0.59963
ARL4A ENSG00000122644	0.0102773	1.05877	0.0677644	0.033802	0.00757836	0.0414821	0.000563131	0.0560048	0.0205361	0.0160052
ARL4C ENSG00000188042	0.709481	0.37264	0.865621	0.0124071	0.360341	1.00454	0.102466	2.34379	0.088942	0.0802083
ARL4D ENSG00000175906	0.00839322	0.721201	1.36029	0.405475	0.00728324	0.010835	0.28562	0.0260948	0.0763776	0.220379
ARL5A ENSG00000162980	0.565019	0.046689	0.059649	0.0199967	0.839822	0.618599	0.551616	0.000106477	0.14698	0.290351
ARL5B ENSG00000165997	0.350773	0.0361623	0.00665311	0.0125051	0.0438989	0.219981	0.0180983	0.01262	0.956357	0.0265848
ARL6 ENSG00000113966	0.0109875	0.132926	0.348657	0.142143	0.106302	0.0660647	0.125126	0.0147085	0.0133285	0.0271473
ARL6IP1 ENSG00000170540	0.0949915	1.94321	0.0134121	1.81716	1.18741	0.944338	0.934152	0.218039	0.134188	0.0451978
ARL6IP4 ENSG00000182196	3.53073	2.00521	0.950714	0.449916	0.117292	1.99732	0.487968	4.24242	1.483	0.707793
ARL6IP5 ENSG00000144746	0.0247582	0.517423	1.1995	2.47058	0.97792	0.995717	0.372809	1.80788	0.0721439	0.834794
ARL6IP6 ENSG00000177917	0.019802	0.0447448	0.0298215	0.259263	0.0499141	0.304243	0.157254	0.045683	0.00651915	0.0364867
ARL8A ENSG00000143862	0.405677	0.520329	0.0658355	0.150487	3.85708	0.275756	0.366393	1.96705	0.369723	0.115276
ARL8B ENSG00000134108	0.702914	0.121613	0.0895376	0.0165313	0.482353	0.11101	1.14715	0.565466	0.133294	0.0326301
ARL9 ENSG00000196503	0.0695799	0.0226353	0.015754	0.00815333	0.0480035	0.00363735	0.00105597	0.00398018	0.0320957	0.011251
ARMC1 ENSG00000104442	0.083576	0.00520988	0.709828	0.346012	0.00152754	0.00195179	0.0193382	0.0140159	0.0635802	0.0401324
ARMC10 ENSG00000170632	0.0427447	0.0201828	0.000598841	0.1547	1.05786	0.138036	0.137517	0.0584659	0.667238	0.0292356
ARMC12 ENSG00000157343	0.00315532	0.237885	0.035169	0.00771047	0.0100595	0.0883928	0.260429	6.25913e-06	0.0941449	0.0733036
ARMC2 ENSG00000118690	0.135033	0.0064688	0.0341816	0.0158347	0.0148828	0.0190255	0.00743325	0.0383485	0.0478999	0.154493
ARMC4 ENSG00000169126	0.0139619	0.0300906	0.00873906	0.016642	0.154509	0.0511575	0.0450235	0.487991	0.159757	0.140735
ARMC5 ENSG00000140691	0.00575967	0.275892	0.409091	0.000168852	0.00105375	1.09577	0.907502	0.316017	0.736535	0.137814
ARMC6 ENSG00000105676	0.493195	1.36352	2.87619	0.199693	0.0275981	0.940506	1.19763	2.51632	0.00883251	1.9351
ARMC7 ENSG00000125449	0.0110302	0.748261	0.925712	0.0149582	0.0107477	0.39922	0.189738	0.563551	0.915611	1.07463
ARMC8 ENSG00000114098	0.0450667	0.511326	0.0590898	0.035569	0.019798	0.940215	0.344779	0.0164122	0.731108	0.160365
ARMC9 ENSG00000135931	0.0420108	1.89623	0.587672	0.00735406	0.0295856	0.306097	0.0105812	0.423105	0.109235	0.418327
ARMCX1 ENSG00000126947	0.00482949	0.00420711	0.228572	0.00406923	0.0135707	0.0218212	0.229807	0.074375	0.00727648	0.0135611
ARMCX2 ENSG00000184867	0.000301106	0.286457	0.0411387	0.0551862	0.494475	2.02213e-06	0.580828	0.180724	0.00517147	0.153373
ARMCX3 ENSG00000102401	0.0571381	1.34089	0.380015	0.40359	0.600338	0.115989	0.685371	0.715037	0.590692	0.873366
ARMCX4 ENSG00000196440	0.0364026	0.00364879	0.117481	0.00345494	0.272831	0.550977	0.889003	0.178678	0.00111321	0.411176
ARMCX5 ENSG00000125962	0.0526774	0.0265221	0.00187982	0.0911474	0.375543	0.139272	0.237792	0.0123306	0.031264	0.00901446
ARMCX6 ENSG00000198960	1.29434	0.706265	0.0418777	0.0485467	0.0193692	1.25342	0.658119	0.0449019	0.441413	0.0594744
ARMS2 ENSG00000254636	0.00315177	5.75213e-05	0.0105323	0.00291423	0.0124096	0.000834917	0.0110923	0.00751736	0.00358354	0.000129108
ARMT1 ENSG00000146476	0.00260121	0.481502	0.0132049	0.0533735	0.0585584	0.0501229	0.372087	0.0418741	0.0184013	0.130838
ARNT ENSG00000143437	3.40616	0.235519	0.196407	0.00501012	1.60329	0.719625	1.31828	0.0232814	0.0600611	0.0158082
ARNT2 ENSG00000172379	0.0340504	0.0152311	0.0603491	0.287205	0.251079	0.0097035	0.0333529	0.00741177	0.0227912	0.0424638
ARNTL ENSG00000133794	0.00076112	0.120825	0.0474574	0.00278603	0.00572058	0.00309148	0.0107687	0.055874	0.00642764	0.0408857
ARNTL2 ENSG00000029153	0.200044	0.0144479	0.0396823	0.0248349	0.00385234	0.0111406	0.0268943	0.105584	0.00770152	0.00508222
ARPC1A ENSG00000241685	0.170858	0.741824	0.416057	1.53698	1.19094	0.47614	1.01572	0.0856713	1.01642	0.356676
ARPC1B ENSG00000130429	2.84878	3.7043	9.43967	0.0352592	0.0640806	2.52801	0.0879172	5.33597	0.969316	0.187396
ARPC2 ENSG00000163466	0.0132004	0.792736	4.74413	0.0245071	2.11005	0.405088	0.0174895	0.408021	0.960124	0.497602
ARPC3 ENSG00000111229	0.0724592	1.35793	0.595813	5.57356	2.48377	6.52613	3.38841	9.02445	3.94094	1.99605
ARPC4 ENSG00000241553	4.66842	8.20688	4.81613	0.0548955	1.14311	2.02425	0.727954	3.9322	1.95231	6.3006
ARPC5 ENSG00000162704	0.0959624	0.688387	2.20264	1.59645	1.78081	0.0762494	0.330768	1.09173	0.0676497	0.560358
ARPC5L ENSG00000136950	0.276463	0.684387	0.0192739	0.00106284	0.0205262	0.58353	1.05263	1.85205	5.38307	0.0149714
ARPIN ENSG00000242498	2.94238	0.379238	0.159989	4.93757	4.34126e-06	0.0203257	0.116498	0.0708032	0.0629501	0.0654653
ARPP19 ENSG00000128989	0.345058	3.96923	0.265395	0.00538129	0.0413861	0.537065	1.33529	0.488718	0.191022	0.00158134
ARRB1 ENSG00000137486	0.158266	3.92673	0.305569	0.0374823	0.0569224	0.071369	0.0460551	0.444535	0.115939	1.16987
ARRB2 ENSG00000141480	0.693137	0.222716	0.0272133	0.0245538	0.0545955	1.3279	0.0165027	4.50005	0.222074	2.65837
ARRDC1 ENSG00000197070	0.690106	7.12501	3.42652	0.00195809	7.06146	5.58126	0.097199	3.11227	3.85428	1.87774
ARRDC2 ENSG00000105643	0.0131176	0.00120552	0.253192	0.254424	1.18272	0.372989	0.621679	2.25804	0.607258	0.975228
ARRDC3 ENSG00000113369	0.0302932	0.119196	0.0237676	0.0229652	0.597655	0.253473	0.208209	0.502946	0.238884	1.17503
ARRDC4 ENSG00000140450	0.0625563	0.0632682	0.184531	0.689215	0.236441	0.751912	0.0657645	0.372252	0.0302843	0.114613
ARRDC5 ENSG00000205784	0.00326479	0.00833469	0.0113695	0.00461399	0.0256985	0.00319015	0.0323509	0.00162916	0.0231476	0.0722097
ARSA ENSG00000100299	4.33133	6.31555	4.54543	2.25752	4.03744	7.7077	1.71766	1.30377	5.24182	3.83933
ARSB ENSG00000113273	0.165786	0.0646575	0.381924	0.0149879	0.00741159	0.0141187	0.00769593	1.59592	0.0228401	0.0140843
ARSD ENSG00000006756	15.7932	5.79777	0.0111349	0.0790399	2.22399	1.09989	5.51057	0.378784	1.6013	0.504238
ARSE ENSG00000157399	0.0423644	0.081456	0.0581798	0.180159	0.00460586	0.0010579	0.0467728	0.00134033	0.0746902	0.000415295
ARSF ENSG00000062096	0.0209351	0.0750205	0.0463544	0.00215888	0.00667262	0.0276999	0.00276653	0.000150097	0.0205879	0.00270961
ARSG ENSG00000141337	0.389268	0.00940334	2.22136	0.214611	0.018529	0.0232661	0.0015933	0.1086	0.00384744	0.0176766
ARSI ENSG00000183876	0.116044	0.0116735	0.00466056	0.00143124	0.00913385	0.204204	0.357422	0.535556	0.0423939	0.00449249
ARSJ ENSG00000180801	0.00641663	0.162774	0.0145462	0.000278205	0.00512192	0.765396	0.0255716	0.582345	0.00866849	0.0301194
ARSK ENSG00000164291	0.0113375	0.0298214	0.0223493	0.01317	0.00812147	0.477279	0.171315	0.18022	0.000329714	0.0353915
ART3 ENSG00000156219	0.0192249	0.000299728	0.00957439	0.00673369	0.00283932	0.00177134	0.000669403	0.0320751	0.0138909	0.0188555
ART5 ENSG00000167311	0.0180683	0.26955	0.0825336	0.00577698	0.00228373	0.0049959	0.0817334	0.0124008	0.0177263	0.00702539
ARTN ENSG00000117407	0.251819	0.0236722	0.34229	5.53617e-05	0.0158702	0.0170048	0.00240993	0.0266944	0.105804	0.00497154
ARV1 ENSG00000173409	0.333196	0.00512053	0.0325665	0.0421754	0.434703	0.300357	0.0408793	0.847192	0.174807	0.0498079
ARVCF ENSG00000099889	1.70653	3.86893	0.0280572	0.259618	2.22325	1.35126	0.00766367	0.122862	0.886396	2.15589
ARX ENSG00000004848	0.000217367	0.00283242	0.0114599	0.00167945	0.0212453	0.0128466	0.0189861	0.0732808	0.00451274	0.0157883
ASAH1 ENSG00000104763	0.761415	2.11116	3.08254	3.69379	5.39475	13.1249	4.74785	3.95266	1.33633	2.12777
ASAH2 ENSG00000188611	0.00254048	0.0102838	0.00814373	0.042897	0.00803313	0.142368	0.186585	4.03366e-05	0.0181036	0.00276061
ASAH2B ENSG00000204147	0.00896322	0.0629011	0.0137461	0.0967886	0.0116053	0.318238	0.40057	0.0668188	0.00818077	0.00476722
ASAP1 ENSG00000153317	0.145513	0.137116	0.00278785	0.00365051	1.16965	0.107316	0.140454	1.9662	1.05549	0.0204597
ASAP2 ENSG00000151693	0.00932767	0.123241	0.0208055	0.228578	0.58411	0.274228	0.0664423	0.14358	0.112525	0.0362962
ASAP3 ENSG00000088280	1.90484	0.578296	0.0470407	3.77873	2.22709	0.367534	1.0804	2.84354	0.106395	0.0169704
ASB1 ENSG00000065802	0.201203	0.00564104	0.140678	3.04544	0.507525	0.00656317	0.527813	0.114112	0.0567978	1.48068
ASB11 ENSG00000165192	0.233587	0.0016793	0.0053877	0.0420244	0.00410257	0.0220675	0.000470586	0.00951945	0.0025021	0.0155576
ASB12 ENSG00000198881	0.0469058	0.105364	0.030302	0.00262609	0.00618463	0.0795571	0.0332119	0.0225241	0.00150261	0.012362
ASB13 ENSG00000196372	0.12008	0.843431	1.9684	0.00336656	0.524517	0.0510686	1.85743	0.0676599	0.076152	0.109925
ASB14 ENSG00000239388	0.00166154	0.000391044	0.0120382	0.00296172	0.00576842	0.0553648	0.0208717	0.0067695	0.0510391	0.0218413
ASB16 ENSG00000161664	0.0221398	0.0483181	0.0483534	0.0643849	0.00700238	0.0162208	0.000132774	0.0157157	0.0168426	0.0050681
ASB2 ENSG00000100628	3.33782	0.0667961	2.31405	0.125029	0.038589	0.0110729	0.12065	5.45357	0.00239689	0.0259467
ASB3 ENSG00000115239	0.441648	0.337129	0.00126859	0.451585	0.126086	0.092088	0.114179	0.0696945	0.0239454	0.0271318
ASB5 ENSG00000164122	0.023459	0.0186694	0.302529	0.0286913	0.0296415	0.139195	0.031404	0.03443	0.0212245	0.0590468
ASB6 ENSG00000148331	0.0465913	5.02979	0.000966844	0.373445	0.33317	0.14189	1.34851	0.350355	0.0256487	1.01067
ASB7 ENSG00000183475	0.108192	0.744854	0.0804034	0.00336005	0.0261922	0.294002	0.0737149	0.0693239	0.00650582	0.00132882
ASB8 ENSG00000177981	0.177978	3.78921	0.571922	0.0128014	0.381796	1.11854	1.30974	0.00520466	0.128402	0.0317449
ASB9 ENSG00000102048	0.00466126	0.0130335	0.00383242	0.00497764	0.0136293	0.0560629	0.017943	0.00238474	0.0071487	0.0650871
ASCC1 ENSG00000138303	0.15255	0.0199204	0.105592	0.000968081	0.181639	0.0210835	0.0238612	0.491804	0.525735	0.0531354
ASCC2 ENSG00000100325	0.0936577	2.19128	7.83773	2.30513	0.724892	1.06565	0.47265	1.05134	1.02977	3.47285
ASCC3 ENSG00000112249	0.0115587	0.0919858	0.10945	3.49736e-05	0.227761	0.018901	0.0229411	0.118638	0.0214195	0.48574
ASCL2 ENSG00000183734	0.0829509	0.579322	7.49982	0.328247	0.0172301	3.86758	0.580067	0.0587356	0.0113524	0.00130354
ASCL5 ENSG00000232237	0.00717115	0.0115158	0.0047824	0.002745	0.00810378	0.024781	0.00112516	0.00451278	0.00115048	0.0118541
ASF1A ENSG00000111875	0.0506376	0.000933336	0.0101445	0.257567	0.000326645	0.30255	0.159275	0.0603823	0.168581	0.0306391
ASF1B ENSG00000105011	0.0204344	0.135607	0.0938713	0.052734	0.0195055	0.0591901	0.0698175	0.084977	0.0128938	0.123111
ASGR1 ENSG00000141505	0.0135346	0.0576627	0.00276437	0.070364	0.00804702	0.0412434	0.00188652	0.0823235	0.369079	0.0173805
ASGR2 ENSG00000161944	0.0463908	0.00896773	0.0255681	0.00872947	0.0102892	0.0211388	0.0205731	0.00137696	0.877834	0.0017621
ASH1L ENSG00000116539	2.29722	2.93434	0.0335565	0.105345	5.11955	1.15576	3.48656	0.25035	0.00747382	4.14448
ASH2L ENSG00000129691	0.0371931	0.1291	0.0436067	0.347984	0.292321	0.0460057	0.357896	0.609943	0.539013	0.299983
ASIC1 ENSG00000110881	0.13837	0.238507	1.02838	0.247216	0.662888	0.142926	0.0280353	0.381505	0.0102298	0.0257895
ASIC3 ENSG00000213199	0.0876343	0.0593588	0.0145932	0.0165151	0.0744354	0.368636	0.49907	0.0563081	0.0449258	0.00897987
ASIC4 ENSG00000072182	0.0652386	0.0206378	0.0236258	0.00235822	0.010258	0.0809983	0.00308686	0.0193071	0.000669303	0.212793
ASIP ENSG00000101440	0.182773	3.1441e-05	0.0396998	0.102026	0.0128394	0.0422477	0.00118678	0.00954137	0.12218	0.00255786
ASL ENSG00000126522	0.333494	0.89168	3.08171	0.11826	1.28068	0.78355	0.101195	3.15116	0.447058	0.0946459
ASMT ENSG00000196433	0.0198349	0.00192324	0.00229236	0.0228282	0.0212124	0.000622283	0.0408582	0.173629	0.031084	0.0639722
ASMTL ENSG00000169093	2.66181	4.52336	0.0313388	1.04283	0.164229	2.77065	3.50684	6.76045	0.0110853	4.87639
ASNA1 ENSG00000198356	3.22544	4.79852	5.07023	1.89287	2.17242	3.75378	1.08718	1.278	2.22446	2.98592
ASNS ENSG00000070669	5.35192	0.190179	0.182598	0.26337	0.0140658	0.024884	2.23746	0.322876	0.0815717	5.68344
ASNSD1 ENSG00000138381	0.00091185	0.0661304	3.12932	0.12391	0.939684	0.000471158	0.380528	0.012527	0.00638235	0.256529
ASPA ENSG00000108381	0.209068	0.0839036	0.0662753	0.011048	0.00287313	0.203396	0.0051	0.047469	0.0381846	0.0443422
ASPG ENSG00000166183	0.0144168	0.0292486	0.000188538	0.00480132	0.00299976	0.0124934	0.0147743	0.0369864	0.0262016	5.17794e-07
ASPH ENSG00000198363	0.0249047	0.017044	1.16179	0.596656	1.14595	0.0113036	0.0413787	0.159551	0.0100554	0.509459
ASPHD1 ENSG00000174939	3.33175e-06	0.416466	0.0435848	0.0190014	0.0167019	0.0190734	0.000810959	0.0976869	0.3089	0.275318
ASPHD2 ENSG00000128203	0.000196952	0.207034	0.0083902	0.0657673	0.0137776	0.645947	0.00273428	0.10078	0.028913	0.0331618
ASPM ENSG00000066279	0.304686	0.0266215	0.0168958	0.00425851	0.025343	0.0427345	0.0144262	0.0743259	0.00291003	0.0598552
ASPN ENSG00000106819	0.0561854	0.0127515	0.0197533	0.0408388	0.00289444	0.009903	0.00427376	0.395688	0.0333663	0.000110844
ASPRV1 ENSG00000244617	0.0516224	0.100944	0.312834	0.046174	0.00532546	0.114561	0.0111158	0.022328	0.143621	0.377913
ASPSCR1 ENSG00000169696	0.497234	1.59006	0.000331105	9.19594	0.188461	0.164927	0.0123718	6.12344	1.03425	0.562783
ASRGL1 ENSG00000162174	0.027949	1.10103	0.0244777	0.830639	0.0186175	0.0293242	0.121007	0.288178	0.344866	1.3917
ASS1 ENSG00000130707	2.84653	1.00223	1.22761	0.0501768	0.0775545	0.116665	0.0854439	0.203888	0.361535	2.62289
ASTE1 ENSG00000034533	0.0233903	0.0061452	0.140653	0.716805	0.00299345	0.030017	0.0745788	0.0471119	0.0683469	0.543803
ASTN1 ENSG00000152092	0.00983976	0.04514	0.0207954	0.00553032	0.00366136	0.0540946	0.00573823	0.00311679	0.0129794	0.385037
ASTN2 ENSG00000148219	6.00152	7.69881	2.34717	1.47166	2.86538	0.247896	2.65498	0.0214374	1.8594	0.598708
ASUN ENSG00000064102	0.031128	0.020798	0.020584	0.412675	0.114208	0.111422	0.0216994	0.130638	0.0192177	0.51119
ASXL1 ENSG00000171456	1.42928	0.541246	2.45451	0.61892	1.96463	2.1506	2.9912	0.324256	0.00242321	0.0466905
ASXL2 ENSG00000143970	0.318167	0.508156	0.277216	0.129283	0.115784	0.267493	0.262707	0.116308	0.138548	0.0306611
ASXL3 ENSG00000141431	0.0386068	0.00658139	0.0242294	0.112487	0.0161696	0.00292873	0.00567891	0.0014912	0.0203634	0.291809
ASZ1 ENSG00000154438	0.00024176	0.00738272	0.0141833	0.010361	0.012762	0.0100739	0.000629991	0.0671704	0.000432936	0.0212095
ATAD1 ENSG00000138138	0.312952	0.125358	0.0730032	1.57416	0.237995	0.245533	0.0202647	0.249015	0.00914382	0.00579956
ATAD2 ENSG00000156802	0.0263946	0.0126656	0.00646549	0.124307	0.00276044	0.00260288	0.0776143	0.565019	1.07418	0.468816
ATAD2B ENSG00000119778	0.0455208	0.754675	0.0217467	0.0401591	0.0899254	0.170914	0.000230608	0.259333	0.0177579	0.000840468
ATAD3A ENSG00000197785	3.02076	2.57613	0.285736	0.321659	0.087845	1.04258	0.0760741	0.0638559	0.125325	0.691317
ATAD3B ENSG00000160072	0.0367372	3.3562	0.440534	1.08551	1.64774	2.47677	0.246231	0.205215	0.585478	0.445595
ATAD3C ENSG00000215915	0.0716643	0.062897	0.0854799	0.0479506	0.0139274	0.0289057	0.0538368	0.0983965	0.0318844	0.213251
ATAD5 ENSG00000176208	0.0131759	0.0362924	0.0155748	8.55125e-06	0.0136905	0.00449623	0.139229	0.0370137	0.00802691	0.0356208
ATAT1 ENSG00000137343	0.0212552	1.76417	0.335583	0.276949	0.82228	0.456623	1.5544	0.224696	0.0288934	0.0535113
ATCAY ENSG00000167654	0.248646	0.00596964	0.159152	0.0168376	0.00467276	0.000332053	0.00387767	0.0182238	0.00879509	0.0174149
ATE1 ENSG00000107669	0.865951	0.309193	0.0983626	0.0329619	0.284755	0.0044492	0.0178012	0.162047	0.182279	0.353726
ATF1 ENSG00000123268	0.0369114	0.0375982	0.423492	0.037662	0.00138496	0.0969787	0.229104	0.0174099	0.0919538	0.047059
ATF2 ENSG00000115966	0.0146956	0.708239	0.250561	0.9961	0.268596	0.155697	0.0272683	0.00742947	0.00572122	0.572364
ATF3 ENSG00000162772	14.1265	0.102159	0.314332	0.0129993	0.0313548	0.0936357	0.215788	0.00817817	37.5267	1.19544
ATF4 ENSG00000128272	21.4525	3.45658	0.10622	4.49085	4.81326	1.78228	7.2157	0.0305561	2.9889	6.05842
ATF5 ENSG00000169136	0.126323	1.88355	1.24176	0.607979	0.689463	3.38019	0.241055	0.237076	0.403881	0.0293135
ATF6 ENSG00000118217	1.53472	0.0635102	0.351397	0.593708	0.476322	0.0920345	1.20644	1.0611	0.112012	0.0378698
ATF6B ENSG00000213676	0.16791	2.36311	0.0769001	1.14564	1.64421	1.65617	0.231242	0.539199	0.172927	0.553453
ATF7 ENSG00000170653	0.0530459	0.133474	1.43501	0.107118	1.25728	0.177564	0.296239	0.032613	0.269649	0.0502169
ATF7IP ENSG00000171681	0.00345381	0.0457167	0.45219	2.49732	0.36703	0.0428251	0.186591	0.24229	0.374202	0.89391
ATF7IP2 ENSG00000166669	0.693616	0.0555202	0.00787594	0.00737946	0.000598219	0.0225123	0.00264947	0.0124469	0.0138001	0.00638758
ATG10 ENSG00000152348	0.0913301	1.01963	0.260834	1.28403	1.27771	3.72635	0.403471	5.11942	1.7142	0.383564
ATG101 ENSG00000123395	3.91866	3.1697	3.06859	1.2132	1.34979	0.0204581	0.403317	0.381319	1.21304	3.86321
ATG12 ENSG00000145782	0.0734565	0.0867845	0.127139	0.0763105	1.16471	0.339217	0.0112581	1.84996	0.0409273	1.00904
ATG13 ENSG00000175224	5.08089	0.128317	0.274919	0.0594014	1.07875	1.08243	0.0295468	3.39881	0.114695	2.16281
ATG14 ENSG00000126775	0.180658	0.00457111	0.174361	1.25195	0.222564	0.239496	1.70979	0.114755	2.10784	0.06995
ATG16L1 ENSG00000085978	0.0433678	3.34291	0.161426	0.432655	1.33061	2.54855	2.33227	0.199238	1.45073	0.66354
ATG16L2 ENSG00000168010	0.695668	0.129724	0.471023	0.0047259	0.250826	0.750243	0.156222	1.55334	0.00282724	0.010299
ATG2A ENSG00000110046	0.0811909	4.99887	2.91545	1.36262	0.129406	0.182671	0.339628	0.136092	0.00425551	0.786991
ATG2B ENSG00000066739	0.0797138	0.00731282	0.101984	0.0054019	0.602701	0.639825	0.223258	0.547394	0.0275353	0.205863
ATG3 ENSG00000144848	0.00333077	0.0206959	1.31767	0.255278	0.399865	0.88639	0.250032	7.62764e-06	0.18414	0.0323017
ATG4A ENSG00000101844	0.0672581	0.133376	0.0689791	0.152988	0.104758	0.398762	0.478952	0.0190634	0.0987975	0.712796
ATG4B ENSG00000168397	1.7922	4.23183	3.92254	0.23227	2.57768	3.72275	2.44588	0.0376989	4.97435	0.686869
ATG4C ENSG00000125703	0.0549246	0.0284495	0.0318612	0.00738737	0.171943	0.00285953	0.0287753	0.0350518	0.0360222	0.120345
ATG4D ENSG00000130734	1.01912	0.334666	0.676643	1.77046	0.444301	0.0719278	0.705628	5.33664	1.35321	0.00456137
ATG5 ENSG00000057663	0.00790943	0.074858	0.00569935	0.878152	0.0435791	0.000134397	0.075226	0.0056428	0.150176	0.11312
ATG7 ENSG00000197548	2.38095	0.330822	0.970585	0.760569	0.179792	0.783063	1.54886	0.873477	0.04311	0.322759
ATG9A ENSG00000198925	7.9373	6.26026	6.23604	0.364561	0.0236207	0.0552527	0.0529235	4.34993	1.51278	0.0276754
ATG9B ENSG00000181652	0.00595754	0.0106882	0.0201184	0.00683274	0.101627	0.0422051	3.2746e-06	0.0133008	0.0236999	0.0678254
ATHL1 ENSG00000142102	1.60971	0.452204	0.0920708	0.88827	0.467354	1.37031	0.0320177	0.906921	0.093644	3.31694
ATIC ENSG00000138363	2.06701	0.283716	0.0655415	0.582937	0.00658669	0.320268	0.973218	0.623701	0.841788	0.381321
ATL1 ENSG00000198513	0.00113707	0.0451641	0.0606411	0.757298	0.152108	0.0204149	0.435622	0.0761326	0.0950974	0.0459057
ATL2 ENSG00000119787	0.0866364	0.0835779	3.56306	0.0847682	1.02105	0.684191	1.32226	0.211381	2.35158	2.00056
ATL3 ENSG00000184743	0.146953	0.209878	0.0454152	1.57446	0.463736	0.387527	1.13757	0.0245525	0.833012	0.375175
ATM ENSG00000149311	0.00340106	0.135837	0.0953706	0.0761754	0.482166	1.31495	0.417533	0.608272	0.980434	0.0194346
ATMIN ENSG00000166454	0.0506892	0.025358	0.202078	0.0432226	0.517727	0.702867	0.00220367	0.0841983	0.860699	0.12386
ATN1 ENSG00000111676	4.9986	6.55632	4.0036	0.11202	1.88757	0.31514	1.97232	6.51816	1.47947	1.55052
ATOH1 ENSG00000172238	0.0138864	0.00127613	0.00491499	0.0110454	0.00302193	0.0290508	0.0248703	0.0108039	0.0144996	0.0412084
ATOH7 ENSG00000179774	0.00299675	0.00664055	0.00679678	0.000832298	0.00170805	0.00724825	0.0148668	0.00244188	0.0415018	0.0324879
ATOH8 ENSG00000168874	0.0605158	0.370437	0.106736	0.138232	0.238376	0.508062	0.91428	1.75769	0.0130171	0.0512369
ATOX1 ENSG00000177556	7.3763	8.94116	7.18155	8.22771	3.64873	0.88647	2.91339	2.32549	1.64759	2.34836
ATP10A ENSG00000206190	1.55357	0.282062	0.0362151	0.00657267	0.246983	0.406107	0.0536091	0.70013	0.0454366	0.0202957
ATP10B ENSG00000118322	0.00850267	0.0243246	0.0102196	0.0114617	0.00482141	0.00948788	0.00601485	0.0124107	0.00193817	0.00624045
ATP10D ENSG00000145246	0.00742651	0.0111771	0.0135344	0.0313655	0.0458844	0.00373734	0.03734	0.267901	0.00175915	0.131405
ATP11A ENSG00000068650	0.0471682	0.131756	0.0267809	0.0185962	0.372638	0.0519588	0.0132299	0.0193903	0.437625	0.48355
ATP11B ENSG00000058063	0.0623817	0.0463631	0.0344267	0.286654	0.0755079	1.4911	0.37398	1.50809	0.15203	0.021062
ATP11C ENSG00000101974	0.00608875	0.0536048	1.15496	0.0861323	0.036305	0.200764	0.140355	0.707225	0.0024219	0.254192
ATP12A ENSG00000075673	0.0113408	0.00546514	0.00338202	0.00271979	0.00344992	4.52218e-05	0.0200067	0.00259004	0.00296505	0.00461321
ATP13A1 ENSG00000105726	0.108435	3.92743	8.19418	0.736981	0.088943	0.466444	1.61618	2.00067	1.80515	0.162189
ATP13A2 ENSG00000159363	0.918454	3.56798	0.396858	1.89215	0.0265277	0.626208	0.549467	3.77377	0.842552	0.48111
ATP13A3 ENSG00000133657	0.150789	0.0473951	0.672665	0.0580638	3.16817	0.144654	0.00328333	0.0164484	0.000188037	0.0131024
ATP13A4 ENSG00000127249	0.00243272	0.00222997	0.0362942	0.0102345	0.0021635	0.00120411	0.0231268	0.00743667	0.0309769	0.00257626
ATP13A5 ENSG00000187527	0.0287738	0.0875905	0.0191188	0.000271824	0.0393742	0.00921037	0.0561738	0.0169671	0.0030626	0.0401125
ATP1A1 ENSG00000163399	0.0296811	10.6251	5.5438	7.05364	14.4263	33.7149	4.39569	11.7319	7.23496	11.1511
ATP1A2 ENSG00000018625	0.129708	0.075455	1.51505	0.050024	0.0966697	0.0621629	0.0204114	0.00882856	0.192008	0.0717972
ATP1A3 ENSG00000105409	2.36985e-05	0.0105103	0.00201904	0.010833	0.00580216	0.0011955	0.000584974	0.0135772	0.0203964	0.00991488
ATP1A4 ENSG00000132681	0.00358172	0.013609	0.0265629	0.0120896	0.047321	0.0271381	0.0209511	0.0771729	0.0182353	0.00809396
ATP1B1 ENSG00000143153	0.380596	0.0219836	0.414918	0.00953641	0.209661	0.731996	0.151068	0.190569	0.00834037	0.622376
ATP1B2 ENSG00000129244	0.0347304	0.0282327	0.0531985	0.0220274	0.0341842	1.64306	0.265982	0.149004	0.0418404	0.129639
ATP1B3 ENSG00000069849	0.183253	0.825134	0.834939	0.495628	0.597418	0.420852	2.3453	0.166296	1.54618	0.371325
ATP23 ENSG00000166896	0.033742	0.0347377	0.0214808	0.00693137	0.0225678	0.0122047	0.0227588	0.0241239	0.000345471	0.00423851
ATP2A1 ENSG00000196296	0.0316572	0.0791378	0.105075	0.00558052	0.0287929	0.0613089	0.00265061	0.0186257	0.0496309	0.10816
ATP2A2 ENSG00000174437	0.0230817	1.01414	0.119414	0.505221	3.52497	0.703082	0.648488	7.39721	2.28339	0.0357825
ATP2A3 ENSG00000074370	2.614	0.483469	2.55541	1.06102	0.779186	3.90123	0.0472767	8.44974	0.136956	0.0620982
ATP2B1 ENSG00000070961	0.240299	0.0400498	0.0629853	0.0379102	0.20791	0.666485	0.018409	1.8319	0.0428231	0.00430517
ATP2B2 ENSG00000157087	0.00233835	0.00457055	0.0400881	0.0320756	0.0870711	0.000761152	0.0248894	0.00051365	0.0302746	0.0103729
ATP2B3 ENSG00000067842	0.0182441	0.00276236	0.00194123	0.00556695	0.00200438	0.00340118	0.0184244	0.0159194	0.00916361	0.00633745
ATP2B4 ENSG00000058668	0.113976	0.024685	3.13018	0.06082	0.0386044	0.101518	0.16159	0.0820356	0.27355	0.424326
ATP2C1 ENSG00000017260	0.0607627	1.86659	0.880278	4.03042	1.5347	3.61423	1.17974	0.575186	1.23829	0.300511
ATP2C2 ENSG00000064270	3.53245	4.3777	0.26347	0.82487	0.0795678	1.58679	1.03192	0.0588618	0.934715	0.344727
ATP4B ENSG00000186009	0.0208575	0.00400629	0.0315903	0.0429279	0.017183	0.00240435	0.00178823	0.034342	0.00323343	0.000305619
ATP5J2-PTCD1 ENSG00000248919	0.0172446	0.000455394	0.0104757	0.000739421	0.0040051	0.00572818	0.00565119	0.00482102	0.00951185	0.0305714
ATP5SL ENSG00000105341	0.591179	0.450001	2.58374	0.0827035	1.6929	0.0708619	1.24276	0.0917378	0.00754583	2.86629
ATP6AP1 ENSG00000071553	11.794	32.5746	28.4197	3.81071	7.15173	9.25727	6.27396	2.65361	4.99885	9.88529
ATP6AP1L ENSG00000205464	0.000912144	0.201566	0.038581	0.00480164	0.228956	0.260534	0.0267718	0.537232	0.0773232	0.0915965
ATP6AP2 ENSG00000182220	1.73533	0.540741	0.0767138	0.0707223	0.0742588	1.08625	2.29421	2.16985	0.812211	1.98609
ATP6V0A1 ENSG00000033627	0.411148	0.0146237	4.69574	0.00339253	6.53231	0.520071	4.34968	2.9205	0.421209	2.0581
ATP6V0A2 ENSG00000185344	0.256404	0.108482	0.046184	0.681537	0.982689	0.199023	0.0911801	0.0416666	0.00815652	0.186412
ATP6V0A4 ENSG00000105929	0.0123238	0.0115215	0.000629608	0.0167182	0.00167356	0.0028156	0.00415356	0.093045	0.0545934	0.0921069
ATP6V0B ENSG00000117410	14.7113	13.7938	3.58025	11.8736	6.52575	11.1002	6.79419	7.03154	0.056413	4.16904
ATP6V0C ENSG00000185883	0.0104622	2.47242e-05	0.000927417	0.0515028	0.0130673	4.97385e-07	0.0168976	0.0569404	0.0110765	0.00918727
ATP6V0D1 ENSG00000159720	2.61899	4.32952	15.3623	0.0386517	2.67558	1.59935	2.95803	3.8671	2.73298	0.81258
ATP6V0D2 ENSG00000147614	0.00577682	0.00319212	0.0116859	0.00198795	0.0352196	0.00186121	0.00784413	0.0455372	0.000962766	0.0326345
ATP6V0E1 ENSG00000113732	13.2056	0.0162156	0.324037	3.21401	3.59008	2.84418	5.59835	0.000351651	0.687598	1.80603
ATP6V0E2 ENSG00000171130	0.241363	0.436049	4.89673	1.19561	1.83607	0.35036	0.682626	0.106705	3.74753	0.37078
ATP6V1A ENSG00000114573	0.196271	0.112087	0.0321394	0.048262	0.0164452	0.0114183	0.485521	0.165103	0.661028	0.593449
ATP6V1B1 ENSG00000116039	0.0273568	0.0145911	0.0816989	0.0182053	0.00501074	0.0450762	0.0103598	0.0263082	0.0179569	0.0169626
ATP6V1B2 ENSG00000147416	1.15124	1.9741	1.74397	0.144716	0.807867	1.0052	1.26634	0.420517	0.0745125	1.2014
ATP6V1C1 ENSG00000155097	0.0100509	0.510337	0.29309	0.130871	0.503232	0.198393	0.389283	0.160497	0.0320483	0.221959
ATP6V1C2 ENSG00000143882	0.0509612	0.833393	0.457538	0.344181	0.0553093	0.594465	0.157218	1.06549	0.178696	0.0526478
ATP6V1D ENSG00000100554	0.104951	1.10195	0.213128	0.523286	1.06262	0.0917991	0.150995	0.0621706	0.261691	1.64693
ATP6V1E1 ENSG00000131100	12.654	1.57323	2.79567	0.000899677	3.44688	2.25674	3.42671	0.0480487	0.255431	0.921376
ATP6V1E2 ENSG00000250565	0.83008	0.109931	0.756531	0.0168607	0.376436	0.104041	0.0275738	0.0324228	0.0144706	0.035304
ATP6V1F ENSG00000128524	6.43009	2.86295	0.341493	1.88908	2.09871	0.065407	0.533495	2.92663	0.447971	0.0563287
ATP6V1G1 ENSG00000136888	0.484899	3.98637	0.0726953	0.310311	2.73722	3.86009	0.0906041	2.23185	0.790465	0.952903
ATP6V1G2 ENSG00000213760	0.0290138	0.0248372	0.0296767	0.0119801	0.00765831	0.00198591	0.00699124	0.00936222	0.001908	0.00224395
ATP6V1H ENSG00000047249	0.359898	0.115703	0.548935	0.0376068	2.48629	0.145214	2.87998	0.715081	0.0515912	1.92215
ATP7A ENSG00000165240	0.00669053	0.0982353	0.0193797	0.113342	0.118085	0.553837	0.212682	0.399626	0.075627	0.0770123
ATP7B ENSG00000123191	0.0222866	0.0270894	0.0145346	0.103319	0.25661	2.38713	0.0505147	0.0266447	0.0290225	0.00608578
ATP8A1 ENSG00000124406	0.552817	0.0251586	0.0436444	0.0142335	1.86104	0.133959	0.00932537	0.390348	0.157858	0.00101872
ATP8A2 ENSG00000132932	0.0100023	0.871958	0.0735611	0.00304378	0.0235894	0.123783	0.253164	0.25933	0.0480661	0.00720434
ATP8B1 ENSG00000081923	0.0583661	0.144132	0.0131252	1.08471	1.11492	2.19259	1.34307	0.00315865	1.31096	0.000889244
ATP8B2 ENSG00000143515	0.233892	2.22949	0.357585	0.0744929	0.492115	1.36645	0.411853	0.867777	1.36737	0.168735
ATP8B3 ENSG00000130270	0.188516	0.00273027	0.0652162	0.0106417	0.00561937	0.158689	0.0533247	0.12599	0.00499918	0.118091
ATP8B4 ENSG00000104043	0.317675	0.385085	0.00338752	0.0553492	0.669256	0.0194705	0.155123	0.0530056	0.159666	0.0449713
ATP9A ENSG00000054793	0.0392533	1.49629	0.135906	0.380517	0.638685	1.02583	0.652237	0.0182424	0.00503831	0.94467
ATP9B ENSG00000166377	0.33162	0.19631	0.354959	1.75784	0.355392	0.0783512	1.32728	0.43412	0.0419191	0.235009
ATPIF1 ENSG00000130770	0.50193	4.25885	4.19181	0.280831	5.22988	2.11092	2.2997	3.77382	2.42171	2.40818
ATR ENSG00000175054	0.0332216	0.00872471	0.000338093	0.347404	0.447846	0.0168194	0.0922299	0.18096	0.0342592	0.165198
ATRAID ENSG00000138085	5.81899	0.000338904	2.9607	0.183838	0.737203	0.0497366	0.356141	0.0270661	0.888359	1.9715
ATRIP ENSG00000164053	0.0184165	0.000121427	0.00681676	0.00587846	0.00224703	0.0087014	0.00765782	0.0124386	0.00106771	0.0229966
ATRIP ENSG00000282827	0.004416	0.0222158	0.0278811	0.00907577	0.00546217	0.000750418	0.0123665	0.00250072	0.032434	0.000243683
ATRN ENSG00000088812	0.0371123	0.227363	0.282182	0.210698	0.0016496	0.215386	0.189355	0.613972	0.151786	0.828195
ATRNL1 ENSG00000107518	0.0653754	0.13603	0.145415	0.00235469	0.0343817	0.486613	0.0878126	0.223222	0.0115736	0.0787426
ATRX ENSG00000085224	0.169643	0.358233	2.64655	0.975154	3.9656	0.0100791	0.0979577	0.721177	0.00151756	0.0159021
ATXN1 ENSG00000124788	0.0197532	0.331455	0.088218	1.60904	1.56927	0.0348407	0.0581881	0.496999	0.363352	0.184485
ATXN10 ENSG00000130638	0.0184036	0.020353	0.00251041	3.30524	1.1157	0.380284	0.523025	0.0723216	0.107689	0.260202
ATXN1L ENSG00000224470	0.0129711	0.00576198	0.138284	0.0516938	0.00122393	0.122146	0.00924979	0.0592327	0.0743514	1.92367
ATXN2 ENSG00000204842	0.864415	0.395638	0.487545	0.725317	1.40675	2.40882	1.42022	1.99289	2.00554	2.51194
ATXN2L ENSG00000168488	0.306776	2.51418	3.05472	1.97184	0.0375831	2.80024	5.61654	0.0566459	2.40526	2.11425
ATXN3 ENSG00000066427	0.958625	2.45988	0.0449494	0.983345	0.0100327	2.17589	0.18409	0.104506	0.0948434	0.736495
ATXN7 ENSG00000163635	0.0064134	0.0190502	0.342722	0.000537105	0.176435	0.0228083	0.698402	0.195599	0.107555	0.00211749
ATXN7L1 ENSG00000146776	0.180227	0.127087	0.194984	0.00126477	0.0374886	0.322921	0.252318	0.0414085	0.649102	0.33922
ATXN7L2 ENSG00000162650	0.102354	0.193944	0.0132129	0.042454	0.0187456	0.117694	0.228285	0.109065	0.000832465	0.270474
ATXN7L3 ENSG00000087152	2.63662	0.114576	0.000403084	0.196089	0.0398293	0.903453	1.36088	2.48965	1.22341	0.231285
ATXN7L3B ENSG00000253719	1.84162	1.28973	1.85308	3.59894	1.24351	1.01392	0.29865	1.10444	2.28756	0.109516
AUH ENSG00000148090	0.00605034	0.648549	0.0086355	0.202553	0.19565	0.329684	0.021107	0.0160199	0.00214434	0.00688147
AUNIP ENSG00000127423	0.0193832	0.0292955	0.00962525	3.05856e-06	0.000553934	0.00365566	0.0177096	0.000628562	0.00612542	0.0146137
AUP1 ENSG00000115307	4.92468	9.43247	0.315696	3.28718	3.70295	5.93166	5.00056	5.84062	0.646874	6.08057
AURKA ENSG00000087586	0.0490082	0.0471	0.325313	0.102616	0.0248516	0.104074	0.129245	0.0522776	0.000859127	0.0890179
AURKAIP1 ENSG00000175756	5.48757	4.01295	3.99998	3.31582	1.66656	0.357183	1.60956	4.11439	3.53057	2.68807
AURKB ENSG00000178999	0.0572136	0.0126214	0.0513983	0.0671068	0.0763683	0.0447889	0.00377942	0.0279628	0.0746483	0.0086358
AURKC ENSG00000105146	0.0872086	0.00312384	0.0814643	0.0142571	0.112032	0.373674	0.000455768	0.00480999	0.00884534	0.000723833
AUTS2 ENSG00000158321	0.0616594	0.549254	0.522608	0.0388107	0.130263	0.237609	0.388328	0.00101537	0.10265	1.24472
AVEN ENSG00000169857	0.0340881	0.908985	0.220611	0.0174036	0.682199	0.0187287	0.0041288	0.573455	0.0602923	0.0694317
AVIL ENSG00000135407	0.0195189	0.0253636	0.0110278	0.0900584	0.0460397	0.000570065	0.184692	0.00341867	0.024092	0.0505139
AVL9 ENSG00000105778	0.00336179	0.0353708	0.136952	0.116395	1.50181	0.132122	0.871137	0.0803337	0.0703826	0.0462902
AVPI1 ENSG00000119986	0.476355	0.0928078	1.8336	0.00243848	0.151643	0.118176	0.283452	0.000708149	0.195559	2.23574
AVPR1A ENSG00000166148	0.101319	0.142378	0.096897	0.00727782	0.0159505	0.0755901	0.0301333	0.198343	0.0309493	0.0113225
AVPR2 ENSG00000126895	0.0623757	0.040354	0.00119109	0.0308569	0.0101628	0.051308	0.0412508	0.000687476	0.0189009	0.00360528
AXDND1 ENSG00000162779	0.0010383	0.00200175	0.0390803	0.000564932	0.049389	0.000956833	0.0395155	0.00972605	0.0284262	0.0283464
AXIN1 ENSG00000103126	0.353152	0.683895	2.15972	0.828453	0.0980762	1.94347	4.04957	0.0327516	0.156795	2.78238
AXIN2 ENSG00000168646	0.21369	0.0621023	0.136859	0.10136	1.04147	0.0297858	0.380771	3.41674	2.55215	9.80542e-05
AXL ENSG00000167601	6.67212	1.10904	8.94347	0.000492882	0.240931	0.138416	0.58542	0.537795	0.17852	2.88599
AZGP1 ENSG00000160862	23.3612	46.3023	18.9519	44.6892	14.2961	34.2654	10.9526	5.67736	9.57294	4.46236
AZI2 ENSG00000163512	0.264365	0.197717	0.0405314	0.144643	1.04759	0.071433	0.015709	1.27686	0.245484	1.30267
AZIN1 ENSG00000155096	0.21141	0.495335	0.356872	2.02916	0.608735	0.290489	0.0171563	0.115093	0.114878	0.0552179
AZIN2 ENSG00000142920	0.107817	0.489839	0.0164173	0.0862448	0.921214	0.181647	0.0053	0.132966	0.150262	0.0667411
AZU1 ENSG00000172232	0.0173974	0.00910531	0.00560196	0.0098306	0.0172488	0.000603589	0.00257581	0.00718587	0.0559718	0.00797415
B2M ENSG00000166710	0.694945	0.193131	0.0188438	14.4039	20.0698	16.4596	11.2368	7.39891	9.82625	10.3299
B3GALNT1 ENSG00000169255	0.0312449	0.00354057	0.0115522	0.00645199	0.351644	0.0145972	0.0120238	0.118765	1.29785e-05	0.015085
B3GALNT2 ENSG00000162885	0.0418765	0.209178	0.0503831	0.0131607	0.0840771	0.00578894	0.424156	0.0323374	0.0228799	0.0345942
B3GALT1 ENSG00000172318	3.58372e-07	0.0246099	0.0108179	0.0129791	0.00635015	0.0131542	0.0268493	0.000196234	0.00113193	0.0118351
B3GALT2 ENSG00000162630	0.0405569	0.0118202	0.0459267	0.019863	0.00766868	0.0783232	0.00840504	0.00974938	0.124824	0.019115
B3GALT4 ENSG00000235863	0.145272	1.25095	1.63116	0.0206322	0.183221	0.395477	1.57846	0.0587587	0.0529928	0.345389
B3GALT5 ENSG00000183778	0.079625	0.0188762	0.0150736	0.0213327	0.0109579	0.00756994	0.0111082	0.0642314	0.0130778	0.0108733
B3GALT6 ENSG00000176022	0.232368	0.911749	3.75595	1.63708	0.0744462	0.58586	0.160034	0.0469026	0.109726	0.186188
B3GAT1 ENSG00000109956	0.0258361	5.68058	1.0521	1.45708	1.31309	0.0429471	2.39995	2.11943	0.0745691	0.238803
B3GAT2 ENSG00000112309	0.00134118	0.0102838	0.174588	0.644079	0.0104146	0.0045077	0.00294625	0.139819	0.024026	0.0333755
B3GAT3 ENSG00000149541	2.54169	5.42091	3.34604	0.334758	3.96065	3.09602	0.251144	6.91152	2.79402	3.59344
B3GLCT ENSG00000187676	0.584116	0.0390283	0.157477	0.0056361	0.333431	0.00396576	0.0151372	0.0216434	0.0347948	0.0182181
B3GNT2 ENSG00000170340	0.0384795	0.0436317	0.00140844	0.100454	0.00174488	0.100231	0.00732383	0.0833132	0.0106488	0.0333737
B3GNT3 ENSG00000179913	0.0118854	0.00753011	7.31345e-05	0.0048015	0.0016794	0.0178493	0.00459268	0.0774923	0.00147073	0.0564911
B3GNT4 ENSG00000176383	9.52113e-05	0.0104931	0.136274	0.0734077	0.0105105	0.0100871	0.0021677	0.217585	0.0114022	0.0490036
B3GNT5 ENSG00000176597	0.219392	0.120408	0.371606	0.0476895	0.0248779	0.000816423	0.0177407	0.0322952	0.0961964	0.0213858
B3GNT6 ENSG00000198488	0.00806799	0.0138047	0.0183245	0.0147218	0.00914244	0.00553387	0.0125516	0.0135469	0.0602451	0.0128343
B3GNT7 ENSG00000156966	0.00559043	0.00403402	0.233604	0.00376026	0.0434244	0.00355286	0.063457	0.00971421	0.0619211	0.018079
B3GNT8 ENSG00000177191	0.377862	0.0468976	0.250332	0.0605255	0.0263797	0.03254	0.000653471	0.583794	0.750342	0.0306298
B3GNT9 ENSG00000237172	0.808418	1.05849	0.831184	0.00950186	0.203341	0.468764	0.123466	0.0368377	0.699093	0.0423438
B3GNTL1 ENSG00000175711	1.02811	0.533598	0.633566	0.257097	0.338943	0.104728	0.0482858	0.274291	0.399531	0.0535588
B4GALNT1 ENSG00000135454	0.557868	0.0200457	1.65335	0.0485348	0.0353064	0.047807	0.100275	0.000864716	0.0902374	0.0185143
B4GALNT2 ENSG00000167080	0.0623015	0.00393516	0.029331	0.0209711	0.00481353	0.0209944	0.034438	0.0673256	0.00173179	0.0197535
B4GALNT3 ENSG00000139044	0.136187	0.0234269	0.0384873	0.022214	0.0938065	0.81623	0.0457249	0.436739	0.0625043	0.0381271
B4GALNT4 ENSG00000182272	0.302097	0.144133	0.08249	0.829479	1.46986	0.0326576	0.275262	0.0313417	0.363151	0.299788
B4GALT1 ENSG00000086062	1.84665	3.27946	2.43233	3.08861	4.47146	3.24754	0.00774336	2.46767	0.0219259	0.106917
B4GALT2 ENSG00000117411	0.0708288	5.97449	4.25895	0.221375	0.294532	0.0257847	1.30928	4.99147	0.164512	1.92637
B4GALT3 ENSG00000158850	5.25222	3.73268	0.0480448	0.146325	2.26629	0.51587	0.680655	2.34577	3.28497	0.113306
B4GALT4 ENSG00000121578	2.14236	0.155822	0.126284	0.0543918	0.777207	0.184509	0.899736	0.0948778	0.0817529	3.51587e-05
B4GALT5 ENSG00000158470	1.38307	0.0440381	0.517397	1.34193	0.185163	0.00133615	1.12369	4.09974	0.310334	0.0675275
B4GALT6 ENSG00000118276	0.180449	0.00684058	0.133185	0.0418709	0.018095	0.0192977	0.0164707	0.267644	0.475356	0.0154351
B4GALT7 ENSG00000027847	2.01424	1.2065	2.61117	0.0616802	0.269205	2.71859	0.0240473	0.101427	0.0853892	2.21466
B4GAT1 ENSG00000174684	8.28316	3.53767	0.0162735	2.53543	0.0342916	0.0241712	2.59276	0.016816	0.020798	1.44125
B9D1 ENSG00000108641	1.94362	2.83852	0.21553	0.0356039	0.203052	0.369648	0.0181628	0.606127	1.55542	0.0208933
B9D2 ENSG00000123810	0.00702891	0.00427605	2.55528	0.292801	0.0223584	1.33138	1.2321	0.105351	0.158563	0.107965
BAALC ENSG00000164929	0.00706248	0.00564397	0.02508	0.0195176	0.0766741	0.00479911	0.00280514	0.00687103	0.00368919	0.0177823
BAAT ENSG00000136881	0.0525973	0.0752299	0.0051839	0.0181994	0.00876274	0.0172235	0.00132799	0.196856	0.000463807	0.00440001
BABAM1 ENSG00000105393	0.1553	2.41446	8.70513	0.0222306	0.0342624	1.67913	1.41123	1.4237	2.70934	0.537233
BACE1 ENSG00000186318	1.1143	0.478773	3.51466	0.240806	0.129684	0.705872	0.253329	0.0330676	0.0553801	0.01918
BACE2 ENSG00000182240	8.74261	2.60567	4.38319	5.51256	1.0517	8.7649	1.93732	2.44488	3.10384	1.17019
BACH1 ENSG00000156273	0.0370377	0.212752	0.11022	0.00940782	0.290569	0.170739	0.299241	0.251061	0.302417	0.111332
BACH2 ENSG00000112182	0.000806414	0.0111728	0.0705671	0.00272135	0.00263375	0.00475708	0.00253031	0.409598	0.00640595	0.0712298
BAD ENSG00000002330	11.6905	8.53361	9.39369	0.0585785	0.372771	1.50699	1.82299	1.38055	5.16153	0.193681
BAG1 ENSG00000107262	2.87854	4.03588	12.6462	3.84192	1.1252	1.62727	6.20744	0.0643926	0.0289727	0.239348
BAG2 ENSG00000112208	0.0486745	0.0464139	2.18863	0.346774	0.127272	0.27909	0.00917119	0.59989	0.279278	0.0397034
BAG3 ENSG00000151929	0.0569869	2.50054	0.0189523	0.121668	0.393395	0.402652	0.901148	0.894114	0.00366352	1.52178
BAG4 ENSG00000156735	0.00965404	0.765978	0.248941	0.0239543	0.0339393	0.106479	0.0393664	0.0350247	0.0583095	0.0892839
BAG5 ENSG00000166170	0.0219681	0.0228948	0.604367	0.0504237	0.257214	0.146341	0.460016	0.495771	0.237606	0.0493809
BAG6 ENSG00000204463	9.94413	3.83524	4.46355	0.549036	3.72502	1.25547	0.419935	6.75675	4.57151	0.405417
BAHCC1 ENSG00000266074	0.326284	0.413309	1.27642	0.112109	0.17395	0.0859645	0.121652	0.078943	0.652613	0.0607016
BAHD1 ENSG00000140320	0.806678	0.433651	0.209745	1.05008	0.103687	0.0350961	1.7306	0.379748	0.0192621	0.91331
BAIAP2 ENSG00000175866	2.13184	6.32708	2.034	3.84823	0.544354	12.9215	2.12127	9.12631	4.93853	2.41636
BAIAP2L1 ENSG00000006453	0.293136	6.55614	0.134737	6.88596	3.38855	7.00499	5.30665	5.23627	0.35607	0.331555
BAIAP2L2 ENSG00000128298	0.571566	0.153485	0.103767	0.0592045	0.292521	0.802497	0.030544	0.0163746	0.322204	0.00872084
BAIAP3 ENSG00000007516	0.548308	2.18364	0.27593	0.302778	2.41744	1.46743	2.34838	0.00616207	0.187443	0.288338
BAK1 ENSG00000030110	1.6279	1.02511	2.95556	0.0312624	0.0537909	0.526314	0.0873377	0.98186	0.0574353	1.25723
BAMBI ENSG00000095739	0.00582067	0.0103749	0.0121057	0.127929	0.206542	0.0769118	0.00159951	0.0101628	0.0117529	0.169446
BANF1 ENSG00000175334	0.0685696	3.74396	3.22349	0.0420316	2.69352	1.43524	0.281746	1.30762	2.04307	0.13747
BANF2 ENSG00000125888	0.002843	0.0035461	0.0421959	0.0141626	0.0103944	1.43504e-06	0.0143712	0.0376914	0.0357955	0.0107841
BANK1 ENSG00000153064	0.0535144	0.00380679	0.0123832	0.184781	0.00722959	0.00122275	0.229969	0.00180038	0.10242	0.0315626
BANP ENSG00000172530	1.88286	0.027502	0.2277	0.0543135	0.172831	1.36654	0.735676	0.00417041	0.314548	2.68529
BAP1 ENSG00000163930	4.64208	1.161	1.55886	0.109452	3.53358	1.32803	0.83046	3.81549	4.20868	1.00589
BARD1 ENSG00000138376	0.0695347	0.00671405	0.206523	0.00892956	0.0467683	0.0394793	0.00448013	0.00157969	0.0139774	0.0048526
BARX1 ENSG00000131668	0.0392399	0.00708182	0.0587218	0.0409017	0.000855842	0.0564435	0.00622836	0.0165836	0.00234042	0.0255522
BARX2 ENSG00000043039	0.0304183	0.0224905	0.00900949	0.055748	0.000621455	0.169076	0.0238194	0.00246479	0.00104092	0.0250463
BASP1 ENSG00000176788	0.0836483	1.73671	0.0348221	0.0486136	0.880744	0.139329	1.63046	0.834555	1.00403	0.365577
BATF ENSG00000156127	0.035063	0.014757	0.0520014	0.00803747	0.0382544	0.0480236	0.0024835	0.0435742	0.148159	0.0130741
BATF2 ENSG00000168062	5.03942e-05	0.0297879	0.608316	0.0178754	0.0280207	0.117286	0.00608048	0.0335433	0.0441965	0.112821
BATF3 ENSG00000123685	0.0201618	0.0346468	1.44595	0.0318094	0.0108	0.0169167	0.0113817	0.0132924	0.0137085	0.0180321
BAX ENSG00000087088	0.537455	0.0154619	1.24508	0.327123	0.111224	0.177952	0.0359215	2.03647	0.0980093	1.03222
BAZ1A ENSG00000198604	0.313714	0.181919	0.112442	0.175346	0.230216	0.37057	0.360713	0.0210658	0.0269326	0.059867
BAZ1B ENSG00000009954	0.277557	1.72176	1.01451	1.00304	0.113551	1.36064	2.68277	0.150366	3.221	0.88887
BAZ2A ENSG00000076108	0.317181	2.37167	0.0670581	0.0601959	1.24695	1.9479	2.30519	0.292949	6.12859	1.02625
BAZ2B ENSG00000123636	0.133769	0.401203	1.44116	1.63845	0.0355287	0.805875	0.175601	0.0687518	0.0318235	4.10824
BBC3 ENSG00000105327	0.019351	0.0985042	0.132207	0.0305753	0.0212879	0.546309	0.0467175	0.165601	0.0226025	0.649697
BBIP1 ENSG00000214413	0.644436	0.0311814	1.00464	0.016901	0.316924	0.0680596	0.0780697	0.0116082	0.00899827	0.00656107
BBOF1 ENSG00000119636	0.00452528	0.0262727	0.00294658	0.0321769	0.010055	0.016839	0.0466209	0.709677	0.0550455	0.175771
BBOX1 ENSG00000129151	0.0041978	0.0166486	0.0148817	0.0380811	0.0235187	0.00995442	0.0167506	1.83568e-06	0.00111033	0.0124869
BBS1 ENSG00000174483	0.00880166	0.0432525	0.00316841	0.00180364	0.20853	0.0481903	0.0158846	0.228683	0.00148543	0.0562764
BBS10 ENSG00000179941	0.00015742	0.0188515	0.0512285	0.00719126	0.149918	0.144452	0.0131057	0.0186805	0.136764	0.0252711
BBS12 ENSG00000181004	0.00128072	0.0422212	0.0410691	0.00486158	0.00682569	0.0206508	0.0891637	0.172683	0.0175376	0.0514202
BBS2 ENSG00000125124	2.13243	0.701512	0.133917	0.0881104	1.75082	0.257832	0.158313	0.00119899	0.0503328	1.48286
BBS4 ENSG00000140463	5.60172	1.36824	0.0314552	0.381893	0.611519	2.37896	0.675035	0.00692223	0.0497394	0.00479601
BBS5 ENSG00000163093	0.0793111	0.152714	0.192153	0.0749976	0.0834443	0.000533647	0.443931	0.0869868	0.0115188	0.566911
BBS7 ENSG00000138686	0.0828268	0.305485	0.025319	0.112196	0.0870629	0.0871389	1.98168	0.0247641	0.130665	0.00217872
BBS9 ENSG00000122507	0.0221171	0.0215319	2.00327e-05	0.0131924	0.269784	0.0708333	0.0237184	0.000258015	0.0125201	0.0706421
BBX ENSG00000114439	0.701315	0.00776361	2.94093	0.274692	0.934501	1.61916	0.423908	0.0511094	0.0588887	0.00224976
BCAM ENSG00000187244	1.98569	12.1464	0.18633	18.4214	10.3231	21.0725	9.88306	2.95495	0.396424	0.262568
BCAN ENSG00000132692	0.00107258	0.00863451	0.0282248	0.0163109	0.0461847	1.46981e-05	0.0099412	0.0252626	0.0122728	0.0455355
BCAP29 ENSG00000075790	0.224048	0.228844	0.832114	4.86662	0.10289	1.28829	0.770748	1.20656	2.22345	2.16627
BCAP31 ENSG00000185825	11.9361	21.8726	13.0708	7.15527	2.18378	11.8981	2.67782	9.97801	1.67913	9.54678
BCAR1 ENSG00000050820	0.166115	3.47763	0.705766	0.0729973	1.11397	3.56438	5.336	4.90987	0.120486	3.77095
BCAR3 ENSG00000137936	0.11844	0.0730149	0.103303	0.117851	0.0185399	0.117365	0.598912	0.144367	0.00901173	0.00469573
BCAS1 ENSG00000064787	0.140006	0.45082	0.797028	2.21916	0.472341	1.46037	1.07929	0.571214	0.65627	0.00825734
BCAS2 ENSG00000116752	0.0325648	0.105171	0.212276	0.47653	0.287077	0.160791	0.037089	0.837667	0.25646	0.0326062
BCAS3 ENSG00000141376	0.00926425	0.117058	0.293806	0.0898588	0.358963	0.143278	0.771663	0.650209	4.84749	1.20741
BCAS4 ENSG00000124243	0.10192	0.0339992	1.82119	0.17092	0.0670606	0.552828	1.56835	0.00316758	0.647381	0.4394
BCAT1 ENSG00000060982	0.368303	0.0124412	0.0469135	0.000919673	0.000474769	0.0261094	0.00321634	0.0140304	0.0150828	0.0281272
BCAT2 ENSG00000105552	4.33628	7.75623	3.69721	1.51307	2.73527	2.60134	3.01233	0.133666	1.10911	1.33396
BCCIP ENSG00000107949	0.0744407	0.142165	0.55017	0.105649	0.75776	0.303003	0.567701	0.77316	0.734559	0.194858
BCDIN3D ENSG00000186666	0.0711097	0.11286	0.162043	0.201023	0.194485	0.0385374	0.40834	0.00405436	0.473976	0.0251501
BCHE ENSG00000114200	0.0579048	0.0219555	0.702464	0.0163999	0.0126726	0.0223117	0.299654	0.00142327	0.0272138	0.0232336
BCKDHA ENSG00000248098	0.306906	0.000495606	0.168277	0.280775	0.205784	0.00238504	0.0544054	0.284363	0.0187762	0.0051039
BCKDHB ENSG00000083123	0.0634427	0.0203414	0.557443	0.190666	0.21929	0.27208	0.0954737	0.0852627	0.111085	0.00178673
BCKDK ENSG00000103507	1.3802	0.338638	4.87332	0.214651	0.836498	0.407729	2.33922	6.78914	2.13845	0.0555991
BCL10 ENSG00000142867	0.00330815	0.0676811	0.136325	0.935551	0.449443	0.0194958	0.164324	0.587376	0.185832	0.363607
BCL11A ENSG00000119866	0.141759	0.0445857	0.0194962	0.360803	0.571669	0.0324046	0.656157	0.00248897	0.267855	0.00548261
BCL11B ENSG00000127152	0.110348	0.0416702	0.6374	0.0473839	0.0965981	0.0347696	0.000154541	0.174377	0.0440604	0.020079
BCL2 ENSG00000171791	0.225787	0.0602551	0.800129	0.0434328	0.0202624	0.0456181	0.00319682	0.00609032	0.00133946	0.263266
BCL2A1 ENSG00000140379	0.0155686	0.0342606	0.0718009	0.028459	0.0319888	0.00358147	0.0270465	0.242642	0.0357754	0.0435689
BCL2L1 ENSG00000171552	10.4757	6.39095	3.50563	7.95962	3.89322	5.39258	0.081533	1.55839	2.07299	3.24955
BCL2L10 ENSG00000137875	0.0150016	0.00237586	0.0215805	0.0343521	0.0247826	0.00543345	0.0109496	0.0022198	0.0174917	0.0441403
BCL2L11 ENSG00000153094	0.0571403	0.22402	0.0190721	0.01297	0.396612	0.0874122	0.0915205	0.0887874	0.215808	0.504171
BCL2L12 ENSG00000126453	0.233062	0.502532	0.268079	0.487755	0.0644112	0.0117854	0.503539	1.05047	0.669472	1.05159
BCL2L13 ENSG00000099968	2.33335	0.14565	0.092992	0.319424	1.84767	0.0388265	0.816801	0.0285633	0.35092	0.0398195
BCL2L14 ENSG00000121380	0.0216147	0.00660903	0.00178662	0.000197273	0.0588658	0.0327458	0.00665506	0.0347024	9.53287e-06	0.114362
BCL2L15 ENSG00000188761	0.0075242	0.00292339	0.140529	0.0183525	0.013366	0.0197453	0.0208875	0.0295414	0.00199334	0.0433943
BCL2L2 ENSG00000129473	0.0482389	0.915964	0.030628	0.284382	0.415079	0.902103	1.33066	0.000491848	0.183413	0.868846
BCL2L2-PABPN1 ENSG00000258643	0.0756681	0.0232845	0.00375222	0.0165377	0.00479589	0.00695315	0.000728781	0.000510666	0.00331709	0.000265141
BCL3 ENSG00000069399	2.12271	3.84934	0.115273	0.50419	1.3016	2.9034	1.54338	0.518417	2.56428	2.84742
BCL6 ENSG00000113916	0.0720608	0.175069	3.32661	0.129515	3.53914	0.562548	0.805505	0.569511	0.11468	2.95701
BCL6B ENSG00000161940	0.0261872	0.156494	0.0587198	0.007371	0.252525	0.0589228	0.0339947	0.112504	0.0942879	0.0366087
BCL7A ENSG00000110987	0.0429005	0.1202	0.0185591	0.0317511	0.070074	0.0445217	0.69158	0.351945	0.3398	1.03238
BCL7B ENSG00000106635	0.0296179	0.0447058	0.00705034	0.0835048	0.821193	0.249976	0.410239	0.059632	2.38812	0.150558
BCL7C ENSG00000099385	1.09379	2.99258	8.88593	0.330663	2.17823	0.0225446	0.0310905	2.41124	0.554135	1.32896
BCL9 ENSG00000116128	0.00320925	0.0133427	0.027938	0.0397689	0.535201	0.128317	0.124178	3.54379	0.813022	0.074327
BCL9L ENSG00000186174	0.53802	0.974931	0.44208	0.225174	1.1617	1.52817	0.467443	4.71403	1.34261	1.10424
BCLAF1 ENSG00000029363	0.0949399	0.3853	0.114854	0.0304148	0.849428	0.310377	1.85518	0.352982	0.226138	0.902004
BCO1 ENSG00000135697	0.0372668	0.0247516	0.200444	0.00260122	0.0158929	0.0117303	0.00730788	0.010472	0.00476628	0.00123308
BCO2 ENSG00000197580	0.0397202	0.0670893	0.0144697	0.0910884	0.00716266	0.00229822	0.0224005	0.0962581	0.0172742	0.0245583
BCOR ENSG00000183337	0.0116479	0.00942424	0.0963018	0.141004	0.0821376	0.0241931	0.228072	0.00274677	2.0753	0.0342177
BCORL1 ENSG00000085185	0.211119	0.145931	1.15946	0.185067	0.00440806	0.0351904	0.0133389	0.049152	0.0139681	0.652443
BCR ENSG00000186716	3.79362	2.44837	0.253058	1.94347	0.946944	0.210006	1.10794	1.86961	0.0511852	1.92713
BCS1L ENSG00000074582	6.67604	0.179858	0.834699	0.336865	1.13902	1.7793	0.105883	0.905876	2.90786	0.0690291
BDH1 ENSG00000161267	6.08775	2.09788	0.0763889	2.87679	1.47386	1.17086	2.64818	0.401335	0.393059	0.0011009
BDH2 ENSG00000164039	0.0569031	0.15346	2.61918	0.00830805	0.00259765	0.417504	0.419315	3.92234	0.761592	1.77764
BDKRB1 ENSG00000100739	0.00193532	0.00456664	0.00170914	0.000103785	0.00764034	0.0213142	0.026288	0.00830773	0.046479	0.0002741
BDKRB2 ENSG00000168398	0.773001	0.0611013	0.0165705	0.0023295	0.00431535	0.00777746	0.012398	0.0286935	0.0247071	0.543632
BDNF ENSG00000176697	0.174853	0.036958	0.148242	0.0342738	0.176813	0.00135119	0.0140636	0.0226619	0.00775543	0.00204393
BDP1 ENSG00000145734	0.0161586	0.170009	2.41142	0.524545	0.164173	1.0662e-07	0.205002	0.00653727	0.135297	0.0397816
BEAN1 ENSG00000166546	0.0265132	0.106033	0.0264981	0.0415866	0.00101244	0.00985985	0.0136626	0.0123825	0.0287105	0.00717163
BECN1 ENSG00000126581	0.0958744	0.256951	0.377008	0.00252318	1.72308	0.966387	0.804904	1.1054	0.180986	0.0101258
BEGAIN ENSG00000183092	2.82938	0.0219522	0.703939	0.00887513	0.0796846	0.715284	0.00421492	0.412821	0.0564713	0.0180972
BEND2 ENSG00000177324	0.0201212	0.0607934	0.010891	0.0793626	0.25262	0.000228615	0.000320467	9.29684e-05	0.00213056	0.0030202
BEND3 ENSG00000178409	0.138375	0.0444545	0.00729851	0.0110153	0.0406236	2.68255e-05	0.00865912	0.0585023	0.0314715	0.0561128
BEND4 ENSG00000188848	0.0140054	0.0223737	0.0515309	0.270282	0.401484	0.421215	0.0512285	0.158548	0.0878283	0.0053992
BEND5 ENSG00000162373	0.0166053	0.00863866	0.0545361	0.0499946	0.21432	0.00452853	0.25753	0.0116044	0.036233	1.15418
BEND6 ENSG00000151917	0.0300463	0.0349611	0.0249287	0.0064948	0.0166599	0.280038	0.00325818	0.0393102	0.0159504	0.000918304
BEND7 ENSG00000165626	0.116893	0.00888061	1.50208	0.00193557	0.0030344	0.00614865	0.021117	0.00954556	0.16481	0.242406
BEST1 ENSG00000167995	0.13508	2.23402	3.63356	1.21548	0.0879525	0.334417	0.0266136	7.71413	3.04897	0.726084
BEST2 ENSG00000039987	0.000196887	0.000866664	0.000641253	0.00405361	0.0194171	0.00502654	0.024941	0.0548059	0.0143684	0.027551
BEST3 ENSG00000127325	0.21207	0.539077	0.0523632	0.020415	0.0134031	0.00840291	0.23529	0.0485564	0.000430606	0.0127335
BEST4 ENSG00000142959	0.000530321	0.156796	0.0332303	0.0200729	0.000402784	0.000335061	0.0115599	0.0327854	0.0185492	0.0158935
BET1 ENSG00000105829	0.322765	1.24393	0.281527	0.0735067	1.0508	0.445456	0.00164693	0.744729	0.18076	0.208859
BET1L ENSG00000177951	3.57439	0.683472	1.03205	1.32618	1.81764	1.05196	0.158681	0.0816567	0.972091	0.0934319
BEX1 ENSG00000133169	0.0660689	0.00185938	0.0397794	0.0165804	0.449035	0.0379561	0.896856	0.0342971	0.480588	0.00894146
BEX2 ENSG00000133134	0.438218	0.0484412	0.336655	1.66088	3.24881	0.0526522	0.142216	0.0013619	1.95407	0.0712199
BEX3 ENSG00000166681	4.31853	1.83684	0.362696	1.11694	3.82366	1.40614	1.72904	0.119711	0.831467	3.03697
BEX4 ENSG00000102409	1.81572	3.10654	0.565134	1.61272	0.6604	0.0336738	0.128915	1.16541	0.0767492	2.06218
BEX5 ENSG00000184515	0.0320711	0.00747278	0.0987316	0.37829	0.206319	0.111563	0.0975767	0.0960546	0.0194239	0.00162899
BFAR ENSG00000103429	2.88582	0.0397135	0.169709	0.837534	0.181325	0.0403921	0.512859	0.856044	1.2558	0.013388
BFSP1 ENSG00000125864	0.0432815	0.000179454	0.456506	0.000618513	0.00474071	0.0529548	0.00660471	0.0405132	0.0225578	0.0147313
BGLAP ENSG00000242252	0.0430305	0.0724449	0.0534474	0.0210683	0.0433664	0.0472767	0.0066572	0.0481759	0.0127241	0.0256799
BGN ENSG00000182492	5.6957	3.62257	15.8244	0.0632271	0.432596	2.91839	0.192933	15.6927	0.984638	7.62563
BHLHB9 ENSG00000198908	0.00868983	0.00236655	0.0446861	0.00667505	0.0410445	0.0964396	0.00853682	0.017361	0.0295786	0.0212745
BHLHE22 ENSG00000180828	0.0231084	0.0471589	0.00795202	0.0345951	0.00274574	0.005043	0.00731256	0.0236063	0.0182529	0.0761059
BHLHE40 ENSG00000134107	0.167598	0.26782	0.638084	0.0401039	0.653593	0.97878	0.214924	3.56694	1.63293	0.378137
BHLHE41 ENSG00000123095	0.17955	0.0241192	0.0813453	0.182105	0.0491395	0.379698	0.292839	3.52373	0.0760558	0.313619
BHMT ENSG00000145692	0.0655936	0.00592324	0.198566	0.0253771	0.000670983	0.00944882	0.0355999	0.00713457	0.0167861	0.00283899
BHMT2 ENSG00000132840	0.000329751	0.0300226	0.108735	0.0597647	0.157819	0.00592072	0.00999671	0.0362844	0.0620088	0.151849
BICC1 ENSG00000122870	0.0235863	0.00242018	0.117255	0.0395499	0.180662	0.336992	0.0162879	0.0560726	0.00718034	0.195721
BICD1 ENSG00000151746	0.0460561	0.0399882	0.381766	0.159503	0.406431	0.666945	0.339009	0.216074	0.143598	0.000994958
BICD2 ENSG00000185963	0.402002	0.0675372	3.23387	0.968428	0.00351086	0.0358335	1.81744	0.120641	0.0163691	1.23246
BICDL1 ENSG00000135127	0.4002	0.115637	0.100829	0.131819	0.321875	0.0426992	0.161952	0.310866	0.0892165	0.0628163
BICDL2 ENSG00000162069	0.828642	3.76409	2.19524	0.200955	2.35568	3.03013	0.0688172	0.831903	0.272721	0.00223779
BID ENSG00000015475	1.42824	0.0468344	0.728112	0.0674285	0.064324	0.0275036	1.23171	0.0888722	0.122298	0.0195381
BIK ENSG00000100290	0.556475	8.87042	0.0572173	2.55109	2.07895	2.63547	7.54349	2.97056	6.0991	0.00570038
BIN1 ENSG00000136717	3.263	2.98873	23.7678	0.080548	3.90353	6.40137	0.15572	3.86363	3.12132	0.260805
BIN2 ENSG00000110934	0.00971955	0.00639475	0.330303	0.0076981	0.00114642	0.0105728	0.00766931	0.289009	0.0221047	0.116489
BIN3 ENSG00000147439	0.0165329	3.57313	0.00718511	5.35685	0.104415	1.04453	0.176088	0.400312	2.64686	0.919296
BIRC2 ENSG00000110330	0.397216	0.0984936	0.432014	0.611572	1.1728	0.559075	0.211665	2.78262	0.425601	0.425142
BIRC3 ENSG00000023445	0.0093423	0.00935932	0.0552986	0.20987	0.021189	0.00170422	0.337654	0.565783	0.0778841	0.583175
BIRC5 ENSG00000089685	0.589781	0.0363989	0.0463741	0.00069251	0.00585049	0.00262362	0.0260909	0.192565	0.0450436	0.163566
BIRC6 ENSG00000115760	0.000273737	0.0328	0.0192	0.196254	0.00965159	0.115882	1.18188	1.66467	0.183721	0.0152897
BIRC7 ENSG00000101197	0.0391528	0.00263857	0.0197366	0.016028	0.0106747	0.0105024	0.0145511	0.043041	0.00406889	0.00949561
BIVM ENSG00000134897	0.068873	0.226913	0.362273	0.0530431	0.00314589	0.0493213	0.240557	0.150016	0.00239582	0.0597663
BLCAP ENSG00000166619	8.32351	0.943582	0.471365	4.64244	1.79996	0.100207	1.87628	0.12069	1.91905	1.60062
BLK ENSG00000136573	0.0272478	0.13177	0.425822	0.0635857	0.0215829	0.0115283	0.0307325	0.097742	0.0260778	0.000641093
BLM ENSG00000197299	0.0037959	0.0352348	0.0187772	0.0197558	0.151694	3.29549e-05	0.0366434	0.000347655	0.053673	0.0012339
BLMH ENSG00000108578	3.21831	0.0755562	0.00562365	0.0349179	0.0261306	0.018305	0.517184	0.0130787	0.360091	0.0575511
BLNK ENSG00000095585	0.000930101	0.683039	0.0179234	0.187651	0.0296892	0.00474755	0.0377355	0.541602	0.000941904	0.0127414
BLOC1S1 ENSG00000135441	5.97878	4.20934	10.2191	0.160085	3.70928	3.21269	2.33338	7.33532	0.213785	2.12884
BLOC1S2 ENSG00000196072	0.222581	0.116663	0.056946	0.00033601	0.087395	0.00515082	0.0562187	0.297175	0.00784971	0.0131132
BLOC1S3 ENSG00000189114	0.273998	0.162036	0.00971642	0.0433201	0.00713539	0.147884	0.09939	0.383282	0.00085651	0.191063
BLOC1S4 ENSG00000186222	0.104329	0.351535	0.278241	0.685241	1.0412	1.06644	0.110419	0.0178064	1.37621	0.203409
BLOC1S5 ENSG00000188428	0.304042	0.0565601	0.038682	0.0190325	0.00483793	0.424363	0.923085	0.416643	0.00847402	0.0766155
BLOC1S6 ENSG00000104164	0.126589	0.29883	0.542595	0.104602	0.728847	1.25864	1.68655	1.05014	1.02653	0.174787
BLVRA ENSG00000106605	4.18949	0.058022	0.0526584	0.0250003	0.604569	0.0211877	0.635377	0.167326	0.662182	1.25462
BLVRB ENSG00000090013	9.43109	2.71186	12.9243	3.45315	3.93904	1.38529	0.213409	0.0224416	0.779323	0.990606
BLZF1 ENSG00000117475	0.133857	0.00282923	0.503328	0.057386	0.0192402	0.112305	0.154362	0.955583	0.000661402	0.0570359
BMF ENSG00000104081	0.0395451	0.0329967	0.012652	0.209504	0.492646	1.22752	0.25545	0.055694	4.20892	1.84222
BMI1 ENSG00000168283	0.0176018	0.119939	0.00696609	0.18065	0.94179	0.0736505	0.0588136	1.09394	1.49843	0.00940317
BMP1 ENSG00000168487	1.60504	0.0512443	1.43675	0.966078	0.0294962	1.37276	1.40327	0.234509	1.59358	0.349659
BMP2 ENSG00000125845	0.00938462	0.0136815	0.00608241	0.0240964	0.0415817	0.01651	0.0295877	0.0244733	0.214782	0.0104462
BMP2K ENSG00000138756	0.000591765	0.00840405	0.0522335	0.00815798	0.000162668	0.0598452	0.230171	0.584482	0.277182	0.0922996
BMP4 ENSG00000125378	0.50333	0.20459	0.131769	0.114998	0.907419	0.000336322	0.00252089	0.876018	0.114708	1.3875
BMP5 ENSG00000112175	1.13132	0.434473	0.0801253	0.0186961	0.187725	0.0952446	0.0204321	0.13283	0.0313545	0.338638
BMP6 ENSG00000153162	0.0387761	0.0203037	0.0182905	0.027632	0.00188737	0.0221001	0.00123528	0.0532323	0.0364633	0.0262972
BMP7 ENSG00000101144	0.00369499	1.70598	0.174356	0.043691	1.84078	0.0294173	1.93713	0.00516093	0.061666	0.618085
BMP8A ENSG00000183682	0.0450825	0.00901229	0.0197902	0.0307718	0.0683899	0.0369372	0.00313086	0.0318032	0.0389377	0.00418566
BMP8B ENSG00000116985	0.0248293	0.00878665	0.00760272	0.00567351	0.0432512	0.0210595	0.0182331	0.0158676	0.00892462	0.089677
BMPER ENSG00000164619	0.0647011	0.00778919	0.156288	0.157162	0.0165587	0.195699	0.0133683	0.0103264	0.371277	0.0193027
BMPR1A ENSG00000107779	0.431569	0.50502	0.00694593	0.00633257	0.0876588	0.121869	0.154776	0.00378361	0.525408	0.811242
BMPR1B ENSG00000138696	0.223958	0.220165	0.523711	0.0423485	0.388514	0.32242	1.30767	1.05107	0.972954	0.0518731
BMPR2 ENSG00000204217	0.166364	0.0890558	0.132554	0.948105	0.710794	0.14455	0.224496	0.0403712	0.212234	0.0142189
BMS1 ENSG00000165733	2.02389	0.138599	0.458678	0.0016214	0.996049	0.259549	0.237195	0.282775	0.031596	1.4716
BMT2 ENSG00000164603	0.0823278	0.0165142	0.115117	0.103259	0.0331251	0.441613	0.0204831	0.00683171	0.213231	0.0780206
BMX ENSG00000102010	5.12189e-05	0.00213357	0.0054696	0.00100812	0.00345117	0.00715737	0.00809128	0.00134167	0.0127252	0.0224001
BNC2 ENSG00000173068	0.31597	0.0328731	0.0871331	0.171434	0.303212	0.0457024	1.46646	0.0151543	0.174533	0.5388
BNIP1 ENSG00000113734	0.0229613	0.919145	0.0126362	0.0177983	0.552767	0.044517	0.345142	0.0636025	0.0845081	0.363753
BNIP2 ENSG00000140299	0.0526647	0.123039	0.720512	1.8363	0.248227	0.727584	0.102027	0.0308782	0.0692184	0.0933771
BNIP3 ENSG00000176171	1.47382	0.441968	1.59406	0.162848	2.67416	0.0315368	0.000538624	0.403542	0.933616	0.289888
BNIP3L ENSG00000104765	0.0253316	0.302453	0.156752	2.44361	0.00509767	0.166957	0.453838	0.800239	0.0363789	0.00136976
BNIPL ENSG00000163141	0.0105896	0.17376	2.30543e-05	0.01795	0.0462513	0.0894914	0.0632014	0.00377355	0.00994373	0.0103932
BOC ENSG00000144857	3.79616	1.55818	5.80893	0.244059	0.327277	0.2069	0.0149578	0.05954	0.116904	2.03258
BOD1 ENSG00000145919	6.50529	0.021744	0.796519	0.215027	1.42633	0.69544	0.277143	0.00715575	1.78938	1.95442
BOD1L1 ENSG00000038219	0.0558508	0.238641	0.372875	1.12698	0.614784	0.0136999	0.216661	0.92931	0.0958019	0.0796025
BOD1L2 ENSG00000228075	0.0186224	0.0408459	0.00903329	0.00214585	0.0112695	0.00160157	0.00579229	0.01554	0.0527886	0.000259552
BOK ENSG00000176720	4.47538	1.09172	4.77754	0.00424378	0.00797002	0.175001	0.0282871	4.59582	0.530565	0.0162065
BOLA1 ENSG00000178096	1.55426	1.86454	0.152476	0.174228	0.557738	0.709181	0.0364816	0.0660995	0.0477137	1.25431
BOLA2B ENSG00000169627	5.83138	2.18603	3.07417	0.00934892	1.56871	1.72035	1.50228	5.839	0.991207	0.0193379
BOLA3 ENSG00000163170	0.0398541	0.0517473	0.73231	2.45995	0.918186	0.395082	0.338788	0.153437	0.128037	0.123966
BOLL ENSG00000152430	0.00311932	0.00591052	0.019999	0.000192376	0.00872969	0.000300443	9.69502e-05	0.00732393	0.0147841	0.0235011
BOP1 ENSG00000261236	1.10389	0.330824	0.74915	0.776331	0.209098	1.42921	0.0886663	1.73932	0.191263	0.177947
BORA ENSG00000136122	0.0970172	0.0198183	0.0320726	0.0328768	0.00424449	0.0751122	0.131241	0.069561	1.95522e-05	0.254985
BORCS5 ENSG00000165714	0.0716679	0.0463709	0.0691908	0.0195411	0.0216143	0.00647527	0.00230346	0.780227	0.040068	0.0179989
BORCS6 ENSG00000196544	0.0256278	0.102943	1.77297	0.000196595	0.145901	0.0951768	0.0795241	0.99329	2.20867	0.157396
BORCS7 ENSG00000166275	0.780797	1.60965	0.0910767	0.0606892	0.526845	0.313571	0.312341	0.0052266	1.27879	1.12418
BORCS8 ENSG00000254901	0.409285	2.20673	1.53615	0.562522	2.06542	0.580237	0.00373634	0.647811	1.24726	1.69491
BORCS8-MEF2B ENSG00000064489	0.134223	0.0155927	0.000775006	0.06854	0.00885598	0.0115493	0.0149717	0.00475763	0.0282237	0.0175332
BPGM ENSG00000172331	0.00721766	0.00401254	0.0369018	0.0134609	0.0206733	0.139104	0.15092	1.2993	0.0417666	0.0680062
BPHL ENSG00000137274	1.17478	0.166522	0.253997	0.121033	0.0846519	1.09525	0.813689	0.563588	0.0859487	0.355349
BPI ENSG00000101425	0.0261955	0.0411145	0.0483703	0.0954014	0.0200389	0.0128998	0.0874999	0.0187058	0.030236	0.284287
BPIFB1 ENSG00000125999	0.00923674	0.0291552	0.00170262	0.0516594	0.0339185	0.0080162	0.0200737	0.0771141	0.0140175	0.00626654
BPIFB2 ENSG00000078898	3.45898	0.0609493	0.0262332	4.11501	0.0333216	1.15234	1.33883	0.0803094	0.109623	0.020856
BPNT1 ENSG00000162813	0.544807	0.0234573	0.0889202	0.089383	0.489576	0.535039	0.244705	0.0208258	0.0125026	0.0259364
BPTF ENSG00000171634	0.189481	2.93439	0.654479	2.01469	0.135156	3.52527e-05	0.1264	0.197642	0.42598	0.48161
BRAF ENSG00000157764	0.0441773	0.030171	0.0145859	0.0101076	0.680656	0.0505508	0.595511	0.135133	0.126133	0.0134032
BRAP ENSG00000089234	0.136299	1.06212	2.20597	1.74508	0.000723703	0.0618581	0.00189771	0.822229	2.53875	0.0675335
BRAT1 ENSG00000106009	0.0633059	3.38791	6.32896	0.0150645	1.26321	3.52169	1.9049	4.20357	0.0179347	1.92276
BRCA1 ENSG00000012048	0.159137	0.0545815	0.0989034	0.154913	0.5441	0.243912	0.00372123	0.0157695	0.00136977	0.517243
BRCA2 ENSG00000139618	0.0372913	0.0534371	0.221949	0.000603488	6.57728e-08	1.66602e-06	0.00217085	0.0283453	0.153792	0.386443
BRCC3 ENSG00000185515	0.450488	0.0101655	0.0311699	0.00132151	1.64282	0.0577139	0.0968197	0.178361	0.283102	0.375284
BRD1 ENSG00000100425	0.00524804	0.0884065	0.0201418	2.06791	0.0124525	0.0229647	0.444532	0.94362	0.0891243	0.02268
BRD2 ENSG00000204256	7.07718	4.98703	0.882018	9.61566	9.79167	7.47046	4.42355	8.18184	8.85845	3.91926
BRD3 ENSG00000169925	0.117772	1.63069	0.144698	5.462	0.292656	0.67221	0.00826519	0.0178881	0.119388	0.0361132
BRD4 ENSG00000141867	1.06572	5.71446	9.20608	0.663826	2.17359	0.123022	0.803217	0.747623	0.00191199	1.35211
BRD7 ENSG00000166164	0.0480569	0.161764	0.0734312	0.679611	0.283151	0.416727	0.94993	1.66079	1.34162	1.10062
BRD8 ENSG00000112983	3.69257	2.9446	0.744481	6.56246	0.00052813	0.0975671	0.162037	0.309049	0.303075	0.569151
BRD9 ENSG00000028310	0.302718	0.186021	1.53745	2.18895	2.58778	1.75697	0.187233	7.14486	0.0865751	0.225176
BRDT ENSG00000137948	0.0247185	0.0529086	0.0444801	0.0163093	0.0207133	0.0548677	0.0506231	0.0131377	0.00768721	0.00906423
BRE ENSG00000158019	2.05592	1.16701	0.101927	0.288655	0.0245492	0.000461849	1.26721	0.224475	1.47146	0.678391
BRF1 ENSG00000185024	4.0522	2.17487	1.55116	1.61626	1.7775	3.2106	1.76661	2.05536	0.257135	0.0783731
BRF2 ENSG00000104221	0.177937	0.286726	0.224634	0.672914	0.445256	0.162722	0.0692272	1.2594	0.53456	0.187241
BRI3 ENSG00000164713	6.04247	7.96016	14.8789	2.2838	6.91959	4.99423	1.87426	2.93512	0.780637	2.48443
BRI3BP ENSG00000184992	0.027952	0.00481823	0.615923	0.129945	1.1774	0.0632017	0.109598	0.0103475	0.00234282	0.00584873
BRICD5 ENSG00000182685	0.0279713	0.0226858	0.0470603	1.11574	0.143214	0.695249	0.0600086	1.71937	0.0542254	0.0433944
BRINP1 ENSG00000078725	0.00192342	0.135117	0.0225116	0.0529771	0.0471435	0.00872105	0.0449359	0.018294	0.0135089	0.0598095
BRINP3 ENSG00000162670	0.0324209	0.00708099	0.0404263	0.00209208	0.0165717	0.000596584	0.00203191	0.000833315	0.0587664	0.0174051
BRIP1 ENSG00000136492	0.0070466	0.000227497	0.078844	0.000519596	0.0181751	0.00300231	0.0256908	0.00236031	0.000620911	0.00577672
BRIX1 ENSG00000113460	2.13507e-06	0.137543	0.013643	0.00130675	0.0961131	0.481806	0.0035664	0.00509891	0.0671846	0.0264705
BRK1 ENSG00000254999	9.58309	1.60368	5.54345	1.76698	1.37279	0.160095	3.33696	0.438095	1.13782	1.31602
BRMS1 ENSG00000174744	2.69902	2.08594	1.68214	0.127904	0.559867	0.352766	1.80949	0.119468	3.69769	0.943995
BRMS1L ENSG00000100916	0.0285965	0.0602413	0.0144806	0.0301687	0.00282804	0.0190683	0.00981243	0.0171404	0.110532	0.0253311
BROX ENSG00000162819	0.613297	0.00813853	0.301863	0.00665206	0.121558	0.73047	0.000845289	0.346463	0.822939	0.18022
BRPF1 ENSG00000156983	0.160086	0.110609	1.09198	0.164195	0.170997	0.057419	0.0934697	0.93721	0.105966	0.0994141
BRPF3 ENSG00000096070	0.848596	0.0137744	0.0231177	0.978868	1.69424	0.351109	3.35577	0.0731654	0.215308	0.170329
BRS3 ENSG00000102239	0.00751268	0.013307	0.0296125	0.00791203	0.00845133	0.000108566	0.0104645	0.0412404	0.000469636	0.00622183
BRSK1 ENSG00000160469	0.928467	0.36231	0.77517	0.00235894	0.079494	0.796973	0.00146329	0.586136	0.0332864	0.214317
BRSK2 ENSG00000174672	0.106187	0.0225614	0.0858649	0.010085	1.57506	0.0127361	0.237221	0.0179703	0.112423	0.00723218
BRWD1 ENSG00000185658	0.0298718	0.0587268	1.37365	0.800166	0.362724	0.742598	0.323727	0.230251	1.49007	0.422258
BRWD3 ENSG00000165288	0.290446	0.0397645	0.0167017	1.07513	0.0184253	0.0452294	0.00302677	0.109174	0.0314341	0.00247303
BSCL2 ENSG00000168000	0.0664753	0.0588921	0.0187989	0.145033	0.0396186	0.0250824	0.0760108	0.00451439	0.0971743	0.044949
BSDC1 ENSG00000160058	0.289452	0.160888	3.15233	1.6741	0.687366	2.99593	1.25322	0.0486255	0.543304	0.102936
BSG ENSG00000172270	7.96588	17.1173	13.5793	3.32113	4.56591	6.96406	2.95944	9.8878	1.5903	2.71983
BSN ENSG00000164061	0.0516865	0.00221871	0.0414245	0.0114961	0.0350658	0.00251542	0.0128868	0.00367761	0.0255433	0.0440653
BSPRY ENSG00000119411	1.07365	0.358232	0.00131889	1.62645	1.44799	0.108031	0.287906	0.415123	0.0276362	0.149235
BST1 ENSG00000109743	0.0248079	0.0413122	0.00638871	0.0283645	0.00344239	0.204651	0.233642	0.00713993	0.515094	0.00597569
BST2 ENSG00000130303	0.173474	0.0644859	16.4003	0.0657504	0.0287259	0.0219836	0.154221	10.3869	0.256642	2.65434
BTAF1 ENSG00000095564	0.00526143	0.55238	0.0481271	0.019611	0.00704073	0.018609	0.449715	0.0789582	0.0324235	0.134835
BTBD1 ENSG00000064726	0.22789	0.0426209	0.186004	0.6378	0.131856	0.365105	0.775819	3.24719	0.963392	0.0033297
BTBD10 ENSG00000148925	0.0199872	0.0565205	0.0814487	0.168868	0.16843	0.190571	0.0372376	0.0195616	0.0465223	0.0252758
BTBD11 ENSG00000151136	0.0962513	0.0692208	0.0438428	0.706123	0.261783	0.13275	0.0364206	0.000833174	0.856243	0.0556721
BTBD16 ENSG00000138152	0.00354065	0.0083791	0.0362019	0.179819	0.029631	0.00796607	0.00442257	0.127356	0.022005	0.0269889
BTBD18 ENSG00000233436	0.00218254	5.9801e-05	0.0612406	0.0285999	0.0157403	0.0158082	0.00143058	0.00789934	0.0402986	0.0725069
BTBD19 ENSG00000222009	0.0343061	0.000664792	0.000713413	0.00260002	0.00751083	0.0273305	0.00249707	0.0171527	0.0023319	0.0210409
BTBD2 ENSG00000133243	4.25443	8.04621	3.94145	0.923752	0.370015	3.48027	5.93244	4.3571	0.388291	0.676286
BTBD3 ENSG00000132640	0.0513172	0.0842966	0.737844	0.0494925	0.134279	0.00916581	0.0456578	4.68106	0.0186548	0.225519
BTBD6 ENSG00000184887	0.81098	3.16837	4.61806	2.09944	2.95156	0.665594	1.17665	0.199826	0.0273776	0.00253201
BTBD7 ENSG00000011114	0.0536883	1.37118	9.90036e-05	3.0051	0.0175719	0.0126384	0.0301411	0.0091657	0.0441836	0.965925
BTBD8 ENSG00000189195	0.000469867	0.051054	0.119015	0.0654862	0.0958104	0.0168719	0.00152103	0.0519453	0.152051	0.261254
BTBD9 ENSG00000183826	0.422077	0.152734	0.505799	0.0302657	0.122299	0.0191531	0.983771	0.867891	0.0748706	0.358315
BTC ENSG00000174808	0.0710315	0.0044209	0.00117438	0.00606539	0.00967287	0.0217705	0.00556683	0.0504932	0.0916174	0.225662
BTD ENSG00000169814	0.378279	1.84847	2.29202	0.243003	0.662753	0.41215	2.68927	0.553222	1.20219	1.39667
BTF3 ENSG00000145741	0.145201	1.11056	2.72722	0.249996	1.3913	1.15223	2.20134	6.4583	0.381952	1.66756
BTF3L4 ENSG00000134717	0.0625251	0.208954	0.0203987	0.213214	1.51219	1.55563	0.427541	0.046417	0.582897	0.0260298
BTG1 ENSG00000133639	0.35496	0.698853	1.32139	2.69139	0.261041	0.214532	0.328179	5.70126	0.144438	1.49785
BTG2 ENSG00000159388	0.0145831	0.000879797	4.15405	0.0337937	0.263029	0.172483	0.0328624	3.89687	15.1564	2.23193
BTG3 ENSG00000154640	0.0198588	0.00326114	0.0941277	0.683003	0.529507	0.0109517	0.0319022	0.0114438	0.00451919	0.00126709
BTG4 ENSG00000137707	0.0136999	0.00381485	0.00999141	0.0176633	0.00162561	0.00226575	0.0111388	0.002925	0.0231568	0.0306285
BTK ENSG00000010671	0.00164695	0.0922423	0.0223366	0.249304	0.0283192	0.0158988	0.00646599	0.0206206	0.0228773	0.0178706
BTLA ENSG00000186265	0.0235325	0.0101986	0.0221497	0.0140162	0.00274925	0.0114061	0.000867193	0.00432528	0.021985	0.0319204
BTN2A1 ENSG00000112763	0.769838	0.0917963	0.00452929	0.0242119	0.128554	0.174783	0.0568626	0.196971	0.0303944	0.172924
BTN2A2 ENSG00000124508	0.0353435	0.218206	0.134589	0.301556	0.0331518	0.00246611	0.486807	0.0290769	0.0144705	0.0389603
BTN3A1 ENSG00000026950	0.498566	0.0612908	0.229875	0.136808	1.23039	0.59464	0.0419427	0.0888726	0.00602217	0.949572
BTN3A2 ENSG00000186470	0.684447	0.0212906	0.238674	0.112708	0.0172721	0.000384231	0.0302908	0.0251719	0.067564	0.142054
BTN3A3 ENSG00000111801	0.0103931	0.0963252	0.0939381	0.412798	0.0134538	0.00274433	0.11883	0.10208	0.0319091	0.0766123
BTNL8 ENSG00000113303	0.00441675	0.0233511	0.02241	0.000418361	0.00967469	5.52188e-05	0.00202795	0.00154936	0.00182067	0.00122482
BTNL9 ENSG00000165810	0.0397347	0.0162494	0.526095	0.00521025	0.0167603	0.0183044	0.00288759	0.0919343	0.0653196	0.000430453
BTRC ENSG00000166167	0.813626	0.221761	0.023872	0.126132	0.340973	0.652096	0.717901	0.00914127	0.626709	0.115894
BUB1 ENSG00000169679	0.01158	0.00326649	0.00018113	0.0735802	0.00626081	0.00170032	0.0123125	0.000168739	0.00600789	1.67847e-05
BUB1B ENSG00000156970	0.00641371	0.0111624	0.019667	0.0129969	0.00569083	0.00341255	0.00158012	0.0844309	0.00861879	0.00757664
BUB3 ENSG00000154473	0.13959	0.120242	0.022978	0.397088	0.0686851	0.0834677	0.0113752	1.2654	0.0142417	0.226378
BUD13 ENSG00000137656	0.00227259	0.629578	0.0623612	0.114701	0.126515	0.0372896	0.00959667	0.0419583	0.186233	0.0591739
BUD31 ENSG00000106245	3.5421	7.46765	0.872689	6.60826	2.39582	1.09904	0.4872	0.518704	3.25942	4.45716
BVES ENSG00000112276	0.847882	0.0777677	0.0113348	0.0174224	0.0258489	0.0204988	0.10332	0.0548328	0.196525	0.0236145
BYSL ENSG00000112578	2.96795	1.42317	0.0098577	0.0114999	0.00252568	0.0614067	0.0353255	0.128722	0.064662	0.000102518
BZW1 ENSG00000082153	0.0768958	0.152322	0.557791	0.252574	0.800434	1.00279	0.0203873	0.431903	1.91941	0.672864
BZW2 ENSG00000136261	0.00791341	0.357605	0.0162281	0.0225637	0.282679	0.322066	0.104372	0.204281	0.0801867	0.57155
C10orf10 ENSG00000165507	2.57061	0.0409782	1.29529	0.101573	0.00481912	0.947552	0.0079921	1.39758	0.526906	0.0660949
C10orf107 ENSG00000183346	0.0641226	0.0791314	0.0310127	0.00807131	0.353805	0.0427182	0.0044288	0.104749	0.135132	0.12763
C10orf11 ENSG00000148655	0.860398	0.47764	0.0716971	0.0148544	0.152759	0.846167	0.929177	2.17517	0.648453	0.102424
C10orf128 ENSG00000204161	0.0410812	0.0240468	0.10165	0.0256835	0.0255855	0.0588767	0.00642198	0.0683275	0.0491914	0.0237911
C10orf2 ENSG00000107815	0.223178	0.225539	1.40054	0.0125644	0.0597782	0.274574	0.201528	0.222253	0.0180392	0.0393873
C10orf35 ENSG00000171224	0.0191958	0.380147	0.379913	0.0312884	0.0112645	0.0551103	0.0766685	0.666499	0.682616	0.0388301
C10orf53 ENSG00000178645	0.0170473	0.0400276	0.00824774	0.00057158	0.00080309	0.0191189	0.00413323	0.00242874	0.0164985	0.0199162
C10orf54 ENSG00000107738	1.69792	0.0367108	5.24925	0.0342777	0.176488	1.63291	0.284925	3.69019	0.0134558	1.24263
C10orf55 ENSG00000222047	0.0232829	0.0329052	0.032899	0.0635387	0.0136297	0.00471532	0.0386374	0.0152828	0.00480948	0.0109384
C10orf76 ENSG00000120029	4.33611	0.0884757	0.0351298	0.579368	0.377057	0.0520569	2.91737	0.151663	0.00664523	0.195996
C10orf88 ENSG00000119965	0.00449114	0.00575578	0.0442455	0.019773	0.0578711	0.0349162	0.302736	0.332632	0.282204	0.000152396
C10orf95 ENSG00000120055	0.0207003	0.0415026	0.134154	0.0388907	0.00567709	0.269207	0.0589792	0.0220252	0.000704702	0.00992457
C10orf99 ENSG00000188373	0.00202091	0.00107433	0.00193097	0.00787769	0.0207894	0.0288679	0.0207664	0.000323089	0.0275083	0.0127394
C11orf1 ENSG00000137720	0.2072	0.0202802	0.155041	0.94537	0.807092	0.0618353	0.0824409	1.75651	0.02539	0.187993
C11orf16 ENSG00000176029	0.0567127	0.00505663	0.00150731	0.0149625	0.139351	0.0112779	0.0239732	0.00279922	0.0614687	0.00815465
C11orf21 ENSG00000110665	0.00898814	0.0016838	0.0201048	0.00503825	0.00519415	0.0340756	0.000895484	0.00208295	0.0224812	0.511923
C11orf24 ENSG00000171067	0.324661	2.31526	2.69823	1.5104	1.04507	1.98315	0.0574976	5.85763	2.70003	0.0996663
C11orf31 ENSG00000211450	1.16435	0.985647	2.23891	3.18835	1.35257	1.8471	0.490177	4.82009	2.49437	1.08889
C11orf40 ENSG00000171987	0.0194132	0.00536817	7.15835e-05	0.0124253	0.00601519	0.000490035	0.00251508	0.000257917	0.00592327	0.00670874
C11orf45 ENSG00000174370	0.00626881	0.0011239	0.0170101	0.0372793	0.00317157	0.00785648	0.00072189	0.0652057	2.62982e-06	0.0868203
C11orf49 ENSG00000149179	2.13367	1.23936	0.686892	0.0746688	1.65361	0.00670196	0.014086	1.14513	0.950136	0.29265
C11orf52 ENSG00000149300	0.015222	0.0186575	0.000989023	0.012239	0.0116694	0.0548673	0.00113857	0.0283316	0.00164423	1.61111e-05
C11orf54 ENSG00000182919	0.396034	0.171023	0.0745658	0.752454	0.227481	0.0128595	1.0531	0.0466885	0.366063	0.250331
C11orf57 ENSG00000150776	1.38816	0.0151517	0.0344581	0.477709	0.0239167	0.0668309	0.181798	0.0190533	0.0428719	0.262129
C11orf58 ENSG00000110696	0.252016	0.796376	0.615649	0.827035	3.9056	1.4493	0.275849	1.15785	1.42261	0.913311
C11orf63 ENSG00000109944	0.0192276	0.0623166	0.209293	0.0209231	0.0010401	0.0388411	0.169969	0.00374446	0.1099	0.0711247
C11orf65 ENSG00000166323	0.000853425	0.00424885	0.00939081	0.0125858	0.00809386	0.115258	0.0163898	0.00246761	0.00552412	0.00285004
C11orf68 ENSG00000175573	2.05075	2.22191	3.4703	0.0169498	0.024088	0.479047	1.58143	3.30224	0.100027	0.379776
C11orf70 ENSG00000137691	0.0151908	0.0239784	0.0701655	0.0540989	0.015878	0.0687381	0.0225644	0.297823	8.54968e-07	0.0121648
C11orf71 ENSG00000180425	0.170777	0.396927	0.0560684	0.00254621	0.0707364	0.00705647	0.0319929	0.0563792	1.44486	0.247858
C11orf74 ENSG00000166352	0.010985	0.0214678	0.013428	0.0142004	0.365596	0.0201651	0.121285	0.0332322	0.0689938	0.0272831
C11orf80 ENSG00000173715	0.124236	0.291366	0.0114201	0.762332	0.0267214	0.0760619	0.221647	0.137771	0.114578	0.0193745
C11orf84 ENSG00000168005	0.483058	0.015224	0.0546377	0.003421	0.040325	0.0575568	0.0213621	0.0142434	0.449852	0.134532
C11orf87 ENSG00000185742	0.0283486	0.00330395	0.0229722	0.00262555	0.0110162	0.0110398	0.0032637	0.00196138	0.00222187	0.18989
C11orf88 ENSG00000183644	0.00365379	0.00721455	0.0179552	0.00878912	0.00684152	0.0175066	0.0163042	0.0012539	0.0107793	0.00734106
C11orf95 ENSG00000188070	3.16774	0.0849521	0.0744769	0.640144	0.998757	0.00678556	0.04223	0.0384282	0.0269602	0.902679
C11orf96 ENSG00000187479	19.1999	0.198118	15.4798	3.99263	0.030044	0.0241358	3.25724	8.74574	3.42043	6.34856
C11orf98 ENSG00000278615	0.019306	0.0378495	0.0243761	0.260228	0.00308629	0.0242937	0.0159858	0.00799226	0.0597461	0.0950014
C12orf10 ENSG00000139637	1.74919	0.143549	0.667357	0.00095212	0.598175	0.384391	0.0485688	3.36564	2.67604	0.224628
C12orf29 ENSG00000133641	0.0353523	0.0643985	0.565229	0.123307	0.0535883	0.068829	0.113591	0.0141661	0.0911401	0.305569
C12orf4 ENSG00000047621	0.401711	0.0848924	0.341038	0.588863	0.224267	0.000205555	0.316944	0.24833	0.00856632	0.0138382
C12orf40 ENSG00000180116	0.00111038	0.027431	0.0106893	0.00581947	0.00253464	0.0336699	0.00399069	0.00346064	0.00437047	0.00793673
C12orf42 ENSG00000179088	0.0111858	0.0214379	0.00387653	0.00218812	0.0062228	0.00832045	1.21797e-06	0.00582857	0.00224618	0.00409307
C12orf43 ENSG00000157895	0.390232	0.0263874	1.09576	2.1761	0.316781	0.593352	0.0452394	0.139774	1.19258	0.0405566
C12orf45 ENSG00000151131	0.114296	0.607907	0.387725	0.00435817	0.0338156	0.109836	0.515275	0.139835	0.00888099	0.015563
C12orf49 ENSG00000111412	0.369491	0.627303	0.464933	0.370262	0.0222663	0.00017275	0.325513	0.00379495	0.0425611	0.0261487
C12orf50 ENSG00000165805	0.0142737	0.021133	2.99177e-06	0.0172337	0.0370516	0.010273	0.0250274	0.000129911	0.00622418	0.0128994
C12orf54 ENSG00000177627	0.00594719	0.0112518	0.00742482	1.11003e-05	0.00305724	0.0344268	0.0365795	0.00661205	0.00718324	0.0207182
C12orf56 ENSG00000185306	0.037997	0.3628	0.00492909	0.0439043	0.0378871	0.150532	0.152724	0.00188472	0.0662356	0.178631
C12orf57 ENSG00000111678	8.77241	4.90327	24.965	3.97245	2.48569	0.550896	8.04386	13.4009	6.37131	2.30834
C12orf60 ENSG00000182993	0.041989	0.346281	0.0972525	0.0466752	0.12204	0.0267507	0.00192537	0.272818	0.0821745	0.0818941
C12orf65 ENSG00000130921	1.00358	0.159677	0.467122	0.704968	0.0948781	0.0516741	0.548094	0.388873	0.125112	0.0213074
C12orf66 ENSG00000174206	0.0296143	0.000848996	0.0250872	0.00978381	0.0127264	0.0698061	0.160967	0.633206	0.0140972	0.00504495
C12orf71 ENSG00000214700	0.00745653	0.0163214	0.000385156	0.00120945	0.0171249	0.0124101	0.0388294	0.018252	0.025175	0.00592399
C12orf73 ENSG00000204954	0.0362875	0.0349387	0.0994754	0.0981098	0.240322	0.176684	0.308304	0.117865	0.0911295	0.711601
C12orf75 ENSG00000235162	0.0783301	0.133746	1.77898	0.277954	0.0504481	0.0897599	2.33846e-05	0.0689847	0.0297013	0.0457894
C12orf76 ENSG00000174456	0.0736207	0.261676	0.811466	0.0701571	0.218128	0.0236727	1.51233	0.108665	0.0738191	1.29129
C14orf1 ENSG00000133935	6.06805	1.97317	1.79072	2.56744	2.66068	0.731825	2.35301	1.84373	1.52492	0.292256
C14orf105 ENSG00000100557	0.032966	0.0324193	0.0673846	0.0235396	0.00723789	0.0179825	0.0333627	0.0212925	0.0238334	0.006407
C14orf119 ENSG00000179933	0.141529	0.035133	0.0163974	0.289895	0.0567919	1.1126	0.0649336	0.111422	0.254605	0.211065
C14orf132 ENSG00000227051	0.0611166	0.103074	0.249948	0.0346423	0.00450475	0.0843937	0.0171839	0.0610779	0.0151689	0.446893
C14orf142 ENSG00000170270	0.0108004	0.356879	0.0227753	0.269918	0.00734426	0.000879714	0.0103085	0.00990141	0.099953	0.124153
C14orf159 ENSG00000133943	1.18345	0.0717341	0.00674467	0.381939	0.0677062	0.00935504	0.725617	0.168307	0.18152	0.0168276
C14orf166 ENSG00000087302	3.17042	0.0152188	0.537361	1.2827	1.03235	0.323251	1.54745	0.00685435	1.2744	2.27367
C14orf169 ENSG00000170468	0.0377019	0.0377687	0.140938	0.0387757	0.222742	0.0846566	0.0383374	0.618767	0.0207715	0.0177885
C14orf180 ENSG00000184601	0.0162238	0.0138423	0.00670392	0.11922	0.0078284	0.0139933	0.0221643	0.00895334	0.0100636	0.00174943
C14orf2 ENSG00000156411	9.54557	0.0143319	0.118728	2.71528	3.65604	2.19316	8.10595	2.18829	0.0715509	6.642
C14orf28 ENSG00000179476	0.00576835	0.011819	0.210904	0.035746	0.023691	0.00072585	0.000171061	0.089001	0.0176247	0.0698229
C14orf37 ENSG00000139971	0.0167887	0.104524	0.00136063	0.0131195	0.00105086	0.110145	0.0024109	0.0228738	0.0280207	0.0123327
C14orf39 ENSG00000179008	0.0108815	0.0092079	0.0195075	0.00405244	0.00630225	0.0876716	0.00827106	0.0289182	0.026506	0.0291469
C14orf79 ENSG00000140104	0.461944	0.827753	0.571411	0.0786501	0.335562	0.304612	0.279201	0.133386	1.04255	1.19867
C14orf80 ENSG00000185347	0.307471	0.0222472	0.219548	0.0756973	0.0275392	0.0289161	0.0194789	1.26912	0.0561086	0.00377353
C14orf93 ENSG00000100802	0.102555	0.00563374	0.0474756	0.0727491	0.585913	0.125627	1.0072	0.0596673	0.0186543	0.153318
C15orf39 ENSG00000167173	1.80066	0.184192	0.123265	0.0633451	0.623996	0.0368547	0.200368	1.065	0.801675	0.318875
C15orf40 ENSG00000169609	2.20065	0.0899366	0.0596479	0.156246	0.00356027	0.0150213	2.13549	0.0756686	2.13492	0.0528806
C15orf41 ENSG00000186073	0.0372652	0.00603515	0.193876	0.12362	0.0305888	0.00733186	0.00267651	0.0473301	0.0113468	0.152327
C15orf48 ENSG00000166920	0.0103951	0.00979386	0.0871037	0.0200126	0.280962	1.08821	0.0513087	0.0446549	0.104531	0.588674
C15orf52 ENSG00000188549	2.72609	0.340461	0.344771	0.163585	0.450578	0.051976	0.532801	0.024701	0.390012	0.781074
C15orf53 ENSG00000175779	0.0798918	0.00593646	0.020322	0.0124111	0.0126744	0.00408174	0.000466768	0.007663	0.00296224	0.018056
C15orf57 ENSG00000128891	1.59456	0.000418855	0.00931354	0.0319518	0.135108	0.102758	0.0923861	1.22699	0.0170346	0.0261418
C15orf59 ENSG00000205363	0.501797	0.0112569	1.10165	0.0860591	0.089176	0.25182	0.015653	1.0913	0.704316	0.1983
C15orf61 ENSG00000189227	0.0263559	0.121064	0.111439	0.496246	0.0726932	0.0942867	0.376469	2.68355	0.280885	0.251631
C15orf62 ENSG00000188277	0.0149585	0.0272363	0.00493169	0.00263948	0.000385527	2.58333e-05	0.0295396	0.00822522	0.000961581	0.016825
C15orf65 ENSG00000261652	0.2215	0.03677	0.0272731	0.01691	0.0265382	0.01977	0.01456	0.000241755	0.00721142	0.0349522
C16orf13 ENSG00000130731	2.95617	7.09794	6.7918	6.46985	0.411104	2.82901	0.375366	0.79178	0.0269195	0.595885
C16orf45 ENSG00000166780	0.163114	0.0130196	1.96296	0.288856	0.025898	0.0423591	0.0882558	0.0550153	0.00570598	0.626494
C16orf46 ENSG00000166455	0.0141211	0.0187153	0.0071883	0.0309166	0.00774896	0.00101231	0.0217918	0.0766302	0.0304001	0.00436121
C16orf52 ENSG00000185716	0.0205826	0.186327	0.0756726	0.991024	0.550314	0.0239809	0.00687524	0.0392949	0.116496	0.00986588
C16orf54 ENSG00000185905	3.51226e-05	0.00167534	0.123553	0.00439489	0.0100591	0.022294	0.006302	0.247636	0.0042128	0.116881
C16orf58 ENSG00000140688	12.7239	5.1219	0.0474741	2.72106	3.28292	1.35512	0.91042	0.00822894	0.0862315	4.86925
C16orf59 ENSG00000162062	0.245179	0.584445	0.0427124	0.0800694	0.0301757	0.157279	0.00313761	0.0454286	0.0234887	0.0671253
C16orf62 ENSG00000103544	0.356349	1.55659	2.3015	0.428304	0.514935	0.0404822	0.880651	0.0950867	0.294776	1.17648
C16orf70 ENSG00000125149	1.30784	2.82305	0.0496875	0.215589	1.22566	0.938125	1.2573	0.0253201	0.707926	0.00781922
C16orf71 ENSG00000166246	0.226864	0.000343858	0.000547078	0.0389632	0.0413065	0.217639	0.00642009	0.0582339	0.00011117	0.10987
C16orf72 ENSG00000182831	0.00346178	0.0561278	0.04993	0.0550755	0.0254914	0.283021	0.0175959	0.754129	0.497841	0.00463458
C16orf74 ENSG00000154102	0.401864	0.0379399	0.305342	0.0166453	0.0980312	0.0483407	0.9487	0.0659792	0.0346046	1.07072
C16orf78 ENSG00000166152	0.00131034	0.0454238	0.0112149	0.00371629	0.00446001	0.000883272	0.0134299	0.00873325	0.0345328	0.00106447
C16orf86 ENSG00000159761	0.0706871	0.00668736	0.101618	0.0052103	0.0113389	0.00468846	0.0241342	0.0690283	0.866369	0.100815
C16orf87 ENSG00000155330	0.0159241	0.046492	0.0408537	0.015349	0.127335	0.390561	0.00945236	0.174019	0.0243844	0.00216225
C16orf89 ENSG00000153446	3.30931	0.00402531	0.819589	0.275438	0.265232	0.161198	0.00860198	1.17934	0.0383041	0.163088
C16orf91 ENSG00000174109	0.293403	0.149562	0.0395993	0.0769273	0.317008	0.289689	0.165471	0.546966	0.0125616	1.39643
C16orf95 ENSG00000260456	0.0274073	0.0164649	0.0290942	0.00635042	0.00978177	0.00791954	0.00147693	0.0911477	0.00887735	0.0231441
C17orf107 ENSG00000205710	0.329961	0.23342	0.462643	0.0208403	0.0449754	0.0178377	0.0145077	0.201253	0.687482	0.465787
C17orf49 ENSG00000258315	0.0687056	0.00805501	0.0275315	0.00185364	0.0303245	0.00876108	0.217088	1.40112e-06	0.150568	0.391428
C17orf50 ENSG00000270806	0.00753164	0.00658461	0.0189036	0.006614	0.000917834	0.05585	0.0383141	0.0356856	0.00959247	0.0142057
C17orf51 ENSG00000212719	0.0223444	0.0372918	0.321789	0.01928	0.025896	0.375244	0.169963	0.124261	0.366088	0.106607
C17orf53 ENSG00000125319	0.039185	0.00125057	0.0139049	0.0431723	0.0807054	0.000579323	0.00825923	0.0083664	0.0248853	0.000438156
C17orf58 ENSG00000186665	0.0479604	0.0237677	0.119653	0.514058	0.0127898	0.042652	0.0445799	0.0175279	0.112716	0.01217
C17orf62 ENSG00000178927	1.7351	5.01637	1.28085	2.56435	0.271562	3.78784	0.263482	2.88635	0.0176237	0.13544
C17orf64 ENSG00000141371	0.0398942	0.00956228	0.000622835	0.0114041	0.0069081	0.0196514	0.0132966	0.00421906	0.000369543	0.00351431
C17orf67 ENSG00000214226	0.0109579	0.0791856	0.32357	0.146974	0.102562	0.0333504	0.0181525	0.00634831	0.0284933	3.84331e-06
C17orf75 ENSG00000108666	0.0833602	0.00628492	0.071556	0.577259	0.378421	0.122678	0.563914	0.168145	0.0134461	0.0635471
C17orf78 ENSG00000278505	0.00990786	0.0668098	0.00409622	0.001201	0.0107553	0.00136556	0.00239921	0.000314924	0.000167945	2.11401e-05
C17orf80 ENSG00000141219	0.0919822	0.0830963	0.998152	1.4646	0.258267	0.410582	0.0255359	0.125051	0.0484072	0.603494
C17orf89 ENSG00000224877	6.59611	1.30539	5.99841	2.57796	1.83073	1.1746	0.619672	0.0479699	0.983707	0.0298956
C17orf96 ENSG00000273604	0.307125	0.052046	0.0278687	0.00118524	0.0152275	0.0207705	0.155549	0.00106844	0.0292955	0.0229203
C17orf97 ENSG00000187624	0.0186894	0.141177	0.257952	0.170208	0.0254334	0.0265714	0.00826385	0.00115279	0.485475	0.0736561
C17orf99 ENSG00000187997	0.0163058	0.00296104	0.0274674	0.0237517	0.000276864	0.00574169	0.0110361	0.00902269	0.0104922	0.00744813
C18orf21 ENSG00000141428	0.0122047	0.290782	0.0225029	0.281488	0.279379	0.126073	0.174401	0.0395848	0.202707	0.0271297
C18orf25 ENSG00000152242	0.116518	0.0966141	0.0279233	0.0291721	0.393054	0.375351	0.251429	1.01238	0.1145	0.110963
C18orf32 ENSG00000177576	0.000991585	0.80581	0.817991	0.0677331	0.0589929	0.663628	0.00579548	0.0480078	0.43495	1.03586
C18orf54 ENSG00000166845	0.00151917	0.0305384	0.0450505	0.00454588	0.0216071	0.015915	0.000963432	0.0537433	3.85443e-05	0.00736611
C18orf63 ENSG00000206043	0.0183079	0.0208918	0.0075366	0.00529482	0.000556705	0.00256801	0.00822786	0.0140713	0.00490188	0.0148417
C18orf8 ENSG00000141452	0.088811	0.483655	0.166134	0.41806	0.0893811	0.503645	0.372532	0.256467	0.132494	0.396287
C19orf12 ENSG00000131943	5.15528	1.34567	0.728358	0.318975	0.117002	0.27366	3.67921	0.181064	0.744298	1.25635
C19orf18 ENSG00000177025	0.249861	0.12488	0.840027	0.265684	0.118564	0.941253	0.0474057	0.201703	0.143281	0.0834309
C19orf24 ENSG00000228300	0.253334	2.49598	4.9207	2.59643	1.15084	3.72631	0.288733	7.20527	0.213264	3.39456
C19orf25 ENSG00000119559	3.26327	7.01505	0.256233	0.0149133	1.10311	0.109706	0.132893	2.93535	2.24601	0.149556
C19orf33 ENSG00000167644	0.0425605	0.0783411	0.0628425	0.612589	0.160688	0.135053	0.000522878	0.0516253	0.743983	0.260175
C19orf35 ENSG00000188305	0.00392896	0.000296163	0.0779908	0.0240461	0.00565124	0.0981776	3.05832e-05	0.000163173	0.0192236	0.00893147
C19orf38 ENSG00000214212	0.0264259	0.0977918	0.583055	0.24639	0.00371547	0.133544	0.00574243	0.00937549	0.111536	0.0196826
C19orf43 ENSG00000123144	6.17234	0.976367	0.31538	3.13218	3.73329	2.91959	2.71621	5.34703	2.95884	3.92924
C19orf44 ENSG00000105072	0.383756	0.63357	0.299445	0.0257053	0.0105544	0.357129	0.0015877	0.288	0.014112	1.02801
C19orf45 ENSG00000198723	0.260305	0.133568	0.0672314	0.00520573	0.0180701	0.000431195	0.00509836	0.0629787	0.0101397	0.0229957
C19orf47 ENSG00000160392	0.959269	2.08477	0.0112952	0.0499259	0.0222394	0.114857	0.000714179	0.899755	0.0128975	0.0577105
C19orf48 ENSG00000167747	3.17426	11.0846	11.9251	6.05239	0.326736	2.90257	2.21707	2.58156	0.675522	0.971059
C19orf52 ENSG00000142444	0.120934	1.03635	0.98717	0.0359689	1.08467	0.0835451	0.159492	0.0897496	0.156154	0.053868
C19orf53 ENSG00000104979	4.92014	2.39965	4.57432	4.92302	1.31941	2.27785	2.31002	0.890071	0.418956	14.1903
C19orf54 ENSG00000188493	1.46792	1.2885	0.129819	0.176846	0.0148902	0.265492	0.273583	0.162583	0.154745	0.066822
C19orf57 ENSG00000132016	0.09534	0.0172041	0.0180474	0.0412647	9.73225e-05	0.029157	0.114994	0.439079	0.138701	0.0592611
C19orf60 ENSG00000006015	0.881837	0.530976	2.80441	1.51011	0.201759	2.24727	1.04522	8.11268	0.459965	1.50699
C19orf66 ENSG00000130813	0.770095	0.375038	1.67488	0.0497243	0.0111426	0.90213	0.319379	0.0281404	0.047319	0.95187
C19orf68 ENSG00000185453	0.310861	0.125341	0.831821	0.160277	0.00655911	0.164319	0.0436397	0.0606948	0.224905	0.0287535
C19orf70 ENSG00000174917	1.64752	10.4765	13.3093	0.885597	1.56521	1.85322	0.310001	9.64471	5.06712	0.481939
C19orf71 ENSG00000183397	0.00205327	0.000108042	0.0194586	0.000725763	0.00190052	0.0164109	0.00271999	0.0693112	0.00268464	0.0184185
C19orf73 ENSG00000221916	0.0244384	0.00575311	0.000147823	0.21182	0.0277238	0.0813161	0.0372075	1.18397	0.449959	0.0500209
C19orf81 ENSG00000235034	0.557733	1.41239	0.165934	1.35046	2.52596	0.0709352	0.298573	0.0510743	0.043696	0.018405
C1D ENSG00000197223	0.0145437	0.2636	0.000599092	0.136974	0.0343913	0.0226435	0.39582	0.739013	0.305539	0.0182591
C1GALT1 ENSG00000106392	0.0211007	0.0285121	0.0216333	0.569584	0.0677646	0.0390333	0.122059	0.790675	0.214392	0.126886
C1GALT1C1 ENSG00000171155	0.00885434	0.0570525	0.103421	0.0345335	1.15477	0.582946	0.133258	0.341577	0.00184574	0.0522611
C1GALT1C1L ENSG00000223658	0.00196736	0.07786	0.157166	0.0169697	0.0276141	0.0276731	0.000136134	0.0421897	0.000753737	0.0161259
C1QA ENSG00000173372	5.57798	0.342023	16.4864	0.262133	0.0153602	1.35824	0.0687182	12.4674	0.07553	1.12633
C1QB ENSG00000173369	0.626363	0.0249971	4.57163	0.641928	0.165111	2.00546	0.265755	11.1328	0.218384	6.68388
C1QBP ENSG00000108561	0.306764	0.983909	0.427524	3.61656	1.82437	2.8686	1.8953	0.0676259	1.01103	0.032773
C1QC ENSG00000159189	0.075776	0.0845966	3.88635	0.202816	0.160507	1.42131	0.0315997	2.5327	0.547695	1.75994
C1QL1 ENSG00000131094	0.126177	0.0235914	1.64027	0.143951	0.0159131	0.225377	3.8236e-06	0.0822724	0.0840641	0.026628
C1QL3 ENSG00000165985	0.031486	0.00922969	0.00266376	0.00012536	0.00113529	0.00372139	0.0471261	0.00407035	0.014274	0.144186
C1QTNF1 ENSG00000173918	4.21727	0.366889	4.96951	0.0426996	0.0345394	0.0141248	0.078924	1.00612	3.48399	0.0896097
C1QTNF2 ENSG00000145861	0.487214	0.195388	0.482709	0.00234017	0.00651558	0.0652923	0.191666	1.29967	0.344283	0.00936515
C1QTNF3 ENSG00000082196	0.0694913	0.108345	0.214899	0.0198444	0.441181	0.137714	0.886212	0.127003	0.0143126	0.0267755
C1QTNF4 ENSG00000172247	0.0576269	0.00896251	0.574425	0.662169	0.033953	0.00873758	0.0462643	0.0239784	0.0640017	0.00978392
C1QTNF5 ENSG00000223953	0.0071344	0.0405729	0.00731452	0.00962372	0.00527502	0.00149818	0.00777682	0.0160304	0.0138131	0.00363877
C1QTNF6 ENSG00000133466	0.0103308	0.0604793	0.320046	0.285116	0.314255	0.0293842	0.0575576	0.388538	0.593363	0.00363095
C1QTNF7 ENSG00000163145	0.036306	0.00616803	0.0855636	0.00477291	0.000128655	0.126758	0.00936256	0.107038	0.0161054	0.0712513
C1QTNF9 ENSG00000240654	0.0428014	0.00540125	0.0372682	0.0126104	0.00285644	0.0171788	0.0200977	0.000469733	0.00878854	0.00012582
C1QTNF9B ENSG00000205863	0.00113247	0.0334656	0.00503561	0.00253583	0.00953343	0.0248375	0.0155404	0.0466476	0.0092463	0.0429485
C1QTNF9B-AS1 ENSG00000281899	0.0576339	0.0987258	0.059893	0.244829	0.0134153	0.817027	0.0489263	0.160268	0.83495	0.000278827
C1R ENSG00000159403	0.394718	0.051066	43.5639	1.00074	0.0619317	3.21561	2.0659	20.5944	0.217788	12.6519
C1RL ENSG00000139178	8.09253	0.0598231	0.300687	0.0309733	0.507531	0.572931	1.11672	0.0137755	0.0721633	0.625149
C1S ENSG00000182326	9.58613	0.250233	4.8949	0.182882	0.826684	0.426717	1.05837	1.91941	0.000507231	2.56878
C1orf101 ENSG00000179397	0.00276258	0.0201998	1.8718e-05	0.000832808	0.218934	0.00865215	6.86805e-07	0.00186631	0.0145173	0.00545918
C1orf105 ENSG00000180999	8.30476e-05	0.00558055	0.0325134	0.0184059	0.00166432	0.00167272	0.000182303	6.99547e-07	0.0020387	0.0190958
C1orf106 ENSG00000163362	0.104346	0.116048	0.0103264	0.853433	0.135783	0.0355551	0.0739769	0.123016	0.0400062	0.320836
C1orf109 ENSG00000116922	0.066103	0.0580936	0.000619731	0.00634003	0.00990595	0.767068	0.0463546	0.157257	1.17266	0.205508
C1orf112 ENSG00000000460	0.00235316	0.00104528	0.125833	0.104685	0.162793	0.00260517	0.0519232	0.00479429	0.167176	0.16252
C1orf115 ENSG00000162817	0.184935	2.24623	1.71413	0.039448	1.95537	1.76415	2.64283	0.110733	0.0987119	0.0125155
C1orf116 ENSG00000182795	13.9143	13.7751	0.879268	8.16172	2.62494	2.68263	0.219699	0.216237	2.57706	2.41838
C1orf122 ENSG00000197982	6.94664	7.60889	3.67748	5.96259	1.54453	1.49819	2.32928	0.465903	0.536485	2.99246
C1orf123 ENSG00000162384	6.34109	0.00774848	0.139169	0.35371	1.38752	1.00026	2.22709	2.15344	0.0532466	0.0376427
C1orf127 ENSG00000175262	0.000853884	0.00158651	0.0442635	0.00365826	0.00110874	0.000820597	0.0143774	1.96384e-05	0.00154796	0.00125663
C1orf131 ENSG00000143633	0.191011	0.111233	0.0753014	0.000844986	0.427559	0.113649	0.102813	0.134758	0.122576	0.680468
C1orf145 ENSG00000162913	0.0132298	0.0603586	0.421746	0.009514	0.00676129	0.000349691	0.0296859	0.0332935	0.000411582	0.0936103
C1orf146 ENSG00000203910	0.0272087	0.0421894	0.0115472	0.00237222	0.000112209	5.22332e-05	0.0128605	0.000286166	0.0089768	0.00467231
C1orf158 ENSG00000157330	0.0122377	0.00610596	0.00656604	0.00173061	0.0134619	0.000449099	0.0991184	0.00166864	1.08204e-05	0.0132128
C1orf159 ENSG00000131591	0.0367588	0.0620594	1.57156	3.84901	0.474968	1.36096	0.255598	0.105029	0.0729816	0.0163626
C1orf162 ENSG00000143110	0.142856	0.000204251	0.086467	0.125076	0.201723	0.408478	0.108095	1.03856	0.020804	0.0148953
C1orf167 ENSG00000215910	0.0106967	0.00889304	0.0087621	0.0120021	0.0126505	0.57615	0.0226218	0.000426285	0.00787996	0.0626676
C1orf168 ENSG00000187889	0.0095891	0.405357	0.0340639	0.0236664	0.00959011	0.171758	0.0398895	0.0132	0.0798886	0.0162774
C1orf174 ENSG00000198912	0.295882	0.178935	0.355515	0.0022276	0.436612	0.495736	0.386521	0.316358	0.211794	1.96582e-09
C1orf185 ENSG00000204006	0.0127192	0.0118399	0.0100033	0.00219682	8.43138e-06	0.00106331	0.00185294	0.0032551	0.00203857	0.000550702
C1orf186 ENSG00000263961	0.00378048	0.0201353	0.258687	0.000907673	0.0101342	0.033668	0.0103856	0.167021	0.204977	0.00839431
C1orf194 ENSG00000179902	0.0412363	3.62712e-05	0.0255947	0.0352697	0.00406263	0.143579	0.0200615	1.10733e-08	0.0540933	0.026454
C1orf198 ENSG00000119280	0.465124	0.796384	0.0708522	0.794797	1.05843	1.29511	2.1574	2.94423	2.36854	0.0488237
C1orf204 ENSG00000188004	0.234333	0.0336229	0.028371	0.111575	1.28952e-05	0.0558957	0.00931646	0.0402094	0.0114894	0.253791
C1orf21 ENSG00000116667	2.80474	3.77826	0.0314511	1.94488	2.5812	0.147922	1.9121	1.56653	0.45291	0.947218
C1orf210 ENSG00000253313	0.820793	1.26772	0.0820029	0.0653095	0.123316	0.605294	1.04899	0.032264	0.0455497	2.6231
C1orf216 ENSG00000142686	0.106426	0.373933	2.17895	0.00247842	0.379763	0.11063	0.0288644	0.120095	0.0923355	0.0010915
C1orf226 ENSG00000239887	0.0498512	0.0437661	0.0025482	0.0775188	0.117419	0.0724674	0.369411	0.0299964	0.095587	0.00795558
C1orf228 ENSG00000198520	0.0172461	0.0354022	0.00899488	0.00501028	0.00903034	0.0114833	0.0232231	0.581588	0.0228293	0.0882154
C1orf234 ENSG00000227868	0.0665046	0.03959	0.018957	0.0020496	0.0497144	0.02519	0.0253386	0.0101272	0.0113666	0.0136688
C1orf27 ENSG00000157181	0.134378	0.814884	0.00758718	0.00521425	0.244193	0.688776	0.0201045	0.00172156	0.0118684	0.0185847
C1orf35 ENSG00000143793	4.45189	1.23204	0.000414992	0.950169	1.65007	1.12992	2.37309	0.100976	0.0132983	0.00965835
C1orf43 ENSG00000143612	4.43405	0.397999	2.60907	0.931409	3.23841	0.278081	0.639075	2.26155	0.0845565	0.91499
C1orf50 ENSG00000164008	0.0799436	0.00367633	0.134814	0.0216273	0.000829284	0.0087435	0.0446918	0.0751902	0.00683053	0.0612701
C1orf52 ENSG00000162642	0.209387	0.499372	0.0302891	0.734064	0.260388	0.868127	0.388742	0.0515032	0.0172922	0.0898425
C1orf53 ENSG00000203724	0.361725	0.141576	0.0272647	0.0112138	0.00039008	0.228915	0.256692	0.153872	0.10999	0.00840927
C1orf54 ENSG00000118292	0.775477	0.00184081	0.287327	0.0774578	0.00359254	0.11643	0.256382	0.0569534	0.0190244	0.603857
C1orf56 ENSG00000143443	0.281603	1.08375	2.10354	0.70811	0.48022	0.625001	0.922861	0.308153	0.0201897	0.49902
C1orf64 ENSG00000183888	0.00321446	0.00371306	0.320336	0.029531	0.0290614	0.0304342	0.0517458	0.000600997	0.00416628	1.73675e-05
C1orf74 ENSG00000162757	0.646792	0.0543597	0.0233756	0.057701	0.165274	0.0387518	0.00141809	0.0480437	1.05319	0.0632971
C1orf87 ENSG00000162598	0.00675212	0.00617949	0.0249434	0.0260589	0.000751606	0.00686066	0.0072806	0.000716456	0.000506278	0.00480089
C2 ENSG00000166278	0.247122	0.0529851	0.019975	1.13398	0.666362	3.07306	0.0434262	0.0176761	0.073535	0.57866
C20orf144 ENSG00000149609	2.3565e-05	0.0145894	0.0194189	0.00482763	0.0161766	0.0401762	0.0102526	0.0063248	0.0415907	0.0297819
C20orf194 ENSG00000088854	0.0503227	0.296748	0.24512	0.257171	0.0164686	0.98195	1.16166	0.0261946	0.0515311	0.0287532
C20orf196 ENSG00000171984	0.475887	0.457135	9.39966e-05	0.0410285	0.0654362	0.16403	0.126674	0.0726325	0.0856009	0.0912911
C20orf24 ENSG00000101084	0.0161585	0.679098	0.242047	0.248193	0.339429	1.01307	0.302244	0.0962892	0.0259675	0.800473
C20orf27 ENSG00000101220	1.26633	0.269288	0.193336	0.000295852	0.0475259	0.514958	0.849579	4.63442	0.0333373	5.74383
C20orf96 ENSG00000196476	2.78442	0.0774167	0.425437	0.0738656	0.240193	0.205588	0.555585	0.800521	0.0706044	0.0987165
C21orf2 ENSG00000160226	0.503463	0.96688	2.52717	1.56967	0.0344968	1.12416	0.0871137	2.71881	0.108812	0.111529
C21orf33 ENSG00000160221	0.874276	1.66711	1.51893	0.0272271	0.88676	0.000257978	0.175925	0.391644	0.938338	0.0616485
C21orf58 ENSG00000160298	0.0702051	0.546683	0.00879246	0.943408	0.124629	0.0415443	0.0352143	0.159428	0.00140334	0.181539
C21orf59 ENSG00000159079	0.730779	0.818679	0.778315	0.00317491	0.073386	0.254958	0.096055	0.159975	0.632488	0.148959
C21orf91 ENSG00000154642	0.0154669	0.593996	0.0167279	0.00605771	0.236135	0.0142462	0.0247431	0.149287	0.232727	0.199365
C22orf15 ENSG00000169314	0.000980557	0.0408376	0.0890602	0.113788	0.00288296	0.00746922	0.00354349	0.311829	0.00465667	0.00600688
C22orf23 ENSG00000128346	0.00798509	0.00308396	0.013966	0.023538	0.00784923	0.000665919	0.000110633	0.00427011	0.000875476	0.00879444
C22orf29 ENSG00000215012	1.7836	0.0841658	0.31642	2.82224	0.238987	0.0316431	2.25	0.0439121	0.387773	1.60566
C22orf31 ENSG00000100249	0.00969714	0.0123458	0.0198145	0.0803831	0.00761162	0.0282468	0.0059249	0.0263188	0.0208954	0.00435305
C22orf39 ENSG00000242259	2.52885	3.87601	6.24207	1.12364	0.550034	4.38996	3.6273	0.011471	0.027485	4.46214
C22orf42 ENSG00000205856	0.140111	0.0140885	0.0199199	0.0246398	0.00474385	0.00918571	0.0161143	0.0950886	0.0140277	0.0764635
C22orf46 ENSG00000184208	0.119901	3.43347e-07	0.0245806	0.161437	0.0844792	0.0214844	0.326797	0.0506195	0.0430842	0.632539
C2CD2 ENSG00000157617	14.2547	0.434684	0.369859	1.05457	0.692736	0.00153951	1.94869	0.0173572	0.577224	4.59136
C2CD2L ENSG00000172375	0.0392693	0.804882	0.208799	0.464862	0.259581	0.594488	0.835056	0.949451	0.0303155	0.0865148
C2CD3 ENSG00000168014	0.0756012	0.541154	0.0416642	0.0882662	0.0727848	0.102172	0.236595	0.248381	0.0342805	0.902198
C2CD4A ENSG00000198535	0.00133909	0.0893434	0.00341011	0.00713264	0.00310475	0.0420639	0.0440451	0.475734	0.0836236	0.0479377
C2CD4B ENSG00000205502	1.16335	0.0483395	0.506906	0.0395138	0.0271216	0.00971547	3.86204	0.243481	0.538223	0.0126152
C2CD4C ENSG00000183186	0.0054691	0.0323217	0.26404	0.0649361	0.00930691	0.000142726	0.00830956	0.0581254	0.000336355	0.00426144
C2CD4D ENSG00000225556	0.00766812	0.00131994	0.0745018	1.54375	0.0100005	0.00191209	0.0168132	0.00883464	0.0297614	0.00110413
C2CD5 ENSG00000111731	0.000143757	0.0816004	0.140406	0.125618	0.071425	0.00753657	0.0661379	0.0916332	0.177871	0.0546181
C2orf15 ENSG00000273045	0.00749919	0.000808101	0.00978479	0.00984282	0.000713881	0.00937726	0.0234913	0.0139007	0.173135	0.00583004
C2orf40 ENSG00000119147	1.07951	0.040178	4.01116	0.0492759	0.020113	0.0890969	5.76676e-06	0.0688431	0.0413043	0.287812
C2orf42 ENSG00000115998	0.000300854	0.0205275	0.403626	0.0911437	0.197358	0.00361422	0.124673	0.536623	0.00435305	0.227141
C2orf47 ENSG00000162972	0.0102142	0.0530267	0.595007	0.0714811	0.264051	0.0691789	0.0475906	0.101722	0.27584	7.86483e-07
C2orf49 ENSG00000135974	0.0061879	0.0612041	0.242773	0.264417	0.580681	0.288192	0.111984	0.216201	0.234891	0.0591972
C2orf50 ENSG00000150873	0.015485	0.0474058	0.0385119	0.0539955	0.0188426	0.00150002	0.00726951	0.0432888	0.0401768	0.0123929
C2orf54 ENSG00000172478	0.0184399	0.011072	0.257185	0.0402475	0.0116667	0.00875302	0.545818	0.00778841	0.26035	0.00642363
C2orf68 ENSG00000168887	2.93834	1.28979	0.0166386	2.26371	0.230337	4.43929	1.04236	4.71586	0.275714	0.0587609
C2orf69 ENSG00000178074	0.0541825	0.136544	0.0350536	0.0425073	0.0479079	0.0284451	0.0407858	0.139801	0.0845684	0.0759071
C2orf70 ENSG00000173557	0.0506833	0.00598011	0.00173834	0.0224417	0.00164709	0.00589488	0.0815851	0.0414541	0.0113164	0.00597075
C2orf71 ENSG00000179270	0.0561712	0.00105776	0.0531597	0.0228204	0.00514039	0.0461978	0.00408858	0.00789676	0.0501149	0.0229738
C2orf72 ENSG00000204128	0.0077106	1.29624	0.121366	1.79925	2.4348	1.24375	0.113055	0.0663079	2.55717	0.766887
C2orf73 ENSG00000177994	0.524163	0.00494156	0.0330591	0.0340419	0.00300089	0.0419026	0.0293629	0.021735	0.0359876	0.0167271
C2orf74 ENSG00000237651	0.0521964	0.00440632	0.0307833	0.00243502	0.00836762	0.00795479	0.0784379	0.0347572	0.00193198	0.061762
C2orf76 ENSG00000186132	0.0111759	0.0432458	0.00992214	0.0208316	0.0814003	0.0385724	0.0008549	0.146666	0.0661822	0.0314215
C2orf80 ENSG00000188674	0.0015707	0.00713659	0.0272613	0.000239972	0.0119457	0.0121883	0.0472583	0.00330506	0.00335095	0.0193798
C2orf81 ENSG00000159239	0.0774687	0.201807	0.0361011	0.429582	0.0307322	0.00036764	0.0483989	1.05394	0.0371112	0.00667333
C2orf82 ENSG00000182600	1.19451	0.00634669	0.0561207	0.066995	0.0846727	0.018814	0.0326208	0.00752768	0.0103808	0.0294565
C2orf88 ENSG00000187699	0.000159787	0.233004	0.215984	0.00416462	0.0296187	0.00178966	0.143416	0.146979	0.0118399	0.000476663
C3 ENSG00000125730	13.598	0.112077	15.4383	0.21445	0.00209435	2.31458	0.355808	7.54356	2.70063	12.7517
C3AR1 ENSG00000171860	0.103043	0.38359	2.74868	0.0999392	0.00392041	0.190231	0.0214678	0.0613322	0.00907211	0.00903441
C3orf14 ENSG00000114405	0.0161026	0.107586	0.00852251	0.149071	0.00553606	0.153103	0.578266	0.0316364	0.571824	0.0505854
C3orf18 ENSG00000088543	1.47292	0.869943	1.67169	0.000241052	1.19041	0.0389864	0.0545144	0.237647	0.0982508	0.160526
C3orf33 ENSG00000174928	0.288483	0.0359287	0.0537212	0.0663451	0.0280155	0.0754433	0.144311	0.768891	0.0807606	0.749293
C3orf36 ENSG00000221972	0.0103388	0.0244191	0.0055991	0.0240126	0.0243275	0.0016162	0.0589607	0.0144455	0.0924812	4.94586e-06
C3orf38 ENSG00000179021	0.281895	0.0114408	0.0462092	0.181182	0.0280566	0.0711802	0.10267	0.0254724	0.00789373	0.00262158
C3orf49 ENSG00000163632	0.0039086	0.00997449	0.00293447	0.00752636	0.0108092	0.00118301	0.00419471	0.0432957	0.00574769	0.000142037
C3orf52 ENSG00000114529	0.0205444	0.0435614	0.0281459	0.00151295	0.0797779	0.0383022	0.00137573	0.169102	0.00108841	0.00823093
C3orf58 ENSG00000181744	0.0981431	0.263489	0.0836973	0.148507	0.00669022	0.0499576	0.0605394	0.00484719	0.0717589	0.091421
C3orf62 ENSG00000188315	0.677235	1.1199	0.16821	0.0965435	1.56066	0.0721326	1.19999	0.421134	0.533051	1.45236
C3orf67 ENSG00000163689	0.00840393	0.0224846	0.00643774	0.0191674	0.00202424	0.0206915	0.151613	0.0033959	0.000817861	0.00345426
C3orf70 ENSG00000187068	0.0292103	0.00962575	0.514411	0.108349	0.0547773	0.110515	0.11386	0.170386	0.0582533	0.077255
C3orf80 ENSG00000180044	0.0154379	0.0186359	0.00232519	0.0488363	0.00115683	0.00526816	0.00105272	0.0301123	0.000342794	0.030669
C4A ENSG00000244731	0.0154675	0.0806571	2.65682	0.201985	0.0448479	1.11206	0.00829287	3.54805	0.0275803	0.999504
C4B ENSG00000224389	0.823627	0.0803831	24.9219	0.509241	0.0195009	3.79936	0.0160065	18.2574	2.65422	11.3391
C4BPB ENSG00000123843	0.0300674	0.00598816	0.000330895	0.00695927	0.0109849	0.00465394	0.0121628	0.0404424	0.0187621	0.00449213
C4orf19 ENSG00000154274	0.040189	0.0359492	0.0179125	0.0100758	0.0115303	0.139037	0.0218837	0.0106018	1.89166e-05	0.00552378
C4orf26 ENSG00000174792	0.0462459	0.0167304	0.0177014	0.00121377	0.000486216	0.015863	0.00822535	0.0126735	0.00416769	0.0315613
C4orf3 ENSG00000164096	5.36953	0.790762	6.09614	2.36758	0.812537	0.00233111	1.54461	0.274147	0.0359506	0.504261
C4orf32 ENSG00000174749	0.0288021	0.0852614	0.130604	0.189334	0.0314198	0.423274	0.00224162	0.106121	0.49138	0.0861126
C4orf33 ENSG00000151470	0.0205194	0.000521392	0.0521147	0.0502588	0.127517	0.00112179	0.0182694	0.021302	0.117522	0.0611369
C4orf36 ENSG00000163633	0.630089	0.00330078	0.0445386	0.011311	0.026097	0.01776	0.00398145	0.0165794	0.0566756	0.19261
C4orf46 ENSG00000205208	0.00475005	0.00236084	0.0091019	0.00418691	0.0251413	0.0429236	0.0349397	0.0988057	0.145807	0.0359231
C4orf47 ENSG00000205129	0.0114826	0.0200079	9.31412e-05	0.0246292	0.0614505	0.0139107	0.068918	0.000128594	0.00139108	0.00503254
C4orf48 ENSG00000243449	0.243012	3.51691	7.48666	0.194453	0.0155265	0.282431	0.946399	0.779339	0.590474	0.45392
C5 ENSG00000106804	0.0269894	0.0230493	0.611474	0.0538621	0.0320394	0.113853	1.24047	0.0719363	0.12801	0.0446362
C5AR1 ENSG00000197405	0.088232	0.0119858	0.244522	0.649589	0.00568675	0.0171027	0.00111494	0.348334	0.774824	0.0951193
C5AR2 ENSG00000134830	0.0635005	0.00250828	0.0356367	0.0461	0.0082544	0.000288578	0.00201971	0.0192431	0.00321602	0.11677
C5orf15 ENSG00000113583	4.92129	3.26189	0.0766555	6.21364	4.47723	0.0139285	2.80756	0.0127416	2.90484	2.09048
C5orf22 ENSG00000082213	0.0667912	0.0531143	0.0886831	0.0703729	0.151585	0.000484792	0.0436068	0.0277718	0.143205	0.00196652
C5orf24 ENSG00000181904	0.879493	0.730666	0.12521	0.0963509	2.89295	0.73192	0.229227	0.204319	0.0816728	0.142793
C5orf30 ENSG00000181751	0.135083	0.0157395	0.0892227	0.01547	0.0427345	0.000767312	0.186427	0.473542	0.0910164	0.0645573
C5orf34 ENSG00000172244	0.374177	0.03951	0.0734981	0.0127316	0.0113768	0.0544939	0.00861628	7.93441e-05	0.0260545	0.017694
C5orf38 ENSG00000186493	1.04284	0.953186	1.24594	0.0328765	0.94236	0.832139	0.821562	1.7716	0.110324	0.22916
C5orf42 ENSG00000197603	0.0431426	0.00274699	0.448588	0.0293722	0.203488	0.663892	0.0772607	0.216194	0.691633	0.0335618
C5orf45 ENSG00000161010	0.140855	0.108369	3.30752	0.0256058	2.96229	1.42135	0.139181	2.25838	1.40429	2.14123
C5orf46 ENSG00000178776	0.0122962	0.00676689	0.586703	0.0513009	3.44945e-10	0.00615335	0.0325213	0.0038555	0.00100115	0.0178734
C5orf49 ENSG00000215217	0.307529	0.217	0.0596287	0.0090878	0.0936561	0.28274	0.0392244	0.0237946	0.306393	1.17335
C5orf51 ENSG00000205765	0.042124	0.0622375	0.0192021	0.217056	0.0842583	0.395261	0.0973738	0.0880853	0.115302	0.0024094
C5orf56 ENSG00000197536	0.0114268	0.0385991	0.00866639	0.032433	0.383778	0.0153631	0.0441089	0.015668	0.832002	0.698154
C5orf58 ENSG00000234511	0.00404357	0.0234062	0.0310272	0.00695765	0.00516248	0.000402824	0.00673418	0.0172622	0.000497047	0.00741666
C5orf63 ENSG00000164241	0.0129998	0.00735498	0.00104225	0.545064	1.22306	0.0360748	0.0123393	0.114709	0.133158	0.593223
C6 ENSG00000039537	0.00158934	0.0306013	0.00170943	0.0359055	0.0136548	0.000254771	0.00335176	0.0258416	0.0124613	0.0146442
C6orf1 ENSG00000186577	3.31695	3.62126	1.50499	2.20718	0.105448	0.0385008	0.0498913	0.900737	0.019193	1.88415
C6orf10 ENSG00000204296	0.0119236	0.000332534	0.0232355	0.0121175	0.00263148	0.00613898	0.00209901	0.00758839	0.0136698	0.0245566
C6orf106 ENSG00000196821	0.727728	2.48465	0.458474	0.175019	1.00916	0.738646	0.68116	2.45908	3.44808	0.573672
C6orf118 ENSG00000112539	0.0314339	0.00583233	0.0839864	0.034526	0.035351	0.0596294	0.00508516	0.0318099	0.000104244	0.00649823
C6orf120 ENSG00000185127	0.0947518	0.0306552	0.123395	0.0479278	0.415726	0.186489	0.154473	0.0729987	0.392475	0.0846285
C6orf132 ENSG00000188112	1.54919	1.16759	0.155369	0.0877997	0.340816	0.423428	0.0443782	3.61881	0.976118	0.252607
C6orf136 ENSG00000204564	0.126365	0.00977348	0.00620217	0.0362422	0.355977	0.442615	1.10364	0.0427696	0.297515	0.434471
C6orf141 ENSG00000197261	0.0103145	0.0729268	0.00620344	0.0254499	0.0196453	0.000250118	0.0308181	0.000238146	0.0442208	0.0281659
C6orf163 ENSG00000203872	0.00975193	0.00132955	0.0148988	0.0113964	0.000529259	0.0037556	0.00267543	0.00229211	0.00648291	0.000563678
C6orf201 ENSG00000185689	0.0107568	0.0240622	0.00403013	0.0839534	0.00511137	0.0177617	0.000837799	0.0130592	0.0363437	0.0597966
C6orf203 ENSG00000130349	0.0992493	0.00234573	0.243587	0.053	0.103165	0.0194881	0.13072	0.0305047	0.121707	0.130624
C6orf222 ENSG00000189325	0.130278	0.0050761	0.00948767	0.0243559	0.00283843	0.000376759	0.00296983	0.0141845	0.01173	0.0125758
C6orf226 ENSG00000221821	0.0870109	0.9361	1.96217	0.237966	0.220058	0.0782435	0.432247	0.0201556	0.282444	0.51128
C6orf229 ENSG00000260286	0.000503043	0.00292246	0.0116219	0.00112723	0.0205958	0.0191238	0.0211715	0.0261883	0.00250078	0.00644309
C6orf25 ENSG00000204420	6.20653e-06	1.22477	0.0450176	0.0100391	0.00556481	0.00448655	0.000368814	0.0622249	0.045689	0.0108053
C6orf47 ENSG00000204439	2.01447	2.61191	3.26767	3.70995	0.818566	0.0328327	0.190168	2.18853	0.195331	0.0217661
C6orf48 ENSG00000204387	0.168889	1.87849	2.48686	2.14781	0.116029	0.603802	1.30078	0.160471	0.00363254	0.0244528
C6orf52 ENSG00000137434	0.00962018	0.0109175	0.00341472	0.0192639	0.0289797	0.0174996	0.346887	0.0673055	0.0449574	0.150356
C6orf58 ENSG00000184530	0.0357592	0.0479117	0.0945685	0.0130006	0.0162252	0.0288521	0.000776088	0.00349582	0.000916164	0.117348
C6orf62 ENSG00000112308	0.481536	3.20616	1.6943	2.84559	2.53644	1.90321	0.307096	1.15863	2.40835	1.85665
C6orf89 ENSG00000198663	1.94656	3.30038	0.37492	1.19571	0.914353	1.07726	0.887138	3.21663	0.344014	1.04094
C7 ENSG00000112936	0.131339	0.0568546	6.27816	2.71398	0.269819	0.0409132	1.26303	2.77142	0.0175271	5.78869
C7orf25 ENSG00000136197	0.00430373	0.0107903	0.00314901	0.0107414	2.86318e-05	0.0256494	0.0449628	0.00667663	0.0131346	0.00138087
C7orf26 ENSG00000146576	4.66491	3.20855	0.233899	0.305418	1.22223	0.475475	1.0237	1.06185	0.244773	1.73191
C7orf31 ENSG00000153790	0.235365	0.230526	0.0726063	0.0594316	0.0381104	0.0243008	0.00677559	0.0496593	0.0201276	0.0204522
C7orf34 ENSG00000165131	3.09772e-06	0.0289422	0.0111985	0.000920008	0.00298512	0.00153257	0.0148723	0.000684945	0.00111888	0.00159248
C7orf43 ENSG00000146826	0.047233	0.0718521	0.353485	0.690926	1.096	0.0386921	0.665276	1.03853	0.713673	2.12439
C7orf49 ENSG00000122783	1.50039	0.0991909	1.22322	0.877938	0.016862	0.175933	1.8265	0.00231926	0.0632124	0.629223
C7orf50 ENSG00000146540	4.42147	5.01651	6.99354	4.77663	0.92559	0.285258	0.875416	0.807888	0.229433	0.782858
C7orf57 ENSG00000164746	0.025999	0.0150155	8.84007e-07	0.0088531	4.15056e-07	0.0198634	0.0159561	0.0020188	0.0176996	0.0151538
C7orf61 ENSG00000185955	0.0756276	0.0776627	0.0622481	0.0232023	0.0411263	0.00586721	0.070751	0.0724597	0.115453	0.000264587
C7orf62 ENSG00000164645	0.0020634	0.0100901	0.020253	0.0190366	0.00593396	0.0281408	0.0283584	0.0024208	0.00472065	0.0289004
C7orf73 ENSG00000243317	0.194315	2.47754	0.00300581	0.287847	1.37317	0.781352	0.960685	0.125836	0.156885	0.125554
C8G ENSG00000176919	0.00636697	0.0875831	0.00158495	0.0389302	0.30922	0.0042889	0.102303	0.118796	0.0267504	0.00055704
C8orf33 ENSG00000182307	3.11203	1.20283	0.98006	2.27361	0.267577	0.343704	0.219317	0.695797	0.683586	0.56322
C8orf34 ENSG00000165084	0.150868	0.0146405	0.0974529	0.081535	0.0302569	0.00749209	0.00213458	0.0104015	0.00705873	0.000136385
C8orf37 ENSG00000156172	0.0250533	0.0325179	0.0381662	0.0571609	0.000862213	3.91875e-06	0.067207	0.299724	0.0534382	0.0284452
C8orf4 ENSG00000176907	0.293525	0.10861	0.195245	0.446243	2.89519	1.55306	0.594354	4.11796	0.195127	0.913438
C8orf44 ENSG00000213865	0.0179476	0.000770548	0.0110908	0.0046569	0.180039	0.172204	0.0148318	0.000610985	0.233774	0.000506054
C8orf46 ENSG00000169085	0.151866	0.0346084	0.398242	0.0293548	0.0504992	0.0353246	0.116069	0.00607284	0.00608195	0.296359
C8orf48 ENSG00000164743	0.0230067	0.00724275	0.0126392	0.00415709	3.34384e-06	0.027741	0.00282562	0.000659545	9.93672e-05	0.0166746
C8orf58 ENSG00000241852	0.247767	0.0308777	0.0581901	0.0179763	0.0500136	0.011574	1.40148	0.00058432	0.00260139	0.00173728
C8orf59 ENSG00000176731	0.673535	0.182776	3.62903	0.02694	1.71627	0.113672	0.442304	2.55943	1.53532	1.67907
C8orf74 ENSG00000171060	0.0453702	0.0151449	6.29946e-07	0.0173356	0.000658008	0.00209205	0.000218119	0.0155584	0.0152298	0.00350045
C8orf76 ENSG00000189376	0.127663	0.160589	0.146265	0.111523	0.0042344	0.0589912	0.186845	1.26973	0.0362275	0.0396073
C8orf82 ENSG00000213563	2.43342	3.29867	1.36344	0.793145	1.07017	3.72187	4.06964	0.0595434	0.517532	0.523706
C8orf86 ENSG00000196166	0.00168335	0.00843895	0.00506493	0.00404076	0.000109798	0.00831351	0.0150979	0.00466649	0.00765937	0.00636129
C8orf88 ENSG00000253250	0.0148901	0.00886872	0.272932	0.0131935	0.0003087	0.0215484	0.00194129	0.0280315	0.00781313	0.0267679
C8orf89 ENSG00000274443	0.00154809	0.00536895	0.00198455	0.00642316	0.0082065	0.00973904	0.00389381	0.0098262	0.00688349	0.141276
C9 ENSG00000113600	0.0301865	0.00224828	0.0385464	0.0400934	0.00141899	0.00195774	0.0261827	0.0095067	0.00497559	0.0179415
C9orf114 ENSG00000198917	1.43148	0.304468	0.0348401	1.23874	0.458741	1.34066	1.10519	0.0717772	0.405294	0.025116
C9orf116 ENSG00000160345	0.37702	0.206488	0.112626	0.128991	0.105631	0.677102	0.460844	0.0158862	0.0654538	0.660988
C9orf129 ENSG00000204352	0.000795438	0.0239374	0.0107651	0.0010758	0.00039781	0.0189106	0.0293786	0.0126006	0.000599028	0.00494017
C9orf142 ENSG00000148362	0.010562	1.51367	3.42365	0.378987	0.0554083	2.08318	0.50014	2.56221	0.116246	4.59098
C9orf152 ENSG00000188959	0.000196197	0.579685	0.112665	0.305443	0.0252405	3.39457	0.759513	0.00891592	0.0261033	0.00361158
C9orf153 ENSG00000187753	0.000376327	0.0166146	0.0137063	0.00311436	0.0217532	0.00175538	0.0170373	0.0175949	0.000727422	0.0528476
C9orf16 ENSG00000171159	0.717457	7.03459	10.0222	0.297319	0.518041	5.41253	1.9799	0.528529	0.242392	4.94749
C9orf172 ENSG00000232434	0.0205069	0.134625	0.122542	0.00912461	0.195478	0.127019	0.0406529	0.0415118	0.0203966	1.77232
C9orf24 ENSG00000164972	0.0340636	0.0483956	0.0524687	0.00185813	0.0487722	0.00221203	0.000420151	5.80088e-05	0.00129454	0.456464
C9orf3 ENSG00000148120	0.225386	0.76262	2.50869	2.00362e-09	0.0149159	1.04749	0.00415856	0.0231688	0.0370862	0.836799
C9orf40 ENSG00000135045	0.00186443	0.0678363	0.0207799	0.107949	0.0033444	0.00585155	0.064491	0.00045671	0.0251255	0.0279778
[truncated: 14,515 more rows]
