# Supplementary material for: Spatial maps of prostate cancer transcriptomes reveal an unexplored landscape of heterogeneity
Source: Nat Commun. 2018 Jun 20;9:2419. doi: 10.1038/s41467-018-04724-5 (PMC6010471; doi:10.1038/s41467-018-04724-5)
Supplement: Supplementary file 6 — Supplementary Data 3 [file 41467_2018_4724_MOESM6_ESM.zip › Supplementary Dataset 2/experiment0001-mix-hiergamma_prior-p.tsv]

Factor 1	177.192
Factor 2	225.457
Factor 3	208.163
Factor 4	210.619
Factor 5	174.975
Factor 6	172.768
Factor 7	160.007
Factor 8	162.999
Factor 9	204.423
Factor 10	157.184
