# Supplementary material for: Spatial maps of prostate cancer transcriptomes reveal an unexplored landscape of heterogeneity
Source: Nat Commun. 2018 Jun 20;9:2419. doi: 10.1038/s41467-018-04724-5 (PMC6010471; doi:10.1038/s41467-018-04724-5)
Supplement: Supplementary file 6 — Supplementary Data 3 [file 41467_2018_4724_MOESM6_ESM.zip › Supplementary Dataset 2/experiment0002-contributions_gene_type.tsv]

	Factor 1	Factor 2	Factor 3	Factor 4	Factor 5	Factor 6	Factor 7	Factor 8	Factor 9	Factor 10
A1BG ENSG00000121410	0	0	0	1	0	0	0	0	0	1
A1CF ENSG00000148584	0	0	0	0	0	0	0	0	0	0
A2M ENSG00000175899	113	4	574	0	74	3	8	501	20	304
A2ML1 ENSG00000166535	0	0	0	0	0	0	0	0	0	0
A4GALT ENSG00000128274	40	17	2	0	3	13	14	124	5	25
AAAS ENSG00000094914	8	60	2	12	42	36	47	32	0	4
AACS ENSG00000081760	2	6	3	3	10	7	9	25	4	1
AADACL2 ENSG00000197953	0	0	0	0	0	0	0	0	0	0
AADACL4 ENSG00000204518	0	1	0	1	0	0	1	2	0	0
AADAT ENSG00000109576	2	3	2	0	2	4	3	1	1	0
AAED1 ENSG00000158122	4	3	0	1	8	1	0	3	5	3
AAGAB ENSG00000103591	6	15	2	0	28	15	13	1	5	13
AAK1 ENSG00000115977	24	10	3	4	56	39	9	2	0	13
AAMDC ENSG00000087884	89	10	62	7	1	0	29	2	1	8
AAMP ENSG00000127837	7	3	237	85	179	74	167	65	34	44
AAR2 ENSG00000131043	76	9	22	1	1	1	8	2	1	17
AARD ENSG00000205002	0	0	3	0	0	0	0	0	0	0
AARS ENSG00000090861	3	51	43	32	0	39	83	2	13	50
AARSD1 ENSG00000266967	5	1	15	2	1	1	0	0	0	0
AASDH ENSG00000157426	1	0	0	0	3	0	1	0	0	2
AASDHPPT ENSG00000149313	0	8	0	2	16	8	2	1	0	0
AASS ENSG00000008311	5	0	1	0	0	0	1	2	0	0
AATF ENSG00000275700	52	8	1	5	42	21	21	0	15	29
AATK ENSG00000181409	0	0	0	0	0	0	0	0	0	0
AATK-AS1 ENSG00000225180	0	0	0	0	0	0	0	0	0	0
ABAT ENSG00000183044	0	10	5	0	9	0	11	6	1	2
ABC13-47488600E17.1 ENSG00000283199	0	1	4	0	0	0	0	1	0	0
ABC13-47656900H15.1 ENSG00000283566	0	0	0	0	0	0	0	0	0	1
ABC7-42404400C24.1 ENSG00000277758	0	1	1	0	0	0	0	0	0	0
ABCA1 ENSG00000165029	0	1	4	0	0	22	25	1	0	1
ABCA10 ENSG00000154263	1	0	0	4	3	0	0	0	0	1
ABCA12 ENSG00000144452	1	0	2	0	0	0	0	1	0	1
ABCA13 ENSG00000179869	0	0	0	0	0	0	1	0	0	0
ABCA2 ENSG00000107331	96	69	8	12	38	17	40	270	26	3
ABCA3 ENSG00000167972	18	1	50	58	29	3	0	19	34	5
ABCA4 ENSG00000198691	0	0	0	0	0	0	0	0	0	0
ABCA5 ENSG00000154265	6	0	2	0	0	4	4	18	0	0
ABCA6 ENSG00000154262	0	0	0	0	0	1	0	0	0	0
ABCA7 ENSG00000064687	1	10	5	4	0	8	0	0	3	3
ABCA8 ENSG00000141338	2	11	54	4	7	0	1	5	7	7
ABCA9 ENSG00000154258	1	32	0	1	0	13	3	1	5	2
ABCB1 ENSG00000085563	5	0	1	0	3	0	0	5	0	3
ABCB10 ENSG00000135776	0	0	2	0	1	7	0	0	0	1
ABCB11 ENSG00000073734	0	0	0	0	0	0	0	0	0	0
ABCB4 ENSG00000005471	5	0	1	0	0	2	1	0	0	0
ABCB5 ENSG00000004846	1	0	3	0	0	0	0	0	1	0
ABCB6 ENSG00000115657	2	5	0	0	1	0	0	0	0	0
ABCB7 ENSG00000131269	8	0	1	0	4	0	6	2	0	1
ABCB8 ENSG00000197150	69	1	32	3	27	0	2	4	11	15
ABCB9 ENSG00000150967	4	1	3	0	0	0	0	0	4	2
ABCC1 ENSG00000103222	28	0	30	12	19	8	5	0	3	2
ABCC10 ENSG00000124574	20	27	8	0	7	0	18	1	1	0
ABCC11 ENSG00000121270	0	0	0	0	0	0	0	0	0	0
ABCC12 ENSG00000140798	43	3	2	0	0	0	0	2	1	0
ABCC2 ENSG00000023839	0	0	0	0	0	0	0	0	0	0
ABCC3 ENSG00000108846	6	2	9	1	2	0	0	0	0	2
ABCC4 ENSG00000125257	0	75	3	25	372	293	72	1	3	0
ABCC5 ENSG00000114770	2	20	31	20	32	4	14	0	0	1
ABCC6 ENSG00000091262	1	0	1	0	0	6	0	0	1	2
ABCC8 ENSG00000006071	16	50	0	0	5	6	4	2	13	0
ABCC9 ENSG00000069431	2	0	4	0	1	0	0	0	1	0
ABCD1 ENSG00000101986	9	6	41	1	1	14	0	19	2	0
ABCD2 ENSG00000173208	0	0	0	0	0	0	0	0	0	1
ABCD3 ENSG00000117528	0	3	0	5	3	1	2	4	1	1
ABCD4 ENSG00000119688	0	3	0	38	3	14	4	0	7	1
ABCE1 ENSG00000164163	0	5	0	0	0	7	31	6	0	1
ABCF1 ENSG00000204574	66	0	15	1	50	18	14	3	29	3
ABCF2 ENSG00000033050	127	23	38	5	12	39	127	27	18	45
ABCF3 ENSG00000161204	11	22	61	61	48	39	12	55	3	8
ABCG1 ENSG00000160179	54	6	1	0	20	9	5	1	1	0
ABCG2 ENSG00000118777	0	0	2	0	0	0	3	0	0	0
ABCG4 ENSG00000172350	0	0	0	0	0	0	0	0	0	0
ABCG5 ENSG00000138075	0	0	0	0	0	0	0	0	0	1
ABHD1 ENSG00000143994	0	0	4	11	0	0	0	1	0	5
ABHD10 ENSG00000144827	0	2	0	3	1	0	13	2	0	8
ABHD11 ENSG00000106077	205	34	0	8	21	0	92	1	6	22
ABHD12 ENSG00000100997	168	71	62	67	181	53	77	69	25	9
ABHD12B ENSG00000131969	0	0	0	0	0	0	0	0	0	0
ABHD13 ENSG00000139826	5	0	2	0	16	6	2	2	4	1
ABHD14A ENSG00000248487	14	16	16	36	9	18	25	12	4	2
ABHD14A-ACY1 ENSG00000114786	0	0	0	0	0	0	0	0	0	0
ABHD14B ENSG00000114779	77	126	215	7	2	17	0	132	35	5
ABHD15 ENSG00000168792	1	0	16	4	3	0	0	1	3	3
ABHD16A ENSG00000204427	0	0	1	2	1	0	14	1	4	1
ABHD17A ENSG00000129968	18	46	63	0	2	37	51	12	2	10
ABHD17B ENSG00000107362	2	4	0	0	2	0	4	3	4	1
ABHD17C ENSG00000136379	4	0	1	9	13	5	18	12	19	4
ABHD18 ENSG00000164074	6	1	4	0	0	2	2	7	8	0
ABHD2 ENSG00000140526	5	28	1	5	54	37	15	8	24	0
ABHD3 ENSG00000158201	1	5	1	0	3	5	1	0	0	2
ABHD4 ENSG00000100439	2	0	33	1	10	5	27	0	10	16
ABHD5 ENSG00000011198	0	0	4	0	1	1	0	3	1	0
ABHD6 ENSG00000163686	0	19	5	5	19	30	0	1	1	0
ABHD8 ENSG00000127220	12	14	10	0	9	6	0	64	22	6
ABI1 ENSG00000136754	1	1	0	5	12	0	1	18	2	3
ABI2 ENSG00000138443	40	0	5	2	15	18	6	1	2	0
ABI3 ENSG00000108798	5	0	24	1	2	1	0	0	0	28
ABI3BP ENSG00000154175	0	1	10	0	1	2	0	2	1	0
ABL1 ENSG00000097007	1	31	49	20	21	38	36	48	7	59
ABL2 ENSG00000143322	0	3	23	0	0	0	1	3	24	1
ABLIM1 ENSG00000099204	12	91	70	0	0	2	35	0	22	16
ABLIM2 ENSG00000163995	1	0	0	1	0	0	0	6	0	0
ABLIM3 ENSG00000173210	4	19	21	13	2	1	3	1	2	2
ABO ENSG00000175164	0	0	0	0	0	1	0	1	0	0
ABR ENSG00000159842	0	13	0	2	38	4	11	3	9	44
ABRA ENSG00000174429	0	0	0	0	0	0	0	0	0	0
ABRACL ENSG00000146386	1	0	0	2	0	0	0	0	1	0
ABT1 ENSG00000146109	0	0	23	0	0	10	13	11	1	0
ABTB1 ENSG00000114626	62	7	176	3	38	0	44	135	14	3
ABTB2 ENSG00000166016	2	0	2	0	2	0	0	0	0	0
AC002429.5 ENSG00000236197	0	0	0	0	0	0	0	0	0	0
AC004381.6 ENSG00000005189	9	2	1	0	2	0	1	0	1	16
AC004754.3 ENSG00000269881	0	0	1	0	2	0	0	0	0	0
AC005281.1 ENSG00000226690	0	0	0	0	0	0	0	0	0	0
AC005480.1 ENSG00000279461	0	1	1	0	0	0	0	0	0	0
AC006116.20 ENSG00000267710	0	0	0	0	0	0	0	0	0	1
AC006386.1 ENSG00000279115	0	0	2	0	1	0	0	0	3	0
AC006994.3 ENSG00000279317	0	0	0	0	0	0	0	0	0	0
AC007906.1 ENSG00000279018	0	0	0	0	0	0	0	0	0	0
AC008074.1 ENSG00000279644	0	0	0	0	0	0	0	0	0	0
AC008522.1 ENSG00000279232	0	0	0	0	3	0	0	0	0	0
AC008686.1 ENSG00000280221	0	0	0	0	0	0	0	0	0	0
AC009014.3 ENSG00000271824	0	0	0	0	0	4	0	11	0	0
AC010731.4 ENSG00000235118	0	0	0	0	0	0	0	0	0	0
AC012005.1 ENSG00000279274	0	0	2	1	1	0	9	5	2	4
AC012005.2 ENSG00000279287	0	0	0	0	0	0	0	0	0	0
AC012363.1 ENSG00000281676	0	1	0	2	0	0	1	0	0	0
AC013461.1 ENSG00000091436	1	2	36	1	7	5	9	2	2	0
AC016549.1 ENSG00000281325	0	0	1	0	0	0	0	0	0	0
AC016577.1 ENSG00000279646	0	0	0	0	0	0	0	0	0	0
AC018512.1 ENSG00000279808	3	0	0	0	0	0	0	0	0	1
AC025335.1 ENSG00000179859	11	0	0	1	0	0	0	1	4	0
AC055866.1 ENSG00000281079	0	0	0	0	0	0	0	0	0	0
AC069063.2 ENSG00000279380	0	0	0	0	0	0	0	0	0	0
AC073130.2 ENSG00000281656	0	0	0	0	0	0	0	0	0	0
AC073657.1 ENSG00000279937	0	0	0	0	0	0	0	0	0	0
AC074033.1 ENSG00000281137	0	0	0	0	2	1	1	3	0	0
AC090498.1 ENSG00000279483	351	1	29	10	24	0	30	0	17	23
AC104304.4 ENSG00000283473	0	0	0	0	0	0	0	0	0	0
AC104389.2 ENSG00000279824	0	0	0	0	0	0	0	0	1	0
AC104981.1 ENSG00000278938	0	0	1	0	0	0	0	0	0	0
AC105009.1 ENSG00000281855	0	0	0	0	0	0	0	0	0	0
AC105052.1 ENSG00000279168	0	0	0	0	0	0	0	0	0	0
AC109486.1 ENSG00000280447	0	0	1	0	0	0	0	0	0	0
AC109829.1 ENSG00000233438	0	0	0	0	0	0	0	0	0	0
AC110615.1 ENSG00000279909	1	0	1	0	6	2	2	0	14	0
AC113404.1 ENSG00000254893	12	0	1	0	0	1	5	0	41	0
AC131097.4 ENSG00000216921	0	2	1	0	0	0	0	0	0	0
AC138517.6 ENSG00000283288	0	4	0	0	0	0	0	0	0	0
AC138969.4 ENSG00000183889	6	0	0	3	0	1	3	3	0	0
AC241377.1 ENSG00000281741	19	4	21	0	2	3	22	1	0	1
AC241585.1 ENSG00000281571	2	6	0	1	0	0	0	1	0	1
AC243756.1 ENSG00000270339	0	0	0	0	0	0	0	0	0	0
AC245100.1 ENSG00000280649	9	2	3	0	3	16	6	4	1	0
ACAA1 ENSG00000060971	274	62	5	33	53	40	59	13	1	7
ACAA2 ENSG00000167315	1	0	14	1	3	7	0	0	0	0
ACACA ENSG00000278540	8	2	0	23	22	15	78	0	13	0
ACACB ENSG00000076555	1	2	19	0	2	0	11	3	0	5
ACAD10 ENSG00000111271	0	2	0	0	0	10	1	43	0	0
ACAD11 ENSG00000240303	0	0	0	0	3	0	1	0	0	0
ACAD8 ENSG00000151498	0	13	3	4	2	37	2	3	0	0
ACAD9 ENSG00000177646	25	8	0	0	14	0	22	1	29	19
ACADL ENSG00000115361	0	0	2	5	6	1	0	0	2	0
ACADM ENSG00000117054	1	1	4	8	42	0	1	2	3	6
ACADS ENSG00000122971	0	39	69	0	1	20	0	33	7	9
ACADSB ENSG00000196177	0	0	0	0	6	7	0	0	0	6
ACADVL ENSG00000072778	5	267	183	211	215	308	174	620	100	70
ACAN ENSG00000157766	1	0	35	0	0	0	1	0	3	1
ACAP1 ENSG00000072818	19	7	15	5	0	2	3	29	1	3
ACAP2 ENSG00000114331	2	4	3	1	2	6	0	19	0	0
ACAP3 ENSG00000131584	61	88	109	6	42	8	102	106	0	28
ACAT1 ENSG00000075239	0	12	42	18	23	1	2	7	1	17
ACAT2 ENSG00000120437	48	25	0	2	26	1	4	0	11	0
ACBD3 ENSG00000182827	3	0	2	9	33	41	4	0	0	9
ACBD4 ENSG00000181513	11	5	3	1	28	3	6	60	52	32
ACBD5 ENSG00000107897	1	1	0	0	14	1	3	0	2	1
ACBD6 ENSG00000230124	32	5	8	0	9	2	21	2	5	13
ACBD7 ENSG00000176244	0	0	0	0	0	0	0	0	0	0
ACCS ENSG00000110455	0	6	55	15	1	0	2	16	0	1
ACD ENSG00000102977	39	20	2	1	15	13	36	20	24	2
ACE ENSG00000159640	1	17	0	4	13	1	3	44	1	1
ACE2 ENSG00000130234	1	0	0	0	1	0	0	0	0	0
ACER1 ENSG00000167769	0	0	0	0	0	0	0	0	0	0
ACER2 ENSG00000177076	0	0	0	0	0	0	0	1	0	0
ACER3 ENSG00000078124	27	0	1	1	9	1	10	23	6	1
ACHE ENSG00000087085	75	2	2	6	4	4	13	1	0	49
ACIN1 ENSG00000100813	11	40	1	0	53	19	6	1	50	38
ACKR1 ENSG00000213088	6	0	103	1	3	12	0	0	13	15
ACKR2 ENSG00000144648	0	0	0	0	0	0	0	0	0	0
ACKR3 ENSG00000144476	12	0	7	4	5	4	0	7	0	0
ACLY ENSG00000131473	4	2	10	13	115	35	67	85	2	0
ACMSD ENSG00000153086	0	1	0	0	0	0	0	0	0	0
ACO1 ENSG00000122729	4	8	2	5	1	6	11	0	9	0
ACO2 ENSG00000100412	0	46	27	0	28	3	48	11	1	20
ACOT1 ENSG00000184227	0	9	32	4	4	12	0	0	5	1
ACOT11 ENSG00000162390	0	0	0	0	0	0	0	0	0	0
ACOT12 ENSG00000172497	0	0	0	0	0	0	0	0	0	0
ACOT13 ENSG00000112304	42	24	5	44	10	8	12	63	19	10
ACOT2 ENSG00000119673	5	2	24	0	0	1	6	0	1	4
ACOT4 ENSG00000177465	0	0	0	0	0	0	0	0	0	1
ACOT7 ENSG00000097021	48	19	36	46	7	25	0	1	33	42
ACOT8 ENSG00000101473	23	27	58	25	60	135	6	27	13	23
ACOT9 ENSG00000123130	1	23	8	9	4	10	44	2	1	3
ACOX1 ENSG00000161533	127	37	2	51	31	48	60	22	16	5
ACOX2 ENSG00000168306	0	0	2	1	3	3	9	0	0	6
ACOX3 ENSG00000087008	0	1	0	2	7	16	13	12	4	0
ACOXL ENSG00000153093	0	0	0	1	0	0	0	0	0	0
ACP1 ENSG00000143727	8	16	8	18	8	12	28	5	1	12
ACP2 ENSG00000134575	42	30	18	1	23	36	62	73	4	1
ACP5 ENSG00000102575	1	1	5	3	3	1	4	16	1	0
ACP6 ENSG00000162836	6	10	40	28	13	4	35	1	11	1
ACP7 ENSG00000183760	0	0	0	0	0	0	0	0	0	1
ACPP ENSG00000014257	5	671	170	875	462	0	703	13	283	19
ACPT ENSG00000142513	0	0	1	0	0	2	1	1	0	0
ACR ENSG00000100312	0	0	0	0	0	0	1	2	0	1
ACRBP ENSG00000111644	0	0	1	0	0	0	0	0	0	2
ACRC ENSG00000147174	0	0	0	0	0	0	0	0	0	0
ACRV1 ENSG00000134940	1	0	1	0	0	0	1	0	0	0
ACSBG1 ENSG00000103740	0	0	0	1	0	5	0	36	3	0
ACSF2 ENSG00000167107	17	0	10	1	2	5	1	1	4	1
ACSF3 ENSG00000176715	21	9	107	57	32	5	8	92	12	7
ACSL1 ENSG00000151726	1	19	3	4	53	8	71	8	2	1
ACSL3 ENSG00000123983	0	20	1	54	241	46	142	10	51	0
ACSL4 ENSG00000068366	0	6	9	3	3	2	2	9	2	0
ACSL5 ENSG00000197142	1	0	0	1	0	66	2	2	0	0
ACSL6 ENSG00000164398	0	0	1	0	0	0	0	1	0	0
ACSM1 ENSG00000166743	73	3	4	73	74	15	5	1	26	10
ACSM2B ENSG00000066813	0	0	0	0	0	0	0	0	0	0
ACSM3 ENSG00000005187	0	0	1	8	15	10	1	0	5	1
ACSM4 ENSG00000215009	0	5	0	1	0	0	1	0	0	0
ACSM5 ENSG00000183549	1	0	2	0	0	0	0	0	0	0
ACSM6 ENSG00000173124	0	0	0	0	0	0	0	0	0	0
ACSS1 ENSG00000154930	121	123	4	129	102	124	87	74	95	5
ACSS2 ENSG00000131069	59	19	3	0	6	2	10	3	18	4
ACSS3 ENSG00000111058	2	3	2	0	0	1	0	2	2	0
ACTA1 ENSG00000143632	0	0	0	0	0	0	0	0	0	0
ACTA2 ENSG00000107796	509	0	921	1	17	1	19	5	0	97
ACTB ENSG00000075624	5341	1095	11796	219	962	359	1678	1219	3751	1303
ACTBL2 ENSG00000169067	0	0	0	0	0	0	0	1	0	0
ACTC1 ENSG00000159251	7	0	10	0	0	1	1	0	0	8
ACTG1 ENSG00000184009	703	12	288	108	682	213	2404	361	1103	297
ACTG2 ENSG00000163017	3689	3	1866	1	1	0	0	1	5	160
ACTL10 ENSG00000182584	0	1	0	0	0	0	5	49	1	16
ACTL6A ENSG00000136518	2	0	1	13	11	13	3	8	2	5
ACTL6B ENSG00000077080	0	0	0	0	0	0	0	0	0	0
ACTN1 ENSG00000072110	79	59	532	59	39	80	232	0	45	105
ACTN2 ENSG00000077522	0	0	0	0	0	0	0	0	0	0
ACTN3 ENSG00000248746	4	0	1	0	0	0	0	2	0	0
ACTN4 ENSG00000130402	118	33	183	87	116	56	40	175	37	69
ACTR10 ENSG00000131966	0	2	0	2	2	12	9	4	1	1
ACTR1A ENSG00000138107	53	52	72	0	5	17	32	2	1	73
ACTR1B ENSG00000115073	91	95	207	3	53	32	35	91	40	4
ACTR2 ENSG00000138071	1	13	0	7	13	31	1	53	23	8
ACTR3 ENSG00000115091	16	0	1	6	7	1	4	17	0	3
ACTR3B ENSG00000133627	0	2	6	0	0	1	0	0	1	0
ACTR3C ENSG00000106526	0	2	3	1	0	0	0	0	1	0
ACTR5 ENSG00000101442	13	1	1	1	0	3	20	0	0	0
ACTR6 ENSG00000075089	1	0	8	10	2	1	4	17	0	0
ACTR8 ENSG00000113812	0	1	5	1	0	3	0	0	1	0
ACVR1 ENSG00000115170	1	0	5	9	4	1	20	5	0	4
ACVR1B ENSG00000135503	0	2	0	1	4	3	7	0	1	5
ACVR1C ENSG00000123612	0	0	0	0	0	0	0	0	0	1
ACVR2A ENSG00000121989	0	0	2	1	4	0	2	5	0	1
ACVR2B ENSG00000114739	0	2	4	0	5	0	1	1	0	0
ACVRL1 ENSG00000139567	13	14	6	1	0	10	1	62	4	16
ACY1 ENSG00000243989	4	8	13	5	22	6	2	2	0	1
ACY3 ENSG00000132744	0	0	0	0	0	0	0	0	1	0
ACYP1 ENSG00000119640	0	0	3	0	0	3	0	0	0	0
ACYP2 ENSG00000170634	0	3	28	0	7	0	0	1	3	0
ADA ENSG00000196839	40	1	0	0	0	5	10	2	0	7
ADAD1 ENSG00000164113	0	0	0	0	1	0	0	0	0	0
ADAD2 ENSG00000140955	0	0	0	0	0	0	0	0	0	0
ADAL ENSG00000168803	5	10	0	0	0	0	1	0	0	0
ADAM10 ENSG00000137845	9	2	1	24	84	0	47	8	6	7
ADAM11 ENSG00000073670	0	0	0	1	0	0	0	0	0	0
ADAM12 ENSG00000148848	0	0	0	0	0	0	0	0	0	0
ADAM15 ENSG00000143537	133	50	81	20	0	26	14	186	0	4
ADAM17 ENSG00000151694	24	3	13	2	1	0	2	0	0	1
ADAM19 ENSG00000135074	16	1	5	0	0	2	2	3	0	2
ADAM2 ENSG00000104755	14	0	0	0	0	1	6	0	1	1
ADAM20 ENSG00000134007	0	1	0	0	0	0	0	0	0	0
ADAM22 ENSG00000008277	0	2	1	0	0	0	3	0	2	6
ADAM23 ENSG00000114948	0	0	0	0	0	0	0	1	0	0
ADAM28 ENSG00000042980	4	1	0	3	2	44	1	0	2	0
ADAM29 ENSG00000168594	1	0	0	0	0	0	0	0	0	0
ADAM30 ENSG00000134249	0	0	0	0	0	0	0	13	1	0
ADAM32 ENSG00000197140	0	0	0	0	0	0	0	0	1	0
ADAM33 ENSG00000149451	115	1	75	4	27	0	1	2	0	0
ADAM7 ENSG00000069206	0	0	0	0	0	0	0	1	0	0
ADAM8 ENSG00000151651	0	0	0	0	0	7	0	4	1	0
ADAM9 ENSG00000168615	2	4	11	12	71	46	46	5	20	8
ADAMDEC1 ENSG00000134028	4	0	0	0	0	3	0	0	0	0
ADAMTS1 ENSG00000154734	90	0	262	0	0	0	5	26	37	5
ADAMTS10 ENSG00000142303	14	1	13	4	9	3	5	56	3	31
ADAMTS12 ENSG00000151388	2	0	1	1	1	13	0	0	0	0
ADAMTS13 ENSG00000160323	1	2	0	0	4	9	17	0	0	1
ADAMTS14 ENSG00000138316	0	0	1	0	0	0	0	0	0	0
ADAMTS15 ENSG00000166106	0	0	6	0	0	0	1	14	0	0
ADAMTS16 ENSG00000145536	0	0	1	0	0	0	0	0	0	0
ADAMTS17 ENSG00000140470	1	0	0	1	0	1	1	1	0	1
ADAMTS18 ENSG00000140873	0	0	0	0	0	0	0	0	0	0
ADAMTS19 ENSG00000145808	2	0	0	1	0	0	2	0	0	0
ADAMTS2 ENSG00000087116	1	0	21	0	0	9	8	4	0	0
ADAMTS3 ENSG00000156140	0	1	0	3	0	1	8	0	0	0
ADAMTS4 ENSG00000158859	153	0	0	2	9	0	2	5	7	3
ADAMTS5 ENSG00000154736	6	0	2	0	0	0	0	0	0	0
ADAMTS6 ENSG00000049192	1	0	0	0	0	0	0	12	0	2
ADAMTS7 ENSG00000136378	1	2	1	1	0	5	0	3	0	9
ADAMTS8 ENSG00000134917	54	0	27	4	0	5	0	2	2	4
ADAMTS9 ENSG00000163638	0	0	0	2	2	1	2	2	2	11
ADAMTSL1 ENSG00000178031	1	0	1	0	0	4	0	0	0	0
ADAMTSL2 ENSG00000197859	11	1	19	1	0	5	0	43	0	21
ADAMTSL3 ENSG00000156218	0	0	0	3	1	0	0	2	0	0
ADAMTSL4 ENSG00000143382	27	0	3	0	0	8	6	0	0	0
ADAMTSL5 ENSG00000185761	0	4	0	1	0	1	0	0	0	1
ADAP1 ENSG00000105963	0	0	15	0	0	1	1	46	1	0
ADAP2 ENSG00000184060	0	0	6	2	0	1	0	1	1	7
ADAR ENSG00000160710	230	0	1	16	41	0	142	5	5	20
ADARB1 ENSG00000197381	2	1	17	1	10	3	0	4	0	0
ADARB2 ENSG00000185736	0	2	0	0	3	10	1	26	1	1
ADAT1 ENSG00000065457	3	0	0	1	11	0	9	0	0	0
ADAT2 ENSG00000189007	7	2	0	0	1	4	8	1	1	0
ADAT3 ENSG00000213638	1	0	0	0	1	6	0	2	0	0
ADCK1 ENSG00000063761	5	3	0	1	0	1	0	0	0	0
ADCK2 ENSG00000133597	2	1	21	7	14	8	7	2	5	8
ADCK3 ENSG00000163050	12	67	1	37	59	55	21	40	20	4
ADCK4 ENSG00000123815	42	20	40	3	11	0	0	11	7	0
ADCK5 ENSG00000173137	4	39	7	5	4	61	12	6	50	0
ADCY1 ENSG00000164742	2	18	0	0	0	10	1	14	2	0
ADCY10 ENSG00000143199	0	0	0	0	0	0	0	0	0	0
ADCY2 ENSG00000078295	4	0	1	1	0	0	0	3	2	7
ADCY3 ENSG00000138031	25	1	1	0	20	14	0	95	0	7
ADCY4 ENSG00000129467	2	1	15	1	1	1	1	1	10	0
ADCY5 ENSG00000173175	0	0	94	3	2	1	0	27	2	19
ADCY6 ENSG00000174233	2	67	1	27	62	69	49	39	44	11
ADCY7 ENSG00000121281	0	0	1	0	0	0	0	10	1	0
ADCY8 ENSG00000155897	2	0	0	0	1	0	0	1	1	0
ADCY9 ENSG00000162104	0	0	9	3	0	0	0	1	0	0
ADCYAP1 ENSG00000141433	0	0	0	0	0	0	0	0	0	1
ADCYAP1R1 ENSG00000078549	0	0	0	0	0	0	0	0	0	0
ADD1 ENSG00000087274	3	0	117	20	50	20	49	31	50	13
ADD2 ENSG00000075340	16	0	0	0	0	2	2	0	2	0
ADD3 ENSG00000148700	0	6	6	0	0	0	2	0	1	7
ADGB ENSG00000118492	0	0	0	0	0	0	0	0	0	0
ADGRA2 ENSG00000020181	91	5	205	3	6	70	19	69	10	47
ADGRA3 ENSG00000152990	0	5	0	7	1	9	1	3	0	1
ADGRB1 ENSG00000181790	0	0	2	0	1	0	2	2	8	0
ADGRB2 ENSG00000121753	12	0	5	0	1	1	1	30	0	11
ADGRB3 ENSG00000135298	0	0	0	0	0	0	1	2	0	0
ADGRD1 ENSG00000111452	0	0	1	0	0	0	0	0	0	0
ADGRD2 ENSG00000180264	1	0	0	1	1	0	0	0	0	0
ADGRE1 ENSG00000174837	0	0	0	0	0	0	0	0	0	0
ADGRE2 ENSG00000127507	5	0	0	0	1	0	0	10	0	1
ADGRE3 ENSG00000131355	0	0	0	0	0	0	0	0	0	0
ADGRE5 ENSG00000123146	50	3	114	51	13	1	0	52	33	51
ADGRF1 ENSG00000153292	30	0	1	1	6	1	1	39	2	4
ADGRF3 ENSG00000173567	0	0	0	0	0	0	0	0	0	0
ADGRF5 ENSG00000069122	5	0	1	6	2	0	84	0	5	1
ADGRG1 ENSG00000205336	2	29	11	16	17	12	41	0	2	22
ADGRG2 ENSG00000173698	0	0	0	0	0	0	0	0	0	0
ADGRG3 ENSG00000182885	0	0	0	0	0	0	2	0	4	0
ADGRG4 ENSG00000156920	0	0	0	0	1	0	2	0	2	0
ADGRG5 ENSG00000159618	0	0	0	0	0	0	0	0	0	0
ADGRG6 ENSG00000112414	0	0	0	0	0	0	0	2	0	5
ADGRG7 ENSG00000144820	0	0	0	2	2	7	0	0	1	0
ADGRL1 ENSG00000072071	0	41	0	6	17	4	49	41	1	2
ADGRL2 ENSG00000117114	0	1	2	0	22	3	5	1	0	0
ADGRL3 ENSG00000150471	0	0	0	0	0	0	0	0	0	0
ADGRL4 ENSG00000162618	4	0	0	1	0	4	0	0	1	4
ADGRV1 ENSG00000164199	0	0	0	0	0	1	0	1	6	1
ADH1B ENSG00000196616	1	0	11	6	1	0	1	6	0	0
ADH1C ENSG00000248144	0	0	0	0	0	0	0	0	2	0
ADH5 ENSG00000197894	8	1	43	30	19	21	95	63	6	0
ADH6 ENSG00000172955	0	0	0	0	0	0	0	0	0	0
ADHFE1 ENSG00000147576	0	0	0	0	0	0	0	0	2	1
ADI1 ENSG00000182551	68	314	673	49	193	189	56	73	102	129
ADIG ENSG00000182035	0	1	12	0	0	1	2	2	0	1
ADIPOQ ENSG00000181092	0	0	0	1	0	0	0	1	2	1
ADIPOR1 ENSG00000159346	0	5	0	33	59	45	41	34	8	4
ADIPOR2 ENSG00000006831	19	5	0	16	2	1	2	2	11	8
ADIRF ENSG00000148671	381	157	587	179	77	28	47	232	126	83
ADK ENSG00000156110	1	0	0	6	2	0	6	2	1	0
ADM ENSG00000148926	0	1	0	2	1	1	1	4	6	0
ADM2 ENSG00000128165	18	0	3	7	4	5	3	0	1	1
ADM5 ENSG00000224420	3	0	0	0	2	2	3	24	0	2
ADNP ENSG00000101126	80	53	28	0	13	25	43	0	5	3
ADNP2 ENSG00000101544	0	1	1	3	14	0	7	5	1	0
ADO ENSG00000181915	0	1	3	0	2	0	0	12	0	1
ADORA1 ENSG00000163485	0	2	1	0	1	0	0	3	0	1
ADORA2A ENSG00000128271	0	0	1	0	0	0	0	0	0	0
ADORA2B ENSG00000170425	0	0	0	0	0	0	0	0	0	0
ADORA3 ENSG00000282608	0	0	0	0	0	1	0	0	0	0
ADPGK ENSG00000159322	0	8	0	1	18	31	20	0	1	6
ADPRH ENSG00000144843	0	0	0	7	0	0	0	11	1	0
ADPRHL1 ENSG00000153531	43	0	6	0	2	7	1	0	0	1
ADPRHL2 ENSG00000116863	10	1	19	6	2	11	9	0	23	0
ADPRM ENSG00000170222	0	0	0	1	5	2	0	0	0	0
ADRA1A ENSG00000120907	0	1	13	0	0	0	0	0	0	0
ADRA1D ENSG00000171873	0	0	0	0	0	0	0	0	0	0
ADRA2A ENSG00000150594	0	0	0	0	1	3	6	0	1	0
ADRA2B ENSG00000274286	2	0	0	0	1	1	0	5	2	0
ADRA2C ENSG00000184160	3	1	38	0	1	0	0	0	10	1
ADRB1 ENSG00000043591	1	4	0	0	7	4	0	1	7	0
ADRB2 ENSG00000169252	5	3	8	1	26	0	7	38	33	1
ADRB3 ENSG00000188778	0	0	0	0	0	0	0	0	0	0
ADRM1 ENSG00000130706	22	30	21	15	45	12	119	2	12	17
ADSL ENSG00000239900	28	1	3	2	28	0	7	0	3	0
ADSS ENSG00000035687	5	2	0	4	18	3	27	0	10	5
ADSSL1 ENSG00000185100	0	0	1	2	0	1	0	0	1	0
ADTRP ENSG00000111863	1	0	1	3	0	0	0	6	0	0
AEBP1 ENSG00000106624	602	33	996	8	1	0	10	118	1	92
AEBP2 ENSG00000139154	2	9	4	0	2	0	7	11	0	1
AEN ENSG00000181026	38	1	33	1	3	13	32	2	3	4
AES ENSG00000104964	167	384	766	70	330	48	72	748	138	209
AF011889.5 ENSG00000241489	2	0	0	0	0	0	0	0	0	0
AF131216.1 ENSG00000280273	0	0	0	0	0	0	0	0	0	0
AFAP1 ENSG00000196526	0	12	11	1	2	2	4	46	15	7
AFAP1L1 ENSG00000157510	25	0	5	8	1	10	1	0	0	0
AFAP1L2 ENSG00000169129	8	0	0	0	2	0	3	0	3	0
AFF1 ENSG00000172493	7	2	0	8	27	21	16	12	7	0
AFF2 ENSG00000155966	0	0	0	0	0	0	0	0	0	0
AFF3 ENSG00000144218	0	0	0	10	4	6	9	3	6	0
AFF4 ENSG00000072364	5	3	19	20	1	7	5	14	0	5
AFG3L2 ENSG00000141385	0	18	0	23	0	5	2	16	33	1
AFM ENSG00000079557	0	0	0	0	1	1	0	1	0	0
AFMID ENSG00000183077	45	31	2	11	16	32	15	0	13	3
AFP ENSG00000081051	0	0	0	0	0	0	0	1	0	0
AFTPH ENSG00000119844	0	23	2	9	3	22	1	25	2	0
AGA ENSG00000038002	1	0	1	0	8	18	1	2	1	9
AGAP1 ENSG00000157985	16	0	1	1	5	0	1	1	0	4
AGAP14P ENSG00000279058	0	1	0	0	1	0	1	1	0	0
AGAP2 ENSG00000135439	7	9	1	0	1	0	21	6	0	0
AGAP3 ENSG00000133612	0	41	1	9	4	51	39	86	10	0
AGAP4 ENSG00000188234	0	2	28	16	0	4	2	3	1	4
AGAP5 ENSG00000172650	0	0	0	0	0	0	0	0	0	0
AGAP6 ENSG00000204149	10	4	6	0	2	9	5	1	4	3
AGAP9 ENSG00000204172	0	0	1	0	0	0	1	0	0	1
AGBL1 ENSG00000273540	0	0	0	0	0	0	0	0	0	0
AGBL2 ENSG00000165923	0	0	0	0	0	0	0	0	0	0
AGBL3 ENSG00000146856	0	0	1	0	1	1	3	2	0	5
AGBL4 ENSG00000186094	0	0	0	0	0	0	0	0	0	0
AGBL5 ENSG00000084693	77	5	53	5	7	1	1	41	18	1
AGER ENSG00000204305	0	0	2	0	0	0	3	3	6	1
AGFG1 ENSG00000173744	2	1	2	12	7	5	2	1	5	6
AGFG2 ENSG00000106351	1	0	1	13	3	14	19	37	86	1
AGGF1 ENSG00000164252	1	7	0	1	0	2	12	0	1	0
AGK ENSG00000006530	1	0	0	0	0	1	4	0	4	3
AGL ENSG00000162688	0	3	0	5	1	4	1	0	2	1
AGMAT ENSG00000116771	1	0	0	0	0	0	23	0	0	0
AGMO ENSG00000187546	0	0	0	0	0	0	0	0	0	0
AGO1 ENSG00000092847	3	7	3	27	16	3	0	1	0	12
AGO2 ENSG00000123908	0	5	33	1	14	10	3	1	1	2
AGO3 ENSG00000126070	10	13	0	1	2	2	6	2	6	0
AGO4 ENSG00000134698	0	1	0	0	4	4	0	6	1	7
AGPAT1 ENSG00000204310	243	19	19	0	32	5	35	25	7	0
AGPAT2 ENSG00000169692	38	51	167	5	53	129	8	223	6	4
AGPAT3 ENSG00000160216	9	58	99	1	40	21	58	0	0	2
AGPAT4 ENSG00000026652	16	5	32	2	0	1	2	4	0	31
AGPAT5 ENSG00000155189	0	0	3	6	7	0	2	0	2	1
AGPS ENSG00000018510	1	2	6	3	2	0	0	0	2	6
AGR2 ENSG00000106541	21	103	232	3409	8	1220	101	179	31	3
AGR3 ENSG00000173467	5	0	4	0	2	191	0	2	0	1
AGRN ENSG00000188157	5	6	11	38	42	7	8	7	144	23
AGRP ENSG00000159723	0	0	0	0	0	0	0	0	0	0
AGT ENSG00000135744	49	3	18	0	8	30	0	0	0	2
AGTPBP1 ENSG00000135049	0	1	1	0	0	1	0	0	0	0
AGTR1 ENSG00000144891	1	0	3	5	2	65	5	0	0	2
AGTRAP ENSG00000177674	173	99	66	68	93	40	44	49	55	136
AGXT2 ENSG00000113492	0	0	0	2	0	3	0	3	5	1
AHCTF1 ENSG00000153207	0	1	0	2	11	6	23	5	2	0
AHCY ENSG00000101444	150	30	2	0	8	2	44	26	0	5
AHCYL1 ENSG00000168710	66	56	16	7	43	18	10	9	7	30
AHCYL2 ENSG00000158467	3	0	0	19	0	9	1	3	11	1
AHDC1 ENSG00000126705	3	11	4	2	4	1	15	17	15	5
AHI1 ENSG00000135541	11	0	23	45	38	18	2	11	0	0
AHNAK ENSG00000124942	305	61	154	31	254	73	95	71	39	24
AHNAK2 ENSG00000185567	0	2	98	4	2	0	0	0	19	7
AHR ENSG00000106546	10	1	1	4	0	1	1	7	2	4
AHRR ENSG00000063438	0	0	0	0	0	0	0	1	0	0
AHSA1 ENSG00000100591	12	30	17	13	2	6	14	0	1	26
AHSA2 ENSG00000173209	0	2	2	3	8	0	6	35	7	0
AHSG ENSG00000145192	0	0	6	1	0	1	0	0	1	0
AHSP ENSG00000169877	2	0	0	0	0	0	0	0	0	0
AICDA ENSG00000111732	0	0	0	0	0	0	0	0	0	0
AIDA ENSG00000186063	0	0	0	0	23	1	0	1	5	1
AIF1 ENSG00000204472	31	0	2	0	0	0	1	0	4	22
AIF1L ENSG00000126878	0	4	12	0	0	1	0	0	0	5
AIFM1 ENSG00000156709	47	20	9	26	4	6	23	8	43	8
AIFM2 ENSG00000042286	18	0	12	0	1	1	5	3	0	0
AIFM3 ENSG00000183773	0	3	0	0	1	0	0	0	6	0
AIG1 ENSG00000146416	38	49	52	2	162	18	2	13	2	3
AIM1 ENSG00000112297	3	0	0	1	6	4	21	3	2	0
AIM1L ENSG00000176092	0	0	0	0	0	0	0	0	0	0
AIM2 ENSG00000163568	0	1	0	0	0	0	0	0	0	0
AIMP1 ENSG00000164022	3	1	0	3	8	11	6	10	4	6
AIMP2 ENSG00000106305	0	0	1	2	3	2	11	3	8	0
AIP ENSG00000110711	12	2	244	30	23	15	39	231	1	11
AIPL1 ENSG00000129221	0	0	0	0	0	0	0	0	0	0
AIRE ENSG00000160224	0	0	0	0	0	0	0	0	0	0
AJAP1 ENSG00000196581	0	0	1	2	4	0	0	0	0	1
AJUBA ENSG00000129474	0	1	0	0	0	0	0	0	1	2
AK1 ENSG00000106992	19	9	7	5	7	0	0	1	0	16
AK2 ENSG00000004455	99	40	1	3	12	14	43	1	2	16
AK3 ENSG00000147853	4	6	2	4	12	11	0	6	4	9
AK4 ENSG00000162433	0	0	1	7	8	0	0	0	12	0
AK5 ENSG00000154027	4	0	0	0	0	0	0	0	0	0
AK6 ENSG00000085231	0	0	0	0	2	3	1	0	1	0
AK7 ENSG00000140057	0	0	1	0	1	0	0	2	0	0
AK8 ENSG00000165695	13	1	0	1	0	1	0	2	1	0
AK9 ENSG00000155085	0	0	0	0	1	0	0	0	0	0
AKAP1 ENSG00000121057	12	119	36	25	65	71	108	4	2	26
AKAP10 ENSG00000108599	12	1	0	19	22	0	1	1	1	0
AKAP11 ENSG00000023516	0	1	0	0	14	26	1	0	17	5
AKAP12 ENSG00000131016	2	0	48	0	1	2	0	0	11	0
AKAP13 ENSG00000170776	45	6	15	1	6	3	7	28	16	0
AKAP17A ENSG00000197976	3	23	4	4	11	30	32	0	4	8
AKAP3 ENSG00000111254	0	0	0	0	0	1	0	0	0	0
AKAP4 ENSG00000147081	0	0	0	0	0	0	0	0	0	0
AKAP5 ENSG00000179841	0	0	0	0	0	1	0	0	0	0
AKAP6 ENSG00000151320	1	1	0	1	0	2	0	1	0	0
AKAP7 ENSG00000118507	0	0	0	0	0	0	0	0	0	0
AKAP8 ENSG00000105127	49	3	0	11	2	0	12	2	4	14
AKAP8L ENSG00000011243	70	108	66	31	19	139	54	110	31	26
AKAP9 ENSG00000127914	0	1	35	30	27	51	22	15	6	6
AKIP1 ENSG00000166452	10	22	0	0	0	0	19	10	6	15
AKIRIN1 ENSG00000174574	1	0	22	1	6	7	14	3	7	6
AKIRIN2 ENSG00000135334	1	0	4	0	13	0	2	2	0	5
AKNA ENSG00000106948	31	0	3	0	2	19	40	69	2	0
AKNAD1 ENSG00000162641	0	0	0	0	0	0	0	0	0	0
AKR1A1 ENSG00000117448	248	68	5	25	36	0	75	1	0	20
AKR1B1 ENSG00000085662	27	0	1	6	5	2	2	1	1	11
AKR1B10 ENSG00000198074	0	0	0	0	0	0	0	0	0	0
AKR1C1 ENSG00000187134	39	1	41	0	2	0	0	1	0	0
AKR1C2 ENSG00000151632	0	4	48	1	2	0	2	8	1	1
AKR1C3 ENSG00000196139	29	2	4	0	0	2	6	0	0	2
AKR1D1 ENSG00000122787	6	0	3	0	0	0	0	0	1	0
AKR1E2 ENSG00000165568	0	0	0	0	0	0	0	0	0	0
AKR7A2 ENSG00000053371	200	5	3	2	29	28	32	3	28	18
AKR7A3 ENSG00000162482	1	0	0	0	1	0	0	0	0	3
AKR7L ENSG00000211454	0	0	27	5	0	1	1	0	0	0
AKT1 ENSG00000142208	5	230	64	87	221	102	64	357	117	52
AKT1S1 ENSG00000204673	144	63	0	80	0	14	37	98	3	87
AKT2 ENSG00000105221	1	63	74	22	25	50	30	29	108	19
AKT3 ENSG00000117020	0	16	0	34	4	112	53	1	0	0
AKTIP ENSG00000166971	0	0	0	5	3	1	5	0	3	0
AL049794.1 ENSG00000280240	0	0	0	0	0	0	0	0	0	0
AL049872.1 ENSG00000279963	0	0	0	0	0	0	0	0	0	0
AL135787.1 ENSG00000283263	0	0	0	0	0	0	0	0	0	0
AL354828.1 ENSG00000279282	0	0	0	0	0	0	0	0	0	0
AL354828.2 ENSG00000280175	0	0	0	0	0	0	0	0	0	0
AL356053.1 ENSG00000150076	0	0	0	0	0	0	0	0	0	0
AL356585.1 ENSG00000279081	0	0	0	0	0	0	0	0	0	0
AL358852.1 ENSG00000278899	0	1	0	1	0	0	0	0	0	0
AL365181.1 ENSG00000280316	0	0	0	0	0	0	0	0	0	0
AL513523.2 ENSG00000279767	4	0	9	0	4	2	0	9	2	6
AL589743.1 ENSG00000279508	10	62	1	52	23	1	0	1	1	13
AL645922.1 ENSG00000279546	0	0	0	0	0	0	0	0	0	1
ALAD ENSG00000148218	1	1	3	0	4	3	9	1	0	0
ALAS1 ENSG00000023330	19	1	2	1	1	4	20	2	3	0
ALAS2 ENSG00000158578	0	0	0	0	0	0	0	0	0	0
ALB ENSG00000163631	0	0	3	0	0	0	0	0	0	1
ALCAM ENSG00000170017	2	0	5	10	26	13	44	49	9	2
ALDH16A1 ENSG00000161618	43	30	32	3	8	10	0	81	1	35
ALDH18A1 ENSG00000059573	34	0	7	32	23	25	77	7	37	53
ALDH1A1 ENSG00000165092	15	0	3	46	0	4	1	0	0	2
ALDH1A2 ENSG00000128918	27	0	4	2	0	0	1	5	0	2
ALDH1A3 ENSG00000184254	8	42	15	61	7	85	5	41	17	29
ALDH1B1 ENSG00000137124	68	34	219	1	5	27	28	1	4	6
ALDH1L1 ENSG00000144908	15	2	1	161	5	27	3	22	9	4
ALDH1L2 ENSG00000136010	1	1	15	0	0	0	0	0	0	0
ALDH3A1 ENSG00000108602	0	0	0	0	1	1	0	0	0	0
ALDH3A2 ENSG00000072210	5	24	35	2	15	10	9	10	4	1
ALDH3B1 ENSG00000006534	5	0	2	1	0	1	0	12	1	0
ALDH3B2 ENSG00000132746	35	1	1	2	0	36	38	8	1	0
ALDH4A1 ENSG00000159423	22	40	32	11	4	1	4	1	9	3
ALDH5A1 ENSG00000112294	1	1	0	4	0	0	1	0	7	1
ALDH6A1 ENSG00000119711	3	14	1	12	9	4	14	33	0	6
ALDH7A1 ENSG00000164904	14	0	2	26	50	35	19	5	0	35
ALDH8A1 ENSG00000118514	0	0	0	0	0	2	1	0	0	0
ALDH9A1 ENSG00000143149	12	0	0	35	49	4	11	6	0	12
ALDOA ENSG00000149925	21	152	589	145	59	194	135	723	199	183
ALDOB ENSG00000136872	0	0	0	0	0	0	0	0	0	0
ALDOC ENSG00000109107	3	3	10	0	5	4	8	1	2	0
ALG1 ENSG00000033011	49	8	2	6	30	17	3	10	3	1
ALG10 ENSG00000139133	0	0	0	0	0	0	0	0	1	0
ALG10B ENSG00000175548	1	0	0	2	9	1	0	0	2	2
ALG11 ENSG00000253710	0	0	0	0	0	0	0	0	0	1
ALG12 ENSG00000182858	0	36	79	0	42	90	17	4	2	24
ALG13 ENSG00000101901	0	0	4	26	10	0	14	0	0	0
ALG14 ENSG00000172339	1	0	0	34	11	0	1	0	7	0
ALG1L ENSG00000189366	10	0	0	0	1	1	0	1	1	0
ALG1L2 ENSG00000251287	0	0	0	0	0	0	0	0	0	0
ALG2 ENSG00000119523	0	0	0	8	31	10	33	0	7	2
ALG3 ENSG00000214160	141	77	5	16	2	10	17	59	10	7
ALG5 ENSG00000120697	2	19	1	4	10	10	0	13	8	0
ALG6 ENSG00000088035	0	0	0	3	8	4	9	2	0	0
ALG8 ENSG00000159063	21	5	0	0	5	13	0	2	0	1
ALG9 ENSG00000086848	1	0	0	0	2	2	2	27	0	1
ALK ENSG00000171094	0	0	0	0	0	0	0	0	0	0
ALKBH1 ENSG00000100601	0	0	1	0	0	0	0	0	0	0
ALKBH2 ENSG00000189046	21	10	2	5	0	28	15	15	4	0
ALKBH3 ENSG00000166199	34	2	0	4	6	11	13	4	3	0
ALKBH4 ENSG00000160993	47	7	2	0	7	0	0	2	2	15
ALKBH5 ENSG00000091542	45	20	24	12	65	78	35	48	26	85
ALKBH6 ENSG00000239382	26	8	11	15	9	20	25	4	11	4
ALKBH7 ENSG00000125652	45	61	507	57	35	81	78	346	1	39
ALKBH8 ENSG00000137760	0	0	0	0	0	1	0	0	0	0
ALLC ENSG00000151360	2	0	2	0	1	1	0	0	0	1
ALMS1 ENSG00000116127	0	4	2	0	8	0	3	0	1	1
ALOX12 ENSG00000108839	0	0	0	0	0	0	0	0	0	0
ALOX12B ENSG00000179477	0	0	0	0	0	0	0	0	0	0
ALOX15 ENSG00000161905	1	3	2	2	13	0	20	4	3	0
ALOX15B ENSG00000179593	212	3	54	112	54	44	7	9	6	12
ALOX5 ENSG00000012779	3	0	0	0	1	0	1	0	0	0
ALOX5AP ENSG00000132965	6	0	0	0	0	1	0	0	1	1
ALPK1 ENSG00000073331	6	3	1	0	1	3	1	1	0	0
ALPK2 ENSG00000198796	0	0	0	0	0	0	1	0	0	0
ALPK3 ENSG00000136383	0	0	0	0	8	16	1	1	2	1
ALPL ENSG00000162551	0	1	1	0	1	1	10	40	2	3
ALS2 ENSG00000003393	0	0	2	0	0	1	0	0	1	0
ALS2CL ENSG00000178038	0	0	5	0	1	11	0	18	35	0
ALS2CR11 ENSG00000155754	0	0	0	0	0	0	1	12	0	1
ALS2CR12 ENSG00000155749	0	0	0	0	0	0	0	0	0	0
ALX1 ENSG00000180318	0	0	4	0	0	0	0	0	0	0
ALX3 ENSG00000156150	0	0	0	0	0	0	0	0	0	0
ALX4 ENSG00000052850	0	0	0	0	0	0	0	0	0	0
ALYREF ENSG00000183684	10	3	34	5	22	1	6	7	21	41
AMACR ENSG00000242110	438	20	0	60	199	125	85	0	3	46
AMBP ENSG00000106927	5	2	2	0	0	0	0	1	0	0
AMBRA1 ENSG00000110497	2	0	12	5	8	0	0	3	6	0
AMD1 ENSG00000123505	1	116	4	47	107	115	253	0	0	1
AMDHD1 ENSG00000139344	1	1	1	0	0	0	0	0	0	0
AMDHD2 ENSG00000162066	2	1	35	0	25	4	1	9	28	22
AMELX ENSG00000125363	0	0	0	0	0	0	0	0	0	0
AMELY ENSG00000099721	0	0	0	0	0	0	0	0	0	0
AMER1 ENSG00000184675	0	0	0	1	1	0	1	16	2	1
AMER2 ENSG00000165566	0	1	7	1	0	0	0	3	1	0
AMER3 ENSG00000178171	0	0	0	0	0	0	0	0	0	0
AMFR ENSG00000159461	9	24	48	3	16	23	6	2	14	10
AMH ENSG00000104899	0	0	0	0	0	0	0	0	1	0
AMHR2 ENSG00000135409	0	0	0	0	0	0	0	0	0	0
AMIGO1 ENSG00000181754	1	4	1	1	7	10	1	1	1	0
AMIGO2 ENSG00000139211	4	0	0	2	0	0	0	0	0	0
AMIGO3 ENSG00000176020	0	1	7	0	0	1	0	2	0	0
AMMECR1 ENSG00000101935	1	0	0	0	0	2	0	0	0	2
AMMECR1L ENSG00000144233	2	0	2	0	4	0	0	6	0	15
AMN ENSG00000166126	0	0	0	1	1	2	0	1	3	1
AMN1 ENSG00000151743	1	0	0	33	0	7	1	5	0	1
AMOT ENSG00000126016	5	0	1	0	1	0	0	0	5	2
AMOTL1 ENSG00000166025	49	7	8	7	2	1	7	1	6	19
AMOTL2 ENSG00000114019	4	0	15	0	3	1	0	40	0	12
AMPD1 ENSG00000116748	0	0	0	0	0	0	0	0	0	0
AMPD2 ENSG00000116337	29	68	59	2	0	28	7	149	4	10
AMPD3 ENSG00000133805	0	5	3	1	2	23	7	1	1	1
AMPH ENSG00000078053	0	0	0	0	0	0	0	0	0	0
AMT ENSG00000145020	0	0	0	0	0	0	0	0	0	0
AMTN ENSG00000187689	0	0	0	0	0	0	0	0	0	0
AMY1A ENSG00000237763	0	0	0	0	1	0	0	0	0	0
AMY1B ENSG00000174876	1	0	0	0	0	0	4	5	0	0
AMY1C ENSG00000187733	0	0	0	0	0	0	0	0	0	0
AMY2A ENSG00000243480	0	0	0	0	0	0	0	0	0	0
AMY2B ENSG00000240038	0	0	0	0	2	0	1	4	2	1
AMZ1 ENSG00000174945	0	0	0	0	0	0	0	0	0	0
AMZ2 ENSG00000196704	2	1	12	0	0	0	0	0	0	0
ANAPC1 ENSG00000153107	18	1	0	20	8	0	1	0	3	0
ANAPC10 ENSG00000164162	0	0	6	0	1	0	1	1	0	0
ANAPC11 ENSG00000141552	277	64	127	50	84	30	59	260	8	20
ANAPC13 ENSG00000129055	4	0	2	3	1	1	28	2	6	0
ANAPC15 ENSG00000110200	8	175	33	3	21	107	5	63	45	59
ANAPC16 ENSG00000166295	58	26	38	47	31	14	11	10	0	31
ANAPC2 ENSG00000176248	0	19	9	8	16	25	40	50	2	8
ANAPC4 ENSG00000053900	0	0	0	0	8	5	3	2	0	4
ANAPC5 ENSG00000089053	42	26	190	48	22	113	86	2	49	34
ANAPC7 ENSG00000196510	99	24	2	2	26	21	43	3	6	34
ANG ENSG00000214274	41	57	0	42	10	36	8	22	0	27
ANGEL1 ENSG00000013523	2	2	0	2	4	0	11	0	3	1
ANGEL2 ENSG00000174606	0	5	2	0	12	0	0	3	0	0
ANGPT1 ENSG00000154188	0	1	1	1	0	0	0	0	0	6
ANGPT2 ENSG00000091879	0	0	1	0	0	0	0	0	0	5
ANGPT4 ENSG00000101280	3	0	2	0	0	0	2	0	0	0
ANGPTL1 ENSG00000116194	1	0	1	0	0	0	3	0	0	1
ANGPTL2 ENSG00000136859	15	1	53	8	4	2	3	3	0	0
ANGPTL3 ENSG00000132855	0	0	0	0	0	0	0	0	0	0
ANGPTL4 ENSG00000167772	83	22	7	0	11	0	1	0	8	0
ANGPTL5 ENSG00000187151	0	0	0	0	1	0	0	0	0	0
ANGPTL6 ENSG00000130812	0	0	0	0	0	0	0	0	0	0
ANGPTL7 ENSG00000171819	0	1	0	0	0	2	0	0	0	0
ANK1 ENSG00000029534	0	0	0	2	0	0	0	0	1	1
ANK2 ENSG00000145362	4	0	11	1	0	1	2	23	1	1
ANK3 ENSG00000151150	0	8	3	8	6	1	14	0	7	0
ANKAR ENSG00000151687	1	0	0	0	0	0	0	2	0	2
ANKDD1A ENSG00000166839	3	0	3	1	3	1	0	1	3	2
ANKDD1B ENSG00000189045	0	0	0	0	0	0	0	0	2	0
ANKEF1 ENSG00000132623	0	1	0	1	0	0	3	0	3	0
ANKFN1 ENSG00000153930	0	0	0	0	0	0	0	0	0	0
ANKFY1 ENSG00000185722	4	2	0	7	7	11	15	0	28	7
ANKH ENSG00000154122	43	23	10	0	43	114	22	29	6	20
ANKHD1 ENSG00000131503	6	4	8	0	2	5	1	0	10	0
ANKHD1-EIF4EBP3 ENSG00000254996	0	0	0	0	0	0	0	0	0	0
ANKIB1 ENSG00000001629	7	1	3	0	1	0	0	0	1	2
ANKK1 ENSG00000170209	0	0	0	0	0	0	0	0	0	0
ANKLE1 ENSG00000160117	0	0	0	1	0	0	0	1	0	0
ANKLE2 ENSG00000176915	1	12	17	94	71	47	1	33	11	23
ANKMY1 ENSG00000144504	60	24	4	0	14	3	0	1	3	8
ANKMY2 ENSG00000106524	0	2	6	1	0	3	0	0	3	4
ANKRA2 ENSG00000164331	0	6	0	2	4	20	10	0	6	1
ANKRD1 ENSG00000148677	0	0	0	1	0	0	0	0	0	0
ANKRD10 ENSG00000088448	8	50	0	114	110	65	203	5	10	0
ANKRD11 ENSG00000167522	1	24	133	56	11	7	24	0	27	26
ANKRD12 ENSG00000101745	2	6	3	0	2	3	0	20	6	0
ANKRD13A ENSG00000076513	6	11	4	3	0	3	0	14	0	13
ANKRD13B ENSG00000198720	6	0	2	2	26	5	12	27	2	1
ANKRD13C ENSG00000118454	0	2	0	1	7	7	0	4	16	1
ANKRD13D ENSG00000172932	71	86	56	78	8	36	19	99	2	30
ANKRD16 ENSG00000134461	1	16	8	1	2	0	2	1	7	0
ANKRD17 ENSG00000132466	1	0	1	0	24	1	0	0	6	0
ANKRD18A ENSG00000180071	1	0	0	1	1	0	2	0	0	1
ANKRD18B ENSG00000230453	0	0	0	0	0	0	0	0	0	0
ANKRD2 ENSG00000165887	0	0	0	0	0	0	5	0	1	0
ANKRD20A1 ENSG00000260691	0	0	1	0	1	0	0	0	0	0
ANKRD20A2 ENSG00000183148	0	0	0	0	0	0	0	0	0	0
ANKRD20A3 ENSG00000276203	2	0	1	0	1	0	1	0	0	0
ANKRD20A4 ENSG00000172014	2	3	6	0	0	0	1	0	0	0
ANKRD22 ENSG00000152766	0	0	0	0	0	0	0	0	0	0
ANKRD23 ENSG00000163126	65	1	3	8	0	9	0	6	2	8
ANKRD24 ENSG00000089847	0	6	0	0	0	0	0	1	0	0
ANKRD26 ENSG00000107890	0	2	0	0	0	0	0	3	1	1
ANKRD27 ENSG00000105186	0	0	0	1	1	12	3	0	24	3
ANKRD28 ENSG00000206560	0	3	0	7	3	3	0	16	2	2
ANKRD29 ENSG00000154065	53	0	0	0	49	2	5	4	0	10
ANKRD30A ENSG00000148513	1	0	0	4	0	0	0	0	0	1
ANKRD30B ENSG00000180777	0	1	1	0	0	0	0	0	0	1
ANKRD30BL ENSG00000163046	0	0	0	0	0	0	0	4	0	0
ANKRD31 ENSG00000145700	0	0	0	0	0	0	0	0	0	0
ANKRD33B ENSG00000164236	0	0	1	0	0	0	0	5	1	0
ANKRD34A ENSG00000272031	1	4	1	0	5	0	0	1	0	0
ANKRD34B ENSG00000189127	1	0	1	0	1	2	2	10	0	0
ANKRD35 ENSG00000198483	2	0	24	0	0	0	0	1	5	3
ANKRD36 ENSG00000135976	0	0	0	0	0	5	0	7	0	0
ANKRD36B ENSG00000196912	0	0	0	1	1	1	0	2	0	0
ANKRD36C ENSG00000174501	7	0	6	2	1	13	0	1	0	2
ANKRD37 ENSG00000186352	6	13	0	11	139	25	89	25	39	2
ANKRD39 ENSG00000213337	2	111	8	2	12	0	0	0	5	3
ANKRD40 ENSG00000154945	6	6	0	2	5	0	14	27	28	3
ANKRD42 ENSG00000137494	1	2	2	2	2	1	0	0	0	0
ANKRD44 ENSG00000065413	0	0	0	0	0	0	0	0	0	1
ANKRD45 ENSG00000183831	1	0	1	0	0	0	0	12	0	0
ANKRD46 ENSG00000186106	0	0	2	0	0	0	36	0	0	0
ANKRD49 ENSG00000168876	0	0	0	1	0	0	2	0	1	1
ANKRD50 ENSG00000151458	0	7	1	0	1	0	0	6	0	20
ANKRD52 ENSG00000139645	20	3	19	28	1	24	63	51	4	9
ANKRD53 ENSG00000144031	0	0	0	0	0	0	0	0	0	0
ANKRD54 ENSG00000100124	4	41	3	1	17	15	6	2	23	16
ANKRD55 ENSG00000164512	0	0	1	0	0	0	0	0	0	0
ANKRD6 ENSG00000135299	1	0	0	0	5	0	1	0	0	1
ANKRD61 ENSG00000157999	0	0	0	0	0	0	0	0	0	0
ANKRD62 ENSG00000181626	0	0	0	0	0	0	0	0	0	0
ANKRD65 ENSG00000235098	2	0	0	0	1	0	9	0	0	40
ANKRD66 ENSG00000230062	0	0	0	0	0	0	1	0	0	1
ANKRD7 ENSG00000106013	0	0	0	0	0	0	0	0	0	0
ANKRD9 ENSG00000156381	71	88	41	24	37	29	9	52	9	57
ANKS1A ENSG00000064999	0	2	4	1	1	3	3	0	2	1
ANKS1B ENSG00000185046	0	0	51	0	0	2	2	0	0	0
ANKS3 ENSG00000168096	10	35	38	14	133	24	2	41	10	0
ANKS4B ENSG00000175311	0	0	0	0	0	1	1	0	0	0
ANKS6 ENSG00000165138	0	13	0	0	2	5	15	0	0	5
ANKUB1 ENSG00000206199	11	0	0	0	0	0	0	0	0	0
ANKZF1 ENSG00000163516	36	67	29	14	2	133	71	1	18	2
ANLN ENSG00000011426	0	0	0	1	0	0	1	0	0	0
ANO1 ENSG00000131620	2	4	9	4	12	0	4	1	1	0
ANO10 ENSG00000160746	4	6	47	6	23	25	0	66	14	0
ANO2 ENSG00000047617	0	0	0	0	0	0	0	0	0	1
ANO3 ENSG00000134343	0	0	0	0	0	0	0	0	0	0
ANO4 ENSG00000151572	3	0	1	0	0	2	0	1	4	0
ANO5 ENSG00000171714	1	2	2	2	1	1	0	0	0	0
ANO6 ENSG00000177119	0	3	15	0	0	0	0	1	0	1
ANO7 ENSG00000146205	131	54	1	71	57	5	116	0	65	4
ANO8 ENSG00000074855	16	0	1	0	10	0	18	1	0	2
ANO9 ENSG00000185101	29	0	1	5	0	3	0	51	20	12
ANOS1 ENSG00000011201	4	0	6	2	1	0	2	0	0	0
ANP32A ENSG00000140350	103	58	59	3	71	60	1	0	57	106
ANP32B ENSG00000136938	56	48	2	4	21	0	20	0	25	29
ANP32E ENSG00000143401	4	0	6	4	0	0	0	1	0	6
ANPEP ENSG00000166825	0	0	0	0	1	40	0	13	0	0
ANTXR1 ENSG00000169604	1	0	77	0	46	2	4	41	10	1
ANTXR2 ENSG00000163297	24	1	1	24	22	0	12	12	1	10
ANXA1 ENSG00000135046	2	59	123	0	34	4	9	1	1	4
ANXA10 ENSG00000109511	0	0	2	0	0	0	0	0	1	0
ANXA11 ENSG00000122359	245	49	79	63	1	70	190	8	3	113
ANXA13 ENSG00000104537	0	0	0	0	0	0	0	0	0	0
ANXA2 ENSG00000182718	368	1	0	0	0	0	2	3	34	26
ANXA2R ENSG00000177721	0	1	0	3	0	0	0	0	4	0
ANXA3 ENSG00000138772	4	6	0	2	1	23	0	1	0	1
ANXA4 ENSG00000196975	0	1	2	0	4	3	0	4	14	2
ANXA5 ENSG00000164111	11	19	28	70	82	107	55	112	23	0
ANXA6 ENSG00000197043	219	91	304	7	14	24	0	74	2	89
ANXA7 ENSG00000138279	1	8	1	5	16	19	53	0	6	2
ANXA8 ENSG00000265190	0	2	0	0	1	1	0	0	1	0
ANXA8L1 ENSG00000264230	0	1	0	0	0	1	0	0	0	0
ANXA9 ENSG00000143412	8	0	6	0	0	0	0	1	0	0
AOAH ENSG00000136250	14	0	19	1	0	0	0	5	0	8
AOC1 ENSG00000002726	0	0	0	0	0	1	0	0	0	1
AOC2 ENSG00000131480	0	0	0	0	0	0	0	0	0	0
AOC3 ENSG00000131471	110	5	57	2	4	3	1	0	0	17
AOX1 ENSG00000138356	1	0	1	1	0	1	0	1	1	1
AP000275.65 ENSG00000265590	0	0	0	0	0	0	0	0	0	0
AP000349.2 ENSG00000280178	0	0	0	0	0	0	0	0	0	0
AP000350.10 ENSG00000251357	0	0	1	0	0	0	0	0	0	0
AP000721.4 ENSG00000256100	0	0	0	0	0	0	0	0	0	0
AP000769.1 ENSG00000279576	1	55	245	89	37	124	0	6	38	4
AP000866.1 ENSG00000279342	0	0	0	0	0	0	0	0	0	0
AP006285.2 ENSG00000278919	0	2	1	1	2	0	0	0	0	0
AP1AR ENSG00000138660	2	0	0	0	5	7	5	4	1	1
AP1B1 ENSG00000100280	7	47	64	43	170	33	58	67	46	29
AP1G1 ENSG00000166747	0	9	0	25	8	10	0	25	3	24
AP1G2 ENSG00000213983	157	193	47	36	34	111	101	145	43	16
AP1M1 ENSG00000072958	0	133	1	6	2	1	3	367	2	103
AP1M2 ENSG00000129354	38	311	3	53	52	110	31	26	50	71
AP1S1 ENSG00000106367	53	96	18	49	60	33	7	99	4	0
AP1S2 ENSG00000182287	2	1	4	2	2	2	10	16	0	1
AP1S3 ENSG00000152056	0	0	0	1	0	0	1	0	0	0
AP2A1 ENSG00000196961	8	55	99	3	33	19	13	84	10	99
AP2A2 ENSG00000183020	45	108	65	0	29	112	74	229	12	6
AP2B1 ENSG00000006125	91	70	19	11	19	52	16	48	5	59
AP2M1 ENSG00000161203	8	52	579	209	80	64	3	118	40	108
AP2S1 ENSG00000042753	11	200	465	93	321	113	138	45	32	126
AP3B1 ENSG00000132842	0	3	0	0	14	16	6	33	7	0
AP3B2 ENSG00000103723	0	0	0	0	0	0	0	0	0	0
AP3D1 ENSG00000065000	0	40	47	0	66	146	87	60	3	1
AP3M1 ENSG00000185009	9	0	17	3	4	8	4	0	2	0
AP3M2 ENSG00000070718	28	2	13	0	1	0	9	0	0	20
AP3S1 ENSG00000177879	1	0	1	0	2	16	6	7	0	1
AP3S2 ENSG00000157823	4	83	11	1	0	0	12	38	3	4
AP4B1 ENSG00000134262	8	1	0	1	5	0	0	4	1	0
AP4E1 ENSG00000081014	0	1	0	0	0	0	0	0	0	0
AP4M1 ENSG00000221838	11	20	6	0	1	18	14	2	11	0
AP4S1 ENSG00000100478	1	0	2	1	0	0	0	0	0	1
AP5B1 ENSG00000254470	0	5	4	0	2	0	1	11	2	0
AP5M1 ENSG00000053770	0	0	0	2	0	2	0	0	7	0
AP5S1 ENSG00000125843	8	0	0	5	1	0	8	1	2	1
AP5Z1 ENSG00000242802	29	19	15	9	1	5	7	37	0	15
APAF1 ENSG00000120868	2	0	0	0	2	5	6	7	1	1
APBA1 ENSG00000107282	4	2	0	29	1	4	0	2	1	1
APBA2 ENSG00000034053	19	13	2	2	47	1	6	7	3	22
APBA3 ENSG00000011132	20	56	3	6	1	25	7	61	7	0
APBB1 ENSG00000166313	220	67	93	13	12	30	1	77	1	47
APBB1IP ENSG00000077420	1	0	0	16	2	1	1	0	1	0
APBB2 ENSG00000163697	2	0	15	0	0	1	3	0	0	0
APBB3 ENSG00000113108	41	15	10	15	37	21	50	0	42	16
APC ENSG00000134982	1	1	0	0	6	0	2	2	5	1
APC2 ENSG00000115266	0	0	0	0	0	0	0	0	0	0
APCDD1 ENSG00000154856	11	3	0	0	22	5	20	29	0	0
APCDD1L ENSG00000198768	0	0	0	0	0	0	0	0	0	0
APEH ENSG00000164062	214	90	5	25	8	10	25	7	36	46
APELA ENSG00000248329	0	0	0	0	0	0	0	0	0	0
APEX1 ENSG00000100823	0	138	40	48	29	103	49	41	2	53
APEX2 ENSG00000169188	7	6	1	16	1	0	14	7	2	7
APH1A ENSG00000117362	3	56	168	9	34	86	32	36	34	73
APH1B ENSG00000138613	2	21	0	1	32	21	55	1	16	11
API5 ENSG00000166181	1	2	4	10	14	2	0	0	7	0
APIP ENSG00000149089	0	2	0	1	14	0	3	0	2	0
APITD1 ENSG00000175279	1	0	0	0	0	1	5	0	1	0
APITD1-CORT ENSG00000251503	0	1	0	0	1	0	0	0	0	0
APLF ENSG00000169621	0	0	0	0	1	1	0	0	1	0
APLN ENSG00000171388	0	0	0	0	2	2	23	0	0	1
APLNR ENSG00000134817	2	0	6	0	1	11	0	33	0	8
APLP1 ENSG00000105290	0	1	0	1	0	0	0	0	0	0
APLP2 ENSG00000084234	1	147	3	211	694	278	199	28	56	8
APMAP ENSG00000101474	5	56	1	76	108	89	15	30	12	5
APOA1 ENSG00000118137	2	0	1	0	0	0	0	0	0	0
APOA2 ENSG00000158874	5	0	3	0	1	0	0	0	0	1
APOB ENSG00000084674	0	0	1	0	1	0	9	0	0	0
APOBEC3A ENSG00000128383	0	0	0	0	0	0	0	0	0	0
APOBEC3B ENSG00000179750	0	0	0	0	0	0	0	0	1	0
APOBEC3C ENSG00000244509	6	0	1	3	5	35	2	0	6	19
APOBEC3D ENSG00000243811	0	0	6	0	0	0	0	0	1	0
APOBEC3F ENSG00000128394	2	3	0	0	0	4	0	1	0	7
APOBEC3G ENSG00000239713	1	3	7	1	0	0	1	0	6	1
APOBEC3H ENSG00000100298	0	0	0	0	0	0	0	0	0	0
APOBEC4 ENSG00000173627	0	0	0	0	1	1	0	0	0	0
APOBR ENSG00000184730	3	0	0	1	0	1	0	27	1	2
APOC1 ENSG00000130208	1	1	46	0	0	25	1	166	0	12
APOC2 ENSG00000234906	0	0	0	0	0	0	0	0	0	0
APOC4 ENSG00000267467	0	0	0	0	0	1	1	0	0	0
APOD ENSG00000189058	2961	818	163	175	5	231	446	58	114	185
APOE ENSG00000130203	102	0	38	3	5	107	0	631	0	49
APOF ENSG00000175336	15	0	9	3	0	38	0	13	1	0
APOH ENSG00000091583	0	0	3	0	0	0	0	2	0	1
APOL1 ENSG00000100342	2	1	56	1	1	0	1	99	0	25
APOL2 ENSG00000128335	85	3	0	2	0	1	3	14	2	2
APOL3 ENSG00000128284	51	0	22	0	1	35	0	3	0	2
APOL4 ENSG00000100336	27	0	0	2	4	1	46	0	0	0
APOL6 ENSG00000221963	2	6	0	5	0	9	1	0	1	1
APOLD1 ENSG00000178878	19	0	0	0	1	11	4	5	0	6
APOM ENSG00000204444	0	3	0	0	0	0	0	0	0	0
APOO ENSG00000184831	0	0	0	0	0	0	0	0	0	5
APOOL ENSG00000155008	1	11	0	0	4	6	1	16	0	0
APP ENSG00000142192	200	78	97	121	276	63	67	226	77	104
APPBP2 ENSG00000062725	3	22	3	0	27	0	18	1	0	10
APPL1 ENSG00000157500	2	4	1	10	5	10	2	8	0	0
APPL2 ENSG00000136044	6	34	1	1	9	39	171	2	84	12
APRT ENSG00000198931	451	263	291	70	83	55	1	112	117	148
APTX ENSG00000137074	20	12	2	1	5	1	32	8	6	2
AQP1 ENSG00000240583	89	30	316	2	0	48	0	198	2	3
AQP10 ENSG00000143595	0	0	0	0	0	0	0	0	0	0
AQP11 ENSG00000178301	0	0	0	1	1	0	0	0	0	0
AQP2 ENSG00000167580	0	0	0	0	0	0	0	0	0	0
AQP3 ENSG00000165272	166	7	0	87	9	18	7	3	16	31
AQP5 ENSG00000161798	0	0	1	0	0	0	9	0	0	0
AQP6 ENSG00000086159	0	0	0	0	0	0	0	0	0	0
AQP7 ENSG00000165269	0	0	0	0	0	0	0	0	0	0
AQR ENSG00000021776	1	0	1	9	1	0	2	9	0	0
AR ENSG00000169083	85	21	24	24	45	96	104	6	25	32
ARAF ENSG00000078061	52	28	2	0	15	2	19	57	48	24
ARAP1 ENSG00000186635	50	40	165	2	4	28	20	2	36	12
ARAP2 ENSG00000047365	0	0	2	1	0	1	0	0	0	0
ARAP3 ENSG00000120318	2	1	0	0	3	0	1	0	35	65
ARC ENSG00000198576	9	8	2	1	63	1	4	7	41	0
ARCN1 ENSG00000095139	0	13	0	0	7	26	6	1	10	78
AREG ENSG00000109321	2	6	3	0	2	1	2	1	4	4
AREL1 ENSG00000119682	27	6	1	0	10	8	5	1	0	0
ARF1 ENSG00000143761	1	101	12	1	84	71	6	106	56	47
ARF3 ENSG00000134287	67	0	8	30	146	22	69	80	88	7
ARF4 ENSG00000168374	0	32	11	11	156	155	26	144	29	18
ARF5 ENSG00000004059	2	13	12	20	5	0	6	0	2	6
ARF6 ENSG00000165527	1	20	1	21	77	67	116	0	2	0
ARFGAP1 ENSG00000101199	12	41	1	2	66	72	99	260	5	9
ARFGAP2 ENSG00000149182	46	76	106	123	7	27	74	53	1	85
ARFGAP3 ENSG00000242247	2	25	0	10	91	48	26	32	7	0
ARFGEF1 ENSG00000066777	0	0	2	34	2	39	0	6	7	8
ARFGEF2 ENSG00000124198	0	11	1	7	1	5	0	0	1	0
ARFGEF3 ENSG00000112379	7	58	8	59	27	32	50	2	69	2
ARFIP1 ENSG00000164144	1	0	0	0	0	20	49	0	3	0
ARFIP2 ENSG00000132254	6	199	12	164	24	201	36	385	174	75
ARFRP1 ENSG00000101246	29	1	189	78	26	35	17	181	8	1
ARG1 ENSG00000118520	0	0	0	0	0	0	0	0	0	0
ARG2 ENSG00000081181	0	10	10	46	13	4	9	6	1	1
ARGLU1 ENSG00000134884	1	113	1	20	91	51	26	36	101	10
ARHGAP1 ENSG00000175220	147	130	142	38	171	21	106	3	21	39
ARHGAP10 ENSG00000071205	45	9	20	3	6	4	20	1	0	5
ARHGAP11A ENSG00000198826	0	0	0	0	0	0	0	0	0	0
ARHGAP11B ENSG00000187951	0	0	0	0	0	0	1	0	0	0
ARHGAP12 ENSG00000165322	0	19	0	0	1	40	8	16	3	2
ARHGAP15 ENSG00000075884	10	1	0	0	0	0	0	0	0	0
ARHGAP17 ENSG00000140750	4	0	3	0	2	6	15	1	0	0
ARHGAP18 ENSG00000146376	2	0	0	0	5	2	0	12	0	0
ARHGAP19 ENSG00000213390	0	0	6	5	0	0	0	0	0	0
ARHGAP20 ENSG00000137727	0	0	1	0	2	0	0	3	1	0
ARHGAP21 ENSG00000107863	4	5	6	2	19	1	0	11	0	0
ARHGAP22 ENSG00000128805	3	0	8	0	5	2	0	15	0	2
ARHGAP23 ENSG00000275832	0	0	10	0	1	0	3	3	0	2
ARHGAP24 ENSG00000138639	1	0	0	0	0	4	1	3	0	0
ARHGAP25 ENSG00000163219	5	0	3	0	1	0	6	0	0	0
ARHGAP26 ENSG00000145819	1	0	2	1	2	1	2	1	1	9
ARHGAP27 ENSG00000159314	11	8	36	0	11	8	38	0	1	6
ARHGAP28 ENSG00000088756	0	0	0	0	1	0	1	0	0	0
ARHGAP29 ENSG00000137962	1	0	6	4	14	4	0	21	0	1
ARHGAP30 ENSG00000186517	3	0	16	0	0	0	0	10	0	0
ARHGAP31 ENSG00000031081	20	0	6	5	0	6	0	2	2	0
ARHGAP32 ENSG00000134909	0	13	4	7	13	34	76	62	4	7
ARHGAP33 ENSG00000004777	0	8	0	19	10	2	3	13	17	4
ARHGAP35 ENSG00000160007	51	3	25	43	0	19	10	6	8	21
ARHGAP39 ENSG00000147799	13	8	95	5	45	1	26	64	39	4
ARHGAP4 ENSG00000089820	42	1	6	2	1	17	0	75	6	0
ARHGAP40 ENSG00000124143	0	0	0	0	0	0	0	0	0	0
ARHGAP42 ENSG00000165895	2	0	2	0	1	1	0	0	0	11
ARHGAP44 ENSG00000006740	0	5	0	1	1	5	0	1	0	0
ARHGAP45 ENSG00000180448	6	0	0	1	4	16	1	81	0	0
ARHGAP5 ENSG00000100852	0	10	0	0	1	4	16	16	0	1
ARHGAP6 ENSG00000047648	1	13	0	4	31	14	28	8	17	1
ARHGAP8 ENSG00000241484	4	1	2	0	7	2	5	0	15	2
ARHGAP9 ENSG00000123329	1	0	0	0	7	1	0	1	0	0
ARHGDIA ENSG00000141522	714	975	51	113	156	47	62	259	248	304
ARHGDIB ENSG00000111348	137	0	2	1	1	25	59	58	0	67
ARHGDIG ENSG00000242173	0	0	0	0	0	0	0	0	0	0
ARHGEF1 ENSG00000076928	73	2	47	4	29	25	28	156	4	18
ARHGEF10 ENSG00000104728	0	0	0	0	0	0	0	2	3	0
ARHGEF10L ENSG00000074964	1	2	49	0	8	9	16	2	3	0
ARHGEF11 ENSG00000132694	4	18	0	9	43	18	16	1	0	17
ARHGEF12 ENSG00000196914	2	11	8	2	8	9	0	0	14	11
ARHGEF15 ENSG00000198844	2	0	22	3	0	1	0	0	0	0
ARHGEF16 ENSG00000130762	2	53	0	40	43	26	16	8	12	1
ARHGEF17 ENSG00000110237	2	79	32	0	20	0	0	15	7	1
ARHGEF18 ENSG00000104880	0	0	0	0	0	0	0	0	0	0
ARHGEF19 ENSG00000142632	0	0	0	0	0	0	0	0	0	2
ARHGEF2 ENSG00000116584	89	0	5	2	2	0	3	119	2	0
ARHGEF25 ENSG00000240771	16	6	37	1	3	1	2	30	0	11
ARHGEF26 ENSG00000114790	0	2	12	0	38	11	2	1	3	1
ARHGEF28 ENSG00000214944	0	0	0	0	4	2	3	2	8	1
ARHGEF3 ENSG00000163947	7	0	1	0	8	21	29	0	2	24
ARHGEF33 ENSG00000214694	0	0	0	0	0	0	0	0	0	0
ARHGEF35 ENSG00000213214	7	1	3	1	0	0	2	6	0	2
ARHGEF37 ENSG00000183111	43	11	10	19	32	7	20	7	12	1
ARHGEF38 ENSG00000236699	0	0	0	0	27	5	14	0	7	0
ARHGEF39 ENSG00000137135	0	0	0	0	0	0	0	0	0	0
ARHGEF4 ENSG00000136002	2	9	23	0	0	15	15	4	0	1
ARHGEF40 ENSG00000165801	43	0	9	0	18	3	13	2	0	66
ARHGEF5 ENSG00000050327	22	10	4	0	6	2	0	8	2	0
ARHGEF6 ENSG00000129675	5	0	0	0	0	5	0	13	0	1
ARHGEF7 ENSG00000102606	24	13	4	0	28	81	30	0	13	1
ARHGEF9 ENSG00000131089	0	1	7	0	1	1	2	1	3	5
ARID1A ENSG00000117713	3	1	1	15	28	20	1	11	2	2
ARID1B ENSG00000049618	18	10	9	1	1	0	14	5	0	8
ARID2 ENSG00000189079	2	1	1	4	9	1	7	0	1	0
ARID3A ENSG00000116017	3	0	6	4	7	27	1	13	10	1
ARID3B ENSG00000179361	2	4	4	3	5	1	1	0	0	2
ARID4A ENSG00000032219	0	4	1	0	1	0	0	0	4	0
ARID4B ENSG00000054267	2	1	7	0	2	1	1	0	3	3
ARID5A ENSG00000196843	55	0	653	12	4	2	0	132	30	37
ARID5B ENSG00000150347	19	13	15	0	8	0	5	3	0	3
ARIH1 ENSG00000166233	2	15	4	16	3	2	2	42	20	12
ARIH2 ENSG00000177479	33	6	0	3	31	31	22	6	5	1
ARIH2OS ENSG00000221883	0	0	6	0	0	0	0	1	0	0
ARL1 ENSG00000120805	47	0	0	3	17	4	13	0	0	13
ARL10 ENSG00000175414	0	0	1	1	1	1	1	6	0	6
ARL11 ENSG00000152213	0	0	0	0	0	0	0	0	0	0
ARL13B ENSG00000169379	0	0	0	1	0	1	4	0	2	0
ARL14EP ENSG00000152219	2	8	1	1	2	5	13	2	0	0
ARL15 ENSG00000185305	0	2	0	1	0	10	1	0	8	2
ARL16 ENSG00000214087	30	15	12	4	17	5	19	12	11	0
ARL17A ENSG00000185829	2	1	0	1	3	2	2	0	0	2
ARL17B ENSG00000228696	0	0	0	4	0	0	0	0	0	0
ARL2 ENSG00000213465	60	35	165	3	1	72	24	53	42	13
ARL2BP ENSG00000102931	4	1	5	0	10	2	9	4	1	3
ARL3 ENSG00000138175	6	1	16	0	77	0	11	19	8	6
ARL4A ENSG00000122644	0	2	1	0	0	0	0	0	0	0
ARL4C ENSG00000188042	8	3	1	0	0	4	0	24	0	1
ARL4D ENSG00000175906	0	10	12	3	0	0	8	0	2	0
ARL5A ENSG00000162980	8	2	1	0	28	17	11	0	2	8
ARL5B ENSG00000165997	11	1	0	2	2	7	1	0	28	0
ARL6 ENSG00000113966	0	0	1	0	1	0	2	0	0	0
ARL6IP1 ENSG00000170540	0	52	0	33	53	32	18	4	3	1
ARL6IP4 ENSG00000182196	105	42	27	10	3	58	3	96	25	17
ARL6IP5 ENSG00000144746	1	4	14	22	18	12	2	34	2	6
ARL6IP6 ENSG00000177917	0	0	1	2	0	4	0	0	0	0
ARL8A ENSG00000143862	8	9	3	4	163	3	16	36	7	1
ARL8B ENSG00000134108	5	2	1	0	6	1	22	6	3	1
ARL9 ENSG00000196503	0	0	0	0	0	0	0	0	0	0
ARMC1 ENSG00000104442	0	0	3	2	0	0	0	0	0	0
ARMC10 ENSG00000170632	0	0	0	3	15	0	4	0	7	0
ARMC12 ENSG00000157343	0	5	0	0	0	0	2	0	1	1
ARMC2 ENSG00000118690	4	0	0	1	1	0	0	0	1	5
ARMC4 ENSG00000169126	0	2	0	2	4	2	2	21	5	2
ARMC5 ENSG00000140691	0	7	15	0	0	23	16	10	15	3
ARMC6 ENSG00000105676	11	36	57	7	0	20	36	47	0	41
ARMC7 ENSG00000125449	0	16	19	0	1	11	4	3	17	10
ARMC8 ENSG00000114098	1	5	1	1	0	6	9	1	7	1
ARMC9 ENSG00000135931	1	32	8	0	0	9	0	10	3	5
ARMCX1 ENSG00000126947	0	0	4	0	0	0	6	3	0	0
ARMCX2 ENSG00000184867	0	7	0	1	18	0	6	1	0	4
ARMCX3 ENSG00000102401	2	32	10	10	11	5	20	26	19	16
ARMCX4 ENSG00000196440	1	0	1	0	8	11	12	3	0	2
ARMCX5 ENSG00000125962	0	0	0	0	5	5	5	0	0	0
ARMCX6 ENSG00000198960	23	12	0	2	0	12	9	1	6	1
ARMS2 ENSG00000254636	0	0	0	0	0	0	0	0	0	0
ARMT1 ENSG00000146476	0	10	1	0	0	0	2	0	0	1
ARNT ENSG00000143437	38	2	2	0	36	7	15	0	0	0
ARNT2 ENSG00000172379	0	0	0	6	12	0	0	0	0	1
ARNTL ENSG00000133794	0	0	0	0	0	0	0	1	0	0
ARNTL2 ENSG00000029153	7	0	1	0	0	0	0	2	0	0
ARPC1A ENSG00000241685	4	14	5	23	18	5	21	2	17	6
ARPC1B ENSG00000130429	80	61	187	0	2	39	4	84	17	2
ARPC2 ENSG00000163466	0	6	36	0	14	7	0	5	4	2
ARPC3 ENSG00000111229	2	27	13	142	72	197	133	205	80	77
ARPC4 ENSG00000241553	151	215	157	2	40	70	23	127	40	171
ARPC5 ENSG00000162704	2	4	42	27	55	1	8	13	0	10
ARPC5L ENSG00000136950	10	15	0	0	0	9	22	40	96	0
ARPIN ENSG00000242498	53	4	1	45	0	0	2	0	1	1
ARPP19 ENSG00000128989	7	52	2	0	0	13	18	7	2	0
ARRB1 ENSG00000137486	5	83	4	1	0	4	0	7	0	18
ARRB2 ENSG00000141480	10	1	0	0	1	19	0	40	5	18
ARRDC1 ENSG00000197070	16	194	60	0	242	155	4	71	59	44
ARRDC2 ENSG00000105643	1	0	5	6	54	7	23	57	9	24
ARRDC3 ENSG00000113369	0	4	0	1	9	4	4	13	2	22
ARRDC4 ENSG00000140450	0	0	2	7	5	18	0	6	1	3
ARRDC5 ENSG00000205784	0	0	0	0	0	0	0	0	0	0
ARSA ENSG00000100299	106	237	119	62	128	316	65	45	151	81
ARSB ENSG00000113273	6	0	5	0	0	0	0	9	1	0
ARSD ENSG00000006756	432	75	0	2	53	14	138	3	28	12
ARSE ENSG00000157399	0	0	3	3	0	0	1	0	1	0
ARSF ENSG00000062096	0	0	0	0	0	0	0	0	0	0
ARSG ENSG00000141337	0	0	10	2	0	0	0	0	0	0
ARSI ENSG00000183876	2	0	0	0	0	6	13	10	1	0
ARSJ ENSG00000180801	0	1	0	0	0	5	0	2	0	1
ARSK ENSG00000164291	0	1	2	0	0	4	2	4	0	0
ART3 ENSG00000156219	0	0	0	0	0	0	0	0	0	0
ART5 ENSG00000167311	0	0	0	0	0	0	1	0	0	0
ARTN ENSG00000117407	5	0	4	0	1	0	0	0	0	0
ARV1 ENSG00000173409	0	0	0	0	1	2	0	6	0	1
ARVCF ENSG00000099889	38	78	0	4	63	34	0	4	14	44
ARX ENSG00000004848	0	0	0	0	2	0	0	2	0	1
ASAH1 ENSG00000104763	9	21	33	34	52	159	57	41	17	19
ASAH2 ENSG00000188611	0	0	0	0	0	0	0	0	0	0
ASAH2B ENSG00000204147	0	0	0	0	0	0	0	0	0	0
ASAP1 ENSG00000153317	1	1	0	0	53	1	0	12	12	0
ASAP2 ENSG00000151693	0	1	0	3	14	9	4	3	1	0
ASAP3 ENSG00000088280	46	14	0	86	89	5	27	62	2	1
ASB1 ENSG00000065802	9	0	4	79	22	0	18	4	6	30
ASB11 ENSG00000165192	17	0	0	0	0	0	0	0	0	0
ASB12 ENSG00000198881	0	0	0	0	0	0	0	0	0	0
ASB13 ENSG00000196372	4	8	27	0	7	1	48	3	2	5
ASB14 ENSG00000239388	0	0	0	0	0	1	0	0	0	0
ASB16 ENSG00000161664	0	1	2	0	0	0	0	0	0	0
ASB2 ENSG00000100628	49	1	56	2	1	0	4	46	0	0
ASB3 ENSG00000115239	3	0	0	1	2	1	0	0	0	0
ASB5 ENSG00000164122	0	0	2	0	1	0	0	0	0	1
ASB6 ENSG00000148331	0	50	0	2	5	2	14	5	0	9
ASB7 ENSG00000183475	3	2	0	0	0	0	0	0	0	0
ASB8 ENSG00000177981	0	30	1	0	3	12	16	0	2	1
ASB9 ENSG00000102048	0	0	0	0	0	0	0	1	0	0
ASCC1 ENSG00000138303	1	0	0	0	2	0	0	1	2	0
ASCC2 ENSG00000100325	1	45	118	43	25	28	7	18	17	54
ASCC3 ENSG00000112249	0	2	4	0	2	2	1	4	0	7
ASCL2 ENSG00000183734	2	9	120	0	1	58	8	0	1	0
ASCL5 ENSG00000232237	1	0	0	0	0	0	0	0	0	0
ASF1A ENSG00000111875	1	0	0	3	0	1	1	1	0	0
ASF1B ENSG00000105011	0	3	0	1	0	1	2	1	0	1
ASGR1 ENSG00000141505	0	0	0	1	1	1	0	3	5	0
ASGR2 ENSG00000161944	0	0	0	0	0	0	0	0	0	0
ASH1L ENSG00000116539	23	17	1	4	54	4	39	4	0	22
ASH2L ENSG00000129691	0	3	0	5	6	1	5	11	4	7
ASIC1 ENSG00000110881	2	2	3	1	7	1	0	3	0	0
ASIC3 ENSG00000213199	0	0	0	0	3	1	16	0	0	0
ASIC4 ENSG00000072182	1	0	0	0	0	1	0	0	0	0
ASIP ENSG00000101440	0	0	0	0	0	0	0	0	0	0
ASL ENSG00000126522	6	19	94	2	21	13	4	127	7	2
ASMT ENSG00000196433	0	0	0	0	0	0	0	0	0	0
ASMTL ENSG00000169093	88	95	2	22	2	95	81	186	0	96
ASNA1 ENSG00000198356	66	113	95	30	53	88	28	32	22	89
ASNS ENSG00000070669	130	4	4	4	0	0	31	1	3	87
ASNSD1 ENSG00000138381	0	1	32	3	8	0	2	0	0	2
ASPA ENSG00000108381	3	0	1	0	0	1	1	0	0	0
ASPG ENSG00000166183	0	0	0	0	0	0	0	0	0	0
ASPH ENSG00000198363	1	1	27	11	20	0	1	3	0	8
ASPHD1 ENSG00000174939	0	5	1	0	0	0	0	1	1	4
ASPHD2 ENSG00000128203	0	1	0	0	0	5	0	1	0	0
ASPM ENSG00000066279	26	2	3	0	0	2	1	1	0	5
ASPN ENSG00000106819	1	0	0	0	0	0	0	8	0	0
ASPRV1 ENSG00000244617	0	0	1	0	0	0	0	0	0	0
ASPSCR1 ENSG00000169696	16	25	0	336	5	5	0	138	21	9
ASRGL1 ENSG00000162174	1	8	0	4	0	0	2	0	4	9
ASS1 ENSG00000130707	88	21	21	2	1	5	2	2	8	48
ASTE1 ENSG00000034533	0	0	1	2	0	1	1	0	0	4
ASTN1 ENSG00000152092	0	0	0	0	0	1	0	0	0	13
ASTN2 ENSG00000148219	69	74	20	23	48	2	37	0	19	11
ASUN ENSG00000064102	0	0	1	3	1	1	0	0	0	5
ASXL1 ENSG00000171456	8	2	17	3	11	11	21	1	0	0
ASXL2 ENSG00000143970	6	1	0	0	1	1	1	1	1	0
ASXL3 ENSG00000141431	0	0	0	0	0	0	0	0	0	0
ASZ1 ENSG00000154438	0	0	0	0	0	0	0	0	0	0
ATAD1 ENSG00000138138	9	2	2	15	3	7	0	2	0	0
ATAD2 ENSG00000156802	0	0	0	2	0	0	1	7	9	6
ATAD2B ENSG00000119778	0	10	0	1	2	3	0	12	0	0
ATAD3A ENSG00000197785	69	43	4	7	0	22	4	1	0	12
ATAD3B ENSG00000160072	0	47	7	25	29	79	5	5	7	9
ATAD3C ENSG00000215915	0	0	0	0	0	0	0	0	0	0
ATAD5 ENSG00000176208	1	2	0	0	0	0	0	1	0	1
ATAT1 ENSG00000137343	1	24	1	2	10	9	12	1	0	1
ATCAY ENSG00000167654	23	0	6	0	0	0	1	0	0	0
ATE1 ENSG00000107669	4	1	0	0	1	0	0	1	2	2
ATF1 ENSG00000123268	1	1	1	0	0	2	3	0	1	0
ATF2 ENSG00000115966	0	8	2	14	2	3	0	1	0	7
ATF3 ENSG00000162772	638	0	6	0	1	4	7	0	1282	27
ATF4 ENSG00000128272	445	51	2	102	114	37	199	1	43	73
ATF5 ENSG00000169136	0	31	23	6	2	58	5	6	1	1
ATF6 ENSG00000118217	27	2	6	7	6	1	13	17	0	0
ATF6B ENSG00000213676	1	36	1	16	41	21	4	6	1	4
ATF7 ENSG00000170653	0	0	18	3	11	3	8	0	4	0
ATF7IP ENSG00000171681	0	1	7	18	5	2	2	4	2	13
ATF7IP2 ENSG00000166669	30	2	2	0	0	2	0	0	0	0
ATG10 ENSG00000152348	1	18	2	32	32	75	6	135	34	7
ATG101 ENSG00000123395	59	42	35	7	24	0	6	3	21	50
ATG12 ENSG00000145782	3	0	1	1	26	1	0	40	1	13
ATG13 ENSG00000175224	99	9	7	3	44	36	1	158	4	31
ATG14 ENSG00000126775	2	0	2	6	3	1	11	1	16	0
ATG16L1 ENSG00000085978	2	63	4	4	40	56	81	5	23	12
ATG16L2 ENSG00000168010	13	1	3	0	3	11	3	21	0	0
ATG2A ENSG00000110046	4	57	82	24	3	5	10	2	0	21
ATG2B ENSG00000066739	0	0	0	0	3	12	2	7	1	1
ATG3 ENSG00000144848	0	0	23	2	8	12	3	0	0	0
ATG4A ENSG00000101844	1	1	0	1	5	3	6	0	4	3
ATG4B ENSG00000168397	36	65	81	1	74	46	53	1	90	16
ATG4C ENSG00000125703	1	0	0	0	1	0	0	1	0	2
ATG4D ENSG00000130734	34	10	17	43	10	3	18	175	42	1
ATG5 ENSG00000057663	0	1	0	8	0	0	2	0	4	1
ATG7 ENSG00000197548	28	14	12	12	4	19	40	8	1	4
ATG9A ENSG00000198925	244	102	119	4	1	1	0	152	19	0
ATG9B ENSG00000181652	0	0	0	0	8	1	0	0	0	0
ATHL1 ENSG00000142102	35	4	2	4	3	19	2	8	0	49
ATIC ENSG00000138363	29	8	0	3	0	1	17	6	9	5
ATL1 ENSG00000198513	0	3	3	6	1	1	9	5	2	2
ATL2 ENSG00000119787	0	1	44	1	14	11	22	6	34	41
ATL3 ENSG00000184743	4	6	0	41	17	8	22	0	16	5
ATM ENSG00000149311	0	1	0	2	8	8	2	8	10	0
ATMIN ENSG00000166454	0	1	1	0	4	1	0	0	3	1
ATN1 ENSG00000111676	51	150	66	2	28	4	56	93	20	11
ATOH1 ENSG00000172238	0	0	0	0	0	0	0	0	0	0
ATOH7 ENSG00000179774	0	0	0	0	0	0	0	0	0	0
ATOH8 ENSG00000168874	0	5	0	2	4	10	13	32	0	1
ATOX1 ENSG00000177556	315	240	218	154	125	24	83	61	35	54
ATP10A ENSG00000206190	38	5	2	0	7	4	0	11	1	0
ATP10B ENSG00000118322	0	0	0	0	0	1	0	0	0	0
ATP10D ENSG00000145246	0	0	0	0	2	0	1	4	0	5
ATP11A ENSG00000068650	0	0	0	0	8	2	0	1	8	6
ATP11B ENSG00000058063	0	1	0	4	4	28	6	15	4	1
ATP11C ENSG00000101974	0	0	5	0	0	6	0	11	0	1
ATP12A ENSG00000075673	0	0	0	1	1	0	1	0	0	0
ATP13A1 ENSG00000105726	2	97	148	9	2	15	39	71	39	2
ATP13A2 ENSG00000159363	19	92	10	48	1	18	20	139	25	10
ATP13A3 ENSG00000133657	4	1	13	0	36	3	0	0	0	0
ATP13A4 ENSG00000127249	0	0	0	0	0	0	0	0	0	0
ATP13A5 ENSG00000187527	0	2	0	0	1	0	3	1	0	1
ATP1A1 ENSG00000163399	0	289	154	214	748	1237	119	592	160	406
ATP1A2 ENSG00000018625	0	0	13	0	2	0	0	0	0	2
ATP1A3 ENSG00000105409	0	0	0	0	0	0	0	0	0	0
ATP1A4 ENSG00000132681	1	0	0	0	1	1	2	2	0	0
ATP1B1 ENSG00000143153	6	0	7	0	4	6	1	3	0	7
ATP1B2 ENSG00000129244	1	0	1	0	0	5	2	0	0	0
ATP1B3 ENSG00000069849	4	12	4	5	12	4	31	5	19	5
ATP23 ENSG00000166896	0	0	0	0	0	0	0	1	0	0
ATP2A1 ENSG00000196296	0	0	2	0	1	1	0	0	1	2
ATP2A2 ENSG00000174437	0	9	2	7	77	17	10	171	33	3
ATP2A3 ENSG00000074370	101	17	85	26	33	130	1	179	6	3
ATP2B1 ENSG00000070961	5	0	0	1	7	9	0	28	0	0
ATP2B2 ENSG00000157087	0	0	0	0	0	0	0	0	0	0
ATP2B3 ENSG00000067842	0	0	0	0	0	0	0	0	1	0
ATP2B4 ENSG00000058668	0	0	41	0	0	1	3	3	3	6
ATP2C1 ENSG00000017260	2	42	10	81	57	63	38	15	12	6
ATP2C2 ENSG00000064270	78	100	6	12	3	28	19	2	27	4
ATP4B ENSG00000186009	0	0	0	0	0	0	0	0	0	0
ATP5J2-PTCD1 ENSG00000248919	0	0	0	0	0	0	0	0	0	0
ATP5SL ENSG00000105341	18	11	29	2	54	0	37	0	0	41
ATP6AP1 ENSG00000071553	431	1147	1226	134	217	355	216	99	131	224
ATP6AP1L ENSG00000205464	0	1	0	0	0	1	0	5	1	1
ATP6AP2 ENSG00000182220	24	12	1	0	1	22	38	40	13	27
ATP6V0A1 ENSG00000033627	9	1	56	0	248	6	106	41	3	42
ATP6V0A2 ENSG00000185344	2	3	1	3	9	2	0	1	0	1
ATP6V0A4 ENSG00000105929	0	0	0	0	0	0	0	5	2	2
ATP6V0B ENSG00000117410	633	498	85	194	178	256	255	236	1	80
ATP6V0C ENSG00000185883	0	0	0	0	0	0	0	0	0	0
ATP6V0D1 ENSG00000159720	77	92	399	1	94	44	96	121	55	25
ATP6V0D2 ENSG00000147614	0	0	0	0	1	0	0	2	0	0
ATP6V0E1 ENSG00000113732	214	0	2	32	32	25	105	0	15	13
ATP6V0E2 ENSG00000171130	5	10	42	22	44	3	6	2	43	4
ATP6V1A ENSG00000114573	1	2	0	0	0	0	9	4	9	3
ATP6V1B1 ENSG00000116039	1	0	1	0	0	1	1	0	0	0
ATP6V1B2 ENSG00000147416	27	21	15	0	16	10	14	1	2	9
ATP6V1C1 ENSG00000155097	0	3	0	0	6	6	5	1	0	0
ATP6V1C2 ENSG00000143882	1	6	4	4	0	10	3	16	2	2
ATP6V1D ENSG00000100554	2	15	3	6	19	1	4	2	3	14
ATP6V1E1 ENSG00000131100	307	19	20	0	82	26	87	1	5	14
ATP6V1E2 ENSG00000250565	13	0	12	0	2	1	0	0	0	0
ATP6V1F ENSG00000128524	129	29	2	32	46	1	14	39	5	0
ATP6V1G1 ENSG00000136888	12	57	0	5	69	103	1	63	8	12
ATP6V1G2 ENSG00000213760	0	0	0	0	0	0	0	0	0	0
ATP6V1H ENSG00000047249	4	0	7	0	40	4	49	9	1	40
ATP7A ENSG00000165240	0	0	1	1	3	5	2	8	0	0
ATP7B ENSG00000123191	1	0	0	0	2	20	2	0	0	0
ATP8A1 ENSG00000124406	8	1	0	0	58	4	1	15	2	0
ATP8A2 ENSG00000132932	0	46	4	0	3	4	11	16	1	0
ATP8B1 ENSG00000081923	1	4	0	16	20	47	11	0	16	0
ATP8B2 ENSG00000143515	6	15	7	1	2	15	7	11	17	2
ATP8B3 ENSG00000130270	0	0	0	0	0	1	1	1	0	2
ATP8B4 ENSG00000104043	1	3	0	0	5	0	0	0	0	0
ATP9A ENSG00000054793	1	15	7	4	10	16	25	1	1	10
ATP9B ENSG00000166377	4	2	0	14	2	0	3	2	0	2
ATPIF1 ENSG00000130770	7	84	87	4	100	35	35	77	26	38
ATR ENSG00000175054	0	1	0	3	2	0	1	2	0	1
ATRAID ENSG00000138085	59	0	35	1	4	1	4	0	3	10
ATRIP ENSG00000164053	0	0	0	0	0	0	0	0	0	0
ATRIP ENSG00000282827	0	0	0	0	0	0	0	0	0	0
ATRN ENSG00000088812	0	4	7	3	0	1	1	11	1	6
ATRNL1 ENSG00000107518	2	0	0	0	0	3	0	0	0	0
ATRX ENSG00000085224	2	1	26	11	37	0	1	4	0	0
ATXN1 ENSG00000124788	0	4	0	40	38	0	0	9	8	2
ATXN10 ENSG00000130638	1	2	0	18	11	4	8	2	1	1
ATXN1L ENSG00000224470	1	0	1	0	0	0	0	0	0	21
ATXN2 ENSG00000204842	3	2	4	6	9	21	14	23	15	19
ATXN2L ENSG00000168488	10	51	57	33	2	59	69	0	14	19
ATXN3 ENSG00000066427	7	19	0	7	0	11	7	0	0	6
ATXN7 ENSG00000163635	0	0	4	0	3	0	26	7	1	0
ATXN7L1 ENSG00000146776	2	0	3	0	1	0	1	0	8	10
ATXN7L2 ENSG00000162650	6	3	0	0	0	3	8	1	0	2
ATXN7L3 ENSG00000087152	32	1	0	3	1	22	39	66	26	4
ATXN7L3B ENSG00000253719	41	27	31	74	26	18	9	28	34	1
AUH ENSG00000148090	0	9	0	5	6	4	0	0	0	0
AUNIP ENSG00000127423	0	0	0	0	0	0	0	0	0	0
AUP1 ENSG00000115307	123	354	6	67	95	165	142	171	16	130
AURKA ENSG00000087586	2	0	6	1	0	1	1	2	0	0
AURKAIP1 ENSG00000175756	189	132	115	79	74	14	42	189	129	67
AURKB ENSG00000178999	1	0	0	0	0	0	0	0	0	0
AURKC ENSG00000105146	2	0	4	0	4	5	0	1	0	0
AUTS2 ENSG00000158321	0	3	3	0	0	8	3	0	2	12
AVEN ENSG00000169857	1	15	7	1	22	0	1	22	0	1
AVIL ENSG00000135407	0	0	0	2	0	0	6	0	0	0
AVL9 ENSG00000105778	0	0	0	1	13	2	19	0	3	0
AVPI1 ENSG00000119986	13	0	25	0	2	2	2	0	2	26
AVPR1A ENSG00000166148	5	2	2	0	0	1	0	7	0	0
AVPR2 ENSG00000126895	4	1	0	1	1	0	1	0	0	0
AXDND1 ENSG00000162779	0	0	0	0	0	0	0	0	0	0
AXIN1 ENSG00000103126	4	10	41	16	4	44	79	1	1	37
AXIN2 ENSG00000168646	0	0	0	1	5	0	2	15	5	0
AXL ENSG00000167601	156	20	153	0	5	1	9	9	4	62
AZGP1 ENSG00000160862	820	2543	387	771	607	379	415	124	229	144
AZI2 ENSG00000163512	4	5	0	6	26	1	0	17	3	13
AZIN1 ENSG00000155096	6	4	3	42	22	7	0	1	3	2
AZIN2 ENSG00000142920	1	6	0	1	22	2	1	2	0	2
AZU1 ENSG00000172232	0	0	0	0	0	0	0	0	0	0
B2M ENSG00000166710	9	1	0	196	283	147	271	135	147	300
B3GALNT1 ENSG00000169255	1	0	0	0	17	0	2	1	0	0
B3GALNT2 ENSG00000162885	1	5	0	0	0	0	2	0	0	1
B3GALT1 ENSG00000172318	0	1	0	0	0	0	3	0	0	0
B3GALT2 ENSG00000162630	1	0	1	0	0	1	0	0	1	1
B3GALT4 ENSG00000235863	5	28	31	0	4	16	46	1	1	2
B3GALT5 ENSG00000183778	2	0	0	0	0	0	0	1	0	0
B3GALT6 ENSG00000176022	5	19	86	33	2	20	7	1	0	2
B3GAT1 ENSG00000109956	0	193	21	27	38	1	48	74	3	0
B3GAT2 ENSG00000112309	0	0	1	11	0	0	0	0	0	0
B3GAT3 ENSG00000149541	49	114	73	6	108	73	9	164	67	46
B3GLCT ENSG00000187676	3	0	1	0	7	0	2	0	1	0
B3GNT2 ENSG00000170340	0	1	0	3	0	0	1	3	0	1
B3GNT3 ENSG00000179913	0	0	0	0	0	0	0	0	0	0
B3GNT4 ENSG00000176383	0	0	4	3	0	0	0	6	0	0
B3GNT5 ENSG00000176597	4	4	6	1	0	0	3	1	1	1
B3GNT6 ENSG00000198488	0	1	2	1	0	0	1	0	3	1
B3GNT7 ENSG00000156966	0	0	2	0	1	0	0	0	0	0
B3GNT8 ENSG00000177191	9	0	2	1	0	2	0	8	5	1
B3GNT9 ENSG00000237172	3	13	5	0	3	14	2	0	6	0
B3GNTL1 ENSG00000175711	20	8	4	1	11	1	2	4	5	0
B4GALNT1 ENSG00000135454	8	1	13	0	1	0	0	0	0	0
B4GALNT2 ENSG00000167080	0	0	0	0	0	0	0	0	0	0
B4GALNT3 ENSG00000139044	0	0	1	0	0	7	1	4	1	0
B4GALNT4 ENSG00000182272	6	3	0	38	77	0	6	0	6	14
B4GALT1 ENSG00000086062	42	61	33	40	115	45	0	62	0	1
B4GALT2 ENSG00000117411	2	123	74	4	9	0	43	93	2	27
B4GALT3 ENSG00000158850	210	77	2	3	80	19	15	82	64	2
B4GALT4 ENSG00000121578	24	2	0	2	16	1	9	1	1	0
B4GALT5 ENSG00000158470	13	2	6	29	8	0	17	97	4	0
B4GALT6 ENSG00000118276	1	0	0	3	0	1	0	3	3	0
B4GALT7 ENSG00000027847	40	24	33	2	5	44	1	2	0	34
B4GAT1 ENSG00000174684	99	52	1	23	1	0	47	0	0	13
B9D1 ENSG00000108641	45	57	4	0	3	7	0	10	39	1
B9D2 ENSG00000123810	0	0	53	4	0	21	21	4	2	3
BAALC ENSG00000164929	0	0	0	0	1	0	0	0	0	0
BAAT ENSG00000136881	0	0	0	0	0	0	0	0	0	0
BABAM1 ENSG00000105393	4	51	182	0	3	26	36	32	34	15
BACE1 ENSG00000186318	20	7	16	4	2	13	4	0	0	0
BACE2 ENSG00000182240	309	79	77	104	51	286	56	85	64	22
BACH1 ENSG00000156273	0	1	0	0	5	4	1	1	2	0
BACH2 ENSG00000112182	0	0	2	0	0	0	0	2	0	0
BAD ENSG00000002330	196	149	208	1	11	25	49	48	131	7
BAG1 ENSG00000107262	55	64	194	52	10	25	257	2	0	2
BAG2 ENSG00000112208	1	0	29	2	2	6	0	8	4	0
BAG3 ENSG00000151929	1	44	0	1	13	9	16	22	0	37
BAG4 ENSG00000156735	0	13	4	0	0	2	0	0	0	0
BAG5 ENSG00000166170	0	0	7	4	1	2	8	2	0	1
BAG6 ENSG00000204463	296	61	87	10	131	19	9	105	80	6
BAHCC1 ENSG00000266074	3	5	28	0	1	1	1	1	8	2
BAHD1 ENSG00000140320	16	4	4	11	2	0	30	10	0	10
BAIAP2 ENSG00000175866	52	109	39	85	14	427	73	284	113	64
BAIAP2L1 ENSG00000006453	5	110	2	117	57	132	132	86	3	6
BAIAP2L2 ENSG00000128298	10	1	3	0	9	19	0	0	3	0
BAIAP3 ENSG00000007516	16	82	7	7	63	43	76	0	5	6
BAK1 ENSG00000030110	33	14	45	1	0	10	1	17	0	17
BAMBI ENSG00000095739	0	0	0	1	1	3	0	0	0	3
BANF1 ENSG00000175334	0	59	24	2	37	9	2	10	20	0
BANF2 ENSG00000125888	0	0	0	0	0	0	0	1	0	0
BANK1 ENSG00000153064	0	0	0	2	1	0	7	0	1	0
BANP ENSG00000172530	32	0	5	0	2	17	7	0	2	23
BAP1 ENSG00000163930	101	12	35	3	120	27	22	35	69	21
BARD1 ENSG00000138376	0	0	0	0	0	1	0	0	0	0
BARX1 ENSG00000131668	4	0	1	0	0	3	0	0	0	1
BARX2 ENSG00000043039	1	1	0	0	0	3	1	0	0	0
BASP1 ENSG00000176788	1	26	0	1	19	0	30	21	17	4
BATF ENSG00000156127	0	0	2	0	1	3	0	6	0	1
BATF2 ENSG00000168062	0	0	3	0	0	1	0	0	0	1
BATF3 ENSG00000123685	1	1	36	0	0	0	0	0	0	0
BAX ENSG00000087088	8	0	21	8	5	5	1	46	3	26
BAZ1A ENSG00000198604	9	6	4	5	0	5	5	1	0	0
BAZ1B ENSG00000009954	4	9	3	12	4	19	57	1	28	7
BAZ2A ENSG00000076108	3	27	1	0	17	25	22	4	85	5
BAZ2B ENSG00000123636	4	9	33	37	0	16	4	0	1	86
BBC3 ENSG00000105327	0	1	1	0	0	15	1	3	1	10
BBIP1 ENSG00000214413	5	1	5	0	2	1	0	0	0	0
BBOF1 ENSG00000119636	0	0	0	0	0	0	0	16	0	0
BBOX1 ENSG00000129151	1	0	0	0	0	0	0	0	0	0
BBS1 ENSG00000174483	1	2	0	0	1	1	0	0	0	1
BBS10 ENSG00000179941	0	1	0	1	5	1	0	0	3	1
BBS12 ENSG00000181004	0	1	0	0	0	0	1	0	0	0
BBS2 ENSG00000125124	63	12	4	2	24	7	0	0	0	19
BBS4 ENSG00000140463	42	12	0	2	3	7	8	0	0	0
BBS5 ENSG00000163093	2	0	0	0	1	0	3	0	1	8
BBS7 ENSG00000138686	2	2	0	2	3	1	93	0	3	0
BBS9 ENSG00000122507	0	0	0	0	6	1	0	0	0	0
BBX ENSG00000114439	12	0	22	3	7	15	3	0	0	0
BCAM ENSG00000187244	68	280	3	379	353	574	363	101	9	7
BCAN ENSG00000132692	0	0	1	0	4	0	0	1	0	1
BCAP29 ENSG00000075790	2	2	12	70	1	33	11	18	42	22
BCAP31 ENSG00000185825	495	974	404	184	57	459	82	213	37	283
BCAR1 ENSG00000050820	7	66	11	0	26	68	127	143	0	71
BCAR3 ENSG00000137936	1	0	1	0	0	0	4	1	0	0
BCAS1 ENSG00000064787	0	5	3	5	3	15	4	3	2	0
BCAS2 ENSG00000116752	0	1	5	10	6	6	0	13	4	0
BCAS3 ENSG00000141376	0	1	1	0	11	2	17	11	68	15
BCAS4 ENSG00000124243	3	1	87	0	1	17	100	0	23	5
BCAT1 ENSG00000060982	7	0	1	0	0	0	0	0	0	0
BCAT2 ENSG00000105552	88	153	63	23	74	44	46	4	15	26
BCCIP ENSG00000107949	1	1	1	2	7	1	2	7	1	0
BCDIN3D ENSG00000186666	1	0	0	0	0	0	3	0	4	0
BCHE ENSG00000114200	0	1	3	0	0	0	9	0	0	0
BCKDHA ENSG00000248098	5	0	9	6	3	0	4	8	0	0
BCKDHB ENSG00000083123	1	0	2	3	1	1	1	0	0	0
BCKDK ENSG00000103507	25	2	87	0	14	4	43	165	33	0
BCL10 ENSG00000142867	0	0	0	11	7	0	4	6	2	4
BCL11A ENSG00000119866	2	0	0	2	2	0	2	0	0	0
BCL11B ENSG00000127152	0	2	18	2	2	2	0	1	0	0
BCL2 ENSG00000171791	2	2	10	1	0	0	0	0	0	7
BCL2A1 ENSG00000140379	1	0	0	0	1	0	0	3	0	2
BCL2L1 ENSG00000171552	159	143	53	177	86	145	1	27	31	66
BCL2L10 ENSG00000137875	0	0	0	0	1	0	0	0	0	2
BCL2L11 ENSG00000153094	2	5	0	0	6	1	0	0	6	9
BCL2L12 ENSG00000126453	2	8	10	6	1	0	7	20	11	10
BCL2L13 ENSG00000099968	52	2	0	2	50	0	24	1	5	0
BCL2L14 ENSG00000121380	0	0	0	0	0	0	0	0	0	3
BCL2L15 ENSG00000188761	0	0	0	0	0	0	0	0	0	0
BCL2L2 ENSG00000129473	2	15	0	4	6	20	22	0	1	13
BCL2L2-PABPN1 ENSG00000258643	0	1	0	0	0	0	0	0	0	0
BCL3 ENSG00000069399	63	144	4	14	35	129	53	17	95	108
BCL6 ENSG00000113916	1	0	27	0	28	6	8	1	1	14
BCL6B ENSG00000161940	2	0	0	0	1	1	0	1	0	0
BCL7A ENSG00000110987	1	3	0	0	1	0	21	12	6	14
BCL7B ENSG00000106635	1	3	0	3	9	8	10	0	37	2
BCL7C ENSG00000099385	21	45	197	3	42	1	0	32	17	20
BCL9 ENSG00000116128	0	0	0	0	20	8	4	44	12	1
BCL9L ENSG00000186174	14	11	8	2	9	15	17	54	28	9
BCLAF1 ENSG00000029363	2	3	2	1	11	3	31	9	2	25
BCO1 ENSG00000135697	1	4	9	0	0	0	0	0	0	0
BCO2 ENSG00000197580	2	1	0	2	0	0	0	1	0	0
BCOR ENSG00000183337	0	0	3	3	2	1	3	0	31	0
BCORL1 ENSG00000085185	4	0	17	1	0	1	0	0	0	8
BCR ENSG00000186716	97	50	2	32	24	9	30	38	0	31
BCS1L ENSG00000074582	47	3	14	6	5	19	1	4	31	0
BDH1 ENSG00000161267	73	20	1	15	13	12	40	5	4	0
BDH2 ENSG00000164039	0	0	25	0	0	1	2	31	0	8
BDKRB1 ENSG00000100739	0	0	0	0	0	0	0	0	0	0
BDKRB2 ENSG00000168398	29	2	1	0	0	0	1	1	0	19
BDNF ENSG00000176697	8	0	2	2	2	0	0	0	0	0
BDP1 ENSG00000145734	1	1	28	6	8	0	2	0	2	0
BEAN1 ENSG00000166546	0	1	1	1	0	0	0	0	0	0
BECN1 ENSG00000126581	0	4	6	0	37	19	13	10	4	0
BEGAIN ENSG00000183092	34	0	7	0	2	7	0	9	0	0
BEND2 ENSG00000177324	0	2	0	2	12	0	0	0	1	0
BEND3 ENSG00000178409	3	2	0	0	0	0	0	0	1	1
BEND4 ENSG00000188848	0	0	0	0	15	8	1	3	0	0
BEND5 ENSG00000162373	0	0	0	0	0	0	0	0	0	0
BEND6 ENSG00000151917	1	1	1	0	0	0	0	0	0	0
BEND7 ENSG00000165626	0	0	12	0	0	0	1	0	5	6
BEST1 ENSG00000167995	5	67	81	39	1	16	0	211	69	13
BEST2 ENSG00000039987	0	0	0	0	1	0	0	3	0	1
BEST3 ENSG00000127325	0	3	0	0	0	0	0	0	0	0
BEST4 ENSG00000142959	0	0	0	0	0	0	0	0	0	0
BET1 ENSG00000105829	7	9	3	1	14	3	0	8	2	3
BET1L ENSG00000177951	48	6	15	15	18	26	1	1	13	1
BEX1 ENSG00000133169	0	0	0	0	0	0	0	0	0	0
BEX2 ENSG00000133134	5	0	6	21	73	0	3	0	27	2
BEX3 ENSG00000166681	102	28	5	12	64	22	28	1	7	35
BEX4 ENSG00000102409	22	20	3	16	9	0	4	9	0	28
BEX5 ENSG00000184515	0	0	2	2	0	1	2	0	0	0
BFAR ENSG00000103429	49	1	4	2	4	1	12	3	18	0
BFSP1 ENSG00000125864	0	0	2	0	0	0	0	0	0	0
BGLAP ENSG00000242252	0	2	0	0	0	1	0	1	0	0
BGN ENSG00000182492	307	127	1196	3	22	95	4	818	29	248
BHLHB9 ENSG00000198908	0	0	0	0	1	1	0	1	0	0
BHLHE22 ENSG00000180828	1	1	0	0	0	0	0	1	0	3
BHLHE40 ENSG00000134107	10	8	7	1	22	29	6	97	25	12
BHLHE41 ENSG00000123095	2	1	1	1	0	9	2	52	1	4
BHMT ENSG00000145692	0	0	0	0	0	0	0	0	0	0
BHMT2 ENSG00000132840	0	0	2	1	4	0	0	0	1	0
BICC1 ENSG00000122870	0	0	2	1	0	1	2	1	0	1
BICD1 ENSG00000151746	0	0	5	1	8	18	1	1	0	0
BICD2 ENSG00000185963	3	2	41	4	0	0	28	2	0	9
BICDL1 ENSG00000135127	5	1	2	5	8	1	4	4	0	1
BICDL2 ENSG00000162069	16	123	34	0	85	41	2	20	7	0
BID ENSG00000015475	34	1	10	3	4	0	17	2	3	1
BIK ENSG00000100290	17	347	1	58	69	81	349	87	212	1
BIN1 ENSG00000136717	92	63	415	0	77	129	4	73	54	2
BIN2 ENSG00000110934	0	0	8	0	0	0	0	10	1	1
BIN3 ENSG00000147439	0	66	0	143	5	33	6	13	73	22
BIRC2 ENSG00000110330	19	4	12	23	43	20	8	47	12	16
BIRC3 ENSG00000023445	0	0	2	2	0	0	4	9	0	9
BIRC5 ENSG00000089685	3	0	1	0	0	0	1	3	0	1
BIRC6 ENSG00000115760	0	0	0	5	1	0	6	19	1	0
BIRC7 ENSG00000101197	0	0	0	0	0	0	0	0	0	0
BIVM ENSG00000134897	1	0	4	0	0	0	2	2	0	0
BLCAP ENSG00000166619	118	18	7	75	30	3	46	1	17	24
BLK ENSG00000136573	0	1	1	1	0	0	2	1	0	0
BLM ENSG00000197299	0	0	0	0	0	0	0	0	0	0
BLMH ENSG00000108578	35	1	0	0	0	0	16	1	2	2
BLNK ENSG00000095585	0	4	0	2	1	0	1	1	0	0
BLOC1S1 ENSG00000135441	99	58	240	6	95	88	38	147	3	26
BLOC1S2 ENSG00000196072	8	0	2	0	1	0	1	4	0	0
BLOC1S3 ENSG00000189114	3	1	0	1	0	0	1	3	0	1
BLOC1S4 ENSG00000186222	1	4	5	10	21	13	2	0	11	2
BLOC1S5 ENSG00000188428	7	0	0	0	0	9	20	12	0	1
BLOC1S6 ENSG00000104164	1	2	7	1	6	18	18	16	5	3
BLVRA ENSG00000106605	32	2	0	0	8	0	4	2	2	10
BLVRB ENSG00000090013	169	57	188	41	64	19	3	0	7	15
BLZF1 ENSG00000117475	0	0	1	0	0	1	5	6	0	0
BMF ENSG00000104081	0	3	0	2	20	28	6	0	128	43
BMI1 ENSG00000168283	0	2	1	0	10	1	0	17	13	0
BMP1 ENSG00000168487	52	0	46	20	2	37	24	6	37	9
BMP2 ENSG00000125845	0	0	0	1	0	1	0	1	2	0
BMP2K ENSG00000138756	0	0	1	0	0	0	2	6	3	1
BMP4 ENSG00000125378	11	2	0	3	10	0	0	20	0	16
BMP5 ENSG00000112175	0	0	0	0	0	0	0	0	0	0
BMP6 ENSG00000153162	0	0	0	0	0	0	0	0	0	1
BMP7 ENSG00000101144	0	32	2	2	73	0	32	0	1	12
BMP8A ENSG00000183682	0	0	0	0	0	0	0	0	1	0
BMP8B ENSG00000116985	2	0	0	0	2	0	0	0	1	1
BMPER ENSG00000164619	0	0	1	1	0	1	0	0	0	0
BMPR1A ENSG00000107779	1	2	0	0	1	3	1	0	2	11
BMPR1B ENSG00000138696	4	0	7	0	6	1	28	12	6	2
BMPR2 ENSG00000204217	1	2	3	7	34	3	7	2	0	0
BMS1 ENSG00000165733	14	2	7	0	27	6	2	4	1	30
BMT2 ENSG00000164603	1	0	1	0	0	5	0	0	1	1
BMX ENSG00000102010	0	0	0	0	0	0	0	0	0	0
BNC2 ENSG00000173068	6	0	3	0	4	1	19	0	3	4
BNIP1 ENSG00000113734	0	11	0	1	8	0	3	1	0	9
BNIP2 ENSG00000140299	0	1	5	29	3	7	1	1	2	2
BNIP3 ENSG00000176171	21	6	6	2	28	1	0	1	7	3
BNIP3L ENSG00000104765	0	6	0	25	0	4	4	17	0	0
BNIPL ENSG00000163141	0	0	0	0	0	0	0	0	0	0
BOC ENSG00000144857	23	25	63	2	3	4	0	0	0	10
BOD1 ENSG00000145919	164	0	10	3	12	4	3	0	20	12
BOD1L1 ENSG00000038219	1	3	5	11	12	1	2	24	0	0
BOD1L2 ENSG00000228075	0	0	0	0	0	0	0	0	0	0
BOK ENSG00000176720	83	14	106	0	0	3	0	58	6	1
BOLA1 ENSG00000178096	23	20	2	0	4	7	0	2	0	10
BOLA2B ENSG00000169627	190	57	62	0	57	52	41	167	28	0
BOLA3 ENSG00000163170	0	0	1	7	9	3	0	1	0	1
BOLL ENSG00000152430	0	0	0	0	0	0	0	0	0	0
BOP1 ENSG00000261236	39	11	13	11	12	26	0	36	2	3
BORA ENSG00000136122	2	0	0	0	0	0	0	0	0	1
BORCS5 ENSG00000165714	3	1	3	0	1	0	0	16	0	0
BORCS6 ENSG00000196544	1	1	20	0	0	0	0	7	19	2
BORCS7 ENSG00000166275	8	6	0	0	4	1	1	0	4	4
BORCS8 ENSG00000254901	3	41	37	4	51	12	0	11	14	26
BORCS8-MEF2B ENSG00000064489	2	0	0	1	0	0	1	0	0	0
BPGM ENSG00000172331	0	0	0	0	0	0	0	3	0	0
BPHL ENSG00000137274	11	0	4	1	0	9	19	3	1	5
BPI ENSG00000101425	0	0	1	3	1	0	0	1	1	3
BPIFB1 ENSG00000125999	0	0	0	0	0	0	0	0	0	0
BPIFB2 ENSG00000078898	184	3	0	284	0	58	57	7	4	2
BPNT1 ENSG00000162813	20	0	3	1	13	6	3	0	0	0
BPTF ENSG00000171634	3	20	7	12	2	0	2	2	3	0
BRAF ENSG00000157764	1	0	0	1	11	0	6	3	1	0
BRAP ENSG00000089234	4	3	8	12	0	0	0	6	28	0
BRAT1 ENSG00000106009	3	76	193	0	28	81	46	133	1	32
BRCA1 ENSG00000012048	0	0	0	0	2	2	0	0	0	3
BRCA2 ENSG00000139618	0	0	0	0	0	0	0	0	1	0
BRCC3 ENSG00000185515	3	0	0	0	22	0	1	0	4	4
BRD1 ENSG00000100425	0	2	1	6	0	1	0	4	0	0
BRD2 ENSG00000204256	295	159	29	246	403	240	187	381	351	114
BRD3 ENSG00000169925	2	32	2	67	5	7	0	0	1	3
BRD4 ENSG00000141867	18	101	102	5	38	6	9	22	0	28
BRD7 ENSG00000166164	1	0	1	3	2	6	6	9	11	10
BRD8 ENSG00000112983	86	46	14	132	0	4	6	1	7	5
BRD9 ENSG00000028310	9	3	41	47	53	48	2	130	2	5
BRDT ENSG00000137948	1	1	0	0	0	1	1	1	0	0
BRE ENSG00000158019	29	7	0	1	0	0	20	0	15	6
BRF1 ENSG00000185024	102	50	56	23	35	75	35	37	6	4
BRF2 ENSG00000104221	3	6	3	6	5	1	2	21	4	8
BRI3 ENSG00000164713	126	155	465	30	139	121	42	62	15	53
BRI3BP ENSG00000184992	0	1	8	2	26	3	3	0	0	1
BRICD5 ENSG00000182685	2	0	0	11	0	5	0	24	1	0
BRINP1 ENSG00000078725	0	0	0	0	0	0	0	0	0	0
BRINP3 ENSG00000162670	0	0	0	0	0	0	0	0	0	0
BRIP1 ENSG00000136492	0	0	0	0	0	0	0	0	0	0
BRIX1 ENSG00000113460	0	1	0	0	0	4	0	0	0	2
BRK1 ENSG00000254999	230	12	55	20	37	3	51	11	9	16
BRMS1 ENSG00000174744	71	50	40	2	7	4	30	3	78	21
BRMS1L ENSG00000100916	0	0	0	0	0	0	0	0	0	0
BROX ENSG00000162819	10	1	3	0	0	10	0	3	11	3
BRPF1 ENSG00000156983	2	1	14	3	1	3	2	16	1	3
BRPF3 ENSG00000096070	11	0	0	10	20	1	55	2	2	2
BRS3 ENSG00000102239	0	1	0	0	0	0	1	0	0	0
BRSK1 ENSG00000160469	14	3	5	1	0	13	0	4	0	2
BRSK2 ENSG00000174672	3	0	6	0	100	0	10	0	4	0
BRWD1 ENSG00000185658	0	2	20	16	7	21	2	5	21	3
BRWD3 ENSG00000165288	0	0	0	1	0	0	0	0	0	0
BSCL2 ENSG00000168000	0	1	0	1	0	2	1	0	0	1
BSDC1 ENSG00000160058	4	1	42	26	18	63	40	1	10	1
BSG ENSG00000172270	184	534	443	85	132	184	73	323	53	58
BSN ENSG00000164061	1	0	3	0	1	0	0	0	0	0
BSPRY ENSG00000119411	29	8	0	24	43	2	7	7	0	0
BST1 ENSG00000109743	0	0	0	0	0	0	0	0	0	0
BST2 ENSG00000130303	2	2	407	0	0	0	0	218	11	40
BTAF1 ENSG00000095564	0	11	0	0	0	0	10	2	1	2
BTBD1 ENSG00000064726	8	1	4	12	6	5	11	35	20	0
BTBD10 ENSG00000148925	0	1	2	3	4	5	0	0	1	1
BTBD11 ENSG00000151136	4	0	0	6	2	1	0	0	4	0
BTBD16 ENSG00000138152	0	1	0	0	0	0	0	1	0	0
BTBD18 ENSG00000233436	0	0	0	0	0	0	0	0	0	0
BTBD19 ENSG00000222009	1	0	0	0	0	0	0	1	0	0
BTBD2 ENSG00000133243	81	129	68	19	8	61	115	99	9	6
BTBD3 ENSG00000132640	1	0	12	1	1	0	1	42	0	3
BTBD6 ENSG00000184887	9	43	55	24	57	11	20	6	0	0
BTBD7 ENSG00000011114	1	11	0	18	0	0	1	0	0	18
BTBD8 ENSG00000189195	0	0	2	0	1	2	0	1	2	5
BTBD9 ENSG00000183826	12	3	8	1	1	0	27	19	0	6
BTC ENSG00000174808	1	0	0	0	0	0	0	0	0	8
BTD ENSG00000169814	8	15	23	4	9	6	44	8	10	16
BTF3 ENSG00000145741	3	16	48	1	26	20	29	129	7	24
BTF3L4 ENSG00000134717	3	0	0	3	38	38	9	1	6	1
BTG1 ENSG00000133639	9	12	24	48	10	5	9	132	6	23
BTG2 ENSG00000159388	0	0	132	1	11	4	2	159	664	46
BTG3 ENSG00000154640	0	0	0	1	1	0	0	0	0	0
BTG4 ENSG00000137707	0	0	0	0	0	0	0	0	0	0
BTK ENSG00000010671	0	2	0	5	1	1	1	1	0	0
BTLA ENSG00000186265	0	0	0	0	0	0	0	0	0	0
BTN2A1 ENSG00000112763	2	1	0	0	0	1	0	4	1	0
BTN2A2 ENSG00000124508	0	0	0	0	0	0	4	0	0	0
BTN3A1 ENSG00000026950	9	0	4	0	13	6	1	0	0	7
BTN3A2 ENSG00000186470	2	0	2	1	0	0	0	0	0	1
BTN3A3 ENSG00000111801	0	1	0	3	0	0	1	2	0	0
BTNL8 ENSG00000113303	0	0	0	0	0	0	0	0	0	0
BTNL9 ENSG00000165810	0	0	2	0	0	0	0	0	1	0
BTRC ENSG00000166167	10	3	0	3	2	8	8	0	7	1
BUB1 ENSG00000169679	0	0	0	7	0	0	1	0	0	0
BUB1B ENSG00000156970	0	0	0	0	0	0	0	0	0	0
BUB3 ENSG00000154473	0	0	0	1	0	2	0	9	0	0
BUD13 ENSG00000137656	0	6	3	0	1	0	0	0	0	1
BUD31 ENSG00000106245	77	188	16	106	97	18	18	19	53	79
BVES ENSG00000112276	5	1	0	0	0	0	1	0	0	0
BYSL ENSG00000112578	92	23	1	0	0	1	2	0	0	0
BZW1 ENSG00000082153	2	3	12	3	27	29	3	6	49	9
BZW2 ENSG00000136261	0	8	0	0	4	2	10	2	2	20
C10orf10 ENSG00000165507	112	2	62	3	0	19	0	34	14	2
C10orf107 ENSG00000183346	0	1	0	0	1	1	0	0	0	0
C10orf11 ENSG00000148655	8	5	2	0	4	14	14	19	11	0
C10orf128 ENSG00000204161	0	1	0	0	0	0	0	0	0	0
C10orf2 ENSG00000107815	0	2	6	0	2	0	3	2	0	1
C10orf35 ENSG00000171224	0	0	1	0	0	1	0	0	6	1
C10orf53 ENSG00000178645	0	0	0	0	0	0	0	0	0	0
C10orf54 ENSG00000107738	30	1	78	0	3	37	5	71	0	15
C10orf55 ENSG00000222047	0	0	1	0	0	1	0	0	0	0
C10orf76 ENSG00000120029	38	0	0	4	1	0	37	1	0	1
C10orf88 ENSG00000119965	0	0	0	0	0	0	1	2	1	0
C10orf95 ENSG00000120055	0	0	0	0	0	0	0	0	0	0
C10orf99 ENSG00000188373	0	0	0	0	0	0	0	0	0	0
C11orf1 ENSG00000137720	4	0	2	9	4	1	0	31	0	0
C11orf16 ENSG00000176029	0	0	0	0	11	0	0	0	2	0
C11orf21 ENSG00000110665	0	0	0	0	0	0	0	0	0	0
C11orf24 ENSG00000171067	7	16	57	17	26	57	1	157	67	0
C11orf31 ENSG00000211450	38	32	57	56	47	49	16	141	58	23
C11orf40 ENSG00000171987	0	0	0	0	0	0	0	0	0	0
C11orf45 ENSG00000174370	0	0	0	0	0	0	0	0	0	0
C11orf49 ENSG00000149179	27	10	10	2	29	0	0	25	10	1
C11orf52 ENSG00000149300	0	0	0	0	1	0	0	0	0	0
C11orf54 ENSG00000182919	2	1	1	4	5	1	10	1	3	2
C11orf57 ENSG00000150776	16	0	0	1	0	0	1	1	0	2
C11orf58 ENSG00000110696	7	9	10	7	90	25	9	17	15	11
C11orf63 ENSG00000109944	0	0	3	0	0	0	3	0	0	1
C11orf65 ENSG00000166323	0	0	0	1	0	6	0	0	0	0
C11orf68 ENSG00000175573	48	38	55	0	1	7	19	46	1	1
C11orf70 ENSG00000137691	1	1	1	1	1	6	1	7	0	0
C11orf71 ENSG00000180425	7	6	1	1	1	0	0	0	22	5
C11orf74 ENSG00000166352	1	0	0	1	5	1	1	0	2	0
C11orf80 ENSG00000173715	0	4	0	5	0	1	1	3	0	0
C11orf84 ENSG00000168005	13	0	0	0	0	0	0	0	4	1
C11orf87 ENSG00000185742	0	0	0	0	0	0	0	0	0	0
C11orf88 ENSG00000183644	0	0	0	0	0	0	1	0	0	0
C11orf95 ENSG00000188070	67	2	2	9	26	0	1	0	0	13
C11orf96 ENSG00000187479	1132	4	1154	110	0	2	76	471	98	335
C11orf98 ENSG00000278615	1	0	0	1	0	0	0	0	0	0
C12orf10 ENSG00000139637	50	1	16	0	11	8	2	63	45	4
C12orf29 ENSG00000133641	1	1	5	1	0	0	4	0	1	5
C12orf4 ENSG00000047621	0	0	1	0	0	0	0	3	0	1
C12orf40 ENSG00000180116	0	0	0	0	0	1	0	0	0	0
C12orf42 ENSG00000179088	0	0	0	0	0	0	0	0	0	0
C12orf43 ENSG00000157895	4	0	20	29	1	3	1	1	7	0
C12orf45 ENSG00000151131	1	1	7	0	1	1	12	2	0	0
C12orf49 ENSG00000111412	4	8	6	7	0	0	4	0	3	0
C12orf50 ENSG00000165805	0	0	0	0	2	0	2	0	0	1
C12orf54 ENSG00000177627	1	1	0	0	0	0	0	0	0	0
C12orf56 ENSG00000185306	0	0	0	0	0	0	0	0	0	0
C12orf57 ENSG00000111678	217	86	841	53	63	14	154	343	137	64
C12orf60 ENSG00000182993	2	2	2	0	2	0	0	3	2	2
C12orf65 ENSG00000130921	4	1	0	2	0	0	3	4	0	0
C12orf66 ENSG00000174206	0	0	0	0	0	0	0	5	0	0
C12orf71 ENSG00000214700	0	0	0	0	0	0	0	0	0	0
C12orf73 ENSG00000204954	0	1	0	1	6	1	11	3	0	10
C12orf75 ENSG00000235162	2	0	26	2	1	1	0	4	1	0
C12orf76 ENSG00000174456	0	4	7	1	2	0	22	1	1	16
C14orf1 ENSG00000133935	89	18	26	22	13	7	27	20	13	6
C14orf105 ENSG00000100557	0	2	5	3	0	0	1	1	0	1
C14orf119 ENSG00000179933	1	0	0	2	1	5	1	0	0	0
C14orf132 ENSG00000227051	1	0	3	0	0	0	0	1	0	5
C14orf142 ENSG00000170270	0	3	0	1	0	0	0	0	1	1
C14orf159 ENSG00000133943	7	1	0	2	1	0	4	3	2	0
C14orf166 ENSG00000087302	56	0	3	23	9	4	12	0	14	28
C14orf169 ENSG00000170468	0	0	0	0	0	0	0	0	0	0
C14orf180 ENSG00000184601	0	1	0	1	0	0	0	0	0	0
C14orf2 ENSG00000156411	111	0	0	19	40	30	87	32	0	73
C14orf28 ENSG00000179476	0	0	7	0	0	0	0	8	0	4
C14orf37 ENSG00000139971	0	0	0	0	0	0	0	0	0	0
C14orf39 ENSG00000179008	0	0	0	0	0	1	0	1	0	0
C14orf79 ENSG00000140104	14	12	7	2	8	4	6	4	14	11
C14orf80 ENSG00000185347	10	0	13	5	1	1	0	33	1	0
C14orf93 ENSG00000100802	3	0	0	1	9	3	23	1	0	1
C15orf39 ENSG00000167173	21	2	3	0	12	0	2	12	4	5
C15orf40 ENSG00000169609	21	0	1	4	0	0	32	1	32	3
C15orf41 ENSG00000186073	0	0	3	0	0	0	0	1	0	0
C15orf48 ENSG00000166920	0	0	2	0	2	21	1	0	3	26
C15orf52 ENSG00000188549	41	3	2	1	5	0	0	0	4	9
C15orf53 ENSG00000175779	0	0	0	0	0	0	0	0	0	0
C15orf57 ENSG00000128891	3	0	0	0	1	0	0	9	0	0
C15orf59 ENSG00000205363	3	0	5	0	3	2	0	4	5	1
C15orf61 ENSG00000189227	0	5	4	11	2	3	8	86	5	9
C15orf62 ENSG00000188277	0	0	0	0	0	0	0	0	0	0
C15orf65 ENSG00000261652	5	1	0	0	0	0	0	0	0	0
C16orf13 ENSG00000130731	65	211	168	142	13	92	11	21	0	9
C16orf45 ENSG00000166780	0	0	14	2	0	0	2	0	0	5
C16orf46 ENSG00000166455	0	0	0	0	0	0	0	0	0	0
C16orf52 ENSG00000185716	0	0	1	12	1	0	1	0	0	0
C16orf54 ENSG00000185905	0	0	1	0	0	0	0	0	0	1
C16orf58 ENSG00000140688	198	79	3	58	99	30	24	0	3	143
C16orf59 ENSG00000162062	4	7	1	0	0	2	0	1	0	1
C16orf62 ENSG00000103544	4	24	47	9	5	1	9	1	3	16
C16orf70 ENSG00000125149	22	47	1	3	26	14	30	0	8	0
C16orf71 ENSG00000166246	3	0	0	0	2	7	0	2	0	0
C16orf72 ENSG00000182831	0	0	2	3	0	6	0	25	7	1
C16orf74 ENSG00000154102	0	0	1	0	1	0	2	0	0	9
C16orf78 ENSG00000166152	0	0	0	0	0	0	0	0	0	0
C16orf86 ENSG00000159761	3	0	3	1	1	0	0	0	8	2
C16orf87 ENSG00000155330	0	0	3	0	0	6	0	2	0	0
C16orf89 ENSG00000153446	19	0	4	3	2	1	0	16	0	1
C16orf91 ENSG00000174109	7	2	2	2	6	3	3	8	0	36
C16orf95 ENSG00000260456	0	0	0	0	1	0	0	1	0	0
C17orf107 ENSG00000205710	20	1	10	1	5	1	1	3	21	12
C17orf49 ENSG00000258315	1	0	1	0	0	0	7	0	2	5
C17orf50 ENSG00000270806	0	0	0	0	0	0	0	0	0	0
C17orf51 ENSG00000212719	0	0	0	1	0	2	0	1	3	1
C17orf53 ENSG00000125319	0	0	0	1	0	0	0	1	0	0
C17orf58 ENSG00000186665	0	0	1	5	0	0	0	0	0	0
C17orf62 ENSG00000178927	68	169	25	59	10	96	4	82	1	1
C17orf64 ENSG00000141371	0	0	0	0	0	0	0	0	0	0
C17orf67 ENSG00000214226	0	0	1	0	0	0	0	0	0	0
C17orf75 ENSG00000108666	1	0	0	5	8	3	8	7	1	1
C17orf78 ENSG00000278505	0	0	0	0	0	0	0	0	0	0
C17orf80 ENSG00000141219	2	1	5	10	3	4	1	1	0	6
C17orf89 ENSG00000224877	81	23	128	26	28	10	19	0	10	0
C17orf96 ENSG00000273604	7	0	0	0	1	0	6	0	0	0
C17orf97 ENSG00000187624	0	1	3	1	0	0	0	0	4	2
C17orf99 ENSG00000187997	0	0	0	0	0	0	0	1	0	0
C18orf21 ENSG00000141428	0	2	0	1	2	0	1	0	4	0
C18orf25 ENSG00000152242	1	0	0	1	13	2	5	17	0	1
C18orf32 ENSG00000177576	0	10	14	0	2	12	0	0	5	17
C18orf54 ENSG00000166845	0	0	0	0	0	0	0	0	0	0
C18orf63 ENSG00000206043	0	0	0	0	0	0	0	1	0	0
C18orf8 ENSG00000141452	2	3	1	3	1	2	3	1	0	3
C19orf12 ENSG00000131943	58	11	5	1	0	0	38	1	8	8
C19orf18 ENSG00000177025	2	1	3	1	0	9	2	3	0	0
C19orf24 ENSG00000228300	4	47	66	66	24	78	8	183	3	44
C19orf25 ENSG00000119559	72	120	3	0	20	5	0	55	22	2
C19orf33 ENSG00000167644	0	0	0	4	3	3	0	0	12	3
C19orf35 ENSG00000188305	0	0	0	0	0	0	0	0	0	0
C19orf38 ENSG00000214212	1	0	3	1	0	1	0	0	0	1
C19orf43 ENSG00000123144	185	19	8	36	63	70	46	69	42	58
C19orf44 ENSG00000105072	11	14	8	0	0	9	0	9	0	11
C19orf45 ENSG00000198723	11	9	1	0	2	0	0	1	0	2
C19orf47 ENSG00000160392	23	21	0	3	0	2	0	7	0	0
C19orf48 ENSG00000167747	66	155	232	95	16	82	30	47	8	16
C19orf52 ENSG00000142444	0	4	4	0	10	2	2	0	0	0
C19orf53 ENSG00000104979	112	35	80	104	32	26	50	16	8	617
C19orf54 ENSG00000188493	14	2	0	0	0	3	0	1	1	1
C19orf57 ENSG00000132016	0	0	0	0	0	0	3	2	0	0
C19orf60 ENSG00000006015	24	9	81	47	7	54	40	237	18	23
C19orf66 ENSG00000130813	13	0	9	0	0	7	1	1	0	6
C19orf68 ENSG00000185453	11	1	21	2	0	6	2	1	6	1
C19orf70 ENSG00000174917	40	207	421	21	38	47	11	283	92	4
C19orf71 ENSG00000183397	0	0	0	0	0	0	0	0	0	0
C19orf73 ENSG00000221916	1	0	0	2	0	0	1	7	1	0
C19orf81 ENSG00000235034	22	38	5	34	108	3	15	2	1	0
C1D ENSG00000197223	0	5	0	4	1	0	8	14	4	0
C1GALT1 ENSG00000106392	1	0	0	5	2	0	1	7	1	2
C1GALT1C1 ENSG00000171155	0	1	2	0	28	7	5	7	0	1
C1GALT1C1L ENSG00000223658	0	0	0	0	0	0	0	0	0	0
C1QA ENSG00000173372	111	5	474	10	0	22	1	331	0	23
C1QB ENSG00000173369	15	0	85	12	2	44	4	193	2	143
C1QBP ENSG00000108561	5	17	8	45	25	61	30	1	5	2
C1QC ENSG00000159189	0	0	59	5	2	27	0	36	7	22
C1QL1 ENSG00000131094	0	0	5	0	0	0	0	0	2	0
C1QL3 ENSG00000165985	0	0	0	0	0	0	0	0	0	0
C1QTNF1 ENSG00000173918	103	10	64	0	0	0	3	7	33	1
C1QTNF2 ENSG00000145861	12	7	12	0	0	3	3	24	7	0
C1QTNF3 ENSG00000082196	3	2	0	1	18	0	38	2	0	1
C1QTNF4 ENSG00000172247	6	0	6	14	1	0	0	0	0	0
C1QTNF5 ENSG00000223953	0	0	0	0	0	0	0	0	0	0
C1QTNF6 ENSG00000133466	0	0	0	1	5	0	0	7	8	0
C1QTNF7 ENSG00000163145	0	0	0	0	0	2	0	0	0	0
C1QTNF9 ENSG00000240654	0	0	0	0	0	0	1	0	0	0
C1QTNF9B ENSG00000205863	0	0	0	0	0	0	0	0	0	0
C1QTNF9B-AS1 ENSG00000281899	0	0	0	0	0	0	0	0	0	0
C1R ENSG00000159403	13	4	1192	24	1	81	40	671	4	240
C1RL ENSG00000139178	54	0	4	1	9	8	14	0	0	7
C1S ENSG00000182326	81	2	45	0	16	4	7	36	0	20
C1orf101 ENSG00000179397	0	0	0	0	0	0	0	0	0	0
C1orf105 ENSG00000180999	0	0	0	0	0	0	0	0	0	0
C1orf106 ENSG00000163362	0	1	0	2	0	0	0	1	0	2
C1orf109 ENSG00000116922	0	2	0	1	2	20	0	1	15	2
C1orf112 ENSG00000000460	0	0	1	1	1	0	1	0	1	1
C1orf115 ENSG00000162817	3	22	24	0	31	21	34	3	1	1
C1orf116 ENSG00000182795	264	348	15	138	53	80	4	5	54	62
C1orf122 ENSG00000197982	151	186	60	62	36	21	57	14	12	61
C1orf123 ENSG00000162384	93	0	2	2	21	16	22	40	0	0
C1orf127 ENSG00000175262	0	0	0	0	0	0	0	0	0	0
C1orf131 ENSG00000143633	5	3	0	0	14	2	3	0	0	7
C1orf145 ENSG00000162913	0	0	3	0	0	0	0	0	0	1
C1orf146 ENSG00000203910	0	0	0	0	0	0	0	0	0	0
C1orf158 ENSG00000157330	0	0	0	0	0	0	0	0	0	0
C1orf159 ENSG00000131591	0	2	45	66	11	23	7	5	0	1
C1orf162 ENSG00000143110	3	0	2	2	4	3	4	5	0	0
C1orf167 ENSG00000215910	0	0	0	0	0	1	0	0	0	0
C1orf168 ENSG00000187889	0	1	0	0	0	1	0	0	0	0
C1orf174 ENSG00000198912	2	3	1	0	14	4	8	1	2	0
C1orf185 ENSG00000204006	0	0	0	0	0	0	0	0	0	0
C1orf186 ENSG00000263961	0	0	7	0	0	4	0	3	1	1
C1orf194 ENSG00000179902	0	0	0	0	0	0	0	0	0	0
C1orf198 ENSG00000119280	11	25	3	9	25	23	51	101	48	0
C1orf204 ENSG00000188004	0	0	0	0	0	0	0	0	0	0
C1orf21 ENSG00000116667	18	35	2	20	38	3	18	27	5	6
C1orf210 ENSG00000253313	12	16	1	1	4	9	36	0	0	19
C1orf216 ENSG00000142686	2	6	59	0	17	4	1	0	1	0
C1orf226 ENSG00000239887	0	0	0	2	1	0	14	1	0	0
C1orf228 ENSG00000198520	0	0	0	0	0	0	1	6	0	1
C1orf234 ENSG00000227868	0	0	0	0	0	0	0	0	0	0
C1orf27 ENSG00000157181	3	11	0	1	9	11	2	0	1	0
C1orf35 ENSG00000143793	92	20	0	13	29	10	38	1	0	0
C1orf43 ENSG00000143612	76	6	32	9	37	7	8	53	1	11
C1orf50 ENSG00000164008	1	0	1	0	0	0	0	0	0	0
C1orf52 ENSG00000162642	1	5	1	20	7	22	11	0	0	0
C1orf53 ENSG00000203724	7	1	0	0	0	1	1	2	2	0
C1orf54 ENSG00000118292	12	0	5	3	0	1	7	0	0	3
C1orf56 ENSG00000143443	4	21	34	14	9	12	19	6	0	5
C1orf64 ENSG00000183888	0	0	2	0	0	0	0	0	0	0
C1orf74 ENSG00000162757	3	0	0	0	0	0	0	0	5	0
C1orf87 ENSG00000162598	0	1	0	0	0	0	0	0	0	0
C2 ENSG00000166278	6	1	0	24	25	120	2	0	1	10
C20orf144 ENSG00000149609	0	0	0	0	0	0	0	0	0	0
C20orf194 ENSG00000088854	0	0	5	4	0	10	10	0	0	0
C20orf196 ENSG00000171984	3	4	0	1	2	3	3	2	2	2
C20orf24 ENSG00000101084	0	7	2	8	6	30	8	1	0	15
C20orf27 ENSG00000101220	19	12	2	0	1	6	14	96	0	140
C20orf96 ENSG00000196476	25	1	2	1	4	2	15	4	1	1
C21orf2 ENSG00000160226	9	26	101	43	3	23	1	113	8	2
C21orf33 ENSG00000160221	19	23	11	0	16	0	7	6	22	2
C21orf58 ENSG00000160298	1	4	0	15	0	0	0	0	0	2
C21orf59 ENSG00000159079	14	8	7	0	0	3	2	2	8	1
C21orf91 ENSG00000154642	0	3	0	0	0	0	0	1	2	1
C22orf15 ENSG00000169314	0	0	0	0	0	0	0	0	0	0
C22orf23 ENSG00000128346	0	0	1	1	0	0	0	0	0	1
C22orf29 ENSG00000215012	32	2	3	19	1	0	28	0	4	7
C22orf31 ENSG00000100249	0	0	0	0	0	0	0	0	0	0
C22orf39 ENSG00000242259	27	71	116	15	9	68	61	0	0	53
C22orf42 ENSG00000205856	1	0	0	0	0	0	0	1	0	1
C22orf46 ENSG00000184208	1	0	1	5	4	1	10	2	1	13
C2CD2 ENSG00000157617	216	3	2	12	6	0	37	1	3	27
C2CD2L ENSG00000172375	1	9	7	6	2	12	14	38	2	1
C2CD3 ENSG00000168014	1	16	0	1	4	4	3	4	0	10
C2CD4A ENSG00000198535	0	2	0	0	1	2	1	15	1	3
C2CD4B ENSG00000205502	75	4	26	1	0	0	300	10	21	0
C2CD4C ENSG00000183186	0	0	1	1	0	0	0	0	0	0
C2CD4D ENSG00000225556	0	0	1	40	0	0	1	0	0	0
C2CD5 ENSG00000111731	0	2	4	2	1	1	1	7	2	1
C2orf15 ENSG00000273045	0	0	0	0	0	0	2	0	0	0
C2orf40 ENSG00000119147	5	1	10	0	0	0	0	0	0	4
C2orf42 ENSG00000115998	0	0	5	0	0	0	2	12	0	1
C2orf47 ENSG00000162972	0	0	5	2	2	0	1	3	3	0
C2orf49 ENSG00000135974	1	0	5	3	14	4	4	1	3	1
C2orf50 ENSG00000150873	0	0	2	2	1	0	0	0	0	0
C2orf54 ENSG00000172478	0	0	0	0	0	0	1	0	0	0
C2orf68 ENSG00000168887	75	21	0	27	4	61	28	88	7	1
C2orf69 ENSG00000178074	0	1	0	1	2	0	1	2	1	1
C2orf70 ENSG00000173557	0	0	0	0	0	0	3	0	0	0
C2orf71 ENSG00000179270	3	0	2	0	0	1	0	0	0	0
C2orf72 ENSG00000204128	0	17	3	14	51	24	1	1	27	7
C2orf73 ENSG00000177994	26	0	0	0	0	1	1	1	0	0
C2orf74 ENSG00000237651	0	0	0	0	0	0	0	0	0	0
C2orf76 ENSG00000186132	0	0	0	1	0	1	0	2	1	0
C2orf80 ENSG00000188674	0	0	0	0	0	0	0	0	0	0
C2orf81 ENSG00000159239	1	2	0	4	0	0	0	7	0	0
C2orf82 ENSG00000182600	10	0	0	0	2	0	1	0	0	1
C2orf88 ENSG00000187699	0	4	3	0	1	0	2	1	0	0
C3 ENSG00000125730	234	2	204	1	0	27	4	81	20	448
C3AR1 ENSG00000171860	2	0	7	1	0	0	0	0	1	0
C3orf14 ENSG00000114405	0	1	1	1	0	0	6	0	4	0
C3orf18 ENSG00000088543	18	3	14	0	7	0	0	0	0	1
C3orf33 ENSG00000174928	2	0	0	0	1	0	0	3	0	4
C3orf36 ENSG00000221972	0	0	0	0	0	0	0	0	0	0
C3orf38 ENSG00000179021	0	0	0	0	0	1	0	0	0	0
C3orf49 ENSG00000163632	0	0	0	0	0	0	0	0	0	0
C3orf52 ENSG00000114529	0	1	0	0	2	0	0	4	0	0
C3orf58 ENSG00000181744	0	2	1	1	1	1	1	0	0	0
C3orf62 ENSG00000188315	17	13	1	0	8	1	19	2	3	14
C3orf67 ENSG00000163689	0	1	0	0	0	0	6	0	0	0
C3orf70 ENSG00000187068	0	0	10	1	0	0	1	1	0	1
C3orf80 ENSG00000180044	0	0	0	1	0	0	0	0	0	0
C4A ENSG00000244731	0	1	47	0	0	12	0	78	0	18
C4B ENSG00000224389	24	1	989	20	0	144	0	1319	79	662
C4BPB ENSG00000123843	0	0	0	0	0	0	0	0	0	0
C4orf19 ENSG00000154274	0	0	0	0	0	2	0	0	0	0
C4orf26 ENSG00000174792	0	0	0	0	0	0	0	0	0	1
C4orf3 ENSG00000164096	60	9	92	32	16	0	27	8	1	5
C4orf32 ENSG00000174749	1	3	0	4	0	11	0	2	9	1
C4orf33 ENSG00000151470	0	0	0	1	0	0	0	0	1	1
C4orf36 ENSG00000163633	7	0	1	0	0	0	0	0	0	4
C4orf46 ENSG00000205208	0	0	0	0	2	0	0	0	4	0
C4orf47 ENSG00000205129	0	0	0	2	0	0	1	0	0	0
C4orf48 ENSG00000243449	10	179	365	3	0	12	57	45	22	19
C5 ENSG00000106804	0	0	10	0	0	2	11	0	1	0
C5AR1 ENSG00000197405	2	0	6	9	0	0	0	7	6	5
C5AR2 ENSG00000134830	0	0	0	0	0	0	0	0	0	0
C5orf15 ENSG00000113583	65	31	0	59	73	0	32	0	24	21
C5orf22 ENSG00000082213	0	1	1	2	3	0	0	0	1	0
C5orf24 ENSG00000181904	15	10	3	2	78	12	6	4	2	1
C5orf30 ENSG00000181751	0	0	1	0	0	0	1	6	0	1
C5orf34 ENSG00000172244	10	0	1	0	0	0	0	0	0	0
C5orf38 ENSG00000186493	22	7	22	2	8	23	9	31	2	6
C5orf42 ENSG00000197603	0	0	5	0	4	6	1	4	14	0
C5orf45 ENSG00000161010	1	2	77	0	61	23	2	73	33	42
C5orf46 ENSG00000178776	0	0	9	0	0	0	1	0	0	0
C5orf49 ENSG00000215217	5	1	0	0	2	3	0	0	2	4
C5orf51 ENSG00000205765	0	0	1	1	1	2	4	2	0	0
C5orf56 ENSG00000197536	0	0	0	0	6	0	1	0	3	4
C5orf58 ENSG00000234511	0	0	0	0	0	0	0	0	0	0
C5orf63 ENSG00000164241	0	0	0	3	31	0	0	2	4	4
C6 ENSG00000039537	0	0	0	0	0	0	0	0	0	1
C6orf1 ENSG00000186577	96	57	40	36	3	0	0	36	1	34
C6orf10 ENSG00000204296	0	0	0	0	0	0	0	0	0	0
C6orf106 ENSG00000196821	14	35	19	2	17	5	11	24	73	5
C6orf118 ENSG00000112539	0	0	0	0	0	0	0	0	0	0
C6orf120 ENSG00000185127	0	0	1	0	5	2	0	1	1	0
C6orf132 ENSG00000188112	9	14	0	2	7	4	1	32	8	4
C6orf136 ENSG00000204564	0	0	0	0	9	2	19	0	3	2
C6orf141 ENSG00000197261	0	0	0	0	0	0	0	0	0	0
C6orf163 ENSG00000203872	0	0	1	0	0	0	0	0	0	0
C6orf201 ENSG00000185689	0	0	0	0	0	0	0	0	0	0
C6orf203 ENSG00000130349	3	0	1	1	0	0	2	0	1	4
C6orf222 ENSG00000189325	10	0	0	0	0	0	0	0	0	1
C6orf226 ENSG00000221821	0	9	57	2	1	2	15	1	6	5
C6orf229 ENSG00000260286	0	0	0	0	0	0	0	0	0	0
C6orf25 ENSG00000204420	0	0	0	0	0	0	0	0	0	0
C6orf47 ENSG00000204439	57	46	42	48	34	2	0	30	4	0
C6orf48 ENSG00000204387	5	14	22	32	4	8	23	0	0	1
C6orf52 ENSG00000137434	0	0	0	0	0	0	0	0	0	0
C6orf58 ENSG00000184530	1	2	0	0	0	0	0	0	0	0
C6orf62 ENSG00000112308	11	63	18	43	61	52	9	33	38	28
C6orf89 ENSG00000198663	28	41	2	12	11	13	16	49	2	9
C7 ENSG00000112936	0	0	61	23	3	0	10	28	0	38
C7orf25 ENSG00000136197	0	0	0	0	0	0	0	0	0	0
C7orf26 ENSG00000146576	88	42	7	1	32	10	29	29	3	22
C7orf31 ENSG00000153790	5	7	1	0	0	0	0	0	0	1
C7orf34 ENSG00000165131	0	0	0	0	0	0	0	0	0	0
C7orf43 ENSG00000146826	1	0	12	11	29	2	17	27	11	45
C7orf49 ENSG00000122783	14	3	19	16	0	3	36	0	0	11
C7orf50 ENSG00000146540	71	127	187	66	25	8	22	15	2	17
C7orf57 ENSG00000164746	0	0	0	0	0	0	0	0	0	0
C7orf61 ENSG00000185955	0	1	0	0	0	0	1	2	0	0
C7orf62 ENSG00000164645	0	0	0	0	0	0	0	0	0	0
C7orf73 ENSG00000243317	2	33	0	2	42	14	14	1	3	1
C8G ENSG00000176919	0	2	0	0	8	0	1	1	0	0
C8orf33 ENSG00000182307	67	25	6	27	4	6	2	12	7	10
C8orf34 ENSG00000165084	6	0	3	2	0	0	0	1	0	0
C8orf37 ENSG00000156172	0	1	2	0	0	0	2	8	2	0
C8orf4 ENSG00000176907	14	4	6	13	164	59	25	173	4	30
C8orf44 ENSG00000213865	0	0	0	0	0	0	1	0	0	0
C8orf46 ENSG00000169085	0	0	1	0	0	1	0	0	0	0
C8orf48 ENSG00000164743	0	0	0	0	0	0	0	0	0	0
C8orf58 ENSG00000241852	3	0	0	0	2	0	13	0	0	0
C8orf59 ENSG00000176731	19	1	58	0	63	6	18	65	26	38
C8orf74 ENSG00000171060	0	0	0	0	0	0	0	1	0	0
C8orf76 ENSG00000189376	0	3	2	2	1	1	1	23	1	0
C8orf82 ENSG00000213563	47	75	34	20	35	105	80	3	9	5
C8orf86 ENSG00000196166	0	0	0	0	0	0	0	0	0	0
C8orf88 ENSG00000253250	0	0	0	0	0	0	0	0	0	0
C8orf89 ENSG00000274443	0	0	0	0	0	0	0	0	0	0
C9 ENSG00000113600	0	0	1	0	0	0	1	0	0	0
C9orf114 ENSG00000198917	29	3	2	5	12	17	39	1	6	2
C9orf116 ENSG00000160345	1	1	0	1	2	5	8	0	1	5
C9orf129 ENSG00000204352	0	1	0	0	0	0	1	0	0	1
C9orf142 ENSG00000148362	0	28	72	3	4	37	10	46	1	90
C9orf152 ENSG00000188959	0	10	0	6	3	116	25	1	0	0
C9orf153 ENSG00000187753	0	0	0	0	0	0	0	0	0	0
C9orf16 ENSG00000171159	14	231	257	11	18	142	47	10	10	161
C9orf172 ENSG00000232434	0	2	1	0	2	2	0	0	0	23
C9orf24 ENSG00000164972	0	0	0	0	0	0	0	0	0	0
C9orf3 ENSG00000148120	1	10	29	0	1	21	0	0	0	12
C9orf40 ENSG00000135045	0	0	1	1	0	0	5	0	0	0
[truncated: 14,515 more rows]
