# Supplementary material for: Spatial maps of prostate cancer transcriptomes reveal an unexplored landscape of heterogeneity
Source: Nat Commun. 2018 Jun 20;9:2419. doi: 10.1038/s41467-018-04724-5 (PMC6010471; doi:10.1038/s41467-018-04724-5)
Supplement: Supplementary file 6 — Supplementary Data 3 [file 41467_2018_4724_MOESM6_ESM.zip › Supplementary Dataset 2/feature-gamma_prior-p.tsv]

	Factor 1	Factor 2	Factor 3	Factor 4	Factor 5	Factor 6	Factor 7	Factor 8	Factor 9	Factor 10
A1BG ENSG00000121410	59.8673	4.94096	2.90318	0.704276	2.02527	1.58696	3.05393	2.00788	0.905074	0.155154
A1CF ENSG00000148584	2.31805	12.5152	0.320732	1.24295	4.20441	0.910633	3.36869	10.4144	11.3025	2.3055
A2M ENSG00000175899	3.12205	2.45727	0.253384	1.13623	2.3724	1.80623	0.803691	2.93909	1.39649	0.729636
A2ML1 ENSG00000166535	1.1672	1.1825	45.7655	7.77067	0.695855	8.45795	2.93234	6.39226	0.413956	0.261207
A4GALT ENSG00000128274	0.597525	0.557276	2.86171	0.72474	0.771624	0.66014	5.18306	0.951348	0.353483	0.567157
AAAS ENSG00000094914	1.22134	1.40914	1.47274	1.0332	0.556048	1.8873	0.257698	0.614096	0.250703	1.71368
AACS ENSG00000081760	1.15357	0.264905	0.148828	0.462057	1.97509	0.196313	0.432264	0.569337	0.357592	1.14194
AADACL2 ENSG00000197953	1.71089	0.743594	0.308062	0.390552	0.491466	1.10607	0.613852	6.13537	0.996439	1.44033
AADACL4 ENSG00000204518	3.98146	0.809944	0.748862	0.138424	7.49807	0.742397	0.864536	0.87715	5.23735	5.85277
AADAT ENSG00000109576	0.528026	0.132499	1.10797	0.869371	0.943033	1.09118	1.29668	0.615509	0.538702	2.70734
AAED1 ENSG00000158122	0.506072	0.0982573	2.16408	0.0905847	0.366433	0.401857	0.0430303	0.367808	0.531898	1.63901
AAGAB ENSG00000103591	2.71302	0.756597	2.49396	0.0725723	0.577538	0.140142	0.445661	0.163413	2.07677	0.543699
AAK1 ENSG00000115977	1.26318	2.89649	0.157837	0.331372	0.0630507	0.1441	0.582766	1.33268	0.46935	0.44166
AAMDC ENSG00000087884	0.365925	0.453887	0.347403	0.244008	2.90039	1.20547	1.66797	1.14497	1.59108	2.69983
AAMP ENSG00000127837	4.42423	0.981632	0.627675	1.44	5.57471	1.28859	1.85472	0.807822	0.197532	0.498465
AAR2 ENSG00000131043	1.55796	1.34943	2.18006	0.769987	1.42975	1.79388	2.24834	0.740745	9.95414	0.40706
AARD ENSG00000205002	2.36108	3.45646	0.920484	0.423907	2.95343	1.39086	4.00594	3.4617	1.15344	0.906156
AARS ENSG00000090861	0.591491	0.247411	0.352634	0.386944	13.0382	0.0318219	0.497774	1.0304	0.536234	0.0323266
AARSD1 ENSG00000266967	0.348239	0.270523	2.01021	2.79066	2.44941	0.483916	0.240532	0.13024	2.7945	0.170095
AASDH ENSG00000157426	1.28144	0.279748	0.707593	0.467989	1.22445	0.974827	0.576788	0.360587	1.03717	0.580971
AASDHPPT ENSG00000149313	1.28276	1.61397	4.01827	0.138656	0.5498	1.69174	0.983288	13.3284	0.361555	1.6785
AASS ENSG00000008311	0.244468	0.284035	0.527238	0.371499	0.51053	1.76272	1.18399	0.223182	0.916863	0.828678
AATF ENSG00000275700	0.153918	0.141252	0.167178	0.540676	0.175505	1.72649	1.03093	43.694	1.3664	1.13232
AATK ENSG00000181409	0.920893	0.33225	0.507747	0.491438	1.74983	0.917494	0.237335	0.21805	5.19709	0.262483
AATK-AS1 ENSG00000225180	1.42735	0.333016	1.17504	0.513787	0.224659	1.76223	6.78878	4.35652	3.21111	12.2824
ABAT ENSG00000183044	1.71381	0.347699	0.513542	0.539581	1.0146	1.7134	1.2092	1.43728	0.496816	3.08347
ABC13-47488600E17.1 ENSG00000283199	0.604911	0.272208	2.46369	0.245047	2.34963	0.164581	1.704	2.70505	0.585916	0.0991063
ABC13-47656900H15.1 ENSG00000283566	1.97589	39.6726	2.52346	0.894806	2.57114	0.0991876	0.550356	0.280229	6.33478	6.69223
ABC7-42404400C24.1 ENSG00000277758	4.73646	2.36878	34.8737	0.640876	1.89116	2.95266	0.564994	0.144429	63.6908	8.2623
ABCA1 ENSG00000165029	0.760583	1.03737	1.14267	3.72282	1.54898	0.31016	0.436986	1.08361	0.866951	0.470103
ABCA10 ENSG00000154263	0.779311	1.46972	0.543658	0.691598	0.10697	0.691846	7.70704	0.250107	3.93284	0.688954
ABCA12 ENSG00000144452	0.0814031	2.26718	0.420981	3.34098	27.2217	1.29749	0.517399	3.61168	12.1605	1.00988
ABCA13 ENSG00000179869	8.60571	1.90502	2.85801	2.89145	1.36597	1.21347	0.577735	0.57528	0.233186	5.51798
ABCA2 ENSG00000107331	0.303531	0.227806	0.573244	3.18053	0.836243	1.04241	0.438502	0.156378	0.167694	2.8436
ABCA3 ENSG00000167972	0.937264	0.415682	1.47572	1.17277	0.27935	1.4656	9.42327	1.88619	0.739191	0.818956
ABCA4 ENSG00000198691	0.856171	0.253429	1.79894	0.0827199	0.32068	3.60379	0.162578	39.0876	2.77856	1.63918
ABCA5 ENSG00000154265	0.184799	0.397131	2.36045	0.662073	0.333156	1.72643	2.16263	1.32069	1.36125	7.9821
ABCA6 ENSG00000154262	0.234321	22.7554	0.0805658	3.12247	28.18	1.05105	3.97508	0.71946	0.577304	0.520294
ABCA7 ENSG00000064687	0.211347	2.4222	0.66278	2.18595	1.43786	0.0133143	0.408335	0.685978	0.841956	0.304026
ABCA8 ENSG00000141338	0.314794	0.199028	0.500552	2.88485	0.0913849	0.288775	0.0843933	1.30507	1.76563	1.34239
ABCA9 ENSG00000154258	1.86116	0.496202	0.427373	2.66508	1.53488	3.19221	0.770601	0.297024	0.424094	1.40961
ABCB1 ENSG00000085563	0.0527246	2.19564	1.30654	0.17009	0.146675	1.80791	1.04073	0.0327211	0.869816	3.97462
ABCB10 ENSG00000135776	0.981766	0.409897	0.171398	3.68275	0.433603	4.36707	1.60502	2.90889	0.334904	0.284871
ABCB11 ENSG00000073734	5.79949	2.91395	9.84162	2.25429	9.62985	0.0497549	5.26079	0.43241	11.9955	0.602885
ABCB4 ENSG00000005471	1.60464	18.3769	2.19417	3.7121	18.0155	0.315458	1.33987	0.209726	3.9645	0.415988
ABCB5 ENSG00000004846	1.76158	0.953391	0.0304475	1.0699	0.116111	1.8713	0.80602	0.187993	2.93039	26.3381
ABCB6 ENSG00000115657	0.257509	0.152747	1.40385	16.0025	1.33945	0.576455	1.73903	0.387585	6.77143	2.43511
ABCB7 ENSG00000131269	0.0905614	2.17074	0.636244	0.101536	0.495937	2.29483	0.252502	6.81448	1.42554	0.515666
ABCB8 ENSG00000197150	1.4991	0.449463	2.10336	0.28743	1.36795	3.33884	0.522306	1.3893	0.924997	1.03822
ABCB9 ENSG00000150967	1.30542	0.602419	1.60769	0.877149	5.12801	0.43753	0.455693	0.141906	1.92657	2.74639
ABCC1 ENSG00000103222	1.11977	1.0125	0.143658	0.537871	2.57476	0.270091	1.68785	0.286837	0.813453	3.07398
ABCC10 ENSG00000124574	1.27915	0.732975	0.55951	0.703806	0.28526	0.67847	0.422459	0.987425	0.364888	4.86505
ABCC11 ENSG00000121270	0.969724	16.4729	4.17392	9.83604	0.154915	0.661922	1.20858	38.6666	29.392	6.22969
ABCC12 ENSG00000140798	1.26662	6.56386	0.182947	1.64619	0.674059	14.5992	0.259222	0.876261	2.70003	0.185497
ABCC2 ENSG00000023839	1.10171	0.229816	1.54479	1.72355	0.688806	9.72959	3.61252	0.362581	1.63076	6.39843
ABCC3 ENSG00000108846	0.572207	1.65335	0.648908	0.186099	0.452209	0.372661	2.85182	0.509592	0.303782	0.973767
ABCC4 ENSG00000125257	0.736427	0.342092	0.314034	0.261177	0.951554	0.807053	0.713922	2.05236	1.45706	8.86506
ABCC5 ENSG00000114770	1.59156	0.212019	2.35279	0.79681	1.15899	0.409664	0.112371	0.233509	0.885424	3.83293
ABCC6 ENSG00000091262	2.75787	2.04542	2.24002	1.05232	4.3096	0.46466	1.31712	0.644739	0.803423	1.29805
ABCC8 ENSG00000006071	0.421837	6.19892	0.585793	2.0715	2.07482	0.241497	0.71907	1.16339	0.784573	0.130731
ABCC9 ENSG00000069431	0.506807	0.257261	0.603837	5.11817	1.6267	0.520496	0.968144	0.318078	4.04843	0.307382
ABCD1 ENSG00000101986	1.02095	0.164231	0.276987	0.30766	0.52111	1.39615	4.46271	0.45443	0.0796557	2.30761
ABCD2 ENSG00000173208	1.69156	1.12713	2.12852	13.4273	2.79219	5.1281	0.356801	13.9399	0.572901	3.93932
ABCD3 ENSG00000117528	0.746724	0.312693	0.442766	0.38594	0.180648	1.40575	0.855227	0.837589	0.656119	1.23796
ABCD4 ENSG00000119688	1.00233	0.239015	2.87002	1.02398	0.879419	1.44671	1.68667	0.46503	0.30942	3.94137
ABCE1 ENSG00000164163	2.1699	1.76298	1.2018	17.217	0.137914	1.0468	0.593072	0.491041	2.05775	6.09718
ABCF1 ENSG00000204574	0.115596	3.16473	0.531207	1.49033	1.32236	1.64151	0.163001	0.0476646	1.47548	2.09345
ABCF2 ENSG00000033050	0.233385	1.29898	3.36677	1.03832	1.07337	1.60368	4.85589	1.27955	2.78182	0.218309
ABCF3 ENSG00000161204	1.29225	1.06201	0.608415	0.257259	0.489458	1.36266	1.63087	0.117515	0.207795	1.82547
ABCG1 ENSG00000160179	2.51698	1.83711	1.12068	0.241337	1.69485	1.03974	1.44868	0.245876	1.02886	6.11235
ABCG2 ENSG00000118777	6.58964	2.89839	0.819015	3.5957	7.93516	1.19139	0.353206	0.583457	4.97234	0.760004
ABCG4 ENSG00000172350	4.04297	3.15503	0.371367	2.98388	2.22657	2.12394	18.3009	4.55045	2.09751	33.056
ABCG5 ENSG00000138075	0.295375	4.19077	1.33383	3.58115	3.83325	7.45886	0.490082	0.291765	0.423385	1.19508
ABHD1 ENSG00000143994	0.407939	0.0105741	0.299589	0.773863	0.735021	2.75049	1.0113	0.675798	1.372	0.241435
ABHD10 ENSG00000144827	1.21696	1.90888	0.252663	0.940676	0.12181	0.137134	0.779875	1.15669	6.27677	2.14294
ABHD11 ENSG00000106077	0.826762	0.205147	0.698532	0.315834	0.720418	4.35162	2.21229	0.577199	2.68875	0.799256
ABHD12 ENSG00000100997	0.917098	0.150993	0.0720672	0.6348	0.971997	0.342589	0.487892	2.89183	0.273923	0.579839
ABHD12B ENSG00000131969	2.09859	6.84722	2.46582	3.75725	1.66999	26.7354	11.1996	0.791077	1.07475	29.5945
ABHD13 ENSG00000139826	0.974486	1.83036	3.59389	0.235683	2.04102	1.16027	0.214697	0.699948	0.0621773	0.347455
ABHD14A ENSG00000248487	0.268351	1.30326	0.796526	0.795785	1.10985	0.937298	0.712686	0.539779	0.209778	1.96066
ABHD14A-ACY1 ENSG00000114786	1.54796	2.44626	5.0409	0.268924	0.870126	3.88398	0.373434	61.281	21.0056	1.22006
ABHD14B ENSG00000114779	1.07742	1.12009	0.264206	1.29648	0.449015	0.734068	1.43708	0.774171	0.827278	0.990736
ABHD15 ENSG00000168792	0.271606	0.167053	0.255587	1.24019	0.695397	0.337812	1.80284	1.71865	1.43004	4.06757
ABHD16A ENSG00000204427	0.193249	0.72964	1.05014	0.71322	0.655117	1.38726	0.417574	3.0729	1.19291	0.731107
ABHD17A ENSG00000129968	0.0706092	3.56671	0.413171	10.5789	0.442221	0.674571	0.201473	1.78936	0.323671	1.41353
ABHD17B ENSG00000107362	0.798274	0.193825	1.45402	24.0815	1.19312	1.32759	0.271272	0.551362	3.47643	1.03535
ABHD17C ENSG00000136379	2.52297	2.92879	1.21757	0.688104	1.85314	0.980506	0.180504	0.804619	0.660624	2.72651
ABHD18 ENSG00000164074	0.804354	0.279458	1.59503	0.405952	1.6182	0.0952349	0.853216	1.5539	1.55763	0.961911
ABHD2 ENSG00000140526	0.47666	1.05434	0.64716	0.985815	0.21971	0.468207	0.228901	0.544599	0.666687	1.14213
ABHD3 ENSG00000158201	0.115609	0.403298	0.205136	0.424385	0.943549	2.43726	1.25497	138.781	0.232636	0.332081
ABHD4 ENSG00000100439	1.19231	6.16605	1.17576	1.31802	0.944226	2.18281	1.49956	0.216941	2.89822	0.500202
ABHD5 ENSG00000011198	47.4404	0.326915	0.210623	0.28122	0.449475	0.467814	3.48543	0.649676	4.89187	2.27959
ABHD6 ENSG00000163686	0.991928	0.723258	1.85081	0.330983	0.743367	0.242938	4.41365	1.03603	4.42388	0.147315
ABHD8 ENSG00000127220	0.664178	1.03353	0.389528	2.37607	2.26234	3.58072	2.26901	3.12472	2.29063	0.1165
ABI1 ENSG00000136754	1.17615	0.357958	0.665114	0.263995	0.836937	1.48364	0.780564	1.80579	1.15784	0.579229
ABI2 ENSG00000138443	1.89975	2.22154	2.60359	1.94286	6.13852	1.50038	0.441524	1.59386	1.63713	0.264366
ABI3 ENSG00000108798	0.0196819	1.85977	0.314377	2.12756	2.29046	7.18623	6.14651	0.752865	0.156805	0.535666
ABI3BP ENSG00000154175	0.64377	0.606935	1.64642	0.0121191	0.760438	0.783761	3.48977	0.683386	2.13895	3.7046
ABL1 ENSG00000097007	0.826709	1.28804	0.325544	0.408512	0.270207	1.77798	0.282565	1.19231	0.380589	2.43658
ABL2 ENSG00000143322	1.2214	0.377746	0.164382	1.73446	0.232264	0.0276559	0.342504	0.408064	3.75558	2.85727
ABLIM1 ENSG00000099204	0.42155	0.97081	0.718931	1.33538	5.57992	0.735007	0.00415724	1.05438	0.0314874	4.40445
ABLIM2 ENSG00000163995	3.37946	1.19303	1.45223	2.7005	4.02006	0.701692	1.12924	0.132189	0.264709	0.196101
ABLIM3 ENSG00000173210	0.572961	0.284375	0.455297	0.367248	0.168919	0.354367	3.58977	0.515758	0.823798	3.39598
ABO ENSG00000175164	0.385721	0.318419	0.119048	3.80949	0.142385	0.436667	1.22852	1.13501	0.382593	0.815459
ABR ENSG00000159842	3.35153	0.230776	0.684734	0.948815	0.247303	1.2009	0.70227	1.57134	0.748605	0.330798
ABRA ENSG00000174429	0.149823	4.89134	4.22139	1.24564	0.580538	4.28557	0.720641	3.0903	0.151442	13.1406
ABRACL ENSG00000146386	3.03604	1.91286	1.42303	0.849782	3.47838	12.7113	1.31036	3.26816	0.655058	46.4935
ABT1 ENSG00000146109	0.597251	0.394697	0.49392	2.80526	2.13549	0.841997	0.951135	0.619705	1.02377	0.581941
ABTB1 ENSG00000114626	0.433002	0.870195	0.187464	0.0842966	0.103131	3.20473	1.91884	1.02831	0.00663916	0.519806
ABTB2 ENSG00000166016	0.598264	2.31945	1.54867	0.617825	0.838421	0.522711	1.14594	3.72278	0.916436	1.48445
AC002429.5 ENSG00000236197	0.33864	81.6257	4.06981	1.11971	1.3918	3.66038	1.07599	0.642225	1.46818	0.32974
AC004381.6 ENSG00000005189	7.03382	1.10082	1.05263	3.81963	1.4206	0.56356	1.07462	2.71161	0.4938	0.800557
AC004754.3 ENSG00000269881	1.60916	0.647176	2.96972	0.585508	0.612127	0.267079	0.678388	0.614507	0.197964	2.46852
AC005281.1 ENSG00000226690	2.4708	1.55448	0.520398	5.38173	0.590119	16.6443	1.253	5.16815	1.78558	0.279938
AC005480.1 ENSG00000279461	2.33536	3.24925	2.20095	1.57903	0.0893152	0.24308	1.7532	2.11632	0.361125	4.012
AC006116.20 ENSG00000267710	1.69048	0.4246	1.05486	7.62003	8.84521	0.645595	3.00752	0.0825523	0.175045	1.41054
AC006386.1 ENSG00000279115	0.913216	0.810175	0.337809	0.715794	4.79566	0.411066	1.19085	5.99441	1.79593	6.70267
AC006994.3 ENSG00000279317	0.0739204	0.746419	0.459745	1.0462	1.3921	3.86342	0.703984	5.41092	0.427169	5.92792
AC007906.1 ENSG00000279018	0.913452	4.92513	7.61158	4.75133	0.239183	7.95667	0.366019	0.77549	0.0677175	1.7178
AC008074.1 ENSG00000279644	0.719977	0.455002	1.23317	1.19638	9.40989	0.0169513	0.921616	1.52426	5.05116	0.448885
AC008522.1 ENSG00000279232	2.33753	20.5429	1.06214	1.20682	0.317945	1.3106	9.93342	2.6167	12.9127	1.83465
AC008686.1 ENSG00000280221	0.476605	0.0627311	18.9864	0.716726	1.43821	0.79474	9.14247	0.139885	0.641762	0.0900997
AC009014.3 ENSG00000271824	22.0438	1.00307	2.50577	1.14044	1.3971	0.771652	1.80685	0.615027	1.87336	2.75999
AC010731.4 ENSG00000235118	16.3615	18.6811	0.387558	0.518103	2.43279	3.31681	2.2263	0.779643	13.0475	0.528217
AC012005.1 ENSG00000279274	0.0112487	1.00542	0.466668	0.5092	0.239842	3.90076	1.11369	0.962386	1.42209	0.0840179
AC012005.2 ENSG00000279287	0.123869	0.693841	4.56835	0.934453	2.24344	29.7809	3.49961	5.32132	0.874963	5.26427
AC012363.1 ENSG00000281676	5.19382	3.87499	3.76366	0.500008	4.13453	0.333124	5.392	0.439517	0.0447243	0.639291
AC013461.1 ENSG00000091436	0.491238	0.542141	0.343934	4.37355	0.120556	0.722643	0.872849	0.21461	0.664356	4.6641
AC016549.1 ENSG00000281325	27.4314	4.98601	3.29986	1.18761	2.10538	0.225872	124606	1.68244	1.38792	2.71354
AC016577.1 ENSG00000279646	1.81195	1.08209	1.13251	1.95918	8.2649	0.714424	1.03804	2.90734	4.36641	12.2469
AC018512.1 ENSG00000279808	0.102498	1.00893	3.05521	1.40223	2.5289	2.39176	0.946831	0.145687	1.13415	0.170293
AC025335.1 ENSG00000179859	0.544129	4.56566	2.67531	1.35594	0.376772	3.67611	1.69929	0.38903	0.337658	2.93125
AC055866.1 ENSG00000281079	3.36213	1.07771	1.094	0.740216	6.50409	0.912262	0.615378	0.912102	59.4755	0.806316
AC069063.2 ENSG00000279380	2.21013	0.26921	4.73121	0.625485	59.5371	1.42094	1.00374	0.809306	3.48749	7.69208
AC073130.2 ENSG00000281656	6.34956	3.03697	0.346511	0.14928	2.4191	114.963	5.75922	0.20445	1.35136	2.25596
AC073657.1 ENSG00000279937	0.984653	8.5114	6.92642	0.635483	0.811956	0.4069	0.734264	38.7511	0.427933	1.7976
AC074033.1 ENSG00000281137	0.936345	0.349612	0.659615	0.0923036	0.775006	2.21672	0.894518	0.308664	12.4443	0.293494
AC090498.1 ENSG00000279483	0.17112	2.30281	2.00109	1.11375	0.255872	0.835507	0.495225	1.815	1.29971	1.52773
AC104304.4 ENSG00000283473	0.173736	0.242533	2.63745	0.318097	7.71959	30.1183	4.56637	11.4994	1.27238	7.2251
AC104389.2 ENSG00000279824	2.15838	1.56044	0.722893	5.36003	5.57578	5.56077	1.67933	1.83216	0.567266	36.4216
AC104981.1 ENSG00000278938	0.0593257	3.76344	0.0739562	8.72015	1.59175	4.32214	6.03743	0.434239	12.3082	0.0579211
AC105009.1 ENSG00000281855	1.11924	0.515122	1.06198	15.0629	0.0763952	0.709736	65.6639	58.8104	2.5766	0.0325242
AC105052.1 ENSG00000279168	10.0555	0.664755	1.18959	1.03242	0.139935	0.108182	1.17421	0.30447	0.627552	2.10989
AC109486.1 ENSG00000280447	0.42219	0.579903	1.27047	2.00405	0.281764	0.419856	0.104716	3.63193	1.23557	0.305245
AC109829.1 ENSG00000233438	2.84022	1.28287	41.8553	2.23731	5.03812	1.67618	0.637356	6.38895	2.63013	1.55396
AC110615.1 ENSG00000279909	0.226985	0.0880278	0.621467	0.143968	1.00023	0.454296	4.85394	0.0569934	1.881	1.10257
AC113404.1 ENSG00000254893	1.15509	3.98701	1.38961	0.313505	0.825202	0.842355	0.204686	3.88592	0.676777	0.424611
AC131097.4 ENSG00000216921	0.729706	0.635336	4.03848	4.51774	0.832067	73.5418	6.47795	4.55395	3.30688	0.861269
AC138517.6 ENSG00000283288	1.30351	1.30868	1.01111	0.340974	0.59457	0.84114	2.84236	23.3817	4.08608	1.56779
AC138969.4 ENSG00000183889	0.638077	0.579731	0.924345	0.496887	0.404053	0.894252	0.586724	7.14366	1.52538	0.53157
AC241377.1 ENSG00000281741	0.374395	9.02525	1.11975	1.12422	0.84725	0.277027	0.368102	0.132836	0.65158	0.517159
AC241585.1 ENSG00000281571	0.540989	0.133228	0.250678	0.445026	0.0212719	2.36722	1.37145	3.87827	5.1733	0.401983
AC243756.1 ENSG00000270339	0.201996	1.28064	0.297991	17.4687	1.05724	190.453	2.21797	2.07285	0.81925	0.705379
AC245100.1 ENSG00000280649	1.3762	0.915025	1.19823	0.455483	0.356413	0.54221	0.668222	0.291676	0.139553	1.93655
ACAA1 ENSG00000060971	0.36468	0.145639	1.0874	1.43568	1.36556	1.33445	1.7654	0.290852	0.697483	0.843275
ACAA2 ENSG00000167315	1.48963	1.68738	0.485951	2.0099	0.277353	1.6683	1.21303	1.36042	1.12344	0.430957
ACACA ENSG00000278540	0.504813	0.374409	1.26902	1.09679	0.269055	0.634858	0.517307	9.15711	0.422706	0.279821
ACACB ENSG00000076555	0.899004	0.253633	1.18459	0.499427	0.296144	0.598235	1.69352	1.04301	2.60964	0.167386
ACAD10 ENSG00000111271	1.62467	2.04604	0.393711	2.79693	1.2788	0.512301	4.07527	1.71426	1.14367	0.714107
ACAD11 ENSG00000240303	0.767783	0.52957	2.90849	0.888382	0.477911	3.01292	1.18075	3.17168	2.48885	0.671409
ACAD8 ENSG00000151498	1.25551	1.44556	2.02771	0.695949	0.833648	2.128	0.766603	0.495989	0.623752	2.97638
ACAD9 ENSG00000177646	0.361954	0.325896	0.163861	4.17028	1.02563	0.359679	0.428888	0.16215	0.212616	0.923353
ACADL ENSG00000115361	1.37643	1.49448	0.06879	3.78725	0.49144	0.466015	0.578582	0.198664	1.27896	0.277298
ACADM ENSG00000117054	0.341521	0.695827	0.0632661	1.31103	0.185661	1.32747	1.56181	0.747119	0.231041	0.436503
ACADS ENSG00000122971	2.21779	0.522518	2.15933	2.04652	0.157711	0.517771	2.5528	0.718432	0.369906	0.258244
ACADSB ENSG00000196177	0.0108368	1.35013	2.20269	0.338918	1.00862	3.11693	1.58295	1.12371	1.01708	1.16126
ACADVL ENSG00000072778	0.884474	1.92362	0.0260181	2.08678	2.01935	0.646633	0.537064	0.198127	1.45815	0.587762
ACAN ENSG00000157766	0.288629	0.834943	0.43584	0.509686	0.599007	1.73653	13.5653	0.646228	0.142256	0.777242
ACAP1 ENSG00000072818	2.71135	0.962005	1.48971	1.41131	0.795148	1.36764	0.509034	0.036937	0.162814	0.752373
ACAP2 ENSG00000114331	0.184519	0.261282	0.727906	2.41828	0.69833	0.518549	6.91778	0.0285813	0.235345	5.65474
ACAP3 ENSG00000131584	2.67071	2.82779	0.31046	2.9406	0.263545	0.31158	0.310698	0.412284	6.50259	1.19193
ACAT1 ENSG00000075239	2.09819	0.304636	1.11806	0.605182	1.50018	1.9673	0.474094	0.795248	1.26526	0.326175
ACAT2 ENSG00000120437	1.19657	3.02647	1.1132	0.650551	0.214416	1.25413	0.187171	0.796903	1.36272	0.405272
ACBD3 ENSG00000182827	1.10201	1.2572	1.75136	0.512087	2.36219	1.35489	0.835932	1.69534	2.59023	0.507707
ACBD4 ENSG00000181513	0.0339217	0.63502	0.195256	3.4306	1.42249	1.43296	2.46793	1.74487	0.125842	2.1128
ACBD5 ENSG00000107897	0.540045	4.9778	6.82272	1.47083	0.536134	0.187771	1.30715	3.04493	1.39633	0.45856
ACBD6 ENSG00000230124	0.191119	2.0878	3.12776	0.633734	0.605827	0.280085	0.224493	0.261781	0.237627	0.137346
ACBD7 ENSG00000176244	3.87294	0.213837	24.3482	3.31858	2.50329	0.384699	3.11511	2.46331	0.372682	1.69
ACCS ENSG00000110455	0.763501	0.566145	0.130593	0.971754	0.907749	0.487111	1.04786	0.249841	3.5292	4.01608
ACD ENSG00000102977	0.249049	0.901379	1.36798	0.258176	0.716164	0.755451	0.37357	0.837507	0.356085	0.216869
ACE ENSG00000159640	2.11428	0.652129	1.98471	0.575528	3.76157	0.548626	0.652492	0.356523	4.00643	4.88517
ACE2 ENSG00000130234	7.81377	22.1665	3.2165	5.1066	2.58123	5.91821	1.16572	47.4583	8.15615	0.910151
ACER1 ENSG00000167769	0.0652219	0.844622	0.222077	0.274704	1.04287	3.07364	5.38175	0.458711	0.324894	2.71774
ACER2 ENSG00000177076	0.36644	1.8772	2.55302	0.207826	0.311554	5.81148	18.9326	8.51811	29.3279	0.743883
ACER3 ENSG00000078124	0.412718	14.3605	5.28495	11.4221	3.53937	0.889307	2.8191	2.48191	0.911855	1.43183
ACHE ENSG00000087085	0.0796966	3.09748	0.574534	0.341924	2.03977	0.910134	1.04153	0.668238	0.664083	1.02427
ACIN1 ENSG00000100813	1.0643	1.04912	2.69175	0.439007	0.549241	1.43967	0.12374	0.132294	1.10545	1.36514
ACKR1 ENSG00000213088	0.574613	2.17833	1.44869	0.842931	1.44442	0.514334	0.286718	3.01495	1.30849	0.220186
ACKR2 ENSG00000144648	7.57145	0.141346	1.526	0.1243	0.307534	1.60256	0.540287	1.08607	10.7873	2.00731
ACKR3 ENSG00000144476	1.23165	0.160054	0.267644	1.75154	2.09842	1.17102	0.194339	1.27524	1.37035	0.624916
ACLY ENSG00000131473	0.637159	3.07209	1.00376	1.74198	1.81034	1.22878	2.44337	0.56825	0.125286	0.289827
ACMSD ENSG00000153086	0.164641	0.771154	0.720366	0.387664	1.25744	2.31079	1.56065	0.247918	30.21	1.46774
ACO1 ENSG00000122729	2.18273	0.486046	3.00961	0.286309	0.26909	1.86616	0.14836	1.0094	0.235994	2.24773
ACO2 ENSG00000100412	0.603255	0.367768	0.512827	2.21873	0.521347	2.80915	0.387595	0.549897	0.402812	1.25925
ACOT1 ENSG00000184227	0.43727	0.812805	0.978338	0.313832	0.477454	0.340921	2.29057	0.741523	0.132991	1.9917
ACOT11 ENSG00000162390	0.489688	1.11146	54.802	0.157303	0.385965	2.11101	0.599259	3.62003	0.171026	1.70793
ACOT12 ENSG00000172497	2.65395	2.00337	5.12452	0.594723	0.431381	0.108381	0.344048	0.294966	1.88429	14.1743
ACOT13 ENSG00000112304	0.713752	1.36428	0.966973	0.381692	0.673696	0.700048	0.241818	1.15586	0.985105	0.372311
ACOT2 ENSG00000119673	0.424866	4.86686	0.349974	3.76583	1.09366	2.22121	0.103433	1.47686	1.57642	2.35983
ACOT4 ENSG00000177465	0.535195	1.82036	0.576837	0.0996417	0.179949	1.73616	1.10338	1.54206	0.139983	4.52054
ACOT7 ENSG00000097021	2.10002	0.890764	0.473658	0.171996	0.775192	2.58587	2.84161	1.60204	0.462161	0.349503
ACOT8 ENSG00000101473	1.48415	0.201667	1.32733	1.47812	0.351541	1.58646	1.37311	2.11657	3.18795	1.4091
ACOT9 ENSG00000123130	1.50441	1.80451	1.22371	0.324295	0.953311	0.731132	0.726871	0.565096	2.69734	0.838904
ACOX1 ENSG00000161533	0.196308	0.460337	0.477754	1.48382	1.89332	1.1246	0.614336	0.116652	0.871257	0.0467728
ACOX2 ENSG00000168306	14.1226	0.602214	3.45907	1.9825	0.792914	2.04308	2.36525	3.77341	0.562358	0.319031
ACOX3 ENSG00000087008	1.08311	1.48036	0.312872	0.625249	1.28534	0.310532	1.24599	2.2287	1.79691	4.94036
ACOXL ENSG00000153093	1.13168	0.189633	0.888865	0.40031	0.46971	0.741196	1.80223	6.85579	1.63957	1.38583
ACP1 ENSG00000143727	1.52181	0.677779	0.596577	0.313781	1.08272	0.227919	0.747138	0.466695	1.65656	0.731722
ACP2 ENSG00000134575	0.977378	0.607666	0.409071	1.99222	0.778177	0.210699	0.0820103	1.37852	2.33835	0.931142
ACP5 ENSG00000102575	0.813619	0.704635	0.509006	2.13698	0.898162	2.53792	2.25289	0.516963	1.105	3.13951
ACP6 ENSG00000162836	0.652683	0.225577	0.845534	3.42064	0.696974	1.67707	0.610105	0.307878	0.471292	1.20724
ACP7 ENSG00000183760	0.57471	17.1802	5.93889	7.97161	5.88829	1.44805	0.0938727	1.42545	0.0691895	0.336228
ACPP ENSG00000014257	1.02975	0.775086	0.385501	0.295431	0.545689	1.26505	2.39092	0.222111	0.82003	0.0551246
ACPT ENSG00000142513	1.45543	0.832	1.14534	0.467246	2.8789	5.92725	35.4789	3.97692	1.16696	4.45688
ACR ENSG00000100312	0.472361	2.48261	0.637127	1.16123	1.14537	20.7196	55.8482	1.00026	1.2726	17.7296
ACRBP ENSG00000111644	0.842056	0.327444	0.309798	1.84792	16.6662	3.37422	3.89281	2.5439	0.71903	0.50476
ACRC ENSG00000147174	0.752559	7.49203	0.0232901	0.01367	0.407972	0.836084	0.135272	0.223308	1.95099	2.441
ACRV1 ENSG00000134940	5.22208	21.1375	0.0962464	2.22237	0.173704	0.393148	0.141081	0.188692	2.96098	0.273631
ACSBG1 ENSG00000103740	0.818434	3.09689	0.250499	0.899075	0.968859	2.09246	0.590775	1.25316	1.35416	0.574567
ACSF2 ENSG00000167107	0.274573	0.525177	0.387979	1.44784	0.38047	1.60315	0.847096	1.27529	1.18444	1.49487
ACSF3 ENSG00000176715	0.92563	0.59688	0.867775	0.153098	0.347591	0.11751	0.95643	2.49634	0.83493	2.81221
ACSL1 ENSG00000151726	0.567297	2.69333	1.45783	0.139848	0.688542	0.11477	1.36248	1.27538	0.361725	0.885727
ACSL3 ENSG00000123983	2.54783	0.73796	0.0904068	0.481407	0.338252	2.36803	2.01455	0.206109	1.46873	1.40272
ACSL4 ENSG00000068366	4.13318	0.328119	0.788358	0.981338	2.22584	0.555694	0.351231	0.226341	3.79086	1.40753
ACSL5 ENSG00000197142	0.447969	1.53616	0.457309	1.32812	0.963941	0.906691	0.146046	0.301134	0.69653	16.3646
ACSL6 ENSG00000164398	0.545967	12.8821	0.320563	4.04289	0.82382	0.595913	1.14503	0.407916	0.290193	1.18052
ACSM1 ENSG00000166743	2.17929	2.03467	2.01991	0.752352	2.19309	2.93756	2.34278	0.444649	1.39815	0.320824
ACSM2B ENSG00000066813	1.18039	0.446631	0.978503	7.39121	0.313096	0.928748	5.98846	4.1957	9.8894	0.836079
ACSM3 ENSG00000005187	1.41065	8.02825	2.05195	0.741489	0.444944	0.428669	3.45633	4.5692	0.707385	0.522522
ACSM4 ENSG00000215009	0.785376	1.05635	0.271872	5.86074	3.34138	0.0570272	0.919	0.74369	18.6795	0.0143749
ACSM5 ENSG00000183549	2.0209	2.61255	0.297675	0.451567	2.69192	3.086	0.576724	4.22599	6.68072	0.53991
ACSM6 ENSG00000173124	2.09186	0.680874	1.46423	0.103394	0.415716	0.238388	1.13379	0.479285	1.56009	0.931802
ACSS1 ENSG00000154930	0.453664	0.36546	2.12199	0.299324	3.69135	1.16414	0.477711	0.0716718	0.294372	0.349597
ACSS2 ENSG00000131069	0.429005	0.180023	0.882726	0.93831	0.202178	0.887576	0.136912	0.409878	0.891669	0.430419
ACSS3 ENSG00000111058	0.29856	0.133666	0.57898	3.03218	1.83821	0.161597	0.242299	1.0847	0.505284	6.08494
ACTA1 ENSG00000143632	0.323223	1.68135	1.27297	0.660034	60.2034	1.50701	0.194485	0.868819	1.08561	6.44511
ACTA2 ENSG00000107796	0.124215	2.91326	0.187877	0.0544792	0.226539	3.50261	1.54459	0.251762	2.02995	0.22531
ACTB ENSG00000075624	0.675965	0.307022	0.500298	0.186822	1.84366	2.54726	0.670018	2.38174	0.146802	0.480005
ACTBL2 ENSG00000169067	0.549689	1.92642	84.9566	2.94843	1.21369	0.545816	0.333559	3.06934	7.43887	1.4319
ACTC1 ENSG00000159251	1.53847	3.54888	0.376555	1.23135	26.6759	0.0527459	1.00108	0.57253	7.47055	0.448766
ACTG1 ENSG00000184009	0.589291	0.731405	0.986933	1.90297	3.13975	1.14913	0.304087	1.36043	0.388177	1.74042
ACTG2 ENSG00000163017	0.578494	6.27241	1.44814	1.19087	0.79676	1.30607	0.297477	2.3351	2.06706	1.3882
ACTL10 ENSG00000182584	0.388278	0.986075	0.0574588	0.961157	0.448175	3.68111	0.726057	2.347	0.0891861	0.21909
ACTL6A ENSG00000136518	0.545921	0.0221477	2.32549	0.372833	1.833	0.556199	0.542365	0.235709	0.621091	0.0378041
ACTL6B ENSG00000077080	0.139934	4.78135	6.69764	1.5344	0.548377	1.22	6.80184	0.150411	0.685496	0.856594
ACTN1 ENSG00000072110	0.484945	0.239041	0.347869	1.27756	1.12543	0.34969	0.868049	1.50845	0.416088	0.785128
ACTN2 ENSG00000077522	1.79332	2.84211	7.45025	2.96353	8.70082	15.4803	6.25935	11.1754	3.55089	6.75631
ACTN3 ENSG00000248746	1.01038	2.66064	0.993685	0.0773792	0.455411	2.45675	5.24266	1.62606	0.44828	1.56442
ACTN4 ENSG00000130402	1.46673	1.90847	2.47153	1.36382	0.585071	0.905231	0.130337	1.01358	0.31056	0.123033
ACTR10 ENSG00000131966	0.898692	1.13121	3.21849	0.663839	0.268812	2.57671	2.49129	0.0821107	0.106844	1.27448
ACTR1A ENSG00000138107	0.407166	0.480004	0.111382	1.80903	3.68128	0.0513733	0.357692	0.914248	0.0394412	1.09428
ACTR1B ENSG00000115073	0.444257	0.363868	0.45651	1.70811	1.38532	0.0626785	0.499321	1.12339	0.356694	2.96742
ACTR2 ENSG00000138071	1.67578	0.346206	0.722056	0.452379	1.48628	1.96597	0.0486976	0.0720105	1.17041	0.141965
ACTR3 ENSG00000115091	0.434651	3.67492	0.461493	0.513186	1.87515	2.19933	0.329484	1.37745	0.411967	1.74076
ACTR3B ENSG00000133627	1.30761	0.545936	3.07295	0.266231	1.82349	0.149904	2.51599	2.23573	0.736471	0.204845
ACTR3C ENSG00000106526	1.41776	0.254015	0.19421	0.836841	1.62563	1.04586	0.152525	6.76095	0.297265	0.863306
ACTR5 ENSG00000101442	0.867276	0.265848	1.69317	2.76049	0.595171	1.10829	1.07922	0.308683	1.73166	1.70805
ACTR6 ENSG00000075089	0.973887	18.1705	2.55361	0.679507	0.114417	1.00429	0.525045	0.194946	0.650685	0.472041
ACTR8 ENSG00000113812	1.05057	0.323723	2.22058	0.579051	0.640247	0.584804	0.480724	0.890951	3.61295	1.14117
ACVR1 ENSG00000115170	0.448248	0.865336	1.04983	1.28002	1.35359	0.194156	0.312654	3.13986	5.59824	0.100828
ACVR1B ENSG00000135503	2.16079	1.70682	0.646807	0.267202	1.98758	1.28524	0.652443	1.44923	0.766277	0.301898
ACVR1C ENSG00000123612	0.328913	3.8617	2.6517	1.65138	3.07266	2.53201	1.42296	7.29979	15.8558	0.701788
ACVR2A ENSG00000121989	1.9321	0.228183	0.252458	1.01562	0.845717	0.138421	0.41364	1.3106	0.784532	0.415331
ACVR2B ENSG00000114739	113.406	2.1961	1.57248	1.03892	0.40267	3.10599	2.26187	0.558087	1.32421	2.08598
ACVRL1 ENSG00000139567	0.566991	0.463475	0.291321	3.23587	0.794004	0.204171	1.41178	0.883401	0.32814	0.19741
ACY1 ENSG00000243989	0.306126	1.83588	0.153716	4.17992	2.37038	0.464608	1.26874	1.19254	2.05062	0.616038
ACY3 ENSG00000132744	0.0534661	0.913509	5.14462	3.2597	0.417079	1.89498	0.121897	0.0948613	0.588379	0.800042
ACYP1 ENSG00000119640	7.16313	0.262826	0.413446	0.326048	0.388956	0.538067	0.555505	1.91229	1.99852	5.96466
ACYP2 ENSG00000170634	1.92086	0.821493	0.626594	67.6777	2.09287	3.12611	0.681511	6.39382	0.908826	0.695067
ADA ENSG00000196839	1.11068	0.67982	1.57405	1.27835	10.1365	3.63593	0.360138	0.36437	1.48257	1.42139
ADAD1 ENSG00000164113	1.47781	9.46813	0.443009	1.41127	0.362968	3.01314	0.586219	3.4866	0.316634	5.9995
ADAD2 ENSG00000140955	0.248325	0.725601	0.580337	6.0831	33.6701	1.12401	1.36835	1.56544	0.0756651	0.0723317
ADAL ENSG00000168803	0.671118	0.425797	2.16731	1.42737	0.377902	3.49313	0.185984	0.498984	2.02864	0.843788
ADAM10 ENSG00000137845	0.95224	0.875618	2.73075	0.675981	2.23502	4.03617	0.101792	0.470304	1.164	0.374778
ADAM11 ENSG00000073670	0.253222	3.69705	1.09613	0.798951	1.08197	0.917742	0.424174	0.174708	0.864504	1.14048
ADAM12 ENSG00000148848	0.662039	3.1459	0.545762	34.3377	15.1551	6.52263	5.24093	0.297853	22.8983	0.874256
ADAM15 ENSG00000143537	1.04927	1.05366	0.486904	3.18849	0.46292	1.38266	0.572451	1.24883	0.25883	1.01837
ADAM17 ENSG00000151694	0.132452	1.18666	1.26005	0.372202	2.25186	2.34339	0.928109	4.97334	0.120327	0.789445
ADAM19 ENSG00000135074	0.0748885	0.0962331	1.43576	0.408119	4.00992	0.144895	3.74322	1.01529	1.67693	1.56796
ADAM2 ENSG00000104755	0.726508	5.83518	2.8204	0.0567332	0.223782	1.71578	2.70853	1.08122	0.385403	0.801826
ADAM20 ENSG00000134007	1.35412	1.01912	9.61476	0.361993	0.335675	10.4784	0.0915712	0.650192	2.66173	3357.43
ADAM22 ENSG00000008277	3.32593	2.19625	0.163178	0.309973	0.414899	0.768137	0.387857	10.5903	1.20212	0.344316
ADAM23 ENSG00000114948	1.09578	0.522212	10.718	3.20678	658.044	0.361638	0.679805	0.898837	8.7156	0.0893303
ADAM28 ENSG00000042980	0.625505	0.421549	4.87456	1.24189	0.459886	1.65733	0.71307	1.6167	0.636882	0.177453
ADAM29 ENSG00000168594	4.30873	2.50744	0.871332	17.5605	0.108372	0.50366	2.36958	0.0929107	2.44732	10.2984
ADAM30 ENSG00000134249	4.43647	0.7201	3.91981	0.499393	1.16708	0.421389	0.222849	0.0976699	7.04978	2.32415
ADAM32 ENSG00000197140	3.20435	275.06	1.98234	9.2007	2.755	1.00383	0.676817	1.60218	4.57658	0.527791
ADAM33 ENSG00000149451	0.231409	0.970679	0.635727	1.25771	0.0789356	3.62672	1.70619	0.126529	1.84766	0.0983154
ADAM7 ENSG00000069206	2.53504	7.03501	0.59698	9.8822	1.51347	0.269983	5.17604	14.098	1.94955	1.30205
ADAM8 ENSG00000151651	0.668929	0.440388	0.244742	0.277317	0.876038	0.32526	0.453496	0.181108	0.793412	0.113214
ADAM9 ENSG00000168615	0.462459	3.45388	0.209964	3.4105	1.43614	0.610097	0.797108	0.179466	0.64419	0.894084
ADAMDEC1 ENSG00000134028	0.382676	2.99294	0.691212	12.8989	3.88488	0.997034	0.834447	0.581893	0.855931	0.550594
ADAMTS1 ENSG00000154734	2.73644	4.44694	1.44348	1.00276	2.53711	0.261301	1.75519	1.69858	0.393297	1.36548
ADAMTS10 ENSG00000142303	0.26321	0.870359	0.416114	1.64961	0.9908	1.92908	0.425979	0.891193	1.91215	0.699477
ADAMTS12 ENSG00000151388	0.121085	11.0149	0.701472	1.83287	0.660795	4.6162	0.760881	0.260181	1.86912	0.801556
ADAMTS13 ENSG00000160323	0.182767	1.36337	0.983312	1.03855	0.0641955	2.2622	1.16026	3.29755	4.17796	3.52235
ADAMTS14 ENSG00000138316	0.634512	0.16333	0.798242	0.732674	0.232475	1.19978	1.90881	1.50957	2.59788	0.22601
ADAMTS15 ENSG00000166106	2.0239	0.487484	2.06359	6.78696	0.748837	4.54494	3.93959	2.75661	0.773373	1.40064
ADAMTS16 ENSG00000145536	0.905259	1.12918	2.59983	26.0058	0.945274	1.01058	3.60413	0.155322	2.26416	2.97409
ADAMTS17 ENSG00000140470	3.19275	0.353346	7.29721	2.07475	0.36693	1.6233	0.574295	1.55607	0.198492	0.81186
ADAMTS18 ENSG00000140873	0.503297	0.568494	13.4358	0.129729	0.869545	0.903725	0.94591	0.387853	0.866649	5.62999
ADAMTS19 ENSG00000145808	1.23691	1.36822	23.1359	11.3098	1.21942	1.29835	1.93165	6.07255	0.402258	5.99375
ADAMTS2 ENSG00000087116	0.538189	0.2323	1.15814	8.9868	2.69209	3.40551	0.876986	1.08317	1.28582	0.0468075
ADAMTS3 ENSG00000156140	2.70267	1.14866	0.632539	1.32391	0.34396	0.363816	0.645986	0.568464	4.30837	3.90146
ADAMTS4 ENSG00000158859	2.90637	2.49422	5.31135	2.08464	1.31734	0.127431	1.82579	1.37017	1.02847	0.115908
ADAMTS5 ENSG00000154736	1.46086	1.47065	1.05482	1.21925	3.001	12.387	1.11779	0.277185	227.813	1.4659
ADAMTS6 ENSG00000049192	1.26515	3.04856	17.8449	1.47031	3.88129	0.911194	0.553143	5.37023	1.01897	1.81915
ADAMTS7 ENSG00000136378	4.26622	0.185829	4.12431	12.7198	0.329856	1.24905	0.156885	0.0998048	2.26288	0.21582
ADAMTS8 ENSG00000134917	0.40883	1.94365	0.259789	1.42702	9.56519	0.604506	0.138115	0.151846	0.188877	3.45203
ADAMTS9 ENSG00000163638	0.394099	1.79739	1.4907	1.16556	1.81401	1.83808	0.818526	0.640547	0.284328	0.7767
ADAMTSL1 ENSG00000178031	1.82976	0.200164	2.39889	3.21589	0.758743	0.505304	0.0828416	1.8845	0.657888	0.91225
ADAMTSL2 ENSG00000197859	0.0800866	0.283629	0.375193	0.160872	1.01404	1.1715	0.566812	0.844218	0.0512371	0.915302
ADAMTSL3 ENSG00000156218	16.2107	0.190084	0.201961	0.404438	3.41404	0.416204	0.180795	3.6967	0.362031	3.66613
ADAMTSL4 ENSG00000143382	0.335215	1.05586	0.503833	2.04431	1.19746	1.07906	1.11124	0.512378	1.45332	0.438223
ADAMTSL5 ENSG00000185761	0.318508	2.21897	1.90988	0.245562	3.87863	1.02738	0.395821	5.57314	15.1787	2.61527
ADAP1 ENSG00000105963	2.06303	1.42166	1.86303	4.99419	0.204906	0.871919	6.79444	0.0707023	5.01583	2.40345
ADAP2 ENSG00000184060	4.91604	2.03958	1.64603	3.11816	0.441815	2.43305	1.43479	0.411838	2.58895	2.24897
ADAR ENSG00000160710	2.00022	1.39231	0.740475	0.895823	0.519383	4.14146	0.506884	0.35571	2.11487	1.41017
ADARB1 ENSG00000197381	0.0934245	0.860398	0.412494	0.949323	0.342266	0.131796	0.644285	0.782963	0.649337	0.840181
ADARB2 ENSG00000185736	0.207874	0.410324	0.776803	15.0325	1.13008	0.323842	11.5041	0.469992	0.63345	17.1232
ADAT1 ENSG00000065457	0.00948774	1.80041	1.46958	0.0935536	0.113857	0.267398	2.82955	11.3136	0.739289	1.00281
ADAT2 ENSG00000189007	2.4663	0.885451	0.298366	0.232844	0.37198	0.337044	3.72275	0.97744	1.49425	1.32536
ADAT3 ENSG00000213638	1.89288	0.15481	1.33798	0.958267	0.657414	2.71306	0.186752	0.465392	0.884042	1.5623
ADCK1 ENSG00000063761	1.69003	2.32099	0.59738	0.537478	2.07735	0.998505	1.06611	0.613412	0.29436	2.37406
ADCK2 ENSG00000133597	0.430098	0.716432	0.701762	0.545145	3.43657	0.715207	1.48819	1.73522	0.18108	4.46937
ADCK3 ENSG00000163050	0.380555	0.699411	0.711778	2.56747	3.14513	0.793948	1.37518	1.58967	0.757625	0.170246
ADCK4 ENSG00000123815	0.565288	4.68143	1.95238	0.556219	0.632208	3.73005	6.63913	2.57965	1.13239	6.3756
ADCK5 ENSG00000173137	0.560229	0.158117	0.17881	0.217472	0.443851	3.33974	0.766215	4.08685	1.03067	4.98909
ADCY1 ENSG00000164742	2.55918	2.23071	1.15076	0.547919	0.145388	0.544704	2.48236	0.997338	0.324034	4.69828
ADCY10 ENSG00000143199	0.921956	3.87269	1.75542	3.88388	16.0533	0.878779	5.45946	1.57474	2.90346	1.04871
ADCY2 ENSG00000078295	0.824676	5.05908	0.44609	0.240779	0.950461	2.49769	0.182579	0.960371	0.472636	0.208537
ADCY3 ENSG00000138031	1.74373	0.93488	1.47505	1.28598	0.0446787	4.66578	6.95109	1.38769	0.378661	1.2708
ADCY4 ENSG00000129467	1.48199	4.3372	0.187172	1.06008	20.3185	2.88068	0.525361	0.643902	0.939233	0.470518
ADCY5 ENSG00000173175	1.10591	0.119297	1.04227	0.00890063	1.58903	0.91934	0.958563	1.8645	0.93837	2.45423
ADCY6 ENSG00000174233	1.75951	3.03127	1.06894	1.22427	0.168537	0.0417664	0.253595	0.342861	0.929491	0.285049
ADCY7 ENSG00000121281	0.330888	7.32004	4.17806	0.00150148	0.0965027	1.21331	2.00913	0.0759119	0.656375	2.36546
ADCY8 ENSG00000155897	0.689622	146.501	0.0863981	0.315661	0.696296	0.686878	5.30785	1.45017	0.157951	2.51143
ADCY9 ENSG00000162104	0.0550675	9.94609	0.239278	0.0694398	0.43841	0.450381	0.0964632	1.74814	0.399372	0.534873
ADCYAP1 ENSG00000141433	2.39923	0.581215	1.01255	2.92827	0.706924	1.14719	0.264212	424.068	0.103997	1.05821
ADCYAP1R1 ENSG00000078549	0.336577	1.52759	1.16606	1.7864	2.12891	0.148902	1.05348	1.04447	0.497332	4.88313
ADD1 ENSG00000087274	0.921285	0.26027	0.523204	0.14593	0.459086	0.928761	2.27758	1.67728	0.0687608	0.748643
ADD2 ENSG00000075340	2.86969	0.466356	9.855	0.71573	0.189492	0.544741	0.578713	1.07149	1.06255	219.411
ADD3 ENSG00000148700	1.6923	0.31037	0.808185	2.97684	0.0988013	0.287495	0.212619	0.284	9.10616	0.405773
ADGB ENSG00000118492	5.1174	0.95129	3.15783	0.454154	2.54264	7.75378	2.12277	0.481583	0.866721	1.58015
ADGRA2 ENSG00000020181	0.364376	1.86747	0.292796	0.191823	0.721405	0.45605	1.72887	0.212987	2.64132	2.18999
ADGRA3 ENSG00000152990	3.60861	0.0949791	0.385452	0.680675	4.55842	0.182169	1.15514	2.13768	0.689375	0.592073
ADGRB1 ENSG00000181790	0.3405	0.355363	0.429503	0.182439	2.66938	0.954021	0.303246	0.842806	2.09733	4.08219
ADGRB2 ENSG00000121753	1.19634	1.86222	1.20707	0.095021	0.414849	2.9694	1.99882	0.439696	0.248247	0.178892
ADGRB3 ENSG00000135298	1.2576	1.85025	0.812994	0.170583	0.479169	0.660657	8.16557	1.64367	1.5338	0.770822
ADGRD1 ENSG00000111452	0.414288	0.0579638	0.941563	1.38438	1.90446	2.55942	2.46513	1.1957	0.833314	1.26449
ADGRD2 ENSG00000180264	0.418434	1.29953	0.657401	2.90597	1.99918	5.64749	3.99025	0.248764	12.4037	0.765798
ADGRE1 ENSG00000174837	2.68294	19.6677	5.38014	0.387433	1.69174	0.994101	0.739563	1.06067	0.0706204	2.44629
ADGRE2 ENSG00000127507	0.0304527	5.58673	0.0936421	0.940083	0.571771	3.10096	6.09456	1.42152	2.45773	0.77401
ADGRE3 ENSG00000131355	2.42179	1.17073	0.770682	0.514471	57.8459	1.70235	0.653801	0.0866841	0.589849	10.8874
ADGRE5 ENSG00000123146	0.913042	0.0554005	0.228711	0.171866	0.392868	1.05303	0.06416	1.08612	1.09095	0.90951
ADGRF1 ENSG00000153292	3.48733	2.25472	0.536841	0.583433	0.91166	0.735697	7.08068	0.735498	4.4435	2.74281
ADGRF3 ENSG00000173567	1.39163	0.904011	2.93002	5.51155	0.361117	0.246963	36.1368	0.368259	5.10032	0.695243
ADGRF5 ENSG00000069122	1.00473	0.307879	1.2062	0.720504	0.0537168	0.599146	1.2136	9.56221	0.423205	9.15956
ADGRG1 ENSG00000205336	0.0351116	2.07185	0.469898	0.856034	2.11014	0.33563	0.506687	0.0455677	2.64788	2.62063
ADGRG2 ENSG00000173698	2.92329	8.49267	4.09254	3.9478	2.63765	2.25904	0.950282	5.61179	5.86159	1.05041
ADGRG3 ENSG00000182885	1.37851	4.49732	1.11151	1.80984	3.27769	0.269876	0.698653	14.3025	1.13104	2.12578
ADGRG4 ENSG00000156920	0.340553	0.256783	0.227839	0.238962	2.41247	8.74257	7.5524	0.926137	2.66315	1.23383
ADGRG5 ENSG00000159618	3.52032	9.52532	1.2642	1.30575	0.223826	6.53608	0.331455	0.0466648	0.712539	0.634041
ADGRG6 ENSG00000112414	0.260071	0.0467852	0.850659	0.809493	1.36847	7.27978	16.1548	0.668815	1.12849	1.79904
ADGRG7 ENSG00000144820	1.07624	0.55974	21.9741	2.24108	2.68847	0.0723597	3.29195	0.554816	0.441786	0.841681
ADGRL1 ENSG00000072071	0.448844	0.478473	1.17026	0.771563	3.11962	0.708417	0.709027	0.777722	0.276749	0.250393
ADGRL2 ENSG00000117114	3.34307	0.0762644	1.25312	1.23943	0.526485	0.321831	0.281919	0.262826	0.534987	0.128815
ADGRL3 ENSG00000150471	0.787779	0.368303	2.45146	0.452524	0.874905	33.422	0.729245	1.00432	0.0454722	1.64784
ADGRL4 ENSG00000162618	0.396564	3.57227	0.340263	3.60599	2.9582	0.140651	0.407655	3.34466	0.368658	0.18822
ADGRV1 ENSG00000164199	0.771928	4.6678	0.270488	1.19636	0.243264	2.35739	1.65858	6.23409	0.453976	0.565664
ADH1B ENSG00000196616	0.155507	0.143644	0.528061	0.686367	0.229563	0.293973	0.15687	1.00633	1.30785	1.19217
ADH1C ENSG00000248144	1.72556	0.525793	0.0548753	0.48935	1.06304	1.84578	0.759002	9.60499	0.765391	0.37272
ADH5 ENSG00000197894	0.0608569	3.25936	0.410838	0.468058	0.694129	0.393712	0.325828	1.53934	0.384651	3.14241
ADH6 ENSG00000172955	2.71852	0.0774628	1.70359	2.79413	2.41078	0.160809	16.7138	5.63096	1.63889	0.350629
ADHFE1 ENSG00000147576	1.06029	0.726826	0.446305	1.59045	1.95594	1.5205	0.439964	4.46835	1.4365	0.0185025
ADI1 ENSG00000182551	0.744927	1.20857	0.51502	1.65819	0.34614	2.4407	0.419022	0.235928	0.748147	0.313447
ADIG ENSG00000182035	1.26004	0.569464	2.29397	9.20501	3.76193	1.03027	0.978207	1.24775	0.185458	0.53281
ADIPOQ ENSG00000181092	0.717485	0.144857	0.773615	0.573151	0.0881349	0.460937	0.449834	1.11086	0.303363	1.14739
ADIPOR1 ENSG00000159346	1.52293	1.03113	0.829321	0.280727	0.068463	1.62527	0.295646	0.417409	2.83742	1.91818
ADIPOR2 ENSG00000006831	1.15379	1.4535	2.69958	0.527672	1.04541	1.28273	1.22472	1.70487	1.10003	2.32229
ADIRF ENSG00000148671	0.345017	0.87402	0.287788	0.271028	0.404704	0.484694	0.499171	1.1072	0.194176	0.381439
ADK ENSG00000156110	3.08559	6.61439	0.923873	0.65526	0.142997	1.66542	0.254349	1.35996	0.267008	0.0677466
ADM ENSG00000148926	9.33916	0.439785	3.75849	7.68764	0.585727	0.519003	0.423811	1.24781	0.740118	0.771584
ADM2 ENSG00000128165	3.25027	1.86823	1.60253	1.11663	0.443737	1.46402	0.385125	1.28852	0.892756	0.299164
ADM5 ENSG00000224420	1.98021	12.9263	1.61624	0.394965	5.45257	0.746347	0.61621	0.406764	0.91469	0.737835
ADNP ENSG00000101126	0.393114	1.37552	0.872298	4.29998	0.0406509	0.0796733	0.322751	0.909227	2.32092	0.0661045
ADNP2 ENSG00000101544	0.275292	1.30488	0.658405	0.414957	1.79273	1.01103	0.710357	0.454288	0.594379	2.94215
ADO ENSG00000181915	1.01058	1.08937	0.437117	1.11686	0.200199	4.0271	0.260278	1.31295	6.15239	0.0538054
ADORA1 ENSG00000163485	0.251786	0.348021	0.661141	0.296834	1.15194	3.45839	1.04511	0.107861	0.536266	1.22878
ADORA2A ENSG00000128271	0.333856	1.33175	1.95869	7.1836	0.618108	1.01294	3.8605	14.2356	1.67078	4.05849
ADORA2B ENSG00000170425	3.78056	0.319567	0.00610689	10.9456	2.21981	0.468436	2.06398	1.67332	2.89903	24.4099
ADORA3 ENSG00000282608	2.53925	0.463401	0.108011	2.78917	2.63672	0.157935	1.02836	6.27848	0.132655	0.82491
ADPGK ENSG00000159322	0.183353	1.08737	0.494466	0.65853	0.14519	0.730109	1.58944	0.00572567	2.01115	0.996997
ADPRH ENSG00000144843	0.379396	1.73572	0.992538	0.430261	0.175796	0.343222	0.305633	0.368572	1.9457	0.700182
ADPRHL1 ENSG00000153531	2.84324	1.24322	1.24721	2.14149	0.520482	0.623328	2.24303	0.189149	0.26576	6.13559
ADPRHL2 ENSG00000116863	0.559096	0.367454	0.221257	1.64368	2.27386	1.52542	2.30346	0.582202	0.258776	0.372429
ADPRM ENSG00000170222	0.118785	0.311464	0.689457	0.529713	0.579532	0.553603	0.200732	0.755038	0.774699	1.89287
ADRA1A ENSG00000120907	0.779368	0.717046	0.94978	1.53943	4.34216	0.935341	7.82707	10.6236	2.68967	2.4293
ADRA1D ENSG00000171873	7.07085	0.436951	1.32072	0.385872	0.753849	0.607327	0.329497	2.88023	0.0180362	0.463724
ADRA2A ENSG00000150594	4.95786	0.139548	1.17415	0.325136	0.302997	4.48549	0.967796	0.158013	2.08843	2.07479
ADRA2B ENSG00000274286	0.448283	0.584302	4.56017	0.0686274	0.768803	1.73871	0.754786	0.923025	1.71633	6.18505
ADRA2C ENSG00000184160	0.231095	2.42472	1.86456	3.48145	4.09156	1.69614	0.389532	11.1893	1.60463	7.86758
ADRB1 ENSG00000043591	0.0718096	1.87261	2.49844	0.314624	0.430231	0.297821	1.13681	0.164077	1.93879	2.0506
ADRB2 ENSG00000169252	0.339347	1.73226	0.788388	1.30855	0.357657	0.725144	0.956478	1.51802	0.0439091	3.73747
ADRB3 ENSG00000188778	3.71884	1.45911	2.56044	0.499801	0.894777	0.474001	2.03581	0.662019	0.356187	9.16927
ADRM1 ENSG00000130706	4.14792	2.9453	0.417234	2.05648	1.21571	1.70344	0.0839575	0.888794	0.752425	0.913643
ADSL ENSG00000239900	0.190104	0.47654	0.710123	2.28064	0.377489	0.958625	1.96768	0.286788	0.633835	0.412245
ADSS ENSG00000035687	0.423819	0.289053	6.61953	2.18968	0.207246	0.329227	0.36183	2.55624	0.998382	1.85716
ADSSL1 ENSG00000185100	1.22474	0.743224	1.41994	0.309255	1.1116	2.90488	1.39056	2.83298	0.695359	7.28833
ADTRP ENSG00000111863	5.80284	0.799596	0.514334	1.39048	8.13728	2.85525	4.91237	2.50914	0.446284	1.35412
AEBP1 ENSG00000106624	0.0379528	0.643421	0.411632	0.759158	0.757633	1.34004	2.07124	0.0605781	1.74951	0.916802
AEBP2 ENSG00000139154	0.521586	1.03442	0.588729	2.41627	0.318217	0.540219	0.783682	0.294119	2.44241	0.92091
AEN ENSG00000181026	0.465999	0.257157	3.87318	0.737491	0.308387	2.01733	0.630904	1.8757	1.36329	0.156063
AES ENSG00000104964	0.126879	0.581393	1.20154	0.439496	0.150627	1.48119	0.522435	0.606739	0.357892	0.487378
AF011889.5 ENSG00000241489	5.34368	1.80588	0.112729	3.00497	5.18056	39.8207	2.82203	5.56411	0.897517	28.071
AF131216.1 ENSG00000280273	2.87117	1.44159	5.47613	12.3623	0.753893	0.789365	2.64138	3.40292	0.589603	0.500107
AFAP1 ENSG00000196526	3.71139	0.848643	0.305005	1.85332	0.779094	0.676498	3.48515	0.27161	1.04764	0.703933
AFAP1L1 ENSG00000157510	0.813772	0.200886	3.68001	1.80134	0.679623	0.376826	0.404805	0.417141	0.186938	0.724681
AFAP1L2 ENSG00000169129	0.573296	0.161168	1.23204	0.51654	0.250182	12.3677	0.440366	2.32117	0.453647	0.286078
AFF1 ENSG00000172493	1.80786	1.5139	3.3402	0.501707	1.72404	0.818794	1.51868	3.26738	0.722265	2.00193
AFF2 ENSG00000155966	0.329692	0.0510421	4.59504	4.47591	0.608449	0.577172	0.331217	1.0228	1.93284	0.341314
AFF3 ENSG00000144218	2.847	0.259723	1.16153	0.290531	0.475987	1.5782	0.932131	1.34985	3.21106	0.844333
AFF4 ENSG00000072364	0.701928	1.90213	0.227561	0.288537	1.60605	0.627428	1.48962	2.05529	1.35715	0.230761
AFG3L2 ENSG00000141385	0.644819	0.21541	5.66396	0.569586	3.70061	1.19808	0.726748	1.75563	1.11725	5.42143
AFM ENSG00000079557	0.541	1.32098	1.97674	0.243735	0.0313244	0.352235	21.9481	0.447808	1.64329	1.93602
AFMID ENSG00000183077	0.143193	1.17477	0.339652	0.948574	0.943775	0.143049	1.29591	1.45634	1.0789	0.438841
AFP ENSG00000081051	0.730678	0.529127	74.4365	1.03885	5.22567	1593.92	1.5804	17.716	2.7499	0.503185
AFTPH ENSG00000119844	22.3845	0.5006	0.425602	0.256015	3.74997	0.488834	1.34311	1.06308	0.0358169	0.301526
AGA ENSG00000038002	3.06314	1.35527	1.17154	0.251292	2.84801	0.382965	1.22537	1.79396	2.20335	0.184256
AGAP1 ENSG00000157985	0.844959	0.716105	1.4961	0.500659	0.588437	0.668069	0.0926458	0.29672	0.959117	2.17547
AGAP14P ENSG00000279058	0.408942	0.147135	30.2327	4.79023	2.17185	1.01124	0.138022	1.71362	4.43519	0.857999
AGAP2 ENSG00000135439	1.32742	0.439883	0.0629724	0.271193	0.826585	3.75726	1.53122	0.352053	1.30902	4.40031
AGAP3 ENSG00000133612	0.397025	0.200616	0.387144	3.28574	0.827685	0.818055	1.75995	0.859079	0.395856	0.72531
AGAP4 ENSG00000188234	0.372402	0.510746	1.02518	0.389608	0.515807	1.23136	1.61459	1.1521	0.576078	0.623174
AGAP5 ENSG00000172650	0.448187	16.9696	0.120556	0.345957	1.23709	0.915069	0.759135	7.72911	1.68275	4.32101
AGAP6 ENSG00000204149	1.96607	0.234246	1.23717	0.141865	0.69963	0.271778	0.569629	1.59375	1.72236	0.682595
AGAP9 ENSG00000204172	0.833352	0.24292	1.27867	1.34522	1.63612	4.35541	0.0272361	1.65228	5.03634	9.55407
AGBL1 ENSG00000273540	3.73745	2.86759	9.32657	0.0695552	30.0503	6.64519	1.21063	2.77563	5.13338	45.1166
AGBL2 ENSG00000165923	1.73321	8.2511	2.10283	0.500051	0.596471	1.41933	10.2841	0.750981	3.36768	0.503217
AGBL3 ENSG00000146856	1.9243	0.254883	0.968469	5.38015	0.248928	0.235049	0.605955	3.20752	1.00794	0.225295
AGBL4 ENSG00000186094	2.49088	0.0749804	1.94352	0.304666	32.3009	0.61244	1.64298	0.526228	1.5982	1.52937
AGBL5 ENSG00000084693	0.211463	0.959935	0.783697	0.546692	0.0425286	1.11133	0.181333	0.599262	2.16521	1.8996
AGER ENSG00000204305	0.33141	8.96734	0.971067	2.52923	0.523584	0.673087	0.191209	0.488065	0.338435	1.81173
AGFG1 ENSG00000173744	2.75184	1.04048	1.77974	0.583517	1.29355	0.66351	0.2794	6.63745	1.28105	0.631827
AGFG2 ENSG00000106351	0.12325	3.61492	1.77872	0.590905	0.388484	0.338653	0.102633	0.340745	0.275728	1.68589
AGGF1 ENSG00000164252	0.863488	0.698038	10.314	1.17549	0.309258	0.396697	0.306564	2.18955	0.407297	0.717961
AGK ENSG00000006530	0.0542709	0.730766	0.628342	0.855789	2.12726	2.15788	0.61388	2.96803	0.996903	0.392478
AGL ENSG00000162688	0.376366	0.283701	1.29435	0.0855091	0.930137	2.22934	2.44549	0.528287	0.0702085	0.435731
AGMAT ENSG00000116771	2.77127	0.0261001	1.50391	62.2125	1.76784	0.0672351	1.12255	0.168683	0.119065	0.216693
AGMO ENSG00000187546	22.9809	3.4478	0.20494	16.9672	0.206943	4.6855	0.468351	7.59967	1.17633	3.41128
AGO1 ENSG00000092847	0.753443	0.964162	0.340615	1.41815	0.209815	0.220672	0.590903	6.88941	0.952379	0.373281
AGO2 ENSG00000123908	1.12165	0.264702	0.979728	0.392203	3.4506	0.119894	0.45311	2.5614	0.30244	1.01287
AGO3 ENSG00000126070	0.514654	1.38502	0.497345	0.634799	1.38252	1.66935	2.86532	8.27771	0.136344	3.36235
AGO4 ENSG00000134698	0.669339	4.79123	3.82007	3.91355	3.52867	2.00204	3.2291	0.337158	0.532725	0.0989487
AGPAT1 ENSG00000204310	0.175387	3.53989	0.152321	0.234064	1.71739	0.0742229	1.21389	0.957736	0.668292	0.925682
AGPAT2 ENSG00000169692	0.445647	1.00202	0.587254	0.672687	0.403157	0.77036	0.561621	0.424642	0.605324	1.85895
AGPAT3 ENSG00000160216	0.788165	0.334124	0.0251407	2.36682	1.70708	0.957419	0.95756	0.663959	0.231126	1.07028
AGPAT4 ENSG00000026652	0.981111	0.495747	0.628634	1.32312	11.2189	4.2901	0.0548084	5.54656	0.60621	2.45629
AGPAT5 ENSG00000155189	31.895	7.70926	0.368207	0.157847	0.0277474	0.842974	0.540484	17.444	0.773514	1.35821
AGPS ENSG00000018510	1.13139	4.19678	1.86676	1.418	0.8784	0.914764	0.395315	0.0645386	0.157619	0.845654
AGR2 ENSG00000106541	0.173092	0.0557654	0.216121	0.867981	1.88983	0.289182	2.67389	2.74037	2.68719	1.46902
AGR3 ENSG00000173467	3.81711	0.792763	0.436208	0.369306	0.177003	1.04856	1.70589	0.180947	1.51574	2.35954
AGRN ENSG00000188157	0.534813	1.16179	0.643184	1.3613	1.91552	1.9933	1.4155	0.319577	0.59315	0.165983
AGRP ENSG00000159723	29.4364	1.09215	1.41473	2.54017	2.75303	0.326839	0.259737	7.67718	0.0141184	8.53745
AGT ENSG00000135744	0.240037	0.33608	0.92332	1.01867	0.577591	0.548775	0.568836	2.23208	1.04324	1.76313
AGTPBP1 ENSG00000135049	0.424519	2.78346	5.31067	0.278359	0.153512	4.12164	0.381985	6.5463	1.07745	0.355257
AGTR1 ENSG00000144891	3.06359	2.71628	0.795034	4.72773	1.34947	0.220748	6.74628	1.25512	0.0508994	0.768568
AGTRAP ENSG00000177674	0.605428	0.486852	0.768724	0.545258	0.486697	3.05322	0.195328	0.187753	0.740003	0.803344
AGXT2 ENSG00000113492	35.4878	3.59877	3.96354	2.04603	8.13491	2.80162	1.31591	0.610359	0.441183	3.32522
AHCTF1 ENSG00000153207	4.44885	0.283632	12.1038	1.5712	0.0496892	0.971521	0.965649	0.211486	1.10528	3.54988
AHCY ENSG00000101444	1.40353	0.402308	2.86164	0.411477	1.16264	1.84828	2.13685	0.425414	0.22217	0.924227
AHCYL1 ENSG00000168710	2.02876	0.168086	0.971267	3.16135	0.746518	1.08127	1.31038	0.533822	0.815409	0.401233
AHCYL2 ENSG00000158467	2.76764	0.637314	2.20628	0.761812	5.45486	0.314503	0.1512	0.577333	1.10439	0.329751
AHDC1 ENSG00000126705	1.40558	1.167	0.511909	1.73598	1.80554	0.276036	0.121162	0.582871	0.562445	1.49706
AHI1 ENSG00000135541	2.17495	10.249	3.08103	0.263436	1.45275	0.761371	0.398324	0.248096	2.0343	2.98219
AHNAK ENSG00000124942	0.354147	0.23305	2.36997	1.39684	0.581182	0.403655	1.02686	2.03602	3.06485	0.559994
AHNAK2 ENSG00000185567	3.60979	1.282	0.103493	0.119091	2.47802	0.694684	21.5922	3.47976	1.47294	0.538145
AHR ENSG00000106546	0.182305	1.48233	1.38445	0.683252	2.42315	0.596356	1.37881	0.388806	1.0483	2.48269
AHRR ENSG00000063438	0.52595	1.9743	1.79417	3.18436	3.95043	2.41312	0.818665	22.4847	1.43555	0.634144
AHSA1 ENSG00000100591	0.403281	0.356774	2.64594	0.419875	2.2723	2.45016	0.118195	3.00658	2.40211	1.00811
AHSA2 ENSG00000173209	0.874067	0.896562	5.53478	1.01011	0.931094	0.522984	0.191859	0.364986	0.599235	0.121536
AHSG ENSG00000145192	0.185194	3.3209	0.501366	0.758603	2.77835	0.462497	3.5121	1.78855	3.2678	1.14891
AHSP ENSG00000169877	5.94998	0.662046	0.027089	2.49892	0.438215	0.0210081	0.109477	1.99677	4.56565	0.530736
AICDA ENSG00000111732	5.2513	8.9859	6.43441	4.24992	0.945529	0.962488	3.14867	0.717939	4.75444	19.6555
AIDA ENSG00000186063	7.90079	0.366736	3.31446	1.15348	2.4856	1.0241	9.70158	3.14807	0.422952	10.2026
AIF1 ENSG00000204472	0.218653	6.0196	1.727	3.33733	1.96628	0.85025	2.28688	1.09234	3.6964	0.644671
AIF1L ENSG00000126878	4.25798	0.611658	0.205806	1.19108	3.89225	0.0697666	3.95299	0.238822	2.19204	0.576996
AIFM1 ENSG00000156709	2.60987	0.797392	0.304601	1.04825	0.531251	1.24041	0.385776	1.24194	0.243233	0.542176
AIFM2 ENSG00000042286	1.97044	2.745	0.773879	4.85207	0.197695	0.606262	0.575063	1.10706	0.200194	0.876429
AIFM3 ENSG00000183773	2.9063	0.171177	0.679976	4.60782	0.808308	35.6088	2.34837	4.48518	2.75319	1.25822
AIG1 ENSG00000146416	1.07947	0.771324	1.33827	0.763465	1.32547	0.0660711	1.7515	1.69988	0.983226	3.30836
AIM1 ENSG00000112297	1.05466	1.31513	0.364586	0.533288	1.36941	0.443229	0.593006	0.22733	0.680685	2.61159
AIM1L ENSG00000176092	0.903674	3.19141	0.69532	0.504136	0.09282	85.729	2.04521	7.59614	0.643329	10.9631
AIM2 ENSG00000163568	9.20704	4.85018	5.79124	2.37721	1.90425	0.692165	1.161	1.01109	0.290068	0.441781
AIMP1 ENSG00000164022	1.7296	0.363836	1.36967	2.04168	0.304717	2.15603	0.469701	0.255546	1.20499	0.320987
AIMP2 ENSG00000106305	0.0167894	0.655216	0.409355	0.10134	1.05365	1.97892	1.16342	0.415611	0.948219	1.07878
AIP ENSG00000110711	0.322158	0.167673	0.291542	0.281801	1.23104	1.09073	3.4324	3.26818	1.41786	1.42295
AIPL1 ENSG00000129221	0.162993	1.95048	0.515285	1.13715	0.376494	0.861442	0.259133	13.6833	1.03368	0.534958
AIRE ENSG00000160224	0.906296	1.58123	37.2503	1.71454	10.5843	0.578389	4.78484	1.75712	24.8649	4.25821
AJAP1 ENSG00000196581	0.240852	59.8786	0.619148	0.500662	0.143645	2.21535	0.189987	4.27517	1.03016	2.88491
AJUBA ENSG00000129474	0.928175	1.81216	0.312076	1.36995	0.251913	0.49023	0.176695	1.12364	0.280416	0.288917
AK1 ENSG00000106992	0.611118	0.411368	0.794382	1.10788	1.55127	0.28902	0.516757	3.12144	1150.51	1.25211
AK2 ENSG00000004455	3.0487	0.397408	0.793396	0.0866951	1.70248	0.908766	0.58926	0.397823	0.529374	1.1628
AK3 ENSG00000147853	1.74817	1.20258	2.11893	0.523069	0.170843	1.57221	0.42489	1.55488	0.674659	0.873089
AK4 ENSG00000162433	4.87483	1.19395	2.10243	0.301883	1.56368	0.659834	0.552746	18.0664	0.0222769	0.634012
AK5 ENSG00000154027	1.37599	0.508014	0.79612	0.606445	1.82558	143.396	19.766	0.775354	1.46945	1.24497
AK6 ENSG00000085231	1.36161	2.12332	0.586365	1.17778	1.75473	2.46781	0.467392	1.10793	0.213773	0.270337
AK7 ENSG00000140057	3.37505	0.406342	1.20185	7.87878	1.51632	0.330404	0.994982	1.26385	0.590619	5.91764
AK8 ENSG00000165695	0.260847	0.933222	2.7773	0.967448	3.10933	0.296066	0.282644	1.21338	0.320311	0.288932
AK9 ENSG00000155085	0.170456	0.4889	0.693802	0.810426	0.685848	1.62121	2.68678	0.525814	0.158071	0.928382
AKAP1 ENSG00000121057	0.797374	0.326603	0.174223	0.636589	0.14699	0.324169	0.479666	1.76259	0.684911	0.873834
AKAP10 ENSG00000108599	0.155013	0.434126	8.92847	1.07158	0.0560794	0.221544	2.02189	0.867678	0.240961	2.25279
AKAP11 ENSG00000023516	8.97855	0.376514	0.73073	0.0163373	0.198018	0.197222	0.684763	1.20414	0.3389	1.56927
AKAP12 ENSG00000131016	0.858061	1.12549	0.131397	2.22627	1.62303	0.336062	0.266682	4.62075	0.361921	1.14294
AKAP13 ENSG00000170776	1.194	1.88253	1.57909	2.56534	0.718835	0.136191	2.13941	0.074087	0.513643	0.472072
AKAP17A ENSG00000197976	1.25866	2.72832	3.90591	0.517621	0.568222	0.398052	1.13434	1.15742	0.721031	0.998263
AKAP3 ENSG00000111254	0.295778	0.9529	0.704422	4.11183	0.573637	0.00612059	0.787126	3.47446	0.0773435	22.4918
AKAP4 ENSG00000147081	1.00746	4.65937	9.8938	3.94571	3.70404	2.44815	0.264356	0.91962	1.3518	1.3555
AKAP5 ENSG00000179841	0.649648	275.379	1.56636	0.243856	0.475633	0.895432	0.286364	2.84836	1.78295	19.8797
AKAP6 ENSG00000151320	1.30775	0.0793982	15.3371	1.77954	0.198947	0.381515	5.64375	0.281684	0.431865	0.469898
AKAP7 ENSG00000118507	1.05269	0.617619	0.0754183	2.97154	1.05166	1.07986	0.460516	0.684349	0.785628	1.65642
AKAP8 ENSG00000105127	1.52462	0.54452	0.301376	0.574461	0.0736356	0.489293	0.215658	0.522587	0.409028	0.405725
AKAP8L ENSG00000011243	1.83785	0.688001	0.896903	0.845197	0.242076	2.10976	5.37497	0.896969	3.33583	3.35948
AKAP9 ENSG00000127914	0.252373	2.81081	0.179951	0.671459	0.695986	0.877571	0.54349	1.08517	0.109171	0.682115
AKIP1 ENSG00000166452	1.47346	0.0364398	16.6405	0.104242	1.10302	0.956688	0.446027	1.85653	0.440197	1.43457
AKIRIN1 ENSG00000174574	0.322314	1.7434	0.798297	0.223846	0.907183	2.29545	1.09919	6.64169	2.57206	0.111941
AKIRIN2 ENSG00000135334	28.0395	0.469722	0.58611	3.31696	0.7269	0.371999	2.69527	0.351013	4.16463	0.601063
AKNA ENSG00000106948	2.43278	4.13034	1.03258	2.36976	1.01106	0.264774	1.38568	2.14273	0.483073	0.565737
AKNAD1 ENSG00000162641	1.25621	13.0039	2.39115	2.95037	6.08609	9.19493	0.477081	1.26109	0.720101	0.017661
AKR1A1 ENSG00000117448	0.280737	0.121137	0.534178	1.51159	1.93449	5.30869	2.43364	0.398764	5.14103	1.82292
AKR1B1 ENSG00000085662	0.712845	2.75043	0.369034	2.50231	1.703	1.9103	1.69468	0.292707	1.50441	0.581364
AKR1B10 ENSG00000198074	1.23627	1.55689	1.19243	9.67575	0.499443	1.82961	2.581	18.879	0.0819641	1.11638
AKR1C1 ENSG00000187134	0.170674	0.443251	4.0079	1.60352	0.81633	0.505868	1.21389	0.119426	0.57117	0.834694
AKR1C2 ENSG00000151632	0.319597	0.321593	0.126847	1.77799	1.48568	0.00445057	0.499804	0.135525	3.52061	1.17499
AKR1C3 ENSG00000196139	1.28443	1.18625	1.33313	0.277385	5.26744	1.08863	0.743936	16.2235	1.47599	1.10434
AKR1D1 ENSG00000122787	3.25975	5.20579	6.23735	60.1015	0.651166	5.85201	1.45788	0.42249	8.63389	0.506581
AKR1E2 ENSG00000165568	0.485565	20.5398	0.994976	0.520221	0.906075	119.719	0.608477	1.17378	1.80161	1.90528
AKR7A2 ENSG00000053371	0.64311	0.532996	1.64374	0.259519	1.01252	0.333263	0.181599	3.59341	0.321395	0.0610718
AKR7A3 ENSG00000162482	0.537812	2.02821	0.200081	0.656124	0.635082	4.73874	1.42799	5.00012	1.29615	0.618983
AKR7L ENSG00000211454	3.29841	2.81158	2.39504	3.54858	1.34788	1.65116	1.62333	0.799436	0.16491	2.22316
AKT1 ENSG00000142208	0.530865	1.11353	2.39296	1.48414	1.20098	0.561201	1.27391	2.45252	0.689615	1.46806
AKT1S1 ENSG00000204673	2.7077	0.571336	0.670802	1.43992	0.475213	0.0938852	1.55395	1.07202	0.396619	1.96086
AKT2 ENSG00000105221	0.803466	1.43117	0.897311	1.90188	0.33353	0.558379	2.07161	0.655593	1.58207	0.626993
AKT3 ENSG00000117020	0.592624	1.06354	3.54103	0.932328	0.157781	2.67201	0.720253	0.326225	1.72758	0.466479
AKTIP ENSG00000166971	2.66366	0.0206945	3.2165	0.87253	0.294195	0.0616024	4.36739	6.92932	0.931788	2.29077
AL049794.1 ENSG00000280240	0.136153	0.144617	20.2791	9.9315	1074.06	1.92512	0.392294	0.882526	13.9975	0.60083
AL049872.1 ENSG00000279963	0.0679345	24.4929	2.37838	1.17453	0.638838	0.169305	2.20794	122.335	3.56322	1.62503
AL135787.1 ENSG00000283263	0.850194	1.81285	3.05435	9.4008	209.92	8.95878	0.722651	1.85505	1.032	6.61555
AL354828.1 ENSG00000279282	0.801911	3.35282	0.0356371	77.8938	3.40663	0.256018	1.93124	1.39635	12.9878	0.724091
AL354828.2 ENSG00000280175	3.22413	1.12785	1.39258	1.15754	9.91466	2.08379	1.7254	1.2097	0.446366	1.89523
AL356053.1 ENSG00000150076	0.975238	0.574148	16.3331	11.8982	0.346032	0.0871449	3.56823	0.527628	0.367052	0.966578
AL356585.1 ENSG00000279081	0.25011	4.02392	1.65376	0.895302	0.47692	0.6127	2.96022	9.85917	2.187	9.56451
AL358852.1 ENSG00000278899	0.518112	1.81893	0.32555	0.905837	0.38153	0.517298	0.998024	0.909171	0.200874	0.624111
AL365181.1 ENSG00000280316	2.41106	0.101183	0.134301	0.421977	9.49121	66.4843	0.683515	1.80984	2.13141	3.75232
AL513523.2 ENSG00000279767	0.808679	2.0787	0.923592	0.589427	0.774586	0.892192	3.01885	1.50436	2.32677	0.369862
AL589743.1 ENSG00000279508	0.209888	1.06011	1.0671	2.26096	0.0110976	0.690098	1.06411	1.21638	2.05839	1.63588
AL645922.1 ENSG00000279546	7.95106	3.28058	2.07505	0.555854	1.73807	0.428126	1.877	0.497884	12.9002	1.00039
ALAD ENSG00000148218	0.409272	0.842809	0.148766	0.328799	0.586813	0.723667	2.36598	0.175127	0.827913	0.239691
ALAS1 ENSG00000023330	0.345663	0.796678	0.487804	0.648972	2.29299	0.527399	1.7944	0.0129759	0.728846	0.204104
ALAS2 ENSG00000158578	3.87262	0.306527	3.16403	0.585616	0.481078	0.616396	10.0628	1.64691	1.1907	3.23181
ALB ENSG00000163631	0.3153	3.66384	0.784671	1.20246	0.318074	6.3955	1.69185	1.01814	0.625921	1.86184
ALCAM ENSG00000170017	7.43131	0.947171	0.968549	0.243036	1.23502	0.475165	0.779158	0.865244	0.696054	6.22648
ALDH16A1 ENSG00000161618	0.949331	0.819627	1.05951	2.1748	0.323499	0.77742	0.0807421	0.41661	1.05063	1.04814
ALDH18A1 ENSG00000059573	1.61106	0.5717	0.503633	0.190357	1.0964	0.166391	1.5104	0.891136	2.01614	0.302367
ALDH1A1 ENSG00000165092	1.14383	1.1084	0.575031	0.268409	0.518547	2.47689	0.256983	0.22594	0.545595	0.561932
ALDH1A2 ENSG00000128918	0.798767	0.980922	0.666253	0.36913	0.295689	1.24215	0.462586	0.326632	3.64998	1.95325
ALDH1A3 ENSG00000184254	0.237152	0.114091	0.184371	0.501436	0.320694	1.69962	1.32923	1.71087	1.10846	0.34896
ALDH1B1 ENSG00000137124	0.873949	0.95044	0.116433	0.950666	0.527119	0.177062	1.27603	0.635724	1.40928	1.48937
ALDH1L1 ENSG00000144908	1.27862	1.80248	2.19191	1.00823	1.12032	0.659917	0.173517	1.12954	0.59377	0.941815
ALDH1L2 ENSG00000136010	7.36418	4.92269	1.41965	0.0848776	0.569408	1.90513	32.7259	1.28192	4.34935	3.55502
ALDH3A1 ENSG00000108602	0.445839	8.96262	1.59516	3.15325	2.71049	4.75839	7.06592	4.39544	0.289521	0.273938
ALDH3A2 ENSG00000072210	0.386451	0.330728	0.401394	0.379785	0.376118	0.773068	0.362799	0.477015	3.42306	5.53489
ALDH3B1 ENSG00000006534	0.765556	0.555518	1.15591	2.85405	0.396046	11.8748	1.12701	2.67205	0.889246	0.503346
ALDH3B2 ENSG00000132746	0.626733	1.01679	0.429759	1.12146	1.88194	0.561372	0.655075	3.58118	0.667193	2.18287
ALDH4A1 ENSG00000159423	1.58776	1.7568	0.841811	1.3799	2.39014	1.12962	0.328086	1.0747	3.87687	0.344766
ALDH5A1 ENSG00000112294	0.876659	0.157199	0.24128	0.284509	4.03849	0.912417	10.1425	3.32513	1.75325	0.737007
ALDH6A1 ENSG00000119711	1.34307	0.762381	0.63082	2.56446	0.488994	0.673068	1.72993	0.272038	0.632826	0.177039
ALDH7A1 ENSG00000164904	0.619469	0.371773	1.07147	0.447545	0.958397	4.76641	1.8167	0.197588	0.381437	0.331128
ALDH8A1 ENSG00000118514	5.09061	0.5009	1.40879	0.942631	1.15306	5.88138	2.42911	1.65345	1.72457	1.40539
ALDH9A1 ENSG00000143149	0.461039	0.295236	0.561614	0.979383	0.66811	0.445624	1.14492	0.793806	3.97109	1.9925
ALDOA ENSG00000149925	0.852278	0.708911	0.901151	0.286213	0.417055	0.762614	0.569214	1.10626	0.487052	0.175283
ALDOB ENSG00000136872	144.014	7.17745	9.89162	11.149	1.3876	1.08759	7.8041	0.95889	13.9823	1.95162
ALDOC ENSG00000109107	2.86584	1.14725	1.79887	1.25531	0.192851	3.10062	0.782027	5.55886	0.79218	0.701451
ALG1 ENSG00000033011	0.426179	1.48392	0.426781	0.336086	1.83545	0.264539	0.119875	1.34317	0.575059	0.200517
ALG10 ENSG00000139133	2.09346	7.4864	0.162301	1.2965	9.37983	1.37277	0.174672	2.65877	1.24345	1.65297
ALG10B ENSG00000175548	0.82691	4.53203	1.29601	0.993793	1.1763	1.00207	2.14166	0.851171	0.730306	0.587344
ALG11 ENSG00000253710	54.2492	16.5081	1.74174	0.635988	2.19659	1.1469	2.34784	0.630455	2.72508	1.52049
ALG12 ENSG00000182858	1.76184	0.657385	0.0536989	0.0296641	0.325793	0.165681	1.0716	0.758915	0.790606	0.247412
ALG13 ENSG00000101901	0.118908	1.67283	0.517256	1.34639	0.754948	0.498239	0.741386	1.05831	0.159318	0.290674
ALG14 ENSG00000172339	0.442357	13.1064	7.65544	3.68071	0.951189	0.45307	2.66614	11.269	0.641671	0.285711
ALG1L ENSG00000189366	0.392348	0.70055	2.68041	2.51759	0.376193	2.58113	0.732606	1.11658	0.520688	0.165137
ALG1L2 ENSG00000251287	0.523494	0.41628	2.28744	3.50891	0.435804	2.25071	49.4593	0.464253	0.109887	4.53116
ALG2 ENSG00000119523	1.43904	0.465697	0.591052	0.338046	1.47414	0.449335	0.806688	0.243341	1.33877	0.83085
ALG3 ENSG00000214160	0.518965	1.9155	2.9609	1.42685	0.0629888	0.623666	1.27542	0.465146	1.11385	0.756928
ALG5 ENSG00000120697	0.353858	1.43878	1.35576	0.299813	0.817701	0.38298	0.175531	0.387552	0.435349	1.28886
ALG6 ENSG00000088035	1.104	1.86884	1.31538	0.355774	0.299628	0.0182435	1.99902	0.136283	1.37884	0.0841519
ALG8 ENSG00000159063	0.370263	1.1808	5.41783	1.71149	2.08429	1.19567	1.81594	0.978187	1.27615	0.976741
ALG9 ENSG00000086848	2.73051	6.95799	0.468528	1.02302	0.398136	1.02078	0.222527	2.1627	0.289919	0.519028
ALK ENSG00000171094	0.33358	3.13523	2.20341	0.229917	1.69822	0.903984	1.10881	0.996057	4.44314	1.95968
ALKBH1 ENSG00000100601	0.226839	1.69482	1.33181	0.225193	0.264777	15.6165	2.09876	0.475631	0.604474	0.109438
ALKBH2 ENSG00000189046	0.364947	1.99148	2.7634	1.76455	0.573482	3.48375	0.807756	2.1678	1.13184	0.726673
ALKBH3 ENSG00000166199	0.616762	1.22246	0.953287	0.260123	1.0551	0.126169	0.313889	0.852525	1.07427	1.84302
ALKBH4 ENSG00000160993	2.47821	1.70956	0.773635	13.4842	0.523602	0.499529	1.20852	1.45007	0.355332	0.724934
ALKBH5 ENSG00000091542	3.22624	3.4875	0.500295	0.379747	0.61445	0.603868	0.633254	1.61107	1.23162	0.518355
ALKBH6 ENSG00000239382	1.01508	0.923176	0.283628	0.12934	1.35153	1.18947	0.629609	0.873733	0.784264	1.89973
ALKBH7 ENSG00000125652	0.438205	0.72343	0.468606	0.258058	0.108181	3.33311	0.571866	2.67073	1.55766	1.07136
ALKBH8 ENSG00000137760	1.84497	1.40398	0.23161	0.665744	0.32599	0.788623	2.18709	0.214315	0.275264	0.0953707
ALLC ENSG00000151360	0.0880624	0.844506	0.468719	3.20843	0.593313	0.472551	5.24049	4.44692	12.9072	11.6739
ALMS1 ENSG00000116127	3.33885	0.159883	1.83126	0.335313	2.2211	2.97757	3.6252	9.99985	1.66556	0.434939
ALOX12 ENSG00000108839	0.592219	106.892	1.09535	2.57039	107.308	2.79462	1.78489	1.44475	2.68784	0.952157
ALOX12B ENSG00000179477	0.950268	0.204422	0.580753	1.14514	1.52063	0.383495	20.4173	7.98143	2.50819	4.21941
ALOX15 ENSG00000161905	7.61716	3.44419	1.68851	0.42534	0.530035	0.10034	1.70521	2.50089	0.242865	2.95274
ALOX15B ENSG00000179593	1.99136	1.37524	0.93428	0.325612	1.68722	1.37247	0.483638	0.0990382	0.183851	2.21455
ALOX5 ENSG00000012779	0.294053	0.304034	0.0471396	0.304958	0.684181	0.152096	0.590776	0.559861	3.82896	3.57351
ALOX5AP ENSG00000132965	0.0867548	2.15331	0.328015	0.541886	1.4881	0.976646	0.303982	0.496512	1.93734	0.901901
ALPK1 ENSG00000073331	1.62813	1.15397	0.133694	0.406779	4.2292	0.761252	7.73679	3.32036	8.03864	0.615194
ALPK2 ENSG00000198796	0.932378	5.05679	0.363097	1.91708	0.267215	0.795332	0.200147	1.48336	0.882847	2.92538
ALPK3 ENSG00000136383	0.588085	6.9936	31.018	0.179703	0.209274	0.279715	0.636259	0.267378	1.20058	0.793498
ALPL ENSG00000162551	0.430042	0.0170128	3.41237	3.23229	1.58549	0.979178	1.88317	0.475353	1.19521	0.458646
ALS2 ENSG00000003393	9.98919	1.27636	0.886857	0.245724	0.544812	2.41339	3.1055	3.42396	0.800569	0.395545
ALS2CL ENSG00000178038	1.04388	0.513947	0.545082	1.69672	0.410082	0.813178	0.464963	1.35106	0.335303	0.101651
ALS2CR11 ENSG00000155754	1.63646	2.90112	0.595413	0.2019	1.69362	0.201752	4.05445	0.280456	4.58855	4.0597
ALS2CR12 ENSG00000155749	0.465232	0.227865	5.09887	8.45925	12.0084	0.829782	1.57956	54.2135	0.345795	2.01318
ALX1 ENSG00000180318	0.210476	5.6588	6.38821	0.495175	7.97349	17.2141	0.263516	0.956398	3.93589	0.33699
ALX3 ENSG00000156150	32.1362	0.58829	1.22532	0.321197	0.0409414	1.78945	1.97816	4.23753	5.20404	0.306994
ALX4 ENSG00000052850	1.37252	2.67703	29.1507	2.65009	0.404591	2.23218	2.25152	0.358605	0.541967	7.88849
ALYREF ENSG00000183684	3.03294	2.48031	0.316242	0.321104	0.944501	10.9161	0.294947	0.223628	0.0894344	1.22059
AMACR ENSG00000242110	0.409572	0.164522	1.12405	0.629117	0.67828	0.378722	0.675358	0.557224	2.21937	2.18703
AMBP ENSG00000106927	2.03521	0.460433	0.895512	0.959536	29.7301	0.0752798	5.15928	0.228041	0.773253	0.474054
AMBRA1 ENSG00000110497	1.02291	0.793881	0.932365	2.41996	1.9444	6.01032	1.19989	3.9644	2.53557	0.285347
AMD1 ENSG00000123505	1.9485	0.921459	0.986124	1.75075	1.11481	5.15258	0.496882	1.73915	0.161729	0.665079
AMDHD1 ENSG00000139344	0.448947	0.383364	0.587799	0.455343	0.551211	0.746729	0.56765	6.60319	2.8505	0.140312
AMDHD2 ENSG00000162066	0.250444	1.065	0.775706	0.80506	1.86592	0.0632584	1.4087	0.440799	3.49266	0.218587
AMELX ENSG00000125363	0.9666	0.508272	4.6712	0.226199	13.6037	2.61182	0.605429	23.7803	5.79376	0.49383
AMELY ENSG00000099721	25.5681	0.157775	5.66762	91.8692	2.28527	0.440378	0.32105	0.767588	14.6829	0.353776
AMER1 ENSG00000184675	0.839067	7.05797	1.71915	0.716697	0.44815	0.392805	3.08638	0.851918	0.786257	0.128521
AMER2 ENSG00000165566	54.6854	2.34821	3.87243	4.26625	1.03776	3.67347	5.30721	2.47532	1.66421	21.1844
AMER3 ENSG00000178171	3.36327	0.680065	2.76721	6.0983	1.11943	0.453419	1.74852	8.93066	0.589827	7.77341
AMFR ENSG00000159461	0.42699	0.799707	1.73468	3.08293	6.20094	0.76873	2.63137	0.470887	1.79159	1.60657
AMH ENSG00000104899	1.87429	0.190057	27.7871	0.357239	1.86394	9.52981	1.92915	2.0434	0.929367	0.742127
AMHR2 ENSG00000135409	0.0285892	1.93486	2.72199	41.4943	2.62955	0.136851	56.7691	50.6968	0.373615	63.1625
AMIGO1 ENSG00000181754	0.335568	1.85307	1.78839	0.666614	0.468941	0.326117	0.493711	1.19605	0.229007	0.330993
AMIGO2 ENSG00000139211	1.88967	15.4418	2.70302	0.697467	0.291988	16.929	0.11497	1.23793	2.13447	0.162648
AMIGO3 ENSG00000176020	1.71614	0.985616	0.526942	0.0583038	0.0942105	3.12917	4.88361	1.27975	2.00048	2.53531
AMMECR1 ENSG00000101935	1.14159	0.932458	0.763441	7.06138	0.671192	0.388732	2.40681	0.841439	1.07382	53.7267
AMMECR1L ENSG00000144233	1.03818	4.94561	2.64866	0.42235	0.0549189	2.16113	0.268698	1.35859	4.15596	0.268915
AMN ENSG00000166126	1.0465	5.78084	0.0888564	0.386707	1.36562	0.313826	0.715276	0.598469	2.17707	4.299
AMN1 ENSG00000151743	0.646735	0.262833	0.758053	1.46631	1.26934	0.141159	1.25091	1.07461	1.40599	1.584
AMOT ENSG00000126016	0.947707	1.31923	1.48535	0.108634	0.463578	11.8681	0.308192	0.468568	0.370104	1.2411
AMOTL1 ENSG00000166025	0.892189	0.155648	0.946991	0.896623	1.16828	2.59221	0.850976	1.76984	0.535722	0.313312
AMOTL2 ENSG00000114019	1.14058	0.181906	1.66762	0.233285	1.46079	0.830195	0.895753	0.79032	0.859769	0.849926
AMPD1 ENSG00000116748	0.513211	3.12958	0.126977	1.21725	3.32612	0.431326	3.23893	0.526961	1.07572	1.0667
AMPD2 ENSG00000116337	0.61115	1.62068	0.377609	0.795237	0.143356	1.42272	3.60045	0.500187	0.0851675	1.34579
AMPD3 ENSG00000133805	1.67671	2.25331	0.225478	1.48575	0.446586	0.449767	0.149195	0.378396	0.629289	0.142924
AMPH ENSG00000078053	3.49873	0.269879	1.86005	0.535063	3.38159	0.945458	0.328846	3.98474	5.89445	1.25079
AMT ENSG00000145020	0.606495	174.171	0.914493	0.846278	0.810865	0.644194	3.99818	0.192735	1.8996	10.2588
AMTN ENSG00000187689	0.988474	27.4475	4.81436	6.12162	10.6477	5.10928	2.21964	0.289151	0.397526	0.10042
AMY1A ENSG00000237763	0.144576	0.532013	0.371274	1.56391	0.151289	2.15673	2.05831	0.663991	0.0506028	0.115988
AMY1B ENSG00000174876	0.026391	0.107106	5.27207	0.434828	0.243538	9.54962	2.62878	3.39763	1.27052	0.357966
AMY1C ENSG00000187733	0.708499	0.0728957	0.0772821	3.67352	7.15727	3.27157	1.91304	0.942225	0.114394	32.3396
AMY2A ENSG00000243480	1.41275	0.27493	0.343568	1.59539	0.399828	0.235077	0.932746	0.132014	0.0651301	2.52369
AMY2B ENSG00000240038	0.677748	2.76026	1.92635	1.76979	0.948415	0.815201	4.10388	0.104858	0.164244	2.22212
AMZ1 ENSG00000174945	2.21392	5.08815	1.46172	11.9122	1.93513	0.792009	10.0241	0.817154	1.51937	0.900599
AMZ2 ENSG00000196704	2.37448	0.840561	0.750783	0.335094	0.0894883	14.0717	0.201614	0.0298953	0.565952	0.323705
ANAPC1 ENSG00000153107	0.230428	2.56083	0.537773	0.156261	2.17859	9.20984	3.2161	0.522727	1.1727	0.526981
ANAPC10 ENSG00000164162	1.06928	0.348243	0.126903	0.987507	2.18337	0.950329	0.255889	1.24249	3.471	3.34559
ANAPC11 ENSG00000141552	1.17483	0.591398	0.250364	0.466745	0.251235	0.637722	2.99316	5.30866	1.70972	2.39203
ANAPC13 ENSG00000129055	0.749045	3.03227	0.295592	0.44524	0.33403	0.540737	0.556449	0.660763	0.777837	1.23405
ANAPC15 ENSG00000110200	0.706186	0.360284	1.07092	0.478519	0.273127	1.91231	0.965028	0.323683	1.6775	1.06312
ANAPC16 ENSG00000166295	0.519621	0.171357	0.0635596	0.478331	0.581493	0.368124	0.755531	1.75338	0.30527	0.185093
ANAPC2 ENSG00000176248	0.129941	0.305827	0.496905	1.17784	1.01588	0.399489	0.206558	0.637396	0.30109	0.726748
ANAPC4 ENSG00000053900	0.167017	25.9365	1.26252	0.267624	1.88151	1.13599	0.71637	0.292046	0.321401	2.76022
ANAPC5 ENSG00000089053	0.489977	1.46169	0.306102	0.18796	0.324186	1.3082	0.301599	0.987016	0.635234	1.68509
ANAPC7 ENSG00000196510	0.86432	0.534323	0.611866	2.79267	0.4844	0.218417	0.649281	2.10153	0.564796	0.3728
ANG ENSG00000214274	0.300169	2.19931	1.354	0.116754	1.85841	0.599822	1.92847	2.33027	5.26191	0.522289
ANGEL1 ENSG00000013523	0.581016	0.638952	17.2008	0.731482	0.269036	1.02988	0.841075	0.121634	2.82831	0.556338
ANGEL2 ENSG00000174606	0.205722	1.01021	1.12773	2.70165	0.528724	1.38358	1.87315	0.619323	0.703753	0.501783
ANGPT1 ENSG00000154188	7.5089	0.480465	0.931527	0.176508	0.74069	0.239568	4.02438	0.933046	8.65925	0.876493
ANGPT2 ENSG00000091879	2.43289	2.22005	0.604631	0.237906	0.11903	2.0316	3.5005	1.24651	1.05867	0.712343
ANGPT4 ENSG00000101280	3.43632	0.0527682	3.02568	0.0363342	0.0504339	29.6738	8.77765	0.494175	2.90444	0.945622
ANGPTL1 ENSG00000116194	0.0667178	0.211048	0.41657	0.934933	0.0798105	2.88669	0.857686	0.45945	7.17909	1.19152
ANGPTL2 ENSG00000136859	5.10441	0.867163	1.59242	1.95375	2.07301	2.35389	0.43674	1.51116	3.20584	0.047404
ANGPTL3 ENSG00000132855	6.38787	1.66379	7.17105	1.19887	0.992074	3.79172	0.731109	3.88638	2.30186	0.513523
ANGPTL4 ENSG00000167772	0.651823	0.722681	0.651385	2.00914	1.8728	2.24345	2.61863	3.8592	0.64418	1.56636
ANGPTL5 ENSG00000187151	0.0614511	0.716561	1.38121	1.20309	2.75868	1.65505	0.784801	5.44219	12.4009	0.306682
ANGPTL6 ENSG00000130812	2.95496	0.153744	9.08554	2.71596	5.23873	1.41052	0.409773	0.554304	1.66789	0.0372266
ANGPTL7 ENSG00000171819	6.06337	2.52509	2.11152	9.17209	0.385539	2.22172	10.8453	0.697304	1.45617	39.21
ANK1 ENSG00000029534	0.740595	0.620924	0.561167	0.49224	0.217109	4.47414	0.291337	4.20976	0.661002	1.05989
ANK2 ENSG00000145362	0.500039	0.77009	0.496938	0.744172	4.13658	1.41801	0.304865	1.06861	0.636211	2.4483
ANK3 ENSG00000151150	0.484887	1.2544	0.940553	0.979584	0.681777	3.69424	1.18351	0.31883	0.258052	0.715973
ANKAR ENSG00000151687	1.07149	3.58026	0.113122	2.63047	0.251465	2.89353	5.78793	0.867886	0.132599	0.18226
ANKDD1A ENSG00000166839	0.279867	3.90612	0.459743	7.15558	0.572884	0.670019	1.51077	1.30339	0.602442	3.20978
ANKDD1B ENSG00000189045	0.233973	1.1575	2.60549	0.74082	0.934489	4.51082	1.31978	0.326825	0.417496	1.43294
ANKEF1 ENSG00000132623	2.15116	10.397	0.28537	1.01528	4.22904	1.65763	0.0537847	0.0815512	3.69337	0.431821
ANKFN1 ENSG00000153930	0.689418	0.221885	8.64937	1.38332	2.48245	1.20368	1.14171	0.903993	0.862314	0.630391
ANKFY1 ENSG00000185722	0.978045	8.69969	1.57788	1.27869	0.142517	0.443127	0.492572	2.36057	2.45874	0.484006
ANKH ENSG00000154122	0.952759	0.786474	0.72957	0.117929	1.27645	0.282025	0.335265	0.187762	0.209638	0.622641
ANKHD1 ENSG00000131503	2.1582	1.15595	0.534343	0.370972	0.648217	0.634329	0.740923	1.80863	0.774038	1.11251
ANKHD1-EIF4EBP3 ENSG00000254996	0.972914	0.287996	0.443218	0.259221	3.64961	4.0672	1.89116	6.36312	1.39607	1.22917
ANKIB1 ENSG00000001629	1.17146	1.89909	0.609725	0.217834	4.24655	10.8204	1.43892	0.536501	2.44853	0.0584655
ANKK1 ENSG00000170209	0.567666	1.19891	0.701915	5.26689	1.62372	0.104533	21.0598	0.341423	2.06002	0.0684349
ANKLE1 ENSG00000160117	19.2773	0.878191	0.090731	1.74136	2.52413	1.16147	1.8549	0.120433	7.97493	4.2254
ANKLE2 ENSG00000176915	0.988994	1.02779	0.946609	0.312579	0.229715	1.63528	0.581816	3.00534	0.722028	0.0275954
ANKMY1 ENSG00000144504	1.45407	0.72917	0.228865	0.794187	0.584276	0.915094	7.11851	2.13192	0.83287	2.57662
ANKMY2 ENSG00000106524	3.6247	0.465041	0.706677	1.32772	0.404058	0.449461	2.26863	0.653233	0.859605	1.19281
ANKRA2 ENSG00000164331	0.435455	0.660271	1.03848	0.50248	0.215446	1.79566	1.89772	0.83076	0.814807	0.831393
ANKRD1 ENSG00000148677	1.29367	37.8733	0.151554	2.08776	0.015164	0.528357	0.323639	6.05185	0.478367	0.539664
ANKRD10 ENSG00000088448	0.961529	0.322329	0.504368	0.619058	0.0754885	0.398155	1.91532	1.07024	0.271473	1.56979
ANKRD11 ENSG00000167522	1.75426	0.438773	0.16624	0.76197	0.541718	1.2022	0.217976	1.00139	0.146163	0.94347
ANKRD12 ENSG00000101745	1.91771	1.16781	0.127479	1.11345	0.671477	1.56686	1.51104	0.880866	0.134248	2.68941
ANKRD13A ENSG00000076513	0.828791	2.62186	1.31627	0.0847647	0.681225	0.270348	0.735726	5.37394	0.17311	0.202573
ANKRD13B ENSG00000198720	1.53312	3.758	2.06693	3.76698	0.129755	0.552386	1.05632	0.855182	0.908467	1.24504
ANKRD13C ENSG00000118454	0.219108	0.582722	0.829112	1.6404	0.240339	0.384055	0.919006	0.624454	2.50534	0.306183
ANKRD13D ENSG00000172932	1.04765	0.779017	0.377966	1.43878	1.32965	1.08155	0.672262	0.781086	0.135477	0.991553
ANKRD16 ENSG00000134461	0.525628	1.09327	0.686293	0.391337	0.303446	1.54995	1.71704	0.189816	1.2563	1.57768
ANKRD17 ENSG00000132466	1.52235	0.362534	0.980946	5.23623	0.81926	2.90955	2.42637	2.48342	0.493439	3.71101
ANKRD18A ENSG00000180071	0.169117	0.429153	0.203647	2.01892	0.583498	1.43479	0.241859	0.27847	0.789857	5.03341
ANKRD18B ENSG00000230453	0.252467	2.47041	1.07047	12.576	6.00673	5.89283	10.4835	3.33299	0.703805	5.80548
ANKRD2 ENSG00000165887	0.429648	1.19807	0.376229	5.0996	0.443239	0.0837228	0.444674	1.02078	24.3028	3.03176
ANKRD20A1 ENSG00000260691	0.869231	0.420565	0.0921747	4.98832	0.277723	0.2202	4.4352	5.93415	4.73356	0.431424
ANKRD20A2 ENSG00000183148	10.8549	2.17537	7.94174	7.23297	6.44186	0.243858	0.876714	3.4442	27.8524	0.651594
ANKRD20A3 ENSG00000276203	0.349435	1.58689	0.502865	0.735205	0.999375	0.95895	0.0757275	0.915547	4.46415	1.01714
ANKRD20A4 ENSG00000172014	2.02428	1.27057	0.575744	0.129207	1.72271	6.28303	0.23037	0.346013	0.576373	1.09945
ANKRD22 ENSG00000152766	0.578385	0.119979	0.938873	0.0854717	0.27284	0.185419	0.549279	0.6673	1.40437	0.242744
ANKRD23 ENSG00000163126	0.543455	0.235025	0.909015	0.31312	2.16648	1.96609	1.76721	3.2925	2.98308	0.992553
ANKRD24 ENSG00000089847	1.06664	0.278508	1.56372	1.09542	1.01011	4.01596	0.189054	1.93075	2.09571	1.06302
ANKRD26 ENSG00000107890	0.762531	2.20246	0.667269	0.662023	0.118601	1.10596	1.04127	0.508781	0.609219	2.25486
ANKRD27 ENSG00000105186	0.574065	0.355274	1.0109	0.450213	2.28632	3.42497	0.239773	1.36113	0.263247	2.31908
ANKRD28 ENSG00000206560	0.942359	1.09775	5.05622	0.690108	0.881653	0.783968	0.572874	1.51702	0.177538	0.674355
ANKRD29 ENSG00000154065	2.34799	0.189276	0.575492	3.93883	1.06821	13.99	0.879351	1.26732	0.86974	1.96208
ANKRD30A ENSG00000148513	0.428868	8.54981	0.603679	0.9554	0.636403	1.36132	24.4951	8.09225	0.931941	0.794486
ANKRD30B ENSG00000180777	2.01443	0.641354	0.415642	0.797355	0.833911	0.536304	0.0950364	0.705609	1.71995	0.493637
ANKRD30BL ENSG00000163046	1.88805	0.374453	2.50385	2.11428	2.89766	0.116878	2.14435	0.407051	3.49642	1.73952
ANKRD31 ENSG00000145700	0.874999	1.52642	1.91801	45.2636	6.39811	0.208398	0.293729	1.80188	2.06566	1.12497
ANKRD33B ENSG00000164236	5.14421	2.31514	1.03476	0.0847604	13.6901	3.13395	0.510858	1.39504	0.799039	0.660866
ANKRD34A ENSG00000272031	1.72858	0.53962	0.565051	9.14154	0.0874205	1.66145	0.199774	1.53896	0.509237	0.249544
ANKRD34B ENSG00000189127	0.347448	1.42706	0.839636	16.5801	1.28074	0.27168	2.12576	0.297956	0.819813	8.48415
ANKRD35 ENSG00000198483	0.553044	2.86021	0.473105	1.11293	2.336	0.143029	0.80481	2.01909	0.303861	1.19964
ANKRD36 ENSG00000135976	2.21011	1.854	0.296676	1.0002	1.0424	0.268613	0.212959	1.30315	0.400435	1.29518
ANKRD36B ENSG00000196912	5.49562	1.1896	0.281252	1.55645	0.720217	0.467662	0.775473	1.06907	1.12217	2.39477
ANKRD36C ENSG00000174501	1.75277	0.552296	2.14887	1.63899	1.09871	1.76706	0.772291	1.15085	1.41779	0.0152513
ANKRD37 ENSG00000186352	0.716428	0.788814	1.07487	0.349266	0.926594	0.278246	0.258325	2.66592	1.65814	1.00185
ANKRD39 ENSG00000213337	0.517333	0.438745	0.111975	2.82123	2.70053	0.696254	0.648551	0.246086	1.16656	1.96901
ANKRD40 ENSG00000154945	1.34325	2.37407	0.819001	1.83739	0.86217	0.468322	1.0094	0.389044	0.476323	0.224019
ANKRD42 ENSG00000137494	0.917286	2.14029	0.538525	0.343194	0.742551	0.387888	0.196053	1.16061	0.900504	0.872835
ANKRD44 ENSG00000065413	3.88597	0.369701	11.181	5.27493	0.769695	4.10664	3.59977	5.48245	0.14095	1.6698
ANKRD45 ENSG00000183831	1.6687	0.728811	1.00176	2.50234	1.80192	0.488566	0.208579	0.820545	0.353071	3.57217
ANKRD46 ENSG00000186106	0.932716	0.177086	0.641621	0.478345	3.03199	0.186537	2.42065	3.13447	4.65896	0.727908
ANKRD49 ENSG00000168876	4.22693	0.702063	1.85103	0.253052	1.4043	0.0833541	0.259802	1.49667	0.296863	1.92352
ANKRD50 ENSG00000151458	1.67049	1.60867	2.5153	19.1001	1.10139	1.8029	0.0972503	1.97875	0.445263	0.74739
ANKRD52 ENSG00000139645	0.688449	1.71925	3.44439	1.18698	0.336853	0.951285	2.22761	0.0117374	0.915066	0.312755
ANKRD53 ENSG00000144031	0.315022	1.90779	1.14092	1.46436	8.6156	1.11233	3.23684	12.4855	0.264442	6.68839
ANKRD54 ENSG00000100124	0.920081	1.00099	0.056618	0.227203	0.118077	1.24883	1.62425	1.3291	1.22911	1.46324
ANKRD55 ENSG00000164512	0.421698	1.13651	0.567516	0.203535	1.63581	1.25731	2.24044	2.89927	10.1815	1.95951
ANKRD6 ENSG00000135299	2.23668	3.29465	1.19739	1.21837	5.25151	0.896458	1.52416	0.583541	0.242945	0.209961
ANKRD61 ENSG00000157999	2.7463	2.93877	4.73032	1.73857	1.13861	0.935582	16.8161	4.04278	1.81727	5.39864
ANKRD62 ENSG00000181626	1.1285	3.35128	0.311895	10.5221	0.45102	1.35613	1.20765	1.07251	11.9705	0.724714
ANKRD65 ENSG00000235098	0.976925	0.925502	0.8685	2.72662	0.210114	0.235729	0.877911	0.969793	0.543401	0.457688
ANKRD66 ENSG00000230062	2.50593	4.9922	9.734	7.12846	9.95457	4.88988	0.528348	0.424933	4.00381	0.403526
ANKRD7 ENSG00000106013	11.1403	6.80734	0.0527073	1.18971	4.10379	1.42414	31.0017	0.0758461	2.52366	2.17526
ANKRD9 ENSG00000156381	0.924518	1.55773	0.565085	1.71174	1.26091	0.117306	1.33158	1.60301	1.63905	1.15592
ANKS1A ENSG00000064999	0.611064	0.324407	0.891135	1.3336	1.29149	0.189358	0.699692	0.381003	2.86235	2.06045
ANKS1B ENSG00000185046	2.15723	0.858708	0.821494	0.408792	0.0798695	0.358242	0.379944	4.74166	0.279487	0.685083
ANKS3 ENSG00000168096	0.520573	0.22304	0.967541	1.85842	1.20109	1.44724	1.36117	1.75407	1.56009	0.913246
ANKS4B ENSG00000175311	0.606242	1.25808	0.0541053	5.94629	0.309291	1.78258	0.254248	0.852082	3.76748	4.95459
ANKS6 ENSG00000165138	0.765093	0.830445	3.96601	1.27952	0.621024	1.7246	1.48908	1.784	0.814607	0.924006
ANKUB1 ENSG00000206199	1.46953	0.660729	0.306519	0.290013	1.26875	2.0856	1.05834	0.070141	6.20158	1.33697
ANKZF1 ENSG00000163516	1.88993	0.362832	0.842365	1.89544	0.0912522	1.23815	2.56883	1.06226	0.739483	0.0867878
ANLN ENSG00000011426	0.219758	0.247779	0.831311	1.66776	0.601212	0.279846	3.58677	0.642579	1.22242	5.16015
ANO1 ENSG00000131620	0.144819	0.351062	0.929273	0.578152	0.973546	0.59441	0.0973745	0.3014	1.60639	2.85944
ANO10 ENSG00000160746	2.13522	0.152718	1.72558	1.21007	1.33611	0.476752	2.41196	0.98138	0.747184	3.15364
ANO2 ENSG00000047617	0.140481	10.892	26.3461	1.97031	5.80497	0.22185	1.41482	1.32523	0.346966	2.65505
ANO3 ENSG00000134343	1.59417	0.681941	1.66616	0.154407	2.97548	2.50806	0.419937	0.288583	0.53822	8.197
ANO4 ENSG00000151572	3.77728	4.25704	4.54304	2.03414	0.755003	2.33845	0.44694	1.53329	1.26302	0.238785
ANO5 ENSG00000171714	0.345901	1.2019	0.761319	1.52427	0.563018	3.7256	0.341932	1.88001	1.39911	2.36802
ANO6 ENSG00000177119	2.91497	0.0139335	0.255118	27.2376	9.51172	10.0904	2.16458	0.497871	0.698011	0.129087
ANO7 ENSG00000146205	1.97148	1.41014	0.500453	0.185903	0.185507	0.491912	1.76496	2.17448	0.68409	0.352489
ANO8 ENSG00000074855	2.98901	2.57251	0.218221	2.57757	3.83991	1.75639	1.7868	0.761567	0.513267	2.59785
ANO9 ENSG00000185101	0.632286	4.15003	1.2904	0.165713	5.04879	3.06669	0.771178	0.973517	0.242104	0.0472713
ANOS1 ENSG00000011201	1.11388	0.940205	1.13843	0.670821	1.01924	1.35212	3.33761	1.95181	1.20045	0.278723
ANP32A ENSG00000140350	0.173039	1.48575	0.39811	1.77367	2.73508	0.363175	0.144109	1.70652	0.312903	1.25268
ANP32B ENSG00000136938	1.61993	0.532903	1.22075	0.129157	0.845728	1.38832	0.870666	2.89263	0.358623	0.529585
ANP32E ENSG00000143401	0.935698	6.06764	0.254588	1.10116	3.08419	0.628282	1.86576	0.11931	1.18904	0.935724
ANPEP ENSG00000166825	0.267049	0.214489	0.41812	0.0374101	3.32514	0.786777	1.2925	1.24686	0.196073	3.51846
ANTXR1 ENSG00000169604	0.229109	0.726791	0.0285471	0.479663	2.15147	1.28007	1.66946	1.48521	0.068142	16.7976
ANTXR2 ENSG00000163297	0.530447	1.44044	0.43868	0.240006	1.16807	0.367905	0.7633	0.334472	1.6974	1.53738
ANXA1 ENSG00000135046	0.380406	0.596164	0.31648	0.749559	0.332203	1.38354	0.260774	0.676022	0.421763	0.454075
ANXA10 ENSG00000109511	11.5832	1.68209	0.0859208	3.87242	3.03123	3.52108	2.28554	3.49859	1.08351	1.00011
ANXA11 ENSG00000122359	1.03015	0.577049	1.20004	0.597842	1.18511	0.430962	0.15574	1.14813	1.30835	1.40908
ANXA13 ENSG00000104537	1.20326	0.681737	0.556775	1.35892	0.314273	0.103298	2.39636	2.37453	3.15789	2.39765
ANXA2 ENSG00000182718	1.21336	1.20032	1.52667	0.72828	0.0709557	0.24142	1.33354	1.39793	2.27189	0.550878
ANXA2R ENSG00000177721	0.158717	0.579822	1.07861	0.998536	1.78884	0.736895	1.06138	0.281848	0.257163	0.183251
ANXA3 ENSG00000138772	0.582423	5.19274	0.250782	1.03996	0.587738	2.69131	0.877951	4.9937	0.466753	0.355409
ANXA4 ENSG00000196975	0.218301	0.0946173	1.21317	0.191324	0.157097	0.371628	0.867179	0.854352	0.638177	0.141497
ANXA5 ENSG00000164111	0.665561	0.476684	0.612599	0.0651096	1.08739	0.446156	1.65216	0.32817	2.59644	2.42094
ANXA6 ENSG00000197043	0.435846	0.182283	0.0686126	0.423419	2.19082	0.0612782	2.05349	1.20618	0.12309	0.347769
ANXA7 ENSG00000138279	0.529538	0.2566	5.56674	1.18483	1.47427	2.52154	0.499372	0.0449547	1.61614	1.46
ANXA8 ENSG00000265190	12.6533	7.18479	10.1578	13.3587	1.09092	7.97867	0.388022	61.6951	0.0999444	0.418481
ANXA8L1 ENSG00000264230	0.972373	0.0484595	0.842782	3.42448	7.64207	0.120981	1.02686	0.239836	0.160112	0.341514
ANXA9 ENSG00000143412	4.23597	1.31081	0.947692	7.48703	0.58103	0.872414	2.08922	1.26919	0.596627	1.42816
AOAH ENSG00000136250	0.340052	2.19662	1.46535	1.95476	0.105741	9.36869	5.05282	0.658201	1.29196	0.70242
AOC1 ENSG00000002726	0.992565	1.13519	2.30124	0.606679	0.453847	1.10905	4.13702	1.60755	1.46439	0.359696
AOC2 ENSG00000131480	0.739926	0.79018	1.58913	0.916621	24.0702	1.38365	11.3895	1.09699	1.31293	6.04106
AOC3 ENSG00000131471	1.01355	2.38235	0.504305	2.78017	0.386999	2.39373	1.44023	0.414746	1.1386	2.7564
AOX1 ENSG00000138356	0.717618	14.153	0.731635	2.52057	1.08419	0.447268	0.595141	0.633151	0.456876	0.717916
AP000275.65 ENSG00000265590	0.901015	2.53205	0.592617	2.30539	9.97133	0.607018	2.7672	0.621328	1.18679	17.5258
AP000349.2 ENSG00000280178	0.293175	41.965	2.03897	2.8734	2.31212	2.24829	1.09357	0.98512	2.61991	0.764655
AP000350.10 ENSG00000251357	10.7118	1.42939	0.766069	3.20501	6.66327	1.44555	2.85913	1.38315	3.8455	0.497584
AP000721.4 ENSG00000256100	2.59067	71.8772	1.58081	0.305237	8.69239	8.60115	2.65804	2.56143	0.925042	0.741911
AP000769.1 ENSG00000279576	0.268568	1.45676	2.9085	1.9878	0.332334	0.864167	3.40296	3.11245	0.0532753	0.701394
AP000866.1 ENSG00000279342	2.45353	2.77786	5.3439	0.0445932	2.04177	6.68251	5.15882	2.13351	0.844077	5.61497
AP006285.2 ENSG00000278919	0.695423	0.69155	1.96577	0.275744	1.83035	1.90454	0.217775	0.118463	0.249456	5.88217
AP1AR ENSG00000138660	0.608626	0.700162	0.879431	0.345641	0.80582	0.798212	0.130314	0.164176	1.99331	1.84397
AP1B1 ENSG00000100280	0.543916	0.454802	0.877797	0.738552	1.03255	0.0647041	0.311736	1.22837	0.607104	0.643409
AP1G1 ENSG00000166747	0.401662	3.14117	1.20152	0.532223	0.323608	2.07226	1.1894	0.355733	2.4917	1.58968
AP1G2 ENSG00000213983	0.763635	1.86712	0.493604	0.766361	0.589228	0.157996	0.788587	2.01548	2.61807	0.393057
AP1M1 ENSG00000072958	0.427195	1.14862	0.700418	1.72832	0.120988	1.67471	2.8361	2.76354	1.79836	0.844665
AP1M2 ENSG00000129354	0.666789	1.2688	0.367527	0.421252	0.327189	0.26068	3.8651	0.720977	0.0614648	0.947472
AP1S1 ENSG00000106367	0.541212	0.615077	0.720636	0.462536	0.574317	0.548961	0.812823	2.03495	0.515969	0.637549
AP1S2 ENSG00000182287	1.65149	0.377203	2.47002	1.38694	0.255841	13.228	2.50867	0.421306	0.823308	1.19656
AP1S3 ENSG00000152056	8.31664	0.269691	2.05548	8.36197	0.987927	0.658947	3.85514	1.88218	1.58143	1.04632
AP2A1 ENSG00000196961	0.294721	0.216077	0.449204	1.62744	0.216587	0.177089	0.71221	0.544923	1.44991	0.309467
AP2A2 ENSG00000183020	1.4717	1.11897	0.954568	2.31038	0.65111	0.817748	0.464657	0.0811476	0.122486	0.673346
AP2B1 ENSG00000006125	0.270445	1.29695	2.66213	0.987448	0.634621	0.683326	3.77854	2.89189	2.32019	1.61225
AP2M1 ENSG00000161203	0.534174	0.241599	0.615965	2.02709	0.429301	0.616105	0.260002	0.56508	0.407121	1.30248
AP2S1 ENSG00000042753	0.650808	0.164856	0.315034	0.648237	0.996328	1.60037	0.0123053	1.52119	0.514762	1.97862
AP3B1 ENSG00000132842	0.245056	2.29117	0.0560257	5.94723	0.33686	0.164391	3.21763	0.584	1.15464	3.93235
AP3B2 ENSG00000103723	0.0473289	3.07912	0.111845	0.236807	8.95212	5.42889	0.945374	1.26491	0.727622	0.617991
AP3D1 ENSG00000065000	1.1524	0.251609	0.565817	1.28441	0.711432	1.72876	1.76688	0.826841	0.667095	0.330278
AP3M1 ENSG00000185009	2.27963	1.64722	0.772061	1.1916	0.166543	0.415647	1.09709	0.792852	0.322726	6.1007
AP3M2 ENSG00000070718	0.578752	0.787829	2.73413	0.897368	0.696631	0.319021	1.66298	0.466074	0.518675	5.74998
AP3S1 ENSG00000177879	2.03963	3.07468	1.03555	0.209402	0.771097	3.03992	1.28551	4.07727	0.417485	0.422081
AP3S2 ENSG00000157823	0.55695	0.673606	0.755929	0.61564	1.60328	1.77665	0.747259	2.62246	0.944254	0.773565
AP4B1 ENSG00000134262	0.194572	0.453944	0.0903235	0.283317	1.10098	0.81681	1.7216	1.70998	0.682297	1.393
AP4E1 ENSG00000081014	0.402522	0.277841	10.595	0.78563	0.264076	1.44203	17.872	15.6507	0.212138	4.65459
AP4M1 ENSG00000221838	0.490126	0.997565	1.72899	2.67867	2.50035	1.75455	5.01132	1.10883	0.557075	2.37593
AP4S1 ENSG00000100478	0.929752	0.334145	0.823172	0.527739	0.198135	2.56517	1.76556	1.81581	0.185047	0.304738
AP5B1 ENSG00000254470	1.14778	0.143547	0.0371898	0.749771	0.146815	1.25538	4.92401	0.0803593	0.267833	2.13329
AP5M1 ENSG00000053770	1.40167	0.642881	1.28763	1.18589	1.26859	0.6399	2.0691	0.560732	1.04903	0.455039
AP5S1 ENSG00000125843	0.18459	0.556108	1.41641	0.48382	1.10728	0.991151	0.989699	0.463144	1.83	0.932047
AP5Z1 ENSG00000242802	1.07191	0.868531	1.57673	2.31123	0.248736	0.266086	0.156472	0.825467	0.464341	2.68402
APAF1 ENSG00000120868	0.272121	0.767805	0.936507	5.42971	0.277524	1.86808	1.45535	0.653481	5.09206	9.50159
APBA1 ENSG00000107282	0.816535	2.09028	1.41937	0.586921	2.50899	0.452642	3.79493	4.53419	0.220762	0.349523
APBA2 ENSG00000034053	0.361309	0.775534	2.15359	2.05679	0.926876	0.535869	1.23059	2.82955	0.154145	1.45254
APBA3 ENSG00000011132	0.167334	0.467838	1.07277	2.73847	1.24632	0.139287	0.330834	0.980545	0.171774	1.77559
APBB1 ENSG00000166313	0.711772	0.11685	0.109796	1.16475	0.746656	0.282003	0.328891	0.107406	1.02118	1.21043
APBB1IP ENSG00000077420	0.878822	2.13647	0.0543986	0.601576	1.69661	0.908859	0.547098	0.751841	1.42392	0.55223
APBB2 ENSG00000163697	0.318147	0.417898	0.884922	2.05703	3.01441	0.907826	0.331883	1.09346	0.441003	0.580969
APBB3 ENSG00000113108	0.2662	0.0729728	1.65695	0.026908	1.19013	1.86734	0.235958	1.88993	0.0896755	0.640864
APC ENSG00000134982	1.5889	0.0846667	0.317235	1.17694	0.835675	1.22695	1.48423	1.08688	0.381866	2.05069
APC2 ENSG00000115266	42.9095	5.87971	0.0702799	1.28119	2.88651	0.13422	0.48189	10.0576	0.979502	0.0830965
APCDD1 ENSG00000154856	0.404467	0.278397	2.29225	0.250552	1.15518	1.47196	0.802265	2.35235	0.974604	0.954512
APCDD1L ENSG00000198768	3.79936	2.03041	2.88257	0.370919	1.59582	128.037	10.3067	6.27621	2.24042	0.585214
APEH ENSG00000164062	0.23886	0.208585	0.709771	0.749873	0.761922	0.466942	0.294216	0.0630921	1.04608	0.702966
APELA ENSG00000248329	1.64058	0.304386	9.23541	1.22332	0.258726	0.47065	10.2867	5.00622	2.28256	4.23139
APEX1 ENSG00000100823	3.34791	0.785941	1.02657	0.187166	0.319632	1.23049	0.730526	0.467651	0.580379	0.115898
APEX2 ENSG00000169188	1.27594	0.850162	0.991252	1.73084	0.535681	0.460931	0.137799	0.575406	1.52207	0.665982
APH1A ENSG00000117362	1.01737	0.28106	0.160247	0.412601	0.144408	2.27661	0.514139	1.717	1.75192	0.954474
APH1B ENSG00000138613	1.56228	3.55035	0.0797781	0.821797	3.07598	1.97294	0.095505	0.220246	0.286022	1.55832
API5 ENSG00000166181	0.319539	2.68823	0.869184	0.752145	1.29406	0.633496	0.60225	0.675029	0.33161	0.959065
APIP ENSG00000149089	0.582399	0.228927	0.0648216	0.0947111	0.37789	1.76428	4.38837	0.484287	0.0947283	0.23797
APITD1 ENSG00000175279	0.844722	0.534833	0.824028	0.629116	0.10631	0.538257	0.250088	0.0655184	0.15059	1.73312
APITD1-CORT ENSG00000251503	5.51328	2.37044	0.933509	0.452069	0.330011	1.37761	0.875493	0.732326	6.6803	0.61663
APLF ENSG00000169621	45.4841	23.0854	0.901065	0.669528	0.448799	3.1701	2.5179	0.359665	7.78933	35.1645
APLN ENSG00000171388	6.24682	1.05663	0.547564	0.101176	0.226052	1.0631	0.0881214	1.15773	0.581837	2.62939
APLNR ENSG00000134817	0.361585	228.832	1.69013	1.12052	0.617733	1.36492	0.288152	0.339227	0.722716	1.23009
APLP1 ENSG00000105290	0.24866	0.232573	0.918515	0.480673	1.65879	0.0640962	0.442313	0.154205	0.230554	0.357782
APLP2 ENSG00000084234	0.863786	0.8316	1.51949	1.32716	0.397972	0.637341	0.0818696	0.348423	0.74578	0.483421
APMAP ENSG00000101474	1.19089	1.48152	1.47769	2.09519	0.959236	0.554403	0.723403	0.122737	0.679705	0.196494
APOA1 ENSG00000118137	0.658092	2.29729	0.316738	0.608967	48188.2	0.262526	8.51207	15.7295	3.68227	9.76197
APOA2 ENSG00000158874	2.63237	0.191837	0.000189647	1.56955	6.86175	1.18796	5.03777	84.7232	13.0145	5.90927
APOB ENSG00000084674	1.64278	0.601194	0.369155	1.51766	0.187932	10.9571	0.574983	4.45824	0.292775	0.693926
APOBEC3A ENSG00000128383	2.82469	131.031	1.08321	12.2329	1.28433	0.216692	1.23574	3.71976	7.38486	1.26368
APOBEC3B ENSG00000179750	0.0933962	24.2395	2.30649	2.37352	1.0066	0.941813	1.22384	0.683408	0.384135	4.28021
APOBEC3C ENSG00000244509	1.22428	4.129	0.50375	1.09106	1.12043	0.154248	2.05276	0.0463731	0.639776	0.375551
APOBEC3D ENSG00000243811	6.69495	4.80665	0.21278	0.531068	0.81096	0.422841	0.530072	0.159858	2.29247	0.825228
APOBEC3F ENSG00000128394	0.671306	1.64588	2.0206	1.59474	0.188338	0.222167	0.630914	0.889191	5.2467	0.781048
APOBEC3G ENSG00000239713	1.48981	0.471427	0.581525	0.471552	2.11567	0.482597	5.22184	6.46789	3.14565	0.323316
APOBEC3H ENSG00000100298	5.03832	1.65049	7.56255	0.24174	1.58089	0.635807	0.0236124	2.81841	0.880649	34.3561
APOBEC4 ENSG00000173627	0.819288	1.98255	0.551862	1.13592	0.19219	5.63653	0.945619	0.0764052	0.182498	0.734601
APOBR ENSG00000184730	0.993217	1.05203	0.936408	0.36648	5.80045	0.10523	4.76687	0.443428	2.39867	0.70095
APOC1 ENSG00000130208	0.217345	0.374347	0.949749	0.464731	0.607744	0.588129	1.27009	2.33755	0.383851	0.168653
APOC2 ENSG00000234906	0.0813507	1.27059	0.632298	2.66736	6.30262	0.613872	1.9748	13.7553	1.90772	1.39661
APOC4 ENSG00000267467	0.627705	4.75629	5.16296	4.36862	0.280098	4.86944	7.72685	8.71282	0.0735761	0.630965
APOD ENSG00000189058	2.50501	0.369023	0.33441	0.897185	2.30707	0.101065	1.03107	2.73264	1.4698	0.317772
APOE ENSG00000130203	1.26037	0.299015	0.66097	0.44729	2.19117	1.87348	2.85126	1.71198	0.396099	1.47206
APOF ENSG00000175336	0.581226	3.44919	0.279928	0.144901	1.50579	2.89986	0.868553	0.989992	0.203946	0.225226
APOH ENSG00000091583	0.223989	2.30746	5.02334	11.0562	1.16623	0.271753	25.6414	1.20803	1.17881	3.44289
APOL1 ENSG00000100342	1.56911	0.121278	0.455064	3.38568	1.75035	6.35955	0.342474	4.51644	2.55487	0.364147
APOL2 ENSG00000128335	1.48823	0.558832	17.1947	0.216131	0.67498	0.522297	0.488476	0.34928	3.22356	0.116477
APOL3 ENSG00000128284	1.5192	1.00053	0.831794	4.23153	0.539433	0.316427	8.57821	1.39883	1.1116	1.0279
APOL4 ENSG00000100336	0.381571	2.42167	1.60221	0.0633764	2.21643	1.1716	0.339007	0.267424	0.796803	0.852475
APOL6 ENSG00000221963	2.09832	1.53414	0.499136	0.595419	1.48651	0.724048	0.0290196	1.57873	5.48185	0.0933034
APOLD1 ENSG00000178878	0.302551	10.3782	3.32527	2.7629	2.68619	0.558728	1.40994	0.354854	11.1315	1.3964
APOM ENSG00000204444	0.693417	2.04988	0.337791	1.4293	1.62202	2.83955	1.34527	1.06564	2.39286	1.0643
APOO ENSG00000184831	0.115155	0.281398	0.00278418	0.809188	0.756918	1.95788	1.56541	1.57042	3.28374	0.656924
APOOL ENSG00000155008	3.62568	1.119	0.268772	0.267795	0.666934	0.797978	2.0877	1.78877	2.24794	0.209874
APP ENSG00000142192	0.559002	2.18389	0.150196	1.12875	2.84254	0.585706	3.28764	0.161262	3.29261	1.30126
APPBP2 ENSG00000062725	1.65291	1.9628	1.0562	2.17299	1.26808	2.45768	0.510791	3.97935	0.0186722	0.742887
APPL1 ENSG00000157500	0.339471	0.613536	1.79224	0.9587	2.05156	1.51167	0.997411	1.15411	2.13171	3.77604
APPL2 ENSG00000136044	1.01137	0.76184	0.546244	0.666023	0.775252	1.16555	0.832285	0.87133	0.274681	0.666333
APRT ENSG00000198931	1.49701	2.03819	0.725965	1.2208	0.4633	0.339132	0.694286	2.74248	0.345202	2.7696
APTX ENSG00000137074	1.40468	2.18919	5.3052	1.58632	0.633656	0.453421	0.316065	0.677037	0.95887	13.1289
AQP1 ENSG00000240583	1.50558	0.815927	0.137185	0.0478358	0.144796	0.394241	3.36779	0.601314	4.78661	0.519737
AQP10 ENSG00000143595	20.4517	4.42451	0.459564	4.91249	4.5584	5.40563	6.01776	0.629673	0.856525	5.04978
AQP11 ENSG00000178301	3.30237	4.77559	0.389573	0.982893	0.328748	9.68278	0.803359	0.993276	0.137905	1.7004
AQP2 ENSG00000167580	1.38387	0.232912	47.5183	3.06629	2.22822	2.06732	0.0186982	1.8951	0.73522	33.3457
AQP3 ENSG00000165272	0.539195	1.25489	12.5648	2.4918	1.12286	1.58546	1.28324	0.116893	3.34434	0.0325838
AQP5 ENSG00000161798	2.86301	0.517787	0.265018	1.54553	0.431006	3.31832	0.551466	1.70115	5.34218	1.96179
AQP6 ENSG00000086159	1.31672	1.70678	0.346683	1.89172	1.07696	1.1887	0.768637	0.152699	0.416518	10.3976
AQP7 ENSG00000165269	1.00822	3.35212	1.82207	0.272376	2.64191	0.695327	1.04608	0.591864	0.894762	8.10577
AQR ENSG00000021776	0.386156	2.2697	0.607407	0.496344	1.57001	0.619932	1.93686	0.180286	3.46506	0.816068
AR ENSG00000169083	0.18482	1.14978	2.36553	1.0255	2.09382	0.229709	0.964079	0.91841	0.552261	0.256437
ARAF ENSG00000078061	1.26626	2.66539	5.43799	10.2995	3.11	0.669363	0.54187	0.423827	1.89718	0.272048
ARAP1 ENSG00000186635	0.408377	0.206494	5.54362	0.150216	0.723844	1.31447	0.383866	1.29865	4.64066	0.736332
ARAP2 ENSG00000047365	2.24391	0.956442	0.470823	0.232184	0.33563	0.594095	0.0517875	0.180248	2.33226	8.047
ARAP3 ENSG00000120318	1.20764	3.24882	0.184763	0.919797	14.4125	1.06001	1.47405	0.118994	0.246251	2.77843
ARC ENSG00000198576	4.36386	0.366854	1.78981	2.35108	0.478514	1.30937	5.39483	1.62182	0.327897	0.440393
ARCN1 ENSG00000095139	4.05871	0.453534	9.81698	0.293192	1.16448	0.355481	2.84674	8.58302	1.725	0.860131
AREG ENSG00000109321	6.84826	0.561847	0.339952	0.0527489	0.373826	5.16277	0.202965	0.255031	1.38778	0.51448
AREL1 ENSG00000119682	1.69196	0.65598	1.2825	2.24773	0.939759	0.197338	0.19264	1.52677	3.04301	1.96838
ARF1 ENSG00000143761	0.223437	1.67932	1.50378	3.67872	0.512768	0.65328	1.03069	0.90973	0.771582	1.44117
ARF3 ENSG00000134287	1.17276	2.15314	0.988181	0.731575	1.24594	2.84804	1.7674	1.07414	0.912531	1.96104
ARF4 ENSG00000168374	2.46152	0.625044	0.134785	1.36291	0.404958	0.224271	3.09878	1.03829	2.59943	0.828653
ARF5 ENSG00000004059	0.189957	1.07099	7.01114	0.185997	2.42924	0.136943	2.08934	0.235686	1.03895	1.44802
ARF6 ENSG00000165527	0.307791	0.131863	2.34401	0.337785	1.19398	0.555016	0.890447	0.483914	0.0355669	7.7918
ARFGAP1 ENSG00000101199	0.403639	0.733328	0.472439	0.813911	0.238369	0.819251	0.475035	3.30457	0.208796	0.433437
ARFGAP2 ENSG00000149182	0.263719	1.00392	0.298923	0.962517	1.49883	0.718464	2.01249	1.45446	0.189718	0.149651
ARFGAP3 ENSG00000242247	0.976725	4.0621	1.27633	2.03174	0.361885	1.53023	2.63123	0.106246	0.15033	1.56644
ARFGEF1 ENSG00000066777	24.2675	0.703635	2.00827	2.72726	0.771242	1.64217	1.06664	1.08917	2.19904	0.140934
ARFGEF2 ENSG00000124198	0.361792	2.13537	0.538176	0.660607	0.255014	1.3717	1.82919	6.99427	0.437205	52.7782
ARFGEF3 ENSG00000112379	2.01204	1.97984	0.691301	0.739331	1.42793	2.6579	0.372345	0.954646	0.0367611	0.995928
ARFIP1 ENSG00000164144	0.176578	0.800381	1.11795	28.5862	2.56516	0.399667	1.6121	0.280179	0.166431	0.449878
ARFIP2 ENSG00000132254	1.25246	0.576518	0.849163	0.122794	6.40018	2.23868	0.353218	0.363929	0.268813	0.126281
ARFRP1 ENSG00000101246	0.161774	0.0348199	0.236942	0.789781	0.318687	0.602993	2.19682	1.61618	0.903071	0.581438
ARG1 ENSG00000118520	4.45309	17.5061	6.43804	0.875498	0.333401	4.47852	9.44322	0.397393	3.58591	0.935519
ARG2 ENSG00000081181	1.00859	0.486724	1.1189	0.582024	1.87207	1.28478	4.50305	0.133015	1.43262	0.745134
ARGLU1 ENSG00000134884	0.425075	0.68686	2.50568	1.47742	1.40697	1.67636	3.59706	0.402153	0.114265	2.18161
ARHGAP1 ENSG00000175220	0.523275	0.812807	0.344772	1.44278	0.297918	0.850078	0.876824	3.92351	0.213151	0.473127
ARHGAP10 ENSG00000071205	0.16789	0.362003	0.252208	2.34765	0.0712797	3.24007	0.183045	30.8994	1.43595	1.30719
ARHGAP11A ENSG00000198826	3.87326	4.63357	0.508246	3.53571	4.86249	0.253393	1.12546	5.47763	0.251925	3.95891
ARHGAP11B ENSG00000187951	0.707215	5.44865	0.723777	0.285278	2.15926	20.3943	0.588997	1.53284	1.36999	0.528188
ARHGAP12 ENSG00000165322	0.589185	0.423317	0.35683	0.563392	1.06077	0.42105	0.741428	0.745201	1.93224	3.56946
ARHGAP15 ENSG00000075884	0.880616	0.652135	1.35704	3.72337	1.37304	0.345236	1.02699	0.149271	0.6815	41.4941
ARHGAP17 ENSG00000140750	0.257648	0.127505	0.704472	0.619542	2.46286	0.885367	1.00612	0.203253	2.21033	0.646391
ARHGAP18 ENSG00000146376	2.3613	3.85538	0.300205	0.461309	0.0358314	0.663668	6.55192	1.77972	1.0567	0.426167
ARHGAP19 ENSG00000213390	2.04561	0.411922	0.847423	0.699498	0.944327	0.0950692	2.1198	0.371387	0.962979	0.566055
ARHGAP20 ENSG00000137727	12.1973	11.0938	0.779857	1.97889	0.770775	1.84206	4.43622	1.35982	7.0178	3.52403
ARHGAP21 ENSG00000107863	3.44998	0.271963	0.554994	0.16026	1.15582	1.9499	2.02934	0.869088	4.68347	11.7541
ARHGAP22 ENSG00000128805	1.17746	0.906315	1.14897	3.54604	0.818301	0.0141584	0.361791	0.489606	2.96769	7.37831
ARHGAP23 ENSG00000275832	0.778623	0.618917	0.940686	10.0917	2.20975	3.15328	0.435596	1.41155	398.272	0.833049
ARHGAP24 ENSG00000138639	0.590097	0.128456	2.78779	2.15714	0.212881	1.66555	3.78251	0.603867	0.291909	0.18915
ARHGAP25 ENSG00000163219	1.11182	5.44261	0.111288	0.939484	10.1388	1.88583	2.03656	0.0358493	3.96053	0.398804
ARHGAP26 ENSG00000145819	0.0721938	0.193131	0.955454	1.60094	0.375261	0.450375	0.331865	0.286608	1.69505	0.0618193
ARHGAP27 ENSG00000159314	0.692244	0.60446	0.383984	1.76797	0.0280422	0.862443	0.324033	0.828042	0.28484	0.0836428
ARHGAP28 ENSG00000088756	0.224969	20.8165	0.312675	1.69124	1.97704	0.692822	0.561049	1.64303	0.927523	4.27289
ARHGAP29 ENSG00000137962	2.30463	1.16516	1.15176	2.41248	1.09134	0.131644	2.02755	1.17872	0.989974	3.13373
ARHGAP30 ENSG00000186517	4.89065	0.619735	0.134827	4.00848	1.41686	0.223883	2.33434	1.13006	3.96687	1.09994
ARHGAP31 ENSG00000031081	2.39693	1.14862	0.738791	0.716565	1.65848	0.932342	1.98394	0.420456	3.67934	1.96857
ARHGAP32 ENSG00000134909	1.63209	4.95223	0.135119	2.38951	1.42329	4.51287	1.70807	0.233788	0.395805	0.276984
ARHGAP33 ENSG00000004777	8.23228	0.580205	0.505968	0.232672	0.543555	0.975548	0.042215	0.0983714	0.89204	0.386328
ARHGAP35 ENSG00000160007	0.744783	2.86993	5.36856	2.0888	0.439435	0.645578	1.48016	4.28652	0.321367	0.109385
ARHGAP39 ENSG00000147799	1.12343	1.05937	0.433804	1.33573	1.75057	0.970231	1.10901	2.44429	1.36367	2.04718
ARHGAP4 ENSG00000089820	2.33633	0.129328	1.13304	1.94116	1.05614	0.457836	1.26986	1.63003	1.57426	1.14998
ARHGAP40 ENSG00000124143	0.417814	0.766199	2.05336	2.66584	8.33252	3.00124	2.64692	40.2127	0.157832	1.44063
ARHGAP42 ENSG00000165895	4.3891	0.172925	0.915709	2.4831	1.90306	0.999652	1.61376	0.089601	9.30037	0.447269
ARHGAP44 ENSG00000006740	45.9794	1.46707	0.433759	1.95791	0.292687	0.154868	0.0635468	9.34756	0.909108	3.60248
ARHGAP45 ENSG00000180448	2.15279	0.944801	3.03372	0.926312	2.16995	0.649404	2.38317	0.533232	0.793166	1.0532
ARHGAP5 ENSG00000100852	0.0536874	0.512717	0.460233	0.990448	0.129399	0.255184	0.693807	0.190553	0.535815	3.13971
ARHGAP6 ENSG00000047648	1.20591	0.469611	2.2306	1.55779	0.449427	0.867377	1.05715	0.510644	0.717247	8.37091
ARHGAP8 ENSG00000241484	0.217467	1.24689	2.1578	8.68924	1.79966	4.52032	2.48459	1.54203	0.916977	2.1188
ARHGAP9 ENSG00000123329	0.835395	2.01972	11.2496	8.55072	0.856553	0.6764	10.5415	0.863307	0.159031	2.244
ARHGDIA ENSG00000141522	0.373517	0.812889	0.420257	0.81932	0.551745	1.22517	2.06007	0.736375	0.984611	1.02765
ARHGDIB ENSG00000111348	0.579674	1.53056	2.14876	0.701251	0.658959	0.994709	1.43909	3.24946	4.73232	0.988063
ARHGDIG ENSG00000242173	2.07876	9.84934	18.7851	17.1882	0.416895	6.89331	2.36622	8.49816	4.12486	0.104423
ARHGEF1 ENSG00000076928	0.553888	0.522026	0.457839	0.289312	0.700512	2.44375	0.832849	0.81466	0.222309	3.71311
ARHGEF10 ENSG00000104728	5.42156	0.120381	1.1746	2.69897	1.3083	4.01374	0.384776	0.599503	1.9711	1.75743
ARHGEF10L ENSG00000074964	0.530763	1.08186	0.48166	0.539941	0.802691	0.30761	1.88168	0.853491	0.273214	0.464413
ARHGEF11 ENSG00000132694	1.75368	1.02982	0.280936	1.20662	0.950139	0.17274	0.692145	0.627525	0.800951	0.15844
ARHGEF12 ENSG00000196914	1.69716	2.96977	0.327551	5.02469	0.79698	0.127567	1.27903	0.203348	0.59643	0.741929
ARHGEF15 ENSG00000198844	0.430432	1.11698	0.355731	0.441077	0.905402	0.201101	2.02542	0.413301	0.625858	0.397739
ARHGEF16 ENSG00000130762	2.88247	4.16357	7.0363	1.53893	0.557518	0.404415	2.20136	0.566932	0.496238	0.642862
ARHGEF17 ENSG00000110237	0.585054	4.83611	0.207981	0.699483	2.38436	3.38983	1.03762	0.547917	1.77499	2.38363
ARHGEF18 ENSG00000104880	3.53105	3.71664	1.42212	7.04065	0.835055	0.7215	0.228434	3.01454	3.25958	0.577614
ARHGEF19 ENSG00000142632	0.562665	0.318615	1.28532	0.976731	1.61911	0.24997	0.828667	0.444294	0.519674	1.07492
ARHGEF2 ENSG00000116584	1.29143	2.65908	0.173779	1.04821	0.552572	0.480525	1.25485	2.87278	0.862241	2.17693
ARHGEF25 ENSG00000240771	2.0609	1.19527	1.56005	0.0443319	0.437859	6.34044	1.12901	0.72293	0.275738	2.43269
ARHGEF26 ENSG00000114790	6.83515	0.436816	0.424423	0.842798	0.196233	0.886586	4.08422	0.567166	2.44517	1.04458
ARHGEF28 ENSG00000214944	0.576395	12.0284	8.5059	0.458999	4.05944	3.37791	0.315351	1.04709	4.36761	6.17848
ARHGEF3 ENSG00000163947	1.27295	1.1765	2.5206	0.445422	0.55135	0.898809	0.871786	0.266015	0.404343	0.557858
ARHGEF33 ENSG00000214694	3.77806	0.854036	3.76366	0.367673	1.39681	1.77736	2.83939	1.47766	0.975703	0.48852
ARHGEF35 ENSG00000213214	1.83322	0.39627	0.282931	1.26216	1.57318	1.36103	1.5878	0.680331	1.82939	0.154726
ARHGEF37 ENSG00000183111	0.544822	0.818486	1.33515	0.854694	0.250597	1.92194	1.37155	1.43166	4.94254	0.122444
ARHGEF38 ENSG00000236699	5.12198	0.681695	3.219	7.63799	0.871333	0.177109	0.423493	0.55479	0.298818	2.35841
ARHGEF39 ENSG00000137135	3.7714	4.69156	0.131247	0.0100663	1.11184	0.321201	38.5968	2.76121	8.33384	0.770792
ARHGEF4 ENSG00000136002	0.514465	1.22669	1.51724	0.487976	2.23838	0.113793	3.29812	0.492041	2.00404	1.1142
ARHGEF40 ENSG00000165801	1.27605	1.07236	0.427656	3.99586	2.90762	0.558676	0.300477	2.97315	0.636119	1.25228
ARHGEF5 ENSG00000050327	0.101074	0.0887304	1.20068	1.20027	2.33327	0.426268	0.657081	0.820642	2.19972	0.730293
ARHGEF6 ENSG00000129675	1.65003	0.240202	3.32243	3.92557	0.28457	0.812591	0.548066	1.19058	0.649608	0.164426
ARHGEF7 ENSG00000102606	0.272059	3.83409	0.685225	0.853468	0.509832	0.967417	0.529553	2.57484	0.273323	0.0604017
ARHGEF9 ENSG00000131089	0.0396615	0.753897	4.08898	1.42395	0.759626	0.489073	0.934635	0.391672	0.151609	6.08524
ARID1A ENSG00000117713	0.762594	0.931959	3.44955	0.0339275	0.313276	0.618352	0.854929	1.19436	0.31169	0.502285
ARID1B ENSG00000049618	7.51565	1.94674	1.51277	0.261961	0.869324	2.76682	0.727768	4.25187	1.35334	0.324053
ARID2 ENSG00000189079	0.858244	1.87396	0.401942	0.21446	0.53703	0.314965	0.201442	0.412431	1.96437	0.732725
ARID3A ENSG00000116017	0.816048	3.75604	2.42543	0.0886551	0.21833	2.20418	3.30544	1.71591	0.265067	1.12422
ARID3B ENSG00000179361	0.397878	0.535766	1.15008	0.526806	1.10352	1.35644	4.13527	0.331407	1.38068	0.168525
ARID4A ENSG00000032219	0.717345	0.231124	1.95147	0.98121	0.968435	1.19744	0.444981	0.359521	0.0450609	11.0502
ARID4B ENSG00000054267	3.04247	0.647993	0.639964	0.216048	0.277093	1.40828	1.48663	0.390771	1.16466	0.331806
ARID5A ENSG00000196843	1.77268	4.07486	0.563917	1.09638	0.169196	0.355857	1.90936	0.196856	2.46895	0.783228
ARID5B ENSG00000150347	1.1632	3.83997	0.765681	0.910742	0.171392	0.600852	0.349242	0.183707	3.55275	0.926361
ARIH1 ENSG00000166233	0.771893	0.676157	0.581239	0.798755	2.04191	0.883835	0.412765	1.08489	1.03702	0.320318
ARIH2 ENSG00000177479	0.392858	1.10732	0.0556798	0.955938	0.765709	0.298189	2.8931	1.19344	0.264741	0.333753
ARIH2OS ENSG00000221883	0.996566	1.08606	0.302177	0.378724	2.82527	4.65339	4.1511	2.09193	1.08742	1.33314
ARL1 ENSG00000120805	1.34571	0.2093	3.94065	2.00123	0.806069	0.461212	0.716032	0.112616	1.06453	1.92557
ARL10 ENSG00000175414	0.79587	0.254118	0.353559	0.16081	1.03792	17.2602	1.84479	0.328602	1.97042	0.249398
ARL11 ENSG00000152213	1.9331	5.50581	0.211671	0.128967	3.81079	0.0550752	2.10222	2.88584	3.40605	1.21742
ARL13B ENSG00000169379	1.05438	0.600591	1.71227	1.83684	1.402	1.68728	0.907953	0.640522	4.15647	86.7759
ARL14EP ENSG00000152219	1.64245	1.03185	0.278133	0.582248	1.24096	4.46081	2.26233	1.04291	1.25955	6.97457
ARL15 ENSG00000185305	0.254002	1.33977	5.40498	5.76665	0.781088	0.244289	0.581796	0.784206	0.617015	0.134752
ARL16 ENSG00000214087	0.537125	3.15502	0.846663	0.456583	1.9128	2.06907	0.0856323	2.12944	0.441981	0.25696
ARL17A ENSG00000185829	0.299409	1.30472	6.82791	0.142315	1.60863	0.650249	0.430044	0.558277	0.124242	0.150475
ARL17B ENSG00000228696	10.9451	0.0406376	0.890988	0.739735	2.00009	1.33738	0.233573	0.892411	3.58329	0.155724
ARL2 ENSG00000213465	0.21306	0.979267	0.448562	1.2122	5.99696	0.242103	0.670505	0.0558725	2.06758	1.32443
ARL2BP ENSG00000102931	0.115494	1.04238	0.375411	1.36184	1.09156	0.140424	0.630339	0.133863	0.748265	0.137765
ARL3 ENSG00000138175	0.122396	1.8647	0.117899	2.8741	0.579487	4.35713	0.819832	0.447027	1.21511	1.17417
ARL4A ENSG00000122644	0.14839	0.96145	2.01174	1.74699	0.883608	13.6024	6.55157	0.636575	0.63558	1.05683
ARL4C ENSG00000188042	3.57416	0.664509	0.495452	1.18545	0.145945	1.75916	4.04013	0.31963	0.256285	0.184164
ARL4D ENSG00000175906	1.6902	1.27019	0.0794594	2.37687	0.273776	6.98681	3.89049	1.65407	2.30224	0.353215
ARL5A ENSG00000162980	1.55574	3.42908	2.46952	0.0916595	0.803501	0.514806	0.308177	0.349914	1.26124	0.607088
ARL5B ENSG00000165997	0.904927	2.17233	75.4597	0.950391	0.121925	0.773526	0.779768	7.868	0.306282	6.00005
ARL6 ENSG00000113966	4.52138	5.38061	0.562813	1.23114	1.77303	2.18141	0.425917	8.3356	2.07803	0.904883
ARL6IP1 ENSG00000170540	2.29062	0.43103	3.7774	2.28273	1.33225	0.807322	0.894791	2.77555	0.930969	1.35971
ARL6IP4 ENSG00000182196	0.628596	0.51321	1.49924	0.82482	0.870236	3.01428	0.10252	0.564458	1.61586	0.160683
ARL6IP5 ENSG00000144746	2.95688	0.433759	0.225949	0.528837	0.0666374	3.01071	0.242776	0.428623	0.0816821	1.27849
ARL6IP6 ENSG00000177917	0.541848	4.14557	2.32089	0.390885	0.768661	1.00758	2.17419	0.428496	0.335236	6.68323
ARL8A ENSG00000143862	0.43427	0.210188	0.503753	3.12894	0.542882	2.75371	1.03992	1.5472	0.966593	5.32528
ARL8B ENSG00000134108	1.62448	0.73562	1.29894	0.211049	0.12413	0.432712	0.193396	0.779686	1.17835	0.609874
ARL9 ENSG00000196503	0.79448	0.392679	1.04859	1.61899	0.133616	6.23062	11.5687	3.77018	0.933476	0.353588
ARMC1 ENSG00000104442	1.11369	0.336299	1.14894	0.839282	14.8882	34.0617	1.27365	1.0209	1.10036	10.7805
ARMC10 ENSG00000170632	0.387737	0.384028	0.461011	0.090486	4.13496	1.6679	0.32723	1.89373	2.15184	0.972331
ARMC12 ENSG00000157343	5.01212	1.51939	1.65887	1.57268	1.84101	0.606324	0.13809	2.17354	1.88328	1.36891
ARMC2 ENSG00000118690	0.105967	3.18005	3.3825	2.20866	0.168822	5.61931	5.63183	1.52234	2.0245	0.965176
ARMC4 ENSG00000169126	2.84212	0.502687	5.90498	0.274332	0.584172	2.96742	0.958593	0.522432	0.213926	0.503831
ARMC5 ENSG00000140691	9.17254	1.0333	2.41317	5.19256	0.820699	0.519547	0.755953	0.722146	0.309358	0.459104
ARMC6 ENSG00000105676	2.7685	1.40402	1.32061	2.53833	2.00073	0.47321	0.488149	0.154871	0.187632	1.2502
ARMC7 ENSG00000125449	0.905922	0.240983	0.862202	2.2694	0.443487	0.145692	2.10483	0.915474	0.505161	1.09464
ARMC8 ENSG00000114098	0.291986	1.03781	1.83751	0.988394	1.31832	0.270011	2.57516	4.05428	0.316064	0.452932
ARMC9 ENSG00000135931	1.56402	0.692035	0.99242	0.744459	0.231641	2.08465	0.851414	0.318746	0.51069	0.148039
ARMCX1 ENSG00000126947	1.11899	1.78421	2.98592	1.06852	0.529113	0.63728	0.259345	6.66496	2.23422	0.661553
ARMCX2 ENSG00000184867	1.48391	0.359419	4.03296	0.285961	0.297884	0.0667286	1.47879	1.27296	6.70109	1.51816
ARMCX3 ENSG00000102401	0.182942	0.0289169	0.109331	1.21136	0.739653	2.69449	0.749979	1.72093	0.792387	1.8258
ARMCX4 ENSG00000196440	0.57386	0.345537	3.96809	0.871247	0.29626	0.587839	3.31123	0.585469	9.26398	2.81057
ARMCX5 ENSG00000125962	0.11683	0.751434	0.36211	0.702715	0.569131	0.505827	1.21429	0.055709	6.98663	4.98807
ARMCX6 ENSG00000198960	0.0634614	0.139799	2.94653	1.27613	1.07015	2.209	1.3584	0.0739843	1.57287	1.53654
ARMS2 ENSG00000254636	0.825595	4.57187	3.80311	3.63429	2.56596	0.229492	57.2918	0.0485453	14.8344	2.56193
ARMT1 ENSG00000146476	1.92796	0.583593	0.557739	5.34981	0.099395	0.388682	1.09948	0.304142	1.24891	0.145395
ARNT ENSG00000143437	2.22693	0.893859	1.21376	4.20009	0.449854	1.23185	0.490412	1.23641	0.136381	1.86621
ARNT2 ENSG00000172379	2.52595	2.46852	1.31801	0.286962	0.615173	7.54869	0.883694	1.32963	1.07707	0.556213
ARNTL ENSG00000133794	1.74994	4.90687	20.3734	1.67956	0.574501	1.72257	0.102256	3.06543	1.86822	1.08029
ARNTL2 ENSG00000029153	0.698376	2.1096	0.357847	2.09135	6.13807	1.49717	2.59075	2.4839	1.90259	13.6752
ARPC1A ENSG00000241685	2.69475	0.900913	1.40081	0.518543	0.845479	0.71173	0.806184	0.945204	1.07309	2.15087
ARPC1B ENSG00000130429	0.470702	0.612348	0.132194	0.118935	0.533682	0.46258	2.64514	0.383485	1.24216	1.89546
ARPC2 ENSG00000163466	1.48506	1.78792	0.43875	0.386852	0.15475	1.3188	2.62449	0.84944	0.704896	0.101917
ARPC3 ENSG00000111229	0.731874	0.807759	1.40252	2.29904	0.446547	1.09383	0.793238	0.178392	0.0671196	0.105056
ARPC4 ENSG00000241553	0.162605	1.05987	1.28067	5.26	0.973017	0.347272	0.376054	1.85658	3.23458	0.427358
ARPC5 ENSG00000162704	0.268707	0.356734	0.0177416	0.319617	0.402801	0.595425	0.29399	1.26839	0.112875	0.324877
ARPC5L ENSG00000136950	0.577939	1.28863	1.84571	1.10716	0.0963768	0.860156	0.130993	1.79548	0.67658	0.859518
ARPIN ENSG00000242498	2.0403	0.341026	0.102661	6.23265	1.17546	0.356845	0.501521	1.38583	0.850885	0.115101
ARPP19 ENSG00000128989	0.132058	0.352627	1.05072	2.79612	2.2305	0.326664	0.659141	1.138	0.137594	1.727
ARRB1 ENSG00000137486	2.26031	0.84838	0.473968	4.0242	0.359912	1.04084	2.52002	0.401806	1.04108	0.11139
ARRB2 ENSG00000141480	0.582273	0.430219	0.0547859	1.93828	1.24109	0.411272	0.413993	0.358268	0.54818	1.23809
ARRDC1 ENSG00000197070	0.154659	0.431299	1.78957	1.5346	3.72099	0.951029	0.645641	0.711494	0.205306	1.79844
ARRDC2 ENSG00000105643	1.84584	2.22673	1.72071	1.79547	0.780838	0.304959	0.382991	0.135446	0.939823	0.62213
ARRDC3 ENSG00000113369	0.934319	1.05761	1.74635	0.386729	0.993397	0.217641	4.02243	1.18694	0.886919	3.12852
ARRDC4 ENSG00000140450	3.58042	1.00326	1.39588	0.514604	0.976965	1.38933	0.065306	0.406636	0.359023	0.312187
ARRDC5 ENSG00000205784	2.1054	1.84783	0.138397	0.146664	1.02036	30.8186	2.75135	0.792852	4.35942	0.321566
ARSA ENSG00000100299	1.62661	0.61999	1.15711	1.3593	0.506314	0.399992	2.75241	0.305558	1.61354	1.58445
ARSB ENSG00000113273	0.465048	1.92843	0.727945	2.28917	0.076248	0.871238	2.58407	0.909159	3.99465	0.380776
ARSD ENSG00000006756	0.269891	0.982251	1.6276	1.34629	1.58507	1.03265	0.14196	0.277518	0.100834	1.59448
ARSE ENSG00000157399	0.710427	1.68072	2.31592	0.868739	0.091737	9.34614	2.22494	3.73065	2.0357	7.73274
ARSF ENSG00000062096	1.58495	7.00221	1.09585	0.499693	1.37097	0.32843	2.56136	0.139054	5.04238	1.38442
ARSG ENSG00000141337	0.144832	0.505661	0.991819	0.539614	0.692201	0.319009	0.831796	13.1619	0.945184	0.638416
ARSI ENSG00000183876	0.822562	0.0837212	1.90372	2.06569	2.02048	0.470652	0.0923074	1.54066	1.02766	3.09693
ARSJ ENSG00000180801	0.335364	0.58869	0.399687	0.340861	2.41027	0.503114	0.273118	1.05088	4.26574	0.766025
ARSK ENSG00000164291	2.70514	1.21016	0.995305	0.160828	6.17123	0.916572	1.71021	0.276379	3.24038	0.627713
ART3 ENSG00000156219	19.9703	2.35908	0.225539	3.68883	13.7953	1.71971	1.15406	0.312898	3.30409	0.334274
ART5 ENSG00000167311	0.501655	0.0891764	1.22244	0.459555	6.35774	1.85794	3.25076	1.71666	0.775032	2.75226
ARTN ENSG00000117407	0.790151	1.18777	0.60905	0.167192	1.77472	1.61836	0.0601481	1.37937	1.43509	4.89175
ARV1 ENSG00000173409	0.39396	2.06635	0.196253	0.910167	0.586956	0.379621	0.402176	2.38206	0.675901	16.2539
ARVCF ENSG00000099889	1.00942	1.51687	0.400748	0.29932	0.5725	1.1024	0.0609148	0.492646	0.19898	0.783248
ARX ENSG00000004848	17.083	2.02392	0.0318328	0.883888	0.810958	4.59955	4.91997	1.48696	0.0219669	0.612047
ASAH1 ENSG00000104763	1.75103	0.228463	0.39334	1.4791	0.710796	0.0991906	0.562381	0.728049	1.08243	0.646303
ASAH2 ENSG00000188611	0.567221	2.04051	0.553885	0.567496	1.07129	0.99877	0.576013	5.96903	1.61196	0.249794
ASAH2B ENSG00000204147	0.684413	0.787066	2.68099	1.9822	0.570364	0.664422	1.65865	0.521113	20.5357	5.62435
ASAP1 ENSG00000153317	5.24818	0.0876314	1.00075	0.458712	0.103127	0.399708	1.23953	0.353009	0.889739	1.18796
ASAP2 ENSG00000151693	0.90401	1.51578	0.971241	0.727049	0.571024	0.976743	4.1766	0.702092	6.51576	0.0944137
ASAP3 ENSG00000088280	2.88193	0.573347	1.48944	0.0938253	1.86334	0.935468	0.573519	0.290956	1.90878	0.480861
ASB1 ENSG00000065802	0.125624	2.84937	0.871348	0.231978	1.18724	5.83368	0.683418	1.3576	1.22651	0.203763
ASB11 ENSG00000165192	0.355146	0.2132	2.12259	3.29942	0.569105	4.65849	0.0504337	4.88994	0.666413	0.336723
ASB12 ENSG00000198881	0.8633	2.81059	0.979668	0.736326	0.1588	1.06179	3.04025	1.23792	0.183959	0.390573
ASB13 ENSG00000196372	3.26154	0.348595	1.51377	0.0868818	0.499468	0.757786	1.54651	0.212556	2.18387	2.26122
ASB14 ENSG00000239388	1.95625	1.99845	2.02704	1.12957	0.182869	6.03056	0.214841	37.3712	0.721335	0.638749
ASB16 ENSG00000161664	9.18746	0.515673	3.1511	1.66008	1.33684	0.181478	5.60156	7.57683	1.34047	4.61529
ASB2 ENSG00000100628	1.55241	0.362535	0.476682	0.1226	0.677241	1.11774	5.73534	1.81744	0.575252	0.0750708
ASB3 ENSG00000115239	0.757977	4.14644	4.02439	0.262065	0.562948	3.5094	1.29813	1.0015	1.82176	0.112904
ASB5 ENSG00000164122	0.974577	0.572305	0.364209	0.664448	0.0427464	0.973524	3.3679	0.986831	0.815973	2.63058
ASB6 ENSG00000148331	0.328037	0.495999	0.760497	3.03233	1.52814	0.433961	0.172421	0.831136	4.1902	0.360144
ASB7 ENSG00000183475	0.549803	1.42445	0.254805	1.14776	0.443288	0.280052	3.08928	0.389968	0.736356	0.134367
ASB8 ENSG00000177981	1.73543	0.130769	0.348432	0.418916	0.429731	1.52212	1.29537	0.130261	0.384583	3.37064
ASB9 ENSG00000102048	3.61914	3.2883	0.676791	24.1824	0.0328468	0.86494	0.41503	5.06396	3.18705	2.96052
ASCC1 ENSG00000138303	1.75534	1.56678	7.62577	0.55503	0.216679	0.883114	0.983782	2.61331	2.24787	0.283739
ASCC2 ENSG00000100325	0.658739	1.0678	0.44155	0.921031	1.67566	1.87	2.49269	0.207516	0.715879	0.54693
ASCC3 ENSG00000112249	0.519805	0.255259	0.981091	0.963697	0.560962	1.92103	0.237986	1.06905	1.45568	0.926421
ASCL2 ENSG00000183734	0.136815	0.179858	0.824612	1.18327	0.732744	0.573661	0.174171	0.316959	0.0103119	0.464355
ASCL5 ENSG00000232237	0.923784	0.0570619	0.0707028	2.61797	1.35028	0.363589	0.508064	3.49534	10.1469	2.20532
ASF1A ENSG00000111875	1.2523	2.11376	0.149476	1.00213	25.7133	0.444661	0.553046	0.158115	0.266715	1.14682
ASF1B ENSG00000105011	1.53907	0.0808612	1.60683	6.75578	3.35804	0.789599	1.87993	1.06778	0.259036	6.87988
ASGR1 ENSG00000141505	14.3672	0.893953	0.994529	1.25922	0.123717	1.70953	0.317571	1.16853	1.11231	4.59529
ASGR2 ENSG00000161944	0.00966886	1.09535	5.24564	1.38321	1.21045	7.5128	9.94628	10.5089	0.846457	9.47577
ASH1L ENSG00000116539	0.193808	0.485559	0.729869	1.51165	0.436275	0.623291	0.128813	0.500512	10.7178	0.133115
ASH2L ENSG00000129691	0.909797	0.312952	0.475625	1.82042	0.637921	1.58269	0.529203	0.795312	0.649976	1.10337
ASIC1 ENSG00000110881	0.849645	1.05193	2.62343	1.64594	0.176569	0.235494	0.829057	1.5929	0.802567	0.263045
ASIC3 ENSG00000213199	0.708722	2.74444	4.21581	0.466311	1.16335	1.86388	0.0931885	3.86922	0.383032	1.09435
ASIC4 ENSG00000072182	0.211225	2.97009	0.715785	0.874552	13.4836	0.142787	0.732497	10.9309	6.34915	0.537747
ASIP ENSG00000101440	0.413345	0.153314	2.48097	0.0917914	13.4784	0.198405	13.2595	3.25957	1.15163	2.88032
ASL ENSG00000126522	0.904224	0.232741	1.2808	1.24979	0.901279	0.714609	2.46461	0.180709	0.355937	0.68528
ASMT ENSG00000196433	2.03027	0.125342	48.5621	2.1095	4.01463	3.40668	0.78017	0.552819	0.724868	0.204982
ASMTL ENSG00000169093	1.20554	0.493576	0.910534	1.21164	1.40126	4.24493	1.00029	1.03851	7.32483	0.28254
ASNA1 ENSG00000198356	1.37449	1.14467	0.463171	1.2749	0.183962	2.59674	0.65283	0.264648	0.679636	1.25214
ASNS ENSG00000070669	0.849072	1.02389	0.70865	3.2831	0.608068	1.49763	0.84664	0.741873	0.372862	0.179683
ASNSD1 ENSG00000138381	1.18749	1.88903	0.584063	1.76747	5.23191	2.11005	0.862758	2.1855	0.537565	3.58845
ASPA ENSG00000108381	0.978412	0.652021	4.9065	4.02624	6.15682	1.02006	0.779741	0.304555	0.340129	2.51486
ASPG ENSG00000166183	0.0263211	0.129603	0.966365	1.06277	1.06149	0.68088	3.06927	0.687934	2.86235	10.8515
ASPH ENSG00000198363	0.680678	5.24951	1.00828	1.18754	1.3822	4.22224	3.61451	2.56726	0.632632	0.538421
ASPHD1 ENSG00000174939	27.2482	0.596829	0.564161	0.837463	0.146762	1.06791	0.592377	0.935272	0.272618	0.58541
ASPHD2 ENSG00000128203	0.426273	0.509158	0.551977	0.0708279	0.798109	0.956686	0.0516961	1.6098	1.03033	1.87278
ASPM ENSG00000066279	1.06455	0.109464	0.252184	0.74712	0.427596	0.966196	12.061	3.04177	4.41973	3.55314
ASPN ENSG00000106819	0.532769	0.739764	0.299671	2.57782	1.19084	2.09666	1.19892	0.129094	1.85797	92.5225
ASPRV1 ENSG00000244617	3.47122	0.32226	2.08479	2.92741	4.43345	2.93013	1.63862	3.72191	2.78239	0.595921
ASPSCR1 ENSG00000169696	0.622659	0.49922	0.252972	0.531488	0.226655	1.27352	0.72943	2.71132	1.18484	0.788053
ASRGL1 ENSG00000162174	1.02538	1.72466	2.00719	0.325508	0.446395	3.57937	1.37439	1.65509	1.4218	0.315091
ASS1 ENSG00000130707	1.17917	2.07803	0.625464	0.714471	5.00094	0.26036	0.115293	0.12524	3.46454	0.166369
ASTE1 ENSG00000034533	2.88457	2.10077	0.810321	1.15022	3.70754	0.896834	1.09162	0.636948	0.511985	1.04843
ASTN1 ENSG00000152092	2.2061	2.01673	2.1908	0.243662	309.362	1.5454	4.90872	0.940943	8.21292	0.10001
ASTN2 ENSG00000148219	0.415149	0.695907	1.58781	0.328812	0.328983	0.440931	1.46247	0.268389	1.91686	0.641385
ASUN ENSG00000064102	0.602422	4.02009	2.07017	0.825557	2.59116	3.53969	0.705065	0.783417	0.827907	0.472345
ASXL1 ENSG00000171456	1.4069	0.531381	1.52058	2.37488	0.363136	1.30978	1.10287	0.673538	6.57203	5.71107
ASXL2 ENSG00000143970	2.4766	0.89822	0.723557	0.587366	1.13681	1.09178	0.0375426	4.23581	1.62821	1.03388
ASXL3 ENSG00000141431	0.607791	9.01173	4.17688	0.183899	3.29427	4.37168	0.603375	1.00943	1.78712	0.375067
ASZ1 ENSG00000154438	0.0442589	131.402	16.6625	4.23792	5.53695	0.439057	4.03208	4.68796	0.923161	0.631158
ATAD1 ENSG00000138138	0.438883	3.90428	0.459348	0.519424	0.0586034	0.454438	1.16515	2.53842	0.874606	0.941852
ATAD2 ENSG00000156802	1.91664	0.234925	3.16852	0.102859	4.57008	14.2814	1.01021	1.20571	1.48792	1.2405
ATAD2B ENSG00000119778	1.6253	0.22045	7.71875	0.418858	0.0790926	1.82004	2.23355	1.51828	2.81005	21.4283
ATAD3A ENSG00000197785	1.66853	5.44758	0.177331	0.316388	1.05067	4.31048	0.500094	0.670695	0.500226	1.12195
ATAD3B ENSG00000160072	2.18566	0.976675	0.542765	0.627251	1.23256	0.315156	0.824378	1.56643	0.264597	1.82809
ATAD3C ENSG00000215915	1.59729	1.90792	0.398554	0.880531	8.73563	1.09191	0.29896	0.884212	0.84968	0.493489
ATAD5 ENSG00000176208	3.22537	6.13272	0.791519	3.34438	0.402797	9.7946	0.567854	1.00719	0.50468	1.23116
ATAT1 ENSG00000137343	3.40595	1.81903	3.19232	1.55646	0.987641	0.243486	1.94204	0.0451973	0.517901	2.09837
ATCAY ENSG00000167654	1.41819	1.62932	1.53693	3.02965	0.319961	32.4872	6.8867	11.1869	1.78619	2.25602
ATE1 ENSG00000107669	1.80484	1.16748	0.264119	3.29857	1.32752	1.11058	27.5014	0.323459	0.41933	1.49895
ATF1 ENSG00000123268	0.648495	1.65608	0.291422	0.956995	1.20444	0.182131	0.423096	0.736908	0.373596	0.995028
ATF2 ENSG00000115966	0.327387	0.445297	1.11898	1.38272	0.216178	0.550901	1.0152	6.05926	0.508932	2.58332
ATF3 ENSG00000162772	0.739213	1.26594	0.520554	1.02427	2.08476	0.559129	1.23479	1.32716	2.5309	0.178509
ATF4 ENSG00000128272	0.178438	0.654804	1.01198	1.21471	0.408735	0.230696	0.813668	2.13217	0.120492	2.24491
ATF5 ENSG00000169136	0.759325	3.2164	1.6517	0.605347	0.0950981	1.27356	0.186953	0.489779	0.773742	1.88153
ATF6 ENSG00000118217	1.55647	2.1133	0.410365	0.366813	1.66956	1.60003	2.89329	0.260784	2.91754	3.40248
ATF6B ENSG00000213676	1.73039	1.61586	0.642988	0.452663	2.39853	0.464394	0.93864	0.0597016	1.05702	0.65894
ATF7 ENSG00000170653	0.123755	0.705772	0.379544	0.155084	0.520983	1.00074	0.182501	7.3464	0.174978	1.0905
ATF7IP ENSG00000171681	0.489201	1.01974	0.704366	0.235848	0.78071	0.646562	0.57228	2.65528	1.37503	2.72279
ATF7IP2 ENSG00000166669	0.19141	0.333039	3.39903	1.60365	1.05281	2.35082	0.876433	2.10253	0.410695	0.265416
ATG10 ENSG00000152348	1.31687	0.635442	2.71656	1.10107	2.19732	0.905608	0.290268	0.364719	0.250368	0.465895
ATG101 ENSG00000123395	1.78922	0.779598	1.77787	0.779355	1.19384	2.11763	0.804562	0.270844	1.58992	0.358948
ATG12 ENSG00000145782	0.129871	2.92588	0.449333	0.188158	0.0856679	3.49683	0.251194	3.62834	10.3778	2.35416
ATG13 ENSG00000175224	0.772344	0.444359	1.4957	0.318132	1.54519	1.41727	1.50106	2.75789	0.122038	0.934898
ATG14 ENSG00000126775	1.43537	2.83538	1.04987	0.695629	0.340887	0.703001	0.252072	0.756062	1.84855	1.59758
ATG16L1 ENSG00000085978	1.21678	0.25518	0.056014	0.630884	1.27031	0.434266	0.0589503	1.28224	0.355027	2.55179
ATG16L2 ENSG00000168010	0.580142	7.33839	0.208747	0.439792	0.335896	0.385884	1.04663	2.89673	0.491733	0.297357
ATG2A ENSG00000110046	0.82908	0.608491	0.720336	0.997649	0.797864	0.630023	0.381565	0.231584	2.86255	2.71913
ATG2B ENSG00000066739	1.14132	1.32581	0.471532	2.73017	1.34528	0.790636	0.652244	2.63548	2.77641	1.17546
ATG3 ENSG00000144848	0.595475	0.492834	0.277873	1.40467	0.336176	1.6926	1.1482	0.653367	1.90809	0.857611
ATG4A ENSG00000101844	0.951886	0.596582	2.00974	4.62815	0.846714	0.57834	0.822213	2.23166	0.607291	0.242995
ATG4B ENSG00000168397	4.8913	1.73737	0.528974	0.654099	0.222703	0.444825	1.52201	4.55064	1.11524	0.249267
ATG4C ENSG00000125703	0.386394	4.08769	4.85595	3.69695	2.13497	1.13237	7.10015	1.1779	0.132144	1.02554
ATG4D ENSG00000130734	1.1513	0.521308	0.228271	2.21944	0.55238	2.06878	0.545226	0.120669	1.1869	0.826236
ATG5 ENSG00000057663	0.494894	0.697042	0.181284	1.83699	0.444346	0.415886	0.255876	0.506157	1.11543	0.0515846
ATG7 ENSG00000197548	0.413768	1.5376	0.232559	0.97219	0.422767	0.439807	1.48675	1.40338	2.99358	1.8843
ATG9A ENSG00000198925	0.624686	0.0974153	0.859157	2.7673	3.92307	0.761016	0.708237	0.73276	1.77596	2.34037
ATG9B ENSG00000181652	3.80856	2.00093	1.63952	1.2054	0.618854	0.274489	6.27998	6.73122	3.141	1.48546
ATHL1 ENSG00000142102	1.02289	0.286213	0.465178	1.36296	0.975731	0.45634	3.07391	1.58556	5.26553	0.268548
ATIC ENSG00000138363	0.339065	0.488022	1.44995	0.553575	0.148534	1.62841	1.4475	0.565817	0.140812	0.115997
ATL1 ENSG00000198513	0.447665	0.0582053	0.236876	0.933891	1.66929	1.94084	0.654226	1.54375	0.356223	1.20771
ATL2 ENSG00000119787	3.05609	0.228287	3.00613	1.21272	0.238331	3.0231	1.01932	0.856413	1.69054	1.58263
ATL3 ENSG00000184743	1.05555	0.116556	1.70004	1.29966	3.95387	0.428292	3.31091	0.453379	0.777532	0.161634
ATM ENSG00000149311	10.3676	1.07113	1.24512	0.5974	1.22627	1.14619	1.07171	0.318421	1.02249	8.76876
ATMIN ENSG00000166454	1.33622	0.392704	1.21678	1.62686	0.734199	0.110981	0.798544	1.79269	0.0998335	0.357591
ATN1 ENSG00000111676	0.290236	0.409298	1.75076	1.29408	0.438759	0.479511	0.116381	1.19613	0.481185	2.17808
ATOH1 ENSG00000172238	0.38747	41.2239	1.54105	0.665287	0.480783	1.23314	0.144252	9.24024	0.0284234	1.44436
ATOH7 ENSG00000179774	2.04987	0.688707	2.93985	0.619494	12.1483	1.41724	11.3481	0.367612	2.30252	0.681411
ATOH8 ENSG00000168874	0.661605	0.392458	1.08777	0.439659	0.443651	0.84422	2.17601	4.87604	3.91272	1.99567
ATOX1 ENSG00000177556	1.33378	0.839577	0.504536	0.134474	1.09375	0.385476	1.84312	0.0434277	0.452484	0.58459
ATP10A ENSG00000206190	0.213565	0.176784	0.479539	2.18477	0.323811	0.410416	2.44574	1.5566	0.794537	3.08183
ATP10B ENSG00000118322	2.19258	11.7371	0.611675	0.984822	1.339	0.236829	1.96568	2.0307	0.49814	2.22308
ATP10D ENSG00000145246	1.42799	0.490256	0.242146	14.3158	1.4865	0.995284	1.35344	3.19519	3.92418	0.10894
ATP11A ENSG00000068650	1.17571	1.01903	0.0211807	0.00280203	0.352627	0.302333	0.284043	0.162267	0.0865164	1.83666
ATP11B ENSG00000058063	0.843591	2.05392	2.3617	0.160173	1.39733	0.398542	1.58085	0.845612	0.591607	0.502087
ATP11C ENSG00000101974	0.343029	0.687726	0.842238	3.15175	0.202379	0.388759	2.09251	2.81071	1.07975	0.943024
ATP12A ENSG00000075673	2.10564	9.99794	3.7454	2.06585	0.371019	0.102112	0.861197	0.285471	3.66449	0.809126
ATP13A1 ENSG00000105726	0.489966	0.317867	0.505507	0.188512	0.762068	0.519494	0.695672	2.1116	0.947059	0.569129
ATP13A2 ENSG00000159363	1.1634	4.35687	2.30981	2.33636	0.800778	0.744369	0.630078	0.517934	0.374905	5.33763
ATP13A3 ENSG00000133657	2.32305	38.66	0.510637	2.85597	0.25876	0.0769805	4.16879	2.95516	5.82	8.04421
ATP13A4 ENSG00000127249	0.847262	0.151487	9.86987	8.59055	3.11966	1.74581	8.36833	1.88126	3.09625	1.91771
ATP13A5 ENSG00000187527	3.26265	1.35635	0.281308	5.04366	0.767843	0.879088	0.844048	4.13147	0.74378	0.851062
ATP1A1 ENSG00000163399	3.69706	1.76246	0.47439	1.07695	0.667882	0.475861	0.711301	1.81718	1.8807	0.643591
ATP1A2 ENSG00000018625	1.91687	1.70084	1.20115	2.39187	0.292203	3.76407	1.26053	33.5105	1.50017	1.98168
ATP1A3 ENSG00000105409	2.70858	9.10559	2.92797	2.39333	1.2535	149.433	1.49277	0.108937	0.795032	3.5337
ATP1A4 ENSG00000132681	6.54514	0.190608	0.31743	3.95311	0.507773	0.315855	3.2852	0.647907	5.47425	0.832694
ATP1B1 ENSG00000143153	0.826223	2.61091	0.471773	0.377844	0.433062	5.36772	0.235713	1.57329	0.901931	3.71993
ATP1B2 ENSG00000129244	0.99879	1.68694	1.23358	0.248803	0.378138	0.650637	1.03207	0.333553	0.306514	1.36838
ATP1B3 ENSG00000069849	1.24914	0.975435	1.34971	1.06723	0.900012	0.744416	0.494652	0.650353	1.96655	0.986454
ATP23 ENSG00000166896	0.903047	0.633457	0.172466	0.328344	0.674564	1.73813	1.93073	1.04901	0.59521	1.38484
ATP2A1 ENSG00000196296	4.53926	1.15506	1.13051	0.695593	15.6171	0.100085	1.7015	2.69469	1.1362	0.180448
ATP2A2 ENSG00000174437	0.382522	0.937807	1.20025	0.11871	0.0977534	2.43143	0.79191	0.304278	0.669855	1.82899
ATP2A3 ENSG00000074370	1.40549	0.42447	2.34047	0.398126	0.0955726	1.93354	0.884742	0.152657	0.262496	2.0624
ATP2B1 ENSG00000070961	0.608837	1.16316	1.90724	1.62212	0.972335	3.98609	0.463161	1.25753	0.959617	1.06116
ATP2B2 ENSG00000157087	2.179	1.46524	2.80971	7.45706	1.5288	0.0963074	0.949994	0.925897	0.873979	3.24337
ATP2B3 ENSG00000067842	0.919391	0.792972	4.86358	0.79247	1.2887	0.872364	0.321209	1.56001	7.04753	1.10124
ATP2B4 ENSG00000058668	0.401291	0.191794	0.181161	3.21068	1.69103	0.607118	0.855458	0.495617	1.98141	0.999156
ATP2C1 ENSG00000017260	1.231	0.655064	1.19944	1.32052	0.0281025	1.00795	1.24536	1.75615	2.62426	0.282197
ATP2C2 ENSG00000064270	0.647737	0.442711	0.805461	0.65753	0.265112	2.5439	0.451592	4.51385	0.248608	1.03914
ATP4B ENSG00000186009	5.46835	16.9299	2.11697	7.53806	6.28807	1.04368	2.30197	0.681658	7.95677	1.2764
ATP5J2-PTCD1 ENSG00000248919	0.176566	57.6178	2.65638	14.5253	0.637248	1.05457	0.445554	9.86188	0.231834	0.473773
ATP5SL ENSG00000105341	0.790777	1.27265	0.214434	0.724013	0.10944	1.10679	0.845138	1.24132	0.849846	1.3299
ATP6AP1 ENSG00000071553	0.688025	1.1178	0.916169	1.51967	1.92107	0.147127	0.438027	1.425	0.814513	1.03652
ATP6AP1L ENSG00000205464	0.498126	1.53185	2.95759	0.0588547	0.608729	1.12835	0.37833	0.65451	0.540086	1.10542
ATP6AP2 ENSG00000182220	0.753441	0.498671	1.27758	0.521377	0.297354	0.610219	2.10405	1.70562	1.72845	4.44334
ATP6V0A1 ENSG00000033627	1.08901	0.604772	1.4365	0.838722	0.950149	0.842189	0.113271	2.11119	0.526627	1.50541
ATP6V0A2 ENSG00000185344	1.71744	0.766467	1.25243	0.714045	0.977002	0.160376	0.274169	2.75339	0.266919	0.44866
ATP6V0A4 ENSG00000105929	13.1096	2.01784	0.670877	0.537623	0.511598	1.51456	2.91347	0.152066	1.17231	2.31234
ATP6V0B ENSG00000117410	0.558563	3.18548	0.693517	0.592463	0.511431	1.82896	2.44491	0.20988	3.19178	0.252408
ATP6V0C ENSG00000185883	6.92567	0.817699	5.34844	0.985898	1.89098	1.39421	0.510702	0.427591	0.991583	9.46419
ATP6V0D1 ENSG00000159720	0.454462	1.22051	0.203479	0.159826	0.374451	2.37943	1.84533	1.38951	1.86712	0.656993
ATP6V0D2 ENSG00000147614	0.922077	0.407889	3.96405	0.215109	1.56556	0.0868794	5.19766	1.09993	3.99756	1.61869
ATP6V0E1 ENSG00000113732	0.181958	1.16437	1.04757	0.633373	0.421544	1.00409	0.441498	2.01953	2.48869	0.963665
ATP6V0E2 ENSG00000171130	2.29777	2.57424	0.0854991	1.57016	1.38557	2.24662	2.63127	2.74268	1.07128	0.186346
ATP6V1A ENSG00000114573	1.5011	1.4406	1.80331	1.96859	0.0265985	0.545018	0.0627946	0.969923	0.977235	0.524744
ATP6V1B1 ENSG00000116039	0.707921	1.02737	1.18346	0.334893	0.785695	0.76238	0.480335	0.686144	0.746322	5.7898
ATP6V1B2 ENSG00000147416	1.7772	0.0576188	1.0914	0.934223	0.707601	0.43159	0.360315	0.680636	1.68153	0.725608
ATP6V1C1 ENSG00000155097	4.12562	1.16429	0.618189	2.92247	0.32815	1.775	0.885945	2.47632	0.940016	0.220709
ATP6V1C2 ENSG00000143882	1.17975	0.735549	1.48813	1.21173	2.26526	3.45267	0.573953	0.249857	0.264175	3.94023
ATP6V1D ENSG00000100554	1.91837	0.188269	0.0545435	0.941455	0.918029	0.495987	2.01648	0.404618	0.575841	0.866206
ATP6V1E1 ENSG00000131100	1.49945	2.94547	0.0433507	1.85396	1.60106	0.239138	1.85765	4.37706	0.428138	0.314663
ATP6V1E2 ENSG00000250565	0.643538	1.62501	0.439887	0.579126	0.120486	1.38456	4.9825	1.58806	1.39467	1.61417
ATP6V1F ENSG00000128524	0.590768	1.28174	1.0741	0.605356	3.3747	0.476997	0.532651	0.209665	2.07372	0.983733
ATP6V1G1 ENSG00000136888	1.39182	0.226394	8.90258	0.345608	2.05811	0.791299	0.0485035	1.50072	0.759599	0.124939
ATP6V1G2 ENSG00000213760	6.85756	0.276786	5.17835	2.26061	0.079446	24.9213	1.33226	1.23742	7.99803	9.37568
ATP6V1H ENSG00000047249	1.43614	2.47385	1.45601	0.819931	0.414234	2.0561	0.100253	2.69071	2.92975	0.668922
ATP7A ENSG00000165240	2.13372	0.283758	2.44511	0.128672	0.394852	1.78167	0.0554364	1.23412	3.75797	1.1622
ATP7B ENSG00000123191	1.19315	0.105963	6.41607	0.172573	0.906376	1.71357	0.185843	0.538894	3.42928	0.109403
ATP8A1 ENSG00000124406	0.836283	0.822918	0.173119	0.675738	0.902919	0.326657	7.09172	2.20285	0.667495	2.72499
ATP8A2 ENSG00000132932	0.132736	0.216717	2.00912	1.68675	15.0373	0.682669	0.915145	1.11933	2.04323	1.17774
ATP8B1 ENSG00000081923	0.371306	0.117355	0.258991	0.0639406	3.76177	0.442212	0.388443	41.8192	0.406639	0.354646
ATP8B2 ENSG00000143515	3.38142	0.621294	0.232021	1.03459	0.144743	0.625105	1.44441	0.588257	1.68925	2.46941
ATP8B3 ENSG00000130270	5.34992	1.80319	0.834295	7.54118	3.42236	0.472081	2.45915	1.62454	0.197212	0.394317
ATP8B4 ENSG00000104043	0.325466	1.88645	1.44739	2.17768	0.318903	0.201799	0.814047	0.273565	0.819688	3.59962
ATP9A ENSG00000054793	1.70862	0.708532	0.511742	2.53628	0.281422	1.18372	3.46981	0.359204	0.391899	0.512462
ATP9B ENSG00000166377	1.07775	1.10674	0.607405	1.05618	1.43315	0.117621	1.66537	3.25786	1.67651	0.913027
ATPIF1 ENSG00000130770	0.19109	1.52632	0.248132	0.851302	0.704062	2.28911	1.57968	0.11812	0.214091	2.02792
ATR ENSG00000175054	1.20367	0.460204	3.82467	1.13337	2.05434	0.120833	0.413898	0.0385879	0.405883	0.269758
ATRAID ENSG00000138085	5.41914	0.94516	0.421843	1.4479	2.37795	0.636334	0.726303	1.42687	1.38763	0.136521
ATRIP ENSG00000164053	21.7756	1.04191	0.404002	76.3184	2.48948	1.09239	1.8721	0.232951	0.297663	5.37623
ATRIP ENSG00000282827	6.82875	40.4301	1.30742	8.40302	7.75135	2.36797	90.3412	3.43146	6.28156	3.93955
ATRN ENSG00000088812	2.7938	0.671576	0.262567	0.387153	3.34352	0.37094	0.172115	0.901933	0.342241	0.601537
ATRNL1 ENSG00000107518	3.191	2.36287	1.71263	0.106006	0.585259	0.0765188	4.7147	1.83848	0.0889507	2.93083
ATRX ENSG00000085224	1.64837	1.11885	0.172866	1.40639	0.83324	0.436002	0.169039	2.94243	0.260418	0.25043
ATXN1 ENSG00000124788	0.403614	0.332103	1.72164	0.423632	0.924584	0.218842	4.18538	1.47433	0.302513	0.340902
ATXN10 ENSG00000130638	5.91451	2.63131	2.04418	0.744769	2.10037	7.84843	0.748075	1.31331	0.212435	3.59862
ATXN1L ENSG00000224470	0.233188	1.14796	0.309219	0.17919	0.210776	1.51087	0.636134	2.38932	0.301819	1.22705
ATXN2 ENSG00000204842	0.824415	0.79018	0.78909	1.46595	0.0381604	0.988503	1.21873	0.0281581	1.72321	0.841497
ATXN2L ENSG00000168488	0.57831	0.25695	1.84491	1.69665	0.143663	0.106165	2.69732	0.537467	0.407006	0.415194
ATXN3 ENSG00000066427	0.436274	0.338041	3.18018	0.736918	0.492755	0.419555	1.44377	0.815065	1.71157	3.56262
ATXN7 ENSG00000163635	4.41593	1.29442	1.75371	1.12598	0.548657	2.05047	0.732577	0.813295	1.10926	1.56377
ATXN7L1 ENSG00000146776	0.368689	0.406022	0.60949	2.19636	0.494889	0.806684	0.728523	1.07048	0.263809	0.642939
ATXN7L2 ENSG00000162650	0.126939	1.22182	0.671802	0.625435	2.11164	0.739036	0.308864	0.512486	1.68683	0.277187
ATXN7L3 ENSG00000087152	1.13653	2.89895	0.237471	0.249283	0.365669	0.24661	0.700624	1.18682	0.307565	2.01221
ATXN7L3B ENSG00000253719	1.77467	1.50193	0.31353	1.44402	1.47518	0.921755	2.83439	1.34145	0.043869	3.00745
AUH ENSG00000148090	0.961961	0.371051	0.71826	0.11049	3.18411	0.25158	0.361916	0.175524	13.8841	4.28538
AUNIP ENSG00000127423	30.5259	0.250736	2.0093	0.608553	79.3666	0.755172	0.703437	0.669522	1.02648	1.72492
AUP1 ENSG00000115307	1.68497	0.618043	3.01247	0.372975	0.89583	0.0530378	0.628244	0.109814	0.447379	0.850422
AURKA ENSG00000087586	1.05465	3.20961	0.732326	1.81177	0.586422	1.54103	0.200456	0.418791	1.22253	0.140634
AURKAIP1 ENSG00000175756	0.715125	2.01754	0.401979	0.181899	0.191511	0.433497	2.33253	1.07524	2.04417	0.856511
AURKB ENSG00000178999	0.830825	3.05937	0.459514	0.250052	0.32936	0.680774	0.884518	14.7047	1.90683	0.828795
AURKC ENSG00000105146	0.807337	0.384479	2.82796	0.830983	1.75193	0.233344	11.9396	0.211501	0.0235113	1041.76
AUTS2 ENSG00000158321	0.387982	0.269774	1.03163	0.382189	0.0964416	0.542687	0.213159	15.722	2.78691	1.20905
AVEN ENSG00000169857	0.363491	1.65201	0.185417	0.267667	0.522108	1.97062	12.3009	0.281682	1.03478	4.18702
AVIL ENSG00000135407	0.534123	4.5279	2.30246	0.772809	1.84943	0.26892	0.114432	1.63509	0.883789	4.69259
AVL9 ENSG00000105778	0.272412	0.740147	3.35955	1.24903	0.730417	0.662407	0.426351	3.94974	1.63605	1.13907
AVPI1 ENSG00000119986	0.763075	3.21538	0.23203	3.06392	2.88015	0.150482	0.147052	2.83678	6.27085	0.76335
AVPR1A ENSG00000166148	3.42652	0.0855857	2.37448	0.362	0.943084	0.181595	0.211721	1.06386	3.06527	2.52199
AVPR2 ENSG00000126895	1.32547	1.07957	64.4964	2.74632	1.94308	0.384624	2.54581	0.963343	1.19709	3.1581
AXDND1 ENSG00000162779	0.0785653	4.41673	0.806478	7.58732	0.933195	0.589903	12.8441	0.105377	0.771808	1.45664
AXIN1 ENSG00000103126	0.287943	1.0982	0.142113	0.890333	1.87272	0.289835	0.257455	0.465973	1.06089	3.01529
AXIN2 ENSG00000168646	1.27434	1.37629	0.710503	3.71483	0.722319	1.75159	0.937391	0.27274	1.27031	0.00973633
AXL ENSG00000167601	0.46022	0.0856826	0.528425	0.0969646	3.47711	0.421661	1.25643	0.975965	1.08179	0.0665504
AZGP1 ENSG00000160862	1.00252	1.22192	0.910246	1.09727	1.40533	2.63422	0.940224	1.22786	0.32589	1.88265
AZI2 ENSG00000163512	3.75329	0.699223	0.67317	2.1705	1.23786	1.47117	0.40907	2.63267	0.404123	0.764507
AZIN1 ENSG00000155096	2.78706	1.65819	0.928984	0.103091	0.664041	3.67331	0.220988	0.0459707	3.62876	0.605365
AZIN2 ENSG00000142920	1.26098	0.275145	5.37824	0.267091	0.504656	0.434184	4.88168	0.888163	1.57434	0.276115
AZU1 ENSG00000172232	4.50802	2.42457	0.852857	0.387003	9.28407	0.0522784	0.483648	2.81996	0.224007	0.902845
B2M ENSG00000166710	0.251732	0.678009	0.356527	0.133187	0.0540825	0.429639	0.0609876	0.088974	0.805674	0.263314
B3GALNT1 ENSG00000169255	1.75801	34.0033	8.99829	1.22254	0.493591	1.15341	0.421244	2.56595	0.10337	0.125241
B3GALNT2 ENSG00000162885	0.840092	0.47986	0.547389	0.230721	0.398258	4.01224	0.28265	2.57351	3.7568	0.502295
B3GALT1 ENSG00000172318	1.00447	11.6507	1.93014	0.131281	2.46495	0.0114064	1.44676	0.873327	4.2069	0.97325
B3GALT2 ENSG00000162630	1.07916	16.0775	0.294928	0.0455614	2.19974	0.0442001	0.409695	0.090396	2.19721	0.565618
B3GALT4 ENSG00000235863	0.718683	0.0794829	0.37019	0.293106	0.278518	0.720896	0.274365	0.154639	11.6809	0.255131
B3GALT5 ENSG00000183778	0.889451	0.329873	10.7343	2.4944	4.55955	2.76882	9.42019	2.41336	4.98663	0.122895
B3GALT6 ENSG00000176022	1.04312	0.794894	0.230558	0.605991	1.12011	0.656353	0.2994	0.65242	0.348145	2.78246
B3GAT1 ENSG00000109956	6.26538	0.967808	1.49764	0.589654	0.665842	1.89869	1.47375	1.04249	0.617599	0.777214
B3GAT2 ENSG00000112309	0.980928	0.316792	0.856455	0.525819	2.2621	0.2733	1.63116	4.44317	18.982	0.891604
B3GAT3 ENSG00000149541	0.0167335	0.551004	0.579515	1.47375	1.3262	1.26621	0.063109	0.394996	1.77516	0.23658
B3GLCT ENSG00000187676	2.1511	0.605641	0.304281	1.06631	0.572964	2.81128	1.7382	1.10156	2.36066	1.37262
B3GNT2 ENSG00000170340	0.556086	0.283087	0.629173	0.270748	0.481303	1.61232	1.6139	0.0563792	0.431312	0.629521
B3GNT3 ENSG00000179913	2.82337	0.725668	3.32264	38.1019	19.0591	1.51534	0.453796	1.06421	3.76845	1.17139
B3GNT4 ENSG00000176383	2.44445	0.50161	1.34494	0.351918	4.3284	0.0137992	3.38128	0.963242	11.8437	1.01467
B3GNT5 ENSG00000176597	0.315341	0.503646	0.622444	4.59052	1.82333	11.8985	0.065997	0.807235	1.72466	1.29452
B3GNT6 ENSG00000198488	0.323352	8.4059	0.717332	1.36115	0.76868	1.59591	1.74372	3.19757	0.947617	0.453788
B3GNT7 ENSG00000156966	0.522305	0.487661	0.168647	0.950282	3.24191	0.517886	1.10958	5.0952	7.08792	1.57745
B3GNT8 ENSG00000177191	0.996636	2.85648	0.169584	1.51541	0.589771	0.244236	3.00873	0.304126	0.481333	4.91208
B3GNT9 ENSG00000237172	1.5835	0.240113	1.20833	1.513	1.45092	4.5452	4.40011	0.39608	0.265389	0.681437
B3GNTL1 ENSG00000175711	2.13213	0.9712	0.320741	1.11209	0.155794	0.0409647	1.77657	0.573209	1.7246	1.00634
B4GALNT1 ENSG00000135454	0.270949	12.1803	0.475388	0.223251	1.74667	1.84225	2.62646	14.8548	0.553483	1.35696
B4GALNT2 ENSG00000167080	0.299556	7.27824	0.537794	2.42368	0.879063	0.534541	0.224294	0.846326	0.0238954	43.772
B4GALNT3 ENSG00000139044	7.53522	1.69789	1.25908	2.78889	1.96173	0.0168077	1.37324	0.761307	0.784592	0.516076
B4GALNT4 ENSG00000182272	0.804876	0.250571	3.47002	0.953967	0.761751	35.7862	1.98136	49.6213	1.43932	1.36837
B4GALT1 ENSG00000086062	0.556509	3.70083	1.20946	0.721158	1.67767	0.574833	1.27011	0.821127	1.64425	0.00726724
B4GALT2 ENSG00000117411	0.258469	0.585022	1.45455	1.87217	0.973897	3.35782	1.30533	0.511606	0.277762	0.750615
B4GALT3 ENSG00000158850	0.98382	3.02167	1.01669	1.20418	0.205626	1.36895	0.0856003	0.297379	1.02403	1.93652
B4GALT4 ENSG00000121578	2.13909	2.64283	0.406448	0.423284	0.265208	0.540668	1.13713	1.28862	0.208596	10.6119
B4GALT5 ENSG00000158470	0.172896	3.5787	0.0997062	0.377275	0.565633	0.170279	1.05802	0.201089	0.820506	3.34366
B4GALT6 ENSG00000118276	0.420252	1.3502	2.01804	0.195606	0.106208	6.33258	2.93276	0.622235	3.79109	5.56003
B4GALT7 ENSG00000027847	0.485474	0.469254	0.64384	0.765348	0.0756653	3.00457	0.619235	0.675989	0.292241	0.702049
B4GAT1 ENSG00000174684	1.52476	1.08803	1.08793	1.10793	1.10001	3.62335	1.05674	1.99819	3.02187	0.0750954
B9D1 ENSG00000108641	0.896993	0.937583	0.535021	0.571259	0.335535	0.805957	1.68111	0.671395	1.00102	7.27668
B9D2 ENSG00000123810	2.15819	1.43901	1.85789	0.915182	0.643312	0.299535	0.162701	1.66838	0.262805	1.29999
BAALC ENSG00000164929	4.23034	0.913965	4.2756	3.28333	4.42563	6.41781	0.940473	1.46063	8.24633	1.12821
BAAT ENSG00000136881	0.751438	0.543051	0.234697	0.68944	2.72786	0.959451	3.7885	2.13091	0.40835	0.856611
BABAM1 ENSG00000105393	0.308723	0.810572	0.399205	0.746878	2.74657	1.93741	0.396894	0.224625	1.19218	0.375251
BACE1 ENSG00000186318	0.167785	0.279833	1.6438	1.33929	0.0467652	0.685076	1.49069	3.30934	1.47095	2.82573
BACE2 ENSG00000182240	0.480889	1.74497	0.201783	0.383225	1.11643	0.379364	2.12548	2.06458	0.238474	0.594523
BACH1 ENSG00000156273	0.696372	0.352982	0.418667	0.073731	0.341544	1.12921	0.403883	0.365627	1.06506	3.06112
BACH2 ENSG00000112182	0.923132	1.71157	3.02313	1.00593	1.8339	0.786703	1.36984	0.633272	0.652275	1.13276
BAD ENSG00000002330	1.07512	0.595201	1.00077	1.21191	0.328028	0.631837	0.553688	2.37486	0.401286	2.57061
BAG1 ENSG00000107262	0.121608	1.27991	0.424588	1.91738	0.992954	0.977425	0.316864	1.67203	0.357666	0.126763
BAG2 ENSG00000112208	1.73722	0.0712767	1.9341	1.1576	0.986264	0.373635	5.00809	0.481508	1.0963	2.02521
BAG3 ENSG00000151929	3.72868	0.874981	6.42053	1.39383	4.67462	2.20978	0.0816891	0.934443	1.69254	2.43736
BAG4 ENSG00000156735	0.80091	0.0874739	0.30247	5.40898	1.93256	1.93129	3.01528	0.864879	1.3478	5.90557
BAG5 ENSG00000166170	0.601725	0.337253	0.267036	0.650965	0.575785	1.44617	0.512656	0.507829	3.29781	0.96142
BAG6 ENSG00000204463	0.902508	0.792192	1.30835	1.45863	0.0255165	1.42957	1.74509	0.22775	2.28533	1.39894
BAHCC1 ENSG00000266074	0.502668	1.38851	0.735588	0.853222	0.775395	1.18292	4.77517	0.429484	0.570418	0.406446
BAHD1 ENSG00000140320	0.215842	1.00514	0.867415	0.405014	0.858897	2.46613	0.426703	0.373448	0.435851	0.476736
BAIAP2 ENSG00000175866	0.550207	2.51237	0.537122	0.106461	0.888402	1.44562	1.16469	0.80344	1.91753	0.143812
BAIAP2L1 ENSG00000006453	1.01507	3.63024	0.159263	0.5568	2.71606	1.89927	1.65179	0.398766	2.10882	0.296903
BAIAP2L2 ENSG00000128298	1.33683	2.23576	0.477397	1.62584	1.14439	0.879578	0.0917417	1.93777	3.6756	0.525048
BAIAP3 ENSG00000007516	0.222506	5.53578	0.0938778	0.196898	0.473802	0.371793	0.773711	0.96207	4.81127	0.453101
BAK1 ENSG00000030110	1.06372	2.16642	2.13317	4.75914	0.708156	1.81289	0.445315	0.11915	1.91635	1.79703
BAMBI ENSG00000095739	0.268479	0.911098	1.50935	3.0272	0.172453	0.78788	0.06728	0.196209	0.492511	2.48666
BANF1 ENSG00000175334	0.103782	0.147384	0.890449	1.50369	1.5749	2.52194	0.382954	0.35845	0.618402	1.6754
BANF2 ENSG00000125888	2.82819	1.32831	2.48723	0.618508	0.843679	29402.3	4.91116	0.343596	0.638636	2.23716
BANK1 ENSG00000153064	13.482	0.611038	0.566275	1.10683	1.11053	1.66715	3.42131	0.871183	0.615028	0.243811
BANP ENSG00000172530	0.70499	0.376224	0.385241	0.203728	1.74698	0.344782	1.14373	2.45221	1.35323	1.12848
BAP1 ENSG00000163930	0.426896	0.570381	0.116401	7.01276	0.0912693	0.157548	0.298939	0.283106	0.77847	1.16102
BARD1 ENSG00000138376	0.705917	2.26448	1.06659	0.241528	0.17288	0.876879	0.64492	0.994032	0.307492	0.135262
BARX1 ENSG00000131668	6.67827	0.523663	1.15303	4.14785	2.46117	0.671415	0.782364	0.267178	5.74995	1.26854
BARX2 ENSG00000043039	0.233636	0.707845	2.36342	15.8931	7.73805	1.1128	0.202477	0.650818	0.0280041	0.571207
BASP1 ENSG00000176788	1.26838	1.13889	1.22532	0.440747	0.145062	0.841751	0.036058	1.33183	1.33783	0.770853
BATF ENSG00000156127	6.95045	3.60622	1.3791	0.94763	0.924028	0.77618	0.620668	1.62269	0.501888	0.179212
BATF2 ENSG00000168062	5.70798	0.823798	2.01758	3.34422	0.430873	0.0610446	0.906298	0.630376	0.778726	1.94789
BATF3 ENSG00000123685	0.718071	1.14084	6.29738	3.50452	0.934311	0.204856	0.601674	2.21497	1.60969	0.531209
BAX ENSG00000087088	0.572807	31.8829	0.405221	0.408381	0.587744	0.357977	1.84274	0.443987	0.384726	0.71296
BAZ1A ENSG00000198604	2.1619	1.11258	2.04766	0.363805	1.55792	2.31295	0.255886	29.024	0.189954	2.01935
BAZ1B ENSG00000009954	0.836879	0.146703	0.824939	0.330258	2.83972	0.610989	1.21985	1.59595	2.29627	0.261954
BAZ2A ENSG00000076108	2.38263	1.39048	0.0711556	1.32528	0.82846	0.931296	0.31122	1.15068	0.843198	1.15428
BAZ2B ENSG00000123636	4.47485	0.87526	1.83496	0.0518295	1.65216	0.217356	1.11524	1.65374	0.271092	0.374775
BBC3 ENSG00000105327	1.35109	0.808931	0.177304	1.68714	7.20562	0.64483	4.4664	0.261669	0.72308	0.206894
BBIP1 ENSG00000214413	3.14373	1.12917	1.72038	1.31268	1.25674	0.0796443	1.09419	0.168512	2.74858	2.27545
BBOF1 ENSG00000119636	3.27387	0.0687872	3.2605	1.50497	0.134275	14.8372	0.44289	0.11127	0.195221	3.52096
BBOX1 ENSG00000129151	2.69482	1.02435	60.0197	0.867061	6.425	0.0985116	0.322508	1.2375	2.2164	1.95597
BBS1 ENSG00000174483	0.163168	4.02711	2.85522	0.445053	0.703531	2.08273	1.11485	0.568636	1.02103	1.02638
BBS10 ENSG00000179941	10.7978	0.870505	0.583607	0.557117	1.67461	0.0992402	1.34632	0.411433	0.124175	0.846173
BBS12 ENSG00000181004	0.912598	3.39984	11.2052	0.11564	0.638735	2.80203	0.3349	1.94874	0.282628	1.52195
BBS2 ENSG00000125124	0.603617	3.37393	1.4538	0.163005	0.408673	0.254294	1.77438	0.0909416	6.59138	0.230844
BBS4 ENSG00000140463	0.183941	0.670989	5.24714	1.49483	0.685114	0.252109	0.723343	0.707357	2.1908	1.32081
BBS5 ENSG00000163093	0.383813	2.02559	0.764195	0.390914	1.03501	0.895334	2.04699	0.645301	0.786125	0.63099
BBS7 ENSG00000138686	2.57133	3.14547	1.11839	1.50548	0.355821	1.03247	1.75321	2.05247	1.00529	37.5856
BBS9 ENSG00000122507	12.8653	1.05652	0.73687	0.582831	0.175921	1.91138	0.641165	4.02023	8.57357	0.909564
BBX ENSG00000114439	0.780557	2.27777	0.785485	0.991868	0.713745	0.566142	0.608728	0.0388195	3.42414	39.2333
BCAM ENSG00000187244	3.05312	0.229412	1.09385	0.091806	0.946447	0.133904	0.855691	2.03754	1.06014	0.530177
BCAN ENSG00000132692	0.29806	0.53939	13.8109	2.37852	0.375997	6.6374	8.726	0.552819	0.200094	0.224265
BCAP29 ENSG00000075790	0.738926	1.42037	0.360861	1.83407	1.01613	1.94434	0.363721	0.409119	2.032	0.232994
BCAP31 ENSG00000185825	1.39209	0.114572	0.414449	1.02001	0.543744	1.96994	0.416959	0.554989	1.43032	0.65001
BCAR1 ENSG00000050820	0.0456854	3.92323	0.218102	4.19989	0.329612	0.957586	0.786309	0.109452	1.58885	0.294066
BCAR3 ENSG00000137936	1.5844	0.29313	0.448321	1.07088	0.168172	0.130408	0.352936	0.43785	0.615237	36.5237
BCAS1 ENSG00000064787	0.525455	0.45115	0.0299822	0.269954	1.162	1.7264	0.226254	2.2009	2.30277	8.35071
BCAS2 ENSG00000116752	5.9276	0.269868	1.41	0.263194	0.78016	0.368766	1.91594	0.346748	5.36346	0.695467
BCAS3 ENSG00000141376	2.88375	0.901874	1.08883	0.0350025	1.72682	0.335794	0.635526	0.690936	1.02043	0.691282
BCAS4 ENSG00000124243	0.113154	6.47727	3.45398	1.75506	1.50573	0.858012	1.88325	0.973579	0.310802	0.584502
BCAT1 ENSG00000060982	0.887054	0.729963	1.45503	0.150976	0.38243	1.21744	8.03941	1.09187	6.30389	0.663528
BCAT2 ENSG00000105552	2.4085	0.728453	1.53106	0.669481	0.664194	4.83751	0.289627	0.590277	0.237035	0.496355
BCCIP ENSG00000107949	1.03398	1.78487	0.570213	1.03972	0.998532	1.97892	1.35137	1.37711	1.49186	1.05223
BCDIN3D ENSG00000186666	0.119772	0.477838	1.01869	0.249765	0.13593	0.879331	0.266469	0.199678	2.01488	0.345802
BCHE ENSG00000114200	0.21845	1.05935	0.0656221	0.499551	10.9826	1.5434	4.52004	0.206108	3.66354	3.09331
BCKDHA ENSG00000248098	0.788443	2.86368	1.25727	0.598041	1.02104	0.59101	0.785808	0.0269442	0.815263	0.21566
BCKDHB ENSG00000083123	2.61165	0.592957	1.23457	1.3479	3.53481	1.30415	0.352337	1.95527	2.30507	28.9778
BCKDK ENSG00000103507	0.113855	3.1355	1.15659	4.77764	0.408182	2.02113	0.548501	1.03527	0.851338	0.578799
BCL10 ENSG00000142867	0.147035	1.55926	1.58878	0.426914	0.506925	1.20355	0.381139	0.314315	0.614715	0.558116
BCL11A ENSG00000119866	0.278769	0.272162	0.222803	0.308181	1.27759	0.925727	0.650098	0.0493539	0.955719	0.703131
BCL11B ENSG00000127152	0.567083	1.21179	0.466422	0.720173	2.8375	0.376871	2.61203	1.37923	1.56448	0.626407
BCL2 ENSG00000171791	1.04758	0.30633	0.863112	1.40835	2.83643	0.18205	0.236962	0.0679448	1.75242	0.045076
BCL2A1 ENSG00000140379	1.13804	0.249898	0.617253	3.98034	0.611924	3.0462	1.25509	0.517904	24.91	0.655094
BCL2L1 ENSG00000171552	0.173737	0.137457	1.67258	1.04061	0.173241	0.293208	1.02456	0.89029	0.532865	0.786001
BCL2L10 ENSG00000137875	2.02229	0.936696	0.40858	6.36101	3.80775	8.03396	0.24058	0.918004	1.4915	0.63872
BCL2L11 ENSG00000153094	0.198039	1.15042	0.502895	0.231206	0.770959	0.467817	1.51556	0.282896	0.657034	0.0830089
BCL2L12 ENSG00000126453	1.15014	1.02667	0.877829	1.46373	2.06507	3.68043	2.18991	0.893985	0.481748	1.55838
BCL2L13 ENSG00000099968	1.04497	0.202187	0.730483	1.13681	0.710367	0.0436378	0.646149	2.3304	0.111101	3.68293
BCL2L14 ENSG00000121380	16.1126	3.12665	5.08909	0.283332	0.395052	0.107289	0.513191	1.3495	0.986931	1.51739
BCL2L15 ENSG00000188761	0.15925	2.43876	0.647484	0.467222	0.96593	3.01294	1.2851	0.39994	1.07146	0.220847
BCL2L2 ENSG00000129473	0.565919	0.498074	0.533564	4.40511	0.303511	1.45408	0.984356	0.28639	0.624908	0.294464
BCL2L2-PABPN1 ENSG00000258643	0.59507	1.07553	5.03752	6.57694	9.37359	2.98255	0.114939	0.371684	0.838041	0.609027
BCL3 ENSG00000069399	0.677624	0.569312	0.0126584	0.47522	4.11988	1.14433	0.104962	1.32963	3.42898	0.575586
BCL6 ENSG00000113916	0.165948	1.4478	4.47076	2.05954	1.26172	0.942313	1.48419	1.08808	0.971885	0.762216
BCL6B ENSG00000161940	0.199756	0.811749	0.43837	0.180318	1.33861	3.4507	0.159644	0.538746	0.25461	2.55595
BCL7A ENSG00000110987	0.166393	6.44721	11.4083	2.49932	1.30296	7.11542	0.109502	1.39518	0.169382	0.858861
BCL7B ENSG00000106635	1.34592	0.735574	1.31642	0.725779	1.29567	0.341097	0.82313	0.17858	0.806212	0.383752
BCL7C ENSG00000099385	0.421118	3.93838	1.10295	0.747346	0.811571	12.9606	0.548374	0.448364	0.161144	0.0934703
BCL9 ENSG00000116128	1.35705	0.286605	0.614423	2.89047	0.165425	0.142269	1.37348	1.10627	0.571868	0.437808
BCL9L ENSG00000186174	1.9219	0.211803	0.324654	1.44376	1.19075	0.822593	5.08193	0.335228	5.21585	2.71111
BCLAF1 ENSG00000029363	0.195428	2.08129	1.3618	0.757168	0.0438543	1.01314	1.25187	1.69063	0.988812	0.146872
BCO1 ENSG00000135697	0.124425	4.38664	2.78904	0.791158	1.43674	0.640056	0.895642	0.493285	1.637	2.53265
BCO2 ENSG00000197580	2.55958	0.0721209	0.886639	1.34313	0.582359	6.4228	1.14977	0.0832641	24.0977	0.515773
BCOR ENSG00000183337	0.22436	2.50208	1.76481	0.198772	1.84595	0.306863	1.02721	2.61881	0.00963548	0.337344
BCORL1 ENSG00000085185	0.529124	0.387117	2.43972	1.11793	1.45304	6.67883	1.03516	6.21432	0.920536	0.0918445
BCR ENSG00000186716	0.396786	1.3164	1.20926	0.595584	1.21405	1.85483	0.19533	2.32694	0.981935	0.553969
BCS1L ENSG00000074582	0.958726	4.11016	0.302974	0.458262	1.39018	0.428745	0.0204637	0.603337	0.403438	0.169937
BDH1 ENSG00000161267	0.516869	2.32531	5.80991	1.17694	1.50308	0.731123	0.841003	0.747176	0.00362465	1.87174
BDH2 ENSG00000164039	0.3962	0.790313	0.683209	6.12173	2.18837	2.14401	0.781483	0.508729	0.497052	0.140966
BDKRB1 ENSG00000100739	5.0939	0.174197	0.10034	0.391008	0.942935	0.724636	0.191358	2.568	1.58935	2.04138
BDKRB2 ENSG00000168398	1.9726	1.2311	10.0228	11.6092	3.52792	0.210787	11.8565	0.58232	0.336178	1.1352
BDNF ENSG00000176697	0.658767	0.76638	0.807906	0.494335	3.73851	4.14096	2.06991	1.71709	3.18404	0.299419
BDP1 ENSG00000145734	0.768832	1.37718	0.526809	1.85526	1.54477	1.04018	1.35669	0.275486	0.632871	3.51152
BEAN1 ENSG00000166546	4.72348	3.56393	3.52669	0.902065	0.734587	1.45867	0.242535	0.527091	5.04563	2.04859
BECN1 ENSG00000126581	7.306	0.0365903	5.17512	3.98805	3.89807	0.749252	0.621693	0.390033	1.96297	4.27575
BEGAIN ENSG00000183092	0.374988	0.290149	0.511842	1.72305	3.23032	0.284884	2.93426	1.25155	0.800092	0.979642
BEND2 ENSG00000177324	1.33109	0.523032	2.16469	2.28394	0.707529	0.626678	0.31762	0.901085	18.5288	0.753242
BEND3 ENSG00000178409	0.348224	5.20818	0.113296	0.609082	3.4714	15.3686	0.224785	1.08515	0.954756	0.345353
BEND4 ENSG00000188848	1.87852	0.0636725	0.435794	0.468475	1.26163	0.170725	1.26076	0.915018	1.91056	59.1314
BEND5 ENSG00000162373	6.73673	0.615523	2.51883	0.780733	2.11194	0.0699336	0.107335	3.63674	12.8497	0.460856
BEND6 ENSG00000151917	0.245919	1.19199	4.05553	68.3803	4.63058	0.166168	0.0771236	0.144822	0.357344	5.40258
BEND7 ENSG00000165626	0.831007	1.95437	0.653282	6.41425	0.698111	0.0187635	0.9238	0.574964	0.114752	0.237754
BEST1 ENSG00000167995	4.28325	0.746286	0.412103	0.686128	2.32313	1.04551	1.78392	1.20123	1.69901	2.72326
BEST2 ENSG00000039987	15.1148	0.975866	3.0782	2.05501	0.851604	0.79195	1.78246	0.803655	18.8546	1.64445
BEST3 ENSG00000127325	0.398685	1.31525	0.108701	0.625383	0.361319	10.7245	0.186482	5.8868	0.428662	0.253423
BEST4 ENSG00000142959	69.1672	0.155937	0.271212	0.683723	0.918141	0.113219	1.91079	0.096038	0.152808	2.16081
BET1 ENSG00000105829	1.18103	0.176728	0.591229	0.450192	0.131707	0.15727	2.66461	1.0401	1.83647	0.22265
BET1L ENSG00000177951	0.800029	1.51461	0.570135	1.43638	2.67042	0.584547	0.232695	0.370409	1.01951	0.813478
BEX1 ENSG00000133169	1.17871	0.327476	0.352871	4.227	0.724887	1.47672	0.759825	0.946578	1.04452	390.734
BEX2 ENSG00000133134	0.616324	0.346978	0.60984	1.53966	0.312038	0.877379	1.25935	0.884315	0.265483	0.185543
BEX3 ENSG00000166681	0.341652	1.29481	0.174156	0.202281	1.21053	0.321951	0.362565	0.365724	0.521869	0.841089
BEX4 ENSG00000102409	0.298045	0.547478	0.916439	1.87926	0.043888	0.479384	1.8619	0.322591	0.217304	2.08664
BEX5 ENSG00000184515	8.91301	0.238023	0.150442	0.08444	0.243527	0.278072	2.51719	0.820809	0.504891	0.564759
BFAR ENSG00000103429	0.82714	0.595346	2.12526	0.00938269	0.960608	5.07963	0.613754	0.407544	0.875625	0.363152
BFSP1 ENSG00000125864	0.0651884	1.79276	0.878878	2.64776	0.105305	1.02793	0.525026	1.35234	0.0431343	2.20634
BGLAP ENSG00000242252	0.219682	1.9294	3.85654	4.26787	2.19869	0.541455	24.6121	4.77908	1.97751	0.601597
BGN ENSG00000182492	1.20725	1.1642	0.666932	0.360088	0.345856	0.417495	1.67319	1.1761	0.181693	2.94757
BHLHB9 ENSG00000198908	5.95557	0.437938	0.545414	0.699334	0.416916	1.42324	5.01713	0.997714	0.221147	0.945527
BHLHE22 ENSG00000180828	0.327167	25.0224	0.677464	1.97954	3.45543	5.23523	5.83992	0.844567	0.874538	0.344956
BHLHE40 ENSG00000134107	0.488848	0.481002	0.109933	0.204383	0.33224	0.859117	0.655497	0.479475	0.493037	0.218642
BHLHE41 ENSG00000123095	2.38025	4.10815	0.87415	0.591488	0.437648	0.792881	0.0389985	0.382779	2.46536	0.687817
BHMT ENSG00000145692	0.390609	0.0662456	0.340964	8.9726	225.553	11.5046	5.33316	90.608	0.493746	0.914019
BHMT2 ENSG00000132840	0.582047	0.25422	1.78697	0.382622	2.31885	13.8243	3.71313	1.56221	0.671088	1.44836
BICC1 ENSG00000122870	2.11384	0.194375	9.45549	0.285872	1.60618	0.979619	0.639085	0.624781	1.29973	1.44906
BICD1 ENSG00000151746	2.3367	5.64227	0.300362	0.548103	0.147769	0.295275	0.630931	3.02092	0.663468	1.6012
BICD2 ENSG00000185963	2.19877	0.330756	0.335183	1.05595	0.207738	0.132231	1.1474	0.564573	0.250589	0.170572
BICDL1 ENSG00000135127	0.367917	3.29281	0.422274	1.68823	0.255015	2.62628	0.568265	2.15192	0.0942902	0.915551
BICDL2 ENSG00000162069	0.951697	0.123076	0.679107	0.62139	0.231591	0.212574	0.25186	1.0946	0.529362	0.582531
BID ENSG00000015475	2.56193	1.55947	1.04975	0.488062	1.45434	1.15725	1.82246	0.19705	0.212954	0.392217
BIK ENSG00000100290	0.780202	0.510733	0.599086	0.657674	0.0982483	0.414388	0.559915	0.206986	0.614116	1.30428
BIN1 ENSG00000136717	0.419868	0.26026	0.768466	0.833536	0.330612	0.0580015	0.100664	4.60945	1.3312	0.390181
BIN2 ENSG00000110934	0.31425	3.25266	0.178019	1.46049	9.47913	2.57786	1.12828	0.50102	0.504717	1.16815
BIN3 ENSG00000147439	0.311433	0.582872	1.17685	2.02476	3.22146	2.32304	2.75674	0.637359	0.928321	0.219411
BIRC2 ENSG00000110330	3.21514	0.975343	1.50734	1.10748	0.290362	1.0231	0.376015	0.16511	1.3848	0.919103
BIRC3 ENSG00000023445	0.210557	0.155601	1.0176	0.212129	0.46726	0.165606	0.956525	1.16325	0.540087	0.260751
BIRC5 ENSG00000089685	0.337211	0.145479	1.01091	31.7015	0.962219	2.21568	3.63513	0.712119	0.242213	0.902479
BIRC6 ENSG00000115760	0.743092	1.01458	0.396644	1.59101	0.571587	0.35636	0.327973	0.0852912	1.6827	0.257932
BIRC7 ENSG00000101197	0.622747	0.540602	0.482767	0.678547	5.89972	0.215656	0.409851	0.365728	8.118	5.27054
BIVM ENSG00000134897	1.4879	3.35174	0.36768	0.192336	0.74675	0.0838999	0.804362	0.172176	0.139308	0.416959
BLCAP ENSG00000166619	0.688875	0.907926	0.260118	1.65483	6.24805	2.2151	0.821789	1.11958	1.39369	2.28982
BLK ENSG00000136573	1.23958	1.79223	3.133	2.27244	0.104599	1.41133	0.537649	2.09846	0.328845	0.416448
BLM ENSG00000197299	4.98127	9.12195	11.6322	0.799006	0.870965	2.17425	0.140301	0.630705	1.80142	0.468042
BLMH ENSG00000108578	0.294229	0.597741	0.568557	1.14069	0.15393	0.253096	0.823108	1.13106	0.535085	0.441561
BLNK ENSG00000095585	0.904206	0.628348	14.484	0.684602	1.05363	1.34584	0.493859	4.68301	0.149432	3.73686
BLOC1S1 ENSG00000135441	1.37364	0.132877	0.440286	0.23124	1.64406	0.463575	0.437652	0.22368	1.66327	0.15367
BLOC1S2 ENSG00000196072	0.68686	0.319415	0.23893	0.122799	2.47892	0.944413	0.559186	1.17414	1.23941	3.49006
BLOC1S3 ENSG00000189114	0.0967062	0.814287	6.81887	0.123338	20.9978	2.12789	0.588176	2.97328	0.48138	1.36694
BLOC1S4 ENSG00000186222	0.974763	0.54951	1.43138	0.224684	1.90027	1.01156	0.22969	6.13575	0.287638	0.0942447
BLOC1S5 ENSG00000188428	1.20725	1.38587	0.417116	0.303813	0.505248	0.688854	0.596129	0.983057	0.572822	0.115859
BLOC1S6 ENSG00000104164	0.787946	0.744172	0.882192	0.939517	0.386358	1.68311	1.61978	0.52384	2.15723	1.13905
BLVRA ENSG00000106605	0.626661	0.417868	0.874529	0.849482	0.404473	0.828766	1.82162	0.920443	0.861575	1.46845
BLVRB ENSG00000090013	1.07669	0.546714	0.93913	0.56917	3.05312	0.850469	0.54428	0.0117942	0.284492	0.320932
BLZF1 ENSG00000117475	0.696625	0.566637	0.221115	0.22838	4.14113	1.81541	0.477666	2.26117	0.816674	13.3455
BMF ENSG00000104081	0.52377	0.455656	1.85382	0.371688	0.267111	0.64857	2.05335	1.23121	0.356549	1.83071
BMI1 ENSG00000168283	0.210027	0.185429	2.28087	1.23377	2.43472	0.153227	0.438436	0.439531	2.3283	1.35811
BMP1 ENSG00000168487	0.369186	1.06012	1.31353	0.211655	0.0853609	0.370742	0.727545	0.793159	0.591378	1.07521
BMP2 ENSG00000125845	0.322573	1.10515	4.83119	1.59577	0.364897	0.34028	0.356638	0.396779	1.49769	2.26481
BMP2K ENSG00000138756	1.79268	0.557878	0.133188	3.98508	0.596353	4.15819	0.212766	0.138763	1.50226	0.345542
BMP4 ENSG00000125378	0.370675	1.28616	0.929791	1.41372	0.804314	0.363084	1.03699	0.224643	0.733373	0.483426
BMP5 ENSG00000112175	1.44337	2.79145	1.07147	5.9351	0.291172	0.283809	0.4179	0.479769	1.14	1.87882
BMP6 ENSG00000153162	1.95309	0.87027	0.381512	2.44256	0.949075	1.87781	2.90004	2.03211	31.3354	0.581828
BMP7 ENSG00000101144	1.65051	1.29958	0.717066	0.154616	0.0904628	1.97838	0.923323	0.187775	0.761793	1.54537
BMP8A ENSG00000183682	0.194353	1.18543	0.250958	0.619329	0.738168	0.288208	1.63887	0.242661	1.03482	1.57284
BMP8B ENSG00000116985	0.811035	4.79392	32.2224	0.156909	1.15763	5.02927	0.417921	0.767003	0.466721	1.04817
BMPER ENSG00000164619	0.388408	0.748316	1.68589	0.89025	0.46963	0.388658	1.13683	0.108574	0.0836324	2.23495
BMPR1A ENSG00000107779	0.0638137	0.766286	2.32683	0.170813	0.214946	0.559284	2.07234	0.831003	0.616839	0.899005
BMPR1B ENSG00000138696	3.57238	1.15153	0.168948	1.42399	0.561577	1.04229	0.139238	0.149081	0.962967	0.428684
BMPR2 ENSG00000204217	1.61747	1.60561	0.708399	1.43787	0.314274	0.839001	0.717057	0.89288	0.54723	5.52804
BMS1 ENSG00000165733	0.564833	2.03648	1.17363	1.62779	0.292045	0.667082	2.13935	1.14794	0.695395	0.660166
BMT2 ENSG00000164603	2.7625	1.48999	1.54874	0.589908	0.0415632	1.95399	1.29689	3.71316	0.437646	0.506069
BMX ENSG00000102010	0.805384	0.167238	1.65794	0.333138	0.821287	1.26037	2.85325	2.42002	3.11067	0.329623
BNC2 ENSG00000173068	3.00353	4.93579	0.589376	0.974835	1.40142	0.282127	0.500399	1.49685	0.628015	0.438964
BNIP1 ENSG00000113734	0.953338	0.882597	0.510448	3.94338	0.279097	0.0963802	0.387972	0.0479703	0.424534	0.111141
BNIP2 ENSG00000140299	0.285408	5.54803	1.80851	0.685388	3.563	0.0919469	1.05992	0.427879	4.7999	2.11579
BNIP3 ENSG00000176171	0.471742	0.364681	0.560914	3.45746	2.5888	0.292301	0.606824	1.42728	1.93835	1.11198
BNIP3L ENSG00000104765	0.592988	1.88529	0.65631	0.410571	0.820959	1.76966	1.85508	2.90402	2.68071	0.570754
BNIPL ENSG00000163141	2.03417	2.55849	0.52065	0.933653	0.235455	1.93067	2.86484	1.37443	2.09024	0.835838
BOC ENSG00000144857	1.06943	0.787549	0.492809	2.48219	1.50001	2.92988	1.00411	0.632032	1.49094	0.439015
BOD1 ENSG00000145919	1.48382	0.728747	1.87469	0.667089	1.20886	1.14365	0.256181	0.07334	0.40493	0.415639
BOD1L1 ENSG00000038219	1.93532	0.625897	0.909925	0.55822	1.13121	25.7679	1.45113	0.291059	10.8484	6.54522
BOD1L2 ENSG00000228075	4.99239	3.33807	0.401476	3.54918	64.052	5.4319	0.0128052	0.393636	0.80958	2.49679
BOK ENSG00000176720	1.94772	0.305844	0.999545	1.08077	9.76751	3.03692	1.55648	1.22343	1.97534	2.11972
BOLA1 ENSG00000178096	2.86734	1.54155	0.357141	3.36343	0.448391	0.79609	0.139312	0.252486	1.31963	0.680736
BOLA2B ENSG00000169627	0.65727	2.30124	2.12451	3.19972	2.0762	0.395959	1.2396	1.21317	0.835303	0.967646
BOLA3 ENSG00000163170	0.322473	1.50013	1.48698	1.0959	1.49377	1.13422	2.03789	0.222676	2.81021	0.619638
BOLL ENSG00000152430	23.1447	3.23387	1.4139	14.2976	2.1664	6.06239	2.35054	2.41487	0.817088	0.374721
BOP1 ENSG00000261236	1.37271	0.723317	2.17006	0.82884	0.627335	0.398963	0.62909	1.33911	2.13166	0.19823
BORA ENSG00000136122	0.289527	0.91093	1.41041	0.683842	1.75869	1.36831	3.43752	0.973316	0.494325	0.328902
BORCS5 ENSG00000165714	1.6409	6.87915	1.27409	1.65941	0.149967	1.08879	12.1043	0.774058	1.3081	2.11859
BORCS6 ENSG00000196544	1.29859	0.53581	0.682484	3.07014	0.284421	1.20264	0.543287	1.54681	0.116018	0.488421
BORCS7 ENSG00000166275	2.52965	3.79199	1.48832	0.607624	0.446206	2.18069	0.297447	1.04344	1.43126	0.190034
BORCS8 ENSG00000254901	0.707391	0.45984	5.4295	1.46706	0.320386	0.863422	1.58422	0.161338	0.919459	0.205464
BORCS8-MEF2B ENSG00000064489	1.2089	0.580535	8.61138	0.434494	1.38351	0.249011	0.805155	1.15471	0.226409	1.62299
BPGM ENSG00000172331	0.724617	2.37332	3.45598	1.80784	0.926839	0.242721	1.62102	0.410016	1.51666	2.71745
BPHL ENSG00000137274	0.966496	3.26355	1.59517	0.196316	0.957277	0.260782	0.0702907	0.441289	1.02164	0.903269
BPI ENSG00000101425	2.02779	0.952528	7.42828	2.19089	3.00676	0.195253	0.653709	0.27704	2.20907	0.488628
BPIFB1 ENSG00000125999	3.81627	0.413792	4.37178	0.646741	0.929445	3.01879	2.14615	1.02147	5.28572	6.60471
BPIFB2 ENSG00000078898	0.492928	2.629	1.5383	0.429697	1.36116	0.620344	0.625253	3.62921	0.381494	1.47686
BPNT1 ENSG00000162813	0.732701	0.951141	0.289426	1.12606	0.380506	0.143665	1.08138	0.545861	0.652918	0.43295
BPTF ENSG00000171634	0.192517	1.15827	0.431867	0.154682	0.397854	0.291227	0.99684	1.65632	0.855162	0.833721
BRAF ENSG00000157764	0.922851	1.40627	1.39632	0.443751	0.509556	11.5101	0.369511	1.68193	0.21951	0.770699
BRAP ENSG00000089234	2.91151	2.95503	1.58331	1.1937	0.206	1.37869	0.472488	0.739502	0.0918829	1.1375
BRAT1 ENSG00000106009	0.180931	0.0788369	1.61706	2.23993	2.67065	1.18092	2.25276	1.33942	10.5609	0.731526
BRCA1 ENSG00000012048	0.352789	0.231657	4.51322	1.70416	0.882837	1.101	0.993258	0.656997	0.729546	0.407966
BRCA2 ENSG00000139618	0.602653	7.38796	0.601374	0.572046	0.669841	45.5262	2.02499	4.45576	1.1913	0.742539
BRCC3 ENSG00000185515	0.815535	1.46679	1.6992	0.399925	0.129583	2.19959	0.506409	0.348911	0.410779	5.74497
BRD1 ENSG00000100425	4.63471	1.87849	0.946242	0.507752	3.67826	2.69692	1.90449	2.82712	1.21241	0.53468
BRD2 ENSG00000204256	1.86908	2.365	1.29828	0.92311	0.55632	1.64261	0.356343	0.169819	1.21281	0.250958
BRD3 ENSG00000169925	1.18933	0.55172	0.532683	0.142255	2.71639	0.138603	0.761346	0.0666887	0.602165	0.146343
BRD4 ENSG00000141867	9.57865	0.200225	1.44104	0.136624	1.26966	0.39997	0.535886	0.313244	1.25118	0.275037
BRD7 ENSG00000166164	0.315369	0.971185	2.37339	0.606666	0.723341	0.353722	0.258897	0.699869	2.1803	1.80469
BRD8 ENSG00000112983	0.129605	0.655743	2.11014	0.644861	0.651184	2.40807	2.80988	0.306124	4.98002	0.0669763
BRD9 ENSG00000028310	0.193649	3.08739	0.357703	0.28057	0.28884	0.532322	3.17953	0.558641	4.14747	0.488776
BRDT ENSG00000137948	0.246667	0.673007	3.10905	1.14832	0.38462	1.61884	0.827481	1.13323	2.92927	2.03766
BRE ENSG00000158019	1.60273	2.56111	2.9768	0.673559	1.4535	0.414309	0.135132	1.13292	0.85067	1.19699
BRF1 ENSG00000185024	1.45829	1.12356	0.340622	1.57411	2.17144	1.27701	0.431787	0.978894	0.623714	1.38522
BRF2 ENSG00000104221	0.980462	0.251729	0.107325	0.193448	0.273773	0.460058	0.0967191	2.19215	0.710088	1.80268
BRI3 ENSG00000164713	3.83988	1.1759	1.63778	0.230421	0.399646	1.41462	0.601491	1.09819	1.76592	1.52878
BRI3BP ENSG00000184992	0.491483	131.94	0.320949	0.227286	1.02462	0.0423384	1.56722	0.850031	3.60926	0.63974
BRICD5 ENSG00000182685	0.801144	0.610744	1.37082	0.119189	0.393106	0.16215	0.998419	0.252891	0.675508	11.7008
BRINP1 ENSG00000078725	1.63654	0.429032	0.702391	1.06056	0.585085	0.286505	1.54656	0.284139	0.408452	0.751262
BRINP3 ENSG00000162670	0.369476	3.81568	1.46541	3.39714	0.186216	5.02398	4.42988	0.499243	32.9883	0.669975
BRIP1 ENSG00000136492	2.78559	0.676018	4.83162	1.01905	0.53356	7.78295	0.394868	0.186414	1.36643	0.39101
BRIX1 ENSG00000113460	0.541262	0.808717	0.951764	0.158959	0.191218	0.873424	5.42481	1.0774	1.96963	0.576971
BRK1 ENSG00000254999	0.158256	3.00432	0.277442	0.661225	0.770348	2.11684	2.724	0.168526	2.03244	1.84581
BRMS1 ENSG00000174744	0.323557	0.870328	0.872383	0.476094	0.142873	0.715664	0.351549	1.09572	0.629096	0.234392
BRMS1L ENSG00000100916	10.0139	1.83011	8.01095	2.10626	7.57071	0.561974	0.230721	2.1001	0.361151	20.9004
BROX ENSG00000162819	0.326464	0.210066	0.38416	0.283545	1.35108	1.00684	4.54781	0.487524	1.27353	0.355081
BRPF1 ENSG00000156983	0.374317	0.1932	0.426914	3.79408	1.48159	1.67304	0.936165	1.30652	1.04347	3.69494
BRPF3 ENSG00000096070	1.87564	1.34904	0.455209	0.568611	0.569316	0.449836	0.869331	0.115936	4.11338	0.352714
BRS3 ENSG00000102239	0.0437986	2.09818	0.59328	0.0783567	1.48986	15.3536	6.92988	4.60152	1.43608	1.0092
BRSK1 ENSG00000160469	0.495835	0.574105	0.365159	2.94872	1.29539	2.18474	1.91269	0.421269	0.52714	0.507991
BRSK2 ENSG00000174672	0.215749	0.888658	1.87968	1.03556	0.600525	0.258409	0.819687	0.622306	0.0857608	0.677411
BRWD1 ENSG00000185658	0.0282253	0.360807	0.236131	1.94391	0.581802	2.42293	1.32314	1.93099	0.748652	0.125914
BRWD3 ENSG00000165288	0.519442	0.14684	4.07697	0.37579	2.69782	2.37455	0.70267	1.7214	1.0141	0.357895
BSCL2 ENSG00000168000	7.42401	0.0639779	0.701097	1.09237	0.793557	0.0904257	3.2441	0.633498	0.469548	0.297798
BSDC1 ENSG00000160058	2.09786	0.242689	0.340254	0.317285	1.70667	1.8364	1.41844	4.7382	0.209898	2.10403
BSG ENSG00000172270	0.430505	0.320251	0.567437	0.774625	1.184	0.272168	0.194092	0.703959	1.14633	1.31414
BSN ENSG00000164061	3.12949	1.75193	0.92881	8.0695	2.03629	1.04426	18.4362	7.596	3.37467	0.748803
BSPRY ENSG00000119411	0.6967	1.4574	0.594671	0.496825	0.583135	0.273322	0.662595	0.0757919	2.38195	5.94959
BST1 ENSG00000109743	2.26086	0.458644	3.20358	1.56404	1.76304	1.75715	1.97529	0.532244	0.402572	0.739366
BST2 ENSG00000130303	1.39287	1.30887	0.465276	0.0529725	0.599232	0.272476	1.02662	1.06857	5.94451	0.496728
BTAF1 ENSG00000095564	0.343303	1.41985	8.73716	0.43853	1.17561	7.88	0.368081	1.07543	2.77303	0.715445
BTBD1 ENSG00000064726	0.49668	1.83462	4.5389	3.67136	0.225302	0.34118	0.300662	0.433819	0.393872	0.671636
BTBD10 ENSG00000148925	1.39831	3.19	1.43267	0.477455	1.05186	1.57125	1.07687	2.10727	3.80637	5.58224
BTBD11 ENSG00000151136	0.331558	0.802725	0.377706	0.359903	0.45046	1.1783	2.69416	1.03638	0.884907	0.96857
BTBD16 ENSG00000138152	1.19991	33.2855	1.37052	0.356317	1.17985	0.060384	1.98759	1.56777	0.196694	10.0262
BTBD18 ENSG00000233436	1.98863	1.05798	0.421441	8.10891	2.54744	2.02674	1.4878	0.582179	1.69049	0.532878
BTBD19 ENSG00000222009	0.496991	0.383268	19.1156	5.12086	1.17781	0.275912	100.634	0.29131	0.935357	1.16924
BTBD2 ENSG00000133243	1.91729	0.185078	0.522822	2.05193	1.01182	0.0320435	0.505442	2.43215	0.277226	0.718408
BTBD3 ENSG00000132640	0.432022	3.03026	0.899361	2.26195	1.23607	1.66367	0.556942	3.80651	0.359665	0.516287
BTBD6 ENSG00000184887	0.0708288	2.08978	0.212356	0.376889	1.77215	1.71609	0.61408	1.07031	0.703857	3.72955
BTBD7 ENSG00000011114	0.646188	1.23553	0.183644	0.341572	0.392073	1.59999	1.78675	0.905293	0.0422809	0.261683
BTBD8 ENSG00000189195	1.19338	5.33272	0.809585	0.637254	9.30966	0.144268	1.67046	3.44904	0.412621	0.89757
BTBD9 ENSG00000183826	0.690725	2.21356	0.834606	1.39693	2.12359	0.710276	0.829755	0.785364	0.513134	0.37541
BTC ENSG00000174808	0.730085	0.424302	0.648885	7.71874	1.11183	3.92706	0.277803	4.48323	2.68434	0.615647
BTD ENSG00000169814	0.856701	0.854321	2.42209	0.418527	0.938133	0.46511	0.489844	2.01286	0.478381	1.09267
BTF3 ENSG00000145741	0.20039	2.49974	4.73632	1.16187	0.344817	0.120719	3.29127	0.566844	0.209237	0.465512
BTF3L4 ENSG00000134717	37.1615	2.47186	0.66287	2.46011	0.740313	0.566915	0.894132	1.47798	0.438133	0.219059
BTG1 ENSG00000133639	0.213725	2.16013	0.686947	0.295179	0.370098	0.191685	0.449003	0.606631	1.58946	0.0771447
BTG2 ENSG00000159388	2.50365	17.8248	0.329687	0.93408	1.75386	0.550373	0.307714	0.14768	0.729224	0.200768
BTG3 ENSG00000154640	0.68052	1.20675	0.207785	2.73404	2.75168	25.6307	1.81864	1.30106	1.74852	2.81246
BTG4 ENSG00000137707	1.5013	1.26111	27.6781	1.02983	0.131464	0.228344	0.591534	8.25164	32.0565	5.68734
BTK ENSG00000010671	1.62853	0.540627	4.86267	0.253148	0.410354	1.4957	1.08681	0.31616	0.0764132	2.22455
BTLA ENSG00000186265	2.15316	0.388756	13.0853	0.38613	0.934916	3.05999	8.82079	2.1534	3.3949	0.375612
BTN2A1 ENSG00000112763	1.01265	0.66033	1.525	0.20986	0.865025	0.383604	0.998753	0.736544	0.711355	0.00539561
BTN2A2 ENSG00000124508	1.09971	3.16843	2.19573	4.94754	12.8348	19.0436	1.66833	4.79772	0.251822	1.73728
BTN3A1 ENSG00000026950	0.114449	4.05292	0.165663	0.585003	0.574047	0.534899	0.51686	6.08454	0.504432	0.938796
BTN3A2 ENSG00000186470	0.279046	0.554562	2.18508	2.50381	0.33006	4.53608	1.09966	0.106297	1.00609	0.353069
BTN3A3 ENSG00000111801	1.65833	0.0718472	3.05297	1.34655	6.12244	1.08685	0.134244	1.4632	9.33231	0.158272
BTNL8 ENSG00000113303	88.9661	0.896952	0.701024	8.93747	0.878741	59.8115	1.81344	13.6298	11.6045	1.55547
BTNL9 ENSG00000165810	0.666305	1.00381	0.216195	0.0621386	2.57675	6.66375	1.12904	0.927569	5.26449	3.12893
BTRC ENSG00000166167	0.516419	1.8942	0.490283	0.307247	0.339595	0.466654	0.383116	4.77768	0.318487	1.13412
BUB1 ENSG00000169679	16.7857	11.2491	0.998632	0.0634871	0.188502	7.25616	2.41154	3.06899	0.890376	0.141875
BUB1B ENSG00000156970	1.21858	0.803861	1.41777	2.5814	0.31202	4.53715	0.777523	1.28061	0.386249	20.799
BUB3 ENSG00000154473	1.51693	0.168856	1.78426	0.680333	6.97217	0.38743	13.0382	0.192142	1.28168	0.471376
BUD13 ENSG00000137656	1.42635	2.44578	1.16096	0.174485	2.27577	0.388656	1.86158	1.78441	2.02114	1.20267
BUD31 ENSG00000106245	0.120703	0.226085	1.09736	1.06999	0.728623	1.00431	3.4643	0.447319	0.51499	5.71059
BVES ENSG00000112276	1.38004	1.33085	3.96511	8.61409	1.42634	16.3082	0.267664	3.08622	0.496694	11.1164
BYSL ENSG00000112578	3.20945	0.234219	14.0582	1.38824	3.40495	1.49841	1.78971	5.71258	2.56786	1.45398
BZW1 ENSG00000082153	1.1202	0.476579	0.905379	0.34695	0.205934	1.23466	1.29124	3.35151	1.48415	0.485129
BZW2 ENSG00000136261	0.271897	0.389288	0.240916	0.852579	0.240831	0.304946	0.433529	0.265575	2.58726	2.31855
C10orf10 ENSG00000165507	2.28665	1.20244	0.24092	0.0965801	2.64195	0.180056	0.67032	0.897772	0.764998	1.26204
C10orf107 ENSG00000183346	0.419599	1.61491	4.38856	0.26083	1.71003	1.14307	1.23059	0.893781	3.93792	0.289183
C10orf11 ENSG00000148655	0.348519	2.38658	0.747979	0.300524	3.0097	1.03732	0.0803165	0.347015	0.236358	2.69692
C10orf128 ENSG00000204161	0.149682	0.326261	0.301231	0.796728	0.0255435	0.445401	10.9668	1.33001	0.788448	3.24085
C10orf2 ENSG00000107815	4.4812	0.767014	0.279876	0.397657	0.378907	0.556065	0.285854	0.734705	1.27634	1.15557
C10orf35 ENSG00000171224	0.448893	0.438543	0.639537	1.09031	0.0929285	0.6036	0.674044	6.83205	0.560057	0.0230241
C10orf53 ENSG00000178645	0.421389	23.6359	0.206809	0.280184	2.24008	1.72044	2.96479	0.223737	7.37574	2.77371
C10orf54 ENSG00000107738	0.550861	0.179202	2.64477	0.852383	2.04395	0.455279	0.193661	0.196424	0.518937	0.402736
C10orf55 ENSG00000222047	0.835386	0.557808	2.41317	2.98597	0.830112	1.18232	1.88068	72.4084	0.678004	1.36051
C10orf76 ENSG00000120029	0.165506	0.491006	1.96732	2.21737	1.57319	0.890194	1.53352	0.176222	3.476	0.0337541
C10orf88 ENSG00000119965	2.96755	0.334878	0.235525	7.64333	0.248427	1.66333	1.73108	1.11681	3.47993	0.580842
C10orf95 ENSG00000120055	1.02963	2.56278	0.266485	4.4453	0.740855	1.48703	0.78187	0.535547	0.764724	0.530939
C10orf99 ENSG00000188373	0.450418	0.943805	1.08322	4.86493	1.81471	0.4968	0.177992	2.3932	0.402936	4.40441
C11orf1 ENSG00000137720	0.159563	0.197344	1.10389	0.550251	4.89386	0.777852	0.210784	1.38218	1.99223	0.990614
C11orf16 ENSG00000176029	0.566224	3.30528	2.20289	0.974492	0.115421	0.20699	0.254646	2.84541	1.90877	0.165355
C11orf21 ENSG00000110665	79.921	6.38551	1.97942	3.72555	0.106994	4.62232	1.89377	1.57144	5.09924	1.59486
C11orf24 ENSG00000171067	1.36875	2.54022	0.944005	0.456245	0.1729	0.302105	0.322408	0.148995	2.03825	1.21573
C11orf31 ENSG00000211450	0.290771	0.549462	5.87695	1.09875	1.30106	0.419435	1.0136	0.567735	0.601747	0.277904
C11orf40 ENSG00000171987	4.14164	1.90094	1.98884	4.36722	0.594969	2.17873	0.638082	31.5166	1.16683	14.9976
C11orf45 ENSG00000174370	0.518609	0.0990057	1.3384	1.45033	1.67674	5.18681	0.743331	0.792348	0.863458	1.43221
C11orf49 ENSG00000149179	0.535095	1.20248	2.05632	0.226744	0.659395	0.66383	0.110539	0.369097	3.27263	1.54759
C11orf52 ENSG00000149300	0.0554382	0.573811	2.4823	2.26238	2.07148	5.05764	3.36309	0.493168	15.0691	3.11203
C11orf54 ENSG00000182919	1.22272	0.899318	3.09305	0.0386161	1.83162	0.420487	1.07402	0.986142	0.814627	0.280909
C11orf57 ENSG00000150776	0.652133	2.68196	0.15631	2.16759	7.96694	1.23586	0.373512	4.70364	8.64465	1.02026
C11orf58 ENSG00000110696	0.299446	0.256795	4.64615	1.02502	0.954522	0.885685	0.162473	1.37377	0.138501	1.1829
C11orf63 ENSG00000109944	0.750282	0.639429	1.00723	16.6124	0.6528	0.82843	0.236851	0.656887	0.294782	0.128459
C11orf65 ENSG00000166323	1.74687	2.71881	5.23749	4.00056	0.576682	1.3788	0.238304	3.74699	0.228377	1.24959
C11orf68 ENSG00000175573	0.979689	2.14485	0.173854	1.20352	2.96309	0.391861	1.17124	1.09803	0.367974	0.899008
C11orf70 ENSG00000137691	0.564718	1.56561	2.15372	0.272368	5.16501	0.640823	0.129449	0.319306	0.580126	0.0953559
C11orf71 ENSG00000180425	0.528111	0.871648	0.627184	1.58288	0.115282	1.81461	0.0320714	0.557771	1.00898	0.358575
C11orf74 ENSG00000166352	0.812486	15.1595	1.58862	1.00102	0.645174	0.268293	0.897586	0.267301	0.526853	0.620929
C11orf80 ENSG00000173715	0.0949944	1.4	0.0652491	0.572759	0.829087	2.09249	0.341117	0.163201	1.84354	1.30983
C11orf84 ENSG00000168005	1.18759	0.469299	1.01599	3.3465	1.89064	1.81774	0.412373	0.536368	1.3902	0.467879
C11orf87 ENSG00000185742	4.52344	1.88347	4.08059	0.712995	8.10201	18.7043	1.55059	18.4614	1.55371	0.600942
C11orf88 ENSG00000183644	0.786637	0.763616	18.7308	5.24718	1.59363	0.651474	0.998006	29.0221	0.994737	0.989361
C11orf95 ENSG00000188070	1.98771	0.881197	1.45144	0.0900679	2.89143	0.718527	1.45764	0.130531	4.43278	0.194809
C11orf96 ENSG00000187479	0.456641	0.261307	0.11572	2.38146	3.61252	0.662851	0.331842	0.556035	0.203433	0.854655
C11orf98 ENSG00000278615	6.33182	8.89452	4.92207	0.358338	0.835534	2.33947	8.19113	1.45342	0.552724	0.594573
C12orf10 ENSG00000139637	0.763669	0.84586	0.450015	4.92009	0.425405	0.225782	0.8808	0.239432	0.538071	0.442026
C12orf29 ENSG00000133641	13.0156	1.89615	1.26227	4.70968	0.376523	0.324167	0.510396	2.75817	2.22251	0.134157
C12orf4 ENSG00000047621	2.42964	6.70099	0.794314	2.52074	2.12432	0.600415	0.433059	1.02232	0.331423	2.48139
C12orf40 ENSG00000180116	4.26325	2.82859	2.50827	13.2952	3.13985	2.91376	0.0358442	1.06547	8.4694	5.95505
C12orf42 ENSG00000179088	3.92926	5.68333	0.710005	0.752886	0.853458	0.279505	2.45691	4.82893	5.01059	3.04574
C12orf43 ENSG00000157895	0.752262	0.958554	1.71581	1.35843	1.63954	0.268809	0.304758	0.801976	0.200419	0.17918
C12orf45 ENSG00000151131	0.675602	0.145433	0.258398	1.81229	0.876938	0.811576	0.0572205	0.331503	4.78603	1.34268
C12orf49 ENSG00000111412	0.354119	1.57444	0.221729	1.16223	0.48142	26.3229	2.45042	106.807	1.15286	0.380693
C12orf50 ENSG00000165805	0.785268	1.0878	1.61484	1.02871	6.83045	0.743629	4.91027	19.2684	1.58189	20.4961
C12orf54 ENSG00000177627	4.15598	2.98134	0.668542	4.4212	0.746902	7.67094	14.8316	4.0415	2.04699	0.897647
C12orf56 ENSG00000185306	0.585516	0.264345	2.49531	1.83707	0.470225	0.648845	1.22891	0.717539	0.581295	0.21427
C12orf57 ENSG00000111678	0.509966	0.560908	3.06718	1.98556	1.04532	0.98044	1.33564	3.41627	0.0972581	0.525582
C12orf60 ENSG00000182993	1.11019	0.889764	0.416548	0.715173	0.836682	1.21062	0.0388835	4.61937	0.963793	0.714993
C12orf65 ENSG00000130921	1.40357	2.02129	0.43309	4.3389	0.159055	4.91189	0.176029	0.499143	1.04403	0.562788
C12orf66 ENSG00000174206	8.65527	22.74	14.5044	5.33827	3.2263	2.38897	2.73078	0.04747	0.330639	4.7707
C12orf71 ENSG00000214700	3.0206	1.13377	20.0174	78.2014	2.05507	0.353812	5.74222	3.49904	15.2469	50.7478
C12orf73 ENSG00000204954	2.48503	1.20714	1.51458	5.35962	1.13611	0.557618	0.170954	2.4979	0.36731	0.666988
C12orf75 ENSG00000235162	2.66001	0.649176	1.23747	1.27967	0.589887	3.65792	0.406346	0.613316	5.11571	0.164671
C12orf76 ENSG00000174456	1.60628	1.03625	0.148772	9.10107	0.456216	1.34154	0.438839	0.600153	1.30285	1.90698
C14orf1 ENSG00000133935	1.21229	1.46865	0.95947	1.3365	0.0803377	0.289211	1.4215	1.14666	0.326657	1.19076
C14orf105 ENSG00000100557	1.48332	0.405884	0.799083	0.386634	11.4149	5.45406	1.62015	0.26165	15.6219	0.0191481
C14orf119 ENSG00000179933	0.918811	0.725995	3.68216	0.42692	1.05234	2.51217	0.579229	0.54269	2.50986	0.645631
C14orf132 ENSG00000227051	1.16732	0.750138	1.11875	0.479115	2.75318	0.109548	0.334502	2.9362	0.63769	0.40609
C14orf142 ENSG00000170270	0.030717	1.04754	0.860092	0.228742	5.46377	16.64	0.74883	1.07811	0.39983	0.286853
C14orf159 ENSG00000133943	0.509485	0.176266	1.95041	0.690256	1.63655	0.169311	0.30451	2.49498	0.228381	1.50957
C14orf166 ENSG00000087302	1.91292	2.97816	1.32159	0.572985	1.33763	0.695775	0.58723	41.3854	0.657478	3.7237
C14orf169 ENSG00000170468	8.43323	0.801838	0.0139873	3.43882	0.823091	0.651728	2.2476	0.392478	0.242026	13.958
C14orf180 ENSG00000184601	18.0372	0.672823	0.621739	4.7161	3.87352	1.92948	0.133133	5.31399	0.927555	7.6252
C14orf2 ENSG00000156411	0.299938	0.695531	0.0973466	1.03927	0.835479	0.974598	1.23236	1.83505	0.107212	0.491743
C14orf28 ENSG00000179476	1.83899	0.087839	1.09913	58.3087	0.693101	1.03904	0.152256	0.174758	1.32738	1.66999
C14orf37 ENSG00000139971	0.482394	1.0483	0.335902	1.5241	3.72687	1.87488	0.755435	0.279865	1.00107	1.01381
C14orf39 ENSG00000179008	0.154608	22.7646	1.40463	9.81274	5.45377	2.29873	0.93782	1.94942	2.03304	2.7702
C14orf79 ENSG00000140104	0.334751	1.38896	2.22242	0.406511	1.098	2.02107	1.22294	1.37409	0.611005	0.810056
C14orf80 ENSG00000185347	0.285079	0.64346	0.295318	0.255624	0.180933	0.840898	0.448822	0.807071	0.341697	3.03193
C14orf93 ENSG00000100802	0.31097	7.23761	2.67149	1.14243	0.930214	0.629373	1.89567	1.74363	2.34447	0.197761
C15orf39 ENSG00000167173	0.232375	1.35946	1.49381	0.630404	0.769593	0.246428	0.876476	0.321918	0.967432	0.438809
C15orf40 ENSG00000169609	0.114686	1.65294	0.781891	2.92581	0.769402	2.55133	1.79455	1.17984	1.29957	0.988839
C15orf41 ENSG00000186073	0.399783	4.82205	0.372696	1.63663	1.1197	3.74986	7.72558	8.02345	1.99065	1.64392
C15orf48 ENSG00000166920	5.41361	5.15208	1.48007	3.25405	2.32268	1.53343	1.70754	0.158279	0.0776805	1.92801
C15orf52 ENSG00000188549	1.54447	1.51251	1.83878	0.579797	0.601583	1.521	0.527842	0.892768	0.813439	0.163659
C15orf53 ENSG00000175779	9.71514	0.0335975	1.5129	1.23793	2.66686	2.30265	0.9394	3.55339	87.6312	5.71015
C15orf57 ENSG00000128891	1.05839	0.439404	6.38068	0.896346	0.53209	1.29916	0.865604	2.81018	0.561478	0.389804
C15orf59 ENSG00000205363	0.305421	1.12395	0.957345	0.467157	0.429069	1.90881	3.69921	0.831495	0.548696	4.61095
C15orf61 ENSG00000189227	0.522155	1.51339	1.37323	1.04348	0.682121	0.50953	0.299774	0.145125	1.42617	0.0941319
C15orf62 ENSG00000188277	1.68352	0.494258	9.65061	1.74985	217.566	19.5454	1.44175	0.288382	0.603682	0.233512
C15orf65 ENSG00000261652	0.697799	2.32236	1.06547	0.199935	0.481962	1.69441	3.95899	0.889873	3.07943	1.01397
C16orf13 ENSG00000130731	0.298475	0.0538141	1.29205	0.746987	1.79584	1.00106	0.0351675	1.1113	4.49544	0.390424
C16orf45 ENSG00000166780	0.139511	3.52498	1.91664	1.43947	0.925169	4.51541	0.0220893	1.59766	35.6426	1.99222
C16orf46 ENSG00000166455	8.46933	4.68168	2.73208	3.06991	6.83565	0.237047	3.20953	3.33816	0.854042	0.631713
C16orf52 ENSG00000185716	0.287652	0.156707	7.64118	0.729776	0.285359	5.80184	2.74853	0.120548	3.25414	1.34531
C16orf54 ENSG00000185905	0.0812778	0.132134	5.75943	0.721296	47.5452	0.0590971	1.18185	1.29711	3.47366	0.871473
C16orf58 ENSG00000140688	0.85679	0.92232	0.369672	3.58452	1.14111	0.15469	0.115193	0.736545	3.74365	2.19282
C16orf59 ENSG00000162062	0.520754	0.126166	0.103661	2.67242	0.761873	0.297639	3.74707	0.639986	0.481977	2.64397
C16orf62 ENSG00000103544	0.828814	0.479468	1.8337	1.02233	0.464599	1.44884	1.82435	3.27753	0.511806	1.29731
C16orf70 ENSG00000125149	0.0267707	2.71406	1.93876	1.08879	1.3429	0.372473	1.19882	0.105586	0.219389	0.834125
C16orf71 ENSG00000166246	0.492331	21.6234	0.900179	0.802101	1.47757	0.551712	0.117786	0.583562	0.271524	2.04106
C16orf72 ENSG00000182831	6.14872	5.24841	6.13129	1.91502	1.74743	1.42121	0.0897985	0.83492	0.326474	1.16893
C16orf74 ENSG00000154102	0.688337	0.757147	0.877613	5.94802	0.0779114	0.706563	1.61372	1.93365	2.92749	0.472916
C16orf78 ENSG00000166152	0.0567902	1.17681	1.87088	4.32854	9.36998	0.461348	3.28226	1.03578	1.97844	2.16627
C16orf86 ENSG00000159761	0.223242	1.827	0.805216	1.6517	2.07367	4.34498	2.32521	0.720123	0.366184	2.86578
C16orf87 ENSG00000155330	1.74556	0.514764	1.79198	4.0638	0.153386	1.70765	2.30626	0.408569	2.15883	1.82081
C16orf89 ENSG00000153446	2.30411	0.134014	0.297072	0.0992207	2.32247	0.636473	3.76507	0.968523	0.742323	0.435988
C16orf91 ENSG00000174109	0.735565	0.453409	3.21883	0.839713	0.0335614	4.51367	2.0577	3.38525	0.25019	1.18636
C16orf95 ENSG00000260456	3.41541	3.26776	1.0308	0.887424	1.02144	1.61165	0.225504	0.769993	3.24982	0.805831
C17orf107 ENSG00000205710	0.365977	0.283981	0.508439	0.584687	2.14539	0.0759214	0.250391	2.1709	0.120547	2.49378
C17orf49 ENSG00000258315	0.807934	1.35727	8.86311	4.57318	7.2934	0.324684	0.310632	1.00879	1.11375	2.36518
C17orf50 ENSG00000270806	0.348241	1.3222	0.448831	1.13935	1.85551	2.20614	0.0484058	1.52141	3.55163	15.8633
C17orf51 ENSG00000212719	0.341675	1.64814	1.09129	5.69658	0.488896	0.159846	0.851537	1.231	0.556348	0.669524
C17orf53 ENSG00000125319	1.39533	0.597037	0.429238	0.411036	1.97761	1.63709	1.38206	6.1087	2.33433	0.686063
C17orf58 ENSG00000186665	0.953594	4.17914	2.34544	0.267145	0.0683094	1.12131	1.83695	0.191274	2.45012	2.32635
C17orf62 ENSG00000178927	0.29925	0.074744	0.155004	2.7077	2.66679	1.03581	3.54522	0.719159	0.889457	2.63854
C17orf64 ENSG00000141371	0.485267	0.702663	0.572595	1.71693	156.464	1.13953	1.42418	1.396	1.56388	9.75143
C17orf67 ENSG00000214226	0.303785	0.15187	0.638523	1.8694	1.66111	1.10415	0.65673	2.43936	0.806533	1.91266
C17orf75 ENSG00000108666	0.586873	2.17042	0.44213	0.789524	0.270468	0.159399	0.191854	0.507674	0.163271	1.82423
C17orf78 ENSG00000278505	0.633532	2.27634	0.567565	23.2066	1.72887	2.16046	3.04745	32.3155	0.792512	2.39606
C17orf80 ENSG00000141219	1.10578	1.39586	1.30629	0.354665	1.81901	1.20616	0.98951	0.625159	0.870492	0.586206
C17orf89 ENSG00000224877	0.331646	0.451655	1.06472	1.01203	2.229	1.59141	0.431411	0.894016	0.750797	0.896867
C17orf96 ENSG00000273604	0.503265	0.601064	0.588942	0.284665	35.92	3.2198	0.234305	0.404912	0.288977	0.378766
C17orf97 ENSG00000187624	0.326365	4.13718	0.315323	1.66637	3.06108	0.916931	0.103385	4.43988	2.04519	1.37134
C17orf99 ENSG00000187997	4.49999	0.444949	8.66179	2.21039	0.2691	1.45022	4.54142	5.5122	0.319077	0.779089
C18orf21 ENSG00000141428	13.0316	0.909359	0.982768	0.0688371	0.73718	0.6809	1.36159	7.52003	0.796603	0.460819
C18orf25 ENSG00000152242	0.597667	0.999754	0.690408	1.11785	1.49277	0.225731	0.36324	1.86877	1.29214	0.231165
C18orf32 ENSG00000177576	0.156365	0.516341	1.4507	1.16138	0.316868	1.18692	0.0577162	2.48191	0.416033	0.195434
C18orf54 ENSG00000166845	0.706405	4.99872	0.608382	0.383956	1.83492	3.79535	1.53962	0.0308399	0.62229	0.710819
C18orf63 ENSG00000206043	5.9887	2.57954	1.14531	0.482189	0.341659	4.84289	1.58413	0.394034	8.72592	3.14457
C18orf8 ENSG00000141452	0.296459	0.897535	0.541155	0.0946197	0.777235	0.0405447	1.75736	1.96369	0.998452	0.891373
C19orf12 ENSG00000131943	0.292386	0.454079	0.86988	0.21972	0.712855	0.0236177	0.596737	0.619147	1.55915	1.41058
C19orf18 ENSG00000177025	0.224043	0.241265	0.66813	0.803845	0.192679	0.325581	0.62454	0.668751	0.823642	0.653787
C19orf24 ENSG00000228300	1.46785	1.18063	0.971808	0.596492	0.329125	0.445353	0.0319045	1.24862	1.21552	3.89098
C19orf25 ENSG00000119559	0.887209	0.96248	1.6122	20.264	0.29637	0.516977	0.791765	1.1799	1.72212	0.754186
C19orf33 ENSG00000167644	0.47562	1.71068	0.422722	0.580926	1.15547	0.930586	1.69087	0.164158	1.24346	0.6507
C19orf35 ENSG00000188305	4.17695	3.03999	0.703289	0.10944	14.0548	0.171169	0.127526	2.07091	1.28315	0.624137
C19orf38 ENSG00000214212	6.19755	1.60722	0.583992	0.443481	0.266708	0.467629	9.47058	0.943145	1.93463	0.645051
C19orf43 ENSG00000123144	0.608719	0.81591	0.376597	0.62542	0.486417	0.0745028	0.210391	0.780635	0.214673	2.0234
C19orf44 ENSG00000105072	0.123158	0.990143	0.203889	6.55723	0.0182122	2.32713	0.999309	0.179169	0.750575	0.843776
C19orf45 ENSG00000198723	0.936476	0.172259	1.43416	21.7209	0.521212	2.83906	0.111209	0.947513	1.2054	1.17366
C19orf47 ENSG00000160392	0.613337	1.33204	0.329813	0.176195	9.99731	0.540898	0.182162	0.665593	1.91101	0.119423
C19orf48 ENSG00000167747	5.46165	0.541532	1.06613	1.73647	1.81729	2.99451	0.25327	0.746595	1.85344	1.33072
C19orf52 ENSG00000142444	1.54777	1.35469	0.47312	0.727786	1.24789	1.30733	0.148651	0.775846	0.813556	1.42021
C19orf53 ENSG00000104979	2.12539	0.294786	0.923725	0.2317	0.0690194	1.28184	3.59477	0.156943	0.627445	1.32819
C19orf54 ENSG00000188493	1.36928	0.617779	1.14305	0.800304	0.790577	0.128811	0.485944	5.07599	0.241293	2.81858
C19orf57 ENSG00000132016	7.13175	0.728055	2.15564	2.29692	0.149179	4.68686	2.44639	0.561805	4.66654	2.92766
C19orf60 ENSG00000006015	0.345505	0.2891	0.996167	0.0809271	0.453394	0.703453	1.64063	1.3098	2.08824	0.652745
C19orf66 ENSG00000130813	2.29352	0.665544	0.656732	1.86017	1.34886	0.198171	1.75667	1.45279	0.70774	1.4622
C19orf68 ENSG00000185453	0.626405	2.58412	0.368854	0.417828	0.340176	3.0322	1.44703	0.256339	0.708059	0.963512
C19orf70 ENSG00000174917	2.14507	0.910345	0.613338	0.504676	0.976181	0.667977	0.314396	1.71262	2.12369	1.58326
C19orf71 ENSG00000183397	0.332959	3.08395	1.34928	2.34998	22.6136	0.238869	209.066	2.35218	13.8668	5.51973
C19orf73 ENSG00000221916	3.81822	0.968098	0.320663	0.674278	1.04853	3.0397	0.558456	0.214187	1.39522	0.141691
C19orf81 ENSG00000235034	0.422839	0.197148	0.532054	0.341076	0.363262	0.3451	0.694835	1.38775	1.86291	3.17689
C1D ENSG00000197223	0.332162	1.32229	33.1235	1.50169	0.569619	1.33312	0.989659	0.754958	0.184089	2.99298
C1GALT1 ENSG00000106392	0.63383	0.809711	2.64791	1.70151	0.730052	17.017	0.819728	0.324193	0.126525	0.124051
C1GALT1C1 ENSG00000171155	0.218503	0.200852	0.782558	1.37663	0.418201	0.847008	1.95647	1.66124	0.074007	0.138191
C1GALT1C1L ENSG00000223658	6.4486	1.09671	1.43327	17.1734	0.348492	0.797895	7266.96	7.3507	0.301584	3.30463
C1QA ENSG00000173372	0.174168	0.291345	0.473309	0.857215	1.914	1.45237	0.420573	2.12077	0.739862	0.393713
C1QB ENSG00000173369	3.25057	1.53665	0.851822	0.169336	2.22903	0.910465	0.458208	1.28947	0.113944	2.31904
C1QBP ENSG00000108561	1.05316	0.594085	0.336596	0.564646	0.152796	0.989176	0.402301	5.19138	1.70871	6.1195
C1QC ENSG00000159189	0.151788	0.13468	1.87311	0.498432	2.17883	0.762241	0.916044	0.911436	1.15874	0.762737
C1QL1 ENSG00000131094	1.0287	0.67125	0.131665	0.514663	41.5264	0.512511	0.350555	0.662387	0.573815	0.789184
C1QL3 ENSG00000165985	1.48496	2.32223	21.303	1.10946	0.471236	0.591671	0.532567	0.339354	2.82441	0.206373
C1QTNF1 ENSG00000173918	0.335225	2.21232	0.213583	4.43181	0.742431	1.73945	1.27512	0.329109	0.40328	4.91732
C1QTNF2 ENSG00000145861	0.162429	3.17832	0.96376	1.68674	0.873012	0.0406523	0.487366	3.04547	1.82452	5.98798
C1QTNF3 ENSG00000082196	0.0873637	0.652379	0.0481601	2.26852	1.03286	0.0618288	0.832688	0.0988791	0.382933	1.61723
C1QTNF4 ENSG00000172247	2.54315	1.34139	0.611447	0.114438	2.29318	3.43783	2.50719	1.05211	2.26004	2.07183
C1QTNF5 ENSG00000223953	0.824353	1.97625	3.14283	9.28787	34.0669	13.7241	3.23087	2.20359	17.6859	0.178896
C1QTNF6 ENSG00000133466	0.536321	0.503649	0.898641	0.881973	0.170666	0.226102	1.54795	3.74642	0.231318	0.589657
C1QTNF7 ENSG00000163145	0.298276	1.67207	1.30827	0.610068	0.0876927	1.5969	0.876282	2.69007	3.05016	2.8048
C1QTNF9 ENSG00000240654	5.65913	1.33239	6.5907	1.07066	22.0296	0.419218	1.27382	218.091	10.8582	0.771787
C1QTNF9B ENSG00000205863	4.10836	0.596288	40.5893	0.678533	9.76069	1.21088	1.0461	6.13199	3.68639	0.0732659
C1QTNF9B-AS1 ENSG00000281899	11.1265	0.286714	2.10088	0.379829	0.855235	0.793698	0.906909	1.57335	0.713739	0.5025
C1R ENSG00000159403	1.86499	3.65687	0.924838	1.73289	0.720552	0.286271	0.380919	0.208673	1.47494	1.05801
C1RL ENSG00000139178	0.129668	0.178425	2.83931	1.56699	0.167324	0.70183	0.630769	0.85799	1.37373	4.88971
C1S ENSG00000182326	2.12296	2.23675	0.708906	2.10562	0.481568	1.75306	0.394927	0.951718	0.0379191	3.11494
C1orf101 ENSG00000179397	1.34336	3.22359	0.146053	0.33005	0.777071	0.524416	0.0958067	0.435305	1.73103	5.0853
C1orf105 ENSG00000180999	0.527505	0.598304	2.46955	3.50501	0.611806	16.1322	7.86182	0.543397	1.61141	0.529578
C1orf106 ENSG00000163362	1.04625	0.399549	0.435258	1.38473	0.157778	0.850515	3.33303	1.43833	1.08552	0.164151
C1orf109 ENSG00000116922	0.667248	0.913959	0.347031	0.0479671	1.91909	0.944347	1.08509	0.912759	3.25076	1.42981
C1orf112 ENSG00000000460	1.26593	1.78894	0.124391	0.759461	0.914297	0.214363	2.85387	1.06987	1.29994	5.55028
C1orf115 ENSG00000162817	0.724589	0.877805	1.39232	1.2261	0.80083	1.47211	0.178081	1.2694	0.529463	0.369194
C1orf116 ENSG00000182795	0.329054	1.02241	1.07364	1.54279	0.524749	0.924877	0.567769	0.361245	0.327923	1.13829
C1orf122 ENSG00000197982	0.7434	0.420509	0.8675	0.436092	0.0640256	0.374244	0.522907	1.34325	0.387909	2.32403
C1orf123 ENSG00000162384	1.88148	3.59747	0.716181	1.80846	0.514396	0.376195	0.900098	0.265916	0.440017	0.868333
C1orf127 ENSG00000175262	2.57401	7.13096	0.159875	1.21378	7.11708	4.59468	0.454583	8.99311	0.116337	0.310614
C1orf131 ENSG00000143633	0.731449	1.68349	1.3054	0.557409	0.386798	0.39852	3.08814	4.16753	2.37294	0.338627
C1orf145 ENSG00000162913	0.232241	3.83572	0.771841	1.00257	4.55768	1.02305	0.697052	0.940345	4.93522	2.50095
C1orf146 ENSG00000203910	0.161007	0.34673	1.7591	0.129486	0.474432	13.1024	0.495453	0.440752	52.5846	9.47983
C1orf158 ENSG00000157330	2.60945	0.955242	11.22	1.16441	2.52801	1.06085	3.04529	1.56628	1.5503	0.449395
C1orf159 ENSG00000131591	0.289783	1.58092	0.927451	0.682856	0.3059	0.274446	0.437373	0.313611	2.97485	0.154202
C1orf162 ENSG00000143110	1.15623	5.42197	0.279432	0.495465	0.44925	2.14487	1.26486	0.66095	1.83881	1.4302
C1orf167 ENSG00000215910	5.3373	2.99325	0.554116	10.0701	15.1333	1.29785	0.671587	0.578785	0.364886	0.602661
C1orf168 ENSG00000187889	52.8493	0.241949	16.6103	0.750904	1.82155	1.42069	0.510092	4.3885	0.312639	11.2993
C1orf174 ENSG00000198912	2.01829	0.340783	1.32296	1.12145	0.605331	1.56353	0.398183	0.384139	2.91428	0.14144
C1orf185 ENSG00000204006	3.26115	6.35716	6.45779	56.5595	0.903523	6.2272	2.71851	0.590784	1.48308	0.828857
C1orf186 ENSG00000263961	0.427512	0.423965	0.321478	4.8524	0.230272	3.07918	4.20108	0.34887	0.105534	1.34858
C1orf194 ENSG00000179902	0.749983	1.07837	0.788485	0.438754	0.956129	0.328156	6.22868	7.97729	0.681961	2.68122
C1orf198 ENSG00000119280	0.27714	0.944413	0.750522	0.459421	0.766221	1.12507	0.349508	0.591255	0.298906	0.557029
C1orf204 ENSG00000188004	1.03519	1.53225	3.32789	0.673475	240.1	0.365611	0.225167	0.220992	20.6167	1.71944
C1orf21 ENSG00000116667	2.25189	1.22071	1.06518	1.94666	2.34186	0.629876	0.58136	1.87447	2.93588	0.684808
C1orf210 ENSG00000253313	1.17477	0.509162	2.46022	0.511619	0.43213	0.781253	4.50186	0.576336	1.15679	0.275546
C1orf216 ENSG00000142686	1.90913	0.190218	2.07894	0.614151	0.129119	3.95414	0.446214	0.178767	2.89441	1.52517
C1orf226 ENSG00000239887	1.96998	0.427348	9.22522	0.785906	3.48751	0.731048	1.43439	1.71711	0.739009	25.2928
C1orf228 ENSG00000198520	1.75502	1.38601	0.585823	0.751144	2.72731	0.42608	1.45761	0.375476	3.33402	2.29524
C1orf234 ENSG00000227868	1.27814	0.261886	0.327383	3.365	0.561974	0.18906	1.24731	4.86672	2.15406	1.64298
C1orf27 ENSG00000157181	0.966709	0.883881	0.725986	0.384906	1.65981	0.470945	2.5297	4.90849	0.491089	1.61961
C1orf35 ENSG00000143793	0.734543	2.79304	1.29066	0.593901	0.880206	0.198938	1.01493	0.420497	0.480109	0.0235947
C1orf43 ENSG00000143612	1.69531	0.451816	2.14257	0.686459	1.50679	0.463864	0.409267	4.36437	0.405017	0.248523
C1orf50 ENSG00000164008	2.02938	0.272855	0.240844	1.24133	1.07595	4.36695	2.41747	1.13892	0.997422	0.322123
C1orf52 ENSG00000162642	2.4729	0.881136	0.846491	0.768235	1.47029	0.775829	0.524854	2.11828	1.34629	0.349722
C1orf53 ENSG00000203724	0.310351	0.676272	0.872703	1.14544	1.5375	0.225644	0.410691	2.828	3.41676	0.627917
C1orf54 ENSG00000118292	0.76229	0.0400453	4.09375	1.78292	2.74081	1.18847	1.34072	1.36868	0.353072	1.79554
C1orf56 ENSG00000143443	0.564573	0.0545882	0.0990673	1.29327	2.92872	2.68679	1.00035	4.2751	5.34198	0.339169
C1orf64 ENSG00000183888	0.797945	6.0701	0.465908	0.0896646	2.03826	1.7597	1.85996	0.205712	0.712603	1.69069
C1orf74 ENSG00000162757	0.79648	1.46956	0.422885	0.738642	1.07461	3.34829	11.9781	0.431399	0.233931	0.301114
C1orf87 ENSG00000162598	0.457021	0.944807	0.629289	1.17484	1.51666	0.0513869	0.11604	5.90141	1.56725	0.854982
C2 ENSG00000166278	0.506003	0.557689	1.73223	4.34582	1.07342	3.65638	0.324168	0.630735	0.225492	0.711715
C20orf144 ENSG00000149609	4.86007	0.8531	2.33613	5.27197	1.51395	3.71432	4.506	0.722274	4.23895	0.0217843
C20orf194 ENSG00000088854	0.211338	1.79525	1.71291	2.0532	0.552014	0.53182	0.68933	29.7243	0.103285	0.255554
C20orf196 ENSG00000171984	1.67189	2.18606	0.0753646	1.16606	1.96983	1.293	1.33546	1.88609	1.23566	1.36235
C20orf24 ENSG00000101084	0.813487	0.339627	0.679321	0.318034	3.76955	0.700167	1.1179	2.73355	0.483199	0.674488
C20orf27 ENSG00000101220	2.71318	0.577735	0.990983	1.70928	3.10608	0.432817	0.31922	0.803319	1.01135	0.524401
C20orf96 ENSG00000196476	0.650253	0.203617	0.201061	0.506087	2.17538	2.06513	0.221439	1.18902	0.542868	0.867261
C21orf2 ENSG00000160226	0.319082	1.45345	3.44585	0.435423	4.43394	0.997982	2.10222	0.829121	1.10875	0.662576
C21orf33 ENSG00000160221	0.201975	3.46662	0.864758	4.78081	1.98409	0.301946	0.644366	1.79437	0.510357	0.397785
C21orf58 ENSG00000160298	1.13182	0.904791	0.067283	0.278469	0.507776	1.0616	2.8317	2.85872	6.42927	4.63698
C21orf59 ENSG00000159079	0.56122	2.37098	1.96659	1.24266	1.1141	0.744592	0.500565	1.0119	1.61843	3.53658
C21orf91 ENSG00000154642	3.20122	3.51103	1.50814	1.73245	0.663281	1.268	0.929839	1.2712	1.96385	0.0419633
C22orf15 ENSG00000169314	1.34568	0.240276	1.38852	1.31592	2.01524	0.376905	1.89947	0.911422	1.89359	0.391415
C22orf23 ENSG00000128346	1.59221	0.264869	1.94084	0.698418	8.05204	1.00658	0.511109	11.1023	3.23293	5.31116
C22orf29 ENSG00000215012	0.392897	0.554361	0.0680632	1.96424	0.25836	1.84863	1.10749	0.599356	0.327845	0.377119
C22orf31 ENSG00000100249	4.98712	8.07683	0.14818	0.413636	0.260487	8.49554	2.19649	1.04541	0.279018	0.439247
C22orf39 ENSG00000242259	2.91482	1.18835	1.35305	0.110769	0.557235	0.287651	0.0655716	1.47557	6.60742	0.0649537
C22orf42 ENSG00000205856	2.04046	0.172939	0.356462	3.98148	1.05603	8.83136	1.60913	2.28806	2.87115	0.591819
C22orf46 ENSG00000184208	0.151417	0.115256	0.146537	2.2416	0.358778	1.8665	2.82638	1.25094	0.977639	0.849984
C2CD2 ENSG00000157617	1.02194	0.652934	0.131835	0.581329	0.62937	2.67449	0.594711	2.21719	0.410292	1.33874
C2CD2L ENSG00000172375	4.26444	0.454233	0.264062	0.552283	0.255301	1.65907	1.12902	1.94114	0.594584	0.764918
C2CD3 ENSG00000168014	2.84157	1.59305	0.606394	0.353943	1.3724	2.54235	0.632266	0.435777	1.10928	1.48703
C2CD4A ENSG00000198535	0.618757	0.189732	0.776239	0.616687	0.13632	0.867465	0.24296	0.459432	0.133847	4.50684
C2CD4B ENSG00000205502	0.498382	0.346621	0.329365	6.74783	2.03011	0.566271	0.394573	0.727226	0.240167	1.64228
C2CD4C ENSG00000183186	0.863649	0.839676	1.5261	0.491099	13.4623	0.390099	0.94132	0.0265502	0.861243	0.346346
C2CD4D ENSG00000225556	4.00609	2.10847	0.0912074	1.1218	2.32419	0.300354	4.64855	2.9033	1.65725	0.594374
C2CD5 ENSG00000111731	4.21117	0.326553	2.76264	0.112916	0.398038	4.50604	0.674416	5.19092	0.726883	0.466031
C2orf15 ENSG00000273045	0.43052	0.203131	12.0969	1.64445	3.45671	0.898502	1.20375	1.19804	2.57246	6.01911
C2orf40 ENSG00000119147	1.83801	1.90634	0.163626	0.20233	1.98406	1.60434	0.625134	1.98946	1.1195	2.47845
C2orf42 ENSG00000115998	1.64006	0.242873	2.65518	0.0904703	0.383188	0.555867	0.356741	0.12892	38.8376	2.28417
C2orf47 ENSG00000162972	0.124386	0.450207	2.93733	1.1124	0.185248	1.03042	2.87277	7.88865	0.540097	0.389106
C2orf49 ENSG00000135974	0.515182	0.816725	0.356894	0.54209	0.226931	0.615191	3.06045	1.48169	0.7854	0.153982
C2orf50 ENSG00000150873	0.117506	1.57859	0.481233	1.63704	2.42006	2.88241	12.2061	0.907836	0.576837	0.50667
C2orf54 ENSG00000172478	0.840221	1.59824	0.825965	2.1839	0.218248	0.200167	1.42557	0.474612	0.704927	4.33749
C2orf68 ENSG00000168887	0.788672	1.18594	1.25124	0.939128	1.14906	1.91934	0.69945	1.66385	0.299967	0.191062
C2orf69 ENSG00000178074	6.58225	0.0979949	0.442734	0.264778	0.295499	2.02767	0.628205	0.708409	0.863175	1.36762
C2orf70 ENSG00000173557	0.461084	0.792153	0.125548	0.456147	0.88001	3.48643	0.382104	0.89278	0.919404	0.216356
C2orf71 ENSG00000179270	0.157675	0.644763	1.49951	3.87457	1.02883	9.46237	5.60381	0.810294	1.19092	3.93064
C2orf72 ENSG00000204128	0.187804	2.57913	0.761361	1.07517	0.241272	1.098	0.351738	2.4421	0.63082	1.1263
C2orf73 ENSG00000177994	0.642549	0.621379	2.37651	0.560331	2.02434	0.16227	2.57388	1.23047	0.151113	6.33183
C2orf74 ENSG00000237651	6.58248	1.79741	0.137543	0.591174	0.394172	3.75753	0.355665	0.886463	0.641286	1.09619
C2orf76 ENSG00000186132	0.478488	0.963966	0.0955941	6.93547	0.609192	1.14308	2.33608	0.594361	2.30644	0.336115
C2orf80 ENSG00000188674	8.04445	6.5523	2.49541	3.04213	0.769256	10.1707	1.25518	314.435	0.90774	0.169458
C2orf81 ENSG00000159239	0.750896	1.04229	1.29294	0.731435	1.07663	0.808739	0.777339	1.92215	3.52724	47.5658
C2orf82 ENSG00000182600	0.284252	0.347949	0.684906	0.223305	0.407096	0.171948	1.35349	0.445672	2.02964	2.16664
C2orf88 ENSG00000187699	0.353188	1.49172	0.614834	0.794944	0.320155	0.626465	1.09816	0.5113	0.897166	20.7166
C3 ENSG00000125730	0.919316	1.01108	0.25579	0.580069	1.33912	0.206037	0.60676	0.398275	1.58259	1.1321
C3AR1 ENSG00000171860	0.819776	0.602547	0.313222	1.52876	0.490119	1.34586	6.93021	0.579643	0.0676461	0.169769
C3orf14 ENSG00000114405	12.2334	0.180332	1.86643	0.446303	0.425093	0.156509	0.423032	0.145654	4.69274	0.363748
C3orf18 ENSG00000088543	0.466297	1.11333	0.0756014	1.68387	0.432034	0.225708	0.736513	0.501121	0.99844	0.643469
C3orf33 ENSG00000174928	0.265355	4.72193	0.201999	0.0551372	0.63949	0.109076	0.24297	0.361175	3.34752	0.436799
C3orf36 ENSG00000221972	0.61948	1.96258	1.26343	1.54999	8.76216	1.54937	0.283357	1.70373	0.181206	1.28531
C3orf38 ENSG00000179021	0.479775	71.4621	2.29639	0.519543	4.14345	2.46107	1.17158	0.564423	5.65438	0.407586
C3orf49 ENSG00000163632	0.0292931	15.4331	0.409	11.5183	25.1962	38.5332	1.72681	1.83247	0.370254	26.9911
C3orf52 ENSG00000114529	36.759	2.29183	0.596232	3.60774	0.365708	1.78535	0.433565	1.60292	16.147	2.34127
C3orf58 ENSG00000181744	1.25795	0.200085	1.23295	0.0556581	0.775683	14.4754	2.22338	1.41616	0.929288	0.30964
C3orf62 ENSG00000188315	1.22141	1.41563	0.604632	0.506473	0.879357	1.70388	0.466143	0.395548	0.667566	1.55822
C3orf67 ENSG00000163689	3.58654	0.791667	1.6824	3.31637	36.3638	1.59848	5.20696	0.411988	0.80905	9.99837
C3orf70 ENSG00000187068	5.2922	1.03758	3.0079	0.129043	1.96172	1.16727	0.741942	0.25516	1.20336	1.15678
C3orf80 ENSG00000180044	0.822532	0.127403	0.0685574	0.0578255	0.671568	1.69236	0.305962	1.29084	188.364	1.40634
C4A ENSG00000244731	0.476854	1.37352	0.412305	0.43331	0.184838	2.11159	5.08027	1.3033	5.37026	0.147306
C4B ENSG00000224389	0.388134	0.848595	0.128408	0.706729	3.39398	2.58438	5.26063	0.774127	0.437137	0.89667
C4BPB ENSG00000123843	3.63245	0.341403	1.48493	0.490589	2.36387	26.8707	1.67248	4.8355	0.155658	0.410592
C4orf19 ENSG00000154274	3.04382	0.769324	16.6109	0.56023	0.165551	0.821351	0.719354	6.73675	0.575449	2.98419
C4orf26 ENSG00000174792	12.0366	1.01741	0.995051	0.709114	8.13654	0.233489	3.54394	0.246879	0.215422	2.32743
C4orf3 ENSG00000164096	1.7916	0.136643	0.512305	1.19458	0.603673	4.86144	0.87905	0.44372	0.630698	1.134
C4orf32 ENSG00000174749	1.36471	0.219417	1.21157	0.483697	3.9593	0.191523	2.73438	0.643732	1.32213	0.848768
C4orf33 ENSG00000151470	0.165095	2.50674	3.31078	0.839224	0.265769	1.69358	1.51314	6.15042	0.106168	1.11111
C4orf36 ENSG00000163633	2.17173	11.6275	0.417355	0.061872	0.409671	4.64862	9.81884	0.830912	1.36922	0.473881
C4orf46 ENSG00000205208	5.17373	11.7249	0.365805	0.155169	0.967137	0.330989	0.362224	0.381164	0.975955	1.14029
C4orf47 ENSG00000205129	4.6051	2.11708	1.6292	0.707567	0.613513	0.845386	1.43827	0.184587	14.4476	5.076
C4orf48 ENSG00000243449	0.184566	0.216006	0.190276	3.69606	1.35811	1.15028	1.3108	0.473959	0.439581	0.491194
C5 ENSG00000106804	0.389914	0.976943	0.238439	0.513901	1.43175	0.547564	0.322232	4.36373	0.39737	2.05634
C5AR1 ENSG00000197405	2.18223	0.431371	4.65396	1.62704	0.219645	2.48607	0.0363756	1.07338	0.791753	0.272773
C5AR2 ENSG00000134830	0.452469	54.3498	7.7749	1.61244	4.23449	1.38442	3.6222	0.397993	1.15254	0.333548
C5orf15 ENSG00000113583	1.30577	1.60667	3.23082	0.612514	0.474871	0.173801	0.788181	6.45141	1.96856	0.589006
C5orf22 ENSG00000082213	0.415385	0.935405	1.30414	0.288606	0.177515	0.96781	0.269757	0.480109	0.953977	4.34978
C5orf24 ENSG00000181904	3.21613	0.333522	0.521069	0.433404	0.555966	0.382251	0.98443	3.49352	0.215863	0.416809
C5orf30 ENSG00000181751	0.530641	3.92122	1.22775	0.157406	3.9135	0.696731	0.16007	0.0964961	0.772057	5.60144
C5orf34 ENSG00000172244	0.701333	0.143292	0.636004	2.709	1.83574	7.91034	0.0730005	0.560489	0.420211	1.26163
C5orf38 ENSG00000186493	0.256414	0.993151	4.08678	0.55531	2.17628	0.0664862	0.760306	0.463221	0.878717	0.358405
C5orf42 ENSG00000197603	1.43086	1.06318	0.371234	2.60099	0.378287	0.313252	3.64219	0.560159	0.342434	0.677623
C5orf45 ENSG00000161010	0.146841	0.858227	0.533779	0.358512	1.55809	0.98641	1.06282	0.666948	0.129433	2.52896
C5orf46 ENSG00000178776	0.334867	1.46451	0.451618	3.36049	0.0604552	0.281016	0.153804	8.97542	0.261287	3.55888
C5orf49 ENSG00000215217	2.46614	0.833424	0.496763	2.1184	1.39873	0.252888	0.35087	1.57313	1.98482	2.34197
C5orf51 ENSG00000205765	0.687578	0.0984135	1.2993	1.09768	0.148577	0.424371	0.0288204	1.63609	0.327632	1.40777
C5orf56 ENSG00000197536	0.28632	0.801794	0.426724	2.54619	0.191636	3.47259	3.31964	1.27443	2.34905	1.47142
C5orf58 ENSG00000234511	5.51953	1.75241	1.95297	0.272524	41.4111	0.652929	0.568389	0.686792	27.6516	4.67543
C5orf63 ENSG00000164241	0.740789	0.399143	9.84987	0.0216936	0.765452	5.57375	0.612973	0.159043	0.149662	1.91612
C6 ENSG00000039537	1.58517	0.410267	0.236876	4.4885	2.82362	0.0789177	0.275552	1.20773	0.344299	2.4153
C6orf1 ENSG00000186577	0.963935	0.376293	0.829273	0.720144	0.0838688	1.67061	0.414434	1.17763	16.2884	3.95343
C6orf10 ENSG00000204296	2.67986	61.9901	2.38703	1.80166	6.97913	8.67368	5.04711	1.23721	0.619041	0.161322
C6orf106 ENSG00000196821	1.9024	2.81013	0.343401	0.76685	2.31099	1.08143	0.179488	0.370279	1.88243	1.82292
C6orf118 ENSG00000112539	1.51417	0.00980959	5.38466	3.58349	1.52972	2.77275	4.06709	2.18709	694.913	36.0521
C6orf120 ENSG00000185127	1.83598	3.36817	2.90205	2.27711	0.409652	1.63654	0.375103	0.376911	1.53552	0.940551
C6orf132 ENSG00000188112	0.167502	0.998644	0.662507	0.0937605	1.17757	0.970284	0.775094	0.585249	0.423306	2.23924
C6orf136 ENSG00000204564	1.43516	0.723274	0.705567	0.389693	0.200487	1.49421	0.879206	0.464365	0.857527	1.39554
C6orf141 ENSG00000197261	19.6012	0.434915	1.73213	0.150797	1.14387	1.6008	8.0761	2.0821	1.05344	0.0256779
C6orf163 ENSG00000203872	24.4171	0.0244194	0.755878	3.78841	0.602344	5.04411	28.6888	0.276057	0.475559	12.1483
C6orf201 ENSG00000185689	9.71491	12.2702	103.926	0.0221422	19.8486	3.94217	3.8939	7.91219	0.0745139	5.07601
C6orf203 ENSG00000130349	0.674473	0.980086	0.700668	0.671203	1.47269	0.636532	0.668485	4.27074	1.04126	1.87243
C6orf222 ENSG00000189325	1.34079	0.446234	0.713727	1.04032	0.955889	14.6942	0.329659	5.24035	0.878736	6.92675
C6orf226 ENSG00000221821	0.369796	3.67008	1.25701	0.514029	1.12486	0.655374	1.05719	0.535937	1.29058	2.97237
C6orf229 ENSG00000260286	3.34167	0.802416	11.6158	4.8855	1.13191	1.98801	24.7085	7.282	0.242031	0.970459
C6orf25 ENSG00000204420	0.996936	0.804887	5.62981	5.61533	1.04843	0.309066	1.67394	5.50625	0.556462	0.0605015
C6orf47 ENSG00000204439	0.101912	0.325853	1.0297	0.0515215	1.60161	0.919727	0.40593	0.853464	0.499504	4.88803
C6orf48 ENSG00000204387	2.9583	2.29612	2.96467	2.01888	0.623751	0.256251	3.95023	0.214018	0.160092	0.704431
C6orf52 ENSG00000137434	0.0645944	0.827371	0.187315	0.648646	3.81983	12.7039	1.49121	0.0623356	0.0907336	0.339638
C6orf58 ENSG00000184530	0.234347	1.06415	0.416522	4.05706	0.587343	75.9535	2.05672	0.339926	18.5629	0.96434
C6orf62 ENSG00000112308	0.735585	1.97549	0.501405	0.608568	0.867854	0.778577	0.193813	0.0877533	0.370764	0.520799
C6orf89 ENSG00000198663	0.825316	0.0563596	0.332246	0.654129	0.16585	0.132459	0.122228	0.197575	1.9049	0.549517
C7 ENSG00000112936	0.611763	1.07831	0.114697	1.43389	2.42541	2.09599	2.05158	0.733147	1.47866	0.841767
C7orf25 ENSG00000136197	7.7595	0.271321	8.10663	1.57106	97.2101	8.32027	4.1255	0.300669	1.73431	3.35941
C7orf26 ENSG00000146576	0.595903	0.82934	0.808643	0.723515	1.39488	1.4385	0.648665	1.44751	1.94763	1.61498
C7orf31 ENSG00000153790	0.394118	2.42034	2.91612	6.1366	0.321385	0.774403	6.81456	0.320528	0.596719	1.87208
C7orf34 ENSG00000165131	23.2883	0.332379	8.99623	3.12037	2.19564	5.96958	0.48336	2.31332	5.41498	1.20477
C7orf43 ENSG00000146826	0.662752	1.70606	0.550783	0.5734	2.7839	0.592411	0.42231	1.15192	1.15302	0.227513
C7orf49 ENSG00000122783	0.655304	0.510022	0.239535	0.213676	1.8205	1.0597	1.59915	1.57072	0.128786	1.48191
C7orf50 ENSG00000146540	0.737835	1.12646	2.30194	0.747778	0.125859	0.257673	1.70294	1.34047	1.05757	3.18093
C7orf57 ENSG00000164746	0.868093	3.21284	2.01763	7.5042	5.79035	4.73116	0.284958	4.93299	0.239937	0.389417
C7orf61 ENSG00000185955	3.83915	0.104264	5.01524	0.385598	8.81434	0.377546	0.942976	3.27545	1.126	0.14339
C7orf62 ENSG00000164645	0.0697147	0.378675	0.707931	0.402673	1.87472	1.36102	6.7022	1.24856	1.88266	0.80602
C7orf73 ENSG00000243317	0.384436	0.239541	1.6555	0.377041	0.376325	0.27817	0.377847	2.18592	0.788157	1.18606
C8G ENSG00000176919	0.398554	3.28532	5.36584	1.99684	0.706826	2.64365	0.436417	1.50502	1.35778	3.39572
C8orf33 ENSG00000182307	0.334017	0.253948	0.362008	0.455871	0.316589	0.575932	3.53559	0.721855	0.933084	0.371047
C8orf34 ENSG00000165084	1.64069	0.286384	0.912358	0.787986	1.19007	2.58911	4.00083	0.700224	3.19753	101.855
C8orf37 ENSG00000156172	4.20269	2.91019	0.344853	0.506889	7.74821	0.0340774	0.434067	0.451196	0.725141	0.356786
C8orf4 ENSG00000176907	0.155056	1.36009	0.550123	0.293842	0.388519	1.11609	1.45323	0.718902	1.07265	0.378116
C8orf44 ENSG00000213865	1.57437	0.403617	0.343362	1.28122	0.782558	0.989312	5.99892	14.772	0.192303	0.781635
C8orf46 ENSG00000169085	1.44352	1.00685	2.21751	1.97654	0.496616	0.364159	1.40977	0.762427	2.20267	0.179028
C8orf48 ENSG00000164743	4.04858	2.66926	12.9465	2.79787	6.28923	2.5718	16.8855	2.08271	7.66179	67.2984
C8orf58 ENSG00000241852	0.435292	0.935838	0.313194	0.273602	0.570965	3.15921	0.361425	1.98719	0.350332	25.4637
C8orf59 ENSG00000176731	5.10136	1.95603	0.25218	1.26268	0.336798	0.418847	0.714063	0.335161	1.32927	0.858688
C8orf74 ENSG00000171060	2.34548	88.3007	0.166066	6.43047	0.534454	0.718003	4.02657	1.23034	0.0729007	0.666713
C8orf76 ENSG00000189376	0.203429	1.0739	0.552479	0.629723	0.201558	0.896846	0.45212	0.665083	0.473448	0.949441
C8orf82 ENSG00000213563	0.754551	0.755928	0.934851	0.854194	0.510222	0.947978	2.70085	1.55546	1.02824	0.152249
C8orf86 ENSG00000196166	1.12851	1.72683	2.40555	0.15357	0.662378	3.63302	1.54781	0.928799	1.59392	5.90889
C8orf88 ENSG00000253250	0.34691	0.928744	0.442746	13.6408	18.9144	3.097	1.56835	0.60595	1.71169	0.94458
C8orf89 ENSG00000274443	0.300631	1.59694	2.2772	7.57884	0.0199875	2.0597	1.67105	1.2301	0.718013	1.89775
C9 ENSG00000113600	1.29391	0.379954	1.02672	2.522	3.6599	0.857934	0.977406	0.663314	0.0980602	0.482406
C9orf114 ENSG00000198917	1.156	0.824106	0.484013	0.987225	1.85358	0.374229	2.32439	1.22012	1.07758	0.898543
C9orf116 ENSG00000160345	1.1022	1.93746	1.16328	0.152993	0.977855	2.09939	0.898705	7.43645	2.8777	1.75551
C9orf129 ENSG00000204352	0.0165254	0.307686	0.798723	2.03184	0.178258	1.98355	0.403715	0.115998	5.08943	5.3493
C9orf142 ENSG00000148362	2.64763	0.865772	1.58892	1.21987	0.143106	1.12565	0.856885	1.40153	0.670877	3.60342
C9orf152 ENSG00000188959	1.66308	0.07906	1.44767	0.401864	0.276412	1.18755	1.09153	1.63669	0.284057	2.00751
C9orf153 ENSG00000187753	0.507989	17.5005	2.92366	2.20147	3.53124	0.39691	0.345786	4.79326	7.74288	0.118197
C9orf16 ENSG00000171159	0.177116	0.990167	0.32251	1.64907	1.26218	1.01385	0.220462	1.45804	0.264524	0.409735
C9orf172 ENSG00000232434	2.06026	3.07965	1.24219	4.92515	1.55076	0.200654	3.73178	1.67547	24.4723	0.228099
C9orf24 ENSG00000164972	1.17392	3.23235	0.195213	0.199104	10.6437	0.942648	0.449991	2.30788	1.39484	0.897395
C9orf3 ENSG00000148120	1.46715	0.479993	1.57596	3.80424	7.2522	1.07462	0.46836	0.839635	1.56253	1.31116
C9orf40 ENSG00000135045	0.866672	1.69404	0.787305	1.43571	7.58975	0.20707	1.10279	4.69149	0.959802	0.644549
[truncated: 14,515 more rows]
