# Supplementary material for: Spatial maps of prostate cancer transcriptomes reveal an unexplored landscape of heterogeneity
Source: Nat Commun. 2018 Jun 20;9:2419. doi: 10.1038/s41467-018-04724-5 (PMC6010471; doi:10.1038/s41467-018-04724-5)
Supplement: Supplementary file 6 — Supplementary Data 3 [file 41467_2018_4724_MOESM6_ESM.zip › Supplementary Dataset 2/experiment0001-baselinefeature-gamma.tsv]

	Baseline
A1BG ENSG00000121410	0.967063
A1CF ENSG00000148584	0.915242
A2M ENSG00000175899	1.85564
A2ML1 ENSG00000166535	0.989375
A4GALT ENSG00000128274	1.10212
AAAS ENSG00000094914	0.958281
AACS ENSG00000081760	0.877965
AADACL2 ENSG00000197953	0.988041
AADACL4 ENSG00000204518	1.117
AADAT ENSG00000109576	1.12226
AAED1 ENSG00000158122	0.862127
AAGAB ENSG00000103591	0.785549
AAK1 ENSG00000115977	0.938277
AAMDC ENSG00000087884	1.04746
AAMP ENSG00000127837	0.852751
AAR2 ENSG00000131043	1.29661
AARD ENSG00000205002	1.11648
AARS ENSG00000090861	0.639253
AARSD1 ENSG00000266967	0.868198
AASDH ENSG00000157426	1.14534
AASDHPPT ENSG00000149313	0.933726
AASS ENSG00000008311	1.2281
AATF ENSG00000275700	1.35418
AATK ENSG00000181409	0.987696
AATK-AS1 ENSG00000225180	1.12288
ABAT ENSG00000183044	1.0244
ABC13-47488600E17.1 ENSG00000283199	0.85413
ABC13-47656900H15.1 ENSG00000283566	0.771314
ABC7-42404400C24.1 ENSG00000277758	0.981676
ABCA1 ENSG00000165029	1.07287
ABCA10 ENSG00000154263	0.808236
ABCA12 ENSG00000144452	0.898265
ABCA13 ENSG00000179869	0.898203
ABCA2 ENSG00000107331	1.2338
ABCA3 ENSG00000167972	1.12485
ABCA4 ENSG00000198691	1.09932
ABCA5 ENSG00000154265	0.997475
ABCA6 ENSG00000154262	0.885338
ABCA7 ENSG00000064687	1.06148
ABCA8 ENSG00000141338	0.626025
ABCA9 ENSG00000154258	0.819373
ABCB1 ENSG00000085563	0.952897
ABCB10 ENSG00000135776	0.999738
ABCB11 ENSG00000073734	1.01665
ABCB4 ENSG00000005471	0.93098
ABCB5 ENSG00000004846	0.917392
ABCB6 ENSG00000115657	1.26663
ABCB7 ENSG00000131269	1.13572
ABCB8 ENSG00000197150	1.34874
ABCB9 ENSG00000150967	1.46941
ABCC1 ENSG00000103222	1.22694
ABCC10 ENSG00000124574	0.735313
ABCC11 ENSG00000121270	1.28253
ABCC12 ENSG00000140798	0.807317
ABCC2 ENSG00000023839	1.08181
ABCC3 ENSG00000108846	1.16391
ABCC4 ENSG00000125257	0.946377
ABCC5 ENSG00000114770	1.09837
ABCC6 ENSG00000091262	0.813362
ABCC8 ENSG00000006071	0.88058
ABCC9 ENSG00000069431	0.916052
ABCD1 ENSG00000101986	0.983437
ABCD2 ENSG00000173208	0.833251
ABCD3 ENSG00000117528	0.966357
ABCD4 ENSG00000119688	0.76735
ABCE1 ENSG00000164163	1.08711
ABCF1 ENSG00000204574	1.0632
ABCF2 ENSG00000033050	0.934837
ABCF3 ENSG00000161204	1.04142
ABCG1 ENSG00000160179	0.739664
ABCG2 ENSG00000118777	1.01191
ABCG4 ENSG00000172350	0.834141
ABCG5 ENSG00000138075	1.16596
ABHD1 ENSG00000143994	0.851761
ABHD10 ENSG00000144827	0.762171
ABHD11 ENSG00000106077	0.966135
ABHD12 ENSG00000100997	0.850011
ABHD12B ENSG00000131969	0.934169
ABHD13 ENSG00000139826	0.778784
ABHD14A ENSG00000248487	0.635194
ABHD14A-ACY1 ENSG00000114786	0.843356
ABHD14B ENSG00000114779	1.22078
ABHD15 ENSG00000168792	0.720112
ABHD16A ENSG00000204427	1.02299
ABHD17A ENSG00000129968	1.17018
ABHD17B ENSG00000107362	0.729599
ABHD17C ENSG00000136379	0.969751
ABHD18 ENSG00000164074	0.962052
ABHD2 ENSG00000140526	1.29575
ABHD3 ENSG00000158201	0.826768
ABHD4 ENSG00000100439	0.969875
ABHD5 ENSG00000011198	1.00523
ABHD6 ENSG00000163686	0.600904
ABHD8 ENSG00000127220	1.00859
ABI1 ENSG00000136754	0.965429
ABI2 ENSG00000138443	1.25973
ABI3 ENSG00000108798	0.768006
ABI3BP ENSG00000154175	0.959793
ABL1 ENSG00000097007	0.857194
ABL2 ENSG00000143322	1.20934
ABLIM1 ENSG00000099204	0.971379
ABLIM2 ENSG00000163995	0.811438
ABLIM3 ENSG00000173210	1.03836
ABO ENSG00000175164	0.96774
ABR ENSG00000159842	1.14574
ABRA ENSG00000174429	0.919496
ABRACL ENSG00000146386	1.01137
ABT1 ENSG00000146109	0.569525
ABTB1 ENSG00000114626	0.879422
ABTB2 ENSG00000166016	0.960488
AC002429.5 ENSG00000236197	0.916096
AC004381.6 ENSG00000005189	0.656757
AC004754.3 ENSG00000269881	1.04237
AC005281.1 ENSG00000226690	0.855963
AC005480.1 ENSG00000279461	0.96847
AC006116.20 ENSG00000267710	0.807023
AC006386.1 ENSG00000279115	0.904514
AC006994.3 ENSG00000279317	1.03948
AC007906.1 ENSG00000279018	1.19334
AC008074.1 ENSG00000279644	0.861084
AC008522.1 ENSG00000279232	1.00257
AC008686.1 ENSG00000280221	0.863697
AC009014.3 ENSG00000271824	0.959186
AC010731.4 ENSG00000235118	0.943273
AC012005.1 ENSG00000279274	1.01308
AC012005.2 ENSG00000279287	1.05982
AC012363.1 ENSG00000281676	0.931064
AC013461.1 ENSG00000091436	1.30085
AC016549.1 ENSG00000281325	0.805544
AC016577.1 ENSG00000279646	0.989104
AC018512.1 ENSG00000279808	0.918452
AC025335.1 ENSG00000179859	0.775361
AC055866.1 ENSG00000281079	1.25083
AC069063.2 ENSG00000279380	0.814013
AC073130.2 ENSG00000281656	1.12092
AC073657.1 ENSG00000279937	1.19739
AC074033.1 ENSG00000281137	1.25487
AC090498.1 ENSG00000279483	1.05958
AC104304.4 ENSG00000283473	1.09418
AC104389.2 ENSG00000279824	1.03946
AC104981.1 ENSG00000278938	0.947316
AC105009.1 ENSG00000281855	1.07113
AC105052.1 ENSG00000279168	0.911992
AC109486.1 ENSG00000280447	0.89379
AC109829.1 ENSG00000233438	0.855851
AC110615.1 ENSG00000279909	1.11389
AC113404.1 ENSG00000254893	1.10795
AC131097.4 ENSG00000216921	0.986453
AC138517.6 ENSG00000283288	0.810047
AC138969.4 ENSG00000183889	0.707191
AC241377.1 ENSG00000281741	1.05001
AC241585.1 ENSG00000281571	1.02085
AC243756.1 ENSG00000270339	0.892493
AC245100.1 ENSG00000280649	0.738288
ACAA1 ENSG00000060971	1.07049
ACAA2 ENSG00000167315	0.857596
ACACA ENSG00000278540	0.827227
ACACB ENSG00000076555	1.24558
ACAD10 ENSG00000111271	0.803589
ACAD11 ENSG00000240303	0.877863
ACAD8 ENSG00000151498	1.09104
ACAD9 ENSG00000177646	1.31199
ACADL ENSG00000115361	0.995296
ACADM ENSG00000117054	0.828868
ACADS ENSG00000122971	1.16801
ACADSB ENSG00000196177	1.20173
ACADVL ENSG00000072778	1.35373
ACAN ENSG00000157766	0.767325
ACAP1 ENSG00000072818	1.25621
ACAP2 ENSG00000114331	0.910428
ACAP3 ENSG00000131584	1.1799
ACAT1 ENSG00000075239	0.993628
ACAT2 ENSG00000120437	0.794896
ACBD3 ENSG00000182827	1.06493
ACBD4 ENSG00000181513	0.965176
ACBD5 ENSG00000107897	0.790346
ACBD6 ENSG00000230124	0.772811
ACBD7 ENSG00000176244	1.52219
ACCS ENSG00000110455	1.23013
ACD ENSG00000102977	1.04131
ACE ENSG00000159640	1.00844
ACE2 ENSG00000130234	0.862809
ACER1 ENSG00000167769	0.858597
ACER2 ENSG00000177076	1.05432
ACER3 ENSG00000078124	0.844888
ACHE ENSG00000087085	0.62704
ACIN1 ENSG00000100813	0.905656
ACKR1 ENSG00000213088	0.459439
ACKR2 ENSG00000144648	0.989614
ACKR3 ENSG00000144476	1.11652
ACLY ENSG00000131473	1.28915
ACMSD ENSG00000153086	1.03836
ACO1 ENSG00000122729	0.746855
ACO2 ENSG00000100412	0.928119
ACOT1 ENSG00000184227	0.679352
ACOT11 ENSG00000162390	0.950188
ACOT12 ENSG00000172497	1.37147
ACOT13 ENSG00000112304	1.02724
ACOT2 ENSG00000119673	0.976537
ACOT4 ENSG00000177465	1.06905
ACOT7 ENSG00000097021	0.829468
ACOT8 ENSG00000101473	1.04616
ACOT9 ENSG00000123130	1.00872
ACOX1 ENSG00000161533	0.889568
ACOX2 ENSG00000168306	0.914078
ACOX3 ENSG00000087008	0.845897
ACOXL ENSG00000153093	0.728316
ACP1 ENSG00000143727	0.812204
ACP2 ENSG00000134575	0.77458
ACP5 ENSG00000102575	1.0235
ACP6 ENSG00000162836	0.764294
ACP7 ENSG00000183760	0.942086
ACPP ENSG00000014257	1.27984
ACPT ENSG00000142513	1.0983
ACR ENSG00000100312	0.706412
ACRBP ENSG00000111644	0.718352
ACRC ENSG00000147174	0.988243
ACRV1 ENSG00000134940	0.845766
ACSBG1 ENSG00000103740	1.2459
ACSF2 ENSG00000167107	0.986106
ACSF3 ENSG00000176715	0.920999
ACSL1 ENSG00000151726	1.28427
ACSL3 ENSG00000123983	0.852761
ACSL4 ENSG00000068366	0.909031
ACSL5 ENSG00000197142	0.801673
ACSL6 ENSG00000164398	0.893996
ACSM1 ENSG00000166743	0.488217
ACSM2B ENSG00000066813	0.77863
ACSM3 ENSG00000005187	0.816706
ACSM4 ENSG00000215009	0.848236
ACSM5 ENSG00000183549	1.06807
ACSM6 ENSG00000173124	1.13917
ACSS1 ENSG00000154930	1.00602
ACSS2 ENSG00000131069	0.739114
ACSS3 ENSG00000111058	0.898027
ACTA1 ENSG00000143632	0.620166
ACTA2 ENSG00000107796	1.82539
ACTB ENSG00000075624	3.38103
ACTBL2 ENSG00000169067	1.13676
ACTC1 ENSG00000159251	1.08589
ACTG1 ENSG00000184009	1.65853
ACTG2 ENSG00000163017	2.79472
ACTL10 ENSG00000182584	0.884864
ACTL6A ENSG00000136518	0.622469
ACTL6B ENSG00000077080	1.5047
ACTN1 ENSG00000072110	1.74036
ACTN2 ENSG00000077522	1.11438
ACTN3 ENSG00000248746	1.12393
ACTN4 ENSG00000130402	1.40297
ACTR10 ENSG00000131966	1.13261
ACTR1A ENSG00000138107	1.20495
ACTR1B ENSG00000115073	0.729873
ACTR2 ENSG00000138071	1.35182
ACTR3 ENSG00000115091	1.30738
ACTR3B ENSG00000133627	0.981016
ACTR3C ENSG00000106526	0.639989
ACTR5 ENSG00000101442	0.752869
ACTR6 ENSG00000075089	0.783305
ACTR8 ENSG00000113812	0.770536
ACVR1 ENSG00000115170	0.625183
ACVR1B ENSG00000135503	0.998399
ACVR1C ENSG00000123612	1.10674
ACVR2A ENSG00000121989	0.951701
ACVR2B ENSG00000114739	0.829881
ACVRL1 ENSG00000139567	0.996616
ACY1 ENSG00000243989	0.700773
ACY3 ENSG00000132744	0.806999
ACYP1 ENSG00000119640	0.797795
ACYP2 ENSG00000170634	1.10564
ADA ENSG00000196839	1.63734
ADAD1 ENSG00000164113	0.962649
ADAD2 ENSG00000140955	0.907228
ADAL ENSG00000168803	1.03195
ADAM10 ENSG00000137845	1.01955
ADAM11 ENSG00000073670	1.12423
ADAM12 ENSG00000148848	1.10373
ADAM15 ENSG00000143537	1.03151
ADAM17 ENSG00000151694	1.19415
ADAM19 ENSG00000135074	0.74447
ADAM2 ENSG00000104755	0.770745
ADAM20 ENSG00000134007	0.81942
ADAM22 ENSG00000008277	1.13591
ADAM23 ENSG00000114948	1.03394
ADAM28 ENSG00000042980	0.652784
ADAM29 ENSG00000168594	1.31224
ADAM30 ENSG00000134249	1.12391
ADAM32 ENSG00000197140	0.973635
ADAM33 ENSG00000149451	1.38643
ADAM7 ENSG00000069206	1.31504
ADAM8 ENSG00000151651	0.741922
ADAM9 ENSG00000168615	0.859588
ADAMDEC1 ENSG00000134028	1.20794
ADAMTS1 ENSG00000154734	1.01164
ADAMTS10 ENSG00000142303	0.608809
ADAMTS12 ENSG00000151388	0.800487
ADAMTS13 ENSG00000160323	0.709273
ADAMTS14 ENSG00000138316	1.1816
ADAMTS15 ENSG00000166106	1.19648
ADAMTS16 ENSG00000145536	1.2077
ADAMTS17 ENSG00000140470	1.01564
ADAMTS18 ENSG00000140873	1.08919
ADAMTS19 ENSG00000145808	0.963042
ADAMTS2 ENSG00000087116	0.827841
ADAMTS3 ENSG00000156140	0.967528
ADAMTS4 ENSG00000158859	0.632572
ADAMTS5 ENSG00000154736	1.42199
ADAMTS6 ENSG00000049192	1.14515
ADAMTS7 ENSG00000136378	1.09164
ADAMTS8 ENSG00000134917	1.1541
ADAMTS9 ENSG00000163638	0.570955
ADAMTSL1 ENSG00000178031	0.861144
ADAMTSL2 ENSG00000197859	0.962887
ADAMTSL3 ENSG00000156218	1.45512
ADAMTSL4 ENSG00000143382	0.929642
ADAMTSL5 ENSG00000185761	1.29625
ADAP1 ENSG00000105963	0.919293
ADAP2 ENSG00000184060	0.863495
ADAR ENSG00000160710	1.46915
ADARB1 ENSG00000197381	1.32557
ADARB2 ENSG00000185736	0.903718
ADAT1 ENSG00000065457	1.30808
ADAT2 ENSG00000189007	0.75087
ADAT3 ENSG00000213638	0.979006
ADCK1 ENSG00000063761	1.27897
ADCK2 ENSG00000133597	0.859386
ADCK3 ENSG00000163050	0.9883
ADCK4 ENSG00000123815	0.999501
ADCK5 ENSG00000173137	1.13767
ADCY1 ENSG00000164742	0.841087
ADCY10 ENSG00000143199	1.10424
ADCY2 ENSG00000078295	0.763422
ADCY3 ENSG00000138031	0.60426
ADCY4 ENSG00000129467	1.12947
ADCY5 ENSG00000173175	1.06412
ADCY6 ENSG00000174233	1.0243
ADCY7 ENSG00000121281	1.15381
ADCY8 ENSG00000155897	0.934582
ADCY9 ENSG00000162104	0.720059
ADCYAP1 ENSG00000141433	0.82122
ADCYAP1R1 ENSG00000078549	0.955716
ADD1 ENSG00000087274	1.1712
ADD2 ENSG00000075340	1.12211
ADD3 ENSG00000148700	1.42896
ADGB ENSG00000118492	0.969746
ADGRA2 ENSG00000020181	1.08959
ADGRA3 ENSG00000152990	1.29652
ADGRB1 ENSG00000181790	1.2306
ADGRB2 ENSG00000121753	1.66902
ADGRB3 ENSG00000135298	0.939233
ADGRD1 ENSG00000111452	1.38034
ADGRD2 ENSG00000180264	1.01932
ADGRE1 ENSG00000174837	1.07306
ADGRE2 ENSG00000127507	1.1103
ADGRE3 ENSG00000131355	0.926948
ADGRE5 ENSG00000123146	1.03561
ADGRF1 ENSG00000153292	0.699964
ADGRF3 ENSG00000173567	1.14017
ADGRF5 ENSG00000069122	0.920156
ADGRG1 ENSG00000205336	0.610575
ADGRG2 ENSG00000173698	0.877399
ADGRG3 ENSG00000182885	0.983558
ADGRG4 ENSG00000156920	0.977099
ADGRG5 ENSG00000159618	0.820145
ADGRG6 ENSG00000112414	0.977926
ADGRG7 ENSG00000144820	0.924052
ADGRL1 ENSG00000072071	1.15024
ADGRL2 ENSG00000117114	1.2267
ADGRL3 ENSG00000150471	0.968282
ADGRL4 ENSG00000162618	1.07995
ADGRV1 ENSG00000164199	1.06937
ADH1B ENSG00000196616	1.0674
ADH1C ENSG00000248144	0.891559
ADH5 ENSG00000197894	1.0193
ADH6 ENSG00000172955	0.941842
ADHFE1 ENSG00000147576	0.840303
ADI1 ENSG00000182551	1.44304
ADIG ENSG00000182035	0.90069
ADIPOQ ENSG00000181092	0.872432
ADIPOR1 ENSG00000159346	0.544308
ADIPOR2 ENSG00000006831	0.755093
ADIRF ENSG00000148671	1.62953
ADK ENSG00000156110	1.14884
ADM ENSG00000148926	1.08441
ADM2 ENSG00000128165	1.04749
ADM5 ENSG00000224420	0.997376
ADNP ENSG00000101126	1.24159
ADNP2 ENSG00000101544	0.891999
ADO ENSG00000181915	0.788235
ADORA1 ENSG00000163485	0.946455
ADORA2A ENSG00000128271	0.945394
ADORA2B ENSG00000170425	0.831468
ADORA3 ENSG00000282608	1.06453
ADPGK ENSG00000159322	0.992958
ADPRH ENSG00000144843	1.01739
ADPRHL1 ENSG00000153531	0.572209
ADPRHL2 ENSG00000116863	0.948338
ADPRM ENSG00000170222	0.795884
ADRA1A ENSG00000120907	1.09909
ADRA1D ENSG00000171873	0.927392
ADRA2A ENSG00000150594	0.954201
ADRA2B ENSG00000274286	0.83958
ADRA2C ENSG00000184160	0.703829
ADRB1 ENSG00000043591	1.10835
ADRB2 ENSG00000169252	0.370755
ADRB3 ENSG00000188778	1.00936
ADRM1 ENSG00000130706	0.855125
ADSL ENSG00000239900	0.696088
ADSS ENSG00000035687	0.913966
ADSSL1 ENSG00000185100	0.753256
ADTRP ENSG00000111863	0.811105
AEBP1 ENSG00000106624	1.38192
AEBP2 ENSG00000139154	0.991843
AEN ENSG00000181026	0.903692
AES ENSG00000104964	1.40923
AF011889.5 ENSG00000241489	1.05829
AF131216.1 ENSG00000280273	1.07739
AFAP1 ENSG00000196526	0.928515
AFAP1L1 ENSG00000157510	0.749728
AFAP1L2 ENSG00000169129	0.885188
AFF1 ENSG00000172493	1.17448
AFF2 ENSG00000155966	1.23053
AFF3 ENSG00000144218	1.13207
AFF4 ENSG00000072364	1.22992
AFG3L2 ENSG00000141385	0.970789
AFM ENSG00000079557	0.952967
AFMID ENSG00000183077	0.686405
AFP ENSG00000081051	0.778794
AFTPH ENSG00000119844	0.921493
AGA ENSG00000038002	1.07605
AGAP1 ENSG00000157985	1.01075
AGAP14P ENSG00000279058	1.05353
AGAP2 ENSG00000135439	0.88681
AGAP3 ENSG00000133612	0.913901
AGAP4 ENSG00000188234	0.867899
AGAP5 ENSG00000172650	0.887136
AGAP6 ENSG00000204149	0.993307
AGAP9 ENSG00000204172	1.13032
AGBL1 ENSG00000273540	0.861263
AGBL2 ENSG00000165923	0.772281
AGBL3 ENSG00000146856	0.992553
AGBL4 ENSG00000186094	0.924239
AGBL5 ENSG00000084693	0.77774
AGER ENSG00000204305	1.01728
AGFG1 ENSG00000173744	0.795676
AGFG2 ENSG00000106351	0.959169
AGGF1 ENSG00000164252	0.890402
AGK ENSG00000006530	1.04617
AGL ENSG00000162688	0.994374
AGMAT ENSG00000116771	0.944365
AGMO ENSG00000187546	0.989591
AGO1 ENSG00000092847	1.01105
AGO2 ENSG00000123908	0.905646
AGO3 ENSG00000126070	1.42157
AGO4 ENSG00000134698	1.17282
AGPAT1 ENSG00000204310	1.01721
AGPAT2 ENSG00000169692	0.891486
AGPAT3 ENSG00000160216	0.921997
AGPAT4 ENSG00000026652	0.736164
AGPAT5 ENSG00000155189	0.931371
AGPS ENSG00000018510	0.932831
AGR2 ENSG00000106541	0.699408
AGR3 ENSG00000173467	0.81742
AGRN ENSG00000188157	0.716484
AGRP ENSG00000159723	0.906346
AGT ENSG00000135744	0.740939
AGTPBP1 ENSG00000135049	0.992246
AGTR1 ENSG00000144891	0.999926
AGTRAP ENSG00000177674	0.907232
AGXT2 ENSG00000113492	0.715478
AHCTF1 ENSG00000153207	1.02984
AHCY ENSG00000101444	0.785455
AHCYL1 ENSG00000168710	1.07278
AHCYL2 ENSG00000158467	0.888852
AHDC1 ENSG00000126705	0.888597
AHI1 ENSG00000135541	0.940416
AHNAK ENSG00000124942	1.53344
AHNAK2 ENSG00000185567	1.5467
AHR ENSG00000106546	0.953858
AHRR ENSG00000063438	0.846786
AHSA1 ENSG00000100591	0.902896
AHSA2 ENSG00000173209	1.25652
AHSG ENSG00000145192	1.09958
AHSP ENSG00000169877	1.08547
AICDA ENSG00000111732	1.06938
AIDA ENSG00000186063	0.862827
AIF1 ENSG00000204472	1.38755
AIF1L ENSG00000126878	1.03695
AIFM1 ENSG00000156709	0.91265
AIFM2 ENSG00000042286	1.244
AIFM3 ENSG00000183773	1.11342
AIG1 ENSG00000146416	0.837298
AIM1 ENSG00000112297	1.3654
AIM1L ENSG00000176092	0.827604
AIM2 ENSG00000163568	0.900436
AIMP1 ENSG00000164022	0.997301
AIMP2 ENSG00000106305	1.11918
AIP ENSG00000110711	1.19974
AIPL1 ENSG00000129221	0.902156
AIRE ENSG00000160224	1.05243
AJAP1 ENSG00000196581	1.04352
AJUBA ENSG00000129474	1.13718
AK1 ENSG00000106992	1.19126
AK2 ENSG00000004455	1.27514
AK3 ENSG00000147853	1.09693
AK4 ENSG00000162433	0.983342
AK5 ENSG00000154027	1.62538
AK6 ENSG00000085231	0.749121
AK7 ENSG00000140057	0.905126
AK8 ENSG00000165695	0.885503
AK9 ENSG00000155085	0.816176
AKAP1 ENSG00000121057	0.778704
AKAP10 ENSG00000108599	1.02468
AKAP11 ENSG00000023516	0.920045
AKAP12 ENSG00000131016	1.24303
AKAP13 ENSG00000170776	1.0895
AKAP17A ENSG00000197976	1.05237
AKAP3 ENSG00000111254	1.29088
AKAP4 ENSG00000147081	0.975859
AKAP5 ENSG00000179841	0.809294
AKAP6 ENSG00000151320	0.736995
AKAP7 ENSG00000118507	1.06805
AKAP8 ENSG00000105127	1.08688
AKAP8L ENSG00000011243	1.10679
AKAP9 ENSG00000127914	1.2749
AKIP1 ENSG00000166452	1.10583
AKIRIN1 ENSG00000174574	1.11307
AKIRIN2 ENSG00000135334	1.0595
AKNA ENSG00000106948	0.967666
AKNAD1 ENSG00000162641	1.04314
AKR1A1 ENSG00000117448	0.821906
AKR1B1 ENSG00000085662	0.942104
AKR1B10 ENSG00000198074	0.916595
AKR1C1 ENSG00000187134	1.03079
AKR1C2 ENSG00000151632	1.24692
AKR1C3 ENSG00000196139	0.829116
AKR1D1 ENSG00000122787	0.82564
AKR1E2 ENSG00000165568	0.808578
AKR7A2 ENSG00000053371	0.74047
AKR7A3 ENSG00000162482	0.90279
AKR7L ENSG00000211454	0.692114
AKT1 ENSG00000142208	0.850667
AKT1S1 ENSG00000204673	1.36956
AKT2 ENSG00000105221	0.898397
AKT3 ENSG00000117020	0.958177
AKTIP ENSG00000166971	1.1103
AL049794.1 ENSG00000280240	0.937991
AL049872.1 ENSG00000279963	1.05988
AL135787.1 ENSG00000283263	1.11079
AL354828.1 ENSG00000279282	0.911948
AL354828.2 ENSG00000280175	1.07889
AL356053.1 ENSG00000150076	1.22784
AL356585.1 ENSG00000279081	1.31996
AL358852.1 ENSG00000278899	0.843551
AL365181.1 ENSG00000280316	1.16069
AL513523.2 ENSG00000279767	1.42985
AL589743.1 ENSG00000279508	0.637004
AL645922.1 ENSG00000279546	0.89296
ALAD ENSG00000148218	0.611762
ALAS1 ENSG00000023330	1.14133
ALAS2 ENSG00000158578	0.94042
ALB ENSG00000163631	1.03539
ALCAM ENSG00000170017	1.22174
ALDH16A1 ENSG00000161618	0.8882
ALDH18A1 ENSG00000059573	1.01634
ALDH1A1 ENSG00000165092	0.912593
ALDH1A2 ENSG00000128918	0.782763
ALDH1A3 ENSG00000184254	1.21231
ALDH1B1 ENSG00000137124	0.917645
ALDH1L1 ENSG00000144908	0.542761
ALDH1L2 ENSG00000136010	1.00481
ALDH3A1 ENSG00000108602	0.693838
ALDH3A2 ENSG00000072210	0.886971
ALDH3B1 ENSG00000006534	0.828279
ALDH3B2 ENSG00000132746	0.573434
ALDH4A1 ENSG00000159423	0.839977
ALDH5A1 ENSG00000112294	0.867372
ALDH6A1 ENSG00000119711	1.12056
ALDH7A1 ENSG00000164904	0.906093
ALDH8A1 ENSG00000118514	0.820944
ALDH9A1 ENSG00000143149	0.805891
ALDOA ENSG00000149925	1.72188
ALDOB ENSG00000136872	0.983916
ALDOC ENSG00000109107	1.14554
ALG1 ENSG00000033011	0.696156
ALG10 ENSG00000139133	1.14019
ALG10B ENSG00000175548	0.890221
ALG11 ENSG00000253710	0.949334
ALG12 ENSG00000182858	1.29513
ALG13 ENSG00000101901	1.21757
ALG14 ENSG00000172339	0.716137
ALG1L ENSG00000189366	1.00102
ALG1L2 ENSG00000251287	1.14594
ALG2 ENSG00000119523	0.889403
ALG3 ENSG00000214160	0.846525
ALG5 ENSG00000120697	0.637122
ALG6 ENSG00000088035	0.740419
ALG8 ENSG00000159063	0.880881
ALG9 ENSG00000086848	0.856858
ALK ENSG00000171094	0.806013
ALKBH1 ENSG00000100601	0.905753
ALKBH2 ENSG00000189046	0.811046
ALKBH3 ENSG00000166199	1.13814
ALKBH4 ENSG00000160993	0.922004
ALKBH5 ENSG00000091542	0.913652
ALKBH6 ENSG00000239382	1.4042
ALKBH7 ENSG00000125652	1.32554
ALKBH8 ENSG00000137760	1.1255
ALLC ENSG00000151360	0.838274
ALMS1 ENSG00000116127	1.30389
ALOX12 ENSG00000108839	0.974289
ALOX12B ENSG00000179477	0.871637
ALOX15 ENSG00000161905	0.62604
ALOX15B ENSG00000179593	0.681997
ALOX5 ENSG00000012779	0.852703
ALOX5AP ENSG00000132965	1.03532
ALPK1 ENSG00000073331	1.00111
ALPK2 ENSG00000198796	1.15202
ALPK3 ENSG00000136383	0.743223
ALPL ENSG00000162551	0.652363
ALS2 ENSG00000003393	0.783162
ALS2CL ENSG00000178038	1.12409
ALS2CR11 ENSG00000155754	1.0858
ALS2CR12 ENSG00000155749	1.05573
ALX1 ENSG00000180318	0.753719
ALX3 ENSG00000156150	0.798952
ALX4 ENSG00000052850	0.81312
ALYREF ENSG00000183684	0.936285
AMACR ENSG00000242110	0.73638
AMBP ENSG00000106927	1.0296
AMBRA1 ENSG00000110497	0.60024
AMD1 ENSG00000123505	0.844535
AMDHD1 ENSG00000139344	0.947629
AMDHD2 ENSG00000162066	0.809846
AMELX ENSG00000125363	0.858521
AMELY ENSG00000099721	0.891316
AMER1 ENSG00000184675	1.05753
AMER2 ENSG00000165566	1.03613
AMER3 ENSG00000178171	0.974098
AMFR ENSG00000159461	0.841071
AMH ENSG00000104899	1.07252
AMHR2 ENSG00000135409	0.866388
AMIGO1 ENSG00000181754	0.815911
AMIGO2 ENSG00000139211	0.810902
AMIGO3 ENSG00000176020	0.989114
AMMECR1 ENSG00000101935	0.78891
AMMECR1L ENSG00000144233	0.862401
AMN ENSG00000166126	1.088
AMN1 ENSG00000151743	1.06632
AMOT ENSG00000126016	0.706241
AMOTL1 ENSG00000166025	1.07815
AMOTL2 ENSG00000114019	1.06813
AMPD1 ENSG00000116748	0.89019
AMPD2 ENSG00000116337	1.16638
AMPD3 ENSG00000133805	0.917773
AMPH ENSG00000078053	1.14519
AMT ENSG00000145020	0.959712
AMTN ENSG00000187689	1.23769
AMY1A ENSG00000237763	0.836994
AMY1B ENSG00000174876	1.012
AMY1C ENSG00000187733	0.858699
AMY2A ENSG00000243480	0.773562
AMY2B ENSG00000240038	1.02146
AMZ1 ENSG00000174945	0.885866
AMZ2 ENSG00000196704	1.04036
ANAPC1 ENSG00000153107	1.19063
ANAPC10 ENSG00000164162	0.966366
ANAPC11 ENSG00000141552	0.984964
ANAPC13 ENSG00000129055	0.867274
ANAPC15 ENSG00000110200	0.728752
ANAPC16 ENSG00000166295	1.10026
ANAPC2 ENSG00000176248	1.19184
ANAPC4 ENSG00000053900	1.21867
ANAPC5 ENSG00000089053	1.09446
ANAPC7 ENSG00000196510	0.680974
ANG ENSG00000214274	0.757974
ANGEL1 ENSG00000013523	1.02121
ANGEL2 ENSG00000174606	1.05112
ANGPT1 ENSG00000154188	1.3384
ANGPT2 ENSG00000091879	0.925758
ANGPT4 ENSG00000101280	0.976364
ANGPTL1 ENSG00000116194	1.15567
ANGPTL2 ENSG00000136859	0.794796
ANGPTL3 ENSG00000132855	0.919079
ANGPTL4 ENSG00000167772	0.810877
ANGPTL5 ENSG00000187151	0.96968
ANGPTL6 ENSG00000130812	0.825157
ANGPTL7 ENSG00000171819	1.20876
ANK1 ENSG00000029534	0.753624
ANK2 ENSG00000145362	0.755224
ANK3 ENSG00000151150	1.25982
ANKAR ENSG00000151687	0.925019
ANKDD1A ENSG00000166839	0.936483
ANKDD1B ENSG00000189045	1.16013
ANKEF1 ENSG00000132623	0.841434
ANKFN1 ENSG00000153930	0.924774
ANKFY1 ENSG00000185722	0.796035
ANKH ENSG00000154122	0.688129
ANKHD1 ENSG00000131503	1.33975
ANKHD1-EIF4EBP3 ENSG00000254996	1.34337
ANKIB1 ENSG00000001629	1.34885
ANKK1 ENSG00000170209	0.914534
ANKLE1 ENSG00000160117	0.812218
ANKLE2 ENSG00000176915	1.01023
ANKMY1 ENSG00000144504	0.640213
ANKMY2 ENSG00000106524	1.00027
ANKRA2 ENSG00000164331	0.729334
ANKRD1 ENSG00000148677	1.12634
ANKRD10 ENSG00000088448	0.730754
ANKRD11 ENSG00000167522	1.04244
ANKRD12 ENSG00000101745	1.18
ANKRD13A ENSG00000076513	1.27329
ANKRD13B ENSG00000198720	0.782566
ANKRD13C ENSG00000118454	1.32719
ANKRD13D ENSG00000172932	0.845209
ANKRD16 ENSG00000134461	0.774326
ANKRD17 ENSG00000132466	1.84839
ANKRD18A ENSG00000180071	0.854243
ANKRD18B ENSG00000230453	1.04744
ANKRD2 ENSG00000165887	1.02041
ANKRD20A1 ENSG00000260691	0.973638
ANKRD20A2 ENSG00000183148	0.988631
ANKRD20A3 ENSG00000276203	1.12601
ANKRD20A4 ENSG00000172014	1.21607
ANKRD22 ENSG00000152766	1.02262
ANKRD23 ENSG00000163126	0.699831
ANKRD24 ENSG00000089847	0.785528
ANKRD26 ENSG00000107890	0.885702
ANKRD27 ENSG00000105186	0.966958
ANKRD28 ENSG00000206560	1.16836
ANKRD29 ENSG00000154065	0.675856
ANKRD30A ENSG00000148513	0.835231
ANKRD30B ENSG00000180777	0.931925
ANKRD30BL ENSG00000163046	1.14076
ANKRD31 ENSG00000145700	1.19703
ANKRD33B ENSG00000164236	1.23459
ANKRD34A ENSG00000272031	0.972122
ANKRD34B ENSG00000189127	0.977268
ANKRD35 ENSG00000198483	0.943035
ANKRD36 ENSG00000135976	1.50045
ANKRD36B ENSG00000196912	1.25381
ANKRD36C ENSG00000174501	1.12605
ANKRD37 ENSG00000186352	0.643566
ANKRD39 ENSG00000213337	0.584613
ANKRD40 ENSG00000154945	1.09086
ANKRD42 ENSG00000137494	0.991041
ANKRD44 ENSG00000065413	1.17514
ANKRD45 ENSG00000183831	1.08772
ANKRD46 ENSG00000186106	0.883303
ANKRD49 ENSG00000168876	0.818211
ANKRD50 ENSG00000151458	0.868417
ANKRD52 ENSG00000139645	0.66616
ANKRD53 ENSG00000144031	1.34336
ANKRD54 ENSG00000100124	0.971144
ANKRD55 ENSG00000164512	0.971918
ANKRD6 ENSG00000135299	0.959065
ANKRD61 ENSG00000157999	0.991417
ANKRD62 ENSG00000181626	1.27329
ANKRD65 ENSG00000235098	0.885275
ANKRD66 ENSG00000230062	0.934186
ANKRD7 ENSG00000106013	1.07053
ANKRD9 ENSG00000156381	1.0332
ANKS1A ENSG00000064999	0.916084
ANKS1B ENSG00000185046	1.16425
ANKS3 ENSG00000168096	1.03154
ANKS4B ENSG00000175311	1.0746
ANKS6 ENSG00000165138	1.08175
ANKUB1 ENSG00000206199	0.943609
ANKZF1 ENSG00000163516	1.07765
ANLN ENSG00000011426	1.14027
ANO1 ENSG00000131620	0.993014
ANO10 ENSG00000160746	0.720273
ANO2 ENSG00000047617	1.16474
ANO3 ENSG00000134343	0.874231
ANO4 ENSG00000151572	0.907596
ANO5 ENSG00000171714	1.20695
ANO6 ENSG00000177119	1.16898
ANO7 ENSG00000146205	0.842817
ANO8 ENSG00000074855	0.671968
ANO9 ENSG00000185101	1.01181
ANOS1 ENSG00000011201	0.935796
ANP32A ENSG00000140350	1.02451
ANP32B ENSG00000136938	1.08951
ANP32E ENSG00000143401	0.914592
ANPEP ENSG00000166825	1.48417
ANTXR1 ENSG00000169604	1.20518
ANTXR2 ENSG00000163297	1.12201
ANXA1 ENSG00000135046	0.992232
ANXA10 ENSG00000109511	0.895904
ANXA11 ENSG00000122359	1.06367
ANXA13 ENSG00000104537	0.792624
ANXA2 ENSG00000182718	1.25893
ANXA2R ENSG00000177721	0.680938
ANXA3 ENSG00000138772	0.997357
ANXA4 ENSG00000196975	1.10527
ANXA5 ENSG00000164111	0.708856
ANXA6 ENSG00000197043	1.62604
ANXA7 ENSG00000138279	0.91121
ANXA8 ENSG00000265190	0.870144
ANXA8L1 ENSG00000264230	0.979904
ANXA9 ENSG00000143412	0.872023
AOAH ENSG00000136250	0.872028
AOC1 ENSG00000002726	0.926946
AOC2 ENSG00000131480	1.1128
AOC3 ENSG00000131471	1.14826
AOX1 ENSG00000138356	1.12377
AP000275.65 ENSG00000265590	0.959651
AP000349.2 ENSG00000280178	0.792945
AP000350.10 ENSG00000251357	0.902888
AP000721.4 ENSG00000256100	1.05956
AP000769.1 ENSG00000279576	2.87744
AP000866.1 ENSG00000279342	0.882611
AP006285.2 ENSG00000278919	1.1275
AP1AR ENSG00000138660	0.862003
AP1B1 ENSG00000100280	0.841245
AP1G1 ENSG00000166747	1.11786
AP1G2 ENSG00000213983	0.706001
AP1M1 ENSG00000072958	1.17947
AP1M2 ENSG00000129354	0.91537
AP1S1 ENSG00000106367	1.3076
AP1S2 ENSG00000182287	1.3038
AP1S3 ENSG00000152056	1.03546
AP2A1 ENSG00000196961	1.25934
AP2A2 ENSG00000183020	0.791294
AP2B1 ENSG00000006125	1.15913
AP2M1 ENSG00000161203	1.21924
AP2S1 ENSG00000042753	1.42272
AP3B1 ENSG00000132842	1.35071
AP3B2 ENSG00000103723	0.70072
AP3D1 ENSG00000065000	1.08709
AP3M1 ENSG00000185009	0.992753
AP3M2 ENSG00000070718	0.686369
AP3S1 ENSG00000177879	0.887977
AP3S2 ENSG00000157823	1.13456
AP4B1 ENSG00000134262	1.00093
AP4E1 ENSG00000081014	1.49215
AP4M1 ENSG00000221838	0.922503
AP4S1 ENSG00000100478	0.775001
AP5B1 ENSG00000254470	0.776289
AP5M1 ENSG00000053770	1.16077
AP5S1 ENSG00000125843	0.736903
AP5Z1 ENSG00000242802	1.01064
APAF1 ENSG00000120868	1.02142
APBA1 ENSG00000107282	1.11123
APBA2 ENSG00000034053	1.06895
APBA3 ENSG00000011132	0.727143
APBB1 ENSG00000166313	1.49033
APBB1IP ENSG00000077420	0.672313
APBB2 ENSG00000163697	1.23143
APBB3 ENSG00000113108	1.01676
APC ENSG00000134982	1.05588
APC2 ENSG00000115266	1.10216
APCDD1 ENSG00000154856	0.89778
APCDD1L ENSG00000198768	1.28676
APEH ENSG00000164062	0.834261
APELA ENSG00000248329	1.19136
APEX1 ENSG00000100823	0.841471
APEX2 ENSG00000169188	0.747162
APH1A ENSG00000117362	1.02146
APH1B ENSG00000138613	0.995087
API5 ENSG00000166181	0.843626
APIP ENSG00000149089	0.80877
APITD1 ENSG00000175279	0.92762
APITD1-CORT ENSG00000251503	0.799242
APLF ENSG00000169621	1.17637
APLN ENSG00000171388	0.72079
APLNR ENSG00000134817	0.844126
APLP1 ENSG00000105290	0.812057
APLP2 ENSG00000084234	1.16743
APMAP ENSG00000101474	0.697707
APOA1 ENSG00000118137	1.11019
APOA2 ENSG00000158874	0.824877
APOB ENSG00000084674	0.807235
APOBEC3A ENSG00000128383	1.29832
APOBEC3B ENSG00000179750	1.08294
APOBEC3C ENSG00000244509	1.22856
APOBEC3D ENSG00000243811	1.02188
APOBEC3F ENSG00000128394	1.21563
APOBEC3G ENSG00000239713	1.02052
APOBEC3H ENSG00000100298	0.823751
APOBEC4 ENSG00000173627	0.897108
APOBR ENSG00000184730	0.829912
APOC1 ENSG00000130208	1.15198
APOC2 ENSG00000234906	1.09104
APOC4 ENSG00000267467	1.25149
APOD ENSG00000189058	0.811132
APOE ENSG00000130203	0.900916
APOF ENSG00000175336	0.7971
APOH ENSG00000091583	1.04185
APOL1 ENSG00000100342	0.943164
APOL2 ENSG00000128335	1.23103
APOL3 ENSG00000128284	0.905627
APOL4 ENSG00000100336	0.775452
APOL6 ENSG00000221963	0.932582
APOLD1 ENSG00000178878	0.853026
APOM ENSG00000204444	1.19642
APOO ENSG00000184831	0.834362
APOOL ENSG00000155008	0.924013
APP ENSG00000142192	1.20414
APPBP2 ENSG00000062725	0.876234
APPL1 ENSG00000157500	1.44658
APPL2 ENSG00000136044	0.648938
APRT ENSG00000198931	1.34484
APTX ENSG00000137074	0.788457
AQP1 ENSG00000240583	1.18106
AQP10 ENSG00000143595	1.16609
AQP11 ENSG00000178301	0.869214
AQP2 ENSG00000167580	1.04554
AQP3 ENSG00000165272	0.692415
AQP5 ENSG00000161798	0.850891
AQP6 ENSG00000086159	0.847963
AQP7 ENSG00000165269	0.855967
AQR ENSG00000021776	0.856238
AR ENSG00000169083	0.848488
ARAF ENSG00000078061	0.999854
ARAP1 ENSG00000186635	1.21503
ARAP2 ENSG00000047365	0.984503
ARAP3 ENSG00000120318	0.678607
ARC ENSG00000198576	0.792259
ARCN1 ENSG00000095139	1.19313
AREG ENSG00000109321	0.939748
AREL1 ENSG00000119682	0.934769
ARF1 ENSG00000143761	1.07684
ARF3 ENSG00000134287	0.459195
ARF4 ENSG00000168374	0.818139
ARF5 ENSG00000004059	0.893222
ARF6 ENSG00000165527	0.775314
ARFGAP1 ENSG00000101199	0.8715
ARFGAP2 ENSG00000149182	0.918423
ARFGAP3 ENSG00000242247	0.752377
ARFGEF1 ENSG00000066777	1.20879
ARFGEF2 ENSG00000124198	1.0512
ARFGEF3 ENSG00000112379	1.08834
ARFIP1 ENSG00000164144	1.04116
ARFIP2 ENSG00000132254	0.97767
ARFRP1 ENSG00000101246	1.02343
ARG1 ENSG00000118520	1.04493
ARG2 ENSG00000081181	0.93573
ARGLU1 ENSG00000134884	1.46348
ARHGAP1 ENSG00000175220	1.50981
ARHGAP10 ENSG00000071205	1.40475
ARHGAP11A ENSG00000198826	1.0692
ARHGAP11B ENSG00000187951	0.907827
ARHGAP12 ENSG00000165322	0.840217
ARHGAP15 ENSG00000075884	0.959764
ARHGAP17 ENSG00000140750	0.920345
ARHGAP18 ENSG00000146376	0.973068
ARHGAP19 ENSG00000213390	0.844071
ARHGAP20 ENSG00000137727	1.0058
ARHGAP21 ENSG00000107863	1.00663
ARHGAP22 ENSG00000128805	1.03631
ARHGAP23 ENSG00000275832	0.874961
ARHGAP24 ENSG00000138639	0.789698
ARHGAP25 ENSG00000163219	1.0971
ARHGAP26 ENSG00000145819	1.10095
ARHGAP27 ENSG00000159314	1.38849
ARHGAP28 ENSG00000088756	1.00835
ARHGAP29 ENSG00000137962	1.13115
ARHGAP30 ENSG00000186517	0.98084
ARHGAP31 ENSG00000031081	0.960623
ARHGAP32 ENSG00000134909	0.93659
ARHGAP33 ENSG00000004777	0.769508
ARHGAP35 ENSG00000160007	0.937886
ARHGAP39 ENSG00000147799	0.567772
ARHGAP4 ENSG00000089820	1.33632
ARHGAP40 ENSG00000124143	0.957718
ARHGAP42 ENSG00000165895	0.844853
ARHGAP44 ENSG00000006740	1.16205
ARHGAP45 ENSG00000180448	1.00485
ARHGAP5 ENSG00000100852	1.51067
ARHGAP6 ENSG00000047648	1.27329
ARHGAP8 ENSG00000241484	0.841388
ARHGAP9 ENSG00000123329	1.08435
ARHGDIA ENSG00000141522	1.28719
ARHGDIB ENSG00000111348	0.512243
ARHGDIG ENSG00000242173	0.926118
ARHGEF1 ENSG00000076928	1.33614
ARHGEF10 ENSG00000104728	1.43682
ARHGEF10L ENSG00000074964	0.963386
ARHGEF11 ENSG00000132694	0.968506
ARHGEF12 ENSG00000196914	1.20223
ARHGEF15 ENSG00000198844	0.77943
ARHGEF16 ENSG00000130762	0.923361
ARHGEF17 ENSG00000110237	1.21151
ARHGEF18 ENSG00000104880	0.968098
ARHGEF19 ENSG00000142632	1.021
ARHGEF2 ENSG00000116584	1.23631
ARHGEF25 ENSG00000240771	1.2056
ARHGEF26 ENSG00000114790	1.13262
ARHGEF28 ENSG00000214944	0.996303
ARHGEF3 ENSG00000163947	0.716598
ARHGEF33 ENSG00000214694	1.09275
ARHGEF35 ENSG00000213214	1.02142
ARHGEF37 ENSG00000183111	0.581595
ARHGEF38 ENSG00000236699	0.929622
ARHGEF39 ENSG00000137135	1.16855
ARHGEF4 ENSG00000136002	1.15006
ARHGEF40 ENSG00000165801	0.745244
ARHGEF5 ENSG00000050327	0.642365
ARHGEF6 ENSG00000129675	0.935408
ARHGEF7 ENSG00000102606	1.14316
ARHGEF9 ENSG00000131089	0.888652
ARID1A ENSG00000117713	1.5774
ARID1B ENSG00000049618	1.18124
ARID2 ENSG00000189079	0.985401
ARID3A ENSG00000116017	1.06215
ARID3B ENSG00000179361	0.885958
ARID4A ENSG00000032219	1.1354
ARID4B ENSG00000054267	1.01911
ARID5A ENSG00000196843	1.04397
ARID5B ENSG00000150347	1.02466
ARIH1 ENSG00000166233	1.12051
ARIH2 ENSG00000177479	1.55803
ARIH2OS ENSG00000221883	0.727925
ARL1 ENSG00000120805	0.793524
ARL10 ENSG00000175414	0.971396
ARL11 ENSG00000152213	0.891173
ARL13B ENSG00000169379	0.879553
ARL14EP ENSG00000152219	1.08501
ARL15 ENSG00000185305	0.879545
ARL16 ENSG00000214087	1.04068
ARL17A ENSG00000185829	0.984578
ARL17B ENSG00000228696	1.24661
ARL2 ENSG00000213465	1.08776
ARL2BP ENSG00000102931	1.14356
ARL3 ENSG00000138175	1.26121
ARL4A ENSG00000122644	1.35698
ARL4C ENSG00000188042	1.13031
ARL4D ENSG00000175906	0.983953
ARL5A ENSG00000162980	1.13488
ARL5B ENSG00000165997	0.727122
ARL6 ENSG00000113966	1.1821
ARL6IP1 ENSG00000170540	0.722417
ARL6IP4 ENSG00000182196	0.897177
ARL6IP5 ENSG00000144746	1.1589
ARL6IP6 ENSG00000177917	0.898518
ARL8A ENSG00000143862	0.782257
ARL8B ENSG00000134108	0.973358
ARL9 ENSG00000196503	1.01143
ARMC1 ENSG00000104442	1.31977
ARMC10 ENSG00000170632	1.01955
ARMC12 ENSG00000157343	0.904241
ARMC2 ENSG00000118690	0.977164
ARMC4 ENSG00000169126	0.828195
ARMC5 ENSG00000140691	0.750959
ARMC6 ENSG00000105676	0.845781
ARMC7 ENSG00000125449	0.969244
ARMC8 ENSG00000114098	0.872255
ARMC9 ENSG00000135931	0.853307
ARMCX1 ENSG00000126947	1.11872
ARMCX2 ENSG00000184867	0.94315
ARMCX3 ENSG00000102401	0.733273
ARMCX4 ENSG00000196440	0.648721
ARMCX5 ENSG00000125962	0.926575
ARMCX6 ENSG00000198960	1.17589
ARMS2 ENSG00000254636	1.03012
ARMT1 ENSG00000146476	0.778021
ARNT ENSG00000143437	0.901788
ARNT2 ENSG00000172379	1.14362
ARNTL ENSG00000133794	0.927747
ARNTL2 ENSG00000029153	1.04412
ARPC1A ENSG00000241685	1.0048
ARPC1B ENSG00000130429	0.918176
ARPC2 ENSG00000163466	1.03697
ARPC3 ENSG00000111229	1.01552
ARPC4 ENSG00000241553	1.01841
ARPC5 ENSG00000162704	0.885448
ARPC5L ENSG00000136950	1.19489
ARPIN ENSG00000242498	1.41424
ARPP19 ENSG00000128989	1.20758
ARRB1 ENSG00000137486	0.83358
ARRB2 ENSG00000141480	0.863029
ARRDC1 ENSG00000197070	1.43529
ARRDC2 ENSG00000105643	1.3696
ARRDC3 ENSG00000113369	0.913797
ARRDC4 ENSG00000140450	0.808117
ARRDC5 ENSG00000205784	1.01818
ARSA ENSG00000100299	1.30868
ARSB ENSG00000113273	1.27099
ARSD ENSG00000006756	0.498031
ARSE ENSG00000157399	1.06552
ARSF ENSG00000062096	0.733492
ARSG ENSG00000141337	0.942011
ARSI ENSG00000183876	1.17478
ARSJ ENSG00000180801	1.30338
ARSK ENSG00000164291	1.02061
ART3 ENSG00000156219	0.731331
ART5 ENSG00000167311	1.00881
ARTN ENSG00000117407	1.11278
ARV1 ENSG00000173409	0.848251
ARVCF ENSG00000099889	1.11959
ARX ENSG00000004848	1.07903
ASAH1 ENSG00000104763	1.04977
ASAH2 ENSG00000188611	0.890517
ASAH2B ENSG00000204147	0.940158
ASAP1 ENSG00000153317	1.23977
ASAP2 ENSG00000151693	0.966976
ASAP3 ENSG00000088280	0.967346
ASB1 ENSG00000065802	0.73812
ASB11 ENSG00000165192	0.882767
ASB12 ENSG00000198881	0.741288
ASB13 ENSG00000196372	0.840969
ASB14 ENSG00000239388	0.91863
ASB16 ENSG00000161664	0.941306
ASB2 ENSG00000100628	1.54634
ASB3 ENSG00000115239	1.19125
ASB5 ENSG00000164122	1.20675
ASB6 ENSG00000148331	1.06001
ASB7 ENSG00000183475	0.986961
ASB8 ENSG00000177981	1.14274
ASB9 ENSG00000102048	0.987227
ASCC1 ENSG00000138303	1.21801
ASCC2 ENSG00000100325	1.07137
ASCC3 ENSG00000112249	1.06265
ASCL2 ENSG00000183734	1.03258
ASCL5 ENSG00000232237	0.879949
ASF1A ENSG00000111875	1.17784
ASF1B ENSG00000105011	0.778672
ASGR1 ENSG00000141505	0.796659
ASGR2 ENSG00000161944	1.58267
ASH1L ENSG00000116539	1.08942
ASH2L ENSG00000129691	0.946734
ASIC1 ENSG00000110881	0.9854
ASIC3 ENSG00000213199	0.763948
ASIC4 ENSG00000072182	0.918102
ASIP ENSG00000101440	0.976535
ASL ENSG00000126522	0.793209
ASMT ENSG00000196433	0.850076
ASMTL ENSG00000169093	1.17525
ASNA1 ENSG00000198356	1.16521
ASNS ENSG00000070669	0.702114
ASNSD1 ENSG00000138381	1.33611
ASPA ENSG00000108381	1.00745
ASPG ENSG00000166183	0.670682
ASPH ENSG00000198363	0.983686
ASPHD1 ENSG00000174939	0.949211
ASPHD2 ENSG00000128203	1.25617
ASPM ENSG00000066279	0.729858
ASPN ENSG00000106819	1.07337
ASPRV1 ENSG00000244617	1.03617
ASPSCR1 ENSG00000169696	0.878326
ASRGL1 ENSG00000162174	0.786253
ASS1 ENSG00000130707	0.961788
ASTE1 ENSG00000034533	1.06335
ASTN1 ENSG00000152092	0.954791
ASTN2 ENSG00000148219	0.869656
ASUN ENSG00000064102	1.05512
ASXL1 ENSG00000171456	0.882747
ASXL2 ENSG00000143970	1.06394
ASXL3 ENSG00000141431	1.36036
ASZ1 ENSG00000154438	0.952346
ATAD1 ENSG00000138138	1.04648
ATAD2 ENSG00000156802	0.695066
ATAD2B ENSG00000119778	0.74017
ATAD3A ENSG00000197785	1.19248
ATAD3B ENSG00000160072	0.884199
ATAD3C ENSG00000215915	1.12828
ATAD5 ENSG00000176208	0.715204
ATAT1 ENSG00000137343	0.690291
ATCAY ENSG00000167654	1.08894
ATE1 ENSG00000107669	1.26515
ATF1 ENSG00000123268	1.00472
ATF2 ENSG00000115966	1.44084
ATF3 ENSG00000162772	0.850886
ATF4 ENSG00000128272	0.896294
ATF5 ENSG00000169136	0.96257
ATF6 ENSG00000118217	0.89415
ATF6B ENSG00000213676	0.82935
ATF7 ENSG00000170653	0.984543
ATF7IP ENSG00000171681	0.911878
ATF7IP2 ENSG00000166669	1.05834
ATG10 ENSG00000152348	1.20089
ATG101 ENSG00000123395	0.980755
ATG12 ENSG00000145782	1.26468
ATG13 ENSG00000175224	0.5922
ATG14 ENSG00000126775	0.606557
ATG16L1 ENSG00000085978	0.627123
ATG16L2 ENSG00000168010	1.03708
ATG2A ENSG00000110046	1.25465
ATG2B ENSG00000066739	1.18577
ATG3 ENSG00000144848	0.744248
ATG4A ENSG00000101844	1.01354
ATG4B ENSG00000168397	0.915201
ATG4C ENSG00000125703	0.915104
ATG4D ENSG00000130734	1.05296
ATG5 ENSG00000057663	0.976549
ATG7 ENSG00000197548	0.723944
ATG9A ENSG00000198925	0.949208
ATG9B ENSG00000181652	0.867321
ATHL1 ENSG00000142102	0.985882
ATIC ENSG00000138363	0.748045
ATL1 ENSG00000198513	0.957885
ATL2 ENSG00000119787	0.943753
ATL3 ENSG00000184743	1.04892
ATM ENSG00000149311	1.2771
ATMIN ENSG00000166454	1.4728
ATN1 ENSG00000111676	1.06885
ATOH1 ENSG00000172238	0.883476
ATOH7 ENSG00000179774	1.07068
ATOH8 ENSG00000168874	1.60516
ATOX1 ENSG00000177556	1.01148
ATP10A ENSG00000206190	0.782555
ATP10B ENSG00000118322	0.952614
ATP10D ENSG00000145246	0.860682
ATP11A ENSG00000068650	0.858818
ATP11B ENSG00000058063	1.04742
ATP11C ENSG00000101974	0.939827
ATP12A ENSG00000075673	0.911394
ATP13A1 ENSG00000105726	0.940771
ATP13A2 ENSG00000159363	0.549418
ATP13A3 ENSG00000133657	1.26426
ATP13A4 ENSG00000127249	1.06033
ATP13A5 ENSG00000187527	0.958591
ATP1A1 ENSG00000163399	1.19335
ATP1A2 ENSG00000018625	1.13275
ATP1A3 ENSG00000105409	0.977179
ATP1A4 ENSG00000132681	1.14796
ATP1B1 ENSG00000143153	0.840677
ATP1B2 ENSG00000129244	0.879166
ATP1B3 ENSG00000069849	0.873824
ATP23 ENSG00000166896	0.710289
ATP2A1 ENSG00000196296	0.921003
ATP2A2 ENSG00000174437	0.713606
ATP2A3 ENSG00000074370	0.506785
ATP2B1 ENSG00000070961	1.07363
ATP2B2 ENSG00000157087	0.935557
ATP2B3 ENSG00000067842	1.04896
ATP2B4 ENSG00000058668	1.28152
ATP2C1 ENSG00000017260	0.815359
ATP2C2 ENSG00000064270	0.916605
ATP4B ENSG00000186009	0.891757
ATP5J2-PTCD1 ENSG00000248919	1.08918
ATP5SL ENSG00000105341	1.05845
ATP6AP1 ENSG00000071553	0.828329
ATP6AP1L ENSG00000205464	1.09442
ATP6AP2 ENSG00000182220	1.05462
ATP6V0A1 ENSG00000033627	1.32557
ATP6V0A2 ENSG00000185344	0.721637
ATP6V0A4 ENSG00000105929	0.987048
ATP6V0B ENSG00000117410	1.08743
ATP6V0C ENSG00000185883	0.840226
ATP6V0D1 ENSG00000159720	1.14313
ATP6V0D2 ENSG00000147614	0.990293
ATP6V0E1 ENSG00000113732	0.886833
ATP6V0E2 ENSG00000171130	0.974362
ATP6V1A ENSG00000114573	1.03938
ATP6V1B1 ENSG00000116039	1.15689
ATP6V1B2 ENSG00000147416	0.929979
ATP6V1C1 ENSG00000155097	1.18042
ATP6V1C2 ENSG00000143882	1.4298
ATP6V1D ENSG00000100554	1.1784
ATP6V1E1 ENSG00000131100	1.43491
ATP6V1E2 ENSG00000250565	1.28333
ATP6V1F ENSG00000128524	0.835037
ATP6V1G1 ENSG00000136888	1.03383
ATP6V1G2 ENSG00000213760	0.752115
ATP6V1H ENSG00000047249	0.973586
ATP7A ENSG00000165240	0.838525
ATP7B ENSG00000123191	0.914346
ATP8A1 ENSG00000124406	0.833604
ATP8A2 ENSG00000132932	0.733625
ATP8B1 ENSG00000081923	0.875688
ATP8B2 ENSG00000143515	1.0021
ATP8B3 ENSG00000130270	1.18975
ATP8B4 ENSG00000104043	0.92521
ATP9A ENSG00000054793	0.991218
ATP9B ENSG00000166377	0.88972
ATPIF1 ENSG00000130770	0.909752
ATR ENSG00000175054	0.934854
ATRAID ENSG00000138085	1.24204
ATRIP ENSG00000164053	1.13733
ATRIP ENSG00000282827	1.19622
ATRN ENSG00000088812	0.844256
ATRNL1 ENSG00000107518	0.916897
ATRX ENSG00000085224	1.46804
ATXN1 ENSG00000124788	1.12579
ATXN10 ENSG00000130638	1.11402
ATXN1L ENSG00000224470	1.01563
ATXN2 ENSG00000204842	1.1662
ATXN2L ENSG00000168488	0.871379
ATXN3 ENSG00000066427	0.985827
ATXN7 ENSG00000163635	1.12299
ATXN7L1 ENSG00000146776	1.0885
ATXN7L2 ENSG00000162650	0.925375
ATXN7L3 ENSG00000087152	1.07334
ATXN7L3B ENSG00000253719	0.920953
AUH ENSG00000148090	1.18809
AUNIP ENSG00000127423	1.01613
AUP1 ENSG00000115307	1.06694
AURKA ENSG00000087586	0.76481
AURKAIP1 ENSG00000175756	1.30357
AURKB ENSG00000178999	0.921877
AURKC ENSG00000105146	0.826858
AUTS2 ENSG00000158321	1.08774
AVEN ENSG00000169857	0.983047
AVIL ENSG00000135407	0.709689
AVL9 ENSG00000105778	1.14078
AVPI1 ENSG00000119986	0.970473
AVPR1A ENSG00000166148	0.814798
AVPR2 ENSG00000126895	0.965684
AXDND1 ENSG00000162779	1.11859
AXIN1 ENSG00000103126	1.17651
AXIN2 ENSG00000168646	0.869123
AXL ENSG00000167601	1.04404
AZGP1 ENSG00000160862	1.96671
AZI2 ENSG00000163512	1.09146
AZIN1 ENSG00000155096	1.02353
AZIN2 ENSG00000142920	1.22843
AZU1 ENSG00000172232	0.734826
B2M ENSG00000166710	1.49959
B3GALNT1 ENSG00000169255	0.925836
B3GALNT2 ENSG00000162885	0.80649
B3GALT1 ENSG00000172318	1.1453
B3GALT2 ENSG00000162630	1.1253
B3GALT4 ENSG00000235863	0.653436
B3GALT5 ENSG00000183778	0.964693
B3GALT6 ENSG00000176022	0.974408
B3GAT1 ENSG00000109956	0.637733
B3GAT2 ENSG00000112309	1.16452
B3GAT3 ENSG00000149541	0.822251
B3GLCT ENSG00000187676	1.11506
B3GNT2 ENSG00000170340	0.741138
B3GNT3 ENSG00000179913	0.934843
B3GNT4 ENSG00000176383	0.862733
B3GNT5 ENSG00000176597	0.833186
B3GNT6 ENSG00000198488	0.960767
B3GNT7 ENSG00000156966	1.18389
B3GNT8 ENSG00000177191	0.812574
B3GNT9 ENSG00000237172	1.02549
B3GNTL1 ENSG00000175711	1.01552
B4GALNT1 ENSG00000135454	0.775374
B4GALNT2 ENSG00000167080	1.19241
B4GALNT3 ENSG00000139044	1.02102
B4GALNT4 ENSG00000182272	0.504498
B4GALT1 ENSG00000086062	0.659019
B4GALT2 ENSG00000117411	0.939082
B4GALT3 ENSG00000158850	0.692394
B4GALT4 ENSG00000121578	0.877549
B4GALT5 ENSG00000158470	0.927846
B4GALT6 ENSG00000118276	0.898444
B4GALT7 ENSG00000027847	1.15178
B4GAT1 ENSG00000174684	1.19259
B9D1 ENSG00000108641	0.720373
B9D2 ENSG00000123810	0.964395
BAALC ENSG00000164929	0.979738
BAAT ENSG00000136881	0.974673
BABAM1 ENSG00000105393	0.765337
BACE1 ENSG00000186318	1.04453
BACE2 ENSG00000182240	0.723681
BACH1 ENSG00000156273	1.26394
BACH2 ENSG00000112182	1.08889
BAD ENSG00000002330	1.6721
BAG1 ENSG00000107262	1.08186
BAG2 ENSG00000112208	1.4485
BAG3 ENSG00000151929	1.13773
BAG4 ENSG00000156735	1.0935
BAG5 ENSG00000166170	1.03401
BAG6 ENSG00000204463	0.950893
BAHCC1 ENSG00000266074	1.01548
BAHD1 ENSG00000140320	0.971582
BAIAP2 ENSG00000175866	0.702507
BAIAP2L1 ENSG00000006453	0.735402
BAIAP2L2 ENSG00000128298	1.22027
BAIAP3 ENSG00000007516	0.725643
BAK1 ENSG00000030110	1.19177
BAMBI ENSG00000095739	0.741964
BANF1 ENSG00000175334	1.0059
BANF2 ENSG00000125888	0.782934
BANK1 ENSG00000153064	0.997089
BANP ENSG00000172530	1.13241
BAP1 ENSG00000163930	1.1336
BARD1 ENSG00000138376	1.13296
BARX1 ENSG00000131668	1.08397
BARX2 ENSG00000043039	1.16236
BASP1 ENSG00000176788	0.737739
BATF ENSG00000156127	1.05188
BATF2 ENSG00000168062	1.2139
BATF3 ENSG00000123685	0.992607
BAX ENSG00000087088	1.07475
BAZ1A ENSG00000198604	0.922906
BAZ1B ENSG00000009954	0.77098
BAZ2A ENSG00000076108	0.952396
BAZ2B ENSG00000123636	1.02513
BBC3 ENSG00000105327	1.13994
BBIP1 ENSG00000214413	1.17237
BBOF1 ENSG00000119636	0.69779
BBOX1 ENSG00000129151	1.09582
BBS1 ENSG00000174483	0.988737
BBS10 ENSG00000179941	0.971784
BBS12 ENSG00000181004	1.16581
BBS2 ENSG00000125124	0.813782
BBS4 ENSG00000140463	0.721511
BBS5 ENSG00000163093	0.862561
BBS7 ENSG00000138686	0.738103
BBS9 ENSG00000122507	0.791063
BBX ENSG00000114439	1.24227
BCAM ENSG00000187244	0.967149
BCAN ENSG00000132692	0.923589
BCAP29 ENSG00000075790	0.896961
BCAP31 ENSG00000185825	1.518
BCAR1 ENSG00000050820	1.17022
BCAR3 ENSG00000137936	0.962839
BCAS1 ENSG00000064787	0.874796
BCAS2 ENSG00000116752	1.0732
BCAS3 ENSG00000141376	0.839288
BCAS4 ENSG00000124243	0.808405
BCAT1 ENSG00000060982	1.05976
BCAT2 ENSG00000105552	0.995434
BCCIP ENSG00000107949	0.980562
BCDIN3D ENSG00000186666	0.767574
BCHE ENSG00000114200	1.16033
BCKDHA ENSG00000248098	1.02134
BCKDHB ENSG00000083123	1.02483
BCKDK ENSG00000103507	1.19789
BCL10 ENSG00000142867	0.75087
BCL11A ENSG00000119866	0.686609
BCL11B ENSG00000127152	0.871949
BCL2 ENSG00000171791	0.996281
BCL2A1 ENSG00000140379	1.0257
BCL2L1 ENSG00000171552	1.29354
BCL2L10 ENSG00000137875	0.729334
BCL2L11 ENSG00000153094	0.977015
BCL2L12 ENSG00000126453	1.10511
BCL2L13 ENSG00000099968	0.661733
BCL2L14 ENSG00000121380	0.989973
BCL2L15 ENSG00000188761	0.973106
BCL2L2 ENSG00000129473	1.07546
BCL2L2-PABPN1 ENSG00000258643	0.903325
BCL3 ENSG00000069399	0.657964
BCL6 ENSG00000113916	1.31625
BCL6B ENSG00000161940	1.08354
BCL7A ENSG00000110987	0.581763
BCL7B ENSG00000106635	0.993772
BCL7C ENSG00000099385	1.3265
BCL9 ENSG00000116128	0.779043
BCL9L ENSG00000186174	0.952865
BCLAF1 ENSG00000029363	1.07861
BCO1 ENSG00000135697	1.06349
BCO2 ENSG00000197580	1.11471
BCOR ENSG00000183337	0.794151
BCORL1 ENSG00000085185	1.41798
BCR ENSG00000186716	0.785434
BCS1L ENSG00000074582	1.15589
BDH1 ENSG00000161267	0.813318
BDH2 ENSG00000164039	0.738534
BDKRB1 ENSG00000100739	0.83923
BDKRB2 ENSG00000168398	0.798112
BDNF ENSG00000176697	1.15341
BDP1 ENSG00000145734	1.27753
BEAN1 ENSG00000166546	1.34099
BECN1 ENSG00000126581	1.04788
BEGAIN ENSG00000183092	1.47434
BEND2 ENSG00000177324	0.995319
BEND3 ENSG00000178409	1.06989
BEND4 ENSG00000188848	0.799925
BEND5 ENSG00000162373	0.803428
BEND6 ENSG00000151917	1.58125
BEND7 ENSG00000165626	1.35197
BEST1 ENSG00000167995	1.4081
BEST2 ENSG00000039987	1.02466
BEST3 ENSG00000127325	1.04149
BEST4 ENSG00000142959	0.652702
BET1 ENSG00000105829	1.02598
BET1L ENSG00000177951	0.587701
BEX1 ENSG00000133169	0.770587
BEX2 ENSG00000133134	1.04992
BEX3 ENSG00000166681	1.32184
BEX4 ENSG00000102409	0.885589
BEX5 ENSG00000184515	0.964798
BFAR ENSG00000103429	0.853362
BFSP1 ENSG00000125864	1.31011
BGLAP ENSG00000242252	0.904185
BGN ENSG00000182492	1.01338
BHLHB9 ENSG00000198908	0.860807
BHLHE22 ENSG00000180828	0.916189
BHLHE40 ENSG00000134107	0.716403
BHLHE41 ENSG00000123095	0.952698
BHMT ENSG00000145692	0.884929
BHMT2 ENSG00000132840	0.929553
BICC1 ENSG00000122870	0.92567
BICD1 ENSG00000151746	1.04497
BICD2 ENSG00000185963	0.822775
BICDL1 ENSG00000135127	0.785555
BICDL2 ENSG00000162069	0.987862
BID ENSG00000015475	0.846661
BIK ENSG00000100290	0.582558
BIN1 ENSG00000136717	1.28848
BIN2 ENSG00000110934	0.716996
BIN3 ENSG00000147439	0.748169
BIRC2 ENSG00000110330	0.70494
BIRC3 ENSG00000023445	1.5512
BIRC5 ENSG00000089685	0.878231
BIRC6 ENSG00000115760	1.03612
BIRC7 ENSG00000101197	0.960291
BIVM ENSG00000134897	1.13823
BLCAP ENSG00000166619	1.21507
BLK ENSG00000136573	1.45726
BLM ENSG00000197299	0.821426
BLMH ENSG00000108578	0.899203
BLNK ENSG00000095585	1.3892
BLOC1S1 ENSG00000135441	1.28274
BLOC1S2 ENSG00000196072	1.30984
BLOC1S3 ENSG00000189114	0.749123
BLOC1S4 ENSG00000186222	0.641516
BLOC1S5 ENSG00000188428	0.964436
BLOC1S6 ENSG00000104164	1.01346
BLVRA ENSG00000106605	1.11561
BLVRB ENSG00000090013	1.01249
BLZF1 ENSG00000117475	1.15347
BMF ENSG00000104081	0.854725
BMI1 ENSG00000168283	0.930334
BMP1 ENSG00000168487	1.14901
BMP2 ENSG00000125845	1.23397
BMP2K ENSG00000138756	0.959822
BMP4 ENSG00000125378	1.02549
BMP5 ENSG00000112175	1.03276
BMP6 ENSG00000153162	0.823808
BMP7 ENSG00000101144	0.966371
BMP8A ENSG00000183682	0.988327
BMP8B ENSG00000116985	0.856981
BMPER ENSG00000164619	1.15055
BMPR1A ENSG00000107779	1.49454
BMPR1B ENSG00000138696	0.736097
BMPR2 ENSG00000204217	1.03293
BMS1 ENSG00000165733	1.06198
BMT2 ENSG00000164603	0.945662
BMX ENSG00000102010	0.877781
BNC2 ENSG00000173068	1.24696
BNIP1 ENSG00000113734	0.954382
BNIP2 ENSG00000140299	1.38569
BNIP3 ENSG00000176171	1.16184
BNIP3L ENSG00000104765	1.27837
BNIPL ENSG00000163141	1.08915
BOC ENSG00000144857	1.03462
BOD1 ENSG00000145919	0.761538
BOD1L1 ENSG00000038219	1.03877
BOD1L2 ENSG00000228075	0.946568
BOK ENSG00000176720	1.59331
BOLA1 ENSG00000178096	1.22081
BOLA2B ENSG00000169627	0.63566
BOLA3 ENSG00000163170	0.585207
BOLL ENSG00000152430	1.03926
BOP1 ENSG00000261236	1.00698
BORA ENSG00000136122	0.79805
BORCS5 ENSG00000165714	1.01421
BORCS6 ENSG00000196544	1.14502
BORCS7 ENSG00000166275	1.60742
BORCS8 ENSG00000254901	0.998321
BORCS8-MEF2B ENSG00000064489	1.23701
BPGM ENSG00000172331	1.33096
BPHL ENSG00000137274	0.70263
BPI ENSG00000101425	0.887054
BPIFB1 ENSG00000125999	1.03317
BPIFB2 ENSG00000078898	0.391435
BPNT1 ENSG00000162813	0.924003
BPTF ENSG00000171634	1.62541
BRAF ENSG00000157764	1.0711
BRAP ENSG00000089234	0.563141
BRAT1 ENSG00000106009	1.1477
BRCA1 ENSG00000012048	0.908963
BRCA2 ENSG00000139618	0.753246
BRCC3 ENSG00000185515	0.973242
BRD1 ENSG00000100425	1.37373
BRD2 ENSG00000204256	1.06751
BRD3 ENSG00000169925	1.15412
BRD4 ENSG00000141867	1.26193
BRD7 ENSG00000166164	1.45765
BRD8 ENSG00000112983	0.686652
BRD9 ENSG00000028310	0.913408
BRDT ENSG00000137948	0.717321
BRE ENSG00000158019	0.972773
BRF1 ENSG00000185024	0.916585
BRF2 ENSG00000104221	0.979892
BRI3 ENSG00000164713	1.26854
BRI3BP ENSG00000184992	1.18819
BRICD5 ENSG00000182685	0.779045
BRINP1 ENSG00000078725	1.27218
BRINP3 ENSG00000162670	0.839452
BRIP1 ENSG00000136492	0.973438
BRIX1 ENSG00000113460	1.23562
BRK1 ENSG00000254999	0.996736
BRMS1 ENSG00000174744	0.921827
BRMS1L ENSG00000100916	0.96425
BROX ENSG00000162819	0.761929
BRPF1 ENSG00000156983	0.833207
BRPF3 ENSG00000096070	0.684476
BRS3 ENSG00000102239	1.01914
BRSK1 ENSG00000160469	1.12872
BRSK2 ENSG00000174672	0.661003
BRWD1 ENSG00000185658	1.18985
BRWD3 ENSG00000165288	1.32376
BSCL2 ENSG00000168000	0.996159
BSDC1 ENSG00000160058	1.05654
BSG ENSG00000172270	1.34725
BSN ENSG00000164061	0.993664
BSPRY ENSG00000119411	0.897432
BST1 ENSG00000109743	0.765325
BST2 ENSG00000130303	1.1595
BTAF1 ENSG00000095564	1.20586
BTBD1 ENSG00000064726	1.06894
BTBD10 ENSG00000148925	1.10284
BTBD11 ENSG00000151136	0.732427
BTBD16 ENSG00000138152	1.05318
BTBD18 ENSG00000233436	1.05389
BTBD19 ENSG00000222009	0.873261
BTBD2 ENSG00000133243	1.35847
BTBD3 ENSG00000132640	1.36694
BTBD6 ENSG00000184887	1.05144
BTBD7 ENSG00000011114	0.890749
BTBD8 ENSG00000189195	0.716624
BTBD9 ENSG00000183826	0.784384
BTC ENSG00000174808	0.81228
BTD ENSG00000169814	1.05161
BTF3 ENSG00000145741	1.28059
BTF3L4 ENSG00000134717	0.690306
BTG1 ENSG00000133639	1.19686
BTG2 ENSG00000159388	0.726148
BTG3 ENSG00000154640	1.02475
BTG4 ENSG00000137707	0.844032
BTK ENSG00000010671	0.737772
BTLA ENSG00000186265	0.971727
BTN2A1 ENSG00000112763	1.24117
BTN2A2 ENSG00000124508	0.969734
BTN3A1 ENSG00000026950	0.807499
BTN3A2 ENSG00000186470	0.961631
BTN3A3 ENSG00000111801	1.24264
BTNL8 ENSG00000113303	0.918753
BTNL9 ENSG00000165810	0.749313
BTRC ENSG00000166167	0.747911
BUB1 ENSG00000169679	1.28719
BUB1B ENSG00000156970	1.32842
BUB3 ENSG00000154473	0.993387
BUD13 ENSG00000137656	1.46956
BUD31 ENSG00000106245	0.895667
BVES ENSG00000112276	0.90159
BYSL ENSG00000112578	0.741643
BZW1 ENSG00000082153	0.725973
BZW2 ENSG00000136261	1.07449
C10orf10 ENSG00000165507	0.883414
C10orf107 ENSG00000183346	1.21225
C10orf11 ENSG00000148655	1.05271
C10orf128 ENSG00000204161	0.945821
C10orf2 ENSG00000107815	0.86104
C10orf35 ENSG00000171224	1.1364
C10orf53 ENSG00000178645	0.942321
C10orf54 ENSG00000107738	1.24291
C10orf55 ENSG00000222047	0.91413
C10orf76 ENSG00000120029	1.21495
C10orf88 ENSG00000119965	0.693521
C10orf95 ENSG00000120055	0.81243
C10orf99 ENSG00000188373	0.967323
C11orf1 ENSG00000137720	0.788803
C11orf16 ENSG00000176029	0.816816
C11orf21 ENSG00000110665	0.693638
C11orf24 ENSG00000171067	0.792813
C11orf31 ENSG00000211450	0.992758
C11orf40 ENSG00000171987	0.965292
C11orf45 ENSG00000174370	0.702631
C11orf49 ENSG00000149179	1.41529
C11orf52 ENSG00000149300	1.00305
C11orf54 ENSG00000182919	1.17282
C11orf57 ENSG00000150776	0.843922
C11orf58 ENSG00000110696	1.09823
C11orf63 ENSG00000109944	0.924121
C11orf65 ENSG00000166323	0.830384
C11orf68 ENSG00000175573	1.13779
C11orf70 ENSG00000137691	0.939884
C11orf71 ENSG00000180425	0.634439
C11orf74 ENSG00000166352	0.949339
C11orf80 ENSG00000173715	0.852054
C11orf84 ENSG00000168005	0.772876
C11orf87 ENSG00000185742	1.12618
C11orf88 ENSG00000183644	0.971698
C11orf95 ENSG00000188070	1.31882
C11orf96 ENSG00000187479	0.867003
C11orf98 ENSG00000278615	0.723655
C12orf10 ENSG00000139637	1.1727
C12orf29 ENSG00000133641	0.856202
C12orf4 ENSG00000047621	0.845191
C12orf40 ENSG00000180116	0.866589
C12orf42 ENSG00000179088	0.908711
C12orf43 ENSG00000157895	1.3229
C12orf45 ENSG00000151131	1.54955
C12orf49 ENSG00000111412	0.573037
C12orf50 ENSG00000165805	1.0314
C12orf54 ENSG00000177627	0.810567
C12orf56 ENSG00000185306	0.730391
C12orf57 ENSG00000111678	1.47803
C12orf60 ENSG00000182993	1.10594
C12orf65 ENSG00000130921	0.868484
C12orf66 ENSG00000174206	0.928074
C12orf71 ENSG00000214700	1.33533
C12orf73 ENSG00000204954	0.911479
C12orf75 ENSG00000235162	0.891918
C12orf76 ENSG00000174456	0.853842
C14orf1 ENSG00000133935	1.1244
C14orf105 ENSG00000100557	0.685418
C14orf119 ENSG00000179933	1.09216
C14orf132 ENSG00000227051	1.44037
C14orf142 ENSG00000170270	0.916165
C14orf159 ENSG00000133943	0.908424
C14orf166 ENSG00000087302	0.715159
C14orf169 ENSG00000170468	0.756887
C14orf180 ENSG00000184601	0.996511
C14orf2 ENSG00000156411	0.962617
C14orf28 ENSG00000179476	0.895758
C14orf37 ENSG00000139971	1.13896
C14orf39 ENSG00000179008	1.0283
C14orf79 ENSG00000140104	0.89565
C14orf80 ENSG00000185347	0.700814
C14orf93 ENSG00000100802	0.737121
C15orf39 ENSG00000167173	0.780113
C15orf40 ENSG00000169609	1.15085
C15orf41 ENSG00000186073	0.731537
C15orf48 ENSG00000166920	1.24424
C15orf52 ENSG00000188549	0.786633
C15orf53 ENSG00000175779	0.931592
C15orf57 ENSG00000128891	0.902724
C15orf59 ENSG00000205363	1.06093
C15orf61 ENSG00000189227	0.673305
C15orf62 ENSG00000188277	0.967209
C15orf65 ENSG00000261652	1.11044
C16orf13 ENSG00000130731	1.14939
C16orf45 ENSG00000166780	1.35749
C16orf46 ENSG00000166455	0.836931
C16orf52 ENSG00000185716	1.12244
C16orf54 ENSG00000185905	1.05091
C16orf58 ENSG00000140688	0.953253
C16orf59 ENSG00000162062	1.12559
C16orf62 ENSG00000103544	0.747638
C16orf70 ENSG00000125149	0.94267
C16orf71 ENSG00000166246	0.732088
C16orf72 ENSG00000182831	1.00766
C16orf74 ENSG00000154102	1.00355
C16orf78 ENSG00000166152	1.08896
C16orf86 ENSG00000159761	1.0087
C16orf87 ENSG00000155330	0.878244
C16orf89 ENSG00000153446	0.887101
C16orf91 ENSG00000174109	0.907916
C16orf95 ENSG00000260456	0.823248
C17orf107 ENSG00000205710	0.792702
C17orf49 ENSG00000258315	0.673775
C17orf50 ENSG00000270806	0.741399
C17orf51 ENSG00000212719	0.859966
C17orf53 ENSG00000125319	1.06486
C17orf58 ENSG00000186665	1.3366
C17orf62 ENSG00000178927	0.977794
C17orf64 ENSG00000141371	0.886764
C17orf67 ENSG00000214226	1.05702
C17orf75 ENSG00000108666	0.69962
C17orf78 ENSG00000278505	0.879261
C17orf80 ENSG00000141219	0.805491
C17orf89 ENSG00000224877	1.30992
C17orf96 ENSG00000273604	0.970456
C17orf97 ENSG00000187624	0.9118
C17orf99 ENSG00000187997	0.906759
C18orf21 ENSG00000141428	1.11293
C18orf25 ENSG00000152242	1.22762
C18orf32 ENSG00000177576	1.05551
C18orf54 ENSG00000166845	0.878056
C18orf63 ENSG00000206043	1.10561
C18orf8 ENSG00000141452	0.933395
C19orf12 ENSG00000131943	0.921509
C19orf18 ENSG00000177025	0.811019
C19orf24 ENSG00000228300	0.878309
C19orf25 ENSG00000119559	1.34765
C19orf33 ENSG00000167644	0.990234
C19orf35 ENSG00000188305	1.10703
C19orf38 ENSG00000214212	1.04588
C19orf43 ENSG00000123144	1.26017
C19orf44 ENSG00000105072	0.982249
C19orf45 ENSG00000198723	0.895065
C19orf47 ENSG00000160392	1.03818
C19orf48 ENSG00000167747	1.09543
C19orf52 ENSG00000142444	0.811072
C19orf53 ENSG00000104979	1.05812
C19orf54 ENSG00000188493	0.685433
C19orf57 ENSG00000132016	0.92561
C19orf60 ENSG00000006015	1.15949
C19orf66 ENSG00000130813	0.869802
C19orf68 ENSG00000185453	0.912485
C19orf70 ENSG00000174917	1.3916
C19orf71 ENSG00000183397	0.960449
C19orf73 ENSG00000221916	0.907992
C19orf81 ENSG00000235034	0.76438
C1D ENSG00000197223	1.16938
C1GALT1 ENSG00000106392	0.956743
C1GALT1C1 ENSG00000171155	1.00416
C1GALT1C1L ENSG00000223658	0.970432
C1QA ENSG00000173372	1.40839
C1QB ENSG00000173369	1.21857
C1QBP ENSG00000108561	0.689777
C1QC ENSG00000159189	0.890692
C1QL1 ENSG00000131094	1.06676
C1QL3 ENSG00000165985	1.05714
C1QTNF1 ENSG00000173918	1.42862
C1QTNF2 ENSG00000145861	1.10514
C1QTNF3 ENSG00000082196	0.765966
C1QTNF4 ENSG00000172247	0.984614
C1QTNF5 ENSG00000223953	1.18764
C1QTNF6 ENSG00000133466	0.997869
C1QTNF7 ENSG00000163145	1.0418
C1QTNF9 ENSG00000240654	0.710331
C1QTNF9B ENSG00000205863	1.14884
C1QTNF9B-AS1 ENSG00000281899	1.1012
C1R ENSG00000159403	1.38883
C1RL ENSG00000139178	0.913025
C1S ENSG00000182326	0.928133
C1orf101 ENSG00000179397	0.907776
C1orf105 ENSG00000180999	0.875038
C1orf106 ENSG00000163362	1.12779
C1orf109 ENSG00000116922	1.05975
C1orf112 ENSG00000000460	1.18423
C1orf115 ENSG00000162817	0.609039
C1orf116 ENSG00000182795	0.802826
C1orf122 ENSG00000197982	1.3315
C1orf123 ENSG00000162384	0.975903
C1orf127 ENSG00000175262	0.931076
C1orf131 ENSG00000143633	0.943922
C1orf145 ENSG00000162913	0.939634
C1orf146 ENSG00000203910	0.933333
C1orf158 ENSG00000157330	1.10968
C1orf159 ENSG00000131591	1.00356
C1orf162 ENSG00000143110	0.896775
C1orf167 ENSG00000215910	1.1988
C1orf168 ENSG00000187889	0.951697
C1orf174 ENSG00000198912	0.795002
C1orf185 ENSG00000204006	1.04423
C1orf186 ENSG00000263961	0.94634
C1orf194 ENSG00000179902	1.18002
C1orf198 ENSG00000119280	0.866182
C1orf204 ENSG00000188004	1.30755
C1orf21 ENSG00000116667	1.22495
C1orf210 ENSG00000253313	0.951622
C1orf216 ENSG00000142686	1.18146
C1orf226 ENSG00000239887	0.671774
C1orf228 ENSG00000198520	0.700029
C1orf234 ENSG00000227868	0.991202
C1orf27 ENSG00000157181	1.14463
C1orf35 ENSG00000143793	1.07712
C1orf43 ENSG00000143612	0.653606
C1orf50 ENSG00000164008	0.733498
C1orf52 ENSG00000162642	0.95718
C1orf53 ENSG00000203724	0.795723
C1orf54 ENSG00000118292	1.0867
C1orf56 ENSG00000143443	1.28557
C1orf64 ENSG00000183888	1.16434
C1orf74 ENSG00000162757	1.20091
C1orf87 ENSG00000162598	1.40275
C2 ENSG00000166278	0.705195
C20orf144 ENSG00000149609	0.7741
C20orf194 ENSG00000088854	1.02505
C20orf196 ENSG00000171984	1.1994
C20orf24 ENSG00000101084	0.967223
C20orf27 ENSG00000101220	1.21057
C20orf96 ENSG00000196476	0.793112
C21orf2 ENSG00000160226	1.18408
C21orf33 ENSG00000160221	1.02283
C21orf58 ENSG00000160298	1.24824
C21orf59 ENSG00000159079	0.731209
C21orf91 ENSG00000154642	1.26386
C22orf15 ENSG00000169314	0.989822
C22orf23 ENSG00000128346	1.11462
C22orf29 ENSG00000215012	0.874508
C22orf31 ENSG00000100249	1.14736
C22orf39 ENSG00000242259	1.13229
C22orf42 ENSG00000205856	1.14575
C22orf46 ENSG00000184208	0.797708
C2CD2 ENSG00000157617	0.638098
C2CD2L ENSG00000172375	0.667163
C2CD3 ENSG00000168014	0.531187
C2CD4A ENSG00000198535	0.688538
C2CD4B ENSG00000205502	0.693809
C2CD4C ENSG00000183186	1.23309
C2CD4D ENSG00000225556	0.825832
C2CD5 ENSG00000111731	0.934685
C2orf15 ENSG00000273045	1.14105
C2orf40 ENSG00000119147	1.11138
C2orf42 ENSG00000115998	0.773654
C2orf47 ENSG00000162972	1.01131
C2orf49 ENSG00000135974	1.14145
C2orf50 ENSG00000150873	1.08886
C2orf54 ENSG00000172478	0.770728
C2orf68 ENSG00000168887	0.920344
C2orf69 ENSG00000178074	0.850177
C2orf70 ENSG00000173557	0.899207
C2orf71 ENSG00000179270	0.818044
C2orf72 ENSG00000204128	0.86818
C2orf73 ENSG00000177994	0.922346
C2orf74 ENSG00000237651	0.875807
C2orf76 ENSG00000186132	0.71795
C2orf80 ENSG00000188674	0.914962
C2orf81 ENSG00000159239	0.961854
C2orf82 ENSG00000182600	1.05441
C2orf88 ENSG00000187699	1.28747
C3 ENSG00000125730	1.482
C3AR1 ENSG00000171860	0.8495
C3orf14 ENSG00000114405	1.30489
C3orf18 ENSG00000088543	1.33109
C3orf33 ENSG00000174928	0.971491
C3orf36 ENSG00000221972	0.951085
C3orf38 ENSG00000179021	1.15575
C3orf49 ENSG00000163632	0.954969
C3orf52 ENSG00000114529	1.11496
C3orf58 ENSG00000181744	1.34777
C3orf62 ENSG00000188315	1.28101
C3orf67 ENSG00000163689	1.16409
C3orf70 ENSG00000187068	1.42735
C3orf80 ENSG00000180044	0.993863
C4A ENSG00000244731	1.31263
C4B ENSG00000224389	1.36908
C4BPB ENSG00000123843	1.1102
C4orf19 ENSG00000154274	0.931087
C4orf26 ENSG00000174792	0.781481
C4orf3 ENSG00000164096	1.25078
C4orf32 ENSG00000174749	0.677915
C4orf33 ENSG00000151470	0.737882
C4orf36 ENSG00000163633	1.05572
C4orf46 ENSG00000205208	0.949541
C4orf47 ENSG00000205129	1.06125
C4orf48 ENSG00000243449	0.551949
C5 ENSG00000106804	0.733938
C5AR1 ENSG00000197405	1.08161
C5AR2 ENSG00000134830	1.28625
C5orf15 ENSG00000113583	0.638947
C5orf22 ENSG00000082213	0.958434
C5orf24 ENSG00000181904	0.832967
C5orf30 ENSG00000181751	0.910735
C5orf34 ENSG00000172244	0.854127
C5orf38 ENSG00000186493	1.19782
C5orf42 ENSG00000197603	1.44823
C5orf45 ENSG00000161010	1.0952
C5orf46 ENSG00000178776	1.22724
C5orf49 ENSG00000215217	0.829426
C5orf51 ENSG00000205765	1.0835
C5orf56 ENSG00000197536	1.24126
C5orf58 ENSG00000234511	1.3982
C5orf63 ENSG00000164241	0.700071
C6 ENSG00000039537	0.988884
C6orf1 ENSG00000186577	0.768698
C6orf10 ENSG00000204296	0.978177
C6orf106 ENSG00000196821	1.05071
C6orf118 ENSG00000112539	1.05833
C6orf120 ENSG00000185127	1.00509
C6orf132 ENSG00000188112	0.623418
C6orf136 ENSG00000204564	1.02107
C6orf141 ENSG00000197261	1.20943
C6orf163 ENSG00000203872	1.32718
C6orf201 ENSG00000185689	1.20151
C6orf203 ENSG00000130349	0.851259
C6orf222 ENSG00000189325	0.939112
C6orf226 ENSG00000221821	0.769459
C6orf229 ENSG00000260286	0.847853
C6orf25 ENSG00000204420	1.5681
C6orf47 ENSG00000204439	0.840582
C6orf48 ENSG00000204387	1.10985
C6orf52 ENSG00000137434	0.846222
C6orf58 ENSG00000184530	1.1369
C6orf62 ENSG00000112308	0.904563
C6orf89 ENSG00000198663	1.06486
C7 ENSG00000112936	1.24984
C7orf25 ENSG00000136197	1.06663
C7orf26 ENSG00000146576	0.914009
C7orf31 ENSG00000153790	0.778978
C7orf34 ENSG00000165131	1.0063
C7orf43 ENSG00000146826	0.805513
C7orf49 ENSG00000122783	0.960561
C7orf50 ENSG00000146540	1.50725
C7orf57 ENSG00000164746	1.06391
C7orf61 ENSG00000185955	0.997575
C7orf62 ENSG00000164645	0.921327
C7orf73 ENSG00000243317	0.652378
C8G ENSG00000176919	0.859295
C8orf33 ENSG00000182307	1.03349
C8orf34 ENSG00000165084	0.868287
C8orf37 ENSG00000156172	0.920618
C8orf4 ENSG00000176907	0.65148
C8orf44 ENSG00000213865	0.792077
C8orf46 ENSG00000169085	1.09041
C8orf48 ENSG00000164743	1.03791
C8orf58 ENSG00000241852	0.906959
C8orf59 ENSG00000176731	1.03528
C8orf74 ENSG00000171060	0.892698
C8orf76 ENSG00000189376	0.9494
C8orf82 ENSG00000213563	1.31237
C8orf86 ENSG00000196166	0.856912
C8orf88 ENSG00000253250	1.05942
C8orf89 ENSG00000274443	0.889485
C9 ENSG00000113600	0.849475
C9orf114 ENSG00000198917	1.15266
C9orf116 ENSG00000160345	1.0293
C9orf129 ENSG00000204352	1.22513
C9orf142 ENSG00000148362	0.952357
C9orf152 ENSG00000188959	0.828876
C9orf153 ENSG00000187753	1.03851
C9orf16 ENSG00000171159	1.05466
C9orf172 ENSG00000232434	1.29299
C9orf24 ENSG00000164972	1.02671
C9orf3 ENSG00000148120	0.871635
C9orf40 ENSG00000135045	0.750164
[truncated: 14,515 more rows]
