# Supplementary material for: Spatial maps of prostate cancer transcriptomes reveal an unexplored landscape of heterogeneity
Source: Nat Commun. 2018 Jun 20;9:2419. doi: 10.1038/s41467-018-04724-5 (PMC6010471; doi:10.1038/s41467-018-04724-5)
Supplement: Supplementary file 6 — Supplementary Data 3 [file 41467_2018_4724_MOESM6_ESM.zip › Supplementary Dataset 2/experiment0002-expected-features.tsv]

	Factor 1	Factor 2	Factor 3	Factor 4	Factor 5	Factor 6	Factor 7	Factor 8	Factor 9	Factor 10
A1BG ENSG00000121410	0.00687137	0.0820997	0.422582	0.195013	0.238049	0.178966	0.138025	0.321104	0.287251	0.571452
A1CF ENSG00000148584	0.00732847	0.0116503	0.130833	0.00122643	0.191471	0.630493	0.102258	8.47853e-08	0.109598	0.129676
A2M ENSG00000175899	149.564	2.06163	579.798	0.744606	74.6382	3.72593	9.69189	480.928	15.914	280.403
A2ML1 ENSG00000166535	0.107567	0.0901695	0.0719818	0.0426137	0.0871285	0.000310414	0.000799956	0.303766	3.72717	0.00618361
A4GALT ENSG00000128274	26.7453	17.351	2.15094	0.547291	3.11186	15.9144	16.9372	132.553	5.6074	24.481
AAAS ENSG00000094914	5.65774	47.893	2.25666	12.9265	38.2506	34.6047	34.9924	29.0914	1.42995	2.58768
AACS ENSG00000081760	4.4594	5.25558	1.50062	2.20674	6.96562	11.4507	9.70662	24.11	2.20609	0.732103
AADACL2 ENSG00000197953	0.208434	0.117766	0.124061	0.0612433	0.0107034	0.130276	0.0761148	0.00301027	0.00923281	0.148374
AADACL4 ENSG00000204518	0.432915	0.335397	0.0488265	0.334137	0.020816	0.107898	0.413474	0.996629	0.00389545	0.102519
AADAT ENSG00000109576	3.88235	2.68674	2.72748	1.01335	1.6476	6.57636	4.7238	11.2786	2.57657	0.155808
AAED1 ENSG00000158122	1.39429	0.60418	0.253514	0.766444	6.54046	0.774107	0.19086	2.59879	2.51788	3.64326
AAGAB ENSG00000103591	6.04658	11.8324	2.96514	0.579483	16.8149	11.4586	16.8338	0.577479	5.3838	15.4355
AAK1 ENSG00000115977	27.4562	8.89526	3.33683	2.21285	52.6335	41.1973	6.96725	1.18564	0.768474	11.1658
AAMDC ENSG00000087884	86.4782	4.90987	58.618	8.70656	1.92812	0.430808	27.2945	2.71533	1.28818	6.91408
AAMP ENSG00000127837	5.81706	2.78684	220.949	78.0097	153.576	86.3866	152.694	61.6295	34.8471	48.3438
AAR2 ENSG00000131043	66.4639	6.08681	14.9456	0.157012	1.25058	1.10754	8.53995	2.1064	1.07162	22.237
AARD ENSG00000205002	0.254803	0.0941764	1.33744	0.0270058	0.303509	0.760705	0.0721386	0.557926	1.53566	0.0357632
AARS ENSG00000090861	5.59675	49.8427	40.6796	41.3648	1.18831	38.3122	84.1743	1.82291	15.6413	57.3055
AARSD1 ENSG00000266967	2.89379	2.70592	6.8915	3.86375	1.00626	11.2577	1.56911	0.0848305	0.122983	0.481732
AASDH ENSG00000157426	0.241564	0.332492	0.00646155	0.239692	2.73947	1.03602	0.836199	0.171287	0.53519	1.83942
AASDHPPT ENSG00000149313	0.0119377	7.55226	0.00422372	0.932191	9.48524	8.32497	1.8272	1.90921	0.796511	0.647947
AASS ENSG00000008311	7.02951	0.985363	0.421422	0.654408	1.29984	0.0674416	0.860977	2.23547	0.194228	0.0694345
AATF ENSG00000275700	41.9776	3.71647	1.34007	11.2033	30.701	15.8753	18.6364	0.41822	12.4021	23.811
AATK ENSG00000181409	0.0565222	0.00549858	0.204857	0.0153072	0.148462	0.565039	0.335651	1.02504	0.206703	0.349316
AATK-AS1 ENSG00000225180	0.158052	0.356926	0.666329	0.236945	0.101425	0.223726	0.306382	0.350466	0.150919	0.0407875
ABAT ENSG00000183044	0.201406	15.2217	2.02796	2.1627	7.64274	0.551859	16.7532	9.81838	2.01654	7.19817
ABC13-47488600E17.1 ENSG00000283199	0.394722	0.207804	5.59469	0.191209	0.680005	1.43451	0.0288801	1.80802	0.578945	0.995412
ABC13-47656900H15.1 ENSG00000283566	1.21988	0.360165	0.11218	0.0678638	1.10816	1.62762	0.379879	1.52401	0.241083	0.330541
ABC7-42404400C24.1 ENSG00000277758	0.0315148	0.960201	0.853885	0.123697	0.154337	0.0296169	0.0598606	0.514063	0.0680416	0.163138
ABCA1 ENSG00000165029	1.14255	0.971049	3.04386	1.29341	0.990841	28.5265	17.712	0.0136964	0.0423483	0.964348
ABCA10 ENSG00000154263	1.69902	0.284454	0.35311	2.72307	0.801865	0.00473284	0.587876	0.297642	0.605404	0.0831704
ABCA12 ENSG00000144452	0.30461	0.177718	1.11268	0.0687263	0.40561	0.082059	0.561978	1.01743	0.298014	0.324181
ABCA13 ENSG00000179869	1.87211	0.244008	0.0139573	0.786742	7.58434e-05	0.0983952	0.323299	0.477869	0.0395149	0.337797
ABCA2 ENSG00000107331	85.5587	69.6261	7.76295	9.18886	37.6476	16.6814	32.4987	260.773	33.2646	2.49228
ABCA3 ENSG00000167972	14.0536	1.46947	39.51	42.737	25.7106	2.71051	0.0725496	17.8899	31.2353	8.47147
ABCA4 ENSG00000198691	0.358863	0.0383715	0.258472	0.0187664	0.118973	0.0520562	0.756894	0.0903473	0.89462	0.334489
ABCA5 ENSG00000154265	2.47818	0.000332534	2.28401	0.767353	0.347815	4.73792	6.75657	32.0248	3.26008	0.471785
ABCA6 ENSG00000154262	0.000579597	0.000404597	0.0107467	0.125513	0.0135872	0.829218	0.593573	0.00734438	0.401193	1.71169
ABCA7 ENSG00000064687	4.78175	10.2463	4.88537	6.29627	0.42502	8.48234	0.180525	0.13611	2.1763	2.39221
ABCA8 ENSG00000141338	0.343906	12.8033	41.649	3.10504	7.80713	1.17427	1.68136	4.54922	4.14641	3.504
ABCA9 ENSG00000154258	1.377	20.7035	0.196469	0.537904	0.0238226	6.94096	2.19848	0.564078	3.13668	0.730157
ABCB1 ENSG00000085563	1.40904	0.026376	0.334214	0.321734	4.69114	0.287626	0.690249	1.04563	0.0203652	1.00516
ABCB10 ENSG00000135776	2.15106	0.252369	1.28454	0.138463	0.362433	7.45109	0.351469	7.65188e-05	0.00206577	1.00039
ABCB11 ENSG00000073734	0.409894	0.30951	0.0426607	0.293507	0.056923	0.124797	0.20187	0.267426	0.0602397	0.0629509
ABCB4 ENSG00000005471	2.96583	0.261816	2.26175	0.149233	0.025588	2.50068	2.05182	1.76572e-07	0.193864	1.02169
ABCB5 ENSG00000004846	0.31703	0.530657	1.54806	0.0052564	0.0614395	2.04017	0.235865	0.865813	0.0976485	0.461232
ABCB6 ENSG00000115657	1.12009	2.08017	0.61059	0.338079	1.86675	0.30984	0.720388	0.399937	0.544729	0.670583
ABCB7 ENSG00000131269	12.744	0.055715	2.07383	1.25461	7.36023	0.224872	10.6237	0.799713	0.774444	0.652302
ABCB8 ENSG00000197150	76.1088	2.47876	39.1536	3.00944	34.3277	0.1591	3.83791	5.57008	11.7097	20.3961
ABCB9 ENSG00000150967	16.3501	1.02	1.62664	0.190771	0.19771	0.0321916	0.485708	0.193637	3.89772	1.61939
ABCC1 ENSG00000103222	32.9413	0.829688	44.8214	23.36	19.5507	10.3119	3.85287	0.575493	2.76428	1.46658
ABCC10 ENSG00000124574	19.8743	20.1342	11.9871	1.08616	8.93151	2.02638	17.7913	2.79531	1.26702	0.159428
ABCC11 ENSG00000121270	6.70726	0.171484	0.0739438	0.00210616	0.0619344	0.396436	0.266927	0.693933	0.0961907	0.0130506
ABCC12 ENSG00000140798	23.0422	1.77864	0.413928	0.185546	0.011111	0.0448889	0.155981	1.90229	0.00804351	0.317257
ABCC2 ENSG00000023839	1.05733	0.506583	0.365385	0.030367	0.0308263	0.0313566	0.0187538	0.640455	0.0291659	0.0139519
ABCC3 ENSG00000108846	7.95726	0.57955	6.97845	1.37145	1.72338	0.226401	0.928685	0.0033751	0.425206	3.64493
ABCC4 ENSG00000125257	0.824007	74.3861	1.89709	37.0112	364.731	260.186	72.0432	2.92995	3.09787	0.547662
ABCC5 ENSG00000114770	0.465113	18.2413	29.1239	19.9422	33.9816	3.01473	22.0421	0.0731338	3.63067	0.66384
ABCC6 ENSG00000091262	0.300702	0.01379	0.667624	0.00181993	0.0325921	5.60249	0.0439333	0.396286	0.981486	1.66406
ABCC8 ENSG00000006071	16.9807	37.0449	0.296443	0.00639292	4.50535	3.59155	4.86015	3.47147	11.3863	0.180968
ABCC9 ENSG00000069431	5.11452	0.0442278	4.46517	0.0404593	0.480265	0.713179	0.178552	0.497886	1.04845	1.03368
ABCD1 ENSG00000101986	14.3428	8.24793	36.3186	1.69724	3.16906	18.3415	0.480842	12.6682	1.2673	0.458119
ABCD2 ENSG00000173208	0.845113	0.14016	0.0427902	0.230143	0.0232162	0.187798	0.0733191	0.276644	0.489091	0.242513
ABCD3 ENSG00000117528	0.168359	2.05063	0.284363	6.92504	4.34455	0.446872	2.38091	1.96602	1.16047	0.53396
ABCD4 ENSG00000119688	0.384425	5.37392	0.355364	51.5816	1.64238	12.7987	6.03716	0.460251	5.46565	1.96104
ABCE1 ENSG00000164163	0.671853	2.31285	0.339676	0.206751	0.0234832	6.19882	13.0003	12.5556	1.13207	1.14061
ABCF1 ENSG00000204574	78.3012	0.241418	14.104	0.168708	41.9505	17.4223	13.3889	5.48623	29.7928	6.06551
ABCF2 ENSG00000033050	120.803	18.653	39.7296	6.53503	10.5194	28.9645	125.388	23.0587	27.1145	37.3094
ABCF3 ENSG00000161204	5.78046	21.038	64.9219	46.66	36.2487	35.1915	15.6332	47.3598	2.5628	7.07732
ABCG1 ENSG00000160179	34.0702	12.546	2.40545	0.0942487	20.0013	13.9707	5.08956	0.49943	1.33716	0.328695
ABCG2 ENSG00000118777	1.74334	0.0973712	2.39815	0.63944	0.0028045	0.55859	11.0985	0.632639	0.24116	0.277512
ABCG4 ENSG00000172350	0.185778	0.00255122	0.00718199	0.0607755	0.0531408	0.210622	0.000375673	0.125426	0.28681	0.000171614
ABCG5 ENSG00000138075	0.243243	0.10636	0.18867	0.0992704	0.016571	0.0866818	0.154092	0.0652284	0.199678	0.51462
ABHD1 ENSG00000143994	0.0414749	0.147593	3.60177	6.47437	0.574863	0.0174559	0.387514	0.677545	0.256453	9.73167
ABHD10 ENSG00000144827	0.505857	3.48017	3.44447	2.21613	2.73661	0.185112	25.4314	5.45843	0.00719847	11.7384
ABHD11 ENSG00000106077	229.795	27.4209	0.882041	5.8806	18.6337	0.565486	82.3549	0.295236	8.98994	23.4632
ABHD12 ENSG00000100997	149.118	69.0149	63.699	72.1209	150.836	68.2773	64.6895	78.1434	28.0447	7.71035
ABHD12B ENSG00000131969	0.134795	0.285687	0.382067	0.0833113	0.0531903	0.143671	0.0269329	0.0215518	0.0108676	0.154772
ABHD13 ENSG00000139826	10.4743	0.48003	1.81169	0.901845	13.5044	7.09305	2.86361	5.52533	3.15778	0.620496
ABHD14A ENSG00000248487	10.5304	15.9505	22.1187	35.6764	8.45048	17.2544	26.5003	20.8648	6.54529	4.14508
ABHD14A-ACY1 ENSG00000114786	0.105713	0.0262639	0.110541	0.0499122	0.0240842	0.0116127	0.00450989	0.201297	0.0142552	0.236048
ABHD14B ENSG00000114779	80.5756	118.562	218.386	7.75595	1.87206	17.8646	0.0139108	122.174	30.4021	10.0631
ABHD15 ENSG00000168792	1.95533	0.138878	20.0537	3.34009	4.73584	2.04145	0.68065	1.99732	7.88776	0.899364
ABHD16A ENSG00000204427	0.143028	1.28868	0.855953	3.77659	1.08985	1.54918	8.92371	0.799558	3.72498	0.479418
ABHD17A ENSG00000129968	23.3151	34.6596	56.8255	0.466566	0.542091	25.9311	38.2114	19.7221	1.83641	13.1853
ABHD17B ENSG00000107362	7.62059	1.70745	0.47263	0.107394	4.21661	0.813013	3.58393	4.17568	5.65346	1.4498
ABHD17C ENSG00000136379	5.2143	1.3584	0.418978	10.185	9.27118	5.84282	15.0176	5.81294	19.3037	2.33987
ABHD18 ENSG00000164074	3.65989	3.32825	3.0272	0.259036	0.809509	3.56873	1.50427	3.41569	10.185	0.0825031
ABHD2 ENSG00000140526	1.72715	37.127	0.801055	10.4642	63.2067	43.6433	14.5142	4.39759	20.7131	1.29848
ABHD3 ENSG00000158201	0.612864	2.82146	1.26034	0.332871	1.69279	3.25385	0.74834	0.0893228	2.67758	1.39651
ABHD4 ENSG00000100439	1.87171	0.258927	39.7059	0.466736	13.9134	2.89349	13.5236	0.135558	12.0617	19.9978
ABHD5 ENSG00000011198	0.0238003	0.163845	2.79672	0.512677	0.348829	1.15025	0.0862128	1.36229	0.46198	0.147141
ABHD6 ENSG00000163686	0.482705	29.1777	2.29923	1.41228	20.2415	25.1266	0.141784	0.680984	0.37393	0.065383
ABHD8 ENSG00000127220	11.3432	12.9382	9.8027	0.303225	7.16707	7.0981	0.873319	71.9721	24.1947	5.36759
ABI1 ENSG00000136754	2.63583	2.23582	0.288449	10.3983	8.2084	0.16457	2.44114	16.9305	0.787306	2.99034
ABI2 ENSG00000138443	45.9736	0.169439	6.20935	2.64874	14.8503	23.8042	17.1924	0.492838	2.10584	0.804634
ABI3 ENSG00000108798	1.92268	0.15897	20.6618	0.175163	0.409624	0.180091	1.08343	1.30075	0.000379675	12.9992
ABI3BP ENSG00000154175	0.115362	0.0665949	4.42427	0.100232	0.370147	1.08199	0.231525	1.39753	0.184595	0.639623
ABL1 ENSG00000097007	0.40719	24.0168	64.5923	20.7172	21.187	30.3316	48.1825	58.3607	3.88278	56.9259
ABL2 ENSG00000143322	0.552854	1.0704	22.6702	0.0188586	0.529187	0.255755	0.164129	3.46648	27.1147	1.29673
ABLIM1 ENSG00000099204	12.4536	89.6723	71.377	0.291476	0.410322	1.00527	36.2259	1.19222	17.3324	13.5829
ABLIM2 ENSG00000163995	0.352922	0.213823	0.0340066	0.321716	0.0555537	0.0672204	0.452689	3.9896	0.0275474	0.217571
ABLIM3 ENSG00000173210	4.97589	11.7291	13.4246	14.9133	2.72086	0.718118	1.83574	1.12503	1.71255	2.26627
ABO ENSG00000175164	2.39276	5.9246	0.147114	0.107189	3.4005	4.32591	0.726113	1.94304	1.77247	0.666715
ABR ENSG00000159842	0.0199317	13.5044	0.590857	1.83545	49.3114	1.57557	13.6597	4.5058	11.7014	45.7413
ABRA ENSG00000174429	0.358105	0.011245	0.355792	0.00397217	0.0624643	0.0255647	0.00257174	1.14245	0.146827	0.0720873
ABRACL ENSG00000146386	0.626994	0.572792	0.107427	0.189953	0.625072	0.175238	0.017204	0.495363	2.90072	0.266405
ABT1 ENSG00000146109	0.0553208	0.0987365	34.8669	0.476283	0.383668	10.8245	9.16881	12.5616	1.74763	0.789068
ABTB1 ENSG00000114626	62.3197	8.47561	159.271	1.64445	42.7752	0.295268	43.5923	135.829	9.8525	2.12625
ABTB2 ENSG00000166016	1.2825	0.0205233	5.84896	0.210571	4.59947	0.200297	0.00112852	0.0410377	0.321508	0.586314
AC002429.5 ENSG00000236197	0.510423	0.0246432	0.201482	0.102592	1.46576	0.0259998	0.199567	0.00746321	0.398793	0.130081
AC004381.6 ENSG00000005189	17.5177	5.49476	0.553989	0.12278	0.299962	1.76098	0.941916	1.5029	0.0631535	17.5877
AC004754.3 ENSG00000269881	0.760896	1.22383	1.11974	0.0301794	1.62162	0.0864148	0.183922	1.03441	0.593785	1.85303
AC005281.1 ENSG00000226690	0.278493	0.382532	0.0114616	0.364577	0.359095	0.217939	0.109491	0.161789	0.617324	0.0504088
AC005480.1 ENSG00000279461	5.92008	0.857255	4.71542	0.201404	0.285931	0.212141	0.628707	1.01655	1.76043	0.512564
AC006116.20 ENSG00000267710	0.0867039	0.158721	0.299807	0.192706	0.0309048	0.244759	0.212873	0.312839	0.00205225	0.759501
AC006386.1 ENSG00000279115	0.57551	0.431543	2.93875	0.224164	1.22754	1.86167	0.575928	1.12182	5.6206	0.138908
AC006994.3 ENSG00000279317	0.435826	0.00507451	0.0311694	0.350135	0.67174	0.0107621	0.137076	0.310939	0.783195	0.0357108
AC007906.1 ENSG00000279018	2.55719	0.167327	0.15404	0.179947	0.349193	0.115713	0.0334115	0.029651	0.00852746	0.592617
AC008074.1 ENSG00000279644	0.0299779	0.336698	0.0615128	0.510511	4.60427e-06	0.178104	0.0533968	0.379713	0.00476477	0.00843956
AC008522.1 ENSG00000279232	0.159503	0.107863	0.00266714	0.131311	1.11367	0.163976	0.0395202	0.0259305	0.0438444	0.192867
AC008686.1 ENSG00000280221	0.0405519	0.393315	0.0762794	0.0200669	0.0648485	0.62859	0.809117	0.0534291	0.054474	0.387623
AC009014.3 ENSG00000271824	0.513886	0.161146	0.483749	0.073426	0.0346328	1.39589	0.0551933	4.17438	0.487866	0.102847
AC010731.4 ENSG00000235118	0.465261	0.0319145	0.901662	0.191404	0.483868	0.00489992	0.110325	0.390203	0.145184	0.0238621
AC012005.1 ENSG00000279274	0.537462	0.859035	6.42274	1.90191	2.06049	0.518744	5.29123	1.92815	1.12596	4.64071
AC012005.2 ENSG00000279287	0.109873	0.0790017	0.164084	0.134345	0.363488	0.0147188	0.22006	0.600956	0.000926905	0.121678
AC012363.1 ENSG00000281676	0.790398	0.108265	0.0864511	0.404515	0.0257707	5.19821e-05	0.3759	0.423139	0.140998	0.19376
AC013461.1 ENSG00000091436	1.69851	2.62671	43.2708	4.25197	4.61956	7.97034	8.17282	1.41937	2.80205	1.29886
AC016549.1 ENSG00000281325	0.000408072	0.0862685	0.568974	0.18487	0.0120371	0.0221265	1.98662e-05	0.249121	0.288506	0.255856
AC016577.1 ENSG00000279646	0.168709	0.0961582	0.134641	0.000924049	0.332994	0.103101	0.0139021	0.862878	0.000484708	0.120195
AC018512.1 ENSG00000279808	1.07398	0.592562	0.0222265	0.0818358	0.52456	0.257923	0.148472	1.52343	0.163476	0.564004
AC025335.1 ENSG00000179859	11.3991	0.166357	0.342781	1.42287	0.250019	0.223732	0.827671	1.70904	7.7974	0.745539
AC055866.1 ENSG00000281079	0.361395	0.00834329	0.0697886	0.190836	0.600567	0.181462	0.0958702	0.0551189	0.334097	0.296882
AC069063.2 ENSG00000279380	0.0261448	0.423012	0.199081	0.0147527	0.0230124	0.0418263	0.0361362	0.36178	0.25161	0.454113
AC073130.2 ENSG00000281656	0.00979214	0.331137	0.0742467	0.071357	0.0785899	0.107339	0.0693654	0.00769674	0.145352	0.0141158
AC073657.1 ENSG00000279937	0.283795	0.00365673	1.52075	0.00567087	0.0394596	0.379478	0.105984	0.135307	0.30938	0.154435
AC074033.1 ENSG00000281137	0.0067457	0.000598306	0.51007	0.00409661	0.839276	0.445517	0.810315	3.02837	0.030991	0.0794839
AC090498.1 ENSG00000279483	339.681	4.32653	42.3018	22.1879	22.5276	0.177176	38.1884	0.360512	21.6801	23.7452
AC104304.4 ENSG00000283473	0.000642065	0.0145891	0.340104	0.0595212	0.0319344	0.106985	0.137306	0.25705	0.202959	0.0425888
AC104389.2 ENSG00000279824	0.158186	0.418309	0.166795	0.103136	0.186198	0.0491056	0.410877	0.200619	0.496052	0.0566907
AC104981.1 ENSG00000278938	0.000146757	0.197954	0.408089	0.302438	0.0902625	0.362404	0.414216	0.18099	0.000254386	0.105289
AC105009.1 ENSG00000281855	0.478959	0.0115442	6.27775e-05	0.15826	0.209132	0.353364	0.042754	0.0159131	0.178618	0.00568909
AC105052.1 ENSG00000279168	0.00780691	0.332899	0.795494	0.499901	0.0444957	1.02589	3.85596e-08	0.450884	0.337955	0.205789
AC109486.1 ENSG00000280447	0.0643832	0.00193662	0.267529	0.10123	0.0642359	0.592712	0.0124822	0.60092	0.00248338	0.00676249
AC109829.1 ENSG00000233438	0.0957857	0.342768	0.297283	0.110362	0.451115	0.0192935	0.00404945	0.108842	0.134622	0.159688
AC110615.1 ENSG00000279909	2.33271	0.607769	2.21387	0.0673086	4.24019	1.6144	0.879773	0.410598	10.78	0.157253
AC113404.1 ENSG00000254893	13.8468	0.368192	1.04534	1.17004	0.0382785	0.637037	6.75925	0.123141	35.1743	0.237174
AC131097.4 ENSG00000216921	0.0639602	2.22424	0.485866	0.837788	0.0216919	0.4933	0.0414755	0.0932226	0.140498	0.0762739
AC138517.6 ENSG00000283288	0.391336	1.84891	0.0488163	0.186679	0.0973104	0.0463062	0.298934	0.136033	0.223644	0.137914
AC138969.4 ENSG00000183889	14.3327	6.76141	0.852974	3.27116	0.471463	1.78408	7.4517	3.99269	0.627155	1.99037
AC241377.1 ENSG00000281741	19.6289	3.10705	17.331	0.586673	1.45578	1.36822	12.6785	1.21972	0.112001	1.70373
AC241585.1 ENSG00000281571	3.99461	2.84953	0.0659949	0.957279	0.522081	0.269604	0.252054	0.738811	0.388412	0.225257
AC243756.1 ENSG00000270339	0.0685896	0.0463877	0.0631228	0.0773149	0.143008	0.159278	0.185516	0.100445	0.234117	0.134084
AC245100.1 ENSG00000280649	8.07881	3.6283	4.54962	0.132661	0.655118	15.8134	6.3585	2.64491	2.50018	0.129665
ACAA1 ENSG00000060971	272.577	55.1979	5.99639	42.5866	56.0501	51.6281	56.9505	10.3138	1.07993	6.32334
ACAA2 ENSG00000167315	0.639752	0.100098	16.4569	4.01676	11.3414	22.927	1.94707	0.298249	0.536075	1.9025
ACACA ENSG00000278540	6.54256	5.23836	0.171277	26.1397	18.6051	25.9922	78.4286	0.0164059	9.64058	1.82397
ACACB ENSG00000076555	0.488749	3.05931	27.7929	0.285946	1.20827	0.599716	15.0079	3.43857	0.223017	4.08479
ACAD10 ENSG00000111271	0.0228375	5.47605	0.107456	0.105686	3.51811	5.84991	5.81562	37.4538	0.4347	0.0927705
ACAD11 ENSG00000240303	0.20506	0.0642993	0.136493	0.0356313	1.73786	0.564067	0.0670417	0.162857	0.44936	0.0817169
ACAD8 ENSG00000151498	0.0351107	14.9301	5.00255	5.62623	2.07552	40.2416	3.51727	5.36039	0.276423	1.62212
ACAD9 ENSG00000177646	40.0923	8.92053	0.0539964	0.219311	17.5022	0.00695038	18.586	0.058556	30.0961	29.9375
ACADL ENSG00000115361	2.14768	0.320786	1.00846	18.0853	10.9214	6.04323	2.04896	0.398697	2.22741	0.000200625
ACADM ENSG00000117054	0.278545	1.60313	3.12556	10.8593	33.3626	0.575689	2.90598	3.46229	2.9715	4.00555
ACADS ENSG00000122971	2.21914	46.5361	60.702	0.843322	2.30516	16.5339	1.37181	22.2039	7.14837	15.9025
ACADSB ENSG00000196177	1.45522	0.124209	0.913346	0.901665	4.72678	6.50587	4.17704	0.0191915	0.0692431	7.86219
ACADVL ENSG00000072778	4.37859	245.483	200.893	215.978	213.811	324.434	194.259	606.186	106.485	77.3304
ACAN ENSG00000157766	0.737707	0.298069	26.6205	0.618699	0.169498	0.0136562	1.13898	0.108146	0.658402	0.510758
ACAP1 ENSG00000072818	20.154	13.7768	16.3745	4.2355	0.13271	1.69439	1.31291	29.3765	0.564559	2.24287
ACAP2 ENSG00000114331	4.0665	2.7397	2.49594	0.559629	1.69535	6.49711	0.737241	12.7743	0.0750965	0.242342
ACAP3 ENSG00000131584	62.2659	90.287	93.9262	4.32771	43.2083	13.6435	87.8744	82.1722	0.265178	27.7658
ACAT1 ENSG00000075239	2.85423	5.4829	46.7919	23.625	19.9351	1.92854	2.61004	11.7505	0.627143	18.2143
ACAT2 ENSG00000120437	59.5282	29.3195	0.00927607	0.860642	30.2471	4.33285	13.7882	0.0736226	14.7856	1.48815
ACBD3 ENSG00000182827	5.33179	0.0964302	3.83085	13.1257	29.96	28.9194	3.36402	0.684597	0.320745	11.4472
ACBD4 ENSG00000181513	12.5766	2.0192	3.13127	0.571853	26.0217	4.41715	4.25759	80.871	35.6593	31.2342
ACBD5 ENSG00000107897	0.319845	0.225033	0.332493	0.234511	8.67526	3.28576	3.08335	0.697983	0.80507	0.477641
ACBD6 ENSG00000230124	31.2567	3.72115	9.69396	0.751182	14.8217	1.7259	30.8009	4.72417	7.56667	16.603
ACBD7 ENSG00000176244	0.180763	0.115879	0.255995	0.0203019	0.0885305	0.0726884	0.038564	0.444855	0.300626	0.086373
ACCS ENSG00000110455	0.0980028	7.93862	39.519	14.6757	0.323343	0.095482	4.03445	23.6494	0.114463	1.76314
ACD ENSG00000102977	51.2323	19.1934	1.4868	1.82307	11.7966	13.1524	36.2376	22.118	20.1877	4.42814
ACE ENSG00000159640	0.659194	19.2537	0.0897316	3.16656	14.1977	1.73241	3.33594	46.2671	1.41112	0.723955
ACE2 ENSG00000130234	1.58572	0.183982	0.375623	0.0417727	0.358468	0.263884	0.0164555	0.013261	0.205589	0.02255
ACER1 ENSG00000167769	0.0211172	1.62875	1.12981	0.194491	0.246622	0.0932888	0.324419	0.0350983	1.15692	0.0952274
ACER2 ENSG00000177076	0.701311	0.0203934	0.536342	0.186362	0.0983381	0.493589	0.175527	0.254137	0.0564078	0.00885595
ACER3 ENSG00000078124	25.3694	0.0791474	0.208671	0.199197	3.29207	0.0716834	6.39417	19.504	3.35646	1.04436
ACHE ENSG00000087085	86.866	3.84602	0.596547	3.45741	3.10723	0.460503	7.30135	0.887277	0.311638	38.4305
ACIN1 ENSG00000100813	10.2233	33.3408	3.95178	0.178806	55.5072	26.8283	4.53104	1.24027	42.9333	36.1747
ACKR1 ENSG00000213088	2.70636	0.144303	88.4863	0.589738	1.48884	7.16705	0.231193	0.280431	10.8703	11.7642
ACKR2 ENSG00000144648	0.260325	0.0764625	0.113602	0.0383834	0.803938	0.108673	0.132477	0.0620011	0.204465	0.00565351
ACKR3 ENSG00000144476	13.1823	0.17875	16.8147	4.79353	2.85338	5.32739	0.227212	6.6102	1.288	0.512089
ACLY ENSG00000131473	13.9687	1.90435	9.62823	18.5838	137.52	36.6927	71.4356	51.2628	1.88038	0.225804
ACMSD ENSG00000153086	0.258366	0.179393	0.140856	0.00134813	0.244692	0.0330098	0.12684	0.0957894	0.164248	0.186443
ACO1 ENSG00000122729	2.80096	6.17286	10.2499	9.53032	1.71317	5.68538	11.5036	0.422698	9.61491	0.139622
ACO2 ENSG00000100412	1.62055	59.4179	18.4643	0.437714	24.5174	3.89783	31.9893	12.0029	3.17999	16.8112
ACOT1 ENSG00000184227	0.252151	7.81278	41.1039	5.30542	6.44956	12.1037	0.20503	1.56718	6.84537	0.438324
ACOT11 ENSG00000162390	1.99968	0.017005	0.0727583	0.794701	2.05893	0.101542	0.0782976	0.0100155	0.0774738	0.160357
ACOT12 ENSG00000172497	0.311296	0.253179	0.337653	0.488785	0.0957112	3.56202	0.222592	0.137224	0.0870248	0.512583
ACOT13 ENSG00000112304	32.2899	17.0504	5.82423	37.9588	15.7001	14.4423	10.6334	50.5315	22.9745	8.56488
ACOT2 ENSG00000119673	5.09606	1.58015	25.0855	0.272903	0.920586	6.48443	12.0819	2.98065	0.34563	1.89971
ACOT4 ENSG00000177465	2.02925	0.0428248	0.514154	0.112091	0.689385	1.26017	0.386721	0.630126	0.0852447	0.0816201
ACOT7 ENSG00000097021	45.3478	14.8247	40.1657	38.3076	2.89607	16.346	1.24537	3.59041	30.9495	52.6496
ACOT8 ENSG00000101473	18.487	14.2713	60.6138	21.3768	54.2238	115.143	8.3316	30.4656	18.9257	14.3559
ACOT9 ENSG00000123130	4.74749	23.1254	8.36188	8.61165	4.29166	17.1361	46.8832	3.08456	1.75165	4.76868
ACOX1 ENSG00000161533	123.228	43.8914	3.26142	38.7347	28.9626	53.4807	51.6238	18.8317	22.1293	5.40212
ACOX2 ENSG00000168306	0.00216922	0.995477	9.5713	0.063054	8.49894	13.0377	5.52125	0.299351	0.00139031	10.4847
ACOX3 ENSG00000087008	1.94891	5.47584	0.138874	1.27698	6.52427	17.4056	12.698	10.509	8.97537	0.782385
ACOXL ENSG00000153093	0.546329	0.0898967	0.423786	0.96908	0.56659	3.89849	0.0345672	0.00909266	0.433005	0.496166
ACP1 ENSG00000143727	6.54367	14.2194	10.7628	16.3258	4.4613	13.7919	27.7282	2.36432	1.6232	13.6897
ACP2 ENSG00000134575	37.2875	35.0162	15.9394	0.758613	39.8174	34.7675	52.1437	64.7696	3.37312	1.34013
ACP5 ENSG00000102575	2.321	1.76818	4.18528	7.83497	3.52801	0.492984	9.51176	28.7905	3.82878	0.000777977
ACP6 ENSG00000162836	7.2349	10.3383	47.0264	20.2088	15.0371	5.05637	36.0057	2.53087	11.9349	0.487037
ACP7 ENSG00000183760	0.240384	0.0164603	0.0327371	0.00629194	0.0053303	0.970054	0.218027	0.099992	0.000766624	1.57972
ACPP ENSG00000014257	4.30524	642.705	170.224	891.813	473.977	0.531217	681.494	10.0531	320.699	24.0738
ACPT ENSG00000142513	1.38964	0.150254	0.891689	0.0745512	0.0684227	1.62538	0.160805	0.422648	0.255795	0.0774763
ACR ENSG00000100312	0.0431967	0.111944	0.694638	0.0813316	0.142178	0.036653	0.202028	1.49576	0.00451727	0.688146
ACRBP ENSG00000111644	0.00471129	0.0395679	0.429926	0.0281947	0.0585712	0.000502513	0.0409103	0.12985	3.27632	5.1529
ACRC ENSG00000147174	0.28983	0.256707	3.05325	0.382468	0.314798	0.0113428	0.0721607	0.0221728	2.70221	0.144355
ACRV1 ENSG00000134940	0.686839	0.0661636	0.0675384	0.122828	0.159135	0.0219855	0.369587	0.12057	0.552271	0.0981947
ACSBG1 ENSG00000103740	1.13998	0.155141	0.920586	0.66676	0.0136644	2.39588	0.0559405	33.7472	2.99612	0.0242314
ACSF2 ENSG00000167107	30.6649	0.0665154	8.51436	2.24547	1.04555	3.03377	2.41161	1.20609	4.43277	0.809417
ACSF3 ENSG00000176715	16.2096	18.2763	122.063	53.8063	34.5866	2.70185	6.74434	75.0911	14.1528	8.73391
ACSL1 ENSG00000151726	2.22463	23.8878	3.56725	2.35619	51.1723	15.9225	59.8977	18.8095	1.72203	2.57704
ACSL3 ENSG00000123983	0.848462	19.6847	0.912415	41.7208	232.768	70.8721	107.201	19.3251	57.7903	0.491604
ACSL4 ENSG00000068366	0.534707	7.11293	8.91605	3.2961	1.14037	2.09645	1.82816	8.5976	3.88771	1.26258
ACSL5 ENSG00000197142	0.642079	0.48109	1.36825	1.73418	0.334935	70.3254	1.41601	2.64921	0.167543	1.97562e-05
ACSL6 ENSG00000164398	0.11463	0.10341	1.33502	0.0838839	0.542106	0.165204	0.290048	0.312535	0.312238	0.0738601
ACSM1 ENSG00000166743	58.2746	3.8785	3.92975	64.6892	74.9557	13.1717	2.04975	1.62475	25.0563	12.9785
ACSM2B ENSG00000066813	0.329033	0.882514	0.506802	0.357291	0.899978	0.0437559	0.196376	0.479448	0.0889519	0.934632
ACSM3 ENSG00000005187	0.686036	0.0738025	2.02417	18.764	22.2614	11.3248	7.18688	1.18216	4.83742	1.3641
ACSM4 ENSG00000215009	0.0114505	1.36857	0.904998	0.249578	0.375511	0.572965	0.603059	0.160759	0.00431727	0.124472
ACSM5 ENSG00000183549	0.847387	0.156454	2.29528	0.261084	0.737233	0.835432	0.011305	0.166135	0.500298	0.234436
ACSM6 ENSG00000173124	0.111402	0.00543129	0.102378	0.0214145	0.154654	0.289529	0.00331327	0.126277	0.3924	0.0384808
ACSS1 ENSG00000154930	128.541	131.64	6.67998	117.563	106.652	125.099	77.7415	66.8709	84.7654	3.73853
ACSS2 ENSG00000131069	68.3023	19.7449	7.61448	0.107053	5.4526	1.94869	11.8591	2.48784	18.0156	2.38353
ACSS3 ENSG00000111058	7.56854	2.54636	1.52858	0.380062	0.668737	1.09942	0.65456	2.66558	3.68501	0.216313
ACTA1 ENSG00000143632	2.85216	0.00887146	0.993635	0.423481	0.3178	0.573828	0.165015	6.26037	0.446057	0.0198282
ACTA2 ENSG00000107796	495.382	1.10186	922.375	0.291113	12.119	2.96692	19.2486	5.28001	0.0589753	103.81
ACTB ENSG00000075624	5395.48	1056.85	11856.8	209.735	955.964	388.548	1631.02	1220.5	3682.98	1323.78
ACTBL2 ENSG00000169067	0.884686	0.0238456	0.189157	0.0167604	0.310349	0.00615146	0.00127294	0.744482	0.0288744	0.0458067
ACTC1 ENSG00000159251	7.02308	0.0384576	14.6339	0.016528	0.0870118	0.392581	0.941956	0.305519	0.153099	9.04143
ACTG1 ENSG00000184009	702.59	14.9277	298.365	118.891	714.96	214.659	2412.44	364.913	1091.82	289.083
ACTG2 ENSG00000163017	3597.1	4.57547	1857.33	1.16828	1.138	0.0635006	0.440956	1.11472	3.68152	164.648
ACTL10 ENSG00000182584	1.93671	3.06742	0.0174268	0.105905	1.04118	0.229987	4.65848	33.775	0.978271	10.9673
ACTL6A ENSG00000136518	3.88838	1.32853	0.399673	8.24161	9.13726	6.2187	0.934412	9.36571	1.36586	9.54473
ACTL6B ENSG00000077080	0.885715	0.0527754	0.120163	1.3818	0.0510261	0.164835	0.150898	0.614292	0.000460581	0.0676419
ACTN1 ENSG00000072110	80.6415	76.691	546.128	58.8645	50.9092	88.1078	226.158	1.29634	42.8696	92.9721
ACTN2 ENSG00000077522	0.0878687	0.491301	0.0273604	0.202853	0.00951983	0.297269	0.074938	0.169855	0.00594018	0.0307193
ACTN3 ENSG00000248746	1.52152	0.619264	0.517719	0.104254	0.0432335	0.19003	0.00489633	1.03928	0.0399271	0.235071
ACTN4 ENSG00000130402	121.123	26.4078	203.257	92.6187	107.227	62.7498	34.2774	177.665	39.1208	66.6412
ACTR10 ENSG00000131966	0.0314482	0.440834	0.216158	1.67179	10.0598	10.3199	7.05247	4.20222	0.569391	0.852923
ACTR1A ENSG00000138107	49.8891	50.8127	66.7974	0.835705	2.35311	15.0024	32.556	2.2553	0.263583	70.362
ACTR1B ENSG00000115073	84.8419	80.7262	189.869	3.76425	56.3072	34.2196	46.0485	91.8018	56.3867	8.34923
ACTR2 ENSG00000138071	2.38818	14.7491	0.379128	4.92009	14.4032	29.7833	0.892428	44.7181	25.2758	10.6949
ACTR3 ENSG00000115091	11.7407	0.121448	0.912853	3.89586	9.67173	1.29271	1.49476	22.5926	0.197231	2.52371
ACTR3B ENSG00000133627	1.60382	2.68882	2.94523	0.0800038	5.67572	0.516118	0.287241	0.256075	2.15285	0.00721408
ACTR3C ENSG00000106526	1.5212	10.1721	1.70791	0.468271	0.292531	0.576174	0.0167616	0.0625434	0.478402	1.71972
ACTR5 ENSG00000101442	13.8237	1.26533	0.609703	1.35462	0.00994602	3.33719	11.7765	2.68954	0.0225397	0.0283917
ACTR6 ENSG00000075089	1.00748	0.0666223	6.38372	5.04323	0.709888	0.581113	1.23726	9.79606	0.218958	0.399441
ACTR8 ENSG00000113812	3.78175	2.58572	6.36705	2.56144	0.190514	5.10125	0.359342	0.264992	2.80122	0.262699
ACVR1 ENSG00000115170	0.653148	0.547441	4.75241	4.97256	1.89871	0.706599	21.8043	4.04313	0.410304	7.48341
ACVR1B ENSG00000135503	0.0406909	1.23185	0.425911	0.14503	7.38796	4.28546	6.02681	0.674187	2.00176	7.10886
ACVR1C ENSG00000123612	0.0152241	0.267987	0.877516	0.0775908	0.00632257	0.0264665	0.205285	0.780942	0.0158399	0.193658
ACVR2A ENSG00000121989	0.00777688	2.23941	7.7222	0.0483837	6.17725	0.603225	1.79579	3.74094	0.926749	0.890723
ACVR2B ENSG00000114739	0.0912374	2.96688	2.39204	0.258304	1.09387	0.166546	0.495285	1.88935	0.377234	0.422212
ACVRL1 ENSG00000139567	11.7533	14.8856	5.14046	2.8081	0.230406	6.32135	0.393818	59.3545	7.79123	23.8814
ACY1 ENSG00000243989	2.91166	5.36076	12.3407	5.28831	24.1997	2.52707	0.456481	1.86058	1.1745	1.24798
ACY3 ENSG00000132744	0.00255268	0.946948	0.0725005	0.713987	0.0898266	0.00477145	1.1699	1.89877	7.55978	0.638428
ACYP1 ENSG00000119640	0.843092	3.45494	2.89388	0.12477	0.501768	5.14353	0.0280857	0.588284	0.655926	0.00259916
ACYP2 ENSG00000170634	0.29936	1.92848	32.8896	0.0927115	5.3514	0.106166	2.32955	0.465404	2.02763	0.562192
ADA ENSG00000196839	27.9554	1.66355	1.42651	0.0483023	0.486452	4.4018	11.9836	1.46324	0.756556	8.2597
ADAD1 ENSG00000164113	0.245584	0.287335	0.254551	0.734157	0.309582	0.105098	0.301343	0.0361281	0.146776	0.170683
ADAD2 ENSG00000140955	0.267636	0.184898	0.660107	0.0913146	0.0271114	0.149164	0.318677	0.313182	0.00321519	0.275065
ADAL ENSG00000168803	7.06444	9.4341	3.68535	0.669655	0.551996	1.08488	6.4163	0.0114126	0.427112	0.279166
ADAM10 ENSG00000137845	6.61366	3.28738	1.96185	27.9276	75.3092	1.4261	51.9728	8.01272	5.72393	2.68557
ADAM11 ENSG00000073670	1.15908	0.265736	0.136273	0.609524	1.47029	1.19804	2.89005	0.830679	1.63098	1.57985
ADAM12 ENSG00000148848	0.193803	0.00522463	0.0915602	0.0291329	0.0860748	0.066473	0.240245	0.00766092	0.0541715	0.15698
ADAM15 ENSG00000143537	118.962	49.4944	84.5501	23.9185	0.0370925	27.9499	12.2607	183.994	2.05571	3.09509
ADAM17 ENSG00000151694	18.3167	4.01148	14.6792	4.6609	1.38232	1.10934	3.36619	0.738415	0.90807	0.599368
ADAM19 ENSG00000135074	14.8829	1.23787	6.07759	0.00403457	0.32796	1.8143	4.71569	4.8453	0.101528	2.51694
ADAM2 ENSG00000104755	7.08664	0.136326	0.0314022	0.46592	0.0118762	1.04095	2.14706	0.119856	0.621256	1.01602
ADAM20 ENSG00000134007	0.386824	0.141326	0.00239777	0.152004	0.00759817	0.341069	0.204709	0.179017	0.112168	0.0112691
ADAM22 ENSG00000008277	0.299948	0.844422	1.48176	0.000563208	0.962992	0.889421	4.02618	1.88743	5.00305	9.08677
ADAM23 ENSG00000114948	0.00835602	0.367968	0.04105	0.365135	0.00381354	0.0073684	0.117599	0.0292723	0.171978	0.420352
ADAM28 ENSG00000042980	2.53029	0.0482747	0.661376	2.95377	3.68424	24.9688	0.762699	1.26875	1.99886	0.285374
ADAM29 ENSG00000168594	0.820553	0.0203857	0.0104058	0.0769907	0.864548	0.000334983	8.41732e-06	0.230872	0.246513	0.0413968
ADAM30 ENSG00000134249	0.0934564	0.541118	0.00740314	0.831885	0.823152	0.0638153	0.0237227	6.14014	0.617977	0.625595
ADAM32 ENSG00000197140	0.205157	0.172214	0.803917	0.505579	0.216779	0.556229	0.174637	0.335172	0.534609	0.531653
ADAM33 ENSG00000149451	120.386	1.3262	98.4138	2.4928	23.551	0.439607	8.63512	1.99645	0.12358	2.23024
ADAM7 ENSG00000069206	0.00275395	0.898235	0.927523	8.09238e-05	0.00307305	0.133633	0.155996	0.457571	0.0949436	0.0292756
ADAM8 ENSG00000151651	1.09754	1.78679	1.27263	0.0435198	0.265665	11.001	0.153387	7.40919	1.15367	0.435112
ADAM9 ENSG00000168615	2.32693	3.5575	9.54252	15.9227	67.6498	44.1894	44.6118	5.92297	17.0044	12.445
ADAMDEC1 ENSG00000134028	1.93602	0.000422896	0.434716	0.00499603	0.0180822	0.962875	0.268547	0.00546365	0.0526814	0.0846506
ADAMTS1 ENSG00000154734	79.7954	0.612741	248.362	0.0128152	1.39135	0.008281	1.94509	29.9749	37.2857	1.80521
ADAMTS10 ENSG00000142303	6.50227	1.4346	6.22665	3.12905	10.2105	1.17568	3.00824	58.2497	3.96418	28.383
ADAMTS12 ENSG00000151388	1.8027	0.125341	1.92038	1.39682	2.99491	8.86187	1.13117	0.604749	0.0683695	1.90758
ADAMTS13 ENSG00000160323	2.71618	3.94008	3.44955	0.0418919	1.38918	4.2739	16.9063	0.0588215	0.331684	4.74441
ADAMTS14 ENSG00000138316	0.555204	0.0169905	0.371173	0.0989467	0.0320223	0.230344	0.255546	0.0189555	0.1236	1.93662
ADAMTS15 ENSG00000166106	0.0368032	0.111265	7.78704	0.15041	0.180726	0.168105	0.876807	7.68667	0.394794	0.430881
ADAMTS16 ENSG00000145536	0.229798	0.205803	0.703623	0.140897	0.0778059	0.00106761	0.20152	0.430878	0.121223	0.069615
ADAMTS17 ENSG00000140470	3.11991	0.783176	0.0224963	0.46019	0.63803	2.32459	3.39947	1.02637	0.0204025	0.180744
ADAMTS18 ENSG00000140873	1.19944	2.84251	0.295643	0.258132	0.726101	0.926726	1.19475	0.130788	0.00038958	0.933729
ADAMTS19 ENSG00000145808	0.205089	0.0104376	0.0162901	0.855737	0.00140602	0.00748207	0.161918	0.532894	0.00527477	0.447633
ADAMTS2 ENSG00000087116	0.92735	0.351175	11.6633	0.512532	0.0626214	7.29633	5.25217	0.927319	0.0264604	0.209447
ADAMTS3 ENSG00000156140	0.541588	0.838224	0.267641	0.625326	0.101566	0.5389	3.05636	0.000465928	0.356551	0.245086
ADAMTS4 ENSG00000158859	108.783	0.595133	0.793755	1.87745	7.13408	0.179685	2.73133	2.8552	3.89356	1.46506
ADAMTS5 ENSG00000154736	18.4902	0.0267098	2.02226	0.0730633	0.293671	0.0535805	0.314892	0.028191	0.0351372	0.0655146
ADAMTS6 ENSG00000049192	0.924936	0.227275	0.0689947	0.201707	0.264034	0.164936	0.363978	7.9282	0.011229	0.429493
ADAMTS7 ENSG00000136378	0.0770407	1.20245	1.05146	0.747723	1.0207	3.63383	0.13241	1.04977	0.480061	10.5293
ADAMTS8 ENSG00000134917	54.2281	0.0484081	26.7239	1.20119	0.338347	2.12576	0.586848	0.71566	2.37161	2.24937
ADAMTS9 ENSG00000163638	0.561391	0.323618	0.247161	1.48769	5.7931	7.01349	2.76762	0.649981	2.5652	8.31564
ADAMTSL1 ENSG00000178031	1.95435	0.317986	6.29581	0.0396456	0.109226	20.0631	0.395806	0.894226	0.394907	7.39948
ADAMTSL2 ENSG00000197859	14.8103	0.114476	20.4744	4.11962	0.101626	1.66139	4.08186	33.4164	1.17406	22.2345
ADAMTSL3 ENSG00000156218	0.453726	1.16239	0.647312	5.90952	0.187834	0.0625092	0.0338308	0.5318	0.6973	0.0548361
ADAMTSL4 ENSG00000143382	29.2707	0.034342	1.67276	0.611388	0.512499	9.412	11.1983	0.998976	0.60559	0.0102218
ADAMTSL5 ENSG00000185761	0.325337	1.80772	0.785909	0.328458	0.0102768	0.313146	0.0524986	0.634546	0.946433	3.5757
ADAP1 ENSG00000105963	0.073891	2.4888	14.5345	0.00296004	0.742173	1.97394	0.586979	39.4795	0.285616	0.585842
ADAP2 ENSG00000184060	0.170798	0.131897	6.10722	2.23174	0.450349	0.141156	0.681953	1.07249	0.781389	3.85851
ADAR ENSG00000160710	229.893	1.8718	1.82074	25.9901	52.1789	0.0291739	138.777	1.89016	3.92677	30.2182
ADARB1 ENSG00000197381	2.66871	1.32672	16.5395	11.0374	11.9327	3.3592	3.39365	2.93364	0.448734	0.249841
ADARB2 ENSG00000185736	0.839702	1.04954	0.150703	0.0153562	1.22417	4.77398	0.427902	14.222	0.373352	0.148995
ADAT1 ENSG00000065457	4.49986	0.0295264	0.559716	0.289083	14.4694	2.45283	5.73556	0.0704611	0.072022	0.212022
ADAT2 ENSG00000189007	2.90263	2.47307	0.505188	1.91535	2.7999	3.43669	6.74241	1.11837	0.564855	0.00704272
ADAT3 ENSG00000213638	0.798338	0.496957	0.136516	0.355429	0.87078	1.59598	0.29841	0.238911	0.172726	0.266297
ADCK1 ENSG00000063761	10.5294	12.2213	0.287011	0.389711	1.07299	1.99523	1.05233	0.265061	0.0766149	0.0241452
ADCK2 ENSG00000133597	6.945	4.18252	27.7379	7.19119	11.9019	3.57056	8.81545	1.79446	4.38566	6.3335
ADCK3 ENSG00000163050	14.5615	69.0634	1.93185	39.2344	59.5319	59.3937	21.7791	28.8609	15.4656	11.0355
ADCK4 ENSG00000123815	31.3677	22.172	44.4889	8.87805	8.78531	0.619709	1.32732	13.2076	5.47214	0.22977
ADCK5 ENSG00000173137	2.5129	37.719	7.40803	2.46315	3.29994	59.0564	12.4514	3.45355	43.1886	0.0179066
ADCY1 ENSG00000164742	1.44503	12.6397	0.701641	0.145627	0.243033	5.92348	2.36478	10.0095	2.23573	1.14256
ADCY10 ENSG00000143199	0.363505	0.0421149	0.000864655	0.0777055	0.115847	0.289807	0.00589078	0.0152417	0.0402243	0.0213172
ADCY2 ENSG00000078295	3.33507	0.40861	0.78349	3.52295	1.82218	0.712157	0.145562	2.40259	2.32396	6.31469
ADCY3 ENSG00000138031	20.7265	1.11063	1.2991	0.995127	21.0888	20.3715	0.240759	85.9428	0.441958	4.57227
ADCY4 ENSG00000129467	2.00464	0.833541	22.3443	1.53668	1.66169	0.636631	1.15512	2.05145	6.62851	1.27295
ADCY5 ENSG00000173175	1.08838	0.553912	68.6893	3.7442	1.74425	0.442931	0.526716	34.5378	2.08378	25.4233
ADCY6 ENSG00000174233	3.71282	56.172	1.9	27.4991	59.6252	64.0253	47.5181	39.6214	38.4761	13.5579
ADCY7 ENSG00000121281	0.000876052	0.0166555	0.321152	0.00121453	0.129807	2.33849	0.447235	18.507	0.326187	1.26743
ADCY8 ENSG00000155897	0.972956	0.00745815	0.182527	0.426108	0.42849	0.0829468	0.148419	1.03673	0.336159	0.569682
ADCY9 ENSG00000162104	0.293091	0.0611053	29.5864	0.603769	0.290451	0.2872	1.22208	1.94487	0.00487009	0.661484
ADCYAP1 ENSG00000141433	0.895316	0.228976	0.187836	0.731234	0.0983838	0.163814	0.209366	0.0117731	0.0046918	1.02857
ADCYAP1R1 ENSG00000078549	0.308921	0.147575	0.662647	1.65517	0.216032	0.121459	0.671854	0.967503	0.424043	0.984478
ADD1 ENSG00000087274	4.49703	3.73341	115.357	21.0119	39.6143	16.5116	37.2049	29.9246	36.6948	19.5307
ADD2 ENSG00000075340	7.28184	0.0398675	0.225875	0.12024	0.0238975	0.455653	0.614376	0.160584	0.4877	0.0932198
ADD3 ENSG00000148700	0.512339	11.6581	12.3836	0.242072	0.0508534	0.21069	1.78499	0.495758	0.686781	5.87243
ADGB ENSG00000118492	0.0213019	0.490765	0.0913087	0.270185	0.0136981	0.102813	0.124734	0.296119	0.0509792	0.306595
ADGRA2 ENSG00000020181	82.8813	3.32666	216.054	2.66433	5.44738	70.9422	19.0784	66.2775	7.59788	47.6582
ADGRA3 ENSG00000152990	0.470413	8.5276	0.938	8.26377	0.972176	22.6414	0.860059	4.88182	8.31615e-05	2.06246
ADGRB1 ENSG00000181790	0.61579	0.187545	0.861642	0.32232	2.38788	1.97606	1.02437	0.739502	5.67752	0.0760841
ADGRB2 ENSG00000121753	20.3466	0.113753	1.26596	0.105249	0.389503	0.829473	2.39035	24.5436	0.427963	12.8418
ADGRB3 ENSG00000135298	0.87611	0.250875	0.0698971	0.0716316	0.0035373	3.68425	2.5331	1.85098	0.078814	0.0754272
ADGRD1 ENSG00000111452	0.0124996	0.281371	4.79622	0.236489	3.44431	2.83907	0.36916	0.64643	0.112697	0.116938
ADGRD2 ENSG00000180264	0.829911	0.302341	0.0087731	0.405045	0.255577	0.148028	0.008608	0.0315058	0.551423	0.149338
ADGRE1 ENSG00000174837	0.77292	0.172937	0.535567	0.644312	0.176529	0.0363017	0.502516	0.217998	0.129373	1.09198
ADGRE2 ENSG00000127507	1.06205	0.228725	0.874034	0.00474303	0.288554	1.65615	0.0368019	6.85711	0.186789	2.19795
ADGRE3 ENSG00000131355	0.128786	0.504047	0.111069	0.0167122	0.0618217	0.825825	0.12461	0.249194	0.0870132	0.117061
ADGRE5 ENSG00000123146	43.5289	2.18156	102.847	45.6722	18.9775	1.52082	0.665058	46.5483	23.8804	41.4398
ADGRF1 ENSG00000153292	16.7509	0.353228	2.32323	0.551414	5.10917	0.466375	1.32718	23.6569	0.80727	2.54522
ADGRF3 ENSG00000173567	0.00160145	0.0507257	0.0129711	0.0120251	0.017655	0.448134	0.0988394	0.00336304	0.103077	0.0232867
ADGRF5 ENSG00000069122	2.26726	0.435942	0.496395	5.50399	1.50741	0.0116297	58.2542	0.044063	3.06374	0.0665991
ADGRG1 ENSG00000205336	3.74121	36.5403	11.197	20.3014	24.6333	22.1815	40.7089	0.0955453	5.61183	24.4102
ADGRG2 ENSG00000173698	0.617354	0.064354	0.0058399	0.225915	0.14058	0.0276916	0.104957	0.0136489	0.809251	0.139952
ADGRG3 ENSG00000182885	0.707434	0.00653326	0.21798	0.0456043	0.023229	0.0088627	0.858648	0.0528346	1.51898	0.0741995
ADGRG4 ENSG00000156920	0.172585	0.177785	0.0159687	0.0251111	0.477958	0.249924	0.986787	0.229208	1.28645	0.229697
ADGRG5 ENSG00000159618	1.29102	0.277355	0.187859	0.457783	0.120172	0.140789	0.299955	0.12405	0.0870459	1.01795
ADGRG6 ENSG00000112414	0.146597	0.0446725	0.811747	0.901021	0.506206	0.402282	0.0806855	1.77954	0.314725	2.04747
ADGRG7 ENSG00000144820	0.0638117	0.424302	0.285395	0.32187	0.49834	1.92538	0.0487944	0.596551	0.596806	0.00133597
ADGRL1 ENSG00000072071	0.249286	43.2638	0.600968	6.58215	8.89731	1.96643	40.4398	46.9744	1.92481	5.32809
ADGRL2 ENSG00000117114	0.339672	0.312531	1.52603	1.09879	27.9634	6.6744	5.59447	1.73092	0.0504675	0.146113
ADGRL3 ENSG00000150471	0.245152	0.00612615	0.17603	0.00252208	0.00566001	0.0924506	0.080105	0.74815	0.598098	0.324095
ADGRL4 ENSG00000162618	5.35867	0.0633437	0.506715	0.238457	0.184987	3.30861	0.888057	0.00127331	0.748755	2.46714
ADGRV1 ENSG00000164199	0.186844	1.01726	0.611195	0.00228449	0.0113851	6.78927	0.408442	0.409523	9.47158	0.296511
ADH1B ENSG00000196616	1.52044	0.00429631	9.28223	4.2041	1.62641	0.0100168	2.82023	1.77218	0.0800776	0.630158
ADH1C ENSG00000248144	0.311601	0.26118	0.05604	0.184259	0.127276	0.473627	0.437531	0.182488	0.264576	1.71127
ADH5 ENSG00000197894	8.32187	0.647841	38.6794	33.7071	27.1997	14.0612	89.7751	51.6176	4.73708	0.990796
ADH6 ENSG00000172955	1.1864	0.0279069	0.165583	0.549138	1.66392	2.86207	0.170973	0.912306	0.712505	0.142206
ADHFE1 ENSG00000147576	0.199035	7.32968	1.93373	0.511509	0.241445	0.0343556	1.49507	1.63151	10.4173	7.1034
ADI1 ENSG00000182551	61.7548	275.309	674.885	39.6687	211.241	195.9	62.3369	72.5611	94.4032	111.572
ADIG ENSG00000182035	0.013111	0.129051	3.69609	0.00146423	0.119601	1.35382	0.613774	1.17386	0.0245458	0.169649
ADIPOQ ENSG00000181092	0.14223	0.0730684	0.0232566	0.144417	0.131692	0.476885	0.0741242	0.867806	0.781624	0.356925
ADIPOR1 ENSG00000159346	0.550375	7.7417	0.678015	34.8953	57.2176	37.0081	47.3506	30.1968	9.37179	2.05234
ADIPOR2 ENSG00000006831	18.8585	3.30401	0.190006	15.9796	1.98053	0.322715	2.52585	1.39848	10.6806	10.2021
ADIRF ENSG00000148671	372.892	139.101	565.648	141.631	74.5654	24.2567	44.8184	219.175	134.643	68.7382
ADK ENSG00000156110	1.38517	0.970986	0.248992	6.4333	4.69365	2.64498	7.54533	0.762886	3.61002	1.96905
ADM ENSG00000148926	0.292138	0.281668	0.0175973	0.613595	0.820973	1.54119	1.31108	7.91902	9.79821	0.413952
ADM2 ENSG00000128165	12.3167	0.122111	1.12791	2.15163	1.97209	7.10842	1.70877	1.28558	0.393665	2.35662
ADM5 ENSG00000224420	2.8713	0.00293848	0.728835	0.481567	1.91086	0.705892	1.24538	16.7778	0.658364	0.471753
ADNP ENSG00000101126	79.4754	39.8153	23.3386	0.16828	14.2295	22.6389	50.3211	0.265822	8.08323	4.04017
ADNP2 ENSG00000101544	1.38162	0.823269	0.946505	9.33084	9.19639	0.0331665	5.18057	5.598	0.803402	2.08209
ADO ENSG00000181915	1.26662	1.12418	3.24189	0.236433	1.8434	0.104449	1.0908	6.95158	0.445872	0.524017
ADORA1 ENSG00000163485	0.407026	0.758621	0.295652	0.000378081	0.713592	0.0233973	0.00635323	2.63301	0.000200954	0.160629
ADORA2A ENSG00000128271	0.212946	0.0260836	0.335371	0.260957	0.0770064	0.127039	0.0507691	0.0143931	0.160666	0.779154
ADORA2B ENSG00000170425	0.189759	0.20622	0.0185183	0.433917	0.0290794	0.000503429	0.713463	0.000151524	0.464021	0.115777
ADORA3 ENSG00000282608	3.18005	0.340982	0.494283	1.04916	0.207828	3.53226	0.583089	0.343286	0.0273574	0.352644
ADPGK ENSG00000159322	0.633627	14.6828	0.00448649	1.16214	29.6077	39.6665	25.8262	1.07639	2.86583	2.54793
ADPRH ENSG00000144843	0.363543	0.636415	0.290173	4.04881	1.04297	3.50341	1.27117	13.0057	0.58691	0.146094
ADPRHL1 ENSG00000153531	25.122	0.246409	5.46246	0.655636	6.60569	14.1505	1.07175	0.723694	0.337873	0.460473
ADPRHL2 ENSG00000116863	9.60006	0.40741	22.5942	10.2616	7.39629	13.2522	9.67055	0.786963	17.5355	0.304127
ADPRM ENSG00000170222	0.529376	0.839092	1.40293	3.99852	9.70759	2.94391	1.71861	1.49311	0.0329641	4.37738
ADRA1A ENSG00000120907	0.144321	3.75117	10.3159	0.155534	0.00237433	0.263041	0.254349	0.0225602	0.104737	0.0942406
ADRA1D ENSG00000171873	0.0179336	0.44223	0.120507	0.314525	0.00195429	0.534317	12.5512	0.080659	0.13213	3.26257
ADRA2A ENSG00000150594	0.0257734	0.138157	0.108422	0.692645	0.278073	9.19624	5.41325	0.000108762	1.40963	0.130433
ADRA2B ENSG00000274286	0.794976	0.895732	0.258096	0.194691	0.974695	0.0819103	0.307399	4.6528	0.53229	0.295813
ADRA2C ENSG00000184160	0.821573	0.79183	24.8254	0.648015	0.705689	1.09994	0.0465874	0.0214753	5.61551	1.63195
ADRB1 ENSG00000043591	0.754976	10.1369	1.08213	0.218633	4.41342	8.96873	0.205709	1.73585	4.20962	0.779129
ADRB2 ENSG00000169252	6.72823	2.6231	10.7856	0.911777	26.0137	0.938563	7.31042	39.0834	28.7203	1.00969
ADRB3 ENSG00000188778	0.191602	3.92469	0.403583	0.0184757	0.47321	0.0585838	0.382153	0.746664	0.792681	0.426159
ADRM1 ENSG00000130706	19.2189	23.6255	22.5605	13.4998	32.2632	16.7894	112.399	0.185847	12.6246	19.3198
ADSL ENSG00000239900	40.4367	0.247262	10.3712	0.875538	20.6453	0.165568	3.33383	0.304548	3.41013	0.390813
ADSS ENSG00000035687	4.05773	1.64754	0.0454375	4.80113	22.5656	7.93717	18.7952	0.426632	11.2103	3.93942
ADSSL1 ENSG00000185100	0.809038	0.377973	2.40185	1.623	0.0057016	2.06348	0.268492	0.375025	7.24189	1.11856
ADTRP ENSG00000111863	0.806298	0.324498	0.720193	0.615918	0.434056	0.12868	0.172977	1.67472	0.722837	0.0391016
AEBP1 ENSG00000106624	576.386	32.4675	1001.13	9.98646	0.412868	0.168915	9.7595	115.71	2.22039	97.8473
AEBP2 ENSG00000139154	4.9268	8.56554	5.56778	0.598686	6.10939	0.153941	6.55641	11.6993	0.100436	0.150485
AEN ENSG00000181026	42.0195	1.32189	40.2271	3.42803	1.42571	11.8302	23.9953	2.11025	1.86301	4.5019
AES ENSG00000104964	167.956	373.39	693.326	59.9317	311.701	59.1453	71.1548	712.303	137.071	190.017
AF011889.5 ENSG00000241489	0.50142	0.403634	0.179146	0.467039	0.1492	0.063778	0.13397	0.00736877	0.923634	0.0828898
AF131216.1 ENSG00000280273	0.0984711	0.0166215	0.0302155	0.144153	0.0259725	0.682913	0.356594	0.541001	0.00787481	0.061558
AFAP1 ENSG00000196526	0.131485	5.86409	12.3639	0.558283	2.12602	0.842052	5.59219	33.6317	17.6515	4.99764
AFAP1L1 ENSG00000157510	18.3089	1.73033	4.82345	2.09632	0.99592	3.59484	1.64432	0.491138	0.339371	2.33004
AFAP1L2 ENSG00000169129	11.3927	0.453372	0.137505	0.245241	2.24878	0.0167408	2.08437	0.129204	2.37936	0.359135
AFF1 ENSG00000172493	5.89389	3.85727	0.659084	11.035	22.8301	18.5608	16.9653	14.3846	6.04644	0.271872
AFF2 ENSG00000155966	0.202301	0.0218797	0.512073	0.425405	0.214148	0.817938	0.0464629	0.281035	0.7896	0.00984615
AFF3 ENSG00000144218	0.522895	0.497486	0.118765	12.5321	12.334	13.1816	8.07765	4.20763	7.22542	1.01802
AFF4 ENSG00000072364	5.71692	3.94648	17.6255	15.6806	1.8071	4.31675	7.26743	15.1553	0.200583	4.75809
AFG3L2 ENSG00000141385	0.344634	14.4889	0.410504	20.1179	0.237274	5.96548	0.362775	23.3114	33.151	0.0797516
AFM ENSG00000079557	0.182024	0.0405869	0.00696641	0.0710326	0.0297747	0.37577	0.100953	0.488664	0.442704	0.0658919
AFMID ENSG00000183077	38.7841	20.7557	4.03719	14.086	19.8903	33.4521	19.0839	0.555966	12.5995	5.94288
AFP ENSG00000081051	0.358092	0.0397553	0.0980727	0.0171063	0.505264	0.00977599	0.379605	0.711455	0.0124871	0.327871
AFTPH ENSG00000119844	0.0437379	25.6541	0.522834	17.5767	1.57253	18.299	1.21587	23.5046	3.77921	0.00333331
AGA ENSG00000038002	0.437993	0.019298	0.348201	0.242506	5.91819	14.2632	3.14434	1.17897	0.153211	6.34169
AGAP1 ENSG00000157985	11.2253	2.07672	0.338099	2.00296	6.73824	0.00641971	0.415603	2.99295	0.0905622	2.07007
AGAP14P ENSG00000279058	0.0906472	0.779404	0.243603	2.08114	1.00301	0.0898452	0.427332	0.388144	0.0044192	0.133354
AGAP2 ENSG00000135439	2.29719	4.26296	0.157146	0.142452	1.29969	2.16451	12.5001	4.57258	0.0343246	0.240569
AGAP3 ENSG00000133612	1.0164	47.9975	4.34473	18.5481	5.57476	48.3581	42.9159	78.8839	10.6948	0.325789
AGAP4 ENSG00000188234	2.89325	3.31867	23.2041	17.465	2.31755	5.39636	3.31235	1.28082	2.56975	2.6968
AGAP5 ENSG00000172650	1.37674	0.0889231	0.104894	0.0910279	0.00382718	0.909378	0.686641	0.121183	0.000794267	0.382764
AGAP6 ENSG00000204149	6.25705	3.06373	5.1583	1.5291	3.26912	11.833	6.56291	1.70605	1.37776	5.4522
AGAP9 ENSG00000204172	0.565989	6.86211	3.27498	0.0205054	0.50864	0.0702114	5.02112	1.46859	0.342663	0.77231
AGBL1 ENSG00000273540	0.0686736	0.970012	0.0557033	0.03863	0.0162713	0.177475	0.11483	0.0094695	0.0625537	0.0534434
AGBL2 ENSG00000165923	0.408662	0.376718	1.76957e-05	2.55721	0.53034	0.518159	0.27682	0.0930522	0.300582	0.0275709
AGBL3 ENSG00000146856	0.111502	0.0307796	0.732317	0.031032	0.43128	0.191177	0.39999	1.2494	0.904064	2.58436
AGBL4 ENSG00000186094	0.197871	0.293413	0.091945	1.26895	0.251854	0.0593149	0.00293602	3.06993	0.0249109	0.514882
AGBL5 ENSG00000084693	74.3886	4.84568	51.7548	2.59494	12.4926	0.732492	0.485232	42.8071	22.4563	3.3006
AGER ENSG00000204305	0.741189	0.0947885	5.75252	0.0729706	0.236611	0.110334	2.13934	6.62026	8.68667	6.58477
AGFG1 ENSG00000173744	1.17438	0.095156	1.35335	13.1114	4.73866	8.5668	4.8606	0.486531	3.25659	5.28942
AGFG2 ENSG00000106351	0.463381	0.200759	2.73888	8.96602	3.55116	18.7103	19.634	44.3401	68.3814	2.90532
AGGF1 ENSG00000164252	0.468236	6.96643	0.755007	1.23911	0.504271	2.36686	18.8349	0.0611798	0.608435	0.25178
AGK ENSG00000006530	0.482029	0.394026	0.791456	0.543773	0.21313	1.49136	3.35506	0.0371018	10.2847	1.58849
AGL ENSG00000162688	0.0558897	3.90437	0.583835	6.16204	1.73966	4.9772	2.11274	0.23809	1.72053	1.14945
AGMAT ENSG00000116771	2.44837	0.101906	0.0774184	0.255724	0.0109585	0.181185	9.86377	0.00064616	0.195695	0.416558
AGMO ENSG00000187546	0.0944111	0.00461965	0.357686	0.326325	0.723861	0.32467	0.512723	0.540375	0.118866	0.486163
AGO1 ENSG00000092847	3.49582	5.85662	6.86692	28.4537	14.3823	4.01388	0.374732	0.104409	0.480859	15.4873
AGO2 ENSG00000123908	0.457368	4.48837	46.0324	1.59236	14.9015	5.52185	4.58752	0.808099	0.806193	2.07516
AGO3 ENSG00000126070	9.894	12.1604	0.929944	3.76903	1.66848	2.06375	8.56126	1.24603	4.03789	0.0428168
AGO4 ENSG00000134698	0.393293	1.54664	0.0484403	0.206739	1.99575	5.29651	2.67767	9.08319	0.274449	9.97775
AGPAT1 ENSG00000204310	225.895	28.1389	16.6656	0.81996	34.3347	4.23369	44.399	20.1093	5.54594	0.516743
AGPAT2 ENSG00000169692	48.0111	50.4887	165.893	3.11523	37.1794	92.6632	6.18341	224.058	3.81356	4.32103
AGPAT3 ENSG00000160216	6.95513	61.8536	87.2401	1.99147	28.5426	24.9304	56.2319	0.57885	0.0281191	1.99706
AGPAT4 ENSG00000026652	13.4026	9.05246	23.9767	1.42915	0.604707	1.37094	0.295562	4.44115	0.158938	30.7186
AGPAT5 ENSG00000155189	0.0990431	0.00795397	1.3521	6.75373	4.39859	2.37496	2.01209	0.196145	1.33797	0.448168
AGPS ENSG00000018510	0.167081	1.46331	5.48995	1.02754	0.484767	0.116083	0.348616	1.80725	2.37723	6.65159
AGR2 ENSG00000106541	17.5826	105.62	244.099	3260.62	5.35878	1211.61	87.881	183.255	24.3868	5.67451
AGR3 ENSG00000173467	3.51773	0.32547	1.02867	0.212133	1.89945	162.711	0.149223	0.742343	0.00473678	0.366822
AGRN ENSG00000188157	2.64297	8.51286	8.44065	27.7733	37.7074	14.1458	4.77777	3.20623	117.777	23.3034
AGRP ENSG00000159723	0.17703	0.0401046	0.0332583	0.120719	0.078937	0.250297	0.00435542	0.132012	0.00622061	1.06966
AGT ENSG00000135744	36.9763	2.03046	22.5684	0.227046	7.2218	16.9732	0.704911	0.575245	0.304217	1.8288
AGTPBP1 ENSG00000135049	0.124243	1.04647	1.45428	0.218984	0.142112	0.700131	0.525313	0.592607	0.837642	0.111033
AGTR1 ENSG00000144891	0.897678	0.345956	4.61222	2.67275	2.08708	47.9117	1.50659	0.297185	0.0394812	0.925698
AGTRAP ENSG00000177674	150.79	85.6922	54.2295	62.0433	96.4941	42.0823	43.2141	47.6881	55.1087	120.7
AGXT2 ENSG00000113492	0.0527583	0.0186251	0.0380376	0.618699	0.110246	0.661866	0.258223	0.901042	1.93127	1.64688
AHCTF1 ENSG00000153207	2.56068	1.03996	0.0901383	4.91779	8.02623	8.54756	16.4909	6.02657	1.0823	0.0601324
AHCY ENSG00000101444	156.793	34.573	1.32472	1.3024	12.9285	4.78989	49.0197	31.1449	0.140301	8.1147
AHCYL1 ENSG00000168710	81.3866	54.1984	21.4212	4.6101	39.3912	16.4797	11.73	11.161	10.2911	26.1758
AHCYL2 ENSG00000158467	1.48606	2.48802	0.117493	17.1594	0.0367099	7.89446	1.05316	4.75362	11.1175	0.556494
AHDC1 ENSG00000126705	3.45602	20.956	6.52144	0.954195	4.1836	1.17221	12.5662	25.058	10.468	5.96494
AHI1 ENSG00000135541	9.98832	0.126205	27.6893	46.0112	35.7062	20.1368	1.45113	13.8781	0.162692	0.19256
AHNAK ENSG00000124942	276.55	57.6808	166.642	33.4101	248.429	74.0687	87.1527	84.6141	37.1113	17.2935
AHNAK2 ENSG00000185567	0.312257	0.78108	90.7151	4.44022	0.679917	0.0219039	0.101723	0.0188867	21.9801	6.33424
AHR ENSG00000106546	5.34875	0.989859	2.06788	2.37679	0.234404	0.628947	1.72598	9.82259	1.1667	2.32267
AHRR ENSG00000063438	0.620541	0.803551	0.0355496	0.0707457	0.420733	0.095969	0.233795	0.188229	0.303707	0.30685
AHSA1 ENSG00000100591	14.4614	33.3301	19.5318	9.6229	2.4614	6.6101	13.8764	0.00218441	7.7614	18.565
AHSA2 ENSG00000173209	0.00550655	0.83448	4.45711	3.39152	9.44873	0.558769	5.13513	37.3103	5.73006	0.0916953
AHSG ENSG00000145192	0.367748	0.00457771	2.00231	0.279363	0.105313	0.136408	0.133404	0.950074	0.464739	0.373606
AHSP ENSG00000169877	1.00803	0.345715	0.0329231	0.329609	0.0628554	0.0167489	0.045275	0.247856	0.109816	0.126158
AICDA ENSG00000111732	0.0580967	0.271105	0.0238185	0.0671079	0.0129361	0.300176	0.235132	0.31335	0.238037	0.0494926
AIDA ENSG00000186063	0.264236	0.0821517	0.0218121	0.439553	21.3562	0.60174	0.272642	0.278063	4.09108	0.429441
AIF1 ENSG00000204472	37.2866	0.34856	2.47146	0.370557	1.23183	0.229314	2.41175	0.612862	2.37312	15.9543
AIF1L ENSG00000126878	0.00188514	3.14898	14.4365	0.00659998	0.0700676	1.87593	0.85535	0.665861	1.8981	6.1748
AIFM1 ENSG00000156709	45.0287	20.7753	9.06151	29.7998	6.71375	4.17182	13.7448	9.28321	46.0749	8.24564
AIFM2 ENSG00000042286	23.0043	0.684133	15.0824	0.438775	0.23442	0.733234	8.98518	1.4171	0.00283961	0.150641
AIFM3 ENSG00000183773	0.280511	8.69331	0.536561	0.0559456	2.7392	0.0413641	0.624641	0.0242058	4.33849	0.144348
AIG1 ENSG00000146416	36.1415	47.2161	49.4651	2.30122	149.675	17.9279	1.36728	9.07565	4.19	7.8058
AIM1 ENSG00000112297	1.36765	1.09535	0.754071	0.434452	6.57802	6.42637	21.1973	0.383091	6.39083	0.483463
AIM1L ENSG00000176092	0.12207	0.32005	0.287243	0.652135	0.120087	0.068398	0.0195299	0.00379431	0.117572	0.114577
AIM2 ENSG00000163568	0.0611926	0.13725	0.740454	0.374247	0.200851	0.00389381	0.125479	0.00651511	0.0366089	0.00264985
AIMP1 ENSG00000164022	2.57151	4.42337	0.0534067	3.98251	5.10608	13.5415	9.30201	15.6408	4.72633	6.75507
AIMP2 ENSG00000106305	0.339358	0.10926	1.50507	0.941137	5.85113	3.62685	7.32803	2.86327	11.8609	0.338673
AIP ENSG00000110711	10.8007	3.22431	244.784	22.2057	26.9719	11.1324	29.4363	244.94	1.88952	5.99572
AIPL1 ENSG00000129221	0.0112526	0.754542	0.806607	0.196634	0.711026	0.809319	0.00329997	0.306463	0.0408735	0.108821
AIRE ENSG00000160224	0.106965	0.409421	0.00428762	0.118215	0.0397164	0.00229798	0.0328559	0.00175817	0.0103424	0.173763
AJAP1 ENSG00000196581	1.10947	0.0519538	1.01076	1.47328	2.67931	0.17128	0.645672	0.00594832	0.456645	0.51402
AJUBA ENSG00000129474	0.24945	0.733616	0.0264651	0.184635	4.16221	0.0984106	0.0539492	0.65403	4.8573	0.470251
AK1 ENSG00000106992	13.3988	9.76161	4.99897	2.0198	5.46379	0.925157	0.55323	1.15828	0.0111388	16.408
AK2 ENSG00000004455	85.3009	37.815	1.86032	6.27648	8.0527	25.2796	64.3719	0.81117	1.07441	14.3768
AK3 ENSG00000147853	2.61219	5.14921	0.536298	3.83902	15.2131	8.0625	1.34479	5.29618	2.17106	8.35203
AK4 ENSG00000162433	0.155508	2.31868	0.658482	2.75824	9.83654	0.417836	1.47078	0.762069	13.9394	0.321515
AK5 ENSG00000154027	13.884	0.437611	0.000407715	0.114919	0.329208	0.0465325	0.637516	0.258586	0.183688	0.0195668
AK6 ENSG00000085231	0.112437	3.84942	0.836217	3.32534	3.36778	2.5023	0.178285	0.205385	1.40877	0.843065
AK7 ENSG00000140057	0.0401146	0.250829	0.266116	0.0144008	0.0770824	0.000304828	1.02668	1.61019	0.000669844	0.460452
AK8 ENSG00000165695	12.7319	0.999494	0.390221	1.10122	1.5415	0.418086	1.32686	0.210705	0.623095	0.0508316
AK9 ENSG00000155085	0.489137	0.372287	1.23404	0.286286	0.723475	5.25383	0.479272	0.231346	0.406401	0.327256
AKAP1 ENSG00000121057	13.0733	105.166	39.9682	32.5429	73.9319	81.9034	106.977	4.4882	4.01861	26.636
AKAP10 ENSG00000108599	13.6915	1.8024	0.622522	27.093	16.34	0.357851	5.95143	1.46125	0.438867	0.0445584
AKAP11 ENSG00000023516	0.0498385	0.861199	1.00808	1.00005	15.4478	29.4993	0.581307	0.109309	20.9178	2.02562
AKAP12 ENSG00000131016	1.45461	0.0173115	48.2454	1.27965	1.44854	1.40801	0.145554	0.116254	11.8718	0.407415
AKAP13 ENSG00000170776	44.4146	5.21914	15.3856	0.55943	9.77705	1.62014	5.32843	25.2391	18.3464	0.740351
AKAP17A ENSG00000197976	3.68731	23.1081	3.92161	5.12369	13.0181	30.0183	24.2391	0.665603	4.39614	6.56337
AKAP3 ENSG00000111254	0.413771	5.50126	0.420079	0.159254	0.15818	5.12683	0.16374	3.07322	0.545509	0.129478
AKAP4 ENSG00000147081	0.0754605	0.0219951	0.0442278	0.0986435	0.141137	0.183138	0.113501	0.133771	0.0228727	1.86628
AKAP5 ENSG00000179841	0.250296	0.00207512	0.356382	0.087908	0.3746	2.27807	0.11483	0.464517	0.12587	0.0119366
AKAP6 ENSG00000151320	1.26952	0.37987	0.23381	0.0305581	0.194979	0.852147	0.128223	1.07295	0.218456	0.317269
AKAP7 ENSG00000118507	1.69403	2.40592	0.0671025	0.186627	0.704512	3.96819	0.646382	1.13014	0.1636	0.964172
AKAP8 ENSG00000105127	57.1549	8.27313	1.30695	13.4182	2.33794	0.387286	6.48898	4.66372	8.39278	14.8829
AKAP8L ENSG00000011243	65.4982	117.118	50.0638	30.5093	21.0394	132.324	67.659	123.073	27.6702	21.7193
AKAP9 ENSG00000127914	0.106823	0.0952924	30.7118	24.3131	22.505	44.896	27.3716	11.7787	7.24528	4.23519
AKIP1 ENSG00000166452	19.2422	23.7685	0.618733	1.24321	0.551859	0.124475	22.312	6.83845	6.47545	18.9304
AKIRIN1 ENSG00000174574	2.14273	0.182825	31.5725	2.29498	6.36081	2.44414	9.26539	2.00036	4.90922	6.14502
AKIRIN2 ENSG00000135334	0.662175	0.00148195	2.04646	0.401361	16.6084	0.0145836	2.61329	0.754917	0.0383308	8.84769
AKNA ENSG00000106948	38.9363	0.284331	5.84301	0.0587153	2.96149	18.2014	32.2084	52.5806	1.36085	0.265304
AKNAD1 ENSG00000162641	0.440222	0.0213054	0.377284	0.00270299	0.102163	0.304339	0.00434878	0.126336	0.134523	0.0405869
AKR1A1 ENSG00000117448	246.73	57.1134	4.05464	34.3165	41.1164	0.196871	62.072	0.834947	0.347468	22.777
AKR1B1 ENSG00000085662	28.8491	0.0347932	0.274221	9.7387	4.1513	4.12122	1.17776	0.671926	0.180795	25.0878
AKR1B10 ENSG00000198074	0.263702	0.637157	0.00711979	0.177978	0.268253	0.432081	0.344258	0.588814	0.0589311	0.0835386
AKR1C1 ENSG00000187134	40.5868	1.34266	56.0302	0.488618	1.7054	0.174194	0.606258	2.57144	0.137149	0.0471174
AKR1C2 ENSG00000151632	1.57285	5.66404	48.7383	1.79183	6.05016	0.0732184	7.5494	6.17854	0.0874514	3.68995
AKR1C3 ENSG00000196139	23.7003	3.17498	5.69439	0.0868653	0.0500388	0.638603	5.09906	0.37085	0.356513	2.56894
AKR1D1 ENSG00000122787	1.10687	0.601413	1.09585	0.00742424	0.158933	0.00654429	0.292342	0.180141	0.397061	0.56257
AKR1E2 ENSG00000165568	0.0854351	0.29854	0.0724006	0.305517	0.105132	0.192381	0.352391	0.475903	0.249528	2.83106e-05
AKR7A2 ENSG00000053371	214.691	2.88453	7.98931	2.12077	30.4797	32.0135	29.6934	1.44108	29.5375	15.8663
AKR7A3 ENSG00000162482	1.09642	0.154848	0.10255	0.238437	0.945469	0.181478	0.038489	0.0545891	0.664276	3.88376
AKR7L ENSG00000211454	0.21503	0.0758221	11.5132	2.49539	0.148626	0.118468	0.68842	1.142	0.154828	0.0806843
AKT1 ENSG00000142208	3.76747	230.434	62.7853	93.9375	215.257	129.632	67.7537	342.354	117.944	56.0462
AKT1S1 ENSG00000204673	134.634	73.4267	0.136909	75.3267	0.237971	12.6159	38.0314	85.1384	2.04107	88.6129
AKT2 ENSG00000105221	0.694881	62.8977	76.2922	22.1769	24.1656	51.784	37.6805	29.5971	89.937	24.7733
AKT3 ENSG00000117020	0.913743	16.4242	0.349426	33.6556	9.04173	113.32	43.5352	1.75049	0.793853	0.898572
AKTIP ENSG00000166971	0.446234	0.490608	0.291248	5.07289	9.62809	0.780051	1.75661	0.124698	1.36025	0.211916
AL049794.1 ENSG00000280240	0.0819202	0.361686	0.262841	0.15486	0.00429608	0.192942	0.110592	0.960839	0.514803	0.0124788
AL049872.1 ENSG00000279963	0.0695757	0.150348	0.0208286	0.14171	0.040066	0.308788	0.308476	0.0527985	0.030505	0.0983396
AL135787.1 ENSG00000283263	0.225416	0.107815	0.435317	0.154474	0.017766	0.0456963	0.000701669	0.0161243	0.0636956	0.0676373
AL354828.1 ENSG00000279282	0.242186	0.028449	0.30462	0.13749	0.0340455	6.50783e-05	0.0440162	0.0804397	0.0391912	0.0169142
AL354828.2 ENSG00000280175	0.128695	0.0238191	0.942845	1.02386	0.349896	0.0881894	0.131145	0.18109	0.415569	0.312236
AL356053.1 ENSG00000150076	2.41582	0.775075	0.314783	0.083076	0.0132243	0.222811	0.352324	0.0906563	0.0324799	0.0285329
AL356585.1 ENSG00000279081	0.367681	0.0564506	0.338163	0.117667	0.331525	0.0209288	0.0864936	0.123226	0.359662	0.54489
AL358852.1 ENSG00000278899	0.0265315	0.853792	0.00151087	0.454013	0.7761	0.0361124	0.344718	0.0885208	1.29517	0.0471102
AL365181.1 ENSG00000280316	0.000876179	0.0175905	0.032369	0.0184526	0.301481	0.0270761	0.734534	4.58626	0.0561678	0.107366
AL513523.2 ENSG00000279767	1.68682	2.05675	8.58623	0.76684	5.095	2.90999	0.536243	6.45563	2.67698	6.48856
AL589743.1 ENSG00000279508	6.04645	64.5975	0.161106	38.7147	23.5613	1.86189	0.68756	1.09428	0.482241	13.8475
AL645922.1 ENSG00000279546	0.00433552	0.0717358	0.000180433	0.339764	0.197223	0.00258316	1.15683e-06	0.357228	0.214913	0.228317
ALAD ENSG00000148218	0.476833	0.748462	0.97244	0.792485	6.96329	3.91976	17.4708	7.12262	1.37108	1.91944
ALAS1 ENSG00000023330	22.6634	0.428914	2.07986	3.97725	1.53973	4.62708	18.1051	0.508995	4.6766	0.199979
ALAS2 ENSG00000158578	0.0792722	0.0248285	0.267566	0.514602	0.203488	0.271116	0.115682	0.138863	0.326963	0.0587144
ALB ENSG00000163631	0.0565688	0.276049	0.770212	1.30863	0.00693831	0.940687	0.92262	0.406273	0.00247526	0.370778
ALCAM ENSG00000170017	1.2433	0.48662	2.05922	4.22355	21.0106	14.0939	39.4602	47.6243	8.3222	2.07605
ALDH16A1 ENSG00000161618	39.0752	32.8686	33.3689	4.07198	9.1626	9.17301	0.075477	91.3243	0.799975	28.4893
ALDH18A1 ENSG00000059573	34.9852	0.000198831	13.9992	26.759	23.0645	23.9806	76.9487	3.1541	32.8795	52.1067
ALDH1A1 ENSG00000165092	13.5155	0.651323	4.72956	43.0117	2.55142	3.90192	1.0296	1.04376	0.00179172	1.2031
ALDH1A2 ENSG00000128918	35.0785	1.50109	2.61215	5.81338	0.626269	0.0652554	4.55026	9.41035	0.0251896	4.59747
ALDH1A3 ENSG00000184254	5.83175	44.7924	11.753	52.4012	7.39016	64.2602	4.96216	30.7495	18.1153	23.8421
ALDH1B1 ENSG00000137124	60.4632	35.0092	196.504	1.02955	6.38993	20.2667	23.1281	0.485192	9.25663	7.27538
ALDH1L1 ENSG00000144908	10.8341	1.56883	3.57788	129.96	4.07226	24.2258	1.08361	14.3862	9.86585	3.29793
ALDH1L2 ENSG00000136010	0.223931	0.566591	15.8325	0.151505	0.135716	0.734166	0.95224	0.229098	0.00428741	0.385055
ALDH3A1 ENSG00000108602	0.638126	0.278121	1.9632	0.0179714	5.68184	1.77321	0.0425466	0.088951	0.0436007	0.617645
ALDH3A2 ENSG00000072210	1.81251	24.879	31.3726	1.08532	22.4484	8.1038	18.1565	11.6879	3.22647	0.481277
ALDH3B1 ENSG00000006534	4.74102	1.15522	3.04036	0.383587	0.339472	1.22073	0.240335	7.88466	0.666919	0.728311
ALDH3B2 ENSG00000132746	23.128	0.239194	1.34303	0.980402	0.941137	24.8971	20.6792	3.87935	2.36318	0.0429278
ALDH4A1 ENSG00000159423	34.0879	50.1264	18.7628	13.0268	4.74916	2.16346	6.97725	1.16349	13.4567	5.04417
ALDH5A1 ENSG00000112294	1.34298	1.07921	0.42346	2.0942	0.0279381	0.786587	0.0569086	0.154483	9.55284	1.80625
ALDH6A1 ENSG00000119711	0.640931	17.8487	0.78033	25.7783	17.3204	5.52958	14.9885	32.8146	1.43993	8.23342
ALDH7A1 ENSG00000164904	12.6334	0.457552	2.74239	28.1384	40.0574	21.1736	19.1029	5.03899	1.04145	33.5822
ALDH8A1 ENSG00000118514	0.040875	0.0286735	0.271982	0.310979	0.000474472	0.407419	0.37646	0.00015138	0.0594456	0.031363
ALDH9A1 ENSG00000143149	20.9823	1.28548	0.0207525	28.6853	59.1256	3.3425	14.6693	4.9965	0.0487378	3.94915
ALDOA ENSG00000149925	19.1688	133.781	564.779	134.036	49.9803	184.67	133.117	689.175	187.492	171.927
ALDOB ENSG00000136872	0.104486	0.0299119	0.00381019	0.0886097	0.0579925	0.16027	0.000287996	0.274999	0.0120286	0.00050865
ALDOC ENSG00000109107	5.78265	6.3265	13.6665	0.700735	5.8198	7.99096	15.874	0.715777	3.50025	0.191876
ALG1 ENSG00000033011	42.7734	11.1912	3.78804	6.50565	25.2334	19.1604	1.67395	6.35762	2.16606	1.43788
ALG10 ENSG00000139133	0.150484	0.0162772	6.14384e-06	0.270205	0.0906632	0.357933	0.0315053	0.108978	0.683299	0.0540728
ALG10B ENSG00000175548	2.30663	0.143485	0.703581	1.88439	7.17331	0.38093	0.951264	0.365968	2.61257	0.947189
ALG11 ENSG00000253710	0.260393	0.000533918	0.0444727	0.0337876	0.58884	0.122165	0.403518	0.0678747	0.388337	1.05899
ALG12 ENSG00000182858	0.92798	37.5945	87.7633	0.460506	46.6573	85.0529	25.1738	6.3412	1.85969	26.8696
ALG13 ENSG00000101901	0.197596	0.200915	4.61398	24.412	12.2107	0.655798	10.9764	0.798979	0.911136	2.12831
ALG14 ENSG00000172339	0.661543	0.883832	1.13294	25.4611	10.1286	1.55011	0.423977	0.132329	7.19276	0.271562
ALG1L ENSG00000189366	4.42494	0.139597	0.50268	0.331524	1.64643	1.14559	0.29914	1.0427	0.557939	0.0243286
ALG1L2 ENSG00000251287	0.326914	0.163399	0.000702469	0.119589	0.0166768	0.172285	0.0800902	0.273702	0.00285744	0.0962052
ALG2 ENSG00000119523	0.738034	0.965866	0.00965058	8.69901	33.8433	5.85312	35.0146	0.675087	8.9608	1.20407
ALG3 ENSG00000214160	115.554	84.7536	10.2361	14.4398	9.84105	8.33474	17.1181	60.207	12.4572	4.17945
ALG5 ENSG00000120697	2.61512	18.3047	0.465806	5.02276	6.48976	13.9968	1.7184	9.87462	10.3633	0.797478
ALG6 ENSG00000088035	0.0469091	0.488292	0.132008	2.21562	4.45049	1.751	7.78133	3.36328	0.213019	1.32718
ALG8 ENSG00000159063	30.0123	7.21386	0.201207	1.86667	9.85325	14.6775	3.73412	3.66991	0.000298745	1.45229
ALG9 ENSG00000086848	1.72037	0.502307	0.81392	1.86795	10.5676	2.69378	5.87117	19.5002	0.917674	0.838748
ALK ENSG00000171094	0.354154	0.162999	0.154215	0.232476	0.0878844	0.0022862	0.753459	0.314465	0.548117	0.00126651
ALKBH1 ENSG00000100601	1.19244	0.928011	0.758827	2.27114	0.700965	0.16564	0.0735362	0.178571	0.732958	0.393019
ALKBH2 ENSG00000189046	21.9517	10.2159	0.936217	4.34286	1.19933	22.1343	7.86119	15.1023	4.1516	1.3042
ALKBH3 ENSG00000166199	33.9144	3.53036	0.179924	2.25208	21.1711	14.0655	13.21	4.17012	6.81719	0.986775
ALKBH4 ENSG00000160993	59.0071	8.99063	1.19801	0.140765	8.04978	0.693641	1.84061e-05	2.09758	0.563321	7.84803
ALKBH5 ENSG00000091542	52.5097	22.0673	22.1835	6.19186	63.6459	52.7989	46.5107	37.7195	29.4296	87.3856
ALKBH6 ENSG00000239382	20.9347	6.28106	9.81173	6.98413	3.70694	14.9952	22.9714	3.98561	7.59928	4.78258
ALKBH7 ENSG00000125652	42.0115	73.827	479.401	61.255	41.1767	77.913	72.9071	348.2	1.15732	37.991
ALKBH8 ENSG00000137760	0.22718	0.844352	0.638131	1.91415	5.40432	0.784405	0.31156	1.45156	0.850487	1.47836
ALLC ENSG00000151360	0.335883	0.112592	1.34727	0.0417688	0.682793	0.264461	0.0126972	0.119373	0.278926	0.267637
ALMS1 ENSG00000116127	2.60055	2.17483	1.26583	0.0653106	16.4909	0.495	0.9536	0.114046	0.372134	0.281098
ALOX12 ENSG00000108839	0.191743	0.102986	0.29513	0.684269	0.0378505	0.07537	0.0169588	0.115159	0.443529	0.0210433
ALOX12B ENSG00000179477	0.0984773	0.791706	0.595491	0.205224	0.0507814	0.340334	0.0456937	0.128556	0.0976013	0.0461168
ALOX15 ENSG00000161905	1.85204	4.38817	1.03561	5.42186	8.70412	0.0210935	10.8843	1.93479	0.749895	0.152873
ALOX15B ENSG00000179593	190.23	2.92643	63.7117	113.543	38.0946	47.0087	5.09528	9.62406	3.36	11.3539
ALOX5 ENSG00000012779	10.8965	0.667423	2.68232	0.511366	0.576459	0.0014386	1.82016	3.89934	0.427992	0.0111683
ALOX5AP ENSG00000132965	10.2071	0.134451	0.458989	0.426979	0.00702886	3.4692	0.0751709	0.873828	2.32574	3.64678
ALPK1 ENSG00000073331	6.67878	3.22949	4.58413	0.274024	1.60866	2.77883	0.334443	2.69164	0.0843851	1.08469
ALPK2 ENSG00000198796	0.272744	0.373102	0.561122	0.605509	0.0128675	0.0826448	0.547231	0.166689	0.0843755	0.0605798
ALPK3 ENSG00000136383	1.91762	0.283725	0.0439219	0.306344	5.15656	9.38879	1.02976	0.111973	1.19532	0.489728
ALPL ENSG00000162551	0.3778	1.26039	1.1935	0.330238	0.237031	0.77306	9.17699	26.7974	1.22949	1.99981
ALS2 ENSG00000003393	0.00410702	0.267299	8.00055	0.452756	0.623334	0.721436	0.453905	0.399931	0.321056	0.0926017
ALS2CL ENSG00000178038	1.89891	0.108495	4.4188	0.0675808	1.58162	8.93444	0.616561	19.6264	33.7023	1.61185
ALS2CR11 ENSG00000155754	0.389552	0.0491685	0.0862619	0.00133563	0.135233	0.340046	0.381227	8.49637	0.0424234	0.340547
ALS2CR12 ENSG00000155749	0.0868181	0.138908	0.839119	0.0866307	0.0856949	0.0294149	0.331483	0.217925	0.0524427	0.261191
ALX1 ENSG00000180318	0.226694	0.0235645	1.02252	0.646334	0.0875841	0.0909189	0.0245466	0.171418	0.0398991	0.133856
ALX3 ENSG00000156150	0.0397038	0.0566458	1.32407	0.0233366	0.877092	0.286985	0.75579	0.2871	0.495548	0.286594
ALX4 ENSG00000052850	0.113147	4.14102e-05	0.062261	0.0986708	0.024503	0.0428562	0.264405	0.0515659	0.0126647	0.129268
ALYREF ENSG00000183684	13.8088	4.40183	28.7874	2.14554	14.043	0.190574	5.76058	8.1503	13.2411	36.3301
AMACR ENSG00000242110	446.446	22.2251	0.301059	62.3882	193.684	118.369	74.3021	0.987648	6.30853	53.8612
AMBP ENSG00000106927	0.599903	1.03068	0.300426	0.0446237	0.0755878	0.882806	0.648637	0.35864	0.301069	0.290929
AMBRA1 ENSG00000110497	3.12089	1.42114	13.6519	6.97876	14.1493	0.0668854	0.198214	2.58605	8.1493	0.586621
AMD1 ENSG00000123505	0.320757	118.824	7.80227	44.2164	108.529	126.186	244.436	1.48692	0.953409	2.86558
AMDHD1 ENSG00000139344	0.866438	0.32913	0.147088	0.060501	0.509002	0.00656356	0.00223772	0.202773	0.155836	0.000166653
AMDHD2 ENSG00000162066	3.04372	0.481991	32.3413	0.345439	20.0306	3.18435	0.748485	7.77708	29.3791	21.7894
AMELX ENSG00000125363	0.0139333	0.211051	0.118164	0.0293494	0.0887619	0.606248	0.226242	0.00694151	0.680821	0.063509
AMELY ENSG00000099721	6.77569e-05	0.144794	0.203205	0.00437823	0.185728	0.0375332	0.115143	0.419197	0.111154	0.0903914
AMER1 ENSG00000184675	0.855853	0.550351	0.174067	2.5226	3.07978	0.901222	3.6882	14.4202	2.61393	2.40807
AMER2 ENSG00000165566	0.153518	0.414454	2.03895	0.556666	0.176798	0.0588748	0.00227403	0.209041	0.157752	0.0745819
AMER3 ENSG00000178171	0.00121958	0.159411	0.586161	0.00177848	0.712391	0.248972	0.279416	0.0610359	0.0095602	0.118968
AMFR ENSG00000159461	8.34129	17.6482	54.7134	2.67247	12.5121	21.1141	2.91117	2.29826	21.563	7.74824
AMH ENSG00000104899	0.311262	1.45858	0.151028	0.261111	0.512523	0.0823437	0.00528679	0.461013	5.94097	0.958005
AMHR2 ENSG00000135409	0.0724077	0.489952	0.201543	0.0425529	0.0821835	0.223254	0.217218	0.0323846	0.0721974	0.18578
AMIGO1 ENSG00000181754	5.31241	11.2729	1.23989	3.45754	10.9887	10.3938	0.88646	3.60264	6.33374	2.20707
AMIGO2 ENSG00000139211	2.33757	0.0135556	0.64941	4.00395	0.291179	0.252791	0.809283	0.66181	0.225977	0.282725
AMIGO3 ENSG00000176020	0.966461	0.950771	2.84187	0.0595339	0.0103072	0.363288	0.511562	0.9635	0.242298	0.00481225
AMMECR1 ENSG00000101935	0.702274	0.0969187	0.701451	0.267944	0.622633	4.98974	0.0028467	0.215961	0.637783	1.07556
AMMECR1L ENSG00000144233	0.812988	0.454246	0.975051	0.852565	8.33397	0.186227	1.03949	4.0051	0.217574	18.127
AMN ENSG00000166126	0.196201	0.000389457	0.223953	0.197373	0.518251	0.942042	0.18601	2.11564	0.725839	0.327851
AMN1 ENSG00000151743	0.649944	0.632631	0.195885	20.2199	0.344025	4.15525	1.41042	3.85116	0.297404	0.866725
AMOT ENSG00000126016	13.7545	0.0608453	0.764205	0.055201	4.18071	0.0173957	4.01687	0.82047	9.31094	2.35645
AMOTL1 ENSG00000166025	69.8451	9.70397	11.5934	5.86245	6.6123	0.148318	11.2436	1.77707	13.3742	18.0834
AMOTL2 ENSG00000114019	2.67887	1.99493	16.631	2.30956	2.86712	1.35096	1.84406	47.3333	0.0944841	13.6207
AMPD1 ENSG00000116748	0.065078	0.00804116	2.30105	0.804987	1.16129	0.0727025	0.221846	2.08818	1.16658	0.0181425
AMPD2 ENSG00000116337	27.64	66.1431	62.8169	1.50122	0.333663	20.6142	4.11293	147.765	4.75287	20.5039
AMPD3 ENSG00000133805	2.30016	6.1965	1.7125	0.320654	0.730719	17.6316	6.8275	0.953999	1.82579	0.775263
AMPH ENSG00000078053	0.133278	0.149688	0.816662	0.29721	0.120542	0.0956929	0.0357559	0.794722	0.0404365	0.524885
AMT ENSG00000145020	0.104347	0.0181861	1.02445	0.301145	0.219059	0.113636	0.151523	0.00520769	0.0078223	0.179291
AMTN ENSG00000187689	0.0128558	0.0439766	0.0342592	0.810555	0.0494604	0.0488048	0.244772	0.0236797	0.00396097	0.0288795
AMY1A ENSG00000237763	1.7195	0.0925952	0.167605	0.074272	1.00283	0.343631	2.54171	2.63271	0.0386242	0.00654644
AMY1B ENSG00000174876	1.65818	0.578712	0.322304	2.00334	0.436216	0.0720537	3.10014	4.63906	0.432009	0.0270026
AMY1C ENSG00000187733	0.831013	0.0144436	0.519173	0.149411	0.010619	0.638134	0.104875	0.00648133	0.431412	0.0255908
AMY2A ENSG00000243480	0.630093	0.418274	0.0315086	0.0445398	0.191846	0.119982	0.0537242	0.0463383	0.883498	0.0678441
AMY2B ENSG00000240038	1.98524	0.40374	0.39337	0.0333902	7.41863	1.23033	0.307415	7.31843	3.38993	0.677627
AMZ1 ENSG00000174945	0.38316	0.0869381	0.389238	0.113874	0.0373941	0.20268	0.160494	1.20373	0.0850377	0.0204893
AMZ2 ENSG00000196704	0.891001	1.42465	22.6192	6.71763	1.76318	0.272061	0.000636256	0.48259	0.28387	0.238257
ANAPC1 ENSG00000153107	30.5642	0.951012	1.29882	20.4899	6.55462	0.716418	0.1805	1.19122	0.748589	1.25852
ANAPC10 ENSG00000164162	0.506204	0.296097	10.2744	1.49548	0.409627	0.00195717	0.790615	0.717482	0.457458	0.0422276
ANAPC11 ENSG00000141552	297.146	51.8137	138.158	40.958	84.4584	32.4532	75.4099	252.794	7.12243	18.1948
ANAPC13 ENSG00000129055	5.66919	0.590334	3.02282	4.11358	0.78031	4.04781	23.7812	1.35883	2.82263	1.55225
ANAPC15 ENSG00000110200	8.40972	164.2	38.9787	2.211	21.4915	82.2498	2.8108	71.0432	40.8647	45.1811
ANAPC16 ENSG00000166295	66.4007	24.4712	43.798	40.3291	35.7136	10.4299	19.3547	7.63597	0.271378	24.5584
ANAPC2 ENSG00000176248	0.198356	19.7214	11.1204	9.36547	13.9962	30.4783	62.0261	48.4142	1.01991	19.3953
ANAPC4 ENSG00000053900	2.33057	0.0160557	0.488821	0.192028	5.9434	3.62743	7.13669	2.29257	1.33088	7.31205
ANAPC5 ENSG00000089053	39.1857	26.6522	156.917	33.4602	26.8758	116.703	74.7807	3.49152	38.3192	36.9435
ANAPC7 ENSG00000196510	87.1042	27.9419	2.20073	0.955956	16.7067	19.9717	47.1943	2.01099	10.8281	33.0591
ANG ENSG00000214274	48.4899	49.8135	0.14467	55.7372	15.5674	29.1673	19.2887	25.8936	0.512169	24.6145
ANGEL1 ENSG00000013523	1.01362	10.1991	0.232036	6.57227	6.0926	0.216656	7.13406	1.61244	6.73433	1.31861
ANGEL2 ENSG00000174606	0.271269	7.63169	0.843668	0.165023	13.9373	0.292575	0.0451672	2.55069	0.680044	0.185776
ANGPT1 ENSG00000154188	0.693868	4.51535	2.90946	0.0897016	0.034927	0.14032	0.540102	0.881018	0.178002	13.0155
ANGPT2 ENSG00000091879	0.0683744	2.11378	0.602152	0.125801	0.236741	0.459261	0.930476	0.150503	0.117873	1.73442
ANGPT4 ENSG00000101280	1.75155	0.0344944	1.65086	0.0950312	0.124227	0.0164362	0.815868	0.0152744	0.220393	0.00149046
ANGPTL1 ENSG00000116194	0.637971	0.000677072	2.41511	0.919044	0.0579479	1.14496	2.4122	0.164403	0.329766	1.26625
ANGPTL2 ENSG00000136859	13.0799	0.845053	57.2364	4.54414	8.79282	3.23191	7.43576	1.60515	1.6021	2.0271
ANGPTL3 ENSG00000132855	0.0688166	0.00679033	0.0550341	0.162568	0.0972563	0.0441761	0.263953	0.812176	0.449146	0.0198646
ANGPTL4 ENSG00000167772	81.4467	15.3607	3.53325	0.302386	5.63093	0.866669	2.04256	0.0145042	7.55834	0.014474
ANGPTL5 ENSG00000187151	0.142396	5.21954e-05	0.342053	0.224153	0.085263	0.0686586	0.221286	0.0610926	0.0907726	0.056117
ANGPTL6 ENSG00000130812	0.0523629	0.794027	0.190172	0.200015	0.00965205	0.427582	0.0278809	3.26722	0.245396	0.135863
ANGPTL7 ENSG00000171819	0.068816	0.534948	0.290342	0.151344	0.00444826	0.88528	0.561073	0.791826	0.0279658	0.0735788
ANK1 ENSG00000029534	0.829897	0.598063	0.0759206	0.729867	0.669272	0.212194	0.0236889	0.548537	1.7114	0.551072
ANK2 ENSG00000145362	2.48435	0.242385	9.65039	0.463443	0.0671455	0.835069	1.43082	24.791	0.250423	0.83495
ANK3 ENSG00000151150	2.36646	6.89671	2.9395	8.08985	6.37245	3.40369	11.7298	1.18283	9.24021	2.44057
ANKAR ENSG00000151687	1.05271	0.766832	0.0645509	0.838011	1.74432	0.161531	0.0563916	1.63115	0.435532	0.361506
ANKDD1A ENSG00000166839	1.23021	0.0651097	6.10289	0.857522	0.759629	1.20775	1.22607	0.0918958	1.31769	2.17719
ANKDD1B ENSG00000189045	0.350665	0.543703	0.547661	1.50858	0.000164235	0.278883	0.310688	0.0840467	4.86832	0.685155
ANKEF1 ENSG00000132623	0.573908	0.289657	0.0656754	1.44281	0.915816	0.687955	3.57945	0.588653	8.10652	0.33939
ANKFN1 ENSG00000153930	0.0758832	0.000358771	0.201524	0.430258	0.00395748	0.0567847	1.30521e-05	0.548299	0.04081	0.0496624
ANKFY1 ENSG00000185722	6.38019	1.14892	0.0429075	10.8954	10.4055	11.7078	21.25	0.779305	26.0698	9.24796
ANKH ENSG00000154122	41.3747	34.313	15.3009	1.00308	46.3273	94.6163	16.6471	27.7431	5.86564	11.4633
ANKHD1 ENSG00000131503	2.41108	7.61305	16.5478	0.0883613	9.31911	8.23729	1.13603	0.373191	9.17146	0.769299
ANKHD1-EIF4EBP3 ENSG00000254996	1.4014	0.229233	0.122306	0.454566	0.169972	0.0597971	0.490562	0.874478	0.439205	0.0258454
ANKIB1 ENSG00000001629	11.8202	1.92125	4.89809	0.050247	2.54881	0.436216	0.543166	0.195494	0.906776	0.729478
ANKK1 ENSG00000170209	0.954487	0.0212755	0.293857	0.540142	0.662782	0.196573	0.113379	2.62884	0.531501	0.244254
ANKLE1 ENSG00000160117	0.0720233	0.823314	0.668073	0.588101	0.289869	1.32519	0.265538	0.493567	0.433944	0.13862
ANKLE2 ENSG00000176915	0.14323	14.7513	14.7806	77.3316	67.475	40.2644	4.01153	36.3407	10.2346	16.9934
ANKMY1 ENSG00000144504	49.7634	22.924	2.87719	0.781228	22.5204	3.4493	0.143929	1.88885	2.68576	2.43437
ANKMY2 ENSG00000106524	0.170219	4.56401	2.09585	0.328216	0.674465	3.08303	0.483057	0.578193	1.94418	1.28806
ANKRA2 ENSG00000164331	0.869058	3.46731	1.28717	2.67542	1.76049	18.6619	10.9846	0.266178	3.49859	2.69501
ANKRD1 ENSG00000148677	0.205652	0.00808724	0.357095	0.362345	0.0205166	0.125464	0.00588844	0.0131807	0.051573	0.0499325
ANKRD10 ENSG00000088448	9.55979	53.6054	1.82574	104.58	101.159	56.9081	198.334	9.90093	5.79401	0.0981099
ANKRD11 ENSG00000167522	1.76659	26.3805	127.306	70.8824	14.0546	9.13941	23.5709	0.550523	27.7457	17.3604
ANKRD12 ENSG00000101745	1.27507	5.45797	3.55489	0.200859	7.17223	1.96712	0.398789	16.2391	6.19834	0.378591
ANKRD13A ENSG00000076513	3.08989	6.82864	6.86077	7.87792	0.586278	2.71821	0.936294	9.95052	0.170002	12.582
ANKRD13B ENSG00000198720	6.12531	0.350626	4.14988	1.80616	20.4452	5.85682	10.168	24.4635	0.917576	1.65672
ANKRD13C ENSG00000118454	0.749134	1.20916	0.363917	1.83385	6.90199	8.81332	0.0145286	2.06467	14.3631	0.789609
ANKRD13D ENSG00000172932	78.0972	85.6067	66.4888	80.7613	6.14082	27.0934	19.8264	103.277	0.959039	22.4211
ANKRD16 ENSG00000134461	2.54057	14.0704	14.0179	2.3138	2.48775	0.563012	4.36341	0.50663	10.1593	0.647286
ANKRD17 ENSG00000132466	0.659809	0.0133083	2.28225	0.0384396	37.0125	0.478339	0.305774	0.344716	6.94349	0.723626
ANKRD18A ENSG00000180071	0.901742	0.0102153	0.0419408	0.14328	0.867095	0.0331493	0.970897	0.499753	0.4373	0.366828
ANKRD18B ENSG00000230453	0.102517	0.110668	0.0156023	0.535313	0.0490701	0.0686928	0.00407583	0.142677	0.0353138	0.0744767
ANKRD2 ENSG00000165887	0.0821204	0.746907	1.79135	0.147236	0.185721	0.0375961	2.60359	0.268011	0.276011	0.0368499
ANKRD20A1 ENSG00000260691	0.182575	0.0645142	1.42661	0.102699	2.78004	0.102255	1.01551	0.11054	0.0115914	0.0238409
ANKRD20A2 ENSG00000183148	3.02233e-05	0.00739135	0.154823	0.0645513	0.310193	0.0265027	0.198699	0.267187	0.00202771	0.250532
ANKRD20A3 ENSG00000276203	0.553049	0.170151	0.33415	0.00573566	1.00531	0.146913	0.403244	0.271048	0.089104	0.354561
ANKRD20A4 ENSG00000172014	0.913735	0.896435	0.845952	0.0622065	0.0326033	0.0425148	0.279682	0.725745	0.0193778	0.344886
ANKRD22 ENSG00000152766	0.138929	0.603194	9.45014e-05	3.4949	0.00263438	7.6962	2.00352	0.205288	0.0717439	0.274597
ANKRD23 ENSG00000163126	55.9929	2.93736	2.15555	8.41873	0.337566	7.88259	0.230601	2.92159	3.14525	7.38292
ANKRD24 ENSG00000089847	0.588935	8.88676	0.966308	0.0624355	3.21162	0.341021	0.485978	1.24511	0.527089	2.16297
ANKRD26 ENSG00000107890	0.285036	1.94513	0.147277	0.684051	0.284973	0.297351	1.3778	6.14457	0.621968	5.75118
ANKRD27 ENSG00000105186	0.21862	0.605318	0.447709	0.862965	2.30066	6.45818	3.11581	0.730808	20.0507	4.21635
ANKRD28 ENSG00000206560	0.200834	1.43666	0.0282235	9.97759	3.71737	2.10473	0.27111	10.9484	3.0282	1.35055
ANKRD29 ENSG00000154065	40.7608	0.723159	1.49712	0.22972	24.5937	0.79719	3.92379	3.34771	0.277152	8.68299
ANKRD30A ENSG00000148513	0.442831	0.0964989	0.212067	0.620678	0.02522	0.0243305	0.0663643	0.239001	0.0600037	0.0862234
ANKRD30B ENSG00000180777	0.615155	0.680953	0.938695	0.292431	0.0304801	0.666626	0.555956	0.157966	0.233001	0.370071
ANKRD30BL ENSG00000163046	0.155424	0.00460824	0.33712	0.00378376	0.14204	0.00329266	0.0305577	0.564443	0.323272	0.266654
ANKRD31 ENSG00000145700	0.0833257	0.205619	0.168264	0.0592629	0.156689	0.0133029	0.0401454	0.372672	0.388306	0.15436
ANKRD33B ENSG00000164236	0.370794	0.0617173	0.211105	0.0380807	0.270653	0.0844902	0.523176	5.73634	0.809423	0.283395
ANKRD34A ENSG00000272031	0.179465	2.26384	5.10617	0.10427	3.3659	0.304773	0.0819013	2.42356	0.151232	0.615426
ANKRD34B ENSG00000189127	0.211623	0.0405137	0.544444	0.229836	0.0412428	0.887652	0.312614	3.01084	0.282848	0.164868
ANKRD35 ENSG00000198483	1.99451	0.937841	23.0045	0.465327	0.34173	1.83961	1.52277	0.866216	7.03179	3.15746
ANKRD36 ENSG00000135976	0.101497	0.0573352	0.548119	0.248587	0.299865	6.95649	0.0437162	11.4837	0.327197	0.567943
ANKRD36B ENSG00000196912	0.464825	0.0502427	1.9998	3.07278	3.83182	2.09617	0.0872107	8.22109	0.0373731	0.0878622
ANKRD36C ENSG00000174501	4.0687	0.630778	3.74818	1.63556	0.0470941	11.0632	0.0345756	0.460271	0.0314499	0.886538
ANKRD37 ENSG00000186352	11.005	15.8795	0.0190161	16.274	129.616	29.8426	85.85	25.4549	28.451	3.74784
ANKRD39 ENSG00000213337	1.71626	114.425	9.33174	2.07889	9.10523	0.430364	0.427307	1.86106	3.2819	1.90582
ANKRD40 ENSG00000154945	3.86517	6.053	0.367006	3.19014	9.39685	0.043845	12.9115	30.8965	26.0127	6.12684
ANKRD42 ENSG00000137494	0.848381	1.89487	3.33483	0.919613	1.8972	1.20026	0.6695	0.036379	0.0202174	0.347214
ANKRD44 ENSG00000065413	0.102244	0.122795	0.0763671	0.152436	0.296304	0.312357	0.567301	0.905926	0.000727386	0.324394
ANKRD45 ENSG00000183831	1.78428	2.51428	0.0159637	0.184033	0.0840407	0.00311515	0.60938	6.62706	0.0721963	0.18566
ANKRD46 ENSG00000186106	0.489062	0.17012	4.09779	0.62619	0.000153296	0.299828	27.2836	1.27114	0.257668	0.226413
ANKRD49 ENSG00000168876	0.772973	0.0249332	0.104484	1.50202	2.78518	0.317344	2.38247	1.58479	1.90813	1.45058
ANKRD50 ENSG00000151458	0.467921	7.52511	0.581048	0.113661	0.974908	0.43907	0.0645784	8.50122	0.169576	21.6357
ANKRD52 ENSG00000139645	35.5659	1.83748	21.3974	33.6237	3.93501	18.0255	55.7883	53.9053	2.1614	7.02509
ANKRD53 ENSG00000144031	1.72314	1.50181	0.172665	0.254409	0.359844	0.519129	0.477328	0.294589	0.040447	0.0890687
ANKRD54 ENSG00000100124	5.33637	40.1474	6.78988	0.143895	23.4335	19.0738	6.64005	2.4729	19.5498	14.107
ANKRD55 ENSG00000164512	0.0763969	0.0619064	1.20909	0.12583	0.0142268	0.181266	0.20852	0.0583389	0.0487729	0.00235351
ANKRD6 ENSG00000135299	1.71494	0.0238959	0.084561	0.390553	8.41028	0.16102	0.791804	0.618367	0.000533768	1.42198
ANKRD61 ENSG00000157999	0.0155666	0.0276195	0.038959	0.122958	0.0233651	0.131058	0.363272	0.319688	0.756328	0.0471977
ANKRD62 ENSG00000181626	2.37523	0.314773	0.357131	0.0534405	0.0413117	0.0436823	0.0118873	0.0168242	0.215107	0.319013
ANKRD65 ENSG00000235098	14.3146	0.0933419	0.207656	0.519324	7.95594	1.1311	16.1566	0.303763	0.386683	32.6401
ANKRD66 ENSG00000230062	0.818531	0.0978059	0.144159	0.0279902	0.0206654	0.189227	1.55336	0.0784892	0.513725	0.347584
ANKRD7 ENSG00000106013	0.11282	0.237147	0.10953	0.0311291	0.156787	0.1395	0.148857	0.372152	0.268885	0.657947
ANKRD9 ENSG00000156381	64.5285	71.8977	50.4532	24.1495	38.4056	33.401	10.4257	62.2275	11.0109	41.5953
ANKS1A ENSG00000064999	1.80055	7.42729	3.76771	2.62528	1.55895	3.31125	5.1725	2.04201	1.84617	1.30307
ANKS1B ENSG00000185046	0.0375403	0.0806634	30.0363	0.184175	0.196781	0.702361	1.03204	0.994054	0.859721	0.251847
ANKS3 ENSG00000168096	6.92737	29.6578	37.3429	8.59962	135.903	20.3455	3.03659	34.0521	14.6745	0.81846
ANKS4B ENSG00000175311	0.634923	0.253994	0.83312	0.362212	2.2977e-05	0.477406	0.228205	0.109557	0.344804	0.000538277
ANKS6 ENSG00000165138	0.885159	20.2622	0.944874	0.409594	4.00337	4.15437	22.1692	0.553843	1.06371	6.68511
ANKUB1 ENSG00000206199	2.59604	0.172861	0.198563	0.00332774	0.698359	0.0558157	0.0145131	0.0378247	0.00195088	0.247554
ANKZF1 ENSG00000163516	52.3106	60.7806	20.1839	12.44	2.4879	112.218	73.5187	0.960072	14.9715	1.78868
ANLN ENSG00000011426	0.121398	0.0242916	0.266482	0.570036	0.653299	0.140397	0.202013	0.400266	0.011531	0.0931544
ANO1 ENSG00000131620	0.681763	4.34145	5.75219	2.41546	12.7795	0.991734	7.75639	0.887143	0.949123	1.19801
ANO10 ENSG00000160746	3.50088	9.76493	48.6347	8.98079	20.8002	29.3698	1.50186	67.3235	12.5117	0.150669
ANO2 ENSG00000047617	0.0119299	0.340289	0.196522	0.0854562	0.0142443	0.0149261	0.645312	0.405619	0.0796419	0.425782
ANO3 ENSG00000134343	0.212663	0.21357	0.0858424	0.0623442	0.0472143	1.29261e-08	0.0199187	0.0641096	0.266549	0.172935
ANO4 ENSG00000151572	4.111	0.293954	0.264966	0.243399	0.0104469	6.50748	0.331784	3.31699	4.86379	0.343355
ANO5 ENSG00000171714	1.80381	1.51137	1.85977	3.28855	1.9354	1.814	0.365022	0.159193	0.64685	0.882167
ANO6 ENSG00000177119	0.0103611	9.92443	6.7732	0.136736	0.0554555	0.0995994	0.483246	1.17764	0.111505	1.4066
ANO7 ENSG00000146205	140.668	61.7136	2.29281	85.0761	64.4626	3.0464	117.053	0.723368	73.5495	7.05858
ANO8 ENSG00000074855	33.3215	0.103062	0.873971	0.870977	4.14997	0.0309096	18.1002	1.22651	1.03794	1.51447
ANO9 ENSG00000185101	24.9938	0.276673	0.645856	3.79509	1.05421	3.41139	0.0142934	61.9865	16.2086	9.79136
ANOS1 ENSG00000011201	4.84776	0.132366	5.49807	0.791161	1.02567	0.167407	1.48429	0.633067	0.327125	0.0813064
ANP32A ENSG00000140350	96.5256	50.3753	49.7985	1.21295	73.8668	45.7905	0.679475	0.112287	61.8441	117.129
ANP32B ENSG00000136938	58.0775	38.3453	3.0078	4.15828	19.0694	0.064993	21.5723	0.289792	19.1212	31.2786
ANP32E ENSG00000143401	5.6893	0.341917	2.2533	5.78759	0.00227875	0.246533	0.902584	1.36576	0.625387	7.84309
ANPEP ENSG00000166825	0.0226624	0.0462542	0.134865	0.65322	4.07488	53.9156	0.15384	23.9034	0.301118	0.234791
ANTXR1 ENSG00000169604	0.340643	1.93803	71.3245	0.352347	30.2125	2.64811	2.34008	33.3434	16.4288	1.8106
ANTXR2 ENSG00000163297	26.5598	0.0425778	0.204325	19.0795	30.3338	0.619577	19.9954	14.2357	0.542264	9.27902
ANXA1 ENSG00000135046	1.61521	56.8048	103.295	0.0971618	33.1089	2.3597	7.23375	2.65758	0.214334	2.31471
ANXA10 ENSG00000109511	0.0840667	0.265739	0.661164	0.39992	0.0968523	0.00487128	0.00329223	0.0175196	0.366702	0.12197
ANXA11 ENSG00000122359	226.63	51.781	83.7369	75.6811	3.58683	75.9689	179.83	6.69737	3.12021	97.8223
ANXA13 ENSG00000104537	3.64462	0.445132	1.33406	0.183511	0.234371	0.323442	0.224832	0.0271578	0.323791	0.124441
ANXA2 ENSG00000182718	354.186	0.413868	0.678909	1.80374	1.19937	0.426718	4.18825	2.09773	42.8194	29.9666
ANXA2R ENSG00000177721	1.05048	1.82846	0.176509	0.872285	0.296805	0.866235	1.20262	0.188096	7.7962	0.0730717
ANXA3 ENSG00000138772	6.70193	10.7673	1.51344	4.75417	4.50906	12.4088	0.24803	0.549242	1.21909	1.23537
ANXA4 ENSG00000196975	2.24971	1.28741	3.15236	1.78711	3.91107	4.1886	0.207899	8.33049	24.4656	0.604253
ANXA5 ENSG00000164111	9.05901	20.8765	36.8655	91.0398	86.2714	99.6457	58.6498	109.485	24.8873	2.92051
ANXA6 ENSG00000197043	236.114	84.4831	302.058	5.83305	14.8813	34.1466	1.03629	85.838	2.00277	84.237
ANXA7 ENSG00000138279	1.19125	7.95349	1.06168	8.28557	19.4684	21.6996	50.9799	0.375061	6.13413	2.10398
ANXA8 ENSG00000265190	0.0813601	0.100181	0.0563814	0.0211128	0.212602	0.176028	0.259756	0.0832789	0.491078	0.085979
ANXA8L1 ENSG00000264230	0.818994	1.93804	3.29066	0.081586	0.190788	0.196597	0.701207	0.147522	0.65614	0.257943
ANXA9 ENSG00000143412	3.1574	0.025234	1.71764	0.0672024	0.164167	0.0247597	0.710276	1.31865	0.162243	0.00263223
AOAH ENSG00000136250	17.9719	0.463316	14.7184	0.999762	2.7207	0.052881	0.00203102	5.90034	0.0396054	8.32944
AOC1 ENSG00000002726	0.225869	0.452905	0.12978	0.341285	0.00198771	1.23114	0.258397	0.245314	0.18071	0.738545
AOC2 ENSG00000131480	0.424898	0.0180303	0.269092	0.0400265	0.258248	0.0746994	0.0354371	6.10223	0.238179	0.254664
AOC3 ENSG00000131471	97.6274	2.50619	82.1006	1.36963	3.60638	0.910169	0.178775	0.526483	1.03773	10.6707
AOX1 ENSG00000138356	0.529585	0.124883	1.52365	1.16408	0.2513	2.01618	0.255291	0.527972	0.626494	2.07019
AP000275.65 ENSG00000265590	0.0282871	0.0835685	0.41722	0.0511544	0.025137	0.0187665	0.322635	0.344132	0.636001	0.0110826
AP000349.2 ENSG00000280178	1.01802	0.349703	0.290265	0.0571201	0.368961	0.286397	0.276463	0.0295665	0.107627	0.381225
AP000350.10 ENSG00000251357	0.00285907	0.0167852	1.09336	0.0120291	0.0664332	0.0876395	0.110158	0.171566	0.0701874	0.0327064
AP000721.4 ENSG00000256100	0.581084	0.0925919	0.428611	0.21854	0.108443	0.068735	0.00459793	0.156615	0.719325	0.000272997
AP000769.1 ENSG00000279576	0.288687	76.9742	215.342	91.61	47.3354	118.352	1.65628	3.66777	40.8761	3.3253
AP000866.1 ENSG00000279342	0.600856	0.650289	0.478086	0.755665	0.0744904	0.035647	0.457818	0.0523971	0.286813	0.7131
AP006285.2 ENSG00000278919	0.17448	0.751703	0.455811	0.665154	1.56305	0.15849	0.0753247	0.685631	0.453765	0.266831
AP1AR ENSG00000138660	3.80059	1.2956	0.308211	0.117632	3.74436	5.78889	5.97984	5.73222	0.999089	1.40762
AP1B1 ENSG00000100280	13.6333	39.813	58.338	58.9925	158.03	29.2622	67.4125	84.8122	38.8636	27.9612
AP1G1 ENSG00000166747	1.49397	5.57128	0.33869	28.8104	12.2715	10.8587	0.100126	16.2852	1.37459	18.8557
AP1G2 ENSG00000213983	164.92	191.889	47.2738	36.992	23.3783	97.719	101.775	146.242	42.4348	10.827
AP1M1 ENSG00000072958	0.632316	133.176	1.0488	7.0368	0.206438	1.2495	4.20575	353.698	2.52418	116.195
AP1M2 ENSG00000129354	37.3193	255.988	2.6213	46.123	39.3529	118.66	33.0042	22.92	63.8255	68.3509
AP1S1 ENSG00000106367	52.6419	104.645	15.0584	46.2697	56.1033	17.7874	13.2359	100.744	4.21318	1.34929
AP1S2 ENSG00000182287	0.964471	1.3602	4.91945	0.173103	0.736074	0.3632	8.1572	20.7008	0.349582	1.21435
AP1S3 ENSG00000152056	0.111807	4.17871	0.525637	0.482388	2.05059	0.0303971	1.39352	1.02352	0.0146594	0.0297323
AP2A1 ENSG00000196961	7.20345	46.936	86.0684	1.97393	29.7422	30.0595	25.2145	93.3547	12.1939	83.1012
AP2A2 ENSG00000183020	49.3547	94.7728	64.5564	0.422724	31.943	116.336	76.1533	225.936	16.423	6.82426
AP2B1 ENSG00000006125	75.9304	60.7184	25.7081	12.7058	20.1479	53.1006	14.7949	49.4981	6.75003	63.0869
AP2M1 ENSG00000161203	6.38954	48.4131	566.384	229.019	64.998	66.5552	4.0269	118.377	49.259	111.745
AP2S1 ENSG00000042753	7.67537	194.341	467.699	90.3157	310.337	101.211	130.114	54.5074	36.4163	135.805
AP3B1 ENSG00000132842	0.15452	9.12743	0.210462	0.127017	11.2928	15.387	14.2269	24.9115	9.20236	0.704691
AP3B2 ENSG00000103723	0.561783	0.338174	0.811686	0.462865	0.227594	0.268573	0.104395	0.170369	1.02233	0.210779
AP3D1 ENSG00000065000	1.20168	37.0198	48.5093	0.108033	72.5441	128.596	82.4877	65.0344	3.609	0.649028
AP3M1 ENSG00000185009	13.1574	0.449041	20.3675	8.73738	10.4259	10.6389	4.75041	0.373928	2.09322	0.000140654
AP3M2 ENSG00000070718	36.0294	5.43616	3.79802	0.222078	1.11047	0.512185	14.4536	0.0299288	0.0130886	23.9923
AP3S1 ENSG00000177879	2.69462	1.73346	1.60296	0.0964267	1.63374	14.4303	6.11837	5.68436	0.00765299	4.24793
AP3S2 ENSG00000157823	3.88616	81.9725	19.7713	0.439412	0.942811	0.272673	8.02757	37.8144	3.5072	1.85428
AP4B1 ENSG00000134262	12.9008	1.0954	0.140658	4.32749	4.27902	0.347882	0.807179	5.33592	0.85019	1.17818
AP4E1 ENSG00000081014	1.41679	0.519902	0.021943	0.0739547	3.37822	0.794378	0.0221515	0.311027	2.44518	0.0995609
AP4M1 ENSG00000221838	8.46535	19.1089	6.38926	1.45812	0.295662	19.1549	11.3689	3.10174	15.3586	0.480639
AP4S1 ENSG00000100478	0.0861307	0.483447	1.34713	4.50203	0.010765	0.011321	1.09747	1.27807	0.558876	0.596239
AP5B1 ENSG00000254470	0.244404	3.46356	7.30697	0.354402	2.90617	0.306135	0.676181	9.02755	1.16531	0.369897
AP5M1 ENSG00000053770	0.0146203	0.0476492	0.749875	5.06475	0.0753932	1.56316	1.32403	0.723486	7.31201	0.417236
AP5S1 ENSG00000125843	9.53762	0.596544	1.4002	8.51454	1.02878	0.940497	7.39112	1.53491	0.71141	1.27801
AP5Z1 ENSG00000242802	24.8666	15.219	10.987	12.3922	1.54659	6.56682	10.903	47.5265	2.0068	13.976
APAF1 ENSG00000120868	0.797351	0.157562	1.74805	0.00226478	3.25284	6.60179	6.2346	3.07183	3.44562	0.687476
APBA1 ENSG00000107282	5.19056	1.96902	1.03588	22.3825	0.81307	1.95035	1.24413	0.277831	3.34361	0.81782
APBA2 ENSG00000034053	13.8923	7.13048	3.8251	2.19475	43.5434	2.55657	6.19423	3.67378	1.91285	13.1518
APBA3 ENSG00000011132	23.7617	68.1224	3.11488	5.15757	0.824687	16.3978	8.37281	52.4719	5.57854	0.066781
APBB1 ENSG00000166313	228.764	68.2178	81.167	20.1269	12.23	22.738	0.946492	105.933	0.253312	68.5598
APBB1IP ENSG00000077420	0.724702	0.153375	0.5124	4.56582	1.15372	1.06405	0.659757	0.91537	0.454261	0.0120398
APBB2 ENSG00000163697	3.58525	0.249285	16.056	0.122861	0.26101	0.340643	7.92579	0.44205	2.7525	0.0889619
APBB3 ENSG00000113108	45.8569	9.69864	7.33485	20.3341	43.5628	27.5267	45.4479	0.353811	45.9421	24.7161
APC ENSG00000134982	1.20827	0.548614	1.06912	2.36736	10.3782	0.941121	1.06815	3.9939	3.95572	2.40631
APC2 ENSG00000115266	0.0303917	0.0532569	0.0843143	0.0754666	0.103339	0.0495422	0.0533832	0.775231	0.213581	0.0440112
APCDD1 ENSG00000154856	7.43871	2.98423	0.84683	1.4303	16.3101	5.89393	17.5668	22.288	1.41497	2.61823e-06
APCDD1L ENSG00000198768	1.43316	0.20364	3.77003	0.104865	0.0559158	0.218518	0.214647	0.814932	0.313594	0.110125
APEH ENSG00000164062	207.681	94.8557	4.5467	31.6179	5.05122	10.7287	19.5433	11.2533	34.5021	39.5121
APELA ENSG00000248329	0.0771764	0.269723	0.0167024	2.35746	2.10802	0.108847	0.0170267	0.337449	0.0213315	0.0682374
APEX1 ENSG00000100823	0.00765791	147.318	49.5131	41.2014	34.3054	92.8508	42.6992	34.4008	0.89549	63.4971
APEX2 ENSG00000169188	5.89411	8.86662	2.47265	15.0141	2.13865	0.0408385	14.0802	10.3319	1.99249	2.48627
APH1A ENSG00000117362	4.74856	56.6164	175.986	9.32533	31.2753	86.8808	33.2079	30.764	38.002	72.6536
APH1B ENSG00000138613	2.81065	20.9405	0.543206	1.98952	19.2459	13.4918	59.8246	0.559702	9.56486	7.09785
API5 ENSG00000166181	2.5692	0.829894	1.64684	13.065	9.18472	0.450245	0.0719541	0.255657	10.1644	0.830677
APIP ENSG00000149089	1.88939	2.73066	1.60855	0.176621	12.1913	0.424376	1.61049	2.2249	1.93563	0.344262
APITD1 ENSG00000175279	0.427692	0.00088174	0.027917	0.478043	4.52193	1.95289	4.45259	0.164409	0.468505	0.500489
APITD1-CORT ENSG00000251503	0.0792688	0.407954	0.0578881	0.187036	0.203736	0.189683	0.00502091	0.0757472	0.107125	0.141321
APLF ENSG00000169621	0.0572499	0.0672684	0.683413	0.0317022	0.243747	0.136255	0.0964675	4.33178e-05	0.649993	0.0648062
APLN ENSG00000171388	0.845827	0.0624975	1.1658	0.252978	2.44326	0.837639	11.7764	0.211715	0.340934	3.77745
APLNR ENSG00000134817	3.09268	0.04254	6.07859	0.00168789	3.53986	8.56221	0.111227	19.9519	0.124262	4.10357
APLP1 ENSG00000105290	0.941172	1.51161	0.171895	6.61604	0.00305917	0.892768	0.277829	0.00214614	4.32496	0.804672
APLP2 ENSG00000084234	1.36632	177.163	1.74339	212.652	642.606	286.035	184.322	20.4601	52.7724	6.33822
APMAP ENSG00000101474	3.92544	58.6689	0.190764	84.5491	97.4423	71.7433	13.4804	33.3296	10.9588	6.2629
APOA1 ENSG00000118137	0.260899	0.174149	0.173054	0.0600271	0.00118564	0.0484074	0.359862	0.153682	0.00529984	0.0751574
APOA2 ENSG00000158874	1.85739	0.00106581	1.10718	0.886578	0.5547	0.313644	0.0402951	0.0430259	0.0630484	0.0906464
APOB ENSG00000084674	0.0460073	0.0887359	0.07512	0.983912	0.421636	0.284351	3.26334	0.286074	0.081204	0.0093381
APOBEC3A ENSG00000128383	0.239943	0.00946954	0.120519	0.0435314	0.360155	0.0109891	0.0123978	0.175391	0.763458	0.44231
APOBEC3B ENSG00000179750	0.426149	0.0439649	0.0045307	0.0597112	0.264145	0.0136925	0.296966	0.949522	0.557328	0.183173
APOBEC3C ENSG00000244509	6.93521	0.312685	1.00716	1.37977	13.8113	20.0406	2.39857	0.108531	15.5124	13.3354
APOBEC3D ENSG00000243811	0.284816	0.000401011	3.7768	0.844828	0.290935	0.197439	8.01253e-05	0.416404	0.529496	0.856094
APOBEC3F ENSG00000128394	1.65536	3.40196	0.335833	0.240531	0.0224995	6.24692	0.0556413	1.94026	0.047167	11.9684
APOBEC3G ENSG00000239713	1.11795	1.35746	8.85012	1.43292	1.4004	0.227488	2.28725	0.0429587	9.63433	5.10923
APOBEC3H ENSG00000100298	0.051803	0.318446	0.0708127	0.178924	0.00927325	5.85687	0.0638814	0.0500327	0.350162	0.00645399
APOBEC4 ENSG00000173627	0.0131694	0.000444214	0.524686	0.00953566	0.0255192	0.184074	0.00197819	0.0281342	0.0915614	0.157911
APOBR ENSG00000184730	2.86345	0.0703454	0.439435	0.260983	0.10199	1.84022	0.00253472	25.529	0.102798	2.70075
APOC1 ENSG00000130208	1.86507	0.822076	45.5532	2.00888	1.1752	36.9739	0.693133	153.87	0.222568	8.30812
APOC2 ENSG00000234906	0.291604	0.0295787	0.0204525	0.172149	0.0075905	0.190447	0.0890328	0.125213	0.06018	0.151876
APOC4 ENSG00000267467	0.0802327	0.224357	0.312824	0.0747256	0.000111883	0.281697	0.82612	0.564717	0.00983316	0.5203
APOD ENSG00000189058	2884.23	853.177	192.207	188.28	6.19123	217.759	392.999	52.5178	105.983	202.492
APOE ENSG00000130203	106.622	0.987823	37.625	2.78705	4.4884	124.955	0.421642	589.867	0.172685	41.0173
APOF ENSG00000175336	12.7132	0.140002	9.25993	2.39026	0.0409908	32.1401	0.117454	9.61803	0.772388	0.0387768
APOH ENSG00000091583	0.599331	1.20974	1.53915	0.059276	0.0753842	0.190557	0.509046	3.25568	0.110178	0.206923
APOL1 ENSG00000100342	2.2304	0.476052	44.4865	0.986673	0.748139	0.00332203	1.29457	102.848	0.114825	30.5566
APOL2 ENSG00000128335	85.9115	5.31023	0.0205933	0.395459	1.34579	1.35854	4.04566	17.0795	1.34088	3.08838
APOL3 ENSG00000128284	43.2834	2.60611	21.0611	0.4252	0.242755	36.7114	0.0812737	4.17152	1.16414	1.15762
APOL4 ENSG00000100336	27.5811	0.0727768	0.347165	1.21811	5.34867	0.790136	31.0469	1.28672	0.0835152	0.177661
APOL6 ENSG00000221963	3.63496	2.7702	0.344135	13.7237	0.170674	7.80602	0.537065	1.2961	3.29169	5.08091
APOLD1 ENSG00000178878	14.741	0.140488	0.0553645	0.196681	0.441164	8.8472	3.72757	1.39078	0.264879	7.33733
APOM ENSG00000204444	0.216236	4.72289	0.600167	0.351432	0.000933339	0.0615615	0.0148058	0.379101	1.6903	0.152134
APOO ENSG00000184831	0.539442	0.0384307	0.0106821	1.09028	0.968961	1.20619	0.428503	0.284175	0.323871	4.51182
APOOL ENSG00000155008	0.83374	11.2489	0.0620975	0.230461	2.87902	5.33538	1.67002	16.4337	0.570018	0.00622177
APP ENSG00000142192	221.784	92.0763	98.0122	127.437	255.731	80.7515	56.64	222.715	77.3924	110.004
APPBP2 ENSG00000062725	3.42116	23.4049	1.96575	1.71685	34.5999	1.29494	8.83238	0.0626055	0.061038	11.8696
APPL1 ENSG00000157500	0.944084	3.66999	0.650266	8.80098	2.41042	6.32149	1.47617	12.6758	0.401263	0.0846067
APPL2 ENSG00000136044	5.13191	23.2401	0.733025	1.05861	5.9419	52.6461	143.88	5.39443	81.0136	9.65822
APRT ENSG00000198931	459.4	246.112	295.36	67.7296	67.7501	73.9445	0.351286	116.559	112.097	138.817
APTX ENSG00000137074	26.1084	9.40752	1.49036	2.43879	11.7396	1.30604	20.1355	12.1082	5.84015	0.817235
AQP1 ENSG00000240583	76.1585	31.0293	291.742	1.16056	0.462444	42.1036	0.742783	171.413	3.04738	2.87195
AQP10 ENSG00000143595	0.119195	0.0200765	0.624466	0.174787	0.112281	9.04145e-05	0.0153059	3.87019	0.0671462	0.0429533
AQP11 ENSG00000178301	1.11489	1.16769	0.0461426	1.21342	3.8133	0.0273647	0.195617	0.0345491	0.139551	0.229589
AQP2 ENSG00000167580	1.29909	0.116396	0.171043	0.0703045	0.0569266	0.614092	0.0994304	0.104147	0.0517855	0.052808
AQP3 ENSG00000165272	148.507	11.8877	0.00491115	90.6275	10.2014	22.9411	7.98115	3.08164	26.0116	38.473
AQP5 ENSG00000161798	0.761305	0.265801	0.751083	0.457127	0.0827658	0.211372	18.7765	0.219759	0.0561631	0.0555727
AQP6 ENSG00000086159	0.179498	0.498073	0.0854956	0.00502814	0.235841	0.307523	0.00295979	0.508674	0.0709383	0.269004
AQP7 ENSG00000165269	0.161957	0.00654362	0.563724	0.00256891	0.711937	0.0617873	0.102649	0.782726	0.0231201	0.362478
AQR ENSG00000021776	0.304675	0.349259	0.976608	12.6126	2.59975	2.70156	4.75164	22.0095	0.0350336	1.50164
AR ENSG00000169083	72.3198	24.3713	36.1619	30.2044	49.59	80.2012	94.8604	5.93019	27.9857	42.053
ARAF ENSG00000078061	48.5477	29.2819	1.07894	0.125731	16.815	2.32734	15.6097	57.6778	51.115	38.7832
ARAP1 ENSG00000186635	42.6117	40.2259	133.04	2.87147	8.11217	30.1504	21.7466	8.50643	29.3868	15.6191
ARAP2 ENSG00000047365	0.799092	0.177728	6.66028	0.853194	0.00365781	1.27494	1.62074	1.32516	0.295	0.758727
ARAP3 ENSG00000120318	2.31003	0.209996	1.84975	1.24911	1.28817	0.608103	0.229382	0.461183	26.3183	51.2217
ARC ENSG00000198576	9.77848	3.54183	3.27944	0.733662	47.8617	0.698831	2.48091	7.31259	30.4439	0.485819
ARCN1 ENSG00000095139	0.724938	10.5585	0.0981439	0.170623	9.1244	14.8229	4.99115	0.506558	9.30857	87.927
AREG ENSG00000109321	1.95894	1.11021	0.423607	0.260262	1.56635	0.299782	0.912184	0.607201	2.05496	2.17568
AREL1 ENSG00000119682	28.6244	5.8111	1.29184	1.18533	12.2465	14.925	7.74445	0.461321	0.0941059	0.452373
ARF1 ENSG00000143761	2.13035	91.559	10.8327	1.12278	77.5275	74.8164	4.27522	103.3	56.3549	40.8226
ARF3 ENSG00000134287	65.5177	0.0614514	5.61709	32.6244	119.243	24.2158	63.9435	92.6796	87.534	5.18049
ARF4 ENSG00000168374	2.2866	29.0413	9.88747	13.8738	153.315	138.443	22.4596	124.784	36.2423	21.0467
ARF5 ENSG00000004059	1.17827	11.5044	11.6737	21.9396	6.39991	0.206871	5.8951	0.613846	1.38711	5.82297
ARF6 ENSG00000165527	2.35558	23.1533	1.37577	16.0454	74.0112	75.1269	90.6473	1.14413	1.27907	0.938777
ARFGAP1 ENSG00000101199	13.9451	32.6668	2.21632	1.23381	70.4938	56.682	111.241	237.591	5.33801	13.577
ARFGAP2 ENSG00000149182	44.5105	93.1526	85.2235	130.606	6.54533	31.6386	58.3336	55.1833	2.34814	78.5274
ARFGAP3 ENSG00000242247	1.10511	18.1975	1.92379	12.494	80.5862	39.4348	35.0007	31.4295	9.5613	1.32018
ARFGEF1 ENSG00000066777	0.00205991	0.0284473	0.657741	24.8675	3.69366	30.2815	1.45882	2.51972	2.08441	3.67852
ARFGEF2 ENSG00000124198	0.247453	10.9538	0.133529	9.51891	4.16256	1.5059	0.000150513	0.905924	0.586027	0.130908
ARFGEF3 ENSG00000112379	6.91383	48.8979	8.41347	49.8758	36.3389	28.0783	46.4975	2.91342	67.2005	2.61466
ARFIP1 ENSG00000164144	1.08965	0.577242	0.0112804	0.0888259	0.32874	29.2976	46.8412	0.346029	6.80713	0.193132
ARFIP2 ENSG00000132254	3.67398	197.699	10.9991	153.842	17.6244	201.817	40.193	368.85	173.995	85.4494
ARFRP1 ENSG00000101246	19.6142	1.10813	183.57	71.2341	18.8928	31.8032	18.0091	173.417	6.98109	0.281701
ARG1 ENSG00000118520	0.00634296	0.0922293	0.162933	0.011604	0.949611	0.148283	0.13593	0.00187943	0.379358	0.819959
ARG2 ENSG00000081181	0.202125	18.4192	11.4509	54.3256	19.1106	5.26405	17.2271	10.0811	0.936378	1.98968
ARGLU1 ENSG00000134884	0.765657	116.223	0.444656	21.4852	96.8986	50.0312	34.746	36.5573	85.8032	7.04841
ARHGAP1 ENSG00000175220	152.099	146.05	143.118	49.5604	144.393	23.8083	99.8687	3.05612	21.0824	41.1373
ARHGAP10 ENSG00000071205	37.415	9.10798	21.7707	2.80882	9.08481	3.39549	15.277	0.324231	1.71709	4.15486
ARHGAP11A ENSG00000198826	0.0910895	0.242693	0.107628	0.151765	0.0389752	0.406285	1.25445	0.0183996	0.076004	0.39058
ARHGAP11B ENSG00000187951	0.864648	0.359813	0.0128371	0.0848331	0.552422	0.0175592	1.26517	0.0997069	0.285638	0.219539
ARHGAP12 ENSG00000165322	0.126513	9.97039	2.20784	0.0976757	1.21696	29.0589	6.37229	9.03109	4.89638	0.959807
ARHGAP15 ENSG00000075884	5.53266	0.786391	0.569249	0.0957615	0.179797	0.263949	0.675662	0.491808	0.461902	0.0878121
ARHGAP17 ENSG00000140750	4.80639	0.243315	3.21916	1.09406	2.05048	11.9474	26.7552	1.72206	2.96989	1.48933
ARHGAP18 ENSG00000146376	1.31454	0.4177	0.0804007	0.331874	6.42755	3.92034	0.0271936	13.9585	4.09047	0.242026
ARHGAP19 ENSG00000213390	1.09513	0.625324	11.1854	7.56129	4.87664	0.42717	0.02246	0.049472	0.0833693	1.11081
ARHGAP20 ENSG00000137727	0.141264	0.05828	1.16163	0.0176505	1.14848	0.451414	1.03375	2.73639	0.700212	0.461366
ARHGAP21 ENSG00000107863	10.5283	2.05481	7.1368	0.873926	10.3049	1.38463	0.451045	13.4505	0.0664408	0.0730891
ARHGAP22 ENSG00000128805	1.69215	0.382618	4.14696	0.0226323	5.36656	1.68154	0.0212077	19.4326	0.296845	0.256353
ARHGAP23 ENSG00000275832	1.30979	1.1679	10.6331	0.238533	1.15357	0.304729	3.13468	2.03547	0.0579023	0.679971
ARHGAP24 ENSG00000138639	0.743263	0.235722	0.660555	0.198393	0.354533	2.06137	1.16146	4.59022	0.142569	0.0671835
ARHGAP25 ENSG00000163219	4.27325	0.57697	3.52753	0.808436	0.961403	0.301065	6.65597	1.86538	2.0079	3.18891
ARHGAP26 ENSG00000145819	5.41961	0.0378293	4.57219	0.250306	4.40064	0.487334	3.64741	1.19263	1.09409	9.16915
ARHGAP27 ENSG00000159314	17.8228	5.58947	44.8556	0.270827	9.80974	12.6404	49.0728	0.0124239	0.404781	3.84064
ARHGAP28 ENSG00000088756	1.22477	0.248824	0.624464	0.0370559	1.09596	0.00498304	5.49156	0.559621	0.0112066	0.229622
ARHGAP29 ENSG00000137962	0.301581	0.522383	8.42128	4.42698	12.7243	4.49209	0.708525	22.1517	0.898094	0.218254
ARHGAP30 ENSG00000186517	3.70288	0.163064	14.1774	0.163537	0.272051	0.250853	0.257631	13.5233	0.258121	1.4413
ARHGAP31 ENSG00000031081	13.2071	0.405709	7.07114	4.36682	0.322498	5.8951	0.549637	2.34743	1.88998	0.204492
ARHGAP32 ENSG00000134909	0.535337	14.5447	5.26934	5.54326	9.12255	33.5655	63.4819	55.9033	6.88578	4.94127
ARHGAP33 ENSG00000004777	0.0197163	5.66873	0.138357	15.4216	15.9316	3.11614	2.12655	12.7503	19.3604	6.5199
ARHGAP35 ENSG00000160007	44.7447	4.25218	16.3538	50.2346	1.06831	20.3553	9.00162	5.94119	6.68458	20.8372
ARHGAP39 ENSG00000147799	9.54003	6.16383	95.6492	3.90046	34.7831	1.52624	19.4019	51.5373	41.6603	9.83884
ARHGAP4 ENSG00000089820	47.8357	1.25091	5.76382	1.42751	0.906235	15.7374	0.808607	67.724	7.42541	0.358075
ARHGAP40 ENSG00000124143	0.194315	0.00984206	0.531199	0.0402606	0.107296	0.231036	0.0994697	0.323325	0.0558311	0.580535
ARHGAP42 ENSG00000165895	0.521292	0.193877	0.387651	0.731743	0.0252417	0.785477	0.513982	0.666735	0.161469	3.45834
ARHGAP44 ENSG00000006740	0.381756	5.90779	0.137871	0.435472	2.42136	4.5644	0.104535	0.243134	0.527737	0.0180904
ARHGAP45 ENSG00000180448	5.82793	0.275053	0.0043627	0.353343	4.04203	15.9392	1.14796	78.1163	0.00408167	0.000191944
ARHGAP5 ENSG00000100852	0.030328	7.1342	1.88853	0.0615309	1.06596	2.66663	12.1967	25.126	1.5384	1.74801
ARHGAP6 ENSG00000047648	1.92842	13.6263	1.70311	2.73512	29.9442	16.183	22.3826	11.184	20.4611	0.421909
ARHGAP8 ENSG00000241484	2.90989	0.703105	2.97047	0.00597401	5.80445	1.37443	2.47686	0.394194	15.2555	1.73877
ARHGAP9 ENSG00000123329	2.50731	0.127947	0.283176	0.0632893	6.33615	4.10321	0.081152	0.708875	0.52862	6.96208
ARHGDIA ENSG00000141522	651.074	924.454	44.7859	114.555	166.697	55.7104	64.2193	272.637	219.307	290.128
ARHGDIB ENSG00000111348	140.888	0.28278	1.91499	1.82469	2.70709	33.3005	49.7653	72.1608	0.331371	66.4225
ARHGDIG ENSG00000242173	0.00240819	0.0348501	0.270065	0.261053	0.723614	0.732999	0.0298427	0.218088	0.0582735	0.486928
ARHGEF1 ENSG00000076928	72.1409	2.74075	47.4806	4.98687	28.5487	32.2554	29.6662	170.792	6.0281	13.9297
ARHGEF10 ENSG00000104728	0.181345	0.411836	4.12258	1.68936	3.30379	4.82215	1.01806	5.16089	6.51697	0.0784433
ARHGEF10L ENSG00000074964	1.19294	1.20446	26.4971	0.777035	10.1982	11.0231	24.6592	0.831981	1.87018	0.19292
ARHGEF11 ENSG00000132694	3.8829	20.9412	0.597773	12.1664	52.6589	19.3586	21.2721	1.29653	0.0349825	19.7318
ARHGEF12 ENSG00000196914	2.4787	9.84766	15.9834	2.07194	4.96747	7.61493	0.0778048	4.29075e-06	17.6557	6.39681
ARHGEF15 ENSG00000198844	4.09198	0.651191	16.121	5.46147	0.975405	1.34165	0.104837	0.409276	0.0258188	0.0966006
ARHGEF16 ENSG00000130762	2.94506	39.9819	0.457214	34.4377	45.5336	28.6849	11.7649	11.7651	13.2931	0.386219
ARHGEF17 ENSG00000110237	2.13337	61.7691	33.729	0.0274065	16.0767	0.354348	0.310809	14.3266	8.46575	2.01634
ARHGEF18 ENSG00000104880	0.245442	0.092701	0.00114151	0.0268259	0.412183	0.224614	0.0430771	0.0368192	0.491462	0.195697
ARHGEF19 ENSG00000142632	1.19	0.181205	0.0110421	1.08738	0.00759554	1.20867	1.27325	1.10639	0.808536	7.05699
ARHGEF2 ENSG00000116584	92.9807	0.193383	2.28881	2.60398	2.00044	0.0365789	3.08127	110.519	0.875245	0.168062
ARHGEF25 ENSG00000240771	23.8148	5.57246	30.8434	0.586621	6.4292	0.71609	2.1833	30.2236	1.40518	11.3382
ARHGEF26 ENSG00000114790	0.25142	1.46411	13.4488	0.0279807	40.6465	10.9691	2.78015	1.5665	2.34961	0.889342
ARHGEF28 ENSG00000214944	0.286395	0.175142	0.00759657	0.0673871	5.70128	3.35827	4.12414	1.61328	4.05886	0.446902
ARHGEF3 ENSG00000163947	8.387	0.785001	1.14088	0.530377	10.43	18.1925	19.0398	0.105865	2.01665	20.322
ARHGEF33 ENSG00000214694	0.0435808	0.75847	0.26331	0.0414812	0.218199	0.153691	0.434217	0.000149363	0.316424	0.000539951
ARHGEF35 ENSG00000213214	2.63374	1.33441	2.51505	0.530117	0.470534	0.158979	1.49762	5.9773	0.01468	1.68469
ARHGEF37 ENSG00000183111	45.8357	9.15928	7.72258	17.9559	35.9771	12.2452	19.8451	4.66005	10.2397	0.276344
ARHGEF38 ENSG00000236699	0.457217	0.561717	0.618978	1.60834	21.2052	1.72481	16.323	0.621066	5.95225	0.0744573
ARHGEF39 ENSG00000137135	0.485784	0.174895	0.709397	0.000274856	1.2159	3.09832	0.0372982	0.25421	0.900418	0.10182
ARHGEF4 ENSG00000136002	1.54812	9.1292	29.5396	0.276937	0.574419	23.8732	21.5055	3.14709	0.238776	1.31055
ARHGEF40 ENSG00000165801	30.8762	0.0026611	10.3843	0.692641	21.7702	5.06556	12.0962	2.09677	1.02909	58.9051
ARHGEF5 ENSG00000050327	17.8223	15.2553	3.93081	0.0248261	3.84091	1.24269	0.548827	9.91376	0.451612	1.05464
ARHGEF6 ENSG00000129675	5.91728	0.542409	0.152024	0.23694	0.783745	3.38668	0.0613725	12.4718	1.29058	1.77319
ARHGEF7 ENSG00000102606	36.3257	15.2166	3.8376	1.01362	29.0538	65.0047	34.7967	0.0975887	15.9946	2.17999
ARHGEF9 ENSG00000131089	1.08951	1.75582	13.0311	1.75973	4.04044	1.84668	1.67597	0.964996	6.97441	2.91152
ARID1A ENSG00000117713	2.07097	0.42713	2.62025	18.6079	42.2262	22.5145	1.86469	18.6891	0.182844	1.63448
ARID1B ENSG00000049618	27.8963	17.8462	6.81342	0.63452	2.75616	3.35892	12.7236	3.07468	2.23651	19.3192
ARID2 ENSG00000189079	1.96036	1.83309	0.206543	5.35763	6.63517	4.32663	5.47304	3.9745	1.07233	0.5747
ARID3A ENSG00000116017	2.73624	0.126674	4.34401	3.11455	10.7223	28.2107	1.21692	12.4416	7.73853	0.728085
ARID3B ENSG00000179361	5.4247	1.40666	4.44113	1.60932	6.2663	2.89568	1.36855	0.506357	0.289382	2.88259
ARID4A ENSG00000032219	0.00511299	7.84893	1.3747	0.206531	1.44259	1.79354	0.353708	0.896355	9.91115	0.00386516
ARID4B ENSG00000054267	1.20886	1.06907	10.1937	0.0405562	5.53924	2.58063	2.76156	0.000697282	3.07971	3.19208
ARID5A ENSG00000196843	47.8165	1.18926	604.01	11.5466	4.28865	1.36085	0.108747	121.028	29.9393	32.9014
ARID5B ENSG00000150347	10.1124	17.0644	11.274	0.419487	11.6336	0.1559	3.888	2.37122	0.484555	2.6982
ARIH1 ENSG00000166233	3.11976	20.273	5.12849	14.0031	3.63521	4.62104	1.11805	44.4989	23.333	8.81834
ARIH2 ENSG00000177479	36.464	6.13586	0.02889	5.91993	27.1415	19.5787	20.5746	5.16518	5.7527	1.78338
ARIH2OS ENSG00000221883	2.61484	0.989005	9.9933	2.8573	2.72778	1.6686	0.0524338	2.28055	0.616616	0.281289
ARL1 ENSG00000120805	47.4456	0.068654	0.985922	6.7806	23.9923	3.41797	23.0457	0.282421	0.910802	19.2106
ARL10 ENSG00000175414	0.0831572	0.230996	1.19227	2.70645	1.32352	0.488404	3.45526	5.75	0.075301	5.8077
ARL11 ENSG00000152213	1.08661	0.819408	0.363274	0.058838	0.0383224	1.23689	0.00571877	0.0563581	0.0402478	0.125527
ARL13B ENSG00000169379	0.634581	0.437913	0.144567	0.330968	2.40228	0.964626	3.88896	0.368199	0.677342	0.0481295
ARL14EP ENSG00000152219	1.10822	10.7682	1.01921	1.74349	1.40214	3.35307	18.278	1.70645	0.320176	0.0215849
ARL15 ENSG00000185305	0.146889	0.508665	0.118783	0.211539	1.01193	7.20208	0.857701	1.08729	3.75729	0.795039
ARL16 ENSG00000214087	31.3292	22.4232	15.8668	4.00278	17.1898	7.09152	23.8402	6.73344	14.0873	0.0462373
ARL17A ENSG00000185829	2.80821	0.550234	0.419754	1.43105	5.07848	4.16761	6.36239	0.660777	1.83724	2.11099
ARL17B ENSG00000228696	0.732153	0.0703003	0.44868	6.82615	0.854793	0.519588	2.10576	0.204017	0.0812313	4.56965
ARL2 ENSG00000213465	60.9288	34.2358	165.326	1.54595	2.57323	65.6813	19.3007	53.9912	34.7521	13.7967
ARL2BP ENSG00000102931	8.18478	3.0395	7.07805	1.16387	16.8434	1.14095	9.89023	2.59959	1.15446	2.33985
ARL3 ENSG00000138175	9.97789	2.27106	20.9688	0.164745	56.3868	0.721001	22.8567	29.84	13.7557	6.43929
ARL4A ENSG00000122644	0.156284	12.3654	1.02039	0.313132	0.126946	0.615506	0.00711034	0.68068	0.244138	0.20571
ARL4C ENSG00000188042	7.90029	3.62096	7.50008	0.101911	4.01338	10.3512	0.987955	25.4826	0.80939	0.651869
ARL4D ENSG00000175906	0.151928	11.0365	13.4339	5.39647	0.109779	0.16461	3.87328	0.331027	0.959439	3.1032
ARL5A ENSG00000162980	11.332	0.7106	1.12652	0.287518	26.1495	13.7745	9.20068	0.00195253	2.33403	4.76798
ARL5B ENSG00000165997	8.19745	0.808095	0.111744	0.239205	1.18591	5.64051	0.445495	0.2487	19.7789	0.573806
ARL6 ENSG00000113966	0.154306	1.45639	3.87544	1.53951	1.74681	0.950783	1.81089	0.187458	0.153768	0.3279
ARL6IP1 ENSG00000170540	1.88322	53.2289	0.241921	35.3875	39.5291	19.9847	20.3172	5.19074	2.82124	0.8284
ARL6IP4 ENSG00000182196	83.6045	35.8861	21.9461	6.87446	2.93428	53.3737	8.82903	106.231	26.5611	12.1876
ARL6IP5 ENSG00000144746	0.398208	6.71732	16.6007	27.7632	15.5298	9.43683	6.57114	27.8679	0.862283	8.98598
ARL6IP6 ENSG00000177917	0.419645	0.567807	0.311626	4.33157	0.839319	5.26134	2.5373	0.743729	0.0984524	0.417629
ARL8A ENSG00000143862	10.7607	10.2293	1.38922	2.70651	132.615	5.09243	9.65288	36.141	6.84469	1.60677
ARL8B ENSG00000134108	7.81967	1.45822	1.4803	0.148431	7.83453	1.20668	16.1869	7.1919	1.49654	0.384418
ARL9 ENSG00000196503	1.0376	0.399414	0.263873	0.125795	1.15681	0.0884574	0.028183	0.0816119	0.446289	0.131128
ARMC1 ENSG00000104442	1.68799	0.0760856	7.60922	4.16517	0.0244698	0.0255921	0.282263	0.226273	0.922439	0.54971
ARMC10 ENSG00000170632	0.601413	0.30919	0.00785185	1.76026	18.1579	2.12649	2.45346	1.19694	6.00483	0.502104
ARMC12 ENSG00000157343	0.0587255	3.37934	0.506094	0.0718303	0.223867	1.5582	3.73432	9.89605e-05	0.852305	0.886513
ARMC2 ENSG00000118690	2.49801	0.130655	0.527589	0.241709	0.264319	0.416004	0.129079	0.597628	0.691116	2.13281
ARMC4 ENSG00000169126	0.430133	0.750513	0.214169	0.2674	4.29172	1.23777	1.20281	12.2835	3.98944	2.51892
ARMC5 ENSG00000140691	0.157863	6.03493	11.8352	0.00254318	0.0282778	23.1205	26.8336	8.26316	11.8626	3.24335
ARMC6 ENSG00000105676	12.7473	29.9247	58.2948	4.36843	0.705676	21.195	42.3269	59.4192	0.22083	42.421
ARMC7 ENSG00000125449	0.249194	13.6786	16.3636	0.203155	0.177239	7.71433	4.64413	11.3808	13.9872	16.3467
ARMC8 ENSG00000114098	0.717267	9.34456	1.02683	0.474174	0.394715	12.3568	6.57585	0.261542	10.1886	1.96465
ARMC9 ENSG00000135931	0.744253	26.2216	8.12764	0.0888154	0.616952	6.37681	0.210983	7.58319	1.56921	6.32908
ARMCX1 ENSG00000126947	0.0855011	0.0651758	3.56814	0.0636545	0.26436	0.385793	4.40539	1.72491	0.134249	0.195044
ARMCX2 ENSG00000184867	0.00467891	5.0715	0.598465	0.760036	9.92013	3.38898e-05	10.9461	3.0836	0.0806466	2.23836
ARMCX3 ENSG00000102401	1.63795	27.3465	8.31456	10.173	15.5356	2.68522	18.135	25.3022	14.091	19.6362
ARMCX4 ENSG00000196440	0.490845	0.054698	2.08412	0.0416432	6.81423	9.38751	11.5413	2.99875	0.0170725	3.95979
ARMCX5 ENSG00000125962	0.808369	0.355945	0.0279625	1.43683	6.08835	2.34002	4.14538	0.203877	0.406468	0.115661
ARMCX6 ENSG00000198960	19.3373	13.7902	0.851792	0.620082	0.289862	17.5081	14.681	0.655343	7.39752	0.85208
ARMS2 ENSG00000254636	0.0595884	0.000705604	0.168274	0.0334163	0.281135	0.0166549	0.235658	0.104128	0.0388194	0.00185303
ARMT1 ENSG00000146476	0.0521623	7.91794	0.219108	0.662912	1.40808	0.843432	6.25838	0.809613	0.283812	2.01423
ARNT ENSG00000143437	42.2904	2.25448	2.49668	0.0510222	26.6354	7.5474	19.2014	0.316917	0.653813	0.215219
ARNT2 ENSG00000172379	0.666646	0.268602	0.824126	4.80714	6.22452	0.158711	0.590947	0.15181	0.357116	0.503838
ARNTL ENSG00000133794	0.0124505	1.39123	0.98298	0.0308848	0.0971777	0.0382652	0.150271	0.864458	0.0840146	0.392081
ARNTL2 ENSG00000029153	3.89676	0.189693	0.610357	0.310114	0.0828595	0.212158	0.578648	2.18349	0.106319	0.0768977
ARPC1A ENSG00000241685	3.15988	10.5209	6.01384	17.2704	21.7514	7.00076	17.0832	1.29002	12.5255	4.08275
ARPC1B ENSG00000130429	73.0366	56.4752	169.343	0.637336	1.45589	39.2842	1.66996	88.8813	17.6821	3.10615
ARPC2 ENSG00000163466	0.180447	9.0048	47.6358	0.236022	26.7166	4.63099	0.282715	5.28964	7.93556	4.73258
ARPC3 ENSG00000111229	1.70415	35.3747	12.4809	135.548	66.4478	207.309	118.133	204.934	77.8962	54.1714
ARPC4 ENSG00000241553	147.609	183.336	148.217	1.36751	42.4718	85.2861	24.6269	113.518	47.6622	162.5
ARPC5 ENSG00000162704	2.39872	11.4699	40.3824	27.8427	45.283	1.88926	7.83755	19.0261	1.22014	10.9072
ARPC5L ENSG00000136950	6.3693	11.4435	0.335387	0.0188126	0.451189	11.8436	17.2112	42.5519	84.5584	0.241104
ARPIN ENSG00000242498	49.3423	5.09997	1.51194	52.2705	7.47857e-05	0.262051	1.51601	0.840786	0.895351	0.669021
ARPP19 ENSG00000128989	4.97708	47.6353	4.26625	0.0589003	0.781776	8.72369	22.0379	7.3072	3.26069	0.0256913
ARRB1 ENSG00000137486	3.15395	75.2583	4.78272	0.594276	1.26913	1.53657	1.11617	6.08601	1.62521	16.7637
ARRB2 ENSG00000141480	9.59199	2.64078	0.274011	0.23263	0.67361	18.1727	0.213893	50.6155	2.67812	25.2457
ARRDC1 ENSG00000197070	17.444	189.839	66.776	0.0433378	256.209	151.828	2.86344	66.6916	79.0799	34.3426
ARRDC2 ENSG00000105643	0.261036	0.0229787	5.59287	5.1613	38.5344	8.23713	16.9791	55.1551	12.532	20.5472
ARRDC3 ENSG00000113369	0.554323	2.07183	0.39657	0.309579	11.6964	5.87533	3.82407	8.10062	2.57263	16.0265
ARRDC4 ENSG00000140450	1.03123	1.03347	2.77508	9.32723	5.17194	16.2211	1.34921	5.75222	0.349114	1.66447
ARRDC5 ENSG00000205784	0.06646	0.11033	0.250479	0.075038	0.548181	0.0604758	0.541116	0.0273814	0.296162	1.3994
ARSA ENSG00000100299	100.577	221.069	127.001	59.1849	127.851	288.454	67.1527	39.2113	141.395	85.7108
ARSB ENSG00000113273	2.13527	0.660732	5.38452	0.162364	0.114488	0.127993	0.133356	19.3703	0.250415	0.120943
ARSD ENSG00000006756	403.732	87.3571	0.232763	1.18995	55.1626	21.6555	115.704	6.58331	25.1243	9.3661
ARSE ENSG00000157399	0.599799	0.876297	0.702718	2.20958	0.0372825	0.0106615	0.850894	0.0160503	1.00971	0.00529224
ARSF ENSG00000062096	0.354997	1.0358	0.782126	0.0300114	0.11223	0.445755	0.0642097	0.00297956	0.402262	0.0434437
ARSG ENSG00000141337	5.17488	0.104755	21.533	2.41392	0.299864	0.33106	0.0212685	1.4287	0.0373451	0.152782
ARSI ENSG00000183876	2.6585	0.179042	0.0731062	0.0268171	0.178431	5.49139	6.96003	9.90208	0.765183	0.079546
ARSJ ENSG00000180801	0.0759285	1.61311	0.168085	0.00304812	0.0733748	7.34568	0.326762	6.32723	0.106669	0.287494
ARSK ENSG00000164291	0.115564	0.371391	0.239814	0.121539	0.11938	6.09019	1.76434	2.15606	0.00387448	0.342326
ART3 ENSG00000156219	0.436123	0.00527917	0.18432	0.0864706	0.0664413	0.0337123	0.0128886	0.601162	0.26106	0.357092
ART5 ENSG00000167311	0.456516	2.43113	1.30538	0.0728601	0.04466	0.0789406	1.31551	0.190439	0.190595	0.0981787
ARTN ENSG00000117407	4.40883	0.286551	5.05201	0.000636734	0.334698	0.256803	0.0474819	0.387474	1.54791	0.0867117
ARV1 ENSG00000173409	3.99537	0.0867774	0.564377	0.573349	5.16277	4.1399	0.732029	8.49251	2.4694	0.514493
ARVCF ENSG00000099889	33.548	63.3045	0.488667	5.24716	60.1752	34.0491	0.156326	3.05835	15.9034	34.5926
ARX ENSG00000004848	0.00411919	0.0310976	0.168357	0.0225138	0.376659	0.217866	0.334122	1.42286	0.0635744	0.199511
ASAH1 ENSG00000104763	10.3517	23.0804	38.0693	35.0991	59.1886	169.719	69.4937	46.9749	15.4272	23.5542
ASAH2 ENSG00000188611	0.0355594	0.190708	0.111543	0.590044	0.166554	3.25198	3.24717	0.000685859	0.222453	0.0378813
ASAH2B ENSG00000204147	0.126402	0.667927	0.14695	0.866559	0.154135	3.37187	4.83005	0.921543	0.0708666	0.0469189
ASAP1 ENSG00000153317	1.89051	2.14599	0.0353957	0.0463712	35.7694	1.51212	2.30156	29.5915	12.6955	0.261472
ASAP2 ENSG00000151693	0.197668	2.01215	0.287003	3.42026	11.9601	4.7221	1.10113	2.52741	1.61266	0.410122
ASAP3 ENSG00000088280	46.4694	12.2568	0.855985	80.3033	82.2151	8.42431	27.8933	60.9896	2.52382	0.298785
ASB1 ENSG00000065802	6.14929	0.0996123	2.51277	74.0816	15.7108	0.147527	12.9426	3.13612	1.25561	35.5151
ASB11 ENSG00000165192	7.33729	0.0563858	0.150079	1.04439	0.101067	0.690419	0.0137546	0.286191	0.0540172	0.384875
ASB12 ENSG00000198881	0.840391	1.33247	0.426898	0.0323352	0.0969348	1.01945	0.534283	0.351877	0.0140686	0.139242
ASB13 ENSG00000196372	2.21744	12.3853	34.699	0.0436734	8.25555	0.957278	47.3221	1.18793	1.13901	1.23509
ASB14 ENSG00000239388	0.0311659	0.00550023	0.177883	0.0494246	0.11366	1.03074	0.418231	0.0999885	0.743059	0.36383
ASB16 ENSG00000161664	0.506334	0.613742	0.804494	1.04031	0.184171	0.296361	0.00275143	0.355318	0.288898	0.0765226
ASB2 ENSG00000100628	54.716	1.04883	38.9842	1.88948	0.666826	0.204712	2.31034	69.6331	0.0300787	0.3475
ASB3 ENSG00000115239	5.11937	4.28445	0.0195285	4.59514	2.17988	1.16295	1.66473	1.05399	0.387434	0.270795
ASB5 ENSG00000164122	0.345877	0.166598	2.57544	0.286526	0.431379	1.32407	0.442021	0.505608	0.187484	0.58759
ASB6 ENSG00000148331	0.56797	46.7268	0.012944	4.29059	4.13727	1.82632	18.5007	4.46141	0.330234	10.1545
ASB7 ENSG00000183475	1.66454	7.77041	1.08318	0.0393587	0.496794	4.00171	1.07738	0.898269	0.0699352	0.0177729
ASB8 ENSG00000177981	1.77541	28.0748	5.7788	0.0622702	2.49401	11.7498	13.3409	0.0431216	1.0922	0.256211
ASB9 ENSG00000102048	0.0730002	0.133628	0.0391286	0.0482547	0.182116	0.647404	0.202235	0.0359669	0.0680647	0.715615
ASCC1 ENSG00000138303	2.08739	0.286989	1.44756	0.008985	3.12184	0.288579	0.388231	6.52464	6.27185	0.571504
ASCC2 ENSG00000100325	1.40268	40.7396	122.901	32.6699	18.8288	24.5002	9.6645	23.8785	16.9527	62.855
ASCC3 ENSG00000112249	0.31791	2.44161	2.15564	0.000799889	6.50869	0.492058	0.614681	2.14528	0.384353	7.89066
ASCL2 ENSG00000183734	1.35163	7.98304	114.108	4.87088	0.258398	60.7504	8.56497	0.637654	0.136719	0.0154763
ASCL5 ENSG00000232237	0.140759	0.161705	0.0761363	0.0432562	0.148321	0.518739	0.0219554	0.0917049	0.0152635	0.171379
ASF1A ENSG00000111875	0.716777	0.011339	0.132738	2.65198	0.00420558	3.89183	1.74767	0.921451	2.08838	0.321637
ASF1B ENSG00000105011	0.422598	2.08612	1.38069	0.626647	0.499387	1.27267	1.51115	1.58446	0.190324	1.7406
ASGR1 ENSG00000141505	0.215052	0.679368	0.0328766	0.720455	0.136207	0.42269	0.0244771	1.15788	3.96358	0.179448
ASGR2 ENSG00000161944	0.54302	0.133419	0.327675	0.0825599	0.181966	0.193332	0.279516	0.0173883	7.23652	0.0164334
ASH1L ENSG00000116539	19.8336	25.8373	0.2471	0.797792	53.2947	11.9601	45.6461	2.96284	0.0653177	29.7184
ASH2L ENSG00000129691	0.806622	2.3129	0.667671	5.56197	6.24491	0.747256	5.89874	11.1234	7.28222	3.78211
ASIC1 ENSG00000110881	1.36788	2.39383	6.71057	1.60526	9.23189	1.40999	0.359585	4.10481	0.0785939	0.269095
ASIC3 ENSG00000213199	1.15361	0.965897	0.297967	0.207699	1.29649	6.83106	10.1613	1.01549	0.7872	0.157788
ASIC4 ENSG00000072182	1.27415	0.284976	0.457116	0.0406342	0.179196	1.46096	0.0705941	0.390159	0.0109248	2.13993
ASIP ENSG00000101440	2.22975	0.000476893	0.630936	0.971194	0.199596	0.629365	0.0153467	0.158302	1.7195	0.0339057
ASL ENSG00000126522	9.19102	22.7863	88.8427	2.52959	39.4047	14.5878	3.08528	112.798	9.22114	1.89031
ASMT ENSG00000196433	0.284398	0.0210268	0.0322989	0.309405	0.354148	0.00999005	0.6871	2.26174	0.3075	0.593341
ASMTL ENSG00000169093	90.6296	97.0095	0.943997	24.9033	3.54074	78.4088	77.2085	175.215	0.252105	98.7407
ASNA1 ENSG00000198356	65.5544	94.9933	85.4865	39.9556	56.7099	91.3431	22.6687	29.8978	40.6259	82.5058
ASNS ENSG00000070669	112.84	2.85604	2.91265	3.22108	0.238811	0.394769	33.3727	4.76149	1.26608	77.3449
ASNSD1 ENSG00000138381	0.0127286	0.875492	26.7828	1.25405	19.1924	0.00538098	8.05134	0.220835	0.0640014	2.85745
ASPA ENSG00000108381	3.7324	1.07062	1.08742	0.182556	0.0585333	3.47305	0.0933848	0.806892	0.553259	0.587251
ASPG ENSG00000166183	0.276466	0.501018	0.0030345	0.0547798	0.0570231	0.151135	0.211295	0.503945	0.412213	8.10931e-06
ASPH ENSG00000198363	0.458249	0.261504	17.4479	9.31614	23.6804	0.16073	0.723613	2.17657	0.111641	6.08847
ASPHD1 ENSG00000174939	3.93328e-05	3.60107	0.526197	0.193094	0.272821	0.23873	0.0112714	1.24883	4.04484	2.96531
ASPHD2 ENSG00000128203	0.00320488	2.20512	0.116101	0.769717	0.263951	8.31785	0.0359425	1.37681	0.347843	0.424576
ASPM ENSG00000066279	9.24668	0.606598	0.3678	0.0799657	0.56706	1.1517	0.431706	1.50536	0.0566615	1.44568
ASPN ENSG00000106819	1.00353	0.205013	0.289379	0.427829	0.0558325	0.148727	0.0815673	6.03417	0.515023	0.00148562
ASPRV1 ENSG00000244617	0.567668	1.15442	4.54029	0.454071	0.0909606	1.66901	0.177626	0.272382	1.74098	4.7472
ASPSCR1 ENSG00000169696	10.9347	24.3224	0.00683874	315.89	4.0105	3.91023	0.330248	148.165	18.3584	10.1091
ASRGL1 ENSG00000162174	0.275435	9.03546	0.260311	7.36518	0.245097	0.336969	1.5515	2.81243	3.56573	15.9396
ASS1 ENSG00000130707	82.2659	20.5966	23.7333	0.951557	1.94252	2.28301	1.79771	4.58426	7.77102	49.9789
ASTE1 ENSG00000034533	0.355886	0.0664261	1.81046	5.55542	0.0314464	0.517881	0.986014	0.657844	0.766074	4.72352
ASTN1 ENSG00000152092	0.161361	0.539678	0.400941	0.0740945	0.0727334	0.958376	0.0928839	0.0423086	0.201198	3.91427
ASTN2 ENSG00000148219	78.9315	79.8675	25.6656	18.8971	52.0535	2.52206	39.767	0.234981	23.9146	7.39742
ASUN ENSG00000064102	0.247242	0.225652	0.237584	4.74689	2.20593	1.85491	0.331217	1.67755	0.146507	5.66561
ASXL1 ENSG00000171456	12.4863	3.46899	20.2411	4.72995	17.0095	16.0914	27.4901	3.1165	0.0166878	0.317359
ASXL2 ENSG00000143970	3.35541	5.06719	2.82761	1.0603	1.68193	2.74037	2.12103	1.22768	1.08163	0.265963
ASXL3 ENSG00000141431	0.654718	0.074727	0.317683	1.3675	0.27473	0.0367004	0.0932193	0.0262206	0.247605	3.65654
ASZ1 ENSG00000154438	0.00367221	0.100697	0.209987	0.119771	0.18211	0.176399	0.0107876	0.98115	0.00598359	0.222668
ATAD1 ENSG00000138138	6.58448	1.6691	1.13072	18.2899	3.76055	4.27421	0.282296	3.60486	0.141426	0.0737541
ATAD2 ENSG00000156802	0.560044	0.231693	0.122306	2.20872	0.0730925	0.0365532	1.64163	10.3589	13.6131	6.75572
ATAD2B ENSG00000119778	0.70267	9.69657	0.35826	0.636014	1.45344	2.78337	0.00475483	5.09875	0.226574	0.0094584
ATAD3A ENSG00000197785	67.8234	43.1048	4.11002	5.03431	1.54728	17.033	1.24519	0.858159	2.09513	10.4672
ATAD3B ENSG00000160072	0.867863	61.6342	8.19683	21.7579	50.0243	64.6437	6.61477	4.34978	8.96531	6.42186
ATAD3C ENSG00000215915	1.02625	1.04215	1.34206	0.771711	0.282692	0.465838	1.27026	1.77555	0.58536	3.11743
ATAD5 ENSG00000176208	0.301191	0.527562	0.249401	0.000115715	0.352631	0.0849924	1.81788	0.801257	0.143833	0.447073
ATAT1 ENSG00000137343	0.33031	25.1763	3.85211	1.79218	13.4642	6.23621	17.3826	2.47577	0.363786	0.596265
ATCAY ENSG00000167654	6.44655	0.118599	4.14168	0.320796	0.127294	0.00885792	0.14228	0.436482	0.200988	0.373341
ATE1 ENSG00000107669	9.16695	4.6407	0.963255	0.278372	3.66358	0.0669024	0.26512	2.50031	2.5411	4.14822
ATF1 ENSG00000123268	0.546167	0.62666	6.86833	0.606574	0.0280364	2.26567	4.6162	0.314329	1.6673	0.823269
ATF2 ENSG00000115966	0.263675	6.80568	2.54881	8.68656	3.66894	1.96201	0.368142	0.108652	0.0750377	6.09265
ATF3 ENSG00000162772	551.645	2.66925	7.85546	0.30362	0.928914	2.943	6.44328	0.227926	1169.61	28.055
ATF4 ENSG00000128272	430.034	63.7802	1.60939	88.3678	107.138	37.6774	198.212	0.706593	46.4023	81.9275
ATF5 ENSG00000169136	1.78951	28.8422	20.0034	8.30571	10.6672	59.6165	4.45726	4.86075	5.81229	0.389475
ATF6 ENSG00000118217	24.3096	0.984518	4.80989	6.83917	8.98653	1.45676	15.1307	14.5816	1.60418	0.462418
ATF6B ENSG00000213676	3.75271	40.2524	1.28267	16.4643	43.9661	24.2689	4.3282	8.79862	2.71381	7.41252
ATF7 ENSG00000170653	0.925705	1.92955	23.461	1.701	21.9752	3.02929	6.82334	0.562376	3.85297	0.910089
ATF7IP ENSG00000171681	0.049021	0.558554	6.08381	29.5778	6.08684	0.588066	2.74958	3.80689	4.52156	10.7295
ATF7IP2 ENSG00000166669	21.4159	1.43057	0.171167	0.164131	0.0180124	0.617952	0.0673032	0.323551	0.301089	0.123909
ATG10 ENSG00000152348	1.52283	22.3289	4.72101	22.5197	33.7017	79.2498	7.77525	110.802	33.2378	7.02848
ATG101 ENSG00000123395	57.5542	49.0087	30.9078	12.8676	24.4263	0.255326	5.5667	5.52815	18.2809	55.3721
ATG12 ENSG00000145782	1.44303	1.09648	2.19328	0.899536	20.9284	4.15861	0.190551	30.0326	0.744141	11.67
ATG13 ENSG00000175224	116.007	3.02877	7.08659	1.56699	45.3591	31.3996	1.00656	149.574	3.05441	43.0255
ATG14 ENSG00000126775	2.21005	0.041821	2.22064	12.6768	3.12543	2.84471	19.1208	1.70653	20.4502	0.594294
ATG16L1 ENSG00000085978	1.15616	68.2085	3.74425	5.5968	38.4518	59.4488	75.5235	4.46197	23.1072	12.3329
ATG16L2 ENSG00000168010	11.3685	2.14166	6.30522	0.0592	5.29694	12.0499	2.78213	23.5412	0.0320066	0.14053
ATG2A ENSG00000110046	2.35173	69.0607	81.3104	26.2226	3.94352	4.64787	7.48818	2.80829	0.0884373	13.0606
ATG2B ENSG00000066739	1.06063	0.0781158	1.00498	0.0534754	9.629	8.54898	3.47102	8.20943	0.305936	1.74776
ATG3 ENSG00000144848	0.0603395	0.234658	19.8651	2.75766	7.89345	11.5482	3.7532	0.000122747	2.23801	0.31315
ATG4A ENSG00000101844	0.903649	1.60471	0.83125	1.61855	1.50475	4.68516	7.06454	0.299019	1.0804	6.24946
ATG4B ENSG00000168397	32.1669	65.5366	77.2692	4.46282	71.0385	58.8146	46.2159	0.790867	72.485	10.815
ATG4C ENSG00000125703	0.785046	0.301829	0.398586	0.0939473	2.82725	0.03441	0.518717	0.533351	0.409672	1.54477
ATG4D ENSG00000130734	29.3085	8.91115	16.9003	42.1068	12.7598	2.52292	19.7767	132.597	31.8981	0.114363
ATG5 ENSG00000057663	0.138758	1.17355	0.0908362	13.6649	0.87287	0.00262939	1.45117	0.0942645	2.10811	1.93172
ATG7 ENSG00000197548	36.7418	5.93425	14.3675	11.3849	3.33975	13.2582	33.3643	12.6364	0.776966	3.93081
ATG9A ENSG00000198925	212.998	103.686	116.674	5.42774	0.698209	1.27101	1.12141	139.829	27.1446	0.529104
ATG9B ENSG00000181652	0.112174	0.198905	0.297518	0.0993338	2.41407	0.734364	6.1808e-05	0.308842	0.410584	0.932935
ATHL1 ENSG00000142102	26.365	6.73147	1.33439	9.37785	6.7475	23.0912	0.538484	10.0032	1.13186	37.8561
ATIC ENSG00000138363	33.8972	4.2923	0.690086	6.33661	0.115551	3.97262	15.3902	8.35081	9.68776	4.54953
ATL1 ENSG00000198513	0.0200554	0.593642	0.89704	11.019	3.19188	0.45053	7.20147	1.24158	1.69921	0.650914
ATL2 ENSG00000119787	1.03857	1.1063	51.6794	1.11935	15.3071	9.73443	21.1891	3.32418	35.0829	30.4144
ATL3 ENSG00000184743	2.86699	5.02276	0.81274	30.2686	12.5985	9.89109	27.6289	0.593847	15.7441	6.52037
ATM ENSG00000149311	0.0374768	1.67625	1.27282	0.749986	7.53459	14.5204	5.58869	6.1871	8.85232	0.186547
ATMIN ENSG00000166454	0.412695	0.186431	1.97959	0.345824	6.66513	6.06449	0.0299611	1.10106	5.30375	1.1592
ATN1 ENSG00000111676	73.7046	123.742	53.3426	1.70973	33.3163	6.20653	45.782	98.5412	20.3937	21.6783
ATOH1 ENSG00000172238	0.343308	0.0215546	0.0907311	0.169617	0.0460205	0.576813	0.388649	0.268914	0.233103	0.509234
ATOH7 ENSG00000179774	0.0419834	0.0788344	0.0963649	0.0125076	0.0314641	0.110073	0.261321	0.0362634	0.499019	0.460639
ATOH8 ENSG00000168874	1.18436	4.15081	1.25816	1.60058	3.79064	7.83588	16.2421	28.1281	0.171407	0.69552
ATOX1 ENSG00000177556	298.759	233.777	231.53	155.939	146.402	22.183	77.9604	65.4006	32.9508	52.5166
ATP10A ENSG00000206190	34.3243	3.40138	0.486968	0.060805	4.82669	5.28395	0.949752	11.3398	0.590893	0.315699
ATP10B ENSG00000118322	0.167589	0.419497	0.191553	0.141446	0.0949453	0.182649	0.102314	0.250852	0.0301931	0.104956
ATP10D ENSG00000145246	0.132821	0.198991	0.146336	0.451758	0.997086	0.0561339	0.592784	4.90052	0.0233596	1.92324
ATP11A ENSG00000068650	1.05095	2.47505	0.484134	0.339175	8.3462	0.844128	0.220461	0.31571	8.46597	8.00795
ATP11B ENSG00000058063	1.10786	0.796936	0.530948	3.59367	1.56687	23.7008	5.73964	27.9002	2.00944	0.245169
ATP11C ENSG00000101974	0.0835675	0.612169	11.8885	0.792654	0.581549	2.99909	1.58961	9.53044	0.0253038	2.91673
ATP12A ENSG00000075673	0.119663	0.0872234	0.0531632	0.0345573	0.0448528	0.000755103	0.303066	0.039074	0.0363011	0.0553743
ATP13A1 ENSG00000105726	2.45624	87.437	161.899	9.74293	2.18029	12.6986	37.3587	52.0874	37.177	2.70998
ATP13A2 ENSG00000159363	26.0399	75.7912	10.1207	47.2061	0.726366	15.4333	13.2843	129.846	16.6961	8.79566
ATP13A3 ENSG00000133657	2.99073	0.861911	12.3107	0.705306	44.7819	3.31732	0.0772211	0.333159	0.00277689	0.219378
ATP13A4 ENSG00000127249	0.0544091	0.0374457	0.572924	0.18106	0.045234	0.0211113	0.395125	0.151315	0.441631	0.037276
ATP13A5 ENSG00000187527	0.694944	1.63941	0.349888	0.00401077	1.04898	0.166967	0.96628	0.406624	0.056291	0.730353
ATP1A1 ENSG00000163399	0.75106	308.832	150.173	200.224	716.589	1264.43	130.968	573.557	179.957	381.504
ATP1A2 ENSG00000018625	1.97807	1.23757	19.8813	0.636728	1.76071	0.892034	0.350963	0.147206	2.32179	0.780545
ATP1A3 ENSG00000105409	0.000560513	0.163611	0.0390528	0.21076	0.12996	0.0274794	0.0112161	0.295937	0.409791	0.186099
ATP1A4 ENSG00000132681	0.0699908	0.23102	0.437788	0.19041	1.21196	0.477512	0.431127	1.23637	0.23208	0.134706
ATP1B1 ENSG00000143153	6.00019	0.313306	7.55171	0.132341	3.88029	8.09486	2.78805	3.07601	0.109058	8.36382
ATP1B2 ENSG00000129244	0.407413	0.249497	0.483199	0.213304	0.367994	12.6042	3.36722	1.74616	0.305946	1.10047
ATP1B3 ENSG00000069849	2.84211	11.338	9.37516	5.43392	8.52192	6.0992	32.2783	2.30704	19.0527	4.25816
ATP23 ENSG00000166896	0.480591	0.552178	0.302524	0.106192	0.430998	0.239548	0.324118	0.280654	0.00502228	0.0629984
ATP2A1 ENSG00000196296	0.632138	1.15836	1.00535	0.0739955	0.653117	1.09598	0.0630473	0.290395	0.907298	1.28098
ATP2A2 ENSG00000174437	0.46055	15.7136	1.76434	7.63505	76.7379	12.924	14.1629	160.583	30.1946	0.531358
ATP2A3 ENSG00000074370	80.8729	13.2574	83.18	24.4367	25.9423	107.602	1.28258	172.593	2.98607	1.48586
ATP2B1 ENSG00000070961	2.83765	0.485687	0.971126	0.438662	3.68086	9.44034	0.291851	27.8348	0.507213	0.0439539
ATP2B2 ENSG00000157087	0.0339635	0.0666861	0.499168	0.493557	1.50369	0.011973	0.558856	0.00968291	0.533964	0.14809
ATP2B3 ENSG00000067842	0.294496	0.0237709	0.0242326	0.063959	0.0404513	0.0446196	0.297127	0.257546	0.124816	0.0736771
ATP2B4 ENSG00000058668	2.17787	0.357336	44.0697	0.689975	0.775141	1.65295	2.84875	1.37792	3.95448	7.4456
ATP2C1 ENSG00000017260	1.58297	51.4336	17.6137	90.2686	51.8614	64.1275	33.2719	11.4512	21.6052	5.22023
ATP2C2 ENSG00000064270	70.4661	90.9961	4.56591	13.5038	1.58129	32.775	24.8726	1.29977	16.6542	6.23857
ATP4B ENSG00000186009	0.392596	0.0543225	0.492639	0.602581	0.318493	0.043853	0.0376221	0.442715	0.0446425	0.00368262
ATP5J2-PTCD1 ENSG00000248919	0.265162	0.00548658	0.138585	0.00995322	0.0942285	0.0964579	0.119061	0.0880004	0.127264	0.487521
ATP5SL ENSG00000105341	14.015	9.25144	41.7473	1.17068	48.0641	1.41989	31.681	2.21808	0.122092	46.3288
ATP6AP1 ENSG00000071553	417.625	1132.14	1186.3	131.391	216.344	342.938	202.018	103.155	130.62	228.968
ATP6AP1L ENSG00000205464	0.00949233	1.344	0.323109	0.0345657	2.93992	2.68814	0.24179	5.39295	0.644513	0.72763
ATP6AP2 ENSG00000182220	30.7421	11.3601	1.50269	1.29054	1.52557	18.3262	42.4401	36.8664	12.4369	23.2721
ATP6V0A1 ENSG00000033627	6.94562	0.247168	69.8597	0.0698155	210.63	8.94071	117.473	47.1511	6.00535	42.093
ATP6V0A2 ENSG00000185344	3.75656	1.09197	0.473804	5.76367	14.2729	2.04193	1.53898	0.571917	0.07886	2.36381
ATP6V0A4 ENSG00000105929	0.21715	0.159446	0.00945075	0.260681	0.0346423	0.0445732	0.0831855	2.34985	0.768462	1.62817
ATP6V0B ENSG00000117410	588.543	454.634	89.5543	207.861	187.087	290.092	240.669	237.411	1.36668	79.8091
ATP6V0C ENSG00000185883	0.112428	0.000293364	0.0108328	0.637401	0.280646	6.65842e-06	0.288384	0.926331	0.147998	0.120575
ATP6V0D1 ENSG00000159720	75.6136	94.7117	408.933	0.745905	80.242	43.9419	79.4261	110.148	54.3715	19.3901
ATP6V0D2 ENSG00000147614	0.0898629	0.0400833	0.181607	0.018937	0.616093	0.0327741	0.133151	0.66232	0.0107207	0.449818
ATP6V0E1 ENSG00000113732	206.654	0.151425	4.94615	31.2368	39.3472	28.6842	97.0892	0.00408797	8.83531	18.2847
ATP6V0E2 ENSG00000171130	3.35066	8.03971	51.1967	16.5021	44.6782	5.78662	12.383	1.27063	41.5101	4.40896
ATP6V1A ENSG00000114573	2.33709	1.39968	0.35326	0.473686	0.274408	0.125891	9.28136	2.58322	7.71903	6.20348
ATP6V1B1 ENSG00000116039	0.601833	0.307293	1.54064	0.234569	0.106347	0.969029	0.248363	0.388434	0.323184	0.234833
ATP6V1B2 ENSG00000147416	19.2378	23.1492	19.8188	1.26888	11.7532	11.2139	13.8433	5.62754	1.20061	12.4903
ATP6V1C1 ENSG00000155097	0.152521	6.8322	3.07573	1.61242	6.63009	3.00803	5.10777	2.49633	0.33766	2.65848
ATP6V1C2 ENSG00000143882	1.09385	10.59	5.41677	5.62518	1.37129	12.081	2.92728	17.6962	2.94772	0.784762
ATP6V1D ENSG00000100554	1.31677	12.8192	2.68222	6.78229	16.3989	1.36806	1.98442	0.861176	2.2857	15.5458
ATP6V1E1 ENSG00000131100	307.157	25.9501	33.7495	0.0157603	65.9738	34.0453	65.6188	0.857733	3.21478	14.4994
ATP6V1E2 ENSG00000250565	10.105	1.05692	10.1672	0.11893	5.4095	1.16999	0.358368	0.485027	0.180446	0.343717
ATP6V1F ENSG00000128524	116.648	30.2491	5.8672	24.8386	46.97	1.13845	12.7202	45.0126	6.34841	0.978426
ATP6V1G1 ENSG00000136888	9.73066	62.4979	1.42952	4.62344	70.5295	93.3539	1.96886	51.6805	13.6822	15.664
ATP6V1G2 ENSG00000213760	0.440343	0.292853	0.433783	0.133377	0.154847	0.0269035	0.127263	0.114756	0.0265389	0.0282816
ATP6V1H ENSG00000047249	7.03048	1.3232	7.46192	0.416181	47.6596	2.47955	55.9205	11.1607	0.718495	25.4148
ATP7A ENSG00000165240	0.0974729	1.28161	0.182451	1.07779	2.05639	6.72025	2.99931	6.27496	0.82325	0.744158
ATP7B ENSG00000123191	0.39024	0.403898	0.213786	1.40316	4.4975	29.6283	0.982837	0.394251	0.376982	0.0911567
ATP8A1 ENSG00000124406	9.94942	0.408704	0.894749	0.223032	55.1178	2.49405	0.27986	8.09664	3.24825	0.0138007
ATP8A2 ENSG00000132932	0.296605	27.1245	2.03007	0.074889	0.592425	3.50919	7.3023	8.60218	1.12018	0.178062
ATP8B1 ENSG00000081923	0.852678	2.11364	0.183636	16.8877	20.7373	34.8916	17.4001	0.0587269	18.5599	0.0136995
ATP8B2 ENSG00000143515	3.46686	22.8684	4.69166	0.92839	7.58914	18.8464	6.66449	9.60562	16.3449	2.03318
ATP8B3 ENSG00000130270	3.15055	0.0461862	0.955252	0.146444	0.101179	3.09919	1.14159	2.07854	0.0892181	2.2082
ATP8B4 ENSG00000104043	4.32797	3.40923	0.0327372	0.443782	7.05057	0.251219	1.49376	0.572863	1.62165	0.325722
ATP9A ENSG00000054793	0.649743	25.0689	2.92574	5.593	17.3432	16.2852	17.2258	0.378552	0.0759064	16.0661
ATP9B ENSG00000166377	4.78731	2.21556	3.29356	16.735	3.93868	0.71685	11.3097	3.65176	0.387983	2.62731
ATPIF1 ENSG00000130770	8.45724	73.5792	72.3247	3.23412	103.202	39.0238	36.1109	75.3652	28.8091	34.0802
ATR ENSG00000175054	0.537331	0.115926	0.00352366	3.80738	7.04475	0.22817	1.5053	2.45727	0.509434	1.94221
ATRAID ENSG00000138085	66.6427	0.00344016	38.1865	1.47601	9.31201	0.531594	4.38966	0.335149	9.43044	19.0415
ATRIP ENSG00000164053	0.250691	0.00168233	0.124662	0.0744372	0.0551487	0.143369	0.134412	0.209101	0.0161725	0.338828
ATRIP ENSG00000282827	0.0654177	0.296565	0.399998	0.107779	0.104983	0.010924	0.191885	0.0421543	0.316046	0.00297091
ATRN ENSG00000088812	0.499194	2.83645	3.29233	2.03494	0.0276605	2.72397	2.46628	9.63544	1.91427	9.55683
ATRNL1 ENSG00000107518	0.792557	1.31845	2.04907	0.0228221	0.606341	5.90669	0.817524	2.62311	0.113816	0.855553
ATRX ENSG00000085224	2.68628	4.50683	30.2235	8.80382	44.5081	0.124285	1.40922	8.79636	0.0146043	0.178967
ATXN1 ENSG00000124788	0.379842	5.77312	1.27827	26.9792	32.3997	0.457833	1.19815	9.47464	5.82617	2.5562
ATXN10 ENSG00000130638	0.225292	0.259161	0.0306009	26.3723	15.6839	4.95698	7.35709	0.87168	1.27987	2.88316
ATXN1L ENSG00000224470	0.183441	0.0684607	1.66671	0.62734	0.0217089	1.94456	0.167102	0.833966	0.898813	27.5141
ATXN2 ENSG00000204842	6.72188	2.06112	4.40447	4.95847	15.1458	21.572	11.1485	20.1001	15.3563	19.3254
ATXN2L ENSG00000168488	5.20726	39.4429	52.5215	25.5432	0.764505	47.4125	81.9546	0.851927	27.9288	27.3239
ATXN3 ENSG00000066427	8.98124	21.5303	0.37182	7.40776	0.128306	15.0783	1.99285	1.04741	0.824405	6.50615
ATXN7 ENSG00000163635	0.113706	0.373016	5.19224	0.00612037	4.04303	0.434656	17.5754	4.87102	1.88112	0.0303399
ATXN7L1 ENSG00000146776	3.18051	2.07044	3.22575	0.0212763	0.913584	5.10427	6.27516	0.939646	12.4797	4.70499
ATXN7L2 ENSG00000162650	2.00083	3.65017	0.180849	0.474781	0.315178	1.87771	5.11087	1.64363	0.0107279	3.77474
ATXN7L3 ENSG00000087152	39.8626	2.11017	0.00652097	3.13432	1.04248	19.2085	26.9376	63.0348	22.0174	4.83509
ATXN7L3B ENSG00000253719	40.4822	22.6918	30.9441	65.2109	24.4208	14.2144	5.24452	19.2769	36.7746	1.951
AUH ENSG00000148090	0.140373	8.40875	0.141073	3.92293	3.74684	5.90994	0.364891	0.343351	0.0351914	0.11867
AUNIP ENSG00000127423	0.254285	0.403669	0.125892	2.67263e-05	0.00999263	0.0531662	0.233876	0.00947792	0.0921006	0.140666
AUP1 ENSG00000115307	134.242	306.916	6.1607	60.2719	102.885	154.116	143.626	175.132	12.482	137.825
AURKA ENSG00000087586	0.963959	0.580004	5.27474	1.35981	0.419864	1.40549	2.14072	0.918942	0.0125275	0.993621
AURKAIP1 ENSG00000175756	179.326	124.447	109.301	68.0999	67.7635	9.40953	43.1737	169.197	127.59	69.3186
AURKB ENSG00000178999	1.30739	0.144839	1.10894	1.07158	1.6098	0.931334	0.0886331	0.484561	1.21982	0.127299
AURKC ENSG00000105146	1.81982	0.0606349	1.90194	0.221823	2.36725	8.06467	0.0103012	0.0756708	0.126741	0.0149169
AUTS2 ENSG00000158321	1.41709	7.04906	7.33322	0.573874	2.06172	4.00631	7.39674	0.0167331	1.47918	14.7692
AVEN ENSG00000169857	0.896598	16.1279	3.61588	0.249962	17.4659	0.265966	0.0750078	11.6653	0.829891	1.07281
AVIL ENSG00000135407	0.455567	0.472367	0.220438	1.35109	0.942002	0.00828952	3.50283	0.0582988	0.323177	0.79865
AVL9 ENSG00000105778	0.0544628	0.472882	2.41717	1.38718	19.2958	1.95371	17.7023	1.15695	0.897225	0.52607
AVPI1 ENSG00000119986	8.49504	1.3179	26.5035	0.0288821	3.72374	1.63651	4.85195	0.00983393	2.38561	26.4514
AVPR1A ENSG00000166148	2.44894	3.06995	1.72268	0.112691	0.374561	1.51517	0.510762	5.19504	0.533412	0.195558
AVPR2 ENSG00000126895	1.05546	0.538507	0.0142686	0.413208	0.216828	0.602901	0.67211	0.0109589	0.211813	0.0452643
AXDND1 ENSG00000162779	0.0210054	0.0342229	0.569028	0.00762004	0.904937	0.0164125	0.673877	0.164088	0.371031	0.374535
AXIN1 ENSG00000103126	6.24492	11.552	44.5976	14.9104	2.5239	37.3995	75.6991	0.708733	3.20512	41.1042
AXIN2 ENSG00000168646	1.68878	0.45931	1.3127	1.02699	10.1231	0.308478	3.9655	21.2475	15.5699	0.000690181
AXL ENSG00000167601	148.073	17.6671	148.192	0.00760827	4.52158	2.15703	10.5812	8.33984	3.3559	47.5691
AZGP1 ENSG00000160862	814.972	2521.91	385.98	785.714	606.566	398.968	400.88	128.863	232.521	122.753
AZI2 ENSG00000163512	4.93661	1.95267	0.461673	2.10141	17.985	1.19917	0.270855	17.4298	2.51263	16.353
AZIN1 ENSG00000155096	4.86713	6.78659	6.13132	39.9421	16.8653	6.27268	0.358941	1.90221	1.92321	0.990375
AZIN2 ENSG00000142920	1.58218	6.78245	0.183346	1.09787	17.2414	2.82698	0.0957513	1.91873	1.74414	0.7418
AZU1 ENSG00000172232	0.444332	0.154328	0.0834911	0.154369	0.411969	0.00960471	0.0573462	0.149735	0.776619	0.102562
B2M ENSG00000166710	18.0157	3.69797	0.286792	199.258	297.384	201.418	271.779	127.669	153.154	278.7
B3GALNT1 ENSG00000169255	0.714528	0.068218	0.250875	0.0995036	11.0329	0.380433	0.327267	2.98156	0.000208635	0.264938
B3GALNT2 ENSG00000162885	0.565231	2.58221	0.503929	0.111613	0.89158	0.0589201	4.84785	0.496775	0.173808	0.382097
B3GALT1 ENSG00000172318	5.11725e-06	0.355227	0.146836	0.13738	0.139619	0.150338	0.477395	0.00295357	0.0152803	0.183113
B3GALT2 ENSG00000162630	0.522783	0.127775	0.508675	0.215352	0.125686	0.885127	0.124321	0.106363	1.18641	0.240049
B3GALT4 ENSG00000235863	3.65127	22.4113	32.0715	0.397967	2.57739	11.264	37.1945	1.24672	0.877039	5.48961
B3GALT5 ENSG00000183778	1.5424	0.346153	0.218358	0.362851	0.215479	0.156693	0.199771	1.07005	0.197251	0.128384
B3GALT6 ENSG00000176022	5.33435	15.3098	90.3955	30.3602	1.8013	12.1736	4.42096	0.977395	1.7337	2.43066
B3GAT1 ENSG00000109956	0.701977	173.413	20.5461	28.6367	47.0358	0.928498	42.073	55.8696	1.71924	4.08793
B3GAT2 ENSG00000112309	0.0223427	0.148828	2.61515	6.56228	0.20635	0.0661448	0.0471806	2.1845	0.293538	0.451604
B3GAT3 ENSG00000149541	49.4218	111.901	57.586	4.18799	115.129	69.6494	5.29754	158.507	62.0571	47.7981
B3GLCT ENSG00000187676	12.9467	0.617735	2.06713	0.0871534	6.09351	0.082945	0.285038	0.327895	0.648979	0.258723
B3GNT2 ENSG00000170340	0.727635	0.624769	0.0200167	1.31053	0.0432627	2.18595	0.118843	1.58098	0.188415	0.497658
B3GNT3 ENSG00000179913	0.207747	0.105018	0.000976272	0.0395018	0.0241873	0.228001	0.0593508	0.804129	0.0192622	0.571619
B3GNT4 ENSG00000176383	0.00187573	0.1682	2.07086	1.16202	0.221875	0.198142	0.0517861	5.23194	0.162966	0.729466
B3GNT5 ENSG00000176597	4.83565	1.7318	6.68782	0.617034	0.574691	0.0157149	0.402494	0.582641	1.71076	0.326695
B3GNT6 ENSG00000198488	0.17504	0.233151	0.333323	0.204328	0.192393	0.091735	0.298107	0.219567	0.939224	0.202988
B3GNT7 ENSG00000156966	0.102745	0.0663494	4.08212	0.0492038	1.01128	0.0605494	1.09574	0.129049	0.903911	0.250791
B3GNT8 ENSG00000177191	8.34535	0.716684	3.12989	0.86529	0.471031	0.611854	0.0113478	9.02622	8.73072	0.455571
B3GNT9 ENSG00000237172	9.73722	16.3391	7.97769	0.13434	3.2358	7.13995	1.76102	0.480801	9.96174	0.494273
B3GNTL1 ENSG00000175711	18.9433	7.67219	8.78169	2.20041	8.46664	1.51783	1.18797	4.67427	5.50586	0.77056
B4GALNT1 ENSG00000135454	9.52714	0.266851	14.5349	0.491566	0.579338	0.695953	1.32497	0.0152183	1.34427	0.244456
B4GALNT2 ENSG00000167080	0.945279	0.0520582	0.343768	0.255289	0.0837127	0.339873	0.408686	1.05144	0.0178633	0.230842
B4GALNT3 ENSG00000139044	2.26459	0.31381	0.438953	0.261015	1.84653	14.8125	0.755058	6.92026	1.00568	0.475223
B4GALNT4 ENSG00000182272	7.21951	3.36139	1.67777	22.6143	55.0652	1.00005	7.67797	0.941344	7.45035	6.79956
B4GALT1 ENSG00000086062	45.6825	56.9812	39.4709	41.0504	114.945	57.5571	0.144605	49.6281	0.415683	1.91744
B4GALT2 ENSG00000117411	1.27547	132.019	71.4568	3.70744	7.10821	0.463493	35.5118	92.1389	2.70563	23.512
B4GALT3 ENSG00000158850	189.735	90.9253	0.96558	3.26335	82.5256	14.0683	18.9339	69.8915	68.4003	2.96515
B4GALT4 ENSG00000121578	27.0917	2.84638	1.79314	0.632712	16.2127	2.68417	11.9585	1.31348	1.17708	0.000517261
B4GALT5 ENSG00000158470	19.8497	0.568817	8.83788	20.7294	4.01839	0.0229547	19.603	94.1903	4.43031	0.924889
B4GALT6 ENSG00000118276	2.51645	0.0765474	1.58115	0.551001	0.322058	0.256808	0.268852	3.79488	6.94283	0.187224
B4GALT7 ENSG00000027847	30.8372	20.5321	33.0384	0.647489	4.60072	34.7918	0.483397	1.44648	1.22039	27.7791
B4GAT1 ENSG00000174684	115.419	45.6707	0.180668	25.7262	0.666057	0.283839	45.1801	0.232567	0.246247	17.1294
B9D1 ENSG00000108641	47.2856	53.1861	2.68292	0.376213	3.37302	5.74784	0.416886	9.26131	30.4573	0.338781
B9D2 ENSG00000123810	0.144757	0.0822926	49.139	4.0088	0.635819	24.8568	25.387	2.84613	2.91137	1.99207
BAALC ENSG00000164929	0.131645	0.067615	0.489114	0.28646	1.33197	0.0869761	0.0468572	0.114404	0.0464345	0.261469
BAAT ENSG00000136881	1.15766	1.38135	0.0809389	0.338682	0.186594	0.302023	0.0252168	3.8143	0.00884897	0.0768044
BABAM1 ENSG00000105393	3.85179	51.7141	179.73	0.374646	1.04514	33.0335	35.223	38.4595	51.0711	11.4215
BACE1 ENSG00000186318	17.7433	5.31784	31.3786	3.04584	2.16838	8.37989	3.05124	0.411343	0.685483	0.220367
BACE2 ENSG00000182240	324.006	65.1266	90.1104	95.1996	41.5914	283.36	60.0969	80.3205	71.6032	20.942
BACH1 ENSG00000156273	0.487616	2.43254	0.988322	0.0952777	4.89338	2.0068	3.90241	2.78692	2.98701	1.10972
BACH2 ENSG00000112182	0.013397	0.214384	1.0778	0.0386518	0.0553589	0.0840695	0.0380385	7.34344	0.0914205	1.01012
BAD ENSG00000002330	208.605	139.653	208.39	1.24155	12.0468	31.785	48.938	40.4378	124.899	3.91534
BAG1 ENSG00000107262	61.76	74.4913	184.069	53.3584	21.3229	31.8621	218.287	1.33892	0.519815	3.53691
BAG2 ENSG00000112208	0.848086	0.642166	29.0009	4.8744	2.20211	3.67641	0.136065	9.28739	3.10568	0.420071
BAG3 ENSG00000151929	1.24844	39.8712	0.441436	2.04306	12.1093	8.32824	17.1292	20.2639	0.0812512	30.939
BAG4 ENSG00000156735	0.214787	14.7006	4.98861	0.392246	0.654417	1.85738	0.874311	0.627647	1.03967	1.14671
BAG5 ENSG00000166170	0.353419	0.243142	9.31118	0.636545	4.48871	1.78809	9.44199	7.11023	3.57289	0.656923
BAG6 ENSG00000204463	274.994	68.0925	103.732	8.70901	107.875	21.7707	8.30281	106.143	79.6283	6.86069
BAHCC1 ENSG00000266074	4.26411	5.13765	20.8207	1.25464	2.77011	1.22909	2.06502	0.878036	8.93621	0.640083
BAHD1 ENSG00000140320	14.6681	7.22213	3.4793	15.7219	2.31885	0.6336	30.8116	6.39795	0.299958	13.1231
BAIAP2 ENSG00000175866	59.5229	131.77	46.3176	81.2352	11.5192	414.548	54.5434	290.39	115.394	64.4206
BAIAP2L1 ENSG00000006453	5.21768	110.226	2.24657	103.99	64.6533	140.366	132.735	93.1667	7.08066	6.31065
BAIAP2L2 ENSG00000128298	12.4261	2.1977	1.28895	0.897213	5.99587	14.1056	0.647511	0.28731	4.3213	0.150833
BAIAP3 ENSG00000007516	13.2523	52.4531	5.5141	4.64204	58.4362	40.1096	72.9435	0.152341	3.31346	4.73997
BAK1 ENSG00000030110	31.8052	14.9929	45.7577	0.510292	1.224	8.47465	1.62347	14.6484	0.955906	18.9396
BAMBI ENSG00000095739	0.0932096	0.121466	0.158943	1.46787	4.00725	1.13158	0.0285612	0.152149	0.115369	2.10049
BANF1 ENSG00000175334	0.837074	43.613	26.5093	0.414112	44.3737	13.1951	3.28622	13.9448	24.5654	1.38693
BANF2 ENSG00000125888	0.039588	0.0406765	0.429467	0.157402	0.122232	1.85294e-05	0.165079	0.618078	0.395899	0.111419
BANK1 ENSG00000153064	0.663253	0.0404297	0.149636	1.79406	0.136369	0.0153405	4.40268	0.0238677	1.34852	0.306653
BANP ENSG00000172530	30.3696	0.345111	1.90647	0.500799	3.06688	17.7224	11.9853	0.0431173	3.40027	22.2993
BAP1 ENSG00000163930	93.6393	16.4603	28.6115	1.93709	98.942	31.1087	20.7809	51.2555	67.406	17.5515
BARD1 ENSG00000138376	1.30503	0.127919	2.49523	0.131622	0.971404	0.640183	0.0940685	0.0270944	0.199424	0.0744974
BARX1 ENSG00000131668	0.752902	0.140646	1.05517	0.566612	0.0252366	1.11734	0.104679	0.25751	0.0264647	0.458102
BARX2 ENSG00000043039	0.506624	0.393009	0.133022	0.616816	0.00999717	2.67711	0.350441	0.0393205	0.0114759	0.242545
BASP1 ENSG00000176788	1.39538	27.2017	0.57803	0.671285	18.7028	2.57277	33.8114	13.1192	14.127	4.97083
BATF ENSG00000156127	0.729736	0.212062	1.15654	0.122909	1.05978	0.940305	0.0496967	1.14173	2.98537	0.228627
BATF2 ENSG00000168062	0.00079298	0.351669	6.65858	0.22662	0.466659	1.26623	0.0757456	0.407855	0.595601	1.35226
BATF3 ENSG00000123685	0.466998	0.664525	27.6018	0.433777	0.239099	0.272882	0.185384	0.264422	0.260582	0.304487
BAX ENSG00000087088	11.1503	0.311028	23.5584	7.14226	2.63275	4.49477	0.823354	46.3262	1.93098	15.7197
BAZ1A ENSG00000198604	7.1692	3.69659	2.44484	3.24304	5.71668	8.12311	8.80046	0.542245	0.471852	1.42458
BAZ1B ENSG00000009954	3.9624	18.6237	12.0777	8.60602	1.86911	16.3009	45.7573	2.09383	28.7209	9.19066
BAZ2A ENSG00000076108	4.12124	31.976	0.920531	0.673281	16.382	23.9497	27.4738	4.58686	68.0317	13.0379
BAZ2B ENSG00000123636	3.70525	6.96181	29.51	31.9511	0.813376	20.835	4.99365	1.30656	0.547214	76.8811
BBC3 ENSG00000105327	0.364678	2.16743	1.97755	0.525519	0.405639	10.1698	1.2185	3.14889	0.36424	8.7041
BBIP1 ENSG00000214413	7.06512	0.459312	10.047	0.149877	5.01604	0.936062	1.11517	0.161225	0.14092	0.0882234
BBOF1 ENSG00000119636	0.0572711	0.390547	0.043245	0.396951	0.145461	0.254726	0.567341	11.9792	0.756405	2.02735
BBOX1 ENSG00000129151	0.0819337	0.203115	0.265513	0.461893	0.487678	0.137103	0.300021	3.11557e-05	0.0169691	0.152546
BBS1 ENSG00000174483	0.153044	0.577055	0.0461495	0.0275068	2.87952	0.894007	0.274594	3.54573	0.0224093	0.732023
BBS10 ENSG00000179941	0.00416444	0.462978	0.86896	0.123214	3.64961	2.59736	0.362245	0.38189	2.10218	0.503579
BBS12 ENSG00000181004	0.0219628	0.815781	0.579268	0.0849539	0.160344	0.30046	1.56191	2.60551	0.249929	0.867116
BBS2 ENSG00000125124	61.6603	10.64	2.14116	1.4327	32.4886	5.50043	2.81155	0.0230385	0.859086	18.7998
BBS4 ENSG00000140463	56.878	13.2676	0.312721	3.42458	7.82944	19.211	7.74828	0.0699246	0.533813	0.0464566
BBS5 ENSG00000163093	1.29149	1.98996	2.40559	1.1843	1.38972	0.00889367	6.656	0.913666	0.15697	6.4354
BBS7 ENSG00000138686	2.25907	5.89726	0.742615	2.08692	2.30513	2.2757	66.3264	0.534948	2.6927	0.0516941
BBS9 ENSG00000122507	0.418561	0.31337	0.000243204	0.172708	4.77163	1.01774	0.277801	0.00520695	0.216619	0.901254
BBX ENSG00000114439	9.96927	0.0906509	25.4379	2.95298	10.165	18.062	4.96363	1.08509	0.739702	0.0205632
BCAM ENSG00000187244	63.552	261.502	4.42168	350.402	354.282	596.017	315.494	97.8895	9.4748	5.86294
BCAN ENSG00000132692	0.0234213	0.125391	0.512592	0.208185	1.51766	0.000271088	0.183515	0.446857	0.162032	0.620663
BCAP29 ENSG00000075790	3.40488	3.76943	15.7171	69.9246	2.08527	23.4533	17.4226	20.674	33.128	27.8623
BCAP31 ENSG00000185825	477.472	945.856	361.25	191.182	66.6264	426.07	74.6374	218.367	36.558	278.553
BCAR1 ENSG00000050820	4.27197	69.239	12.9789	1.06144	25.9095	80.8467	145.282	141.718	2.52031	66.7076
BCAR3 ENSG00000137936	1.61886	1.00282	1.17456	1.01955	0.233457	1.35725	7.29492	1.70908	0.0982929	0.0466323
BCAS1 ENSG00000064787	1.44059	4.27819	5.91037	13.5082	4.18564	11.139	10.9118	5.56706	3.75678	0.0645329
BCAS2 ENSG00000116752	0.677209	1.56971	3.12471	5.91263	5.8639	3.42061	0.516344	17.5793	4.22025	0.469144
BCAS3 ENSG00000141376	0.153803	1.55016	3.35249	1.19029	7.41312	2.30339	14.3286	11.7567	75.6714	16.1277
BCAS4 ENSG00000124243	2.81904	0.986125	59.2259	4.2039	2.262	15.101	76.5655	0.0818246	18.0909	9.98721
BCAT1 ENSG00000060982	7.92018	0.209098	0.723495	0.0103721	0.00870428	0.378949	0.0470979	0.263124	0.217851	0.473572
BCAT2 ENSG00000105552	103.602	162.856	65.1241	24.5923	66.7606	47.1807	49.0903	2.42351	15.5767	21.593
BCCIP ENSG00000107949	1.03406	1.72106	6.87706	1.16363	11.2297	3.63404	9.29215	8.99137	9.17256	1.95621
BCDIN3D ENSG00000186666	0.701064	1.18559	1.93147	2.15869	3.2554	0.56338	5.32987	0.0602878	4.41391	0.232122
BCHE ENSG00000114200	0.780212	0.261984	6.07955	0.178932	0.183499	0.311236	4.34125	0.0240082	0.258144	0.29172
BCKDHA ENSG00000248098	6.12199	0.00970548	3.54682	4.64443	4.70818	0.0535892	1.18628	7.00738	0.362922	0.0842203
BCKDHB ENSG00000083123	0.86078	0.240554	6.43146	2.18607	3.12284	2.21758	1.57379	1.39183	1.2913	0.0214535
BCKDK ENSG00000103507	24.3161	4.76001	79.824	2.2971	14.2049	6.09248	42.6884	146.372	27.5675	0.678281
BCL10 ENSG00000142867	0.0540263	0.709271	2.10506	10.8694	8.08275	0.285923	1.99266	7.27241	2.30503	5.15288
BCL11A ENSG00000119866	1.77866	0.50717	0.260989	4.10973	8.02429	0.446185	7.49981	0.0308623	3.36751	0.0479399
BCL11B ENSG00000127152	2.30012	0.660095	12.1668	0.74117	2.17558	0.988924	0.00371582	3.90347	0.590766	0.329445
BCL2 ENSG00000171791	4.47222	1.10358	14.4294	0.731961	0.50161	0.79139	0.0669028	0.119384	0.0215193	4.41267
BCL2A1 ENSG00000140379	0.213378	0.463792	0.617442	0.355289	0.432578	0.0526246	0.461127	2.9824	0.42251	0.494901
BCL2L1 ENSG00000171552	163.797	149.607	52.9147	166.914	78.9211	141.247	2.24954	34.144	38.444	68.0068
BCL2L10 ENSG00000137875	0.227427	0.0396384	0.315777	0.382871	0.302893	0.100894	0.155685	0.0494296	0.307948	0.78764
BCL2L11 ENSG00000153094	1.32568	3.45479	0.313644	0.160671	10.6572	1.7323	1.48407	1.45581	3.50885	8.30093
BCL2L12 ENSG00000126453	3.9735	8.58631	3.99627	6.89375	1.63639	0.187894	10.0631	23.6153	14.308	18.9159
BCL2L13 ENSG00000099968	42.7904	2.71617	1.49396	5.40723	47.4632	0.64558	17.1371	0.685672	4.80049	0.671662
BCL2L14 ENSG00000121380	0.322271	0.068647	0.0215906	0.0023154	1.07483	0.499441	0.135053	0.728472	9.79254e-05	1.40511
BCL2L15 ENSG00000188761	0.106999	0.0313388	1.13305	0.182591	0.21738	0.241908	0.221199	0.424931	0.0228248	0.451359
BCL2L2 ENSG00000129473	0.762011	12.1486	0.343779	3.51476	7.70074	14.5777	26.3486	0.00806759	3.20193	11.1193
BCL2L2-PABPN1 ENSG00000258643	1.30033	0.386791	0.0628719	0.157507	0.0924617	0.116649	0.0132058	0.00663635	0.0432367	0.00418291
BCL3 ENSG00000069399	61.4003	153.052	3.71757	13.7894	42.9646	128.409	52.2466	19.0192	81.4338	100.487
BCL6 ENSG00000113916	0.613903	1.71571	28.2896	0.942274	40.0222	5.71166	8.30364	6.31605	1.07841	20.5672
BCL6B ENSG00000161940	0.481039	1.88441	1.01554	0.111557	4.43064	0.82906	0.567395	2.06184	1.17432	0.518869
BCL7A ENSG00000110987	0.715776	2.92303	0.304883	0.592232	2.06712	1.05936	16.5327	7.35297	5.04416	17.701
BCL7B ENSG00000106635	0.429841	0.914974	0.0796764	1.16017	12.7668	3.91291	8.19396	0.775591	30.6963	1.86366
BCL7C ENSG00000099385	19.9709	47.7259	203.948	5.34159	47.5799	0.542511	0.557266	29.216	8.83271	23.0265
BCL9 ENSG00000116128	0.0735532	0.2364	0.467292	0.425911	12.0077	2.72013	2.41638	50.2548	14.6385	0.914531
BCL9L ENSG00000186174	9.61449	12.575	6.5303	2.93457	19.401	19.595	10.9848	63.1569	19.7728	12.3139
BCLAF1 ENSG00000029363	1.69537	4.95335	1.18196	0.381613	12.2551	4.54531	37.4793	3.73257	2.44852	14.3683
BCO1 ENSG00000135697	0.912355	0.529591	4.35485	0.033706	0.354037	0.251821	0.161865	0.280059	0.112038	0.0246024
BCO2 ENSG00000197580	0.774206	0.937372	0.234249	1.33144	0.149964	0.0459631	0.480665	1.9162	0.299895	0.388266
BCOR ENSG00000183337	0.202501	0.204306	1.62187	2.04631	1.89041	0.456453	3.67769	0.0459852	32.1164	0.546471
BCORL1 ENSG00000085185	3.72968	1.84702	17.0183	2.42599	0.0730983	0.577673	0.244081	0.664806	0.194321	9.43579
BCR ENSG00000186716	96.8528	50.8155	4.57879	33.782	27.4859	6.22682	27.678	41.4003	0.895174	33.9074
BCS1L ENSG00000074582	67.6124	2.06638	10.0269	3.78181	13.984	24.3716	1.26072	10.6616	28.797	0.669387
BDH1 ENSG00000161267	81.1066	18.5005	0.845618	17.0891	15.4756	8.80873	38.4549	4.11389	5.43323	0.0099294
BDH2 ENSG00000164039	0.672074	1.28241	17.4424	0.062341	0.0297412	2.9436	3.98131	35.3362	4.65852	13.7158
BDKRB1 ENSG00000100739	0.0328272	0.0976092	0.0307266	0.00161824	0.164919	0.460502	0.511052	0.183328	0.804649	0.0043796
BDKRB2 ENSG00000168398	20.949	1.07479	0.311511	0.039837	0.113514	0.146617	0.27794	0.675675	0.451933	10.6888
BDNF ENSG00000176697	2.07632	0.374676	1.03012	0.382164	2.5627	0.0151988	0.224382	0.324359	0.0980927	0.0244183
BDP1 ENSG00000145734	0.241243	2.78427	31.8131	6.07117	3.61119	1.81015e-06	4.15926	0.120982	2.08913	0.562499
BEAN1 ENSG00000166546	0.588048	1.4916	0.472694	0.55287	0.018676	0.183678	0.26912	0.217929	0.561605	0.125587
BECN1 ENSG00000126581	1.2265	3.07249	3.88669	0.0213586	26.8845	13.3158	15.4597	15.6382	2.64503	0.119898
BEGAIN ENSG00000183092	43.8407	0.452032	9.19478	0.126713	1.71473	11.4331	0.108548	9.28248	1.00567	0.287153
BEND2 ENSG00000177324	0.421158	1.09599	0.184869	1.39487	7.68055	0.00584997	0.00769345	0.00185356	0.0348184	0.0584493
BEND3 ENSG00000178409	2.91468	0.703723	0.113638	0.128128	0.55626	0.000434763	0.161147	0.998393	0.491179	0.922695
BEND4 ENSG00000188848	0.272834	0.308553	0.658996	2.99807	9.35025	6.51063	0.844316	2.69435	1.05812	0.0818949
BEND5 ENSG00000162373	0.212938	0.0730428	0.59772	0.540232	2.66305	0.0523539	3.25	0.137892	0.375746	7.59085
BEND6 ENSG00000151917	0.726044	0.633725	0.449312	0.107975	0.3156	4.82906	0.0827839	0.896833	0.262191	0.0139605
BEND7 ENSG00000165626	3.20053	0.23149	27.2718	0.0366005	0.12233	0.184525	0.470483	0.247847	4.2923	5.12599
BEST1 ENSG00000167995	3.81609	64.1778	94.0595	31.3947	2.25828	7.49471	0.518134	218.952	62.072	15.3243
BEST2 ENSG00000039987	0.00275435	0.0140013	0.00963768	0.0437991	0.352171	0.0814075	0.396051	1.08089	0.167254	0.408062
BEST3 ENSG00000127325	2.5358	5.57179	0.626422	0.1626	0.190059	0.0882977	2.73908	0.659134	0.00476057	0.128318
BEST4 ENSG00000142959	0.00900597	1.44242	0.512174	0.238374	0.00621943	0.00468986	0.175315	0.488454	0.235243	0.197649
BET1 ENSG00000105829	5.30967	13.9816	3.30697	0.756483	12.6669	5.8744	0.0273136	9.03251	2.10861	2.22521
BET1L ENSG00000177951	52.3997	7.63896	16.9248	16.7413	29.5888	17.7487	2.21396	1.46142	10.9685	1.23953
BEX1 ENSG00000133169	0.523	0.0115212	0.27182	0.0939134	3.75948	0.327334	8.0708	0.264235	3.4237	0.0688955
BEX2 ENSG00000133134	5.52575	0.622324	4.64129	21.4945	67.189	0.760216	2.47338	0.0163057	22.8948	0.843717
BEX3 ENSG00000166681	78.4685	24.1626	5.82921	16.7978	73.2331	21.4048	31.4907	1.41395	9.43649	36.1629
BEX4 ENSG00000102409	18.8003	24.8751	4.70757	12.8697	7.07058	0.247367	1.62322	12.8703	0.613507	19.191
BEX5 ENSG00000184515	0.465718	0.108924	1.4701	3.96233	3.80949	1.58095	1.34163	1.49882	0.246552	0.020378
BFAR ENSG00000103429	42.6168	0.45443	1.78177	8.19031	2.83229	0.60089	8.02883	8.87681	12.7201	0.124554
BFSP1 ENSG00000125864	1.02114	0.00251517	8.02606	0.0104634	0.117696	0.961246	0.128561	0.802888	0.316569	0.232893
BGLAP ENSG00000242252	0.479057	0.750775	0.809164	0.263718	0.659217	0.770944	0.0911185	0.664763	0.155856	0.281444
BGN ENSG00000182492	313.954	121.932	1121.64	2.21975	19.2662	102.347	6.58216	767.497	30.5141	240.409
BHLHB9 ENSG00000198908	0.189498	0.0281676	0.404241	0.111566	0.709828	1.71751	0.13642	0.280529	0.30843	0.328974
BHLHE22 ENSG00000180828	0.669849	0.783972	0.125296	0.594634	0.0679221	0.10618	0.125106	0.50961	0.267902	1.49218
BHLHE40 ENSG00000134107	4.42164	5.30892	10.2096	0.722815	19.5607	24.1708	6.15486	75.236	29.1681	7.43997
BHLHE41 ENSG00000123095	3.08776	0.393731	1.11459	2.27814	0.854786	5.12746	5.48004	53.3699	1.0752	4.69207
BHMT ENSG00000145692	1.31975	0.0820871	2.69487	0.444087	0.0168661	0.18535	0.801879	0.147252	0.364882	0.0572131
BHMT2 ENSG00000132840	0.00649099	0.400271	1.2379	0.754766	2.61028	0.0734014	0.163898	0.632182	1.17575	1.87929
BICC1 ENSG00000122870	0.348354	0.0373854	1.92651	0.342263	2.85764	4.55182	0.273245	0.804968	0.0692141	2.32336
BICD1 ENSG00000151746	0.526495	0.647206	5.07833	1.78471	7.0879	11.8745	5.55906	3.5675	1.80827	0.0145271
BICD2 ENSG00000185963	4.33898	0.867146	39.2026	10.1688	0.056593	0.468449	32.7079	1.9987	0.218395	10.8122
BICDL1 ENSG00000135127	4.4977	1.22171	1.48607	1.68523	5.88301	0.614261	2.75492	4.37366	0.950893	0.868716
BICDL2 ENSG00000162069	14.4934	91.1091	35.4705	3.25631	76.3458	47.2696	1.19362	13.8998	5.66196	0.0404289
BID ENSG00000015475	26.5161	0.911456	14.2727	0.955015	1.14655	0.555079	24.7709	1.87268	2.12217	0.339835
BIK ENSG00000100290	15.2923	281.903	1.6777	51.8559	83.7625	75.1097	343.108	72.5789	189.559	0.156293
BIN1 ENSG00000136717	80.4508	57.6524	408.328	1.06966	92.9762	152.615	3.11332	84.5418	47.6601	3.58943
BIN2 ENSG00000110934	0.165303	0.0789137	4.29703	0.0917156	0.0199412	0.176793	0.167748	6.282	0.276872	1.26601
BIN3 ENSG00000147439	0.361848	75.2992	0.195059	123.244	2.93567	23.1059	5.0713	11.8329	68.2636	20.8076
BIRC2 ENSG00000110330	13.1122	3.3529	10.4927	17.4419	37.5013	15.404	6.57326	61.5585	12.1804	10.7566
BIRC3 ENSG00000023445	0.13599	0.106231	0.592039	2.49377	0.371926	0.0177026	6.27577	9.57297	1.01057	7.8101
BIRC5 ENSG00000089685	7.95336	0.656036	0.741385	0.00752474	0.107571	0.0328114	0.423953	3.2635	0.499131	2.42113
BIRC6 ENSG00000115760	0.00460847	0.514485	0.222103	2.08775	0.120899	1.98729	13.4354	27.087	1.73624	0.194829
BIRC7 ENSG00000101197	0.847854	0.0460186	0.293985	0.21231	0.20645	0.170716	0.358458	0.788942	0.076711	0.175599
BIVM ENSG00000134897	1.31019	2.38407	3.96698	0.390176	0.066219	0.834736	3.66093	2.52551	0.0258015	0.829035
BLCAP ENSG00000166619	107.917	14.5934	5.51455	65.1958	31.6273	1.86645	34.1414	1.74244	25.2141	25.9026
BLK ENSG00000136573	0.414384	1.84213	5.40143	0.814889	0.384727	0.188513	0.493239	1.54588	0.386842	0.00772291
BLM ENSG00000197299	0.0608332	0.620802	0.288965	0.22711	2.22405	0.000554955	0.831505	0.00579208	0.771856	0.0146812
BLMH ENSG00000108578	44.0796	1.35785	0.102573	0.43822	0.667469	0.347281	12.3456	0.247421	6.29117	0.936667
BLNK ENSG00000095585	0.0136883	7.85006	0.257957	2.17884	0.486739	0.0820981	0.647119	8.37874	0.0125607	0.15113
BLOC1S1 ENSG00000135441	117.359	59.7114	228.258	2.50792	84.7648	73.3531	47.3935	143.659	2.99587	32.5911
BLOC1S2 ENSG00000196072	4.30095	1.62667	0.993374	0.00503442	1.9127	0.134994	1.23635	6.35682	0.110586	0.169262
BLOC1S3 ENSG00000189114	5.38087	1.93089	0.149653	0.680477	0.143536	1.83267	2.07622	7.34665	0.0106726	3.27284
BLOC1S4 ENSG00000186222	1.60685	3.82818	3.40531	7.60605	17.9245	15.7707	1.72424	0.141192	14.459	1.84733
BLOC1S5 ENSG00000188428	7.26924	1.17688	0.577391	0.286895	0.13297	10.0593	23.3889	10.3792	0.160978	1.28456
BLOC1S6 ENSG00000104164	1.83395	3.63326	5.81721	1.2927	8.84401	13.6368	19.3503	14.0183	11.3046	2.03172
BLVRA ENSG00000106605	48.3786	0.610225	0.400615	0.237871	6.68933	0.204666	6.65853	1.59925	6.88986	10.7642
BLVRB ENSG00000090013	166.795	46.3232	192.15	39.2371	76.0521	24.724	4.21823	0.467994	12.7964	17.3751
BLZF1 ENSG00000117475	2.17805	0.0397524	6.35828	0.706633	0.423549	1.77445	2.63258	11.5955	0.00825942	0.524885
BMF ENSG00000104081	0.761792	0.617169	0.261387	3.2997	16.5754	24.3486	4.84371	1.36667	107.913	36.76
BMI1 ENSG00000168283	0.256206	1.70996	0.0765984	1.6119	13.7081	0.789123	1.20257	16.4386	18.8332	0.12789
BMP1 ENSG00000168487	49.5217	1.25196	34.5666	19.3109	0.82479	32.8017	27.0069	5.11624	37.0494	7.7363
BMP2 ENSG00000125845	0.136246	0.222909	0.0874482	0.330045	0.618035	0.312634	0.552058	0.459981	4.22567	0.165643
BMP2K ENSG00000138756	0.0077657	0.1229	0.666068	0.0765272	0.00279558	0.873185	3.22299	8.95437	3.76908	1.36552
BMP4 ENSG00000125378	8.46612	2.52185	1.70632	1.77035	15.729	0.00543349	0.0590764	13.8567	1.60039	17.3603
BMP5 ENSG00000112175	8.98564	2.72674	0.719736	0.118689	1.70408	0.757042	0.172311	1.18482	0.263583	2.47776
BMP6 ENSG00000153162	0.557083	0.343569	0.290824	0.38861	0.0391827	0.372182	0.0170725	0.86257	0.50987	0.370118
BMP7 ENSG00000101144	0.0832788	37.7888	3.97588	0.611009	63.3281	0.598501	36.4286	0.103146	1.19547	11.8204
BMP8A ENSG00000183682	1.18987	0.155458	0.379927	0.486996	1.63266	0.511897	0.0650458	0.627965	0.598704	0.0650881
BMP8B ENSG00000116985	0.418191	0.133478	0.12767	0.0744841	1.10498	0.453177	0.377096	0.222874	0.136953	1.28251
BMPER ENSG00000164619	1.07989	0.102346	2.18231	1.51383	0.357291	2.78099	0.259481	0.24019	4.54976	0.246134
BMPR1A ENSG00000107779	4.84612	5.44027	0.063067	0.0806215	1.13301	1.50969	2.23017	0.0452066	4.93752	9.31085
BMPR1B ENSG00000138696	4.15701	2.16312	5.93028	0.578141	8.2662	5.17674	27.8648	18.1062	11.4207	0.633205
BMPR2 ENSG00000204217	3.3517	2.24255	2.16924	14.8667	19.6409	2.46994	5.35067	0.606719	2.97821	0.272724
BMS1 ENSG00000165733	30.0733	2.24704	7.44718	0.0181721	20.3408	3.46017	3.24806	4.02822	0.368701	17.2101
BMT2 ENSG00000164603	1.13767	0.113329	0.942697	0.750003	0.417039	4.99253	0.240691	0.0827951	1.49435	0.562827
BMX ENSG00000102010	0.00088525	0.0368069	0.101074	0.0138152	0.0680328	0.114081	0.152977	0.0324812	0.195114	0.319191
BNC2 ENSG00000173068	4.36671	0.575419	1.33478	2.14809	5.94466	0.726778	17.9374	0.215027	2.7976	9.23777
BNIP1 ENSG00000113734	0.325358	11.1192	0.244352	0.212616	13.5989	0.862597	7.62337	0.93913	1.30431	6.46129
BNIP2 ENSG00000140299	0.844121	1.35935	9.47944	25.568	4.63692	9.50296	1.72494	0.376382	1.00296	0.965594
BNIP3 ENSG00000176171	15.7196	4.86157	12.4149	1.69406	28.1731	0.307187	0.00722379	3.90678	9.81757	2.59066
BNIP3L ENSG00000104765	0.324993	4.66416	1.80579	33.8628	0.112771	3.2232	6.36164	14.3497	0.374941	0.0186778
BNIPL ENSG00000163141	0.162625	1.84201	0.000403075	0.211423	1.29878	1.45103	1.12173	0.0835617	0.116783	0.149912
BOC ENSG00000144857	35.3683	20.1004	67.2186	2.08621	3.41143	2.48942	0.141406	0.622323	1.13692	14.7459
BOD1 ENSG00000145919	124.457	0.250596	9.19802	2.15859	17.2012	7.65601	4.51588	0.12972	21.9036	21.6666
BOD1L1 ENSG00000038219	1.05345	3.53144	5.89586	16.1718	15.5894	0.272999	5.58153	21.6247	1.50452	1.18403
BOD1L2 ENSG00000228075	0.31936	0.618364	0.135318	0.0321336	0.217289	0.0232777	0.10991	0.24584	0.721336	0.00358483
BOK ENSG00000176720	82.9549	15.4097	79.6593	0.0632634	0.136549	3.34892	0.534926	73.5611	7.64763	0.243775
BOLA1 ENSG00000178096	18.6935	20.1888	1.25145	1.7318	7.31209	7.99726	0.668064	0.789886	0.674711	11.1207
BOLA2B ENSG00000169627	183.906	43.2549	64.0979	0.161652	48.4624	49.4121	30.0982	149.834	20.6765	0.355469
BOLA3 ENSG00000163170	0.347981	0.378888	5.45211	14.6167	7.65221	3.05825	3.18953	1.28764	0.836187	0.761751
BOLL ENSG00000152430	0.0591031	0.0933043	0.377151	0.00322753	0.164825	0.00478116	0.00250015	0.125442	0.281225	0.396892
BOP1 ENSG00000261236	27.8611	6.71345	14.3346	13.1528	5.39435	25.4685	1.42125	27.9421	3.31984	2.9242
BORA ENSG00000136122	1.3802	0.234713	0.337609	0.362643	0.0701751	1.11695	1.54068	0.787986	0.000175468	2.9331
BORCS5 ENSG00000165714	1.53346	0.534337	0.894939	0.33251	0.40721	0.115092	0.0440752	15.6363	0.603025	0.228835
BORCS6 ENSG00000196544	0.284436	0.954976	16.985	0.0022842	2.0748	1.09655	1.08403	10.0033	21.6003	1.67313
BORCS7 ENSG00000166275	7.95326	10.7121	0.685712	0.524451	6.90942	2.49505	3.30565	0.0473725	9.72568	9.06744
BORCS8 ENSG00000254901	5.09896	31.6524	21.1416	7.53969	45.6842	7.98691	0.0672503	10.6312	15.6029	20.7445
BORCS8-MEF2B ENSG00000064489	2.14123	0.208042	0.00935254	0.7234	0.141675	0.217913	0.251417	0.0708228	0.333193	0.195506
BPGM ENSG00000172331	0.0829135	0.0432719	0.476651	0.150624	0.306473	1.63214	1.90047	12.7224	0.4606	0.580663
BPHL ENSG00000137274	18.2418	1.47908	3.29787	1.24555	1.30646	14.4976	14.4256	6.27412	1.09836	3.48291
BPI ENSG00000101425	0.416471	0.475218	0.593156	1.12295	0.296161	0.183988	1.23503	0.209975	0.366292	3.27022
BPIFB1 ENSG00000125999	0.122265	0.341943	0.0173608	0.42474	0.448179	0.100448	0.346877	0.85309	0.142118	0.0569565
BPIFB2 ENSG00000078898	197.285	2.40081	0.8777	233.92	1.62448	44.7097	48.7772	3.65536	2.9994	0.711544
BPNT1 ENSG00000162813	9.65706	0.420541	1.89463	1.38469	11.3127	7.45868	3.77441	0.421866	0.240929	0.526478
BPTF ENSG00000171634	2.78749	30.1355	8.03852	16.6576	1.74065	0.00044461	1.70541	2.55184	5.43981	5.16352
BRAF ENSG00000157764	0.6729	0.323153	0.184153	0.105865	12.9375	0.85334	10.373	2.27382	1.63716	0.170663
BRAP ENSG00000089234	1.61065	7.08558	15.3819	14.7956	0.00909385	0.779451	0.0218735	7.88656	19.598	0.529675
BRAT1 ENSG00000106009	1.64237	78.1299	175.729	0.26966	26.5183	83.7313	51.1252	119.247	0.341216	33.2354
BRCA1 ENSG00000012048	1.75527	0.726575	1.17306	1.66873	8.80672	3.85427	0.0548127	0.213235	0.0155404	5.0365
BRCA2 ENSG00000139618	0.454204	0.564124	2.10475	0.00570563	1.05022e-06	1.83692e-05	0.0262429	0.344722	1.45747	3.24787
BRCC3 ENSG00000185515	4.973	0.103675	0.282122	0.012414	24.3602	0.775526	1.02452	2.77979	2.41595	3.10567
BRD1 ENSG00000100425	0.0645492	0.985931	0.256971	18.6555	0.218443	0.338342	5.32653	14.0065	0.931579	0.260244
BRD2 ENSG00000204256	285.477	157.733	29.8086	257.499	420.261	234.204	175.954	385.443	314.536	115.303
BRD3 ENSG00000169925	2.42728	18.6591	1.9685	56.9625	5.3586	8.91867	0.117007	0.301355	1.32459	0.433215
BRD4 ENSG00000141867	15.1302	95.8437	107.538	7.77702	42.0209	2.22625	12.272	13.0039	0.0313809	17.4894
BRD7 ENSG00000166164	0.539301	1.39175	0.833595	5.52908	4.19001	3.99925	9.00242	13.6453	13.0352	10.7993
BRD8 ENSG00000112983	79.6505	55.624	13.9502	117.143	0.0114875	2.02356	4.12385	7.05681	6.88573	7.82076
BRD9 ENSG00000028310	7.24784	3.84912	36.0748	40.976	64.2887	39.0838	3.57035	120.875	1.33481	3.3719
BRDT ENSG00000137948	0.442819	0.785822	0.820316	0.24841	0.349786	0.62748	1.03856	0.255586	0.119566	0.117931
BRE ENSG00000158019	26.5907	13.2872	1.38805	3.54533	0.537735	0.00605539	21.7583	2.69419	17.309	7.11635
BRF1 ENSG00000185024	100.96	48.0259	41.1053	30.2437	37.6578	66.1431	39.8989	35.4773	5.10766	1.54683
BRF2 ENSG00000104221	1.95588	3.66217	3.11712	5.04928	4.35195	2.16888	1.05377	18.5065	4.86394	1.92494
BRI3 ENSG00000164713	151.411	181.356	448.982	34.8495	129.485	116.999	50.6532	63.3365	20.565	49.6991
BRI3BP ENSG00000184992	0.570889	0.101622	11.2721	2.09308	27.0428	1.30401	1.86496	0.188866	0.028979	0.0826149
BRICD5 ENSG00000182685	0.482577	0.348316	0.636424	12.9413	2.19716	9.00525	1.0126	25.5449	0.61995	0.551686
BRINP1 ENSG00000078725	0.0297947	2.02152	0.338413	0.607754	1.08673	0.150698	0.89366	0.293948	0.134506	0.620846
BRINP3 ENSG00000162670	0.418578	0.124037	0.67657	0.0273502	0.331746	0.0122435	0.0321555	0.0146951	0.942838	0.206621
BRIP1 ENSG00000136492	0.142804	0.00308819	0.910043	0.00731292	0.344965	0.0346668	0.45968	0.0318479	0.00817942	0.0658489
BRIX1 ENSG00000113460	2.61326e-05	1.29177	0.155649	0.00947501	1.21632	4.06015	0.0556316	0.0698389	0.8168	0.309833
BRK1 ENSG00000254999	205.107	17.1391	65.5908	22.9442	27.0093	2.44991	59.4246	6.69669	12.5312	13.1072
BRMS1 ENSG00000174744	66.8405	46.8669	50.6717	3.02339	12.9558	6.6572	39.7157	2.33514	78.9583	16.9077
BRMS1L ENSG00000100916	0.383075	0.893726	0.252821	0.336744	0.0669516	0.316853	0.166773	0.292814	1.09143	0.421589
BROX ENSG00000162819	9.97323	0.0945288	3.13087	0.0612013	2.09406	9.11648	0.0122937	4.31481	10.4087	1.80465
BRPF1 ENSG00000156983	2.69238	1.0189	13.149	2.04429	2.33533	0.73863	1.61612	13.8505	1.38638	1.13804
BRPF3 ENSG00000096070	12.3021	0.201805	0.380567	13.6801	28.2592	5.88345	52.4297	1.19586	2.76767	2.04187
BRS3 ENSG00000102239	0.11831	0.177361	0.409211	0.120455	0.209289	0.00207799	0.177183	0.580935	0.00591508	0.0883858
BRSK1 ENSG00000160469	15.175	5.82234	13.2829	0.0298898	1.75296	10.2319	0.0190607	8.20089	0.455479	2.67333
BRSK2 ENSG00000174672	3.22966	0.57134	3.02192	0.221161	93.6423	0.497733	7.21965	0.553932	2.80277	0.205488
BRWD1 ENSG00000185658	0.540556	0.779915	18.9566	12.1462	7.28607	14.469	5.42462	2.81858	22.1526	5.47991
BRWD3 ENSG00000165288	2.71956	0.305987	0.162595	9.55358	0.194337	0.559839	0.044774	1.09389	0.279151	0.0231061
BSCL2 ENSG00000168000	0.964771	0.731499	0.292324	1.45071	0.827982	0.443685	1.36257	0.0738701	1.50854	0.631163
BSDC1 ENSG00000160058	4.38677	2.86013	55.9016	24.2963	13.7545	63.8347	35.2123	0.933385	12.5253	1.25922
BSG ENSG00000172270	187.679	542.884	422.426	84.943	130.244	207.671	71.1374	311.213	46.2572	56.9521
BSN ENSG00000164061	1.15102	0.0450906	0.738654	0.193795	0.967889	0.040432	0.199225	0.0748546	0.389812	0.652716
BSPRY ENSG00000119411	26.8202	6.45337	0.0242248	25.9157	41.4076	1.83594	6.52579	9.56847	0.505252	2.49201
BST1 ENSG00000109743	0.406516	0.443255	0.0647859	0.229017	0.0581744	2.09922	3.40074	0.0928373	4.79643	0.0709397
BST2 ENSG00000130303	3.58937	0.911748	395.319	0.84157	0.757556	0.465365	2.71883	232.383	4.70346	45.3216
BTAF1 ENSG00000095564	0.127248	10.3285	0.965078	0.253316	0.131371	0.500018	10.744	1.31694	0.667832	2.27047
BTBD1 ENSG00000064726	4.75575	0.679046	2.70101	9.14983	2.83007	5.75826	14.5047	51.348	16.478	0.0566106
BTBD10 ENSG00000148925	0.413372	0.743774	1.02354	2.52117	3.50011	3.00706	0.712158	0.373677	0.626515	0.369866
BTBD11 ENSG00000151136	1.23275	0.720937	0.596609	7.18045	4.34231	1.71117	0.584895	0.0146655	12.0939	0.662754
BTBD16 ENSG00000138152	0.047423	0.105116	0.383093	1.70264	0.485414	0.111728	0.0880151	1.39417	0.231643	0.352504
BTBD18 ENSG00000233436	0.0237887	0.000791075	0.552475	0.29974	0.234042	0.155105	0.0242063	0.0731133	0.411192	0.716096
BTBD19 ENSG00000222009	0.717988	0.0134628	0.0146336	0.0366576	0.158766	0.645827	0.0540691	0.30908	0.0317176	0.336368
BTBD2 ENSG00000133243	71.4264	127.598	71.8861	13.6335	8.25873	64.4685	132.865	86.5403	6.2378	9.16299
BTBD3 ENSG00000132640	0.828794	1.42949	13.1289	0.637222	2.58969	0.148408	0.665262	69.5755	0.253001	2.65873
BTBD6 ENSG00000184887	11.031	39.7057	61.2306	28.3044	54.786	12.8134	19.015	3.40373	0.475497	0.0343766
BTBD7 ENSG00000011114	0.648059	14.1001	0.00167846	29.963	0.312346	0.139102	0.396656	0.102804	0.607104	13.1147
BTBD8 ENSG00000189195	0.00660234	0.634692	1.46602	0.909497	1.33189	0.204412	0.0344604	0.793872	1.96563	3.97876
BTBD9 ENSG00000183826	7.64848	1.982	6.89526	0.306807	2.37681	0.344628	24.7171	17.6559	1.16001	4.32203
BTC ENSG00000174808	1.48979	0.06503	0.0243024	0.0764319	0.183346	0.322117	0.125535	1.03549	1.57729	3.68259
BTD ENSG00000169814	4.40949	20.3154	24.9302	2.47458	8.74466	5.41263	39.3799	6.06261	12.057	13.7461
BTF3 ENSG00000145741	2.44464	18.9474	50.2879	3.97169	30.7563	18.4972	39.7732	119.689	5.80594	22.6293
BTF3L4 ENSG00000134717	1.55015	2.93008	0.319421	3.45835	30.3846	31.6254	7.58971	0.833381	6.91751	0.546477
BTG1 ENSG00000133639	7.3544	13.4674	24.0281	46.2289	6.3494	5.18378	6.49243	131.796	2.90153	22.887
BTG2 ENSG00000159388	0.486736	0.0256783	143.921	0.858395	9.3149	4.42111	1.34822	141.412	638.757	51.9302
BTG3 ENSG00000154640	0.232523	0.0352683	1.15086	6.87789	6.37192	0.139016	0.396555	0.154094	0.0456487	0.0131078
BTG4 ENSG00000137707	0.289085	0.0424761	0.146558	0.261078	0.0251019	0.0360053	0.196486	0.0526672	0.344376	0.367881
BTK ENSG00000010671	0.024482	1.7615	0.286102	4.15165	0.624861	0.274072	0.132982	0.389467	0.332496	0.253055
BTLA ENSG00000186265	0.314933	0.108953	0.350943	0.144087	0.0461081	0.157493	0.0149176	0.0514062	0.320867	0.407944
BTN2A1 ENSG00000112763	7.65518	0.923826	0.0529558	0.202158	2.0799	2.33049	0.745244	3.29629	0.338156	1.63435
BTN2A2 ENSG00000124508	0.410411	1.79529	1.2783	2.48917	0.475548	0.024659	5.66695	0.422444	0.154559	0.274445
BTN3A1 ENSG00000026950	7.39789	0.858619	2.93809	1.27097	17.2584	7.97854	0.670332	1.31409	0.0737928	12.1882
BTN3A2 ENSG00000186470	8.38351	0.255957	3.39199	1.09272	0.270765	0.00566016	0.442481	0.373686	0.822788	1.9486
BTN3A3 ENSG00000111801	0.15733	1.38076	1.31056	4.82256	0.27084	0.0292595	2.02272	1.20477	0.338479	0.708579
BTNL8 ENSG00000113303	0.0619409	0.353371	0.347962	0.00529155	0.188963	0.00106847	0.0394662	0.0302499	0.0233534	0.0159022
BTNL9 ENSG00000165810	0.561127	0.203111	5.15299	0.0704508	0.295878	0.228922	0.0500507	1.33001	0.742662	0.00420316
BTRC ENSG00000166167	11.9474	2.14585	0.245817	1.19188	4.58369	8.25667	9.6003	0.125623	8.42557	1.2635
BUB1 ENSG00000169679	0.288134	0.0613307	0.00303738	1.20871	0.144106	0.0355524	0.262607	0.00330394	0.0821595	0.000256534
BUB1B ENSG00000156970	0.126793	0.182422	0.345227	0.180664	0.0868409	0.0680702	0.0320913	1.80693	0.117178	0.114137
BUB3 ENSG00000154473	1.47234	1.29675	0.199968	3.8576	1.095	0.925614	0.144213	12.3652	0.126793	2.42125
BUD13 ENSG00000137656	0.0261001	6.28258	0.866387	1.38145	2.43081	0.567897	0.179299	0.677367	2.49674	0.768064
BUD31 ENSG00000106245	76.8543	176.213	13.1439	108.372	70.1496	18.6344	10.9952	14.3251	53.816	85.8835
BVES ENSG00000112276	11.1471	0.869963	0.181885	0.209943	0.369741	0.31063	1.65326	0.933055	2.39392	0.318032
BYSL ENSG00000112578	80.1957	30.5093	0.222506	0.197196	0.0464363	1.01274	0.844871	1.97071	0.938123	0.00156053
BZW1 ENSG00000082153	1.91769	3.5005	13.9666	5.18919	20.2626	26.1682	0.467048	10.3174	38.4333	15.0423
BZW2 ENSG00000136261	0.15175	5.64091	0.273434	0.371805	6.43469	6.21483	2.18935	3.46646	1.38312	13.0537
C10orf10 ENSG00000165507	106.772	1.03202	38.1265	2.11451	0.168563	21.204	0.23606	28.6965	14.9326	1.6029
C10orf107 ENSG00000183346	0.796403	0.959557	0.308672	0.090477	4.49134	0.536723	0.0509316	1.19777	1.63887	1.13616
C10orf11 ENSG00000148655	11.1141	7.88814	1.11916	0.173831	2.47347	14.9366	12.5799	31.3455	8.70516	1.3761
C10orf128 ENSG00000204161	0.81307	0.313094	1.32859	0.269488	0.377499	0.713055	0.131337	1.41646	0.545107	0.296106
C10orf2 ENSG00000107815	2.45797	2.57876	15.4588	0.10125	0.992471	3.24785	2.77731	2.73123	0.235995	0.379583
C10orf35 ENSG00000171224	0.195883	3.11339	3.51186	0.179729	0.142466	0.459683	0.772746	4.94065	5.16715	0.321749
C10orf53 ENSG00000178645	0.279209	0.797555	0.12721	0.00774977	0.0133881	0.310369	0.0934586	0.0320806	0.274958	0.278526
C10orf54 ENSG00000107738	31.5664	0.548421	78.9317	0.548656	4.33589	34.1643	5.50744	61.6296	0.236773	14.2289
C10orf55 ENSG00000222047	0.376021	0.296931	0.478182	0.63784	0.222858	0.0556749	0.537816	0.235585	0.0576884	0.117087
C10orf76 ENSG00000120029	35.9818	0.920793	0.372139	4.92362	4.84318	0.664912	35.0551	1.9015	0.082205	1.94316
C10orf88 ENSG00000119965	0.060309	0.10104	0.62983	0.248431	1.03922	0.630331	5.67539	5.56098	4.01494	0.00236734
C10orf95 ENSG00000120055	0.285596	0.785421	1.73776	0.541225	0.113105	3.20772	1.12519	0.428065	0.0102523	0.107398
C10orf99 ENSG00000188373	0.0304179	0.0128262	0.0316507	0.0908332	0.344934	0.433153	0.33838	0.00409135	0.339392	0.19701
C11orf1 ENSG00000137720	2.74604	0.27846	1.93664	10.0816	14.2897	0.943994	1.27936	28.1341	0.361371	2.30889
C11orf16 ENSG00000176029	1.30256	0.0996629	0.0385225	0.265559	3.9851	0.220271	0.342958	0.0529514	1.23558	0.140834
C11orf21 ENSG00000110665	0.141012	0.0268703	0.264918	0.0667954	0.08054	0.434351	0.00924261	0.0289799	0.239837	5.67817
C11orf24 ENSG00000171067	7.3932	30.147	49.1291	20.4752	27.5667	48.9121	1.35743	153.242	63.2915	1.4222
C11orf31 ENSG00000211450	34.5821	25.2474	45.0344	60.2681	40.5583	58.7169	12.5846	134.207	53.9827	24.5768
C11orf40 ENSG00000171987	0.325531	0.0792494	0.00119871	0.162956	0.130749	0.00685858	0.0352701	0.00391684	0.0755905	0.10554
C11orf45 ENSG00000174370	0.126233	0.0158452	0.29123	0.431868	0.0605024	0.119396	0.0142506	0.958662	4.02389e-05	1.27729
C11orf49 ENSG00000149179	25.1512	14.5785	11.4669	0.643919	34.2307	0.0857335	0.238651	19.4996	14.059	3.36747
C11orf52 ENSG00000149300	0.249789	0.318608	0.0151093	0.144246	0.358456	0.864688	0.0204926	0.419516	0.0197919	0.000219362
C11orf54 ENSG00000182919	4.72546	1.69317	0.866905	6.42645	3.78383	0.1473	14.6301	0.609815	3.56485	2.48351
C11orf57 ENSG00000150776	18.3625	0.152726	0.340567	5.0642	0.326217	0.967847	1.84548	0.202602	0.523175	2.34121
C11orf58 ENSG00000110696	4.74395	11.9653	8.92055	8.77536	84.5845	21.5207	5.44296	15.2048	18.8802	10.8285
C11orf63 ENSG00000109944	0.31138	1.24095	3.31735	0.317405	0.0208688	0.741778	2.5792	0.0727636	1.66324	0.841425
C11orf65 ENSG00000166323	0.0140495	0.0686773	0.11162	0.218471	0.162266	2.36857	0.302852	0.0440238	0.0741743	0.0403424
C11orf68 ENSG00000175573	36.7378	35.4361	54.9566	0.249728	0.379966	8.57232	26.164	51.4181	1.33435	5.32778
C11orf70 ENSG00000137691	0.366432	0.609224	1.13125	0.822152	0.364861	1.45441	0.504809	7.74613	1.71833e-05	0.233384
C11orf71 ENSG00000180425	3.85292	7.57175	0.937016	0.0482069	1.74488	0.131816	0.803443	0.994586	20.3645	3.63784
C11orf74 ENSG00000166352	0.210524	0.349108	0.213091	0.233556	8.03084	0.479709	2.42451	0.683874	1.10719	0.524876
C11orf80 ENSG00000173715	1.70031	2.72671	0.122286	9.08937	0.421676	1.13789	3.57018	1.705	1.11098	0.18317
C11orf84 ENSG00000168005	8.0894	0.209881	0.840672	0.0527231	0.760568	0.752278	0.307602	0.26791	5.50769	1.9182
C11orf87 ENSG00000185742	0.363173	0.0428136	0.261826	0.0260546	0.227423	0.185895	0.058986	0.0341393	0.0301738	2.04774
C11orf88 ENSG00000183644	0.0549035	0.0918856	0.284874	0.145599	0.130735	0.316805	0.271043	0.0202682	0.117348	0.0796898
C11orf95 ENSG00000188070	67.9446	1.28081	1.24465	7.94874	20.6511	0.128659	0.931943	0.653316	0.303572	10.8478
C11orf96 ENSG00000187479	1144.8	5.08483	1112.93	106.263	1.3134	1.16488	90.6574	431.232	114.889	347.023
C11orf98 ENSG00000278615	0.38026	0.561559	0.414581	3.17502	0.0609916	0.559424	0.285821	0.155214	1.07646	1.09876
C12orf10 ENSG00000139637	46.5165	2.2326	13.9524	0.0121456	14.6023	9.33724	1.15394	64.6911	48.966	3.12669
C12orf29 ENSG00000133641	0.611608	1.15596	10.3846	1.85206	1.18973	0.96189	2.03352	0.248805	1.44499	6.06217
C12orf4 ENSG00000047621	5.02642	0.721965	2.49304	3.86191	2.68148	0.00259717	2.59571	2.39353	0.0721197	0.132647
C12orf40 ENSG00000180116	0.0232833	0.344867	0.178303	0.0809108	0.0575754	0.633449	0.0850822	0.0602609	0.0618477	0.119049
C12orf42 ENSG00000179088	0.219935	0.340593	0.0610656	0.030485	0.181608	0.148445	2.16102e-05	0.12444	0.0476959	0.0597537
C12orf43 ENSG00000157895	4.75227	0.284628	13.8768	28.9162	3.33244	7.29464	0.767619	2.04539	12.9013	0.465554
C12orf45 ENSG00000151131	1.75162	5.92614	5.16553	0.0516421	0.561488	1.34616	10.0288	1.87166	0.120263	0.149097
C12orf49 ENSG00000111412	5.71344	7.44549	7.54889	3.59235	0.57667	0.00332626	5.72015	0.0594275	0.603378	0.320059
C12orf50 ENSG00000165805	0.224399	0.40886	5.1751e-05	0.280957	1.04764	0.162946	0.510601	0.00267663	0.0814167	0.205419
C12orf54 ENSG00000177627	0.0992922	0.172959	0.0929038	0.000133112	0.05336	0.514355	0.5547	0.110439	0.080398	0.209521
C12orf56 ENSG00000185306	0.684777	3.52258	0.0751174	0.462625	0.629557	1.95659	2.58089	0.0254106	0.86931	1.7471
C12orf57 ENSG00000111678	247.907	83.1252	835.903	67.0168	70.1491	11.7717	169.969	312.108	164.982	61.2621
C12orf60 ENSG00000182993	0.535158	4.08849	1.1161	0.428817	1.98898	0.411624	0.0263349	3.32013	0.929964	0.810406
C12orf65 ENSG00000130921	9.65296	1.64163	3.83397	5.92148	1.16151	0.696138	7.69741	4.45895	1.2069	0.202134
C12orf66 ENSG00000174206	0.461659	0.0133806	0.402166	0.129609	0.269917	0.963133	2.13263	9.66376	0.138938	0.0732714
C12orf71 ENSG00000214700	0.130077	0.227301	0.00684849	0.01203	0.357459	0.174299	0.835101	0.267552	0.274309	0.093636
C12orf73 ENSG00000204954	0.801647	0.546599	1.40069	1.45734	5.93244	3.0829	5.59064	2.23968	1.68288	8.71627
C12orf75 ENSG00000235162	1.3872	1.98777	30.2691	3.48842	0.879566	1.69064	0.000449129	1.38384	0.56665	0.582546
C12orf76 ENSG00000174456	0.952811	2.85705	12.5076	0.765291	2.97506	0.393079	23.0462	1.98594	0.979701	20.3064
C14orf1 ENSG00000133935	83.6984	18.9243	20.8201	28.3271	26.514	7.81593	33.3109	20.8762	16.2789	3.86007
C14orf105 ENSG00000100557	0.564876	0.454375	1.21426	0.296928	0.145193	0.310126	0.597747	0.465187	0.389798	0.0994219
C14orf119 ENSG00000179933	1.98935	0.328479	0.143679	2.1563	0.812591	12.5967	0.715898	1.37854	2.76208	1.489
C14orf132 ENSG00000227051	0.694434	1.02652	2.74857	0.349682	0.075471	0.964083	0.343993	0.772388	0.171585	4.36634
C14orf142 ENSG00000170270	0.205172	4.50042	0.278947	3.49208	0.148522	0.0174233	0.203635	0.151111	1.25818	1.93677
C14orf159 ENSG00000133943	13.4548	0.809313	0.0743793	3.90254	1.05719	0.106294	8.43815	1.82209	2.04611	0.244312
C14orf166 ENSG00000087302	58.3208	0.208502	5.88658	18.1952	14.9448	5.77685	23.5488	0.0917691	18.5738	30.506
C14orf169 ENSG00000170468	0.481447	0.438687	1.64892	0.306481	2.97642	1.01317	0.530705	6.9883	0.201077	0.176514
C14orf180 ENSG00000184601	0.324935	0.268182	0.175827	1.62091	0.237447	0.227456	0.475807	0.184948	0.216318	0.0377481
C14orf2 ENSG00000156411	116.278	0.115471	1.29608	24.7034	48.3417	30.0719	96.4499	29.7431	0.816183	65.4024
C14orf28 ENSG00000179476	0.130514	0.213257	4.05258	0.559333	0.394085	0.0146502	0.00379198	2.13973	0.327238	1.30421
C14orf37 ENSG00000139971	0.288515	1.02414	0.0189254	0.147818	0.0188577	1.60673	0.0370829	0.307659	0.398405	0.12815
C14orf39 ENSG00000179008	0.179504	0.120943	0.258079	0.0477613	0.125512	1.4662	0.19606	0.547822	0.456498	0.347559
C14orf79 ENSG00000140104	7.08014	11.9622	7.28992	0.790741	7.06652	4.84697	5.59949	2.20277	14.0447	13.7932
C14orf80 ENSG00000185347	4.79009	0.275648	3.78574	1.07477	0.502174	0.533909	0.347649	26.2962	0.942915	0.0604659
C14orf93 ENSG00000100802	2.04298	0.07906	0.861516	1.05417	9.54796	2.47547	16.7125	1.01432	0.319408	2.25512
C15orf39 ENSG00000167173	22.5898	2.34509	1.43713	0.699732	9.83621	0.395165	3.46685	13.5931	8.43382	3.63452
C15orf40 ENSG00000169609	27.343	1.11671	0.781045	2.18562	0.0491969	0.295129	31.7482	1.45897	25.0348	0.841774
C15orf41 ENSG00000186073	0.742662	0.0955467	3.42296	1.73086	0.438793	0.13544	0.0432467	0.75194	0.18322	2.13614
C15orf48 ENSG00000166920	0.224812	0.169683	1.89903	0.293935	6.05728	24.4665	1.05419	0.740206	2.10263	10.1185
C15orf52 ENSG00000188549	45.0982	2.7103	4.24577	1.78127	6.01073	0.881618	6.60218	0.422494	4.88014	9.33436
C15orf53 ENSG00000175779	1.68476	0.0868938	0.338912	0.196619	0.23052	0.0734443	0.00843873	0.130669	0.0520454	0.283174
C15orf57 ENSG00000128891	14.2562	0.00383966	0.0961266	0.249755	1.97044	1.19866	1.07039	13.121	0.127908	0.260987
C15orf59 ENSG00000205363	5.33874	0.108339	7.1364	0.55262	1.22963	2.36926	0.160676	12.4358	5.28426	1.66456
C15orf61 ENSG00000189227	0.601948	2.41187	1.88993	9.44219	1.70311	2.38771	7.93947	69.602	5.53306	4.32169
C15orf62 ENSG00000188277	0.228702	0.316536	0.0572678	0.0362137	0.00545948	0.000363722	0.368237	0.104215	0.0113515	0.192274
C15orf65 ENSG00000261652	3.81736	0.68108	0.517705	0.289654	0.648926	0.373202	0.288718	0.00391573	0.151725	0.592831
C16orf13 ENSG00000130731	74.3432	193.429	175.923	124.08	12.8674	84.784	11.4951	19.8813	0.454189	11.7046
C16orf45 ENSG00000166780	2.36207	0.127765	19.6032	3.91119	0.423782	0.629012	1.49248	0.706862	0.0695183	7.21867
C16orf46 ENSG00000166455	0.224991	0.241401	0.0907025	0.293479	0.131587	0.0180167	0.400113	0.778083	0.331203	0.0525982
C16orf52 ENSG00000185716	0.345384	1.98735	0.623833	12.7675	8.19355	0.308136	0.0954523	0.494711	1.46517	0.108693
C16orf54 ENSG00000185905	0.000196709	0.0108005	0.810554	0.023339	0.0845374	0.197978	0.0483421	2.13925	0.0215543	0.645048
C16orf58 ENSG00000140688	194.358	76.28	0.902904	45.6574	106.718	32.8067	23.6265	0.191073	1.57131	101.511
C16orf59 ENSG00000162062	3.48627	7.06907	0.432833	0.908625	0.594288	2.07375	0.0440934	0.76738	0.257766	0.858193
C16orf62 ENSG00000103544	6.10802	25.6515	39.001	6.6493	9.87737	0.779688	11.9739	1.47538	4.11871	17.1577
C16orf70 ENSG00000125149	27.6051	53.3041	0.824125	3.15743	22.7934	16.4758	28.6472	0.347468	13.5767	0.133814
C16orf71 ENSG00000166246	4.2822	0.00585241	0.00839406	0.463461	0.913522	4.76325	0.134489	1.18036	0.00184548	1.85638
C16orf72 ENSG00000182831	0.0851994	0.983137	1.2173	1.13529	0.598579	4.38604	0.363618	20.6734	6.80116	0.0837594
C16orf74 ENSG00000154102	3.54343	0.274886	2.71546	0.109972	0.977778	0.396087	9.41058	0.61108	0.283717	9.26171
C16orf78 ENSG00000166152	0.0223239	0.603062	0.152319	0.0454356	0.0942492	0.0157932	0.222957	0.17496	0.45983	0.0124899
C16orf86 ENSG00000159761	1.10187	0.0873844	1.52174	0.06697	0.224629	0.074993	0.41724	0.86648	12.6558	0.974689
C16orf87 ENSG00000155330	0.236993	0.661994	0.578938	0.160324	2.66141	7.48413	0.183643	2.78399	0.305697	0.0345885
C16orf89 ENSG00000153446	25.1973	0.0367499	10.7378	3.24444	3.52464	1.50525	0.105256	15.3686	0.319976	1.52757
C16orf91 ENSG00000174109	5.89583	2.31993	0.713519	0.991919	7.25848	5.94474	3.31164	9.44545	0.231988	29.7555
C16orf95 ENSG00000260456	0.517446	0.252914	0.451093	0.109551	0.230051	0.127966	0.0219328	1.39106	0.123749	0.352411
C17orf107 ENSG00000205710	8.68799	5.38563	11.3518	0.400993	1.28268	0.365136	0.325726	5.54366	15.3549	8.45057
C17orf49 ENSG00000258315	1.22868	0.0985868	0.292905	0.0204576	0.51978	0.196753	3.93415	2.3023e-05	1.88277	3.99115
C17orf50 ENSG00000270806	0.166217	0.0913273	0.28007	0.061652	0.018409	0.743725	0.662813	0.558617	0.121368	0.218159
C17orf51 ENSG00000212719	0.239888	0.400641	3.42942	0.174811	0.265124	3.2877	1.91826	1.27363	3.26444	0.952477
C17orf53 ENSG00000125319	0.513671	0.0135844	0.113648	0.487414	1.12483	0.00839299	0.176466	0.136438	0.292464	0.0037952
C17orf58 ENSG00000186665	0.826015	0.377439	1.52234	5.38927	0.310148	0.515013	0.984212	0.282363	1.34877	0.161576
C17orf62 ENSG00000178927	58.4799	161.637	26.9187	67.4493	6.88397	91.7519	5.68357	74.5808	0.295088	3.25995
C17orf64 ENSG00000141371	0.839444	0.184456	0.0109866	0.203436	0.207815	0.468285	0.333139	0.0763041	0.00781501	0.0610287
C17orf67 ENSG00000214226	0.145596	1.33858	3.29045	1.95543	1.87889	0.458012	0.316549	0.10496	0.339521	3.87832e-05
C17orf75 ENSG00000108666	1.34517	0.0821462	0.9112	7.70682	6.85968	1.92184	9.44497	2.89677	0.122421	0.745674
C17orf78 ENSG00000278505	0.150449	0.868296	0.045076	0.0133881	0.145171	0.0182917	0.0339617	0.00435788	0.00177856	0.000188152
C17orf80 ENSG00000141219	1.23504	1.21031	12.9882	15.857	4.08039	4.94516	0.371023	1.70547	0.655662	5.72386
C17orf89 ENSG00000224877	79.0812	23.3916	109.565	31	31.48	12.943	15.1747	0.782522	13.5441	0.393054
C17orf96 ENSG00000273604	5.62756	0.656971	0.37904	0.0137152	0.33354	0.357019	3.37141	0.0176212	0.494891	0.27437
C17orf97 ENSG00000187624	0.304647	2.20419	4.51051	2.00203	0.371406	0.418498	0.145552	0.0198386	5.2447	1.04995
C17orf99 ENSG00000187997	0.292763	0.0390425	0.420757	0.304933	0.00459762	0.0923619	0.205588	0.15625	0.185299	0.101696
C18orf21 ENSG00000141428	0.20921	3.53016	0.236371	3.11322	4.81509	2.5525	2.97337	0.488302	2.42878	0.32529
C18orf25 ENSG00000152242	1.68831	1.1169	0.396239	0.42127	7.89103	5.22959	4.22846	13.9673	1.41763	1.16434
C18orf32 ENSG00000177576	0.0155948	10.7125	11.3299	0.657547	1.07071	9.40137	0.0856321	0.640719	4.73668	12.6032
C18orf54 ENSG00000166845	0.0270566	0.487399	0.671863	0.0447493	0.493489	0.257864	0.0219129	1.04397	0.000547012	0.0836029
C18orf63 ENSG00000206043	0.268296	0.277995	0.101006	0.0753784	0.0121556	0.0305986	0.159032	0.274739	0.0593297	0.245464
C18orf8 ENSG00000141452	1.25854	4.81146	1.79235	4.23749	1.29544	4.57977	5.09417	3.46982	1.29142	3.92647
C19orf12 ENSG00000131943	59.2485	16.4316	6.29627	2.18349	1.59151	2.15511	41.5294	1.32838	6.25499	10.9215
C19orf18 ENSG00000177025	3.35673	1.41766	8.9287	2.04442	1.75054	14.068	0.818557	2.51191	1.55903	0.927644
C19orf24 ENSG00000228300	5.17818	53.4934	64.3699	55.059	24.0651	75.6088	5.47456	185.722	4.43131	50.0906
C19orf25 ENSG00000119559	72.7736	107.955	4.01164	0.225738	27.0041	2.52663	2.13551	59.625	28.4155	2.57247
C19orf33 ENSG00000167644	0.997774	1.2009	0.932658	8.3836	2.46194	2.45077	0.0109946	0.960135	10.5498	4.82169
C19orf35 ENSG00000188305	0.0821247	0.00664657	1.207	0.413037	0.121491	1.89263	0.000604941	0.00365866	0.350269	0.104867
C19orf38 ENSG00000214212	0.462108	1.15949	8.11124	3.0924	0.0759217	1.93418	0.0754448	0.135824	1.80166	0.19557
C19orf43 ENSG00000123144	163.37	17.7333	4.65312	39.435	59.3311	53.2048	54.5678	73.7118	51.133	60.3247
C19orf44 ENSG00000105072	6.08572	10.0702	6.48513	0.360302	0.284757	5.56651	0.0239809	5.21718	0.1821	14.4618
C19orf45 ENSG00000198723	8.06929	3.87227	1.65601	0.0959377	0.472119	0.00811732	0.140685	1.83934	0.252645	0.479635
C19orf47 ENSG00000160392	16.0519	22.5208	0.16824	0.587984	0.23931	1.24721	0.0139719	8.08566	0.133594	0.631961
C19orf48 ENSG00000167747	61.1222	162.368	226.603	96.2659	9.71585	72.4789	33.6515	59.2508	9.57411	17.5071
C19orf52 ENSG00000142444	1.37711	10.1942	10.0195	0.338743	16.9138	1.18493	2.1197	1.16375	1.88496	0.721981
C19orf53 ENSG00000104979	111.501	44.2182	80.5233	94.009	33.1155	41.0868	62.5726	25.4317	10.0799	571.457
C19orf54 ENSG00000188493	15.1043	12.0468	1.21931	1.72229	0.174729	2.76076	3.03622	1.63496	1.83794	0.646875
C19orf57 ENSG00000132016	1.48196	0.221859	0.281783	0.421966	0.00190942	0.441541	1.70532	5.54686	1.75392	0.541377
C19orf60 ENSG00000006015	24.4101	10.2528	67.9396	33.7919	6.73138	69.819	34.1625	243.022	11.2075	29.2186
C19orf66 ENSG00000130813	7.16407	3.84665	11.2382	0.444867	0.10699	7.69595	4.33941	0.207921	0.372306	8.83293
C19orf68 ENSG00000185453	6.71661	2.08338	16.8339	1.98752	0.157597	3.30593	0.963959	1.24011	2.69747	0.471963
C19orf70 ENSG00000174917	41.9514	205.701	389.609	18.8315	36.3196	40.9085	8.76274	310.685	99.1838	8.25899
C19orf71 ENSG00000183397	0.0348641	0.00206309	0.26315	0.0111643	0.0317899	0.243241	0.0436354	1.60477	0.04032	0.236907
C19orf73 ENSG00000221916	0.431345	0.0610946	0.00178207	2.08475	0.467487	1.01665	0.599738	14.3745	4.80094	0.5746
C19orf81 ENSG00000235034	18.174	38.2597	4.71361	35.6345	90.5446	1.7064	9.51954	1.43075	1.00612	0.304678
C1D ENSG00000197223	0.293485	3.88853	0.0108182	2.42788	0.723351	0.389288	9.46351	12.7429	4.36448	0.258125
C1GALT1 ENSG00000106392	0.307984	0.287499	0.197356	5.50477	0.729212	0.290418	1.58344	7.69925	1.87682	1.21752
C1GALT1C1 ENSG00000171155	0.126939	0.783553	1.33903	0.465916	26.2064	11.0533	2.56487	6.87412	0.0219663	0.652163
C1GALT1C1L ENSG00000223658	0.0363052	0.936852	2.27316	0.206744	0.576664	0.395217	0.00235312	0.675341	0.00875446	0.209179
C1QA ENSG00000173372	109.929	4.9317	458.346	4.73982	0.278643	25.1076	1.42479	328.449	1.49683	20.4606
C1QB ENSG00000173369	13.5668	0.511839	85.7323	11.2237	3.08137	38.7516	5.02056	204.147	3.142	134.91
C1QBP ENSG00000108561	4.07726	14.1876	6.67145	58.4011	37.268	56.0035	38.9602	1.18847	13.519	0.464328
C1QC ENSG00000159189	1.20828	1.20275	55.5098	3.3468	3.09319	23.757	0.595127	46.505	7.55498	20.5506
C1QL1 ENSG00000131094	1.7585	0.272536	12.5768	1.13295	0.301211	2.95067	6.97161e-05	0.986303	0.977038	0.312014
C1QL3 ENSG00000165985	0.43136	0.108345	0.0323844	0.00145071	0.0210304	0.0571721	0.761457	0.0564156	0.184046	1.67729
C1QTNF1 ENSG00000173918	86.1441	5.60587	73.3641	0.52511	0.707577	0.233007	1.24234	12.009	43.0464	0.866667
C1QTNF2 ENSG00000145861	12.976	4.94889	11.4452	0.0495802	0.160747	2.01487	5.71307	30.1239	5.81877	0.163956
C1QTNF3 ENSG00000082196	1.42287	2.28505	4.45014	0.376486	11.7152	2.29571	24.7225	2.891	0.327484	0.374131
C1QTNF4 ENSG00000172247	1.31824	0.159658	10.6471	9.54398	0.793106	0.15274	0.868921	0.437236	1.03934	0.133819
C1QTNF5 ENSG00000223953	0.0999223	0.450785	0.124691	0.114158	0.120437	0.0200628	0.15827	0.23704	0.147424	0.053744
C1QTNF6 ENSG00000133466	0.136378	0.6231	3.66626	3.68942	6.53722	0.502903	0.642648	5.39397	8.29677	0.0475401
C1QTNF7 ENSG00000163145	0.615923	0.0972897	1.08475	0.0628629	0.00265016	1.96015	0.183131	1.75915	0.19658	1.38947
C1QTNF9 ENSG00000240654	0.622766	0.0615463	0.421056	0.132888	0.0438758	0.265937	0.294154	0.00523367	0.0804402	0.00130756
C1QTNF9B ENSG00000205863	0.0168198	0.456467	0.0727575	0.0307639	0.148052	0.400349	0.280453	0.674572	0.101285	0.507118
C1QTNF9B-AS1 ENSG00000281899	0.58211	0.988209	0.384527	1.66208	0.178117	5.96148	0.500012	1.56593	5.76975	0.00173399
C1R ENSG00000159403	9.22979	1.13774	1181.79	20.2124	2.19037	76.4553	43.0842	670.28	4.6744	245.486
C1RL ENSG00000139178	71.9828	0.563516	4.02602	0.262053	8.509	6.49084	18.8919	0.160389	0.604643	7.50896
C1S ENSG00000182326	97.589	3.65329	47.9899	2.03261	14.6968	4.87408	11.4849	28.4754	0.00675566	24.5292
C1orf101 ENSG00000179397	0.044112	0.246265	0.000242306	0.0106684	3.39409	0.109671	1.14625e-05	0.0239097	0.179098	0.0492863
C1orf105 ENSG00000180999	0.0014203	0.061793	0.355354	0.194553	0.0262257	0.0230057	0.00319428	1.00032e-05	0.0256906	0.205261
C1orf106 ENSG00000163362	1.18618	1.09249	0.120308	8.20308	1.85962	0.367762	1.03605	1.53609	0.498549	3.91876
C1orf109 ENSG00000116922	1.39768	1.39321	0.0129446	0.134868	0.250798	19.9965	1.19789	4.46898	21.5699	3.63451
C1orf112 ENSG00000000460	0.0501848	0.0146923	1.91752	1.18552	3.37657	0.0428791	0.834547	0.10354	2.08811	2.41933
C1orf115 ENSG00000162817	3.67985	28.7566	26.3162	0.71461	30.7559	26.8952	36.5726	2.1895	1.47865	0.144159
C1orf116 ENSG00000182795	276.415	342.849	15.4636	148.061	72.9052	59.8538	4.96692	3.8543	50.8083	57.5557
C1orf122 ENSG00000197982	134.418	176.122	65.7302	74.8871	36.6127	19.9834	51.5016	9.36737	8.57525	50.9576
C1orf123 ENSG00000162384	109.343	0.0897885	1.7912	3.70167	19.686	16.8328	29.1674	34.5491	0.606428	0.439015
C1orf127 ENSG00000175262	0.0125187	0.020469	0.655828	0.0392358	0.0148401	0.0137069	0.240075	0.000310638	0.0181285	0.0154155
C1orf131 ENSG00000143633	4.36259	1.71264	1.29515	0.00985542	10.4665	2.31698	2.37243	2.80317	1.82602	9.30426
C1orf145 ENSG00000162913	0.217054	0.954115	5.75537	0.0946346	0.120532	0.00475744	0.445588	0.617915	0.00455901	0.92642
C1orf146 ENSG00000203910	0.573653	0.575229	0.169445	0.0248784	0.00205237	0.000885196	0.268156	0.00529449	0.11592	0.0755568
C1orf158 ENSG00000157330	0.250686	0.101903	0.0914309	0.03089	0.327618	0.00958839	2.0163	0.0357235	0.000242804	0.192344
C1orf159 ENSG00000131591	1.13017	1.16014	26.7663	70.1583	11.2545	22.8256	5.24216	2.65946	1.11604	0.266984
C1orf162 ENSG00000143110	1.94184	0.00316953	0.890583	1.77675	3.38625	4.88133	1.8216	13.2541	0.258761	0.171428
C1orf167 ENSG00000215910	0.186712	0.1354	0.13967	0.169235	0.246236	8.38463	0.348628	0.00725805	0.115928	0.700042
C1orf168 ENSG00000187889	0.185461	3.67233	0.460071	0.335103	0.196543	2.4886	0.826376	0.24994	1.20686	0.211709
C1orf174 ENSG00000198912	5.22211	1.8878	4.67764	0.0156717	7.73812	6.14719	5.83495	3.88749	3.34697	2.09146e-08
C1orf185 ENSG00000204006	0.193485	0.219941	0.171825	0.0275787	0.000158441	0.0160524	0.0312598	0.0552581	0.0326047	0.00581158
C1orf186 ENSG00000263961	0.110262	0.333314	5.41991	0.0112607	0.210987	0.742823	0.197057	3.22545	3.15168	0.146972
C1orf194 ENSG00000179902	0.74926	0.000715327	0.455555	0.573634	0.0932445	2.61534	0.4854	2.51659e-07	0.789309	0.39385
C1orf198 ENSG00000119280	10.3934	19.6173	1.66708	10.843	26.8837	24.7509	48.6095	80.7752	45.3318	0.995905
C1orf204 ENSG00000188004	2.84507	0.461076	0.343658	1.29337	0.000196891	0.821324	0.141904	0.471062	0.0996288	2.95255
C1orf21 ENSG00000116667	25.471	32.3936	0.300146	17.0078	37.7506	2.3241	21.5522	18.4149	4.50309	8.0481
C1orf210 ENSG00000253313	12.1774	17.2821	1.19442	0.781354	2.30426	9.10596	23.5644	0.506666	0.605348	27.4056
C1orf216 ENSG00000142686	2.89129	9.30592	45.0079	0.0450787	12.639	2.74167	0.654778	2.39089	1.86255	0.020846
C1orf226 ENSG00000239887	1.0962	0.717187	0.0521702	1.24602	2.73876	1.03754	7.12059	0.584059	2.06031	0.119931
C1orf228 ENSG00000198520	0.203698	0.468386	0.122836	0.0586069	0.137488	0.211376	0.28975	8.3798	0.287419	1.30059
C1orf234 ENSG00000227868	0.896189	0.68374	0.248928	0.0324974	0.856172	0.553875	0.426143	0.182081	0.192866	0.21737
C1orf27 ENSG00000157181	2.65046	14.2649	0.114844	0.0967461	6.40645	13.9849	0.530123	0.0468057	0.200602	0.314451
C1orf35 ENSG00000143793	92.9487	22.0617	0.00618907	14.6792	34.4924	16.3295	45.5639	2.39762	0.158649	0.127108
C1orf43 ENSG00000143612	93.4448	4.96881	41.2185	10.3986	49.0719	4.04387	9.42602	57.3285	0.997519	10.8205
C1orf50 ENSG00000164008	1.35534	0.0529809	2.09608	0.222914	0.0165582	0.131404	0.662796	0.784656	0.111079	0.579146
C1orf52 ENSG00000162642	4.75221	5.6835	0.460979	12.4638	5.55231	17.0036	7.87475	0.876978	0.275268	1.43132
C1orf53 ENSG00000203724	6.79832	2.37489	0.422663	0.200488	0.00728228	3.36255	3.83881	2.57521	1.61142	0.128124
C1orf54 ENSG00000118292	13.1588	0.02062	3.69507	0.941829	0.0750016	1.57454	4.28109	0.767849	0.268426	6.28921
C1orf56 ENSG00000143443	5.90306	14.0164	38.703	9.35816	10.9367	11.0607	18.5552	6.10665	0.322561	7.67532
C1orf64 ENSG00000183888	0.0537736	0.0528034	4.66024	0.419604	0.706151	0.604511	0.973677	0.00962594	0.0634989	0.000221883
C1orf74 ENSG00000162757	9.04145	0.637325	0.271252	0.606388	2.17754	0.386072	0.0249351	0.78101	10.6541	0.681848
C1orf87 ENSG00000162598	0.133552	0.0878857	0.289092	0.289973	0.0170536	0.116845	0.0864301	0.00917823	0.00787897	0.0516535
C2 ENSG00000166278	5.57195	0.933297	0.410734	17.6864	19.1885	91.8488	0.967851	0.38815	1.38752	10.2617
C20orf144 ENSG00000149609	0.000378578	0.221893	0.270122	0.0504714	0.241528	0.569762	0.180224	0.0937807	0.566353	0.361263
C20orf194 ENSG00000088854	0.632258	2.60441	2.58536	3.4735	0.2562	12.5353	11.9243	0.330341	0.68396	0.263801
C20orf196 ENSG00000171984	7.93737	7.22794	0.0014912	0.667858	1.76915	3.3915	2.42627	1.38966	1.49026	1.56778
C20orf24 ENSG00000101084	0.298311	8.8211	4.32387	3.89834	6.79949	24.3679	6.57681	2.08191	0.355016	12.9302
C20orf27 ENSG00000101220	27.7654	3.95952	3.60971	0.00548274	1.13554	7.00546	16.7716	89.813	0.500846	122.622
C20orf96 ENSG00000196476	41.1469	1.11716	5.23767	0.821808	4.03414	2.81889	9.86225	10.8849	0.909869	0.876802
C21orf2 ENSG00000160226	11.654	26.2167	79.8744	32.7183	1.20157	27.897	3.27129	93.6863	2.5607	2.36667
C21orf33 ENSG00000160221	14.4182	28.8744	21.1424	0.441145	20.0647	0.0037418	3.29175	5.53663	15.2162	0.615836
C21orf58 ENSG00000160298	1.04499	8.84276	0.1259	11.0217	2.41067	0.579679	0.614429	2.66874	0.0194902	2.42181
C21orf59 ENSG00000159079	11.6372	10.7862	8.9862	0.0394444	1.35216	4.08211	1.63659	2.45617	6.92963	1.90961
C21orf91 ENSG00000154642	0.202265	7.94925	0.258032	0.069663	3.69337	0.158131	0.437939	3.0302	2.58708	2.31346
C22orf15 ENSG00000169314	0.0127354	0.547968	1.24929	1.05072	0.0357888	0.0917771	0.0483607	5.06024	0.0663496	0.0680991
C22orf23 ENSG00000128346	0.166731	0.0506297	0.266353	0.341273	0.174834	0.0149937	0.00189072	0.0890836	0.0132648	0.159963
C22orf29 ENSG00000215012	27.616	0.888066	3.66788	25.1425	3.25494	0.28947	26.5493	0.51038	4.8031	12.6386
C22orf31 ENSG00000100249	0.126267	0.135192	0.263416	0.805504	0.104476	0.395258	0.0982699	0.426061	0.263572	0.0520287
C22orf39 ENSG00000242259	40.095	68.0209	104.572	15.669	10.9097	59.8893	71.9558	0.202893	0.424325	50.1157
C22orf42 ENSG00000205856	2.83886	0.296517	0.361677	0.339358	0.10914	0.206273	0.373824	1.86643	0.218178	1.07971
C22orf46 ENSG00000184208	2.29614	5.56854e-06	0.38319	2.42549	1.89319	0.430093	6.12106	1.12912	0.891935	11.1797
C2CD2 ENSG00000157617	206.286	4.2353	3.92549	11.1093	9.32847	0.0170121	36.2795	0.236482	5.79248	37.3348
C2CD2L ENSG00000172375	0.770114	15.9489	4.26155	7.45322	4.19834	10.7745	17.5297	26.9639	0.520702	1.47846
C2CD3 ENSG00000168014	1.66526	11.0029	0.602544	1.16877	1.63342	1.55831	3.77495	2.19432	0.462461	10.8545
C2CD4A ENSG00000198535	0.0328721	1.53369	0.0697107	0.103841	0.0665278	0.929389	0.726166	12.1563	1.55909	0.87515
C2CD4B ENSG00000205502	64.685	1.89245	21.7872	1.6971	1.04374	0.398914	273.631	9.18989	20.1285	0.455933
C2CD4C ENSG00000183186	0.0614749	0.328688	2.60257	0.553125	0.131524	0.00203091	0.0859475	0.603984	0.00314205	0.0473479
C2CD4D ENSG00000225556	0.122542	0.0228433	1.25676	28.966	0.17512	0.0405942	0.272284	0.152777	0.517685	0.0171624
C2CD5 ENSG00000111731	0.00247402	1.60939	1.98389	1.88937	1.89072	0.134518	1.5495	1.78574	2.34319	0.8469
C2orf15 ENSG00000273045	0.137224	0.00914965	0.153098	0.112984	0.0141956	0.115787	0.32818	0.215075	1.85669	0.0979036
C2orf40 ENSG00000119147	8.39655	0.353248	23.2225	0.276388	0.178648	0.605001	4.67601e-05	0.52483	0.366744	2.36747
C2orf42 ENSG00000115998	0.0059629	0.275034	6.21981	1.66261	3.29311	0.0747279	2.15653	7.96304	0.0444524	2.63974
C2orf47 ENSG00000162972	0.149856	0.668833	7.43079	1.1228	4.67208	1.023	0.841122	1.26347	3.28053	9.78773e-06
C2orf49 ENSG00000135974	0.129996	1.1162	2.96114	4.13222	13.2177	4.45578	2.2415	5.09098	3.15178	0.977561
C2orf50 ENSG00000150873	0.256249	0.785031	0.716507	0.467428	0.383623	0.0235274	0.127583	0.803263	0.627872	0.194073
C2orf54 ENSG00000172478	0.238557	0.148119	3.14598	0.444417	0.165364	0.150532	8.16033	0.11678	2.93941	0.0854172
C2orf68 ENSG00000168887	67.7058	22.8271	0.241593	27.2627	4.56922	73.8745	24.5995	74.5898	4.24635	0.973473
C2orf69 ENSG00000178074	0.592049	1.49001	0.416421	0.446948	0.633406	0.35248	0.489199	1.55886	0.934661	0.762179
C2orf70 ENSG00000173557	0.862066	0.087492	0.0262858	0.261457	0.0416253	0.0844567	1.42879	0.719692	0.148456	0.100608
C2orf71 ENSG00000179270	1.12553	0.0215712	1.21146	0.309556	0.102568	0.784794	0.124324	0.189193	0.966891	0.473042
C2orf72 ENSG00000204128	0.124434	19.166	1.62268	20.2178	53.7776	16.6376	2.45453	0.977528	36.9045	11.6086
C2orf73 ENSG00000177994	12.7157	0.105984	0.485925	0.508946	0.0648711	0.855327	0.565476	0.503247	0.602176	0.226496
C2orf74 ENSG00000237651	0.887869	0.0610824	0.328059	0.0315459	0.158939	0.10418	1.40509	0.579564	0.0223902	0.843293
C2orf76 ENSG00000186132	0.268343	0.784584	0.194234	0.329839	2.07172	0.574951	0.016702	3.317	1.37248	0.490078
C2orf80 ENSG00000188674	0.021996	0.0941826	0.361596	0.00351601	0.173669	0.184587	0.709807	0.0470986	0.061409	0.20562
C2orf81 ENSG00000159239	0.991917	2.61281	0.469053	3.90063	0.388863	0.0057023	0.766117	12.8558	0.444135	0.0939495
C2orf82 ENSG00000182600	12.6317	0.075629	0.459721	0.671904	1.35787	0.195445	0.366451	0.0711118	0.119685	0.191222
C2orf88 ENSG00000187699	0.00319385	3.97016	3.42141	0.0484975	0.550752	0.032252	2.89941	2.7782	0.13555	0.00742277
C3 ENSG00000125730	217.488	2.27897	216.258	3.3844	0.0552766	36.0361	8.99681	98.5842	39.04	386.799
C3AR1 ENSG00000171860	1.48061	3.62382	17.7389	1.08184	0.0544394	2.50425	0.322197	0.757627	0.0927648	0.116307
C3orf14 ENSG00000114405	0.187989	1.16505	0.0912305	1.47058	0.08424	1.07344	7.12513	0.506181	7.22426	0.518861
C3orf18 ENSG00000088543	22.0444	8.86604	16.2442	0.00277339	14.4921	0.599522	0.614037	3.83396	1.2506	1.77116
C3orf33 ENSG00000174928	1.9595	0.279364	0.37599	0.526082	0.281266	0.691112	1.57127	4.96609	0.661501	5.67729
C3orf36 ENSG00000221972	0.160222	0.405197	0.0898942	0.402613	0.530092	0.0264803	1.06642	0.270715	1.29474	6.97164e-05
C3orf38 ENSG00000179021	3.73889	0.117488	0.600237	1.89621	0.422403	1.02899	1.22006	0.34173	0.0800833	0.0345364
C3orf49 ENSG00000163632	0.0812921	0.180034	0.0430516	0.113482	0.229588	0.0218194	0.104881	0.887613	0.112408	0.00202235
C3orf52 ENSG00000114529	0.404681	0.503023	0.407445	0.0206192	1.7841	0.791706	0.0242866	3.09219	0.0153966	0.103436
C3orf58 ENSG00000181744	1.85416	2.96354	1.50509	1.81993	0.163935	0.672574	1.21951	0.0689311	1.22813	1.26061
C3orf62 ENSG00000188315	10.9119	11.6727	2.03578	1.05087	15.2001	1.01998	16.5036	6.24605	7.29058	13.3581
C3orf67 ENSG00000163689	0.12859	0.388783	0.0976094	0.248485	0.0442116	0.348999	2.49532	0.0690556	0.0124555	0.0474645
C3orf70 ENSG00000187068	0.269269	0.0981433	4.15297	1.08944	0.894571	1.27643	1.57796	2.07523	0.632483	0.812271
C3orf80 ENSG00000180044	0.234387	0.311679	0.0328643	0.5986	0.024298	0.100794	0.0209888	0.556698	0.00584651	0.449935
C4A ENSG00000244731	0.252137	1.4533	42.6139	2.03079	0.952318	17.1471	0.145341	67.761	0.395251	14.8075
C4B ENSG00000224389	31.034	2.53576	1006.42	16.8295	0.957725	156.417	0.736919	1245.13	85.7817	647.216
C4BPB ENSG00000123843	0.592266	0.100923	0.00599091	0.129106	0.28797	0.0864687	0.267389	0.627519	0.297906	0.0804544
C4orf19 ENSG00000154274	0.54734	0.500427	0.218365	0.127523	0.207675	1.94619	0.337376	0.122674	0.00022068	0.0742618
C4orf26 ENSG00000174792	0.929923	0.168694	0.22347	0.014708	0.00900689	0.173143	0.158409	0.308593	0.0602102	0.505969
C4orf3 ENSG00000164096	63.3499	10.453	81.6369	33.0319	18.0825	0.0378319	23.6431	4.61195	0.52011	5.36145
C4orf32 ENSG00000174749	0.472021	1.18536	1.68426	3.0795	0.74263	6.60299	0.0335008	1.75203	9.11584	1.28429
C4orf33 ENSG00000151470	0.389927	0.00851292	0.787127	0.730945	3.33174	0.0144285	0.374358	0.463705	1.58138	1.15915
C4orf36 ENSG00000163633	6.19792	0.0442917	0.564972	0.13572	0.523109	0.282116	0.0715687	0.231538	0.709067	3.10234
C4orf46 ENSG00000205208	0.0874879	0.0346366	0.0985445	0.0435186	0.48919	0.639647	0.457675	1.19801	1.57771	0.498012
C4orf47 ENSG00000205129	0.160215	0.258258	0.000987054	0.335341	1.18148	0.189605	1.28179	0.00232163	0.0163843	0.0602109
C4orf48 ENSG00000243449	10.008	162.891	343.794	6.20212	0.835054	11.9957	51.058	31.4598	22.3232	14.2832
C5 ENSG00000106804	0.353886	0.299447	7.57622	0.561847	0.509289	1.59153	16.4948	1.18754	1.57247	0.525759
C5AR1 ENSG00000197405	1.95451	0.152854	5.11953	10.564	0.148196	0.338139	0.0188664	6.75962	12.2944	1.46085
C5AR2 ENSG00000134830	0.958227	0.0384758	0.512989	0.581455	0.157934	0.00415786	0.0403386	0.306408	0.044633	1.45238
C5orf15 ENSG00000113583	61.3065	32.3321	0.876792	62.0486	67.8667	0.256837	41.425	0.168084	31.3914	21.4004
C5orf22 ENSG00000082213	0.958526	0.771195	1.29722	0.998386	2.54391	0.00698907	0.811764	0.512417	1.41168	0.0239933
C5orf24 ENSG00000181904	14.4306	9.05794	1.73578	1.53992	70.8128	11.1761	3.88758	4.5502	1.32989	2.14872
C5orf30 ENSG00000181751	1.80342	0.106201	0.839783	0.11631	0.515298	0.00906465	2.01631	6.3948	0.817348	0.635708
C5orf34 ENSG00000172244	5.9471	0.579605	1.03723	0.156145	0.227399	0.726706	0.0970784	0.0010286	0.236622	0.250892
C5orf38 ENSG00000186493	17.6869	12.7376	21.4446	0.512006	20.8554	16.049	15.7057	34.3697	2.13893	3.38109
C5orf42 ENSG00000197603	0.764353	0.0496329	6.55451	0.376679	5.08386	9.29109	1.72338	4.52801	11.1299	0.519389
C5orf45 ENSG00000161010	3.15838	1.79444	75.0618	0.41138	79.9796	28.1814	3.26015	62.9003	30.4135	42.15
C5orf46 ENSG00000178776	0.188256	0.129662	11.1974	0.844246	6.99099e-09	0.0862431	0.582433	0.0591208	0.0123428	0.267489
C5orf49 ENSG00000215217	4.45592	2.58599	0.763273	0.087072	1.42053	2.70425	0.585792	0.308616	2.77432	12.7131
C5orf51 ENSG00000205765	0.637719	0.926803	0.210924	2.00237	1.33098	5.0269	1.8312	1.52714	1.4148	0.0310094
C5orf56 ENSG00000197536	0.1669	0.513296	0.0900841	0.396404	6.82336	0.246814	0.581543	0.252829	10.5756	5.48759
C5orf58 ENSG00000234511	0.0545289	0.293604	0.364933	0.065855	0.0523877	0.0069805	0.121636	0.244028	0.00690742	0.0961179
C5orf63 ENSG00000164241	0.227157	0.111723	0.0126865	8.15695	26.1256	0.535961	0.233407	1.53746	1.74546	8.85097
C6 ENSG00000039537	0.0258389	0.479243	0.0238687	0.519141	0.279135	0.00379622	0.0578981	0.402352	0.160925	0.158594
C6orf1 ENSG00000186577	82.6917	77.5262	29.8948	40.4393	3.14338	0.798124	1.19824	22.8655	0.403338	37.3893
C6orf10 ENSG00000204296	0.308938	0.0044032	0.285796	0.155205	0.0516463	0.096165	0.0469919	0.15809	0.226042	0.478806
C6orf106 ENSG00000196821	12.3119	33.3601	6.48082	1.91525	16.5517	11.3679	11.9355	36.39	51.4836	7.719
C6orf118 ENSG00000112539	0.515094	0.0819	0.884036	0.371053	0.635978	0.891531	0.0700961	0.39674	0.001207	0.0719285
C6orf120 ENSG00000185127	1.04327	0.347593	1.43011	0.362216	6.89271	2.36351	1.53703	0.944021	4.11559	0.985414
C6orf132 ENSG00000188112	14.4411	11.4552	1.27473	0.763771	5.24491	4.93315	0.610732	41.4511	9.31002	2.70106
C6orf136 ENSG00000204564	1.75573	0.130269	0.0842532	0.47399	6.75624	5.16332	18.3558	0.655791	3.56414	4.46123
C6orf141 ENSG00000197261	0.16286	0.884173	0.0803738	0.326526	0.351653	0.0041733	0.510118	0.00421611	0.642586	0.332667
C6orf163 ENSG00000203872	0.199738	0.0208324	0.26169	0.167096	0.0104164	0.0656212	0.0527408	0.0322144	0.0966705	0.0106545
C6orf201 ENSG00000185689	0.177386	0.414697	0.0385263	0.994242	0.0875188	0.288075	0.0142483	0.237659	0.563278	0.732103
C6orf203 ENSG00000130349	1.32418	0.0290817	2.80194	0.559652	1.02363	0.217537	2.12108	0.528773	1.47899	1.83531
C6orf222 ENSG00000189325	3.77043	0.0764952	0.178507	0.407444	0.0573504	0.00729458	0.0641212	0.275189	0.184912	0.166569
C6orf226 ENSG00000221821	1.32739	12.4294	45.0465	2.86409	4.32138	1.15422	8.52783	0.323053	4.22087	7.07732
C6orf229 ENSG00000260286	0.00679449	0.0320377	0.142601	0.0118081	0.359464	0.245867	0.304197	0.399521	0.0368905	0.103484
C6orf25 ENSG00000204420	7.87293e-05	10.8271	0.706196	0.099012	0.128849	0.0605945	0.0048488	1.19484	0.67363	0.140974
C6orf47 ENSG00000204439	52.2977	38.1898	48.3035	54.6239	23.3866	0.657716	3.94061	32.7853	2.90776	0.307429
C6orf48 ENSG00000204387	2.64291	18.1843	28.7066	24.5601	1.74486	9.72355	21.4518	2.10034	0.0364787	0.298509
C6orf52 ENSG00000137434	0.129521	0.107315	0.0444945	0.233263	0.410373	0.216492	4.60741	0.954842	0.383817	1.75436
C6orf58 ENSG00000184530	0.82398	0.923726	1.47068	0.199249	0.418294	0.585537	0.0246422	0.0677413	0.016286	2.03947
C6orf62 ENSG00000112308	12.3013	57.8274	24.0243	50.3806	66.8161	46.6135	7.0162	25.7963	42.5804	30.6547
C6orf89 ENSG00000198663	25.6629	36.845	4.1543	16.141	11.8423	13.718	11.1603	47.3316	4.29163	9.40839
C7 ENSG00000112936	1.63885	0.601414	64.5401	26.8293	3.11141	0.429785	13.8815	34.1445	0.190927	47.672
C7orf25 ENSG00000136197	0.084869	0.187815	0.0482075	0.170938	0.000711397	0.545251	0.810973	0.138486	0.259496	0.0244593
C7orf26 ENSG00000146576	91.708	51.4473	5.26598	4.04674	29.353	11.4742	29.0405	20.8144	5.04975	25.4582
C7orf31 ENSG00000153790	4.86926	3.82431	1.10194	0.77158	0.891174	0.403445	0.154189	1.05791	0.332753	0.319731
C7orf34 ENSG00000165131	5.70846e-05	0.434665	0.164478	0.0140113	0.0588317	0.0290982	0.355589	0.00988748	0.0208164	0.0234451
C7orf43 ENSG00000146826	0.932255	1.29581	6.01278	13.72	26.4457	0.703599	19.1715	25.3401	12.6644	45.8015
C7orf49 ENSG00000122783	24.0454	1.67691	17.0657	12.7346	0.299245	3.49546	43.3787	0.0302969	1.30328	8.95743
C7orf50 ENSG00000146540	88.6877	119.491	163.914	65.4967	23.5735	6.16642	22.4286	10.9739	3.41136	12.9768
C7orf57 ENSG00000164746	0.410003	0.193812	1.34233e-05	0.111443	8.46595e-06	0.249368	0.303351	0.0343555	0.25174	0.174158
C7orf61 ENSG00000185955	1.30068	1.164	0.951789	0.281671	0.680708	0.0812478	1.15459	1.28781	1.35978	0.00396699
C7orf62 ENSG00000164645	0.0363269	0.113129	0.359542	0.259705	0.0962538	0.360977	0.504875	0.0288522	0.071232	0.311275
C7orf73 ENSG00000243317	2.94813	33.9004	0.0485351	4.01539	33.5339	10.8856	16.6491	2.25341	2.0302	2.09478
C8G ENSG00000176919	0.122235	1.29736	0.0239252	0.461711	6.3217	0.0770032	2.24716	2.2463	0.369427	0.00850491
C8orf33 ENSG00000182307	55.6495	18.1517	14.3636	29.0428	4.94999	6.33763	3.28863	11.0545	11.1437	7.87175
C8orf34 ENSG00000165084	2.52241	0.204119	1.53198	1.12954	0.76803	0.146023	0.0376892	0.215765	0.116149	0.00225186
C8orf37 ENSG00000156172	0.548883	0.397058	0.708228	0.989505	0.0156391	7.20801e-05	1.49199	4.84307	0.690894	0.393869
C8orf4 ENSG00000176907	9.85646	2.40382	5.67542	12.5628	148.28	46.5939	24.0109	172.058	4.98276	24.7015
C8orf44 ENSG00000213865	0.394672	0.0131016	0.170592	0.0715184	4.95046	2.55218	0.288832	0.00911437	3.06056	0.00617822
C8orf46 ENSG00000169085	2.47873	0.375553	3.99043	0.301668	0.824427	0.452792	2.12002	0.075144	0.057206	3.78219
C8orf48 ENSG00000164743	0.371492	0.101451	0.19009	0.0490604	7.53472e-05	0.509766	0.0474012	0.0108167	0.00132352	0.223208
C8orf58 ENSG00000241852	3.80706	0.387928	0.76857	0.211064	0.918266	0.157953	20.7126	0.010028	0.0330504	0.021519
C8orf59 ENSG00000176731	15.5809	2.64456	56.4749	0.422921	57.9639	3.1868	10.6641	63.409	26.4854	34.5131
C8orf74 ENSG00000171060	0.800776	0.234372	1.17768e-05	0.309697	0.016309	0.0380197	0.00369639	0.302682	0.191523	0.051893
C8orf76 ENSG00000189376	1.89453	2.18875	1.33607	1.14266	0.0848845	0.720196	2.09524	17.7019	0.383393	0.449013
C8orf82 ENSG00000213563	55.071	68.8781	31.0544	16.6065	31.1096	82.5019	88.1256	1.74184	9.17483	9.66287
C8orf86 ENSG00000196166	0.02663	0.107879	0.0687248	0.0526819	0.00179238	0.124021	0.203054	0.049318	0.0781466	0.0638818
C8orf88 ENSG00000253250	0.219376	0.120782	3.91764	0.131419	0.00581805	0.265236	0.0282844	0.354597	0.0817123	0.347764
C8orf89 ENSG00000274443	0.02676	0.0764911	0.0296318	0.0788467	0.157689	0.123211	0.0577994	0.151901	0.0912927	2.04791
C9 ENSG00000113600	0.481143	0.0270479	0.455336	0.49147	0.0255568	0.0305425	0.437771	0.164523	0.0644724	0.203917
C9orf114 ENSG00000198917	26.7374	4.50639	0.522449	14.553	11.2081	21.7154	26.1771	1.30841	6.22169	0.451027
C9orf116 ENSG00000160345	4.39999	2.8007	1.43943	1.2834	1.79295	7.51661	8.93598	0.213633	0.776647	10.3314
C9orf129 ENSG00000204352	0.0123741	0.354977	0.137643	0.0171593	0.00950085	0.275301	0.513923	0.203876	0.00848106	0.0707656
C9orf142 ENSG00000148362	0.160021	25.5212	65.8066	4.03596	1.10073	34.8727	10.1721	39.1739	1.80675	79.9919
C9orf152 ENSG00000188959	0.00504078	11.1738	2.20631	6.82761	0.609572	86.3514	23.165	0.223728	0.51367	0.0641516
C9orf153 ENSG00000187753	0.00626751	0.236558	0.173681	0.0260091	0.266938	0.0212222	0.197069	0.24471	0.00864674	0.528242
C9orf16 ENSG00000171159	18.0609	213.482	260.446	6.28387	14.8335	131.681	55.5135	12.6963	4.95756	147.692
C9orf172 ENSG00000232434	0.313625	1.73091	1.5734	0.0977091	3.95178	2.0739	0.694565	0.486202	0.223263	19.9296
C9orf24 ENSG00000164972	0.423652	0.511166	0.539778	0.0187553	0.967836	0.0378756	0.00698143	0.000937043	0.0144557	5.23656
C9orf3 ENSG00000148120	3.54366	10.2413	27.618	2.60111e-08	0.255271	15.5716	0.0819659	0.315229	0.35057	9.80007
C9orf40 ENSG00000135045	0.0340552	0.853663	0.266367	1.35614	0.0602947	0.0710251	0.965197	0.00781112	0.279423	0.343994
[truncated: 14,515 more rows]
