# Supplementary material for: Spatial maps of prostate cancer transcriptomes reveal an unexplored landscape of heterogeneity
Source: Nat Commun. 2018 Jun 20;9:2419. doi: 10.1038/s41467-018-04724-5 (PMC6010471; doi:10.1038/s41467-018-04724-5)
Supplement: Supplementary file 6 — Supplementary Data 3 [file 41467_2018_4724_MOESM6_ESM.zip › Supplementary Dataset 2/feature-gamma_prior-r.tsv]

	Factor 1	Factor 2	Factor 3	Factor 4	Factor 5	Factor 6	Factor 7	Factor 8	Factor 9	Factor 10
A1BG ENSG00000121410	0.993399	1.13164	1.47303	0.703337	1.0842	0.94301	1.01876	0.909335	0.791709	0.995326
A1CF ENSG00000148584	0.268776	0.777375	0.611944	0.68701	1.54038	0.649881	1.51373	0.402756	0.694068	1.10463
A2M ENSG00000175899	1.38034	0.741662	0.796187	2.16641	0.990261	1.00168	1.10725	1.2879	1.19533	0.917928
A2ML1 ENSG00000166535	1.17869	1.79397	0.605842	0.52156	0.881347	0.700344	0.392017	1.75962	1.02352	0.570493
A4GALT ENSG00000128274	0.588913	0.563075	1.30793	1.44304	0.757566	1.13311	1.1812	0.923052	1.12777	2.12487
AAAS ENSG00000094914	1.17309	0.750441	2.12853	0.770778	0.727396	0.796124	0.837886	1.0579	0.970496	0.803377
AACS ENSG00000081760	0.920706	1.18642	0.556026	1.41024	0.555971	0.713805	1.10687	0.621692	0.854352	0.611989
AADACL2 ENSG00000197953	0.999842	0.594246	0.794344	0.57422	0.535324	1.32137	0.48122	0.636878	0.688997	1.35657
AADACL4 ENSG00000204518	0.438647	1.21029	0.635857	0.472098	0.509892	0.931996	0.94812	0.647682	0.628681	1.08206
AADAT ENSG00000109576	0.795083	0.46301	1.36318	0.817813	0.805051	1.05016	0.627311	1.1785	1.03629	0.5527
AAED1 ENSG00000158122	0.57419	0.637566	0.876785	0.662909	0.792755	1.47526	0.837988	1.41101	0.642485	0.976869
AAGAB ENSG00000103591	0.678511	1.12167	0.712286	0.979437	1.18682	0.652552	1.06918	1.02115	1.01924	0.891639
AAK1 ENSG00000115977	0.973419	1.09019	0.965268	1.20395	0.743446	0.784142	0.414572	0.771142	0.927951	0.821729
AAMDC ENSG00000087884	1.17434	0.813967	0.777615	0.976318	1.13852	1.18845	0.458799	1.6134	1.12366	1.47426
AAMP ENSG00000127837	0.986579	0.854954	0.913919	0.621259	1.49758	0.815457	0.357304	0.766666	1.09676	0.732093
AAR2 ENSG00000131043	1.43613	0.592564	1.86218	0.679205	0.40051	1.54606	0.762043	0.801266	1.00558	0.888312
AARD ENSG00000205002	0.721907	0.742824	1.26275	0.667026	1.51964	0.95793	0.92469	1.25482	1.44567	0.775193
AARS ENSG00000090861	0.555938	0.91678	1.14013	1.11518	0.961383	0.526646	1.15123	1.19639	1.80944	1.11956
AARSD1 ENSG00000266967	0.669443	1.34608	1.0966	1.27972	1.67955	0.961999	1.33946	0.582074	1.26193	0.868283
AASDH ENSG00000157426	0.839589	0.693779	1.22279	1.71948	1.39453	1.39409	0.885265	1.42086	0.682095	0.937927
AASDHPPT ENSG00000149313	0.400625	0.692079	0.460463	0.898507	0.431151	0.831186	1.30943	1.06736	1.29419	1.61971
AASS ENSG00000008311	0.6979	0.81619	1.39442	0.548175	1.08665	0.609241	1.17929	1.43389	0.938769	0.636388
AATF ENSG00000275700	1.06796	0.748121	0.90479	0.580198	0.646128	0.710996	1.06236	0.865863	0.876065	0.762166
AATK ENSG00000181409	0.542327	0.481588	0.753246	0.713202	1.16876	1.0005	1.07591	0.56225	0.734604	0.839687
AATK-AS1 ENSG00000225180	0.69942	0.981424	0.858231	0.542414	0.584998	0.351328	0.932433	0.686051	0.433835	0.928339
ABAT ENSG00000183044	0.590936	0.545284	0.68834	0.990799	1.25765	1.36733	0.747921	0.738918	0.621341	1.5592
ABC13-47488600E17.1 ENSG00000283199	0.881303	0.90301	0.579477	0.769438	0.886586	0.784966	0.644734	1.07139	0.650373	1.06195
ABC13-47656900H15.1 ENSG00000283566	0.533119	1.27634	1.74316	1.23777	0.788259	0.619181	1.07595	1.05373	0.937547	1.57862
ABC7-42404400C24.1 ENSG00000277758	0.979202	0.832243	0.700762	0.524641	0.686576	0.606084	0.852016	1.08284	1.0958	0.555655
ABCA1 ENSG00000165029	0.942719	1.15583	1.23356	1.06409	0.697069	0.492691	0.590971	0.896843	0.669224	0.836691
ABCA10 ENSG00000154263	1.02934	0.899527	1.29174	1.27754	0.964016	0.481687	0.648591	0.508364	1.06669	1.02281
ABCA12 ENSG00000144452	0.851721	0.617827	0.521358	0.93315	1.42767	1.27817	0.732458	1.01908	1.66902	0.548117
ABCA13 ENSG00000179869	0.941761	1.62026	0.50875	0.989344	0.491724	1.02396	0.765229	1.05381	0.33745	1.02309
ABCA2 ENSG00000107331	1.00946	0.709048	0.430926	0.6333	0.433552	0.517413	0.705654	0.622315	0.815733	0.84703
ABCA3 ENSG00000167972	0.654328	1.1159	1.07728	1.02081	0.719878	0.665902	1.06141	0.765429	1.59371	0.644757
ABCA4 ENSG00000198691	0.581434	0.884669	0.983763	0.556055	0.815072	0.940626	1.14316	1.19411	1.08034	0.953829
ABCA5 ENSG00000154265	0.69113	0.653153	0.807445	0.450246	0.481051	2.02678	1.18795	1.22221	0.507291	0.875277
ABCA6 ENSG00000154262	0.372289	0.478945	0.466654	1.04632	0.446694	1.02497	1.48244	1.00104	0.704458	0.926037
ABCA7 ENSG00000064687	0.611901	0.789768	0.723231	1.05508	1.01335	0.608925	1.08972	0.884154	0.456151	1.0646
ABCA8 ENSG00000141338	1.12793	0.893581	0.777626	1.65456	0.844416	0.844185	0.401446	1.3132	0.935371	0.869768
ABCA9 ENSG00000154258	0.828563	1.12712	0.841137	1.52592	1.25903	0.655515	0.778956	0.420839	0.619975	1.88222
ABCB1 ENSG00000085563	0.605333	0.707915	0.590772	0.898092	0.453478	0.616955	1.08286	0.763668	0.89035	2.08279
ABCB10 ENSG00000135776	1.60717	0.638424	0.604636	0.618442	0.454778	1.36224	0.906359	0.264489	0.36627	0.831406
ABCB11 ENSG00000073734	0.924344	0.914036	0.730787	1.03531	0.505174	0.431418	1.68641	0.738802	0.76687	0.422814
ABCB4 ENSG00000005471	0.908158	1.00625	1.13164	0.282708	0.584237	1.43806	0.712373	0.406496	1.11493	0.325278
ABCB5 ENSG00000004846	1.26804	1.14799	0.938174	0.371319	0.464597	1.03524	0.352398	0.954397	0.734672	1.4634
ABCB6 ENSG00000115657	1.53746	0.687239	2.10916	0.912941	1.21292	0.947477	1.34063	1.11516	1.12018	0.485711
ABCB7 ENSG00000131269	0.818446	0.861015	2.14667	1.014	1.08616	0.555619	0.516919	1.09811	0.523397	1.4444
ABCB8 ENSG00000197150	0.60704	0.835732	0.560934	0.561693	0.966748	1.2116	0.454955	1.00519	0.784844	0.949996
ABCB9 ENSG00000150967	1.32825	1.00181	1.11323	0.571887	0.649538	0.809067	0.334453	1.3978	0.784721	1.47674
ABCC1 ENSG00000103222	0.848614	0.658726	0.689298	1.1327	1.80742	0.839501	1.53662	0.677062	0.415109	0.993074
ABCC10 ENSG00000124574	1.19055	0.596771	1.03297	1.01423	1.10043	0.847772	1.63797	0.736752	0.585161	0.795164
ABCC11 ENSG00000121270	0.724229	0.984718	0.856143	1.04496	0.632909	0.652675	1.14603	1.34982	0.673649	0.577813
ABCC12 ENSG00000140798	1.22652	1.37791	0.780955	0.703755	0.364623	0.762452	0.397443	1.01589	0.466877	0.950359
ABCC2 ENSG00000023839	1.34081	0.906198	1.70806	1.04375	0.382967	0.859301	0.676613	1.25852	1.0154	0.576518
ABCC3 ENSG00000108846	1.10499	0.57032	0.502621	0.489252	0.618897	0.64764	1.18478	0.468019	0.531713	0.901005
ABCC4 ENSG00000125257	1.27001	1.11042	0.409288	0.793996	0.456593	0.892542	0.867289	1.4796	0.67099	1.42199
ABCC5 ENSG00000114770	0.932317	0.691519	1.12873	1.57239	0.567119	0.543299	1.18753	0.589796	0.824118	0.832802
ABCC6 ENSG00000091262	0.657975	0.418808	1.07692	0.622889	0.760484	0.444794	0.843437	0.820244	0.876615	0.899934
ABCC8 ENSG00000006071	1.08927	1.97154	1.13739	0.576949	0.618217	0.601166	0.907885	0.751108	1.05586	1.08183
ABCC9 ENSG00000069431	1.28606	0.660671	1.22927	0.954634	0.784944	0.503118	1.12181	0.755376	1.25105	0.768402
ABCD1 ENSG00000101986	0.734001	1.1766	0.925746	1.1274	0.412239	1.01773	0.730103	0.784311	0.512985	1.26151
ABCD2 ENSG00000173208	1.49422	1.15325	0.890413	0.571368	0.594436	0.997955	0.803064	0.874247	0.768022	1.27399
ABCD3 ENSG00000117528	1.41414	0.620258	0.645517	0.45055	0.522866	0.557082	0.792388	1.34949	0.590281	0.83468
ABCD4 ENSG00000119688	0.647531	0.768679	1.78198	1.0678	0.808691	1.13267	1.3297	0.91007	0.411975	1.00847
ABCE1 ENSG00000164163	0.647313	1.56338	1.78689	0.868912	0.66743	1.3688	1.29132	1.11506	1.00373	1.31838
ABCF1 ENSG00000204574	1.0605	1.0504	0.687778	0.409416	0.449454	0.879738	0.851894	0.443825	0.837124	0.610289
ABCF2 ENSG00000033050	0.600179	0.989052	0.70174	1.1802	0.711888	0.902599	0.586883	0.879949	0.80474	0.940967
ABCF3 ENSG00000161204	0.80645	0.642067	0.562153	1.26257	1.01276	1.02778	0.741709	0.582701	0.855881	0.553502
ABCG1 ENSG00000160179	0.727884	1.36423	1.19376	0.576987	0.525309	1.02053	0.6687	0.628121	0.619366	1.89746
ABCG2 ENSG00000118777	0.967636	1.36106	1.33668	1.50246	0.477237	0.882403	0.715555	1.44954	1.27619	0.871396
ABCG4 ENSG00000172350	1.02306	0.481732	1.05992	0.413171	1.38728	1.30046	0.759109	1.02896	0.326663	0.348574
ABCG5 ENSG00000138075	1.02964	1.17587	0.525817	1.33148	0.58552	0.59624	0.942367	0.844621	0.916643	1.4216
ABHD1 ENSG00000143994	0.852855	0.897568	1.08328	0.560459	0.990161	0.764795	0.657377	1.27452	0.963497	0.539742
ABHD10 ENSG00000144827	1.38469	1.16488	1.06702	0.560833	0.480121	0.939904	1.11509	1.38003	1.31769	0.784915
ABHD11 ENSG00000106077	1.48223	1.37218	0.567386	1.37872	1.10727	1.1244	1.1267	0.609572	0.744701	1.13797
ABHD12 ENSG00000100997	0.529771	0.75064	1.29629	1.3605	0.670582	1.25394	0.781518	1.1896	0.73354	1.31739
ABHD12B ENSG00000131969	0.917843	1.09853	0.426923	1.09922	0.913533	0.777775	0.72419	0.481543	0.562641	0.925155
ABHD13 ENSG00000139826	0.833901	1.40566	0.903247	0.904139	0.493404	0.808481	1.29736	1.23746	0.987767	1.44314
ABHD14A ENSG00000248487	0.895215	1.22557	1.11804	0.690287	0.88665	0.727538	0.465095	1.1315	1.17548	1.90272
ABHD14A-ACY1 ENSG00000114786	0.679013	0.903961	1.62608	0.752015	0.723736	0.768951	0.725512	1.1371	0.823237	1.15048
ABHD14B ENSG00000114779	1.3865	0.921287	0.426444	0.872398	1.68968	1.32507	0.615991	0.809517	1.04602	0.640651
ABHD15 ENSG00000168792	0.488845	0.606052	0.796743	1.35363	0.681667	0.587265	0.639046	0.901981	1.3924	1.03256
ABHD16A ENSG00000204427	0.894734	1.11	0.557669	0.762674	0.898768	0.992217	1.18489	1.24161	1.18285	1.38574
ABHD17A ENSG00000129968	0.930826	1.33464	0.805656	0.772212	0.911661	1.3669	0.871771	0.79569	1.34132	1.34907
ABHD17B ENSG00000107362	0.484511	1.05288	0.742078	1.61656	0.914442	0.770899	0.947456	0.592996	1.5282	0.784708
ABHD17C ENSG00000136379	0.884757	1.02859	0.784977	0.673022	0.906313	1.57932	0.793245	0.749099	0.912284	1.00212
ABHD18 ENSG00000164074	0.590221	1.01937	0.998811	0.907023	1.33967	0.752156	1.41915	0.581579	1.48592	0.738027
ABHD2 ENSG00000140526	0.903319	1.53704	0.879076	1.1121	0.731841	1.12301	0.364095	1.24931	0.568808	1.08265
ABHD3 ENSG00000158201	1.14526	1.28332	0.814429	1.34451	1.29512	0.77557	0.743716	0.934591	1.02408	0.794609
ABHD4 ENSG00000100439	1.54605	0.709194	1.02047	1.01359	0.984827	0.900107	0.92725	0.791111	1.24096	0.714275
ABHD5 ENSG00000011198	0.916844	1.11983	0.642904	0.544307	0.671294	0.658086	0.620359	0.967203	0.78461	0.887309
ABHD6 ENSG00000163686	0.775683	1.30281	0.818033	1.08048	0.4312	0.939943	0.869297	1.42388	0.554556	0.680257
ABHD8 ENSG00000127220	0.940708	1.11903	0.524625	1.38565	0.869675	1.58741	1.81786	0.715231	0.659526	1.18722
ABI1 ENSG00000136754	0.463117	0.734888	1.46161	0.982363	0.936941	0.578294	0.693403	0.853295	0.670908	1.11691
ABI2 ENSG00000138443	0.836808	1.02187	1.27019	1.00481	1.69809	0.722272	0.400513	0.790503	1.9866	0.818855
ABI3 ENSG00000108798	0.646695	0.812904	1.21965	1.21402	0.691858	1.41803	1.25743	1.70793	0.459448	0.710398
ABI3BP ENSG00000154175	0.820747	0.665025	1.71536	1.06388	0.604146	0.621591	1.42483	1.20528	0.823162	1.25103
ABL1 ENSG00000097007	0.867059	0.543907	0.948165	1.09474	1.19134	0.653538	0.831569	1.17052	0.809502	1.48432
ABL2 ENSG00000143322	1.21009	0.816757	0.699803	0.495705	0.994722	0.940893	1.27822	0.907844	0.68916	0.928445
ABLIM1 ENSG00000099204	0.779856	1.13668	0.81891	1.30983	0.941242	0.537571	0.36085	1.06415	0.596431	0.93214
ABLIM2 ENSG00000163995	1.5841	0.927842	0.694169	0.845918	1.23149	0.528914	1.4392	1.35004	1.16467	0.720019
ABLIM3 ENSG00000173210	0.762736	0.943514	0.976329	0.88073	0.959271	0.705566	1.04917	0.985171	0.629114	1.34633
ABO ENSG00000175164	1.36506	0.459632	0.328562	0.520517	0.960973	1.18316	0.897185	1.04729	1.26415	1.07246
ABR ENSG00000159842	0.716899	0.640919	1.78475	0.710909	0.741874	1.15387	0.667488	1.12263	1.19968	0.819551
ABRA ENSG00000174429	1.13516	0.824985	1.15834	0.937722	0.813828	0.753131	0.701632	0.694488	0.76535	1.57363
ABRACL ENSG00000146386	1.40927	0.903646	1.1697	0.769391	0.932022	1.40359	0.516929	0.946148	1.05836	0.977723
ABT1 ENSG00000146109	0.551738	0.643412	0.743712	0.871512	1.43898	1.16351	1.11138	1.02264	0.899927	1.31631
ABTB1 ENSG00000114626	0.975282	1.01321	0.592615	0.580835	0.629258	0.877405	1.61343	0.705892	0.71124	1.37232
ABTB2 ENSG00000166016	1.11774	0.845076	0.561036	0.99101	1.32551	1.04441	0.505622	0.616084	0.700623	1.4765
AC002429.5 ENSG00000236197	0.993126	0.740461	1.41776	0.808862	0.947801	1.23909	0.990433	0.478633	1.77715	0.737946
AC004381.6 ENSG00000005189	0.917025	0.392241	0.684128	1.24801	1.24203	1.12856	0.799926	1.20428	0.610482	1.33237
AC004754.3 ENSG00000269881	0.678648	1.07314	1.10243	0.994284	1.28731	0.819146	1.18706	0.904046	0.618742	0.70866
AC005281.1 ENSG00000226690	1.0072	0.582466	0.57943	1.30941	0.604681	0.536846	1.05615	0.904869	1.84098	0.553178
AC005480.1 ENSG00000279461	0.411572	1.57906	1.30303	1.01278	0.61674	0.753612	0.655725	0.827543	0.959779	1.27687
AC006116.20 ENSG00000267710	0.628335	1.11556	1.33069	0.435878	0.687232	0.4614	0.871796	0.513042	0.321706	0.470959
AC006386.1 ENSG00000279115	1.23781	0.607714	0.820208	0.993452	1.16409	1.21577	0.710068	0.891119	1.14198	0.960748
AC006994.3 ENSG00000279317	0.573786	0.660219	1.04226	0.900715	1.53519	0.697362	1.23658	0.934488	0.528821	0.742389
AC007906.1 ENSG00000279018	0.884368	0.377682	1.03534	0.818092	1.11172	0.739496	0.68041	0.952727	0.662294	0.830436
AC008074.1 ENSG00000279644	0.582396	0.657809	0.97085	1.27619	0.579108	0.947858	0.663365	0.884687	0.930463	0.374304
AC008522.1 ENSG00000279232	1.39025	1.14254	0.684151	1.73433	1.36992	1.08547	0.630534	0.733872	0.542434	0.491973
AC008686.1 ENSG00000280221	0.487688	0.690611	1.07363	0.472508	0.946172	0.422793	0.678373	0.924972	0.743678	0.559819
AC009014.3 ENSG00000271824	1.12942	0.719391	0.703098	0.954986	0.718359	0.903675	0.753373	0.993631	0.990187	0.549032
AC010731.4 ENSG00000235118	1.51543	1.23253	1.01107	1.35187	1.15595	0.443763	1.43839	1.36962	0.622749	0.877995
AC012005.1 ENSG00000279274	0.445022	1.49615	1.27043	0.492269	0.860177	0.827029	0.566103	0.675051	1.29317	0.941202
AC012005.2 ENSG00000279287	0.973256	1.52015	0.801951	1.3239	0.989378	0.560946	0.782641	1.20631	0.436708	1.09532
AC012363.1 ENSG00000281676	1.51651	1.02329	0.795651	0.887775	1.3153	0.369535	1.26863	0.559068	0.385424	1.049
AC013461.1 ENSG00000091436	0.878197	0.680848	0.828952	0.54607	1.43465	0.680205	0.752053	0.684983	1.04403	0.78596
AC016549.1 ENSG00000281325	0.467557	0.734364	0.655435	0.382729	0.910078	0.325606	0.639356	1.10789	0.87978	1.37037
AC016577.1 ENSG00000279646	1.29902	1.0325	1.3437	0.682932	0.84007	1.29078	1.12426	0.740174	0.554334	1.0187
AC018512.1 ENSG00000279808	0.4701	1.02165	1.70023	0.747824	1.31494	0.399193	0.40818	1.03769	0.721841	0.551091
AC025335.1 ENSG00000179859	0.794264	0.777681	0.924012	1.82995	1.32267	1.12937	1.01849	1.1268	0.728661	1.28831
AC055866.1 ENSG00000281079	1.0975	0.954224	0.500226	0.940632	2.10916	0.763159	0.674486	0.614985	1.27913	0.965705
AC069063.2 ENSG00000279380	0.63438	0.632271	0.952364	0.521062	0.654841	0.902962	0.74682	1.61526	1.99259	1.16396
AC073130.2 ENSG00000281656	0.540175	0.947266	0.768954	1.11871	0.555488	1.45796	0.572519	0.269481	1.12823	0.717094
AC073657.1 ENSG00000279937	0.634983	0.508959	1.37847	0.65685	0.687313	1.02158	1.05591	0.731222	1.02237	1.27897
AC074033.1 ENSG00000281137	1.37722	0.636825	1.22677	0.380746	0.560154	0.7823	1.48695	0.744574	0.671119	0.488737
AC090498.1 ENSG00000279483	0.947322	1.27225	0.830877	1.63846	0.954919	0.537049	0.542722	0.969661	0.465176	1.32753
AC104304.4 ENSG00000283473	0.438942	0.846698	1.00008	0.722896	0.330313	0.762546	1.22438	0.83263	1.09424	0.681087
AC104389.2 ENSG00000279824	1.13015	1.02901	0.747853	1.2322	1.28262	0.618505	1.29556	1.15303	1.20272	0.333071
AC104981.1 ENSG00000278938	0.611679	0.974494	0.661229	0.427642	0.569001	0.947937	1.43587	0.636139	0.455494	0.810651
AC105009.1 ENSG00000281855	1.7198	0.838077	0.505751	0.9899	0.978219	0.788103	0.985191	1.2039	1.22066	0.427327
AC105052.1 ENSG00000279168	0.681575	1.14352	0.571676	0.451062	0.757127	0.621735	0.43012	0.486283	0.85545	1.15462
AC109486.1 ENSG00000280447	0.810731	0.532782	0.713874	0.884879	1.11605	1.24017	0.315863	1.34505	0.399292	0.621523
AC109829.1 ENSG00000233438	0.782301	0.6704	1.09882	1.13716	1.45654	0.743195	0.542512	0.752824	0.770206	0.589285
AC110615.1 ENSG00000279909	1.14291	0.859947	0.8535	0.514847	1.40389	0.65244	1.79932	1.48883	1.10569	0.296636
AC113404.1 ENSG00000254893	1.0007	0.88298	1.25883	0.990054	1.08212	0.862843	0.726726	0.668969	0.790603	1.15437
AC131097.4 ENSG00000216921	0.671245	1.6154	1.32001	0.914682	0.944672	0.777034	0.346446	0.563214	0.881678	0.448491
AC138517.6 ENSG00000283288	0.466773	0.842011	0.567788	0.7004	0.748957	1.11539	0.870186	1.46169	1.08748	1.19632
AC138969.4 ENSG00000183889	1.50184	1.16002	0.921822	1.0251	0.86078	1.10577	1.26112	0.543901	1.42135	0.789057
AC241377.1 ENSG00000281741	0.725894	0.972183	1.75494	0.555144	0.518917	0.899929	0.844079	0.78745	1.13537	1.05515
AC241585.1 ENSG00000281571	1.01648	0.576455	1.1909	1.16237	1.08827	0.915126	1.36068	1.06202	0.766624	1.17226
AC243756.1 ENSG00000270339	0.48824	0.655956	0.482217	0.716379	1.20867	0.661178	0.777146	0.698032	0.827493	1.21262
AC245100.1 ENSG00000280649	1.24136	1.00284	1.30686	0.652327	0.511602	1.09555	1.05249	0.437205	0.960203	1.11585
ACAA1 ENSG00000060971	0.702808	0.960646	1.35796	1.44862	0.747965	0.595833	0.754936	0.819326	0.522825	1.64972
ACAA2 ENSG00000167315	0.965344	1.09277	0.769418	1.18563	0.597342	0.72833	0.910805	0.902381	0.907778	0.78131
ACACA ENSG00000278540	1.01833	0.66031	1.33234	0.907849	0.565069	0.825685	1.22397	0.742592	1.3705	0.810883
ACACB ENSG00000076555	0.527389	1.02404	0.587014	0.619692	1.1709	1.19394	0.688549	0.645963	0.583835	0.691771
ACAD10 ENSG00000111271	0.389554	1.75863	0.714382	0.656713	1.47875	1.58479	0.785165	0.863932	1.17668	0.310566
ACAD11 ENSG00000240303	1.54912	0.787382	0.766079	0.63717	1.28514	1.60218	0.758396	0.627937	1.25677	1.66627
ACAD8 ENSG00000151498	0.497078	0.882106	0.808521	0.62086	0.371531	1.46709	1.13721	1.00315	0.593114	0.907315
ACAD9 ENSG00000177646	0.671827	0.66018	0.555395	0.967195	1.04282	1.06875	0.36069	0.348365	0.608979	0.992716
ACADL ENSG00000115361	0.746341	0.835488	0.725795	1.30386	0.680684	1.24576	0.970777	0.780171	0.633322	0.448672
ACADM ENSG00000117054	0.686456	0.434699	0.480644	1.17041	0.495249	0.935452	1.34378	0.89556	0.838979	0.814742
ACADS ENSG00000122971	0.523668	1.1816	0.938397	0.573705	0.622423	0.935755	0.72548	0.735135	0.432254	1.00849
ACADSB ENSG00000196177	0.909738	0.612082	0.870995	0.572979	1.51522	0.835684	1.03351	0.596863	0.841958	1.43256
ACADVL ENSG00000072778	1.49603	0.51897	0.981896	1.43959	0.441868	0.600163	0.969384	0.717904	0.642797	0.558394
ACAN ENSG00000157766	0.948679	0.601214	0.618514	0.941429	0.450168	0.658465	0.887337	1.33322	0.446961	0.945575
ACAP1 ENSG00000072818	0.82164	0.372257	1.02463	0.888173	0.964926	1.32588	0.800097	1.37335	1.51477	0.957886
ACAP2 ENSG00000114331	1.16859	0.89342	0.580552	0.41954	1.43229	0.536083	0.99894	0.7239	0.706095	0.624778
ACAP3 ENSG00000131584	1.57372	0.899378	0.771718	1.14384	0.535044	0.758859	0.749516	0.394904	0.966343	1.19806
ACAT1 ENSG00000075239	0.709046	1.29385	0.504491	0.497495	0.665461	0.679036	0.841183	0.61436	0.965144	0.795233
ACAT2 ENSG00000120437	0.663398	1.12008	0.989092	0.436862	0.487543	0.924555	0.912355	0.811367	1.38139	0.461304
ACBD3 ENSG00000182827	1.10881	0.553574	0.919465	1.15341	1.24268	1.05295	0.416471	1.38887	0.837152	1.18725
ACBD4 ENSG00000181513	0.620804	1.02079	1.22712	0.666701	0.815022	1.0044	0.798745	1.35792	0.621395	1.54387
ACBD5 ENSG00000107897	0.67232	0.430856	1.24094	0.823465	1.08274	0.405298	0.810364	1.52239	1.11311	1.45314
ACBD6 ENSG00000230124	0.31095	1.53988	0.752153	0.904296	0.72972	0.912547	1.27258	1.19059	0.495465	0.572795
ACBD7 ENSG00000176244	0.769302	1.02044	0.523995	1.01526	0.833013	0.898737	1.05024	0.763327	1.29331	0.76476
ACCS ENSG00000110455	1.57219	0.515932	0.530753	0.671093	1.64345	0.865682	1.40648	0.841533	1.21751	1.04325
ACD ENSG00000102977	1.14845	0.676503	0.812411	0.99989	0.362308	0.771261	0.620067	1.6719	2.57461	0.786755
ACE ENSG00000159640	0.588106	1.53019	0.833326	0.745251	1.02588	0.947124	0.913108	0.502126	1.21773	1.53897
ACE2 ENSG00000130234	1.1247	0.908603	0.965874	0.570793	0.380339	1.58486	1.02888	0.741116	0.607869	1.15413
ACER1 ENSG00000167769	0.786069	0.825518	1.18757	0.397994	0.288026	1.05222	0.613118	0.4187	1.05389	1.01813
ACER2 ENSG00000177076	1.1302	0.600246	1.01076	0.613325	0.975131	0.605608	0.638969	1.15845	0.674692	0.615252
ACER3 ENSG00000078124	0.773418	0.781582	1.03367	1.22872	1.02547	0.674981	2.15502	0.715862	1.55084	1.19483
ACHE ENSG00000087085	1.49155	1.29526	0.829548	1.32757	0.830316	0.541929	1.6067	0.605697	0.429233	0.718289
ACIN1 ENSG00000100813	0.615426	0.95699	1.13666	0.675082	1.16225	0.655111	0.81602	0.831529	0.888137	1.28814
ACKR1 ENSG00000213088	1.21317	0.882405	0.527052	0.39953	1.24034	0.598473	0.570055	0.760975	0.785293	0.42574
ACKR2 ENSG00000144648	1.25952	1.03289	0.702183	0.825342	0.809665	0.689375	0.854106	0.849532	1.05472	1.26619
ACKR3 ENSG00000144476	1.20768	0.702633	0.693533	0.852037	2.47405	1.16233	0.807359	0.986813	0.916505	0.814142
ACLY ENSG00000131473	0.448875	1.22767	0.929854	0.808737	0.936647	1.22565	0.741178	0.5743	1.22182	0.556457
ACMSD ENSG00000153086	1.05173	0.88758	0.745273	0.344557	0.854111	0.796757	0.582538	0.580955	1.46843	0.980345
ACO1 ENSG00000122729	0.65673	1.29843	1.47941	0.741304	1.3034	1.30901	1.09434	0.894379	0.560094	0.731499
ACO2 ENSG00000100412	0.859052	0.541889	0.66117	0.561058	0.890486	1.7822	1.18862	0.962054	0.993697	0.88778
ACOT1 ENSG00000184227	0.799679	0.768331	0.982894	0.421636	0.476439	0.559453	0.493839	0.870214	0.667283	0.809239
ACOT11 ENSG00000162390	0.604361	1.06156	1.09314	0.659085	1.11972	1.28832	0.822891	0.727219	0.501836	0.980141
ACOT12 ENSG00000172497	0.764136	1.43422	1.15568	1.36683	0.879909	0.651029	0.493517	1.46946	0.796968	0.564895
ACOT13 ENSG00000112304	0.77094	0.6776	1.12783	0.7078	1.39802	1.15251	1.13529	0.954875	0.617576	0.652453
ACOT2 ENSG00000119673	0.501283	1.25935	0.913968	1.34642	0.538697	0.739543	0.55068	1.38181	0.669896	0.884066
ACOT4 ENSG00000177465	0.560023	0.428362	1.36237	0.400914	0.738406	0.785074	0.808722	1.16121	1.32149	1.01808
ACOT7 ENSG00000097021	0.966657	0.602672	0.424881	0.946378	0.845681	0.971697	0.916682	0.854539	1.01731	0.994952
ACOT8 ENSG00000101473	1.11995	0.380183	1.28851	0.94192	0.759593	0.674935	0.667574	0.622809	0.588582	1.14137
ACOT9 ENSG00000123130	0.608285	0.927152	0.586619	0.916639	1.23551	1.41597	0.910139	1.03858	0.358662	1.04942
ACOX1 ENSG00000161533	0.729336	0.452588	1.2338	1.17855	0.611215	1.39804	0.933136	0.733465	1.39075	0.779987
ACOX2 ENSG00000168306	1.28929	0.662268	0.916621	0.938081	0.637586	0.681002	1.14238	0.655008	0.773186	0.702435
ACOX3 ENSG00000087008	0.695988	0.964731	0.842074	0.396211	1.38571	1.5193	1.35511	1.19378	1.41611	1.55293
ACOXL ENSG00000153093	0.588678	1.36694	1.10834	0.795115	0.572147	0.509597	0.764147	1.04834	1.42035	0.579575
ACP1 ENSG00000143727	0.973046	0.619466	0.513141	0.768281	1.23118	0.350989	0.878002	1.00303	0.591684	1.03908
ACP2 ENSG00000134575	0.939638	1.09419	0.934054	0.995924	0.933869	0.866873	0.644384	1.70725	0.620928	1.37552
ACP5 ENSG00000102575	1.90249	0.978861	1.36906	1.44213	0.75046	1.01565	0.933467	1.28506	0.619917	0.578489
ACP6 ENSG00000162836	1.12806	1.15918	0.656424	1.16429	1.14666	0.601257	1.05611	1.26944	0.600137	0.975988
ACP7 ENSG00000183760	0.798077	1.23968	0.934023	0.667044	0.970043	1.40248	1.02769	0.926807	0.243413	1.1741
ACPP ENSG00000014257	1.16839	0.688296	0.564993	0.704588	0.922869	0.933004	0.699148	0.8745	0.919546	0.902923
ACPT ENSG00000142513	0.822214	0.562812	1.31998	0.524731	0.686154	0.49671	1.23611	1.04853	0.545955	0.888871
ACR ENSG00000100312	0.393102	0.835659	1.0987	1.00328	1.11578	0.473186	1.89159	0.451418	0.523927	2.08769
ACRBP ENSG00000111644	0.943667	0.799489	1.04899	0.804623	0.664096	0.687035	1.01377	0.702272	1.02992	1.0488
ACRC ENSG00000147174	0.443777	1.00416	0.857821	0.44877	0.886126	0.416871	0.932044	0.266282	0.808839	0.84487
ACRV1 ENSG00000134940	0.78259	0.813307	0.527816	0.953517	0.612345	0.325902	1.39738	1.06273	0.915517	0.513401
ACSBG1 ENSG00000103740	0.859416	1.2727	0.515773	1.01339	0.773787	1.22976	0.955267	0.528226	0.75169	0.722618
ACSF2 ENSG00000167107	0.6845	0.749405	1.28276	0.912164	1.11635	1.06208	1.36398	1.15969	1.1411	0.697183
ACSF3 ENSG00000176715	1.0342	1.02801	0.883848	0.675416	1.16863	0.701121	1.45941	0.776426	1.34204	0.907922
ACSL1 ENSG00000151726	0.580352	0.85663	0.713779	0.407502	0.562289	0.491009	1.41194	0.801635	0.680865	0.653489
ACSL3 ENSG00000123983	0.618568	0.887743	0.596326	1.71157	1.33328	0.990947	1.07034	0.988293	1.1994	0.812302
ACSL4 ENSG00000068366	1.10123	2.33026	0.581845	0.569632	0.415648	1.05509	1.00995	0.694938	1.79652	1.22489
ACSL5 ENSG00000197142	0.671922	0.812115	1.76064	1.82766	0.940018	1.02641	1.01661	0.996645	1.35143	0.686342
ACSL6 ENSG00000164398	0.828245	0.6987	0.942391	1.08521	0.782019	1.14899	1.42372	0.368748	1.12564	1.35098
ACSM1 ENSG00000166743	1.38563	1.30379	1.95562	0.5398	1.20197	0.588863	1.54381	0.918668	1.4406	1.53222
ACSM2B ENSG00000066813	1.0888	0.884298	1.12533	0.997645	0.720139	1.21305	0.497476	0.608487	1.14586	1.2195
ACSM3 ENSG00000005187	0.913306	0.984638	1.08607	0.802078	0.534424	1.05902	1.68064	1.21589	1.01904	1.39752
ACSM4 ENSG00000215009	0.617884	1.03627	1.09282	0.760192	0.791582	0.683	1.14848	1.35275	0.665562	0.785396
ACSM5 ENSG00000183549	1.25673	1.13763	1.23599	0.46906	1.62851	1.26981	1.00223	0.675936	0.965908	0.621737
ACSM6 ENSG00000173124	0.889289	0.415713	1.47817	0.981109	0.510644	0.507949	0.507398	1.0123	1.45426	1.00657
ACSS1 ENSG00000154930	0.776593	0.620092	1.04674	0.609234	0.796606	0.673946	1.22511	0.702031	0.909136	0.397149
ACSS2 ENSG00000131069	0.939719	0.469168	1.28495	0.334032	0.553729	0.526166	1.13485	0.653778	0.464792	0.447949
ACSS3 ENSG00000111058	1.43516	0.612186	0.632356	1.44499	0.635074	0.847121	1.44353	0.855065	0.817265	0.756199
ACTA1 ENSG00000143632	0.590512	0.45028	0.289134	0.934922	0.604749	0.461651	0.708474	1.53278	0.750474	0.807015
ACTA2 ENSG00000107796	0.448669	1.70295	0.476583	0.507064	0.417773	0.955344	1.15614	0.961189	1.13974	0.378756
ACTB ENSG00000075624	1.0594	0.561182	0.431214	1.44404	1.13527	1.61019	0.810671	1.62769	0.780063	0.757993
ACTBL2 ENSG00000169067	0.625964	1.1222	0.798379	0.820417	0.932855	0.429827	0.572683	1.38917	1.0292	0.532212
ACTC1 ENSG00000159251	1.0185	0.696088	0.644961	0.631587	1.16851	0.699717	0.513714	0.669836	0.891619	0.609152
ACTG1 ENSG00000184009	0.586823	1.15748	0.653335	1.28777	0.75526	0.473255	1.38404	0.963215	0.859748	0.673978
ACTG2 ENSG00000163017	0.281962	1.72774	0.840675	0.830552	0.792879	0.505567	1.05997	0.592952	0.268767	1.27842
ACTL10 ENSG00000182584	0.882218	0.480355	0.789783	0.576427	1.51951	1.06265	1.07814	0.961283	0.928119	0.835278
ACTL6A ENSG00000136518	0.595431	0.800342	0.640371	0.819085	1.64166	0.602847	0.512934	0.442025	0.836705	0.59296
ACTL6B ENSG00000077080	0.696583	1.00727	1.00324	0.853531	0.717894	1.02418	0.904092	1.40699	0.472698	0.56132
ACTN1 ENSG00000072110	0.920763	0.493594	0.564855	0.771069	0.381758	0.653802	0.663745	1.06751	0.744197	0.590835
ACTN2 ENSG00000077522	0.630951	0.447126	0.710022	0.709668	1.29496	0.681538	0.784547	1.21341	0.576124	1.44689
ACTN3 ENSG00000248746	0.548904	0.647385	0.662629	0.69577	0.718386	0.592103	0.556075	1.18903	0.382892	0.524853
ACTN4 ENSG00000130402	0.832086	0.606577	0.703415	0.688191	0.554592	1.30304	0.552599	1.51127	0.892804	1.08516
ACTR10 ENSG00000131966	1.34123	1.1979	0.706186	0.770427	0.498723	1.76678	0.696094	0.44418	0.851783	0.885918
ACTR1A ENSG00000138107	0.882053	0.816351	0.463604	1.24881	0.702312	0.260187	1.66055	0.977288	0.574225	0.936153
ACTR1B ENSG00000115073	0.780853	1.24832	0.993427	1.1103	1.25199	0.886994	0.619275	0.619273	0.793475	1.44674
ACTR2 ENSG00000138071	1.5096	0.628186	1.43286	1.01149	0.747425	0.377461	0.370495	0.467949	0.538669	0.897463
ACTR3 ENSG00000115091	0.435188	0.856021	0.419857	0.496391	1.02894	0.92304	1.804	1.08775	0.904673	1.29955
ACTR3B ENSG00000133627	0.894132	0.603303	0.977498	0.672573	1.34102	1.2484	0.825436	1.36991	0.745061	0.833735
ACTR3C ENSG00000106526	0.531052	0.957273	0.59077	1.09144	0.407885	0.436765	0.966349	0.88763	0.520961	0.38222
ACTR5 ENSG00000101442	1.0602	1.30701	1.05794	0.914326	0.831966	1.40679	1.77108	0.581153	0.83944	1.07379
ACTR6 ENSG00000075089	1.57066	1.01862	1.36894	1.54698	1.26139	0.610264	1.41044	1.13813	1.2337	1.1628
ACTR8 ENSG00000113812	0.689902	0.888384	0.441951	1.00477	1.05526	0.726122	0.92785	1.33995	0.787844	0.852987
ACVR1 ENSG00000115170	1.17606	0.924857	0.590172	1.03442	0.732798	1.05849	1.43798	1.17603	0.491228	0.53492
ACVR1B ENSG00000135503	0.631726	1.33496	1.24363	1.05564	1.16127	0.604962	1.6165	1.18166	0.671014	1.02377
ACVR1C ENSG00000123612	0.516843	1.04851	1.00942	0.790891	0.727883	0.544861	1.06794	1.52155	0.887887	0.760009
ACVR2A ENSG00000121989	0.482169	0.92864	0.661958	0.342384	0.335774	0.879043	0.823954	0.894789	0.471065	1.02243
ACVR2B ENSG00000114739	0.93444	1.59931	0.81439	0.731634	1.10546	0.433093	0.736746	0.636591	0.972797	0.774233
ACVRL1 ENSG00000139567	0.839922	1.71669	1.43536	0.994382	0.965403	1.12208	1.22731	0.884164	0.534614	0.394444
ACY1 ENSG00000243989	0.501794	1.01684	0.945921	0.914383	0.838453	0.48599	0.792766	0.488653	1.57208	0.972663
ACY3 ENSG00000132744	0.627135	0.969538	0.549196	0.906867	1.80358	0.776445	0.776155	0.896334	0.94347	0.958432
ACYP1 ENSG00000119640	1.03623	1.41053	2.16222	0.767061	0.825431	0.610028	1.2367	1.03135	1.46752	0.79486
ACYP2 ENSG00000170634	0.679712	0.870222	0.840277	1.1532	0.739355	0.679048	0.393978	1.35119	0.4826	0.653298
ADA ENSG00000196839	0.827338	0.937226	0.92405	0.413665	0.54289	0.925071	1.26938	0.527459	0.904837	1.00459
ADAD1 ENSG00000164113	1.04686	0.851746	0.795907	0.525133	1.64253	1.01039	1.20973	0.608929	0.69645	0.713848
ADAD2 ENSG00000140955	0.805747	1.18386	0.651368	0.838316	0.622563	0.726807	1.03815	0.515445	0.431902	0.836425
ADAL ENSG00000168803	1.01397	1.34521	1.78352	0.685851	0.537627	1.16507	0.675836	0.478384	1.08734	1.264
ADAM10 ENSG00000137845	0.791595	1.04995	1.74294	1.07676	0.667796	0.715045	0.662272	0.880888	0.84467	0.573849
ADAM11 ENSG00000073670	0.496412	0.683305	0.553658	0.564247	0.768439	0.864686	1.31813	0.992146	0.505828	1.03383
ADAM12 ENSG00000148848	0.73367	0.491239	0.754871	0.893074	1.44754	0.403056	1.10239	0.957701	0.728518	0.934584
ADAM15 ENSG00000143537	0.706153	0.668119	1.42354	1.12036	0.618483	0.79596	0.754246	0.50657	1.28279	1.39238
ADAM17 ENSG00000151694	0.634321	0.984417	1.13578	1.06255	1.37246	0.708279	2.22621	1.59192	0.792768	0.98465
ADAM19 ENSG00000135074	0.86911	0.727178	0.704869	0.757515	0.921872	1.08514	0.487824	1.09913	1.16535	0.931749
ADAM2 ENSG00000104755	1.00195	0.871654	1.39987	1.17903	0.449914	0.771398	1.27302	0.538581	0.530235	0.894293
ADAM20 ENSG00000134007	1.18986	0.690751	0.846416	1.84322	0.501012	1.31743	0.661705	1.4302	1.36139	0.872937
ADAM22 ENSG00000008277	1.05294	0.974692	0.740289	0.661101	1.00097	1.91718	0.825802	0.947849	1.56285	0.478581
ADAM23 ENSG00000114948	0.461958	0.575809	0.808486	1.13854	0.419272	0.915254	1.02583	0.329796	1.13576	0.499115
ADAM28 ENSG00000042980	1.08279	0.427326	0.477999	1.89099	1.13833	0.724431	0.5152	1.14255	0.532357	0.609422
ADAM29 ENSG00000168594	1.21327	1.17315	0.420085	1.197	0.676672	0.458494	0.400387	0.839165	0.954182	0.810193
ADAM30 ENSG00000134249	0.378377	1.65627	0.886208	0.696403	1.20913	0.505627	0.26871	1.14893	1.11825	0.790137
ADAM32 ENSG00000197140	0.50014	1.56991	0.979779	1.34359	1.20097	1.27528	0.79212	1.15266	0.716962	0.473478
ADAM33 ENSG00000149451	0.874743	1.0543	1.05392	1.02916	0.736065	0.971646	1.50846	0.820915	0.920999	0.948589
ADAM7 ENSG00000069206	0.6159	1.09297	1.23847	0.750002	0.418356	1.43021	1.44124	0.615632	1.28455	0.208433
ADAM8 ENSG00000151651	1.37739	0.720506	1.03637	0.70584	0.85642	0.707004	0.969787	1.30297	0.577	0.777624
ADAM9 ENSG00000168615	1.03119	0.861951	0.939641	1.23261	1.16704	0.804781	1.48628	0.972869	0.981909	1.30083
ADAMDEC1 ENSG00000134028	0.805414	0.672114	0.758183	0.735734	0.631495	0.822206	0.791271	1.01348	0.408684	0.517128
ADAMTS1 ENSG00000154734	0.568328	0.901831	0.640781	0.45308	1.23298	1.12937	0.410962	1.00577	0.622219	0.930402
ADAMTS10 ENSG00000142303	1.93985	0.802329	0.906439	0.979121	1.03108	1.14781	0.741819	0.817784	1.49829	0.493048
ADAMTS12 ENSG00000151388	0.79526	0.816598	1.3703	1.76007	0.658355	0.776467	1.37884	0.653268	0.6143	0.763044
ADAMTS13 ENSG00000160323	1.3078	1.53675	0.521045	0.565642	0.800798	0.971902	1.06635	0.715349	1.27216	1.12415
ADAMTS14 ENSG00000138316	0.762376	0.802486	0.691747	1.45111	0.558543	0.876245	1.16267	0.557122	0.5714	0.941208
ADAMTS15 ENSG00000166106	0.533218	0.817347	1.41487	0.983813	1.00539	0.980467	1.19248	0.926583	1.36702	0.809822
ADAMTS16 ENSG00000145536	0.337514	1.09977	0.527311	1.1722	0.788039	0.520688	0.644348	0.248132	0.642618	1.67255
ADAMTS17 ENSG00000140470	2.24665	0.798448	0.728989	1.10397	0.864851	1.08128	1.25579	0.887904	0.665262	0.483338
ADAMTS18 ENSG00000140873	0.875035	0.986641	0.460312	1.14963	0.605214	0.482964	0.913717	0.642823	0.70344	0.775676
ADAMTS19 ENSG00000145808	1.35229	0.616878	0.706586	0.993532	0.303204	0.60295	0.817445	1.56319	0.824713	0.74908
ADAMTS2 ENSG00000087116	0.665048	0.2754	1.39384	0.36502	0.737359	1.63362	0.553741	1.19556	1.0289	0.731827
ADAMTS3 ENSG00000156140	1.0104	1.25615	1.23686	1.05117	0.381483	0.780058	0.594164	0.382341	1.56548	0.433015
ADAMTS4 ENSG00000158859	0.518332	1.28289	0.59817	1.57538	0.799472	0.551585	0.729997	0.662568	0.570246	0.596034
ADAMTS5 ENSG00000154736	0.60012	0.613419	0.736627	1.01486	0.670261	1.09606	0.628096	0.535549	0.931105	1.05382
ADAMTS6 ENSG00000049192	1.46356	1.01225	0.681294	1.60455	0.99957	1.53842	1.38285	0.967241	0.599769	0.453799
ADAMTS7 ENSG00000136378	0.489547	0.944511	1.10019	1.19915	0.246912	1.48753	0.42299	0.761761	0.746885	1.51162
ADAMTS8 ENSG00000134917	0.779017	0.92585	1.03476	0.680064	0.940916	0.369386	0.544541	0.75106	0.877365	0.611201
ADAMTS9 ENSG00000163638	1.1922	1.24839	0.748691	0.7425	0.555548	0.763403	0.929485	0.894312	0.674012	0.734109
ADAMTSL1 ENSG00000178031	1.45493	0.467814	1.04324	1.20913	0.661672	0.466356	0.782143	0.979222	1.00136	1.01955
ADAMTSL2 ENSG00000197859	0.608994	0.827065	1.18586	0.506914	0.329589	0.710605	0.749138	1.91026	1.02824	0.83817
ADAMTSL3 ENSG00000156218	0.849316	1.39564	0.754391	1.40165	0.569551	0.74159	0.316103	1.22409	0.375279	0.908641
ADAMTSL4 ENSG00000143382	1.17426	1.08058	0.754583	0.960577	1.3804	1.30508	0.662695	0.469866	0.658546	0.518054
ADAMTSL5 ENSG00000185761	1.00734	0.944121	1.55053	0.648205	0.489765	1.57648	1.60418	0.731561	1.302	0.490978
ADAP1 ENSG00000105963	0.445012	0.701731	1.03788	0.466857	1.11919	0.464728	1.02998	1.25698	0.611169	1.68158
ADAP2 ENSG00000184060	1.60914	1.32193	0.748407	1.0703	1.25385	1.11207	0.907506	0.585523	0.570273	0.920082
ADAR ENSG00000160710	1.38719	1.90289	0.718006	0.777214	0.551021	0.748646	0.995416	0.712861	0.941246	0.89092
ADARB1 ENSG00000197381	0.540565	0.821809	0.505721	1.11458	0.557246	0.732658	1.1032	1.15577	0.492571	0.678693
ADARB2 ENSG00000185736	0.791226	1.62514	0.635451	1.24336	0.992725	0.699089	1.21788	1.11418	0.548957	0.713993
ADAT1 ENSG00000065457	0.397304	0.487626	1.56748	0.787413	1.02879	0.72757	1.26246	1.23982	0.963073	0.789982
ADAT2 ENSG00000189007	0.935153	0.977995	1.08995	0.604602	0.398753	1.2248	0.749209	1.4843	0.456022	0.984502
ADAT3 ENSG00000213638	0.658443	0.877178	0.813269	0.534736	0.966009	1.54768	0.735969	0.664744	1.23859	0.66998
ADCK1 ENSG00000063761	1.89581	1.3815	1.04069	0.710191	1.5772	0.951129	1.70161	0.758235	0.584398	1.18003
ADCK2 ENSG00000133597	0.893989	0.772007	1.21188	1.53601	0.729517	0.840256	1.37104	1.29294	1.25438	1.59546
ADCK3 ENSG00000163050	0.555421	0.567843	0.864348	1.02545	1.94266	0.779697	0.630429	1.67994	1.09755	0.996377
ADCK4 ENSG00000123815	0.585853	1.31765	0.796311	0.835619	0.58565	1.46786	1.10589	0.959158	1.02181	0.80582
ADCK5 ENSG00000173137	0.876355	1.13117	0.58803	1.15759	0.744109	0.82804	1.31424	0.63771	0.856515	0.481427
ADCY1 ENSG00000164742	1.13972	0.605218	0.742017	0.793845	0.403852	0.616853	1.56234	0.640465	1.34228	1.29982
ADCY10 ENSG00000143199	0.803797	1.18226	0.617963	0.610522	0.717228	0.893346	0.694793	0.366387	0.634937	0.657346
ADCY2 ENSG00000078295	1.63765	0.611956	0.689001	0.970366	0.794284	0.732783	0.514059	0.904118	0.356897	0.667345
ADCY3 ENSG00000138031	1.38227	0.513746	0.78842	2.54893	1.16403	0.803372	0.532379	1.53598	0.814605	0.798356
ADCY4 ENSG00000129467	0.913444	1.23517	0.694386	1.01348	1.28425	1.03342	0.613679	0.936623	1.35026	0.96533
ADCY5 ENSG00000173175	1.36789	1.1806	0.599728	0.656804	1.45895	0.473283	1.35631	0.567184	0.395772	1.08576
ADCY6 ENSG00000174233	1.16538	1.12204	1.10748	1.24572	0.9523	0.426158	0.581928	0.678765	0.808825	1.22504
ADCY7 ENSG00000121281	0.362124	0.668616	1.08671	0.317322	0.714486	0.594195	0.828258	0.785499	1.16426	0.478838
ADCY8 ENSG00000155897	0.85176	0.758577	0.604602	0.479993	0.630695	0.693516	0.917132	0.721142	0.868776	0.486899
ADCY9 ENSG00000162104	1.15599	0.524145	0.822727	0.978663	0.690474	0.922109	0.975804	0.837968	0.972433	0.696708
ADCYAP1 ENSG00000141433	1.79373	0.455965	0.510666	1.50399	1.02167	1.46653	1.55314	0.900464	0.620919	0.693003
ADCYAP1R1 ENSG00000078549	0.761866	0.644005	1.30203	0.97932	1.29533	1.18832	0.718649	0.852579	1.04074	0.735261
ADD1 ENSG00000087274	0.860229	1.23185	1.42137	0.565663	1.53254	1.2782	1.44352	1.46131	1.12232	0.556571
ADD2 ENSG00000075340	0.957601	0.692168	1.38013	0.753786	0.434317	0.65653	0.596066	0.998983	1.85215	0.82787
ADD3 ENSG00000148700	0.616845	1.37553	0.99891	0.914322	0.391023	0.761145	1.1872	0.791429	1.35949	0.401428
ADGB ENSG00000118492	0.609089	1.19541	1.38668	1.19036	0.493506	1.29941	0.587407	0.498017	0.613886	0.735806
ADGRA2 ENSG00000020181	0.745439	0.717257	0.861191	0.578664	1.21106	0.780284	0.900653	0.490136	1.24871	0.503641
ADGRA3 ENSG00000152990	0.59577	0.794605	0.675522	0.916642	1.26663	0.719147	1.88961	1.57207	0.340291	1.7969
ADGRB1 ENSG00000181790	1.20953	1.14122	0.628824	0.800941	2.17195	1.64286	0.926275	0.599379	1.30905	0.82299
ADGRB2 ENSG00000121753	1.35057	0.730811	0.673323	0.758205	0.504778	0.495199	0.838721	0.717453	1.10617	0.733941
ADGRB3 ENSG00000135298	0.912015	1.29847	0.937959	1.3562	0.684094	0.865933	1.03548	1.0911	0.472765	1.45612
ADGRD1 ENSG00000111452	0.673161	0.98256	1.54108	1.17363	0.509113	0.842902	0.943418	0.831715	0.346277	0.73162
ADGRD2 ENSG00000180264	0.849492	0.988916	0.397538	1.05082	1.38345	0.59712	1.25332	0.622752	1.12533	0.407104
ADGRE1 ENSG00000174837	1.02557	1.36078	0.703444	1.1729	0.912801	0.635857	0.412513	1.44112	0.648101	1.2501
ADGRE2 ENSG00000127507	0.809109	1.01631	1.05943	0.467216	0.825929	1.19122	0.813257	0.571092	1.36685	0.574592
ADGRE3 ENSG00000131355	0.796477	0.689233	1.05952	0.84399	0.618704	1.16915	1.12779	1.01848	0.783098	0.876536
ADGRE5 ENSG00000123146	1.77623	0.614496	0.527311	0.739401	0.749172	1.03739	1.34358	1.35361	0.706698	1.46008
ADGRF1 ENSG00000153292	1.34425	1.09118	1.04142	1.48452	1.49407	0.558486	0.510844	0.424615	1.20598	1.56512
ADGRF3 ENSG00000173567	0.573965	0.671472	0.413304	0.313578	0.561305	0.508412	0.457419	0.701935	0.700885	0.68199
ADGRF5 ENSG00000069122	1.43128	0.64559	0.504773	0.391098	0.522854	0.991953	0.882365	0.324784	0.735426	1.29222
ADGRG1 ENSG00000205336	0.714284	1.54871	0.624991	0.52744	0.981529	1.47036	1.10426	1.30956	1.29853	1.56567
ADGRG2 ENSG00000173698	1.38773	0.638737	1.30649	0.597727	0.916248	0.746907	0.60156	0.465809	0.706736	0.912938
ADGRG3 ENSG00000182885	0.582763	0.520253	0.473911	0.546306	0.917182	0.797539	0.82286	1.15759	0.611499	0.929263
ADGRG4 ENSG00000156920	1.08201	0.591135	0.749026	0.627744	1.0391	0.687509	0.878155	1.19601	1.80886	0.976828
ADGRG5 ENSG00000159618	1.06005	0.837935	0.643835	1.08238	0.927918	0.857981	1.42801	0.741577	0.821865	0.844682
ADGRG6 ENSG00000112414	0.797832	0.496309	0.473759	0.527516	0.902017	1.31067	1.60701	0.404908	0.852732	1.0766
ADGRG7 ENSG00000144820	0.838869	1.37316	0.979942	0.570346	0.882923	0.573887	0.593629	1.08706	1.11918	0.458863
ADGRL1 ENSG00000072071	1.12284	0.858132	0.662865	1.00693	0.691138	0.834527	0.4575	0.848481	0.49197	1.19933
ADGRL2 ENSG00000117114	0.872076	0.498894	1.11402	0.547495	1.9379	0.910437	0.749529	0.674203	0.522134	1.05226
ADGRL3 ENSG00000150471	1.19308	0.784605	0.519617	0.351094	0.947339	1.44383	0.630762	1.62835	0.697921	1.35513
ADGRL4 ENSG00000162618	1.37537	0.467864	0.970207	1.04362	0.655544	1.18458	0.686875	0.547143	1.53745	0.848242
ADGRV1 ENSG00000164199	0.405643	1.42728	1.14479	0.613621	0.646954	0.77546	1.10572	0.871951	0.995295	0.627006
ADH1B ENSG00000196616	0.70686	0.895744	0.344242	0.274419	0.472775	0.949722	0.84867	0.896925	0.899087	1.65594
ADH1C ENSG00000248144	0.799957	0.369976	1.07818	0.845119	0.71417	1.21981	0.740095	0.893005	0.483698	1.22188
ADH5 ENSG00000197894	0.725165	0.862081	0.956786	0.589686	1.32259	0.794225	1.0467	1.40851	0.985806	0.523149
ADH6 ENSG00000172955	1.61679	0.518132	0.666931	0.962843	0.977105	0.539787	0.790591	1.30985	0.985257	0.64426
ADHFE1 ENSG00000147576	0.346582	1.41265	0.487768	1.01894	1.02282	0.785379	1.28904	0.719745	1.88506	0.871241
ADI1 ENSG00000182551	0.561368	1.20247	0.887239	0.448696	0.942019	1.36088	0.689964	0.72834	0.631404	0.472517
ADIG ENSG00000182035	0.737247	1.49943	1.57392	0.458226	0.741271	1.12107	1.77647	0.834174	0.902218	1.34798
ADIPOQ ENSG00000181092	0.703616	0.643752	0.50204	0.586704	0.582086	0.749588	1.15661	1.13865	0.926345	1.14909
ADIPOR1 ENSG00000159346	0.60204	0.437455	0.687687	0.832135	0.605949	1.25517	0.979091	0.897564	1.22612	0.737596
ADIPOR2 ENSG00000006831	1.34959	0.835945	1.02813	0.872844	1.60303	0.508882	1.0205	0.780186	1.42645	0.564329
ADIRF ENSG00000148671	0.914345	0.590905	0.620759	1.12453	0.513407	0.877091	0.851137	1.17655	1.00528	0.497362
ADK ENSG00000156110	0.399357	1.51215	0.693094	0.549871	0.754074	0.791098	0.766462	0.546845	0.704247	0.384875
ADM ENSG00000148926	1.06326	1.06917	0.749886	0.531155	0.510527	0.477151	0.549901	0.962611	0.724399	1.48028
ADM2 ENSG00000128165	0.98675	0.887898	0.704444	0.664849	0.551881	0.829764	1.32143	1.08897	1.40981	0.426732
ADM5 ENSG00000224420	0.86791	0.945962	1.40744	1.42309	0.720948	1.20109	1.04546	1.46521	0.48702	1.44279
ADNP ENSG00000101126	0.665938	1.19606	0.745895	1.10426	0.903971	0.557763	0.278333	1.03901	1.08154	0.984601
ADNP2 ENSG00000101544	0.957244	1.23528	0.450075	1.3411	0.592007	0.643191	0.734166	0.968629	0.675419	0.597047
ADO ENSG00000181915	0.790082	0.648151	0.365205	0.898503	0.925047	0.687092	0.685182	0.72302	1.08688	0.783208
ADORA1 ENSG00000163485	1.27299	0.708099	0.967816	0.481033	1.16429	0.578569	0.526221	1.01322	0.365057	1.09287
ADORA2A ENSG00000128271	0.702392	0.470896	1.35818	0.86056	1.09779	1.08908	0.810598	0.413864	0.808486	1.32606
ADORA2B ENSG00000170425	0.864392	0.580994	1.20709	1.27575	1.03131	0.931809	0.817824	0.600596	1.08214	1.18225
ADORA3 ENSG00000282608	0.700226	0.690095	1.78228	1.2469	1.64624	0.768018	0.500189	1.07212	0.447114	0.731464
ADPGK ENSG00000159322	1.23315	0.910283	0.549471	0.908354	1.23608	0.87335	1.81022	0.617798	1.05503	0.759138
ADPRH ENSG00000144843	1.26428	0.913078	0.78045	0.759091	0.90563	1.24996	0.544769	1.49249	0.613817	1.01154
ADPRHL1 ENSG00000153531	1.36995	0.937957	0.904968	1.40754	0.648951	1.43991	1.02695	0.714446	0.645171	1.04455
ADPRHL2 ENSG00000116863	1.01848	1.26764	0.610491	0.735124	1.3374	1.06651	0.584292	0.90578	0.56164	0.882799
ADPRM ENSG00000170222	1.01595	1.10805	0.657235	0.611966	0.853196	0.770528	0.581321	1.10245	0.505754	1.99587
ADRA1A ENSG00000120907	0.494605	0.79055	0.653182	0.698456	0.655437	1.53787	1.10045	0.96015	1.27714	1.02795
ADRA1D ENSG00000171873	0.972027	0.51061	0.468546	1.19621	0.500415	0.80216	0.959581	0.677978	0.550596	1.26096
ADRA2A ENSG00000150594	0.907088	0.574107	1.19677	0.615864	0.611066	1.43318	0.732955	0.63272	0.95784	1.27625
ADRA2B ENSG00000274286	0.696721	0.872725	0.974612	0.595376	0.847699	1.63867	1.13467	0.865244	0.463463	1.04255
ADRA2C ENSG00000184160	0.707504	1.28374	0.954627	0.368027	0.991303	0.866744	0.619684	0.649945	1.21984	1.0796
ADRB1 ENSG00000043591	0.495897	0.731716	0.891114	0.558554	0.6723	0.850172	0.807316	0.806743	0.912389	1.56931
ADRB2 ENSG00000169252	0.721185	1.34953	0.793843	0.965987	0.640874	1.17483	0.75542	1.29945	0.850929	0.470561
ADRB3 ENSG00000188778	0.77367	0.972293	1.42864	0.407353	0.945906	0.616196	1.31202	1.42987	0.824313	0.937115
ADRM1 ENSG00000130706	0.701703	0.655864	0.923502	0.736138	0.555818	1.95061	0.712855	0.582567	1.37347	0.830427
ADSL ENSG00000239900	0.566184	0.630241	1.11748	1.64198	0.754796	0.698405	0.946814	0.48201	0.591423	0.578936
ADSS ENSG00000035687	0.76923	0.591645	1.32058	1.17419	0.768787	0.597294	1.2242	0.779099	1.37191	0.820072
ADSSL1 ENSG00000185100	0.445728	1.02381	1.7181	1.35643	0.684317	1.2732	0.794195	0.337264	0.55482	1.69335
ADTRP ENSG00000111863	0.451542	0.666234	0.283617	0.931405	1.79047	0.231666	0.461969	0.533625	0.994441	0.992767
AEBP1 ENSG00000106624	0.883506	1.01123	1.0591	1.09319	0.910141	1.40631	1.10182	1.08088	1.21282	1.46162
AEBP2 ENSG00000139154	0.672478	1.00332	1.21348	1.40011	0.674089	0.781467	0.742657	0.750059	1.12647	0.733844
AEN ENSG00000181026	0.3887	0.543488	0.804365	0.680219	0.396286	0.910056	1.05079	1.53435	1.50804	0.770062
AES ENSG00000104964	0.777983	0.864549	0.895553	0.986264	0.534915	0.878374	0.959464	0.794042	0.863148	0.549772
AF011889.5 ENSG00000241489	1.25254	1.59027	1.3172	0.76731	0.905044	1.1138	0.774938	0.615929	1.30414	1.61683
AF131216.1 ENSG00000280273	0.632498	0.616374	0.598856	0.604429	1.00636	0.672298	1.28532	0.949063	0.456468	0.638282
AFAP1 ENSG00000196526	0.532825	1.27916	0.762649	1.19302	0.531722	1.49253	1.11364	0.724213	1.00233	1.67002
AFAP1L1 ENSG00000157510	1.03804	0.361535	2.00964	0.911392	0.468837	0.849283	0.913765	0.814744	0.65761	1.03101
AFAP1L2 ENSG00000169129	0.871466	0.725095	0.796849	1.29162	0.84046	0.490015	0.611883	0.433757	0.580679	0.60327
AFF1 ENSG00000172493	0.911055	0.495782	1.56502	0.75264	0.978411	0.933365	1.26897	1.35449	0.471247	0.426785
AFF2 ENSG00000155966	1.14767	0.526786	0.513522	0.756837	0.431391	1.95263	0.648917	0.532139	1.37579	0.395064
AFF3 ENSG00000144218	1.00286	0.947432	0.343577	0.872365	1.11558	1.06199	1.42769	1.33152	2.01522	1.08265
AFF4 ENSG00000072364	0.960964	0.946821	0.595068	0.478312	0.60672	1.40994	0.72456	1.15449	1.18178	1.38131
AFG3L2 ENSG00000141385	1.25828	0.821857	1.18166	1.39758	1.63477	0.606488	0.551388	0.320138	0.841118	0.590245
AFM ENSG00000079557	0.82615	1.39763	0.767517	0.74532	0.842095	1.22336	0.847112	1.00641	1.38327	0.316568
AFMID ENSG00000183077	0.964829	1.28525	0.524685	0.697976	0.936095	0.525868	1.50267	1.13937	1.50736	0.684523
AFP ENSG00000081051	0.908457	0.526076	1.62152	0.652095	1.4952	0.764725	0.936587	1.1702	0.766425	1.31382
AFTPH ENSG00000119844	0.722769	0.369525	0.594077	0.650907	0.638595	0.426079	0.90174	0.751046	0.52479	1.07544
AGA ENSG00000038002	0.726583	0.737853	0.837017	1.28522	0.621536	1.13237	0.65087	1.45702	0.62099	0.778841
AGAP1 ENSG00000157985	1.33361	0.478981	0.895744	0.839014	0.656786	0.81706	0.973026	1.02062	1.18244	1.74692
AGAP14P ENSG00000279058	0.876885	0.635703	1.19977	1.28079	1.14206	0.697532	0.532984	1.71078	1.04401	0.681569
AGAP2 ENSG00000135439	1.35341	0.563463	0.437013	0.84174	1.0412	1.30504	1.01925	0.591735	0.549395	0.989607
AGAP3 ENSG00000133612	1.25498	0.543812	0.441867	0.546909	0.758524	0.432912	1.00314	0.96907	1.23953	0.362216
AGAP4 ENSG00000188234	1.49203	0.662011	0.628127	0.725694	0.479417	1.15148	0.435165	1.50147	0.657399	0.404924
AGAP5 ENSG00000172650	0.700167	0.532583	0.699573	0.725914	0.455759	0.970477	0.983441	0.512714	0.733515	0.863103
AGAP6 ENSG00000204149	0.558582	0.751901	1.46316	1.18533	1.36522	0.632043	0.746773	0.389739	0.480434	1.61444
AGAP9 ENSG00000204172	0.309377	1.30115	0.472778	0.848727	0.813097	1.09722	1.07698	0.924622	0.836488	0.809525
AGBL1 ENSG00000273540	0.796625	0.953478	0.339669	1.025	0.670068	1.03817	1.12971	0.845541	0.604967	1.19207
AGBL2 ENSG00000165923	1.1478	1.12836	0.783704	1.0682	0.77588	0.691161	1.37597	0.612477	0.705089	0.507913
AGBL3 ENSG00000146856	1.13802	0.899154	1.18924	1.10662	1.46959	0.675733	1.09956	1.00514	1.5766	0.612569
AGBL4 ENSG00000186094	0.80236	0.661176	0.677705	0.607859	0.901481	1.50948	0.82403	1.54703	0.616551	1.32069
AGBL5 ENSG00000084693	0.693313	0.649954	1.36814	0.713078	0.508255	0.754033	0.777309	0.728236	1.04265	0.720024
AGER ENSG00000204305	0.656513	0.942622	0.743933	0.740984	0.637271	0.755064	0.457118	0.456262	0.764166	1.40697
AGFG1 ENSG00000173744	0.936175	0.688727	1.14118	1.238	1.4498	0.949297	1.06725	0.527425	1.36587	1.06128
AGFG2 ENSG00000106351	0.798363	1.35804	0.706965	0.534641	0.859784	0.917489	0.701354	0.664324	0.956599	0.744241
AGGF1 ENSG00000164252	1.48892	0.881555	1.73912	1.04583	1.35824	0.636657	1.13508	0.820902	0.41026	0.777612
AGK ENSG00000006530	1.5159	1.03566	0.697981	0.705944	0.705652	0.634569	0.869449	0.897799	1.37595	1.50219
AGL ENSG00000162688	0.524738	0.96382	1.03191	0.678589	0.717313	1.53066	1.43593	0.637878	0.585265	0.951887
AGMAT ENSG00000116771	1.62077	0.710376	0.600657	1.43007	0.561689	0.656439	0.752506	0.500114	1.0781	1.51687
AGMO ENSG00000187546	1.28567	0.574761	0.921114	0.705456	1.08648	0.762443	1.08635	0.617948	1.14199	1.71868
AGO1 ENSG00000092847	1.29071	1.46895	1.235	0.522715	0.729097	0.820781	1.19135	1.48313	0.712179	0.684802
AGO2 ENSG00000123908	0.925801	0.716309	0.70483	0.852297	0.609607	1.05858	0.803058	1.33421	1.08148	0.736939
AGO3 ENSG00000126070	0.645583	0.75876	0.764674	0.875777	0.579136	0.781844	1.22823	1.61866	0.587588	0.977733
AGO4 ENSG00000134698	1.45095	0.785092	0.548948	1.19661	1.37292	1.3189	0.958871	0.818496	0.907793	0.707063
AGPAT1 ENSG00000204310	0.686024	1.34561	0.770192	0.687238	1.48464	0.871115	1.22669	0.519884	1.52651	0.805862
AGPAT2 ENSG00000169692	1.19371	0.959774	1.02785	0.640653	1.24715	0.865844	1.1014	0.923415	0.806626	0.465682
AGPAT3 ENSG00000160216	0.499945	0.774106	0.841494	1.59247	0.705923	0.8566	0.817645	0.628431	0.705423	1.57859
AGPAT4 ENSG00000026652	0.838141	0.47952	1.76433	2.13719	0.955572	1.62169	0.64129	1.31576	0.888685	0.52255
AGPAT5 ENSG00000155189	0.700484	0.499834	1.00162	0.69287	0.866551	0.429856	1.22124	1.39365	1.58187	0.638427
AGPS ENSG00000018510	1.42295	0.33837	1.95709	0.777122	0.542064	0.985129	0.748312	0.95247	0.95498	1.28288
AGR2 ENSG00000106541	0.559153	0.663188	0.921145	0.983389	0.609355	0.750273	0.732815	0.984743	0.56909	0.85838
AGR3 ENSG00000173467	0.939123	1.05908	1.22479	0.542803	0.684126	0.725386	0.611626	0.680747	0.843001	0.927938
AGRN ENSG00000188157	1.26954	1.18631	0.716547	0.711425	0.728183	0.730922	0.59624	0.527065	0.55966	0.88585
AGRP ENSG00000159723	1.4597	0.99186	1.13213	0.939809	0.47801	1.16747	0.620513	0.616605	0.324669	1.02026
AGT ENSG00000135744	0.531042	0.923997	1.36692	1.25444	0.535012	1.00569	1.39116	1.24592	0.77823	0.788169
AGTPBP1 ENSG00000135049	0.591851	1.21425	0.743128	1.04796	1.04275	1.15957	0.451489	1.12601	0.924127	1.16567
AGTR1 ENSG00000144891	0.95958	1.37146	0.485036	0.743957	0.900404	0.718252	0.986987	1.04399	0.648824	1.62628
AGTRAP ENSG00000177674	1.21412	0.632875	1.52445	1.13937	0.777661	0.994633	1.09208	0.761429	0.925477	1.01453
AGXT2 ENSG00000113492	0.57715	0.530481	0.804537	0.771453	1.25183	1.01846	0.361213	1.33324	0.532608	1.56236
AHCTF1 ENSG00000153207	1.77535	1.14273	0.2986	1.00112	1.05918	0.892003	1.31091	0.631364	1.50174	1.31286
AHCY ENSG00000101444	0.855548	0.949369	0.977921	0.569591	1.37977	0.914818	0.875614	0.405751	0.728467	0.908378
AHCYL1 ENSG00000168710	1.40222	0.766071	0.906276	0.778311	1.15657	0.650614	1.14717	0.466088	0.719895	1.26488
AHCYL2 ENSG00000158467	0.677607	0.85021	0.464864	0.734465	0.991375	0.787506	1.20576	1.06893	0.594098	0.533942
AHDC1 ENSG00000126705	0.98638	0.77288	0.729185	0.992855	1.03385	0.897237	1.00554	1.22751	0.780886	0.928556
AHI1 ENSG00000135541	0.921524	1.40146	0.539705	0.733212	0.724808	0.843529	0.554136	0.483892	0.820791	0.504178
AHNAK ENSG00000124942	0.971511	0.865553	0.656264	0.673561	0.804466	0.4024	1.36181	1.24554	0.854728	0.861285
AHNAK2 ENSG00000185567	0.538386	1.3591	1.13911	0.812884	0.690346	0.834919	0.739888	1.27671	0.795038	1.10491
AHR ENSG00000106546	0.699976	0.539876	0.593727	0.783208	1.06504	0.797539	1.58102	0.679601	0.678594	1.41538
AHRR ENSG00000063438	1.07721	0.998804	1.22036	1.11986	0.825709	0.52018	0.994898	1.18328	0.876497	1.12419
AHSA1 ENSG00000100591	0.631571	1.12215	1.19337	0.748249	1.03948	0.92994	0.76372	0.633745	1.14638	0.818691
AHSA2 ENSG00000173209	0.47002	1.21544	1.20452	0.546672	0.786666	0.422744	0.744332	0.466725	1.12885	0.613204
AHSG ENSG00000145192	0.958695	0.987758	0.499967	0.685995	0.573285	1.31049	0.959672	0.652914	0.725894	1.02933
AHSP ENSG00000169877	1.24226	1.40918	0.417063	1.376	0.978649	0.351982	0.847731	1.30752	0.691612	0.578994
AICDA ENSG00000111732	0.67435	0.648483	0.799847	1.03454	1.10212	0.582976	0.802881	0.362351	1.26161	0.771207
AIDA ENSG00000186063	0.790513	0.94431	0.686148	1.09508	0.725793	1.65021	0.492255	0.747831	0.4891	1.41009
AIF1 ENSG00000204472	0.914263	1.58622	1.92707	1.5639	2.14534	1.47405	0.997754	0.463042	1.10715	1.04527
AIF1L ENSG00000126878	0.407572	0.946486	0.898627	0.587801	0.788536	0.668667	1.09157	0.76523	1.10524	0.615422
AIFM1 ENSG00000156709	1.15533	0.459389	1.06255	0.579877	0.787294	0.808243	1.15939	1.21909	0.718113	0.948902
AIFM2 ENSG00000042286	0.900939	1.55339	0.921469	0.897841	0.981048	1.14751	0.494229	0.782424	0.395294	0.832696
AIFM3 ENSG00000183773	0.930967	1.00447	1.0033	0.941675	0.82033	0.810938	0.793462	1.18695	2.00538	0.92805
AIG1 ENSG00000146416	0.902871	1.52272	1.32983	0.368883	1.39383	0.816473	0.444473	1.58271	0.847318	1.1417
AIM1 ENSG00000112297	1.29605	1.08523	0.730943	0.562865	1.05427	1.54512	0.509121	1.0833	0.715845	0.762292
AIM1L ENSG00000176092	1.5809	1.0799	0.662107	0.427941	0.549323	1.06475	1.41765	1.00805	1.44396	0.952907
AIM2 ENSG00000163568	0.484094	1.27513	1.50337	1.17974	0.82831	0.674561	0.734351	0.756827	0.793231	0.363454
AIMP1 ENSG00000164022	1.17397	0.295173	0.602067	0.860393	0.633336	1.48947	0.582985	0.838902	0.938394	0.832406
AIMP2 ENSG00000106305	0.856697	0.545496	0.802578	0.54215	0.728459	0.568243	1.25523	0.55848	1.61317	0.681977
AIP ENSG00000110711	1.15151	0.599301	0.564396	0.380613	0.522069	1.35747	1.02942	0.915576	1.61669	0.816178
AIPL1 ENSG00000129221	0.921251	1.31193	0.923975	0.573227	0.373828	0.9381	0.463877	1.60405	1.1841	1.00671
AIRE ENSG00000160224	0.745829	1.2996	0.883702	0.648828	1.03786	0.584717	0.818559	0.493234	1.00931	0.691352
AJAP1 ENSG00000196581	0.725392	1.1063	0.707093	1.3532	0.772007	1.35833	0.381269	0.545034	1.25993	1.1676
AJUBA ENSG00000129474	1.08426	0.776947	0.501917	0.586529	0.987784	0.67758	1.13578	1.45159	1.09829	0.46143
AK1 ENSG00000106992	0.932047	0.962915	1.16431	1.48122	0.979915	1.15911	1.27501	1.83661	1.00258	1.22916
AK2 ENSG00000004455	0.662846	1.04302	0.863653	1.24633	1.00476	0.682867	1.20005	0.440364	1.7991	0.88033
AK3 ENSG00000147853	0.64485	0.961383	1.47858	1.31185	0.483246	1.322	1.02423	1.40899	0.743005	1.5402
AK4 ENSG00000162433	0.846073	0.900977	0.919381	0.572655	0.727454	0.508415	0.609583	1.13776	0.578431	1.02482
AK5 ENSG00000154027	1.27816	0.878329	0.649625	1.0115	1.36418	0.563776	1.48478	0.733939	1.68922	0.756369
AK6 ENSG00000085231	0.768937	1.12163	0.723529	0.84634	0.908651	0.622105	1.1861	0.690639	1.06201	1.23461
AK7 ENSG00000140057	1.12851	0.769223	1.6654	0.520402	1.07208	0.863381	1.44211	0.869664	0.924174	2.00084
AK8 ENSG00000165695	0.710051	1.16816	0.67211	0.859961	1.56181	0.579714	0.65472	0.955609	0.802674	0.911082
AK9 ENSG00000155085	0.802545	0.958375	1.12085	1.03469	1.06321	0.706543	0.941809	1.00477	0.555139	0.668892
AKAP1 ENSG00000121057	0.760777	1.04171	1.07677	0.543842	0.484561	0.989881	0.706337	0.647512	0.655482	1.23704
AKAP10 ENSG00000108599	1.22129	0.549943	0.835169	1.31798	0.622762	1.18551	0.929919	1.04145	0.915119	0.728653
AKAP11 ENSG00000023516	0.65613	0.976686	1.22523	0.573355	0.873303	1.10446	0.908679	0.804465	0.84501	0.784323
AKAP12 ENSG00000131016	0.885624	0.812774	0.892505	0.644197	1.24876	1.82668	0.969322	0.610111	1.15751	1.58132
AKAP13 ENSG00000170776	1.14269	1.06846	1.38685	0.761906	0.852758	0.666151	0.631036	0.751228	0.727985	0.726953
AKAP17A ENSG00000197976	1.69531	1.15986	0.960427	0.653688	1.45336	1.36088	0.971314	0.891267	0.539897	0.574027
AKAP3 ENSG00000111254	0.905943	0.525751	1.38982	1.30964	0.862203	0.686666	0.324906	0.898067	1.07666	1.22839
AKAP4 ENSG00000147081	0.776387	0.790465	0.55537	0.970374	1.14364	1.27958	0.746172	1.27553	0.705198	1.15459
AKAP5 ENSG00000179841	0.936236	0.835838	0.787292	0.763519	1.53988	1.13844	1.03901	0.796573	0.60403	0.857595
AKAP6 ENSG00000151320	1.08774	0.711261	1.98863	0.570844	0.404519	0.549168	0.681447	1.27608	0.878189	1.07834
AKAP7 ENSG00000118507	1.1482	0.582123	0.657485	1.56138	0.830822	1.11044	0.720496	1.41479	0.559332	1.02263
AKAP8 ENSG00000105127	0.549031	0.640478	0.74584	1.06403	0.427462	0.72022	0.568667	0.511802	0.848815	0.527392
AKAP8L ENSG00000011243	1.07032	0.520718	0.727968	1.17625	0.854918	1.16695	1.2521	1.04761	0.779199	0.500497
AKAP9 ENSG00000127914	0.969767	0.674701	0.536609	0.624376	0.415158	0.898415	0.885279	1.21915	0.382695	0.806064
AKIP1 ENSG00000166452	1.35962	0.612554	0.920846	0.57665	1.55518	1.17394	1.08423	0.871898	0.654702	1.77897
AKIRIN1 ENSG00000174574	0.651327	1.18595	1.07172	0.779018	1.0443	1.34066	1.22078	1.0606	1.49603	0.840984
AKIRIN2 ENSG00000135334	1.56751	0.596718	0.471398	0.928586	0.607357	0.578176	0.761755	0.908238	1.11253	1.49727
AKNA ENSG00000106948	0.877628	1.18785	0.523994	0.599199	1.29316	0.463099	1.08323	1.04919	0.948235	0.762811
AKNAD1 ENSG00000162641	1.00287	0.439911	0.827604	0.815633	0.869295	1.05941	0.767448	1.20434	0.456938	0.305283
AKR1A1 ENSG00000117448	0.635549	1.22266	0.723613	0.589731	0.799979	0.886629	0.942793	0.739733	0.552177	1.48807
AKR1B1 ENSG00000085662	0.934909	0.896984	0.78924	0.724635	1.02857	1.21433	1.04644	0.348488	0.963072	0.999455
AKR1B10 ENSG00000198074	0.857399	1.26464	0.565477	0.782207	1.75621	1.43234	1.14373	0.94092	0.500868	0.576619
AKR1C1 ENSG00000187134	0.428211	1.04237	1.22895	1.22824	0.365905	1.57407	0.563332	0.474692	0.827925	1.09978
AKR1C2 ENSG00000151632	2.05019	0.783673	0.421566	0.677483	0.905078	0.464746	1.08349	0.822691	0.666996	1.13134
AKR1C3 ENSG00000196139	0.747617	1.01075	0.522296	0.869011	0.527886	1.33588	1.05157	1.21668	0.909725	0.553427
AKR1D1 ENSG00000122787	0.97594	1.34702	0.320814	0.777823	0.96074	0.81014	0.723228	1.76661	1.09134	1.17197
AKR1E2 ENSG00000165568	0.398954	1.4281	1.13384	1.1714	0.724746	1.24099	1.57477	0.991561	0.701832	0.508399
AKR7A2 ENSG00000053371	1.31519	1.25152	0.633728	0.933929	0.583782	0.683083	0.557088	1.82098	0.913303	0.724736
AKR7A3 ENSG00000162482	1.07295	0.670276	0.930037	0.99778	0.916771	0.894357	0.684765	0.880048	1.27557	1.05132
AKR7L ENSG00000211454	0.810592	0.835526	1.23287	1.17305	1.06363	0.527717	1.08235	0.546046	1.49739	0.760779
AKT1 ENSG00000142208	0.630598	1.45958	0.960428	1.32997	1.14858	1.28588	0.745164	1.55048	1.72862	1.54678
AKT1S1 ENSG00000204673	0.722204	0.466647	0.714678	0.651782	0.353312	0.85231	1.02786	1.18979	0.674401	1.16663
AKT2 ENSG00000105221	0.72255	0.68416	1.82659	0.530702	0.72525	1.26486	0.6033	1.04034	1.98468	1.30134
AKT3 ENSG00000117020	0.724402	1.10788	1.23462	0.666057	0.602773	0.787094	0.757022	0.781101	1.14824	0.658265
AKTIP ENSG00000166971	1.48439	0.738463	0.849251	1.62978	0.453167	0.481215	1.30283	1.40364	1.37411	1.11668
AL049794.1 ENSG00000280240	0.580708	0.390652	0.987475	1.10578	0.903486	1.89939	0.328182	0.858181	1.52436	0.649131
AL049872.1 ENSG00000279963	1.13355	1.04916	0.866212	0.540074	0.68468	0.603985	1.47314	1.49835	0.971356	0.65559
AL135787.1 ENSG00000283263	1.18643	1.1245	0.739678	1.50899	0.729216	0.487597	0.639257	0.806583	0.641453	0.819542
AL354828.1 ENSG00000279282	0.63046	0.941378	0.552203	1.08232	0.764853	0.642785	0.504912	1.29488	1.77717	0.937195
AL354828.2 ENSG00000280175	1.11126	0.784289	0.983141	1.72252	0.755332	0.765809	1.08706	1.24598	0.641037	0.941358
AL356053.1 ENSG00000150076	0.999002	0.684073	1.06496	0.605129	0.33349	0.802306	0.977386	0.429163	0.564966	0.777541
AL356585.1 ENSG00000279081	1.71764	0.515513	1.36766	0.594254	1.72526	0.552835	1.15935	0.708192	0.693255	1.10935
AL358852.1 ENSG00000278899	0.504446	0.88034	0.286991	1.34473	1.40905	1.0003	0.985745	0.46354	1.02874	0.759326
AL365181.1 ENSG00000280316	0.485853	1.18938	1.45321	1.10309	1.70453	0.869099	0.615233	1.76564	1.14924	1.46129
AL513523.2 ENSG00000279767	1.03909	0.983587	0.570516	1.14329	0.612896	1.27514	0.458147	0.78196	1.0269	0.682184
AL589743.1 ENSG00000279508	0.322895	1.28898	0.866486	0.582021	0.499983	0.565969	1.07114	0.620595	1.22475	1.86718
AL645922.1 ENSG00000279546	0.447083	1.26437	0.561873	1.13405	1.59667	0.272575	0.333849	1.60594	1.03422	1.4428
ALAD ENSG00000148218	0.996759	1.20483	1.29337	0.886114	1.43592	0.719069	0.572657	0.492169	0.97214	1.62839
ALAS1 ENSG00000023330	0.789817	1.14741	0.968356	1.28428	0.730368	0.668214	1.17756	0.691807	1.37963	0.762311
ALAS2 ENSG00000158578	0.373758	0.505555	1.14199	1.63708	1.30115	0.724356	0.828759	0.32882	1.0173	0.679223
ALB ENSG00000163631	1.00514	1.19446	0.592782	1.07276	0.651993	1.44734	0.510462	0.769139	0.39138	0.974746
ALCAM ENSG00000170017	1.04825	0.460125	0.574881	0.653244	1.69234	0.993107	0.993781	1.30044	0.668531	1.24397
ALDH16A1 ENSG00000161618	0.975899	0.808985	0.916137	0.825193	1.02235	0.297933	0.562782	1.27771	1.48409	1.1549
ALDH18A1 ENSG00000059573	0.590371	0.482413	0.848636	0.635474	0.634598	0.699744	0.99535	1.42537	1.64308	0.833601
ALDH1A1 ENSG00000165092	0.957368	1.23402	0.502623	0.826608	1.40163	0.73967	1.85017	0.712172	0.451178	0.80825
ALDH1A2 ENSG00000128918	0.857721	1.35463	0.469322	0.966651	0.7769	0.883724	0.467276	0.89374	0.924048	1.22764
ALDH1A3 ENSG00000184254	0.512092	0.97129	0.826171	1.17637	1.1256	0.275957	0.383488	0.889778	0.777424	1.18158
ALDH1B1 ENSG00000137124	1.80118	0.438897	0.407949	0.675256	0.523265	0.504119	0.870304	0.66605	0.990049	0.647653
ALDH1L1 ENSG00000144908	1.17595	0.810386	1.62494	1.18924	0.277152	1.06634	0.536672	0.543119	0.755926	1.36779
ALDH1L2 ENSG00000136010	0.930008	0.787119	0.643858	1.03066	0.399434	1.37757	1.02836	0.500607	0.688014	0.781419
ALDH3A1 ENSG00000108602	0.832437	1.26001	0.983834	1.29197	1.56909	0.900302	0.468025	0.829933	0.909083	0.867614
ALDH3A2 ENSG00000072210	0.621463	0.69837	1.32477	0.51415	0.659129	1.42595	1.03575	1.17201	0.820157	0.930115
ALDH3B1 ENSG00000006534	0.538303	1.35907	1.2667	1.69404	1.10068	1.21697	1.56571	1.94158	0.703166	0.7531
ALDH3B2 ENSG00000132746	0.80292	0.433798	0.748514	0.760898	1.6358	0.675494	0.545016	0.428915	0.914594	0.534141
ALDH4A1 ENSG00000159423	0.707626	1.20385	0.490767	1.49688	1.02038	0.880778	0.758846	0.585296	0.888728	0.857765
ALDH5A1 ENSG00000112294	1.18351	1.55098	0.803534	0.740477	0.631132	1.34311	1.22114	0.789913	0.539332	1.01741
ALDH6A1 ENSG00000119711	1.1223	0.381871	0.843827	0.762937	0.489981	0.789396	0.525525	1.16098	0.536338	0.630658
ALDH7A1 ENSG00000164904	1.12994	1.22183	0.931011	0.391477	1.27504	1.5154	1.03802	0.600007	1.05993	0.938939
ALDH8A1 ENSG00000118514	0.492119	0.655015	0.589411	1.30276	0.959557	0.440246	1.11569	0.768264	0.740825	0.823248
ALDH9A1 ENSG00000143149	0.771429	0.815254	0.423069	0.925745	0.61435	1.10845	0.851701	1.23582	1.10641	1.47625
ALDOA ENSG00000149925	0.625426	1.01112	0.936323	1.40447	0.97047	0.924237	0.506559	0.655048	0.964363	0.865189
ALDOB ENSG00000136872	1.09962	0.538301	0.731605	0.809318	1.18002	0.403753	0.53276	1.46456	1.04394	0.78253
ALDOC ENSG00000109107	0.740804	1.57919	1.3042	0.616116	0.986701	0.82686	1.29478	0.912828	2.00386	1.27534
ALG1 ENSG00000033011	0.696662	1.6115	1.03115	0.871205	0.75383	1.20151	0.49176	1.21419	0.756168	0.783783
ALG10 ENSG00000139133	1.24399	0.383959	0.78695	1.03382	0.852348	1.36212	0.77513	1.15701	0.743043	0.347402
ALG10B ENSG00000175548	1.38774	0.515449	1.00065	0.711947	0.902388	1.13957	1.18161	1.13457	0.585914	1.11433
ALG11 ENSG00000253710	1.5364	0.339122	0.774025	1.0771	1.37215	0.689601	0.493726	0.686245	0.555689	1.72562
ALG12 ENSG00000182858	1.16459	1.26446	0.751812	1.37316	0.849212	1.20598	0.820559	1.16389	1.50957	0.99178
ALG13 ENSG00000101901	0.841756	1.31063	0.785119	0.966952	1.01589	1.1742	1.20857	0.90689	1.02477	1.10021
ALG14 ENSG00000172339	0.703907	1.58019	1.13759	0.76983	1.5738	0.531703	0.977568	1.08248	1.22803	0.761947
ALG1L ENSG00000189366	0.593468	0.996918	0.818712	1.14395	0.432459	1.45297	1.02002	1.19879	0.459433	0.322407
ALG1L2 ENSG00000251287	1.06782	1.18339	0.844491	0.929468	1.23806	0.946529	1.07449	0.993961	0.560917	0.43341
ALG2 ENSG00000119523	1.42719	1.18189	0.836084	1.70058	0.984609	1.06699	0.899191	0.631993	0.483483	0.55865
ALG3 ENSG00000214160	1.35464	0.930168	0.827705	0.793884	1.18506	1.20554	0.996907	0.447601	0.527023	1.65231
ALG5 ENSG00000120697	0.526775	1.36696	0.400719	0.722802	0.784526	0.889493	0.935014	0.881688	0.777591	1.01768
ALG6 ENSG00000088035	0.692478	0.777791	0.926712	0.667701	0.817512	0.53215	0.937767	0.475387	1.33057	0.467298
ALG8 ENSG00000159063	1.32299	0.995755	0.902981	0.775127	0.775856	1.48482	0.752716	0.986506	0.48952	0.722064
ALG9 ENSG00000086848	1.25613	1.03401	1.00566	0.67122	0.720426	1.00629	1.08964	1.13376	1.06916	0.331158
ALK ENSG00000171094	1.31275	0.952148	1.2801	0.675825	0.617295	0.524747	0.860734	0.601635	1.24329	0.213442
ALKBH1 ENSG00000100601	0.678135	0.566518	1.4313	1.1294	1.21902	0.547062	0.546145	0.609456	0.697017	0.869981
ALKBH2 ENSG00000189046	0.962069	0.949405	0.93599	1.11557	0.713992	0.862292	0.947748	0.52026	0.903404	0.861487
ALKBH3 ENSG00000166199	1.0249	0.920858	0.719818	0.660817	1.04715	0.753442	1.00195	1.14428	0.479933	0.933235
ALKBH4 ENSG00000160993	1.79365	1.53645	1.11658	1.15962	1.48958	1.36528	0.442085	1.53077	0.590975	0.949006
ALKBH5 ENSG00000091542	0.98004	1.37461	0.889486	0.452931	1.00746	0.941698	1.33078	1.29383	0.989203	1.03006
ALKBH6 ENSG00000239382	0.826564	1.0588	0.948179	0.671763	1.13153	1.25546	0.807066	1.32127	0.817512	0.654422
ALKBH7 ENSG00000125652	0.996056	0.7587	1.33344	1.08564	0.948811	0.513345	0.520734	1.36585	1.29308	0.970096
ALKBH8 ENSG00000137760	1.04733	0.680239	0.4881	1.24125	1.27252	1.07153	0.668274	0.563776	0.700577	1.03902
ALLC ENSG00000151360	0.857224	0.842967	1.05888	0.673747	0.491954	1.12063	0.591849	0.544111	1.09857	0.42726
ALMS1 ENSG00000116127	0.711862	1.14713	1.38804	0.801087	0.840198	0.523002	0.687302	0.986999	0.827369	0.640101
ALOX12 ENSG00000108839	0.60452	0.524759	0.718671	0.621072	0.516148	0.574401	0.47557	0.641018	0.827178	0.398501
ALOX12B ENSG00000179477	0.886795	0.839843	0.306596	0.772624	0.855306	1.10352	0.380937	0.596334	0.871294	0.856926
ALOX15 ENSG00000161905	1.17541	1.509	0.698989	0.623157	1.15924	0.455118	0.740128	1.66837	0.878247	0.690488
ALOX15B ENSG00000179593	0.557377	1.3242	1.24782	0.700691	0.897646	0.785063	1.13292	0.598569	0.584473	1.45817
ALOX5 ENSG00000012779	0.833367	0.964435	0.515512	0.888826	0.613238	0.586354	0.46198	0.79819	1.12169	0.577568
ALOX5AP ENSG00000132965	1.05674	0.684186	0.596137	0.813668	0.708593	0.722963	0.547119	1.07615	2.21522	0.678759
ALPK1 ENSG00000073331	0.700454	1.10151	0.880543	1.31776	1.58253	0.822584	1.08208	1.37295	0.995766	1.00466
ALPK2 ENSG00000198796	0.428197	0.528814	1.69496	1.13469	0.539988	0.846366	0.661246	0.825491	0.734998	0.375009
ALPK3 ENSG00000136383	1.70276	0.728595	0.645959	0.820296	1.26603	1.10375	1.06063	0.645147	0.76442	1.18308
ALPL ENSG00000162551	0.3329	0.714861	0.452985	0.964346	0.70979	1.35636	0.827669	0.712705	0.864312	0.715429
ALS2 ENSG00000003393	0.647318	1.08132	0.572211	1.689	0.577393	1.13098	1.04569	0.992468	0.744295	0.966341
ALS2CL ENSG00000178038	1.96476	1.43272	0.422897	0.906044	1.44695	0.714698	0.704261	0.803774	0.918318	1.38394
ALS2CR11 ENSG00000155754	0.964748	1.20966	0.60065	0.455297	0.752601	1.32757	1.07871	1.44247	0.465125	0.948717
ALS2CR12 ENSG00000155749	0.769111	0.976354	1.33346	0.982335	1.19234	0.618881	1.13821	0.797209	0.740544	0.74894
ALX1 ENSG00000180318	0.978253	0.742958	0.812507	0.536235	0.830488	0.693484	0.745162	0.834533	0.860953	0.567681
ALX3 ENSG00000156150	0.480096	0.578714	0.623891	1.10106	0.654784	0.80412	0.755298	0.929946	1.00267	0.607158
ALX4 ENSG00000052850	1.27903	0.37331	1.34692	1.20586	0.906249	1.02124	1.30414	0.617213	0.534927	1.16688
ALYREF ENSG00000183684	0.936138	0.56269	1.02546	0.755534	1.01412	0.577554	1.15946	0.597342	0.862992	1.24581
AMACR ENSG00000242110	0.839878	0.644729	0.600271	1.56377	1.24277	0.571614	1.15335	0.485506	0.637218	0.830386
AMBP ENSG00000106927	1.39063	0.972546	0.769912	0.66916	0.757691	0.41928	1.07821	0.283408	0.579593	1.3216
AMBRA1 ENSG00000110497	0.701709	1.3961	0.5256	0.467603	1.75105	1.11345	1.37221	0.984241	0.711156	0.923828
AMD1 ENSG00000123505	0.817187	0.856022	0.944138	0.827373	1.20594	1.16048	1.22741	0.313139	0.812544	0.972448
AMDHD1 ENSG00000139344	0.858789	0.522035	1.28611	0.970155	0.78532	0.671364	0.745241	1.62555	0.641662	0.393389
AMDHD2 ENSG00000162066	1.33685	1.28653	0.572125	0.907096	0.857736	0.776581	1.89042	1.30644	0.802247	0.97378
AMELX ENSG00000125363	0.560131	1.18327	0.537125	0.608087	0.779273	0.564343	0.452447	0.614653	1.5971	0.345102
AMELY ENSG00000099721	0.425561	0.801296	0.923436	0.50002	0.502054	0.815309	1.01221	1.28732	1.2418	1.05873
AMER1 ENSG00000184675	1.33385	1.07732	0.853364	0.923022	0.585389	0.622375	1.09691	0.608473	1.01831	1.03405
AMER2 ENSG00000165566	1.42354	0.365507	1.25693	0.755936	0.603753	1.32582	0.445354	0.9158	0.710174	0.974608
AMER3 ENSG00000178171	0.671491	1.0559	1.98486	0.640432	2.03396	1.20201	0.897982	0.947152	0.413304	0.539897
AMFR ENSG00000159461	0.63817	1.93094	0.982423	1.43146	0.667134	1.24206	0.994314	0.681052	1.51584	1.49127
AMH ENSG00000104899	1.31085	0.772033	2.02338	0.86577	0.987896	0.67316	0.605168	1.11868	0.771534	0.498933
AMHR2 ENSG00000135409	0.592943	0.448701	1.01441	0.775611	0.64338	1.12421	1.31665	0.972809	1.2376	0.833653
AMIGO1 ENSG00000181754	0.802899	0.901715	1.44315	0.92326	0.403449	0.934584	0.931121	0.479504	0.692447	1.05819
AMIGO2 ENSG00000139211	1.30661	0.591877	1.06848	0.747711	0.365659	1.01679	1.14688	0.887223	0.88654	1.03568
AMIGO3 ENSG00000176020	0.662314	1.23142	0.769477	0.457685	0.488241	0.435944	0.951837	0.811245	0.848675	0.462027
AMMECR1 ENSG00000101935	1.07776	1.20032	0.948449	0.53411	0.958429	0.717702	0.350528	1.12591	1.43191	0.671276
AMMECR1L ENSG00000144233	0.317556	1.51878	0.642217	0.579554	0.64623	1.14088	0.724013	1.29894	0.870094	0.881335
AMN ENSG00000166126	0.739159	0.864506	0.980563	0.909333	0.615449	0.665588	0.806528	1.33801	0.770293	1.69221
AMN1 ENSG00000151743	0.548315	0.904912	0.604184	1.15081	0.590029	0.593137	0.518407	0.763446	1.26053	0.798205
AMOT ENSG00000126016	0.760247	0.926568	0.661173	0.716805	0.624351	0.637785	0.649304	0.629817	1.10696	0.937312
AMOTL1 ENSG00000166025	1.49707	0.881364	0.643216	1.15239	1.09977	0.637118	0.810131	0.872217	0.920326	1.25712
AMOTL2 ENSG00000114019	1.32324	0.888722	0.881586	1.48833	0.640864	0.465049	0.664872	0.490847	0.782097	0.697464
AMPD1 ENSG00000116748	0.769517	0.676047	0.609549	1.37454	0.722034	1.1566	1.18186	0.797111	0.612717	0.666212
AMPD2 ENSG00000116337	0.411054	0.614203	0.824214	1.06176	0.613257	1.28873	1.07246	1.10429	0.644181	0.537361
AMPD3 ENSG00000133805	1.09413	0.758623	0.774282	0.538758	0.773654	0.225073	0.596784	1.23394	0.693733	0.738803
AMPH ENSG00000078053	1.14417	0.608429	2.5976	0.761291	1.08832	0.892071	0.347876	0.784061	0.510354	1.56434
AMT ENSG00000145020	1.09709	0.439815	0.969633	1.33716	0.523362	0.641608	1.69216	0.727108	0.825852	1.15698
AMTN ENSG00000187689	0.363124	0.547726	0.919482	0.727271	1.61223	0.641841	0.568215	0.573539	0.414048	0.973185
AMY1A ENSG00000237763	0.892235	1.50206	0.7629	1.10532	1.06859	0.563653	0.977736	0.960969	0.865851	0.386939
AMY1B ENSG00000174876	0.579176	0.548398	0.625881	1.16438	0.904865	0.862626	0.597271	0.858328	1.18787	0.833687
AMY1C ENSG00000187733	0.524623	0.38745	0.657209	0.841211	0.634877	0.397461	0.692691	0.727524	0.892872	0.525575
AMY2A ENSG00000243480	0.510139	0.884148	1.17765	0.529326	0.588801	0.811322	0.842707	0.617003	0.906688	1.17845
AMY2B ENSG00000240038	1.04559	0.963819	1.93193	0.632113	0.902032	1.43144	0.604016	0.787461	0.58539	1.08647
AMZ1 ENSG00000174945	0.727895	0.416286	1.46468	0.95927	0.372693	0.956366	0.972386	0.607031	1.23817	0.552753
AMZ2 ENSG00000196704	1.49674	0.609429	1.28516	1.07308	0.843066	0.98036	0.286271	0.413659	1.13932	0.539576
ANAPC1 ENSG00000153107	0.978363	0.633315	0.526625	1.01743	1.69689	1.21269	0.759646	0.78634	0.77824	1.86006
ANAPC10 ENSG00000164162	0.957207	1.76025	0.831514	1.16122	1.03878	0.772441	1.04136	1.03506	1.12799	0.335051
ANAPC11 ENSG00000141552	0.74717	0.971884	1.04972	1.60377	0.789984	0.827847	1.54565	0.7282	1.05334	1.71317
ANAPC13 ENSG00000129055	1.05129	1.33854	0.696806	0.524413	0.458128	0.663587	1.11597	0.592965	0.877432	1.38704
ANAPC15 ENSG00000110200	0.976629	0.75529	0.936118	1.20038	0.848682	0.714482	1.46029	1.47801	2.00287	0.918038
ANAPC16 ENSG00000166295	1.78663	0.995878	0.661365	0.527184	0.691025	0.994661	0.952503	0.528016	0.607373	1.04199
ANAPC2 ENSG00000176248	0.523758	0.817413	0.781532	0.981731	1.35436	1.12339	1.20064	1.2833	0.282931	0.556933
ANAPC4 ENSG00000053900	1.36529	0.59229	1.13675	1.51664	0.671625	1.22688	0.548812	0.598989	1.19934	0.847184
ANAPC5 ENSG00000089053	0.580397	1.28594	0.761388	1.19192	1.09004	0.657644	0.726498	0.501207	0.243871	1.01978
ANAPC7 ENSG00000196510	0.829851	0.523308	0.690231	0.518234	0.647357	0.539502	1.11568	0.970323	1.1544	0.37228
ANG ENSG00000214274	0.439339	0.788666	1.43958	0.670506	2.00074	0.930954	1.4054	0.977364	1.82753	0.511582
ANGEL1 ENSG00000013523	0.604774	0.757383	0.570501	0.86687	0.622529	1.25131	0.588721	0.518942	1.87986	1.25759
ANGEL2 ENSG00000174606	0.583867	1.22651	0.828206	1.27505	1.09118	0.793104	1.01499	1.22527	0.830496	0.498989
ANGPT1 ENSG00000154188	0.721612	1.18993	1.13482	0.53107	1.28496	0.467829	0.586365	0.933083	0.646666	1.03416
ANGPT2 ENSG00000091879	0.80588	1.48199	0.627456	1.18169	0.54121	0.464883	1.29371	1.22683	0.830931	0.682529
ANGPT4 ENSG00000101280	0.886711	0.631646	1.29239	1.09604	0.672236	0.651656	1.62696	0.423363	0.898771	0.532672
ANGPTL1 ENSG00000116194	0.428248	0.781649	0.74631	1.65602	0.749859	0.99461	1.21285	1.15233	0.623373	1.54373
ANGPTL2 ENSG00000136859	1.22242	0.671395	0.589892	0.994433	0.881869	0.811323	0.50213	0.875678	0.668418	0.730877
ANGPTL3 ENSG00000132855	1.25158	0.340804	1.12552	1.3561	0.380416	0.618561	0.789105	0.703512	0.914481	1.66405
ANGPTL4 ENSG00000167772	1.31154	0.461589	1.48248	1.33061	0.918276	1.20148	1.52936	0.621272	0.778541	1.32871
ANGPTL5 ENSG00000187151	0.645068	0.376208	1.1259	0.64863	0.759935	1.28473	0.668725	0.82763	1.03756	1.16174
ANGPTL6 ENSG00000130812	1.19027	1.19983	1.83388	0.509229	0.542905	0.876046	0.589174	0.574513	0.756031	1.14513
ANGPTL7 ENSG00000171819	0.917831	1.15474	1.16416	0.654782	0.538914	0.895974	0.947174	0.404475	0.817323	0.913994
ANK1 ENSG00000029534	0.595658	1.30996	1.02628	0.53458	0.687181	0.630177	0.5656	0.664418	1.26928	1.29902
ANK2 ENSG00000145362	0.797139	0.353742	1.12151	0.578085	0.537801	0.661218	0.841897	0.585124	1.07657	0.536753
ANK3 ENSG00000151150	1.40557	0.735147	0.711033	0.560756	0.509077	1.24553	0.829648	0.672448	1.09048	0.278784
ANKAR ENSG00000151687	0.668847	1.04687	0.606833	0.965803	0.351149	1.03245	0.764972	0.404179	0.509989	0.44767
ANKDD1A ENSG00000166839	0.743983	1.48143	0.98143	0.628405	0.682609	0.442062	0.369467	0.981938	0.80256	1.6638
ANKDD1B ENSG00000189045	1.38436	0.661421	1.30793	1.4089	0.687863	1.39562	1.1084	0.64179	1.47899	1.14335
ANKEF1 ENSG00000132623	0.686928	1.46634	0.634237	0.951261	0.82446	1.23686	1.03964	0.752487	1.26194	1.11243
ANKFN1 ENSG00000153930	0.93698	0.599137	0.66329	1.52035	0.666582	0.491552	0.434673	0.539952	0.762335	0.622265
ANKFY1 ENSG00000185722	1.22829	1.6292	0.749824	0.7352	0.546785	0.724127	0.650864	1.24571	1.76236	1.29704
ANKH ENSG00000154122	0.938368	1.07869	1.01741	0.678325	1.11937	0.625673	0.634491	0.831748	1.04476	0.541688
ANKHD1 ENSG00000131503	0.900073	1.62942	0.74181	0.591533	0.497095	0.729402	1.94093	0.952661	1.3225	0.876724
ANKHD1-EIF4EBP3 ENSG00000254996	0.496621	0.948486	0.830542	0.891633	1.01491	1.06985	1.7698	0.71007	1.82207	0.464075
ANKIB1 ENSG00000001629	0.668844	0.868383	0.589556	0.502582	0.516379	0.852082	1.31264	0.916371	1.07687	0.457288
ANKK1 ENSG00000170209	0.966111	0.50366	1.0878	0.888136	1.10357	0.764992	0.468608	0.979311	0.895042	0.68814
ANKLE1 ENSG00000160117	0.643025	0.978878	1.00579	0.53067	1.31106	0.92061	0.481019	1.12537	1.6069	0.984823
ANKLE2 ENSG00000176915	0.626451	0.864917	1.15924	1.18133	0.673792	0.658584	0.76599	0.777307	0.862762	0.798324
ANKMY1 ENSG00000144504	0.763457	0.791849	0.721011	1.02198	0.879839	1.46152	0.949098	0.396843	1.35028	0.740512
ANKMY2 ENSG00000106524	0.797174	0.933544	0.81415	0.698999	0.56118	1.09161	1.11332	1.22436	0.881223	1.51335
ANKRA2 ENSG00000164331	1.36282	0.744678	0.552362	0.903308	0.908723	1.00893	1.66454	0.344985	0.665962	0.493733
ANKRD1 ENSG00000148677	1.06769	0.669158	0.982182	0.48192	0.858467	0.937703	0.645196	0.44917	0.531471	0.739348
ANKRD10 ENSG00000088448	0.456958	0.861939	0.903751	0.887701	1.25449	0.730361	0.687464	1.53748	1.11972	1.43748
ANKRD11 ENSG00000167522	0.580402	0.605595	0.796629	0.76737	0.830161	1.00709	0.891525	1.31271	0.406437	1.22287
ANKRD12 ENSG00000101745	1.43341	1.12262	0.932873	1.21615	0.522266	1.0108	1.11158	1.90347	0.437716	0.977549
ANKRD13A ENSG00000076513	1.07419	1.43566	0.978086	0.308316	1.61085	0.729873	1.04547	0.826131	0.604243	0.786429
ANKRD13B ENSG00000198720	1.47498	0.417366	0.708916	0.823319	0.633643	1.57553	0.81487	0.72938	0.998161	1.40423
ANKRD13C ENSG00000118454	1.02659	0.904246	1.00086	0.721324	0.675769	1.09132	0.949803	0.682179	0.933619	0.886086
ANKRD13D ENSG00000172932	0.809243	0.650904	0.511279	0.437197	0.780113	0.597861	0.545456	1.39941	0.826522	1.15668
ANKRD16 ENSG00000134461	0.692172	1.16493	1.74111	0.504887	0.58305	1.2106	0.823753	0.437637	1.41736	0.774727
ANKRD17 ENSG00000132466	1.64842	0.582222	1.6397	0.577692	0.706825	0.977324	0.523393	1.22574	1.08214	0.433248
ANKRD18A ENSG00000180071	0.789559	0.528516	0.764191	0.661757	1.07801	0.763721	1.12544	1.12604	0.662541	1.48467
ANKRD18B ENSG00000230453	0.848999	1.24735	0.52163	1.27443	0.811968	0.522197	0.366254	0.974375	0.945902	0.355567
ANKRD2 ENSG00000165887	1.31417	1.85275	0.816327	1.49659	0.444936	0.903594	1.16967	0.704682	0.633864	0.566053
ANKRD20A1 ENSG00000260691	0.590262	0.685219	1.33705	1.20045	0.604668	1.1135	1.22169	0.765198	0.7366	0.775088
ANKRD20A2 ENSG00000183148	0.401923	0.93175	0.965113	0.652605	0.519513	0.82939	1.38551	0.821429	0.692189	1.50462
ANKRD20A3 ENSG00000276203	1.00991	1.49329	0.66009	0.472681	1.08228	0.525681	1.15014	0.817578	0.476237	1.64643
ANKRD20A4 ENSG00000172014	1.33172	1.84534	0.963986	0.90017	1.27053	0.75233	0.838249	0.626063	1.23053	1.77137
ANKRD22 ENSG00000152766	0.991256	1.20101	0.228474	0.37675	0.278933	1.28528	1.04243	0.630618	1.07864	0.547529
ANKRD23 ENSG00000163126	0.397604	0.518178	0.348246	1.14884	1.7966	0.923592	0.78922	1.36507	0.722132	0.308233
ANKRD24 ENSG00000089847	0.678127	1.20979	0.865507	0.554819	0.547399	1.32216	1.33009	1.18366	0.898202	1.03172
ANKRD26 ENSG00000107890	0.528785	1.08458	0.785681	0.564488	1.16109	1.27725	0.623505	1.21362	0.679297	0.730913
ANKRD27 ENSG00000105186	0.912974	1.07776	1.38767	0.948384	0.932908	1.00562	0.380492	0.762251	0.492588	1.05027
ANKRD28 ENSG00000206560	0.67803	0.68071	0.321058	1.23738	0.680731	0.674987	0.608598	0.787715	0.879655	0.913086
ANKRD29 ENSG00000154065	0.719472	0.616171	0.5864	0.54043	0.650556	1.29533	0.490179	0.464916	0.8726	1.28339
ANKRD30A ENSG00000148513	0.860381	1.39596	0.996008	0.838806	0.828022	1.06721	1.02276	1.39999	0.964168	0.501281
ANKRD30B ENSG00000180777	0.665807	0.8043	1.05363	0.946139	0.504443	1.06884	0.708454	0.711632	1.32898	1.07651
ANKRD30BL ENSG00000163046	0.517634	0.576302	0.896666	0.750868	1.1108	0.951437	0.917821	1.18797	1.55014	1.08847
ANKRD31 ENSG00000145700	0.672296	0.776393	0.952057	0.849642	0.564148	0.89141	0.773691	1.11666	1.49732	0.769419
ANKRD33B ENSG00000164236	1.02751	0.642467	1.22864	0.829909	1.43512	0.320564	0.770008	0.930035	1.14686	1.2307
ANKRD34A ENSG00000272031	0.783209	1.24111	0.432903	0.826833	0.522975	0.901491	0.484273	1.01816	0.646746	0.903167
ANKRD34B ENSG00000189127	0.724872	0.546724	1.15238	0.916143	0.710215	1.29326	0.513234	1.24216	1.412	0.901165
ANKRD35 ENSG00000198483	0.632434	0.806005	1.19891	0.654916	1.36701	1.01221	1.46373	0.772442	1.63128	0.528713
ANKRD36 ENSG00000135976	0.84618	0.422541	0.832891	0.571731	1.12534	1.00459	1.14263	1.29947	1.00645	0.59007
ANKRD36B ENSG00000196912	1.07376	1.07111	1.94316	0.979104	0.701341	0.546391	1.24205	0.600288	0.674215	0.750608
ANKRD36C ENSG00000174501	0.500633	1.07455	1.78932	0.909808	0.700349	0.658173	0.679664	1.11944	0.631586	0.648776
ANKRD37 ENSG00000186352	0.604879	0.988272	0.758548	1.41433	0.760908	1.17952	0.74381	1.00653	0.865397	0.824729
ANKRD39 ENSG00000213337	0.607002	0.859372	0.810483	1.27899	0.670811	1.31356	0.771252	0.740819	0.519663	1.0754
ANKRD40 ENSG00000154945	0.972188	0.880375	1.12552	1.28088	1.53202	1.0383	0.796254	0.943691	0.9363	0.550001
ANKRD42 ENSG00000137494	1.42735	1.05225	0.605738	0.421964	0.790673	1.20986	0.782896	0.791744	0.860953	1.05803
ANKRD44 ENSG00000065413	1.63977	0.799737	0.791707	0.985072	1.12961	0.696672	1.06845	0.703187	0.669432	1.17108
ANKRD45 ENSG00000183831	1.09583	1.04021	0.469727	0.970404	0.768655	0.553032	0.736782	1.29049	0.52781	0.727173
ANKRD46 ENSG00000186106	1.20177	1.07411	1.1005	1.3744	0.333379	0.974195	1.05981	0.927882	1.22624	1.9829
ANKRD49 ENSG00000168876	1.45043	0.720897	0.488108	0.689707	1.89826	1.12098	0.697309	0.94536	0.850951	1.175
ANKRD50 ENSG00000151458	0.382562	0.570089	0.484444	1.24082	1.00795	0.731076	0.409923	1.53598	1.22898	0.69956
ANKRD52 ENSG00000139645	0.726299	1.145	0.792795	0.436267	0.724854	0.694437	0.4352	0.802769	0.557409	0.720792
ANKRD53 ENSG00000144031	1.25195	1.52714	1.15492	0.842111	1.33406	0.752354	1.57967	0.896455	0.484148	1.47667
ANKRD54 ENSG00000100124	0.905171	1.02974	0.792408	0.982295	0.631874	1.01303	0.591953	0.696789	1.1101	0.59292
ANKRD55 ENSG00000164512	1.12311	0.956392	0.593668	0.581824	0.64452	0.862351	1.13076	1.09401	0.515656	0.434215
ANKRD6 ENSG00000135299	0.4521	0.693319	0.674613	1.32738	0.829755	0.457235	0.878587	0.97023	0.483336	0.778181
ANKRD61 ENSG00000157999	0.532997	0.910427	0.761596	0.883776	0.88352	0.860055	0.968354	1.03084	1.8641	0.819067
ANKRD62 ENSG00000181626	0.759525	0.685633	0.897984	0.619822	0.440126	1.40319	0.986471	1.12931	1.40903	0.838607
ANKRD65 ENSG00000235098	1.08208	0.307796	1.07981	0.866692	0.335885	0.432923	1.61117	1.1505	0.609258	0.916123
ANKRD66 ENSG00000230062	0.952706	1.11137	0.716316	0.86913	0.864284	0.960814	1.09094	1.01282	0.935845	1.24189
ANKRD7 ENSG00000106013	0.511278	1.10459	1.06669	0.579745	0.851006	1.387	0.509844	0.586781	1.39067	0.856711
ANKRD9 ENSG00000156381	1.04415	1.51387	0.851302	1.13496	1.14247	0.654651	0.426262	0.641031	2.40328	0.707943
ANKS1A ENSG00000064999	1.43859	1.17244	0.966704	0.973642	1.43198	0.599551	0.932548	0.878914	0.847288	0.964291
ANKS1B ENSG00000185046	0.764367	0.615251	0.799695	1.40004	1.04171	1.1619	1.08315	0.758214	0.808911	1.5918
ANKS3 ENSG00000168096	1.0142	1.28425	0.688222	1.32734	1.26727	0.670221	0.48285	1.42592	0.737533	0.85451
ANKS4B ENSG00000175311	1.55722	1.29985	0.918443	0.868868	0.403691	0.742346	0.497611	0.456965	1.7338	0.592243
ANKS6 ENSG00000165138	0.600751	1.37714	0.93144	0.443436	0.600963	0.432135	0.523767	0.679281	1.01124	1.08563
ANKUB1 ENSG00000206199	0.961587	0.625181	0.703406	0.582858	1.34005	0.582346	0.278161	0.604165	0.745136	0.828704
ANKZF1 ENSG00000163516	0.887092	0.967574	0.452028	1.65755	0.915883	2.06183	0.54173	0.885873	0.804192	0.815952
ANLN ENSG00000011426	0.508116	1.00466	1.36411	1.2624	2.17906	0.829381	0.733797	1.02481	0.619388	1.26174
ANO1 ENSG00000131620	0.459071	0.941788	1.41266	1.27945	0.674928	0.718712	0.635917	0.85518	0.889178	0.722418
ANO10 ENSG00000160746	1.52098	0.388657	0.682183	0.578246	1.63625	1.03826	0.633202	0.510312	0.839755	0.80062
ANO2 ENSG00000047617	1.09578	1.40991	1.40675	0.982418	0.565721	0.683992	1.1721	0.600333	0.355131	1.3353
ANO3 ENSG00000134343	0.945189	0.747382	0.883328	0.531369	0.878684	0.207879	0.869648	1.01955	0.922435	1.45364
ANO4 ENSG00000151572	0.881464	0.89829	0.788142	1.40518	0.473583	0.636775	0.522689	0.555312	0.590219	0.773573
ANO5 ENSG00000171714	0.956907	1.45949	0.460002	0.522334	0.903061	0.622693	0.918359	1.22145	1.16999	1.57987
ANO6 ENSG00000177119	0.738177	0.49077	0.692071	0.622293	0.900286	0.545718	1.24207	0.762259	0.905627	0.736743
ANO7 ENSG00000146205	1.23205	0.748047	0.644739	1.06771	1.38834	0.978904	1.17415	0.407647	1.14297	0.882119
ANO8 ENSG00000074855	1.43111	0.563087	0.945993	0.930699	0.942308	1.2001	0.705678	0.857423	0.827573	0.986513
ANO9 ENSG00000185101	1.13231	1.18546	0.568266	0.891827	0.703102	1.16968	0.86937	0.50445	1.48801	0.269818
ANOS1 ENSG00000011201	0.550956	1.32065	1.15318	0.792049	0.493946	1.362	1.01104	1.02691	1.47074	0.593745
ANP32A ENSG00000140350	0.92696	0.659959	1.1524	0.768973	0.687662	1.4216	0.542664	0.44454	0.885925	1.18971
ANP32B ENSG00000136938	1.73399	0.935292	0.997653	0.419136	1.00049	0.71523	1.33984	0.656161	0.445667	0.604375
ANP32E ENSG00000143401	1.03446	0.756817	1.06588	0.899232	0.482539	1.42557	1.46404	0.96475	1.11045	1.33257
ANPEP ENSG00000166825	0.655822	1.03009	0.61061	0.374682	0.549103	1.40882	0.489013	0.936929	0.756867	0.855686
ANTXR1 ENSG00000169604	1.13194	0.77976	0.84395	0.853674	1.25906	1.16528	0.559971	0.712829	0.927503	0.997038
ANTXR2 ENSG00000163297	0.658627	0.792038	0.722174	1.5471	1.18288	0.562228	0.675755	0.69323	1.45134	1.06311
ANXA1 ENSG00000135046	0.529746	1.78755	0.863546	0.899552	1.09468	1.64976	0.843506	1.19743	0.917363	0.703513
ANXA10 ENSG00000109511	1.17063	1.18456	0.564342	0.955014	0.688093	0.457531	0.828594	0.509702	0.9499	0.585453
ANXA11 ENSG00000122359	1.13415	0.714766	1.41822	0.635155	0.729705	0.532495	0.728079	1.52208	0.275455	0.687434
ANXA13 ENSG00000104537	0.924828	0.541591	0.671769	0.951561	0.580782	0.641842	0.892595	0.66077	0.708642	1.2609
ANXA2 ENSG00000182718	0.752576	0.748097	1.15004	0.742123	0.666043	0.53293	1.07913	1.02889	0.754087	0.940275
ANXA2R ENSG00000177721	1.08974	1.00882	0.684914	1.39935	1.34307	0.578841	1.02988	0.41376	1.33942	0.763713
ANXA3 ENSG00000138772	1.45623	1.06255	0.782795	1.08596	1.01145	0.738235	0.716253	0.738811	0.819372	0.82254
ANXA4 ENSG00000196975	0.986804	1.17897	0.864341	0.410043	0.97449	0.582633	1.32312	0.66885	1.33442	0.902301
ANXA5 ENSG00000164111	0.453136	1.32645	0.602235	1.10548	1.14118	0.651091	1.25067	1.45736	0.915016	1.55396
ANXA6 ENSG00000197043	1.01933	1.33399	0.878126	0.676438	0.699593	1.1107	0.705324	1.98205	0.884436	0.701359
ANXA7 ENSG00000138279	0.975072	0.920029	0.736837	0.853099	1.03817	1.09566	0.468383	1.12586	0.867994	1.68259
ANXA8 ENSG00000265190	1.15873	0.575259	1.04267	0.568202	0.479543	1.66519	0.381572	0.702368	1.22361	1.20879
ANXA8L1 ENSG00000264230	1.95612	1.12152	0.69975	0.286653	0.758679	0.424257	0.58197	0.528265	0.582828	1.01018
ANXA9 ENSG00000143412	0.995934	0.354054	0.763317	1.4895	1.30069	0.952871	0.822307	0.658699	0.521443	0.774027
AOAH ENSG00000136250	0.743129	0.550581	0.755952	1.81146	1.06598	0.407449	0.398354	0.602082	0.403037	0.748291
AOC1 ENSG00000002726	1.0662	0.988403	0.764946	0.66763	0.443858	0.840089	0.90863	1.37203	1.2916	0.901918
AOC2 ENSG00000131480	1.04592	0.664263	1.06493	0.784571	0.78216	0.805115	0.798256	0.739371	1.09529	0.845552
AOC3 ENSG00000131471	0.99891	0.652805	0.841453	1.9685	0.879626	1.21494	0.868067	0.825488	0.816197	0.842068
AOX1 ENSG00000138356	1.22643	1.18822	1.03402	1.058	0.760915	0.492824	0.87629	0.515195	0.702877	0.309988
AP000275.65 ENSG00000265590	0.456204	0.81822	1.31421	0.858284	0.776289	0.860009	0.97675	0.980023	0.930019	0.637436
AP000349.2 ENSG00000280178	1.20403	1.53629	0.981197	1.27367	0.98212	0.610981	0.74276	0.384448	1.04332	1.30903
AP000350.10 ENSG00000251357	0.686484	1.16276	0.890411	1.03259	0.758743	0.804915	1.37929	0.586863	1.09416	0.670397
AP000721.4 ENSG00000256100	0.911123	0.645348	0.618812	1.06087	1.03778	0.987022	0.490207	1.18795	1.47999	0.736019
AP000769.1 ENSG00000279576	1.04316	0.874174	0.974595	0.85105	0.948227	0.979372	1.30898	1.2223	0.442147	0.618841
AP000866.1 ENSG00000279342	1.27318	1.44292	1.07597	0.542797	0.478876	0.873853	1.34247	0.82335	1.14561	1.04297
AP006285.2 ENSG00000278919	0.927387	0.670028	1.49755	0.535609	0.381377	0.733651	0.980156	0.936789	1.01524	0.795205
AP1AR ENSG00000138660	1.34029	0.830244	1.36512	1.25211	1.09951	1.64823	0.844355	0.645672	1.21624	1.10945
AP1B1 ENSG00000100280	0.895329	0.831807	0.920903	0.42368	0.665813	0.438331	1.63869	1.43199	1.03215	1.36045
AP1G1 ENSG00000166747	0.418596	1.02386	1.09914	0.835929	0.807329	0.910728	0.418449	0.94458	1.74622	1.35438
AP1G2 ENSG00000213983	1.17875	1.15809	0.890694	0.892106	0.771758	0.609925	1.18537	1.07158	0.855704	0.966688
AP1M1 ENSG00000072958	1.22291	1.26966	0.978823	1.14603	0.58042	1.06299	1.21221	1.44663	0.96056	0.901572
AP1M2 ENSG00000129354	0.604477	0.698651	0.932871	0.806513	0.79102	0.696713	1.56289	0.929956	0.637057	1.10602
AP1S1 ENSG00000106367	0.994953	1.11195	0.900517	0.835238	0.746892	1.18318	1.67855	0.939816	0.613617	0.510544
AP1S2 ENSG00000182287	1.07786	0.950548	1.49077	0.875142	1.1038	0.961295	0.85415	1.06042	1.11853	0.806317
AP1S3 ENSG00000152056	1.14666	0.674418	0.523576	1.51146	1.40288	0.299641	1.49105	0.588439	0.65425	1.05291
AP2A1 ENSG00000196961	0.823198	0.869058	1.03008	0.830984	0.619518	0.73788	0.732231	1.33164	0.619437	1.11853
AP2A2 ENSG00000183020	0.451762	1.3553	0.487431	1.76095	0.822158	1.19774	0.687219	0.570096	0.998509	0.640854
AP2B1 ENSG00000006125	0.276885	1.17483	0.591587	0.61056	0.848234	0.597397	1.02674	0.642984	2.13853	1.16299
AP2M1 ENSG00000161203	1.13961	0.666033	0.983143	1.50381	0.737091	0.410604	1.29227	0.804192	0.885244	1.28152
AP2S1 ENSG00000042753	1.34513	1.1579	0.844165	0.773004	0.796482	1.18707	0.669911	0.867002	1.20961	1.20593
AP3B1 ENSG00000132842	0.813305	0.860592	0.337921	0.774835	0.54588	0.856399	0.731852	0.650269	1.41613	1.14642
AP3B2 ENSG00000103723	1.13404	0.871607	0.555239	0.654937	1.25477	0.737221	0.643088	0.696055	0.460547	0.905557
AP3D1 ENSG00000065000	1.31613	0.548762	1.54976	1.44567	0.969524	0.990711	0.534367	0.872288	1.06096	0.50156
AP3M1 ENSG00000185009	1.40545	1.30329	1.43472	0.915761	0.47859	1.3159	1.03934	1.28223	1.34668	0.632185
AP3M2 ENSG00000070718	0.541471	1.48718	0.786721	0.582324	0.977565	0.722198	1.14152	0.467242	0.507651	0.800442
AP3S1 ENSG00000177879	1.06505	0.913236	0.465646	0.604969	0.856152	0.583342	1.04376	1.11509	0.442053	0.857186
AP3S2 ENSG00000157823	0.893398	0.696248	0.98746	0.737392	1.55993	1.19363	0.570386	0.51376	1.25135	0.697976
AP4B1 ENSG00000134262	0.691071	0.400946	0.451797	1.21266	1.49775	0.605144	1.48722	1.11389	0.945006	1.15645
AP4E1 ENSG00000081014	1.13341	0.922495	1.09488	0.486101	1.0184	0.890046	0.821142	1.81944	1.13844	0.588033
AP4M1 ENSG00000221838	0.690279	0.976159	0.840176	1.06291	1.06534	0.521961	1.54541	0.848714	0.54051	0.82339
AP4S1 ENSG00000100478	0.582509	0.586642	1.11826	1.57719	0.930773	0.74891	0.669479	0.647621	0.57804	1.35686
AP5B1 ENSG00000254470	0.582892	0.781763	1.36027	0.590141	0.503953	0.735084	1.01776	0.562027	0.95386	0.696494
AP5M1 ENSG00000053770	1.00405	0.924125	1.12436	1.9626	0.914714	1.09989	1.01942	0.652809	1.02264	0.67922
AP5S1 ENSG00000125843	0.868583	0.905668	0.945161	0.805895	0.507178	0.920751	1.18264	0.685992	1.10218	0.526651
AP5Z1 ENSG00000242802	0.98402	0.716019	0.992022	1.46015	0.780966	1.00888	0.580459	0.741724	0.760291	1.24734
APAF1 ENSG00000120868	0.561081	0.777701	0.464238	0.576107	0.885789	1.54423	1.25293	1.18944	0.867379	0.342303
APBA1 ENSG00000107282	0.761073	0.515904	1.3726	1.00365	0.906223	0.670152	1.5396	0.515367	0.348983	0.710645
APBA2 ENSG00000034053	0.784548	0.637304	0.77275	0.694573	0.697126	1.11657	0.843315	1.1238	0.714257	1.4204
APBA3 ENSG00000011132	0.437049	0.590604	1.19029	1.57679	0.59624	0.779196	0.65541	0.859517	1.01702	0.790073
APBB1 ENSG00000166313	0.470751	0.917268	0.862368	1.08515	0.514427	0.606349	0.588064	0.760785	0.658644	0.598856
APBB1IP ENSG00000077420	0.863408	1.22344	0.403481	1.12646	1.14754	0.757526	1.53534	0.855684	0.339624	0.435555
APBB2 ENSG00000163697	0.736614	1.12131	1.25123	1.30941	1.29934	0.982049	0.898739	0.742269	1.36494	0.854045
APBB3 ENSG00000113108	1.0852	1.28331	0.728368	0.659688	1.00786	0.772768	1.00277	1.00877	0.495228	0.746356
APC ENSG00000134982	0.731292	1.45125	0.78545	1.2272	0.907767	0.764152	1.47687	1.22808	0.622199	1.15035
APC2 ENSG00000115266	0.717939	0.830738	0.624959	0.580132	0.563821	0.486553	0.641484	0.83238	0.820107	0.796959
APCDD1 ENSG00000154856	0.481185	0.763561	0.65949	1.17502	0.724341	0.799834	1.07204	0.935959	1.28099	0.593555
APCDD1L ENSG00000198768	0.95914	1.31834	0.912834	1.09339	0.606896	1.26672	0.637962	1.11656	0.633878	0.473086
APEH ENSG00000164062	0.495607	0.750416	0.95377	0.813208	0.730094	0.900564	0.770573	0.571417	1.22684	1.38224
APELA ENSG00000248329	1.12701	1.11852	0.429671	0.712436	0.738562	1.1863	0.466096	0.795793	0.7362	1.44876
APEX1 ENSG00000100823	0.938021	0.62542	1.19847	0.973121	1.285	1.47229	0.779072	1.2246	1.49726	0.44675
APEX2 ENSG00000169188	0.99428	0.996334	1.11787	1.32441	0.990519	0.692721	0.536351	0.747883	0.600672	1.05488
APH1A ENSG00000117362	1.35252	1.46127	0.808305	0.618517	0.752444	1.08734	0.455195	0.620002	1.48582	0.839189
APH1B ENSG00000138613	1.40913	0.938215	1.17366	0.78558	0.970125	0.98612	0.56481	0.613729	0.483888	1.3607
API5 ENSG00000166181	0.899001	0.718602	0.878325	1.14157	0.908143	0.516288	0.49626	0.72615	0.786908	0.959507
APIP ENSG00000149089	0.720119	0.670895	0.784503	0.46937	0.774731	1.10733	1.40967	0.489702	1.04038	1.4402
APITD1 ENSG00000175279	0.801571	0.425074	0.578655	0.83727	0.656625	0.90678	1.46373	0.555609	0.90703	1.5186
APITD1-CORT ENSG00000251503	0.909805	1.33635	0.618002	0.902002	1.30599	0.891986	0.946911	1.0885	0.482303	0.98944
APLF ENSG00000169621	0.886425	0.957667	0.923623	0.859157	1.15914	0.748689	0.640025	0.34176	1.31868	0.708942
APLN ENSG00000171388	1.09847	0.428043	1.4278	0.845158	1.68243	1.05067	0.914552	0.734074	0.40028	1.52208
APLNR ENSG00000134817	1.05874	0.972324	1.36791	0.8389	1.02577	1.22502	0.776808	0.66803	1.31263	0.562473
APLP1 ENSG00000105290	0.532102	1.09542	0.936577	1.05827	0.408033	1.11958	0.910727	0.999796	0.850527	1.56072
APLP2 ENSG00000084234	0.470797	1.0589	1.11805	0.463118	0.943991	1.22489	0.857762	0.877324	0.864317	1.30376
APMAP ENSG00000101474	0.849983	1.48037	1.11684	1.2634	0.941714	1.10593	1.63196	0.99841	0.912817	1.03832
APOA1 ENSG00000118137	0.454902	0.891032	1.09295	0.553951	0.907444	1.16776	0.995656	0.626866	0.893231	0.616203
APOA2 ENSG00000158874	1.33635	0.467693	0.584651	1.6869	0.757478	0.90726	0.576294	0.604575	1.21915	1.07791
APOB ENSG00000084674	0.752459	0.808363	0.556847	0.870803	1.33399	1.25418	1.16665	0.632208	0.61603	0.391774
APOBEC3A ENSG00000128383	0.830542	0.655191	0.624024	1.55962	1.17644	0.677732	0.455375	0.589442	0.851172	0.457041
APOBEC3B ENSG00000179750	0.697665	0.558698	0.449964	0.782586	0.457177	0.525883	1.06108	0.541691	1.14544	1.25231
APOBEC3C ENSG00000244509	1.48215	1.52698	0.959993	0.49587	0.690702	0.492809	0.473719	0.950634	0.644577	0.367529
APOBEC3D ENSG00000243811	0.580363	0.454095	1.42423	0.540399	0.929462	0.913551	0.464498	0.390113	0.442638	1.06278
APOBEC3F ENSG00000128394	1.06769	1.0501	1.01901	0.99538	0.600928	0.3812	0.778129	1.11875	0.909082	0.70636
APOBEC3G ENSG00000239713	1.27972	1.28205	0.679066	0.561801	0.652609	1.17864	0.810316	0.894569	1.54757	0.598449
APOBEC3H ENSG00000100298	0.467765	1.15118	0.951592	0.764921	0.491228	1.3851	1.15252	1.19911	0.76586	0.579146
APOBEC4 ENSG00000173627	0.390385	0.385251	0.950757	0.619861	0.823477	1.34416	0.669017	0.950397	0.299586	1.20339
APOBR ENSG00000184730	1.24743	0.590425	0.789414	1.06573	0.853209	0.381402	0.426603	0.629377	1.10993	1.0105
APOC1 ENSG00000130208	0.70635	0.665449	0.88701	1.33372	0.794637	0.804804	1.24376	0.716763	1.27592	0.92107
APOC2 ENSG00000234906	0.483684	0.801619	0.603536	0.942294	0.761838	0.465227	1.36585	1.40171	0.504781	0.752652
APOC4 ENSG00000267467	0.472208	0.428833	1.09789	1.08195	0.66165	0.734142	0.641612	1.12311	1.01781	0.626385
APOD ENSG00000189058	1.0117	0.894923	0.94977	1.28229	1.05556	0.799642	1.49884	1.21683	0.9653	0.492938
APOE ENSG00000130203	0.749751	0.781064	1.24251	1.43511	1.05425	0.963725	0.604968	0.915584	0.862701	1.21249
APOF ENSG00000175336	0.87872	0.731265	0.984326	0.782587	0.578576	1.26137	0.672803	1.05478	0.579344	0.45884
APOH ENSG00000091583	0.682853	1.16998	0.633797	0.217393	1.16105	0.503511	1.35631	0.925249	1.49706	0.691713
APOL1 ENSG00000100342	1.61988	0.734349	1.00856	0.551548	1.03162	0.683532	1.05929	1.36927	1.46875	0.73497
APOL2 ENSG00000128335	1.46055	1.38423	0.386436	0.639032	0.932649	0.599994	0.998589	0.702669	1.24554	0.455824
APOL3 ENSG00000128284	0.835062	0.575326	0.764534	0.889562	0.877756	0.549305	0.560323	0.888429	1.05145	1.14595
APOL4 ENSG00000100336	0.538837	0.987085	0.704952	0.375929	0.508946	0.826909	0.714261	0.775819	0.803913	1.54732
APOL6 ENSG00000221963	1.05555	1.0336	0.89451	1.02669	0.597517	0.732264	0.507789	0.684954	0.707743	0.699709
APOLD1 ENSG00000178878	1.09015	0.566465	0.797555	0.748191	0.8305	0.922747	0.444647	1.1769	1.07857	1.46207
APOM ENSG00000204444	0.930729	0.841662	0.898898	0.354758	0.435555	1.38778	0.774018	1.24917	1.53852	0.746336
APOO ENSG00000184831	1.46347	0.596083	0.636625	0.835253	1.43819	1.35443	0.592702	1.02278	1.08338	1.0715
APOOL ENSG00000155008	0.776405	0.656627	1.10792	0.892953	1.68553	0.821358	1.34317	0.567055	1.05576	0.654388
APP ENSG00000142192	1.51757	1.04441	0.54253	0.819908	1.50176	1.14316	0.941481	1.23626	0.871473	1.07218
APPBP2 ENSG00000062725	1.10491	1.11877	0.7712	0.944223	0.523353	0.831966	0.466406	0.683418	0.687428	1.50172
APPL1 ENSG00000157500	0.963523	0.650701	1.71977	0.615339	1.27309	0.923201	1.89232	0.749034	0.9848	1.14875
APPL2 ENSG00000136044	0.501892	0.603115	0.626914	1.05045	0.187205	1.76045	1.0139	1.27737	0.75359	0.748503
APRT ENSG00000198931	0.812679	1.58589	0.576	1.52378	1.1569	0.492313	0.903259	1.44917	1.16323	1.17385
APTX ENSG00000137074	1.63258	1.46827	1.47292	0.559109	1.41632	0.714531	0.475505	0.875632	0.612559	0.414862
AQP1 ENSG00000240583	1.1135	1.34609	0.591403	0.777433	0.654536	1.08015	2.20738	1.01625	0.518982	1.41879
AQP10 ENSG00000143595	0.676201	0.463806	1.22116	0.897104	0.618807	0.323021	0.995099	0.712413	0.800341	0.690409
AQP11 ENSG00000178301	0.999921	0.577347	0.777002	1.20174	0.598469	1.12764	1.40502	0.86715	0.44084	0.826794
AQP2 ENSG00000167580	0.782204	0.50947	1.22441	1.17193	0.48232	1.19544	0.930784	1.00162	1.07501	0.708701
AQP3 ENSG00000165272	0.72402	0.807566	0.712245	1.12117	1.31884	1.39099	0.897601	0.552399	0.751573	0.749562
AQP5 ENSG00000161798	1.74832	0.628056	0.670409	0.82782	0.512367	1.06343	0.7312	0.61861	0.939038	1.27852
AQP6 ENSG00000086159	0.800821	1.0257	0.861287	0.280334	0.880408	0.518679	0.740105	0.686552	1.00594	1.33718
AQP7 ENSG00000165269	0.625141	0.883464	0.68749	0.554987	1.38782	0.892013	0.856439	0.649137	1.50168	0.860626
AQR ENSG00000021776	0.867684	1.02271	1.42727	1.15782	0.821323	1.21997	1.10609	0.900865	0.698921	1.58216
AR ENSG00000169083	0.857102	0.700106	0.741684	0.803766	1.23566	1.08084	1.35029	1.31483	1.32263	0.689225
ARAF ENSG00000078061	0.615402	1.14641	1.65093	0.965341	0.757169	1.15822	0.921611	1.07933	1.07334	0.827186
ARAP1 ENSG00000186635	0.55621	0.498891	1.0077	0.58403	0.692569	0.822978	1.13465	1.2763	1.08341	1.21752
ARAP2 ENSG00000047365	0.799275	1.83771	0.880969	0.271148	0.583522	0.667641	0.905605	0.933739	0.546799	0.904764
ARAP3 ENSG00000120318	1.41683	0.79491	1.03977	1.43999	0.753104	0.641106	0.588766	0.88274	0.920925	0.894892
ARC ENSG00000198576	0.723344	0.983773	0.644134	0.768376	0.635192	1.67838	1.16906	1.53285	1.27181	1.0231
ARCN1 ENSG00000095139	1.58907	0.974641	0.742971	1.06187	0.958851	0.863358	0.79994	0.826998	1.84841	1.51272
AREG ENSG00000109321	1.28415	0.853118	0.483866	0.834259	1.03559	1.05179	1.53072	1.00002	0.91337	1.41101
AREL1 ENSG00000119682	0.641831	0.66275	0.886059	0.928058	1.7977	0.911091	0.571717	0.959952	1.19539	0.937638
ARF1 ENSG00000143761	0.412376	0.957202	0.89911	1.31798	1.48651	1.04788	0.469035	1.09509	0.743972	0.703799
ARF3 ENSG00000134287	1.28692	0.691909	0.860154	0.832094	1.43916	1.34378	0.739051	1.11278	1.18873	0.970684
ARF4 ENSG00000168374	0.567173	0.818281	0.87815	1.23452	0.809768	1.00691	0.841531	1.47652	1.27258	0.909896
ARF5 ENSG00000004059	0.68383	0.892802	1.73486	1.34073	1.1968	1.28276	1.31969	1.01465	0.710462	1.43823
ARF6 ENSG00000165527	1.59386	1.11169	0.72296	0.700787	1.60759	0.90484	1.06122	0.749555	0.564638	1.21924
ARFGAP1 ENSG00000101199	0.40282	0.714974	1.01352	0.734638	0.871858	1.2258	0.649909	0.674564	0.395849	0.679271
ARFGAP2 ENSG00000149182	0.860765	0.598741	1.13879	1.2337	1.25299	0.652648	1.89121	1.01105	0.480605	0.842287
ARFGAP3 ENSG00000242247	1.63134	1.13145	0.746019	1.57615	1.23421	0.736065	0.875804	0.866841	1.31136	1.6693
ARFGEF1 ENSG00000066777	0.681623	0.777203	0.488505	0.813029	1.0139	0.655434	0.514881	1.01174	0.772329	1.1946
ARFGEF2 ENSG00000124198	0.995844	0.704818	0.74479	1.19917	0.41783	0.864786	0.43543	0.739779	0.489444	0.991307
ARFGEF3 ENSG00000112379	0.680229	1.50412	0.565533	0.753804	0.480244	1.39311	1.13756	0.862369	0.686176	1.96298
ARFIP1 ENSG00000164144	0.924096	0.615189	0.526424	1.08228	1.31683	0.752166	0.82473	0.667801	0.456073	0.753617
ARFIP2 ENSG00000132254	0.637987	0.733914	0.57028	0.863021	0.709348	1.19872	0.442011	0.820354	1.02236	0.686042
ARFRP1 ENSG00000101246	0.882468	0.482799	0.593014	1.27136	0.708823	0.561098	2.10794	0.716697	0.817241	0.513113
ARG1 ENSG00000118520	1.00512	0.552391	0.620606	0.855556	1.38546	0.809332	1.07219	0.453538	2.10413	2.09184
ARG2 ENSG00000081181	0.84901	0.810965	1.03642	0.463354	0.796085	0.914152	0.773488	0.530423	1.2636	0.833266
ARGLU1 ENSG00000134884	0.966402	0.838376	1.33182	0.710707	0.748085	0.770659	1.6934	0.938206	0.886612	0.861682
ARHGAP1 ENSG00000175220	0.571053	1.58609	0.654209	0.648068	0.596521	0.508967	0.951297	0.625735	0.705375	1.20699
ARHGAP10 ENSG00000071205	1.00923	1.08289	0.593295	1.0414	0.783225	1.0861	0.975676	0.942822	1.93239	0.526953
ARHGAP11A ENSG00000198826	1.28799	0.670379	0.686149	0.837045	0.834808	0.572293	0.735531	0.729389	0.575935	1.68698
ARHGAP11B ENSG00000187951	0.927168	0.409713	0.914534	0.743641	1.30237	0.92948	0.444312	0.686863	1.91272	0.56601
ARHGAP12 ENSG00000165322	0.492429	0.634079	1.09255	0.579153	1.105	0.808556	0.82847	1.30273	1.41233	0.797131
ARHGAP15 ENSG00000075884	1.41872	1.48667	0.901323	0.569258	1.00886	0.69068	0.728717	1.39265	0.614097	1.43336
ARHGAP17 ENSG00000140750	0.711091	1.12364	0.812898	0.769526	0.827183	1.17834	0.518126	1.00009	1.20449	0.791157
ARHGAP18 ENSG00000146376	0.90549	1.14228	1.09057	1.07993	0.287423	1.49837	0.547754	0.459053	0.525216	0.87969
ARHGAP19 ENSG00000213390	1.23338	1.15314	0.725142	0.907919	0.848632	0.590442	0.572717	0.624183	1.11236	1.24047
ARHGAP20 ENSG00000137727	0.892198	0.34127	0.688444	0.854286	0.886665	0.659402	1.63849	0.796	1.29488	1.00574
ARHGAP21 ENSG00000107863	0.945443	0.832676	0.869847	1.02748	1.40663	1.23996	0.672589	1.4975	0.657769	1.40026
ARHGAP22 ENSG00000128805	1.11932	1.87195	0.386541	0.777014	1.06689	0.505943	0.691702	0.776006	0.23677	1.34489
ARHGAP23 ENSG00000275832	0.802333	1.66794	1.23157	1.26061	1.68724	0.892864	0.978474	1.07245	1.67408	0.43732
ARHGAP24 ENSG00000138639	1.30196	0.443841	1.34848	0.770211	0.93159	0.835467	0.792132	0.725764	0.744081	0.961989
ARHGAP25 ENSG00000163219	1.49444	0.519976	0.611688	0.994487	0.807952	1.15664	0.659432	0.45439	1.28762	0.651168
ARHGAP26 ENSG00000145819	0.818267	0.740296	0.996175	0.74862	0.914483	0.646405	0.732828	1.09799	1.10981	1.24088
ARHGAP27 ENSG00000159314	0.598903	1.27036	1.21633	0.856516	0.535068	1.5179	0.658489	0.794763	0.798278	1.25812
ARHGAP28 ENSG00000088756	0.693597	1.04858	0.891906	1.16235	1.7914	1.39934	0.886392	0.948158	0.872595	0.827797
ARHGAP29 ENSG00000137962	0.676312	0.607516	1.6407	0.920341	0.571106	1.00174	1.28419	0.777461	1.28961	0.945119
ARHGAP30 ENSG00000186517	2.01503	1.58626	0.915995	0.918394	0.926414	0.728048	1.17077	0.865457	0.997324	0.718021
ARHGAP31 ENSG00000031081	0.783006	1.19975	0.570624	0.849192	0.52182	1.02773	0.504028	0.793233	0.949406	1.25812
ARHGAP32 ENSG00000134909	1.06585	1.17161	0.625603	0.6398	0.760924	1.18973	1.03308	0.640544	0.516782	0.904771
ARHGAP33 ENSG00000004777	0.946761	1.39589	0.345147	0.706736	0.460594	1.29375	0.618933	1.14632	0.987563	1.05543
ARHGAP35 ENSG00000160007	0.655815	1.19407	0.905523	0.595671	0.710881	1.16885	1.40864	0.85807	1.0729	0.795618
ARHGAP39 ENSG00000147799	0.843032	0.886654	0.62043	0.625678	1.21457	1.26544	0.494624	0.926888	0.858365	0.960661
ARHGAP4 ENSG00000089820	1.17221	0.8597	0.860302	0.53017	0.591722	0.839512	0.517592	1.0159	0.630006	0.880037
ARHGAP40 ENSG00000124143	1.0344	0.653259	0.793276	0.845582	0.758282	0.986427	0.616713	1.2891	1.27483	0.810335
ARHGAP42 ENSG00000165895	0.784933	0.612816	1.39136	1.42852	0.392546	1.49001	1.04852	0.886372	0.79188	0.797537
ARHGAP44 ENSG00000006740	0.58345	0.695439	1.06014	1.0153	0.515409	1.11037	1.02214	0.712576	1.00756	0.718809
ARHGAP45 ENSG00000180448	1.01859	0.439321	0.567943	0.652644	1.11725	0.575969	0.656687	1.18131	0.78634	0.312101
ARHGAP5 ENSG00000100852	0.958466	0.799135	1.02565	0.763367	1.32155	0.479322	0.550409	0.870688	0.841609	0.71372
ARHGAP6 ENSG00000047648	0.443939	1.39076	0.892478	1.16243	1.10311	1.35124	0.759958	1.16938	0.438933	1.23407
ARHGAP8 ENSG00000241484	1.53774	1.5145	1.26075	1.16165	1.43084	1.28888	0.847256	0.923982	0.771954	0.614848
ARHGAP9 ENSG00000123329	1.40698	0.459418	0.981725	0.730945	0.996386	1.12727	1.01223	0.535447	1.01695	1.40893
ARHGDIA ENSG00000141522	0.50634	1.14922	0.676978	1.32488	0.471305	0.653056	1.28435	1.69822	0.612096	1.71128
ARHGDIB ENSG00000111348	0.64392	0.886738	1.23079	0.90345	1.40296	1.01985	0.882054	1.37787	0.675383	0.926506
ARHGDIG ENSG00000242173	0.449082	0.606056	1.00832	1.26787	1.12578	1.17828	0.629078	1.11187	0.732323	0.813857
ARHGEF1 ENSG00000076928	0.627842	1.9355	0.562907	0.951809	0.973718	0.998082	0.707933	1.07025	0.640774	0.774609
ARHGEF10 ENSG00000104728	0.702064	0.730586	0.831584	0.633709	0.828237	1.34178	1.0323	0.662923	1.15385	0.745024
ARHGEF10L ENSG00000074964	0.959097	0.796948	0.911969	0.361759	0.685263	0.930898	0.996382	0.524307	0.890362	0.977288
ARHGEF11 ENSG00000132694	1.19426	1.34201	0.994039	0.743855	0.92036	0.908208	0.314199	1.277	0.901434	0.638986
ARHGEF12 ENSG00000196914	1.00777	0.717356	0.678952	1.01661	1.0913	1.25486	1.33163	0.652455	0.563494	0.590484
ARHGEF15 ENSG00000198844	0.755171	0.461569	0.983082	0.70255	0.62468	0.857558	0.772802	0.786539	1.26179	1.13095
ARHGEF16 ENSG00000130762	1.1347	1.80534	0.439025	1.09348	1.12214	0.323481	0.888207	0.758317	0.544714	0.519726
ARHGEF17 ENSG00000110237	1.20373	1.58076	0.983952	0.831026	0.710768	1.05123	0.413962	1.03871	1.26953	0.884263
ARHGEF18 ENSG00000104880	0.702157	1.06075	0.611855	0.829567	0.889515	1.05802	0.949629	0.745158	0.879658	0.78059
ARHGEF19 ENSG00000142632	0.787974	1.17824	1.69368	1.02787	0.549088	0.687168	0.849639	1.28772	1.05493	0.464213
ARHGEF2 ENSG00000116584	0.910946	1.17932	0.982199	1.24552	0.438004	1.04844	0.537787	0.943482	0.675787	1.09949
ARHGEF25 ENSG00000240771	1.23391	0.955241	1.20563	0.774817	1.10652	0.765973	0.492218	0.790027	0.822574	0.346996
ARHGEF26 ENSG00000114790	0.762592	1.2098	0.850272	0.747553	1.0852	1.15684	1.03505	0.543799	1.19558	0.783948
ARHGEF28 ENSG00000214944	1.01102	0.504727	0.958695	1.24917	1.51302	1.60982	1.05863	1.36083	0.87792	1.25396
ARHGEF3 ENSG00000163947	2.08787	0.658954	1.42356	0.487113	1.23613	1.49374	0.717919	0.734814	1.18063	1.50829
ARHGEF33 ENSG00000214694	0.570901	0.775769	0.776384	1.00325	0.461546	0.683346	0.490013	0.226436	0.410664	0.510735
ARHGEF35 ENSG00000213214	1.36274	0.611654	0.605644	1.26534	0.809927	0.534978	1.29974	0.568618	0.635477	0.947129
ARHGEF37 ENSG00000183111	0.75001	1.17143	0.590244	1.04715	0.724319	0.912761	2.37412	1.03021	1.00147	0.446555
ARHGEF38 ENSG00000236699	0.6766	0.452158	0.674273	1.98019	1.30809	0.536763	0.519088	0.50041	0.732249	0.788901
ARHGEF39 ENSG00000137135	1.3099	1.47492	0.819183	0.834519	1.2208	1.10077	0.61604	1.35697	1.00271	0.375418
ARHGEF4 ENSG00000136002	0.708315	0.760063	0.819903	1.08986	1.11559	0.343687	0.848827	0.991227	0.765784	0.658829
ARHGEF40 ENSG00000165801	0.733946	0.370421	1.13749	1.50581	1.7699	0.811101	1.14737	0.397681	0.656607	1.1772
ARHGEF5 ENSG00000050327	0.633533	1.10716	1.37687	0.990701	0.633294	0.474967	0.637694	0.642092	1.4126	0.818332
ARHGEF6 ENSG00000129675	1.03966	0.916927	1.01111	0.881951	1.39208	1.22549	0.509626	0.693919	1.12124	1.03968
ARHGEF7 ENSG00000102606	0.84721	0.724051	1.02566	1.21851	0.651931	0.763044	0.825127	0.928459	0.711617	1.27087
ARHGEF9 ENSG00000131089	0.655826	1.22781	0.81674	0.634446	0.984353	0.813357	0.509011	1.10022	0.8725	1.19378
ARID1A ENSG00000117713	0.468967	0.894559	1.30953	0.679826	0.590266	1.15499	0.761798	0.61642	0.505873	0.968247
ARID1B ENSG00000049618	1.21561	1.36532	0.91383	0.578428	0.599119	0.48854	0.961446	0.598816	1.13653	1.3303
ARID2 ENSG00000189079	0.879235	1.30129	0.537269	1.03557	1.01011	1.12638	0.557611	0.494758	0.687191	1.0737
ARID3A ENSG00000116017	1.40416	0.542242	1.6086	0.991648	1.19329	1.60171	1.25282	1.35214	0.352071	0.963012
ARID3B ENSG00000179361	0.646986	0.532699	1.31452	0.803219	0.831409	0.984061	1.03237	0.77979	0.944644	0.6899
ARID4A ENSG00000032219	0.480891	0.802062	0.923558	1.06274	1.29508	0.935688	1.08145	0.551994	0.959108	0.646498
ARID4B ENSG00000054267	0.612392	1.17902	1.20728	0.833226	0.661198	1.25155	0.568103	0.967392	1.01636	0.693641
ARID5A ENSG00000196843	0.851713	0.550291	1.03738	0.634717	0.952614	0.87846	0.796385	0.780567	0.970345	0.793832
ARID5B ENSG00000150347	1.04021	1.54076	0.744948	0.923414	0.543124	0.970688	0.505535	0.593245	0.620394	0.791246
ARIH1 ENSG00000166233	1.0262	1.5742	0.742147	0.902949	1.36405	1.01722	1.55187	0.713433	1.21734	1.45181
ARIH2 ENSG00000177479	0.708244	0.571558	0.658237	0.863671	0.861503	1.15602	1.08322	0.836289	1.12992	0.727795
ARIH2OS ENSG00000221883	1.2336	0.823557	0.781362	0.957167	0.969374	1.19957	0.702306	0.775825	0.980542	0.538419
ARL1 ENSG00000120805	1.08367	0.389017	0.542093	0.621545	1.64396	0.644519	0.647512	0.43034	1.32694	0.79111
ARL10 ENSG00000175414	0.49165	1.23546	0.635179	1.18721	0.451945	0.582204	1.31964	1.10119	0.809598	0.536285
ARL11 ENSG00000152213	0.83325	0.811341	0.829324	0.885998	0.680374	0.684771	0.342488	0.85723	1.14734	0.452925
ARL13B ENSG00000169379	1.12371	1.42031	0.472285	0.625369	1.12616	2.11285	0.752142	1.21912	0.603535	1.29908
ARL14EP ENSG00000152219	0.786311	0.774454	0.586026	1.35367	0.910768	0.988839	0.996785	1.56068	0.814565	0.47733
ARL15 ENSG00000185305	0.830393	0.772679	0.891772	1.31793	0.744965	0.826622	0.740462	1.15596	1.42229	0.696539
ARL16 ENSG00000214087	0.755423	1.06252	1.04385	1.07182	1.52337	0.610965	0.503625	0.780329	0.423593	0.406585
ARL17A ENSG00000185829	0.485274	0.486052	0.835541	1.38027	0.866626	1.1034	0.815419	0.732344	0.921344	1.05928
ARL17B ENSG00000228696	1.1096	0.747972	0.6895	0.662586	1.556	1.29823	0.503	1.0306	0.623313	1.08352
ARL2 ENSG00000213465	0.315367	0.646395	0.626208	0.733399	0.667041	0.861378	0.992276	0.604928	1.23801	1.15886
ARL2BP ENSG00000102931	0.737191	0.534674	1.44326	0.658541	1.16106	0.751802	1.20875	1.00216	0.51878	1.16166
ARL3 ENSG00000138175	0.873427	0.51423	0.680952	0.3331	0.859764	0.813521	0.88871	0.740727	1.02254	1.53285
ARL4A ENSG00000122644	1.06008	1.30095	1.35024	0.712172	0.610862	0.760399	0.85797	1.11813	0.615167	0.712296
ARL4C ENSG00000188042	0.899644	0.749621	0.724153	1.16166	1.42266	0.994749	1.19188	1.37443	0.921953	0.743396
ARL4D ENSG00000175906	0.928113	1.93594	0.472209	1.27468	1.63271	0.861974	1.13849	0.603395	0.678871	0.961576
ARL5A ENSG00000162980	0.413882	1.13993	1.12719	0.28417	0.613081	0.791719	0.963273	0.735886	0.405488	0.782332
ARL5B ENSG00000165997	1.477	1.29348	0.641918	0.529968	1.56171	0.667184	0.532296	1.485	0.73449	1.05646
ARL6 ENSG00000113966	0.817699	0.766301	0.965049	1.01806	1.10475	0.537398	0.922783	0.808136	0.820249	0.806198
ARL6IP1 ENSG00000170540	0.768951	0.956902	1.04091	0.570606	1.82386	0.914228	1.06324	0.878923	1.08578	0.900307
ARL6IP4 ENSG00000182196	0.736069	0.708014	1.21529	0.818147	0.423575	0.889676	0.996848	1.11233	1.10774	0.552766
ARL6IP5 ENSG00000144746	1.26982	0.58358	0.646949	0.850752	1.09231	0.671402	0.541555	0.809249	0.797801	0.590248
ARL6IP6 ENSG00000177917	0.774907	0.954743	0.562366	1.61193	1.04999	0.768502	0.904618	1.2767	0.858046	1.47212
ARL8A ENSG00000143862	0.76362	0.742042	0.518937	0.467642	1.5183	1.71946	0.752484	1.3678	1.36	0.758027
ARL8B ENSG00000134108	0.710619	0.829707	1.19993	0.417604	0.921146	0.750626	0.825238	1.55551	0.927125	1.01809
ARL9 ENSG00000196503	0.80206	0.744434	1.04701	0.713417	0.808813	0.954382	0.542521	0.30186	0.661047	0.544195
ARMC1 ENSG00000104442	0.785545	0.734316	1.03861	0.420207	1.58157	1.08753	0.837952	1.08231	1.20453	1.08156
ARMC10 ENSG00000170632	0.705385	0.830648	0.518161	0.610774	1.26724	1.39127	1.01373	0.820615	1.18967	1.22757
ARMC12 ENSG00000157343	0.837569	1.04081	0.97123	0.597281	0.551198	1.52072	0.790965	0.410101	1.18916	1.0329
ARMC2 ENSG00000118690	0.78786	0.640794	0.939551	0.777826	0.644894	0.939543	0.663684	0.84774	0.632122	1.96617
ARMC4 ENSG00000169126	1.2696	1.3728	0.698544	0.672212	1.23302	0.727593	0.54726	1.19677	0.527843	0.90448
ARMC5 ENSG00000140691	0.958847	1.59882	0.787278	0.889831	0.885945	1.16334	0.933718	1.09947	0.676631	1.13816
ARMC6 ENSG00000105676	0.849861	0.807275	0.960894	1.02731	1.21034	0.777331	0.37931	0.700972	1.03655	0.600163
ARMC7 ENSG00000125449	1.5176	0.670676	0.453362	1.34514	0.715661	0.65892	1.16652	1.29752	0.860915	0.543917
ARMC8 ENSG00000114098	0.805932	1.07301	1.15338	0.874806	1.05353	0.847959	1.49632	1.21651	0.533938	0.888277
ARMC9 ENSG00000135931	1.52118	0.663391	0.692643	0.492083	0.943352	1.54774	0.918195	0.773829	0.575791	1.11928
ARMCX1 ENSG00000126947	1.64045	1.28957	1.26617	0.506512	0.881494	0.83929	0.931582	1.71128	0.528707	0.725995
ARMCX2 ENSG00000184867	0.433436	0.521318	1.19488	1.06695	0.540078	0.396132	0.851198	0.444027	0.940971	1.07117
ARMCX3 ENSG00000102401	1.12418	0.776494	0.586319	1.7606	0.966987	1.0478	0.965562	0.639961	1.26818	1.35555
ARMCX4 ENSG00000196440	2.06125	0.79297	1.16786	0.591173	1.12209	1.1733	0.799727	1.20822	0.864564	0.746756
ARMCX5 ENSG00000125962	0.922776	0.744085	0.890984	0.476303	1.19476	1.55694	1.20373	0.325038	1.4558	0.866821
ARMCX6 ENSG00000198960	0.746591	1.21238	0.536839	0.681725	0.594279	0.950652	1.21051	0.426915	0.745619	1.04
ARMS2 ENSG00000254636	0.324412	0.809044	1.20926	0.932723	1.41497	0.967103	1.04534	0.809403	0.821146	0.640547
ARMT1 ENSG00000146476	1.20449	0.984531	1.56362	1.41744	0.582707	1.1354	0.305748	0.822846	0.763593	0.459195
ARNT ENSG00000143437	1.11139	1.04792	0.548137	0.476546	0.540156	1.8833	0.858504	1.00972	1.0145	1.13474
ARNT2 ENSG00000172379	1.07588	1.26866	0.75579	0.589364	0.840544	0.984624	0.89237	0.807729	0.535962	0.700126
ARNTL ENSG00000133794	0.682725	1.34933	0.987478	0.831211	0.621369	0.592309	0.485068	1.28649	0.909345	1.12866
ARNTL2 ENSG00000029153	0.67771	1.00491	1.47858	1.05244	1.5407	1.1019	0.917407	1.24472	1.01966	0.776802
ARPC1A ENSG00000241685	0.860812	0.852727	1.32205	0.857313	0.851773	0.611162	1.24761	1.02242	0.929977	0.758524
ARPC1B ENSG00000130429	0.640764	1.2105	0.971047	1.09429	1.18307	0.72681	1.69575	0.677257	1.26893	1.41259
ARPC2 ENSG00000163466	0.879429	1.13026	0.803858	0.884532	0.436563	1.2603	0.759469	1.25556	0.552723	1.2064
ARPC3 ENSG00000111229	0.754588	1.49381	1.33535	0.637443	1.54818	1.30989	0.783931	0.506387	0.650502	1.05594
ARPC4 ENSG00000241553	0.989495	0.630763	0.864539	1.06384	0.685372	0.803125	1.00032	0.735394	1.00147	0.877527
ARPC5 ENSG00000162704	0.842446	0.695264	0.399377	0.545258	0.850131	0.990173	0.654495	0.966839	0.68607	0.398282
ARPC5L ENSG00000136950	0.585537	1.12468	0.808132	1.04371	0.428134	0.567444	0.528022	1.4693	1.37508	0.7843
ARPIN ENSG00000242498	0.859125	0.618984	0.679334	1.13422	0.489791	1.18927	1.27671	0.937495	0.622553	0.623949
ARPP19 ENSG00000128989	1.04892	1.07492	1.49727	0.504684	1.83693	0.631624	0.819804	0.902917	0.885913	1.20973
ARRB1 ENSG00000137486	0.888327	0.475709	0.956392	1.39666	0.879995	0.971531	0.554065	0.906908	0.676731	1.00891
ARRB2 ENSG00000141480	0.723469	0.618194	0.88945	0.798809	0.603566	1.30359	1.81939	1.01943	0.588451	0.750028
ARRDC1 ENSG00000197070	0.797225	0.491235	0.761659	0.497364	0.890454	0.914991	0.569005	0.785256	1.45821	1.53277
ARRDC2 ENSG00000105643	0.84765	1.31938	0.798114	0.61668	0.836524	0.510346	1.05661	0.678668	0.645614	0.94514
ARRDC3 ENSG00000113369	0.743195	0.76963	0.942067	0.746496	1.72294	1.54211	1.45369	0.529911	1.00619	1.3138
ARRDC4 ENSG00000140450	1.55554	1.52855	1.32729	0.568568	1.27056	1.15885	0.731039	0.720927	0.68238	1.11915
ARRDC5 ENSG00000205784	0.61086	0.52961	1.24468	0.679659	0.978664	1.04978	1.57454	1.07378	1.00802	0.878735
ARSA ENSG00000100299	1.69584	0.614691	1.37184	1.14505	0.563518	0.858528	0.738691	0.755515	0.711211	0.80765
ARSB ENSG00000113273	0.480581	0.910477	1.08773	0.777301	0.837562	0.932689	0.461194	1.95905	0.522076	1.03439
ARSD ENSG00000006756	1.20015	1.26679	0.989122	1.60865	1.54232	0.864092	0.659662	0.897901	0.518904	0.846605
ARSE ENSG00000157399	1.47562	0.589818	0.487205	1.49072	0.393106	0.434758	0.69751	1.77268	0.911234	0.695297
ARSF ENSG00000062096	0.775846	1.51143	0.752468	1.67241	0.360226	1.20862	0.956458	0.466189	1.03455	0.664252
ARSG ENSG00000141337	1.02587	0.635861	0.694838	0.94092	0.903216	0.766131	0.548099	0.801453	0.738082	0.825332
ARSI ENSG00000183876	0.605037	0.592542	0.721408	0.609164	0.633646	0.521034	0.720959	0.935285	0.931852	0.928518
ARSJ ENSG00000180801	0.559336	0.804792	1.26662	0.435339	0.867199	0.502295	0.864329	2.23076	0.786723	1.42149
ARSK ENSG00000164291	0.619513	1.58332	0.76068	0.876627	0.757654	1.18411	0.842968	1.11173	0.52602	0.533421
ART3 ENSG00000156219	1.3575	1.16025	0.584674	0.917975	1.09588	0.531184	1.01508	0.488422	1.14055	0.465882
ART5 ENSG00000167311	0.604494	0.853276	1.07811	0.499589	1.29065	0.643531	1.5435	0.953948	0.798566	1.31791
ARTN ENSG00000117407	1.42758	1.05358	0.789836	0.420728	0.574593	1.26599	1.09733	0.644082	0.657282	0.818743
ARV1 ENSG00000173409	0.890969	0.574537	1.00722	0.459454	0.633511	0.566313	0.944539	1.91451	0.526697	0.919105
ARVCF ENSG00000099889	0.855116	1.4253	1.06697	0.919919	1.12146	0.960684	0.53695	0.547752	0.666692	0.82265
ARX ENSG00000004848	0.569867	0.335492	0.837941	1.0001	1.43024	0.768685	1.41493	0.631562	1.18357	0.976084
ASAH1 ENSG00000104763	0.866975	0.931613	0.981718	0.656224	0.899155	0.797019	0.786071	1.55151	1.88361	1.18868
ASAH2 ENSG00000188611	1.17366	0.824481	0.916714	0.946228	0.817594	1.34782	0.856783	0.819633	0.47176	0.592408
ASAH2B ENSG00000204147	1.17985	1.41986	0.62551	1.27674	1.01124	1.5237	0.699859	0.635909	1.14565	0.336016
ASAP1 ENSG00000153317	0.389776	1.09622	0.762005	0.428509	0.818872	0.928832	0.616246	1.25518	1.74322	0.423487
ASAP2 ENSG00000151693	0.433245	1.02342	0.391764	1.09719	0.520691	0.741263	1.86833	0.942415	0.964734	0.906346
ASAP3 ENSG00000088280	1.18553	0.769802	0.9886	0.79093	0.788378	0.557802	1.16623	0.709907	0.69933	0.502143
ASB1 ENSG00000065802	1.10889	1.24844	0.821088	0.552269	0.586123	0.771605	1.6065	0.74044	1.14558	1.30546
ASB11 ENSG00000165192	0.923847	0.746999	0.674208	0.594597	0.984385	1.19496	0.426748	0.677464	1.00982	0.828848
ASB12 ENSG00000198881	0.376618	1.55055	0.723243	0.995883	0.754384	1.00345	1.00258	0.967615	0.426017	1.06456
ASB13 ENSG00000196372	0.776079	1.14385	1.23325	0.790116	0.732598	0.606059	1.64629	0.841706	0.53562	0.854166
ASB14 ENSG00000239388	0.930502	1.02982	1.07217	0.693739	0.678798	1.21102	0.738988	0.495732	0.911321	1.82531
ASB16 ENSG00000161664	0.823486	1.12272	1.11072	0.667289	0.909469	0.851716	0.571875	1.00898	0.661286	0.492093
ASB2 ENSG00000100628	0.784755	1.15369	0.726457	1.30579	1.38183	0.598285	0.76995	0.879522	0.700802	1.04945
ASB3 ENSG00000115239	1.23496	1.17012	0.71877	0.770329	1.19693	0.985018	0.52137	1.01719	0.658224	1.11019
ASB5 ENSG00000164122	1.19587	0.376384	0.579631	1.48894	0.962061	0.623873	0.854946	0.636058	1.00365	1.00727
ASB6 ENSG00000148331	1.01084	1.31361	1.73232	0.733693	2.00259	0.417045	0.747751	0.825325	1.14126	0.465406
ASB7 ENSG00000183475	0.815262	1.18384	1.3698	0.53482	0.838096	0.995075	0.975327	1.03084	0.675211	0.758176
ASB8 ENSG00000177981	0.486031	1.01294	0.621576	0.66331	0.998284	1.69714	1.4064	0.498105	1.11955	0.646117
ASB9 ENSG00000102048	0.712906	0.376039	0.878385	0.908131	1.32985	1.00062	1.58708	1.17568	0.627301	1.30757
ASCC1 ENSG00000138303	0.491503	1.00038	0.846999	1.1036	0.718029	0.582369	0.514915	0.635936	0.81626	0.712133
ASCC2 ENSG00000100325	0.702686	0.533539	1.24074	0.512657	0.784258	0.828016	0.874822	1.00347	0.621857	0.568258
ASCC3 ENSG00000112249	1.00798	1.13878	1.13179	0.434952	1.2627	1.10877	1.27578	0.73119	1.0867	0.889897
ASCL2 ENSG00000183734	1.03709	1.66086	1.89181	0.648377	0.969971	0.540616	0.881559	0.583614	0.40619	0.753628
ASCL5 ENSG00000232237	0.715352	0.614267	0.319952	1.0472	0.840708	0.824219	1.09692	0.754716	0.598061	1.42156
ASF1A ENSG00000111875	0.698248	0.495113	0.995267	0.714569	0.736167	0.818887	1.31087	1.3639	1.06112	1.07078
ASF1B ENSG00000105011	0.73285	1.01348	1.59376	1.03553	1.48611	0.775856	0.694197	1.8054	0.770029	2.26942
ASGR1 ENSG00000141505	0.744747	0.593619	0.796376	1.24338	0.644109	1.07882	0.905422	1.87019	0.965009	0.629071
ASGR2 ENSG00000161944	0.560598	0.526749	1.09628	0.961797	0.626777	0.874245	1.34652	1.85845	0.602444	0.627502
ASH1L ENSG00000116539	1.14364	0.590011	0.603776	0.613741	1.44861	1.17172	0.906485	0.430159	0.960147	0.730685
ASH2L ENSG00000129691	1.44502	0.62695	0.391936	0.665529	1.38806	0.574648	0.901705	0.77648	0.643201	0.76197
ASIC1 ENSG00000110881	1.34269	1.17544	0.721051	0.960159	0.457824	1.16291	0.677547	0.722022	0.625858	0.815818
ASIC3 ENSG00000213199	0.813411	1.19574	0.630516	0.567195	1.35556	0.578813	0.856156	0.782683	1.04069	0.521733
ASIC4 ENSG00000072182	1.2931	0.745789	1.17878	0.533434	1.09382	1.24795	0.554163	0.853906	1.11633	1.49334
ASIP ENSG00000101440	0.488944	0.626316	0.69923	0.889941	1.0353	0.946927	0.478202	0.696001	0.89446	0.769392
ASL ENSG00000126522	0.879973	0.694362	0.986736	1.31074	0.577233	1.40509	1.18661	0.570042	1.11998	0.667821
ASMT ENSG00000196433	0.975416	0.768412	0.435738	0.765246	0.923796	0.483215	1.45928	1.91274	1.31883	1.42257
ASMTL ENSG00000169093	0.76164	1.42203	1.04599	1.25795	0.701157	1.75216	0.568101	0.962822	0.998537	0.518364
ASNA1 ENSG00000198356	1.24952	1.07152	0.417286	1.10469	1.0614	0.745143	1.16138	0.942653	0.897249	0.705037
ASNS ENSG00000070669	0.917247	2.11289	0.825473	0.643107	1.53693	1.01468	0.976769	1.29813	0.385772	1.05553
ASNSD1 ENSG00000138381	0.494212	1.17683	0.5776	1.2821	0.800139	0.464006	0.803954	0.844275	0.403671	1.1419
ASPA ENSG00000108381	1.08685	0.60942	0.80893	1.56639	1.07052	1.4094	1.38925	1.2453	0.822541	0.804638
ASPG ENSG00000166183	0.65809	0.786226	0.450654	1.65042	0.898443	0.645448	0.837135	0.471351	0.772138	0.388051
ASPH ENSG00000198363	0.649009	0.893338	0.629672	1.14549	0.680238	1.25732	0.984358	0.916608	1.27397	1.17393
ASPHD1 ENSG00000174939	0.642756	0.551915	0.441279	0.936025	0.530555	0.87546	0.669699	0.918667	0.87097	0.586882
ASPHD2 ENSG00000128203	0.749654	1.4658	0.733198	0.837463	1.05609	1.42247	0.843043	1.0645	1.09939	0.609408
ASPM ENSG00000066279	1.26508	0.579927	0.938665	1.02225	0.585651	1.08871	1.1655	1.56653	0.600607	0.513387
ASPN ENSG00000106819	0.491447	1.03827	1.15301	0.807975	0.746755	0.388993	0.750273	1.22369	0.704263	0.909359
ASPRV1 ENSG00000244617	0.458543	0.813798	1.14461	1.13446	0.537337	1.31074	0.561312	0.784796	1.39043	1.62396
ASPSCR1 ENSG00000169696	1.18467	0.519903	0.666683	0.903044	0.764696	0.456621	1.00659	0.755141	0.423393	1.50396
ASRGL1 ENSG00000162174	1.25605	1.49285	0.948603	0.513365	0.718043	1.15826	1.16042	1.09007	0.709979	1.10943
ASS1 ENSG00000130707	1.1637	0.579162	1.18279	0.749539	0.819898	0.895295	1.24417	0.818408	0.809665	0.963024
ASTE1 ENSG00000034533	0.773871	1.20251	1.1257	0.935598	0.40501	1.03135	0.8129	1.0895	1.20177	0.83068
ASTN1 ENSG00000152092	0.695551	0.83435	0.958895	0.298998	1.75	1.06416	1.37464	0.370808	0.870489	0.595677
ASTN2 ENSG00000148219	0.58591	1.24183	1.36276	0.60486	0.466257	0.906786	0.800606	0.913371	1.00418	0.590745
ASUN ENSG00000064102	0.985856	0.72837	0.727062	0.781809	1.28508	0.912946	1.26901	1.74293	0.733816	0.77932
ASXL1 ENSG00000171456	0.651873	1.00016	1.10552	0.961066	0.664299	0.836953	1.11991	0.717069	0.788898	1.05053
ASXL2 ENSG00000143970	1.79448	0.651082	0.692924	0.449183	0.608789	0.974054	1.09857	0.547676	0.88427	0.97757
ASXL3 ENSG00000141431	0.705967	0.963451	1.07042	0.739341	0.456294	0.770212	0.930199	1.01663	0.45025	0.698628
ASZ1 ENSG00000154438	0.676689	1.19389	1.11242	0.572349	0.904873	0.782289	1.3881	0.339495	0.331216	0.861469
ATAD1 ENSG00000138138	0.382341	0.537465	0.71595	0.867369	0.578907	0.929545	0.722308	0.87827	0.959979	1.35329
ATAD2 ENSG00000156802	0.601583	0.489754	0.678835	1.58196	0.867577	0.771888	0.518604	1.07723	0.253461	0.756358
ATAD2B ENSG00000119778	0.730039	1.11337	0.770618	0.908499	1.05682	0.703159	0.294486	1.20768	1.34909	0.753834
ATAD3A ENSG00000197785	0.406292	0.942471	0.59112	0.701647	1.21593	1.50751	1.21415	1.43331	1.41985	0.758647
ATAD3B ENSG00000160072	0.741842	0.612328	0.744814	0.542151	0.630944	0.707536	0.75839	1.63216	2.01385	1.14446
ATAD3C ENSG00000215915	0.989775	1.06139	0.727577	0.725664	1.66372	0.777436	0.543607	1.00963	0.826965	0.551836
ATAD5 ENSG00000176208	1.82039	1.03484	0.599712	0.52741	0.86773	0.981062	1.57898	0.934354	0.850378	0.906439
ATAT1 ENSG00000137343	0.610692	0.739476	1.60854	1.01907	1.27197	0.821623	0.718274	0.695305	1.29584	0.617513
ATCAY ENSG00000167654	0.732905	0.849339	1.03037	0.82903	0.808233	0.35232	0.763516	1.05537	0.663774	1.54442
ATE1 ENSG00000107669	0.764222	1.18055	0.732081	1.26455	1.07663	1.08085	1.38374	1.47152	0.683883	0.862991
ATF1 ENSG00000123268	0.430414	0.653946	0.481059	0.88224	0.464061	0.611606	0.580133	0.761078	1.36815	1.1488
ATF2 ENSG00000115966	1.00316	0.753892	0.574312	1.11328	0.931092	0.845871	0.68471	0.429515	1.03438	0.833147
ATF3 ENSG00000162772	0.555773	1.58577	0.991722	0.569974	1.50827	0.725677	1.2432	0.985109	0.832564	0.76682
ATF4 ENSG00000128272	0.407013	0.981984	0.777063	0.96757	0.524508	0.928709	0.859993	0.681173	0.522418	1.0901
ATF5 ENSG00000169136	0.801941	0.982234	1.0355	0.490198	0.501281	0.552101	0.453147	0.729526	1.006	1.07717
ATF6 ENSG00000118217	1.1064	1.27044	0.492296	0.711944	0.961471	1.36052	1.52945	0.799857	1.06329	0.909328
ATF6B ENSG00000213676	1.88367	1.50918	0.914468	1.14477	0.81306	0.919836	1.26984	1.11944	0.644352	0.448745
ATF7 ENSG00000170653	1.11621	0.903772	0.920325	0.383027	1.42337	1.26183	1.18156	1.36042	0.906719	0.81944
ATF7IP ENSG00000171681	0.73647	1.48968	1.35702	0.973176	1.29172	0.952424	0.413547	0.673824	0.963945	0.482453
ATF7IP2 ENSG00000166669	0.65953	1.12148	1.03255	0.997259	0.596083	1.28553	0.694501	0.786792	0.708448	0.692516
ATG10 ENSG00000152348	1.13162	0.680045	0.740288	0.819964	1.40523	0.849146	0.617734	0.898811	0.543793	1.37683
ATG101 ENSG00000123395	0.74068	1.10644	1.40163	1.4548	1.10395	0.615333	1.2448	0.584619	0.487519	0.428044
ATG12 ENSG00000145782	0.78838	0.780747	1.09036	0.376408	0.726768	1.55685	0.677151	1.02256	0.807407	0.83838
ATG13 ENSG00000175224	1.05889	1.02727	1.07393	0.698639	1.25795	1.43422	0.564725	1.57752	0.454144	0.904458
ATG14 ENSG00000126775	0.932128	0.513646	0.883633	1.01857	1.22444	0.974542	0.576909	1.01231	0.556737	1.12186
ATG16L1 ENSG00000085978	1.38081	0.558539	1.13835	1.28372	1.22981	0.717925	1.07428	1.13643	0.347474	0.886019
ATG16L2 ENSG00000168010	1.51419	1.13113	0.605199	0.447924	0.907884	0.572534	1.22556	1.29068	1.11035	0.538058
ATG2A ENSG00000110046	1.03208	0.768788	0.666763	0.919356	1.15904	0.895237	0.903065	1.00841	1.03	1.51405
ATG2B ENSG00000066739	1.12612	1.1591	0.907116	0.383244	1.0272	1.03509	0.731439	1.43178	0.539222	0.985832
ATG3 ENSG00000144848	0.762026	1.58192	1.06633	0.951497	0.583569	0.376904	0.560483	0.762512	0.629992	1.15321
ATG4A ENSG00000101844	0.639393	0.655079	0.978124	1.38155	0.840103	1.08481	1.45761	0.521129	0.883308	1.29599
ATG4B ENSG00000168397	1.48685	1.13886	1.34465	1.06619	0.943744	0.996076	1.05693	0.842889	0.936753	0.521449
ATG4C ENSG00000125703	1.26027	0.725806	0.774637	1.03784	1.0257	0.778473	0.304497	0.568958	0.460806	1.09166
ATG4D ENSG00000130734	1.64806	1.02132	0.864195	1.35134	0.387972	0.888633	1.25094	0.825985	1.07751	1.10089
ATG5 ENSG00000057663	0.769586	1.25183	1.1726	1.39344	0.92941	1.16057	0.848555	0.541521	1.37423	0.659093
ATG7 ENSG00000197548	0.529706	1.77756	0.820557	1.5131	0.584223	0.999806	0.826359	0.492348	1.29886	0.720751
ATG9A ENSG00000198925	1.20478	1.32528	1.40757	0.591064	1.00188	0.878023	1.17544	1.45832	0.799679	1.0064
ATG9B ENSG00000181652	1.42871	1.0428	1.25446	0.913304	1.08937	1.09993	0.703355	0.489875	1.28243	1.08613
ATHL1 ENSG00000142102	1.40677	0.509775	1.32168	0.706236	0.508748	0.736501	1.86666	0.963385	2.13066	0.914876
ATIC ENSG00000138363	0.775336	1.6693	0.615053	0.745525	1.60971	1.20285	0.700344	0.994707	1.19331	0.521271
ATL1 ENSG00000198513	0.788928	0.524459	0.557354	1.10963	0.834354	0.923338	1.20259	0.412225	1.29148	0.782905
ATL2 ENSG00000119787	0.779916	1.48339	1.44387	1.12464	0.538957	1.14962	1.1732	0.711318	0.767933	0.526077
ATL3 ENSG00000184743	1.39308	0.900293	0.602502	1.41147	0.654213	1.03353	1.00787	1.57382	1.11338	0.763323
ATM ENSG00000149311	0.880212	1.61518	1.38993	0.571688	1.14221	0.606956	1.61536	1.17211	1.35098	1.34973
ATMIN ENSG00000166454	0.591264	1.65733	0.648388	1.44605	0.782039	0.661365	0.603645	1.04212	0.691565	0.944253
ATN1 ENSG00000111676	1.11952	1.00193	1.41581	1.60955	0.462698	0.585897	0.857188	1.36876	0.810618	0.786115
ATOH1 ENSG00000172238	1.26194	0.615839	0.800732	0.500149	0.541047	1.82992	0.451657	0.662105	1.02668	0.674706
ATOH7 ENSG00000179774	0.77637	0.524806	1.1387	0.680073	1.00797	0.508754	1.38303	1.39194	0.850885	1.36896
ATOH8 ENSG00000168874	0.378201	0.657625	0.768942	0.735434	1.1285	1.22848	1.2904	1.32736	1.33816	1.25758
ATOX1 ENSG00000177556	1.11197	0.561219	1.1337	0.552916	0.77119	1.23782	0.896452	0.859579	0.820642	0.575498
ATP10A ENSG00000206190	0.930463	0.624043	1.26616	0.339789	0.756479	1.52695	0.605708	1.25569	1.12044	0.980617
ATP10B ENSG00000118322	0.566094	1.12587	1.28868	0.905522	1.16246	1.24913	1.10507	0.489933	0.606938	0.594876
ATP10D ENSG00000145246	0.820165	0.930293	0.811125	1.83447	0.776997	1.0034	1.15088	1.25476	1.09447	1.07292
ATP11A ENSG00000068650	1.09758	1.37595	0.654223	1.33797	1.08856	1.20842	1.44433	1.16723	0.976602	0.966112
ATP11B ENSG00000058063	1.43386	1.19074	1.70409	0.72283	1.42112	0.54657	0.562215	1.41484	1.2198	1.14653
ATP11C ENSG00000101974	0.840661	0.872525	1.47458	0.722983	1.12223	0.603519	0.776385	0.937642	0.600113	1.31369
ATP12A ENSG00000075673	1.87982	0.73221	1.08469	0.617703	0.468135	0.506852	0.527189	0.643324	0.544794	0.709049
ATP13A1 ENSG00000105726	1.45249	1.4747	0.739779	0.714612	0.770245	0.658988	1.06028	0.926847	1.39651	0.680798
ATP13A2 ENSG00000159363	1.33569	1.17686	0.679381	0.795938	0.83083	1.29526	0.941648	0.757461	1.01995	1.02111
ATP13A3 ENSG00000133657	1.19649	0.598504	1.25861	1.32365	1.03581	0.292715	0.690306	0.83497	0.817292	1.02285
ATP13A4 ENSG00000127249	1.01074	0.673976	1.31216	1.68452	0.78783	0.934089	1.13215	1.09565	0.933348	1.39382
ATP13A5 ENSG00000187527	1.03643	0.895839	0.486146	0.588752	1.05099	1.16031	0.409117	1.43346	0.839569	0.448782
ATP1A1 ENSG00000163399	1.3196	0.74675	0.709844	1.70955	0.676767	0.787562	1.04275	1.43207	0.713815	1.54373
ATP1A2 ENSG00000018625	1.0695	1.41297	0.592793	1.29489	1.32073	1.17787	1.30407	0.652199	1.92577	0.816724
ATP1A3 ENSG00000105409	0.746763	1.93731	0.856438	0.411926	1.1925	1.10465	0.63032	0.337479	0.301382	0.320249
ATP1A4 ENSG00000132681	1.6756	0.833654	1.021	1.69864	1.78466	0.858594	0.592405	0.800099	1.02097	0.973815
ATP1B1 ENSG00000143153	0.996922	0.757119	0.819298	0.97847	0.81225	1.39553	1.41971	0.762635	0.875563	0.939479
ATP1B2 ENSG00000129244	0.413235	0.444473	0.560966	1.14542	1.56906	0.322081	1.43753	0.433197	1.06505	1.36092
ATP1B3 ENSG00000069849	1.24217	0.938191	0.487702	0.451131	0.470942	0.471864	1.38755	0.581847	0.688017	0.437182
ATP23 ENSG00000166896	1.06353	1.03691	0.932575	0.738193	0.433693	2.23127	0.921744	0.824742	0.654265	0.734346
ATP2A1 ENSG00000196296	0.897676	1.10576	0.995605	0.440208	1.00303	1.72762	1.4772	1.17624	0.988884	1.08229
ATP2A2 ENSG00000174437	0.507001	0.506865	0.954347	0.59537	0.726793	0.611186	0.469815	0.963557	1.09122	0.709671
ATP2A3 ENSG00000074370	1.08932	0.437311	1.38258	1.45486	0.991455	0.843258	1.01748	0.600835	0.87676	0.878844
ATP2B1 ENSG00000070961	0.823286	0.973212	0.521328	1.26866	1.10404	0.629272	1.34084	1.39262	1.33811	1.57375
ATP2B2 ENSG00000157087	0.875085	1.15335	1.22653	1.50502	1.16008	0.83952	0.609145	1.00825	1.08152	1.36524
ATP2B3 ENSG00000067842	1.16041	0.806587	0.740915	0.707817	0.702989	0.625296	1.0187	1.24882	0.74607	0.670182
ATP2B4 ENSG00000058668	0.871568	1.07528	0.628966	1.11941	1.16663	0.668681	0.786147	1.09914	0.985712	0.730842
ATP2C1 ENSG00000017260	0.506908	0.806822	1.22379	1.32233	0.78929	1.05942	1.57665	0.82202	0.96882	0.475826
ATP2C2 ENSG00000064270	1.00168	0.697314	1.02889	1.09051	0.853938	1.18751	1.45414	0.662019	0.419171	0.480175
ATP4B ENSG00000186009	1.04685	0.781583	1.18319	0.977903	0.94793	0.642772	1.45376	0.82242	0.462124	0.411759
ATP5J2-PTCD1 ENSG00000248919	0.693125	0.811715	0.712127	0.885513	0.658324	0.632833	1.31703	1.41989	1.06949	0.855919
ATP5SL ENSG00000105341	0.793345	0.744505	1.36753	0.475268	0.502425	0.707447	0.918157	1.14432	1.02309	0.936661
ATP6AP1 ENSG00000071553	0.654444	1.53258	0.28756	1.29221	1.42825	0.572578	1.07409	1.23405	0.503849	1.39691
ATP6AP1L ENSG00000205464	1.16649	0.769943	1.38825	0.366339	0.639367	1.07062	1.12023	1.46237	0.786107	1.136
ATP6AP2 ENSG00000182220	0.658332	1.25822	1.39436	0.550352	1.33483	0.889259	1.5438	1.30886	1.11887	1.35792
ATP6V0A1 ENSG00000033627	0.958933	0.943203	1.11493	0.703288	0.687394	1.19479	0.830426	1.99146	1.57465	0.700912
ATP6V0A2 ENSG00000185344	1.14798	0.644871	0.870193	0.525872	1.80195	0.730287	1.52228	0.637862	0.701976	1.67812
ATP6V0A4 ENSG00000105929	0.653092	0.558108	1.04864	0.661383	0.637086	0.501366	0.999586	0.891346	1.07519	1.08778
ATP6V0B ENSG00000117410	0.596107	0.674037	0.54219	0.806856	1.3229	1.84402	1.24685	1.17316	1.35311	0.630741
ATP6V0C ENSG00000185883	0.623039	0.310264	0.568438	0.577887	1.1262	0.441202	0.943567	1.34445	1.02936	0.779648
ATP6V0D1 ENSG00000159720	1.23429	0.828237	0.429157	1.06709	0.801236	0.939574	1.29561	1.66343	0.891479	1.04283
ATP6V0D2 ENSG00000147614	0.490086	0.818604	0.727873	0.585922	2.28882	0.751544	0.979189	1.29264	0.77927	1.18083
ATP6V0E1 ENSG00000113732	0.858325	0.332532	0.803032	0.476787	0.811327	0.61014	1.41868	0.770924	0.778127	1.32791
ATP6V0E2 ENSG00000171130	0.591037	0.943298	0.652568	0.461841	1.48433	0.992493	0.631179	1.29384	0.992764	0.837177
ATP6V1A ENSG00000114573	0.465961	1.54917	1.36258	0.844373	0.614501	0.56636	0.617258	1.74295	1.15899	0.993408
ATP6V1B1 ENSG00000116039	0.892533	0.636045	1.44569	1.04056	0.717768	0.919741	0.871918	0.428472	1.42008	1.24415
ATP6V1B2 ENSG00000147416	0.975095	0.945337	0.535521	0.500266	0.946034	0.865091	0.770987	0.740345	1.12161	0.84619
ATP6V1C1 ENSG00000155097	1.39965	0.754991	0.960551	0.960649	0.977882	0.563292	0.526717	1.2378	0.846124	0.412977
ATP6V1C2 ENSG00000143882	0.593364	0.687713	1.5658	0.39675	0.396549	0.817124	1.13665	1.09767	0.9056	1.2537
ATP6V1D ENSG00000100554	0.881562	0.896389	0.568216	1.28212	0.806714	1.09797	1.27264	1.11643	0.629489	0.743671
ATP6V1E1 ENSG00000131100	0.702643	1.10511	0.580667	0.565678	1.33446	0.466077	0.593361	0.944106	0.910566	0.841512
ATP6V1E2 ENSG00000250565	0.663672	0.523893	0.316847	1.2076	0.424298	0.738962	0.700388	0.721159	1.17578	0.62063
ATP6V1F ENSG00000128524	1.67649	0.65837	1.29311	0.630527	1.07651	0.708178	0.69831	0.817316	0.563601	0.829036
ATP6V1G1 ENSG00000136888	0.760377	1.23533	0.814711	0.489602	0.980521	0.663128	0.72571	0.755859	0.872728	0.756933
ATP6V1G2 ENSG00000213760	0.580014	0.800593	0.512695	1.36018	0.432061	1.17305	0.676893	0.467545	0.729252	0.911563
ATP6V1H ENSG00000047249	1.39239	1.65499	1.0446	1.16545	0.832951	1.58481	0.970852	0.452749	0.842055	1.47138
ATP7A ENSG00000165240	0.498727	0.840986	0.82659	1.46827	0.834081	1.11498	0.89672	1.38335	0.928879	1.23475
ATP7B ENSG00000123191	1.0717	1.04394	1.17678	0.84592	0.866949	1.10254	0.994707	0.595745	1.44668	0.373581
ATP8A1 ENSG00000124406	1.31234	1.2562	0.78947	0.424328	0.803697	0.694097	0.727732	0.669219	1.18349	1.09651
ATP8A2 ENSG00000132932	0.812105	1.01897	1.13201	1.04713	0.453128	1.10193	0.700511	1.11123	0.674855	0.949126
ATP8B1 ENSG00000081923	0.870807	0.817521	0.543685	0.592962	0.96826	0.439025	0.910082	1.15731	1.42747	0.723413
ATP8B2 ENSG00000143515	1.46675	1.12412	0.638365	0.518514	0.315772	1.29438	1.15439	0.922316	0.66639	1.26642
ATP8B3 ENSG00000130270	1.50073	0.659278	0.843235	0.611681	0.782927	0.636747	0.775404	1.15685	0.789028	0.92749
ATP8B4 ENSG00000104043	0.910794	1.22962	0.500826	1.1425	0.941327	0.599837	0.308012	0.647731	1.59334	0.798832
ATP9A ENSG00000054793	0.801867	1.10019	1.71538	0.642201	0.675106	0.87783	0.786357	1.06559	0.705506	0.987073
ATP9B ENSG00000166377	0.685821	1.72805	0.357969	0.746294	1.25903	1.09742	2.23486	1.24737	0.704837	0.554013
ATPIF1 ENSG00000130770	1.16561	0.339726	0.698819	0.991211	1.00266	1.4059	1.82463	0.615999	1.00958	1.75066
ATR ENSG00000175054	1.33062	0.690801	0.428978	1.11761	0.293251	0.74281	0.87853	1.03532	0.51009	0.556445
ATRAID ENSG00000138085	0.896239	0.926795	0.915644	1.33562	0.9398	0.961692	1.35043	0.877229	1.11905	0.922196
ATRIP ENSG00000164053	0.622674	0.386785	0.709553	1.0546	0.689103	1.04703	1.0621	0.786947	1.23472	1.39115
ATRIP ENSG00000282827	0.794182	1.57427	0.917499	1.40484	1.14388	0.412173	1.04172	0.927387	1.18297	0.472266
ATRN ENSG00000088812	0.483369	0.99515	0.672564	0.97955	1.47698	1.01296	0.754865	1.02016	0.792716	0.713331
ATRNL1 ENSG00000107518	0.869131	1.23124	1.10525	1.17342	0.733524	0.907358	0.512885	0.877077	0.769569	1.56804
ATRX ENSG00000085224	0.876056	1.43662	0.592333	0.867871	1.42421	1.37184	1.28438	1.13304	0.850703	0.637535
ATXN1 ENSG00000124788	0.680531	0.843039	1.05679	1.10771	0.622519	0.642423	0.725395	1.04674	1.28635	0.877384
ATXN10 ENSG00000130638	1.23154	0.536748	0.79036	0.588757	0.993254	1.04046	1.33386	0.773928	0.993509	0.785167
ATXN1L ENSG00000224470	0.762977	0.850237	1.15371	0.530959	1.2118	0.651706	0.656868	1.06366	0.666503	0.589673
ATXN2 ENSG00000204842	0.957875	0.999025	1.61226	0.691243	0.869125	1.12498	1.18501	1.00713	0.913744	1.06419
ATXN2L ENSG00000168488	1.15286	1.01146	0.580732	1.50971	0.97533	0.733054	0.762852	1.11215	1.09288	0.788548
ATXN3 ENSG00000066427	0.568231	1.04939	0.694541	0.948339	0.722832	0.823831	1.11239	1.27286	0.692729	1.65519
ATXN7 ENSG00000163635	0.887952	0.590027	0.734498	0.800451	1.03928	1.26366	1.19256	1.23517	0.989622	0.88451
ATXN7L1 ENSG00000146776	1.28123	0.714176	1.29655	1.01402	1.05955	0.400244	0.83908	0.395057	1.1852	0.723321
ATXN7L2 ENSG00000162650	0.72623	0.255199	0.945891	0.844688	0.915401	1.40307	1.38464	1.07078	0.737858	1.21055
ATXN7L3 ENSG00000087152	1.84391	1.28418	0.621608	0.252568	0.719405	0.829575	0.972078	0.955501	0.406352	0.865348
ATXN7L3B ENSG00000253719	0.465035	1.36676	0.447847	1.47198	0.902748	0.4767	0.808787	0.945278	0.977053	1.21169
AUH ENSG00000148090	0.682067	0.374082	0.630359	0.895968	0.773861	0.567678	0.654007	1.25533	0.996398	0.667911
AUNIP ENSG00000127423	1.55823	1.30563	1.49923	0.523672	0.755106	0.712143	0.859539	0.304003	0.397828	0.440878
AUP1 ENSG00000115307	0.914436	0.792277	0.721249	0.884839	0.641422	1.28374	0.894063	0.662441	0.639875	1.12475
AURKA ENSG00000087586	0.77827	0.624821	0.976803	0.89131	0.774642	1.05269	0.825017	0.811935	1.07343	0.881265
AURKAIP1 ENSG00000175756	0.911551	1.62459	1.00553	0.538957	0.701015	0.891769	1.60097	1.14343	0.863349	0.76189
AURKB ENSG00000178999	0.884625	1.53814	0.569847	0.550096	0.618561	1.28409	1.08892	0.627295	1.11448	1.17024
AURKC ENSG00000105146	1.52996	1.22129	1.23236	0.534329	0.74487	1.07128	0.466288	0.758179	0.619434	0.867534
AUTS2 ENSG00000158321	1.65179	1.14342	1.5484	0.932801	0.886331	0.60736	1.09091	1.35324	1.3173	0.408379
AVEN ENSG00000169857	0.691859	0.492023	1.17806	0.87705	0.729992	0.951287	1.31193	1.21301	1.08338	1.32643
AVIL ENSG00000135407	0.97652	1.00867	0.557453	0.811952	1.62323	0.527662	0.608598	1.05118	1.66924	1.2133
AVL9 ENSG00000105778	0.563648	0.497368	1.27507	1.586	1.22259	0.836022	0.639055	0.537153	0.66549	0.447504
AVPI1 ENSG00000119986	0.596107	1.99551	0.840747	0.832912	0.941135	1.07112	1.68253	0.949191	0.709982	0.711541
AVPR1A ENSG00000166148	0.743313	0.506042	0.565688	1.02227	0.769432	0.957027	1.24792	0.643965	0.838488	1.42096
AVPR2 ENSG00000126895	0.542226	1.35694	0.680554	1.32916	0.835781	0.675435	0.997376	0.831198	0.8482	0.987584
AXDND1 ENSG00000162779	0.473152	0.823237	1.13015	0.499526	0.620756	0.417998	0.737103	1.12547	1.59289	0.47292
AXIN1 ENSG00000103126	1.08631	0.847677	1.2428	0.832674	1.39946	0.668844	0.60317	0.931324	1.15985	1.13927
AXIN2 ENSG00000168646	0.810083	1.00244	0.541904	1.0351	0.939637	0.854459	0.567392	0.936813	1.48673	0.77862
AXL ENSG00000167601	0.371125	1.16754	1.09866	0.431933	0.567143	1.2565	0.711654	0.757925	0.58755	1.08933
AZGP1 ENSG00000160862	1.27447	0.826259	0.766732	1.0318	0.52455	0.933466	1.19444	0.493937	0.555004	0.618142
AZI2 ENSG00000163512	0.985361	0.65295	0.687825	0.441886	1.58575	0.668568	0.441675	1.02469	0.925491	0.770142
AZIN1 ENSG00000155096	0.375424	0.532607	0.633554	1.33286	0.758515	0.991716	0.837834	0.403238	0.95977	1.16867
AZIN2 ENSG00000142920	0.619974	0.460773	0.723572	0.887456	1.07986	0.862643	1.07261	1.3732	1.55217	1.2207
AZU1 ENSG00000172232	1.00179	1.53557	0.713691	0.931511	1.21067	0.921441	0.500313	0.807828	0.601682	1.0021
B2M ENSG00000166710	0.827248	0.630065	1.03414	1.44951	0.569921	0.941582	0.873695	0.974871	1.05068	1.16094
B3GALNT1 ENSG00000169255	0.718803	1.09599	0.854602	0.799954	0.852005	0.510364	0.510454	1.90314	0.161402	0.803619
B3GALNT2 ENSG00000162885	0.585944	1.13182	1.02002	1.09282	0.885525	0.718421	0.791562	1.31468	1.43104	1.07999
B3GALT1 ENSG00000172318	0.471649	0.874404	1.44107	0.46974	1.16185	0.656521	1.13585	1.01932	0.898984	1.45061
B3GALT2 ENSG00000162630	0.517367	1.10493	1.39962	0.819355	0.935241	0.445546	0.662514	1.21417	1.64348	0.804015
B3GALT4 ENSG00000235863	1.40468	1.07079	0.741265	0.882162	0.770564	0.870331	0.857151	0.874834	0.653231	0.837962
B3GALT5 ENSG00000183778	0.997659	0.599151	0.738807	0.690704	0.795832	1.2021	1.22529	1.50484	0.553708	0.668413
B3GALT6 ENSG00000176022	0.90198	1.43613	1.37417	0.577631	0.608397	0.674285	0.733534	1.29165	0.816241	0.708758
B3GAT1 ENSG00000109956	1.04829	1.23694	1.16517	0.61859	0.613561	0.86426	1.03518	1.6844	0.855937	0.817858
B3GAT2 ENSG00000112309	0.492383	0.962584	1.73478	0.628148	1.59298	1.2154	0.568987	1.44189	0.879646	0.583966
B3GAT3 ENSG00000149541	0.357848	1.44638	0.981631	1.08845	0.690555	0.637912	1.54823	1.16373	1.1626	0.538158
B3GLCT ENSG00000187676	1.15699	0.976921	0.719184	0.576733	1.06256	0.761621	0.804605	0.796262	1.26923	1.45913
B3GNT2 ENSG00000170340	0.455445	0.670541	1.23923	0.786658	1.21877	0.457209	0.527273	0.632718	0.625505	0.62093
B3GNT3 ENSG00000179913	0.514373	0.767636	0.616805	0.639221	0.764712	0.96033	1.00594	0.466312	0.809346	1.16816
B3GNT4 ENSG00000176383	0.65499	0.579311	0.903624	1.30537	0.566716	0.8034	0.683856	0.73371	0.708582	0.498026
B3GNT5 ENSG00000176597	0.807952	1.48929	0.891224	0.896302	1.51497	0.64045	0.713863	0.5363	0.912685	0.802002
B3GNT6 ENSG00000198488	0.828877	0.7318	0.541691	1.20809	0.712918	0.620108	0.374098	0.957287	0.528984	1.01168
B3GNT7 ENSG00000156966	1.18719	0.773362	0.791814	0.499527	1.04888	0.59616	0.831511	1.25604	1.48286	1.31312
B3GNT8 ENSG00000177191	0.964279	0.547394	0.483295	0.911665	0.29215	0.64344	0.992521	0.690857	0.959671	0.777943
B3GNT9 ENSG00000237172	1.22462	0.904631	1.46236	0.571171	0.332605	0.954453	1.33639	0.892864	1.2614	0.355623
B3GNTL1 ENSG00000175711	0.7507	0.878274	1.09898	1.01803	0.839099	1.4593	0.818635	0.863613	0.635932	0.491396
B4GALNT1 ENSG00000135454	1.03827	1.40971	0.705596	0.492146	1.6342	0.695822	0.748633	0.935842	0.540624	0.892273
B4GALNT2 ENSG00000167080	1.73577	0.682225	1.13398	1.247	0.999982	1.61804	1.87266	1.13297	0.976316	1.32169
B4GALNT3 ENSG00000139044	1.1913	1.14828	1.27	1.11477	0.600409	1.09188	0.775132	0.528068	1.06961	0.366571
B4GALNT4 ENSG00000182272	0.759367	0.431178	0.869687	0.676007	0.854152	0.819303	1.34541	1.27619	1.35081	0.965289
B4GALT1 ENSG00000086062	0.919441	1.36926	0.465705	0.763658	1.22077	1.25506	0.756161	0.549219	0.586685	0.545877
B4GALT2 ENSG00000117411	0.795418	0.629955	0.716563	0.425823	0.689421	0.934227	0.847278	0.617521	0.831713	0.912118
B4GALT3 ENSG00000158850	0.961721	0.882589	0.717172	1.12234	0.990913	1.23207	0.962524	0.423219	1.30592	1.92498
B4GALT4 ENSG00000121578	1.17092	1.48656	0.795588	0.687847	0.398969	0.950421	0.928448	1.1986	0.625028	0.622862
B4GALT5 ENSG00000158470	0.630538	0.689441	0.879107	0.723826	0.671696	0.696419	0.997226	0.795839	0.800235	0.602715
B4GALT6 ENSG00000118276	0.794755	1.22372	0.803008	0.67883	1.07749	1.18832	1.39323	0.572886	1.06274	1.26079
B4GALT7 ENSG00000027847	1.19653	1.48799	1.15405	0.689653	0.883518	1.43192	0.640078	0.967846	0.696519	1.563
B4GAT1 ENSG00000174684	0.859588	0.504105	1.07399	1.12706	0.718137	1.5331	0.926944	0.574217	1.30357	1.242
B9D1 ENSG00000108641	0.833609	1.14323	0.61496	0.578631	0.357905	0.395679	1.60781	0.952913	1.59496	0.907453
B9D2 ENSG00000123810	1.46937	0.826385	0.802673	1.27604	0.690522	1.39862	0.720272	0.650119	0.701556	1.06065
BAALC ENSG00000164929	0.815193	0.82899	0.990109	1.31371	1.2169	0.398144	0.780573	0.591412	0.901703	0.86589
BAAT ENSG00000136881	0.848501	0.864145	0.506859	0.535549	0.690063	0.998716	0.499192	0.631863	0.822528	1.07006
BABAM1 ENSG00000105393	0.788536	0.851397	0.772313	1.22542	0.995241	1.17387	0.94541	0.878514	0.799958	0.785586
BACE1 ENSG00000186318	1.0137	1.10257	1.19852	0.978505	0.710618	1.13659	1.74419	1.50311	1.30915	1.28955
BACE2 ENSG00000182240	0.481065	0.356314	1.43377	1.02049	0.842192	0.510152	0.988113	0.573106	0.622483	1.34608
BACH1 ENSG00000156273	0.73796	0.568039	0.569411	1.00325	1.03167	0.659551	0.454914	0.584422	1.14274	1.2833
BACH2 ENSG00000112182	0.455811	0.972935	1.03307	0.882998	0.417828	0.694642	0.962377	0.900451	0.623302	0.678735
BAD ENSG00000002330	0.817976	0.653572	0.630343	0.746101	0.482798	0.813281	1.55817	1.08817	0.953443	0.888597
BAG1 ENSG00000107262	0.363184	0.996135	1.57912	0.841227	0.929692	0.543423	0.558568	0.867827	0.694479	0.612566
BAG2 ENSG00000112208	0.986539	0.825301	1.0962	0.669756	0.966743	0.694193	1.39127	0.445032	0.660506	0.714105
BAG3 ENSG00000151929	0.674133	1.18395	1.01749	1.14117	0.669646	0.844147	1.0175	1.35282	0.854795	0.961158
BAG4 ENSG00000156735	0.817709	0.972207	1.36139	0.996804	1.279	1.57456	1.2826	1.06965	0.470908	1.09116
BAG5 ENSG00000166170	0.899699	1.39055	1.28742	1.07098	0.761212	0.703562	1.30923	0.511801	2.22869	0.513761
BAG6 ENSG00000204463	0.559022	0.990519	0.757932	0.741069	0.548189	0.903635	0.657805	1.12534	1.09213	1.01105
BAHCC1 ENSG00000266074	0.539222	0.999046	1.11123	0.952593	0.774871	1.53076	1.032	0.633192	0.578343	1.68361
BAHD1 ENSG00000140320	0.986513	1.34977	0.575983	0.829097	0.856675	0.535765	0.729689	0.4599	0.905611	0.767835
BAIAP2 ENSG00000175866	0.815158	0.909354	1.13431	0.474893	0.527812	0.346423	0.788678	0.88001	0.756241	0.938728
BAIAP2L1 ENSG00000006453	1.48811	0.885941	0.576252	0.749411	1.41006	1.36834	1.46875	1.39067	1.02553	0.614956
BAIAP2L2 ENSG00000128298	0.47042	0.411693	0.670505	1.23722	0.625006	1.38812	0.516981	0.987632	0.982996	1.00002
BAIAP3 ENSG00000007516	0.628682	1.38496	0.944839	0.835711	1.03165	0.640304	0.685853	0.898581	2.03589	0.822796
BAK1 ENSG00000030110	1.18794	0.93448	1.47167	1.13052	1.29213	0.650312	0.758577	0.883286	1.24291	0.723027
BAMBI ENSG00000095739	0.742254	0.885171	0.819548	0.939391	0.574332	1.09513	0.816656	0.607158	1.1871	0.731291
BANF1 ENSG00000175334	1.0705	0.957647	0.792233	1.6782	0.781428	0.956517	0.880952	1.44918	0.725607	0.660971
BANF2 ENSG00000125888	1.30118	1.29928	1.1516	0.496352	0.694491	0.612151	1.42045	0.974273	1.06972	0.869351
BANK1 ENSG00000153064	1.40897	0.902427	0.800205	1.24318	0.929265	0.769118	1.72199	0.915503	0.54564	1.10278
BANP ENSG00000172530	0.927635	0.971659	0.476272	0.725407	0.419377	0.991056	0.623209	0.743623	1.1183	0.997935
BAP1 ENSG00000163930	0.664935	1.00544	0.678034	1.48737	1.17823	0.989298	1.02217	0.47061	1.13536	0.660197
BARD1 ENSG00000138376	1.07339	0.664499	0.64597	0.827652	0.926676	1.34299	0.56425	0.888025	0.719815	0.730234
BARX1 ENSG00000131668	1.16001	1.0958	0.751974	0.790422	0.787198	0.620407	0.952254	1.04509	0.651311	1.10398
BARX2 ENSG00000043039	0.913657	0.719041	0.611821	1.25339	0.631852	1.3863	0.771241	0.684949	0.467663	0.823652
BASP1 ENSG00000176788	0.949039	0.967138	1.18948	1.62191	0.845033	0.599979	0.729641	0.765688	0.66261	1.91162
BATF ENSG00000156127	0.751189	0.463029	0.522416	0.65971	1.36261	0.96089	0.988278	1.00254	0.64531	0.488633
BATF2 ENSG00000168062	0.658613	0.615345	0.621962	0.596125	0.515846	0.86859	0.835469	1.16963	0.564381	1.56217
BATF3 ENSG00000123685	1.05059	1.05701	1.37236	0.865115	0.657298	0.969679	0.93329	0.514617	0.989089	1.07614
BAX ENSG00000087088	1.35861	0.592868	0.690217	0.656648	0.899516	0.99239	0.492605	0.431987	0.864452	0.800688
BAZ1A ENSG00000198604	1.26004	1.70697	1.58671	1.14147	0.540925	1.0111	1.1423	1.0061	1.3318	1.44237
BAZ1B ENSG00000009954	0.818622	1.09951	0.843958	1.4125	0.982258	0.501666	0.639032	0.947549	0.516981	0.656088
BAZ2A ENSG00000076108	1.0304	1.29093	0.884015	0.591942	0.911402	1.0675	0.324999	0.789591	0.502797	0.682634
BAZ2B ENSG00000123636	0.981946	1.09255	0.550142	0.510844	1.09589	0.428595	1.30984	1.2594	0.707161	0.65464
BBC3 ENSG00000105327	0.75905	0.817314	0.849526	1.22817	0.57128	0.513538	1.42112	0.494836	1.27836	1.05665
BBIP1 ENSG00000214413	1.52248	0.922849	1.16173	1.3825	1.48964	0.504816	1.34972	0.925819	1.06965	1.43554
BBOF1 ENSG00000119636	0.877864	1.6631	0.779879	0.994529	0.616277	1.00442	0.652903	0.585053	0.531499	1.13892
BBOX1 ENSG00000129151	0.656357	0.942723	0.878429	0.979273	1.33406	1.51803	1.24724	0.840555	0.698045	0.538378
BBS1 ENSG00000174483	0.536174	0.898985	0.738266	0.690437	0.688939	0.849513	0.567381	0.615118	0.673681	0.898275
BBS10 ENSG00000179941	0.349302	0.648538	0.546194	0.721329	0.828096	0.705407	0.813256	1.12761	1.04856	0.495302
BBS12 ENSG00000181004	0.949478	0.47032	1.31285	0.417901	1.1086	1.06721	0.590738	0.268232	0.669505	0.73459
BBS2 ENSG00000125124	1.39089	0.715403	0.544537	0.629928	1.96614	0.889463	1.0085	0.818543	1.2997	0.468621
BBS4 ENSG00000140463	0.827314	0.562467	1.65129	0.760961	1.15553	0.827749	0.81952	0.718055	0.971362	1.42271
BBS5 ENSG00000163093	0.387007	0.980519	1.12286	0.63327	0.658217	1.19093	1.90068	1.03741	1.56321	0.955588
BBS7 ENSG00000138686	0.699162	0.736334	1.6522	1.38913	1.27712	0.840089	1.28469	1.087	0.703487	0.528465
BBS9 ENSG00000122507	0.876094	0.4928	0.321992	0.971599	0.694672	0.499959	0.912777	0.538504	0.972824	1.63647
BBX ENSG00000114439	1.70389	0.774793	1.09965	1.13113	1.19054	0.982334	0.792733	1.80237	0.977148	0.632764
BCAM ENSG00000187244	0.71498	0.45679	0.974886	0.434085	0.937009	0.911968	0.788193	0.958055	0.578134	0.54649
BCAN ENSG00000132692	0.519476	1.08469	0.666599	1.22903	0.948258	0.468896	1.19977	0.512091	1.24851	0.730798
BCAP29 ENSG00000075790	0.640656	1.33435	1.54416	1.4438	0.512487	0.758448	0.728395	0.388384	0.686834	0.506264
BCAP31 ENSG00000185825	0.958337	1.12019	0.623945	0.940629	0.843145	0.663092	1.28422	0.875193	0.478549	0.52574
BCAR1 ENSG00000050820	0.812667	1.55928	0.646029	0.862527	0.642446	0.959853	0.649745	1.08447	0.731978	1.15088
BCAR3 ENSG00000137936	0.77074	0.635397	0.80309	1.71945	1.26133	1.28622	0.751957	1.46744	1.1594	1.02936
BCAS1 ENSG00000064787	0.786889	0.690581	0.508007	0.951384	1.34315	1.01212	0.824536	1.42832	0.822417	1.01409
BCAS2 ENSG00000116752	0.718639	0.813716	0.521549	0.56772	1.59075	1.78283	1.04488	0.913709	0.676639	0.920786
BCAS3 ENSG00000141376	0.889388	1.0772	0.956324	0.617737	0.878614	1.07158	0.819002	0.995	0.867192	1.06205
BCAS4 ENSG00000124243	0.668575	1.41955	0.668803	0.432056	1.0326	1.18658	1.83327	0.940794	0.589826	1.34542
BCAT1 ENSG00000060982	0.531533	0.563162	1.0936	0.60581	1.19285	1.18574	0.856947	1.28025	1.00365	0.727338
BCAT2 ENSG00000105552	1.06274	1.40655	1.60287	1.21115	0.614553	1.08259	0.415008	0.411143	0.957379	1.09556
BCCIP ENSG00000107949	0.474241	0.769402	0.846153	0.995888	0.705321	0.547549	1.46847	0.775997	0.893857	0.796296
BCDIN3D ENSG00000186666	0.51028	0.925686	0.508212	0.637072	0.815911	1.04403	0.877628	0.65191	1.30101	0.525337
BCHE ENSG00000114200	0.802917	0.543879	0.537191	0.729073	0.73408	0.71983	0.504907	0.53486	0.696426	0.501237
BCKDHA ENSG00000248098	0.905916	0.559132	0.459846	0.720742	0.807072	0.355645	0.779688	0.999109	0.82088	0.925182
BCKDHB ENSG00000083123	0.565067	1.51323	0.511379	1.59615	0.906195	0.599594	1.06123	1.47091	1.07447	0.633492
BCKDK ENSG00000103507	0.444932	0.927022	0.577277	0.829305	0.937651	0.789991	1.32116	0.57772	0.853781	1.14499
BCL10 ENSG00000142867	0.780051	1.40975	0.84578	1.68908	1.02275	0.497896	1.1956	1.15724	1.52193	1.2326
BCL11A ENSG00000119866	1.2259	0.522261	0.809527	0.469433	1.59261	0.799988	0.781257	1.01181	0.841014	1.61702
BCL11B ENSG00000127152	0.596164	0.808653	0.812563	1.25976	0.475591	0.70617	0.424113	1.19827	0.933717	1.48783
BCL2 ENSG00000171791	0.522383	0.995086	0.559577	1.00766	1.05589	0.901839	0.780569	0.900268	0.667748	0.580915
BCL2A1 ENSG00000140379	1.35759	0.909771	1.08903	0.63273	1.03851	0.827486	0.421528	1.10652	1.25745	0.94976
BCL2L1 ENSG00000171552	1.259	0.634147	0.691759	0.959885	0.536398	0.724824	0.780419	0.391802	1.0958	0.567476
BCL2L10 ENSG00000137875	0.48651	0.624928	0.659924	1.22537	1.57817	0.942467	0.87836	0.285043	0.511158	0.853779
BCL2L11 ENSG00000153094	0.957086	1.00954	0.947216	0.720529	1.14106	1.39446	1.09169	0.832013	0.791036	0.3491
BCL2L12 ENSG00000126453	1.31967	1.77676	0.435337	0.462909	0.894122	0.85009	1.04738	1.13613	1.39796	1.1086
BCL2L13 ENSG00000099968	0.835566	0.967661	0.535561	0.959899	0.659633	0.399915	1.25888	1.00513	1.14	1.09131
BCL2L14 ENSG00000121380	1.16047	0.81475	0.651562	0.740688	1.11919	1.22793	0.649151	0.635473	0.518815	0.883795
BCL2L15 ENSG00000188761	0.377905	0.709798	1.47505	1.43319	1.02938	1.7868	1.17017	0.83575	0.39676	0.604945
BCL2L2 ENSG00000129473	0.840608	0.959771	1.04877	0.889233	0.597317	0.868741	0.709624	0.456157	1.16236	1.11623
BCL2L2-PABPN1 ENSG00000258643	0.772438	0.499903	1.18569	0.798341	0.888959	0.730499	0.688691	0.603064	0.834707	1.05837
BCL3 ENSG00000069399	0.753784	0.634709	0.89427	0.916815	0.406802	0.990367	1.28108	0.941325	0.837679	1.54119
BCL6 ENSG00000113916	0.853714	0.680174	0.996861	0.7407	1.57022	0.880376	0.584858	1.50222	0.914588	0.839495
BCL6B ENSG00000161940	0.921096	0.860538	1.08792	0.623604	0.322129	0.782178	0.581647	1.45183	0.536302	0.669504
BCL7A ENSG00000110987	0.654259	0.873499	0.978091	0.831963	1.06799	0.796194	1.19142	0.607495	0.689796	0.887016
BCL7B ENSG00000106635	0.433137	0.96698	1.24653	0.844172	1.38553	0.514005	1.04847	1.05448	0.429394	0.872259
BCL7C ENSG00000099385	1.03763	1.72793	1.40326	0.683372	0.761104	1.58723	1.45436	0.741634	0.961871	1.05465
BCL9 ENSG00000116128	0.939914	1.27167	0.872987	1.36411	0.858659	1.28769	0.672687	0.628446	0.854134	1.15059
BCL9L ENSG00000186174	0.697311	1.44087	1.00774	1.07765	0.639023	0.844725	0.935681	0.809094	1.12621	1.17155
BCLAF1 ENSG00000029363	0.806262	1.20315	0.445984	1.39191	0.32379	1.28247	1.16811	0.886506	1.16324	0.533781
BCO1 ENSG00000135697	1.14312	1.05583	0.585809	0.384954	0.804591	1.16879	0.898583	1.1043	0.989831	0.732511
BCO2 ENSG00000197580	1.42988	0.577399	1.28632	1.12426	0.798144	0.717269	0.747563	0.527886	0.730616	0.439885
BCOR ENSG00000183337	1.01624	0.592897	1.59223	1.53478	1.20799	0.930287	0.470869	0.750195	0.888861	1.13319
BCORL1 ENSG00000085185	0.782254	1.2006	0.824134	0.507925	1.60809	0.65683	1.19163	0.714182	0.655233	1.01277
BCR ENSG00000186716	1.45582	0.920724	0.465408	1.38954	0.590021	0.761963	0.874044	1.62173	1.05131	1.2245
BCS1L ENSG00000074582	1.19376	1.51253	0.490232	1.12553	0.677142	0.553048	0.562208	1.63274	0.72726	0.630011
BDH1 ENSG00000161267	0.968035	1.18327	1.7943	0.848605	1.06486	0.584549	0.792866	0.970661	0.653661	1.46953
BDH2 ENSG00000164039	0.564948	0.69888	0.729162	0.893037	1.16503	0.972024	0.603009	0.964316	0.422923	0.818884
BDKRB1 ENSG00000100739	0.378904	0.582108	0.77979	0.792837	0.41225	0.953733	1.16951	0.493733	1.32665	0.509972
BDKRB2 ENSG00000168398	1.30496	1.08793	0.972161	0.929081	0.345215	1.08087	0.562337	1.3938	1.29034	0.810333
BDNF ENSG00000176697	0.790908	0.832461	0.725248	1.25366	0.764389	0.679483	0.662036	0.713203	1.0642	1.13338
BDP1 ENSG00000145734	1.0067	0.901822	0.953318	1.37761	0.689674	0.494871	0.790041	0.509244	0.973661	1.26123
BEAN1 ENSG00000166546	0.681258	1.06112	0.658767	0.784738	0.495015	1.11998	0.644212	0.7683	0.515469	0.89339
BECN1 ENSG00000126581	1.5527	0.551199	1.16347	1.0759	1.37339	1.13074	0.6681	0.948415	0.810579	1.3346
BEGAIN ENSG00000183092	0.965148	1.0365	0.795	1.26339	1.97196	0.66586	1.03302	1.54263	0.351634	1.78577
BEND2 ENSG00000177324	0.787422	1.23397	0.480684	1.03219	1.33554	0.661733	0.523991	0.542581	0.784865	0.774621
BEND3 ENSG00000178409	0.524987	0.919444	1.45362	0.934446	0.946853	0.721887	0.587433	1.28877	0.858911	0.593054
BEND4 ENSG00000188848	1.11063	0.641703	0.612793	0.449908	0.983145	0.716382	0.552338	0.940164	0.540762	1.06306
BEND5 ENSG00000162373	1.04992	1.53091	0.944029	0.439179	1.07606	0.493202	0.730952	0.562471	1.63707	1.30972
BEND6 ENSG00000151917	0.80322	0.511391	0.850201	1.88038	0.841288	0.530522	0.399527	0.907652	1.0903	0.691381
BEND7 ENSG00000165626	1.27105	0.805658	1.29038	0.798502	0.309661	0.987294	0.611837	0.642437	1.0011	0.820983
BEST1 ENSG00000167995	1.21266	1.19297	0.960447	0.693687	0.403259	0.989197	0.974942	0.406464	0.654888	0.798815
BEST2 ENSG00000039987	0.815217	0.276745	0.439531	0.785469	1.52267	1.14875	0.938915	0.394326	1.13133	1.13907
BEST3 ENSG00000127325	0.940238	0.63678	0.804466	0.855075	0.514116	0.507316	0.550484	1.09388	0.511804	0.758627
BEST4 ENSG00000142959	0.602451	0.579592	0.810038	1.63512	0.802777	0.493282	0.568384	0.40164	0.584	0.824023
BET1 ENSG00000105829	1.20997	0.431055	0.714286	1.01069	2.00724	0.700102	1.35077	0.766001	0.518827	0.710124
BET1L ENSG00000177951	0.590389	0.629365	0.895347	0.919577	0.922701	0.76852	1.19079	0.819594	0.588197	0.830346
BEX1 ENSG00000133169	0.753508	0.823418	0.546704	1.29171	0.633974	1.06836	0.704498	0.892674	0.424842	0.848773
BEX2 ENSG00000133134	0.786726	0.416692	1.28951	0.917505	0.806861	0.407772	1.09834	1.05642	1.13306	0.804168
BEX3 ENSG00000166681	0.851428	1.08568	1.24062	0.933233	1.43122	1.01585	1.20443	0.744484	0.844476	0.558423
BEX4 ENSG00000102409	0.607024	1.27906	1.30554	1.96239	1.11066	0.788112	0.765909	1.12542	1.18535	1.34176
BEX5 ENSG00000184515	1.62474	0.90116	0.594265	1.10585	0.598637	0.962704	0.947298	1.35827	0.814123	0.80149
BFAR ENSG00000103429	0.857083	1.21108	0.757054	0.926704	0.719706	0.539837	0.90421	0.596998	1.36198	0.633943
BFSP1 ENSG00000125864	0.783454	0.386993	1.36019	0.731994	0.709585	1.86945	0.659248	1.04032	1.01771	1.14599
BGLAP ENSG00000242252	0.485249	1.10478	0.947843	0.516761	1.25843	1.08933	0.976608	1.4983	0.772639	0.725911
BGN ENSG00000182492	1.10788	0.536677	1.46346	0.431276	0.416434	0.99468	1.56952	1.53601	0.922813	0.972476
BHLHB9 ENSG00000198908	1.11178	0.35933	0.807984	0.635211	1.26687	1.65011	1.11197	0.764065	0.763327	0.95407
BHLHE22 ENSG00000180828	0.398736	0.975618	0.72488	1.216	0.55584	1.1333	0.391502	0.840215	0.389572	1.29495
BHLHE40 ENSG00000134107	0.889506	0.318648	0.931072	0.444262	0.84539	1.04344	0.646226	0.754762	1.08723	1.56865
BHLHE41 ENSG00000123095	1.59393	0.952401	0.712998	1.40979	0.893971	0.64119	0.694248	0.857973	0.611685	0.558732
BHMT ENSG00000145692	0.647037	0.718129	1.72964	0.596669	0.601709	0.786312	0.851928	0.614646	0.672038	0.520303
BHMT2 ENSG00000132840	0.574817	0.49852	1.03192	1.47311	1.3546	0.671221	0.976059	1.24159	0.521449	1.34415
BICC1 ENSG00000122870	0.613485	0.595548	1.19227	0.489388	0.735527	1.02758	1.32954	1.14027	0.68664	0.913181
BICD1 ENSG00000151746	0.518299	1.37655	1.39234	0.402848	1.46173	0.636124	0.820131	0.515271	0.72172	0.59704
BICD2 ENSG00000185963	0.839409	1.31482	0.867049	1.41753	0.791591	0.831937	0.885219	0.635491	0.862647	1.11543
BICDL1 ENSG00000135127	0.590905	1.64231	0.873234	0.83862	0.752001	0.895301	0.547552	1.19661	0.884265	0.981911
BICDL2 ENSG00000162069	0.877628	0.724837	0.639534	0.673791	0.46072	0.63579	0.861976	1.19874	0.60303	0.411937
BID ENSG00000015475	0.982334	0.970843	0.556675	0.677588	0.804669	1.95379	0.996846	1.03319	1.42458	0.723526
BIK ENSG00000100290	0.831139	1.11518	0.493228	1.51729	0.633548	1.42429	0.960809	0.743028	0.598579	1.01987
BIN1 ENSG00000136717	0.590055	1.24291	0.676978	0.644264	0.921518	0.377531	0.67105	1.2987	0.554018	1.43284
BIN2 ENSG00000110934	0.606424	0.504805	0.806258	1.3281	0.840425	0.620101	0.387793	0.964185	0.857369	1.1343
BIN3 ENSG00000147439	0.465035	0.808451	0.458943	1.1206	1.09514	1.10193	0.689419	0.889524	1.13543	0.855627
BIRC2 ENSG00000110330	0.859311	0.750917	1.36665	0.959356	0.613216	1.61059	0.860644	0.413959	1.41924	1.45091
BIRC3 ENSG00000023445	0.840844	0.785427	0.960077	0.8235	1.31502	0.485355	1.09352	1.22594	1.49951	0.719595
BIRC5 ENSG00000089685	0.299533	0.691781	1.17564	0.629322	0.847967	0.9166	0.784245	0.772193	0.395076	0.769558
BIRC6 ENSG00000115760	0.704623	0.927225	0.860737	0.652663	1.05064	0.859495	0.798853	0.922083	1.39962	0.398159
BIRC7 ENSG00000101197	0.565082	0.485609	0.668155	0.943269	0.922673	0.78135	0.435733	0.54916	0.716688	0.842353
BIVM ENSG00000134897	1.41482	1.59436	0.691031	0.675266	0.77154	0.946374	1.08661	0.613732	0.460674	0.88325
BLCAP ENSG00000166619	0.998083	0.495733	1.42093	0.697133	0.47726	1.09546	1.09545	0.494967	0.613924	0.689649
BLK ENSG00000136573	1.85699	0.844941	1.11066	0.889607	1.21368	0.787144	0.994083	0.921553	0.983034	0.428527
BLM ENSG00000197299	0.696677	0.811196	0.447853	1.03691	1.46637	0.318523	1.19173	0.90154	0.736661	1.02907
BLMH ENSG00000108578	0.649443	1.26796	1.02661	0.765271	0.774385	1.15219	1.09391	1.02916	0.619336	0.856545
BLNK ENSG00000095585	0.473319	1.03712	0.7046	0.875207	0.8387	0.547419	0.754196	0.635989	0.998863	0.73647
BLOC1S1 ENSG00000135441	0.601501	1.11704	0.850322	0.978831	0.883125	1.5031	0.658865	0.43586	1.37846	0.671107
BLOC1S2 ENSG00000196072	0.550939	0.932659	0.689862	0.614442	0.779494	0.808368	1.07149	1.41807	0.92439	0.625196
BLOC1S3 ENSG00000189114	1.11773	1.46057	0.472876	0.761165	1.20327	0.89244	0.760486	1.4132	0.433945	0.966614
BLOC1S4 ENSG00000186222	1.01735	0.854604	0.485314	1.20112	0.889803	0.483515	0.630616	1.38462	0.829596	1.10744
BLOC1S5 ENSG00000188428	0.839147	0.676647	1.2265	1.1708	0.57537	1.01231	1.06189	0.571397	0.744435	0.555595
BLOC1S6 ENSG00000104164	1.18481	1.40665	0.364579	0.63976	0.789674	1.03633	0.931461	0.70695	0.673658	1.48033
BLVRA ENSG00000106605	0.837508	0.878266	1.07336	0.677222	1.02392	1.53303	1.31866	0.622084	1.23713	0.965493
BLVRB ENSG00000090013	0.938415	0.785524	1.1493	1.64941	0.509705	0.610892	0.480262	0.673838	0.679244	0.794666
BLZF1 ENSG00000117475	0.782186	0.61396	0.901962	1.02475	1.36324	1.53099	0.698487	1.37337	0.627893	0.923297
BMF ENSG00000104081	0.77059	0.454713	0.764591	1.02164	1.0163	0.475945	0.584496	1.3341	0.370514	0.504861
BMI1 ENSG00000168283	0.389543	0.273135	0.871574	1.33204	0.927723	0.587127	0.852203	1.22649	0.580138	0.672583
BMP1 ENSG00000168487	1.41167	1.38632	0.714862	0.965029	0.730451	0.906513	0.685598	0.791754	1.00602	0.830487
BMP2 ENSG00000125845	0.838918	1.05101	0.998014	1.20165	0.777505	0.507075	0.810003	0.952192	0.976715	0.819152
BMP2K ENSG00000138756	0.284893	0.648092	0.999592	0.691522	0.695406	1.34069	0.794263	0.668956	1.33065	0.62201
BMP4 ENSG00000125378	1.02496	1.3447	1.47517	1.03658	0.701186	0.760814	1.38799	0.744284	0.582235	1.06221
BMP5 ENSG00000112175	1.11973	1.71605	0.679638	1.10583	0.593588	0.852957	1.07913	0.526026	0.961951	0.494749
BMP6 ENSG00000153162	0.413314	0.930408	1.7043	0.952443	0.76153	1.13672	0.751167	0.611388	1.10983	1.14782
BMP7 ENSG00000101144	0.653865	1.06081	0.370993	0.729739	1.30822	0.916857	0.544567	1.00462	0.716362	1.56498
BMP8A ENSG00000183682	0.831927	1.55286	0.932215	1.63109	1.92958	1.71286	0.35556	0.521083	0.695506	1.67174
BMP8B ENSG00000116985	0.583053	0.66832	1.4043	0.416332	0.787987	0.945636	0.599633	1.30399	1.24818	0.75176
BMPER ENSG00000164619	1.18513	1.85016	1.01808	1.01597	1.1517	0.652566	1.19597	0.900575	0.466713	0.609464
BMPR1A ENSG00000107779	0.949606	1.55666	1.23251	0.687836	0.829646	0.637844	0.915168	0.520786	0.509107	0.506726
BMPR1B ENSG00000138696	0.734007	0.712018	0.824359	1.31269	0.826593	1.27612	0.867534	0.619571	0.740137	0.394829
BMPR2 ENSG00000204217	1.66299	0.740985	0.585413	1.7849	0.81821	1.29474	1.39056	0.80556	1.227	0.895211
BMS1 ENSG00000165733	0.864811	0.799241	0.79073	0.863726	0.924263	1.06179	1.58415	1.3069	0.880287	1.58362
BMT2 ENSG00000164603	1.32374	1.92915	0.748021	0.785653	0.532875	0.383286	0.888733	0.661776	0.638965	1.06276
BMX ENSG00000102010	0.462297	0.466227	0.641811	0.792553	0.597309	0.962828	1.43319	0.262353	1.31338	0.45028
BNC2 ENSG00000173068	1.00384	0.70433	1.00826	1.64589	0.761352	0.575229	1.07949	0.59238	0.981938	1.07545
BNIP1 ENSG00000113734	0.776154	0.623934	0.514415	1.01232	0.866513	0.563463	0.583033	0.52717	1.41197	0.685391
BNIP2 ENSG00000140299	0.889347	0.970915	1.12647	1.37961	1.84841	0.453734	1.13861	0.981192	0.85943	0.861327
BNIP3 ENSG00000176171	0.906052	0.685212	0.66321	1.13213	1.11239	0.826649	0.41422	0.962203	0.968813	1.01318
BNIP3L ENSG00000104765	1.35276	1.11105	1.04886	0.825802	0.631106	0.430737	1.22371	0.623257	1.37119	0.987316
BNIPL ENSG00000163141	0.501631	0.741364	0.731289	0.645719	0.659587	0.688592	0.448153	1.02562	1.08864	0.625379
BOC ENSG00000144857	0.468361	1.32916	0.904851	0.891696	0.863914	0.680648	0.555235	0.780255	0.748867	0.569875
BOD1 ENSG00000145919	0.629068	1.59053	0.479943	0.661265	1.35003	1.11275	0.862815	0.702128	0.745851	0.905666
BOD1L1 ENSG00000038219	0.80942	1.33758	0.442466	1.06178	0.913679	0.683812	0.646289	1.00184	1.3549	0.922936
BOD1L2 ENSG00000228075	0.755717	0.464368	1.43529	0.739665	0.648907	0.892555	0.970021	0.718983	1.14437	1.02412
BOK ENSG00000176720	1.22603	0.883176	0.932954	0.834291	1.60021	1.71226	1.28794	0.316465	1.49122	1.05272
BOLA1 ENSG00000178096	1.22	0.817269	1.08906	1.34044	0.788592	0.643191	1.22915	0.631446	0.802194	0.373898
BOLA2B ENSG00000169627	0.581805	1.31246	0.914605	0.790898	1.96541	1.11183	1.13071	1.50006	0.570958	0.840009
BOLA3 ENSG00000163170	1.33955	1.17727	1.247	0.716019	0.919369	0.806064	1.04884	0.742974	1.2109	0.716215
BOLL ENSG00000152430	1.10225	1.13111	0.686323	1.05343	1.59199	0.655948	0.610231	0.71766	0.945683	1.39609
BOP1 ENSG00000261236	0.712862	1.21589	1.57159	1.65121	1.49824	0.90174	1.32976	1.7801	0.909016	1.09461
BORA ENSG00000136122	0.884929	0.685957	0.708918	0.822904	0.438116	1.27368	1.1201	1.49118	1.24891	0.404941
BORCS5 ENSG00000165714	1.09778	0.619628	0.302019	1.17676	0.769652	0.573595	0.677826	1.1575	0.65635	1.07504
BORCS6 ENSG00000196544	0.505599	0.908905	0.558521	0.492307	0.668849	0.746839	0.786836	1.43369	1.2503	0.570676
BORCS7 ENSG00000166275	1.27103	1.2129	0.8402	0.569488	0.81073	0.786729	0.941356	0.951949	0.975156	0.642023
BORCS8 ENSG00000254901	1.40539	0.627756	1.08242	1.38491	0.716754	0.585333	0.797691	1.42128	0.996316	0.526546
BORCS8-MEF2B ENSG00000064489	1.65265	0.775096	0.450882	1.1248	1.00943	0.717767	0.988879	0.456534	0.605486	0.919052
BPGM ENSG00000172331	0.75628	1.14074	1.09776	1.0616	0.400001	0.83735	0.715757	0.684605	0.626668	0.800813
BPHL ENSG00000137274	0.671914	0.547528	0.69897	0.746731	0.575049	1.14523	0.800058	0.698239	0.679489	0.87578
BPI ENSG00000101425	1.48304	0.690528	0.589694	0.846111	0.471004	0.556065	1.22244	1.06946	1.34595	1.02048
BPIFB1 ENSG00000125999	1.15423	0.588675	0.67302	0.658024	0.589245	1.67678	0.631049	0.629263	0.87223	0.965006
BPIFB2 ENSG00000078898	0.524252	0.778391	0.811538	0.576004	1.36588	0.831385	0.60586	0.357031	0.994316	0.769648
BPNT1 ENSG00000162813	1.05122	1.16465	1.19047	0.966319	0.645662	1.03734	0.872298	0.712307	1.2178	0.914876
BPTF ENSG00000171634	0.633895	1.6809	0.790881	0.786475	1.09712	0.613662	1.72043	2.69121	0.516046	1.09663
BRAF ENSG00000157764	1.57895	1.1046	0.848715	0.57531	1.41688	1.74957	1.41118	1.60099	1.16448	0.832299
BRAP ENSG00000089234	1.97025	1.34075	0.940208	1.62592	0.421396	1.57927	0.741605	1.23892	0.450979	0.981761
BRAT1 ENSG00000106009	1.17445	1.06905	0.88694	1.02595	0.737636	0.641901	0.761841	1.1987	1.35567	1.02675
BRCA1 ENSG00000012048	1.27803	0.816234	0.976014	1.05946	0.625754	0.84565	0.753076	1.27658	1.48599	0.610188
BRCA2 ENSG00000139618	1.84828	1.25389	0.703541	0.448775	0.295515	0.236686	0.56747	1.59687	0.693484	0.496472
BRCC3 ENSG00000185515	0.341109	0.716429	1.14213	0.529208	1.15157	0.851004	0.807629	1.08586	0.804021	0.804181
BRD1 ENSG00000100425	0.806262	0.964129	0.754259	1.33136	0.369325	0.649994	0.685499	0.495947	0.643609	0.583507
BRD2 ENSG00000204256	1.79396	1.26978	1.35804	0.710584	1.04714	0.918115	1.02498	0.322243	0.990754	0.718607
BRD3 ENSG00000169925	1.32747	0.770402	1.07616	0.773806	1.31416	0.541709	1.25369	1.91091	0.854957	0.34714
BRD4 ENSG00000141867	0.827919	0.733665	0.567259	1.01683	0.784132	0.775422	0.289833	1.01304	1.03135	0.82274
BRD7 ENSG00000166164	0.772116	0.858081	1.50472	0.675271	0.717585	0.8372	1.08064	0.900519	0.783113	0.566543
BRD8 ENSG00000112983	1.43619	1.173	0.597029	0.711735	0.210655	0.588442	0.971196	1.77925	0.78409	0.556683
BRD9 ENSG00000028310	1.18894	1.47382	1.18729	0.875288	0.785696	0.945719	1.27365	0.7987	1.45623	1.39403
BRDT ENSG00000137948	0.982793	0.960465	0.864771	0.579484	0.866997	1.18771	1.29153	0.546485	0.674832	0.990823
BRE ENSG00000158019	1.07467	0.857622	0.984911	1.01767	0.719321	0.834309	1.03653	0.582518	0.8729	0.641853
BRF1 ENSG00000185024	0.908371	0.937341	0.578928	1.45913	0.797902	0.797963	0.857981	0.653255	0.740764	0.75326
BRF2 ENSG00000104221	1.01371	0.917363	0.674431	1.23589	0.922646	0.995975	0.32514	0.821296	0.961261	1.40011
BRI3 ENSG00000164713	1.79776	0.56408	0.507957	0.726371	0.630025	1.12458	0.993661	0.752583	1.15751	1.3429
BRI3BP ENSG00000184992	0.492815	1.33402	0.972012	0.939648	0.733521	0.623648	1.3295	0.519558	0.886708	0.593615
BRICD5 ENSG00000182685	0.624153	0.480692	1.03128	0.52377	0.837835	0.476586	1.16514	0.804198	0.476043	0.593015
BRINP1 ENSG00000078725	1.15877	1.22604	0.756737	1.46407	0.8824	0.642829	0.502267	0.806345	0.997812	0.883326
BRINP3 ENSG00000162670	1.71137	1.13506	1.18436	0.650597	1.13435	1.28978	0.725085	0.742333	1.02202	0.810393
BRIP1 ENSG00000136492	0.710516	0.413232	0.857828	0.436606	0.659386	0.901086	1.25273	0.528603	0.728992	0.726049
BRIX1 ENSG00000113460	0.554725	1.57075	0.551308	0.756279	0.969033	1.28957	0.714998	0.623294	0.725039	1.13749
BRK1 ENSG00000254999	0.587577	1.33803	0.577399	0.597455	0.818918	1.22071	1.39609	0.63131	0.900537	1.5601
BRMS1 ENSG00000174744	0.891692	1.03156	1.42079	1.03351	0.991468	0.46073	0.628385	1.47271	1.71183	0.773564
BRMS1L ENSG00000100916	1.25036	0.649634	1.12195	1.29947	0.51517	0.729645	1.44762	0.96373	0.885104	0.639064
BROX ENSG00000162819	1.16757	0.448106	0.914421	0.711203	1.28321	1.3054	0.532971	0.703256	0.609336	1.11398
BRPF1 ENSG00000156983	0.505564	0.525094	1.16605	0.929723	1.18724	1.30811	0.973107	1.69648	0.42353	1.0811
BRPF3 ENSG00000096070	0.450646	0.54916	1.64398	1.00856	1.45946	1.12145	0.569001	0.691222	1.094	0.81877
BRS3 ENSG00000102239	0.899925	1.51087	0.758677	0.451838	1.14865	0.673773	0.703295	0.897562	0.546518	1.15012
BRSK1 ENSG00000160469	0.751853	0.920844	0.621902	0.392733	1.50413	0.760593	1.04494	0.623237	1.06998	1.1854
BRSK2 ENSG00000174672	1.01969	0.776045	1.23146	0.557957	1.13599	0.866841	1.1804	0.563463	0.6401	1.14318
BRWD1 ENSG00000185658	0.575195	1.11752	0.756477	0.90405	0.575512	0.951555	1.14492	0.836911	1.40382	0.417601
BRWD3 ENSG00000165288	1.06065	0.490225	0.93802	1.62077	0.475087	0.587029	0.69513	0.981106	1.10661	0.653573
BSCL2 ENSG00000168000	0.841243	0.675407	0.837265	0.721823	0.883593	0.812268	1.08573	0.627181	0.818248	0.646881
BSDC1 ENSG00000160058	0.785264	0.418223	0.892356	0.972823	0.642138	0.516068	0.825705	0.968516	1.19462	0.844536
BSG ENSG00000172270	0.821653	1.35112	1.02158	0.49336	1.34392	0.810861	0.585898	0.833734	1.07762	0.895243
BSN ENSG00000164061	0.527765	0.484364	1.18414	1.00607	1.19871	0.416238	0.924518	0.850192	1.73358	1.4133
BSPRY ENSG00000119411	1.17941	1.38665	0.61148	0.976933	1.07943	0.878232	0.841173	0.906489	0.908706	1.7531
BST1 ENSG00000109743	1.44196	0.790006	1.31151	0.943206	0.827	1.63219	0.58673	0.72208	1.2759	0.877857
BST2 ENSG00000130303	1.84534	0.798122	0.644415	0.702363	0.920785	0.809568	0.856139	1.37913	0.482127	0.638027
BTAF1 ENSG00000095564	0.500245	0.476064	0.997411	0.849173	0.968817	1.1243	0.72997	1.3645	1.34332	1.11847
BTBD1 ENSG00000064726	0.666016	0.704242	0.837219	0.838379	0.746732	0.698108	1.34446	1.20272	1.02936	1.06017
BTBD10 ENSG00000148925	0.421817	0.944103	0.696874	1.17209	0.839201	1.06823	0.700992	1.31491	1.16403	0.746834
BTBD11 ENSG00000151136	1.0175	1.21982	0.37947	1.33525	0.73873	0.923938	0.805412	0.481153	0.408343	0.4138
BTBD16 ENSG00000138152	0.848979	1.27135	0.648715	0.53504	1.20389	0.778021	0.633331	0.85968	0.508543	1.48111
BTBD18 ENSG00000233436	0.838619	0.384246	0.933325	0.658106	0.988263	1.30435	1.07974	0.938	0.908802	1.54665
BTBD19 ENSG00000222009	0.950835	0.497945	0.964446	1.05891	0.616588	0.829237	0.70494	0.464276	0.938563	1.05997
BTBD2 ENSG00000133243	0.82886	0.542172	1.21297	0.695212	1.02726	0.47145	0.969285	1.34818	1.2509	1.19697
BTBD3 ENSG00000132640	0.913027	1.05273	0.939296	0.98359	0.483033	1.25502	0.629208	1.24095	1.02681	0.669318
BTBD6 ENSG00000184887	0.847207	1.60448	0.733162	0.477392	0.553178	0.361103	1.0465	0.70253	1.22189	1.09784
BTBD7 ENSG00000011114	0.889453	0.609952	0.43581	0.863828	0.612545	0.234754	0.776446	0.397299	1.25632	0.462202
BTBD8 ENSG00000189195	0.635408	0.716135	1.1813	0.626459	0.828703	0.760289	0.510654	1.42396	1.09954	1.10899
BTBD9 ENSG00000183826	0.615757	1.08962	1.25554	1.16141	1.21352	0.478271	1.30308	0.69214	1.0887	0.537258
BTC ENSG00000174808	0.612466	1.07719	0.621295	0.98058	1.02292	1.32197	1.28786	0.758786	0.469057	0.959305
BTD ENSG00000169814	1.19063	1.24754	1.58719	0.624093	1.05773	1.56228	0.991661	0.826683	0.75037	1.09356
BTF3 ENSG00000145741	0.722987	0.694063	1.56525	0.641743	1.83355	1.04351	1.49023	1.28561	0.918508	0.650289
BTF3L4 ENSG00000134717	1.10302	1.26273	0.612419	1.8301	1.18938	1.18966	1.11981	1.41143	0.761831	0.640849
BTG1 ENSG00000133639	0.583959	0.604895	1.25497	0.943132	1.06564	1.15749	0.865334	0.425882	0.888164	0.313946
BTG2 ENSG00000159388	1.18965	0.418064	0.534988	1.27493	1.1471	0.714723	0.872861	0.425831	0.701134	0.575573
BTG3 ENSG00000154640	0.689434	0.332442	0.828874	0.949153	1.37491	0.913932	0.729316	0.789115	0.849109	0.559663
BTG4 ENSG00000137707	0.761285	1.07535	0.556205	1.06882	0.468831	0.479056	0.712787	0.886523	1.05809	0.813155
BTK ENSG00000010671	0.647485	0.735195	0.540115	0.790015	0.712271	1.07457	0.419763	0.698035	0.654543	0.909678
BTLA ENSG00000186265	0.904715	0.993549	0.813976	1.24254	0.4978	0.521076	0.58274	0.754505	0.924638	0.759217
BTN2A1 ENSG00000112763	0.522243	0.643023	1.11259	0.925328	0.904903	1.35989	0.815354	0.435644	1.61459	0.725148
BTN2A2 ENSG00000124508	0.63497	1.00105	1.09047	1.1728	1.53452	0.733217	1.90563	1.64098	0.466313	1.21807
BTN3A1 ENSG00000026950	0.504205	1.01659	0.63117	0.87902	0.576993	0.986312	0.572092	0.717061	0.83285	0.572004
BTN3A2 ENSG00000186470	0.55937	0.777715	1.30934	1.64934	1.00438	0.968146	0.852052	1.26595	1.16156	0.776233
BTN3A3 ENSG00000111801	0.813999	0.614653	0.809433	0.734133	1.52872	0.610176	0.617204	0.759736	1.46067	0.530077
BTNL8 ENSG00000113303	0.957132	0.660772	0.922838	0.825279	1.37451	0.972434	0.907291	1.36392	0.597566	0.922212
BTNL9 ENSG00000165810	0.831314	1.07603	0.443678	0.717277	0.754052	0.517459	0.933432	1.27554	0.760789	0.541708
BTRC ENSG00000166167	0.74386	0.870681	1.0848	1.1063	0.766254	1.09918	1.76023	0.619666	0.86422	0.718428
BUB1 ENSG00000169679	1.11403	0.806838	0.709709	1.31333	0.834539	0.865998	0.447546	0.889793	0.542714	0.956244
BUB1B ENSG00000156970	0.334143	0.433805	0.954772	0.868971	1.03342	0.741315	0.468415	1.14598	0.596476	0.407865
BUB3 ENSG00000154473	0.604182	1.04186	1.67581	0.84258	0.829457	0.749189	0.558351	0.855972	1.1036	1.6934
BUD13 ENSG00000137656	0.734356	0.964314	1.37303	0.92477	1.207	1.19361	0.825959	1.49137	1.00736	0.609921
BUD31 ENSG00000106245	0.71461	0.858792	0.636766	0.958929	0.537921	0.927206	1.03801	1.27637	0.878033	1.47407
BVES ENSG00000112276	0.693769	1.0639	0.781423	0.770615	1.18707	1.15639	0.69817	2.33777	1.16023	1.24328
BYSL ENSG00000112578	1.78405	1.36261	1.2134	0.489279	0.981722	0.729625	0.363068	1.13621	1.57832	0.566941
BZW1 ENSG00000082153	1.44966	0.638627	0.755729	0.847067	0.745369	0.683417	1.29696	1.37664	0.975693	0.66326
BZW2 ENSG00000136261	0.681946	0.54757	0.989116	0.59684	0.686579	0.504018	1.00564	0.728829	0.642669	1.83132
C10orf10 ENSG00000165507	0.481709	0.529943	1.49394	1.18485	0.689226	0.978721	0.636395	0.538915	1.29073	1.12043
C10orf107 ENSG00000183346	1.19132	0.668175	0.899222	0.524933	0.968676	0.595169	1.18105	1.68383	0.491256	0.853543
C10orf11 ENSG00000148655	0.68891	0.70108	0.630919	0.510389	1.19818	1.09401	0.387854	0.930501	0.402862	0.593714
C10orf128 ENSG00000204161	0.716747	0.495151	0.427942	0.919891	0.245604	1.12986	0.897549	0.449743	0.663023	0.991662
C10orf2 ENSG00000107815	0.479115	0.780823	1.48078	1.48734	0.465778	0.886206	1.12186	0.682062	0.707163	0.748971
C10orf35 ENSG00000171224	0.58506	0.824794	1.1681	1.4022	0.377318	0.505533	0.612045	1.06369	0.556296	1.43007
C10orf53 ENSG00000178645	0.397165	1.05528	0.807256	0.565728	1.20904	0.627809	1.07716	1.3727	0.714697	0.886723
C10orf54 ENSG00000107738	0.985841	0.509495	0.800866	0.904544	1.06792	0.660281	0.712619	1.08488	1.23599	0.994807
C10orf55 ENSG00000222047	0.604992	1.34945	0.732806	0.380948	0.732323	0.413338	0.881572	0.451064	0.66078	1.11635
C10orf76 ENSG00000120029	1.17567	1.02137	0.684224	0.716026	0.85746	1.25582	1.31979	0.85292	0.854014	0.606506
C10orf88 ENSG00000119965	0.911391	0.54671	0.932088	1.75437	1.16833	1.21813	1.19167	1.2542	0.694129	0.823339
C10orf95 ENSG00000120055	1.29635	1.23898	0.548664	0.896972	1.56682	0.720843	0.825247	0.556136	0.971212	1.33637
C10orf99 ENSG00000188373	0.513162	0.72042	0.312156	1.37677	0.952358	1.42663	0.87883	0.542441	0.97627	0.765025
C11orf1 ENSG00000137720	0.536337	0.603187	1.00731	0.91285	1.49548	0.868232	0.7052	1.14312	0.518335	1.43498
C11orf16 ENSG00000176029	1.51761	1.04015	0.961507	1.09017	0.667027	0.85266	0.672243	1.07613	0.870747	0.455775
C11orf21 ENSG00000110665	0.618223	1.12906	1.33513	0.791022	0.384748	0.901121	0.89165	0.559814	1.11815	0.496084
C11orf24 ENSG00000171067	0.758673	1.12213	0.679884	1.29526	0.983492	0.898769	0.919453	1.14665	1.00523	0.836267
C11orf31 ENSG00000211450	0.625873	1.26328	0.529883	0.826959	1.15907	0.968212	1.08162	1.21959	1.49266	0.659284
C11orf40 ENSG00000171987	1.79827	1.41558	0.502158	1.28521	0.95628	0.573149	0.748513	0.465277	0.58201	1.35729
C11orf45 ENSG00000174370	0.612779	1.15694	1.01802	0.705984	0.765332	1.04511	1.2851	1.12089	0.486276	1.45422
C11orf49 ENSG00000149179	0.778187	1.14042	0.987835	0.805788	0.679931	1.28196	0.554712	0.76798	1.11477	1.3868
C11orf52 ENSG00000149300	0.506441	0.907245	0.492864	1.29506	1.05224	0.975975	0.722085	0.830935	1.13667	0.520019
C11orf54 ENSG00000182919	0.50125	0.573206	1.00601	0.537834	1.90903	0.834869	0.653685	0.975555	1.04559	0.505926
C11orf57 ENSG00000150776	0.901357	1.46962	0.762488	1.84669	1.11898	0.545877	0.970592	0.990006	0.632356	0.632458
C11orf58 ENSG00000110696	0.634583	0.555421	1.2856	0.856693	0.917727	0.897753	1.00863	0.969801	1.08223	1.30985
C11orf63 ENSG00000109944	0.480325	0.93972	0.978322	1.03122	0.892428	0.388954	1.03014	1.10869	0.453502	0.335501
C11orf65 ENSG00000166323	0.460458	1.10662	1.301	0.858666	1.68133	1.49006	0.805172	0.442869	0.704563	1.11783
C11orf68 ENSG00000175573	1.17931	0.534611	0.543587	0.905991	0.58506	0.961558	0.684495	0.803114	0.536316	0.822646
C11orf70 ENSG00000137691	0.431697	0.704131	0.621257	0.7993	1.35385	0.856591	0.804487	0.883473	0.396644	0.677278
C11orf71 ENSG00000180425	0.891937	1.25362	1.16997	0.444609	0.631994	0.72861	0.839061	0.955979	1.4088	1.15336
C11orf74 ENSG00000166352	0.817683	0.786423	0.707276	1.31389	1.47893	0.652485	0.598052	0.702078	1.09931	0.770553
C11orf80 ENSG00000173715	0.750513	0.918878	1.01613	0.432724	1.24449	0.751053	0.520182	0.492681	1.08241	1.37355
C11orf84 ENSG00000168005	0.747434	0.9611	0.912234	1.01526	1.10977	1.19571	0.728488	0.906636	1.30229	1.62915
C11orf87 ENSG00000185742	0.790017	0.93423	0.759482	1.09943	0.549511	0.408418	0.694749	0.436358	0.463033	1.25671
C11orf88 ENSG00000183644	0.774322	0.539528	0.77824	0.822338	1.56496	0.675531	1.0872	0.624822	1.15508	0.563659
C11orf95 ENSG00000188070	0.596976	0.548436	0.505702	0.741845	0.847917	0.794421	0.92253	0.911962	1.12702	0.704388
C11orf96 ENSG00000187479	0.655888	0.708356	0.834204	0.568712	0.881152	0.857645	1.06877	1.05344	0.940941	0.99405
C11orf98 ENSG00000278615	1.5015	0.649114	0.731618	0.920001	0.560974	1.62171	0.762256	0.72866	0.305479	0.827513
C12orf10 ENSG00000139637	0.755302	1.45743	0.750376	0.60964	1.20292	0.9033	1.22448	0.337137	0.223083	0.685707
C12orf29 ENSG00000133641	0.656205	0.699879	1.2114	1.04865	0.677956	0.365618	1.83895	0.518292	0.899634	0.875641
C12orf4 ENSG00000047621	1.14668	1.50381	1.57506	0.724964	1.44729	0.296279	0.988938	0.440861	0.875199	1.14037
C12orf40 ENSG00000180116	0.648391	0.654079	0.412597	0.747169	0.820437	0.929053	0.386037	0.537669	0.755969	1.08582
C12orf42 ENSG00000179088	0.600893	0.55374	0.386411	1.17829	0.5405	0.899224	0.612053	0.886603	0.520525	0.63019
C12orf43 ENSG00000157895	1.00501	1.05401	0.994955	0.680621	1.1093	0.527309	0.795484	0.921876	0.70998	0.604383
C12orf45 ENSG00000151131	0.956284	0.796334	0.923247	1.2195	1.37899	0.651477	0.713837	1.1518	1.27265	0.902451
C12orf49 ENSG00000111412	0.921068	0.890982	0.756035	0.605375	0.432986	0.823754	0.702469	0.974149	0.98198	0.836482
C12orf50 ENSG00000165805	1.23087	0.982063	0.527431	1.83614	0.83965	1.08107	1.44595	0.494966	1.03187	1.20204
C12orf54 ENSG00000177627	1.25643	0.830174	0.49092	0.579144	0.924306	1.71061	0.610766	0.590323	1.40704	1.46503
C12orf56 ENSG00000185306	0.988095	1.0322	1.24042	1.81214	1.64171	0.713751	1.27521	0.797502	0.898724	1.01167
C12orf57 ENSG00000111678	0.543589	1.0603	1.16951	0.980922	1.11383	0.861614	1.08675	1.29006	1.1104	0.879394
C12orf60 ENSG00000182993	1.46934	1.03718	0.533651	0.745131	1.43028	0.861684	0.869683	0.5272	1.31272	1.30727
C12orf65 ENSG00000130921	1.16449	0.999897	1.08078	0.65795	0.840377	1.20922	0.651402	0.794701	1.15229	1.09302
C12orf66 ENSG00000174206	0.674045	0.883842	1.14647	1.1738	1.63537	1.57276	0.704117	0.703988	0.453057	0.621121
C12orf71 ENSG00000214700	0.916649	0.876509	0.735236	0.590814	0.94477	0.482152	1.04394	1.21564	0.677057	1.31003
C12orf73 ENSG00000204954	0.748181	1.33341	1.2993	0.729254	1.27233	1.17867	0.354031	0.495923	1.35278	0.915117
C12orf75 ENSG00000235162	0.693791	1.00082	0.75722	0.635199	1.13653	1.9798	0.372959	0.813931	0.836348	0.459789
C12orf76 ENSG00000174456	0.912202	0.998895	0.79811	0.607008	0.68441	1.05031	0.828105	0.443863	1.13214	0.945611
C14orf1 ENSG00000133935	0.419752	0.753516	0.736485	0.525739	0.585406	0.910352	1.74478	0.784935	1.01558	0.307977
C14orf105 ENSG00000100557	1.38656	0.829228	0.737442	0.673453	0.842306	1.04698	0.943387	1.24449	0.693361	0.277923
C14orf119 ENSG00000179933	0.670244	1.0513	0.618253	0.657959	1.08004	1.81984	1.24174	0.782457	1.04719	0.915384
C14orf132 ENSG00000227051	0.483679	0.910453	1.36613	0.421588	0.974661	0.781424	0.576156	1.00122	1.30917	1.00248
C14orf142 ENSG00000170270	0.324905	0.935587	0.618077	0.941048	0.68102	0.921017	0.679263	0.927745	0.945522	0.914257
C14orf159 ENSG00000133943	0.589348	1.32961	1.40437	1.05198	0.398145	1.14276	0.915249	1.14586	0.487029	0.816856
C14orf166 ENSG00000087302	1.07737	0.766182	1.49677	0.707812	0.909122	0.801335	0.697479	0.556959	0.648999	0.603263
C14orf169 ENSG00000170468	0.911415	0.517199	1.42825	1.19943	0.746285	2.06958	0.670628	0.47984	1.09323	0.492429
C14orf180 ENSG00000184601	0.696891	0.945148	1.11783	1.20172	1.39311	0.632099	0.817912	1.17851	1.32069	0.440744
C14orf2 ENSG00000156411	0.689663	0.762151	0.930433	1.07929	0.619462	0.782667	0.774627	0.819929	0.849569	1.04401
C14orf28 ENSG00000179476	1.21318	0.595954	1.21463	1.10234	0.93164	0.397658	0.812299	0.6505	0.752113	1.34438
C14orf37 ENSG00000139971	0.831099	1.21211	0.713495	0.770666	1.28634	0.937831	0.927324	0.924244	1.01574	1.0452
C14orf39 ENSG00000179008	0.376414	0.634082	1.26969	0.618546	0.698415	1.51582	0.630805	1.46511	0.599153	1.53866
C14orf79 ENSG00000140104	0.631413	0.659213	1.0427	0.394362	1.3018	1.62898	0.901327	0.43135	0.778893	0.788632
C14orf80 ENSG00000185347	0.504028	0.888047	0.627378	0.79222	0.916498	0.501152	1.21069	0.54829	0.452258	1.11035
C14orf93 ENSG00000100802	0.777821	0.777906	0.636224	0.474104	1.3109	0.613994	0.849932	1.34546	1.13289	1.21853
C15orf39 ENSG00000167173	0.887045	1.12861	0.897579	0.820601	1.473	1.37944	0.504142	0.980826	0.72119	0.939302
C15orf40 ENSG00000169609	0.94363	1.20392	1.34491	0.853257	1.17181	0.625402	0.595146	0.52048	1.19639	0.35785
C15orf41 ENSG00000186073	0.670525	0.433788	1.30122	1.7784	1.56057	0.99396	0.898676	0.521922	0.843167	1.26838
C15orf48 ENSG00000166920	0.716642	0.247553	0.482134	1.18311	0.704031	0.867504	1.1332	0.611438	0.541951	1.11486
C15orf52 ENSG00000188549	1.95669	0.701584	1.051	1.28492	0.939501	1.02095	0.972369	1.17169	1.09434	0.684398
C15orf53 ENSG00000175779	0.926183	0.513208	1.37084	0.834079	0.77783	1.00735	0.833644	0.682649	0.66305	0.526294
C15orf57 ENSG00000128891	1.07012	0.426412	0.927503	0.837352	0.924299	0.559754	1.82308	1.2122	1.24518	0.766715
C15orf59 ENSG00000205363	0.605376	1.00923	1.20188	1.188	1.03397	0.952485	1.11185	0.494488	0.555462	0.870764
C15orf61 ENSG00000189227	0.792108	1.30042	1.02186	1.27104	0.433071	0.66763	0.372374	0.479103	1.03362	0.294473
C15orf62 ENSG00000188277	1.64727	0.73483	1.23988	1.09783	0.850487	0.257865	1.24155	0.981823	0.452066	1.09162
C15orf65 ENSG00000261652	0.913916	1.43473	0.716991	0.879261	1.10018	0.833531	0.649817	0.355297	0.648904	1.28172
C16orf13 ENSG00000130731	0.478435	1.34824	0.971564	1.03777	0.744248	0.69193	0.560063	0.642193	0.604762	0.80536
C16orf45 ENSG00000166780	0.65086	1.00309	1.29385	0.864001	0.794776	0.886837	0.613967	0.721845	0.955664	1.76476
C16orf46 ENSG00000166455	1.57821	0.491004	1.49671	0.652152	0.64692	0.675809	0.712344	0.9536	0.753327	0.926832
C16orf52 ENSG00000185716	0.741275	0.597143	1.25243	1.01505	0.484318	0.587657	0.564992	0.763127	1.34699	0.622194
C16orf54 ENSG00000185905	0.463175	0.638239	1.1027	0.576274	1.00375	1.01051	1.47462	0.539334	0.728748	0.67027
C16orf58 ENSG00000140688	0.973915	0.524806	0.609031	1.19048	0.840835	1.066	0.486694	0.457609	0.506704	0.644569
C16orf59 ENSG00000162062	0.633694	1.12778	0.907072	0.837705	0.505294	0.463814	0.814059	0.785247	0.497723	0.461767
C16orf62 ENSG00000103544	1.12365	1.34449	1.40432	0.474969	0.810714	1.34968	1.10224	0.83986	0.78549	0.603649
C16orf70 ENSG00000125149	0.572598	1.07708	1.12603	1.32489	1.86661	0.804702	0.581151	0.967542	1.13171	0.66729
C16orf71 ENSG00000166246	1.26287	0.577172	0.441766	0.748936	0.973721	0.792027	0.752198	0.537279	0.637775	1.13208
C16orf72 ENSG00000182831	1.49388	2.01281	1.32275	1.17145	1.0096	0.735114	0.850648	0.988606	0.627713	0.929259
C16orf74 ENSG00000154102	1.86042	0.620504	0.93151	0.999455	0.733467	0.300988	0.771533	0.318845	0.951854	0.259261
C16orf78 ENSG00000166152	0.416414	0.42821	0.69537	0.597065	1.08606	0.687323	1.71591	0.64803	1.28534	1.4613
C16orf86 ENSG00000159761	0.907872	1.15774	0.883479	0.948217	0.575088	0.829875	1.79152	0.42143	1.03812	2.24008
C16orf87 ENSG00000155330	1.1564	1.08868	0.459452	1.40953	1.39409	1.35498	1.19109	0.916105	1.11867	0.970777
C16orf89 ENSG00000153446	1.31247	0.777201	1.23258	0.687864	0.351996	1.0948	1.08214	1.40055	0.493095	1.29331
C16orf91 ENSG00000174109	0.677105	0.522031	0.816581	1.14738	0.532228	1.36175	1.28416	1.24815	1.00794	0.632705
C16orf95 ENSG00000260456	0.725763	0.651126	1.74012	0.781321	0.612355	0.674615	0.788029	1.29838	0.80772	1.00606
C17orf107 ENSG00000205710	1.45007	0.78704	1.17515	1.00814	0.248587	0.770193	0.496642	1.14099	0.633378	1.14615
C17orf49 ENSG00000258315	0.935508	0.887147	0.534535	0.985289	1.82011	0.517355	1.30817	0.540338	0.523424	0.771724
C17orf50 ENSG00000270806	0.900196	1.27402	1.05743	1.51282	1.13839	1.27229	0.877779	0.666227	0.870655	0.980029
C17orf51 ENSG00000212719	1.06806	0.833697	0.503198	1.4041	0.814656	0.578012	0.657799	0.611394	0.989235	0.632497
C17orf53 ENSG00000125319	0.796809	0.60501	1.91872	0.954095	0.685151	0.419946	0.588712	0.903561	0.742506	0.443147
C17orf58 ENSG00000186665	0.994984	0.266912	1.18324	0.803398	0.781018	0.539365	0.940009	0.539365	1.48883	0.610493
C17orf62 ENSG00000178927	1.19812	0.74974	0.640902	0.550527	0.407818	1.80565	1.06186	0.79356	1.17174	1.35782
C17orf64 ENSG00000141371	1.22601	0.536097	1.06824	0.823629	0.734898	1.26943	0.894007	0.680239	0.362686	1.25644
C17orf67 ENSG00000214226	1.20747	1.1985	1.47622	2.05555	1.04783	0.558431	1.08665	0.488096	0.777646	0.488952
C17orf75 ENSG00000108666	1.18774	1.02718	0.954328	0.818133	0.75124	1.02226	1.08602	0.717821	0.935792	0.765594
C17orf78 ENSG00000278505	1.50493	1.90298	0.530011	1.05219	1.15093	0.955667	0.650587	0.404471	0.293503	0.378418
C17orf80 ENSG00000141219	0.510972	0.38867	0.632181	0.936648	1.72612	1.22367	2.14045	1.55613	0.737942	0.875059
C17orf89 ENSG00000224877	0.390156	1.34871	0.848176	1.04756	0.794874	1.77411	0.321296	1.10862	1.16545	0.759924
C17orf96 ENSG00000273604	0.725372	0.871165	1.08815	0.831266	0.995674	1.86575	1.19152	0.951636	0.386758	0.552374
C17orf97 ENSG00000187624	1.13248	0.62223	1.03523	1.31387	1.60613	1.35246	0.54735	0.453019	1.20447	1.40262
C17orf99 ENSG00000187997	0.585011	0.540954	0.856906	1.07521	0.799381	0.424109	0.886493	0.888666	0.880522	0.611456
C18orf21 ENSG00000141428	0.715118	1.72748	0.748537	1.27648	1.54704	0.887265	1.35873	0.541674	1.2452	0.853595
C18orf25 ENSG00000152242	0.623996	1.15065	0.598954	0.666864	1.04405	0.719887	1.19584	1.44744	0.532571	0.874532
C18orf32 ENSG00000177576	0.720274	0.507259	0.901029	0.866425	0.989428	1.41731	0.771549	0.77196	0.827013	0.630634
C18orf54 ENSG00000166845	1.10452	0.322009	0.597301	0.578067	0.678507	1.25305	0.823324	0.982108	1.16369	0.85944
C18orf63 ENSG00000206043	1.09087	1.25711	0.720772	0.592287	0.672888	0.948673	1.01552	0.457231	0.677524	1.31302
C18orf8 ENSG00000141452	1.04989	0.712925	1.31079	0.63279	1.11065	0.712185	0.979767	1.16828	1.37787	1.41971
C19orf12 ENSG00000131943	0.879183	0.675009	0.536262	1.08455	0.887771	0.497469	0.852147	1.01026	1.16943	1.58832
C19orf18 ENSG00000177025	0.71021	0.580245	0.838512	1.54026	1.14211	0.387394	1.08699	0.544967	1.0557	1.15858
C19orf24 ENSG00000228300	0.942887	0.499102	1.13063	0.526316	0.814213	0.667431	0.877677	0.857168	1.0022	1.71929
C19orf25 ENSG00000119559	0.833981	0.597283	0.72706	1.09101	0.558393	1.0366	0.730522	0.739622	1.16375	0.898761
C19orf33 ENSG00000167644	0.916594	1.58055	1.14534	0.72197	0.718643	0.686105	0.824427	1.18161	1.71554	0.896879
C19orf35 ENSG00000188305	0.714833	0.517104	1.05189	0.890738	1.47268	0.717784	0.423525	0.666134	0.551093	1.01253
C19orf38 ENSG00000214212	1.36043	0.818055	0.79979	0.833653	0.613309	1.3126	0.791644	0.990014	1.76676	0.586317
C19orf43 ENSG00000123144	1.10936	0.692018	1.03163	1.14022	0.922655	0.617365	0.83485	1.04272	0.650763	0.768125
C19orf44 ENSG00000105072	0.947561	1.26041	0.637204	0.57922	1.00523	1.14743	0.841687	0.926678	1.11317	0.772602
C19orf45 ENSG00000198723	0.89758	0.867312	1.01776	0.67241	0.502564	0.40575	0.734048	1.0288	0.600721	0.918005
C19orf47 ENSG00000160392	1.23798	1.17702	1.38189	0.974756	0.359481	1.29933	0.741575	0.877676	1.04316	0.762719
C19orf48 ENSG00000167747	1.04327	0.81949	0.631995	1.20698	0.70538	1.13331	0.907454	0.79644	1.93586	0.521956
C19orf52 ENSG00000142444	1.51535	0.520968	1.08524	0.541647	0.704708	0.60771	0.595204	1.98075	0.556406	0.551073
C19orf53 ENSG00000104979	0.995436	0.684778	1.34571	1.08767	0.393653	0.842956	1.33987	0.6742	1.20239	1.44653
C19orf54 ENSG00000188493	0.738599	0.61736	1.04113	0.733823	0.933715	1.10243	0.523242	1.56005	1.25971	0.738702
C19orf57 ENSG00000132016	1.06022	0.798152	0.960953	1.25118	0.76337	0.686394	0.696368	0.860052	1.49611	1.32721
C19orf60 ENSG00000006015	0.821608	0.507541	0.996934	0.907025	0.468225	1.50059	1.00518	0.628235	0.96273	0.597181
C19orf66 ENSG00000130813	0.797126	1.13534	0.43779	0.934567	0.830678	0.445655	0.743581	1.80054	1.45625	0.544538
C19orf68 ENSG00000185453	0.6046	0.520335	0.640714	0.613763	1.46298	0.566908	0.516914	0.694031	0.674262	0.99925
C19orf70 ENSG00000174917	0.706024	0.807954	0.476171	1.45959	1.74159	1.13238	0.494428	1.4349	1.56072	0.96029
C19orf71 ENSG00000183397	0.493195	0.85184	0.900868	0.715929	0.884129	0.438073	1.40514	0.994628	0.749186	0.896759
C19orf73 ENSG00000221916	0.79823	0.693289	0.794493	0.419931	1.67438	0.845966	1.39309	0.558479	0.874488	1.33622
C19orf81 ENSG00000235034	0.979228	0.762811	0.741508	0.957452	0.902785	0.840504	0.998799	0.646945	0.757845	0.286469
C1D ENSG00000197223	1.03254	0.729674	0.743406	1.0325	1.11297	0.472635	0.575234	0.872902	0.971462	0.631761
C1GALT1 ENSG00000106392	1.37724	0.670672	1.10453	1.12604	0.710885	0.893669	0.664897	0.448968	1.07885	0.777458
C1GALT1C1 ENSG00000171155	0.499032	0.54528	0.848243	0.767967	0.966073	1.08206	1.10568	1.0057	0.38258	1.14251
C1GALT1C1L ENSG00000223658	0.668062	0.885539	1.46968	0.895365	0.901755	0.716578	0.585488	0.531261	0.993971	1.10733
C1QA ENSG00000173372	0.951029	1.18834	0.764596	1.13255	1.1977	1.13006	0.468858	1.51893	0.503747	1.33754
C1QB ENSG00000173369	1.54772	0.584411	0.414297	1.29308	0.937143	1.33475	1.10282	0.4934	1.03583	0.41765
C1QBP ENSG00000108561	0.700705	0.669008	0.631992	1.30441	0.581712	0.658047	1.51389	0.752003	1.20865	1.35049
C1QC ENSG00000159189	0.584608	1.16843	0.924298	0.525852	1.18478	1.07282	1.01189	1.03906	0.990634	0.454905
C1QL1 ENSG00000131094	1.21717	0.568054	0.445194	0.615834	1.23309	1.39348	0.337334	1.25303	0.52972	0.468993
C1QL3 ENSG00000165985	1.367	0.974766	1.15088	0.433819	1.20962	1.09925	0.995641	0.808603	0.313389	0.973489
C1QTNF1 ENSG00000173918	0.697379	0.894212	1.06817	0.928817	0.983566	1.19851	1.634	1.04806	0.671819	2.02741
C1QTNF2 ENSG00000145861	0.794132	1.6613	0.744346	0.926703	1.40866	1.01294	0.973731	1.53117	0.957214	1.13964
C1QTNF3 ENSG00000082196	0.639423	1.05311	1.04365	0.704182	0.717249	1.09872	1.20738	0.630745	0.700899	0.926791
C1QTNF4 ENSG00000172247	0.894147	1.26419	0.696289	0.754963	0.539971	1.18603	0.662369	0.464044	1.21545	0.698649
C1QTNF5 ENSG00000223953	1.24431	1.45688	1.59754	0.369934	0.501332	0.680347	0.825594	0.520208	0.746681	0.862512
C1QTNF6 ENSG00000133466	0.83697	0.397718	0.69148	0.353001	0.886823	1.10598	0.870723	1.53391	1.08105	1.18872
C1QTNF7 ENSG00000163145	0.930569	0.670946	1.13466	0.324072	0.894981	0.95557	1.31058	0.522696	1.48009	1.52747
C1QTNF9 ENSG00000240654	1.04888	0.607538	1.6354	1.37029	1.64555	1.0814	1.02533	0.700644	1.36348	0.530434
C1QTNF9B ENSG00000205863	1.07659	0.940583	0.88851	0.626009	0.334589	0.938126	0.688139	0.663415	0.608442	1.19822
C1QTNF9B-AS1 ENSG00000281899	1.43766	1.16796	0.725307	0.513527	1.17034	0.564406	1.03061	0.730866	0.853978	0.954403
C1R ENSG00000159403	2.15387	1.28632	0.707999	1.03993	0.972795	0.660428	1.01069	1.57551	1.30274	0.484194
C1RL ENSG00000139178	1.07142	0.839675	1.68094	0.821629	1.11685	0.854948	0.57682	0.53896	0.568815	1.47004
C1S ENSG00000182326	0.738682	1.08336	0.690541	0.375604	1.11714	1.61675	0.623819	0.709825	0.920623	1.33292
C1orf101 ENSG00000179397	0.540287	0.968334	0.502719	0.842032	0.694058	1.33357	0.774222	0.341565	0.578116	0.53685
C1orf105 ENSG00000180999	0.463941	0.765496	1.59185	0.632954	0.381753	1.13351	0.607041	0.542845	0.699621	1.51068
C1orf106 ENSG00000163362	1.23371	0.539894	1.10574	0.988875	1.04792	0.624906	0.983556	0.78298	0.588147	0.518652
C1orf109 ENSG00000116922	0.809606	1.09501	1.11249	0.551439	1.29133	1.2942	0.892845	1.04392	0.682905	0.372878
C1orf112 ENSG00000000460	1.16375	0.67662	0.851834	1.42205	1.04141	1.22396	1.12808	0.620129	0.929683	1.39819
C1orf115 ENSG00000162817	0.979498	0.578982	1.0918	0.912315	1.53343	0.483287	0.767403	1.22217	1.45199	0.798743
C1orf116 ENSG00000182795	1.27371	0.632299	1.2398	1.21686	0.774642	0.887808	0.763914	0.731571	1.01253	1.13332
C1orf122 ENSG00000197982	0.863102	1.08612	1.42139	1.3894	0.456269	0.626732	0.419604	1.25255	0.545505	0.941332
C1orf123 ENSG00000162384	1.36824	1.45927	0.94873	0.946598	0.765598	0.913917	0.777342	0.501189	1.19808	0.479191
C1orf127 ENSG00000175262	0.836455	0.730436	1.08247	0.343897	0.709065	0.63794	0.49971	0.468076	0.499746	0.440388
C1orf131 ENSG00000143633	0.867882	1.09767	0.477459	0.318519	0.983298	0.921771	1.25097	1.16764	0.675379	1.08772
C1orf145 ENSG00000162913	0.766839	1.88853	1.0526	0.731219	0.565872	0.270878	0.458633	0.477528	0.467262	2.17437
C1orf146 ENSG00000203910	1.25927	0.715128	0.787429	1.03844	0.946133	0.378429	1.1179	0.540775	0.698564	0.636065
C1orf158 ENSG00000157330	1.07551	1.70585	0.727334	0.512057	0.887269	0.757681	1.51062	0.534822	0.497081	1.01754
C1orf159 ENSG00000131591	0.938818	0.853805	1.10465	0.886126	0.763624	0.679617	1.01233	0.923426	1.0259	0.743679
C1orf162 ENSG00000143110	0.973183	0.393209	0.832011	0.654517	0.803654	0.722242	1.36817	0.775864	1.15608	0.8786
C1orf167 ENSG00000215910	1.13793	0.706635	0.966333	0.894164	1.00643	0.804411	0.968872	0.649411	0.981716	0.994188
C1orf168 ENSG00000187889	0.544606	0.435897	1.74644	0.641742	0.586903	1.12876	1.3818	0.701404	1.08759	1.13127
C1orf174 ENSG00000198912	1.09046	0.403486	1.03258	0.256842	0.722709	1.20913	1.41033	1.37	0.827937	0.293469
C1orf185 ENSG00000204006	1.1173	1.08661	1.22193	0.78348	0.386574	0.374269	0.360065	0.765859	0.736653	0.695137
C1orf186 ENSG00000263961	1.54322	1.18186	1.45055	0.840638	0.978164	1.37388	1.34531	0.653959	0.979786	0.709108
C1orf194 ENSG00000179902	0.769572	0.828504	1.14834	0.924917	1.10913	1.44937	1.00627	0.45167	0.660446	0.914451
C1orf198 ENSG00000119280	1.10443	0.500828	0.53192	0.637119	0.709174	1.39826	1.15157	1.49237	0.499913	0.928607
C1orf204 ENSG00000188004	1.09643	1.7324	0.997101	0.830531	0.312141	0.685762	0.766196	0.985181	1.48827	0.943172
C1orf21 ENSG00000116667	0.925311	0.746417	0.364149	1.06066	1.71025	0.550498	1.07293	1.19368	0.497177	1.00223
C1orf210 ENSG00000253313	0.560439	1.50861	0.540467	1.2145	0.4552	1.26208	1.17073	0.74941	0.747682	0.854531
C1orf216 ENSG00000142686	1.52058	0.599774	0.830622	0.997078	0.939165	1.1811	0.731262	0.879597	0.920582	0.862049
C1orf226 ENSG00000239887	1.16887	0.466657	0.982532	0.746372	0.644699	0.689302	1.29518	0.725613	0.504911	0.65804
C1orf228 ENSG00000198520	0.968203	0.913518	0.623682	1.01876	0.7715	0.65069	0.966477	1.50981	1.51062	0.492429
C1orf234 ENSG00000227868	0.693802	1.24508	1.05014	0.454359	1.02312	1.31949	1.11103	0.539965	1.36935	1.60854
C1orf27 ENSG00000157181	0.880521	0.997875	0.622218	1.3869	0.699981	0.944349	0.879665	0.922014	1.51932	0.96949
C1orf35 ENSG00000143793	0.433561	1.71786	0.548267	0.808053	0.863285	0.574417	0.843217	1.13921	0.476934	0.769448
C1orf43 ENSG00000143612	0.533102	0.809543	0.764102	0.616115	1.10273	1.09112	0.809513	1.26604	1.30605	1.12123
C1orf50 ENSG00000164008	0.913435	0.913245	0.831953	1.05161	1.19058	1.01998	0.922518	0.930347	0.370793	0.799554
C1orf52 ENSG00000162642	0.877299	0.731009	0.980306	0.722457	1.21488	0.973796	0.593662	1.03241	1.24364	0.591571
C1orf53 ENSG00000203724	0.729681	0.598659	0.839424	0.757251	0.459051	1.21848	0.599497	0.636975	0.942073	0.589667
C1orf54 ENSG00000118292	0.77734	0.535942	1.02405	0.481815	0.633855	1.04543	0.828529	1.45816	1.32296	0.627558
C1orf56 ENSG00000143443	0.712037	0.707495	0.675688	1.47883	0.646188	0.954231	0.539489	1.37247	0.807208	1.0713
C1orf64 ENSG00000183888	0.98153	0.856805	0.760262	1.04858	0.899863	0.707212	0.986824	0.793193	0.925693	0.513567
C1orf74 ENSG00000162757	0.699337	0.842908	1.35957	0.937551	1.15395	1.54388	0.86085	0.976598	0.62501	0.883229
C1orf87 ENSG00000162598	0.703027	0.821399	1.22825	1.22362	0.574506	0.756205	0.533517	0.865634	0.823927	1.15272
C2 ENSG00000166278	0.94095	1.22896	0.534475	2.06973	0.639941	0.729793	1.61512	0.6069	1.125	0.845022
C20orf144 ENSG00000149609	0.59005	1.23014	0.630664	1.11413	1.08991	1.38499	0.541925	0.460176	1.01648	0.889793
C20orf194 ENSG00000088854	1.14816	0.829685	0.841087	1.13331	1.13569	0.963969	0.86715	0.832337	0.685048	0.520675
C20orf196 ENSG00000171984	0.694672	0.819413	0.594141	0.760332	0.594139	0.937502	0.70601	1.65216	0.677716	0.803514
C20orf24 ENSG00000101084	0.751007	0.607575	0.945584	0.803307	0.72143	1.53268	1.19588	1.57973	0.63274	0.755771
C20orf27 ENSG00000101220	0.734037	1.58777	0.5768	1.20997	1.43885	0.586517	0.575787	0.668977	1.62218	1.28658
C20orf96 ENSG00000196476	1.00172	0.688795	0.855873	1.57264	1.15236	0.935307	2.05308	1.56077	0.886868	0.646764
C21orf2 ENSG00000160226	0.7755	0.854222	0.953144	1.04617	0.820709	1.4542	1.3729	0.946295	0.960612	1.08681
C21orf33 ENSG00000160221	0.7628	0.906799	1.21112	1.01328	0.53636	0.664995	1.25038	1.13419	1.38186	0.733844
C21orf58 ENSG00000160298	1.10759	1.19447	1.43587	0.798798	0.956562	0.661489	0.838043	0.684064	0.601953	0.997792
C21orf59 ENSG00000159079	0.648087	0.791955	1.71568	0.946004	1.57677	1.08672	1.48114	0.501835	1.42691	1.58409
C21orf91 ENSG00000154642	0.881174	1.72155	0.519232	0.654337	0.999422	0.972012	1.28239	0.642015	1.59752	0.360689
C22orf15 ENSG00000169314	0.90879	0.998194	0.769069	0.586811	0.815519	1.14781	0.647489	0.732269	1.07296	0.686348
C22orf23 ENSG00000128346	0.908817	0.463073	1.40927	0.929293	0.779219	1.2518	0.865133	0.647422	0.374295	0.218576
C22orf29 ENSG00000215012	0.499279	0.649309	1.07029	1.52075	0.936587	0.686058	0.943831	0.626674	0.93912	0.971436
C22orf31 ENSG00000100249	0.75663	0.865335	0.89955	0.665657	1.29416	1.00031	0.838858	0.715748	0.653042	0.415179
C22orf39 ENSG00000242259	0.871074	0.863651	0.692319	0.524627	0.420413	0.619934	0.687304	0.406406	0.493477	0.49124
C22orf42 ENSG00000205856	1.08648	0.576321	0.443436	1.00102	1.34654	0.894308	0.875636	0.711556	0.941777	1.49902
C22orf46 ENSG00000184208	0.831755	0.517387	1.49597	0.428251	1.10678	1.46076	0.996883	0.946832	0.564068	0.633918
C2CD2 ENSG00000157617	1.33151	0.889865	0.507976	0.886258	0.80102	0.799178	0.731024	0.844842	0.50436	1.07962
C2CD2L ENSG00000172375	0.789047	0.621633	0.511915	0.427598	1.31733	1.20745	0.685723	0.651724	0.574088	0.625031
C2CD3 ENSG00000168014	0.941653	0.691541	0.871464	1.11825	1.34628	0.827854	1.18051	0.734937	1.35179	0.725358
C2CD4A ENSG00000198535	0.628151	1.40229	0.867159	1.27941	0.566786	0.580398	1.43397	1.10299	1.05447	0.86302
C2CD4B ENSG00000205502	1.36813	0.534541	0.425627	1.75014	0.979692	1.33361	1.34906	0.815004	0.594077	0.71914
C2CD4C ENSG00000183186	0.839668	0.772601	1.81304	0.872648	0.921844	0.46396	0.62579	0.723037	0.758647	0.578188
C2CD4D ENSG00000225556	0.682466	0.525906	1.07774	0.883526	0.98045	0.99005	1.44836	1.01535	1.34889	1.18125
C2CD5 ENSG00000111731	0.456912	0.490402	0.938174	1.23928	0.727091	1.84528	1.64616	1.15779	0.570414	1.41215
C2orf15 ENSG00000273045	1.33961	0.548413	0.903756	0.511596	0.767749	1.05853	0.802451	0.761091	1.19668	0.965797
C2orf40 ENSG00000119147	1.21329	1.44317	0.925765	0.75838	0.48763	1.13581	0.902885	0.885222	0.81574	0.943954
C2orf42 ENSG00000115998	0.88072	1.23063	0.485578	1.07515	0.721485	1.0979	0.479897	1.33817	1.03407	0.709722
C2orf47 ENSG00000162972	0.550969	1.81391	1.24603	0.567191	0.970285	1.50171	1.2754	1.2706	0.403741	0.259956
C2orf49 ENSG00000135974	0.850739	1.4954	0.612003	0.979403	1.07446	0.62829	1.09678	0.959305	0.508722	0.399781
C2orf50 ENSG00000150873	1.18314	1.03956	0.447123	1.75276	1.27436	1.06111	0.904133	1.09919	1.30222	0.735383
C2orf54 ENSG00000172478	0.991069	0.784463	1.28319	1.31646	1.03656	0.953836	1.32826	0.496989	1.35283	1.44479
C2orf68 ENSG00000168887	0.869128	0.886622	1.27635	0.831443	0.919005	0.837534	0.667596	1.33121	0.893045	1.06099
C2orf69 ENSG00000178074	0.943731	0.807069	0.452774	0.558972	0.772465	1.21384	0.524235	0.872435	1.28923	0.711031
C2orf70 ENSG00000173557	1.07912	0.582253	0.939468	0.66263	0.568432	0.381056	0.957232	1.34433	1.03748	0.728554
C2orf71 ENSG00000179270	0.933105	0.871552	1.24676	1.22131	0.891357	1.69993	1.44281	0.263124	0.822008	1.06925
C2orf72 ENSG00000204128	0.630435	1.71293	0.740071	1.64326	0.483266	0.621453	0.456873	1.06527	0.74746	1.50692
C2orf73 ENSG00000177994	1.07136	0.852795	0.666266	1.17397	0.861364	0.811411	0.620982	1.04335	0.590924	1.07426
C2orf74 ENSG00000237651	0.709466	0.968443	1.50218	0.393144	0.808094	1.18445	1.16441	0.702816	0.924737	1.33398
C2orf76 ENSG00000186132	1.8264	1.02155	0.676937	1.24322	0.541334	1.15707	1.0194	1.39429	0.907969	1.59277
C2orf80 ENSG00000188674	0.528738	1.04855	0.991002	0.502976	1.43442	1.22783	0.889445	0.930748	0.817587	1.58962
C2orf81 ENSG00000159239	0.642815	1.15712	1.10077	0.966769	1.60598	0.470352	1.14593	0.80926	1.17862	1.71267
C2orf82 ENSG00000182600	0.629716	1.08583	1.09426	0.898803	1.17567	0.705666	0.688627	0.555709	0.45184	1.17894
C2orf88 ENSG00000187699	0.353321	1.21778	0.458693	0.611535	0.618206	1.10205	1.13967	1.39187	0.356645	0.324478
C3 ENSG00000125730	0.578929	1.12124	0.554557	1.21374	0.515774	0.599134	0.717786	0.98971	1.03878	1.1507
C3AR1 ENSG00000171860	0.477186	0.437977	0.381738	1.64756	0.338792	0.698599	1.13852	1.15116	0.446177	0.542288
C3orf14 ENSG00000114405	0.808243	0.450833	0.580228	0.884058	0.593658	0.543179	1.31637	1.61887	1.41188	1.19582
C3orf18 ENSG00000088543	1.01825	1.26117	0.667105	0.529955	1.26657	0.911692	1.35195	0.719321	1.57395	1.1084
C3orf33 ENSG00000174928	1.16909	1.01963	1.55967	0.631222	1.13451	0.575567	1.01946	0.596491	0.611544	0.738017
C3orf36 ENSG00000221972	0.546501	0.619748	0.715603	1.01879	0.801181	0.69178	1.08503	1.43996	0.899435	0.766866
C3orf38 ENSG00000179021	1.37992	0.689142	0.819405	0.926962	1.89469	0.69439	0.974783	0.700428	0.778946	0.707809
C3orf49 ENSG00000163632	0.781156	1.13806	1.14185	0.898621	0.771325	0.881569	0.646548	1.03992	0.439735	0.708268
C3orf52 ENSG00000114529	0.666579	0.934564	1.37372	0.628144	1.3107	0.870006	0.550823	0.718105	1.13705	0.63202
C3orf58 ENSG00000181744	0.696178	0.655949	0.676583	0.594142	0.475424	1.3342	0.926569	0.40067	0.579935	1.07064
C3orf62 ENSG00000188315	1.11829	0.699995	0.964223	1.57012	0.70647	1.65401	0.630865	0.863095	1.12464	0.803137
C3orf67 ENSG00000163689	0.858621	0.5815	0.705862	0.99398	0.64975	0.732013	0.865689	0.678408	0.749087	0.697301
C3orf70 ENSG00000187068	0.917681	0.994462	0.495814	0.670621	0.703453	0.858512	0.368692	1.07954	0.915259	0.910028
C3orf80 ENSG00000180044	1.10005	0.745984	0.929766	0.977322	0.894908	0.670605	0.571545	1.08643	0.60121	1.41495
C4A ENSG00000244731	0.664908	0.761606	1.40084	1.4712	0.350079	1.5365	1.34566	0.517959	0.76198	0.773516
C4B ENSG00000224389	0.603637	1.7243	0.563717	0.544608	1.40716	0.86353	1.23833	0.992857	0.933194	0.542026
C4BPB ENSG00000123843	1.19445	0.690774	0.524629	0.369817	0.984193	0.82626	0.617396	1.38095	0.747122	0.768731
C4orf19 ENSG00000154274	0.818226	1.27595	1.34374	0.854468	1.58545	0.659461	1.11323	1.06565	0.485616	0.993361
C4orf26 ENSG00000174792	1.85033	1.28709	1.06622	0.746707	0.63647	0.698165	1.60071	0.617677	0.754373	0.782696
C4orf3 ENSG00000164096	1.20419	0.641622	1.31959	1.02977	1.19728	1.04059	1.15834	0.769431	0.87382	1.02102
C4orf32 ENSG00000174749	0.811364	0.553854	0.920118	0.806869	0.794294	0.510653	1.22438	0.434741	0.83064	0.678458
C4orf33 ENSG00000151470	1.54921	0.817528	0.802161	0.664024	0.635009	0.692835	1.3018	1.53029	0.695216	0.377795
C4orf36 ENSG00000163633	0.804703	0.44656	0.592128	0.52845	0.898269	1.17523	1.51218	0.512153	0.858455	1.0242
C4orf46 ENSG00000205208	0.850575	1.06476	0.667935	0.796457	1.11533	1.20395	0.90891	1.12234	0.361651	1.66811
C4orf47 ENSG00000205129	0.513824	0.596653	0.965549	0.681454	1.07965	1.24929	1.84642	0.684719	1.06749	1.1093
C4orf48 ENSG00000243449	0.547877	0.998322	1.26838	1.34825	1.04707	0.682489	0.759922	1.13279	1.13895	1.5854
C5 ENSG00000106804	0.650405	0.759234	1.46261	1.69539	1.66132	1.37881	1.35574	1.35277	1.11382	0.90621
C5AR1 ENSG00000197405	1.04287	0.64179	1.08151	1.0884	1.16243	1.28874	0.642425	0.569699	0.739036	0.611409
C5AR2 ENSG00000134830	0.386067	0.808368	1.08686	1.10506	0.835294	0.727031	1.38188	0.671448	0.782276	0.646251
C5orf15 ENSG00000113583	0.988594	1.69757	1.01463	0.536719	0.641605	1.18636	0.919257	0.505648	0.489006	1.13404
C5orf22 ENSG00000082213	0.435024	1.64369	0.741697	0.749684	1.11994	0.559653	1.66548	0.675893	1.11789	0.362662
C5orf24 ENSG00000181904	0.295348	0.491196	1.49364	1.01646	0.901881	1.15036	0.699119	0.66959	1.09107	0.622196
C5orf30 ENSG00000181751	0.687458	0.77937	1.09196	0.598208	0.493083	0.620193	1.22681	0.618771	0.447797	0.509042
C5orf34 ENSG00000172244	0.62831	0.674119	0.594691	1.38346	1.13159	2.16344	0.725935	0.53313	0.770562	1.27473
C5orf38 ENSG00000186493	0.759296	0.639466	0.956717	0.51487	1.16185	0.888256	1.39032	1.15817	0.897855	0.783761
C5orf42 ENSG00000197603	1.31341	0.707604	0.531683	0.682034	1.10396	1.06737	0.668925	0.856541	1.01358	0.899497
C5orf45 ENSG00000161010	0.664779	1.55699	0.710755	1.1281	1.14756	1.4082	0.288951	0.594559	0.369282	1.40713
C5orf46 ENSG00000178776	0.454751	1.00912	1.06182	0.72684	0.316101	1.00573	1.28471	0.924913	1.03654	0.858101
C5orf49 ENSG00000215217	0.636237	1.05891	0.574958	1.65033	0.64391	1.42384	0.596998	0.991539	1.63434	0.814203
C5orf51 ENSG00000205765	0.763993	0.866022	1.17003	1.10103	0.776449	1.00139	0.893209	1.19339	1.46268	0.718081
C5orf56 ENSG00000197536	0.464856	0.866921	0.528472	1.52757	0.761883	0.527032	0.717576	0.851076	0.784777	0.938904
C5orf58 ENSG00000234511	0.653123	1.64624	1.27967	0.458076	0.544431	0.663483	0.923265	1.20905	0.525459	0.713336
C5orf63 ENSG00000164241	1.01198	0.820031	0.512282	0.483671	0.752676	1.00379	0.686861	0.83219	0.827236	0.859441
C6 ENSG00000039537	0.569464	1.08536	1.0949	0.799415	1.15934	0.512337	0.944895	1.67822	0.403525	0.800959
C6orf1 ENSG00000186577	1.09996	0.890684	1.22595	0.759359	0.820576	0.841628	1.88744	2.37967	1.19278	0.807725
C6orf10 ENSG00000204296	0.732252	0.698669	1.10267	1.44426	1.12256	1.81677	1.04982	1.10532	0.988414	0.435611
C6orf106 ENSG00000196821	0.460199	0.972164	0.598788	1.11135	1.63107	1.0745	0.373642	0.465846	1.33536	1.51273
C6orf118 ENSG00000112539	0.777323	0.737676	0.803111	0.820605	0.8011	0.901622	0.320111	1.58396	1.22301	0.699088
C6orf120 ENSG00000185127	0.937592	0.404399	0.57326	0.970067	0.494326	1.71845	1.24048	0.526348	0.744996	1.9126
C6orf132 ENSG00000188112	0.469711	0.33097	1.21035	0.889439	0.925872	0.910432	1.22067	1.18244	1.69649	1.29164
C6orf136 ENSG00000204564	0.7074	0.711809	0.785994	0.572597	1.03172	0.758348	0.805198	0.75562	0.48405	0.925198
C6orf141 ENSG00000197261	0.763927	1.598	0.395285	0.625896	0.969835	0.372517	0.836208	0.620045	1.11462	0.783988
C6orf163 ENSG00000203872	0.775901	0.340594	0.749289	0.46445	0.565981	1.37918	1.05482	0.580358	0.425515	1.17323
C6orf201 ENSG00000185689	1.2267	0.770314	0.598822	1.33091	0.999293	0.855791	0.659625	0.801666	0.904357	1.73386
C6orf203 ENSG00000130349	0.469492	0.634077	1.23321	1.23718	1.13217	0.357486	1.52477	1.37847	0.85965	0.711305
C6orf222 ENSG00000189325	1.07145	0.625789	0.882892	0.84748	0.692902	1.08577	0.594478	1.01186	1.22168	0.790223
C6orf226 ENSG00000221821	0.786783	1.2545	1.01126	0.573645	0.834662	1.34236	1.18534	0.708475	0.744438	0.629481
C6orf229 ENSG00000260286	0.662975	0.7267	0.94427	0.978391	1.23348	0.413577	0.943695	0.693789	0.553489	1.41283
C6orf25 ENSG00000204420	0.517691	1.63111	1.50521	0.725214	0.649927	1.19466	1.05305	1.63288	0.540188	0.663436
C6orf47 ENSG00000204439	0.684305	0.796083	0.693178	0.967236	0.843714	1.31476	0.335256	1.0934	0.761831	0.863378
C6orf48 ENSG00000204387	0.695896	0.52249	1.185	0.763271	1.07175	0.83993	1.45408	0.511397	1.26516	0.797852
C6orf52 ENSG00000137434	0.582384	1.18271	0.756309	1.25905	0.787727	0.994098	1.37267	1.28851	0.548123	0.860543
C6orf58 ENSG00000184530	1.00101	1.54571	1.23731	1.2422	1.50381	1.17326	1.30133	1.08808	0.465368	0.821661
C6orf62 ENSG00000112308	0.858197	1.40297	0.910028	0.94044	0.698616	0.91622	0.711315	0.555256	0.797069	0.948905
C6orf89 ENSG00000198663	1.26272	1.00187	0.582308	0.767547	0.688521	1.13106	0.826577	0.501889	1.32676	0.850569
C7 ENSG00000112936	0.840846	0.643935	0.870348	0.783114	1.13964	0.929382	0.952457	1.09327	0.78885	1.4489
C7orf25 ENSG00000136197	0.613455	0.930947	0.721118	0.510145	0.609201	0.622857	1.53107	0.536527	0.797204	0.805338
C7orf26 ENSG00000146576	1.09033	0.723606	1.11322	0.337356	1.07043	0.556605	0.825702	0.674985	0.663487	1.35111
C7orf31 ENSG00000153790	0.764564	0.853667	1.45548	1.00258	1.2207	0.289315	0.626381	1.14447	0.848538	1.15172
C7orf34 ENSG00000165131	0.502534	0.63498	1.25358	1.44365	0.668196	0.773225	1.05379	0.387727	0.673381	1.35985
C7orf43 ENSG00000146826	0.866099	1.23186	0.91682	0.932302	0.826703	0.600244	0.651869	0.763256	0.858688	1.01961
C7orf49 ENSG00000122783	1.26016	0.890988	0.245347	1.40141	0.876652	0.887713	0.706994	0.684349	1.0113	0.685291
C7orf50 ENSG00000146540	1.51011	1.04559	0.942948	0.646639	0.216785	0.477125	1.32629	1.57656	1.28288	1.51719
C7orf57 ENSG00000164746	1.24185	0.875558	0.456752	0.848196	0.406696	0.748632	0.696039	1.08295	1.73867	0.784751
C7orf61 ENSG00000185955	0.978878	0.68623	0.747683	0.987932	1.35853	0.775551	0.758169	2.38525	1.17895	0.626027
C7orf62 ENSG00000164645	1.04392	1.11418	1.33063	1.09881	1.57263	1.07291	1.32526	1.08552	1.30357	0.766598
C7orf73 ENSG00000243317	0.996506	0.897541	0.381734	0.645109	1.29148	0.703766	1.37214	1.40669	0.765824	0.690904
C8G ENSG00000176919	0.426289	0.549018	0.551327	0.918108	0.986135	1.07088	0.88639	1.99387	1.00494	0.632169
C8orf33 ENSG00000182307	0.884589	0.973275	1.27371	1.06622	0.586472	1.52142	0.963617	0.803758	0.384694	0.466357
C8orf34 ENSG00000165084	0.862636	0.860001	1.19648	1.07123	1.17032	0.366274	1.03481	0.713745	0.646664	0.595069
C8orf37 ENSG00000156172	0.790468	0.85911	0.685094	0.742355	0.498722	0.278804	1.00273	0.964939	1.00121	0.704561
C8orf4 ENSG00000176907	0.324482	1.34077	0.772858	0.531203	1.19289	0.641162	1.50452	1.01222	1.60615	0.467074
C8orf44 ENSG00000213865	0.783704	0.69133	0.752324	1.51259	0.510773	0.844078	0.691202	0.51968	0.758073	0.757048
C8orf46 ENSG00000169085	1.02483	0.699274	0.994491	0.419266	1.19538	0.924885	1.13656	0.709867	0.615242	1.51077
C8orf48 ENSG00000164743	1.22373	0.697691	1.26604	0.704885	0.979493	0.835291	1.16607	0.45971	0.532217	0.943756
C8orf58 ENSG00000241852	0.536567	0.389006	0.638644	0.869226	0.528214	0.79561	1.57798	0.727814	0.341848	0.631901
C8orf59 ENSG00000176731	0.611593	0.930612	1.06465	1.28966	0.50822	0.60945	0.366236	0.596521	0.73757	0.634937
C8orf74 ENSG00000171060	0.774296	0.945865	0.677175	0.707309	0.699029	0.834998	0.660892	0.933746	0.670187	0.469903
C8orf76 ENSG00000189376	0.717259	1.38983	1.09996	1.21422	0.534329	0.617653	0.790513	1.48262	0.927891	1.18885
C8orf82 ENSG00000213563	0.851383	0.731161	0.834897	0.692976	0.656979	0.811205	0.74094	0.870769	0.997796	0.597206
C8orf86 ENSG00000196166	0.526258	1.22128	1.05124	0.785079	0.549735	0.80888	0.518152	0.427128	1.26828	0.631847
C8orf88 ENSG00000253250	1.1159	1.12049	0.35232	1.14536	0.826961	0.65222	0.65092	0.86642	0.709631	0.546064
C8orf89 ENSG00000274443	0.802896	1.4156	1.52973	0.712907	0.543792	1.44287	0.983629	1.61285	0.678709	1.34831
C9 ENSG00000113600	0.979516	0.661407	1.13747	1.33803	0.76987	0.640482	1.24625	0.542379	0.981985	0.70742
C9orf114 ENSG00000198917	1.00877	0.864225	0.735644	0.491983	2.01967	0.863939	1.11008	0.836466	0.783017	0.610772
C9orf116 ENSG00000160345	1.08216	0.99527	0.790026	0.90679	0.523215	0.691099	0.855086	1.35125	1.06591	1.24222
C9orf129 ENSG00000204352	0.50947	0.99129	0.629027	1.46856	0.643884	0.87347	0.530277	0.59694	1.43903	0.728263
C9orf142 ENSG00000148362	0.59048	0.940237	1.06658	1.71837	0.851826	0.927457	1.43957	0.918871	1.12386	1.63166
C9orf152 ENSG00000188959	0.28807	0.747898	0.762833	0.582078	0.912438	0.78738	0.740882	1.14844	0.370304	0.710155
C9orf153 ENSG00000187753	0.797605	0.864523	1.52878	0.7659	1.00369	0.514933	0.694405	0.803205	0.703428	0.711589
C9orf16 ENSG00000171159	0.781185	0.978056	0.948531	0.664457	0.809972	1.12272	0.831383	1.19169	0.739694	0.859523
C9orf172 ENSG00000232434	0.747187	0.521362	1.36904	0.467963	1.09496	1.0606	0.699703	1.12446	1.28537	0.916154
C9orf24 ENSG00000164972	0.751272	1.51504	1.21346	0.967381	0.781531	0.600364	0.500318	0.591807	1.50609	1.66353
C9orf3 ENSG00000148120	0.55341	1.03157	1.11745	0.342916	0.679943	0.784048	0.844986	0.664586	0.723352	0.907953
C9orf40 ENSG00000135045	0.731702	0.718811	1.27071	0.88271	1.25023	0.701471	0.983398	0.574446	1.1196	1.09827
[truncated: 14,515 more rows]
