# Supplementary material for: Spatial maps of prostate cancer transcriptomes reveal an unexplored landscape of heterogeneity
Source: Nat Commun. 2018 Jun 20;9:2419. doi: 10.1038/s41467-018-04724-5 (PMC6010471; doi:10.1038/s41467-018-04724-5)
Supplement: Supplementary file 6 — Supplementary Data 3 [file 41467_2018_4724_MOESM6_ESM.zip › Supplementary Dataset 2/experiment0000-feature-gamma.tsv]

	Factor 1	Factor 2	Factor 3	Factor 4	Factor 5	Factor 6	Factor 7	Factor 8	Factor 9	Factor 10
A1BG ENSG00000121410	0.88823	1.02766	0.947076	0.953954	1.1803	1.03047	1.14748	0.947131	1.32566	0.758325
A1CF ENSG00000148584	1.24041	0.894576	0.851688	1.0315	1.06438	0.792979	0.896145	1.15998	1.14527	1.00807
A2M ENSG00000175899	1.2855	1.09069	1.4063	0.737776	0.802712	0.908523	0.999375	0.900039	0.852002	1.71477
A2ML1 ENSG00000166535	1.1452	0.992843	0.937961	1.25579	1.20131	1.00498	0.976694	0.85826	1.2334	0.975837
A4GALT ENSG00000128274	1.24973	1.04976	0.824696	1.03743	1.15471	0.777068	0.985401	0.86796	1.16809	0.817882
AAAS ENSG00000094914	0.790141	0.942446	0.990237	0.9312	0.937965	0.835441	0.875253	0.873857	1.08739	0.791919
AACS ENSG00000081760	0.888051	1.09199	0.86155	0.949465	0.967325	0.989894	1.00899	0.961127	1.0907	0.95079
AADACL2 ENSG00000197953	0.961798	1.01302	1.28668	0.948538	0.98028	0.750732	1.09881	0.886154	0.884744	0.931538
AADACL4 ENSG00000204518	0.949119	0.910537	1.20892	0.791277	0.994191	0.774005	1.27509	0.724897	0.884383	0.786734
AADAT ENSG00000109576	0.95164	0.939435	1.01124	0.995442	1.10524	0.930535	0.935825	1.14928	0.932373	1.13615
AAED1 ENSG00000158122	0.991507	0.861546	0.897176	0.864156	0.946218	1.05347	1.08703	1.0245	1.20289	1.38885
AAGAB ENSG00000103591	0.923821	0.856946	1.06484	1.11966	1.18465	1.05477	1.17183	0.907217	0.92355	1.30832
AAK1 ENSG00000115977	0.944665	1.01405	1.19632	1.05083	1.31821	0.942656	1.02811	0.950895	0.908454	1.12576
AAMDC ENSG00000087884	0.82174	0.986748	0.775965	0.974327	1.17372	0.969222	0.714059	0.955871	0.911336	1.32099
AAMP ENSG00000127837	0.860475	1.36967	0.89419	0.897676	1.10517	1.06489	0.986937	0.828191	0.975466	1.46427
AAR2 ENSG00000131043	0.993605	1.11481	1.02963	1.14653	1.03245	1.10309	1.08936	1.23219	1.04067	1.10001
AARD ENSG00000205002	1.14554	0.918257	0.883141	0.725161	0.988921	0.825445	0.938649	0.983591	0.851661	1.05918
AARS ENSG00000090861	0.915481	0.810478	1.13081	1.27681	0.920777	0.964991	0.966796	0.871162	0.910889	1.23949
AARSD1 ENSG00000266967	1.11575	1.01414	0.928823	1.08016	0.920613	1.00948	0.872745	0.85766	1.0949	0.942354
AASDH ENSG00000157426	0.853182	1.13455	1.1553	1.01386	1.24344	1.10063	0.875072	0.866966	1.14115	0.981325
AASDHPPT ENSG00000149313	0.915544	0.838724	1.47895	1.26919	0.842915	0.990939	1.14234	1.14159	0.864092	0.870572
AASS ENSG00000008311	0.753992	0.876628	0.95765	1.19917	0.793854	1.03053	1.21376	0.980563	1.01672	0.995887
AATF ENSG00000275700	1.12576	1.3879	0.87338	1.03249	0.968133	1.17228	0.800845	0.982497	1.02784	0.98519
AATK ENSG00000181409	1.22476	1.10986	0.988603	1.31884	0.99504	0.848686	0.969088	1.18539	0.824225	0.909595
AATK-AS1 ENSG00000225180	0.901072	0.882527	1.03181	1.00434	0.947864	0.989253	1.00144	1.16531	0.891323	0.825141
ABAT ENSG00000183044	1.08838	0.966895	1.10777	0.92229	1.08791	1.38059	0.98473	1.02134	0.882904	1.18432
ABC13-47488600E17.1 ENSG00000283199	1.02983	0.936128	1.16008	1.06712	0.825919	1.07679	0.941349	1.00167	0.939962	0.755342
ABC13-47656900H15.1 ENSG00000283566	1.05095	0.941735	0.983223	0.863144	0.850557	0.907076	1.05971	0.970628	1.19717	1.00588
ABC7-42404400C24.1 ENSG00000277758	0.889632	0.868175	0.758997	0.997173	0.959277	0.829653	0.870534	0.938516	1.03567	1.23037
ABCA1 ENSG00000165029	1.07498	0.993613	0.952806	0.901904	0.637632	0.897611	0.880528	0.985753	1.0932	0.902307
ABCA10 ENSG00000154263	1.20582	0.952588	1.16159	0.794451	0.950385	0.887823	0.83556	1.0439	0.933537	1.18194
ABCA12 ENSG00000144452	1.02341	0.920102	1.04463	1.04688	0.995602	0.915634	1.00912	1.03259	0.855723	1.10294
ABCA13 ENSG00000179869	0.782346	1.05121	1.00894	1.23294	1.35128	1.08819	0.776452	1.00328	1.00397	1.11731
ABCA2 ENSG00000107331	1.13865	0.819568	1.0122	0.808472	1.07569	0.851277	1.10459	0.802276	0.819493	1.02711
ABCA3 ENSG00000167972	0.833501	1.16021	0.925884	1.39763	1.07064	1.01259	0.939224	0.879914	0.77758	0.99367
ABCA4 ENSG00000198691	0.786631	0.982378	0.899832	0.868007	1.29833	0.905817	1.16944	1.0041	1.08189	1.10362
ABCA5 ENSG00000154265	0.857646	1.08306	1.01856	1.2153	1.11252	0.978225	0.767144	0.677303	1.15394	0.914833
ABCA6 ENSG00000154262	0.961555	0.825545	1.11142	0.776379	1.09226	1.10272	0.894244	0.857638	0.944736	1.19157
ABCA7 ENSG00000064687	0.897302	1.09948	1.0004	1.02785	1.01674	0.821354	1.22191	1.01543	0.928176	0.98671
ABCA8 ENSG00000141338	1.07286	0.834989	0.829088	1.08944	1.14142	1.07348	0.993319	1.19509	1.10348	0.924061
ABCA9 ENSG00000154258	0.935199	0.947807	1.11139	0.919369	0.725955	0.907402	0.928981	0.948225	1.25284	0.981819
ABCB1 ENSG00000085563	0.989827	0.851286	0.950408	1.14783	0.974097	0.992391	0.851163	0.976195	0.866088	0.888861
ABCB10 ENSG00000135776	1.09715	0.898624	0.903981	1.29102	1.09955	1.01742	1.10233	1.12855	1.0393	0.83165
ABCB11 ENSG00000073734	0.919797	0.893976	0.97769	0.809516	0.775789	1.10743	0.935989	0.981633	1.02582	0.746833
ABCB4 ENSG00000005471	1.15208	0.962333	1.09047	0.967656	1.10186	1.08524	0.86184	0.821932	1.25713	1.00338
ABCB5 ENSG00000004846	1.13425	0.908409	0.716571	0.73883	0.881438	0.757449	1.33895	1.00017	0.744257	1.02842
ABCB6 ENSG00000115657	0.942298	1.07915	0.684276	0.878726	1.08984	0.878516	1.23974	0.986154	1.05547	0.998144
ABCB7 ENSG00000131269	1.24819	0.945164	1.07224	0.978115	1.14545	1.11021	0.893677	0.94714	1.12304	1.02666
ABCB8 ENSG00000197150	0.978498	1.14848	0.990647	0.844199	1.36755	1.01452	1.13238	1.0614	0.925364	1.07635
ABCB9 ENSG00000150967	0.897682	0.909807	0.875055	0.961859	1.03091	1.20114	1.14373	1.19826	0.912498	0.990503
ABCC1 ENSG00000103222	1.11114	0.96397	1.03978	1.12877	1.3009	1.20105	1.15199	0.98034	1.05757	1.16345
ABCC10 ENSG00000124574	1.20597	0.846653	0.978153	1.21586	0.878995	0.757778	1.22361	0.888475	1.0457	1.0449
ABCC11 ENSG00000121270	1.02471	0.928424	0.786688	0.835472	1.22846	1.03725	0.677263	0.903318	1.11465	1.00857
ABCC12 ENSG00000140798	0.650746	1.01506	0.962861	0.834224	1.16928	0.89332	1.24158	0.823292	0.952177	0.949986
ABCC2 ENSG00000023839	0.975494	0.815213	0.744488	0.889536	1.02458	1.02642	0.925752	0.944077	1.2074	0.96991
ABCC3 ENSG00000108846	0.963909	1.09571	1.02099	1.13641	0.853147	0.771801	1.09228	0.99561	1.15014	1.1301
ABCC4 ENSG00000125257	0.756916	1.04422	0.959292	0.787194	1.0823	0.722789	1.25969	1.05266	0.999057	0.956984
ABCC5 ENSG00000114770	0.983685	0.952885	1.19923	0.995007	1.11778	0.929673	1.0528	1.2274	1.06319	1.05662
ABCC6 ENSG00000091262	0.947768	0.958955	0.924249	0.931752	0.912735	1.32236	1.00355	0.91849	0.889779	0.95867
ABCC8 ENSG00000006071	1.09548	0.860839	0.696599	1.06759	0.951164	0.918436	0.825679	0.815386	1.00207	0.776379
ABCC9 ENSG00000069431	0.737531	1.05622	1.2199	0.951094	0.823847	1.02727	0.886943	1.05642	1.10469	1.06752
ABCD1 ENSG00000101986	1.24625	1.37134	0.846434	1.00407	1.00657	1.00685	0.814236	0.774454	1.29211	0.861741
ABCD2 ENSG00000173208	1.06245	1.0743	0.882906	0.786479	0.831674	1.13108	1.03004	0.995059	0.756962	0.932464
ABCD3 ENSG00000117528	0.87803	1.04436	1.25215	1.20956	1.07763	1.05406	1.13276	1.00632	1.21076	1.15558
ABCD4 ENSG00000119688	1.07358	0.954389	0.882687	1.16838	0.861954	0.898015	0.824769	0.987883	1.11483	1.03819
ABCE1 ENSG00000164163	1.35581	0.99401	0.930728	1.2175	0.897089	1.11205	0.692116	1.12838	1.11534	0.947441
ABCF1 ENSG00000204574	1.22554	1.22738	1.03696	0.724464	0.934261	1.05117	1.0576	0.839647	0.858234	1.08988
ABCF2 ENSG00000033050	0.949094	1.12433	1.01905	0.954799	0.884387	1.24842	0.804513	0.966141	0.955934	0.861354
ABCF3 ENSG00000161204	0.896327	1.16919	1.04681	0.816661	0.819791	0.921307	1.0413	1.16783	1.14041	0.987095
ABCG1 ENSG00000160179	0.725252	0.801842	1.27849	0.924471	1.16006	1.4975	1.08065	0.890407	1.06719	1.13245
ABCG2 ENSG00000118777	0.864685	1.08961	1.05094	0.93079	0.747834	1.08583	1.0474	0.979763	0.926916	0.920873
ABCG4 ENSG00000172350	0.899636	1.14771	1.08028	0.72327	1.20987	0.88917	0.753368	0.926303	0.862582	0.905356
ABCG5 ENSG00000138075	0.948631	1.00468	1.16648	0.889394	1.05861	0.980942	0.870908	0.939219	0.848551	0.973299
ABHD1 ENSG00000143994	0.773296	0.974516	0.850345	1.14175	0.860963	1.02233	0.99123	0.985732	1.41038	1.08167
ABHD10 ENSG00000144827	1.06717	0.93883	1.07592	1.06729	0.869207	0.942942	1.30739	1.15677	0.794311	1.44516
ABHD11 ENSG00000106077	0.841603	0.998375	1.19127	1.38669	1.07195	1.04838	0.807071	1.0785	0.921983	1.09085
ABHD12 ENSG00000100997	0.879386	0.932059	1.1638	0.918649	1.15693	0.887556	0.843876	1.05925	0.822014	1.01899
ABHD12B ENSG00000131969	0.920222	0.865023	1.16942	1.10847	1.01695	0.846309	1.13097	1.22048	1.30162	1.0013
ABHD13 ENSG00000139826	0.92869	0.967175	0.846707	0.995876	0.983352	0.943544	1.23973	1.11831	1.21813	0.938793
ABHD14A ENSG00000248487	1.20676	0.926518	1.25192	0.97343	1.15545	0.96214	1.1003	0.89205	0.793615	0.667186
ABHD14A-ACY1 ENSG00000114786	0.776024	0.970489	0.947537	0.995283	1.03047	1.11977	0.990293	1.07336	0.9279	0.967187
ABHD14B ENSG00000114779	0.702625	1.17709	1.07115	1.27749	0.907943	0.918022	0.986594	1.19908	0.97547	1.10586
ABHD15 ENSG00000168792	1.07895	0.964963	1.1341	0.762773	0.870328	0.823702	0.889375	0.975858	0.826372	0.902995
ABHD16A ENSG00000204427	0.839402	1.17227	1.03065	0.994572	0.96656	1.25313	0.957759	1.3202	1.01725	0.981233
ABHD17A ENSG00000129968	0.883435	1.13973	1.13809	0.935239	0.751132	0.823753	0.801097	1.03896	0.954488	0.968319
ABHD17B ENSG00000107362	0.900536	1.10909	1.02176	1.10445	1.08937	0.934415	1.04048	0.94895	1.10178	1.04256
ABHD17C ENSG00000136379	1.11532	1.20345	0.868477	0.977168	0.837414	0.954859	0.946847	1.09025	1.1036	1.00821
ABHD18 ENSG00000164074	0.880015	0.992176	0.915237	0.91217	0.809322	0.956643	0.781804	0.893262	1.04668	1.09505
ABHD2 ENSG00000140526	0.962083	0.90636	1.17416	1.07898	0.898429	0.979942	0.999259	1.11263	1.08538	1.06018
ABHD3 ENSG00000158201	1.10308	0.864514	1.04967	0.813217	1.05259	1.05343	1.13074	1.14944	1.07287	1.07386
ABHD4 ENSG00000100439	0.959723	0.800939	0.903173	1.19256	1.14548	1.12813	0.927883	1.09435	0.84787	1.2588
ABHD5 ENSG00000011198	1.3507	1.07165	0.915813	0.833766	0.735792	1.01832	0.85868	0.779938	0.950398	0.889075
ABHD6 ENSG00000163686	1.30279	1.03711	1.04126	1.11436	1.09727	1.0275	1.16349	1.18547	0.829661	0.782509
ABHD8 ENSG00000127220	0.904413	1.26461	1.43514	0.769358	1.02711	0.905169	1.09443	0.827991	0.985773	0.932736
ABI1 ENSG00000136754	0.87691	0.950068	1.12954	1.30378	1.07828	1.02289	1.16185	1.06967	0.99162	1.15614
ABI2 ENSG00000138443	1.09046	1.04313	1.24031	0.923081	1.27339	0.883856	1.16829	0.997964	0.908803	1.1496
ABI3 ENSG00000108798	0.987487	1.03631	1.10923	0.891757	1.05042	0.797368	1.01056	1.32903	0.969214	0.702057
ABI3BP ENSG00000154175	1.10136	1.03369	0.968333	1.20933	0.80515	1.14093	0.923631	0.87169	0.972232	0.936158
ABL1 ENSG00000097007	0.94561	1.06325	0.822032	1.0794	1.09251	0.908891	1.0922	0.930493	0.992736	0.963007
ABL2 ENSG00000143322	1.04854	0.899795	0.654607	1.05759	1.0618	0.853743	1.19561	1.03327	0.867142	1.11888
ABLIM1 ENSG00000099204	0.926457	0.672335	0.912953	0.87711	1.09309	0.992562	1.24746	0.961436	1.19253	1.02688
ABLIM2 ENSG00000163995	1.12399	1.12787	0.809803	0.947657	0.999895	1.02983	1.06232	0.942883	1.16749	0.997353
ABLIM3 ENSG00000173210	0.807654	1.12061	0.821304	1.18406	1.15175	1.11034	0.96295	1.05237	1.04869	0.868415
ABO ENSG00000175164	0.910819	1.295	1.05151	0.768282	1.01224	1.00171	0.94617	0.955587	0.96734	0.800016
ABR ENSG00000159842	0.987832	0.660282	0.858038	1.26485	0.666306	1.09836	1.44423	0.899356	1.05011	1.42788
ABRA ENSG00000174429	1.35866	1.06088	0.897503	1.01145	0.785421	0.987777	0.928696	0.98764	0.787203	1.06421
ABRACL ENSG00000146386	1.05421	1.33171	0.910232	1.0165	1.12985	0.874938	0.960914	1.00079	0.994464	1.14013
ABT1 ENSG00000146109	1.1239	0.877572	1.22665	0.996735	1.09055	1.10574	1.24917	0.918462	1.04797	1.16736
ABTB1 ENSG00000114626	1.08883	1.02613	1.04417	1.03426	0.701792	0.99952	1.27549	1.07204	0.710128	0.914209
ABTB2 ENSG00000166016	1.11368	0.801806	1.22546	1.21798	1.07889	0.985523	1.15821	1.08038	0.889885	0.871179
AC002429.5 ENSG00000236197	1.08997	1.01519	1.20585	1.02123	0.831757	1.34625	1.11283	0.921424	0.95367	1.02257
AC004381.6 ENSG00000005189	1.18427	1.26086	0.895514	1.04747	1.07466	0.955942	0.815837	1.07639	1.29778	1.266
AC004754.3 ENSG00000269881	1.00059	0.964668	1.15813	1.23019	1.07105	1.24919	0.92691	0.792492	0.976361	1.38932
AC005281.1 ENSG00000226690	0.938234	1.16083	1.09956	0.908137	1.22384	1.08126	0.809034	1.03433	0.991493	0.962426
AC005480.1 ENSG00000279461	0.843256	0.841482	0.888977	1.16176	0.979969	1.07594	0.986319	1.08402	1.02989	1.02989
AC006116.20 ENSG00000267710	0.967453	0.871121	0.819535	0.944499	0.788526	0.875279	1.00602	0.875771	0.915605	0.821382
AC006386.1 ENSG00000279115	0.928572	0.86194	0.957303	1.01495	1.1465	0.888321	0.717284	0.922668	0.766054	1.11034
AC006994.3 ENSG00000279317	1.12853	0.980113	0.766892	0.866364	0.793921	0.944318	0.954794	1.16784	0.75719	0.894094
AC007906.1 ENSG00000279018	0.739136	0.870524	0.892931	0.805485	1.17567	1.05008	0.973629	1.00773	1.10856	0.751701
AC008074.1 ENSG00000279644	1.15537	0.94713	1.23901	0.925822	0.807819	0.937015	0.992593	0.876492	1.03313	1.08575
AC008522.1 ENSG00000279232	1.23518	0.845291	0.887815	0.934609	1.06469	1.23518	0.901103	0.924898	0.933095	0.787244
AC008686.1 ENSG00000280221	0.959716	0.806703	0.916449	0.829818	0.895702	0.89839	0.837386	0.986818	0.956911	1.00633
AC009014.3 ENSG00000271824	1.082	0.957376	1.09819	1.09752	0.977341	1.26964	1.22321	0.844984	0.927454	1.20844
AC010731.4 ENSG00000235118	1.02332	0.988849	0.909217	1.05256	0.882129	0.895682	1.1059	0.953813	1.00855	1.22488
AC012005.1 ENSG00000279274	1.08673	1.09202	0.983244	1.15582	0.941096	1.00716	0.81062	0.992558	1.04808	0.829083
AC012005.2 ENSG00000279287	0.779983	1.04281	1.17918	1.11049	0.951511	1.08261	1.01503	1.3465	0.945814	1.02147
AC012363.1 ENSG00000281676	0.965018	1.24339	1.08004	0.950902	1.01408	1.17346	0.840573	1.00933	0.854656	0.943874
AC013461.1 ENSG00000091436	1.25406	0.923283	1.21323	0.846466	0.867754	1.02623	1.03007	1.00346	0.813998	1.07708
AC016549.1 ENSG00000281325	1.16164	1.15881	1.13243	0.934769	1.3162	1.08807	0.898374	1.12931	1.13959	1.20363
AC016577.1 ENSG00000279646	0.878974	1.07824	0.993703	1.20296	1.13697	0.904925	1.27102	0.832596	0.959371	1.13508
AC018512.1 ENSG00000279808	0.98596	0.833865	0.990618	0.866725	0.992029	1.04563	0.883901	0.987497	0.933929	0.849934
AC025335.1 ENSG00000179859	1.49687	1.1774	1.11754	0.839012	1.0136	0.887829	1.0825	1.20527	1.03726	1.05448
AC055866.1 ENSG00000281079	1.04403	1.2322	0.978714	1.07946	0.908208	0.846399	1.01522	1.02963	0.951558	0.892538
AC069063.2 ENSG00000279380	1.03767	1.13691	0.848811	0.835574	0.966287	1.22977	0.84444	1.07216	0.986464	0.848256
AC073130.2 ENSG00000281656	1.10389	1.04012	0.812055	0.944677	0.872753	1.16508	0.957264	0.865718	1.03018	1.06259
AC073657.1 ENSG00000279937	1.0042	1.02127	0.734051	1.01097	0.731705	1.00719	1.2063	0.827538	1.11042	1.33686
AC074033.1 ENSG00000281137	0.981083	0.911255	1.14972	1.0193	0.893597	1.04309	0.949103	1.18797	0.868382	1.04635
AC090498.1 ENSG00000279483	0.705283	1.07606	1.40285	1.26779	0.907472	0.797093	0.917974	1.01744	1.20299	1.02232
AC104304.4 ENSG00000283473	1.14141	0.934709	0.959042	1.0665	0.904189	0.930198	1.0805	0.993479	1.02687	1.30147
AC104389.2 ENSG00000279824	1.0529	0.710066	0.949225	1.16559	1.00882	0.908288	1.2057	0.950582	1.13381	1.07134
AC104981.1 ENSG00000278938	0.75084	0.910033	0.978138	0.894338	0.85466	1.07696	1.03098	1.138	0.882734	0.98948
AC105009.1 ENSG00000281855	1.08742	0.95832	0.993219	1.0383	0.843645	1.12497	1.05647	0.721855	1.01197	1.02149
AC105052.1 ENSG00000279168	0.918748	0.914678	1.07183	1.18416	0.802592	0.922471	1.12954	0.857981	0.967189	0.921738
AC109486.1 ENSG00000280447	1.07264	1.03916	0.873052	0.996773	0.908805	1.22071	0.688124	0.933299	0.938738	0.845383
AC109829.1 ENSG00000233438	1.23487	0.757395	0.907173	0.894269	0.845358	0.784412	1.02144	0.947497	0.890878	1.02185
AC110615.1 ENSG00000279909	1.1223	0.825371	0.792997	0.796442	1.24387	1.09402	0.980386	1.11019	0.882957	1.25655
AC113404.1 ENSG00000254893	0.926568	0.837947	0.940775	1.23865	1.05506	0.823111	1.12317	0.889053	0.704279	0.787911
AC131097.4 ENSG00000216921	1.10172	0.903485	1.04511	0.961352	1.18205	0.897969	0.768865	1.07159	1.09752	0.980893
AC138517.6 ENSG00000283288	0.83746	0.942341	1.07108	0.998462	0.89218	1.17085	1.21224	0.991889	0.848246	1.0917
AC138969.4 ENSG00000183889	1.05351	1.29966	0.850424	1.03367	0.953385	1.26563	1.27011	1.25197	0.818373	0.784859
AC241377.1 ENSG00000281741	0.918608	0.907526	0.873012	0.794038	0.936924	1.09305	0.792934	0.766919	1.16295	0.836985
AC241585.1 ENSG00000281571	1.19327	0.901015	0.906694	0.915231	0.849678	1.15541	0.943261	0.796527	1.08925	0.887235
AC243756.1 ENSG00000270339	1.06479	1.16286	1.04728	1.0187	1.04637	0.893029	0.901039	0.949548	0.881719	1.06147
AC245100.1 ENSG00000280649	1.18659	0.995726	1.03027	0.911713	1.12114	1.19346	1.01912	0.916769	0.871928	0.929695
ACAA1 ENSG00000060971	1.2997	1.4317	0.888734	0.759991	1.21093	0.845592	1.30424	0.744575	0.980786	0.936559
ACAA2 ENSG00000167315	0.89597	0.921077	0.819048	0.939363	1.34924	1.46925	1.00169	1.08517	1.03979	0.781302
ACACA ENSG00000278540	1.12633	0.796049	1.09005	1.00347	1.15637	1.14402	0.764978	0.959297	1.05578	1.0229
ACACB ENSG00000076555	0.876595	0.94005	1.06091	0.957814	1.07637	0.938092	0.847058	0.660074	1.19379	0.976636
ACAD10 ENSG00000111271	0.850786	1.13366	0.79596	0.963909	1.23664	1.08506	1.1798	1.21038	1.17751	0.863735
ACAD11 ENSG00000240303	1.04646	0.984329	0.563999	1.11086	1.05782	0.739073	1.14018	0.944747	0.84271	1.03846
ACAD8 ENSG00000151498	0.879432	1.06393	0.937049	1.4031	0.977099	1.27874	0.945977	0.914258	1.21771	0.864252
ACAD9 ENSG00000177646	1.27218	1.10144	0.761012	1.1183	1.13511	1.08512	0.954904	0.97676	0.696827	0.861515
ACADL ENSG00000115361	0.894777	0.966665	0.978916	1.28329	1.1593	1.19905	0.96174	1.14326	0.854843	0.858228
ACADM ENSG00000117054	0.854524	0.940042	0.960964	1.06979	1.0049	1.05533	1.06338	0.936775	0.909762	1.18549
ACADS ENSG00000122971	1.0267	1.03064	0.707258	1.21959	0.868026	0.843966	1.04743	0.892123	1.10476	0.702601
ACADSB ENSG00000196177	0.965842	1.1158	0.991216	0.980595	1.0796	1.06234	1.04928	0.800849	1.11654	1.01866
ACADVL ENSG00000072778	1.02901	0.979412	0.96486	1.18254	0.828054	0.77282	1.47093	1.60621	1.18561	1.16448
ACAN ENSG00000157766	0.732157	0.90409	1.02732	1.1759	1.34371	1.13553	1.27967	0.968492	0.997896	1.30929
ACAP1 ENSG00000072818	1.67782	0.916254	1.11708	0.860245	0.99561	0.81805	1.03067	1.0158	1.06429	0.922904
ACAP2 ENSG00000114331	0.821546	0.874867	0.949308	0.846973	1.03977	0.850677	0.986198	0.960906	0.995102	0.982629
ACAP3 ENSG00000131584	0.968914	0.876765	1.01271	1.03455	1.15436	0.870066	1.22993	1.13627	0.904562	0.780177
ACAT1 ENSG00000075239	1.19553	1.10263	1.08617	0.96781	0.924065	1.06521	0.976212	1.07447	0.871131	1.13835
ACAT2 ENSG00000120437	0.771788	1.42501	0.838557	1.21829	1.11337	0.850497	0.991347	1.01859	1.09231	1.21677
ACBD3 ENSG00000182827	0.830525	0.803027	0.871846	0.980478	0.986566	0.995685	1.32336	1.08831	0.950324	1.12008
ACBD4 ENSG00000181513	0.774225	0.834959	1.00772	0.890038	1.15689	0.933327	0.858763	1.22145	0.856892	1.00389
ACBD5 ENSG00000107897	0.89715	1.24096	0.881125	1.42884	1.30872	0.978912	0.907595	0.66337	0.973139	1.02097
ACBD6 ENSG00000230124	1.04657	1.26686	1.02449	1.13912	1.08769	1.19583	1.17508	1.12244	1.00045	1.05117
ACBD7 ENSG00000176244	0.983938	0.941598	1.19506	1.11966	1.03933	0.935174	0.841099	1.23009	0.936944	1.01771
ACCS ENSG00000110455	0.987065	1.16585	0.997603	0.906187	0.91861	1.08626	1.276	0.87513	1.18113	1.1543
ACD ENSG00000102977	0.908341	0.932558	0.980212	0.946452	0.96319	1.13416	1.07492	0.775659	1.05641	1.03274
ACE ENSG00000159640	1.10268	1.20185	1.09364	0.763411	1.25444	1.15657	1.06678	0.83656	0.857966	1.19966
ACE2 ENSG00000130234	1.19659	1.02225	1.19637	1.03771	1.20602	1.14525	0.904412	1.03157	0.882811	1.11324
ACER1 ENSG00000167769	1.59926	0.992857	1.23274	1.15608	0.793425	0.844519	0.951338	0.999122	1.17582	0.963301
ACER2 ENSG00000177076	1.03553	1.11887	0.885534	1.26147	1.02322	1.03145	0.945911	0.857441	0.97037	0.988395
ACER3 ENSG00000078124	1.10085	0.899423	1.11059	0.812497	1.20411	1.12152	0.887503	1.04081	1.04171	1.11406
ACHE ENSG00000087085	0.910772	1.28764	0.884698	1.21604	1.09457	0.859651	0.850096	0.924422	1.20627	1.05325
ACIN1 ENSG00000100813	0.918777	1.02953	1.04806	0.948545	1.22547	0.861105	0.912667	1.11641	1.0302	0.870891
ACKR1 ENSG00000213088	1.11868	1.00876	0.562767	0.846272	1.1138	1.0561	0.935371	0.776546	1.08549	1.32145
ACKR2 ENSG00000144648	1.14861	1.27363	1.00072	0.861668	0.950822	0.965068	0.966791	0.975	1.19595	1.00302
ACKR3 ENSG00000144476	1.1575	0.947381	0.937244	0.951752	0.817669	1.0452	1.26567	0.943769	1.09575	0.763588
ACLY ENSG00000131473	1.08472	0.995735	0.88645	0.856209	1.06302	0.50686	1.14398	0.894655	1.07647	1.00742
ACMSD ENSG00000153086	0.864124	0.996024	1.03673	1.08376	1.16505	1.09281	1.15199	1.10185	0.892002	0.759688
ACO1 ENSG00000122729	1.07335	0.861476	1.41534	0.946562	0.79907	1.03601	0.840938	1.03871	0.889803	0.802417
ACO2 ENSG00000100412	1.23761	0.736468	1.39502	1.06198	1.09413	1.04968	0.893107	1.00113	1.10749	1.09035
ACOT1 ENSG00000184227	0.8843	0.760405	1.15067	1.03892	0.87574	1.06934	0.825283	0.860698	1.05098	1.15952
ACOT11 ENSG00000162390	1.11153	0.874324	1.25666	0.861131	1.10612	1.03032	1.16402	1.15966	0.853875	0.861985
ACOT12 ENSG00000172497	0.779796	0.964106	0.88286	1.06626	0.874718	0.835845	0.805492	1.08397	1.10674	0.956088
ACOT13 ENSG00000112304	0.987847	1.10028	0.763788	0.667015	0.780868	1.13085	0.857702	1.15863	1.18464	1.11186
ACOT2 ENSG00000119673	0.89071	0.970582	0.94043	1.26865	1.18572	1.28813	1.15544	1.00797	1.09479	0.895202
ACOT4 ENSG00000177465	1.18571	1.3301	1.24976	0.973256	1.23423	0.938495	0.884658	1.063	0.999982	0.93139
ACOT7 ENSG00000097021	1.19272	0.993569	0.778189	0.895231	0.78028	0.887272	0.708232	0.800137	0.846373	1.30824
ACOT8 ENSG00000101473	0.880365	0.761717	1.16985	1.04516	1.09702	0.783569	1.08811	0.766528	1.09022	1.18361
ACOT9 ENSG00000123130	0.873228	1.01807	0.937811	1.11932	0.932543	0.948162	0.67265	1.08011	1.29826	0.930014
ACOX1 ENSG00000161533	1.17099	0.925558	1.08676	1.09176	0.990188	1.17955	1.19797	1.36738	1.37351	0.842132
ACOX2 ENSG00000168306	1.13174	0.858117	0.986729	0.967822	0.963417	1.02655	1.00986	1.09068	0.961907	0.880679
ACOX3 ENSG00000087008	0.887534	0.877487	1.29124	1.32599	1.26121	1.09162	0.950866	1.2887	1.03458	0.935985
ACOXL ENSG00000153093	0.742714	0.994338	0.790206	1.03064	0.940966	1.02132	1.10389	0.969965	1.25845	1.06979
ACP1 ENSG00000143727	1.42809	0.834766	0.996529	1.15858	0.729424	1.31497	0.987962	0.894017	0.926213	0.893537
ACP2 ENSG00000134575	0.815812	1.19945	0.945954	1.04313	1.22373	0.909335	0.977058	0.868522	0.975654	0.976765
ACP5 ENSG00000102575	1.10011	0.945704	1.03275	0.952369	1.16706	0.831879	1.30226	1.38781	0.868861	0.788534
ACP6 ENSG00000162836	0.782688	0.909452	1.25957	1.10976	1.16166	0.979556	1.02963	1.01861	0.728285	1.05928
ACP7 ENSG00000183760	0.954414	0.940226	1.27272	1.06664	0.798901	1.11477	1.04573	0.7294	0.981889	0.999465
ACPP ENSG00000014257	1.07483	1.17162	1.47665	1.13843	2.23126	1.12173	1.54605	1.14633	1.26679	1.1105
ACPT ENSG00000142513	1.0749	1.02468	0.917106	0.935718	1.23679	1.17983	0.918557	0.696369	1.24234	0.825438
ACR ENSG00000100312	1.04499	1.01515	1.13091	1.09213	1.13163	0.808481	0.93563	0.900053	1.0709	0.664714
ACRBP ENSG00000111644	1.19924	0.998771	1.15243	1.39752	1.17472	1.19483	0.911629	1.01366	1.02048	1.36634
ACRC ENSG00000147174	0.935514	1.00652	0.851676	1.10507	1.05312	1.12899	1.10974	1.17154	1.00187	1.0214
ACRV1 ENSG00000134940	0.929991	0.960252	1.02487	1.09572	1.10634	1.09569	0.859287	1.04301	0.861959	1.27927
ACSBG1 ENSG00000103740	1.02939	1.25716	1.06006	1.08905	0.943769	0.756836	1.035	0.895883	1.15146	0.79949
ACSF2 ENSG00000167107	0.960937	0.947995	1.40202	0.998548	1.21502	1.18336	1.01928	1.04479	0.885627	0.941541
ACSF3 ENSG00000176715	1.02731	1.19916	0.608105	0.883486	1.24454	0.866117	1.32094	1.38517	0.966597	0.841252
ACSL1 ENSG00000151726	1.26636	1.1465	1.0104	1.03299	0.746763	1.02244	1.06127	1.24943	1.00825	1.13305
ACSL3 ENSG00000123983	0.865002	1.01321	1.10407	0.788143	0.869689	0.596266	0.944184	1.19558	1.31545	0.93597
ACSL4 ENSG00000068366	0.880703	0.901281	0.74381	0.847329	1.16485	1.20652	1.02908	0.701273	1.18	1.03453
ACSL5 ENSG00000197142	0.939998	0.942253	1.00892	0.982067	0.855877	1.51785	0.913809	1.18959	0.923365	1.11884
ACSL6 ENSG00000164398	0.729633	1.21096	0.921563	1.32264	0.897905	0.97149	1.43757	0.909767	1.05626	0.879774
ACSM1 ENSG00000166743	1.12498	0.841838	1.07488	1.40107	0.530245	1.30363	1.14435	0.904029	0.939574	1.1103
ACSM2B ENSG00000066813	0.847341	1.07592	0.901683	0.884308	0.977975	0.735637	1.00454	0.729321	1.00353	0.903845
ACSM3 ENSG00000005187	1.08311	1.13272	1.03319	1.28331	1.0649	0.851562	0.940477	0.8208	1.40636	0.776206
ACSM4 ENSG00000215009	1.23514	0.880085	0.953503	1.27627	1.17678	0.976257	1.26903	0.872992	0.977511	1.09651
ACSM5 ENSG00000183549	1.25119	0.994337	0.948499	0.994953	1.18367	1.17322	1.0985	0.937701	0.793079	0.919263
ACSM6 ENSG00000173124	0.952716	1.02942	1.22452	0.929843	1.00908	1.17529	0.718993	0.909693	1.27549	0.813337
ACSS1 ENSG00000154930	1.18904	0.954395	0.92936	0.98417	0.894805	1.10913	0.822301	1.3131	1.16082	0.625323
ACSS2 ENSG00000131069	1.10726	1.39267	0.930623	1.16494	1.32059	0.869417	1.15309	0.966957	1.26508	0.796199
ACSS3 ENSG00000111058	1.47665	0.892497	1.32545	1.12892	0.94279	1.18308	1.07028	0.922838	1.14737	1.13014
ACTA1 ENSG00000143632	1.32917	1.35656	0.99602	1.24014	1.04376	0.979214	0.794478	1.03458	0.952648	1.34119
ACTA2 ENSG00000107796	0.782879	0.929385	1.55075	0.737072	1.20907	1.06272	0.956766	0.829527	0.751161	0.853396
ACTB ENSG00000075624	0.421324	0.988024	1.91395	0.891154	1.29688	1.6701	0.558235	2.09019	2.17704	1.55905
ACTBL2 ENSG00000169067	1.01766	1.26173	0.822771	1.2648	1.05974	0.738703	0.904615	1.02831	1.09946	0.963429
ACTC1 ENSG00000159251	0.891626	0.904915	0.957308	1.21108	1.05223	0.965529	1.16072	0.907683	1.01557	1.05075
ACTG1 ENSG00000184009	1.13019	1.31033	1.41033	1.07508	1.26048	1.60995	0.600523	0.537731	2.1415	1.17246
ACTG2 ENSG00000163017	0.806009	1.21008	1.79648	0.881861	1.12735	0.848639	0.958353	0.991893	0.82859	1.04216
ACTL10 ENSG00000182584	1.02197	1.10322	1.06987	1.1229	1.1725	0.932636	0.8676	0.870429	0.904659	1.01905
ACTL6A ENSG00000136518	0.978958	1.14079	1.31445	0.944227	0.813366	0.814653	0.834552	1.15601	0.799724	1.03358
ACTL6B ENSG00000077080	1.2546	1.09675	1.16754	0.866	0.894756	0.926014	0.697497	0.914699	0.942006	1.1881
ACTN1 ENSG00000072110	0.99978	0.852141	1.12364	1.08853	1.17694	1.7016	0.598107	1.07697	0.941078	1.20961
ACTN2 ENSG00000077522	1.04122	1.00196	0.980211	1.08056	1.00956	0.828197	0.858101	1.27887	0.978314	0.994952
ACTN3 ENSG00000248746	0.950887	0.919507	0.755996	0.684714	0.925617	1.14484	0.782728	1.04818	0.790319	0.97516
ACTN4 ENSG00000130402	0.962461	1.11153	1.19278	0.900033	0.815893	1.08089	1.04217	1.38408	0.885579	1.26397
ACTR10 ENSG00000131966	1.15527	1.1798	1.02162	1.00154	1.00171	0.806766	1.02597	1.02575	0.89779	1.01398
ACTR1A ENSG00000138107	1.08848	1.30787	0.92064	1.03304	1.01026	1.20538	0.932174	0.990042	1.00854	1.04529
ACTR1B ENSG00000115073	1.40821	0.924137	0.756806	1.11339	1.07414	1.22307	1.09089	1.18286	1.18173	1.17658
ACTR2 ENSG00000138071	0.935192	1.29743	1.00477	1.22694	0.869329	0.86642	1.03601	0.902399	0.850736	0.876657
ACTR3 ENSG00000115091	0.826995	0.995001	1.07339	0.830023	0.994282	1.16232	0.862829	0.860587	1.27015	0.917142
ACTR3B ENSG00000133627	0.983674	0.925673	0.760679	0.814345	1.1046	1.04349	1.11438	1.01955	0.871596	1.17398
ACTR3C ENSG00000106526	1.13949	1.29197	1.14525	0.949993	0.868109	1.38372	1.00033	0.880166	0.968664	1.02396
ACTR5 ENSG00000101442	0.897247	1.04693	1.26445	0.926308	0.96958	1.2515	0.875769	0.928811	0.986339	0.883775
ACTR6 ENSG00000075089	1.21554	1.1894	1.17016	1.03	0.894084	1.2497	0.971068	1.08245	1.11867	1.07885
ACTR8 ENSG00000113812	0.755254	1.0662	1.03554	0.851719	1.0368	1.38369	0.772808	0.966212	1.427	1.19275
ACVR1 ENSG00000115170	1.11839	1.44051	0.954927	0.916646	1.27722	0.847155	0.84729	0.975397	1.31016	0.833219
ACVR1B ENSG00000135503	0.825892	1.18341	1.07167	1.03098	1.14156	0.943697	0.866686	1.01117	1.05409	1.36219
ACVR1C ENSG00000123612	1.06179	0.751854	1.12771	0.938578	0.977129	1.13713	0.797291	1.23961	1.06001	1.13881
ACVR2A ENSG00000121989	0.983863	0.881234	1.04602	1.01458	0.813875	0.935161	1.16246	1.18519	1.48956	1.08405
ACVR2B ENSG00000114739	1.36423	1.01804	1.01044	0.94681	1.25112	0.853008	1.02412	1.03544	0.840555	0.943032
ACVRL1 ENSG00000139567	0.981872	0.800711	0.883181	0.960108	0.975523	0.908339	0.870763	0.597144	0.989272	0.868725
ACY1 ENSG00000243989	1.00553	1.16736	0.987286	0.990697	0.92313	0.86869	0.689767	1.20103	1.04705	1.10567
ACY3 ENSG00000132744	0.964043	1.04949	0.991952	0.852836	1.14869	0.920328	1.08805	1.17208	1.01456	0.749792
ACYP1 ENSG00000119640	1.12817	1.00008	0.898891	1.07877	1.08455	1.17539	1.06679	0.897761	1.03743	1.09625
ACYP2 ENSG00000170634	1.11635	1.01867	0.72135	1.11598	1.05933	1.03776	1.02352	0.885101	0.805751	0.94501
ADA ENSG00000196839	0.962642	0.885502	0.823183	0.680842	0.947382	1.10758	0.782523	1.01639	0.880769	0.878179
ADAD1 ENSG00000164113	0.880728	1.07444	0.91869	1.05512	0.769687	1.01267	1.07515	1.0999	1.03648	0.988843
ADAD2 ENSG00000140955	0.774175	1.10667	0.887568	0.879572	1.07469	0.925947	0.996155	0.949435	1.10867	0.903033
ADAL ENSG00000168803	1.18878	0.938653	0.97367	0.917149	1.16473	0.867013	1.10922	0.875893	0.868663	0.956797
ADAM10 ENSG00000137845	0.884286	0.952091	1.14915	0.954775	1.05314	0.993574	0.806209	0.959005	1.01378	0.939879
ADAM11 ENSG00000073670	0.81565	0.831341	0.863066	1.034	1.16831	0.890254	0.953264	0.989659	0.947405	0.905455
ADAM12 ENSG00000148848	1.20906	0.79891	0.84901	0.966107	1.05264	1.14815	0.863566	1.27345	1.11443	0.935811
ADAM15 ENSG00000143537	0.573167	1.15761	1.04252	0.843593	0.939808	0.991217	0.876769	0.944665	0.874665	1.25078
ADAM17 ENSG00000151694	1.07085	1.15514	0.872952	1.15737	1.08466	1.11056	0.885606	0.89074	0.955618	1.0074
ADAM19 ENSG00000135074	0.72372	1.22867	1.0953	0.769048	0.964566	0.874617	0.814745	1.28455	0.707266	1.15553
ADAM2 ENSG00000104755	0.92452	1.03707	0.86749	1.08263	0.968407	0.96308	0.788692	1.17292	0.985288	0.868779
ADAM20 ENSG00000134007	0.853774	1.08577	0.915707	1.13546	1.03756	0.781977	0.954409	1.2385	1.09436	1.10672
ADAM22 ENSG00000008277	0.928029	0.963037	1.00323	0.991034	1.0662	1.07838	0.986713	0.815019	0.964333	1.32204
ADAM23 ENSG00000114948	1.03494	0.854239	1.10146	1.16939	0.908213	0.876564	0.874382	0.768999	0.921354	1.08745
ADAM28 ENSG00000042980	0.911228	0.84654	1.08999	1.08518	0.916682	0.873267	0.775267	0.854669	0.907295	0.995342
ADAM29 ENSG00000168594	0.866331	0.963833	1.12225	0.880748	0.715784	1.06556	0.983538	1.11489	0.844754	1.17823
ADAM30 ENSG00000134249	0.846517	0.939669	0.923385	0.668922	0.807789	1.01478	1.10455	0.834445	0.987153	0.852638
ADAM32 ENSG00000197140	0.951606	0.939003	0.934409	0.78862	0.800082	0.718258	1.00186	0.979312	1.11335	0.979122
ADAM33 ENSG00000149451	1.05165	1.06142	0.928779	0.86961	0.940185	0.932147	0.937516	0.89552	0.899065	1.13382
ADAM7 ENSG00000069206	1.01556	0.704573	0.870125	0.998175	0.80188	1.08291	1.08415	1.0142	0.887966	0.994243
ADAM8 ENSG00000151651	1.12291	1.10227	1.01975	1.0484	0.84247	0.925778	1.11663	1.11304	1.10746	1.00756
ADAM9 ENSG00000168615	0.834165	1.10307	1.04868	0.963695	1.04263	0.759483	0.91243	1.09239	1.34621	1.11909
ADAMDEC1 ENSG00000134028	0.990552	1.01124	1.23128	1.20259	0.969649	0.872178	1.23866	1.05962	0.962278	0.886499
ADAMTS1 ENSG00000154734	1.26093	0.967218	0.902166	0.825289	0.786142	0.851922	0.808829	1.11834	1.02814	0.886135
ADAMTS10 ENSG00000142303	0.958574	0.926412	1.12686	0.859875	1.05877	0.934239	0.942324	1.15289	1.37878	0.884828
ADAMTS12 ENSG00000151388	1.12062	1.25181	0.907582	1.14466	0.894449	1.03438	0.933393	1.09575	0.908303	0.923814
ADAMTS13 ENSG00000160323	1.19277	0.986609	1.20975	0.964775	1.03852	0.770918	0.770703	0.705722	1.0371	1.12943
ADAMTS14 ENSG00000138316	1.24463	0.981304	1.05848	0.782497	0.901024	1.0078	1.25659	1.20246	0.898011	1.19534
ADAMTS15 ENSG00000166106	1.02304	0.967401	1.02275	1.19816	1.09158	0.984906	1.0367	0.883027	1.03914	0.867743
ADAMTS16 ENSG00000145536	0.873776	1.30377	1.08064	0.876242	1.27064	1.14638	0.902232	0.943108	1.25648	1.07236
ADAMTS17 ENSG00000140470	0.922469	0.978146	1.0359	0.919122	1.071	0.899218	1.00632	1.0391	0.842539	0.887536
ADAMTS18 ENSG00000140873	1.09951	1.00643	0.819141	1.1313	0.941959	1.17698	1.04009	1.21369	0.779461	1.11471
ADAMTS19 ENSG00000145808	0.988554	0.88062	1.16998	0.844898	1.0703	0.787675	0.760941	0.784138	1.1415	0.971184
ADAMTS2 ENSG00000087116	0.989927	0.960516	0.892708	0.990187	0.977208	1.3718	0.865582	0.898438	0.917993	1.21927
ADAMTS3 ENSG00000156140	1.00821	0.724373	1.2319	1.0145	0.839216	0.975942	0.858908	1.08194	0.854474	0.925995
ADAMTS4 ENSG00000158859	0.766955	1.05458	1.0673	0.880179	1.14367	0.909496	0.825016	0.901058	0.754495	0.990604
ADAMTS5 ENSG00000154736	0.742055	0.941241	1.22139	0.793863	0.992902	1.10607	0.955366	1.05589	1.19588	0.972461
ADAMTS6 ENSG00000049192	0.983006	0.980687	1.21881	1.16765	1.0822	1.20135	1.02981	0.831518	1.12242	1.0384
ADAMTS7 ENSG00000136378	0.908125	1.04562	0.883538	0.912092	1.21422	0.77875	0.917368	1.10312	1.07824	1.00609
ADAMTS8 ENSG00000134917	0.931586	1.02263	0.633293	0.917271	1.11653	0.953459	0.965281	0.922117	0.925326	1.19545
ADAMTS9 ENSG00000163638	0.966111	1.15745	0.809881	1.01839	1.46142	1.16093	0.952726	0.736341	1.17068	1.05319
ADAMTSL1 ENSG00000178031	0.866952	0.969948	1.07572	0.806223	1.01771	1.60932	0.978195	1.11949	1.01339	1.03116
ADAMTSL2 ENSG00000197859	1.17862	0.819015	1.18437	0.800141	1.0835	0.885887	1.27996	1.22407	0.970872	0.844899
ADAMTSL3 ENSG00000156218	0.828504	0.93139	0.710316	1.20576	0.864296	0.918779	1.15898	0.735855	1.16145	1.2343
ADAMTSL4 ENSG00000143382	0.783232	0.883928	0.904763	0.9992	0.896298	1.08661	1.01882	1.08346	0.972586	0.921031
ADAMTSL5 ENSG00000185761	0.823859	1.10279	1.11498	0.920038	0.719907	0.889776	0.989288	1.1041	1.01306	0.938899
ADAP1 ENSG00000105963	1.01582	1.10987	0.803084	1.12998	1.20433	1.0283	1.02676	0.90015	1.1862	1.08061
ADAP2 ENSG00000184060	1.06709	1.12763	1.25299	0.927599	0.992429	0.738556	1.06564	1.04507	1.23119	1.05007
ADAR ENSG00000160710	1.57049	1.06425	1.11093	0.991522	0.781564	0.963091	1.26394	0.875185	0.938762	1.19921
ADARB1 ENSG00000197381	0.959131	0.928785	0.699207	0.980624	0.989801	1.03106	1.01455	0.768576	0.94618	1.06056
ADARB2 ENSG00000185736	0.928353	1.04363	0.818254	1.0833	0.759825	1.07528	0.991881	0.905012	1.11284	1.19498
ADAT1 ENSG00000065457	1.04601	1.08003	1.08389	1.2822	1.30029	1.00263	1.01596	0.91465	1.02332	0.866338
ADAT2 ENSG00000189007	1.27392	0.997116	0.751078	1.02306	1.19831	1.01185	1.02415	1.26907	0.840861	0.978371
ADAT3 ENSG00000213638	0.913021	0.906099	1.12608	0.873777	1.19619	1.00813	1.22507	1.00205	1.11404	0.830376
ADCK1 ENSG00000063761	0.993306	0.998144	0.82177	0.832493	1.50056	0.829627	1.01133	0.896146	0.867459	1.00073
ADCK2 ENSG00000133597	1.11236	1.10376	0.983489	1.09056	0.867196	0.954011	0.867091	0.98583	1.41709	0.931437
ADCK3 ENSG00000163050	0.90936	0.980373	1.13706	1.14806	0.994451	1.38539	1.34797	0.895634	1.15879	1.01409
ADCK4 ENSG00000123815	0.988485	1.09409	0.835648	0.728853	1.03146	1.0079	0.799236	1.14712	1.03628	0.829402
ADCK5 ENSG00000173137	0.960634	0.894708	0.908265	0.956654	0.780226	0.817578	1.10685	0.875867	0.730002	0.944923
ADCY1 ENSG00000164742	0.565785	0.785984	1.1814	0.950722	1.2577	0.98462	0.815269	1.09226	0.896066	0.88995
ADCY10 ENSG00000143199	1.09775	0.802068	0.919577	0.931171	0.919811	1.09527	1.09635	0.93385	0.966515	1.29427
ADCY2 ENSG00000078295	1.28367	0.936773	0.962009	1.21826	0.880614	0.743978	0.989018	0.821528	0.701881	0.95157
ADCY3 ENSG00000138031	1.25683	1.17739	0.963267	0.684941	0.836183	1.15241	0.718285	0.619892	1.02895	1.03446
ADCY4 ENSG00000129467	0.910631	0.687292	0.982762	0.971659	1.00762	0.798962	0.827233	1.21677	1.22606	1.12596
ADCY5 ENSG00000173175	1.07809	1.04383	0.855174	1.00636	1.1211	1.02761	0.948348	1.23957	0.931836	1.00244
ADCY6 ENSG00000174233	0.779312	0.97548	1.02115	1.09712	0.912764	1.04428	1.07302	1.11423	1.00873	0.829191
ADCY7 ENSG00000121281	0.804414	0.971413	0.983814	1.27509	0.967036	0.932206	1.20034	0.871834	0.869111	1.09582
ADCY8 ENSG00000155897	0.768385	0.825624	0.87355	0.987194	1.07028	1.01887	1.08401	1.06349	0.988211	0.840403
ADCY9 ENSG00000162104	0.772201	1.08305	1.12992	0.98133	1.22149	1.021	1.02671	1.04652	1.02191	0.826036
ADCYAP1 ENSG00000141433	1.01429	0.798951	1.25885	0.800987	1.16465	0.938184	0.959315	0.805815	0.978297	0.759658
ADCYAP1R1 ENSG00000078549	0.899229	1.07321	1.05911	0.862341	1.18812	0.823735	1.28235	0.881592	0.941202	0.813756
ADD1 ENSG00000087274	1.06813	1.15027	0.945064	0.747994	1.1152	1.04458	1.00257	0.828331	1.18354	0.833646
ADD2 ENSG00000075340	0.776375	1.2139	0.955618	0.857197	0.803686	0.810715	0.741914	1.03984	1.17386	1.0214
ADD3 ENSG00000148700	1.11259	0.97455	0.970743	0.962074	0.889994	1.03539	1.15214	0.933831	1.30795	0.98118
ADGB ENSG00000118492	0.986447	1.14453	1.10965	1.46872	1.02925	1.11233	0.872275	0.703047	1.15697	0.945285
ADGRA2 ENSG00000020181	0.947576	0.908882	1.16073	1.03433	0.887765	1.22629	0.97174	1.25154	1.05304	1.2543
ADGRA3 ENSG00000152990	0.917344	1.00504	1.10141	0.661121	1.0385	1.04167	0.907138	1.01845	0.876066	0.874912
ADGRB1 ENSG00000181790	0.892981	1.09452	1.07158	0.946414	0.853428	0.954341	0.790512	0.892585	0.934345	0.747076
ADGRB2 ENSG00000121753	0.780077	0.855817	0.967628	0.925429	0.883045	1.09447	0.907823	0.962741	1.38162	0.766575
ADGRB3 ENSG00000135298	0.939641	0.953654	1.16817	0.744498	1.147	0.845713	0.913246	0.830049	0.98745	1.02661
ADGRD1 ENSG00000111452	0.969543	1.18188	0.833046	0.911541	0.982552	0.918477	0.756556	1.09628	1.0456	1.07671
ADGRD2 ENSG00000180264	0.995572	0.823749	1.26854	1.05307	1.03761	0.772053	1.33033	1.12482	1.08871	1.05252
ADGRE1 ENSG00000174837	1.14968	1.13289	1.07752	1.01198	0.989754	0.821525	1.21141	1.08805	0.852674	0.975053
ADGRE2 ENSG00000127507	0.758648	1.30175	1.01242	1.01759	0.737684	0.781956	0.993668	1.11498	0.927481	0.978922
ADGRE3 ENSG00000131355	1.14016	0.810022	0.947972	1.0704	1.03439	1.09525	0.816325	0.91275	0.804919	0.728123
ADGRE5 ENSG00000123146	0.900536	0.635382	0.887122	0.667067	0.810461	0.804267	0.834686	0.853885	1.12331	1.07769
ADGRF1 ENSG00000153292	0.693414	0.863855	1.06817	0.966157	1.03345	0.892108	0.971994	0.859781	1.07966	1.05207
ADGRF3 ENSG00000173567	0.820024	1.27443	0.92479	0.959322	0.969811	0.790385	1.24045	1.05724	0.91269	0.900286
ADGRF5 ENSG00000069122	0.688726	1.09764	0.822356	0.82958	1.08062	1.27696	0.683605	1.02553	1.25397	0.929866
ADGRG1 ENSG00000205336	1.12917	1.1992	0.965299	1.29404	1.05994	1.10428	1.17533	1.08129	1.07623	0.878445
ADGRG2 ENSG00000173698	0.877172	1.20574	1.09087	1.00548	1.16942	1.00299	0.950628	0.981101	0.775452	0.643688
ADGRG3 ENSG00000182885	0.623149	0.84322	0.993742	0.89845	0.980792	0.977648	0.900907	0.964041	0.89938	0.86949
ADGRG4 ENSG00000156920	1.12175	0.906575	0.868754	0.940963	0.906904	1.06097	1.01062	1.15187	1.06715	1.03035
ADGRG5 ENSG00000159618	1.08009	1.42112	1.16469	1.07207	1.26556	1.19325	0.945259	0.768764	0.867952	1.04982
ADGRG6 ENSG00000112414	0.950064	0.869087	1.16172	0.823377	1.01939	1.01915	0.837904	1.02647	0.746566	1.08707
ADGRG7 ENSG00000144820	0.79557	1.15329	0.970141	1.12493	0.747785	0.873742	0.958944	0.945546	0.946148	1.08061
ADGRL1 ENSG00000072071	1.20895	0.877748	1.10226	1.0114	1.09993	0.918532	1.04896	0.82737	0.841213	0.942933
ADGRL2 ENSG00000117114	1.15074	1.03483	1.12416	0.946787	1.03865	0.59797	0.894127	1.00219	0.897624	1.0754
ADGRL3 ENSG00000150471	0.975038	0.931178	0.819099	0.938272	1.07298	0.953717	1.07614	0.875206	0.97299	1.15305
ADGRL4 ENSG00000162618	0.909475	1.03605	0.853231	0.947445	1.14285	1.19404	0.961666	1.16399	0.694028	1.25306
ADGRV1 ENSG00000164199	1.2021	0.887074	0.894644	0.976507	0.954978	1.02689	1.27931	0.943744	0.887329	0.880587
ADH1B ENSG00000196616	1.06887	1.02311	0.948697	1.03227	0.89036	0.921571	1.03978	0.863386	1.11171	1.0023
ADH1C ENSG00000248144	1.03845	1.01462	1.06691	0.716123	0.935343	1.09995	0.865252	0.790092	0.924996	1.08506
ADH5 ENSG00000197894	1.13201	1.16506	0.990801	0.961421	1.08523	1.1579	1.37193	0.697779	0.92625	1.54363
ADH6 ENSG00000172955	0.799443	1.03928	1.2061	0.874726	1.40188	1.04022	0.936674	1.28936	0.961818	0.900985
ADHFE1 ENSG00000147576	1.20179	1.05192	0.932319	1.04701	0.867552	0.851629	0.980368	0.907441	1.08812	1.17167
ADI1 ENSG00000182551	0.936652	1.39302	1.14709	1.18052	0.817601	1.16778	0.861666	0.781478	1.22904	1.09036
ADIG ENSG00000182035	0.958362	0.986158	0.781706	0.939228	0.971909	0.865282	0.903425	0.847509	1.06802	1.11925
ADIPOQ ENSG00000181092	0.91591	0.908422	1.02315	0.905273	0.875213	0.806511	1.11075	1.23296	1.04396	1.02102
ADIPOR1 ENSG00000159346	1.08287	0.85951	0.980381	0.871708	0.900737	0.953668	1.27436	0.94448	1.01381	0.958932
ADIPOR2 ENSG00000006831	1.02777	1.09879	0.807173	1.04023	1.12516	1.05678	1.06421	1.03606	0.67283	1.05731
ADIRF ENSG00000148671	0.870604	1.10418	0.985867	1.25686	1.18625	0.896591	0.913945	1.06389	0.908291	1.21225
ADK ENSG00000156110	1.07144	1.15664	0.928017	0.897964	1.17689	1.0201	1.16447	0.820097	1.09328	1.04363
ADM ENSG00000148926	1.12973	1.09706	0.929835	1.30514	1.13965	1.09144	1.19889	0.854283	1.07222	1.10146
ADM2 ENSG00000128165	1.28817	0.907914	1.08973	0.791076	1.0185	1.44453	1.10938	1.14042	0.870812	1.25643
ADM5 ENSG00000224420	0.956064	0.929057	1.19132	1.17804	0.986199	1.02164	0.913676	0.902162	0.880736	0.969286
ADNP ENSG00000101126	0.737873	1.26078	0.909158	1.1268	0.909322	1.2388	0.627407	1.09238	0.941736	1.07105
ADNP2 ENSG00000101544	1.0655	1.01421	0.914119	1.16681	0.758205	0.804437	0.95903	0.970047	1.25207	0.990882
ADO ENSG00000181915	0.888328	1.0218	0.868307	0.777816	1.09716	0.91328	1.01653	1.25721	0.713043	1.06504
ADORA1 ENSG00000163485	1.06995	1.24952	0.842636	1.00518	0.847375	1.11355	1.01976	0.866048	1.17491	1.09624
ADORA2A ENSG00000128271	1.10613	1.33853	1.09804	1.22236	1.13784	0.73344	1.07572	1.00741	0.957413	0.960996
ADORA2B ENSG00000170425	0.83949	0.873929	1.15727	1.13088	1.04767	1.05268	0.924673	1.10799	1.1981	1.17609
ADORA3 ENSG00000282608	0.777696	0.958298	0.868166	0.966293	1.02158	0.784267	0.852132	1.55399	1.04245	0.942886
ADPGK ENSG00000159322	1.09797	0.771803	0.998561	0.949518	1.43683	1.36682	1.1588	0.782925	1.16447	0.997506
ADPRH ENSG00000144843	1.11507	0.83765	1.21002	0.903124	1.03087	0.93682	1.14864	1.03267	1.13253	0.845888
ADPRHL1 ENSG00000153531	0.876141	1.00201	1.20157	1.01718	1.13677	0.903243	1.11382	0.896139	1.13172	0.854802
ADPRHL2 ENSG00000116863	0.821106	0.923651	0.972738	1.11744	1.10149	1.44838	1.00963	0.928171	1.51764	0.920982
ADPRM ENSG00000170222	0.915819	1.25445	1.05052	1.27	1.18933	0.867053	1.16711	0.959211	0.92232	0.995565
ADRA1A ENSG00000120907	0.800799	0.709867	0.956468	0.916876	0.950392	1.10267	0.874346	1.03956	0.990555	0.696898
ADRA1D ENSG00000171873	1.21079	0.865905	1.04071	1.34311	0.962251	1.25206	0.879078	1.25716	0.911271	1.01315
ADRA2A ENSG00000150594	1.06352	1.23252	0.922071	1.09079	0.803306	1.36213	1.15222	0.958552	1.09461	0.855781
ADRA2B ENSG00000274286	0.895483	0.750343	1.12251	0.977972	0.860888	1.06091	0.726543	0.88307	0.915493	0.960064
ADRA2C ENSG00000184160	1.00164	1.05222	0.719168	0.809896	0.819791	0.801876	1.03078	0.916482	1.23331	0.917674
ADRB1 ENSG00000043591	0.869232	0.818484	1.02346	0.991316	1.13648	1.29645	0.969659	1.14557	1.01504	0.760547
ADRB2 ENSG00000169252	0.807752	0.987181	0.731749	0.972383	1.105	0.95865	0.891759	0.872094	1.13115	0.956151
ADRB3 ENSG00000188778	0.899522	1.08686	0.983289	0.811281	1.00396	0.932787	0.762044	0.846928	1.30209	1.24114
ADRM1 ENSG00000130706	0.865825	0.896025	0.999464	0.970957	0.946708	1.12614	0.734885	1.23787	0.865815	1.08837
ADSL ENSG00000239900	1.06198	0.861871	1.19539	0.864743	0.820591	0.924586	1.0397	0.908492	1.04322	0.888865
ADSS ENSG00000035687	0.993939	0.813805	0.887316	1.45914	0.869253	1.32893	1.1325	1.14164	0.981676	0.878531
ADSSL1 ENSG00000185100	1.11442	0.963431	1.38632	0.981899	1.10758	1.12397	0.80787	1.07813	1.19501	0.903972
ADTRP ENSG00000111863	0.812434	1.0225	1.02687	0.961611	0.981363	0.88539	1.00638	0.829661	0.82068	0.770838
AEBP1 ENSG00000106624	1.20504	1.10975	0.906126	0.701687	0.799824	0.793398	0.940764	1.20208	0.996389	1.00601
AEBP2 ENSG00000139154	1.11582	0.865749	1.26761	1.00372	1.01631	1.10585	0.872689	0.874971	0.882558	0.769596
AEN ENSG00000181026	0.780926	1.17253	0.98584	1.02763	0.906612	1.06942	1.00099	0.988243	1.15607	1.12692
AES ENSG00000104964	0.753247	1.61156	1.11614	1.12536	0.930026	0.819665	0.749049	1.6121	0.894695	0.94183
AF011889.5 ENSG00000241489	0.884593	0.936358	1.02797	0.825809	1.0848	1.03825	0.918312	1.19508	1.05824	1.00402
AF131216.1 ENSG00000280273	1.22384	1.07443	0.940809	1.19813	0.884988	0.974158	1.08164	1.02144	0.970332	1.25371
AFAP1 ENSG00000196526	0.872451	1.04565	0.970421	1.01231	0.972414	0.924807	0.861261	0.967252	0.921865	1.24164
AFAP1L1 ENSG00000157510	0.910442	1.02478	0.910714	1.03429	0.977513	0.863816	0.957254	0.778044	1.11618	0.755746
AFAP1L2 ENSG00000169129	0.991992	0.706924	0.94066	0.940809	0.940068	0.846245	0.993613	0.962695	0.899469	1.15869
AFF1 ENSG00000172493	0.89424	1.0506	0.956601	1.03021	0.869061	0.986903	1.01691	0.972122	0.764241	0.999802
AFF2 ENSG00000155966	0.847358	1.01636	1.07374	0.953908	0.944597	1.1782	0.660138	0.926877	0.890753	1.04027
AFF3 ENSG00000144218	1.02027	0.923805	0.900869	1.16425	1.18815	0.797675	1.07042	1.24032	0.899995	0.983738
AFF4 ENSG00000072364	0.988653	1.06179	1.03867	0.889048	0.991712	0.862344	1.32252	0.784414	1.39806	0.992319
AFG3L2 ENSG00000141385	0.861851	1.12236	0.852444	1.0621	0.886451	1.33425	0.885311	0.802093	1.00604	0.961555
AFM ENSG00000079557	1.07421	0.897286	0.967353	0.867695	1.07644	0.909198	0.762749	0.998955	0.8148	1.00611
AFMID ENSG00000183077	1.34339	0.937629	0.777032	1.20011	0.74538	1.08867	0.928179	0.957716	1.42985	0.659139
AFP ENSG00000081051	0.843744	1.09096	0.925507	1.06521	1.07916	0.787961	1.14671	1.06177	1.11124	1.16093
AFTPH ENSG00000119844	1.07618	0.814989	1.03126	0.957422	0.838228	1.27402	1.00288	0.798677	0.923868	0.858333
AGA ENSG00000038002	0.830152	0.991981	0.954517	1.10713	0.947193	0.890378	0.919931	1.25305	0.867438	1.12518
AGAP1 ENSG00000157985	1.00298	0.724979	0.932117	0.845993	1.03673	1.15913	1.03667	1.07107	0.96906	0.941952
AGAP14P ENSG00000279058	0.812224	0.912325	1.1161	1.06982	1.14102	0.749404	0.94316	0.835613	1.38393	0.880672
AGAP2 ENSG00000135439	1.02768	0.848259	0.856658	1.29333	0.904304	0.948642	1.22677	0.852384	1.00034	1.16875
AGAP3 ENSG00000133612	1.00021	1.06636	1.04539	0.921107	1.16018	0.837301	0.877705	0.93628	1.01069	0.92563
AGAP4 ENSG00000188234	1.26057	1.04073	0.89944	1.14475	0.961704	1.03742	1.10659	1.00023	1.12326	0.973367
AGAP5 ENSG00000172650	1.1793	0.967718	1.06294	1.10714	1.13902	0.813158	0.744961	1.12305	0.790788	0.945677
AGAP6 ENSG00000204149	0.940809	1.02437	0.897788	1.25303	1.09765	0.948243	0.945904	1.22408	1.16686	1.03712
AGAP9 ENSG00000204172	0.886215	1.06902	1.12643	0.908079	1.02079	0.836819	1.06171	1.09592	0.977947	1.04729
AGBL1 ENSG00000273540	1.07239	0.992196	1.22645	0.985154	0.901103	1.0975	1.2316	0.757874	1.12704	0.996105
AGBL2 ENSG00000165923	0.963116	1.32687	0.910873	1.01003	0.98197	0.852069	1.15945	0.974351	0.99119	0.908946
AGBL3 ENSG00000146856	0.915502	1.01591	1.06644	0.850565	0.967966	1.05855	1.1112	0.892259	1.06027	0.945142
AGBL4 ENSG00000186094	1.17686	1.06873	1.03995	0.9334	0.853847	0.954386	0.871925	0.997395	0.932745	1.23145
AGBL5 ENSG00000084693	1.02804	1.28616	0.879535	0.8754	0.952553	1.11	0.884652	1.00424	1.18184	1.09304
AGER ENSG00000204305	0.552115	1.1459	1.04699	0.952124	1.16662	0.773367	0.864325	1.02197	1.33103	0.830568
AGFG1 ENSG00000173744	1.02874	0.919365	0.809937	0.90715	0.911207	1.06306	1.08973	0.930112	0.81271	0.990885
AGFG2 ENSG00000106351	1.04172	0.73199	0.725054	0.953987	1.10791	0.857304	1.07384	0.97058	0.82302	1.05112
AGGF1 ENSG00000164252	1.14547	0.842662	0.667155	0.917708	1.21325	1.15854	0.968459	1.01166	0.846844	0.951794
AGK ENSG00000006530	1.05304	1.00564	0.926689	0.950103	1.13911	0.920239	0.851416	0.802715	1.1313	0.833734
AGL ENSG00000162688	1.05869	1.40717	1.00694	1.1346	0.809167	0.884785	0.990467	1.0094	0.795427	0.972103
AGMAT ENSG00000116771	1.20042	0.889687	1.15597	0.998515	1.075	1.11818	0.835728	0.826515	1.10107	0.99202
AGMO ENSG00000187546	1.19895	0.9692	1.02947	0.922751	0.9263	1.03853	1.20284	1.0966	1.13488	1.12248
AGO1 ENSG00000092847	0.846287	0.911416	0.80038	0.949824	0.851706	0.954334	1.15941	0.996006	1.24353	1.13763
AGO2 ENSG00000123908	1.32785	0.786868	0.95301	0.927003	0.847305	1.06673	1.10046	1.00806	1.06419	0.817106
AGO3 ENSG00000126070	1.02098	1.07824	1.02718	0.996511	0.819275	1.17896	1.18407	0.893909	0.995783	0.979977
AGO4 ENSG00000134698	0.891813	1.19633	0.872017	1.11467	1.15453	0.846417	1.09804	0.841633	0.976738	1.02773
AGPAT1 ENSG00000204310	0.846489	1.17655	1.06717	1.21988	0.886128	0.900921	1.15559	0.976004	1.27988	0.925941
AGPAT2 ENSG00000169692	1.00861	0.8821	0.889509	1.03864	0.973495	0.834318	0.93173	0.936498	0.935587	1.07931
AGPAT3 ENSG00000160216	1.25258	0.951325	1.05139	0.95569	0.647597	1.29557	0.970952	1.17966	1.06677	1.02453
AGPAT4 ENSG00000026652	1.01693	0.792583	0.7997	0.7533	1.05611	0.899394	0.838113	0.964405	1.07574	0.880848
AGPAT5 ENSG00000155189	0.836534	0.840141	1.07515	0.865133	0.919942	1.09317	0.771812	1.10909	0.716489	0.932846
AGPS ENSG00000018510	0.801914	1.0359	1.14501	0.827367	1.30742	0.891971	0.748123	1.14413	1.0194	1.14028
AGR2 ENSG00000106541	1.09742	0.806754	0.986252	0.349975	0.953938	2.01095	0.908131	0.936501	1.09942	0.781398
AGR3 ENSG00000173467	0.999047	0.910432	1.05035	0.873316	1.04193	0.544116	0.887452	0.830808	0.868886	0.929141
AGRN ENSG00000188157	0.883224	1.00714	0.983294	1.06749	0.948362	0.913049	0.838689	0.968128	0.812888	1.31681
AGRP ENSG00000159723	1.00802	1.0394	1.06727	0.917546	1.04135	1.13841	0.960437	1.01479	0.875949	1.1093
AGT ENSG00000135744	1.00683	0.877386	0.838736	0.891748	0.901001	0.694033	0.884845	0.861278	1.00745	0.813468
AGTPBP1 ENSG00000135049	1.05996	0.765659	1.18075	0.819002	0.827626	0.928416	1.27055	0.952138	1.0789	0.87475
AGTR1 ENSG00000144891	1.14156	0.929911	0.974795	0.998358	1.22073	0.659899	0.976826	1.01219	0.911038	1.07139
AGTRAP ENSG00000177674	1.05709	1.53766	0.997259	1.24937	1.13717	0.992761	0.903158	0.944921	1.11922	0.664379
AGXT2 ENSG00000113492	1.14782	0.916527	1.06912	1.03145	0.946937	0.811508	1.07818	0.953621	0.773267	1.124
AHCTF1 ENSG00000153207	0.914857	0.876299	1.2769	0.733448	1.16701	0.797749	0.908648	0.815382	0.945452	0.83935
AHCY ENSG00000101444	1.67969	0.724587	0.859646	1.24512	1.37319	0.901488	1.33784	1.13319	0.836519	0.870533
AHCYL1 ENSG00000168710	0.840275	1.01268	1.16505	0.769617	0.974821	1.25056	1.00096	1.07923	1.52679	1.07665
AHCYL2 ENSG00000158467	0.882498	1.10713	1.10862	0.980579	0.812736	1.0648	0.712625	0.776796	1.11085	0.89029
AHDC1 ENSG00000126705	0.883827	0.952725	0.973077	1.10094	1.13984	1.31636	1.16475	1.16229	0.799497	1.12882
AHI1 ENSG00000135541	1.17289	1.03926	1.14009	0.915691	1.19672	1.17622	1.01031	1.08568	0.921923	0.881721
AHNAK ENSG00000124942	0.976391	1.279	0.930899	1.17624	1.04692	0.942607	0.813049	0.948105	1.21561	1.45765
AHNAK2 ENSG00000185567	1.07421	0.857611	1.40048	0.847331	0.878216	1.30492	0.925538	0.991235	0.951984	1.17204
AHR ENSG00000106546	1.07376	1.04878	0.95772	0.803984	1.26042	0.88156	0.868273	0.840802	0.827069	1.15284
AHRR ENSG00000063438	1.10513	0.968463	1.07636	0.870072	1.1716	1.18882	0.716948	0.868043	0.884087	0.886068
AHSA1 ENSG00000100591	0.85119	1.1536	0.910755	0.965059	0.987978	0.985621	1.05635	0.935803	1.25044	1.05163
AHSA2 ENSG00000173209	0.902689	1.20399	1.0424	0.891762	1.05133	0.943085	0.951981	0.782695	1.15913	0.918892
AHSG ENSG00000145192	0.914651	1.21562	1.28893	0.826184	1.12412	1.21214	0.921811	1.05056	0.881497	1.22044
AHSP ENSG00000169877	0.935783	0.929642	0.888877	0.928402	0.860133	0.917295	0.895879	1.07809	1.00157	1.01441
AICDA ENSG00000111732	0.891284	1.12029	1.18087	0.782111	0.815727	1.19252	0.957288	1.16765	1.21526	0.727594
AIDA ENSG00000186063	0.900443	1.12892	0.982973	1.21794	0.812554	0.916031	0.996067	0.904547	1.15308	0.919582
AIF1 ENSG00000204472	0.958672	0.987678	0.879612	0.859851	1.14275	0.898016	0.800958	0.877911	1.01378	0.922954
AIF1L ENSG00000126878	0.938177	0.868369	0.778124	1.2027	1.03711	1.17436	0.942065	1.16094	1.02092	1.13889
AIFM1 ENSG00000156709	0.875133	0.858295	1.04104	0.900907	1.17985	0.94947	0.82543	0.907565	1.26276	1.05456
AIFM2 ENSG00000042286	0.705601	0.954458	0.734236	1.07154	1.22684	1.02441	1.03927	1.02635	0.799761	1.12722
AIFM3 ENSG00000183773	1.21202	0.641456	1.1788	1.04474	0.847542	0.830549	1.09232	0.884036	0.679863	0.969897
AIG1 ENSG00000146416	0.930757	0.788644	1.1231	0.859633	0.799233	1.23569	1.00388	0.981803	0.842229	1.42401
AIM1 ENSG00000112297	0.947566	1.07239	0.950366	0.981804	1.04868	0.997883	0.826233	0.933034	1.13542	1.09616
AIM1L ENSG00000176092	1.08159	0.887779	1.09756	1.06547	0.765026	0.772417	1.41561	1.09272	0.893868	0.987141
AIM2 ENSG00000163568	0.896985	1.08443	0.859735	1.12089	0.948443	1.02944	0.984965	0.97721	0.912006	1.02142
AIMP1 ENSG00000164022	0.945024	1.07078	1.18502	0.923311	0.90627	0.796823	1.00286	1.04557	0.970289	0.988832
AIMP2 ENSG00000106305	1.09643	1.20097	0.838919	1.11014	1.04233	1.1579	1.03259	1.0857	0.900477	1.1299
AIP ENSG00000110711	1.01599	1.0937	0.695397	0.803081	1.04135	0.927865	1.05169	1.1004	0.985644	0.954357
AIPL1 ENSG00000129221	0.757632	0.928923	0.960912	0.912874	1.0561	1.06359	1.07612	1.04324	0.842286	0.92743
AIRE ENSG00000160224	1.13848	0.97783	1.12269	0.901304	1.12095	0.766948	1.2709	0.99879	1.05953	1.15248
AJAP1 ENSG00000196581	0.96294	1.2309	0.9776	0.93929	1.06788	1.07654	0.804962	0.903619	0.717027	0.808367
AJUBA ENSG00000129474	0.984111	1.06222	1.08138	1.10159	0.922617	1.05373	0.841561	1.09067	1.19701	0.893772
AK1 ENSG00000106992	1.00676	0.892745	0.874216	1.21956	1.0605	1.21385	0.979377	0.801827	0.969622	0.593755
AK2 ENSG00000004455	1.16035	1.20502	0.878086	1.09699	1.21447	1.42746	1.16012	1.16186	1.15484	1.27343
AK3 ENSG00000147853	0.863874	1.06932	0.905355	1.06661	0.785656	1.02168	0.859053	1.10286	0.924303	1.40305
AK4 ENSG00000162433	0.853815	1.11578	1.01342	1.05825	1.04157	1.00449	0.725461	0.748705	0.923009	1.30058
AK5 ENSG00000154027	0.563594	1.06252	1.08932	1.12914	1.18304	1.39769	1.00624	1.07764	0.803752	0.992984
AK6 ENSG00000085231	1.29642	1.14237	1.00549	1.15259	1.19981	1.02158	1.06785	1.0158	1.08897	1.07343
AK7 ENSG00000140057	0.822972	0.931392	0.844178	1.00273	1.09434	0.904669	1.07011	0.834112	1.08565	1.28191
AK8 ENSG00000165695	1.01722	1.42951	0.89444	0.896439	0.841194	0.923876	1.10926	0.840076	0.803485	1.11456
AK9 ENSG00000155085	0.986352	1.22093	0.983343	0.987796	1.17906	1.25201	0.895615	1.09329	1.20289	0.835613
AKAP1 ENSG00000121057	1.35838	0.686864	1.04063	1.22081	1.01011	1.09962	0.646302	0.826725	0.897758	1.15619
AKAP10 ENSG00000108599	0.873609	0.921315	1.06504	1.0085	0.963505	1.05517	0.928132	0.79083	0.953746	0.986171
AKAP11 ENSG00000023516	0.996392	0.892812	0.876874	0.854323	0.994218	0.469645	0.952163	1.00223	1.21545	1.08357
AKAP12 ENSG00000131016	0.805462	1.13715	0.896969	0.940376	1.09735	1.07893	0.810852	1.11098	0.874228	0.804391
AKAP13 ENSG00000170776	1.12275	0.92775	1.17523	1.09567	1.09437	0.936811	0.935651	0.929921	0.86164	0.880674
AKAP17A ENSG00000197976	1.21752	1.0254	0.993958	0.779091	1.00012	0.913483	1.20243	1.03213	0.834304	1.13435
AKAP3 ENSG00000111254	1.03089	0.690086	1.19999	1.07934	0.93108	0.737505	0.885719	1.12692	1.08071	0.985892
AKAP4 ENSG00000147081	1.00371	1.09122	1.1107	0.975336	0.829919	1.07271	0.931909	0.975573	1.10101	0.798274
AKAP5 ENSG00000179841	1.12045	1.15393	1.22755	0.886175	1.04793	0.790123	1.42808	1.06097	1.06904	1.05394
AKAP6 ENSG00000151320	0.969939	1.04469	0.724212	0.999363	1.13097	1.17781	1.16063	1.32143	0.899019	0.837989
AKAP7 ENSG00000118507	0.830043	1.26647	1.00235	0.942281	1.07109	0.850499	1.14786	1.12703	1.03108	0.985945
AKAP8 ENSG00000105127	1.50571	1.22369	1.09648	1.19764	0.842637	1.19861	1.35048	1.02657	0.905507	0.923264
AKAP8L ENSG00000011243	0.923499	1.00254	1.0689	1.10083	0.826908	0.907365	1.31473	0.908235	0.972159	0.910394
AKAP9 ENSG00000127914	0.763935	1.00698	0.955729	1.04828	0.771248	0.918355	1.29227	0.802598	1.13311	0.86656
AKIP1 ENSG00000166452	1.01801	1.15754	1.1958	0.915526	0.964026	1.02648	0.833445	0.906988	0.912485	1.09923
AKIRIN1 ENSG00000174574	1.30574	0.963311	1.08743	1.08844	0.917244	0.924158	0.904137	1.18668	1.1831	0.827705
AKIRIN2 ENSG00000135334	0.946483	0.870589	1.00177	1.31088	0.819556	0.991063	0.929241	0.864254	0.735174	0.82984
AKNA ENSG00000106948	1.12521	1.06647	1.10591	0.798625	0.967657	1.11403	0.81099	0.842593	1.01416	0.641277
AKNAD1 ENSG00000162641	1.11053	1.00949	1.12295	0.825933	1.20093	0.86838	1.00418	0.959345	0.773487	1.1132
AKR1A1 ENSG00000117448	1.01911	1.28347	1.12097	1.38082	1.16589	0.929062	0.803042	0.975067	1.00966	1.31144
AKR1B1 ENSG00000085662	1.31857	0.963007	0.855446	1.2138	0.948309	0.892154	1.17442	0.7108	1.07478	0.827065
AKR1B10 ENSG00000198074	1.18056	0.858275	0.85797	0.971902	0.975467	1.04891	0.951063	0.821123	1.11518	0.837882
AKR1C1 ENSG00000187134	0.904842	1.21414	1.38483	1.08272	0.895064	1.03801	0.995076	0.897616	0.913304	0.867332
AKR1C2 ENSG00000151632	1.19239	0.914737	1.06929	0.975163	0.929041	1.14769	0.709717	0.796412	0.749259	0.86116
AKR1C3 ENSG00000196139	1.00821	1.11928	0.760414	1.12746	1.01872	0.920796	1.39096	0.812756	0.98473	1.02472
AKR1D1 ENSG00000122787	1.10404	1.20602	0.897276	0.896452	0.974217	0.906516	0.873414	0.941511	1.12008	1.10358
AKR1E2 ENSG00000165568	1.02586	0.790863	1.30815	1.00441	1.26709	0.878774	0.838729	0.682294	0.729812	0.998125
AKR7A2 ENSG00000053371	1.11887	1.07926	0.953869	0.887322	0.83287	1.11576	1.2386	0.695158	1.33128	0.974936
AKR7A3 ENSG00000162482	1.09175	0.916792	1.2158	0.827656	1.23806	0.871238	1.12741	1.04865	0.935543	1.10657
AKR7L ENSG00000211454	1.03673	0.947845	0.793634	1.08279	1.12011	0.988263	1.08407	0.826617	1.05217	1.07168
AKT1 ENSG00000142208	1.37604	0.946555	0.828551	1.01201	0.917478	0.720184	1.18774	0.818187	0.959896	1.72501
AKT1S1 ENSG00000204673	0.724708	1.03194	0.833003	0.815903	0.94529	1.07219	0.980103	0.720719	0.822944	0.701562
AKT2 ENSG00000105221	1.03233	1.08726	1.27221	0.932816	0.884537	1.03124	1.04964	0.856246	0.681392	0.912188
AKT3 ENSG00000117020	0.999474	0.937104	0.960814	1.04544	0.674164	1.11002	0.859712	0.940059	0.898219	0.899574
AKTIP ENSG00000166971	0.932474	1.32204	1.11851	1.00722	0.807437	0.956489	1.07915	0.803553	0.878975	1.05178
AL049794.1 ENSG00000280240	0.968688	1.17211	0.989596	1.03754	0.958828	0.690793	1.0486	1.03059	0.817453	1.24489
AL049872.1 ENSG00000279963	1.02661	1.09059	1.31975	0.984764	0.924057	0.975364	0.91181	0.978692	1.27065	1.06625
AL135787.1 ENSG00000283263	1.13744	1.11643	1.1306	0.983775	0.945811	1.19366	1.02876	1.24126	1.08813	1.02244
AL354828.1 ENSG00000279282	1.00168	1.2537	1.04406	1.16003	0.963208	0.897689	1.02848	0.864857	0.996271	0.909313
AL354828.2 ENSG00000280175	1.08043	1.25933	1.31674	0.819898	1.48252	0.918069	0.888229	0.953775	0.853398	1.09479
AL356053.1 ENSG00000150076	0.754608	0.832047	0.959688	0.736293	1.07516	1.16853	0.974077	0.809192	1.07027	0.968357
AL356585.1 ENSG00000279081	0.844472	0.856151	0.822351	0.949917	1.12958	0.898027	1.16815	1.04652	1.14489	0.855461
AL358852.1 ENSG00000278899	1.1016	0.944813	0.964109	1.20349	1.2095	1.01318	1.04885	1.0278	1.07369	1.14285
AL365181.1 ENSG00000280316	0.785441	0.905299	0.920664	1.1288	0.966611	0.963526	1.16065	0.847214	1.25046	1.00755
AL513523.2 ENSG00000279767	1.35351	0.872705	0.880481	0.845546	0.896373	0.97321	0.986865	0.941974	0.95023	0.813173
AL589743.1 ENSG00000279508	1.05368	1.59687	1.13383	1.03176	0.974519	1.06322	0.962704	0.930418	0.986454	0.665602
AL645922.1 ENSG00000279546	0.867669	1.08916	0.987578	0.966667	0.909453	1.18758	0.956011	1.23562	0.954697	1.08159
ALAD ENSG00000148218	0.812854	0.887735	1.23255	0.959066	1.2165	1.29885	1.36511	1.31227	1.28733	1.16995
ALAS1 ENSG00000023330	1.11302	0.952915	1.03886	0.97435	1.20535	1.02236	1.00045	1.22421	0.941043	0.89192
ALAS2 ENSG00000158578	1.12403	1.06495	0.973259	0.922588	1.08824	1.18373	0.90816	0.989887	0.951925	1.11247
ALB ENSG00000163631	1.12643	1.01187	1.15484	1.09812	0.911444	0.936001	1.12438	0.737973	0.644373	1.04769
ALCAM ENSG00000170017	0.894117	1.1215	1.04005	1.29031	0.813609	1.1546	0.853175	1.08316	0.759482	0.881447
ALDH16A1 ENSG00000161618	0.868337	0.978749	0.905491	1.09314	1.15758	0.992254	1.01567	1.17426	0.863245	1.28829
ALDH18A1 ENSG00000059573	1.07088	0.949555	1.07189	1.01163	0.811345	0.836405	1.31213	1.10417	0.651453	0.987447
ALDH1A1 ENSG00000165092	0.962212	0.927079	1.0424	1.06001	1.09884	1.18893	1.14436	1.13899	0.82484	1.1097
ALDH1A2 ENSG00000128918	1.17098	0.884158	1.08861	1.08403	1.11972	1.08617	1.12539	1.12674	0.846003	1.46184
ALDH1A3 ENSG00000184254	0.924712	0.98729	1.12312	1.18264	0.858576	0.655122	1.09836	1.01533	1.30064	1.03062
ALDH1B1 ENSG00000137124	0.902384	1.02123	0.634066	0.959036	1.04341	0.883265	0.972139	1.15935	1.09999	0.928965
ALDH1L1 ENSG00000144908	0.978219	1.02631	0.861104	1.04814	0.969865	1.05932	0.81206	1.10664	1.05119	1.18982
ALDH1L2 ENSG00000136010	1.06237	1.08993	0.950538	1.05539	0.767595	0.906314	1.00982	0.984398	0.888294	0.821544
ALDH3A1 ENSG00000108602	0.982003	0.966599	0.999461	1.01515	0.903679	0.880129	1.00412	1.01963	1.13485	1.08807
ALDH3A2 ENSG00000072210	1.02052	1.11855	1.03011	0.963456	1.06872	1.41114	1.02399	0.944048	1.1763	0.974596
ALDH3B1 ENSG00000006534	0.862756	1.21774	1.06863	0.931706	0.961221	0.860781	0.785739	1.24298	1.07777	1.13043
ALDH3B2 ENSG00000132746	0.810002	0.928131	0.756736	0.829002	1.08979	1.05294	0.821017	1.10817	0.909594	0.686151
ALDH4A1 ENSG00000159423	0.949334	1.39998	1.14581	1.19894	0.916894	1.21437	0.944288	1.05335	1.31415	0.94892
ALDH5A1 ENSG00000112294	1.0728	0.932449	0.994208	1.03694	0.782021	0.812207	1.3086	1.26549	1.05203	0.826321
ALDH6A1 ENSG00000119711	0.843873	1.04303	0.894531	0.810066	1.35972	1.00794	1.02389	1.16917	1.14263	1.06555
ALDH7A1 ENSG00000164904	1.05349	1.13292	1.43647	0.984212	1.12783	0.930214	1.16897	1.03743	1.0004	0.869953
ALDH8A1 ENSG00000118514	0.799557	1.00539	0.820773	1.1071	0.883915	0.938084	1.08609	1.18423	1.17319	0.930424
ALDH9A1 ENSG00000143149	1.21838	0.829432	1.05851	0.789008	1.35234	0.840975	1.05924	0.823967	1.02717	1.00519
ALDOA ENSG00000149925	1.13944	1.3443	0.979019	1.42314	1.24993	0.862324	0.888849	1.21551	1.3998	0.815069
ALDOB ENSG00000136872	0.649532	0.900309	0.923475	1.09417	1.06195	1.04595	0.938071	1.0182	0.918155	0.935156
ALDOC ENSG00000109107	1.05704	0.975306	1.1292	0.867191	1.21435	0.81682	1.18409	1.18907	1.28645	1.05781
ALG1 ENSG00000033011	1.12845	1.11784	1.06635	1.01487	1.14495	1.11247	0.766323	0.949385	0.96344	1.04107
ALG10 ENSG00000139133	1.01573	1.15514	1.06867	0.836987	0.801403	1.20238	1.15155	0.699154	1.00792	1.21971
ALG10B ENSG00000175548	0.973617	1.10252	1.09139	0.917494	0.928416	0.996308	0.941567	0.936042	1.1429	1.25862
ALG11 ENSG00000253710	1.12836	0.779296	1.10788	0.944228	1.02588	1.21812	0.92386	0.975962	1.20288	0.998821
ALG12 ENSG00000182858	0.928409	1.33307	1.2876	0.88966	0.764903	0.830788	1.16822	1.05236	0.900163	1.00233
ALG13 ENSG00000101901	1.23338	0.798889	0.870182	1.12261	0.843559	1.09721	0.997128	0.747991	1.0802	1.1585
ALG14 ENSG00000172339	1.10522	0.926841	1.20663	1.23075	0.872962	0.921015	0.711129	0.769117	1.16349	1.19044
ALG1L ENSG00000189366	1.07178	1.07588	0.863422	0.859042	0.969489	0.789351	1.20965	0.955592	1.16104	1.24057
ALG1L2 ENSG00000251287	1.09173	0.845105	1.22562	0.865442	0.873215	0.77851	1.04201	0.908031	1.08831	0.971599
ALG2 ENSG00000119523	1.1355	1.06916	1.00384	1.15558	1.09755	1.15002	0.695264	1.13953	0.976792	0.998073
ALG3 ENSG00000214160	0.999041	0.827184	1.26584	1.10954	1.22766	1.05819	0.892117	0.840231	1.05871	0.920158
ALG5 ENSG00000120697	1.18336	1.01177	1.18506	0.87548	0.760786	0.897584	0.817862	1.00165	1.04317	1.04375
ALG6 ENSG00000088035	1.12428	1.09678	0.906146	1.03368	1.0882	0.999785	1.01049	0.962548	0.995819	1.19006
ALG8 ENSG00000159063	0.7775	0.721125	1.02782	0.916703	1.19554	1.15778	0.963352	1.07975	0.653437	0.975512
ALG9 ENSG00000086848	0.980973	0.697052	1.1194	1.12239	1.06341	0.918877	1.11409	0.855796	1.10548	0.809867
ALK ENSG00000171094	1.30281	1.21375	1.00567	1.07354	1.04933	1.13354	0.887804	0.822066	0.873396	1.05677
ALKBH1 ENSG00000100601	0.963894	0.933681	0.97288	1.03636	1.04075	0.956219	1.13219	1.04309	1.01487	1.02566
ALKBH2 ENSG00000189046	1.11254	1.14073	0.944	1.02058	0.832973	1.06142	0.899361	0.966829	0.987741	0.741218
ALKBH3 ENSG00000166199	0.849032	1.08732	0.871814	0.941037	1.08965	1.10815	0.80658	0.941542	0.934035	0.996107
ALKBH4 ENSG00000160993	1.45612	0.888976	1.16207	0.789422	1.10243	0.827167	1.0389	0.914472	0.955046	0.804326
ALKBH5 ENSG00000091542	1.04892	1.23761	0.851847	1.08233	0.739739	1.01244	1.188	0.902506	1.0983	1.17406
ALKBH6 ENSG00000239382	0.873479	0.926392	1.03614	0.966906	0.956772	1.02149	0.531781	1.24045	1.1579	1.30394
ALKBH7 ENSG00000125652	0.844224	1.19198	0.83766	0.919099	1.08566	1.09599	1.04357	0.827719	1.14563	0.968456
ALKBH8 ENSG00000137760	1.22684	0.839967	0.960177	1.10361	1.19209	1.1805	0.922866	1.0283	1.05844	1.11548
ALLC ENSG00000151360	0.817125	1.05552	0.652954	1.16405	0.926815	1.08069	1.06125	1.01319	0.849394	0.82759
ALMS1 ENSG00000116127	0.961305	1.09314	0.967577	0.962904	1.01194	0.825523	0.828544	0.987581	1.16301	1.15772
ALOX12 ENSG00000108839	1.13209	0.869467	0.896388	1.07001	1.06936	0.683823	1.1739	0.940959	1.08301	1.30151
ALOX12B ENSG00000179477	0.798268	1.21266	1.06151	1.01171	0.881886	1.04863	1.15567	0.796757	1.25075	0.83883
ALOX15 ENSG00000161905	1.07383	0.724117	0.985014	1.04644	0.822216	1.07035	0.986996	1.15369	0.901658	0.851507
ALOX15B ENSG00000179593	0.86758	1.02906	1.24868	0.85814	0.752018	1.04882	1.06674	0.978823	1.17142	1.21903
ALOX5 ENSG00000012779	1.2398	0.836757	0.924652	0.975708	0.902434	1.1562	1.03482	1.19894	0.866152	0.765655
ALOX5AP ENSG00000132965	0.825437	1.26325	0.993356	1.00898	0.942275	0.991971	1.24553	0.891634	0.898687	0.912267
ALPK1 ENSG00000073331	1.01087	1.09116	0.898953	1.03822	1.12301	0.856475	0.918192	0.984162	0.924666	0.892152
ALPK2 ENSG00000198796	0.978944	1.20342	1.08712	0.802073	0.855937	0.80068	0.920321	1.05875	0.90016	0.910149
ALPK3 ENSG00000136383	1.11594	1.23109	1.13975	1.08825	0.818401	1.13785	0.957418	0.894537	0.860999	1.04292
ALPL ENSG00000162551	0.917794	0.966901	1.04421	0.902529	1.02809	1.2816	0.943258	0.795042	1.09064	0.921158
ALS2 ENSG00000003393	0.789441	1.0013	1.35639	0.973885	1.13494	1.17441	1.03597	1.06627	0.751877	1.08069
ALS2CL ENSG00000178038	0.905228	1.11115	1.03854	0.947204	0.96131	0.802599	1.09065	0.986814	0.742845	0.943865
ALS2CR11 ENSG00000155754	0.876045	1.0639	1.06352	1.06662	1.04789	1.05419	1.05105	0.879024	1.03821	0.99805
ALS2CR12 ENSG00000155749	1.01164	0.970492	0.750584	0.866834	0.866009	0.817404	0.802254	0.7694	0.798522	0.742101
ALX1 ENSG00000180318	0.898132	0.994569	0.781886	1.05118	1.17164	1.06365	1.01251	1.13601	1.09699	0.930967
ALX3 ENSG00000156150	0.947261	1.23237	0.953952	1.11415	1.19449	0.66154	0.923831	1.16555	0.938302	1.15341
ALX4 ENSG00000052850	1.15231	1.04769	0.907063	0.987397	1.0525	0.929364	1.02025	1.10775	1.08488	0.993315
ALYREF ENSG00000183684	1.11431	1.06827	1.13838	0.87092	0.895589	0.748492	1.04955	0.826744	1.08958	0.905575
AMACR ENSG00000242110	0.808518	1.14754	0.781465	0.866671	0.680014	1.70696	0.660859	1.07041	0.751242	1.30338
AMBP ENSG00000106927	1.01617	1.05683	1.09476	0.930849	1.00848	1.13882	0.908004	1.05117	0.909225	1.51299
AMBRA1 ENSG00000110497	0.942908	1.10121	1.02168	0.7386	1.30148	1.20374	1.12389	0.945778	1.12836	0.866163
AMD1 ENSG00000123505	1.00776	1.15359	1.05682	0.86002	1.04492	0.820397	0.997822	1.01601	0.895613	0.929527
AMDHD1 ENSG00000139344	0.752062	0.872368	1.0185	0.923131	0.927848	0.949169	0.968301	1.11036	0.954413	0.974501
AMDHD2 ENSG00000162066	0.884926	0.922735	1.029	0.938812	1.14331	1.31136	0.927844	0.945802	0.845816	0.935767
AMELX ENSG00000125363	1.01042	0.979302	1.28716	1.24729	1.03506	1.23215	0.995702	1.3433	0.853147	1.22737
AMELY ENSG00000099721	0.881483	1.06647	0.823982	1.13667	1.1807	1.03021	0.892031	0.98259	0.948982	1.068
AMER1 ENSG00000184675	1.08891	0.875687	1.05662	0.98663	0.864784	0.993448	0.938351	1.16094	1.1569	1.05579
AMER2 ENSG00000165566	1.05609	0.825278	0.873785	0.981516	0.785178	1.14278	0.955715	1.34399	0.963181	1.11509
AMER3 ENSG00000178171	0.957605	1.17832	1.03121	1.10309	1.01967	0.861377	0.824118	1.06243	0.998901	1.1009
AMFR ENSG00000159461	0.935899	0.846239	0.97211	0.910098	0.811605	1.02887	0.945414	1.134	0.929036	0.685464
AMH ENSG00000104899	1.09249	1.03602	1.31045	0.890608	1.15326	0.976796	1.02165	1.08419	1.10315	0.875988
AMHR2 ENSG00000135409	0.841993	1.01181	1.07036	0.916362	1.08954	0.84181	0.976903	0.96211	1.18833	1.20235
AMIGO1 ENSG00000181754	1.39179	1.00655	0.98614	1.09967	0.967037	0.892145	1.32947	0.843854	0.974405	0.843686
AMIGO2 ENSG00000139211	0.979009	0.765053	0.92653	1.05642	1.18147	1.02047	0.876604	1.00024	1.21309	1.04979
AMIGO3 ENSG00000176020	0.819316	1.10144	0.884302	1.18241	0.856611	0.935717	0.978017	0.975331	1.1781	1.028
AMMECR1 ENSG00000101935	0.792574	0.940154	1.02733	0.838368	0.756019	0.878238	0.941342	0.951736	0.985237	0.995941
AMMECR1L ENSG00000144233	1.12453	0.953355	1.1285	0.713805	1.00393	0.924437	0.962216	1.07342	1.04178	0.959278
AMN ENSG00000166126	1.01629	1.06885	1.27705	0.95878	1.0168	1.07885	0.858391	1.1332	0.897861	1.09169
AMN1 ENSG00000151743	1.14245	1.12431	0.894412	0.882097	0.842275	0.950361	0.881792	0.808164	1.06752	0.896415
AMOT ENSG00000126016	1.17365	0.916147	0.757636	0.813653	0.918289	0.921494	1.18763	0.856668	1.29442	1.2548
AMOTL1 ENSG00000166025	1.06837	1.07407	1.23999	0.996182	1.07025	0.758305	1.31921	0.776828	1.19945	1.2748
AMOTL2 ENSG00000114019	0.980759	0.892977	0.934929	1.10656	1.08037	1.14846	1.02336	0.778962	1.04667	1.01444
AMPD1 ENSG00000116748	0.962364	0.864451	1.204	1.08035	0.791062	1.07639	0.766321	1.0342	1.2803	0.989356
AMPD2 ENSG00000116337	1.05415	0.718905	0.937799	1.07506	1.05931	1.07937	0.843483	1.08324	1.06766	1.07253
AMPD3 ENSG00000133805	0.857792	0.918867	1.11721	0.867434	0.74611	0.918932	1.04989	0.829203	1.00576	1.23799
AMPH ENSG00000078053	1.11732	1.01166	1.05289	0.88869	0.934546	1.13842	0.839425	0.764512	1.04154	1.06101
AMT ENSG00000145020	1.04364	1.11519	1.17298	0.989883	0.86426	0.760341	0.798391	1.16931	1.01808	1.01055
AMTN ENSG00000187689	1.01478	1.02483	0.908441	0.688868	0.878835	1.06933	1.06632	1.17225	0.930436	0.973133
AMY1A ENSG00000237763	0.854597	0.982768	0.848771	0.9003	1.04337	0.950142	0.905418	0.980271	1.00442	0.882624
AMY1B ENSG00000174876	0.912223	1.0675	1.2109	0.773916	0.847953	0.872715	0.801974	0.786875	1.03906	1.14801
AMY1C ENSG00000187733	0.884923	1.06895	1.1545	1.16329	1.4463	0.795017	1.06043	0.814668	1.0764	0.939066
AMY2A ENSG00000243480	0.984087	0.864128	0.770017	1.19327	1.25882	0.77316	0.964673	1.10629	1.11321	0.935707
AMY2B ENSG00000240038	0.745237	0.647666	1.03139	1.00632	1.06781	0.841844	0.991513	1.17524	1.11223	1.20837
AMZ1 ENSG00000174945	0.970172	0.79085	0.886863	0.879736	1.08572	1.03773	0.894214	0.907065	0.929548	0.892444
AMZ2 ENSG00000196704	1.06458	1.10069	0.943701	1.01626	1.13656	0.983382	0.755013	0.765236	0.841892	0.924068
ANAPC1 ENSG00000153107	0.935884	1.08631	1.04826	1.017	1.17062	0.818964	0.782374	1.00843	0.972134	1.16482
ANAPC10 ENSG00000164162	0.859966	1.03141	0.846386	0.889474	1.11146	0.937242	1.05027	0.981478	1.21082	1.09735
ANAPC11 ENSG00000141552	0.910731	1.14704	0.866634	0.809186	1.16025	0.985746	1.23495	1.05862	0.961857	1.03889
ANAPC13 ENSG00000129055	0.982234	0.937005	1.09949	1.10938	0.91494	0.849454	0.990609	0.98687	0.953759	1.26313
ANAPC15 ENSG00000110200	0.931391	1.22944	0.854781	1.02408	1.07675	1.09035	1.00736	1.12938	0.996178	1.34304
ANAPC16 ENSG00000166295	1.02877	1.05903	0.826692	1.0961	0.930651	0.950438	1.2326	1.19416	1.10631	1.11303
ANAPC2 ENSG00000176248	0.947765	1.25732	1.33839	1.23559	0.946957	1.03816	1.25732	1.03235	1.04797	0.953365
ANAPC4 ENSG00000053900	0.997172	0.941204	1.08743	1.29985	0.915353	0.969844	0.97903	0.947046	0.962459	0.81519
ANAPC5 ENSG00000089053	1.00797	1.10218	1.27093	1.09981	1.11682	0.831716	0.939633	0.725302	0.972573	1.16798
ANAPC7 ENSG00000196510	1.2184	0.931862	0.95085	1.04435	1.0423	1.08345	1.24306	0.802125	0.843403	1.06448
ANG ENSG00000214274	1.14916	1.18341	1.04792	0.811924	0.818041	0.904865	1.0038	1.08845	0.839909	0.682849
ANGEL1 ENSG00000013523	0.96174	0.993676	0.970209	1.12633	1.06318	1.00826	1.12478	1.00235	0.926064	0.971306
ANGEL2 ENSG00000174606	0.831283	0.958749	1.03734	0.998026	1.08298	0.917475	0.89619	0.948525	1.11353	0.93693
ANGPT1 ENSG00000154188	1.21758	1.21717	0.999906	1.09042	0.871431	0.986578	1.23307	0.859249	1.09797	0.893409
ANGPT2 ENSG00000091879	1.03399	0.800222	0.9925	0.910606	1.0948	0.979223	1.05899	1.1848	1.15327	0.860591
ANGPT4 ENSG00000101280	1.01281	1.03949	1.01439	0.90996	1.21	0.946912	0.794995	0.969693	0.920795	0.855064
ANGPTL1 ENSG00000116194	0.982168	1.14894	1.03558	0.936119	1.16337	1.05895	1.12108	0.92359	1.07922	0.806756
ANGPTL2 ENSG00000136859	0.925961	0.929091	1.36663	0.857929	0.916359	0.917186	0.888873	1.12001	0.980114	1.08994
ANGPTL3 ENSG00000132855	0.965345	1.07215	0.695265	1.04912	0.863982	1.13258	0.84637	1.10158	0.954166	0.889907
ANGPTL4 ENSG00000167772	0.694359	0.808813	0.924304	1.04718	1.04936	0.896833	1.13055	1.18609	1.1097	0.944828
ANGPTL5 ENSG00000187151	1.13501	1.15904	0.975198	1.12187	0.833308	0.887807	1.12459	1.08533	0.935663	0.776811
ANGPTL6 ENSG00000130812	0.902297	0.860532	1.15548	1.0357	1.06982	0.874343	1.0499	0.821333	1.11426	1.02446
ANGPTL7 ENSG00000171819	0.956566	1.0597	1.22087	1.04287	0.971564	0.754349	0.893812	0.98536	0.916934	1.05582
ANK1 ENSG00000029534	0.726566	0.975368	1.25521	1.22044	1.05173	0.931162	0.97773	0.897575	1.30396	1.00996
ANK2 ENSG00000145362	0.973427	0.943793	1.01211	1.06209	1.02756	1.018	1.21385	1.10911	1.05872	0.910678
ANK3 ENSG00000151150	0.783909	0.906531	1.14263	0.940701	1.12397	0.852764	1.04931	0.901502	1.12332	0.874228
ANKAR ENSG00000151687	0.90612	0.900424	0.684179	1.04306	1.28932	1.18671	0.912347	0.82686	1.00742	0.796865
ANKDD1A ENSG00000166839	0.865215	1.00388	0.976009	0.957693	0.803959	0.990558	1.01445	0.941769	1.07438	1.11863
ANKDD1B ENSG00000189045	1.06709	0.827497	0.631754	0.826384	0.880886	0.988428	1.28318	0.937411	1.04024	1.09959
ANKEF1 ENSG00000132623	1.15924	1.06283	1.03959	0.91929	0.893081	0.917802	1.12051	1.07168	1.33748	0.91748
ANKFN1 ENSG00000153930	1.00399	0.900699	0.757406	1.06458	1.00876	0.905723	0.886235	1.04475	1.09156	0.807099
ANKFY1 ENSG00000185722	1.06799	0.746954	1.34579	0.730898	1.01251	1.05886	0.948875	1.19061	0.92599	1.20853
ANKH ENSG00000154122	0.780547	1.34149	1.04828	1.02154	1.78755	0.706083	1.10073	0.783682	1.04418	1.05137
ANKHD1 ENSG00000131503	1.28012	0.959041	1.11695	0.925936	0.960291	0.739744	0.849851	0.95702	1.12921	0.962948
ANKHD1-EIF4EBP3 ENSG00000254996	0.995717	0.87507	0.883545	1.0321	1.08018	0.954875	0.945033	0.88178	1.02853	1.03181
ANKIB1 ENSG00000001629	0.89822	0.941403	0.957792	1.04775	1.02667	0.987812	0.878012	0.913709	0.905036	1.01123
ANKK1 ENSG00000170209	1.02301	1.13299	1.35311	0.959536	0.987861	1.13816	0.862163	1.20699	0.980293	1.00787
ANKLE1 ENSG00000160117	1.02105	0.849537	1.16228	1.02991	0.884899	1.11898	1.04439	0.916065	0.809817	1.22569
ANKLE2 ENSG00000176915	0.916561	1.12848	0.99592	0.887024	0.920863	0.901725	0.849282	1.19491	1.01781	0.791252
ANKMY1 ENSG00000144504	0.997748	1.04518	1.22247	0.916348	1.3783	0.919412	0.912264	1.04057	0.785613	0.89013
ANKMY2 ENSG00000106524	1.02685	1.00063	1.1014	1.29467	1.15008	1.06778	0.94748	0.779419	0.862555	0.952353
ANKRA2 ENSG00000164331	1.04942	1.00743	1.34106	1.00387	1.29821	0.642679	0.891757	0.828338	0.911165	0.958527
ANKRD1 ENSG00000148677	0.876668	0.988695	0.972102	1.12787	0.816406	0.966645	1.22367	1.29916	1.01285	0.860044
ANKRD10 ENSG00000088448	0.996737	0.845467	1.09193	1.04618	1.06483	1.01163	1.16854	0.799294	0.845816	1.03848
ANKRD11 ENSG00000167522	1.04024	0.644754	0.986948	0.949482	0.824048	1.11947	1.01986	1.14492	0.88048	1.04871
ANKRD12 ENSG00000101745	1.16988	1.06945	1.02851	0.652226	1.09454	0.803601	1.06609	0.923621	0.782804	0.924721
ANKRD13A ENSG00000076513	0.797293	0.976149	0.932052	1.06384	0.929302	1.10718	0.939602	1.20487	1.22562	0.837165
ANKRD13B ENSG00000198720	0.887042	0.961362	0.821041	1.16421	0.885381	1.25031	0.945657	0.859792	0.994674	0.979271
ANKRD13C ENSG00000118454	1.04905	1.01119	1.26765	1.0477	0.990235	1.24883	1.01242	1.04328	0.777146	1.01017
ANKRD13D ENSG00000172932	1.03769	0.817188	1.16238	0.791287	0.704251	0.987485	1.18405	0.730582	0.860746	0.726087
ANKRD16 ENSG00000134461	1.14439	1.08982	1.19611	1.2453	0.844332	0.898128	0.931425	0.944542	1.12938	1.16383
ANKRD17 ENSG00000132466	1.10894	0.939566	0.853148	0.812222	0.728498	0.836224	1.08133	1.02713	0.844555	1.11287
ANKRD18A ENSG00000180071	0.84455	1.04294	0.820437	1.3089	1.0214	0.931162	0.750632	1.09765	1.05918	0.972152
ANKRD18B ENSG00000230453	1.00269	1.19094	1.08417	0.811315	1.17022	1.22952	1.06542	1.06234	1.11664	1.02348
ANKRD2 ENSG00000165887	1.02174	0.95059	1.10613	0.898027	0.901487	0.997937	0.906707	1.03264	1.08925	1.0074
ANKRD20A1 ENSG00000260691	0.843495	1.01232	1.11168	1.00334	0.91422	0.868904	1.10011	0.810417	0.872313	1.06487
ANKRD20A2 ENSG00000183148	0.92647	0.974036	1.25485	0.970007	1.08075	1.28263	0.957229	0.562866	0.899889	1.00514
ANKRD20A3 ENSG00000276203	0.791996	0.941621	0.758294	1.07143	1.08358	1.13319	1.00617	0.933613	1.28467	0.987257
ANKRD20A4 ENSG00000172014	1.1453	0.937768	1.11149	0.941539	0.868705	0.932027	0.685254	0.75045	0.93107	0.744208
ANKRD22 ENSG00000152766	1.06562	0.630941	1.1437	0.979886	0.910856	1.25739	0.899061	1.16311	1.04684	0.952121
ANKRD23 ENSG00000163126	0.741309	0.888473	0.962379	0.96623	1.09188	1.02736	0.91796	0.794627	0.996508	0.768716
ANKRD24 ENSG00000089847	1.10127	0.981018	1.26088	1.04847	1.04384	0.761165	1.06022	0.912189	0.935575	0.905629
ANKRD26 ENSG00000107890	1.01024	0.837889	1.00484	0.974621	0.929289	0.952011	0.662862	0.909004	1.14679	1.16265
ANKRD27 ENSG00000105186	1.00771	1.01966	0.664056	0.740675	1.24467	1.03741	1.06766	1.12664	1.22515	1.00583
ANKRD28 ENSG00000206560	0.951951	1.03367	0.952987	0.797774	0.846938	0.823251	1.0664	0.899804	0.892796	1.17578
ANKRD29 ENSG00000154065	0.643845	1.35844	1.15234	0.89045	0.685933	1.18601	0.967692	0.982925	0.916683	0.95983
ANKRD30A ENSG00000148513	0.846271	1.15435	1.11498	0.892683	1.13305	0.976089	1.30267	1.28799	1.06257	0.962416
ANKRD30B ENSG00000180777	0.806594	0.905791	0.85936	0.936053	1.03805	1.28151	0.587141	1.13986	0.932652	0.987568
ANKRD30BL ENSG00000163046	0.866582	1.05098	1.02789	0.965119	0.79433	0.971822	1.04254	0.796256	0.801042	1.04171
ANKRD31 ENSG00000145700	0.915349	0.974477	1.01292	0.739181	0.935791	0.973554	1.18971	0.912095	0.965236	1.28217
ANKRD33B ENSG00000164236	0.930196	1.18083	0.874733	1.12292	0.919751	0.755141	0.781011	0.719023	0.873836	0.943403
ANKRD34A ENSG00000272031	1.33554	0.948373	0.978727	1.24427	1.21972	1.04365	1.06599	0.956478	1.11968	0.954473
ANKRD34B ENSG00000189127	0.757873	1.22009	1.21329	1.00919	1.31384	0.847872	0.906674	0.922522	0.799843	0.949143
ANKRD35 ENSG00000198483	1.14878	0.947185	0.996306	1.176	1.02512	0.738698	0.900173	0.714925	0.939864	1.08823
ANKRD36 ENSG00000135976	0.891966	0.956104	0.982314	0.941484	0.947363	0.942709	0.967069	0.799436	1.01401	0.803895
ANKRD36B ENSG00000196912	0.827656	1.05631	0.741513	0.944755	0.826092	0.957265	0.850932	0.630678	1.23403	1.11308
ANKRD36C ENSG00000174501	0.918882	0.851224	0.809371	1.02294	0.97477	0.866879	1.23956	1.17047	1.08806	1.17587
ANKRD37 ENSG00000186352	0.938448	0.834752	0.749017	0.933028	0.85287	1.14191	0.937686	0.85218	1.18948	0.934819
ANKRD39 ENSG00000213337	0.909294	0.982387	1.15271	0.990859	0.719512	0.707999	0.993393	1.10471	1.24252	0.777933
ANKRD40 ENSG00000154945	0.970846	0.81946	1.04027	1.03727	1.07752	0.873654	1.24148	1.03137	0.783529	0.818728
ANKRD42 ENSG00000137494	1.0476	0.907689	0.993821	1.04288	1.11881	1.15887	1.00509	0.972955	1.32437	0.905902
ANKRD44 ENSG00000065413	0.922389	1.08922	1.01531	1.27288	0.958499	0.96084	1.00875	0.93172	0.930681	1.12255
ANKRD45 ENSG00000183831	0.768561	0.854021	1.10755	0.984179	0.834993	1.12584	0.750628	0.841296	1.09765	0.88642
ANKRD46 ENSG00000186106	0.792731	1.14202	0.937716	0.923781	0.825617	0.804763	0.754933	1.13308	1.04479	0.691575
ANKRD49 ENSG00000168876	0.922247	1.27739	1.26854	1.29168	0.985657	1.24248	1.00582	0.979916	0.909761	1.44
ANKRD50 ENSG00000151458	0.83139	1.06272	1.1621	1.06656	0.873954	1.04384	0.846751	0.750646	0.95133	0.811063
ANKRD52 ENSG00000139645	0.82219	0.990223	0.86546	1.07174	0.921948	1.15201	1.04919	1.08137	0.928712	0.902707
ANKRD53 ENSG00000144031	1.25872	1.09582	1.07023	1.11815	1.27593	1.1849	0.878303	0.794637	1.01309	0.983881
ANKRD54 ENSG00000100124	0.783739	0.750929	1.12394	1.3025	0.941333	1.05783	0.84857	0.99061	1.06959	0.901856
ANKRD55 ENSG00000164512	0.733623	0.862488	1.20176	0.874132	0.869136	0.879951	1.04467	0.969479	0.675288	0.936428
ANKRD6 ENSG00000135299	0.98098	1.04962	0.878539	0.930885	0.944365	1.10938	1.39826	1.13926	1.26096	1.03478
ANKRD61 ENSG00000157999	0.973079	1.12681	0.896505	1.00761	1.07661	0.818366	0.973196	0.915788	0.931896	1.29073
ANKRD62 ENSG00000181626	0.720902	0.96213	0.815983	0.863611	1.05718	0.956313	0.817039	0.966625	0.823462	0.861619
ANKRD65 ENSG00000235098	0.956089	1.06745	0.856434	0.879306	1.07909	0.963915	0.993917	0.910197	1.03913	1.01888
ANKRD66 ENSG00000230062	0.761979	0.769371	0.882918	0.951148	0.745051	1.0378	0.849767	1.07401	0.744077	0.956423
ANKRD7 ENSG00000106013	0.807485	0.875864	0.990031	0.948384	0.988153	1.25042	0.863089	0.954113	0.912675	0.841231
ANKRD9 ENSG00000156381	0.888707	1.13161	1.04553	0.878028	1.11087	0.818921	0.719935	1.08009	1.05573	0.965098
ANKS1A ENSG00000064999	0.724532	1.06774	1.04914	0.931575	0.943853	0.806872	1.0655	0.992039	0.959539	1.11482
ANKS1B ENSG00000185046	0.905492	1.1235	0.811657	0.966344	0.897289	0.784372	0.942585	0.929138	1.12802	0.946288
ANKS3 ENSG00000168096	1.50654	1.0186	0.846171	1.1844	0.756145	1.12119	1.16735	0.903376	0.775115	0.856349
ANKS4B ENSG00000175311	1.15016	1.12991	0.86267	0.872254	1.27779	1.06879	1.17124	0.859358	1.11958	1.11538
ANKS6 ENSG00000165138	0.903769	1.24643	1.06707	0.9351	0.753981	0.766097	0.988869	1.13437	0.967823	1.08351
ANKUB1 ENSG00000206199	0.865864	0.85194	0.965587	1.01058	0.789975	1.02548	0.968362	0.939222	1.0013	1.05088
ANKZF1 ENSG00000163516	1.2252	0.957568	0.920739	1.11699	1.024	0.961488	1.16535	0.952914	1.0914	0.955828
ANLN ENSG00000011426	1.1027	0.903967	0.953353	1.14583	0.901681	1.00447	1.04766	1.01784	0.838579	0.887974
ANO1 ENSG00000131620	1.0408	0.945454	0.910487	0.980425	1.07301	1.05427	1.07142	0.847113	0.754237	0.868416
ANO10 ENSG00000160746	1.20977	1.09155	1.2978	0.65861	0.695631	0.996621	0.91398	0.854058	1.12691	1.12164
ANO2 ENSG00000047617	1.08125	1.09901	0.973938	1.22355	1.13293	1.34083	1.01224	0.666505	1.10292	0.858271
ANO3 ENSG00000134343	0.807383	0.876699	1.02343	0.871283	0.885883	0.985598	0.95632	0.832724	1.02286	0.912697
ANO4 ENSG00000151572	1.1516	1.01332	1.11076	0.968522	1.14129	0.942675	1.00102	1.30413	1.40379	1.26207
ANO5 ENSG00000171714	1.05752	0.887784	0.972253	0.909941	1.31854	1.03367	0.998068	0.811933	1.132	1.02859
ANO6 ENSG00000177119	0.961943	0.806943	1.07251	1.17992	0.789245	0.89944	1.0435	0.939792	1.05136	1.16836
ANO7 ENSG00000146205	0.964746	1.42963	1.09131	1.41604	0.970359	1.00756	0.848697	1.31764	1.13262	0.838203
ANO8 ENSG00000074855	1.38965	0.908805	0.754749	0.975386	0.842606	1.04448	0.814025	0.869014	1.17965	0.907681
ANO9 ENSG00000185101	1.34478	0.976068	1.02915	1.1147	0.917646	1.11859	1.31143	1.31363	0.741833	0.885175
ANOS1 ENSG00000011201	0.996025	1.09365	1.18278	0.913143	1.01019	1.09947	0.90502	0.802042	0.914592	1.13481
ANP32A ENSG00000140350	0.998934	1.01964	0.976695	1.07461	1.17751	1.12748	1.04665	0.924145	0.811544	0.896487
ANP32B ENSG00000136938	0.925344	1.0423	1.27207	0.939733	0.735061	0.874242	0.61177	0.947584	0.761261	1.06177
ANP32E ENSG00000143401	1.11344	0.959505	1.03984	0.77699	0.855356	0.973084	0.904557	1.03849	0.957223	1.19591
ANPEP ENSG00000166825	0.956504	1.03119	1.05143	0.816159	0.97257	0.933297	1.08408	1.19414	1.01731	0.769462
ANTXR1 ENSG00000169604	1.21386	0.972359	0.852973	1.07681	1.27183	1.03603	0.988489	0.861645	0.957993	1.33471
ANTXR2 ENSG00000163297	1.3511	1.13131	0.870818	1.08461	1.42088	1.16524	0.855434	1.21881	1.07559	0.706159
ANXA1 ENSG00000135046	0.76747	0.945302	0.823004	0.774928	0.860502	1.02326	1.43767	1.25561	0.724438	0.965534
ANXA10 ENSG00000109511	0.738593	0.97873	1.09292	0.938396	1.25923	0.869013	0.907297	0.985627	0.781055	0.751922
ANXA11 ENSG00000122359	0.954268	1.37312	1.18784	1.32051	1.1753	1.24105	0.896012	0.956282	0.994771	1.35617
ANXA13 ENSG00000104537	1.16073	1.04357	0.700782	1.19582	1.14017	0.924254	1.2413	1.16559	0.893126	0.969719
ANXA2 ENSG00000182718	1.13393	1.12957	1.10949	1.44161	1.20038	1.28277	1.33446	0.926171	0.775932	1.32336
ANXA2R ENSG00000177721	1.1701	1.09953	1.00648	1.08082	1.02587	0.86719	0.935576	0.961269	1.14171	1.05927
ANXA3 ENSG00000138772	0.933802	1.41153	1.02651	0.916957	1.10265	0.880196	0.965551	1.08444	0.835079	1.0005
ANXA4 ENSG00000196975	0.918495	0.755659	1.06703	1.04774	1.11368	0.668144	0.853571	0.920286	0.828589	1.03416
ANXA5 ENSG00000164111	0.967574	0.997413	0.996354	1.06846	1.06142	0.959268	1.10912	0.909452	0.751466	0.951537
ANXA6 ENSG00000197043	0.932913	0.97385	0.614694	1.1083	1.3069	0.690912	0.973807	1.15503	0.910227	1.76434
ANXA7 ENSG00000138279	1.10556	0.710428	1.15681	0.941729	1.37219	1.24869	0.804798	1.0163	1.15905	0.840654
ANXA8 ENSG00000265190	0.957775	0.868628	0.728858	0.946236	0.988542	0.921384	1.11362	0.980324	1.13009	0.853073
ANXA8L1 ENSG00000264230	1.13918	0.816718	1.11288	0.776344	1.05805	1.06703	0.986944	1.14665	1.14286	0.924669
ANXA9 ENSG00000143412	1.008	0.861934	0.931082	0.999335	0.944191	0.923116	0.887243	0.85679	0.902009	1.06996
AOAH ENSG00000136250	1.02557	0.912883	1.09593	1.10178	0.950609	1.0324	1.03753	1.14906	1.25856	0.858768
AOC1 ENSG00000002726	1.04304	0.871219	1.01151	1.1636	0.973275	0.821034	1.03111	0.870335	1.15292	0.889333
AOC2 ENSG00000131480	0.960512	1.08264	0.892707	1.17569	1.06357	0.781542	1.11316	1.07906	0.948499	1.13163
AOC3 ENSG00000131471	1.16669	1.03842	0.994772	0.863174	1.07432	0.961133	1.04814	0.937761	1.17796	1.18174
AOX1 ENSG00000138356	1.00279	0.890713	1.16611	1.12784	0.867295	1.05888	0.938688	0.923504	1.19202	0.823095
AP000275.65 ENSG00000265590	1.02297	0.888066	1.15009	1.02099	1.26778	0.968317	0.852707	1.15121	1.02615	0.899225
AP000349.2 ENSG00000280178	0.757443	0.940253	0.888486	1.06678	1.15933	0.84998	0.741031	1.04659	1.12334	1.05343
AP000350.10 ENSG00000251357	0.897945	0.909269	0.792081	0.977476	1.05719	0.993813	0.986148	0.87537	0.977617	1.23666
AP000721.4 ENSG00000256100	0.831926	0.775057	0.855802	1.14067	1.11462	1.10937	0.982404	1.2045	0.992496	1.04471
AP000769.1 ENSG00000279576	1.10618	1.0943	0.791098	0.719418	1.1466	0.805983	1.15616	0.996995	0.638798	0.850075
AP000866.1 ENSG00000279342	0.841126	0.927499	1.02072	1.10469	0.869995	0.899794	1.10561	0.891686	0.953685	0.851223
AP006285.2 ENSG00000278919	1.00169	1.162	0.999865	0.792736	0.897908	1.08369	1.0001	0.806183	0.874991	0.998911
AP1AR ENSG00000138660	1.14677	0.994069	0.910158	0.899532	1.09271	1.00779	0.953048	0.87065	0.964028	0.864877
AP1B1 ENSG00000100280	1.06045	1.28817	1.06774	1.264	0.522784	0.862577	1.22982	1.14488	0.748109	0.96904
AP1G1 ENSG00000166747	1.00682	0.876047	0.998113	1.03549	1.12711	0.811106	0.993729	0.927203	0.788091	0.602322
AP1G2 ENSG00000213983	1.12111	1.12173	0.728773	0.811156	0.984571	1.05822	1.09258	0.968231	1.12765	0.977554
AP1M1 ENSG00000072958	1.04749	1.23225	0.918935	1.00687	1.09609	0.956614	1.11287	0.735322	0.777665	0.737931
AP1M2 ENSG00000129354	0.981982	1.17172	0.99657	1.44518	1.06064	0.8581	0.925869	1.08276	1.10766	0.732542
AP1S1 ENSG00000106367	1.09054	0.942384	0.967572	0.968432	0.808161	1.12149	0.80917	1.39484	0.862678	1.51528
AP1S2 ENSG00000182287	1.09044	0.686405	1.12957	0.974542	1.04969	0.83071	0.917399	0.940438	1.00091	0.822503
AP1S3 ENSG00000152056	1.09526	0.837669	1.10199	0.749289	0.905433	1.19683	0.942221	1.0356	1.34516	0.914838
AP2A1 ENSG00000196961	0.719596	0.897259	0.717837	1.01315	1.07147	0.869904	1.38938	1.0288	1.26442	0.853067
AP2A2 ENSG00000183020	1.15507	0.953146	0.90868	1.54671	1.30215	0.691834	1.11453	1.07432	1.02649	1.03048
AP2B1 ENSG00000006125	1.27168	1.25688	1.05698	0.943955	1.06059	0.583321	1.08901	1.11037	0.968528	0.84531
AP2M1 ENSG00000161203	1.03324	0.915819	0.667749	0.941419	0.991463	1.10443	1.01596	1.31515	0.933331	1.26327
AP2S1 ENSG00000042753	1.01942	1.01685	1.09153	0.98255	0.731447	0.995488	1.08893	1.28281	0.722561	1.02793
AP3B1 ENSG00000132842	0.979433	1.05837	1.24023	0.942487	1.15196	0.851865	1.33023	0.989118	0.868068	1.05919
AP3B2 ENSG00000103723	0.937246	0.964677	0.840805	1.13314	0.881719	0.766998	0.920664	1.16109	1.12836	1.17344
AP3D1 ENSG00000065000	1.07657	0.905004	1.04709	1.06027	1.20034	0.753715	1.0777	0.898076	0.962792	1.05012
AP3M1 ENSG00000185009	1.23016	1.09892	0.87386	1.17953	1.22425	1.26563	0.948598	0.955036	0.997799	0.993613
AP3M2 ENSG00000070718	1.09539	0.84792	0.973675	1.07341	0.810368	1.10894	1.40625	0.811151	1.0575	1.55479
AP3S1 ENSG00000177879	1.00849	0.635564	1.18277	1.01128	1.07322	0.924887	0.921991	0.84517	0.99768	0.857349
AP3S2 ENSG00000157823	1.12378	1.0443	0.777349	0.956775	0.826471	1.07511	0.928815	0.93888	1.0005	0.857522
AP4B1 ENSG00000134262	1.11019	0.967654	0.816645	1.11451	0.912129	0.962019	1.25998	1.12218	1.06419	0.960833
AP4E1 ENSG00000081014	0.718592	1.05188	1.02946	0.951797	0.922904	1.1929	1.20058	1.02395	1.16264	1.12589
AP4M1 ENSG00000221838	1.00341	0.910748	0.934518	0.928763	1.04124	0.827914	1.17302	0.877984	1.09362	1.10113
AP4S1 ENSG00000100478	0.902791	1.096	0.941895	1.34666	0.998023	1.24977	1.24801	1.00898	1.02322	0.928717
AP5B1 ENSG00000254470	0.835072	1.17873	1.30839	0.881407	0.900253	0.973624	0.814741	1.25215	0.992483	1.16255
AP5M1 ENSG00000053770	0.739013	0.902605	0.979686	0.892737	1.18525	1.30407	0.820998	0.939734	0.850833	1.10342
AP5S1 ENSG00000125843	1.04581	1.1405	0.811397	1.00747	1.1285	1.02629	0.932213	0.843787	0.843891	1.01317
AP5Z1 ENSG00000242802	0.962602	1.07891	0.764328	1.25243	1.18336	1.16374	0.900925	0.888132	0.99612	0.991661
APAF1 ENSG00000120868	1.30506	1.13006	1.01416	1.07283	0.749313	1.10117	1.08808	1.02266	1.007	0.984639
APBA1 ENSG00000107282	0.933796	1.14079	1.11638	0.768672	1.02055	0.850514	0.807693	1.06877	1.18117	1.02477
APBA2 ENSG00000034053	0.745353	0.893749	1.07406	1.12049	1.06831	1.04008	0.704513	1.09704	0.764603	0.717024
APBA3 ENSG00000011132	0.990688	1.33847	1.00549	0.984266	1.09718	1.24269	1.10568	0.888156	1.0402	0.999132
APBB1 ENSG00000166313	1.01837	0.962896	0.965568	1.00585	0.817348	0.968532	1.02999	0.970619	1.04369	1.01283
APBB1IP ENSG00000077420	1.02265	0.829679	1.00851	0.573741	0.917864	0.990433	0.851756	0.817395	0.900001	1.23817
APBB2 ENSG00000163697	1.13112	0.856048	1.01199	1.1104	0.947182	1.03397	1.42179	1.18103	0.988209	0.98242
APBB3 ENSG00000113108	1.07954	0.997283	0.902248	1.37316	1.07216	1.23593	0.837263	0.938415	0.878112	0.609932
APC ENSG00000134982	1.01574	0.880172	1.02411	1.25017	0.942911	0.984535	0.938448	1.01828	0.950021	0.993738
APC2 ENSG00000115266	1.03539	1.11963	0.973556	0.896596	0.810553	0.945315	0.840985	0.877781	0.971887	0.995516
APCDD1 ENSG00000154856	0.94949	1.31093	1.2966	1.00208	0.760348	0.684864	0.997603	1.04631	0.766895	1.10583
APCDD1L ENSG00000198768	1.00738	1.11085	0.899839	0.982171	1.00288	0.753693	0.8748	1.02046	1.04569	1.07445
APEH ENSG00000164062	1.26301	1.01936	0.867581	0.969213	0.907578	0.980429	1.11548	0.940734	1.15196	1.0113
APELA ENSG00000248329	0.974417	1.16347	1.15157	1.05146	1.12594	0.970508	1.1226	0.934934	0.944088	1.18951
APEX1 ENSG00000100823	0.998081	0.950161	1.31331	0.993723	1.12446	0.658327	1.20453	1.01817	1.09631	0.791922
APEX2 ENSG00000169188	0.872925	0.966727	0.87756	1.08552	1.06844	0.963466	1.04404	1.26983	1.03967	1.15856
APH1A ENSG00000117362	0.888981	1.00029	1.13522	0.817936	1.14156	0.678355	1.18025	1.0129	1.1649	1.10212
APH1B ENSG00000138613	1.0741	0.841215	1.0656	1.02475	0.931356	1.0662	1.09809	1.02245	1.13071	1.04556
API5 ENSG00000166181	0.928152	0.968633	1.17239	1.04341	1.13825	0.868526	0.897853	1.11257	0.793163	0.921719
APIP ENSG00000149089	0.791894	0.776688	1.00538	0.990257	0.973793	0.957375	0.999379	0.960793	0.84275	1.15382
APITD1 ENSG00000175279	1.0867	1.02838	0.858373	1.00079	1.08231	0.898801	1.10002	1.17093	0.891836	1.00009
APITD1-CORT ENSG00000251503	1.07706	1.128	0.830325	1.064	1.11674	0.963018	0.947801	1.10193	0.957152	1.15058
APLF ENSG00000169621	0.986578	0.843859	0.928694	1.17919	0.740779	1.04987	0.903489	1.02359	1.03015	0.717242
APLN ENSG00000171388	0.860765	0.889295	0.87527	1.01543	0.717576	0.848405	0.957542	1.09998	0.95631	0.94059
APLNR ENSG00000134817	1.2488	1.0822	0.781841	1.068	1.07057	0.812929	0.945585	0.932681	1.26215	0.860931
APLP1 ENSG00000105290	1.07319	0.881078	1.05508	1.235	0.969017	0.848803	0.872935	1.05456	1.12475	0.874133
APLP2 ENSG00000084234	1.09068	1.29304	1.10922	1.99403	1.04883	0.815175	0.85234	1.03393	0.712493	1.16618
APMAP ENSG00000101474	0.997832	0.817527	1.06541	1.50528	0.950036	1.0737	1.20751	0.856951	0.833493	1.18271
APOA1 ENSG00000118137	0.803648	0.891929	1.11632	1.29644	0.851719	1.02192	1.13268	1.32534	1.08081	1.04645
APOA2 ENSG00000158874	0.999052	0.90543	0.945497	1.08563	0.89593	1.02715	0.855566	1.01297	1.01565	1.18298
APOB ENSG00000084674	0.787104	0.780812	1.0405	1.10998	0.956903	1.06949	0.762449	1.02992	0.894506	1.08731
APOBEC3A ENSG00000128383	1.21927	1.06017	0.894659	0.940895	0.773179	1.10008	1.03894	1.01039	0.989629	0.906709
APOBEC3B ENSG00000179750	1.06879	0.903982	0.933706	0.861504	0.998648	0.883451	0.823243	0.713642	0.908609	0.889389
APOBEC3C ENSG00000244509	1.03927	1.03961	0.901227	0.886159	1.1039	1.02252	0.838967	1.24812	1.01089	1.13841
APOBEC3D ENSG00000243811	0.999295	1.01344	0.94391	1.04547	1.03371	0.987773	1.06349	0.915617	1.05982	1.11441
APOBEC3F ENSG00000128394	1.17768	1.04785	0.822033	0.932168	0.915246	0.840759	1.06366	1.04121	1.09385	0.75143
APOBEC3G ENSG00000239713	1.09411	0.868734	1.09628	0.84805	1.09544	1.1392	0.784499	1.17196	0.871864	1.14664
APOBEC3H ENSG00000100298	0.918483	0.809202	1.05642	0.846069	1.02601	0.995875	1.09643	0.795806	0.815492	1.047
APOBEC4 ENSG00000173627	0.98401	0.989481	1.0438	0.814568	0.866012	1.06849	0.943782	0.988915	1.10044	0.788897
APOBR ENSG00000184730	0.968327	1.08517	1.04168	0.877814	1.12337	0.760863	0.988068	1.05282	1.02983	0.90001
APOC1 ENSG00000130208	0.959661	1.18593	1.10068	0.83763	1.01986	1.20435	1.35812	0.691091	1.1687	0.846829
APOC2 ENSG00000234906	0.935918	0.864189	1.08276	0.940279	1.12995	0.925053	0.962465	0.839418	1.06318	0.869994
APOC4 ENSG00000267467	1.04818	0.950169	1.00297	0.906016	0.85503	1.08743	1.06851	0.875617	0.979946	0.75757
APOD ENSG00000189058	0.964111	0.899686	1.15037	0.593611	0.987999	1.89872	0.482458	1.115	0.877714	1.02391
APOE ENSG00000130203	1.17051	1.02588	0.844676	1.14192	1.1121	1.22126	1.26371	1.01718	0.767682	0.77721
APOF ENSG00000175336	0.935578	0.851473	1.12336	0.863611	1.09303	1.45334	1.05281	1.18892	0.95386	0.919446
APOH ENSG00000091583	0.877837	0.844666	1.02103	1.04544	0.945875	1.10347	0.719504	0.704922	1.14549	0.899082
APOL1 ENSG00000100342	1.24221	1.11592	0.951942	0.811886	1.03321	0.790274	1.02095	0.921378	1.12286	1.09738
APOL2 ENSG00000128335	1.15063	1.30047	0.9416	1.12925	1.01135	1.06662	0.953516	1.0018	0.774108	0.977819
APOL3 ENSG00000128284	0.746997	0.985876	0.891	1.09146	0.953972	0.635112	0.957148	1.04168	0.943101	1.0179
APOL4 ENSG00000100336	1.00879	1.0359	1.00738	1.07975	0.949133	1.10632	0.730296	1.16406	1.03865	0.978697
APOL6 ENSG00000221963	1.28496	0.765981	1.12935	1.3387	1.01201	1.10159	0.910986	0.74857	0.840583	1.00175
APOLD1 ENSG00000178878	0.756159	0.816017	0.917757	1.0417	0.766344	1.05758	0.741036	0.811481	1.04114	0.717474
APOM ENSG00000204444	0.952695	0.812011	0.923451	0.727166	1.04241	0.941833	1.04341	0.935556	0.856356	0.899858
APOO ENSG00000184831	1.10064	0.865898	0.844396	1.22168	0.828118	1.00791	1.20882	1.08388	1.03281	1.03007
APOOL ENSG00000155008	0.973278	1.27528	1.30924	0.847739	0.87434	0.981541	1.02568	1.17196	0.999145	1.11751
APP ENSG00000142192	1.7299	1.0983	1.00941	1.07228	1.3549	0.798886	1.13604	0.913083	0.992902	0.757751
APPBP2 ENSG00000062725	0.93829	1.1843	0.783214	0.922369	1.24994	1.19629	0.786463	1.2186	1.10486	1.06935
APPL1 ENSG00000157500	0.987675	0.811035	1.0094	1.04438	0.937356	0.898217	0.854218	1.18543	1.16067	1.07143
APPL2 ENSG00000136044	0.936825	1.11665	1.12051	1.00934	1.12827	1.47525	1.097	0.88182	0.969713	1.0296
APRT ENSG00000198931	0.809052	1.10653	1.10939	1.12083	1.23076	0.829392	0.715778	0.876491	0.920156	0.963905
APTX ENSG00000137074	1.164	1.2063	0.860966	0.992919	0.977695	1.28364	0.922951	1.12684	1.1207	0.895723
AQP1 ENSG00000240583	0.854958	1.18291	1.00323	1.01221	0.977654	0.770673	1.09294	1.27757	0.942794	0.907787
AQP10 ENSG00000143595	0.963353	1.13469	0.918388	0.890016	1.04658	0.936411	0.809467	0.775916	0.737217	1.10142
AQP11 ENSG00000178301	1.08145	0.778879	0.997063	1.0114	0.86924	0.810874	0.837	0.719887	1.08037	0.955194
AQP2 ENSG00000167580	1.16864	0.760957	1.06023	0.804985	1.36388	0.884454	0.900041	1.02787	0.970814	0.891324
AQP3 ENSG00000165272	0.756115	1.20623	0.871404	1.68275	1.33483	1.12558	0.879472	1.16956	1.82661	0.81097
AQP5 ENSG00000161798	1.11944	0.985642	0.804185	1.06544	1.06939	0.91973	1.3186	0.850454	1.07119	1.1745
AQP6 ENSG00000086159	0.998053	0.87378	1.03305	1.28653	0.881464	1.02317	0.712912	1.31315	0.834706	0.923049
AQP7 ENSG00000165269	0.985413	0.863555	0.791227	1.01743	0.928176	1.11015	1.11946	0.796456	1.17976	0.963182
AQR ENSG00000021776	1.03008	0.986539	1.03607	0.960085	0.933052	1.08755	1.12274	1.5878	0.94145	0.964914
AR ENSG00000169083	1.1327	1.01899	1.00909	0.91953	1.10769	1.31942	1.24706	0.947003	1.01978	1.13602
ARAF ENSG00000078061	0.876541	1.33083	1.24324	0.832256	1.24252	0.869481	0.922833	0.966783	1.03284	0.665378
ARAP1 ENSG00000186635	0.929861	0.722967	0.731155	1.12386	1.12206	1.00736	0.899024	1.16797	0.911017	0.964537
ARAP2 ENSG00000047365	1.08207	0.886674	0.750001	0.763827	1.01413	0.976537	0.922183	1.13939	0.759162	0.872266
ARAP3 ENSG00000120318	0.790517	0.859089	1.13048	1.01099	0.886374	1.04307	1.1149	1.12047	0.889236	0.981282
ARC ENSG00000198576	0.955757	1.05665	1.1	1.03692	0.722906	1.05859	0.882063	0.81858	0.875851	0.829043
ARCN1 ENSG00000095139	0.793443	1.27981	0.911951	0.861157	0.990596	0.759576	1.34296	0.919028	1.00407	0.487506
AREG ENSG00000109321	1.21121	0.868921	1.00233	0.719689	1.03316	0.924293	0.810206	0.852086	0.738115	0.796853
AREL1 ENSG00000119682	0.790366	1.08075	0.958079	1.04785	1.16227	1.172	1.09088	0.990869	1.12666	0.811804
ARF1 ENSG00000143761	0.965487	1.2199	1.10236	1.10716	1.08311	0.931729	1.08101	1.03452	1.19658	0.817766
ARF3 ENSG00000134287	1.38148	1.2901	0.964689	1.26328	0.543003	1.25035	1.28242	1.24679	1.11734	1.23099
ARF4 ENSG00000168374	0.88496	0.968698	1.32665	0.998464	0.87358	0.985296	1.29541	0.627048	1.17358	1.24482
ARF5 ENSG00000004059	1.01839	0.932582	0.89005	0.769192	0.905587	1.14273	0.917798	1.02267	0.931671	0.823414
ARF6 ENSG00000165527	0.948476	0.951354	1.15116	0.940677	0.940308	1.11545	1.00793	1.23382	0.96032	1.0097
ARFGAP1 ENSG00000101199	0.963028	1.30323	0.890166	0.842581	1.12146	0.94515	0.97379	0.575277	0.837123	1.20204
ARFGAP2 ENSG00000149182	1.17218	0.861969	1.18536	0.82503	0.843272	0.849978	0.872704	1.32158	0.898824	0.956477
ARFGAP3 ENSG00000242247	1.11647	0.966832	1.06799	0.856964	0.68955	0.775581	1.16384	0.794268	0.946022	0.917198
ARFGEF1 ENSG00000066777	0.986749	1.07172	0.883463	1.1024	1.03725	0.652949	1.34071	1.20139	0.885354	1.09715
ARFGEF2 ENSG00000124198	1.03228	0.977698	0.90082	1.12284	0.712953	0.932607	1.05157	0.932607	1.05905	1.17697
ARFGEF3 ENSG00000112379	1.14642	0.986003	0.682394	1.04752	0.965914	0.852189	0.943312	1.07002	0.89808	0.778368
ARFIP1 ENSG00000164144	1.00619	0.832385	0.718883	1.12808	0.938174	0.722566	0.948982	0.96934	0.952543	0.99908
ARFIP2 ENSG00000132254	0.998323	0.748279	0.973931	0.752729	0.835752	1.06104	0.925817	1.16	0.814799	1.18063
ARFRP1 ENSG00000101246	0.874533	1.05981	0.630566	0.679883	0.942646	1.01964	1.25994	1.01455	1.22855	1.02899
ARG1 ENSG00000118520	0.745002	1.02888	0.943729	1.20611	1.09761	0.856119	0.999342	0.81388	0.807666	1.15661
ARG2 ENSG00000081181	0.779401	0.947763	1.01821	1.0461	1.37899	0.807811	1.53591	1.07765	0.982642	1.20104
ARGLU1 ENSG00000134884	0.910144	0.883866	0.867031	1.13855	1.11393	1.27495	0.881735	0.764933	1.24644	0.956396
ARHGAP1 ENSG00000175220	0.677281	1.2434	1.05852	1.13963	0.738875	1.31987	0.878756	0.870551	0.848953	1.32242
ARHGAP10 ENSG00000071205	0.994425	1.04839	0.85324	0.855143	1.03641	0.958468	0.905857	1.07394	1.01231	1.04552
ARHGAP11A ENSG00000198826	0.843871	0.929083	0.832762	1.14196	1.13146	0.829404	0.829911	1.38038	0.933466	1.04081
ARHGAP11B ENSG00000187951	0.883393	1.33281	0.929943	0.930954	0.937017	1.27221	0.956933	1.00891	0.832672	1.46663
ARHGAP12 ENSG00000165322	0.955659	1.00359	0.967453	0.978165	0.832173	0.832929	0.742512	0.814819	0.74201	0.889525
ARHGAP15 ENSG00000075884	0.972167	0.884498	0.955142	1.25851	0.968547	1.17698	1.01728	0.992766	0.956744	1.08959
ARHGAP17 ENSG00000140750	1.25598	0.985541	1.04573	1.01433	0.778071	1.36425	1.12903	0.980268	1.06131	1.23704
ARHGAP18 ENSG00000146376	1.20241	1.08547	0.958938	0.969378	1.03912	1.26327	0.831524	1.1222	1.33777	0.802241
ARHGAP19 ENSG00000213390	1.08511	1.12615	1.12702	1.13962	1.26859	0.785304	0.979213	1.02632	0.812535	0.871678
ARHGAP20 ENSG00000137727	1.32006	0.685402	0.930325	1.07695	0.845341	1.2985	0.920877	0.804616	0.991068	1.01887
ARHGAP21 ENSG00000107863	1.12662	0.841442	1.08985	0.893773	1.09963	0.780949	0.979421	0.998688	0.990598	1.00927
ARHGAP22 ENSG00000128805	1.14743	1.00397	1.0238	0.836448	1.13077	0.917293	0.898443	0.776003	0.977941	1.2501
ARHGAP23 ENSG00000275832	1.02161	1.24127	1.05893	1.03893	0.839288	1.16333	1.29299	0.879079	1.26848	1.0772
ARHGAP24 ENSG00000138639	1.04173	1.21683	0.947659	0.671945	0.883676	1.24132	0.725066	1.10054	0.886264	1.05205
ARHGAP25 ENSG00000163219	0.950333	1.12305	1.09574	1.20521	1.18718	0.914438	1.09508	1.09319	1.23532	1.01814
ARHGAP26 ENSG00000145819	0.936106	1.00341	0.971975	1.04017	1.20492	0.888975	0.873675	0.90487	1.10335	1.1768
ARHGAP27 ENSG00000159314	1.18196	1.05394	1.30852	0.984221	0.94581	0.910568	0.935534	0.847219	0.911468	0.988573
ARHGAP28 ENSG00000088756	1.00434	1.00771	0.859763	1.12247	0.867731	1.13488	0.937034	0.993135	1.23274	0.741536
ARHGAP29 ENSG00000137962	1.13623	0.947506	0.648611	1.1596	0.835545	0.832398	1.00924	1.04472	0.878324	0.928139
ARHGAP30 ENSG00000186517	0.987529	0.918587	1.1491	1.20785	1.1491	1.23607	0.998796	0.96514	1.11332	0.917777
ARHGAP31 ENSG00000031081	0.741133	1.01113	1.04416	0.694978	1.06858	0.849678	0.863087	0.840924	1.01022	1.18632
ARHGAP32 ENSG00000134909	1.00356	0.809205	1.37367	1.08685	1.15961	0.858487	1.0553	1.03023	0.955975	0.957357
ARHGAP33 ENSG00000004777	1.02467	0.825437	1.02013	0.824952	1.093	0.82309	1.08401	1.18519	1.11126	0.923975
ARHGAP35 ENSG00000160007	0.832773	1.09822	0.978253	0.873573	1.02714	1.04085	0.957005	0.772934	1.39669	0.836493
ARHGAP39 ENSG00000147799	0.946506	0.876848	0.740895	0.637337	0.973437	1.10176	1.09298	0.999609	1.20896	0.829694
ARHGAP4 ENSG00000089820	1.13605	1.04671	0.952485	0.927515	1.10937	0.987561	1.04905	0.893274	0.979419	0.82315
ARHGAP40 ENSG00000124143	0.768636	0.901426	1.11364	1.08619	0.87832	0.928411	0.763203	1.35379	0.829031	0.935403
ARHGAP42 ENSG00000165895	0.931373	0.842714	0.708429	1.3245	0.944317	0.868633	1.26924	1.08784	1.22851	0.704302
ARHGAP44 ENSG00000006740	0.981791	0.855638	1.23353	1.07563	1.2077	0.961892	1.31591	0.999501	1.01009	1.05891
ARHGAP45 ENSG00000180448	0.846129	0.909937	1.18637	1.14363	0.845586	1.00978	1.06006	0.98464	0.980225	1.03408
ARHGAP5 ENSG00000100852	1.08762	0.978962	0.8033	0.72717	0.970932	1.17912	0.849406	0.887682	1.07135	0.930571
ARHGAP6 ENSG00000047648	0.840425	0.950521	0.687971	0.825377	1.19645	1.18583	1.23222	0.963795	0.793945	0.811668
ARHGAP8 ENSG00000241484	1.04881	0.961122	1.0629	1.02454	0.938438	0.867479	0.997495	0.798365	1.29148	1.10521
ARHGAP9 ENSG00000123329	0.997322	1.15697	0.783959	1.03204	0.718261	1.18724	1.22295	1.03474	0.941657	0.827389
ARHGDIA ENSG00000141522	1.31664	0.852279	0.91877	1.1854	1.20615	1.16925	0.973995	1.1829	0.912549	0.585768
ARHGDIB ENSG00000111348	1.07194	1.1028	0.76193	1.0948	1.0546	1.34001	0.924106	0.990559	1.17121	0.941621
ARHGDIG ENSG00000242173	1.06645	1.00826	0.896925	0.92103	0.93095	0.888593	0.868302	0.837313	1.00104	1.07779
ARHGEF1 ENSG00000076928	0.759289	0.94847	1.13216	0.825162	1.20658	1.20073	1.1658	0.627702	0.970126	1.23654
ARHGEF10 ENSG00000104728	0.702075	0.909667	1.08665	1.10685	1.30113	0.945222	1.07107	0.949907	0.830279	1.00241
ARHGEF10L ENSG00000074964	1.03028	0.953986	0.949421	1.03503	0.942804	1.32977	0.608532	1.06186	0.899917	0.886532
ARHGEF11 ENSG00000132694	1.1872	1.09399	1.08498	1.01004	0.802041	1.09089	1.14671	1.31351	0.9845	1.10766
ARHGEF12 ENSG00000196914	0.999278	0.961612	0.647179	1.22323	0.814666	0.908818	1.17312	0.807427	1.23499	0.772557
ARHGEF15 ENSG00000198844	0.906703	0.898002	0.79671	1.0101	1.03983	0.860417	1.29944	1.13552	0.848301	1.14124
ARHGEF16 ENSG00000130762	0.927191	0.863182	0.832593	0.685383	1.10965	0.904363	0.68172	0.928594	1.07467	1.0646
ARHGEF17 ENSG00000110237	0.999663	0.888102	1.22826	1.2403	1.2681	0.914402	0.944836	1.00291	0.902271	1.19763
ARHGEF18 ENSG00000104880	0.958954	1.24753	0.97749	1.0385	1.11157	0.808376	0.938539	1.00225	0.884813	0.972982
ARHGEF19 ENSG00000142632	1.02134	0.952244	1.3651	0.856074	0.980884	0.883529	0.991164	0.968342	1.31427	1.35188
ARHGEF2 ENSG00000116584	1.32624	1.1338	0.800075	0.957619	1.15814	1.18639	0.86628	0.677193	0.950433	1.21859
ARHGEF25 ENSG00000240771	0.870049	0.950676	1.09006	0.916548	1.1599	0.73957	1.19602	1.12578	1.07082	0.813217
ARHGEF26 ENSG00000114790	0.761858	1.02877	0.965794	1.05511	0.855334	0.969492	1.09121	0.929862	1.06806	0.639822
ARHGEF28 ENSG00000214944	1.10899	0.662214	1.09018	1.01656	0.866791	0.914367	0.940178	0.911408	1.06102	1.03493
ARHGEF3 ENSG00000163947	1.05578	0.900312	1.08524	0.849624	1.29516	0.859223	1.12893	1.02732	1.07091	1.03389
ARHGEF33 ENSG00000214694	0.972239	1.21994	0.988942	0.980414	0.92359	1.07928	0.971822	0.76277	1.0584	0.826832
ARHGEF35 ENSG00000213214	1.02173	0.939925	0.668059	1.00124	1.10915	1.18932	0.976757	0.827997	1.01257	0.852687
ARHGEF37 ENSG00000183111	1.36114	0.999129	1.03993	1.08604	0.969973	0.883672	1.0126	0.860011	1.00201	0.889145
ARHGEF38 ENSG00000236699	0.791661	0.9544	1.0937	0.804961	0.914831	1.09033	0.896514	0.822175	0.743039	1.21426
ARHGEF39 ENSG00000137135	1.17268	0.93668	1.07664	0.92656	0.870299	0.90934	0.95169	0.931491	1.05849	0.832407
ARHGEF4 ENSG00000136002	1.14414	0.79922	1.15061	0.965804	0.846695	0.809437	1.08151	0.91587	1.2415	0.971743
ARHGEF40 ENSG00000165801	0.803228	0.846502	0.927833	0.698617	1.05177	0.968652	0.944899	0.96275	0.963446	0.80272
ARHGEF5 ENSG00000050327	1.28496	1.08027	0.950507	0.819862	1.08093	0.827197	0.998313	0.922306	0.920393	0.963566
ARHGEF6 ENSG00000129675	1.09304	1.06426	0.845769	0.836962	0.948021	0.87529	0.863984	1.19965	1.05644	0.781196
ARHGEF7 ENSG00000102606	0.885022	1.27723	0.89067	0.854919	1.09804	0.906689	1.22738	0.884982	1.04238	0.950175
ARHGEF9 ENSG00000131089	0.912267	0.7815	1.56056	1.11558	1.3159	0.909052	0.808944	1.04439	0.784756	1.06155
ARID1A ENSG00000117713	0.710187	1.17454	1.14579	1.17594	1.26773	0.679594	1.00103	0.806592	0.82633	1.0518
ARID1B ENSG00000049618	0.969275	0.971146	1.12319	1.14376	0.971837	0.973033	0.690748	0.97298	1.06091	0.773108
ARID2 ENSG00000189079	0.991633	1.04374	1.0309	0.868219	0.840681	0.886003	0.913498	0.937206	0.805716	0.982753
ARID3A ENSG00000116017	0.983498	1.1423	0.620732	0.657308	1.09216	0.869593	0.852237	1.01674	1.05421	0.877161
ARID3B ENSG00000179361	0.761615	1.07117	0.930704	1.17879	1.02831	0.883143	0.934144	1.05692	1.0703	0.987827
ARID4A ENSG00000032219	1.11641	0.959188	0.899878	0.815235	1.0597	0.937898	0.82678	0.892881	1.03102	0.968297
ARID4B ENSG00000054267	0.985467	0.902492	0.913837	1.06807	1.04573	1.16901	1.13192	1.04827	0.892797	0.930519
ARID5A ENSG00000196843	0.76002	0.788634	0.711758	1.00821	0.942516	1.02853	1.00804	0.812474	0.991711	0.980275
ARID5B ENSG00000150347	0.999488	0.938566	0.936415	0.970405	1.22578	1.20454	0.930053	1.02067	0.80911	0.975668
ARIH1 ENSG00000166233	0.951032	1.11273	0.94095	1.01494	0.855237	0.947282	1.12686	0.884741	0.887506	0.809558
ARIH2 ENSG00000177479	0.916495	1.29157	0.884857	1.33582	1.01367	1.01659	1.11325	1.03693	0.928546	1.17041
ARIH2OS ENSG00000221883	1.12068	1.05533	1.16965	0.997436	1.03381	1.06058	0.8477	0.935434	0.999324	0.994805
ARL1 ENSG00000120805	0.907349	1.04804	1.08629	1.05962	1.39415	1.20145	1.00429	0.813138	0.931312	1.47116
ARL10 ENSG00000175414	1.25349	0.969454	1.33892	1.10624	1.08343	0.897471	1.03484	1.08806	0.96397	1.10968
ARL11 ENSG00000152213	0.941513	0.782947	1.05529	1.40427	0.913208	0.919946	0.974741	0.999617	1.07776	0.970115
ARL13B ENSG00000169379	0.641621	0.936276	0.995281	1.14191	1.03031	0.835304	0.629339	0.90229	0.956228	1.16973
ARL14EP ENSG00000152219	0.944688	1.04596	1.23774	0.800699	1.10175	1.05322	0.980122	1.25752	1.07978	1.10935
ARL15 ENSG00000185305	1.13747	0.872608	1.25114	1.00759	0.968351	1.16313	0.842475	0.931181	1.08751	1.01232
ARL16 ENSG00000214087	1.11042	1.30935	1.0649	1.14374	1.0257	1.00181	0.760744	0.929388	1.17139	0.811976
ARL17A ENSG00000185829	1.02952	0.947271	0.945552	0.937009	0.968552	1.06974	0.930293	0.934439	1.14939	1.16329
ARL17B ENSG00000228696	1.24861	1.12047	1.00021	1.41098	1.25068	0.925463	1.16475	0.956607	0.730723	0.685767
ARL2 ENSG00000213465	0.992741	0.993236	0.71059	0.953553	0.877837	1.01077	1.04198	1.13467	0.922151	0.907879
ARL2BP ENSG00000102931	1.15804	1.03002	1.0094	1.08891	0.996294	1.17686	0.848176	0.804859	1.00195	0.883792
ARL3 ENSG00000138175	1.32875	1.13627	1.08949	0.971365	0.955354	1.03058	1.03106	1.21362	1.32049	1.13115
ARL4A ENSG00000122644	0.998362	0.56501	1.07294	1.03937	1.15832	1.22114	1.02811	0.873843	0.943031	1.00483
ARL4C ENSG00000188042	1.05028	1.22494	0.928799	0.977917	1.32371	0.735932	1.00331	0.988306	0.997837	0.951946
ARL4D ENSG00000175906	1.08468	1.18379	0.992129	1.04267	0.944042	0.986885	1.05576	1.04419	1.16005	0.93925
ARL5A ENSG00000162980	0.811503	0.939119	0.789508	0.88409	0.75665	1.35381	1.21343	0.742452	0.919952	1.0527
ARL5B ENSG00000165997	0.710985	0.830989	0.859483	0.927046	0.702592	1.03929	1.02672	0.739331	0.717508	1.15936
ARL6 ENSG00000113966	0.934418	0.960799	0.948718	1.18129	0.991262	0.756707	1.01903	1.04263	1.31745	0.950396
ARL6IP1 ENSG00000170540	0.931374	1.02599	0.960314	1.22201	0.883482	1.28657	1.13643	1.17919	0.975278	1.11698
ARL6IP4 ENSG00000182196	0.853993	1.32998	1.13117	0.720092	0.994442	0.984678	1.03488	1.07651	0.851903	0.924932
ARL6IP5 ENSG00000144746	0.935278	0.917443	0.961838	0.99578	1.2935	0.824177	1.30285	0.876897	1.11973	1.15579
ARL6IP6 ENSG00000177917	1.06933	1.01779	1.29205	1.01435	0.822532	0.848292	1.10724	0.956489	0.886355	1.05259
ARL8A ENSG00000143862	0.953364	1.07291	0.74387	0.907742	1.09388	1.10875	1.19866	0.901393	0.938315	0.769835
ARL8B ENSG00000134108	1.1641	0.931848	1.02483	1.01749	0.752433	1.03704	0.870725	0.974989	0.851818	1.06988
ARL9 ENSG00000196503	0.860388	1.16512	1.16311	0.955996	0.95791	0.887603	1.00089	1.14971	1.00242	1.22965
ARMC1 ENSG00000104442	1.15201	0.998653	0.708933	0.801436	0.947124	0.991209	0.947185	0.725615	0.867436	0.911053
ARMC10 ENSG00000170632	1.23963	1.04171	0.714739	0.968903	1.11392	1.01645	1.05769	1.15084	0.887341	1.3037
ARMC12 ENSG00000157343	0.868544	1.05882	0.804628	1.19342	1.08546	0.945206	1.03633	0.968026	1.10135	0.91477
ARMC2 ENSG00000118690	1.0163	0.838952	0.849067	0.884218	0.85492	1.20557	1.26404	0.979551	1.14	0.802061
ARMC4 ENSG00000169126	1.14626	0.97206	0.965791	0.988523	0.905083	0.881351	0.917955	0.728166	0.896041	0.850849
ARMC5 ENSG00000140691	1.28753	1.00096	0.777323	1.00293	0.851504	0.701025	1.04242	0.838009	1.0467	1.21387
ARMC6 ENSG00000105676	1.02427	1.11163	1.10632	1.17166	1.15689	1.27052	0.964826	0.900224	1.08265	0.940643
ARMC7 ENSG00000125449	1.07612	0.851582	1.19424	1.00186	0.921498	1.18003	0.894295	1.0393	1.10814	1.08833
ARMC8 ENSG00000114098	1.3514	0.94253	0.762843	0.998834	1.00353	1.13226	0.744903	0.990306	0.993356	1.03985
ARMC9 ENSG00000135931	1.17591	1.02331	1.01665	1.13054	0.79992	0.755513	1.03933	0.768877	1.0071	1.04054
ARMCX1 ENSG00000126947	1.03789	0.96201	1.01206	0.806938	0.940106	0.894708	0.97137	0.818007	0.99782	1.15929
ARMCX2 ENSG00000184867	0.850952	1.14762	1.00188	0.993971	0.864766	0.938496	1.03473	0.979032	1.01201	1.10123
ARMCX3 ENSG00000102401	1.06786	0.94054	1.16146	1.17627	1.04416	0.951804	1.14587	0.975257	1.1496	1.09913
ARMCX4 ENSG00000196440	1.19765	0.996722	1.12422	0.98695	0.948011	0.838036	1.07934	0.876189	0.746765	1.02227
ARMCX5 ENSG00000125962	1.14463	0.978207	0.924211	0.851084	0.963435	0.784158	0.868639	0.737284	0.995118	1.01724
ARMCX6 ENSG00000198960	1.41353	1.00216	1.15015	0.68962	0.814058	0.721672	0.995998	1.02767	1.09475	0.908433
ARMS2 ENSG00000254636	1.29544	1.20403	1.15643	0.865327	1.04996	1.1135	0.848541	0.875729	0.711178	1.23881
ARMT1 ENSG00000146476	0.883385	0.931019	0.920407	0.940525	0.819079	1.03364	0.9284	1.14525	0.882829	1.0411
ARNT ENSG00000143437	1.09327	1.08336	0.990222	0.979709	1.04207	1.04592	1.29118	1.12624	1.12553	1.01051
ARNT2 ENSG00000172379	0.98265	0.920994	0.89908	0.84148	0.981796	1.08236	0.916848	1.05879	0.87545	0.944767
ARNTL ENSG00000133794	1.0349	1.36876	1.02516	1.27572	1.15181	0.969028	0.975373	0.916783	0.992559	0.855059
ARNTL2 ENSG00000029153	0.815489	1.26476	0.963145	0.864227	0.986483	1.1105	1.16526	1.02338	1.01972	1.16878
ARPC1A ENSG00000241685	0.852177	0.876378	0.765128	0.808159	1.03082	0.972464	1.12549	1.02022	1.24454	1.22938
ARPC1B ENSG00000130429	0.784384	1.05559	1.05009	0.877176	0.87173	1.20041	0.766378	0.786953	0.631151	1.01327
ARPC2 ENSG00000163466	1.26683	0.875164	1.2902	1.40864	1.04975	0.987335	0.95164	1.04671	0.999679	0.872683
ARPC3 ENSG00000111229	0.875557	1.11959	0.913567	1.32711	1.36615	0.657771	1.13654	0.770843	1.40906	0.784629
ARPC4 ENSG00000241553	1.12649	1.00817	1.07018	0.862793	1.0542	1.18734	0.978699	1.13245	1.03323	0.735277
ARPC5 ENSG00000162704	1.1571	1.06216	1.19588	0.772028	0.824145	1.20817	0.944255	1.25164	1.06677	0.834459
ARPC5L ENSG00000136950	0.884209	0.874708	0.888984	0.816194	0.815781	0.916313	0.966847	1.16107	0.73383	1.05764
ARPIN ENSG00000242498	0.74725	0.890548	0.826014	1.03392	1.04112	1.05981	0.775981	1.03808	0.859156	1.03515
ARPP19 ENSG00000128989	0.996002	1.08334	0.972768	1.0203	1.2793	1.17213	0.930406	1.18963	0.965048	1.17575
ARRB1 ENSG00000137486	0.806525	1.1076	1.19656	0.827928	0.817499	1.01686	1.05284	1.23622	0.974169	0.698407
ARRB2 ENSG00000141480	0.902466	1.33051	0.949576	1.43636	0.889183	1.23649	1.01049	1.12315	0.88546	0.997135
ARRDC1 ENSG00000197070	0.846795	0.92265	1.29279	1.21691	0.416525	1.24738	1.05266	0.788476	0.691531	1.19619
ARRDC2 ENSG00000105643	1.19265	0.864213	1.11756	1.17836	1.00063	1.09494	0.980866	0.789182	0.885789	0.829055
ARRDC3 ENSG00000113369	1.4183	0.905676	0.823774	0.968788	1.145	1.16174	1.10374	0.988816	0.955072	1.0081
ARRDC4 ENSG00000140450	0.973252	1.11969	1.06501	0.995554	1.26955	1.02279	0.852531	0.887394	0.793043	0.797614
ARRDC5 ENSG00000205784	0.947856	1.1463	1.00542	0.840342	0.87219	0.828571	1.01994	1.15695	1.21461	0.900851
ARSA ENSG00000100299	0.752393	1.35495	1.0831	0.759163	1.18849	0.705551	0.88954	0.875015	0.865868	1.21695
ARSB ENSG00000113273	1.02215	1.00615	1.06886	0.881598	1.08683	1.01008	0.951002	1.13941	1.17055	0.958328
ARSD ENSG00000006756	1.40911	1.28599	1.18993	1.19181	1.22995	0.951278	0.804882	1.16531	0.854422	1.10673
ARSE ENSG00000157399	0.780728	1.02868	0.962151	1.01821	1.14042	1.30909	0.973409	0.782807	0.828211	1.05352
ARSF ENSG00000062096	1.04587	0.801109	1.10397	1.00942	1.1638	0.863979	1.04621	1.02377	0.883889	1.19252
ARSG ENSG00000141337	1.07043	1.11734	0.683299	1.03915	1.06737	1.01879	0.765183	0.87577	0.976967	0.881205
ARSI ENSG00000183876	1.10036	1.14546	1.12184	1.04292	0.832986	0.944398	0.774742	1.03982	0.965034	0.836612
ARSJ ENSG00000180801	0.90537	1.21147	0.954095	0.914691	1.01345	0.824751	1.02213	1.03741	0.632393	1.07621
ARSK ENSG00000164291	0.735967	1.1246	0.858499	1.09233	0.98117	0.908044	1.03563	0.831217	0.777685	1.01261
ART3 ENSG00000156219	1.20529	1.06993	0.880898	1.33523	1.2246	1.21717	0.876084	0.926906	1.00493	0.915365
ART5 ENSG00000167311	1.07907	1.1419	1.12094	1.09861	1.03617	0.880574	1.07727	1.02624	1.0328	0.877483
ARTN ENSG00000117407	0.869	1.01249	0.810619	0.629027	0.968056	1.06475	0.987985	0.738502	0.804279	1.02994
ARV1 ENSG00000173409	0.838851	0.560989	0.798772	0.997703	1.08261	1.04541	1.1184	1.25139	1.01046	1.01611
ARVCF ENSG00000099889	0.920086	1.20268	0.968028	1.06523	1.00045	1.07793	0.939468	0.96307	0.920665	1.6637
ARX ENSG00000004848	1.03518	1.18059	1.07048	1.02425	0.983691	1.05974	1.01941	0.836572	0.851918	0.826167
ASAH1 ENSG00000104763	1.00952	1.16972	0.979527	1.09821	1.34538	0.586164	0.947032	1.00928	1.07947	1.23145
ASAH2 ENSG00000188611	1.2057	1.07127	1.25008	0.77743	1.04403	1.25374	1.13124	1.24778	1.08647	0.976864
ASAH2B ENSG00000204147	1.02092	1.1119	1.14978	0.861203	1.16243	0.831337	1.2809	1.03882	0.913249	1.08407
ASAP1 ENSG00000153317	0.973739	0.862782	1.23269	1.282	0.615139	0.930284	0.878908	0.90748	0.825529	0.937018
ASAP2 ENSG00000151693	1.02842	0.649018	0.913551	0.956816	0.797631	0.844921	0.812159	0.978923	0.885072	1.02822
ASAP3 ENSG00000088280	1.01334	0.961689	1.2163	0.715731	1.00399	0.90573	1.07133	0.958869	1.05541	1.05211
ASB1 ENSG00000065802	1.04698	1.02662	1.08988	0.834495	0.866827	0.859894	0.89877	0.749554	0.802108	1.08823
ASB11 ENSG00000165192	0.942515	1.27512	0.975028	0.939859	0.947181	1.00532	1.03539	0.981447	1.13612	0.77825
ASB12 ENSG00000198881	0.939336	1.2496	0.913749	0.95656	1.05179	0.980295	1.08922	1.12954	1.02402	0.761155
ASB13 ENSG00000196372	0.920985	0.964469	1.50896	1.11711	0.995814	0.851141	0.646047	0.963819	0.916265	1.23242
ASB14 ENSG00000239388	1.08923	0.982151	0.833692	1.23794	0.785027	0.882374	1.04669	0.92518	0.834801	1.02663
ASB16 ENSG00000161664	1.29432	0.879974	1.06324	0.862309	0.882765	1.06048	0.922991	0.865214	1.02484	1.03951
ASB2 ENSG00000100628	0.947329	0.766895	1.05688	1.04603	1.08846	1.0446	1.03601	0.803432	1.01382	0.861874
ASB3 ENSG00000115239	0.704415	1.10829	1.10763	1.33889	0.954062	1.08408	1.10123	0.871184	0.832279	0.947984
ASB5 ENSG00000164122	0.781156	0.989286	1.0655	1.03794	0.859802	0.889557	0.979969	0.777822	1.15937	0.99493
ASB6 ENSG00000148331	0.883369	0.710208	1.10696	1.09816	0.999173	0.922281	0.979992	1.14974	0.906514	1.0127
ASB7 ENSG00000183475	1.00701	1.21539	0.728349	0.912472	0.942386	0.798572	0.836437	0.842611	0.872534	1.0226
ASB8 ENSG00000177981	0.814113	0.966325	1.02564	1.22734	1.02851	1.25292	0.736818	1.34448	1.04884	0.808179
ASB9 ENSG00000102048	0.860567	1.01991	1.12794	0.980627	0.999226	0.93646	0.9021	0.986166	0.982789	1.18439
ASCC1 ENSG00000138303	0.957243	1.05733	1.21528	1.12358	0.978033	1.10403	0.799151	1.16432	1.32847	1.01784
ASCC2 ENSG00000100325	1.01526	1.37231	1.07905	1.03454	1.12186	1.16054	0.826233	0.960616	0.847333	0.716453
ASCC3 ENSG00000112249	1.23123	0.910962	0.920856	0.891696	0.94256	1.21783	1.16895	1.22244	0.98102	0.625532
ASCL2 ENSG00000183734	0.768823	1.12616	0.707974	0.975397	0.854146	0.965336	1.03647	0.992011	1.04584	0.951532
ASCL5 ENSG00000232237	0.814716	0.776675	0.855822	0.882605	0.838632	1.12274	1.20423	1.03097	0.922522	0.968607
ASF1A ENSG00000111875	1.06747	0.912071	0.947467	1.1668	0.707828	0.936257	0.947043	0.703494	0.991213	1.12655
ASF1B ENSG00000105011	1.28356	1.05952	0.878035	1.06667	0.703062	1.04896	0.960582	1.15063	0.859679	1.01322
ASGR1 ENSG00000141505	0.829327	0.965204	1.32089	0.906167	1.0089	1.08142	0.767768	1.01681	0.954619	0.855843
ASGR2 ENSG00000161944	0.716006	0.848397	1.07088	0.847109	0.939688	1.06183	0.845224	1.04908	0.695115	1.0164
ASH1L ENSG00000116539	1.1673	0.905691	0.844051	1.11809	0.451374	1.11154	1.33341	0.791092	1.17141	1.6506
ASH2L ENSG00000129691	0.828285	0.925938	0.758993	0.884533	1.20482	1.20698	0.800816	1.0811	0.759774	1.05222
ASIC1 ENSG00000110881	0.834108	1.00748	1.39414	1.1258	1.25156	1.2039	1.25804	0.86188	0.966726	1.18087
ASIC3 ENSG00000213199	0.939281	1.04714	1.05228	0.780305	1.03054	1.10636	1.1945	0.89437	1.06878	1.00595
ASIC4 ENSG00000072182	1.27051	1.12999	0.873729	1.00985	0.885251	0.889532	1.00558	0.922828	1.05357	1.01607
ASIP ENSG00000101440	0.905551	1.10098	1.01321	1.06304	0.933248	0.991022	0.877934	1.0037	0.938533	1.12627
ASL ENSG00000126522	0.90953	0.95932	0.860579	1.09972	1.11847	1.23991	1.10433	0.940258	0.880779	0.794634
ASMT ENSG00000196433	0.84345	0.98846	0.943418	1.06654	0.881735	0.831652	1.04141	1.00989	1.04139	0.782052
ASMTL ENSG00000169093	1.14055	1.0963	1.04844	0.998372	1.10417	1.10669	1.24854	0.969325	1.24375	0.706921
ASNA1 ENSG00000198356	0.909741	1.19182	0.887114	1.06765	0.931557	0.741591	1.01008	0.997281	1.01112	0.881544
ASNS ENSG00000070669	1.41828	0.975475	1.04963	1.32004	0.829586	1.25166	1.10003	1.08944	0.790515	0.761911
ASNSD1 ENSG00000138381	1.17961	1.11315	0.687373	0.907623	0.908436	1.01905	0.841578	0.717274	1.03382	0.911574
ASPA ENSG00000108381	1.10477	1.02797	0.971464	0.94313	1.03076	0.969218	0.754177	1.23597	1.31922	1.00029
ASPG ENSG00000166183	1.25422	0.951132	1.00172	1.11281	0.955361	0.771306	0.811357	0.852009	0.742793	1.14441
ASPH ENSG00000198363	0.944863	0.89129	0.757981	1.10884	0.999137	0.942221	0.768826	0.83289	1.00229	0.926208
ASPHD1 ENSG00000174939	1.08865	1.0458	0.705238	0.880161	0.816961	1.22924	0.737999	0.977209	0.866222	0.818659
ASPHD2 ENSG00000128203	1.10812	0.902008	0.819029	0.939075	0.870003	0.794723	1.1524	1.28147	0.745539	0.6871
ASPM ENSG00000066279	0.76715	0.992258	1.09427	0.784272	0.874291	0.940723	0.717472	0.805834	1.05335	0.774915
ASPN ENSG00000106819	0.932096	0.810549	0.782959	0.827241	0.797085	1.28259	1.12663	0.874139	1.17518	0.964639
ASPRV1 ENSG00000244617	1.23738	0.971557	0.88475	0.900765	0.968234	0.941201	1.06015	0.971838	0.787284	1.11497
ASPSCR1 ENSG00000169696	0.935153	1.06075	0.94389	0.605208	1.06528	1.32082	1.17855	1.32109	0.992703	0.908136
ASRGL1 ENSG00000162174	1.08659	1.16393	1.03931	0.910085	1.21117	1.1633	1.11573	1.03356	0.991347	0.873829
ASS1 ENSG00000130707	0.944976	0.971275	1.4148	1.14223	0.948941	1.01431	1.20771	1.17147	1.09817	0.609867
ASTE1 ENSG00000034533	0.919232	1.15101	1.00665	1.09256	1.08093	1.22526	1.31744	1.10244	1.02087	1.02436
ASTN1 ENSG00000152092	0.725897	1.3174	1.02359	1.01023	1.02682	0.935219	0.946598	0.966976	1.00291	1.00148
ASTN2 ENSG00000148219	1.14763	1.10186	1.06482	1.08959	1.14534	1.027	1.26312	0.943525	0.860166	0.98402
ASUN ENSG00000064102	0.952864	0.989631	0.83632	1.01214	1.07183	0.838743	1.12442	1.03157	0.852535	1.13398
ASXL1 ENSG00000171456	1.28682	0.940278	1.31224	1.11714	0.860504	0.996962	1.2677	0.794896	0.903658	1.06991
ASXL2 ENSG00000143970	0.838101	0.985367	0.784	1.06474	1.01017	0.806761	1.07404	0.815567	0.739579	0.955945
ASXL3 ENSG00000141431	0.938278	1.09259	1.18015	0.70274	0.925683	0.965551	1.06259	0.974533	1.11008	1.07888
ASZ1 ENSG00000154438	0.914909	1.03354	0.963334	1.05683	1.10528	1.17784	1.31756	0.948288	1.09806	1.01357
ATAD1 ENSG00000138138	0.927401	0.679537	0.81532	1.19483	0.918675	0.858471	0.967109	0.879207	1.25701	1.10839
ATAD2 ENSG00000156802	1.22208	0.856614	0.994926	1.20918	0.954667	1.14808	0.906713	0.956826	1.06692	1.03239
ATAD2B ENSG00000119778	0.75151	1.4308	1.17714	1.32009	1.01684	0.996674	1.12067	1.07086	0.815155	0.909158
ATAD3A ENSG00000197785	0.76431	0.801419	1.12874	1.05433	0.951746	1.0318	1.18011	1.07097	0.973631	0.969335
ATAD3B ENSG00000160072	0.843205	1.06018	1.01063	1.16697	0.973372	0.662482	0.930466	1.27096	0.738948	1.16239
ATAD3C ENSG00000215915	1.00222	1.06138	1.03869	0.984894	0.777248	0.932397	0.908468	1.0862	1.25153	1.22237
ATAD5 ENSG00000176208	0.816341	0.818539	1.04954	0.974456	0.704771	0.813455	0.987824	1.0533	0.960067	0.935744
ATAT1 ENSG00000137343	0.777799	1.12566	0.81586	1.11824	1.16048	0.972591	0.972111	0.805374	1.01787	0.893145
ATCAY ENSG00000167654	0.741322	1.15886	0.89243	0.92551	0.911856	0.920391	1.2274	1.03904	0.98186	0.688491
ATE1 ENSG00000107669	0.96351	1.02405	0.902095	0.856889	0.951778	0.946567	0.908571	1.02964	1.06928	0.878022
ATF1 ENSG00000123268	0.918564	1.00487	0.952638	0.788351	1.36249	0.956956	1.05814	1.25187	0.842949	1.0565
ATF2 ENSG00000115966	0.834054	1.07379	0.882276	1.14528	1.1341	1.00653	1.01825	1.08073	1.0626	0.753843
ATF3 ENSG00000162772	0.568879	0.88457	1.00903	0.673198	0.894528	1.02241	1.11116	0.968155	1.62991	0.943314
ATF4 ENSG00000128272	0.805767	1.13958	0.967235	0.974951	0.865488	1.47977	0.877831	0.870911	1.27908	1.06341
ATF5 ENSG00000169136	1.0115	1.14138	0.891334	0.812159	1.01619	1.27005	0.997916	0.829787	1.09845	0.919403
ATF6 ENSG00000118217	0.877559	1.1758	0.982632	0.996023	1.18378	0.950906	0.888873	0.986021	0.873535	0.968967
ATF6B ENSG00000213676	1.04423	1.11766	1.27671	1.07462	0.989758	0.774723	0.808632	1.20173	1.04211	1.1956
ATF7 ENSG00000170653	0.981622	1.01336	0.764948	1.02266	0.930138	0.82528	0.983564	1.06985	0.915812	0.854579
ATF7IP ENSG00000171681	1.17652	1.2768	0.769825	0.840023	0.943444	0.913469	0.925633	0.915117	1.01393	0.967164
ATF7IP2 ENSG00000166669	0.798323	0.796903	0.952896	0.88743	1.05629	0.812223	0.822721	1.26391	1.28061	1.00481
ATG10 ENSG00000152348	1.12084	0.977304	1.08695	1.01855	1.08786	0.886487	1.15212	0.973039	1.03131	1.22277
ATG101 ENSG00000123395	1.35505	0.932479	0.853561	1.03145	0.824646	1.0968	0.894963	0.939479	1.09025	1.46885
ATG12 ENSG00000145782	1.01509	0.98042	0.861693	0.967635	0.854243	0.825898	1.09658	1.25856	0.958906	1.15236
ATG13 ENSG00000175224	1.22557	0.799213	0.844383	0.776588	0.951894	1.17235	1.10004	1.07999	1.04101	0.870778
ATG14 ENSG00000126775	0.927918	0.888652	1.09982	1.36367	1.37342	0.914368	1.08176	0.960448	1.06962	1.16929
ATG16L1 ENSG00000085978	0.822866	1.01206	0.771154	0.933572	1.21945	1.33784	0.564101	0.991036	0.872697	1.04776
ATG16L2 ENSG00000168010	1.08157	1.15277	0.930273	1.09253	1.04402	1.22692	0.959524	1.06807	1.12759	0.984805
ATG2A ENSG00000110046	0.751862	0.79707	0.899741	0.971169	1.03384	0.885886	0.741666	0.975637	0.910625	1.06639
ATG2B ENSG00000066739	1.01909	0.955198	1.26696	0.839165	0.875993	0.867899	0.90124	0.700188	0.820228	0.872958
ATG3 ENSG00000144848	0.840656	0.97781	0.824266	1.19512	1.22409	0.757131	0.814468	0.68152	1.12555	1.14656
ATG4A ENSG00000101844	1.06962	0.744146	0.925108	0.686051	1.1362	0.963892	0.961488	1.12337	1.26213	1.07701
ATG4B ENSG00000168397	1.17433	1.21037	1.02881	1.02705	0.978735	0.91079	0.963767	0.971393	0.926062	1.12148
ATG4C ENSG00000125703	0.891357	0.885493	1.01695	0.829504	0.747506	1.14016	0.909715	0.970957	1.19334	1.03471
ATG4D ENSG00000130734	0.697814	1.16969	0.955406	1.00064	0.855411	1.17331	1.07096	1.08023	1.0198	1.14473
ATG5 ENSG00000057663	0.839131	1.0818	0.826965	1.00382	1.22947	0.812324	0.906794	1.06988	0.984576	1.20395
ATG7 ENSG00000197548	0.968602	1.05968	1.06812	1.07838	0.988331	1.1711	1.45066	0.792032	0.838153	0.986402
ATG9A ENSG00000198925	1.27685	0.849759	0.78226	0.972576	1.10047	0.994067	1.23121	0.955317	1.2941	0.870919
ATG9B ENSG00000181652	1.06216	0.850966	0.998875	0.959206	0.816743	1.15317	0.765657	0.836641	0.940521	1.32556
ATHL1 ENSG00000142102	1.09004	0.901383	1.13961	1.01588	1.05491	0.955177	1.03404	1.03424	0.927304	1.05855
ATIC ENSG00000138363	1.17671	0.881714	0.833331	1.09404	0.94256	0.805488	1.07667	1.10885	0.94893	1.01294
ATL1 ENSG00000198513	1.0266	1.09388	0.777988	1.25236	1.54054	1.26672	1.01427	1.0828	1.09818	0.919365
ATL2 ENSG00000119787	1.13784	1.09017	1.29509	0.875383	0.930243	0.876568	0.829421	0.789563	1.12197	0.907923
ATL3 ENSG00000184743	1.15196	1.04169	0.97399	1.06324	0.903978	1.02791	1.00191	0.839607	1.11545	1.32185
ATM ENSG00000149311	0.959773	0.95535	0.885077	1.18384	1.01805	0.953607	1.04794	0.800278	1.08761	0.733545
ATMIN ENSG00000166454	1.01094	0.899031	1.07237	0.890818	1.10572	1.02988	1.13585	1.00068	0.822135	0.949197
ATN1 ENSG00000111676	1.26754	0.701373	1.18187	0.790132	1.13796	1.0032	0.998643	1.02846	0.892742	0.888206
ATOH1 ENSG00000172238	1.07644	1.16415	0.9717	0.816227	0.930512	0.711303	1.02855	0.882947	0.773897	0.814846
ATOH7 ENSG00000179774	1.03966	0.808272	0.892331	1.09455	0.792467	1.02158	1.04652	0.899631	1.12461	0.733569
ATOH8 ENSG00000168874	1.00491	0.920555	0.914147	1.04665	1.09767	1.10923	0.991757	0.619358	1.00071	0.91556
ATOX1 ENSG00000177556	0.973074	0.730195	1.1691	0.725714	0.656657	1.08838	1.15956	1.11362	1.23655	1.2112
ATP10A ENSG00000206190	0.964409	1.14403	0.98304	1.13504	0.968653	0.922831	0.98003	0.87835	0.831775	0.950315
ATP10B ENSG00000118322	0.765708	0.936773	0.973044	0.865747	0.867463	0.861766	0.823427	0.828784	0.965287	0.971243
ATP10D ENSG00000145246	0.874512	1.03762	1.22838	0.828783	0.838941	1.09328	1.03909	0.963234	0.889133	1.04514
ATP11A ENSG00000068650	1.02782	1.10187	0.968211	1.19671	1.04024	0.93776	1.02503	0.921663	1.06387	0.885141
ATP11B ENSG00000058063	1.20051	1.00115	0.84262	0.829189	0.892773	1.06175	1.11032	0.917331	1.19404	1.11367
ATP11C ENSG00000101974	1.13625	1.08454	0.993324	1.00055	1.01347	0.820238	0.85208	1.04491	0.805639	0.940506
ATP12A ENSG00000075673	0.99531	1.02774	0.943976	1.23921	0.835315	0.994231	0.960252	0.958559	1.00566	0.69071
ATP13A1 ENSG00000105726	1.20752	0.879571	0.792183	0.814793	0.777248	1.15699	0.976627	1.30328	1.0359	0.965561
ATP13A2 ENSG00000159363	1.07778	1.02207	1.15837	1.09114	0.714116	0.97721	0.841759	0.868319	1.01718	0.922358
ATP13A3 ENSG00000133657	1.05712	0.904133	0.918574	1.03201	0.987112	0.811176	1.08759	1.27668	0.932637	0.887985
ATP13A4 ENSG00000127249	1.25408	0.934093	1.32	0.839461	1.21292	1.08408	1.07909	0.863759	0.943793	1.14489
ATP13A5 ENSG00000187527	0.989358	1.01345	1.10953	1.0367	1.01019	0.932162	0.953986	0.923001	0.878605	0.844797
ATP1A1 ENSG00000163399	0.966087	1.36867	1.26335	1.17567	0.984971	0.916959	1.10002	1.18629	1.12178	0.891211
ATP1A2 ENSG00000018625	0.959107	0.737771	0.88963	0.882467	1.03897	1.20644	0.832879	1.02034	1.24198	1.17052
ATP1A3 ENSG00000105409	0.958893	1.05139	0.94408	0.984235	1.20678	1.2035	1.13755	1.14065	1.02867	1.11793
ATP1A4 ENSG00000132681	0.91754	0.968037	0.933888	1.19039	0.944749	1.08522	0.848183	1.05872	0.727645	0.886388
ATP1B1 ENSG00000143153	0.957948	0.977427	0.952882	0.808633	1.02408	0.93604	0.710904	1.0427	0.842465	1.26713
ATP1B2 ENSG00000129244	1.04232	1.13998	0.769088	1.00343	1.217	0.976068	0.965033	1.30297	0.75006	1.00964
ATP1B3 ENSG00000069849	0.848376	1.02225	0.766652	0.766477	1.09126	1.28174	0.902522	0.929399	0.984795	1.00621
ATP23 ENSG00000166896	1.04325	0.907239	0.90122	0.882591	0.861133	0.975549	0.861305	1.00192	1.03892	0.741706
ATP2A1 ENSG00000196296	1.01292	0.892315	0.907461	1.00144	0.968156	0.867454	1.29679	0.951033	0.829652	0.811232
ATP2A2 ENSG00000174437	1.16928	1.21743	0.957056	1.01359	1.27116	1.0537	1.09072	0.75396	0.820246	1.04768
ATP2A3 ENSG00000074370	1.1056	0.969153	0.917699	0.733352	0.917884	0.808781	1.14046	1.02235	0.836518	0.775342
ATP2B1 ENSG00000070961	0.780534	0.957012	1.30388	0.959282	0.898438	1.23565	1.25011	0.754595	0.915881	0.962898
ATP2B2 ENSG00000157087	1.07395	0.871217	0.810379	0.899259	0.867177	1.16861	0.87311	0.909707	0.852116	1.13668
ATP2B3 ENSG00000067842	0.817465	1.03222	0.868385	0.879818	0.990499	1.00731	1.04218	1.26645	0.932157	1.06807
ATP2B4 ENSG00000058668	0.715744	1.14806	0.645273	0.847882	0.960545	1.03973	0.721709	0.967059	0.812798	0.846762
ATP2C1 ENSG00000017260	0.829163	1.03359	1.20281	0.97111	0.954138	0.946783	0.686162	0.817504	1.17671	1.01567
ATP2C2 ENSG00000064270	0.92414	0.807797	1.07246	0.942333	1.31783	1.05651	0.805252	1.27943	1.3052	1.06778
ATP4B ENSG00000186009	1.12747	0.653993	0.918844	1.3824	0.774756	1.18755	1.06241	0.81092	0.935735	0.913459
ATP5J2-PTCD1 ENSG00000248919	0.818489	0.801104	1.06301	0.852649	0.874655	0.939641	1.05342	0.917341	1.12712	1.03733
ATP5SL ENSG00000105341	1.1075	0.931816	1.0048	1.02635	1.18228	1.1188	0.833398	1.01217	1.02753	0.784305
ATP6AP1 ENSG00000071553	1.14093	0.862527	0.750148	1.15796	1.24586	0.738123	0.919451	1.29808	1.04529	1.02756
ATP6AP1L ENSG00000205464	1.05183	1.06735	0.852739	1.01879	0.730696	1.19973	1.06855	1.23485	0.949358	0.842444
ATP6AP2 ENSG00000182220	0.901727	0.892025	1.09744	0.850702	0.897078	0.781379	0.805253	1.06861	0.95145	1.09341
ATP6V0A1 ENSG00000033627	1.11767	0.894826	1.44737	1.02166	0.623351	1.15695	0.973607	1.40829	0.790265	1.24337
ATP6V0A2 ENSG00000185344	1.07955	1.06639	0.987146	0.997437	1.19211	0.76931	0.988237	1.05391	0.623686	1.07919
ATP6V0A4 ENSG00000105929	0.891814	0.952858	0.688235	0.954723	1.12408	0.827482	0.944315	1.30934	1.06965	0.736053
ATP6V0B ENSG00000117410	1.10986	1.15637	0.972203	0.928672	0.695304	1.23123	0.829694	0.771798	1.02458	0.894769
ATP6V0C ENSG00000185883	1.07926	1.04272	0.903765	0.857324	1.06342	1.06127	1.00702	1.10302	0.862761	1.09845
ATP6V0D1 ENSG00000159720	0.879195	1.37968	1.01926	1.01504	0.880253	1.32617	1.11778	0.949272	0.677141	0.943572
ATP6V0D2 ENSG00000147614	0.823273	1.04203	1.24203	1.05782	0.859477	0.763613	1.10361	0.921033	0.953116	0.932084
ATP6V0E1 ENSG00000113732	1.38317	1.19859	1.11833	1.18811	1.48847	1.50565	0.911091	0.737898	1.16902	1.09933
ATP6V0E2 ENSG00000171130	1.0793	1.19204	1.40143	0.915954	1.08011	1.2843	1.26164	1.39719	0.790425	0.846062
ATP6V1A ENSG00000114573	0.988208	1.10431	0.74465	0.767	0.832547	0.831058	1.35148	1.04296	1.11496	1.22948
ATP6V1B1 ENSG00000116039	0.963432	0.730845	0.757077	1.09377	0.903953	0.988972	0.839743	0.867373	0.73396	0.765835
ATP6V1B2 ENSG00000147416	1.03167	0.796297	1.04877	0.625451	0.792834	1.36003	1.26208	0.930359	1.13095	1.12367
ATP6V1C1 ENSG00000155097	1.00361	1.38229	1.09266	1.03382	0.711923	0.773655	0.878471	1.0005	1.06653	1.17557
ATP6V1C2 ENSG00000143882	0.818658	0.779763	0.900566	1.0658	1.12436	1.14791	0.984619	0.712195	0.948498	1.15106
ATP6V1D ENSG00000100554	1.09318	1.02548	0.810594	1.09955	1.08934	0.854188	0.708408	0.990438	0.896002	0.828035
ATP6V1E1 ENSG00000131100	1.05328	0.959623	1.15347	1.06511	1.16069	0.915341	0.970499	1.045	0.93374	1.08662
ATP6V1E2 ENSG00000250565	0.906161	0.998645	0.745846	1.07362	1.3459	0.871498	1.06013	0.755727	1.30191	1.16442
ATP6V1F ENSG00000128524	1.09149	1.37169	0.868097	0.849189	1.15327	0.930733	1.10827	0.96793	1.26049	0.904914
ATP6V1G1 ENSG00000136888	1.07176	0.919672	1.03008	0.9832	0.974179	0.862624	1.01524	0.969277	0.931096	1.09058
ATP6V1G2 ENSG00000213760	0.853508	0.76488	0.885138	0.731366	1.01266	0.77999	0.889249	1.07565	0.859902	1.07758
ATP6V1H ENSG00000047249	0.842021	1.28401	1.102	0.835279	1.23859	0.882407	1.20785	0.910444	1.2017	0.766919
ATP7A ENSG00000165240	0.971456	1.13765	0.998238	1.03374	1.1288	0.920602	0.909976	0.837736	0.909808	0.786686
ATP7B ENSG00000123191	0.647453	0.891172	1.15306	1.27578	1.15414	1.22503	1.00555	0.949743	0.882147	1.2523
ATP8A1 ENSG00000124406	1.02849	0.889303	1.15035	0.92969	0.736581	1.00796	0.882554	0.85907	0.892018	0.99951
ATP8A2 ENSG00000132932	1.01815	0.804752	0.722204	1.06123	1.0157	0.896838	0.652844	0.730225	0.926391	1.09883
ATP8B1 ENSG00000081923	1.22368	0.852255	0.945577	0.982383	1.31851	1.03514	0.981642	1.03691	0.820758	0.906544
ATP8B2 ENSG00000143515	1.02283	1.11575	0.715712	1.15212	0.98921	1.18893	0.901965	1.03566	1.05542	0.815575
ATP8B3 ENSG00000130270	1.15968	1.59706	0.995016	1.18096	0.980611	1.07699	1.15407	0.787612	1.21124	1.1478
ATP8B4 ENSG00000104043	1.12268	0.860795	1.33469	0.91602	1.27016	1.31514	0.955466	0.876674	1.06989	0.980233
ATP9A ENSG00000054793	0.995302	0.944941	1.06968	1.26531	1.03128	0.973906	1.06646	0.891335	0.982756	0.662108
ATP9B ENSG00000166377	1.11957	1.03889	0.710858	0.970544	0.87036	1.0849	0.973364	0.91346	1.24461	0.807526
ATPIF1 ENSG00000130770	1.08358	1.27004	1.22216	0.987292	1.18571	0.707337	0.864432	0.836866	1.06665	0.983271
ATR ENSG00000175054	0.735062	1.06396	1.00516	1.15836	0.776514	0.931817	0.908749	0.842849	0.906149	0.996086
ATRAID ENSG00000138085	1.07949	1.20007	1.05066	1.03363	1.21777	0.958849	1.11912	0.894213	0.793124	0.960907
ATRIP ENSG00000164053	1.04024	0.998125	0.725302	1.0817	0.950448	0.86513	0.996776	1.24771	0.880194	0.962488
ATRIP ENSG00000282827	1.05306	1.23267	1.01356	0.863032	1.24979	1.04507	1.10117	1.22928	0.993768	1.36535
ATRN ENSG00000088812	0.875599	1.05498	1.11317	1.24809	0.946212	0.894444	1.04094	1.13674	1.13146	1.06174
ATRNL1 ENSG00000107518	0.995533	1.12033	1.15315	0.917604	1.07568	1.17561	0.936698	1.11305	0.882468	1.07237
ATRX ENSG00000085224	1.02103	0.761212	0.999035	0.681841	0.492279	1.13462	1.01872	1.01811	0.867289	0.923745
ATXN1 ENSG00000124788	0.936149	1.12041	1.20182	0.726443	1.08685	1.21064	1.10909	0.945779	1.17152	0.70042
ATXN10 ENSG00000130638	0.923787	0.922253	1.01036	1.0201	1.15486	0.824269	1.14505	0.709348	1.13472	0.663391
ATXN1L ENSG00000224470	1.09681	1.01243	1.14108	0.946472	0.874917	1.11967	1.23965	1.29197	1.18686	1.08169
ATXN2 ENSG00000204842	0.789841	0.765104	1.02887	0.815674	1.14522	0.865185	0.887565	0.920277	0.848543	0.99927
ATXN2L ENSG00000168488	0.892319	1.0661	0.949217	0.851965	1.11548	1.11929	1.1617	0.744398	1.03114	0.908927
ATXN3 ENSG00000066427	1.11526	1.28057	0.857394	1.06219	0.982096	0.672917	1.06886	0.912057	0.915742	1.04463
ATXN7 ENSG00000163635	1.05193	0.940058	1.12437	1.20137	0.969269	1.1154	0.947913	0.812949	1.15525	0.89736
ATXN7L1 ENSG00000146776	0.87585	1.26891	1.02424	0.956961	1.31517	0.76014	0.993864	0.814009	1.20396	1.33197
ATXN7L2 ENSG00000162650	0.84786	1.10446	0.909879	0.81043	0.886771	1.0038	0.912366	0.864468	0.884803	0.794974
ATXN7L3 ENSG00000087152	0.867768	1.07573	0.895033	0.959491	0.994816	1.04763	1.27482	0.952859	0.956135	1.18161
ATXN7L3B ENSG00000253719	0.799628	0.871205	1.23645	1.24913	1.0261	1.11982	1.0982	1.0575	1.14884	1.11213
AUH ENSG00000148090	1.01417	0.911442	0.88587	0.996925	0.908776	1.05316	0.994942	1.09413	0.893342	0.891768
AUNIP ENSG00000127423	0.763405	1.09632	0.784883	1.14019	0.977623	0.928415	0.892805	1.01402	1.13044	0.882959
AUP1 ENSG00000115307	0.976135	1.15096	0.889079	0.751505	0.930291	0.97043	0.830744	1.10357	0.932465	1.13702
AURKA ENSG00000087586	1.03941	0.932603	1.11781	1.17782	0.946626	1.05824	0.850293	1.09951	1.09815	0.894755
AURKAIP1 ENSG00000175756	1.24062	0.834199	0.985728	0.77809	0.853833	1.08507	1.26752	0.767164	0.802079	1.1735
AURKB ENSG00000178999	1.3674	1.16202	0.844544	0.945833	1.18717	0.918288	1.05584	1.03409	0.974194	0.725396
AURKC ENSG00000105146	0.99864	0.932262	0.812688	1.07975	1.14779	0.859533	1.05928	0.914421	1.09384	0.968946
AUTS2 ENSG00000158321	0.988295	0.906634	0.9568	0.663453	0.915564	1.12487	0.984474	0.810411	1.09308	1.31588
AVEN ENSG00000169857	1.04673	1.1213	0.883567	1.36696	1.02973	0.879128	0.932372	1.10334	0.810998	0.877459
AVIL ENSG00000135407	0.969199	1.18353	0.804946	0.884369	0.775286	1.0942	1.24022	0.911527	1.08345	0.945007
AVL9 ENSG00000105778	0.934645	0.914117	1.11971	1.03323	1.15612	0.903992	0.875353	0.896279	1.07547	0.887635
AVPI1 ENSG00000119986	1.03372	0.861081	1.43304	1.19049	0.860995	1.11142	0.658816	0.970054	1.17816	0.957412
AVPR1A ENSG00000166148	0.907818	0.97427	0.907454	1.11978	0.911448	0.873068	1.13543	0.872956	0.956965	0.983561
AVPR2 ENSG00000126895	0.953081	1.10319	1.15711	1.04907	0.805417	0.901025	0.820491	1.04431	0.923502	0.831979
AXDND1 ENSG00000162779	1.06423	0.980427	1.05304	0.851933	0.872942	1.05948	0.917236	1.04665	0.893974	1.02888
AXIN1 ENSG00000103126	0.993291	1.06166	0.752732	0.970592	1.0178	0.915244	0.883196	0.86837	1.07957	1.19186
AXIN2 ENSG00000168646	1.11266	0.980339	1.36533	1.06578	0.980544	0.965313	1.00151	0.876777	1.37276	1.22948
AXL ENSG00000167601	0.699231	0.946934	1.14721	1.21919	1.0906	0.87885	0.860037	1.15454	1.17661	0.903692
AZGP1 ENSG00000160862	0.622235	0.606783	1.64889	2.13039	1.19772	1.42109	1.275	1.53135	0.383324	1.02806
AZI2 ENSG00000163512	0.846336	1.16403	0.940737	0.901037	1.06494	1.20236	1.3004	0.87002	0.896754	0.880202
AZIN1 ENSG00000155096	1.03012	0.909503	0.935652	0.943007	0.982274	0.9341	1.05494	0.944155	1.09017	1.05607
AZIN2 ENSG00000142920	1.05831	0.99726	0.784249	1.00213	0.853712	1.33811	1.24362	1.15956	1.14899	0.987607
AZU1 ENSG00000172232	1.04008	0.883468	1.35329	1.04918	1.0884	0.910508	1.09376	0.95863	1.07901	0.897274
B2M ENSG00000166710	0.905658	0.906553	1.24246	1.56606	1.60403	1.14985	1.46987	0.635917	1.25866	0.705597
B3GALNT1 ENSG00000169255	0.959036	0.875486	1.01895	1.0086	1.01671	0.946261	1.05496	0.77768	0.817028	0.966511
B3GALNT2 ENSG00000162885	1.06424	1.02585	1.29179	0.906761	1.04819	0.958679	1.07526	0.934398	1.00999	0.82963
B3GALT1 ENSG00000172318	0.87505	1.04843	1.0159	1.0451	0.807376	0.905773	1.04435	0.952489	1.03582	1.23218
B3GALT2 ENSG00000162630	1.07455	1.02642	0.845324	0.861484	1.02665	1.07242	1.35579	1.17015	0.814739	0.837334
B3GALT4 ENSG00000235863	0.675296	1.08224	1.20841	1.04071	0.899597	1.09725	0.902426	0.890864	0.871902	1.09657
B3GALT5 ENSG00000183778	0.925733	1.08654	0.758045	0.899874	1.1125	0.963368	0.943356	1.18746	0.930518	1.03376
B3GALT6 ENSG00000176022	0.986861	1.23754	1.274	0.893639	1.0139	1.24032	0.93275	0.91834	0.869754	1.10582
B3GAT1 ENSG00000109956	0.812459	1.07866	1.11487	0.910758	0.917621	0.999759	1.12796	1.05315	1.09395	1.06777
B3GAT2 ENSG00000112309	1.08276	1.36476	1.17563	0.940651	0.975481	1.05526	0.71663	0.899356	1.05449	1.02421
B3GAT3 ENSG00000149541	0.951554	0.913557	0.945154	0.84215	0.857398	0.766523	0.731484	0.845055	0.975985	0.937778
B3GLCT ENSG00000187676	1.13853	1.3372	1.04773	0.63795	0.898219	0.85933	0.995004	1.26017	1.0652	0.925832
B3GNT2 ENSG00000170340	0.962245	0.853245	1.06002	0.87375	1.1152	0.908088	0.817338	0.936765	1.08586	0.921956
B3GNT3 ENSG00000179913	1.04212	0.870968	0.923625	0.907787	1.02215	0.913043	0.879031	1.09308	0.776332	1.14235
B3GNT4 ENSG00000176383	1.04113	1.23513	1.1053	0.910577	1.04746	0.871742	0.790948	0.791551	1.05555	0.911724
B3GNT5 ENSG00000176597	1.08929	1.00647	0.955302	1.33064	1.03671	0.843878	0.875954	1.18478	0.938951	0.990284
B3GNT6 ENSG00000198488	1.18219	0.925927	0.83763	0.885361	1.23132	1.04754	1.05912	0.996522	1.07354	0.996956
B3GNT7 ENSG00000156966	1.03471	0.869001	0.990724	0.924771	1.21941	0.941233	0.936357	0.798633	1.11399	0.924818
B3GNT8 ENSG00000177191	1.06719	1.26227	1.46471	0.993745	1.04172	0.804538	1.17353	1.10852	1.21269	1.23956
B3GNT9 ENSG00000237172	1.35633	1.09435	0.797009	1.07486	1.18688	1.15752	0.871595	1.21579	1.0856	0.918203
B3GNTL1 ENSG00000175711	1.1109	0.946327	0.792159	0.886982	1.14118	1.05701	0.900273	0.940134	0.922007	1.06814
B4GALNT1 ENSG00000135454	1.18324	0.703979	0.947601	0.885283	0.923267	0.911051	0.895094	0.621066	0.823027	1.01697
B4GALNT2 ENSG00000167080	0.995728	1.07292	1.10316	0.844424	0.990175	1.17036	1.10432	0.896177	0.862771	0.955464
B4GALNT3 ENSG00000139044	0.920491	0.903701	1.07421	0.608011	1.09148	0.69825	1.16022	1.24265	1.16508	0.820483
B4GALNT4 ENSG00000182272	1.32531	1.09134	0.967002	0.660271	0.733672	0.852457	0.873777	0.750578	0.875987	0.975859
B4GALT1 ENSG00000086062	0.805362	1.11356	1.57292	0.836632	0.851223	0.834032	0.848373	1.01971	0.88924	0.890998
B4GALT2 ENSG00000117411	1.16386	0.723843	0.912826	0.952519	0.91179	0.859626	1.11966	1.06919	1.01625	1.08759
B4GALT3 ENSG00000158850	1.01027	0.714047	0.976926	1.16415	1.20868	1.06041	0.937642	0.642126	0.786059	0.789731
B4GALT4 ENSG00000121578	1.14166	0.868464	1.05587	0.90563	1.19165	1.04407	0.891363	1.02782	1.43374	1.11024
B4GALT5 ENSG00000158470	0.822438	1.01727	0.878883	0.667442	1.0184	1.02927	0.981659	0.854437	0.893571	1.0344
B4GALT6 ENSG00000118276	1.0899	1.03069	1.04283	0.930927	0.847309	1.10034	0.914445	1.02501	0.798551	1.01134
B4GALT7 ENSG00000027847	0.930871	0.882262	0.986379	1.1279	0.938261	0.907675	1.1626	0.960014	1.05345	1.05998
B4GAT1 ENSG00000174684	1.48939	0.912526	0.937395	1.15697	0.987669	0.96448	1.27366	0.981511	1.12404	0.906296
B9D1 ENSG00000108641	0.710113	0.937898	1.13065	0.879714	0.810926	1.03766	0.907264	1.10503	1.18616	1.03923
B9D2 ENSG00000123810	0.781893	0.971796	0.888769	1.04249	0.993762	1.05572	0.961249	0.936025	0.954375	0.929144
BAALC ENSG00000164929	0.920742	0.938536	0.93494	1.05818	0.746136	1.03949	0.760093	0.996397	0.665343	0.996084
BAAT ENSG00000136881	1.20248	1.09177	0.967126	0.993377	0.908905	0.974828	1.3283	0.608104	0.848454	0.905004
BABAM1 ENSG00000105393	1.03472	1.11961	0.718546	0.800238	1.09757	0.904002	0.852456	1.01215	1.49623	0.983375
BACE1 ENSG00000186318	0.93665	0.960678	1.38872	1.06099	1.03503	1.07908	0.998053	1.15459	0.872977	1.06096
BACE2 ENSG00000182240	0.905934	0.822355	1.20603	0.72673	1.0977	1.13614	1.09561	1.02338	0.801423	1.0514
BACH1 ENSG00000156273	0.842335	1.07231	1.11189	0.920655	0.785839	0.856712	0.988472	0.884893	0.983717	1.00252
BACH2 ENSG00000112182	0.991374	1.14288	1.26269	1.03347	1.03182	0.969766	0.992109	1.26766	0.974754	0.935108
BAD ENSG00000002330	1.28203	0.964227	1.20758	0.966769	1.1165	0.92	0.939561	0.985453	0.694344	1.2117
BAG1 ENSG00000107262	1.04895	1.30118	0.817194	1.53252	1.42107	0.98039	0.635255	1.02711	0.929057	1.14275
BAG2 ENSG00000112208	1.1927	1.27214	0.869916	1.08221	0.821113	1.09847	1.15005	0.94848	0.970201	0.777784
BAG3 ENSG00000151929	1.09298	1.34769	1.09539	0.943265	1.07502	0.942386	0.826047	0.731553	0.956541	1.22855
BAG4 ENSG00000156735	1.05989	0.847339	0.891646	1.04414	0.808524	0.941718	0.718802	0.946294	1.12972	0.983158
BAG5 ENSG00000166170	0.694832	1.10668	0.857416	1.10346	0.900877	0.949472	1.03784	1.18011	0.817546	0.796882
BAG6 ENSG00000204463	0.917367	1.05053	0.956943	1.05784	0.978655	1.0982	1.09666	1.2039	0.843392	1.13373
BAHCC1 ENSG00000266074	1.20788	1.17713	1.21019	1.05347	1.12712	1.1215	0.856881	1.15091	0.915883	0.913767
BAHD1 ENSG00000140320	1.00462	0.911297	0.848078	0.723742	1.02605	0.999204	1.12957	0.928906	0.891752	0.907066
BAIAP2 ENSG00000175866	0.988678	1.01519	0.868726	1.20244	1.04341	0.821573	0.739898	1.10259	0.973688	0.951583
BAIAP2L1 ENSG00000006453	1.14873	1.2892	1.12823	1.15032	0.775489	1.06246	0.872252	0.935841	0.812256	1.03606
BAIAP2L2 ENSG00000128298	0.856467	1.03119	1.12605	1.37008	1.02532	0.74526	0.972393	0.903539	0.844659	0.851572
BAIAP3 ENSG00000007516	1.19292	0.917123	0.942121	0.941226	1.12067	0.942767	0.939738	1.08684	0.889227	0.926564
BAK1 ENSG00000030110	0.864297	1.42251	0.952	1.02496	0.966865	0.913199	0.938679	0.968197	1.00672	0.99437
BAMBI ENSG00000095739	1.0073	0.918607	0.883734	0.936315	0.93195	0.910517	0.903921	0.942951	1.02311	0.93725
BANF1 ENSG00000175334	0.79485	1.2396	1.25604	1.05223	1.15081	1.22492	1.10311	0.920574	1.54423	0.993369
BANF2 ENSG00000125888	1.0143	0.949775	0.915722	0.996303	0.901268	1.14044	1.10794	1.2737	0.946062	1.03553
BANK1 ENSG00000153064	1.0523	0.927148	0.755499	0.925905	0.99443	1.00087	1.04455	0.856377	0.927173	0.953468
BANP ENSG00000172530	0.997777	1.0477	1.00752	0.935153	1.22414	0.777325	1.13717	0.887682	1.09263	0.571889
BAP1 ENSG00000163930	0.986821	0.831381	1.11578	0.764548	0.638872	0.934676	0.971528	1.60409	1.13012	0.943817
BARD1 ENSG00000138376	0.82627	0.926934	0.770071	0.787101	1.27492	0.876599	1.25399	0.925362	0.78688	1.03988
BARX1 ENSG00000131668	1.01924	0.951149	0.916594	0.80319	1.01001	0.805298	1.1464	1.11713	1.21773	0.896178
BARX2 ENSG00000043039	1.17691	0.945624	1.06295	0.894074	0.951248	0.795477	1.02667	1.22443	0.984106	0.986941
BASP1 ENSG00000176788	0.885905	0.8008	1.21921	0.915309	1.11489	0.983222	0.949433	1.02997	0.763048	1.22187
BATF ENSG00000156127	0.893116	1.22286	0.853126	0.97573	0.815274	0.791861	0.896459	0.829984	0.986556	1.01958
BATF2 ENSG00000168062	1.07699	0.949735	0.88662	1.11829	0.773833	0.959083	1.10305	1.04621	1.12279	1.16327
BATF3 ENSG00000123685	0.845742	1.00087	0.746294	0.812813	1.07692	0.944634	1.2365	0.878815	0.935265	1.26353
BAX ENSG00000087088	0.829261	0.958056	0.800619	0.998714	1.04588	1.03766	0.890525	0.784794	0.893416	0.833941
BAZ1A ENSG00000198604	1.2246	0.968469	0.778023	0.991385	0.886836	0.853956	0.843512	0.823119	0.988509	1.10562
BAZ1B ENSG00000009954	0.778039	1.12545	1.28538	1.03438	0.970076	1.35693	1.13763	0.836879	1.14199	1.04527
BAZ2A ENSG00000076108	0.924479	0.872287	0.89046	0.996277	1.03889	1.08074	0.894155	1.0778	1.07061	1.08585
BAZ2B ENSG00000123636	0.915598	0.836969	0.956853	0.771304	1.19821	0.998452	1.04208	0.89349	1.18215	1.09748
BBC3 ENSG00000105327	0.910668	0.860069	0.83004	1.09538	1.0499	0.711858	1.11173	0.948481	0.813951	0.827692
BBIP1 ENSG00000214413	0.944524	1.0736	1.0683	0.834272	1.23093	1.03991	1.00512	1.01757	0.941606	0.969443
BBOF1 ENSG00000119636	1.08892	1.00698	0.736257	0.833925	0.895764	0.872274	0.817526	0.639333	0.969627	1.23723
BBOX1 ENSG00000129151	0.888372	0.997204	0.942922	0.92898	1.14223	0.781653	1.00453	0.806306	1.00635	1.07281
BBS1 ENSG00000174483	1.08061	0.999234	0.793124	1.02725	0.886457	0.924088	1.21988	0.925359	0.954161	0.840983
BBS10 ENSG00000179941	0.777503	1.15488	0.990768	1.05763	1.12596	1.04976	1.13983	1.14193	1.07558	1.13534
BBS12 ENSG00000181004	0.816029	1.07454	0.967553	0.958823	1.08511	1.14874	1.13732	1.07886	1.29681	0.851046
BBS2 ENSG00000125124	0.895933	0.825411	1.08774	0.936015	1.31824	1.30977	0.87531	0.948769	1.17761	1.15755
BBS4 ENSG00000140463	1.39086	1.36415	1.0191	0.937152	0.994641	1.10082	0.906403	1.2109	0.985807	0.932941
BBS5 ENSG00000163093	1.08719	1.07373	0.922488	0.912106	1.1791	1.06886	1.14214	0.901955	1.06005	1.03362
BBS7 ENSG00000138686	1.19964	0.790425	0.996767	1.1613	1.08093	1.06566	0.895921	0.87922	0.730121	0.875745
BBS9 ENSG00000122507	0.998422	0.979879	1.20897	1.04738	1.24534	0.964774	0.857034	1.1581	1.03451	0.966679
BBX ENSG00000114439	0.706663	0.881981	0.688315	1.01204	1.4302	0.682338	1.18601	1.17299	1.04053	0.895059
BCAM ENSG00000187244	1.23372	1.11795	0.85403	1.61803	0.979461	1.10271	1.04315	1.08975	1.29464	1.29884
BCAN ENSG00000132692	1.09339	0.990265	0.910832	0.770152	1.03378	1.07764	0.679228	1.21568	0.964609	1.01809
BCAP29 ENSG00000075790	1.042	1.19968	1.3642	1.03135	1.17877	1.19368	1.11391	0.8073	0.992468	0.726122
BCAP31 ENSG00000185825	1.0665	1.42496	0.869568	1.42014	1.20931	0.791639	0.91841	1.2765	1.04019	0.746741
BCAR1 ENSG00000050820	1.09056	1.00059	1.08121	1.33305	0.926441	1.106	1.09475	0.708144	1.06945	1.02575
BCAR3 ENSG00000137936	1.26363	1.16698	1.01463	1.19877	0.888101	0.952882	1.04088	1.15336	1.07188	0.974703
BCAS1 ENSG00000064787	0.927473	0.998406	1.20103	0.87791	0.989962	1.02852	1.29863	0.939831	1.04074	0.871883
BCAS2 ENSG00000116752	1.23617	0.93298	1.09845	0.881118	0.876789	0.935725	1.22299	0.887146	0.906354	1.09837
BCAS3 ENSG00000141376	0.986231	1.0442	0.916672	1.02338	1.01494	1.12643	0.988839	1.05642	0.714641	1.02158
BCAS4 ENSG00000124243	0.821969	0.929158	0.814984	0.987454	1.25655	1.0117	0.546345	0.763897	1.05794	0.793727
BCAT1 ENSG00000060982	1.04096	1.17027	0.979401	1.05932	1.00197	0.66045	1.07065	0.968047	0.961199	0.954113
BCAT2 ENSG00000105552	1.09017	1.19109	1.0844	1.11826	0.685613	1.31854	1.21548	0.845985	1.1032	1.0343
BCCIP ENSG00000107949	1.2432	1.24823	0.743204	0.994355	0.945606	0.929213	1.02869	0.936481	0.771944	1.13687
BCDIN3D ENSG00000186666	1.07979	1.241	1.06733	1.02629	1.04989	0.786027	1.56575	1.01684	1.0942	1.05037
BCHE ENSG00000114200	0.744524	0.766822	0.917443	0.896012	0.907624	1.15394	0.839346	1.10193	0.924132	0.800139
BCKDHA ENSG00000248098	1.04207	1.01881	1.10198	0.98865	1.13434	0.923185	1.2008	0.863514	0.979525	1.19493
BCKDHB ENSG00000083123	1.40504	0.86443	1.14687	0.688703	1.0137	1.079	1.28123	1.0518	1.17165	0.845017
BCKDK ENSG00000103507	1.14907	1.12282	1.23853	1.11752	0.936982	1.07457	1.15458	0.906233	0.999015	1.05926
BCL10 ENSG00000142867	0.837375	1.09203	0.920249	0.83065	0.945264	0.82729	0.971412	1.09082	0.903026	0.946459
BCL11A ENSG00000119866	0.768553	1.14487	1.21817	0.902043	1.14088	1.05555	1.22427	1.01357	1.1199	0.912553
BCL11B ENSG00000127152	0.706581	1.03034	0.928647	0.994861	0.868294	0.910465	1.07632	0.895995	1.04141	1.16875
BCL2 ENSG00000171791	0.878646	0.955005	0.62372	1.16692	0.901548	1.16053	1.164	1.25856	1.09648	1.00665
BCL2A1 ENSG00000140379	0.957684	1.08538	1.24912	0.953328	0.81837	1.05312	1.18719	0.897512	0.93031	0.732592
BCL2L1 ENSG00000171552	1.38973	1.09931	1.20195	0.925712	0.782484	1.17335	1.06852	0.888043	1.33965	1.15724
BCL2L10 ENSG00000137875	1.02411	0.725265	0.960023	1.09143	0.889054	1.0467	0.893038	1.10621	1.01822	1.17592
BCL2L11 ENSG00000153094	0.898203	0.939744	0.94132	0.926312	1.23483	0.940051	0.830767	0.831503	1.05968	0.893247
BCL2L12 ENSG00000126453	1.13511	0.919021	0.936286	1.24576	0.994676	0.994363	1.09751	1.05401	1.35104	1.21106
BCL2L13 ENSG00000099968	1.11846	0.92458	0.904216	0.985457	0.855128	1.24032	0.994882	0.969989	1.01694	1.04103
BCL2L14 ENSG00000121380	0.652003	1.02141	1.13011	1.00171	1.08297	0.730432	1.1316	1.02244	0.707866	0.669809
BCL2L15 ENSG00000188761	0.793625	0.776391	0.948361	1.18749	1.00729	0.787334	0.934472	0.911063	0.802536	1.09809
BCL2L2 ENSG00000129473	1.20992	1.09951	0.927613	0.874478	1.26935	0.951401	1.2073	1.02975	0.935902	1.0488
BCL2L2-PABPN1 ENSG00000258643	1.0009	0.943811	1.21969	1.04982	0.937866	0.995797	0.75226	0.923249	0.968172	1.04022
BCL3 ENSG00000069399	1.17354	0.80789	0.88366	1.12957	1.06557	0.76547	0.763774	1.43531	0.701981	0.675314
BCL6 ENSG00000113916	0.956813	1.01306	0.960446	1.04237	1.04733	0.935871	1.00329	1.06666	0.96672	0.761085
BCL6B ENSG00000161940	0.923086	0.950533	1.07197	0.996436	1.05816	1.10458	0.753625	0.785667	0.940536	0.864629
BCL7A ENSG00000110987	0.922325	0.988644	0.967322	0.811995	1.04547	0.824573	1.12096	0.924299	0.899996	0.964818
BCL7B ENSG00000106635	0.920833	1.01143	1.19089	0.695396	1.13553	0.94548	1.16394	0.890938	0.981106	1.13172
BCL7C ENSG00000099385	1.19067	0.97792	0.604025	0.967263	1.03537	1.12974	0.752877	0.915619	1.02105	0.826207
BCL9 ENSG00000116128	1.00899	0.984939	0.949749	1.18107	1.01448	0.86408	0.939155	1.44141	0.71377	1.04628
BCL9L ENSG00000186174	1.05025	1.03746	0.871611	1.00664	1.05437	0.870782	0.838846	1.02545	1.12359	0.828687
BCLAF1 ENSG00000029363	1.04368	1.02392	0.866402	0.848859	1.0974	0.898019	0.877579	0.913943	0.91346	0.991443
BCO1 ENSG00000135697	0.943504	1.19361	0.997278	0.806629	1.12839	0.826212	0.961794	0.94248	0.88849	1.08576
BCO2 ENSG00000197580	0.895518	0.84987	0.970749	1.30577	1.09335	0.938924	1.20658	1.17364	1.23446	0.859418
BCOR ENSG00000183337	1.01883	1.0277	0.931402	0.976335	1.20825	1.0931	0.947437	0.74919	0.95217	0.903266
BCORL1 ENSG00000085185	1.08199	0.989758	1.04681	0.949217	1.11066	1.1878	0.904005	1.1728	0.958975	0.981345
BCR ENSG00000186716	1.17649	0.882787	0.963644	1.10337	1.23054	0.722345	1.2106	0.789133	0.94571	1.04184
BCS1L ENSG00000074582	0.942335	1.02445	1.06038	1.07646	1.05917	1.59996	1.03774	0.879787	0.807702	0.951619
BDH1 ENSG00000161267	1.08634	0.974387	0.866919	1.17478	1.18709	1.12997	1.11551	0.83936	0.796491	0.955268
BDH2 ENSG00000164039	0.826104	0.880177	1.29471	0.79961	0.901672	1.10818	0.883062	1.48196	1.19492	0.918661
BDKRB1 ENSG00000100739	0.873358	0.945604	0.898344	1.11464	1.16812	1.29467	0.933598	0.946364	0.894577	1.08857
BDKRB2 ENSG00000168398	0.870023	1.09651	0.94456	1.12739	1.01645	1.01284	0.978918	0.934594	0.835968	0.805513
BDNF ENSG00000176697	0.919415	0.914848	1.11077	1.0746	1.04643	1.24348	0.970024	1.00543	0.885627	1.12243
BDP1 ENSG00000145734	0.961922	0.796849	1.11151	0.971436	1.14723	1.15268	1.06175	1.03572	1.10281	1.00097
BEAN1 ENSG00000166546	1.02141	0.885565	0.890479	1.18276	0.860034	0.971055	1.07802	0.977457	1.35657	0.881306
BECN1 ENSG00000126581	0.861329	1.01796	0.907686	0.96895	1.0067	0.683585	1.18314	0.786819	1.08296	0.841372
BEGAIN ENSG00000183092	0.647654	1.34499	1.05132	0.994077	0.821585	0.730768	0.879691	0.941479	1.05259	1.024
BEND2 ENSG00000177324	0.993187	1.07254	0.884179	0.915798	0.787907	0.895202	0.863594	0.900251	0.994366	1.00329
BEND3 ENSG00000178409	0.94137	1.04912	0.947209	1.02801	0.703877	1.01028	0.947396	1.00115	0.956822	1.03174
BEND4 ENSG00000188848	0.803258	0.813878	1.02979	0.836004	0.853414	1.06441	1.31886	1.23672	1.06397	1.03667
BEND5 ENSG00000162373	1.15894	0.70576	1.04465	0.916964	1.08445	1.37677	0.805452	1.20984	0.944055	0.941175
BEND6 ENSG00000151917	1.04737	0.938276	0.996165	0.898559	1.04671	0.955266	1.11896	0.873826	1.13436	0.817006
BEND7 ENSG00000165626	0.73365	0.946734	0.883519	1.10359	0.907518	1.00477	0.868968	1.06595	0.8834	1.01817
BEST1 ENSG00000167995	1.19647	0.904065	0.968874	0.992979	0.864589	0.98884	1.07991	0.73151	0.849898	1.23173
BEST2 ENSG00000039987	0.990999	1.23018	1.21528	0.930085	0.975221	1.09273	0.918377	0.791469	0.631795	0.908021
BEST3 ENSG00000127325	1.02276	1.0133	1.2214	1.07653	1.0223	1.15994	1.05586	0.916275	0.701087	0.825525
BEST4 ENSG00000142959	1.04367	0.676977	0.902265	0.729276	1.16847	0.686544	0.932008	0.89662	0.999213	0.99981
BET1 ENSG00000105829	0.953302	0.857794	0.855498	0.875744	1.13148	0.967771	1.00421	0.933096	1.04108	1.03486
BET1L ENSG00000177951	0.932586	0.784972	1.12615	1.1999	0.949002	1.10098	1.13338	0.984432	1.19178	0.951184
BEX1 ENSG00000133169	0.881573	1.02602	0.985149	0.875891	1.20253	0.819099	1.0669	1.04612	1.0142	0.960205
BEX2 ENSG00000133134	0.955733	1.12056	0.808694	1.02355	1.36031	0.828536	1.02501	1.03364	0.990345	1.01791
BEX3 ENSG00000166681	1.01235	1.26289	1.02663	1.0266	1.29942	0.994113	0.836476	1.08597	1.07439	1.02889
BEX4 ENSG00000102409	1.15111	1.03221	0.90406	0.777172	1.0268	1.00684	1.16753	1.10488	0.998302	1.13323
BEX5 ENSG00000184515	1.26432	1.08255	1.04392	0.987012	0.872213	1.15994	1.23414	0.747879	1.05725	0.968061
BFAR ENSG00000103429	1.03528	0.942142	1.0011	0.83987	0.864304	0.925063	1.1941	1.32701	1.05405	0.77279
BFSP1 ENSG00000125864	1.04892	1.00341	0.835756	1.18116	1.16729	1.29342	1.07947	1.19801	0.981332	0.919637
BGLAP ENSG00000242252	0.962072	1.03815	0.99878	0.868034	0.756657	0.77933	0.876999	0.918129	0.920516	1.29153
BGN ENSG00000182492	0.940198	0.950251	1.02229	1.00842	0.869062	1.10518	0.875366	1.32818	1.03759	1.22946
BHLHB9 ENSG00000198908	1.10282	0.956202	0.745065	1.20362	0.894037	0.737723	0.919237	1.06156	0.878183	0.885132
BHLHE22 ENSG00000180828	1.28376	0.746637	0.865126	0.877312	1.29163	0.798958	1.20535	1.01731	1.1472	0.8588
BHLHE40 ENSG00000134107	0.963203	0.956798	0.928175	1.21261	0.874119	1.16587	0.971725	0.951289	0.828837	1.1344
BHLHE41 ENSG00000123095	0.790928	0.907866	0.988504	1.09828	0.784383	1.06745	0.91524	0.776743	1.17932	0.924542
BHMT ENSG00000145692	1.08974	0.884018	0.872428	1.04866	0.903438	0.943926	0.916555	0.755048	1.10119	0.692094
BHMT2 ENSG00000132840	1.10093	0.839916	1.21458	1.10119	0.951266	0.947335	0.914233	1.00362	1.04367	1.00379
BICC1 ENSG00000122870	1.08112	0.816613	1.06446	1.07358	1.09153	0.960296	1.09243	0.808988	1.12759	1.03195
BICD1 ENSG00000151746	0.881582	1.02418	0.806637	0.840033	0.728901	1.01101	0.880934	1.07457	1.2316	1.05602
BICD2 ENSG00000185963	0.977741	0.952026	1.16563	0.893836	1.12222	0.929097	0.942962	0.953052	1.01523	0.985408
BICDL1 ENSG00000135127	1.0591	1.19935	1.03627	0.751021	0.793293	0.89148	1.09964	1.04098	0.992362	0.871362
BICDL2 ENSG00000162069	1.27191	0.768954	1.03115	0.69985	0.982598	1.33425	0.84352	1.14061	0.963556	0.9557
BID ENSG00000015475	0.957277	1.14364	0.920988	0.950494	0.986675	0.969703	0.953186	1.05859	0.808002	1.05453
BIK ENSG00000100290	0.873618	1.12314	1.03444	1.10453	0.915443	1.10553	0.855515	0.80181	0.966189	1.23822
BIN1 ENSG00000136717	0.803758	1.07511	1.03635	1.02688	0.84687	1.20475	0.793286	1.25206	1.03774	0.80225
BIN2 ENSG00000110934	0.806968	0.737065	0.881711	1.0549	1.12262	1.06368	0.864811	0.714675	0.933803	0.901373
BIN3 ENSG00000147439	1.06921	1.10851	0.92238	1.19369	0.817041	1.02002	1.02854	1.03958	0.837653	0.997797
BIRC2 ENSG00000110330	0.906086	1.00434	1.37298	0.740367	1.07402	1.02601	0.910584	1.02948	0.764257	1.27521
BIRC3 ENSG00000023445	1.07506	1.07485	0.919017	0.856634	0.974359	0.967304	0.901448	1.29103	1.05679	0.934167
BIRC5 ENSG00000089685	1.06362	0.777252	1.01457	1.22322	1.00879	1.11214	0.972774	1.00447	0.941439	1.20888
BIRC6 ENSG00000115760	0.885759	0.871449	0.87948	0.796407	0.877106	0.951395	1.17809	1.02806	1.02629	0.971999
BIRC7 ENSG00000101197	1.08441	1.10268	1.02068	0.984975	0.698592	0.945814	0.86565	0.954974	1.10857	1.06131
BIVM ENSG00000134897	0.863065	1.08079	1.0389	1.12527	1.06349	0.680032	0.971174	0.832029	1.14442	1.18671
BLCAP ENSG00000166619	1.2925	1.07878	1.04125	0.929503	0.999276	1.02717	0.937539	1.02213	0.796724	1.28178
BLK ENSG00000136573	0.951411	0.869475	0.943307	1.1028	0.932989	1.02533	0.842506	1.14526	1.25852	1.10137
BLM ENSG00000197299	1.04843	0.840979	1.11613	1.20272	1.09723	1.08531	1.04122	1.35097	1.23753	0.759269
BLMH ENSG00000108578	1.27721	0.759697	0.786233	1.09151	0.775535	1.11996	1.21115	0.804407	1.12307	1.03081
BLNK ENSG00000095585	0.983258	1.16671	0.893824	0.977233	0.952883	1.34817	0.962279	1.08852	1.01753	0.904366
BLOC1S1 ENSG00000135441	0.831362	1.07849	0.80099	1.02164	1.06856	0.934553	1.2884	0.982515	0.962516	1.36219
BLOC1S2 ENSG00000196072	1.10682	0.882409	1.02198	0.977479	1.28467	1.05471	1.12939	1.05873	0.950423	1.13474
BLOC1S3 ENSG00000189114	1.06163	0.965598	1.36971	1.08728	0.820022	1.12066	1.15783	1.24706	1.06131	1.19124
BLOC1S4 ENSG00000186222	1.09346	1.00294	1.00452	1.12461	0.903757	1.05109	1.1792	1.10144	1.13468	0.850575
BLOC1S5 ENSG00000188428	1.09011	0.978441	1.09234	1.08093	1.0013	0.891872	0.819528	1.02436	0.915123	0.924131
BLOC1S6 ENSG00000104164	0.973104	1.0367	1.11662	0.969552	1.27504	1.00273	1.04571	0.792633	0.831758	1.02236
BLVRA ENSG00000106605	1.12017	0.89298	1.07077	0.86308	0.894951	1.00838	1.02156	1.06763	1.12904	1.31583
BLVRB ENSG00000090013	1.25328	1.03649	1.00797	1.3911	0.767052	1.43649	1.0034	1.10387	0.804995	0.714939
BLZF1 ENSG00000117475	0.872915	0.854501	1.1126	0.932734	1.14167	0.719165	1.11447	1.13835	0.961784	1.06128
BMF ENSG00000104081	0.938682	0.854487	1.04988	0.869455	0.737137	1.15166	0.898104	1.03459	0.830442	0.839875
BMI1 ENSG00000168283	1.09396	1.04397	1.09209	0.95991	0.950191	0.965654	1.15752	0.75491	1.0988	1.00771
BMP1 ENSG00000168487	0.899701	0.694398	1.12469	1.07562	0.929914	1.14797	0.893977	1.06795	0.955406	0.98196
BMP2 ENSG00000125845	0.982287	0.876732	0.784646	1.08746	0.920307	0.663229	0.865216	0.940527	0.962832	1.01457
BMP2K ENSG00000138756	0.834512	0.910778	0.862982	1.1504	1.04548	0.947119	0.978997	0.801756	1.2432	1.06834
BMP4 ENSG00000125378	1.15341	0.846211	0.968693	1.29399	1.15029	0.809312	0.953273	0.880608	1.27047	1.04601
BMP5 ENSG00000112175	1.20912	1.08377	1.12041	1.01571	1.07395	0.964245	0.858892	0.985172	1.04751	1.13626
BMP6 ENSG00000153162	0.991658	1.14942	0.728183	1.18331	1.03243	0.994207	1.26137	1.03271	1.22058	0.73329
BMP7 ENSG00000101144	0.799171	0.716342	1.10436	0.971977	0.747392	1.04461	1.0394	1.24685	0.812647	1.16626
BMP8A ENSG00000183682	0.843845	0.937843	1.02142	1.10007	1.1248	1.10334	0.964851	0.937039	0.927241	0.989392
BMP8B ENSG00000116985	0.992212	0.986844	1.05078	0.78542	0.969089	0.978077	0.851653	1.2782	0.765044	0.714575
BMPER ENSG00000164619	1.02747	1.30213	0.832676	0.850951	0.908687	0.951909	0.951331	0.917518	1.04711	1.03333
BMPR1A ENSG00000107779	0.961764	1.13793	0.962067	0.987567	0.851939	0.916039	1.2378	0.914914	0.97341	0.988761
BMPR1B ENSG00000138696	1.01494	1.27076	1.09877	0.914241	1.02479	1.13488	1.38157	0.88265	1.29474	0.949715
BMPR2 ENSG00000204217	1.02346	1.08509	0.93121	0.84561	0.572687	1.15838	0.999443	0.896362	1.18393	1.03303
BMS1 ENSG00000165733	1.05207	1.03031	1.12876	0.951197	0.931032	0.880052	1.28313	0.886087	1.16869	0.954275
BMT2 ENSG00000164603	1.02413	1.0772	0.926133	0.99	1.28746	0.974841	1.11518	0.916527	1.27777	0.960635
BMX ENSG00000102010	1.27817	0.884498	0.811978	1.20128	1.19436	0.942226	1.20277	0.904504	0.807523	1.05369
BNC2 ENSG00000173068	1.10128	1.07901	1.09914	0.839758	1.19398	1.14479	0.66207	0.770365	1.08402	1.43408
BNIP1 ENSG00000113734	0.876683	1.30085	0.872202	1.13223	1.08503	0.879843	1.15627	1.18063	0.993658	0.796609
BNIP2 ENSG00000140299	0.880587	1.08116	0.74549	0.832499	1.10407	0.620543	1.00724	0.877931	0.831019	1.05321
BNIP3 ENSG00000176171	1.18021	0.87547	1.20476	0.77073	1.04323	0.79547	1.26194	0.766417	0.793481	1.08011
BNIP3L ENSG00000104765	0.716964	0.94924	0.961636	0.587451	0.915584	0.931331	0.994165	1.04781	1.10558	1.03408
BNIPL ENSG00000163141	0.957265	0.950238	1.27923	0.965641	1.12376	1.07292	1.04987	0.91995	1.11902	0.904917
BOC ENSG00000144857	0.993269	0.805155	0.883105	1.05006	1.26058	1.29196	1.10121	1.00286	0.744709	1.11682
BOD1 ENSG00000145919	1.11944	0.814408	1.08342	0.967089	1.1446	1.07402	1.14954	1.15188	1.25392	1.00452
BOD1L1 ENSG00000038219	0.948284	0.960808	0.83163	1.12867	0.929562	1.07373	0.899874	0.814897	0.844897	1.01806
BOD1L2 ENSG00000228075	0.794176	0.946583	1.20911	0.824569	1.04824	1.05954	1.05756	1.09919	1.03555	0.793205
BOK ENSG00000176720	0.850998	1.4136	0.708609	1.23715	0.981091	1.22669	0.833484	1.06759	1.06235	1.02473
BOLA1 ENSG00000178096	1.23735	0.788343	1.00047	0.977345	0.914747	0.772941	1.07802	1.26984	0.91546	0.955159
BOLA2B ENSG00000169627	1.31306	0.828298	1.08997	0.889076	0.993989	1.00009	1.21061	0.929498	0.70522	1.09283
BOLA3 ENSG00000163170	1.04462	1.00438	0.990391	1.25608	1.49721	1.03023	1.31287	1.09215	0.977435	1.10799
BOLL ENSG00000152430	0.827289	0.88666	1.13422	0.943362	1.05036	0.966742	1.08628	1.07158	0.911498	0.984658
BOP1 ENSG00000261236	0.873863	1.05039	1.10471	0.90649	0.883178	0.923209	0.917758	1.26087	0.911511	0.961537
BORA ENSG00000136122	0.962828	1.12606	0.847322	0.97876	0.790279	1.03986	0.87983	0.866748	0.806641	1.16897
BORCS5 ENSG00000165714	0.87342	1.19842	0.875312	1.13823	1.15242	1.23244	0.931549	1.01182	0.837939	1.10688
BORCS6 ENSG00000196544	1.02526	0.943368	0.760305	1.06508	1.07938	0.837095	0.942951	1.00202	1.2082	0.937895
BORCS7 ENSG00000166275	0.953424	0.989007	1.17382	1.14446	0.888384	0.910085	0.842539	0.942844	1.01478	0.809092
BORCS8 ENSG00000254901	0.986418	0.740368	1.10559	1.04294	0.756631	0.989264	1.15695	0.958146	0.931925	0.697059
BORCS8-MEF2B ENSG00000064489	0.936381	0.984456	0.877372	0.872252	0.662205	0.945261	1.00901	0.782627	1.11534	1.05713
BPGM ENSG00000172331	0.831586	0.79703	0.910498	0.920696	1.07644	0.951607	1.27608	0.840744	0.955907	1.04065
BPHL ENSG00000137274	1.32021	1.07935	0.924587	0.934542	1.12319	1.19811	0.938455	0.976691	1.30472	0.900918
BPI ENSG00000101425	1.2405	0.730722	0.823919	0.870645	0.796694	0.994136	1.16155	1.06777	1.07624	0.813041
BPIFB1 ENSG00000125999	0.995432	1.2095	0.756205	1.06016	0.779239	0.89673	1.00433	0.802083	0.913712	1.13393
BPIFB2 ENSG00000078898	0.871661	1.10701	0.916506	0.663349	1.2782	0.913649	0.886943	1.09857	0.855591	0.964106
BPNT1 ENSG00000162813	0.802281	1.03441	0.719288	0.813976	1.33529	1.14023	0.886747	0.819345	0.771328	1.01001
BPTF ENSG00000171634	1.06995	0.941625	0.804488	0.913703	0.769744	1.02113	1.04651	1.05174	1.07482	0.948158
BRAF ENSG00000157764	0.916893	0.905441	1.10326	1.09302	0.748801	1.00734	1.21483	0.858735	0.852625	1.08288
BRAP ENSG00000089234	0.960004	1.00911	1.55082	1.00937	0.868837	0.954311	1.14193	0.958356	0.826642	1.0672
BRAT1 ENSG00000106009	0.866897	0.935805	0.796251	1.08619	1.1853	0.925972	1.46264	1.14266	0.875844	0.833642
BRCA1 ENSG00000012048	0.982927	0.945878	1.05621	0.818897	0.939183	1.16781	1.09632	1.25061	0.99473	1.2142
BRCA2 ENSG00000139618	0.930558	0.923292	1.00246	0.915789	0.944518	0.857175	1.11296	0.969088	1.22141	0.889977
BRCC3 ENSG00000185515	0.88892	0.995557	1.06431	1.0325	0.676764	1.01621	0.873125	1.14742	1.08218	1.15023
BRD1 ENSG00000100425	1.06638	1.00554	0.905987	0.943604	0.864614	0.882064	1.10402	0.891191	0.754544	0.902653
BRD2 ENSG00000204256	0.911409	1.43449	0.9838	1.00321	0.930978	0.920075	0.798434	0.912303	1.22787	1.17866
BRD3 ENSG00000169925	1.17259	0.755978	1.09391	1.17037	1.08658	0.938819	0.839364	0.994449	1.04548	1.11697
BRD4 ENSG00000141867	0.921743	1.07165	0.840059	1.15369	1.07847	0.738056	0.844852	0.880488	0.860582	1.02352
BRD7 ENSG00000166164	0.986572	0.872046	0.907286	1.17165	1.11108	0.897102	0.942368	0.884713	1.07519	1.18088
BRD8 ENSG00000112983	1.10093	1.12532	1.0995	0.823041	0.941007	0.834747	0.886516	0.863465	1.34278	1.04838
BRD9 ENSG00000028310	1.08391	0.901033	0.951984	0.928103	0.878884	0.910986	1.00001	1.27651	0.998776	0.958289
BRDT ENSG00000137948	0.985935	1.17089	1.13385	0.982904	0.86468	0.824899	0.902018	1.05974	0.857728	0.893715
BRE ENSG00000158019	0.838532	0.987065	1.00269	1.2107	0.947743	0.870075	1.08742	0.935798	0.763734	0.962422
BRF1 ENSG00000185024	0.816809	1.13443	0.970334	1.04057	0.890299	0.701626	0.838119	0.981502	0.903134	1.03214
BRF2 ENSG00000104221	0.761532	1.27658	0.901205	1.0831	0.92665	1.09414	1.30053	1.11339	1.01418	0.917253
BRI3 ENSG00000164713	1.0581	1.01174	1.12112	1.30474	1.01946	0.936095	1.04567	1.00388	1.15068	1.03685
BRI3BP ENSG00000184992	0.870868	1.08859	0.833093	1.17727	0.802666	0.722891	1.14264	0.80461	1.06767	1.03558
BRICD5 ENSG00000182685	1.00459	0.823524	1.00155	1.02738	0.990798	1.21685	0.803084	0.938556	0.919156	0.79963
BRINP1 ENSG00000078725	0.937971	1.01159	0.692682	0.85725	1.08497	0.926261	0.908642	1.07328	0.801418	0.818312
BRINP3 ENSG00000162670	0.638028	0.781428	1.07916	0.919233	1.04063	1.07186	1.0016	0.911671	0.864732	0.790413
BRIP1 ENSG00000136492	1.03539	0.919643	1.13795	1.02944	1.00272	0.947627	0.834608	0.858731	0.842569	1.14893
BRIX1 ENSG00000113460	1.01867	1.25404	0.754167	0.945643	0.84796	0.800814	1.11008	0.811028	0.691575	0.958778
BRK1 ENSG00000254999	0.836366	1.27184	1.04078	0.989084	0.890041	0.935135	0.918416	1.04613	1.12208	1.22738
BRMS1 ENSG00000174744	0.980302	1.12206	0.744254	0.914817	0.93556	1.1786	1.23676	0.916705	0.868147	0.895647
BRMS1L ENSG00000100916	0.994772	1.23614	0.985697	0.939913	1.00892	0.996545	0.937981	1.13768	1.10844	1.04443
BROX ENSG00000162819	1.37583	1.02235	1.00279	1.07114	0.925546	0.972031	1.1885	1.16978	0.847152	1.10735
BRPF1 ENSG00000156983	0.77593	1.41553	0.907222	0.941391	1.05866	0.779351	0.939025	0.859297	0.772508	1.10592
BRPF3 ENSG00000096070	1.15097	0.951334	0.862351	1.01343	0.929191	1.25339	1.06728	0.964169	0.979936	0.926408
BRS3 ENSG00000102239	0.829714	0.90804	1.10978	0.902829	0.984416	0.909299	1.04106	1.11061	1.10635	0.873818
BRSK1 ENSG00000160469	0.97543	0.813425	1.01595	1.1345	1.02507	0.993717	0.907862	1.23786	0.945573	1.15381
BRSK2 ENSG00000174672	0.942944	1.13263	1.17258	0.732734	0.462673	0.851515	0.987402	0.941319	1.32572	0.922359
BRWD1 ENSG00000185658	1.12527	0.930499	0.905405	0.877552	0.912019	1.14958	1.04892	0.804895	0.936144	0.864808
BRWD3 ENSG00000165288	0.981566	1.23696	0.826974	0.839109	0.960396	1.21915	1.21645	1.20085	1.10899	1.17386
BSCL2 ENSG00000168000	1.03904	1.00846	1.08465	1.06857	1.08292	1.19234	0.753729	1.06886	1.16768	1.21347
BSDC1 ENSG00000160058	0.691609	0.989416	0.752552	0.928587	0.948155	1.30977	0.879992	0.977342	1.14593	1.043
BSG ENSG00000172270	0.948711	0.790563	0.942652	0.965116	0.689459	1.05199	1.03724	1.23167	1.38665	0.905455
BSN ENSG00000164061	1.09763	0.986161	0.840981	1.00513	0.803678	1.03544	1.13441	0.976482	0.887764	0.920759
BSPRY ENSG00000119411	0.971392	0.9714	0.893821	0.882468	0.740274	0.982663	0.888116	0.82011	0.911048	1.24236
BST1 ENSG00000109743	0.737633	0.884855	1.15053	1.23489	0.999461	1.30868	1.09303	1.23745	0.78865	0.917604
BST2 ENSG00000130303	1.1286	0.910096	1.01861	0.973111	0.819882	0.966625	1.09713	0.710998	1.22037	1.26365
BTAF1 ENSG00000095564	0.933809	0.984936	1.02688	0.988157	0.688442	0.842774	1.10648	1.22562	1.09345	0.86245
BTBD1 ENSG00000064726	0.935813	0.944653	1.01089	1.26472	0.86133	0.898677	1.10797	0.838668	1.05469	1.0425
BTBD10 ENSG00000148925	0.922492	0.840911	1.03541	1.06614	0.923145	0.983383	1.0248	1.27412	0.991235	1.01647
BTBD11 ENSG00000151136	0.988052	0.912692	0.927902	1.17195	1.10893	0.850778	0.994262	1.13761	1.19756	0.982965
BTBD16 ENSG00000138152	0.819606	1.10635	0.910093	1.07979	0.848695	0.993966	0.944809	1.16528	0.920665	0.933346
BTBD18 ENSG00000233436	0.951393	1.04764	1.02175	0.98356	0.974577	1.08998	1.00648	1.28501	0.89605	0.851395
BTBD19 ENSG00000222009	0.958986	1.03951	1.23987	1.07848	1.02009	1.09187	0.915673	1.121	0.78421	1.04567
BTBD2 ENSG00000133243	0.865883	1.23244	1.31961	0.981921	0.885033	0.851253	1.20509	1.23168	0.876679	0.831316
BTBD3 ENSG00000132640	1.03478	0.847597	1.07289	1.00559	1.10282	1.00502	1.19466	0.739765	1.11837	1.11547
BTBD6 ENSG00000184887	1.07676	0.69203	1.3847	0.959911	0.816342	1.16989	1.09177	1.02269	1.23269	1.36258
BTBD7 ENSG00000011114	1.08135	1.0223	0.783138	1.19043	1.0945	0.972176	1.15017	1.35976	0.775997	0.959086
BTBD8 ENSG00000189195	1.05716	0.954811	0.900842	0.990968	0.828593	1.05286	0.901012	0.783144	1.03231	0.704169
BTBD9 ENSG00000183826	1.05189	0.873957	1.03189	1.20377	1.01213	1.13118	0.959699	0.793956	0.789066	1.0039
BTC ENSG00000174808	0.985628	1.10809	0.780698	0.973316	1.06032	0.971622	0.889616	0.927428	1.26755	0.920022
BTD ENSG00000169814	0.82388	1.20615	0.890911	1.19485	1.05382	1.02001	0.849286	0.859046	1.00416	1.08767
BTF3 ENSG00000145741	1.00702	1.33053	1.27663	1.22543	1.18349	1.31523	0.887436	0.656086	0.99511	0.895635
BTF3L4 ENSG00000134717	0.964214	1.05033	0.916289	1.16985	0.667917	1.11075	0.881394	1.11478	1.11611	1.1718
BTG1 ENSG00000133639	0.927932	1.17393	0.923777	1.41729	1.00283	0.88029	1.08717	0.757609	0.791933	1.06812
BTG2 ENSG00000159388	0.966227	1.43564	0.980437	1.08037	1.10732	0.972843	1.06856	1.19108	0.741138	0.934897
BTG3 ENSG00000154640	0.946791	1.29837	1.19783	0.83462	0.95036	1.01895	1.14152	1.1587	1.08905	1.00473
BTG4 ENSG00000137707	0.97544	1.01619	0.857657	1.11714	0.957203	0.821526	1.10629	0.726872	0.89004	1.03238
BTK ENSG00000010671	1.20431	0.860488	0.949344	0.797172	0.965878	0.96816	0.97093	1.03181	1.08247	0.839164
BTLA ENSG00000186265	0.725235	1.02391	1.07695	1.21123	0.913815	0.859565	1.05682	1.07646	0.987494	1.11788
BTN2A1 ENSG00000112763	0.932179	0.800025	0.807606	1.07479	0.840978	1.16285	0.867432	1.19625	0.985323	0.934471
BTN2A2 ENSG00000124508	1.00088	1.04164	0.761428	0.980536	0.947216	1.00253	0.960513	0.913445	1.13486	1.06133
BTN3A1 ENSG00000026950	1.0245	0.833504	1.19144	0.818905	1.30143	1.44605	0.855627	0.99642	1.04246	0.690155
BTN3A2 ENSG00000186470	0.87677	1.22606	1.00933	0.860219	0.991549	1.02729	1.1203	1.02416	1.01804	1.02235
BTN3A3 ENSG00000111801	1.13934	0.957261	1.07252	1.00959	1.02561	1.1234	1.00695	0.844329	1.02422	1.1072
BTNL8 ENSG00000113303	1.10157	1.07529	0.984656	0.998064	1.12415	0.99662	0.898902	0.86753	0.924182	0.92524
BTNL9 ENSG00000165810	0.970019	0.995212	0.795196	0.823743	1.00383	0.738974	1.17194	1.16465	0.956636	0.871582
BTRC ENSG00000166167	1.15034	0.969633	1.08365	0.936804	1.23088	0.811042	1.01339	1.10115	1.18691	0.91412
BUB1 ENSG00000169679	0.846268	0.939504	0.945609	0.731585	1.34399	0.951526	0.810959	0.99185	1.08766	0.8768
BUB1B ENSG00000156970	0.941528	1.02798	1.01498	0.906863	0.845668	0.880171	1.11548	0.602696	1.09742	1.0979
BUB3 ENSG00000154473	1.05747	0.986249	0.720951	1.06503	0.878124	0.978891	1.07568	0.815144	0.981209	1.09617
BUD13 ENSG00000137656	0.898344	0.897389	0.946924	1.00279	1.16408	0.909862	0.924771	1.02313	0.822843	1.11313
BUD31 ENSG00000106245	1.0276	0.722703	1.0993	1.07916	0.98033	1.27688	1.11297	0.988186	0.998916	1.3875
BVES ENSG00000112276	1.05112	1.1104	1.04468	0.815546	1.33781	0.988418	0.945959	1.13918	1.05594	0.960877
BYSL ENSG00000112578	0.948993	0.975879	0.808823	1.05591	1.23117	0.892381	0.82046	0.829782	0.708749	1.09398
BZW1 ENSG00000082153	1.08858	0.926561	0.894803	1.15968	0.913508	1.02211	1.14536	0.985816	1.34816	0.966313
BZW2 ENSG00000136261	0.781628	0.666676	1.19115	0.991663	1.12163	0.97347	1.08161	0.976812	0.870214	0.871483
C10orf10 ENSG00000165507	1.01458	0.948042	0.914593	0.928777	1.24901	1.12148	0.911039	1.15251	0.954139	0.946782
C10orf107 ENSG00000183346	0.886512	1.20029	0.865379	1.17234	0.838693	0.903812	1.10396	1.03016	0.988184	0.968545
C10orf11 ENSG00000148655	1.03504	0.953131	0.992446	1.12659	1.05554	1.43036	0.773559	0.865887	1.04933	1.03057
C10orf128 ENSG00000204161	1.34855	1.13669	1.06972	0.912584	1.09271	1.10494	1.18153	0.822016	1.01967	0.929059
C10orf2 ENSG00000107815	1.24854	1.08889	1.1306	1.27929	1.17409	0.833472	1.08669	1.10546	0.805448	1.06418
C10orf35 ENSG00000171224	0.833712	0.901302	1.00338	0.847478	1.05091	1.02221	1.17488	0.814448	1.30168	1.10696
C10orf53 ENSG00000178645	1.04794	1.14266	1.27241	1.19951	0.946364	0.820596	0.987269	1.22078	1.05482	0.95146
C10orf54 ENSG00000107738	0.950805	1.06141	1.12277	1.27631	0.931967	1.41439	0.909671	0.850974	0.756842	0.967763
C10orf55 ENSG00000222047	1.02714	0.929389	1.11271	0.888728	0.946484	1.01714	0.811868	1.02033	0.772399	1.0428
C10orf76 ENSG00000120029	1.35587	1.00576	1.01252	1.06442	1.10674	0.881637	0.727282	1.14185	0.90166	1.0336
C10orf88 ENSG00000119965	0.887672	0.97807	1.14252	0.816649	1.04446	1.01905	1.1431	0.956773	1.08616	1.05004
C10orf95 ENSG00000120055	1.15243	1.11652	1.00854	1.03889	1.19307	1.01536	0.967715	0.950098	1.15878	0.891107
C10orf99 ENSG00000188373	0.646184	0.95057	1.06169	0.842902	1.16588	0.83719	1.04339	1.27141	0.90994	0.834056
C11orf1 ENSG00000137720	1.0357	1.05659	1.09518	1.3446	1.21371	1.00206	0.998768	1.03835	0.872201	1.19375
C11orf16 ENSG00000176029	0.843818	1.13669	1.05425	0.919855	0.871173	1.10931	0.990699	0.715342	0.913087	1.08344
C11orf21 ENSG00000110665	1.08252	0.981116	1.20347	1.15096	1.24737	0.970175	1.0552	0.896189	0.860013	1.21827
C11orf24 ENSG00000171067	0.897487	1.02742	1.19295	0.926895	1.19285	0.756471	0.890548	0.758068	1.0068	1.15045
C11orf31 ENSG00000211450	0.978519	1.17854	0.905768	1.14516	1.10088	0.780095	0.862667	0.889339	0.793859	0.987763
C11orf40 ENSG00000171987	0.768325	1.1106	0.885176	1.08316	1.25	0.91417	1.0196	0.929935	0.938438	1.21201
C11orf45 ENSG00000174370	0.992572	1.11136	1.15538	1.01935	1.29035	1.06953	1.16544	1.1961	1.00734	0.904559
C11orf49 ENSG00000149179	0.966427	0.948413	0.862008	1.28035	0.872883	1.17979	1.01007	0.871466	0.990408	0.954142
C11orf52 ENSG00000149300	0.937297	0.79595	1.046	0.994544	0.7877	0.585306	1.08419	1.21092	1.01732	1.03008
C11orf54 ENSG00000182919	1.17304	0.806261	0.869026	0.985798	1.08729	0.839435	1.00507	1.17738	0.892597	0.924005
C11orf57 ENSG00000150776	1.18241	0.898632	0.700408	1.06588	1.29365	0.872563	0.974982	0.986033	0.888584	0.950284
C11orf58 ENSG00000110696	0.984529	0.970143	0.967449	0.98734	0.782563	1.1522	0.979031	0.952937	0.954038	1.12939
C11orf63 ENSG00000109944	0.884924	0.943061	0.804693	1.04777	1.08849	0.938564	1.00725	1.01259	0.790966	1.00691
C11orf65 ENSG00000166323	0.888346	0.705826	1.03309	0.904462	0.966664	1.04078	0.866922	0.997805	1.00468	0.996597
C11orf68 ENSG00000175573	0.707067	1.02798	0.910947	0.940759	0.62704	0.80173	1.26554	1.05589	1.27733	0.791006
C11orf70 ENSG00000137691	1.02943	1.19928	0.904306	1.07183	1.05862	0.889625	1.36134	0.783389	1.18163	0.883239
C11orf71 ENSG00000180425	1.08374	1.16553	1.13922	0.978662	0.974345	1.32126	0.918776	1.01657	1.03243	1.00711
C11orf74 ENSG00000166352	1.02901	0.876363	1.18519	1.37375	0.904605	0.871397	0.944845	0.917088	0.795948	0.924394
C11orf80 ENSG00000173715	1.00802	0.975999	1.00136	1.25745	0.910805	0.91427	0.987342	0.984361	0.997542	0.99689
C11orf84 ENSG00000168005	1.06472	1.22844	0.692333	1.02991	0.911193	0.81022	0.897885	1.11158	0.995032	1.01671
C11orf87 ENSG00000185742	0.92818	0.922071	0.853856	1.13099	0.842579	1.19267	0.988266	0.928031	1.029	0.907062
C11orf88 ENSG00000183644	1.05337	1.11939	1.15929	1.07375	1.09593	1.0467	0.769545	1.19387	0.866075	0.886175
C11orf95 ENSG00000188070	1.29098	0.985634	0.91365	0.975425	1.1857	1.00212	1.13038	0.861353	0.610414	0.690428
C11orf96 ENSG00000187479	1.13201	1.0209	0.772768	0.77766	0.807077	1.13958	0.754819	1.26158	0.941129	0.890262
C11orf98 ENSG00000278615	1.11842	0.932774	0.879246	0.828619	1.16498	1.0288	0.920442	1.14805	0.977243	0.917678
C12orf10 ENSG00000139637	0.840495	1.00882	0.945139	1.10108	0.915331	1.17159	0.7788	0.895374	0.828117	1.01838
C12orf29 ENSG00000133641	1.17102	1.06083	0.844223	1.22652	0.859213	1.17582	0.90001	1.14413	0.929068	0.79707
C12orf4 ENSG00000047621	0.964192	0.980125	0.836779	1.39668	1.36925	0.884367	1.02752	0.898503	1.059	0.933447
C12orf40 ENSG00000180116	0.946607	0.847941	0.923932	0.760593	0.988245	0.962004	1.08664	0.949557	1.16048	0.909017
C12orf42 ENSG00000179088	0.876058	0.888075	0.83919	1.18071	0.7638	1.04929	1.09225	1.11846	0.876762	0.997468
C12orf43 ENSG00000157895	0.946437	0.788296	0.89601	0.771098	0.978966	0.955303	0.796367	0.991363	0.925313	1.08125
C12orf45 ENSG00000151131	1.17178	0.853273	1.24382	0.837228	0.756804	0.895625	0.973367	1.36147	1.21631	1.07883
C12orf49 ENSG00000111412	1.02437	1.29769	0.823123	1.17646	0.891549	1.03213	0.983521	0.989684	0.860768	0.96277
C12orf50 ENSG00000165805	1.10781	0.804084	0.505796	0.98564	0.967258	0.892233	1.05558	1.25654	0.894328	1.09871
C12orf54 ENSG00000177627	1.09104	0.98	1.0693	0.912122	1.07252	0.880838	0.95957	0.908947	0.808291	0.821038
C12orf56 ENSG00000185306	0.80693	1.0031	1.06385	0.928574	0.995688	0.875253	1.00095	1.04967	0.947272	0.973025
C12orf57 ENSG00000111678	1.05708	1.2614	0.848769	0.830949	0.718077	1.16479	1.24571	1.14965	0.902571	1.01959
C12orf60 ENSG00000182993	0.907805	0.893411	0.895307	0.805766	0.916273	0.813098	1.18815	0.79394	0.889746	0.791606
C12orf65 ENSG00000130921	1.05719	0.922299	0.984259	0.938634	0.922141	1.3269	1.10417	1.01872	0.914908	0.91128
C12orf66 ENSG00000174206	0.974373	1.07613	1.00361	1.18128	0.895445	1.08509	0.938612	1.13156	0.933395	1.04021
C12orf71 ENSG00000214700	0.928179	1.08897	0.990142	0.878263	0.991099	1.10442	0.961368	1.08996	1.32468	0.911979
C12orf73 ENSG00000204954	0.84336	0.925233	1.00274	0.890015	0.870146	1.17395	0.691009	1.02359	1.2731	1.44759
C12orf75 ENSG00000235162	1.07398	0.88163	0.800199	0.980731	0.804322	1.08587	1.05349	1.13923	0.94645	1.08395
C12orf76 ENSG00000174456	0.887463	0.981111	0.874208	0.964258	1.04968	1.00504	1.18241	0.974983	0.929207	0.996618
C14orf1 ENSG00000133935	0.960611	1.5145	1.2378	1.09341	0.911818	1.11212	1.14773	0.903441	0.89188	1.04183
C14orf105 ENSG00000100557	1.11942	1.0639	0.937435	0.981024	0.889218	1.01471	1.09758	1.27687	0.941219	1.1527
C14orf119 ENSG00000179933	1.05428	1.12757	1.03754	1.28692	0.91705	0.863349	1.12618	0.842961	0.975527	0.968502
C14orf132 ENSG00000227051	0.961676	0.787287	0.679079	1.13597	1.08546	0.802547	0.790206	1.12927	1.22886	0.746491
C14orf142 ENSG00000170270	0.940782	0.664087	1.09606	0.956813	0.98233	1.02843	1.03438	1.38935	1.13307	1.23933
C14orf159 ENSG00000133943	1.08015	1.21336	0.803206	0.985789	1.01584	0.695162	1.03394	1.08874	1.19438	0.777753
C14orf166 ENSG00000087302	0.886035	1.13841	1.28309	0.98222	0.992376	1.07875	0.983873	1.07092	0.948331	0.933675
C14orf169 ENSG00000170468	1.06348	1.0069	0.994544	1.18623	1.14706	1.02522	1.01486	1.20586	1.08217	0.977967
C14orf180 ENSG00000184601	0.785649	0.687303	1.01518	1.14244	0.922382	0.865159	0.898577	1.08905	1.01968	0.874645
C14orf2 ENSG00000156411	1.2582	0.965194	0.819399	1.00432	1.13135	1.42558	1.23409	1.2388	1.22042	1.23303
C14orf28 ENSG00000179476	0.91121	1.26364	0.983963	0.903675	0.996421	0.777966	1.12344	1.06509	1.11705	0.885731
C14orf37 ENSG00000139971	1.03974	0.97537	1.06856	1.04259	0.984848	0.777862	0.973199	0.832479	1.00363	0.97572
C14orf39 ENSG00000179008	0.770459	1.03432	0.741683	1.12753	0.884311	1.07867	0.908253	0.98395	0.965964	0.98396
C14orf79 ENSG00000140104	0.999477	0.914858	1.34259	0.931648	0.875594	0.90652	0.886944	1.01212	1.14198	0.973652
C14orf80 ENSG00000185347	0.810496	0.97751	0.787893	1.01534	0.935111	1.04813	1.03486	0.70598	1.18678	0.899664
C14orf93 ENSG00000100802	1.03831	1.03227	0.815918	1.10522	0.868337	1.03293	0.848161	0.842194	0.729045	1.18964
C15orf39 ENSG00000167173	1.22963	1.04998	0.834772	0.944115	1.12791	1.01269	0.880035	0.984871	1.07278	0.67907
C15orf40 ENSG00000169609	1.06458	1.03283	1.0663	0.961525	1.0524	1.09513	1.20508	1.01885	0.803296	1.07382
C15orf41 ENSG00000186073	0.922654	0.788137	0.784813	0.897255	1.22627	0.979785	0.725134	0.874857	1.10731	1.12224
C15orf48 ENSG00000166920	0.890233	0.844201	1.0227	0.939642	0.911557	1.14341	1.11551	1.16028	1.12113	1.07293
C15orf52 ENSG00000188549	1.10387	0.893516	1.04786	1.00633	1.25524	0.919878	1.04733	0.971616	1.06298	0.93459
C15orf53 ENSG00000175779	0.899848	1.1321	1.12848	0.842339	0.81309	0.940304	1.00742	1.17871	1.05099	1.07013
C15orf57 ENSG00000128891	0.935363	1.02387	1.10879	0.893642	1.27004	0.906916	1.00297	0.903019	0.803613	0.755318
C15orf59 ENSG00000205363	1.20919	0.985536	1.04192	1.0968	1.06918	1.19034	0.933996	0.811541	0.976964	0.895779
C15orf61 ENSG00000189227	1.12905	1.13632	0.864928	1.06922	1.1476	0.996796	1.04243	0.678573	0.838351	0.982123
C15orf62 ENSG00000188277	1.05589	0.931582	1.02945	0.945993	0.933277	0.932927	0.763468	1.28971	0.808559	1.32022
C15orf65 ENSG00000261652	0.866369	0.857686	0.973909	0.985292	0.891749	0.928241	1.00099	1.22968	0.758498	1.32985
C16orf13 ENSG00000130731	1.02566	0.88628	0.941975	1.28304	0.837601	0.597779	0.885759	1.00399	0.926886	1.24107
C16orf45 ENSG00000166780	0.815501	0.919709	0.88261	1.04193	0.79702	0.849542	0.969027	0.839092	0.769373	0.894511
C16orf46 ENSG00000166455	1.09385	0.881193	0.738952	0.947051	0.923564	0.938183	1.11717	0.824671	0.776758	0.951338
C16orf52 ENSG00000185716	0.851777	0.961756	0.959203	0.843847	1.05676	0.955506	0.829051	0.838584	0.836346	0.911671
C16orf54 ENSG00000185905	0.993211	0.819461	0.822467	0.994699	1.1007	0.926406	0.879352	0.976849	0.848753	0.766874
C16orf58 ENSG00000140688	1.07419	1.34975	1.06161	0.851167	0.954052	0.954811	1.07414	1.07567	1.13379	0.724073
C16orf59 ENSG00000162062	1.17781	0.895373	0.88211	1.05424	1.06998	1.31396	1.25534	0.966555	1.20658	1.07716
C16orf62 ENSG00000103544	0.854842	1.01509	0.659808	0.930512	0.891803	0.917818	1.0537	1.10528	0.998757	1.01134
C16orf70 ENSG00000125149	1.09145	1.02017	0.966938	0.857727	0.855888	0.928389	1.22723	1.04203	0.952211	0.977723
C16orf71 ENSG00000166246	0.978213	0.971572	0.865501	1.10217	0.988548	1.10129	0.997706	0.783672	1.26676	0.814865
C16orf72 ENSG00000182831	1.11355	1.29167	0.912209	1.71574	0.856718	1.04862	1.05102	0.763292	0.971315	0.910178
C16orf74 ENSG00000154102	0.801021	1.09462	0.949235	1.13359	1.19317	0.840119	1.21797	1.12106	1.26146	0.806758
C16orf78 ENSG00000166152	0.808804	1.22549	1.02047	0.890072	0.849755	0.819417	0.953005	0.934249	1.00946	0.878204
C16orf86 ENSG00000159761	1.04458	0.972149	0.79941	0.932817	1.01866	1.07989	0.905327	0.784805	0.892868	0.914476
C16orf87 ENSG00000155330	1.10857	0.985989	0.842532	1.01194	0.936289	0.951395	1.06208	1.01292	0.992172	0.818156
C16orf89 ENSG00000153446	1.34039	1.1761	0.899773	0.674669	0.842852	1.08554	1.20853	1.00281	0.87728	0.888156
C16orf91 ENSG00000174109	0.903809	0.853305	0.993706	1.06789	1.11412	1.1891	0.93608	1.16685	0.97171	0.898155
C16orf95 ENSG00000260456	1.21237	0.821193	0.856551	1.02859	1.03418	1.05959	0.824835	0.857627	0.929673	1.00328
C17orf107 ENSG00000205710	0.963414	0.860191	0.910503	1.14814	1.03449	1.12692	1.0829	0.862426	0.783981	1.08592
C17orf49 ENSG00000258315	0.906565	1.38103	1.24041	1.11319	0.851851	1.18308	1.06009	0.826517	0.777205	0.968844
C17orf50 ENSG00000270806	0.864796	0.758121	1.0583	1.00122	0.991897	0.941852	0.845677	1.05761	1.04852	1.15938
C17orf51 ENSG00000212719	0.930963	1.23446	0.903259	0.941409	1.03054	0.985935	0.966125	0.658321	0.901261	0.907384
C17orf53 ENSG00000125319	0.969544	0.94359	0.996222	1.24786	1.04664	1.01925	0.914314	0.794631	0.833433	0.750634
C17orf58 ENSG00000186665	0.861984	0.899774	1.1951	1.05997	1.20215	0.982463	0.961297	0.665875	1.09424	0.94254
C17orf62 ENSG00000178927	0.990565	1.08726	1.12475	1.01766	1.06386	0.960338	0.920135	0.756909	1.04874	0.898625
C17orf64 ENSG00000141371	0.918255	0.976734	0.966951	0.969609	1.08737	1.00676	0.895805	1.22279	1.06266	1.07763
C17orf67 ENSG00000214226	1.13157	1.07444	1.19443	0.842596	1.22275	0.882335	0.996498	0.952431	1.00761	0.93054
C17orf75 ENSG00000108666	1.20907	0.901312	0.988147	1.05202	0.887148	1.10735	1.06071	1.15498	0.895888	0.892542
C17orf78 ENSG00000278505	1.15399	1.044	0.992873	1.01473	1.23473	0.809583	0.891197	0.99503	1.00672	1.05545
C17orf80 ENSG00000141219	1.04172	0.931128	0.765574	1.26635	0.922466	1.17916	0.814032	1.06225	1.0743	1.04385
C17orf89 ENSG00000224877	1.12195	0.93842	0.783859	0.989761	1.03323	1.26083	1.10718	1.02488	1.12297	0.920882
C17orf96 ENSG00000273604	0.88287	1.06366	0.858146	1.1219	1.00155	0.757159	1.03778	1.05843	0.9766	1.13012
C17orf97 ENSG00000187624	0.966214	0.999291	1.12131	1.13043	1.26927	0.992565	0.929079	1.16271	1.1275	1.06108
C17orf99 ENSG00000187997	0.762979	0.92474	1.12615	1.06395	1.06432	0.889992	1.00185	0.830332	0.969165	1.14259
C18orf21 ENSG00000141428	1.10721	0.899729	0.786381	0.78564	1.04196	1.15372	1.13369	0.8228	0.878048	0.9582
C18orf25 ENSG00000152242	0.859235	1.09108	1.1091	0.929599	1.21586	0.691863	0.875444	0.907855	1.23615	0.787217
C18orf32 ENSG00000177576	1.14676	0.824968	1.08287	0.863687	1.08997	0.895567	1.03169	1.05559	0.886154	1.15506
C18orf54 ENSG00000166845	0.839739	1.08911	0.695137	0.967226	0.897434	0.926746	1.03631	0.71977	1.10093	0.930671
C18orf63 ENSG00000206043	0.800455	0.941855	1.12887	0.877222	1.02861	1.17152	0.895836	0.976993	0.733017	1.22829
C18orf8 ENSG00000141452	0.858639	1.05632	1.04714	0.910698	0.846667	1.36267	1.01867	1.16558	0.947362	1.22586
C19orf12 ENSG00000131943	1.12004	1.0356	1.06488	1.09679	0.862388	1.07808	1.15566	0.903806	0.81982	1.40446
C19orf18 ENSG00000177025	1.20761	0.889914	1.29799	0.974397	0.990036	1.30189	0.984655	1.32196	0.997517	0.781126
C19orf24 ENSG00000228300	0.95596	0.933103	1.16293	0.811239	0.87733	0.801042	1.09734	0.816691	1.01356	1.37998
C19orf25 ENSG00000119559	0.942593	0.45534	0.996341	0.885727	1.11533	0.924583	0.987438	0.905384	1.02456	0.822968
C19orf33 ENSG00000167644	0.917974	1.2588	0.849154	0.924597	1.17583	1.26075	0.919561	0.980593	0.950537	1.15308
C19orf35 ENSG00000188305	0.958709	1.11329	1.10596	0.923325	1.00712	1.00419	1.04323	1.14465	0.964929	0.82227
C19orf38 ENSG00000214212	1.5561	0.867747	0.867807	1.03453	1.07351	1.01476	0.857903	0.966735	0.768116	1.03366
C19orf43 ENSG00000123144	0.834363	0.969322	1.13308	0.790628	0.977327	1.15633	1.24282	0.915252	1.03155	1.39786
C19orf44 ENSG00000105072	1.05214	1.37404	0.953625	0.970717	1.07639	0.9593	0.994086	1.10417	0.954953	0.818717
C19orf45 ENSG00000198723	1.01968	0.970451	0.789381	1.0711	1.26025	0.922288	1.00128	1.11835	0.930287	0.920837
C19orf47 ENSG00000160392	1.0696	0.603879	0.847731	0.768177	0.926734	1.06927	1.01926	0.996472	1.02729	0.916397
C19orf48 ENSG00000167747	0.880513	0.638384	1.20907	1.01612	0.997507	1.02168	1.3279	0.906116	1.16366	1.05377
C19orf52 ENSG00000142444	0.81386	0.949031	1.11966	0.775113	1.3319	1.12894	1.16336	0.997757	0.962459	1.09814
C19orf53 ENSG00000104979	0.97462	1.16727	0.960484	0.984854	0.987097	1.31936	1.12989	1.0411	1.0746	0.622335
C19orf54 ENSG00000188493	1.04571	1.1535	1.01186	0.64738	0.703899	1.27344	0.952735	1.10562	0.98552	0.820322
C19orf57 ENSG00000132016	0.866275	0.730184	1.15405	1.17014	0.880241	0.856065	1.40335	0.693792	1.00924	0.862667
C19orf60 ENSG00000006015	0.830612	1.16977	0.932163	1.0969	1.06775	1.02274	0.969288	1.11939	1.16903	1.11912
C19orf66 ENSG00000130813	1.17158	1.09402	1.29687	1.06992	1.07499	0.858915	0.79435	1.32885	1.11749	0.764687
C19orf68 ENSG00000185453	0.985242	1.20371	0.963683	0.992388	1.27996	1.04341	1.10635	1.31823	0.968967	0.893142
C19orf70 ENSG00000174917	1.08443	1.00143	1.16745	0.980719	1.27933	0.905716	0.957745	0.988616	0.862907	1.08228
C19orf71 ENSG00000183397	1.10911	0.935565	0.882689	0.992889	0.959384	1.02222	0.89911	0.754799	1.10304	0.952443
C19orf73 ENSG00000221916	0.852691	1.23538	0.902397	0.982959	0.853664	0.886137	0.827579	1.27538	0.837773	1.01174
C19orf81 ENSG00000235034	0.922677	1.10648	1.0371	0.850466	1.14143	1.22872	0.959067	0.934534	0.929909	0.981169
C1D ENSG00000197223	1.23521	1.01433	0.804495	1.32589	1.13608	1.13898	0.812187	1.24327	0.906885	0.872264
C1GALT1 ENSG00000106392	1.0176	0.864674	1.15657	0.962551	1.04961	1.26476	0.88964	1.11424	0.952409	0.914902
C1GALT1C1 ENSG00000171155	0.831347	1.22821	0.819337	1.06389	0.789604	0.900835	0.812031	0.899413	0.907671	0.880903
C1GALT1C1L ENSG00000223658	0.939696	0.916688	0.916878	0.916484	0.738832	0.921078	0.999792	0.791373	0.996898	1.06399
C1QA ENSG00000173372	0.887657	0.952814	1.08035	1.02325	0.900493	0.78074	0.967589	0.949213	0.791444	0.963683
C1QB ENSG00000173369	1.04249	1.12266	1.07736	0.930317	0.988317	1.1185	0.752103	0.897655	0.931432	0.850414
C1QBP ENSG00000108561	0.784547	1.15324	0.796749	0.888572	1.18247	1.14774	0.970269	0.834085	1.34878	1.12762
C1QC ENSG00000159189	1.14056	0.816432	1.10199	0.84369	1.04762	0.845621	1.16972	1.04341	1.03385	1.11551
C1QL1 ENSG00000131094	0.962158	0.965413	1.32511	0.789147	1.03729	1.06425	0.863622	0.929903	1.02477	1.12652
C1QL3 ENSG00000165985	1.00843	0.954132	0.75103	1.27046	1.1283	1.09953	1.35555	0.818576	1.0675	0.684126
C1QTNF1 ENSG00000173918	0.86648	0.991469	0.759712	1.0244	0.857582	0.917552	1.02721	1.40042	0.827907	0.930878
C1QTNF2 ENSG00000145861	1.06669	0.930463	1.11165	0.933332	0.79748	1.19047	0.900123	1.02188	1.19004	0.911499
C1QTNF3 ENSG00000082196	0.933035	0.874132	1.07581	1.21182	0.80599	0.924323	0.903468	0.745017	0.927027	1.10535
C1QTNF4 ENSG00000172247	1.16673	0.992842	1.17641	1.07288	1.00951	1.12759	1.01333	0.968335	1.1984	0.879302
C1QTNF5 ENSG00000223953	1.13389	1.1259	1.10015	1.16769	0.730661	0.922614	1.09802	0.944023	1.28097	1.01092
C1QTNF6 ENSG00000133466	1.01475	1.15293	0.911913	0.896006	0.964477	0.843609	1.25367	0.757718	0.976248	0.778469
C1QTNF7 ENSG00000163145	0.917982	0.91388	1.22672	0.902627	0.885279	0.815512	1.02144	1.07383	0.717776	0.980688
C1QTNF9 ENSG00000240654	0.986022	1.03981	1.09525	0.800379	0.780481	0.822183	1.10273	0.911654	0.948947	1.13474
C1QTNF9B ENSG00000205863	1.14593	0.982808	0.863901	1.01598	0.977033	1.07101	1.06949	1.35651	0.941021	0.789198
C1QTNF9B-AS1 ENSG00000281899	0.936886	0.992109	1.03871	0.881445	0.892763	1.12095	0.99652	1.08355	0.888624	1.13635
C1R ENSG00000159403	1.00998	1.14034	1.20474	0.767081	1.00596	0.979155	0.698014	1.24354	1.06947	0.998804
C1RL ENSG00000139178	1.25859	0.959078	1.17883	1.12354	1.02808	0.965893	0.812305	0.871213	1.14478	1.23984
C1S ENSG00000182326	1.37329	0.958981	0.919024	1.07718	1.02404	0.960092	0.901359	0.91546	1.04151	1.02398
C1orf101 ENSG00000179397	0.951337	1.01684	0.94872	1.0827	1.07164	0.905587	1.08287	0.950322	0.907413	0.975026
C1orf105 ENSG00000180999	0.931874	0.801379	0.790873	0.912835	1.15624	1.09425	0.727151	0.931636	0.890543	0.908995
C1orf106 ENSG00000163362	0.940813	1.00256	1.04066	1.05405	0.835947	1.06467	1.08457	1.30256	0.976263	1.06991
C1orf109 ENSG00000116922	0.748325	0.871767	1.04446	0.923299	0.738914	1.07418	0.89379	0.976112	0.796172	0.853967
C1orf112 ENSG00000000460	0.912736	1.11527	1.00829	1.116	1.24001	1.03815	0.860724	0.903757	0.939988	1.46967
C1orf115 ENSG00000162817	0.781426	1.20426	0.939058	0.882038	0.868409	1.01788	1.12229	1.10846	1.0263	1.00534
C1orf116 ENSG00000182795	1.4171	1.11519	0.880483	1.2282	1.10974	1.07007	1.2009	0.970847	0.970476	0.890862
C1orf122 ENSG00000197982	1.18972	1.32395	1.23444	1.22749	1.04607	0.838599	0.912168	1.10399	0.963414	1.16389
C1orf123 ENSG00000162384	1.21973	0.76834	1.12672	0.908339	1.09484	0.969489	1.13528	0.845065	1.00809	1.2509
C1orf127 ENSG00000175262	1.14658	1.0501	1.0942	0.894031	1.02807	1.13805	0.696133	0.961554	1.06202	0.915206
C1orf131 ENSG00000143633	1.01187	1.13249	0.778103	0.944146	1.04061	0.938764	0.766247	1.08103	0.727738	0.878398
C1orf145 ENSG00000162913	1.12436	1.07578	1.02532	1.06298	1.31953	0.917213	0.954443	1.02801	1.1239	0.819785
C1orf146 ENSG00000203910	0.826818	0.769107	0.887343	0.968921	1.02304	1.10276	1.00664	0.896702	0.977159	0.933639
C1orf158 ENSG00000157330	1.05372	1.00326	0.989417	1.18088	1.06752	1.03959	0.958673	0.90356	0.874906	0.902505
C1orf159 ENSG00000131591	0.965145	0.944574	0.945254	0.610324	0.890371	0.967549	1.00844	0.937438	1.08511	0.892713
C1orf162 ENSG00000143110	1.01243	0.688579	0.964381	0.959167	1.01708	0.947279	0.908044	0.665604	0.870787	1.0385
C1orf167 ENSG00000215910	0.936005	1.14796	1.30423	0.922881	1.11697	0.685899	1.2405	0.928544	0.904529	1.14307
C1orf168 ENSG00000187889	0.889172	1.19769	0.912707	0.965798	0.843953	0.663342	0.920245	0.978793	0.867319	1.01662
C1orf174 ENSG00000198912	0.933467	1.10312	0.958243	1.05662	0.817321	1.0858	1.0309	1.0387	0.877497	0.789106
C1orf185 ENSG00000204006	1.09847	1.15402	0.893466	0.918549	0.992492	1.06901	0.989816	0.891562	1.093	1.00005
C1orf186 ENSG00000263961	1.2124	1.06825	0.873735	1.04862	0.998183	1.00124	1.2585	0.90493	0.741688	0.97284
C1orf194 ENSG00000179902	1.08528	1.0633	0.949952	1.01627	1.02514	1.00422	1.08745	1.09413	0.705026	0.954678
C1orf198 ENSG00000119280	1.11597	0.911188	1.36787	1.32106	0.936327	0.955722	1.16673	0.697144	0.892118	0.851613
C1orf204 ENSG00000188004	0.900759	1.0938	1.09397	0.907856	0.861701	1.01744	0.941991	1.04028	1.08639	1.01887
C1orf21 ENSG00000116667	1.21862	0.834631	0.923006	1.01693	0.959469	0.9181	1.15837	0.938706	1.03992	1.10703
C1orf210 ENSG00000253313	1.08358	0.966442	0.811898	1.08696	0.979349	1.10715	0.979244	0.903835	0.859072	0.997551
C1orf216 ENSG00000142686	0.994596	1.00118	1.01704	1.06991	0.817981	1.04381	0.719008	0.897748	0.891957	1.05243
C1orf226 ENSG00000239887	0.871505	0.780486	0.968782	1.0329	1.12701	1.11022	1.1048	1.23005	0.813999	1.23869
C1orf228 ENSG00000198520	0.850369	0.989371	0.961847	0.811938	0.76503	1.20736	0.941558	1.36307	0.765303	0.77474
C1orf234 ENSG00000227868	0.849286	0.886878	1.04552	1.1432	0.948262	0.910108	1.14806	0.990987	0.926588	1.04247
C1orf27 ENSG00000157181	1.03454	1.2034	0.783795	0.921352	0.949468	0.610272	1.10428	1.07831	0.822698	0.937546
C1orf35 ENSG00000143793	0.874791	1.30103	1.21161	0.91195	0.928427	1.10233	1.06726	1.03072	0.932321	1.04123
C1orf43 ENSG00000143612	1.55302	1.0163	1.33409	1.17593	1.22254	1.12016	0.823137	1.21002	0.962418	0.997651
C1orf50 ENSG00000164008	0.886253	1.23658	1.26149	1.18649	0.959417	0.970068	0.917683	0.996664	0.961446	1.09221
C1orf52 ENSG00000162642	1.1008	1.03798	0.901175	1.07107	0.835299	0.84549	0.979849	1.10854	1.05924	1.0162
C1orf53 ENSG00000203724	1.12247	1.19237	0.862857	1.08572	0.950928	0.983464	1.05746	1.12239	0.981353	1.04729
C1orf54 ENSG00000118292	0.770163	1.16473	1.23054	1.06928	0.889205	1.07246	0.90538	1.03577	1.15107	0.849472
C1orf56 ENSG00000143443	1.01248	0.735456	1.06625	1.11059	0.998235	1.10168	1.15781	1.17095	0.903158	1.07073
C1orf64 ENSG00000183888	1.07126	1.08961	0.998936	1.02604	1.22992	0.82395	0.805017	1.25832	0.861241	0.846883
C1orf74 ENSG00000162757	0.917157	0.994404	1.07531	1.17624	0.922396	0.998626	0.862893	0.898015	0.835863	1.03498
C1orf87 ENSG00000162598	0.859392	0.879866	0.930015	1.06067	0.824921	0.819766	0.918317	1.20882	0.853085	0.821782
C2 ENSG00000166278	0.995782	0.982935	1.1563	0.969293	0.804317	1.11731	0.975608	0.935745	1.03653	0.810875
C20orf144 ENSG00000149609	0.956632	1.33617	1.00663	1.03747	0.793221	1.10203	0.840161	1.08716	1.05194	0.957765
C20orf194 ENSG00000088854	0.944665	1.20894	0.792806	1.05194	0.852792	0.624598	1.16811	1.22156	1.12439	1.02518
C20orf196 ENSG00000171984	0.924949	1.02139	1.0535	0.822665	1.12531	1.10212	1.01925	0.90332	1.12328	0.934624
C20orf24 ENSG00000101084	1.15487	0.759906	1.18601	1.11333	0.763168	0.91698	1.19399	1.05547	1.02654	1.10777
C20orf27 ENSG00000101220	1.20546	1.06366	1.032	0.709125	0.959872	0.657217	0.861604	1.02868	1.34626	0.86392
C20orf96 ENSG00000196476	1.25879	0.877631	1.08341	1.09657	0.785502	0.855627	0.924473	1.01783	0.964221	0.917153
C21orf2 ENSG00000160226	0.992599	0.864396	0.812157	0.734273	1.11352	0.949443	1.04384	0.978236	0.767453	1.08147
C21orf33 ENSG00000160221	1.19245	0.896723	0.898314	0.949157	1.14151	0.980517	1.25607	0.980442	0.832457	0.986058
C21orf58 ENSG00000160298	0.953769	0.949778	0.922941	0.920557	1.12355	1.07487	0.850495	0.97256	0.938753	0.974936
C21orf59 ENSG00000159079	1.04873	0.981327	0.878982	0.867581	0.865919	0.963846	0.682517	0.937371	1.14907	1.10934
C21orf91 ENSG00000154642	1.10752	0.881535	0.818918	0.67834	1.14284	0.921124	1.0085	0.859604	1.03307	0.801872
C22orf15 ENSG00000169314	1.03538	0.872382	0.950907	1.06593	0.853085	0.917422	1.17269	1.30042	0.885619	0.710334
C22orf23 ENSG00000128346	0.921904	0.998162	0.883791	0.917015	0.847894	0.875909	0.788817	0.783964	0.822467	0.941482
C22orf29 ENSG00000215012	1.18265	1.31079	1.08737	1.32867	1.14386	0.941096	1.19903	0.865952	0.953258	0.895022
C22orf31 ENSG00000100249	1.14879	0.899366	0.925868	0.966235	1.05985	0.870133	0.984082	0.874512	0.889824	0.959671
C22orf39 ENSG00000242259	1.17458	1.0229	0.894886	0.912826	1.16601	1.40817	1.03876	1.16592	1.14624	1.04086
C22orf42 ENSG00000205856	1.07538	0.927845	1.07517	1.03613	1.19539	1.07477	1.11997	1.15995	1.19496	0.819299
C22orf46 ENSG00000184208	1.07538	1.31037	1.25766	0.839942	1.16193	0.937874	0.969755	0.859735	0.755885	0.910158
C2CD2 ENSG00000157617	0.910978	0.947567	0.851748	0.841442	0.975285	0.900768	0.931131	0.941201	1.25912	1.57974
C2CD2L ENSG00000172375	0.922841	1.03902	1.14741	0.936351	0.779985	0.921751	1.2963	0.8284	0.805581	0.925634
C2CD3 ENSG00000168014	1.11396	1.0296	0.957078	1.30839	0.911756	0.894222	0.711455	0.926882	1.09416	0.965732
C2CD4A ENSG00000198535	0.806543	0.895452	0.987857	0.707325	1.07021	0.826735	0.88406	0.749408	1.26571	0.80957
C2CD4B ENSG00000205502	0.781459	0.944305	0.96324	0.987382	1.16917	1.04524	0.543961	0.736589	1.05467	0.946621
C2CD4C ENSG00000183186	0.925682	0.827786	0.964898	1.26348	0.944046	0.964003	0.855054	1.05411	0.713672	1.07977
C2CD4D ENSG00000225556	0.895646	1.07781	0.716846	0.956901	1.02122	1.13665	1.02274	1.11972	0.795797	0.989445
C2CD5 ENSG00000111731	0.782345	0.813322	0.994597	0.783017	0.994187	1.07344	0.774016	0.649716	1.24174	0.961224
C2orf15 ENSG00000273045	0.95032	0.814795	0.90335	0.895839	1.02127	0.721839	0.818373	1.0081	0.86385	0.887342
C2orf40 ENSG00000119147	0.690162	0.819399	0.844368	1.33842	1.21097	1.0358	1.1517	0.979091	0.876441	1.00964
C2orf42 ENSG00000115998	0.955114	0.964997	1.11439	0.970419	0.999616	0.998718	1.03175	0.832154	1.23765	1.05661
C2orf47 ENSG00000162972	1.12375	0.868666	1.04689	0.926769	1.02981	1.21577	0.583133	0.977976	1.17251	0.868649
C2orf49 ENSG00000135974	1.30379	1.04651	0.931535	1.38616	1.29608	0.875064	0.958289	1.01448	0.882932	1.24101
C2orf50 ENSG00000150873	0.872827	0.794603	0.882609	1.1004	1.05737	0.956653	0.78674	1.02461	1.1221	0.938154
C2orf54 ENSG00000172478	1.25999	1.03459	0.896247	0.846049	0.911688	1.01436	1.21725	0.846032	0.939736	1.10161
C2orf68 ENSG00000168887	0.955675	0.771292	0.835242	1.14998	1.18031	0.514402	1.12998	1.09799	1.06011	1.13868
C2orf69 ENSG00000178074	0.922615	1.01459	0.940928	1.05788	0.765158	0.933245	0.96236	0.911143	1.05332	1.12187
C2orf70 ENSG00000173557	1.10191	1.03927	1.18814	1.16014	1.37548	0.935952	0.646868	0.604429	1.15575	1.06625
C2orf71 ENSG00000179270	0.733486	0.639523	0.946901	1.18142	0.989478	1.10164	0.738325	0.861306	1.13613	1.01861
C2orf72 ENSG00000204128	1.09888	1.03985	0.848864	0.861313	0.961898	1.16573	0.817897	0.842646	0.975442	0.985509
C2orf73 ENSG00000177994	0.686761	1.09993	0.69361	0.998264	1.00848	0.804074	1.54083	0.878212	0.942775	1.0228
C2orf74 ENSG00000237651	1.0061	0.95192	1.115	1.15293	1.02369	1.12683	0.989676	0.929798	0.878057	0.965669
C2orf76 ENSG00000186132	0.896837	0.886531	1.17829	0.784226	1.00819	1.12158	0.828177	1.00274	1.03454	0.997916
C2orf80 ENSG00000188674	0.972467	1.05195	0.805564	0.927202	1.001	0.912711	1.16269	1.02354	0.893948	1.04467
C2orf81 ENSG00000159239	1.06626	1.00286	1.07691	0.779135	1.03179	1.01133	0.998477	1.39317	0.833485	1.09945
C2orf82 ENSG00000182600	1.2667	0.88336	0.96107	1.03656	0.926414	1.31486	0.796086	1.00427	0.966502	0.934195
C2orf88 ENSG00000187699	0.91915	0.661219	0.986705	1.07627	1.25513	1.01791	0.991258	0.812082	0.802055	1.03558
C3 ENSG00000125730	0.899274	0.859197	1.57483	0.894327	1.23457	1.19288	0.901713	0.753212	0.730204	0.919828
C3AR1 ENSG00000171860	1.03681	0.790113	1.53314	1.01965	1.0185	1.24969	0.840476	0.905317	0.944766	1.05427
C3orf14 ENSG00000114405	0.973587	1.21331	1.06705	0.902408	1.15211	0.905608	1.16559	0.862201	0.985363	0.975788
C3orf18 ENSG00000088543	1.09857	0.86958	1.00847	1.11976	1.0166	0.788413	1.02685	0.972878	0.859587	0.835896
C3orf33 ENSG00000174928	1.21558	1.04083	0.865607	0.841324	0.885646	1.03221	1.15399	1.42598	0.854499	1.16045
C3orf36 ENSG00000221972	1.03979	0.969773	1.04338	0.589944	0.968336	0.882134	1.08147	0.905735	1.18972	0.911405
C3orf38 ENSG00000179021	0.89227	0.882428	1.24527	0.911993	1.03109	1.05278	0.990992	0.929698	1.09868	0.85662
C3orf49 ENSG00000163632	1.05452	1.0402	1.05379	0.880249	0.629528	1.07483	1.25642	1.04442	0.964305	1.035
C3orf52 ENSG00000114529	1.34567	1.00892	1.05806	1.02787	1.21433	1.08121	1.10626	0.950746	0.933283	1.20947
C3orf58 ENSG00000181744	0.90647	0.807388	0.901805	0.819293	0.870856	0.774105	0.793031	0.839052	0.847025	0.948839
C3orf62 ENSG00000188315	1.10348	1.07199	0.905726	0.936799	1.13943	1.04615	1.28096	0.805687	1.12074	0.909001
C3orf67 ENSG00000163689	1.1155	0.838125	1.11529	1.09413	0.804109	1.17659	0.771765	0.906067	1.00832	1.06852
C3orf70 ENSG00000187068	0.946748	0.964273	1.04423	1.22711	0.691808	0.850678	0.826144	0.811397	0.997392	0.889927
C3orf80 ENSG00000180044	0.784176	1.31567	1.11087	1.14383	0.884273	1.25943	1.07375	1.02963	1.23945	0.867187
C4A ENSG00000244731	1.13077	1.19801	1.16388	0.899875	0.94124	0.926564	0.994776	0.990675	0.847412	1.02253
C4B ENSG00000224389	1.08191	0.790342	0.793386	0.743008	0.934747	0.898551	0.921441	0.65541	0.693818	0.900162
C4BPB ENSG00000123843	0.978542	0.914143	1.1865	0.767517	1.34167	0.766618	0.996124	0.955611	0.881006	1.17334
C4orf19 ENSG00000154274	0.863546	0.901475	0.893775	0.983153	1.03323	0.917336	1.09725	0.746163	1.17177	1.0427
C4orf26 ENSG00000174792	0.772506	0.93905	0.808	0.927449	1.19497	1.00875	0.86741	0.940447	0.913081	0.864976
C4orf3 ENSG00000164096	0.933077	0.833923	1.01753	0.854423	1.13243	0.844092	1.04752	1.12677	1.28978	1.07742
C4orf32 ENSG00000174749	0.944025	1.10741	0.84485	0.912176	1.04053	0.921984	0.970988	0.963038	1.51172	0.952175
C4orf33 ENSG00000151470	1.02193	0.789127	0.967887	0.925235	0.818876	0.890855	1.05462	0.983987	0.981145	0.82902
C4orf36 ENSG00000163633	0.793971	0.746903	0.888286	1.0553	1.01814	1.27003	0.797377	1.25768	1.11555	0.970448
C4orf46 ENSG00000205208	1.11269	0.839877	1.09368	0.910777	0.899925	0.966634	0.738463	1.02505	0.875926	1.46998
C4orf47 ENSG00000205129	1.00823	0.956592	0.96859	0.961513	0.990093	0.927018	0.949992	1.01505	1.34016	0.933321
C4orf48 ENSG00000243449	1.04012	0.632789	0.980289	1.02415	0.966587	1.13899	0.913394	1.1384	0.88954	0.920255
C5 ENSG00000106804	0.928622	1.22653	0.70983	1.29853	0.845065	1.06382	1.03578	0.860361	1.26074	0.960806
C5AR1 ENSG00000197405	1.01304	1.03854	1.09796	0.99542	1.21504	1.01256	0.984288	0.786481	0.925583	0.948444
C5AR2 ENSG00000134830	1.2705	0.882163	0.929169	0.910746	1.19681	0.912894	1.03095	0.923453	1.02624	0.859329
C5orf15 ENSG00000113583	1.09703	0.91476	1.06514	0.853183	1.36258	0.949275	1.51048	1.3523	1.07077	1.10912
C5orf22 ENSG00000082213	0.986947	0.701065	0.783714	0.834893	1.12877	1.06124	0.92305	1.18011	0.956602	0.764922
C5orf24 ENSG00000181904	1.06827	1.18481	0.806255	0.758198	0.763039	0.972071	1.11878	0.954839	1.25897	0.902001
C5orf30 ENSG00000181751	1.35513	1.01583	0.716144	1.08912	0.734878	0.859579	1.00327	0.894316	0.982968	1.01191
C5orf34 ENSG00000172244	0.931992	0.922504	0.844061	1.34542	1.11851	1.02224	0.803429	0.811096	1.30318	1.26906
C5orf38 ENSG00000186493	0.860424	1.0386	0.891402	1.03228	0.905109	0.850327	0.958445	0.881849	0.990566	0.814431
C5orf42 ENSG00000197603	1.01692	1.09444	0.831449	1.22516	1.10298	0.977806	1.12175	0.979916	0.819575	1.03642
C5orf45 ENSG00000161010	1.08415	1.36292	1.01019	0.899417	0.791481	0.936615	1.08398	0.901756	0.86543	1.24899
C5orf46 ENSG00000178776	0.890095	1.10582	1.01474	0.853364	0.861995	0.971062	0.857253	0.982014	1.2684	1.05132
C5orf49 ENSG00000215217	1.50858	0.826917	1.08273	0.958946	0.86691	0.964695	0.966504	1.1081	1.08303	1.2774
C5orf51 ENSG00000205765	0.846048	0.953317	0.85923	0.8108	1.02316	1.02504	1.05608	1.1895	1.04571	0.73309
C5orf56 ENSG00000197536	0.910697	0.753282	1.0924	1.05653	0.975113	0.965307	0.862003	1.24161	0.990953	1.28098
C5orf58 ENSG00000234511	0.784918	0.974105	0.959792	0.986361	1.30287	0.724871	1.31159	1.10644	0.927676	1.32498
C5orf63 ENSG00000164241	1.07355	0.967075	0.822735	1.11718	0.629006	0.814664	1.03184	1.16005	0.83509	0.921873
C6 ENSG00000039537	0.823263	1.00247	1.10901	1.07204	1.0307	1.03385	0.999457	0.909463	0.890283	0.702208
C6orf1 ENSG00000186577	0.768434	1.18757	0.775308	0.688453	1.00954	0.871055	0.884458	1.16772	1.17168	1.18501
C6orf10 ENSG00000204296	1.25398	1.08571	0.948917	0.984536	1.11375	0.964313	0.946007	0.79988	0.656621	1.05617
C6orf106 ENSG00000196821	1.15618	1.14363	1.19292	0.932782	0.880661	0.883091	1.08434	1.14573	0.825558	0.99653
C6orf118 ENSG00000112539	1.09901	1.01589	0.813794	0.830013	0.990805	1.19145	0.967039	0.776524	0.772068	1.22922
C6orf120 ENSG00000185127	1.16087	1.25878	0.875617	0.961046	0.91871	1.01441	1.31228	1.03092	1.09792	0.892327
C6orf132 ENSG00000188112	1.0195	1.17275	1.03058	1.04578	0.890554	1.15707	1.03988	1.19228	1.29804	1.17203
C6orf136 ENSG00000204564	1.08316	1.01487	1.25925	1.08446	0.920607	1.01704	1.23139	0.803746	1.13162	1.07615
C6orf141 ENSG00000197261	0.789502	1.24054	1.0798	0.75524	1.09107	0.891244	1.06206	1.06243	0.779379	0.791213
C6orf163 ENSG00000203872	1.00943	0.85212	0.9629	0.799945	1.25019	0.840491	1.36117	0.864442	0.806377	1.1667
C6orf201 ENSG00000185689	0.751038	0.986018	1.11321	1.20738	0.894385	0.969424	0.802699	1.19147	1.04274	0.761035
C6orf203 ENSG00000130349	1.39616	0.795259	0.996771	0.865146	1.19953	0.973345	1.09179	1.13746	0.98407	0.901445
C6orf222 ENSG00000189325	1.02982	1.36957	0.871471	0.813352	1.00959	1.02435	1.08006	1.22838	1.01579	0.8736
C6orf226 ENSG00000221821	1.06367	0.938577	0.744164	1.27368	1.16159	1.0617	1.30497	1.06109	1.03174	1.03017
C6orf229 ENSG00000260286	0.935904	0.817852	0.911569	0.891344	1.02276	0.873278	1.15018	0.999072	0.721534	0.882318
C6orf25 ENSG00000204420	1.19938	0.718601	0.903605	0.683026	0.849981	0.968915	1.32037	1.17168	1.02039	0.964407
C6orf47 ENSG00000204439	0.96591	0.865938	1.18803	0.923759	0.897007	0.678144	0.893086	1.05419	0.993019	0.960445
C6orf48 ENSG00000204387	0.942015	0.975822	1.02717	1.11846	0.960126	0.754223	0.973081	1.00093	1.0717	0.843587
C6orf52 ENSG00000137434	1.03782	1.0509	0.883405	1.1674	1.07047	0.94926	1.06297	1.09089	0.899707	1.17838
C6orf58 ENSG00000184530	0.76165	1.06888	1.01219	0.779844	0.89222	0.878569	0.961458	0.95908	0.865567	1.01945
C6orf62 ENSG00000112308	0.838488	0.840258	1.00086	0.971348	0.734064	0.822633	0.839568	1.10568	1.26306	1.18333
C6orf89 ENSG00000198663	1.14461	0.944852	1.29212	1.10911	1.1913	0.925512	1.13754	0.899432	1.14475	1.09317
C7 ENSG00000112936	1.00329	1.08763	1.17861	1.06243	0.926478	0.872004	0.916318	1.01956	1.19289	1.15824
C7orf25 ENSG00000136197	0.914257	1.00985	0.809457	0.64028	1.11958	1.00828	1.05181	1.21515	1.15882	0.929829
C7orf26 ENSG00000146576	1.10091	0.763527	0.984016	0.812443	1.1577	1.01635	1.11422	1.08027	0.990286	1.0015
C7orf31 ENSG00000153790	0.9263	0.843954	0.994938	1.06338	1.14872	1.06316	0.910519	0.831027	1.05456	1.0169
C7orf34 ENSG00000165131	1.014	1.02796	1.03766	1.09595	1.22206	0.832357	0.720228	1.0864	0.957753	0.922475
C7orf43 ENSG00000146826	1.19687	0.874478	1.03373	0.998543	0.896289	1.10208	0.951659	0.896277	0.976888	0.886108
C7orf49 ENSG00000122783	1.22076	1.22044	1.02897	0.768784	1.14408	1.25199	1.28708	1.28572	0.87974	0.739718
C7orf50 ENSG00000146540	1.25296	0.622681	1.0934	0.996973	1.10916	0.977991	0.957228	1.12179	0.96181	1.03487
C7orf57 ENSG00000164746	0.911387	1.12034	1.06605	1.00158	1.0823	0.997953	0.884235	0.814034	1.31831	0.933173
C7orf61 ENSG00000185955	0.758284	0.956669	1.00002	1.11952	0.856886	1.14746	1.21966	0.787994	1.20998	1.09777
C7orf62 ENSG00000164645	0.769708	0.747728	0.774148	1.03026	0.910903	0.805295	1.07579	0.96089	1.07975	0.874736
C7orf73 ENSG00000243317	0.979558	0.913337	1.00515	0.835631	0.923255	1.17029	1.16496	1.07837	1.08387	0.724051
C8G ENSG00000176919	1.10085	0.717522	0.90816	0.95191	1.12023	1.06062	1.11094	1.15523	0.687803	0.908891
C8orf33 ENSG00000182307	0.939425	1.07045	0.844655	1.12469	0.992431	1.33294	0.941863	0.8366	0.937152	0.847367
C8orf34 ENSG00000165084	0.895573	1.28469	0.76297	1.15871	1.2499	0.96291	0.930217	0.990735	1.38292	0.895942
C8orf37 ENSG00000156172	1.25276	0.875269	0.928215	0.96959	1.1981	1.18676	0.938905	0.746559	1.05828	0.876436
C8orf4 ENSG00000176907	1.09427	1.18983	1.04779	0.726615	0.963918	0.992933	1.05324	0.745588	0.823926	1.12972
C8orf44 ENSG00000213865	0.940506	0.8086	1.32158	0.923727	1.10108	1.11374	0.973829	1.03343	0.841011	0.871815
C8orf46 ENSG00000169085	0.978124	0.833375	0.76024	1.23037	0.973665	1.15006	1.11648	1.05957	0.896761	1.05552
C8orf48 ENSG00000164743	0.823648	0.833689	0.776897	1.17671	1.14523	1.13716	0.873484	0.966905	1.06047	0.82403
C8orf58 ENSG00000241852	0.710088	0.837379	0.716982	0.968229	0.969084	0.987318	1.00596	1.33464	1.14038	1.28909
C8orf59 ENSG00000176731	1.05392	0.771749	0.748803	0.929274	0.939165	1.14286	1.00308	0.905442	1.09734	1.14532
C8orf74 ENSG00000171060	1.0287	0.873597	0.796754	1.19424	0.961279	1.16351	0.782097	1.10796	0.96059	1.00647
C8orf76 ENSG00000189376	1.19692	0.924109	0.991314	1.06044	1.0807	1.01533	0.976725	0.708672	0.965172	1.15369
C8orf82 ENSG00000213563	0.844094	1.35888	0.914118	1.18939	0.985807	0.722264	1.25411	0.91478	0.975552	0.98786
C8orf86 ENSG00000196166	1.15265	0.995348	0.789457	0.757455	0.89196	0.969115	1.1594	0.967632	0.711903	1.21673
C8orf88 ENSG00000253250	0.87904	0.971263	0.732521	0.943707	1.01513	1.13259	0.922289	0.83865	1.30985	0.899483
C8orf89 ENSG00000274443	1.11759	1.20907	0.955469	1.01402	0.90519	1.22885	0.918928	0.8696	1.10121	0.981622
C9 ENSG00000113600	0.88383	1.16581	1.06006	0.878876	1.0128	0.970741	0.691574	0.958667	0.852545	0.928333
C9orf114 ENSG00000198917	0.871251	1.09142	1.12804	1.11518	1.04971	0.999475	1.03606	0.859177	1.0847	1.17315
C9orf116 ENSG00000160345	1.08709	1.11504	1.11047	0.94481	0.788589	0.938223	0.950672	1.05139	1.00601	0.876957
C9orf129 ENSG00000204352	0.983614	0.909648	1.13192	0.825398	0.779223	1.07697	1.02643	0.851452	0.915773	0.816898
C9orf142 ENSG00000148362	0.883308	1.16449	1.03252	1.00209	1.01768	0.906083	1.22029	1.06666	1.07155	0.835373
C9orf152 ENSG00000188959	0.891041	1.06906	0.912957	1.11974	1.02956	0.768842	1.19362	1.01772	0.917297	1.13673
C9orf153 ENSG00000187753	0.797601	0.743807	0.98255	1.16437	0.977309	0.919609	0.885117	0.953582	1.17399	0.936067
C9orf16 ENSG00000171159	1.02405	0.912396	1.1872	0.928864	1.05376	0.859866	0.793847	0.776916	0.968733	0.892587
C9orf172 ENSG00000232434	1.08777	1.02532	0.932673	0.805891	1.16075	0.998004	0.847693	0.826339	0.834043	0.80966
C9orf24 ENSG00000164972	0.979523	0.989246	1.19491	1.04471	1.06806	1.1457	0.872449	1.15057	0.900856	0.932267
C9orf3 ENSG00000148120	1.20156	1.36704	0.958991	1.05269	0.722391	1.08234	1.00061	0.857211	1.07708	0.656639
C9orf40 ENSG00000135045	0.77461	1.11554	1.06833	0.823942	1.07127	1.13034	0.877501	1.03937	1.0762	1.09999
[truncated: 14,515 more rows]
