# Supplementary material for: Spatial maps of prostate cancer transcriptomes reveal an unexplored landscape of heterogeneity
Source: Nat Commun. 2018 Jun 20;9:2419. doi: 10.1038/s41467-018-04724-5 (PMC6010471; doi:10.1038/s41467-018-04724-5)
Supplement: Supplementary file 6 — Supplementary Data 3 [file 41467_2018_4724_MOESM6_ESM.zip › Supplementary Dataset 2/experiment0002-baselinefeature-gamma_prior-p.tsv]

	Baseline
A1BG ENSG00000121410	0.988228
A1CF ENSG00000148584	0.9808
A2M ENSG00000175899	0.977216
A2ML1 ENSG00000166535	0.961497
A4GALT ENSG00000128274	0.986587
AAAS ENSG00000094914	1.01544
AACS ENSG00000081760	1.02341
AADACL2 ENSG00000197953	0.999391
AADACL4 ENSG00000204518	1.01291
AADAT ENSG00000109576	1.01057
AAED1 ENSG00000158122	0.967766
AAGAB ENSG00000103591	1.00682
AAK1 ENSG00000115977	0.976865
AAMDC ENSG00000087884	1.02301
AAMP ENSG00000127837	0.988717
AAR2 ENSG00000131043	0.985222
AARD ENSG00000205002	1.00635
AARS ENSG00000090861	0.966468
AARSD1 ENSG00000266967	1.00779
AASDH ENSG00000157426	1.00398
AASDHPPT ENSG00000149313	0.958636
AASS ENSG00000008311	0.982249
AATF ENSG00000275700	1.01003
AATK ENSG00000181409	1.00374
AATK-AS1 ENSG00000225180	1.01638
ABAT ENSG00000183044	0.993003
ABC13-47488600E17.1 ENSG00000283199	0.976456
ABC13-47656900H15.1 ENSG00000283566	1.00308
ABC7-42404400C24.1 ENSG00000277758	0.995794
ABCA1 ENSG00000165029	0.98909
ABCA10 ENSG00000154263	1.01613
ABCA12 ENSG00000144452	1.01253
ABCA13 ENSG00000179869	0.996795
ABCA2 ENSG00000107331	0.992319
ABCA3 ENSG00000167972	0.993954
ABCA4 ENSG00000198691	0.988039
ABCA5 ENSG00000154265	0.988878
ABCA6 ENSG00000154262	1.00625
ABCA7 ENSG00000064687	0.970519
ABCA8 ENSG00000141338	1.03304
ABCA9 ENSG00000154258	0.996473
ABCB1 ENSG00000085563	1.0361
ABCB10 ENSG00000135776	1.01289
ABCB11 ENSG00000073734	0.999207
ABCB4 ENSG00000005471	0.994934
ABCB5 ENSG00000004846	0.997911
ABCB6 ENSG00000115657	0.980142
ABCB7 ENSG00000131269	1.04443
ABCB8 ENSG00000197150	0.991084
ABCB9 ENSG00000150967	0.978751
ABCC1 ENSG00000103222	0.989132
ABCC10 ENSG00000124574	0.985859
ABCC11 ENSG00000121270	0.988893
ABCC12 ENSG00000140798	1.00897
ABCC2 ENSG00000023839	1.0203
ABCC3 ENSG00000108846	1.01657
ABCC4 ENSG00000125257	0.98405
ABCC5 ENSG00000114770	1.00195
ABCC6 ENSG00000091262	1.01811
ABCC8 ENSG00000006071	0.976144
ABCC9 ENSG00000069431	1.00399
ABCD1 ENSG00000101986	0.960371
ABCD2 ENSG00000173208	0.969913
ABCD3 ENSG00000117528	0.999513
ABCD4 ENSG00000119688	1.00027
ABCE1 ENSG00000164163	1.03454
ABCF1 ENSG00000204574	1.02888
ABCF2 ENSG00000033050	0.991378
ABCF3 ENSG00000161204	0.959895
ABCG1 ENSG00000160179	1.02377
ABCG2 ENSG00000118777	1.00771
ABCG4 ENSG00000172350	0.967306
ABCG5 ENSG00000138075	1.0232
ABHD1 ENSG00000143994	0.981718
ABHD10 ENSG00000144827	0.958378
ABHD11 ENSG00000106077	0.995848
ABHD12 ENSG00000100997	1.01135
ABHD12B ENSG00000131969	0.994635
ABHD13 ENSG00000139826	1.00599
ABHD14A ENSG00000248487	1.00621
ABHD14A-ACY1 ENSG00000114786	1.00396
ABHD14B ENSG00000114779	1.00809
ABHD15 ENSG00000168792	0.963027
ABHD16A ENSG00000204427	0.983859
ABHD17A ENSG00000129968	0.995281
ABHD17B ENSG00000107362	0.996951
ABHD17C ENSG00000136379	0.983103
ABHD18 ENSG00000164074	1.0023
ABHD2 ENSG00000140526	1.00743
ABHD3 ENSG00000158201	1.02183
ABHD4 ENSG00000100439	0.994927
ABHD5 ENSG00000011198	1.01003
ABHD6 ENSG00000163686	0.965696
ABHD8 ENSG00000127220	0.994144
ABI1 ENSG00000136754	1.0036
ABI2 ENSG00000138443	0.9874
ABI3 ENSG00000108798	1.02457
ABI3BP ENSG00000154175	0.993441
ABL1 ENSG00000097007	1.01591
ABL2 ENSG00000143322	1.02106
ABLIM1 ENSG00000099204	0.999135
ABLIM2 ENSG00000163995	0.993637
ABLIM3 ENSG00000173210	1.01531
ABO ENSG00000175164	0.963493
ABR ENSG00000159842	0.999977
ABRA ENSG00000174429	1.02684
ABRACL ENSG00000146386	1.01949
ABT1 ENSG00000146109	1.03354
ABTB1 ENSG00000114626	0.990453
ABTB2 ENSG00000166016	1.01322
AC002429.5 ENSG00000236197	1.00747
AC004381.6 ENSG00000005189	1.00635
AC004754.3 ENSG00000269881	1.01908
AC005281.1 ENSG00000226690	0.982031
AC005480.1 ENSG00000279461	0.985465
AC006116.20 ENSG00000267710	1.00845
AC006386.1 ENSG00000279115	0.985298
AC006994.3 ENSG00000279317	0.995542
AC007906.1 ENSG00000279018	0.996864
AC008074.1 ENSG00000279644	0.983506
AC008522.1 ENSG00000279232	0.996737
AC008686.1 ENSG00000280221	1.00847
AC009014.3 ENSG00000271824	1.00263
AC010731.4 ENSG00000235118	0.97654
AC012005.1 ENSG00000279274	1.00196
AC012005.2 ENSG00000279287	0.997478
AC012363.1 ENSG00000281676	1.0286
AC013461.1 ENSG00000091436	0.991854
AC016549.1 ENSG00000281325	1.02103
AC016577.1 ENSG00000279646	1.01053
AC018512.1 ENSG00000279808	0.996797
AC025335.1 ENSG00000179859	0.984101
AC055866.1 ENSG00000281079	0.942543
AC069063.2 ENSG00000279380	0.962584
AC073130.2 ENSG00000281656	0.972295
AC073657.1 ENSG00000279937	0.976169
AC074033.1 ENSG00000281137	1.00885
AC090498.1 ENSG00000279483	1.0033
AC104304.4 ENSG00000283473	0.993162
AC104389.2 ENSG00000279824	1.02258
AC104981.1 ENSG00000278938	0.999755
AC105009.1 ENSG00000281855	1.04121
AC105052.1 ENSG00000279168	1.02049
AC109486.1 ENSG00000280447	1.00477
AC109829.1 ENSG00000233438	1.0046
AC110615.1 ENSG00000279909	1.0163
AC113404.1 ENSG00000254893	0.99828
AC131097.4 ENSG00000216921	0.995561
AC138517.6 ENSG00000283288	1.00551
AC138969.4 ENSG00000183889	0.996565
AC241377.1 ENSG00000281741	1.00867
AC241585.1 ENSG00000281571	1.03679
AC243756.1 ENSG00000270339	0.999239
AC245100.1 ENSG00000280649	0.992673
ACAA1 ENSG00000060971	0.983282
ACAA2 ENSG00000167315	0.964093
ACACA ENSG00000278540	1.01609
ACACB ENSG00000076555	1.02997
ACAD10 ENSG00000111271	0.990386
ACAD11 ENSG00000240303	0.996782
ACAD8 ENSG00000151498	0.992003
ACAD9 ENSG00000177646	0.997086
ACADL ENSG00000115361	0.996973
ACADM ENSG00000117054	1.00588
ACADS ENSG00000122971	0.971599
ACADSB ENSG00000196177	0.996411
ACADVL ENSG00000072778	0.994853
ACAN ENSG00000157766	1.00591
ACAP1 ENSG00000072818	1.01113
ACAP2 ENSG00000114331	1.02303
ACAP3 ENSG00000131584	1.00283
ACAT1 ENSG00000075239	1.00094
ACAT2 ENSG00000120437	0.983694
ACBD3 ENSG00000182827	0.987745
ACBD4 ENSG00000181513	1.00427
ACBD5 ENSG00000107897	0.998482
ACBD6 ENSG00000230124	1.03029
ACBD7 ENSG00000176244	1.01645
ACCS ENSG00000110455	0.972668
ACD ENSG00000102977	1.00198
ACE ENSG00000159640	0.996624
ACE2 ENSG00000130234	1.02294
ACER1 ENSG00000167769	0.996056
ACER2 ENSG00000177076	1.00101
ACER3 ENSG00000078124	0.98718
ACHE ENSG00000087085	1.01337
ACIN1 ENSG00000100813	0.994109
ACKR1 ENSG00000213088	1.04156
ACKR2 ENSG00000144648	0.997637
ACKR3 ENSG00000144476	0.992006
ACLY ENSG00000131473	0.97554
ACMSD ENSG00000153086	1.01887
ACO1 ENSG00000122729	1.01073
ACO2 ENSG00000100412	1.01257
ACOT1 ENSG00000184227	0.968662
ACOT11 ENSG00000162390	1.00013
ACOT12 ENSG00000172497	0.987681
ACOT13 ENSG00000112304	0.989493
ACOT2 ENSG00000119673	1.03899
ACOT4 ENSG00000177465	1.00569
ACOT7 ENSG00000097021	0.984447
ACOT8 ENSG00000101473	1.02785
ACOT9 ENSG00000123130	1.01431
ACOX1 ENSG00000161533	1.001
ACOX2 ENSG00000168306	1.01927
ACOX3 ENSG00000087008	0.994254
ACOXL ENSG00000153093	1.01051
ACP1 ENSG00000143727	1.00554
ACP2 ENSG00000134575	0.98401
ACP5 ENSG00000102575	1.00883
ACP6 ENSG00000162836	1.02544
ACP7 ENSG00000183760	1.00326
ACPP ENSG00000014257	1.03632
ACPT ENSG00000142513	1.00159
ACR ENSG00000100312	1.00054
ACRBP ENSG00000111644	1.00206
ACRC ENSG00000147174	0.983049
ACRV1 ENSG00000134940	0.990831
ACSBG1 ENSG00000103740	0.977007
ACSF2 ENSG00000167107	1.0044
ACSF3 ENSG00000176715	1.00887
ACSL1 ENSG00000151726	1.0288
ACSL3 ENSG00000123983	0.980638
ACSL4 ENSG00000068366	1.02287
ACSL5 ENSG00000197142	1.01632
ACSL6 ENSG00000164398	1.0017
ACSM1 ENSG00000166743	0.979307
ACSM2B ENSG00000066813	0.995129
ACSM3 ENSG00000005187	1.00002
ACSM4 ENSG00000215009	0.989882
ACSM5 ENSG00000183549	1.00773
ACSM6 ENSG00000173124	0.979296
ACSS1 ENSG00000154930	0.993921
ACSS2 ENSG00000131069	1.01754
ACSS3 ENSG00000111058	1.00649
ACTA1 ENSG00000143632	0.99772
ACTA2 ENSG00000107796	0.997303
ACTB ENSG00000075624	0.975125
ACTBL2 ENSG00000169067	0.976827
ACTC1 ENSG00000159251	0.982611
ACTG1 ENSG00000184009	0.975889
ACTG2 ENSG00000163017	1.03392
ACTL10 ENSG00000182584	0.988163
ACTL6A ENSG00000136518	0.978812
ACTL6B ENSG00000077080	1.02209
ACTN1 ENSG00000072110	0.962913
ACTN2 ENSG00000077522	0.995579
ACTN3 ENSG00000248746	1.00428
ACTN4 ENSG00000130402	1.00871
ACTR10 ENSG00000131966	1.00199
ACTR1A ENSG00000138107	0.987075
ACTR1B ENSG00000115073	0.999051
ACTR2 ENSG00000138071	1.01245
ACTR3 ENSG00000115091	1.0011
ACTR3B ENSG00000133627	1.00899
ACTR3C ENSG00000106526	1.02271
ACTR5 ENSG00000101442	0.980771
ACTR6 ENSG00000075089	1.00658
ACTR8 ENSG00000113812	1.01495
ACVR1 ENSG00000115170	1.03018
ACVR1B ENSG00000135503	1.01585
ACVR1C ENSG00000123612	0.977938
ACVR2A ENSG00000121989	1.00542
ACVR2B ENSG00000114739	0.964504
ACVRL1 ENSG00000139567	1.01768
ACY1 ENSG00000243989	1.0433
ACY3 ENSG00000132744	0.986355
ACYP1 ENSG00000119640	1.00378
ACYP2 ENSG00000170634	0.978498
ADA ENSG00000196839	1.00875
ADAD1 ENSG00000164113	1.00329
ADAD2 ENSG00000140955	0.990717
ADAL ENSG00000168803	0.999171
ADAM10 ENSG00000137845	0.983907
ADAM11 ENSG00000073670	0.966294
ADAM12 ENSG00000148848	1.00351
ADAM15 ENSG00000143537	0.99872
ADAM17 ENSG00000151694	0.995625
ADAM19 ENSG00000135074	1.01381
ADAM2 ENSG00000104755	1.03717
ADAM20 ENSG00000134007	0.995245
ADAM22 ENSG00000008277	1.02824
ADAM23 ENSG00000114948	1.03016
ADAM28 ENSG00000042980	0.999033
ADAM29 ENSG00000168594	1.01912
ADAM30 ENSG00000134249	0.964188
ADAM32 ENSG00000197140	0.985838
ADAM33 ENSG00000149451	1.01968
ADAM7 ENSG00000069206	0.988356
ADAM8 ENSG00000151651	0.980616
ADAM9 ENSG00000168615	1.00686
ADAMDEC1 ENSG00000134028	1.00739
ADAMTS1 ENSG00000154734	1.01406
ADAMTS10 ENSG00000142303	0.974448
ADAMTS12 ENSG00000151388	0.976797
ADAMTS13 ENSG00000160323	1.01348
ADAMTS14 ENSG00000138316	0.988559
ADAMTS15 ENSG00000166106	0.999189
ADAMTS16 ENSG00000145536	0.997199
ADAMTS17 ENSG00000140470	0.977028
ADAMTS18 ENSG00000140873	0.987912
ADAMTS19 ENSG00000145808	0.98486
ADAMTS2 ENSG00000087116	0.96625
ADAMTS3 ENSG00000156140	1.01585
ADAMTS4 ENSG00000158859	0.995068
ADAMTS5 ENSG00000154736	0.994266
ADAMTS6 ENSG00000049192	1.05754
ADAMTS7 ENSG00000136378	1.00987
ADAMTS8 ENSG00000134917	0.996024
ADAMTS9 ENSG00000163638	1.00469
ADAMTSL1 ENSG00000178031	1.0014
ADAMTSL2 ENSG00000197859	1.01456
ADAMTSL3 ENSG00000156218	0.968926
ADAMTSL4 ENSG00000143382	1.02616
ADAMTSL5 ENSG00000185761	0.980802
ADAP1 ENSG00000105963	0.997393
ADAP2 ENSG00000184060	1.02463
ADAR ENSG00000160710	1.0077
ADARB1 ENSG00000197381	0.976132
ADARB2 ENSG00000185736	0.999327
ADAT1 ENSG00000065457	1.00794
ADAT2 ENSG00000189007	0.994041
ADAT3 ENSG00000213638	0.980809
ADCK1 ENSG00000063761	0.993932
ADCK2 ENSG00000133597	0.996136
ADCK3 ENSG00000163050	1.00953
ADCK4 ENSG00000123815	1.0072
ADCK5 ENSG00000173137	1.00976
ADCY1 ENSG00000164742	1.00866
ADCY10 ENSG00000143199	1.01608
ADCY2 ENSG00000078295	1.00326
ADCY3 ENSG00000138031	0.95929
ADCY4 ENSG00000129467	0.97767
ADCY5 ENSG00000173175	1.01027
ADCY6 ENSG00000174233	0.990157
ADCY7 ENSG00000121281	0.947611
ADCY8 ENSG00000155897	1.00838
ADCY9 ENSG00000162104	1.03776
ADCYAP1 ENSG00000141433	1.01158
ADCYAP1R1 ENSG00000078549	0.993152
ADD1 ENSG00000087274	0.995697
ADD2 ENSG00000075340	1.01482
ADD3 ENSG00000148700	1.01179
ADGB ENSG00000118492	0.995197
ADGRA2 ENSG00000020181	0.991428
ADGRA3 ENSG00000152990	1.03859
ADGRB1 ENSG00000181790	1.02267
ADGRB2 ENSG00000121753	0.995532
ADGRB3 ENSG00000135298	1.01262
ADGRD1 ENSG00000111452	1.0071
ADGRD2 ENSG00000180264	1.06254
ADGRE1 ENSG00000174837	0.990391
ADGRE2 ENSG00000127507	0.988771
ADGRE3 ENSG00000131355	1.03983
ADGRE5 ENSG00000123146	1.01926
ADGRF1 ENSG00000153292	0.98526
ADGRF3 ENSG00000173567	1.03267
ADGRF5 ENSG00000069122	0.996063
ADGRG1 ENSG00000205336	1.02632
ADGRG2 ENSG00000173698	0.979524
ADGRG3 ENSG00000182885	0.996641
ADGRG4 ENSG00000156920	0.988119
ADGRG5 ENSG00000159618	0.98475
ADGRG6 ENSG00000112414	0.991496
ADGRG7 ENSG00000144820	0.967285
ADGRL1 ENSG00000072071	0.991495
ADGRL2 ENSG00000117114	1.02783
ADGRL3 ENSG00000150471	1.00554
ADGRL4 ENSG00000162618	1.03062
ADGRV1 ENSG00000164199	1.02021
ADH1B ENSG00000196616	1.00484
ADH1C ENSG00000248144	0.990543
ADH5 ENSG00000197894	0.987459
ADH6 ENSG00000172955	1.00493
ADHFE1 ENSG00000147576	1.01912
ADI1 ENSG00000182551	0.984444
ADIG ENSG00000182035	1.00126
ADIPOQ ENSG00000181092	0.995534
ADIPOR1 ENSG00000159346	0.991724
ADIPOR2 ENSG00000006831	0.981916
ADIRF ENSG00000148671	0.994351
ADK ENSG00000156110	0.998861
ADM ENSG00000148926	1.0186
ADM2 ENSG00000128165	0.996617
ADM5 ENSG00000224420	1.05355
ADNP ENSG00000101126	0.983393
ADNP2 ENSG00000101544	0.999397
ADO ENSG00000181915	0.980172
ADORA1 ENSG00000163485	0.986746
ADORA2A ENSG00000128271	1.00872
ADORA2B ENSG00000170425	1.00666
ADORA3 ENSG00000282608	0.979297
ADPGK ENSG00000159322	1.00856
ADPRH ENSG00000144843	0.990939
ADPRHL1 ENSG00000153531	1.00226
ADPRHL2 ENSG00000116863	0.986663
ADPRM ENSG00000170222	1.0278
ADRA1A ENSG00000120907	0.999838
ADRA1D ENSG00000171873	0.986865
ADRA2A ENSG00000150594	0.979016
ADRA2B ENSG00000274286	0.973285
ADRA2C ENSG00000184160	1.02954
ADRB1 ENSG00000043591	1.02168
ADRB2 ENSG00000169252	1.00891
ADRB3 ENSG00000188778	1.00199
ADRM1 ENSG00000130706	0.987991
ADSL ENSG00000239900	1.02267
ADSS ENSG00000035687	1.01585
ADSSL1 ENSG00000185100	0.993452
ADTRP ENSG00000111863	0.99885
AEBP1 ENSG00000106624	0.980131
AEBP2 ENSG00000139154	0.989672
AEN ENSG00000181026	1.02262
AES ENSG00000104964	0.941187
AF011889.5 ENSG00000241489	0.994323
AF131216.1 ENSG00000280273	1.00032
AFAP1 ENSG00000196526	0.999706
AFAP1L1 ENSG00000157510	1.00602
AFAP1L2 ENSG00000169129	0.970309
AFF1 ENSG00000172493	1.01463
AFF2 ENSG00000155966	1.00439
AFF3 ENSG00000144218	1.0043
AFF4 ENSG00000072364	0.975795
AFG3L2 ENSG00000141385	0.987009
AFM ENSG00000079557	0.950286
AFMID ENSG00000183077	0.990824
AFP ENSG00000081051	0.987309
AFTPH ENSG00000119844	1.0041
AGA ENSG00000038002	0.990412
AGAP1 ENSG00000157985	1.00577
AGAP14P ENSG00000279058	1.00912
AGAP2 ENSG00000135439	1.00367
AGAP3 ENSG00000133612	1.04428
AGAP4 ENSG00000188234	0.978627
AGAP5 ENSG00000172650	1.02482
AGAP6 ENSG00000204149	1.01377
AGAP9 ENSG00000204172	0.989596
AGBL1 ENSG00000273540	1.00229
AGBL2 ENSG00000165923	0.995159
AGBL3 ENSG00000146856	1.02585
AGBL4 ENSG00000186094	0.986962
AGBL5 ENSG00000084693	1.01461
AGER ENSG00000204305	0.983754
AGFG1 ENSG00000173744	1.03
AGFG2 ENSG00000106351	0.999091
AGGF1 ENSG00000164252	1.03231
AGK ENSG00000006530	1.00286
AGL ENSG00000162688	1.00163
AGMAT ENSG00000116771	0.989258
AGMO ENSG00000187546	0.991968
AGO1 ENSG00000092847	1.03247
AGO2 ENSG00000123908	1.00721
AGO3 ENSG00000126070	1.02842
AGO4 ENSG00000134698	0.996428
AGPAT1 ENSG00000204310	0.992597
AGPAT2 ENSG00000169692	0.971702
AGPAT3 ENSG00000160216	1.0084
AGPAT4 ENSG00000026652	0.994781
AGPAT5 ENSG00000155189	0.981478
AGPS ENSG00000018510	1.0316
AGR2 ENSG00000106541	1.0127
AGR3 ENSG00000173467	0.992066
AGRN ENSG00000188157	1.00844
AGRP ENSG00000159723	0.965757
AGT ENSG00000135744	1.00542
AGTPBP1 ENSG00000135049	0.998455
AGTR1 ENSG00000144891	0.989494
AGTRAP ENSG00000177674	1.03598
AGXT2 ENSG00000113492	0.998681
AHCTF1 ENSG00000153207	1.04209
AHCY ENSG00000101444	1.01001
AHCYL1 ENSG00000168710	0.949768
AHCYL2 ENSG00000158467	1.00035
AHDC1 ENSG00000126705	0.970846
AHI1 ENSG00000135541	1.00588
AHNAK ENSG00000124942	1.0181
AHNAK2 ENSG00000185567	1.02897
AHR ENSG00000106546	1.00151
AHRR ENSG00000063438	0.990976
AHSA1 ENSG00000100591	0.990634
AHSA2 ENSG00000173209	1.03365
AHSG ENSG00000145192	1.01195
AHSP ENSG00000169877	0.98997
AICDA ENSG00000111732	1.04154
AIDA ENSG00000186063	1.04225
AIF1 ENSG00000204472	1.0323
AIF1L ENSG00000126878	0.962535
AIFM1 ENSG00000156709	0.995003
AIFM2 ENSG00000042286	1.02402
AIFM3 ENSG00000183773	0.974654
AIG1 ENSG00000146416	1.00311
AIM1 ENSG00000112297	0.945383
AIM1L ENSG00000176092	0.999834
AIM2 ENSG00000163568	1.02857
AIMP1 ENSG00000164022	1.00301
AIMP2 ENSG00000106305	1.01223
AIP ENSG00000110711	0.982022
AIPL1 ENSG00000129221	1.02098
AIRE ENSG00000160224	0.985458
AJAP1 ENSG00000196581	1.0034
AJUBA ENSG00000129474	0.976213
AK1 ENSG00000106992	1.01584
AK2 ENSG00000004455	0.991865
AK3 ENSG00000147853	0.998109
AK4 ENSG00000162433	0.985295
AK5 ENSG00000154027	0.993233
AK6 ENSG00000085231	0.99988
AK7 ENSG00000140057	0.999804
AK8 ENSG00000165695	1.00373
AK9 ENSG00000155085	0.966209
AKAP1 ENSG00000121057	1.00919
AKAP10 ENSG00000108599	0.990632
AKAP11 ENSG00000023516	0.995452
AKAP12 ENSG00000131016	0.989969
AKAP13 ENSG00000170776	0.963108
AKAP17A ENSG00000197976	1.01263
AKAP3 ENSG00000111254	0.999487
AKAP4 ENSG00000147081	1.01034
AKAP5 ENSG00000179841	1.00266
AKAP6 ENSG00000151320	0.955684
AKAP7 ENSG00000118507	1.0493
AKAP8 ENSG00000105127	0.989332
AKAP8L ENSG00000011243	0.96554
AKAP9 ENSG00000127914	0.980316
AKIP1 ENSG00000166452	1.0452
AKIRIN1 ENSG00000174574	1.02075
AKIRIN2 ENSG00000135334	1.009
AKNA ENSG00000106948	1.00405
AKNAD1 ENSG00000162641	0.994384
AKR1A1 ENSG00000117448	0.970473
AKR1B1 ENSG00000085662	0.998927
AKR1B10 ENSG00000198074	0.991905
AKR1C1 ENSG00000187134	1.02494
AKR1C2 ENSG00000151632	0.991802
AKR1C3 ENSG00000196139	1.01926
AKR1D1 ENSG00000122787	0.993864
AKR1E2 ENSG00000165568	1.0094
AKR7A2 ENSG00000053371	1.02332
AKR7A3 ENSG00000162482	1.01646
AKR7L ENSG00000211454	1.0224
AKT1 ENSG00000142208	1.02318
AKT1S1 ENSG00000204673	1.03142
AKT2 ENSG00000105221	0.982994
AKT3 ENSG00000117020	0.970678
AKTIP ENSG00000166971	0.972593
AL049794.1 ENSG00000280240	0.987729
AL049872.1 ENSG00000279963	1.03373
AL135787.1 ENSG00000283263	1.02807
AL354828.1 ENSG00000279282	1.00042
AL354828.2 ENSG00000280175	1.0024
AL356053.1 ENSG00000150076	0.967641
AL356585.1 ENSG00000279081	1.00279
AL358852.1 ENSG00000278899	0.988952
AL365181.1 ENSG00000280316	0.997432
AL513523.2 ENSG00000279767	1.01458
AL589743.1 ENSG00000279508	1.02823
AL645922.1 ENSG00000279546	1.00967
ALAD ENSG00000148218	0.985865
ALAS1 ENSG00000023330	1.00449
ALAS2 ENSG00000158578	0.981652
ALB ENSG00000163631	1.01713
ALCAM ENSG00000170017	1.02188
ALDH16A1 ENSG00000161618	0.96394
ALDH18A1 ENSG00000059573	0.991683
ALDH1A1 ENSG00000165092	0.983939
ALDH1A2 ENSG00000128918	1.00245
ALDH1A3 ENSG00000184254	1.00995
ALDH1B1 ENSG00000137124	1.00845
ALDH1L1 ENSG00000144908	0.965039
ALDH1L2 ENSG00000136010	0.991127
ALDH3A1 ENSG00000108602	1.00847
ALDH3A2 ENSG00000072210	0.9637
ALDH3B1 ENSG00000006534	1.03282
ALDH3B2 ENSG00000132746	1.00453
ALDH4A1 ENSG00000159423	1.01045
ALDH5A1 ENSG00000112294	0.970192
ALDH6A1 ENSG00000119711	0.972964
ALDH7A1 ENSG00000164904	1.01675
ALDH8A1 ENSG00000118514	1.02788
ALDH9A1 ENSG00000143149	1.0265
ALDOA ENSG00000149925	0.996879
ALDOB ENSG00000136872	0.983508
ALDOC ENSG00000109107	1.02175
ALG1 ENSG00000033011	0.994252
ALG10 ENSG00000139133	1.01764
ALG10B ENSG00000175548	0.965439
ALG11 ENSG00000253710	0.999964
ALG12 ENSG00000182858	1.02853
ALG13 ENSG00000101901	0.971407
ALG14 ENSG00000172339	1.00667
ALG1L ENSG00000189366	1.01542
ALG1L2 ENSG00000251287	1.03263
ALG2 ENSG00000119523	0.984247
ALG3 ENSG00000214160	0.988324
ALG5 ENSG00000120697	1.03729
ALG6 ENSG00000088035	1.00021
ALG8 ENSG00000159063	0.989785
ALG9 ENSG00000086848	1.01061
ALK ENSG00000171094	0.99795
ALKBH1 ENSG00000100601	1.01022
ALKBH2 ENSG00000189046	0.96659
ALKBH3 ENSG00000166199	0.984129
ALKBH4 ENSG00000160993	0.986784
ALKBH5 ENSG00000091542	1.01677
ALKBH6 ENSG00000239382	0.991026
ALKBH7 ENSG00000125652	0.977628
ALKBH8 ENSG00000137760	0.98636
ALLC ENSG00000151360	0.981661
ALMS1 ENSG00000116127	0.988556
ALOX12 ENSG00000108839	1.00897
ALOX12B ENSG00000179477	0.978477
ALOX15 ENSG00000161905	0.992535
ALOX15B ENSG00000179593	1.00091
ALOX5 ENSG00000012779	1.00839
ALOX5AP ENSG00000132965	1.00922
ALPK1 ENSG00000073331	1.0311
ALPK2 ENSG00000198796	0.999369
ALPK3 ENSG00000136383	0.993919
ALPL ENSG00000162551	1.02435
ALS2 ENSG00000003393	1.00408
ALS2CL ENSG00000178038	1.01173
ALS2CR11 ENSG00000155754	0.977638
ALS2CR12 ENSG00000155749	0.986424
ALX1 ENSG00000180318	1.00099
ALX3 ENSG00000156150	1.02359
ALX4 ENSG00000052850	1.01092
ALYREF ENSG00000183684	1.04821
AMACR ENSG00000242110	1.03478
AMBP ENSG00000106927	0.984562
AMBRA1 ENSG00000110497	1.04036
AMD1 ENSG00000123505	0.994189
AMDHD1 ENSG00000139344	1.01559
AMDHD2 ENSG00000162066	1.02235
AMELX ENSG00000125363	1.00996
AMELY ENSG00000099721	1.03075
AMER1 ENSG00000184675	0.984263
AMER2 ENSG00000165566	1.00721
AMER3 ENSG00000178171	1.00222
AMFR ENSG00000159461	0.999305
AMH ENSG00000104899	1.01898
AMHR2 ENSG00000135409	0.982941
AMIGO1 ENSG00000181754	1.04382
AMIGO2 ENSG00000139211	1.00553
AMIGO3 ENSG00000176020	1.05016
AMMECR1 ENSG00000101935	0.985163
AMMECR1L ENSG00000144233	0.970852
AMN ENSG00000166126	1.03202
AMN1 ENSG00000151743	0.973864
AMOT ENSG00000126016	0.973203
AMOTL1 ENSG00000166025	1.0022
AMOTL2 ENSG00000114019	1.01274
AMPD1 ENSG00000116748	1.01907
AMPD2 ENSG00000116337	0.987796
AMPD3 ENSG00000133805	0.990622
AMPH ENSG00000078053	0.982733
AMT ENSG00000145020	0.986564
AMTN ENSG00000187689	1.00703
AMY1A ENSG00000237763	0.979449
AMY1B ENSG00000174876	0.993039
AMY1C ENSG00000187733	0.986989
AMY2A ENSG00000243480	0.978247
AMY2B ENSG00000240038	0.991532
AMZ1 ENSG00000174945	0.974857
AMZ2 ENSG00000196704	0.985579
ANAPC1 ENSG00000153107	1.02419
ANAPC10 ENSG00000164162	0.973343
ANAPC11 ENSG00000141552	1.00772
ANAPC13 ENSG00000129055	0.974399
ANAPC15 ENSG00000110200	0.986912
ANAPC16 ENSG00000166295	1.01255
ANAPC2 ENSG00000176248	1.01426
ANAPC4 ENSG00000053900	1.00194
ANAPC5 ENSG00000089053	0.978469
ANAPC7 ENSG00000196510	1.0397
ANG ENSG00000214274	0.974513
ANGEL1 ENSG00000013523	0.976672
ANGEL2 ENSG00000174606	0.9881
ANGPT1 ENSG00000154188	0.976325
ANGPT2 ENSG00000091879	0.996062
ANGPT4 ENSG00000101280	1.03213
ANGPTL1 ENSG00000116194	1.02578
ANGPTL2 ENSG00000136859	0.994137
ANGPTL3 ENSG00000132855	1.01445
ANGPTL4 ENSG00000167772	1.00817
ANGPTL5 ENSG00000187151	0.996986
ANGPTL6 ENSG00000130812	1.01019
ANGPTL7 ENSG00000171819	0.996597
ANK1 ENSG00000029534	1.0236
ANK2 ENSG00000145362	0.966091
ANK3 ENSG00000151150	1.00278
ANKAR ENSG00000151687	1.01193
ANKDD1A ENSG00000166839	1.04747
ANKDD1B ENSG00000189045	0.995798
ANKEF1 ENSG00000132623	1.04026
ANKFN1 ENSG00000153930	0.995012
ANKFY1 ENSG00000185722	1.01574
ANKH ENSG00000154122	1.00348
ANKHD1 ENSG00000131503	0.984786
ANKHD1-EIF4EBP3 ENSG00000254996	1.007
ANKIB1 ENSG00000001629	0.979874
ANKK1 ENSG00000170209	1.02887
ANKLE1 ENSG00000160117	1.01678
ANKLE2 ENSG00000176915	1.02637
ANKMY1 ENSG00000144504	1.02777
ANKMY2 ENSG00000106524	0.984709
ANKRA2 ENSG00000164331	1.00749
ANKRD1 ENSG00000148677	0.983894
ANKRD10 ENSG00000088448	1.00185
ANKRD11 ENSG00000167522	0.99889
ANKRD12 ENSG00000101745	1.00909
ANKRD13A ENSG00000076513	0.985533
ANKRD13B ENSG00000198720	1.0007
ANKRD13C ENSG00000118454	1.02944
ANKRD13D ENSG00000172932	1.0198
ANKRD16 ENSG00000134461	0.999395
ANKRD17 ENSG00000132466	1.00228
ANKRD18A ENSG00000180071	0.970742
ANKRD18B ENSG00000230453	0.992671
ANKRD2 ENSG00000165887	0.999312
ANKRD20A1 ENSG00000260691	1.00836
ANKRD20A2 ENSG00000183148	0.998604
ANKRD20A3 ENSG00000276203	0.997111
ANKRD20A4 ENSG00000172014	1.01437
ANKRD22 ENSG00000152766	0.997051
ANKRD23 ENSG00000163126	1.00519
ANKRD24 ENSG00000089847	1.02686
ANKRD26 ENSG00000107890	0.972229
ANKRD27 ENSG00000105186	1.00552
ANKRD28 ENSG00000206560	1.0018
ANKRD29 ENSG00000154065	0.982561
ANKRD30A ENSG00000148513	0.952517
ANKRD30B ENSG00000180777	0.99177
ANKRD30BL ENSG00000163046	1.02569
ANKRD31 ENSG00000145700	1.00379
ANKRD33B ENSG00000164236	1.00096
ANKRD34A ENSG00000272031	1.07089
ANKRD34B ENSG00000189127	0.984117
ANKRD35 ENSG00000198483	0.999496
ANKRD36 ENSG00000135976	1.02491
ANKRD36B ENSG00000196912	0.991891
ANKRD36C ENSG00000174501	1.01423
ANKRD37 ENSG00000186352	1.01115
ANKRD39 ENSG00000213337	1.01368
ANKRD40 ENSG00000154945	0.953883
ANKRD42 ENSG00000137494	1.02578
ANKRD44 ENSG00000065413	0.99768
ANKRD45 ENSG00000183831	1.03353
ANKRD46 ENSG00000186106	1.03516
ANKRD49 ENSG00000168876	0.98858
ANKRD50 ENSG00000151458	1.0171
ANKRD52 ENSG00000139645	1.01013
ANKRD53 ENSG00000144031	0.973798
ANKRD54 ENSG00000100124	1.01237
ANKRD55 ENSG00000164512	0.976539
ANKRD6 ENSG00000135299	0.970449
ANKRD61 ENSG00000157999	1.01813
ANKRD62 ENSG00000181626	1.0281
ANKRD65 ENSG00000235098	1.01104
ANKRD66 ENSG00000230062	0.992258
ANKRD7 ENSG00000106013	0.983479
ANKRD9 ENSG00000156381	0.999233
ANKS1A ENSG00000064999	1.02073
ANKS1B ENSG00000185046	0.969905
ANKS3 ENSG00000168096	1.00802
ANKS4B ENSG00000175311	0.995322
ANKS6 ENSG00000165138	0.969737
ANKUB1 ENSG00000206199	1.0148
ANKZF1 ENSG00000163516	1.02938
ANLN ENSG00000011426	0.982746
ANO1 ENSG00000131620	1.00174
ANO10 ENSG00000160746	0.984021
ANO2 ENSG00000047617	0.953859
ANO3 ENSG00000134343	0.992778
ANO4 ENSG00000151572	0.975148
ANO5 ENSG00000171714	0.983877
ANO6 ENSG00000177119	1.00219
ANO7 ENSG00000146205	1.03041
ANO8 ENSG00000074855	0.999621
ANO9 ENSG00000185101	1.01389
ANOS1 ENSG00000011201	1.00847
ANP32A ENSG00000140350	1.01444
ANP32B ENSG00000136938	0.983345
ANP32E ENSG00000143401	0.968863
ANPEP ENSG00000166825	0.970329
ANTXR1 ENSG00000169604	1.00775
ANTXR2 ENSG00000163297	0.995299
ANXA1 ENSG00000135046	0.994648
ANXA10 ENSG00000109511	0.987129
ANXA11 ENSG00000122359	0.995349
ANXA13 ENSG00000104537	0.996157
ANXA2 ENSG00000182718	1.03067
ANXA2R ENSG00000177721	0.998633
ANXA3 ENSG00000138772	1.01141
ANXA4 ENSG00000196975	1.03632
ANXA5 ENSG00000164111	1.01176
ANXA6 ENSG00000197043	0.949771
ANXA7 ENSG00000138279	1.01028
ANXA8 ENSG00000265190	0.988741
ANXA8L1 ENSG00000264230	0.980797
ANXA9 ENSG00000143412	0.999246
AOAH ENSG00000136250	1.02355
AOC1 ENSG00000002726	1.04873
AOC2 ENSG00000131480	0.98506
AOC3 ENSG00000131471	1.01225
AOX1 ENSG00000138356	0.982136
AP000275.65 ENSG00000265590	1.0025
AP000349.2 ENSG00000280178	0.996987
AP000350.10 ENSG00000251357	1.01282
AP000721.4 ENSG00000256100	0.984512
AP000769.1 ENSG00000279576	1.03949
AP000866.1 ENSG00000279342	0.990898
AP006285.2 ENSG00000278919	0.982772
AP1AR ENSG00000138660	0.959001
AP1B1 ENSG00000100280	1.03282
AP1G1 ENSG00000166747	1.01114
AP1G2 ENSG00000213983	0.982079
AP1M1 ENSG00000072958	1.02332
AP1M2 ENSG00000129354	1.02594
AP1S1 ENSG00000106367	1.04422
AP1S2 ENSG00000182287	1.00502
AP1S3 ENSG00000152056	0.97526
AP2A1 ENSG00000196961	1.02492
AP2A2 ENSG00000183020	1.00989
AP2B1 ENSG00000006125	1.00877
AP2M1 ENSG00000161203	0.997731
AP2S1 ENSG00000042753	0.990913
AP3B1 ENSG00000132842	0.982049
AP3B2 ENSG00000103723	1.03499
AP3D1 ENSG00000065000	1.01413
AP3M1 ENSG00000185009	0.999967
AP3M2 ENSG00000070718	0.981069
AP3S1 ENSG00000177879	0.99136
AP3S2 ENSG00000157823	0.992455
AP4B1 ENSG00000134262	0.977809
AP4E1 ENSG00000081014	1.02213
AP4M1 ENSG00000221838	1.00027
AP4S1 ENSG00000100478	1.04193
AP5B1 ENSG00000254470	0.976534
AP5M1 ENSG00000053770	0.9982
AP5S1 ENSG00000125843	0.976799
AP5Z1 ENSG00000242802	1.02576
APAF1 ENSG00000120868	1.01671
APBA1 ENSG00000107282	0.969236
APBA2 ENSG00000034053	0.995919
APBA3 ENSG00000011132	1.02104
APBB1 ENSG00000166313	0.986505
APBB1IP ENSG00000077420	1.0044
APBB2 ENSG00000163697	0.996631
APBB3 ENSG00000113108	1.00839
APC ENSG00000134982	0.995447
APC2 ENSG00000115266	1.03941
APCDD1 ENSG00000154856	1.03098
APCDD1L ENSG00000198768	1.01655
APEH ENSG00000164062	0.971863
APELA ENSG00000248329	0.971831
APEX1 ENSG00000100823	0.984825
APEX2 ENSG00000169188	0.997234
APH1A ENSG00000117362	1.0234
APH1B ENSG00000138613	1.01781
API5 ENSG00000166181	0.987747
APIP ENSG00000149089	1.01789
APITD1 ENSG00000175279	1.01462
APITD1-CORT ENSG00000251503	0.994296
APLF ENSG00000169621	0.994734
APLN ENSG00000171388	1.01089
APLNR ENSG00000134817	0.989165
APLP1 ENSG00000105290	1.01087
APLP2 ENSG00000084234	0.964985
APMAP ENSG00000101474	1.02141
APOA1 ENSG00000118137	0.9882
APOA2 ENSG00000158874	0.998262
APOB ENSG00000084674	0.992318
APOBEC3A ENSG00000128383	1.00147
APOBEC3B ENSG00000179750	0.974861
APOBEC3C ENSG00000244509	0.960999
APOBEC3D ENSG00000243811	1.02749
APOBEC3F ENSG00000128394	0.998521
APOBEC3G ENSG00000239713	1.00968
APOBEC3H ENSG00000100298	0.963654
APOBEC4 ENSG00000173627	0.971144
APOBR ENSG00000184730	0.981164
APOC1 ENSG00000130208	1.02792
APOC2 ENSG00000234906	0.971814
APOC4 ENSG00000267467	0.968129
APOD ENSG00000189058	0.973419
APOE ENSG00000130203	1.05461
APOF ENSG00000175336	0.994063
APOH ENSG00000091583	1.01727
APOL1 ENSG00000100342	1.0082
APOL2 ENSG00000128335	0.988304
APOL3 ENSG00000128284	1.04378
APOL4 ENSG00000100336	0.994587
APOL6 ENSG00000221963	0.987733
APOLD1 ENSG00000178878	1.00441
APOM ENSG00000204444	0.983309
APOO ENSG00000184831	0.941008
APOOL ENSG00000155008	1.01288
APP ENSG00000142192	0.990376
APPBP2 ENSG00000062725	1.0285
APPL1 ENSG00000157500	1.03301
APPL2 ENSG00000136044	0.968282
APRT ENSG00000198931	0.989908
APTX ENSG00000137074	1.02324
AQP1 ENSG00000240583	0.983885
AQP10 ENSG00000143595	0.978974
AQP11 ENSG00000178301	0.984691
AQP2 ENSG00000167580	0.975679
AQP3 ENSG00000165272	1.00313
AQP5 ENSG00000161798	0.993641
AQP6 ENSG00000086159	0.966499
AQP7 ENSG00000165269	0.977111
AQR ENSG00000021776	1.00495
AR ENSG00000169083	1.00759
ARAF ENSG00000078061	1.01357
ARAP1 ENSG00000186635	1.03293
ARAP2 ENSG00000047365	0.982151
ARAP3 ENSG00000120318	1.02606
ARC ENSG00000198576	1.00457
ARCN1 ENSG00000095139	0.974667
AREG ENSG00000109321	1.01509
AREL1 ENSG00000119682	0.990719
ARF1 ENSG00000143761	1.00338
ARF3 ENSG00000134287	1.00035
ARF4 ENSG00000168374	1
ARF5 ENSG00000004059	0.992219
ARF6 ENSG00000165527	0.96505
ARFGAP1 ENSG00000101199	0.986101
ARFGAP2 ENSG00000149182	1.03712
ARFGAP3 ENSG00000242247	0.996088
ARFGEF1 ENSG00000066777	1.01871
ARFGEF2 ENSG00000124198	0.981013
ARFGEF3 ENSG00000112379	0.986427
ARFIP1 ENSG00000164144	0.98156
ARFIP2 ENSG00000132254	1.02247
ARFRP1 ENSG00000101246	0.980842
ARG1 ENSG00000118520	0.987706
ARG2 ENSG00000081181	0.971258
ARGLU1 ENSG00000134884	0.994151
ARHGAP1 ENSG00000175220	1.01753
ARHGAP10 ENSG00000071205	0.996281
ARHGAP11A ENSG00000198826	0.997966
ARHGAP11B ENSG00000187951	1.01908
ARHGAP12 ENSG00000165322	1.00284
ARHGAP15 ENSG00000075884	1.00192
ARHGAP17 ENSG00000140750	0.995133
ARHGAP18 ENSG00000146376	0.999124
ARHGAP19 ENSG00000213390	1.00893
ARHGAP20 ENSG00000137727	0.989823
ARHGAP21 ENSG00000107863	1.00695
ARHGAP22 ENSG00000128805	1.03312
ARHGAP23 ENSG00000275832	1.03786
ARHGAP24 ENSG00000138639	1.00821
ARHGAP25 ENSG00000163219	1.01227
ARHGAP26 ENSG00000145819	1.01942
ARHGAP27 ENSG00000159314	0.984294
ARHGAP28 ENSG00000088756	0.944682
ARHGAP29 ENSG00000137962	0.982724
ARHGAP30 ENSG00000186517	1.00066
ARHGAP31 ENSG00000031081	0.9904
ARHGAP32 ENSG00000134909	0.986564
ARHGAP33 ENSG00000004777	1.01218
ARHGAP35 ENSG00000160007	1.01043
ARHGAP39 ENSG00000147799	1.01491
ARHGAP4 ENSG00000089820	1.01129
ARHGAP40 ENSG00000124143	0.995913
ARHGAP42 ENSG00000165895	1.0065
ARHGAP44 ENSG00000006740	0.992497
ARHGAP45 ENSG00000180448	0.961421
ARHGAP5 ENSG00000100852	1.02393
ARHGAP6 ENSG00000047648	0.978218
ARHGAP8 ENSG00000241484	0.990448
ARHGAP9 ENSG00000123329	1.02703
ARHGDIA ENSG00000141522	0.972895
ARHGDIB ENSG00000111348	1.00287
ARHGDIG ENSG00000242173	0.979962
ARHGEF1 ENSG00000076928	0.997087
ARHGEF10 ENSG00000104728	1.01719
ARHGEF10L ENSG00000074964	0.984243
ARHGEF11 ENSG00000132694	0.993378
ARHGEF12 ENSG00000196914	0.956924
ARHGEF15 ENSG00000198844	1.0156
ARHGEF16 ENSG00000130762	0.973263
ARHGEF17 ENSG00000110237	0.977148
ARHGEF18 ENSG00000104880	1.00916
ARHGEF19 ENSG00000142632	1.0097
ARHGEF2 ENSG00000116584	0.995575
ARHGEF25 ENSG00000240771	1.00067
ARHGEF26 ENSG00000114790	1.02008
ARHGEF28 ENSG00000214944	1.01498
ARHGEF3 ENSG00000163947	1.01036
ARHGEF33 ENSG00000214694	1.02184
ARHGEF35 ENSG00000213214	0.997672
ARHGEF37 ENSG00000183111	0.996695
ARHGEF38 ENSG00000236699	1.01291
ARHGEF39 ENSG00000137135	0.981621
ARHGEF4 ENSG00000136002	1.00214
ARHGEF40 ENSG00000165801	1.00275
ARHGEF5 ENSG00000050327	0.982035
ARHGEF6 ENSG00000129675	0.987669
ARHGEF7 ENSG00000102606	1.00345
ARHGEF9 ENSG00000131089	1.01934
ARID1A ENSG00000117713	0.991929
ARID1B ENSG00000049618	0.983045
ARID2 ENSG00000189079	1.02446
ARID3A ENSG00000116017	0.993516
ARID3B ENSG00000179361	0.997562
ARID4A ENSG00000032219	1.01917
ARID4B ENSG00000054267	1.01405
ARID5A ENSG00000196843	0.99476
ARID5B ENSG00000150347	0.9823
ARIH1 ENSG00000166233	0.96728
ARIH2 ENSG00000177479	0.983676
ARIH2OS ENSG00000221883	0.997251
ARL1 ENSG00000120805	1.01089
ARL10 ENSG00000175414	0.981373
ARL11 ENSG00000152213	0.990991
ARL13B ENSG00000169379	0.99638
ARL14EP ENSG00000152219	1.00351
ARL15 ENSG00000185305	0.969108
ARL16 ENSG00000214087	1.01486
ARL17A ENSG00000185829	1.02102
ARL17B ENSG00000228696	0.991626
ARL2 ENSG00000213465	1.02362
ARL2BP ENSG00000102931	1.0182
ARL3 ENSG00000138175	1.01718
ARL4A ENSG00000122644	1.00403
ARL4C ENSG00000188042	0.989372
ARL4D ENSG00000175906	0.97931
ARL5A ENSG00000162980	0.954017
ARL5B ENSG00000165997	1.00685
ARL6 ENSG00000113966	1.01301
ARL6IP1 ENSG00000170540	0.978183
ARL6IP4 ENSG00000182196	0.982034
ARL6IP5 ENSG00000144746	1.01368
ARL6IP6 ENSG00000177917	0.93668
ARL8A ENSG00000143862	0.98911
ARL8B ENSG00000134108	1.00275
ARL9 ENSG00000196503	1.01207
ARMC1 ENSG00000104442	0.987752
ARMC10 ENSG00000170632	1.00985
ARMC12 ENSG00000157343	0.983049
ARMC2 ENSG00000118690	0.973561
ARMC4 ENSG00000169126	1.01613
ARMC5 ENSG00000140691	1.00778
ARMC6 ENSG00000105676	1.01508
ARMC7 ENSG00000125449	0.996534
ARMC8 ENSG00000114098	1.03482
ARMC9 ENSG00000135931	0.98411
ARMCX1 ENSG00000126947	0.990856
ARMCX2 ENSG00000184867	0.989286
ARMCX3 ENSG00000102401	0.989032
ARMCX4 ENSG00000196440	0.997596
ARMCX5 ENSG00000125962	0.998318
ARMCX6 ENSG00000198960	0.99056
ARMS2 ENSG00000254636	0.979958
ARMT1 ENSG00000146476	0.996626
ARNT ENSG00000143437	1.00924
ARNT2 ENSG00000172379	0.992364
ARNTL ENSG00000133794	1.01808
ARNTL2 ENSG00000029153	0.981802
ARPC1A ENSG00000241685	1.00372
ARPC1B ENSG00000130429	1.00429
ARPC2 ENSG00000163466	1.03531
ARPC3 ENSG00000111229	0.998417
ARPC4 ENSG00000241553	0.97978
ARPC5 ENSG00000162704	1.01146
ARPC5L ENSG00000136950	1.01159
ARPIN ENSG00000242498	1.01177
ARPP19 ENSG00000128989	1.01009
ARRB1 ENSG00000137486	0.991212
ARRB2 ENSG00000141480	0.996878
ARRDC1 ENSG00000197070	1.02207
ARRDC2 ENSG00000105643	0.979827
ARRDC3 ENSG00000113369	1.02556
ARRDC4 ENSG00000140450	0.998174
ARRDC5 ENSG00000205784	0.991584
ARSA ENSG00000100299	1.00396
ARSB ENSG00000113273	1.02613
ARSD ENSG00000006756	0.995284
ARSE ENSG00000157399	1.00925
ARSF ENSG00000062096	0.988094
ARSG ENSG00000141337	0.962951
ARSI ENSG00000183876	0.994456
ARSJ ENSG00000180801	1.0202
ARSK ENSG00000164291	1.00219
ART3 ENSG00000156219	0.995551
ART5 ENSG00000167311	1.01155
ARTN ENSG00000117407	1.02722
ARV1 ENSG00000173409	1.02856
ARVCF ENSG00000099889	1.02074
ARX ENSG00000004848	1.0179
ASAH1 ENSG00000104763	0.992894
ASAH2 ENSG00000188611	0.980165
ASAH2B ENSG00000204147	1.00398
ASAP1 ENSG00000153317	0.962789
ASAP2 ENSG00000151693	1.0385
ASAP3 ENSG00000088280	1.01004
ASB1 ENSG00000065802	0.971617
ASB11 ENSG00000165192	0.987301
ASB12 ENSG00000198881	0.990125
ASB13 ENSG00000196372	0.982241
ASB14 ENSG00000239388	0.960605
ASB16 ENSG00000161664	0.993205
ASB2 ENSG00000100628	1.02272
ASB3 ENSG00000115239	1.0038
ASB5 ENSG00000164122	0.978067
ASB6 ENSG00000148331	1.02141
ASB7 ENSG00000183475	1.01283
ASB8 ENSG00000177981	1.00244
ASB9 ENSG00000102048	0.977179
ASCC1 ENSG00000138303	1.00222
ASCC2 ENSG00000100325	0.988172
ASCC3 ENSG00000112249	0.98647
ASCL2 ENSG00000183734	0.97424
ASCL5 ENSG00000232237	0.964826
ASF1A ENSG00000111875	0.978487
ASF1B ENSG00000105011	1.0085
ASGR1 ENSG00000141505	1.02234
ASGR2 ENSG00000161944	0.988659
ASH1L ENSG00000116539	1.03523
ASH2L ENSG00000129691	0.993402
ASIC1 ENSG00000110881	1.01895
ASIC3 ENSG00000213199	0.971825
ASIC4 ENSG00000072182	0.978793
ASIP ENSG00000101440	0.976375
ASL ENSG00000126522	1.02502
ASMT ENSG00000196433	1.05213
ASMTL ENSG00000169093	1.00729
ASNA1 ENSG00000198356	0.992927
ASNS ENSG00000070669	1.0024
ASNSD1 ENSG00000138381	1.01006
ASPA ENSG00000108381	0.984004
ASPG ENSG00000166183	1.02251
ASPH ENSG00000198363	1.0195
ASPHD1 ENSG00000174939	0.979077
ASPHD2 ENSG00000128203	0.971468
ASPM ENSG00000066279	0.978905
ASPN ENSG00000106819	1.01271
ASPRV1 ENSG00000244617	1.00299
ASPSCR1 ENSG00000169696	0.997789
ASRGL1 ENSG00000162174	0.984465
ASS1 ENSG00000130707	0.980913
ASTE1 ENSG00000034533	1.03803
ASTN1 ENSG00000152092	0.976116
ASTN2 ENSG00000148219	0.983761
ASUN ENSG00000064102	0.967992
ASXL1 ENSG00000171456	0.971843
ASXL2 ENSG00000143970	0.965844
ASXL3 ENSG00000141431	0.993293
ASZ1 ENSG00000154438	1.04252
ATAD1 ENSG00000138138	1.00418
ATAD2 ENSG00000156802	0.998728
ATAD2B ENSG00000119778	1.0106
ATAD3A ENSG00000197785	0.987087
ATAD3B ENSG00000160072	0.986097
ATAD3C ENSG00000215915	1.03546
ATAD5 ENSG00000176208	0.982791
ATAT1 ENSG00000137343	1.00271
ATCAY ENSG00000167654	1.00707
ATE1 ENSG00000107669	1.01808
ATF1 ENSG00000123268	1.00432
ATF2 ENSG00000115966	0.985629
ATF3 ENSG00000162772	1.0075
ATF4 ENSG00000128272	1.02888
ATF5 ENSG00000169136	0.999204
ATF6 ENSG00000118217	1.03456
ATF6B ENSG00000213676	0.986434
ATF7 ENSG00000170653	0.99883
ATF7IP ENSG00000171681	0.983955
ATF7IP2 ENSG00000166669	1.01848
ATG10 ENSG00000152348	1.03274
ATG101 ENSG00000123395	0.940558
ATG12 ENSG00000145782	0.973708
ATG13 ENSG00000175224	0.984279
ATG14 ENSG00000126775	0.996912
ATG16L1 ENSG00000085978	1.03884
ATG16L2 ENSG00000168010	0.985017
ATG2A ENSG00000110046	0.960444
ATG2B ENSG00000066739	0.997309
ATG3 ENSG00000144848	1.01692
ATG4A ENSG00000101844	0.982701
ATG4B ENSG00000168397	0.988955
ATG4C ENSG00000125703	1.01405
ATG4D ENSG00000130734	1.00325
ATG5 ENSG00000057663	1.01488
ATG7 ENSG00000197548	1.00868
ATG9A ENSG00000198925	0.98753
ATG9B ENSG00000181652	0.989887
ATHL1 ENSG00000142102	0.973409
ATIC ENSG00000138363	0.996873
ATL1 ENSG00000198513	1.00739
ATL2 ENSG00000119787	1.07534
ATL3 ENSG00000184743	1.01473
ATM ENSG00000149311	1.00221
ATMIN ENSG00000166454	1.01367
ATN1 ENSG00000111676	0.992973
ATOH1 ENSG00000172238	1.01517
ATOH7 ENSG00000179774	1.00304
ATOH8 ENSG00000168874	1.02934
ATOX1 ENSG00000177556	0.999949
ATP10A ENSG00000206190	0.975941
ATP10B ENSG00000118322	0.998195
ATP10D ENSG00000145246	1.00619
ATP11A ENSG00000068650	1.00225
ATP11B ENSG00000058063	0.986439
ATP11C ENSG00000101974	0.995241
ATP12A ENSG00000075673	1.00732
ATP13A1 ENSG00000105726	1.03239
ATP13A2 ENSG00000159363	0.983897
ATP13A3 ENSG00000133657	1.00733
ATP13A4 ENSG00000127249	0.98749
ATP13A5 ENSG00000187527	1.02591
ATP1A1 ENSG00000163399	1.01817
ATP1A2 ENSG00000018625	1.02193
ATP1A3 ENSG00000105409	1.00752
ATP1A4 ENSG00000132681	0.993958
ATP1B1 ENSG00000143153	1.02854
ATP1B2 ENSG00000129244	0.990271
ATP1B3 ENSG00000069849	1.01932
ATP23 ENSG00000166896	1.03193
ATP2A1 ENSG00000196296	0.993525
ATP2A2 ENSG00000174437	1.00076
ATP2A3 ENSG00000074370	0.973271
ATP2B1 ENSG00000070961	0.974914
ATP2B2 ENSG00000157087	1.00201
ATP2B3 ENSG00000067842	1.00935
ATP2B4 ENSG00000058668	1.01441
ATP2C1 ENSG00000017260	1.00333
ATP2C2 ENSG00000064270	1.00471
ATP4B ENSG00000186009	0.977789
ATP5J2-PTCD1 ENSG00000248919	0.988417
ATP5SL ENSG00000105341	0.979488
ATP6AP1 ENSG00000071553	1.01457
ATP6AP1L ENSG00000205464	1.00843
ATP6AP2 ENSG00000182220	0.978557
ATP6V0A1 ENSG00000033627	1.01148
ATP6V0A2 ENSG00000185344	0.991024
ATP6V0A4 ENSG00000105929	0.955813
ATP6V0B ENSG00000117410	0.989188
ATP6V0C ENSG00000185883	1.00331
ATP6V0D1 ENSG00000159720	1.02153
ATP6V0D2 ENSG00000147614	0.977088
ATP6V0E1 ENSG00000113732	1.00529
ATP6V0E2 ENSG00000171130	0.984741
ATP6V1A ENSG00000114573	1.00297
ATP6V1B1 ENSG00000116039	1.00765
ATP6V1B2 ENSG00000147416	1.03567
ATP6V1C1 ENSG00000155097	1.01714
ATP6V1C2 ENSG00000143882	1.03289
ATP6V1D ENSG00000100554	0.984374
ATP6V1E1 ENSG00000131100	0.997125
ATP6V1E2 ENSG00000250565	0.993395
ATP6V1F ENSG00000128524	1.00677
ATP6V1G1 ENSG00000136888	0.969655
ATP6V1G2 ENSG00000213760	1.00241
ATP6V1H ENSG00000047249	0.979007
ATP7A ENSG00000165240	1.00807
ATP7B ENSG00000123191	0.998009
ATP8A1 ENSG00000124406	0.996277
ATP8A2 ENSG00000132932	1.00645
ATP8B1 ENSG00000081923	0.994842
ATP8B2 ENSG00000143515	1.01439
ATP8B3 ENSG00000130270	0.976498
ATP8B4 ENSG00000104043	0.985504
ATP9A ENSG00000054793	0.99678
ATP9B ENSG00000166377	1.03055
ATPIF1 ENSG00000130770	0.997572
ATR ENSG00000175054	1.00668
ATRAID ENSG00000138085	0.991541
ATRIP ENSG00000164053	0.985575
ATRIP ENSG00000282827	0.992833
ATRN ENSG00000088812	0.985639
ATRNL1 ENSG00000107518	1.01078
ATRX ENSG00000085224	1.02515
ATXN1 ENSG00000124788	0.976902
ATXN10 ENSG00000130638	1.01396
ATXN1L ENSG00000224470	1.02485
ATXN2 ENSG00000204842	0.9685
ATXN2L ENSG00000168488	1.00288
ATXN3 ENSG00000066427	1.00954
ATXN7 ENSG00000163635	1.00676
ATXN7L1 ENSG00000146776	1.01177
ATXN7L2 ENSG00000162650	0.997958
ATXN7L3 ENSG00000087152	1.01581
ATXN7L3B ENSG00000253719	1.02853
AUH ENSG00000148090	0.969058
AUNIP ENSG00000127423	0.996891
AUP1 ENSG00000115307	1.00384
AURKA ENSG00000087586	0.983769
AURKAIP1 ENSG00000175756	0.987009
AURKB ENSG00000178999	0.99675
AURKC ENSG00000105146	1.0107
AUTS2 ENSG00000158321	1.01396
AVEN ENSG00000169857	0.98107
AVIL ENSG00000135407	0.989019
AVL9 ENSG00000105778	1.02057
AVPI1 ENSG00000119986	0.984766
AVPR1A ENSG00000166148	1.02437
AVPR2 ENSG00000126895	1.02408
AXDND1 ENSG00000162779	1.00868
AXIN1 ENSG00000103126	1.01671
AXIN2 ENSG00000168646	0.977087
AXL ENSG00000167601	0.994831
AZGP1 ENSG00000160862	1.02649
AZI2 ENSG00000163512	0.982686
AZIN1 ENSG00000155096	1.02179
AZIN2 ENSG00000142920	0.998058
AZU1 ENSG00000172232	0.986157
B2M ENSG00000166710	1.02777
B3GALNT1 ENSG00000169255	0.995537
B3GALNT2 ENSG00000162885	1.01659
B3GALT1 ENSG00000172318	1.02115
B3GALT2 ENSG00000162630	0.974796
B3GALT4 ENSG00000235863	1.01619
B3GALT5 ENSG00000183778	0.989701
B3GALT6 ENSG00000176022	0.990209
B3GAT1 ENSG00000109956	1.00866
B3GAT2 ENSG00000112309	0.989811
B3GAT3 ENSG00000149541	1.00531
B3GLCT ENSG00000187676	0.9943
B3GNT2 ENSG00000170340	1.01827
B3GNT3 ENSG00000179913	0.986065
B3GNT4 ENSG00000176383	0.998906
B3GNT5 ENSG00000176597	1.02409
B3GNT6 ENSG00000198488	0.996109
B3GNT7 ENSG00000156966	0.968276
B3GNT8 ENSG00000177191	1.01563
B3GNT9 ENSG00000237172	0.988305
B3GNTL1 ENSG00000175711	0.977806
B4GALNT1 ENSG00000135454	0.985269
B4GALNT2 ENSG00000167080	1.00372
B4GALNT3 ENSG00000139044	1.051
B4GALNT4 ENSG00000182272	1.00381
B4GALT1 ENSG00000086062	1.00418
B4GALT2 ENSG00000117411	1.03625
B4GALT3 ENSG00000158850	0.967921
B4GALT4 ENSG00000121578	1.0016
B4GALT5 ENSG00000158470	1.02491
B4GALT6 ENSG00000118276	0.983198
B4GALT7 ENSG00000027847	1.01449
B4GAT1 ENSG00000174684	0.999267
B9D1 ENSG00000108641	0.978894
B9D2 ENSG00000123810	1.01936
BAALC ENSG00000164929	0.992172
BAAT ENSG00000136881	1.00068
BABAM1 ENSG00000105393	0.982228
BACE1 ENSG00000186318	0.999683
BACE2 ENSG00000182240	1.02354
BACH1 ENSG00000156273	0.980239
BACH2 ENSG00000112182	1.01171
BAD ENSG00000002330	1.00255
BAG1 ENSG00000107262	1.00319
BAG2 ENSG00000112208	1.01589
BAG3 ENSG00000151929	1.01016
BAG4 ENSG00000156735	1.02276
BAG5 ENSG00000166170	1.01562
BAG6 ENSG00000204463	0.99336
BAHCC1 ENSG00000266074	0.963819
BAHD1 ENSG00000140320	0.976821
BAIAP2 ENSG00000175866	0.991529
BAIAP2L1 ENSG00000006453	0.991894
BAIAP2L2 ENSG00000128298	0.993523
BAIAP3 ENSG00000007516	0.983445
BAK1 ENSG00000030110	1.01116
BAMBI ENSG00000095739	1.00632
BANF1 ENSG00000175334	0.995709
BANF2 ENSG00000125888	0.999914
BANK1 ENSG00000153064	0.993246
BANP ENSG00000172530	0.99196
BAP1 ENSG00000163930	1.03734
BARD1 ENSG00000138376	0.992325
BARX1 ENSG00000131668	1.01436
BARX2 ENSG00000043039	1.01894
BASP1 ENSG00000176788	0.995987
BATF ENSG00000156127	0.99193
BATF2 ENSG00000168062	1.00972
BATF3 ENSG00000123685	1.02133
BAX ENSG00000087088	0.973716
BAZ1A ENSG00000198604	1.00208
BAZ1B ENSG00000009954	0.994208
BAZ2A ENSG00000076108	0.999272
BAZ2B ENSG00000123636	0.995703
BBC3 ENSG00000105327	1.02516
BBIP1 ENSG00000214413	0.989627
BBOF1 ENSG00000119636	1.02896
BBOX1 ENSG00000129151	1.01657
BBS1 ENSG00000174483	0.975271
BBS10 ENSG00000179941	1.00586
BBS12 ENSG00000181004	1.01572
BBS2 ENSG00000125124	1.01196
BBS4 ENSG00000140463	0.96936
BBS5 ENSG00000163093	1.00977
BBS7 ENSG00000138686	0.983495
BBS9 ENSG00000122507	0.987732
BBX ENSG00000114439	0.991771
BCAM ENSG00000187244	0.995135
BCAN ENSG00000132692	1.0477
BCAP29 ENSG00000075790	0.960946
BCAP31 ENSG00000185825	0.9694
BCAR1 ENSG00000050820	1.00466
BCAR3 ENSG00000137936	0.977806
BCAS1 ENSG00000064787	0.979805
BCAS2 ENSG00000116752	0.969682
BCAS3 ENSG00000141376	0.970042
BCAS4 ENSG00000124243	0.996067
BCAT1 ENSG00000060982	0.980529
BCAT2 ENSG00000105552	0.991069
BCCIP ENSG00000107949	0.99065
BCDIN3D ENSG00000186666	0.987049
BCHE ENSG00000114200	1.00421
BCKDHA ENSG00000248098	1.01875
BCKDHB ENSG00000083123	0.990515
BCKDK ENSG00000103507	0.995413
BCL10 ENSG00000142867	0.989175
BCL11A ENSG00000119866	0.9801
BCL11B ENSG00000127152	0.962607
BCL2 ENSG00000171791	0.993105
BCL2A1 ENSG00000140379	0.990143
BCL2L1 ENSG00000171552	0.994752
BCL2L10 ENSG00000137875	1.01003
BCL2L11 ENSG00000153094	0.964097
BCL2L12 ENSG00000126453	1.01986
BCL2L13 ENSG00000099968	0.970695
BCL2L14 ENSG00000121380	0.962555
BCL2L15 ENSG00000188761	1.01731
BCL2L2 ENSG00000129473	1.01078
BCL2L2-PABPN1 ENSG00000258643	0.993134
BCL3 ENSG00000069399	1.0546
BCL6 ENSG00000113916	1.01722
BCL6B ENSG00000161940	1.01935
BCL7A ENSG00000110987	1.03417
BCL7B ENSG00000106635	1.01296
BCL7C ENSG00000099385	1.01043
BCL9 ENSG00000116128	1.024
BCL9L ENSG00000186174	0.968003
BCLAF1 ENSG00000029363	0.994848
BCO1 ENSG00000135697	0.979787
BCO2 ENSG00000197580	0.998383
BCOR ENSG00000183337	1.00602
BCORL1 ENSG00000085185	1.01334
BCR ENSG00000186716	0.994868
BCS1L ENSG00000074582	0.987995
BDH1 ENSG00000161267	0.981888
BDH2 ENSG00000164039	1.00979
BDKRB1 ENSG00000100739	1.00889
BDKRB2 ENSG00000168398	0.991335
BDNF ENSG00000176697	1.0136
BDP1 ENSG00000145734	0.990599
BEAN1 ENSG00000166546	1.00279
BECN1 ENSG00000126581	0.999736
BEGAIN ENSG00000183092	0.990176
BEND2 ENSG00000177324	0.970366
BEND3 ENSG00000178409	1.02146
BEND4 ENSG00000188848	0.988191
BEND5 ENSG00000162373	0.983102
BEND6 ENSG00000151917	1.0036
BEND7 ENSG00000165626	0.986891
BEST1 ENSG00000167995	1.01612
BEST2 ENSG00000039987	1.00188
BEST3 ENSG00000127325	1.00117
BEST4 ENSG00000142959	1.00351
BET1 ENSG00000105829	0.97918
BET1L ENSG00000177951	0.998536
BEX1 ENSG00000133169	0.975649
BEX2 ENSG00000133134	1.02569
BEX3 ENSG00000166681	0.981233
BEX4 ENSG00000102409	1.01721
BEX5 ENSG00000184515	1.00223
BFAR ENSG00000103429	0.988123
BFSP1 ENSG00000125864	1.01435
BGLAP ENSG00000242252	0.995974
BGN ENSG00000182492	0.965909
BHLHB9 ENSG00000198908	1.02332
BHLHE22 ENSG00000180828	1.0017
BHLHE40 ENSG00000134107	1.03226
BHLHE41 ENSG00000123095	1.00941
BHMT ENSG00000145692	1.019
BHMT2 ENSG00000132840	0.975416
BICC1 ENSG00000122870	1.01973
BICD1 ENSG00000151746	0.996736
BICD2 ENSG00000185963	1.00554
BICDL1 ENSG00000135127	1.00266
BICDL2 ENSG00000162069	0.982482
BID ENSG00000015475	0.984639
BIK ENSG00000100290	0.986389
BIN1 ENSG00000136717	1.01333
BIN2 ENSG00000110934	0.978829
BIN3 ENSG00000147439	0.992131
BIRC2 ENSG00000110330	1.00977
BIRC3 ENSG00000023445	1.00776
BIRC5 ENSG00000089685	1.00018
BIRC6 ENSG00000115760	0.984596
BIRC7 ENSG00000101197	1.0135
BIVM ENSG00000134897	1.01689
BLCAP ENSG00000166619	1.02154
BLK ENSG00000136573	0.968482
BLM ENSG00000197299	0.996619
BLMH ENSG00000108578	1.00886
BLNK ENSG00000095585	0.999219
BLOC1S1 ENSG00000135441	0.960339
BLOC1S2 ENSG00000196072	1.00483
BLOC1S3 ENSG00000189114	0.984868
BLOC1S4 ENSG00000186222	1.01751
BLOC1S5 ENSG00000188428	1.02832
BLOC1S6 ENSG00000104164	1.0001
BLVRA ENSG00000106605	1.00838
BLVRB ENSG00000090013	0.974024
BLZF1 ENSG00000117475	1.013
BMF ENSG00000104081	1.01171
BMI1 ENSG00000168283	1.0151
BMP1 ENSG00000168487	0.97865
BMP2 ENSG00000125845	1.04633
BMP2K ENSG00000138756	0.997114
BMP4 ENSG00000125378	0.993351
BMP5 ENSG00000112175	0.993154
BMP6 ENSG00000153162	0.992622
BMP7 ENSG00000101144	0.961479
BMP8A ENSG00000183682	0.997406
BMP8B ENSG00000116985	0.993558
BMPER ENSG00000164619	0.988682
BMPR1A ENSG00000107779	0.996895
BMPR1B ENSG00000138696	1.00337
BMPR2 ENSG00000204217	1.02444
BMS1 ENSG00000165733	0.995496
BMT2 ENSG00000164603	1.01659
BMX ENSG00000102010	0.997695
BNC2 ENSG00000173068	1.0177
BNIP1 ENSG00000113734	0.988387
BNIP2 ENSG00000140299	1.00644
BNIP3 ENSG00000176171	0.985512
BNIP3L ENSG00000104765	1.0213
BNIPL ENSG00000163141	0.969567
BOC ENSG00000144857	1.02852
BOD1 ENSG00000145919	0.995623
BOD1L1 ENSG00000038219	1.02919
BOD1L2 ENSG00000228075	1.01994
BOK ENSG00000176720	0.983351
BOLA1 ENSG00000178096	0.97257
BOLA2B ENSG00000169627	1.00719
BOLA3 ENSG00000163170	0.964895
BOLL ENSG00000152430	1.01564
BOP1 ENSG00000261236	0.996057
BORA ENSG00000136122	1.01479
BORCS5 ENSG00000165714	1.01829
BORCS6 ENSG00000196544	0.992379
BORCS7 ENSG00000166275	0.992225
BORCS8 ENSG00000254901	0.977678
BORCS8-MEF2B ENSG00000064489	1.01752
BPGM ENSG00000172331	0.991734
BPHL ENSG00000137274	0.999666
BPI ENSG00000101425	1.0145
BPIFB1 ENSG00000125999	1.00666
BPIFB2 ENSG00000078898	1.01632
BPNT1 ENSG00000162813	0.997332
BPTF ENSG00000171634	1.00118
BRAF ENSG00000157764	1.0335
BRAP ENSG00000089234	1.0319
BRAT1 ENSG00000106009	1.03676
BRCA1 ENSG00000012048	1.02391
BRCA2 ENSG00000139618	1.00417
BRCC3 ENSG00000185515	0.987683
BRD1 ENSG00000100425	1.01696
BRD2 ENSG00000204256	0.985733
BRD3 ENSG00000169925	1.01689
BRD4 ENSG00000141867	0.998436
BRD7 ENSG00000166164	1.00401
BRD8 ENSG00000112983	1.00871
BRD9 ENSG00000028310	1.0184
BRDT ENSG00000137948	0.98517
BRE ENSG00000158019	0.97757
BRF1 ENSG00000185024	1.01184
BRF2 ENSG00000104221	1.05072
BRI3 ENSG00000164713	1.02317
BRI3BP ENSG00000184992	1.02513
BRICD5 ENSG00000182685	0.996437
BRINP1 ENSG00000078725	1.00707
BRINP3 ENSG00000162670	0.980921
BRIP1 ENSG00000136492	0.977726
BRIX1 ENSG00000113460	1.02002
BRK1 ENSG00000254999	0.992376
BRMS1 ENSG00000174744	1.01416
BRMS1L ENSG00000100916	0.984171
BROX ENSG00000162819	1.00535
BRPF1 ENSG00000156983	0.980983
BRPF3 ENSG00000096070	0.968219
BRS3 ENSG00000102239	0.992886
BRSK1 ENSG00000160469	1.00146
BRSK2 ENSG00000174672	0.996316
BRWD1 ENSG00000185658	0.976758
BRWD3 ENSG00000165288	1.00438
BSCL2 ENSG00000168000	1.04977
BSDC1 ENSG00000160058	1.01688
BSG ENSG00000172270	1.02827
BSN ENSG00000164061	1.0012
BSPRY ENSG00000119411	1.01458
BST1 ENSG00000109743	0.968517
BST2 ENSG00000130303	0.988602
BTAF1 ENSG00000095564	1.0413
BTBD1 ENSG00000064726	1.01304
BTBD10 ENSG00000148925	1.02356
BTBD11 ENSG00000151136	0.975424
BTBD16 ENSG00000138152	1.00016
BTBD18 ENSG00000233436	0.99846
BTBD19 ENSG00000222009	0.999394
BTBD2 ENSG00000133243	1.01316
BTBD3 ENSG00000132640	1.01995
BTBD6 ENSG00000184887	1.00506
BTBD7 ENSG00000011114	0.989888
BTBD8 ENSG00000189195	1.01356
BTBD9 ENSG00000183826	1.01445
BTC ENSG00000174808	1.00128
BTD ENSG00000169814	0.952032
BTF3 ENSG00000145741	0.994287
BTF3L4 ENSG00000134717	1.03112
BTG1 ENSG00000133639	1.01267
BTG2 ENSG00000159388	1.0276
BTG3 ENSG00000154640	0.981049
BTG4 ENSG00000137707	1.01036
BTK ENSG00000010671	1.00377
BTLA ENSG00000186265	1.00823
BTN2A1 ENSG00000112763	0.975565
BTN2A2 ENSG00000124508	0.993657
BTN3A1 ENSG00000026950	0.993765
BTN3A2 ENSG00000186470	0.990609
BTN3A3 ENSG00000111801	0.966854
BTNL8 ENSG00000113303	0.984091
BTNL9 ENSG00000165810	1.0175
BTRC ENSG00000166167	1.00066
BUB1 ENSG00000169679	0.978533
BUB1B ENSG00000156970	1.00395
BUB3 ENSG00000154473	0.98301
BUD13 ENSG00000137656	1.00962
BUD31 ENSG00000106245	0.969941
BVES ENSG00000112276	1.01636
BYSL ENSG00000112578	1.01035
BZW1 ENSG00000082153	0.934804
BZW2 ENSG00000136261	1.01034
C10orf10 ENSG00000165507	0.985834
C10orf107 ENSG00000183346	1.02031
C10orf11 ENSG00000148655	0.99892
C10orf128 ENSG00000204161	0.973265
C10orf2 ENSG00000107815	1.00055
C10orf35 ENSG00000171224	1.00044
C10orf53 ENSG00000178645	1.04047
C10orf54 ENSG00000107738	0.998048
C10orf55 ENSG00000222047	1.01468
C10orf76 ENSG00000120029	1.00955
C10orf88 ENSG00000119965	0.997528
C10orf95 ENSG00000120055	1.02474
C10orf99 ENSG00000188373	1.01709
C11orf1 ENSG00000137720	1.00926
C11orf16 ENSG00000176029	0.99463
C11orf21 ENSG00000110665	1.02336
C11orf24 ENSG00000171067	1.039
C11orf31 ENSG00000211450	1.01178
C11orf40 ENSG00000171987	0.987087
C11orf45 ENSG00000174370	0.989522
C11orf49 ENSG00000149179	1.00277
C11orf52 ENSG00000149300	0.992084
C11orf54 ENSG00000182919	1.00499
C11orf57 ENSG00000150776	1.0068
C11orf58 ENSG00000110696	0.992359
C11orf63 ENSG00000109944	0.989507
C11orf65 ENSG00000166323	0.982291
C11orf68 ENSG00000175573	1.00516
C11orf70 ENSG00000137691	1.01253
C11orf71 ENSG00000180425	1.00518
C11orf74 ENSG00000166352	0.992892
C11orf80 ENSG00000173715	1.03449
C11orf84 ENSG00000168005	0.980743
C11orf87 ENSG00000185742	0.99874
C11orf88 ENSG00000183644	0.987826
C11orf95 ENSG00000188070	0.994098
C11orf96 ENSG00000187479	0.971467
C11orf98 ENSG00000278615	0.979753
C12orf10 ENSG00000139637	1.01874
C12orf29 ENSG00000133641	0.994468
C12orf4 ENSG00000047621	0.997127
C12orf40 ENSG00000180116	1.00888
C12orf42 ENSG00000179088	0.977685
C12orf43 ENSG00000157895	1.01758
C12orf45 ENSG00000151131	1.00064
C12orf49 ENSG00000111412	1.00205
C12orf50 ENSG00000165805	1.03467
C12orf54 ENSG00000177627	0.978296
C12orf56 ENSG00000185306	0.999896
C12orf57 ENSG00000111678	1.02096
C12orf60 ENSG00000182993	0.991431
C12orf65 ENSG00000130921	0.985389
C12orf66 ENSG00000174206	0.991757
C12orf71 ENSG00000214700	0.969607
C12orf73 ENSG00000204954	1.01771
C12orf75 ENSG00000235162	0.986607
C12orf76 ENSG00000174456	0.95588
C14orf1 ENSG00000133935	1.00613
C14orf105 ENSG00000100557	1.01105
C14orf119 ENSG00000179933	0.988431
C14orf132 ENSG00000227051	1.01532
C14orf142 ENSG00000170270	0.975971
C14orf159 ENSG00000133943	1.0126
C14orf166 ENSG00000087302	0.981071
C14orf169 ENSG00000170468	1.03133
C14orf180 ENSG00000184601	1.01721
C14orf2 ENSG00000156411	0.996597
C14orf28 ENSG00000179476	1.01162
C14orf37 ENSG00000139971	0.997077
C14orf39 ENSG00000179008	1.04599
C14orf79 ENSG00000140104	1.01575
C14orf80 ENSG00000185347	1.00798
C14orf93 ENSG00000100802	0.988012
C15orf39 ENSG00000167173	0.987491
C15orf40 ENSG00000169609	1.03479
C15orf41 ENSG00000186073	1.02228
C15orf48 ENSG00000166920	1.02205
C15orf52 ENSG00000188549	0.948103
C15orf53 ENSG00000175779	1.01171
C15orf57 ENSG00000128891	1.03287
C15orf59 ENSG00000205363	0.973426
C15orf61 ENSG00000189227	1.01353
C15orf62 ENSG00000188277	0.955975
C15orf65 ENSG00000261652	0.995915
C16orf13 ENSG00000130731	0.992785
C16orf45 ENSG00000166780	0.961873
C16orf46 ENSG00000166455	1.01068
C16orf52 ENSG00000185716	1.00009
C16orf54 ENSG00000185905	1.01037
C16orf58 ENSG00000140688	1.0092
C16orf59 ENSG00000162062	0.97035
C16orf62 ENSG00000103544	1.00639
C16orf70 ENSG00000125149	0.994681
C16orf71 ENSG00000166246	0.996385
C16orf72 ENSG00000182831	0.983077
C16orf74 ENSG00000154102	0.981088
C16orf78 ENSG00000166152	0.996646
C16orf86 ENSG00000159761	0.971441
C16orf87 ENSG00000155330	1.03643
C16orf89 ENSG00000153446	0.997601
C16orf91 ENSG00000174109	0.983774
C16orf95 ENSG00000260456	1.04606
C17orf107 ENSG00000205710	0.9828
C17orf49 ENSG00000258315	1.03372
C17orf50 ENSG00000270806	1.0173
C17orf51 ENSG00000212719	0.964424
C17orf53 ENSG00000125319	1.00951
C17orf58 ENSG00000186665	0.993442
C17orf62 ENSG00000178927	0.981564
C17orf64 ENSG00000141371	0.973504
C17orf67 ENSG00000214226	1.01221
C17orf75 ENSG00000108666	1.03796
C17orf78 ENSG00000278505	0.998112
C17orf80 ENSG00000141219	1.00559
C17orf89 ENSG00000224877	0.997476
C17orf96 ENSG00000273604	1.02892
C17orf97 ENSG00000187624	1.0415
C17orf99 ENSG00000187997	0.995512
C18orf21 ENSG00000141428	1.02986
C18orf25 ENSG00000152242	0.981428
C18orf32 ENSG00000177576	1.01593
C18orf54 ENSG00000166845	1.02867
C18orf63 ENSG00000206043	0.984807
C18orf8 ENSG00000141452	0.99285
C19orf12 ENSG00000131943	1.01602
C19orf18 ENSG00000177025	0.995059
C19orf24 ENSG00000228300	1.00748
C19orf25 ENSG00000119559	1.03414
C19orf33 ENSG00000167644	0.995653
C19orf35 ENSG00000188305	1.00307
C19orf38 ENSG00000214212	1.02024
C19orf43 ENSG00000123144	0.999691
C19orf44 ENSG00000105072	1.00548
C19orf45 ENSG00000198723	0.974582
C19orf47 ENSG00000160392	1.00079
C19orf48 ENSG00000167747	0.996122
C19orf52 ENSG00000142444	0.999865
C19orf53 ENSG00000104979	0.994678
C19orf54 ENSG00000188493	1.02872
C19orf57 ENSG00000132016	1.03149
C19orf60 ENSG00000006015	1.01436
C19orf66 ENSG00000130813	1.00509
C19orf68 ENSG00000185453	1.00018
C19orf70 ENSG00000174917	1.00457
C19orf71 ENSG00000183397	0.977865
C19orf73 ENSG00000221916	0.962028
C19orf81 ENSG00000235034	1.01812
C1D ENSG00000197223	1.01325
C1GALT1 ENSG00000106392	0.99975
C1GALT1C1 ENSG00000171155	1.00258
C1GALT1C1L ENSG00000223658	0.982589
C1QA ENSG00000173372	0.993331
C1QB ENSG00000173369	1.02086
C1QBP ENSG00000108561	0.984752
C1QC ENSG00000159189	1.00088
C1QL1 ENSG00000131094	1.03029
C1QL3 ENSG00000165985	1.01465
C1QTNF1 ENSG00000173918	1.03145
C1QTNF2 ENSG00000145861	1.00749
C1QTNF3 ENSG00000082196	0.999027
C1QTNF4 ENSG00000172247	0.967245
C1QTNF5 ENSG00000223953	1.03903
C1QTNF6 ENSG00000133466	0.985983
C1QTNF7 ENSG00000163145	0.999971
C1QTNF9 ENSG00000240654	1.0421
C1QTNF9B ENSG00000205863	0.989137
C1QTNF9B-AS1 ENSG00000281899	1.0064
C1R ENSG00000159403	0.998693
C1RL ENSG00000139178	1.0061
C1S ENSG00000182326	1.00578
C1orf101 ENSG00000179397	1.03236
C1orf105 ENSG00000180999	1.00406
C1orf106 ENSG00000163362	1.01177
C1orf109 ENSG00000116922	0.971655
C1orf112 ENSG00000000460	1.00962
C1orf115 ENSG00000162817	1.03824
C1orf116 ENSG00000182795	1.01902
C1orf122 ENSG00000197982	1.02539
C1orf123 ENSG00000162384	1.01477
C1orf127 ENSG00000175262	0.968444
C1orf131 ENSG00000143633	1.02591
C1orf145 ENSG00000162913	1.0013
C1orf146 ENSG00000203910	0.996419
C1orf158 ENSG00000157330	0.961549
C1orf159 ENSG00000131591	1.00399
C1orf162 ENSG00000143110	1.03163
C1orf167 ENSG00000215910	1.0249
C1orf168 ENSG00000187889	0.99065
C1orf174 ENSG00000198912	0.998009
C1orf185 ENSG00000204006	0.99913
C1orf186 ENSG00000263961	1.00644
C1orf194 ENSG00000179902	1.00237
C1orf198 ENSG00000119280	1.0125
C1orf204 ENSG00000188004	1.02766
C1orf21 ENSG00000116667	1.00121
C1orf210 ENSG00000253313	0.995058
C1orf216 ENSG00000142686	1.01054
C1orf226 ENSG00000239887	1.00806
C1orf228 ENSG00000198520	0.965687
C1orf234 ENSG00000227868	1.01341
C1orf27 ENSG00000157181	0.973592
C1orf35 ENSG00000143793	0.992089
C1orf43 ENSG00000143612	1.01049
C1orf50 ENSG00000164008	0.988155
C1orf52 ENSG00000162642	0.999835
C1orf53 ENSG00000203724	0.971525
C1orf54 ENSG00000118292	0.99774
C1orf56 ENSG00000143443	1.00251
C1orf64 ENSG00000183888	0.996357
C1orf74 ENSG00000162757	1.01222
C1orf87 ENSG00000162598	0.989667
C2 ENSG00000166278	1.00138
C20orf144 ENSG00000149609	1.02667
C20orf194 ENSG00000088854	1.00731
C20orf196 ENSG00000171984	0.990558
C20orf24 ENSG00000101084	0.995851
C20orf27 ENSG00000101220	1.02809
C20orf96 ENSG00000196476	0.998384
C21orf2 ENSG00000160226	1.02896
C21orf33 ENSG00000160221	0.979725
C21orf58 ENSG00000160298	0.984712
C21orf59 ENSG00000159079	0.96365
C21orf91 ENSG00000154642	0.960699
C22orf15 ENSG00000169314	1.01979
C22orf23 ENSG00000128346	1.02133
C22orf29 ENSG00000215012	1.00136
C22orf31 ENSG00000100249	0.985822
C22orf39 ENSG00000242259	0.940585
C22orf42 ENSG00000205856	1.0035
C22orf46 ENSG00000184208	1.00023
C2CD2 ENSG00000157617	0.998568
C2CD2L ENSG00000172375	1.0181
C2CD3 ENSG00000168014	0.98921
C2CD4A ENSG00000198535	0.997526
C2CD4B ENSG00000205502	0.991889
C2CD4C ENSG00000183186	1.02822
C2CD4D ENSG00000225556	0.966099
C2CD5 ENSG00000111731	1.02844
C2orf15 ENSG00000273045	0.990917
C2orf40 ENSG00000119147	0.97525
C2orf42 ENSG00000115998	0.999194
C2orf47 ENSG00000162972	0.966579
C2orf49 ENSG00000135974	0.978563
C2orf50 ENSG00000150873	1.00829
C2orf54 ENSG00000172478	0.982258
C2orf68 ENSG00000168887	0.992073
C2orf69 ENSG00000178074	1.04134
C2orf70 ENSG00000173557	1.01372
C2orf71 ENSG00000179270	1.00398
C2orf72 ENSG00000204128	0.983835
C2orf73 ENSG00000177994	1.0137
C2orf74 ENSG00000237651	1.00913
C2orf76 ENSG00000186132	0.973487
C2orf80 ENSG00000188674	0.999995
C2orf81 ENSG00000159239	0.972229
C2orf82 ENSG00000182600	1.01366
C2orf88 ENSG00000187699	0.990375
C3 ENSG00000125730	0.986455
C3AR1 ENSG00000171860	0.994143
C3orf14 ENSG00000114405	1.02168
C3orf18 ENSG00000088543	0.975982
C3orf33 ENSG00000174928	1.00803
C3orf36 ENSG00000221972	1.00463
C3orf38 ENSG00000179021	0.998659
C3orf49 ENSG00000163632	1.00822
C3orf52 ENSG00000114529	1.04915
C3orf58 ENSG00000181744	1.00597
C3orf62 ENSG00000188315	1.01386
C3orf67 ENSG00000163689	1.01367
C3orf70 ENSG00000187068	0.977767
C3orf80 ENSG00000180044	0.978391
C4A ENSG00000244731	1.00088
C4B ENSG00000224389	0.98578
C4BPB ENSG00000123843	0.994139
C4orf19 ENSG00000154274	1.03296
C4orf26 ENSG00000174792	1.00034
C4orf3 ENSG00000164096	0.985129
C4orf32 ENSG00000174749	0.999374
C4orf33 ENSG00000151470	1.00369
C4orf36 ENSG00000163633	0.996012
C4orf46 ENSG00000205208	1.0077
C4orf47 ENSG00000205129	1.00828
C4orf48 ENSG00000243449	1.03565
C5 ENSG00000106804	0.986442
C5AR1 ENSG00000197405	1.04172
C5AR2 ENSG00000134830	1.00577
C5orf15 ENSG00000113583	0.98813
C5orf22 ENSG00000082213	1.01558
C5orf24 ENSG00000181904	1.00381
C5orf30 ENSG00000181751	0.971968
C5orf34 ENSG00000172244	0.998166
C5orf38 ENSG00000186493	0.970042
C5orf42 ENSG00000197603	1.00464
C5orf45 ENSG00000161010	0.999351
C5orf46 ENSG00000178776	1.03668
C5orf49 ENSG00000215217	0.980491
C5orf51 ENSG00000205765	1.02563
C5orf56 ENSG00000197536	1.00777
C5orf58 ENSG00000234511	1.00799
C5orf63 ENSG00000164241	1.01566
C6 ENSG00000039537	1.00145
C6orf1 ENSG00000186577	1.01432
C6orf10 ENSG00000204296	0.998347
C6orf106 ENSG00000196821	1.00591
C6orf118 ENSG00000112539	1.01831
C6orf120 ENSG00000185127	0.992501
C6orf132 ENSG00000188112	0.993753
C6orf136 ENSG00000204564	1.0149
C6orf141 ENSG00000197261	0.978863
C6orf163 ENSG00000203872	0.972948
C6orf201 ENSG00000185689	1.00792
C6orf203 ENSG00000130349	1.04749
C6orf222 ENSG00000189325	0.996859
C6orf226 ENSG00000221821	1.03261
C6orf229 ENSG00000260286	1.02013
C6orf25 ENSG00000204420	0.978444
C6orf47 ENSG00000204439	1.0017
C6orf48 ENSG00000204387	0.972277
C6orf52 ENSG00000137434	0.987597
C6orf58 ENSG00000184530	0.980706
C6orf62 ENSG00000112308	0.991179
C6orf89 ENSG00000198663	1.04358
C7 ENSG00000112936	1.00784
C7orf25 ENSG00000136197	1.01196
C7orf26 ENSG00000146576	0.966679
C7orf31 ENSG00000153790	1.00048
C7orf34 ENSG00000165131	0.998362
C7orf43 ENSG00000146826	1.00143
C7orf49 ENSG00000122783	0.990312
C7orf50 ENSG00000146540	0.983167
C7orf57 ENSG00000164746	1.02101
C7orf61 ENSG00000185955	1.01086
C7orf62 ENSG00000164645	0.984856
C7orf73 ENSG00000243317	0.96854
C8G ENSG00000176919	0.9753
C8orf33 ENSG00000182307	1.05882
C8orf34 ENSG00000165084	0.99254
C8orf37 ENSG00000156172	1.01014
C8orf4 ENSG00000176907	0.977276
C8orf44 ENSG00000213865	0.994063
C8orf46 ENSG00000169085	1.00959
C8orf48 ENSG00000164743	1.00546
C8orf58 ENSG00000241852	1.03494
C8orf59 ENSG00000176731	1.02302
C8orf74 ENSG00000171060	1.03384
C8orf76 ENSG00000189376	1.01539
C8orf82 ENSG00000213563	1.03808
C8orf86 ENSG00000196166	0.993117
C8orf88 ENSG00000253250	1.01048
C8orf89 ENSG00000274443	1.00354
C9 ENSG00000113600	1.03183
C9orf114 ENSG00000198917	0.977824
C9orf116 ENSG00000160345	1.04187
C9orf129 ENSG00000204352	1.03973
C9orf142 ENSG00000148362	0.995485
C9orf152 ENSG00000188959	0.997801
C9orf153 ENSG00000187753	1.00657
C9orf16 ENSG00000171159	1.00565
C9orf172 ENSG00000232434	0.977327
C9orf24 ENSG00000164972	1.01298
C9orf3 ENSG00000148120	1.00521
C9orf40 ENSG00000135045	1.016
[truncated: 14,515 more rows]
