# Supplementary material for: Spatial maps of prostate cancer transcriptomes reveal an unexplored landscape of heterogeneity
Source: Nat Commun. 2018 Jun 20;9:2419. doi: 10.1038/s41467-018-04724-5 (PMC6010471; doi:10.1038/s41467-018-04724-5)
Supplement: Supplementary file 6 — Supplementary Data 3 [file 41467_2018_4724_MOESM6_ESM.zip › Supplementary Dataset 2/log.txt]

2016-12-20 11:02:40.282521 [info] std 0.2.1-385-g67df11f [master branch]
2016-12-20 11:02:40.282650 [info] Tue Dec 20 11:02:40 2016
2016-12-20 11:02:40.282665 [info] Working directory = /home/emelie.berglund/analysis
2016-12-20 11:02:40.282675 [info] Command = std -t 10 /home/emelie.berglund/count_data/cancer/P1.2.tsv /home/emelie.berglund/count_data/cancer/P2.4.tsv /home/emelie.berglund/count_data/cancer/P3.3.tsv -o 161220_cancer_10factors$/

2016-12-20 11:02:42.774344 [info] Using Gamma distribution for the features.
2016-12-20 11:02:42.774455 [info] Using HierGamma distribution for the mixing weights.
2016-12-20 11:02:43.308058 [info] Initial model
Poisson Factorization G = 16514 T = 10 E = 3
Experiment G = 16514 S = 405 T = 10
Experiment G = 16514 S = 447 T = 10
Experiment G = 16514 S = 499 T = 10

2016-12-20 11:02:43.308209 [info] Performing iteration 1
2016-12-20 11:02:46.222655 [info] Observed Log-likelihood = -5.61687e+08
2016-12-20 11:02:48.016253 [info] Performing iteration 2
2016-12-20 11:02:50.828887 [info] Observed Log-likelihood = -2.06521e+07
2016-12-20 11:02:52.502877 [info] Performing iteration 3
2016-12-20 11:02:55.339881 [info] Observed Log-likelihood = -2.02637e+07
2016-12-20 11:02:56.981766 [info] Performing iteration 4
2016-12-20 11:02:59.837302 [info] Observed Log-likelihood = -2.01394e+07
2016-12-20 11:03:01.494297 [info] Performing iteration 5
2016-12-20 11:03:04.341614 [info] Observed Log-likelihood = -2.00363e+07
2016-12-20 11:03:05.960019 [info] Performing iteration 6
2016-12-20 11:03:08.821813 [info] Observed Log-likelihood = -2.00132e+07
2016-12-20 11:03:10.449101 [info] Performing iteration 7
2016-12-20 11:03:13.292845 [info] Observed Log-likelihood = -1.9974e+07
2016-12-20 11:03:14.905985 [info] Performing iteration 8
2016-12-20 11:03:17.755049 [info] Observed Log-likelihood = -1.99551e+07
2016-12-20 11:03:19.435823 [info] Performing iteration 9
2016-12-20 11:03:22.306326 [info] Observed Log-likelihood = -1.99497e+07
2016-12-20 11:03:23.939172 [info] Performing iteration 10
2016-12-20 11:03:26.813809 [info] Observed Log-likelihood = -1.99335e+07
2016-12-20 11:03:28.451305 [info] Performing iteration 11
2016-12-20 11:03:31.321330 [info] Observed Log-likelihood = -1.99222e+07
2016-12-20 11:03:32.955133 [info] Performing iteration 12
2016-12-20 11:03:36.005917 [info] Observed Log-likelihood = -1.99086e+07
2016-12-20 11:03:37.643860 [info] Performing iteration 13
2016-12-20 11:03:40.687063 [info] Observed Log-likelihood = -1.98917e+07
2016-12-20 11:03:42.333897 [info] Performing iteration 14
2016-12-20 11:03:45.396627 [info] Observed Log-likelihood = -1.98823e+07
2016-12-20 11:03:47.049084 [info] Performing iteration 15
2016-12-20 11:03:50.101071 [info] Observed Log-likelihood = -1.98668e+07
2016-12-20 11:03:51.759122 [info] Performing iteration 16
2016-12-20 11:03:54.835366 [info] Observed Log-likelihood = -1.98557e+07
2016-12-20 11:03:56.499246 [info] Performing iteration 17
2016-12-20 11:03:59.546515 [info] Observed Log-likelihood = -1.98377e+07
2016-12-20 11:04:01.204156 [info] Performing iteration 18
2016-12-20 11:04:04.255824 [info] Observed Log-likelihood = -1.98262e+07
2016-12-20 11:04:05.920951 [info] Performing iteration 19
2016-12-20 11:04:08.971517 [info] Observed Log-likelihood = -1.98118e+07
2016-12-20 11:04:10.636294 [info] Performing iteration 20
2016-12-20 11:04:13.687656 [info] Observed Log-likelihood = -1.97955e+07
2016-12-20 11:04:15.361971 [info] Performing iteration 21
2016-12-20 11:04:18.411818 [info] Observed Log-likelihood = -1.97828e+07
2016-12-20 11:04:20.081468 [info] Performing iteration 22
2016-12-20 11:04:23.068823 [info] Observed Log-likelihood = -1.97669e+07
2016-12-20 11:04:24.745072 [info] Performing iteration 23
2016-12-20 11:04:27.675981 [info] Observed Log-likelihood = -1.97511e+07
2016-12-20 11:04:29.345681 [info] Performing iteration 24
2016-12-20 11:04:32.278151 [info] Observed Log-likelihood = -1.9736e+07
2016-12-20 11:04:33.958226 [info] Performing iteration 25
2016-12-20 11:04:36.878205 [info] Observed Log-likelihood = -1.97199e+07
2016-12-20 11:04:38.556884 [info] Performing iteration 26
2016-12-20 11:04:41.482894 [info] Observed Log-likelihood = -1.97047e+07
2016-12-20 11:04:43.138409 [info] Performing iteration 27
2016-12-20 11:04:46.051232 [info] Observed Log-likelihood = -1.96929e+07
2016-12-20 11:04:47.728444 [info] Performing iteration 28
2016-12-20 11:04:50.667561 [info] Observed Log-likelihood = -1.96789e+07
2016-12-20 11:04:52.334785 [info] Performing iteration 29
2016-12-20 11:04:55.391415 [info] Observed Log-likelihood = -1.96681e+07
2016-12-20 11:04:57.108571 [info] Performing iteration 30
2016-12-20 11:05:00.034420 [info] Observed Log-likelihood = -1.96567e+07
2016-12-20 11:05:01.713779 [info] Performing iteration 31
2016-12-20 11:05:04.624925 [info] Observed Log-likelihood = -1.96436e+07
2016-12-20 11:05:06.351716 [info] Performing iteration 32
2016-12-20 11:05:09.288094 [info] Observed Log-likelihood = -1.96305e+07
2016-12-20 11:05:10.975399 [info] Performing iteration 33
2016-12-20 11:05:13.880619 [info] Observed Log-likelihood = -1.96187e+07
2016-12-20 11:05:15.544606 [info] Performing iteration 34
2016-12-20 11:05:18.456812 [info] Observed Log-likelihood = -1.96092e+07
2016-12-20 11:05:20.132597 [info] Performing iteration 35
2016-12-20 11:05:23.048421 [info] Observed Log-likelihood = -1.96001e+07
2016-12-20 11:05:24.729002 [info] Performing iteration 36
2016-12-20 11:05:27.647206 [info] Observed Log-likelihood = -1.95887e+07
2016-12-20 11:05:29.327098 [info] Performing iteration 37
2016-12-20 11:05:32.245860 [info] Observed Log-likelihood = -1.95783e+07
2016-12-20 11:05:33.922974 [info] Performing iteration 38
2016-12-20 11:05:36.835118 [info] Observed Log-likelihood = -1.95692e+07
2016-12-20 11:05:38.499944 [info] Performing iteration 39
2016-12-20 11:05:41.397908 [info] Observed Log-likelihood = -1.95596e+07
2016-12-20 11:05:43.078987 [info] Performing iteration 40
2016-12-20 11:05:45.988202 [info] Observed Log-likelihood = -1.95501e+07
2016-12-20 11:05:47.658168 [info] Performing iteration 41
2016-12-20 11:05:50.570684 [info] Observed Log-likelihood = -1.95427e+07
2016-12-20 11:05:52.242739 [info] Performing iteration 42
2016-12-20 11:05:55.147645 [info] Observed Log-likelihood = -1.95343e+07
2016-12-20 11:05:56.827295 [info] Performing iteration 43
2016-12-20 11:05:59.723903 [info] Observed Log-likelihood = -1.95259e+07
2016-12-20 11:06:01.392523 [info] Performing iteration 44
2016-12-20 11:06:04.299538 [info] Observed Log-likelihood = -1.95169e+07
2016-12-20 11:06:05.971874 [info] Performing iteration 45
2016-12-20 11:06:08.865811 [info] Observed Log-likelihood = -1.95101e+07
2016-12-20 11:06:10.541804 [info] Performing iteration 46
2016-12-20 11:06:13.439748 [info] Observed Log-likelihood = -1.95034e+07
2016-12-20 11:06:15.108593 [info] Performing iteration 47
2016-12-20 11:06:17.994411 [info] Observed Log-likelihood = -1.94957e+07
2016-12-20 11:06:19.666985 [info] Performing iteration 48
2016-12-20 11:06:22.559318 [info] Observed Log-likelihood = -1.94872e+07
2016-12-20 11:06:24.250229 [info] Performing iteration 49
2016-12-20 11:06:27.157501 [info] Observed Log-likelihood = -1.94804e+07
2016-12-20 11:06:28.834508 [info] Performing iteration 50
2016-12-20 11:06:31.731006 [info] Observed Log-likelihood = -1.94728e+07
2016-12-20 11:06:33.415789 [info] Performing iteration 51
2016-12-20 11:06:36.315845 [info] Observed Log-likelihood = -1.9466e+07
2016-12-20 11:06:37.979391 [info] Performing iteration 52
2016-12-20 11:06:40.872840 [info] Observed Log-likelihood = -1.94593e+07
2016-12-20 11:06:42.555002 [info] Performing iteration 53
2016-12-20 11:06:45.445814 [info] Observed Log-likelihood = -1.94517e+07
2016-12-20 11:06:47.110801 [info] Performing iteration 54
2016-12-20 11:06:50.000675 [info] Observed Log-likelihood = -1.94457e+07
2016-12-20 11:06:51.676618 [info] Performing iteration 55
2016-12-20 11:06:54.564002 [info] Observed Log-likelihood = -1.94387e+07
2016-12-20 11:06:56.226929 [info] Performing iteration 56
2016-12-20 11:06:59.113926 [info] Observed Log-likelihood = -1.94327e+07
2016-12-20 11:07:00.799370 [info] Performing iteration 57
2016-12-20 11:07:03.686788 [info] Observed Log-likelihood = -1.94274e+07
2016-12-20 11:07:05.373530 [info] Performing iteration 58
2016-12-20 11:07:08.267773 [info] Observed Log-likelihood = -1.94212e+07
2016-12-20 11:07:09.951436 [info] Performing iteration 59
2016-12-20 11:07:12.841810 [info] Observed Log-likelihood = -1.94147e+07
2016-12-20 11:07:14.528027 [info] Performing iteration 60
2016-12-20 11:07:17.413273 [info] Observed Log-likelihood = -1.94088e+07
2016-12-20 11:07:19.088406 [info] Performing iteration 61
2016-12-20 11:07:21.970120 [info] Observed Log-likelihood = -1.94031e+07
2016-12-20 11:07:23.635774 [info] Performing iteration 62
2016-12-20 11:07:26.520674 [info] Observed Log-likelihood = -1.93964e+07
2016-12-20 11:07:28.188864 [info] Performing iteration 63
2016-12-20 11:07:31.057638 [info] Observed Log-likelihood = -1.93929e+07
2016-12-20 11:07:32.733612 [info] Performing iteration 64
2016-12-20 11:07:35.620642 [info] Observed Log-likelihood = -1.93878e+07
2016-12-20 11:07:37.297281 [info] Performing iteration 65
2016-12-20 11:07:40.180075 [info] Observed Log-likelihood = -1.93835e+07
2016-12-20 11:07:41.862941 [info] Performing iteration 66
2016-12-20 11:07:44.741673 [info] Observed Log-likelihood = -1.93786e+07
2016-12-20 11:07:46.421535 [info] Performing iteration 67
2016-12-20 11:07:49.298839 [info] Observed Log-likelihood = -1.93738e+07
2016-12-20 11:07:50.976186 [info] Performing iteration 68
2016-12-20 11:07:53.852020 [info] Observed Log-likelihood = -1.93701e+07
2016-12-20 11:07:55.536664 [info] Performing iteration 69
2016-12-20 11:07:58.411828 [info] Observed Log-likelihood = -1.93655e+07
2016-12-20 11:08:00.094216 [info] Performing iteration 70
2016-12-20 11:08:02.982965 [info] Observed Log-likelihood = -1.93622e+07
2016-12-20 11:08:04.727649 [info] Performing iteration 71
2016-12-20 11:08:07.853122 [info] Observed Log-likelihood = -1.93576e+07
2016-12-20 11:08:09.601109 [info] Performing iteration 72
2016-12-20 11:08:12.707349 [info] Observed Log-likelihood = -1.93542e+07
2016-12-20 11:08:14.463446 [info] Performing iteration 73
2016-12-20 11:08:17.599526 [info] Observed Log-likelihood = -1.93504e+07
2016-12-20 11:08:19.360648 [info] Performing iteration 74
2016-12-20 11:08:22.363071 [info] Observed Log-likelihood = -1.93471e+07
2016-12-20 11:08:24.074585 [info] Performing iteration 75
2016-12-20 11:08:27.036276 [info] Observed Log-likelihood = -1.93439e+07
2016-12-20 11:08:28.742173 [info] Performing iteration 76
2016-12-20 11:08:31.697846 [info] Observed Log-likelihood = -1.93401e+07
2016-12-20 11:08:33.397121 [info] Performing iteration 77
2016-12-20 11:08:36.362068 [info] Observed Log-likelihood = -1.93364e+07
2016-12-20 11:08:38.085536 [info] Performing iteration 78
2016-12-20 11:08:41.039155 [info] Observed Log-likelihood = -1.93336e+07
2016-12-20 11:08:42.809844 [info] Performing iteration 79
2016-12-20 11:08:45.844505 [info] Observed Log-likelihood = -1.93292e+07
2016-12-20 11:08:47.587950 [info] Performing iteration 80
2016-12-20 11:08:50.549532 [info] Observed Log-likelihood = -1.93263e+07
2016-12-20 11:08:52.276704 [info] Performing iteration 81
2016-12-20 11:08:55.248213 [info] Observed Log-likelihood = -1.93226e+07
2016-12-20 11:08:56.963219 [info] Performing iteration 82
2016-12-20 11:08:59.927933 [info] Observed Log-likelihood = -1.93215e+07
2016-12-20 11:09:01.645186 [info] Performing iteration 83
2016-12-20 11:09:04.601221 [info] Observed Log-likelihood = -1.93186e+07
2016-12-20 11:09:06.318165 [info] Performing iteration 84
2016-12-20 11:09:09.296276 [info] Observed Log-likelihood = -1.93158e+07
2016-12-20 11:09:11.010236 [info] Performing iteration 85
2016-12-20 11:09:13.957291 [info] Observed Log-likelihood = -1.93135e+07
2016-12-20 11:09:15.672596 [info] Performing iteration 86
2016-12-20 11:09:18.622863 [info] Observed Log-likelihood = -1.93109e+07
2016-12-20 11:09:20.369120 [info] Performing iteration 87
2016-12-20 11:09:23.378558 [info] Observed Log-likelihood = -1.93082e+07
2016-12-20 11:09:25.087929 [info] Performing iteration 88
2016-12-20 11:09:28.121118 [info] Observed Log-likelihood = -1.93053e+07
2016-12-20 11:09:29.830340 [info] Performing iteration 89
2016-12-20 11:09:32.838357 [info] Observed Log-likelihood = -1.93041e+07
2016-12-20 11:09:34.554060 [info] Performing iteration 90
2016-12-20 11:09:37.589085 [info] Observed Log-likelihood = -1.93022e+07
2016-12-20 11:09:39.319180 [info] Performing iteration 91
2016-12-20 11:09:42.548206 [info] Observed Log-likelihood = -1.92997e+07
2016-12-20 11:09:44.280103 [info] Performing iteration 92
2016-12-20 11:09:47.358409 [info] Observed Log-likelihood = -1.92981e+07
2016-12-20 11:09:49.094020 [info] Performing iteration 93
2016-12-20 11:09:52.183403 [info] Observed Log-likelihood = -1.92955e+07
2016-12-20 11:09:53.920956 [info] Performing iteration 94
2016-12-20 11:09:57.014148 [info] Observed Log-likelihood = -1.92946e+07
2016-12-20 11:09:58.746131 [info] Performing iteration 95
2016-12-20 11:10:01.816476 [info] Observed Log-likelihood = -1.92916e+07
2016-12-20 11:10:03.561124 [info] Performing iteration 96
2016-12-20 11:10:06.631755 [info] Observed Log-likelihood = -1.92899e+07
2016-12-20 11:10:08.367877 [info] Performing iteration 97
2016-12-20 11:10:11.427934 [info] Observed Log-likelihood = -1.92873e+07
2016-12-20 11:10:13.174851 [info] Performing iteration 98
2016-12-20 11:10:16.233448 [info] Observed Log-likelihood = -1.92858e+07
2016-12-20 11:10:17.969957 [info] Performing iteration 99
2016-12-20 11:10:21.029180 [info] Observed Log-likelihood = -1.92834e+07
2016-12-20 11:10:22.755084 [info] Performing iteration 100
2016-12-20 11:10:25.809118 [info] Observed Log-likelihood = -1.92815e+07
2016-12-20 11:10:27.550737 [info] Performing iteration 101
2016-12-20 11:10:30.619091 [info] Observed Log-likelihood = -1.92804e+07
2016-12-20 11:10:32.352654 [info] Performing iteration 102
2016-12-20 11:10:35.412850 [info] Observed Log-likelihood = -1.92788e+07
2016-12-20 11:10:37.133823 [info] Performing iteration 103
2016-12-20 11:10:40.188021 [info] Observed Log-likelihood = -1.92767e+07
2016-12-20 11:10:41.923447 [info] Performing iteration 104
2016-12-20 11:10:44.980782 [info] Observed Log-likelihood = -1.92752e+07
2016-12-20 11:10:46.714136 [info] Performing iteration 105
2016-12-20 11:10:49.776072 [info] Observed Log-likelihood = -1.92745e+07
2016-12-20 11:10:51.507628 [info] Performing iteration 106
2016-12-20 11:10:54.559380 [info] Observed Log-likelihood = -1.92724e+07
2016-12-20 11:10:56.281700 [info] Performing iteration 107
2016-12-20 11:10:59.309601 [info] Observed Log-likelihood = -1.92706e+07
2016-12-20 11:11:01.031239 [info] Performing iteration 108
2016-12-20 11:11:04.036042 [info] Observed Log-likelihood = -1.92684e+07
2016-12-20 11:11:05.755042 [info] Performing iteration 109
2016-12-20 11:11:08.766901 [info] Observed Log-likelihood = -1.92671e+07
2016-12-20 11:11:10.468119 [info] Performing iteration 110
2016-12-20 11:11:13.481731 [info] Observed Log-likelihood = -1.92652e+07
2016-12-20 11:11:15.199368 [info] Performing iteration 111
2016-12-20 11:11:18.215026 [info] Observed Log-likelihood = -1.9264e+07
2016-12-20 11:11:19.936415 [info] Performing iteration 112
2016-12-20 11:11:22.930946 [info] Observed Log-likelihood = -1.92628e+07
2016-12-20 11:11:24.645773 [info] Performing iteration 113
2016-12-20 11:11:27.657866 [info] Observed Log-likelihood = -1.92615e+07
2016-12-20 11:11:29.402736 [info] Performing iteration 114
2016-12-20 11:11:32.422175 [info] Observed Log-likelihood = -1.926e+07
2016-12-20 11:11:34.134722 [info] Performing iteration 115
2016-12-20 11:11:37.124181 [info] Observed Log-likelihood = -1.92584e+07
2016-12-20 11:11:38.845885 [info] Performing iteration 116
2016-12-20 11:11:41.833240 [info] Observed Log-likelihood = -1.92587e+07
2016-12-20 11:11:43.538653 [info] Performing iteration 117
2016-12-20 11:11:46.517250 [info] Observed Log-likelihood = -1.9256e+07
2016-12-20 11:11:48.226707 [info] Performing iteration 118
2016-12-20 11:11:51.228088 [info] Observed Log-likelihood = -1.92546e+07
2016-12-20 11:11:52.952221 [info] Performing iteration 119
2016-12-20 11:11:55.945722 [info] Observed Log-likelihood = -1.9253e+07
2016-12-20 11:11:57.667315 [info] Performing iteration 120
2016-12-20 11:12:00.657033 [info] Observed Log-likelihood = -1.92518e+07
2016-12-20 11:12:02.375567 [info] Performing iteration 121
2016-12-20 11:12:05.361625 [info] Observed Log-likelihood = -1.92505e+07
2016-12-20 11:12:07.071546 [info] Performing iteration 122
2016-12-20 11:12:10.051735 [info] Observed Log-likelihood = -1.92494e+07
2016-12-20 11:12:11.760084 [info] Performing iteration 123
2016-12-20 11:12:14.755536 [info] Observed Log-likelihood = -1.9249e+07
2016-12-20 11:12:16.484786 [info] Performing iteration 124
2016-12-20 11:12:19.473190 [info] Observed Log-likelihood = -1.9247e+07
2016-12-20 11:12:21.185440 [info] Performing iteration 125
2016-12-20 11:12:24.185373 [info] Observed Log-likelihood = -1.92458e+07
2016-12-20 11:12:25.897609 [info] Performing iteration 126
2016-12-20 11:12:28.866921 [info] Observed Log-likelihood = -1.92444e+07
2016-12-20 11:12:30.566670 [info] Performing iteration 127
2016-12-20 11:12:33.560504 [info] Observed Log-likelihood = -1.92436e+07
2016-12-20 11:12:35.295960 [info] Performing iteration 128
2016-12-20 11:12:38.251054 [info] Observed Log-likelihood = -1.92427e+07
2016-12-20 11:12:39.960281 [info] Performing iteration 129
2016-12-20 11:12:42.921789 [info] Observed Log-likelihood = -1.92417e+07
2016-12-20 11:12:44.620814 [info] Performing iteration 130
2016-12-20 11:12:47.596284 [info] Observed Log-likelihood = -1.9241e+07
2016-12-20 11:12:49.325197 [info] Performing iteration 131
2016-12-20 11:12:52.307642 [info] Observed Log-likelihood = -1.92396e+07
2016-12-20 11:12:54.040031 [info] Performing iteration 132
2016-12-20 11:12:57.054694 [info] Observed Log-likelihood = -1.9238e+07
2016-12-20 11:12:58.772424 [info] Performing iteration 133
2016-12-20 11:13:01.769035 [info] Observed Log-likelihood = -1.92378e+07
2016-12-20 11:13:03.477533 [info] Performing iteration 134
2016-12-20 11:13:06.458251 [info] Observed Log-likelihood = -1.92366e+07
2016-12-20 11:13:08.181899 [info] Performing iteration 135
2016-12-20 11:13:11.143435 [info] Observed Log-likelihood = -1.92354e+07
2016-12-20 11:13:12.854844 [info] Performing iteration 136
2016-12-20 11:13:15.821138 [info] Observed Log-likelihood = -1.92336e+07
2016-12-20 11:13:17.536061 [info] Performing iteration 137
2016-12-20 11:13:20.505492 [info] Observed Log-likelihood = -1.92331e+07
2016-12-20 11:13:22.213496 [info] Performing iteration 138
2016-12-20 11:13:25.196759 [info] Observed Log-likelihood = -1.9232e+07
2016-12-20 11:13:26.925868 [info] Performing iteration 139
2016-12-20 11:13:29.909969 [info] Observed Log-likelihood = -1.92302e+07
2016-12-20 11:13:31.641165 [info] Performing iteration 140
2016-12-20 11:13:34.604756 [info] Observed Log-likelihood = -1.92295e+07
2016-12-20 11:13:36.308027 [info] Performing iteration 141
2016-12-20 11:13:39.302373 [info] Observed Log-likelihood = -1.92286e+07
2016-12-20 11:13:41.022172 [info] Performing iteration 142
2016-12-20 11:13:43.990948 [info] Observed Log-likelihood = -1.92279e+07
2016-12-20 11:13:45.715694 [info] Performing iteration 143
2016-12-20 11:13:48.694540 [info] Observed Log-likelihood = -1.92276e+07
2016-12-20 11:13:50.420920 [info] Performing iteration 144
2016-12-20 11:13:53.393900 [info] Observed Log-likelihood = -1.92262e+07
2016-12-20 11:13:55.125037 [info] Performing iteration 145
2016-12-20 11:13:58.089832 [info] Observed Log-likelihood = -1.92249e+07
2016-12-20 11:13:59.825238 [info] Performing iteration 146
2016-12-20 11:14:02.799358 [info] Observed Log-likelihood = -1.92241e+07
2016-12-20 11:14:04.525705 [info] Performing iteration 147
2016-12-20 11:14:07.497045 [info] Observed Log-likelihood = -1.92224e+07
2016-12-20 11:14:09.216921 [info] Performing iteration 148
2016-12-20 11:14:12.210254 [info] Observed Log-likelihood = -1.92223e+07
2016-12-20 11:14:13.934181 [info] Performing iteration 149
2016-12-20 11:14:16.915144 [info] Observed Log-likelihood = -1.92223e+07
2016-12-20 11:14:18.630871 [info] Performing iteration 150
2016-12-20 11:14:21.606203 [info] Observed Log-likelihood = -1.92211e+07
2016-12-20 11:14:23.302095 [info] Performing iteration 151
2016-12-20 11:14:26.265480 [info] Observed Log-likelihood = -1.92207e+07
2016-12-20 11:14:27.978207 [info] Performing iteration 152
2016-12-20 11:14:30.950812 [info] Observed Log-likelihood = -1.92197e+07
2016-12-20 11:14:32.672536 [info] Performing iteration 153
2016-12-20 11:14:35.642366 [info] Observed Log-likelihood = -1.92186e+07
2016-12-20 11:14:37.372673 [info] Performing iteration 154
2016-12-20 11:14:40.331849 [info] Observed Log-likelihood = -1.92176e+07
2016-12-20 11:14:42.055595 [info] Performing iteration 155
2016-12-20 11:14:45.053064 [info] Observed Log-likelihood = -1.9217e+07
2016-12-20 11:14:46.769995 [info] Performing iteration 156
2016-12-20 11:14:49.759542 [info] Observed Log-likelihood = -1.92169e+07
2016-12-20 11:14:51.483538 [info] Performing iteration 157
2016-12-20 11:14:54.458950 [info] Observed Log-likelihood = -1.92155e+07
2016-12-20 11:14:56.172794 [info] Performing iteration 158
2016-12-20 11:14:59.132047 [info] Observed Log-likelihood = -1.92154e+07
2016-12-20 11:15:00.849559 [info] Performing iteration 159
2016-12-20 11:15:03.842618 [info] Observed Log-likelihood = -1.92143e+07
2016-12-20 11:15:05.561404 [info] Performing iteration 160
2016-12-20 11:15:08.541030 [info] Observed Log-likelihood = -1.92131e+07
2016-12-20 11:15:10.256312 [info] Performing iteration 161
2016-12-20 11:15:13.232446 [info] Observed Log-likelihood = -1.92129e+07
2016-12-20 11:15:14.953164 [info] Performing iteration 162
2016-12-20 11:15:17.930784 [info] Observed Log-likelihood = -1.92117e+07
2016-12-20 11:15:19.647892 [info] Performing iteration 163
2016-12-20 11:15:22.597197 [info] Observed Log-likelihood = -1.92112e+07
2016-12-20 11:15:24.279741 [info] Performing iteration 164
2016-12-20 11:15:27.255128 [info] Observed Log-likelihood = -1.92112e+07
2016-12-20 11:15:28.978458 [info] Performing iteration 165
2016-12-20 11:15:31.945315 [info] Observed Log-likelihood = -1.92094e+07
2016-12-20 11:15:33.650695 [info] Performing iteration 166
2016-12-20 11:15:36.643923 [info] Observed Log-likelihood = -1.92087e+07
2016-12-20 11:15:38.376055 [info] Performing iteration 167
2016-12-20 11:15:41.381687 [info] Observed Log-likelihood = -1.92088e+07
2016-12-20 11:15:43.095970 [info] Performing iteration 168
2016-12-20 11:15:46.054000 [info] Observed Log-likelihood = -1.92083e+07
2016-12-20 11:15:47.776181 [info] Performing iteration 169
2016-12-20 11:15:50.736975 [info] Observed Log-likelihood = -1.92068e+07
2016-12-20 11:15:52.463684 [info] Performing iteration 170
2016-12-20 11:15:55.430078 [info] Observed Log-likelihood = -1.92066e+07
2016-12-20 11:15:57.141758 [info] Performing iteration 171
2016-12-20 11:16:00.096523 [info] Observed Log-likelihood = -1.92059e+07
2016-12-20 11:16:01.830114 [info] Performing iteration 172
2016-12-20 11:16:04.784038 [info] Observed Log-likelihood = -1.9206e+07
2016-12-20 11:16:06.492404 [info] Performing iteration 173
2016-12-20 11:16:09.475379 [info] Observed Log-likelihood = -1.92048e+07
2016-12-20 11:16:11.210206 [info] Performing iteration 174
2016-12-20 11:16:14.174833 [info] Observed Log-likelihood = -1.92045e+07
2016-12-20 11:16:15.886657 [info] Performing iteration 175
2016-12-20 11:16:18.869994 [info] Observed Log-likelihood = -1.92035e+07
2016-12-20 11:16:20.617331 [info] Performing iteration 176
2016-12-20 11:16:23.571032 [info] Observed Log-likelihood = -1.9203e+07
2016-12-20 11:16:25.280921 [info] Performing iteration 177
2016-12-20 11:16:28.423243 [info] Observed Log-likelihood = -1.92019e+07
2016-12-20 11:16:30.170055 [info] Performing iteration 178
2016-12-20 11:16:33.133991 [info] Observed Log-likelihood = -1.92019e+07
2016-12-20 11:16:34.839254 [info] Performing iteration 179
2016-12-20 11:16:37.809026 [info] Observed Log-likelihood = -1.9201e+07
2016-12-20 11:16:39.532746 [info] Performing iteration 180
2016-12-20 11:16:42.499431 [info] Observed Log-likelihood = -1.92005e+07
2016-12-20 11:16:44.216237 [info] Performing iteration 181
2016-12-20 11:16:47.174096 [info] Observed Log-likelihood = -1.91994e+07
2016-12-20 11:16:48.902182 [info] Performing iteration 182
2016-12-20 11:16:51.864662 [info] Observed Log-likelihood = -1.91996e+07
2016-12-20 11:16:53.596711 [info] Performing iteration 183
2016-12-20 11:16:56.541511 [info] Observed Log-likelihood = -1.91992e+07
2016-12-20 11:16:58.252370 [info] Performing iteration 184
2016-12-20 11:17:01.192833 [info] Observed Log-likelihood = -1.9198e+07
2016-12-20 11:17:02.911921 [info] Performing iteration 185
2016-12-20 11:17:05.871375 [info] Observed Log-likelihood = -1.9197e+07
2016-12-20 11:17:07.586499 [info] Performing iteration 186
2016-12-20 11:17:10.530942 [info] Observed Log-likelihood = -1.9197e+07
2016-12-20 11:17:12.255713 [info] Performing iteration 187
2016-12-20 11:17:15.230308 [info] Observed Log-likelihood = -1.91953e+07
2016-12-20 11:17:16.956690 [info] Performing iteration 188
2016-12-20 11:17:19.909450 [info] Observed Log-likelihood = -1.91948e+07
2016-12-20 11:17:21.635752 [info] Performing iteration 189
2016-12-20 11:17:24.591017 [info] Observed Log-likelihood = -1.91945e+07
2016-12-20 11:17:26.319076 [info] Performing iteration 190
2016-12-20 11:17:29.297778 [info] Observed Log-likelihood = -1.91939e+07
2016-12-20 11:17:31.025972 [info] Performing iteration 191
2016-12-20 11:17:33.988017 [info] Observed Log-likelihood = -1.9194e+07
2016-12-20 11:17:35.713506 [info] Performing iteration 192
2016-12-20 11:17:38.681981 [info] Observed Log-likelihood = -1.91934e+07
2016-12-20 11:17:40.403349 [info] Performing iteration 193
2016-12-20 11:17:43.371075 [info] Observed Log-likelihood = -1.91931e+07
2016-12-20 11:17:45.084406 [info] Performing iteration 194
2016-12-20 11:17:48.054176 [info] Observed Log-likelihood = -1.91923e+07
2016-12-20 11:17:49.755140 [info] Performing iteration 195
2016-12-20 11:17:52.702146 [info] Observed Log-likelihood = -1.9192e+07
2016-12-20 11:17:54.420844 [info] Performing iteration 196
2016-12-20 11:17:57.363048 [info] Observed Log-likelihood = -1.91911e+07
2016-12-20 11:17:59.071803 [info] Performing iteration 197
2016-12-20 11:18:02.014959 [info] Observed Log-likelihood = -1.919e+07
2016-12-20 11:18:03.745266 [info] Performing iteration 198
2016-12-20 11:18:06.696840 [info] Observed Log-likelihood = -1.91903e+07
2016-12-20 11:18:08.420311 [info] Performing iteration 199
2016-12-20 11:18:11.373616 [info] Observed Log-likelihood = -1.91895e+07
2016-12-20 11:18:13.088647 [info] Performing iteration 200
2016-12-20 11:18:16.033679 [info] Observed Log-likelihood = -1.91891e+07
2016-12-20 11:18:20.219434 [info] Performing iteration 201
2016-12-20 11:18:23.156803 [info] Observed Log-likelihood = -1.9189e+07
2016-12-20 11:18:24.879457 [info] Performing iteration 202
2016-12-20 11:18:27.822890 [info] Observed Log-likelihood = -1.91881e+07
2016-12-20 11:18:29.557392 [info] Performing iteration 203
2016-12-20 11:18:32.535689 [info] Observed Log-likelihood = -1.91865e+07
2016-12-20 11:18:34.262276 [info] Performing iteration 204
2016-12-20 11:18:37.214610 [info] Observed Log-likelihood = -1.91869e+07
2016-12-20 11:18:38.954588 [info] Performing iteration 205
2016-12-20 11:18:41.910936 [info] Observed Log-likelihood = -1.91872e+07
2016-12-20 11:18:43.655305 [info] Performing iteration 206
2016-12-20 11:18:46.618022 [info] Observed Log-likelihood = -1.91856e+07
2016-12-20 11:18:48.334446 [info] Performing iteration 207
2016-12-20 11:18:51.291384 [info] Observed Log-likelihood = -1.9185e+07
2016-12-20 11:18:53.023299 [info] Performing iteration 208
2016-12-20 11:18:55.973378 [info] Observed Log-likelihood = -1.91847e+07
2016-12-20 11:18:57.692352 [info] Performing iteration 209
2016-12-20 11:19:00.643756 [info] Observed Log-likelihood = -1.91842e+07
2016-12-20 11:19:02.383460 [info] Performing iteration 210
2016-12-20 11:19:05.330899 [info] Observed Log-likelihood = -1.91832e+07
2016-12-20 11:19:07.040311 [info] Performing iteration 211
2016-12-20 11:19:09.979068 [info] Observed Log-likelihood = -1.91827e+07
2016-12-20 11:19:11.703332 [info] Performing iteration 212
2016-12-20 11:19:14.656383 [info] Observed Log-likelihood = -1.9182e+07
2016-12-20 11:19:16.384106 [info] Performing iteration 213
2016-12-20 11:19:19.331759 [info] Observed Log-likelihood = -1.9183e+07
2016-12-20 11:19:21.042191 [info] Performing iteration 214
2016-12-20 11:19:23.986174 [info] Observed Log-likelihood = -1.91819e+07
2016-12-20 11:19:25.696338 [info] Performing iteration 215
2016-12-20 11:19:28.620219 [info] Observed Log-likelihood = -1.91816e+07
2016-12-20 11:19:30.330836 [info] Performing iteration 216
2016-12-20 11:19:33.277742 [info] Observed Log-likelihood = -1.91816e+07
2016-12-20 11:19:35.004949 [info] Performing iteration 217
2016-12-20 11:19:37.936011 [info] Observed Log-likelihood = -1.91807e+07
2016-12-20 11:19:39.664932 [info] Performing iteration 218
2016-12-20 11:19:42.611465 [info] Observed Log-likelihood = -1.91808e+07
2016-12-20 11:19:44.318456 [info] Performing iteration 219
2016-12-20 11:19:47.262440 [info] Observed Log-likelihood = -1.91793e+07
2016-12-20 11:19:48.978405 [info] Performing iteration 220
2016-12-20 11:19:51.916946 [info] Observed Log-likelihood = -1.9179e+07
2016-12-20 11:19:53.651509 [info] Performing iteration 221
2016-12-20 11:19:56.623818 [info] Observed Log-likelihood = -1.91782e+07
2016-12-20 11:19:58.355877 [info] Performing iteration 222
2016-12-20 11:20:01.300110 [info] Observed Log-likelihood = -1.91772e+07
2016-12-20 11:20:03.032320 [info] Performing iteration 223
2016-12-20 11:20:05.982595 [info] Observed Log-likelihood = -1.91765e+07
2016-12-20 11:20:07.693622 [info] Performing iteration 224
2016-12-20 11:20:10.640908 [info] Observed Log-likelihood = -1.9177e+07
2016-12-20 11:20:12.355003 [info] Performing iteration 225
2016-12-20 11:20:15.306733 [info] Observed Log-likelihood = -1.91771e+07
2016-12-20 11:20:17.039564 [info] Performing iteration 226
2016-12-20 11:20:19.970738 [info] Observed Log-likelihood = -1.91751e+07
2016-12-20 11:20:21.692326 [info] Performing iteration 227
2016-12-20 11:20:24.632317 [info] Observed Log-likelihood = -1.91748e+07
2016-12-20 11:20:26.364456 [info] Performing iteration 228
2016-12-20 11:20:29.337677 [info] Observed Log-likelihood = -1.91759e+07
2016-12-20 11:20:31.056820 [info] Performing iteration 229
2016-12-20 11:20:33.986387 [info] Observed Log-likelihood = -1.91753e+07
2016-12-20 11:20:35.700536 [info] Performing iteration 230
2016-12-20 11:20:38.654123 [info] Observed Log-likelihood = -1.91752e+07
2016-12-20 11:20:40.380610 [info] Performing iteration 231
2016-12-20 11:20:43.309835 [info] Observed Log-likelihood = -1.91746e+07
2016-12-20 11:20:45.030469 [info] Performing iteration 232
2016-12-20 11:20:47.957204 [info] Observed Log-likelihood = -1.91737e+07
2016-12-20 11:20:49.681265 [info] Performing iteration 233
2016-12-20 11:20:52.605935 [info] Observed Log-likelihood = -1.91732e+07
2016-12-20 11:20:54.308707 [info] Performing iteration 234
2016-12-20 11:20:57.232065 [info] Observed Log-likelihood = -1.91726e+07
2016-12-20 11:20:58.938136 [info] Performing iteration 235
2016-12-20 11:21:01.892870 [info] Observed Log-likelihood = -1.91724e+07
2016-12-20 11:21:03.618641 [info] Performing iteration 236
2016-12-20 11:21:06.549614 [info] Observed Log-likelihood = -1.91718e+07
2016-12-20 11:21:08.265461 [info] Performing iteration 237
2016-12-20 11:21:11.188636 [info] Observed Log-likelihood = -1.9172e+07
2016-12-20 11:21:12.900964 [info] Performing iteration 238
2016-12-20 11:21:15.816789 [info] Observed Log-likelihood = -1.91715e+07
2016-12-20 11:21:17.523361 [info] Performing iteration 239
2016-12-20 11:21:20.437343 [info] Observed Log-likelihood = -1.91705e+07
2016-12-20 11:21:22.155730 [info] Performing iteration 240
2016-12-20 11:21:25.074141 [info] Observed Log-likelihood = -1.91709e+07
2016-12-20 11:21:26.794260 [info] Performing iteration 241
2016-12-20 11:21:29.719833 [info] Observed Log-likelihood = -1.91707e+07
2016-12-20 11:21:31.444512 [info] Performing iteration 242
2016-12-20 11:21:34.335100 [info] Observed Log-likelihood = -1.91708e+07
2016-12-20 11:21:36.056900 [info] Performing iteration 243
2016-12-20 11:21:38.891782 [info] Observed Log-likelihood = -1.917e+07
2016-12-20 11:21:40.613408 [info] Performing iteration 244
2016-12-20 11:21:43.459332 [info] Observed Log-likelihood = -1.91699e+07
2016-12-20 11:21:45.174707 [info] Performing iteration 245
2016-12-20 11:21:48.011318 [info] Observed Log-likelihood = -1.91684e+07
2016-12-20 11:21:49.726838 [info] Performing iteration 246
2016-12-20 11:21:52.555888 [info] Observed Log-likelihood = -1.91691e+07
2016-12-20 11:21:54.268530 [info] Performing iteration 247
2016-12-20 11:21:57.086962 [info] Observed Log-likelihood = -1.91679e+07
2016-12-20 11:21:58.817058 [info] Performing iteration 248
2016-12-20 11:22:01.647312 [info] Observed Log-likelihood = -1.91674e+07
2016-12-20 11:22:03.382217 [info] Performing iteration 249
2016-12-20 11:22:06.238813 [info] Observed Log-likelihood = -1.9167e+07
2016-12-20 11:22:07.945266 [info] Performing iteration 250
2016-12-20 11:22:10.770965 [info] Observed Log-likelihood = -1.91663e+07
2016-12-20 11:22:12.488430 [info] Performing iteration 251
2016-12-20 11:22:15.333213 [info] Observed Log-likelihood = -1.91656e+07
2016-12-20 11:22:17.068701 [info] Performing iteration 252
2016-12-20 11:22:19.889387 [info] Observed Log-likelihood = -1.9165e+07
2016-12-20 11:22:21.609452 [info] Performing iteration 253
2016-12-20 11:22:24.460239 [info] Observed Log-likelihood = -1.91652e+07
2016-12-20 11:22:26.180919 [info] Performing iteration 254
2016-12-20 11:22:29.010532 [info] Observed Log-likelihood = -1.91644e+07
2016-12-20 11:22:30.715915 [info] Performing iteration 255
2016-12-20 11:22:33.539170 [info] Observed Log-likelihood = -1.91643e+07
2016-12-20 11:22:35.257405 [info] Performing iteration 256
2016-12-20 11:22:38.118906 [info] Observed Log-likelihood = -1.91642e+07
2016-12-20 11:22:39.848161 [info] Performing iteration 257
2016-12-20 11:22:42.665831 [info] Observed Log-likelihood = -1.91643e+07
2016-12-20 11:22:44.383960 [info] Performing iteration 258
2016-12-20 11:22:47.211953 [info] Observed Log-likelihood = -1.91638e+07
2016-12-20 11:22:48.931992 [info] Performing iteration 259
2016-12-20 11:22:51.753833 [info] Observed Log-likelihood = -1.91645e+07
2016-12-20 11:22:53.462077 [info] Performing iteration 260
2016-12-20 11:22:56.282306 [info] Observed Log-likelihood = -1.91633e+07
2016-12-20 11:22:57.992179 [info] Performing iteration 261
2016-12-20 11:23:00.816172 [info] Observed Log-likelihood = -1.91625e+07
2016-12-20 11:23:02.523944 [info] Performing iteration 262
2016-12-20 11:23:05.340017 [info] Observed Log-likelihood = -1.91625e+07
2016-12-20 11:23:07.051304 [info] Performing iteration 263
2016-12-20 11:23:09.876693 [info] Observed Log-likelihood = -1.91609e+07
2016-12-20 11:23:11.584563 [info] Performing iteration 264
2016-12-20 11:23:14.393022 [info] Observed Log-likelihood = -1.9161e+07
2016-12-20 11:23:16.117703 [info] Performing iteration 265
2016-12-20 11:23:18.939159 [info] Observed Log-likelihood = -1.91611e+07
2016-12-20 11:23:20.651626 [info] Performing iteration 266
2016-12-20 11:23:23.448826 [info] Observed Log-likelihood = -1.916e+07
2016-12-20 11:23:25.163927 [info] Performing iteration 267
2016-12-20 11:23:27.984646 [info] Observed Log-likelihood = -1.91599e+07
2016-12-20 11:23:29.700345 [info] Performing iteration 268
2016-12-20 11:23:32.516289 [info] Observed Log-likelihood = -1.91602e+07
2016-12-20 11:23:34.228267 [info] Performing iteration 269
2016-12-20 11:23:37.053300 [info] Observed Log-likelihood = -1.91598e+07
2016-12-20 11:23:38.776334 [info] Performing iteration 270
2016-12-20 11:23:41.602163 [info] Observed Log-likelihood = -1.91605e+07
2016-12-20 11:23:43.327128 [info] Performing iteration 271
2016-12-20 11:23:46.144259 [info] Observed Log-likelihood = -1.91599e+07
2016-12-20 11:23:47.858400 [info] Performing iteration 272
2016-12-20 11:23:50.671713 [info] Observed Log-likelihood = -1.91586e+07
2016-12-20 11:23:52.426326 [info] Performing iteration 273
2016-12-20 11:23:55.239517 [info] Observed Log-likelihood = -1.91581e+07
2016-12-20 11:23:56.972567 [info] Performing iteration 274
2016-12-20 11:23:59.811372 [info] Observed Log-likelihood = -1.91584e+07
2016-12-20 11:24:01.527024 [info] Performing iteration 275
2016-12-20 11:24:04.355491 [info] Observed Log-likelihood = -1.91575e+07
2016-12-20 11:24:06.080548 [info] Performing iteration 276
2016-12-20 11:24:08.919705 [info] Observed Log-likelihood = -1.91573e+07
2016-12-20 11:24:10.647580 [info] Performing iteration 277
2016-12-20 11:24:13.473802 [info] Observed Log-likelihood = -1.91567e+07
2016-12-20 11:24:15.192692 [info] Performing iteration 278
2016-12-20 11:24:18.017118 [info] Observed Log-likelihood = -1.91561e+07
2016-12-20 11:24:19.724293 [info] Performing iteration 279
2016-12-20 11:24:22.535645 [info] Observed Log-likelihood = -1.91561e+07
2016-12-20 11:24:24.271769 [info] Performing iteration 280
2016-12-20 11:24:27.106596 [info] Observed Log-likelihood = -1.91554e+07
2016-12-20 11:24:28.836899 [info] Performing iteration 281
2016-12-20 11:24:31.862024 [info] Observed Log-likelihood = -1.91561e+07
2016-12-20 11:24:33.583418 [info] Performing iteration 282
2016-12-20 11:24:36.400332 [info] Observed Log-likelihood = -1.91551e+07
2016-12-20 11:24:38.108821 [info] Performing iteration 283
2016-12-20 11:24:40.958036 [info] Observed Log-likelihood = -1.9154e+07
2016-12-20 11:24:42.674532 [info] Performing iteration 284
2016-12-20 11:24:45.516481 [info] Observed Log-likelihood = -1.91536e+07
2016-12-20 11:24:47.232858 [info] Performing iteration 285
2016-12-20 11:24:50.042318 [info] Observed Log-likelihood = -1.91531e+07
2016-12-20 11:24:51.763299 [info] Performing iteration 286
2016-12-20 11:24:54.570852 [info] Observed Log-likelihood = -1.91528e+07
2016-12-20 11:24:56.298317 [info] Performing iteration 287
2016-12-20 11:24:59.120645 [info] Observed Log-likelihood = -1.91531e+07
2016-12-20 11:25:00.841292 [info] Performing iteration 288
2016-12-20 11:25:03.654386 [info] Observed Log-likelihood = -1.91525e+07
2016-12-20 11:25:05.386174 [info] Performing iteration 289
2016-12-20 11:25:08.211785 [info] Observed Log-likelihood = -1.9153e+07
2016-12-20 11:25:09.943446 [info] Performing iteration 290
2016-12-20 11:25:12.758830 [info] Observed Log-likelihood = -1.91527e+07
2016-12-20 11:25:14.472870 [info] Performing iteration 291
2016-12-20 11:25:17.308252 [info] Observed Log-likelihood = -1.91522e+07
2016-12-20 11:25:19.037257 [info] Performing iteration 292
2016-12-20 11:25:21.853083 [info] Observed Log-likelihood = -1.91525e+07
2016-12-20 11:25:23.557720 [info] Performing iteration 293
2016-12-20 11:25:26.369756 [info] Observed Log-likelihood = -1.91521e+07
2016-12-20 11:25:28.084451 [info] Performing iteration 294
2016-12-20 11:25:30.919325 [info] Observed Log-likelihood = -1.91507e+07
2016-12-20 11:25:32.638199 [info] Performing iteration 295
2016-12-20 11:25:35.441959 [info] Observed Log-likelihood = -1.91505e+07
2016-12-20 11:25:37.144217 [info] Performing iteration 296
2016-12-20 11:25:40.072925 [info] Observed Log-likelihood = -1.91499e+07
2016-12-20 11:25:41.771467 [info] Performing iteration 297
2016-12-20 11:25:44.691051 [info] Observed Log-likelihood = -1.91499e+07
2016-12-20 11:25:46.393227 [info] Performing iteration 298
2016-12-20 11:25:49.318959 [info] Observed Log-likelihood = -1.91494e+07
2016-12-20 11:25:51.029241 [info] Performing iteration 299
2016-12-20 11:25:53.943621 [info] Observed Log-likelihood = -1.91494e+07
2016-12-20 11:25:55.640979 [info] Performing iteration 300
2016-12-20 11:25:58.563959 [info] Observed Log-likelihood = -1.91485e+07
2016-12-20 11:26:00.259809 [info] Performing iteration 301
2016-12-20 11:26:03.207301 [info] Observed Log-likelihood = -1.91485e+07
2016-12-20 11:26:04.932866 [info] Performing iteration 302
2016-12-20 11:26:07.857996 [info] Observed Log-likelihood = -1.91481e+07
2016-12-20 11:26:09.578218 [info] Performing iteration 303
2016-12-20 11:26:12.502874 [info] Observed Log-likelihood = -1.91488e+07
2016-12-20 11:26:14.227640 [info] Performing iteration 304
2016-12-20 11:26:17.160546 [info] Observed Log-likelihood = -1.9149e+07
2016-12-20 11:26:18.885548 [info] Performing iteration 305
2016-12-20 11:26:21.810522 [info] Observed Log-likelihood = -1.91493e+07
2016-12-20 11:26:23.553044 [info] Performing iteration 306
2016-12-20 11:26:26.478663 [info] Observed Log-likelihood = -1.91489e+07
2016-12-20 11:26:28.190505 [info] Performing iteration 307
2016-12-20 11:26:31.117867 [info] Observed Log-likelihood = -1.91486e+07
2016-12-20 11:26:32.856836 [info] Performing iteration 308
2016-12-20 11:26:35.813132 [info] Observed Log-likelihood = -1.91473e+07
2016-12-20 11:26:37.537294 [info] Performing iteration 309
2016-12-20 11:26:40.459636 [info] Observed Log-likelihood = -1.91478e+07
2016-12-20 11:26:42.177595 [info] Performing iteration 310
2016-12-20 11:26:45.105424 [info] Observed Log-likelihood = -1.91471e+07
2016-12-20 11:26:46.827516 [info] Performing iteration 311
2016-12-20 11:26:49.759391 [info] Observed Log-likelihood = -1.91471e+07
2016-12-20 11:26:51.464157 [info] Performing iteration 312
2016-12-20 11:26:54.404951 [info] Observed Log-likelihood = -1.91462e+07
2016-12-20 11:26:56.130091 [info] Performing iteration 313
2016-12-20 11:26:59.080107 [info] Observed Log-likelihood = -1.9147e+07
2016-12-20 11:27:00.804026 [info] Performing iteration 314
2016-12-20 11:27:03.735066 [info] Observed Log-likelihood = -1.91469e+07
2016-12-20 11:27:05.488029 [info] Performing iteration 315
2016-12-20 11:27:08.419910 [info] Observed Log-likelihood = -1.91459e+07
2016-12-20 11:27:10.140145 [info] Performing iteration 316
2016-12-20 11:27:13.065439 [info] Observed Log-likelihood = -1.9146e+07
2016-12-20 11:27:14.780217 [info] Performing iteration 317
2016-12-20 11:27:17.715771 [info] Observed Log-likelihood = -1.91457e+07
2016-12-20 11:27:19.437871 [info] Performing iteration 318
2016-12-20 11:27:22.354009 [info] Observed Log-likelihood = -1.91454e+07
2016-12-20 11:27:24.078879 [info] Performing iteration 319
2016-12-20 11:27:27.002812 [info] Observed Log-likelihood = -1.91451e+07
2016-12-20 11:27:28.723788 [info] Performing iteration 320
2016-12-20 11:27:31.636571 [info] Observed Log-likelihood = -1.91446e+07
2016-12-20 11:27:33.351351 [info] Performing iteration 321
2016-12-20 11:27:36.274121 [info] Observed Log-likelihood = -1.91442e+07
2016-12-20 11:27:37.996761 [info] Performing iteration 322
2016-12-20 11:27:40.918846 [info] Observed Log-likelihood = -1.91444e+07
2016-12-20 11:27:42.637679 [info] Performing iteration 323
2016-12-20 11:27:45.545171 [info] Observed Log-likelihood = -1.91443e+07
2016-12-20 11:27:47.256887 [info] Performing iteration 324
2016-12-20 11:27:50.172290 [info] Observed Log-likelihood = -1.91439e+07
2016-12-20 11:27:51.891416 [info] Performing iteration 325
2016-12-20 11:27:54.797466 [info] Observed Log-likelihood = -1.91431e+07
2016-12-20 11:27:56.515023 [info] Performing iteration 326
2016-12-20 11:27:59.461647 [info] Observed Log-likelihood = -1.91429e+07
2016-12-20 11:28:01.195164 [info] Performing iteration 327
2016-12-20 11:28:04.124965 [info] Observed Log-likelihood = -1.91419e+07
2016-12-20 11:28:05.840937 [info] Performing iteration 328
2016-12-20 11:28:08.770881 [info] Observed Log-likelihood = -1.91421e+07
2016-12-20 11:28:10.522896 [info] Performing iteration 329
2016-12-20 11:28:13.467711 [info] Observed Log-likelihood = -1.91414e+07
2016-12-20 11:28:15.200525 [info] Performing iteration 330
2016-12-20 11:28:18.121056 [info] Observed Log-likelihood = -1.91411e+07
2016-12-20 11:28:19.829241 [info] Performing iteration 331
2016-12-20 11:28:22.740030 [info] Observed Log-likelihood = -1.91416e+07
2016-12-20 11:28:24.435391 [info] Performing iteration 332
2016-12-20 11:28:27.353034 [info] Observed Log-likelihood = -1.91406e+07
2016-12-20 11:28:29.074757 [info] Performing iteration 333
2016-12-20 11:28:32.013268 [info] Observed Log-likelihood = -1.91399e+07
2016-12-20 11:28:33.731520 [info] Performing iteration 334
2016-12-20 11:28:36.643959 [info] Observed Log-likelihood = -1.91397e+07
2016-12-20 11:28:38.368040 [info] Performing iteration 335
2016-12-20 11:28:41.287652 [info] Observed Log-likelihood = -1.91398e+07
2016-12-20 11:28:42.997666 [info] Performing iteration 336
2016-12-20 11:28:45.919275 [info] Observed Log-likelihood = -1.91396e+07
2016-12-20 11:28:47.646456 [info] Performing iteration 337
2016-12-20 11:28:50.563950 [info] Observed Log-likelihood = -1.91387e+07
2016-12-20 11:28:52.294234 [info] Performing iteration 338
2016-12-20 11:28:55.198743 [info] Observed Log-likelihood = -1.91393e+07
2016-12-20 11:28:56.912414 [info] Performing iteration 339
2016-12-20 11:28:59.825887 [info] Observed Log-likelihood = -1.91396e+07
2016-12-20 11:29:01.547536 [info] Performing iteration 340
2016-12-20 11:29:04.472698 [info] Observed Log-likelihood = -1.91392e+07
2016-12-20 11:29:06.187986 [info] Performing iteration 341
2016-12-20 11:29:09.104579 [info] Observed Log-likelihood = -1.9138e+07
2016-12-20 11:29:10.828080 [info] Performing iteration 342
2016-12-20 11:29:13.740426 [info] Observed Log-likelihood = -1.91387e+07
2016-12-20 11:29:15.470294 [info] Performing iteration 343
2016-12-20 11:29:18.404757 [info] Observed Log-likelihood = -1.91383e+07
2016-12-20 11:29:20.146837 [info] Performing iteration 344
2016-12-20 11:29:23.054522 [info] Observed Log-likelihood = -1.91376e+07
2016-12-20 11:29:24.773396 [info] Performing iteration 345
2016-12-20 11:29:27.684543 [info] Observed Log-likelihood = -1.91378e+07
2016-12-20 11:29:29.400201 [info] Performing iteration 346
2016-12-20 11:29:32.301042 [info] Observed Log-likelihood = -1.91377e+07
2016-12-20 11:29:34.010195 [info] Performing iteration 347
2016-12-20 11:29:36.934043 [info] Observed Log-likelihood = -1.91371e+07
2016-12-20 11:29:38.667380 [info] Performing iteration 348
2016-12-20 11:29:41.764954 [info] Observed Log-likelihood = -1.91379e+07
2016-12-20 11:29:43.679271 [info] Performing iteration 349
2016-12-20 11:29:46.576528 [info] Observed Log-likelihood = -1.91378e+07
2016-12-20 11:29:48.292937 [info] Performing iteration 350
2016-12-20 11:29:51.183119 [info] Observed Log-likelihood = -1.91365e+07
2016-12-20 11:29:52.893298 [info] Performing iteration 351
2016-12-20 11:29:55.785113 [info] Observed Log-likelihood = -1.91361e+07
2016-12-20 11:29:57.497707 [info] Performing iteration 352
2016-12-20 11:30:00.392105 [info] Observed Log-likelihood = -1.91358e+07
2016-12-20 11:30:02.122779 [info] Performing iteration 353
2016-12-20 11:30:05.020450 [info] Observed Log-likelihood = -1.91361e+07
2016-12-20 11:30:06.728008 [info] Performing iteration 354
2016-12-20 11:30:09.659690 [info] Observed Log-likelihood = -1.91349e+07
2016-12-20 11:30:11.387883 [info] Performing iteration 355
2016-12-20 11:30:14.298983 [info] Observed Log-likelihood = -1.91354e+07
2016-12-20 11:30:16.036025 [info] Performing iteration 356
2016-12-20 11:30:18.973437 [info] Observed Log-likelihood = -1.91362e+07
2016-12-20 11:30:20.701511 [info] Performing iteration 357
2016-12-20 11:30:23.449743 [info] Observed Log-likelihood = -1.91357e+07
2016-12-20 11:30:25.160276 [info] Performing iteration 358
2016-12-20 11:30:28.082942 [info] Observed Log-likelihood = -1.91347e+07
2016-12-20 11:30:29.805860 [info] Performing iteration 359
2016-12-20 11:30:32.727328 [info] Observed Log-likelihood = -1.91339e+07
2016-12-20 11:30:34.453498 [info] Performing iteration 360
2016-12-20 11:30:37.385340 [info] Observed Log-likelihood = -1.91341e+07
2016-12-20 11:30:39.074632 [info] Performing iteration 361
2016-12-20 11:30:41.879965 [info] Observed Log-likelihood = -1.9134e+07
2016-12-20 11:30:43.577286 [info] Performing iteration 362
2016-12-20 11:30:46.331741 [info] Observed Log-likelihood = -1.91333e+07
2016-12-20 11:30:48.014043 [info] Performing iteration 363
2016-12-20 11:30:50.774214 [info] Observed Log-likelihood = -1.91333e+07
2016-12-20 11:30:52.472964 [info] Performing iteration 364
2016-12-20 11:30:55.220000 [info] Observed Log-likelihood = -1.91339e+07
2016-12-20 11:30:56.909436 [info] Performing iteration 365
2016-12-20 11:30:59.662226 [info] Observed Log-likelihood = -1.91332e+07
2016-12-20 11:31:01.347788 [info] Performing iteration 366
2016-12-20 11:31:04.105335 [info] Observed Log-likelihood = -1.91335e+07
2016-12-20 11:31:05.802848 [info] Performing iteration 367
2016-12-20 11:31:08.557252 [info] Observed Log-likelihood = -1.91332e+07
2016-12-20 11:31:10.257567 [info] Performing iteration 368
2016-12-20 11:31:13.025773 [info] Observed Log-likelihood = -1.91325e+07
2016-12-20 11:31:14.735359 [info] Performing iteration 369
2016-12-20 11:31:17.502989 [info] Observed Log-likelihood = -1.91329e+07
2016-12-20 11:31:19.181780 [info] Performing iteration 370
2016-12-20 11:31:21.940269 [info] Observed Log-likelihood = -1.91331e+07
2016-12-20 11:31:23.648754 [info] Performing iteration 371
2016-12-20 11:31:26.419032 [info] Observed Log-likelihood = -1.91329e+07
2016-12-20 11:31:28.115717 [info] Performing iteration 372
2016-12-20 11:31:31.028246 [info] Observed Log-likelihood = -1.91321e+07
2016-12-20 11:31:32.712989 [info] Performing iteration 373
2016-12-20 11:31:35.628213 [info] Observed Log-likelihood = -1.91318e+07
2016-12-20 11:31:37.324875 [info] Performing iteration 374
2016-12-20 11:31:40.228065 [info] Observed Log-likelihood = -1.91307e+07
2016-12-20 11:31:41.915596 [info] Performing iteration 375
2016-12-20 11:31:44.841147 [info] Observed Log-likelihood = -1.91309e+07
2016-12-20 11:31:46.538135 [info] Performing iteration 376
2016-12-20 11:31:49.438988 [info] Observed Log-likelihood = -1.91309e+07
2016-12-20 11:31:51.117057 [info] Performing iteration 377
2016-12-20 11:31:54.007821 [info] Observed Log-likelihood = -1.91302e+07
2016-12-20 11:31:55.714722 [info] Performing iteration 378
2016-12-20 11:31:58.617655 [info] Observed Log-likelihood = -1.91296e+07
2016-12-20 11:32:00.300561 [info] Performing iteration 379
2016-12-20 11:32:03.220088 [info] Observed Log-likelihood = -1.91299e+07
2016-12-20 11:32:04.911697 [info] Performing iteration 380
2016-12-20 11:32:07.833832 [info] Observed Log-likelihood = -1.91302e+07
2016-12-20 11:32:09.519294 [info] Performing iteration 381
2016-12-20 11:32:12.435367 [info] Observed Log-likelihood = -1.91299e+07
2016-12-20 11:32:14.145175 [info] Performing iteration 382
2016-12-20 11:32:17.075538 [info] Observed Log-likelihood = -1.91304e+07
2016-12-20 11:32:18.755900 [info] Performing iteration 383
2016-12-20 11:32:21.661957 [info] Observed Log-likelihood = -1.91302e+07
2016-12-20 11:32:23.373812 [info] Performing iteration 384
2016-12-20 11:32:26.281552 [info] Observed Log-likelihood = -1.91303e+07
2016-12-20 11:32:28.030561 [info] Performing iteration 385
2016-12-20 11:32:30.929600 [info] Observed Log-likelihood = -1.913e+07
2016-12-20 11:32:32.659092 [info] Performing iteration 386
2016-12-20 11:32:35.684403 [info] Observed Log-likelihood = -1.91301e+07
2016-12-20 11:32:37.430740 [info] Performing iteration 387
2016-12-20 11:32:40.343527 [info] Observed Log-likelihood = -1.91297e+07
2016-12-20 11:32:42.079400 [info] Performing iteration 388
2016-12-20 11:32:44.995097 [info] Observed Log-likelihood = -1.91296e+07
2016-12-20 11:32:46.733627 [info] Performing iteration 389
2016-12-20 11:32:49.654605 [info] Observed Log-likelihood = -1.91293e+07
2016-12-20 11:32:51.373630 [info] Performing iteration 390
2016-12-20 11:32:54.296112 [info] Observed Log-likelihood = -1.91293e+07
2016-12-20 11:32:56.036870 [info] Performing iteration 391
2016-12-20 11:32:58.944994 [info] Observed Log-likelihood = -1.91288e+07
2016-12-20 11:33:00.678986 [info] Performing iteration 392
2016-12-20 11:33:03.596513 [info] Observed Log-likelihood = -1.91294e+07
2016-12-20 11:33:05.332733 [info] Performing iteration 393
2016-12-20 11:33:08.251358 [info] Observed Log-likelihood = -1.91287e+07
2016-12-20 11:33:09.979806 [info] Performing iteration 394
2016-12-20 11:33:12.891191 [info] Observed Log-likelihood = -1.91285e+07
2016-12-20 11:33:14.630302 [info] Performing iteration 395
2016-12-20 11:33:17.544417 [info] Observed Log-likelihood = -1.91287e+07
2016-12-20 11:33:19.274951 [info] Performing iteration 396
2016-12-20 11:33:22.201373 [info] Observed Log-likelihood = -1.91288e+07
2016-12-20 11:33:23.943245 [info] Performing iteration 397
2016-12-20 11:33:26.858448 [info] Observed Log-likelihood = -1.91291e+07
2016-12-20 11:33:28.584659 [info] Performing iteration 398
2016-12-20 11:33:31.496091 [info] Observed Log-likelihood = -1.91284e+07
2016-12-20 11:33:33.230951 [info] Performing iteration 399
2016-12-20 11:33:36.147555 [info] Observed Log-likelihood = -1.91289e+07
2016-12-20 11:33:37.883448 [info] Performing iteration 400
2016-12-20 11:33:40.789319 [info] Observed Log-likelihood = -1.91286e+07
2016-12-20 11:33:44.983749 [info] Performing iteration 401
2016-12-20 11:33:47.895355 [info] Observed Log-likelihood = -1.91285e+07
2016-12-20 11:33:49.640714 [info] Performing iteration 402
2016-12-20 11:33:52.536106 [info] Observed Log-likelihood = -1.91278e+07
2016-12-20 11:33:54.279558 [info] Performing iteration 403
2016-12-20 11:33:57.190981 [info] Observed Log-likelihood = -1.91284e+07
2016-12-20 11:33:58.935223 [info] Performing iteration 404
2016-12-20 11:34:01.839959 [info] Observed Log-likelihood = -1.91276e+07
2016-12-20 11:34:03.581673 [info] Performing iteration 405
2016-12-20 11:34:06.518969 [info] Observed Log-likelihood = -1.91278e+07
2016-12-20 11:34:08.262288 [info] Performing iteration 406
2016-12-20 11:34:11.163990 [info] Observed Log-likelihood = -1.91288e+07
2016-12-20 11:34:12.901349 [info] Performing iteration 407
2016-12-20 11:34:15.803684 [info] Observed Log-likelihood = -1.91272e+07
2016-12-20 11:34:17.553456 [info] Performing iteration 408
2016-12-20 11:34:20.457920 [info] Observed Log-likelihood = -1.91266e+07
2016-12-20 11:34:22.180145 [info] Performing iteration 409
2016-12-20 11:34:25.092629 [info] Observed Log-likelihood = -1.91262e+07
2016-12-20 11:34:26.836438 [info] Performing iteration 410
2016-12-20 11:34:29.741445 [info] Observed Log-likelihood = -1.91264e+07
2016-12-20 11:34:31.487397 [info] Performing iteration 411
2016-12-20 11:34:34.227848 [info] Observed Log-likelihood = -1.91261e+07
2016-12-20 11:34:35.967256 [info] Performing iteration 412
2016-12-20 11:34:38.720418 [info] Observed Log-likelihood = -1.91263e+07
2016-12-20 11:34:40.445549 [info] Performing iteration 413
2016-12-20 11:34:43.186872 [info] Observed Log-likelihood = -1.91257e+07
2016-12-20 11:34:44.917134 [info] Performing iteration 414
2016-12-20 11:34:47.657758 [info] Observed Log-likelihood = -1.91267e+07
2016-12-20 11:34:49.377472 [info] Performing iteration 415
2016-12-20 11:34:52.112938 [info] Observed Log-likelihood = -1.91262e+07
2016-12-20 11:34:53.842654 [info] Performing iteration 416
2016-12-20 11:34:56.571585 [info] Observed Log-likelihood = -1.91263e+07
2016-12-20 11:34:58.278585 [info] Performing iteration 417
2016-12-20 11:35:01.009610 [info] Observed Log-likelihood = -1.91264e+07
2016-12-20 11:35:02.742143 [info] Performing iteration 418
2016-12-20 11:35:05.473050 [info] Observed Log-likelihood = -1.91259e+07
2016-12-20 11:35:07.184237 [info] Performing iteration 419
2016-12-20 11:35:09.928382 [info] Observed Log-likelihood = -1.91253e+07
2016-12-20 11:35:11.657598 [info] Performing iteration 420
2016-12-20 11:35:14.568969 [info] Observed Log-likelihood = -1.91256e+07
2016-12-20 11:35:16.297695 [info] Performing iteration 421
2016-12-20 11:35:19.195248 [info] Observed Log-likelihood = -1.91257e+07
2016-12-20 11:35:20.928588 [info] Performing iteration 422
2016-12-20 11:35:23.829665 [info] Observed Log-likelihood = -1.91242e+07
2016-12-20 11:35:25.574573 [info] Performing iteration 423
2016-12-20 11:35:28.476017 [info] Observed Log-likelihood = -1.91243e+07
2016-12-20 11:35:30.218238 [info] Performing iteration 424
2016-12-20 11:35:33.151209 [info] Observed Log-likelihood = -1.91242e+07
2016-12-20 11:35:34.898656 [info] Performing iteration 425
2016-12-20 11:35:37.815412 [info] Observed Log-likelihood = -1.91239e+07
2016-12-20 11:35:39.543124 [info] Performing iteration 426
2016-12-20 11:35:42.459107 [info] Observed Log-likelihood = -1.91236e+07
2016-12-20 11:35:44.191056 [info] Performing iteration 427
2016-12-20 11:35:47.105948 [info] Observed Log-likelihood = -1.91236e+07
2016-12-20 11:35:48.846407 [info] Performing iteration 428
2016-12-20 11:35:51.734226 [info] Observed Log-likelihood = -1.91242e+07
2016-12-20 11:35:53.449687 [info] Performing iteration 429
2016-12-20 11:35:56.338835 [info] Observed Log-likelihood = -1.91238e+07
2016-12-20 11:35:58.078352 [info] Performing iteration 430
2016-12-20 11:36:00.975048 [info] Observed Log-likelihood = -1.91239e+07
2016-12-20 11:36:02.725475 [info] Performing iteration 431
2016-12-20 11:36:05.498416 [info] Observed Log-likelihood = -1.91238e+07
2016-12-20 11:36:07.240514 [info] Performing iteration 432
2016-12-20 11:36:09.989745 [info] Observed Log-likelihood = -1.91226e+07
2016-12-20 11:36:11.720026 [info] Performing iteration 433
2016-12-20 11:36:14.482352 [info] Observed Log-likelihood = -1.91235e+07
2016-12-20 11:36:16.203101 [info] Performing iteration 434
2016-12-20 11:36:18.954010 [info] Observed Log-likelihood = -1.91225e+07
2016-12-20 11:36:20.682817 [info] Performing iteration 435
2016-12-20 11:36:23.431855 [info] Observed Log-likelihood = -1.91231e+07
2016-12-20 11:36:25.167888 [info] Performing iteration 436
2016-12-20 11:36:27.894364 [info] Observed Log-likelihood = -1.91227e+07
2016-12-20 11:36:29.630064 [info] Performing iteration 437
2016-12-20 11:36:32.382318 [info] Observed Log-likelihood = -1.91226e+07
2016-12-20 11:36:34.118043 [info] Performing iteration 438
2016-12-20 11:36:36.907594 [info] Observed Log-likelihood = -1.91229e+07
2016-12-20 11:36:38.643457 [info] Performing iteration 439
2016-12-20 11:36:41.388160 [info] Observed Log-likelihood = -1.91225e+07
2016-12-20 11:36:43.123151 [info] Performing iteration 440
2016-12-20 11:36:45.871028 [info] Observed Log-likelihood = -1.91219e+07
2016-12-20 11:36:47.595197 [info] Performing iteration 441
2016-12-20 11:36:50.362883 [info] Observed Log-likelihood = -1.91225e+07
2016-12-20 11:36:52.098352 [info] Performing iteration 442
2016-12-20 11:36:54.840903 [info] Observed Log-likelihood = -1.91229e+07
2016-12-20 11:36:56.581418 [info] Performing iteration 443
2016-12-20 11:36:59.394335 [info] Observed Log-likelihood = -1.91217e+07
2016-12-20 11:37:01.132701 [info] Performing iteration 444
2016-12-20 11:37:03.873475 [info] Observed Log-likelihood = -1.91224e+07
2016-12-20 11:37:05.596095 [info] Performing iteration 445
2016-12-20 11:37:08.363105 [info] Observed Log-likelihood = -1.91217e+07
2016-12-20 11:37:10.103517 [info] Performing iteration 446
2016-12-20 11:37:12.848448 [info] Observed Log-likelihood = -1.91215e+07
2016-12-20 11:37:14.586587 [info] Performing iteration 447
2016-12-20 11:37:17.337264 [info] Observed Log-likelihood = -1.91222e+07
2016-12-20 11:37:19.068581 [info] Performing iteration 448
2016-12-20 11:37:21.815069 [info] Observed Log-likelihood = -1.91215e+07
2016-12-20 11:37:23.542502 [info] Performing iteration 449
2016-12-20 11:37:26.303072 [info] Observed Log-likelihood = -1.91212e+07
2016-12-20 11:37:28.038625 [info] Performing iteration 450
2016-12-20 11:37:30.782535 [info] Observed Log-likelihood = -1.91215e+07
2016-12-20 11:37:32.527020 [info] Performing iteration 451
2016-12-20 11:37:35.274264 [info] Observed Log-likelihood = -1.91204e+07
2016-12-20 11:37:37.002288 [info] Performing iteration 452
2016-12-20 11:37:39.754188 [info] Observed Log-likelihood = -1.91204e+07
2016-12-20 11:37:41.493610 [info] Performing iteration 453
2016-12-20 11:37:44.239898 [info] Observed Log-likelihood = -1.91202e+07
2016-12-20 11:37:45.972970 [info] Performing iteration 454
2016-12-20 11:37:48.711151 [info] Observed Log-likelihood = -1.91201e+07
2016-12-20 11:37:50.443759 [info] Performing iteration 455
2016-12-20 11:37:53.204196 [info] Observed Log-likelihood = -1.91199e+07
2016-12-20 11:37:54.936949 [info] Performing iteration 456
2016-12-20 11:37:57.665172 [info] Observed Log-likelihood = -1.91199e+07
2016-12-20 11:37:59.403451 [info] Performing iteration 457
2016-12-20 11:38:02.133055 [info] Observed Log-likelihood = -1.91196e+07
2016-12-20 11:38:03.871214 [info] Performing iteration 458
2016-12-20 11:38:06.731563 [info] Observed Log-likelihood = -1.91203e+07
2016-12-20 11:38:08.471743 [info] Performing iteration 459
2016-12-20 11:38:11.329739 [info] Observed Log-likelihood = -1.91197e+07
2016-12-20 11:38:13.115402 [info] Performing iteration 460
2016-12-20 11:38:16.042935 [info] Observed Log-likelihood = -1.91194e+07
2016-12-20 11:38:17.808115 [info] Performing iteration 461
2016-12-20 11:38:20.588042 [info] Observed Log-likelihood = -1.912e+07
2016-12-20 11:38:22.323517 [info] Performing iteration 462
2016-12-20 11:38:25.101191 [info] Observed Log-likelihood = -1.91196e+07
2016-12-20 11:38:26.825799 [info] Performing iteration 463
2016-12-20 11:38:29.569738 [info] Observed Log-likelihood = -1.91192e+07
2016-12-20 11:38:31.310512 [info] Performing iteration 464
2016-12-20 11:38:34.038153 [info] Observed Log-likelihood = -1.91188e+07
2016-12-20 11:38:35.753871 [info] Performing iteration 465
2016-12-20 11:38:38.496973 [info] Observed Log-likelihood = -1.91189e+07
2016-12-20 11:38:40.236777 [info] Performing iteration 466
2016-12-20 11:38:42.972397 [info] Observed Log-likelihood = -1.91197e+07
2016-12-20 11:38:44.688980 [info] Performing iteration 467
2016-12-20 11:38:47.439962 [info] Observed Log-likelihood = -1.91193e+07
2016-12-20 11:38:49.187809 [info] Performing iteration 468
2016-12-20 11:38:51.917279 [info] Observed Log-likelihood = -1.91195e+07
2016-12-20 11:38:53.649023 [info] Performing iteration 469
2016-12-20 11:38:56.416593 [info] Observed Log-likelihood = -1.91184e+07
2016-12-20 11:38:58.161702 [info] Performing iteration 470
2016-12-20 11:39:00.917219 [info] Observed Log-likelihood = -1.91184e+07
2016-12-20 11:39:02.649544 [info] Performing iteration 471
2016-12-20 11:39:05.394680 [info] Observed Log-likelihood = -1.91183e+07
2016-12-20 11:39:07.130202 [info] Performing iteration 472
2016-12-20 11:39:09.860946 [info] Observed Log-likelihood = -1.91183e+07
2016-12-20 11:39:11.595504 [info] Performing iteration 473
2016-12-20 11:39:14.332023 [info] Observed Log-likelihood = -1.91183e+07
2016-12-20 11:39:16.070610 [info] Performing iteration 474
2016-12-20 11:39:18.835544 [info] Observed Log-likelihood = -1.9117e+07
2016-12-20 11:39:20.577538 [info] Performing iteration 475
2016-12-20 11:39:23.321650 [info] Observed Log-likelihood = -1.91183e+07
2016-12-20 11:39:25.057231 [info] Performing iteration 476
2016-12-20 11:39:27.794805 [info] Observed Log-likelihood = -1.91185e+07
2016-12-20 11:39:29.527744 [info] Performing iteration 477
2016-12-20 11:39:32.273983 [info] Observed Log-likelihood = -1.91182e+07
2016-12-20 11:39:33.995830 [info] Performing iteration 478
2016-12-20 11:39:36.737229 [info] Observed Log-likelihood = -1.91178e+07
2016-12-20 11:39:38.474970 [info] Performing iteration 479
2016-12-20 11:39:41.227041 [info] Observed Log-likelihood = -1.91182e+07
2016-12-20 11:39:42.963994 [info] Performing iteration 480
2016-12-20 11:39:45.703188 [info] Observed Log-likelihood = -1.91185e+07
2016-12-20 11:39:47.432538 [info] Performing iteration 481
2016-12-20 11:39:50.206515 [info] Observed Log-likelihood = -1.9118e+07
2016-12-20 11:39:51.948829 [info] Performing iteration 482
2016-12-20 11:39:54.695726 [info] Observed Log-likelihood = -1.91174e+07
2016-12-20 11:39:56.433130 [info] Performing iteration 483
2016-12-20 11:39:59.162502 [info] Observed Log-likelihood = -1.91175e+07
2016-12-20 11:40:00.874965 [info] Performing iteration 484
2016-12-20 11:40:03.628231 [info] Observed Log-likelihood = -1.91168e+07
2016-12-20 11:40:05.370278 [info] Performing iteration 485
2016-12-20 11:40:08.106582 [info] Observed Log-likelihood = -1.91174e+07
2016-12-20 11:40:09.853956 [info] Performing iteration 486
2016-12-20 11:40:12.593001 [info] Observed Log-likelihood = -1.91167e+07
2016-12-20 11:40:14.331021 [info] Performing iteration 487
2016-12-20 11:40:17.072352 [info] Observed Log-likelihood = -1.91169e+07
2016-12-20 11:40:18.797269 [info] Performing iteration 488
2016-12-20 11:40:21.537731 [info] Observed Log-likelihood = -1.91178e+07
2016-12-20 11:40:23.270890 [info] Performing iteration 489
2016-12-20 11:40:26.015343 [info] Observed Log-likelihood = -1.91175e+07
2016-12-20 11:40:27.746385 [info] Performing iteration 490
2016-12-20 11:40:30.479297 [info] Observed Log-likelihood = -1.91179e+07
2016-12-20 11:40:32.207747 [info] Performing iteration 491
2016-12-20 11:40:34.972471 [info] Observed Log-likelihood = -1.91172e+07
2016-12-20 11:40:36.708399 [info] Performing iteration 492
2016-12-20 11:40:39.446175 [info] Observed Log-likelihood = -1.91174e+07
2016-12-20 11:40:41.178786 [info] Performing iteration 493
2016-12-20 11:40:43.925840 [info] Observed Log-likelihood = -1.91173e+07
2016-12-20 11:40:45.658982 [info] Performing iteration 494
2016-12-20 11:40:48.402912 [info] Observed Log-likelihood = -1.91175e+07
2016-12-20 11:40:50.131515 [info] Performing iteration 495
2016-12-20 11:40:52.876454 [info] Observed Log-likelihood = -1.91167e+07
2016-12-20 11:40:54.597863 [info] Performing iteration 496
2016-12-20 11:40:57.366401 [info] Observed Log-likelihood = -1.91172e+07
2016-12-20 11:40:59.096491 [info] Performing iteration 497
2016-12-20 11:41:01.850002 [info] Observed Log-likelihood = -1.91168e+07
2016-12-20 11:41:03.566545 [info] Performing iteration 498
2016-12-20 11:41:06.335727 [info] Observed Log-likelihood = -1.91169e+07
2016-12-20 11:41:08.059336 [info] Performing iteration 499
2016-12-20 11:41:10.798061 [info] Observed Log-likelihood = -1.91161e+07
2016-12-20 11:41:12.530825 [info] Performing iteration 500
2016-12-20 11:41:15.272611 [info] Observed Log-likelihood = -1.91159e+07
2016-12-20 11:41:17.000336 [info] Performing iteration 501
2016-12-20 11:41:19.748917 [info] Observed Log-likelihood = -1.91164e+07
2016-12-20 11:41:21.481540 [info] Performing iteration 502
2016-12-20 11:41:24.228305 [info] Observed Log-likelihood = -1.91155e+07
2016-12-20 11:41:25.972081 [info] Performing iteration 503
2016-12-20 11:41:28.736610 [info] Observed Log-likelihood = -1.91163e+07
2016-12-20 11:41:30.486503 [info] Performing iteration 504
2016-12-20 11:41:33.432100 [info] Observed Log-likelihood = -1.91157e+07
2016-12-20 11:41:35.184766 [info] Performing iteration 505
2016-12-20 11:41:37.968933 [info] Observed Log-likelihood = -1.91156e+07
2016-12-20 11:41:39.712705 [info] Performing iteration 506
2016-12-20 11:41:42.470762 [info] Observed Log-likelihood = -1.91154e+07
2016-12-20 11:41:44.208002 [info] Performing iteration 507
2016-12-20 11:41:46.967614 [info] Observed Log-likelihood = -1.91158e+07
2016-12-20 11:41:48.712076 [info] Performing iteration 508
2016-12-20 11:41:51.446178 [info] Observed Log-likelihood = -1.91159e+07
2016-12-20 11:41:53.188609 [info] Performing iteration 509
2016-12-20 11:41:55.931940 [info] Observed Log-likelihood = -1.91152e+07
2016-12-20 11:41:57.670304 [info] Performing iteration 510
2016-12-20 11:42:00.438888 [info] Observed Log-likelihood = -1.91149e+07
2016-12-20 11:42:02.187976 [info] Performing iteration 511
2016-12-20 11:42:04.941387 [info] Observed Log-likelihood = -1.9115e+07
2016-12-20 11:42:06.678118 [info] Performing iteration 512
2016-12-20 11:42:09.415297 [info] Observed Log-likelihood = -1.91151e+07
2016-12-20 11:42:11.164134 [info] Performing iteration 513
2016-12-20 11:42:13.931071 [info] Observed Log-likelihood = -1.91151e+07
2016-12-20 11:42:15.671099 [info] Performing iteration 514
2016-12-20 11:42:18.415431 [info] Observed Log-likelihood = -1.91139e+07
2016-12-20 11:42:20.145586 [info] Performing iteration 515
2016-12-20 11:42:22.888008 [info] Observed Log-likelihood = -1.91144e+07
2016-12-20 11:42:24.610646 [info] Performing iteration 516
2016-12-20 11:42:27.376267 [info] Observed Log-likelihood = -1.91143e+07
2016-12-20 11:42:29.128712 [info] Performing iteration 517
2016-12-20 11:42:31.907990 [info] Observed Log-likelihood = -1.91137e+07
2016-12-20 11:42:33.647918 [info] Performing iteration 518
2016-12-20 11:42:36.385889 [info] Observed Log-likelihood = -1.9114e+07
2016-12-20 11:42:38.123343 [info] Performing iteration 519
2016-12-20 11:42:40.875846 [info] Observed Log-likelihood = -1.91145e+07
2016-12-20 11:42:42.606429 [info] Performing iteration 520
2016-12-20 11:42:45.353339 [info] Observed Log-likelihood = -1.91145e+07
2016-12-20 11:42:47.088362 [info] Performing iteration 521
2016-12-20 11:42:49.844966 [info] Observed Log-likelihood = -1.91141e+07
2016-12-20 11:42:51.591635 [info] Performing iteration 522
2016-12-20 11:42:54.324250 [info] Observed Log-likelihood = -1.91147e+07
2016-12-20 11:42:56.054434 [info] Performing iteration 523
2016-12-20 11:42:58.800892 [info] Observed Log-likelihood = -1.91144e+07
2016-12-20 11:43:00.543638 [info] Performing iteration 524
2016-12-20 11:43:03.304371 [info] Observed Log-likelihood = -1.91145e+07
2016-12-20 11:43:05.035063 [info] Performing iteration 525
2016-12-20 11:43:07.782504 [info] Observed Log-likelihood = -1.91149e+07
2016-12-20 11:43:09.512721 [info] Performing iteration 526
2016-12-20 11:43:12.261612 [info] Observed Log-likelihood = -1.91145e+07
2016-12-20 11:43:13.981523 [info] Performing iteration 527
2016-12-20 11:43:16.734087 [info] Observed Log-likelihood = -1.91152e+07
2016-12-20 11:43:18.471186 [info] Performing iteration 528
2016-12-20 11:43:21.209724 [info] Observed Log-likelihood = -1.91148e+07
2016-12-20 11:43:22.948738 [info] Performing iteration 529
2016-12-20 11:43:25.701926 [info] Observed Log-likelihood = -1.91148e+07
2016-12-20 11:43:27.436237 [info] Performing iteration 530
2016-12-20 11:43:30.192960 [info] Observed Log-likelihood = -1.91147e+07
2016-12-20 11:43:31.930649 [info] Performing iteration 531
2016-12-20 11:43:34.676838 [info] Observed Log-likelihood = -1.9115e+07
2016-12-20 11:43:36.403205 [info] Performing iteration 532
2016-12-20 11:43:39.142880 [info] Observed Log-likelihood = -1.91136e+07
2016-12-20 11:43:40.875500 [info] Performing iteration 533
2016-12-20 11:43:43.629088 [info] Observed Log-likelihood = -1.91141e+07
2016-12-20 11:43:45.381537 [info] Performing iteration 534
2016-12-20 11:43:48.152848 [info] Observed Log-likelihood = -1.91144e+07
2016-12-20 11:43:49.897635 [info] Performing iteration 535
2016-12-20 11:43:52.661305 [info] Observed Log-likelihood = -1.91147e+07
2016-12-20 11:43:54.391498 [info] Performing iteration 536
2016-12-20 11:43:57.132894 [info] Observed Log-likelihood = -1.91143e+07
2016-12-20 11:43:58.851854 [info] Performing iteration 537
2016-12-20 11:44:01.589881 [info] Observed Log-likelihood = -1.91139e+07
2016-12-20 11:44:03.311732 [info] Performing iteration 538
2016-12-20 11:44:06.061388 [info] Observed Log-likelihood = -1.91141e+07
2016-12-20 11:44:07.789196 [info] Performing iteration 539
2016-12-20 11:44:10.556300 [info] Observed Log-likelihood = -1.91137e+07
2016-12-20 11:44:12.290540 [info] Performing iteration 540
2016-12-20 11:44:15.033924 [info] Observed Log-likelihood = -1.91144e+07
2016-12-20 11:44:16.775173 [info] Performing iteration 541
2016-12-20 11:44:19.545854 [info] Observed Log-likelihood = -1.91141e+07
2016-12-20 11:44:21.269099 [info] Performing iteration 542
2016-12-20 11:44:24.013805 [info] Observed Log-likelihood = -1.9113e+07
2016-12-20 11:44:25.749062 [info] Performing iteration 543
2016-12-20 11:44:28.498143 [info] Observed Log-likelihood = -1.91135e+07
2016-12-20 11:44:30.218900 [info] Performing iteration 544
2016-12-20 11:44:32.964150 [info] Observed Log-likelihood = -1.91138e+07
2016-12-20 11:44:34.695224 [info] Performing iteration 545
2016-12-20 11:44:37.485264 [info] Observed Log-likelihood = -1.91134e+07
2016-12-20 11:44:39.218744 [info] Performing iteration 546
2016-12-20 11:44:41.971798 [info] Observed Log-likelihood = -1.91128e+07
2016-12-20 11:44:43.702123 [info] Performing iteration 547
2016-12-20 11:44:46.448200 [info] Observed Log-likelihood = -1.9113e+07
2016-12-20 11:44:48.180004 [info] Performing iteration 548
2016-12-20 11:44:50.916230 [info] Observed Log-likelihood = -1.91127e+07
2016-12-20 11:44:52.653110 [info] Performing iteration 549
2016-12-20 11:44:55.403932 [info] Observed Log-likelihood = -1.91134e+07
2016-12-20 11:44:57.136356 [info] Performing iteration 550
2016-12-20 11:44:59.865666 [info] Observed Log-likelihood = -1.91124e+07
2016-12-20 11:45:01.581153 [info] Performing iteration 551
2016-12-20 11:45:04.311921 [info] Observed Log-likelihood = -1.91131e+07
2016-12-20 11:45:06.040124 [info] Performing iteration 552
2016-12-20 11:45:08.759911 [info] Observed Log-likelihood = -1.91132e+07
2016-12-20 11:45:10.479637 [info] Performing iteration 553
2016-12-20 11:45:13.233687 [info] Observed Log-likelihood = -1.91137e+07
2016-12-20 11:45:14.950385 [info] Performing iteration 554
2016-12-20 11:45:17.680116 [info] Observed Log-likelihood = -1.91128e+07
2016-12-20 11:45:19.403903 [info] Performing iteration 555
2016-12-20 11:45:22.137331 [info] Observed Log-likelihood = -1.91131e+07
2016-12-20 11:45:23.826808 [info] Performing iteration 556
2016-12-20 11:45:26.563234 [info] Observed Log-likelihood = -1.91133e+07
2016-12-20 11:45:28.291819 [info] Performing iteration 557
2016-12-20 11:45:31.024012 [info] Observed Log-likelihood = -1.91134e+07
2016-12-20 11:45:32.748484 [info] Performing iteration 558
2016-12-20 11:45:35.487044 [info] Observed Log-likelihood = -1.91127e+07
2016-12-20 11:45:37.208976 [info] Performing iteration 559
2016-12-20 11:45:39.945204 [info] Observed Log-likelihood = -1.91129e+07
2016-12-20 11:45:41.670962 [info] Performing iteration 560
2016-12-20 11:45:44.415695 [info] Observed Log-likelihood = -1.91125e+07
2016-12-20 11:45:46.158635 [info] Performing iteration 561
2016-12-20 11:45:48.912999 [info] Observed Log-likelihood = -1.91125e+07
2016-12-20 11:45:50.649636 [info] Performing iteration 562
2016-12-20 11:45:53.389069 [info] Observed Log-likelihood = -1.91127e+07
2016-12-20 11:45:55.125416 [info] Performing iteration 563
2016-12-20 11:45:57.896312 [info] Observed Log-likelihood = -1.91117e+07
2016-12-20 11:45:59.617692 [info] Performing iteration 564
2016-12-20 11:46:02.365257 [info] Observed Log-likelihood = -1.91115e+07
2016-12-20 11:46:04.107510 [info] Performing iteration 565
2016-12-20 11:46:06.865951 [info] Observed Log-likelihood = -1.91122e+07
2016-12-20 11:46:08.585285 [info] Performing iteration 566
2016-12-20 11:46:11.322039 [info] Observed Log-likelihood = -1.9112e+07
2016-12-20 11:46:13.050164 [info] Performing iteration 567
2016-12-20 11:46:15.798627 [info] Observed Log-likelihood = -1.91121e+07
2016-12-20 11:46:17.504755 [info] Performing iteration 568
2016-12-20 11:46:20.249712 [info] Observed Log-likelihood = -1.91125e+07
2016-12-20 11:46:21.983640 [info] Performing iteration 569
2016-12-20 11:46:24.727813 [info] Observed Log-likelihood = -1.91132e+07
2016-12-20 11:46:26.459920 [info] Performing iteration 570
2016-12-20 11:46:29.240790 [info] Observed Log-likelihood = -1.91124e+07
2016-12-20 11:46:30.976704 [info] Performing iteration 571
2016-12-20 11:46:33.714311 [info] Observed Log-likelihood = -1.91129e+07
2016-12-20 11:46:35.453210 [info] Performing iteration 572
2016-12-20 11:46:38.218269 [info] Observed Log-likelihood = -1.91122e+07
2016-12-20 11:46:39.945927 [info] Performing iteration 573
2016-12-20 11:46:42.689904 [info] Observed Log-likelihood = -1.91114e+07
2016-12-20 11:46:44.409992 [info] Performing iteration 574
2016-12-20 11:46:47.151750 [info] Observed Log-likelihood = -1.91123e+07
2016-12-20 11:46:48.879155 [info] Performing iteration 575
2016-12-20 11:46:51.641633 [info] Observed Log-likelihood = -1.91114e+07
2016-12-20 11:46:53.379653 [info] Performing iteration 576
2016-12-20 11:46:56.266038 [info] Observed Log-likelihood = -1.91119e+07
2016-12-20 11:46:58.008444 [info] Performing iteration 577
2016-12-20 11:47:00.898927 [info] Observed Log-likelihood = -1.91118e+07
2016-12-20 11:47:02.636213 [info] Performing iteration 578
2016-12-20 11:47:05.502881 [info] Observed Log-likelihood = -1.91122e+07
2016-12-20 11:47:07.243580 [info] Performing iteration 579
2016-12-20 11:47:10.119962 [info] Observed Log-likelihood = -1.91115e+07
2016-12-20 11:47:11.858196 [info] Performing iteration 580
2016-12-20 11:47:14.743994 [info] Observed Log-likelihood = -1.91121e+07
2016-12-20 11:47:16.489097 [info] Performing iteration 581
2016-12-20 11:47:19.369789 [info] Observed Log-likelihood = -1.91112e+07
2016-12-20 11:47:21.098396 [info] Performing iteration 582
2016-12-20 11:47:24.022930 [info] Observed Log-likelihood = -1.91112e+07
2016-12-20 11:47:25.761131 [info] Performing iteration 583
2016-12-20 11:47:28.638647 [info] Observed Log-likelihood = -1.91107e+07
2016-12-20 11:47:30.383305 [info] Performing iteration 584
2016-12-20 11:47:33.276014 [info] Observed Log-likelihood = -1.911e+07
2016-12-20 11:47:35.007422 [info] Performing iteration 585
2016-12-20 11:47:37.883020 [info] Observed Log-likelihood = -1.91106e+07
2016-12-20 11:47:39.603471 [info] Performing iteration 586
2016-12-20 11:47:42.478243 [info] Observed Log-likelihood = -1.9111e+07
2016-12-20 11:47:44.198666 [info] Performing iteration 587
2016-12-20 11:47:47.074962 [info] Observed Log-likelihood = -1.91116e+07
2016-12-20 11:47:48.814135 [info] Performing iteration 588
2016-12-20 11:47:51.688844 [info] Observed Log-likelihood = -1.91117e+07
2016-12-20 11:47:53.421660 [info] Performing iteration 589
2016-12-20 11:47:56.305166 [info] Observed Log-likelihood = -1.91117e+07
2016-12-20 11:47:58.044558 [info] Performing iteration 590
2016-12-20 11:48:00.944332 [info] Observed Log-likelihood = -1.9112e+07
2016-12-20 11:48:02.706933 [info] Performing iteration 591
2016-12-20 11:48:05.609311 [info] Observed Log-likelihood = -1.91116e+07
2016-12-20 11:48:07.351640 [info] Performing iteration 592
2016-12-20 11:48:10.219320 [info] Observed Log-likelihood = -1.91108e+07
2016-12-20 11:48:11.951814 [info] Performing iteration 593
2016-12-20 11:48:14.821317 [info] Observed Log-likelihood = -1.91102e+07
2016-12-20 11:48:16.566422 [info] Performing iteration 594
2016-12-20 11:48:19.451349 [info] Observed Log-likelihood = -1.91097e+07
2016-12-20 11:48:21.180782 [info] Performing iteration 595
2016-12-20 11:48:24.059326 [info] Observed Log-likelihood = -1.91113e+07
2016-12-20 11:48:25.785711 [info] Performing iteration 596
2016-12-20 11:48:28.676005 [info] Observed Log-likelihood = -1.91105e+07
2016-12-20 11:48:30.408668 [info] Performing iteration 597
2016-12-20 11:48:33.281196 [info] Observed Log-likelihood = -1.91105e+07
2016-12-20 11:48:35.006325 [info] Performing iteration 598
2016-12-20 11:48:37.897969 [info] Observed Log-likelihood = -1.91106e+07
2016-12-20 11:48:39.628142 [info] Performing iteration 599
2016-12-20 11:48:42.509638 [info] Observed Log-likelihood = -1.91095e+07
2016-12-20 11:48:44.249883 [info] Performing iteration 600
2016-12-20 11:48:47.141676 [info] Observed Log-likelihood = -1.911e+07
2016-12-20 11:48:51.394761 [info] Performing iteration 601
2016-12-20 11:48:54.264338 [info] Observed Log-likelihood = -1.9111e+07
2016-12-20 11:48:56.000393 [info] Performing iteration 602
2016-12-20 11:48:58.889210 [info] Observed Log-likelihood = -1.91103e+07
2016-12-20 11:49:00.614357 [info] Performing iteration 603
2016-12-20 11:49:03.487924 [info] Observed Log-likelihood = -1.91103e+07
2016-12-20 11:49:05.205339 [info] Performing iteration 604
2016-12-20 11:49:08.065035 [info] Observed Log-likelihood = -1.911e+07
2016-12-20 11:49:09.793868 [info] Performing iteration 605
2016-12-20 11:49:12.640942 [info] Observed Log-likelihood = -1.911e+07
2016-12-20 11:49:14.357418 [info] Performing iteration 606
2016-12-20 11:49:17.231997 [info] Observed Log-likelihood = -1.91095e+07
2016-12-20 11:49:18.924925 [info] Performing iteration 607
2016-12-20 11:49:21.794967 [info] Observed Log-likelihood = -1.91089e+07
2016-12-20 11:49:23.517200 [info] Performing iteration 608
2016-12-20 11:49:26.389982 [info] Observed Log-likelihood = -1.91095e+07
2016-12-20 11:49:28.104704 [info] Performing iteration 609
2016-12-20 11:49:31.010366 [info] Observed Log-likelihood = -1.91099e+07
2016-12-20 11:49:32.737536 [info] Performing iteration 610
2016-12-20 11:49:35.792564 [info] Observed Log-likelihood = -1.91099e+07
2016-12-20 11:49:37.511704 [info] Performing iteration 611
2016-12-20 11:49:40.382385 [info] Observed Log-likelihood = -1.91092e+07
2016-12-20 11:49:42.170543 [info] Performing iteration 612
2016-12-20 11:49:45.037400 [info] Observed Log-likelihood = -1.91094e+07
2016-12-20 11:49:46.758201 [info] Performing iteration 613
2016-12-20 11:49:49.646899 [info] Observed Log-likelihood = -1.91092e+07
2016-12-20 11:49:51.361274 [info] Performing iteration 614
2016-12-20 11:49:54.225888 [info] Observed Log-likelihood = -1.91095e+07
2016-12-20 11:49:55.938110 [info] Performing iteration 615
2016-12-20 11:49:58.800881 [info] Observed Log-likelihood = -1.91102e+07
2016-12-20 11:50:00.516311 [info] Performing iteration 616
2016-12-20 11:50:03.403960 [info] Observed Log-likelihood = -1.91093e+07
2016-12-20 11:50:05.125427 [info] Performing iteration 617
2016-12-20 11:50:07.991349 [info] Observed Log-likelihood = -1.91093e+07
2016-12-20 11:50:09.704632 [info] Performing iteration 618
2016-12-20 11:50:12.579916 [info] Observed Log-likelihood = -1.91098e+07
2016-12-20 11:50:14.322720 [info] Performing iteration 619
2016-12-20 11:50:17.222350 [info] Observed Log-likelihood = -1.91088e+07
2016-12-20 11:50:18.938119 [info] Performing iteration 620
2016-12-20 11:50:21.803341 [info] Observed Log-likelihood = -1.91087e+07
2016-12-20 11:50:23.528387 [info] Performing iteration 621
2016-12-20 11:50:26.403365 [info] Observed Log-likelihood = -1.91082e+07
2016-12-20 11:50:28.120034 [info] Performing iteration 622
2016-12-20 11:50:30.985791 [info] Observed Log-likelihood = -1.91087e+07
2016-12-20 11:50:32.709147 [info] Performing iteration 623
2016-12-20 11:50:35.600923 [info] Observed Log-likelihood = -1.91082e+07
2016-12-20 11:50:37.329196 [info] Performing iteration 624
2016-12-20 11:50:40.205725 [info] Observed Log-likelihood = -1.91093e+07
2016-12-20 11:50:41.934141 [info] Performing iteration 625
2016-12-20 11:50:44.806074 [info] Observed Log-likelihood = -1.91082e+07
2016-12-20 11:50:46.540353 [info] Performing iteration 626
2016-12-20 11:50:49.419516 [info] Observed Log-likelihood = -1.91079e+07
2016-12-20 11:50:51.139190 [info] Performing iteration 627
2016-12-20 11:50:54.028948 [info] Observed Log-likelihood = -1.91084e+07
2016-12-20 11:50:55.742903 [info] Performing iteration 628
2016-12-20 11:50:58.619095 [info] Observed Log-likelihood = -1.91081e+07
2016-12-20 11:51:00.329151 [info] Performing iteration 629
2016-12-20 11:51:03.205065 [info] Observed Log-likelihood = -1.91086e+07
2016-12-20 11:51:04.913361 [info] Performing iteration 630
2016-12-20 11:51:07.801022 [info] Observed Log-likelihood = -1.91084e+07
2016-12-20 11:51:09.511269 [info] Performing iteration 631
2016-12-20 11:51:12.366214 [info] Observed Log-likelihood = -1.91095e+07
2016-12-20 11:51:14.076434 [info] Performing iteration 632
2016-12-20 11:51:16.937047 [info] Observed Log-likelihood = -1.91089e+07
2016-12-20 11:51:18.655994 [info] Performing iteration 633
2016-12-20 11:51:21.520157 [info] Observed Log-likelihood = -1.91097e+07
2016-12-20 11:51:23.229310 [info] Performing iteration 634
2016-12-20 11:51:26.109447 [info] Observed Log-likelihood = -1.91085e+07
2016-12-20 11:51:27.831866 [info] Performing iteration 635
2016-12-20 11:51:30.705851 [info] Observed Log-likelihood = -1.91089e+07
2016-12-20 11:51:32.421089 [info] Performing iteration 636
2016-12-20 11:51:35.289044 [info] Observed Log-likelihood = -1.91092e+07
2016-12-20 11:51:37.020603 [info] Performing iteration 637
2016-12-20 11:51:39.904747 [info] Observed Log-likelihood = -1.91086e+07
2016-12-20 11:51:41.639008 [info] Performing iteration 638
2016-12-20 11:51:44.517436 [info] Observed Log-likelihood = -1.91082e+07
2016-12-20 11:51:46.234558 [info] Performing iteration 639
2016-12-20 11:51:49.105568 [info] Observed Log-likelihood = -1.91076e+07
2016-12-20 11:51:50.803891 [info] Performing iteration 640
2016-12-20 11:51:53.677917 [info] Observed Log-likelihood = -1.9107e+07
2016-12-20 11:51:55.406816 [info] Performing iteration 641
2016-12-20 11:51:58.271232 [info] Observed Log-likelihood = -1.91078e+07
2016-12-20 11:51:59.980020 [info] Performing iteration 642
2016-12-20 11:52:02.847393 [info] Observed Log-likelihood = -1.91077e+07
2016-12-20 11:52:04.557977 [info] Performing iteration 643
2016-12-20 11:52:07.425302 [info] Observed Log-likelihood = -1.91076e+07
2016-12-20 11:52:09.151399 [info] Performing iteration 644
2016-12-20 11:52:12.020239 [info] Observed Log-likelihood = -1.91083e+07
2016-12-20 11:52:13.736908 [info] Performing iteration 645
2016-12-20 11:52:16.613661 [info] Observed Log-likelihood = -1.9108e+07
2016-12-20 11:52:18.331620 [info] Performing iteration 646
2016-12-20 11:52:21.196895 [info] Observed Log-likelihood = -1.91085e+07
2016-12-20 11:52:22.915045 [info] Performing iteration 647
2016-12-20 11:52:25.800901 [info] Observed Log-likelihood = -1.91086e+07
2016-12-20 11:52:27.542556 [info] Performing iteration 648
2016-12-20 11:52:30.419410 [info] Observed Log-likelihood = -1.91084e+07
2016-12-20 11:52:32.147009 [info] Performing iteration 649
2016-12-20 11:52:35.021855 [info] Observed Log-likelihood = -1.91092e+07
2016-12-20 11:52:36.747626 [info] Performing iteration 650
2016-12-20 11:52:39.625125 [info] Observed Log-likelihood = -1.91087e+07
2016-12-20 11:52:41.350290 [info] Performing iteration 651
2016-12-20 11:52:44.219930 [info] Observed Log-likelihood = -1.91081e+07
2016-12-20 11:52:45.948945 [info] Performing iteration 652
2016-12-20 11:52:48.811931 [info] Observed Log-likelihood = -1.91084e+07
2016-12-20 11:52:50.532935 [info] Performing iteration 653
2016-12-20 11:52:53.398012 [info] Observed Log-likelihood = -1.91088e+07
2016-12-20 11:52:55.128251 [info] Performing iteration 654
2016-12-20 11:52:58.013328 [info] Observed Log-likelihood = -1.91083e+07
2016-12-20 11:52:59.735982 [info] Performing iteration 655
2016-12-20 11:53:02.640713 [info] Observed Log-likelihood = -1.91086e+07
2016-12-20 11:53:04.365500 [info] Performing iteration 656
2016-12-20 11:53:07.245283 [info] Observed Log-likelihood = -1.9108e+07
2016-12-20 11:53:08.963014 [info] Performing iteration 657
2016-12-20 11:53:11.874406 [info] Observed Log-likelihood = -1.91085e+07
2016-12-20 11:53:13.597912 [info] Performing iteration 658
2016-12-20 11:53:16.469002 [info] Observed Log-likelihood = -1.91086e+07
2016-12-20 11:53:18.183326 [info] Performing iteration 659
2016-12-20 11:53:21.075100 [info] Observed Log-likelihood = -1.91076e+07
2016-12-20 11:53:22.798634 [info] Performing iteration 660
2016-12-20 11:53:25.668261 [info] Observed Log-likelihood = -1.91078e+07
2016-12-20 11:53:27.387198 [info] Performing iteration 661
2016-12-20 11:53:30.257103 [info] Observed Log-likelihood = -1.9108e+07
2016-12-20 11:53:31.985841 [info] Performing iteration 662
2016-12-20 11:53:34.844585 [info] Observed Log-likelihood = -1.9107e+07
2016-12-20 11:53:36.579049 [info] Performing iteration 663
2016-12-20 11:53:39.445386 [info] Observed Log-likelihood = -1.91073e+07
2016-12-20 11:53:41.167064 [info] Performing iteration 664
2016-12-20 11:53:44.034061 [info] Observed Log-likelihood = -1.91074e+07
2016-12-20 11:53:45.766093 [info] Performing iteration 665
2016-12-20 11:53:48.637873 [info] Observed Log-likelihood = -1.91071e+07
2016-12-20 11:53:50.354133 [info] Performing iteration 666
2016-12-20 11:53:53.211889 [info] Observed Log-likelihood = -1.91071e+07
2016-12-20 11:53:54.942024 [info] Performing iteration 667
2016-12-20 11:53:57.804085 [info] Observed Log-likelihood = -1.91069e+07
2016-12-20 11:53:59.518849 [info] Performing iteration 668
2016-12-20 11:54:02.424047 [info] Observed Log-likelihood = -1.91068e+07
2016-12-20 11:54:04.144528 [info] Performing iteration 669
2016-12-20 11:54:07.010525 [info] Observed Log-likelihood = -1.91067e+07
2016-12-20 11:54:08.734668 [info] Performing iteration 670
2016-12-20 11:54:11.595245 [info] Observed Log-likelihood = -1.9107e+07
2016-12-20 11:54:13.329687 [info] Performing iteration 671
2016-12-20 11:54:16.191179 [info] Observed Log-likelihood = -1.91063e+07
2016-12-20 11:54:17.904054 [info] Performing iteration 672
2016-12-20 11:54:20.779195 [info] Observed Log-likelihood = -1.91068e+07
2016-12-20 11:54:22.480705 [info] Performing iteration 673
2016-12-20 11:54:25.356400 [info] Observed Log-likelihood = -1.91063e+07
2016-12-20 11:54:27.077878 [info] Performing iteration 674
2016-12-20 11:54:29.946349 [info] Observed Log-likelihood = -1.91065e+07
2016-12-20 11:54:31.668452 [info] Performing iteration 675
2016-12-20 11:54:34.560974 [info] Observed Log-likelihood = -1.91069e+07
2016-12-20 11:54:36.290504 [info] Performing iteration 676
2016-12-20 11:54:39.154968 [info] Observed Log-likelihood = -1.91068e+07
2016-12-20 11:54:40.883052 [info] Performing iteration 677
2016-12-20 11:54:43.762391 [info] Observed Log-likelihood = -1.91063e+07
2016-12-20 11:54:45.485723 [info] Performing iteration 678
2016-12-20 11:54:48.350998 [info] Observed Log-likelihood = -1.91071e+07
2016-12-20 11:54:50.070522 [info] Performing iteration 679
2016-12-20 11:54:52.936008 [info] Observed Log-likelihood = -1.91079e+07
2016-12-20 11:54:54.632199 [info] Performing iteration 680
2016-12-20 11:54:57.495368 [info] Observed Log-likelihood = -1.91071e+07
2016-12-20 11:54:59.218704 [info] Performing iteration 681
2016-12-20 11:55:02.106536 [info] Observed Log-likelihood = -1.91073e+07
2016-12-20 11:55:03.824368 [info] Performing iteration 682
2016-12-20 11:55:06.728984 [info] Observed Log-likelihood = -1.91074e+07
2016-12-20 11:55:08.441252 [info] Performing iteration 683
2016-12-20 11:55:11.311069 [info] Observed Log-likelihood = -1.91065e+07
2016-12-20 11:55:13.020441 [info] Performing iteration 684
2016-12-20 11:55:15.883438 [info] Observed Log-likelihood = -1.91069e+07
2016-12-20 11:55:17.606816 [info] Performing iteration 685
2016-12-20 11:55:20.466868 [info] Observed Log-likelihood = -1.91069e+07
2016-12-20 11:55:22.187536 [info] Performing iteration 686
2016-12-20 11:55:25.061622 [info] Observed Log-likelihood = -1.91074e+07
2016-12-20 11:55:26.782961 [info] Performing iteration 687
2016-12-20 11:55:29.648080 [info] Observed Log-likelihood = -1.91068e+07
2016-12-20 11:55:31.372977 [info] Performing iteration 688
2016-12-20 11:55:34.230417 [info] Observed Log-likelihood = -1.91066e+07
2016-12-20 11:55:35.957098 [info] Performing iteration 689
2016-12-20 11:55:38.842345 [info] Observed Log-likelihood = -1.91055e+07
2016-12-20 11:55:40.562363 [info] Performing iteration 690
2016-12-20 11:55:43.420184 [info] Observed Log-likelihood = -1.91062e+07
2016-12-20 11:55:45.167081 [info] Performing iteration 691
2016-12-20 11:55:48.046817 [info] Observed Log-likelihood = -1.91058e+07
2016-12-20 11:55:49.770350 [info] Performing iteration 692
2016-12-20 11:55:52.634350 [info] Observed Log-likelihood = -1.91058e+07
2016-12-20 11:55:54.348464 [info] Performing iteration 693
2016-12-20 11:55:57.232849 [info] Observed Log-likelihood = -1.91055e+07
2016-12-20 11:55:58.948650 [info] Performing iteration 694
2016-12-20 11:56:01.835927 [info] Observed Log-likelihood = -1.91062e+07
2016-12-20 11:56:03.558131 [info] Performing iteration 695
2016-12-20 11:56:06.439123 [info] Observed Log-likelihood = -1.91051e+07
2016-12-20 11:56:08.163361 [info] Performing iteration 696
2016-12-20 11:56:11.040409 [info] Observed Log-likelihood = -1.91057e+07
2016-12-20 11:56:12.761180 [info] Performing iteration 697
2016-12-20 11:56:15.635979 [info] Observed Log-likelihood = -1.91052e+07
2016-12-20 11:56:17.367932 [info] Performing iteration 698
2016-12-20 11:56:20.230198 [info] Observed Log-likelihood = -1.9106e+07
2016-12-20 11:56:21.946422 [info] Performing iteration 699
2016-12-20 11:56:24.809594 [info] Observed Log-likelihood = -1.91056e+07
2016-12-20 11:56:26.530381 [info] Performing iteration 700
2016-12-20 11:56:29.389233 [info] Observed Log-likelihood = -1.91062e+07
2016-12-20 11:56:31.108712 [info] Performing iteration 701
2016-12-20 11:56:33.965990 [info] Observed Log-likelihood = -1.91069e+07
2016-12-20 11:56:35.678323 [info] Performing iteration 702
2016-12-20 11:56:38.531988 [info] Observed Log-likelihood = -1.91059e+07
2016-12-20 11:56:40.242000 [info] Performing iteration 703
2016-12-20 11:56:43.107966 [info] Observed Log-likelihood = -1.91063e+07
2016-12-20 11:56:44.825864 [info] Performing iteration 704
2016-12-20 11:56:47.680171 [info] Observed Log-likelihood = -1.91056e+07
2016-12-20 11:56:49.396710 [info] Performing iteration 705
2016-12-20 11:56:52.246138 [info] Observed Log-likelihood = -1.91058e+07
2016-12-20 11:56:53.971482 [info] Performing iteration 706
2016-12-20 11:56:56.814188 [info] Observed Log-likelihood = -1.91051e+07
2016-12-20 11:56:58.528461 [info] Performing iteration 707
2016-12-20 11:57:01.377948 [info] Observed Log-likelihood = -1.91059e+07
2016-12-20 11:57:03.108116 [info] Performing iteration 708
2016-12-20 11:57:05.979583 [info] Observed Log-likelihood = -1.91056e+07
2016-12-20 11:57:07.699781 [info] Performing iteration 709
2016-12-20 11:57:10.556067 [info] Observed Log-likelihood = -1.91047e+07
2016-12-20 11:57:12.272645 [info] Performing iteration 710
2016-12-20 11:57:15.150850 [info] Observed Log-likelihood = -1.91047e+07
2016-12-20 11:57:16.854602 [info] Performing iteration 711
2016-12-20 11:57:19.716213 [info] Observed Log-likelihood = -1.91053e+07
2016-12-20 11:57:21.423209 [info] Performing iteration 712
2016-12-20 11:57:24.276920 [info] Observed Log-likelihood = -1.91047e+07
2016-12-20 11:57:26.002473 [info] Performing iteration 713
2016-12-20 11:57:28.856381 [info] Observed Log-likelihood = -1.91046e+07
2016-12-20 11:57:30.587759 [info] Performing iteration 714
2016-12-20 11:57:33.442733 [info] Observed Log-likelihood = -1.91043e+07
2016-12-20 11:57:35.173448 [info] Performing iteration 715
2016-12-20 11:57:38.055930 [info] Observed Log-likelihood = -1.91042e+07
2016-12-20 11:57:39.782541 [info] Performing iteration 716
2016-12-20 11:57:42.668333 [info] Observed Log-likelihood = -1.91051e+07
2016-12-20 11:57:44.390053 [info] Performing iteration 717
2016-12-20 11:57:47.276126 [info] Observed Log-likelihood = -1.91054e+07
2016-12-20 11:57:49.018408 [info] Performing iteration 718
2016-12-20 11:57:52.004826 [info] Observed Log-likelihood = -1.91058e+07
2016-12-20 11:57:53.750835 [info] Performing iteration 719
2016-12-20 11:57:56.631010 [info] Observed Log-likelihood = -1.91051e+07
2016-12-20 11:57:58.355288 [info] Performing iteration 720
2016-12-20 11:58:01.233962 [info] Observed Log-likelihood = -1.91056e+07
2016-12-20 11:58:02.961315 [info] Performing iteration 721
2016-12-20 11:58:05.829923 [info] Observed Log-likelihood = -1.9105e+07
2016-12-20 11:58:07.564382 [info] Performing iteration 722
2016-12-20 11:58:10.455538 [info] Observed Log-likelihood = -1.91054e+07
2016-12-20 11:58:12.191472 [info] Performing iteration 723
2016-12-20 11:58:15.060114 [info] Observed Log-likelihood = -1.91044e+07
2016-12-20 11:58:16.784793 [info] Performing iteration 724
2016-12-20 11:58:19.659244 [info] Observed Log-likelihood = -1.91049e+07
2016-12-20 11:58:21.385102 [info] Performing iteration 725
2016-12-20 11:58:24.264799 [info] Observed Log-likelihood = -1.91046e+07
2016-12-20 11:58:26.003885 [info] Performing iteration 726
2016-12-20 11:58:28.880209 [info] Observed Log-likelihood = -1.91045e+07
2016-12-20 11:58:30.604280 [info] Performing iteration 727
2016-12-20 11:58:33.460434 [info] Observed Log-likelihood = -1.91043e+07
2016-12-20 11:58:35.196386 [info] Performing iteration 728
2016-12-20 11:58:38.076591 [info] Observed Log-likelihood = -1.91043e+07
2016-12-20 11:58:39.804334 [info] Performing iteration 729
2016-12-20 11:58:42.676087 [info] Observed Log-likelihood = -1.91041e+07
2016-12-20 11:58:44.403243 [info] Performing iteration 730
2016-12-20 11:58:47.258045 [info] Observed Log-likelihood = -1.91043e+07
2016-12-20 11:58:48.984659 [info] Performing iteration 731
2016-12-20 11:58:51.866865 [info] Observed Log-likelihood = -1.91044e+07
2016-12-20 11:58:53.596084 [info] Performing iteration 732
2016-12-20 11:58:56.460296 [info] Observed Log-likelihood = -1.91045e+07
2016-12-20 11:58:58.185522 [info] Performing iteration 733
2016-12-20 11:59:01.050114 [info] Observed Log-likelihood = -1.91043e+07
2016-12-20 11:59:02.779733 [info] Performing iteration 734
2016-12-20 11:59:05.643952 [info] Observed Log-likelihood = -1.91041e+07
2016-12-20 11:59:07.380358 [info] Performing iteration 735
2016-12-20 11:59:10.245572 [info] Observed Log-likelihood = -1.91048e+07
2016-12-20 11:59:11.991151 [info] Performing iteration 736
2016-12-20 11:59:14.883980 [info] Observed Log-likelihood = -1.91052e+07
2016-12-20 11:59:16.613356 [info] Performing iteration 737
2016-12-20 11:59:19.475201 [info] Observed Log-likelihood = -1.91047e+07
2016-12-20 11:59:21.197251 [info] Performing iteration 738
2016-12-20 11:59:24.073633 [info] Observed Log-likelihood = -1.91042e+07
2016-12-20 11:59:25.792632 [info] Performing iteration 739
2016-12-20 11:59:28.654035 [info] Observed Log-likelihood = -1.91041e+07
2016-12-20 11:59:30.391455 [info] Performing iteration 740
2016-12-20 11:59:33.255003 [info] Observed Log-likelihood = -1.91049e+07
2016-12-20 11:59:34.977757 [info] Performing iteration 741
2016-12-20 11:59:37.842204 [info] Observed Log-likelihood = -1.91051e+07
2016-12-20 11:59:39.553136 [info] Performing iteration 742
2016-12-20 11:59:42.426047 [info] Observed Log-likelihood = -1.91054e+07
2016-12-20 11:59:44.138155 [info] Performing iteration 743
2016-12-20 11:59:47.042943 [info] Observed Log-likelihood = -1.91044e+07
2016-12-20 11:59:48.748810 [info] Performing iteration 744
2016-12-20 11:59:51.615087 [info] Observed Log-likelihood = -1.91048e+07
2016-12-20 11:59:53.340674 [info] Performing iteration 745
2016-12-20 11:59:56.212458 [info] Observed Log-likelihood = -1.91046e+07
2016-12-20 11:59:57.925124 [info] Performing iteration 746
2016-12-20 12:00:00.783819 [info] Observed Log-likelihood = -1.91043e+07
2016-12-20 12:00:02.525706 [info] Performing iteration 747
2016-12-20 12:00:05.394040 [info] Observed Log-likelihood = -1.91041e+07
2016-12-20 12:00:07.119016 [info] Performing iteration 748
2016-12-20 12:00:09.976034 [info] Observed Log-likelihood = -1.91044e+07
2016-12-20 12:00:11.707998 [info] Performing iteration 749
2016-12-20 12:00:14.566978 [info] Observed Log-likelihood = -1.91042e+07
2016-12-20 12:00:16.286388 [info] Performing iteration 750
2016-12-20 12:00:19.162879 [info] Observed Log-likelihood = -1.91033e+07
2016-12-20 12:00:20.885186 [info] Performing iteration 751
2016-12-20 12:00:23.735101 [info] Observed Log-likelihood = -1.91036e+07
2016-12-20 12:00:25.453008 [info] Performing iteration 752
2016-12-20 12:00:28.312267 [info] Observed Log-likelihood = -1.91033e+07
2016-12-20 12:00:30.017691 [info] Performing iteration 753
2016-12-20 12:00:32.882949 [info] Observed Log-likelihood = -1.91041e+07
2016-12-20 12:00:34.607381 [info] Performing iteration 754
2016-12-20 12:00:37.477681 [info] Observed Log-likelihood = -1.91034e+07
2016-12-20 12:00:39.200961 [info] Performing iteration 755
2016-12-20 12:00:42.064024 [info] Observed Log-likelihood = -1.91036e+07
2016-12-20 12:00:43.797546 [info] Performing iteration 756
2016-12-20 12:00:46.660388 [info] Observed Log-likelihood = -1.9104e+07
2016-12-20 12:00:48.390884 [info] Performing iteration 757
2016-12-20 12:00:51.267996 [info] Observed Log-likelihood = -1.91035e+07
2016-12-20 12:00:52.995738 [info] Performing iteration 758
2016-12-20 12:00:55.872800 [info] Observed Log-likelihood = -1.91045e+07
2016-12-20 12:00:57.604937 [info] Performing iteration 759
2016-12-20 12:01:00.484068 [info] Observed Log-likelihood = -1.91035e+07
2016-12-20 12:01:02.198753 [info] Performing iteration 760
2016-12-20 12:01:05.065109 [info] Observed Log-likelihood = -1.91026e+07
2016-12-20 12:01:06.786447 [info] Performing iteration 761
2016-12-20 12:01:09.656345 [info] Observed Log-likelihood = -1.91028e+07
2016-12-20 12:01:11.372085 [info] Performing iteration 762
2016-12-20 12:01:14.229051 [info] Observed Log-likelihood = -1.91039e+07
2016-12-20 12:01:15.952325 [info] Performing iteration 763
2016-12-20 12:01:18.806572 [info] Observed Log-likelihood = -1.91033e+07
2016-12-20 12:01:20.523867 [info] Performing iteration 764
2016-12-20 12:01:23.397699 [info] Observed Log-likelihood = -1.91038e+07
2016-12-20 12:01:25.122863 [info] Performing iteration 765
2016-12-20 12:01:27.976926 [info] Observed Log-likelihood = -1.91034e+07
2016-12-20 12:01:29.693577 [info] Performing iteration 766
2016-12-20 12:01:32.552963 [info] Observed Log-likelihood = -1.91029e+07
2016-12-20 12:01:34.254072 [info] Performing iteration 767
2016-12-20 12:01:37.111329 [info] Observed Log-likelihood = -1.91029e+07
2016-12-20 12:01:38.836612 [info] Performing iteration 768
2016-12-20 12:01:41.690038 [info] Observed Log-likelihood = -1.91022e+07
2016-12-20 12:01:43.403159 [info] Performing iteration 769
2016-12-20 12:01:46.276163 [info] Observed Log-likelihood = -1.91019e+07
2016-12-20 12:01:48.002903 [info] Performing iteration 770
2016-12-20 12:01:50.882926 [info] Observed Log-likelihood = -1.91027e+07
2016-12-20 12:01:52.614589 [info] Performing iteration 771
2016-12-20 12:01:55.495789 [info] Observed Log-likelihood = -1.91023e+07
2016-12-20 12:01:57.210746 [info] Performing iteration 772
2016-12-20 12:02:00.086591 [info] Observed Log-likelihood = -1.91028e+07
2016-12-20 12:02:01.812129 [info] Performing iteration 773
2016-12-20 12:02:04.668320 [info] Observed Log-likelihood = -1.9103e+07
2016-12-20 12:02:06.381378 [info] Performing iteration 774
2016-12-20 12:02:09.248341 [info] Observed Log-likelihood = -1.91022e+07
2016-12-20 12:02:10.964810 [info] Performing iteration 775
2016-12-20 12:02:13.828379 [info] Observed Log-likelihood = -1.91032e+07
2016-12-20 12:02:15.538850 [info] Performing iteration 776
2016-12-20 12:02:18.409890 [info] Observed Log-likelihood = -1.91032e+07
2016-12-20 12:02:20.135686 [info] Performing iteration 777
2016-12-20 12:02:22.994474 [info] Observed Log-likelihood = -1.91035e+07
2016-12-20 12:02:24.717191 [info] Performing iteration 778
2016-12-20 12:02:27.596745 [info] Observed Log-likelihood = -1.91026e+07
2016-12-20 12:02:29.321684 [info] Performing iteration 779
2016-12-20 12:02:32.172688 [info] Observed Log-likelihood = -1.9103e+07
2016-12-20 12:02:33.895748 [info] Performing iteration 780
2016-12-20 12:02:36.748950 [info] Observed Log-likelihood = -1.91023e+07
2016-12-20 12:02:38.454996 [info] Performing iteration 781
2016-12-20 12:02:41.332696 [info] Observed Log-likelihood = -1.9103e+07
2016-12-20 12:02:43.039345 [info] Performing iteration 782
2016-12-20 12:02:45.900532 [info] Observed Log-likelihood = -1.91026e+07
2016-12-20 12:02:47.622121 [info] Performing iteration 783
2016-12-20 12:02:50.484205 [info] Observed Log-likelihood = -1.91021e+07
2016-12-20 12:02:52.203894 [info] Performing iteration 784
2016-12-20 12:02:55.073858 [info] Observed Log-likelihood = -1.91027e+07
2016-12-20 12:02:56.794215 [info] Performing iteration 785
2016-12-20 12:02:59.674107 [info] Observed Log-likelihood = -1.91034e+07
2016-12-20 12:03:01.395232 [info] Performing iteration 786
2016-12-20 12:03:04.255521 [info] Observed Log-likelihood = -1.91032e+07
2016-12-20 12:03:05.988555 [info] Performing iteration 787
2016-12-20 12:03:08.860697 [info] Observed Log-likelihood = -1.91025e+07
2016-12-20 12:03:10.585135 [info] Performing iteration 788
2016-12-20 12:03:13.453053 [info] Observed Log-likelihood = -1.91019e+07
2016-12-20 12:03:15.187227 [info] Performing iteration 789
2016-12-20 12:03:18.051371 [info] Observed Log-likelihood = -1.91017e+07
2016-12-20 12:03:19.773065 [info] Performing iteration 790
2016-12-20 12:03:22.633315 [info] Observed Log-likelihood = -1.91024e+07
2016-12-20 12:03:24.360009 [info] Performing iteration 791
2016-12-20 12:03:27.241693 [info] Observed Log-likelihood = -1.91027e+07
2016-12-20 12:03:28.966670 [info] Performing iteration 792
2016-12-20 12:03:31.854257 [info] Observed Log-likelihood = -1.91025e+07
2016-12-20 12:03:33.574424 [info] Performing iteration 793
2016-12-20 12:03:36.449874 [info] Observed Log-likelihood = -1.91026e+07
2016-12-20 12:03:38.173386 [info] Performing iteration 794
2016-12-20 12:03:41.033954 [info] Observed Log-likelihood = -1.9103e+07
2016-12-20 12:03:42.758023 [info] Performing iteration 795
2016-12-20 12:03:45.655148 [info] Observed Log-likelihood = -1.91026e+07
2016-12-20 12:03:47.376892 [info] Performing iteration 796
2016-12-20 12:03:50.241089 [info] Observed Log-likelihood = -1.91032e+07
2016-12-20 12:03:51.960767 [info] Performing iteration 797
2016-12-20 12:03:54.813249 [info] Observed Log-likelihood = -1.91018e+07
2016-12-20 12:03:56.540842 [info] Performing iteration 798
2016-12-20 12:03:59.403053 [info] Observed Log-likelihood = -1.91029e+07
2016-12-20 12:04:01.127558 [info] Performing iteration 799
2016-12-20 12:04:04.006787 [info] Observed Log-likelihood = -1.9103e+07
2016-12-20 12:04:05.723845 [info] Performing iteration 800
2016-12-20 12:04:08.580607 [info] Observed Log-likelihood = -1.91027e+07
2016-12-20 12:04:12.764723 [info] Performing iteration 801
2016-12-20 12:04:15.640071 [info] Observed Log-likelihood = -1.91023e+07
2016-12-20 12:04:17.368656 [info] Performing iteration 802
2016-12-20 12:04:20.246342 [info] Observed Log-likelihood = -1.91028e+07
2016-12-20 12:04:21.966484 [info] Performing iteration 803
2016-12-20 12:04:24.829018 [info] Observed Log-likelihood = -1.91027e+07
2016-12-20 12:04:26.555844 [info] Performing iteration 804
2016-12-20 12:04:29.404894 [info] Observed Log-likelihood = -1.9103e+07
2016-12-20 12:04:31.119704 [info] Performing iteration 805
2016-12-20 12:04:33.981695 [info] Observed Log-likelihood = -1.91031e+07
2016-12-20 12:04:35.710424 [info] Performing iteration 806
2016-12-20 12:04:38.597817 [info] Observed Log-likelihood = -1.91026e+07
2016-12-20 12:04:40.330958 [info] Performing iteration 807
2016-12-20 12:04:43.208190 [info] Observed Log-likelihood = -1.91027e+07
2016-12-20 12:04:44.926975 [info] Performing iteration 808
2016-12-20 12:04:47.790653 [info] Observed Log-likelihood = -1.9103e+07
2016-12-20 12:04:49.511418 [info] Performing iteration 809
2016-12-20 12:04:52.393357 [info] Observed Log-likelihood = -1.91028e+07
2016-12-20 12:04:54.124453 [info] Performing iteration 810
2016-12-20 12:04:56.986113 [info] Observed Log-likelihood = -1.91028e+07
2016-12-20 12:04:58.710367 [info] Performing iteration 811
2016-12-20 12:05:01.578227 [info] Observed Log-likelihood = -1.91036e+07
2016-12-20 12:05:03.298618 [info] Performing iteration 812
2016-12-20 12:05:06.169331 [info] Observed Log-likelihood = -1.9103e+07
2016-12-20 12:05:07.887882 [info] Performing iteration 813
2016-12-20 12:05:10.764727 [info] Observed Log-likelihood = -1.91021e+07
2016-12-20 12:05:12.486098 [info] Performing iteration 814
2016-12-20 12:05:15.338990 [info] Observed Log-likelihood = -1.91025e+07
2016-12-20 12:05:17.049955 [info] Performing iteration 815
2016-12-20 12:05:19.925830 [info] Observed Log-likelihood = -1.91028e+07
2016-12-20 12:05:21.647498 [info] Performing iteration 816
2016-12-20 12:05:24.512839 [info] Observed Log-likelihood = -1.91028e+07
2016-12-20 12:05:26.231303 [info] Performing iteration 817
2016-12-20 12:05:29.096162 [info] Observed Log-likelihood = -1.91021e+07
2016-12-20 12:05:30.815766 [info] Performing iteration 818
2016-12-20 12:05:33.675320 [info] Observed Log-likelihood = -1.91028e+07
2016-12-20 12:05:35.400011 [info] Performing iteration 819
2016-12-20 12:05:38.247598 [info] Observed Log-likelihood = -1.91024e+07
2016-12-20 12:05:39.960559 [info] Performing iteration 820
2016-12-20 12:05:42.816970 [info] Observed Log-likelihood = -1.9103e+07
2016-12-20 12:05:44.532193 [info] Performing iteration 821
2016-12-20 12:05:47.384096 [info] Observed Log-likelihood = -1.91024e+07
2016-12-20 12:05:49.109189 [info] Performing iteration 822
2016-12-20 12:05:51.976463 [info] Observed Log-likelihood = -1.91026e+07
2016-12-20 12:05:53.694441 [info] Performing iteration 823
2016-12-20 12:05:56.566342 [info] Observed Log-likelihood = -1.91019e+07
2016-12-20 12:05:58.281795 [info] Performing iteration 824
2016-12-20 12:06:01.139999 [info] Observed Log-likelihood = -1.91025e+07
2016-12-20 12:06:02.850615 [info] Performing iteration 825
2016-12-20 12:06:05.721078 [info] Observed Log-likelihood = -1.91025e+07
2016-12-20 12:06:07.446013 [info] Performing iteration 826
2016-12-20 12:06:10.316678 [info] Observed Log-likelihood = -1.91028e+07
2016-12-20 12:06:12.030471 [info] Performing iteration 827
2016-12-20 12:06:14.918576 [info] Observed Log-likelihood = -1.91024e+07
2016-12-20 12:06:16.642341 [info] Performing iteration 828
2016-12-20 12:06:19.495560 [info] Observed Log-likelihood = -1.91023e+07
2016-12-20 12:06:21.228200 [info] Performing iteration 829
2016-12-20 12:06:24.100918 [info] Observed Log-likelihood = -1.91022e+07
2016-12-20 12:06:25.809356 [info] Performing iteration 830
2016-12-20 12:06:28.656083 [info] Observed Log-likelihood = -1.9102e+07
2016-12-20 12:06:30.371041 [info] Performing iteration 831
2016-12-20 12:06:33.246038 [info] Observed Log-likelihood = -1.9102e+07
2016-12-20 12:06:34.974967 [info] Performing iteration 832
2016-12-20 12:06:37.829423 [info] Observed Log-likelihood = -1.91023e+07
2016-12-20 12:06:39.552589 [info] Performing iteration 833
2016-12-20 12:06:42.404126 [info] Observed Log-likelihood = -1.91024e+07
2016-12-20 12:06:44.122307 [info] Performing iteration 834
2016-12-20 12:06:47.001803 [info] Observed Log-likelihood = -1.91023e+07
2016-12-20 12:06:48.723944 [info] Performing iteration 835
2016-12-20 12:06:51.583474 [info] Observed Log-likelihood = -1.91017e+07
2016-12-20 12:06:53.305795 [info] Performing iteration 836
2016-12-20 12:06:56.167245 [info] Observed Log-likelihood = -1.91013e+07
2016-12-20 12:06:57.896197 [info] Performing iteration 837
2016-12-20 12:07:00.750234 [info] Observed Log-likelihood = -1.91017e+07
2016-12-20 12:07:02.458405 [info] Performing iteration 838
2016-12-20 12:07:05.306118 [info] Observed Log-likelihood = -1.9102e+07
2016-12-20 12:07:07.027305 [info] Performing iteration 839
2016-12-20 12:07:09.879431 [info] Observed Log-likelihood = -1.91017e+07
2016-12-20 12:07:11.582408 [info] Performing iteration 840
2016-12-20 12:07:14.430319 [info] Observed Log-likelihood = -1.91015e+07
2016-12-20 12:07:16.143480 [info] Performing iteration 841
2016-12-20 12:07:19.030007 [info] Observed Log-likelihood = -1.91009e+07
2016-12-20 12:07:20.790245 [info] Performing iteration 842
2016-12-20 12:07:23.707224 [info] Observed Log-likelihood = -1.91015e+07
2016-12-20 12:07:25.497885 [info] Performing iteration 843
2016-12-20 12:07:28.409338 [info] Observed Log-likelihood = -1.91027e+07
2016-12-20 12:07:30.134711 [info] Performing iteration 844
2016-12-20 12:07:32.993696 [info] Observed Log-likelihood = -1.91008e+07
2016-12-20 12:07:34.714545 [info] Performing iteration 845
2016-12-20 12:07:37.568743 [info] Observed Log-likelihood = -1.91017e+07
2016-12-20 12:07:39.295076 [info] Performing iteration 846
2016-12-20 12:07:42.154587 [info] Observed Log-likelihood = -1.91014e+07
2016-12-20 12:07:43.874155 [info] Performing iteration 847
2016-12-20 12:07:46.736227 [info] Observed Log-likelihood = -1.91018e+07
2016-12-20 12:07:48.462247 [info] Performing iteration 848
2016-12-20 12:07:51.327890 [info] Observed Log-likelihood = -1.91017e+07
2016-12-20 12:07:53.031340 [info] Performing iteration 849
2016-12-20 12:07:55.896047 [info] Observed Log-likelihood = -1.91016e+07
2016-12-20 12:07:57.608639 [info] Performing iteration 850
2016-12-20 12:08:00.469057 [info] Observed Log-likelihood = -1.91016e+07
2016-12-20 12:08:02.196015 [info] Performing iteration 851
2016-12-20 12:08:05.102427 [info] Observed Log-likelihood = -1.91017e+07
2016-12-20 12:08:06.889184 [info] Performing iteration 852
2016-12-20 12:08:09.774685 [info] Observed Log-likelihood = -1.91014e+07
2016-12-20 12:08:11.547211 [info] Performing iteration 853
2016-12-20 12:08:14.547024 [info] Observed Log-likelihood = -1.91022e+07
2016-12-20 12:08:16.319100 [info] Performing iteration 854
2016-12-20 12:08:19.242640 [info] Observed Log-likelihood = -1.91024e+07
2016-12-20 12:08:20.968876 [info] Performing iteration 855
2016-12-20 12:08:23.854640 [info] Observed Log-likelihood = -1.91023e+07
2016-12-20 12:08:25.589679 [info] Performing iteration 856
2016-12-20 12:08:28.466388 [info] Observed Log-likelihood = -1.91013e+07
2016-12-20 12:08:30.185177 [info] Performing iteration 857
2016-12-20 12:08:33.047284 [info] Observed Log-likelihood = -1.91017e+07
2016-12-20 12:08:34.785055 [info] Performing iteration 858
2016-12-20 12:08:37.666250 [info] Observed Log-likelihood = -1.91024e+07
2016-12-20 12:08:39.399268 [info] Performing iteration 859
2016-12-20 12:08:42.254827 [info] Observed Log-likelihood = -1.91022e+07
2016-12-20 12:08:43.973575 [info] Performing iteration 860
2016-12-20 12:08:46.826757 [info] Observed Log-likelihood = -1.91018e+07
2016-12-20 12:08:48.560802 [info] Performing iteration 861
2016-12-20 12:08:51.419964 [info] Observed Log-likelihood = -1.91017e+07
2016-12-20 12:08:53.139977 [info] Performing iteration 862
2016-12-20 12:08:56.023673 [info] Observed Log-likelihood = -1.91018e+07
2016-12-20 12:08:57.759411 [info] Performing iteration 863
2016-12-20 12:09:00.626672 [info] Observed Log-likelihood = -1.91015e+07
2016-12-20 12:09:02.342164 [info] Performing iteration 864
2016-12-20 12:09:05.212887 [info] Observed Log-likelihood = -1.91007e+07
2016-12-20 12:09:06.967157 [info] Performing iteration 865
2016-12-20 12:09:09.870122 [info] Observed Log-likelihood = -1.91011e+07
2016-12-20 12:09:11.580808 [info] Performing iteration 866
2016-12-20 12:09:14.418909 [info] Observed Log-likelihood = -1.91016e+07
2016-12-20 12:09:16.133714 [info] Performing iteration 867
2016-12-20 12:09:18.992588 [info] Observed Log-likelihood = -1.91014e+07
2016-12-20 12:09:20.714417 [info] Performing iteration 868
2016-12-20 12:09:23.567571 [info] Observed Log-likelihood = -1.91011e+07
2016-12-20 12:09:25.278721 [info] Performing iteration 869
2016-12-20 12:09:28.158939 [info] Observed Log-likelihood = -1.91007e+07
2016-12-20 12:09:29.893422 [info] Performing iteration 870
2016-12-20 12:09:32.748035 [info] Observed Log-likelihood = -1.91007e+07
2016-12-20 12:09:34.469732 [info] Performing iteration 871
2016-12-20 12:09:37.341828 [info] Observed Log-likelihood = -1.91003e+07
2016-12-20 12:09:39.060944 [info] Performing iteration 872
2016-12-20 12:09:41.931022 [info] Observed Log-likelihood = -1.91004e+07
2016-12-20 12:09:43.653915 [info] Performing iteration 873
2016-12-20 12:09:46.520114 [info] Observed Log-likelihood = -1.91008e+07
2016-12-20 12:09:48.252556 [info] Performing iteration 874
2016-12-20 12:09:51.110117 [info] Observed Log-likelihood = -1.91004e+07
2016-12-20 12:09:52.822597 [info] Performing iteration 875
2016-12-20 12:09:55.678126 [info] Observed Log-likelihood = -1.9101e+07
2016-12-20 12:09:57.386887 [info] Performing iteration 876
2016-12-20 12:10:00.263433 [info] Observed Log-likelihood = -1.91008e+07
2016-12-20 12:10:01.972261 [info] Performing iteration 877
2016-12-20 12:10:04.825126 [info] Observed Log-likelihood = -1.91011e+07
2016-12-20 12:10:06.529094 [info] Performing iteration 878
2016-12-20 12:10:09.383024 [info] Observed Log-likelihood = -1.91009e+07
2016-12-20 12:10:11.116982 [info] Performing iteration 879
2016-12-20 12:10:13.978447 [info] Observed Log-likelihood = -1.91006e+07
2016-12-20 12:10:15.694847 [info] Performing iteration 880
2016-12-20 12:10:18.557148 [info] Observed Log-likelihood = -1.91015e+07
2016-12-20 12:10:20.266456 [info] Performing iteration 881
2016-12-20 12:10:23.125043 [info] Observed Log-likelihood = -1.91002e+07
2016-12-20 12:10:24.836746 [info] Performing iteration 882
2016-12-20 12:10:27.714122 [info] Observed Log-likelihood = -1.91009e+07
2016-12-20 12:10:29.429719 [info] Performing iteration 883
2016-12-20 12:10:32.316407 [info] Observed Log-likelihood = -1.91007e+07
2016-12-20 12:10:34.045635 [info] Performing iteration 884
2016-12-20 12:10:36.901299 [info] Observed Log-likelihood = -1.91013e+07
2016-12-20 12:10:38.627243 [info] Performing iteration 885
2016-12-20 12:10:41.485039 [info] Observed Log-likelihood = -1.91001e+07
2016-12-20 12:10:43.215974 [info] Performing iteration 886
2016-12-20 12:10:46.071578 [info] Observed Log-likelihood = -1.91001e+07
2016-12-20 12:10:47.807961 [info] Performing iteration 887
2016-12-20 12:10:50.650308 [info] Observed Log-likelihood = -1.90993e+07
2016-12-20 12:10:52.357857 [info] Performing iteration 888
2016-12-20 12:10:55.231356 [info] Observed Log-likelihood = -1.90997e+07
2016-12-20 12:10:56.949418 [info] Performing iteration 889
2016-12-20 12:10:59.825465 [info] Observed Log-likelihood = -1.90992e+07
2016-12-20 12:11:01.558201 [info] Performing iteration 890
2016-12-20 12:11:04.444342 [info] Observed Log-likelihood = -1.90994e+07
2016-12-20 12:11:06.161785 [info] Performing iteration 891
2016-12-20 12:11:09.012416 [info] Observed Log-likelihood = -1.90994e+07
2016-12-20 12:11:10.725549 [info] Performing iteration 892
2016-12-20 12:11:13.575959 [info] Observed Log-likelihood = -1.90999e+07
2016-12-20 12:11:15.306197 [info] Performing iteration 893
2016-12-20 12:11:18.162991 [info] Observed Log-likelihood = -1.90998e+07
2016-12-20 12:11:19.875845 [info] Performing iteration 894
2016-12-20 12:11:22.745764 [info] Observed Log-likelihood = -1.91001e+07
2016-12-20 12:11:24.479157 [info] Performing iteration 895
2016-12-20 12:11:27.334906 [info] Observed Log-likelihood = -1.91005e+07
2016-12-20 12:11:29.050411 [info] Performing iteration 896
2016-12-20 12:11:31.907871 [info] Observed Log-likelihood = -1.90995e+07
2016-12-20 12:11:33.625861 [info] Performing iteration 897
2016-12-20 12:11:36.495515 [info] Observed Log-likelihood = -1.91001e+07
2016-12-20 12:11:38.207310 [info] Performing iteration 898
2016-12-20 12:11:41.055086 [info] Observed Log-likelihood = -1.9099e+07
2016-12-20 12:11:42.771331 [info] Performing iteration 899
2016-12-20 12:11:45.623056 [info] Observed Log-likelihood = -1.90994e+07
2016-12-20 12:11:47.342208 [info] Performing iteration 900
2016-12-20 12:11:50.198289 [info] Observed Log-likelihood = -1.91003e+07
2016-12-20 12:11:51.908878 [info] Performing iteration 901
2016-12-20 12:11:54.755172 [info] Observed Log-likelihood = -1.91007e+07
2016-12-20 12:11:56.461137 [info] Performing iteration 902
2016-12-20 12:11:59.313002 [info] Observed Log-likelihood = -1.90995e+07
2016-12-20 12:12:01.025314 [info] Performing iteration 903
2016-12-20 12:12:03.886014 [info] Observed Log-likelihood = -1.90993e+07
2016-12-20 12:12:05.607647 [info] Performing iteration 904
2016-12-20 12:12:08.485829 [info] Observed Log-likelihood = -1.91001e+07
2016-12-20 12:12:10.202967 [info] Performing iteration 905
2016-12-20 12:12:13.071379 [info] Observed Log-likelihood = -1.91002e+07
2016-12-20 12:12:14.782118 [info] Performing iteration 906
2016-12-20 12:12:17.635170 [info] Observed Log-likelihood = -1.90991e+07
2016-12-20 12:12:19.361688 [info] Performing iteration 907
2016-12-20 12:12:22.239778 [info] Observed Log-likelihood = -1.91006e+07
2016-12-20 12:12:23.952439 [info] Performing iteration 908
2016-12-20 12:12:26.812137 [info] Observed Log-likelihood = -1.91005e+07
2016-12-20 12:12:28.537898 [info] Performing iteration 909
2016-12-20 12:12:31.407002 [info] Observed Log-likelihood = -1.91006e+07
2016-12-20 12:12:33.118152 [info] Performing iteration 910
2016-12-20 12:12:35.985385 [info] Observed Log-likelihood = -1.9101e+07
2016-12-20 12:12:37.703712 [info] Performing iteration 911
2016-12-20 12:12:40.570305 [info] Observed Log-likelihood = -1.91013e+07
2016-12-20 12:12:42.287043 [info] Performing iteration 912
2016-12-20 12:12:45.136991 [info] Observed Log-likelihood = -1.91003e+07
2016-12-20 12:12:46.844344 [info] Performing iteration 913
2016-12-20 12:12:49.694069 [info] Observed Log-likelihood = -1.9101e+07
2016-12-20 12:12:51.420236 [info] Performing iteration 914
2016-12-20 12:12:54.296213 [info] Observed Log-likelihood = -1.91007e+07
2016-12-20 12:12:56.028801 [info] Performing iteration 915
2016-12-20 12:12:58.875842 [info] Observed Log-likelihood = -1.91013e+07
2016-12-20 12:13:00.585220 [info] Performing iteration 916
2016-12-20 12:13:03.442889 [info] Observed Log-likelihood = -1.91015e+07
2016-12-20 12:13:05.176527 [info] Performing iteration 917
2016-12-20 12:13:08.048228 [info] Observed Log-likelihood = -1.91005e+07
2016-12-20 12:13:09.777155 [info] Performing iteration 918
2016-12-20 12:13:12.659004 [info] Observed Log-likelihood = -1.91008e+07
2016-12-20 12:13:14.384541 [info] Performing iteration 919
2016-12-20 12:13:17.248061 [info] Observed Log-likelihood = -1.91008e+07
2016-12-20 12:13:18.967349 [info] Performing iteration 920
2016-12-20 12:13:21.815066 [info] Observed Log-likelihood = -1.91004e+07
2016-12-20 12:13:23.557990 [info] Performing iteration 921
2016-12-20 12:13:26.440117 [info] Observed Log-likelihood = -1.91003e+07
2016-12-20 12:13:28.174289 [info] Performing iteration 922
2016-12-20 12:13:31.030685 [info] Observed Log-likelihood = -1.91003e+07
2016-12-20 12:13:32.763159 [info] Performing iteration 923
2016-12-20 12:13:35.614132 [info] Observed Log-likelihood = -1.91006e+07
2016-12-20 12:13:37.368094 [info] Performing iteration 924
2016-12-20 12:13:40.208501 [info] Observed Log-likelihood = -1.91005e+07
2016-12-20 12:13:41.941449 [info] Performing iteration 925
2016-12-20 12:13:44.831232 [info] Observed Log-likelihood = -1.91004e+07
2016-12-20 12:13:46.543715 [info] Performing iteration 926
2016-12-20 12:13:49.398293 [info] Observed Log-likelihood = -1.91002e+07
2016-12-20 12:13:51.121375 [info] Performing iteration 927
2016-12-20 12:13:53.974660 [info] Observed Log-likelihood = -1.90996e+07
2016-12-20 12:13:55.703071 [info] Performing iteration 928
2016-12-20 12:13:58.583944 [info] Observed Log-likelihood = -1.9099e+07
2016-12-20 12:14:00.312524 [info] Performing iteration 929
2016-12-20 12:14:03.181910 [info] Observed Log-likelihood = -1.9099e+07
2016-12-20 12:14:04.912479 [info] Performing iteration 930
2016-12-20 12:14:07.778895 [info] Observed Log-likelihood = -1.9099e+07
2016-12-20 12:14:09.518082 [info] Performing iteration 931
2016-12-20 12:14:12.385942 [info] Observed Log-likelihood = -1.90988e+07
2016-12-20 12:14:14.110622 [info] Performing iteration 932
2016-12-20 12:14:16.987175 [info] Observed Log-likelihood = -1.90988e+07
2016-12-20 12:14:18.694863 [info] Performing iteration 933
2016-12-20 12:14:21.540974 [info] Observed Log-likelihood = -1.90994e+07
2016-12-20 12:14:23.259647 [info] Performing iteration 934
2016-12-20 12:14:26.133087 [info] Observed Log-likelihood = -1.90997e+07
2016-12-20 12:14:27.878436 [info] Performing iteration 935
2016-12-20 12:14:30.761679 [info] Observed Log-likelihood = -1.91005e+07
2016-12-20 12:14:32.486788 [info] Performing iteration 936
2016-12-20 12:14:35.335134 [info] Observed Log-likelihood = -1.90999e+07
2016-12-20 12:14:37.066347 [info] Performing iteration 937
2016-12-20 12:14:39.926362 [info] Observed Log-likelihood = -1.91001e+07
2016-12-20 12:14:41.650766 [info] Performing iteration 938
2016-12-20 12:14:44.518769 [info] Observed Log-likelihood = -1.90999e+07
2016-12-20 12:14:46.248612 [info] Performing iteration 939
2016-12-20 12:14:49.111722 [info] Observed Log-likelihood = -1.91004e+07
2016-12-20 12:14:50.816421 [info] Performing iteration 940
2016-12-20 12:14:53.679891 [info] Observed Log-likelihood = -1.9101e+07
2016-12-20 12:14:55.420329 [info] Performing iteration 941
2016-12-20 12:14:58.277954 [info] Observed Log-likelihood = -1.91008e+07
2016-12-20 12:14:59.996547 [info] Performing iteration 942
2016-12-20 12:15:02.887995 [info] Observed Log-likelihood = -1.91013e+07
2016-12-20 12:15:04.620807 [info] Performing iteration 943
2016-12-20 12:15:07.477080 [info] Observed Log-likelihood = -1.91011e+07
2016-12-20 12:15:09.206468 [info] Performing iteration 944
2016-12-20 12:15:12.061127 [info] Observed Log-likelihood = -1.91013e+07
2016-12-20 12:15:13.781467 [info] Performing iteration 945
2016-12-20 12:15:16.636045 [info] Observed Log-likelihood = -1.91013e+07
2016-12-20 12:15:18.356087 [info] Performing iteration 946
2016-12-20 12:15:21.205243 [info] Observed Log-likelihood = -1.91014e+07
2016-12-20 12:15:22.905410 [info] Performing iteration 947
2016-12-20 12:15:25.753982 [info] Observed Log-likelihood = -1.91015e+07
2016-12-20 12:15:27.464290 [info] Performing iteration 948
2016-12-20 12:15:30.313001 [info] Observed Log-likelihood = -1.91015e+07
2016-12-20 12:15:32.040890 [info] Performing iteration 949
2016-12-20 12:15:34.934641 [info] Observed Log-likelihood = -1.91011e+07
2016-12-20 12:15:36.657151 [info] Performing iteration 950
2016-12-20 12:15:39.511067 [info] Observed Log-likelihood = -1.9101e+07
2016-12-20 12:15:41.227679 [info] Performing iteration 951
2016-12-20 12:15:44.076570 [info] Observed Log-likelihood = -1.91004e+07
2016-12-20 12:15:45.807484 [info] Performing iteration 952
2016-12-20 12:15:48.690200 [info] Observed Log-likelihood = -1.91005e+07
2016-12-20 12:15:50.421364 [info] Performing iteration 953
2016-12-20 12:15:53.279105 [info] Observed Log-likelihood = -1.91008e+07
2016-12-20 12:15:54.998833 [info] Performing iteration 954
2016-12-20 12:15:57.844284 [info] Observed Log-likelihood = -1.91003e+07
2016-12-20 12:15:59.564544 [info] Performing iteration 955
2016-12-20 12:16:02.412002 [info] Observed Log-likelihood = -1.91011e+07
2016-12-20 12:16:04.133505 [info] Performing iteration 956
2016-12-20 12:16:07.016315 [info] Observed Log-likelihood = -1.90998e+07
2016-12-20 12:16:08.744177 [info] Performing iteration 957
2016-12-20 12:16:11.597077 [info] Observed Log-likelihood = -1.90995e+07
2016-12-20 12:16:13.325112 [info] Performing iteration 958
2016-12-20 12:16:16.171383 [info] Observed Log-likelihood = -1.90995e+07
2016-12-20 12:16:17.890501 [info] Performing iteration 959
2016-12-20 12:16:20.741783 [info] Observed Log-likelihood = -1.91e+07
2016-12-20 12:16:22.454902 [info] Performing iteration 960
2016-12-20 12:16:25.308046 [info] Observed Log-likelihood = -1.91002e+07
2016-12-20 12:16:27.039058 [info] Performing iteration 961
2016-12-20 12:16:29.907911 [info] Observed Log-likelihood = -1.91007e+07
2016-12-20 12:16:31.628778 [info] Performing iteration 962
2016-12-20 12:16:34.476048 [info] Observed Log-likelihood = -1.90997e+07
2016-12-20 12:16:36.205567 [info] Performing iteration 963
2016-12-20 12:16:39.047178 [info] Observed Log-likelihood = -1.91006e+07
2016-12-20 12:16:40.765107 [info] Performing iteration 964
2016-12-20 12:16:43.627536 [info] Observed Log-likelihood = -1.91004e+07
2016-12-20 12:16:45.342744 [info] Performing iteration 965
2016-12-20 12:16:48.198908 [info] Observed Log-likelihood = -1.90998e+07
2016-12-20 12:16:49.924009 [info] Performing iteration 966
2016-12-20 12:16:52.761786 [info] Observed Log-likelihood = -1.91004e+07
2016-12-20 12:16:54.451155 [info] Performing iteration 967
2016-12-20 12:16:57.299103 [info] Observed Log-likelihood = -1.91005e+07
2016-12-20 12:16:59.014178 [info] Performing iteration 968
2016-12-20 12:17:01.858746 [info] Observed Log-likelihood = -1.91004e+07
2016-12-20 12:17:03.586268 [info] Performing iteration 969
2016-12-20 12:17:06.438089 [info] Observed Log-likelihood = -1.91002e+07
2016-12-20 12:17:08.158467 [info] Performing iteration 970
2016-12-20 12:17:10.999612 [info] Observed Log-likelihood = -1.91006e+07
2016-12-20 12:17:12.732146 [info] Performing iteration 971
2016-12-20 12:17:15.575053 [info] Observed Log-likelihood = -1.91008e+07
2016-12-20 12:17:17.295587 [info] Performing iteration 972
2016-12-20 12:17:20.146052 [info] Observed Log-likelihood = -1.91006e+07
2016-12-20 12:17:21.855041 [info] Performing iteration 973
2016-12-20 12:17:24.692050 [info] Observed Log-likelihood = -1.91002e+07
2016-12-20 12:17:26.407417 [info] Performing iteration 974
2016-12-20 12:17:29.255814 [info] Observed Log-likelihood = -1.90999e+07
2016-12-20 12:17:30.987899 [info] Performing iteration 975
2016-12-20 12:17:33.852130 [info] Observed Log-likelihood = -1.91e+07
2016-12-20 12:17:35.568717 [info] Performing iteration 976
2016-12-20 12:17:38.419023 [info] Observed Log-likelihood = -1.91002e+07
2016-12-20 12:17:40.146335 [info] Performing iteration 977
2016-12-20 12:17:43.011242 [info] Observed Log-likelihood = -1.91014e+07
2016-12-20 12:17:44.736937 [info] Performing iteration 978
2016-12-20 12:17:47.594939 [info] Observed Log-likelihood = -1.9101e+07
2016-12-20 12:17:49.317684 [info] Performing iteration 979
2016-12-20 12:17:52.174790 [info] Observed Log-likelihood = -1.91011e+07
2016-12-20 12:17:53.907157 [info] Performing iteration 980
2016-12-20 12:17:56.771205 [info] Observed Log-likelihood = -1.91003e+07
2016-12-20 12:17:58.487903 [info] Performing iteration 981
2016-12-20 12:18:01.340865 [info] Observed Log-likelihood = -1.91008e+07
2016-12-20 12:18:03.056849 [info] Performing iteration 982
2016-12-20 12:18:05.939242 [info] Observed Log-likelihood = -1.90999e+07
2016-12-20 12:18:07.659303 [info] Performing iteration 983
2016-12-20 12:18:10.506421 [info] Observed Log-likelihood = -1.91006e+07
2016-12-20 12:18:12.234021 [info] Performing iteration 984
2016-12-20 12:18:15.104010 [info] Observed Log-likelihood = -1.91005e+07
2016-12-20 12:18:16.825695 [info] Performing iteration 985
2016-12-20 12:18:19.685078 [info] Observed Log-likelihood = -1.91004e+07
2016-12-20 12:18:21.400377 [info] Performing iteration 986
2016-12-20 12:18:24.244901 [info] Observed Log-likelihood = -1.91004e+07
2016-12-20 12:18:26.003129 [info] Performing iteration 987
2016-12-20 12:18:29.026139 [info] Observed Log-likelihood = -1.91004e+07
2016-12-20 12:18:30.747728 [info] Performing iteration 988
2016-12-20 12:18:33.598837 [info] Observed Log-likelihood = -1.91003e+07
2016-12-20 12:18:35.317329 [info] Performing iteration 989
2016-12-20 12:18:38.170839 [info] Observed Log-likelihood = -1.91002e+07
2016-12-20 12:18:39.863381 [info] Performing iteration 990
2016-12-20 12:18:42.713007 [info] Observed Log-likelihood = -1.91003e+07
2016-12-20 12:18:44.428546 [info] Performing iteration 991
2016-12-20 12:18:47.260013 [info] Observed Log-likelihood = -1.91e+07
2016-12-20 12:18:48.975393 [info] Performing iteration 992
2016-12-20 12:18:51.816209 [info] Observed Log-likelihood = -1.90989e+07
2016-12-20 12:18:53.541156 [info] Performing iteration 993
2016-12-20 12:18:56.387200 [info] Observed Log-likelihood = -1.90995e+07
2016-12-20 12:18:58.108882 [info] Performing iteration 994
2016-12-20 12:19:00.957010 [info] Observed Log-likelihood = -1.90992e+07
2016-12-20 12:19:02.667085 [info] Performing iteration 995
2016-12-20 12:19:05.518560 [info] Observed Log-likelihood = -1.9101e+07
2016-12-20 12:19:07.242873 [info] Performing iteration 996
2016-12-20 12:19:10.083103 [info] Observed Log-likelihood = -1.91011e+07
2016-12-20 12:19:11.805296 [info] Performing iteration 997
2016-12-20 12:19:14.667650 [info] Observed Log-likelihood = -1.91005e+07
2016-12-20 12:19:16.387392 [info] Performing iteration 998
2016-12-20 12:19:19.242220 [info] Observed Log-likelihood = -1.91004e+07
2016-12-20 12:19:20.952149 [info] Performing iteration 999
2016-12-20 12:19:23.801105 [info] Observed Log-likelihood = -1.91005e+07
2016-12-20 12:19:25.533842 [info] Performing iteration 1000
2016-12-20 12:19:28.382143 [info] Observed Log-likelihood = -1.91002e+07
2016-12-20 12:19:32.532894 [info] Performing iteration 1001
2016-12-20 12:19:35.399869 [info] Observed Log-likelihood = -1.91006e+07
2016-12-20 12:19:37.122270 [info] Performing iteration 1002
2016-12-20 12:19:39.988294 [info] Observed Log-likelihood = -1.91007e+07
2016-12-20 12:19:41.687792 [info] Performing iteration 1003
2016-12-20 12:19:44.558426 [info] Observed Log-likelihood = -1.91003e+07
2016-12-20 12:19:46.269220 [info] Performing iteration 1004
2016-12-20 12:19:49.137932 [info] Observed Log-likelihood = -1.91004e+07
2016-12-20 12:19:50.852220 [info] Performing iteration 1005
2016-12-20 12:19:53.739426 [info] Observed Log-likelihood = -1.91003e+07
2016-12-20 12:19:55.465118 [info] Performing iteration 1006
2016-12-20 12:19:58.337062 [info] Observed Log-likelihood = -1.91002e+07
2016-12-20 12:20:00.050980 [info] Performing iteration 1007
2016-12-20 12:20:02.912899 [info] Observed Log-likelihood = -1.91001e+07
2016-12-20 12:20:04.630708 [info] Performing iteration 1008
2016-12-20 12:20:07.496734 [info] Observed Log-likelihood = -1.90994e+07
2016-12-20 12:20:09.215849 [info] Performing iteration 1009
2016-12-20 12:20:12.059574 [info] Observed Log-likelihood = -1.91001e+07
2016-12-20 12:20:13.776363 [info] Performing iteration 1010
2016-12-20 12:20:16.617998 [info] Observed Log-likelihood = -1.91003e+07
2016-12-20 12:20:18.336107 [info] Performing iteration 1011
2016-12-20 12:20:21.177459 [info] Observed Log-likelihood = -1.90995e+07
2016-12-20 12:20:22.882409 [info] Performing iteration 1012
2016-12-20 12:20:25.744038 [info] Observed Log-likelihood = -1.90996e+07
2016-12-20 12:20:27.449383 [info] Performing iteration 1013
2016-12-20 12:20:30.288919 [info] Observed Log-likelihood = -1.90993e+07
2016-12-20 12:20:31.994259 [info] Performing iteration 1014
2016-12-20 12:20:34.857154 [info] Observed Log-likelihood = -1.90992e+07
2016-12-20 12:20:36.570882 [info] Performing iteration 1015
2016-12-20 12:20:39.413315 [info] Observed Log-likelihood = -1.90993e+07
2016-12-20 12:20:41.112723 [info] Performing iteration 1016
2016-12-20 12:20:43.957385 [info] Observed Log-likelihood = -1.90994e+07
2016-12-20 12:20:45.687473 [info] Performing iteration 1017
2016-12-20 12:20:48.540763 [info] Observed Log-likelihood = -1.90984e+07
2016-12-20 12:20:50.248575 [info] Performing iteration 1018
2016-12-20 12:20:53.101010 [info] Observed Log-likelihood = -1.90984e+07
2016-12-20 12:20:54.820613 [info] Performing iteration 1019
2016-12-20 12:20:57.682137 [info] Observed Log-likelihood = -1.90987e+07
2016-12-20 12:20:59.391771 [info] Performing iteration 1020
2016-12-20 12:21:02.240376 [info] Observed Log-likelihood = -1.90997e+07
2016-12-20 12:21:03.961683 [info] Performing iteration 1021
2016-12-20 12:21:06.831109 [info] Observed Log-likelihood = -1.90987e+07
2016-12-20 12:21:08.574790 [info] Performing iteration 1022
2016-12-20 12:21:11.442578 [info] Observed Log-likelihood = -1.9099e+07
2016-12-20 12:21:13.165406 [info] Performing iteration 1023
2016-12-20 12:21:16.022690 [info] Observed Log-likelihood = -1.90989e+07
2016-12-20 12:21:17.742802 [info] Performing iteration 1024
2016-12-20 12:21:20.612788 [info] Observed Log-likelihood = -1.90997e+07
2016-12-20 12:21:22.328064 [info] Performing iteration 1025
2016-12-20 12:21:25.176100 [info] Observed Log-likelihood = -1.90993e+07
2016-12-20 12:21:26.895611 [info] Performing iteration 1026
2016-12-20 12:21:29.771108 [info] Observed Log-likelihood = -1.91e+07
2016-12-20 12:21:31.484584 [info] Performing iteration 1027
2016-12-20 12:21:34.338069 [info] Observed Log-likelihood = -1.90993e+07
2016-12-20 12:21:36.043354 [info] Performing iteration 1028
2016-12-20 12:21:38.896769 [info] Observed Log-likelihood = -1.91003e+07
2016-12-20 12:21:40.607387 [info] Performing iteration 1029
2016-12-20 12:21:43.450064 [info] Observed Log-likelihood = -1.91004e+07
2016-12-20 12:21:45.158368 [info] Performing iteration 1030
2016-12-20 12:21:48.019993 [info] Observed Log-likelihood = -1.91001e+07
2016-12-20 12:21:49.726344 [info] Performing iteration 1031
2016-12-20 12:21:52.582127 [info] Observed Log-likelihood = -1.91e+07
2016-12-20 12:21:54.297996 [info] Performing iteration 1032
2016-12-20 12:21:57.161881 [info] Observed Log-likelihood = -1.90997e+07
2016-12-20 12:21:58.870812 [info] Performing iteration 1033
2016-12-20 12:22:01.716799 [info] Observed Log-likelihood = -1.90995e+07
2016-12-20 12:22:03.437540 [info] Performing iteration 1034
2016-12-20 12:22:06.290768 [info] Observed Log-likelihood = -1.90994e+07
2016-12-20 12:22:08.015680 [info] Performing iteration 1035
2016-12-20 12:22:10.866320 [info] Observed Log-likelihood = -1.90994e+07
2016-12-20 12:22:12.570845 [info] Performing iteration 1036
2016-12-20 12:22:15.436102 [info] Observed Log-likelihood = -1.90989e+07
2016-12-20 12:22:17.148667 [info] Performing iteration 1037
2016-12-20 12:22:20.003990 [info] Observed Log-likelihood = -1.90989e+07
2016-12-20 12:22:21.716058 [info] Performing iteration 1038
2016-12-20 12:22:24.593061 [info] Observed Log-likelihood = -1.90991e+07
2016-12-20 12:22:26.310261 [info] Performing iteration 1039
2016-12-20 12:22:29.161252 [info] Observed Log-likelihood = -1.90998e+07
2016-12-20 12:22:30.857075 [info] Performing iteration 1040
2016-12-20 12:22:33.715798 [info] Observed Log-likelihood = -1.90996e+07
2016-12-20 12:22:35.418571 [info] Performing iteration 1041
2016-12-20 12:22:38.281054 [info] Observed Log-likelihood = -1.90993e+07
2016-12-20 12:22:39.985942 [info] Performing iteration 1042
2016-12-20 12:22:42.865326 [info] Observed Log-likelihood = -1.90988e+07
2016-12-20 12:22:44.586206 [info] Performing iteration 1043
2016-12-20 12:22:47.468124 [info] Observed Log-likelihood = -1.90993e+07
2016-12-20 12:22:49.194580 [info] Performing iteration 1044
2016-12-20 12:22:52.063267 [info] Observed Log-likelihood = -1.90993e+07
2016-12-20 12:22:53.793469 [info] Performing iteration 1045
2016-12-20 12:22:56.668089 [info] Observed Log-likelihood = -1.90993e+07
2016-12-20 12:22:58.390657 [info] Performing iteration 1046
2016-12-20 12:23:01.252866 [info] Observed Log-likelihood = -1.90992e+07
2016-12-20 12:23:02.970899 [info] Performing iteration 1047
2016-12-20 12:23:05.819920 [info] Observed Log-likelihood = -1.90989e+07
2016-12-20 12:23:07.550320 [info] Performing iteration 1048
2016-12-20 12:23:10.446251 [info] Observed Log-likelihood = -1.90994e+07
2016-12-20 12:23:12.168957 [info] Performing iteration 1049
2016-12-20 12:23:15.036007 [info] Observed Log-likelihood = -1.90991e+07
2016-12-20 12:23:16.770707 [info] Performing iteration 1050
2016-12-20 12:23:19.635750 [info] Observed Log-likelihood = -1.90998e+07
2016-12-20 12:23:21.347940 [info] Performing iteration 1051
2016-12-20 12:23:24.211078 [info] Observed Log-likelihood = -1.90995e+07
2016-12-20 12:23:25.929558 [info] Performing iteration 1052
2016-12-20 12:23:28.818667 [info] Observed Log-likelihood = -1.90991e+07
2016-12-20 12:23:30.528098 [info] Performing iteration 1053
2016-12-20 12:23:33.389791 [info] Observed Log-likelihood = -1.90989e+07
2016-12-20 12:23:35.107126 [info] Performing iteration 1054
2016-12-20 12:23:37.970899 [info] Observed Log-likelihood = -1.90988e+07
2016-12-20 12:23:39.686909 [info] Performing iteration 1055
2016-12-20 12:23:42.537387 [info] Observed Log-likelihood = -1.90991e+07
2016-12-20 12:23:44.250794 [info] Performing iteration 1056
2016-12-20 12:23:47.123922 [info] Observed Log-likelihood = -1.90997e+07
2016-12-20 12:23:48.837227 [info] Performing iteration 1057
2016-12-20 12:23:51.696657 [info] Observed Log-likelihood = -1.90999e+07
2016-12-20 12:23:53.410938 [info] Performing iteration 1058
2016-12-20 12:23:56.268526 [info] Observed Log-likelihood = -1.90996e+07
2016-12-20 12:23:57.981114 [info] Performing iteration 1059
2016-12-20 12:24:00.860468 [info] Observed Log-likelihood = -1.90998e+07
2016-12-20 12:24:02.574961 [info] Performing iteration 1060
2016-12-20 12:24:05.431895 [info] Observed Log-likelihood = -1.91001e+07
2016-12-20 12:24:07.139497 [info] Performing iteration 1061
2016-12-20 12:24:09.997956 [info] Observed Log-likelihood = -1.90991e+07
2016-12-20 12:24:11.719164 [info] Performing iteration 1062
2016-12-20 12:24:14.570438 [info] Observed Log-likelihood = -1.90988e+07
2016-12-20 12:24:16.280231 [info] Performing iteration 1063
2016-12-20 12:24:19.146508 [info] Observed Log-likelihood = -1.90983e+07
2016-12-20 12:24:20.856461 [info] Performing iteration 1064
2016-12-20 12:24:23.723078 [info] Observed Log-likelihood = -1.9098e+07
2016-12-20 12:24:25.439245 [info] Performing iteration 1065
2016-12-20 12:24:28.300975 [info] Observed Log-likelihood = -1.90983e+07
2016-12-20 12:24:30.018762 [info] Performing iteration 1066
2016-12-20 12:24:32.883726 [info] Observed Log-likelihood = -1.90979e+07
2016-12-20 12:24:34.590535 [info] Performing iteration 1067
2016-12-20 12:24:37.433371 [info] Observed Log-likelihood = -1.90988e+07
2016-12-20 12:24:39.132628 [info] Performing iteration 1068
2016-12-20 12:24:41.922211 [info] Observed Log-likelihood = -1.90991e+07
2016-12-20 12:24:43.728470 [info] Performing iteration 1069
2016-12-20 12:24:46.511070 [info] Observed Log-likelihood = -1.90984e+07
2016-12-20 12:24:48.182960 [info] Performing iteration 1070
2016-12-20 12:24:50.970960 [info] Observed Log-likelihood = -1.90991e+07
2016-12-20 12:24:52.652890 [info] Performing iteration 1071
2016-12-20 12:24:55.434428 [info] Observed Log-likelihood = -1.90996e+07
2016-12-20 12:24:57.117832 [info] Performing iteration 1072
2016-12-20 12:24:59.908071 [info] Observed Log-likelihood = -1.90989e+07
2016-12-20 12:25:01.573047 [info] Performing iteration 1073
2016-12-20 12:25:04.355873 [info] Observed Log-likelihood = -1.90981e+07
2016-12-20 12:25:06.025316 [info] Performing iteration 1074
2016-12-20 12:25:08.815668 [info] Observed Log-likelihood = -1.9099e+07
2016-12-20 12:25:10.495552 [info] Performing iteration 1075
2016-12-20 12:25:13.285753 [info] Observed Log-likelihood = -1.90988e+07
2016-12-20 12:25:14.970124 [info] Performing iteration 1076
2016-12-20 12:25:17.767895 [info] Observed Log-likelihood = -1.90982e+07
2016-12-20 12:25:19.445018 [info] Performing iteration 1077
2016-12-20 12:25:22.228246 [info] Observed Log-likelihood = -1.90987e+07
2016-12-20 12:25:23.908851 [info] Performing iteration 1078
2016-12-20 12:25:26.696167 [info] Observed Log-likelihood = -1.90985e+07
2016-12-20 12:25:28.364176 [info] Performing iteration 1079
2016-12-20 12:25:31.147611 [info] Observed Log-likelihood = -1.90981e+07
2016-12-20 12:25:32.817652 [info] Performing iteration 1080
2016-12-20 12:25:35.603819 [info] Observed Log-likelihood = -1.90981e+07
2016-12-20 12:25:37.278450 [info] Performing iteration 1081
2016-12-20 12:25:40.063863 [info] Observed Log-likelihood = -1.90977e+07
2016-12-20 12:25:41.723662 [info] Performing iteration 1082
2016-12-20 12:25:44.515601 [info] Observed Log-likelihood = -1.9098e+07
2016-12-20 12:25:46.194297 [info] Performing iteration 1083
2016-12-20 12:25:48.974016 [info] Observed Log-likelihood = -1.90984e+07
2016-12-20 12:25:50.650145 [info] Performing iteration 1084
2016-12-20 12:25:53.438035 [info] Observed Log-likelihood = -1.9098e+07
2016-12-20 12:25:55.106290 [info] Performing iteration 1085
2016-12-20 12:25:57.889321 [info] Observed Log-likelihood = -1.90984e+07
2016-12-20 12:25:59.565909 [info] Performing iteration 1086
2016-12-20 12:26:02.352946 [info] Observed Log-likelihood = -1.90987e+07
2016-12-20 12:26:04.020102 [info] Performing iteration 1087
2016-12-20 12:26:06.801187 [info] Observed Log-likelihood = -1.90982e+07
2016-12-20 12:26:08.488866 [info] Performing iteration 1088
2016-12-20 12:26:11.286918 [info] Observed Log-likelihood = -1.90985e+07
2016-12-20 12:26:12.955422 [info] Performing iteration 1089
2016-12-20 12:26:15.736279 [info] Observed Log-likelihood = -1.90978e+07
2016-12-20 12:26:17.415586 [info] Performing iteration 1090
2016-12-20 12:26:20.200930 [info] Observed Log-likelihood = -1.90985e+07
2016-12-20 12:26:21.867934 [info] Performing iteration 1091
2016-12-20 12:26:24.655205 [info] Observed Log-likelihood = -1.90977e+07
2016-12-20 12:26:26.333278 [info] Performing iteration 1092
2016-12-20 12:26:29.123565 [info] Observed Log-likelihood = -1.90977e+07
2016-12-20 12:26:30.798476 [info] Performing iteration 1093
2016-12-20 12:26:33.580137 [info] Observed Log-likelihood = -1.90978e+07
2016-12-20 12:26:35.262676 [info] Performing iteration 1094
2016-12-20 12:26:38.051072 [info] Observed Log-likelihood = -1.90982e+07
2016-12-20 12:26:39.727538 [info] Performing iteration 1095
2016-12-20 12:26:42.507929 [info] Observed Log-likelihood = -1.9098e+07
2016-12-20 12:26:44.179670 [info] Performing iteration 1096
2016-12-20 12:26:46.968898 [info] Observed Log-likelihood = -1.90987e+07
2016-12-20 12:26:48.655449 [info] Performing iteration 1097
2016-12-20 12:26:51.438033 [info] Observed Log-likelihood = -1.90988e+07
2016-12-20 12:26:53.103203 [info] Performing iteration 1098
2016-12-20 12:26:55.888922 [info] Observed Log-likelihood = -1.90983e+07
2016-12-20 12:26:57.563642 [info] Performing iteration 1099
2016-12-20 12:27:00.347995 [info] Observed Log-likelihood = -1.90982e+07
2016-12-20 12:27:02.023934 [info] Performing iteration 1100
2016-12-20 12:27:04.808056 [info] Observed Log-likelihood = -1.90987e+07
2016-12-20 12:27:06.478110 [info] Performing iteration 1101
2016-12-20 12:27:09.263113 [info] Observed Log-likelihood = -1.90994e+07
2016-12-20 12:27:10.944198 [info] Performing iteration 1102
2016-12-20 12:27:13.725394 [info] Observed Log-likelihood = -1.90983e+07
2016-12-20 12:27:15.396670 [info] Performing iteration 1103
2016-12-20 12:27:18.179040 [info] Observed Log-likelihood = -1.90983e+07
2016-12-20 12:27:19.847969 [info] Performing iteration 1104
2016-12-20 12:27:22.546176 [info] Observed Log-likelihood = -1.90978e+07
2016-12-20 12:27:24.203741 [info] Performing iteration 1105
2016-12-20 12:27:26.879282 [info] Observed Log-likelihood = -1.90981e+07
2016-12-20 12:27:28.545070 [info] Performing iteration 1106
2016-12-20 12:27:31.222664 [info] Observed Log-likelihood = -1.9098e+07
2016-12-20 12:27:32.891563 [info] Performing iteration 1107
2016-12-20 12:27:35.553236 [info] Observed Log-likelihood = -1.9098e+07
2016-12-20 12:27:37.223157 [info] Performing iteration 1108
2016-12-20 12:27:39.897652 [info] Observed Log-likelihood = -1.9098e+07
2016-12-20 12:27:41.663755 [info] Performing iteration 1109
2016-12-20 12:27:44.430791 [info] Observed Log-likelihood = -1.9098e+07
2016-12-20 12:27:46.103165 [info] Performing iteration 1110
2016-12-20 12:27:48.778602 [info] Observed Log-likelihood = -1.90978e+07
2016-12-20 12:27:50.441252 [info] Performing iteration 1111
2016-12-20 12:27:53.140303 [info] Observed Log-likelihood = -1.90978e+07
2016-12-20 12:27:54.812424 [info] Performing iteration 1112
2016-12-20 12:27:57.484445 [info] Observed Log-likelihood = -1.90975e+07
2016-12-20 12:27:59.149580 [info] Performing iteration 1113
2016-12-20 12:28:01.820810 [info] Observed Log-likelihood = -1.90967e+07
2016-12-20 12:28:03.484781 [info] Performing iteration 1114
2016-12-20 12:28:06.151866 [info] Observed Log-likelihood = -1.9097e+07
2016-12-20 12:28:07.817674 [info] Performing iteration 1115
2016-12-20 12:28:10.485131 [info] Observed Log-likelihood = -1.90968e+07
2016-12-20 12:28:12.161333 [info] Performing iteration 1116
2016-12-20 12:28:14.832800 [info] Observed Log-likelihood = -1.90974e+07
2016-12-20 12:28:16.513659 [info] Performing iteration 1117
2016-12-20 12:28:19.170170 [info] Observed Log-likelihood = -1.90971e+07
2016-12-20 12:28:20.847579 [info] Performing iteration 1118
2016-12-20 12:28:23.510812 [info] Observed Log-likelihood = -1.90971e+07
2016-12-20 12:28:25.185231 [info] Performing iteration 1119
2016-12-20 12:28:27.849896 [info] Observed Log-likelihood = -1.90962e+07
2016-12-20 12:28:29.523075 [info] Performing iteration 1120
2016-12-20 12:28:32.204418 [info] Observed Log-likelihood = -1.90968e+07
2016-12-20 12:28:33.869586 [info] Performing iteration 1121
2016-12-20 12:28:36.539573 [info] Observed Log-likelihood = -1.90964e+07
2016-12-20 12:28:38.211804 [info] Performing iteration 1122
2016-12-20 12:28:40.883803 [info] Observed Log-likelihood = -1.90969e+07
2016-12-20 12:28:42.551639 [info] Performing iteration 1123
2016-12-20 12:28:45.216712 [info] Observed Log-likelihood = -1.90965e+07
2016-12-20 12:28:46.884898 [info] Performing iteration 1124
2016-12-20 12:28:49.557135 [info] Observed Log-likelihood = -1.90965e+07
2016-12-20 12:28:51.228953 [info] Performing iteration 1125
2016-12-20 12:28:53.898786 [info] Observed Log-likelihood = -1.90976e+07
2016-12-20 12:28:55.566809 [info] Performing iteration 1126
2016-12-20 12:28:58.233679 [info] Observed Log-likelihood = -1.90972e+07
2016-12-20 12:28:59.896503 [info] Performing iteration 1127
2016-12-20 12:29:02.551890 [info] Observed Log-likelihood = -1.90966e+07
2016-12-20 12:29:04.211320 [info] Performing iteration 1128
2016-12-20 12:29:06.882759 [info] Observed Log-likelihood = -1.90968e+07
2016-12-20 12:29:08.562303 [info] Performing iteration 1129
2016-12-20 12:29:11.231647 [info] Observed Log-likelihood = -1.90966e+07
2016-12-20 12:29:12.911411 [info] Performing iteration 1130
2016-12-20 12:29:15.572056 [info] Observed Log-likelihood = -1.90969e+07
2016-12-20 12:29:17.252731 [info] Performing iteration 1131
2016-12-20 12:29:19.917760 [info] Observed Log-likelihood = -1.90972e+07
2016-12-20 12:29:21.599547 [info] Performing iteration 1132
2016-12-20 12:29:24.265578 [info] Observed Log-likelihood = -1.90971e+07
2016-12-20 12:29:25.937236 [info] Performing iteration 1133
2016-12-20 12:29:28.604640 [info] Observed Log-likelihood = -1.90974e+07
2016-12-20 12:29:30.281374 [info] Performing iteration 1134
2016-12-20 12:29:32.965518 [info] Observed Log-likelihood = -1.90971e+07
2016-12-20 12:29:34.649045 [info] Performing iteration 1135
2016-12-20 12:29:37.318469 [info] Observed Log-likelihood = -1.90977e+07
2016-12-20 12:29:38.996483 [info] Performing iteration 1136
2016-12-20 12:29:41.674462 [info] Observed Log-likelihood = -1.90977e+07
2016-12-20 12:29:43.341382 [info] Performing iteration 1137
2016-12-20 12:29:46.018344 [info] Observed Log-likelihood = -1.90967e+07
2016-12-20 12:29:47.682001 [info] Performing iteration 1138
2016-12-20 12:29:50.354435 [info] Observed Log-likelihood = -1.90971e+07
2016-12-20 12:29:52.022222 [info] Performing iteration 1139
2016-12-20 12:29:54.693832 [info] Observed Log-likelihood = -1.90961e+07
2016-12-20 12:29:56.360340 [info] Performing iteration 1140
2016-12-20 12:29:59.042581 [info] Observed Log-likelihood = -1.90972e+07
2016-12-20 12:30:00.714908 [info] Performing iteration 1141
2016-12-20 12:30:03.393838 [info] Observed Log-likelihood = -1.90972e+07
2016-12-20 12:30:05.062090 [info] Performing iteration 1142
2016-12-20 12:30:07.712903 [info] Observed Log-likelihood = -1.90971e+07
2016-12-20 12:30:09.389025 [info] Performing iteration 1143
2016-12-20 12:30:12.048173 [info] Observed Log-likelihood = -1.90975e+07
2016-12-20 12:30:13.713267 [info] Performing iteration 1144
2016-12-20 12:30:16.377685 [info] Observed Log-likelihood = -1.90968e+07
2016-12-20 12:30:18.047215 [info] Performing iteration 1145
2016-12-20 12:30:20.712825 [info] Observed Log-likelihood = -1.90972e+07
2016-12-20 12:30:22.384426 [info] Performing iteration 1146
2016-12-20 12:30:25.053657 [info] Observed Log-likelihood = -1.90973e+07
2016-12-20 12:30:26.716128 [info] Performing iteration 1147
2016-12-20 12:30:29.365808 [info] Observed Log-likelihood = -1.90968e+07
2016-12-20 12:30:31.033370 [info] Performing iteration 1148
2016-12-20 12:30:33.696989 [info] Observed Log-likelihood = -1.90976e+07
2016-12-20 12:30:35.368971 [info] Performing iteration 1149
2016-12-20 12:30:38.036759 [info] Observed Log-likelihood = -1.90975e+07
2016-12-20 12:30:39.701917 [info] Performing iteration 1150
2016-12-20 12:30:42.372922 [info] Observed Log-likelihood = -1.90976e+07
2016-12-20 12:30:44.051275 [info] Performing iteration 1151
2016-12-20 12:30:46.721709 [info] Observed Log-likelihood = -1.90969e+07
2016-12-20 12:30:48.394865 [info] Performing iteration 1152
2016-12-20 12:30:51.069755 [info] Observed Log-likelihood = -1.9096e+07
2016-12-20 12:30:52.730069 [info] Performing iteration 1153
2016-12-20 12:30:55.398080 [info] Observed Log-likelihood = -1.90968e+07
2016-12-20 12:30:57.070710 [info] Performing iteration 1154
2016-12-20 12:30:59.736764 [info] Observed Log-likelihood = -1.90959e+07
2016-12-20 12:31:01.398177 [info] Performing iteration 1155
2016-12-20 12:31:04.075127 [info] Observed Log-likelihood = -1.90966e+07
2016-12-20 12:31:05.741349 [info] Performing iteration 1156
2016-12-20 12:31:08.412851 [info] Observed Log-likelihood = -1.90965e+07
2016-12-20 12:31:10.093791 [info] Performing iteration 1157
2016-12-20 12:31:12.752125 [info] Observed Log-likelihood = -1.90959e+07
2016-12-20 12:31:14.413606 [info] Performing iteration 1158
2016-12-20 12:31:17.075519 [info] Observed Log-likelihood = -1.90955e+07
2016-12-20 12:31:18.744515 [info] Performing iteration 1159
2016-12-20 12:31:21.409840 [info] Observed Log-likelihood = -1.90969e+07
2016-12-20 12:31:23.074550 [info] Performing iteration 1160
2016-12-20 12:31:25.742779 [info] Observed Log-likelihood = -1.9096e+07
2016-12-20 12:31:27.434193 [info] Performing iteration 1161
2016-12-20 12:31:30.104854 [info] Observed Log-likelihood = -1.90964e+07
2016-12-20 12:31:31.785098 [info] Performing iteration 1162
2016-12-20 12:31:34.442016 [info] Observed Log-likelihood = -1.90967e+07
2016-12-20 12:31:36.125463 [info] Performing iteration 1163
2016-12-20 12:31:38.789559 [info] Observed Log-likelihood = -1.90958e+07
2016-12-20 12:31:40.470778 [info] Performing iteration 1164
2016-12-20 12:31:43.144603 [info] Observed Log-likelihood = -1.90961e+07
2016-12-20 12:31:44.809552 [info] Performing iteration 1165
2016-12-20 12:31:47.478150 [info] Observed Log-likelihood = -1.90967e+07
2016-12-20 12:31:49.155465 [info] Performing iteration 1166
2016-12-20 12:31:51.818691 [info] Observed Log-likelihood = -1.90961e+07
2016-12-20 12:31:53.496580 [info] Performing iteration 1167
2016-12-20 12:31:56.155819 [info] Observed Log-likelihood = -1.90959e+07
2016-12-20 12:31:57.838468 [info] Performing iteration 1168
2016-12-20 12:32:00.502508 [info] Observed Log-likelihood = -1.90959e+07
2016-12-20 12:32:02.185313 [info] Performing iteration 1169
2016-12-20 12:32:04.845106 [info] Observed Log-likelihood = -1.90961e+07
2016-12-20 12:32:06.523131 [info] Performing iteration 1170
2016-12-20 12:32:09.197025 [info] Observed Log-likelihood = -1.90962e+07
2016-12-20 12:32:10.868090 [info] Performing iteration 1171
2016-12-20 12:32:13.531700 [info] Observed Log-likelihood = -1.90974e+07
2016-12-20 12:32:15.206737 [info] Performing iteration 1172
2016-12-20 12:32:17.861872 [info] Observed Log-likelihood = -1.90967e+07
2016-12-20 12:32:19.540761 [info] Performing iteration 1173
2016-12-20 12:32:22.206847 [info] Observed Log-likelihood = -1.90963e+07
2016-12-20 12:32:23.888983 [info] Performing iteration 1174
2016-12-20 12:32:26.556463 [info] Observed Log-likelihood = -1.90959e+07
2016-12-20 12:32:28.234775 [info] Performing iteration 1175
2016-12-20 12:32:30.899365 [info] Observed Log-likelihood = -1.90965e+07
2016-12-20 12:32:32.560179 [info] Performing iteration 1176
2016-12-20 12:32:35.234198 [info] Observed Log-likelihood = -1.90959e+07
2016-12-20 12:32:36.927348 [info] Performing iteration 1177
2016-12-20 12:32:39.582885 [info] Observed Log-likelihood = -1.90961e+07
2016-12-20 12:32:41.273373 [info] Performing iteration 1178
2016-12-20 12:32:43.941085 [info] Observed Log-likelihood = -1.9096e+07
2016-12-20 12:32:45.616937 [info] Performing iteration 1179
2016-12-20 12:32:48.283189 [info] Observed Log-likelihood = -1.90961e+07
2016-12-20 12:32:49.959528 [info] Performing iteration 1180
2016-12-20 12:32:52.629672 [info] Observed Log-likelihood = -1.90958e+07
2016-12-20 12:32:54.293634 [info] Performing iteration 1181
2016-12-20 12:32:56.963146 [info] Observed Log-likelihood = -1.90964e+07
2016-12-20 12:32:58.632723 [info] Performing iteration 1182
2016-12-20 12:33:01.305025 [info] Observed Log-likelihood = -1.9096e+07
2016-12-20 12:33:02.978031 [info] Performing iteration 1183
2016-12-20 12:33:05.647248 [info] Observed Log-likelihood = -1.90958e+07
2016-12-20 12:33:07.322386 [info] Performing iteration 1184
2016-12-20 12:33:10.004988 [info] Observed Log-likelihood = -1.90954e+07
2016-12-20 12:33:11.678471 [info] Performing iteration 1185
2016-12-20 12:33:14.346650 [info] Observed Log-likelihood = -1.90962e+07
2016-12-20 12:33:16.026676 [info] Performing iteration 1186
2016-12-20 12:33:18.682681 [info] Observed Log-likelihood = -1.90959e+07
2016-12-20 12:33:20.353392 [info] Performing iteration 1187
2016-12-20 12:33:23.005107 [info] Observed Log-likelihood = -1.90955e+07
2016-12-20 12:33:24.682107 [info] Performing iteration 1188
2016-12-20 12:33:27.339476 [info] Observed Log-likelihood = -1.90949e+07
2016-12-20 12:33:29.019294 [info] Performing iteration 1189
2016-12-20 12:33:31.668997 [info] Observed Log-likelihood = -1.90959e+07
2016-12-20 12:33:33.359120 [info] Performing iteration 1190
2016-12-20 12:33:36.037155 [info] Observed Log-likelihood = -1.90951e+07
2016-12-20 12:33:37.723933 [info] Performing iteration 1191
2016-12-20 12:33:40.400213 [info] Observed Log-likelihood = -1.9096e+07
2016-12-20 12:33:42.075064 [info] Performing iteration 1192
2016-12-20 12:33:44.753726 [info] Observed Log-likelihood = -1.9096e+07
2016-12-20 12:33:46.434876 [info] Performing iteration 1193
2016-12-20 12:33:49.122857 [info] Observed Log-likelihood = -1.90957e+07
2016-12-20 12:33:50.796901 [info] Performing iteration 1194
2016-12-20 12:33:53.469288 [info] Observed Log-likelihood = -1.90959e+07
2016-12-20 12:33:55.154635 [info] Performing iteration 1195
2016-12-20 12:33:57.831431 [info] Observed Log-likelihood = -1.90956e+07
2016-12-20 12:33:59.506958 [info] Performing iteration 1196
2016-12-20 12:34:02.161822 [info] Observed Log-likelihood = -1.90952e+07
2016-12-20 12:34:03.846493 [info] Performing iteration 1197
2016-12-20 12:34:06.498926 [info] Observed Log-likelihood = -1.90955e+07
2016-12-20 12:34:08.171780 [info] Performing iteration 1198
2016-12-20 12:34:10.825379 [info] Observed Log-likelihood = -1.90953e+07
2016-12-20 12:34:12.497710 [info] Performing iteration 1199
2016-12-20 12:34:15.140616 [info] Observed Log-likelihood = -1.90953e+07
2016-12-20 12:34:16.811075 [info] Performing iteration 1200
2016-12-20 12:34:19.466257 [info] Observed Log-likelihood = -1.9096e+07
2016-12-20 12:34:23.565606 [info] Performing iteration 1201
2016-12-20 12:34:26.202544 [info] Observed Log-likelihood = -1.90953e+07
2016-12-20 12:34:27.886590 [info] Performing iteration 1202
2016-12-20 12:34:30.544209 [info] Observed Log-likelihood = -1.90957e+07
2016-12-20 12:34:32.225177 [info] Performing iteration 1203
2016-12-20 12:34:34.886751 [info] Observed Log-likelihood = -1.90954e+07
2016-12-20 12:34:36.561509 [info] Performing iteration 1204
2016-12-20 12:34:39.219485 [info] Observed Log-likelihood = -1.90958e+07
2016-12-20 12:34:40.887616 [info] Performing iteration 1205
2016-12-20 12:34:43.541585 [info] Observed Log-likelihood = -1.90959e+07
2016-12-20 12:34:45.243122 [info] Performing iteration 1206
2016-12-20 12:34:47.905815 [info] Observed Log-likelihood = -1.90952e+07
2016-12-20 12:34:49.581673 [info] Performing iteration 1207
2016-12-20 12:34:52.246931 [info] Observed Log-likelihood = -1.90956e+07
2016-12-20 12:34:53.931556 [info] Performing iteration 1208
2016-12-20 12:34:56.598584 [info] Observed Log-likelihood = -1.90956e+07
2016-12-20 12:34:58.274616 [info] Performing iteration 1209
2016-12-20 12:35:00.924520 [info] Observed Log-likelihood = -1.90962e+07
2016-12-20 12:35:02.597959 [info] Performing iteration 1210
2016-12-20 12:35:05.252448 [info] Observed Log-likelihood = -1.90968e+07
2016-12-20 12:35:06.924986 [info] Performing iteration 1211
2016-12-20 12:35:09.579552 [info] Observed Log-likelihood = -1.90963e+07
2016-12-20 12:35:11.250379 [info] Performing iteration 1212
2016-12-20 12:35:13.905786 [info] Observed Log-likelihood = -1.90964e+07
2016-12-20 12:35:15.589275 [info] Performing iteration 1213
2016-12-20 12:35:18.236554 [info] Observed Log-likelihood = -1.90967e+07
2016-12-20 12:35:19.923863 [info] Performing iteration 1214
2016-12-20 12:35:22.581932 [info] Observed Log-likelihood = -1.90959e+07
2016-12-20 12:35:24.256738 [info] Performing iteration 1215
2016-12-20 12:35:26.910187 [info] Observed Log-likelihood = -1.90957e+07
2016-12-20 12:35:28.587091 [info] Performing iteration 1216
2016-12-20 12:35:31.247275 [info] Observed Log-likelihood = -1.90964e+07
2016-12-20 12:35:32.912908 [info] Performing iteration 1217
2016-12-20 12:35:35.683882 [info] Observed Log-likelihood = -1.90962e+07
2016-12-20 12:35:37.352805 [info] Performing iteration 1218
2016-12-20 12:35:40.132359 [info] Observed Log-likelihood = -1.90955e+07
2016-12-20 12:35:41.807472 [info] Performing iteration 1219
2016-12-20 12:35:44.571623 [info] Observed Log-likelihood = -1.90955e+07
2016-12-20 12:35:46.254267 [info] Performing iteration 1220
2016-12-20 12:35:49.190969 [info] Observed Log-likelihood = -1.90958e+07
2016-12-20 12:35:50.861145 [info] Performing iteration 1221
2016-12-20 12:35:53.624904 [info] Observed Log-likelihood = -1.90963e+07
2016-12-20 12:35:55.311602 [info] Performing iteration 1222
2016-12-20 12:35:58.075080 [info] Observed Log-likelihood = -1.90959e+07
2016-12-20 12:35:59.755389 [info] Performing iteration 1223
2016-12-20 12:36:02.530338 [info] Observed Log-likelihood = -1.90963e+07
2016-12-20 12:36:04.206055 [info] Performing iteration 1224
2016-12-20 12:36:06.973872 [info] Observed Log-likelihood = -1.9097e+07
2016-12-20 12:36:08.640532 [info] Performing iteration 1225
2016-12-20 12:36:11.404034 [info] Observed Log-likelihood = -1.90971e+07
2016-12-20 12:36:13.080777 [info] Performing iteration 1226
2016-12-20 12:36:15.844221 [info] Observed Log-likelihood = -1.90966e+07
2016-12-20 12:36:17.504472 [info] Performing iteration 1227
2016-12-20 12:36:20.267961 [info] Observed Log-likelihood = -1.90969e+07
2016-12-20 12:36:21.950700 [info] Performing iteration 1228
2016-12-20 12:36:24.717663 [info] Observed Log-likelihood = -1.90958e+07
2016-12-20 12:36:26.401829 [info] Performing iteration 1229
2016-12-20 12:36:29.172212 [info] Observed Log-likelihood = -1.90955e+07
2016-12-20 12:36:30.842021 [info] Performing iteration 1230
2016-12-20 12:36:33.606512 [info] Observed Log-likelihood = -1.90963e+07
2016-12-20 12:36:35.287750 [info] Performing iteration 1231
2016-12-20 12:36:38.055883 [info] Observed Log-likelihood = -1.90968e+07
2016-12-20 12:36:39.735098 [info] Performing iteration 1232
2016-12-20 12:36:42.497663 [info] Observed Log-likelihood = -1.90961e+07
2016-12-20 12:36:44.163489 [info] Performing iteration 1233
2016-12-20 12:36:46.927178 [info] Observed Log-likelihood = -1.90959e+07
2016-12-20 12:36:48.600613 [info] Performing iteration 1234
2016-12-20 12:36:51.367056 [info] Observed Log-likelihood = -1.90965e+07
2016-12-20 12:36:53.037682 [info] Performing iteration 1235
2016-12-20 12:36:55.806911 [info] Observed Log-likelihood = -1.9096e+07
2016-12-20 12:36:57.484667 [info] Performing iteration 1236
2016-12-20 12:37:00.253761 [info] Observed Log-likelihood = -1.9097e+07
2016-12-20 12:37:01.927325 [info] Performing iteration 1237
2016-12-20 12:37:04.692021 [info] Observed Log-likelihood = -1.90963e+07
2016-12-20 12:37:06.365023 [info] Performing iteration 1238
2016-12-20 12:37:09.136123 [info] Observed Log-likelihood = -1.90955e+07
2016-12-20 12:37:10.804313 [info] Performing iteration 1239
2016-12-20 12:37:13.570962 [info] Observed Log-likelihood = -1.90964e+07
2016-12-20 12:37:15.248389 [info] Performing iteration 1240
2016-12-20 12:37:18.020436 [info] Observed Log-likelihood = -1.90958e+07
2016-12-20 12:37:19.694237 [info] Performing iteration 1241
2016-12-20 12:37:22.461918 [info] Observed Log-likelihood = -1.90956e+07
2016-12-20 12:37:24.123333 [info] Performing iteration 1242
2016-12-20 12:37:26.890141 [info] Observed Log-likelihood = -1.90955e+07
2016-12-20 12:37:28.562482 [info] Performing iteration 1243
2016-12-20 12:37:31.331401 [info] Observed Log-likelihood = -1.90951e+07
2016-12-20 12:37:33.007683 [info] Performing iteration 1244
2016-12-20 12:37:35.773119 [info] Observed Log-likelihood = -1.90964e+07
2016-12-20 12:37:37.440125 [info] Performing iteration 1245
2016-12-20 12:37:40.207455 [info] Observed Log-likelihood = -1.90964e+07
2016-12-20 12:37:41.885139 [info] Performing iteration 1246
2016-12-20 12:37:44.653027 [info] Observed Log-likelihood = -1.90956e+07
2016-12-20 12:37:46.323772 [info] Performing iteration 1247
2016-12-20 12:37:49.098832 [info] Observed Log-likelihood = -1.90954e+07
2016-12-20 12:37:50.781768 [info] Performing iteration 1248
2016-12-20 12:37:53.585290 [info] Observed Log-likelihood = -1.90953e+07
2016-12-20 12:37:55.259810 [info] Performing iteration 1249
2016-12-20 12:37:58.023599 [info] Observed Log-likelihood = -1.90955e+07
2016-12-20 12:37:59.700842 [info] Performing iteration 1250
2016-12-20 12:38:02.466027 [info] Observed Log-likelihood = -1.90951e+07
2016-12-20 12:38:04.153292 [info] Performing iteration 1251
2016-12-20 12:38:07.008842 [info] Observed Log-likelihood = -1.90956e+07
2016-12-20 12:38:08.683157 [info] Performing iteration 1252
2016-12-20 12:38:11.512053 [info] Observed Log-likelihood = -1.90953e+07
2016-12-20 12:38:13.248512 [info] Performing iteration 1253
2016-12-20 12:38:16.051830 [info] Observed Log-likelihood = -1.90956e+07
2016-12-20 12:38:17.774196 [info] Performing iteration 1254
2016-12-20 12:38:20.586430 [info] Observed Log-likelihood = -1.90954e+07
2016-12-20 12:38:22.274652 [info] Performing iteration 1255
2016-12-20 12:38:25.044694 [info] Observed Log-likelihood = -1.90949e+07
2016-12-20 12:38:26.717775 [info] Performing iteration 1256
2016-12-20 12:38:29.484843 [info] Observed Log-likelihood = -1.90956e+07
2016-12-20 12:38:31.161012 [info] Performing iteration 1257
2016-12-20 12:38:33.925536 [info] Observed Log-likelihood = -1.90954e+07
2016-12-20 12:38:35.596493 [info] Performing iteration 1258
2016-12-20 12:38:38.366920 [info] Observed Log-likelihood = -1.9096e+07
2016-12-20 12:38:40.047261 [info] Performing iteration 1259
2016-12-20 12:38:42.821110 [info] Observed Log-likelihood = -1.90958e+07
2016-12-20 12:38:44.495538 [info] Performing iteration 1260
2016-12-20 12:38:47.266166 [info] Observed Log-likelihood = -1.90957e+07
2016-12-20 12:38:48.931004 [info] Performing iteration 1261
2016-12-20 12:38:51.709352 [info] Observed Log-likelihood = -1.90953e+07
2016-12-20 12:38:53.379649 [info] Performing iteration 1262
2016-12-20 12:38:56.162452 [info] Observed Log-likelihood = -1.90953e+07
2016-12-20 12:38:57.857760 [info] Performing iteration 1263
2016-12-20 12:39:00.635465 [info] Observed Log-likelihood = -1.90956e+07
2016-12-20 12:39:02.316635 [info] Performing iteration 1264
2016-12-20 12:39:05.085908 [info] Observed Log-likelihood = -1.90953e+07
2016-12-20 12:39:06.760009 [info] Performing iteration 1265
2016-12-20 12:39:09.543759 [info] Observed Log-likelihood = -1.9095e+07
2016-12-20 12:39:11.206391 [info] Performing iteration 1266
2016-12-20 12:39:13.988928 [info] Observed Log-likelihood = -1.90952e+07
2016-12-20 12:39:15.663403 [info] Performing iteration 1267
2016-12-20 12:39:18.435031 [info] Observed Log-likelihood = -1.90953e+07
2016-12-20 12:39:20.098157 [info] Performing iteration 1268
2016-12-20 12:39:22.875153 [info] Observed Log-likelihood = -1.90954e+07
2016-12-20 12:39:24.547761 [info] Performing iteration 1269
2016-12-20 12:39:27.314000 [info] Observed Log-likelihood = -1.90954e+07
2016-12-20 12:39:28.997369 [info] Performing iteration 1270
2016-12-20 12:39:31.766284 [info] Observed Log-likelihood = -1.90951e+07
2016-12-20 12:39:33.446138 [info] Performing iteration 1271
2016-12-20 12:39:36.224814 [info] Observed Log-likelihood = -1.90953e+07
2016-12-20 12:39:37.896790 [info] Performing iteration 1272
2016-12-20 12:39:40.677888 [info] Observed Log-likelihood = -1.90959e+07
2016-12-20 12:39:42.334840 [info] Performing iteration 1273
2016-12-20 12:39:45.112420 [info] Observed Log-likelihood = -1.90956e+07
2016-12-20 12:39:46.795560 [info] Performing iteration 1274
2016-12-20 12:39:49.564841 [info] Observed Log-likelihood = -1.90954e+07
2016-12-20 12:39:51.243134 [info] Performing iteration 1275
2016-12-20 12:39:54.021175 [info] Observed Log-likelihood = -1.90948e+07
2016-12-20 12:39:55.699433 [info] Performing iteration 1276
2016-12-20 12:39:58.466646 [info] Observed Log-likelihood = -1.90952e+07
2016-12-20 12:40:00.144161 [info] Performing iteration 1277
2016-12-20 12:40:02.917938 [info] Observed Log-likelihood = -1.90961e+07
2016-12-20 12:40:04.592645 [info] Performing iteration 1278
2016-12-20 12:40:07.363937 [info] Observed Log-likelihood = -1.90955e+07
2016-12-20 12:40:09.019468 [info] Performing iteration 1279
2016-12-20 12:40:11.795981 [info] Observed Log-likelihood = -1.90948e+07
2016-12-20 12:40:13.473360 [info] Performing iteration 1280
2016-12-20 12:40:16.242161 [info] Observed Log-likelihood = -1.90957e+07
2016-12-20 12:40:17.908709 [info] Performing iteration 1281
2016-12-20 12:40:20.678993 [info] Observed Log-likelihood = -1.90957e+07
2016-12-20 12:40:22.346086 [info] Performing iteration 1282
2016-12-20 12:40:25.116587 [info] Observed Log-likelihood = -1.90949e+07
2016-12-20 12:40:26.797449 [info] Performing iteration 1283
2016-12-20 12:40:29.568157 [info] Observed Log-likelihood = -1.90953e+07
2016-12-20 12:40:31.236957 [info] Performing iteration 1284
2016-12-20 12:40:34.009926 [info] Observed Log-likelihood = -1.90958e+07
2016-12-20 12:40:35.673212 [info] Performing iteration 1285
2016-12-20 12:40:38.450072 [info] Observed Log-likelihood = -1.90951e+07
2016-12-20 12:40:40.117961 [info] Performing iteration 1286
2016-12-20 12:40:42.892567 [info] Observed Log-likelihood = -1.90954e+07
2016-12-20 12:40:44.568637 [info] Performing iteration 1287
2016-12-20 12:40:47.341190 [info] Observed Log-likelihood = -1.90952e+07
2016-12-20 12:40:49.007839 [info] Performing iteration 1288
2016-12-20 12:40:51.783080 [info] Observed Log-likelihood = -1.90957e+07
2016-12-20 12:40:53.458140 [info] Performing iteration 1289
2016-12-20 12:40:56.228196 [info] Observed Log-likelihood = -1.90959e+07
2016-12-20 12:40:57.902625 [info] Performing iteration 1290
2016-12-20 12:41:00.671800 [info] Observed Log-likelihood = -1.90964e+07
2016-12-20 12:41:02.344543 [info] Performing iteration 1291
2016-12-20 12:41:05.115648 [info] Observed Log-likelihood = -1.90956e+07
2016-12-20 12:41:06.786124 [info] Performing iteration 1292
2016-12-20 12:41:09.562217 [info] Observed Log-likelihood = -1.90959e+07
2016-12-20 12:41:11.229228 [info] Performing iteration 1293
2016-12-20 12:41:13.993826 [info] Observed Log-likelihood = -1.90959e+07
2016-12-20 12:41:15.669499 [info] Performing iteration 1294
2016-12-20 12:41:18.436923 [info] Observed Log-likelihood = -1.90957e+07
2016-12-20 12:41:20.114088 [info] Performing iteration 1295
2016-12-20 12:41:22.886948 [info] Observed Log-likelihood = -1.9096e+07
2016-12-20 12:41:24.568245 [info] Performing iteration 1296
2016-12-20 12:41:27.341066 [info] Observed Log-likelihood = -1.90954e+07
2016-12-20 12:41:29.006846 [info] Performing iteration 1297
2016-12-20 12:41:31.776725 [info] Observed Log-likelihood = -1.90951e+07
2016-12-20 12:41:33.449890 [info] Performing iteration 1298
2016-12-20 12:41:36.220859 [info] Observed Log-likelihood = -1.90951e+07
2016-12-20 12:41:37.888162 [info] Performing iteration 1299
2016-12-20 12:41:40.672684 [info] Observed Log-likelihood = -1.90957e+07
2016-12-20 12:41:42.347893 [info] Performing iteration 1300
2016-12-20 12:41:45.128558 [info] Observed Log-likelihood = -1.90958e+07
2016-12-20 12:41:46.798092 [info] Performing iteration 1301
2016-12-20 12:41:49.574657 [info] Observed Log-likelihood = -1.90946e+07
2016-12-20 12:41:51.260933 [info] Performing iteration 1302
2016-12-20 12:41:54.032796 [info] Observed Log-likelihood = -1.90957e+07
2016-12-20 12:41:55.717321 [info] Performing iteration 1303
2016-12-20 12:41:58.501989 [info] Observed Log-likelihood = -1.90954e+07
2016-12-20 12:42:00.176988 [info] Performing iteration 1304
2016-12-20 12:42:02.951087 [info] Observed Log-likelihood = -1.90948e+07
2016-12-20 12:42:04.619031 [info] Performing iteration 1305
2016-12-20 12:42:07.384845 [info] Observed Log-likelihood = -1.9095e+07
2016-12-20 12:42:09.055651 [info] Performing iteration 1306
2016-12-20 12:42:11.827934 [info] Observed Log-likelihood = -1.90946e+07
2016-12-20 12:42:13.485197 [info] Performing iteration 1307
2016-12-20 12:42:16.259696 [info] Observed Log-likelihood = -1.90948e+07
2016-12-20 12:42:17.937512 [info] Performing iteration 1308
2016-12-20 12:42:20.709896 [info] Observed Log-likelihood = -1.90946e+07
2016-12-20 12:42:22.389211 [info] Performing iteration 1309
2016-12-20 12:42:25.153863 [info] Observed Log-likelihood = -1.90957e+07
2016-12-20 12:42:26.821584 [info] Performing iteration 1310
2016-12-20 12:42:29.586872 [info] Observed Log-likelihood = -1.90952e+07
2016-12-20 12:42:31.265668 [info] Performing iteration 1311
2016-12-20 12:42:34.035971 [info] Observed Log-likelihood = -1.90951e+07
2016-12-20 12:42:35.708523 [info] Performing iteration 1312
2016-12-20 12:42:38.475696 [info] Observed Log-likelihood = -1.90948e+07
2016-12-20 12:42:40.149917 [info] Performing iteration 1313
2016-12-20 12:42:42.907969 [info] Observed Log-likelihood = -1.90958e+07
2016-12-20 12:42:44.579164 [info] Performing iteration 1314
2016-12-20 12:42:47.347699 [info] Observed Log-likelihood = -1.90951e+07
2016-12-20 12:42:49.022814 [info] Performing iteration 1315
2016-12-20 12:42:51.793156 [info] Observed Log-likelihood = -1.90951e+07
2016-12-20 12:42:53.459463 [info] Performing iteration 1316
2016-12-20 12:42:56.248059 [info] Observed Log-likelihood = -1.90946e+07
2016-12-20 12:42:57.936313 [info] Performing iteration 1317
2016-12-20 12:43:00.699908 [info] Observed Log-likelihood = -1.90956e+07
2016-12-20 12:43:02.375974 [info] Performing iteration 1318
2016-12-20 12:43:05.143837 [info] Observed Log-likelihood = -1.90951e+07
2016-12-20 12:43:06.817876 [info] Performing iteration 1319
2016-12-20 12:43:09.586721 [info] Observed Log-likelihood = -1.90949e+07
2016-12-20 12:43:11.266366 [info] Performing iteration 1320
2016-12-20 12:43:14.038144 [info] Observed Log-likelihood = -1.90951e+07
2016-12-20 12:43:15.716528 [info] Performing iteration 1321
2016-12-20 12:43:18.475855 [info] Observed Log-likelihood = -1.90953e+07
2016-12-20 12:43:20.141482 [info] Performing iteration 1322
2016-12-20 12:43:22.911592 [info] Observed Log-likelihood = -1.90953e+07
2016-12-20 12:43:24.574787 [info] Performing iteration 1323
2016-12-20 12:43:27.343461 [info] Observed Log-likelihood = -1.90943e+07
2016-12-20 12:43:29.012651 [info] Performing iteration 1324
2016-12-20 12:43:31.780431 [info] Observed Log-likelihood = -1.9095e+07
2016-12-20 12:43:33.451236 [info] Performing iteration 1325
2016-12-20 12:43:36.217752 [info] Observed Log-likelihood = -1.90943e+07
2016-12-20 12:43:37.891049 [info] Performing iteration 1326
2016-12-20 12:43:40.661060 [info] Observed Log-likelihood = -1.9095e+07
2016-12-20 12:43:42.323489 [info] Performing iteration 1327
2016-12-20 12:43:45.089995 [info] Observed Log-likelihood = -1.90949e+07
2016-12-20 12:43:46.765195 [info] Performing iteration 1328
2016-12-20 12:43:49.533859 [info] Observed Log-likelihood = -1.90951e+07
2016-12-20 12:43:51.205271 [info] Performing iteration 1329
2016-12-20 12:43:53.975011 [info] Observed Log-likelihood = -1.90936e+07
2016-12-20 12:43:55.658980 [info] Performing iteration 1330
2016-12-20 12:43:58.425753 [info] Observed Log-likelihood = -1.90947e+07
2016-12-20 12:44:00.094274 [info] Performing iteration 1331
2016-12-20 12:44:02.857030 [info] Observed Log-likelihood = -1.90944e+07
2016-12-20 12:44:04.541161 [info] Performing iteration 1332
2016-12-20 12:44:07.309638 [info] Observed Log-likelihood = -1.90952e+07
2016-12-20 12:44:08.977837 [info] Performing iteration 1333
2016-12-20 12:44:11.747451 [info] Observed Log-likelihood = -1.90955e+07
2016-12-20 12:44:13.429763 [info] Performing iteration 1334
2016-12-20 12:44:16.194837 [info] Observed Log-likelihood = -1.90948e+07
2016-12-20 12:44:17.875086 [info] Performing iteration 1335
2016-12-20 12:44:20.644590 [info] Observed Log-likelihood = -1.90956e+07
2016-12-20 12:44:22.309720 [info] Performing iteration 1336
2016-12-20 12:44:25.072178 [info] Observed Log-likelihood = -1.90956e+07
2016-12-20 12:44:26.738382 [info] Performing iteration 1337
2016-12-20 12:44:29.504582 [info] Observed Log-likelihood = -1.9095e+07
2016-12-20 12:44:31.177047 [info] Performing iteration 1338
2016-12-20 12:44:33.942518 [info] Observed Log-likelihood = -1.90944e+07
2016-12-20 12:44:35.622723 [info] Performing iteration 1339
2016-12-20 12:44:38.391414 [info] Observed Log-likelihood = -1.90946e+07
2016-12-20 12:44:40.059335 [info] Performing iteration 1340
2016-12-20 12:44:42.827594 [info] Observed Log-likelihood = -1.9094e+07
2016-12-20 12:44:44.553740 [info] Performing iteration 1341
2016-12-20 12:44:47.334301 [info] Observed Log-likelihood = -1.90948e+07
2016-12-20 12:44:49.009308 [info] Performing iteration 1342
2016-12-20 12:44:51.778242 [info] Observed Log-likelihood = -1.90954e+07
2016-12-20 12:44:53.452778 [info] Performing iteration 1343
2016-12-20 12:44:56.229087 [info] Observed Log-likelihood = -1.90956e+07
2016-12-20 12:44:57.902556 [info] Performing iteration 1344
2016-12-20 12:45:00.671637 [info] Observed Log-likelihood = -1.90953e+07
2016-12-20 12:45:02.386827 [info] Performing iteration 1345
2016-12-20 12:45:05.269869 [info] Observed Log-likelihood = -1.9095e+07
2016-12-20 12:45:06.948221 [info] Performing iteration 1346
2016-12-20 12:45:09.730678 [info] Observed Log-likelihood = -1.90953e+07
2016-12-20 12:45:11.413361 [info] Performing iteration 1347
2016-12-20 12:45:14.176153 [info] Observed Log-likelihood = -1.90952e+07
2016-12-20 12:45:15.858375 [info] Performing iteration 1348
2016-12-20 12:45:18.625551 [info] Observed Log-likelihood = -1.90949e+07
2016-12-20 12:45:20.300788 [info] Performing iteration 1349
2016-12-20 12:45:23.058338 [info] Observed Log-likelihood = -1.90949e+07
2016-12-20 12:45:24.734017 [info] Performing iteration 1350
2016-12-20 12:45:27.502991 [info] Observed Log-likelihood = -1.90954e+07
2016-12-20 12:45:29.180810 [info] Performing iteration 1351
2016-12-20 12:45:31.950344 [info] Observed Log-likelihood = -1.90946e+07
2016-12-20 12:45:33.618127 [info] Performing iteration 1352
2016-12-20 12:45:36.387933 [info] Observed Log-likelihood = -1.90948e+07
2016-12-20 12:45:38.065374 [info] Performing iteration 1353
2016-12-20 12:45:40.830755 [info] Observed Log-likelihood = -1.90949e+07
2016-12-20 12:45:42.502346 [info] Performing iteration 1354
2016-12-20 12:45:45.271742 [info] Observed Log-likelihood = -1.90945e+07
2016-12-20 12:45:46.948810 [info] Performing iteration 1355
2016-12-20 12:45:49.716743 [info] Observed Log-likelihood = -1.90947e+07
2016-12-20 12:45:51.379684 [info] Performing iteration 1356
2016-12-20 12:45:54.147253 [info] Observed Log-likelihood = -1.9094e+07
2016-12-20 12:45:55.812844 [info] Performing iteration 1357
2016-12-20 12:45:58.577942 [info] Observed Log-likelihood = -1.90939e+07
2016-12-20 12:46:00.257009 [info] Performing iteration 1358
2016-12-20 12:46:03.023363 [info] Observed Log-likelihood = -1.90945e+07
2016-12-20 12:46:04.698280 [info] Performing iteration 1359
2016-12-20 12:46:07.465284 [info] Observed Log-likelihood = -1.90948e+07
2016-12-20 12:46:09.132770 [info] Performing iteration 1360
2016-12-20 12:46:11.897358 [info] Observed Log-likelihood = -1.90953e+07
2016-12-20 12:46:13.570927 [info] Performing iteration 1361
2016-12-20 12:46:16.335203 [info] Observed Log-likelihood = -1.90942e+07
2016-12-20 12:46:18.002973 [info] Performing iteration 1362
2016-12-20 12:46:20.783032 [info] Observed Log-likelihood = -1.90936e+07
2016-12-20 12:46:22.467780 [info] Performing iteration 1363
2016-12-20 12:46:25.240017 [info] Observed Log-likelihood = -1.90943e+07
2016-12-20 12:46:26.905524 [info] Performing iteration 1364
2016-12-20 12:46:29.676652 [info] Observed Log-likelihood = -1.90949e+07
2016-12-20 12:46:31.342112 [info] Performing iteration 1365
2016-12-20 12:46:34.111251 [info] Observed Log-likelihood = -1.90951e+07
2016-12-20 12:46:35.786380 [info] Performing iteration 1366
2016-12-20 12:46:38.553999 [info] Observed Log-likelihood = -1.90949e+07
2016-12-20 12:46:40.238269 [info] Performing iteration 1367
2016-12-20 12:46:43.006735 [info] Observed Log-likelihood = -1.90942e+07
2016-12-20 12:46:44.682454 [info] Performing iteration 1368
2016-12-20 12:46:47.454633 [info] Observed Log-likelihood = -1.90944e+07
2016-12-20 12:46:49.128532 [info] Performing iteration 1369
2016-12-20 12:46:51.892698 [info] Observed Log-likelihood = -1.90945e+07
2016-12-20 12:46:53.567657 [info] Performing iteration 1370
2016-12-20 12:46:56.339132 [info] Observed Log-likelihood = -1.90935e+07
2016-12-20 12:46:58.010352 [info] Performing iteration 1371
2016-12-20 12:47:00.772972 [info] Observed Log-likelihood = -1.90939e+07
2016-12-20 12:47:02.457986 [info] Performing iteration 1372
2016-12-20 12:47:05.223075 [info] Observed Log-likelihood = -1.90939e+07
2016-12-20 12:47:06.895391 [info] Performing iteration 1373
2016-12-20 12:47:09.662531 [info] Observed Log-likelihood = -1.90936e+07
2016-12-20 12:47:11.339110 [info] Performing iteration 1374
2016-12-20 12:47:14.105753 [info] Observed Log-likelihood = -1.90939e+07
2016-12-20 12:47:15.783600 [info] Performing iteration 1375
2016-12-20 12:47:18.555124 [info] Observed Log-likelihood = -1.90949e+07
2016-12-20 12:47:20.236784 [info] Performing iteration 1376
2016-12-20 12:47:23.005889 [info] Observed Log-likelihood = -1.90945e+07
2016-12-20 12:47:24.661755 [info] Performing iteration 1377
2016-12-20 12:47:27.422615 [info] Observed Log-likelihood = -1.90936e+07
2016-12-20 12:47:29.094688 [info] Performing iteration 1378
2016-12-20 12:47:31.865157 [info] Observed Log-likelihood = -1.90943e+07
2016-12-20 12:47:33.527283 [info] Performing iteration 1379
2016-12-20 12:47:36.291031 [info] Observed Log-likelihood = -1.90944e+07
2016-12-20 12:47:37.957265 [info] Performing iteration 1380
2016-12-20 12:47:40.725404 [info] Observed Log-likelihood = -1.90947e+07
2016-12-20 12:47:42.401228 [info] Performing iteration 1381
2016-12-20 12:47:45.168846 [info] Observed Log-likelihood = -1.90943e+07
2016-12-20 12:47:46.830055 [info] Performing iteration 1382
2016-12-20 12:47:49.598615 [info] Observed Log-likelihood = -1.90948e+07
2016-12-20 12:47:51.268168 [info] Performing iteration 1383
2016-12-20 12:47:54.036915 [info] Observed Log-likelihood = -1.90944e+07
2016-12-20 12:47:55.711732 [info] Performing iteration 1384
2016-12-20 12:47:58.476360 [info] Observed Log-likelihood = -1.90936e+07
2016-12-20 12:48:00.139349 [info] Performing iteration 1385
2016-12-20 12:48:02.905110 [info] Observed Log-likelihood = -1.90951e+07
2016-12-20 12:48:04.573304 [info] Performing iteration 1386
2016-12-20 12:48:07.341036 [info] Observed Log-likelihood = -1.90949e+07
2016-12-20 12:48:09.010457 [info] Performing iteration 1387
2016-12-20 12:48:11.781221 [info] Observed Log-likelihood = -1.90944e+07
2016-12-20 12:48:13.450956 [info] Performing iteration 1388
2016-12-20 12:48:16.215035 [info] Observed Log-likelihood = -1.90935e+07
2016-12-20 12:48:17.878154 [info] Performing iteration 1389
2016-12-20 12:48:20.645609 [info] Observed Log-likelihood = -1.90936e+07
2016-12-20 12:48:22.319336 [info] Performing iteration 1390
2016-12-20 12:48:25.117134 [info] Observed Log-likelihood = -1.90938e+07
2016-12-20 12:48:26.782657 [info] Performing iteration 1391
2016-12-20 12:48:29.554922 [info] Observed Log-likelihood = -1.90937e+07
2016-12-20 12:48:31.228700 [info] Performing iteration 1392
2016-12-20 12:48:34.000988 [info] Observed Log-likelihood = -1.9094e+07
2016-12-20 12:48:35.686242 [info] Performing iteration 1393
2016-12-20 12:48:38.456181 [info] Observed Log-likelihood = -1.90944e+07
2016-12-20 12:48:40.123422 [info] Performing iteration 1394
2016-12-20 12:48:42.893918 [info] Observed Log-likelihood = -1.90936e+07
2016-12-20 12:48:44.557370 [info] Performing iteration 1395
2016-12-20 12:48:47.327618 [info] Observed Log-likelihood = -1.90942e+07
2016-12-20 12:48:48.988556 [info] Performing iteration 1396
2016-12-20 12:48:51.759692 [info] Observed Log-likelihood = -1.90945e+07
2016-12-20 12:48:53.430672 [info] Performing iteration 1397
2016-12-20 12:48:56.200167 [info] Observed Log-likelihood = -1.90952e+07
2016-12-20 12:48:57.876202 [info] Performing iteration 1398
2016-12-20 12:49:00.640600 [info] Observed Log-likelihood = -1.90947e+07
2016-12-20 12:49:02.316356 [info] Performing iteration 1399
2016-12-20 12:49:05.090672 [info] Observed Log-likelihood = -1.90935e+07
2016-12-20 12:49:06.765183 [info] Performing iteration 1400
2016-12-20 12:49:09.534288 [info] Observed Log-likelihood = -1.90948e+07
2016-12-20 12:49:13.687369 [info] Performing iteration 1401
2016-12-20 12:49:16.468775 [info] Observed Log-likelihood = -1.90942e+07
2016-12-20 12:49:18.138679 [info] Performing iteration 1402
2016-12-20 12:49:20.917391 [info] Observed Log-likelihood = -1.90943e+07
2016-12-20 12:49:22.583507 [info] Performing iteration 1403
2016-12-20 12:49:25.357011 [info] Observed Log-likelihood = -1.90946e+07
2016-12-20 12:49:27.031017 [info] Performing iteration 1404
2016-12-20 12:49:29.799014 [info] Observed Log-likelihood = -1.90945e+07
2016-12-20 12:49:31.474002 [info] Performing iteration 1405
2016-12-20 12:49:34.241046 [info] Observed Log-likelihood = -1.90947e+07
2016-12-20 12:49:35.906982 [info] Performing iteration 1406
2016-12-20 12:49:38.676270 [info] Observed Log-likelihood = -1.90941e+07
2016-12-20 12:49:40.354950 [info] Performing iteration 1407
2016-12-20 12:49:43.130111 [info] Observed Log-likelihood = -1.90943e+07
2016-12-20 12:49:44.814881 [info] Performing iteration 1408
2016-12-20 12:49:47.584971 [info] Observed Log-likelihood = -1.90943e+07
2016-12-20 12:49:49.254514 [info] Performing iteration 1409
2016-12-20 12:49:52.026731 [info] Observed Log-likelihood = -1.90939e+07
2016-12-20 12:49:53.695755 [info] Performing iteration 1410
2016-12-20 12:49:56.466875 [info] Observed Log-likelihood = -1.90938e+07
2016-12-20 12:49:58.140268 [info] Performing iteration 1411
2016-12-20 12:50:00.911022 [info] Observed Log-likelihood = -1.90941e+07
2016-12-20 12:50:02.593163 [info] Performing iteration 1412
2016-12-20 12:50:05.368121 [info] Observed Log-likelihood = -1.90942e+07
2016-12-20 12:50:07.046911 [info] Performing iteration 1413
2016-12-20 12:50:09.826544 [info] Observed Log-likelihood = -1.9094e+07
2016-12-20 12:50:11.490974 [info] Performing iteration 1414
2016-12-20 12:50:14.259186 [info] Observed Log-likelihood = -1.90941e+07
2016-12-20 12:50:15.931997 [info] Performing iteration 1415
2016-12-20 12:50:18.704300 [info] Observed Log-likelihood = -1.90949e+07
2016-12-20 12:50:20.384413 [info] Performing iteration 1416
2016-12-20 12:50:23.152599 [info] Observed Log-likelihood = -1.90946e+07
2016-12-20 12:50:24.820718 [info] Performing iteration 1417
2016-12-20 12:50:27.591007 [info] Observed Log-likelihood = -1.90935e+07
2016-12-20 12:50:29.258079 [info] Performing iteration 1418
2016-12-20 12:50:32.031890 [info] Observed Log-likelihood = -1.90939e+07
2016-12-20 12:50:33.701222 [info] Performing iteration 1419
2016-12-20 12:50:36.470116 [info] Observed Log-likelihood = -1.9094e+07
2016-12-20 12:50:38.147720 [info] Performing iteration 1420
2016-12-20 12:50:40.919960 [info] Observed Log-likelihood = -1.90947e+07
2016-12-20 12:50:42.604463 [info] Performing iteration 1421
2016-12-20 12:50:45.375407 [info] Observed Log-likelihood = -1.90938e+07
2016-12-20 12:50:47.050499 [info] Performing iteration 1422
2016-12-20 12:50:49.819961 [info] Observed Log-likelihood = -1.90935e+07
2016-12-20 12:50:51.498555 [info] Performing iteration 1423
2016-12-20 12:50:54.274077 [info] Observed Log-likelihood = -1.90942e+07
2016-12-20 12:50:55.960114 [info] Performing iteration 1424
2016-12-20 12:50:58.736895 [info] Observed Log-likelihood = -1.90942e+07
2016-12-20 12:51:00.418373 [info] Performing iteration 1425
2016-12-20 12:51:03.187196 [info] Observed Log-likelihood = -1.90948e+07
2016-12-20 12:51:04.864734 [info] Performing iteration 1426
2016-12-20 12:51:07.634937 [info] Observed Log-likelihood = -1.90949e+07
2016-12-20 12:51:09.305598 [info] Performing iteration 1427
2016-12-20 12:51:12.074896 [info] Observed Log-likelihood = -1.90945e+07
2016-12-20 12:51:13.748903 [info] Performing iteration 1428
2016-12-20 12:51:16.527052 [info] Observed Log-likelihood = -1.90942e+07
2016-12-20 12:51:18.211601 [info] Performing iteration 1429
2016-12-20 12:51:20.983778 [info] Observed Log-likelihood = -1.90936e+07
2016-12-20 12:51:22.648903 [info] Performing iteration 1430
2016-12-20 12:51:25.422057 [info] Observed Log-likelihood = -1.90933e+07
2016-12-20 12:51:27.105355 [info] Performing iteration 1431
2016-12-20 12:51:29.883175 [info] Observed Log-likelihood = -1.90942e+07
2016-12-20 12:51:31.562939 [info] Performing iteration 1432
2016-12-20 12:51:34.335091 [info] Observed Log-likelihood = -1.90942e+07
2016-12-20 12:51:36.010139 [info] Performing iteration 1433
2016-12-20 12:51:38.785273 [info] Observed Log-likelihood = -1.90936e+07
2016-12-20 12:51:40.455076 [info] Performing iteration 1434
2016-12-20 12:51:43.226609 [info] Observed Log-likelihood = -1.90935e+07
2016-12-20 12:51:44.900123 [info] Performing iteration 1435
2016-12-20 12:51:47.675293 [info] Observed Log-likelihood = -1.90935e+07
2016-12-20 12:51:49.350325 [info] Performing iteration 1436
2016-12-20 12:51:52.125640 [info] Observed Log-likelihood = -1.90944e+07
2016-12-20 12:51:53.794825 [info] Performing iteration 1437
2016-12-20 12:51:56.569423 [info] Observed Log-likelihood = -1.90941e+07
2016-12-20 12:51:58.244438 [info] Performing iteration 1438
2016-12-20 12:52:01.015699 [info] Observed Log-likelihood = -1.90949e+07
2016-12-20 12:52:02.688779 [info] Performing iteration 1439
2016-12-20 12:52:05.464989 [info] Observed Log-likelihood = -1.90937e+07
2016-12-20 12:52:07.142389 [info] Performing iteration 1440
2016-12-20 12:52:09.916024 [info] Observed Log-likelihood = -1.90933e+07
2016-12-20 12:52:11.582922 [info] Performing iteration 1441
2016-12-20 12:52:14.352522 [info] Observed Log-likelihood = -1.90944e+07
2016-12-20 12:52:16.025472 [info] Performing iteration 1442
2016-12-20 12:52:18.801139 [info] Observed Log-likelihood = -1.90939e+07
2016-12-20 12:52:20.491476 [info] Performing iteration 1443
2016-12-20 12:52:23.262847 [info] Observed Log-likelihood = -1.9094e+07
2016-12-20 12:52:24.939559 [info] Performing iteration 1444
2016-12-20 12:52:27.818974 [info] Observed Log-likelihood = -1.9094e+07
2016-12-20 12:52:29.545126 [info] Performing iteration 1445
2016-12-20 12:52:32.311148 [info] Observed Log-likelihood = -1.90935e+07
2016-12-20 12:52:33.979010 [info] Performing iteration 1446
2016-12-20 12:52:36.744426 [info] Observed Log-likelihood = -1.90934e+07
2016-12-20 12:52:38.412385 [info] Performing iteration 1447
2016-12-20 12:52:41.179776 [info] Observed Log-likelihood = -1.90941e+07
2016-12-20 12:52:42.852533 [info] Performing iteration 1448
2016-12-20 12:52:45.619466 [info] Observed Log-likelihood = -1.90941e+07
2016-12-20 12:52:47.294707 [info] Performing iteration 1449
2016-12-20 12:52:50.066952 [info] Observed Log-likelihood = -1.90944e+07
2016-12-20 12:52:51.732389 [info] Performing iteration 1450
2016-12-20 12:52:54.500116 [info] Observed Log-likelihood = -1.90934e+07
2016-12-20 12:52:56.180254 [info] Performing iteration 1451
2016-12-20 12:52:58.953016 [info] Observed Log-likelihood = -1.90943e+07
2016-12-20 12:53:00.626790 [info] Performing iteration 1452
2016-12-20 12:53:03.397261 [info] Observed Log-likelihood = -1.90935e+07
2016-12-20 12:53:05.068506 [info] Performing iteration 1453
2016-12-20 12:53:07.840527 [info] Observed Log-likelihood = -1.90935e+07
2016-12-20 12:53:09.520277 [info] Performing iteration 1454
2016-12-20 12:53:12.295056 [info] Observed Log-likelihood = -1.90937e+07
2016-12-20 12:53:13.977861 [info] Performing iteration 1455
2016-12-20 12:53:16.747017 [info] Observed Log-likelihood = -1.9094e+07
2016-12-20 12:53:18.431968 [info] Performing iteration 1456
2016-12-20 12:53:21.208138 [info] Observed Log-likelihood = -1.90941e+07
2016-12-20 12:53:22.877773 [info] Performing iteration 1457
2016-12-20 12:53:25.652830 [info] Observed Log-likelihood = -1.90942e+07
2016-12-20 12:53:27.328284 [info] Performing iteration 1458
2016-12-20 12:53:30.097896 [info] Observed Log-likelihood = -1.90934e+07
2016-12-20 12:53:31.761362 [info] Performing iteration 1459
2016-12-20 12:53:34.535690 [info] Observed Log-likelihood = -1.90931e+07
2016-12-20 12:53:36.213202 [info] Performing iteration 1460
2016-12-20 12:53:38.989219 [info] Observed Log-likelihood = -1.90931e+07
2016-12-20 12:53:40.659590 [info] Performing iteration 1461
2016-12-20 12:53:43.431570 [info] Observed Log-likelihood = -1.90941e+07
2016-12-20 12:53:45.091762 [info] Performing iteration 1462
2016-12-20 12:53:47.865094 [info] Observed Log-likelihood = -1.90935e+07
2016-12-20 12:53:49.533577 [info] Performing iteration 1463
2016-12-20 12:53:52.302640 [info] Observed Log-likelihood = -1.9093e+07
2016-12-20 12:53:53.973401 [info] Performing iteration 1464
2016-12-20 12:53:56.750060 [info] Observed Log-likelihood = -1.90942e+07
2016-12-20 12:53:58.419376 [info] Performing iteration 1465
2016-12-20 12:54:01.193770 [info] Observed Log-likelihood = -1.90945e+07
2016-12-20 12:54:02.866077 [info] Performing iteration 1466
2016-12-20 12:54:05.639055 [info] Observed Log-likelihood = -1.90941e+07
2016-12-20 12:54:07.311560 [info] Performing iteration 1467
2016-12-20 12:54:10.081149 [info] Observed Log-likelihood = -1.90938e+07
2016-12-20 12:54:11.753342 [info] Performing iteration 1468
2016-12-20 12:54:14.530958 [info] Observed Log-likelihood = -1.90929e+07
2016-12-20 12:54:16.205319 [info] Performing iteration 1469
2016-12-20 12:54:18.974682 [info] Observed Log-likelihood = -1.90919e+07
2016-12-20 12:54:20.653070 [info] Performing iteration 1470
2016-12-20 12:54:23.422521 [info] Observed Log-likelihood = -1.90927e+07
2016-12-20 12:54:25.104568 [info] Performing iteration 1471
2016-12-20 12:54:27.877715 [info] Observed Log-likelihood = -1.90926e+07
2016-12-20 12:54:29.542080 [info] Performing iteration 1472
2016-12-20 12:54:32.309465 [info] Observed Log-likelihood = -1.90927e+07
2016-12-20 12:54:33.991259 [info] Performing iteration 1473
2016-12-20 12:54:36.768001 [info] Observed Log-likelihood = -1.90931e+07
2016-12-20 12:54:38.436210 [info] Performing iteration 1474
2016-12-20 12:54:41.208941 [info] Observed Log-likelihood = -1.90924e+07
2016-12-20 12:54:42.895592 [info] Performing iteration 1475
2016-12-20 12:54:45.674402 [info] Observed Log-likelihood = -1.90925e+07
2016-12-20 12:54:47.346902 [info] Performing iteration 1476
2016-12-20 12:54:50.126093 [info] Observed Log-likelihood = -1.90934e+07
2016-12-20 12:54:51.801597 [info] Performing iteration 1477
2016-12-20 12:54:54.581740 [info] Observed Log-likelihood = -1.90932e+07
2016-12-20 12:54:56.258346 [info] Performing iteration 1478
2016-12-20 12:54:59.036423 [info] Observed Log-likelihood = -1.90921e+07
2016-12-20 12:55:00.712371 [info] Performing iteration 1479
2016-12-20 12:55:03.488111 [info] Observed Log-likelihood = -1.90921e+07
2016-12-20 12:55:05.160021 [info] Performing iteration 1480
2016-12-20 12:55:07.943046 [info] Observed Log-likelihood = -1.9093e+07
2016-12-20 12:55:09.606483 [info] Performing iteration 1481
2016-12-20 12:55:12.379990 [info] Observed Log-likelihood = -1.90926e+07
2016-12-20 12:55:14.063026 [info] Performing iteration 1482
2016-12-20 12:55:16.879845 [info] Observed Log-likelihood = -1.90927e+07
2016-12-20 12:55:18.571404 [info] Performing iteration 1483
2016-12-20 12:55:21.384212 [info] Observed Log-likelihood = -1.90933e+07
2016-12-20 12:55:23.065916 [info] Performing iteration 1484
2016-12-20 12:55:25.867754 [info] Observed Log-likelihood = -1.90934e+07
2016-12-20 12:55:27.538933 [info] Performing iteration 1485
2016-12-20 12:55:30.354734 [info] Observed Log-likelihood = -1.9093e+07
2016-12-20 12:55:32.033329 [info] Performing iteration 1486
2016-12-20 12:55:34.837440 [info] Observed Log-likelihood = -1.90938e+07
2016-12-20 12:55:36.515090 [info] Performing iteration 1487
2016-12-20 12:55:39.324352 [info] Observed Log-likelihood = -1.90937e+07
2016-12-20 12:55:40.992950 [info] Performing iteration 1488
2016-12-20 12:55:43.777792 [info] Observed Log-likelihood = -1.90933e+07
2016-12-20 12:55:45.451963 [info] Performing iteration 1489
2016-12-20 12:55:48.224591 [info] Observed Log-likelihood = -1.90925e+07
2016-12-20 12:55:49.900618 [info] Performing iteration 1490
2016-12-20 12:55:52.682918 [info] Observed Log-likelihood = -1.90937e+07
2016-12-20 12:55:54.345316 [info] Performing iteration 1491
2016-12-20 12:55:57.127916 [info] Observed Log-likelihood = -1.90932e+07
2016-12-20 12:55:58.789871 [info] Performing iteration 1492
2016-12-20 12:56:01.575687 [info] Observed Log-likelihood = -1.90936e+07
2016-12-20 12:56:03.241301 [info] Performing iteration 1493
2016-12-20 12:56:06.046579 [info] Observed Log-likelihood = -1.90937e+07
2016-12-20 12:56:07.738432 [info] Performing iteration 1494
2016-12-20 12:56:10.567936 [info] Observed Log-likelihood = -1.90935e+07
2016-12-20 12:56:12.254277 [info] Performing iteration 1495
2016-12-20 12:56:15.057016 [info] Observed Log-likelihood = -1.90932e+07
2016-12-20 12:56:16.736557 [info] Performing iteration 1496
2016-12-20 12:56:19.551948 [info] Observed Log-likelihood = -1.90942e+07
2016-12-20 12:56:21.235482 [info] Performing iteration 1497
2016-12-20 12:56:24.028572 [info] Observed Log-likelihood = -1.90947e+07
2016-12-20 12:56:25.718248 [info] Performing iteration 1498
2016-12-20 12:56:28.522588 [info] Observed Log-likelihood = -1.90936e+07
2016-12-20 12:56:30.191855 [info] Performing iteration 1499
2016-12-20 12:56:32.988327 [info] Observed Log-likelihood = -1.90944e+07
2016-12-20 12:56:34.665536 [info] Performing iteration 1500
2016-12-20 12:56:37.483492 [info] Observed Log-likelihood = -1.90942e+07
2016-12-20 12:56:39.145810 [info] Performing iteration 1501
2016-12-20 12:56:41.933960 [info] Observed Log-likelihood = -1.90931e+07
2016-12-20 12:56:43.593065 [info] Performing iteration 1502
2016-12-20 12:56:46.368784 [info] Observed Log-likelihood = -1.90932e+07
2016-12-20 12:56:48.035823 [info] Performing iteration 1503
2016-12-20 12:56:50.808402 [info] Observed Log-likelihood = -1.90935e+07
2016-12-20 12:56:52.475195 [info] Performing iteration 1504
2016-12-20 12:56:55.251815 [info] Observed Log-likelihood = -1.90927e+07
2016-12-20 12:56:56.921926 [info] Performing iteration 1505
2016-12-20 12:56:59.694005 [info] Observed Log-likelihood = -1.90929e+07
2016-12-20 12:57:01.367617 [info] Performing iteration 1506
2016-12-20 12:57:04.149029 [info] Observed Log-likelihood = -1.90924e+07
2016-12-20 12:57:05.812128 [info] Performing iteration 1507
2016-12-20 12:57:08.586305 [info] Observed Log-likelihood = -1.90928e+07
2016-12-20 12:57:10.254895 [info] Performing iteration 1508
2016-12-20 12:57:13.029068 [info] Observed Log-likelihood = -1.90932e+07
2016-12-20 12:57:14.700831 [info] Performing iteration 1509
2016-12-20 12:57:17.481880 [info] Observed Log-likelihood = -1.90925e+07
2016-12-20 12:57:19.153327 [info] Performing iteration 1510
2016-12-20 12:57:21.926552 [info] Observed Log-likelihood = -1.90936e+07
2016-12-20 12:57:23.595775 [info] Performing iteration 1511
2016-12-20 12:57:26.370372 [info] Observed Log-likelihood = -1.90933e+07
2016-12-20 12:57:28.054661 [info] Performing iteration 1512
2016-12-20 12:57:30.831281 [info] Observed Log-likelihood = -1.9093e+07
2016-12-20 12:57:32.490535 [info] Performing iteration 1513
2016-12-20 12:57:35.264827 [info] Observed Log-likelihood = -1.9093e+07
2016-12-20 12:57:36.944119 [info] Performing iteration 1514
2016-12-20 12:57:39.718020 [info] Observed Log-likelihood = -1.90937e+07
2016-12-20 12:57:41.385749 [info] Performing iteration 1515
2016-12-20 12:57:44.154669 [info] Observed Log-likelihood = -1.90938e+07
2016-12-20 12:57:45.824788 [info] Performing iteration 1516
2016-12-20 12:57:48.619118 [info] Observed Log-likelihood = -1.90936e+07
2016-12-20 12:57:50.291581 [info] Performing iteration 1517
2016-12-20 12:57:53.073729 [info] Observed Log-likelihood = -1.90936e+07
2016-12-20 12:57:54.747783 [info] Performing iteration 1518
2016-12-20 12:57:57.520330 [info] Observed Log-likelihood = -1.90934e+07
2016-12-20 12:57:59.188014 [info] Performing iteration 1519
2016-12-20 12:58:01.966750 [info] Observed Log-likelihood = -1.9093e+07
2016-12-20 12:58:03.637258 [info] Performing iteration 1520
2016-12-20 12:58:06.414912 [info] Observed Log-likelihood = -1.90942e+07
2016-12-20 12:58:08.086389 [info] Performing iteration 1521
2016-12-20 12:58:10.857983 [info] Observed Log-likelihood = -1.90939e+07
2016-12-20 12:58:12.524656 [info] Performing iteration 1522
2016-12-20 12:58:15.306094 [info] Observed Log-likelihood = -1.90933e+07
2016-12-20 12:58:16.978722 [info] Performing iteration 1523
2016-12-20 12:58:19.750092 [info] Observed Log-likelihood = -1.90932e+07
2016-12-20 12:58:21.418758 [info] Performing iteration 1524
2016-12-20 12:58:24.193062 [info] Observed Log-likelihood = -1.90936e+07
2016-12-20 12:58:25.865874 [info] Performing iteration 1525
2016-12-20 12:58:28.650121 [info] Observed Log-likelihood = -1.90922e+07
2016-12-20 12:58:30.332273 [info] Performing iteration 1526
2016-12-20 12:58:33.102281 [info] Observed Log-likelihood = -1.90935e+07
2016-12-20 12:58:34.784418 [info] Performing iteration 1527
2016-12-20 12:58:37.558248 [info] Observed Log-likelihood = -1.90939e+07
2016-12-20 12:58:39.246315 [info] Performing iteration 1528
2016-12-20 12:58:42.021844 [info] Observed Log-likelihood = -1.9094e+07
2016-12-20 12:58:43.693886 [info] Performing iteration 1529
2016-12-20 12:58:46.475021 [info] Observed Log-likelihood = -1.90944e+07
2016-12-20 12:58:48.151150 [info] Performing iteration 1530
2016-12-20 12:58:50.922027 [info] Observed Log-likelihood = -1.90938e+07
2016-12-20 12:58:52.604240 [info] Performing iteration 1531
2016-12-20 12:58:55.381024 [info] Observed Log-likelihood = -1.90942e+07
2016-12-20 12:58:57.057146 [info] Performing iteration 1532
2016-12-20 12:58:59.833315 [info] Observed Log-likelihood = -1.90933e+07
2016-12-20 12:59:01.496191 [info] Performing iteration 1533
2016-12-20 12:59:04.275595 [info] Observed Log-likelihood = -1.90927e+07
2016-12-20 12:59:05.947396 [info] Performing iteration 1534
2016-12-20 12:59:08.722891 [info] Observed Log-likelihood = -1.90929e+07
2016-12-20 12:59:10.394884 [info] Performing iteration 1535
2016-12-20 12:59:13.164656 [info] Observed Log-likelihood = -1.90935e+07
2016-12-20 12:59:14.837815 [info] Performing iteration 1536
2016-12-20 12:59:17.622951 [info] Observed Log-likelihood = -1.90938e+07
2016-12-20 12:59:19.288427 [info] Performing iteration 1537
2016-12-20 12:59:22.075138 [info] Observed Log-likelihood = -1.90935e+07
2016-12-20 12:59:23.766605 [info] Performing iteration 1538
2016-12-20 12:59:26.536310 [info] Observed Log-likelihood = -1.90937e+07
2016-12-20 12:59:28.210829 [info] Performing iteration 1539
2016-12-20 12:59:30.983360 [info] Observed Log-likelihood = -1.90933e+07
2016-12-20 12:59:32.654372 [info] Performing iteration 1540
2016-12-20 12:59:35.427635 [info] Observed Log-likelihood = -1.90929e+07
2016-12-20 12:59:37.100061 [info] Performing iteration 1541
2016-12-20 12:59:39.880940 [info] Observed Log-likelihood = -1.9093e+07
2016-12-20 12:59:41.552872 [info] Performing iteration 1542
2016-12-20 12:59:44.326015 [info] Observed Log-likelihood = -1.9094e+07
2016-12-20 12:59:46.023885 [info] Performing iteration 1543
2016-12-20 12:59:48.802175 [info] Observed Log-likelihood = -1.90932e+07
2016-12-20 12:59:50.478339 [info] Performing iteration 1544
2016-12-20 12:59:53.250969 [info] Observed Log-likelihood = -1.90941e+07
2016-12-20 12:59:54.927827 [info] Performing iteration 1545
2016-12-20 12:59:57.703622 [info] Observed Log-likelihood = -1.90934e+07
2016-12-20 12:59:59.377011 [info] Performing iteration 1546
2016-12-20 13:00:02.149971 [info] Observed Log-likelihood = -1.90933e+07
2016-12-20 13:00:03.819228 [info] Performing iteration 1547
2016-12-20 13:00:06.590138 [info] Observed Log-likelihood = -1.90931e+07
2016-12-20 13:00:08.260750 [info] Performing iteration 1548
2016-12-20 13:00:11.037066 [info] Observed Log-likelihood = -1.90924e+07
2016-12-20 13:00:12.714925 [info] Performing iteration 1549
2016-12-20 13:00:15.484681 [info] Observed Log-likelihood = -1.9093e+07
2016-12-20 13:00:17.153825 [info] Performing iteration 1550
2016-12-20 13:00:19.931164 [info] Observed Log-likelihood = -1.9093e+07
2016-12-20 13:00:21.598469 [info] Performing iteration 1551
2016-12-20 13:00:24.367673 [info] Observed Log-likelihood = -1.90934e+07
2016-12-20 13:00:26.049369 [info] Performing iteration 1552
2016-12-20 13:00:28.824849 [info] Observed Log-likelihood = -1.90924e+07
2016-12-20 13:00:30.505910 [info] Performing iteration 1553
2016-12-20 13:00:33.277198 [info] Observed Log-likelihood = -1.90929e+07
2016-12-20 13:00:34.960315 [info] Performing iteration 1554
2016-12-20 13:00:37.731289 [info] Observed Log-likelihood = -1.90936e+07
2016-12-20 13:00:39.400939 [info] Performing iteration 1555
2016-12-20 13:00:42.172055 [info] Observed Log-likelihood = -1.90935e+07
2016-12-20 13:00:43.848079 [info] Performing iteration 1556
2016-12-20 13:00:46.625226 [info] Observed Log-likelihood = -1.9094e+07
2016-12-20 13:00:48.304308 [info] Performing iteration 1557
2016-12-20 13:00:51.076985 [info] Observed Log-likelihood = -1.90925e+07
2016-12-20 13:00:52.751796 [info] Performing iteration 1558
2016-12-20 13:00:55.524297 [info] Observed Log-likelihood = -1.90939e+07
2016-12-20 13:00:57.202015 [info] Performing iteration 1559
2016-12-20 13:00:59.971310 [info] Observed Log-likelihood = -1.90934e+07
2016-12-20 13:01:01.644140 [info] Performing iteration 1560
2016-12-20 13:01:04.428981 [info] Observed Log-likelihood = -1.90938e+07
2016-12-20 13:01:06.179559 [info] Performing iteration 1561
2016-12-20 13:01:09.030925 [info] Observed Log-likelihood = -1.90935e+07
2016-12-20 13:01:10.697903 [info] Performing iteration 1562
2016-12-20 13:01:13.467007 [info] Observed Log-likelihood = -1.90931e+07
2016-12-20 13:01:15.134291 [info] Performing iteration 1563
2016-12-20 13:01:17.906939 [info] Observed Log-likelihood = -1.90929e+07
2016-12-20 13:01:19.588602 [info] Performing iteration 1564
2016-12-20 13:01:22.364059 [info] Observed Log-likelihood = -1.90929e+07
2016-12-20 13:01:24.039423 [info] Performing iteration 1565
2016-12-20 13:01:26.807716 [info] Observed Log-likelihood = -1.90929e+07
2016-12-20 13:01:28.472306 [info] Performing iteration 1566
2016-12-20 13:01:31.244010 [info] Observed Log-likelihood = -1.90927e+07
2016-12-20 13:01:32.906668 [info] Performing iteration 1567
2016-12-20 13:01:35.682960 [info] Observed Log-likelihood = -1.90928e+07
2016-12-20 13:01:37.355233 [info] Performing iteration 1568
2016-12-20 13:01:40.126942 [info] Observed Log-likelihood = -1.90931e+07
2016-12-20 13:01:41.795851 [info] Performing iteration 1569
2016-12-20 13:01:44.568929 [info] Observed Log-likelihood = -1.90933e+07
2016-12-20 13:01:46.249208 [info] Performing iteration 1570
2016-12-20 13:01:49.025934 [info] Observed Log-likelihood = -1.90931e+07
2016-12-20 13:01:50.691879 [info] Performing iteration 1571
2016-12-20 13:01:53.462392 [info] Observed Log-likelihood = -1.90938e+07
2016-12-20 13:01:55.137917 [info] Performing iteration 1572
2016-12-20 13:01:57.918946 [info] Observed Log-likelihood = -1.90941e+07
2016-12-20 13:01:59.595108 [info] Performing iteration 1573
2016-12-20 13:02:02.362361 [info] Observed Log-likelihood = -1.90937e+07
2016-12-20 13:02:04.036028 [info] Performing iteration 1574
2016-12-20 13:02:06.811848 [info] Observed Log-likelihood = -1.90925e+07
2016-12-20 13:02:08.485730 [info] Performing iteration 1575
2016-12-20 13:02:11.256555 [info] Observed Log-likelihood = -1.90935e+07
2016-12-20 13:02:12.926323 [info] Performing iteration 1576
2016-12-20 13:02:15.695950 [info] Observed Log-likelihood = -1.90936e+07
2016-12-20 13:02:17.362573 [info] Performing iteration 1577
2016-12-20 13:02:20.133693 [info] Observed Log-likelihood = -1.90938e+07
2016-12-20 13:02:21.805721 [info] Performing iteration 1578
2016-12-20 13:02:24.575881 [info] Observed Log-likelihood = -1.90935e+07
2016-12-20 13:02:26.247466 [info] Performing iteration 1579
2016-12-20 13:02:29.020261 [info] Observed Log-likelihood = -1.90928e+07
2016-12-20 13:02:30.690601 [info] Performing iteration 1580
2016-12-20 13:02:33.457664 [info] Observed Log-likelihood = -1.90938e+07
2016-12-20 13:02:35.133030 [info] Performing iteration 1581
2016-12-20 13:02:37.904831 [info] Observed Log-likelihood = -1.90923e+07
2016-12-20 13:02:39.571406 [info] Performing iteration 1582
2016-12-20 13:02:42.342565 [info] Observed Log-likelihood = -1.90925e+07
2016-12-20 13:02:44.021088 [info] Performing iteration 1583
2016-12-20 13:02:46.792009 [info] Observed Log-likelihood = -1.90932e+07
2016-12-20 13:02:48.472454 [info] Performing iteration 1584
2016-12-20 13:02:51.241061 [info] Observed Log-likelihood = -1.90925e+07
2016-12-20 13:02:52.914101 [info] Performing iteration 1585
2016-12-20 13:02:55.678978 [info] Observed Log-likelihood = -1.90926e+07
2016-12-20 13:02:57.350015 [info] Performing iteration 1586
2016-12-20 13:03:00.121054 [info] Observed Log-likelihood = -1.9093e+07
2016-12-20 13:03:01.795024 [info] Performing iteration 1587
2016-12-20 13:03:04.584517 [info] Observed Log-likelihood = -1.90937e+07
2016-12-20 13:03:06.262350 [info] Performing iteration 1588
2016-12-20 13:03:09.031899 [info] Observed Log-likelihood = -1.90935e+07
2016-12-20 13:03:10.709197 [info] Performing iteration 1589
2016-12-20 13:03:13.478053 [info] Observed Log-likelihood = -1.90932e+07
2016-12-20 13:03:15.163760 [info] Performing iteration 1590
2016-12-20 13:03:17.935016 [info] Observed Log-likelihood = -1.90937e+07
2016-12-20 13:03:19.601904 [info] Performing iteration 1591
2016-12-20 13:03:22.371234 [info] Observed Log-likelihood = -1.90936e+07
2016-12-20 13:03:24.045453 [info] Performing iteration 1592
2016-12-20 13:03:26.817318 [info] Observed Log-likelihood = -1.90939e+07
2016-12-20 13:03:28.487236 [info] Performing iteration 1593
2016-12-20 13:03:31.254802 [info] Observed Log-likelihood = -1.90943e+07
2016-12-20 13:03:32.922434 [info] Performing iteration 1594
2016-12-20 13:03:35.692644 [info] Observed Log-likelihood = -1.90945e+07
2016-12-20 13:03:37.368953 [info] Performing iteration 1595
2016-12-20 13:03:40.139359 [info] Observed Log-likelihood = -1.9094e+07
2016-12-20 13:03:41.810662 [info] Performing iteration 1596
2016-12-20 13:03:44.579148 [info] Observed Log-likelihood = -1.90934e+07
2016-12-20 13:03:46.251647 [info] Performing iteration 1597
2016-12-20 13:03:49.026906 [info] Observed Log-likelihood = -1.90933e+07
2016-12-20 13:03:50.718484 [info] Performing iteration 1598
2016-12-20 13:03:53.483873 [info] Observed Log-likelihood = -1.90938e+07
2016-12-20 13:03:55.162130 [info] Performing iteration 1599
2016-12-20 13:03:57.932914 [info] Observed Log-likelihood = -1.90936e+07
2016-12-20 13:03:59.589374 [info] Performing iteration 1600
2016-12-20 13:04:02.354412 [info] Observed Log-likelihood = -1.90938e+07
2016-12-20 13:04:06.437984 [info] Performing iteration 1601
2016-12-20 13:04:09.208497 [info] Observed Log-likelihood = -1.90942e+07
2016-12-20 13:04:10.877198 [info] Performing iteration 1602
2016-12-20 13:04:13.643040 [info] Observed Log-likelihood = -1.90936e+07
2016-12-20 13:04:15.320571 [info] Performing iteration 1603
2016-12-20 13:04:18.090036 [info] Observed Log-likelihood = -1.9094e+07
2016-12-20 13:04:19.748979 [info] Performing iteration 1604
2016-12-20 13:04:22.517943 [info] Observed Log-likelihood = -1.90941e+07
2016-12-20 13:04:24.198375 [info] Performing iteration 1605
2016-12-20 13:04:26.975899 [info] Observed Log-likelihood = -1.90933e+07
2016-12-20 13:04:28.641619 [info] Performing iteration 1606
2016-12-20 13:04:31.408001 [info] Observed Log-likelihood = -1.90935e+07
2016-12-20 13:04:33.073555 [info] Performing iteration 1607
2016-12-20 13:04:35.837617 [info] Observed Log-likelihood = -1.90938e+07
2016-12-20 13:04:37.509777 [info] Performing iteration 1608
2016-12-20 13:04:40.274083 [info] Observed Log-likelihood = -1.90937e+07
2016-12-20 13:04:41.954919 [info] Performing iteration 1609
2016-12-20 13:04:44.727445 [info] Observed Log-likelihood = -1.90945e+07
2016-12-20 13:04:46.409177 [info] Performing iteration 1610
2016-12-20 13:04:49.180036 [info] Observed Log-likelihood = -1.90936e+07
2016-12-20 13:04:50.863431 [info] Performing iteration 1611
2016-12-20 13:04:53.634961 [info] Observed Log-likelihood = -1.90945e+07
2016-12-20 13:04:55.311672 [info] Performing iteration 1612
2016-12-20 13:04:58.081324 [info] Observed Log-likelihood = -1.90944e+07
2016-12-20 13:04:59.761181 [info] Performing iteration 1613
2016-12-20 13:05:02.536092 [info] Observed Log-likelihood = -1.90947e+07
2016-12-20 13:05:04.210054 [info] Performing iteration 1614
2016-12-20 13:05:06.980227 [info] Observed Log-likelihood = -1.90943e+07
2016-12-20 13:05:08.658585 [info] Performing iteration 1615
2016-12-20 13:05:11.432831 [info] Observed Log-likelihood = -1.9094e+07
2016-12-20 13:05:13.108074 [info] Performing iteration 1616
2016-12-20 13:05:15.881369 [info] Observed Log-likelihood = -1.90942e+07
2016-12-20 13:05:17.559442 [info] Performing iteration 1617
2016-12-20 13:05:20.330923 [info] Observed Log-likelihood = -1.90944e+07
2016-12-20 13:05:22.011267 [info] Performing iteration 1618
2016-12-20 13:05:24.781439 [info] Observed Log-likelihood = -1.90938e+07
2016-12-20 13:05:26.460676 [info] Performing iteration 1619
2016-12-20 13:05:29.228057 [info] Observed Log-likelihood = -1.90936e+07
2016-12-20 13:05:30.903015 [info] Performing iteration 1620
2016-12-20 13:05:33.670797 [info] Observed Log-likelihood = -1.90939e+07
2016-12-20 13:05:35.337582 [info] Performing iteration 1621
2016-12-20 13:05:38.107904 [info] Observed Log-likelihood = -1.90926e+07
2016-12-20 13:05:39.782631 [info] Performing iteration 1622
2016-12-20 13:05:42.548599 [info] Observed Log-likelihood = -1.90934e+07
2016-12-20 13:05:44.223548 [info] Performing iteration 1623
2016-12-20 13:05:46.992412 [info] Observed Log-likelihood = -1.90925e+07
2016-12-20 13:05:48.671767 [info] Performing iteration 1624
2016-12-20 13:05:51.439890 [info] Observed Log-likelihood = -1.90933e+07
2016-12-20 13:05:53.118034 [info] Performing iteration 1625
2016-12-20 13:05:55.883168 [info] Observed Log-likelihood = -1.90926e+07
2016-12-20 13:05:57.550107 [info] Performing iteration 1626
2016-12-20 13:06:00.317631 [info] Observed Log-likelihood = -1.90918e+07
2016-12-20 13:06:01.981154 [info] Performing iteration 1627
2016-12-20 13:06:04.751940 [info] Observed Log-likelihood = -1.90926e+07
2016-12-20 13:06:06.412634 [info] Performing iteration 1628
2016-12-20 13:06:09.182961 [info] Observed Log-likelihood = -1.90933e+07
2016-12-20 13:06:10.866245 [info] Performing iteration 1629
2016-12-20 13:06:13.636148 [info] Observed Log-likelihood = -1.90927e+07
2016-12-20 13:06:15.305001 [info] Performing iteration 1630
2016-12-20 13:06:18.073618 [info] Observed Log-likelihood = -1.90928e+07
2016-12-20 13:06:19.738869 [info] Performing iteration 1631
2016-12-20 13:06:22.508429 [info] Observed Log-likelihood = -1.90932e+07
2016-12-20 13:06:24.170497 [info] Performing iteration 1632
2016-12-20 13:06:26.937347 [info] Observed Log-likelihood = -1.90937e+07
2016-12-20 13:06:28.615557 [info] Performing iteration 1633
2016-12-20 13:06:31.385058 [info] Observed Log-likelihood = -1.90936e+07
2016-12-20 13:06:33.064018 [info] Performing iteration 1634
2016-12-20 13:06:35.843980 [info] Observed Log-likelihood = -1.90941e+07
2016-12-20 13:06:37.522343 [info] Performing iteration 1635
2016-12-20 13:06:40.291901 [info] Observed Log-likelihood = -1.90934e+07
2016-12-20 13:06:41.966749 [info] Performing iteration 1636
2016-12-20 13:06:44.734848 [info] Observed Log-likelihood = -1.90936e+07
2016-12-20 13:06:46.412945 [info] Performing iteration 1637
2016-12-20 13:06:49.177111 [info] Observed Log-likelihood = -1.90934e+07
2016-12-20 13:06:50.846414 [info] Performing iteration 1638
2016-12-20 13:06:53.610161 [info] Observed Log-likelihood = -1.90928e+07
2016-12-20 13:06:55.282620 [info] Performing iteration 1639
2016-12-20 13:06:58.051072 [info] Observed Log-likelihood = -1.90929e+07
2016-12-20 13:06:59.733103 [info] Performing iteration 1640
2016-12-20 13:07:02.500305 [info] Observed Log-likelihood = -1.90935e+07
2016-12-20 13:07:04.167917 [info] Performing iteration 1641
2016-12-20 13:07:06.935468 [info] Observed Log-likelihood = -1.90925e+07
2016-12-20 13:07:08.618358 [info] Performing iteration 1642
2016-12-20 13:07:11.389395 [info] Observed Log-likelihood = -1.90933e+07
2016-12-20 13:07:13.062747 [info] Performing iteration 1643
2016-12-20 13:07:15.830070 [info] Observed Log-likelihood = -1.90931e+07
2016-12-20 13:07:17.507255 [info] Performing iteration 1644
2016-12-20 13:07:20.276197 [info] Observed Log-likelihood = -1.90938e+07
2016-12-20 13:07:21.949058 [info] Performing iteration 1645
2016-12-20 13:07:24.716243 [info] Observed Log-likelihood = -1.90932e+07
2016-12-20 13:07:26.395245 [info] Performing iteration 1646
2016-12-20 13:07:29.167732 [info] Observed Log-likelihood = -1.90938e+07
2016-12-20 13:07:30.846870 [info] Performing iteration 1647
2016-12-20 13:07:33.614187 [info] Observed Log-likelihood = -1.90939e+07
2016-12-20 13:07:35.290209 [info] Performing iteration 1648
2016-12-20 13:07:38.057904 [info] Observed Log-likelihood = -1.90934e+07
2016-12-20 13:07:39.729606 [info] Performing iteration 1649
2016-12-20 13:07:42.498923 [info] Observed Log-likelihood = -1.90938e+07
2016-12-20 13:07:44.168901 [info] Performing iteration 1650
2016-12-20 13:07:46.937881 [info] Observed Log-likelihood = -1.90942e+07
2016-12-20 13:07:48.622313 [info] Performing iteration 1651
2016-12-20 13:07:51.388545 [info] Observed Log-likelihood = -1.9093e+07
2016-12-20 13:07:53.061218 [info] Performing iteration 1652
2016-12-20 13:07:55.836109 [info] Observed Log-likelihood = -1.90936e+07
2016-12-20 13:07:57.511268 [info] Performing iteration 1653
2016-12-20 13:08:00.284033 [info] Observed Log-likelihood = -1.90926e+07
2016-12-20 13:08:01.966202 [info] Performing iteration 1654
2016-12-20 13:08:04.755363 [info] Observed Log-likelihood = -1.9094e+07
2016-12-20 13:08:06.501514 [info] Performing iteration 1655
2016-12-20 13:08:09.291433 [info] Observed Log-likelihood = -1.90931e+07
2016-12-20 13:08:11.001792 [info] Performing iteration 1656
2016-12-20 13:08:13.887310 [info] Observed Log-likelihood = -1.90935e+07
2016-12-20 13:08:15.618586 [info] Performing iteration 1657
2016-12-20 13:08:18.428708 [info] Observed Log-likelihood = -1.90933e+07
2016-12-20 13:08:20.093242 [info] Performing iteration 1658
2016-12-20 13:08:22.859077 [info] Observed Log-likelihood = -1.90938e+07
2016-12-20 13:08:24.527394 [info] Performing iteration 1659
2016-12-20 13:08:27.290758 [info] Observed Log-likelihood = -1.90927e+07
2016-12-20 13:08:28.961694 [info] Performing iteration 1660
2016-12-20 13:08:31.730439 [info] Observed Log-likelihood = -1.90928e+07
2016-12-20 13:08:33.399473 [info] Performing iteration 1661
2016-12-20 13:08:36.166425 [info] Observed Log-likelihood = -1.90921e+07
2016-12-20 13:08:37.827547 [info] Performing iteration 1662
2016-12-20 13:08:40.598487 [info] Observed Log-likelihood = -1.90925e+07
2016-12-20 13:08:42.276312 [info] Performing iteration 1663
2016-12-20 13:08:45.040852 [info] Observed Log-likelihood = -1.90923e+07
2016-12-20 13:08:46.710801 [info] Performing iteration 1664
2016-12-20 13:08:49.476975 [info] Observed Log-likelihood = -1.90927e+07
2016-12-20 13:08:51.146772 [info] Performing iteration 1665
2016-12-20 13:08:53.915972 [info] Observed Log-likelihood = -1.90929e+07
2016-12-20 13:08:55.584609 [info] Performing iteration 1666
2016-12-20 13:08:58.350451 [info] Observed Log-likelihood = -1.9093e+07
2016-12-20 13:09:00.016692 [info] Performing iteration 1667
2016-12-20 13:09:02.782528 [info] Observed Log-likelihood = -1.90937e+07
2016-12-20 13:09:04.453502 [info] Performing iteration 1668
2016-12-20 13:09:07.223835 [info] Observed Log-likelihood = -1.90937e+07
2016-12-20 13:09:08.888863 [info] Performing iteration 1669
2016-12-20 13:09:11.676385 [info] Observed Log-likelihood = -1.90934e+07
2016-12-20 13:09:13.344345 [info] Performing iteration 1670
2016-12-20 13:09:16.109404 [info] Observed Log-likelihood = -1.90936e+07
2016-12-20 13:09:17.778965 [info] Performing iteration 1671
2016-12-20 13:09:20.550280 [info] Observed Log-likelihood = -1.90932e+07
2016-12-20 13:09:22.223827 [info] Performing iteration 1672
2016-12-20 13:09:24.988400 [info] Observed Log-likelihood = -1.90939e+07
2016-12-20 13:09:26.671164 [info] Performing iteration 1673
2016-12-20 13:09:29.437636 [info] Observed Log-likelihood = -1.90942e+07
2016-12-20 13:09:31.106676 [info] Performing iteration 1674
2016-12-20 13:09:33.872012 [info] Observed Log-likelihood = -1.90944e+07
2016-12-20 13:09:35.555996 [info] Performing iteration 1675
2016-12-20 13:09:38.318873 [info] Observed Log-likelihood = -1.90942e+07
2016-12-20 13:09:39.984523 [info] Performing iteration 1676
2016-12-20 13:09:42.751822 [info] Observed Log-likelihood = -1.90948e+07
2016-12-20 13:09:44.427257 [info] Performing iteration 1677
2016-12-20 13:09:47.212145 [info] Observed Log-likelihood = -1.9095e+07
2016-12-20 13:09:48.878955 [info] Performing iteration 1678
2016-12-20 13:09:51.649651 [info] Observed Log-likelihood = -1.90944e+07
2016-12-20 13:09:53.316899 [info] Performing iteration 1679
2016-12-20 13:09:56.086542 [info] Observed Log-likelihood = -1.90951e+07
2016-12-20 13:09:57.753133 [info] Performing iteration 1680
2016-12-20 13:10:00.522931 [info] Observed Log-likelihood = -1.90948e+07
2016-12-20 13:10:02.211046 [info] Performing iteration 1681
2016-12-20 13:10:04.980405 [info] Observed Log-likelihood = -1.9095e+07
2016-12-20 13:10:06.657160 [info] Performing iteration 1682
2016-12-20 13:10:09.425033 [info] Observed Log-likelihood = -1.90947e+07
2016-12-20 13:10:11.100590 [info] Performing iteration 1683
2016-12-20 13:10:13.868198 [info] Observed Log-likelihood = -1.90949e+07
2016-12-20 13:10:15.543709 [info] Performing iteration 1684
2016-12-20 13:10:18.312854 [info] Observed Log-likelihood = -1.9094e+07
2016-12-20 13:10:19.982952 [info] Performing iteration 1685
2016-12-20 13:10:22.750771 [info] Observed Log-likelihood = -1.90939e+07
2016-12-20 13:10:24.424920 [info] Performing iteration 1686
2016-12-20 13:10:27.194788 [info] Observed Log-likelihood = -1.90945e+07
2016-12-20 13:10:28.877445 [info] Performing iteration 1687
2016-12-20 13:10:31.645328 [info] Observed Log-likelihood = -1.90942e+07
2016-12-20 13:10:33.323691 [info] Performing iteration 1688
2016-12-20 13:10:36.093155 [info] Observed Log-likelihood = -1.90946e+07
2016-12-20 13:10:37.766957 [info] Performing iteration 1689
2016-12-20 13:10:40.534127 [info] Observed Log-likelihood = -1.90949e+07
2016-12-20 13:10:42.217123 [info] Performing iteration 1690
2016-12-20 13:10:44.988941 [info] Observed Log-likelihood = -1.90939e+07
2016-12-20 13:10:46.665098 [info] Performing iteration 1691
2016-12-20 13:10:49.430905 [info] Observed Log-likelihood = -1.90938e+07
2016-12-20 13:10:51.098548 [info] Performing iteration 1692
2016-12-20 13:10:53.864924 [info] Observed Log-likelihood = -1.90937e+07
2016-12-20 13:10:55.539707 [info] Performing iteration 1693
2016-12-20 13:10:58.306964 [info] Observed Log-likelihood = -1.90932e+07
2016-12-20 13:10:59.985887 [info] Performing iteration 1694
2016-12-20 13:11:02.747432 [info] Observed Log-likelihood = -1.90942e+07
2016-12-20 13:11:04.414205 [info] Performing iteration 1695
2016-12-20 13:11:07.191890 [info] Observed Log-likelihood = -1.90932e+07
2016-12-20 13:11:08.859085 [info] Performing iteration 1696
2016-12-20 13:11:11.631020 [info] Observed Log-likelihood = -1.90935e+07
2016-12-20 13:11:13.302941 [info] Performing iteration 1697
2016-12-20 13:11:16.071986 [info] Observed Log-likelihood = -1.90927e+07
2016-12-20 13:11:17.737763 [info] Performing iteration 1698
2016-12-20 13:11:20.501476 [info] Observed Log-likelihood = -1.90938e+07
2016-12-20 13:11:22.177272 [info] Performing iteration 1699
2016-12-20 13:11:24.998654 [info] Observed Log-likelihood = -1.9094e+07
2016-12-20 13:11:26.718168 [info] Performing iteration 1700
2016-12-20 13:11:29.505885 [info] Observed Log-likelihood = -1.90935e+07
2016-12-20 13:11:31.188235 [info] Performing iteration 1701
2016-12-20 13:11:33.956015 [info] Observed Log-likelihood = -1.9093e+07
2016-12-20 13:11:35.625949 [info] Performing iteration 1702
2016-12-20 13:11:38.395762 [info] Observed Log-likelihood = -1.90937e+07
2016-12-20 13:11:40.060839 [info] Performing iteration 1703
2016-12-20 13:11:42.829967 [info] Observed Log-likelihood = -1.90935e+07
2016-12-20 13:11:44.496466 [info] Performing iteration 1704
2016-12-20 13:11:47.263014 [info] Observed Log-likelihood = -1.90934e+07
2016-12-20 13:11:48.924043 [info] Performing iteration 1705
2016-12-20 13:11:51.694855 [info] Observed Log-likelihood = -1.90939e+07
2016-12-20 13:11:53.373207 [info] Performing iteration 1706
2016-12-20 13:11:56.137978 [info] Observed Log-likelihood = -1.90931e+07
2016-12-20 13:11:57.822901 [info] Performing iteration 1707
2016-12-20 13:12:00.589388 [info] Observed Log-likelihood = -1.9093e+07
2016-12-20 13:12:02.270329 [info] Performing iteration 1708
2016-12-20 13:12:05.043085 [info] Observed Log-likelihood = -1.9093e+07
2016-12-20 13:12:06.721031 [info] Performing iteration 1709
2016-12-20 13:12:09.488619 [info] Observed Log-likelihood = -1.90939e+07
2016-12-20 13:12:11.162844 [info] Performing iteration 1710
2016-12-20 13:12:13.930235 [info] Observed Log-likelihood = -1.90933e+07
2016-12-20 13:12:15.611073 [info] Performing iteration 1711
2016-12-20 13:12:18.378713 [info] Observed Log-likelihood = -1.90935e+07
2016-12-20 13:12:20.060841 [info] Performing iteration 1712
2016-12-20 13:12:22.831961 [info] Observed Log-likelihood = -1.90934e+07
2016-12-20 13:12:24.504164 [info] Performing iteration 1713
2016-12-20 13:12:27.275960 [info] Observed Log-likelihood = -1.90926e+07
2016-12-20 13:12:28.947971 [info] Performing iteration 1714
2016-12-20 13:12:31.715421 [info] Observed Log-likelihood = -1.90927e+07
2016-12-20 13:12:33.386580 [info] Performing iteration 1715
2016-12-20 13:12:36.162286 [info] Observed Log-likelihood = -1.90932e+07
2016-12-20 13:12:37.837229 [info] Performing iteration 1716
2016-12-20 13:12:40.602629 [info] Observed Log-likelihood = -1.90931e+07
2016-12-20 13:12:42.268276 [info] Performing iteration 1717
2016-12-20 13:12:45.035545 [info] Observed Log-likelihood = -1.90928e+07
2016-12-20 13:12:46.704004 [info] Performing iteration 1718
2016-12-20 13:12:49.473907 [info] Observed Log-likelihood = -1.90936e+07
2016-12-20 13:12:51.138417 [info] Performing iteration 1719
2016-12-20 13:12:53.904951 [info] Observed Log-likelihood = -1.90938e+07
2016-12-20 13:12:55.571014 [info] Performing iteration 1720
2016-12-20 13:12:58.341174 [info] Observed Log-likelihood = -1.90933e+07
2016-12-20 13:13:00.008308 [info] Performing iteration 1721
2016-12-20 13:13:02.779733 [info] Observed Log-likelihood = -1.9093e+07
2016-12-20 13:13:04.451431 [info] Performing iteration 1722
2016-12-20 13:13:07.224043 [info] Observed Log-likelihood = -1.90921e+07
2016-12-20 13:13:08.890911 [info] Performing iteration 1723
2016-12-20 13:13:11.659789 [info] Observed Log-likelihood = -1.90929e+07
2016-12-20 13:13:13.326538 [info] Performing iteration 1724
2016-12-20 13:13:16.096595 [info] Observed Log-likelihood = -1.90924e+07
2016-12-20 13:13:17.768196 [info] Performing iteration 1725
2016-12-20 13:13:20.536830 [info] Observed Log-likelihood = -1.90921e+07
2016-12-20 13:13:22.209992 [info] Performing iteration 1726
2016-12-20 13:13:24.980629 [info] Observed Log-likelihood = -1.90926e+07
2016-12-20 13:13:26.652721 [info] Performing iteration 1727
2016-12-20 13:13:29.423518 [info] Observed Log-likelihood = -1.90919e+07
2016-12-20 13:13:31.094544 [info] Performing iteration 1728
2016-12-20 13:13:33.864458 [info] Observed Log-likelihood = -1.9093e+07
2016-12-20 13:13:35.531848 [info] Performing iteration 1729
2016-12-20 13:13:38.305904 [info] Observed Log-likelihood = -1.90924e+07
2016-12-20 13:13:39.974486 [info] Performing iteration 1730
2016-12-20 13:13:42.739508 [info] Observed Log-likelihood = -1.90927e+07
2016-12-20 13:13:44.408495 [info] Performing iteration 1731
2016-12-20 13:13:47.174962 [info] Observed Log-likelihood = -1.90925e+07
2016-12-20 13:13:48.843792 [info] Performing iteration 1732
2016-12-20 13:13:51.630437 [info] Observed Log-likelihood = -1.90926e+07
2016-12-20 13:13:53.300116 [info] Performing iteration 1733
2016-12-20 13:13:56.067453 [info] Observed Log-likelihood = -1.90931e+07
2016-12-20 13:13:57.728313 [info] Performing iteration 1734
2016-12-20 13:14:00.496962 [info] Observed Log-likelihood = -1.90933e+07
2016-12-20 13:14:02.167067 [info] Performing iteration 1735
2016-12-20 13:14:04.938973 [info] Observed Log-likelihood = -1.90935e+07
2016-12-20 13:14:06.636597 [info] Performing iteration 1736
2016-12-20 13:14:09.417838 [info] Observed Log-likelihood = -1.90924e+07
2016-12-20 13:14:11.099409 [info] Performing iteration 1737
2016-12-20 13:14:13.867777 [info] Observed Log-likelihood = -1.9093e+07
2016-12-20 13:14:15.543448 [info] Performing iteration 1738
2016-12-20 13:14:18.323304 [info] Observed Log-likelihood = -1.90925e+07
2016-12-20 13:14:19.995865 [info] Performing iteration 1739
2016-12-20 13:14:22.765562 [info] Observed Log-likelihood = -1.90935e+07
2016-12-20 13:14:24.426801 [info] Performing iteration 1740
2016-12-20 13:14:27.201287 [info] Observed Log-likelihood = -1.90927e+07
2016-12-20 13:14:28.880125 [info] Performing iteration 1741
2016-12-20 13:14:31.654963 [info] Observed Log-likelihood = -1.90925e+07
2016-12-20 13:14:33.333017 [info] Performing iteration 1742
2016-12-20 13:14:36.106526 [info] Observed Log-likelihood = -1.90922e+07
2016-12-20 13:14:37.792572 [info] Performing iteration 1743
2016-12-20 13:14:40.564113 [info] Observed Log-likelihood = -1.90923e+07
2016-12-20 13:14:42.236111 [info] Performing iteration 1744
2016-12-20 13:14:45.011850 [info] Observed Log-likelihood = -1.90924e+07
2016-12-20 13:14:46.745805 [info] Performing iteration 1745
2016-12-20 13:14:49.520970 [info] Observed Log-likelihood = -1.90926e+07
2016-12-20 13:14:51.197316 [info] Performing iteration 1746
2016-12-20 13:14:53.989850 [info] Observed Log-likelihood = -1.90921e+07
2016-12-20 13:14:55.644718 [info] Performing iteration 1747
2016-12-20 13:14:58.413749 [info] Observed Log-likelihood = -1.90926e+07
2016-12-20 13:15:00.086984 [info] Performing iteration 1748
2016-12-20 13:15:02.859120 [info] Observed Log-likelihood = -1.90922e+07
2016-12-20 13:15:04.543489 [info] Performing iteration 1749
2016-12-20 13:15:07.312206 [info] Observed Log-likelihood = -1.90921e+07
2016-12-20 13:15:08.982406 [info] Performing iteration 1750
2016-12-20 13:15:11.753596 [info] Observed Log-likelihood = -1.90921e+07
2016-12-20 13:15:13.429443 [info] Performing iteration 1751
2016-12-20 13:15:16.196993 [info] Observed Log-likelihood = -1.90925e+07
2016-12-20 13:15:17.859107 [info] Performing iteration 1752
2016-12-20 13:15:20.633103 [info] Observed Log-likelihood = -1.90917e+07
2016-12-20 13:15:22.297359 [info] Performing iteration 1753
2016-12-20 13:15:25.065962 [info] Observed Log-likelihood = -1.90911e+07
2016-12-20 13:15:26.740135 [info] Performing iteration 1754
2016-12-20 13:15:29.512673 [info] Observed Log-likelihood = -1.9092e+07
2016-12-20 13:15:31.178822 [info] Performing iteration 1755
2016-12-20 13:15:33.945775 [info] Observed Log-likelihood = -1.9092e+07
2016-12-20 13:15:35.619432 [info] Performing iteration 1756
2016-12-20 13:15:38.388971 [info] Observed Log-likelihood = -1.90917e+07
2016-12-20 13:15:40.059661 [info] Performing iteration 1757
2016-12-20 13:15:42.833108 [info] Observed Log-likelihood = -1.90915e+07
2016-12-20 13:15:44.498026 [info] Performing iteration 1758
2016-12-20 13:15:47.268992 [info] Observed Log-likelihood = -1.90922e+07
2016-12-20 13:15:48.938181 [info] Performing iteration 1759
2016-12-20 13:15:51.712908 [info] Observed Log-likelihood = -1.90922e+07
2016-12-20 13:15:53.389450 [info] Performing iteration 1760
2016-12-20 13:15:56.159595 [info] Observed Log-likelihood = -1.90918e+07
2016-12-20 13:15:57.829357 [info] Performing iteration 1761
2016-12-20 13:16:00.597337 [info] Observed Log-likelihood = -1.90921e+07
2016-12-20 13:16:02.270871 [info] Performing iteration 1762
2016-12-20 13:16:05.042635 [info] Observed Log-likelihood = -1.90924e+07
2016-12-20 13:16:06.712265 [info] Performing iteration 1763
2016-12-20 13:16:09.480982 [info] Observed Log-likelihood = -1.90928e+07
2016-12-20 13:16:11.161279 [info] Performing iteration 1764
2016-12-20 13:16:13.922714 [info] Observed Log-likelihood = -1.90922e+07
2016-12-20 13:16:15.627147 [info] Performing iteration 1765
2016-12-20 13:16:18.398805 [info] Observed Log-likelihood = -1.90928e+07
2016-12-20 13:16:20.062624 [info] Performing iteration 1766
2016-12-20 13:16:22.837005 [info] Observed Log-likelihood = -1.90922e+07
2016-12-20 13:16:24.503376 [info] Performing iteration 1767
2016-12-20 13:16:27.268507 [info] Observed Log-likelihood = -1.90924e+07
2016-12-20 13:16:28.945152 [info] Performing iteration 1768
2016-12-20 13:16:31.715965 [info] Observed Log-likelihood = -1.90937e+07
2016-12-20 13:16:33.398831 [info] Performing iteration 1769
2016-12-20 13:16:36.166769 [info] Observed Log-likelihood = -1.90932e+07
2016-12-20 13:16:37.837716 [info] Performing iteration 1770
2016-12-20 13:16:40.610028 [info] Observed Log-likelihood = -1.9093e+07
2016-12-20 13:16:42.283671 [info] Performing iteration 1771
2016-12-20 13:16:45.055002 [info] Observed Log-likelihood = -1.9093e+07
2016-12-20 13:16:46.734392 [info] Performing iteration 1772
2016-12-20 13:16:49.503694 [info] Observed Log-likelihood = -1.90926e+07
2016-12-20 13:16:51.184501 [info] Performing iteration 1773
2016-12-20 13:16:53.953982 [info] Observed Log-likelihood = -1.90932e+07
2016-12-20 13:16:55.611704 [info] Performing iteration 1774
2016-12-20 13:16:58.374947 [info] Observed Log-likelihood = -1.9093e+07
2016-12-20 13:17:00.052963 [info] Performing iteration 1775
2016-12-20 13:17:02.816933 [info] Observed Log-likelihood = -1.9093e+07
2016-12-20 13:17:04.483989 [info] Performing iteration 1776
2016-12-20 13:17:07.252770 [info] Observed Log-likelihood = -1.90927e+07
2016-12-20 13:17:08.924716 [info] Performing iteration 1777
2016-12-20 13:17:11.691616 [info] Observed Log-likelihood = -1.90923e+07
2016-12-20 13:17:13.359077 [info] Performing iteration 1778
2016-12-20 13:17:16.127224 [info] Observed Log-likelihood = -1.90928e+07
2016-12-20 13:17:17.806885 [info] Performing iteration 1779
2016-12-20 13:17:20.580327 [info] Observed Log-likelihood = -1.90927e+07
2016-12-20 13:17:22.253221 [info] Performing iteration 1780
2016-12-20 13:17:25.020767 [info] Observed Log-likelihood = -1.90922e+07
2016-12-20 13:17:26.683488 [info] Performing iteration 1781
2016-12-20 13:17:29.452254 [info] Observed Log-likelihood = -1.90919e+07
2016-12-20 13:17:31.129001 [info] Performing iteration 1782
2016-12-20 13:17:33.896935 [info] Observed Log-likelihood = -1.90924e+07
2016-12-20 13:17:35.578245 [info] Performing iteration 1783
2016-12-20 13:17:38.347559 [info] Observed Log-likelihood = -1.90929e+07
2016-12-20 13:17:40.019391 [info] Performing iteration 1784
2016-12-20 13:17:42.784091 [info] Observed Log-likelihood = -1.90928e+07
2016-12-20 13:17:44.458497 [info] Performing iteration 1785
2016-12-20 13:17:47.238096 [info] Observed Log-likelihood = -1.90922e+07
2016-12-20 13:17:48.907541 [info] Performing iteration 1786
2016-12-20 13:17:51.678693 [info] Observed Log-likelihood = -1.90929e+07
2016-12-20 13:17:53.355867 [info] Performing iteration 1787
2016-12-20 13:17:56.120181 [info] Observed Log-likelihood = -1.90932e+07
2016-12-20 13:17:57.801426 [info] Performing iteration 1788
2016-12-20 13:18:00.569724 [info] Observed Log-likelihood = -1.90932e+07
2016-12-20 13:18:02.243611 [info] Performing iteration 1789
2016-12-20 13:18:05.010931 [info] Observed Log-likelihood = -1.90929e+07
2016-12-20 13:18:06.687379 [info] Performing iteration 1790
2016-12-20 13:18:09.457875 [info] Observed Log-likelihood = -1.9093e+07
2016-12-20 13:18:11.127557 [info] Performing iteration 1791
2016-12-20 13:18:13.895305 [info] Observed Log-likelihood = -1.90932e+07
2016-12-20 13:18:15.564954 [info] Performing iteration 1792
2016-12-20 13:18:18.338990 [info] Observed Log-likelihood = -1.9093e+07
2016-12-20 13:18:20.018705 [info] Performing iteration 1793
2016-12-20 13:18:22.787335 [info] Observed Log-likelihood = -1.90935e+07
2016-12-20 13:18:24.453176 [info] Performing iteration 1794
2016-12-20 13:18:27.212457 [info] Observed Log-likelihood = -1.90931e+07
2016-12-20 13:18:28.886289 [info] Performing iteration 1795
2016-12-20 13:18:31.653557 [info] Observed Log-likelihood = -1.90928e+07
2016-12-20 13:18:33.312821 [info] Performing iteration 1796
2016-12-20 13:18:36.081403 [info] Observed Log-likelihood = -1.90928e+07
2016-12-20 13:18:37.748849 [info] Performing iteration 1797
2016-12-20 13:18:40.516491 [info] Observed Log-likelihood = -1.90927e+07
2016-12-20 13:18:42.184361 [info] Performing iteration 1798
2016-12-20 13:18:44.953905 [info] Observed Log-likelihood = -1.90927e+07
2016-12-20 13:18:46.639337 [info] Performing iteration 1799
2016-12-20 13:18:49.420773 [info] Observed Log-likelihood = -1.90935e+07
2016-12-20 13:18:51.095537 [info] Performing iteration 1800
2016-12-20 13:18:53.862482 [info] Observed Log-likelihood = -1.90931e+07
2016-12-20 13:18:57.962982 [info] Performing iteration 1801
2016-12-20 13:19:00.739912 [info] Observed Log-likelihood = -1.90931e+07
2016-12-20 13:19:02.401470 [info] Performing iteration 1802
2016-12-20 13:19:05.166876 [info] Observed Log-likelihood = -1.90931e+07
2016-12-20 13:19:06.848568 [info] Performing iteration 1803
2016-12-20 13:19:09.617107 [info] Observed Log-likelihood = -1.90931e+07
2016-12-20 13:19:11.291012 [info] Performing iteration 1804
2016-12-20 13:19:14.058874 [info] Observed Log-likelihood = -1.90929e+07
2016-12-20 13:19:15.731865 [info] Performing iteration 1805
2016-12-20 13:19:18.506634 [info] Observed Log-likelihood = -1.90933e+07
2016-12-20 13:19:20.178467 [info] Performing iteration 1806
2016-12-20 13:19:22.942772 [info] Observed Log-likelihood = -1.9093e+07
2016-12-20 13:19:24.620151 [info] Performing iteration 1807
2016-12-20 13:19:27.390859 [info] Observed Log-likelihood = -1.90932e+07
2016-12-20 13:19:29.067809 [info] Performing iteration 1808
2016-12-20 13:19:31.832880 [info] Observed Log-likelihood = -1.90935e+07
2016-12-20 13:19:33.501337 [info] Performing iteration 1809
2016-12-20 13:19:36.272860 [info] Observed Log-likelihood = -1.90937e+07
2016-12-20 13:19:37.950531 [info] Performing iteration 1810
2016-12-20 13:19:40.718263 [info] Observed Log-likelihood = -1.90938e+07
2016-12-20 13:19:42.380643 [info] Performing iteration 1811
2016-12-20 13:19:45.154989 [info] Observed Log-likelihood = -1.90936e+07
2016-12-20 13:19:46.833811 [info] Performing iteration 1812
2016-12-20 13:19:49.600261 [info] Observed Log-likelihood = -1.90934e+07
2016-12-20 13:19:51.270418 [info] Performing iteration 1813
2016-12-20 13:19:54.038110 [info] Observed Log-likelihood = -1.90936e+07
2016-12-20 13:19:55.699198 [info] Performing iteration 1814
2016-12-20 13:19:58.466646 [info] Observed Log-likelihood = -1.90933e+07
2016-12-20 13:20:00.149007 [info] Performing iteration 1815
2016-12-20 13:20:02.921448 [info] Observed Log-likelihood = -1.90934e+07
2016-12-20 13:20:04.594678 [info] Performing iteration 1816
2016-12-20 13:20:07.513900 [info] Observed Log-likelihood = -1.90928e+07
2016-12-20 13:20:09.178415 [info] Performing iteration 1817
2016-12-20 13:20:11.948629 [info] Observed Log-likelihood = -1.90922e+07
2016-12-20 13:20:13.628362 [info] Performing iteration 1818
2016-12-20 13:20:16.398960 [info] Observed Log-likelihood = -1.90929e+07
2016-12-20 13:20:18.070952 [info] Performing iteration 1819
2016-12-20 13:20:20.834330 [info] Observed Log-likelihood = -1.90936e+07
2016-12-20 13:20:22.506257 [info] Performing iteration 1820
2016-12-20 13:20:25.275996 [info] Observed Log-likelihood = -1.90922e+07
2016-12-20 13:20:26.939088 [info] Performing iteration 1821
2016-12-20 13:20:29.707271 [info] Observed Log-likelihood = -1.90926e+07
2016-12-20 13:20:31.377813 [info] Performing iteration 1822
2016-12-20 13:20:34.140802 [info] Observed Log-likelihood = -1.90931e+07
2016-12-20 13:20:35.803879 [info] Performing iteration 1823
2016-12-20 13:20:38.570435 [info] Observed Log-likelihood = -1.90928e+07
2016-12-20 13:20:40.247959 [info] Performing iteration 1824
2016-12-20 13:20:43.016815 [info] Observed Log-likelihood = -1.90934e+07
2016-12-20 13:20:44.694223 [info] Performing iteration 1825
2016-12-20 13:20:47.457055 [info] Observed Log-likelihood = -1.90929e+07
2016-12-20 13:20:49.144290 [info] Performing iteration 1826
2016-12-20 13:20:51.908257 [info] Observed Log-likelihood = -1.90932e+07
2016-12-20 13:20:53.591664 [info] Performing iteration 1827
2016-12-20 13:20:56.370393 [info] Observed Log-likelihood = -1.90933e+07
2016-12-20 13:20:58.042551 [info] Performing iteration 1828
2016-12-20 13:21:00.808235 [info] Observed Log-likelihood = -1.90929e+07
2016-12-20 13:21:02.489458 [info] Performing iteration 1829
2016-12-20 13:21:05.256764 [info] Observed Log-likelihood = -1.90935e+07
2016-12-20 13:21:06.939153 [info] Performing iteration 1830
2016-12-20 13:21:09.711380 [info] Observed Log-likelihood = -1.90933e+07
2016-12-20 13:21:11.384232 [info] Performing iteration 1831
2016-12-20 13:21:14.151951 [info] Observed Log-likelihood = -1.90926e+07
2016-12-20 13:21:15.829166 [info] Performing iteration 1832
2016-12-20 13:21:18.609353 [info] Observed Log-likelihood = -1.90927e+07
2016-12-20 13:21:20.278441 [info] Performing iteration 1833
2016-12-20 13:21:23.044571 [info] Observed Log-likelihood = -1.9093e+07
2016-12-20 13:21:24.717340 [info] Performing iteration 1834
2016-12-20 13:21:27.490312 [info] Observed Log-likelihood = -1.90928e+07
2016-12-20 13:21:29.162190 [info] Performing iteration 1835
2016-12-20 13:21:31.927814 [info] Observed Log-likelihood = -1.90931e+07
2016-12-20 13:21:33.605331 [info] Performing iteration 1836
2016-12-20 13:21:36.370230 [info] Observed Log-likelihood = -1.90926e+07
2016-12-20 13:21:38.046659 [info] Performing iteration 1837
2016-12-20 13:21:40.809344 [info] Observed Log-likelihood = -1.90926e+07
2016-12-20 13:21:42.487729 [info] Performing iteration 1838
2016-12-20 13:21:45.252904 [info] Observed Log-likelihood = -1.90929e+07
2016-12-20 13:21:46.915182 [info] Performing iteration 1839
2016-12-20 13:21:49.679701 [info] Observed Log-likelihood = -1.9093e+07
2016-12-20 13:21:51.343072 [info] Performing iteration 1840
2016-12-20 13:21:54.111996 [info] Observed Log-likelihood = -1.90937e+07
2016-12-20 13:21:55.786579 [info] Performing iteration 1841
2016-12-20 13:21:58.553610 [info] Observed Log-likelihood = -1.90934e+07
2016-12-20 13:22:00.225659 [info] Performing iteration 1842
2016-12-20 13:22:02.989679 [info] Observed Log-likelihood = -1.90938e+07
2016-12-20 13:22:04.665193 [info] Performing iteration 1843
2016-12-20 13:22:07.435084 [info] Observed Log-likelihood = -1.90932e+07
2016-12-20 13:22:09.120362 [info] Performing iteration 1844
2016-12-20 13:22:11.886551 [info] Observed Log-likelihood = -1.90935e+07
2016-12-20 13:22:13.562879 [info] Performing iteration 1845
2016-12-20 13:22:16.327848 [info] Observed Log-likelihood = -1.90928e+07
2016-12-20 13:22:17.999225 [info] Performing iteration 1846
2016-12-20 13:22:20.767980 [info] Observed Log-likelihood = -1.90926e+07
2016-12-20 13:22:22.452677 [info] Performing iteration 1847
2016-12-20 13:22:25.222235 [info] Observed Log-likelihood = -1.90931e+07
2016-12-20 13:22:26.894614 [info] Performing iteration 1848
2016-12-20 13:22:29.658192 [info] Observed Log-likelihood = -1.90921e+07
2016-12-20 13:22:31.329166 [info] Performing iteration 1849
2016-12-20 13:22:34.096367 [info] Observed Log-likelihood = -1.90926e+07
2016-12-20 13:22:35.771329 [info] Performing iteration 1850
2016-12-20 13:22:38.534157 [info] Observed Log-likelihood = -1.90925e+07
2016-12-20 13:22:40.212578 [info] Performing iteration 1851
2016-12-20 13:22:42.980137 [info] Observed Log-likelihood = -1.90928e+07
2016-12-20 13:22:44.655117 [info] Performing iteration 1852
2016-12-20 13:22:47.421314 [info] Observed Log-likelihood = -1.90932e+07
2016-12-20 13:22:49.095788 [info] Performing iteration 1853
2016-12-20 13:22:51.862048 [info] Observed Log-likelihood = -1.90931e+07
2016-12-20 13:22:53.537508 [info] Performing iteration 1854
2016-12-20 13:22:56.307474 [info] Observed Log-likelihood = -1.90923e+07
2016-12-20 13:22:57.982837 [info] Performing iteration 1855
2016-12-20 13:23:00.747279 [info] Observed Log-likelihood = -1.90913e+07
2016-12-20 13:23:02.416071 [info] Performing iteration 1856
2016-12-20 13:23:05.181750 [info] Observed Log-likelihood = -1.90923e+07
2016-12-20 13:23:06.861887 [info] Performing iteration 1857
2016-12-20 13:23:09.631818 [info] Observed Log-likelihood = -1.90918e+07
2016-12-20 13:23:11.302789 [info] Performing iteration 1858
2016-12-20 13:23:14.092971 [info] Observed Log-likelihood = -1.90922e+07
2016-12-20 13:23:15.769567 [info] Performing iteration 1859
2016-12-20 13:23:18.549115 [info] Observed Log-likelihood = -1.9093e+07
2016-12-20 13:23:20.222003 [info] Performing iteration 1860
2016-12-20 13:23:22.990933 [info] Observed Log-likelihood = -1.90925e+07
2016-12-20 13:23:24.659770 [info] Performing iteration 1861
2016-12-20 13:23:27.432389 [info] Observed Log-likelihood = -1.90927e+07
2016-12-20 13:23:29.103729 [info] Performing iteration 1862
2016-12-20 13:23:31.870461 [info] Observed Log-likelihood = -1.90926e+07
2016-12-20 13:23:33.541874 [info] Performing iteration 1863
2016-12-20 13:23:36.304874 [info] Observed Log-likelihood = -1.90919e+07
2016-12-20 13:23:37.978865 [info] Performing iteration 1864
2016-12-20 13:23:40.742863 [info] Observed Log-likelihood = -1.9092e+07
2016-12-20 13:23:42.404830 [info] Performing iteration 1865
2016-12-20 13:23:45.170016 [info] Observed Log-likelihood = -1.90919e+07
2016-12-20 13:23:46.840014 [info] Performing iteration 1866
2016-12-20 13:23:49.602002 [info] Observed Log-likelihood = -1.9093e+07
2016-12-20 13:23:51.271547 [info] Performing iteration 1867
2016-12-20 13:23:54.035458 [info] Observed Log-likelihood = -1.90924e+07
2016-12-20 13:23:55.719575 [info] Performing iteration 1868
2016-12-20 13:23:58.480603 [info] Observed Log-likelihood = -1.90917e+07
2016-12-20 13:24:00.158918 [info] Performing iteration 1869
2016-12-20 13:24:02.925998 [info] Observed Log-likelihood = -1.90924e+07
2016-12-20 13:24:04.600419 [info] Performing iteration 1870
2016-12-20 13:24:07.364192 [info] Observed Log-likelihood = -1.90925e+07
2016-12-20 13:24:09.023257 [info] Performing iteration 1871
2016-12-20 13:24:11.784399 [info] Observed Log-likelihood = -1.90916e+07
2016-12-20 13:24:13.466007 [info] Performing iteration 1872
2016-12-20 13:24:16.230027 [info] Observed Log-likelihood = -1.90929e+07
2016-12-20 13:24:17.910714 [info] Performing iteration 1873
2016-12-20 13:24:20.671740 [info] Observed Log-likelihood = -1.90917e+07
2016-12-20 13:24:22.342293 [info] Performing iteration 1874
2016-12-20 13:24:25.111671 [info] Observed Log-likelihood = -1.90914e+07
2016-12-20 13:24:26.781709 [info] Performing iteration 1875
2016-12-20 13:24:29.539894 [info] Observed Log-likelihood = -1.90912e+07
2016-12-20 13:24:31.208527 [info] Performing iteration 1876
2016-12-20 13:24:33.962909 [info] Observed Log-likelihood = -1.9092e+07
2016-12-20 13:24:35.640017 [info] Performing iteration 1877
2016-12-20 13:24:38.405199 [info] Observed Log-likelihood = -1.90914e+07
2016-12-20 13:24:40.079461 [info] Performing iteration 1878
2016-12-20 13:24:42.841815 [info] Observed Log-likelihood = -1.90915e+07
2016-12-20 13:24:44.508818 [info] Performing iteration 1879
2016-12-20 13:24:47.283340 [info] Observed Log-likelihood = -1.90926e+07
2016-12-20 13:24:48.950619 [info] Performing iteration 1880
2016-12-20 13:24:51.709321 [info] Observed Log-likelihood = -1.90925e+07
2016-12-20 13:24:53.384653 [info] Performing iteration 1881
2016-12-20 13:24:56.149368 [info] Observed Log-likelihood = -1.90931e+07
2016-12-20 13:24:57.825826 [info] Performing iteration 1882
2016-12-20 13:25:00.610291 [info] Observed Log-likelihood = -1.90924e+07
2016-12-20 13:25:02.299522 [info] Performing iteration 1883
2016-12-20 13:25:05.086329 [info] Observed Log-likelihood = -1.90928e+07
2016-12-20 13:25:06.778797 [info] Performing iteration 1884
2016-12-20 13:25:09.565926 [info] Observed Log-likelihood = -1.90931e+07
2016-12-20 13:25:11.249701 [info] Performing iteration 1885
2016-12-20 13:25:14.021904 [info] Observed Log-likelihood = -1.90928e+07
2016-12-20 13:25:15.690139 [info] Performing iteration 1886
2016-12-20 13:25:18.460962 [info] Observed Log-likelihood = -1.90925e+07
2016-12-20 13:25:20.130741 [info] Performing iteration 1887
2016-12-20 13:25:22.900027 [info] Observed Log-likelihood = -1.90921e+07
2016-12-20 13:25:24.568761 [info] Performing iteration 1888
2016-12-20 13:25:27.339883 [info] Observed Log-likelihood = -1.90919e+07
2016-12-20 13:25:29.022536 [info] Performing iteration 1889
2016-12-20 13:25:31.790856 [info] Observed Log-likelihood = -1.90924e+07
2016-12-20 13:25:33.459978 [info] Performing iteration 1890
2016-12-20 13:25:36.224858 [info] Observed Log-likelihood = -1.90919e+07
2016-12-20 13:25:37.893107 [info] Performing iteration 1891
2016-12-20 13:25:40.665049 [info] Observed Log-likelihood = -1.90918e+07
2016-12-20 13:25:42.339392 [info] Performing iteration 1892
2016-12-20 13:25:45.107025 [info] Observed Log-likelihood = -1.90922e+07
2016-12-20 13:25:46.772994 [info] Performing iteration 1893
2016-12-20 13:25:49.538749 [info] Observed Log-likelihood = -1.90923e+07
2016-12-20 13:25:51.219077 [info] Performing iteration 1894
2016-12-20 13:25:53.978546 [info] Observed Log-likelihood = -1.90916e+07
2016-12-20 13:25:55.642638 [info] Performing iteration 1895
2016-12-20 13:25:58.414096 [info] Observed Log-likelihood = -1.90921e+07
2016-12-20 13:26:00.085626 [info] Performing iteration 1896
2016-12-20 13:26:02.854114 [info] Observed Log-likelihood = -1.90929e+07
2016-12-20 13:26:04.529438 [info] Performing iteration 1897
2016-12-20 13:26:07.299288 [info] Observed Log-likelihood = -1.90922e+07
2016-12-20 13:26:08.977900 [info] Performing iteration 1898
2016-12-20 13:26:11.742485 [info] Observed Log-likelihood = -1.90921e+07
2016-12-20 13:26:13.412965 [info] Performing iteration 1899
2016-12-20 13:26:16.181650 [info] Observed Log-likelihood = -1.90922e+07
2016-12-20 13:26:17.861804 [info] Performing iteration 1900
2016-12-20 13:26:20.641021 [info] Observed Log-likelihood = -1.90929e+07
2016-12-20 13:26:22.318269 [info] Performing iteration 1901
2016-12-20 13:26:25.168815 [info] Observed Log-likelihood = -1.90924e+07
2016-12-20 13:26:27.129766 [info] Performing iteration 1902
2016-12-20 13:26:29.908423 [info] Observed Log-likelihood = -1.90923e+07
2016-12-20 13:26:31.589395 [info] Performing iteration 1903
2016-12-20 13:26:34.357550 [info] Observed Log-likelihood = -1.90925e+07
2016-12-20 13:26:36.042221 [info] Performing iteration 1904
2016-12-20 13:26:38.808857 [info] Observed Log-likelihood = -1.90924e+07
2016-12-20 13:26:40.488950 [info] Performing iteration 1905
2016-12-20 13:26:43.254831 [info] Observed Log-likelihood = -1.90922e+07
2016-12-20 13:26:44.922556 [info] Performing iteration 1906
2016-12-20 13:26:47.688647 [info] Observed Log-likelihood = -1.90919e+07
2016-12-20 13:26:49.367633 [info] Performing iteration 1907
2016-12-20 13:26:52.133440 [info] Observed Log-likelihood = -1.90917e+07
2016-12-20 13:26:53.806415 [info] Performing iteration 1908
2016-12-20 13:26:56.578037 [info] Observed Log-likelihood = -1.90921e+07
2016-12-20 13:26:58.245851 [info] Performing iteration 1909
2016-12-20 13:27:01.016620 [info] Observed Log-likelihood = -1.90924e+07
2016-12-20 13:27:02.683888 [info] Performing iteration 1910
2016-12-20 13:27:05.449228 [info] Observed Log-likelihood = -1.90926e+07
2016-12-20 13:27:07.112562 [info] Performing iteration 1911
2016-12-20 13:27:09.881077 [info] Observed Log-likelihood = -1.90931e+07
2016-12-20 13:27:11.550385 [info] Performing iteration 1912
2016-12-20 13:27:14.318071 [info] Observed Log-likelihood = -1.90923e+07
2016-12-20 13:27:15.990395 [info] Performing iteration 1913
2016-12-20 13:27:18.754467 [info] Observed Log-likelihood = -1.90927e+07
2016-12-20 13:27:20.420546 [info] Performing iteration 1914
2016-12-20 13:27:23.188000 [info] Observed Log-likelihood = -1.90924e+07
2016-12-20 13:27:24.865811 [info] Performing iteration 1915
2016-12-20 13:27:27.631973 [info] Observed Log-likelihood = -1.90919e+07
2016-12-20 13:27:29.303455 [info] Performing iteration 1916
2016-12-20 13:27:32.069895 [info] Observed Log-likelihood = -1.90922e+07
2016-12-20 13:27:33.737653 [info] Performing iteration 1917
2016-12-20 13:27:36.507959 [info] Observed Log-likelihood = -1.90913e+07
2016-12-20 13:27:38.185087 [info] Performing iteration 1918
2016-12-20 13:27:40.954673 [info] Observed Log-likelihood = -1.90926e+07
2016-12-20 13:27:42.637418 [info] Performing iteration 1919
2016-12-20 13:27:45.414938 [info] Observed Log-likelihood = -1.90923e+07
2016-12-20 13:27:47.088261 [info] Performing iteration 1920
2016-12-20 13:27:49.852606 [info] Observed Log-likelihood = -1.90917e+07
2016-12-20 13:27:51.531062 [info] Performing iteration 1921
2016-12-20 13:27:54.297235 [info] Observed Log-likelihood = -1.9092e+07
2016-12-20 13:27:55.972614 [info] Performing iteration 1922
2016-12-20 13:27:58.734559 [info] Observed Log-likelihood = -1.90922e+07
2016-12-20 13:28:00.403995 [info] Performing iteration 1923
2016-12-20 13:28:03.167558 [info] Observed Log-likelihood = -1.90923e+07
2016-12-20 13:28:04.847821 [info] Performing iteration 1924
2016-12-20 13:28:07.613129 [info] Observed Log-likelihood = -1.9093e+07
2016-12-20 13:28:09.291291 [info] Performing iteration 1925
2016-12-20 13:28:12.063237 [info] Observed Log-likelihood = -1.90932e+07
2016-12-20 13:28:13.726017 [info] Performing iteration 1926
2016-12-20 13:28:16.493006 [info] Observed Log-likelihood = -1.90921e+07
2016-12-20 13:28:18.169017 [info] Performing iteration 1927
2016-12-20 13:28:20.932007 [info] Observed Log-likelihood = -1.90925e+07
2016-12-20 13:28:22.598605 [info] Performing iteration 1928
2016-12-20 13:28:25.363882 [info] Observed Log-likelihood = -1.90922e+07
2016-12-20 13:28:27.044161 [info] Performing iteration 1929
2016-12-20 13:28:29.811118 [info] Observed Log-likelihood = -1.90921e+07
2016-12-20 13:28:31.480436 [info] Performing iteration 1930
2016-12-20 13:28:34.243986 [info] Observed Log-likelihood = -1.90914e+07
2016-12-20 13:28:35.910250 [info] Performing iteration 1931
2016-12-20 13:28:38.678043 [info] Observed Log-likelihood = -1.90918e+07
2016-12-20 13:28:40.351677 [info] Performing iteration 1932
2016-12-20 13:28:43.113759 [info] Observed Log-likelihood = -1.90924e+07
2016-12-20 13:28:44.785890 [info] Performing iteration 1933
2016-12-20 13:28:47.549914 [info] Observed Log-likelihood = -1.90923e+07
2016-12-20 13:28:49.218587 [info] Performing iteration 1934
2016-12-20 13:28:51.982968 [info] Observed Log-likelihood = -1.90929e+07
2016-12-20 13:28:53.660758 [info] Performing iteration 1935
2016-12-20 13:28:56.430527 [info] Observed Log-likelihood = -1.90933e+07
2016-12-20 13:28:58.108748 [info] Performing iteration 1936
2016-12-20 13:29:00.871958 [info] Observed Log-likelihood = -1.90926e+07
2016-12-20 13:29:02.544596 [info] Performing iteration 1937
2016-12-20 13:29:05.309343 [info] Observed Log-likelihood = -1.90928e+07
2016-12-20 13:29:06.978491 [info] Performing iteration 1938
2016-12-20 13:29:09.746219 [info] Observed Log-likelihood = -1.90923e+07
2016-12-20 13:29:11.409416 [info] Performing iteration 1939
2016-12-20 13:29:14.168077 [info] Observed Log-likelihood = -1.90919e+07
2016-12-20 13:29:15.848566 [info] Performing iteration 1940
2016-12-20 13:29:18.608564 [info] Observed Log-likelihood = -1.90918e+07
2016-12-20 13:29:20.282372 [info] Performing iteration 1941
2016-12-20 13:29:23.045327 [info] Observed Log-likelihood = -1.90914e+07
2016-12-20 13:29:24.712888 [info] Performing iteration 1942
2016-12-20 13:29:27.487340 [info] Observed Log-likelihood = -1.90922e+07
2016-12-20 13:29:29.163434 [info] Performing iteration 1943
2016-12-20 13:29:31.937156 [info] Observed Log-likelihood = -1.9093e+07
2016-12-20 13:29:33.614453 [info] Performing iteration 1944
2016-12-20 13:29:36.377314 [info] Observed Log-likelihood = -1.90929e+07
2016-12-20 13:29:38.053488 [info] Performing iteration 1945
2016-12-20 13:29:40.819963 [info] Observed Log-likelihood = -1.90928e+07
2016-12-20 13:29:42.490953 [info] Performing iteration 1946
2016-12-20 13:29:45.259205 [info] Observed Log-likelihood = -1.90929e+07
2016-12-20 13:29:46.942429 [info] Performing iteration 1947
2016-12-20 13:29:49.707236 [info] Observed Log-likelihood = -1.90928e+07
2016-12-20 13:29:51.377407 [info] Performing iteration 1948
2016-12-20 13:29:54.144502 [info] Observed Log-likelihood = -1.90922e+07
2016-12-20 13:29:55.806950 [info] Performing iteration 1949
2016-12-20 13:29:58.576327 [info] Observed Log-likelihood = -1.90925e+07
2016-12-20 13:30:00.241686 [info] Performing iteration 1950
2016-12-20 13:30:03.012531 [info] Observed Log-likelihood = -1.90921e+07
2016-12-20 13:30:04.676179 [info] Performing iteration 1951
2016-12-20 13:30:07.441460 [info] Observed Log-likelihood = -1.90923e+07
2016-12-20 13:30:09.126354 [info] Performing iteration 1952
2016-12-20 13:30:11.891272 [info] Observed Log-likelihood = -1.90928e+07
2016-12-20 13:30:13.574410 [info] Performing iteration 1953
2016-12-20 13:30:16.335006 [info] Observed Log-likelihood = -1.90924e+07
2016-12-20 13:30:18.008672 [info] Performing iteration 1954
2016-12-20 13:30:20.769595 [info] Observed Log-likelihood = -1.90924e+07
2016-12-20 13:30:22.438852 [info] Performing iteration 1955
2016-12-20 13:30:25.206061 [info] Observed Log-likelihood = -1.90918e+07
2016-12-20 13:30:26.873774 [info] Performing iteration 1956
2016-12-20 13:30:29.635020 [info] Observed Log-likelihood = -1.90923e+07
2016-12-20 13:30:31.293733 [info] Performing iteration 1957
2016-12-20 13:30:34.057986 [info] Observed Log-likelihood = -1.90924e+07
2016-12-20 13:30:35.739499 [info] Performing iteration 1958
2016-12-20 13:30:38.502767 [info] Observed Log-likelihood = -1.90923e+07
2016-12-20 13:30:40.170279 [info] Performing iteration 1959
2016-12-20 13:30:42.936010 [info] Observed Log-likelihood = -1.90921e+07
2016-12-20 13:30:44.607129 [info] Performing iteration 1960
2016-12-20 13:30:47.372346 [info] Observed Log-likelihood = -1.90929e+07
2016-12-20 13:30:49.047689 [info] Performing iteration 1961
2016-12-20 13:30:51.818058 [info] Observed Log-likelihood = -1.90918e+07
2016-12-20 13:30:53.492843 [info] Performing iteration 1962
2016-12-20 13:30:56.256393 [info] Observed Log-likelihood = -1.90919e+07
2016-12-20 13:30:57.939947 [info] Performing iteration 1963
2016-12-20 13:31:00.707354 [info] Observed Log-likelihood = -1.90923e+07
2016-12-20 13:31:02.384940 [info] Performing iteration 1964
2016-12-20 13:31:05.145626 [info] Observed Log-likelihood = -1.90921e+07
2016-12-20 13:31:06.815268 [info] Performing iteration 1965
2016-12-20 13:31:09.580083 [info] Observed Log-likelihood = -1.9092e+07
2016-12-20 13:31:11.261561 [info] Performing iteration 1966
2016-12-20 13:31:14.023792 [info] Observed Log-likelihood = -1.90916e+07
2016-12-20 13:31:15.692339 [info] Performing iteration 1967
2016-12-20 13:31:18.454693 [info] Observed Log-likelihood = -1.90922e+07
2016-12-20 13:31:20.132088 [info] Performing iteration 1968
2016-12-20 13:31:22.896204 [info] Observed Log-likelihood = -1.90914e+07
2016-12-20 13:31:24.572387 [info] Performing iteration 1969
2016-12-20 13:31:27.339908 [info] Observed Log-likelihood = -1.90911e+07
2016-12-20 13:31:28.999923 [info] Performing iteration 1970
2016-12-20 13:31:31.767865 [info] Observed Log-likelihood = -1.9092e+07
2016-12-20 13:31:33.436672 [info] Performing iteration 1971
2016-12-20 13:31:36.198149 [info] Observed Log-likelihood = -1.90922e+07
2016-12-20 13:31:37.872637 [info] Performing iteration 1972
2016-12-20 13:31:40.638722 [info] Observed Log-likelihood = -1.9092e+07
2016-12-20 13:31:42.320859 [info] Performing iteration 1973
2016-12-20 13:31:45.080966 [info] Observed Log-likelihood = -1.90913e+07
2016-12-20 13:31:46.750696 [info] Performing iteration 1974
2016-12-20 13:31:49.514228 [info] Observed Log-likelihood = -1.90917e+07
2016-12-20 13:31:51.190584 [info] Performing iteration 1975
2016-12-20 13:31:53.955186 [info] Observed Log-likelihood = -1.90923e+07
2016-12-20 13:31:55.647847 [info] Performing iteration 1976
2016-12-20 13:31:58.406062 [info] Observed Log-likelihood = -1.90915e+07
2016-12-20 13:32:00.072855 [info] Performing iteration 1977
2016-12-20 13:32:02.842015 [info] Observed Log-likelihood = -1.90926e+07
2016-12-20 13:32:04.522736 [info] Performing iteration 1978
2016-12-20 13:32:07.314228 [info] Observed Log-likelihood = -1.90916e+07
2016-12-20 13:32:08.978883 [info] Performing iteration 1979
2016-12-20 13:32:11.752626 [info] Observed Log-likelihood = -1.90921e+07
2016-12-20 13:32:13.401738 [info] Performing iteration 1980
2016-12-20 13:32:16.172014 [info] Observed Log-likelihood = -1.90919e+07
2016-12-20 13:32:17.846585 [info] Performing iteration 1981
2016-12-20 13:32:20.610477 [info] Observed Log-likelihood = -1.90917e+07
2016-12-20 13:32:22.280526 [info] Performing iteration 1982
2016-12-20 13:32:25.044235 [info] Observed Log-likelihood = -1.90922e+07
2016-12-20 13:32:26.713180 [info] Performing iteration 1983
2016-12-20 13:32:29.485028 [info] Observed Log-likelihood = -1.90924e+07
2016-12-20 13:32:31.166170 [info] Performing iteration 1984
2016-12-20 13:32:33.931000 [info] Observed Log-likelihood = -1.90928e+07
2016-12-20 13:32:35.605779 [info] Performing iteration 1985
2016-12-20 13:32:38.373638 [info] Observed Log-likelihood = -1.90926e+07
2016-12-20 13:32:40.051647 [info] Performing iteration 1986
2016-12-20 13:32:42.815968 [info] Observed Log-likelihood = -1.90921e+07
2016-12-20 13:32:44.487570 [info] Performing iteration 1987
2016-12-20 13:32:47.253110 [info] Observed Log-likelihood = -1.90914e+07
2016-12-20 13:32:48.919399 [info] Performing iteration 1988
2016-12-20 13:32:51.680108 [info] Observed Log-likelihood = -1.90916e+07
2016-12-20 13:32:53.358796 [info] Performing iteration 1989
2016-12-20 13:32:56.124397 [info] Observed Log-likelihood = -1.90916e+07
2016-12-20 13:32:57.791122 [info] Performing iteration 1990
2016-12-20 13:33:00.555684 [info] Observed Log-likelihood = -1.90926e+07
2016-12-20 13:33:02.222776 [info] Performing iteration 1991
2016-12-20 13:33:04.988048 [info] Observed Log-likelihood = -1.90919e+07
2016-12-20 13:33:06.665755 [info] Performing iteration 1992
2016-12-20 13:33:09.425663 [info] Observed Log-likelihood = -1.90927e+07
2016-12-20 13:33:11.100195 [info] Performing iteration 1993
2016-12-20 13:33:13.865099 [info] Observed Log-likelihood = -1.90922e+07
2016-12-20 13:33:15.548848 [info] Performing iteration 1994
2016-12-20 13:33:18.313590 [info] Observed Log-likelihood = -1.90919e+07
2016-12-20 13:33:19.993066 [info] Performing iteration 1995
2016-12-20 13:33:22.756959 [info] Observed Log-likelihood = -1.90919e+07
2016-12-20 13:33:24.423709 [info] Performing iteration 1996
2016-12-20 13:33:27.191779 [info] Observed Log-likelihood = -1.90921e+07
2016-12-20 13:33:28.866605 [info] Performing iteration 1997
2016-12-20 13:33:31.631344 [info] Observed Log-likelihood = -1.9092e+07
2016-12-20 13:33:33.301193 [info] Performing iteration 1998
2016-12-20 13:33:36.071830 [info] Observed Log-likelihood = -1.90917e+07
2016-12-20 13:33:37.741370 [info] Performing iteration 1999
2016-12-20 13:33:40.507042 [info] Observed Log-likelihood = -1.90922e+07
2016-12-20 13:33:42.183476 [info] Performing iteration 2000
2016-12-20 13:33:44.950643 [info] Observed Log-likelihood = -1.90926e+07
2016-12-20 13:33:51.778173 [info] Final observed log-likelihood = -1.90919e+07
2016-12-20 13:33:52.645174 [verbose] Final log-likelihood = -1.95128e+07
