# Supplementary material for: Spatial maps of prostate cancer transcriptomes reveal an unexplored landscape of heterogeneity
Source: Nat Commun. 2018 Jun 20;9:2419. doi: 10.1038/s41467-018-04724-5 (PMC6010471; doi:10.1038/s41467-018-04724-5)
Supplement: Supplementary file 6 — Supplementary Data 3 [file 41467_2018_4724_MOESM6_ESM.zip › Supplementary Dataset 2/experiment0002-baselinefeature-gamma_prior-r.tsv]

	Baseline
A1BG ENSG00000121410	0.994885
A1CF ENSG00000148584	0.991357
A2M ENSG00000175899	1.01085
A2ML1 ENSG00000166535	1.00069
A4GALT ENSG00000128274	0.998382
AAAS ENSG00000094914	1.00015
AACS ENSG00000081760	1.0048
AADACL2 ENSG00000197953	1.00406
AADACL4 ENSG00000204518	0.989573
AADAT ENSG00000109576	0.991894
AAED1 ENSG00000158122	0.996601
AAGAB ENSG00000103591	1.00887
AAK1 ENSG00000115977	0.992851
AAMDC ENSG00000087884	0.992907
AAMP ENSG00000127837	1.00212
AAR2 ENSG00000131043	1.0005
AARD ENSG00000205002	1.00348
AARS ENSG00000090861	0.992618
AARSD1 ENSG00000266967	1.0091
AASDH ENSG00000157426	0.998061
AASDHPPT ENSG00000149313	1.00653
AASS ENSG00000008311	1.00338
AATF ENSG00000275700	1.00212
AATK ENSG00000181409	1.00925
AATK-AS1 ENSG00000225180	1.0005
ABAT ENSG00000183044	0.99811
ABC13-47488600E17.1 ENSG00000283199	0.988207
ABC13-47656900H15.1 ENSG00000283566	1.0089
ABC7-42404400C24.1 ENSG00000277758	1.01384
ABCA1 ENSG00000165029	0.997682
ABCA10 ENSG00000154263	0.993387
ABCA12 ENSG00000144452	0.998381
ABCA13 ENSG00000179869	0.995909
ABCA2 ENSG00000107331	0.996249
ABCA3 ENSG00000167972	0.996221
ABCA4 ENSG00000198691	1.00265
ABCA5 ENSG00000154265	1.00616
ABCA6 ENSG00000154262	0.990258
ABCA7 ENSG00000064687	0.997384
ABCA8 ENSG00000141338	0.999386
ABCA9 ENSG00000154258	0.994486
ABCB1 ENSG00000085563	1.00563
ABCB10 ENSG00000135776	1.0029
ABCB11 ENSG00000073734	0.997757
ABCB4 ENSG00000005471	1.00045
ABCB5 ENSG00000004846	1.0013
ABCB6 ENSG00000115657	1.00984
ABCB7 ENSG00000131269	1.00261
ABCB8 ENSG00000197150	0.998666
ABCB9 ENSG00000150967	0.99235
ABCC1 ENSG00000103222	0.996005
ABCC10 ENSG00000124574	0.991915
ABCC11 ENSG00000121270	1.00457
ABCC12 ENSG00000140798	1.01549
ABCC2 ENSG00000023839	1.00762
ABCC3 ENSG00000108846	1.0121
ABCC4 ENSG00000125257	0.993234
ABCC5 ENSG00000114770	0.999628
ABCC6 ENSG00000091262	0.994825
ABCC8 ENSG00000006071	1.00292
ABCC9 ENSG00000069431	1.01064
ABCD1 ENSG00000101986	1.00159
ABCD2 ENSG00000173208	0.994738
ABCD3 ENSG00000117528	0.993126
ABCD4 ENSG00000119688	1.00102
ABCE1 ENSG00000164163	1.00563
ABCF1 ENSG00000204574	0.988322
ABCF2 ENSG00000033050	1.00248
ABCF3 ENSG00000161204	1.00168
ABCG1 ENSG00000160179	1.00628
ABCG2 ENSG00000118777	0.991935
ABCG4 ENSG00000172350	1.00256
ABCG5 ENSG00000138075	0.995164
ABHD1 ENSG00000143994	0.998499
ABHD10 ENSG00000144827	1.00256
ABHD11 ENSG00000106077	1.00657
ABHD12 ENSG00000100997	0.996017
ABHD12B ENSG00000131969	0.996399
ABHD13 ENSG00000139826	0.999997
ABHD14A ENSG00000248487	0.993906
ABHD14A-ACY1 ENSG00000114786	0.984571
ABHD14B ENSG00000114779	1.00907
ABHD15 ENSG00000168792	1.00274
ABHD16A ENSG00000204427	1.00161
ABHD17A ENSG00000129968	1.00339
ABHD17B ENSG00000107362	0.998565
ABHD17C ENSG00000136379	0.993008
ABHD18 ENSG00000164074	0.993404
ABHD2 ENSG00000140526	0.996871
ABHD3 ENSG00000158201	1.00316
ABHD4 ENSG00000100439	0.993153
ABHD5 ENSG00000011198	1.00678
ABHD6 ENSG00000163686	1.00043
ABHD8 ENSG00000127220	1.0039
ABI1 ENSG00000136754	0.994361
ABI2 ENSG00000138443	1.005
ABI3 ENSG00000108798	1.01127
ABI3BP ENSG00000154175	1.00303
ABL1 ENSG00000097007	0.989942
ABL2 ENSG00000143322	1.00989
ABLIM1 ENSG00000099204	0.98918
ABLIM2 ENSG00000163995	0.99469
ABLIM3 ENSG00000173210	1.00214
ABO ENSG00000175164	1.00072
ABR ENSG00000159842	0.992628
ABRA ENSG00000174429	1.00784
ABRACL ENSG00000146386	0.999871
ABT1 ENSG00000146109	1.00262
ABTB1 ENSG00000114626	0.997134
ABTB2 ENSG00000166016	0.99141
AC002429.5 ENSG00000236197	0.99312
AC004381.6 ENSG00000005189	1.00789
AC004754.3 ENSG00000269881	0.996671
AC005281.1 ENSG00000226690	1.00392
AC005480.1 ENSG00000279461	1.00047
AC006116.20 ENSG00000267710	0.997734
AC006386.1 ENSG00000279115	1.00216
AC006994.3 ENSG00000279317	0.996681
AC007906.1 ENSG00000279018	1.00963
AC008074.1 ENSG00000279644	1.00572
AC008522.1 ENSG00000279232	1.00184
AC008686.1 ENSG00000280221	1.00005
AC009014.3 ENSG00000271824	0.998857
AC010731.4 ENSG00000235118	1.01549
AC012005.1 ENSG00000279274	1.00017
AC012005.2 ENSG00000279287	1.00817
AC012363.1 ENSG00000281676	0.987103
AC013461.1 ENSG00000091436	0.993859
AC016549.1 ENSG00000281325	1.00509
AC016577.1 ENSG00000279646	0.994573
AC018512.1 ENSG00000279808	0.999563
AC025335.1 ENSG00000179859	0.997226
AC055866.1 ENSG00000281079	1.00678
AC069063.2 ENSG00000279380	0.992257
AC073130.2 ENSG00000281656	0.994862
AC073657.1 ENSG00000279937	1.00828
AC074033.1 ENSG00000281137	0.999934
AC090498.1 ENSG00000279483	0.997429
AC104304.4 ENSG00000283473	1.00036
AC104389.2 ENSG00000279824	0.992547
AC104981.1 ENSG00000278938	1.00613
AC105009.1 ENSG00000281855	1.00177
AC105052.1 ENSG00000279168	1.00039
AC109486.1 ENSG00000280447	1.00436
AC109829.1 ENSG00000233438	0.999715
AC110615.1 ENSG00000279909	1.00285
AC113404.1 ENSG00000254893	1.00858
AC131097.4 ENSG00000216921	1.00787
AC138517.6 ENSG00000283288	0.994212
AC138969.4 ENSG00000183889	1.00162
AC241377.1 ENSG00000281741	0.999663
AC241585.1 ENSG00000281571	1.00237
AC243756.1 ENSG00000270339	0.998559
AC245100.1 ENSG00000280649	0.996755
ACAA1 ENSG00000060971	1.00253
ACAA2 ENSG00000167315	0.997851
ACACA ENSG00000278540	0.998727
ACACB ENSG00000076555	1.00004
ACAD10 ENSG00000111271	0.995358
ACAD11 ENSG00000240303	0.991211
ACAD8 ENSG00000151498	0.995135
ACAD9 ENSG00000177646	0.999072
ACADL ENSG00000115361	1.00051
ACADM ENSG00000117054	1.00432
ACADS ENSG00000122971	0.999119
ACADSB ENSG00000196177	0.993998
ACADVL ENSG00000072778	1.0133
ACAN ENSG00000157766	0.991106
ACAP1 ENSG00000072818	0.998761
ACAP2 ENSG00000114331	1.00498
ACAP3 ENSG00000131584	0.99856
ACAT1 ENSG00000075239	0.989137
ACAT2 ENSG00000120437	1.00169
ACBD3 ENSG00000182827	0.995645
ACBD4 ENSG00000181513	0.994176
ACBD5 ENSG00000107897	1.00138
ACBD6 ENSG00000230124	0.996874
ACBD7 ENSG00000176244	0.998776
ACCS ENSG00000110455	0.997387
ACD ENSG00000102977	0.996897
ACE ENSG00000159640	0.985409
ACE2 ENSG00000130234	1.00186
ACER1 ENSG00000167769	1.00708
ACER2 ENSG00000177076	1.00175
ACER3 ENSG00000078124	1.0022
ACHE ENSG00000087085	1.0094
ACIN1 ENSG00000100813	1.00132
ACKR1 ENSG00000213088	1.00082
ACKR2 ENSG00000144648	1.00186
ACKR3 ENSG00000144476	1.00193
ACLY ENSG00000131473	0.996888
ACMSD ENSG00000153086	0.995231
ACO1 ENSG00000122729	0.996513
ACO2 ENSG00000100412	1.00005
ACOT1 ENSG00000184227	1.00079
ACOT11 ENSG00000162390	1.00375
ACOT12 ENSG00000172497	0.999774
ACOT13 ENSG00000112304	1.01002
ACOT2 ENSG00000119673	1.00144
ACOT4 ENSG00000177465	1.00765
ACOT7 ENSG00000097021	0.999502
ACOT8 ENSG00000101473	1.00005
ACOT9 ENSG00000123130	0.999623
ACOX1 ENSG00000161533	0.994719
ACOX2 ENSG00000168306	0.996081
ACOX3 ENSG00000087008	1.0052
ACOXL ENSG00000153093	0.994349
ACP1 ENSG00000143727	1.01443
ACP2 ENSG00000134575	1.00996
ACP5 ENSG00000102575	0.998995
ACP6 ENSG00000162836	1.01132
ACP7 ENSG00000183760	1.00749
ACPP ENSG00000014257	1.00092
ACPT ENSG00000142513	0.99493
ACR ENSG00000100312	1.01127
ACRBP ENSG00000111644	1.01026
ACRC ENSG00000147174	0.995235
ACRV1 ENSG00000134940	1.00536
ACSBG1 ENSG00000103740	1.0005
ACSF2 ENSG00000167107	0.993801
ACSF3 ENSG00000176715	0.996871
ACSL1 ENSG00000151726	1.01014
ACSL3 ENSG00000123983	1.00459
ACSL4 ENSG00000068366	1.0058
ACSL5 ENSG00000197142	1.00763
ACSL6 ENSG00000164398	0.996727
ACSM1 ENSG00000166743	0.990217
ACSM2B ENSG00000066813	1.00442
ACSM3 ENSG00000005187	1.00642
ACSM4 ENSG00000215009	1.00773
ACSM5 ENSG00000183549	0.992238
ACSM6 ENSG00000173124	1.0029
ACSS1 ENSG00000154930	1.01153
ACSS2 ENSG00000131069	0.999389
ACSS3 ENSG00000111058	0.995156
ACTA1 ENSG00000143632	1.00118
ACTA2 ENSG00000107796	1.00388
ACTB ENSG00000075624	1.00315
ACTBL2 ENSG00000169067	1.00648
ACTC1 ENSG00000159251	0.987725
ACTG1 ENSG00000184009	1.00452
ACTG2 ENSG00000163017	1.00097
ACTL10 ENSG00000182584	1.00225
ACTL6A ENSG00000136518	0.98615
ACTL6B ENSG00000077080	0.99479
ACTN1 ENSG00000072110	1.00135
ACTN2 ENSG00000077522	0.986544
ACTN3 ENSG00000248746	0.994012
ACTN4 ENSG00000130402	1.00514
ACTR10 ENSG00000131966	1.00794
ACTR1A ENSG00000138107	0.988233
ACTR1B ENSG00000115073	1.00442
ACTR2 ENSG00000138071	1.00364
ACTR3 ENSG00000115091	0.996022
ACTR3B ENSG00000133627	0.991981
ACTR3C ENSG00000106526	1.00598
ACTR5 ENSG00000101442	1.00883
ACTR6 ENSG00000075089	1.00426
ACTR8 ENSG00000113812	1.00642
ACVR1 ENSG00000115170	0.994926
ACVR1B ENSG00000135503	0.995687
ACVR1C ENSG00000123612	0.995915
ACVR2A ENSG00000121989	1.01183
ACVR2B ENSG00000114739	1.0046
ACVRL1 ENSG00000139567	0.995216
ACY1 ENSG00000243989	1.00133
ACY3 ENSG00000132744	1.00528
ACYP1 ENSG00000119640	1.00357
ACYP2 ENSG00000170634	0.998755
ADA ENSG00000196839	1.00402
ADAD1 ENSG00000164113	0.997614
ADAD2 ENSG00000140955	0.990459
ADAL ENSG00000168803	1.00592
ADAM10 ENSG00000137845	1.00207
ADAM11 ENSG00000073670	0.992698
ADAM12 ENSG00000148848	0.998545
ADAM15 ENSG00000143537	1.00302
ADAM17 ENSG00000151694	1.00088
ADAM19 ENSG00000135074	1.00563
ADAM2 ENSG00000104755	1.00764
ADAM20 ENSG00000134007	1.00008
ADAM22 ENSG00000008277	1.00432
ADAM23 ENSG00000114948	0.998972
ADAM28 ENSG00000042980	1.00766
ADAM29 ENSG00000168594	1.00213
ADAM30 ENSG00000134249	0.992119
ADAM32 ENSG00000197140	1.002
ADAM33 ENSG00000149451	0.99965
ADAM7 ENSG00000069206	1.00598
ADAM8 ENSG00000151651	0.993305
ADAM9 ENSG00000168615	0.993021
ADAMDEC1 ENSG00000134028	0.992783
ADAMTS1 ENSG00000154734	0.992628
ADAMTS10 ENSG00000142303	1.00643
ADAMTS12 ENSG00000151388	0.989293
ADAMTS13 ENSG00000160323	0.9932
ADAMTS14 ENSG00000138316	1.00554
ADAMTS15 ENSG00000166106	0.997941
ADAMTS16 ENSG00000145536	1.00081
ADAMTS17 ENSG00000140470	0.99949
ADAMTS18 ENSG00000140873	1.00345
ADAMTS19 ENSG00000145808	1.00769
ADAMTS2 ENSG00000087116	1.00256
ADAMTS3 ENSG00000156140	0.997038
ADAMTS4 ENSG00000158859	1.00246
ADAMTS5 ENSG00000154736	1.0116
ADAMTS6 ENSG00000049192	1.00911
ADAMTS7 ENSG00000136378	0.98724
ADAMTS8 ENSG00000134917	1.00394
ADAMTS9 ENSG00000163638	0.998566
ADAMTSL1 ENSG00000178031	0.998529
ADAMTSL2 ENSG00000197859	1.00422
ADAMTSL3 ENSG00000156218	0.992358
ADAMTSL4 ENSG00000143382	1.0024
ADAMTSL5 ENSG00000185761	1.00405
ADAP1 ENSG00000105963	1.00779
ADAP2 ENSG00000184060	1.00096
ADAR ENSG00000160710	1.00112
ADARB1 ENSG00000197381	0.995189
ADARB2 ENSG00000185736	0.996452
ADAT1 ENSG00000065457	0.995049
ADAT2 ENSG00000189007	0.992893
ADAT3 ENSG00000213638	1.00005
ADCK1 ENSG00000063761	0.99877
ADCK2 ENSG00000133597	0.986058
ADCK3 ENSG00000163050	0.992193
ADCK4 ENSG00000123815	0.99003
ADCK5 ENSG00000173137	0.995555
ADCY1 ENSG00000164742	0.992042
ADCY10 ENSG00000143199	1.00475
ADCY2 ENSG00000078295	0.992322
ADCY3 ENSG00000138031	1.00284
ADCY4 ENSG00000129467	0.998684
ADCY5 ENSG00000173175	1.00513
ADCY6 ENSG00000174233	0.9975
ADCY7 ENSG00000121281	0.994418
ADCY8 ENSG00000155897	1.00015
ADCY9 ENSG00000162104	1.00619
ADCYAP1 ENSG00000141433	0.993557
ADCYAP1R1 ENSG00000078549	1.00685
ADD1 ENSG00000087274	1.01027
ADD2 ENSG00000075340	1.00716
ADD3 ENSG00000148700	0.992679
ADGB ENSG00000118492	1.00208
ADGRA2 ENSG00000020181	1.00324
ADGRA3 ENSG00000152990	0.993414
ADGRB1 ENSG00000181790	1.00137
ADGRB2 ENSG00000121753	0.994902
ADGRB3 ENSG00000135298	0.995676
ADGRD1 ENSG00000111452	0.997888
ADGRD2 ENSG00000180264	1.00216
ADGRE1 ENSG00000174837	1.00467
ADGRE2 ENSG00000127507	0.992523
ADGRE3 ENSG00000131355	0.991714
ADGRE5 ENSG00000123146	0.996713
ADGRF1 ENSG00000153292	1.00047
ADGRF3 ENSG00000173567	0.998943
ADGRF5 ENSG00000069122	0.998724
ADGRG1 ENSG00000205336	1.00343
ADGRG2 ENSG00000173698	1.00158
ADGRG3 ENSG00000182885	0.994405
ADGRG4 ENSG00000156920	0.998283
ADGRG5 ENSG00000159618	0.999964
ADGRG6 ENSG00000112414	0.996221
ADGRG7 ENSG00000144820	1.00293
ADGRL1 ENSG00000072071	0.996818
ADGRL2 ENSG00000117114	0.994136
ADGRL3 ENSG00000150471	1.01265
ADGRL4 ENSG00000162618	0.987725
ADGRV1 ENSG00000164199	1.00121
ADH1B ENSG00000196616	0.999641
ADH1C ENSG00000248144	0.998207
ADH5 ENSG00000197894	1.01111
ADH6 ENSG00000172955	0.993613
ADHFE1 ENSG00000147576	0.98566
ADI1 ENSG00000182551	0.992814
ADIG ENSG00000182035	1.00154
ADIPOQ ENSG00000181092	1.00426
ADIPOR1 ENSG00000159346	0.999705
ADIPOR2 ENSG00000006831	1.00404
ADIRF ENSG00000148671	0.995653
ADK ENSG00000156110	1.01342
ADM ENSG00000148926	1.00173
ADM2 ENSG00000128165	1.01065
ADM5 ENSG00000224420	0.993473
ADNP ENSG00000101126	1.00558
ADNP2 ENSG00000101544	0.998334
ADO ENSG00000181915	0.994769
ADORA1 ENSG00000163485	1.00036
ADORA2A ENSG00000128271	1.00353
ADORA2B ENSG00000170425	1.00126
ADORA3 ENSG00000282608	1.00308
ADPGK ENSG00000159322	0.99209
ADPRH ENSG00000144843	0.993396
ADPRHL1 ENSG00000153531	0.989179
ADPRHL2 ENSG00000116863	0.989816
ADPRM ENSG00000170222	0.998073
ADRA1A ENSG00000120907	1.00672
ADRA1D ENSG00000171873	1.00116
ADRA2A ENSG00000150594	1.00208
ADRA2B ENSG00000274286	0.998596
ADRA2C ENSG00000184160	1.01311
ADRB1 ENSG00000043591	1.00598
ADRB2 ENSG00000169252	1.00241
ADRB3 ENSG00000188778	0.98903
ADRM1 ENSG00000130706	1.00432
ADSL ENSG00000239900	0.997425
ADSS ENSG00000035687	0.987098
ADSSL1 ENSG00000185100	1.00862
ADTRP ENSG00000111863	1.00057
AEBP1 ENSG00000106624	0.997308
AEBP2 ENSG00000139154	1.00509
AEN ENSG00000181026	1.00294
AES ENSG00000104964	0.998181
AF011889.5 ENSG00000241489	1.00404
AF131216.1 ENSG00000280273	1.00601
AFAP1 ENSG00000196526	1.01231
AFAP1L1 ENSG00000157510	0.994129
AFAP1L2 ENSG00000169129	0.997783
AFF1 ENSG00000172493	0.995436
AFF2 ENSG00000155966	1.00857
AFF3 ENSG00000144218	0.994772
AFF4 ENSG00000072364	0.999326
AFG3L2 ENSG00000141385	0.987807
AFM ENSG00000079557	0.998204
AFMID ENSG00000183077	0.993884
AFP ENSG00000081051	0.995452
AFTPH ENSG00000119844	1.01087
AGA ENSG00000038002	1.0021
AGAP1 ENSG00000157985	1.00542
AGAP14P ENSG00000279058	1.00229
AGAP2 ENSG00000135439	1.01549
AGAP3 ENSG00000133612	0.990057
AGAP4 ENSG00000188234	0.997907
AGAP5 ENSG00000172650	1.00251
AGAP6 ENSG00000204149	1.00109
AGAP9 ENSG00000204172	0.996802
AGBL1 ENSG00000273540	0.99591
AGBL2 ENSG00000165923	1.0119
AGBL3 ENSG00000146856	1.00564
AGBL4 ENSG00000186094	1.00003
AGBL5 ENSG00000084693	1.00073
AGER ENSG00000204305	1.00504
AGFG1 ENSG00000173744	1.00637
AGFG2 ENSG00000106351	1.00418
AGGF1 ENSG00000164252	1.00036
AGK ENSG00000006530	0.995311
AGL ENSG00000162688	1.00817
AGMAT ENSG00000116771	1.00456
AGMO ENSG00000187546	0.994943
AGO1 ENSG00000092847	1.00851
AGO2 ENSG00000123908	0.999396
AGO3 ENSG00000126070	0.986914
AGO4 ENSG00000134698	0.994771
AGPAT1 ENSG00000204310	0.9978
AGPAT2 ENSG00000169692	0.998997
AGPAT3 ENSG00000160216	1.01122
AGPAT4 ENSG00000026652	0.985608
AGPAT5 ENSG00000155189	0.995894
AGPS ENSG00000018510	0.998824
AGR2 ENSG00000106541	1.00445
AGR3 ENSG00000173467	1.00661
AGRN ENSG00000188157	0.999529
AGRP ENSG00000159723	1.01286
AGT ENSG00000135744	0.996083
AGTPBP1 ENSG00000135049	0.986762
AGTR1 ENSG00000144891	0.984263
AGTRAP ENSG00000177674	1.00743
AGXT2 ENSG00000113492	0.99872
AHCTF1 ENSG00000153207	0.999192
AHCY ENSG00000101444	0.994786
AHCYL1 ENSG00000168710	1.00243
AHCYL2 ENSG00000158467	0.994379
AHDC1 ENSG00000126705	0.999938
AHI1 ENSG00000135541	0.99795
AHNAK ENSG00000124942	0.997403
AHNAK2 ENSG00000185567	0.992781
AHR ENSG00000106546	0.997025
AHRR ENSG00000063438	0.99577
AHSA1 ENSG00000100591	1.00204
AHSA2 ENSG00000173209	0.996573
AHSG ENSG00000145192	0.996851
AHSP ENSG00000169877	1.00484
AICDA ENSG00000111732	1.00338
AIDA ENSG00000186063	1.00615
AIF1 ENSG00000204472	0.997847
AIF1L ENSG00000126878	0.996893
AIFM1 ENSG00000156709	1.00182
AIFM2 ENSG00000042286	1.00888
AIFM3 ENSG00000183773	1.01092
AIG1 ENSG00000146416	1.00315
AIM1 ENSG00000112297	0.996208
AIM1L ENSG00000176092	0.995037
AIM2 ENSG00000163568	1.00527
AIMP1 ENSG00000164022	0.994434
AIMP2 ENSG00000106305	1.00577
AIP ENSG00000110711	1.0076
AIPL1 ENSG00000129221	1.0081
AIRE ENSG00000160224	1.00819
AJAP1 ENSG00000196581	1.00797
AJUBA ENSG00000129474	0.993859
AK1 ENSG00000106992	0.994668
AK2 ENSG00000004455	1.0007
AK3 ENSG00000147853	0.994896
AK4 ENSG00000162433	0.999836
AK5 ENSG00000154027	0.997207
AK6 ENSG00000085231	0.990844
AK7 ENSG00000140057	1.0058
AK8 ENSG00000165695	0.991982
AK9 ENSG00000155085	0.998834
AKAP1 ENSG00000121057	1.00282
AKAP10 ENSG00000108599	0.989644
AKAP11 ENSG00000023516	1.00471
AKAP12 ENSG00000131016	1.00696
AKAP13 ENSG00000170776	0.9996
AKAP17A ENSG00000197976	1.00049
AKAP3 ENSG00000111254	1.00824
AKAP4 ENSG00000147081	1.00414
AKAP5 ENSG00000179841	1.00624
AKAP6 ENSG00000151320	0.996712
AKAP7 ENSG00000118507	0.990409
AKAP8 ENSG00000105127	1.00083
AKAP8L ENSG00000011243	1.00779
AKAP9 ENSG00000127914	0.99699
AKIP1 ENSG00000166452	0.993207
AKIRIN1 ENSG00000174574	1.00836
AKIRIN2 ENSG00000135334	1.00421
AKNA ENSG00000106948	0.986207
AKNAD1 ENSG00000162641	0.996059
AKR1A1 ENSG00000117448	1.00237
AKR1B1 ENSG00000085662	1.00579
AKR1B10 ENSG00000198074	1.00383
AKR1C1 ENSG00000187134	1.01164
AKR1C2 ENSG00000151632	1.00501
AKR1C3 ENSG00000196139	0.996188
AKR1D1 ENSG00000122787	1.00051
AKR1E2 ENSG00000165568	1.00301
AKR7A2 ENSG00000053371	0.996585
AKR7A3 ENSG00000162482	1.0011
AKR7L ENSG00000211454	0.998562
AKT1 ENSG00000142208	0.993819
AKT1S1 ENSG00000204673	0.989057
AKT2 ENSG00000105221	1.00828
AKT3 ENSG00000117020	0.989837
AKTIP ENSG00000166971	0.987853
AL049794.1 ENSG00000280240	1.00835
AL049872.1 ENSG00000279963	1.00235
AL135787.1 ENSG00000283263	1.00686
AL354828.1 ENSG00000279282	1.00875
AL354828.2 ENSG00000280175	1.00402
AL356053.1 ENSG00000150076	1.00038
AL356585.1 ENSG00000279081	1.00644
AL358852.1 ENSG00000278899	0.9981
AL365181.1 ENSG00000280316	1.00709
AL513523.2 ENSG00000279767	1.0023
AL589743.1 ENSG00000279508	1.00108
AL645922.1 ENSG00000279546	1.01064
ALAD ENSG00000148218	0.996997
ALAS1 ENSG00000023330	1.00177
ALAS2 ENSG00000158578	0.991383
ALB ENSG00000163631	1.00027
ALCAM ENSG00000170017	0.998097
ALDH16A1 ENSG00000161618	1.00117
ALDH18A1 ENSG00000059573	1.00596
ALDH1A1 ENSG00000165092	1.00107
ALDH1A2 ENSG00000128918	1.00841
ALDH1A3 ENSG00000184254	1.00385
ALDH1B1 ENSG00000137124	0.997386
ALDH1L1 ENSG00000144908	0.994622
ALDH1L2 ENSG00000136010	0.99306
ALDH3A1 ENSG00000108602	0.994255
ALDH3A2 ENSG00000072210	0.997314
ALDH3B1 ENSG00000006534	0.994379
ALDH3B2 ENSG00000132746	0.999539
ALDH4A1 ENSG00000159423	0.993131
ALDH5A1 ENSG00000112294	0.993279
ALDH6A1 ENSG00000119711	1.00304
ALDH7A1 ENSG00000164904	0.997798
ALDH8A1 ENSG00000118514	0.996228
ALDH9A1 ENSG00000143149	1.01204
ALDOA ENSG00000149925	1.00069
ALDOB ENSG00000136872	1.01305
ALDOC ENSG00000109107	1.00012
ALG1 ENSG00000033011	0.991031
ALG10 ENSG00000139133	0.998446
ALG10B ENSG00000175548	0.998336
ALG11 ENSG00000253710	0.996103
ALG12 ENSG00000182858	1.00005
ALG13 ENSG00000101901	0.988184
ALG14 ENSG00000172339	0.995434
ALG1L ENSG00000189366	1.00139
ALG1L2 ENSG00000251287	0.992037
ALG2 ENSG00000119523	0.997893
ALG3 ENSG00000214160	0.997233
ALG5 ENSG00000120697	1.01084
ALG6 ENSG00000088035	0.995217
ALG8 ENSG00000159063	0.997401
ALG9 ENSG00000086848	0.999879
ALK ENSG00000171094	0.993158
ALKBH1 ENSG00000100601	0.998758
ALKBH2 ENSG00000189046	1.00096
ALKBH3 ENSG00000166199	1.00257
ALKBH4 ENSG00000160993	1.00365
ALKBH5 ENSG00000091542	1.0014
ALKBH6 ENSG00000239382	0.990877
ALKBH7 ENSG00000125652	0.999222
ALKBH8 ENSG00000137760	1.00192
ALLC ENSG00000151360	0.990983
ALMS1 ENSG00000116127	0.997978
ALOX12 ENSG00000108839	0.998608
ALOX12B ENSG00000179477	1.00087
ALOX15 ENSG00000161905	1.00023
ALOX15B ENSG00000179593	0.996289
ALOX5 ENSG00000012779	0.988314
ALOX5AP ENSG00000132965	0.996047
ALPK1 ENSG00000073331	0.993673
ALPK2 ENSG00000198796	1.00122
ALPK3 ENSG00000136383	0.990944
ALPL ENSG00000162551	0.996728
ALS2 ENSG00000003393	0.99556
ALS2CL ENSG00000178038	0.997869
ALS2CR11 ENSG00000155754	0.988711
ALS2CR12 ENSG00000155749	0.998654
ALX1 ENSG00000180318	1.00716
ALX3 ENSG00000156150	0.999042
ALX4 ENSG00000052850	1.00099
ALYREF ENSG00000183684	0.99658
AMACR ENSG00000242110	1.01009
AMBP ENSG00000106927	0.99717
AMBRA1 ENSG00000110497	1.00651
AMD1 ENSG00000123505	0.995207
AMDHD1 ENSG00000139344	1.01687
AMDHD2 ENSG00000162066	1.00201
AMELX ENSG00000125363	1.00375
AMELY ENSG00000099721	1.00443
AMER1 ENSG00000184675	0.999847
AMER2 ENSG00000165566	0.997548
AMER3 ENSG00000178171	0.990034
AMFR ENSG00000159461	0.992234
AMH ENSG00000104899	0.989111
AMHR2 ENSG00000135409	1.01232
AMIGO1 ENSG00000181754	1.00939
AMIGO2 ENSG00000139211	0.991651
AMIGO3 ENSG00000176020	0.999431
AMMECR1 ENSG00000101935	0.998407
AMMECR1L ENSG00000144233	0.995854
AMN ENSG00000166126	0.99584
AMN1 ENSG00000151743	1.00972
AMOT ENSG00000126016	1.01293
AMOTL1 ENSG00000166025	1.00189
AMOTL2 ENSG00000114019	0.986313
AMPD1 ENSG00000116748	0.991509
AMPD2 ENSG00000116337	1.0008
AMPD3 ENSG00000133805	0.988131
AMPH ENSG00000078053	1.00036
AMT ENSG00000145020	0.999155
AMTN ENSG00000187689	1.00739
AMY1A ENSG00000237763	1.00331
AMY1B ENSG00000174876	0.995786
AMY1C ENSG00000187733	1.00707
AMY2A ENSG00000243480	1.00335
AMY2B ENSG00000240038	0.999167
AMZ1 ENSG00000174945	1.00958
AMZ2 ENSG00000196704	0.993821
ANAPC1 ENSG00000153107	0.998634
ANAPC10 ENSG00000164162	1.00047
ANAPC11 ENSG00000141552	1.00306
ANAPC13 ENSG00000129055	0.989442
ANAPC15 ENSG00000110200	1.00847
ANAPC16 ENSG00000166295	0.997659
ANAPC2 ENSG00000176248	1.00601
ANAPC4 ENSG00000053900	0.999336
ANAPC5 ENSG00000089053	0.999918
ANAPC7 ENSG00000196510	1.00454
ANG ENSG00000214274	1.00889
ANGEL1 ENSG00000013523	0.985135
ANGEL2 ENSG00000174606	1.00297
ANGPT1 ENSG00000154188	0.996043
ANGPT2 ENSG00000091879	1.00226
ANGPT4 ENSG00000101280	1.01875
ANGPTL1 ENSG00000116194	0.992978
ANGPTL2 ENSG00000136859	1.0023
ANGPTL3 ENSG00000132855	0.998286
ANGPTL4 ENSG00000167772	1.00063
ANGPTL5 ENSG00000187151	1.00011
ANGPTL6 ENSG00000130812	0.997044
ANGPTL7 ENSG00000171819	1.00234
ANK1 ENSG00000029534	1.00165
ANK2 ENSG00000145362	1.00125
ANK3 ENSG00000151150	0.994637
ANKAR ENSG00000151687	0.994447
ANKDD1A ENSG00000166839	1.00218
ANKDD1B ENSG00000189045	1.00968
ANKEF1 ENSG00000132623	0.995605
ANKFN1 ENSG00000153930	0.996259
ANKFY1 ENSG00000185722	0.99335
ANKH ENSG00000154122	0.992678
ANKHD1 ENSG00000131503	0.999896
ANKHD1-EIF4EBP3 ENSG00000254996	0.995547
ANKIB1 ENSG00000001629	1.00484
ANKK1 ENSG00000170209	0.992899
ANKLE1 ENSG00000160117	0.999017
ANKLE2 ENSG00000176915	0.992171
ANKMY1 ENSG00000144504	1.0006
ANKMY2 ENSG00000106524	0.990499
ANKRA2 ENSG00000164331	1.00751
ANKRD1 ENSG00000148677	1.00668
ANKRD10 ENSG00000088448	1.01544
ANKRD11 ENSG00000167522	1.00754
ANKRD12 ENSG00000101745	1.01087
ANKRD13A ENSG00000076513	1.00124
ANKRD13B ENSG00000198720	1.00724
ANKRD13C ENSG00000118454	1.01103
ANKRD13D ENSG00000172932	1.00099
ANKRD16 ENSG00000134461	0.997306
ANKRD17 ENSG00000132466	0.989728
ANKRD18A ENSG00000180071	0.990012
ANKRD18B ENSG00000230453	0.999172
ANKRD2 ENSG00000165887	1.00598
ANKRD20A1 ENSG00000260691	0.998071
ANKRD20A2 ENSG00000183148	1.00638
ANKRD20A3 ENSG00000276203	1.00047
ANKRD20A4 ENSG00000172014	1.00388
ANKRD22 ENSG00000152766	0.999445
ANKRD23 ENSG00000163126	1.00212
ANKRD24 ENSG00000089847	1.00063
ANKRD26 ENSG00000107890	0.999826
ANKRD27 ENSG00000105186	0.983064
ANKRD28 ENSG00000206560	0.992165
ANKRD29 ENSG00000154065	0.988531
ANKRD30A ENSG00000148513	1.00074
ANKRD30B ENSG00000180777	0.994799
ANKRD30BL ENSG00000163046	0.99892
ANKRD31 ENSG00000145700	0.98932
ANKRD33B ENSG00000164236	0.99433
ANKRD34A ENSG00000272031	1.00078
ANKRD34B ENSG00000189127	0.997956
ANKRD35 ENSG00000198483	1.00876
ANKRD36 ENSG00000135976	1.00238
ANKRD36B ENSG00000196912	0.995352
ANKRD36C ENSG00000174501	0.99726
ANKRD37 ENSG00000186352	1.01262
ANKRD39 ENSG00000213337	0.999364
ANKRD40 ENSG00000154945	0.984801
ANKRD42 ENSG00000137494	0.998046
ANKRD44 ENSG00000065413	0.993374
ANKRD45 ENSG00000183831	1.00079
ANKRD46 ENSG00000186106	1.00465
ANKRD49 ENSG00000168876	1.01131
ANKRD50 ENSG00000151458	0.994506
ANKRD52 ENSG00000139645	0.994685
ANKRD53 ENSG00000144031	1.00572
ANKRD54 ENSG00000100124	1.00022
ANKRD55 ENSG00000164512	0.996062
ANKRD6 ENSG00000135299	1.00168
ANKRD61 ENSG00000157999	1.013
ANKRD62 ENSG00000181626	0.992894
ANKRD65 ENSG00000235098	1.00094
ANKRD66 ENSG00000230062	1.00434
ANKRD7 ENSG00000106013	0.988746
ANKRD9 ENSG00000156381	0.996189
ANKS1A ENSG00000064999	1.00234
ANKS1B ENSG00000185046	0.987523
ANKS3 ENSG00000168096	1.00077
ANKS4B ENSG00000175311	0.996744
ANKS6 ENSG00000165138	1.00167
ANKUB1 ENSG00000206199	0.99434
ANKZF1 ENSG00000163516	1.00695
ANLN ENSG00000011426	1.00444
ANO1 ENSG00000131620	0.996788
ANO10 ENSG00000160746	0.997711
ANO2 ENSG00000047617	1.0035
ANO3 ENSG00000134343	0.985139
ANO4 ENSG00000151572	1.00016
ANO5 ENSG00000171714	1.00006
ANO6 ENSG00000177119	0.993411
ANO7 ENSG00000146205	0.989251
ANO8 ENSG00000074855	0.991704
ANO9 ENSG00000185101	0.992784
ANOS1 ENSG00000011201	1.00265
ANP32A ENSG00000140350	1.00777
ANP32B ENSG00000136938	1.0031
ANP32E ENSG00000143401	0.992801
ANPEP ENSG00000166825	0.99892
ANTXR1 ENSG00000169604	1.00189
ANTXR2 ENSG00000163297	1.00814
ANXA1 ENSG00000135046	1.00239
ANXA10 ENSG00000109511	0.998165
ANXA11 ENSG00000122359	0.990168
ANXA13 ENSG00000104537	0.99264
ANXA2 ENSG00000182718	0.993823
ANXA2R ENSG00000177721	1.00046
ANXA3 ENSG00000138772	1.01361
ANXA4 ENSG00000196975	0.996704
ANXA5 ENSG00000164111	1.00087
ANXA6 ENSG00000197043	0.991082
ANXA7 ENSG00000138279	0.995681
ANXA8 ENSG00000265190	1.00303
ANXA8L1 ENSG00000264230	0.994671
ANXA9 ENSG00000143412	1.00458
AOAH ENSG00000136250	1.00548
AOC1 ENSG00000002726	0.998773
AOC2 ENSG00000131480	0.993233
AOC3 ENSG00000131471	0.996991
AOX1 ENSG00000138356	1.00221
AP000275.65 ENSG00000265590	1.01302
AP000349.2 ENSG00000280178	1.00388
AP000350.10 ENSG00000251357	0.99586
AP000721.4 ENSG00000256100	1.01315
AP000769.1 ENSG00000279576	1.00043
AP000866.1 ENSG00000279342	1.00625
AP006285.2 ENSG00000278919	0.996798
AP1AR ENSG00000138660	1.00121
AP1B1 ENSG00000100280	1.0164
AP1G1 ENSG00000166747	1.00475
AP1G2 ENSG00000213983	1.00339
AP1M1 ENSG00000072958	0.989509
AP1M2 ENSG00000129354	0.989984
AP1S1 ENSG00000106367	0.993054
AP1S2 ENSG00000182287	1.00386
AP1S3 ENSG00000152056	1.00386
AP2A1 ENSG00000196961	1.00505
AP2A2 ENSG00000183020	0.991224
AP2B1 ENSG00000006125	0.993429
AP2M1 ENSG00000161203	1.0045
AP2S1 ENSG00000042753	0.996467
AP3B1 ENSG00000132842	1.00954
AP3B2 ENSG00000103723	0.996619
AP3D1 ENSG00000065000	1.01118
AP3M1 ENSG00000185009	0.995164
AP3M2 ENSG00000070718	0.994145
AP3S1 ENSG00000177879	0.99754
AP3S2 ENSG00000157823	0.999156
AP4B1 ENSG00000134262	0.998657
AP4E1 ENSG00000081014	0.992487
AP4M1 ENSG00000221838	1.00258
AP4S1 ENSG00000100478	1.00549
AP5B1 ENSG00000254470	1.00616
AP5M1 ENSG00000053770	1.0131
AP5S1 ENSG00000125843	1.00166
AP5Z1 ENSG00000242802	0.995889
APAF1 ENSG00000120868	0.984654
APBA1 ENSG00000107282	1.00563
APBA2 ENSG00000034053	0.995281
APBA3 ENSG00000011132	0.983767
APBB1 ENSG00000166313	1.00047
APBB1IP ENSG00000077420	1.00931
APBB2 ENSG00000163697	1.00082
APBB3 ENSG00000113108	0.988717
APC ENSG00000134982	0.998023
APC2 ENSG00000115266	1.00361
APCDD1 ENSG00000154856	0.999005
APCDD1L ENSG00000198768	0.996372
APEH ENSG00000164062	0.987958
APELA ENSG00000248329	0.995464
APEX1 ENSG00000100823	0.999726
APEX2 ENSG00000169188	0.999674
APH1A ENSG00000117362	0.999705
APH1B ENSG00000138613	1.00907
API5 ENSG00000166181	0.983581
APIP ENSG00000149089	0.989838
APITD1 ENSG00000175279	1.00607
APITD1-CORT ENSG00000251503	1.00221
APLF ENSG00000169621	0.997377
APLN ENSG00000171388	1.00301
APLNR ENSG00000134817	1.00256
APLP1 ENSG00000105290	0.984745
APLP2 ENSG00000084234	1.00963
APMAP ENSG00000101474	1.01109
APOA1 ENSG00000118137	1.01113
APOA2 ENSG00000158874	0.995956
APOB ENSG00000084674	0.99467
APOBEC3A ENSG00000128383	1.00196
APOBEC3B ENSG00000179750	1.01215
APOBEC3C ENSG00000244509	0.996316
APOBEC3D ENSG00000243811	0.999264
APOBEC3F ENSG00000128394	1.00108
APOBEC3G ENSG00000239713	1.01042
APOBEC3H ENSG00000100298	1.00086
APOBEC4 ENSG00000173627	0.997086
APOBR ENSG00000184730	1.00454
APOC1 ENSG00000130208	0.993055
APOC2 ENSG00000234906	0.995215
APOC4 ENSG00000267467	0.998006
APOD ENSG00000189058	0.992397
APOE ENSG00000130203	0.993853
APOF ENSG00000175336	0.993821
APOH ENSG00000091583	1.00426
APOL1 ENSG00000100342	1.00339
APOL2 ENSG00000128335	0.997232
APOL3 ENSG00000128284	1.00058
APOL4 ENSG00000100336	1.00399
APOL6 ENSG00000221963	1.00436
APOLD1 ENSG00000178878	1.00078
APOM ENSG00000204444	1.00665
APOO ENSG00000184831	1.00873
APOOL ENSG00000155008	1.00413
APP ENSG00000142192	0.996575
APPBP2 ENSG00000062725	0.999662
APPL1 ENSG00000157500	0.99796
APPL2 ENSG00000136044	1.0079
APRT ENSG00000198931	0.998837
APTX ENSG00000137074	1.00108
AQP1 ENSG00000240583	0.993171
AQP10 ENSG00000143595	0.999285
AQP11 ENSG00000178301	1.00239
AQP2 ENSG00000167580	1.00557
AQP3 ENSG00000165272	0.993868
AQP5 ENSG00000161798	0.997193
AQP6 ENSG00000086159	1.0001
AQP7 ENSG00000165269	0.991935
AQR ENSG00000021776	1.00578
AR ENSG00000169083	0.99711
ARAF ENSG00000078061	1.0023
ARAP1 ENSG00000186635	0.998844
ARAP2 ENSG00000047365	1.01011
ARAP3 ENSG00000120318	0.986501
ARC ENSG00000198576	1.00417
ARCN1 ENSG00000095139	1.00881
AREG ENSG00000109321	1.00449
AREL1 ENSG00000119682	0.996483
ARF1 ENSG00000143761	0.99646
ARF3 ENSG00000134287	0.995151
ARF4 ENSG00000168374	0.996764
ARF5 ENSG00000004059	0.993908
ARF6 ENSG00000165527	1.00514
ARFGAP1 ENSG00000101199	1.00194
ARFGAP2 ENSG00000149182	0.994006
ARFGAP3 ENSG00000242247	1.00012
ARFGEF1 ENSG00000066777	1.00571
ARFGEF2 ENSG00000124198	1.00195
ARFGEF3 ENSG00000112379	1.00107
ARFIP1 ENSG00000164144	1.00483
ARFIP2 ENSG00000132254	0.990241
ARFRP1 ENSG00000101246	0.997727
ARG1 ENSG00000118520	1.00267
ARG2 ENSG00000081181	0.989643
ARGLU1 ENSG00000134884	1.01439
ARHGAP1 ENSG00000175220	1.00704
ARHGAP10 ENSG00000071205	1.00306
ARHGAP11A ENSG00000198826	0.995698
ARHGAP11B ENSG00000187951	1.00006
ARHGAP12 ENSG00000165322	0.990424
ARHGAP15 ENSG00000075884	1.00115
ARHGAP17 ENSG00000140750	1.00903
ARHGAP18 ENSG00000146376	0.997332
ARHGAP19 ENSG00000213390	1.00959
ARHGAP20 ENSG00000137727	0.996739
ARHGAP21 ENSG00000107863	0.99395
ARHGAP22 ENSG00000128805	0.992429
ARHGAP23 ENSG00000275832	0.999551
ARHGAP24 ENSG00000138639	1.00597
ARHGAP25 ENSG00000163219	0.993908
ARHGAP26 ENSG00000145819	1.00583
ARHGAP27 ENSG00000159314	1.0035
ARHGAP28 ENSG00000088756	0.995286
ARHGAP29 ENSG00000137962	1.02258
ARHGAP30 ENSG00000186517	1.00486
ARHGAP31 ENSG00000031081	0.999837
ARHGAP32 ENSG00000134909	0.989032
ARHGAP33 ENSG00000004777	0.992742
ARHGAP35 ENSG00000160007	0.995582
ARHGAP39 ENSG00000147799	0.992245
ARHGAP4 ENSG00000089820	0.999505
ARHGAP40 ENSG00000124143	0.999086
ARHGAP42 ENSG00000165895	1.00337
ARHGAP44 ENSG00000006740	1.00377
ARHGAP45 ENSG00000180448	0.991826
ARHGAP5 ENSG00000100852	1.00759
ARHGAP6 ENSG00000047648	0.994575
ARHGAP8 ENSG00000241484	1.00023
ARHGAP9 ENSG00000123329	1.00434
ARHGDIA ENSG00000141522	1.00383
ARHGDIB ENSG00000111348	0.99221
ARHGDIG ENSG00000242173	1.00635
ARHGEF1 ENSG00000076928	1.00646
ARHGEF10 ENSG00000104728	0.992877
ARHGEF10L ENSG00000074964	0.999658
ARHGEF11 ENSG00000132694	0.99341
ARHGEF12 ENSG00000196914	0.999571
ARHGEF15 ENSG00000198844	1.00029
ARHGEF16 ENSG00000130762	1.00266
ARHGEF17 ENSG00000110237	0.998754
ARHGEF18 ENSG00000104880	1.00477
ARHGEF19 ENSG00000142632	0.994258
ARHGEF2 ENSG00000116584	1.00615
ARHGEF25 ENSG00000240771	1.0052
ARHGEF26 ENSG00000114790	1.00033
ARHGEF28 ENSG00000214944	1.0033
ARHGEF3 ENSG00000163947	1.0053
ARHGEF33 ENSG00000214694	0.987829
ARHGEF35 ENSG00000213214	1.00172
ARHGEF37 ENSG00000183111	0.991521
ARHGEF38 ENSG00000236699	0.994592
ARHGEF39 ENSG00000137135	1.01559
ARHGEF4 ENSG00000136002	1.00101
ARHGEF40 ENSG00000165801	0.999002
ARHGEF5 ENSG00000050327	1.01151
ARHGEF6 ENSG00000129675	1.00538
ARHGEF7 ENSG00000102606	0.997606
ARHGEF9 ENSG00000131089	0.993583
ARID1A ENSG00000117713	1.00457
ARID1B ENSG00000049618	0.992446
ARID2 ENSG00000189079	1.00096
ARID3A ENSG00000116017	0.995715
ARID3B ENSG00000179361	0.999547
ARID4A ENSG00000032219	0.987684
ARID4B ENSG00000054267	0.99946
ARID5A ENSG00000196843	0.995829
ARID5B ENSG00000150347	0.992606
ARIH1 ENSG00000166233	0.996131
ARIH2 ENSG00000177479	1.00389
ARIH2OS ENSG00000221883	1.00049
ARL1 ENSG00000120805	1.00119
ARL10 ENSG00000175414	1.00571
ARL11 ENSG00000152213	1.00864
ARL13B ENSG00000169379	1.00242
ARL14EP ENSG00000152219	0.994612
ARL15 ENSG00000185305	1.00586
ARL16 ENSG00000214087	1.0028
ARL17A ENSG00000185829	0.996805
ARL17B ENSG00000228696	0.998955
ARL2 ENSG00000213465	1.00309
ARL2BP ENSG00000102931	1.01005
ARL3 ENSG00000138175	1.01168
ARL4A ENSG00000122644	0.987744
ARL4C ENSG00000188042	0.996482
ARL4D ENSG00000175906	1.00001
ARL5A ENSG00000162980	1.00488
ARL5B ENSG00000165997	0.998036
ARL6 ENSG00000113966	1.00111
ARL6IP1 ENSG00000170540	0.999934
ARL6IP4 ENSG00000182196	1.00121
ARL6IP5 ENSG00000144746	0.997141
ARL6IP6 ENSG00000177917	0.99718
ARL8A ENSG00000143862	0.993702
ARL8B ENSG00000134108	1.0054
ARL9 ENSG00000196503	0.987971
ARMC1 ENSG00000104442	1.00542
ARMC10 ENSG00000170632	0.996234
ARMC12 ENSG00000157343	1.00815
ARMC2 ENSG00000118690	0.994786
ARMC4 ENSG00000169126	1.00843
ARMC5 ENSG00000140691	0.996953
ARMC6 ENSG00000105676	1.00252
ARMC7 ENSG00000125449	1.00099
ARMC8 ENSG00000114098	1.0039
ARMC9 ENSG00000135931	0.989918
ARMCX1 ENSG00000126947	1.00143
ARMCX2 ENSG00000184867	0.994831
ARMCX3 ENSG00000102401	0.995597
ARMCX4 ENSG00000196440	0.99414
ARMCX5 ENSG00000125962	1.00783
ARMCX6 ENSG00000198960	1.00328
ARMS2 ENSG00000254636	1.00097
ARMT1 ENSG00000146476	0.996408
ARNT ENSG00000143437	1.01104
ARNT2 ENSG00000172379	1.00617
ARNTL ENSG00000133794	1.00617
ARNTL2 ENSG00000029153	0.996088
ARPC1A ENSG00000241685	0.9933
ARPC1B ENSG00000130429	1.01192
ARPC2 ENSG00000163466	0.994808
ARPC3 ENSG00000111229	1.00661
ARPC4 ENSG00000241553	1.00214
ARPC5 ENSG00000162704	0.998537
ARPC5L ENSG00000136950	1.00708
ARPIN ENSG00000242498	1.00863
ARPP19 ENSG00000128989	0.998266
ARRB1 ENSG00000137486	0.994923
ARRB2 ENSG00000141480	1.00708
ARRDC1 ENSG00000197070	0.996376
ARRDC2 ENSG00000105643	0.996016
ARRDC3 ENSG00000113369	1.00093
ARRDC4 ENSG00000140450	1.01595
ARRDC5 ENSG00000205784	0.998381
ARSA ENSG00000100299	0.990087
ARSB ENSG00000113273	1.00394
ARSD ENSG00000006756	1.00569
ARSE ENSG00000157399	0.988971
ARSF ENSG00000062096	0.998791
ARSG ENSG00000141337	0.997056
ARSI ENSG00000183876	0.992676
ARSJ ENSG00000180801	1.00382
ARSK ENSG00000164291	1.00138
ART3 ENSG00000156219	0.995539
ART5 ENSG00000167311	1.00905
ARTN ENSG00000117407	1.00286
ARV1 ENSG00000173409	1.0038
ARVCF ENSG00000099889	1.0122
ARX ENSG00000004848	0.99272
ASAH1 ENSG00000104763	0.988584
ASAH2 ENSG00000188611	1.00344
ASAH2B ENSG00000204147	0.995273
ASAP1 ENSG00000153317	1.00815
ASAP2 ENSG00000151693	1.00294
ASAP3 ENSG00000088280	0.994524
ASB1 ENSG00000065802	0.996612
ASB11 ENSG00000165192	0.997502
ASB12 ENSG00000198881	1.00347
ASB13 ENSG00000196372	0.991722
ASB14 ENSG00000239388	1.00384
ASB16 ENSG00000161664	1.00103
ASB2 ENSG00000100628	0.993061
ASB3 ENSG00000115239	0.993914
ASB5 ENSG00000164122	0.999777
ASB6 ENSG00000148331	1.01088
ASB7 ENSG00000183475	0.98312
ASB8 ENSG00000177981	1.00238
ASB9 ENSG00000102048	1.00541
ASCC1 ENSG00000138303	1.0061
ASCC2 ENSG00000100325	0.999091
ASCC3 ENSG00000112249	1.0053
ASCL2 ENSG00000183734	0.992195
ASCL5 ENSG00000232237	1.00087
ASF1A ENSG00000111875	0.998662
ASF1B ENSG00000105011	1.01236
ASGR1 ENSG00000141505	1.00112
ASGR2 ENSG00000161944	0.99137
ASH1L ENSG00000116539	1.00381
ASH2L ENSG00000129691	1.00677
ASIC1 ENSG00000110881	0.997937
ASIC3 ENSG00000213199	1.00157
ASIC4 ENSG00000072182	1.00604
ASIP ENSG00000101440	0.998205
ASL ENSG00000126522	1.01107
ASMT ENSG00000196433	0.988406
ASMTL ENSG00000169093	0.99225
ASNA1 ENSG00000198356	0.994646
ASNS ENSG00000070669	0.994946
ASNSD1 ENSG00000138381	1.00591
ASPA ENSG00000108381	1.00669
ASPG ENSG00000166183	0.991583
ASPH ENSG00000198363	1.00193
ASPHD1 ENSG00000174939	1.00434
ASPHD2 ENSG00000128203	1.00255
ASPM ENSG00000066279	1.00853
ASPN ENSG00000106819	1.00734
ASPRV1 ENSG00000244617	0.992956
ASPSCR1 ENSG00000169696	0.991051
ASRGL1 ENSG00000162174	1.00423
ASS1 ENSG00000130707	0.993642
ASTE1 ENSG00000034533	1.01453
ASTN1 ENSG00000152092	1.00457
ASTN2 ENSG00000148219	0.996052
ASUN ENSG00000064102	0.998355
ASXL1 ENSG00000171456	1.00155
ASXL2 ENSG00000143970	0.994295
ASXL3 ENSG00000141431	0.998265
ASZ1 ENSG00000154438	1.00295
ATAD1 ENSG00000138138	0.999994
ATAD2 ENSG00000156802	1.00216
ATAD2B ENSG00000119778	1.00314
ATAD3A ENSG00000197785	0.996831
ATAD3B ENSG00000160072	1.00082
ATAD3C ENSG00000215915	1.00676
ATAD5 ENSG00000176208	0.998207
ATAT1 ENSG00000137343	0.999889
ATCAY ENSG00000167654	1.01189
ATE1 ENSG00000107669	0.998456
ATF1 ENSG00000123268	0.994728
ATF2 ENSG00000115966	1.00056
ATF3 ENSG00000162772	1.00784
ATF4 ENSG00000128272	0.991545
ATF5 ENSG00000169136	0.992959
ATF6 ENSG00000118217	0.991432
ATF6B ENSG00000213676	1.00728
ATF7 ENSG00000170653	1.00674
ATF7IP ENSG00000171681	1.00404
ATF7IP2 ENSG00000166669	1.0023
ATG10 ENSG00000152348	0.99966
ATG101 ENSG00000123395	1.00287
ATG12 ENSG00000145782	1.0095
ATG13 ENSG00000175224	1.00043
ATG14 ENSG00000126775	1.00319
ATG16L1 ENSG00000085978	1.00281
ATG16L2 ENSG00000168010	1.00284
ATG2A ENSG00000110046	1.00469
ATG2B ENSG00000066739	0.998647
ATG3 ENSG00000144848	1.00613
ATG4A ENSG00000101844	0.999299
ATG4B ENSG00000168397	1.00553
ATG4C ENSG00000125703	0.995499
ATG4D ENSG00000130734	1.0016
ATG5 ENSG00000057663	1.00535
ATG7 ENSG00000197548	0.99548
ATG9A ENSG00000198925	0.997834
ATG9B ENSG00000181652	1.00636
ATHL1 ENSG00000142102	1.00465
ATIC ENSG00000138363	1.00699
ATL1 ENSG00000198513	0.995579
ATL2 ENSG00000119787	1.01173
ATL3 ENSG00000184743	0.998842
ATM ENSG00000149311	1.0135
ATMIN ENSG00000166454	0.991031
ATN1 ENSG00000111676	0.999728
ATOH1 ENSG00000172238	0.993051
ATOH7 ENSG00000179774	0.999078
ATOH8 ENSG00000168874	0.995089
ATOX1 ENSG00000177556	0.998257
ATP10A ENSG00000206190	1.00236
ATP10B ENSG00000118322	0.997347
ATP10D ENSG00000145246	1.01015
ATP11A ENSG00000068650	1.00459
ATP11B ENSG00000058063	1.00116
ATP11C ENSG00000101974	1.00251
ATP12A ENSG00000075673	1.0088
ATP13A1 ENSG00000105726	0.997318
ATP13A2 ENSG00000159363	1.00352
ATP13A3 ENSG00000133657	1.0081
ATP13A4 ENSG00000127249	0.996237
ATP13A5 ENSG00000187527	1.00216
ATP1A1 ENSG00000163399	1.00497
ATP1A2 ENSG00000018625	1.00553
ATP1A3 ENSG00000105409	0.99877
ATP1A4 ENSG00000132681	0.997584
ATP1B1 ENSG00000143153	1.00021
ATP1B2 ENSG00000129244	0.994169
ATP1B3 ENSG00000069849	0.991264
ATP23 ENSG00000166896	0.992674
ATP2A1 ENSG00000196296	0.999597
ATP2A2 ENSG00000174437	1.01064
ATP2A3 ENSG00000074370	1.00202
ATP2B1 ENSG00000070961	0.998624
ATP2B2 ENSG00000157087	0.997334
ATP2B3 ENSG00000067842	1.00571
ATP2B4 ENSG00000058668	1.00437
ATP2C1 ENSG00000017260	0.996634
ATP2C2 ENSG00000064270	0.999879
ATP4B ENSG00000186009	0.992673
ATP5J2-PTCD1 ENSG00000248919	1.00471
ATP5SL ENSG00000105341	0.998344
ATP6AP1 ENSG00000071553	1.00367
ATP6AP1L ENSG00000205464	1.01049
ATP6AP2 ENSG00000182220	0.998155
ATP6V0A1 ENSG00000033627	0.994451
ATP6V0A2 ENSG00000185344	1.00468
ATP6V0A4 ENSG00000105929	1.00408
ATP6V0B ENSG00000117410	0.99943
ATP6V0C ENSG00000185883	1.00212
ATP6V0D1 ENSG00000159720	0.992193
ATP6V0D2 ENSG00000147614	0.988577
ATP6V0E1 ENSG00000113732	0.99815
ATP6V0E2 ENSG00000171130	1.01119
ATP6V1A ENSG00000114573	0.998274
ATP6V1B1 ENSG00000116039	1.00475
ATP6V1B2 ENSG00000147416	1.00391
ATP6V1C1 ENSG00000155097	0.997209
ATP6V1C2 ENSG00000143882	1.00519
ATP6V1D ENSG00000100554	0.987852
ATP6V1E1 ENSG00000131100	1.00004
ATP6V1E2 ENSG00000250565	1.00122
ATP6V1F ENSG00000128524	0.990398
ATP6V1G1 ENSG00000136888	1.00171
ATP6V1G2 ENSG00000213760	1.00184
ATP6V1H ENSG00000047249	0.998954
ATP7A ENSG00000165240	1.00744
ATP7B ENSG00000123191	0.992379
ATP8A1 ENSG00000124406	1.00439
ATP8A2 ENSG00000132932	0.99662
ATP8B1 ENSG00000081923	1.00747
ATP8B2 ENSG00000143515	1.00084
ATP8B3 ENSG00000130270	0.992227
ATP8B4 ENSG00000104043	1.01246
ATP9A ENSG00000054793	0.990641
ATP9B ENSG00000166377	1.00095
ATPIF1 ENSG00000130770	0.997708
ATR ENSG00000175054	0.999859
ATRAID ENSG00000138085	0.988241
ATRIP ENSG00000164053	0.995007
ATRIP ENSG00000282827	1.00668
ATRN ENSG00000088812	1.0048
ATRNL1 ENSG00000107518	1.00441
ATRX ENSG00000085224	0.996599
ATXN1 ENSG00000124788	1.01207
ATXN10 ENSG00000130638	1.00674
ATXN1L ENSG00000224470	1.00864
ATXN2 ENSG00000204842	0.989883
ATXN2L ENSG00000168488	1.00383
ATXN3 ENSG00000066427	1.00387
ATXN7 ENSG00000163635	0.993923
ATXN7L1 ENSG00000146776	0.993957
ATXN7L2 ENSG00000162650	1.0115
ATXN7L3 ENSG00000087152	0.997748
ATXN7L3B ENSG00000253719	1.00351
AUH ENSG00000148090	1.00727
AUNIP ENSG00000127423	0.988644
AUP1 ENSG00000115307	1.00497
AURKA ENSG00000087586	1.00098
AURKAIP1 ENSG00000175756	0.996039
AURKB ENSG00000178999	0.994672
AURKC ENSG00000105146	1.00251
AUTS2 ENSG00000158321	1.0092
AVEN ENSG00000169857	0.989614
AVIL ENSG00000135407	0.996072
AVL9 ENSG00000105778	0.995283
AVPI1 ENSG00000119986	0.99882
AVPR1A ENSG00000166148	1.00316
AVPR2 ENSG00000126895	1.00552
AXDND1 ENSG00000162779	0.99563
AXIN1 ENSG00000103126	0.996435
AXIN2 ENSG00000168646	1.01431
AXL ENSG00000167601	0.992871
AZGP1 ENSG00000160862	0.999156
AZI2 ENSG00000163512	1.00265
AZIN1 ENSG00000155096	1.00402
AZIN2 ENSG00000142920	1.01289
AZU1 ENSG00000172232	0.990833
B2M ENSG00000166710	0.996905
B3GALNT1 ENSG00000169255	1.0075
B3GALNT2 ENSG00000162885	0.999382
B3GALT1 ENSG00000172318	0.990482
B3GALT2 ENSG00000162630	0.999251
B3GALT4 ENSG00000235863	1.00582
B3GALT5 ENSG00000183778	0.996483
B3GALT6 ENSG00000176022	1.01176
B3GAT1 ENSG00000109956	1.0061
B3GAT2 ENSG00000112309	0.9902
B3GAT3 ENSG00000149541	1.00582
B3GLCT ENSG00000187676	0.99574
B3GNT2 ENSG00000170340	0.992931
B3GNT3 ENSG00000179913	0.996592
B3GNT4 ENSG00000176383	1.00575
B3GNT5 ENSG00000176597	1.00759
B3GNT6 ENSG00000198488	1.00179
B3GNT7 ENSG00000156966	1.00765
B3GNT8 ENSG00000177191	0.996839
B3GNT9 ENSG00000237172	1.00386
B3GNTL1 ENSG00000175711	0.997718
B4GALNT1 ENSG00000135454	1.00903
B4GALNT2 ENSG00000167080	1.00022
B4GALNT3 ENSG00000139044	0.998235
B4GALNT4 ENSG00000182272	0.998764
B4GALT1 ENSG00000086062	0.997705
B4GALT2 ENSG00000117411	0.989088
B4GALT3 ENSG00000158850	1.01228
B4GALT4 ENSG00000121578	0.998871
B4GALT5 ENSG00000158470	0.995265
B4GALT6 ENSG00000118276	1.00329
B4GALT7 ENSG00000027847	0.999269
B4GAT1 ENSG00000174684	1.00191
B9D1 ENSG00000108641	0.985359
B9D2 ENSG00000123810	0.998232
BAALC ENSG00000164929	1.00776
BAAT ENSG00000136881	0.994133
BABAM1 ENSG00000105393	0.993611
BACE1 ENSG00000186318	0.994461
BACE2 ENSG00000182240	1.00754
BACH1 ENSG00000156273	0.994389
BACH2 ENSG00000112182	0.984632
BAD ENSG00000002330	0.998499
BAG1 ENSG00000107262	0.99377
BAG2 ENSG00000112208	0.985453
BAG3 ENSG00000151929	0.996221
BAG4 ENSG00000156735	1.00503
BAG5 ENSG00000166170	0.998184
BAG6 ENSG00000204463	0.996664
BAHCC1 ENSG00000266074	0.98875
BAHD1 ENSG00000140320	1.00298
BAIAP2 ENSG00000175866	0.989257
BAIAP2L1 ENSG00000006453	1.00051
BAIAP2L2 ENSG00000128298	0.999691
BAIAP3 ENSG00000007516	0.996374
BAK1 ENSG00000030110	0.99456
BAMBI ENSG00000095739	1.00344
BANF1 ENSG00000175334	1.00506
BANF2 ENSG00000125888	0.990858
BANK1 ENSG00000153064	0.999503
BANP ENSG00000172530	0.995537
BAP1 ENSG00000163930	0.998258
BARD1 ENSG00000138376	1.00888
BARX1 ENSG00000131668	1.00208
BARX2 ENSG00000043039	0.994549
BASP1 ENSG00000176788	1.00131
BATF ENSG00000156127	0.992137
BATF2 ENSG00000168062	0.989758
BATF3 ENSG00000123685	1.00427
BAX ENSG00000087088	1.00509
BAZ1A ENSG00000198604	0.99284
BAZ1B ENSG00000009954	0.997278
BAZ2A ENSG00000076108	1.00281
BAZ2B ENSG00000123636	0.996189
BBC3 ENSG00000105327	0.996905
BBIP1 ENSG00000214413	0.999186
BBOF1 ENSG00000119636	0.991586
BBOX1 ENSG00000129151	1.0015
BBS1 ENSG00000174483	1.00975
BBS10 ENSG00000179941	1.002
BBS12 ENSG00000181004	0.99687
BBS2 ENSG00000125124	1.00117
BBS4 ENSG00000140463	1.00265
BBS5 ENSG00000163093	1.00062
BBS7 ENSG00000138686	1.00021
BBS9 ENSG00000122507	0.988067
BBX ENSG00000114439	1.00462
BCAM ENSG00000187244	0.985093
BCAN ENSG00000132692	0.999955
BCAP29 ENSG00000075790	0.99935
BCAP31 ENSG00000185825	0.997533
BCAR1 ENSG00000050820	0.99832
BCAR3 ENSG00000137936	0.997415
BCAS1 ENSG00000064787	0.995763
BCAS2 ENSG00000116752	1.0061
BCAS3 ENSG00000141376	0.991559
BCAS4 ENSG00000124243	0.993461
BCAT1 ENSG00000060982	1.0002
BCAT2 ENSG00000105552	1.00499
BCCIP ENSG00000107949	1.00237
BCDIN3D ENSG00000186666	0.996126
BCHE ENSG00000114200	1.00241
BCKDHA ENSG00000248098	0.99504
BCKDHB ENSG00000083123	0.99009
BCKDK ENSG00000103507	0.990919
BCL10 ENSG00000142867	1.00041
BCL11A ENSG00000119866	0.989639
BCL11B ENSG00000127152	1.00406
BCL2 ENSG00000171791	1.00012
BCL2A1 ENSG00000140379	0.998877
BCL2L1 ENSG00000171552	0.996142
BCL2L10 ENSG00000137875	0.997714
BCL2L11 ENSG00000153094	0.998992
BCL2L12 ENSG00000126453	1.01181
BCL2L13 ENSG00000099968	1.01139
BCL2L14 ENSG00000121380	0.993272
BCL2L15 ENSG00000188761	0.990321
BCL2L2 ENSG00000129473	1.00288
BCL2L2-PABPN1 ENSG00000258643	1.00711
BCL3 ENSG00000069399	1.01118
BCL6 ENSG00000113916	1.0003
BCL6B ENSG00000161940	1.00346
BCL7A ENSG00000110987	1.01514
BCL7B ENSG00000106635	1.01047
BCL7C ENSG00000099385	0.997761
BCL9 ENSG00000116128	0.994939
BCL9L ENSG00000186174	1.00373
BCLAF1 ENSG00000029363	1.00193
BCO1 ENSG00000135697	1.01104
BCO2 ENSG00000197580	0.995265
BCOR ENSG00000183337	1.00494
BCORL1 ENSG00000085185	0.993967
BCR ENSG00000186716	1.00408
BCS1L ENSG00000074582	0.993954
BDH1 ENSG00000161267	0.988969
BDH2 ENSG00000164039	0.997186
BDKRB1 ENSG00000100739	0.994097
BDKRB2 ENSG00000168398	0.997191
BDNF ENSG00000176697	1.00716
BDP1 ENSG00000145734	1.00667
BEAN1 ENSG00000166546	0.999905
BECN1 ENSG00000126581	0.987674
BEGAIN ENSG00000183092	0.993571
BEND2 ENSG00000177324	1.00791
BEND3 ENSG00000178409	0.988804
BEND4 ENSG00000188848	1.00356
BEND5 ENSG00000162373	1.00092
BEND6 ENSG00000151917	1.00122
BEND7 ENSG00000165626	0.999322
BEST1 ENSG00000167995	0.996946
BEST2 ENSG00000039987	1.00268
BEST3 ENSG00000127325	0.999628
BEST4 ENSG00000142959	1.00367
BET1 ENSG00000105829	0.997289
BET1L ENSG00000177951	0.998884
BEX1 ENSG00000133169	1.00493
BEX2 ENSG00000133134	1.00163
BEX3 ENSG00000166681	1.00504
BEX4 ENSG00000102409	1.00232
BEX5 ENSG00000184515	1.00594
BFAR ENSG00000103429	1.0088
BFSP1 ENSG00000125864	0.995248
BGLAP ENSG00000242252	0.997294
BGN ENSG00000182492	0.995812
BHLHB9 ENSG00000198908	1.00029
BHLHE22 ENSG00000180828	1.01181
BHLHE40 ENSG00000134107	0.990779
BHLHE41 ENSG00000123095	0.99953
BHMT ENSG00000145692	0.998552
BHMT2 ENSG00000132840	0.997378
BICC1 ENSG00000122870	0.998258
BICD1 ENSG00000151746	1.00828
BICD2 ENSG00000185963	1.00252
BICDL1 ENSG00000135127	0.997148
BICDL2 ENSG00000162069	0.99604
BID ENSG00000015475	1.01114
BIK ENSG00000100290	0.997748
BIN1 ENSG00000136717	0.999378
BIN2 ENSG00000110934	1.00165
BIN3 ENSG00000147439	1.00918
BIRC2 ENSG00000110330	1.01513
BIRC3 ENSG00000023445	0.995851
BIRC5 ENSG00000089685	1.00025
BIRC6 ENSG00000115760	0.98448
BIRC7 ENSG00000101197	1.00141
BIVM ENSG00000134897	1.00888
BLCAP ENSG00000166619	0.996897
BLK ENSG00000136573	0.995495
BLM ENSG00000197299	1.01006
BLMH ENSG00000108578	1.00095
BLNK ENSG00000095585	1.00152
BLOC1S1 ENSG00000135441	1.00165
BLOC1S2 ENSG00000196072	1.00214
BLOC1S3 ENSG00000189114	1.00572
BLOC1S4 ENSG00000186222	1.00249
BLOC1S5 ENSG00000188428	0.999707
BLOC1S6 ENSG00000104164	0.995973
BLVRA ENSG00000106605	0.990615
BLVRB ENSG00000090013	0.987493
BLZF1 ENSG00000117475	0.996712
BMF ENSG00000104081	1.00826
BMI1 ENSG00000168283	1.00324
BMP1 ENSG00000168487	1.00441
BMP2 ENSG00000125845	0.993137
BMP2K ENSG00000138756	0.999413
BMP4 ENSG00000125378	1.0037
BMP5 ENSG00000112175	0.995276
BMP6 ENSG00000153162	0.997272
BMP7 ENSG00000101144	0.990084
BMP8A ENSG00000183682	1.00726
BMP8B ENSG00000116985	0.995437
BMPER ENSG00000164619	0.989393
BMPR1A ENSG00000107779	0.997025
BMPR1B ENSG00000138696	1.00176
BMPR2 ENSG00000204217	0.999596
BMS1 ENSG00000165733	1.00142
BMT2 ENSG00000164603	0.98561
BMX ENSG00000102010	0.989812
BNC2 ENSG00000173068	1.00344
BNIP1 ENSG00000113734	1.00001
BNIP2 ENSG00000140299	0.999753
BNIP3 ENSG00000176171	0.999377
BNIP3L ENSG00000104765	1.00191
BNIPL ENSG00000163141	1.00365
BOC ENSG00000144857	1.00756
BOD1 ENSG00000145919	0.988911
BOD1L1 ENSG00000038219	1.01133
BOD1L2 ENSG00000228075	0.999197
BOK ENSG00000176720	1.00126
BOLA1 ENSG00000178096	1.01172
BOLA2B ENSG00000169627	1.01142
BOLA3 ENSG00000163170	1.00288
BOLL ENSG00000152430	0.993818
BOP1 ENSG00000261236	1.00155
BORA ENSG00000136122	1.00193
BORCS5 ENSG00000165714	1.00606
BORCS6 ENSG00000196544	1.00088
BORCS7 ENSG00000166275	1.00214
BORCS8 ENSG00000254901	0.994547
BORCS8-MEF2B ENSG00000064489	0.992801
BPGM ENSG00000172331	1.01199
BPHL ENSG00000137274	0.988657
BPI ENSG00000101425	1.00275
BPIFB1 ENSG00000125999	0.997234
BPIFB2 ENSG00000078898	1.00141
BPNT1 ENSG00000162813	1.00138
BPTF ENSG00000171634	0.992337
BRAF ENSG00000157764	0.992681
BRAP ENSG00000089234	1.01345
BRAT1 ENSG00000106009	1.00726
BRCA1 ENSG00000012048	1.00444
BRCA2 ENSG00000139618	1.00513
BRCC3 ENSG00000185515	1.00792
BRD1 ENSG00000100425	0.994698
BRD2 ENSG00000204256	0.991967
BRD3 ENSG00000169925	1.00479
BRD4 ENSG00000141867	0.991734
BRD7 ENSG00000166164	0.999044
BRD8 ENSG00000112983	0.99571
BRD9 ENSG00000028310	1.00312
BRDT ENSG00000137948	1.00618
BRE ENSG00000158019	1.00996
BRF1 ENSG00000185024	1.00738
BRF2 ENSG00000104221	0.998391
BRI3 ENSG00000164713	1.00043
BRI3BP ENSG00000184992	0.997494
BRICD5 ENSG00000182685	1.00936
BRINP1 ENSG00000078725	0.998988
BRINP3 ENSG00000162670	0.992767
BRIP1 ENSG00000136492	0.997596
BRIX1 ENSG00000113460	1.00625
BRK1 ENSG00000254999	0.997471
BRMS1 ENSG00000174744	1.00057
BRMS1L ENSG00000100916	1.00487
BROX ENSG00000162819	1.00919
BRPF1 ENSG00000156983	0.996764
BRPF3 ENSG00000096070	1.01003
BRS3 ENSG00000102239	1.00018
BRSK1 ENSG00000160469	0.99845
BRSK2 ENSG00000174672	0.995801
BRWD1 ENSG00000185658	0.99302
BRWD3 ENSG00000165288	0.990383
BSCL2 ENSG00000168000	0.997413
BSDC1 ENSG00000160058	0.998698
BSG ENSG00000172270	0.998451
BSN ENSG00000164061	0.998357
BSPRY ENSG00000119411	0.989587
BST1 ENSG00000109743	0.988993
BST2 ENSG00000130303	0.996771
BTAF1 ENSG00000095564	1.00177
BTBD1 ENSG00000064726	0.993703
BTBD10 ENSG00000148925	0.996552
BTBD11 ENSG00000151136	1.00758
BTBD16 ENSG00000138152	1.0052
BTBD18 ENSG00000233436	0.999951
BTBD19 ENSG00000222009	1.00731
BTBD2 ENSG00000133243	0.992702
BTBD3 ENSG00000132640	0.997019
BTBD6 ENSG00000184887	0.997228
BTBD7 ENSG00000011114	0.996187
BTBD8 ENSG00000189195	0.996757
BTBD9 ENSG00000183826	0.988151
BTC ENSG00000174808	0.990359
BTD ENSG00000169814	1.0043
BTF3 ENSG00000145741	1.00767
BTF3L4 ENSG00000134717	1.00317
BTG1 ENSG00000133639	1.00061
BTG2 ENSG00000159388	1.00746
BTG3 ENSG00000154640	0.997289
BTG4 ENSG00000137707	1.00371
BTK ENSG00000010671	1.002
BTLA ENSG00000186265	0.999162
BTN2A1 ENSG00000112763	0.999756
BTN2A2 ENSG00000124508	1.00325
BTN3A1 ENSG00000026950	0.999314
BTN3A2 ENSG00000186470	1.00218
BTN3A3 ENSG00000111801	0.993572
BTNL8 ENSG00000113303	0.994673
BTNL9 ENSG00000165810	1.00141
BTRC ENSG00000166167	0.995734
BUB1 ENSG00000169679	0.994268
BUB1B ENSG00000156970	1.00775
BUB3 ENSG00000154473	1.00075
BUD13 ENSG00000137656	1.00925
BUD31 ENSG00000106245	0.998182
BVES ENSG00000112276	1.01458
BYSL ENSG00000112578	1.00046
BZW1 ENSG00000082153	0.997716
BZW2 ENSG00000136261	0.998855
C10orf10 ENSG00000165507	0.995657
C10orf107 ENSG00000183346	1.0062
C10orf11 ENSG00000148655	1.01873
C10orf128 ENSG00000204161	1.00768
C10orf2 ENSG00000107815	1.00422
C10orf35 ENSG00000171224	0.988978
C10orf53 ENSG00000178645	0.994186
C10orf54 ENSG00000107738	1.00049
C10orf55 ENSG00000222047	0.999176
C10orf76 ENSG00000120029	1.01069
C10orf88 ENSG00000119965	1.00312
C10orf95 ENSG00000120055	0.993663
C10orf99 ENSG00000188373	0.99039
C11orf1 ENSG00000137720	0.993134
C11orf16 ENSG00000176029	1.00267
C11orf21 ENSG00000110665	1.00802
C11orf24 ENSG00000171067	0.989476
C11orf31 ENSG00000211450	1.00815
C11orf40 ENSG00000171987	0.996745
C11orf45 ENSG00000174370	0.998146
C11orf49 ENSG00000149179	1.00507
C11orf52 ENSG00000149300	0.993783
C11orf54 ENSG00000182919	1.00486
C11orf57 ENSG00000150776	0.990764
C11orf58 ENSG00000110696	1.00814
C11orf63 ENSG00000109944	0.995812
C11orf65 ENSG00000166323	0.999168
C11orf68 ENSG00000175573	1.00342
C11orf70 ENSG00000137691	1.00273
C11orf71 ENSG00000180425	1.00665
C11orf74 ENSG00000166352	0.997188
C11orf80 ENSG00000173715	1.00196
C11orf84 ENSG00000168005	1.00451
C11orf87 ENSG00000185742	0.998718
C11orf88 ENSG00000183644	0.989441
C11orf95 ENSG00000188070	1.00892
C11orf96 ENSG00000187479	0.990175
C11orf98 ENSG00000278615	0.98762
C12orf10 ENSG00000139637	1.00031
C12orf29 ENSG00000133641	1.0014
C12orf4 ENSG00000047621	1.00036
C12orf40 ENSG00000180116	1.00215
C12orf42 ENSG00000179088	1.00473
C12orf43 ENSG00000157895	0.991172
C12orf45 ENSG00000151131	1.0032
C12orf49 ENSG00000111412	1.00525
C12orf50 ENSG00000165805	1.00376
C12orf54 ENSG00000177627	0.99745
C12orf56 ENSG00000185306	1.00595
C12orf57 ENSG00000111678	0.992586
C12orf60 ENSG00000182993	0.995683
C12orf65 ENSG00000130921	1.00655
C12orf66 ENSG00000174206	0.997492
C12orf71 ENSG00000214700	0.995415
C12orf73 ENSG00000204954	0.998238
C12orf75 ENSG00000235162	1.00823
C12orf76 ENSG00000174456	1.00359
C14orf1 ENSG00000133935	0.99622
C14orf105 ENSG00000100557	1.00258
C14orf119 ENSG00000179933	1.00319
C14orf132 ENSG00000227051	0.994689
C14orf142 ENSG00000170270	0.997441
C14orf159 ENSG00000133943	0.992112
C14orf166 ENSG00000087302	0.995835
C14orf169 ENSG00000170468	1.00076
C14orf180 ENSG00000184601	1.00595
C14orf2 ENSG00000156411	0.995538
C14orf28 ENSG00000179476	1.00329
C14orf37 ENSG00000139971	0.992635
C14orf39 ENSG00000179008	1.00322
C14orf79 ENSG00000140104	0.994497
C14orf80 ENSG00000185347	0.997654
C14orf93 ENSG00000100802	1.00227
C15orf39 ENSG00000167173	1.00004
C15orf40 ENSG00000169609	1.01185
C15orf41 ENSG00000186073	1.00222
C15orf48 ENSG00000166920	1.01133
C15orf52 ENSG00000188549	1.00095
C15orf53 ENSG00000175779	0.9953
C15orf57 ENSG00000128891	1.00135
C15orf59 ENSG00000205363	1.00682
C15orf61 ENSG00000189227	0.993411
C15orf62 ENSG00000188277	0.99654
C15orf65 ENSG00000261652	1.00321
C16orf13 ENSG00000130731	1.00049
C16orf45 ENSG00000166780	1.01363
C16orf46 ENSG00000166455	0.991499
C16orf52 ENSG00000185716	1.01087
C16orf54 ENSG00000185905	0.996556
C16orf58 ENSG00000140688	1.01761
C16orf59 ENSG00000162062	1.00366
C16orf62 ENSG00000103544	1.00441
C16orf70 ENSG00000125149	1.00102
C16orf71 ENSG00000166246	0.995357
C16orf72 ENSG00000182831	1.00784
C16orf74 ENSG00000154102	0.993408
C16orf78 ENSG00000166152	1.00475
C16orf86 ENSG00000159761	1.01512
C16orf87 ENSG00000155330	0.995074
C16orf89 ENSG00000153446	0.998612
C16orf91 ENSG00000174109	1.00981
C16orf95 ENSG00000260456	1.00746
C17orf107 ENSG00000205710	0.987401
C17orf49 ENSG00000258315	0.996805
C17orf50 ENSG00000270806	0.99322
C17orf51 ENSG00000212719	1.00535
C17orf53 ENSG00000125319	1.00922
C17orf58 ENSG00000186665	1.00064
C17orf62 ENSG00000178927	1.00784
C17orf64 ENSG00000141371	1.00465
C17orf67 ENSG00000214226	1.00672
C17orf75 ENSG00000108666	0.998696
C17orf78 ENSG00000278505	1.00386
C17orf80 ENSG00000141219	0.993697
C17orf89 ENSG00000224877	1.00602
C17orf96 ENSG00000273604	1.00359
C17orf97 ENSG00000187624	0.99395
C17orf99 ENSG00000187997	0.990787
C18orf21 ENSG00000141428	0.998607
C18orf25 ENSG00000152242	0.991109
C18orf32 ENSG00000177576	0.998989
C18orf54 ENSG00000166845	0.993416
C18orf63 ENSG00000206043	0.985456
C18orf8 ENSG00000141452	0.998691
C19orf12 ENSG00000131943	0.998275
C19orf18 ENSG00000177025	1.0043
C19orf24 ENSG00000228300	1.01217
C19orf25 ENSG00000119559	1.00628
C19orf33 ENSG00000167644	1.00866
C19orf35 ENSG00000188305	0.994061
C19orf38 ENSG00000214212	1.00606
C19orf43 ENSG00000123144	1.01176
C19orf44 ENSG00000105072	1.00325
C19orf45 ENSG00000198723	1.00214
C19orf47 ENSG00000160392	0.999625
C19orf48 ENSG00000167747	0.991453
C19orf52 ENSG00000142444	1.01113
C19orf53 ENSG00000104979	0.999148
C19orf54 ENSG00000188493	1.00503
C19orf57 ENSG00000132016	1.0011
C19orf60 ENSG00000006015	0.990826
C19orf66 ENSG00000130813	1.00622
C19orf68 ENSG00000185453	1.00093
C19orf70 ENSG00000174917	1.00733
C19orf71 ENSG00000183397	0.990283
C19orf73 ENSG00000221916	1.00635
C19orf81 ENSG00000235034	0.998588
C1D ENSG00000197223	0.99641
C1GALT1 ENSG00000106392	0.986108
C1GALT1C1 ENSG00000171155	1.00899
C1GALT1C1L ENSG00000223658	0.993053
C1QA ENSG00000173372	0.999613
C1QB ENSG00000173369	0.993104
C1QBP ENSG00000108561	0.992944
C1QC ENSG00000159189	0.998235
C1QL1 ENSG00000131094	1.00289
C1QL3 ENSG00000165985	1.00148
C1QTNF1 ENSG00000173918	1.0023
C1QTNF2 ENSG00000145861	1.00043
C1QTNF3 ENSG00000082196	1.00037
C1QTNF4 ENSG00000172247	0.99479
C1QTNF5 ENSG00000223953	1.00469
C1QTNF6 ENSG00000133466	0.994886
C1QTNF7 ENSG00000163145	0.999091
C1QTNF9 ENSG00000240654	0.998418
C1QTNF9B ENSG00000205863	1.01434
C1QTNF9B-AS1 ENSG00000281899	1.00516
C1R ENSG00000159403	0.994611
C1RL ENSG00000139178	0.999333
C1S ENSG00000182326	0.996343
C1orf101 ENSG00000179397	0.994648
C1orf105 ENSG00000180999	0.994792
C1orf106 ENSG00000163362	1.00176
C1orf109 ENSG00000116922	1.00053
C1orf112 ENSG00000000460	1.00796
C1orf115 ENSG00000162817	0.989923
C1orf116 ENSG00000182795	1.00445
C1orf122 ENSG00000197982	1.00075
C1orf123 ENSG00000162384	1.00979
C1orf127 ENSG00000175262	0.990909
C1orf131 ENSG00000143633	0.993304
C1orf145 ENSG00000162913	1.00545
C1orf146 ENSG00000203910	1.00063
C1orf158 ENSG00000157330	1.00718
C1orf159 ENSG00000131591	1.00327
C1orf162 ENSG00000143110	1.00157
C1orf167 ENSG00000215910	1.00362
C1orf168 ENSG00000187889	0.996918
C1orf174 ENSG00000198912	1.0058
C1orf185 ENSG00000204006	1.01239
C1orf186 ENSG00000263961	1.00498
C1orf194 ENSG00000179902	1.01086
C1orf198 ENSG00000119280	1.00671
C1orf204 ENSG00000188004	1.00384
C1orf21 ENSG00000116667	1.00338
C1orf210 ENSG00000253313	0.997234
C1orf216 ENSG00000142686	1.00449
C1orf226 ENSG00000239887	1.00004
C1orf228 ENSG00000198520	0.99949
C1orf234 ENSG00000227868	1.00045
C1orf27 ENSG00000157181	1.00164
C1orf35 ENSG00000143793	0.993826
C1orf43 ENSG00000143612	1.00083
C1orf50 ENSG00000164008	0.995432
C1orf52 ENSG00000162642	1.00797
C1orf53 ENSG00000203724	0.997896
C1orf54 ENSG00000118292	0.999536
C1orf56 ENSG00000143443	0.991279
C1orf64 ENSG00000183888	0.997552
C1orf74 ENSG00000162757	0.98799
C1orf87 ENSG00000162598	1.00647
C2 ENSG00000166278	1.00007
C20orf144 ENSG00000149609	1.00342
C20orf194 ENSG00000088854	0.993337
C20orf196 ENSG00000171984	0.99442
C20orf24 ENSG00000101084	1.00003
C20orf27 ENSG00000101220	0.995435
C20orf96 ENSG00000196476	0.994266
C21orf2 ENSG00000160226	0.998091
C21orf33 ENSG00000160221	1.00521
C21orf58 ENSG00000160298	1.00227
C21orf59 ENSG00000159079	1.00339
C21orf91 ENSG00000154642	1.00205
C22orf15 ENSG00000169314	1.00266
C22orf23 ENSG00000128346	0.993231
C22orf29 ENSG00000215012	0.995789
C22orf31 ENSG00000100249	0.994671
C22orf39 ENSG00000242259	0.992655
C22orf42 ENSG00000205856	0.999661
C22orf46 ENSG00000184208	1.00086
C2CD2 ENSG00000157617	0.994222
C2CD2L ENSG00000172375	0.998893
C2CD3 ENSG00000168014	0.997416
C2CD4A ENSG00000198535	1.01211
C2CD4B ENSG00000205502	1.011
C2CD4C ENSG00000183186	0.988905
C2CD4D ENSG00000225556	0.996211
C2CD5 ENSG00000111731	1.01419
C2orf15 ENSG00000273045	1.00441
C2orf40 ENSG00000119147	0.995913
C2orf42 ENSG00000115998	0.998385
C2orf47 ENSG00000162972	0.992769
C2orf49 ENSG00000135974	0.996202
C2orf50 ENSG00000150873	1.01098
C2orf54 ENSG00000172478	1.00678
C2orf68 ENSG00000168887	0.993319
C2orf69 ENSG00000178074	1.00056
C2orf70 ENSG00000173557	0.995668
C2orf71 ENSG00000179270	0.994489
C2orf72 ENSG00000204128	0.999765
C2orf73 ENSG00000177994	0.997327
C2orf74 ENSG00000237651	1.00528
C2orf76 ENSG00000186132	0.994111
C2orf80 ENSG00000188674	1.00072
C2orf81 ENSG00000159239	1.01069
C2orf82 ENSG00000182600	1.00718
C2orf88 ENSG00000187699	0.99906
C3 ENSG00000125730	1.002
C3AR1 ENSG00000171860	0.991114
C3orf14 ENSG00000114405	0.992742
C3orf18 ENSG00000088543	0.991982
C3orf33 ENSG00000174928	1.0137
C3orf36 ENSG00000221972	1.00384
C3orf38 ENSG00000179021	1.00239
C3orf49 ENSG00000163632	0.978138
C3orf52 ENSG00000114529	1.00702
C3orf58 ENSG00000181744	0.992719
C3orf62 ENSG00000188315	1.00146
C3orf67 ENSG00000163689	0.990887
C3orf70 ENSG00000187068	0.994085
C3orf80 ENSG00000180044	1.01037
C4A ENSG00000244731	0.998424
C4B ENSG00000224389	1.00111
C4BPB ENSG00000123843	0.997035
C4orf19 ENSG00000154274	1.00198
C4orf26 ENSG00000174792	0.996746
C4orf3 ENSG00000164096	1.00412
C4orf32 ENSG00000174749	0.992342
C4orf33 ENSG00000151470	0.999427
C4orf36 ENSG00000163633	0.999103
C4orf46 ENSG00000205208	1.00018
C4orf47 ENSG00000205129	1.00257
C4orf48 ENSG00000243449	1.00314
C5 ENSG00000106804	0.995563
C5AR1 ENSG00000197405	1.008
C5AR2 ENSG00000134830	1.00019
C5orf15 ENSG00000113583	1.00767
C5orf22 ENSG00000082213	0.985791
C5orf24 ENSG00000181904	1.00116
C5orf30 ENSG00000181751	0.996521
C5orf34 ENSG00000172244	0.998343
C5orf38 ENSG00000186493	1.0013
C5orf42 ENSG00000197603	1.00971
C5orf45 ENSG00000161010	1.00567
C5orf46 ENSG00000178776	0.998614
C5orf49 ENSG00000215217	1.00214
C5orf51 ENSG00000205765	1.00156
C5orf56 ENSG00000197536	1.02204
C5orf58 ENSG00000234511	1.01042
C5orf63 ENSG00000164241	0.997922
C6 ENSG00000039537	1.01087
C6orf1 ENSG00000186577	1.0018
C6orf10 ENSG00000204296	1.01097
C6orf106 ENSG00000196821	1.00065
C6orf118 ENSG00000112539	1.00373
C6orf120 ENSG00000185127	1.00784
C6orf132 ENSG00000188112	1.00084
C6orf136 ENSG00000204564	0.999632
C6orf141 ENSG00000197261	1.00606
C6orf163 ENSG00000203872	1.00521
C6orf201 ENSG00000185689	0.99304
C6orf203 ENSG00000130349	1.00425
C6orf222 ENSG00000189325	0.992763
C6orf226 ENSG00000221821	0.990303
C6orf229 ENSG00000260286	0.992214
C6orf25 ENSG00000204420	0.992659
C6orf47 ENSG00000204439	0.994089
C6orf48 ENSG00000204387	0.992761
C6orf52 ENSG00000137434	1.01334
C6orf58 ENSG00000184530	0.999626
C6orf62 ENSG00000112308	0.999407
C6orf89 ENSG00000198663	0.994897
C7 ENSG00000112936	1.00725
C7orf25 ENSG00000136197	0.993909
C7orf26 ENSG00000146576	1.00584
C7orf31 ENSG00000153790	0.995055
C7orf34 ENSG00000165131	1.00494
C7orf43 ENSG00000146826	1.0078
C7orf49 ENSG00000122783	0.990908
C7orf50 ENSG00000146540	1
C7orf57 ENSG00000164746	0.999632
C7orf61 ENSG00000185955	1.00052
C7orf62 ENSG00000164645	0.998954
C7orf73 ENSG00000243317	1.00149
C8G ENSG00000176919	1.00344
C8orf33 ENSG00000182307	0.993986
C8orf34 ENSG00000165084	1.00359
C8orf37 ENSG00000156172	1.00469
C8orf4 ENSG00000176907	1.00351
C8orf44 ENSG00000213865	1.00109
C8orf46 ENSG00000169085	0.998862
C8orf48 ENSG00000164743	1.00325
C8orf58 ENSG00000241852	1.00271
C8orf59 ENSG00000176731	0.988523
C8orf74 ENSG00000171060	0.997143
C8orf76 ENSG00000189376	1.00879
C8orf82 ENSG00000213563	1.00348
C8orf86 ENSG00000196166	0.997299
C8orf88 ENSG00000253250	1.00974
C8orf89 ENSG00000274443	0.996522
C9 ENSG00000113600	1.00499
C9orf114 ENSG00000198917	0.9967
C9orf116 ENSG00000160345	1.00129
C9orf129 ENSG00000204352	0.990541
C9orf142 ENSG00000148362	0.996009
C9orf152 ENSG00000188959	1.00617
C9orf153 ENSG00000187753	0.998103
C9orf16 ENSG00000171159	1.00518
C9orf172 ENSG00000232434	0.999476
C9orf24 ENSG00000164972	1.0019
C9orf3 ENSG00000148120	1.01159
C9orf40 ENSG00000135045	1.00118
[truncated: 14,515 more rows]
