# Supplementary material for: Spatial maps of prostate cancer transcriptomes reveal an unexplored landscape of heterogeneity
Source: Nat Commun. 2018 Jun 20;9:2419. doi: 10.1038/s41467-018-04724-5 (PMC6010471; doi:10.1038/s41467-018-04724-5)
Supplement: Supplementary file 6 — Supplementary Data 3 [file 41467_2018_4724_MOESM6_ESM.zip › Supplementary Dataset 2/experiment0000-baselinefeature-gamma.tsv]

	Baseline
A1BG ENSG00000121410	0.840327
A1CF ENSG00000148584	1.36742
A2M ENSG00000175899	1.7916
A2ML1 ENSG00000166535	1.18119
A4GALT ENSG00000128274	0.80099
AAAS ENSG00000094914	1.00132
AACS ENSG00000081760	0.972339
AADACL2 ENSG00000197953	1.00685
AADACL4 ENSG00000204518	0.810551
AADAT ENSG00000109576	1.44391
AAED1 ENSG00000158122	0.945042
AAGAB ENSG00000103591	1.01335
AAK1 ENSG00000115977	0.78134
AAMDC ENSG00000087884	0.906485
AAMP ENSG00000127837	1.39728
AAR2 ENSG00000131043	1.11738
AARD ENSG00000205002	0.744067
AARS ENSG00000090861	1.32543
AARSD1 ENSG00000266967	0.81858
AASDH ENSG00000157426	1.04259
AASDHPPT ENSG00000149313	1.05685
AASS ENSG00000008311	0.768677
AATF ENSG00000275700	0.844783
AATK ENSG00000181409	1.04197
AATK-AS1 ENSG00000225180	0.861364
ABAT ENSG00000183044	1.5035
ABC13-47488600E17.1 ENSG00000283199	0.937822
ABC13-47656900H15.1 ENSG00000283566	0.931981
ABC7-42404400C24.1 ENSG00000277758	0.771012
ABCA1 ENSG00000165029	0.67928
ABCA10 ENSG00000154263	0.920607
ABCA12 ENSG00000144452	0.749997
ABCA13 ENSG00000179869	0.79582
ABCA2 ENSG00000107331	1.14286
ABCA3 ENSG00000167972	0.947981
ABCA4 ENSG00000198691	0.865112
ABCA5 ENSG00000154265	0.929641
ABCA6 ENSG00000154262	1.22359
ABCA7 ENSG00000064687	0.811682
ABCA8 ENSG00000141338	0.952374
ABCA9 ENSG00000154258	0.83163
ABCB1 ENSG00000085563	0.757179
ABCB10 ENSG00000135776	0.980771
ABCB11 ENSG00000073734	1.16474
ABCB4 ENSG00000005471	1.00233
ABCB5 ENSG00000004846	0.942871
ABCB6 ENSG00000115657	1.07611
ABCB7 ENSG00000131269	1.13365
ABCB8 ENSG00000197150	0.694224
ABCB9 ENSG00000150967	1.03307
ABCC1 ENSG00000103222	1.1114
ABCC10 ENSG00000124574	1.11958
ABCC11 ENSG00000121270	0.813863
ABCC12 ENSG00000140798	0.59774
ABCC2 ENSG00000023839	0.90017
ABCC3 ENSG00000108846	1.13838
ABCC4 ENSG00000125257	0.726367
ABCC5 ENSG00000114770	0.860375
ABCC6 ENSG00000091262	0.988979
ABCC8 ENSG00000006071	0.855923
ABCC9 ENSG00000069431	0.696844
ABCD1 ENSG00000101986	1.12515
ABCD2 ENSG00000173208	0.871312
ABCD3 ENSG00000117528	0.97113
ABCD4 ENSG00000119688	0.879268
ABCE1 ENSG00000164163	0.745254
ABCF1 ENSG00000204574	1.36152
ABCF2 ENSG00000033050	0.885677
ABCF3 ENSG00000161204	0.727531
ABCG1 ENSG00000160179	1.0719
ABCG2 ENSG00000118777	1.23774
ABCG4 ENSG00000172350	0.79377
ABCG5 ENSG00000138075	1.01835
ABHD1 ENSG00000143994	1.04008
ABHD10 ENSG00000144827	1.49049
ABHD11 ENSG00000106077	1.13132
ABHD12 ENSG00000100997	1.12895
ABHD12B ENSG00000131969	0.992384
ABHD13 ENSG00000139826	1.1481
ABHD14A ENSG00000248487	1.23107
ABHD14A-ACY1 ENSG00000114786	0.968794
ABHD14B ENSG00000114779	1.45788
ABHD15 ENSG00000168792	1.13574
ABHD16A ENSG00000204427	0.807345
ABHD17A ENSG00000129968	0.913215
ABHD17B ENSG00000107362	0.800028
ABHD17C ENSG00000136379	0.760683
ABHD18 ENSG00000164074	0.6789
ABHD2 ENSG00000140526	1.31267
ABHD3 ENSG00000158201	1.07696
ABHD4 ENSG00000100439	0.999849
ABHD5 ENSG00000011198	1.08423
ABHD6 ENSG00000163686	1.21175
ABHD8 ENSG00000127220	0.773247
ABI1 ENSG00000136754	1.13223
ABI2 ENSG00000138443	1.35476
ABI3 ENSG00000108798	0.76612
ABI3BP ENSG00000154175	0.819051
ABL1 ENSG00000097007	1.25359
ABL2 ENSG00000143322	0.853269
ABLIM1 ENSG00000099204	1.23516
ABLIM2 ENSG00000163995	1.14407
ABLIM3 ENSG00000173210	0.899732
ABO ENSG00000175164	1.13941
ABR ENSG00000159842	0.976957
ABRA ENSG00000174429	1.14555
ABRACL ENSG00000146386	1.1559
ABT1 ENSG00000146109	1.26394
ABTB1 ENSG00000114626	0.860304
ABTB2 ENSG00000166016	1.31404
AC002429.5 ENSG00000236197	0.992284
AC004381.6 ENSG00000005189	1.60463
AC004754.3 ENSG00000269881	1.11649
AC005281.1 ENSG00000226690	0.750107
AC005480.1 ENSG00000279461	0.977254
AC006116.20 ENSG00000267710	1.15915
AC006386.1 ENSG00000279115	1.05723
AC006994.3 ENSG00000279317	1.03455
AC007906.1 ENSG00000279018	0.945585
AC008074.1 ENSG00000279644	0.894406
AC008522.1 ENSG00000279232	0.971812
AC008686.1 ENSG00000280221	0.743433
AC009014.3 ENSG00000271824	0.698707
AC010731.4 ENSG00000235118	0.902469
AC012005.1 ENSG00000279274	1.12552
AC012005.2 ENSG00000279287	0.874366
AC012363.1 ENSG00000281676	1.02369
AC013461.1 ENSG00000091436	0.979228
AC016549.1 ENSG00000281325	1.07249
AC016577.1 ENSG00000279646	0.934305
AC018512.1 ENSG00000279808	0.762646
AC025335.1 ENSG00000179859	1.19772
AC055866.1 ENSG00000281079	0.858188
AC069063.2 ENSG00000279380	0.949365
AC073130.2 ENSG00000281656	0.803698
AC073657.1 ENSG00000279937	0.941244
AC074033.1 ENSG00000281137	0.735915
AC090498.1 ENSG00000279483	1.83412
AC104304.4 ENSG00000283473	0.895584
AC104389.2 ENSG00000279824	1.01741
AC104981.1 ENSG00000278938	0.865595
AC105009.1 ENSG00000281855	0.884961
AC105052.1 ENSG00000279168	1.0213
AC109486.1 ENSG00000280447	0.942833
AC109829.1 ENSG00000233438	0.904182
AC110615.1 ENSG00000279909	0.808993
AC113404.1 ENSG00000254893	0.750415
AC131097.4 ENSG00000216921	0.764371
AC138517.6 ENSG00000283288	0.809785
AC138969.4 ENSG00000183889	1.83203
AC241377.1 ENSG00000281741	0.848719
AC241585.1 ENSG00000281571	0.891293
AC243756.1 ENSG00000270339	0.815209
AC245100.1 ENSG00000280649	1.00796
ACAA1 ENSG00000060971	1.51882
ACAA2 ENSG00000167315	1.67664
ACACA ENSG00000278540	1.75688
ACACB ENSG00000076555	0.829106
ACAD10 ENSG00000111271	1.20452
ACAD11 ENSG00000240303	0.789981
ACAD8 ENSG00000151498	1.20912
ACAD9 ENSG00000177646	0.907907
ACADL ENSG00000115361	1.11496
ACADM ENSG00000117054	0.792238
ACADS ENSG00000122971	0.659466
ACADSB ENSG00000196177	0.962241
ACADVL ENSG00000072778	1.70666
ACAN ENSG00000157766	0.757912
ACAP1 ENSG00000072818	0.647893
ACAP2 ENSG00000114331	0.942608
ACAP3 ENSG00000131584	0.819931
ACAT1 ENSG00000075239	1.25367
ACAT2 ENSG00000120437	1.23732
ACBD3 ENSG00000182827	0.714993
ACBD4 ENSG00000181513	1.2557
ACBD5 ENSG00000107897	0.909382
ACBD6 ENSG00000230124	1.08838
ACBD7 ENSG00000176244	0.906743
ACCS ENSG00000110455	0.996666
ACD ENSG00000102977	0.840112
ACE ENSG00000159640	1.17992
ACE2 ENSG00000130234	0.869117
ACER1 ENSG00000167769	1.13441
ACER2 ENSG00000177076	0.909321
ACER3 ENSG00000078124	0.756271
ACHE ENSG00000087085	0.565843
ACIN1 ENSG00000100813	1.39629
ACKR1 ENSG00000213088	0.595829
ACKR2 ENSG00000144648	1.30527
ACKR3 ENSG00000144476	0.752798
ACLY ENSG00000131473	1.06647
ACMSD ENSG00000153086	1.027
ACO1 ENSG00000122729	0.716693
ACO2 ENSG00000100412	1.32206
ACOT1 ENSG00000184227	1.20674
ACOT11 ENSG00000162390	1.15934
ACOT12 ENSG00000172497	0.647525
ACOT13 ENSG00000112304	0.915867
ACOT2 ENSG00000119673	1.29539
ACOT4 ENSG00000177465	1.26821
ACOT7 ENSG00000097021	0.621117
ACOT8 ENSG00000101473	0.603054
ACOT9 ENSG00000123130	1.16387
ACOX1 ENSG00000161533	1.38807
ACOX2 ENSG00000168306	1.57746
ACOX3 ENSG00000087008	1.66227
ACOXL ENSG00000153093	1.29517
ACP1 ENSG00000143727	1.23336
ACP2 ENSG00000134575	1.51572
ACP5 ENSG00000102575	1.04906
ACP6 ENSG00000162836	1.33016
ACP7 ENSG00000183760	1.00549
ACPP ENSG00000014257	3.27433
ACPT ENSG00000142513	0.827575
ACR ENSG00000100312	0.74013
ACRBP ENSG00000111644	1.17127
ACRC ENSG00000147174	1.00158
ACRV1 ENSG00000134940	1.10371
ACSBG1 ENSG00000103740	0.627689
ACSF2 ENSG00000167107	1.06392
ACSF3 ENSG00000176715	0.895624
ACSL1 ENSG00000151726	1.00893
ACSL3 ENSG00000123983	1.05781
ACSL4 ENSG00000068366	0.749215
ACSL5 ENSG00000197142	1.29227
ACSL6 ENSG00000164398	0.86686
ACSM1 ENSG00000166743	1.09298
ACSM2B ENSG00000066813	1.031
ACSM3 ENSG00000005187	1.14183
ACSM4 ENSG00000215009	0.731788
ACSM5 ENSG00000183549	0.779304
ACSM6 ENSG00000173124	0.936413
ACSS1 ENSG00000154930	1.53141
ACSS2 ENSG00000131069	1.23131
ACSS3 ENSG00000111058	0.887502
ACTA1 ENSG00000143632	1.03673
ACTA2 ENSG00000107796	1.58196
ACTB ENSG00000075624	5.30702
ACTBL2 ENSG00000169067	0.805261
ACTC1 ENSG00000159251	1.07475
ACTG1 ENSG00000184009	2.86117
ACTG2 ENSG00000163017	1.72138
ACTL10 ENSG00000182584	0.852041
ACTL6A ENSG00000136518	1.14797
ACTL6B ENSG00000077080	0.764135
ACTN1 ENSG00000072110	1.87782
ACTN2 ENSG00000077522	0.876781
ACTN3 ENSG00000248746	0.940987
ACTN4 ENSG00000130402	1.2611
ACTR10 ENSG00000131966	0.989209
ACTR1A ENSG00000138107	1.23077
ACTR1B ENSG00000115073	1.22379
ACTR2 ENSG00000138071	1.15402
ACTR3 ENSG00000115091	0.884314
ACTR3B ENSG00000133627	0.825268
ACTR3C ENSG00000106526	1.24714
ACTR5 ENSG00000101442	0.830247
ACTR6 ENSG00000075089	0.795277
ACTR8 ENSG00000113812	1.43283
ACVR1 ENSG00000115170	1.02421
ACVR1B ENSG00000135503	1.22902
ACVR1C ENSG00000123612	0.891575
ACVR2A ENSG00000121989	1.16004
ACVR2B ENSG00000114739	0.800815
ACVRL1 ENSG00000139567	0.617224
ACY1 ENSG00000243989	0.869756
ACY3 ENSG00000132744	1.16026
ACYP1 ENSG00000119640	1.41751
ACYP2 ENSG00000170634	1.12516
ADA ENSG00000196839	0.641076
ADAD1 ENSG00000164113	0.862332
ADAD2 ENSG00000140955	1.02466
ADAL ENSG00000168803	0.962933
ADAM10 ENSG00000137845	0.861512
ADAM11 ENSG00000073670	1.01944
ADAM12 ENSG00000148848	0.850576
ADAM15 ENSG00000143537	1.13109
ADAM17 ENSG00000151694	0.589821
ADAM19 ENSG00000135074	0.982411
ADAM2 ENSG00000104755	0.564624
ADAM20 ENSG00000134007	0.756454
ADAM22 ENSG00000008277	1.12906
ADAM23 ENSG00000114948	0.872663
ADAM28 ENSG00000042980	0.739628
ADAM29 ENSG00000168594	0.924086
ADAM30 ENSG00000134249	0.727451
ADAM32 ENSG00000197140	0.947659
ADAM33 ENSG00000149451	1.01065
ADAM7 ENSG00000069206	0.98319
ADAM8 ENSG00000151651	1.21994
ADAM9 ENSG00000168615	1.06067
ADAMDEC1 ENSG00000134028	0.678234
ADAMTS1 ENSG00000154734	0.795385
ADAMTS10 ENSG00000142303	1.19278
ADAMTS12 ENSG00000151388	0.835708
ADAMTS13 ENSG00000160323	1.23759
ADAMTS14 ENSG00000138316	1.12144
ADAMTS15 ENSG00000166106	0.690069
ADAMTS16 ENSG00000145536	0.991787
ADAMTS17 ENSG00000140470	0.9069
ADAMTS18 ENSG00000140873	0.800254
ADAMTS19 ENSG00000145808	0.70041
ADAMTS2 ENSG00000087116	1.1311
ADAMTS3 ENSG00000156140	1.03851
ADAMTS4 ENSG00000158859	0.42703
ADAMTS5 ENSG00000154736	0.949979
ADAMTS6 ENSG00000049192	0.693787
ADAMTS7 ENSG00000136378	0.888961
ADAMTS8 ENSG00000134917	0.647897
ADAMTS9 ENSG00000163638	1.25406
ADAMTSL1 ENSG00000178031	1.45181
ADAMTSL2 ENSG00000197859	0.940688
ADAMTSL3 ENSG00000156218	0.944302
ADAMTSL4 ENSG00000143382	1.15739
ADAMTSL5 ENSG00000185761	1.08871
ADAP1 ENSG00000105963	0.774919
ADAP2 ENSG00000184060	0.908655
ADAR ENSG00000160710	1.47845
ADARB1 ENSG00000197381	1.31919
ADARB2 ENSG00000185736	0.542746
ADAT1 ENSG00000065457	1.05243
ADAT2 ENSG00000189007	1.13687
ADAT3 ENSG00000213638	0.775725
ADCK1 ENSG00000063761	1.24983
ADCK2 ENSG00000133597	1.16822
ADCK3 ENSG00000163050	1.01974
ADCK4 ENSG00000123815	1.03678
ADCK5 ENSG00000173137	0.671256
ADCY1 ENSG00000164742	0.738323
ADCY10 ENSG00000143199	0.930659
ADCY2 ENSG00000078295	0.96665
ADCY3 ENSG00000138031	1.25286
ADCY4 ENSG00000129467	1.07488
ADCY5 ENSG00000173175	1.06083
ADCY6 ENSG00000174233	1.44526
ADCY7 ENSG00000121281	0.781798
ADCY8 ENSG00000155897	0.709488
ADCY9 ENSG00000162104	1.09577
ADCYAP1 ENSG00000141433	0.605176
ADCYAP1R1 ENSG00000078549	1.02608
ADD1 ENSG00000087274	1.14433
ADD2 ENSG00000075340	0.63392
ADD3 ENSG00000148700	0.871559
ADGB ENSG00000118492	0.937857
ADGRA2 ENSG00000020181	1.18876
ADGRA3 ENSG00000152990	0.812578
ADGRB1 ENSG00000181790	0.769671
ADGRB2 ENSG00000121753	0.422858
ADGRB3 ENSG00000135298	0.944747
ADGRD1 ENSG00000111452	0.936587
ADGRD2 ENSG00000180264	1.15351
ADGRE1 ENSG00000174837	0.928115
ADGRE2 ENSG00000127507	1.03637
ADGRE3 ENSG00000131355	0.938371
ADGRE5 ENSG00000123146	0.714693
ADGRF1 ENSG00000153292	0.461639
ADGRF3 ENSG00000173567	0.906958
ADGRF5 ENSG00000069122	0.348892
ADGRG1 ENSG00000205336	1.46531
ADGRG2 ENSG00000173698	0.933464
ADGRG3 ENSG00000182885	0.829316
ADGRG4 ENSG00000156920	0.730247
ADGRG5 ENSG00000159618	0.878374
ADGRG6 ENSG00000112414	0.754307
ADGRG7 ENSG00000144820	0.762682
ADGRL1 ENSG00000072071	1.04892
ADGRL2 ENSG00000117114	1.21573
ADGRL3 ENSG00000150471	1.14169
ADGRL4 ENSG00000162618	0.85045
ADGRV1 ENSG00000164199	1.01854
ADH1B ENSG00000196616	0.748881
ADH1C ENSG00000248144	0.747801
ADH5 ENSG00000197894	1.72233
ADH6 ENSG00000172955	0.869054
ADHFE1 ENSG00000147576	1.99126
ADI1 ENSG00000182551	1.78076
ADIG ENSG00000182035	0.792234
ADIPOQ ENSG00000181092	0.785219
ADIPOR1 ENSG00000159346	1.13201
ADIPOR2 ENSG00000006831	1.3264
ADIRF ENSG00000148671	1.5259
ADK ENSG00000156110	1.20195
ADM ENSG00000148926	0.878313
ADM2 ENSG00000128165	0.693807
ADM5 ENSG00000224420	0.667966
ADNP ENSG00000101126	1.239
ADNP2 ENSG00000101544	1.12974
ADO ENSG00000181915	1.15813
ADORA1 ENSG00000163485	0.911926
ADORA2A ENSG00000128271	0.71167
ADORA2B ENSG00000170425	0.76533
ADORA3 ENSG00000282608	0.767053
ADPGK ENSG00000159322	1.45554
ADPRH ENSG00000144843	0.786118
ADPRHL1 ENSG00000153531	0.920099
ADPRHL2 ENSG00000116863	1.35954
ADPRM ENSG00000170222	1.1719
ADRA1A ENSG00000120907	0.737607
ADRA1D ENSG00000171873	1.3367
ADRA2A ENSG00000150594	1.84351
ADRA2B ENSG00000274286	0.875384
ADRA2C ENSG00000184160	0.681827
ADRB1 ENSG00000043591	1.21371
ADRB2 ENSG00000169252	0.879736
ADRB3 ENSG00000188778	0.858216
ADRM1 ENSG00000130706	1.04536
ADSL ENSG00000239900	1.29445
ADSS ENSG00000035687	0.791247
ADSSL1 ENSG00000185100	1.24328
ADTRP ENSG00000111863	0.755036
AEBP1 ENSG00000106624	1.01613
AEBP2 ENSG00000139154	1.0067
AEN ENSG00000181026	1.05923
AES ENSG00000104964	1.26647
AF011889.5 ENSG00000241489	1.01736
AF131216.1 ENSG00000280273	0.56736
AFAP1 ENSG00000196526	1.12436
AFAP1L1 ENSG00000157510	0.731054
AFAP1L2 ENSG00000169129	0.988105
AFF1 ENSG00000172493	0.680373
AFF2 ENSG00000155966	0.814956
AFF3 ENSG00000144218	1.36915
AFF4 ENSG00000072364	0.88109
AFG3L2 ENSG00000141385	1.36926
AFM ENSG00000079557	1.04742
AFMID ENSG00000183077	1.55258
AFP ENSG00000081051	0.828819
AFTPH ENSG00000119844	0.974742
AGA ENSG00000038002	0.687305
AGAP1 ENSG00000157985	0.955174
AGAP14P ENSG00000279058	0.602781
AGAP2 ENSG00000135439	0.775053
AGAP3 ENSG00000133612	0.902973
AGAP4 ENSG00000188234	0.974593
AGAP5 ENSG00000172650	1.10721
AGAP6 ENSG00000204149	1.1189
AGAP9 ENSG00000204172	1.104
AGBL1 ENSG00000273540	0.977995
AGBL2 ENSG00000165923	0.938296
AGBL3 ENSG00000146856	0.838514
AGBL4 ENSG00000186094	0.732114
AGBL5 ENSG00000084693	1.05595
AGER ENSG00000204305	1.02367
AGFG1 ENSG00000173744	0.944794
AGFG2 ENSG00000106351	0.974765
AGGF1 ENSG00000164252	0.782199
AGK ENSG00000006530	1.02017
AGL ENSG00000162688	0.938927
AGMAT ENSG00000116771	0.632478
AGMO ENSG00000187546	0.839604
AGO1 ENSG00000092847	1.13363
AGO2 ENSG00000123908	1.05012
AGO3 ENSG00000126070	0.864699
AGO4 ENSG00000134698	0.863789
AGPAT1 ENSG00000204310	1.53936
AGPAT2 ENSG00000169692	0.580917
AGPAT3 ENSG00000160216	1.06378
AGPAT4 ENSG00000026652	0.717752
AGPAT5 ENSG00000155189	0.70827
AGPS ENSG00000018510	0.899975
AGR2 ENSG00000106541	0.752279
AGR3 ENSG00000173467	0.422361
AGRN ENSG00000188157	0.929715
AGRP ENSG00000159723	0.836179
AGT ENSG00000135744	0.844551
AGTPBP1 ENSG00000135049	0.97507
AGTR1 ENSG00000144891	0.574502
AGTRAP ENSG00000177674	1.54534
AGXT2 ENSG00000113492	0.772471
AHCTF1 ENSG00000153207	0.786751
AHCY ENSG00000101444	1.71624
AHCYL1 ENSG00000168710	1.08259
AHCYL2 ENSG00000158467	1.1386
AHDC1 ENSG00000126705	1.47003
AHI1 ENSG00000135541	1.06109
AHNAK ENSG00000124942	1.84052
AHNAK2 ENSG00000185567	0.871087
AHR ENSG00000106546	0.969311
AHRR ENSG00000063438	0.835154
AHSA1 ENSG00000100591	1.11122
AHSA2 ENSG00000173209	1.01638
AHSG ENSG00000145192	0.778951
AHSP ENSG00000169877	0.921412
AICDA ENSG00000111732	0.808558
AIDA ENSG00000186063	0.981722
AIF1 ENSG00000204472	0.734687
AIF1L ENSG00000126878	0.96717
AIFM1 ENSG00000156709	1.29861
AIFM2 ENSG00000042286	0.967544
AIFM3 ENSG00000183773	0.682462
AIG1 ENSG00000146416	0.892626
AIM1 ENSG00000112297	0.590424
AIM1L ENSG00000176092	0.58679
AIM2 ENSG00000163568	1.10358
AIMP1 ENSG00000164022	1.04648
AIMP2 ENSG00000106305	0.915675
AIP ENSG00000110711	0.881722
AIPL1 ENSG00000129221	0.731978
AIRE ENSG00000160224	0.797864
AJAP1 ENSG00000196581	0.89007
AJUBA ENSG00000129474	1.18486
AK1 ENSG00000106992	0.880227
AK2 ENSG00000004455	1.23093
AK3 ENSG00000147853	0.914794
AK4 ENSG00000162433	0.928116
AK5 ENSG00000154027	0.624231
AK6 ENSG00000085231	1.17352
AK7 ENSG00000140057	0.816501
AK8 ENSG00000165695	0.924124
AK9 ENSG00000155085	1.29732
AKAP1 ENSG00000121057	1.61638
AKAP10 ENSG00000108599	1.00672
AKAP11 ENSG00000023516	0.816371
AKAP12 ENSG00000131016	0.839335
AKAP13 ENSG00000170776	0.821816
AKAP17A ENSG00000197976	1.16632
AKAP3 ENSG00000111254	0.810432
AKAP4 ENSG00000147081	0.934266
AKAP5 ENSG00000179841	0.751507
AKAP6 ENSG00000151320	1.0022
AKAP7 ENSG00000118507	1.04144
AKAP8 ENSG00000105127	1.46257
AKAP8L ENSG00000011243	0.935409
AKAP9 ENSG00000127914	0.990297
AKIP1 ENSG00000166452	0.911622
AKIRIN1 ENSG00000174574	0.631476
AKIRIN2 ENSG00000135334	0.815133
AKNA ENSG00000106948	0.758991
AKNAD1 ENSG00000162641	0.992398
AKR1A1 ENSG00000117448	1.71498
AKR1B1 ENSG00000085662	1.20672
AKR1B10 ENSG00000198074	0.860104
AKR1C1 ENSG00000187134	1.12676
AKR1C2 ENSG00000151632	0.945522
AKR1C3 ENSG00000196139	0.977658
AKR1D1 ENSG00000122787	0.873951
AKR1E2 ENSG00000165568	0.979195
AKR7A2 ENSG00000053371	1.54192
AKR7A3 ENSG00000162482	0.87978
AKR7L ENSG00000211454	0.85326
AKT1 ENSG00000142208	1.5098
AKT1S1 ENSG00000204673	0.715423
AKT2 ENSG00000105221	1.61221
AKT3 ENSG00000117020	1.1063
AKTIP ENSG00000166971	0.876878
AL049794.1 ENSG00000280240	0.891151
AL049872.1 ENSG00000279963	0.8119
AL135787.1 ENSG00000283263	1.13835
AL354828.1 ENSG00000279282	1.17028
AL354828.2 ENSG00000280175	0.872003
AL356053.1 ENSG00000150076	0.781364
AL356585.1 ENSG00000279081	0.899371
AL358852.1 ENSG00000278899	0.750471
AL365181.1 ENSG00000280316	0.777956
AL513523.2 ENSG00000279767	0.622152
AL589743.1 ENSG00000279508	1.08121
AL645922.1 ENSG00000279546	1.34637
ALAD ENSG00000148218	1.78141
ALAS1 ENSG00000023330	1.03455
ALAS2 ENSG00000158578	1.00314
ALB ENSG00000163631	0.986445
ALCAM ENSG00000170017	0.755947
ALDH16A1 ENSG00000161618	0.79318
ALDH18A1 ENSG00000059573	1.0986
ALDH1A1 ENSG00000165092	0.968441
ALDH1A2 ENSG00000128918	1.26092
ALDH1A3 ENSG00000184254	0.680942
ALDH1B1 ENSG00000137124	0.833007
ALDH1L1 ENSG00000144908	0.617665
ALDH1L2 ENSG00000136010	0.784347
ALDH3A1 ENSG00000108602	1.06732
ALDH3A2 ENSG00000072210	1.35482
ALDH3B1 ENSG00000006534	0.800962
ALDH3B2 ENSG00000132746	0.708778
ALDH4A1 ENSG00000159423	1.83005
ALDH5A1 ENSG00000112294	0.949845
ALDH6A1 ENSG00000119711	1.09111
ALDH7A1 ENSG00000164904	1.01961
ALDH8A1 ENSG00000118514	0.863034
ALDH9A1 ENSG00000143149	1.33024
ALDOA ENSG00000149925	1.15948
ALDOB ENSG00000136872	0.754139
ALDOC ENSG00000109107	1.55275
ALG1 ENSG00000033011	1.12295
ALG10 ENSG00000139133	1.03488
ALG10B ENSG00000175548	0.806317
ALG11 ENSG00000253710	1.05652
ALG12 ENSG00000182858	1.13246
ALG13 ENSG00000101901	1.29263
ALG14 ENSG00000172339	1.13647
ALG1L ENSG00000189366	0.661747
ALG1L2 ENSG00000251287	0.913951
ALG2 ENSG00000119523	1.36262
ALG3 ENSG00000214160	1.26823
ALG5 ENSG00000120697	1.1564
ALG6 ENSG00000088035	0.969447
ALG8 ENSG00000159063	1.23081
ALG9 ENSG00000086848	0.646191
ALK ENSG00000171094	0.786444
ALKBH1 ENSG00000100601	1.2714
ALKBH2 ENSG00000189046	0.938086
ALKBH3 ENSG00000166199	1.16945
ALKBH4 ENSG00000160993	1.08052
ALKBH5 ENSG00000091542	1.03383
ALKBH6 ENSG00000239382	1.19431
ALKBH7 ENSG00000125652	1.04849
ALKBH8 ENSG00000137760	0.919025
ALLC ENSG00000151360	0.900724
ALMS1 ENSG00000116127	1.0082
ALOX12 ENSG00000108839	0.835945
ALOX12B ENSG00000179477	1.16285
ALOX15 ENSG00000161905	0.598981
ALOX15B ENSG00000179593	1.05294
ALOX5 ENSG00000012779	1.53401
ALOX5AP ENSG00000132965	1.24236
ALPK1 ENSG00000073331	1.06438
ALPK2 ENSG00000198796	0.923409
ALPK3 ENSG00000136383	0.600287
ALPL ENSG00000162551	0.770657
ALS2 ENSG00000003393	1.19941
ALS2CL ENSG00000178038	0.830171
ALS2CR11 ENSG00000155754	0.820259
ALS2CR12 ENSG00000155749	0.772092
ALX1 ENSG00000180318	0.92424
ALX3 ENSG00000156150	0.972629
ALX4 ENSG00000052850	0.868472
ALYREF ENSG00000183684	0.731242
AMACR ENSG00000242110	1.18802
AMBP ENSG00000106927	0.981209
AMBRA1 ENSG00000110497	1.35426
AMD1 ENSG00000123505	0.631204
AMDHD1 ENSG00000139344	0.936747
AMDHD2 ENSG00000162066	0.788567
AMELX ENSG00000125363	0.971005
AMELY ENSG00000099721	0.901665
AMER1 ENSG00000184675	1.15467
AMER2 ENSG00000165566	0.740405
AMER3 ENSG00000178171	0.961661
AMFR ENSG00000159461	1.06497
AMH ENSG00000104899	0.92365
AMHR2 ENSG00000135409	0.924798
AMIGO1 ENSG00000181754	1.40386
AMIGO2 ENSG00000139211	0.814275
AMIGO3 ENSG00000176020	0.847961
AMMECR1 ENSG00000101935	0.880426
AMMECR1L ENSG00000144233	0.917836
AMN ENSG00000166126	0.852071
AMN1 ENSG00000151743	0.695949
AMOT ENSG00000126016	1.60602
AMOTL1 ENSG00000166025	1.23647
AMOTL2 ENSG00000114019	1.01033
AMPD1 ENSG00000116748	1.05063
AMPD2 ENSG00000116337	0.847159
AMPD3 ENSG00000133805	0.764846
AMPH ENSG00000078053	1.08836
AMT ENSG00000145020	1.09192
AMTN ENSG00000187689	1.03106
AMY1A ENSG00000237763	1.01513
AMY1B ENSG00000174876	0.937188
AMY1C ENSG00000187733	0.987531
AMY2A ENSG00000243480	0.885571
AMY2B ENSG00000240038	0.828528
AMZ1 ENSG00000174945	0.935275
AMZ2 ENSG00000196704	1.32442
ANAPC1 ENSG00000153107	0.806619
ANAPC10 ENSG00000164162	0.826393
ANAPC11 ENSG00000141552	1.50605
ANAPC13 ENSG00000129055	0.721091
ANAPC15 ENSG00000110200	1.29941
ANAPC16 ENSG00000166295	1.34661
ANAPC2 ENSG00000176248	1.14879
ANAPC4 ENSG00000053900	1.05901
ANAPC5 ENSG00000089053	1.23778
ANAPC7 ENSG00000196510	1.43676
ANG ENSG00000214274	1.39229
ANGEL1 ENSG00000013523	1.20152
ANGEL2 ENSG00000174606	0.983827
ANGPT1 ENSG00000154188	0.595409
ANGPT2 ENSG00000091879	0.868509
ANGPT4 ENSG00000101280	0.961798
ANGPTL1 ENSG00000116194	0.866554
ANGPTL2 ENSG00000136859	1.53186
ANGPTL3 ENSG00000132855	0.777377
ANGPTL4 ENSG00000167772	0.877943
ANGPTL5 ENSG00000187151	1.00374
ANGPTL6 ENSG00000130812	0.889413
ANGPTL7 ENSG00000171819	1.18205
ANK1 ENSG00000029534	0.884619
ANK2 ENSG00000145362	0.840753
ANK3 ENSG00000151150	0.817219
ANKAR ENSG00000151687	0.718072
ANKDD1A ENSG00000166839	0.805131
ANKDD1B ENSG00000189045	0.835922
ANKEF1 ENSG00000132623	1.04832
ANKFN1 ENSG00000153930	0.553182
ANKFY1 ENSG00000185722	1.25259
ANKH ENSG00000154122	1.36662
ANKHD1 ENSG00000131503	0.828395
ANKHD1-EIF4EBP3 ENSG00000254996	1.14008
ANKIB1 ENSG00000001629	0.730529
ANKK1 ENSG00000170209	0.992767
ANKLE1 ENSG00000160117	0.812354
ANKLE2 ENSG00000176915	1.01562
ANKMY1 ENSG00000144504	1.14726
ANKMY2 ENSG00000106524	0.954065
ANKRA2 ENSG00000164331	0.736159
ANKRD1 ENSG00000148677	0.973057
ANKRD10 ENSG00000088448	1.37322
ANKRD11 ENSG00000167522	0.84155
ANKRD12 ENSG00000101745	0.615342
ANKRD13A ENSG00000076513	0.784045
ANKRD13B ENSG00000198720	0.720201
ANKRD13C ENSG00000118454	0.754217
ANKRD13D ENSG00000172932	0.877368
ANKRD16 ENSG00000134461	1.54447
ANKRD17 ENSG00000132466	0.726074
ANKRD18A ENSG00000180071	1.16361
ANKRD18B ENSG00000230453	0.842209
ANKRD2 ENSG00000165887	0.603381
ANKRD20A1 ENSG00000260691	1.22455
ANKRD20A2 ENSG00000183148	0.837887
ANKRD20A3 ENSG00000276203	0.765793
ANKRD20A4 ENSG00000172014	1.07758
ANKRD22 ENSG00000152766	1.25077
ANKRD23 ENSG00000163126	1.2985
ANKRD24 ENSG00000089847	1.24814
ANKRD26 ENSG00000107890	1.1554
ANKRD27 ENSG00000105186	0.947421
ANKRD28 ENSG00000206560	0.822373
ANKRD29 ENSG00000154065	0.690025
ANKRD30A ENSG00000148513	0.828939
ANKRD30B ENSG00000180777	0.79467
ANKRD30BL ENSG00000163046	1.04482
ANKRD31 ENSG00000145700	0.819528
ANKRD33B ENSG00000164236	0.778807
ANKRD34A ENSG00000272031	0.999324
ANKRD34B ENSG00000189127	1.18432
ANKRD35 ENSG00000198483	1.41264
ANKRD36 ENSG00000135976	0.781851
ANKRD36B ENSG00000196912	0.810336
ANKRD36C ENSG00000174501	0.814293
ANKRD37 ENSG00000186352	1.00982
ANKRD39 ENSG00000213337	0.998076
ANKRD40 ENSG00000154945	1.18092
ANKRD42 ENSG00000137494	0.911046
ANKRD44 ENSG00000065413	1.01232
ANKRD45 ENSG00000183831	0.592497
ANKRD46 ENSG00000186106	0.864365
ANKRD49 ENSG00000168876	0.88678
ANKRD50 ENSG00000151458	0.975394
ANKRD52 ENSG00000139645	1.23928
ANKRD53 ENSG00000144031	0.694146
ANKRD54 ENSG00000100124	1.03074
ANKRD55 ENSG00000164512	0.908528
ANKRD6 ENSG00000135299	0.977415
ANKRD61 ENSG00000157999	0.882833
ANKRD62 ENSG00000181626	0.920241
ANKRD65 ENSG00000235098	0.926868
ANKRD66 ENSG00000230062	0.930866
ANKRD7 ENSG00000106013	0.910569
ANKRD9 ENSG00000156381	0.36411
ANKS1A ENSG00000064999	0.861274
ANKS1B ENSG00000185046	0.628477
ANKS3 ENSG00000168096	0.747457
ANKS4B ENSG00000175311	0.839559
ANKS6 ENSG00000165138	0.939169
ANKUB1 ENSG00000206199	0.817108
ANKZF1 ENSG00000163516	1.17952
ANLN ENSG00000011426	0.851166
ANO1 ENSG00000131620	0.820998
ANO10 ENSG00000160746	1.10699
ANO2 ENSG00000047617	1.13507
ANO3 ENSG00000134343	0.935158
ANO4 ENSG00000151572	0.683802
ANO5 ENSG00000171714	0.887114
ANO6 ENSG00000177119	0.507268
ANO7 ENSG00000146205	1.7609
ANO8 ENSG00000074855	1.45708
ANO9 ENSG00000185101	1.15798
ANOS1 ENSG00000011201	1.23251
ANP32A ENSG00000140350	1.18792
ANP32B ENSG00000136938	0.820518
ANP32E ENSG00000143401	0.89329
ANPEP ENSG00000166825	1.52228
ANTXR1 ENSG00000169604	0.681642
ANTXR2 ENSG00000163297	1.73345
ANXA1 ENSG00000135046	0.887863
ANXA10 ENSG00000109511	0.869944
ANXA11 ENSG00000122359	2.07847
ANXA13 ENSG00000104537	1.15324
ANXA2 ENSG00000182718	1.46244
ANXA2R ENSG00000177721	0.976596
ANXA3 ENSG00000138772	0.92994
ANXA4 ENSG00000196975	0.958242
ANXA5 ENSG00000164111	1.2817
ANXA6 ENSG00000197043	1.15582
ANXA7 ENSG00000138279	1.17914
ANXA8 ENSG00000265190	0.893123
ANXA8L1 ENSG00000264230	0.858189
ANXA9 ENSG00000143412	0.754325
AOAH ENSG00000136250	0.832985
AOC1 ENSG00000002726	0.962298
AOC2 ENSG00000131480	1.17106
AOC3 ENSG00000131471	0.96404
AOX1 ENSG00000138356	0.878499
AP000275.65 ENSG00000265590	0.879215
AP000349.2 ENSG00000280178	0.878403
AP000350.10 ENSG00000251357	1.00747
AP000721.4 ENSG00000256100	1.00952
AP000769.1 ENSG00000279576	0.167665
AP000866.1 ENSG00000279342	0.950406
AP006285.2 ENSG00000278919	0.925638
AP1AR ENSG00000138660	1.12298
AP1B1 ENSG00000100280	1.13882
AP1G1 ENSG00000166747	0.726122
AP1G2 ENSG00000213983	1.06373
AP1M1 ENSG00000072958	0.955585
AP1M2 ENSG00000129354	1.23557
AP1S1 ENSG00000106367	1.24816
AP1S2 ENSG00000182287	0.701083
AP1S3 ENSG00000152056	0.899958
AP2A1 ENSG00000196961	1.1236
AP2A2 ENSG00000183020	1.1127
AP2B1 ENSG00000006125	1.05286
AP2M1 ENSG00000161203	1.07431
AP2S1 ENSG00000042753	1.04033
AP3B1 ENSG00000132842	0.921513
AP3B2 ENSG00000103723	1.03629
AP3D1 ENSG00000065000	0.964779
AP3M1 ENSG00000185009	1.42335
AP3M2 ENSG00000070718	1.10008
AP3S1 ENSG00000177879	0.765057
AP3S2 ENSG00000157823	0.876709
AP4B1 ENSG00000134262	1.35965
AP4E1 ENSG00000081014	0.901291
AP4M1 ENSG00000221838	1.00661
AP4S1 ENSG00000100478	1.02136
AP5B1 ENSG00000254470	1.11092
AP5M1 ENSG00000053770	0.949727
AP5S1 ENSG00000125843	1.22973
AP5Z1 ENSG00000242802	0.771227
APAF1 ENSG00000120868	0.845068
APBA1 ENSG00000107282	0.720958
APBA2 ENSG00000034053	0.589005
APBA3 ENSG00000011132	0.894495
APBB1 ENSG00000166313	0.588536
APBB1IP ENSG00000077420	0.767743
APBB2 ENSG00000163697	1.14877
APBB3 ENSG00000113108	1.16656
APC ENSG00000134982	1.28164
APC2 ENSG00000115266	0.84507
APCDD1 ENSG00000154856	0.917426
APCDD1L ENSG00000198768	0.89663
APEH ENSG00000164062	1.11024
APELA ENSG00000248329	0.759733
APEX1 ENSG00000100823	1.08521
APEX2 ENSG00000169188	1.07691
APH1A ENSG00000117362	1.1638
APH1B ENSG00000138613	0.950236
API5 ENSG00000166181	0.600509
APIP ENSG00000149089	1.0078
APITD1 ENSG00000175279	0.991635
APITD1-CORT ENSG00000251503	1.16724
APLF ENSG00000169621	0.913286
APLN ENSG00000171388	0.623618
APLNR ENSG00000134817	0.575163
APLP1 ENSG00000105290	1.28832
APLP2 ENSG00000084234	1.98491
APMAP ENSG00000101474	1.4387
APOA1 ENSG00000118137	0.821755
APOA2 ENSG00000158874	0.786639
APOB ENSG00000084674	0.771036
APOBEC3A ENSG00000128383	0.927172
APOBEC3B ENSG00000179750	0.915198
APOBEC3C ENSG00000244509	0.976016
APOBEC3D ENSG00000243811	0.7875
APOBEC3F ENSG00000128394	0.841554
APOBEC3G ENSG00000239713	0.847373
APOBEC3H ENSG00000100298	1.10846
APOBEC4 ENSG00000173627	1.00134
APOBR ENSG00000184730	1.30367
APOC1 ENSG00000130208	0.941178
APOC2 ENSG00000234906	1.06028
APOC4 ENSG00000267467	0.729968
APOD ENSG00000189058	1.02173
APOE ENSG00000130203	1.09668
APOF ENSG00000175336	1.38822
APOH ENSG00000091583	1.00621
APOL1 ENSG00000100342	1.04904
APOL2 ENSG00000128335	1.08604
APOL3 ENSG00000128284	1.30243
APOL4 ENSG00000100336	1.00703
APOL6 ENSG00000221963	0.977225
APOLD1 ENSG00000178878	0.916061
APOM ENSG00000204444	1.0758
APOO ENSG00000184831	0.743486
APOOL ENSG00000155008	0.829707
APP ENSG00000142192	1.90005
APPBP2 ENSG00000062725	0.764171
APPL1 ENSG00000157500	0.916337
APPL2 ENSG00000136044	1.21032
APRT ENSG00000198931	1.62166
APTX ENSG00000137074	1.35102
AQP1 ENSG00000240583	0.881377
AQP10 ENSG00000143595	0.878942
AQP11 ENSG00000178301	1.20123
AQP2 ENSG00000167580	1.10607
AQP3 ENSG00000165272	1.99235
AQP5 ENSG00000161798	1.01077
AQP6 ENSG00000086159	1.14069
AQP7 ENSG00000165269	1.05322
AQR ENSG00000021776	1.6699
AR ENSG00000169083	1.57531
ARAF ENSG00000078061	1.05223
ARAP1 ENSG00000186635	0.632764
ARAP2 ENSG00000047365	0.655047
ARAP3 ENSG00000120318	0.823989
ARC ENSG00000198576	1.07309
ARCN1 ENSG00000095139	1.11028
AREG ENSG00000109321	0.630994
AREL1 ENSG00000119682	1.39119
ARF1 ENSG00000143761	1.11639
ARF3 ENSG00000134287	1.48846
ARF4 ENSG00000168374	0.717706
ARF5 ENSG00000004059	0.829213
ARF6 ENSG00000165527	0.744918
ARFGAP1 ENSG00000101199	0.895972
ARFGAP2 ENSG00000149182	1.06492
ARFGAP3 ENSG00000242247	0.884016
ARFGEF1 ENSG00000066777	0.781713
ARFGEF2 ENSG00000124198	0.757407
ARFGEF3 ENSG00000112379	0.700542
ARFIP1 ENSG00000164144	0.829166
ARFIP2 ENSG00000132254	1.16977
ARFRP1 ENSG00000101246	0.990754
ARG1 ENSG00000118520	1.01159
ARG2 ENSG00000081181	1.82886
ARGLU1 ENSG00000134884	0.926655
ARHGAP1 ENSG00000175220	1.41561
ARHGAP10 ENSG00000071205	0.841908
ARHGAP11A ENSG00000198826	0.895551
ARHGAP11B ENSG00000187951	0.978226
ARHGAP12 ENSG00000165322	0.81801
ARHGAP15 ENSG00000075884	0.794027
ARHGAP17 ENSG00000140750	1.20736
ARHGAP18 ENSG00000146376	0.999025
ARHGAP19 ENSG00000213390	1.33592
ARHGAP20 ENSG00000137727	0.760223
ARHGAP21 ENSG00000107863	0.911639
ARHGAP22 ENSG00000128805	1.04168
ARHGAP23 ENSG00000275832	0.962162
ARHGAP24 ENSG00000138639	0.78313
ARHGAP25 ENSG00000163219	1.03948
ARHGAP26 ENSG00000145819	1.00078
ARHGAP27 ENSG00000159314	0.939765
ARHGAP28 ENSG00000088756	1.2382
ARHGAP29 ENSG00000137962	0.902462
ARHGAP30 ENSG00000186517	0.879868
ARHGAP31 ENSG00000031081	0.902302
ARHGAP32 ENSG00000134909	0.706996
ARHGAP33 ENSG00000004777	1.34975
ARHGAP35 ENSG00000160007	0.929445
ARHGAP39 ENSG00000147799	0.863
ARHGAP4 ENSG00000089820	1.15676
ARHGAP40 ENSG00000124143	0.928328
ARHGAP42 ENSG00000165895	0.682074
ARHGAP44 ENSG00000006740	0.897119
ARHGAP45 ENSG00000180448	0.70667
ARHGAP5 ENSG00000100852	0.653692
ARHGAP6 ENSG00000047648	0.826034
ARHGAP8 ENSG00000241484	1.05766
ARHGAP9 ENSG00000123329	0.84462
ARHGDIA ENSG00000141522	1.10585
ARHGDIB ENSG00000111348	1.27776
ARHGDIG ENSG00000242173	0.86324
ARHGEF1 ENSG00000076928	1.15812
ARHGEF10 ENSG00000104728	0.884239
ARHGEF10L ENSG00000074964	1.08227
ARHGEF11 ENSG00000132694	0.900306
ARHGEF12 ENSG00000196914	0.895661
ARHGEF15 ENSG00000198844	0.889984
ARHGEF16 ENSG00000130762	0.846335
ARHGEF17 ENSG00000110237	1.12907
ARHGEF18 ENSG00000104880	0.705975
ARHGEF19 ENSG00000142632	1.25646
ARHGEF2 ENSG00000116584	1.2981
ARHGEF25 ENSG00000240771	0.968574
ARHGEF26 ENSG00000114790	0.913024
ARHGEF28 ENSG00000214944	0.825247
ARHGEF3 ENSG00000163947	1.19333
ARHGEF33 ENSG00000214694	1.1124
ARHGEF35 ENSG00000213214	0.61042
ARHGEF37 ENSG00000183111	1.59682
ARHGEF38 ENSG00000236699	0.869393
ARHGEF39 ENSG00000137135	0.78505
ARHGEF4 ENSG00000136002	0.785704
ARHGEF40 ENSG00000165801	0.826482
ARHGEF5 ENSG00000050327	1.26704
ARHGEF6 ENSG00000129675	0.99697
ARHGEF7 ENSG00000102606	1.57986
ARHGEF9 ENSG00000131089	1.39235
ARID1A ENSG00000117713	0.979465
ARID1B ENSG00000049618	0.814175
ARID2 ENSG00000189079	1.07212
ARID3A ENSG00000116017	0.951799
ARID3B ENSG00000179361	0.835283
ARID4A ENSG00000032219	1.03327
ARID4B ENSG00000054267	1.02521
ARID5A ENSG00000196843	0.791523
ARID5B ENSG00000150347	0.920995
ARIH1 ENSG00000166233	0.980678
ARIH2 ENSG00000177479	1.19457
ARIH2OS ENSG00000221883	1.24362
ARL1 ENSG00000120805	1.50939
ARL10 ENSG00000175414	1.07255
ARL11 ENSG00000152213	1.00057
ARL13B ENSG00000169379	1.0138
ARL14EP ENSG00000152219	0.958313
ARL15 ENSG00000185305	0.901311
ARL16 ENSG00000214087	1.57472
ARL17A ENSG00000185829	0.908568
ARL17B ENSG00000228696	0.833229
ARL2 ENSG00000213465	0.473541
ARL2BP ENSG00000102931	0.830158
ARL3 ENSG00000138175	1.41524
ARL4A ENSG00000122644	0.660578
ARL4C ENSG00000188042	1.24911
ARL4D ENSG00000175906	1.12713
ARL5A ENSG00000162980	0.863918
ARL5B ENSG00000165997	0.59574
ARL6 ENSG00000113966	1.10855
ARL6IP1 ENSG00000170540	0.850574
ARL6IP4 ENSG00000182196	0.561206
ARL6IP5 ENSG00000144746	1.15269
ARL6IP6 ENSG00000177917	0.854819
ARL8A ENSG00000143862	0.818054
ARL8B ENSG00000134108	1.03143
ARL9 ENSG00000196503	1.00279
ARMC1 ENSG00000104442	0.796313
ARMC10 ENSG00000170632	1.11943
ARMC12 ENSG00000157343	0.868669
ARMC2 ENSG00000118690	0.916323
ARMC4 ENSG00000169126	0.705077
ARMC5 ENSG00000140691	0.718279
ARMC6 ENSG00000105676	1.00428
ARMC7 ENSG00000125449	1.18683
ARMC8 ENSG00000114098	0.943931
ARMC9 ENSG00000135931	0.733896
ARMCX1 ENSG00000126947	0.707204
ARMCX2 ENSG00000184867	1.19813
ARMCX3 ENSG00000102401	0.808046
ARMCX4 ENSG00000196440	1.03791
ARMCX5 ENSG00000125962	1.1386
ARMCX6 ENSG00000198960	0.792967
ARMS2 ENSG00000254636	0.920732
ARMT1 ENSG00000146476	1.18263
ARNT ENSG00000143437	1.40888
ARNT2 ENSG00000172379	0.732493
ARNTL ENSG00000133794	1.12359
ARNTL2 ENSG00000029153	0.779784
ARPC1A ENSG00000241685	1.33217
ARPC1B ENSG00000130429	0.88978
ARPC2 ENSG00000163466	1.33001
ARPC3 ENSG00000111229	1.12707
ARPC4 ENSG00000241553	0.588422
ARPC5 ENSG00000162704	0.771983
ARPC5L ENSG00000136950	0.924481
ARPIN ENSG00000242498	1.20191
ARPP19 ENSG00000128989	0.762625
ARRB1 ENSG00000137486	1.1598
ARRB2 ENSG00000141480	1.12908
ARRDC1 ENSG00000197070	0.831535
ARRDC2 ENSG00000105643	0.798646
ARRDC3 ENSG00000113369	0.942628
ARRDC4 ENSG00000140450	0.977442
ARRDC5 ENSG00000205784	0.650349
ARSA ENSG00000100299	0.87624
ARSB ENSG00000113273	0.802523
ARSD ENSG00000006756	1.78169
ARSE ENSG00000157399	1.06952
ARSF ENSG00000062096	0.754964
ARSG ENSG00000141337	0.65772
ARSI ENSG00000183876	0.821444
ARSJ ENSG00000180801	0.72577
ARSK ENSG00000164291	1.04476
ART3 ENSG00000156219	0.928749
ART5 ENSG00000167311	0.859561
ARTN ENSG00000117407	0.906088
ARV1 ENSG00000173409	1.2348
ARVCF ENSG00000099889	0.984577
ARX ENSG00000004848	0.793257
ASAH1 ENSG00000104763	1.66002
ASAH2 ENSG00000188611	0.740638
ASAH2B ENSG00000204147	1.31325
ASAP1 ENSG00000153317	0.656433
ASAP2 ENSG00000151693	0.667751
ASAP3 ENSG00000088280	0.764895
ASB1 ENSG00000065802	0.781341
ASB11 ENSG00000165192	0.817069
ASB12 ENSG00000198881	0.99963
ASB13 ENSG00000196372	0.797617
ASB14 ENSG00000239388	0.889329
ASB16 ENSG00000161664	0.829061
ASB2 ENSG00000100628	0.701395
ASB3 ENSG00000115239	0.998541
ASB5 ENSG00000164122	0.859679
ASB6 ENSG00000148331	0.89384
ASB7 ENSG00000183475	1.15699
ASB8 ENSG00000177981	1.29251
ASB9 ENSG00000102048	1.08431
ASCC1 ENSG00000138303	1.34454
ASCC2 ENSG00000100325	1.14549
ASCC3 ENSG00000112249	0.84785
ASCL2 ENSG00000183734	0.972175
ASCL5 ENSG00000232237	0.947364
ASF1A ENSG00000111875	1.00822
ASF1B ENSG00000105011	0.983445
ASGR1 ENSG00000141505	0.890519
ASGR2 ENSG00000161944	0.666352
ASH1L ENSG00000116539	1.21503
ASH2L ENSG00000129691	1.21763
ASIC1 ENSG00000110881	1.45362
ASIC3 ENSG00000213199	0.909753
ASIC4 ENSG00000072182	0.839488
ASIP ENSG00000101440	0.656002
ASL ENSG00000126522	0.880556
ASMT ENSG00000196433	0.92673
ASMTL ENSG00000169093	1.12316
ASNA1 ENSG00000198356	0.865765
ASNS ENSG00000070669	1.26212
ASNSD1 ENSG00000138381	0.857552
ASPA ENSG00000108381	1.08097
ASPG ENSG00000166183	0.920432
ASPH ENSG00000198363	0.990092
ASPHD1 ENSG00000174939	0.888768
ASPHD2 ENSG00000128203	0.731377
ASPM ENSG00000066279	0.554837
ASPN ENSG00000106819	0.739781
ASPRV1 ENSG00000244617	1.05545
ASPSCR1 ENSG00000169696	1.10242
ASRGL1 ENSG00000162174	1.50276
ASS1 ENSG00000130707	0.633482
ASTE1 ENSG00000034533	1.0006
ASTN1 ENSG00000152092	0.677795
ASTN2 ENSG00000148219	1.15597
ASUN ENSG00000064102	0.634434
ASXL1 ENSG00000171456	1.17284
ASXL2 ENSG00000143970	0.9066
ASXL3 ENSG00000141431	1.06789
ASZ1 ENSG00000154438	0.930552
ATAD1 ENSG00000138138	1.02288
ATAD2 ENSG00000156802	1.35765
ATAD2B ENSG00000119778	0.980072
ATAD3A ENSG00000197785	0.75438
ATAD3B ENSG00000160072	0.991389
ATAD3C ENSG00000215915	0.964807
ATAD5 ENSG00000176208	0.822048
ATAT1 ENSG00000137343	1.36867
ATCAY ENSG00000167654	0.753509
ATE1 ENSG00000107669	0.969087
ATF1 ENSG00000123268	0.693689
ATF2 ENSG00000115966	0.840195
ATF3 ENSG00000162772	1.2542
ATF4 ENSG00000128272	1.31557
ATF5 ENSG00000169136	1.12743
ATF6 ENSG00000118217	1.00544
ATF6B ENSG00000213676	0.973162
ATF7 ENSG00000170653	0.735343
ATF7IP ENSG00000171681	0.891957
ATF7IP2 ENSG00000166669	1.02601
ATG10 ENSG00000152348	0.43374
ATG101 ENSG00000123395	1.07337
ATG12 ENSG00000145782	1.09616
ATG13 ENSG00000175224	0.847375
ATG14 ENSG00000126775	1.0619
ATG16L1 ENSG00000085978	1.26567
ATG16L2 ENSG00000168010	1.00664
ATG2A ENSG00000110046	0.829781
ATG2B ENSG00000066739	0.706403
ATG3 ENSG00000144848	1.22453
ATG4A ENSG00000101844	1.43251
ATG4B ENSG00000168397	1.03286
ATG4C ENSG00000125703	0.866983
ATG4D ENSG00000130734	0.995603
ATG5 ENSG00000057663	0.90013
ATG7 ENSG00000197548	0.725255
ATG9A ENSG00000198925	1.08427
ATG9B ENSG00000181652	0.690875
ATHL1 ENSG00000142102	0.780899
ATIC ENSG00000138363	0.851658
ATL1 ENSG00000198513	1.16541
ATL2 ENSG00000119787	1.00945
ATL3 ENSG00000184743	0.970662
ATM ENSG00000149311	0.905966
ATMIN ENSG00000166454	0.749529
ATN1 ENSG00000111676	1.58224
ATOH1 ENSG00000172238	1.08817
ATOH7 ENSG00000179774	0.856282
ATOH8 ENSG00000168874	0.774439
ATOX1 ENSG00000177556	0.905779
ATP10A ENSG00000206190	1.05841
ATP10B ENSG00000118322	0.905939
ATP10D ENSG00000145246	0.922866
ATP11A ENSG00000068650	0.782029
ATP11B ENSG00000058063	0.927244
ATP11C ENSG00000101974	0.93605
ATP12A ENSG00000075673	0.718973
ATP13A1 ENSG00000105726	0.853019
ATP13A2 ENSG00000159363	1.10807
ATP13A3 ENSG00000133657	0.711164
ATP13A4 ENSG00000127249	0.690973
ATP13A5 ENSG00000187527	0.668102
ATP1A1 ENSG00000163399	1.60402
ATP1A2 ENSG00000018625	1.00141
ATP1A3 ENSG00000105409	1.07812
ATP1A4 ENSG00000132681	0.656461
ATP1B1 ENSG00000143153	0.73503
ATP1B2 ENSG00000129244	0.842273
ATP1B3 ENSG00000069849	1.32866
ATP23 ENSG00000166896	0.910942
ATP2A1 ENSG00000196296	0.881918
ATP2A2 ENSG00000174437	0.910168
ATP2A3 ENSG00000074370	0.619237
ATP2B1 ENSG00000070961	0.8852
ATP2B2 ENSG00000157087	0.710129
ATP2B3 ENSG00000067842	0.800131
ATP2B4 ENSG00000058668	0.727209
ATP2C1 ENSG00000017260	1.29023
ATP2C2 ENSG00000064270	0.892475
ATP4B ENSG00000186009	0.819
ATP5J2-PTCD1 ENSG00000248919	1.10374
ATP5SL ENSG00000105341	0.880275
ATP6AP1 ENSG00000071553	1.56532
ATP6AP1L ENSG00000205464	1.18408
ATP6AP2 ENSG00000182220	0.975257
ATP6V0A1 ENSG00000033627	0.891968
ATP6V0A2 ENSG00000185344	1.10685
ATP6V0A4 ENSG00000105929	0.958256
ATP6V0B ENSG00000117410	1.01292
ATP6V0C ENSG00000185883	0.687571
ATP6V0D1 ENSG00000159720	0.869318
ATP6V0D2 ENSG00000147614	0.757816
ATP6V0E1 ENSG00000113732	1.63175
ATP6V0E2 ENSG00000171130	1.50182
ATP6V1A ENSG00000114573	1.07042
ATP6V1B1 ENSG00000116039	0.792434
ATP6V1B2 ENSG00000147416	1.253
ATP6V1C1 ENSG00000155097	0.988813
ATP6V1C2 ENSG00000143882	0.669752
ATP6V1D ENSG00000100554	0.999126
ATP6V1E1 ENSG00000131100	1.37533
ATP6V1E2 ENSG00000250565	0.656346
ATP6V1F ENSG00000128524	1.56047
ATP6V1G1 ENSG00000136888	0.75257
ATP6V1G2 ENSG00000213760	0.897047
ATP6V1H ENSG00000047249	1.18819
ATP7A ENSG00000165240	0.699908
ATP7B ENSG00000123191	1.54448
ATP8A1 ENSG00000124406	0.808428
ATP8A2 ENSG00000132932	0.321518
ATP8B1 ENSG00000081923	1.04555
ATP8B2 ENSG00000143515	1.1967
ATP8B3 ENSG00000130270	1.07254
ATP8B4 ENSG00000104043	1.44452
ATP9A ENSG00000054793	1.43096
ATP9B ENSG00000166377	1.32572
ATPIF1 ENSG00000130770	1.0292
ATR ENSG00000175054	1.18345
ATRAID ENSG00000138085	1.38129
ATRIP ENSG00000164053	0.775096
ATRIP ENSG00000282827	0.771266
ATRN ENSG00000088812	1.24802
ATRNL1 ENSG00000107518	0.668741
ATRX ENSG00000085224	0.541297
ATXN1 ENSG00000124788	0.71361
ATXN10 ENSG00000130638	0.940284
ATXN1L ENSG00000224470	1.23189
ATXN2 ENSG00000204842	0.878662
ATXN2L ENSG00000168488	1.29617
ATXN3 ENSG00000066427	1.04404
ATXN7 ENSG00000163635	0.816191
ATXN7L1 ENSG00000146776	1.17768
ATXN7L2 ENSG00000162650	0.88954
ATXN7L3 ENSG00000087152	0.86488
ATXN7L3B ENSG00000253719	1.33594
AUH ENSG00000148090	1.0473
AUNIP ENSG00000127423	0.880581
AUP1 ENSG00000115307	1.17717
AURKA ENSG00000087586	1.02885
AURKAIP1 ENSG00000175756	0.935136
AURKB ENSG00000178999	1.135
AURKC ENSG00000105146	0.874516
AUTS2 ENSG00000158321	1.06018
AVEN ENSG00000169857	1.00302
AVIL ENSG00000135407	0.899885
AVL9 ENSG00000105778	0.98811
AVPI1 ENSG00000119986	0.731426
AVPR1A ENSG00000166148	0.422697
AVPR2 ENSG00000126895	0.941256
AXDND1 ENSG00000162779	0.977545
AXIN1 ENSG00000103126	0.750922
AXIN2 ENSG00000168646	1.45215
AXL ENSG00000167601	1.01619
AZGP1 ENSG00000160862	3.78498
AZI2 ENSG00000163512	0.650166
AZIN1 ENSG00000155096	0.93968
AZIN2 ENSG00000142920	0.990049
AZU1 ENSG00000172232	0.88866
B2M ENSG00000166710	2.26961
B3GALNT1 ENSG00000169255	0.778955
B3GALNT2 ENSG00000162885	1.01114
B3GALT1 ENSG00000172318	0.895295
B3GALT2 ENSG00000162630	0.879844
B3GALT4 ENSG00000235863	1.00443
B3GALT5 ENSG00000183778	0.818414
B3GALT6 ENSG00000176022	1.21239
B3GAT1 ENSG00000109956	0.998465
B3GAT2 ENSG00000112309	0.814231
B3GAT3 ENSG00000149541	0.830008
B3GLCT ENSG00000187676	1.32885
B3GNT2 ENSG00000170340	0.927284
B3GNT3 ENSG00000179913	0.897697
B3GNT4 ENSG00000176383	0.57503
B3GNT5 ENSG00000176597	0.66555
B3GNT6 ENSG00000198488	0.659707
B3GNT7 ENSG00000156966	0.914326
B3GNT8 ENSG00000177191	0.754241
B3GNT9 ENSG00000237172	0.945861
B3GNTL1 ENSG00000175711	0.714663
B4GALNT1 ENSG00000135454	1.06496
B4GALNT2 ENSG00000167080	0.757441
B4GALNT3 ENSG00000139044	0.99799
B4GALNT4 ENSG00000182272	0.759579
B4GALT1 ENSG00000086062	1.23155
B4GALT2 ENSG00000117411	0.819332
B4GALT3 ENSG00000158850	1.00994
B4GALT4 ENSG00000121578	1.47577
B4GALT5 ENSG00000158470	0.713291
B4GALT6 ENSG00000118276	0.877636
B4GALT7 ENSG00000027847	0.921013
B4GAT1 ENSG00000174684	1.80423
B9D1 ENSG00000108641	0.775667
B9D2 ENSG00000123810	0.643091
BAALC ENSG00000164929	1.24672
BAAT ENSG00000136881	1.07039
BABAM1 ENSG00000105393	0.999394
BACE1 ENSG00000186318	1.29676
BACE2 ENSG00000182240	1.22865
BACH1 ENSG00000156273	0.724669
BACH2 ENSG00000112182	1.02207
BAD ENSG00000002330	1.00515
BAG1 ENSG00000107262	1.10172
BAG2 ENSG00000112208	0.633399
BAG3 ENSG00000151929	1.07253
BAG4 ENSG00000156735	0.746403
BAG5 ENSG00000166170	0.949478
BAG6 ENSG00000204463	1.22841
BAHCC1 ENSG00000266074	0.988345
BAHD1 ENSG00000140320	0.914553
BAIAP2 ENSG00000175866	1.13585
BAIAP2L1 ENSG00000006453	1.20898
BAIAP2L2 ENSG00000128298	0.838558
BAIAP3 ENSG00000007516	0.880784
BAK1 ENSG00000030110	0.817212
BAMBI ENSG00000095739	1.15955
BANF1 ENSG00000175334	1.32933
BANF2 ENSG00000125888	0.770913
BANK1 ENSG00000153064	0.521205
BANP ENSG00000172530	0.927255
BAP1 ENSG00000163930	1.08512
BARD1 ENSG00000138376	0.96322
BARX1 ENSG00000131668	0.844048
BARX2 ENSG00000043039	0.797011
BASP1 ENSG00000176788	0.955999
BATF ENSG00000156127	0.778267
BATF2 ENSG00000168062	0.713001
BATF3 ENSG00000123685	0.633078
BAX ENSG00000087088	0.647935
BAZ1A ENSG00000198604	1.00052
BAZ1B ENSG00000009954	1.3671
BAZ2A ENSG00000076108	1.01016
BAZ2B ENSG00000123636	0.730622
BBC3 ENSG00000105327	0.888055
BBIP1 ENSG00000214413	1.02286
BBOF1 ENSG00000119636	0.99171
BBOX1 ENSG00000129151	0.823557
BBS1 ENSG00000174483	0.913529
BBS10 ENSG00000179941	1.20417
BBS12 ENSG00000181004	1.12715
BBS2 ENSG00000125124	1.15625
BBS4 ENSG00000140463	1.69048
BBS5 ENSG00000163093	1.2889
BBS7 ENSG00000138686	0.45664
BBS9 ENSG00000122507	0.938613
BBX ENSG00000114439	0.633538
BCAM ENSG00000187244	1.7929
BCAN ENSG00000132692	0.901883
BCAP29 ENSG00000075790	1.2496
BCAP31 ENSG00000185825	1.89609
BCAR1 ENSG00000050820	1.02502
BCAR3 ENSG00000137936	0.935987
BCAS1 ENSG00000064787	1.79896
BCAS2 ENSG00000116752	0.795562
BCAS3 ENSG00000141376	0.967383
BCAS4 ENSG00000124243	0.762469
BCAT1 ENSG00000060982	1.0089
BCAT2 ENSG00000105552	1.30206
BCCIP ENSG00000107949	1.46883
BCDIN3D ENSG00000186666	1.41758
BCHE ENSG00000114200	0.61941
BCKDHA ENSG00000248098	0.916359
BCKDHB ENSG00000083123	1.10971
BCKDK ENSG00000103507	0.829647
BCL10 ENSG00000142867	1.1042
BCL11A ENSG00000119866	1.56889
BCL11B ENSG00000127152	0.736014
BCL2 ENSG00000171791	0.816436
BCL2A1 ENSG00000140379	0.626114
BCL2L1 ENSG00000171552	1.15002
BCL2L10 ENSG00000137875	0.908154
BCL2L11 ENSG00000153094	1.00304
BCL2L12 ENSG00000126453	1.02158
BCL2L13 ENSG00000099968	1.20544
BCL2L14 ENSG00000121380	1.09675
BCL2L15 ENSG00000188761	0.883114
BCL2L2 ENSG00000129473	1.18414
BCL2L2-PABPN1 ENSG00000258643	1.00519
BCL3 ENSG00000069399	0.609923
BCL6 ENSG00000113916	0.680421
BCL6B ENSG00000161940	0.718745
BCL7A ENSG00000110987	1.35089
BCL7B ENSG00000106635	1.19534
BCL7C ENSG00000099385	0.72612
BCL9 ENSG00000116128	0.921438
BCL9L ENSG00000186174	1.06621
BCLAF1 ENSG00000029363	0.783912
BCO1 ENSG00000135697	0.740338
BCO2 ENSG00000197580	0.984114
BCOR ENSG00000183337	1.04133
BCORL1 ENSG00000085185	1.04309
BCR ENSG00000186716	0.603
BCS1L ENSG00000074582	1.10163
BDH1 ENSG00000161267	1.51766
BDH2 ENSG00000164039	1.41246
BDKRB1 ENSG00000100739	0.667172
BDKRB2 ENSG00000168398	0.746771
BDNF ENSG00000176697	0.924271
BDP1 ENSG00000145734	0.797657
BEAN1 ENSG00000166546	0.771759
BECN1 ENSG00000126581	0.843613
BEGAIN ENSG00000183092	0.677567
BEND2 ENSG00000177324	0.532321
BEND3 ENSG00000178409	0.65352
BEND4 ENSG00000188848	0.946966
BEND5 ENSG00000162373	1.32794
BEND6 ENSG00000151917	0.704865
BEND7 ENSG00000165626	0.679447
BEST1 ENSG00000167995	0.249647
BEST2 ENSG00000039987	0.844172
BEST3 ENSG00000127325	1.10589
BEST4 ENSG00000142959	0.965732
BET1 ENSG00000105829	0.955049
BET1L ENSG00000177951	1.40561
BEX1 ENSG00000133169	1.48146
BEX2 ENSG00000133134	0.986508
BEX3 ENSG00000166681	1.11087
BEX4 ENSG00000102409	1.70002
BEX5 ENSG00000184515	1.10466
BFAR ENSG00000103429	1.12891
BFSP1 ENSG00000125864	0.813103
BGLAP ENSG00000242252	0.921307
BGN ENSG00000182492	0.502969
BHLHB9 ENSG00000198908	1.03873
BHLHE22 ENSG00000180828	0.79247
BHLHE40 ENSG00000134107	0.712845
BHLHE41 ENSG00000123095	0.735983
BHMT ENSG00000145692	0.667607
BHMT2 ENSG00000132840	0.953481
BICC1 ENSG00000122870	0.838187
BICD1 ENSG00000151746	0.93077
BICD2 ENSG00000185963	1.16365
BICDL1 ENSG00000135127	0.940805
BICDL2 ENSG00000162069	0.755664
BID ENSG00000015475	1.00217
BIK ENSG00000100290	1.20275
BIN1 ENSG00000136717	1.20261
BIN2 ENSG00000110934	0.777416
BIN3 ENSG00000147439	1.16886
BIRC2 ENSG00000110330	0.786754
BIRC3 ENSG00000023445	0.916836
BIRC5 ENSG00000089685	1.06416
BIRC6 ENSG00000115760	0.997579
BIRC7 ENSG00000101197	0.763258
BIVM ENSG00000134897	1.1135
BLCAP ENSG00000166619	1.28629
BLK ENSG00000136573	0.540552
BLM ENSG00000197299	1.17002
BLMH ENSG00000108578	1.33574
BLNK ENSG00000095585	1.04203
BLOC1S1 ENSG00000135441	0.967344
BLOC1S2 ENSG00000196072	0.894448
BLOC1S3 ENSG00000189114	1.01549
BLOC1S4 ENSG00000186222	1.1983
BLOC1S5 ENSG00000188428	0.858028
BLOC1S6 ENSG00000104164	0.855872
BLVRA ENSG00000106605	1.40543
BLVRB ENSG00000090013	1.38278
BLZF1 ENSG00000117475	0.910365
BMF ENSG00000104081	0.680991
BMI1 ENSG00000168283	0.86948
BMP1 ENSG00000168487	0.79769
BMP2 ENSG00000125845	0.801485
BMP2K ENSG00000138756	0.928459
BMP4 ENSG00000125378	1.0228
BMP5 ENSG00000112175	1.40606
BMP6 ENSG00000153162	0.826316
BMP7 ENSG00000101144	0.897074
BMP8A ENSG00000183682	0.652534
BMP8B ENSG00000116985	0.913667
BMPER ENSG00000164619	0.931715
BMPR1A ENSG00000107779	1.08223
BMPR1B ENSG00000138696	1.32565
BMPR2 ENSG00000204217	0.690582
BMS1 ENSG00000165733	0.969007
BMT2 ENSG00000164603	1.00662
BMX ENSG00000102010	0.752894
BNC2 ENSG00000173068	0.793995
BNIP1 ENSG00000113734	1.04349
BNIP2 ENSG00000140299	0.637287
BNIP3 ENSG00000176171	1.34602
BNIP3L ENSG00000104765	0.765771
BNIPL ENSG00000163141	0.800436
BOC ENSG00000144857	0.835437
BOD1 ENSG00000145919	1.60078
BOD1L1 ENSG00000038219	0.849882
BOD1L2 ENSG00000228075	0.762463
BOK ENSG00000176720	0.718101
BOLA1 ENSG00000178096	1.28459
BOLA2B ENSG00000169627	1.07152
BOLA3 ENSG00000163170	1.7332
BOLL ENSG00000152430	1.23173
BOP1 ENSG00000261236	0.71669
BORA ENSG00000136122	1.04487
BORCS5 ENSG00000165714	1.14722
BORCS6 ENSG00000196544	1.0336
BORCS7 ENSG00000166275	0.999705
BORCS8 ENSG00000254901	0.903469
BORCS8-MEF2B ENSG00000064489	0.657573
BPGM ENSG00000172331	0.881538
BPHL ENSG00000137274	1.06965
BPI ENSG00000101425	0.890269
BPIFB1 ENSG00000125999	0.67466
BPIFB2 ENSG00000078898	0.278866
BPNT1 ENSG00000162813	1.20647
BPTF ENSG00000171634	0.594468
BRAF ENSG00000157764	1.04348
BRAP ENSG00000089234	1.19816
BRAT1 ENSG00000106009	1.11296
BRCA1 ENSG00000012048	1.13679
BRCA2 ENSG00000139618	1.11431
BRCC3 ENSG00000185515	0.891599
BRD1 ENSG00000100425	1.08409
BRD2 ENSG00000204256	1.23502
BRD3 ENSG00000169925	0.640166
BRD4 ENSG00000141867	1.19622
BRD7 ENSG00000166164	1.24077
BRD8 ENSG00000112983	1.19372
BRD9 ENSG00000028310	0.871773
BRDT ENSG00000137948	0.917617
BRE ENSG00000158019	1.01752
BRF1 ENSG00000185024	0.797739
BRF2 ENSG00000104221	1.08959
BRI3 ENSG00000164713	1.52051
BRI3BP ENSG00000184992	0.589066
BRICD5 ENSG00000182685	0.897638
BRINP1 ENSG00000078725	1.35771
BRINP3 ENSG00000162670	0.922282
BRIP1 ENSG00000136492	1.19071
BRIX1 ENSG00000113460	0.964518
BRK1 ENSG00000254999	1.39971
BRMS1 ENSG00000174744	0.900997
BRMS1L ENSG00000100916	1.08502
BROX ENSG00000162819	0.928406
BRPF1 ENSG00000156983	0.93414
BRPF3 ENSG00000096070	1.17251
BRS3 ENSG00000102239	0.780824
BRSK1 ENSG00000160469	0.904427
BRSK2 ENSG00000174672	0.484582
BRWD1 ENSG00000185658	0.631238
BRWD3 ENSG00000165288	0.892479
BSCL2 ENSG00000168000	0.842579
BSDC1 ENSG00000160058	1.07048
BSG ENSG00000172270	1.66944
BSN ENSG00000164061	0.897362
BSPRY ENSG00000119411	0.906559
BST1 ENSG00000109743	0.867793
BST2 ENSG00000130303	0.706202
BTAF1 ENSG00000095564	0.744185
BTBD1 ENSG00000064726	0.90125
BTBD10 ENSG00000148925	1.17354
BTBD11 ENSG00000151136	1.20736
BTBD16 ENSG00000138152	0.946524
BTBD18 ENSG00000233436	0.93432
BTBD19 ENSG00000222009	1.32612
BTBD2 ENSG00000133243	1.34228
BTBD3 ENSG00000132640	0.791037
BTBD6 ENSG00000184887	1.08912
BTBD7 ENSG00000011114	1.20958
BTBD8 ENSG00000189195	0.824171
BTBD9 ENSG00000183826	0.741623
BTC ENSG00000174808	0.848387
BTD ENSG00000169814	1.06769
BTF3 ENSG00000145741	1.4072
BTF3L4 ENSG00000134717	0.87575
BTG1 ENSG00000133639	0.567285
BTG2 ENSG00000159388	1.19753
BTG3 ENSG00000154640	0.783517
BTG4 ENSG00000137707	0.990383
BTK ENSG00000010671	0.808533
BTLA ENSG00000186265	1.02604
BTN2A1 ENSG00000112763	0.849846
BTN2A2 ENSG00000124508	1.06325
BTN3A1 ENSG00000026950	1.2623
BTN3A2 ENSG00000186470	1.10953
BTN3A3 ENSG00000111801	1.16672
BTNL8 ENSG00000113303	0.699351
BTNL9 ENSG00000165810	1.05432
BTRC ENSG00000166167	1.06092
BUB1 ENSG00000169679	0.898448
BUB1B ENSG00000156970	0.966853
BUB3 ENSG00000154473	0.93907
BUD13 ENSG00000137656	0.866302
BUD31 ENSG00000106245	1.16196
BVES ENSG00000112276	1.09622
BYSL ENSG00000112578	0.849718
BZW1 ENSG00000082153	0.805229
BZW2 ENSG00000136261	0.888718
C10orf10 ENSG00000165507	0.98089
C10orf107 ENSG00000183346	0.779471
C10orf11 ENSG00000148655	0.896048
C10orf128 ENSG00000204161	0.921896
C10orf2 ENSG00000107815	1.08887
C10orf35 ENSG00000171224	1.21454
C10orf53 ENSG00000178645	0.769258
C10orf54 ENSG00000107738	0.955628
C10orf55 ENSG00000222047	0.753926
C10orf76 ENSG00000120029	1.12087
C10orf88 ENSG00000119965	0.917351
C10orf95 ENSG00000120055	0.954618
C10orf99 ENSG00000188373	0.76113
C11orf1 ENSG00000137720	1.15586
C11orf16 ENSG00000176029	0.544477
C11orf21 ENSG00000110665	1.00138
C11orf24 ENSG00000171067	1.23605
C11orf31 ENSG00000211450	1.24913
C11orf40 ENSG00000171987	0.8526
C11orf45 ENSG00000174370	1.12346
C11orf49 ENSG00000149179	0.927973
C11orf52 ENSG00000149300	0.842146
C11orf54 ENSG00000182919	1.08094
C11orf57 ENSG00000150776	1.17859
C11orf58 ENSG00000110696	1.07508
C11orf63 ENSG00000109944	0.640114
C11orf65 ENSG00000166323	0.986174
C11orf68 ENSG00000175573	1.03186
C11orf70 ENSG00000137691	0.724826
C11orf71 ENSG00000180425	0.843314
C11orf74 ENSG00000166352	0.785517
C11orf80 ENSG00000173715	0.93459
C11orf84 ENSG00000168005	0.895867
C11orf87 ENSG00000185742	0.84784
C11orf88 ENSG00000183644	0.765528
C11orf95 ENSG00000188070	0.872636
C11orf96 ENSG00000187479	0.721167
C11orf98 ENSG00000278615	0.960988
C12orf10 ENSG00000139637	1.13577
C12orf29 ENSG00000133641	0.923235
C12orf4 ENSG00000047621	1.12134
C12orf40 ENSG00000180116	0.817781
C12orf42 ENSG00000179088	0.938581
C12orf43 ENSG00000157895	1.21471
C12orf45 ENSG00000151131	0.951852
C12orf49 ENSG00000111412	0.766379
C12orf50 ENSG00000165805	0.866602
C12orf54 ENSG00000177627	0.811689
C12orf56 ENSG00000185306	0.708483
C12orf57 ENSG00000111678	1.23076
C12orf60 ENSG00000182993	0.945732
C12orf65 ENSG00000130921	1.28024
C12orf66 ENSG00000174206	0.931881
C12orf71 ENSG00000214700	0.827563
C12orf73 ENSG00000204954	1.47009
C12orf75 ENSG00000235162	0.789574
C12orf76 ENSG00000174456	1.03432
C14orf1 ENSG00000133935	1.64297
C14orf105 ENSG00000100557	0.939122
C14orf119 ENSG00000179933	1.0631
C14orf132 ENSG00000227051	0.821027
C14orf142 ENSG00000170270	1.17952
C14orf159 ENSG00000133943	1.79949
C14orf166 ENSG00000087302	1.3093
C14orf169 ENSG00000170468	1.4256
C14orf180 ENSG00000184601	0.836847
C14orf2 ENSG00000156411	1.85993
C14orf28 ENSG00000179476	0.891049
C14orf37 ENSG00000139971	0.908172
C14orf39 ENSG00000179008	0.951545
C14orf79 ENSG00000140104	1.04265
C14orf80 ENSG00000185347	0.724837
C14orf93 ENSG00000100802	1.19695
C15orf39 ENSG00000167173	0.89363
C15orf40 ENSG00000169609	0.848536
C15orf41 ENSG00000186073	1.0023
C15orf48 ENSG00000166920	0.644744
C15orf52 ENSG00000188549	1.34889
C15orf53 ENSG00000175779	0.941481
C15orf57 ENSG00000128891	1.25902
C15orf59 ENSG00000205363	0.940527
C15orf61 ENSG00000189227	0.928357
C15orf62 ENSG00000188277	0.918551
C15orf65 ENSG00000261652	0.686805
C16orf13 ENSG00000130731	0.935216
C16orf45 ENSG00000166780	0.882692
C16orf46 ENSG00000166455	0.858792
C16orf52 ENSG00000185716	0.953672
C16orf54 ENSG00000185905	1.0057
C16orf58 ENSG00000140688	1.30277
C16orf59 ENSG00000162062	1.06768
C16orf62 ENSG00000103544	1.16374
C16orf70 ENSG00000125149	1.26203
C16orf71 ENSG00000166246	0.872703
C16orf72 ENSG00000182831	0.724357
C16orf74 ENSG00000154102	1.17253
C16orf78 ENSG00000166152	0.979108
C16orf86 ENSG00000159761	0.74914
C16orf87 ENSG00000155330	0.698599
C16orf89 ENSG00000153446	1.08544
C16orf91 ENSG00000174109	0.808771
C16orf95 ENSG00000260456	0.880017
C17orf107 ENSG00000205710	0.820777
C17orf49 ENSG00000258315	0.859311
C17orf50 ENSG00000270806	0.978285
C17orf51 ENSG00000212719	1.18307
C17orf53 ENSG00000125319	0.856715
C17orf58 ENSG00000186665	0.79207
C17orf62 ENSG00000178927	0.847213
C17orf64 ENSG00000141371	0.789554
C17orf67 ENSG00000214226	0.897588
C17orf75 ENSG00000108666	1.03164
C17orf78 ENSG00000278505	0.81733
C17orf80 ENSG00000141219	1.31019
C17orf89 ENSG00000224877	0.979309
C17orf96 ENSG00000273604	0.924661
C17orf97 ENSG00000187624	1.16646
C17orf99 ENSG00000187997	0.909726
C18orf21 ENSG00000141428	1.07421
C18orf25 ENSG00000152242	0.744892
C18orf32 ENSG00000177576	1.0975
C18orf54 ENSG00000166845	0.890175
C18orf63 ENSG00000206043	1.07985
C18orf8 ENSG00000141452	1.3661
C19orf12 ENSG00000131943	1.44
C19orf18 ENSG00000177025	1.2061
C19orf24 ENSG00000228300	1.01122
C19orf25 ENSG00000119559	0.88563
C19orf33 ENSG00000167644	1.01521
C19orf35 ENSG00000188305	1.0619
C19orf38 ENSG00000214212	0.603725
C19orf43 ENSG00000123144	1.39431
C19orf44 ENSG00000105072	0.807046
C19orf45 ENSG00000198723	0.652932
C19orf47 ENSG00000160392	1.1878
C19orf48 ENSG00000167747	0.919673
C19orf52 ENSG00000142444	1.22381
C19orf53 ENSG00000104979	1.04076
C19orf54 ENSG00000188493	1.37354
C19orf57 ENSG00000132016	0.816717
C19orf60 ENSG00000006015	0.607887
C19orf66 ENSG00000130813	1.20937
C19orf68 ENSG00000185453	0.834553
C19orf70 ENSG00000174917	1.04316
C19orf71 ENSG00000183397	0.9032
C19orf73 ENSG00000221916	0.889714
C19orf81 ENSG00000235034	0.938339
C1D ENSG00000197223	0.715371
C1GALT1 ENSG00000106392	0.72216
C1GALT1C1 ENSG00000171155	0.788424
C1GALT1C1L ENSG00000223658	1.00926
C1QA ENSG00000173372	0.804597
C1QB ENSG00000173369	0.810072
C1QBP ENSG00000108561	1.31641
C1QC ENSG00000159189	1.18433
C1QL1 ENSG00000131094	0.861079
C1QL3 ENSG00000165985	0.646653
C1QTNF1 ENSG00000173918	0.929706
C1QTNF2 ENSG00000145861	0.666849
C1QTNF3 ENSG00000082196	0.586525
C1QTNF4 ENSG00000172247	0.827982
C1QTNF5 ENSG00000223953	0.882834
C1QTNF6 ENSG00000133466	1.32662
C1QTNF7 ENSG00000163145	1.01623
C1QTNF9 ENSG00000240654	0.934696
C1QTNF9B ENSG00000205863	1.01501
C1QTNF9B-AS1 ENSG00000281899	0.835949
C1R ENSG00000159403	1.38543
C1RL ENSG00000139178	1.08645
C1S ENSG00000182326	1.76286
C1orf101 ENSG00000179397	1.15991
C1orf105 ENSG00000180999	0.83461
C1orf106 ENSG00000163362	0.90397
C1orf109 ENSG00000116922	1.05969
C1orf112 ENSG00000000460	0.982965
C1orf115 ENSG00000162817	1.38546
C1orf116 ENSG00000182795	2.03467
C1orf122 ENSG00000197982	1.29298
C1orf123 ENSG00000162384	1.11718
C1orf127 ENSG00000175262	0.812453
C1orf131 ENSG00000143633	0.996967
C1orf145 ENSG00000162913	1.07651
C1orf146 ENSG00000203910	1.16929
C1orf158 ENSG00000157330	0.802029
C1orf159 ENSG00000131591	0.76815
C1orf162 ENSG00000143110	0.958713
C1orf167 ENSG00000215910	0.808459
C1orf168 ENSG00000187889	0.958104
C1orf174 ENSG00000198912	1.27711
C1orf185 ENSG00000204006	1.36163
C1orf186 ENSG00000263961	0.882206
C1orf194 ENSG00000179902	0.853938
C1orf198 ENSG00000119280	0.75393
C1orf204 ENSG00000188004	0.769699
C1orf21 ENSG00000116667	1.54256
C1orf210 ENSG00000253313	1.02238
C1orf216 ENSG00000142686	0.723112
C1orf226 ENSG00000239887	0.922041
C1orf228 ENSG00000198520	0.976132
C1orf234 ENSG00000227868	0.735261
C1orf27 ENSG00000157181	1.06716
C1orf35 ENSG00000143793	0.715709
C1orf43 ENSG00000143612	1.94379
C1orf50 ENSG00000164008	0.838917
C1orf52 ENSG00000162642	1.1476
C1orf53 ENSG00000203724	1.18083
C1orf54 ENSG00000118292	0.962787
C1orf56 ENSG00000143443	0.90026
C1orf64 ENSG00000183888	0.55519
C1orf74 ENSG00000162757	0.969852
C1orf87 ENSG00000162598	0.934737
C2 ENSG00000166278	1.22677
C20orf144 ENSG00000149609	0.923187
C20orf194 ENSG00000088854	0.767495
C20orf196 ENSG00000171984	0.815029
C20orf24 ENSG00000101084	1.2526
C20orf27 ENSG00000101220	0.701348
C20orf96 ENSG00000196476	0.996347
C21orf2 ENSG00000160226	0.330734
C21orf33 ENSG00000160221	0.87075
C21orf58 ENSG00000160298	1.02865
C21orf59 ENSG00000159079	1.06382
C21orf91 ENSG00000154642	0.640414
C22orf15 ENSG00000169314	0.745518
C22orf23 ENSG00000128346	0.985399
C22orf29 ENSG00000215012	1.64177
C22orf31 ENSG00000100249	0.84719
C22orf39 ENSG00000242259	1.30969
C22orf42 ENSG00000205856	1.10071
C22orf46 ENSG00000184208	0.907492
C2CD2 ENSG00000157617	1.22314
C2CD2L ENSG00000172375	1.15605
C2CD3 ENSG00000168014	1.03555
C2CD4A ENSG00000198535	0.483915
C2CD4B ENSG00000205502	0.191881
C2CD4C ENSG00000183186	0.737465
C2CD4D ENSG00000225556	0.708186
C2CD5 ENSG00000111731	0.918103
C2orf15 ENSG00000273045	0.706369
C2orf40 ENSG00000119147	0.872568
C2orf42 ENSG00000115998	1.23514
C2orf47 ENSG00000162972	1.08027
C2orf49 ENSG00000135974	0.931427
C2orf50 ENSG00000150873	0.984708
C2orf54 ENSG00000172478	0.929462
C2orf68 ENSG00000168887	1.26493
C2orf69 ENSG00000178074	0.890166
C2orf70 ENSG00000173557	0.718523
C2orf71 ENSG00000179270	0.942186
C2orf72 ENSG00000204128	1.09221
C2orf73 ENSG00000177994	0.514611
C2orf74 ENSG00000237651	0.983931
C2orf76 ENSG00000186132	0.989971
C2orf80 ENSG00000188674	0.862643
C2orf81 ENSG00000159239	0.983119
C2orf82 ENSG00000182600	0.937734
C2orf88 ENSG00000187699	0.837015
C3 ENSG00000125730	1.59825
C3AR1 ENSG00000171860	1.14111
C3orf14 ENSG00000114405	0.872005
C3orf18 ENSG00000088543	0.582132
C3orf33 ENSG00000174928	1.50703
C3orf36 ENSG00000221972	1.08012
C3orf38 ENSG00000179021	0.688925
C3orf49 ENSG00000163632	0.671259
C3orf52 ENSG00000114529	0.895019
C3orf58 ENSG00000181744	1.00954
C3orf62 ENSG00000188315	1.07684
C3orf67 ENSG00000163689	0.944726
C3orf70 ENSG00000187068	0.661108
C3orf80 ENSG00000180044	0.797275
C4A ENSG00000244731	0.542761
C4B ENSG00000224389	0.484311
C4BPB ENSG00000123843	1.03278
C4orf19 ENSG00000154274	0.889367
C4orf26 ENSG00000174792	0.870562
C4orf3 ENSG00000164096	1.00276
C4orf32 ENSG00000174749	1.00676
C4orf33 ENSG00000151470	0.790122
C4orf36 ENSG00000163633	0.813105
C4orf46 ENSG00000205208	0.877523
C4orf47 ENSG00000205129	1.0448
C4orf48 ENSG00000243449	0.546265
C5 ENSG00000106804	1.13422
C5AR1 ENSG00000197405	0.689947
C5AR2 ENSG00000134830	0.993614
C5orf15 ENSG00000113583	1.59474
C5orf22 ENSG00000082213	0.909398
C5orf24 ENSG00000181904	0.709755
C5orf30 ENSG00000181751	0.735804
C5orf34 ENSG00000172244	0.64195
C5orf38 ENSG00000186493	0.874777
C5orf42 ENSG00000197603	0.772616
C5orf45 ENSG00000161010	0.771903
C5orf46 ENSG00000178776	0.689199
C5orf49 ENSG00000215217	1.23854
C5orf51 ENSG00000205765	1.02595
C5orf56 ENSG00000197536	1.0928
C5orf58 ENSG00000234511	0.870308
C5orf63 ENSG00000164241	0.981892
C6 ENSG00000039537	0.909536
C6orf1 ENSG00000186577	0.796321
C6orf10 ENSG00000204296	0.806783
C6orf106 ENSG00000196821	1.19591
C6orf118 ENSG00000112539	0.63921
C6orf120 ENSG00000185127	1.13493
C6orf132 ENSG00000188112	1.62252
C6orf136 ENSG00000204564	1.26873
C6orf141 ENSG00000197261	1.01086
C6orf163 ENSG00000203872	0.830584
C6orf201 ENSG00000185689	0.654289
C6orf203 ENSG00000130349	0.832813
C6orf222 ENSG00000189325	0.739664
C6orf226 ENSG00000221821	1.09499
C6orf229 ENSG00000260286	0.872349
C6orf25 ENSG00000204420	0.595066
C6orf47 ENSG00000204439	0.766619
C6orf48 ENSG00000204387	1.3983
C6orf52 ENSG00000137434	1.17344
C6orf58 ENSG00000184530	0.845922
C6orf62 ENSG00000112308	1.10875
C6orf89 ENSG00000198663	1.26697
C7 ENSG00000112936	1.64518
C7orf25 ENSG00000136197	1.12892
C7orf26 ENSG00000146576	1.2575
C7orf31 ENSG00000153790	0.913953
C7orf34 ENSG00000165131	0.932621
C7orf43 ENSG00000146826	0.942578
C7orf49 ENSG00000122783	1.03555
C7orf50 ENSG00000146540	1.03061
C7orf57 ENSG00000164746	1.11374
C7orf61 ENSG00000185955	0.847684
C7orf62 ENSG00000164645	0.781193
C7orf73 ENSG00000243317	1.04549
C8G ENSG00000176919	1.02712
C8orf33 ENSG00000182307	0.993231
C8orf34 ENSG00000165084	0.85076
C8orf37 ENSG00000156172	0.766583
C8orf4 ENSG00000176907	0.290356
C8orf44 ENSG00000213865	0.871567
C8orf46 ENSG00000169085	1.23305
C8orf48 ENSG00000164743	0.961096
C8orf58 ENSG00000241852	1.13012
C8orf59 ENSG00000176731	0.978469
C8orf74 ENSG00000171060	0.907978
C8orf76 ENSG00000189376	1.00627
C8orf82 ENSG00000213563	1.01704
C8orf86 ENSG00000196166	0.749123
C8orf88 ENSG00000253250	0.654766
C8orf89 ENSG00000274443	1.04294
C9 ENSG00000113600	0.774751
C9orf114 ENSG00000198917	1.00612
C9orf116 ENSG00000160345	1.05755
C9orf129 ENSG00000204352	0.789838
C9orf142 ENSG00000148362	0.852031
C9orf152 ENSG00000188959	0.990513
C9orf153 ENSG00000187753	0.76387
C9orf16 ENSG00000171159	1.12098
C9orf172 ENSG00000232434	0.70549
C9orf24 ENSG00000164972	0.627212
C9orf3 ENSG00000148120	1.11737
C9orf40 ENSG00000135045	0.737458
[truncated: 14,515 more rows]
