# Supplementary material for: Spatial maps of prostate cancer transcriptomes reveal an unexplored landscape of heterogeneity
Source: Nat Commun. 2018 Jun 20;9:2419. doi: 10.1038/s41467-018-04724-5 (PMC6010471; doi:10.1038/s41467-018-04724-5)
Supplement: Supplementary file 6 — Supplementary Data 3 [file 41467_2018_4724_MOESM6_ESM.zip › Supplementary Dataset 2/experiment0001-feature-gamma.tsv]

	Factor 1	Factor 2	Factor 3	Factor 4	Factor 5	Factor 6	Factor 7	Factor 8	Factor 9	Factor 10
A1BG ENSG00000121410	0.708503	1.15874	0.882123	1.13064	1.04565	1.16332	1.02368	1.21025	0.820676	0.986389
A1CF ENSG00000148584	1.14077	1.15387	1.08468	0.816964	1.08342	1.0973	0.965723	1.14746	0.861184	0.683736
A2M ENSG00000175899	1.37432	1.14861	0.962897	1.17553	0.953408	1.03583	1.10963	1.14183	1.28013	1.09677
A2ML1 ENSG00000166535	1.01739	1.0299	0.823575	0.789142	0.955487	1.41697	0.78327	1.13623	0.839963	1.06807
A4GALT ENSG00000128274	0.902982	0.999001	1.04977	0.932376	0.833336	0.886997	1.11794	1.25621	0.864946	0.616356
AAAS ENSG00000094914	1.07055	1.11703	1.01569	0.801874	0.905642	0.920294	0.876022	1.02951	1.13735	0.913947
AACS ENSG00000081760	0.795605	1.21479	0.929112	0.863234	1.259	0.8415	0.949972	1.06714	1.15667	1.05486
AADACL2 ENSG00000197953	0.975841	0.981234	0.750266	1.06405	0.830639	0.875595	1.02493	0.981027	1.02622	1.01717
AADACL4 ENSG00000204518	0.937976	1.00188	0.899147	1.10477	0.914844	0.86446	0.967574	1.20526	1.18975	1.00194
AADAT ENSG00000109576	1.17325	0.992004	1.00763	1.14621	0.858609	1.02207	1.07747	0.870103	1.4803	1.26425
AAED1 ENSG00000158122	0.927314	0.819913	1.03342	0.753223	1.20506	0.873113	1.03157	0.969023	1.05757	0.958654
AAGAB ENSG00000103591	0.943794	0.883425	0.977498	0.892606	0.953697	1.15016	0.979126	1.21604	1.04963	1.18053
AAK1 ENSG00000115977	0.852703	0.990896	0.966438	0.961464	0.837701	0.990363	1.01694	0.981237	1.1005	0.939361
AAMDC ENSG00000087884	0.654932	1.21559	1.26998	0.931572	0.951071	0.997109	1.18526	1.11698	1.15017	1.01827
AAMP ENSG00000127837	1.00329	0.958891	1.191	0.772105	1.11551	1.02038	1.04243	1.06365	0.722306	0.778192
AAR2 ENSG00000131043	0.97659	0.940721	0.896366	0.919234	0.80125	1.03801	1.02786	0.789866	0.897762	0.957213
AARD ENSG00000205002	1.114	1.1871	0.768877	1.21841	1.00259	0.901218	0.840046	1.02422	1.01737	1.01757
AARS ENSG00000090861	0.986846	1.18557	0.836776	0.929636	1.15313	1.02086	0.880387	1.02438	1.08546	0.911386
AARSD1 ENSG00000266967	0.704566	0.996876	0.84488	0.998701	0.964967	1.09509	0.911387	1.15594	0.87458	0.967002
AASDH ENSG00000157426	1.2432	0.971217	0.888486	1.16117	0.792826	1.18788	0.937661	0.808596	1.02549	0.758031
AASDHPPT ENSG00000149313	1.15286	0.679239	0.751785	0.844445	0.976434	0.897296	0.819161	0.735451	0.804976	0.964908
AASS ENSG00000008311	1.12859	0.941159	0.948797	0.839289	0.756112	1.12377	1.04053	0.916958	1.10973	0.871459
AATF ENSG00000275700	0.830844	1.06618	1.12309	1.33774	0.803024	0.737689	1.00251	1.02613	1.07711	0.960349
AATK ENSG00000181409	0.975532	1.01465	0.912283	1.2232	0.723566	1.08784	0.85852	1.09767	1.09851	0.986795
AATK-AS1 ENSG00000225180	0.928633	1.1535	1.2093	1.03534	0.866785	0.799094	1.08122	0.9348	1.13349	1.0484
ABAT ENSG00000183044	0.733743	1.20328	0.971978	0.994929	0.965148	0.925118	0.845596	0.92501	1.27105	0.845075
ABC13-47488600E17.1 ENSG00000283199	1.25636	0.879687	0.760068	1.15783	1.09856	1.22743	0.97415	1.02471	0.975054	0.797427
ABC13-47656900H15.1 ENSG00000283566	0.802365	0.876026	0.853585	1.06531	1.01296	0.802316	1.17737	1.16212	1.0034	0.840494
ABC7-42404400C24.1 ENSG00000277758	1.08108	0.9968	0.884392	1.25601	0.910514	1.10449	0.873749	0.797832	1.09145	0.907687
ABCA1 ENSG00000165029	0.859213	1.13689	1.08168	1.03483	1.01338	0.887421	0.981025	1.24059	1.10195	1.01321
ABCA10 ENSG00000154263	1.18424	1.00993	0.867187	1.13188	0.774965	0.992915	0.952516	1.23074	0.924218	0.96548
ABCA12 ENSG00000144452	1.11163	1.03351	0.996431	1.22057	1.11381	1.01952	1.03748	0.836159	1.05956	1.06405
ABCA13 ENSG00000179869	0.972817	0.980114	0.958577	0.82426	1.11853	1.04301	1.06746	0.783301	1.18503	0.872881
ABCA2 ENSG00000107331	0.786359	1.59818	1.21143	1.01718	1.15953	0.947717	1.015	0.91871	1.29566	0.995071
ABCA3 ENSG00000167972	0.881289	1.22467	1.02715	0.656747	1.13247	0.956779	1.03359	1.17221	1.04608	0.990738
ABCA4 ENSG00000198691	0.764735	0.952001	0.976877	1.20654	0.970074	1.10838	0.867398	1.07862	0.934287	1.15238
ABCA5 ENSG00000154265	0.864474	0.931664	0.866329	0.873031	1.02761	1.20557	0.842054	1.16754	0.860496	0.94925
ABCA6 ENSG00000154262	0.714434	0.951654	0.78247	1.11784	1.00075	1.111	1.08998	1.01775	0.830618	1.15218
ABCA7 ENSG00000064687	0.837937	0.651828	0.889805	0.864993	0.953222	1.22083	0.808049	0.760753	1.11701	1.02437
ABCA8 ENSG00000141338	1.07935	1.12644	0.854792	0.919799	0.863543	1.00725	1.23352	0.73036	0.757519	1.2912
ABCA9 ENSG00000154258	0.843425	0.851754	1.09992	0.992178	1.03665	0.812297	1.30281	1.10277	1.00115	0.962109
ABCB1 ENSG00000085563	1.01467	1.1455	0.935057	1.09647	1.08561	1.14407	0.950125	0.77839	0.965314	0.95217
ABCB10 ENSG00000135776	0.835006	0.785779	1.1942	1.0774	1.04213	1.4763	0.795123	1.05628	0.956765	0.848337
ABCB11 ENSG00000073734	0.916367	0.89037	1.14536	1.02483	0.932591	0.989195	1.10524	1.03748	0.770917	0.885248
ABCB4 ENSG00000005471	1.08934	0.838234	0.731523	0.938526	1.06855	0.948134	1.34731	1.04154	0.850666	0.848853
ABCB5 ENSG00000004846	1.03241	0.774048	1.01341	1.08014	0.915335	0.990107	1.14742	0.904347	1.0623	0.843571
ABCB6 ENSG00000115657	1.11612	1.12948	1.08303	0.838797	0.894116	0.884397	0.879094	0.930993	1.02273	0.877108
ABCB7 ENSG00000131269	1.08106	0.893429	0.985167	0.828078	0.853109	0.888202	0.617883	1.33886	1.12325	1.09118
ABCB8 ENSG00000197150	1.02182	0.760849	1.11362	0.808412	0.974986	0.949953	1.11254	0.88433	1.15196	1.12671
ABCB9 ENSG00000150967	1.30161	1.24592	0.974371	1.05373	1.0367	0.884297	1.00761	0.934314	0.858137	1.09772
ABCC1 ENSG00000103222	0.73059	0.891162	1.11604	0.984327	0.908844	1.09226	1.07764	0.957187	0.918466	1.11577
ABCC10 ENSG00000124574	0.94372	0.947097	0.852006	0.895541	0.813993	1.07875	0.707866	0.989621	1.04691	0.967652
ABCC11 ENSG00000121270	1.45156	0.845282	0.984987	0.897325	1.12842	1.10599	1.04939	1.16319	0.998924	1.07068
ABCC12 ENSG00000140798	1.04483	0.860372	0.904771	1.08175	0.921051	1.01184	0.938379	0.896187	0.977651	0.876382
ABCC2 ENSG00000023839	0.811933	1.12782	1.06577	0.961651	0.865824	1.07305	1.03227	0.879605	0.869108	0.951686
ABCC3 ENSG00000108846	1.2189	0.804284	0.975978	0.971685	1.24884	0.581439	0.85687	1.01768	1.16546	1.15311
ABCC4 ENSG00000125257	0.867432	1.15019	1.04375	1.35424	0.812148	0.771788	0.667028	0.893108	0.679569	1.15912
ABCC5 ENSG00000114770	1.03066	0.893846	1.33713	1.0936	0.982994	0.932441	0.756439	0.998126	0.960034	1.10147
ABCC6 ENSG00000091262	1.04997	0.946333	0.992684	0.81815	1.02907	0.944193	1.23481	1.1703	1.01331	1.11669
ABCC8 ENSG00000006071	0.831114	0.880146	0.949219	1.1642	1.0506	1.13415	1.10031	0.934415	0.687006	1.10584
ABCC9 ENSG00000069431	1.08411	0.899554	0.914908	1.08006	1.43398	1.07271	1.29625	0.857287	0.887568	1.01443
ABCD1 ENSG00000101986	1.14814	1.05538	0.737821	1.12745	0.936224	0.825596	1.14548	1.01002	0.706763	1.04878
ABCD2 ENSG00000173208	0.901099	0.818422	0.958098	0.974639	0.960118	1.03724	0.908052	0.92223	0.842349	1.14787
ABCD3 ENSG00000117528	0.977841	1.2757	0.981604	1.17135	1.26412	1.43677	0.998065	0.93881	1.04932	0.954667
ABCD4 ENSG00000119688	0.922877	0.740142	0.937045	0.987873	0.887319	0.992499	0.737504	1.02734	0.903203	0.828244
ABCE1 ENSG00000164163	1.05582	0.887164	0.944265	0.964224	1.02868	1.05413	0.804022	1.17561	1.13851	0.802281
ABCF1 ENSG00000204574	1.00906	0.75913	0.933547	0.981392	1.11447	1.02118	1.03432	1.00599	1.16688	0.988418
ABCF2 ENSG00000033050	0.773002	0.824855	0.806312	1.06051	1.18328	0.883132	1.33894	1.01071	0.77971	0.995075
ABCF3 ENSG00000161204	0.958597	1.13369	0.954957	0.923594	0.94782	1.00094	0.893936	0.932905	0.872447	1.15501
ABCG1 ENSG00000160179	1.00786	0.670403	0.733453	1.08601	0.821441	0.899084	0.895424	0.842138	0.924441	1.07191
ABCG2 ENSG00000118777	1.05268	1.19298	1.05073	1.0527	0.786482	0.896348	1.27545	0.812845	0.807309	0.775508
ABCG4 ENSG00000172350	1.17523	0.938543	1.22889	0.838789	0.919053	1.01553	1.26777	1.07839	1.25278	0.970909
ABCG5 ENSG00000138075	0.694539	0.861595	0.913593	0.774722	0.946713	1.1143	1.0118	1.11636	0.869411	0.910776
ABHD1 ENSG00000143994	1.13535	0.863857	1.18009	0.818393	1.15781	1.15986	0.940203	0.880148	1.32398	0.823056
ABHD10 ENSG00000144827	0.728616	1.02002	0.973726	1.24888	0.817085	0.946454	0.878727	1.06465	1.00306	0.928803
ABHD11 ENSG00000106077	1.10459	0.843079	1.00108	1.04461	1.05247	0.898545	0.861824	0.89853	1.06818	0.664336
ABHD12 ENSG00000100997	1.18241	0.964074	0.839603	1.1965	1.00235	1.48631	0.919773	1.35002	1.05399	0.837561
ABHD12B ENSG00000131969	1.15702	1.1131	0.981729	0.876811	0.780454	0.862061	0.878454	1.01254	0.804998	0.944461
ABHD13 ENSG00000139826	0.951059	0.938744	0.943976	0.965721	0.907631	0.99297	1.06858	0.708543	0.77906	0.849461
ABHD14A ENSG00000248487	0.875183	0.750146	0.946727	0.935923	1.17983	0.840796	0.812438	1.11268	0.878085	1.04448
ABHD14A-ACY1 ENSG00000114786	1.17546	1.15752	0.816738	0.924873	0.896419	0.965175	1.08174	0.933272	0.770248	0.980738
ABHD14B ENSG00000114779	1.07893	1.21216	0.974136	0.908166	0.948046	0.959848	1.01249	1.20336	1.04145	1.09873
ABHD15 ENSG00000168792	0.847755	0.670468	0.889806	0.938216	0.948951	0.860373	1.04313	0.838356	0.780613	0.889497
ABHD16A ENSG00000204427	0.938295	0.845668	1.06918	0.746078	0.922983	0.773627	0.78216	0.98852	0.838646	0.891395
ABHD17A ENSG00000129968	0.876615	1.19988	0.956925	0.758837	0.836463	1.34071	1.01976	1.08161	1.28096	0.905127
ABHD17B ENSG00000107362	0.99619	0.779998	1.08481	0.926711	1.0462	1.05435	1.21495	0.918925	0.997075	1.10185
ABHD17C ENSG00000136379	1.17688	1.07458	1.02422	1.01017	1.12683	1.02596	1.18762	0.958523	0.948988	0.822328
ABHD18 ENSG00000164074	0.895698	1.30732	1.0304	1.10477	1.08943	0.969813	1.32112	1.24985	1.02278	0.984524
ABHD2 ENSG00000140526	0.906722	1.2222	0.920254	1.09006	0.966679	1.09192	0.885712	1.03304	0.90805	1.1355
ABHD3 ENSG00000158201	1.0316	1.29316	0.933789	0.855638	1.11819	1.06594	1.01003	0.965419	0.889088	1.05548
ABHD4 ENSG00000100439	1.07862	1.11281	1.25103	1.05091	0.835855	1.00097	0.863021	1.24956	1.03272	0.921011
ABHD5 ENSG00000011198	1.28908	1.19902	0.851213	0.878487	1.17686	1.17427	1.27304	0.888537	1.10174	0.96201
ABHD6 ENSG00000163686	0.994854	0.707949	0.879466	1.32951	1.12713	0.820335	1.21495	0.944916	0.930868	0.903761
ABHD8 ENSG00000127220	0.882712	0.983254	1.14867	0.90998	1.04044	0.932331	1.01734	1.20129	1.14804	0.834346
ABI1 ENSG00000136754	1.12358	1.13392	0.91157	0.85567	0.872487	1.07252	1.1632	1.12918	0.865198	1.14622
ABI2 ENSG00000138443	1.27289	0.993339	0.829803	0.78086	1.41596	1.03363	0.967238	1.09312	0.892983	0.948613
ABI3 ENSG00000108798	1.18696	0.779404	0.869936	1.01741	0.985665	1.07054	0.844844	0.901806	1.06892	0.851159
ABI3BP ENSG00000154175	0.902301	0.808892	1.00543	0.715665	0.800178	1.47935	0.888941	0.880238	0.950729	0.707067
ABL1 ENSG00000097007	1.11897	0.970547	0.828198	0.793365	0.940133	1.19943	0.785494	0.901009	0.968185	0.904586
ABL2 ENSG00000143322	1.04998	1.03355	1.16875	1.00086	0.978363	1.02201	1.29459	1.00458	0.941646	1.4057
ABLIM1 ENSG00000099204	0.721191	1.02881	1.02937	1.15118	0.85576	1.01658	1.20807	1.01648	1.22701	0.904288
ABLIM2 ENSG00000163995	1.21091	0.937007	0.935161	0.827206	1.08439	1.00159	1.05137	0.952791	1.22149	0.755675
ABLIM3 ENSG00000173210	0.983061	1.32553	0.793647	1.02683	1.2141	0.797594	1.03623	0.809752	0.944352	0.902522
ABO ENSG00000175164	0.698012	1.41256	0.858578	1.09049	0.952642	1.05061	0.813275	0.832931	0.886296	0.867039
ABR ENSG00000159842	1.01261	1.04158	1.22851	0.864688	1.43172	0.807781	1.16333	0.973742	0.989367	0.870424
ABRA ENSG00000174429	1.00346	1.12078	0.858135	1.03986	1.11989	0.788478	0.840006	0.705519	1.03648	1.08611
ABRACL ENSG00000146386	0.841072	0.829358	1.1375	1.01176	0.915606	1.2214	0.881776	1.17577	1.22192	0.8259
ABT1 ENSG00000146109	1.22334	0.875943	0.705305	0.955437	0.918271	1.08238	0.933795	0.860467	1.01614	1.00449
ABTB1 ENSG00000114626	0.990393	0.775017	0.739951	0.893979	1.12501	0.91439	0.951157	1.00793	0.985871	1.00773
ABTB2 ENSG00000166016	0.848881	0.975407	1.03389	0.831508	0.788149	0.845993	0.716859	0.967319	1.09395	1.23417
AC002429.5 ENSG00000236197	1.03384	0.789116	1.23826	0.829064	0.839929	0.960613	0.958017	0.883792	0.761501	0.978846
AC004381.6 ENSG00000005189	1.26292	0.856511	1.07854	1.16206	1.1672	0.905031	0.80929	0.830528	0.934493	0.895036
AC004754.3 ENSG00000269881	0.872765	1.08907	1.05764	1.23133	0.825931	1.08918	0.795181	0.925999	0.939424	0.903423
AC005281.1 ENSG00000226690	1.00289	0.789912	1.09753	1.05817	0.969508	1.07585	1.14004	1.1133	0.899741	0.984345
AC005480.1 ENSG00000279461	0.913858	0.692818	0.902971	0.974936	1.27176	1.0593	1.10749	1.18645	0.834549	1.04733
AC006116.20 ENSG00000267710	1.11784	0.933192	0.816249	0.951647	0.896494	1.16947	0.892911	0.867429	0.976873	1.10699
AC006386.1 ENSG00000279115	0.938443	1.08957	1.02537	1.02043	1.06612	0.987173	1.14915	0.975031	1.13326	0.927982
AC006994.3 ENSG00000279317	1.10526	0.94242	1.1113	1.19245	0.891266	1.1224	0.834783	0.859481	0.882682	1.13187
AC007906.1 ENSG00000279018	0.830235	0.995737	0.781383	1.01701	0.919146	0.952596	1.02704	1.11307	1.30986	1.15888
AC008074.1 ENSG00000279644	0.883508	1.02117	0.943907	1.02198	0.866565	0.856188	1.02131	0.875872	0.850169	0.967608
AC008522.1 ENSG00000279232	0.983772	0.982392	0.895682	1.20169	0.907268	0.873193	0.83161	0.962158	0.991214	1.02471
AC008686.1 ENSG00000280221	1.14039	0.953447	1.05649	0.979021	0.961626	0.969848	0.983164	0.962854	1.0005	0.857585
AC009014.3 ENSG00000271824	0.999423	0.844828	0.905631	1.12625	1.18127	1.06087	1.0893	0.810035	0.757871	1.0706
AC010731.4 ENSG00000235118	1.19397	0.912427	0.849849	1.02762	0.923286	0.931504	1.09463	1.1625	0.813902	0.94483
AC012005.1 ENSG00000279274	1.5199	1.09464	0.874288	0.94763	1.08221	1.02052	0.85308	0.988025	0.879992	0.978158
AC012005.2 ENSG00000279287	0.905406	1.01078	0.942154	0.904783	0.975836	1.12107	1.00192	1.03806	1.17537	1.12214
AC012363.1 ENSG00000281676	0.833606	0.912445	1.02256	1.11873	0.965793	1.05106	0.756473	1.05168	1.05166	1.01149
AC013461.1 ENSG00000091436	0.966701	0.968831	1.3186	1.04541	1.0728	1.00221	1.22212	0.912921	0.979689	1.01669
AC016549.1 ENSG00000281325	0.886073	0.922891	1.14871	0.974616	1.00663	0.948565	0.861241	1.06645	1.35241	1.00028
AC016577.1 ENSG00000279646	0.807744	0.858384	0.948917	0.757593	0.937268	0.967859	0.923814	0.817535	0.856532	0.931465
AC018512.1 ENSG00000279808	1.05219	1.04164	1.06937	1.1383	1.00534	0.923132	0.909851	0.724069	1.0129	0.965299
AC025335.1 ENSG00000179859	0.881852	0.830057	0.895926	1.03322	0.950841	1.08401	1.01929	0.997442	1.23442	1.07231
AC055866.1 ENSG00000281079	1.06197	0.919253	0.870636	0.946115	1.14952	0.959489	1.04378	0.913023	0.874098	0.877801
AC069063.2 ENSG00000279380	0.836356	1.05492	1.19534	1.0804	0.917539	0.965868	1.07053	1.39709	0.900914	1.2385
AC073130.2 ENSG00000281656	0.80994	0.964878	0.994128	0.8398	0.96666	1.02933	0.922503	1.14585	0.826332	1.28989
AC073657.1 ENSG00000279937	0.947923	1.05192	1.19614	0.868793	0.868946	0.94914	1.0511	1.22819	0.908168	1.00218
AC074033.1 ENSG00000281137	0.835484	0.968553	0.985226	0.951259	1.09643	0.729873	1.06096	1.15801	0.963622	0.861002
AC090498.1 ENSG00000279483	1.25359	0.906574	0.934438	0.975925	0.85508	0.928407	0.875441	0.881995	1.56445	1.14396
AC104304.4 ENSG00000283473	1.23227	0.922641	0.989509	0.890644	0.904278	0.944307	1.22659	0.988145	1.03807	1.19129
AC104389.2 ENSG00000279824	0.977256	1.14736	1.23761	0.980284	0.881426	0.86514	1.08569	0.92192	1.01528	1.1489
AC104981.1 ENSG00000278938	0.718456	0.774729	1.05886	0.965207	1.19378	1.10725	0.991379	0.954048	1.28684	0.968083
AC105009.1 ENSG00000281855	0.962332	1.15427	1.01758	0.938502	0.925979	0.939176	0.837994	1.18484	0.972162	0.945183
AC105052.1 ENSG00000279168	1.05549	0.821541	0.825904	1.07692	0.987086	1.32963	1.28883	0.923459	0.966704	1.20232
AC109486.1 ENSG00000280447	1.07672	1.00046	0.9087	1.01086	1.30051	1.12435	0.930957	0.926866	0.993734	1.05538
AC109829.1 ENSG00000233438	1.0114	0.9987	1.03127	1.04206	1.22673	1.0073	0.985393	0.860747	1.12623	1.22704
AC110615.1 ENSG00000279909	1.02986	0.748449	0.900463	1.01556	1.20765	0.879538	1.04032	0.868831	1.13311	0.957348
AC113404.1 ENSG00000254893	1.09978	1.05815	1.04283	1.2633	1.26764	0.983713	1.20026	0.950841	1.49732	0.86402
AC131097.4 ENSG00000216921	1.00968	1.28596	0.754224	1.10174	1.35576	0.757063	1.14235	1.03142	1.02055	0.83756
AC138517.6 ENSG00000283288	0.754738	1.3855	1.20129	0.951867	0.935513	0.763689	0.882986	1.02041	1.07671	1.01195
AC138969.4 ENSG00000183889	0.727445	0.684429	0.843129	0.897904	0.722891	0.856226	1.14151	0.617171	1.18767	0.92966
AC241377.1 ENSG00000281741	0.891201	0.964897	1.1307	0.86377	0.899953	1.19288	0.883647	1.24399	1.11169	0.703052
AC241585.1 ENSG00000281571	1.09172	0.73313	0.817491	1.37534	1.0488	0.885469	0.616958	0.984805	1.03343	0.863519
AC243756.1 ENSG00000270339	0.740117	0.945738	0.975061	1.01487	1.03432	1.1637	1.14986	0.996142	0.943644	1.02946
AC245100.1 ENSG00000280649	0.909841	1.21254	0.858778	1.00019	1.07241	0.823409	1.0543	0.844829	1.10077	1.08862
ACAA1 ENSG00000060971	1.07009	1.03802	1.30128	1.33096	1.05293	1.65121	0.899516	0.77405	0.82387	0.975183
ACAA2 ENSG00000167315	1.03188	1.21716	1.19387	1.13419	0.816309	1.11085	0.707366	1.06159	0.97167	1.05124
ACACA ENSG00000278540	1.0392	0.964162	1.0456	1.1806	0.865944	0.900093	0.824575	1.09971	1.31467	0.884035
ACACB ENSG00000076555	0.764989	1.07386	1.14017	0.760847	0.98636	0.945436	1.20489	1.13112	1.12634	0.870632
ACAD10 ENSG00000111271	0.966789	1.04224	1.10655	1.1057	1.17003	0.948811	1.19318	0.86782	0.938503	1.18099
ACAD11 ENSG00000240303	0.876	1.06697	1.0746	0.894481	0.915015	0.91641	0.999964	1.02518	1.13031	1.12413
ACAD8 ENSG00000151498	0.896331	0.93918	0.88751	0.940706	0.945619	1.00153	1.1479	1.01886	1.09927	0.970661
ACAD9 ENSG00000177646	0.737073	1.10966	0.959771	1.06642	0.86733	1.12879	0.909668	0.996787	0.964067	1.12304
ACADL ENSG00000115361	0.872368	1.07121	0.826264	0.717559	0.883231	1.05719	1.08273	0.911042	1.24704	1.0006
ACADM ENSG00000117054	1.22224	0.915511	0.978882	0.717429	0.907617	1.01313	1.00421	0.904826	1.01963	0.925032
ACADS ENSG00000122971	0.950581	0.969711	1.34465	0.771957	1.1877	1.38816	0.797686	1.08746	0.85867	1.30971
ACADSB ENSG00000196177	1.0604	1.0013	0.835573	0.924239	0.864693	1.15762	1.14806	1.10536	0.958422	1.08554
ACADVL ENSG00000072778	1.10447	0.888166	1.49711	1.09269	0.933281	1.37383	1.01813	0.758451	1.03471	0.707283
ACAN ENSG00000157766	0.796125	1.13514	0.860272	1.00256	1.15196	0.801168	0.989329	1.16869	1.02221	1.2206
ACAP1 ENSG00000072818	1.04114	1.44656	1.083	1.04946	1.35035	0.982169	1.06609	1.11164	1.11287	1.13374
ACAP2 ENSG00000114331	0.96802	1.00169	0.95792	0.939272	1.15122	1.10099	0.969632	1.21965	0.859321	0.906885
ACAP3 ENSG00000131584	1.04868	1.28559	1.43714	1.13644	1.04162	1.2038	0.731568	0.66787	1.01963	1.09864
ACAT1 ENSG00000075239	1.14636	0.778638	0.845049	0.858749	0.958503	1.00612	1.02201	1.11443	1.02984	0.856485
ACAT2 ENSG00000120437	0.97795	0.66731	1.00334	0.776346	0.977165	0.984482	0.995147	0.87796	0.766547	0.787169
ACBD3 ENSG00000182827	0.974044	0.988113	0.988362	1.10632	1.11647	1.0561	1.03897	1.19068	1.05698	1.19471
ACBD4 ENSG00000181513	1.174	0.972455	1.02328	1.10354	1.10517	0.990511	1.02413	0.996194	1.09656	1.0751
ACBD5 ENSG00000107897	1.15301	0.932137	0.858604	0.993717	1.04012	0.811501	1.0327	0.907915	0.977355	1.07308
ACBD6 ENSG00000230124	1.00475	0.830211	0.989297	1.36736	0.961198	0.883529	1.1579	1.00502	1.06663	1.04368
ACBD7 ENSG00000176244	1.13899	1.01192	1.12662	1.00715	0.951406	1.09644	1.24	1.01643	1.04261	1.09338
ACCS ENSG00000110455	0.900718	0.770433	0.899468	0.919404	1.00367	1.54569	1.12149	0.761593	0.921267	0.867501
ACD ENSG00000102977	0.938452	0.940683	1.00841	0.805322	0.982651	0.926667	0.970333	0.97709	1.08389	1.24253
ACE ENSG00000159640	1.07615	0.881348	1.06332	0.900144	1.09969	1.00254	1.13413	0.975881	0.963061	0.858766
ACE2 ENSG00000130234	0.980552	0.834456	1.09794	0.998202	1.10099	1.12277	1.11603	0.880903	1.26052	0.97359
ACER1 ENSG00000167769	0.995506	0.871112	0.927854	1.12924	0.930955	1.03627	0.929663	0.980457	1.04158	0.782306
ACER2 ENSG00000177076	0.982634	0.876662	0.856721	1.24684	1.09552	0.822788	0.956364	0.922133	0.852547	1.00401
ACER3 ENSG00000078124	0.800445	1.02053	0.705268	1.08792	0.647974	1.10036	1.05855	0.822149	0.815691	0.986532
ACHE ENSG00000087085	0.881632	0.905899	1.03024	1.11244	0.72618	1.11066	1.06653	0.928997	1.00663	0.748396
ACIN1 ENSG00000100813	1.24909	1.15097	0.882243	1.15409	1.01053	1.16708	1.24521	1.03822	0.93039	1.69703
ACKR1 ENSG00000213088	1.20132	1.09111	0.682767	1.19871	1.00015	1.15949	1.09617	1.10499	0.879826	1.05621
ACKR2 ENSG00000144648	0.737511	0.922821	0.970403	0.783883	0.881656	1.05043	1.14957	1.06281	1.14657	0.736575
ACKR3 ENSG00000144476	0.95947	1.15673	1.09551	0.827686	0.658282	0.918447	1.09358	0.98762	0.958053	1.24421
ACLY ENSG00000131473	0.988184	0.906529	0.775252	0.991537	0.865125	1.30054	0.767993	0.606963	1.05399	0.984646
ACMSD ENSG00000153086	0.912134	1.10973	1.15443	0.847411	0.992815	0.927263	0.925285	0.895597	0.722716	0.938297
ACO1 ENSG00000122729	0.774646	1.0922	1.01961	1.00959	0.831765	0.928289	0.95561	1.12925	1.17333	1.05146
ACO2 ENSG00000100412	1.17884	1.27877	1.10483	0.963525	1.1179	0.895171	0.999349	0.933858	1.02939	1.237
ACOT1 ENSG00000184227	0.853194	1.1547	0.966846	0.799064	0.851561	1.06723	0.778453	0.965813	0.722667	0.82516
ACOT11 ENSG00000162390	0.964496	1.08646	0.743088	0.953995	1.02798	0.930334	1.10977	1.06511	1.34783	0.947882
ACOT12 ENSG00000172497	1.0042	1.18512	1.21323	0.897284	1.11606	1.1087	1.17042	0.76087	0.959374	0.901685
ACOT13 ENSG00000112304	1.04958	1.09638	0.861682	1.08256	1.1352	1.02424	1.22447	1.0434	0.840693	1.28615
ACOT2 ENSG00000119673	1.11206	1.22143	1.0242	1.03223	1.15208	0.950585	1.06314	0.904007	0.95457	0.961862
ACOT4 ENSG00000177465	1.1631	1.20374	1.16097	1.15765	0.791967	1.12073	1.02601	1.13351	0.866248	0.996105
ACOT7 ENSG00000097021	1.06911	0.946549	1.12571	1.04422	1.0825	1.19873	1.10381	1.05599	0.935945	0.777739
ACOT8 ENSG00000101473	1.09809	0.92837	1.26144	0.89902	0.82076	1.0326	0.934611	1.09396	0.889185	1.13421
ACOT9 ENSG00000123130	0.839217	0.920367	1.36542	0.973978	0.864563	0.9107	1.35951	1.01799	1.16979	0.918606
ACOX1 ENSG00000161533	0.641253	1.09163	1.14555	1.08989	1.01357	0.991884	1.40266	1.26767	0.916489	1.00214
ACOX2 ENSG00000168306	0.786822	1.12358	1.05741	1.025	1.35033	1.16836	1.06472	0.904868	1.03222	0.77401
ACOX3 ENSG00000087008	1.0257	0.868061	1.21496	1.21507	1.02126	0.984181	0.981438	1.28334	0.771196	0.995357
ACOXL ENSG00000153093	1.2265	1.11855	1.03847	0.887988	0.946096	0.95018	1.1167	1.21519	0.886495	0.813096
ACP1 ENSG00000143727	0.983129	1.02418	1.07511	1.13645	1.09697	0.768439	0.850635	0.966595	0.90789	1.10292
ACP2 ENSG00000134575	0.86537	0.809404	0.934163	1.00039	0.945053	1.28631	0.941371	1.08892	1.21867	1.26522
ACP5 ENSG00000102575	1.00213	1.12639	1.05781	0.984319	0.816039	0.871271	1.1594	1.03448	0.927842	0.671374
ACP6 ENSG00000162836	0.841447	0.859731	0.72577	1.0334	1.11516	1.11064	0.958781	0.938665	1.09406	1.01897
ACP7 ENSG00000183760	0.838296	1.08199	0.720349	0.744204	0.899715	0.775596	0.863779	0.834018	1.14687	0.95251
ACPP ENSG00000014257	1.22383	1.5995	0.682272	1.58213	0.581953	0.923441	1.02712	1.00214	0.77493	1.3175
ACPT ENSG00000142513	1.03438	0.85928	0.896322	0.790095	0.964992	0.908023	1.09638	1.20923	0.851726	0.990777
ACR ENSG00000100312	0.891126	1.25588	0.919158	1.23244	0.931827	1.05342	1.13171	0.967713	1.09543	1.0194
ACRBP ENSG00000111644	1.17593	1.0886	0.828839	1.07775	1.04919	1.40541	0.942846	0.730764	0.903398	0.718686
ACRC ENSG00000147174	0.78445	0.928433	1.17012	0.912233	0.712325	0.647965	0.940783	0.959168	1.12437	0.873314
ACRV1 ENSG00000134940	0.953833	0.867894	1.07807	1.21518	0.985784	0.919506	1.09856	0.992699	1.01894	1.25
ACSBG1 ENSG00000103740	1.32172	0.819722	1.20238	0.994611	0.998831	0.776174	0.843697	1.12486	1.08335	1.10258
ACSF2 ENSG00000167107	1.12833	1.0276	0.913268	0.87982	1.30321	0.990044	1.14274	1.1364	0.873504	1.06655
ACSF3 ENSG00000176715	0.819839	0.975658	1.45284	0.955776	0.995225	1.02525	1.13072	0.912514	1.02715	0.898534
ACSL1 ENSG00000151726	0.721733	0.893053	0.843619	1.04381	1.0599	0.860186	0.810448	0.922893	1.10195	1.37799
ACSL3 ENSG00000123983	0.911834	0.873269	1.07946	0.955301	1.20248	1.12522	0.758032	1.31256	0.69201	1.1802
ACSL4 ENSG00000068366	1.04406	1.02218	1.16186	0.955185	1.06093	0.997435	1.01949	1.12021	0.829445	0.997384
ACSL5 ENSG00000197142	1.10284	1.12584	0.812505	0.973729	1.24148	0.658476	0.937332	0.855295	1.06899	1.07234
ACSL6 ENSG00000164398	0.89871	0.974659	1.08558	0.989022	0.798253	0.941162	0.904778	1.06686	0.929556	1.11466
ACSM1 ENSG00000166743	1.01022	0.948267	0.976266	0.935872	1.03305	0.864713	0.815015	0.952978	0.99211	0.887457
ACSM2B ENSG00000066813	0.909947	0.942753	1.07171	1.08081	0.80497	1.00737	0.922037	0.874864	0.845486	1.03614
ACSM3 ENSG00000005187	0.89994	0.927375	1.01622	0.917072	1.06098	0.965304	1.10057	0.742781	0.819488	1.05157
ACSM4 ENSG00000215009	1.14156	0.842801	1.14808	0.80284	1.059	1.00545	1.08335	0.926656	0.938877	0.739002
ACSM5 ENSG00000183549	1.03797	1.05901	0.870576	0.658519	0.740044	0.786774	1.08626	0.936021	0.968777	1.08054
ACSM6 ENSG00000173124	0.967116	1.03008	0.819531	0.903466	0.876978	1.0902	0.864786	1.11102	1.03949	1.16057
ACSS1 ENSG00000154930	1.01333	0.833343	0.92978	0.861649	1.00728	1.33331	1.12577	0.834424	0.765807	0.842474
ACSS2 ENSG00000131069	1.44966	0.72034	0.792005	1.28822	0.936329	0.826572	1.02359	1.39062	1.007	0.837273
ACSS3 ENSG00000111058	0.883439	0.68782	1.11889	1.04071	1.05787	1.21006	1.10995	0.933528	1.05122	0.801877
ACTA1 ENSG00000143632	1.1601	0.911759	1.26836	1.03625	0.812996	1.02219	1.02239	0.998613	0.968878	1.33159
ACTA2 ENSG00000107796	0.908949	0.962043	1.34025	0.767416	0.95796	1.22652	1.09811	0.992498	0.768204	1.19386
ACTB ENSG00000075624	2.15109	0.757233	2.37562	1.15667	0.64555	0.506654	1.4621	1.70235	0.55747	1.39471
ACTBL2 ENSG00000169067	1.19594	0.755818	1.07341	0.715291	0.987913	0.97864	0.927373	0.87436	0.798869	0.804229
ACTC1 ENSG00000159251	0.942945	1.11641	1.20761	1.0722	1.20348	1.09749	1.00692	0.935333	0.962299	1.02907
ACTG1 ENSG00000184009	1.06342	0.895843	0.959873	1.20978	1.36594	0.616564	1.15909	1.38564	0.629304	1.00072
ACTG2 ENSG00000163017	1.46471	1.02902	1.86299	1.15621	0.956869	1.01442	1.0012	1.0717	1.01947	1.79575
ACTL10 ENSG00000182584	1.06243	0.769013	0.964267	1.13032	1.02997	1.17767	0.99355	0.851983	0.855675	1.61262
ACTL6A ENSG00000136518	1.03003	1.17116	0.915836	0.938929	0.960834	1.15871	1.12457	0.872438	0.76884	1.00025
ACTL6B ENSG00000077080	1.03772	1.19909	1.07582	1.28425	0.926514	1.00393	1.01278	0.935069	1.23986	0.804364
ACTN1 ENSG00000072110	0.83184	1.23816	1.46568	1.22965	0.976121	0.999908	1.10565	0.952324	0.907484	0.973671
ACTN2 ENSG00000077522	0.987548	1.05901	0.886885	0.955459	1.01063	0.872141	1.02084	0.883616	0.752909	0.819389
ACTN3 ENSG00000248746	0.927273	1.09481	1.10557	0.97715	0.772015	1.0444	1.21528	1.22367	0.831598	0.884551
ACTN4 ENSG00000130402	1.26341	0.889604	1.50121	0.848304	0.861977	0.932634	1.25934	0.934699	1.28439	1.10627
ACTR10 ENSG00000131966	1.09148	1.00545	1.17979	0.925425	0.925081	0.837988	0.957022	0.943028	1.30324	0.854776
ACTR1A ENSG00000138107	1.2706	0.820342	1.20964	0.722279	0.910782	0.782324	1.28009	0.80999	1.18943	1.02145
ACTR1B ENSG00000115073	1.02034	1.0551	1.1775	1.12575	0.879528	0.917485	1.05319	1.50027	0.973021	1.22811
ACTR2 ENSG00000138071	0.864755	1.00364	0.942916	0.941625	0.871442	0.964686	1.10032	1.08903	1.1075	0.990865
ACTR3 ENSG00000115091	1.19621	0.96961	0.863373	0.803107	1.2546	0.951119	0.730103	1.38389	0.846573	0.949775
ACTR3B ENSG00000133627	0.932776	1.12159	1.08423	1.09115	1.14808	1.07193	0.85009	1.2423	0.919111	0.993574
ACTR3C ENSG00000106526	1.14223	0.868526	0.942146	1.2123	0.911502	1.18166	1.04375	0.966619	1.07294	1.11587
ACTR5 ENSG00000101442	1.04644	0.884433	0.952772	1.25511	0.90534	1.08906	1.1201	1.09992	1.05765	0.949222
ACTR6 ENSG00000075089	0.970187	0.840951	0.770922	0.972336	0.921232	1.0842	0.772008	0.864829	1.15173	1.13551
ACTR8 ENSG00000113812	0.89099	0.965214	0.805449	0.910833	0.942929	0.843137	0.781745	0.840531	0.85984	1.1909
ACVR1 ENSG00000115170	0.848879	1.13855	0.929812	0.874288	1.14846	1.16881	1.11067	0.974344	0.954949	0.96886
ACVR1B ENSG00000135503	0.909915	0.750271	0.945686	0.970051	1.01823	0.872315	1.04766	0.985136	1.0139	0.858465
ACVR1C ENSG00000123612	0.961923	0.95351	0.979317	1.35738	1.10808	0.733575	0.931	0.859443	1.06483	0.984919
ACVR2A ENSG00000121989	0.939544	0.888566	1.00753	0.974627	1.0123	0.763901	1.24843	0.824112	1.09376	1.11932
ACVR2B ENSG00000114739	0.918877	0.821231	0.841107	1.05946	0.973011	1.0328	1.01474	1.31565	0.871706	1.05101
ACVRL1 ENSG00000139567	0.854482	1.02278	1.25597	1.09626	0.661912	0.787501	1.11246	0.811722	1.13847	1.14937
ACY1 ENSG00000243989	0.906299	1.07159	0.91247	0.952851	1.09756	0.928911	1.01728	0.931226	1.08526	0.874658
ACY3 ENSG00000132744	0.869239	0.681043	0.654541	0.77626	1.14944	0.885848	1.15327	0.884139	1.0642	0.988167
ACYP1 ENSG00000119640	0.701302	0.842026	1.28737	0.925801	1.21712	0.86385	0.937216	1.10715	1.09002	1.10093
ACYP2 ENSG00000170634	0.990795	0.859451	1.18581	0.95259	0.673258	0.909086	0.986594	0.872833	1.18734	1.15357
ADA ENSG00000196839	0.729114	1.13253	1.04061	1.1106	0.803653	1.09369	1.56172	1.05703	0.907204	1.17214
ADAD1 ENSG00000164113	1.05237	1.01166	1.10422	1.02224	0.901928	0.860265	0.913355	0.773694	1.11823	0.903908
ADAD2 ENSG00000140955	0.907755	0.827175	0.90424	1.09488	1.01925	0.88925	0.801069	1.08756	0.764129	1.04171
ADAL ENSG00000168803	1.01534	1.25357	0.94404	1.13244	0.922472	1.2662	0.85792	0.723427	1.0671	1.23358
ADAM10 ENSG00000137845	0.965437	0.871937	1.0195	1.29342	0.989262	0.876897	0.865697	0.793193	1.32672	1.02472
ADAM11 ENSG00000073670	1.1851	0.96732	0.796991	1.08349	0.806394	0.969314	1.06982	0.909491	0.836868	1.06935
ADAM12 ENSG00000148848	0.877928	0.976416	0.765374	0.986903	1.03343	1.01816	0.906168	0.999571	0.957465	0.934832
ADAM15 ENSG00000143537	0.778714	0.786798	0.916376	1.10271	0.820781	0.984143	0.938366	0.757571	0.984197	0.852657
ADAM17 ENSG00000151694	1.01136	0.852215	1.171	0.925405	0.99234	0.743836	0.917249	0.830847	1.1583	1.37874
ADAM19 ENSG00000135074	0.925255	0.860672	1.08138	0.955037	0.884053	1.09854	1.02468	1.11923	1.1082	0.781662
ADAM2 ENSG00000104755	1.04518	1.36917	1.38652	1.06486	0.978793	0.99284	0.985683	1.24975	1.01297	1.39493
ADAM20 ENSG00000134007	0.796573	1.04007	1.11215	0.825563	1.08029	0.997053	1.00519	0.925744	0.974413	1.01101
ADAM22 ENSG00000008277	1.24636	1.0429	1.01158	0.993233	0.955435	1.01687	0.750943	0.921799	0.894001	1.26823
ADAM23 ENSG00000114948	1.11934	1.05294	0.959082	0.85039	1.00817	1.03214	0.814416	0.756447	1.03494	0.946251
ADAM28 ENSG00000042980	0.808094	0.780191	1.12063	0.85845	1.17517	0.717612	1.04596	0.870202	1.05924	0.929783
ADAM29 ENSG00000168594	0.794715	0.889859	1.07232	0.937604	1.38928	1.10563	1.12004	0.736946	0.747182	1.23637
ADAM30 ENSG00000134249	1.0629	1.02609	1.00038	1.04073	1.09705	1.11413	1.21925	1.13894	0.911892	1.00473
ADAM32 ENSG00000197140	0.965252	1.0043	1.08451	0.72031	0.778778	0.855224	0.929178	0.965137	0.980006	1.05711
ADAM33 ENSG00000149451	0.977457	0.901794	0.958203	1.14174	1.09419	1.06029	1.21033	0.863306	1.37929	0.982011
ADAM7 ENSG00000069206	1.01655	1.07916	0.869504	0.896888	0.872161	1.06052	1.19618	0.875907	0.959619	1.17675
ADAM8 ENSG00000151651	1.16505	0.860973	0.826384	0.716591	0.889793	1.23175	0.798797	0.910816	0.932682	1.13766
ADAM9 ENSG00000168615	1.30065	0.908641	1.06406	1.451	0.956487	1.33515	0.791079	0.970872	0.926988	0.97424
ADAMDEC1 ENSG00000134028	1.15967	0.944033	0.840254	1.1791	1.18388	0.877637	0.983045	1.12866	0.99583	0.900637
ADAMTS1 ENSG00000154734	0.965583	0.949025	1.00209	0.942543	0.896502	0.963308	1.13839	0.895379	0.937383	0.853083
ADAMTS10 ENSG00000142303	1.07234	0.772412	0.893059	1.03967	0.826485	1.13337	0.912717	1.05408	0.871161	0.937896
ADAMTS12 ENSG00000151388	1.00827	1.05117	1.08136	1.20477	1.46581	0.908574	0.891076	1.2967	1.01739	1.04057
ADAMTS13 ENSG00000160323	1.05068	0.905399	1.1322	0.745797	0.849964	0.901094	0.888213	1.1846	1.04842	0.837973
ADAMTS14 ENSG00000138316	1.04105	0.957165	1.05178	1.1379	0.911209	1.0925	0.971852	1.16467	1.13626	0.938144
ADAMTS15 ENSG00000166106	0.888137	1.14714	1.17113	1.01052	1.13879	1.09105	1.28428	0.903379	0.876087	1.04854
ADAMTS16 ENSG00000145536	1.13784	1.221	1.02624	1.07208	0.848903	0.795702	1.07889	1.03323	1.00409	1.39752
ADAMTS17 ENSG00000140470	1.05401	1.22704	0.852613	0.926884	0.902786	1.012	1.12578	1.04652	0.989347	1.00005
ADAMTS18 ENSG00000140873	0.75023	1.09979	0.86986	1.09648	1.04632	0.903085	0.941848	1.05649	1.05018	0.8615
ADAMTS19 ENSG00000145808	0.797427	0.738472	0.879844	0.766553	0.943171	1.15071	0.790544	1.22726	0.780906	0.922362
ADAMTS2 ENSG00000087116	0.931599	0.908983	0.887263	1.00276	1.16103	0.81004	1.17206	0.860416	0.98729	1.14216
ADAMTS3 ENSG00000156140	1.04021	1.14716	0.876414	0.895058	0.813594	0.715421	1.20925	1.06789	0.663239	1.17393
ADAMTS4 ENSG00000158859	0.702319	1.15515	0.944787	1.38021	1.27001	0.87035	0.774772	0.876884	0.879502	1.08843
ADAMTS5 ENSG00000154736	1.33801	0.958813	1.18215	0.888698	1.15525	1.26023	0.844629	0.896993	1.02956	1.13598
ADAMTS6 ENSG00000049192	1.0339	1.05492	0.823105	0.940287	0.960045	0.83615	1.31139	0.702818	0.942812	0.88515
ADAMTS7 ENSG00000136378	1.03645	0.792576	1.28322	0.909555	0.931013	1.14413	0.870168	0.879167	0.895201	0.846167
ADAMTS8 ENSG00000134917	0.84431	1.01918	1.08139	0.859552	0.918188	1.14901	0.842496	1.01633	0.959255	1.22
ADAMTS9 ENSG00000163638	0.910926	1.05473	1.03526	1.12963	1.05051	0.853791	0.945245	1.06765	0.97879	1.16663
ADAMTSL1 ENSG00000178031	0.758237	1.2868	1.15491	1.15599	0.935188	0.907389	0.964923	1.01854	1.14366	1.18437
ADAMTSL2 ENSG00000197859	1.22432	1.01245	0.885024	0.93699	0.995918	1.0447	1.13351	0.985725	0.983757	0.844498
ADAMTSL3 ENSG00000156218	0.854772	1.10516	0.885825	1.23748	1.14466	0.763827	1.13793	0.788001	1.01042	1.05351
ADAMTSL4 ENSG00000143382	0.996943	1.13171	1.07166	0.840297	1.12675	1.00543	0.884008	1.03865	1.20695	1.01242
ADAMTSL5 ENSG00000185761	1.175	0.775619	0.825423	0.863672	0.959128	0.91073	0.899419	0.863968	1.05105	1.05747
ADAP1 ENSG00000105963	0.963867	1.11493	1.01698	1.11436	1.25978	1.04863	1.07443	0.794861	1.29574	1.03549
ADAP2 ENSG00000184060	1.09173	0.986978	1.14765	0.90969	0.871254	0.985391	1.05773	0.880878	0.863851	1.16827
ADAR ENSG00000160710	0.650421	1.05369	1.08835	1.04214	1.49075	1.1144	1.04665	1.17345	0.885231	1.10229
ADARB1 ENSG00000197381	0.950849	1.13289	1.32891	0.759039	1.09973	0.851414	0.938549	1.04228	0.840682	1.02949
ADARB2 ENSG00000185736	1.14036	1.09144	1.35809	1.10874	0.843655	0.804844	1.01058	0.952185	1.00726	0.991698
ADAT1 ENSG00000065457	0.971251	1.07318	1.11586	1.03311	0.900244	0.97816	1.01356	1.0201	0.984652	0.841646
ADAT2 ENSG00000189007	0.839125	0.79693	0.976947	1.18338	0.881046	0.895276	0.828201	0.845123	1.18103	0.922627
ADAT3 ENSG00000213638	1.10943	0.744885	0.857019	1.09923	1.02526	1.00791	0.935235	1.03432	0.838479	1.00997
ADCK1 ENSG00000063761	1.08983	1.19489	0.935267	1.03297	0.948541	1.12913	0.838046	1.08296	1.08302	0.911931
ADCK2 ENSG00000133597	1.09548	1.09275	0.838278	0.968049	0.998242	1.00412	0.768506	0.982059	1.08696	1.18848
ADCK3 ENSG00000163050	0.674492	1.18529	0.87523	1.08642	0.885716	0.770688	0.986349	0.792619	1.1995	1.08555
ADCK4 ENSG00000123815	0.965068	0.960808	0.887451	1.21954	0.928183	0.703893	1.17037	0.907253	1.42485	0.885038
ADCK5 ENSG00000173137	1.02969	1.06247	0.860312	0.8408	1.08789	1.01765	0.909155	0.840642	0.834314	1.24592
ADCY1 ENSG00000164742	0.718372	0.894566	0.716205	0.897685	1.15189	0.943183	1.05007	0.87544	0.982343	0.833385
ADCY10 ENSG00000143199	0.964166	1.03882	0.799834	1.11634	1.08069	1.12315	1.0472	1.21468	0.931195	1.08057
ADCY2 ENSG00000078295	1.16914	0.893343	1.16921	1.22618	0.811816	0.8978	0.892952	0.816706	1.04634	1.00897
ADCY3 ENSG00000138031	0.904412	1.19631	0.932432	0.76365	0.942366	0.778339	0.942759	1.10558	1.01771	1.2384
ADCY4 ENSG00000129467	0.89551	1.1364	1.17575	0.807231	0.93503	0.87105	0.960981	0.768905	0.852821	0.816959
ADCY5 ENSG00000173175	1.17368	0.983154	1.25024	1.02785	1.10491	0.74705	0.971103	1.10046	0.780016	1.13705
ADCY6 ENSG00000174233	0.660049	0.923277	1.00181	0.863997	1.01062	0.695706	1.02021	0.757947	0.877215	1.01106
ADCY7 ENSG00000121281	0.939018	0.914623	0.947603	1.22298	1.04881	1.16512	0.973341	1.03556	1.04824	0.998526
ADCY8 ENSG00000155897	0.975525	1.17317	1.03998	0.783165	0.681448	1.10592	0.941635	1.06595	0.905341	1.17047
ADCY9 ENSG00000162104	1.18369	1.16276	0.887858	1.21899	1.01567	1.17167	1.12409	0.77491	0.898503	0.910238
ADCYAP1 ENSG00000141433	0.778396	1.17514	1.03495	0.874255	0.664512	0.990799	1.17568	1.0597	0.779206	1.23034
ADCYAP1R1 ENSG00000078549	0.899506	0.9056	1.14445	1.24247	1.08033	0.925446	0.779609	0.913459	0.866468	1.16984
ADD1 ENSG00000087274	0.899492	0.92087	1.12828	0.889647	0.767139	1.04414	0.820933	1.16955	0.809506	1.0283
ADD2 ENSG00000075340	1.02589	1.43442	0.735636	0.944186	1.05824	0.750824	1.14153	1.45897	0.839881	0.892209
ADD3 ENSG00000148700	0.880889	0.986783	0.986536	0.928208	1.00244	1.35917	0.885467	0.723553	0.890975	1.20099
ADGB ENSG00000118492	1.03021	0.952201	1.18179	1.00182	1.03727	0.866718	0.999096	1.02342	0.88221	0.976292
ADGRA2 ENSG00000020181	0.906404	1.22265	1.3272	1.06031	0.867053	0.738107	0.794296	0.857428	0.804019	0.983806
ADGRA3 ENSG00000152990	0.7595	1.04277	0.901861	0.988212	0.847633	1.16622	0.992195	0.93542	0.890134	1.00738
ADGRB1 ENSG00000181790	1.28687	1.06113	0.952469	1.14102	0.850333	0.762949	1.08499	0.773281	1.03649	1.11169
ADGRB2 ENSG00000121753	1.03627	1.13506	1.0993	1.00029	0.987383	0.941528	0.910542	0.914917	0.910552	1.04264
ADGRB3 ENSG00000135298	0.810011	1.30261	1.07654	1.50805	0.904149	1.05046	1.43681	0.879235	0.777293	0.888389
ADGRD1 ENSG00000111452	1.17805	1.18819	0.935622	1.06363	1.01989	1.11034	0.859661	0.906835	0.994741	1.48872
ADGRD2 ENSG00000180264	1.1097	1.37761	0.923804	0.984238	0.738153	1.29767	1.09557	0.98636	1.2823	0.834213
ADGRE1 ENSG00000174837	0.999294	0.975668	0.860534	0.764116	0.901949	0.930052	0.766785	1.09709	1.20758	1.2043
ADGRE2 ENSG00000127507	1.45043	1.39474	0.94653	0.779658	0.908355	0.816447	0.853042	1.17094	1.2047	1.21196
ADGRE3 ENSG00000131355	0.783981	0.738605	0.91958	1.00944	1.05489	1.02272	1.04454	1.06006	0.764234	1.01473
ADGRE5 ENSG00000123146	1.14761	1.15503	1.05827	0.994777	0.92409	1.01389	1.12113	0.973622	0.82186	0.940654
ADGRF1 ENSG00000153292	1.1081	0.781567	1.20136	1.05244	0.932006	0.820462	0.920272	0.95562	0.912762	0.851378
ADGRF3 ENSG00000173567	1.10955	0.690007	0.748221	1.04149	1.25339	1.07977	0.842629	0.972041	0.789922	1.22886
ADGRF5 ENSG00000069122	0.82145	0.995091	1.0801	1.29304	1.14393	1.12568	0.839199	0.941172	0.864758	0.853654
ADGRG1 ENSG00000205336	0.991784	0.788597	0.908816	1.01095	0.907738	0.818989	0.766934	0.910409	0.884907	1.08195
ADGRG2 ENSG00000173698	0.909693	0.918487	0.793392	0.897844	0.971483	0.680845	1.03466	0.936371	1.15976	0.951669
ADGRG3 ENSG00000182885	0.973912	0.990395	0.919899	1.05022	1.08577	1.12586	0.98783	0.824037	0.998937	1.06474
ADGRG4 ENSG00000156920	1.25639	0.732857	1.04889	1.01419	1.00889	1.07904	1.10357	0.787478	0.94322	1.17366
ADGRG5 ENSG00000159618	0.889649	1.09634	0.710717	1.43232	0.99306	0.975332	0.773193	1.00303	0.972524	1.2225
ADGRG6 ENSG00000112414	0.922849	1.01368	0.67542	1.25313	0.889679	1.09061	0.919982	0.89024	0.947998	0.945146
ADGRG7 ENSG00000144820	0.947761	0.706011	1.06996	1.02035	0.919485	0.887512	1.24308	0.939823	1.33512	1.21386
ADGRL1 ENSG00000072071	0.967721	0.934756	1.08639	0.763308	0.647442	1.01786	1.07113	1.02246	0.81529	1.26009
ADGRL2 ENSG00000117114	1.012	0.932978	1.15543	1.11369	0.838789	1.41241	1.08712	0.874969	1.23364	1.00372
ADGRL3 ENSG00000150471	0.907211	1.08964	1.02381	0.929565	1.03721	1.09898	0.988962	0.824238	0.960693	1.28674
ADGRL4 ENSG00000162618	1.13082	1.08431	1.11163	0.907243	1.0048	0.958615	1.19656	1.0165	0.962505	0.857598
ADGRV1 ENSG00000164199	0.922073	0.873524	1.19029	0.796985	0.98789	1.13224	0.972768	0.840221	1.06721	0.962381
ADH1B ENSG00000196616	0.796325	1.00361	1.00062	1.11849	0.980412	0.836303	0.689847	0.903237	0.877065	0.785761
ADH1C ENSG00000248144	0.91365	0.965528	1.06964	1.19277	0.99829	1.15556	1.01396	0.942908	1.05886	0.777038
ADH5 ENSG00000197894	1.27484	1.13108	1.3883	1.17781	0.956017	0.858704	0.936579	1.20901	1.15506	1.01052
ADH6 ENSG00000172955	1.10669	1.00265	1.2596	0.889313	0.995807	0.863445	1.04878	1.09343	1.18083	1.07297
ADHFE1 ENSG00000147576	0.831032	0.96275	1.15253	1.03039	1.09933	0.920458	1.19733	1.05604	0.803414	1.03312
ADI1 ENSG00000182551	0.947416	0.926281	1.095	1.08136	0.902067	1.40601	1.19561	1.07913	0.803672	0.809948
ADIG ENSG00000182035	0.897501	0.872414	0.649048	1.0591	0.978595	0.930377	0.919202	0.871694	1.22407	1.05164
ADIPOQ ENSG00000181092	1.07021	1.18368	1.12055	1.03212	1.06341	0.838209	0.955822	0.908073	0.915748	0.999635
ADIPOR1 ENSG00000159346	0.899993	0.740846	0.829247	0.942687	0.728913	0.911456	0.81124	1.09044	1.15456	0.674699
ADIPOR2 ENSG00000006831	0.727614	0.951346	0.863547	1.15108	1.1745	0.796901	1.04682	1.11896	1.05641	1.08791
ADIRF ENSG00000148671	0.934211	1.01477	0.857895	0.868618	1.07589	1.0875	1.04966	1.06813	1.21691	1.10336
ADK ENSG00000156110	0.899144	0.915419	1.08356	0.975323	1.00916	0.993419	1.03162	1.37976	1.01244	0.908669
ADM ENSG00000148926	0.742985	0.990728	1.01209	0.971784	1.18639	1.02485	1.14853	0.979954	1.10806	1.08393
ADM2 ENSG00000128165	0.921217	1.00347	0.933709	1.15071	1.03081	0.754946	0.96728	0.817907	1.02446	0.98368
ADM5 ENSG00000224420	0.980311	0.909016	0.860767	1.02179	0.983556	0.980439	1.01603	1.18441	0.928632	0.76224
ADNP ENSG00000101126	1.11142	1.13364	1.12402	0.780452	1.19226	0.954522	1.2148	1.05312	0.965604	1.02035
ADNP2 ENSG00000101544	1.04937	0.911115	0.907709	1.11328	0.913151	0.853657	1.16671	1.06221	1.11864	0.907154
ADO ENSG00000181915	0.941983	1.09061	0.89714	1.13594	1.14836	1.15547	1.01689	0.800706	1.00749	0.960095
ADORA1 ENSG00000163485	1.02463	0.850764	1.13366	1.28193	0.936886	0.954131	1.15087	0.832298	1.06598	1.33309
ADORA2A ENSG00000128271	0.878805	0.971167	0.844057	1.1726	1.03412	0.860487	0.99526	1.10553	0.98047	0.98293
ADORA2B ENSG00000170425	1.05683	1.02104	0.819099	0.877533	1.12074	0.902731	0.905555	0.901621	1.14303	1.29762
ADORA3 ENSG00000282608	1.33154	0.918395	1.00478	1.05676	1.08711	1.23277	0.851193	0.951788	0.974121	0.925
ADPGK ENSG00000159322	0.946606	1.26094	0.925507	0.802401	0.940578	0.975721	1.06729	1.16126	1.09026	1.23887
ADPRH ENSG00000144843	1.01425	0.823536	0.905066	1.14386	0.891382	0.917516	1.07483	1.01588	1.08254	0.981894
ADPRHL1 ENSG00000153531	1.07618	0.760152	0.830355	1.14465	0.889965	0.905128	0.968442	1.00892	0.751392	0.85942
ADPRHL2 ENSG00000116863	0.909625	0.811655	1.23416	0.845563	0.933325	0.687565	0.966973	0.940276	0.905347	1.08421
ADPRM ENSG00000170222	0.97066	1.20868	0.891074	0.929059	1.03083	1.06245	0.865936	0.805435	1.16501	0.967313
ADRA1A ENSG00000120907	1.1906	1.10509	1.47512	0.968019	0.909093	0.830803	0.973802	1.16438	1.20707	0.98689
ADRA1D ENSG00000171873	0.938381	1.01603	0.841327	0.859202	1.01291	1.06534	1.07338	0.972376	1.07961	0.958512
ADRA2A ENSG00000150594	1.01467	0.939058	1.12748	0.970432	1.02828	1.01819	1.03914	1.06622	0.894919	1.22201
ADRA2B ENSG00000274286	1.01482	0.981264	0.990742	0.832696	0.926846	1.2239	0.833891	0.883501	0.993699	0.845634
ADRA2C ENSG00000184160	1.1183	1.17309	0.912113	0.921485	1.04058	0.945318	1.14413	0.849919	0.731159	0.89213
ADRB1 ENSG00000043591	0.977544	0.96243	0.909855	1.06034	1.06877	1.21034	0.756891	0.848479	0.986452	1.10689
ADRB2 ENSG00000169252	1.12701	1.04959	1.09163	0.967793	0.999781	0.867542	0.86239	1.00919	1.03996	0.914524
ADRB3 ENSG00000188778	0.973802	1.02335	0.814171	0.872797	1.24157	0.968529	0.748185	0.709931	1.03478	0.925788
ADRM1 ENSG00000130706	0.873396	1.17366	0.986938	0.963382	1.0957	0.924155	0.904308	0.888938	1.00064	1.40331
ADSL ENSG00000239900	0.782784	0.880865	0.937913	0.81569	0.830373	0.883026	1.06545	1.02546	0.880468	1.14476
ADSS ENSG00000035687	1.03733	0.977326	1.03606	0.879333	1.16286	1.14668	0.818611	0.886468	0.957389	1.01214
ADSSL1 ENSG00000185100	0.910623	1.07957	1.05024	0.923871	0.960536	0.893956	0.867251	1.07206	0.803243	0.926317
ADTRP ENSG00000111863	1.09414	0.992156	0.773696	1.07485	0.915258	1.05936	1.12046	1.00278	1.03171	1.07323
AEBP1 ENSG00000106624	1.00699	1.05123	1.31735	1.05866	1.04885	0.934928	0.919897	1.0194	0.880815	1.09586
AEBP2 ENSG00000139154	1.17053	0.78403	0.969618	0.718681	1.16769	0.885969	1.24653	1.0784	0.914947	1.12168
AEN ENSG00000181026	1.03348	1.26497	1.02514	0.760516	0.966796	1.19469	1.07251	0.896706	1.0809	1.08724
AES ENSG00000104964	1.43479	0.842873	0.862343	1.27652	1.19752	0.999863	0.980065	0.801426	1.34069	1.03843
AF011889.5 ENSG00000241489	0.928142	0.761696	1.03068	0.935425	1.1764	0.944923	0.830188	0.9846	0.903463	0.913383
AF131216.1 ENSG00000280273	1.11062	0.960342	0.877304	0.998315	1.07754	0.94058	1.07125	1.33038	0.866732	0.845944
AFAP1 ENSG00000196526	0.979207	1.00311	1.32568	1.16466	0.991397	0.960546	1.24518	0.744866	0.918271	0.99722
AFAP1L1 ENSG00000157510	0.716482	1.3698	0.858099	1.13886	1.14068	1.06271	1.00802	0.727436	0.959689	0.773593
AFAP1L2 ENSG00000169129	1.26357	1.05722	0.948191	0.980534	0.879296	0.789644	0.840871	1.10818	1.33312	1.0388
AFF1 ENSG00000172493	1.00559	0.979844	1.13419	1.19669	0.988458	1.03337	1.19128	1.0388	1.09748	1.00139
AFF2 ENSG00000155966	0.949317	1.07078	0.987796	0.876878	1.10961	0.953785	0.916823	0.996989	0.996334	0.796181
AFF3 ENSG00000144218	0.906197	1.19564	0.821626	0.953861	1.3039	1.57351	0.950282	1.08683	1.32087	1.01004
AFF4 ENSG00000072364	1.11923	1.17116	1.01279	1.25077	0.862854	1.11071	0.971293	1.16046	1.1527	0.788767
AFG3L2 ENSG00000141385	1.11003	0.877401	0.966616	1.0381	0.902254	0.696752	1.05561	1.31123	0.787565	0.942508
AFM ENSG00000079557	1.29032	1.22732	0.943765	0.932393	1.39206	0.981334	1.04707	0.732645	0.978575	0.909467
AFMID ENSG00000183077	0.757162	1.04131	1.20847	0.967983	1.12546	1.36057	1.11971	0.980675	0.9847	1.22732
AFP ENSG00000081051	0.81955	0.95936	1.30852	0.760193	1.02931	0.834694	1.27756	1.00503	1.04404	1.00021
AFTPH ENSG00000119844	1.12786	1.26779	0.99845	1.06067	1.11518	1.09447	1.01808	1.00615	1.03104	1.43033
AGA ENSG00000038002	0.764505	1.06134	0.976056	0.893331	0.74654	1.02142	0.920358	1.23689	1.12383	0.763531
AGAP1 ENSG00000157985	0.85055	1.13832	0.756808	0.978716	0.847214	0.974242	0.93302	0.982192	1.09415	0.675767
AGAP14P ENSG00000279058	0.974033	0.659624	1.04838	1.0557	0.977525	1.10085	1.08286	1.22171	1.06107	0.952128
AGAP2 ENSG00000135439	1.17677	0.909288	1.03957	0.690157	0.940738	0.79629	0.973813	0.864848	1.06083	1.10498
AGAP3 ENSG00000133612	0.760042	1.06709	0.79076	1.21763	0.995313	0.990553	0.884	0.842611	0.960348	0.752844
AGAP4 ENSG00000188234	1.09349	0.846766	0.604152	0.886472	0.97865	0.749487	1.15004	0.912577	0.941227	1.06642
AGAP5 ENSG00000172650	1.01775	1.21088	1.11706	1.03735	1.01428	0.996486	1.01561	0.916888	1.12075	0.930899
AGAP6 ENSG00000204149	1.07509	1.19668	1.04203	0.859502	1.06422	0.85922	1.01489	1.03942	0.874892	1.00431
AGAP9 ENSG00000204172	0.926191	1.04065	1.2666	1.03821	0.83957	0.969785	1.0161	0.850942	0.917058	0.95316
AGBL1 ENSG00000273540	0.923378	1.12061	0.991461	0.987568	0.900713	0.948134	1.19102	0.854624	1.2678	1.0752
AGBL2 ENSG00000165923	0.996914	0.942978	1.07774	0.883281	0.900571	0.909182	1.05185	0.843023	1.03662	0.937758
AGBL3 ENSG00000146856	1.30724	0.74192	1.13079	0.930402	1.03935	0.861386	0.95825	1.03134	0.842569	0.83039
AGBL4 ENSG00000186094	1.14159	1.07062	0.885943	0.912136	0.705437	1.06031	0.800754	1.04603	1.04794	0.979726
AGBL5 ENSG00000084693	1.2898	1.00163	0.948749	0.841745	0.959687	1.15154	0.944021	1.01899	0.901638	1.01912
AGER ENSG00000204305	0.682481	0.98144	0.762138	1.06937	0.909848	0.944997	0.683108	0.878534	1.02364	1.86874
AGFG1 ENSG00000173744	0.849624	1.02322	1.10971	1.13847	0.906614	0.974715	0.914782	1.14115	1.1403	1.0106
AGFG2 ENSG00000106351	1.04204	1.28289	0.924895	1.09194	1.02843	1.08751	0.914204	0.74626	1.12234	0.966076
AGGF1 ENSG00000164252	0.904056	1.01394	0.994876	0.879731	0.882396	1.17354	0.98196	0.943577	0.95378	1.00219
AGK ENSG00000006530	0.879461	0.897316	1.00532	0.986105	1.06934	1.09226	0.890485	0.810109	0.878775	1.32358
AGL ENSG00000162688	0.866441	0.880801	1.14643	0.932379	1.03761	0.994142	1.03469	1.0729	1.2264	0.919365
AGMAT ENSG00000116771	0.817824	1.17202	0.953112	0.999222	0.915621	1.40425	0.747262	0.964093	1.09606	0.937951
AGMO ENSG00000187546	0.840558	1.12259	0.920968	1.10908	1.23741	0.769357	1.05682	1.00405	0.810803	0.993234
AGO1 ENSG00000092847	1.33826	0.881383	0.976093	1.22214	0.954456	1.1413	1.03796	0.976876	1.05558	1.24867
AGO2 ENSG00000123908	0.796366	1.24996	0.921478	1.09949	1.34119	0.902445	0.826968	0.932764	0.920426	1.22319
AGO3 ENSG00000126070	1.01492	0.859111	1.02841	1.04354	0.899274	0.865651	1.22127	1.05991	0.680824	0.943272
AGO4 ENSG00000134698	0.976991	1.18592	1.04726	1.14265	1.16051	1.07132	0.710184	1.06285	0.806108	1.07858
AGPAT1 ENSG00000204310	1.19816	1.04158	0.849002	1.10627	1.18263	1.11236	1.14051	1.17363	1.08262	1.01372
AGPAT2 ENSG00000169692	0.867946	0.861424	0.970063	1.03426	0.781984	0.981544	0.982524	1.02547	0.77084	1.09271
AGPAT3 ENSG00000160216	1.10076	1.19524	0.7361	1.14961	0.990867	0.992503	0.78674	1.01851	1.03692	1.13852
AGPAT4 ENSG00000026652	0.817414	1.10253	0.750717	0.994337	0.968657	1.12829	0.528039	1.17619	0.88356	1.12676
AGPAT5 ENSG00000155189	1.02539	0.762424	0.906248	1.02208	0.973228	0.924708	1.17153	0.874971	0.858795	0.922625
AGPS ENSG00000018510	1.03644	1.07219	0.874906	0.98954	1.08299	0.955091	0.996504	0.867058	1.08045	0.616943
AGR2 ENSG00000106541	0.985621	1.16191	1.10423	0.537712	1.02155	1.20206	1.07413	0.964824	0.976327	0.888841
AGR3 ENSG00000173467	1.1015	0.946565	1.14113	1.0487	1.07481	0.758166	0.948071	0.953282	0.788283	1.02023
AGRN ENSG00000188157	0.953768	1.07841	1.163	0.688995	0.969925	0.878968	1.14063	0.919435	1.12413	0.772232
AGRP ENSG00000159723	0.977144	1.11726	1.02291	0.841616	0.85523	0.824943	0.966094	0.982101	0.943579	1.15985
AGT ENSG00000135744	0.800604	1.08198	0.750522	0.79208	0.978018	0.781443	0.957989	0.936233	0.793247	1.1241
AGTPBP1 ENSG00000135049	0.685576	0.847147	0.901843	0.91645	0.979235	1.1702	1.07377	1.01179	1.01437	0.865415
AGTR1 ENSG00000144891	1.05187	1.27296	0.926964	0.918108	0.876012	1.01946	1.06666	1.01742	0.892525	1.08746
AGTRAP ENSG00000177674	0.777516	0.926471	0.953442	0.832294	0.778395	1.01722	1.19759	1.2161	0.804871	1.53565
AGXT2 ENSG00000113492	0.922481	0.924434	1.25011	0.969465	1.07223	1.25356	1.037	0.966158	1.20326	0.878064
AHCTF1 ENSG00000153207	0.935576	0.997067	0.959976	1.02497	1.03027	1.13808	1.08976	1.33844	1.11575	0.989456
AHCY ENSG00000101444	0.613537	1.11948	0.746583	1.06684	1.01525	1.08862	0.794734	1.11614	0.98023	0.913677
AHCYL1 ENSG00000168710	1.10707	1.06645	1.07932	0.961924	0.866171	0.729204	1.10612	1.08161	1.03673	0.665721
AHCYL2 ENSG00000158467	0.825551	0.998298	1.16137	1.20603	1.0104	1.03677	1.05928	0.983818	0.838211	0.835986
AHDC1 ENSG00000126705	0.93477	0.966633	0.716304	0.944087	0.990026	1.03503	0.976864	0.860137	1.49671	0.957826
AHI1 ENSG00000135541	0.97531	1.06994	0.885262	0.971125	0.83292	1.079	0.979436	1.04766	1.0039	1.15092
AHNAK ENSG00000124942	1.0511	1.17447	1.40336	1.08971	0.667455	0.81411	1.19999	0.942541	0.789941	0.842235
AHNAK2 ENSG00000185567	0.984146	1.01796	1.08926	1.12471	1.13551	0.983376	1.08791	1.22221	1.00486	1.08759
AHR ENSG00000106546	0.968663	1.0203	0.986669	1.1277	1.01617	1.18367	1.14346	1.14881	1.13972	1.2026
AHRR ENSG00000063438	1.17055	0.947816	1.02786	1.08908	0.870453	1.2161	1.22878	1.13719	1.12492	0.989379
AHSA1 ENSG00000100591	0.736095	0.863022	0.702462	0.914318	0.944467	0.953919	1.34234	0.903456	1.06077	1.04991
AHSA2 ENSG00000173209	1.00043	0.855645	0.809769	0.997454	1.11167	0.953609	0.886829	1.605	0.844135	0.995644
AHSG ENSG00000145192	0.988882	1.0703	0.764915	1.22671	0.775954	1.10896	0.873217	0.933803	1.14935	0.836999
AHSP ENSG00000169877	0.994556	1.10134	0.924043	1.02603	1.10415	0.952396	1.21186	0.856887	0.88413	0.802617
AICDA ENSG00000111732	1.18752	1.37889	1.11036	1.12706	0.795432	1.04884	0.93034	1.12207	1.17727	1.07147
AIDA ENSG00000186063	0.954501	1.01531	0.998838	0.844922	1.04382	0.892648	0.854613	0.821255	0.978294	0.684877
AIF1 ENSG00000204472	1.26215	1.05421	0.81659	1.20617	0.813013	0.9132	1.1058	1.05143	1.26892	0.747261
AIF1L ENSG00000126878	0.900942	0.928045	1.00985	1.24397	0.898432	0.615832	1.08406	0.918408	1.14018	0.911231
AIFM1 ENSG00000156709	1.07261	0.945426	1.26254	1.03632	0.796096	0.763297	1.11298	1.04391	0.681849	1.17994
AIFM2 ENSG00000042286	1.19628	0.900381	0.814142	1.14526	1.22922	0.842755	1.00411	0.940329	0.779121	1.30901
AIFM3 ENSG00000183773	1.02408	1.43246	0.880566	1.11205	1.08457	0.943515	0.668867	1.00913	1.1754	1.15751
AIG1 ENSG00000146416	0.708152	1.40469	1.00644	0.895415	0.854985	0.963183	0.851899	0.881052	0.98234	0.822562
AIM1 ENSG00000112297	1.09553	1.09891	0.98631	1.27334	0.876077	1.04619	1.37008	1.20702	0.907776	0.936181
AIM1L ENSG00000176092	1.13669	0.869044	0.899903	0.862696	1.13849	0.888948	1.03189	0.925031	1.04192	1.18567
AIM2 ENSG00000163568	1.14105	1.06512	1.01461	0.967568	0.9868	0.87373	1.07716	1.10803	1.00374	1.13693
AIMP1 ENSG00000164022	0.761739	0.941493	0.982068	0.886487	0.820844	1.2145	0.930152	1.04009	1.2489	0.81567
AIMP2 ENSG00000106305	1.08035	1.03659	1.06675	1.20636	1.07298	1.07994	1.15665	1.01375	1.04015	1.04466
AIP ENSG00000110711	0.903786	0.864484	0.735667	0.786464	1.03157	0.908748	1.18332	1.16398	1.02617	0.839717
AIPL1 ENSG00000129221	1.0207	0.900011	0.955603	1.05448	1.14577	1.02819	1.43596	1.04485	1.15243	0.935823
AIRE ENSG00000160224	1.35198	0.982616	1.0179	0.889103	1.01358	1.0994	1.07514	1.10684	1.0795	1.1287
AJAP1 ENSG00000196581	0.821925	0.96214	1.01971	1.00711	1.17634	1.06013	0.825179	0.890845	1.02812	0.732398
AJUBA ENSG00000129474	1.03208	0.861909	1.01502	1.00716	1.33145	0.746068	1.09856	0.797517	1.01072	0.911796
AK1 ENSG00000106992	1.15959	0.798605	1.11749	0.974282	0.969259	0.919143	0.936657	0.977589	1.09836	1.20463
AK2 ENSG00000004455	1.22508	1.23361	1.18091	1.20001	0.809275	0.836197	1.02655	0.87122	1.02214	0.92274
AK3 ENSG00000147853	1.22652	1.03532	0.991318	0.851469	0.919327	1.21409	0.918322	0.955007	1.21091	0.856916
AK4 ENSG00000162433	1.02099	1.21486	1.0382	0.786351	1.1149	1.03367	0.870144	0.832143	1.0337	1.0826
AK5 ENSG00000154027	1.36239	1.00506	0.86977	1.01941	0.866051	0.851077	0.865805	0.821529	1.1001	1.0471
AK6 ENSG00000085231	0.945889	0.832056	1.08386	1.36488	0.955834	1.00851	0.918789	0.916811	0.964571	0.994921
AK7 ENSG00000140057	0.811561	1.07258	1.09613	0.952975	1.17211	1.11803	1.00983	0.981928	1.00471	0.91037
AK8 ENSG00000165695	0.955487	0.838989	0.932545	0.915105	1.09352	0.896131	0.978915	0.787535	1.03709	0.858878
AK9 ENSG00000155085	1.14336	0.94531	1.16189	0.856839	1.13074	1.19258	0.956649	0.922631	1.10691	1.10091
AKAP1 ENSG00000121057	1.21485	1.24045	0.992474	1.10271	0.950403	0.772221	1.14494	0.927702	1.03641	0.906836
AKAP10 ENSG00000108599	1.14456	0.862756	0.782325	1.07861	0.821857	0.909623	0.964365	1.02022	1.46255	1.06912
AKAP11 ENSG00000023516	0.892779	1.05385	0.860384	1.05846	1.17264	1.09116	0.895527	1.0991	0.813048	0.777316
AKAP12 ENSG00000131016	1.23705	1.0131	1.01188	0.920467	0.616735	0.911302	0.971907	0.850026	0.959566	1.42843
AKAP13 ENSG00000170776	0.96949	0.997227	1.04564	0.895647	1.04009	0.954494	0.893683	0.871329	0.747344	1.08595
AKAP17A ENSG00000197976	1.21264	1.19705	0.711229	1.15715	1.11381	0.738763	1.00073	0.849986	1.15949	1.28015
AKAP3 ENSG00000111254	0.93286	1.19298	1.08482	0.964016	1.291	0.885166	0.986601	0.832193	0.912933	0.966308
AKAP4 ENSG00000147081	0.943579	0.941337	0.928761	0.995372	0.927759	1.17322	0.836248	0.948543	0.882114	1.17109
AKAP5 ENSG00000179841	0.95828	1.02644	1.03479	0.992459	1.15417	0.84583	0.877501	1.06034	0.98881	1.29776
AKAP6 ENSG00000151320	1.1272	0.976047	0.787056	1.28479	1.07349	0.972436	1.03448	0.79497	1.07085	0.929919
AKAP7 ENSG00000118507	0.720125	1.14376	0.882902	1.02084	0.958367	1.08328	0.897698	1.03331	1.1091	1.10823
AKAP8 ENSG00000105127	0.791707	0.880892	1.20741	0.817906	1.06188	0.96251	1.22446	0.846251	1.04392	1.10613
AKAP8L ENSG00000011243	0.978718	0.835314	1.07073	1.25824	0.792802	1.15427	1.0945	0.987494	1.31915	1.38737
AKAP9 ENSG00000127914	1.01468	1.00633	1.32002	0.789068	0.978114	1.00735	0.81225	1.20307	0.703892	1.11134
AKIP1 ENSG00000166452	1.04264	0.938724	0.86626	0.919919	0.84685	1.07778	1.21844	0.826715	1.16221	0.730205
AKIRIN1 ENSG00000174574	1.19295	1.02172	1.38178	1.19752	1.27507	0.922007	0.824965	1.25755	1.04873	1.09647
AKIRIN2 ENSG00000135334	0.888334	0.947931	0.901844	0.868661	0.982716	0.752967	0.772828	0.963172	0.892188	1.01579
AKNA ENSG00000106948	1.30728	1.11525	1.09295	0.864155	0.929482	0.971543	1.32014	0.597358	1.18132	0.944238
AKNAD1 ENSG00000162641	1.01657	0.872767	1.10919	0.951219	0.607999	1.14155	1.11278	0.889273	1.20695	0.729597
AKR1A1 ENSG00000117448	1.28689	1.22009	0.907493	1.11281	0.709566	0.962651	0.91132	1.08145	0.981307	0.854443
AKR1B1 ENSG00000085662	1.03862	0.855571	1.01478	0.89336	0.845673	1.27931	0.940932	0.970412	0.948774	1.07298
AKR1B10 ENSG00000198074	1.13416	1.24801	0.965118	0.946159	1.25941	1.0941	1.11208	0.804185	0.842623	0.82288
AKR1C1 ENSG00000187134	1.06322	1.30861	1.03969	1.09599	1.0625	0.823087	0.968814	1.04826	1.07714	1.06439
AKR1C2 ENSG00000151632	1.04199	1.18026	1.26533	0.736679	0.746561	0.757622	0.986106	0.796167	0.941477	0.742762
AKR1C3 ENSG00000196139	1.11226	1.00633	1.01358	0.891428	1.11	0.994764	0.897108	0.868072	1.1501	0.994814
AKR1D1 ENSG00000122787	1.02369	0.849233	0.8872	1.12178	1.07134	0.977413	0.917996	1.09089	0.828547	0.820131
AKR1E2 ENSG00000165568	1.11689	0.971723	0.851859	1.17771	1.13727	0.986397	0.946104	1.03283	0.947071	1.20094
AKR7A2 ENSG00000053371	0.915806	0.999548	0.991365	0.971297	1.11766	0.878009	0.905126	0.971187	0.937978	0.977782
AKR7A3 ENSG00000162482	0.83744	1.08222	0.831226	0.96717	1.08224	0.996338	1.03062	0.933084	1.04553	0.727229
AKR7L ENSG00000211454	1.00409	1.04467	1.01982	0.873832	0.906796	1.0887	1.01285	1.2129	0.962584	1.26652
AKT1 ENSG00000142208	1.00654	1.07073	0.799026	0.961615	1.35129	1.30084	0.864829	1.14927	1.15175	0.866598
AKT1S1 ENSG00000204673	0.607279	0.782853	0.924955	1.14857	1.12562	1.38242	1.0778	1.02168	0.88377	1.12195
AKT2 ENSG00000105221	0.904228	0.84207	0.909638	0.997374	1.21495	0.925709	0.884985	0.898962	1.17922	1.1123
AKT3 ENSG00000117020	1.10634	1.2743	1.09603	0.989665	1.07619	1.21954	1.18201	0.927173	0.892074	1.11184
AKTIP ENSG00000166971	1.0531	1.03917	0.686612	1.03856	1.34913	0.862004	0.841245	0.971976	0.965187	0.88406
AL049794.1 ENSG00000280240	1.00996	0.810211	0.955317	1.07162	1.08255	0.945829	1.2121	1.04594	0.917554	1.10667
AL049872.1 ENSG00000279963	0.874553	1.08855	1.01075	0.828214	1.01139	1.05936	1.04617	1.19538	1.25006	0.970026
AL135787.1 ENSG00000283263	1.00133	1.09347	1.11479	0.971208	0.846939	1.0815	1.1183	1.47503	0.951008	1.09766
AL354828.1 ENSG00000279282	0.926999	0.973536	1.06949	1.02394	1.01082	1.06424	0.904893	0.989566	0.916377	0.871954
AL354828.2 ENSG00000280175	0.787084	0.984425	0.895035	1.15554	0.887508	0.935197	1.09062	0.903372	0.925762	0.946851
AL356053.1 ENSG00000150076	1.06995	0.782215	1.00104	1.06831	0.821197	0.939145	1.15075	1.05439	0.881959	1.10382
AL356585.1 ENSG00000279081	1.03177	1.04346	0.993544	1.13136	0.859605	0.906472	0.882245	1.05313	0.82679	1.12765
AL358852.1 ENSG00000278899	1.2225	1.10566	1.07392	0.95079	0.92776	0.943689	0.948104	0.803222	0.708705	1.02461
AL365181.1 ENSG00000280316	0.794918	0.971315	0.826782	1.14666	1.16316	1.02336	1.11365	1.24754	1.06159	0.796532
AL513523.2 ENSG00000279767	1.11306	0.931886	1.21984	1.00992	0.951624	1.01409	0.884141	0.899202	1.21657	1.22778
AL589743.1 ENSG00000279508	1.12163	0.934206	1.17037	0.986108	0.938774	0.86014	0.697053	0.857842	0.939835	1.24754
AL645922.1 ENSG00000279546	0.903056	1.22868	0.955044	0.927687	0.982915	1.09685	1.15656	1.05275	1.16237	0.98441
ALAD ENSG00000148218	0.887483	1.03528	1.00444	0.647069	0.802618	1.20822	1.0037	0.970398	0.941175	0.676335
ALAS1 ENSG00000023330	1.11839	0.89433	0.873094	1.20628	0.891879	1.12942	1.11833	1.22827	0.954307	0.87022
ALAS2 ENSG00000158578	1.10913	1.05089	1.00535	1.11359	0.873808	1.1644	1.06254	1.02816	0.996588	1.14058
ALB ENSG00000163631	0.72485	1.03322	0.878405	1.04554	1.18476	0.934066	0.864668	0.960421	0.925082	0.922644
ALCAM ENSG00000170017	0.980663	1.01541	0.899456	0.77398	0.948203	0.936952	0.871265	1.04208	1.31647	0.845248
ALDH16A1 ENSG00000161618	0.880498	1.17952	1.04266	1.00748	1.19288	0.879842	1.1154	1.00681	1.29152	0.856301
ALDH18A1 ENSG00000059573	0.962402	1.16508	0.940876	1.01566	0.957888	1.0088	0.936048	0.913893	1.29957	1.36233
ALDH1A1 ENSG00000165092	0.686009	0.865526	1.19065	0.52978	1.04016	1.05602	0.915773	0.95894	0.949118	1.35359
ALDH1A2 ENSG00000128918	0.703019	0.990727	0.76482	0.876047	1.14915	1.0377	0.736906	1.1069	1.02058	0.99817
ALDH1A3 ENSG00000184254	0.778534	1.07238	1.09959	1.03479	0.991568	1.02338	0.970572	1.01693	0.831008	1.0668
ALDH1B1 ENSG00000137124	0.985686	0.746368	1.67886	1.11013	1.13476	1.04792	1.10103	1.19821	0.812739	0.938806
ALDH1L1 ENSG00000144908	0.872405	1.13683	0.929868	0.791898	0.902355	0.767491	1.11974	1.07675	1.13377	0.858193
ALDH1L2 ENSG00000136010	0.847417	0.766092	0.919103	0.999115	0.951981	0.910517	0.860562	0.871636	1.13218	0.779622
ALDH3A1 ENSG00000108602	1.0689	1.0505	0.88849	0.916117	0.957555	1.01788	0.868998	1.01856	1.10613	0.990195
ALDH3A2 ENSG00000072210	1.00472	1.0335	0.911899	0.99097	0.875481	0.893044	1.23214	1.0708	1.03337	1.05374
ALDH3B1 ENSG00000006534	0.791753	1.01281	0.851915	0.897031	0.911845	0.765174	0.813111	1.0399	1.09617	0.826068
ALDH3B2 ENSG00000132746	0.835018	1.08388	0.928156	1.0136	1.07225	0.758054	0.872232	0.943436	0.754159	1.17242
ALDH4A1 ENSG00000159423	1.49254	0.954793	1.10163	0.984842	0.949753	0.934158	1.02635	0.961602	0.919992	0.872577
ALDH5A1 ENSG00000112294	1.2196	0.898415	0.76801	1.2871	0.929674	0.884365	0.992998	0.848097	1.02408	0.856541
ALDH6A1 ENSG00000119711	1.05563	0.874242	0.970487	1.2041	0.984401	1.36429	1.20332	1.00445	0.966178	0.956086
ALDH7A1 ENSG00000164904	1.37191	0.981473	0.982755	0.750949	1.15011	0.968933	1.2651	0.952863	1.51763	0.975773
ALDH8A1 ENSG00000118514	0.882133	0.887053	1.14585	1.09434	0.741576	1.11324	0.9964	1.19886	0.98353	1.0487
ALDH9A1 ENSG00000143149	1.27872	1.02461	1.14343	0.796004	1.09929	0.952998	0.948906	0.785709	1.24057	0.81582
ALDOA ENSG00000149925	0.979912	0.773247	1.2346	1.29912	1.1047	1.43255	0.957213	1.27728	1.36794	1.10137
ALDOB ENSG00000136872	0.807334	1.05488	1.06343	1.14756	0.933388	0.759885	1.2297	0.939144	1.08841	0.940716
ALDOC ENSG00000109107	1.07277	0.967056	1.06467	0.934982	0.709669	1.46522	1.00151	1.02255	0.964725	1.16911
ALG1 ENSG00000033011	0.856968	1.12351	0.882244	1.01483	0.943925	0.974613	0.945846	0.631913	1.04796	1.15335
ALG10 ENSG00000139133	0.832267	0.720217	1.28019	1.00178	0.941171	1.10894	0.993527	0.963997	1.18486	1.10886
ALG10B ENSG00000175548	0.924323	0.996222	0.954536	0.790965	1.23069	0.845457	0.891128	0.965151	1.07826	1.10558
ALG11 ENSG00000253710	0.895152	1.11876	1.17853	1.00367	1.09317	0.929091	1.08112	0.856161	0.965104	0.887447
ALG12 ENSG00000182858	1.08612	1.1646	0.911486	0.727669	1.12538	1.26133	0.907616	0.776757	1.13968	0.650317
ALG13 ENSG00000101901	0.76777	1.09687	0.672848	0.906933	0.8087	0.960738	0.872887	0.836847	0.8413	0.978498
ALG14 ENSG00000172339	0.90381	0.90019	1.08096	0.911087	0.983838	1.06986	1.13886	1.24171	0.969461	1.21561
ALG1L ENSG00000189366	1.15827	1.08757	0.883788	1.00332	1.09479	0.880323	1.12446	1.08699	0.975042	1.06718
ALG1L2 ENSG00000251287	0.956874	0.945304	0.916982	0.942859	1.15612	1.10396	0.99204	0.895191	0.856885	0.898233
ALG2 ENSG00000119523	1.07947	1.14919	1.05393	0.994225	1.02262	1.11123	0.991883	0.889408	1.04718	0.983221
ALG3 ENSG00000214160	0.905922	1.06557	0.858158	1.09023	0.953503	0.91613	1.00949	0.769797	1.16994	0.919908
ALG5 ENSG00000120697	0.920482	0.970883	1.06203	0.860611	0.991299	1.08941	0.872835	0.756854	0.906998	0.880556
ALG6 ENSG00000088035	1.15812	1.02634	0.963948	0.944275	1.08712	1.01146	0.868191	1.01247	1.02059	0.90133
ALG8 ENSG00000159063	0.813974	1.4949	1.05778	1.16734	0.920727	0.998729	0.786705	1.14867	0.96955	0.810222
ALG9 ENSG00000086848	1.09472	1.34837	1.09394	1.09745	0.88357	0.815048	1.03124	0.986195	1.11779	0.999979
ALK ENSG00000171094	1.07471	0.965994	1.06291	0.940131	1.22866	0.905998	0.963323	1.09761	1.0934	0.861928
ALKBH1 ENSG00000100601	1.03868	0.880055	1.07519	1.08534	1.04459	1.21774	0.976478	0.910377	1.13115	1.2752
ALKBH2 ENSG00000189046	1.28184	1.16156	0.704742	0.965683	0.698513	1.05604	0.900815	1.29455	1.01638	1.14236
ALKBH3 ENSG00000166199	1.01188	1.02307	0.933931	1.34299	0.967546	0.71675	1.34454	1.0612	1.1055	0.919368
ALKBH4 ENSG00000160993	0.852054	0.838057	1.09147	1.08945	1.09967	1.01098	0.881226	0.851162	1.104	0.870974
ALKBH5 ENSG00000091542	1.27208	1.15497	1.00135	1.09448	1.16708	0.867614	0.719952	1.02447	0.822935	0.999837
ALKBH6 ENSG00000239382	0.833976	1.08114	0.860001	1.07129	0.827054	0.70367	1.30183	0.733262	0.842528	0.942004
ALKBH7 ENSG00000125652	1.17783	0.787457	0.802517	1.56506	1.17156	1.13759	1.2676	0.953223	0.954956	1.16503
ALKBH8 ENSG00000137760	1.09997	1.01995	0.958613	0.912535	1.13455	0.914586	0.740987	0.81108	0.931998	0.83004
ALLC ENSG00000151360	0.966969	1.30473	1.11318	0.798413	1.18741	1.02316	1.02789	1.0182	0.882484	1.00746
ALMS1 ENSG00000116127	1.10737	0.930331	1.18623	1.24582	0.791096	0.992653	1.15349	0.969217	0.997244	0.824359
ALOX12 ENSG00000108839	1.11744	1.07427	0.775104	0.98489	0.962497	0.952444	1.23376	0.924186	1.16423	0.905815
ALOX12B ENSG00000179477	1.03511	1.00429	1.08243	1.05767	0.906288	0.826447	0.721809	1.06082	1.04828	1.10408
ALOX15 ENSG00000161905	0.942013	0.975379	1.03046	0.990868	1.01046	0.869847	0.936772	1.15894	0.916969	1.06971
ALOX15B ENSG00000179593	0.689438	1.00238	0.837219	1.41792	0.995955	0.870776	0.868269	1.02644	0.830597	0.930135
ALOX5 ENSG00000012779	0.611923	0.921961	1.00209	0.9244	0.965415	0.810243	1.09394	0.975924	0.815386	0.629798
ALOX5AP ENSG00000132965	1.08084	0.888601	0.983018	1.22401	0.845501	0.86682	1.34419	1.02038	1.06223	0.943443
ALPK1 ENSG00000073331	1.00243	0.817734	1.17987	0.856624	0.71796	0.861296	1.09178	1.00584	1.07085	1.05414
ALPK2 ENSG00000198796	0.871283	0.900073	1.18369	1.01777	1.1087	1.01042	0.917079	1.11524	1.16081	1.00557
ALPK3 ENSG00000136383	1.15355	0.898094	0.734505	0.949927	1.0934	1.03609	1.15257	1.12632	1.00272	0.871636
ALPL ENSG00000162551	0.950363	1.19087	0.971081	0.91194	0.836504	1.12245	0.925737	0.911385	1.10308	0.790738
ALS2 ENSG00000003393	1.14568	0.902027	0.889466	1.01449	1.01128	1.15773	1.30106	0.870486	0.916192	1.03783
ALS2CL ENSG00000178038	0.995523	1.21091	0.846341	0.86994	1.20799	0.95251	0.927961	1.05285	1.11437	0.823124
ALS2CR11 ENSG00000155754	1.05964	0.754621	1.07478	0.885706	0.677361	0.885897	1.2203	0.937302	0.8719	1.03277
ALS2CR12 ENSG00000155749	0.824225	1.12331	0.987524	0.981594	0.928669	1.03188	1.13869	0.79697	0.974372	1.11349
ALX1 ENSG00000180318	1.21643	1.01843	0.951966	1.03404	1.08014	1.18507	0.770633	1.02547	0.891757	0.936719
ALX3 ENSG00000156150	1.03074	0.819417	1.09497	0.930273	1.01391	1.01813	0.801203	0.873577	0.752908	1.00482
ALX4 ENSG00000052850	1.3487	1.17814	1.07322	1.03394	1.11876	0.964499	1.09476	1.05012	0.755486	1.2991
ALYREF ENSG00000183684	1.15867	1.08898	1.17139	0.809327	1.11567	1.02629	0.837026	0.949359	0.803086	0.932029
AMACR ENSG00000242110	1.10826	0.850896	1.25956	1.15772	0.850257	0.873873	0.929363	0.78502	0.905673	0.832629
AMBP ENSG00000106927	0.949803	0.912378	0.990602	0.87961	0.937114	1.09917	0.77198	0.916592	0.961301	0.949166
AMBRA1 ENSG00000110497	1.05498	0.855248	1.03159	0.861159	1.0263	0.974215	0.889407	1.12516	0.841255	0.7929
AMD1 ENSG00000123505	1.00214	1.39296	0.963492	1.02421	0.871916	1.04583	0.955573	1.06258	1.06395	0.97473
AMDHD1 ENSG00000139344	1.23081	1.30794	1.01556	1.12393	1.00398	1.08692	0.911951	0.79119	1.05658	0.969932
AMDHD2 ENSG00000162066	1.00563	1.05728	1.1006	1.07234	0.718381	1.10834	0.783208	0.912306	0.739604	1.23233
AMELX ENSG00000125363	1.40629	0.840023	1.37917	0.883214	1.11728	0.998992	0.849451	0.837149	1.12788	0.854503
AMELY ENSG00000099721	1.00607	0.986974	1.10266	0.720515	1.41906	1.04658	1.02431	0.902653	0.977067	1.16855
AMER1 ENSG00000184675	1.09004	0.949816	0.967664	1.15974	0.933812	0.831248	1.08376	1.07073	1.01834	0.887924
AMER2 ENSG00000165566	0.991448	0.936485	1.02996	1.17624	1.33135	0.749577	1.16602	0.931275	0.921586	0.840047
AMER3 ENSG00000178171	1.13809	1.02788	0.799238	0.720915	0.876067	0.819773	1.02592	0.935224	0.982906	1.18202
AMFR ENSG00000159461	1.26892	0.883825	1.28047	0.787842	0.85956	0.770218	1.1695	0.995289	0.979388	1.13896
AMH ENSG00000104899	0.798613	0.907126	0.90983	1.09505	0.989981	1.13498	0.92205	0.778188	1.13805	1.16528
AMHR2 ENSG00000135409	1.10885	0.857805	1.01337	0.969769	1.03558	0.892044	1.02616	0.973562	1.03586	0.946488
AMIGO1 ENSG00000181754	0.894658	0.699555	1.13971	1.02432	1.22733	1.00845	1.04795	0.715145	0.966254	0.931474
AMIGO2 ENSG00000139211	1.02259	1.10073	0.826453	0.843588	1.07712	0.971606	1.04289	0.964428	0.908626	1.11398
AMIGO3 ENSG00000176020	0.94779	0.98722	1.13559	0.911823	0.891972	0.72566	1.33158	1.0098	0.91304	0.931594
AMMECR1 ENSG00000101935	1.01763	0.940972	0.987968	0.97274	1.28297	1.12129	1.12487	0.877645	0.898326	0.978548
AMMECR1L ENSG00000144233	1.19088	0.89375	1.04999	1.00272	0.839075	1.24789	1.1062	1.06644	1.14472	1.10345
AMN ENSG00000166126	1.00274	1.00387	0.770459	0.700315	1.0361	1.14036	1.06496	1.22122	0.837294	0.86483
AMN1 ENSG00000151743	0.851904	0.927008	0.926141	0.76942	0.953328	0.851143	1.37325	1.12698	0.993565	1.1952
AMOT ENSG00000126016	0.966996	1.16962	1.2697	1.09003	0.772826	0.918511	1.09616	1.19751	1.07272	0.966213
AMOTL1 ENSG00000166025	0.823103	0.690678	1.08057	1.103	1.0739	0.805616	0.679682	0.880536	0.911867	1.00773
AMOTL2 ENSG00000114019	0.961696	1.23333	1.0885	0.749258	1.24628	1.24097	1.06154	1.14003	1.24464	1.05762
AMPD1 ENSG00000116748	0.76889	0.983317	1.03637	1.24451	0.906809	1.07056	0.885622	0.948458	1.0924	1.13654
AMPD2 ENSG00000116337	1.09842	0.925384	1.1928	0.876105	0.695993	0.774401	0.962756	0.654444	0.955943	1.27931
AMPD3 ENSG00000133805	0.885637	0.967771	1.1099	1.00325	1.01773	1.05778	1.09193	0.955762	0.911607	1.01135
AMPH ENSG00000078053	0.645295	1.00829	1.01849	1.02865	0.994441	0.67896	0.969031	1.08065	1.15423	0.973032
AMT ENSG00000145020	0.983463	0.927712	0.888891	0.811135	1.14313	0.86469	0.859108	1.15871	0.918543	0.938792
AMTN ENSG00000187689	0.84228	0.896513	1.04984	0.877099	0.851495	1.12291	0.985968	1.06097	1.02429	0.891084
AMY1A ENSG00000237763	1.13715	1.18389	1.24776	1.00389	0.961889	0.910794	1.11735	0.949504	0.85069	0.938208
AMY1B ENSG00000174876	0.858048	1.02025	1.10007	0.956782	0.89208	1.19392	1.26888	1.27687	1.10364	0.973686
AMY1C ENSG00000187733	1.12907	1.03437	0.882004	0.774501	0.821232	1.08625	1.17855	0.75063	0.996685	0.861837
AMY2A ENSG00000243480	0.689876	1.10842	1.28199	1.16448	0.971249	0.974816	1.02309	0.890457	0.955379	0.974054
AMY2B ENSG00000240038	0.942475	1.1229	0.878014	0.802948	0.760697	0.814184	1.00206	0.927157	0.870331	1.03011
AMZ1 ENSG00000174945	0.993125	1.08198	0.894083	1.08956	1.18235	0.986951	0.855826	0.896078	0.862516	1.12153
AMZ2 ENSG00000196704	1.1363	0.822113	1.09836	0.907213	0.9802	1.13841	1.00144	1.02301	1.02794	1.0524
ANAPC1 ENSG00000153107	1.07054	1.0555	0.828152	0.856676	1.08973	0.786535	0.963163	0.952858	1.02251	0.900594
ANAPC10 ENSG00000164162	0.9047	1.13099	1.31879	0.973619	0.778178	0.861276	0.900882	0.818741	0.969197	1.18922
ANAPC11 ENSG00000141552	1.35669	0.939754	0.924988	1.02354	0.597246	1.05259	1.13214	0.944245	0.90201	0.877429
ANAPC13 ENSG00000129055	0.922548	0.889644	0.956571	0.905642	1.00689	0.912767	0.808476	1.06532	1.01488	1.18997
ANAPC15 ENSG00000110200	1.08921	0.764879	1.14124	1.07901	0.873086	0.79389	0.776732	0.870732	0.777361	0.959888
ANAPC16 ENSG00000166295	1.44177	0.908636	1.43008	0.784359	1.22502	1.12689	0.859698	1.01833	1.123	0.806774
ANAPC2 ENSG00000176248	0.837518	1.03675	1.04803	1.3491	1.15053	1.09785	0.96083	1.00969	1.06551	1.33356
ANAPC4 ENSG00000053900	1.0455	1.07125	0.873355	1.09857	1.10132	1.2181	0.940572	1.19037	1.08571	1.17328
ANAPC5 ENSG00000089053	1.06844	1.11544	0.678516	1.05784	0.860931	1.05397	1.07629	1.00752	0.835144	1.1746
ANAPC7 ENSG00000196510	0.980271	1.12375	1.12687	1.12148	0.814485	0.85475	1.16788	1.17589	1.05652	1.00457
ANG ENSG00000214274	1.16895	0.934901	0.97166	0.878557	1.29005	0.772534	0.947451	0.798941	0.803025	0.860512
ANGEL1 ENSG00000013523	1.12079	1.22598	0.933017	0.895139	1.07256	1.13464	1.00664	1.20237	0.861377	0.806792
ANGEL2 ENSG00000174606	0.954584	1.07384	1.24194	1.08646	0.971173	1.05632	1.20554	0.642278	1.42773	0.911908
ANGPT1 ENSG00000154188	1.08192	0.88511	0.793821	1.10581	0.800014	1.06156	0.981717	1.02308	1.21425	1.08768
ANGPT2 ENSG00000091879	0.934457	1.17657	1.11376	1.22547	0.998943	0.748217	0.85526	0.96432	1.00473	1.11008
ANGPT4 ENSG00000101280	0.862173	1.20708	0.714159	0.998736	0.782089	0.933012	0.964427	0.936365	0.877469	1.04445
ANGPTL1 ENSG00000116194	0.99341	0.893006	0.785581	1.09345	0.870775	0.957298	0.959832	0.824286	1.06767	1.05305
ANGPTL2 ENSG00000136859	1.1308	0.864332	0.909553	1.1416	1.12321	0.752497	0.939199	1.07796	0.992012	0.927618
ANGPTL3 ENSG00000132855	0.757026	0.936418	0.969442	0.835677	1.27225	0.944585	1.10579	1.0446	0.953852	0.936317
ANGPTL4 ENSG00000167772	1.03486	1.02439	1.01067	0.974039	0.787028	0.863076	0.920393	1.15395	1.00103	0.897081
ANGPTL5 ENSG00000187151	1.12372	0.857634	1.08787	0.897114	0.890205	1.34107	0.919934	1.14745	0.908337	1.11162
ANGPTL6 ENSG00000130812	1.22217	0.939528	0.908864	0.959403	1.03694	0.761955	0.784149	1.42419	0.988244	1.03734
ANGPTL7 ENSG00000171819	0.942768	1.37498	1.12241	0.951667	1.11205	0.930654	1.02351	0.945562	0.939436	0.812182
ANK1 ENSG00000029534	1.39583	0.967082	1.20218	0.989471	0.975061	0.869721	1.08579	0.968833	1.43727	0.952726
ANK2 ENSG00000145362	0.95897	1.14873	0.973008	1.04719	0.87715	0.760516	0.791351	1.08563	0.873577	1.03407
ANK3 ENSG00000151150	1.17058	1.23101	0.785773	0.992253	0.942963	0.982904	1.31857	0.909138	0.858289	0.818251
ANKAR ENSG00000151687	0.831449	1.0815	0.97011	1.1721	1.22175	0.999734	0.902944	1.13603	0.947131	0.841734
ANKDD1A ENSG00000166839	1.00731	1.41264	1.27933	0.800875	0.993516	0.922857	0.91089	0.976217	0.863119	1.00106
ANKDD1B ENSG00000189045	0.711018	1.03556	1.01684	1.08002	0.905018	1.00754	1.05038	1.25652	0.853707	1.01914
ANKEF1 ENSG00000132623	0.99348	0.95317	1.07115	0.763313	0.942536	0.887411	0.892707	0.882193	0.952727	0.726822
ANKFN1 ENSG00000153930	0.83231	1.09448	1.24063	1.08388	1.27036	0.903525	1.04626	1.01325	0.738913	0.99294
ANKFY1 ENSG00000185722	1.01876	0.936607	1.07393	1.03428	0.981644	0.984928	1.18795	0.897773	0.994283	1.0465
ANKH ENSG00000154122	0.949738	0.779084	0.605749	0.889439	1.08459	1.52299	0.915366	0.864613	1.04072	0.729672
ANKHD1 ENSG00000131503	0.966426	1.1401	0.91852	0.926293	0.953205	0.902873	1.04486	0.85944	0.944475	0.81316
ANKHD1-EIF4EBP3 ENSG00000254996	1.04196	1.04124	1.17786	1.01361	1.09225	1.05736	1.22933	0.952462	0.811892	0.838523
ANKIB1 ENSG00000001629	1.1846	0.927455	0.798386	1.05671	1.1035	1.06877	1.04703	0.954051	1.04569	0.868573
ANKK1 ENSG00000170209	0.93102	1.06261	0.911556	0.957306	1.04925	1.16309	0.884915	1.08787	0.953323	0.850383
ANKLE1 ENSG00000160117	1.14497	1.05338	1.02509	0.85916	0.863707	1.14946	1.20211	1.27615	1.25514	1.01202
ANKLE2 ENSG00000176915	0.862134	1.05879	0.623548	0.806701	0.792467	1.33443	0.868183	0.87529	0.886203	0.957336
ANKMY1 ENSG00000144504	1.03606	1.26176	0.975863	1.24418	0.84711	0.807362	0.953109	1.0212	1.10642	1.05429
ANKMY2 ENSG00000106524	0.889362	0.92012	1.18742	1.0746	0.870382	0.938132	0.863181	0.842262	0.896268	0.873186
ANKRA2 ENSG00000164331	1.0143	1.17027	0.8199	1.11433	0.833282	1.21892	0.922169	1.14919	1.20936	1.18955
ANKRD1 ENSG00000148677	0.953569	0.842663	0.724088	0.995308	1.00384	0.859868	0.935824	1.14997	1.4127	0.902151
ANKRD10 ENSG00000088448	1.13567	1.05691	0.833477	0.732849	0.864497	0.954223	0.922317	1.06675	1.26189	1.07378
ANKRD11 ENSG00000167522	0.801346	1.09431	1.05802	1.02758	1.1002	1.19512	1.01898	1.13296	0.978429	1.11792
ANKRD12 ENSG00000101745	1.01926	1.10853	1.37547	1.11709	0.933267	1.11139	0.870741	1.02806	1.19562	0.890758
ANKRD13A ENSG00000076513	0.869532	1.20145	0.937802	0.802262	1.0742	1.0706	1.15565	1.07453	1.03856	1.09812
ANKRD13B ENSG00000198720	1.19695	1.08442	0.834088	1.23844	1.07744	1.01228	1.30791	1.05823	1.15884	1.14148
ANKRD13C ENSG00000118454	1.00321	0.852084	0.951839	1.00596	0.967623	0.994012	1.0532	0.948468	1.08902	0.998103
ANKRD13D ENSG00000172932	0.95143	0.791897	0.984843	1.29221	0.837243	0.833346	0.913522	1.04569	1.11845	1.1635
ANKRD16 ENSG00000134461	0.956934	0.817226	0.774195	0.820553	1.15396	0.875975	1.04814	0.923722	0.770025	1.26871
ANKRD17 ENSG00000132466	0.905324	1.12224	0.858071	0.847395	1.59601	0.819495	1.04651	1.11835	1.10531	1.00237
ANKRD18A ENSG00000180071	0.96976	1.17772	1.14634	1.15602	1.0806	0.986947	0.958528	1.07918	0.887459	0.794384
ANKRD18B ENSG00000230453	0.92894	0.931616	1.00469	1.01334	0.918504	1.23589	0.934736	1.06715	1.13988	0.96204
ANKRD2 ENSG00000165887	1.0173	1.19695	1.10223	0.967715	0.732767	0.977838	0.997442	1.32536	0.782595	0.953806
ANKRD20A1 ENSG00000260691	1.13876	0.97222	0.957195	0.881195	0.956122	0.860431	0.970907	1.11334	0.816716	0.891098
ANKRD20A2 ENSG00000183148	1.12449	1.09185	0.904958	0.712427	0.864808	1.11316	0.653409	0.687426	1.07003	1.20528
ANKRD20A3 ENSG00000276203	0.964305	0.762643	0.783647	0.947122	1.09592	1.08286	1.07201	1.10741	1.06341	0.938192
ANKRD20A4 ENSG00000172014	0.964623	1.11875	0.904587	1.12466	1.01145	1.1259	0.898344	0.776323	1.05686	0.95166
ANKRD22 ENSG00000152766	0.968965	1.00149	1.05676	1.22611	1.23884	0.886527	1.02397	1.09082	1.16923	1.02589
ANKRD23 ENSG00000163126	0.87981	1.01644	0.992347	0.936952	1.18428	1.1173	1.13466	0.960532	1.08184	0.843986
ANKRD24 ENSG00000089847	0.844382	0.901572	0.97298	0.966042	1.24633	1.17966	0.97938	0.881776	1.09762	1.13153
ANKRD26 ENSG00000107890	0.892287	1.08192	1.1554	0.990339	0.740448	0.978232	0.740086	1.19618	1.41465	0.733481
ANKRD27 ENSG00000105186	0.76316	1.18611	0.694352	0.96758	0.777349	1.17318	0.824638	0.828197	0.876298	1.11334
ANKRD28 ENSG00000206560	0.879483	0.868556	0.717049	0.993357	0.865605	0.869945	1.16592	0.852035	0.786428	0.838745
ANKRD29 ENSG00000154065	0.952101	0.838175	1.34757	0.848006	0.8285	1.18009	1.10168	1.24162	0.840281	0.90288
ANKRD30A ENSG00000148513	1.18144	0.704351	1.22303	0.717382	1.09187	0.797468	0.946733	0.779057	0.833306	1.18092
ANKRD30B ENSG00000180777	1.01448	1.00414	1.13571	0.797882	0.680688	1.07954	1.12665	0.809088	0.845367	0.948006
ANKRD30BL ENSG00000163046	0.900511	0.912831	1.12747	0.884606	1.16453	0.984075	0.839657	0.934704	1.08525	1.01098
ANKRD31 ENSG00000145700	1.08183	0.699597	1.03897	1.12522	0.782584	1.20533	1.07154	0.979499	0.930502	0.930386
ANKRD33B ENSG00000164236	1.01829	0.89283	0.936663	0.725197	0.71636	0.927116	1.31464	1.12603	0.854105	1.01686
ANKRD34A ENSG00000272031	0.944765	0.722183	1.52558	1.02008	0.895518	0.920898	0.791093	0.858547	0.918203	1.30524
ANKRD34B ENSG00000189127	1.05668	0.897716	0.98619	1.47913	1.0674	1.00436	1.03632	0.791089	1.07496	0.992211
ANKRD35 ENSG00000198483	1.0402	1.05402	1.05656	1.0331	1.20773	0.881801	1.34614	1.00088	0.898166	0.816878
ANKRD36 ENSG00000135976	0.996641	1.16971	1.07046	0.918281	1.03293	1.1428	0.865144	1.08353	0.989065	0.974782
ANKRD36B ENSG00000196912	1.04951	0.888637	1.12881	0.893725	0.887731	0.96197	1.17915	1.27315	0.922989	1.20661
ANKRD36C ENSG00000174501	1.013	0.89507	0.973872	1.32851	1.03571	1.23744	0.898509	1.0111	0.857719	0.872868
ANKRD37 ENSG00000186352	1.0002	1.02631	1.16415	0.831763	0.971244	1.0232	1.09215	1.18289	0.912393	0.798901
ANKRD39 ENSG00000213337	1.19145	0.692071	0.781736	0.883703	0.924176	1.05672	1.30289	1.14936	1.06749	0.953307
ANKRD40 ENSG00000154945	0.988434	0.830756	1.02544	0.984381	0.951784	0.728166	1.05606	1.02197	1.22546	0.929292
ANKRD42 ENSG00000137494	0.752627	1.13263	1.09066	1.00977	0.882977	1.23997	0.978091	1.06213	0.963784	0.857698
ANKRD44 ENSG00000065413	1.06784	0.85593	1.11108	0.974075	0.986597	0.842142	1.04769	1.20173	0.707904	0.877872
ANKRD45 ENSG00000183831	0.955215	0.945193	0.865734	1.10858	1.08037	0.993394	1.04756	0.908951	1.15707	0.935225
ANKRD46 ENSG00000186106	0.723856	0.86381	0.973946	1.28993	0.940272	1.15965	0.946265	0.796847	0.740617	1.08689
ANKRD49 ENSG00000168876	0.88918	1.03568	0.950809	1.02951	0.994482	1.10336	1.04302	0.839359	0.919064	1.01278
ANKRD50 ENSG00000151458	0.930089	1.02106	1.00757	0.815482	1.28108	1.39388	0.727226	0.909147	0.850397	0.858297
ANKRD52 ENSG00000139645	1.41032	0.999742	1.0083	0.919934	1.13901	0.834668	1.01676	0.767048	0.907156	0.829563
ANKRD53 ENSG00000144031	1.35662	0.841083	1.05509	1.09344	0.938674	1.20536	0.946404	0.86411	1.0119	0.742015
ANKRD54 ENSG00000100124	0.964255	1.31608	1.06797	1.15998	1.04211	0.837945	1.04651	0.983117	0.869857	0.936414
ANKRD55 ENSG00000164512	1.15751	0.92389	0.99524	0.904863	1.01911	0.901177	0.938819	1.14346	0.980938	0.944188
ANKRD6 ENSG00000135299	1.21447	1.05626	0.864414	1.07294	0.923912	0.96914	0.839832	0.814579	1.0806	0.95009
ANKRD61 ENSG00000157999	1.10302	0.861729	1.02861	1.05883	1.15856	1.02085	0.915816	0.97316	1.00801	1.08579
ANKRD62 ENSG00000181626	0.913408	1.18876	0.917849	0.905716	0.934572	0.775521	0.799809	0.939226	0.9952	1.07322
ANKRD65 ENSG00000235098	0.852321	1.31696	0.88674	1.21399	0.976153	0.99753	1.02019	0.843665	0.797507	0.857245
ANKRD66 ENSG00000230062	0.948913	0.951999	1.17222	0.946617	1.30763	0.693107	1.2308	0.925863	0.77918	1.04657
ANKRD7 ENSG00000106013	1.09866	1.11121	1.25476	1.01301	0.739489	0.734084	0.988198	1.04082	1.27807	1.06654
ANKRD9 ENSG00000156381	1.0504	0.789563	1.02515	1.41484	0.974385	1.13374	0.879625	1.2805	0.929861	0.901272
ANKS1A ENSG00000064999	1.24772	0.688029	0.82742	0.861939	0.768546	1.07296	0.943381	0.975257	0.934096	0.846588
ANKS1B ENSG00000185046	1.02806	0.966527	0.904353	0.981022	1.26522	1.09934	1.10887	0.923476	0.911061	0.673476
ANKS3 ENSG00000168096	1.04986	1.09955	1.11975	1.01301	1.24329	0.938613	0.935344	0.945582	1.13201	0.960436
ANKS4B ENSG00000175311	0.651523	0.89538	1.10567	0.934684	1.08175	1.02363	0.984571	0.87307	0.937554	1.34241
ANKS6 ENSG00000165138	0.963577	1.18619	0.85003	1.12602	1.01886	0.76824	0.991669	1.00804	1.05007	1.01587
ANKUB1 ENSG00000206199	1.02127	1.06671	0.999596	0.915358	0.904849	0.961174	0.933745	1.13855	1.13705	1.15004
ANKZF1 ENSG00000163516	0.706377	1.09215	1.02609	0.911957	0.996185	1.03914	1.29438	0.913917	0.838389	1.09784
ANLN ENSG00000011426	0.934692	0.85208	1.10532	0.831738	1.30278	1.27414	0.914258	0.949788	0.742394	0.789886
ANO1 ENSG00000131620	0.941424	1.05464	0.985208	0.740168	1.38045	1.21288	0.873126	1.00639	1.2068	1.09206
ANO10 ENSG00000160746	0.726043	1.10734	0.9382	0.847751	1.10422	0.685673	1.0389	0.991102	0.919261	0.840488
ANO2 ENSG00000047617	1.04369	0.899089	0.756104	1.05159	0.893747	0.909093	0.943706	0.801558	0.940612	1.28558
ANO3 ENSG00000134343	0.88269	1.2391	0.990935	0.922714	1.08768	1.16651	0.923118	1.35544	1.00536	0.828921
ANO4 ENSG00000151572	0.988483	0.987361	0.770165	1.16932	0.984648	0.825929	1.16717	1.12813	1.08629	0.740999
ANO5 ENSG00000171714	0.731305	1.13691	0.927661	1.06158	0.874625	1.11017	1.2513	0.778792	0.739444	1.0872
ANO6 ENSG00000177119	0.886284	1.40685	0.9054	0.646239	1.26911	0.996597	1.09303	1.02753	1.1826	1.11613
ANO7 ENSG00000146205	1.15703	0.883723	1.07505	0.867103	0.763894	0.617578	0.914704	1.10181	0.722394	1.15873
ANO8 ENSG00000074855	0.68731	0.806045	1.19036	1.23917	0.782804	1.00898	0.84998	0.77866	1.0836	1.3046
ANO9 ENSG00000185101	0.772075	0.849312	0.953128	0.889608	1.05863	1.26224	1.26251	1.03498	1.04461	1.16174
ANOS1 ENSG00000011201	1.07804	1.16351	1.06567	0.987432	0.729148	0.964623	0.963576	0.875444	0.984329	1.10216
ANP32A ENSG00000140350	0.552808	1.486	0.94265	1.03979	1.02669	1.04862	1.03828	0.785395	0.902495	1.07314
ANP32B ENSG00000136938	1.49921	1.13065	1.03626	0.9449	1.19226	1.14325	0.884591	0.78876	1.05419	0.99987
ANP32E ENSG00000143401	0.838798	0.836556	1.12745	1.05334	1.00614	1.0213	0.938635	1.08761	1.42565	0.882279
ANPEP ENSG00000166825	0.983946	0.958566	1.16678	0.925039	1.07428	1.90344	0.964313	0.779468	1.14151	1.54005
ANTXR1 ENSG00000169604	0.964029	0.715176	1.39304	1.15066	0.870604	0.995004	1.25344	0.965548	0.949408	0.916999
ANTXR2 ENSG00000163297	1.13198	1.41497	0.960718	1.04501	0.706966	1.13287	1.13618	0.848856	0.978084	0.660482
ANXA1 ENSG00000135046	0.866055	0.85323	0.861056	1.06273	1.0342	0.828962	1.23778	0.911863	1.18619	0.797603
ANXA10 ENSG00000109511	1.02465	1.02305	0.874723	1.17247	1.03941	0.970763	1.04722	1.00706	1.27002	1.09625
ANXA11 ENSG00000122359	1.21776	0.997662	0.868274	1.06783	1.19209	0.930235	1.40534	1.03838	1.12366	0.959026
ANXA13 ENSG00000104537	0.8965	0.920886	1.01029	0.92386	0.933431	1.20215	0.854771	1.09057	1.12311	0.892013
ANXA2 ENSG00000182718	1.15422	1.22463	0.922837	1.24142	0.945962	0.801201	1.02809	1.00294	1.14041	0.776962
ANXA2R ENSG00000177721	0.782233	1.17803	0.913803	0.899044	0.939418	1.05576	0.946703	0.99888	0.836703	0.889866
ANXA3 ENSG00000138772	1.21837	1.01205	0.951031	1.03936	1.36272	0.959774	1.06698	0.858234	1.02872	1.23371
ANXA4 ENSG00000196975	1.01426	0.861227	0.95671	0.955702	0.885329	1.0791	1.16733	0.898726	0.902603	0.997964
ANXA5 ENSG00000164111	1.09635	1.09557	1.18317	0.833826	0.907177	0.876739	0.918056	0.863818	1.01556	0.945638
ANXA6 ENSG00000197043	1.64326	0.900168	1.06781	0.663527	0.852916	1.22167	0.734281	0.887418	0.807513	0.888062
ANXA7 ENSG00000138279	0.78531	0.941829	0.968658	0.74606	0.89659	0.95382	1.12286	1.06095	0.841158	0.892922
ANXA8 ENSG00000265190	1.36102	1.07837	0.991056	1.00041	0.828457	1.11714	0.747172	0.974161	0.977283	1.00162
ANXA8L1 ENSG00000264230	1.1389	0.93882	0.888447	0.900829	0.892902	1.03948	0.930637	1.09324	1.07317	0.870662
ANXA9 ENSG00000143412	1.09542	0.985195	1.11388	1.20159	0.997963	0.790696	0.81525	0.804741	1.06108	0.986121
AOAH ENSG00000136250	1.17612	1.08229	1.11637	0.912826	0.999958	1.1582	0.972375	1.05891	0.78765	1.11226
AOC1 ENSG00000002726	0.867518	0.960331	1.02163	1.0974	1.13537	0.947278	1.09966	0.932719	1.19764	1.14978
AOC2 ENSG00000131480	0.759738	0.962917	1.26987	1.00942	1.01457	0.832066	1.2564	1.02034	0.858971	1.01605
AOC3 ENSG00000131471	0.926526	0.985946	0.709031	0.857787	0.995993	1.1234	1.18243	1.0476	0.956264	1.0082
AOX1 ENSG00000138356	0.951228	0.85267	1.07696	0.920324	0.795682	1.17493	1.15284	1.0517	1.02493	1.10485
AP000275.65 ENSG00000265590	1.01642	0.910543	1.06881	1.14656	0.875278	1.00843	0.735972	0.912202	0.902199	1.17147
AP000349.2 ENSG00000280178	0.927379	0.871784	0.962502	0.879529	1.00144	1.15749	0.922255	1.073	1.25595	1.31456
AP000350.10 ENSG00000251357	1.26822	1.05119	0.88686	1.11278	1.19574	1.06876	0.962042	0.883677	0.997929	1.11765
AP000721.4 ENSG00000256100	0.976122	0.935243	0.948459	0.940774	1.0063	0.936223	0.811307	0.995532	0.867878	0.994161
AP000769.1 ENSG00000279576	1.0509	1.7466	1.48168	1.56079	1.00238	1.1102	1.2805	0.955812	1.43893	0.875727
AP000866.1 ENSG00000279342	1.0748	0.926606	1.22127	0.990796	0.985981	0.996167	1.18047	1.36741	1.01361	0.785217
AP006285.2 ENSG00000278919	0.960623	1.14653	1.02087	0.757522	0.987975	0.96902	1.0144	1.01755	1.08529	1.12717
AP1AR ENSG00000138660	1.04367	1.05921	0.761785	1.3887	0.989788	1.03128	0.959253	0.928761	0.951355	0.942332
AP1B1 ENSG00000100280	1.09509	0.897043	1.50918	0.728562	0.848395	1.09806	0.862616	1.01031	1.16261	0.929882
AP1G1 ENSG00000166747	1.02704	0.842827	0.881166	1.15096	0.976121	0.982426	0.736905	0.999138	0.851097	1.33539
AP1G2 ENSG00000213983	0.793266	0.932246	0.997837	1.14587	0.906207	0.73628	1.00889	0.849718	0.928527	1.04368
AP1M1 ENSG00000072958	0.889376	0.776562	0.791167	0.969037	0.998965	0.882552	1.10913	0.961133	0.701992	1.44321
AP1M2 ENSG00000129354	1.02949	1.07332	0.923458	0.893058	0.83246	1.0132	1.08428	0.824796	0.805322	1.16727
AP1S1 ENSG00000106367	1.15487	1.08977	0.886916	0.883009	1.2947	1.01408	0.822715	0.81478	1.2046	0.901577
AP1S2 ENSG00000182287	0.895999	0.899832	1.1704	1.16074	0.974198	1.15247	1.07527	1.29783	1.02696	1.0597
AP1S3 ENSG00000152056	0.892717	1.26729	1.03276	0.949317	1.01936	1.16456	1.0345	0.863465	0.994713	1.0723
AP2A1 ENSG00000196961	0.928675	1.1296	1.45654	1.05193	0.836982	1.07888	1.14727	0.792034	0.944063	1.01818
AP2A2 ENSG00000183020	1.08723	1.31311	1.07377	0.943438	0.816198	1.00462	0.945118	0.948754	0.945918	0.941388
AP2B1 ENSG00000006125	0.791404	0.888006	0.895395	0.825171	0.975175	1.40295	0.795916	0.818562	0.853271	1.18332
AP2M1 ENSG00000161203	0.924052	0.892157	1.11832	1.19927	0.980243	0.712096	0.881558	1.18626	1.03199	0.749102
AP2S1 ENSG00000042753	1.09602	0.697114	1.2248	1.16206	0.793466	1.10955	1.03529	1.18111	1.0066	1.34958
AP3B1 ENSG00000132842	0.999048	1.18048	0.960576	0.981165	0.974315	1.23309	0.930744	0.647287	1.09556	0.894592
AP3B2 ENSG00000103723	0.949615	1.01465	1.01647	1.19778	1.32605	1.00715	0.918446	0.99921	1.03733	0.863479
AP3D1 ENSG00000065000	1.13518	0.916976	1.30406	0.966691	0.859059	0.898384	1.11461	0.869285	0.861835	1.05824
AP3M1 ENSG00000185009	0.89116	1.19331	1.13905	1.14073	1.08775	1.02743	0.879956	0.977632	0.950713	1.01638
AP3M2 ENSG00000070718	0.946088	1.07401	0.999864	1.2331	0.912085	1.22756	0.785521	1.13284	0.874565	1.15908
AP3S1 ENSG00000177879	0.932748	0.712801	0.962527	0.928276	1.17131	1.07502	0.867754	0.992655	1.02385	0.983981
AP3S2 ENSG00000157823	1.27423	0.958451	1.31902	1.13267	1.05347	0.918929	1.13513	0.906413	1.10108	0.929315
AP4B1 ENSG00000134262	1.41246	1.02316	0.855886	0.824033	1.06492	0.976928	1.01224	0.895265	0.716174	0.854178
AP4E1 ENSG00000081014	1.11162	1.32455	1.05531	1.01548	1.01528	1.21467	0.77582	1.06278	1.00848	0.97628
AP4M1 ENSG00000221838	0.777215	1.00879	0.913996	0.896518	1.00085	1.03229	0.963821	1.01214	1.20573	0.971106
AP4S1 ENSG00000100478	0.995756	1.19326	1.00667	1.10104	1.24575	0.946379	0.853331	0.909005	1.03912	1.00299
AP5B1 ENSG00000254470	0.690481	1.30218	0.940285	0.997785	1.15783	1.17953	1.23139	0.708608	0.824997	0.922418
AP5M1 ENSG00000053770	1.16077	0.774323	0.826737	0.833708	1.22096	0.973502	0.962512	1.03831	1.13783	1.14057
AP5S1 ENSG00000125843	0.921531	0.790031	0.920937	1.09791	1.03507	0.968439	0.813535	1.00732	0.825653	1.03201
AP5Z1 ENSG00000242802	0.794628	0.951113	0.970066	0.80309	1.08462	0.87296	1.37316	1.24492	0.816497	1.004
APAF1 ENSG00000120868	1.1197	0.966604	0.921975	0.91465	1.02365	0.665302	1.23618	1.23601	0.987818	1.01053
APBA1 ENSG00000107282	1.00914	0.963071	0.895441	1.11686	0.963529	0.980584	1.00997	0.929119	1.17147	0.775357
APBA2 ENSG00000034053	1.05779	0.842188	0.989779	1.15599	0.929604	1.06418	1.34157	1.01357	1.00429	0.861565
APBA3 ENSG00000011132	1.36753	0.649844	1.19557	0.898007	0.894504	0.836437	0.765755	1.04593	0.743389	0.890947
APBB1 ENSG00000166313	1.08423	1.07501	0.879119	0.997298	0.93301	1.10894	1.09739	1.40844	0.840031	1.16926
APBB1IP ENSG00000077420	0.887367	1.21499	1.15214	0.904555	0.826773	1.08606	1.0288	1.05859	0.735366	1.08256
APBB2 ENSG00000163697	0.96257	0.981974	0.928955	1.00712	1.07194	1.13816	0.831113	0.95887	1.11649	1.02104
APBB3 ENSG00000113108	1.10863	1.1968	0.869324	0.989558	0.745563	0.751946	0.809627	1.03242	1.26011	1.45783
APC ENSG00000134982	0.997478	1.00309	1.06687	1.05198	0.956929	0.837743	0.950549	1.00288	0.868709	1.21384
APC2 ENSG00000115266	1.11103	1.0871	1.2988	0.964886	0.902287	1.12456	1.03829	1.16276	1.08101	1.08965
APCDD1 ENSG00000154856	1.15292	0.997951	1.03091	1.27295	1.18966	0.985754	1.07957	1.14409	0.888554	0.968829
APCDD1L ENSG00000198768	0.908733	0.788355	1.333	1.26385	1.12013	1.16048	0.912619	1.09361	0.917466	1.00668
APEH ENSG00000164062	0.849724	0.889272	0.793158	0.896749	0.963462	1.09175	0.77338	0.955077	0.771207	1.274
APELA ENSG00000248329	1.09895	0.874343	1.0116	1.36734	0.966494	1.05833	1.25323	1.03973	0.628487	1.10869
APEX1 ENSG00000100823	0.794722	0.828594	0.804349	1.04521	1.07039	1.13527	0.871701	1.04611	1.12415	1.37055
APEX2 ENSG00000169188	0.640776	0.957333	1.10544	0.948329	0.957922	0.992271	1.12222	1.02863	1.18733	1.05324
APH1A ENSG00000117362	0.920833	1.13288	0.636005	1.24687	0.84738	1.35259	0.744242	1.19133	0.961416	1.27061
APH1B ENSG00000138613	1.13028	1.24567	1.10384	1.20302	1.12777	1.14864	1.29863	0.993458	0.907278	1.02283
API5 ENSG00000166181	1.09024	0.897389	1.06531	1.30969	0.957855	0.931301	1.09307	1.05042	1.03021	0.814579
APIP ENSG00000149089	0.832081	1.23356	0.889551	0.86517	1.00119	0.993492	0.910736	0.998539	0.770322	0.935294
APITD1 ENSG00000175279	0.831149	0.82364	1.08877	1.05166	0.880017	0.921912	1.07252	0.999757	0.803757	0.707529
APITD1-CORT ENSG00000251503	1.18445	1.09367	1.0544	0.90743	0.862618	1.04059	0.997428	0.90286	0.910699	0.745588
APLF ENSG00000169621	0.860384	1.03292	0.900552	1.20527	1.02883	0.987766	1.11375	1.0358	0.817228	0.894088
APLN ENSG00000171388	1.08835	0.931501	1.05811	1.24635	0.902534	1.12211	0.900388	0.932265	0.877378	1.1089
APLNR ENSG00000134817	0.888399	1.11905	0.840027	1.06514	1.14405	0.99786	1.1148	1.06892	1.19166	0.957489
APLP1 ENSG00000105290	1.20148	0.759264	0.936089	0.731644	0.942652	0.969872	1.09204	0.90738	1.11727	0.785955
APLP2 ENSG00000084234	1.00471	1.14155	1.23856	0.366327	0.850212	1.60879	0.952316	1.27903	1.0918	0.81689
APMAP ENSG00000101474	1.02785	0.933829	1.08741	0.799793	0.90601	0.887064	1.28375	1.11235	1.06079	0.836786
APOA1 ENSG00000118137	1.01909	0.990705	0.956588	0.834175	1.22284	0.869484	1.05501	0.898618	1.04308	0.880816
APOA2 ENSG00000158874	0.888985	1.02846	0.912897	0.897768	0.994708	0.785599	0.895981	1.04109	0.855176	1.02457
APOB ENSG00000084674	0.811345	0.889869	1.02464	0.991778	1.03405	1.08921	0.852854	0.724289	0.879088	0.770144
APOBEC3A ENSG00000128383	0.979485	0.935998	0.939797	0.912162	1.25557	1.12868	1.01497	1.01129	1.0519	1.35041
APOBEC3B ENSG00000179750	1.14458	1.12276	1.08797	1.14141	1.03134	1.00892	0.983178	1.14455	1.00358	0.98556
APOBEC3C ENSG00000244509	1.16429	0.890028	0.857114	0.891026	1.07166	0.772159	0.991638	1.31184	1.08186	1.04959
APOBEC3D ENSG00000243811	1.10811	0.788278	0.904714	0.789257	0.962964	1.05207	0.725832	0.856627	0.806361	1.04383
APOBEC3F ENSG00000128394	0.879486	1.2704	1.10752	0.88651	1.10153	0.980819	0.812545	1.41318	0.939176	1.00617
APOBEC3G ENSG00000239713	1.10892	1.0007	0.922726	1.06491	0.832843	0.97195	0.720785	1.01702	0.995127	0.699341
APOBEC3H ENSG00000100298	0.874977	1.2223	1.04608	0.936489	0.835186	1.23716	0.975597	0.873713	1.04343	0.995554
APOBEC4 ENSG00000173627	0.980966	1.09819	1.03875	0.988606	0.823333	1.14636	0.817748	1.09449	0.906848	1.12586
APOBR ENSG00000184730	0.925097	0.915782	0.861282	0.91561	1.13723	1.23482	0.882629	1.13038	0.98221	1.08319
APOC1 ENSG00000130208	1.3325	1.06368	1.12918	0.837213	1.0914	1.21855	0.966089	1.27608	0.938252	1.34419
APOC2 ENSG00000234906	0.819378	0.915389	0.945368	1.00175	1.18604	0.884306	1.29007	0.804849	1.08938	0.95209
APOC4 ENSG00000267467	0.94121	1.11423	0.872671	1.27093	1.09674	0.944669	0.927645	1.12195	0.808533	1.05417
APOD ENSG00000189058	0.576464	0.981743	1.1834	1.16219	0.879584	0.595495	1.01551	1.11523	0.744384	1.15139
APOE ENSG00000130203	0.928429	0.942868	0.805873	0.816701	1.05159	1.00158	1.07053	0.924753	0.988239	1.71148
APOF ENSG00000175336	0.835075	0.947802	1.22928	0.998462	1.13811	0.777791	1.29086	0.992133	1.09935	0.997571
APOH ENSG00000091583	0.785002	1.11264	1.07576	0.871186	0.916275	0.721115	0.907988	1.01963	1.04641	0.890173
APOL1 ENSG00000100342	1.10219	0.79439	0.971786	0.976215	0.927718	1.01884	0.770724	1.10106	0.956908	0.647558
APOL2 ENSG00000128335	0.972613	1.41954	0.937923	1.03148	1.27551	1.06552	0.81477	1.17105	1.20898	0.933032
APOL3 ENSG00000128284	1.11049	1.23873	0.639567	0.840636	1.2613	1.30869	0.969237	0.757493	1.03533	1.36199
APOL4 ENSG00000100336	0.843126	0.953419	1.08377	0.945958	1.15864	0.947721	1.25166	0.948952	0.765859	0.742185
APOL6 ENSG00000221963	0.862367	1.22471	1.0842	1.0445	1.20476	1.03623	1.17338	1.03812	0.941896	1.05842
APOLD1 ENSG00000178878	1.23322	1.15017	0.933754	1.31278	1.15961	0.755888	0.96348	1.08139	0.938988	0.799501
APOM ENSG00000204444	1.38299	0.815923	0.875714	1.08169	0.865244	0.938593	1.03245	1.18962	1.09502	1.24945
APOO ENSG00000184831	0.875916	1.08676	1.00621	0.969347	1.11732	1.05537	0.752617	0.841875	0.865721	0.981602
APOOL ENSG00000155008	1.01547	0.94829	0.82558	0.974525	1.07311	0.74289	0.958216	0.791892	1.15987	1.02652
APP ENSG00000142192	1.01023	1.05446	0.879653	0.93146	0.99437	1.14384	0.608887	1.08948	1.02297	1.10558
APPBP2 ENSG00000062725	1.29095	0.772411	1.05625	1.05915	1.04929	0.825607	0.977155	0.933724	0.879503	0.95229
APPL1 ENSG00000157500	0.812154	0.957388	1.25799	1.01571	1.03514	0.859231	1.12251	1.24473	0.805058	0.899145
APPL2 ENSG00000136044	0.838444	0.917747	1.34238	0.860968	1.11279	0.718873	0.929716	1.1998	1.01603	0.839981
APRT ENSG00000198931	1.61951	0.957216	0.698359	0.999057	1.01344	1.2605	1.02821	1.28319	1.08983	0.864101
APTX ENSG00000137074	0.975981	0.852629	0.959768	0.805999	0.901637	0.915667	0.981415	1.1793	0.886585	1.09623
AQP1 ENSG00000240583	1.33128	0.871673	1.05064	0.806736	1.25117	1.35526	1.00661	0.835308	0.957802	1.07981
AQP10 ENSG00000143595	1.00446	0.835429	1.08404	0.995071	1.09162	1.13174	1.03853	1.1735	1.06299	1.04346
AQP11 ENSG00000178301	0.751659	0.842568	0.973527	1.14153	1.05439	0.954579	0.803042	1.00787	1.12516	0.853508
AQP2 ENSG00000167580	1.07965	1.18109	0.851546	1.20654	1.05063	0.835811	1.10396	1.0474	0.958055	0.966339
AQP3 ENSG00000165272	1.094	0.916606	0.797178	0.598657	1.17599	0.887185	1.03276	0.946721	0.702395	1.28527
AQP5 ENSG00000161798	1.13701	1.10721	0.866259	0.984317	1.07782	0.999654	0.645806	1.0303	1.2792	0.848139
AQP6 ENSG00000086159	0.953857	1.13713	1.14114	1.01432	0.945747	0.852585	1.01754	1.04463	0.756822	1.1594
AQP7 ENSG00000165269	1.00994	0.938311	0.958742	1.08343	0.972162	0.869695	0.922564	0.839709	0.949521	0.836652
AQR ENSG00000021776	0.856047	0.977969	0.781984	0.866711	1.07851	1.00677	0.969758	0.824044	0.925404	1.10964
AR ENSG00000169083	0.878289	1.05538	1.0917	1.01578	1.04695	0.617199	0.930178	0.974264	1.00318	1.09528
ARAF ENSG00000078061	0.698662	0.931166	0.858113	1.12242	0.997271	1.08347	0.885728	0.951759	0.788534	1.08663
ARAP1 ENSG00000186635	0.914482	1.12335	1.32209	1.11237	0.995342	0.857336	1.01747	1.1478	0.964661	1.11847
ARAP2 ENSG00000047365	0.943376	1.11459	1.03539	1.10478	1.02729	0.806453	0.939978	1.09013	1.09421	0.790075
ARAP3 ENSG00000120318	1.05263	1.19261	0.999703	0.962669	1.1288	1.11072	1.05068	0.940232	0.944887	0.776958
ARC ENSG00000198576	1.14011	0.876178	0.877498	1.13016	0.741919	1.08035	1.20431	0.910563	0.998181	1.04195
ARCN1 ENSG00000095139	0.834387	1.12056	0.990053	1.26049	0.950861	0.982605	0.986527	0.948814	1.08472	1.63972
AREG ENSG00000109321	0.891571	1.02308	1.29765	1.02027	1.281	1.17725	1.11297	0.868754	1.10127	0.764041
AREL1 ENSG00000119682	1.11685	0.960929	0.952202	1.05254	1.11036	0.889822	0.984685	0.930859	1.2859	1.12194
ARF1 ENSG00000143761	0.852683	0.693835	1.01076	0.939808	0.730867	1.27407	1.2115	0.90755	0.76499	1.37604
ARF3 ENSG00000134287	0.938974	0.993915	1.35277	1.1756	0.9087	1.12347	1.00987	0.917072	1.2043	0.828158
ARF4 ENSG00000168374	1.03444	1.13348	1.04471	1.12228	0.99582	0.859391	0.950019	1.18024	0.966045	1.04418
ARF5 ENSG00000004059	1.01977	1.09178	0.957389	0.994522	1.03342	0.889523	1.40358	1.08585	0.828765	0.915911
ARF6 ENSG00000165527	0.952958	0.766907	0.952642	1.20302	1.06844	0.808252	0.921812	0.879498	1.12799	1.30736
ARFGAP1 ENSG00000101199	0.837628	0.963283	0.817445	0.846384	1.19313	0.94499	0.850234	1.51635	1.22944	0.764916
ARFGAP2 ENSG00000149182	0.935521	1.21004	0.872685	0.987398	0.920884	0.980385	0.682337	0.921988	1.1875	0.949151
ARFGAP3 ENSG00000242247	1.01398	1.31614	0.964342	0.847837	1.04089	0.987993	1.05351	0.954489	0.722347	0.851279
ARFGEF1 ENSG00000066777	0.999284	1.06682	0.71372	0.967753	1.02159	1.3311	1.03828	0.905486	0.751208	0.963142
ARFGEF2 ENSG00000124198	0.758335	0.93644	1.04905	1.01932	1.09167	1.31872	0.909791	1.22707	0.927824	0.762828
ARFGEF3 ENSG00000112379	1.12133	0.875489	0.944928	1.03426	1.05646	1.08738	0.965498	0.725656	1.02447	0.947963
ARFIP1 ENSG00000164144	0.91137	1.17288	0.97156	1.04516	0.837053	0.969138	0.873214	0.995302	0.821344	1.0214
ARFIP2 ENSG00000132254	1.08607	1.31917	1.07719	0.9626	1.3184	0.895603	1.01345	1.11062	0.781561	0.874506
ARFRP1 ENSG00000101246	1.15022	1.02042	1.44609	0.959322	1.00607	0.887164	0.903707	0.886076	0.831826	1.1315
ARG1 ENSG00000118520	0.968743	0.893046	0.887451	0.809204	0.978734	0.960754	1.08293	1.15861	1.01635	1.17428
ARG2 ENSG00000081181	1.02115	1.09632	0.971767	1.02998	1.09359	0.956984	0.867779	0.833331	1.02672	0.932503
ARGLU1 ENSG00000134884	1.24172	1.44197	0.730705	1.06012	1.03733	1.10025	1.24576	1.00261	1.16954	0.79614
ARHGAP1 ENSG00000175220	1.34657	1.41496	1.03201	0.985324	0.92366	0.961534	0.858438	0.908675	0.981066	1.00721
ARHGAP10 ENSG00000071205	1.02356	0.92466	1.33544	0.76072	1.00222	1.08057	1.11554	1.03161	0.778029	0.789827
ARHGAP11A ENSG00000198826	1.07152	1.01952	0.952231	0.873692	0.914836	1.06012	0.718366	0.965285	1.00771	1.07711
ARHGAP11B ENSG00000187951	0.814864	1.42144	0.855147	0.955089	0.994413	0.965302	1.19605	0.886405	1.06976	1.19626
ARHGAP12 ENSG00000165322	1.14736	0.827742	1.14795	1.14622	1.08101	0.827479	1.02914	0.878154	0.835764	0.932993
ARHGAP15 ENSG00000075884	0.826544	0.854583	0.99317	0.924104	1.03479	0.935075	0.849716	0.961167	0.897331	1.02343
ARHGAP17 ENSG00000140750	0.932222	1.30101	0.968075	1.02765	0.977384	0.727492	1.24305	1.13654	0.826221	0.803446
ARHGAP18 ENSG00000146376	0.999688	0.862365	1.03986	0.854772	0.944844	0.986929	0.944897	0.728834	0.905651	1.28263
ARHGAP19 ENSG00000213390	0.934544	1.10332	1.01736	0.73636	0.861527	1.06053	0.850809	0.810402	0.940241	0.891725
ARHGAP20 ENSG00000137727	0.95233	0.852434	0.958274	0.826393	1.06433	1.03131	1.02642	0.982145	0.934901	1.48628
ARHGAP21 ENSG00000107863	0.893108	0.955339	0.974848	1.017	1.06329	1.05455	1.10643	1.09864	1.11057	1.00637
ARHGAP22 ENSG00000128805	0.893861	1.05635	0.838345	1.00472	1.03323	0.857388	1.09281	1.04026	1.09544	1.1688
ARHGAP23 ENSG00000275832	0.916319	0.776687	1.10202	0.96263	1.04232	1.27932	1.13295	1.16758	0.931432	0.786948
ARHGAP24 ENSG00000138639	1.2269	0.950833	0.740615	0.78005	0.781104	0.828611	1.03816	0.915967	1.27622	0.907745
ARHGAP25 ENSG00000163219	1.13988	0.84183	0.982932	1.17012	1.18909	1.02947	0.809561	1.2842	1.3901	1.07988
ARHGAP26 ENSG00000145819	1.2398	1.17288	0.89016	1.10426	0.826702	1.1907	1.05461	0.855335	1.09602	0.846629
ARHGAP27 ENSG00000159314	1.51316	1.00922	1.11549	1.1439	1.29076	1.02339	1.02879	1.01389	0.91046	0.997789
ARHGAP28 ENSG00000088756	1.06271	0.968363	1.36502	0.955038	0.954365	1.17858	0.800477	0.956047	1.34839	0.921761
ARHGAP29 ENSG00000137962	0.961067	1.00699	1.28725	0.965739	0.902104	1.01846	0.867209	1.08552	0.74279	0.691524
ARHGAP30 ENSG00000186517	0.68495	1.03077	0.765281	0.961067	1.1805	0.88389	1.03689	1.24847	1.16613	1.12985
ARHGAP31 ENSG00000031081	1.11072	0.929665	1.01741	1.08822	0.995649	0.840542	0.9077	1.14129	1.02199	1.26912
ARHGAP32 ENSG00000134909	0.785129	1.36983	0.902089	1.04875	0.769732	0.685131	0.866355	1.02726	0.819069	1.0384
ARHGAP33 ENSG00000004777	0.868623	1.143	0.995834	1.02593	0.754864	0.994708	0.794613	1.21235	0.546162	0.883436
ARHGAP35 ENSG00000160007	0.880399	1.04166	1.06652	1.26384	1.09683	1.25633	0.927093	0.728915	0.914969	0.911196
ARHGAP39 ENSG00000147799	0.836672	1.09627	1.01687	1.25316	1.24007	0.823139	0.768871	0.946933	1.11421	0.946223
ARHGAP4 ENSG00000089820	0.731118	0.963023	0.825224	0.964602	1.16249	0.898374	1.00044	0.977696	1.16127	0.784323
ARHGAP40 ENSG00000124143	1.01731	1.05695	1.12609	0.746813	1.20485	0.81496	1.16578	0.946082	1.04924	0.742964
ARHGAP42 ENSG00000165895	1.12793	0.868383	0.746116	1.11641	0.780793	0.872673	1.00277	1.1104	0.981721	0.835887
ARHGAP44 ENSG00000006740	1.07879	1.14771	0.876399	1.00811	0.960904	1.1625	0.972448	1.03571	1.13424	0.970609
ARHGAP45 ENSG00000180448	1.39879	1.03177	0.985271	0.941992	0.834468	0.803796	0.844022	1.44807	0.999011	0.913822
ARHGAP5 ENSG00000100852	0.872035	0.872084	0.979472	1.06047	1.04302	0.889921	0.833433	1.06483	1.0194	0.995992
ARHGAP6 ENSG00000047648	1.26681	1.34765	1.11527	0.890035	0.817951	1.20727	0.861871	1.22419	1.05914	0.883226
ARHGAP8 ENSG00000241484	1.29946	1.16034	0.960168	0.93134	1.12491	0.884715	1.17372	0.788422	0.898028	0.830099
ARHGAP9 ENSG00000123329	0.932738	0.936887	1.01267	0.873793	0.964089	0.962967	0.999694	0.881814	0.863817	1.03749
ARHGDIA ENSG00000141522	0.684148	0.762344	1.04233	0.741824	0.988172	1.21988	0.86516	1.17715	1.06073	1.21123
ARHGDIB ENSG00000111348	0.623576	0.93546	0.937004	1.13626	1.02839	0.712803	1.04403	1.54805	1.08723	0.663565
ARHGDIG ENSG00000242173	1.16628	0.993499	0.762575	0.944503	1.30529	1.08071	0.910993	1.14129	1.09666	0.868853
ARHGEF1 ENSG00000076928	0.977659	1.01884	0.936213	1.13907	1.03657	0.945525	0.8792	1.459	1.15379	0.741031
ARHGEF10 ENSG00000104728	0.962809	1.03996	0.9388	0.686701	0.892384	0.819732	1.23351	1.05389	1.12229	1.3265
ARHGEF10L ENSG00000074964	0.986774	1.08002	0.88429	0.940479	0.919516	0.99095	1.09601	1.00276	0.942125	0.771738
ARHGEF11 ENSG00000132694	1.27848	0.78567	0.987712	1.04464	0.885965	1.35366	0.965712	1.20488	1.03546	0.90596
ARHGEF12 ENSG00000196914	0.934837	1.19327	1.14776	0.790954	0.944607	0.973763	0.918803	0.988513	1.0426	0.884935
ARHGEF15 ENSG00000198844	1.06166	1.06525	0.948258	1.00837	1.00404	1.01408	1.00051	1.18971	0.787086	1.15107
ARHGEF16 ENSG00000130762	1.20623	0.875361	1.01983	0.95546	1.12073	1.17258	0.847155	0.902851	1.23377	1.02641
ARHGEF17 ENSG00000110237	0.997873	1.02009	0.816579	1.16912	0.837919	1.0377	0.852946	0.835171	0.996302	1.00665
ARHGEF18 ENSG00000104880	1.06515	0.81362	1.05479	1.04021	1.14249	0.947627	1.02333	0.803314	0.909517	0.920042
ARHGEF19 ENSG00000142632	0.997059	0.93626	0.900568	1.06021	0.960011	0.851086	0.82147	0.91957	0.795963	0.918192
ARHGEF2 ENSG00000116584	0.893691	0.767236	1.0055	0.976025	0.868097	0.975835	1.00803	1.29901	0.926065	1.21346
ARHGEF25 ENSG00000240771	1.22414	1.1451	0.90145	0.829476	0.968027	1.19404	0.956638	1.00366	0.893456	0.987422
ARHGEF26 ENSG00000114790	0.939555	1.17798	1.16727	1.20758	0.929117	0.918831	0.903982	0.833922	1.11439	1.04466
ARHGEF28 ENSG00000214944	0.905659	0.843783	0.829848	0.917472	0.889626	1.04831	1.07005	0.974458	0.650016	1.20114
ARHGEF3 ENSG00000163947	1.13258	1.0715	0.990992	0.926894	0.884889	0.869505	0.846987	0.862085	1.12623	1.41927
ARHGEF33 ENSG00000214694	0.902815	0.927739	1.0661	1.33263	0.856346	1.0496	1.02198	0.724814	0.813367	0.924001
ARHGEF35 ENSG00000213214	0.838123	0.794483	0.808242	0.998228	0.841915	0.841289	0.773169	0.854542	1.15566	1.07265
ARHGEF37 ENSG00000183111	1.07517	1.26461	1.09932	0.738813	0.99071	0.9261	1.05948	0.831717	1.20479	0.986161
ARHGEF38 ENSG00000236699	1.02207	1.05197	0.910366	1.07073	0.884271	1.19865	1.04641	0.951733	1.06646	1.13585
ARHGEF39 ENSG00000137135	1.10262	1.04093	1.27213	0.966334	1.07993	1.31073	1.03202	1.22654	1.10984	0.805656
ARHGEF4 ENSG00000136002	0.894154	0.869564	0.986234	0.962043	1.18171	1.49568	0.937903	0.983746	1.15001	1.01271
ARHGEF40 ENSG00000165801	0.817479	1.0317	0.860388	0.938209	0.910561	0.954247	0.917516	0.894053	0.980537	1.09441
ARHGEF5 ENSG00000050327	0.990059	0.907876	1.01942	0.862767	0.992593	1.0104	0.925345	0.949638	0.941863	1.24737
ARHGEF6 ENSG00000129675	1.09507	1.26299	1.26916	0.836883	0.91247	1.06015	1.04251	0.775716	0.962707	0.994156
ARHGEF7 ENSG00000102606	1.06654	0.863549	0.879002	0.916457	1.25922	1.3095	0.995014	0.987858	1.3182	0.918384
ARHGEF9 ENSG00000131089	0.986225	1.22054	1.08648	0.972559	1.37103	0.971415	1.2666	0.91106	1.2076	1.14799
ARID1A ENSG00000117713	0.89407	0.903871	0.697844	1.38851	1.1295	1.57203	0.836194	0.887735	0.89051	1.05947
ARID1B ENSG00000049618	1.23764	1.04678	0.927078	0.978825	0.879351	1.13466	1.47123	0.862249	1.01002	0.977224
ARID2 ENSG00000189079	0.851495	0.779921	0.937522	1.07584	1.05917	1.09613	0.92513	0.919825	1.52819	1.02436
ARID3A ENSG00000116017	1.10164	1.17003	1.03885	1.43002	0.946053	1.16311	1.28983	1.1181	0.839451	1.05669
ARID3B ENSG00000179361	0.89627	0.827914	0.995009	1.23122	0.775915	0.865015	0.933518	1.05265	0.935289	1.03123
ARID4A ENSG00000032219	0.918364	0.906231	1.0137	0.958922	1.0226	1.15776	1.22004	0.965768	0.946102	0.83452
ARID4B ENSG00000054267	0.922241	0.998191	1.18728	1.04988	1.00383	0.781533	0.976009	0.952148	1.06423	1.11246
ARID5A ENSG00000196843	1.0514	0.698348	0.879933	1.1091	0.957715	0.947543	0.68323	1.14639	1.1237	0.931768
ARID5B ENSG00000150347	0.903021	0.987853	1.01732	1.27343	0.987337	1.09028	1.1165	0.930102	0.762513	0.805421
ARIH1 ENSG00000166233	0.897069	1.19884	1.31808	0.890419	0.859698	0.923722	0.982646	1.33332	1.05554	0.818913
ARIH2 ENSG00000177479	1.20197	0.916503	0.834944	1.05033	0.92931	0.960981	0.842417	0.981297	1.24969	1.10156
ARIH2OS ENSG00000221883	1.29796	1.16037	1.15634	1.02493	0.881703	0.949514	0.866835	0.910536	0.938344	1.03304
ARL1 ENSG00000120805	1.09428	0.885838	0.926884	1.03139	0.997396	0.97971	1.00334	1.27638	0.862948	0.857611
ARL10 ENSG00000175414	1.04842	0.939751	0.85484	1.05351	0.970563	0.968118	0.991616	1.06915	0.874952	0.945097
ARL11 ENSG00000152213	1.27369	1.19981	1.00717	0.916779	0.828522	1.00687	0.835051	0.939076	0.940841	0.954348
ARL13B ENSG00000169379	1.25282	1.06927	1.01034	0.977048	1.15916	0.860521	1.10545	0.722144	0.897675	0.987279
ARL14EP ENSG00000152219	0.814984	1.02477	0.994352	0.860889	1.21464	1.00951	1.14622	0.852311	0.683397	1.20823
ARL15 ENSG00000185305	0.948266	0.969004	1.04264	0.952538	0.964575	0.908368	0.630192	0.771114	1.16308	0.892025
ARL16 ENSG00000214087	1.0942	0.836649	0.991082	1.14076	0.964778	0.932717	1.01774	0.983615	0.982273	0.94126
ARL17A ENSG00000185829	1.04604	0.720007	1.0946	1.17328	0.794136	1.13877	0.913563	1.50747	0.929695	0.784619
ARL17B ENSG00000228696	0.997831	0.858592	0.825907	1.20278	0.842381	1.07397	1.16521	1.26935	0.998543	1.17215
ARL2 ENSG00000213465	0.987919	0.925401	0.998588	0.995333	1.19599	1.04314	1.23885	1.06085	1.19467	0.876777
ARL2BP ENSG00000102931	0.977412	1.17371	0.988287	0.90624	0.928105	1.00234	1.4085	0.84187	0.852893	0.961913
ARL3 ENSG00000138175	1.0369	1.15815	1.14649	1.05758	0.869653	0.909358	1.21374	1.03134	0.838376	0.816177
ARL4A ENSG00000122644	1.15706	1.41981	1.06016	1.04639	0.807239	1.06915	1.27546	1.15568	1.27616	1.18092
ARL4C ENSG00000188042	0.749092	1.09582	1.11831	1.21916	1.47408	1.08126	0.951859	1.00574	1.16874	1.03894
ARL4D ENSG00000175906	1.10397	0.698048	1.14424	0.986413	0.98041	0.868699	1.01978	1.18856	0.993324	1.04164
ARL5A ENSG00000162980	1.00559	1.09122	0.849936	1.23648	1.05836	1.09674	1.03561	0.780884	1.04841	1.09248
ARL5B ENSG00000165997	1.01736	1.09877	1.07342	0.914019	1.08209	1.17438	0.992067	1.13264	1.07383	0.996788
ARL6 ENSG00000113966	1.02512	1.05882	1.24126	1.06051	1.05457	1.05391	0.935963	1.02892	0.927729	0.904803
ARL6IP1 ENSG00000170540	0.991579	0.954566	1.00473	0.826431	1.0347	0.738288	1.09418	0.900629	1.02647	1.16503
ARL6IP4 ENSG00000182196	1.13743	0.911264	1.29037	1.00046	1.04465	1.03052	1.26955	0.888721	1.12089	0.949262
ARL6IP5 ENSG00000144746	0.990601	1.10766	0.915726	1.04697	1.02943	1.08122	1.18581	0.993361	0.858708	0.927424
ARL6IP6 ENSG00000177917	1.13639	0.86349	1.11138	0.877174	1.02774	1.23844	0.97106	0.90115	1.0674	0.986584
ARL8A ENSG00000143862	0.764643	0.887751	1.34927	1.18499	0.817049	1.07451	0.993927	1.06853	0.955149	1.26293
ARL8B ENSG00000134108	1.10381	1.02076	1.07323	1.01949	1.13242	0.982968	1.12712	0.978409	1.03029	1.10728
ARL9 ENSG00000196503	1.16863	0.9711	1.1761	0.974949	0.940111	0.978813	0.962991	1.16989	1.14089	1.19747
ARMC1 ENSG00000104442	1.2457	0.99141	1.2682	1.22463	1.10695	0.944736	0.819854	0.985387	1.10113	1.09337
ARMC10 ENSG00000170632	1.1147	1.0246	0.860464	1.41904	0.936494	0.941104	1.13223	0.93639	1.06999	1.1262
ARMC12 ENSG00000157343	1.24917	1.11679	1.01486	0.90666	0.932363	1.06903	0.825234	0.831596	0.70881	1.175
ARMC2 ENSG00000118690	1.00141	1.01837	0.974743	1.02319	0.881503	1.11483	1.04215	1.02641	0.918352	1.09241
ARMC4 ENSG00000169126	1.31141	1.13284	1.2263	0.969945	0.813232	0.807284	1.09054	0.908598	0.933596	0.737468
ARMC5 ENSG00000140691	1.1307	0.883236	1.08854	0.970112	0.885939	0.860972	1.06584	1.01694	0.867959	0.940229
ARMC6 ENSG00000105676	1.0643	0.999295	0.874703	0.731552	0.93853	1.11318	0.803821	1.00092	1.08027	0.889932
ARMC7 ENSG00000125449	1.06754	0.98202	0.854991	1.05111	0.744041	0.926413	0.962323	0.94785	0.786028	1.03603
ARMC8 ENSG00000114098	0.962311	0.885584	0.996681	0.885477	0.965685	0.830669	1.0852	0.749508	1.02109	0.831349
ARMC9 ENSG00000135931	0.773447	0.945958	1.08327	1.00839	1.09954	1.49222	0.8253	1.07044	0.798359	1.1032
ARMCX1 ENSG00000126947	1.01459	1.38002	1.0457	1.2293	1.09603	0.926764	1.00356	1.35982	0.938756	1.02898
ARMCX2 ENSG00000184867	0.973521	1.18516	0.823543	1.03448	0.925996	1.02855	1.02975	1.29277	1.34815	1.28593
ARMCX3 ENSG00000102401	1.14937	0.992214	1.10203	1.04379	1.06836	1.13116	1.00831	0.896104	0.979134	0.685795
ARMCX4 ENSG00000196440	1.19496	1.3642	0.96589	1.10431	1.23045	0.935385	1.2034	1.13015	0.849596	0.86063
ARMCX5 ENSG00000125962	1.12091	1.41091	0.876863	1.00067	1.1245	1.02679	1.095	1.19782	1.11704	1.09438
ARMCX6 ENSG00000198960	0.89541	0.861186	1.0573	1.03538	1.23034	1.06155	1.17863	1.0037	1.06145	1.06581
ARMS2 ENSG00000254636	0.913315	1.02548	0.92104	1.02704	0.859254	0.910717	0.76647	0.981962	1.19992	0.78403
ARMT1 ENSG00000146476	1.24664	0.90437	0.952596	1.14302	0.926875	1.04452	0.910641	1.01947	0.817778	0.958233
ARNT ENSG00000143437	1.10528	1.21631	1.00152	0.885249	0.964095	0.77247	0.916615	0.913488	0.829786	1.22927
ARNT2 ENSG00000172379	0.932371	1.1112	1.35922	1.13281	1.19907	0.821011	0.815754	0.854162	1.04795	1.18568
ARNTL ENSG00000133794	1.18289	0.985064	1.10702	0.920068	0.989699	0.871568	0.834072	1.16623	1.03593	0.845488
ARNTL2 ENSG00000029153	0.940265	0.961891	1.04127	1.04492	0.946392	0.838977	0.915784	1.1985	1.1033	0.75152
ARPC1A ENSG00000241685	0.970658	1.00028	0.963172	0.978419	0.971336	1.04771	0.978446	0.820991	1.14757	0.993525
ARPC1B ENSG00000130429	1.17466	1.07293	0.626925	0.839771	0.911987	0.789135	0.888415	1.04353	0.934184	0.994203
ARPC2 ENSG00000163466	0.796758	1.18336	1.01895	1.0837	0.902151	0.981954	1.06301	1.16393	0.978393	1.20967
ARPC3 ENSG00000111229	0.759007	0.90039	0.669285	0.672135	0.884949	0.877514	0.882522	1.67056	0.959816	1.11257
ARPC4 ENSG00000241553	0.785819	1.08599	1.47495	0.828781	1.19734	1.12571	1.24676	0.902232	0.991676	1.27687
ARPC5 ENSG00000162704	1.05322	0.833568	1.09137	0.970583	0.91526	0.709559	1.18935	1.15837	0.956683	1.13494
ARPC5L ENSG00000136950	0.891708	1.06756	0.85144	1.35645	0.865961	1.10215	0.860553	1.12384	1.05861	1.11042
ARPIN ENSG00000242498	0.95328	1.0681	0.84589	0.850457	0.847277	1.02118	0.929406	1.16868	1.13338	0.819024
ARPP19 ENSG00000128989	1.18744	0.807124	0.805519	0.859762	1.13446	0.82979	0.994667	0.880365	1.25382	1.11173
ARRB1 ENSG00000137486	0.864334	0.829754	1.04429	1.01988	0.832616	0.886765	1.31274	1.02635	1.03754	1.0669
ARRB2 ENSG00000141480	0.807606	0.954824	0.762113	0.770462	0.845194	0.945372	1.04103	1.06102	1.02952	1.08616
ARRDC1 ENSG00000197070	0.94916	0.976303	0.830477	1.01552	1.40071	0.685204	0.988624	0.752893	1.31672	0.789184
ARRDC2 ENSG00000105643	0.745026	0.9271	1.06041	0.927861	1.08179	1.03618	0.818197	1.02673	1.03476	1.01153
ARRDC3 ENSG00000113369	0.95327	1.03088	1.01578	0.866719	0.881985	1.00683	0.839923	1.01469	0.911733	0.943281
ARRDC4 ENSG00000140450	1.08313	0.737071	0.96382	0.949392	0.842132	1.12235	1.22058	0.885293	1.04665	0.961128
ARRDC5 ENSG00000205784	1.05924	0.919814	0.908809	1.08531	0.764933	1.04939	0.930662	0.794262	1.16846	0.980447
ARSA ENSG00000100299	1.23638	0.635088	0.948169	1.16259	1.31232	1.12802	0.599721	0.920606	0.701743	0.882458
ARSB ENSG00000113273	0.893714	0.932026	1.10156	0.819397	1.19019	0.854514	0.65407	1.09415	1.03519	1.01809
ARSD ENSG00000006756	1.13811	0.695514	0.873009	1.08694	0.893479	1.02771	1.13172	1.23607	0.932284	1.12215
ARSE ENSG00000157399	0.842032	0.842905	1.19363	1.06526	0.896049	0.922158	0.896865	1.01201	1.12671	1.09331
ARSF ENSG00000062096	0.984126	0.823291	0.872095	0.964268	0.917775	0.736299	0.74615	1.00077	0.948651	1.00121
ARSG ENSG00000141337	0.924866	1.08523	1.0626	1.24145	0.994644	1.1712	0.729654	0.985913	0.96325	0.971138
ARSI ENSG00000183876	1.42028	0.801455	0.998674	0.997929	1.06782	0.888538	1.19485	0.948477	0.954471	0.901463
ARSJ ENSG00000180801	1.07103	0.995445	1.09482	1.07117	0.934975	1.3828	0.997255	0.889137	1.15363	0.81814
ARSK ENSG00000164291	1.12241	1.06804	0.837657	1.0377	0.83666	0.851039	1.3481	1.0085	1.12673	0.880293
ART3 ENSG00000156219	1.06856	0.987275	1.1963	0.865428	1.00638	0.922354	0.973487	1.00775	0.901328	1.19328
ART5 ENSG00000167311	0.757066	1.12705	0.812999	0.891296	0.954662	0.998996	1.00193	1.05486	0.811722	0.985673
ARTN ENSG00000117407	0.995801	0.879617	1.04022	1.10219	1.14665	1.41927	1.15828	1.12495	0.890832	0.997615
ARV1 ENSG00000173409	0.676913	0.912939	0.973071	0.890043	1.01725	1.03634	0.963603	1.25255	1.18703	1.10588
ARVCF ENSG00000099889	0.838849	0.827661	0.883403	1.06702	1.02201	1.46305	0.808025	0.755337	0.86907	0.96514
ARX ENSG00000004848	1.08704	1.07657	0.860715	1.07209	1.22087	0.903474	1.01559	1.11765	0.953327	1.05685
ASAH1 ENSG00000104763	0.925134	1.09858	0.819301	0.878494	1.14038	1.3209	0.62802	0.81215	0.622212	0.847377
ASAH2 ENSG00000188611	1.11571	1.05997	1.00056	0.956396	0.759375	0.994336	1.09047	0.957456	1.11379	1.06282
ASAH2B ENSG00000204147	0.914114	1.03575	1.19749	1.00528	1.1551	0.904798	0.908531	0.932304	0.968151	0.83071
ASAP1 ENSG00000153317	0.902572	1.07922	1.1219	0.722337	1.00953	1.42622	1.03875	1.41547	0.981304	0.919609
ASAP2 ENSG00000151693	0.986531	1.08832	1.05529	0.908832	0.856861	1.3933	0.907534	0.981581	0.730849	0.739547
ASAP3 ENSG00000088280	1.03269	0.920991	1.02147	0.820429	0.831881	1.12956	1.04723	0.721083	1.04085	1.2828
ASB1 ENSG00000065802	0.949766	0.936475	1.10577	0.974495	0.692443	1.15496	0.831648	1.28432	0.947846	1.12529
ASB11 ENSG00000165192	1.03521	0.988898	0.876747	0.827622	1.05494	0.888546	0.949558	1.07403	0.983852	0.818929
ASB12 ENSG00000198881	0.745668	0.907278	0.992712	0.978817	0.981479	0.985937	0.930735	1.12183	0.910118	0.981123
ASB13 ENSG00000196372	0.974171	1.17862	1.13982	1.08952	0.821071	1.10007	0.935957	1.23872	0.739865	0.995266
ASB14 ENSG00000239388	0.863353	1.14723	0.872121	1.1551	1.05894	0.991721	0.983735	0.980845	1.20245	0.953347
ASB16 ENSG00000161664	1.06526	0.725704	0.86101	0.858681	1.06361	0.944865	0.974522	0.856036	0.982803	0.888812
ASB2 ENSG00000100628	1.02456	0.695702	1.21212	0.935426	0.956554	1.04728	1.44947	1.95716	1.0635	0.859918
ASB3 ENSG00000115239	0.986445	1.16353	0.908565	1.00186	0.810687	1.01914	0.951293	1.31234	1.00605	0.970277
ASB5 ENSG00000164122	1.08704	1.00836	0.945235	0.72163	0.927758	0.945481	1.20926	0.942562	0.817403	1.08907
ASB6 ENSG00000148331	0.925439	0.913152	0.895712	1.12849	0.862366	1.01698	1.1579	0.972289	1.10098	0.834813
ASB7 ENSG00000183475	1.18996	0.86556	1.00038	0.886816	0.965787	1.18407	0.952089	0.923206	1.14879	1.07135
ASB8 ENSG00000177981	1.13115	1.09695	1.05053	0.657287	0.946606	0.835516	0.922513	0.839106	0.71987	1.10573
ASB9 ENSG00000102048	0.923121	0.983644	1.17344	1.02217	1.12265	0.879399	1.06912	1.04854	1.03586	0.804496
ASCC1 ENSG00000138303	0.919447	1.14472	0.991332	1.04684	0.789093	0.995945	0.922062	0.867311	0.832471	1.03247
ASCC2 ENSG00000100325	0.772103	0.999615	0.785283	1.11869	0.86922	1.02291	0.795823	1.01618	1.03682	0.903908
ASCC3 ENSG00000112249	1.10302	1.18984	1.06789	0.739809	1.50967	1.12204	1.21923	0.959299	1.20139	0.831028
ASCL2 ENSG00000183734	1.14166	0.977749	1.16935	0.84211	0.827618	0.887683	0.737731	1.02152	1.16666	0.938672
ASCL5 ENSG00000232237	1.23383	1.1739	1.10225	0.933434	1.16836	0.942042	0.914568	0.763465	1.0001	1.11192
ASF1A ENSG00000111875	0.808232	0.93527	1.01458	1.14863	0.970573	1.09744	1.21077	1.0292	0.972671	1.03902
ASF1B ENSG00000105011	0.947157	1.20796	0.906278	1.16218	0.848231	0.741652	0.744295	1.0603	0.878871	1.15424
ASGR1 ENSG00000141505	1.01508	0.807768	1.08179	0.672303	1.05113	0.967348	0.734459	0.969711	0.787638	0.981331
ASGR2 ENSG00000161944	0.638761	1.01077	1.02135	0.901943	0.915403	1.28343	1.05623	0.944255	1.53185	1.18948
ASH1L ENSG00000116539	0.796712	1.13876	0.677922	0.991709	1.62513	0.751856	0.886586	1.1181	1.20192	0.731633
ASH2L ENSG00000129691	0.868672	0.895206	1.05411	0.751532	0.926755	1.15449	0.940882	1.15989	1.00131	0.928574
ASIC1 ENSG00000110881	1.10652	0.98574	1.1004	1.00808	0.917067	0.728848	1.27428	1.08069	1.09609	0.99491
ASIC3 ENSG00000213199	0.741653	0.784974	1.09918	1.02339	0.799605	0.871318	1.04274	0.827798	0.775774	0.954535
ASIC4 ENSG00000072182	0.735631	0.901691	1.09821	1.06258	0.786041	0.95802	0.811591	0.953937	0.917829	0.738006
ASIP ENSG00000101440	1.13156	1.02527	0.879209	1.05549	0.780792	0.709741	0.979504	1.08282	1.21764	1.0607
ASL ENSG00000126522	0.873299	0.775153	0.728758	0.899806	1.10048	0.965115	0.996503	0.99575	1.07344	1.09502
ASMT ENSG00000196433	0.704506	0.852032	0.971894	0.896805	0.854103	1.03519	1.07272	0.800448	0.818734	0.910091
ASMTL ENSG00000169093	0.842501	0.933288	1.00692	0.886783	1.01561	0.982765	1.31086	0.997555	0.917523	1.35741
ASNA1 ENSG00000198356	0.906725	0.770796	0.930751	1.00484	0.889982	1.26066	1.19547	1.06027	0.906502	1.08844
ASNS ENSG00000070669	0.794104	0.929196	1.22298	1.21599	1.03781	1.02782	0.782782	1.04663	1.01296	1.51655
ASNSD1 ENSG00000138381	0.93564	1.19978	1.02442	0.857663	1.13097	0.820711	0.915891	0.849316	0.939276	1.31371
ASPA ENSG00000108381	1.03234	0.95762	0.864006	1.02545	0.99193	0.877123	0.948524	0.692133	0.964453	0.845511
ASPG ENSG00000166183	0.906263	0.986368	0.832376	1.0357	0.98186	0.939282	1.02088	0.867212	1.25305	1.34681
ASPH ENSG00000198363	1.13406	1.09703	1.25645	0.895846	1.09124	0.857555	0.947848	1.14367	0.818594	0.906323
ASPHD1 ENSG00000174939	0.853925	0.985769	0.957938	0.871514	0.892591	1.02546	1.13514	0.956878	1.01655	1.04559
ASPHD2 ENSG00000128203	0.936947	0.872619	1.14259	0.868285	1.06058	1.39759	1.33405	1.14636	0.855778	0.980296
ASPM ENSG00000066279	0.819587	1.10778	1.2821	0.802247	1.17532	0.869769	0.904247	0.846704	1.07676	0.973467
ASPN ENSG00000106819	0.985957	0.950609	1.00996	0.890097	0.820441	0.969083	1.01427	1.29232	1.14999	0.969053
ASPRV1 ENSG00000244617	1.04781	1.13986	1.11356	1.02465	1.15179	1.0097	0.596381	0.991371	0.961988	1.19205
ASPSCR1 ENSG00000169696	0.863576	0.960397	0.863156	1.08113	1.03512	1.00984	0.884767	0.886446	1.13642	0.982214
ASRGL1 ENSG00000162174	1.02849	0.993277	0.942436	0.979012	1.30916	0.822177	1.12221	0.89831	0.755992	1.06546
ASS1 ENSG00000130707	1.03699	1.0098	0.913127	1.07758	0.958678	0.807482	0.796894	1.13942	0.795313	1.24619
ASTE1 ENSG00000034533	1.07035	1.23024	0.763533	1.16544	1.01723	0.753985	1.08505	1.34424	1.07176	0.874944
ASTN1 ENSG00000152092	0.963311	0.97293	1.01901	1.11852	1.02416	1.1673	0.873911	0.926508	0.775681	0.858232
ASTN2 ENSG00000148219	1.21481	0.682141	0.919299	0.961364	0.900762	0.983538	0.69995	1.07014	1.10348	0.830101
ASUN ENSG00000064102	0.884142	1.1079	0.876405	0.892953	1.165	0.936891	0.947741	0.856121	0.929259	1.31868
ASXL1 ENSG00000171456	0.893907	0.982801	1.00913	0.872726	0.886232	1.26164	0.974487	1.10397	1.09427	0.921789
ASXL2 ENSG00000143970	1.22016	1.34345	0.879067	0.937512	0.89106	1.09048	0.830116	0.898534	1.13147	0.908024
ASXL3 ENSG00000141431	0.99411	1.33071	0.870285	0.668316	1.0265	0.902219	0.957446	0.960803	1.08174	1.21131
ASZ1 ENSG00000154438	1.0548	0.559328	1.30768	1.14043	0.965499	0.971374	1.03653	0.753909	0.785702	1.0722
ATAD1 ENSG00000138138	0.897682	0.980172	0.954487	0.740625	1.12834	1.15479	0.921413	0.981163	0.925305	1.07352
ATAD2 ENSG00000156802	0.935788	0.949925	1.11715	1.22146	1.34632	0.879379	1.27588	1.0823	0.816857	0.851228
ATAD2B ENSG00000119778	1.21914	0.833075	1.0406	0.97862	0.942657	0.817408	1.01141	0.881182	1.1461	0.846302
ATAD3A ENSG00000197785	1.17865	1.55356	0.936631	0.952015	0.833071	1.12381	1.20472	0.688476	0.970179	0.969596
ATAD3B ENSG00000160072	1.08582	1.18974	0.894086	0.994461	0.983779	1.09795	1.06373	1.05797	0.84887	0.943799
ATAD3C ENSG00000215915	0.657068	0.966684	1.13322	1.06302	1.03162	0.886363	0.809463	0.941679	0.914206	1.16513
ATAD5 ENSG00000176208	0.897919	1.07944	0.838782	1.26807	1.04157	1.09919	0.852775	0.831372	0.886317	0.965016
ATAT1 ENSG00000137343	0.889474	0.772528	0.731713	0.751708	0.925438	0.942517	0.81673	0.919166	0.900656	0.745643
ATCAY ENSG00000167654	0.825443	0.89464	0.797462	0.832349	1.36649	0.727027	0.783648	0.928505	0.889713	0.892644
ATE1 ENSG00000107669	1.02142	1.17652	1.11796	1.06521	0.941766	1.23567	0.805871	1.23065	1.02725	1.29408
ATF1 ENSG00000123268	0.877491	1.02771	1.15529	1.27365	1.08492	0.954129	1.08375	0.867752	0.963667	0.99066
ATF2 ENSG00000115966	1.11506	0.94789	1.06595	0.875046	0.929342	0.918059	1.10606	1.06009	1.02512	1.15824
ATF3 ENSG00000162772	1.00918	1.07631	0.875155	0.797216	1.13775	1.01851	1.34822	1.11564	0.921249	1.01721
ATF4 ENSG00000128272	1.0811	1.16307	0.875061	1.01387	0.941017	1.00992	0.934529	1.30355	0.823985	1.25369
ATF5 ENSG00000169136	0.846869	0.979157	1.14554	0.960264	0.97439	1.04373	0.948808	1.16508	1.34152	0.778378
ATF6 ENSG00000118217	0.93463	1.15023	0.970913	1.08188	0.949799	0.826257	0.948131	1.00924	0.950217	0.763012
ATF6B ENSG00000213676	1.04617	0.705016	0.962064	0.789506	0.88089	1.59359	0.869257	0.956324	1.1731	0.901271
ATF7 ENSG00000170653	1.11592	0.781672	0.762644	1.19632	0.778213	0.991521	0.829558	0.975825	0.885257	0.916123
ATF7IP ENSG00000171681	1.0288	1.00365	1.048	0.875629	1.04671	0.775673	0.82917	0.789659	0.872458	1.04206
ATF7IP2 ENSG00000166669	0.994604	0.951764	1.23514	0.783546	0.91356	0.917872	0.991494	0.940474	0.880844	0.98498
ATG10 ENSG00000152348	1.08776	0.84459	0.815458	0.995055	1.01972	0.878852	0.998441	1.06872	1.18839	0.866432
ATG101 ENSG00000123395	0.734063	1.21485	0.985393	0.967211	1.06927	0.71653	0.837606	1.2103	0.943322	0.847458
ATG12 ENSG00000145782	0.937609	1.02349	1.05355	1.10323	0.822745	1.13648	1.12606	0.776973	0.887618	0.909796
ATG13 ENSG00000175224	1.06591	0.959465	1.19818	0.861704	0.828482	1.22914	1.10091	0.742274	0.855203	0.931883
ATG14 ENSG00000126775	0.977629	0.913767	0.811971	0.986444	1.08663	0.866648	0.563181	0.766459	0.787177	0.814947
ATG16L1 ENSG00000085978	0.784912	0.754468	0.938277	0.847214	0.88707	0.78654	0.998195	0.976289	1.16747	1.12064
ATG16L2 ENSG00000168010	1.11361	0.831251	1.12496	0.972637	1.07607	0.858013	1.00089	1.10782	0.972633	0.813907
ATG2A ENSG00000110046	0.960913	1.05819	1.04468	0.676286	0.964704	1.00789	1.09165	0.933306	1.05989	1.08529
ATG2B ENSG00000066739	0.807484	1.17108	1.13977	0.95887	1.21189	1.18398	1.04113	1.4383	1.1189	1.18401
ATG3 ENSG00000144848	0.965836	1.07336	0.853787	0.949684	0.929502	1.22959	1.17493	1.04827	1.12584	0.848543
ATG4A ENSG00000101844	1.02426	1.07767	0.929875	1.21103	1.05855	1.04013	0.951038	1.04733	0.904252	1.01496
ATG4B ENSG00000168397	1.09205	1.06872	0.880588	1.1367	0.886044	1.19556	0.91091	1.02899	1.20774	0.907827
ATG4C ENSG00000125703	0.92865	1.45863	1.01839	1.08369	0.886181	1.01168	0.867087	0.728478	1.27812	0.844253
ATG4D ENSG00000130734	0.981157	1.04922	1.17391	1.22577	0.930146	1.01405	1.04163	0.883857	1.11088	1.01415
ATG5 ENSG00000057663	0.981292	1.1747	1.17093	0.880199	1.00483	0.798012	1.06231	1.47032	0.88594	1.08172
ATG7 ENSG00000197548	0.898524	0.941955	0.964951	0.988183	0.968651	1.17751	0.987585	0.937704	1.02432	0.784644
ATG9A ENSG00000198925	0.690609	0.991462	1.3277	0.837886	1.34587	1.0862	0.838371	0.755992	0.808867	0.867084
ATG9B ENSG00000181652	0.95109	0.996722	1.03317	0.97176	0.946987	1.17377	1.24665	1.03876	1.08375	0.829198
ATHL1 ENSG00000142102	0.794945	0.977188	1.32371	1.04236	0.975757	0.904445	0.932181	0.844429	0.954129	0.934946
ATIC ENSG00000138363	1.0268	1.14347	1.01912	0.807887	0.96665	1.17751	0.886629	0.994561	0.847165	1.02679
ATL1 ENSG00000198513	0.890463	1.4764	0.903496	0.701495	0.946375	0.894458	1.06428	1.10283	0.861082	1.26718
ATL2 ENSG00000119787	1.29444	1.23944	1.29494	0.928162	0.822477	1.02964	0.933516	0.788132	0.840914	0.76539
ATL3 ENSG00000184743	1.41171	0.94941	1.15621	0.888249	1.04047	0.906583	0.961295	0.906808	1.00225	1.15257
ATM ENSG00000149311	1.08282	1.03375	1.07437	0.989356	1.00616	1.22334	1.05933	0.901062	0.98039	1.07104
ATMIN ENSG00000166454	1.03898	0.844439	0.921533	1.03886	1.0448	1.05658	1.06508	0.890843	1.02117	1.01449
ATN1 ENSG00000111676	0.716583	1.24584	1.22648	1.03862	0.865911	1.215	0.896693	1.33435	0.878591	0.870297
ATOH1 ENSG00000172238	1.07439	0.89102	0.901479	0.892704	1.02808	1.13966	0.989011	0.935407	0.8701	0.880938
ATOH7 ENSG00000179774	0.690979	0.978257	0.741795	1.08878	1.13499	0.973974	1.1133	1.07726	0.913737	0.942238
ATOH8 ENSG00000168874	0.930613	1.24602	1.1213	0.998457	0.804515	1.19509	1.10357	0.942394	0.941256	0.911123
ATOX1 ENSG00000177556	1.04005	0.863117	0.986235	1.45339	1.12648	1.05258	0.797904	0.825536	1.16771	0.899614
ATP10A ENSG00000206190	0.933195	0.9828	1.05537	1.0067	1.09165	0.72832	1.03886	1.38753	1.06136	1.12667
ATP10B ENSG00000118322	1.07908	1.08655	0.905776	0.886415	1.08553	0.98708	1.02141	0.914163	0.905261	1.05218
ATP10D ENSG00000145246	0.703034	1.2018	1.01326	0.97981	0.816831	1.05324	0.904986	1.10835	1.25564	0.828553
ATP11A ENSG00000068650	1.19994	0.984198	1.06609	0.929493	1.17846	1.06831	1.08536	1.23165	1.11456	0.924951
ATP11B ENSG00000058063	1.09419	1.21886	0.972945	0.989323	1.33071	0.930632	0.762573	1.39238	0.954369	1.01351
ATP11C ENSG00000101974	1.07255	0.869631	1.15136	1.33566	1.0314	0.783822	0.934993	1.00642	1.20849	0.970202
ATP12A ENSG00000075673	1.17795	0.96241	0.908073	0.940534	1.05205	0.88344	1.06387	0.968392	0.940158	1.32143
ATP13A1 ENSG00000105726	1.0746	1.04665	1.10517	0.962906	1.14686	0.837541	0.899294	0.626264	0.881707	1.0499
ATP13A2 ENSG00000159363	0.880153	0.768735	1.0614	0.810213	0.65199	0.800899	1.02706	0.920314	1.06098	1.10242
ATP13A3 ENSG00000133657	1.04031	0.852037	0.939741	1.01672	1.28304	0.720318	0.862435	0.762529	0.8201	0.921865
ATP13A4 ENSG00000127249	1.1914	0.855341	0.738292	1.15891	0.991004	0.972248	1.05533	1.05227	0.891061	0.867692
ATP13A5 ENSG00000187527	0.925131	0.732027	0.913821	0.932862	1.0686	1.1212	1.0228	0.92807	1.28468	0.79004
ATP1A1 ENSG00000163399	1.06915	0.970773	0.773093	1.14765	0.814196	1.29009	1.07062	0.930893	1.4223	0.999588
ATP1A2 ENSG00000018625	0.948829	1.31041	1.10399	0.905236	0.691057	1.30482	0.827552	1.26514	0.883753	0.978028
ATP1A3 ENSG00000105409	0.826112	1.24003	0.935895	0.992104	0.733973	1.02049	1.30606	1.08147	0.887151	0.91435
ATP1A4 ENSG00000132681	0.943817	0.922367	1.06597	1.18029	1.02373	0.970358	1.24356	1.10693	1.02313	1.1843
ATP1B1 ENSG00000143153	1.3782	1.15595	0.867374	0.86501	1.2502	1.10079	0.740132	0.970168	0.923499	0.997601
ATP1B2 ENSG00000129244	1.00521	0.885389	1.14246	1.01362	1.04706	1.15157	0.931048	1.22821	1.01656	1.1572
ATP1B3 ENSG00000069849	1.10235	1.04156	1.01066	1.23766	0.976038	0.728569	0.916069	1.00379	0.982105	0.975393
ATP23 ENSG00000166896	0.968659	1.28728	1.16383	0.951225	0.976623	1.18205	0.915364	1.13991	1.13242	1.16878
ATP2A1 ENSG00000196296	1.23276	0.902467	1.09996	1.04777	1.25959	0.917385	0.959203	0.624424	0.953049	0.927126
ATP2A2 ENSG00000174437	1.14694	1.13816	0.958559	0.977703	1.12259	0.796178	0.845183	1.01849	1.11632	1.1216
ATP2A3 ENSG00000074370	0.869934	0.936531	0.917155	0.722169	0.864276	0.574406	0.851877	1.28102	0.760672	1.02255
ATP2B1 ENSG00000070961	0.854427	1.05217	1.01632	0.962966	0.78002	1.05906	1.06534	1.22154	0.906538	1.00997
ATP2B2 ENSG00000157087	1.00207	1.15494	1.01065	1.0162	0.725032	0.995071	0.824283	1.10313	0.884907	0.945219
ATP2B3 ENSG00000067842	0.941893	1.02214	1.12606	0.900257	0.979838	1.06146	1.12356	1.10218	1.06048	0.939723
ATP2B4 ENSG00000058668	0.839421	1.08805	1.18087	1.21493	0.921384	1.0543	0.664018	1.10643	1.17206	1.00876
ATP2C1 ENSG00000017260	0.922619	1.11153	0.713613	0.871975	1.00389	1.01775	1.11244	0.902633	0.776194	0.960847
ATP2C2 ENSG00000064270	1.2837	1.04673	0.980201	0.955643	0.990135	0.903544	1.15976	0.970158	0.90013	1.1224
ATP4B ENSG00000186009	1.14516	1.03087	0.967841	0.947571	1.0106	1.00576	1.35676	0.954529	0.91378	0.894203
ATP5J2-PTCD1 ENSG00000248919	0.868607	0.925962	1.20657	0.947359	0.86562	1.17482	1.35598	0.970735	1.24541	0.973208
ATP5SL ENSG00000105341	0.823618	1.0844	1.13875	0.953261	1.01445	1.09476	1.25017	1.04217	0.68288	0.808497
ATP6AP1 ENSG00000071553	0.817786	0.963056	0.59245	0.881911	1.19997	1.1143	0.79807	1.14348	0.668751	1.32626
ATP6AP1L ENSG00000205464	1.04668	1.16581	0.822152	0.961797	0.980273	0.988066	1.22223	0.872666	1.11867	1.31889
ATP6AP2 ENSG00000182220	1.1846	0.895463	1.10648	1.07215	1.01345	1.18304	0.663145	1.04795	0.888833	1.19183
ATP6V0A1 ENSG00000033627	0.727399	1.09025	1.32111	0.824897	0.764379	1.0497	1.39034	0.774179	0.944636	1.06461
ATP6V0A2 ENSG00000185344	0.906564	0.970978	1.21716	0.866793	1.1302	0.818384	0.784374	1.19136	1.00815	1.15285
ATP6V0A4 ENSG00000105929	1.25296	0.983257	0.767796	1.08031	0.848571	0.972411	1.08601	0.672946	0.939913	0.796705
ATP6V0B ENSG00000117410	0.74081	0.690289	1.08786	1.00661	1.24496	1.2317	0.959984	0.787935	0.928535	0.975603
ATP6V0C ENSG00000185883	1.12487	0.824783	1.03783	0.629205	1.07582	0.980229	1.29619	1.03422	0.781273	0.990626
ATP6V0D1 ENSG00000159720	0.869347	0.757039	1.44071	1.17496	1.03683	0.85669	0.991081	1.05672	1.26283	0.92821
ATP6V0D2 ENSG00000147614	1.2085	1.02538	1.04055	1.02348	0.976985	0.931758	1.00073	1.00895	1.23851	1.21949
ATP6V0E1 ENSG00000113732	0.960117	1.19791	0.889982	1.09842	0.903679	0.768895	1.00141	1.29163	0.862989	0.922237
ATP6V0E2 ENSG00000171130	0.88049	0.871732	0.881175	1.20723	0.950084	1.04374	0.795793	1.02746	0.9266	0.862001
ATP6V1A ENSG00000114573	0.994607	1.01578	0.895152	1.04868	0.874547	0.827774	1.05611	1.28413	1.02312	0.737401
ATP6V1B1 ENSG00000116039	0.923263	1.18887	1.01293	0.863629	0.806633	0.941454	0.857267	1.2153	1.17516	1.05628
ATP6V1B2 ENSG00000147416	0.860405	1.03318	1.10455	0.926661	1.14182	0.916515	0.969786	1.02829	1.03847	1.05739
ATP6V1C1 ENSG00000155097	0.948027	0.871551	0.89194	0.85909	0.926089	1.09405	1.1613	1.01222	0.793117	1.01321
ATP6V1C2 ENSG00000143882	0.85882	1.26916	0.92794	0.994196	0.908288	1.16409	1.3151	1.20787	1.05048	1.27029
ATP6V1D ENSG00000100554	0.964361	0.829668	0.750032	1.13904	0.737186	1.00055	0.872655	0.612398	0.910807	1.31649
ATP6V1E1 ENSG00000131100	0.800188	0.935139	1.08824	0.883979	1.02565	0.914929	0.885723	0.967306	0.864335	1.29714
ATP6V1E2 ENSG00000250565	1.22422	0.980255	1.11957	1.05251	1.12296	1.1414	0.946368	0.851986	0.956986	0.975362
ATP6V1F ENSG00000128524	0.890105	0.855495	0.959113	1.39082	1.03392	0.7655	0.87729	1.14043	0.85099	0.829721
ATP6V1G1 ENSG00000136888	0.72229	0.962919	1.06273	0.973049	0.798808	1.04304	0.843421	0.971842	1.12039	0.823039
ATP6V1G2 ENSG00000213760	1.0212	0.980956	0.913904	1.02406	1.01766	1.02095	0.992257	1.02869	1.00531	1.08645
ATP6V1H ENSG00000047249	0.910478	0.831462	0.975173	1.28803	1.01294	1.02839	1.13322	0.958843	1.10578	0.869815
ATP7A ENSG00000165240	0.842287	1.03625	0.981271	1.08146	1.17844	0.98127	1.10545	1.10633	0.984842	0.993257
ATP7B ENSG00000123191	1.12024	0.879707	0.886095	0.752938	0.971222	0.709295	0.90177	0.942704	1.06385	1.03024
ATP8A1 ENSG00000124406	0.971149	0.794994	0.694798	0.814253	1.01029	1.12707	1.16626	0.906702	0.920034	0.954752
ATP8A2 ENSG00000132932	1.0169	0.78812	0.677933	1.14522	1.01618	0.990895	1.07746	0.844769	1.08098	0.960312
ATP8B1 ENSG00000081923	0.841772	1.18266	1.03556	1.11114	0.923337	1.07263	0.72132	1.06174	1.15453	0.770996
ATP8B2 ENSG00000143515	1.04441	1.18024	1.04772	1.00828	1.18626	1.03285	0.990566	1.22217	0.848958	1.01901
ATP8B3 ENSG00000130270	0.731863	1.18652	1.23768	1.00107	1.15267	0.905748	0.728514	0.901273	1.08266	0.948776
ATP8B4 ENSG00000104043	1.00312	1.02753	1.03687	0.991393	1.07441	0.86815	0.862119	0.894536	1.03315	0.813073
ATP9A ENSG00000054793	1.05607	0.821169	1.04131	0.897436	1.19955	0.850495	0.960991	0.865515	1.01776	1.11446
ATP9B ENSG00000166377	1.11681	0.873961	1.07154	1.00447	0.844774	0.9619	0.93396	0.786699	0.97501	1.09841
ATPIF1 ENSG00000130770	1.04828	0.905895	0.807285	0.86524	1.20954	1.01221	1.20284	0.945122	0.965449	1.1534
ATR ENSG00000175054	1.10328	1.28197	1.01198	1.47267	0.727254	1.0509	0.980257	0.722583	1.26547	0.794478
ATRAID ENSG00000138085	1.00032	0.902337	0.846949	0.808914	1.11287	0.930537	0.87587	1.0435	1.0068	0.963505
ATRIP ENSG00000164053	1.2076	0.979079	0.844376	1.03828	1.01352	0.981358	0.910642	0.878428	1.03732	0.696427
ATRIP ENSG00000282827	0.901105	1.06553	0.987113	1.11938	1.13601	0.989229	0.882213	0.737314	0.8881	1.13474
ATRN ENSG00000088812	0.893109	0.933743	0.821743	1.0851	1.09198	0.936443	0.879998	0.89938	0.825533	1.02487
ATRNL1 ENSG00000107518	1.01253	1.08991	0.968882	0.863692	0.854302	0.791691	1.10403	1.23681	0.77659	1.22257
ATRX ENSG00000085224	0.865545	0.74369	1.18381	1.53105	1.85597	0.973803	0.843695	1.17233	0.959693	1.13112
ATXN1 ENSG00000124788	0.902756	0.853485	1.0357	0.967498	0.833094	1.08694	0.981629	0.966163	1.0547	0.909834
ATXN10 ENSG00000130638	1.08426	1.16513	1.26603	1.38888	0.950681	1.15466	0.935128	0.822779	0.846924	0.823214
ATXN1L ENSG00000224470	1.00339	1.1853	0.816129	1.07905	1.22409	0.948045	1.28746	1.03165	1.03902	1.23366
ATXN2 ENSG00000204842	0.979839	0.928566	1.24077	0.747321	0.983306	1.10969	1.05201	1.00714	0.984725	0.722434
ATXN2L ENSG00000168488	1.09801	0.80243	0.700354	0.811953	0.839418	0.822883	1.2108	1.08433	0.919296	1.06954
ATXN3 ENSG00000066427	1.10183	0.756701	0.991009	1.07134	0.891801	1.22784	0.880543	0.932143	1.01465	1.0842
ATXN7 ENSG00000163635	0.885298	0.862277	0.849213	0.781554	1.08582	0.865824	0.821727	1.06546	1.04639	1.0504
ATXN7L1 ENSG00000146776	0.933848	0.775739	0.886852	1.00818	1.09159	1.32703	1.10026	1.16529	0.901314	0.841987
ATXN7L2 ENSG00000162650	1.07052	0.863613	0.939006	0.898414	0.983512	0.962099	1.04948	1.02848	0.931958	0.853507
ATXN7L3 ENSG00000087152	1.05233	0.901578	0.994419	1.05133	0.844148	0.793557	0.845796	1.00719	0.936938	1.14057
ATXN7L3B ENSG00000253719	1.0808	0.760549	0.839592	0.893272	0.826272	1.08846	1.11722	0.864289	0.717841	1.26631
AUH ENSG00000148090	0.998262	0.971481	0.960198	1.02783	0.892538	0.963451	1.00497	1.17203	0.924855	0.901748
AUNIP ENSG00000127423	1.03715	0.961587	1.17984	1.18334	1.06866	0.977597	1.05457	1.05945	0.853978	1.02425
AUP1 ENSG00000115307	1.13741	1.04085	1.05228	1.14454	1.02882	1.15134	1.19998	0.801923	0.940538	0.989819
AURKA ENSG00000087586	0.912632	1.04083	0.837691	1.02063	0.829549	1.08392	0.817129	0.995857	0.948559	1.06898
AURKAIP1 ENSG00000175756	1.16273	1.16537	1.05144	1.11487	0.807274	1.09947	1.39589	0.915778	1.17612	1.2409
AURKB ENSG00000178999	0.876092	1.07882	0.780371	0.778946	0.97569	0.94129	1.17625	1.08047	1.10291	1.24187
AURKC ENSG00000105146	1.09977	0.855178	0.918334	1.06049	1.02852	0.795428	1.11307	1.03091	1.00045	1.27168
AUTS2 ENSG00000158321	0.876202	0.961343	1.07465	0.733253	0.773187	0.783416	1.05132	0.866514	0.87962	1.16902
AVEN ENSG00000169857	0.85053	0.853765	0.999395	0.970372	1.0365	1.21948	0.772896	0.99795	1.03633	0.795186
AVIL ENSG00000135407	1.06523	0.897729	1.08414	1.05191	1.28963	1.08651	1.14978	0.861691	0.877474	1.13243
AVL9 ENSG00000105778	1.05971	1.12507	0.747706	0.924897	1.05964	1.07763	0.835718	1.11666	0.882318	1.09414
AVPI1 ENSG00000119986	0.876117	1.20507	1.30007	1.04151	1.01329	0.991071	1.40862	0.965465	1.11496	1.08156
AVPR1A ENSG00000166148	0.816354	0.898579	0.797071	1.0087	0.904443	0.992361	0.982157	0.75418	1.11655	0.749537
AVPR2 ENSG00000126895	0.983792	0.928119	0.822092	0.95299	1.01415	1.03573	0.86603	1.1638	0.967677	1.04342
AXDND1 ENSG00000162779	1.25966	0.821608	0.828205	0.955576	0.61033	1.21569	0.739094	1.00292	0.971247	1.21306
AXIN1 ENSG00000103126	1.08208	0.988736	0.89008	0.940395	1.05742	0.648041	1.20373	0.99373	0.916143	0.674663
AXIN2 ENSG00000168646	0.934684	1.1633	0.896151	1.03598	0.926079	0.866336	1.24948	1.10907	1.20727	1.10134
AXL ENSG00000167601	1.05967	1.01262	0.953813	1.29446	1.07927	0.840679	0.730666	1.25087	1.08308	0.987185
AZGP1 ENSG00000160862	1.22117	1.81248	0.773828	0.874012	0.855071	2.08357	0.844901	0.935268	1.87289	0.776144
AZI2 ENSG00000163512	1.07226	1.20401	0.967306	1.1173	0.903177	0.788101	0.708526	1.09039	1.32034	0.844124
AZIN1 ENSG00000155096	1.23536	0.827505	0.769575	1.2336	0.915093	0.811282	0.967591	0.793422	0.979082	1.00633
AZIN2 ENSG00000142920	0.996524	1.14419	0.844941	1.06317	1.11391	0.844948	1.15875	1.03475	0.781927	1.04885
AZU1 ENSG00000172232	0.981903	1.0039	0.958302	0.730638	0.903284	0.970366	0.933533	0.854342	0.87045	0.918469
B2M ENSG00000166710	1.07543	1.01737	0.949461	1.0103	0.684185	1.39623	0.907957	1.43417	1.22821	0.532838
B3GALNT1 ENSG00000169255	1.02025	1.40529	1.03742	1.0813	1.06518	1.03204	1.24135	1.14104	1.01782	1.19195
B3GALNT2 ENSG00000162885	1.21149	1.23707	0.984093	0.670512	1.20068	1.07525	1.27787	0.935909	0.984913	1.18865
B3GALT1 ENSG00000172318	1.16095	0.786812	0.98332	1.14011	1.27615	0.933032	0.76219	0.882633	0.87744	1.12716
B3GALT2 ENSG00000162630	1.07212	0.763061	0.889993	0.947697	1.18357	0.970495	0.857609	1.14404	1.20593	0.961674
B3GALT4 ENSG00000235863	0.866212	0.644202	0.657122	1.13125	0.800531	0.596187	0.764457	0.828591	0.972311	0.91221
B3GALT5 ENSG00000183778	0.890099	0.985822	0.984273	1.01254	0.825827	0.743737	1.2677	0.965544	1.1915	1.04099
B3GALT6 ENSG00000176022	1.04446	1.08832	0.668695	1.05778	1.09117	1.05846	1.05095	0.964637	0.658959	1.12118
B3GAT1 ENSG00000109956	1.0809	1.01038	1.05231	1.1261	1.1129	0.885348	0.847805	0.97478	0.966596	0.935704
B3GAT2 ENSG00000112309	0.862886	0.976254	1.00308	1.1584	0.823877	0.955989	1.08686	1.16254	0.966275	0.789386
B3GAT3 ENSG00000149541	0.87154	1.50236	0.797667	0.905222	1.14698	0.879914	1.28303	0.912593	0.791578	0.970118
B3GLCT ENSG00000187676	1.22578	0.997326	0.935651	0.743109	0.75081	0.9162	0.965927	1.11021	0.973298	1.07446
B3GNT2 ENSG00000170340	0.947188	1.20573	1.29414	0.848394	0.830709	1.35657	1.07815	1.08332	1.21241	1.00488
B3GNT3 ENSG00000179913	0.86115	1.14457	1.09963	1.00588	1.0339	1.07754	0.896191	0.93802	0.843966	0.906998
B3GNT4 ENSG00000176383	1.11795	0.868672	0.901312	1.1155	1.09625	1.14143	0.895505	0.807331	0.870787	0.956754
B3GNT5 ENSG00000176597	0.949353	1.04396	1.18895	1.17938	1.20068	1.11544	1.36665	0.839225	1.01061	0.776375
B3GNT6 ENSG00000198488	0.861974	0.970981	0.900345	0.732674	1.08702	0.955039	1.09526	0.961687	0.861919	0.971809
B3GNT7 ENSG00000156966	1.41512	1.09507	0.910641	1.15055	1.17009	0.910435	0.96733	0.977027	0.931674	0.894999
B3GNT8 ENSG00000177191	0.797388	1.10983	1.00325	1.13829	0.859107	0.865942	0.731452	0.796945	0.986516	0.932342
B3GNT9 ENSG00000237172	0.998519	1.1456	1.1844	0.915013	1.01877	0.743028	1.0868	1.10817	0.983816	0.943539
B3GNTL1 ENSG00000175711	1.05298	0.985404	1.23363	0.854464	0.867382	0.942748	1.13574	0.878492	0.959926	1.26994
B4GALNT1 ENSG00000135454	1.27421	1.04514	0.973145	0.949566	0.914059	0.997488	0.912576	0.796604	1.03875	0.909704
B4GALNT2 ENSG00000167080	0.922803	0.932166	0.966076	1.0307	0.861155	0.950952	1.13308	1.01631	1.1142	0.974634
B4GALNT3 ENSG00000139044	1.3522	1.20241	0.815323	1.00838	1.005	0.940032	1.18412	1.14573	1.12419	0.962595
B4GALNT4 ENSG00000182272	1.07641	1.01606	1.07304	1.09273	0.794148	1.03483	0.783967	1.01033	1.04007	0.775806
B4GALT1 ENSG00000086062	1.09069	0.862203	0.729483	1.27825	0.816908	1.16473	1.00111	0.85558	0.7275	1.00438
B4GALT2 ENSG00000117411	1.29845	1.33679	1.37013	1.01835	0.925131	1.1105	1.01609	0.791577	0.813746	0.920754
B4GALT3 ENSG00000158850	0.907264	1.08088	0.92921	0.883167	0.844027	0.989863	1.27981	1.032	1.03703	0.940269
B4GALT4 ENSG00000121578	1.00472	0.75065	0.978269	0.918183	0.856685	1.11219	0.96875	1.10605	1.02873	1.0903
B4GALT5 ENSG00000158470	1.24839	0.883378	0.939748	0.953332	0.824886	0.868504	0.924998	1.14599	0.841796	0.979533
B4GALT6 ENSG00000118276	0.773971	0.989334	1.14118	1.06839	1.07404	1.22817	0.833448	1.32316	0.96989	1.08622
B4GALT7 ENSG00000027847	1.13231	0.717559	0.889722	0.928281	1.00741	1.29803	1.17164	0.784485	1.13818	1.09912
B4GAT1 ENSG00000174684	0.729618	0.955998	1.14592	1.12213	0.933328	0.926564	0.819506	0.977077	0.965437	1.1172
B9D1 ENSG00000108641	1.40307	1.02884	0.901186	0.962268	0.917438	1.07655	1.14484	0.799985	1.08124	0.930905
B9D2 ENSG00000123810	0.958174	1.05329	1.18567	1.14472	0.833191	0.928247	1.03408	0.959878	1.08601	0.742667
BAALC ENSG00000164929	1.04249	1.0806	0.932979	0.913832	1.10551	1.05844	1.08584	1.05129	1.11488	0.970688
BAAT ENSG00000136881	1.04381	1.09138	0.877894	1.22233	0.896556	1.09607	0.905385	0.831775	1.2144	1.1146
BABAM1 ENSG00000105393	0.939734	0.829973	1.1967	0.974997	0.994611	0.927236	1.00396	0.856904	1.0286	0.863332
BACE1 ENSG00000186318	0.946994	1.03727	0.879559	1.0932	1.19096	0.908608	1.17301	1.10385	0.986658	0.731762
BACE2 ENSG00000182240	1.02354	0.839471	0.794033	1.07742	1.24793	0.721726	0.891851	0.906489	0.982265	0.857759
BACH1 ENSG00000156273	0.75788	1.35632	1.13287	1.06149	0.824382	1.00533	1.26962	0.92187	1.06623	0.993943
BACH2 ENSG00000112182	1.13858	1.02558	0.978908	1.11098	1.09936	1.11882	0.80401	0.919044	1.31043	1.15483
BAD ENSG00000002330	0.868951	1.24329	1.03087	1.17033	0.807497	0.881282	0.855946	0.957023	1.36127	0.805837
BAG1 ENSG00000107262	1.09955	1.01019	1.067	1.13714	0.959666	1.091	0.879459	1.0101	0.96074	1.14109
BAG2 ENSG00000112208	1.30398	1.02592	1.24171	0.944101	1.11806	1.1121	1.03779	1.11559	1.25279	1.06139
BAG3 ENSG00000151929	1.11426	0.931763	0.856126	0.783838	1.1207	0.925589	0.911442	1.07736	1.13923	1.18616
BAG4 ENSG00000156735	1.00902	1.32859	0.957534	1.08623	1.08538	0.921786	1.13291	1.05913	0.880348	1.06215
BAG5 ENSG00000166170	1.02157	0.882167	1.14396	0.83625	0.945308	1.1924	1.01743	1.00405	1.20332	0.925426
BAG6 ENSG00000204463	0.991947	1.13934	1.16997	0.840237	1.04479	1.0959	1.02127	0.789889	1.33532	0.751252
BAHCC1 ENSG00000266074	0.90228	0.779106	0.937489	0.849502	0.989761	0.920446	0.870711	0.748312	1.17639	1.01207
BAHD1 ENSG00000140320	1.02253	0.866737	0.944557	0.986297	0.635623	1.04321	1.20476	0.782797	1.03208	1.06645
BAIAP2 ENSG00000175866	0.829933	1.04515	0.905041	1.02834	1.00625	1.03577	0.96681	0.678093	0.911557	1.07175
BAIAP2L1 ENSG00000006453	0.955061	0.827991	0.984632	1.01871	1.23058	0.82159	1.08424	0.918541	1.1746	0.705532
BAIAP2L2 ENSG00000128298	1.15515	0.973844	0.919709	1.0783	0.860674	1.04306	0.972516	0.738535	1.11556	1.06462
BAIAP3 ENSG00000007516	1.21072	0.945661	0.773768	1.12486	0.898005	1.27995	1.05004	0.931791	1.12867	1.22239
BAK1 ENSG00000030110	1.12154	1.19003	1.09796	0.993651	1.07804	1.10689	0.966294	0.975136	1.36383	0.733926
BAMBI ENSG00000095739	1.07429	0.777485	0.965443	0.738879	1.04114	1.04077	1.06809	1.102	0.762733	1.03034
BANF1 ENSG00000175334	1.03668	1.11987	1.09696	0.847423	0.956528	1.15038	1.04482	1.1416	0.762494	1.05523
BANF2 ENSG00000125888	0.729246	0.705316	1.27736	1.07221	1.1981	1.17804	0.950376	1.07688	1.06511	1.19559
BANK1 ENSG00000153064	0.742634	0.969071	1.21921	1.25802	1.02204	0.911759	1.14241	0.815508	1.1519	1.06456
BANP ENSG00000172530	0.783979	0.916536	0.896917	1.03263	1.01837	1.20502	0.697623	0.961321	0.995514	1.50485
BAP1 ENSG00000163930	1.13102	0.834091	0.845746	1.24095	1.31928	1.14809	0.896233	0.980204	0.69918	0.986216
BARD1 ENSG00000138376	0.919606	1.09594	1.05529	1.27686	1.05441	0.790052	1.15601	0.925266	0.897356	1.08943
BARX1 ENSG00000131668	1.11593	0.896498	1.0885	0.725296	0.93541	1.18526	1.04327	0.852378	1.0804	0.883337
BARX2 ENSG00000043039	1.25529	0.935134	0.931432	0.850962	0.864909	1.02091	0.913523	0.812149	1.01735	0.863241
BASP1 ENSG00000176788	1.10106	1.10466	1.36719	0.991566	1.20484	0.85685	1.05725	1.06043	0.770891	0.850121
BATF ENSG00000156127	1.19245	1.1502	0.902104	0.723237	1.21008	0.751449	0.978826	0.676751	1.14434	1.0004
BATF2 ENSG00000168062	0.836311	0.971582	0.917055	0.956134	1.19704	0.866539	0.973266	1.05769	1.02154	0.777045
BATF3 ENSG00000123685	1.21264	1.08692	1.10611	0.978817	0.997796	0.942429	0.995662	1.08782	1.04464	1.08587
BAX ENSG00000087088	0.968025	1.02317	0.919495	1.01706	0.93578	0.927883	0.786648	1.18206	0.84816	0.857378
BAZ1A ENSG00000198604	1.00816	1.10957	1.01922	0.903184	1.1853	1.05659	0.749541	1.22809	0.88663	0.928638
BAZ1B ENSG00000009954	0.915292	0.946021	1.07888	0.89999	1.18876	0.925545	1.05114	1.50571	1.08957	1.03918
BAZ2A ENSG00000076108	1.24735	0.838754	0.943193	1.25803	1.10141	0.999035	1.15732	1.01521	1.29837	1.01631
BAZ2B ENSG00000123636	1.0027	0.948884	0.870064	0.919551	0.816696	1.15759	1.1111	0.904261	1.03592	0.705217
BBC3 ENSG00000105327	0.769296	0.845107	1.10765	0.884621	1.19632	0.910906	0.848409	0.883455	1.00114	1.21635
BBIP1 ENSG00000214413	0.903893	1.06545	1.66127	1.03427	0.984588	0.956779	0.741769	0.991042	0.835428	0.934259
BBOF1 ENSG00000119636	0.901515	1.2039	1.11938	0.860603	0.930805	1.214	1.2617	0.767398	1.01306	0.946824
BBOX1 ENSG00000129151	0.919474	0.903268	1.07012	1.09071	0.713499	1.05886	0.968576	1.1206	1.15238	0.980248
BBS1 ENSG00000174483	0.923576	1.1017	1.12046	0.89151	0.764247	0.809356	0.964187	1.03481	1.03995	0.966076
BBS10 ENSG00000179941	1.02689	0.988471	1.0433	0.827987	1.01959	1.13341	0.837355	0.963213	1.24564	0.690246
BBS12 ENSG00000181004	1.26303	0.990637	0.757357	1.09058	0.77756	1.06979	0.881088	0.875199	0.870579	0.870838
BBS2 ENSG00000125124	0.965608	0.973944	0.91022	1.1378	0.912805	1.04485	0.872291	1.115	0.764303	0.892906
BBS4 ENSG00000140463	0.990169	0.997463	1.1366	0.869148	1.03223	0.965966	0.977707	0.935796	1.06273	0.811845
BBS5 ENSG00000163093	0.945667	1.03268	1.02241	0.939351	1.21606	0.916321	1.02174	1.03617	1.0248	0.826648
BBS7 ENSG00000138686	1.17916	0.875614	0.689651	0.878147	0.874563	1.11201	0.932206	0.867498	1.11111	1.01768
BBS9 ENSG00000122507	0.931595	0.956562	1.06869	1.18836	1.04878	1.05472	1.02	0.830121	1.17301	0.983526
BBX ENSG00000114439	0.831181	1.02858	1.05137	0.908447	1.13921	1.27664	1.36405	0.758972	0.802819	1.12363
BCAM ENSG00000187244	1.41465	0.801449	1.17235	0.564575	0.999024	0.949362	1.45157	1.16041	0.788105	0.791292
BCAN ENSG00000132692	1.06929	0.829047	0.796958	1.40674	0.932271	0.912174	1.07914	1.00705	1.03549	1.01418
BCAP29 ENSG00000075790	1.26206	0.82042	0.928302	1.0689	0.910479	0.798908	0.965913	1.01295	0.753133	0.852931
BCAP31 ENSG00000185825	1.31955	0.298436	1.21474	0.75001	1.03026	1.2985	1.04693	1.11148	1.16356	1.41018
BCAR1 ENSG00000050820	0.990775	1.15787	0.880111	0.837146	1.25532	0.973673	1.29867	1.26676	1.0377	0.925466
BCAR3 ENSG00000137936	1.09146	1.02321	1.09737	0.810902	0.790055	1.05323	0.890545	1.05883	1.27474	1.02253
BCAS1 ENSG00000064787	1.23609	1.10515	1.30591	1.37349	1.23416	0.903445	1.03609	0.905349	0.93717	0.860616
BCAS2 ENSG00000116752	0.713141	1.29996	0.993284	1.17315	0.78366	1.00214	1.06873	1.27221	0.771801	1.11387
BCAS3 ENSG00000141376	0.885021	1.07467	0.97635	1.02373	0.853085	1.11678	1.05269	0.685852	1.04961	0.869091
BCAS4 ENSG00000124243	1.06715	0.949654	1.00231	0.855512	0.968786	0.805769	0.954705	0.815425	0.793051	0.68427
BCAT1 ENSG00000060982	0.848685	0.990325	0.913392	1.15092	0.796945	1.04324	1.07726	1.23673	0.853335	1.01372
BCAT2 ENSG00000105552	0.82727	1.14541	1.21005	0.953815	1.19073	1.00188	0.885113	1.20189	0.904511	1.18913
BCCIP ENSG00000107949	0.833995	0.938906	0.795613	0.784575	0.769695	0.996644	0.958409	1.30249	1.06333	0.94945
BCDIN3D ENSG00000186666	0.913747	0.729308	1.01036	1.25438	1.07088	0.980465	0.784208	0.866249	0.955739	1.04079
BCHE ENSG00000114200	0.998102	1.00024	1.38659	0.909231	0.916551	0.817687	1.25344	0.888195	0.849718	0.724108
BCKDHA ENSG00000248098	0.666675	1.02615	0.922756	0.936968	1.01941	0.873112	1.01609	0.924569	1.09246	1.25948
BCKDHB ENSG00000083123	0.988012	0.818511	1.1323	0.902364	0.795016	0.934365	0.975319	1.1914	1.16599	1.10122
BCKDK ENSG00000103507	1.0406	1.03463	0.999723	1.07379	1.09492	0.931696	0.89652	0.914	0.949475	1.06811
BCL10 ENSG00000142867	1.10462	0.802796	1.09542	1.06921	0.851266	1.10537	1.06241	0.902885	0.937414	1.11379
BCL11A ENSG00000119866	0.902338	1.00021	1.00371	1.04567	0.825075	0.842986	0.71175	0.968842	1.00158	1.177
BCL11B ENSG00000127152	0.987654	1.02042	0.84537	0.999503	0.820504	1.02658	1.01168	1.03421	0.823793	1.09955
BCL2 ENSG00000171791	1.24133	1.11711	1.07687	0.973905	1.0383	0.739702	1.10627	0.758701	0.954569	0.864042
BCL2A1 ENSG00000140379	1.31597	1.30604	0.965423	1.01881	0.893477	1.11931	0.848095	1.0179	1.21121	0.792965
BCL2L1 ENSG00000171552	1.08259	0.995824	1.14146	1.20054	1.51268	0.942748	0.777695	0.786498	0.966657	0.93443
BCL2L10 ENSG00000137875	0.987691	0.885949	0.903147	0.897625	0.949225	0.935291	0.956137	1.21735	0.939612	1.11441
BCL2L11 ENSG00000153094	1.04675	1.11941	0.802501	0.980876	1.09221	0.937711	1.03075	0.995238	0.992179	0.865957
BCL2L12 ENSG00000126453	0.918687	0.991068	1.04521	1.11926	1.10051	0.84901	0.814082	1.30609	1.18783	1.16793
BCL2L13 ENSG00000099968	1.05531	1.18773	0.861092	0.928259	1.31382	0.932904	1.01147	0.862831	1.14472	0.864236
BCL2L14 ENSG00000121380	0.98738	0.754193	0.901311	0.968573	0.866118	1.13429	1.17872	0.742179	0.829475	1.1575
BCL2L15 ENSG00000188761	0.961109	0.660734	1.01242	0.964516	1.01646	0.862113	1.04176	1.07933	0.865007	0.96404
BCL2L2 ENSG00000129473	0.900078	0.883956	0.947393	0.941227	1.019	0.710331	1.039	1.16962	1.30646	1.05238
BCL2L2-PABPN1 ENSG00000258643	0.928812	0.948569	1.03239	1.06164	1.09453	1.04773	1.01587	0.873268	0.899292	0.80391
BCL3 ENSG00000069399	0.9569	0.94932	1.09729	1.10801	1.43407	0.977789	0.960777	1.11636	1.15732	0.932761
BCL6 ENSG00000113916	1.05355	1.01094	1.26361	0.933863	0.759671	0.767823	0.859735	1.06174	0.952843	1.20457
BCL6B ENSG00000161940	1.24533	1.10639	0.960338	0.918064	1.07059	1.09725	0.979649	0.843866	0.961523	1.42314
BCL7A ENSG00000110987	0.771214	0.874471	1.1039	0.952553	1.08114	0.957265	1.15932	1.41947	0.857635	0.816245
BCL7B ENSG00000106635	1.02174	1.15273	0.79032	1.28021	0.838928	1.01267	0.938033	1.12902	1.00469	0.923164
BCL7C ENSG00000099385	0.92596	1.32663	1.15195	1.01779	1.17812	1.05343	0.940315	1.07855	1.07724	1.16324
BCL9 ENSG00000116128	1.06455	1.11731	0.882185	0.966781	0.862485	1.29275	0.825819	0.813811	1.29782	1.08185
BCL9L ENSG00000186174	0.898037	0.836528	0.873547	0.803176	1.04773	1.13979	0.944987	0.741301	1.18739	1.31678
BCLAF1 ENSG00000029363	1.19797	1.06604	0.918664	0.831552	0.937269	1.18277	1.29215	0.859953	1.22289	0.745822
BCO1 ENSG00000135697	1.16113	0.948552	0.88673	1.10008	0.896091	1.01119	1.08624	0.840923	0.970059	1.15529
BCO2 ENSG00000197580	0.861189	0.761492	1.09946	1.20327	0.869717	1.08488	1.03869	1.32275	1.16787	0.918162
BCOR ENSG00000183337	0.823808	1.21024	0.987734	1.28859	0.849559	1.02566	0.97791	0.910632	0.643171	0.834454
BCORL1 ENSG00000085185	0.818466	0.985215	1.20488	0.814552	0.958144	0.731611	0.945746	1.10126	0.965206	1.24599
BCR ENSG00000186716	1.00078	1.27671	1.15799	1.04882	0.855939	0.879187	1.03652	1.09115	1.02857	0.983662
BCS1L ENSG00000074582	1.20185	1.0718	0.821672	1.1995	0.988525	0.483112	0.841889	1.05299	1.4731	0.839626
BDH1 ENSG00000161267	1.0458	1.05923	0.903809	0.888596	0.990264	1.39174	0.772851	0.970421	0.842877	0.865155
BDH2 ENSG00000164039	0.915063	0.991274	0.977256	0.804581	0.950946	0.952073	1.08954	0.806536	0.996457	0.962672
BDKRB1 ENSG00000100739	1.04904	0.905331	1.04997	0.868766	0.95137	0.859009	1.12403	0.984274	1.10062	1.11149
BDKRB2 ENSG00000168398	0.884261	1.19429	0.848115	0.985376	1.01815	0.97098	1.06203	1.20286	0.8606	1.07132
BDNF ENSG00000176697	0.795679	0.93911	0.771217	0.932581	0.878101	0.965669	0.989123	0.985069	1.14965	0.928435
BDP1 ENSG00000145734	1.01751	0.928326	1.01015	0.963738	1.07093	1.1349	0.759772	0.975013	0.983354	0.865046
BEAN1 ENSG00000166546	1.10306	1.22019	0.915074	0.931151	0.88282	0.79902	1.17591	0.93678	0.928353	1.20204
BECN1 ENSG00000126581	0.871325	0.831181	1.42562	1.3081	1.03956	0.765948	0.932766	1.35872	0.806369	0.870573
BEGAIN ENSG00000183092	1.45777	1.0566	0.759068	1.00214	0.976236	1.12963	0.936836	1.11209	0.912388	1.05308
BEND2 ENSG00000177324	0.807171	0.875732	1.10728	1.17771	1.06096	0.922801	0.92308	1.05123	0.989266	0.989787
BEND3 ENSG00000178409	0.875723	1.03301	0.876219	1.27725	0.895659	1.10489	0.93557	1.07954	1.19441	1.11205
BEND4 ENSG00000188848	1.0335	1.01314	0.865174	1.22427	0.777462	1.0554	0.979042	0.759267	1.05208	1.20627
BEND5 ENSG00000162373	0.73946	0.932839	1.01062	1.33131	1.01436	1.13051	0.778348	1.14893	0.935547	1.16006
BEND6 ENSG00000151917	0.881392	1.11246	0.988858	0.905907	1.25358	1.51591	1.05164	0.8364	0.989352	1.0631
BEND7 ENSG00000165626	0.81878	0.804955	1.26718	0.859767	1.35397	1.19048	1.19713	1.09934	1.14422	0.81849
BEST1 ENSG00000167995	1.0048	1.06549	1.15155	1.0517	0.836815	0.888612	1.02098	1.18998	1.31708	0.84734
BEST2 ENSG00000039987	1.08272	0.758946	1.01605	1.02848	0.838995	1.03026	0.710078	1.01458	0.970969	0.943058
BEST3 ENSG00000127325	1.26463	0.881177	0.780438	1.24276	0.830445	0.975928	1.15774	1.07459	1.19531	0.813569
BEST4 ENSG00000142959	0.904606	0.932072	0.799971	0.879672	0.864402	0.878414	1.18398	0.904743	1.11385	0.903984
BET1 ENSG00000105829	0.942428	0.834661	0.974573	0.936631	0.977472	0.830654	1.00294	1.13693	0.939083	0.923012
BET1L ENSG00000177951	1.06146	0.901963	1.1184	0.905654	1.2501	0.943976	1.02745	0.958336	0.549143	0.989426
BEX1 ENSG00000133169	1.0413	1.0381	0.940881	1.30399	1.10949	0.822442	1.16174	1.12346	1.25971	0.98426
BEX2 ENSG00000133134	1.1111	0.940233	1.13931	0.825164	0.937616	0.970588	0.715535	0.983248	1.02586	0.871665
BEX3 ENSG00000166681	0.814399	0.953063	0.841879	0.764651	0.893668	1.09561	1.09204	0.971239	1.20122	1.10552
BEX4 ENSG00000102409	0.849829	0.908482	1.12641	0.903737	0.850062	1.03198	1.04617	0.915878	1.06674	0.889338
BEX5 ENSG00000184515	1.0219	0.819339	1.01444	1.16305	0.902193	0.718143	1.02999	0.834697	1.20084	1.17218
BFAR ENSG00000103429	0.939003	0.876866	0.981298	0.85417	0.987615	1.13913	1.28553	1.01606	0.948987	0.986726
BFSP1 ENSG00000125864	0.946893	1.03997	1.31739	1.11527	0.893303	0.836442	1.19038	1.24436	1.13263	0.899756
BGLAP ENSG00000242252	1.22759	0.906894	1.2254	1.17724	0.855747	0.966659	1.11885	1.05302	0.93853	1.00939
BGN ENSG00000182492	0.929164	1.21646	0.855844	0.911623	1.11701	0.87512	1.03977	1.20745	1.03418	1.16808
BHLHB9 ENSG00000198908	0.9729	0.863808	0.953135	0.864608	0.888641	0.982281	0.767572	0.802658	1.19226	1.05369
BHLHE22 ENSG00000180828	1.0493	1.05005	0.709026	1.19013	0.904638	0.714057	0.994438	0.954864	0.911133	0.840305
BHLHE40 ENSG00000134107	1.21369	0.689176	1.072	1.28924	0.998878	0.980538	0.804098	0.698049	0.94681	1.05359
BHLHE41 ENSG00000123095	0.906359	0.915738	1.281	1.08121	0.81962	1.13936	1.13853	1.22593	1.20406	0.83204
BHMT ENSG00000145692	0.874232	1.45311	1.41041	0.941141	0.961456	1.09711	0.896791	0.81031	1.30332	1.10852
BHMT2 ENSG00000132840	1.04381	1.06754	0.919068	0.925082	1.10727	0.930533	0.923799	1.01047	0.967034	0.78233
BICC1 ENSG00000122870	1.10147	1.01683	0.771562	0.907086	1.04549	0.882406	1.03491	0.965333	0.977179	0.976439
BICD1 ENSG00000151746	0.95624	0.962078	0.754057	0.818793	0.941635	1.03402	0.771557	1.09089	0.976728	1.19227
BICD2 ENSG00000185963	1.17263	1.03559	0.8662	0.962239	0.801308	0.822471	1.03421	1.03369	1.00685	1.06249
BICDL1 ENSG00000135127	1.18763	0.887884	1.08121	0.858096	1.41015	0.928511	1.08515	0.825955	1.42438	0.959003
BICDL2 ENSG00000162069	0.963097	1.15139	1.04743	0.88072	0.841137	0.940982	1.01613	0.81731	0.9539	0.948174
BID ENSG00000015475	1.13784	1.09155	0.788069	0.829243	1.0348	1.16199	0.922481	1.11579	1.08719	1.03932
BIK ENSG00000100290	1.07182	0.863931	0.977123	0.956501	0.794171	1.34541	0.785028	1.14941	0.748931	0.705599
BIN1 ENSG00000136717	0.874786	1.03139	1.43558	1.02099	1.09747	1.1588	0.983145	1.30426	1.0224	1.03749
BIN2 ENSG00000110934	0.961911	1.06313	1.23315	1.15574	0.687537	1.24022	0.892309	0.883201	1.09142	1.03763
BIN3 ENSG00000147439	0.892342	0.934777	1.16823	0.696402	0.793927	1.15701	1.0139	1.01209	1.00752	0.935544
BIRC2 ENSG00000110330	1.05307	1.4916	1.3277	1.0411	0.874659	0.974839	1.10476	1.1269	0.80733	0.841125
BIRC3 ENSG00000023445	0.927266	1.14391	1.13061	0.948672	0.928363	1.2158	0.991133	1.14702	1.0447	1.03895
BIRC5 ENSG00000089685	0.822766	1.09545	0.88708	1.35142	1.10189	1.04243	0.978734	1.01236	0.87601	1.09188
BIRC6 ENSG00000115760	0.865971	1.21953	1.12073	0.793074	1.07355	0.979508	0.822504	1.03499	0.966092	0.926349
BIRC7 ENSG00000101197	1.02373	0.899624	0.90778	0.916864	1.30472	1.49221	1.19698	1.04733	0.954627	0.914527
BIVM ENSG00000134897	1.05993	0.98946	0.809878	1.04744	1.12564	1.02193	1.17266	0.975957	1.00796	0.82717
BLCAP ENSG00000166619	0.706763	1.12219	1.01548	1.22331	0.78511	1.1226	0.995762	0.928055	1.3644	1.15673
BLK ENSG00000136573	1.0933	1.05867	1.34503	1.06579	0.959763	0.754018	1.30352	1.13261	1.03316	1.09352
BLM ENSG00000197299	0.931613	1.0237	0.870699	1.26237	0.990087	0.806925	0.79675	1.08079	1.07347	1.12545
BLMH ENSG00000108578	1.22078	1.25531	1.06152	0.787704	1.21568	1.09333	1.07814	0.875663	0.892372	1.06259
BLNK ENSG00000095585	0.889584	0.892543	0.973249	1.15451	1.03119	1.03371	0.872823	1.29191	0.777583	1.09188
BLOC1S1 ENSG00000135441	1.41327	0.764437	1.01654	0.977655	1.20165	1.0397	0.710438	0.884762	0.854107	0.945234
BLOC1S2 ENSG00000196072	0.992423	0.894763	1.01889	1.17966	1.07133	1.22663	0.86651	0.897921	0.96932	0.542821
BLOC1S3 ENSG00000189114	1.06323	0.890127	1.31601	1.02186	1.08582	0.9718	0.805974	0.864552	1.14378	1.03669
BLOC1S4 ENSG00000186222	1.13855	1.24159	1.11228	1.05914	0.939133	0.650316	0.895148	1.05502	0.981858	0.911556
BLOC1S5 ENSG00000188428	1.02068	1.03639	1.04548	0.831312	0.982612	1.07427	0.889843	1.2184	0.927312	1.20848
BLOC1S6 ENSG00000104164	0.93851	1.19355	0.824634	0.832317	1.08601	0.952881	0.790397	0.977571	0.980841	1.14929
BLVRA ENSG00000106605	1.04957	1.22519	0.728936	0.989112	0.956506	1.32329	1.07321	1.00103	1.33608	0.699414
BLVRB ENSG00000090013	0.987873	1.10371	0.802233	1.20204	1.0166	0.937502	0.83219	1.03245	0.82141	1.03206
BLZF1 ENSG00000117475	1.21581	1.0733	1.1139	1.03436	0.976798	1.07709	1.11821	1.04664	0.891181	1.00654
BMF ENSG00000104081	0.93292	1.31187	0.881594	1.06327	0.963032	0.753989	0.947307	1.08184	1.22194	1.17029
BMI1 ENSG00000168283	0.881804	0.777515	0.880631	0.987982	1.05654	1.15493	1.03195	1.07957	0.824798	0.950228
BMP1 ENSG00000168487	0.966296	0.928111	0.866242	0.990816	0.87665	0.801725	1.05274	0.861448	0.878991	0.884008
BMP2 ENSG00000125845	1.09709	0.816273	0.825705	1.02672	0.689426	0.830814	1.14987	0.9856	0.935073	0.893237
BMP2K ENSG00000138756	1.05218	0.878165	1.02018	1.07258	0.969261	1.07668	0.803911	1.09503	0.855961	1.14705
BMP4 ENSG00000125378	0.940556	1.17167	0.963756	1.02904	0.972471	1.1494	0.958053	1.14322	0.810293	0.925401
BMP5 ENSG00000112175	0.883205	1.15218	1.24834	1.13298	0.879246	1.16519	0.875267	0.782688	0.666516	1.14707
BMP6 ENSG00000153162	0.973541	1.00119	1.20191	1.10912	0.828598	1.0552	1.45416	1.06788	0.958352	1.06021
BMP7 ENSG00000101144	0.944122	1.07554	0.957268	1.04498	1.05051	0.963609	0.834592	0.957566	0.986172	1.19769
BMP8A ENSG00000183682	1.09983	0.871727	0.943922	0.942711	1.00871	0.856002	0.766289	1.04476	0.929028	1.16208
BMP8B ENSG00000116985	1.06266	0.868109	0.91184	1.11572	0.933569	0.992546	0.957316	0.825024	0.917361	1.09808
BMPER ENSG00000164619	0.873453	1.16563	0.952798	0.781431	1.13976	1.01209	1.04032	0.890576	1.09293	0.991899
BMPR1A ENSG00000107779	0.904068	0.741213	1.06354	0.887608	0.865487	1.2438	0.927553	1.10767	0.905118	1.11669
BMPR1B ENSG00000138696	0.952793	1.11691	1.08929	1.0061	0.909201	0.725548	0.769058	1.14453	0.910393	1.03391
BMPR2 ENSG00000204217	0.965009	0.900676	1.12727	0.89468	1.12889	0.984182	0.843953	0.897914	1.27244	0.872617
BMS1 ENSG00000165733	1.0341	0.927514	1.16182	0.986966	0.908578	0.895741	0.994688	1.01237	0.971318	1.0313
BMT2 ENSG00000164603	0.968934	0.880061	0.938439	1.11057	0.844465	1.07543	1.07586	0.855557	0.79981	1.08508
BMX ENSG00000102010	1.06059	1.01006	0.891838	1.01585	1.02625	1.01288	0.91859	0.88401	1.34453	1.02533
BNC2 ENSG00000173068	1.18816	1.18201	1.01638	0.975826	0.984116	0.846639	1.33452	0.943379	0.659596	0.978506
BNIP1 ENSG00000113734	1.06664	0.797534	1.08592	1.06071	0.878677	1.08477	0.84928	0.956609	0.739897	1.27718
BNIP2 ENSG00000140299	0.843149	1.30161	1.29026	0.862679	0.967603	1.13272	0.883408	1.02185	1.02264	0.954459
BNIP3 ENSG00000176171	0.71324	1.07051	0.877754	0.970651	1.24023	0.805154	0.84901	0.80695	0.886784	0.984117
BNIP3L ENSG00000104765	0.838744	1.00362	0.927046	1.05655	0.881788	1.00719	0.973058	0.76099	0.79766	1.11878
BNIPL ENSG00000163141	1.16034	0.953798	0.908942	0.951313	0.817833	1.10771	0.93329	0.958185	0.865955	1.10097
BOC ENSG00000144857	0.885846	1.09354	0.983613	0.760651	0.781004	1.00811	0.694676	0.926842	0.985129	0.892012
BOD1 ENSG00000145919	0.787989	0.943684	0.93677	0.893171	0.951916	0.967465	1.11649	0.967453	0.836596	1.10135
BOD1L1 ENSG00000038219	0.902915	0.910411	1.09671	0.955683	0.894304	1.20417	0.982803	0.848194	0.852906	0.754675
BOD1L2 ENSG00000228075	0.935315	0.947227	0.908198	0.825616	1.01108	1.00396	0.858283	0.865026	1.19544	0.881145
BOK ENSG00000176720	1.17743	1.06336	1.01732	0.882622	0.943589	0.664874	1.13422	1.08313	1.10724	1.15732
BOLA1 ENSG00000178096	0.873938	1.15659	1.0053	1.01492	0.850969	1.11072	0.89462	0.972074	1.19571	0.986379
BOLA2B ENSG00000169627	0.968332	0.882141	1.14767	1.01563	1.00647	0.846716	0.962807	1.2834	0.992057	0.9204
BOLA3 ENSG00000163170	0.949211	0.978651	0.915571	1.07208	0.889223	0.993906	0.853088	1.08449	0.959992	1.1205
BOLL ENSG00000152430	0.899501	0.952204	1.19002	1.46097	1.06213	1.38327	1.34805	1.1335	0.991709	0.960855
BOP1 ENSG00000261236	1.0096	1.08915	1.00971	0.912429	0.988716	0.897292	0.797636	1.0901	1.1842	0.790063
BORA ENSG00000136122	1.15715	1.10504	0.8489	1.02406	0.838712	1.15709	0.83357	0.891944	0.769927	0.920795
BORCS5 ENSG00000165714	1.38006	1.06395	0.726025	1.1974	1.02982	0.902829	1.09823	0.987452	0.8028	1.12275
BORCS6 ENSG00000196544	1.04538	1.01339	1.10705	1.08532	0.901094	1.02648	0.962229	1.29126	0.820726	0.931181
BORCS7 ENSG00000166275	1.28248	1.17091	0.953905	1.00549	0.920127	1.11077	1.05291	0.720932	1.28857	1.24025
BORCS8 ENSG00000254901	0.988616	1.22855	0.713086	1.06254	0.880877	1.01878	0.953649	1.38979	1.04173	1.07034
BORCS8-MEF2B ENSG00000064489	1.08121	1.02971	1.27728	1.01052	0.883939	0.870119	0.704657	0.741426	0.920809	1.1027
BPGM ENSG00000172331	1.05127	1.18832	0.961834	0.997761	1.09861	0.93423	0.901434	1.40036	0.751695	1.16339
BPHL ENSG00000137274	1.00365	0.878885	0.9926	1.01263	1.1167	0.953461	0.923137	0.935311	0.841988	1.17093
BPI ENSG00000101425	1.15491	0.978213	0.907704	0.776541	1.12232	0.760877	0.888204	0.973333	1.22101	0.98834
BPIFB1 ENSG00000125999	1.05868	0.849412	1.181	0.93622	0.953916	1.10524	0.819623	1.05044	1.08135	1.06902
BPIFB2 ENSG00000078898	1.13554	0.936892	0.705919	0.952807	1.17077	0.968957	0.901353	0.831346	0.936642	0.850424
BPNT1 ENSG00000162813	0.879636	1.0511	1.32749	0.86564	1.06562	1.25473	1.21771	0.878213	0.939568	1.10468
BPTF ENSG00000171634	0.970984	1.015	1.02595	0.932092	1.01674	0.805249	1.19055	0.827339	1.1696	0.874132
BRAF ENSG00000157764	1.15601	1.02474	0.911181	0.986884	0.955344	0.904235	0.992251	1.05908	1.06139	0.843437
BRAP ENSG00000089234	1.13313	0.919082	0.81164	0.912521	0.929258	0.970595	0.818676	0.918061	0.980893	0.865151
BRAT1 ENSG00000106009	0.784786	1.39393	1.05931	0.944378	0.857967	1.0967	1.00756	0.827651	0.889447	1.18821
BRCA1 ENSG00000012048	0.825564	0.971045	1.17004	0.964193	0.977279	0.668431	1.0656	1.24118	0.90064	0.955463
BRCA2 ENSG00000139618	0.988185	1.10497	0.919528	0.867301	1.06435	0.741258	0.960915	0.934263	0.923976	0.952344
BRCC3 ENSG00000185515	1.07375	0.941534	0.991595	0.999637	1.09562	1.08387	0.937604	0.930747	1.12234	1.25599
BRD1 ENSG00000100425	0.93885	0.94861	1.19311	1.3391	1.09448	1.15345	0.901359	1.23219	0.825582	1.09269
BRD2 ENSG00000204256	0.849973	1.05847	0.9352	0.92529	1.14521	1.10928	1.10849	1.12721	0.75536	1.00842
BRD3 ENSG00000169925	0.976948	1.23071	1.07516	0.837719	1.29093	0.92583	0.979491	1.12657	1.0578	1.14006
BRD4 ENSG00000141867	1.25093	0.813426	1.22695	1.06792	1.05762	0.996451	0.82652	1.09469	1.04732	1.04857
BRD7 ENSG00000166164	1.049	0.711093	0.852513	1.06192	1.11609	1.10583	0.947913	1.25778	1.18575	0.894386
BRD8 ENSG00000112983	0.811977	1.49075	1.01075	1.02882	1.11453	0.962126	0.831676	1.0985	0.830288	0.846681
BRD9 ENSG00000028310	1.139	1.39647	1.00049	0.878356	1.22446	0.758079	0.943491	1.21044	1.04898	1.22453
BRDT ENSG00000137948	0.99904	1.02421	1.14271	1.03481	0.926736	0.726415	1.06019	0.967149	0.775075	0.768775
BRE ENSG00000158019	1.28264	0.915553	1.0678	0.833021	1.08835	1.05991	1.21019	0.767853	1.43571	1.1005
BRF1 ENSG00000185024	1.05666	1.07544	0.924072	0.90137	0.906648	1.19614	1.08298	1.11753	1.00409	1.07405
BRF2 ENSG00000104221	0.997431	1.15803	0.908559	0.870789	0.88567	0.884103	1.0418	0.954635	0.931631	0.947272
BRI3 ENSG00000164713	0.925504	1.07049	0.841891	0.987105	1.39121	1.20133	1.1824	0.940816	0.873859	1.18387
BRI3BP ENSG00000184992	1.09338	0.877564	1.08338	0.861863	1.2066	0.990278	1.00255	0.926251	0.955643	0.998726
BRICD5 ENSG00000182685	0.814958	0.722259	0.760169	0.991587	0.901385	0.982361	1.03635	0.952054	1.13111	0.92911
BRINP1 ENSG00000078725	0.880154	0.947528	1.06412	0.942336	1.08355	0.85006	0.777421	0.963811	0.799854	0.978191
BRINP3 ENSG00000162670	1.10469	1.22055	0.666938	0.951196	0.975793	0.916404	0.878565	0.796067	0.899177	0.910988
BRIP1 ENSG00000136492	0.938772	1.23241	1.1615	1.0379	0.854435	0.898629	0.942069	0.890633	0.936236	0.833043
BRIX1 ENSG00000113460	0.78744	1.19189	1.09474	1.00304	1.20314	1.05609	0.760397	0.844918	0.976184	0.897682
BRK1 ENSG00000254999	0.918103	0.843178	1.11503	1.22956	0.956946	1.07686	1.19969	0.737897	1.03406	0.891757
BRMS1 ENSG00000174744	0.928649	0.637978	0.851256	1.2824	1.01726	0.905598	0.826965	1.2325	1.29467	1.02
BRMS1L ENSG00000100916	0.777831	0.92658	1.19315	0.998917	1.08857	1.14316	1.21907	1.16333	0.878189	1.27474
BROX ENSG00000162819	0.891933	0.782522	1.2748	1.12817	1.07905	1.01294	1.03973	1.11758	1.08182	1.09034
BRPF1 ENSG00000156983	1.03993	0.813332	0.981961	0.987406	1.01456	1.06703	1.06064	1.0287	1.00029	0.912192
BRPF3 ENSG00000096070	1.29599	0.813903	1.12964	0.840896	0.692172	0.806811	0.826845	1.00359	1.19006	1.06666
BRS3 ENSG00000102239	0.99824	0.930338	0.74439	0.707596	0.84795	1.15622	1.0027	1.17939	1.09454	0.732214
BRSK1 ENSG00000160469	1.01282	0.80366	0.881135	1.04067	1.09568	0.811594	1.24711	0.899519	1.00963	1.21253
BRSK2 ENSG00000174672	0.947445	1.01995	0.883777	1.08003	0.776703	0.986786	1.03284	1.04185	1.11418	1.26593
BRWD1 ENSG00000185658	0.880299	1.28451	1.15124	1.20664	1.0027	0.696582	0.910634	1.22663	1.03641	1.04627
BRWD3 ENSG00000165288	1.02532	0.987043	0.864276	1.04613	0.889364	1.09373	1.03006	0.991683	0.847562	1.10518
BSCL2 ENSG00000168000	1.00034	1.08783	1.104	1.40943	1.23774	1.0199	0.9812	1.0305	1.23248	0.778549
BSDC1 ENSG00000160058	0.940739	0.952951	1.46808	1.15342	0.829571	0.715965	0.90306	0.995567	0.985729	1.06488
BSG ENSG00000172270	0.863708	0.932226	0.889958	1.2733	1.05592	1.13232	0.869603	1.13292	1.25716	1.04335
BSN ENSG00000164061	0.741447	1.00636	1.16893	1.30833	0.995348	1.00063	1.11899	1.20497	1.02616	1.12731
BSPRY ENSG00000119411	1.06018	1.02879	0.855178	0.953448	0.706632	1.03736	0.964133	0.820455	1.07842	1.14411
BST1 ENSG00000109743	0.958083	1.3648	1.19812	1.05509	1.0637	0.843275	1.09108	1.14304	0.958779	0.98434
BST2 ENSG00000130303	1.2815	0.953961	1.22154	0.695546	0.899893	0.897091	1.04133	1.11396	0.720618	0.890244
BTAF1 ENSG00000095564	0.902572	0.963884	1.02506	0.897962	0.929219	1.13186	1.12018	0.980386	0.933387	0.824239
BTBD1 ENSG00000064726	1.27331	0.8809	1.00967	1.0737	1.14481	1.01152	0.998737	1.2197	1.32116	0.890481
BTBD10 ENSG00000148925	1.10924	0.905431	0.848881	0.942287	0.973333	1.28275	0.919536	1.15853	0.806457	0.965559
BTBD11 ENSG00000151136	0.828243	0.983673	1.24962	1.08316	1.23739	1.1706	0.898783	1.11365	0.913747	0.87633
BTBD16 ENSG00000138152	1.18198	1.09258	0.845935	1.16652	1.02725	0.804981	0.973354	0.787448	1.15994	0.92868
BTBD18 ENSG00000233436	1.07576	0.710216	1.07231	1.08524	0.865106	1.12382	1.00787	1.16756	1.12568	1.03985
BTBD19 ENSG00000222009	1.08119	1.07862	0.717492	0.742045	0.840978	0.95913	0.836076	0.884984	0.978958	1.11716
BTBD2 ENSG00000133243	1.1508	0.651455	0.981651	1.1456	1.07596	1.04151	1.19187	1.10444	0.90354	0.871854
BTBD3 ENSG00000132640	1.09156	0.935913	1.02788	0.679594	0.789458	0.862589	1.10606	1.65159	0.82556	1.17432
BTBD6 ENSG00000184887	1.09723	1.1625	1.07466	0.849971	1.23762	0.941953	0.796139	0.892157	0.808984	0.815567
BTBD7 ENSG00000011114	0.665703	0.982585	1.21177	0.791312	1.04683	0.996784	0.864029	0.841868	0.808678	0.962661
BTBD8 ENSG00000189195	1.0692	1.0909	1.00594	1.28833	0.9835	1.32309	0.931442	1.01347	0.895827	0.981446
BTBD9 ENSG00000183826	1.06121	0.997606	1.1059	0.885177	1.04154	1.006	0.929004	1.23852	0.946142	0.816678
BTC ENSG00000174808	0.961036	0.897936	0.92757	1.3796	1.34468	1.07285	0.971984	1.22109	0.988753	1.02606
BTD ENSG00000169814	0.919596	0.773428	1.08858	0.822138	1.0984	0.965118	1.02389	0.753893	0.867757	1.06376
BTF3 ENSG00000145741	0.998384	1.13779	0.896276	0.916245	0.785242	0.894546	0.838577	1.13996	1.19679	1.05415
BTF3L4 ENSG00000134717	0.860689	0.835251	1.06737	0.78515	0.656133	0.919559	0.928304	1.08287	1.0776	1.02315
BTG1 ENSG00000133639	0.823812	0.76969	1.01866	0.683598	1.03501	0.849176	1.25008	1.70914	0.962906	1.00733
BTG2 ENSG00000159388	0.945263	0.837303	0.998701	1.02029	0.916128	1.04288	0.986768	0.806418	0.915632	0.967363
BTG3 ENSG00000154640	0.760613	0.965215	1.15488	1.28588	0.823199	0.906878	0.886093	0.881431	0.956028	1.07857
BTG4 ENSG00000137707	1.25757	0.801724	0.974754	0.687762	0.863303	1.08919	0.890411	0.813635	0.885001	1.00866
BTK ENSG00000010671	1.09363	0.794683	0.911509	0.897797	0.969692	0.98868	0.923706	1.10498	1.16684	0.849966
BTLA ENSG00000186265	0.967153	1.121	1.03275	0.908327	1.16859	0.857736	0.877395	0.984969	1.14034	1.2087
BTN2A1 ENSG00000112763	1.26907	0.924241	0.855262	0.826538	1.03092	0.965136	0.854542	0.892173	0.864763	0.989864
BTN2A2 ENSG00000124508	0.752979	1.1837	1.11446	0.98156	1.09834	0.861807	0.941477	1.18913	1.02184	0.936255
BTN3A1 ENSG00000026950	0.909893	1.01982	1.06572	0.961493	0.896478	1.11666	1.00511	0.983441	1.07718	0.922125
BTN3A2 ENSG00000186470	1.1824	0.91692	0.846284	0.927453	0.935501	1.06525	0.978037	0.973978	1.07965	0.998529
BTN3A3 ENSG00000111801	1.27869	0.853358	0.93694	0.765992	0.975022	1.13746	0.669185	1.05314	1.12215	0.862146
BTNL8 ENSG00000113303	1.02523	0.985012	0.98397	1.19834	0.968259	0.920849	0.905923	1.40092	1.08046	1.04217
BTNL9 ENSG00000165810	0.916494	0.933901	0.989663	1.01147	0.75982	1.16168	0.930747	1.22688	0.94608	1.14136
BTRC ENSG00000166167	0.990317	0.857837	0.894335	0.859381	1.10636	1.13594	0.915212	0.942929	1.05209	1.32047
BUB1 ENSG00000169679	0.977135	0.93974	1.19248	0.958377	1.25258	0.807754	1.05044	1.04146	1.14579	0.969508
BUB1B ENSG00000156970	0.986966	1.19	1.32984	0.998913	0.824806	0.951825	0.961137	1.12523	0.885625	0.993567
BUB3 ENSG00000154473	1.25815	0.804751	1.31174	1.17531	0.841461	0.998046	1.15227	1.22143	0.969386	0.850776
BUD13 ENSG00000137656	1.32425	1.11916	0.876721	0.932732	0.991073	0.97917	0.958278	1.12251	0.916113	0.824834
BUD31 ENSG00000106245	1.10475	0.947309	1.03253	0.816576	0.653264	1.08424	0.914896	1.14022	1.03813	1.11115
BVES ENSG00000112276	0.777036	1.28838	1.0275	1.2742	1.16993	0.963505	0.856615	1.02005	0.838047	0.832214
BYSL ENSG00000112578	0.822414	1.10867	1.04187	0.823216	1.07029	0.765352	0.968077	0.876403	1.05688	1.06281
BZW1 ENSG00000082153	0.840696	1.133	0.96962	1.10278	0.858158	0.945447	1.08606	1.14902	0.856544	0.964456
BZW2 ENSG00000136261	1.15918	1.10816	0.857357	1.02289	1.01116	0.894632	1.10664	0.966236	0.912631	0.951727
C10orf10 ENSG00000165507	0.878125	0.772324	0.864638	1.01024	0.805362	0.933001	0.952195	1.19805	1.00302	0.88427
C10orf107 ENSG00000183346	1.10434	0.810455	0.949317	1.11838	1.22354	0.90355	0.887312	0.925523	0.920902	1.20655
C10orf11 ENSG00000148655	0.901972	1.00565	1.10649	0.986729	0.760286	0.856515	1.13707	1.36162	0.782554	0.937504
C10orf128 ENSG00000204161	0.835605	1.03141	1.12851	0.936245	0.830349	0.772937	0.858614	0.857783	1.19895	1.0921
C10orf2 ENSG00000107815	1.10979	1.05191	1.00425	0.945146	1.068	0.830067	0.895806	0.959572	0.798736	1.10324
C10orf35 ENSG00000171224	0.959098	0.944058	1.2054	0.887372	1.23243	1.2298	1.09243	1.41069	0.825508	1.09145
C10orf53 ENSG00000178645	1.23407	1.04403	1.30004	0.838621	0.977278	1.36004	0.688689	1.08699	0.929294	0.952443
C10orf54 ENSG00000107738	0.971133	0.816075	1.17116	0.933915	0.946888	0.811785	0.881189	1.34135	1.07152	1.04251
C10orf55 ENSG00000222047	1.18038	0.999216	1.31769	0.979584	1.01032	0.863627	0.909521	1.22643	0.939853	1.10811
C10orf76 ENSG00000120029	0.841809	0.895626	0.889084	1.15576	0.709285	1.11976	1.12768	0.960895	1.03224	1.0394
C10orf88 ENSG00000119965	0.808791	0.924188	0.910167	1.29092	0.731915	0.83486	1.39211	0.849543	1.12958	1.07534
C10orf95 ENSG00000120055	1.03533	0.93202	1.02002	1.17123	0.771023	1.07544	0.879359	0.896216	1.07208	0.951062
C10orf99 ENSG00000188373	0.93696	0.916931	1.25612	0.960628	1.01118	1.11979	0.938036	1.01075	1.07305	0.939746
C11orf1 ENSG00000137720	1.05766	1.08687	0.830115	0.813436	0.741858	1.04827	1.2127	1.00883	0.922066	0.803019
C11orf16 ENSG00000176029	1.22705	1.30233	1.24706	1.04892	0.944183	0.88308	1.09044	0.95903	0.937422	1.0703
C11orf21 ENSG00000110665	0.784528	1.20898	1.01487	0.892302	0.932807	1.09441	0.986976	0.978811	1.02937	0.882736
C11orf24 ENSG00000171067	0.885387	1.12983	1.17596	0.971219	1.18676	0.917985	1.16161	0.974455	1.19804	0.925449
C11orf31 ENSG00000211450	0.781798	1.08663	0.78295	0.810745	0.838296	0.995962	1.13643	0.811482	0.832614	1.19901
C11orf40 ENSG00000171987	0.927205	0.931913	1.15111	0.957599	1.41123	0.982675	0.796328	0.949316	0.90126	0.723237
C11orf45 ENSG00000174370	0.847166	0.752388	0.973774	1.1026	0.994389	0.971103	1.12523	1.04577	0.806565	1.0919
C11orf49 ENSG00000149179	0.907809	0.903214	0.879426	0.840261	1.00717	1.0393	0.842709	0.961779	1.00604	0.98816
C11orf52 ENSG00000149300	0.853267	1.00006	0.932794	1.11503	1.27144	1.0877	0.879918	1.02427	0.972454	1.00552
C11orf54 ENSG00000182919	1.02001	1.23105	1.02223	1.0614	0.880762	0.731368	0.970718	0.773175	1.04583	1.09895
C11orf57 ENSG00000150776	1.0846	0.954371	1.11699	1.02032	0.865952	1.14851	0.767064	0.863838	1.03917	1.01928
C11orf58 ENSG00000110696	0.920138	1.00592	1.02475	0.963014	1.03842	1.07661	1.01958	1.02715	0.865732	0.906783
C11orf63 ENSG00000109944	0.837216	0.93346	1.05135	0.822228	0.984066	1.13479	1.17122	0.931501	1.16797	0.963809
C11orf65 ENSG00000166323	1.14993	0.925818	0.873219	1.25447	0.966564	1.14351	1.10757	1.21453	0.921077	0.874466
C11orf68 ENSG00000175573	0.861194	0.97433	0.736652	0.764037	0.938421	1.04733	0.935279	0.788505	1.09857	1.18001
C11orf70 ENSG00000137691	0.889934	0.954277	1.11561	1.05196	0.908569	0.962367	1.17919	0.883552	0.898258	1.03199
C11orf71 ENSG00000180425	1.11317	0.718714	1.09139	0.948365	0.818944	1.21917	0.76768	0.734721	0.614397	1.05997
C11orf74 ENSG00000166352	1.15835	0.946419	1.0881	0.987538	0.910766	1.1429	0.883179	0.889163	0.788367	0.916008
C11orf80 ENSG00000173715	1.12467	0.973138	1.05287	1.01145	1.09421	1.04462	0.846658	0.721809	0.709126	0.83769
C11orf84 ENSG00000168005	0.812469	1.04642	0.830923	0.825388	0.753733	0.980825	0.825482	1.16292	1.07662	0.932614
C11orf87 ENSG00000185742	1.03955	0.891226	0.960906	1.13533	1.16545	0.830211	0.965824	1.09997	0.914457	1.09376
C11orf88 ENSG00000183644	0.877428	0.813485	1.29749	0.999078	1.0042	1.2065	0.947007	0.887591	0.952164	1.13622
C11orf95 ENSG00000188070	1.09579	1.0836	0.963801	0.949252	0.901719	0.937525	0.868667	1.07936	0.946381	1.2084
C11orf96 ENSG00000187479	0.48948	1.09738	0.506794	1.0592	1.15618	0.807231	1.522	0.894638	1.11717	1.1013
C11orf98 ENSG00000278615	1.23272	1.12916	1.05821	1.15836	1.17766	0.893505	1.28229	0.979422	0.791115	0.875154
C12orf10 ENSG00000139637	0.971756	1.04117	1.03604	0.997067	0.963607	0.734503	0.931655	1.15823	1.27368	0.962063
C12orf29 ENSG00000133641	0.785379	0.857759	1.002	1.06611	0.882491	0.854305	0.948695	0.966256	0.743953	1.18164
C12orf4 ENSG00000047621	0.98814	1.15657	0.883698	1.01214	1.09367	0.963215	0.984806	0.855972	1.17213	0.758331
C12orf40 ENSG00000180116	1.10461	0.953395	0.974929	1.29	0.967904	1.11402	1.11251	0.992021	0.963185	0.890888
C12orf42 ENSG00000179088	0.870805	0.978978	1.15931	1.16002	1.00557	1.09347	0.976189	1.08945	0.983958	0.838027
C12orf43 ENSG00000157895	0.948049	1.022	1.00586	1.08858	1.27466	1.03762	0.911215	1.08037	1.30694	0.86481
C12orf45 ENSG00000151131	1.1088	1.28438	1.37992	1.07288	0.928917	0.955746	0.911571	1.15544	1.16758	0.7908
C12orf49 ENSG00000111412	0.810472	0.747414	1.01225	1.06433	1.0075	0.747451	0.897994	1.1035	1.10955	0.946574
C12orf50 ENSG00000165805	0.968947	0.931396	1.1234	0.850546	1.11614	0.686551	1.00378	0.90149	0.760413	1.30358
C12orf54 ENSG00000177627	0.950718	0.81735	0.539175	0.849544	0.887137	1.06185	1.02881	0.937763	1.16016	0.892296
C12orf56 ENSG00000185306	1.07912	1.14273	0.941915	0.989556	0.921497	0.782893	1.0666	1.02187	0.82321	0.926383
C12orf57 ENSG00000111678	0.877757	1.06848	1.08908	0.883216	0.690689	1.09336	1.36508	1.20457	0.910283	1.09653
C12orf60 ENSG00000182993	0.788661	1.09078	0.944633	0.991949	1.22857	1.01361	0.995965	1.20155	0.736337	0.947322
C12orf65 ENSG00000130921	1.03464	0.986793	1.28851	0.956198	0.91236	0.964053	1.11894	0.873378	1.05595	0.9777
C12orf66 ENSG00000174206	1.18372	0.937238	1.14297	1.05824	1.22399	1.02109	0.943445	1.0672	0.965799	0.805882
C12orf71 ENSG00000214700	0.74687	1.00626	1.14216	1.03545	1.05188	1.09443	0.977722	1.07587	0.88829	0.914635
C12orf73 ENSG00000204954	0.878086	1.08954	1.06819	0.941659	0.909418	0.969059	0.918154	1.0151	0.95309	0.812625
C12orf75 ENSG00000235162	0.928242	1.13056	1.08189	0.888367	0.874256	0.897767	0.855117	0.922062	1.12314	1.31412
C12orf76 ENSG00000174456	0.967082	1.28677	0.863253	1.05781	0.842501	0.978802	0.989487	0.839041	1.00222	0.91445
C14orf1 ENSG00000133935	0.861667	0.775538	0.906709	1.32462	1.1291	0.829523	0.870252	1.11661	0.922742	1.10266
C14orf105 ENSG00000100557	1.02125	1.25008	1.15275	0.834298	0.782387	0.970904	1.14046	0.94377	0.814089	1.02186
C14orf119 ENSG00000179933	1.16678	0.772394	1.06454	0.91363	1.046	1.1793	0.911841	0.73636	0.907746	0.886296
C14orf132 ENSG00000227051	1.14603	1.26392	0.911867	0.999168	1.08664	1.07612	0.688216	1.02018	0.882565	1.11803
C14orf142 ENSG00000170270	1.02686	0.902131	1.19541	0.925776	0.981249	1.16645	0.918752	0.954859	0.925797	0.859918
C14orf159 ENSG00000133943	0.902752	0.964055	1.13436	1.00782	0.911563	1.13901	0.872092	1.10003	0.823937	0.997185
C14orf166 ENSG00000087302	1.02604	0.891047	0.947656	0.94282	0.979936	0.966086	0.67054	1.15016	1.21004	1.14789
C14orf169 ENSG00000170468	0.938628	1.13351	1.21199	1.0693	0.860077	1.09603	0.843043	0.861811	0.96694	1.09248
C14orf180 ENSG00000184601	1.05952	1.01645	0.879843	1.22509	1.18287	0.909607	0.802773	1.10521	0.91285	0.874518
C14orf2 ENSG00000156411	1.30823	1.06307	1.09892	0.897387	1.33336	0.806391	1.04323	0.867083	1.1361	0.702807
C14orf28 ENSG00000179476	1.155	0.750073	1.01366	1.08084	1.0636	1.05138	1.2016	0.871185	0.834393	0.902345
C14orf37 ENSG00000139971	1.01653	1.0507	1.28798	0.84959	1.24845	0.924168	1.14506	1.28622	0.864402	1.03656
C14orf39 ENSG00000179008	1.08531	0.918556	0.65852	0.997417	0.973722	0.697419	1.00814	1.07595	1.22485	0.987996
C14orf79 ENSG00000140104	1.10603	0.815438	0.692767	0.762915	0.656405	1.0758	1.17644	0.918163	0.757777	1.09362
C14orf80 ENSG00000185347	1.19035	1.04384	0.729848	0.973136	1.07941	0.81559	1.08299	0.788013	0.846848	1.01519
C14orf93 ENSG00000100802	1.06344	1.14341	0.896128	0.954267	0.908768	1.19226	0.799668	0.958223	0.730721	1.05768
C15orf39 ENSG00000167173	0.826272	1.03009	1.08468	0.863459	1.06747	0.816298	0.910155	0.69309	1.15872	1.09818
C15orf40 ENSG00000169609	0.787484	0.958235	1.32874	1.09277	1.00707	1.0119	0.846035	1.12895	1.00696	0.759222
C15orf41 ENSG00000186073	0.869808	0.934853	0.83651	0.987707	1.2051	0.909445	1.0203	1.12276	1.09127	1.02169
C15orf48 ENSG00000166920	1.09195	0.950659	1.25944	0.946607	0.875123	1.48337	0.989031	0.852451	1.26313	0.757961
C15orf52 ENSG00000188549	0.928707	1.01896	0.970095	1.06151	1.09611	0.929554	1.08606	0.973202	0.949233	1.0675
C15orf53 ENSG00000175779	1.11031	1.16278	0.707668	1.12829	1.06736	1.08265	0.972327	1.04913	0.973233	1.08602
C15orf57 ENSG00000128891	0.952645	0.980754	0.979553	1.07296	1.08945	0.808366	1.12124	1.11616	1.05925	0.95488
C15orf59 ENSG00000205363	0.858345	0.932838	0.832085	1.03567	1.01552	1.06054	0.960461	0.994724	0.914512	1.01774
C15orf61 ENSG00000189227	1.1299	1.05137	0.99792	0.709225	1.20706	1.16681	0.881636	1.07036	1.24548	0.901543
C15orf62 ENSG00000188277	1.09585	1.13948	1.01875	0.860223	0.909326	1.06208	0.833676	1.11747	1.14568	0.991421
C15orf65 ENSG00000261652	1.0493	0.99878	1.06697	1.0035	1.17965	1.01742	0.758271	0.892155	1.02085	0.881531
C16orf13 ENSG00000130731	0.889073	0.827117	1.02768	0.812504	1.01499	0.903302	0.766424	1.05207	0.839444	0.780485
C16orf45 ENSG00000166780	1.0689	0.916022	1.04767	1.18348	0.989159	1.07378	1.03434	1.11685	0.891611	0.859342
C16orf46 ENSG00000166455	0.89942	1.0441	1.20376	1.17498	1.01786	0.963642	1.03909	1.00384	0.920599	0.766621
C16orf52 ENSG00000185716	1.07638	0.949368	1.21761	1.1289	0.970247	1.06101	1.18607	0.823318	1.20623	1.11656
C16orf54 ENSG00000185905	0.815463	0.941823	0.798945	1.05554	1.06363	1.08012	0.969041	1.03405	0.813974	0.897272
C16orf58 ENSG00000140688	1.66839	0.811181	0.986338	1.07114	0.85978	1.13283	1.10115	1.05633	1.15158	0.644865
C16orf59 ENSG00000162062	1.08851	0.799821	0.995006	0.805442	0.867754	1.00415	0.975673	1.22613	1.08319	0.965224
C16orf62 ENSG00000103544	1.12142	0.880678	0.902237	1.19571	0.962187	0.924357	0.842049	1.07922	0.855466	0.943472
C16orf70 ENSG00000125149	1.01453	0.793492	1.08365	1.16211	1.19637	0.857224	1.09285	1.06632	0.878007	1.04953
C16orf71 ENSG00000166246	1.07415	0.90178	0.808943	1.08119	0.883893	0.923399	1.26331	0.967864	0.984743	0.979244
C16orf72 ENSG00000182831	0.885952	0.860178	1.09623	0.7733	1.09254	0.872881	0.883462	0.922013	0.753659	1.01169
C16orf74 ENSG00000154102	1.07808	0.832938	0.738267	0.863592	0.886001	0.940362	0.824591	0.882832	0.728296	0.982443
C16orf78 ENSG00000166152	1.16522	0.935476	0.857999	1.00222	1.25661	0.997686	0.853086	0.994257	0.956185	1.08834
C16orf86 ENSG00000159761	1.02776	1.01645	0.925924	1.15998	0.887363	0.974106	0.882775	1.14621	1.00866	0.960699
C16orf87 ENSG00000155330	0.953875	1.02687	1.00689	0.925378	0.981644	0.830437	1.11623	0.869163	0.898314	0.934696
C16orf89 ENSG00000153446	0.85321	0.91125	0.922881	1.06059	1.07735	1.09564	0.866926	0.971067	0.895365	1.00789
C16orf91 ENSG00000174109	0.901659	1.32077	1.01249	0.845561	0.930947	0.987698	0.909044	1.01416	0.974399	1.14475
C16orf95 ENSG00000260456	0.77234	0.808433	0.807448	1.09346	1.1213	1.20873	0.894438	1.05479	0.81415	1.15922
C17orf107 ENSG00000205710	1.0288	0.924836	0.798122	1.0021	0.836713	0.855912	0.957122	1.04717	1.2149	1.11417
C17orf49 ENSG00000258315	1.1324	1.11761	1.09696	0.987932	0.798661	0.883189	0.973889	0.642329	0.886137	1.0088
C17orf50 ENSG00000270806	1.08487	0.836791	0.826202	0.986105	1.16605	1.11724	0.91451	1.07034	0.839872	1.20317
C17orf51 ENSG00000212719	1.39946	0.748478	0.864029	0.999662	0.952876	0.99825	1.05765	0.874714	1.10324	0.990393
C17orf53 ENSG00000125319	0.954059	0.831376	0.895558	1.06425	1.00151	1.04726	0.80979	0.911328	1.08568	0.97816
C17orf58 ENSG00000186665	0.994327	1.00638	1.02947	1.16082	0.941194	1.03481	1.0739	1.00739	1.02339	0.951408
C17orf62 ENSG00000178927	1.20945	1.07114	1.05145	0.873144	1.26578	1.03255	0.949428	1.10781	1.20728	0.882467
C17orf64 ENSG00000141371	1.04439	0.94997	0.849677	1.0177	1.06077	1.08621	1.20912	0.997827	0.994596	0.900881
C17orf67 ENSG00000214226	0.894256	1.25195	0.919315	0.997701	0.786023	0.857613	0.979502	0.878016	1.05873	1.04054
C17orf75 ENSG00000108666	1.06843	0.869733	0.939843	0.97152	0.854343	0.90513	0.982823	0.871168	1.08787	0.93811
C17orf78 ENSG00000278505	0.918176	1.09322	1.08732	0.818476	1.29086	0.834542	1.17715	1.18391	1.21253	0.851712
C17orf80 ENSG00000141219	1.04482	1.11766	1.10072	0.865062	1.04848	1.01613	0.799432	1.17752	0.916328	0.727035
C17orf89 ENSG00000224877	1.38518	1.05275	0.779785	1.17496	1.24405	0.766452	1.07837	0.974863	0.898856	1.01239
C17orf96 ENSG00000273604	0.980581	1.07184	1.05021	1.23725	0.878004	0.685743	0.949917	0.952699	0.76022	1.00661
C17orf97 ENSG00000187624	0.729322	1.1437	0.928019	0.863769	1.14226	1.23787	0.785723	1.00495	0.974846	0.922763
C17orf99 ENSG00000187997	1.16231	1.17602	0.828092	0.844632	1.28534	0.901619	1.00284	1.04003	0.78263	0.857264
C18orf21 ENSG00000141428	1.22564	0.966664	0.953316	0.967452	0.845283	1.16563	0.864028	1.16348	1.06398	0.931723
C18orf25 ENSG00000152242	0.795066	1.22061	0.998958	1.07272	0.89856	1.21355	0.883709	0.984069	0.839184	1.03275
C18orf32 ENSG00000177576	0.82934	1.17194	0.909723	0.797923	1.07179	1.09319	0.989422	0.828279	0.81236	0.572295
C18orf54 ENSG00000166845	0.956513	0.794811	0.903312	1.46253	0.99547	0.84895	0.811184	0.915647	0.893062	1.08151
C18orf63 ENSG00000206043	1.01965	1.08739	1.04657	1.06017	1.13233	1.07013	0.867571	1.08924	0.940755	0.943792
C18orf8 ENSG00000141452	1.34818	1.03424	0.972294	0.753318	0.927369	1.0179	0.920405	0.985669	1.20834	1.01988
C19orf12 ENSG00000131943	0.888927	0.897232	0.946289	0.867053	0.792795	0.845596	1.25101	1.18062	0.958513	0.824615
C19orf18 ENSG00000177025	1.05939	1.07023	0.77103	1.07878	0.934747	0.645683	1.04326	0.997997	0.848971	1.31468
C19orf24 ENSG00000228300	1.02723	0.786235	0.757366	1.2094	1.18793	1.36312	0.970921	1.07248	0.959362	0.957035
C19orf25 ENSG00000119559	1.0261	1.15086	1.19888	1.09192	0.878602	1.12637	0.98511	1.12987	0.911196	0.760456
C19orf33 ENSG00000167644	1.00955	0.774956	0.93249	1.28783	0.866158	0.932471	1.19342	0.861505	1.26595	1.06222
C19orf35 ENSG00000188305	1.14537	0.996969	1.13381	0.937735	0.719673	1.12158	0.910718	1.13915	1.02293	0.821333
C19orf38 ENSG00000214212	0.96788	0.995608	1.2026	1.17538	0.950562	0.890519	1.00611	0.990052	1.06315	0.688887
C19orf43 ENSG00000123144	0.953235	1.19103	0.913352	1.10289	1.07868	0.891146	1.09696	1.04497	1.11961	0.797185
C19orf44 ENSG00000105072	1.19932	0.990914	1.02347	1.24835	1.01416	0.789842	0.983059	0.822196	0.768291	1.12637
C19orf45 ENSG00000198723	1.38709	0.748145	1.223	0.87654	0.978861	1.02365	0.804226	0.878985	0.955323	0.908691
C19orf47 ENSG00000160392	0.844658	1.61411	0.784939	1.00275	0.928414	1.06644	1.08746	0.825781	0.993751	0.848602
C19orf48 ENSG00000167747	1.29194	1.22847	1.04183	1.03026	0.966009	0.760373	1.02512	0.89768	0.883738	1.08894
C19orf52 ENSG00000142444	0.988916	1.32136	0.971148	0.911835	0.872538	1.01156	0.888518	1.06199	0.729079	0.88164
C19orf53 ENSG00000104979	1.28222	0.950888	0.942224	1.16974	1.01956	0.835141	0.89255	1.08585	0.907734	0.929075
C19orf54 ENSG00000188493	0.818368	1.09853	0.925224	1.08644	1.01357	1.16333	1.0566	1.00234	0.830883	0.88538
C19orf57 ENSG00000132016	1.12159	1.08314	0.753153	0.958451	0.985668	1.23803	1.19093	1.36241	1.07458	1.07214
C19orf60 ENSG00000006015	1.04714	1.0841	0.878501	1.04976	0.852452	1.23189	1.00163	1.1298	0.903039	0.931093
C19orf66 ENSG00000130813	0.825222	1.08311	0.850415	0.962786	0.873123	1.29374	0.847282	1.18866	0.989245	1.10579
C19orf68 ENSG00000185453	0.918325	0.957506	1.03233	0.834581	0.786871	1.22572	0.817469	0.947121	1.08691	0.863914
C19orf70 ENSG00000174917	1.00441	0.702241	1.132	0.856078	0.799853	1.04722	1.07303	0.967576	0.87618	1.02102
C19orf71 ENSG00000183397	1.38414	0.965786	1.12423	0.880074	1.4314	1.12509	1.06649	1.0536	0.838992	1.16908
C19orf73 ENSG00000221916	1.20081	0.928992	1.48719	1.02708	0.841588	0.852859	0.807455	0.767309	0.947717	1.18678
C19orf81 ENSG00000235034	0.787274	0.995564	1.17196	0.896375	0.804815	1.13708	1.15182	1.22805	1.08757	0.976649
C1D ENSG00000197223	0.983782	1.14399	0.868138	0.888672	1.05017	0.889223	1.11882	1.16372	1.06877	0.954941
C1GALT1 ENSG00000106392	1.0941	1.3209	1.00008	1.06294	0.945453	1.07558	1.18208	0.990962	0.981837	1.02197
C1GALT1C1 ENSG00000171155	0.780114	0.990996	0.981752	0.946262	0.876117	1.23438	1.07107	0.882201	1.05633	1.03528
C1GALT1C1L ENSG00000223658	1.01349	1.15078	1.05209	1.00215	0.85152	0.990871	0.952959	0.806076	0.899617	1.00634
C1QA ENSG00000173372	1.31027	1.06103	0.805195	1.00043	0.881362	1.12803	1.08287	1.13199	0.897214	0.945755
C1QB ENSG00000173369	1.0806	0.919396	0.911023	0.766677	0.986337	0.697454	0.939975	1.37202	1.13049	1.2063
C1QBP ENSG00000108561	1.13672	0.948527	0.861118	0.907037	0.859929	1.08674	0.970105	1.0802	0.843259	1.10107
C1QC ENSG00000159189	0.953442	1.25936	1.22586	1.11277	1.20433	0.984095	0.907094	0.966869	0.905946	1.04065
C1QL1 ENSG00000131094	1.10075	1.17864	1.39592	0.82478	0.942211	1.06451	0.902867	0.870897	0.890938	1.16106
C1QL3 ENSG00000165985	1.03075	0.914709	1.03941	1.04787	1.0129	1.03986	1.08227	0.958175	0.79117	1.08647
C1QTNF1 ENSG00000173918	0.882229	1.11746	0.954444	0.773811	1.33774	1.00841	0.872555	1.03207	1.1072	0.848517
C1QTNF2 ENSG00000145861	1.04252	1.03779	1.16192	1.0389	0.836348	0.87686	1.09037	1.29333	1.00026	0.955123
C1QTNF3 ENSG00000082196	0.923105	0.878861	1.12989	0.94195	0.810506	0.706041	1.00081	0.919507	1.09564	0.844359
C1QTNF4 ENSG00000172247	1.029	1.13176	1.07692	0.874858	0.862737	0.985582	0.846832	0.874088	1.11055	1.06107
C1QTNF5 ENSG00000223953	1.06756	1.02876	0.862376	1.11336	1.06582	1.12434	1.0454	1.19055	1.10182	1.02388
C1QTNF6 ENSG00000133466	1.0377	0.806259	1.18365	0.875383	0.723664	1.08099	0.775993	1.04823	1.05861	0.955538
C1QTNF7 ENSG00000163145	1.00158	0.989905	0.663011	1.10581	1.01677	0.952947	1.03609	0.912213	1.00802	1.06778
C1QTNF9 ENSG00000240654	1.14941	1.35028	0.724064	0.687624	0.822087	1.26223	0.836172	0.809644	0.936306	1.05395
C1QTNF9B ENSG00000205863	1.14235	0.97767	1.00139	0.930398	1.08004	0.924251	1.23499	0.705068	1.11224	1.03905
C1QTNF9B-AS1 ENSG00000281899	0.955963	1.09183	0.933091	1.00997	0.996225	0.877775	1.11838	1.04965	1.25044	0.955811
C1R ENSG00000159403	0.95762	0.879633	1.31518	1.28978	0.872421	0.961539	0.925065	0.660001	1.15452	1.46167
C1RL ENSG00000139178	1.17929	1.05829	0.971927	0.858677	0.782611	0.965425	1.14358	1.09496	0.691312	0.921218
C1S ENSG00000182326	1.08279	1.16111	0.960525	0.83046	1.00423	0.947694	1.25718	0.947267	1.18132	0.942567
C1orf101 ENSG00000179397	0.87085	0.882536	0.784452	0.82689	0.827044	1.02316	1.14579	0.946431	0.881789	1.04015
C1orf105 ENSG00000180999	0.810983	0.763156	0.953188	1.38738	1.05743	1.09868	0.984024	0.967961	1.01559	1.01176
C1orf106 ENSG00000163362	0.990168	1.14918	1.14667	1.19825	0.82958	0.832384	0.677351	0.853925	0.949575	0.849991
C1orf109 ENSG00000116922	0.878198	1.10958	1.31141	0.88541	1.15867	0.88078	1.09345	0.716585	1.23737	1.16021
C1orf112 ENSG00000000460	1.08777	1.14301	0.717028	0.778527	0.702265	1.07819	1.03132	0.721063	0.844643	1.01433
C1orf115 ENSG00000162817	1.06745	1.10341	0.82655	0.929391	0.87611	1.14354	0.84693	0.891568	1.04926	1.16031
C1orf116 ENSG00000182795	0.857979	0.906881	0.811716	1.08176	1.01165	1.08888	0.762817	0.881909	0.885813	1.09836
C1orf122 ENSG00000197982	0.70237	0.747943	1.18141	1.0236	0.849134	1.03607	1.0481	0.923553	0.884524	0.850908
C1orf123 ENSG00000162384	0.930592	0.885631	1.36694	1.01119	0.963152	0.818401	0.966009	1.13445	0.967165	1.03619
C1orf127 ENSG00000175262	1.15285	0.978667	0.824385	0.993264	0.94665	0.841656	0.936265	1.08248	0.918418	0.931359
C1orf131 ENSG00000143633	1.21306	1.15885	0.861381	0.882593	1.0028	0.862353	0.996817	0.725461	0.845372	0.783453
C1orf145 ENSG00000162913	1.08902	0.834445	1.14007	0.973249	1.08925	1.12278	1.07522	0.742244	1.22626	1.08712
C1orf146 ENSG00000203910	0.993692	0.766302	0.982053	0.906883	0.985843	0.926384	1.01464	1.29882	0.864437	1.22282
C1orf158 ENSG00000157330	0.933104	1.1764	0.917428	1.1754	1.01141	0.794699	0.911632	0.936474	0.932939	0.884349
C1orf159 ENSG00000131591	1.03037	0.880586	0.947444	0.969889	0.822734	0.801443	1.19426	1.00836	0.924902	1.0295
C1orf162 ENSG00000143110	0.857478	0.938839	1.26042	1.06172	0.987605	0.863173	0.958515	1.03402	0.917653	0.914802
C1orf167 ENSG00000215910	1.24963	0.947645	1.06782	1.3347	1.03246	1.03066	0.863655	1.05366	0.896322	1.28363
C1orf168 ENSG00000187889	1.13892	0.81088	0.960224	1.02317	1.03761	1.16139	0.902229	1.02138	1.06393	0.961441
C1orf174 ENSG00000198912	1.07095	0.869908	1.06035	1.00962	0.889557	0.968874	0.969804	0.822464	1.15709	0.944127
C1orf185 ENSG00000204006	1.1027	1.01187	0.866417	1.13741	1.28432	1.16382	0.792947	1.01478	0.953833	1.28821
C1orf186 ENSG00000263961	1.33782	0.914192	0.946385	0.856204	0.977496	0.879914	1.02553	0.747012	1.05563	1.13873
C1orf194 ENSG00000179902	0.859381	0.866324	0.925688	0.803279	0.928001	0.957307	1.08754	1.11177	1.09702	1.02065
C1orf198 ENSG00000119280	1.05957	1.06523	1.07035	0.918526	0.790165	0.931279	1.00886	1.20257	1.08566	1.26543
C1orf204 ENSG00000188004	1.27027	0.996462	0.998745	1.40684	0.998919	0.897121	0.854526	0.955267	1.02521	0.899376
C1orf21 ENSG00000116667	1.11988	1.03763	0.806944	1.00038	1.11622	0.920959	0.929647	0.948996	1.17415	1.10615
C1orf210 ENSG00000253313	1.03926	1.00238	0.907923	0.798653	0.928555	0.809179	0.71038	1.16693	1.02815	1.21161
C1orf216 ENSG00000142686	0.892339	1.35905	0.951684	1.09818	1.07159	0.898632	1.10602	1.21536	1.04237	0.769076
C1orf226 ENSG00000239887	0.884974	1.12801	0.882395	0.732797	0.912257	0.934893	0.997651	0.746158	0.90223	0.956802
C1orf228 ENSG00000198520	0.975626	0.850212	0.965569	0.894968	1.03076	1.10882	1.07666	0.712014	0.908498	0.857011
C1orf234 ENSG00000227868	1.05482	1.00724	0.957433	0.997499	0.923844	0.886202	0.899913	1.19322	1.04915	0.954615
C1orf27 ENSG00000157181	0.830576	0.918949	1.11091	0.952968	1.15897	1.19839	1.03864	0.923808	1.05797	1.05429
C1orf35 ENSG00000143793	0.85557	0.973141	1.23683	1.16465	0.884938	0.822225	0.959687	1.07863	0.962402	0.793636
C1orf43 ENSG00000143612	0.81122	0.95488	0.823104	0.909417	1.47629	0.86488	0.932508	1.11873	0.921452	1.02849
C1orf50 ENSG00000164008	1.02015	1.07179	0.849949	1.13927	0.813971	0.835086	1.21043	0.787072	0.797776	1.39202
C1orf52 ENSG00000162642	0.9167	1.21279	1.13016	0.767444	0.841013	0.80388	1.03812	1.06787	1.04395	1.0999
C1orf53 ENSG00000203724	0.90501	0.90467	0.895171	0.92351	1.11267	0.821143	1.0177	1.1706	0.932195	0.865913
C1orf54 ENSG00000118292	0.769533	1.16727	0.885563	0.862495	1.13821	0.83475	0.690301	1.21797	1.32029	0.905672
C1orf56 ENSG00000143443	0.663615	1.21096	0.959184	0.835049	0.992843	1.11383	0.842045	1.05629	1.06636	1.11998
C1orf64 ENSG00000183888	0.784763	0.901222	1.00971	1.12664	1.01688	0.88357	1.01254	0.946133	0.944159	0.94694
C1orf74 ENSG00000162757	1.02556	0.974526	0.780267	1.01767	1.05793	1.09351	0.610363	1.15131	0.872683	1.01099
C1orf87 ENSG00000162598	1.03201	1.29979	0.838842	1.13912	1.3451	0.992691	0.882365	1.11796	1.00443	1.10593
C2 ENSG00000166278	0.737647	1.00377	0.817912	0.911733	0.937082	0.764378	1.02646	1.15598	1.05673	1.03459
C20orf144 ENSG00000149609	0.903272	1.0541	0.875777	0.899315	0.868968	0.944819	0.92654	0.869698	1.00398	0.757629
C20orf194 ENSG00000088854	0.976154	1.20271	0.892123	0.893472	1.24068	1.22492	0.815239	0.985741	1.04989	0.92102
C20orf196 ENSG00000171984	1.11761	0.872758	0.910153	1.20288	0.82369	1.06605	0.864241	0.926926	0.755364	0.795043
C20orf24 ENSG00000101084	1.03523	0.886127	1.15064	1.06321	1.11728	1.08427	0.939336	1.10115	1.07673	1.1546
C20orf27 ENSG00000101220	0.806383	0.878651	0.754105	0.96845	1.02207	1.37011	0.903448	0.857372	0.876938	1.08649
C20orf96 ENSG00000196476	0.97013	0.904049	1.04894	1.21144	0.940941	1.02519	0.940766	0.859313	0.913627	0.92565
C21orf2 ENSG00000160226	0.911623	1.09297	1.17425	1.23251	1.06548	1.23588	1.084	1.05287	0.71787	0.857973
C21orf33 ENSG00000160221	1.18506	1.09231	0.864241	0.892597	1.06687	1.15308	1.09587	0.956751	1.22352	1.03915
C21orf58 ENSG00000160298	1.42895	0.876839	0.997283	1.05691	0.81581	1.04701	1.09708	0.914171	1.0743	0.904547
C21orf59 ENSG00000159079	0.745209	0.824461	1.1505	1.08335	1.06814	0.973744	0.83934	0.767573	1.06865	1.0769
C21orf91 ENSG00000154642	1.077	1.35298	0.941436	0.896629	1.33826	0.861624	1.16797	0.833411	0.78789	1.03086
C22orf15 ENSG00000169314	1.14398	1.0723	1.00244	0.911446	0.939296	1.01107	0.842736	1.09605	0.925359	1.06137
C22orf23 ENSG00000128346	1.3484	1.31933	0.810299	1.01901	0.981777	0.918632	0.884734	1.04469	0.988791	0.827602
C22orf29 ENSG00000215012	0.813184	0.959545	1.21246	0.812358	1.01648	0.708484	0.814364	0.797191	1.14253	1.64035
C22orf31 ENSG00000100249	1.14227	0.744986	1.27157	1.07346	0.973072	1.20338	1.04817	1.02466	0.967081	0.861093
C22orf39 ENSG00000242259	1.02363	1.16038	0.794112	1.03342	0.596025	0.83185	0.771524	1.00165	0.815603	1.20268
C22orf42 ENSG00000205856	1.00715	0.781458	0.927685	0.951024	1.16005	1.05716	0.98053	0.940506	0.947582	1.181
C22orf46 ENSG00000184208	0.731588	1.21416	0.915636	0.900425	0.935048	0.963756	1.09184	0.89448	1.20568	0.737005
C2CD2 ENSG00000157617	0.933457	1.16546	1.1129	1.09617	1.32824	0.906242	0.893028	0.946957	0.78644	0.810647
C2CD2L ENSG00000172375	0.967486	0.816058	0.835135	0.892776	1.2475	1.13713	0.980996	1.04373	0.807852	0.928817
C2CD3 ENSG00000168014	1.26859	1.11865	0.882738	1.23127	0.951015	0.765118	1.03471	0.923626	1.18174	0.722541
C2CD4A ENSG00000198535	1.00277	0.887896	1.1718	1.14942	0.836328	1.2072	1.06888	1.07436	0.935819	0.944786
C2CD4B ENSG00000205502	0.814177	1.0124	0.966008	1.13527	0.920438	0.958482	0.741113	0.884009	0.749007	0.860518
C2CD4C ENSG00000183186	1.01511	1.04347	1.30762	0.868559	0.66534	0.713323	1.03713	1.21352	1.19475	0.989715
C2CD4D ENSG00000225556	1.04478	0.940843	0.953283	0.688461	1.12607	0.760981	0.862184	1.02555	0.752432	1.34916
C2CD5 ENSG00000111731	1.05432	0.861285	1.11383	1.05796	0.865106	1.07266	0.92413	0.833272	0.822029	0.717506
C2orf15 ENSG00000273045	1.06797	0.948045	0.896326	1.26612	1.02153	1.14582	0.95288	0.980128	1.1423	1.06246
C2orf40 ENSG00000119147	1.01503	0.728904	1.39167	1.07821	1.03024	0.896576	1.11977	1.05208	1.22462	1.079
C2orf42 ENSG00000115998	1.06858	0.864833	0.891487	0.934283	1.00294	1.00685	1.1882	0.804806	1.16854	0.952543
C2orf47 ENSG00000162972	0.826189	0.863474	0.744761	0.92027	0.93391	1.03661	0.758604	0.800354	1.0773	1.0814
C2orf49 ENSG00000135974	0.781793	1.19465	0.689127	0.99672	0.903869	0.933811	1.08637	0.902767	1.02818	0.810634
C2orf50 ENSG00000150873	0.972923	1.16169	0.999594	1.11456	0.795174	0.792184	0.884498	1.08112	1.14243	1.09268
C2orf54 ENSG00000172478	1.13226	0.804332	1.00854	1.00284	0.933752	0.965906	0.821553	0.905026	0.765601	0.892317
C2orf68 ENSG00000168887	0.863083	1.07603	1.01853	0.934472	0.957534	0.97123	1.01815	1.22557	1.23905	0.951584
C2orf69 ENSG00000178074	0.975591	1.02712	0.891643	0.944042	0.936346	1.05668	0.953855	1.071	1.04608	0.981659
C2orf70 ENSG00000173557	1.00731	1.46278	0.84606	1.19908	1.01654	1.18413	0.79488	0.946099	0.969828	1.11728
C2orf71 ENSG00000179270	1.42334	1.08617	0.885602	0.997729	0.939505	1.14983	0.940897	0.981543	1.04843	1.00518
C2orf72 ENSG00000204128	0.890974	0.879332	0.897758	0.861498	0.970404	0.931637	1.06843	1.00612	1.37614	0.819653
C2orf73 ENSG00000177994	0.662088	1.01809	0.851421	0.939475	0.897252	1.14954	1.25881	0.652484	0.946437	0.94754
C2orf74 ENSG00000237651	0.864374	1.08938	0.950514	0.972346	1.04252	0.965858	0.993692	0.731028	0.889651	1.05838
C2orf76 ENSG00000186132	1.03009	0.808575	1.17763	0.901951	0.900966	1.05557	1.05435	0.95515	0.821534	0.960698
C2orf80 ENSG00000188674	1.13417	0.866921	1.21744	1.18155	0.853432	1.14202	0.941178	0.876322	0.835139	0.980162
C2orf81 ENSG00000159239	0.894055	1.04882	1.21843	0.970511	1.01176	1.05439	0.839299	1.13795	1.30047	0.809107
C2orf82 ENSG00000182600	0.878113	1.02648	1.05104	0.730886	0.951975	0.986449	0.870276	0.812908	1.01502	0.716401
C2orf88 ENSG00000187699	1.15062	1.00749	1.32204	1.00366	1.09729	0.955212	1.00396	0.767645	1.16106	0.934918
C3 ENSG00000125730	1.3039	0.944796	1.26872	0.908879	1.09999	0.773903	1.02861	1.42134	1.52019	0.544037
C3AR1 ENSG00000171860	1.15339	1.42627	0.797099	1.05574	0.819267	0.810498	0.78669	0.939195	0.988456	1.14618
C3orf14 ENSG00000114405	0.936716	0.96377	0.994614	0.894428	0.723868	0.944028	0.99552	1.01314	1.13937	0.854662
C3orf18 ENSG00000088543	1.10087	1.49	0.964205	0.847567	1.42585	1.01374	0.912071	1.09662	0.750863	1.11373
C3orf33 ENSG00000174928	1.38104	0.895299	1.05031	0.872568	0.845788	1.00346	0.624503	0.967849	1.04542	0.68976
C3orf36 ENSG00000221972	0.846931	1.05447	1.10663	0.82692	1.15158	0.936134	1.05338	0.956592	0.776694	1.03974
C3orf38 ENSG00000179021	1.25765	0.993179	1.04344	0.975914	1.20281	1.11524	1.01644	0.968696	1.1738	0.955771
C3orf49 ENSG00000163632	1.28273	1.0189	1.05889	0.910753	1.10619	0.909813	0.828249	0.884117	1.01057	1.02812
C3orf52 ENSG00000114529	1.03791	0.955177	1.16832	1.18638	1.00241	0.924852	1.0232	1.14924	0.786965	0.962488
C3orf58 ENSG00000181744	1.07595	1.00362	1.20877	0.874535	0.906424	0.965282	0.957245	0.937408	1.00883	1.09176
C3orf62 ENSG00000188315	1.23737	1.11714	0.749178	0.946019	0.826335	0.913572	1.00556	1.21132	1.00495	1.11749
C3orf67 ENSG00000163689	1.19966	1.35293	0.951928	1.03135	0.842133	0.839368	0.959476	0.961551	1.07884	0.91712
C3orf70 ENSG00000187068	0.887292	0.922717	1.00815	1.16669	0.922782	1.05734	1.0098	0.866978	0.802331	0.906555
C3orf80 ENSG00000180044	1.11425	0.873289	1.04316	0.94339	0.760914	1.16484	1.04192	0.959234	0.819952	1.36745
C4A ENSG00000244731	1.06619	0.945189	0.996224	1.18238	1.05011	1.21529	1.04882	1.03489	0.933972	1.03805
C4B ENSG00000224389	1.05534	0.909825	1.05089	1.07204	1.02911	1.11018	1.17848	1.01881	1.22519	0.541991
C4BPB ENSG00000123843	1.12093	0.952442	0.72647	1.03929	0.949328	0.81875	0.75828	1.1409	1.09748	0.83411
C4orf19 ENSG00000154274	0.924633	0.819094	0.954221	0.952799	0.95538	1.09096	0.962093	1.07283	0.871543	1.01832
C4orf26 ENSG00000174792	0.832236	0.819831	1.12631	0.817105	1.01423	1.01155	0.840082	1.06577	0.83744	0.918099
C4orf3 ENSG00000164096	1.40901	0.971535	0.902085	1.00776	0.880406	0.819547	0.808626	0.771474	0.859391	1.40842
C4orf32 ENSG00000174749	1.23291	1.02899	0.960933	1.18066	0.903027	0.810716	0.990103	0.947817	1.01347	1.03843
C4orf33 ENSG00000151470	1.16453	1.18447	1.16572	1.03254	1.119	1.0097	1.27766	0.838361	0.917744	0.890859
C4orf36 ENSG00000163633	1.21147	0.851605	1.21094	0.935838	0.808235	1.13729	0.788894	0.794904	1.15597	1.24214
C4orf46 ENSG00000205208	0.941773	0.833739	0.830648	1.19789	0.902551	0.925343	0.923469	1.03626	0.936731	0.900182
C4orf47 ENSG00000205129	1.1621	1.01035	1.14387	0.871875	1.06228	1.14955	1.32607	1.00597	1.16351	0.88521
C4orf48 ENSG00000243449	0.879074	0.930404	0.799589	1.01753	1.35553	1.02426	0.961163	0.98057	0.95051	1.00741
C5 ENSG00000106804	0.860054	0.82057	0.907009	0.915362	0.785924	0.978456	0.849682	0.984352	0.91169	0.759301
C5AR1 ENSG00000197405	0.842709	0.875759	0.954706	1.23446	0.97011	0.815566	0.925567	0.809593	0.904547	1.08815
C5AR2 ENSG00000134830	1.26256	0.88106	0.888607	1.06117	0.868472	0.953959	1.03659	0.771334	0.989814	0.779888
C5orf15 ENSG00000113583	0.978633	0.928926	0.938702	1.08124	1.03822	0.958369	0.731873	0.883919	0.942955	0.873379
C5orf22 ENSG00000082213	0.844758	0.99984	1.14565	1.00077	1.04245	0.88085	1.12256	0.961182	0.987647	1.05683
C5orf24 ENSG00000181904	0.807922	1.07943	0.928424	1.03983	0.90962	1.02014	0.941102	0.951834	1.10419	0.900863
C5orf30 ENSG00000181751	1.12955	1.27335	1.05433	1.08047	0.964114	0.867124	0.852694	1.0254	1.12458	0.956606
C5orf34 ENSG00000172244	1.11853	0.846185	1.35304	1.16428	1.16485	0.942889	1.06907	1.05818	1.19859	0.948236
C5orf38 ENSG00000186493	1.25356	1.12867	1.12314	1.08368	1.10763	1.08541	1.07267	0.940897	1.02062	0.90283
C5orf42 ENSG00000197603	1.0421	1.07506	1.07246	1.02035	1.08221	0.956695	0.885439	0.763734	1.05501	1.15144
C5orf45 ENSG00000161010	0.940612	0.843069	0.968747	1.11442	1.19354	0.963273	0.983771	0.872139	1.05081	0.934881
C5orf46 ENSG00000178776	1.1936	1.14526	0.927297	1.16536	0.971913	0.895295	0.969587	0.732096	0.927041	0.995983
C5orf49 ENSG00000215217	0.649875	1.05321	0.818853	1.21075	0.816539	1.02784	0.897375	0.943877	0.915467	0.745324
C5orf51 ENSG00000205765	1.0035	0.845167	0.926557	1.06789	1.02028	1.05694	0.965273	1.0431	0.986692	1.09414
C5orf56 ENSG00000197536	1.03903	0.9481	1.05527	0.984285	0.87167	0.776567	0.924421	1.13657	0.851962	1.00948
C5orf58 ENSG00000234511	0.985668	0.864759	1.06519	0.733999	0.946083	0.922521	1.18688	1.25806	0.807085	1.09813
C5orf63 ENSG00000164241	0.96867	0.753404	1.17699	1.04705	0.972147	0.886501	1.16256	0.897397	0.763612	1.10902
C6 ENSG00000039537	1.02711	0.622061	0.89659	1.00886	0.9205	1.00104	1.10157	1.14438	0.919744	0.996681
C6orf1 ENSG00000186577	1.00701	1.00862	1.15292	1.12426	1.00623	1.03175	1.09622	0.876107	0.915512	0.866656
C6orf10 ENSG00000204296	1.08395	0.924118	1.02497	0.899039	1.0276	1.02977	0.798955	1.13274	0.706385	1.01239
C6orf106 ENSG00000196821	0.906741	1.19539	0.966592	0.714015	0.96533	0.865421	0.875195	0.704623	1.14813	0.933593
C6orf118 ENSG00000112539	0.98959	0.957334	1.02181	1.10949	1.03659	1.11214	1.03134	0.916174	0.847295	0.877039
C6orf120 ENSG00000185127	1.15758	0.79593	1.03995	0.77992	1.06971	0.971642	1.01284	1.23577	0.691255	1.04802
C6orf132 ENSG00000188112	1.23914	1.03558	0.902987	0.964159	1.19047	1.11103	0.986868	0.451031	0.808999	0.682256
C6orf136 ENSG00000204564	0.908669	0.995463	0.752085	0.871145	1.28865	0.912597	0.977892	1.19441	0.882038	0.865086
C6orf141 ENSG00000197261	0.946804	1.07356	0.909535	0.701288	1.19956	1.15222	1.17231	1.06316	1.02741	1.12689
C6orf163 ENSG00000203872	0.865134	1.09655	1.0861	0.99596	1.00847	1.17465	0.937674	1.35287	0.988435	1.20357
C6orf201 ENSG00000185689	1.03542	0.865114	0.986264	1.123	0.937662	0.812685	0.956983	0.962599	1.26923	0.953453
C6orf203 ENSG00000130349	0.981275	1.06163	0.773014	1.03187	0.961262	1.04011	1.00389	0.940373	1.09894	0.942326
C6orf222 ENSG00000189325	0.971133	0.936153	0.827548	1.04772	1.06667	0.933472	1.06901	1.09294	0.868262	0.847485
C6orf226 ENSG00000221821	0.81473	1.27072	1.13506	0.618943	0.961219	0.968205	0.821793	1.17821	1.00393	1.01634
C6orf229 ENSG00000260286	0.886532	1.22888	0.831325	0.992631	1.21477	1.00597	1.02917	1.19605	1.07461	1.13272
C6orf25 ENSG00000204420	1.01827	1.53621	0.948818	1.00905	1.15571	1.15678	1.29526	1.13751	0.920271	0.741734
C6orf47 ENSG00000204439	1.02066	1.10701	0.671089	0.797499	0.875955	1.05072	1.00217	0.961634	0.975035	0.874003
C6orf48 ENSG00000204387	1.07545	1.06046	0.780903	0.804043	1.0841	1.08942	0.953648	1.10101	0.938767	0.9947
C6orf52 ENSG00000137434	1.01605	0.916002	0.971453	1.00222	0.956515	1.09646	0.765022	1.07265	1.06872	0.795476
C6orf58 ENSG00000184530	0.8747	0.993319	0.857571	0.97675	1.01492	1.1633	0.980158	0.908735	1.03357	0.862717
C6orf62 ENSG00000112308	1.17971	0.786226	0.629067	1.02297	1.1064	1.11903	1.06447	0.814252	0.959239	0.868239
C6orf89 ENSG00000198663	0.785848	1.00845	0.899273	1.05767	1.16797	0.896482	0.984935	0.997804	0.76827	0.830847
C7 ENSG00000112936	0.863266	0.933982	0.928024	1.17355	0.731094	1.02488	0.811549	0.854318	0.952615	1.36595
C7orf25 ENSG00000136197	0.820111	1.00297	1.06762	0.930512	1.12764	0.805095	0.877145	0.710139	1.10136	0.943316
C7orf26 ENSG00000146576	1.01812	1.10665	1.02493	0.859872	0.855082	0.95979	1.1702	1.17886	0.970493	1.07633
C7orf31 ENSG00000153790	0.888864	0.95437	1.31439	0.811961	0.987147	0.932553	1.19108	0.997662	0.850242	1.21961
C7orf34 ENSG00000165131	1.11401	0.988138	0.820632	0.947683	0.919809	0.905379	0.948385	1.02232	1.12316	0.879155
C7orf43 ENSG00000146826	1.34291	1.05029	0.985299	1.00882	1.07572	0.849037	1.20678	1.01879	0.996756	0.882385
C7orf49 ENSG00000122783	1.2412	0.862692	0.775346	0.856282	0.851198	1.011	1.02124	1.20304	1.03521	1.07913
C7orf50 ENSG00000146540	0.918309	1.71473	1.045	1.1129	0.877387	1.18423	1.07291	1.13435	0.888315	1.12272
C7orf57 ENSG00000164746	1.0459	1.36643	0.887283	0.985321	1.16304	1.00777	1.03606	1.08648	1.25407	1.055
C7orf61 ENSG00000185955	1.40245	0.917934	0.867588	1.05317	1.22959	1.04571	0.666314	0.915294	1.04343	1.18818
C7orf62 ENSG00000164645	0.842509	1.08623	1.10732	0.951544	1.29033	1.16113	1.13018	0.751554	0.925774	0.924294
C7orf73 ENSG00000243317	0.878225	0.931872	0.983029	1.22549	0.928509	1.15185	1.12703	0.800666	1.07314	0.901843
C8G ENSG00000176919	0.972746	1.28717	0.957134	0.860179	0.762121	1.0057	0.931088	0.675436	1.10428	1.08467
C8orf33 ENSG00000182307	1.08842	0.868237	1.34098	0.91866	0.904416	0.996076	1.00473	1.3999	0.90446	1.00973
C8orf34 ENSG00000165084	0.954203	0.82918	0.912969	0.721754	0.850797	0.930084	0.890548	0.963828	1.06675	1.00759
C8orf37 ENSG00000156172	0.823183	1.04822	0.887514	0.981612	0.948157	0.964779	0.951615	1.14361	0.934562	0.963134
C8orf4 ENSG00000176907	1.03575	0.86351	1.13999	1.12481	1.08185	0.985668	0.96222	0.859538	0.852726	1.09779
C8orf44 ENSG00000213865	1.11534	1.00297	1.00318	0.909574	1.17697	1.07009	1.25926	1.11088	1.18096	0.897226
C8orf46 ENSG00000169085	1.11466	1.04584	1.15748	1.12851	1.12019	0.935304	0.935377	1.10456	0.949827	1.13032
C8orf48 ENSG00000164743	0.856288	0.844604	0.912069	1.07054	0.919687	0.994819	0.86927	1.30255	1.04764	0.773684
C8orf58 ENSG00000241852	0.941636	0.652892	0.860504	0.922159	1.09836	0.964303	0.972138	1.11795	0.897287	0.884539
C8orf59 ENSG00000176731	1.21366	0.958478	0.989278	1.1349	1.02854	1.03618	1.20721	0.900071	1.11452	0.929619
C8orf74 ENSG00000171060	1.05965	1.01229	1.09206	1.27087	1.10767	1.15734	0.884193	0.788193	1.02487	0.938171
C8orf76 ENSG00000189376	0.931929	1.01744	1.48384	0.963618	0.931307	1.05271	0.935823	0.838744	0.89634	1.15051
C8orf82 ENSG00000213563	0.838362	0.837062	1.07017	1.34978	1.02677	1.16613	1.21347	0.932474	0.851375	0.85833
C8orf86 ENSG00000196166	0.785843	1.07459	0.908647	0.927217	0.987023	0.949623	1.17318	0.941811	1.03759	0.852345
C8orf88 ENSG00000253250	1.00786	1.14004	0.856335	1.02183	1.00346	0.813293	0.863377	0.960563	0.868469	0.97076
C8orf89 ENSG00000274443	1.10655	1.07172	0.89556	1.09656	1.15227	0.930019	1.01877	1.1561	0.867278	0.916382
C9 ENSG00000113600	1.01124	1.06685	0.996858	0.864547	1.03341	1.00255	0.950546	1.09359	0.964612	0.855253
C9orf114 ENSG00000198917	1.10961	0.926375	1.20643	1.11091	0.977266	0.875957	1.20748	0.940779	1.13353	0.910703
C9orf116 ENSG00000160345	1.05443	0.865857	0.77059	0.862788	1.16635	1.27916	0.89086	0.844059	0.769569	1.09878
C9orf129 ENSG00000204352	1.00476	1.05993	1.03088	0.942843	1.26296	0.946286	0.928246	0.783538	0.895768	0.831178
C9orf142 ENSG00000148362	1.12533	0.676286	1.02333	1.01828	1.21247	1.24407	0.958547	0.929514	0.77945	1.35952
C9orf152 ENSG00000188959	0.910649	0.764451	1.25307	0.96501	0.935834	0.882176	0.984586	1.17236	1.17304	0.88533
C9orf153 ENSG00000187753	1.21988	0.990863	0.923827	1.01061	0.82676	1.34578	1.05186	0.881663	0.949728	0.950026
C9orf16 ENSG00000171159	1.10934	0.675871	0.833512	1.2148	1.19533	1.24202	1.06607	1.1248	0.990452	1.47535
C9orf172 ENSG00000232434	0.760742	0.975966	0.900925	1.0293	0.779456	0.909796	0.954417	0.839421	1.08442	1.32481
C9orf24 ENSG00000164972	0.747644	1.20363	1.13424	1.0088	0.807461	0.72484	0.98133	1.22168	1.07842	0.947386
C9orf3 ENSG00000148120	0.937636	0.765348	1.01517	0.904576	1.14904	0.714122	0.932744	0.899717	1.15984	1.01518
C9orf40 ENSG00000135045	0.935402	0.880737	1.08461	1.11666	1.04279	1.31323	1.00083	1.07272	0.925625	0.763654
[truncated: 14,515 more rows]
