# Supplementary material for: Spatial maps of prostate cancer transcriptomes reveal an unexplored landscape of heterogeneity
Source: Nat Commun. 2018 Jun 20;9:2419. doi: 10.1038/s41467-018-04724-5 (PMC6010471; doi:10.1038/s41467-018-04724-5)
Supplement: Supplementary file 6 — Supplementary Data 3 [file 41467_2018_4724_MOESM6_ESM.zip › Supplementary Dataset 2/experiment0001-contributions_gene_type.tsv]

	Factor 1	Factor 2	Factor 3	Factor 4	Factor 5	Factor 6	Factor 7	Factor 8	Factor 9	Factor 10
A1BG ENSG00000121410	0	0	0	1	0	0	0	0	2	2
A1CF ENSG00000148584	0	0	0	0	0	0	0	0	0	0
A2M ENSG00000175899	426	4	551	1	59	7	6	400	41	508
A2ML1 ENSG00000166535	0	0	0	0	0	0	0	0	2	0
A4GALT ENSG00000128274	14	11	3	0	0	19	15	107	2	5
AAAS ENSG00000094914	6	37	2	20	8	17	9	9	0	0
AACS ENSG00000081760	1	6	1	2	4	4	0	28	0	1
AADACL2 ENSG00000197953	0	0	0	0	0	0	0	0	0	0
AADACL4 ENSG00000204518	0	0	0	0	0	0	0	0	0	0
AADAT ENSG00000109576	5	1	3	2	0	15	7	5	12	0
AAED1 ENSG00000158122	1	0	0	1	1	1	0	2	3	4
AAGAB ENSG00000103591	6	9	5	0	2	15	9	1	4	9
AAK1 ENSG00000115977	10	4	2	5	15	34	0	0	1	8
AAMDC ENSG00000087884	25	4	68	4	1	0	38	1	5	9
AAMP ENSG00000127837	2	2	153	41	44	36	50	28	9	26
AAR2 ENSG00000131043	63	4	16	0	0	0	9	1	2	37
AARD ENSG00000205002	0	0	2	0	0	0	0	0	0	0
AARS ENSG00000090861	2	49	15	34	0	26	35	0	3	30
AARSD1 ENSG00000266967	1	2	5	5	0	6	0	0	0	0
AASDH ENSG00000157426	1	0	0	0	0	0	0	0	1	4
AASDHPPT ENSG00000149313	0	0	0	0	0	2	0	0	0	0
AASS ENSG00000008311	8	0	0	0	0	0	1	3	0	0
AATF ENSG00000275700	22	7	3	28	14	9	10	0	15	25
AATK ENSG00000181409	0	0	2	1	0	1	1	3	0	0
AATK-AS1 ENSG00000225180	0	0	0	0	0	0	0	0	0	0
ABAT ENSG00000183044	0	18	0	1	5	0	4	5	1	6
ABC13-47488600E17.1 ENSG00000283199	0	0	2	0	0	0	0	1	1	0
ABC13-47656900H15.1 ENSG00000283566	0	0	0	0	0	2	0	1	0	0
ABC7-42404400C24.1 ENSG00000277758	0	0	0	0	0	0	0	0	0	0
ABCA1 ENSG00000165029	0	1	2	0	0	20	1	0	0	0
ABCA10 ENSG00000154263	0	0	0	2	0	0	0	0	0	0
ABCA12 ENSG00000144452	0	1	1	0	0	0	0	1	0	0
ABCA13 ENSG00000179869	0	0	0	0	0	0	0	0	0	0
ABCA2 ENSG00000107331	30	108	9	8	12	12	15	111	48	2
ABCA3 ENSG00000167972	9	1	53	35	23	3	1	24	44	14
ABCA4 ENSG00000198691	1	0	0	0	0	0	0	0	0	0
ABCA5 ENSG00000154265	1	0	2	1	0	2	1	33	0	0
ABCA6 ENSG00000154262	0	0	0	0	0	0	0	0	0	0
ABCA7 ENSG00000064687	5	4	4	10	0	19	0	0	6	5
ABCA8 ENSG00000141338	0	1	4	3	4	0	2	1	0	0
ABCA9 ENSG00000154258	0	1	0	0	0	0	0	0	0	0
ABCB1 ENSG00000085563	0	0	1	0	0	0	0	0	0	0
ABCB10 ENSG00000135776	0	0	2	0	0	24	0	0	0	0
ABCB11 ENSG00000073734	0	0	0	0	0	0	0	0	0	0
ABCB4 ENSG00000005471	2	0	0	0	0	1	0	0	0	0
ABCB5 ENSG00000004846	0	0	0	0	0	0	0	0	0	0
ABCB6 ENSG00000115657	3	0	0	0	0	1	0	0	1	0
ABCB7 ENSG00000131269	12	0	0	0	0	0	6	1	2	0
ABCB8 ENSG00000197150	56	0	64	2	16	0	5	3	16	37
ABCB9 ENSG00000150967	55	9	1	0	0	0	0	0	5	5
ABCC1 ENSG00000103222	13	0	57	34	13	14	0	0	2	2
ABCC10 ENSG00000124574	2	20	4	0	2	2	4	0	0	0
ABCC11 ENSG00000121270	24	0	0	0	0	0	0	1	0	0
ABCC12 ENSG00000140798	0	0	0	0	0	0	0	0	0	0
ABCC2 ENSG00000023839	0	0	0	0	0	0	0	0	0	0
ABCC3 ENSG00000108846	23	0	11	2	1	0	3	0	0	4
ABCC4 ENSG00000125257	2	64	1	64	40	79	7	2	1	1
ABCC5 ENSG00000114770	0	11	40	48	10	1	8	0	1	0
ABCC6 ENSG00000091262	2	0	0	0	0	3	0	0	0	5
ABCC8 ENSG00000006071	1	9	0	0	1	2	0	0	1	0
ABCC9 ENSG00000069431	0	0	0	0	0	0	0	0	0	1
ABCD1 ENSG00000101986	12	12	13	2	3	12	0	15	3	0
ABCD2 ENSG00000173208	0	0	0	0	0	0	0	0	0	0
ABCD3 ENSG00000117528	0	5	0	14	7	1	1	1	3	1
ABCD4 ENSG00000119688	0	0	0	36	0	13	3	0	3	0
ABCE1 ENSG00000164163	1	2	0	0	0	6	6	10	5	0
ABCF1 ENSG00000204574	84	0	10	1	11	28	10	4	26	0
ABCF2 ENSG00000033050	36	8	15	3	4	12	71	11	2	22
ABCF3 ENSG00000161204	6	10	42	33	8	27	5	17	1	9
ABCG1 ENSG00000160179	12	0	0	0	4	2	1	0	0	0
ABCG2 ENSG00000118777	1	0	7	0	0	1	7	0	0	0
ABCG4 ENSG00000172350	0	0	0	0	0	0	0	0	0	0
ABCG5 ENSG00000138075	0	0	0	0	0	0	0	0	0	0
ABHD1 ENSG00000143994	0	0	1	2	0	0	0	1	0	2
ABHD10 ENSG00000144827	0	8	3	8	2	0	23	3	0	8
ABHD11 ENSG00000106077	147	12	0	10	5	0	25	0	5	9
ABHD12 ENSG00000100997	45	40	36	60	38	91	18	50	26	1
ABHD12B ENSG00000131969	0	0	0	0	0	0	0	0	0	0
ABHD13 ENSG00000139826	3	0	1	0	1	3	2	1	0	0
ABHD14A ENSG00000248487	4	1	23	15	2	1	4	5	1	0
ABHD14A-ACY1 ENSG00000114786	0	0	0	0	0	0	0	0	0	0
ABHD14B ENSG00000114779	34	154	153	9	0	14	0	112	44	8
ABHD15 ENSG00000168792	1	0	15	3	3	2	1	1	4	0
ABHD16A ENSG00000204427	0	1	1	12	0	4	2	1	4	0
ABHD17A ENSG00000129968	17	19	52	0	0	22	16	11	3	6
ABHD17B ENSG00000107362	0	0	0	0	0	0	5	1	3	1
ABHD17C ENSG00000136379	2	1	0	12	7	9	6	1	17	1
ABHD18 ENSG00000164074	2	1	2	0	0	1	2	4	11	0
ABHD2 ENSG00000140526	4	106	1	28	58	89	9	4	29	0
ABHD3 ENSG00000158201	0	3	2	0	1	4	0	0	0	0
ABHD4 ENSG00000100439	0	0	22	0	1	1	6	0	13	7
ABHD5 ENSG00000011198	0	0	1	0	0	1	0	0	0	0
ABHD6 ENSG00000163686	0	0	0	0	4	1	0	1	0	0
ABHD8 ENSG00000127220	4	5	9	2	2	3	0	67	23	3
ABI1 ENSG00000136754	2	2	0	11	2	0	0	20	1	4
ABI2 ENSG00000138443	78	2	5	2	14	34	16	0	2	0
ABI3 ENSG00000108798	1	0	4	0	0	0	0	0	0	0
ABI3BP ENSG00000154175	0	0	3	0	0	0	1	1	0	0
ABL1 ENSG00000097007	1	14	30	12	10	34	16	24	1	34
ABL2 ENSG00000143322	0	0	38	0	1	2	0	3	12	2
ABLIM1 ENSG00000099204	9	53	66	0	0	0	28	0	40	18
ABLIM2 ENSG00000163995	0	0	0	0	0	0	0	0	0	0
ABLIM3 ENSG00000173210	6	16	7	18	1	1	1	1	3	3
ABO ENSG00000175164	0	26	0	0	2	13	2	0	2	1
ABR ENSG00000159842	0	20	2	1	66	3	13	5	10	34
ABRA ENSG00000174429	0	0	0	0	0	0	0	0	0	0
ABRACL ENSG00000146386	0	0	1	0	1	1	0	0	1	0
ABT1 ENSG00000146109	0	0	12	0	0	1	0	0	0	1
ABTB1 ENSG00000114626	23	4	40	0	27	0	9	40	10	0
ABTB2 ENSG00000166016	0	1	2	0	1	0	0	0	0	0
AC002429.5 ENSG00000236197	0	0	0	0	0	0	0	0	0	0
AC004381.6 ENSG00000005189	9	4	0	0	0	1	0	1	0	3
AC004754.3 ENSG00000269881	0	1	0	0	0	0	0	0	1	0
AC005281.1 ENSG00000226690	0	0	0	0	0	0	0	0	0	0
AC005480.1 ENSG00000279461	5	0	1	0	1	0	0	0	1	1
AC006116.20 ENSG00000267710	0	0	0	0	0	0	0	0	0	0
AC006386.1 ENSG00000279115	0	1	5	0	0	1	0	2	8	0
AC006994.3 ENSG00000279317	2	0	0	0	1	0	0	0	2	0
AC007906.1 ENSG00000279018	5	1	0	0	0	0	0	0	0	0
AC008074.1 ENSG00000279644	0	0	0	2	0	0	0	3	0	0
AC008522.1 ENSG00000279232	0	0	0	0	0	0	0	0	0	0
AC008686.1 ENSG00000280221	0	0	0	0	0	0	0	0	0	1
AC009014.3 ENSG00000271824	0	0	0	0	0	0	0	0	0	0
AC010731.4 ENSG00000235118	0	0	0	0	0	0	0	0	0	0
AC012005.1 ENSG00000279274	1	2	2	4	1	0	1	0	0	1
AC012005.2 ENSG00000279287	0	0	0	0	0	0	0	0	0	0
AC012363.1 ENSG00000281676	0	0	0	0	0	0	0	0	0	0
AC013461.1 ENSG00000091436	4	4	100	9	2	15	9	2	10	0
AC016549.1 ENSG00000281325	0	0	0	0	0	0	0	0	0	0
AC016577.1 ENSG00000279646	0	0	0	0	0	0	0	0	0	0
AC018512.1 ENSG00000279808	0	0	0	0	0	0	0	0	0	0
AC025335.1 ENSG00000179859	0	0	0	0	0	0	0	0	10	0
AC055866.1 ENSG00000281079	0	0	0	0	0	0	0	0	0	0
AC069063.2 ENSG00000279380	0	0	0	0	0	0	0	0	0	0
AC073130.2 ENSG00000281656	0	0	0	0	0	0	0	0	0	0
AC073657.1 ENSG00000279937	0	0	2	0	0	0	0	0	0	0
AC074033.1 ENSG00000281137	0	0	0	0	0	2	1	7	0	0
AC090498.1 ENSG00000279483	315	11	44	62	14	1	36	0	68	53
AC104304.4 ENSG00000283473	0	0	0	0	0	0	0	0	0	0
AC104389.2 ENSG00000279824	0	0	0	0	0	0	0	0	0	0
AC104981.1 ENSG00000278938	0	0	0	1	0	0	0	0	0	0
AC105009.1 ENSG00000281855	0	0	0	0	1	1	0	0	0	0
AC105052.1 ENSG00000279168	0	0	2	1	0	0	0	2	3	1
AC109486.1 ENSG00000280447	0	0	0	0	0	0	0	0	0	0
AC109829.1 ENSG00000233438	0	0	0	0	0	0	0	0	0	0
AC110615.1 ENSG00000279909	3	1	2	0	1	0	0	0	7	0
AC113404.1 ENSG00000254893	12	0	0	0	0	0	3	0	60	0
AC131097.4 ENSG00000216921	0	0	0	0	0	0	0	0	0	0
AC138517.6 ENSG00000283288	0	0	0	0	0	0	0	0	0	0
AC138969.4 ENSG00000183889	17	8	3	3	1	2	3	3	1	3
AC241377.1 ENSG00000281741	10	0	18	1	2	1	6	1	0	1
AC241585.1 ENSG00000281571	4	2	0	3	0	0	0	0	0	0
AC243756.1 ENSG00000270339	0	0	0	0	0	0	0	0	0	0
AC245100.1 ENSG00000280649	3	3	5	0	0	5	4	2	3	0
ACAA1 ENSG00000060971	251	43	10	118	47	217	39	18	0	10
ACAA2 ENSG00000167315	2	0	64	10	5	84	3	0	1	3
ACACA ENSG00000278540	3	4	0	58	5	27	27	0	21	1
ACACB ENSG00000076555	1	1	59	2	0	2	13	7	0	3
ACAD10 ENSG00000111271	0	9	0	0	1	4	12	14	0	0
ACAD11 ENSG00000240303	0	0	0	0	0	1	0	0	0	0
ACAD8 ENSG00000151498	0	3	5	13	2	77	3	17	0	0
ACAD9 ENSG00000177646	27	3	0	1	13	0	9	0	43	40
ACADL ENSG00000115361	3	0	0	25	10	11	0	0	3	0
ACADM ENSG00000117054	0	0	1	1	4	0	4	3	0	3
ACADS ENSG00000122971	4	32	53	1	1	34	1	17	3	15
ACADSB ENSG00000196177	0	1	1	3	5	12	1	0	0	17
ACADVL ENSG00000072778	2	139	183	198	109	282	83	180	65	29
ACAN ENSG00000157766	0	0	0	0	0	0	0	0	0	0
ACAP1 ENSG00000072818	8	21	18	7	0	1	2	32	0	1
ACAP2 ENSG00000114331	0	0	1	1	1	10	0	17	0	0
ACAP3 ENSG00000131584	54	127	124	6	18	13	30	29	0	40
ACAT1 ENSG00000075239	2	2	25	15	9	0	1	12	1	6
ACAT2 ENSG00000120437	45	11	0	2	7	3	6	0	15	1
ACBD3 ENSG00000182827	3	0	1	19	17	27	2	0	0	11
ACBD4 ENSG00000181513	9	1	1	1	22	6	1	89	37	17
ACBD5 ENSG00000107897	0	0	0	0	1	0	1	1	0	0
ACBD6 ENSG00000230124	8	1	2	0	2	3	7	2	12	6
ACBD7 ENSG00000176244	0	0	0	0	0	0	0	0	0	0
ACCS ENSG00000110455	0	16	26	28	0	0	4	21	0	2
ACD ENSG00000102977	39	21	1	2	5	13	19	20	23	3
ACE ENSG00000159640	0	12	0	4	16	3	3	31	0	1
ACE2 ENSG00000130234	0	0	0	0	0	0	0	0	0	0
ACER1 ENSG00000167769	0	0	0	0	0	0	0	0	0	0
ACER2 ENSG00000177076	0	0	0	0	0	0	0	0	0	0
ACER3 ENSG00000078124	5	0	0	0	0	0	3	4	1	0
ACHE ENSG00000087085	7	1	1	2	1	0	0	0	0	0
ACIN1 ENSG00000100813	3	37	1	2	29	39	3	1	37	81
ACKR1 ENSG00000213088	0	0	1	0	0	1	0	0	0	1
ACKR2 ENSG00000144648	0	0	0	0	0	0	0	0	0	0
ACKR3 ENSG00000144476	10	0	20	10	0	6	0	2	1	2
ACLY ENSG00000131473	14	2	11	27	43	91	44	17	4	0
ACMSD ENSG00000153086	0	0	0	0	0	0	0	0	0	0
ACO1 ENSG00000122729	0	5	10	1	0	2	1	0	2	0
ACO2 ENSG00000100412	0	83	15	3	8	1	10	6	1	10
ACOT1 ENSG00000184227	0	10	43	3	2	9	0	0	6	0
ACOT11 ENSG00000162390	0	0	0	0	0	0	0	0	0	0
ACOT12 ENSG00000172497	0	0	0	0	0	15	1	0	0	0
ACOT13 ENSG00000112304	15	25	4	47	9	26	12	31	11	6
ACOT2 ENSG00000119673	4	1	18	0	2	6	6	0	0	0
ACOT4 ENSG00000177465	4	0	2	0	0	0	0	1	0	0
ACOT7 ENSG00000097021	21	10	21	27	1	13	0	2	23	19
ACOT8 ENSG00000101473	7	1	46	10	11	73	2	19	5	9
ACOT9 ENSG00000123130	2	17	8	13	2	7	31	2	2	3
ACOX1 ENSG00000161533	36	37	5	77	16	48	49	25	14	6
ACOX2 ENSG00000168306	0	1	17	0	7	26	4	0	0	7
ACOX3 ENSG00000087008	1	5	0	2	4	20	4	9	8	0
ACOXL ENSG00000153093	0	0	0	0	0	0	0	0	0	0
ACP1 ENSG00000143727	4	16	6	11	0	4	13	1	0	15
ACP2 ENSG00000134575	21	19	10	0	11	29	36	60	0	2
ACP5 ENSG00000102575	2	8	4	10	1	0	5	32	7	0
ACP6 ENSG00000162836	4	0	8	3	4	2	4	0	15	0
ACP7 ENSG00000183760	0	0	0	0	0	1	0	0	0	1
ACPP ENSG00000014257	8	1052	69	1560	160	0	242	9	287	43
ACPT ENSG00000142513	0	0	0	0	0	0	0	0	0	0
ACR ENSG00000100312	0	0	0	0	0	0	0	1	0	0
ACRBP ENSG00000111644	0	0	0	1	0	0	0	0	1	0
ACRC ENSG00000147174	1	0	5	0	0	0	0	0	4	0
ACRV1 ENSG00000134940	0	0	0	0	0	0	0	0	0	0
ACSBG1 ENSG00000103740	1	0	1	1	0	7	0	32	4	1
ACSF2 ENSG00000167107	34	0	14	3	1	6	1	1	5	3
ACSF3 ENSG00000176715	7	5	104	32	11	0	0	31	5	7
ACSL1 ENSG00000151726	1	27	1	1	28	11	28	16	3	1
ACSL3 ENSG00000123983	0	6	1	59	55	94	11	17	16	1
ACSL4 ENSG00000068366	0	5	11	0	0	0	0	8	3	1
ACSL5 ENSG00000197142	2	0	2	0	0	33	0	4	0	0
ACSL6 ENSG00000164398	0	0	1	0	2	0	0	0	0	0
ACSM1 ENSG00000166743	16	0	1	4	2	1	1	1	1	1
ACSM2B ENSG00000066813	0	0	0	0	0	0	0	0	0	0
ACSM3 ENSG00000005187	0	0	1	24	9	13	5	1	4	2
ACSM4 ENSG00000215009	0	0	0	0	0	0	0	0	0	0
ACSM5 ENSG00000183549	0	0	6	0	0	1	0	0	2	1
ACSM6 ENSG00000173124	0	0	0	0	0	1	0	0	1	0
ACSS1 ENSG00000154930	72	67	3	76	37	156	27	23	34	3
ACSS2 ENSG00000131069	97	18	6	0	0	3	6	1	11	1
ACSS3 ENSG00000111058	3	4	4	0	0	1	0	0	3	0
ACTA1 ENSG00000143632	0	0	0	0	0	0	0	0	0	0
ACTA2 ENSG00000107796	386	2	1805	2	6	5	11	9	0	288
ACTB ENSG00000075624	5219	525	17421	346	271	280	1319	3743	1648	2183
ACTBL2 ENSG00000169067	1	0	0	0	0	0	0	0	0	0
ACTC1 ENSG00000159251	6	0	31	0	0	0	0	0	0	7
ACTG1 ENSG00000184009	508	18	237	181	359	145	714	350	439	284
ACTG2 ENSG00000163017	3254	4	7244	3	0	0	0	2	7	856
ACTL10 ENSG00000182584	1	0	0	0	0	0	0	5	0	20
ACTL6A ENSG00000136518	1	0	0	3	2	0	0	0	0	2
ACTL6B ENSG00000077080	3	0	0	17	0	0	0	0	0	0
ACTN1 ENSG00000072110	101	163	1123	144	39	92	154	0	58	117
ACTN2 ENSG00000077522	0	0	0	0	0	0	0	0	0	0
ACTN3 ENSG00000248746	0	0	0	0	0	0	0	0	0	0
ACTN4 ENSG00000130402	131	17	440	86	30	38	23	116	56	68
ACTR10 ENSG00000131966	0	0	0	2	5	14	1	5	1	0
ACTR1A ENSG00000138107	54	43	116	0	1	13	30	2	0	86
ACTR1B ENSG00000115073	18	42	81	0	15	12	16	78	36	7
ACTR2 ENSG00000138071	1	35	2	13	14	47	0	52	56	17
ACTR3 ENSG00000115091	9	1	0	4	4	2	1	50	0	1
ACTR3B ENSG00000133627	1	3	2	0	1	0	0	0	3	0
ACTR3C ENSG00000106526	0	1	0	1	0	0	0	0	0	5
ACTR5 ENSG00000101442	3	0	1	0	0	0	1	1	0	0
ACTR6 ENSG00000075089	1	0	1	6	0	0	0	3	0	0
ACTR8 ENSG00000113812	0	1	2	0	0	1	0	0	0	0
ACVR1 ENSG00000115170	0	1	3	1	0	0	1	1	0	2
ACVR1B ENSG00000135503	1	1	0	0	3	3	3	0	2	6
ACVR1C ENSG00000123612	0	0	0	0	0	0	0	0	0	0
ACVR2A ENSG00000121989	0	4	6	0	4	0	2	1	1	1
ACVR2B ENSG00000114739	0	0	3	1	0	3	0	1	0	0
ACVRL1 ENSG00000139567	7	12	3	1	0	2	0	30	11	18
ACY1 ENSG00000243989	1	4	2	3	3	0	0	0	0	0
ACY3 ENSG00000132744	0	1	0	0	0	0	1	0	10	0
ACYP1 ENSG00000119640	0	1	4	0	0	3	0	1	0	0
ACYP2 ENSG00000170634	1	2	46	0	0	0	1	0	2	0
ADA ENSG00000196839	21	2	6	0	0	3	33	4	1	27
ADAD1 ENSG00000164113	0	0	0	0	0	0	0	0	0	0
ADAD2 ENSG00000140955	0	0	0	0	0	0	0	0	0	0
ADAL ENSG00000168803	3	24	2	0	0	1	1	0	0	0
ADAM10 ENSG00000137845	2	2	0	53	22	0	20	8	9	3
ADAM11 ENSG00000073670	2	0	1	2	0	1	1	1	0	3
ADAM12 ENSG00000148848	0	0	1	0	0	0	0	0	0	0
ADAM15 ENSG00000143537	51	24	57	45	0	10	5	70	2	2
ADAM17 ENSG00000151694	15	1	30	10	1	4	4	2	1	1
ADAM19 ENSG00000135074	10	0	2	0	0	0	1	4	0	0
ADAM2 ENSG00000104755	0	0	0	0	0	1	0	0	0	0
ADAM20 ENSG00000134007	0	0	0	0	0	0	0	0	0	0
ADAM22 ENSG00000008277	0	0	0	0	0	1	0	0	0	16
ADAM23 ENSG00000114948	0	0	0	0	0	0	0	0	0	0
ADAM28 ENSG00000042980	2	0	0	0	2	5	0	1	0	0
ADAM29 ENSG00000168594	0	0	0	0	0	0	0	0	0	0
ADAM30 ENSG00000134249	0	0	0	0	0	0	0	0	0	0
ADAM32 ENSG00000197140	0	0	0	0	0	0	0	1	0	2
ADAM33 ENSG00000149451	107	0	150	6	11	1	6	3	0	0
ADAM7 ENSG00000069206	0	0	0	0	0	0	0	0	0	0
ADAM8 ENSG00000151651	2	1	0	0	0	11	0	5	0	0
ADAM9 ENSG00000168615	1	1	6	28	35	57	12	1	11	10
ADAMDEC1 ENSG00000134028	0	0	0	0	0	2	1	0	0	0
ADAMTS1 ENSG00000154734	24	0	143	0	1	0	1	15	22	0
ADAMTS10 ENSG00000142303	4	0	3	1	0	1	1	19	0	6
ADAMTS12 ENSG00000151388	0	0	0	3	1	3	0	0	0	0
ADAMTS13 ENSG00000160323	1	5	0	0	0	0	4	0	0	2
ADAMTS14 ENSG00000138316	0	0	0	0	0	0	0	0	0	0
ADAMTS15 ENSG00000166106	0	0	12	0	0	0	1	2	0	0
ADAMTS16 ENSG00000145536	0	0	1	0	0	0	1	0	0	0
ADAMTS17 ENSG00000140470	0	1	0	0	0	3	1	1	0	0
ADAMTS18 ENSG00000140873	2	13	0	0	0	1	0	0	0	1
ADAMTS19 ENSG00000145808	0	0	0	0	0	0	0	0	0	0
ADAMTS2 ENSG00000087116	0	0	3	0	0	0	1	0	0	0
ADAMTS3 ENSG00000156140	0	0	0	0	0	0	0	0	0	0
ADAMTS4 ENSG00000158859	0	0	0	0	0	0	0	0	0	0
ADAMTS5 ENSG00000154736	54	0	6	0	0	0	1	0	0	0
ADAMTS6 ENSG00000049192	0	0	0	0	0	0	0	0	0	0
ADAMTS7 ENSG00000136378	0	0	0	0	0	7	0	0	0	0
ADAMTS8 ENSG00000134917	16	0	17	0	1	0	0	0	0	3
ADAMTS9 ENSG00000163638	0	0	0	1	2	1	0	1	1	5
ADAMTSL1 ENSG00000178031	1	0	12	0	0	50	0	3	1	28
ADAMTSL2 ENSG00000197859	17	0	11	4	0	1	1	12	1	9
ADAMTSL3 ENSG00000156218	1	0	3	15	0	0	0	1	1	0
ADAMTSL4 ENSG00000143382	26	0	1	0	0	6	5	1	0	0
ADAMTSL5 ENSG00000185761	0	1	0	2	0	0	0	1	0	6
ADAP1 ENSG00000105963	0	6	6	0	0	2	1	20	1	0
ADAP2 ENSG00000184060	0	1	11	1	1	0	0	1	0	4
ADAR ENSG00000160710	152	4	4	49	129	0	89	7	3	79
ADARB1 ENSG00000197381	2	0	67	10	21	5	5	0	0	1
ADARB2 ENSG00000185736	0	0	0	0	0	1	0	0	0	0
ADAT1 ENSG00000065457	9	0	2	0	13	2	12	0	0	1
ADAT2 ENSG00000189007	0	1	1	2	0	3	1	0	0	0
ADAT3 ENSG00000213638	0	0	0	1	0	1	0	0	0	0
ADCK1 ENSG00000063761	19	47	0	1	1	1	0	0	0	0
ADCK2 ENSG00000133597	3	2	21	4	3	2	3	1	2	2
ADCK3 ENSG00000163050	6	53	2	46	35	30	6	10	23	13
ADCK4 ENSG00000123815	17	30	52	27	6	0	2	6	6	0
ADCK5 ENSG00000173137	0	22	4	0	0	51	4	1	23	0
ADCY1 ENSG00000164742	0	0	0	0	0	0	0	0	0	0
ADCY10 ENSG00000143199	0	0	0	0	0	0	0	0	0	0
ADCY2 ENSG00000078295	5	0	1	5	0	0	0	1	3	5
ADCY3 ENSG00000138031	6	0	0	0	7	9	0	32	0	7
ADCY4 ENSG00000129467	0	0	27	1	0	0	0	0	6	0
ADCY5 ENSG00000173175	0	0	119	7	1	0	1	41	0	35
ADCY6 ENSG00000174233	1	18	1	29	15	14	18	12	24	10
ADCY7 ENSG00000121281	0	0	0	0	0	2	0	25	0	0
ADCY8 ENSG00000155897	0	0	0	0	0	0	0	0	0	0
ADCY9 ENSG00000162104	0	0	19	2	0	0	3	0	0	0
ADCYAP1 ENSG00000141433	0	0	0	0	0	0	0	0	0	5
ADCYAP1R1 ENSG00000078549	0	0	0	0	0	0	0	0	0	0
ADD1 ENSG00000087274	1	1	135	14	26	14	17	31	15	22
ADD2 ENSG00000075340	5	0	0	0	0	1	0	0	0	0
ADD3 ENSG00000148700	2	24	29	0	0	0	2	0	1	24
ADGB ENSG00000118492	0	0	0	0	0	0	0	0	0	0
ADGRA2 ENSG00000020181	53	3	259	1	2	36	5	39	5	55
ADGRA3 ENSG00000152990	0	13	2	19	0	34	0	3	0	3
ADGRB1 ENSG00000181790	2	0	3	2	0	0	1	0	14	0
ADGRB2 ENSG00000121753	54	0	2	0	0	0	2	15	0	37
ADGRB3 ENSG00000135298	0	0	0	0	0	0	0	0	0	0
ADGRD1 ENSG00000111452	0	0	21	3	4	2	0	0	0	0
ADGRD2 ENSG00000180264	0	0	0	1	0	0	0	0	0	0
ADGRE1 ENSG00000174837	0	0	1	1	0	0	0	0	0	2
ADGRE2 ENSG00000127507	1	0	0	0	0	4	0	6	0	4
ADGRE3 ENSG00000131355	0	0	0	0	0	0	0	0	0	0
ADGRE5 ENSG00000123146	19	0	83	38	2	2	0	23	10	6
ADGRF1 ENSG00000153292	0	0	0	0	0	0	0	0	0	0
ADGRF3 ENSG00000173567	0	0	0	0	0	0	0	0	0	0
ADGRF5 ENSG00000069122	1	0	0	9	0	0	3	0	1	0
ADGRG1 ENSG00000205336	4	24	4	22	4	16	7	0	5	28
ADGRG2 ENSG00000173698	0	0	0	0	0	0	0	0	0	0
ADGRG3 ENSG00000182885	0	0	0	0	0	0	0	0	0	0
ADGRG4 ENSG00000156920	1	0	0	0	0	0	1	0	1	0
ADGRG5 ENSG00000159618	1	0	0	4	0	0	0	0	0	2
ADGRG6 ENSG00000112414	0	0	0	1	0	0	0	2	0	2
ADGRG7 ENSG00000144820	0	0	0	0	0	0	0	0	0	0
ADGRL1 ENSG00000072071	0	52	1	12	2	0	21	45	3	10
ADGRL2 ENSG00000117114	0	0	1	4	19	31	8	2	1	0
ADGRL3 ENSG00000150471	0	0	0	0	0	0	0	1	0	0
ADGRL4 ENSG00000162618	6	0	1	0	0	0	1	0	1	0
ADGRV1 ENSG00000164199	0	2	0	0	0	14	0	0	9	0
ADH1B ENSG00000196616	1	0	5	9	2	0	0	1	0	0
ADH1C ENSG00000248144	0	1	0	0	1	0	0	1	0	1
ADH5 ENSG00000197894	7	0	95	53	20	12	37	90	9	0
ADH6 ENSG00000172955	0	0	0	1	0	4	0	0	0	0
ADHFE1 ENSG00000147576	0	11	2	0	0	0	2	1	6	4
ADI1 ENSG00000182551	41	215	498	55	115	307	45	51	86	90
ADIG ENSG00000182035	0	0	0	0	0	0	0	0	0	0
ADIPOQ ENSG00000181092	0	0	0	0	0	0	0	0	0	0
ADIPOR1 ENSG00000159346	0	0	0	19	2	8	9	4	7	0
ADIPOR2 ENSG00000006831	8	5	0	17	1	0	1	2	10	14
ADIRF ENSG00000148671	287	174	381	193	52	66	54	239	185	111
ADK ENSG00000156110	4	0	0	15	6	8	2	1	1	1
ADM ENSG00000148926	0	0	0	0	0	1	2	9	12	0
ADM2 ENSG00000128165	3	0	0	0	0	1	5	0	3	0
ADM5 ENSG00000224420	1	0	0	0	0	1	1	14	1	0
ADNP ENSG00000101126	58	49	33	0	7	23	47	0	2	1
ADNP2 ENSG00000101544	1	0	1	16	0	0	3	5	1	2
ADO ENSG00000181915	0	1	2	0	1	0	1	1	0	0
ADORA1 ENSG00000163485	0	0	0	0	0	0	0	0	0	0
ADORA2A ENSG00000128271	0	0	0	0	0	0	0	0	0	0
ADORA2B ENSG00000170425	0	0	0	0	0	0	0	0	0	0
ADORA3 ENSG00000282608	12	0	0	2	1	12	1	0	0	2
ADPGK ENSG00000159322	1	36	0	3	25	78	30	0	6	8
ADPRH ENSG00000144843	1	0	0	9	0	3	0	11	1	0
ADPRHL1 ENSG00000153531	3	0	1	0	0	3	1	1	0	0
ADPRHL2 ENSG00000116863	6	0	39	13	1	7	4	0	12	0
ADPRM ENSG00000170222	0	2	0	6	3	1	0	0	0	0
ADRA1A ENSG00000120907	0	12	16	0	0	1	0	0	0	0
ADRA1D ENSG00000171873	0	0	0	0	0	0	14	0	0	1
ADRA2A ENSG00000150594	0	0	0	0	0	11	4	0	3	1
ADRA2B ENSG00000274286	0	0	0	0	0	0	0	0	0	0
ADRA2C ENSG00000184160	0	0	0	0	1	0	0	0	0	0
ADRB1 ENSG00000043591	0	18	1	0	1	17	0	1	6	0
ADRB2 ENSG00000169252	0	1	1	0	1	0	0	4	1	0
ADRB3 ENSG00000188778	0	0	0	0	0	0	0	0	1	0
ADRM1 ENSG00000130706	8	14	10	16	10	17	30	0	9	21
ADSL ENSG00000239900	20	0	7	0	2	0	1	0	1	0
ADSS ENSG00000035687	4	4	0	2	22	10	6	0	9	1
ADSSL1 ENSG00000185100	0	0	0	0	0	2	0	0	0	0
ADTRP ENSG00000111863	0	0	0	0	0	0	0	0	0	0
AEBP1 ENSG00000106624	343	30	802	9	0	0	4	74	3	107
AEBP2 ENSG00000139154	2	13	0	0	2	1	3	11	0	0
AEN ENSG00000181026	26	1	13	2	0	15	4	2	0	1
AES ENSG00000104964	218	117	263	59	94	49	31	263	119	128
AF011889.5 ENSG00000241489	1	0	0	0	0	0	0	0	0	0
AF131216.1 ENSG00000280273	0	0	0	0	0	0	0	0	0	0
AFAP1 ENSG00000196526	0	1	3	0	0	2	0	10	17	2
AFAP1L1 ENSG00000157510	2	0	2	0	0	0	0	0	0	0
AFAP1L2 ENSG00000169129	23	0	0	0	0	0	0	0	0	1
AFF1 ENSG00000172493	1	2	0	16	6	21	10	7	5	0
AFF2 ENSG00000155966	1	0	1	0	0	0	0	0	1	0
AFF3 ENSG00000144218	2	2	0	28	17	72	12	3	34	3
AFF4 ENSG00000072364	4	6	27	48	0	9	7	21	0	2
AFG3L2 ENSG00000141385	0	15	3	33	0	2	0	36	37	0
AFM ENSG00000079557	0	0	0	0	0	0	0	0	0	0
AFMID ENSG00000183077	14	12	2	4	3	40	4	0	10	1
AFP ENSG00000081051	0	0	0	0	0	0	0	0	0	0
AFTPH ENSG00000119844	0	37	1	20	0	25	0	25	3	0
AGA ENSG00000038002	0	0	0	0	0	21	1	0	0	2
AGAP1 ENSG00000157985	6	4	1	6	1	0	0	3	0	0
AGAP14P ENSG00000279058	0	0	0	0	0	0	0	0	0	0
AGAP2 ENSG00000135439	0	0	0	0	0	0	1	0	0	0
AGAP3 ENSG00000133612	2	18	0	32	1	39	10	14	6	0
AGAP4 ENSG00000188234	1	0	4	8	0	1	1	1	1	0
AGAP5 ENSG00000172650	0	0	0	0	0	0	1	0	0	0
AGAP6 ENSG00000204149	6	1	7	2	0	3	1	0	1	9
AGAP9 ENSG00000204172	0	12	5	0	1	0	2	3	0	0
AGBL1 ENSG00000273540	0	0	0	0	0	0	0	0	0	0
AGBL2 ENSG00000165923	0	0	0	0	0	0	0	0	0	0
AGBL3 ENSG00000146856	0	0	0	0	0	0	0	0	0	0
AGBL4 ENSG00000186094	0	0	0	0	0	0	0	0	0	0
AGBL5 ENSG00000084693	34	3	32	0	3	0	2	37	11	0
AGER ENSG00000204305	0	0	11	0	0	0	1	5	19	31
AGFG1 ENSG00000173744	0	0	1	12	1	3	0	1	1	2
AGFG2 ENSG00000106351	0	0	0	10	2	18	3	14	67	0
AGGF1 ENSG00000164252	0	11	0	0	0	1	7	0	0	0
AGK ENSG00000006530	0	0	1	0	0	0	7	0	6	1
AGL ENSG00000162688	0	1	0	5	1	10	1	2	3	1
AGMAT ENSG00000116771	0	0	0	0	0	0	0	0	0	0
AGMO ENSG00000187546	0	0	0	0	0	0	0	0	0	0
AGO1 ENSG00000092847	3	4	6	47	4	2	1	0	2	24
AGO2 ENSG00000123908	1	5	35	1	11	2	2	0	0	2
AGO3 ENSG00000126070	25	7	0	16	5	1	4	1	10	0
AGO4 ENSG00000134698	0	0	0	0	0	10	1	15	0	10
AGPAT1 ENSG00000204310	207	31	9	1	23	8	24	24	9	1
AGPAT2 ENSG00000169692	11	17	87	1	6	40	3	56	0	0
AGPAT3 ENSG00000160216	6	49	35	1	24	22	19	0	0	3
AGPAT4 ENSG00000026652	3	4	6	0	0	0	0	1	0	7
AGPAT5 ENSG00000155189	0	0	0	13	0	0	0	0	0	0
AGPS ENSG00000018510	0	0	1	1	0	0	0	0	1	1
AGR2 ENSG00000106541	1	22	33	168	2	484	11	34	3	1
AGR3 ENSG00000173467	0	0	0	1	0	29	0	1	0	0
AGRN ENSG00000188157	2	3	4	3	1	9	1	3	44	6
AGRP ENSG00000159723	0	0	0	0	0	0	0	0	0	0
AGT ENSG00000135744	12	1	3	0	0	1	0	0	0	0
AGTPBP1 ENSG00000135049	0	3	3	0	1	0	0	0	2	0
AGTR1 ENSG00000144891	0	0	0	0	0	12	0	0	0	0
AGTRAP ENSG00000177674	47	35	28	43	25	28	20	35	23	133
AGXT2 ENSG00000113492	0	0	0	0	0	0	0	0	0	0
AHCTF1 ENSG00000153207	1	1	0	8	4	10	3	15	2	0
AHCY ENSG00000101444	38	22	0	3	1	4	21	36	0	2
AHCYL1 ENSG00000168710	128	71	28	11	22	16	9	8	9	11
AHCYL2 ENSG00000158467	0	1	0	30	0	6	0	2	4	0
AHDC1 ENSG00000126705	2	14	7	2	4	3	2	15	22	5
AHI1 ENSG00000135541	7	0	31	52	13	12	0	3	0	0
AHNAK ENSG00000124942	234	70	374	54	61	86	57	96	27	20
AHNAK2 ENSG00000185567	0	3	194	15	0	0	0	0	41	21
AHR ENSG00000106546	3	1	0	3	0	1	1	12	2	1
AHRR ENSG00000063438	0	0	0	0	0	0	0	0	0	0
AHSA1 ENSG00000100591	7	21	9	14	2	8	6	0	8	15
AHSA2 ENSG00000173209	0	1	6	13	8	1	4	157	2	1
AHSG ENSG00000145192	0	0	0	0	0	0	0	0	0	0
AHSP ENSG00000169877	0	0	0	0	0	0	0	0	0	0
AICDA ENSG00000111732	0	0	0	0	0	0	0	0	0	0
AIDA ENSG00000186063	0	1	0	0	6	0	0	1	2	0
AIF1 ENSG00000204472	80	0	3	1	0	0	3	1	12	14
AIF1L ENSG00000126878	0	1	16	0	0	1	0	0	3	2
AIFM1 ENSG00000156709	25	30	19	57	3	4	9	7	17	3
AIFM2 ENSG00000042286	39	0	21	0	1	0	6	1	0	0
AIFM3 ENSG00000183773	0	25	0	0	4	0	0	0	2	0
AIG1 ENSG00000146416	11	49	28	3	23	2	1	4	1	5
AIM1 ENSG00000112297	3	3	2	2	7	17	64	2	12	1
AIM1L ENSG00000176092	0	0	0	0	0	0	0	0	0	0
AIM2 ENSG00000163568	0	0	0	0	0	0	1	0	0	0
AIMP1 ENSG00000164022	2	7	0	5	2	30	4	17	5	2
AIMP2 ENSG00000106305	0	1	3	1	4	13	7	3	13	1
AIP ENSG00000110711	7	1	113	15	8	13	29	199	3	3
AIPL1 ENSG00000129221	0	0	0	0	0	0	0	0	0	0
AIRE ENSG00000160224	0	0	0	0	0	0	0	0	0	0
AJAP1 ENSG00000196581	0	0	2	1	0	0	0	0	0	1
AJUBA ENSG00000129474	2	0	0	0	3	0	0	0	6	2
AK1 ENSG00000106992	13	15	7	1	5	2	0	0	0	40
AK2 ENSG00000004455	89	76	4	9	4	19	35	0	3	20
AK3 ENSG00000147853	0	17	0	1	14	22	1	10	5	6
AK4 ENSG00000162433	0	1	2	2	7	0	0	0	13	0
AK5 ENSG00000154027	41	0	0	0	0	0	0	0	0	0
AK6 ENSG00000085231	0	0	2	7	2	0	0	0	0	0
AK7 ENSG00000140057	0	0	0	0	0	0	0	0	0	0
AK8 ENSG00000165695	7	1	0	0	1	0	0	0	1	0
AK9 ENSG00000155085	0	0	0	0	0	5	0	0	0	0
AKAP1 ENSG00000121057	3	120	45	28	21	22	30	7	3	10
AKAP10 ENSG00000108599	17	0	0	31	5	0	1	0	0	0
AKAP11 ENSG00000023516	1	1	0	0	6	29	0	0	9	0
AKAP12 ENSG00000131016	1	0	31	0	0	0	0	0	14	1
AKAP13 ENSG00000170776	28	3	4	2	9	4	2	16	7	0
AKAP17A ENSG00000197976	1	12	2	8	11	9	14	1	3	4
AKAP3 ENSG00000111254	0	23	0	1	0	15	0	6	0	0
AKAP4 ENSG00000147081	0	0	0	0	0	0	0	0	0	10
AKAP5 ENSG00000179841	0	0	0	0	1	0	0	0	0	0
AKAP6 ENSG00000151320	0	0	0	0	0	0	0	0	0	0
AKAP7 ENSG00000118507	1	1	0	0	1	11	0	0	0	1
AKAP8 ENSG00000105127	45	18	1	26	0	0	7	1	28	48
AKAP8L ENSG00000011243	41	107	28	48	3	92	29	75	33	41
AKAP9 ENSG00000127914	0	0	46	22	11	56	12	16	2	6
AKIP1 ENSG00000166452	20	25	1	2	0	0	20	6	10	18
AKIRIN1 ENSG00000174574	2	0	73	5	3	5	9	3	8	15
AKIRIN2 ENSG00000135334	0	0	2	0	4	0	2	0	0	10
AKNA ENSG00000106948	60	0	4	0	0	20	30	13	1	0
AKNAD1 ENSG00000162641	0	0	0	0	0	2	0	0	0	0
AKR1A1 ENSG00000117448	176	49	8	43	5	0	18	0	2	13
AKR1B1 ENSG00000085662	45	0	1	9	5	15	1	1	0	75
AKR1B10 ENSG00000198074	0	0	0	0	0	0	0	0	0	0
AKR1C1 ENSG00000187134	28	2	46	0	1	1	0	3	0	0
AKR1C2 ENSG00000151632	2	18	107	0	3	0	4	2	0	5
AKR1C3 ENSG00000196139	6	0	1	0	0	0	1	0	0	0
AKR1D1 ENSG00000122787	0	0	0	0	0	0	0	0	0	0
AKR1E2 ENSG00000165568	0	0	0	0	0	0	0	0	0	0
AKR7A2 ENSG00000053371	150	2	11	4	5	22	10	1	43	7
AKR7A3 ENSG00000162482	0	0	0	0	0	0	0	0	0	0
AKR7L ENSG00000211454	0	0	0	0	0	0	0	0	0	0
AKT1 ENSG00000142208	2	116	15	54	58	121	11	131	70	28
AKT1S1 ENSG00000204673	43	59	0	107	0	23	36	101	1	87
AKT2 ENSG00000105221	0	28	97	28	14	30	10	19	93	12
AKT3 ENSG00000117020	0	21	0	49	9	161	26	0	0	0
AKTIP ENSG00000166971	0	0	0	12	24	0	0	1	0	0
AL049794.1 ENSG00000280240	0	0	0	0	0	0	0	0	1	0
AL049872.1 ENSG00000279963	0	0	0	0	0	0	0	0	0	0
AL135787.1 ENSG00000283263	0	0	0	0	0	0	0	0	0	0
AL354828.1 ENSG00000279282	0	0	0	0	0	0	0	0	0	0
AL354828.2 ENSG00000280175	0	0	0	2	0	0	0	0	0	0
AL356053.1 ENSG00000150076	7	0	0	0	0	0	0	0	0	0
AL356585.1 ENSG00000279081	0	0	0	0	0	0	0	0	0	0
AL358852.1 ENSG00000278899	0	0	0	0	0	0	0	0	0	0
AL365181.1 ENSG00000280316	0	0	0	0	0	0	0	16	0	0
AL513523.2 ENSG00000279767	4	3	18	4	9	5	1	9	7	26
AL589743.1 ENSG00000279508	4	15	0	21	3	2	1	0	0	18
AL645922.1 ENSG00000279546	0	0	0	0	0	0	0	0	0	0
ALAD ENSG00000148218	0	0	1	1	0	1	6	1	0	1
ALAS1 ENSG00000023330	24	1	0	6	0	14	20	0	2	0
ALAS2 ENSG00000158578	0	0	0	0	0	0	0	0	0	0
ALB ENSG00000163631	0	0	0	0	0	0	0	0	0	0
ALCAM ENSG00000170017	1	0	4	5	4	15	20	45	18	4
ALDH16A1 ENSG00000161618	8	23	15	9	3	7	0	44	0	13
ALDH18A1 ENSG00000059573	16	0	8	38	7	12	33	0	46	118
ALDH1A1 ENSG00000165092	1	0	3	21	0	8	1	0	0	0
ALDH1A2 ENSG00000128918	2	0	0	1	0	0	0	4	0	2
ALDH1A3 ENSG00000184254	4	42	4	38	2	68	0	22	14	24
ALDH1B1 ENSG00000137124	24	16	305	1	1	7	2	1	4	3
ALDH1L1 ENSG00000144908	0	1	0	5	0	0	0	0	1	0
ALDH1L2 ENSG00000136010	2	0	17	0	0	0	0	1	0	1
ALDH3A1 ENSG00000108602	0	0	0	0	0	0	0	0	0	1
ALDH3A2 ENSG00000072210	0	37	29	1	13	4	14	13	6	0
ALDH3B1 ENSG00000006534	2	1	1	0	0	0	1	6	0	1
ALDH3B2 ENSG00000132746	0	0	0	0	0	0	0	0	0	0
ALDH4A1 ENSG00000159423	81	48	20	21	2	2	3	1	9	5
ALDH5A1 ENSG00000112294	0	1	1	4	0	0	0	0	7	5
ALDH6A1 ENSG00000119711	0	22	0	96	6	4	21	24	0	11
ALDH7A1 ENSG00000164904	19	0	1	29	24	23	27	5	1	36
ALDH8A1 ENSG00000118514	0	0	0	0	0	0	0	0	0	0
ALDH9A1 ENSG00000143149	20	3	0	28	18	0	5	1	0	2
ALDOA ENSG00000149925	10	95	602	205	18	261	87	606	183	196
ALDOB ENSG00000136872	0	0	0	0	0	0	0	0	0	0
ALDOC ENSG00000109107	10	8	16	0	2	52	15	1	2	0
ALG1 ENSG00000033011	21	4	1	3	3	8	2	2	1	0
ALG10 ENSG00000139133	0	0	0	0	0	0	0	0	0	0
ALG10B ENSG00000175548	0	0	0	0	0	0	0	0	0	1
ALG11 ENSG00000253710	0	0	0	0	0	0	0	0	0	0
ALG12 ENSG00000182858	0	45	73	1	32	89	7	0	2	20
ALG13 ENSG00000101901	0	0	3	34	5	1	2	0	0	1
ALG14 ENSG00000172339	0	0	0	1	1	0	0	0	0	0
ALG1L ENSG00000189366	0	0	0	0	0	0	0	0	0	0
ALG1L2 ENSG00000251287	0	0	0	0	0	0	0	3	0	0
ALG2 ENSG00000119523	0	0	0	9	10	13	4	0	4	0
ALG3 ENSG00000214160	26	36	3	12	1	6	6	16	4	2
ALG5 ENSG00000120697	2	3	0	1	1	3	0	0	2	1
ALG6 ENSG00000088035	0	0	0	0	0	1	0	0	0	0
ALG8 ENSG00000159063	3	19	0	2	3	15	1	1	0	0
ALG9 ENSG00000086848	0	1	1	8	6	1	6	13	1	0
ALK ENSG00000171094	0	0	0	0	0	0	0	0	0	0
ALKBH1 ENSG00000100601	0	0	0	7	0	0	0	0	2	0
ALKBH2 ENSG00000189046	12	7	1	2	1	21	2	10	2	2
ALKBH3 ENSG00000166199	43	4	0	6	15	14	28	4	11	0
ALKBH4 ENSG00000160993	34	9	3	0	3	0	0	0	3	2
ALKBH5 ENSG00000091542	48	16	15	9	40	42	19	26	19	62
ALKBH6 ENSG00000239382	19	2	10	17	5	5	40	3	8	3
ALKBH7 ENSG00000125652	42	60	192	119	26	80	53	212	3	46
ALKBH8 ENSG00000137760	0	3	1	5	5	2	2	1	1	2
ALLC ENSG00000151360	0	0	0	0	0	0	0	0	0	0
ALMS1 ENSG00000116127	8	4	1	0	7	0	1	0	0	0
ALOX12 ENSG00000108839	0	0	0	3	0	0	0	0	0	0
ALOX12B ENSG00000179477	0	0	0	0	0	0	0	0	0	0
ALOX15 ENSG00000161905	0	0	0	0	0	0	0	0	0	0
ALOX15B ENSG00000179593	18	2	16	101	8	17	2	2	2	3
ALOX5 ENSG00000012779	5	0	5	0	0	0	1	0	1	0
ALOX5AP ENSG00000132965	33	0	1	0	0	0	0	1	8	4
ALPK1 ENSG00000073331	5	2	2	0	1	2	0	6	0	2
ALPK2 ENSG00000198796	0	0	0	0	0	0	0	0	0	0
ALPK3 ENSG00000136383	0	0	0	0	7	1	0	0	1	0
ALPL ENSG00000162551	0	0	0	0	0	0	0	3	0	1
ALS2 ENSG00000003393	0	0	3	0	1	1	0	0	0	0
ALS2CL ENSG00000178038	1	1	2	0	0	1	0	23	36	0
ALS2CR11 ENSG00000155754	0	0	0	0	0	0	0	2	0	0
ALS2CR12 ENSG00000155749	0	0	1	0	0	0	0	0	0	0
ALX1 ENSG00000180318	0	0	0	0	0	0	0	0	0	0
ALX3 ENSG00000156150	0	0	0	0	0	0	0	0	0	0
ALX4 ENSG00000052850	0	0	0	0	0	0	0	0	0	0
ALYREF ENSG00000183684	19	4	19	0	1	0	2	8	2	15
AMACR ENSG00000242110	78	7	0	50	20	77	7	0	4	23
AMBP ENSG00000106927	0	0	0	0	0	0	0	0	0	0
AMBRA1 ENSG00000110497	2	0	4	4	2	0	0	1	1	1
AMD1 ENSG00000123505	0	77	2	37	18	63	23	2	0	0
AMDHD1 ENSG00000139344	0	0	0	0	0	0	0	0	0	0
AMDHD2 ENSG00000162066	5	0	25	0	1	2	1	1	7	29
AMELX ENSG00000125363	0	0	0	0	0	0	0	0	4	0
AMELY ENSG00000099721	0	0	0	0	0	0	0	0	0	0
AMER1 ENSG00000184675	0	0	0	3	2	2	1	11	1	0
AMER2 ENSG00000165566	0	0	0	0	0	0	0	0	0	0
AMER3 ENSG00000178171	0	0	0	0	0	0	0	0	0	0
AMFR ENSG00000159461	4	11	92	2	3	4	1	0	18	5
AMH ENSG00000104899	0	2	0	0	0	0	0	1	3	4
AMHR2 ENSG00000135409	0	0	0	0	0	0	0	0	0	0
AMIGO1 ENSG00000181754	3	2	0	5	4	18	1	2	4	1
AMIGO2 ENSG00000139211	0	0	0	0	0	0	0	0	0	0
AMIGO3 ENSG00000176020	0	0	0	0	0	0	0	0	0	0
AMMECR1 ENSG00000101935	0	0	0	0	1	10	0	0	1	0
AMMECR1L ENSG00000144233	0	0	0	2	1	1	1	4	0	11
AMN ENSG00000166126	0	0	0	0	0	1	1	3	2	0
AMN1 ENSG00000151743	0	0	0	4	0	5	1	5	0	0
AMOT ENSG00000126016	10	0	1	0	0	0	6	0	3	2
AMOTL1 ENSG00000166025	65	4	16	24	4	0	3	1	15	26
AMOTL2 ENSG00000114019	3	2	17	2	5	0	1	53	0	11
AMPD1 ENSG00000116748	0	0	0	0	0	0	0	0	0	0
AMPD2 ENSG00000116337	28	49	54	1	0	11	2	32	5	33
AMPD3 ENSG00000133805	0	9	0	0	0	8	6	0	2	1
AMPH ENSG00000078053	0	0	0	0	0	0	0	0	0	1
AMT ENSG00000145020	0	0	0	0	0	0	0	0	0	0
AMTN ENSG00000187689	0	0	0	0	0	0	0	0	0	0
AMY1A ENSG00000237763	1	0	0	0	1	1	8	2	0	0
AMY1B ENSG00000174876	4	1	0	0	0	0	3	6	1	0
AMY1C ENSG00000187733	1	0	0	0	0	3	3	0	1	0
AMY2A ENSG00000243480	0	0	0	0	0	0	0	0	0	0
AMY2B ENSG00000240038	0	0	1	0	0	1	1	9	5	1
AMZ1 ENSG00000174945	0	0	0	0	0	0	0	0	0	0
AMZ2 ENSG00000196704	1	2	46	6	3	0	0	2	1	0
ANAPC1 ENSG00000153107	55	2	0	42	2	0	0	1	1	1
ANAPC10 ENSG00000164162	1	1	20	2	1	0	0	1	1	0
ANAPC11 ENSG00000141552	250	36	56	33	16	11	40	68	4	10
ANAPC13 ENSG00000129055	6	0	8	3	1	9	10	0	2	1
ANAPC15 ENSG00000110200	3	33	15	0	5	18	0	39	8	20
ANAPC16 ENSG00000166295	114	15	65	44	27	13	13	5	0	18
ANAPC2 ENSG00000176248	0	19	14	30	7	35	26	33	1	55
ANAPC4 ENSG00000053900	6	0	1	1	4	14	17	5	3	26
ANAPC5 ENSG00000089053	21	12	78	49	12	97	32	2	27	33
ANAPC7 ENSG00000196510	45	15	1	1	2	8	10	2	4	32
ANG ENSG00000214274	56	14	0	62	15	3	3	4	0	21
ANGEL1 ENSG00000013523	4	15	1	2	4	0	0	2	2	2
ANGEL2 ENSG00000174606	0	11	2	0	3	1	0	2	6	0
ANGPT1 ENSG00000154188	1	6	5	0	0	1	0	1	0	38
ANGPT2 ENSG00000091879	0	3	0	0	0	1	0	0	0	1
ANGPT4 ENSG00000101280	0	0	0	0	0	0	0	0	0	0
ANGPTL1 ENSG00000116194	1	0	2	0	0	0	0	0	0	3
ANGPTL2 ENSG00000136859	2	0	44	13	4	0	4	3	0	1
ANGPTL3 ENSG00000132855	0	0	0	0	1	0	0	1	0	0
ANGPTL4 ENSG00000167772	32	8	0	0	3	0	0	0	6	0
ANGPTL5 ENSG00000187151	0	0	0	0	0	0	0	0	0	0
ANGPTL6 ENSG00000130812	0	0	0	0	0	0	0	0	0	0
ANGPTL7 ENSG00000171819	0	1	0	2	0	0	0	0	0	0
ANK1 ENSG00000029534	0	0	0	0	0	0	0	0	0	0
ANK2 ENSG00000145362	0	0	2	0	0	0	0	18	0	0
ANK3 ENSG00000151150	4	10	3	20	10	3	25	2	8	1
ANKAR ENSG00000151687	0	1	0	1	3	0	0	0	1	0
ANKDD1A ENSG00000166839	0	0	4	0	0	1	0	0	0	0
ANKDD1B ENSG00000189045	0	2	0	5	0	1	0	0	2	0
ANKEF1 ENSG00000132623	0	0	0	0	0	0	0	0	0	0
ANKFN1 ENSG00000153930	0	0	0	0	0	0	0	0	0	0
ANKFY1 ENSG00000185722	2	1	0	5	3	9	5	0	7	2
ANKH ENSG00000154122	10	6	3	3	14	150	1	13	2	2
ANKHD1 ENSG00000131503	3	4	23	1	1	12	0	0	5	2
ANKHD1-EIF4EBP3 ENSG00000254996	0	0	0	0	0	0	0	0	0	0
ANKIB1 ENSG00000001629	22	7	6	0	3	0	0	0	1	2
ANKK1 ENSG00000170209	0	0	0	0	0	0	0	0	0	0
ANKLE1 ENSG00000160117	0	0	2	1	0	1	0	1	0	0
ANKLE2 ENSG00000176915	0	11	2	45	7	65	1	21	1	7
ANKMY1 ENSG00000144504	23	5	1	2	3	3	0	0	0	0
ANKMY2 ENSG00000106524	0	3	3	0	1	2	0	0	6	0
ANKRA2 ENSG00000164331	0	1	1	1	0	21	1	0	0	0
ANKRD1 ENSG00000148677	0	0	0	0	0	0	0	0	0	0
ANKRD10 ENSG00000088448	3	17	2	40	21	34	37	2	0	0
ANKRD11 ENSG00000167522	1	29	127	83	10	12	17	1	31	14
ANKRD12 ENSG00000101745	2	3	5	2	4	1	1	14	7	1
ANKRD13A ENSG00000076513	3	4	10	7	0	4	1	10	1	23
ANKRD13B ENSG00000198720	2	0	0	2	2	2	4	8	0	3
ANKRD13C ENSG00000118454	0	1	0	3	0	6	0	3	34	1
ANKRD13D ENSG00000172932	41	30	42	72	2	17	3	49	0	13
ANKRD16 ENSG00000134461	0	7	4	0	0	0	1	1	2	0
ANKRD17 ENSG00000132466	1	0	1	0	117	5	2	2	34	2
ANKRD18A ENSG00000180071	0	0	0	0	0	0	0	0	0	0
ANKRD18B ENSG00000230453	0	0	0	0	0	0	0	0	0	0
ANKRD2 ENSG00000165887	0	0	0	0	0	0	0	0	0	0
ANKRD20A1 ENSG00000260691	0	0	0	0	0	0	1	0	0	0
ANKRD20A2 ENSG00000183148	0	0	0	0	0	0	0	0	0	0
ANKRD20A3 ENSG00000276203	0	1	0	0	0	0	0	0	0	0
ANKRD20A4 ENSG00000172014	0	0	0	0	0	0	0	0	0	0
ANKRD22 ENSG00000152766	0	0	0	23	0	0	0	0	0	0
ANKRD23 ENSG00000163126	19	3	0	2	0	6	0	0	2	1
ANKRD24 ENSG00000089847	1	2	0	0	0	1	0	0	0	1
ANKRD26 ENSG00000107890	0	2	0	1	0	0	0	10	0	3
ANKRD27 ENSG00000105186	0	0	0	0	0	12	1	0	12	11
ANKRD28 ENSG00000206560	0	0	0	11	4	1	0	5	4	0
ANKRD29 ENSG00000154065	2	0	0	0	1	0	0	2	0	0
ANKRD30A ENSG00000148513	0	0	0	0	0	0	0	0	0	0
ANKRD30B ENSG00000180777	0	0	1	0	0	0	0	0	0	1
ANKRD30BL ENSG00000163046	0	0	0	0	0	0	0	0	0	0
ANKRD31 ENSG00000145700	0	0	0	0	0	0	0	0	0	0
ANKRD33B ENSG00000164236	0	0	1	0	0	0	1	8	0	0
ANKRD34A ENSG00000272031	0	1	11	0	3	0	0	1	0	0
ANKRD34B ENSG00000189127	0	0	0	0	0	0	0	0	0	0
ANKRD35 ENSG00000198483	3	2	25	2	1	1	2	0	9	2
ANKRD36 ENSG00000135976	0	1	0	1	0	25	0	42	0	0
ANKRD36B ENSG00000196912	1	0	4	6	7	7	0	31	0	0
ANKRD36C ENSG00000174501	1	1	1	1	0	24	0	0	0	2
ANKRD37 ENSG00000186352	3	10	0	8	24	20	15	10	7	0
ANKRD39 ENSG00000213337	1	8	2	0	0	0	0	0	1	2
ANKRD40 ENSG00000154945	4	0	0	1	1	0	10	29	29	6
ANKRD42 ENSG00000137494	2	1	3	4	1	3	1	1	0	0
ANKRD44 ENSG00000065413	0	0	0	0	0	0	0	0	0	0
ANKRD45 ENSG00000183831	0	9	0	0	0	0	0	6	0	0
ANKRD46 ENSG00000186106	0	0	0	2	0	0	5	0	0	0
ANKRD49 ENSG00000168876	0	0	0	2	0	1	3	0	1	2
ANKRD50 ENSG00000151458	1	3	0	0	0	0	0	2	0	11
ANKRD52 ENSG00000139645	28	2	5	18	0	2	10	9	0	0
ANKRD53 ENSG00000144031	7	1	1	1	1	0	0	0	0	0
ANKRD54 ENSG00000100124	4	43	5	0	16	17	4	3	12	13
ANKRD55 ENSG00000164512	0	0	0	0	0	0	0	0	0	0
ANKRD6 ENSG00000135299	1	0	1	0	5	0	0	0	0	0
ANKRD61 ENSG00000157999	0	0	0	0	0	0	0	0	0	0
ANKRD62 ENSG00000181626	4	1	0	0	0	0	0	0	0	1
ANKRD65 ENSG00000235098	18	0	0	1	4	1	19	0	1	18
ANKRD66 ENSG00000230062	0	0	0	0	0	0	0	0	0	0
ANKRD7 ENSG00000106013	0	0	0	0	0	1	0	0	0	2
ANKRD9 ENSG00000156381	25	20	44	38	14	29	5	40	3	15
ANKS1A ENSG00000064999	2	2	6	1	0	2	1	2	0	1
ANKS1B ENSG00000185046	0	0	4	0	0	1	0	1	0	0
ANKS3 ENSG00000168096	3	13	24	10	59	7	0	11	18	1
ANKS4B ENSG00000175311	0	1	2	0	0	0	0	0	0	0
ANKS6 ENSG00000165138	2	40	0	0	2	7	12	0	0	5
ANKUB1 ENSG00000206199	0	0	0	0	0	0	0	0	0	0
ANKZF1 ENSG00000163516	25	59	25	14	1	80	51	0	8	1
ANLN ENSG00000011426	0	0	0	0	0	0	0	0	0	0
ANO1 ENSG00000131620	0	6	2	1	10	1	3	0	1	0
ANO10 ENSG00000160746	0	3	17	1	5	4	1	37	14	0
ANO2 ENSG00000047617	0	0	0	0	0	0	0	0	0	0
ANO3 ENSG00000134343	0	0	0	0	0	0	0	0	0	0
ANO4 ENSG00000151572	4	0	0	1	0	4	1	3	8	0
ANO5 ENSG00000171714	2	1	2	2	3	3	1	0	0	2
ANO6 ENSG00000177119	0	25	10	0	0	0	0	1	0	1
ANO7 ENSG00000146205	114	31	3	59	20	2	32	0	26	3
ANO8 ENSG00000074855	1	0	0	0	0	0	1	0	0	0
ANO9 ENSG00000185101	4	0	0	0	0	5	0	46	17	4
ANOS1 ENSG00000011201	0	0	1	0	0	0	0	0	0	0
ANP32A ENSG00000140350	36	51	24	2	26	17	0	0	28	103
ANP32B ENSG00000136938	106	31	6	7	7	0	16	0	25	37
ANP32E ENSG00000143401	2	0	0	20	0	0	1	0	0	2
ANPEP ENSG00000166825	0	0	0	2	5	802	1	47	2	1
ANTXR1 ENSG00000169604	0	0	94	0	6	1	2	10	13	1
ANTXR2 ENSG00000163297	93	0	2	97	19	1	60	23	4	11
ANXA1 ENSG00000135046	1	36	39	0	17	1	5	1	0	2
ANXA10 ENSG00000109511	0	0	0	0	0	0	0	0	0	0
ANXA11 ENSG00000122359	149	43	82	90	2	52	153	4	2	73
ANXA13 ENSG00000104537	0	0	0	0	0	0	0	0	0	0
ANXA2 ENSG00000182718	417	0	1	5	0	0	0	1	94	27
ANXA2R ENSG00000177721	0	1	0	0	0	1	0	0	3	0
ANXA3 ENSG00000138772	7	9	1	12	1	18	0	0	1	4
ANXA4 ENSG00000196975	4	2	8	4	2	3	0	10	23	0
ANXA5 ENSG00000164111	1	5	26	25	20	39	11	17	6	2
ANXA6 ENSG00000197043	413	93	343	11	11	86	0	103	4	65
ANXA7 ENSG00000138279	0	6	0	4	4	20	35	0	1	1
ANXA8 ENSG00000265190	0	0	0	0	0	0	0	0	0	0
ANXA8L1 ENSG00000264230	0	3	1	0	0	0	0	0	0	0
ANXA9 ENSG00000143412	0	0	0	0	0	0	0	0	0	0
AOAH ENSG00000136250	19	1	6	1	4	0	0	2	0	5
AOC1 ENSG00000002726	0	0	0	1	0	0	0	0	0	0
AOC2 ENSG00000131480	0	0	0	0	1	0	0	0	0	0
AOC3 ENSG00000131471	62	1	55	1	8	1	0	1	2	10
AOX1 ENSG00000138356	0	0	3	1	0	1	1	0	0	5
AP000275.65 ENSG00000265590	0	0	0	0	0	0	0	0	0	0
AP000349.2 ENSG00000280178	0	0	0	0	0	1	0	0	0	0
AP000350.10 ENSG00000251357	0	0	0	0	0	0	0	0	0	0
AP000721.4 ENSG00000256100	0	0	1	0	0	0	0	0	0	0
AP000769.1 ENSG00000279576	2	809	1132	830	153	559	9	10	418	8
AP000866.1 ENSG00000279342	0	0	0	0	0	0	0	0	0	0
AP006285.2 ENSG00000278919	0	0	0	0	0	0	0	0	0	1
AP1AR ENSG00000138660	0	2	0	0	3	8	3	2	0	2
AP1B1 ENSG00000100280	11	19	93	40	24	34	16	33	42	28
AP1G1 ENSG00000166747	0	5	2	31	3	8	0	20	2	45
AP1G2 ENSG00000213983	48	54	27	18	5	34	31	28	18	7
AP1M1 ENSG00000072958	1	54	0	4	0	1	3	99	1	190
AP1M2 ENSG00000129354	13	108	0	36	11	76	26	10	15	67
AP1S1 ENSG00000106367	52	99	14	77	47	13	5	64	2	2
AP1S2 ENSG00000182287	0	1	10	0	0	0	1	40	0	6
AP1S3 ENSG00000152056	0	17	1	1	2	0	0	0	0	0
AP2A1 ENSG00000196961	3	53	90	0	11	39	20	44	6	46
AP2A2 ENSG00000183020	27	65	42	0	6	54	19	67	10	2
AP2B1 ENSG00000006125	16	31	7	5	12	108	4	16	7	75
AP2M1 ENSG00000161203	3	37	349	251	28	44	0	81	33	57
AP2S1 ENSG00000042753	8	121	389	167	63	108	56	48	35	204
AP3B1 ENSG00000132842	0	4	0	1	3	26	3	8	14	1
AP3B2 ENSG00000103723	0	0	0	0	0	0	0	0	0	0
AP3D1 ENSG00000065000	0	54	71	0	34	66	50	32	3	2
AP3M1 ENSG00000185009	9	0	36	17	2	11	2	0	1	0
AP3M2 ENSG00000070718	18	0	0	0	0	0	4	0	0	10
AP3S1 ENSG00000177879	0	0	2	0	1	14	4	4	0	3
AP3S2 ENSG00000157823	4	61	34	1	0	0	2	24	3	1
AP4B1 ENSG00000134262	39	2	0	7	1	0	0	1	2	1
AP4E1 ENSG00000081014	2	2	0	1	7	0	0	0	5	0
AP4M1 ENSG00000221838	2	14	4	0	1	32	1	2	18	1
AP4S1 ENSG00000100478	0	0	0	2	0	0	0	0	0	0
AP5B1 ENSG00000254470	0	0	0	0	0	0	0	0	0	0
AP5M1 ENSG00000053770	0	0	0	15	0	0	1	1	22	0
AP5S1 ENSG00000125843	2	0	0	15	0	0	1	1	0	0
AP5Z1 ENSG00000242802	9	15	6	15	1	2	11	63	0	12
APAF1 ENSG00000120868	2	0	5	0	0	6	4	2	4	0
APBA1 ENSG00000107282	7	1	3	26	0	0	1	1	2	1
APBA2 ENSG00000034053	5	3	0	1	10	0	2	1	0	2
APBA3 ENSG00000011132	39	6	1	3	0	2	0	32	0	0
APBB1 ENSG00000166313	91	47	45	25	4	21	0	107	0	65
APBB1IP ENSG00000077420	0	0	1	2	0	0	0	0	0	0
APBB2 ENSG00000163697	1	0	38	0	0	0	7	1	2	0
APBB3 ENSG00000113108	26	10	10	26	8	6	16	0	77	49
APC ENSG00000134982	0	0	2	5	1	1	1	3	2	0
APC2 ENSG00000115266	0	0	1	0	0	0	0	0	0	0
APCDD1 ENSG00000154856	6	2	1	0	3	4	1	13	3	0
APCDD1L ENSG00000198768	1	0	11	0	0	0	1	0	0	0
APEH ENSG00000164062	73	34	2	31	1	4	3	7	20	34
APELA ENSG00000248329	0	0	0	8	0	0	0	0	0	0
APEX1 ENSG00000100823	0	43	17	29	9	63	8	11	0	70
APEX2 ENSG00000169188	1	6	1	14	1	0	2	1	0	0
APH1A ENSG00000117362	3	46	52	4	8	98	7	22	29	78
APH1B ENSG00000138613	1	27	1	4	6	9	42	0	6	6
API5 ENSG00000166181	1	0	0	13	3	0	0	0	10	0
APIP ENSG00000149089	0	0	0	0	5	0	0	2	0	0
APITD1 ENSG00000175279	0	0	0	0	4	0	1	1	0	0
APITD1-CORT ENSG00000251503	0	0	0	0	0	0	0	0	0	0
APLF ENSG00000169621	0	0	0	0	0	0	0	0	0	0
APLN ENSG00000171388	0	0	0	0	1	0	0	0	0	0
APLNR ENSG00000134817	0	0	0	0	0	0	0	0	0	2
APLP1 ENSG00000105290	0	3	0	3	0	3	1	0	5	1
APLP2 ENSG00000084234	0	168	2	82	155	336	63	8	46	2
APMAP ENSG00000101474	4	28	0	78	19	32	5	19	5	8
APOA1 ENSG00000118137	0	0	0	0	0	0	0	0	0	0
APOA2 ENSG00000158874	0	0	0	0	0	0	0	0	0	0
APOB ENSG00000084674	0	0	0	0	0	0	0	0	0	0
APOBEC3A ENSG00000128383	0	0	0	0	0	0	0	0	0	0
APOBEC3B ENSG00000179750	0	0	0	0	0	0	0	0	0	0
APOBEC3C ENSG00000244509	17	0	2	5	13	15	3	0	33	15
APOBEC3D ENSG00000243811	0	0	3	0	0	0	0	0	0	1
APOBEC3F ENSG00000128394	1	17	0	1	0	10	0	2	0	33
APOBEC3G ENSG00000239713	3	0	12	2	0	0	1	0	11	3
APOBEC3H ENSG00000100298	0	0	0	0	0	0	0	0	0	0
APOBEC4 ENSG00000173627	0	0	0	0	0	0	0	0	0	0
APOBR ENSG00000184730	1	0	2	0	0	3	0	22	0	3
APOC1 ENSG00000130208	0	0	27	0	0	31	0	117	1	11
APOC2 ENSG00000234906	0	0	0	0	0	0	0	0	0	0
APOC4 ENSG00000267467	0	0	0	0	0	0	0	0	0	0
APOD ENSG00000189058	139	136	71	109	1	29	31	13	17	71
APOE ENSG00000130203	34	0	11	2	3	97	0	151	0	51
APOF ENSG00000175336	7	0	11	0	0	10	0	3	0	0
APOH ENSG00000091583	0	0	0	0	0	0	0	0	0	0
APOL1 ENSG00000100342	0	0	31	3	1	0	0	42	0	16
APOL2 ENSG00000128335	74	4	0	2	2	2	3	38	2	3
APOL3 ENSG00000128284	19	1	9	0	0	39	0	0	0	2
APOL4 ENSG00000100336	8	0	0	0	1	0	8	2	0	0
APOL6 ENSG00000221963	1	8	0	21	0	9	0	0	6	9
APOLD1 ENSG00000178878	3	0	0	0	0	1	0	0	0	0
APOM ENSG00000204444	0	4	3	0	0	0	0	0	3	0
APOO ENSG00000184831	0	0	0	0	0	3	0	0	0	0
APOOL ENSG00000155008	1	4	0	0	2	2	0	14	3	0
APP ENSG00000142192	184	114	74	138	113	101	12	194	83	113
APPBP2 ENSG00000062725	2	16	1	3	20	5	3	0	0	16
APPL1 ENSG00000157500	3	7	0	17	3	9	6	12	0	0
APPL2 ENSG00000136044	2	3	0	0	2	20	7	0	51	2
APRT ENSG00000198931	330	158	149	62	18	93	0	124	104	54
APTX ENSG00000137074	23	7	1	2	4	0	6	4	1	0
AQP1 ENSG00000240583	47	15	188	1	0	45	0	76	0	2
AQP10 ENSG00000143595	0	0	0	0	0	0	0	15	0	0
AQP11 ENSG00000178301	0	0	0	0	0	0	0	0	0	0
AQP2 ENSG00000167580	0	0	0	0	0	0	0	0	0	0
AQP3 ENSG00000165272	105	9	0	75	4	8	5	0	15	68
AQP5 ENSG00000161798	0	0	0	1	0	0	8	0	0	0
AQP6 ENSG00000086159	0	0	0	0	0	0	0	0	0	0
AQP7 ENSG00000165269	0	0	0	0	0	0	0	0	0	0
AQR ENSG00000021776	0	0	0	16	1	0	1	12	0	0
AR ENSG00000169083	39	27	33	31	21	24	44	3	27	42
ARAF ENSG00000078061	23	15	2	0	5	1	6	32	35	71
ARAP1 ENSG00000186635	19	25	122	4	3	14	9	7	30	22
ARAP2 ENSG00000047365	1	0	17	4	0	0	1	0	0	1
ARAP3 ENSG00000120318	1	0	1	0	0	0	0	0	1	4
ARC ENSG00000198576	5	0	1	1	1	0	1	1	5	0
ARCN1 ENSG00000095139	1	8	0	0	6	25	1	0	12	192
AREG ENSG00000109321	0	0	0	0	0	0	0	0	0	0
AREL1 ENSG00000119682	52	8	6	2	17	12	8	0	0	1
ARF1 ENSG00000143761	0	50	6	2	22	86	1	68	26	35
ARF3 ENSG00000134287	13	0	4	25	13	5	13	26	39	2
ARF4 ENSG00000168374	1	22	3	10	19	58	3	40	12	10
ARF5 ENSG00000004059	0	9	16	25	4	0	3	1	0	4
ARF6 ENSG00000165527	1	13	0	18	19	32	11	0	1	0
ARFGAP1 ENSG00000101199	3	13	0	0	35	20	34	159	2	3
ARFGAP2 ENSG00000149182	18	62	25	81	2	18	12	19	2	53
ARFGAP3 ENSG00000242247	0	10	0	8	16	9	7	9	5	1
ARFGEF1 ENSG00000066777	0	0	0	14	1	46	0	0	3	2
ARFGEF2 ENSG00000124198	0	5	0	16	2	2	0	1	0	0
ARFGEF3 ENSG00000112379	4	39	6	42	16	28	13	0	43	1
ARFIP1 ENSG00000164144	1	1	0	0	0	26	5	0	3	1
ARFIP2 ENSG00000132254	0	129	8	84	5	85	13	127	88	37
ARFRP1 ENSG00000101246	7	0	212	71	16	22	2	62	5	0
ARG1 ENSG00000118520	0	0	0	0	0	0	0	0	0	0
ARG2 ENSG00000081181	0	44	14	150	18	13	18	9	0	6
ARGLU1 ENSG00000134884	0	161	0	46	42	88	46	38	100	10
ARHGAP1 ENSG00000175220	218	159	183	74	24	26	32	1	33	48
ARHGAP10 ENSG00000071205	50	18	64	3	5	4	10	0	1	5
ARHGAP11A ENSG00000198826	0	0	0	0	0	0	0	0	0	0
ARHGAP11B ENSG00000187951	0	0	0	0	0	0	0	0	0	0
ARHGAP12 ENSG00000165322	0	5	1	0	0	14	1	2	5	0
ARHGAP15 ENSG00000075884	0	0	0	0	0	0	0	0	1	0
ARHGAP17 ENSG00000140750	2	0	3	0	0	4	21	0	3	2
ARHGAP18 ENSG00000146376	0	0	0	0	1	7	0	10	0	0
ARHGAP19 ENSG00000213390	1	0	5	3	1	2	0	0	0	1
ARHGAP20 ENSG00000137727	0	0	0	0	0	0	0	0	0	0
ARHGAP21 ENSG00000107863	3	1	4	4	5	2	0	13	0	0
ARHGAP22 ENSG00000128805	0	0	2	0	1	3	0	11	0	0
ARHGAP23 ENSG00000275832	0	0	7	0	0	0	0	0	0	1
ARHGAP24 ENSG00000138639	1	0	0	0	0	1	0	3	0	0
ARHGAP25 ENSG00000163219	5	1	1	1	0	1	4	0	1	1
ARHGAP26 ENSG00000145819	11	0	4	0	4	1	2	4	1	6
ARHGAP27 ENSG00000159314	44	12	71	0	9	30	51	0	0	4
ARHGAP28 ENSG00000088756	1	1	3	0	0	0	1	0	0	0
ARHGAP29 ENSG00000137962	0	0	14	3	5	10	1	20	1	0
ARHGAP30 ENSG00000186517	2	0	16	0	0	0	1	27	0	0
ARHGAP31 ENSG00000031081	3	0	5	7	0	0	0	1	1	0
ARHGAP32 ENSG00000134909	0	12	0	3	1	10	10	29	3	4
ARHGAP33 ENSG00000004777	0	9	0	14	1	3	1	6	4	4
ARHGAP35 ENSG00000160007	9	0	9	52	0	17	2	1	10	11
ARHGAP39 ENSG00000147799	0	3	12	2	2	0	2	5	17	2
ARHGAP4 ENSG00000089820	31	2	4	4	0	13	0	34	23	0
ARHGAP40 ENSG00000124143	0	0	0	0	0	0	0	0	0	0
ARHGAP42 ENSG00000165895	0	0	0	0	0	0	0	0	0	0
ARHGAP44 ENSG00000006740	0	8	0	3	1	8	0	0	0	0
ARHGAP45 ENSG00000180448	2	0	0	0	1	7	0	71	0	0
ARHGAP5 ENSG00000100852	0	12	5	0	1	3	14	57	0	6
ARHGAP6 ENSG00000047648	2	47	1	3	13	32	4	8	25	0
ARHGAP8 ENSG00000241484	0	0	0	0	0	0	0	0	0	0
ARHGAP9 ENSG00000123329	0	0	1	0	2	5	0	0	0	18
ARHGDIA ENSG00000141522	154	250	29	81	44	40	21	209	122	216
ARHGDIB ENSG00000111348	7	0	1	0	0	4	3	53	0	11
ARHGDIG ENSG00000242173	0	0	0	0	0	0	0	0	0	0
ARHGEF1 ENSG00000076928	54	1	30	16	15	28	7	242	9	7
ARHGEF10 ENSG00000104728	0	0	6	2	6	4	2	10	14	0
ARHGEF10L ENSG00000074964	2	5	17	1	3	5	24	1	1	0
ARHGEF11 ENSG00000132694	3	20	0	11	17	48	7	0	0	11
ARHGEF12 ENSG00000196914	4	20	34	1	3	14	1	0	21	5
ARHGEF15 ENSG00000198844	2	0	3	4	1	0	0	0	0	0
ARHGEF16 ENSG00000130762	1	23	1	37	14	29	2	4	17	1
ARHGEF17 ENSG00000110237	3	58	14	0	9	0	0	15	11	2
ARHGEF18 ENSG00000104880	0	0	0	0	0	0	0	0	0	0
ARHGEF19 ENSG00000142632	3	0	0	4	0	1	2	1	1	7
ARHGEF2 ENSG00000116584	70	0	1	2	4	0	3	176	0	0
ARHGEF25 ENSG00000240771	27	9	29	0	6	1	2	26	1	24
ARHGEF26 ENSG00000114790	1	1	18	0	20	23	1	0	1	1
ARHGEF28 ENSG00000214944	0	0	0	0	3	1	1	0	0	0
ARHGEF3 ENSG00000163947	5	0	0	0	2	9	4	0	0	9
ARHGEF33 ENSG00000214694	0	0	0	0	0	0	0	0	0	0
ARHGEF35 ENSG00000213214	0	1	2	2	0	0	0	11	0	2
ARHGEF37 ENSG00000183111	13	2	2	5	5	6	0	0	4	0
ARHGEF38 ENSG00000236699	0	0	0	0	5	2	5	0	7	0
ARHGEF39 ENSG00000137135	1	0	3	0	0	10	0	1	1	1
ARHGEF4 ENSG00000136002	0	6	21	0	0	41	14	2	0	1
ARHGEF40 ENSG00000165801	5	0	7	0	3	5	4	1	1	55
ARHGEF5 ENSG00000050327	1	4	0	0	2	0	0	6	0	0
ARHGEF6 ENSG00000129675	0	0	0	0	0	2	0	16	1	3
ARHGEF7 ENSG00000102606	50	30	3	1	27	107	20	0	35	4
ARHGEF9 ENSG00000131089	2	4	19	1	6	5	2	1	14	3
ARID1A ENSG00000117713	2	1	1	56	37	81	1	22	0	2
ARID1B ENSG00000049618	32	20	6	1	2	5	9	2	4	20
ARID2 ENSG00000189079	0	2	0	12	1	10	5	3	5	1
ARID3A ENSG00000116017	0	0	4	1	6	17	0	7	6	1
ARID3B ENSG00000179361	3	0	2	1	1	0	0	1	0	0
ARID4A ENSG00000032219	0	6	2	1	3	2	0	1	15	0
ARID4B ENSG00000054267	0	1	24	0	5	4	5	0	6	9
ARID5A ENSG00000196843	20	0	126	3	0	1	0	57	14	20
ARID5B ENSG00000150347	6	23	23	2	12	0	9	2	0	3
ARIH1 ENSG00000166233	5	44	5	28	2	3	0	66	43	3
ARIH2 ENSG00000177479	79	9	0	16	31	38	9	8	21	4
ARIH2OS ENSG00000221883	0	1	5	10	1	0	0	0	1	1
ARL1 ENSG00000120805	73	1	0	14	15	7	12	1	0	12
ARL10 ENSG00000175414	0	0	0	0	0	0	0	2	0	1
ARL11 ENSG00000152213	0	0	0	0	0	0	0	0	0	0
ARL13B ENSG00000169379	0	0	0	1	0	1	1	0	0	0
ARL14EP ENSG00000152219	0	7	1	1	0	1	17	1	0	0
ARL15 ENSG00000185305	0	0	0	0	0	0	0	0	8	0
ARL16 ENSG00000214087	42	26	32	13	15	9	25	10	29	0
ARL17A ENSG00000185829	6	0	1	2	3	3	3	2	2	1
ARL17B ENSG00000228696	4	0	0	24	0	1	3	0	0	14
ARL2 ENSG00000213465	19	9	102	2	0	43	9	28	39	7
ARL2BP ENSG00000102931	11	4	13	0	6	0	16	3	0	5
ARL3 ENSG00000138175	17	3	36	0	22	2	49	54	15	9
ARL4A ENSG00000122644	0	51	1	0	0	1	0	0	1	0
ARL4C ENSG00000188042	6	0	15	0	7	27	2	32	1	2
ARL4D ENSG00000175906	0	5	19	3	0	0	3	0	0	0
ARL5A ENSG00000162980	17	0	2	0	11	6	9	0	1	6
ARL5B ENSG00000165997	0	0	0	0	0	4	0	0	3	1
ARL6 ENSG00000113966	0	4	14	0	2	2	1	0	1	0
ARL6IP1 ENSG00000170540	0	15	0	14	1	7	7	1	1	0
ARL6IP4 ENSG00000182196	43	17	12	5	1	37	5	32	18	15
ARL6IP5 ENSG00000144746	0	15	11	50	12	27	3	28	2	6
ARL6IP6 ENSG00000177917	0	0	0	1	1	5	2	1	0	0
ARL8A ENSG00000143862	2	8	1	0	19	2	1	24	1	0
ARL8B ENSG00000134108	10	3	0	1	8	0	8	4	2	0
ARL9 ENSG00000196503	5	2	1	0	0	0	0	0	0	0
ARMC1 ENSG00000104442	4	0	27	9	0	0	0	1	0	1
ARMC10 ENSG00000170632	0	1	0	1	11	2	2	1	12	0
ARMC12 ENSG00000157343	0	0	0	0	0	0	0	0	0	0
ARMC2 ENSG00000118690	0	0	0	0	0	0	0	0	0	0
ARMC4 ENSG00000169126	0	0	0	0	0	0	0	0	0	0
ARMC5 ENSG00000140691	0	1	5	0	0	7	5	1	1	1
ARMC6 ENSG00000105676	3	23	23	0	1	6	9	13	0	21
ARMC7 ENSG00000125449	0	13	17	1	0	5	1	8	10	17
ARMC8 ENSG00000114098	0	8	1	0	0	5	0	0	5	0
ARMC9 ENSG00000135931	0	15	12	0	0	8	0	3	1	5
ARMCX1 ENSG00000126947	1	0	8	0	0	4	4	0	0	0
ARMCX2 ENSG00000184867	0	1	0	0	5	0	4	3	0	4
ARMCX3 ENSG00000102401	1	13	4	1	2	0	3	2	3	5
ARMCX4 ENSG00000196440	0	0	1	0	0	8	3	0	0	3
ARMCX5 ENSG00000125962	0	0	0	2	2	4	0	1	0	0
ARMCX6 ENSG00000198960	14	3	2	0	3	30	10	0	8	3
ARMS2 ENSG00000254636	0	0	0	0	0	0	0	0	0	0
ARMT1 ENSG00000146476	0	0	0	0	0	1	2	0	1	1
ARNT ENSG00000143437	41	3	0	0	10	5	9	0	0	0
ARNT2 ENSG00000172379	0	0	4	5	4	0	0	0	0	0
ARNTL ENSG00000133794	0	1	0	0	0	0	0	0	0	0
ARNTL2 ENSG00000029153	1	1	0	0	0	0	0	3	0	0
ARPC1A ENSG00000241685	0	5	7	32	5	3	9	0	19	6
ARPC1B ENSG00000130429	30	42	58	0	0	17	0	66	22	5
ARPC2 ENSG00000163466	0	11	61	0	14	9	0	8	15	9
ARPC3 ENSG00000111229	1	14	2	39	15	99	27	208	34	26
ARPC4 ENSG00000241553	35	115	92	1	12	38	3	36	30	127
ARPC5 ENSG00000162704	0	6	26	26	6	3	3	14	0	1
ARPC5L ENSG00000136950	1	11	0	0	0	12	14	31	91	0
ARPIN ENSG00000242498	46	9	5	85	0	0	4	1	0	1
ARPP19 ENSG00000128989	11	53	3	0	0	15	20	5	2	0
ARRB1 ENSG00000137486	2	22	1	2	0	1	0	4	2	25
ARRB2 ENSG00000141480	5	3	0	0	0	10	0	56	4	37
ARRDC1 ENSG00000197070	8	118	53	0	144	76	1	31	114	20
ARRDC2 ENSG00000105643	0	0	4	8	9	2	4	42	15	18
ARRDC3 ENSG00000113369	0	0	0	0	4	0	2	2	3	12
ARRDC4 ENSG00000140450	1	0	1	9	0	7	1	6	0	0
ARRDC5 ENSG00000205784	0	0	1	0	1	0	0	0	0	1
ARSA ENSG00000100299	126	43	70	64	61	174	9	18	63	55
ARSB ENSG00000113273	2	0	6	0	1	0	0	33	0	0
ARSD ENSG00000006756	101	13	0	1	7	9	40	2	3	3
ARSE ENSG00000157399	0	0	1	0	0	0	0	0	1	0
ARSF ENSG00000062096	0	0	0	0	0	0	0	0	0	0
ARSG ENSG00000141337	1	0	45	1	0	0	0	2	0	0
ARSI ENSG00000183876	6	1	0	0	0	1	4	4	1	0
ARSJ ENSG00000180801	1	5	0	0	0	37	0	5	0	0
ARSK ENSG00000164291	0	0	0	0	0	1	1	0	0	0
ART3 ENSG00000156219	0	0	0	0	0	0	0	0	0	0
ART5 ENSG00000167311	0	7	0	0	0	0	0	0	0	0
ARTN ENSG00000117407	2	0	12	0	0	0	0	0	0	0
ARV1 ENSG00000173409	1	0	0	1	3	1	0	12	4	0
ARVCF ENSG00000099889	21	29	1	2	21	46	0	0	15	38
ARX ENSG00000004848	0	0	0	0	0	0	0	0	0	0
ASAH1 ENSG00000104763	8	32	26	52	56	321	26	43	14	20
ASAH2 ENSG00000188611	0	0	0	0	0	2	1	0	0	0
ASAH2B ENSG00000204147	0	0	0	1	0	1	2	0	0	0
ASAP1 ENSG00000153317	2	2	0	0	14	4	2	60	15	0
ASAP2 ENSG00000151693	0	0	0	1	5	10	0	0	0	0
ASAP3 ENSG00000088280	17	14	0	44	17	8	11	15	0	0
ASB1 ENSG00000065802	0	0	0	43	1	0	0	0	0	19
ASB11 ENSG00000165192	0	0	0	0	0	0	0	0	0	0
ASB12 ENSG00000198881	0	0	0	0	0	0	0	0	0	0
ASB13 ENSG00000196372	0	3	23	0	4	0	14	0	0	1
ASB14 ENSG00000239388	0	0	0	0	0	0	0	0	0	0
ASB16 ENSG00000161664	0	0	0	0	0	0	0	0	0	0
ASB2 ENSG00000100628	67	0	55	0	1	0	5	209	0	0
ASB3 ENSG00000115239	4	4	0	3	1	4	4	1	0	1
ASB5 ENSG00000164122	0	1	5	0	0	4	1	1	0	0
ASB6 ENSG00000148331	0	64	0	8	2	2	22	2	1	4
ASB7 ENSG00000183475	0	1	0	0	0	11	0	0	0	0
ASB8 ENSG00000177981	2	74	14	0	8	11	14	0	1	0
ASB9 ENSG00000102048	0	0	0	0	0	3	0	0	0	0
ASCC1 ENSG00000138303	2	1	1	0	4	0	0	5	2	1
ASCC2 ENSG00000100325	2	29	91	45	13	21	2	18	12	60
ASCC3 ENSG00000112249	0	0	0	0	6	1	0	1	0	5
ASCL2 ENSG00000183734	2	6	124	11	0	75	6	2	1	0
ASCL5 ENSG00000232237	0	0	0	0	0	0	0	0	0	0
ASF1A ENSG00000111875	0	0	0	1	0	4	4	0	0	0
ASF1B ENSG00000105011	0	0	0	1	0	1	0	1	0	0
ASGR1 ENSG00000141505	0	0	0	0	0	0	0	0	0	0
ASGR2 ENSG00000161944	0	0	0	0	0	0	0	0	59	0
ASH1L ENSG00000116539	21	53	2	0	105	10	30	2	0	33
ASH2L ENSG00000129691	0	2	0	3	3	0	2	5	7	3
ASIC1 ENSG00000110881	2	2	13	5	1	1	0	6	0	0
ASIC3 ENSG00000213199	0	0	0	0	1	4	3	0	1	0
ASIC4 ENSG00000072182	0	0	0	0	0	0	0	0	0	0
ASIP ENSG00000101440	7	0	1	1	0	0	0	0	2	0
ASL ENSG00000126522	1	9	26	2	7	6	2	25	7	0
ASMT ENSG00000196433	0	0	0	0	0	0	0	0	1	0
ASMTL ENSG00000169093	30	56	0	17	1	47	62	82	1	100
ASNA1 ENSG00000198356	35	43	64	37	16	83	16	28	32	45
ASNS ENSG00000070669	19	1	2	2	0	0	3	3	0	93
ASNSD1 ENSG00000138381	0	1	67	3	7	0	2	0	0	12
ASPA ENSG00000108381	0	3	0	0	0	3	0	0	0	0
ASPG ENSG00000166183	0	0	0	0	0	0	0	0	2	0
ASPH ENSG00000198363	0	0	24	6	7	0	0	1	0	6
ASPHD1 ENSG00000174939	0	2	0	0	0	0	0	0	9	9
ASPHD2 ENSG00000128203	0	0	0	0	0	27	0	0	0	0
ASPM ENSG00000066279	0	0	0	0	0	0	0	0	0	0
ASPN ENSG00000106819	1	0	0	0	0	0	0	13	0	0
ASPRV1 ENSG00000244617	0	6	4	0	0	1	1	0	1	1
ASPSCR1 ENSG00000169696	0	21	0	103	2	4	0	48	24	6
ASRGL1 ENSG00000162174	0	4	0	6	0	0	2	2	0	12
ASS1 ENSG00000130707	22	13	16	0	0	0	3	4	5	55
ASTE1 ENSG00000034533	0	0	0	16	0	0	0	2	1	2
ASTN1 ENSG00000152092	0	0	0	0	0	0	0	0	0	0
ASTN2 ENSG00000148219	84	60	26	21	19	4	15	0	22	6
ASUN ENSG00000064102	0	0	1	1	0	4	0	0	0	10
ASXL1 ENSG00000171456	14	8	15	8	13	45	24	3	0	0
ASXL2 ENSG00000143970	7	5	1	4	1	6	1	3	0	0
ASXL3 ENSG00000141431	2	0	1	0	0	0	0	0	3	8
ASZ1 ENSG00000154438	0	0	0	0	0	0	0	0	0	0
ATAD1 ENSG00000138138	1	3	0	18	1	12	0	2	0	0
ATAD2 ENSG00000156802	0	0	0	0	0	0	0	0	1	0
ATAD2B ENSG00000119778	0	2	0	0	0	3	0	0	0	0
ATAD3A ENSG00000197785	53	71	7	9	1	12	1	3	1	10
ATAD3B ENSG00000160072	0	49	5	13	11	38	2	4	4	2
ATAD3C ENSG00000215915	0	3	7	0	1	1	0	1	1	3
ATAD5 ENSG00000176208	0	0	0	0	0	0	0	0	0	0
ATAT1 ENSG00000137343	0	11	0	0	2	2	3	2	0	0
ATCAY ENSG00000167654	0	0	0	0	0	0	0	0	0	0
ATE1 ENSG00000107669	19	6	1	1	2	0	0	4	1	8
ATF1 ENSG00000123268	0	0	15	1	0	3	1	0	0	0
ATF2 ENSG00000115966	1	14	3	17	4	3	0	0	0	20
ATF3 ENSG00000162772	143	0	4	0	0	1	1	0	413	14
ATF4 ENSG00000128272	257	53	1	69	27	24	58	0	26	90
ATF5 ENSG00000169136	1	28	20	11	8	46	3	3	8	0
ATF6 ENSG00000118217	9	0	4	4	5	0	8	12	0	0
ATF6B ENSG00000213676	0	16	3	15	11	48	3	6	2	6
ATF7 ENSG00000170653	0	1	15	1	1	3	5	2	1	1
ATF7IP ENSG00000171681	0	0	4	37	0	0	0	2	2	15
ATF7IP2 ENSG00000166669	2	0	0	0	0	1	0	0	0	0
ATG10 ENSG00000152348	0	17	2	17	9	67	6	75	47	7
ATG101 ENSG00000123395	21	56	57	15	11	0	4	3	25	20
ATG12 ENSG00000145782	0	0	1	0	8	16	0	5	1	19
ATG13 ENSG00000175224	29	0	2	0	2	14	0	8	1	26
ATG14 ENSG00000126775	1	0	0	11	0	5	3	0	15	0
ATG16L1 ENSG00000085978	0	8	2	6	2	10	14	0	20	6
ATG16L2 ENSG00000168010	7	0	7	0	1	9	0	23	0	0
ATG2A ENSG00000110046	1	93	59	18	2	5	2	0	0	16
ATG2B ENSG00000066739	1	0	7	0	12	21	0	8	0	6
ATG3 ENSG00000144848	0	0	11	1	0	11	1	0	4	0
ATG4A ENSG00000101844	1	1	0	1	0	1	0	0	0	11
ATG4B ENSG00000168397	18	53	40	1	17	63	6	2	78	5
ATG4C ENSG00000125703	0	0	0	0	3	0	0	1	0	2
ATG4D ENSG00000130734	12	4	11	31	1	0	18	47	18	0
ATG5 ENSG00000057663	0	0	0	16	0	0	0	0	0	1
ATG7 ENSG00000197548	28	5	10	3	0	12	12	9	0	3
ATG9A ENSG00000198925	58	72	113	0	0	2	0	29	14	1
ATG9B ENSG00000181652	0	0	0	0	0	0	0	0	0	0
ATHL1 ENSG00000142102	6	6	0	16	5	24	0	11	0	36
ATIC ENSG00000138363	27	0	0	7	0	5	3	5	4	3
ATL1 ENSG00000198513	0	1	3	2	0	0	2	0	3	2
ATL2 ENSG00000119787	1	0	68	2	7	20	11	0	21	11
ATL3 ENSG00000184743	6	1	0	21	3	5	11	0	7	3
ATM ENSG00000149311	0	0	0	2	6	43	4	17	17	0
ATMIN ENSG00000166454	0	1	4	0	9	24	0	2	22	5
ATN1 ENSG00000111676	26	127	73	0	15	5	15	119	19	15
ATOH1 ENSG00000172238	0	0	0	0	0	0	0	0	0	0
ATOH7 ENSG00000179774	0	0	0	0	0	0	0	0	0	0
ATOH8 ENSG00000168874	2	11	1	1	3	23	14	32	2	0
ATOX1 ENSG00000177556	77	102	98	212	43	21	27	25	25	15
ATP10A ENSG00000206190	12	1	1	0	3	1	0	15	0	0
ATP10B ENSG00000118322	0	0	0	0	0	0	0	0	0	0
ATP10D ENSG00000145246	0	0	0	0	0	0	0	1	0	0
ATP11A ENSG00000068650	0	0	0	0	5	0	0	0	11	5
ATP11B ENSG00000058063	1	0	0	8	0	10	5	47	0	0
ATP11C ENSG00000101974	0	0	24	5	0	0	1	12	0	4
ATP12A ENSG00000075673	0	0	0	0	0	0	0	0	0	0
ATP13A1 ENSG00000105726	2	55	121	11	1	0	10	10	18	1
ATP13A2 ENSG00000159363	4	8	0	16	0	4	3	10	3	8
ATP13A3 ENSG00000133657	0	1	14	1	48	4	0	1	0	0
ATP13A4 ENSG00000127249	0	0	0	0	0	0	0	0	0	0
ATP13A5 ENSG00000187527	0	0	0	0	0	0	0	0	0	0
ATP1A1 ENSG00000163399	0	160	58	154	108	814	40	170	171	173
ATP1A2 ENSG00000018625	0	1	27	0	0	2	0	0	3	1
ATP1A3 ENSG00000105409	0	0	0	0	0	0	0	0	0	0
ATP1A4 ENSG00000132681	0	0	0	0	0	1	0	6	0	0
ATP1B1 ENSG00000143153	4	1	5	0	1	19	0	1	0	6
ATP1B2 ENSG00000129244	0	0	0	0	0	42	1	0	0	0
ATP1B3 ENSG00000069849	5	16	11	6	0	7	19	3	11	7
ATP23 ENSG00000166896	0	0	0	0	0	0	0	0	0	0
ATP2A1 ENSG00000196296	0	0	0	0	0	0	0	0	1	0
ATP2A2 ENSG00000174437	0	13	3	11	25	5	3	52	35	2
ATP2A3 ENSG00000074370	6	1	12	2	1	14	1	68	0	0
ATP2B1 ENSG00000070961	4	0	2	1	2	11	0	29	0	0
ATP2B2 ENSG00000157087	0	0	0	0	0	0	0	0	0	0
ATP2B3 ENSG00000067842	0	0	0	0	0	0	0	0	0	0
ATP2B4 ENSG00000058668	3	0	78	0	0	2	2	1	3	12
ATP2C1 ENSG00000017260	1	10	8	42	10	47	4	4	7	0
ATP2C2 ENSG00000064270	55	66	4	16	0	20	10	0	12	4
ATP4B ENSG00000186009	0	0	0	0	0	0	0	0	0	0
ATP5J2-PTCD1 ENSG00000248919	1	0	0	0	0	0	0	0	0	0
ATP5SL ENSG00000105341	5	7	46	2	18	1	10	0	0	40
ATP6AP1 ENSG00000071553	99	317	175	38	68	139	29	27	25	128
ATP6AP1L ENSG00000205464	0	2	0	0	3	2	0	5	2	0
ATP6AP2 ENSG00000182220	13	6	3	0	1	32	18	24	18	39
ATP6V0A1 ENSG00000033627	6	1	92	0	49	4	55	30	8	52
ATP6V0A2 ENSG00000185344	4	0	0	0	4	3	1	1	0	2
ATP6V0A4 ENSG00000105929	0	0	0	0	0	0	0	0	0	0
ATP6V0B ENSG00000117410	112	128	47	228	83	233	66	67	0	55
ATP6V0C ENSG00000185883	0	0	0	0	0	0	0	0	0	0
ATP6V0D1 ENSG00000159720	25	50	331	1	25	24	22	61	55	6
ATP6V0D2 ENSG00000147614	0	0	0	0	0	0	0	0	0	0
ATP6V0E1 ENSG00000113732	147	0	3	47	28	16	44	0	3	13
ATP6V0E2 ENSG00000171130	0	5	54	19	10	9	3	2	58	3
ATP6V1A ENSG00000114573	1	0	0	1	0	0	5	9	7	6
ATP6V1B1 ENSG00000116039	2	0	2	0	0	0	0	2	0	0
ATP6V1B2 ENSG00000147416	3	18	31	0	10	6	13	7	1	12
ATP6V1C1 ENSG00000155097	0	8	7	0	1	11	5	2	1	2
ATP6V1C2 ENSG00000143882	0	23	13	5	0	15	2	31	2	0
ATP6V1D ENSG00000100554	0	12	2	8	4	0	1	0	1	47
ATP6V1E1 ENSG00000131100	157	20	75	0	37	54	40	0	3	19
ATP6V1E2 ENSG00000250565	27	1	18	0	5	6	0	1	0	1
ATP6V1F ENSG00000128524	46	23	5	37	8	0	4	35	2	0
ATP6V1G1 ENSG00000136888	3	44	0	6	12	65	0	28	11	7
ATP6V1G2 ENSG00000213760	0	0	0	0	0	0	0	0	0	0
ATP6V1H ENSG00000047249	6	1	7	2	19	2	21	4	0	28
ATP7A ENSG00000165240	0	1	0	2	0	5	2	0	1	1
ATP7B ENSG00000123191	0	0	0	1	12	6	0	0	0	0
ATP8A1 ENSG00000124406	7	0	0	0	10	1	0	0	1	0
ATP8A2 ENSG00000132932	0	0	0	0	0	0	0	0	0	0
ATP8B1 ENSG00000081923	1	1	0	20	9	37	1	0	21	0
ATP8B2 ENSG00000143515	4	31	6	1	6	14	4	18	13	2
ATP8B3 ENSG00000130270	0	0	0	0	0	0	0	0	0	0
ATP8B4 ENSG00000104043	0	2	0	1	1	0	0	0	0	1
ATP9A ENSG00000054793	0	4	2	3	3	7	2	0	0	21
ATP9B ENSG00000166377	4	2	4	28	1	2	16	6	0	2
ATPIF1 ENSG00000130770	7	36	35	3	55	38	19	39	25	34
ATR ENSG00000175054	0	0	0	9	2	0	0	0	0	1
ATRAID ENSG00000138085	97	0	36	4	9	0	0	0	18	26
ATRIP ENSG00000164053	0	0	0	0	0	0	0	0	0	0
ATRIP ENSG00000282827	0	0	2	0	0	0	0	0	0	0
ATRN ENSG00000088812	0	5	3	3	0	5	2	5	3	5
ATRNL1 ENSG00000107518	1	3	0	0	1	9	1	4	0	1
ATRX ENSG00000085224	2	4	67	47	132	1	0	15	0	1
ATXN1 ENSG00000124788	0	0	3	33	12	1	0	4	7	2
ATXN10 ENSG00000130638	1	0	0	95	13	2	4	1	0	1
ATXN1L ENSG00000224470	0	0	1	2	0	1	0	0	0	31
ATXN2 ENSG00000204842	19	4	6	7	8	60	14	32	35	9
ATXN2L ENSG00000168488	5	20	24	39	0	28	69	0	25	20
ATXN3 ENSG00000066427	18	14	1	22	1	45	3	1	0	12
ATXN7 ENSG00000163635	0	0	1	0	5	1	4	0	3	0
ATXN7L1 ENSG00000146776	2	1	1	0	0	15	2	0	5	8
ATXN7L2 ENSG00000162650	1	7	0	0	0	0	0	0	0	0
ATXN7L3 ENSG00000087152	37	1	0	4	0	9	5	41	13	3
ATXN7L3B ENSG00000253719	21	12	17	47	6	15	2	18	10	2
AUH ENSG00000148090	0	9	0	5	2	14	1	0	0	0
AUNIP ENSG00000127423	0	0	0	0	0	0	0	0	0	0
AUP1 ENSG00000115307	68	116	4	69	44	104	71	53	14	71
AURKA ENSG00000087586	0	0	0	0	0	0	0	0	0	0
AURKAIP1 ENSG00000175756	85	73	63	96	22	4	20	62	86	62
AURKB ENSG00000178999	0	0	0	0	0	0	0	0	0	0
AURKC ENSG00000105146	0	0	0	0	0	0	0	0	0	0
AUTS2 ENSG00000158321	2	4	14	0	1	1	4	0	3	23
AVEN ENSG00000169857	0	2	3	1	2	0	0	0	0	0
AVIL ENSG00000135407	0	0	0	1	0	0	0	0	0	0
AVL9 ENSG00000105778	0	1	1	3	16	5	6	0	2	2
AVPI1 ENSG00000119986	4	2	29	0	0	1	4	0	5	35
AVPR1A ENSG00000166148	0	0	0	0	0	0	0	0	0	0
AVPR2 ENSG00000126895	0	0	0	0	0	0	0	0	0	0
AXDND1 ENSG00000162779	0	0	0	0	0	0	0	0	0	0
AXIN1 ENSG00000103126	4	9	28	15	0	19	66	0	0	27
AXIN2 ENSG00000168646	2	0	2	1	6	0	6	54	35	0
AXL ENSG00000167601	81	16	112	0	3	3	5	8	5	31
AZGP1 ENSG00000160862	668	2077	351	1202	175	2236	162	113	526	85
AZI2 ENSG00000163512	2	6	1	1	12	1	0	31	1	22
AZIN1 ENSG00000155096	2	6	6	49	1	2	0	1	0	2
AZIN2 ENSG00000142920	4	14	0	0	22	1	0	0	1	1
AZU1 ENSG00000172232	0	0	0	0	0	0	0	0	0	0
B2M ENSG00000166710	16	6	0	329	151	564	118	221	248	101
B3GALNT1 ENSG00000169255	0	0	0	0	3	0	1	2	0	0
B3GALNT2 ENSG00000162885	0	0	0	0	1	0	4	0	0	0
B3GALT1 ENSG00000172318	0	0	0	0	0	0	0	0	0	0
B3GALT2 ENSG00000162630	0	0	0	0	0	0	0	0	0	1
B3GALT4 ENSG00000235863	0	4	8	0	0	2	3	0	0	0
B3GALT5 ENSG00000183778	1	1	1	1	1	0	0	2	0	1
B3GALT6 ENSG00000176022	2	7	22	30	1	2	0	1	1	1
B3GAT1 ENSG00000109956	0	48	9	11	4	0	7	11	1	3
B3GAT2 ENSG00000112309	0	0	1	21	0	0	0	0	0	0
B3GAT3 ENSG00000149541	18	95	28	2	43	40	3	50	19	51
B3GLCT ENSG00000187676	4	0	2	0	1	0	0	0	0	1
B3GNT2 ENSG00000170340	0	1	0	2	0	5	0	2	0	0
B3GNT3 ENSG00000179913	0	0	0	0	0	0	0	0	0	0
B3GNT4 ENSG00000176383	0	1	1	0	0	0	0	1	0	0
B3GNT5 ENSG00000176597	2	2	4	0	0	0	0	1	0	1
B3GNT6 ENSG00000198488	0	0	0	0	0	0	0	0	0	0
B3GNT7 ENSG00000156966	0	0	2	0	1	0	0	0	0	0
B3GNT8 ENSG00000177191	2	1	5	0	0	1	0	1	8	1
B3GNT9 ENSG00000237172	7	13	22	0	4	2	1	1	4	2
B3GNTL1 ENSG00000175711	14	5	9	1	8	0	0	0	4	0
B4GALNT1 ENSG00000135454	3	0	19	0	0	0	0	0	0	0
B4GALNT2 ENSG00000167080	0	0	2	0	0	1	0	3	0	0
B4GALNT3 ENSG00000139044	1	0	0	0	0	31	0	8	0	0
B4GALNT4 ENSG00000182272	0	1	0	7	0	0	1	0	0	3
B4GALT1 ENSG00000086062	9	17	3	49	9	55	0	12	0	1
B4GALT2 ENSG00000117411	0	103	71	2	4	0	12	38	1	20
B4GALT3 ENSG00000158850	32	40	1	0	10	5	6	18	34	0
B4GALT4 ENSG00000121578	24	0	0	0	5	1	6	0	0	0
B4GALT5 ENSG00000158470	39	1	3	19	0	0	8	44	4	0
B4GALT6 ENSG00000118276	0	0	4	0	0	1	0	4	9	0
B4GALT7 ENSG00000027847	34	5	41	0	1	67	1	1	0	35
B4GAT1 ENSG00000174684	69	80	1	51	0	0	20	0	0	12
B9D1 ENSG00000108641	32	17	2	0	4	4	0	2	10	0
B9D2 ENSG00000123810	0	0	54	4	0	27	13	1	0	1
BAALC ENSG00000164929	0	0	0	0	0	0	0	0	0	0
BAAT ENSG00000136881	0	0	0	0	0	0	0	0	0	0
BABAM1 ENSG00000105393	2	12	109	0	1	22	6	18	16	4
BACE1 ENSG00000186318	14	3	50	4	0	8	2	2	0	1
BACE2 ENSG00000182240	67	17	32	82	4	51	15	23	28	2
BACH1 ENSG00000156273	0	2	2	0	6	5	5	0	6	2
BACH2 ENSG00000112182	0	0	0	0	0	0	0	2	0	3
BAD ENSG00000002330	199	218	206	3	7	43	18	20	185	0
BAG1 ENSG00000107262	39	60	206	77	7	28	35	1	2	4
BAG2 ENSG00000112208	2	1	46	9	3	4	0	10	10	1
BAG3 ENSG00000151929	2	32	0	0	2	8	9	22	0	25
BAG4 ENSG00000156735	0	29	3	0	1	2	0	0	1	1
BAG5 ENSG00000166170	0	0	11	1	2	3	3	15	3	0
BAG6 ENSG00000204463	96	50	69	11	37	30	3	49	78	2
BAHCC1 ENSG00000266074	4	4	16	2	2	3	0	0	15	0
BAHD1 ENSG00000140320	14	5	5	20	0	0	9	3	0	11
BAIAP2 ENSG00000175866	16	42	15	36	0	158	10	56	48	28
BAIAP2L1 ENSG00000006453	2	45	1	82	48	66	53	47	1	1
BAIAP2L2 ENSG00000128298	12	3	1	1	3	12	1	0	10	0
BAIAP3 ENSG00000007516	5	6	0	4	9	21	10	0	2	2
BAK1 ENSG00000030110	22	14	47	1	0	16	1	13	0	7
BAMBI ENSG00000095739	0	0	0	0	0	0	0	0	0	1
BANF1 ENSG00000175334	2	44	59	1	35	23	5	16	27	0
BANF2 ENSG00000125888	0	0	0	0	0	0	0	0	0	0
BANK1 ENSG00000153064	0	0	0	7	0	0	0	0	2	0
BANP ENSG00000172530	10	1	0	2	2	37	3	0	3	67
BAP1 ENSG00000163930	71	5	17	2	43	31	6	42	43	18
BARD1 ENSG00000138376	2	0	9	0	0	2	0	0	0	0
BARX1 ENSG00000131668	0	0	0	0	0	0	0	0	0	0
BARX2 ENSG00000043039	1	0	0	0	0	2	1	0	0	0
BASP1 ENSG00000176788	0	14	1	0	5	4	7	11	7	4
BATF ENSG00000156127	0	0	0	0	0	0	0	2	8	0
BATF2 ENSG00000168062	0	0	18	0	0	0	0	0	0	0
BATF3 ENSG00000123685	0	0	20	0	0	0	0	0	0	0
BAX ENSG00000087088	8	0	12	6	0	3	0	34	0	17
BAZ1A ENSG00000198604	2	0	2	0	2	10	2	0	0	0
BAZ1B ENSG00000009954	3	26	16	6	0	11	15	3	46	8
BAZ2A ENSG00000076108	7	26	0	0	9	9	26	2	122	16
BAZ2B ENSG00000123636	1	2	20	26	0	19	5	1	0	33
BBC3 ENSG00000105327	0	0	3	0	0	11	0	2	0	9
BBIP1 ENSG00000214413	9	0	39	0	4	0	0	0	0	0
BBOF1 ENSG00000119636	0	0	0	0	0	0	0	4	0	0
BBOX1 ENSG00000129151	0	0	0	0	0	0	0	0	0	0
BBS1 ENSG00000174483	0	1	0	0	0	0	0	3	0	0
BBS10 ENSG00000179941	0	1	1	0	0	5	0	0	0	0
BBS12 ENSG00000181004	0	0	1	0	0	1	1	0	0	0
BBS2 ENSG00000125124	6	12	0	3	8	3	1	0	0	10
BBS4 ENSG00000140463	44	16	0	1	1	24	5	0	1	0
BBS5 ENSG00000163093	0	4	1	0	1	0	2	2	0	3
BBS7 ENSG00000138686	1	0	1	0	0	3	3	0	2	0
BBS9 ENSG00000122507	0	0	0	0	0	0	0	0	0	1
BBX ENSG00000114439	3	0	59	8	18	54	10	2	0	0
BCAM ENSG00000187244	29	99	4	174	87	294	131	45	6	2
BCAN ENSG00000132692	0	0	0	0	0	0	0	0	0	0
BCAP29 ENSG00000075790	2	1	15	89	2	7	2	18	15	23
BCAP31 ENSG00000185825	286	103	322	111	27	391	44	188	40	286
BCAR1 ENSG00000050820	1	61	10	2	8	58	76	74	2	50
BCAR3 ENSG00000137936	0	0	0	0	0	3	2	0	0	0
BCAS1 ENSG00000064787	3	6	12	62	1	24	3	5	7	0
BCAS2 ENSG00000116752	0	2	2	8	1	2	0	19	0	0
BCAS3 ENSG00000141376	0	0	1	0	1	0	1	2	85	6
BCAS4 ENSG00000124243	0	0	21	1	0	6	7	0	5	8
BCAT1 ENSG00000060982	5	0	0	0	0	0	0	1	0	0
BCAT2 ENSG00000105552	42	99	52	27	51	28	20	3	19	23
BCCIP ENSG00000107949	1	1	3	0	3	3	5	17	9	2
BCDIN3D ENSG00000186666	0	0	0	0	0	0	0	0	0	0
BCHE ENSG00000114200	1	0	28	0	0	1	3	0	0	1
BCKDHA ENSG00000248098	0	0	1	7	1	0	0	2	0	0
BCKDHB ENSG00000083123	0	0	9	1	1	4	0	2	0	0
BCKDK ENSG00000103507	31	3	72	4	23	6	21	72	31	3
BCL10 ENSG00000142867	0	0	0	11	3	1	0	4	1	3
BCL11A ENSG00000119866	0	0	0	0	0	0	0	0	2	0
BCL11B ENSG00000127152	1	1	2	0	0	1	0	4	0	0
BCL2 ENSG00000171791	4	0	19	1	0	0	0	0	0	5
BCL2A1 ENSG00000140379	0	0	0	1	0	0	0	12	0	0
BCL2L1 ENSG00000171552	174	98	65	227	97	85	0	13	37	55
BCL2L10 ENSG00000137875	0	0	0	0	0	0	0	0	0	0
BCL2L11 ENSG00000153094	0	1	0	0	1	0	1	1	6	2
BCL2L12 ENSG00000126453	5	12	6	6	0	0	3	14	15	16
BCL2L13 ENSG00000099968	13	1	2	1	13	1	7	0	2	0
BCL2L14 ENSG00000121380	0	0	0	0	0	0	0	0	0	0
BCL2L15 ENSG00000188761	0	0	0	0	0	0	0	1	0	2
BCL2L2 ENSG00000129473	1	4	0	2	2	1	15	0	4	14
BCL2L2-PABPN1 ENSG00000258643	0	0	0	0	0	0	0	0	0	0
BCL3 ENSG00000069399	20	32	2	6	7	17	8	6	32	19
BCL6 ENSG00000113916	1	4	77	1	32	5	9	11	2	62
BCL6B ENSG00000161940	0	1	1	0	3	3	0	1	3	1
BCL7A ENSG00000110987	1	0	0	0	0	0	1	1	1	1
BCL7B ENSG00000106635	1	1	0	0	2	7	5	3	25	0
BCL7C ENSG00000099385	22	86	195	2	40	0	0	35	7	40
BCL9 ENSG00000116128	0	0	0	0	5	0	1	19	12	0
BCL9L ENSG00000186174	3	3	2	4	4	27	4	28	8	25
BCLAF1 ENSG00000029363	0	7	0	0	8	4	48	4	3	5
BCO1 ENSG00000135697	0	0	0	0	0	0	0	0	0	0
BCO2 ENSG00000197580	0	0	0	6	0	0	1	2	0	0
BCOR ENSG00000183337	0	0	0	2	0	0	2	0	2	0
BCORL1 ENSG00000085185	0	0	39	1	0	1	0	0	0	19
BCR ENSG00000186716	34	31	6	21	6	3	8	21	0	24
BCS1L ENSG00000074582	122	0	5	7	8	9	0	12	81	0
BDH1 ENSG00000161267	68	31	0	28	7	27	16	3	6	0
BDH2 ENSG00000164039	1	1	23	0	0	2	5	17	10	26
BDKRB1 ENSG00000100739	0	0	0	0	0	0	0	0	0	0
BDKRB2 ENSG00000168398	3	3	0	0	0	0	0	0	0	5
BDNF ENSG00000176697	0	0	4	0	3	0	0	0	0	0
BDP1 ENSG00000145734	1	2	37	25	0	0	3	0	1	2
BEAN1 ENSG00000166546	1	4	0	3	0	0	0	0	2	0
BECN1 ENSG00000126581	0	3	7	0	18	18	7	39	4	0
BEGAIN ENSG00000183092	96	0	2	0	0	31	0	8	0	0
BEND2 ENSG00000177324	0	0	0	0	0	0	0	0	0	0
BEND3 ENSG00000178409	4	0	0	1	1	0	0	2	1	3
BEND4 ENSG00000188848	0	0	0	3	0	7	0	0	1	0
BEND5 ENSG00000162373	0	0	0	0	0	0	0	0	0	18
BEND6 ENSG00000151917	2	0	0	0	0	29	0	0	0	0
BEND7 ENSG00000165626	1	0	57	0	0	0	1	0	2	6
BEST1 ENSG00000167995	5	58	89	20	6	7	0	159	78	16
BEST2 ENSG00000039987	0	0	0	0	0	0	0	0	0	0
BEST3 ENSG00000127325	7	4	3	1	0	0	5	1	0	0
BEST4 ENSG00000142959	0	0	0	0	0	0	0	0	0	0
BET1 ENSG00000105829	5	19	1	1	5	3	0	17	3	1
BET1L ENSG00000177951	26	2	10	8	27	1	0	0	1	0
BEX1 ENSG00000133169	0	0	0	0	4	1	3	0	4	0
BEX2 ENSG00000133134	2	0	10	20	40	0	0	0	21	1
BEX3 ENSG00000166681	50	34	6	17	39	38	23	3	15	69
BEX4 ENSG00000102409	22	32	4	11	7	0	0	13	1	13
BEX5 ENSG00000184515	0	0	1	6	3	1	0	1	3	0
BFAR ENSG00000103429	31	0	2	14	1	2	4	5	11	0
BFSP1 ENSG00000125864	1	0	24	0	0	1	1	1	0	0
BGLAP ENSG00000242252	3	1	2	1	0	1	0	0	0	0
BGN ENSG00000182492	69	68	138	0	9	45	0	233	17	123
BHLHB9 ENSG00000198908	0	0	1	0	0	0	0	0	0	0
BHLHE22 ENSG00000180828	0	0	0	0	0	0	0	0	0	0
BHLHE40 ENSG00000134107	1	1	7	0	5	7	2	10	10	2
BHLHE41 ENSG00000123095	0	0	1	0	0	4	0	59	0	1
BHMT ENSG00000145692	3	0	7	0	0	1	0	0	0	0
BHMT2 ENSG00000132840	0	0	0	0	0	0	0	1	0	1
BICC1 ENSG00000122870	0	0	0	0	0	0	0	0	0	6
BICD1 ENSG00000151746	0	0	2	0	9	12	2	1	1	0
BICD2 ENSG00000185963	3	0	16	20	0	0	12	1	0	13
BICDL1 ENSG00000135127	2	0	0	2	0	0	2	1	0	0
BICDL2 ENSG00000162069	7	62	29	0	8	38	1	9	1	0
BID ENSG00000015475	17	0	8	1	0	0	6	0	2	0
BIK ENSG00000100290	4	50	0	31	10	32	21	27	30	0
BIN1 ENSG00000136717	38	41	548	0	54	125	0	89	60	3
BIN2 ENSG00000110934	0	0	2	0	0	1	0	0	0	0
BIN3 ENSG00000147439	0	33	0	28	0	14	1	2	41	7
BIRC2 ENSG00000110330	3	0	4	7	5	7	1	29	0	4
BIRC3 ENSG00000023445	0	0	3	9	0	0	9	8	5	10
BIRC5 ENSG00000089685	1	0	0	0	0	0	0	0	0	1
BIRC6 ENSG00000115760	0	0	0	7	0	3	13	25	2	0
BIRC7 ENSG00000101197	0	1	0	0	0	0	1	2	0	0
BIVM ENSG00000134897	1	3	8	1	0	4	3	0	0	0
BLCAP ENSG00000166619	59	11	8	122	12	0	12	1	55	31
BLK ENSG00000136573	0	8	22	0	0	0	0	6	0	0
BLM ENSG00000197299	0	0	0	0	0	0	0	0	0	0
BLMH ENSG00000108578	34	1	0	0	0	0	5	0	4	2
BLNK ENSG00000095585	0	3	0	5	2	1	0	23	0	0
BLOC1S1 ENSG00000135441	139	41	161	1	64	64	19	105	2	41
BLOC1S2 ENSG00000196072	2	0	0	0	1	0	1	7	0	0
BLOC1S3 ENSG00000189114	0	0	0	0	0	0	0	0	0	0
BLOC1S4 ENSG00000186222	0	0	4	2	1	4	0	0	4	4
BLOC1S5 ENSG00000188428	0	0	0	0	0	1	4	13	0	0
BLOC1S6 ENSG00000104164	0	3	10	0	8	18	11	12	11	3
BLVRA ENSG00000106605	69	0	1	1	2	0	9	4	19	9
BLVRB ENSG00000090013	115	28	139	83	48	19	3	0	13	14
BLZF1 ENSG00000117475	2	0	6	6	0	2	2	5	0	0
BMF ENSG00000104081	0	0	0	1	4	4	0	0	42	36
BMI1 ENSG00000168283	0	1	0	3	11	3	0	13	10	0
BMP1 ENSG00000168487	10	0	20	13	0	18	20	2	28	4
BMP2 ENSG00000125845	0	0	0	0	0	0	0	0	8	0
BMP2K ENSG00000138756	0	0	2	0	0	0	1	19	2	1
BMP4 ENSG00000125378	8	7	4	2	5	0	0	4	1	5
BMP5 ENSG00000112175	7	13	3	0	1	0	0	2	0	16
BMP6 ENSG00000153162	0	0	0	0	0	0	0	0	0	0
BMP7 ENSG00000101144	0	25	0	1	10	1	11	0	0	7
BMP8A ENSG00000183682	1	0	0	1	1	0	0	0	0	0
BMP8B ENSG00000116985	0	0	0	0	0	0	0	0	0	0
BMPER ENSG00000164619	1	0	3	2	1	9	0	0	3	0
BMPR1A ENSG00000107779	11	5	0	0	3	3	1	0	7	32
BMPR1B ENSG00000138696	1	8	3	0	0	2	4	20	6	0
BMPR2 ENSG00000204217	2	1	2	16	5	1	0	0	4	0
BMS1 ENSG00000165733	30	0	7	0	10	1	3	1	0	22
BMT2 ENSG00000164603	0	0	0	0	0	15	0	0	0	1
BMX ENSG00000102010	0	0	0	0	0	0	0	0	0	0
BNC2 ENSG00000173068	1	2	0	1	2	0	33	2	2	5
BNIP1 ENSG00000113734	0	5	0	0	3	2	4	0	0	9
BNIP2 ENSG00000140299	2	2	24	27	2	28	4	0	0	1
BNIP3 ENSG00000176171	10	9	23	2	47	2	0	3	10	7
BNIP3L ENSG00000104765	2	7	4	55	0	3	8	9	0	0
BNIPL ENSG00000163141	0	1	0	1	0	7	0	0	0	0
BOC ENSG00000144857	41	26	95	2	4	3	1	1	0	24
BOD1 ENSG00000145919	37	0	4	1	7	4	0	0	4	30
BOD1L1 ENSG00000038219	1	2	4	18	4	0	1	17	1	1
BOD1L2 ENSG00000228075	0	0	0	0	0	0	0	0	0	0
BOK ENSG00000176720	125	19	96	0	0	5	0	92	15	2
BOLA1 ENSG00000178096	16	39	1	2	5	25	0	1	0	14
BOLA2B ENSG00000169627	36	16	30	0	10	14	5	71	8	0
BOLA3 ENSG00000163170	0	2	6	31	3	3	1	0	1	0
BOLL ENSG00000152430	0	0	0	0	0	0	0	0	0	0
BOP1 ENSG00000261236	14	3	7	17	2	23	3	22	3	2
BORA ENSG00000136122	0	0	0	0	0	0	1	0	0	0
BORCS5 ENSG00000165714	0	0	0	0	0	0	0	10	0	0
BORCS6 ENSG00000196544	1	1	29	0	1	4	0	17	29	2
BORCS7 ENSG00000166275	37	48	3	3	5	4	4	0	31	44
BORCS8 ENSG00000254901	5	44	7	13	13	3	1	4	8	25
BORCS8-MEF2B ENSG00000064489	3	1	0	2	0	0	0	0	0	0
BPGM ENSG00000172331	0	0	0	0	0	1	0	46	0	0
BPHL ENSG00000137274	16	1	1	2	0	3	7	4	1	8
BPI ENSG00000101425	1	1	0	1	0	0	1	1	0	1
BPIFB1 ENSG00000125999	0	0	0	3	0	0	0	3	0	0
BPIFB2 ENSG00000078898	2	0	0	17	0	2	2	0	0	0
BPNT1 ENSG00000162813	0	0	0	1	3	3	2	0	0	0
BPTF ENSG00000171634	1	75	11	58	5	0	5	3	16	13
BRAF ENSG00000157764	1	0	0	0	8	0	6	2	1	0
BRAP ENSG00000089234	1	4	6	19	0	0	0	4	23	0
BRAT1 ENSG00000106009	1	70	97	1	6	74	24	35	0	37
BRCA1 ENSG00000012048	2	0	2	2	3	0	0	0	0	2
BRCA2 ENSG00000139618	0	0	0	0	0	0	0	0	0	1
BRCC3 ENSG00000185515	4	0	0	0	37	0	0	2	3	5
BRD1 ENSG00000100425	0	2	0	70	3	2	4	21	0	0
BRD2 ENSG00000204256	79	83	10	155	122	129	40	116	89	69
BRD3 ENSG00000169925	3	33	5	92	6	15	0	0	1	1
BRD4 ENSG00000141867	22	67	211	6	23	2	8	7	0	24
BRD7 ENSG00000166164	1	0	2	14	4	9	14	47	21	19
BRD8 ENSG00000112983	10	42	4	89	0	1	0	1	2	2
BRD9 ENSG00000028310	1	0	12	32	35	30	1	98	0	3
BRDT ENSG00000137948	0	0	0	0	0	0	0	0	0	0
BRE ENSG00000158019	36	6	2	1	0	0	13	2	36	12
BRF1 ENSG00000185024	40	24	10	14	9	67	9	22	1	1
BRF2 ENSG00000104221	0	5	7	7	7	0	0	16	5	2
BRI3 ENSG00000164713	100	138	184	45	114	137	20	43	16	61
BRI3BP ENSG00000184992	1	0	19	2	18	2	1	0	0	0
BRICD5 ENSG00000182685	0	0	1	25	0	7	2	12	0	0
BRINP1 ENSG00000078725	0	0	0	0	0	0	0	0	0	0
BRINP3 ENSG00000162670	0	0	0	0	0	0	0	0	1	0
BRIP1 ENSG00000136492	0	0	0	0	0	0	0	0	0	0
BRIX1 ENSG00000113460	0	0	0	0	1	16	0	0	0	0
BRK1 ENSG00000254999	92	13	90	43	13	2	39	4	16	11
BRMS1 ENSG00000174744	31	6	8	0	4	1	4	2	58	15
BRMS1L ENSG00000100916	0	1	0	0	0	0	0	0	0	0
BROX ENSG00000162819	2	0	1	0	0	12	0	5	0	0
BRPF1 ENSG00000156983	1	2	17	1	5	0	0	12	0	3
BRPF3 ENSG00000096070	7	0	0	10	8	1	7	2	2	0
BRS3 ENSG00000102239	0	0	0	0	0	0	0	0	0	0
BRSK1 ENSG00000160469	15	2	12	0	2	7	0	7	2	4
BRSK2 ENSG00000174672	0	0	0	0	0	0	0	0	0	0
BRWD1 ENSG00000185658	1	2	34	18	7	3	3	3	30	11
BRWD3 ENSG00000165288	9	1	0	38	2	0	1	2	1	0
BSCL2 ENSG00000168000	0	0	0	2	0	0	0	0	0	0
BSDC1 ENSG00000160058	1	2	68	31	3	35	11	1	8	0
BSG ENSG00000172270	131	296	205	96	67	169	30	202	39	49
BSN ENSG00000164061	1	0	1	0	0	0	0	0	0	0
BSPRY ENSG00000119411	10	1	0	20	3	0	0	8	0	0
BST1 ENSG00000109743	0	0	0	0	0	0	1	0	8	0
BST2 ENSG00000130303	6	2	320	1	1	0	3	174	1	42
BTAF1 ENSG00000095564	0	8	0	1	0	1	12	1	1	0
BTBD1 ENSG00000064726	0	1	2	16	1	8	7	45	25	0
BTBD10 ENSG00000148925	0	0	2	4	2	4	0	0	0	0
BTBD11 ENSG00000151136	0	0	1	7	0	0	0	0	1	0
BTBD16 ENSG00000138152	0	0	0	0	0	0	0	0	0	0
BTBD18 ENSG00000233436	0	0	0	0	0	0	0	0	0	0
BTBD19 ENSG00000222009	0	0	0	0	0	1	0	0	0	0
BTBD2 ENSG00000133243	75	79	69	38	9	87	94	80	7	12
BTBD3 ENSG00000132640	1	1	9	1	1	0	1	168	0	1
BTBD6 ENSG00000184887	11	56	67	24	48	7	8	0	0	0
BTBD7 ENSG00000011114	0	21	0	44	0	0	0	0	0	13
BTBD8 ENSG00000189195	0	1	0	0	1	0	0	0	0	0
BTBD9 ENSG00000183826	1	3	7	0	0	0	2	17	0	4
BTC ENSG00000174808	1	0	0	0	0	0	0	1	1	1
BTD ENSG00000169814	3	17	48	3	4	5	45	3	7	17
BTF3 ENSG00000145741	1	29	38	2	11	7	18	126	9	29
BTF3L4 ENSG00000134717	0	2	0	2	6	16	2	1	3	0
BTG1 ENSG00000133639	2	7	19	34	5	3	3	158	3	22
BTG2 ENSG00000159388	0	0	40	0	0	0	0	22	137	21
BTG3 ENSG00000154640	0	0	1	22	2	0	0	1	0	0
BTG4 ENSG00000137707	0	0	0	0	0	0	0	0	0	0
BTK ENSG00000010671	0	1	0	0	0	0	0	0	0	0
BTLA ENSG00000186265	0	0	0	0	0	0	0	1	0	0
BTN2A1 ENSG00000112763	24	1	0	0	2	1	0	1	0	4
BTN2A2 ENSG00000124508	0	3	7	1	0	0	4	1	0	1
BTN3A1 ENSG00000026950	4	0	1	0	1	10	0	0	0	14
BTN3A2 ENSG00000186470	20	0	0	0	0	0	0	0	0	0
BTN3A3 ENSG00000111801	0	1	0	10	0	0	2	1	1	1
BTNL8 ENSG00000113303	0	0	0	0	0	0	0	0	0	0
BTNL9 ENSG00000165810	0	0	4	0	0	0	0	0	1	0
BTRC ENSG00000166167	2	1	0	2	0	11	1	0	4	3
BUB1 ENSG00000169679	0	0	0	1	0	0	0	0	0	0
BUB1B ENSG00000156970	0	0	0	0	0	0	0	1	0	0
BUB3 ENSG00000154473	2	1	0	15	0	0	1	25	0	0
BUD13 ENSG00000137656	0	29	2	1	1	0	0	3	2	1
BUD31 ENSG00000106245	44	96	8	74	11	17	5	8	32	67
BVES ENSG00000112276	4	2	0	0	0	0	1	0	0	0
BYSL ENSG00000112578	12	16	0	0	0	0	0	0	0	0
BZW1 ENSG00000082153	0	2	3	1	2	7	0	2	3	3
BZW2 ENSG00000136261	0	4	0	1	4	6	1	2	1	11
C10orf10 ENSG00000165507	14	1	9	1	0	8	0	18	7	2
C10orf107 ENSG00000183346	1	0	0	1	7	2	0	1	1	4
C10orf11 ENSG00000148655	8	6	1	1	0	5	15	40	4	1
C10orf128 ENSG00000204161	1	1	1	0	0	0	0	2	2	0
C10orf2 ENSG00000107815	3	1	13	0	0	1	0	0	0	1
C10orf35 ENSG00000171224	1	2	10	0	1	0	0	20	4	0
C10orf53 ENSG00000178645	0	0	1	0	0	0	0	0	0	0
C10orf54 ENSG00000107738	35	1	118	0	3	8	9	71	0	22
C10orf55 ENSG00000222047	0	0	0	0	0	0	0	0	0	0
C10orf76 ENSG00000120029	46	0	0	15	0	2	43	3	0	2
C10orf88 ENSG00000119965	0	0	0	0	0	0	0	1	0	0
C10orf95 ENSG00000120055	0	0	0	0	0	4	1	0	0	0
C10orf99 ENSG00000188373	0	0	0	0	0	0	0	0	0	0
C11orf1 ENSG00000137720	2	0	3	7	2	0	1	8	0	0
C11orf16 ENSG00000176029	0	0	0	0	0	0	0	0	1	0
C11orf21 ENSG00000110665	0	0	0	0	0	0	0	0	0	0
C11orf24 ENSG00000171067	2	28	33	15	7	22	1	45	31	0
C11orf31 ENSG00000211450	5	18	31	42	8	32	6	32	26	28
C11orf40 ENSG00000171987	0	0	0	0	0	0	0	0	0	0
C11orf45 ENSG00000174370	0	0	0	0	0	0	0	0	0	0
C11orf49 ENSG00000149179	18	23	9	0	23	0	0	14	25	4
C11orf52 ENSG00000149300	0	1	0	0	1	0	0	0	0	0
C11orf54 ENSG00000182919	4	2	2	12	2	0	6	0	10	3
C11orf57 ENSG00000150776	19	0	1	7	0	1	3	0	1	1
C11orf58 ENSG00000110696	3	6	17	5	42	42	3	15	14	14
C11orf63 ENSG00000109944	0	0	1	0	0	0	1	0	1	0
C11orf65 ENSG00000166323	0	0	0	0	0	0	0	0	0	0
C11orf68 ENSG00000175573	22	35	29	0	0	15	11	35	5	7
C11orf70 ENSG00000137691	0	0	0	0	0	0	0	0	0	0
C11orf71 ENSG00000180425	0	1	1	0	0	0	0	0	1	1
C11orf74 ENSG00000166352	0	0	0	0	2	1	1	0	0	0
C11orf80 ENSG00000173715	3	1	0	2	0	0	2	0	0	0
C11orf84 ENSG00000168005	1	0	0	0	0	1	0	0	1	0
C11orf87 ENSG00000185742	0	0	0	0	0	1	0	0	0	6
C11orf88 ENSG00000183644	0	0	0	0	0	0	0	0	0	0
C11orf95 ENSG00000188070	53	1	1	16	7	0	1	2	0	30
C11orf96 ENSG00000187479	92	1	79	67	1	0	58	65	37	80
C11orf98 ENSG00000278615	0	0	0	4	0	0	0	0	0	0
C12orf10 ENSG00000139637	20	5	14	0	12	7	1	58	54	7
C12orf29 ENSG00000133641	0	0	6	1	1	1	0	0	2	2
C12orf4 ENSG00000047621	0	1	6	13	0	0	2	1	0	0
C12orf40 ENSG00000180116	0	0	0	0	0	0	0	0	0	0
C12orf42 ENSG00000179088	0	0	0	0	0	0	0	0	0	0
C12orf43 ENSG00000157895	7	0	12	64	3	8	0	2	24	1
C12orf45 ENSG00000151131	3	29	14	0	0	0	4	2	0	0
C12orf49 ENSG00000111412	0	0	2	2	0	0	1	0	0	0
C12orf50 ENSG00000165805	0	0	0	0	0	0	0	0	0	0
C12orf54 ENSG00000177627	0	0	0	0	0	0	0	0	0	0
C12orf56 ENSG00000185306	0	0	0	0	0	0	0	0	0	0
C12orf57 ENSG00000111678	117	93	529	88	23	13	166	298	128	45
C12orf60 ENSG00000182993	0	1	0	1	0	1	0	8	0	0
C12orf65 ENSG00000130921	11	1	3	5	1	1	7	3	1	0
C12orf66 ENSG00000174206	0	0	0	0	1	3	2	14	0	0
C12orf71 ENSG00000214700	0	0	0	0	0	1	0	0	0	0
C12orf73 ENSG00000204954	1	0	1	1	1	1	1	0	0	3
C12orf75 ENSG00000235162	0	3	31	2	0	1	0	3	0	2
C12orf76 ENSG00000174456	0	0	5	1	0	0	8	0	0	10
C14orf1 ENSG00000133935	59	16	22	72	43	4	23	30	20	8
C14orf105 ENSG00000100557	0	0	0	0	0	0	0	0	0	0
C14orf119 ENSG00000179933	4	0	1	2	0	23	0	1	1	0
C14orf132 ENSG00000227051	0	3	2	1	0	1	1	2	1	15
C14orf142 ENSG00000170270	0	1	0	0	0	0	0	0	0	0
C14orf159 ENSG00000133943	4	1	0	5	0	0	4	0	2	0
C14orf166 ENSG00000087302	33	0	1	18	4	5	5	0	10	28
C14orf169 ENSG00000170468	0	0	0	0	1	1	0	3	0	0
C14orf180 ENSG00000184601	0	0	0	0	0	0	0	0	0	0
C14orf2 ENSG00000156411	145	0	2	41	47	14	71	11	0	63
C14orf28 ENSG00000179476	0	0	2	0	0	0	0	0	0	0
C14orf37 ENSG00000139971	0	2	0	0	0	0	0	0	0	0
C14orf39 ENSG00000179008	0	0	0	0	0	0	0	0	0	0
C14orf79 ENSG00000140104	5	5	4	1	0	8	2	1	8	11
C14orf80 ENSG00000185347	2	0	0	1	0	1	0	4	0	0
C14orf93 ENSG00000100802	1	0	1	0	2	0	6	0	0	5
C15orf39 ENSG00000167173	15	2	0	2	0	1	3	6	12	0
C15orf40 ENSG00000169609	26	4	0	4	0	1	7	1	44	0
C15orf41 ENSG00000186073	0	0	0	0	0	0	0	1	0	4
C15orf48 ENSG00000166920	0	0	2	0	3	32	1	0	0	3
C15orf52 ENSG00000188549	21	4	0	2	3	0	2	0	1	10
C15orf53 ENSG00000175779	0	0	0	0	0	0	0	0	0	0
C15orf57 ENSG00000128891	24	0	0	2	0	0	1	13	0	0
C15orf59 ENSG00000205363	4	1	14	1	0	11	0	17	5	5
C15orf61 ENSG00000189227	0	0	1	3	1	1	1	7	1	2
C15orf62 ENSG00000188277	0	0	0	0	0	0	0	0	0	0
C15orf65 ENSG00000261652	2	0	0	0	0	0	0	0	0	0
C16orf13 ENSG00000130731	28	79	119	79	7	42	6	7	1	4
C16orf45 ENSG00000166780	2	0	50	8	0	0	4	0	0	11
C16orf46 ENSG00000166455	0	0	0	0	0	0	0	0	0	0
C16orf52 ENSG00000185716	1	4	1	25	1	0	0	0	0	0
C16orf54 ENSG00000185905	0	0	0	0	0	0	0	2	0	0
C16orf58 ENSG00000140688	268	43	1	41	20	25	6	0	0	26
C16orf59 ENSG00000162062	5	8	0	1	1	0	0	0	1	0
C16orf62 ENSG00000103544	5	12	18	13	4	0	8	1	4	8
C16orf70 ENSG00000125149	19	18	0	7	11	10	7	0	4	0
C16orf71 ENSG00000166246	0	0	0	0	0	0	0	0	0	0
C16orf72 ENSG00000182831	0	0	1	0	0	6	0	7	8	0
C16orf74 ENSG00000154102	11	0	3	1	0	1	3	0	0	10
C16orf78 ENSG00000166152	0	0	0	0	0	0	0	0	0	0
C16orf86 ENSG00000159761	0	0	2	0	0	0	0	1	10	1
C16orf87 ENSG00000155330	0	1	0	0	2	6	0	0	0	0
C16orf89 ENSG00000153446	30	0	11	4	4	2	0	16	0	2
C16orf91 ENSG00000174109	3	0	0	1	1	2	0	4	0	15
C16orf95 ENSG00000260456	0	0	0	0	0	0	0	2	0	0
C17orf107 ENSG00000205710	3	2	5	0	0	0	0	1	11	3
C17orf49 ENSG00000258315	0	1	0	0	0	0	0	0	2	5
C17orf50 ENSG00000270806	0	0	0	0	0	0	0	0	0	0
C17orf51 ENSG00000212719	2	0	2	0	0	10	0	0	0	3
C17orf53 ENSG00000125319	0	0	0	0	5	0	1	0	0	0
C17orf58 ENSG00000186665	1	1	2	22	0	2	0	1	1	0
C17orf62 ENSG00000178927	26	57	17	37	2	50	2	36	0	0
C17orf64 ENSG00000141371	0	0	0	0	0	0	0	0	0	0
C17orf67 ENSG00000214226	0	3	4	1	1	0	0	0	0	0
C17orf75 ENSG00000108666	0	0	2	6	2	0	1	1	0	0
C17orf78 ENSG00000278505	0	0	0	0	0	0	0	0	0	0
C17orf80 ENSG00000141219	0	0	14	5	0	2	0	2	0	5
C17orf89 ENSG00000224877	137	27	79	67	34	7	6	1	20	0
C17orf96 ENSG00000273604	1	0	0	0	0	0	0	0	0	0
C17orf97 ENSG00000187624	0	0	2	0	0	0	0	0	1	0
C17orf99 ENSG00000187997	0	0	0	0	0	0	0	0	0	0
C18orf21 ENSG00000141428	0	3	0	4	1	2	2	0	2	0
C18orf25 ENSG00000152242	3	2	1	0	4	13	2	15	1	1
C18orf32 ENSG00000177576	0	18	5	2	0	18	0	0	0	5
C18orf54 ENSG00000166845	0	0	0	0	0	0	0	0	0	0
C18orf63 ENSG00000206043	0	0	0	0	0	0	0	0	0	0
C18orf8 ENSG00000141452	1	3	0	4	0	7	2	1	1	4
C19orf12 ENSG00000131943	44	9	3	1	1	1	53	1	18	15
C19orf18 ENSG00000177025	1	1	2	1	0	3	0	0	0	0
C19orf24 ENSG00000228300	4	10	32	29	14	71	2	73	0	34
C19orf25 ENSG00000119559	55	144	6	0	6	1	2	49	32	0
C19orf33 ENSG00000167644	0	1	0	11	0	2	0	0	10	8
C19orf35 ENSG00000188305	0	0	0	0	0	0	0	0	0	0
C19orf38 ENSG00000214212	0	2	9	8	0	0	0	0	4	0
C19orf43 ENSG00000123144	92	27	0	96	42	40	36	83	58	49
C19orf44 ENSG00000105072	5	11	5	0	0	0	0	1	0	18
C19orf45 ENSG00000198723	0	0	0	0	0	0	0	0	0	0
C19orf47 ENSG00000160392	6	54	0	0	0	3	0	9	0	0
C19orf48 ENSG00000167747	68	184	184	92	4	31	22	33	13	13
C19orf52 ENSG00000142444	0	18	6	0	5	2	2	1	0	0
C19orf53 ENSG00000104979	96	28	51	106	25	27	19	26	4	160
C19orf54 ENSG00000188493	3	9	0	1	0	1	2	0	1	1
C19orf57 ENSG00000132016	0	0	0	2	0	0	2	15	2	1
C19orf60 ENSG00000006015	13	6	47	41	2	51	17	124	4	19
C19orf66 ENSG00000130813	2	5	15	0	0	31	1	0	0	12
C19orf68 ENSG00000185453	2	0	8	2	0	3	1	0	2	0
C19orf70 ENSG00000174917	25	139	282	22	12	53	6	151	104	10
C19orf71 ENSG00000183397	0	0	0	0	0	0	0	2	0	0
C19orf73 ENSG00000221916	0	0	0	3	0	0	0	9	3	0
C19orf81 ENSG00000235034	2	4	2	12	11	0	1	1	0	0
C1D ENSG00000197223	0	5	0	2	0	0	3	11	4	0
C1GALT1 ENSG00000106392	0	0	0	13	0	0	3	10	4	2
C1GALT1C1 ENSG00000171155	0	0	0	0	11	19	0	4	0	0
C1GALT1C1L ENSG00000223658	0	0	0	0	0	0	0	0	0	0
C1QA ENSG00000173372	101	5	225	5	0	46	1	243	1	13
C1QB ENSG00000173369	12	0	63	6	0	26	5	236	5	130
C1QBP ENSG00000108561	1	5	3	50	7	34	19	0	6	0
C1QC ENSG00000159189	3	0	58	2	0	14	0	18	6	8
C1QL1 ENSG00000131094	2	0	46	0	0	5	0	0	1	0
C1QL3 ENSG00000165985	0	0	0	0	0	0	1	1	0	6
C1QTNF1 ENSG00000173918	62	12	101	0	0	0	0	14	81	3
C1QTNF2 ENSG00000145861	3	0	6	0	0	1	4	33	7	0
C1QTNF3 ENSG00000082196	0	0	0	0	0	0	0	0	0	0
C1QTNF4 ENSG00000172247	0	0	8	4	0	0	0	0	0	0
C1QTNF5 ENSG00000223953	0	0	0	0	0	0	0	1	0	0
C1QTNF6 ENSG00000133466	0	0	5	6	1	0	0	7	10	1
C1QTNF7 ENSG00000163145	0	0	0	0	0	3	1	1	0	4
C1QTNF9 ENSG00000240654	0	1	0	0	0	0	0	0	0	0
C1QTNF9B ENSG00000205863	0	3	0	0	0	0	0	0	0	0
C1QTNF9B-AS1 ENSG00000281899	0	3	2	4	0	9	2	5	16	0
C1R ENSG00000159403	3	0	1036	26	0	46	28	194	5	343
C1RL ENSG00000139178	113	0	4	0	4	1	15	0	3	1
C1S ENSG00000182326	99	0	71	1	4	4	14	23	0	30
C1orf101 ENSG00000179397	0	0	0	0	0	1	0	0	0	0
C1orf105 ENSG00000180999	0	0	0	0	0	0	0	0	0	0
C1orf106 ENSG00000163362	0	1	0	31	2	0	0	2	1	1
C1orf109 ENSG00000116922	0	0	0	0	0	4	0	0	42	0
C1orf112 ENSG00000000460	0	0	1	1	0	0	0	0	6	1
C1orf115 ENSG00000162817	1	17	9	0	4	20	11	0	2	0
C1orf116 ENSG00000182795	112	126	5	119	14	39	0	3	19	38
C1orf122 ENSG00000197982	68	80	84	145	11	36	24	12	13	54
C1orf123 ENSG00000162384	67	0	1	3	15	11	26	27	1	0
C1orf127 ENSG00000175262	0	0	0	0	0	0	0	0	0	0
C1orf131 ENSG00000143633	2	1	2	0	3	0	0	0	1	3
C1orf145 ENSG00000162913	0	0	0	0	0	0	0	0	0	0
C1orf146 ENSG00000203910	0	0	0	0	0	0	0	0	0	0
C1orf158 ENSG00000157330	0	0	0	0	0	0	0	0	0	0
C1orf159 ENSG00000131591	0	1	11	64	0	17	1	0	1	0
C1orf162 ENSG00000143110	0	0	3	0	0	0	0	20	0	0
C1orf167 ENSG00000215910	0	0	0	0	0	26	0	0	0	1
C1orf168 ENSG00000187889	0	1	0	0	0	5	0	0	5	0
C1orf174 ENSG00000198912	0	2	2	0	0	3	1	2	2	0
C1orf185 ENSG00000204006	0	0	0	0	0	0	0	0	0	0
C1orf186 ENSG00000263961	0	0	0	0	0	0	0	1	0	0
C1orf194 ENSG00000179902	0	0	0	0	0	0	0	0	0	0
C1orf198 ENSG00000119280	5	8	0	9	5	20	14	37	29	2
C1orf204 ENSG00000188004	14	2	0	7	0	1	0	0	0	2
C1orf21 ENSG00000116667	41	55	1	42	32	4	19	20	9	19
C1orf210 ENSG00000253313	6	5	1	1	0	1	8	1	0	44
C1orf216 ENSG00000142686	1	13	36	0	4	1	0	2	1	0
C1orf226 ENSG00000239887	0	0	0	0	0	0	0	0	0	0
C1orf228 ENSG00000198520	0	0	0	0	0	0	0	0	0	0
C1orf234 ENSG00000227868	0	0	0	0	0	0	0	0	0	0
C1orf27 ENSG00000157181	4	8	0	0	0	25	1	0	0	0
C1orf35 ENSG00000143793	37	14	0	25	10	7	25	1	1	0
C1orf43 ENSG00000143612	25	4	15	9	44	3	3	19	2	7
C1orf50 ENSG00000164008	0	0	0	0	0	0	0	0	0	0
C1orf52 ENSG00000162642	0	1	0	2	3	10	3	4	1	2
C1orf53 ENSG00000203724	1	0	0	0	0	2	0	1	0	0
C1orf54 ENSG00000118292	12	0	5	2	0	0	1	3	0	18
C1orf56 ENSG00000143443	3	22	41	11	6	16	4	6	1	13
C1orf64 ENSG00000183888	0	0	3	1	0	0	0	0	0	0
C1orf74 ENSG00000162757	17	1	0	0	1	0	0	0	15	1
C1orf87 ENSG00000162598	0	0	0	0	0	0	0	0	0	0
C2 ENSG00000166278	0	0	0	5	2	10	0	0	1	3
C20orf144 ENSG00000149609	0	0	0	0	0	0	0	0	0	0
C20orf194 ENSG00000088854	1	4	0	4	0	19	3	0	0	0
C20orf196 ENSG00000171984	19	5	0	0	0	0	1	0	2	0
C20orf24 ENSG00000101084	0	10	1	5	2	10	1	0	1	6
C20orf27 ENSG00000101220	5	1	0	0	0	19	7	60	0	97
C20orf96 ENSG00000196476	18	1	4	0	2	3	1	10	2	2
C21orf2 ENSG00000160226	8	21	55	49	0	24	0	36	0	1
C21orf33 ENSG00000160221	24	25	12	0	8	0	0	2	7	0
C21orf58 ENSG00000160298	3	6	0	35	0	0	4	3	0	1
C21orf59 ENSG00000159079	1	7	7	0	0	0	0	1	5	1
C21orf91 ENSG00000154642	0	28	1	0	0	0	1	3	3	2
C22orf15 ENSG00000169314	0	0	2	1	0	0	0	3	0	0
C22orf23 ENSG00000128346	0	0	0	0	0	0	0	0	0	0
C22orf29 ENSG00000215012	8	0	4	29	5	0	12	0	4	50
C22orf31 ENSG00000100249	0	0	0	0	0	0	0	0	0	0
C22orf39 ENSG00000242259	28	72	70	23	3	44	29	0	2	90
C22orf42 ENSG00000205856	0	0	0	0	0	0	0	0	0	0
C22orf46 ENSG00000184208	0	0	0	3	1	0	2	1	1	10
C2CD2 ENSG00000157617	93	3	4	16	2	0	12	0	5	24
C2CD2L ENSG00000172375	0	3	3	5	0	7	3	5	0	0
C2CD3 ENSG00000168014	0	1	0	0	0	0	0	0	0	1
C2CD4A ENSG00000198535	0	0	0	0	0	0	0	0	0	0
C2CD4B ENSG00000205502	3	0	3	1	1	0	11	0	1	0
C2CD4C ENSG00000183186	0	0	11	1	0	0	1	3	0	0
C2CD4D ENSG00000225556	0	0	0	4	0	0	0	0	0	0
C2CD5 ENSG00000111731	0	1	3	0	0	0	1	1	1	0
C2orf15 ENSG00000273045	0	0	0	0	0	0	0	0	7	0
C2orf40 ENSG00000119147	14	0	96	2	0	0	0	1	0	8
C2orf42 ENSG00000115998	0	1	1	0	1	0	0	3	0	2
C2orf47 ENSG00000162972	1	0	1	1	3	0	0	0	6	0
C2orf49 ENSG00000135974	0	1	3	4	4	4	0	4	7	0
C2orf50 ENSG00000150873	0	0	0	0	0	0	0	0	0	0
C2orf54 ENSG00000172478	0	0	1	0	0	0	3	0	5	0
C2orf68 ENSG00000168887	24	17	1	28	0	71	5	72	5	0
C2orf69 ENSG00000178074	0	3	0	0	0	1	0	0	0	0
C2orf70 ENSG00000173557	0	0	0	0	0	0	0	0	0	0
C2orf71 ENSG00000179270	0	0	0	0	0	0	0	0	0	0
C2orf72 ENSG00000204128	0	11	3	16	15	21	1	2	38	6
C2orf73 ENSG00000177994	1	0	0	0	0	0	0	0	0	0
C2orf74 ENSG00000237651	0	0	0	0	0	0	0	1	0	0
C2orf76 ENSG00000186132	0	0	0	0	0	0	0	0	0	0
C2orf80 ENSG00000188674	0	0	0	0	0	0	0	0	0	0
C2orf81 ENSG00000159239	0	2	1	14	0	0	0	11	1	0
C2orf82 ENSG00000182600	13	0	5	3	1	0	0	0	0	1
C2orf88 ENSG00000187699	0	5	13	0	0	0	0	1	0	0
C3 ENSG00000125730	304	3	399	6	0	27	1	209	108	132
C3AR1 ENSG00000171860	1	7	26	0	0	1	0	0	0	0
C3orf14 ENSG00000114405	0	1	0	6	0	3	7	0	15	0
C3orf18 ENSG00000088543	19	33	26	0	41	0	1	6	1	4
C3orf33 ENSG00000174928	2	1	0	0	0	0	1	1	3	4
C3orf36 ENSG00000221972	0	0	0	0	0	0	0	0	0	0
C3orf38 ENSG00000179021	4	0	2	3	0	2	1	0	0	0
C3orf49 ENSG00000163632	0	0	0	0	0	0	0	0	0	0
C3orf52 ENSG00000114529	0	0	0	0	1	0	0	0	0	0
C3orf58 ENSG00000181744	4	4	2	3	0	0	1	0	2	1
C3orf62 ENSG00000188315	6	24	1	2	9	1	5	9	5	29
C3orf67 ENSG00000163689	0	0	0	0	0	0	0	0	0	0
C3orf70 ENSG00000187068	0	0	9	2	0	2	3	6	2	1
C3orf80 ENSG00000180044	0	0	0	0	0	0	0	0	0	0
C4A ENSG00000244731	0	0	39	2	0	24	0	56	0	17
C4B ENSG00000224389	14	1	468	9	0	85	0	323	69	101
C4BPB ENSG00000123843	0	0	0	0	0	0	0	0	0	0
C4orf19 ENSG00000154274	0	0	0	0	0	7	0	0	0	0
C4orf26 ENSG00000174792	0	0	0	0	0	0	0	0	0	0
C4orf3 ENSG00000164096	109	4	81	50	5	0	6	2	1	19
C4orf32 ENSG00000174749	1	0	1	0	0	4	0	0	1	0
C4orf33 ENSG00000151470	0	0	3	1	1	0	0	0	1	2
C4orf36 ENSG00000163633	19	0	0	1	0	0	0	0	2	2
C4orf46 ENSG00000205208	0	0	0	0	0	0	0	0	0	0
C4orf47 ENSG00000205129	0	0	0	0	0	0	0	0	0	0
C4orf48 ENSG00000243449	0	15	33	1	0	0	2	4	2	2
C5 ENSG00000106804	0	0	0	0	0	0	0	0	0	0
C5AR1 ENSG00000197405	2	0	2	24	0	0	0	3	11	1
C5AR2 ENSG00000134830	0	0	0	0	0	0	0	0	0	0
C5orf15 ENSG00000113583	22	32	1	86	16	0	6	0	20	7
C5orf22 ENSG00000082213	0	2	1	0	1	0	0	0	3	0
C5orf24 ENSG00000181904	8	11	0	0	9	9	2	1	1	1
C5orf30 ENSG00000181751	5	0	0	0	0	0	0	11	2	0
C5orf34 ENSG00000172244	0	0	0	0	0	0	0	0	0	0
C5orf38 ENSG00000186493	24	12	23	2	12	13	13	24	2	2
C5orf42 ENSG00000197603	1	0	19	1	7	20	1	2	14	2
C5orf45 ENSG00000161010	0	1	44	0	48	17	1	21	12	33
C5orf46 ENSG00000178776	0	0	11	0	0	0	0	0	0	1
C5orf49 ENSG00000215217	1	2	0	0	0	1	0	0	3	2
C5orf51 ENSG00000205765	0	0	1	1	0	11	0	1	0	0
C5orf56 ENSG00000197536	0	2	0	0	4	0	1	0	13	5
C5orf58 ENSG00000234511	0	0	0	0	0	0	0	0	0	0
C5orf63 ENSG00000164241	0	0	0	3	5	1	0	0	0	0
C6 ENSG00000039537	0	0	0	0	0	0	0	0	0	0
C6orf1 ENSG00000186577	31	40	13	31	2	0	1	4	0	7
C6orf10 ENSG00000204296	0	0	0	0	0	0	0	0	0	0
C6orf106 ENSG00000196821	13	45	5	1	10	13	9	22	67	10
C6orf118 ENSG00000112539	0	0	1	0	1	1	0	0	0	0
C6orf120 ENSG00000185127	0	0	2	1	4	1	2	0	3	3
C6orf132 ENSG00000188112	9	2	1	0	1	1	0	10	0	1
C6orf136 ENSG00000204564	0	0	0	0	0	0	2	1	3	5
C6orf141 ENSG00000197261	0	0	0	0	0	0	0	0	0	0
C6orf163 ENSG00000203872	0	0	0	0	0	0	0	0	0	0
C6orf201 ENSG00000185689	0	0	0	4	0	0	0	0	0	0
C6orf203 ENSG00000130349	1	0	5	0	0	0	0	0	2	0
C6orf222 ENSG00000189325	0	0	0	0	0	0	0	0	0	0
C6orf226 ENSG00000221821	0	23	17	1	0	0	2	0	2	5
C6orf229 ENSG00000260286	0	0	0	0	0	0	0	0	0	0
C6orf25 ENSG00000204420	0	68	0	0	0	0	0	0	0	0
C6orf47 ENSG00000204439	13	42	13	41	4	0	4	20	1	0
C6orf48 ENSG00000204387	1	31	31	29	0	15	10	0	0	0
C6orf52 ENSG00000137434	0	0	0	0	0	0	0	0	0	0
C6orf58 ENSG00000184530	0	0	0	0	0	0	0	0	0	0
C6orf62 ENSG00000112308	6	25	9	58	22	26	1	11	20	19
C6orf89 ENSG00000198663	25	40	1	19	5	7	5	44	3	5
C7 ENSG00000112936	0	1	86	73	3	1	7	34	1	158
C7orf25 ENSG00000136197	0	0	0	0	0	0	0	0	0	0
C7orf26 ENSG00000146576	44	41	8	1	7	3	3	18	1	33
C7orf31 ENSG00000153790	0	0	0	0	0	0	0	0	0	0
C7orf34 ENSG00000165131	0	0	0	0	0	0	0	0	0	0
C7orf43 ENSG00000146826	0	1	4	5	5	1	9	8	10	11
C7orf49 ENSG00000122783	17	0	13	11	1	0	10	0	1	19
C7orf50 ENSG00000146540	68	154	154	142	7	9	11	12	5	19
C7orf57 ENSG00000164746	0	0	0	0	0	0	0	0	0	0
C7orf61 ENSG00000185955	0	0	0	0	0	0	0	0	0	0
C7orf62 ENSG00000164645	0	0	0	0	0	0	0	0	0	0
C7orf73 ENSG00000243317	0	16	0	8	4	5	6	0	3	1
C8G ENSG00000176919	0	0	0	0	0	0	0	0	0	0
C8orf33 ENSG00000182307	27	17	19	40	4	5	1	21	8	6
C8orf34 ENSG00000165084	1	0	1	1	0	0	0	0	0	0
C8orf37 ENSG00000156172	0	0	0	1	0	0	0	8	0	0
C8orf4 ENSG00000176907	1	0	3	4	12	10	1	21	1	10
C8orf44 ENSG00000213865	0	0	0	0	0	0	0	0	0	0
C8orf46 ENSG00000169085	5	0	9	0	2	0	2	0	0	4
C8orf48 ENSG00000164743	0	0	0	0	0	0	0	0	0	0
C8orf58 ENSG00000241852	0	0	1	0	0	0	14	0	0	0
C8orf59 ENSG00000176731	6	3	45	0	18	2	10	39	20	18
C8orf74 ENSG00000171060	0	0	0	0	0	0	0	0	0	0
C8orf76 ENSG00000189376	0	4	1	1	0	2	0	7	0	0
C8orf82 ENSG00000213563	28	52	27	15	9	87	52	0	5	7
C8orf86 ENSG00000196166	0	0	0	0	0	0	0	0	0	0
C8orf88 ENSG00000253250	0	0	9	0	0	0	0	1	0	0
C8orf89 ENSG00000274443	0	0	0	0	0	0	0	0	0	0
C9 ENSG00000113600	0	0	0	0	0	0	0	0	0	0
C9orf114 ENSG00000198917	16	2	0	23	7	16	14	1	14	0
C9orf116 ENSG00000160345	1	0	0	0	0	20	1	0	0	17
C9orf129 ENSG00000204352	0	0	0	0	0	0	0	0	0	0
C9orf142 ENSG00000148362	0	10	47	11	1	42	4	30	3	93
C9orf152 ENSG00000188959	0	0	0	0	0	44	2	0	0	0
C9orf153 ENSG00000187753	0	0	0	0	0	0	0	0	0	0
C9orf16 ENSG00000171159	8	52	130	9	6	120	32	9	6	104
C9orf172 ENSG00000232434	0	3	2	0	1	4	1	1	0	67
C9orf24 ENSG00000164972	0	0	0	0	0	0	0	0	0	16
C9orf3 ENSG00000148120	3	4	30	0	0	4	0	0	1	21
C9orf40 ENSG00000135045	0	0	0	5	0	0	0	0	0	0
[truncated: 14,515 more rows]
