# Supplementary material for: Spatial maps of prostate cancer transcriptomes reveal an unexplored landscape of heterogeneity
Source: Nat Commun. 2018 Jun 20;9:2419. doi: 10.1038/s41467-018-04724-5 (PMC6010471; doi:10.1038/s41467-018-04724-5)
Supplement: Supplementary file 6 — Supplementary Data 3 [file 41467_2018_4724_MOESM6_ESM.zip › Supplementary Dataset 2/experiment0000-baselinefeature-gamma_prior-r.tsv]

	Baseline
A1BG ENSG00000121410	0.367139
A1CF ENSG00000148584	0.831259
A2M ENSG00000175899	1.70416
A2ML1 ENSG00000166535	1.10038
A4GALT ENSG00000128274	0.729059
AAAS ENSG00000094914	1.13095
AACS ENSG00000081760	1.22682
AADACL2 ENSG00000197953	0.93962
AADACL4 ENSG00000204518	0.560259
AADAT ENSG00000109576	0.603832
AAED1 ENSG00000158122	0.99588
AAGAB ENSG00000103591	0.716007
AAK1 ENSG00000115977	1.76992
AAMDC ENSG00000087884	0.973161
AAMP ENSG00000127837	0.904366
AAR2 ENSG00000131043	1.29563
AARD ENSG00000205002	1.28309
AARS ENSG00000090861	1.21153
AARSD1 ENSG00000266967	0.899241
AASDH ENSG00000157426	0.535208
AASDHPPT ENSG00000149313	0.534946
AASS ENSG00000008311	0.665549
AATF ENSG00000275700	0.910408
AATK ENSG00000181409	0.830939
AATK-AS1 ENSG00000225180	1.23848
ABAT ENSG00000183044	0.720923
ABC13-47488600E17.1 ENSG00000283199	0.65477
ABC13-47656900H15.1 ENSG00000283566	0.767427
ABC7-42404400C24.1 ENSG00000277758	1.16369
ABCA1 ENSG00000165029	0.765345
ABCA10 ENSG00000154263	0.466687
ABCA12 ENSG00000144452	1.42279
ABCA13 ENSG00000179869	1.61576
ABCA2 ENSG00000107331	0.523697
ABCA3 ENSG00000167972	0.543648
ABCA4 ENSG00000198691	0.920376
ABCA5 ENSG00000154265	1.041
ABCA6 ENSG00000154262	0.955517
ABCA7 ENSG00000064687	1.51036
ABCA8 ENSG00000141338	0.914136
ABCA9 ENSG00000154258	1.19532
ABCB1 ENSG00000085563	0.427974
ABCB10 ENSG00000135776	1.29306
ABCB11 ENSG00000073734	0.714705
ABCB4 ENSG00000005471	0.467118
ABCB5 ENSG00000004846	0.896571
ABCB6 ENSG00000115657	0.995896
ABCB7 ENSG00000131269	1.31874
ABCB8 ENSG00000197150	1.05393
ABCB9 ENSG00000150967	1.46609
ABCC1 ENSG00000103222	1.5112
ABCC10 ENSG00000124574	0.46594
ABCC11 ENSG00000121270	0.586594
ABCC12 ENSG00000140798	0.951058
ABCC2 ENSG00000023839	1.57099
ABCC3 ENSG00000108846	0.825418
ABCC4 ENSG00000125257	0.702954
ABCC5 ENSG00000114770	1.1284
ABCC6 ENSG00000091262	0.80399
ABCC8 ENSG00000006071	1.03762
ABCC9 ENSG00000069431	0.678378
ABCD1 ENSG00000101986	0.759739
ABCD2 ENSG00000173208	0.869306
ABCD3 ENSG00000117528	0.847664
ABCD4 ENSG00000119688	1.21065
ABCE1 ENSG00000164163	1.36711
ABCF1 ENSG00000204574	1.15146
ABCF2 ENSG00000033050	1.08268
ABCF3 ENSG00000161204	0.715734
ABCG1 ENSG00000160179	1.85034
ABCG2 ENSG00000118777	1.34851
ABCG4 ENSG00000172350	0.608745
ABCG5 ENSG00000138075	0.397584
ABHD1 ENSG00000143994	0.946468
ABHD10 ENSG00000144827	0.455425
ABHD11 ENSG00000106077	1.34259
ABHD12 ENSG00000100997	0.651583
ABHD12B ENSG00000131969	0.790989
ABHD13 ENSG00000139826	0.990304
ABHD14A ENSG00000248487	1.05393
ABHD14A-ACY1 ENSG00000114786	0.849531
ABHD14B ENSG00000114779	0.880459
ABHD15 ENSG00000168792	1.58572
ABHD16A ENSG00000204427	1.0103
ABHD17A ENSG00000129968	1.0451
ABHD17B ENSG00000107362	0.828394
ABHD17C ENSG00000136379	0.894015
ABHD18 ENSG00000164074	0.571578
ABHD2 ENSG00000140526	1.19034
ABHD3 ENSG00000158201	1.08828
ABHD4 ENSG00000100439	0.613013
ABHD5 ENSG00000011198	0.54328
ABHD6 ENSG00000163686	0.686674
ABHD8 ENSG00000127220	1.01168
ABI1 ENSG00000136754	0.963825
ABI2 ENSG00000138443	0.781339
ABI3 ENSG00000108798	0.752866
ABI3BP ENSG00000154175	1.21434
ABL1 ENSG00000097007	0.972287
ABL2 ENSG00000143322	0.788937
ABLIM1 ENSG00000099204	1.17218
ABLIM2 ENSG00000163995	0.810237
ABLIM3 ENSG00000173210	0.790797
ABO ENSG00000175164	1.14846
ABR ENSG00000159842	1.17032
ABRA ENSG00000174429	1.21364
ABRACL ENSG00000146386	1.1162
ABT1 ENSG00000146109	1.30864
ABTB1 ENSG00000114626	1.2886
ABTB2 ENSG00000166016	1.07169
AC002429.5 ENSG00000236197	1.49774
AC004381.6 ENSG00000005189	0.913863
AC004754.3 ENSG00000269881	0.978148
AC005281.1 ENSG00000226690	1.5133
AC005480.1 ENSG00000279461	1.05033
AC006116.20 ENSG00000267710	0.676814
AC006386.1 ENSG00000279115	0.748889
AC006994.3 ENSG00000279317	1.30372
AC007906.1 ENSG00000279018	1.07181
AC008074.1 ENSG00000279644	1.02543
AC008522.1 ENSG00000279232	0.719328
AC008686.1 ENSG00000280221	0.624056
AC009014.3 ENSG00000271824	1.26717
AC010731.4 ENSG00000235118	1.39295
AC012005.1 ENSG00000279274	0.858191
AC012005.2 ENSG00000279287	0.971901
AC012363.1 ENSG00000281676	1.12959
AC013461.1 ENSG00000091436	0.811938
AC016549.1 ENSG00000281325	0.86909
AC016577.1 ENSG00000279646	1.09706
AC018512.1 ENSG00000279808	0.91973
AC025335.1 ENSG00000179859	1.08114
AC055866.1 ENSG00000281079	1.13576
AC069063.2 ENSG00000279380	0.936491
AC073130.2 ENSG00000281656	0.956951
AC073657.1 ENSG00000279937	1.17052
AC074033.1 ENSG00000281137	0.837939
AC090498.1 ENSG00000279483	1.05116
AC104304.4 ENSG00000283473	0.682007
AC104389.2 ENSG00000279824	1.72321
AC104981.1 ENSG00000278938	0.959009
AC105009.1 ENSG00000281855	0.867315
AC105052.1 ENSG00000279168	0.55715
AC109486.1 ENSG00000280447	1.55957
AC109829.1 ENSG00000233438	0.697898
AC110615.1 ENSG00000279909	1.26779
AC113404.1 ENSG00000254893	1.09888
AC131097.4 ENSG00000216921	0.895255
AC138517.6 ENSG00000283288	1.59886
AC138969.4 ENSG00000183889	0.940922
AC241377.1 ENSG00000281741	0.549685
AC241585.1 ENSG00000281571	0.941721
AC243756.1 ENSG00000270339	1.67476
AC245100.1 ENSG00000280649	1.22998
ACAA1 ENSG00000060971	0.89602
ACAA2 ENSG00000167315	0.618107
ACACA ENSG00000278540	1.32085
ACACB ENSG00000076555	0.978081
ACAD10 ENSG00000111271	0.758065
ACAD11 ENSG00000240303	1.04343
ACAD8 ENSG00000151498	1.17864
ACAD9 ENSG00000177646	0.933818
ACADL ENSG00000115361	1.34075
ACADM ENSG00000117054	1.03693
ACADS ENSG00000122971	0.979645
ACADSB ENSG00000196177	0.670109
ACADVL ENSG00000072778	0.944344
ACAN ENSG00000157766	0.939359
ACAP1 ENSG00000072818	0.774522
ACAP2 ENSG00000114331	0.697247
ACAP3 ENSG00000131584	0.795863
ACAT1 ENSG00000075239	0.914489
ACAT2 ENSG00000120437	1.53323
ACBD3 ENSG00000182827	1.43101
ACBD4 ENSG00000181513	1.42195
ACBD5 ENSG00000107897	0.968098
ACBD6 ENSG00000230124	0.989841
ACBD7 ENSG00000176244	1.24317
ACCS ENSG00000110455	0.840337
ACD ENSG00000102977	0.783894
ACE ENSG00000159640	1.01412
ACE2 ENSG00000130234	1.28003
ACER1 ENSG00000167769	1.03077
ACER2 ENSG00000177076	1.92251
ACER3 ENSG00000078124	1.96554
ACHE ENSG00000087085	1.22731
ACIN1 ENSG00000100813	0.787105
ACKR1 ENSG00000213088	1.16622
ACKR2 ENSG00000144648	0.686418
ACKR3 ENSG00000144476	1.80982
ACLY ENSG00000131473	1.25252
ACMSD ENSG00000153086	1.12574
ACO1 ENSG00000122729	0.87451
ACO2 ENSG00000100412	0.874397
ACOT1 ENSG00000184227	1.31897
ACOT11 ENSG00000162390	1.33742
ACOT12 ENSG00000172497	1.14238
ACOT13 ENSG00000112304	1.41323
ACOT2 ENSG00000119673	0.871938
ACOT4 ENSG00000177465	0.810903
ACOT7 ENSG00000097021	1.055
ACOT8 ENSG00000101473	1.24066
ACOT9 ENSG00000123130	1.39242
ACOX1 ENSG00000161533	1.11279
ACOX2 ENSG00000168306	0.924179
ACOX3 ENSG00000087008	1.13608
ACOXL ENSG00000153093	0.811516
ACP1 ENSG00000143727	1.17246
ACP2 ENSG00000134575	0.975216
ACP5 ENSG00000102575	1.18137
ACP6 ENSG00000162836	0.516939
ACP7 ENSG00000183760	0.921282
ACPP ENSG00000014257	1.75391
ACPT ENSG00000142513	0.901922
ACR ENSG00000100312	0.953587
ACRBP ENSG00000111644	0.886898
ACRC ENSG00000147174	0.959846
ACRV1 ENSG00000134940	0.819148
ACSBG1 ENSG00000103740	0.824848
ACSF2 ENSG00000167107	1.45437
ACSF3 ENSG00000176715	1.01541
ACSL1 ENSG00000151726	0.989674
ACSL3 ENSG00000123983	1.03493
ACSL4 ENSG00000068366	0.997104
ACSL5 ENSG00000197142	1.13458
ACSL6 ENSG00000164398	1.19649
ACSM1 ENSG00000166743	0.748161
ACSM2B ENSG00000066813	1.35741
ACSM3 ENSG00000005187	1.10646
ACSM4 ENSG00000215009	0.921483
ACSM5 ENSG00000183549	0.586549
ACSM6 ENSG00000173124	0.548033
ACSS1 ENSG00000154930	0.976671
ACSS2 ENSG00000131069	0.994898
ACSS3 ENSG00000111058	0.924526
ACTA1 ENSG00000143632	1.27533
ACTA2 ENSG00000107796	1.14889
ACTB ENSG00000075624	0.654835
ACTBL2 ENSG00000169067	1.26476
ACTC1 ENSG00000159251	1.56612
ACTG1 ENSG00000184009	1.25524
ACTG2 ENSG00000163017	0.919437
ACTL10 ENSG00000182584	0.705713
ACTL6A ENSG00000136518	1.00426
ACTL6B ENSG00000077080	0.687656
ACTN1 ENSG00000072110	1.83222
ACTN2 ENSG00000077522	0.98579
ACTN3 ENSG00000248746	1.01371
ACTN4 ENSG00000130402	0.658727
ACTR10 ENSG00000131966	0.958629
ACTR1A ENSG00000138107	0.712594
ACTR1B ENSG00000115073	1.17471
ACTR2 ENSG00000138071	0.688157
ACTR3 ENSG00000115091	1.56471
ACTR3B ENSG00000133627	0.810024
ACTR3C ENSG00000106526	1.22292
ACTR5 ENSG00000101442	0.83082
ACTR6 ENSG00000075089	0.644308
ACTR8 ENSG00000113812	0.724449
ACVR1 ENSG00000115170	1.27144
ACVR1B ENSG00000135503	0.862308
ACVR1C ENSG00000123612	0.797949
ACVR2A ENSG00000121989	2.17344
ACVR2B ENSG00000114739	1.18948
ACVRL1 ENSG00000139567	1.22992
ACY1 ENSG00000243989	0.8725
ACY3 ENSG00000132744	1.43864
ACYP1 ENSG00000119640	1.33274
ACYP2 ENSG00000170634	1.28374
ADA ENSG00000196839	0.757676
ADAD1 ENSG00000164113	0.77492
ADAD2 ENSG00000140955	1.65557
ADAL ENSG00000168803	0.717929
ADAM10 ENSG00000137845	0.74829
ADAM11 ENSG00000073670	0.59255
ADAM12 ENSG00000148848	1.44323
ADAM15 ENSG00000143537	1.24421
ADAM17 ENSG00000151694	0.60588
ADAM19 ENSG00000135074	0.718362
ADAM2 ENSG00000104755	1.82296
ADAM20 ENSG00000134007	0.794344
ADAM22 ENSG00000008277	0.858674
ADAM23 ENSG00000114948	0.782134
ADAM28 ENSG00000042980	1.24306
ADAM29 ENSG00000168594	1.09119
ADAM30 ENSG00000134249	0.614859
ADAM32 ENSG00000197140	1.20216
ADAM33 ENSG00000149451	0.803218
ADAM7 ENSG00000069206	1.26394
ADAM8 ENSG00000151651	1.10887
ADAM9 ENSG00000168615	0.913618
ADAMDEC1 ENSG00000134028	0.829195
ADAMTS1 ENSG00000154734	1.1737
ADAMTS10 ENSG00000142303	1.2295
ADAMTS12 ENSG00000151388	0.947729
ADAMTS13 ENSG00000160323	0.704219
ADAMTS14 ENSG00000138316	1.30655
ADAMTS15 ENSG00000166106	0.702658
ADAMTS16 ENSG00000145536	1.20605
ADAMTS17 ENSG00000140470	1.82538
ADAMTS18 ENSG00000140873	1.02055
ADAMTS19 ENSG00000145808	0.945323
ADAMTS2 ENSG00000087116	0.826973
ADAMTS3 ENSG00000156140	0.573483
ADAMTS4 ENSG00000158859	1.17216
ADAMTS5 ENSG00000154736	1.7617
ADAMTS6 ENSG00000049192	0.618408
ADAMTS7 ENSG00000136378	1.17964
ADAMTS8 ENSG00000134917	0.709955
ADAMTS9 ENSG00000163638	0.999282
ADAMTSL1 ENSG00000178031	1.11811
ADAMTSL2 ENSG00000197859	1.5369
ADAMTSL3 ENSG00000156218	1.26116
ADAMTSL4 ENSG00000143382	0.913754
ADAMTSL5 ENSG00000185761	0.435301
ADAP1 ENSG00000105963	1.19372
ADAP2 ENSG00000184060	0.65546
ADAR ENSG00000160710	0.761176
ADARB1 ENSG00000197381	0.777161
ADARB2 ENSG00000185736	1.11075
ADAT1 ENSG00000065457	1.37036
ADAT2 ENSG00000189007	0.50472
ADAT3 ENSG00000213638	0.784641
ADCK1 ENSG00000063761	0.817641
ADCK2 ENSG00000133597	1.39699
ADCK3 ENSG00000163050	1.28547
ADCK4 ENSG00000123815	1.44566
ADCK5 ENSG00000173137	0.944357
ADCY1 ENSG00000164742	1.03788
ADCY10 ENSG00000143199	0.457987
ADCY2 ENSG00000078295	0.852585
ADCY3 ENSG00000138031	0.902894
ADCY4 ENSG00000129467	1.13344
ADCY5 ENSG00000173175	0.848493
ADCY6 ENSG00000174233	0.768849
ADCY7 ENSG00000121281	0.926633
ADCY8 ENSG00000155897	0.815542
ADCY9 ENSG00000162104	1.10107
ADCYAP1 ENSG00000141433	0.993652
ADCYAP1R1 ENSG00000078549	1.20675
ADD1 ENSG00000087274	0.919828
ADD2 ENSG00000075340	1.11443
ADD3 ENSG00000148700	0.7518
ADGB ENSG00000118492	1.35191
ADGRA2 ENSG00000020181	0.969892
ADGRA3 ENSG00000152990	1.22767
ADGRB1 ENSG00000181790	0.64716
ADGRB2 ENSG00000121753	0.891307
ADGRB3 ENSG00000135298	0.828803
ADGRD1 ENSG00000111452	0.974409
ADGRD2 ENSG00000180264	1.24752
ADGRE1 ENSG00000174837	1.40151
ADGRE2 ENSG00000127507	1.29991
ADGRE3 ENSG00000131355	0.701866
ADGRE5 ENSG00000123146	1.20146
ADGRF1 ENSG00000153292	0.907575
ADGRF3 ENSG00000173567	1.07634
ADGRF5 ENSG00000069122	0.814292
ADGRG1 ENSG00000205336	1.0435
ADGRG2 ENSG00000173698	0.692951
ADGRG3 ENSG00000182885	0.901852
ADGRG4 ENSG00000156920	1.0983
ADGRG5 ENSG00000159618	1.18978
ADGRG6 ENSG00000112414	0.802722
ADGRG7 ENSG00000144820	0.942131
ADGRL1 ENSG00000072071	0.700874
ADGRL2 ENSG00000117114	1.55581
ADGRL3 ENSG00000150471	1.50383
ADGRL4 ENSG00000162618	0.722399
ADGRV1 ENSG00000164199	1.0909
ADH1B ENSG00000196616	1.13954
ADH1C ENSG00000248144	0.88782
ADH5 ENSG00000197894	0.609905
ADH6 ENSG00000172955	0.930207
ADHFE1 ENSG00000147576	0.562594
ADI1 ENSG00000182551	0.791696
ADIG ENSG00000182035	1.07868
ADIPOQ ENSG00000181092	0.843981
ADIPOR1 ENSG00000159346	1.25685
ADIPOR2 ENSG00000006831	0.988282
ADIRF ENSG00000148671	0.907438
ADK ENSG00000156110	0.893046
ADM ENSG00000148926	1.14018
ADM2 ENSG00000128165	1.95212
ADM5 ENSG00000224420	1.42131
ADNP ENSG00000101126	0.969092
ADNP2 ENSG00000101544	0.298597
ADO ENSG00000181915	1.0328
ADORA1 ENSG00000163485	0.881134
ADORA2A ENSG00000128271	0.525955
ADORA2B ENSG00000170425	0.882366
ADORA3 ENSG00000282608	0.983827
ADPGK ENSG00000159322	1.72827
ADPRH ENSG00000144843	1.09321
ADPRHL1 ENSG00000153531	0.96354
ADPRHL2 ENSG00000116863	0.869513
ADPRM ENSG00000170222	0.643846
ADRA1A ENSG00000120907	0.9784
ADRA1D ENSG00000171873	1.90257
ADRA2A ENSG00000150594	0.951933
ADRA2B ENSG00000274286	0.573838
ADRA2C ENSG00000184160	0.952192
ADRB1 ENSG00000043591	1.18692
ADRB2 ENSG00000169252	1.11984
ADRB3 ENSG00000188778	0.8682
ADRM1 ENSG00000130706	1.27763
ADSL ENSG00000239900	0.835399
ADSS ENSG00000035687	1.16098
ADSSL1 ENSG00000185100	1.09901
ADTRP ENSG00000111863	0.970481
AEBP1 ENSG00000106624	0.643012
AEBP2 ENSG00000139154	1.1125
AEN ENSG00000181026	1.09743
AES ENSG00000104964	0.843196
AF011889.5 ENSG00000241489	0.64653
AF131216.1 ENSG00000280273	0.605359
AFAP1 ENSG00000196526	1.2318
AFAP1L1 ENSG00000157510	1.78967
AFAP1L2 ENSG00000169129	1.03125
AFF1 ENSG00000172493	1.18842
AFF2 ENSG00000155966	0.84592
AFF3 ENSG00000144218	0.624197
AFF4 ENSG00000072364	0.732051
AFG3L2 ENSG00000141385	0.891672
AFM ENSG00000079557	0.757145
AFMID ENSG00000183077	1.07052
AFP ENSG00000081051	1.61606
AFTPH ENSG00000119844	0.885635
AGA ENSG00000038002	1.04223
AGAP1 ENSG00000157985	1.53251
AGAP14P ENSG00000279058	0.89861
AGAP2 ENSG00000135439	1.37335
AGAP3 ENSG00000133612	0.869828
AGAP4 ENSG00000188234	0.74044
AGAP5 ENSG00000172650	1.40126
AGAP6 ENSG00000204149	0.77666
AGAP9 ENSG00000204172	0.862301
AGBL1 ENSG00000273540	0.761237
AGBL2 ENSG00000165923	1.15044
AGBL3 ENSG00000146856	1.59588
AGBL4 ENSG00000186094	1.0767
AGBL5 ENSG00000084693	0.526382
AGER ENSG00000204305	1.18069
AGFG1 ENSG00000173744	1.0288
AGFG2 ENSG00000106351	0.568858
AGGF1 ENSG00000164252	1.0326
AGK ENSG00000006530	1.39475
AGL ENSG00000162688	1.61892
AGMAT ENSG00000116771	1.02164
AGMO ENSG00000187546	0.707693
AGO1 ENSG00000092847	1.26014
AGO2 ENSG00000123908	0.941419
AGO3 ENSG00000126070	1.11689
AGO4 ENSG00000134698	0.953246
AGPAT1 ENSG00000204310	0.750678
AGPAT2 ENSG00000169692	0.980724
AGPAT3 ENSG00000160216	0.9695
AGPAT4 ENSG00000026652	1.15051
AGPAT5 ENSG00000155189	0.99458
AGPS ENSG00000018510	0.95428
AGR2 ENSG00000106541	0.814676
AGR3 ENSG00000173467	1.58149
AGRN ENSG00000188157	1.04163
AGRP ENSG00000159723	0.898299
AGT ENSG00000135744	1.3163
AGTPBP1 ENSG00000135049	0.899683
AGTR1 ENSG00000144891	0.872652
AGTRAP ENSG00000177674	0.730605
AGXT2 ENSG00000113492	0.991783
AHCTF1 ENSG00000153207	1.59091
AHCY ENSG00000101444	0.75676
AHCYL1 ENSG00000168710	0.697105
AHCYL2 ENSG00000158467	0.707593
AHDC1 ENSG00000126705	1.121
AHI1 ENSG00000135541	0.908631
AHNAK ENSG00000124942	0.919843
AHNAK2 ENSG00000185567	0.955087
AHR ENSG00000106546	1.06555
AHRR ENSG00000063438	0.911958
AHSA1 ENSG00000100591	1.35633
AHSA2 ENSG00000173209	1.39204
AHSG ENSG00000145192	0.707851
AHSP ENSG00000169877	1.27455
AICDA ENSG00000111732	0.689354
AIDA ENSG00000186063	0.729691
AIF1 ENSG00000204472	0.889556
AIF1L ENSG00000126878	1.07809
AIFM1 ENSG00000156709	1.25078
AIFM2 ENSG00000042286	0.75997
AIFM3 ENSG00000183773	0.648415
AIG1 ENSG00000146416	1.1863
AIM1 ENSG00000112297	0.527526
AIM1L ENSG00000176092	1.44437
AIM2 ENSG00000163568	1.38723
AIMP1 ENSG00000164022	0.709263
AIMP2 ENSG00000106305	1.27433
AIP ENSG00000110711	0.661562
AIPL1 ENSG00000129221	0.797994
AIRE ENSG00000160224	1.03205
AJAP1 ENSG00000196581	1.22637
AJUBA ENSG00000129474	1.00791
AK1 ENSG00000106992	0.802348
AK2 ENSG00000004455	1.05141
AK3 ENSG00000147853	1.31709
AK4 ENSG00000162433	1.18961
AK5 ENSG00000154027	0.419589
AK6 ENSG00000085231	1.2805
AK7 ENSG00000140057	0.747399
AK8 ENSG00000165695	0.787447
AK9 ENSG00000155085	0.752196
AKAP1 ENSG00000121057	0.787307
AKAP10 ENSG00000108599	1.32363
AKAP11 ENSG00000023516	0.987057
AKAP12 ENSG00000131016	0.657167
AKAP13 ENSG00000170776	0.663927
AKAP17A ENSG00000197976	0.998277
AKAP3 ENSG00000111254	0.892179
AKAP4 ENSG00000147081	0.778961
AKAP5 ENSG00000179841	0.9573
AKAP6 ENSG00000151320	1.0626
AKAP7 ENSG00000118507	1.2966
AKAP8 ENSG00000105127	0.549561
AKAP8L ENSG00000011243	1.17584
AKAP9 ENSG00000127914	1.08077
AKIP1 ENSG00000166452	1.44535
AKIRIN1 ENSG00000174574	1.4498
AKIRIN2 ENSG00000135334	1.33425
AKNA ENSG00000106948	0.695276
AKNAD1 ENSG00000162641	0.860945
AKR1A1 ENSG00000117448	0.796792
AKR1B1 ENSG00000085662	0.711513
AKR1B10 ENSG00000198074	0.564864
AKR1C1 ENSG00000187134	1.49189
AKR1C2 ENSG00000151632	1.03188
AKR1C3 ENSG00000196139	0.589282
AKR1D1 ENSG00000122787	0.718924
AKR1E2 ENSG00000165568	1.19761
AKR7A2 ENSG00000053371	0.796794
AKR7A3 ENSG00000162482	1.44353
AKR7L ENSG00000211454	0.900901
AKT1 ENSG00000142208	0.971674
AKT1S1 ENSG00000204673	1.40781
AKT2 ENSG00000105221	0.853811
AKT3 ENSG00000117020	1.04811
AKTIP ENSG00000166971	1.18804
AL049794.1 ENSG00000280240	0.987209
AL049872.1 ENSG00000279963	0.521383
AL135787.1 ENSG00000283263	0.815477
AL354828.1 ENSG00000279282	0.854119
AL354828.2 ENSG00000280175	0.752477
AL356053.1 ENSG00000150076	2.71567
AL356585.1 ENSG00000279081	0.641266
AL358852.1 ENSG00000278899	1.31778
AL365181.1 ENSG00000280316	0.62914
AL513523.2 ENSG00000279767	1.75083
AL589743.1 ENSG00000279508	0.72544
AL645922.1 ENSG00000279546	1.24034
ALAD ENSG00000148218	1.0116
ALAS1 ENSG00000023330	0.892415
ALAS2 ENSG00000158578	1.01389
ALB ENSG00000163631	0.978293
ALCAM ENSG00000170017	1.11675
ALDH16A1 ENSG00000161618	0.761089
ALDH18A1 ENSG00000059573	1.73794
ALDH1A1 ENSG00000165092	0.528232
ALDH1A2 ENSG00000128918	1.20834
ALDH1A3 ENSG00000184254	0.702806
ALDH1B1 ENSG00000137124	0.567435
ALDH1L1 ENSG00000144908	0.787712
ALDH1L2 ENSG00000136010	1.08858
ALDH3A1 ENSG00000108602	0.900443
ALDH3A2 ENSG00000072210	0.565678
ALDH3B1 ENSG00000006534	1.08487
ALDH3B2 ENSG00000132746	1.2937
ALDH4A1 ENSG00000159423	1.10287
ALDH5A1 ENSG00000112294	0.604287
ALDH6A1 ENSG00000119711	0.823611
ALDH7A1 ENSG00000164904	0.77065
ALDH8A1 ENSG00000118514	0.874621
ALDH9A1 ENSG00000143149	1.19441
ALDOA ENSG00000149925	1.27844
ALDOB ENSG00000136872	0.695779
ALDOC ENSG00000109107	1.05453
ALG1 ENSG00000033011	0.975092
ALG10 ENSG00000139133	1.34443
ALG10B ENSG00000175548	1.39642
ALG11 ENSG00000253710	0.825689
ALG12 ENSG00000182858	0.843501
ALG13 ENSG00000101901	0.850589
ALG14 ENSG00000172339	0.896998
ALG1L ENSG00000189366	0.767794
ALG1L2 ENSG00000251287	1.0532
ALG2 ENSG00000119523	1.35429
ALG3 ENSG00000214160	0.779257
ALG5 ENSG00000120697	0.470753
ALG6 ENSG00000088035	0.576881
ALG8 ENSG00000159063	0.640059
ALG9 ENSG00000086848	1.12109
ALK ENSG00000171094	1.20768
ALKBH1 ENSG00000100601	0.960438
ALKBH2 ENSG00000189046	1.53079
ALKBH3 ENSG00000166199	0.810169
ALKBH4 ENSG00000160993	1.39955
ALKBH5 ENSG00000091542	1.0577
ALKBH6 ENSG00000239382	1.131
ALKBH7 ENSG00000125652	0.973631
ALKBH8 ENSG00000137760	0.837199
ALLC ENSG00000151360	0.595361
ALMS1 ENSG00000116127	0.632723
ALOX12 ENSG00000108839	0.602687
ALOX12B ENSG00000179477	1.39637
ALOX15 ENSG00000161905	0.800959
ALOX15B ENSG00000179593	1.39034
ALOX5 ENSG00000012779	0.543409
ALOX5AP ENSG00000132965	1.41481
ALPK1 ENSG00000073331	0.780728
ALPK2 ENSG00000198796	0.756112
ALPK3 ENSG00000136383	1.02735
ALPL ENSG00000162551	1.17425
ALS2 ENSG00000003393	0.660855
ALS2CL ENSG00000178038	1.25124
ALS2CR11 ENSG00000155754	1.07462
ALS2CR12 ENSG00000155749	0.821899
ALX1 ENSG00000180318	1.08347
ALX3 ENSG00000156150	1.45453
ALX4 ENSG00000052850	0.938016
ALYREF ENSG00000183684	0.738446
AMACR ENSG00000242110	1.24956
AMBP ENSG00000106927	0.385929
AMBRA1 ENSG00000110497	1.08871
AMD1 ENSG00000123505	0.955422
AMDHD1 ENSG00000139344	0.883295
AMDHD2 ENSG00000162066	1.72533
AMELX ENSG00000125363	0.652819
AMELY ENSG00000099721	0.719339
AMER1 ENSG00000184675	0.763957
AMER2 ENSG00000165566	1.09299
AMER3 ENSG00000178171	0.729188
AMFR ENSG00000159461	1.72584
AMH ENSG00000104899	1.07798
AMHR2 ENSG00000135409	0.869355
AMIGO1 ENSG00000181754	0.690315
AMIGO2 ENSG00000139211	0.459653
AMIGO3 ENSG00000176020	0.920456
AMMECR1 ENSG00000101935	1.09621
AMMECR1L ENSG00000144233	0.384363
AMN ENSG00000166126	1.03291
AMN1 ENSG00000151743	1.14956
AMOT ENSG00000126016	0.853292
AMOTL1 ENSG00000166025	1.19601
AMOTL2 ENSG00000114019	1.23659
AMPD1 ENSG00000116748	1.65678
AMPD2 ENSG00000116337	1.02521
AMPD3 ENSG00000133805	0.603439
AMPH ENSG00000078053	0.711509
AMT ENSG00000145020	0.839827
AMTN ENSG00000187689	1.05514
AMY1A ENSG00000237763	1.63519
AMY1B ENSG00000174876	0.824186
AMY1C ENSG00000187733	1.05934
AMY2A ENSG00000243480	1.2853
AMY2B ENSG00000240038	1.14086
AMZ1 ENSG00000174945	0.564251
AMZ2 ENSG00000196704	0.62122
ANAPC1 ENSG00000153107	0.764994
ANAPC10 ENSG00000164162	0.931022
ANAPC11 ENSG00000141552	0.978384
ANAPC13 ENSG00000129055	0.855063
ANAPC15 ENSG00000110200	0.994657
ANAPC16 ENSG00000166295	0.636377
ANAPC2 ENSG00000176248	1.13065
ANAPC4 ENSG00000053900	1.15324
ANAPC5 ENSG00000089053	1.79222
ANAPC7 ENSG00000196510	1.15664
ANG ENSG00000214274	1.05255
ANGEL1 ENSG00000013523	1.16799
ANGEL2 ENSG00000174606	1.11544
ANGPT1 ENSG00000154188	0.93057
ANGPT2 ENSG00000091879	0.660294
ANGPT4 ENSG00000101280	1.18253
ANGPTL1 ENSG00000116194	0.744409
ANGPTL2 ENSG00000136859	1.16724
ANGPTL3 ENSG00000132855	0.706657
ANGPTL4 ENSG00000167772	1.03133
ANGPTL5 ENSG00000187151	0.855693
ANGPTL6 ENSG00000130812	0.385857
ANGPTL7 ENSG00000171819	0.889096
ANK1 ENSG00000029534	1.81634
ANK2 ENSG00000145362	0.865188
ANK3 ENSG00000151150	1.2872
ANKAR ENSG00000151687	0.359342
ANKDD1A ENSG00000166839	0.692013
ANKDD1B ENSG00000189045	0.714001
ANKEF1 ENSG00000132623	0.760816
ANKFN1 ENSG00000153930	1.38651
ANKFY1 ENSG00000185722	0.717051
ANKH ENSG00000154122	0.644465
ANKHD1 ENSG00000131503	0.931825
ANKHD1-EIF4EBP3 ENSG00000254996	0.536208
ANKIB1 ENSG00000001629	0.96768
ANKK1 ENSG00000170209	1.37276
ANKLE1 ENSG00000160117	1.30609
ANKLE2 ENSG00000176915	0.724327
ANKMY1 ENSG00000144504	0.603508
ANKMY2 ENSG00000106524	1.35551
ANKRA2 ENSG00000164331	0.982551
ANKRD1 ENSG00000148677	0.962664
ANKRD10 ENSG00000088448	1.08232
ANKRD11 ENSG00000167522	1.41622
ANKRD12 ENSG00000101745	1.14366
ANKRD13A ENSG00000076513	1.12107
ANKRD13B ENSG00000198720	0.418407
ANKRD13C ENSG00000118454	0.754909
ANKRD13D ENSG00000172932	0.86769
ANKRD16 ENSG00000134461	1.09787
ANKRD17 ENSG00000132466	0.963335
ANKRD18A ENSG00000180071	1.05337
ANKRD18B ENSG00000230453	0.960352
ANKRD2 ENSG00000165887	0.987792
ANKRD20A1 ENSG00000260691	1.95897
ANKRD20A2 ENSG00000183148	1.6208
ANKRD20A3 ENSG00000276203	1.03731
ANKRD20A4 ENSG00000172014	0.870149
ANKRD22 ENSG00000152766	0.586385
ANKRD23 ENSG00000163126	0.613914
ANKRD24 ENSG00000089847	0.83246
ANKRD26 ENSG00000107890	0.72007
ANKRD27 ENSG00000105186	0.889737
ANKRD28 ENSG00000206560	1.45965
ANKRD29 ENSG00000154065	0.864712
ANKRD30A ENSG00000148513	1.15702
ANKRD30B ENSG00000180777	0.488552
ANKRD30BL ENSG00000163046	0.870606
ANKRD31 ENSG00000145700	1.01274
ANKRD33B ENSG00000164236	1.09275
ANKRD34A ENSG00000272031	0.792512
ANKRD34B ENSG00000189127	0.902672
ANKRD35 ENSG00000198483	0.48151
ANKRD36 ENSG00000135976	0.819468
ANKRD36B ENSG00000196912	0.744246
ANKRD36C ENSG00000174501	0.968871
ANKRD37 ENSG00000186352	1.44325
ANKRD39 ENSG00000213337	0.759019
ANKRD40 ENSG00000154945	1.36968
ANKRD42 ENSG00000137494	1.01707
ANKRD44 ENSG00000065413	0.684508
ANKRD45 ENSG00000183831	1.17043
ANKRD46 ENSG00000186106	0.900753
ANKRD49 ENSG00000168876	0.888933
ANKRD50 ENSG00000151458	1.18432
ANKRD52 ENSG00000139645	0.346727
ANKRD53 ENSG00000144031	0.862941
ANKRD54 ENSG00000100124	0.821402
ANKRD55 ENSG00000164512	0.747512
ANKRD6 ENSG00000135299	1.53435
ANKRD61 ENSG00000157999	0.709106
ANKRD62 ENSG00000181626	1.35825
ANKRD65 ENSG00000235098	1.105
ANKRD66 ENSG00000230062	1.0053
ANKRD7 ENSG00000106013	1.86308
ANKRD9 ENSG00000156381	0.403076
ANKS1A ENSG00000064999	0.881476
ANKS1B ENSG00000185046	1.8945
ANKS3 ENSG00000168096	0.992831
ANKS4B ENSG00000175311	0.825353
ANKS6 ENSG00000165138	0.928124
ANKUB1 ENSG00000206199	1.03555
ANKZF1 ENSG00000163516	0.801691
ANLN ENSG00000011426	1.32598
ANO1 ENSG00000131620	1.3997
ANO10 ENSG00000160746	1.34698
ANO2 ENSG00000047617	1.43842
ANO3 ENSG00000134343	1.11734
ANO4 ENSG00000151572	0.840794
ANO5 ENSG00000171714	1.56234
ANO6 ENSG00000177119	0.677427
ANO7 ENSG00000146205	1.14948
ANO8 ENSG00000074855	0.968795
ANO9 ENSG00000185101	0.914239
ANOS1 ENSG00000011201	0.990116
ANP32A ENSG00000140350	0.966769
ANP32B ENSG00000136938	1.22666
ANP32E ENSG00000143401	1.29899
ANPEP ENSG00000166825	0.728619
ANTXR1 ENSG00000169604	0.466082
ANTXR2 ENSG00000163297	0.967078
ANXA1 ENSG00000135046	1.33935
ANXA10 ENSG00000109511	1.17644
ANXA11 ENSG00000122359	0.899071
ANXA13 ENSG00000104537	0.565715
ANXA2 ENSG00000182718	0.892757
ANXA2R ENSG00000177721	0.448113
ANXA3 ENSG00000138772	0.868427
ANXA4 ENSG00000196975	1.23081
ANXA5 ENSG00000164111	0.773617
ANXA6 ENSG00000197043	0.739849
ANXA7 ENSG00000138279	1.1445
ANXA8 ENSG00000265190	1.31074
ANXA8L1 ENSG00000264230	0.801658
ANXA9 ENSG00000143412	1.70525
AOAH ENSG00000136250	0.768213
AOC1 ENSG00000002726	1.41368
AOC2 ENSG00000131480	1.57283
AOC3 ENSG00000131471	1.04524
AOX1 ENSG00000138356	1.41578
AP000275.65 ENSG00000265590	0.767799
AP000349.2 ENSG00000280178	1.13806
AP000350.10 ENSG00000251357	1.1449
AP000721.4 ENSG00000256100	1.11465
AP000769.1 ENSG00000279576	1.44591
AP000866.1 ENSG00000279342	1.06061
AP006285.2 ENSG00000278919	1.16154
AP1AR ENSG00000138660	1.14681
AP1B1 ENSG00000100280	1.53278
AP1G1 ENSG00000166747	0.888121
AP1G2 ENSG00000213983	0.963925
AP1M1 ENSG00000072958	1.11693
AP1M2 ENSG00000129354	0.886367
AP1S1 ENSG00000106367	0.755613
AP1S2 ENSG00000182287	1.68049
AP1S3 ENSG00000152056	0.818639
AP2A1 ENSG00000196961	0.944751
AP2A2 ENSG00000183020	0.796869
AP2B1 ENSG00000006125	1.03758
AP2M1 ENSG00000161203	1.14538
AP2S1 ENSG00000042753	1.13
AP3B1 ENSG00000132842	0.716842
AP3B2 ENSG00000103723	0.69368
AP3D1 ENSG00000065000	0.930794
AP3M1 ENSG00000185009	1.14021
AP3M2 ENSG00000070718	1.25762
AP3S1 ENSG00000177879	1.1774
AP3S2 ENSG00000157823	0.711632
AP4B1 ENSG00000134262	0.869857
AP4E1 ENSG00000081014	1.15194
AP4M1 ENSG00000221838	0.647596
AP4S1 ENSG00000100478	1.13545
AP5B1 ENSG00000254470	1.22134
AP5M1 ENSG00000053770	0.587415
AP5S1 ENSG00000125843	0.733669
AP5Z1 ENSG00000242802	0.670659
APAF1 ENSG00000120868	0.895184
APBA1 ENSG00000107282	0.984016
APBA2 ENSG00000034053	0.480714
APBA3 ENSG00000011132	1.04839
APBB1 ENSG00000166313	1.07652
APBB1IP ENSG00000077420	1.01175
APBB2 ENSG00000163697	0.848781
APBB3 ENSG00000113108	1.04646
APC ENSG00000134982	0.541563
APC2 ENSG00000115266	1.4662
APCDD1 ENSG00000154856	1.01292
APCDD1L ENSG00000198768	1.19501
APEH ENSG00000164062	1.42613
APELA ENSG00000248329	0.629183
APEX1 ENSG00000100823	0.702125
APEX2 ENSG00000169188	1.27215
APH1A ENSG00000117362	0.74971
APH1B ENSG00000138613	0.946916
API5 ENSG00000166181	0.769953
APIP ENSG00000149089	0.893107
APITD1 ENSG00000175279	0.606585
APITD1-CORT ENSG00000251503	1.35519
APLF ENSG00000169621	1.5358
APLN ENSG00000171388	0.76361
APLNR ENSG00000134817	0.844983
APLP1 ENSG00000105290	0.435195
APLP2 ENSG00000084234	0.698991
APMAP ENSG00000101474	0.95352
APOA1 ENSG00000118137	0.583484
APOA2 ENSG00000158874	1.06528
APOB ENSG00000084674	0.996516
APOBEC3A ENSG00000128383	1.17913
APOBEC3B ENSG00000179750	0.929933
APOBEC3C ENSG00000244509	0.746997
APOBEC3D ENSG00000243811	1.54209
APOBEC3F ENSG00000128394	0.66009
APOBEC3G ENSG00000239713	0.889953
APOBEC3H ENSG00000100298	0.759626
APOBEC4 ENSG00000173627	0.795291
APOBR ENSG00000184730	0.814466
APOC1 ENSG00000130208	0.417115
APOC2 ENSG00000234906	0.814777
APOC4 ENSG00000267467	1.01395
APOD ENSG00000189058	0.943268
APOE ENSG00000130203	0.973554
APOF ENSG00000175336	0.546168
APOH ENSG00000091583	1.09045
APOL1 ENSG00000100342	0.894576
APOL2 ENSG00000128335	1.0167
APOL3 ENSG00000128284	1.2996
APOL4 ENSG00000100336	1.15235
APOL6 ENSG00000221963	1.11585
APOLD1 ENSG00000178878	1.20526
APOM ENSG00000204444	0.552872
APOO ENSG00000184831	0.88954
APOOL ENSG00000155008	0.773912
APP ENSG00000142192	1.18854
APPBP2 ENSG00000062725	0.476465
APPL1 ENSG00000157500	0.915067
APPL2 ENSG00000136044	1.35074
APRT ENSG00000198931	1.0889
APTX ENSG00000137074	0.758203
AQP1 ENSG00000240583	1.22224
AQP10 ENSG00000143595	0.68925
AQP11 ENSG00000178301	0.929508
AQP2 ENSG00000167580	0.748287
AQP3 ENSG00000165272	1.12015
AQP5 ENSG00000161798	0.394398
AQP6 ENSG00000086159	1.40579
AQP7 ENSG00000165269	1.08705
AQR ENSG00000021776	0.972551
AR ENSG00000169083	1.22068
ARAF ENSG00000078061	1.67275
ARAP1 ENSG00000186635	0.560253
ARAP2 ENSG00000047365	1.24369
ARAP3 ENSG00000120318	0.771225
ARC ENSG00000198576	0.819167
ARCN1 ENSG00000095139	0.694071
AREG ENSG00000109321	1.08059
AREL1 ENSG00000119682	0.911712
ARF1 ENSG00000143761	1.23309
ARF3 ENSG00000134287	0.939083
ARF4 ENSG00000168374	0.959924
ARF5 ENSG00000004059	1.07529
ARF6 ENSG00000165527	1.00436
ARFGAP1 ENSG00000101199	1.6176
ARFGAP2 ENSG00000149182	0.639439
ARFGAP3 ENSG00000242247	0.815172
ARFGEF1 ENSG00000066777	0.872675
ARFGEF2 ENSG00000124198	0.841608
ARFGEF3 ENSG00000112379	1.17303
ARFIP1 ENSG00000164144	0.964857
ARFIP2 ENSG00000132254	0.836489
ARFRP1 ENSG00000101246	1.14399
ARG1 ENSG00000118520	1.19295
ARG2 ENSG00000081181	1.47903
ARGLU1 ENSG00000134884	0.971484
ARHGAP1 ENSG00000175220	0.521066
ARHGAP10 ENSG00000071205	0.705735
ARHGAP11A ENSG00000198826	0.926922
ARHGAP11B ENSG00000187951	0.989894
ARHGAP12 ENSG00000165322	0.952072
ARHGAP15 ENSG00000075884	0.732729
ARHGAP17 ENSG00000140750	0.60404
ARHGAP18 ENSG00000146376	1.06251
ARHGAP19 ENSG00000213390	1.20542
ARHGAP20 ENSG00000137727	1.16748
ARHGAP21 ENSG00000107863	1.09634
ARHGAP22 ENSG00000128805	1.61176
ARHGAP23 ENSG00000275832	0.920015
ARHGAP24 ENSG00000138639	1.19102
ARHGAP25 ENSG00000163219	0.903327
ARHGAP26 ENSG00000145819	0.729621
ARHGAP27 ENSG00000159314	0.596315
ARHGAP28 ENSG00000088756	1.15496
ARHGAP29 ENSG00000137962	1.02313
ARHGAP30 ENSG00000186517	0.999823
ARHGAP31 ENSG00000031081	1.17113
ARHGAP32 ENSG00000134909	1.04168
ARHGAP33 ENSG00000004777	0.95806
ARHGAP35 ENSG00000160007	0.917354
ARHGAP39 ENSG00000147799	1.32936
ARHGAP4 ENSG00000089820	0.784784
ARHGAP40 ENSG00000124143	0.547574
ARHGAP42 ENSG00000165895	0.639579
ARHGAP44 ENSG00000006740	1.02802
ARHGAP45 ENSG00000180448	0.829865
ARHGAP5 ENSG00000100852	0.85098
ARHGAP6 ENSG00000047648	0.8828
ARHGAP8 ENSG00000241484	0.636309
ARHGAP9 ENSG00000123329	0.904409
ARHGDIA ENSG00000141522	0.822347
ARHGDIB ENSG00000111348	1.15802
ARHGDIG ENSG00000242173	0.748605
ARHGEF1 ENSG00000076928	1.28888
ARHGEF10 ENSG00000104728	0.538245
ARHGEF10L ENSG00000074964	0.67881
ARHGEF11 ENSG00000132694	1.18419
ARHGEF12 ENSG00000196914	0.767351
ARHGEF15 ENSG00000198844	0.636627
ARHGEF16 ENSG00000130762	0.834729
ARHGEF17 ENSG00000110237	0.6132
ARHGEF18 ENSG00000104880	0.706299
ARHGEF19 ENSG00000142632	1.95289
ARHGEF2 ENSG00000116584	0.458795
ARHGEF25 ENSG00000240771	1.5075
ARHGEF26 ENSG00000114790	0.738844
ARHGEF28 ENSG00000214944	0.752459
ARHGEF3 ENSG00000163947	0.690154
ARHGEF33 ENSG00000214694	1.05059
ARHGEF35 ENSG00000213214	1.35109
ARHGEF37 ENSG00000183111	1.22177
ARHGEF38 ENSG00000236699	0.703739
ARHGEF39 ENSG00000137135	0.980608
ARHGEF4 ENSG00000136002	0.566135
ARHGEF40 ENSG00000165801	1.11496
ARHGEF5 ENSG00000050327	0.787806
ARHGEF6 ENSG00000129675	0.772938
ARHGEF7 ENSG00000102606	0.863094
ARHGEF9 ENSG00000131089	1.1203
ARID1A ENSG00000117713	0.56301
ARID1B ENSG00000049618	0.469255
ARID2 ENSG00000189079	0.838199
ARID3A ENSG00000116017	1.27166
ARID3B ENSG00000179361	1.3144
ARID4A ENSG00000032219	0.931378
ARID4B ENSG00000054267	1.31242
ARID5A ENSG00000196843	1.62587
ARID5B ENSG00000150347	0.961878
ARIH1 ENSG00000166233	0.981159
ARIH2 ENSG00000177479	1.02595
ARIH2OS ENSG00000221883	1.00825
ARL1 ENSG00000120805	1.24001
ARL10 ENSG00000175414	1.32466
ARL11 ENSG00000152213	0.891197
ARL13B ENSG00000169379	1.43572
ARL14EP ENSG00000152219	2.05021
ARL15 ENSG00000185305	1.17985
ARL16 ENSG00000214087	0.74216
ARL17A ENSG00000185829	1.31159
ARL17B ENSG00000228696	0.960689
ARL2 ENSG00000213465	0.57549
ARL2BP ENSG00000102931	0.788589
ARL3 ENSG00000138175	0.700383
ARL4A ENSG00000122644	0.936666
ARL4C ENSG00000188042	1.06678
ARL4D ENSG00000175906	2.18519
ARL5A ENSG00000162980	0.951705
ARL5B ENSG00000165997	0.780898
ARL6 ENSG00000113966	0.654154
ARL6IP1 ENSG00000170540	1.29836
ARL6IP4 ENSG00000182196	1.20124
ARL6IP5 ENSG00000144746	0.715846
ARL6IP6 ENSG00000177917	0.575535
ARL8A ENSG00000143862	0.795562
ARL8B ENSG00000134108	0.873676
ARL9 ENSG00000196503	0.403555
ARMC1 ENSG00000104442	0.713874
ARMC10 ENSG00000170632	1.24027
ARMC12 ENSG00000157343	1.78561
ARMC2 ENSG00000118690	0.817941
ARMC4 ENSG00000169126	1.24552
ARMC5 ENSG00000140691	0.675283
ARMC6 ENSG00000105676	1.63136
ARMC7 ENSG00000125449	0.925156
ARMC8 ENSG00000114098	0.784871
ARMC9 ENSG00000135931	1.11629
ARMCX1 ENSG00000126947	0.921482
ARMCX2 ENSG00000184867	1.12336
ARMCX3 ENSG00000102401	1.12354
ARMCX4 ENSG00000196440	0.6916
ARMCX5 ENSG00000125962	1.2243
ARMCX6 ENSG00000198960	0.480016
ARMS2 ENSG00000254636	0.725617
ARMT1 ENSG00000146476	0.892242
ARNT ENSG00000143437	0.770215
ARNT2 ENSG00000172379	1.1554
ARNTL ENSG00000133794	1.03949
ARNTL2 ENSG00000029153	0.478016
ARPC1A ENSG00000241685	0.224272
ARPC1B ENSG00000130429	0.601585
ARPC2 ENSG00000163466	0.751099
ARPC3 ENSG00000111229	0.838537
ARPC4 ENSG00000241553	1.29878
ARPC5 ENSG00000162704	0.848247
ARPC5L ENSG00000136950	1.31143
ARPIN ENSG00000242498	0.9771
ARPP19 ENSG00000128989	0.791747
ARRB1 ENSG00000137486	1.60164
ARRB2 ENSG00000141480	0.953504
ARRDC1 ENSG00000197070	0.736292
ARRDC2 ENSG00000105643	0.67288
ARRDC3 ENSG00000113369	0.854709
ARRDC4 ENSG00000140450	1.10016
ARRDC5 ENSG00000205784	0.722957
ARSA ENSG00000100299	1.18699
ARSB ENSG00000113273	0.590326
ARSD ENSG00000006756	1.94537
ARSE ENSG00000157399	0.957851
ARSF ENSG00000062096	0.726603
ARSG ENSG00000141337	0.969765
ARSI ENSG00000183876	1.55462
ARSJ ENSG00000180801	1.271
ARSK ENSG00000164291	0.903979
ART3 ENSG00000156219	1.24213
ART5 ENSG00000167311	0.600386
ARTN ENSG00000117407	0.923106
ARV1 ENSG00000173409	1.40865
ARVCF ENSG00000099889	0.729437
ARX ENSG00000004848	1.73423
ASAH1 ENSG00000104763	0.980868
ASAH2 ENSG00000188611	0.642203
ASAH2B ENSG00000204147	1.14091
ASAP1 ENSG00000153317	0.742693
ASAP2 ENSG00000151693	1.63042
ASAP3 ENSG00000088280	0.521595
ASB1 ENSG00000065802	0.796795
ASB11 ENSG00000165192	1.03557
ASB12 ENSG00000198881	0.99282
ASB13 ENSG00000196372	0.643664
ASB14 ENSG00000239388	1.33094
ASB16 ENSG00000161664	0.76825
ASB2 ENSG00000100628	1.14829
ASB3 ENSG00000115239	0.416671
ASB5 ENSG00000164122	1.33604
ASB6 ENSG00000148331	0.911699
ASB7 ENSG00000183475	1.08251
ASB8 ENSG00000177981	0.543071
ASB9 ENSG00000102048	1.44191
ASCC1 ENSG00000138303	0.93527
ASCC2 ENSG00000100325	1.03385
ASCC3 ENSG00000112249	0.502644
ASCL2 ENSG00000183734	0.881894
ASCL5 ENSG00000232237	0.808729
ASF1A ENSG00000111875	1.12138
ASF1B ENSG00000105011	0.878728
ASGR1 ENSG00000141505	0.89311
ASGR2 ENSG00000161944	0.889581
ASH1L ENSG00000116539	0.576947
ASH2L ENSG00000129691	1.05566
ASIC1 ENSG00000110881	0.900695
ASIC3 ENSG00000213199	1.01913
ASIC4 ENSG00000072182	1.53043
ASIP ENSG00000101440	1.66764
ASL ENSG00000126522	0.818897
ASMT ENSG00000196433	0.719576
ASMTL ENSG00000169093	1.03763
ASNA1 ENSG00000198356	1.03363
ASNS ENSG00000070669	0.804599
ASNSD1 ENSG00000138381	0.81865
ASPA ENSG00000108381	1.05321
ASPG ENSG00000166183	1.04709
ASPH ENSG00000198363	1.04546
ASPHD1 ENSG00000174939	0.997046
ASPHD2 ENSG00000128203	0.915866
ASPM ENSG00000066279	1.14343
ASPN ENSG00000106819	0.813758
ASPRV1 ENSG00000244617	0.878086
ASPSCR1 ENSG00000169696	1.27832
ASRGL1 ENSG00000162174	0.774871
ASS1 ENSG00000130707	0.621677
ASTE1 ENSG00000034533	0.856301
ASTN1 ENSG00000152092	0.657927
ASTN2 ENSG00000148219	0.929921
ASUN ENSG00000064102	0.723127
ASXL1 ENSG00000171456	0.609272
ASXL2 ENSG00000143970	0.954716
ASXL3 ENSG00000141431	1.34182
ASZ1 ENSG00000154438	1.27576
ATAD1 ENSG00000138138	0.995771
ATAD2 ENSG00000156802	0.96604
ATAD2B ENSG00000119778	1.39548
ATAD3A ENSG00000197785	0.524554
ATAD3B ENSG00000160072	0.701378
ATAD3C ENSG00000215915	0.910879
ATAD5 ENSG00000176208	0.445776
ATAT1 ENSG00000137343	0.83606
ATCAY ENSG00000167654	0.988323
ATE1 ENSG00000107669	0.915009
ATF1 ENSG00000123268	1.18488
ATF2 ENSG00000115966	1.25923
ATF3 ENSG00000162772	1.06824
ATF4 ENSG00000128272	1.24805
ATF5 ENSG00000169136	0.555277
ATF6 ENSG00000118217	0.959445
ATF6B ENSG00000213676	1.15476
ATF7 ENSG00000170653	0.994512
ATF7IP ENSG00000171681	1.01565
ATF7IP2 ENSG00000166669	0.983362
ATG10 ENSG00000152348	1.7934
ATG101 ENSG00000123395	1.23926
ATG12 ENSG00000145782	0.762534
ATG13 ENSG00000175224	0.844693
ATG14 ENSG00000126775	1.20173
ATG16L1 ENSG00000085978	2.03138
ATG16L2 ENSG00000168010	1.17802
ATG2A ENSG00000110046	0.989192
ATG2B ENSG00000066739	1.2429
ATG3 ENSG00000144848	1.44515
ATG4A ENSG00000101844	1.01311
ATG4B ENSG00000168397	0.877942
ATG4C ENSG00000125703	2.23141
ATG4D ENSG00000130734	0.776168
ATG5 ENSG00000057663	0.991359
ATG7 ENSG00000197548	1.23534
ATG9A ENSG00000198925	0.973206
ATG9B ENSG00000181652	0.760214
ATHL1 ENSG00000142102	0.892168
ATIC ENSG00000138363	1.00094
ATL1 ENSG00000198513	0.860304
ATL2 ENSG00000119787	0.510847
ATL3 ENSG00000184743	1.19248
ATM ENSG00000149311	0.528189
ATMIN ENSG00000166454	0.552205
ATN1 ENSG00000111676	0.785323
ATOH1 ENSG00000172238	1.24077
ATOH7 ENSG00000179774	1.12367
ATOH8 ENSG00000168874	1.4221
ATOX1 ENSG00000177556	0.584279
ATP10A ENSG00000206190	0.861362
ATP10B ENSG00000118322	1.04916
ATP10D ENSG00000145246	0.868895
ATP11A ENSG00000068650	0.986545
ATP11B ENSG00000058063	1.52415
ATP11C ENSG00000101974	0.666288
ATP12A ENSG00000075673	0.777146
ATP13A1 ENSG00000105726	1.17007
ATP13A2 ENSG00000159363	0.838749
ATP13A3 ENSG00000133657	0.668002
ATP13A4 ENSG00000127249	0.991257
ATP13A5 ENSG00000187527	0.972353
ATP1A1 ENSG00000163399	0.815974
ATP1A2 ENSG00000018625	0.645044
ATP1A3 ENSG00000105409	0.700534
ATP1A4 ENSG00000132681	0.817231
ATP1B1 ENSG00000143153	0.642609
ATP1B2 ENSG00000129244	0.728346
ATP1B3 ENSG00000069849	1.64378
ATP23 ENSG00000166896	0.791951
ATP2A1 ENSG00000196296	1.02843
ATP2A2 ENSG00000174437	0.905412
ATP2A3 ENSG00000074370	1.49198
ATP2B1 ENSG00000070961	1.19557
ATP2B2 ENSG00000157087	1.10729
ATP2B3 ENSG00000067842	0.927626
ATP2B4 ENSG00000058668	0.908064
ATP2C1 ENSG00000017260	1.20402
ATP2C2 ENSG00000064270	0.547183
ATP4B ENSG00000186009	0.891542
ATP5J2-PTCD1 ENSG00000248919	0.51143
ATP5SL ENSG00000105341	0.859132
ATP6AP1 ENSG00000071553	1.37015
ATP6AP1L ENSG00000205464	0.796583
ATP6AP2 ENSG00000182220	1.04952
ATP6V0A1 ENSG00000033627	0.685674
ATP6V0A2 ENSG00000185344	0.805614
ATP6V0A4 ENSG00000105929	2.09203
ATP6V0B ENSG00000117410	0.982001
ATP6V0C ENSG00000185883	1.26798
ATP6V0D1 ENSG00000159720	0.924952
ATP6V0D2 ENSG00000147614	0.671416
ATP6V0E1 ENSG00000113732	0.916978
ATP6V0E2 ENSG00000171130	0.761272
ATP6V1A ENSG00000114573	0.456721
ATP6V1B1 ENSG00000116039	0.956491
ATP6V1B2 ENSG00000147416	1.53231
ATP6V1C1 ENSG00000155097	0.970928
ATP6V1C2 ENSG00000143882	0.842039
ATP6V1D ENSG00000100554	0.887912
ATP6V1E1 ENSG00000131100	0.871636
ATP6V1E2 ENSG00000250565	0.697262
ATP6V1F ENSG00000128524	1.06768
ATP6V1G1 ENSG00000136888	1.12018
ATP6V1G2 ENSG00000213760	1.21247
ATP6V1H ENSG00000047249	1.38445
ATP7A ENSG00000165240	0.687568
ATP7B ENSG00000123191	0.918359
ATP8A1 ENSG00000124406	1.38326
ATP8A2 ENSG00000132932	1.72419
ATP8B1 ENSG00000081923	0.971266
ATP8B2 ENSG00000143515	1.56487
ATP8B3 ENSG00000130270	0.721427
ATP8B4 ENSG00000104043	1.40141
ATP9A ENSG00000054793	0.90848
ATP9B ENSG00000166377	0.851979
ATPIF1 ENSG00000130770	1.1006
ATR ENSG00000175054	1.02693
ATRAID ENSG00000138085	1.16068
ATRIP ENSG00000164053	0.813797
ATRIP ENSG00000282827	1.77903
ATRN ENSG00000088812	0.681896
ATRNL1 ENSG00000107518	0.410301
ATRX ENSG00000085224	0.823393
ATXN1 ENSG00000124788	0.800437
ATXN10 ENSG00000130638	0.946685
ATXN1L ENSG00000224470	1.92495
ATXN2 ENSG00000204842	0.795284
ATXN2L ENSG00000168488	0.775278
ATXN3 ENSG00000066427	1.11419
ATXN7 ENSG00000163635	0.664645
ATXN7L1 ENSG00000146776	0.916537
ATXN7L2 ENSG00000162650	1.4357
ATXN7L3 ENSG00000087152	0.889633
ATXN7L3B ENSG00000253719	1.57456
AUH ENSG00000148090	1.71778
AUNIP ENSG00000127423	0.777313
AUP1 ENSG00000115307	0.966817
AURKA ENSG00000087586	1.09293
AURKAIP1 ENSG00000175756	0.861472
AURKB ENSG00000178999	1.77623
AURKC ENSG00000105146	0.807241
AUTS2 ENSG00000158321	0.805386
AVEN ENSG00000169857	0.977262
AVIL ENSG00000135407	0.903607
AVL9 ENSG00000105778	0.854508
AVPI1 ENSG00000119986	0.966171
AVPR1A ENSG00000166148	0.97052
AVPR2 ENSG00000126895	1.19836
AXDND1 ENSG00000162779	0.515509
AXIN1 ENSG00000103126	0.384116
AXIN2 ENSG00000168646	1.04807
AXL ENSG00000167601	1.10136
AZGP1 ENSG00000160862	0.964218
AZI2 ENSG00000163512	1.12368
AZIN1 ENSG00000155096	1.39181
AZIN2 ENSG00000142920	0.928025
AZU1 ENSG00000172232	0.969971
B2M ENSG00000166710	1.34527
B3GALNT1 ENSG00000169255	1.00464
B3GALNT2 ENSG00000162885	0.771043
B3GALT1 ENSG00000172318	1.35931
B3GALT2 ENSG00000162630	1.02745
B3GALT4 ENSG00000235863	0.811726
B3GALT5 ENSG00000183778	1.03694
B3GALT6 ENSG00000176022	0.828246
B3GAT1 ENSG00000109956	1.40285
B3GAT2 ENSG00000112309	1.23369
B3GAT3 ENSG00000149541	1.17707
B3GLCT ENSG00000187676	1.02142
B3GNT2 ENSG00000170340	0.847622
B3GNT3 ENSG00000179913	0.709322
B3GNT4 ENSG00000176383	1.03857
B3GNT5 ENSG00000176597	1.01748
B3GNT6 ENSG00000198488	0.642312
B3GNT7 ENSG00000156966	0.792917
B3GNT8 ENSG00000177191	0.7886
B3GNT9 ENSG00000237172	0.961157
B3GNTL1 ENSG00000175711	1.03526
B4GALNT1 ENSG00000135454	0.866479
B4GALNT2 ENSG00000167080	0.444454
B4GALNT3 ENSG00000139044	0.54209
B4GALNT4 ENSG00000182272	1.02495
B4GALT1 ENSG00000086062	0.603073
B4GALT2 ENSG00000117411	0.878453
B4GALT3 ENSG00000158850	0.701992
B4GALT4 ENSG00000121578	1.1591
B4GALT5 ENSG00000158470	0.68622
B4GALT6 ENSG00000118276	1.03663
B4GALT7 ENSG00000027847	0.799739
B4GAT1 ENSG00000174684	1.42126
B9D1 ENSG00000108641	0.966149
B9D2 ENSG00000123810	1.28034
BAALC ENSG00000164929	0.768195
BAAT ENSG00000136881	1.4023
BABAM1 ENSG00000105393	0.981772
BACE1 ENSG00000186318	0.95892
BACE2 ENSG00000182240	1.10081
BACH1 ENSG00000156273	0.9236
BACH2 ENSG00000112182	0.848586
BAD ENSG00000002330	1.0033
BAG1 ENSG00000107262	1.21088
BAG2 ENSG00000112208	1.0014
BAG3 ENSG00000151929	1.39671
BAG4 ENSG00000156735	1.7071
BAG5 ENSG00000166170	0.872827
BAG6 ENSG00000204463	0.722758
BAHCC1 ENSG00000266074	0.750148
BAHD1 ENSG00000140320	1.03462
BAIAP2 ENSG00000175866	1.14512
BAIAP2L1 ENSG00000006453	1.0772
BAIAP2L2 ENSG00000128298	1.29545
BAIAP3 ENSG00000007516	1.83249
BAK1 ENSG00000030110	1.88802
BAMBI ENSG00000095739	1.24342
BANF1 ENSG00000175334	1.13646
BANF2 ENSG00000125888	0.990166
BANK1 ENSG00000153064	1.21055
BANP ENSG00000172530	0.98147
BAP1 ENSG00000163930	1.17476
BARD1 ENSG00000138376	1.13957
BARX1 ENSG00000131668	0.850425
BARX2 ENSG00000043039	1.07974
BASP1 ENSG00000176788	0.943583
BATF ENSG00000156127	1.66485
BATF2 ENSG00000168062	1.23779
BATF3 ENSG00000123685	0.83131
BAX ENSG00000087088	0.757518
BAZ1A ENSG00000198604	0.92295
BAZ1B ENSG00000009954	1.00808
BAZ2A ENSG00000076108	1.12477
BAZ2B ENSG00000123636	1.10603
BBC3 ENSG00000105327	1.10547
BBIP1 ENSG00000214413	1.37576
BBOF1 ENSG00000119636	0.960303
BBOX1 ENSG00000129151	0.836847
BBS1 ENSG00000174483	1.24337
BBS10 ENSG00000179941	0.71732
BBS12 ENSG00000181004	1.35718
BBS2 ENSG00000125124	1.40597
BBS4 ENSG00000140463	0.867733
BBS5 ENSG00000163093	1.28196
BBS7 ENSG00000138686	0.694813
BBS9 ENSG00000122507	1.40285
BBX ENSG00000114439	1.14787
BCAM ENSG00000187244	0.889631
BCAN ENSG00000132692	0.54122
BCAP29 ENSG00000075790	0.796655
BCAP31 ENSG00000185825	1.03141
BCAR1 ENSG00000050820	1.68476
BCAR3 ENSG00000137936	0.879806
BCAS1 ENSG00000064787	0.976139
BCAS2 ENSG00000116752	1.298
BCAS3 ENSG00000141376	0.759388
BCAS4 ENSG00000124243	0.75357
BCAT1 ENSG00000060982	0.976564
BCAT2 ENSG00000105552	0.639409
BCCIP ENSG00000107949	1.20693
BCDIN3D ENSG00000186666	0.982444
BCHE ENSG00000114200	0.717757
BCKDHA ENSG00000248098	1.51226
BCKDHB ENSG00000083123	1.00246
BCKDK ENSG00000103507	0.779421
BCL10 ENSG00000142867	1.46867
BCL11A ENSG00000119866	0.790785
BCL11B ENSG00000127152	1.42224
BCL2 ENSG00000171791	0.841023
BCL2A1 ENSG00000140379	1.70981
BCL2L1 ENSG00000171552	0.851636
BCL2L10 ENSG00000137875	0.7315
BCL2L11 ENSG00000153094	1.53053
BCL2L12 ENSG00000126453	1.14584
BCL2L13 ENSG00000099968	1.16825
BCL2L14 ENSG00000121380	0.627381
BCL2L15 ENSG00000188761	0.616394
BCL2L2 ENSG00000129473	0.513169
BCL2L2-PABPN1 ENSG00000258643	0.907011
BCL3 ENSG00000069399	0.774705
BCL6 ENSG00000113916	0.851008
BCL6B ENSG00000161940	1.21776
BCL7A ENSG00000110987	1.29236
BCL7B ENSG00000106635	1.62093
BCL7C ENSG00000099385	1.32098
BCL9 ENSG00000116128	0.832499
BCL9L ENSG00000186174	1.00629
BCLAF1 ENSG00000029363	1.11598
BCO1 ENSG00000135697	1.26739
BCO2 ENSG00000197580	1.52758
BCOR ENSG00000183337	1.52937
BCORL1 ENSG00000085185	0.744068
BCR ENSG00000186716	0.826096
BCS1L ENSG00000074582	0.763683
BDH1 ENSG00000161267	0.807814
BDH2 ENSG00000164039	0.821411
BDKRB1 ENSG00000100739	0.700039
BDKRB2 ENSG00000168398	0.873951
BDNF ENSG00000176697	0.604334
BDP1 ENSG00000145734	1.24137
BEAN1 ENSG00000166546	0.729041
BECN1 ENSG00000126581	1.08073
BEGAIN ENSG00000183092	0.985979
BEND2 ENSG00000177324	0.861824
BEND3 ENSG00000178409	1.05099
BEND4 ENSG00000188848	0.876649
BEND5 ENSG00000162373	0.4431
BEND6 ENSG00000151917	0.678934
BEND7 ENSG00000165626	0.871028
BEST1 ENSG00000167995	0.897104
BEST2 ENSG00000039987	0.979898
BEST3 ENSG00000127325	0.589861
BEST4 ENSG00000142959	1.36894
BET1 ENSG00000105829	0.865631
BET1L ENSG00000177951	1.00518
BEX1 ENSG00000133169	1.44702
BEX2 ENSG00000133134	1.08946
BEX3 ENSG00000166681	0.678812
BEX4 ENSG00000102409	0.936361
BEX5 ENSG00000184515	1.1357
BFAR ENSG00000103429	1.19435
BFSP1 ENSG00000125864	0.910103
BGLAP ENSG00000242252	0.829947
BGN ENSG00000182492	0.649425
BHLHB9 ENSG00000198908	0.794801
BHLHE22 ENSG00000180828	1.22774
BHLHE40 ENSG00000134107	1.30895
BHLHE41 ENSG00000123095	1.16677
BHMT ENSG00000145692	1.00547
BHMT2 ENSG00000132840	1.08261
BICC1 ENSG00000122870	1.05256
BICD1 ENSG00000151746	0.782398
BICD2 ENSG00000185963	0.890649
BICDL1 ENSG00000135127	0.963452
BICDL2 ENSG00000162069	0.952502
BID ENSG00000015475	0.547446
BIK ENSG00000100290	0.504989
BIN1 ENSG00000136717	0.823536
BIN2 ENSG00000110934	1.13904
BIN3 ENSG00000147439	1.07379
BIRC2 ENSG00000110330	1.18335
BIRC3 ENSG00000023445	0.980409
BIRC5 ENSG00000089685	0.885223
BIRC6 ENSG00000115760	1.11999
BIRC7 ENSG00000101197	0.862648
BIVM ENSG00000134897	0.928137
BLCAP ENSG00000166619	0.447271
BLK ENSG00000136573	0.743407
BLM ENSG00000197299	1.19324
BLMH ENSG00000108578	0.354329
BLNK ENSG00000095585	0.271063
BLOC1S1 ENSG00000135441	0.898936
BLOC1S2 ENSG00000196072	1.05449
BLOC1S3 ENSG00000189114	1.43754
BLOC1S4 ENSG00000186222	0.87546
BLOC1S5 ENSG00000188428	0.469769
BLOC1S6 ENSG00000104164	1.43421
BLVRA ENSG00000106605	0.9862
BLVRB ENSG00000090013	0.994533
BLZF1 ENSG00000117475	1.00507
BMF ENSG00000104081	1.39055
BMI1 ENSG00000168283	0.618805
BMP1 ENSG00000168487	1.10414
BMP2 ENSG00000125845	0.883596
BMP2K ENSG00000138756	1.46128
BMP4 ENSG00000125378	1.21653
BMP5 ENSG00000112175	1.15266
BMP6 ENSG00000153162	1.38524
BMP7 ENSG00000101144	1.02726
BMP8A ENSG00000183682	1.1552
BMP8B ENSG00000116985	0.345165
BMPER ENSG00000164619	0.743389
BMPR1A ENSG00000107779	0.489129
BMPR1B ENSG00000138696	0.700523
BMPR2 ENSG00000204217	1.03983
BMS1 ENSG00000165733	0.967177
BMT2 ENSG00000164603	0.982422
BMX ENSG00000102010	0.583864
BNC2 ENSG00000173068	0.663711
BNIP1 ENSG00000113734	1.10731
BNIP2 ENSG00000140299	0.936574
BNIP3 ENSG00000176171	1.35144
BNIP3L ENSG00000104765	0.893978
BNIPL ENSG00000163141	1.17826
BOC ENSG00000144857	1.5095
BOD1 ENSG00000145919	0.882507
BOD1L1 ENSG00000038219	0.68668
BOD1L2 ENSG00000228075	0.739873
BOK ENSG00000176720	0.69706
BOLA1 ENSG00000178096	1.49427
BOLA2B ENSG00000169627	1.33739
BOLA3 ENSG00000163170	0.561271
BOLL ENSG00000152430	0.687
BOP1 ENSG00000261236	1.59885
BORA ENSG00000136122	0.785967
BORCS5 ENSG00000165714	1.31072
BORCS6 ENSG00000196544	0.951046
BORCS7 ENSG00000166275	0.848496
BORCS8 ENSG00000254901	1.20793
BORCS8-MEF2B ENSG00000064489	2.39996
BPGM ENSG00000172331	0.939647
BPHL ENSG00000137274	1.05681
BPI ENSG00000101425	1.00322
BPIFB1 ENSG00000125999	0.819008
BPIFB2 ENSG00000078898	0.749474
BPNT1 ENSG00000162813	1.18551
BPTF ENSG00000171634	0.666611
BRAF ENSG00000157764	1.26171
BRAP ENSG00000089234	1.07403
BRAT1 ENSG00000106009	0.940611
BRCA1 ENSG00000012048	0.651695
BRCA2 ENSG00000139618	0.774239
BRCC3 ENSG00000185515	0.843824
BRD1 ENSG00000100425	1.02509
BRD2 ENSG00000204256	1.29174
BRD3 ENSG00000169925	0.89702
BRD4 ENSG00000141867	0.881307
BRD7 ENSG00000166164	0.369405
BRD8 ENSG00000112983	0.805629
BRD9 ENSG00000028310	0.916623
BRDT ENSG00000137948	0.980549
BRE ENSG00000158019	0.890428
BRF1 ENSG00000185024	1.4646
BRF2 ENSG00000104221	0.91213
BRI3 ENSG00000164713	0.888848
BRI3BP ENSG00000184992	1.6005
BRICD5 ENSG00000182685	1.06636
BRINP1 ENSG00000078725	1.04345
BRINP3 ENSG00000162670	0.847124
BRIP1 ENSG00000136492	1.20829
BRIX1 ENSG00000113460	1.09449
BRK1 ENSG00000254999	1.37603
BRMS1 ENSG00000174744	0.751423
BRMS1L ENSG00000100916	0.72501
BROX ENSG00000162819	1.29915
BRPF1 ENSG00000156983	0.882962
BRPF3 ENSG00000096070	0.830323
BRS3 ENSG00000102239	0.897679
BRSK1 ENSG00000160469	0.699309
BRSK2 ENSG00000174672	0.928702
BRWD1 ENSG00000185658	0.861282
BRWD3 ENSG00000165288	0.970751
BSCL2 ENSG00000168000	0.717467
BSDC1 ENSG00000160058	1.52317
BSG ENSG00000172270	0.596347
BSN ENSG00000164061	1.38826
BSPRY ENSG00000119411	0.320288
BST1 ENSG00000109743	1.03238
BST2 ENSG00000130303	0.673867
BTAF1 ENSG00000095564	0.990032
BTBD1 ENSG00000064726	0.736062
BTBD10 ENSG00000148925	1.03551
BTBD11 ENSG00000151136	0.905041
BTBD16 ENSG00000138152	1.37994
BTBD18 ENSG00000233436	1.06506
BTBD19 ENSG00000222009	0.68278
BTBD2 ENSG00000133243	0.874282
BTBD3 ENSG00000132640	1.09421
BTBD6 ENSG00000184887	0.862444
BTBD7 ENSG00000011114	1.42007
BTBD8 ENSG00000189195	0.962465
BTBD9 ENSG00000183826	0.393448
BTC ENSG00000174808	1.05537
BTD ENSG00000169814	0.846703
BTF3 ENSG00000145741	0.921501
BTF3L4 ENSG00000134717	0.973219
BTG1 ENSG00000133639	0.797426
BTG2 ENSG00000159388	1.55974
BTG3 ENSG00000154640	0.854227
BTG4 ENSG00000137707	1.9054
BTK ENSG00000010671	1.5587
BTLA ENSG00000186265	1.04466
BTN2A1 ENSG00000112763	0.614975
BTN2A2 ENSG00000124508	0.621458
BTN3A1 ENSG00000026950	1.40752
BTN3A2 ENSG00000186470	1.30021
BTN3A3 ENSG00000111801	0.973249
BTNL8 ENSG00000113303	0.881549
BTNL9 ENSG00000165810	0.990903
BTRC ENSG00000166167	1.01928
BUB1 ENSG00000169679	0.921347
BUB1B ENSG00000156970	0.860819
BUB3 ENSG00000154473	1.38217
BUD13 ENSG00000137656	1.73806
BUD31 ENSG00000106245	1.20224
BVES ENSG00000112276	0.755582
BYSL ENSG00000112578	1.4433
BZW1 ENSG00000082153	0.804676
BZW2 ENSG00000136261	0.778432
C10orf10 ENSG00000165507	0.885256
C10orf107 ENSG00000183346	0.546776
C10orf11 ENSG00000148655	1.0972
C10orf128 ENSG00000204161	1.06794
C10orf2 ENSG00000107815	1.7297
C10orf35 ENSG00000171224	0.721748
C10orf53 ENSG00000178645	1.06417
C10orf54 ENSG00000107738	1.19
C10orf55 ENSG00000222047	1.35547
C10orf76 ENSG00000120029	0.92152
C10orf88 ENSG00000119965	1.08345
C10orf95 ENSG00000120055	0.874166
C10orf99 ENSG00000188373	1.07759
C11orf1 ENSG00000137720	1.51079
C11orf16 ENSG00000176029	1.24052
C11orf21 ENSG00000110665	0.632396
C11orf24 ENSG00000171067	1.04324
C11orf31 ENSG00000211450	1.44106
C11orf40 ENSG00000171987	1.20411
C11orf45 ENSG00000174370	0.938425
C11orf49 ENSG00000149179	1.04483
C11orf52 ENSG00000149300	0.897737
C11orf54 ENSG00000182919	0.889601
C11orf57 ENSG00000150776	0.848658
C11orf58 ENSG00000110696	0.751972
C11orf63 ENSG00000109944	0.87637
C11orf65 ENSG00000166323	0.500707
C11orf68 ENSG00000175573	1.05916
C11orf70 ENSG00000137691	0.868759
C11orf71 ENSG00000180425	0.824468
C11orf74 ENSG00000166352	1.12189
C11orf80 ENSG00000173715	0.594462
C11orf84 ENSG00000168005	1.01789
C11orf87 ENSG00000185742	1.46942
C11orf88 ENSG00000183644	1.35115
C11orf95 ENSG00000188070	1.05377
C11orf96 ENSG00000187479	1.6213
C11orf98 ENSG00000278615	1.17871
C12orf10 ENSG00000139637	0.760832
C12orf29 ENSG00000133641	0.743993
C12orf4 ENSG00000047621	0.970322
C12orf40 ENSG00000180116	1.14744
C12orf42 ENSG00000179088	1.24542
C12orf43 ENSG00000157895	1.11802
C12orf45 ENSG00000151131	0.800827
C12orf49 ENSG00000111412	1.31706
C12orf50 ENSG00000165805	0.74624
C12orf54 ENSG00000177627	1.1037
C12orf56 ENSG00000185306	1.3837
C12orf57 ENSG00000111678	0.905378
C12orf60 ENSG00000182993	0.637932
C12orf65 ENSG00000130921	0.793328
C12orf66 ENSG00000174206	0.737055
C12orf71 ENSG00000214700	0.444599
C12orf73 ENSG00000204954	0.830793
C12orf75 ENSG00000235162	0.897229
C12orf76 ENSG00000174456	1.12852
C14orf1 ENSG00000133935	0.79212
C14orf105 ENSG00000100557	0.706723
C14orf119 ENSG00000179933	0.662053
C14orf132 ENSG00000227051	1.5337
C14orf142 ENSG00000170270	0.892046
C14orf159 ENSG00000133943	0.841932
C14orf166 ENSG00000087302	0.882448
C14orf169 ENSG00000170468	1.47997
C14orf180 ENSG00000184601	1.00193
C14orf2 ENSG00000156411	0.957615
C14orf28 ENSG00000179476	0.833863
C14orf37 ENSG00000139971	1.09002
C14orf39 ENSG00000179008	1.69213
C14orf79 ENSG00000140104	0.421086
C14orf80 ENSG00000185347	1.53551
C14orf93 ENSG00000100802	1.02024
C15orf39 ENSG00000167173	0.788874
C15orf40 ENSG00000169609	1.07692
C15orf41 ENSG00000186073	0.874361
C15orf48 ENSG00000166920	1.36543
C15orf52 ENSG00000188549	1.36638
C15orf53 ENSG00000175779	0.80755
C15orf57 ENSG00000128891	0.893584
C15orf59 ENSG00000205363	1.00709
C15orf61 ENSG00000189227	0.523602
C15orf62 ENSG00000188277	1.1929
C15orf65 ENSG00000261652	1.01153
C16orf13 ENSG00000130731	0.872498
C16orf45 ENSG00000166780	0.706393
C16orf46 ENSG00000166455	0.803827
C16orf52 ENSG00000185716	1.19519
C16orf54 ENSG00000185905	1.02623
C16orf58 ENSG00000140688	0.584928
C16orf59 ENSG00000162062	0.774782
C16orf62 ENSG00000103544	0.929741
C16orf70 ENSG00000125149	1.39474
C16orf71 ENSG00000166246	0.942144
C16orf72 ENSG00000182831	0.570864
C16orf74 ENSG00000154102	1.74061
C16orf78 ENSG00000166152	0.522548
C16orf86 ENSG00000159761	0.7208
C16orf87 ENSG00000155330	0.761013
C16orf89 ENSG00000153446	1.23678
C16orf91 ENSG00000174109	0.904618
C16orf95 ENSG00000260456	1.13703
C17orf107 ENSG00000205710	0.677124
C17orf49 ENSG00000258315	0.511045
C17orf50 ENSG00000270806	1.31416
C17orf51 ENSG00000212719	1.156
C17orf53 ENSG00000125319	1.38169
C17orf58 ENSG00000186665	1.05161
C17orf62 ENSG00000178927	0.738092
C17orf64 ENSG00000141371	0.784995
C17orf67 ENSG00000214226	0.640582
C17orf75 ENSG00000108666	0.631211
C17orf78 ENSG00000278505	0.856441
C17orf80 ENSG00000141219	0.797172
C17orf89 ENSG00000224877	0.362177
C17orf96 ENSG00000273604	0.857105
C17orf97 ENSG00000187624	0.837458
C17orf99 ENSG00000187997	1.11341
C18orf21 ENSG00000141428	0.773311
C18orf25 ENSG00000152242	1.3426
C18orf32 ENSG00000177576	1.02054
C18orf54 ENSG00000166845	1.28751
C18orf63 ENSG00000206043	1.01977
C18orf8 ENSG00000141452	1.71106
C19orf12 ENSG00000131943	0.76015
C19orf18 ENSG00000177025	1.05196
C19orf24 ENSG00000228300	0.779828
C19orf25 ENSG00000119559	1.3409
C19orf33 ENSG00000167644	1.25064
C19orf35 ENSG00000188305	0.859374
C19orf38 ENSG00000214212	0.899933
C19orf43 ENSG00000123144	1.14451
C19orf44 ENSG00000105072	0.582961
C19orf45 ENSG00000198723	0.724008
C19orf47 ENSG00000160392	1.73752
C19orf48 ENSG00000167747	1.24363
C19orf52 ENSG00000142444	1.25561
C19orf53 ENSG00000104979	0.592045
C19orf54 ENSG00000188493	1.65629
C19orf57 ENSG00000132016	0.836871
C19orf60 ENSG00000006015	1.68143
C19orf66 ENSG00000130813	1.4375
C19orf68 ENSG00000185453	1.30583
C19orf70 ENSG00000174917	1.12807
C19orf71 ENSG00000183397	1.16264
C19orf73 ENSG00000221916	0.641291
C19orf81 ENSG00000235034	0.965292
C1D ENSG00000197223	0.73056
C1GALT1 ENSG00000106392	0.924232
C1GALT1C1 ENSG00000171155	0.50908
C1GALT1C1L ENSG00000223658	1.21872
C1QA ENSG00000173372	0.710921
C1QB ENSG00000173369	1.21394
C1QBP ENSG00000108561	1.22377
C1QC ENSG00000159189	1.27891
C1QL1 ENSG00000131094	0.891555
C1QL3 ENSG00000165985	1.3118
C1QTNF1 ENSG00000173918	0.811119
C1QTNF2 ENSG00000145861	1.02296
C1QTNF3 ENSG00000082196	1.40905
C1QTNF4 ENSG00000172247	1.49788
C1QTNF5 ENSG00000223953	0.822253
C1QTNF6 ENSG00000133466	0.843164
C1QTNF7 ENSG00000163145	0.599106
C1QTNF9 ENSG00000240654	0.83471
C1QTNF9B ENSG00000205863	0.788102
C1QTNF9B-AS1 ENSG00000281899	1.07043
C1R ENSG00000159403	1.18655
C1RL ENSG00000139178	1.48249
C1S ENSG00000182326	0.974414
C1orf101 ENSG00000179397	1.08043
C1orf105 ENSG00000180999	1.51041
C1orf106 ENSG00000163362	1.03749
C1orf109 ENSG00000116922	1.15828
C1orf112 ENSG00000000460	0.829873
C1orf115 ENSG00000162817	0.769078
C1orf116 ENSG00000182795	1.26086
C1orf122 ENSG00000197982	1.29494
C1orf123 ENSG00000162384	0.634418
C1orf127 ENSG00000175262	1.06163
C1orf131 ENSG00000143633	1.23965
C1orf145 ENSG00000162913	0.879695
C1orf146 ENSG00000203910	1.3574
C1orf158 ENSG00000157330	0.930188
C1orf159 ENSG00000131591	0.783523
C1orf162 ENSG00000143110	0.819435
C1orf167 ENSG00000215910	0.687469
C1orf168 ENSG00000187889	0.581406
C1orf174 ENSG00000198912	1.00909
C1orf185 ENSG00000204006	1.14911
C1orf186 ENSG00000263961	0.744648
C1orf194 ENSG00000179902	0.971074
C1orf198 ENSG00000119280	1.91549
C1orf204 ENSG00000188004	0.865942
C1orf21 ENSG00000116667	0.53504
C1orf210 ENSG00000253313	1.32138
C1orf216 ENSG00000142686	0.928827
C1orf226 ENSG00000239887	0.779844
C1orf228 ENSG00000198520	0.644107
C1orf234 ENSG00000227868	1.77349
C1orf27 ENSG00000157181	1.06916
C1orf35 ENSG00000143793	0.756408
C1orf43 ENSG00000143612	0.992301
C1orf50 ENSG00000164008	1.51006
C1orf52 ENSG00000162642	0.78767
C1orf53 ENSG00000203724	1.83819
C1orf54 ENSG00000118292	0.858571
C1orf56 ENSG00000143443	0.91658
C1orf64 ENSG00000183888	0.997823
C1orf74 ENSG00000162757	1.39249
C1orf87 ENSG00000162598	0.935061
C2 ENSG00000166278	0.961756
C20orf144 ENSG00000149609	1.15105
C20orf194 ENSG00000088854	1.21281
C20orf196 ENSG00000171984	0.895454
C20orf24 ENSG00000101084	1.10392
C20orf27 ENSG00000101220	0.911119
C20orf96 ENSG00000196476	0.43671
C21orf2 ENSG00000160226	0.798972
C21orf33 ENSG00000160221	1.16429
C21orf58 ENSG00000160298	0.734027
C21orf59 ENSG00000159079	0.79575
C21orf91 ENSG00000154642	1.2559
C22orf15 ENSG00000169314	0.905646
C22orf23 ENSG00000128346	1.25603
C22orf29 ENSG00000215012	0.697665
C22orf31 ENSG00000100249	1.09106
C22orf39 ENSG00000242259	1.03155
C22orf42 ENSG00000205856	0.986078
C22orf46 ENSG00000184208	1.76094
C2CD2 ENSG00000157617	0.816027
C2CD2L ENSG00000172375	1.16671
C2CD3 ENSG00000168014	1.11425
C2CD4A ENSG00000198535	0.802946
C2CD4B ENSG00000205502	0.729939
C2CD4C ENSG00000183186	1.65465
C2CD4D ENSG00000225556	0.881384
C2CD5 ENSG00000111731	0.788898
C2orf15 ENSG00000273045	1.09434
C2orf40 ENSG00000119147	0.786996
C2orf42 ENSG00000115998	0.679801
C2orf47 ENSG00000162972	0.698129
C2orf49 ENSG00000135974	1.6634
C2orf50 ENSG00000150873	0.707892
C2orf54 ENSG00000172478	1.30649
C2orf68 ENSG00000168887	0.726939
C2orf69 ENSG00000178074	2.08279
C2orf70 ENSG00000173557	1.35775
C2orf71 ENSG00000179270	0.807401
C2orf72 ENSG00000204128	0.735435
C2orf73 ENSG00000177994	1.0843
C2orf74 ENSG00000237651	1.20884
C2orf76 ENSG00000186132	0.834897
C2orf80 ENSG00000188674	1.54019
C2orf81 ENSG00000159239	0.834284
C2orf82 ENSG00000182600	0.81621
C2orf88 ENSG00000187699	0.640006
C3 ENSG00000125730	0.998176
C3AR1 ENSG00000171860	0.847201
C3orf14 ENSG00000114405	0.745438
C3orf18 ENSG00000088543	1.781
C3orf33 ENSG00000174928	0.919564
C3orf36 ENSG00000221972	1.32158
C3orf38 ENSG00000179021	1.94435
C3orf49 ENSG00000163632	0.855613
C3orf52 ENSG00000114529	0.935624
C3orf58 ENSG00000181744	0.549389
C3orf62 ENSG00000188315	0.93481
C3orf67 ENSG00000163689	0.854302
C3orf70 ENSG00000187068	1.60145
C3orf80 ENSG00000180044	1.22017
C4A ENSG00000244731	1.41189
C4B ENSG00000224389	0.830023
C4BPB ENSG00000123843	1.12377
C4orf19 ENSG00000154274	1.01767
C4orf26 ENSG00000174792	0.783911
C4orf3 ENSG00000164096	0.810578
C4orf32 ENSG00000174749	1.4498
C4orf33 ENSG00000151470	0.920849
C4orf36 ENSG00000163633	0.679876
C4orf46 ENSG00000205208	0.685884
C4orf47 ENSG00000205129	0.929215
C4orf48 ENSG00000243449	1.01584
C5 ENSG00000106804	1.14428
C5AR1 ENSG00000197405	1.03475
C5AR2 ENSG00000134830	1.1987
C5orf15 ENSG00000113583	1.32528
C5orf22 ENSG00000082213	1.97896
C5orf24 ENSG00000181904	1.536
C5orf30 ENSG00000181751	0.815922
C5orf34 ENSG00000172244	0.918634
C5orf38 ENSG00000186493	0.750101
C5orf42 ENSG00000197603	0.926948
C5orf45 ENSG00000161010	1.45985
C5orf46 ENSG00000178776	1.37733
C5orf49 ENSG00000215217	1.04122
C5orf51 ENSG00000205765	0.942424
C5orf56 ENSG00000197536	0.824274
C5orf58 ENSG00000234511	0.910624
C5orf63 ENSG00000164241	0.710003
C6 ENSG00000039537	1.09858
C6orf1 ENSG00000186577	1.09364
C6orf10 ENSG00000204296	1.09611
C6orf106 ENSG00000196821	0.75778
C6orf118 ENSG00000112539	1.00436
C6orf120 ENSG00000185127	1.07628
C6orf132 ENSG00000188112	0.853583
C6orf136 ENSG00000204564	1.14834
C6orf141 ENSG00000197261	1.28475
C6orf163 ENSG00000203872	1.49753
C6orf201 ENSG00000185689	1.30451
C6orf203 ENSG00000130349	0.819813
C6orf222 ENSG00000189325	0.483915
C6orf226 ENSG00000221821	1.65269
C6orf229 ENSG00000260286	0.693543
C6orf25 ENSG00000204420	0.781765
C6orf47 ENSG00000204439	0.572551
C6orf48 ENSG00000204387	1.27974
C6orf52 ENSG00000137434	1.00846
C6orf58 ENSG00000184530	0.457811
C6orf62 ENSG00000112308	0.789564
C6orf89 ENSG00000198663	0.532929
C7 ENSG00000112936	0.768006
C7orf25 ENSG00000136197	1.18791
C7orf26 ENSG00000146576	0.668866
C7orf31 ENSG00000153790	1.30741
C7orf34 ENSG00000165131	1.55369
C7orf43 ENSG00000146826	1.02631
C7orf49 ENSG00000122783	1.36336
C7orf50 ENSG00000146540	1.77115
C7orf57 ENSG00000164746	0.755309
C7orf61 ENSG00000185955	0.888915
C7orf62 ENSG00000164645	1.30942
C7orf73 ENSG00000243317	0.997351
C8G ENSG00000176919	0.885353
C8orf33 ENSG00000182307	0.912396
C8orf34 ENSG00000165084	1.18002
C8orf37 ENSG00000156172	1.28593
C8orf4 ENSG00000176907	1.18133
C8orf44 ENSG00000213865	1.09445
C8orf46 ENSG00000169085	0.820664
C8orf48 ENSG00000164743	0.618701
C8orf58 ENSG00000241852	1.10807
C8orf59 ENSG00000176731	0.608846
C8orf74 ENSG00000171060	1.16223
C8orf76 ENSG00000189376	0.98455
C8orf82 ENSG00000213563	1.06522
C8orf86 ENSG00000196166	0.880468
C8orf88 ENSG00000253250	1.06435
C8orf89 ENSG00000274443	1.21991
C9 ENSG00000113600	0.885244
C9orf114 ENSG00000198917	0.787999
C9orf116 ENSG00000160345	0.893487
C9orf129 ENSG00000204352	0.859194
C9orf142 ENSG00000148362	0.974374
C9orf152 ENSG00000188959	0.578541
C9orf153 ENSG00000187753	0.836084
C9orf16 ENSG00000171159	1.03017
C9orf172 ENSG00000232434	0.98063
C9orf24 ENSG00000164972	0.995223
C9orf3 ENSG00000148120	0.767132
C9orf40 ENSG00000135045	1.31496
[truncated: 14,515 more rows]
