# Supplementary material for: Spatial maps of prostate cancer transcriptomes reveal an unexplored landscape of heterogeneity
Source: Nat Commun. 2018 Jun 20;9:2419. doi: 10.1038/s41467-018-04724-5 (PMC6010471; doi:10.1038/s41467-018-04724-5)
Supplement: Supplementary file 6 — Supplementary Data 3 [file 41467_2018_4724_MOESM6_ESM.zip › Supplementary Dataset 2/experiment0000-baselinefeature-gamma_prior-p.tsv]

	Baseline
A1BG ENSG00000121410	3.77217
A1CF ENSG00000148584	0.484279
A2M ENSG00000175899	2.73512
A2ML1 ENSG00000166535	4.59028
A4GALT ENSG00000128274	0.344867
AAAS ENSG00000094914	0.475557
AACS ENSG00000081760	1.0149
AADACL2 ENSG00000197953	1.70483
AADACL4 ENSG00000204518	0.248586
AADAT ENSG00000109576	0.29406
AAED1 ENSG00000158122	1.14396
AAGAB ENSG00000103591	0.169293
AAK1 ENSG00000115977	0.954033
AAMDC ENSG00000087884	0.468599
AAMP ENSG00000127837	0.659775
AAR2 ENSG00000131043	0.193991
AARD ENSG00000205002	0.581057
AARS ENSG00000090861	1.08813
AARSD1 ENSG00000266967	0.167877
AASDH ENSG00000157426	0.229696
AASDHPPT ENSG00000149313	1.68192
AASS ENSG00000008311	3.03292
AATF ENSG00000275700	3.64377
AATK ENSG00000181409	0.387331
AATK-AS1 ENSG00000225180	9.20036
ABAT ENSG00000183044	0.504476
ABC13-47488600E17.1 ENSG00000283199	2.62971
ABC13-47656900H15.1 ENSG00000283566	7.05778
ABC7-42404400C24.1 ENSG00000277758	2.15305
ABCA1 ENSG00000165029	0.874291
ABCA10 ENSG00000154263	0.185982
ABCA12 ENSG00000144452	7.22265
ABCA13 ENSG00000179869	4.04018
ABCA2 ENSG00000107331	0.903247
ABCA3 ENSG00000167972	0.180603
ABCA4 ENSG00000198691	1.86692
ABCA5 ENSG00000154265	0.373838
ABCA6 ENSG00000154262	0.952527
ABCA7 ENSG00000064687	2.66476
ABCA8 ENSG00000141338	0.526602
ABCA9 ENSG00000154258	2.16708
ABCB1 ENSG00000085563	0.859989
ABCB10 ENSG00000135776	0.0365455
ABCB11 ENSG00000073734	2.79051
ABCB4 ENSG00000005471	0.425087
ABCB5 ENSG00000004846	1.84521
ABCB6 ENSG00000115657	4.50185
ABCB7 ENSG00000131269	0.578637
ABCB8 ENSG00000197150	0.491296
ABCB9 ENSG00000150967	0.0662795
ABCC1 ENSG00000103222	4.61017
ABCC10 ENSG00000124574	0.394829
ABCC11 ENSG00000121270	2.09279
ABCC12 ENSG00000140798	1.15591
ABCC2 ENSG00000023839	0.663475
ABCC3 ENSG00000108846	1.29561
ABCC4 ENSG00000125257	1.44994
ABCC5 ENSG00000114770	0.459057
ABCC6 ENSG00000091262	0.789455
ABCC8 ENSG00000006071	2.27041
ABCC9 ENSG00000069431	0.198509
ABCD1 ENSG00000101986	2.11951
ABCD2 ENSG00000173208	4.82418
ABCD3 ENSG00000117528	1.36059
ABCD4 ENSG00000119688	0.969651
ABCE1 ENSG00000164163	0.180358
ABCF1 ENSG00000204574	0.384966
ABCF2 ENSG00000033050	5.44021
ABCF3 ENSG00000161204	1.20551
ABCG1 ENSG00000160179	0.369907
ABCG2 ENSG00000118777	0.230946
ABCG4 ENSG00000172350	0.578791
ABCG5 ENSG00000138075	0.691458
ABHD1 ENSG00000143994	10.8472
ABHD10 ENSG00000144827	0.886171
ABHD11 ENSG00000106077	0.60135
ABHD12 ENSG00000100997	0.587031
ABHD12B ENSG00000131969	3.514
ABHD13 ENSG00000139826	2.19459
ABHD14A ENSG00000248487	0.270345
ABHD14A-ACY1 ENSG00000114786	1.89872
ABHD14B ENSG00000114779	1.86466
ABHD15 ENSG00000168792	2.20161
ABHD16A ENSG00000204427	0.929534
ABHD17A ENSG00000129968	2.52546
ABHD17B ENSG00000107362	6.62253
ABHD17C ENSG00000136379	3.9316
ABHD18 ENSG00000164074	0.930237
ABHD2 ENSG00000140526	0.493894
ABHD3 ENSG00000158201	0.733861
ABHD4 ENSG00000100439	7.95687
ABHD5 ENSG00000011198	0.628873
ABHD6 ENSG00000163686	0.961448
ABHD8 ENSG00000127220	3.19274
ABI1 ENSG00000136754	0.41884
ABI2 ENSG00000138443	0.461549
ABI3 ENSG00000108798	5.15362
ABI3BP ENSG00000154175	0.398882
ABL1 ENSG00000097007	0.636192
ABL2 ENSG00000143322	0.72202
ABLIM1 ENSG00000099204	0.332983
ABLIM2 ENSG00000163995	4.36826
ABLIM3 ENSG00000173210	0.99669
ABO ENSG00000175164	3.45984
ABR ENSG00000159842	1.19242
ABRA ENSG00000174429	1.04323
ABRACL ENSG00000146386	0.545044
ABT1 ENSG00000146109	0.0967912
ABTB1 ENSG00000114626	0.233027
ABTB2 ENSG00000166016	1.2461
AC002429.5 ENSG00000236197	0.493381
AC004381.6 ENSG00000005189	0.782324
AC004754.3 ENSG00000269881	0.0849851
AC005281.1 ENSG00000226690	0.481727
AC005480.1 ENSG00000279461	1.40232
AC006116.20 ENSG00000267710	0.220743
AC006386.1 ENSG00000279115	0.34718
AC006994.3 ENSG00000279317	0.52886
AC007906.1 ENSG00000279018	0.464613
AC008074.1 ENSG00000279644	4.33297
AC008522.1 ENSG00000279232	1.2112
AC008686.1 ENSG00000280221	0.535691
AC009014.3 ENSG00000271824	0.553705
AC010731.4 ENSG00000235118	2.34894
AC012005.1 ENSG00000279274	6.08363
AC012005.2 ENSG00000279287	0.910937
AC012363.1 ENSG00000281676	4.74611
AC013461.1 ENSG00000091436	0.838094
AC016549.1 ENSG00000281325	1.0957
AC016577.1 ENSG00000279646	1.96223
AC018512.1 ENSG00000279808	3.00115
AC025335.1 ENSG00000179859	0.899653
AC055866.1 ENSG00000281079	0.0964816
AC069063.2 ENSG00000279380	2.40454
AC073130.2 ENSG00000281656	5.56027
AC073657.1 ENSG00000279937	0.313726
AC074033.1 ENSG00000281137	0.597362
AC090498.1 ENSG00000279483	0.342091
AC104304.4 ENSG00000283473	0.721224
AC104389.2 ENSG00000279824	4.08996
AC104981.1 ENSG00000278938	0.508778
AC105009.1 ENSG00000281855	1.66277
AC105052.1 ENSG00000279168	0.402148
AC109486.1 ENSG00000280447	1.40964
AC109829.1 ENSG00000233438	0.129951
AC110615.1 ENSG00000279909	3.68943
AC113404.1 ENSG00000254893	1.76956
AC131097.4 ENSG00000216921	0.739749
AC138517.6 ENSG00000283288	1.70668
AC138969.4 ENSG00000183889	3.32008
AC241377.1 ENSG00000281741	2.87391
AC241585.1 ENSG00000281571	0.874049
AC243756.1 ENSG00000270339	8.07696
AC245100.1 ENSG00000280649	1.07215
ACAA1 ENSG00000060971	2.58184
ACAA2 ENSG00000167315	1.0914
ACACA ENSG00000278540	4.30075
ACACB ENSG00000076555	5.7255
ACAD10 ENSG00000111271	0.277037
ACAD11 ENSG00000240303	1.11532
ACAD8 ENSG00000151498	2.40546
ACAD9 ENSG00000177646	0.622146
ACADL ENSG00000115361	2.75239
ACADM ENSG00000117054	3.23041
ACADS ENSG00000122971	0.931249
ACADSB ENSG00000196177	0.614067
ACADVL ENSG00000072778	2.38685
ACAN ENSG00000157766	3.56418
ACAP1 ENSG00000072818	0.791641
ACAP2 ENSG00000114331	0.749011
ACAP3 ENSG00000131584	0.370227
ACAT1 ENSG00000075239	0.396672
ACAT2 ENSG00000120437	0.244193
ACBD3 ENSG00000182827	2.06806
ACBD4 ENSG00000181513	1.05742
ACBD5 ENSG00000107897	1.71616
ACBD6 ENSG00000230124	0.385954
ACBD7 ENSG00000176244	1.11145
ACCS ENSG00000110455	0.541289
ACD ENSG00000102977	0.162624
ACE ENSG00000159640	0.950841
ACE2 ENSG00000130234	13.5945
ACER1 ENSG00000167769	1.03398
ACER2 ENSG00000177076	1.29983
ACER3 ENSG00000078124	0.583867
ACHE ENSG00000087085	1.80706
ACIN1 ENSG00000100813	0.169334
ACKR1 ENSG00000213088	0.303144
ACKR2 ENSG00000144648	2.07112
ACKR3 ENSG00000144476	2.97195
ACLY ENSG00000131473	0.69745
ACMSD ENSG00000153086	1.34861
ACO1 ENSG00000122729	0.450245
ACO2 ENSG00000100412	0.773001
ACOT1 ENSG00000184227	0.365398
ACOT11 ENSG00000162390	0.704917
ACOT12 ENSG00000172497	0.308179
ACOT13 ENSG00000112304	0.493217
ACOT2 ENSG00000119673	0.343672
ACOT4 ENSG00000177465	0.349356
ACOT7 ENSG00000097021	15.4228
ACOT8 ENSG00000101473	0.353331
ACOT9 ENSG00000123130	0.498994
ACOX1 ENSG00000161533	0.754132
ACOX2 ENSG00000168306	1.11948
ACOX3 ENSG00000087008	0.356084
ACOXL ENSG00000153093	0.71034
ACP1 ENSG00000143727	1.72703
ACP2 ENSG00000134575	2.49634
ACP5 ENSG00000102575	0.170948
ACP6 ENSG00000162836	3.51759
ACP7 ENSG00000183760	2.79765
ACPP ENSG00000014257	7.72994
ACPT ENSG00000142513	0.242577
ACR ENSG00000100312	0.678706
ACRBP ENSG00000111644	1.26086
ACRC ENSG00000147174	5.6603
ACRV1 ENSG00000134940	1.87101
ACSBG1 ENSG00000103740	1.33468
ACSF2 ENSG00000167107	1.30494
ACSF3 ENSG00000176715	0.247659
ACSL1 ENSG00000151726	2.16072
ACSL3 ENSG00000123983	0.726589
ACSL4 ENSG00000068366	0.49081
ACSL5 ENSG00000197142	1.17835
ACSL6 ENSG00000164398	0.866499
ACSM1 ENSG00000166743	9.54629
ACSM2B ENSG00000066813	0.216712
ACSM3 ENSG00000005187	2.10663
ACSM4 ENSG00000215009	0.701357
ACSM5 ENSG00000183549	0.577951
ACSM6 ENSG00000173124	0.287931
ACSS1 ENSG00000154930	0.871051
ACSS2 ENSG00000131069	0.421426
ACSS3 ENSG00000111058	1.88811
ACTA1 ENSG00000143632	3.67963
ACTA2 ENSG00000107796	1.78858
ACTB ENSG00000075624	2.27144
ACTBL2 ENSG00000169067	0.292944
ACTC1 ENSG00000159251	0.902197
ACTG1 ENSG00000184009	1.15636
ACTG2 ENSG00000163017	0.228468
ACTL10 ENSG00000182584	1.09541
ACTL6A ENSG00000136518	8.51299
ACTL6B ENSG00000077080	0.883771
ACTN1 ENSG00000072110	0.619527
ACTN2 ENSG00000077522	2.93905
ACTN3 ENSG00000248746	4.10832
ACTN4 ENSG00000130402	112.703
ACTR10 ENSG00000131966	2.95471
ACTR1A ENSG00000138107	1.05806
ACTR1B ENSG00000115073	1.59945
ACTR2 ENSG00000138071	2.55909
ACTR3 ENSG00000115091	2.11053
ACTR3B ENSG00000133627	3.17499
ACTR3C ENSG00000106526	1.74362
ACTR5 ENSG00000101442	1.32841
ACTR6 ENSG00000075089	0.208491
ACTR8 ENSG00000113812	2.71665
ACVR1 ENSG00000115170	0.249936
ACVR1B ENSG00000135503	2.47622
ACVR1C ENSG00000123612	0.461597
ACVR2A ENSG00000121989	0.872214
ACVR2B ENSG00000114739	0.694677
ACVRL1 ENSG00000139567	0.417416
ACY1 ENSG00000243989	0.380369
ACY3 ENSG00000132744	2.55039
ACYP1 ENSG00000119640	5.43183
ACYP2 ENSG00000170634	4.38286
ADA ENSG00000196839	1.12727
ADAD1 ENSG00000164113	11.6335
ADAD2 ENSG00000140955	1.30701
ADAL ENSG00000168803	0.658638
ADAM10 ENSG00000137845	1.08089
ADAM11 ENSG00000073670	0.612137
ADAM12 ENSG00000148848	0.734765
ADAM15 ENSG00000143537	0.690182
ADAM17 ENSG00000151694	1.30542
ADAM19 ENSG00000135074	0.187356
ADAM2 ENSG00000104755	1.53256
ADAM20 ENSG00000134007	0.538023
ADAM22 ENSG00000008277	0.926381
ADAM23 ENSG00000114948	0.415573
ADAM28 ENSG00000042980	0.945949
ADAM29 ENSG00000168594	0.844943
ADAM30 ENSG00000134249	0.309316
ADAM32 ENSG00000197140	0.764404
ADAM33 ENSG00000149451	12.1968
ADAM7 ENSG00000069206	0.183644
ADAM8 ENSG00000151651	1.73031
ADAM9 ENSG00000168615	0.568547
ADAMDEC1 ENSG00000134028	0.111746
ADAMTS1 ENSG00000154734	1.17853
ADAMTS10 ENSG00000142303	0.873466
ADAMTS12 ENSG00000151388	1.23889
ADAMTS13 ENSG00000160323	0.528404
ADAMTS14 ENSG00000138316	1.1207
ADAMTS15 ENSG00000166106	1.21688
ADAMTS16 ENSG00000145536	0.958733
ADAMTS17 ENSG00000140470	0.375105
ADAMTS18 ENSG00000140873	0.614583
ADAMTS19 ENSG00000145808	0.29296
ADAMTS2 ENSG00000087116	0.329406
ADAMTS3 ENSG00000156140	0.356703
ADAMTS4 ENSG00000158859	0.433622
ADAMTS5 ENSG00000154736	0.790528
ADAMTS6 ENSG00000049192	2.93534
ADAMTS7 ENSG00000136378	0.243545
ADAMTS8 ENSG00000134917	0.104241
ADAMTS9 ENSG00000163638	0.709092
ADAMTSL1 ENSG00000178031	0.336207
ADAMTSL2 ENSG00000197859	0.890711
ADAMTSL3 ENSG00000156218	1.26685
ADAMTSL4 ENSG00000143382	2.15401
ADAMTSL5 ENSG00000185761	0.211379
ADAP1 ENSG00000105963	3.18133
ADAP2 ENSG00000184060	0.259792
ADAR ENSG00000160710	0.244117
ADARB1 ENSG00000197381	2.11707
ADARB2 ENSG00000185736	0.468603
ADAT1 ENSG00000065457	2.7262
ADAT2 ENSG00000189007	0.762454
ADAT3 ENSG00000213638	4.73435
ADCK1 ENSG00000063761	5.28759
ADCK2 ENSG00000133597	0.598045
ADCK3 ENSG00000163050	0.6826
ADCK4 ENSG00000123815	0.302167
ADCK5 ENSG00000173137	0.893009
ADCY1 ENSG00000164742	1.18316
ADCY10 ENSG00000143199	0.0253883
ADCY2 ENSG00000078295	0.430956
ADCY3 ENSG00000138031	0.0672524
ADCY4 ENSG00000129467	0.663937
ADCY5 ENSG00000173175	5.54089
ADCY6 ENSG00000174233	1.62318
ADCY7 ENSG00000121281	1.63
ADCY8 ENSG00000155897	0.44279
ADCY9 ENSG00000162104	1.11606
ADCYAP1 ENSG00000141433	1.08468
ADCYAP1R1 ENSG00000078549	0.742318
ADD1 ENSG00000087274	2.27986
ADD2 ENSG00000075340	0.37582
ADD3 ENSG00000148700	0.52288
ADGB ENSG00000118492	0.134981
ADGRA2 ENSG00000020181	0.627421
ADGRA3 ENSG00000152990	2.04285
ADGRB1 ENSG00000181790	1.05767
ADGRB2 ENSG00000121753	5.60482
ADGRB3 ENSG00000135298	0.483661
ADGRD1 ENSG00000111452	0.412597
ADGRD2 ENSG00000180264	0.561029
ADGRE1 ENSG00000174837	6.1684
ADGRE2 ENSG00000127507	0.333804
ADGRE3 ENSG00000131355	0.656526
ADGRE5 ENSG00000123146	3.36527
ADGRF1 ENSG00000153292	0.552139
ADGRF3 ENSG00000173567	0.221782
ADGRF5 ENSG00000069122	0.340798
ADGRG1 ENSG00000205336	2.79855
ADGRG2 ENSG00000173698	3.03282
ADGRG3 ENSG00000182885	1.13441
ADGRG4 ENSG00000156920	0.228065
ADGRG5 ENSG00000159618	0.949029
ADGRG6 ENSG00000112414	4.90523
ADGRG7 ENSG00000144820	0.834634
ADGRL1 ENSG00000072071	0.908364
ADGRL2 ENSG00000117114	0.673899
ADGRL3 ENSG00000150471	2.12017
ADGRL4 ENSG00000162618	0.875114
ADGRV1 ENSG00000164199	0.230308
ADH1B ENSG00000196616	0.174497
ADH1C ENSG00000248144	1.65165
ADH5 ENSG00000197894	0.445605
ADH6 ENSG00000172955	1.74916
ADHFE1 ENSG00000147576	21.1869
ADI1 ENSG00000182551	0.337222
ADIG ENSG00000182035	0.662894
ADIPOQ ENSG00000181092	1.5024
ADIPOR1 ENSG00000159346	1.95209
ADIPOR2 ENSG00000006831	0.727529
ADIRF ENSG00000148671	0.632998
ADK ENSG00000156110	0.401321
ADM ENSG00000148926	1.18016
ADM2 ENSG00000128165	0.478183
ADM5 ENSG00000224420	0.428309
ADNP ENSG00000101126	2.45792
ADNP2 ENSG00000101544	2.52378
ADO ENSG00000181915	0.126444
ADORA1 ENSG00000163485	0.440859
ADORA2A ENSG00000128271	0.597571
ADORA2B ENSG00000170425	2.26702
ADORA3 ENSG00000282608	0.705067
ADPGK ENSG00000159322	0.411978
ADPRH ENSG00000144843	1.64889
ADPRHL1 ENSG00000153531	0.299579
ADPRHL2 ENSG00000116863	2.39167
ADPRM ENSG00000170222	0.999983
ADRA1A ENSG00000120907	0.243794
ADRA1D ENSG00000171873	0.945817
ADRA2A ENSG00000150594	1.00181
ADRA2B ENSG00000274286	1.74274
ADRA2C ENSG00000184160	2.68982
ADRB1 ENSG00000043591	2.35213
ADRB2 ENSG00000169252	0.455044
ADRB3 ENSG00000188778	0.53748
ADRM1 ENSG00000130706	2.05707
ADSL ENSG00000239900	0.52843
ADSS ENSG00000035687	2.2782
ADSSL1 ENSG00000185100	0.532723
ADTRP ENSG00000111863	0.597301
AEBP1 ENSG00000106624	0.852603
AEBP2 ENSG00000139154	2.18769
AEN ENSG00000181026	0.637437
AES ENSG00000104964	0.114796
AF011889.5 ENSG00000241489	0.903445
AF131216.1 ENSG00000280273	0.968619
AFAP1 ENSG00000196526	0.836213
AFAP1L1 ENSG00000157510	2.00726
AFAP1L2 ENSG00000169129	1.30387
AFF1 ENSG00000172493	0.0655241
AFF2 ENSG00000155966	4.29467
AFF3 ENSG00000144218	0.668867
AFF4 ENSG00000072364	0.384659
AFG3L2 ENSG00000141385	0.774856
AFM ENSG00000079557	1.19508
AFMID ENSG00000183077	1.2317
AFP ENSG00000081051	0.475761
AFTPH ENSG00000119844	0.198198
AGA ENSG00000038002	0.425891
AGAP1 ENSG00000157985	3.29676
AGAP14P ENSG00000279058	2.43556
AGAP2 ENSG00000135439	0.410554
AGAP3 ENSG00000133612	0.558621
AGAP4 ENSG00000188234	0.524281
AGAP5 ENSG00000172650	0.687416
AGAP6 ENSG00000204149	1.947
AGAP9 ENSG00000204172	1.06742
AGBL1 ENSG00000273540	2.81216
AGBL2 ENSG00000165923	1.54971
AGBL3 ENSG00000146856	0.396725
AGBL4 ENSG00000186094	25.124
AGBL5 ENSG00000084693	1.3359
AGER ENSG00000204305	0.785765
AGFG1 ENSG00000173744	1.07962
AGFG2 ENSG00000106351	0.893933
AGGF1 ENSG00000164252	1.40916
AGK ENSG00000006530	0.574427
AGL ENSG00000162688	0.391332
AGMAT ENSG00000116771	0.361422
AGMO ENSG00000187546	1.28088
AGO1 ENSG00000092847	0.630278
AGO2 ENSG00000123908	8.36801
AGO3 ENSG00000126070	1.44768
AGO4 ENSG00000134698	0.938613
AGPAT1 ENSG00000204310	0.054213
AGPAT2 ENSG00000169692	2.62638
AGPAT3 ENSG00000160216	1.35866
AGPAT4 ENSG00000026652	1.51271
AGPAT5 ENSG00000155189	4.46768
AGPS ENSG00000018510	1.78891
AGR2 ENSG00000106541	17.6
AGR3 ENSG00000173467	4.54936
AGRN ENSG00000188157	1.78967
AGRP ENSG00000159723	0.376896
AGT ENSG00000135744	0.219782
AGTPBP1 ENSG00000135049	0.854358
AGTR1 ENSG00000144891	0.142699
AGTRAP ENSG00000177674	4.41724
AGXT2 ENSG00000113492	1.07728
AHCTF1 ENSG00000153207	2.29268
AHCY ENSG00000101444	1.22716
AHCYL1 ENSG00000168710	0.200018
AHCYL2 ENSG00000158467	1.53769
AHDC1 ENSG00000126705	1.78672
AHI1 ENSG00000135541	1.54476
AHNAK ENSG00000124942	0.347199
AHNAK2 ENSG00000185567	1.82971
AHR ENSG00000106546	2.40557
AHRR ENSG00000063438	0.338473
AHSA1 ENSG00000100591	1.72555
AHSA2 ENSG00000173209	1.00168
AHSG ENSG00000145192	5.32324
AHSP ENSG00000169877	0.518989
AICDA ENSG00000111732	2.13324
AIDA ENSG00000186063	2.73329
AIF1 ENSG00000204472	0.719922
AIF1L ENSG00000126878	0.314065
AIFM1 ENSG00000156709	7.78171
AIFM2 ENSG00000042286	2.01476
AIFM3 ENSG00000183773	0.868933
AIG1 ENSG00000146416	0.582059
AIM1 ENSG00000112297	0.973842
AIM1L ENSG00000176092	0.969629
AIM2 ENSG00000163568	0.886518
AIMP1 ENSG00000164022	1.29122
AIMP2 ENSG00000106305	0.760851
AIP ENSG00000110711	0.414656
AIPL1 ENSG00000129221	0.705911
AIRE ENSG00000160224	1.01253
AJAP1 ENSG00000196581	0.579214
AJUBA ENSG00000129474	1.87948
AK1 ENSG00000106992	0.522694
AK2 ENSG00000004455	1.80086
AK3 ENSG00000147853	0.867773
AK4 ENSG00000162433	0.619611
AK5 ENSG00000154027	0.375372
AK6 ENSG00000085231	0.648744
AK7 ENSG00000140057	0.503881
AK8 ENSG00000165695	3.01574
AK9 ENSG00000155085	0.729239
AKAP1 ENSG00000121057	0.289752
AKAP10 ENSG00000108599	0.080634
AKAP11 ENSG00000023516	0.108125
AKAP12 ENSG00000131016	0.910398
AKAP13 ENSG00000170776	0.464722
AKAP17A ENSG00000197976	0.368289
AKAP3 ENSG00000111254	3.33624
AKAP4 ENSG00000147081	0.238604
AKAP5 ENSG00000179841	2.34121
AKAP6 ENSG00000151320	1.77981
AKAP7 ENSG00000118507	0.541685
AKAP8 ENSG00000105127	0.339581
AKAP8L ENSG00000011243	0.448573
AKAP9 ENSG00000127914	0.306324
AKIP1 ENSG00000166452	0.656278
AKIRIN1 ENSG00000174574	0.528357
AKIRIN2 ENSG00000135334	1.06624
AKNA ENSG00000106948	1.46399
AKNAD1 ENSG00000162641	0.504319
AKR1A1 ENSG00000117448	1.45091
AKR1B1 ENSG00000085662	2.02551
AKR1B10 ENSG00000198074	1.44066
AKR1C1 ENSG00000187134	3.7349
AKR1C2 ENSG00000151632	0.457334
AKR1C3 ENSG00000196139	3.56227
AKR1D1 ENSG00000122787	2.91904
AKR1E2 ENSG00000165568	4.4765
AKR7A2 ENSG00000053371	0.173535
AKR7A3 ENSG00000162482	0.766387
AKR7L ENSG00000211454	3.42507
AKT1 ENSG00000142208	1.93204
AKT1S1 ENSG00000204673	1.22044
AKT2 ENSG00000105221	1.2073
AKT3 ENSG00000117020	0.561235
AKTIP ENSG00000166971	0.355336
AL049794.1 ENSG00000280240	0.131607
AL049872.1 ENSG00000279963	0.935332
AL135787.1 ENSG00000283263	0.360424
AL354828.1 ENSG00000279282	0.938025
AL354828.2 ENSG00000280175	8.45155
AL356053.1 ENSG00000150076	3.73994
AL356585.1 ENSG00000279081	0.99698
AL358852.1 ENSG00000278899	1.41874
AL365181.1 ENSG00000280316	0.143918
AL513523.2 ENSG00000279767	4.23252
AL589743.1 ENSG00000279508	0.588716
AL645922.1 ENSG00000279546	0.458765
ALAD ENSG00000148218	0.0926712
ALAS1 ENSG00000023330	1.82404
ALAS2 ENSG00000158578	0.172484
ALB ENSG00000163631	7.95538
ALCAM ENSG00000170017	1.03991
ALDH16A1 ENSG00000161618	0.413014
ALDH18A1 ENSG00000059573	2.93662
ALDH1A1 ENSG00000165092	0.637904
ALDH1A2 ENSG00000128918	7.01062
ALDH1A3 ENSG00000184254	2.59323
ALDH1B1 ENSG00000137124	0.391968
ALDH1L1 ENSG00000144908	3.95362
ALDH1L2 ENSG00000136010	0.298064
ALDH3A1 ENSG00000108602	0.823856
ALDH3A2 ENSG00000072210	0.454848
ALDH3B1 ENSG00000006534	1.62366
ALDH3B2 ENSG00000132746	1.11784
ALDH4A1 ENSG00000159423	0.466164
ALDH5A1 ENSG00000112294	3.4275
ALDH6A1 ENSG00000119711	0.834427
ALDH7A1 ENSG00000164904	12.7673
ALDH8A1 ENSG00000118514	0.395066
ALDH9A1 ENSG00000143149	0.463645
ALDOA ENSG00000149925	0.442347
ALDOB ENSG00000136872	0.460054
ALDOC ENSG00000109107	0.217857
ALG1 ENSG00000033011	0.408884
ALG10 ENSG00000139133	1.46051
ALG10B ENSG00000175548	1.47901
ALG11 ENSG00000253710	1.41545
ALG12 ENSG00000182858	3.54014
ALG13 ENSG00000101901	0.973579
ALG14 ENSG00000172339	6.23388
ALG1L ENSG00000189366	2.65795
ALG1L2 ENSG00000251287	1.01675
ALG2 ENSG00000119523	0.908506
ALG3 ENSG00000214160	0.122252
ALG5 ENSG00000120697	2.54519
ALG6 ENSG00000088035	1.07627
ALG8 ENSG00000159063	0.548529
ALG9 ENSG00000086848	1.40624
ALK ENSG00000171094	0.546773
ALKBH1 ENSG00000100601	0.166649
ALKBH2 ENSG00000189046	1.79757
ALKBH3 ENSG00000166199	0.51193
ALKBH4 ENSG00000160993	0.581856
ALKBH5 ENSG00000091542	2.52578
ALKBH6 ENSG00000239382	0.54853
ALKBH7 ENSG00000125652	0.169254
ALKBH8 ENSG00000137760	4.34019
ALLC ENSG00000151360	0.563584
ALMS1 ENSG00000116127	0.889363
ALOX12 ENSG00000108839	0.380966
ALOX12B ENSG00000179477	0.431832
ALOX15 ENSG00000161905	2.6901
ALOX15B ENSG00000179593	0.403922
ALOX5 ENSG00000012779	1.52426
ALOX5AP ENSG00000132965	0.88616
ALPK1 ENSG00000073331	1.62368
ALPK2 ENSG00000198796	2.21152
ALPK3 ENSG00000136383	0.101186
ALPL ENSG00000162551	0.938402
ALS2 ENSG00000003393	0.29177
ALS2CL ENSG00000178038	0.917092
ALS2CR11 ENSG00000155754	0.403279
ALS2CR12 ENSG00000155749	1.08598
ALX1 ENSG00000180318	0.795867
ALX3 ENSG00000156150	0.431874
ALX4 ENSG00000052850	0.800326
ALYREF ENSG00000183684	0.85884
AMACR ENSG00000242110	0.290335
AMBP ENSG00000106927	1.25003
AMBRA1 ENSG00000110497	0.394853
AMD1 ENSG00000123505	1.99394
AMDHD1 ENSG00000139344	1.46954
AMDHD2 ENSG00000162066	2.51826
AMELX ENSG00000125363	0.232746
AMELY ENSG00000099721	0.662133
AMER1 ENSG00000184675	3.0387
AMER2 ENSG00000165566	4.49797
AMER3 ENSG00000178171	1.48278
AMFR ENSG00000159461	0.865149
AMH ENSG00000104899	0.176454
AMHR2 ENSG00000135409	5.02973
AMIGO1 ENSG00000181754	1.01581
AMIGO2 ENSG00000139211	0.761403
AMIGO3 ENSG00000176020	0.122771
AMMECR1 ENSG00000101935	0.945948
AMMECR1L ENSG00000144233	0.601782
AMN ENSG00000166126	0.204645
AMN1 ENSG00000151743	3.27704
AMOT ENSG00000126016	11.6583
AMOTL1 ENSG00000166025	7.36815
AMOTL2 ENSG00000114019	0.930121
AMPD1 ENSG00000116748	2.59703
AMPD2 ENSG00000116337	0.0840956
AMPD3 ENSG00000133805	1.93373
AMPH ENSG00000078053	1.11754
AMT ENSG00000145020	1.66193
AMTN ENSG00000187689	0.131152
AMY1A ENSG00000237763	1.20045
AMY1B ENSG00000174876	5.77447
AMY1C ENSG00000187733	0.77617
AMY2A ENSG00000243480	0.359554
AMY2B ENSG00000240038	3.88534
AMZ1 ENSG00000174945	0.892421
AMZ2 ENSG00000196704	0.441018
ANAPC1 ENSG00000153107	1.86677
ANAPC10 ENSG00000164162	0.518559
ANAPC11 ENSG00000141552	2.84986
ANAPC13 ENSG00000129055	0.289253
ANAPC15 ENSG00000110200	2.97355
ANAPC16 ENSG00000166295	1.5831
ANAPC2 ENSG00000176248	1.01288
ANAPC4 ENSG00000053900	3.053
ANAPC5 ENSG00000089053	0.416825
ANAPC7 ENSG00000196510	1.15325
ANG ENSG00000214274	5.67962
ANGEL1 ENSG00000013523	0.622937
ANGEL2 ENSG00000174606	2.20693
ANGPT1 ENSG00000154188	1.14548
ANGPT2 ENSG00000091879	0.880055
ANGPT4 ENSG00000101280	0.436482
ANGPTL1 ENSG00000116194	0.313894
ANGPTL2 ENSG00000136859	0.208255
ANGPTL3 ENSG00000132855	0.811455
ANGPTL4 ENSG00000167772	2.14181
ANGPTL5 ENSG00000187151	1.18396
ANGPTL6 ENSG00000130812	1.48434
ANGPTL7 ENSG00000171819	3.34415
ANK1 ENSG00000029534	0.281891
ANK2 ENSG00000145362	1.13062
ANK3 ENSG00000151150	0.696564
ANKAR ENSG00000151687	0.678988
ANKDD1A ENSG00000166839	0.251957
ANKDD1B ENSG00000189045	1.10245
ANKEF1 ENSG00000132623	0.362502
ANKFN1 ENSG00000153930	1.42431
ANKFY1 ENSG00000185722	0.433221
ANKH ENSG00000154122	0.460796
ANKHD1 ENSG00000131503	1.76276
ANKHD1-EIF4EBP3 ENSG00000254996	0.408713
ANKIB1 ENSG00000001629	4.48436
ANKK1 ENSG00000170209	3.59295
ANKLE1 ENSG00000160117	3.62014
ANKLE2 ENSG00000176915	1.21642
ANKMY1 ENSG00000144504	0.413125
ANKMY2 ENSG00000106524	0.105687
ANKRA2 ENSG00000164331	0.252543
ANKRD1 ENSG00000148677	0.0441291
ANKRD10 ENSG00000088448	0.456626
ANKRD11 ENSG00000167522	0.831864
ANKRD12 ENSG00000101745	0.826304
ANKRD13A ENSG00000076513	7.51794
ANKRD13B ENSG00000198720	0.888797
ANKRD13C ENSG00000118454	1.7629
ANKRD13D ENSG00000172932	1.19582
ANKRD16 ENSG00000134461	0.910249
ANKRD17 ENSG00000132466	0.355672
ANKRD18A ENSG00000180071	0.7875
ANKRD18B ENSG00000230453	0.755333
ANKRD2 ENSG00000165887	1.69699
ANKRD20A1 ENSG00000260691	0.995321
ANKRD20A2 ENSG00000183148	0.327661
ANKRD20A3 ENSG00000276203	0.0438068
ANKRD20A4 ENSG00000172014	2.23928
ANKRD22 ENSG00000152766	0.388798
ANKRD23 ENSG00000163126	1.15343
ANKRD24 ENSG00000089847	0.706417
ANKRD26 ENSG00000107890	1.87804
ANKRD27 ENSG00000105186	0.365145
ANKRD28 ENSG00000206560	0.336583
ANKRD29 ENSG00000154065	0.204168
ANKRD30A ENSG00000148513	0.887919
ANKRD30B ENSG00000180777	0.719466
ANKRD30BL ENSG00000163046	0.530611
ANKRD31 ENSG00000145700	1.20021
ANKRD33B ENSG00000164236	9.03632
ANKRD34A ENSG00000272031	2.28706
ANKRD34B ENSG00000189127	0.111096
ANKRD35 ENSG00000198483	6.1178
ANKRD36 ENSG00000135976	4.01612
ANKRD36B ENSG00000196912	1.31019
ANKRD36C ENSG00000174501	1.19857
ANKRD37 ENSG00000186352	0.431336
ANKRD39 ENSG00000213337	0.454882
ANKRD40 ENSG00000154945	0.71873
ANKRD42 ENSG00000137494	3.98933
ANKRD44 ENSG00000065413	1.35611
ANKRD45 ENSG00000183831	2.24516
ANKRD46 ENSG00000186106	3.57964
ANKRD49 ENSG00000168876	0.740597
ANKRD50 ENSG00000151458	1.63499
ANKRD52 ENSG00000139645	0.254252
ANKRD53 ENSG00000144031	0.455639
ANKRD54 ENSG00000100124	2.61872
ANKRD55 ENSG00000164512	1.11438
ANKRD6 ENSG00000135299	0.33777
ANKRD61 ENSG00000157999	0.253411
ANKRD62 ENSG00000181626	26.0051
ANKRD65 ENSG00000235098	0.412723
ANKRD66 ENSG00000230062	0.882449
ANKRD7 ENSG00000106013	0.270728
ANKRD9 ENSG00000156381	2.77067
ANKS1A ENSG00000064999	1.037
ANKS1B ENSG00000185046	1.08935
ANKS3 ENSG00000168096	2.18947
ANKS4B ENSG00000175311	2.2755
ANKS6 ENSG00000165138	0.0885231
ANKUB1 ENSG00000206199	5.84826
ANKZF1 ENSG00000163516	1.96717
ANLN ENSG00000011426	1.42445
ANO1 ENSG00000131620	0.0315969
ANO10 ENSG00000160746	3.23872
ANO2 ENSG00000047617	0.330746
ANO3 ENSG00000134343	0.625066
ANO4 ENSG00000151572	0.661125
ANO5 ENSG00000171714	0.823148
ANO6 ENSG00000177119	0.176928
ANO7 ENSG00000146205	0.719689
ANO8 ENSG00000074855	1.02941
ANO9 ENSG00000185101	2.01284
ANOS1 ENSG00000011201	1.12196
ANP32A ENSG00000140350	2.23471
ANP32B ENSG00000136938	0.299583
ANP32E ENSG00000143401	1.11667
ANPEP ENSG00000166825	1.69805
ANTXR1 ENSG00000169604	0.435819
ANTXR2 ENSG00000163297	14.1083
ANXA1 ENSG00000135046	1.75834
ANXA10 ENSG00000109511	0.802006
ANXA11 ENSG00000122359	0.700395
ANXA13 ENSG00000104537	0.64295
ANXA2 ENSG00000182718	1.10347
ANXA2R ENSG00000177721	0.206764
ANXA3 ENSG00000138772	0.763851
ANXA4 ENSG00000196975	0.56835
ANXA5 ENSG00000164111	0.308237
ANXA6 ENSG00000197043	0.882775
ANXA7 ENSG00000138279	4.07646
ANXA8 ENSG00000265190	1.08552
ANXA8L1 ENSG00000264230	1.61428
ANXA9 ENSG00000143412	0.497161
AOAH ENSG00000136250	1.95044
AOC1 ENSG00000002726	0.511739
AOC2 ENSG00000131480	2.74704
AOC3 ENSG00000131471	5.05502
AOX1 ENSG00000138356	1.77946
AP000275.65 ENSG00000265590	1.29899
AP000349.2 ENSG00000280178	0.504709
AP000350.10 ENSG00000251357	0.633962
AP000721.4 ENSG00000256100	4.71194
AP000769.1 ENSG00000279576	2.35109
AP000866.1 ENSG00000279342	3.48709
AP006285.2 ENSG00000278919	2.68701
AP1AR ENSG00000138660	1.23418
AP1B1 ENSG00000100280	2.5652
AP1G1 ENSG00000166747	1.22608
AP1G2 ENSG00000213983	1.45089
AP1M1 ENSG00000072958	0.0331105
AP1M2 ENSG00000129354	0.0873828
AP1S1 ENSG00000106367	0.300033
AP1S2 ENSG00000182287	1.63691
AP1S3 ENSG00000152056	1.40863
AP2A1 ENSG00000196961	0.420333
AP2A2 ENSG00000183020	1.55362
AP2B1 ENSG00000006125	3.3978
AP2M1 ENSG00000161203	6.20177
AP2S1 ENSG00000042753	1.39355
AP3B1 ENSG00000132842	0.485891
AP3B2 ENSG00000103723	0.21437
AP3D1 ENSG00000065000	0.518949
AP3M1 ENSG00000185009	7.25261
AP3M2 ENSG00000070718	1.57062
AP3S1 ENSG00000177879	0.5157
AP3S2 ENSG00000157823	1.47147
AP4B1 ENSG00000134262	0.163573
AP4E1 ENSG00000081014	0.345547
AP4M1 ENSG00000221838	0.121127
AP4S1 ENSG00000100478	4.43494
AP5B1 ENSG00000254470	0.632059
AP5M1 ENSG00000053770	3.2658
AP5S1 ENSG00000125843	0.306329
AP5Z1 ENSG00000242802	1.22929
APAF1 ENSG00000120868	0.93417
APBA1 ENSG00000107282	0.427358
APBA2 ENSG00000034053	0.935433
APBA3 ENSG00000011132	0.990046
APBB1 ENSG00000166313	2.94771
APBB1IP ENSG00000077420	4.10331
APBB2 ENSG00000163697	0.820717
APBB3 ENSG00000113108	1.26792
APC ENSG00000134982	0.460086
APC2 ENSG00000115266	10.4099
APCDD1 ENSG00000154856	0.919254
APCDD1L ENSG00000198768	0.82897
APEH ENSG00000164062	0.727722
APELA ENSG00000248329	2.96091
APEX1 ENSG00000100823	0.308988
APEX2 ENSG00000169188	1.19185
APH1A ENSG00000117362	3.89431
APH1B ENSG00000138613	8.08369
API5 ENSG00000166181	0.107665
APIP ENSG00000149089	1.19165
APITD1 ENSG00000175279	4.39441
APITD1-CORT ENSG00000251503	0.924276
APLF ENSG00000169621	0.153157
APLN ENSG00000171388	37.9828
APLNR ENSG00000134817	7.25862
APLP1 ENSG00000105290	5.06724
APLP2 ENSG00000084234	0.489881
APMAP ENSG00000101474	0.346748
APOA1 ENSG00000118137	0.429157
APOA2 ENSG00000158874	2.02042
APOB ENSG00000084674	2.04383
APOBEC3A ENSG00000128383	0.719809
APOBEC3B ENSG00000179750	0.532188
APOBEC3C ENSG00000244509	3.05944
APOBEC3D ENSG00000243811	0.855688
APOBEC3F ENSG00000128394	29.5414
APOBEC3G ENSG00000239713	1.25383
APOBEC3H ENSG00000100298	0.506672
APOBEC4 ENSG00000173627	0.467319
APOBR ENSG00000184730	3.99737
APOC1 ENSG00000130208	1.48165
APOC2 ENSG00000234906	7.76348
APOC4 ENSG00000267467	1.14247
APOD ENSG00000189058	2.65401
APOE ENSG00000130203	2.90728
APOF ENSG00000175336	0.223484
APOH ENSG00000091583	1.00237
APOL1 ENSG00000100342	0.869576
APOL2 ENSG00000128335	1.3392
APOL3 ENSG00000128284	0.911932
APOL4 ENSG00000100336	0.537782
APOL6 ENSG00000221963	0.503987
APOLD1 ENSG00000178878	13.0561
APOM ENSG00000204444	7.10701
APOO ENSG00000184831	0.38403
APOOL ENSG00000155008	0.823012
APP ENSG00000142192	1.11988
APPBP2 ENSG00000062725	6.00965
APPL1 ENSG00000157500	1.64391
APPL2 ENSG00000136044	4.3036
APRT ENSG00000198931	0.737919
APTX ENSG00000137074	0.999593
AQP1 ENSG00000240583	0.447028
AQP10 ENSG00000143595	0.410083
AQP11 ENSG00000178301	1.09774
AQP2 ENSG00000167580	4.0047
AQP3 ENSG00000165272	0.198113
AQP5 ENSG00000161798	6.70278
AQP6 ENSG00000086159	0.76036
AQP7 ENSG00000165269	0.503658
AQR ENSG00000021776	1.30467
AR ENSG00000169083	1.41057
ARAF ENSG00000078061	1.12989
ARAP1 ENSG00000186635	2.7876
ARAP2 ENSG00000047365	0.410135
ARAP3 ENSG00000120318	1.10201
ARC ENSG00000198576	0.446081
ARCN1 ENSG00000095139	0.639559
AREG ENSG00000109321	0.738927
AREL1 ENSG00000119682	2.56527
ARF1 ENSG00000143761	0.450721
ARF3 ENSG00000134287	0.360166
ARF4 ENSG00000168374	0.504723
ARF5 ENSG00000004059	0.994032
ARF6 ENSG00000165527	0.629346
ARFGAP1 ENSG00000101199	2.22248
ARFGAP2 ENSG00000149182	0.979146
ARFGAP3 ENSG00000242247	0.654063
ARFGEF1 ENSG00000066777	1.1185
ARFGEF2 ENSG00000124198	0.615419
ARFGEF3 ENSG00000112379	1.30279
ARFIP1 ENSG00000164144	0.344751
ARFIP2 ENSG00000132254	0.550317
ARFRP1 ENSG00000101246	0.376041
ARG1 ENSG00000118520	0.759882
ARG2 ENSG00000081181	15.2761
ARGLU1 ENSG00000134884	0.539162
ARHGAP1 ENSG00000175220	5.02039
ARHGAP10 ENSG00000071205	3.22482
ARHGAP11A ENSG00000198826	2.33838
ARHGAP11B ENSG00000187951	2.4165
ARHGAP12 ENSG00000165322	3.0568
ARHGAP15 ENSG00000075884	2.5877
ARHGAP17 ENSG00000140750	6.22685
ARHGAP18 ENSG00000146376	0.626275
ARHGAP19 ENSG00000213390	0.513263
ARHGAP20 ENSG00000137727	0.319616
ARHGAP21 ENSG00000107863	0.172055
ARHGAP22 ENSG00000128805	0.807759
ARHGAP23 ENSG00000275832	4.55593
ARHGAP24 ENSG00000138639	0.659971
ARHGAP25 ENSG00000163219	0.271768
ARHGAP26 ENSG00000145819	4.43422
ARHGAP27 ENSG00000159314	3.98702
ARHGAP28 ENSG00000088756	0.47965
ARHGAP29 ENSG00000137962	2.15224
ARHGAP30 ENSG00000186517	0.138786
ARHGAP31 ENSG00000031081	4.31064
ARHGAP32 ENSG00000134909	0.318436
ARHGAP33 ENSG00000004777	1.15265
ARHGAP35 ENSG00000160007	2.48438
ARHGAP39 ENSG00000147799	0.495864
ARHGAP4 ENSG00000089820	0.911753
ARHGAP40 ENSG00000124143	0.443093
ARHGAP42 ENSG00000165895	0.456966
ARHGAP44 ENSG00000006740	2.22449
ARHGAP45 ENSG00000180448	0.425778
ARHGAP5 ENSG00000100852	0.204655
ARHGAP6 ENSG00000047648	0.850482
ARHGAP8 ENSG00000241484	1.61485
ARHGAP9 ENSG00000123329	0.515594
ARHGDIA ENSG00000141522	1.10398
ARHGDIB ENSG00000111348	0.930396
ARHGDIG ENSG00000242173	4.69538
ARHGEF1 ENSG00000076928	1.45487
ARHGEF10 ENSG00000104728	0.21312
ARHGEF10L ENSG00000074964	1.1257
ARHGEF11 ENSG00000132694	0.90646
ARHGEF12 ENSG00000196914	1.46037
ARHGEF15 ENSG00000198844	6.267
ARHGEF16 ENSG00000130762	1.44247
ARHGEF17 ENSG00000110237	0.710425
ARHGEF18 ENSG00000104880	0.115778
ARHGEF19 ENSG00000142632	0.711828
ARHGEF2 ENSG00000116584	1.96823
ARHGEF25 ENSG00000240771	0.643698
ARHGEF26 ENSG00000114790	1.82677
ARHGEF28 ENSG00000214944	2.157
ARHGEF3 ENSG00000163947	5.00957
ARHGEF33 ENSG00000214694	2.13981
ARHGEF35 ENSG00000213214	2.7591
ARHGEF37 ENSG00000183111	0.805991
ARHGEF38 ENSG00000236699	1.05425
ARHGEF39 ENSG00000137135	0.173647
ARHGEF4 ENSG00000136002	0.291294
ARHGEF40 ENSG00000165801	3.97497
ARHGEF5 ENSG00000050327	1.29035
ARHGEF6 ENSG00000129675	2.05224
ARHGEF7 ENSG00000102606	1.47709
ARHGEF9 ENSG00000131089	0.348433
ARID1A ENSG00000117713	1.06488
ARID1B ENSG00000049618	0.529454
ARID2 ENSG00000189079	5.17668
ARID3A ENSG00000116017	1.17019
ARID3B ENSG00000179361	0.486863
ARID4A ENSG00000032219	2.11155
ARID4B ENSG00000054267	1.77295
ARID5A ENSG00000196843	0.314595
ARID5B ENSG00000150347	0.650872
ARIH1 ENSG00000166233	1.79388
ARIH2 ENSG00000177479	5.1302
ARIH2OS ENSG00000221883	0.759412
ARL1 ENSG00000120805	0.526426
ARL10 ENSG00000175414	3.61331
ARL11 ENSG00000152213	1.09545
ARL13B ENSG00000169379	1.26716
ARL14EP ENSG00000152219	1.8924
ARL15 ENSG00000185305	0.0915836
ARL16 ENSG00000214087	0.660339
ARL17A ENSG00000185829	0.487049
ARL17B ENSG00000228696	0.841111
ARL2 ENSG00000213465	1.67716
ARL2BP ENSG00000102931	1.39254
ARL3 ENSG00000138175	0.871853
ARL4A ENSG00000122644	0.173653
ARL4C ENSG00000188042	4.13324
ARL4D ENSG00000175906	0.542724
ARL5A ENSG00000162980	0.869147
ARL5B ENSG00000165997	2.21083
ARL6 ENSG00000113966	0.682825
ARL6IP1 ENSG00000170540	0.430804
ARL6IP4 ENSG00000182196	0.278086
ARL6IP5 ENSG00000144746	1.15837
ARL6IP6 ENSG00000177917	1.08189
ARL8A ENSG00000143862	0.451962
ARL8B ENSG00000134108	3.83483
ARL9 ENSG00000196503	2.97168
ARMC1 ENSG00000104442	2.73801
ARMC10 ENSG00000170632	1.37912
ARMC12 ENSG00000157343	0.732506
ARMC2 ENSG00000118690	1.39163
ARMC4 ENSG00000169126	0.396059
ARMC5 ENSG00000140691	0.271847
ARMC6 ENSG00000105676	13.0468
ARMC7 ENSG00000125449	1.04801
ARMC8 ENSG00000114098	1.48625
ARMC9 ENSG00000135931	0.744121
ARMCX1 ENSG00000126947	3.96512
ARMCX2 ENSG00000184867	0.722644
ARMCX3 ENSG00000102401	0.349598
ARMCX4 ENSG00000196440	0.696314
ARMCX5 ENSG00000125962	5.81036
ARMCX6 ENSG00000198960	1.41792
ARMS2 ENSG00000254636	0.485908
ARMT1 ENSG00000146476	3.33407
ARNT ENSG00000143437	3.55428
ARNT2 ENSG00000172379	0.0320266
ARNTL ENSG00000133794	2.74991
ARNTL2 ENSG00000029153	0.298993
ARPC1A ENSG00000241685	1.70573
ARPC1B ENSG00000130429	0.244279
ARPC2 ENSG00000163466	4.49858
ARPC3 ENSG00000111229	1.58934
ARPC4 ENSG00000241553	0.786116
ARPC5 ENSG00000162704	0.608955
ARPC5L ENSG00000136950	0.830189
ARPIN ENSG00000242498	1.16544
ARPP19 ENSG00000128989	0.810406
ARRB1 ENSG00000137486	1.64773
ARRB2 ENSG00000141480	6.65499
ARRDC1 ENSG00000197070	5.04245
ARRDC2 ENSG00000105643	0.738352
ARRDC3 ENSG00000113369	0.421079
ARRDC4 ENSG00000140450	0.898535
ARRDC5 ENSG00000205784	2.91033
ARSA ENSG00000100299	0.175213
ARSB ENSG00000113273	3.8974
ARSD ENSG00000006756	0.983259
ARSE ENSG00000157399	0.392461
ARSF ENSG00000062096	1.353
ARSG ENSG00000141337	1.06097
ARSI ENSG00000183876	0.453066
ARSJ ENSG00000180801	2.89966
ARSK ENSG00000164291	0.889299
ART3 ENSG00000156219	0.60987
ART5 ENSG00000167311	3.51531
ARTN ENSG00000117407	1.59918
ARV1 ENSG00000173409	0.208554
ARVCF ENSG00000099889	0.974627
ARX ENSG00000004848	0.84795
ASAH1 ENSG00000104763	4.93561
ASAH2 ENSG00000188611	6.61686
ASAH2B ENSG00000204147	3.69959
ASAP1 ENSG00000153317	0.345776
ASAP2 ENSG00000151693	0.70545
ASAP3 ENSG00000088280	1.45761
ASB1 ENSG00000065802	1.21797
ASB11 ENSG00000165192	0.909665
ASB12 ENSG00000198881	0.937108
ASB13 ENSG00000196372	0.234216
ASB14 ENSG00000239388	1.3544
ASB16 ENSG00000161664	0.625213
ASB2 ENSG00000100628	0.607355
ASB3 ENSG00000115239	1.41017
ASB5 ENSG00000164122	0.46748
ASB6 ENSG00000148331	2.1227
ASB7 ENSG00000183475	0.528032
ASB8 ENSG00000177981	1.67914
ASB9 ENSG00000102048	0.338395
ASCC1 ENSG00000138303	4.70839
ASCC2 ENSG00000100325	8.5973
ASCC3 ENSG00000112249	2.46833
ASCL2 ENSG00000183734	1.76359
ASCL5 ENSG00000232237	4.77061
ASF1A ENSG00000111875	0.468843
ASF1B ENSG00000105011	0.84011
ASGR1 ENSG00000141505	1.63045
ASGR2 ENSG00000161944	0.329991
ASH1L ENSG00000116539	0.942472
ASH2L ENSG00000129691	0.730525
ASIC1 ENSG00000110881	16.037
ASIC3 ENSG00000213199	0.0154718
ASIC4 ENSG00000072182	0.551294
ASIP ENSG00000101440	6.26729
ASL ENSG00000126522	0.503273
ASMT ENSG00000196433	0.80781
ASMTL ENSG00000169093	0.861394
ASNA1 ENSG00000198356	4.24371
ASNS ENSG00000070669	1.80961
ASNSD1 ENSG00000138381	0.931005
ASPA ENSG00000108381	0.855512
ASPG ENSG00000166183	0.187519
ASPH ENSG00000198363	0.698958
ASPHD1 ENSG00000174939	0.926253
ASPHD2 ENSG00000128203	1.38012
ASPM ENSG00000066279	2.20072
ASPN ENSG00000106819	1.09484
ASPRV1 ENSG00000244617	2.1089
ASPSCR1 ENSG00000169696	22.5229
ASRGL1 ENSG00000162174	0.569517
ASS1 ENSG00000130707	1.14471
ASTE1 ENSG00000034533	0.683391
ASTN1 ENSG00000152092	6.57595
ASTN2 ENSG00000148219	0.265346
ASUN ENSG00000064102	3.22097
ASXL1 ENSG00000171456	0.757909
ASXL2 ENSG00000143970	1.50077
ASXL3 ENSG00000141431	0.23283
ASZ1 ENSG00000154438	0.113404
ATAD1 ENSG00000138138	0.815265
ATAD2 ENSG00000156802	3.50378
ATAD2B ENSG00000119778	0.423018
ATAD3A ENSG00000197785	1.31282
ATAD3B ENSG00000160072	1.77836
ATAD3C ENSG00000215915	0.474267
ATAD5 ENSG00000176208	7.99049
ATAT1 ENSG00000137343	0.196383
ATCAY ENSG00000167654	4.79728
ATE1 ENSG00000107669	3.22334
ATF1 ENSG00000123268	1.66699
ATF2 ENSG00000115966	8.08096
ATF3 ENSG00000162772	0.712767
ATF4 ENSG00000128272	0.268197
ATF5 ENSG00000169136	1.1914
ATF6 ENSG00000118217	0.0972457
ATF6B ENSG00000213676	5.49364
ATF7 ENSG00000170653	0.186768
ATF7IP ENSG00000171681	1.15634
ATF7IP2 ENSG00000166669	0.470308
ATG10 ENSG00000152348	0.565427
ATG101 ENSG00000123395	0.870809
ATG12 ENSG00000145782	0.538415
ATG13 ENSG00000175224	1.1417
ATG14 ENSG00000126775	0.646092
ATG16L1 ENSG00000085978	1.49408
ATG16L2 ENSG00000168010	17.7989
ATG2A ENSG00000110046	1.67654
ATG2B ENSG00000066739	0.534496
ATG3 ENSG00000144848	0.780735
ATG4A ENSG00000101844	0.4181
ATG4B ENSG00000168397	12.6909
ATG4C ENSG00000125703	0.227376
ATG4D ENSG00000130734	3.37295
ATG5 ENSG00000057663	0.656891
ATG7 ENSG00000197548	0.657688
ATG9A ENSG00000198925	2.28476
ATG9B ENSG00000181652	1.19177
ATHL1 ENSG00000142102	1.59138
ATIC ENSG00000138363	0.442984
ATL1 ENSG00000198513	3.71045
ATL2 ENSG00000119787	1.84637
ATL3 ENSG00000184743	1.63011
ATM ENSG00000149311	1.08216
ATMIN ENSG00000166454	1.1833
ATN1 ENSG00000111676	6.95957
ATOH1 ENSG00000172238	0.877347
ATOH7 ENSG00000179774	5.64369
ATOH8 ENSG00000168874	1.36617
ATOX1 ENSG00000177556	0.0735585
ATP10A ENSG00000206190	0.966553
ATP10B ENSG00000118322	1.72382
ATP10D ENSG00000145246	3.49237
ATP11A ENSG00000068650	1.74674
ATP11B ENSG00000058063	2.37872
ATP11C ENSG00000101974	0.19172
ATP12A ENSG00000075673	0.0537661
ATP13A1 ENSG00000105726	1.87735
ATP13A2 ENSG00000159363	1.74474
ATP13A3 ENSG00000133657	0.453365
ATP13A4 ENSG00000127249	0.292803
ATP13A5 ENSG00000187527	0.758864
ATP1A1 ENSG00000163399	0.17285
ATP1A2 ENSG00000018625	0.430683
ATP1A3 ENSG00000105409	0.927457
ATP1A4 ENSG00000132681	6.27604
ATP1B1 ENSG00000143153	0.252768
ATP1B2 ENSG00000129244	0.794706
ATP1B3 ENSG00000069849	0.685536
ATP23 ENSG00000166896	2.42383
ATP2A1 ENSG00000196296	1.0081
ATP2A2 ENSG00000174437	1.21565
ATP2A3 ENSG00000074370	0.118162
ATP2B1 ENSG00000070961	0.676356
ATP2B2 ENSG00000157087	1.97976
ATP2B3 ENSG00000067842	2.2311
ATP2B4 ENSG00000058668	3.02588
ATP2C1 ENSG00000017260	3.3978
ATP2C2 ENSG00000064270	1.06613
ATP4B ENSG00000186009	0.0611118
ATP5J2-PTCD1 ENSG00000248919	1.79152
ATP5SL ENSG00000105341	0.661165
ATP6AP1 ENSG00000071553	0.44283
ATP6AP1L ENSG00000205464	3.47537
ATP6AP2 ENSG00000182220	2.77254
ATP6V0A1 ENSG00000033627	0.264328
ATP6V0A2 ENSG00000185344	1.01727
ATP6V0A4 ENSG00000105929	0.287844
ATP6V0B ENSG00000117410	1.91508
ATP6V0C ENSG00000185883	2.55397
ATP6V0D1 ENSG00000159720	0.452884
ATP6V0D2 ENSG00000147614	0.369893
ATP6V0E1 ENSG00000113732	0.422133
ATP6V0E2 ENSG00000171130	0.400141
ATP6V1A ENSG00000114573	0.967967
ATP6V1B1 ENSG00000116039	0.0327268
ATP6V1B2 ENSG00000147416	0.216261
ATP6V1C1 ENSG00000155097	0.221448
ATP6V1C2 ENSG00000143882	5.79302
ATP6V1D ENSG00000100554	3.01433
ATP6V1E1 ENSG00000131100	0.538497
ATP6V1E2 ENSG00000250565	0.682808
ATP6V1F ENSG00000128524	0.117099
ATP6V1G1 ENSG00000136888	0.769887
ATP6V1G2 ENSG00000213760	0.486964
ATP6V1H ENSG00000047249	1.17266
ATP7A ENSG00000165240	0.694972
ATP7B ENSG00000123191	0.0870199
ATP8A1 ENSG00000124406	2.48925
ATP8A2 ENSG00000132932	0.284206
ATP8B1 ENSG00000081923	4.74597
ATP8B2 ENSG00000143515	0.669281
ATP8B3 ENSG00000130270	1.67877
ATP8B4 ENSG00000104043	0.615883
ATP9A ENSG00000054793	0.263798
ATP9B ENSG00000166377	0.557365
ATPIF1 ENSG00000130770	2.01906
ATR ENSG00000175054	5.0971
ATRAID ENSG00000138085	0.339195
ATRIP ENSG00000164053	1.40943
ATRIP ENSG00000282827	0.737551
ATRN ENSG00000088812	8.16822
ATRNL1 ENSG00000107518	4.49397
ATRX ENSG00000085224	0.773342
ATXN1 ENSG00000124788	0.965851
ATXN10 ENSG00000130638	0.466207
ATXN1L ENSG00000224470	0.520094
ATXN2 ENSG00000204842	1.14747
ATXN2L ENSG00000168488	0.819675
ATXN3 ENSG00000066427	0.847669
ATXN7 ENSG00000163635	1.44644
ATXN7L1 ENSG00000146776	0.787469
ATXN7L2 ENSG00000162650	3.85427
ATXN7L3 ENSG00000087152	0.305525
ATXN7L3B ENSG00000253719	5.72317
AUH ENSG00000148090	0.381369
AUNIP ENSG00000127423	0.171046
AUP1 ENSG00000115307	1.97185
AURKA ENSG00000087586	0.213472
AURKAIP1 ENSG00000175756	0.545861
AURKB ENSG00000178999	0.662832
AURKC ENSG00000105146	0.462553
AUTS2 ENSG00000158321	0.206502
AVEN ENSG00000169857	2.96235
AVIL ENSG00000135407	0.0386672
AVL9 ENSG00000105778	0.952269
AVPI1 ENSG00000119986	0.113009
AVPR1A ENSG00000166148	1.00906
AVPR2 ENSG00000126895	1.63886
AXDND1 ENSG00000162779	1.0763
AXIN1 ENSG00000103126	0.0283509
AXIN2 ENSG00000168646	1.38068
AXL ENSG00000167601	1.40203
AZGP1 ENSG00000160862	0.530141
AZI2 ENSG00000163512	4.36017
AZIN1 ENSG00000155096	0.183106
AZIN2 ENSG00000142920	0.205581
AZU1 ENSG00000172232	1.67099
B2M ENSG00000166710	1.00512
B3GALNT1 ENSG00000169255	0.0271403
B3GALNT2 ENSG00000162885	2.41258
B3GALT1 ENSG00000172318	0.398844
B3GALT2 ENSG00000162630	0.694647
B3GALT4 ENSG00000235863	0.174047
B3GALT5 ENSG00000183778	3.88284
B3GALT6 ENSG00000176022	3.28952
B3GAT1 ENSG00000109956	0.818324
B3GAT2 ENSG00000112309	1.20504
B3GAT3 ENSG00000149541	1.69411
B3GLCT ENSG00000187676	5.48653
B3GNT2 ENSG00000170340	1.53106
B3GNT3 ENSG00000179913	0.403049
B3GNT4 ENSG00000176383	2.39448
B3GNT5 ENSG00000176597	1.69495
B3GNT6 ENSG00000198488	1.22732
B3GNT7 ENSG00000156966	0.70553
B3GNT8 ENSG00000177191	7.24764
B3GNT9 ENSG00000237172	1.48588
B3GNTL1 ENSG00000175711	7.55519
B4GALNT1 ENSG00000135454	3.78624
B4GALNT2 ENSG00000167080	0.486415
B4GALNT3 ENSG00000139044	1.33131
B4GALNT4 ENSG00000182272	0.586053
B4GALT1 ENSG00000086062	0.38558
B4GALT2 ENSG00000117411	2.10066
B4GALT3 ENSG00000158850	0.417954
B4GALT4 ENSG00000121578	0.865224
B4GALT5 ENSG00000158470	0.311667
B4GALT6 ENSG00000118276	1.32748
B4GALT7 ENSG00000027847	1.54016
B4GAT1 ENSG00000174684	0.439283
B9D1 ENSG00000108641	1.54851
B9D2 ENSG00000123810	2.38285
BAALC ENSG00000164929	1.13028
BAAT ENSG00000136881	2.01969
BABAM1 ENSG00000105393	1.23757
BACE1 ENSG00000186318	0.187157
BACE2 ENSG00000182240	1.59478
BACH1 ENSG00000156273	0.64241
BACH2 ENSG00000112182	0.96872
BAD ENSG00000002330	1.34044
BAG1 ENSG00000107262	1.57067
BAG2 ENSG00000112208	0.328937
BAG3 ENSG00000151929	0.436627
BAG4 ENSG00000156735	0.405273
BAG5 ENSG00000166170	1.5914
BAG6 ENSG00000204463	1.2608
BAHCC1 ENSG00000266074	0.497657
BAHD1 ENSG00000140320	0.948196
BAIAP2 ENSG00000175866	0.148112
BAIAP2L1 ENSG00000006453	0.956171
BAIAP2L2 ENSG00000128298	0.491884
BAIAP3 ENSG00000007516	0.466861
BAK1 ENSG00000030110	0.161394
BAMBI ENSG00000095739	1.37656
BANF1 ENSG00000175334	0.897996
BANF2 ENSG00000125888	0.289186
BANK1 ENSG00000153064	3.18324
BANP ENSG00000172530	2.70406
BAP1 ENSG00000163930	1.98165
BARD1 ENSG00000138376	0.893695
BARX1 ENSG00000131668	0.913902
BARX2 ENSG00000043039	0.576786
BASP1 ENSG00000176788	0.175742
BATF ENSG00000156127	0.736052
BATF2 ENSG00000168062	0.316042
BATF3 ENSG00000123685	1.59044
BAX ENSG00000087088	0.157545
BAZ1A ENSG00000198604	0.688723
BAZ1B ENSG00000009954	0.186743
BAZ2A ENSG00000076108	1.15036
BAZ2B ENSG00000123636	0.86038
BBC3 ENSG00000105327	1.71461
BBIP1 ENSG00000214413	6.90779
BBOF1 ENSG00000119636	0.122426
BBOX1 ENSG00000129151	0.13224
BBS1 ENSG00000174483	0.66395
BBS10 ENSG00000179941	1.68117
BBS12 ENSG00000181004	0.653625
BBS2 ENSG00000125124	0.926726
BBS4 ENSG00000140463	1.05017
BBS5 ENSG00000163093	0.0496906
BBS7 ENSG00000138686	1.00801
BBS9 ENSG00000122507	1.80424
BBX ENSG00000114439	0.798305
BCAM ENSG00000187244	0.314958
BCAN ENSG00000132692	0.89748
BCAP29 ENSG00000075790	7.9386
BCAP31 ENSG00000185825	1.66885
BCAR1 ENSG00000050820	4.93359
BCAR3 ENSG00000137936	0.38922
BCAS1 ENSG00000064787	2.32596
BCAS2 ENSG00000116752	3.61445
BCAS3 ENSG00000141376	0.247885
BCAS4 ENSG00000124243	0.422983
BCAT1 ENSG00000060982	0.693332
BCAT2 ENSG00000105552	0.221708
BCCIP ENSG00000107949	1.616
BCDIN3D ENSG00000186666	2.34708
BCHE ENSG00000114200	0.550033
BCKDHA ENSG00000248098	1.43015
BCKDHB ENSG00000083123	2.54925
BCKDK ENSG00000103507	3.78165
BCL10 ENSG00000142867	5.64022
BCL11A ENSG00000119866	0.434468
BCL11B ENSG00000127152	0.43813
BCL2 ENSG00000171791	0.307182
BCL2A1 ENSG00000140379	1.7133
BCL2L1 ENSG00000171552	1.33206
BCL2L10 ENSG00000137875	20.442
BCL2L11 ENSG00000153094	3.6553
BCL2L12 ENSG00000126453	2.22115
BCL2L13 ENSG00000099968	12.6012
BCL2L14 ENSG00000121380	3.41513
BCL2L15 ENSG00000188761	0.841497
BCL2L2 ENSG00000129473	0.509481
BCL2L2-PABPN1 ENSG00000258643	1.45766
BCL3 ENSG00000069399	1.33544
BCL6 ENSG00000113916	0.204001
BCL6B ENSG00000161940	4.35045
BCL7A ENSG00000110987	0.335029
BCL7B ENSG00000106635	0.682739
BCL7C ENSG00000099385	0.404378
BCL9 ENSG00000116128	0.828733
BCL9L ENSG00000186174	0.595657
BCLAF1 ENSG00000029363	5.04413
BCO1 ENSG00000135697	0.157309
BCO2 ENSG00000197580	8.65967
BCOR ENSG00000183337	0.369242
BCORL1 ENSG00000085185	0.591694
BCR ENSG00000186716	4.61724
BCS1L ENSG00000074582	1.89869
BDH1 ENSG00000161267	0.697313
BDH2 ENSG00000164039	0.786677
BDKRB1 ENSG00000100739	0.13189
BDKRB2 ENSG00000168398	0.576144
BDNF ENSG00000176697	0.0625872
BDP1 ENSG00000145734	2.76688
BEAN1 ENSG00000166546	0.14039
BECN1 ENSG00000126581	1.05454
BEGAIN ENSG00000183092	0.567044
BEND2 ENSG00000177324	0.264233
BEND3 ENSG00000178409	1.18845
BEND4 ENSG00000188848	4.19161
BEND5 ENSG00000162373	0.508506
BEND6 ENSG00000151917	0.383455
BEND7 ENSG00000165626	1.96809
BEST1 ENSG00000167995	0.398669
BEST2 ENSG00000039987	0.900842
BEST3 ENSG00000127325	1.02809
BEST4 ENSG00000142959	0.216486
BET1 ENSG00000105829	0.61479
BET1L ENSG00000177951	0.408712
BEX1 ENSG00000133169	2.4774
BEX2 ENSG00000133134	0.71176
BEX3 ENSG00000166681	2.14479
BEX4 ENSG00000102409	0.678275
BEX5 ENSG00000184515	2.06828
BFAR ENSG00000103429	0.767513
BFSP1 ENSG00000125864	0.76931
BGLAP ENSG00000242252	23.3103
BGN ENSG00000182492	17.9041
BHLHB9 ENSG00000198908	3.52894
BHLHE22 ENSG00000180828	2.86111
BHLHE40 ENSG00000134107	0.139493
BHLHE41 ENSG00000123095	5.33599
BHMT ENSG00000145692	0.262023
BHMT2 ENSG00000132840	1.07428
BICC1 ENSG00000122870	0.848534
BICD1 ENSG00000151746	0.108562
BICD2 ENSG00000185963	0.842198
BICDL1 ENSG00000135127	1.87669
BICDL2 ENSG00000162069	0.204383
BID ENSG00000015475	0.462606
BIK ENSG00000100290	3.27672
BIN1 ENSG00000136717	0.187592
BIN2 ENSG00000110934	1.04377
BIN3 ENSG00000147439	0.401396
BIRC2 ENSG00000110330	0.493305
BIRC3 ENSG00000023445	2.19953
BIRC5 ENSG00000089685	0.925765
BIRC6 ENSG00000115760	0.692879
BIRC7 ENSG00000101197	1.98347
BIVM ENSG00000134897	0.401412
BLCAP ENSG00000166619	3.27988
BLK ENSG00000136573	0.252446
BLM ENSG00000197299	0.650617
BLMH ENSG00000108578	0.212721
BLNK ENSG00000095585	28.5746
BLOC1S1 ENSG00000135441	2.18461
BLOC1S2 ENSG00000196072	1.27952
BLOC1S3 ENSG00000189114	4.31874
BLOC1S4 ENSG00000186222	0.405086
BLOC1S5 ENSG00000188428	2.22458
BLOC1S6 ENSG00000104164	0.785114
BLVRA ENSG00000106605	2.59409
BLVRB ENSG00000090013	0.172174
BLZF1 ENSG00000117475	1.0317
BMF ENSG00000104081	0.158638
BMI1 ENSG00000168283	1.10208
BMP1 ENSG00000168487	1.0183
BMP2 ENSG00000125845	0.71633
BMP2K ENSG00000138756	0.0957217
BMP4 ENSG00000125378	4.68082
BMP5 ENSG00000112175	1.92939
BMP6 ENSG00000153162	0.384043
BMP7 ENSG00000101144	0.349421
BMP8A ENSG00000183682	0.680147
BMP8B ENSG00000116985	13.4608
BMPER ENSG00000164619	0.280741
BMPR1A ENSG00000107779	0.114519
BMPR1B ENSG00000138696	0.868897
BMPR2 ENSG00000204217	2.802
BMS1 ENSG00000165733	0.0399251
BMT2 ENSG00000164603	0.287262
BMX ENSG00000102010	0.4004
BNC2 ENSG00000173068	0.693524
BNIP1 ENSG00000113734	0.406439
BNIP2 ENSG00000140299	0.738551
BNIP3 ENSG00000176171	7.49014
BNIP3L ENSG00000104765	1.09091
BNIPL ENSG00000163141	0.0716098
BOC ENSG00000144857	0.207099
BOD1 ENSG00000145919	0.0869072
BOD1L1 ENSG00000038219	2.7033
BOD1L2 ENSG00000228075	1.53576
BOK ENSG00000176720	0.205581
BOLA1 ENSG00000178096	7.47664
BOLA2B ENSG00000169627	3.55207
BOLA3 ENSG00000163170	0.653263
BOLL ENSG00000152430	1.67968
BOP1 ENSG00000261236	0.993183
BORA ENSG00000136122	1.26817
BORCS5 ENSG00000165714	0.116782
BORCS6 ENSG00000196544	6.81265
BORCS7 ENSG00000166275	0.562056
BORCS8 ENSG00000254901	0.553168
BORCS8-MEF2B ENSG00000064489	2.53348
BPGM ENSG00000172331	0.618485
BPHL ENSG00000137274	1.10516
BPI ENSG00000101425	4.90485
BPIFB1 ENSG00000125999	0.276395
BPIFB2 ENSG00000078898	2.74209
BPNT1 ENSG00000162813	1.41254
BPTF ENSG00000171634	2.1248
BRAF ENSG00000157764	0.356111
BRAP ENSG00000089234	1.69756
BRAT1 ENSG00000106009	0.95068
BRCA1 ENSG00000012048	0.347582
BRCA2 ENSG00000139618	0.0817817
BRCC3 ENSG00000185515	1.18754
BRD1 ENSG00000100425	1.84972
BRD2 ENSG00000204256	5.95233
BRD3 ENSG00000169925	3.84211
BRD4 ENSG00000141867	17.8221
BRD7 ENSG00000166164	0.104261
BRD8 ENSG00000112983	26.5281
BRD9 ENSG00000028310	4.21798
BRDT ENSG00000137948	1.83499
BRE ENSG00000158019	0.861513
BRF1 ENSG00000185024	2.5065
BRF2 ENSG00000104221	2.50161
BRI3 ENSG00000164713	1.79883
BRI3BP ENSG00000184992	0.152216
BRICD5 ENSG00000182685	0.809675
BRINP1 ENSG00000078725	3.3692
BRINP3 ENSG00000162670	2.71788
BRIP1 ENSG00000136492	12.3687
BRIX1 ENSG00000113460	7.77673
BRK1 ENSG00000254999	3.4035
BRMS1 ENSG00000174744	0.107451
BRMS1L ENSG00000100916	2.29774
BROX ENSG00000162819	1.24589
BRPF1 ENSG00000156983	0.131918
BRPF3 ENSG00000096070	0.179377
BRS3 ENSG00000102239	1.27534
BRSK1 ENSG00000160469	1.39559
BRSK2 ENSG00000174672	1.63227
BRWD1 ENSG00000185658	0.309207
BRWD3 ENSG00000165288	0.371667
BSCL2 ENSG00000168000	0.764
BSDC1 ENSG00000160058	0.398119
BSG ENSG00000172270	0.129484
BSN ENSG00000164061	0.332752
BSPRY ENSG00000119411	0.292078
BST1 ENSG00000109743	2.22847
BST2 ENSG00000130303	2.3513
BTAF1 ENSG00000095564	0.617668
BTBD1 ENSG00000064726	0.976475
BTBD10 ENSG00000148925	0.799627
BTBD11 ENSG00000151136	1.62904
BTBD16 ENSG00000138152	0.399405
BTBD18 ENSG00000233436	3.19727
BTBD19 ENSG00000222009	0.0862997
BTBD2 ENSG00000133243	1.84142
BTBD3 ENSG00000132640	0.483387
BTBD6 ENSG00000184887	0.510421
BTBD7 ENSG00000011114	0.598703
BTBD8 ENSG00000189195	10.4294
BTBD9 ENSG00000183826	3.87539
BTC ENSG00000174808	1.08405
BTD ENSG00000169814	0.607252
BTF3 ENSG00000145741	0.226732
BTF3L4 ENSG00000134717	0.551532
BTG1 ENSG00000133639	1.76553
BTG2 ENSG00000159388	2.2057
BTG3 ENSG00000154640	0.137118
BTG4 ENSG00000137707	0.717267
BTK ENSG00000010671	0.497846
BTLA ENSG00000186265	1.22195
BTN2A1 ENSG00000112763	0.0668052
BTN2A2 ENSG00000124508	0.807302
BTN3A1 ENSG00000026950	2.63782
BTN3A2 ENSG00000186470	1.26847
BTN3A3 ENSG00000111801	0.511121
BTNL8 ENSG00000113303	0.678525
BTNL9 ENSG00000165810	1.42575
BTRC ENSG00000166167	1.80511
BUB1 ENSG00000169679	2.65554
BUB1B ENSG00000156970	1.74348
BUB3 ENSG00000154473	1.44514
BUD13 ENSG00000137656	2.27047
BUD31 ENSG00000106245	1.48661
BVES ENSG00000112276	3.99813
BYSL ENSG00000112578	3.76373
BZW1 ENSG00000082153	0.781998
BZW2 ENSG00000136261	13.3526
C10orf10 ENSG00000165507	1.28006
C10orf107 ENSG00000183346	4.32229
C10orf11 ENSG00000148655	0.515675
C10orf128 ENSG00000204161	3.09952
C10orf2 ENSG00000107815	0.189453
C10orf35 ENSG00000171224	2.24513
C10orf53 ENSG00000178645	0.892185
C10orf54 ENSG00000107738	9.45457
C10orf55 ENSG00000222047	2.04929
C10orf76 ENSG00000120029	0.0901894
C10orf88 ENSG00000119965	0.68595
C10orf95 ENSG00000120055	6.6068
C10orf99 ENSG00000188373	0.322574
C11orf1 ENSG00000137720	0.258998
C11orf16 ENSG00000176029	0.700593
C11orf21 ENSG00000110665	1.51318
C11orf24 ENSG00000171067	0.85793
C11orf31 ENSG00000211450	0.48506
C11orf40 ENSG00000171987	2.04496
C11orf45 ENSG00000174370	0.516249
C11orf49 ENSG00000149179	1.37442
C11orf52 ENSG00000149300	1.76743
C11orf54 ENSG00000182919	0.62105
C11orf57 ENSG00000150776	2.08244
C11orf58 ENSG00000110696	3.1936
C11orf63 ENSG00000109944	0.283283
C11orf65 ENSG00000166323	2.82682
C11orf68 ENSG00000175573	1.37927
C11orf70 ENSG00000137691	0.924802
C11orf71 ENSG00000180425	3.46653
C11orf74 ENSG00000166352	0.47473
C11orf80 ENSG00000173715	0.141316
C11orf84 ENSG00000168005	1.41957
C11orf87 ENSG00000185742	2.75971
C11orf88 ENSG00000183644	1.46665
C11orf95 ENSG00000188070	1.51539
C11orf96 ENSG00000187479	2.84549
C11orf98 ENSG00000278615	2.58987
C12orf10 ENSG00000139637	1.07009
C12orf29 ENSG00000133641	2.67223
C12orf4 ENSG00000047621	5.72773
C12orf40 ENSG00000180116	3.75632
C12orf42 ENSG00000179088	0.191521
C12orf43 ENSG00000157895	0.37512
C12orf45 ENSG00000151131	2.54917
C12orf49 ENSG00000111412	0.714288
C12orf50 ENSG00000165805	1.38036
C12orf54 ENSG00000177627	2.36911
C12orf56 ENSG00000185306	0.478942
C12orf57 ENSG00000111678	0.71617
C12orf60 ENSG00000182993	1.80324
C12orf65 ENSG00000130921	0.768453
C12orf66 ENSG00000174206	2.73333
C12orf71 ENSG00000214700	4.52547
C12orf73 ENSG00000204954	0.766079
C12orf75 ENSG00000235162	1.09993
C12orf76 ENSG00000174456	0.983458
C14orf1 ENSG00000133935	0.286433
C14orf105 ENSG00000100557	1.5622
C14orf119 ENSG00000179933	0.37846
C14orf132 ENSG00000227051	0.400317
C14orf142 ENSG00000170270	1.44471
C14orf159 ENSG00000133943	0.405104
C14orf166 ENSG00000087302	2.16385
C14orf169 ENSG00000170468	1.0374
C14orf180 ENSG00000184601	0.393342
C14orf2 ENSG00000156411	0.485757
C14orf28 ENSG00000179476	0.494433
C14orf37 ENSG00000139971	0.262246
C14orf39 ENSG00000179008	1.11024
C14orf79 ENSG00000140104	4.07269
C14orf80 ENSG00000185347	1.05982
C14orf93 ENSG00000100802	0.483664
C15orf39 ENSG00000167173	0.5077
C15orf40 ENSG00000169609	1.50348
C15orf41 ENSG00000186073	1.34749
C15orf48 ENSG00000166920	0.848406
C15orf52 ENSG00000188549	0.0788664
C15orf53 ENSG00000175779	0.343519
C15orf57 ENSG00000128891	0.421653
C15orf59 ENSG00000205363	0.658237
C15orf61 ENSG00000189227	1.72152
C15orf62 ENSG00000188277	0.312248
C15orf65 ENSG00000261652	0.342383
C16orf13 ENSG00000130731	1.3851
C16orf45 ENSG00000166780	1.85862
C16orf46 ENSG00000166455	2.62025
C16orf52 ENSG00000185716	0.739988
C16orf54 ENSG00000185905	1.22591
C16orf58 ENSG00000140688	2.82771
C16orf59 ENSG00000162062	0.762778
C16orf62 ENSG00000103544	0.227413
C16orf70 ENSG00000125149	1.00262
C16orf71 ENSG00000166246	2.13716
C16orf72 ENSG00000182831	0.6593
C16orf74 ENSG00000154102	0.219096
C16orf78 ENSG00000166152	1.62886
C16orf86 ENSG00000159761	3.61592
C16orf87 ENSG00000155330	2.28818
C16orf89 ENSG00000153446	2.72101
C16orf91 ENSG00000174109	0.0614189
C16orf95 ENSG00000260456	0.723233
C17orf107 ENSG00000205710	4.12164
C17orf49 ENSG00000258315	2.96179
C17orf50 ENSG00000270806	2.76097
C17orf51 ENSG00000212719	4.05996
C17orf53 ENSG00000125319	0.63936
C17orf58 ENSG00000186665	1.02852
C17orf62 ENSG00000178927	0.404786
C17orf64 ENSG00000141371	0.842978
C17orf67 ENSG00000214226	0.890974
C17orf75 ENSG00000108666	0.20572
C17orf78 ENSG00000278505	0.188343
C17orf80 ENSG00000141219	0.582071
C17orf89 ENSG00000224877	6.90167
C17orf96 ENSG00000273604	0.0950613
C17orf97 ENSG00000187624	2.30205
C17orf99 ENSG00000187997	1.40017
C18orf21 ENSG00000141428	0.277059
C18orf25 ENSG00000152242	2.14272
C18orf32 ENSG00000177576	2.9989
C18orf54 ENSG00000166845	0.842045
C18orf63 ENSG00000206043	0.921647
C18orf8 ENSG00000141452	0.743034
C19orf12 ENSG00000131943	0.314714
C19orf18 ENSG00000177025	6.97916
C19orf24 ENSG00000228300	0.249146
C19orf25 ENSG00000119559	0.475477
C19orf33 ENSG00000167644	0.316304
C19orf35 ENSG00000188305	1.85021
C19orf38 ENSG00000214212	6.6378
C19orf43 ENSG00000123144	1.22407
C19orf44 ENSG00000105072	0.944688
C19orf45 ENSG00000198723	0.165313
C19orf47 ENSG00000160392	0.228753
C19orf48 ENSG00000167747	0.272898
C19orf52 ENSG00000142444	1.07037
C19orf53 ENSG00000104979	0.415735
C19orf54 ENSG00000188493	0.122782
C19orf57 ENSG00000132016	1.52541
C19orf60 ENSG00000006015	3.49521
C19orf66 ENSG00000130813	0.623093
C19orf68 ENSG00000185453	0.647191
C19orf70 ENSG00000174917	0.503058
C19orf71 ENSG00000183397	3.37579
C19orf73 ENSG00000221916	2.08325
C19orf81 ENSG00000235034	1.03359
C1D ENSG00000197223	0.85126
C1GALT1 ENSG00000106392	0.938527
C1GALT1C1 ENSG00000171155	1.29165
C1GALT1C1L ENSG00000223658	0.799649
C1QA ENSG00000173372	5.1541
C1QB ENSG00000173369	0.612008
C1QBP ENSG00000108561	0.483943
C1QC ENSG00000159189	0.964614
C1QL1 ENSG00000131094	0.660479
C1QL3 ENSG00000165985	0.338888
C1QTNF1 ENSG00000173918	0.657018
C1QTNF2 ENSG00000145861	0.636248
C1QTNF3 ENSG00000082196	0.718792
C1QTNF4 ENSG00000172247	1.44156
C1QTNF5 ENSG00000223953	2.30731
C1QTNF6 ENSG00000133466	7.10592
C1QTNF7 ENSG00000163145	1.59041
C1QTNF9 ENSG00000240654	0.60796
C1QTNF9B ENSG00000205863	3.46441
C1QTNF9B-AS1 ENSG00000281899	0.161589
C1R ENSG00000159403	1.09921
C1RL ENSG00000139178	3.79539
C1S ENSG00000182326	0.139096
C1orf101 ENSG00000179397	1.181
C1orf105 ENSG00000180999	1.17469
C1orf106 ENSG00000163362	1.0265
C1orf109 ENSG00000116922	0.412591
C1orf112 ENSG00000000460	0.424266
C1orf115 ENSG00000162817	0.296397
C1orf116 ENSG00000182795	0.618429
C1orf122 ENSG00000197982	0.702967
C1orf123 ENSG00000162384	0.677895
C1orf127 ENSG00000175262	0.274213
C1orf131 ENSG00000143633	8.51057
C1orf145 ENSG00000162913	0.102888
C1orf146 ENSG00000203910	1.44765
C1orf158 ENSG00000157330	1.10921
C1orf159 ENSG00000131591	0.932092
C1orf162 ENSG00000143110	0.840313
C1orf167 ENSG00000215910	0.263136
C1orf168 ENSG00000187889	0.267245
C1orf174 ENSG00000198912	2.978
C1orf185 ENSG00000204006	2.18358
C1orf186 ENSG00000263961	0.675823
C1orf194 ENSG00000179902	4.55684
C1orf198 ENSG00000119280	0.278725
C1orf204 ENSG00000188004	0.226768
C1orf21 ENSG00000116667	2.74888
C1orf210 ENSG00000253313	1.74606
C1orf216 ENSG00000142686	2.14323
C1orf226 ENSG00000239887	4.53503
C1orf228 ENSG00000198520	0.628316
C1orf234 ENSG00000227868	1.66964
C1orf27 ENSG00000157181	0.999924
C1orf35 ENSG00000143793	0.431844
C1orf43 ENSG00000143612	3.77797
C1orf50 ENSG00000164008	1.04861
C1orf52 ENSG00000162642	1.14955
C1orf53 ENSG00000203724	0.347415
C1orf54 ENSG00000118292	1.76103
C1orf56 ENSG00000143443	1.12412
C1orf64 ENSG00000183888	5.88446
C1orf74 ENSG00000162757	0.198274
C1orf87 ENSG00000162598	3.31504
C2 ENSG00000166278	0.410434
C20orf144 ENSG00000149609	1.68502
C20orf194 ENSG00000088854	1.52846
C20orf196 ENSG00000171984	3.96151
C20orf24 ENSG00000101084	1.02813
C20orf27 ENSG00000101220	2.66352
C20orf96 ENSG00000196476	2.35621
C21orf2 ENSG00000160226	0.683594
C21orf33 ENSG00000160221	0.577012
C21orf58 ENSG00000160298	11.2366
C21orf59 ENSG00000159079	0.709459
C21orf91 ENSG00000154642	2.8703
C22orf15 ENSG00000169314	1.30396
C22orf23 ENSG00000128346	0.706165
C22orf29 ENSG00000215012	1.85032
C22orf31 ENSG00000100249	0.924452
C22orf39 ENSG00000242259	1.07487
C22orf42 ENSG00000205856	2.01955
C22orf46 ENSG00000184208	1.10125
C2CD2 ENSG00000157617	1.42193
C2CD2L ENSG00000172375	1.58231
C2CD3 ENSG00000168014	0.274765
C2CD4A ENSG00000198535	2.85423
C2CD4B ENSG00000205502	1.86041
C2CD4C ENSG00000183186	1.02149
C2CD4D ENSG00000225556	6.25262
C2CD5 ENSG00000111731	0.7722
C2orf15 ENSG00000273045	1.99391
C2orf40 ENSG00000119147	3.42226
C2orf42 ENSG00000115998	2.012
C2orf47 ENSG00000162972	1.7527
C2orf49 ENSG00000135974	2.2228
C2orf50 ENSG00000150873	1.15075
C2orf54 ENSG00000172478	0.349862
C2orf68 ENSG00000168887	1.03428
C2orf69 ENSG00000178074	4.26089
C2orf70 ENSG00000173557	0.230687
C2orf71 ENSG00000179270	1.63363
C2orf72 ENSG00000204128	0.732839
C2orf73 ENSG00000177994	0.55272
C2orf74 ENSG00000237651	1.15825
C2orf76 ENSG00000186132	1.97235
C2orf80 ENSG00000188674	0.511579
C2orf81 ENSG00000159239	0.335852
C2orf82 ENSG00000182600	2.7806
C2orf88 ENSG00000187699	2.40032
C3 ENSG00000125730	4.53659
C3AR1 ENSG00000171860	0.513154
C3orf14 ENSG00000114405	1.07199
C3orf18 ENSG00000088543	1.15625
C3orf33 ENSG00000174928	0.258053
C3orf36 ENSG00000221972	0.424449
C3orf38 ENSG00000179021	1.33721
C3orf49 ENSG00000163632	3.08184
C3orf52 ENSG00000114529	1.65011
C3orf58 ENSG00000181744	2.07301
C3orf62 ENSG00000188315	1.22919
C3orf67 ENSG00000163689	4.89499
C3orf70 ENSG00000187068	0.392796
C3orf80 ENSG00000180044	4.94531
C4A ENSG00000244731	11.6414
C4B ENSG00000224389	0.165555
C4BPB ENSG00000123843	1.06844
C4orf19 ENSG00000154274	0.974436
C4orf26 ENSG00000174792	1.41494
C4orf3 ENSG00000164096	3.23953
C4orf32 ENSG00000174749	0.689133
C4orf33 ENSG00000151470	2.67582
C4orf36 ENSG00000163633	0.0760224
C4orf46 ENSG00000205208	1.43613
C4orf47 ENSG00000205129	0.231742
C4orf48 ENSG00000243449	1.88536
C5 ENSG00000106804	0.418964
C5AR1 ENSG00000197405	0.403906
C5AR2 ENSG00000134830	3.44372
C5orf15 ENSG00000113583	4.36736
C5orf22 ENSG00000082213	2.99049
C5orf24 ENSG00000181904	1.2729
C5orf30 ENSG00000181751	1.36332
C5orf34 ENSG00000172244	0.659325
C5orf38 ENSG00000186493	1.97228
C5orf42 ENSG00000197603	0.748508
C5orf45 ENSG00000161010	1.14238
C5orf46 ENSG00000178776	0.611115
C5orf49 ENSG00000215217	0.645554
C5orf51 ENSG00000205765	0.903703
C5orf56 ENSG00000197536	0.146664
C5orf58 ENSG00000234511	0.443916
C5orf63 ENSG00000164241	26.2167
C6 ENSG00000039537	1.99322
C6orf1 ENSG00000186577	2.88366
C6orf10 ENSG00000204296	0.0872227
C6orf106 ENSG00000196821	0.562785
C6orf118 ENSG00000112539	7.47303
C6orf120 ENSG00000185127	1.93596
C6orf132 ENSG00000188112	3.24995
C6orf136 ENSG00000204564	1.43353
C6orf141 ENSG00000197261	1.66443
C6orf163 ENSG00000203872	0.297169
C6orf201 ENSG00000185689	1.57431
C6orf203 ENSG00000130349	1.39153
C6orf222 ENSG00000189325	0.35637
C6orf226 ENSG00000221821	0.587491
C6orf229 ENSG00000260286	4.10869
C6orf25 ENSG00000204420	2.4366
C6orf47 ENSG00000204439	1.47874
C6orf48 ENSG00000204387	0.535633
C6orf52 ENSG00000137434	3.58012
C6orf58 ENSG00000184530	0.805272
C6orf62 ENSG00000112308	0.176628
C6orf89 ENSG00000198663	2.43598
C7 ENSG00000112936	7.51035
C7orf25 ENSG00000136197	1.7598
C7orf26 ENSG00000146576	0.434112
C7orf31 ENSG00000153790	0.849276
C7orf34 ENSG00000165131	0.099342
C7orf43 ENSG00000146826	2.7357
C7orf49 ENSG00000122783	4.82201
C7orf50 ENSG00000146540	2.53198
C7orf57 ENSG00000164746	0.758805
C7orf61 ENSG00000185955	0.445156
C7orf62 ENSG00000164645	0.854179
C7orf73 ENSG00000243317	1.38246
C8G ENSG00000176919	14.4392
C8orf33 ENSG00000182307	2.28865
C8orf34 ENSG00000165084	7.07642
C8orf37 ENSG00000156172	1.77957
C8orf4 ENSG00000176907	2.32053
C8orf44 ENSG00000213865	0.224311
C8orf46 ENSG00000169085	0.967145
C8orf48 ENSG00000164743	1.87991
C8orf58 ENSG00000241852	2.23601
C8orf59 ENSG00000176731	0.887679
C8orf74 ENSG00000171060	0.318
C8orf76 ENSG00000189376	0.710199
C8orf82 ENSG00000213563	0.216592
C8orf86 ENSG00000196166	1.06287
C8orf88 ENSG00000253250	0.556739
C8orf89 ENSG00000274443	0.738975
C9 ENSG00000113600	2.32816
C9orf114 ENSG00000198917	0.784897
C9orf116 ENSG00000160345	0.806676
C9orf129 ENSG00000204352	1.12828
C9orf142 ENSG00000148362	15.3215
C9orf152 ENSG00000188959	0.158174
C9orf153 ENSG00000187753	0.466784
C9orf16 ENSG00000171159	5.34868
C9orf172 ENSG00000232434	0.258564
C9orf24 ENSG00000164972	0.700845
C9orf3 ENSG00000148120	3.07463
C9orf40 ENSG00000135045	2.64423
[truncated: 14,515 more rows]
