# Supplementary material for: Spatial maps of prostate cancer transcriptomes reveal an unexplored landscape of heterogeneity
Source: Nat Commun. 2018 Jun 20;9:2419. doi: 10.1038/s41467-018-04724-5 (PMC6010471; doi:10.1038/s41467-018-04724-5)
Supplement: Supplementary file 6 — Supplementary Data 3 [file 41467_2018_4724_MOESM6_ESM.zip › Supplementary Dataset 2/experiment0002-feature-gamma.tsv]

	Factor 1	Factor 2	Factor 3	Factor 4	Factor 5	Factor 6	Factor 7	Factor 8	Factor 9	Factor 10
A1BG ENSG00000121410	0.78397	1.39457	1.24177	0.982317	1.01167	1.0874	0.840174	1.06711	0.984327	0.876515
A1CF ENSG00000148584	0.914446	1.00646	0.714166	0.952185	0.911479	1.04586	0.813765	0.956034	0.854818	1.07654
A2M ENSG00000175899	0.595435	0.924544	1.4139	1.29779	1.27421	0.790935	0.974506	1.45008	1.09374	0.938849
A2ML1 ENSG00000166535	0.786269	1.0379	0.922135	1.04097	1.01622	0.832074	0.939324	0.973062	0.634905	1.24056
A4GALT ENSG00000128274	0.941011	1.11562	1.07446	0.932991	1.08828	0.988427	1.22099	1.12309	1.13899	1.54529
AAAS ENSG00000094914	0.76632	0.820915	1.10318	0.874957	1.16966	0.939863	1.03965	0.99989	1.17182	1.04776
AACS ENSG00000081760	1.1195	0.842652	0.937388	0.831066	0.807851	1.12945	1.07245	0.728399	1.18463	1.20886
AADACL2 ENSG00000197953	0.932494	1.15134	0.916726	1.21097	1.11995	0.899965	0.89184	1.08702	0.868518	0.944025
AADACL4 ENSG00000204518	1.1248	1.19844	1.13261	0.990245	0.833304	1.10134	1.00862	0.914334	0.76992	1.0869
AADAT ENSG00000109576	0.818404	0.875119	0.897905	0.89317	0.98114	0.959582	0.986716	0.862776	0.87376	1.02393
AAED1 ENSG00000158122	1.03566	1.09971	0.952745	0.852488	0.782683	1.14045	1.09229	0.891507	0.951924	0.946739
AAGAB ENSG00000103591	1.02268	0.940552	0.696424	0.863712	1.05641	1.05908	0.752404	0.826379	1.04442	0.97546
AAK1 ENSG00000115977	0.884531	0.99387	1.1118	1.12125	1.34541	1.18293	0.91245	0.987061	1.33058	1.28418
AAMDC ENSG00000087884	1.26883	0.821353	0.952668	1.27599	0.804002	1.10816	1.02023	0.838641	1.0087	0.898549
AAMP ENSG00000127837	0.832435	0.928291	0.864644	1.21596	1.09574	1.35717	1.25562	1.22064	0.892589	0.6866
AAR2 ENSG00000131043	0.966487	0.91329	0.736667	1.01693	1.33943	1.00799	0.816185	1.01832	0.831298	1.00135
AARD ENSG00000205002	1.11687	0.875328	0.774441	1.00783	1.16454	1.47241	1.12263	0.929407	1.06894	1.0043
AARS ENSG00000090861	0.997868	0.957836	0.916934	0.870377	0.972021	0.954862	0.977796	0.900662	0.803563	0.993479
AARSD1 ENSG00000266967	0.953228	1.08992	1.17867	0.921462	1.0954	1.14115	1.02705	0.806911	1.05644	1.00889
AASDH ENSG00000157426	0.89049	0.950255	1.15876	0.90082	0.828588	0.989978	0.9112	0.931228	1.02389	0.881291
AASDHPPT ENSG00000149313	0.823865	1.08416	1.16153	0.990604	0.969569	1.20285	0.930379	1.0823	0.7082	1.26526
AASS ENSG00000008311	1.09272	0.77306	0.903352	0.980701	0.920297	0.718493	0.998699	1.20956	1.08909	0.831927
AATF ENSG00000275700	0.867877	0.918532	1.18157	0.968212	1.01427	0.967108	1.24606	0.975771	0.970906	1.2251
AATK ENSG00000181409	0.9069	1.15125	0.841863	0.874158	0.856049	0.867043	0.836835	0.983191	0.889006	0.807791
AATK-AS1 ENSG00000225180	1.32802	1.01048	1.26864	1.21699	1.00008	1.16687	0.817998	1.26524	0.977527	1.12457
ABAT ENSG00000183044	1.17316	1.00768	0.765486	0.895013	1.00322	1.00966	0.900249	1.06734	0.850749	1.02533
ABC13-47488600E17.1 ENSG00000283199	1.08061	0.745113	0.776173	0.732906	0.856985	1.1112	1.05357	1.09187	0.958793	1.07709
ABC13-47656900H15.1 ENSG00000283566	1.10038	0.893602	1.10668	1.00674	1.46011	1.06288	0.913983	0.789682	0.953285	1.09053
ABC7-42404400C24.1 ENSG00000277758	0.98194	1.04793	0.983018	0.986336	0.809375	1.06686	0.88736	1.0808	1.02829	0.828062
ABCA1 ENSG00000165029	0.916453	0.991305	0.944871	1.07539	1.2844	1.04436	1.10793	0.911021	1.10879	0.974694
ABCA10 ENSG00000154263	1.03888	1.02394	0.78879	0.966689	1.0797	0.954468	0.983037	0.913083	1.01725	0.990215
ABCA12 ENSG00000144452	0.949558	1.0601	0.705285	1.04991	0.773176	1.14416	1.14044	0.919911	1.12251	1.01671
ABCA13 ENSG00000179869	1.18663	0.932535	1.39744	0.879019	0.990526	0.912219	1.02238	0.877481	1.38663	0.959469
ABCA2 ENSG00000107331	0.931736	0.806726	0.90074	0.837168	0.921211	0.998859	1.28141	1.35987	1.13196	0.993724
ABCA3 ENSG00000167972	0.896422	1.05414	0.907114	1.1789	1.0047	0.858023	0.822136	1.05478	1.03901	0.663709
ABCA4 ENSG00000198691	0.891447	0.916446	1.09959	0.990498	1.14592	1.18726	1.31996	1.09387	0.898293	0.985335
ABCA5 ENSG00000154265	1.07708	0.924915	0.899532	0.856383	0.704814	1.03833	1.20115	1.03569	0.932849	1.35661
ABCA6 ENSG00000154262	1.09486	0.856386	1.04341	0.859224	0.864793	1.09443	0.933609	1.02949	0.876616	1.20494
ABCA7 ENSG00000064687	1.0638	1.03323	1.02369	1.07398	0.863862	1.07025	1.12535	1.00107	0.626989	0.932392
ABCA8 ENSG00000141338	1.12666	0.972743	1.42352	0.975631	0.975928	1.0939	0.786924	1.20446	0.821447	0.846225
ABCA9 ENSG00000154258	0.911437	1.08885	0.961667	0.890535	0.968756	1.10837	1.05154	1.16216	0.867049	0.902324
ABCB1 ENSG00000085563	1.30911	0.921849	1.15163	0.956331	0.940923	0.932974	1.12357	1.18308	1.06207	0.96783
ABCB10 ENSG00000135776	1.03434	1.39335	1.00547	0.981907	0.912314	0.845108	1.05194	1.05955	1.24181	0.774682
ABCB11 ENSG00000073734	1.10872	0.918401	1.13067	0.8694	0.93157	1.087	1.03581	0.910968	0.889548	1.00329
ABCB4 ENSG00000005471	0.948212	1.27891	1.02878	0.909421	1.18891	0.828316	1.1136	1.00949	0.843561	1.12233
ABCB5 ENSG00000004846	0.771677	0.886275	0.875253	1.14117	1.42438	1.03152	0.997175	1.24385	1.00416	1.20916
ABCB6 ENSG00000115657	0.947436	1.18649	1.2187	1.05275	0.901703	1.08144	0.999674	1.21431	1.17626	0.9302
ABCB7 ENSG00000131269	1.06927	1.09392	0.814014	0.924013	1.12153	0.95022	1.14642	1.00486	1.00546	0.909442
ABCB8 ENSG00000197150	1.0913	0.96535	1.10659	1.00634	0.935945	0.946146	1.33252	0.817179	0.926248	1.0795
ABCB9 ENSG00000150967	0.649874	0.822251	0.967826	1.152	0.912653	0.79397	1.03459	1.43685	1.01748	0.68654
ABCC1 ENSG00000103222	1.06644	1.1622	0.967063	0.990589	0.893662	0.732001	0.96104	1.12171	1.01685	0.754735
ABCC10 ENSG00000124574	1.04193	0.804221	1.01377	1.08214	0.732507	1.04786	0.940581	0.919553	0.807896	0.997834
ABCC11 ENSG00000121270	0.86361	1.11584	1.05681	0.735929	1.10538	1.09467	0.858542	0.986533	1.19327	1.0807
ABCC12 ENSG00000140798	1.5087	1.15512	0.942146	1.00063	1.3052	1.30129	0.983006	0.925849	0.996012	1.05246
ABCC2 ENSG00000023839	0.974041	1.08812	1.07828	0.82778	1.09611	1.12633	1.14947	1.02086	0.771598	1.00648
ABCC3 ENSG00000108846	0.734182	1.01216	1.09755	1.07744	0.973044	0.807005	0.928998	1.24745	0.707865	1.00613
ABCC4 ENSG00000125257	0.922895	0.897425	1.16649	0.866144	1.82193	1.62073	0.856361	1.02535	1.23083	1.06972
ABCC5 ENSG00000114770	1.0923	1.0191	0.888276	0.983051	0.928469	1.14656	0.847634	1.03942	0.80963	0.839061
ABCC6 ENSG00000091262	0.709923	0.96496	1.18115	0.903074	0.753994	0.869472	0.989866	1.01317	1.26363	0.993984
ABCC8 ENSG00000006071	0.944011	1.2255	0.962699	0.867601	0.994367	1.18559	1.24154	0.999347	1.14233	0.797933
ABCC9 ENSG00000069431	1.06609	0.988585	1.26634	1.00824	1.41437	1.0025	0.833108	0.70361	1.00183	1.03999
ABCD1 ENSG00000101986	0.989376	0.930194	0.980983	0.954244	1.13109	1.03293	1.21179	0.738546	0.933457	1.19571
ABCD2 ENSG00000173208	0.880899	1.02799	0.91481	0.967787	0.993131	0.949726	0.983559	0.862484	1.10011	0.879567
ABCD3 ENSG00000117528	0.981004	1.02131	0.959092	1.29205	0.930505	0.913972	1.01634	0.992839	0.919683	0.918333
ABCD4 ENSG00000119688	1.02845	0.870372	0.908594	1.06441	0.753135	0.976935	0.831553	0.974369	0.929155	0.836764
ABCE1 ENSG00000164163	0.954929	1.03001	0.880039	0.940613	1.41269	0.922402	1.24868	1.40428	0.967275	1.02636
ABCF1 ENSG00000204574	0.613534	1.1577	1.17768	0.695617	1.41533	0.80958	0.726573	1.07021	0.999308	1.16274
ABCF2 ENSG00000033050	1.10013	0.852612	1.06178	1.12213	1.33836	0.939509	1.07645	0.749419	1.11073	1.10344
ABCF3 ENSG00000161204	0.747912	1.11394	0.791783	1.02869	0.933673	0.990941	1.11048	1.03795	1.33987	0.878313
ABCG1 ENSG00000160179	1.39736	1.03996	1.01968	0.846083	1.25682	0.912421	0.999444	0.869156	1.01075	1.00565
ABCG2 ENSG00000118777	1.35065	0.85006	0.933762	0.867768	1.06703	0.873272	0.846783	0.847244	0.766869	0.849692
ABCG4 ENSG00000172350	0.80863	0.795319	0.920204	0.918188	0.741545	0.631047	0.918989	0.924359	1.11786	0.886871
ABCG5 ENSG00000138075	0.901032	0.944177	0.999121	0.976866	0.929413	1.2264	0.881935	0.965311	1.11023	1.15095
ABHD1 ENSG00000143994	0.958514	0.81798	0.909475	1.05671	1.0543	1.0622	0.986554	0.843942	1.03413	0.968185
ABHD10 ENSG00000144827	1.21697	0.923984	0.949105	1.12544	1.09078	1.05906	0.727187	1.00903	0.979206	1.21737
ABHD11 ENSG00000106077	0.966421	0.87211	1.07895	0.834038	1.5208	0.883485	1.24682	0.865269	0.880898	0.892471
ABHD12 ENSG00000100997	1.47848	0.907606	0.882182	1.1793	1.11624	0.920129	0.992071	1.11919	0.979547	1.15771
ABHD12B ENSG00000131969	0.881095	0.924208	1.15006	1.07882	1.25991	0.72434	0.823823	1.08174	1.01482	1.08226
ABHD13 ENSG00000139826	0.940032	1.02353	0.969427	1.06736	0.969315	1.01836	1.24638	0.896133	1.10732	0.919515
ABHD14A ENSG00000248487	1.03485	0.933445	0.534888	1.18207	1.02051	0.96835	1.03233	0.921227	1.0209	1.32945
ABHD14A-ACY1 ENSG00000114786	0.952713	0.848393	0.918054	1.04819	1.212	0.840804	0.98699	0.912003	0.736418	0.911648
ABHD14B ENSG00000114779	1.3334	0.706659	1.18166	0.922422	1.08032	1.36797	0.874431	1.05762	0.878119	1.18851
ABHD15 ENSG00000168792	0.890992	0.865245	0.829447	0.893714	0.983976	1.05702	0.934549	1.02061	1.05533	1.12597
ABHD16A ENSG00000204427	0.904651	0.857846	0.932966	0.833022	0.96085	1.00869	1.18842	0.913503	0.93408	0.845193
ABHD17A ENSG00000129968	0.884857	1.51629	1.05067	1.01273	1.21631	1.17895	1.45753	1.17443	1.12933	0.980142
ABHD17B ENSG00000107362	1.01443	1.09536	0.975525	1.14369	0.952506	0.802923	1.09204	1.09318	1.0287	0.901464
ABHD17C ENSG00000136379	1.11387	0.813459	0.949608	0.965739	1.00439	1.02866	1.0736	1.06505	1.01307	0.879879
ABHD18 ENSG00000164074	1.05941	0.848065	0.722268	1.11485	1.08545	0.980794	0.902575	1.03662	0.890737	1.19177
ABHD2 ENSG00000140526	1.04456	0.822984	0.788449	1.00836	0.90593	1.17085	0.937895	1.09645	0.923125	1.17664
ABHD3 ENSG00000158201	1.16813	1.01656	1.26934	1.1356	1.05901	0.837695	1.06022	0.864139	1.11605	0.805845
ABHD4 ENSG00000100439	1.12964	0.740676	1.13423	0.694413	0.813023	1.21641	1.14264	0.759498	0.916795	1.03003
ABHD5 ENSG00000011198	0.963949	1.12215	0.975047	0.95821	0.976098	0.953648	0.906668	1.20665	1.21352	0.856357
ABHD6 ENSG00000163686	0.763582	1.00554	1.09559	1.12464	0.969154	1.23452	0.900023	1.0415	0.987638	0.991849
ABHD8 ENSG00000127220	0.854078	1.02114	0.972653	1.1056	0.955916	1.02638	0.838516	1.0262	1.27845	0.880223
ABI1 ENSG00000136754	1.10084	1.04556	1.05376	0.945572	0.68829	1.2681	0.991577	1.16703	0.870994	0.921579
ABI2 ENSG00000138443	0.862221	0.923425	1.0611	1.03082	0.910533	1.07064	0.914405	1.13164	1.06226	0.776034
ABI3 ENSG00000108798	1.00346	1.09523	0.984332	1.02864	0.857409	1.10927	1.07726	1.17996	0.932364	1.15362
ABI3BP ENSG00000154175	0.958101	0.943947	1.18216	0.966038	0.743128	0.913933	1.00111	0.869874	0.815637	1.06174
ABL1 ENSG00000097007	1.0281	1.10189	1.01612	0.968749	0.7817	1.0044	0.816765	1.0246	1.12431	1.43151
ABL2 ENSG00000143322	0.967661	0.959803	0.860088	0.683718	0.931884	1.02346	0.759996	1.04865	0.970814	1.07754
ABLIM1 ENSG00000099204	0.989334	1.31471	0.953019	0.87785	1.08671	1.26943	0.845864	0.870678	0.696664	1.03177
ABLIM2 ENSG00000163995	0.896367	0.868323	1.02266	1.21437	0.75199	1.07429	1.01695	0.78212	0.904698	0.978896
ABLIM3 ENSG00000173210	1.11721	0.918902	1.09513	1.25253	0.935777	0.936387	1.12064	0.960795	0.798895	0.986414
ABO ENSG00000175164	0.873549	0.900227	0.870209	1.0914	0.929473	0.97926	1.21445	0.936134	0.898247	1.05832
ABR ENSG00000159842	0.866976	1.11183	0.874424	0.906053	0.858311	0.721677	0.873886	1.10143	0.970919	1.04947
ABRA ENSG00000174429	1.25147	0.937897	0.958575	1.04203	1.01643	1.02819	1.15127	0.988405	0.916372	1.28329
ABRACL ENSG00000146386	0.907057	1.02553	0.891925	1.04208	1.15497	0.811964	0.909126	1.05538	0.809986	1.16454
ABT1 ENSG00000146109	1.00677	0.857711	1.09592	1.03922	1.34928	0.918716	1.06492	1.23955	1.11363	1.02565
ABTB1 ENSG00000114626	1.10029	1.19469	1.1385	0.928733	0.915066	0.903153	1.03159	1.29328	0.845955	1.1761
ABTB2 ENSG00000166016	0.936875	0.891415	1.06137	1.14804	0.88312	1.09668	0.924202	1.03143	1.07751	1.03591
AC002429.5 ENSG00000236197	0.967025	1.03502	1.01441	0.852547	1.1462	1.21255	0.94605	1.18067	0.832485	1.03553
AC004381.6 ENSG00000005189	0.807613	0.830495	1.11243	0.880214	1.00327	1.06023	0.872735	1.09882	0.860659	1.12552
AC004754.3 ENSG00000269881	1.08473	0.985452	0.900065	1.1312	0.767894	1.0233	1.08001	0.945741	0.98791	0.806037
AC005281.1 ENSG00000226690	0.931787	1.19473	0.802465	1.20649	1.05292	0.931156	0.927181	0.85263	1.02853	0.915641
AC005480.1 ENSG00000279461	1.2285	1.0855	0.794355	1.053	1.06762	1.05813	1.01331	1.02653	1.05223	0.877983
AC006116.20 ENSG00000267710	0.888483	1.29357	0.869448	1.00222	0.849312	1.14522	1.02163	1.09439	0.856103	1.09824
AC006386.1 ENSG00000279115	1.08059	0.636745	1.06436	0.736254	0.828195	0.857334	0.864826	0.829654	0.857336	0.83163
AC006994.3 ENSG00000279317	1.10085	1.19033	0.972005	1.09046	1.14502	1.10078	0.971034	0.97453	1.04477	1.25585
AC007906.1 ENSG00000279018	0.777968	1.11789	0.987721	0.977778	0.934472	0.782108	1.04264	0.988337	0.992912	1.20055
AC008074.1 ENSG00000279644	1.02645	0.977031	0.902126	1.01577	1.19406	1.22208	0.883768	0.945087	0.851586	0.882933
AC008522.1 ENSG00000279232	1.04857	1.22777	0.973762	1.01999	1.07441	1.10693	0.82498	1.23027	1.18178	0.994171
AC008686.1 ENSG00000280221	0.769672	0.888962	1.30167	1.02869	0.944683	0.959538	1.25143	1.09088	1.09827	1.11744
AC009014.3 ENSG00000271824	0.79061	0.963949	1.14027	1.07807	0.998985	0.906721	0.846063	1.04161	1.00726	0.862174
AC010731.4 ENSG00000235118	1.16272	1.09069	1.18154	1.16665	0.951685	1.05757	0.863776	1.07314	0.925896	1.18949
AC012005.1 ENSG00000279274	1.07737	1.06977	1.12423	0.960428	0.844679	0.954485	1.11634	1.25618	0.978105	1.11737
AC012005.2 ENSG00000279287	1.08	0.995519	0.881134	1.07641	0.883168	1.1667	1.00138	1.08964	0.875087	1.03243
AC012363.1 ENSG00000281676	0.930013	0.894951	1.09982	0.850219	0.986219	1.31407	0.958353	1.08125	0.868706	1.04365
AC013461.1 ENSG00000091436	0.929836	0.885787	0.960853	0.909393	0.998076	1.05096	1.20171	0.985729	0.933373	1.06556
AC016549.1 ENSG00000281325	0.962127	0.956194	0.993444	0.953521	0.896005	0.883031	0.985952	1.15087	1.41975	1.23927
AC016577.1 ENSG00000279646	0.889625	0.914428	0.97961	1.10113	1.00164	0.810027	1.34972	0.891376	1.11432	1.00698
AC018512.1 ENSG00000279808	0.967339	0.864682	0.990324	0.955685	0.691026	1.0538	1.13533	1.12668	1.28971	0.866563
AC025335.1 ENSG00000179859	0.890221	0.884888	0.764202	0.934419	0.885654	1.11225	0.916154	1.08108	1.16772	1.19201
AC055866.1 ENSG00000281079	0.84245	0.85838	0.71639	0.93702	0.920905	1.37475	0.982394	0.940866	0.901836	1.11344
AC069063.2 ENSG00000279380	0.886226	1.05827	0.897916	0.813146	1.02635	0.958041	1.06362	1.03613	0.939072	0.996003
AC073130.2 ENSG00000281656	0.940797	0.865422	0.704314	0.928934	0.866135	0.98587	1.11156	1.12211	1.02049	0.91579
AC073657.1 ENSG00000279937	1.04902	0.8597	1.12464	0.666033	1.18902	0.89117	1.14272	0.9523	0.873513	1.00355
AC074033.1 ENSG00000281137	0.982579	0.916455	0.930665	0.919373	1.25121	0.845574	0.904531	1.02794	0.983803	1.01217
AC090498.1 ENSG00000279483	1.5385	0.819563	1.09874	0.85994	1.05386	0.705725	0.96025	0.867164	0.870011	0.96581
AC104304.4 ENSG00000283473	1.02709	1.0423	0.819961	1.13566	0.974877	1.03591	1.05066	1.00051	0.797281	0.97519
AC104389.2 ENSG00000279824	0.959049	0.978359	1.15745	1.09004	0.894298	0.977524	0.729937	0.901579	0.947398	0.832707
AC104981.1 ENSG00000278938	1.23068	1.37535	0.758039	1.03662	0.853756	1.13548	0.861767	0.950559	1.14811	0.769931
AC105009.1 ENSG00000281855	1.17783	0.79483	1.15309	0.863046	0.796698	1.04483	0.921421	0.990357	0.924386	1.06821
AC105052.1 ENSG00000279168	0.881772	1.01427	0.89612	1.24718	0.87424	1.07617	0.822229	1.02826	1.00788	0.90818
AC109486.1 ENSG00000280447	0.931428	0.77813	1.0805	1.31573	0.865787	0.787624	0.820386	1.17622	1.33942	1.24773
AC109829.1 ENSG00000233438	1.13394	0.905566	0.976123	1.12804	1.00797	0.942148	1.0268	0.815853	1.11739	1.03386
AC110615.1 ENSG00000279909	0.823156	1.06161	1.14004	1.15722	1.18523	1.02243	1.15647	1.06963	1.02097	1.1204
AC113404.1 ENSG00000254893	0.775664	0.947761	1.00295	1.16457	0.821061	1.02363	0.95034	1.07471	0.971476	0.949052
AC131097.4 ENSG00000216921	0.935266	0.979497	0.976154	1.0668	0.945619	1.31267	0.841494	0.786463	0.850633	1.06504
AC138517.6 ENSG00000283288	1.07789	1.20602	1.10425	0.804464	1.11627	1.20625	0.953494	1.01236	1.11278	0.816863
AC138969.4 ENSG00000183889	0.811149	0.743517	0.979803	0.856237	1.06997	0.913865	0.843751	0.72057	1.09074	1.16183
AC241377.1 ENSG00000281741	1.1084	1.04015	0.91784	1.12791	0.92187	0.890844	1.18871	1.01484	1.00516	1.00972
AC241585.1 ENSG00000281571	1.04783	0.929445	0.873389	0.831799	0.906231	0.942298	0.734133	0.742128	1.10671	0.952397
AC243756.1 ENSG00000270339	0.735712	1.0023	0.846603	1.01796	1.06874	0.873084	0.823948	1.05421	1.30381	1.22534
AC245100.1 ENSG00000280649	0.952091	0.794534	0.92226	1.17548	1.04404	1.11386	0.991179	0.744932	0.913473	1.04873
ACAA1 ENSG00000060971	1.18867	1.12111	0.861156	0.878508	1.0525	0.632152	0.865564	1.06547	0.991557	1.12962
ACAA2 ENSG00000167315	0.692016	1.10862	0.758232	0.805999	1.20216	0.731047	0.885098	0.661398	0.924983	0.81969
ACACA ENSG00000278540	0.971194	1.07627	1.21657	1.02606	0.933937	0.876401	1.1473	0.978841	0.937453	0.991048
ACACB ENSG00000076555	0.580706	0.998719	1.02685	1.06265	1.02582	1.01193	1.08991	0.988643	0.968201	1.19046
ACAD10 ENSG00000111271	0.884379	0.832167	0.99748	0.749384	0.987419	1.39893	0.872068	1.33645	0.912099	1.06053
ACAD11 ENSG00000240303	1.06341	1.13653	0.849949	1.27232	1.28307	1.2116	0.8804	0.812479	0.960239	0.95226
ACAD8 ENSG00000151498	0.958621	1.23314	0.972917	0.769818	1.10739	0.808882	0.951838	0.863716	1.02038	1.23282
ACAD9 ENSG00000177646	0.904723	1.04538	0.787606	1.02014	1.06902	0.775971	0.881426	0.88271	0.902337	1.01034
ACADL ENSG00000115361	0.818259	1.03308	0.97591	1.02815	0.905304	0.856178	0.73935	0.873849	1.15717	1.03207
ACADM ENSG00000117054	0.969402	1.03784	1.09017	1.00885	1.10937	0.677904	1.09352	1.19358	1.03143	0.77017
ACADS ENSG00000122971	0.993112	0.90374	1.27092	1.11549	0.87836	1.03962	0.879296	1.04059	0.941257	1.11581
ACADSB ENSG00000196177	0.928064	0.852055	0.820911	0.878979	0.893504	0.828567	1.17685	0.921892	1.06335	1.00805
ACADVL ENSG00000072778	1.07077	0.967868	1.19053	1.21103	0.904569	1.28712	0.961802	1.23191	1.10821	1.335
ACAN ENSG00000157766	1.07705	0.975811	1.70725	0.821114	0.981416	0.92181	1.21791	0.903158	0.937797	0.826175
ACAP1 ENSG00000072818	1.10188	0.911889	0.847826	0.968895	1.05343	0.983979	0.720133	0.88845	0.893957	0.7656
ACAP2 ENSG00000114331	1.04549	1.18347	1.00664	0.932409	0.923917	0.898298	0.945226	0.982146	1.03008	1.06634
ACAP3 ENSG00000131584	1.01816	0.80335	0.921558	0.824312	0.854508	0.897088	1.33308	1.33047	1.02439	0.8369
ACAT1 ENSG00000075239	0.940453	1.02733	1.35063	1.2887	1.11284	1.17668	0.969067	0.961347	1.17746	1.04743
ACAT2 ENSG00000120437	1.19068	0.899039	0.915544	0.975606	0.932022	1.14736	0.932336	1.11412	0.638756	1.0641
ACBD3 ENSG00000182827	0.782861	1.10709	1.08418	1.01178	0.990799	1.09452	0.968112	0.776546	0.964556	0.958504
ACBD4 ENSG00000181513	0.960036	0.986105	1.18392	0.98781	0.868029	0.853894	0.841942	0.678467	1.1153	1.17873
ACBD5 ENSG00000107897	1.34757	0.979419	1.06729	1.16853	1.21422	0.836585	0.947488	1.05038	1.03576	0.939822
ACBD6 ENSG00000230124	1.18125	1.15592	1.44859	0.922047	0.769016	0.727906	0.980717	0.963157	0.926653	0.809319
ACBD7 ENSG00000176244	1.00655	0.958095	0.989602	0.868135	0.958649	0.910811	1.10681	1.08241	1.1671	0.778861
ACCS ENSG00000110455	1.15914	1.13767	1.238	1.16295	1.02047	0.794004	0.752547	0.877151	0.921151	0.9949
ACD ENSG00000102977	0.732353	0.828249	1.05475	0.874603	1.04969	1.01658	1.01653	1.04863	1.03613	0.866442
ACE ENSG00000159640	0.979274	1.39365	1.02876	1.18312	0.749377	0.877374	1.02648	1.1918	0.721709	0.858357
ACE2 ENSG00000130234	1.0405	1.20229	1.1384	1.13828	0.898674	0.966867	0.913393	0.800119	1.36344	1.18095
ACER1 ENSG00000167769	1.02517	0.959377	0.92216	1.26682	0.833482	0.886503	1.04821	0.824298	0.965202	1.04856
ACER2 ENSG00000177076	0.99677	0.967013	1.18616	1.04152	0.994132	0.800473	1.30579	0.996702	1.17434	1.16177
ACER3 ENSG00000078124	1.22323	0.934862	0.757399	0.878817	0.993086	1.02562	1.23914	1.09562	1.29178	0.925436
ACHE ENSG00000087085	1.18399	1.22044	1.06082	0.839629	0.830993	0.807336	1.01959	1.11653	1.17681	1.26663
ACIN1 ENSG00000100813	1.12614	0.985042	1.12871	0.753542	0.991971	0.907555	0.818548	1.18809	1.06612	0.839787
ACKR1 ENSG00000213088	0.93724	0.744174	1.37524	0.766614	0.848299	1.26492	0.983946	1.00336	1.13084	0.940455
ACKR2 ENSG00000144648	1.00537	0.737301	1.20583	1.46525	0.902175	0.715102	1.08088	0.740819	1.08422	0.932498
ACKR3 ENSG00000144476	1.01307	0.904701	1.00696	0.832487	0.956063	0.798349	1.00089	1.27114	0.937903	0.955387
ACLY ENSG00000131473	1.02125	0.858918	1.02196	0.861489	1.17847	0.951446	0.983405	1.0975	1.12784	0.784438
ACMSD ENSG00000153086	1.14169	0.939965	1.02083	0.91995	0.878592	0.919857	0.969832	0.978765	1.07186	0.74492
ACO1 ENSG00000122729	0.923716	0.852598	0.856092	1.24348	1.0419	0.995106	1.08707	0.900238	1.08005	0.938382
ACO2 ENSG00000100412	0.858065	0.999821	0.856747	0.965762	0.926639	1.00749	1.19395	0.940154	0.921119	0.935516
ACOT1 ENSG00000184227	0.786135	0.812137	1.03689	0.970874	1.20306	0.87099	0.699966	1.07521	1.00024	1.01176
ACOT11 ENSG00000162390	1.17158	1.03511	0.864246	1.20433	0.805901	0.948104	1.04425	1.1512	1.33458	1.11645
ACOT12 ENSG00000172497	1.2477	0.726116	1.17173	1.06057	1.11749	1.21323	0.881622	1.1118	0.804868	0.960821
ACOT13 ENSG00000112304	1.23741	0.878427	1.02696	1.03884	0.803109	0.932871	0.923398	1.15871	1.15533	0.988066
ACOT2 ENSG00000119673	0.845408	1.05131	1.16624	0.996699	0.975387	0.847858	0.960198	1.4426	0.778881	0.90104
ACOT4 ENSG00000177465	1.03809	0.966673	0.836252	1.02938	1.02799	0.819235	0.890346	0.923973	0.792909	1.00764
ACOT7 ENSG00000097021	0.916469	1.02841	1.03167	1.03787	0.854789	1.13897	0.859967	0.904004	0.900607	0.954821
ACOT8 ENSG00000101473	0.906612	1.09526	1.03966	1.10592	1.03091	1.27262	0.922359	1.15905	1.15462	0.889106
ACOT9 ENSG00000123130	0.855769	1.12534	1.20596	0.850526	0.988309	1.00282	0.98463	1.05151	1.01469	1.0374
ACOX1 ENSG00000161533	1.2064	1.01614	1.03906	0.930104	0.815949	1.09345	0.932493	0.924395	1.20764	1.02985
ACOX2 ENSG00000168306	0.98146	0.894098	0.756801	1.4142	0.84454	0.878874	0.954328	0.986979	1.15565	0.991906
ACOX3 ENSG00000087008	1.15772	0.935926	1.10972	0.887583	0.83181	1.11058	0.898833	1.06736	0.986936	0.77475
ACOXL ENSG00000153093	0.818176	0.952442	0.960961	1.36546	0.942044	1.00864	0.834409	1.02266	0.969062	1.00028
ACP1 ENSG00000143727	1.09591	0.830497	0.776647	1.11667	0.877182	0.922762	0.816807	1.01535	1.24511	0.919486
ACP2 ENSG00000134575	1.08022	0.86794	0.811437	0.802556	0.99211	1.22729	0.760759	0.7815	1.02248	0.862573
ACP5 ENSG00000102575	1.01022	0.798292	1.01831	1.08334	0.760493	1.11159	0.898958	1.05108	0.956728	1.1931
ACP6 ENSG00000162836	0.764452	1.2058	1.1071	1.15783	0.716319	0.935262	1.21375	0.908358	1.17022	1.04087
ACP7 ENSG00000183760	1.12582	1.02401	0.856455	1.32893	0.940918	1.25567	0.89162	0.975554	1.0726	0.83266
ACPP ENSG00000014257	0.895408	0.883537	1.19679	1.12104	0.834085	0.948085	1.30997	1.05796	0.923254	0.863423
ACPT ENSG00000142513	1.24058	0.998685	0.995826	0.775438	1.30937	1.03957	1.02988	1.00047	1.04965	0.748948
ACR ENSG00000100312	0.81364	0.969494	1.18152	1.00868	1.05193	1.09413	0.964795	0.824065	0.980479	0.963711
ACRBP ENSG00000111644	0.998781	0.868832	0.872163	0.816901	0.871616	1.12368	0.97688	1.08947	0.789262	0.852438
ACRC ENSG00000147174	0.924547	0.980064	0.903963	1.1648	1.10275	0.996485	0.797928	0.776385	0.805539	0.917331
ACRV1 ENSG00000134940	0.940898	0.885355	0.768879	1.26444	0.88715	0.977635	1.00101	1.30599	0.903005	1.20567
ACSBG1 ENSG00000103740	0.959265	0.965154	0.947898	0.906344	0.680578	1.12132	1.07213	1.00857	1.04097	0.862687
ACSF2 ENSG00000167107	0.945471	0.812051	0.799345	0.963902	1.15915	0.955699	1.13495	1.04488	1.27759	0.958321
ACSF3 ENSG00000176715	0.891483	1.3021	1.14332	1.20964	1.25369	0.849749	1.16386	0.947721	1.19379	1.13899
ACSL1 ENSG00000151726	1.2172	0.85643	0.841028	0.995187	1.17281	1.19	1.09726	1.15304	0.883209	0.87247
ACSL3 ENSG00000123983	0.921881	0.98724	0.807811	0.574526	1.56121	0.807299	1.17309	0.939946	1.07307	1.08603
ACSL4 ENSG00000068366	0.855061	1.09141	1.07814	0.892984	0.952366	1.07653	0.979663	1.16914	1.03272	1.09004
ACSL5 ENSG00000197142	0.79809	1.19013	1.03589	1.22225	1.07066	0.784127	1.17394	0.78347	0.953686	0.877445
ACSL6 ENSG00000164398	0.677682	1.09438	1.04161	0.853261	1.01767	1.00261	0.970867	0.682433	0.885007	0.973961
ACSM1 ENSG00000166743	0.944795	0.704939	0.834191	1.20996	1.27844	1.00056	0.729209	0.742564	1.38984	0.922814
ACSM2B ENSG00000066813	0.83271	1.11637	1.12287	1.08178	1.05202	0.971435	1.16093	0.82322	0.885637	0.807559
ACSM3 ENSG00000005187	1.03013	1.02304	1.11872	0.714409	0.902583	1.21376	0.994904	0.723435	0.921459	0.839058
ACSM4 ENSG00000215009	0.720413	1.24443	1.01203	0.864497	1.15064	0.904058	1.05279	1.05449	0.934812	0.952942
ACSM5 ENSG00000183549	1.07508	0.925598	0.884511	1.1479	0.707735	0.891727	0.864517	0.949815	0.753883	1.14606
ACSM6 ENSG00000173124	0.887022	1.18211	1.06052	0.689849	1.00748	0.974811	0.872748	0.95231	0.854722	1.16069
ACSS1 ENSG00000154930	0.920758	1.07146	0.939863	1.09275	0.999184	0.918756	1.064	0.720897	1.03728	0.813069
ACSS2 ENSG00000131069	0.947105	0.776651	0.707533	1.01715	1.0983	0.776001	1.07648	0.882503	1.18044	1.11061
ACSS3 ENSG00000111058	1.02472	0.963415	0.896454	0.933885	0.863098	0.759067	1.07008	0.913197	0.750573	1.18184
ACTA1 ENSG00000143632	1.07626	1.04099	0.898495	0.850929	0.922224	0.772449	1.01999	0.956044	0.975564	0.944512
ACTA2 ENSG00000107796	1.43462	1.03038	1.01097	0.880733	0.934856	1.16615	1.2326	0.838968	0.966502	0.682076
ACTB ENSG00000075624	1.94566	1.71207	1.77472	1.11295	1.13744	0.808362	1.16659	0.480547	1.42419	1.05323
ACTBL2 ENSG00000169067	0.966754	0.796943	1.19716	1.03233	0.954076	1.09865	1.03871	0.818936	1.29492	0.97516
ACTC1 ENSG00000159251	1.16244	1.16807	0.926947	1.19636	1.07284	1.18838	0.968291	1.06538	1.09257	0.883546
ACTG1 ENSG00000184009	0.976887	0.834782	1.04165	0.960734	1.13359	0.719797	1.85868	1.06992	1.36145	0.875428
ACTG2 ENSG00000163017	1.8559	0.92407	0.693374	0.858409	1.2515	0.877812	1.11323	0.911534	0.905996	0.559673
ACTL10 ENSG00000182584	0.978915	0.95114	1.03862	0.969862	1.02497	0.815854	0.974925	1.10859	1.0909	0.782255
ACTL6A ENSG00000136518	1.0552	1.06592	1.07601	1.13797	0.960479	1.37959	1.0337	1.00062	1.12056	1.01442
ACTL6B ENSG00000077080	0.860343	1.05111	0.71635	1.18262	0.867728	0.951949	0.767291	1.15889	1.04849	0.975031
ACTN1 ENSG00000072110	0.825816	0.863826	0.990707	0.877755	0.879559	1.00505	1.40457	0.96993	0.78182	1.10567
ACTN2 ENSG00000077522	1.11539	0.969594	0.93216	1.20879	0.898887	1.14814	0.95537	0.992439	0.884931	0.780193
ACTN3 ENSG00000248746	0.977564	0.982606	0.895807	1.03584	0.901293	1.03514	0.993595	0.887397	0.924308	0.739922
ACTN4 ENSG00000130402	0.864572	1.15268	0.696984	1.10601	1.19718	1.30161	1.17118	0.856872	0.832752	0.980658
ACTR10 ENSG00000131966	1.15548	0.945203	0.921903	1.0746	0.997828	1.07505	1.09582	0.847048	1.04577	0.855617
ACTR1A ENSG00000138107	0.999121	0.863164	0.903568	0.726259	0.763342	1.04939	1.05111	0.917379	1.06302	1.11054
ACTR1B ENSG00000115073	1.34619	0.989607	1.5112	1.16843	1.02557	0.928759	0.834891	0.92466	1.1547	0.851219
ACTR2 ENSG00000138071	0.840726	0.776815	0.967279	0.978203	0.860478	0.988481	0.862833	1.3423	0.908253	1.18503
ACTR3 ENSG00000115091	1.39018	1.11067	1.13283	0.922596	1.03394	0.883198	0.767757	0.8997	0.883165	0.989614
ACTR3B ENSG00000133627	1.05789	0.872057	0.750882	0.818934	0.941871	0.883667	0.75145	0.991069	0.897202	0.969045
ACTR3C ENSG00000106526	0.943736	0.879659	0.971273	1.03346	0.830238	1.00309	1.11337	1.17202	0.877307	0.851768
ACTR5 ENSG00000101442	1.1407	1.23644	1.4061	0.987589	0.977303	0.96641	1.06545	1.09187	0.920158	0.853941
ACTR6 ENSG00000075089	0.763517	1.26897	1.04855	0.948553	1.04451	1.04471	1.05385	0.81063	1.33412	1.22997
ACTR8 ENSG00000113812	1.12258	1.08391	0.840299	0.943239	0.890971	1.23942	1.12584	0.885838	0.941181	1.05316
ACVR1 ENSG00000115170	1.10143	0.924985	0.898101	1.06447	0.851914	0.866982	1.50783	1.01042	1.34046	0.822043
ACVR1B ENSG00000135503	0.86474	1.33256	1.09195	0.936864	1.16304	1.18782	1.13361	0.976936	0.706267	0.739527
ACVR1C ENSG00000123612	1.07224	0.982256	0.956554	1.01684	0.972016	0.823985	0.845077	1.07746	0.991216	0.839538
ACVR2A ENSG00000121989	0.916621	0.733271	1.03655	0.923913	1.0678	1.03835	1.12145	1.05988	0.991061	0.837417
ACVR2B ENSG00000114739	0.973178	1.21401	0.965206	1.00116	0.869759	1.11445	0.989504	0.990377	1.24437	1.03567
ACVRL1 ENSG00000139567	0.990077	1.06266	1.04604	1.07178	0.986861	1.18743	0.949723	0.98542	1.07597	1.03683
ACY1 ENSG00000243989	0.850426	1.14446	0.804693	1.00283	1.08864	0.98399	0.73562	0.836516	1.21729	0.924247
ACY3 ENSG00000132744	1.15025	1.18111	1.10528	0.929576	0.982451	0.948804	1.09246	1.03788	0.849814	1.1023
ACYP1 ENSG00000119640	0.957198	1.10451	1.0648	0.863965	0.798781	0.868399	1.04321	1.04685	0.886547	0.995781
ACYP2 ENSG00000170634	0.879728	1.01705	0.858828	0.899938	0.800789	1.13286	1.17653	1.16137	1.12155	1.00627
ADA ENSG00000196839	1.03632	1.11391	0.808781	0.992345	1.00307	1.16201	0.888432	1.26208	0.933608	0.921714
ADAD1 ENSG00000164113	0.90974	1.0141	0.903973	1.1425	0.976436	0.821779	0.855663	0.925099	1.27882	1.15834
ADAD2 ENSG00000140955	0.768637	0.866838	0.955915	0.735452	1.03003	0.849609	0.878668	1.13995	0.917908	1.07135
ADAL ENSG00000168803	0.971003	0.810777	0.895921	1.08346	1.04618	0.786269	0.933379	1.00508	1.31721	1.08864
ADAM10 ENSG00000137845	1.17318	0.942766	0.906828	0.926632	1.29975	0.962046	1.26759	0.943115	1.20186	0.899817
ADAM11 ENSG00000073670	1.09347	0.733491	0.661566	1.16064	1.09771	0.860336	0.950738	1.16445	1.11031	1.06363
ADAM12 ENSG00000148848	1.01845	0.962975	1.1146	1.14755	0.910589	1.00206	1.04627	0.967235	0.807225	0.933403
ADAM15 ENSG00000143537	1.23012	0.79446	0.944963	0.919344	1.01883	1.11814	0.977567	1.23479	1.237	0.981849
ADAM17 ENSG00000151694	1.24668	1.24758	0.861547	0.980119	0.927764	1.01852	1.23639	0.976178	0.879076	0.988984
ADAM19 ENSG00000135074	1.05001	1.06427	1.05586	0.753455	1.007	0.994702	1.12762	0.706961	0.939692	0.596213
ADAM2 ENSG00000104755	1.33559	0.998731	0.885	1.01381	0.763015	1.0252	0.915995	0.988767	0.892624	1.20864
ADAM20 ENSG00000134007	0.944641	0.855853	1.06183	1.11603	0.99112	1.0329	0.85868	1.2007	0.935346	1.02629
ADAM22 ENSG00000008277	0.910741	0.89544	0.933957	0.928473	0.761321	0.811063	1.18628	1.09375	1.09722	1.22509
ADAM23 ENSG00000114948	0.945334	0.978723	0.943832	1.02822	0.89557	0.908897	0.918123	0.892535	1.21028	1.16051
ADAM28 ENSG00000042980	1.27328	0.991374	1.06172	0.893928	1.02316	1.23018	1.04108	1.06181	1.03868	0.867914
ADAM29 ENSG00000168594	1.07983	0.696765	0.883029	1.36044	1.17529	1.00964	1.05193	0.884152	0.982118	1.0168
ADAM30 ENSG00000134249	0.900084	1.07432	0.954057	0.962079	1.07403	1.12525	1.11509	0.953042	0.977596	1.1158
ADAM32 ENSG00000197140	1.13876	0.947093	1.25738	1.18223	1.0012	0.967029	1.2565	1.03575	1.01772	1.11421
ADAM33 ENSG00000149451	1.03236	1.0212	0.766217	0.891618	1.2317	0.996794	1.06971	1.05763	0.875803	1.26811
ADAM7 ENSG00000069206	1.27555	1.12733	0.955965	0.942035	1.00773	0.90261	0.815222	0.659689	1.21663	0.991739
ADAM8 ENSG00000151651	0.731814	0.94467	1.03463	0.969927	1.04425	1.1064	0.962899	1.10624	0.873508	0.940805
ADAM9 ENSG00000168615	1.15597	0.938464	1.20239	0.880136	1.01775	1.03039	0.905362	1.11281	0.96816	1.11484
ADAMDEC1 ENSG00000134028	1.04636	0.925924	0.82913	0.988513	0.793345	1.12414	1.13861	0.877263	1.07616	0.9106
ADAMTS1 ENSG00000154734	1.34352	0.989321	1.36545	1.06427	0.98895	1.14844	0.816819	0.833065	1.0489	1.03093
ADAMTS10 ENSG00000142303	1.05232	0.941781	1.07584	1.03479	0.96509	0.787651	0.980574	0.832619	1.26729	1.49444
ADAMTS12 ENSG00000151388	1.12444	0.937176	1.00514	1.07155	0.97096	0.990937	0.819582	0.849706	0.992426	0.843116
ADAMTS13 ENSG00000160323	0.961613	1.08798	1.00412	1.08349	1.19301	0.986908	0.886682	1.30111	0.996599	0.892174
ADAMTS14 ENSG00000138316	1.05556	1.08752	0.881549	0.967451	1.07175	1.08491	0.83525	1.26991	1.01559	1.02652
ADAMTS15 ENSG00000166106	1.00856	1.00845	0.898849	0.680863	0.765356	0.951914	0.894803	1.20779	1.04996	1.3105
ADAMTS16 ENSG00000145536	1.06082	1.00611	1.20255	0.940199	1.24172	0.861607	0.905037	0.967795	1.12219	1.13672
ADAMTS17 ENSG00000140470	1.15216	1.03536	1.08871	0.800299	1.02407	0.96442	1.19871	0.908722	0.973609	0.96629
ADAMTS18 ENSG00000140873	1.0187	1.04974	0.964225	0.795323	0.934775	1.23022	1.06372	0.825601	0.817546	1.22868
ADAMTS19 ENSG00000145808	1.05464	0.881133	1.02453	0.83335	0.95898	1.18839	0.978831	1.06153	1.16897	1.08246
ADAMTS2 ENSG00000087116	1.03349	0.898012	1.2099	1.18557	0.8793	1.36099	1.26707	1.03691	1.01478	0.963063
ADAMTS3 ENSG00000156140	1.30997	0.965675	0.893772	1.0233	0.913637	1.01491	1.29554	1.03942	0.953706	1.03438
ADAMTS4 ENSG00000158859	1.74998	0.934212	0.840431	0.732218	1.29675	1.08588	1.09625	1.06081	0.948363	0.866844
ADAMTS5 ENSG00000154736	0.873555	0.899219	1.10204	1.08777	1.18426	1.02256	1.01597	0.907154	0.900963	0.887772
ADAMTS6 ENSG00000049192	0.906736	1.05262	0.980804	1.05904	1.20558	0.759275	0.989214	1.38673	1.08555	1.0478
ADAMTS7 ENSG00000136378	0.898141	0.964099	0.768904	1.12341	0.905633	1.07002	1.11661	0.869266	1.16701	0.935347
ADAMTS8 ENSG00000134917	1.16681	0.804623	1.08165	0.812274	0.952636	1.16886	0.809263	0.926361	1.19697	1.2189
ADAMTS9 ENSG00000163638	1.05611	0.839335	0.90981	1.11653	0.900501	0.808626	0.819661	1.00312	1.03629	1.01285
ADAMTSL1 ENSG00000178031	0.855882	0.729036	1.01078	0.888382	0.837807	0.649948	1.08412	0.929715	1.118	0.893699
ADAMTSL2 ENSG00000197859	0.811943	0.860566	1.17326	0.91752	0.857473	1.01306	1.06901	0.898903	0.873423	1.27385
ADAMTSL3 ENSG00000156218	1.00185	1.11797	0.970822	1.24274	1.03808	0.960716	1.10197	0.979298	0.875646	1.08597
ADAMTSL4 ENSG00000143382	0.858008	0.943013	0.806599	0.963918	1.19559	0.951089	0.835278	0.980743	1.05053	0.9127
ADAMTSL5 ENSG00000185761	1.09563	1.22918	0.874229	0.954815	1.05692	1.0499	1.03015	0.812472	0.839339	1.03704
ADAP1 ENSG00000105963	0.833291	0.728183	1.31421	0.677668	0.753072	1.17191	0.908884	1.06765	1.05913	0.923909
ADAP2 ENSG00000184060	0.778574	0.912925	0.769753	0.837356	0.866613	1.04462	1.23341	1.36009	1.02344	1.06626
ADAR ENSG00000160710	1.05796	0.767504	0.925487	1.23915	0.653141	0.975765	1.42053	0.876407	1.16147	0.939397
ADARB1 ENSG00000197381	0.991772	0.915603	0.704174	0.876593	0.838445	0.910798	0.822198	0.806712	1.14063	0.95289
ADARB2 ENSG00000185736	0.946732	0.773266	0.897054	0.850676	1.13483	0.950953	1.10601	1.27603	1.06821	0.73555
ADAT1 ENSG00000065457	1.18262	0.991704	0.861307	1.30699	0.783425	1.10936	0.98407	0.995741	0.773699	0.756855
ADAT2 ENSG00000189007	0.821751	0.917502	0.909334	0.806793	0.755264	0.868518	1.07283	1.2236	1.18516	0.881722
ADAT3 ENSG00000213638	0.842169	0.944158	0.973734	1.34043	0.835794	1.08547	1.03469	0.961371	0.942694	0.997788
ADCK1 ENSG00000063761	0.980707	0.886723	1.12462	0.825025	0.884219	1.21212	0.971796	0.744084	1.29721	1.00174
ADCK2 ENSG00000133597	0.954056	1.16787	0.720332	1.02254	0.905303	0.817316	0.988465	0.941643	1.03437	0.866295
ADCK3 ENSG00000163050	1.0154	1.21707	0.860778	1.05531	0.928243	1.10458	1.09328	1.27938	0.70493	1.03676
ADCK4 ENSG00000123815	1.30818	0.812538	0.751628	0.723959	0.992026	0.882328	0.851681	1.27779	0.973552	1.00295
ADCK5 ENSG00000173137	1.04537	1.09188	0.840894	1.04462	0.931449	0.996807	1.08944	1.01818	1.17517	1.17945
ADCY1 ENSG00000164742	0.954125	1.1323	1.08259	0.799464	1.06208	1.01173	1.1501	1.29695	1.03075	0.980583
ADCY10 ENSG00000143199	1.02487	0.953697	0.844769	0.909526	1.00953	0.982705	1.29263	0.859175	0.682039	1.07413
ADCY2 ENSG00000078295	0.992796	0.957051	1.02752	1.01123	0.766253	1.05772	1.00672	0.906584	0.877805	1.09742
ADCY3 ENSG00000138031	1.12916	1.00539	0.935449	0.991059	0.84479	0.977796	0.786263	1.26985	1.14961	0.906617
ADCY4 ENSG00000129467	1.10021	0.902752	1.01322	0.963531	1.14214	0.914013	1.01513	0.79319	0.886061	1.29216
ADCY5 ENSG00000173175	0.963261	0.827659	0.654214	1.1467	1.13124	1.04103	1.05394	0.925943	1.07465	1.12028
ADCY6 ENSG00000174233	0.863335	1.14387	1.00214	0.698309	0.835664	0.948198	0.898873	0.86352	1.01503	0.881503
ADCY7 ENSG00000121281	0.811644	0.904673	1.08047	0.91887	0.794313	0.759966	0.947011	0.981804	0.946499	1.17025
ADCY8 ENSG00000155897	1.10685	1.06819	1.28476	0.895349	1.19145	1.03911	0.90246	0.98358	1.11427	0.911256
ADCY9 ENSG00000162104	1.16169	0.845056	1.08164	0.772534	0.935172	0.974806	0.978404	1.16216	0.781583	0.957914
ADCYAP1 ENSG00000141433	1.09804	0.832179	1.26654	0.85478	0.739189	1.0494	0.965661	1.17247	1.1607	0.854824
ADCYAP1R1 ENSG00000078549	0.835886	0.834689	0.819769	1.00669	1.12497	0.697777	1.09166	0.699728	1.00135	0.842434
ADD1 ENSG00000087274	1.18455	1.0471	1.13329	1.12604	0.837902	1.06156	0.800116	1.00479	1.01215	1.00229
ADD2 ENSG00000075340	1.12345	1.01186	0.855899	0.765673	0.816636	0.976707	0.926288	1.03465	1.20291	0.910049
ADD3 ENSG00000148700	1.04442	0.863375	0.878293	1.13631	1.02659	0.993171	1.1113	1.2987	0.863952	0.996103
ADGB ENSG00000118492	0.887439	1.28414	0.851851	0.951735	1.09671	0.865196	0.986343	1.41899	1.03505	1.02884
ADGRA2 ENSG00000020181	1.01376	1.22555	0.933954	1.07199	1.01116	1.22882	1.31463	0.805004	0.931708	1.1363
ADGRA3 ENSG00000152990	0.934884	0.973399	1.04468	0.979594	0.940105	0.905376	1.04546	0.973139	0.976472	0.992015
ADGRB1 ENSG00000181790	0.933914	1.14767	0.923431	0.88819	1.0536	1.27982	1.05358	0.95583	1.10538	1.07565
ADGRB2 ENSG00000121753	0.693936	0.934359	0.912104	0.954157	1.05613	0.934806	0.97588	1.14445	0.90111	1.01534
ADGRB3 ENSG00000135298	1.00572	1.1416	0.834698	0.650236	0.717265	1.15619	0.977424	1.15863	1.13607	1.03853
ADGRD1 ENSG00000111452	1.03255	1.02195	0.845316	0.935656	1.0561	1.21118	1.16744	1.14171	1.00251	0.790942
ADGRD2 ENSG00000180264	1.03585	1.00856	0.949767	0.999351	0.840419	0.968615	1.01617	0.806524	1.01558	0.851626
ADGRE1 ENSG00000174837	1.03553	0.887685	0.891002	0.985633	0.998325	0.81449	0.991958	0.934912	0.862466	1.1598
ADGRE2 ENSG00000127507	1.06494	0.834177	1.05533	1.0995	0.805927	1.04062	1.04145	0.921831	1.06524	1.16001
ADGRE3 ENSG00000131355	0.741976	0.775022	0.833859	1.1471	0.77462	0.878447	0.874369	1.21016	0.877474	1.32896
ADGRE5 ENSG00000123146	1.08117	1.00982	1.01206	1.04352	1.02495	0.818723	0.976374	0.894936	1.08056	1.17217
ADGRF1 ENSG00000153292	1.22547	1.10933	0.90452	0.803321	1.10691	0.888214	1.09101	1.24664	1.16813	1.02911
ADGRF3 ENSG00000173567	1.15028	0.856583	0.925288	0.842847	0.9981	1.10297	1.11692	1.08985	0.773246	1.25319
ADGRF5 ENSG00000069122	1.12373	0.865286	0.950825	0.853413	1.15689	1.05711	1.33203	1.08496	1.01938	0.877783
ADGRG1 ENSG00000205336	0.954627	0.834109	1.11643	0.853034	0.974147	0.938509	1.12576	0.960541	0.872519	1.03921
ADGRG2 ENSG00000173698	0.854497	0.848409	0.771726	1.13815	0.975631	0.894631	1.21787	1.31668	1.23964	1.05298
ADGRG3 ENSG00000182885	0.893369	0.85062	1.02216	0.784918	1.24181	0.925837	0.816688	0.98551	1.28575	1.14734
ADGRG4 ENSG00000156920	1.16329	0.848179	1.01083	0.869638	0.865951	0.986624	1.05861	1.07586	1.28371	1.1703
ADGRG5 ENSG00000159618	1.10026	1.01468	0.985029	1.04261	0.926084	0.844864	0.78751	1.08861	0.864962	1.21648
ADGRG6 ENSG00000112414	0.974016	0.578467	0.995509	0.960623	0.95175	1.00808	1.02156	0.861164	0.915566	1.13738
ADGRG7 ENSG00000144820	0.945594	1.07104	1.14174	0.798753	0.952973	1.15556	1.17768	1.11577	0.990968	0.81992
ADGRL1 ENSG00000072071	0.948742	1.02626	0.95874	0.897404	0.948516	0.76124	1.32487	0.894814	0.788281	0.879323
ADGRL2 ENSG00000117114	0.928273	1.10969	1.10773	0.935828	0.784668	0.91803	0.796815	1.06956	0.776892	0.962473
ADGRL3 ENSG00000150471	1.07623	0.950263	0.721729	1.01085	0.960799	0.880715	0.98918	0.990571	1.00103	1.03688
ADGRL4 ENSG00000162618	1.04431	0.935118	1.04827	0.726938	1.0511	1.10353	1.02973	1.22044	0.852072	1.06825
ADGRV1 ENSG00000164199	1.08896	0.95576	1.11741	1.03685	1.05799	0.805843	0.843507	0.951492	0.787087	1.18232
ADH1B ENSG00000196616	0.799928	1.35138	1.0809	1.19742	0.929678	0.974978	0.944032	0.990882	1.09281	0.849678
ADH1C ENSG00000248144	1.03121	1.02044	0.91074	0.830493	1.04575	1.00129	0.987025	1.00904	0.96984	1.03756
ADH5 ENSG00000197894	1.17943	1.10174	0.654272	1.01518	1.181	1.1649	1.04973	0.825163	1.05734	1.06703
ADH6 ENSG00000172955	1.08137	1.1969	1.40049	1.01417	1.07033	1.02369	0.895024	1.19093	0.841205	0.934396
ADHFE1 ENSG00000147576	1.16911	0.864499	0.961942	0.989878	1.03078	0.830796	1.28487	1.19892	0.903364	0.909496
ADI1 ENSG00000182551	1.02911	1.08708	1.44628	1.09924	0.939085	0.946257	0.906894	1.12943	0.920562	0.978465
ADIG ENSG00000182035	0.871776	0.975082	1.33291	0.872626	0.943226	0.982248	0.942706	0.94017	1.27121	1.00487
ADIPOQ ENSG00000181092	0.966226	1.03429	0.944276	0.96396	1.2103	0.993417	1.08927	1.07553	0.790907	1.01683
ADIPOR1 ENSG00000159346	0.971588	1.07829	0.893616	1.34389	1.01303	0.996323	0.641449	1.21291	0.928172	0.811993
ADIPOR2 ENSG00000006831	1.07329	0.956005	1.02048	1.25323	0.948152	1.01371	1.30544	0.909082	0.858476	0.971168
ADIRF ENSG00000148671	1.17805	1.03786	1.61468	0.983056	0.8321	0.804211	0.726404	0.963878	1.40417	0.875234
ADK ENSG00000156110	0.880561	0.819107	0.87032	0.986613	0.79638	1.07485	1.00495	1.17269	0.894336	0.794774
ADM ENSG00000148926	0.829963	0.852916	0.878255	1.06952	1.07684	0.988973	0.98272	1.04424	0.911475	0.964627
ADM2 ENSG00000128165	0.94838	1.02095	0.955833	0.868491	0.973694	0.953728	0.735153	0.800305	0.971997	0.990163
ADM5 ENSG00000224420	1.18998	0.995487	0.843934	0.817315	1.24143	1.04902	1.27789	1.15223	0.85782	1.15849
ADNP ENSG00000101126	1.08386	0.816296	1.00608	1.00105	1.16558	1.02854	0.940428	1.00645	1.12091	1.14601
ADNP2 ENSG00000101544	1.15196	0.98783	0.733518	0.902858	0.919799	1.16419	1.11952	1.06784	1.02286	1.12929
ADO ENSG00000181915	1.0733	1.0844	1.12035	0.719855	1.03057	1.13111	1.10514	0.980881	0.976713	1.00155
ADORA1 ENSG00000163485	0.968928	0.818591	1.10011	1.08126	1.03092	1.12602	0.991757	0.81972	0.943743	1.02434
ADORA2A ENSG00000128271	1.04717	0.923036	0.996012	0.93786	0.915332	1.03944	1.4235	0.930093	0.887868	1.26235
ADORA2B ENSG00000170425	0.993904	1.04409	1.26281	0.872579	0.930713	1.03411	0.903581	0.910375	0.944695	0.908419
ADORA3 ENSG00000282608	0.756376	1.11721	0.960706	1.13853	1.03725	0.994267	1.21244	0.748017	1.14626	0.962165
ADPGK ENSG00000159322	1.04485	0.924358	1.07581	0.859093	0.830715	0.890936	1.08766	0.85381	0.836827	1.06259
ADPRH ENSG00000144843	1.06679	0.914198	0.860759	0.909918	1.12815	0.937185	1.14203	0.924449	1.04509	1.09923
ADPRHL1 ENSG00000153531	1.29302	1.06705	1.29762	1.04908	1.08476	0.911449	0.710024	0.807398	0.844166	1.08958
ADPRHL2 ENSG00000116863	0.891284	1.17395	0.909291	0.758066	0.825979	0.85126	1.20375	0.98195	1.07621	0.964309
ADPRM ENSG00000170222	0.996334	1.13379	1.19118	1.19412	0.845042	0.898258	1.00628	0.926301	1.31868	1.01474
ADRA1A ENSG00000120907	1.1556	1.20485	1.61172	0.912189	1.11068	1.28358	1.1367	0.833067	1.22087	1.00146
ADRA1D ENSG00000171873	0.809599	1.22491	0.898035	1.06496	0.945771	0.998199	0.869248	0.82065	1.0132	0.984885
ADRA2A ENSG00000150594	0.897203	0.991381	1.2845	0.814635	1.10551	0.893904	0.971562	1.21698	0.933969	0.862686
ADRA2B ENSG00000274286	1.09353	0.930222	0.687968	1.08466	0.85499	0.93072	0.960597	0.961637	1.1399	0.637292
ADRA2C ENSG00000184160	1.16977	1.11632	1.55923	0.873785	0.883986	1.16009	0.938675	0.958875	0.957408	0.922016
ADRB1 ENSG00000043591	0.975922	0.829121	1.07459	1.00472	0.894136	0.722543	0.942917	0.888253	1.10941	1.2034
ADRB2 ENSG00000169252	1.07775	0.885656	1.01674	1.14383	0.948414	0.919788	0.780849	1.19347	1.16593	1.05732
ADRB3 ENSG00000188778	1.04669	1.05396	1.12635	0.927887	0.866048	1.0508	0.776868	0.762501	0.664877	1.0074
ADRM1 ENSG00000130706	0.977463	1.32161	1.22742	1.02777	1.15392	0.829669	1.13145	1.22769	0.936036	1.23342
ADSL ENSG00000239900	1.15127	1.02804	0.805946	1.1777	1.26229	1.15616	1.1177	1.03851	1.12992	0.98763
ADSS ENSG00000035687	0.984508	0.790421	1.0777	0.847981	0.830493	0.85186	0.99437	0.859224	0.889044	1.37178
ADSSL1 ENSG00000185100	0.954579	1.1778	0.891965	1.03535	0.917752	0.728744	1.04433	1.09719	1.05041	1.02104
ADTRP ENSG00000111863	1.15362	1.16578	1.10146	1.08834	1.10166	1.10335	0.986659	0.97113	1.02585	0.87328
AEBP1 ENSG00000106624	1.29069	0.915894	1.53161	0.869078	1.21369	0.882367	0.898482	1.00379	0.827953	1.01205
AEBP2 ENSG00000139154	0.934785	0.961761	1.37869	1.06916	0.997533	1.01868	0.911732	1.13401	1.14401	0.955279
AEN ENSG00000181026	0.923387	1.16357	1.30506	1.14521	1.0581	0.761286	1.02245	0.732931	1.15761	1.16678
AES ENSG00000104964	0.619547	1.43617	1.35848	1.17478	1.22516	0.922089	0.827019	0.90296	1.15353	0.798294
AF011889.5 ENSG00000241489	1.13055	0.985872	1.11596	0.916135	0.814047	1.04018	1.02848	0.938578	0.962479	0.950235
AF131216.1 ENSG00000280273	1.17591	0.776241	0.974981	0.903572	0.86954	0.89415	0.928039	0.913213	1.16742	0.95664
AFAP1 ENSG00000196526	0.648141	0.844506	0.95527	0.953709	0.949007	1.15196	1.1349	1.22411	1.07273	1.13854
AFAP1L1 ENSG00000157510	1.18713	1.20185	0.77954	1.11034	1.06629	0.820451	1.08423	0.930486	1.15192	1.13141
AFAP1L2 ENSG00000169129	0.762856	1.15614	0.903057	0.850588	1.07893	1.04606	1.09563	0.721674	0.90998	0.817461
AFF1 ENSG00000172493	1.05344	0.98075	1.00926	1.02404	1.06597	1.03546	0.906479	1.07678	0.966316	0.942098
AFF2 ENSG00000155966	1.04068	0.980832	1.20791	0.985422	0.804227	1.22504	1.19435	1.15077	1.10681	1.01896
AFF3 ENSG00000144218	0.999702	1.12938	0.94146	1.19327	0.844155	0.772326	0.944148	1.01714	0.814315	0.993525
AFF4 ENSG00000072364	1.27642	1.23917	0.882889	0.99717	0.819691	1.13703	0.946041	0.943218	0.894023	1.10895
AFG3L2 ENSG00000141385	1.2185	0.879695	0.848249	1.06721	1.26739	0.914637	0.898745	0.936478	0.865593	0.919104
AFM ENSG00000079557	1.29645	1.10937	0.896807	0.918512	0.775977	1.06077	0.883503	0.84997	1.12315	1.10582
AFMID ENSG00000183077	0.916382	1.08536	1.01658	1.07163	0.858011	0.778857	1.06169	0.821877	0.91404	1.02024
AFP ENSG00000081051	1.12919	0.727402	0.911515	0.959436	0.932983	0.726794	1.03063	1.10905	0.859262	0.954329
AFTPH ENSG00000119844	0.963331	0.910986	1.13378	0.829245	0.771825	0.851256	0.933363	1.05175	0.935995	1.18438
AGA ENSG00000038002	0.849961	1.01555	1.02203	1.28573	0.912082	1.01363	0.954248	0.99336	1.18003	1.07551
AGAP1 ENSG00000157985	0.922107	0.840616	1.2297	0.981131	0.71716	0.969571	1.11202	0.935341	0.950273	0.954389
AGAP14P ENSG00000279058	1.05518	1.00383	1.33404	1.16796	0.864847	0.964358	1.03237	1.08813	1.00098	0.944063
AGAP2 ENSG00000135439	1.03937	1.196	0.841097	0.932891	0.984047	0.904551	1.02939	1.27854	1.02189	0.912179
AGAP3 ENSG00000133612	0.908601	0.985262	0.715287	0.907949	1.04538	1.03265	1.28987	1.33707	1.01369	0.848338
AGAP4 ENSG00000188234	1.06091	0.877098	1.06467	0.975298	0.971214	0.982035	0.897011	0.930359	1.2948	1.08948
AGAP5 ENSG00000172650	1.25676	0.745356	1.10552	1.09649	1.01291	1.16663	1.00363	1.09488	0.992061	0.894596
AGAP6 ENSG00000204149	1.1426	1.05125	0.903252	0.920783	0.830623	1.15752	1.04571	1.00893	0.988311	0.835051
AGAP9 ENSG00000204172	0.981635	1.06511	0.950576	0.992132	1.16904	0.793744	0.88974	0.874818	1.06524	0.979598
AGBL1 ENSG00000273540	0.893346	1.11647	1.06533	1.14085	0.913162	0.944842	0.770842	1.06754	0.963117	0.745938
AGBL2 ENSG00000165923	1.21859	1.08688	1.07616	0.942876	1.00333	0.78227	1.06338	1.05533	0.914939	1.08438
AGBL3 ENSG00000146856	1.14731	1.0782	0.919407	1.16753	1.038	1.17051	1.26297	0.917124	0.838626	0.886234
AGBL4 ENSG00000186094	0.963518	0.889116	0.883133	1.25321	1.03923	0.936791	0.932521	1.00162	0.929485	0.817993
AGBL5 ENSG00000084693	1.15922	1.11828	1.12546	1.02363	1.07888	0.914419	1.03608	0.732352	1.24102	0.941828
AGER ENSG00000204305	0.731725	1.03913	0.954945	1.02944	1.02179	0.96653	1.10875	0.833909	0.964402	0.855663
AGFG1 ENSG00000173744	0.871123	0.785326	1.10278	0.922921	1.02006	1.25846	1.10892	0.82972	1.17296	0.949652
AGFG2 ENSG00000106351	0.892851	1.01885	1.13536	1.01864	1.07515	0.961944	0.991651	0.856116	1.1364	1.08448
AGGF1 ENSG00000164252	1.0667	1.09135	1.02053	1.14702	0.824991	0.950273	1.05637	1.01088	0.887105	1.14404
AGK ENSG00000006530	0.911427	0.774326	0.903605	1.7198	0.966543	0.962562	1.11358	1.30651	1.01341	0.796059
AGL ENSG00000162688	1.02185	0.995945	0.919999	1.08337	0.94621	0.964882	1.02035	0.993616	0.833787	0.836496
AGMAT ENSG00000116771	1.14493	1.08204	1.05353	1.00623	1.08548	1.02628	1.16584	1.22656	1.1279	1.18192
AGMO ENSG00000187546	1.08565	1.0727	0.954168	0.992819	1.05157	0.937003	1.21958	0.967521	0.841561	0.814232
AGO1 ENSG00000092847	0.847389	1.03352	0.932547	1.12876	1.1514	1.09875	1.00989	0.890145	0.9088	0.82789
AGO2 ENSG00000123908	1.04099	1.22669	1.01922	0.96679	1.01665	1.06153	0.755533	0.834656	0.920522	1.20815
AGO3 ENSG00000126070	0.781991	0.924468	0.889039	1.0122	1.04478	0.954777	1.07258	0.999389	0.926191	0.947928
AGO4 ENSG00000134698	0.681874	0.635688	0.848398	1.03984	0.834499	0.946032	0.952184	0.961379	0.874777	0.967561
AGPAT1 ENSG00000204310	1.20826	0.849025	0.934966	1.01214	0.836618	0.845287	1.1063	1.00476	0.860929	1.29047
AGPAT2 ENSG00000169692	0.74025	1.04078	0.858351	0.935438	0.932786	1.15571	0.708742	1.13015	0.854482	1.21841
AGPAT3 ENSG00000160216	0.908876	1.06345	1.15857	0.909911	0.952686	0.999212	0.928352	0.875022	1.00275	1.10119
AGPAT4 ENSG00000026652	1.16422	0.904801	1.10004	1.0552	1.01471	1.14013	0.885012	0.953702	1.29676	1.2771
AGPAT5 ENSG00000155189	1.42008	0.935558	0.808009	1.10132	1.0006	1.06619	1.03121	0.910787	1.03503	0.895586
AGPS ENSG00000018510	0.859845	1.18145	0.893223	1.05917	0.766446	1.05153	1.04064	1.08299	0.971764	1.17294
AGR2 ENSG00000106541	0.986777	1.33925	1.45696	2.67833	0.794643	0.674371	1.29333	0.974653	1.09294	1.07989
AGR3 ENSG00000173467	0.979467	1.27706	1.29206	0.86201	1.12345	1.58759	0.995891	0.973769	0.781772	1.12939
AGRN ENSG00000188157	0.932773	1.22783	1.03685	1.23779	1.2417	0.742433	0.932329	0.952209	1.25565	1.22503
AGRP ENSG00000159723	0.730119	1.40637	0.918986	1.24671	0.961656	0.960994	0.743936	0.992715	1.23099	1.17942
AGT ENSG00000135744	1.0842	1.24508	0.935909	1.12116	1.12057	1.2972	1.08732	0.958499	0.971781	0.657902
AGTPBP1 ENSG00000135049	0.899785	1.21931	0.942532	1.1628	0.787438	0.926938	1.21945	0.953186	0.883277	1.04818
AGTR1 ENSG00000144891	0.932652	1.04487	0.966632	1.16717	1.37806	1.40496	0.829931	1.01374	1.09645	1.02039
AGTRAP ENSG00000177674	1.00703	0.886631	1.06032	0.881777	0.830555	1.33095	1.14809	0.966248	1.03241	0.927538
AGXT2 ENSG00000113492	1.02928	0.876947	0.847862	1.03082	0.987973	1.12228	1.18992	1.12629	1.06852	0.922287
AHCTF1 ENSG00000153207	1.08117	0.918021	1.20543	0.850349	1.10726	0.932138	1.00479	0.905719	0.742295	1.00493
AHCY ENSG00000101444	1.18066	0.992835	1.09733	1.0906	1.02186	0.98264	0.886087	0.796044	1.15375	0.861605
AHCYL1 ENSG00000168710	0.878979	1.09176	0.829505	1.03155	0.96828	0.748883	0.947396	1.21514	1.05602	0.917365
AHCYL2 ENSG00000158467	1.01821	0.987643	0.83986	0.866216	0.88674	1.12617	0.990146	1.13148	0.915813	0.92119
AHDC1 ENSG00000126705	0.8085	1.2131	1.01431	0.737164	0.955372	1.02763	0.940105	0.660961	0.851328	0.971631
AHI1 ENSG00000135541	0.864177	1.01624	0.807329	0.97788	1.04884	0.687132	1.02628	0.888558	1.01362	1.19437
AHNAK ENSG00000124942	1.10502	1.19121	0.696726	1.00456	1.33571	0.917832	1.24236	0.786857	1.04704	1.00913
AHNAK2 ENSG00000185567	0.976985	1.08679	0.995871	1.02816	1.03497	0.958794	1.13694	0.947902	1.20401	0.899358
AHR ENSG00000106546	1.01544	1.09199	0.951723	0.989927	1.00536	1.04711	1.28915	1.05842	0.785738	1.0391
AHRR ENSG00000063438	1.01278	0.967907	0.989982	1.08201	0.950294	0.821854	0.854613	0.843562	0.83754	0.925695
AHSA1 ENSG00000100591	1.14082	1.02523	1.09787	1.10865	1.10828	0.812323	0.912145	1.10024	0.819353	0.965022
AHSA2 ENSG00000173209	0.92907	0.754392	1.11485	0.995217	0.83672	1.09968	1.31685	0.737165	1.32753	1.10943
AHSG ENSG00000145192	0.934817	1.06278	1.31387	0.869046	0.99259	1.09492	0.887251	1.10028	1.38103	1.01745
AHSP ENSG00000169877	1.11568	1.16306	1.05107	1.09145	0.985392	0.979094	1.02072	1.05837	1.12017	0.98019
AICDA ENSG00000111732	0.984775	0.963208	1.01067	1.23348	1.09388	0.937068	0.942526	0.99004	1.27747	0.996725
AIDA ENSG00000186063	0.930821	1.03015	0.982316	1.03398	1.35666	0.984414	0.887974	1.0793	0.767583	0.933605
AIF1 ENSG00000204472	0.842434	0.901978	0.96457	0.853907	1.12231	0.824316	0.854788	1.04794	1.06887	1.00301
AIF1L ENSG00000126878	0.970283	0.919516	0.909053	0.96832	1.01653	0.979623	0.888653	1.09506	0.913068	1.02367
AIFM1 ENSG00000156709	1.10163	1.10119	0.850773	0.845265	1.05276	1.34377	0.972012	1.11307	1.03529	0.913548
AIFM2 ENSG00000042286	0.97929	0.967944	0.948274	0.947886	0.929878	0.961738	0.801171	0.905002	0.810681	1.25414
AIFM3 ENSG00000183773	0.962251	0.785849	1.19261	1.02782	1.15252	0.948954	0.806248	1.28867	1.1128	0.83587
AIG1 ENSG00000146416	1.16065	0.838749	0.725574	0.893329	1.55353	0.937973	0.916208	0.901505	0.896533	0.700851
AIM1 ENSG00000112297	0.953209	1.07185	0.623629	0.913863	1.02343	0.985817	0.658602	0.889533	0.94922	0.977881
AIM1L ENSG00000176092	1.15031	1.05802	1.2236	0.922294	0.838879	0.715773	1.16392	1.00206	0.990904	0.892624
AIM2 ENSG00000163568	1.06518	1.13703	1.16091	1.33948	1.03902	1.33329	1.09988	1.05447	0.866934	0.918681
AIMP1 ENSG00000164022	1.11069	0.903354	1.08183	1.27319	1.28006	1.06171	0.960608	0.74095	0.899258	1.0006
AIMP2 ENSG00000106305	1.12795	0.928243	0.934271	0.929595	1.05421	0.944986	0.920242	1.05401	1.1379	0.611871
AIP ENSG00000110711	0.957627	1.0265	1.18394	1.21679	1.06299	0.965823	0.880293	0.866291	1.2665	0.937567
AIPL1 ENSG00000129221	1.14568	1.24201	0.737945	1.13969	1.24345	0.940818	1.05814	1.09207	1.09502	1.10441
AIRE ENSG00000160224	1.38679	0.879166	0.927871	1.01766	1.00917	0.929035	0.702079	1.15374	1.01563	0.809324
AJAP1 ENSG00000196581	1.02394	1.11266	1.04731	1.24602	1.25886	0.918119	0.924392	1.08493	0.882274	0.896783
AJUBA ENSG00000129474	0.917612	0.926372	1.10078	1.04366	0.889508	1.18811	0.858058	1.05994	0.974539	0.758112
AK1 ENSG00000106992	1.13006	0.930915	0.993115	0.716746	0.771618	0.833797	0.753174	0.852798	0.891862	1.10711
AK2 ENSG00000004455	1.16689	0.96567	0.919039	1.20869	0.846133	0.878993	0.909095	1.05298	1.04372	0.818264
AK3 ENSG00000147853	1.19546	0.866506	0.956887	0.970091	0.923289	0.924274	0.905443	1.16382	0.843687	1.05106
AK4 ENSG00000162433	0.957942	1.01442	1.03368	0.948575	0.752494	0.93852	0.837722	1.0881	1.1848	1.19493
AK5 ENSG00000154027	0.687216	0.845866	1.08783	1.04538	0.928195	1.16412	0.978383	0.96107	1.04639	0.986055
AK6 ENSG00000085231	0.937218	1.20199	1.05208	0.992351	0.95239	0.950519	0.798338	0.803699	1.13549	0.803907
AK7 ENSG00000140057	1.02296	1.13384	1.12903	0.994652	1.00041	0.982	1.00793	1.0518	0.751306	0.896502
AK8 ENSG00000165695	1.30048	1.00023	0.890514	0.825814	0.888459	0.900019	0.91462	0.913648	0.880333	0.891551
AK9 ENSG00000155085	1.15637	0.952048	1.20705	1.06147	1.04926	1.00773	0.941409	0.781637	0.864754	1.00856
AKAP1 ENSG00000121057	0.93688	0.878282	0.603511	0.835637	1.16453	1.04305	1.27674	0.828319	0.920284	0.889909
AKAP10 ENSG00000108599	0.810343	0.98726	1.3515	1.21022	1.08856	1.0221	1.0287	1.21408	0.994085	1.06362
AKAP11 ENSG00000023516	0.834359	1.01815	0.959233	0.607068	1.02832	0.918107	0.887123	0.736416	0.870794	1.13745
AKAP12 ENSG00000131016	1.32879	1.03023	1.1591	1.13893	0.978519	1.00066	0.678482	0.955361	0.922522	1.23615
AKAP13 ENSG00000170776	0.915271	1.26533	0.99171	0.981736	0.962099	1.15734	1.21902	1.11611	1.0985	0.857814
AKAP17A ENSG00000197976	1.21727	1.198	0.876111	1.1606	0.733982	1.00714	0.690624	0.783286	1.14028	1.25449
AKAP3 ENSG00000111254	1.08412	0.800932	0.898719	1.0374	1.19257	1.03098	1.09633	0.938786	1.12576	1.01807
AKAP4 ENSG00000147081	0.986305	1.13405	0.761385	1.21209	0.840222	1.00713	0.957106	0.852827	0.961442	1.03549
AKAP5 ENSG00000179841	1.01522	1.06071	0.836348	1.01689	0.909889	1.04225	1.07618	0.951413	0.945019	1.03176
AKAP6 ENSG00000151320	0.929449	0.899049	0.850327	0.930815	1.07224	0.883107	0.979249	0.970105	1.02443	0.951434
AKAP7 ENSG00000118507	0.964953	0.854174	0.833327	1.01945	1.07107	0.964373	1.00193	0.801617	0.958245	1.01566
AKAP8 ENSG00000105127	1.1503	0.988145	1.1538	0.844551	0.898098	0.904672	1.17744	1.10731	0.877765	0.829883
AKAP8L ENSG00000011243	1.08759	0.806736	0.993328	0.838491	0.916923	1.36667	0.880904	0.897219	1.02436	0.799933
AKAP9 ENSG00000127914	0.97846	0.783005	1.03281	1.25299	0.955965	1.07343	1.20917	1.04601	0.91297	1.0347
AKIP1 ENSG00000166452	1.09753	1.05356	0.796667	0.831489	1.09553	0.873092	0.943361	0.840314	1.32079	0.874597
AKIRIN1 ENSG00000174574	1.05845	0.78397	0.963641	1.00247	1.01245	0.993008	0.814228	0.804372	1.04694	1.06946
AKIRIN2 ENSG00000135334	1.01522	1.02063	1.00461	0.798888	1.04937	0.907323	0.917094	1.31645	0.873498	1.15645
AKNA ENSG00000106948	0.782275	0.937476	1.13322	1.33998	1.07123	0.950985	0.88095	1.14319	0.917157	0.788014
AKNAD1 ENSG00000162641	0.847714	0.916698	0.937259	0.881663	1.3607	1.08073	0.77601	1.33577	1.20914	1.03913
AKR1A1 ENSG00000117448	1.0379	0.96322	1.00216	0.961531	1.03084	0.845201	1.26532	1.05748	0.934298	1.11628
AKR1B1 ENSG00000085662	0.917635	0.983962	0.941765	1.0738	0.74962	0.760434	0.954641	1.12566	1.00568	0.771911
AKR1B10 ENSG00000198074	1.0202	0.900012	0.889783	0.720319	0.983577	0.800695	1.01928	0.875213	1.13767	1.11823
AKR1C1 ENSG00000187134	1.0964	1.05345	0.95368	1.08683	1.32045	0.930486	0.886255	0.86466	1.05542	0.83433
AKR1C2 ENSG00000151632	0.782444	1.11744	0.694441	0.924497	0.997925	0.862748	1.04236	1.08331	0.802748	0.917928
AKR1C3 ENSG00000196139	1.47792	1.00854	1.46568	1.32848	0.878609	0.98859	0.930053	0.95241	0.816646	0.939333
AKR1D1 ENSG00000122787	1.17829	0.769267	1.13528	0.817301	1.01383	1.128	1.02031	1.01878	0.997727	0.945914
AKR1E2 ENSG00000165568	1.21738	1.00223	1.08005	0.781463	1.09093	0.835065	1.09908	1.30891	0.9159	0.875151
AKR7A2 ENSG00000053371	0.844055	1.17442	0.730759	1.05003	1.05625	1.06576	1.02163	0.878077	0.953177	0.890899
AKR7A3 ENSG00000162482	0.918437	0.826001	0.99938	0.90311	1.13367	0.920867	0.953253	1.00866	0.997928	0.985472
AKR7L ENSG00000211454	1.20375	1.01228	1.1568	1.02587	0.671285	1.04367	1.10033	1.24396	1.00093	0.79094
AKT1 ENSG00000142208	1.11061	1.07209	1.14867	1.16128	1.21881	0.988611	1.04608	1.31894	1.11452	0.667288
AKT1S1 ENSG00000204673	1.56343	0.80821	1.11098	1.23216	0.884917	0.977585	0.829545	0.775742	0.871361	1.28232
AKT2 ENSG00000105221	1.03082	1.08702	0.646027	0.981184	1.18439	1.01274	1.26314	0.961477	1.04115	0.943543
AKT3 ENSG00000117020	1.00233	1.29814	1.07292	0.855166	0.915731	1.00464	1.09111	1.26363	0.974427	0.713674
AKTIP ENSG00000166971	1.11278	0.913616	1.10462	1.05956	0.763157	0.733765	0.967079	0.997147	0.94874	0.880912
AL049794.1 ENSG00000280240	0.848818	0.903475	1.30613	0.964933	0.85917	0.984625	0.887703	1.33272	1.09092	0.869685
AL049872.1 ENSG00000279963	0.715336	0.933564	1.10511	0.937662	0.778082	0.745263	1.01752	0.863145	0.92865	1.1504
AL135787.1 ENSG00000283263	0.774307	1.2145	1.07464	1.10395	1.25633	1.00348	0.85565	1.03775	0.837456	1.12092
AL354828.1 ENSG00000279282	0.952133	1.00516	1.14523	1.14586	1.10188	1.09292	1.00465	0.951625	0.808037	0.97817
AL354828.2 ENSG00000280175	0.85689	0.721397	1.27862	1.04851	1.10483	1.04476	0.972726	1.1778	0.964726	0.86314
AL356053.1 ENSG00000150076	1.03936	1.20903	1.0123	1.11008	0.940117	0.791275	0.910412	1.03115	1.15279	0.86685
AL356585.1 ENSG00000279081	0.972681	1.00579	1.1797	0.733236	1.05586	0.865292	1.07997	0.793605	1.09201	0.910104
AL358852.1 ENSG00000278899	0.901048	1.22016	1.08726	1.01348	0.696286	0.968938	0.921103	0.853265	0.948555	1.0046
AL365181.1 ENSG00000280316	1.00542	0.866308	0.867911	1.01287	1.22571	0.878544	1.01966	1.07908	1.0308	1.06076
AL513523.2 ENSG00000279767	0.975245	1.02421	1.12731	0.951935	1.0573	1.14776	0.865964	1.05794	1.03967	0.868813
AL589743.1 ENSG00000279508	0.802438	1.12823	0.979895	1.01045	0.928429	0.776363	0.838469	0.751361	0.906213	0.959261
AL645922.1 ENSG00000279546	1.0858	1.16644	1.18948	0.995363	1.3753	1.09961	1.25815	1.0108	0.955929	1.01383
ALAD ENSG00000148218	0.838382	0.972729	0.978818	0.880661	0.829681	0.912298	0.933452	1.11387	0.970126	0.896045
ALAS1 ENSG00000023330	1.01159	0.819637	1.13007	1.15283	1.03165	0.839586	0.737153	1.08288	1.09757	0.893263
ALAS2 ENSG00000158578	0.870291	0.970162	0.937586	0.904271	1.00188	0.931774	1.08863	1.03967	1.0597	0.859672
ALB ENSG00000163631	0.957111	0.967187	0.879263	1.11045	0.947287	1.06546	1.12413	0.80502	1.17488	1.0204
ALCAM ENSG00000170017	1.07813	1.08026	0.954863	0.986788	1.06767	0.930535	0.825715	0.888171	1.12014	1.07503
ALDH16A1 ENSG00000161618	1.16387	1.06559	0.91482	1.06981	1.05103	1.03029	0.868155	0.754407	1.00125	0.818417
ALDH18A1 ENSG00000059573	1.21756	0.835562	1.30012	1.18748	0.989883	1.28695	0.819729	0.875128	1.02609	0.737163
ALDH1A1 ENSG00000165092	1.09294	1.16721	0.968159	0.915896	0.963873	1.09968	0.935423	1.14107	1.17757	1.20376
ALDH1A2 ENSG00000128918	1.05881	1.10149	0.938588	0.986045	0.927732	1.0917	1.03693	0.907505	1.17563	0.756105
ALDH1A3 ENSG00000184254	1.24774	0.999721	1.03085	1.18374	0.917927	1.04535	1.09341	1.06909	0.770503	0.810615
ALDH1B1 ENSG00000137124	1.27317	0.982585	1.09649	0.977224	0.989715	1.33987	1.15597	0.990674	1.01415	1.10478
ALDH1L1 ENSG00000144908	1.04599	0.838628	0.828218	1.78113	0.945004	1.26435	1.01605	1.08647	1.02262	1.05462
ALDH1L2 ENSG00000136010	0.916586	1.15135	1.05754	0.735694	1.05106	1.01992	1.04671	1.07735	1.15064	1.00246
ALDH3A1 ENSG00000108602	0.867761	1.05715	0.875858	0.998814	1.07009	1.05995	0.884078	1.00696	0.934637	0.950456
ALDH3A2 ENSG00000072210	1.21033	0.935024	0.933941	0.886589	0.734018	0.982499	0.871137	0.969324	0.820178	1.05062
ALDH3B1 ENSG00000006534	1.00727	1.14313	1.09302	0.976014	0.825336	1.24021	0.958348	0.95925	1.36517	1.13002
ALDH3B2 ENSG00000132746	1.09142	1.01574	0.7836	0.959267	1.15299	1.00559	1.34787	0.922218	1.25249	1.29231
ALDH4A1 ENSG00000159423	0.752867	0.896003	1.06909	1.12329	0.961278	1.05086	0.863809	0.880882	1.00472	0.921703
ALDH5A1 ENSG00000112294	1.03761	1.19725	0.947138	1.12174	1.12947	1.21537	0.910478	1.0122	0.958737	1.10538
ALDH6A1 ENSG00000119711	0.847454	0.790485	0.808974	0.753344	0.830472	1.12689	1.00117	1.24939	1.22125	0.935876
ALDH7A1 ENSG00000164904	1.10199	1.00557	1.23323	0.923968	1.07448	1.01152	0.702336	0.983518	0.988791	1.22904
ALDH8A1 ENSG00000118514	0.865809	1.13495	0.963052	1.121	0.719585	1.16853	1.00947	1.02656	0.921632	1.20142
ALDH9A1 ENSG00000143149	0.931614	1.00494	0.945454	0.947315	0.869119	1.04492	1.12394	1.16715	0.926343	1.13907
ALDOA ENSG00000149925	1.01381	0.898799	1.0435	1.06632	1.21772	1.03489	0.862485	1.11778	1.21216	1.07174
ALDOB ENSG00000136872	0.95379	0.865097	1.04614	1.08169	1.24975	0.862408	0.984924	1.20612	0.889934	1.20342
ALDOC ENSG00000109107	0.548639	0.797018	0.98081	1.06919	0.955433	0.791164	1.06447	0.990383	1.01182	0.99204
ALG1 ENSG00000033011	0.94027	0.92154	0.9986	0.884975	1.04665	1.00332	0.857654	0.900234	0.997393	0.91332
ALG10 ENSG00000139133	1.20093	1.13043	1.0239	1.00299	1.06115	1.11917	1.17227	0.854137	1.06455	1.02156
ALG10B ENSG00000175548	1.16605	1.16997	0.915364	1.02032	1.36676	0.825145	1.02239	1.07442	0.980489	1.04803
ALG11 ENSG00000253710	1.00897	0.936226	0.876567	0.68347	0.973238	1.13981	1.04551	0.821191	0.951196	1.24139
ALG12 ENSG00000182858	0.864282	0.978629	1.215	0.987903	0.877012	1.1382	1.12337	1.14989	0.926902	1.02899
ALG13 ENSG00000101901	1.07865	0.88794	1.11503	0.975262	1.27732	1.17545	0.971801	0.663558	1.21438	0.988531
ALG14 ENSG00000172339	0.93018	0.943002	0.961728	1.22281	0.889011	1.07424	0.903554	1.35685	1.25161	1.04194
ALG1L ENSG00000189366	0.991579	1.06389	1.13682	1.08047	1.06597	1.11912	1.199	1.27365	1.21197	1.21206
ALG1L2 ENSG00000251287	1.07135	1.02176	0.924206	1.05554	1.0219	0.962135	0.848743	0.956174	0.852631	0.881608
ALG2 ENSG00000119523	1.01869	1.07662	1.17698	1.04616	1.03113	0.832355	1.39031	0.824051	0.769141	1.23128
ALG3 ENSG00000214160	1.28903	1.11137	0.951004	1.00341	0.852055	1.34603	0.965205	1.2475	1.16024	1.17861
ALG5 ENSG00000120697	0.952237	0.989628	0.891812	1.09662	0.982549	1.00763	0.99844	1.10359	0.922206	0.97833
ALG6 ENSG00000088035	0.898979	0.977525	1.06735	0.979545	0.906073	1.09133	1.0913	0.884107	1.13432	1.04786
ALG8 ENSG00000159063	1.21582	0.906294	1.08687	0.887038	0.833822	1.11457	0.845547	0.912058	0.979173	0.738777
ALG9 ENSG00000086848	1.1573	1.07593	0.975689	0.595992	0.781015	1.14857	1.00787	0.94487	1.03946	1.09682
ALK ENSG00000171094	1.14946	1.20534	1.15186	1.03555	0.94876	1.04379	0.741197	0.903302	1.28223	1.39578
ALKBH1 ENSG00000100601	1.16466	0.858439	0.78795	0.937173	0.899109	1.03048	1.03264	1.27686	0.765154	1.02274
ALKBH2 ENSG00000189046	0.951158	1.23751	1.09597	1.07819	0.801635	1.06702	1.17068	1.04259	0.819326	1.17372
ALKBH3 ENSG00000166199	1.10556	1.05129	0.986473	0.849407	1.0304	0.841094	0.806455	1.06032	0.824722	0.886446
ALKBH4 ENSG00000160993	1.05893	1.06999	0.747088	1.02336	0.604335	1.02814	0.975309	0.91559	0.868027	1.21953
ALKBH5 ENSG00000091542	0.991177	0.928089	0.863304	0.823261	0.79437	1.02791	0.923684	0.892642	1.00294	1.22128
ALKBH6 ENSG00000239382	0.962747	0.847517	0.634619	0.877866	0.765929	1.07689	0.998629	1.19045	1.14061	0.973893
ALKBH7 ENSG00000125652	1.1312	0.791017	1.90236	0.925757	0.997059	0.983301	1.01402	1.14707	1.04454	0.935364
ALKBH8 ENSG00000137760	1.04912	1.15918	0.920875	1.02433	0.955518	0.931542	0.746223	0.839998	1.1364	0.72497
ALLC ENSG00000151360	0.935286	1.02734	1.38744	0.719305	0.79817	0.947976	1.1378	0.739462	0.813852	0.83635
ALMS1 ENSG00000116127	0.930615	0.938846	1.11543	1.00409	0.888211	1.14975	1.22227	0.973602	0.906051	0.860952
ALOX12 ENSG00000108839	0.693525	1.02725	1.14325	1.13249	0.906121	0.958068	1.00141	0.850165	1.09234	1.05094
ALOX12B ENSG00000179477	1.1756	1.11064	0.73629	1.1492	1.11117	1.11651	1.23257	0.943541	1.09728	0.887976
ALOX15 ENSG00000161905	0.745574	1.19843	1.14706	1.12193	1.30501	1.28992	1.31073	0.88616	0.995795	1.0475
ALOX15B ENSG00000179593	1.63349	0.791892	0.87751	1.10985	1.04198	1.09395	1.11903	0.94065	0.930714	0.838207
ALOX5 ENSG00000012779	0.744654	1.1921	0.994198	1.08608	1.10341	1.18015	1.12177	1.22076	0.950891	1.11649
ALOX5AP ENSG00000132965	0.765427	1.11462	1.02339	1.04609	1.1642	1.15842	0.842531	0.836015	0.792837	1.07876
ALPK1 ENSG00000073331	0.975015	1.05721	0.913928	0.890625	1.05641	0.865219	0.797727	0.783527	1.12385	1.22271
ALPK2 ENSG00000198796	1.04643	0.974774	0.880989	1.01087	0.896636	0.824617	1.02978	0.940609	0.995085	1.09392
ALPK3 ENSG00000136383	0.969178	0.855211	1.10149	1.094	1.09883	1.20809	1.06602	1.0481	0.933199	0.994431
ALPL ENSG00000162551	1.1366	0.999735	0.81549	1.16923	0.963486	1.02307	1.20287	1.16173	1.03922	0.975936
ALS2 ENSG00000003393	0.893448	0.97446	0.8237	0.930144	1.05488	0.850522	0.9679	1.14063	0.850009	1.04493
ALS2CL ENSG00000178038	1.00635	0.866161	1.09253	1.02696	0.7979	0.953059	0.875188	0.796209	1.01597	0.87599
ALS2CR11 ENSG00000155754	0.916208	1.12257	0.923663	0.875406	0.89196	0.744881	1.11372	1.34889	1.03456	1.12383
ALS2CR12 ENSG00000155749	1.22469	0.909526	1.12474	0.924681	0.888161	1.05653	1.15405	1.13851	0.959796	1.0428
ALX1 ENSG00000180318	0.774298	1.00786	0.978331	1.05187	0.826149	0.965002	0.904736	1.21806	0.900897	0.971119
ALX3 ENSG00000156150	1.01883	0.859725	1.16797	1.06343	1.06428	0.910709	1.11646	1.00225	1.01275	0.811427
ALX4 ENSG00000052850	1.01787	1.05001	1.01506	0.799255	0.786633	0.961602	1.1515	0.794553	0.870878	0.937567
ALYREF ENSG00000183684	0.904817	0.775741	1.0563	1.18689	0.951409	1.10071	1.25555	1.06684	0.902925	1.02098
AMACR ENSG00000242110	1.77097	0.875553	0.889388	0.796466	1.40129	0.600076	1.39391	0.76305	1.11532	0.824165
AMBP ENSG00000106927	1.10658	1.04829	0.864046	0.926299	1.11715	1.07607	0.907704	0.861732	1.00809	0.78924
AMBRA1 ENSG00000110497	1.03729	0.547245	1.17628	0.876592	0.76989	0.928589	1.05656	0.936414	1.03216	0.853189
AMD1 ENSG00000123505	0.767395	1.11926	0.784435	0.952154	1.0569	1.28954	1.39944	1.04216	1.11272	0.835706
AMDHD1 ENSG00000139344	1.17948	1.02638	1.21489	1.13902	0.774461	0.908619	0.902321	0.851992	0.69961	0.861091
AMDHD2 ENSG00000162066	0.817252	1.17218	0.874082	1.06607	1.01928	1.0682	1.0208	0.983804	0.85187	0.761891
AMELX ENSG00000125363	0.819471	0.907613	0.73693	0.91711	1.17185	0.880708	0.758647	0.948559	1.13676	1.1954
AMELY ENSG00000099721	1.10783	1.29723	1.13062	0.94049	0.86154	1.06198	1.01072	1.0482	1.15299	1.02971
AMER1 ENSG00000184675	1.05847	1.01748	0.905364	0.983833	0.950419	0.811002	0.987949	1.02405	1.13611	1.09773
AMER2 ENSG00000165566	0.982157	1.0454	1.0101	1.11315	1.03646	1.00374	1.04094	0.907587	1.03574	0.798834
AMER3 ENSG00000178171	0.949059	0.887056	0.946174	0.90709	0.937503	1.02529	0.876728	0.828671	1.08599	1.04826
AMFR ENSG00000159461	0.884724	0.871136	0.744391	0.968252	0.760051	1.16392	0.881588	1.30173	1.05717	0.754313
AMH ENSG00000104899	0.980207	0.88654	1.05809	0.914805	1.00302	0.765234	1.14407	1.1561	1.03788	1.2439
AMHR2 ENSG00000135409	0.876305	0.91092	1.21279	0.942345	0.946743	1.22813	1.14615	1.00025	0.975632	1.22666
AMIGO1 ENSG00000181754	1.05209	0.892971	0.933202	1.25973	0.956149	0.987629	0.975847	0.85014	0.922742	1.04783
AMIGO2 ENSG00000139211	1.13034	0.900922	0.762806	1.03767	0.820409	1.05	0.956732	1.00493	0.942071	1.28614
AMIGO3 ENSG00000176020	0.934433	0.861722	0.936917	0.822992	1.13258	1.12887	0.937848	0.976518	0.994425	0.881634
AMMECR1 ENSG00000101935	1.07377	0.999323	0.880434	0.946878	0.840039	0.972592	0.949455	1.09283	0.954512	1.32923
AMMECR1L ENSG00000144233	1.05751	0.832698	1.12587	0.956587	1.10314	1.14014	0.81061	0.859533	0.943209	1.14723
AMN ENSG00000166126	1.0012	0.935494	0.885586	1.08011	0.848339	1.01955	1.17666	0.8852	0.985325	1.09683
AMN1 ENSG00000151743	1.10814	1.00512	1.14106	1.20581	0.814372	0.951922	1.20246	0.832611	1.03426	1.03539
AMOT ENSG00000126016	0.729341	0.985396	0.89892	1.02125	0.966373	1.04113	0.885659	0.810861	1.02907	0.898352
AMOTL1 ENSG00000166025	1.08558	0.963445	0.907514	0.79374	0.982109	0.993126	1.15611	0.779181	0.967459	1.1318
AMOTL2 ENSG00000114019	0.941422	1.20702	0.919161	0.931647	0.824611	1.14296	1.15896	1.05254	0.978454	0.89153
AMPD1 ENSG00000116748	1.05625	0.797002	1.0586	1.05767	1.00166	1.10247	1.06136	0.897614	0.908322	1.0839
AMPD2 ENSG00000116337	0.855429	0.986488	1.12336	1.06292	0.911221	1.14492	1.15104	1.24456	1.08794	0.677032
AMPD3 ENSG00000133805	1.23514	1.0048	0.832333	1.11402	1.11256	1.19659	1.10066	0.990823	0.806526	1.04137
AMPH ENSG00000078053	1.11309	0.797285	0.75183	0.82879	1.03131	1.11972	0.988406	1.06631	0.784221	1.17899
AMT ENSG00000145020	0.58617	0.867195	1.10626	0.884886	0.912883	0.866605	0.842716	0.758089	1.0158	0.950233
AMTN ENSG00000187689	1.00286	1.01406	0.979134	1.14045	0.959512	0.946362	1.06979	1.09297	0.829029	1.00192
AMY1A ENSG00000237763	1.21523	1.18334	1.00467	0.851415	0.849389	0.906799	1.07848	1.06583	0.794144	0.758013
AMY1B ENSG00000174876	0.990379	1.07378	0.887858	1.03469	0.968127	0.923278	0.842138	0.839758	0.875192	0.888207
AMY1C ENSG00000187733	1.09425	1.16365	1.02083	0.890164	0.833932	0.867261	0.757863	0.995366	1.05019	0.992757
AMY2A ENSG00000243480	0.869705	0.885486	0.893499	1.18654	1.13583	0.84556	0.66587	1.12825	0.942322	0.904154
AMY2B ENSG00000240038	1.11359	1.03764	1.05642	0.947376	0.865087	0.901707	0.810115	0.952808	0.949522	0.940571
AMZ1 ENSG00000174945	0.875108	1.06534	0.881828	1.26011	1.32144	0.783902	0.931157	0.907721	1.01464	0.944482
AMZ2 ENSG00000196704	1.20475	1.13421	0.863359	1.20096	1.04073	1.00421	1.06737	0.685152	0.785472	0.872069
ANAPC1 ENSG00000153107	0.88787	1.10194	0.66914	0.838206	1.12171	1.22644	1.09559	0.831199	0.971413	0.885209
ANAPC10 ENSG00000164162	0.991959	1.05614	0.809083	1.12842	1.02686	0.947478	1.07385	0.988856	1.03157	0.878344
ANAPC11 ENSG00000141552	0.814116	0.936082	1.18167	1.03832	0.898773	1.03199	0.72101	1.3577	1.01251	1.00404
ANAPC13 ENSG00000129055	1.066	1.24456	1.04615	0.994577	0.977658	0.896844	1.08093	0.967332	0.766606	1.07354
ANAPC15 ENSG00000110200	0.910866	1.34738	1.02061	0.997275	0.959262	1.37685	0.774133	0.722409	1.00062	1.05545
ANAPC16 ENSG00000166295	0.785869	1.05614	1.00834	0.913316	0.817953	0.781546	0.745057	1.21312	1.04094	0.984377
ANAPC2 ENSG00000176248	0.949483	0.940835	0.992867	1.04003	1.167	1.05547	1.13807	1.14354	0.907931	0.899592
ANAPC4 ENSG00000053900	0.814933	0.905598	1.05698	0.954157	0.951363	1.05505	0.644211	1.08206	0.854311	0.867789
ANAPC5 ENSG00000089053	1.07111	1.23005	1.04747	0.835195	0.68771	0.946295	0.921018	1.00129	1.10907	1.05197
ANAPC7 ENSG00000196510	1.04371	1.19596	0.938663	1.105	0.934718	0.948553	1.00199	0.973914	0.843839	0.837466
ANG ENSG00000214274	0.715224	1.32103	1.06405	0.851279	1.31722	1.15036	1.26239	1.13342	0.929568	1.1081
ANGEL1 ENSG00000013523	0.74176	0.819883	0.667248	0.993827	1.22518	0.861295	1.24848	0.986096	1.08044	1.18529
ANGEL2 ENSG00000174606	1.02937	1.04565	0.95479	0.860005	1.28522	1.15854	0.934223	0.854704	1.08183	0.870241
ANGPT1 ENSG00000154188	1.0777	0.732828	0.839405	0.954032	1.03133	0.867448	0.968628	0.930444	1.16923	0.941769
ANGPT2 ENSG00000091879	0.71135	0.828678	0.988029	1.04971	0.894358	1.10691	1.16761	0.868739	0.946083	0.828443
ANGPT4 ENSG00000101280	0.855814	1.00352	1.25416	1.05714	0.972435	1.01522	1.16011	0.911865	0.874038	1.04621
ANGPTL1 ENSG00000116194	0.775555	0.863356	0.846586	0.895197	0.920093	0.769582	0.815346	1.03728	0.909442	0.765123
ANGPTL2 ENSG00000136859	1.42464	1.0673	0.797312	1.01334	0.91817	0.953174	1.00312	0.878332	0.912967	0.765845
ANGPTL3 ENSG00000132855	0.851198	0.764785	1.18162	0.997674	0.844316	0.935968	1.16538	1.16985	1.18723	0.767002
ANGPTL4 ENSG00000167772	1.32861	1.03538	1.09277	1.57259	1.08174	1.08384	0.792738	1.10097	0.957433	0.915625
ANGPTL5 ENSG00000187151	1.12582	1.00892	1.2979	0.911408	1.11748	1.11658	0.90776	1.06202	1.06867	0.949272
ANGPTL6 ENSG00000130812	0.871834	1.27886	1.00405	1.11979	1.02038	0.692074	0.920169	0.897334	0.772574	0.808875
ANGPTL7 ENSG00000171819	0.982239	1.15662	1.03436	0.82874	0.992193	1.29116	0.867365	1.07658	0.789	0.878188
ANK1 ENSG00000029534	1.00074	0.814056	0.855698	1.00766	0.870289	0.758055	0.937377	0.862671	1.00889	1.02706
ANK2 ENSG00000145362	0.901099	1.07835	1.28151	1.19492	1.32093	0.741835	1.27971	0.934581	0.865841	1.17517
ANK3 ENSG00000151150	1.15444	1.03734	0.871708	0.981174	0.764099	1.01883	1.29522	0.905961	0.87311	0.889588
ANKAR ENSG00000151687	1.01176	1.041	1.03778	1.12819	0.954891	0.911257	0.893572	0.887077	1.09486	0.947042
ANKDD1A ENSG00000166839	1.37899	0.890906	1.16432	1.35354	0.877235	0.831109	0.902463	1.30748	1.01043	1.11307
ANKDD1B ENSG00000189045	1.08075	0.73731	0.952265	0.970644	1.08395	0.914148	0.809204	1.04086	1.03499	0.913345
ANKEF1 ENSG00000132623	0.851112	0.649094	0.778394	0.940231	1.19882	1.06174	0.744935	1.52712	0.935486	1.02386
ANKFN1 ENSG00000153930	0.912984	0.866828	1.02531	1.08306	0.86271	0.881811	0.888056	1.14404	0.975377	0.916146
ANKFY1 ENSG00000185722	0.882945	0.920087	0.90444	0.960932	1.18968	0.719313	1.03855	1.11365	1.06835	1.04193
ANKH ENSG00000154122	0.989857	0.869282	0.957309	0.924235	0.979256	0.842368	1.12501	1.01756	1.0052	0.935332
ANKHD1 ENSG00000131503	0.959485	1.2052	0.973047	1.06008	0.978612	1.21751	1.086	0.797686	1.13694	1.09236
ANKHD1-EIF4EBP3 ENSG00000254996	1.04284	0.989802	1.1544	1.2176	0.983447	0.995987	1.2808	1.23732	0.991749	0.902161
ANKIB1 ENSG00000001629	0.985126	0.743339	1.17888	0.94557	1.13105	0.867588	1.29473	0.884535	0.907819	1.20863
ANKK1 ENSG00000170209	1.21484	0.792573	0.891089	0.90252	0.753182	1.07609	0.942049	1.10586	0.961389	0.941501
ANKLE1 ENSG00000160117	0.884803	0.939418	1.05843	1.12372	1.07141	0.81755	1.06732	0.702704	1.15307	1.15585
ANKLE2 ENSG00000176915	0.737199	0.887654	0.943596	1.13503	1.36135	0.89741	0.752002	1.07934	0.89346	1.36207
ANKMY1 ENSG00000144504	0.846769	1.00562	0.990662	0.836129	0.964868	1.01086	0.914579	1.11089	1.11466	0.948343
ANKMY2 ENSG00000106524	1.13627	0.905299	0.818905	1.2772	1.14378	0.985087	1.09154	0.88811	1.12879	1.38405
ANKRA2 ENSG00000164331	1.09316	0.996241	0.828685	0.81793	1.03991	0.997704	0.933452	0.866981	1.07043	0.933651
ANKRD1 ENSG00000148677	1.18796	1.08971	1.16822	0.926199	1.02035	0.971763	1.17858	0.796729	0.741834	0.861096
ANKRD10 ENSG00000088448	0.968447	0.914982	1.03124	0.933315	1.12924	1.19994	1.06926	1.01169	1.01809	1.24958
ANKRD11 ENSG00000167522	0.923704	1.13916	1.01205	1.21709	1.00173	0.964651	0.97932	0.796716	1.0773	0.870979
ANKRD12 ENSG00000101745	1.10316	0.853645	1.25953	1.12497	1.00555	0.955264	0.848535	1.01114	1.04199	0.832143
ANKRD13A ENSG00000076513	0.977176	0.853305	0.95609	1.02292	1.09728	0.736619	0.77086	1.02016	1.05729	1.31949
ANKRD13B ENSG00000198720	1.11581	1.01668	1.21046	0.837827	1.20054	1.09424	0.847175	1.11147	1.03412	0.850523
ANKRD13C ENSG00000118454	1.04217	0.807019	0.96957	0.972827	0.840281	1.45715	0.853934	0.810957	0.873343	1.15865
ANKRD13D ENSG00000172932	1.03647	1.15723	0.917113	1.07532	1.01963	1.1641	1.17468	1.1357	0.980129	0.912249
ANKRD16 ENSG00000134461	0.941865	0.931382	0.907325	0.949199	1.1531	0.77421	1.05923	1.02669	0.98018	1.07577
ANKRD17 ENSG00000132466	0.915395	0.942967	1.03455	1.06949	1.16164	0.684592	0.870257	1.18328	1.06543	0.872454
ANKRD18A ENSG00000180071	0.870441	1.00966	0.817595	0.900624	1.05297	0.779517	0.749849	0.957815	1.01117	0.94525
ANKRD18B ENSG00000230453	0.912043	0.833009	1.2645	0.953403	1.02001	0.92134	1.13828	0.845504	0.813785	1.11816
ANKRD2 ENSG00000165887	0.981962	0.959683	1.30106	1.08097	1.02722	0.963787	1.1439	0.858688	0.958676	1.12397
ANKRD20A1 ENSG00000260691	1.0517	1.09734	1.21442	0.903097	0.994671	0.830959	0.951883	0.851757	1.02233	1.25346
ANKRD20A2 ENSG00000183148	1.05979	0.936452	0.91975	0.8488	0.974856	0.962423	1.08357	1.09423	1.00829	1.11459
ANKRD20A3 ENSG00000276203	0.972713	1.12618	1.15165	1.07921	0.846734	0.977325	0.965684	0.909921	0.916956	0.932538
ANKRD20A4 ENSG00000172014	1.21483	1.05503	0.897027	0.977907	0.976472	0.900314	1.21776	0.972579	1.01155	0.992977
ANKRD22 ENSG00000152766	0.919832	0.836876	1.13891	0.861551	1.0977	0.980521	1.00166	1.06056	1.05239	0.949933
ANKRD23 ENSG00000163126	0.921444	1.0379	1.05329	0.843084	0.955401	0.672133	0.760334	0.974833	0.674752	1.1121
ANKRD24 ENSG00000089847	0.867983	1.09698	0.894729	1.21275	1.00778	0.970053	1.04117	0.88007	1.00806	1.18125
ANKRD26 ENSG00000107890	0.759416	0.984158	0.91288	0.864148	0.889775	0.858367	1.09739	0.711784	1.0084	0.83662
ANKRD27 ENSG00000105186	1.18964	0.935523	0.716638	0.987238	0.854521	0.968668	0.956939	1.15408	0.828792	0.993455
ANKRD28 ENSG00000206560	0.91704	0.905575	0.983747	1.02466	0.751134	0.919274	1.29898	1.07601	0.987913	0.840194
ANKRD29 ENSG00000154065	1.52729	0.894667	1.10821	0.879165	1.41441	1.00842	1.24008	0.901428	0.915898	1.06468
ANKRD30A ENSG00000148513	1.21722	0.911599	1.02859	0.972863	1.20531	0.987683	0.920536	0.795034	0.961924	0.825324
ANKRD30B ENSG00000180777	0.943556	1.06851	0.861604	1.14231	0.857434	1.14443	0.944554	1.01068	0.976283	1.17375
ANKRD30BL ENSG00000163046	1.32474	0.964877	1.01975	0.777686	0.917555	0.911027	1.01336	1.00961	1.04451	1.04448
ANKRD31 ENSG00000145700	1.18614	0.904195	0.968741	1.07986	0.67322	1.01504	1.03398	0.792959	1.15053	1.13597
ANKRD33B ENSG00000164236	0.799436	1.15867	1.16888	0.995629	1.17661	1.01266	0.855749	1.00886	1.25334	0.830241
ANKRD34A ENSG00000272031	1.10486	1.05624	1.11436	1.07837	0.785054	1.01432	0.727238	1.07173	0.781879	1.08061
ANKRD34B ENSG00000189127	1.18964	0.670568	0.722386	1.06955	0.984104	0.964115	1.15923	0.947615	0.800121	0.980004
ANKRD35 ENSG00000198483	0.953474	0.985707	0.93805	0.776084	0.923031	0.949957	1.2946	0.953133	0.932603	0.748247
ANKRD36 ENSG00000135976	0.88687	0.93462	0.861609	0.951879	1.34478	0.871638	1.41987	0.601654	0.869387	0.94765
ANKRD36B ENSG00000196912	0.862902	0.918922	1.11024	1.11259	0.847515	1.07014	1.02661	0.693165	0.937585	0.975124
ANKRD36C ENSG00000174501	0.978018	0.974617	1.02733	1.53034	0.763729	0.918855	0.960805	1.07433	1.0749	1.14707
ANKRD37 ENSG00000186352	0.875642	0.886499	1.12044	1.04959	1.18315	0.901786	0.93834	0.928734	1.0265	0.839696
ANKRD39 ENSG00000213337	1.07187	1.45686	0.898583	0.905187	1.19009	1.02974	1.15618	0.997517	0.989035	0.8902
ANKRD40 ENSG00000154945	0.961082	0.919103	0.861061	1.18686	0.888662	0.895862	0.78254	1.09915	0.999437	1.07924
ANKRD42 ENSG00000137494	0.779604	1.00928	0.702633	0.867494	1.14106	1.09515	0.787588	1.12407	0.975842	1.44274
ANKRD44 ENSG00000065413	1.17191	1.01661	1.08927	0.927251	1.1102	1.16555	0.962332	1.22413	0.984139	1.03577
ANKRD45 ENSG00000183831	1.11754	0.868838	0.91006	0.829333	0.825693	0.94066	0.892344	1.12807	0.851491	1.18993
ANKRD46 ENSG00000186106	0.856747	1.12479	1.21702	0.970517	0.83298	0.731309	1.08052	0.952931	0.939363	0.918962
ANKRD49 ENSG00000168876	1.18605	0.90901	0.977169	0.950216	1.10929	0.939773	1.27737	1.16235	0.858395	0.998524
ANKRD50 ENSG00000151458	1.01824	1.24613	0.921317	1.25892	0.873646	0.985571	1.29811	1.1361	0.959669	1.0341
ANKRD52 ENSG00000139645	0.830099	0.85627	1.31696	1.05945	1.4747	1.10481	0.817372	1.18595	1.07124	1.0563
ANKRD53 ENSG00000144031	1.00541	0.84141	1.01906	1.15106	0.811636	1.16131	1.24855	0.981148	1.05926	0.875819
ANKRD54 ENSG00000100124	0.899812	1.02515	0.926074	0.999801	0.780018	1.01674	1.07085	0.865013	1.00943	1.00622
ANKRD55 ENSG00000164512	0.799317	1.02234	1.26213	0.900817	0.926384	0.920092	1.00472	1.12321	0.926081	0.893342
ANKRD6 ENSG00000135299	1.14458	0.84621	1.15822	0.957006	0.995985	0.723932	1.1824	1.06779	1.31796	0.947667
ANKRD61 ENSG00000157999	1.13957	0.944531	0.931209	1.14886	1.17973	0.873317	0.904247	1.08647	1.05504	0.980618
ANKRD62 ENSG00000181626	0.988159	1.1173	1.08709	1.02518	0.8775	0.906988	1.03392	0.93293	1.02647	0.92336
ANKRD65 ENSG00000235098	0.794581	0.869538	0.95113	1.09285	0.781199	1.10548	0.887481	0.714851	0.877879	0.984408
ANKRD66 ENSG00000230062	0.918812	0.873077	1.00377	0.796477	1.02196	0.788653	0.811023	0.893367	0.862853	1.03501
ANKRD7 ENSG00000106013	0.994891	1.01198	0.889547	1.21321	1.14956	0.815967	0.996407	0.898398	0.731445	1.13929
ANKRD9 ENSG00000156381	1.22355	1.21521	1.10807	0.908963	1.12228	0.88579	0.949705	0.994779	1.11861	1.27778
ANKS1A ENSG00000064999	0.894665	0.850773	1.10681	1.01234	1.16635	0.961546	0.935511	1.40437	1.09229	1.06009
ANKS1B ENSG00000185046	0.829008	1.00688	1.29521	1.02788	1.0096	0.825831	0.887972	0.96939	1.09291	0.856507
ANKS3 ENSG00000168096	0.882166	1.19386	1.09324	1.17823	0.856957	0.982871	1.06817	1.1196	0.766281	1.07719
ANKS4B ENSG00000175311	1.0835	0.952113	0.988601	1.01187	1.01262	1.2186	0.905606	0.862851	1.17431	0.892969
ANKS6 ENSG00000165138	0.975116	1.02218	1.02199	1.03447	0.953756	1.00473	0.90136	1.10914	0.926938	0.690074
ANKUB1 ENSG00000206199	1.01605	1.22694	0.910527	0.915055	0.8998	1.1397	0.864608	0.940996	1.0364	0.881353
ANKZF1 ENSG00000163516	0.955607	1.01354	0.773729	0.744797	1.2072	1.16092	0.942472	0.870314	1.10765	1.09575
ANLN ENSG00000011426	0.859367	0.865263	1.02635	0.870034	0.925173	0.884494	1.07356	1.18487	1.07557	1.26884
ANO1 ENSG00000131620	0.931148	1.04389	1.416	1.02098	0.804803	1.00798	1.02596	1.23886	0.936632	1.05686
ANO10 ENSG00000160746	0.986113	1.06771	0.992281	1.3441	1.10747	0.876798	0.90673	1.11224	0.937647	0.914406
ANO2 ENSG00000047617	1.15877	0.929966	0.847489	1.17072	0.834789	0.971836	1.18528	0.875141	1.0669	0.793213
ANO3 ENSG00000134343	1.03528	0.886466	1.16006	0.836361	0.960143	0.764946	1.03832	1.0252	0.804469	0.921849
ANO4 ENSG00000151572	1.07915	1.08937	0.985933	1.01743	0.947417	1.06489	0.865974	1.25405	1.0104	0.896379
ANO5 ENSG00000171714	0.733669	1.19322	1.1641	0.925954	0.960398	1.19946	1.01916	1.06007	0.98894	0.997588
ANO6 ENSG00000177119	1.11051	0.923688	0.827877	1.00098	1.21545	0.952106	1.22748	0.97735	0.798799	0.92013
ANO7 ENSG00000146205	0.957208	0.907306	0.800803	1.09297	0.901753	0.803101	1.44764	0.833061	1.07015	0.959314
ANO8 ENSG00000074855	0.908444	0.650809	1.08069	1.321	1.20059	1.04364	0.780802	0.940293	1.02734	1.18056
ANO9 ENSG00000185101	1.40455	0.805413	1.02808	0.993319	1.07558	0.992109	0.806022	0.831331	0.852764	1.0718
ANOS1 ENSG00000011201	0.853207	1.0486	1.10541	1.03969	0.955868	0.865504	1.12708	0.872235	0.935837	0.978022
ANP32A ENSG00000140350	1.12981	1.05901	0.972125	0.981319	0.878044	1.40282	1.1253	1.01037	1.24563	1.13499
ANP32B ENSG00000136938	0.93093	1.07323	0.897444	1.08617	1.44182	1.33455	0.865347	0.97405	0.878465	0.950739
ANP32E ENSG00000143401	1.43949	1.16878	1.06801	0.922771	1.18989	1.03299	0.928279	1.01363	1.04806	1.24654
ANPEP ENSG00000166825	0.902181	0.920856	1.03812	1.14576	1.22186	0.530723	1.07663	0.888818	0.914359	0.959918
ANTXR1 ENSG00000169604	1.02588	0.955466	1.06688	1.23586	0.865295	1.16472	0.827127	1.38485	0.927893	0.925056
ANTXR2 ENSG00000163297	0.690129	0.940735	1.09146	0.730679	0.775253	1.10884	0.822793	1.09678	1.0808	1.04128
ANXA1 ENSG00000135046	0.829925	0.91754	1.28374	0.961172	0.965541	1.05573	1.05395	1.0113	1.01844	0.884189
ANXA10 ENSG00000109511	1.0608	0.728582	0.995837	0.990649	1.316	0.941337	0.993632	1.12151	1.09587	0.798234
ANXA11 ENSG00000122359	1.03114	0.936635	0.797737	0.886456	0.864353	1.03801	0.90899	1.27569	1.07226	1.08432
ANXA13 ENSG00000104537	0.950255	0.926617	0.997261	0.888257	0.881392	1.15538	1.23271	0.846905	0.989113	0.909935
ANXA2 ENSG00000182718	1.06429	1.0986	1.02745	0.959556	1.12435	1.06894	0.794405	0.93886	0.971794	0.779106
ANXA2R ENSG00000177721	0.996954	0.800631	0.713061	0.90124	0.979007	1.19441	0.697259	1.13616	0.832401	0.877811
ANXA3 ENSG00000138772	0.995598	1.11364	1.01692	0.824212	0.992564	0.942248	1.11979	1.1132	1.19521	0.934601
ANXA4 ENSG00000196975	1.03413	0.984545	0.907086	0.824029	1.05234	1.04206	0.877131	0.82803	1.18145	1.09173
ANXA5 ENSG00000164111	0.779463	0.719586	0.742808	1.33917	0.974971	1.10394	1.15227	1.18998	1.12695	1.02826
ANXA6 ENSG00000197043	0.956033	0.986964	1.14776	0.940932	1.07842	0.896443	0.833149	0.753214	0.743042	1.17368
ANXA7 ENSG00000138279	0.859595	1.11828	0.808531	1.28001	0.948359	0.957849	1.21757	1.07382	0.980541	0.968094
ANXA8 ENSG00000265190	0.838707	0.970921	0.889642	1.26371	1.04094	0.813919	0.837583	1.23495	1.0845	0.692909
ANXA8L1 ENSG00000264230	0.786144	0.810575	0.805089	0.948158	0.981438	1.24066	1.02577	1.20248	1.01076	1.09665
ANXA9 ENSG00000143412	0.90052	1.06627	0.970088	1.2079	0.879999	0.969845	1.14161	0.989292	0.998706	1.00687
AOAH ENSG00000136250	0.878531	0.822768	1.11474	1.30233	1.0363	1.19682	1.07995	1.03387	0.862013	1.1429
AOC1 ENSG00000002726	1.09048	1.12288	1.04656	0.863179	0.949881	0.739054	1.20153	0.997444	1.22726	1.30164
AOC2 ENSG00000131480	1.04144	1.02806	0.897383	0.991069	1.13694	1.06325	0.81227	0.777905	1.12951	1.12809
AOC3 ENSG00000131471	1.00099	0.938961	1.09723	0.875006	1.00832	0.722155	0.822573	1.05797	0.968335	1.04114
AOX1 ENSG00000138356	0.881026	0.999727	0.830118	0.706606	0.943669	1.04605	0.909981	1.2196	1.19137	1.07878
AP000275.65 ENSG00000265590	0.974427	0.832105	0.850048	0.955443	0.982229	1.09061	0.99264	1.1152	1.16182	0.901432
AP000349.2 ENSG00000280178	0.865602	0.967177	1.02358	0.993109	0.788307	1.07522	0.939557	1.27529	0.967613	0.906472
AP000350.10 ENSG00000251357	0.848035	0.908129	1.27076	0.82738	0.902646	0.780301	0.986824	0.836602	1.03893	1.32546
AP000721.4 ENSG00000256100	1.07012	1.06803	1.03068	0.818574	1.30621	1.03303	1.18212	0.892642	0.86847	0.844893
AP000769.1 ENSG00000279576	0.772144	0.697362	1.19148	1.07593	0.744072	1.08417	0.920145	0.951285	0.739987	1.0791
AP000866.1 ENSG00000279342	0.825897	1.12211	0.695667	0.913365	0.771219	1.16089	0.913315	1.10367	1.04703	0.920928
AP006285.2 ENSG00000278919	0.944039	0.861518	0.984231	0.970509	1.2121	1.10348	0.968883	0.892355	1.05563	0.889136
AP1AR ENSG00000138660	0.694602	0.966747	1.22445	0.842243	0.724482	1.06593	0.829075	1.09771	0.942038	0.877063
AP1B1 ENSG00000100280	1.04912	0.927761	0.71	0.866828	1.37016	0.922302	0.836499	1.17048	1.04626	0.953595
AP1G1 ENSG00000166747	1.24985	0.979623	1.04122	1.37479	0.920115	0.912225	1.01976	0.969179	0.857591	0.794056
AP1G2 ENSG00000213983	0.892884	1.29247	0.976429	0.91888	1.00863	0.937608	0.988237	1.09814	1.24098	0.937714
AP1M1 ENSG00000072958	1.08793	0.931672	0.838669	0.836574	0.921063	1.03125	1.37094	1.66241	0.969689	0.661314
AP1M2 ENSG00000129354	1.18621	1.56943	1.00928	1.10283	1.18909	1.07027	0.755728	0.927277	0.908755	1.00243
AP1S1 ENSG00000106367	1.28148	1.05051	0.906153	0.765958	0.997477	1.09623	1.10114	1.16942	0.830037	1.09781
AP1S2 ENSG00000182287	0.876783	1.05549	0.983884	1.0343	1.01467	0.834032	1.19495	0.741907	0.927133	1.00875
AP1S3 ENSG00000152056	1.02861	0.829495	1.04669	1.11571	0.93172	0.742846	0.903549	1.07379	0.979682	1.00718
AP2A1 ENSG00000196961	1.09211	0.949855	1.46087	0.837404	0.910876	0.906131	0.908173	1.09911	0.879528	1.55263
AP2A2 ENSG00000183020	0.844313	1.12331	1.0668	1.11848	1.03247	1.0476	0.871298	1.11148	0.999683	1.15103
AP2B1 ENSG00000006125	1.1097	0.974745	1.02201	1.15888	0.750276	0.729014	0.856672	1.03891	0.647741	1.10453
AP2M1 ENSG00000161203	1.1587	0.848772	1.338	1.04977	0.83292	0.95568	0.824089	0.888506	0.851188	1.02776
AP2S1 ENSG00000042753	0.899554	0.894327	1.17912	0.85626	1.59336	0.947965	1.04708	0.921414	0.971453	0.858494
AP3B1 ENSG00000132842	1.01886	1.00041	0.974837	1.03048	0.858718	0.9654	0.7968	1.19737	0.873473	0.740202
AP3B2 ENSG00000103723	0.923014	1.11235	1.0197	0.941222	0.790383	1.0406	0.787704	1.12935	1.03791	1.02868
AP3D1 ENSG00000065000	1.08518	0.842602	0.857395	1.06305	0.992045	1.79229	0.923801	1.135	1.06948	1.11036
AP3M1 ENSG00000185009	0.910576	0.928152	0.787229	0.973245	0.952443	0.941073	0.980071	1.08256	1.00984	1.01745
AP3M2 ENSG00000070718	0.985623	1.04027	1.05114	0.842936	0.936501	1.03086	0.949565	1.17084	0.877456	0.998359
AP3S1 ENSG00000177879	0.954776	1.07739	0.855562	1.09457	0.899902	1.01519	1.06339	0.665996	0.907787	0.760223
AP3S2 ENSG00000157823	0.978303	1.03945	0.848134	0.828847	0.972615	1.00603	0.939955	0.87415	1.0473	0.766717
AP4B1 ENSG00000134262	0.802316	0.89961	0.831756	0.923003	0.953937	0.952859	1.07648	0.93077	0.836772	1.10849
AP4E1 ENSG00000081014	1.27332	0.856947	0.996709	0.880414	0.86803	0.89999	1.09409	1.22147	0.989775	1.04859
AP4M1 ENSG00000221838	0.9208	0.956381	0.910029	0.856563	1.05535	0.915686	1.20652	0.923818	1.10377	0.927078
AP4S1 ENSG00000100478	0.678267	1.15192	1.17799	0.724707	1.0569	0.91373	0.89708	1.04521	1.14129	0.689731
AP5B1 ENSG00000254470	0.855212	1.01118	1.09496	1.01864	1.26846	0.867663	0.97475	1.23586	1.09434	0.946972
AP5M1 ENSG00000053770	0.789767	1.36491	1.03439	0.873842	0.971985	0.821074	1.02802	0.962377	0.947068	1.45447
AP5S1 ENSG00000125843	0.875585	0.928045	1.11811	0.971581	1.00865	0.87913	0.92506	0.898349	0.979574	1.35001
AP5Z1 ENSG00000242802	1.20323	0.906007	1.23524	1.2031	0.758416	1.13484	1.15962	0.848196	1.09365	1.15004
APAF1 ENSG00000120868	1.02494	0.824089	1.01832	0.766232	0.993595	0.931314	0.845461	1.05194	0.79202	1.14119
APBA1 ENSG00000107282	1.01345	1.02035	1.11854	1.12356	0.861598	1.05288	0.949509	0.800234	1.09986	0.972705
APBA2 ENSG00000034053	1.03333	1.15909	0.915779	1.26005	1.20836	0.837851	0.974896	0.940239	1.19164	0.983445
APBA3 ENSG00000011132	0.691297	1.02652	1.14271	0.940444	1.18136	1.067	1.05728	1.08182	1.16918	1.08389
APBB1 ENSG00000166313	1.35155	1.14395	1.01802	1.06368	0.971718	0.994759	0.94479	0.90625	0.993491	1.01353
APBB1IP ENSG00000077420	0.959088	1.15271	0.973865	0.929496	0.986521	0.94151	1.1318	0.911854	1.09296	0.705783
APBB2 ENSG00000163697	0.876925	1.20934	0.913191	0.992528	0.933667	0.938429	1.01488	1.01655	0.902258	1.00857
APBB3 ENSG00000113108	1.29099	1.21642	0.807339	0.942906	1.01841	0.755382	1.1603	0.913445	1.01751	0.904231
APC ENSG00000134982	1.2157	1.02637	1.42217	0.947877	0.729233	1.08089	0.866189	0.982242	1.04541	1.37955
APC2 ENSG00000115266	1.02827	1.23069	0.89186	1.01287	0.788319	0.934992	1.05055	1.17383	1.01041	1.23516
APCDD1 ENSG00000154856	1.0185	0.961573	1.24167	1.06792	1.03911	1.01711	1.16274	0.828139	0.7345	0.977306
APCDD1L ENSG00000198768	0.786347	0.853881	0.881971	1.12894	0.910546	0.959851	0.895433	0.922381	0.977679	0.976968
APEH ENSG00000164062	1.13541	0.995356	0.959679	0.864985	0.991278	1.24862	0.986914	0.965511	1.12173	1.10794
APELA ENSG00000248329	0.920867	1.06454	0.713588	0.894359	0.749778	0.968636	1.07341	1.01634	1.16101	1.07783
APEX1 ENSG00000100823	1.09339	1.09145	1.11493	1.32524	0.784593	1.08316	0.948168	0.901166	1.20092	0.952741
APEX2 ENSG00000169188	1.08134	1.04852	0.860902	0.950939	1.02257	1.06568	1.18642	0.899968	0.817459	1.36675
APH1A ENSG00000117362	0.795656	0.787155	1.11084	1.20475	0.874127	0.795541	1.04599	0.94503	1.04051	0.941126
APH1B ENSG00000138613	0.911087	1.25368	1.06225	1.00621	1.3898	0.896638	1.10195	0.887536	0.895062	1.06335
API5 ENSG00000166181	1.23878	1.45699	0.762553	1.23756	0.868123	0.976712	1.00963	1.02927	1.09593	1.0758
APIP ENSG00000149089	1.05219	0.999294	1.17623	0.781538	0.992855	0.969373	0.74535	0.951131	1.05973	0.958122
APITD1 ENSG00000175279	0.851975	0.964103	0.967078	1.26752	0.885733	0.991031	1.00947	1.06371	1.09653	1.066
APITD1-CORT ENSG00000251503	1.04746	1.02614	0.929837	0.992914	0.850897	1.0146	0.953281	0.977304	0.996586	0.985778
APLF ENSG00000169621	1.17941	0.909257	0.908092	1.13496	0.903837	0.961107	0.940483	1.06792	1.23135	0.918274
APLN ENSG00000171388	0.822991	1.033	0.9506	0.965788	1.16965	0.937175	1.10675	1.28718	0.688312	0.959457
APLNR ENSG00000134817	0.986658	1.45103	1.00868	1.09119	1.39282	1.10883	1.0752	1.28357	1.2629	1.17895
APLP1 ENSG00000105290	1.1868	0.947577	1.21698	0.818569	0.797929	1.10331	0.989709	0.877518	0.785793	0.94226
APLP2 ENSG00000084234	0.946167	0.949506	1.06256	0.672554	1.29402	1.13149	1.15836	1.19342	1.02512	0.93706
APMAP ENSG00000101474	0.804108	1.07474	0.978646	0.813628	1.03224	1.0494	0.881363	1.32281	1.01262	1.04955
APOA1 ENSG00000118137	0.905035	0.857316	1.02897	0.915641	0.921703	1.07009	1.08573	0.909014	0.878308	1.11815
APOA2 ENSG00000158874	1.14293	1.06734	0.99203	1.14733	0.926913	0.961774	0.940518	1.08426	0.987271	1.00013
APOB ENSG00000084674	1.0129	1.19292	0.915322	1.10179	1.12873	1.01055	0.981601	1.01197	0.82475	0.782214
APOBEC3A ENSG00000128383	1.16408	1.37587	0.952266	0.819073	0.865125	0.979812	0.876657	0.901193	1.12667	1.05818
APOBEC3B ENSG00000179750	1.0392	1.00797	1.065	1.20588	1.23815	0.943168	0.909538	1.39347	1.33374	1.0153
APOBEC3C ENSG00000244509	0.894364	1.08646	0.826643	0.803107	0.864054	1.17831	0.879464	1.23686	0.859979	0.904143
APOBEC3D ENSG00000243811	0.934128	1.21578	1.04107	0.941334	0.753344	1.04615	1.0098	1.06334	1.4179	0.913735
APOBEC3F ENSG00000128394	0.903606	0.99356	0.962677	0.970372	1.1125	0.724134	0.998779	1.15026	0.801821	0.96947
APOBEC3G ENSG00000239713	0.96555	1.11418	0.802758	0.920919	1.05527	1.13394	1.13429	0.971103	1.2615	1.00909
APOBEC3H ENSG00000100298	1.09368	1.04272	0.915944	0.789096	0.850197	1.27707	1.08321	0.950028	1.04798	0.756444
APOBEC4 ENSG00000173627	0.798389	1.25071	1.04503	0.871708	1.20241	0.967832	1.00908	0.832799	1.14991	1.19889
APOBR ENSG00000184730	1.18451	0.904461	0.824099	1.03062	1.0444	0.895186	1.04514	1.07345	0.716862	0.934258
APOC1 ENSG00000130208	1.18808	0.88145	1.09958	0.860128	0.951483	1.04609	0.912883	1.20824	0.867199	0.813857
APOC2 ENSG00000234906	0.928898	1.21055	1.03569	1.12405	1.23142	1.00562	1.13323	0.859314	0.923476	1.12365
APOC4 ENSG00000267467	1.03152	1.05677	1.07838	1.11132	1.0164	1.01965	1.03549	0.94676	0.763331	1.1803
APOD ENSG00000189058	2.01547	1.30229	0.92878	0.907847	1.01179	0.73359	1.67652	0.86727	1.07417	0.880348
APOE ENSG00000130203	1.04742	0.841136	1.05963	1.03412	0.999075	0.814762	1.11893	1.50777	1.19551	0.873945
APOF ENSG00000175336	1.14681	0.977947	0.988449	0.966438	0.794525	0.845252	0.945923	1.08287	0.853056	1.13177
APOH ENSG00000091583	0.964872	1.19706	1.09772	0.954387	0.842134	0.716922	0.966513	1.25726	1.0354	1.0228
APOL1 ENSG00000100342	0.881008	1.10713	1.04226	0.833847	0.902568	1.10575	1.28833	1.36609	1.023	0.800731
APOL2 ENSG00000128335	0.860831	1.23493	0.887854	1.32625	1.09773	0.903236	0.691595	0.701016	0.95027	0.760994
APOL3 ENSG00000128284	1.2061	0.961864	0.747414	0.963153	1.11879	1.22122	0.859553	1.05056	1.09116	0.796952
APOL4 ENSG00000100336	1.02334	0.98461	1.01074	1.34831	0.808076	0.874605	0.998321	0.93444	0.892329	0.969057
APOL6 ENSG00000221963	0.924337	0.812238	0.969399	0.89082	0.919979	0.952423	1.12973	0.839119	1.08365	0.910638
APOLD1 ENSG00000178878	1.14317	1.24891	1.05075	1.02981	1.0649	1.3299	1.02611	0.885125	1.03396	1.1584
APOM ENSG00000204444	0.961983	0.85414	0.653618	0.837481	0.970302	0.925665	1.00622	1.03313	0.991702	0.943526
APOO ENSG00000184831	1.00082	1.15533	0.888062	0.752062	1.03693	0.884487	0.840456	1.03956	0.844752	0.875372
APOOL ENSG00000155008	0.973004	1.14125	1.09176	1.1417	0.647501	0.810276	0.937364	0.903232	0.87515	0.946416
APP ENSG00000142192	0.952616	0.965131	0.94216	1.20773	1.31945	0.967131	1.07974	1.10659	1.14771	1.29418
APPBP2 ENSG00000062725	0.98907	0.877816	0.772033	0.863771	1.01276	0.845415	1.10326	0.823769	0.934214	0.950875
APPL1 ENSG00000157500	1.11169	1.03832	0.815448	1.10621	0.746215	0.942481	0.854725	0.902614	1.12104	1.04659
APPL2 ENSG00000136044	0.882459	0.874724	0.922433	0.951836	0.926043	0.833351	1.50104	1.05494	0.983148	0.954051
APRT ENSG00000198931	1.29708	0.948615	1.03775	0.942462	1.10318	0.889233	0.882695	0.817588	0.918305	1.28566
APTX ENSG00000137074	0.9286	0.823044	0.947285	0.730507	0.610237	0.868993	0.850646	0.805372	0.796313	1.10475
AQP1 ENSG00000240583	1.01315	1.11264	1.14433	1.24487	0.887319	0.937413	1.09418	0.964462	1.01785	0.977907
AQP10 ENSG00000143595	0.846663	0.934651	0.744305	1.17664	0.855031	0.883633	1.13291	1.06894	0.799981	0.65119
AQP11 ENSG00000178301	1.26446	0.903012	0.981005	0.921848	0.862477	0.955691	0.793262	0.955517	1.09009	0.92257
AQP2 ENSG00000167580	0.968491	1.02368	0.815899	1.07366	1.0574	1.41306	1.08024	1.20983	1.02074	1.06188
AQP3 ENSG00000165272	1.382	1.19649	0.979279	0.941225	1.11413	1.21176	0.732021	1.12396	0.890122	0.914605
AQP5 ENSG00000161798	1.08814	0.943043	0.862642	1.02604	1.03359	0.925881	0.672746	1.10699	0.927955	0.957526
AQP6 ENSG00000086159	1.03228	1.11414	0.843731	1.14169	1.05728	0.986006	0.93283	0.808812	0.936559	0.826169
AQP7 ENSG00000165269	1.08364	0.942107	0.71997	1.12216	1.28523	0.902279	1.08855	0.786645	0.872227	1.01118
AQR ENSG00000021776	0.960904	0.988246	1.10557	0.978645	1.13354	0.952936	0.639824	0.797781	1.15356	0.936927
AR ENSG00000169083	1.06469	0.873094	0.840047	0.920647	0.85841	1.17194	0.941419	0.854477	0.812557	0.939309
ARAF ENSG00000078061	0.956201	1.09764	0.769283	1.17356	0.940544	0.934886	1.37798	1.18119	1.08363	0.863575
ARAP1 ENSG00000186635	1.42477	1.24599	1.42822	1.09158	0.941466	1.22023	0.947488	1.04331	1.09624	1.01912
ARAP2 ENSG00000047365	0.938907	1.10774	0.896238	0.855009	1.09201	0.848866	1.06256	1.1549	1.10996	0.83657
ARAP3 ENSG00000120318	0.791143	0.997919	1.08384	1.1606	0.929088	1.05222	0.736567	1.05959	1.21731	1.20562
ARC ENSG00000198576	0.746455	1.05292	1.28357	1.271	1.40226	1.01432	1.04113	1.19064	1.18265	1.15834
ARCN1 ENSG00000095139	0.901855	0.83495	0.987642	1.03671	0.735062	0.83192	0.750313	1.19255	1.01674	1.24015
AREG ENSG00000109321	1.25178	1.11596	1.15066	1.06637	1.15562	1.14383	1.19074	0.916664	0.979707	1.02556
AREL1 ENSG00000119682	0.917371	1.1539	0.790695	0.807542	0.899978	1.12272	0.860514	0.890343	0.883814	0.812855
ARF1 ENSG00000143761	1.01019	1.11131	0.858793	1.09505	1.17246	1.08927	0.89242	0.903173	1.07972	0.912737
ARF3 ENSG00000134287	0.845512	0.865195	0.88017	1.26696	1.18261	0.962529	1.00706	0.753862	1.00534	0.94703
ARF4 ENSG00000168374	1.03454	0.851904	0.924618	0.947879	1.49413	1.11155	1.14734	1.2456	0.909539	0.826621
ARF5 ENSG00000004059	1.45048	1.23279	1.01915	0.974699	1.14724	0.888932	1.02713	1.01798	0.848258	1.0301
ARF6 ENSG00000165527	0.884336	0.806481	1.24253	0.837007	1.08714	0.837378	1.39539	0.837887	0.963299	0.927008
ARFGAP1 ENSG00000101199	1.04813	1.09657	0.972024	1.10975	0.840636	1.04133	0.977262	1.20214	1.12696	0.994285
ARFGAP2 ENSG00000149182	0.93417	0.867183	1.04277	1.19843	0.816314	0.823089	1.0494	0.894117	1.05404	1.23355
ARFGAP3 ENSG00000242247	1.0516	0.979321	1.16706	0.859083	1.25142	1.33583	0.885513	0.879023	0.885212	1.08398
ARFGEF1 ENSG00000066777	0.884817	0.948422	0.955497	1.22662	1.11064	1.0371	0.898888	0.922341	0.922725	1.27597
ARFGEF2 ENSG00000124198	0.98939	1.11809	0.868259	0.902362	0.945959	0.959054	0.786821	1.18057	1.00327	0.825131
ARFGEF3 ENSG00000112379	0.95501	0.670961	0.920522	0.934875	1.1262	0.808003	1.03408	0.855439	1.17331	1.11512
ARFIP1 ENSG00000164144	0.878066	1.02682	0.77761	1.07866	1.13045	1.048	1.53869	0.634792	1.21383	0.939694
ARFIP2 ENSG00000132254	1.06661	1.05846	0.915192	1.07319	1.04128	1.1287	0.827196	1.26189	1.13022	0.912144
ARFRP1 ENSG00000101246	0.998339	1.02025	1.08028	1.1689	0.855684	0.922529	0.995684	1.30251	0.885301	0.955159
ARG1 ENSG00000118520	1.11831	0.96608	0.977407	1.00297	0.986917	0.820142	0.844308	1.09523	0.798392	0.840081
ARG2 ENSG00000081181	1.08668	0.896988	1.15646	1.03056	0.761075	1.00948	0.773274	0.995234	1.11269	0.92413
ARGLU1 ENSG00000134884	0.89847	1.08166	0.884953	0.87949	1.38131	0.891921	0.843474	1.02968	1.15823	0.843724
ARHGAP1 ENSG00000175220	0.789068	1.18906	0.732272	0.995006	1.64505	0.985721	1.09031	0.771976	0.818712	1.01594
ARHGAP10 ENSG00000071205	0.854179	0.735724	0.811256	0.954806	1.21659	1.25325	1.11128	1.16102	1.00763	0.979567
ARHGAP11A ENSG00000198826	0.865044	0.927415	1.08347	1.04612	0.993784	1.17323	0.962494	1.18287	1.01501	0.983179
ARHGAP11B ENSG00000187951	1.05307	1.01176	0.89438	0.842197	0.927055	0.899971	0.946986	0.810944	0.967265	1.09952
ARHGAP12 ENSG00000165322	0.731926	1.20803	1.0096	0.89071	0.837882	1.12061	0.85939	1.05665	0.923557	0.907579
ARHGAP15 ENSG00000075884	1.13304	1.40911	1.02292	1.05462	1.21252	1.00368	1.06693	0.971089	1.13574	0.881397
ARHGAP17 ENSG00000140750	0.868192	0.840582	0.959737	0.929424	1.00932	0.888637	0.704294	0.972826	0.978567	1.046
ARHGAP18 ENSG00000146376	0.737871	1.01998	0.931238	0.892733	0.885613	0.798547	0.930435	0.950309	0.832701	1.11903
ARHGAP19 ENSG00000213390	0.96722	1.18834	0.906619	0.803377	0.813998	0.936635	0.989792	1.1746	1.07074	0.951356
ARHGAP20 ENSG00000137727	0.985758	1.17543	1.03984	0.879922	0.922065	0.860062	1.17051	0.850392	0.982586	1.11886
ARHGAP21 ENSG00000107863	0.902865	1.06804	1.04975	0.989441	0.986939	0.729398	0.985092	0.787827	0.852716	0.912966
ARHGAP22 ENSG00000128805	1.09808	1.22795	0.984695	0.831339	1.08854	1.17371	1.06754	1.03651	0.736055	1.26654
ARHGAP23 ENSG00000275832	0.911045	1.11735	1.06718	0.917339	0.950322	0.874147	0.788719	0.968522	1.01572	0.769301
ARHGAP24 ENSG00000138639	0.819319	1.23502	0.892505	1.00909	0.875937	1.2388	1.36373	0.954547	1.10048	0.869715
ARHGAP25 ENSG00000163219	0.915351	0.98457	0.821124	1.19909	1.09703	1.12745	1.02033	1.0169	0.838975	0.998834
ARHGAP26 ENSG00000145819	1.08656	1.04559	1.10104	0.964423	0.939238	0.971621	1.17274	1.02639	1.23175	1.03042
ARHGAP27 ENSG00000159314	0.977963	1.07624	0.989695	0.915636	0.845409	0.991352	0.95743	0.933543	0.848261	1.36202
ARHGAP28 ENSG00000088756	1.34646	0.722009	1.10202	1.08832	0.847082	1.00445	1.05921	0.929807	0.945144	0.738365
ARHGAP29 ENSG00000137962	0.886187	1.14043	1.03809	1.02273	1.13773	0.911861	0.976457	1.10973	1.0502	1.1317
ARHGAP30 ENSG00000186517	0.946887	1.28645	0.708344	0.949831	0.995809	0.792098	0.86236	0.837601	1.18421	1.07037
ARHGAP31 ENSG00000031081	1.20556	0.94194	1.0741	1.07604	1.14653	0.895216	1.00033	0.805488	1.07748	1.11534
ARHGAP32 ENSG00000134909	1.0257	1.1084	0.892775	0.883735	0.976424	1.26737	1.29492	1.2599	0.936532	0.865448
ARHGAP33 ENSG00000004777	1.10347	0.857496	1.06755	0.855926	1.23845	0.843129	0.735369	0.788995	0.964044	0.971514
ARHGAP35 ENSG00000160007	1.29213	0.970083	0.950417	0.956261	1.0588	1.01256	0.916341	0.988287	0.820137	1.00661
ARHGAP39 ENSG00000147799	0.841723	1.07732	1.30485	0.842921	1.19677	0.9697	1.01371	1.01372	0.946413	1.06674
ARHGAP4 ENSG00000089820	0.947584	1.0557	1.05126	1.00131	1.2581	1.06436	0.782826	1.47485	0.85497	0.994934
ARHGAP40 ENSG00000124143	1.07541	0.864655	0.86019	1.05547	1.12263	0.960303	1.06513	1.26322	0.864829	0.936152
ARHGAP42 ENSG00000165895	0.871402	0.862459	0.933448	1.18648	0.821779	1.0258	1.13278	0.926304	0.954328	0.992446
ARHGAP44 ENSG00000006740	0.984492	0.960571	1.21523	0.869364	0.836781	1.0011	1.05627	0.748312	0.942753	1.03579
ARHGAP45 ENSG00000180448	0.99988	1.16438	0.765051	0.83115	1.08315	1.0948	1.04917	1.17055	0.906725	1.0594
ARHGAP5 ENSG00000100852	0.890845	0.811208	0.983419	0.82038	0.980497	0.815477	0.901462	0.86665	1.07298	0.873256
ARHGAP6 ENSG00000047648	1.168	0.878885	0.922453	0.778312	0.939352	1.09531	0.831248	0.937543	0.944677	1.18065
ARHGAP8 ENSG00000241484	0.898709	1.33566	1.26229	0.721608	1.03643	0.943758	0.715633	0.872669	1.05128	1.14776
ARHGAP9 ENSG00000123329	1.17569	0.994424	0.982513	0.934551	1.14031	0.954358	1.1567	1.02462	1.19957	1.06269
ARHGDIA ENSG00000141522	1.19573	1.48415	1.0649	0.853499	1.0481	0.869839	0.900524	0.765286	1.28269	1.0754
ARHGDIB ENSG00000111348	1.2323	1.09512	0.678078	0.932498	0.786014	0.883105	1.31245	1.08267	0.87282	1.08216
ARHGDIG ENSG00000242173	1.18724	0.880297	0.859353	0.978225	0.849046	0.807558	0.850237	1.03364	1.16341	1.08625
ARHGEF1 ENSG00000076928	0.874801	1.29833	1.00869	1.07191	1.21331	1.10895	1.01388	0.939449	1.18039	1.22891
ARHGEF10 ENSG00000104728	0.944025	1.35671	1.07615	0.886306	0.773829	1.09686	0.970693	0.986073	0.838973	1.03383
ARHGEF10L ENSG00000074964	1.0322	0.924901	0.931841	0.821652	0.851037	1.1754	0.978079	0.809229	1.19134	1.04641
ARHGEF11 ENSG00000132694	0.916875	0.912013	0.713546	1.00287	1.26221	0.838529	0.939827	1.20896	1.15434	0.8886
ARHGEF12 ENSG00000196914	1.03096	1.04183	0.911046	0.946169	0.919803	1.01919	0.954754	0.877108	1.10525	1.17361
ARHGEF15 ENSG00000198844	1.13004	0.9777	1.15179	1.06604	1.00395	1.13406	0.851326	1.05443	0.911653	1.09184
ARHGEF16 ENSG00000130762	0.978551	1.05798	1.15983	0.951516	1.21815	1.01373	1.2222	0.968807	0.904329	0.871209
ARHGEF17 ENSG00000110237	0.928739	1.27429	0.996648	1.14547	0.958279	1.2523	0.937819	0.858229	1.08922	0.660127
ARHGEF18 ENSG00000104880	0.812808	1.32696	0.969518	0.912136	0.767581	1.11013	0.926875	0.673692	1.05195	1.15643
ARHGEF19 ENSG00000142632	1.03845	0.878098	0.914562	0.708292	0.945578	0.966299	1.03874	0.87972	0.95964	0.595156
ARHGEF2 ENSG00000116584	1.10032	1.07077	1.00457	1.16282	0.819346	0.930617	1.0456	1.01071	0.80983	1.1
ARHGEF25 ENSG00000240771	0.913717	1.08115	0.897317	1.09294	0.939236	0.772176	0.730271	1.04843	1.01898	0.922924
ARHGEF26 ENSG00000114790	0.98047	0.945896	1.00754	0.808417	1.10454	0.828857	0.855149	0.828614	0.999084	1.09793
ARHGEF28 ENSG00000214944	1.05289	0.945743	1.08401	0.827472	1.03382	1.14106	0.884513	1.0521	1.04614	1.19675
ARHGEF3 ENSG00000163947	0.819477	0.894378	0.866149	0.798397	0.866329	0.975562	1.33287	0.959096	1.12642	1.14802
ARHGEF33 ENSG00000214694	1.08272	1.19208	1.20644	1.25058	0.784775	0.913802	0.98059	0.941584	0.991354	1.10628
ARHGEF35 ENSG00000213214	0.807065	0.993602	0.927759	0.976655	1.05797	0.785626	1.05609	0.838524	1.14299	1.46649
ARHGEF37 ENSG00000183111	1.09737	1.37331	0.849829	0.965475	1.20116	1.20013	0.829841	1.02128	1.20927	1.02618
ARHGEF38 ENSG00000236699	1.05359	1.13346	1.00446	1.05167	1.35954	0.865417	0.810084	1.0964	1.16115	0.910663
ARHGEF39 ENSG00000137135	0.988015	0.924681	0.892406	1.06537	1.16088	0.915109	1.05921	1.03235	1.05426	1.13117
ARHGEF4 ENSG00000136002	1.19673	0.961911	1.00191	1.20628	1.08726	1.00771	0.928335	0.94163	1.06958	1.00745
ARHGEF40 ENSG00000165801	1.17785	1.19884	0.71761	0.844039	0.758922	1.0852	1.04787	0.850681	0.77037	0.921347
ARHGEF5 ENSG00000050327	1.07482	1.07169	1.02541	0.849403	1.12965	0.895489	1.01982	1.05796	0.832184	0.840853
ARHGEF6 ENSG00000129675	1.14142	1.04921	0.897106	1.22125	1.01545	1.07045	0.994424	0.900332	0.860528	0.646224
ARHGEF7 ENSG00000102606	1.13352	0.895286	0.967621	1.0391	1.03127	1.22374	1.04039	1.00005	0.994459	0.960482
ARHGEF9 ENSG00000131089	0.942186	0.995323	0.898534	1.00911	0.659127	1.20808	0.815404	0.98161	1.21085	0.949334
ARID1A ENSG00000117713	0.974272	0.873255	1.25993	1.02497	0.886159	0.847583	0.999012	0.833818	1.11117	1.01622
ARID1B ENSG00000049618	1.17053	0.856575	0.978052	1.03224	0.832641	1.12455	1.10547	0.988191	0.876313	0.906619
ARID2 ENSG00000189079	0.974114	0.866648	0.803595	1.07473	1.20658	1.06181	1.14585	0.87809	1.25627	1.04774
ARID3A ENSG00000116017	1.02108	1.01844	0.926402	1.09031	0.831412	1.41354	1.1916	1.0071	0.891255	0.847991
ARID3B ENSG00000179361	1.0461	0.829228	1.07853	1.11896	1.12283	1.10727	0.987747	0.942202	0.96988	0.961009
ARID4A ENSG00000032219	1.13119	1.02372	1.00152	0.955516	0.980528	0.826107	0.8519	1.21087	0.798793	1.23793
ARID4B ENSG00000054267	0.795663	1.04947	1.04946	0.992746	1.21696	0.968726	0.959853	0.75988	0.973998	0.850902
ARID5A ENSG00000196843	1.10934	0.782669	1.96384	1.29155	0.68452	0.968674	1.03693	0.871085	0.954054	0.995019
ARID5B ENSG00000150347	1.1168	0.905146	0.97811	0.910442	0.756267	0.930869	0.738237	0.954107	1.02328	0.853363
ARIH1 ENSG00000166233	1.09888	0.836485	1.36548	0.910702	1.13665	1.15815	1.22238	1.18443	0.871227	0.974658
ARIH2 ENSG00000177479	1.01409	1.01022	0.992302	1.08861	1.07182	1.03206	0.908397	0.885931	0.923389	0.940636
ARIH2OS ENSG00000221883	0.996723	0.76368	0.74292	0.664908	0.685945	1.02049	1.0646	1.01881	1.14108	1.00403
ARL1 ENSG00000120805	0.674395	1.02989	0.908991	0.765127	0.804388	1.06882	0.843074	1.25008	1.03082	1.08607
ARL10 ENSG00000175414	0.977063	0.748157	1.03085	0.983056	0.999588	1.10143	0.967741	1.03449	1.02424	1.04202
ARL11 ENSG00000152213	1.21333	0.819661	0.923036	1.28996	1.14631	1.06045	1.02496	0.735688	0.833224	0.810235
ARL13B ENSG00000169379	1.05051	1.2503	0.867065	1.06665	1.04194	0.864512	0.946823	0.830197	1.13579	1.02772
ARL14EP ENSG00000152219	0.815347	1.14505	0.718389	1.33784	1.16231	0.946301	1.03253	1.02576	0.994784	1.40634
ARL15 ENSG00000185305	1.07142	1.0827	1.01228	0.902856	0.702765	0.964089	0.974717	1.02494	0.904706	0.999611
ARL16 ENSG00000214087	0.87441	1.03395	0.9365	0.858166	0.813487	0.910963	1.02405	1.07523	0.832227	1.01179
ARL17A ENSG00000185829	0.978925	1.12778	1.18425	0.990517	0.935249	0.948294	1.03708	1.21432	0.889177	1.02598
ARL17B ENSG00000228696	0.923484	1.12684	1.09395	0.970128	1.0088	0.976236	0.958938	1.25469	0.954407	1.07013
ARL2 ENSG00000213465	1.10549	0.898629	1.11559	0.828653	0.781061	1.19678	0.979339	0.959173	0.974299	0.994958
ARL2BP ENSG00000102931	1.06524	0.955585	0.885089	0.951569	1.01007	1.01412	0.958904	0.84196	1.0454	1.01577
ARL3 ENSG00000138175	0.829789	1.00667	0.994161	0.900464	1.44344	1.18598	0.895906	0.679069	0.918903	1.00682
ARL4A ENSG00000122644	1.09019	0.982536	1.25324	0.868298	1.06455	1.12546	0.860063	0.891532	1.04219	1.15532
ARL4C ENSG00000188042	0.992771	1.01661	0.896784	0.957452	0.880239	0.971997	0.816743	0.991801	0.992109	0.908505
ARL4D ENSG00000175906	1.18658	1.17716	0.751554	1.14065	0.87587	1.05368	0.844617	0.850846	1.00694	1.15736
ARL5A ENSG00000162980	0.965214	0.85954	1.05517	0.904705	1.32836	1.13381	0.762687	0.902977	0.934529	0.990907
ARL5B ENSG00000165997	1.02509	1.15024	0.855289	1.097	1.05042	1.18997	1.02588	0.884461	1.10931	1.18708
ARL6 ENSG00000113966	0.930708	0.852061	0.855178	0.938433	0.965362	1.0091	0.91129	0.86421	0.934925	1.00365
ARL6IP1 ENSG00000170540	0.831437	1.34808	0.878197	1.06779	1.23762	0.93902	0.866643	1.02155	1.0782	0.963773
ARL6IP4 ENSG00000182196	1.00463	0.891007	1.13698	0.847552	0.940873	1.19954	0.729366	1.08701	0.929199	0.915993
ARL6IP5 ENSG00000144746	0.992172	0.939765	0.991117	0.906323	0.86839	0.618553	1.03307	0.972935	0.901587	0.83257
ARL6IP6 ENSG00000177917	1.17606	0.826398	0.673233	1.21221	0.827216	1.01537	0.850766	0.924423	1.02484	0.796439
ARL8A ENSG00000143862	1.11917	0.973365	1.03359	0.992114	1.28595	0.824378	1.05615	0.793182	0.955155	0.737376
ARL8B ENSG00000134108	0.802379	1.01487	1.38433	0.846692	1.03848	0.8295	0.966982	0.938605	0.990221	1.06541
ARL9 ENSG00000196503	0.808877	1.12317	1.05473	1.09416	1.15873	1.39564	1.37548	1.13799	0.922288	0.79264
ARMC1 ENSG00000104442	1.08792	0.923121	0.670349	0.847752	0.764902	0.747267	0.747018	0.889768	0.955628	0.925099
ARMC10 ENSG00000170632	0.856316	1.09411	0.926416	0.905411	0.926054	0.991989	1.03168	1.27487	0.669769	1.31058
ARMC12 ENSG00000157343	1.09125	0.97742	0.979528	0.714146	1.15669	1.09356	0.798816	0.948516	0.649088	0.889083
ARMC2 ENSG00000118690	1.0129	1.29773	0.981107	1.09273	0.862005	1.26667	0.903373	0.873062	0.966026	0.947747
ARMC4 ENSG00000169126	1.37191	1.30338	1.26696	0.935493	1.09649	1.13996	1.13034	1.14691	1.35982	0.999354
ARMC5 ENSG00000140691	1.15145	1.07838	1.41098	0.827276	0.999372	0.937856	1.18026	1.12396	0.827393	1.23966
ARMC6 ENSG00000105676	1.05629	1.05251	0.961617	1.16887	0.926338	0.974431	1.37235	0.98742	1.24946	1.12332
ARMC7 ENSG00000125449	1.13994	1.0824	1.03546	0.895966	0.737609	1.03158	1.17343	1.04261	0.942557	0.962362
ARMC8 ENSG00000114098	0.936024	1.26124	1.18645	1.02505	1.0394	0.817776	1.06575	0.958934	1.00221	0.903394
ARMC9 ENSG00000135931	0.997023	0.913246	0.903603	0.888634	1.04033	1.24046	1.06621	1.03205	0.988614	1.0676
ARMCX1 ENSG00000126947	0.903113	0.927358	0.924471	1.04329	0.880895	0.954202	0.929127	1.2105	1.15087	0.919916
ARMCX2 ENSG00000184867	0.908629	1.21482	0.987535	1.05289	1.0399	1.03684	1.04702	1.02084	1.11505	1.06999
ARMCX3 ENSG00000102401	1.10021	0.918509	0.97486	1.26481	0.880418	0.940062	0.964881	1.38958	1.11955	1.08193
ARMCX4 ENSG00000196440	0.82569	1.07721	1.26115	0.964998	1.35577	1.10386	0.755334	1.05154	1.14839	0.739416
ARMCX5 ENSG00000125962	0.87015	0.893014	0.9792	1.16865	0.814903	1.00799	0.9392	0.959275	0.901473	0.912213
ARMCX6 ENSG00000198960	0.823321	1.26269	1.30129	0.920296	0.731068	0.814432	1.16803	0.822959	1.12934	0.989944
ARMS2 ENSG00000254636	1.09873	0.836543	1.0779	0.87123	1.16707	1.22651	1.17307	0.823639	0.769805	1.0458
ARMT1 ENSG00000146476	1.13475	1.09196	1.09005	0.918896	1.20619	1.00745	0.904311	1.11945	1.06725	1.09228
ARNT ENSG00000143437	0.931337	0.842606	1.10698	0.998753	1.10467	0.832363	1.0381	1.04477	0.998511	1.28047
ARNT2 ENSG00000172379	1.09374	1.15609	0.885658	1.22251	1.2277	0.966745	0.940451	1.17077	1.0704	0.831097
ARNTL ENSG00000133794	1.06341	0.878382	1.56319	0.942198	0.978927	0.851327	0.861906	1.02909	1.03904	0.781646
ARNTL2 ENSG00000029153	1.1181	0.884351	1.02493	0.937087	1.09441	1.15651	1.17339	1.21454	0.968953	1.08894
ARPC1A ENSG00000241685	1.18657	1.06778	1.07661	0.942552	1.03874	0.998061	1.02525	0.988481	0.966808	0.920817
ARPC1B ENSG00000130429	1.20444	0.840484	0.978405	1.11024	0.946155	0.772387	0.847847	0.800672	1.04793	0.976349
ARPC2 ENSG00000163466	1.14373	1.11528	0.975314	1.05352	0.939095	1.012	1.28504	1.10984	0.845625	0.997744
ARPC3 ENSG00000111229	0.911906	1.18529	0.942923	1.23286	0.919523	1.30314	1.28438	0.90091	0.937162	1.3194
ARPC4 ENSG00000241553	0.979941	0.812456	1.10728	1.00941	1.02076	1.38153	0.996196	0.915461	0.925218	1.00223
ARPC5 ENSG00000162704	1.18368	0.925885	1.00788	1.07977	1.06741	1.24137	1.06609	0.844393	1.04439	1.15569
ARPC5L ENSG00000136950	1.18348	1.00795	1.03773	1.18879	1.00095	1.10311	0.798041	1.2076	0.986721	1.03726
ARPIN ENSG00000242498	1.18796	1.11792	0.777191	0.980486	1.08178	0.966306	0.875886	0.860728	1.23208	0.907713
ARPP19 ENSG00000128989	0.896749	0.875558	1.16023	0.889686	1.04105	1.06845	0.974915	0.951115	1.2977	1.26645
ARRB1 ENSG00000137486	1.02531	1.15713	0.934879	1.06651	1.01687	1.17198	1.18473	0.720719	0.881922	0.924394
ARRB2 ENSG00000141480	1.01667	1.02222	0.85878	0.910029	0.803527	1.06375	0.904719	0.845495	1.08339	0.87479
ARRDC1 ENSG00000197070	0.992436	1.22757	0.888265	1.13612	1.26278	1.13002	1.09896	0.860835	0.985049	0.900345
ARRDC2 ENSG00000105643	0.786394	0.883927	1.0134	1.04812	1.14135	0.923348	1.02547	0.987645	0.997244	1.04395
ARRDC3 ENSG00000113369	0.998311	1.11279	1.05678	0.961539	0.946467	1.33795	0.952041	0.899079	0.718455	0.932989
ARRDC4 ENSG00000140450	0.995572	1.15764	1.05438	1.06857	1.17105	1.37846	1.17722	0.954861	0.851338	1.09969
ARRDC5 ENSG00000205784	1.12379	0.857549	1.41193	1.17382	1.04389	1.10724	0.877337	0.94935	0.863708	1.34142
ARSA ENSG00000100299	0.690683	1.22178	0.964798	1.01953	0.834943	1.17773	1.10487	0.915303	0.981105	0.832571
ARSB ENSG00000113273	0.878238	0.81769	1.11604	0.965771	0.933713	0.654016	1.12264	0.846809	0.91418	0.734164
ARSD ENSG00000006756	1.20017	0.830105	1.13934	0.924103	1.03227	0.977987	0.936604	0.834888	0.900752	1.09342
ARSE ENSG00000157399	1.03391	0.921891	1.02398	1.17098	0.523998	0.778659	1.26224	0.894747	1.20719	1.16681
ARSF ENSG00000062096	0.829798	0.792851	0.958544	0.889401	0.729616	0.83317	1.07912	0.993933	1.16918	0.983744
ARSG ENSG00000141337	1.00986	0.993058	0.854864	1.11711	1.08977	1.14362	0.963448	1.02252	0.901638	0.823227
ARSI ENSG00000183876	1.15827	0.909956	0.920689	1.23854	0.875521	1.43848	0.935417	0.956464	1.11588	1.12244
ARSJ ENSG00000180801	0.86384	0.848966	0.979307	1.04573	0.927058	0.741265	0.886322	0.811562	1.09848	0.873692
ARSK ENSG00000164291	0.861587	1.2353	1.05295	1.01986	1.10141	1.14116	0.827111	1.03468	1.2146	1.02512
ART3 ENSG00000156219	1.12501	1.025	1.10835	0.832619	1.02871	0.998599	0.907223	0.951022	1.13969	1.17759
ART5 ENSG00000167311	1.60724	0.673264	1.16802	1.04894	1.10274	1.06346	0.972793	0.999543	0.836371	1.11463
ARTN ENSG00000117407	0.911699	0.739696	0.892256	0.783037	0.973518	0.832028	0.974813	0.773379	0.931582	1.13879
ARV1 ENSG00000173409	0.787112	1.3054	1.32063	1.16669	0.691075	0.957244	1.11683	0.673264	1.13389	0.850157
ARVCF ENSG00000099889	0.901318	0.880322	0.927036	1.21152	1.10005	1.22232	0.88859	1.16774	1.00589	0.922402
ARX ENSG00000004848	1.10371	0.750375	0.993322	1.02079	0.915334	1.04503	0.973841	1.15708	1.00332	0.922803
ASAH1 ENSG00000104763	0.976422	0.921386	1.02971	0.892248	0.698504	0.98259	0.998794	0.873324	1.01387	0.996844
ASAH2 ENSG00000188611	0.799126	1.24241	0.90782	1.02672	1.04931	1.37976	0.944031	0.993263	0.85785	0.982283
ASAH2B ENSG00000204147	1.11959	0.98927	0.985288	0.929312	0.934698	0.889982	0.909548	1.12031	0.840968	0.979698
ASAP1 ENSG00000153317	0.715452	1.01138	0.811685	0.914567	1.49285	0.82095	0.857381	0.847998	0.80996	0.882403
ASAP2 ENSG00000151693	1.22004	1.10304	0.921986	1.1263	1.04499	1.04889	0.906544	1.03692	1.00895	0.815648
ASAP3 ENSG00000088280	1.00574	1.02537	0.870913	1.14547	1.34912	0.999789	1.01129	0.904752	1.19586	0.910094
ASB1 ENSG00000065802	1.26977	0.860921	0.861519	1.32133	1.14008	0.988066	0.967963	1.16829	1.12311	1.24947
ASB11 ENSG00000165192	1.08271	1.35812	1.11466	1.11996	0.75272	1.14097	0.957224	1.06028	0.909942	1.06915
ASB12 ENSG00000198881	1.22369	1.01357	1.11705	1.09951	0.948944	0.925972	1.04394	1.09172	0.781961	0.964582
ASB13 ENSG00000196372	1.00514	0.937937	1.11391	0.923191	0.759429	1.07949	1.31758	0.977817	0.995529	0.766801
ASB14 ENSG00000239388	0.987803	0.86922	0.903396	1.14899	0.919833	1.03731	1.00263	0.79588	0.937527	1.09992
ASB16 ENSG00000161664	1.0944	0.713281	0.924295	1.01089	1.11569	0.925024	0.942192	1.107	1.00371	0.905932
ASB2 ENSG00000100628	0.910745	1.0237	1.08659	1.09773	0.851043	1.08673	1.01083	0.725827	0.852547	0.932948
ASB3 ENSG00000115239	0.755405	0.971879	1.16464	0.866996	0.998763	0.870746	0.902775	1.0084	1.28937	0.815534
ASB5 ENSG00000164122	1.22434	0.869568	0.820684	1.08422	1.07128	0.835731	1.11052	1.24772	0.896968	1.03611
ASB6 ENSG00000148331	0.866456	0.774846	1.10469	1.06766	0.782405	0.967932	0.926489	0.926069	1.11904	0.895389
ASB7 ENSG00000183475	1.00215	0.797401	1.01873	0.997567	1.0952	0.938031	0.904538	0.863589	0.856222	1.09235
ASB8 ENSG00000177981	1.03249	0.899902	1.21411	0.658255	0.599345	1.15034	1.0017	0.877421	1.07658	1.04741
ASB9 ENSG00000102048	1.20525	0.925908	0.912183	0.975418	0.91157	0.940264	0.82414	1.18761	0.896015	1.06092
ASCC1 ENSG00000138303	0.822699	1.01646	0.956876	0.729579	0.916026	0.87069	0.929456	0.816145	0.877082	0.810819
ASCC2 ENSG00000100325	0.761479	1.10926	0.925571	0.94213	1.17071	1.23677	0.987788	1.18157	1.02353	1.15381
ASCC3 ENSG00000112249	1.10598	1.25251	0.919426	1.20243	1.01865	1.10758	1.02369	0.743984	0.882339	0.819032
ASCL2 ENSG00000183734	1.0968	1.08846	1.18894	1.30591	0.894847	1.11865	0.944324	0.747701	0.99127	1.00201
ASCL5 ENSG00000232237	1.12398	0.943575	1.05833	1.17976	0.929059	1.26821	1.06165	1.19062	0.928982	1.038
ASF1A ENSG00000111875	1.02388	1.03121	1.09876	0.973717	0.825549	0.984429	0.7541	1.12941	1.09572	0.952063
ASF1B ENSG00000105011	1.05703	0.922686	0.872745	0.794094	1.16	1.16274	1.05111	0.975115	0.922564	0.906075
ASGR1 ENSG00000141505	1.19359	1.03858	1.03717	1.00561	1.12714	0.814546	0.926055	1.08106	0.986478	0.972465
ASGR2 ENSG00000161944	0.904651	1.34929	1.14986	0.955642	1.21161	0.747846	0.997666	0.998591	0.77907	0.903717
ASH1L ENSG00000116539	0.787693	0.942688	0.779933	0.90334	0.841913	0.998889	1.13487	1.10477	0.975008	0.820262
ASH2L ENSG00000129691	1.11256	1.0785	0.911857	1.07202	0.971489	0.881586	0.80334	0.957227	0.847505	0.810946
ASIC1 ENSG00000110881	0.925537	1.10269	0.70924	0.794824	1.15583	0.977205	1.14094	1.0307	0.879571	1.22487
ASIC3 ENSG00000213199	0.706419	1.0247	1.27203	0.882363	0.828559	1.05211	1.03811	0.990231	1.14982	1.18228
ASIC4 ENSG00000072182	1.03978	0.86267	1.19583	1.19936	0.82442	1.01597	1.1568	1.10078	1.06262	0.671288
ASIP ENSG00000101440	0.764291	1.1151	1.15589	0.779702	0.863336	0.987432	0.769739	1.06352	1.07815	1.04124
ASL ENSG00000126522	1.00635	1.095	1.2221	1.02118	0.995955	0.719266	1.05777	1.33739	0.920996	0.914419
ASMT ENSG00000196433	1.04694	0.936785	1.19436	1.2939	1.08064	1.24022	1.16667	0.973193	0.883276	0.849141
ASMTL ENSG00000169093	1.37052	1.01302	1.40761	1.25675	0.76929	1.20522	0.842018	1.06743	1.11941	1.02194
ASNA1 ENSG00000198356	0.784883	0.897119	0.7559	1.06577	0.893641	0.994237	0.765066	0.924386	0.862446	1.33794
ASNS ENSG00000070669	1.19028	0.99488	1.04542	0.902708	0.849654	0.947571	0.800043	0.851835	1.07147	0.963287
ASNSD1 ENSG00000138381	0.879792	0.979143	0.626226	0.833963	1.1411	0.761567	1.26702	1.13683	0.772845	0.880246
ASPA ENSG00000108381	1.01731	0.85326	1.08543	1.23107	1.0291	1.02947	0.99138	0.991084	1.00961	0.946233
ASPG ENSG00000166183	1.16462	1.22077	1.13476	0.905915	1.02337	0.777298	0.825232	0.846652	1.16833	1.19255
ASPH ENSG00000198363	1.16801	1.14289	1.10673	1.29585	1.16279	0.954981	1.05472	0.886036	0.861808	0.951181
ASPHD1 ENSG00000174939	0.849794	0.730394	1.0089	0.956381	1.04231	0.953236	0.950583	0.941565	1.15259	0.972089
ASPHD2 ENSG00000128203	1.11021	0.852743	1.09602	1.04398	1.15867	0.929524	0.852123	0.953684	1.00371	1.09524
ASPM ENSG00000066279	1.2242	1.0786	1.01942	0.990332	0.800103	1.15019	1.14693	0.835929	0.960442	1.2216
ASPN ENSG00000106819	1.02515	1.08287	0.97614	0.786134	0.981435	0.912006	1.04081	0.895569	1.08333	0.964537
ASPRV1 ENSG00000244617	0.764323	0.932776	1.1711	0.893641	1.05238	1.07136	1.05528	0.867563	1.03028	1.09472
ASPSCR1 ENSG00000169696	0.898409	0.73332	0.979581	1.83477	0.770657	1.02478	1.03613	1.01142	0.886743	0.920105
ASRGL1 ENSG00000162174	0.800554	0.782282	1.00291	0.941728	0.948005	0.987627	0.989607	0.811169	1.02706	1.16656
ASS1 ENSG00000130707	1.29823	1.0833	1.00821	1.11377	0.997388	0.930051	0.897984	1.03342	1.1807	1.07324
ASTE1 ENSG00000034533	1.12046	0.934108	1.10043	0.746197	0.685766	1.34424	0.925062	1.05212	1.00934	0.80202
ASTN1 ENSG00000152092	0.97896	0.837522	1.33618	1.04569	1.05123	1.11898	0.918109	0.829132	1.13157	0.760916
ASTN2 ENSG00000148219	0.927582	0.858586	0.89531	1.18404	1.13577	0.759171	1.00371	0.791002	1.10922	1.09262
ASUN ENSG00000064102	0.555497	0.890433	0.937135	1.05179	1.19746	1.23184	1.01428	0.918907	0.651974	0.971884
ASXL1 ENSG00000171456	0.908617	0.782255	0.995724	1.03922	0.798244	0.823368	0.908193	1.02282	0.875862	0.886396
ASXL2 ENSG00000143970	0.92471	1.02602	1.03829	0.940193	1.1291	0.950394	0.672622	0.946985	0.837059	0.953644
ASXL3 ENSG00000141431	1.11515	0.876143	1.00091	1.04517	0.990387	0.871818	1.02557	1.18305	0.977721	1.03312
ASZ1 ENSG00000154438	0.927467	0.977302	1.04948	0.922826	0.772374	1.13121	0.993409	0.912568	1.03194	0.803751
ATAD1 ENSG00000138138	1.27659	0.94801	1.09099	0.921694	0.849862	1.11749	0.803071	0.898719	1.14755	0.967471
ATAD2 ENSG00000156802	1.02041	1.03235	1.05612	1.1172	1.1288	0.714545	0.966456	0.90213	0.745258	0.868908
ATAD2B ENSG00000119778	0.80318	0.784517	0.99513	1.07739	0.745493	0.896511	1.01932	1.04672	0.811806	0.734187
ATAD3A ENSG00000197785	1.15869	1.0133	0.861764	1.056	0.805773	0.89203	0.802572	0.709618	1.05497	0.979712
ATAD3B ENSG00000160072	1.02737	0.937196	0.939405	1.13968	1.17039	1.20092	1.11004	0.943179	0.814328	0.785856
ATAD3C ENSG00000215915	0.77365	1.05043	0.984703	1.13677	0.97207	0.921168	1.21113	0.997474	1.21284	0.990238
ATAD5 ENSG00000176208	1.11934	0.83528	0.91029	0.866319	1.11804	0.979319	0.607462	1.08458	1.07294	0.770574
ATAT1 ENSG00000137343	1.12668	1.21414	0.966157	0.613401	1.05236	1.04761	0.770332	0.817357	1.11623	1.01293
ATCAY ENSG00000167654	1.01603	0.913624	1.18394	0.976171	0.946352	1.10605	1.36621	0.960375	1.0951	1.05338
ATE1 ENSG00000107669	0.768496	1.27861	0.825325	0.801567	0.827945	1.15495	1.02727	1.14608	1.23753	1.06744
ATF1 ENSG00000123268	0.782573	1.03442	0.995791	1.11367	0.949078	1.30729	1.0125	0.977011	1.17264	1.16011
ATF2 ENSG00000115966	1.39168	0.87463	0.915983	0.884343	0.939197	1.03412	0.994943	1.16063	1.24398	1.03522
ATF3 ENSG00000162772	1.32629	1.04135	0.985373	1.03715	0.891953	1.12942	0.963553	0.96851	1.29443	0.999388
ATF4 ENSG00000128272	0.950808	1.02702	0.834306	1.22026	0.9359	1.06088	1.23794	1.12226	0.900446	0.804224
ATF5 ENSG00000169136	0.861326	1.09255	1.13706	1.08598	0.833897	1.13457	1.06819	1.27551	1.06997	1.0129
ATF6 ENSG00000118217	0.974508	1.11915	0.977631	0.926579	1.02892	1.0303	0.733114	0.865046	1.07743	0.941926
ATF6B ENSG00000213676	1.18433	1.05922	1.02612	0.995676	1.25609	0.821566	0.942383	0.884755	1.01691	0.889876
ATF7 ENSG00000170653	0.844024	0.820479	0.917973	1.00414	0.749364	0.872998	1.05845	0.853342	0.84507	1.09903
ATF7IP ENSG00000171681	0.882856	0.891806	0.971548	0.963197	0.914436	0.903704	0.870892	0.999989	0.919075	0.936117
ATF7IP2 ENSG00000166669	1.175	1.15068	0.960159	1.10664	1.01576	1.10522	0.918503	1.01218	1.01531	0.925612
ATG10 ENSG00000152348	0.705518	1.08735	0.889086	0.970233	0.989344	0.952088	0.774737	0.937025	1.00323	0.972149
ATG101 ENSG00000123395	0.930557	1.14956	0.740859	0.878589	1.01637	0.836615	0.830877	0.939826	1.16759	1.13864
ATG12 ENSG00000145782	1.23489	0.932003	1.25893	0.968804	1.00129	0.815358	1.01091	1.04416	1.39762	0.911562
ATG13 ENSG00000175224	0.761022	0.923222	0.997439	1.14958	1.24238	1.02298	1.07885	1.50084	1.08541	0.831375
ATG14 ENSG00000126775	0.9634	0.84549	1.16438	1.04256	0.980332	0.989677	0.83677	1.19828	0.934299	0.838909
ATG16L1 ENSG00000085978	1.07631	0.966665	1.08713	0.682815	1.03422	0.996392	1.24215	0.925113	0.786341	0.940859
ATG16L2 ENSG00000168010	0.918725	1.08915	0.873668	0.920746	1.05243	0.955339	0.951268	0.871769	0.778258	0.961829
ATG2A ENSG00000110046	1.25281	0.701196	1.40039	1.08824	1.16841	1.16435	0.906068	0.913203	1.09914	0.899989
ATG2B ENSG00000066739	1.00466	0.946491	0.863809	0.977268	1.06936	1.06742	1.11538	1.15866	1.02587	0.803768
ATG3 ENSG00000144848	1.18596	0.871037	1.14578	0.924607	1.14558	0.90239	0.933686	1.07792	0.972945	0.795753
ATG4A ENSG00000101844	1.02573	1.07788	1.06806	1.05599	0.972103	0.94903	1.06992	1.22526	1.02089	0.839256
ATG4B ENSG00000168397	0.903622	0.914942	1.15135	1.26473	1.22995	0.841547	0.903865	1.08067	0.897097	0.993934
ATG4C ENSG00000125703	1.00975	0.879518	1.026	1.17462	1.02973	0.899429	1.20998	1.09987	0.982457	1.137
ATG4D ENSG00000130734	1.04768	1.1383	1.05632	1.13277	0.927436	1.35194	0.970106	0.926143	1.05008	1.14522
ATG5 ENSG00000057663	0.97686	1.02437	1.03028	1.13284	0.98866	1.15259	1.02059	0.951753	0.955816	1.19224
ATG7 ENSG00000197548	0.838524	1.1438	0.933804	1.06344	0.894757	0.973386	1.11213	0.804322	1.19755	0.829753
ATG9A ENSG00000198925	1.18437	0.857793	0.958629	0.85911	1.15647	1.07416	0.88855	1.45162	0.968393	1.05796
ATG9B ENSG00000181652	0.954903	1.10751	0.870675	0.963945	1.0679	0.933623	0.909498	1.20489	1.07436	0.874645
ATHL1 ENSG00000142102	1.07295	1.14432	1.10221	0.904223	0.838406	1.16794	1.04681	0.739305	0.968221	0.937429
ATIC ENSG00000138363	1.06397	1.15183	0.793048	0.922065	1.00896	0.851462	0.974823	0.888822	0.913045	0.970564
ATL1 ENSG00000198513	0.999204	0.873808	0.972879	1.07771	1.05381	1.32276	0.889824	0.945297	1.2378	1.00718
ATL2 ENSG00000119787	0.730603	0.94667	1.02623	1.05219	0.809936	0.917425	0.927949	0.980656	1.11185	1.16175
ATL3 ENSG00000184743	0.900846	1.29674	0.959305	1.1606	1.11201	1.24692	1.06555	1.14271	1.06717	1.00619
ATM ENSG00000149311	0.859878	1.13001	1.20905	1.00449	1.08096	0.911695	0.992407	0.812139	0.861569	0.93916
ATMIN ENSG00000166454	0.722353	0.765442	1.00901	0.928106	1.01251	0.809934	1.14612	1.18712	0.668544	1.04112
ATN1 ENSG00000111676	0.803379	1.20672	0.842753	1.08723	0.852482	1.1353	1.20164	0.842789	0.918384	0.955126
ATOH1 ENSG00000172238	1.38083	1.10704	1.19697	1.12138	0.753997	1.17331	0.829285	1.42243	1.09799	0.865396
ATOH7 ENSG00000179774	0.872568	0.867674	1.02516	1.22373	1.01705	1.00071	1.04018	0.946386	0.915764	1.10726
ATOH8 ENSG00000168874	1.25783	0.845088	0.879503	0.97296	0.905974	1.04875	1.08481	1.05235	1.03487	1.09389
ATOX1 ENSG00000177556	1.44657	1.09582	1.33675	0.885013	1.27034	0.945594	0.908061	1.02773	0.87345	1.00145
ATP10A ENSG00000206190	1.39584	0.894024	0.986231	0.764151	1.09447	0.869712	1.06345	1.04699	1.00469	1.23218
ATP10B ENSG00000118322	1.04876	1.07681	1.15782	0.858503	0.928842	1.08374	0.859961	1.10042	1.01359	1.12206
ATP10D ENSG00000145246	1.08329	1.26544	0.76029	1.1406	1.16678	0.962539	0.913624	1.13366	0.983535	1.11154
ATP11A ENSG00000068650	1.18835	1.17571	1.11933	1.27183	1.05894	0.916755	0.844441	0.888523	1.26168	1.10747
ATP11B ENSG00000058063	1.07846	1.2249	1.08727	0.995346	1.11706	1.02123	0.885513	1.1495	0.981489	0.886303
ATP11C ENSG00000101974	1.05003	1.02526	0.914233	0.920511	1.08635	1.20918	0.82326	1.05488	0.977431	1.10069
ATP12A ENSG00000075673	0.677278	1.20214	1.17136	1.06628	0.739757	1.13397	0.923837	0.990798	0.96095	0.966042
ATP13A1 ENSG00000105726	0.96813	1.11659	0.980338	0.738726	0.928737	1.23106	0.938679	1.13853	1.07635	0.895402
ATP13A2 ENSG00000159363	1.09909	0.966319	1.1477	1.26448	0.940946	1.01084	0.890495	1.36477	0.939357	0.888617
ATP13A3 ENSG00000133657	1.00236	1.0785	1.07375	0.802612	0.633239	1.22621	1.12933	1.04736	0.91263	1.06096
ATP13A4 ENSG00000127249	1.0882	0.958753	0.891649	1.12539	0.901769	0.902547	0.789826	1.01295	0.84823	0.882692
ATP13A5 ENSG00000187527	1.19751	1.089	1.05341	0.956496	1.17095	0.950977	0.810358	1.21581	1.11439	1.13193
ATP1A1 ENSG00000163399	0.748891	1.00945	0.930703	1.09836	1.30316	1.17433	0.837806	1.48043	0.900161	1.26953
ATP1A2 ENSG00000018625	0.966444	1.21971	0.96543	1.05462	1.02319	0.962153	1.03532	1.08116	0.937061	0.863836
ATP1A3 ENSG00000105409	1.14209	0.882081	1.08429	1.22827	0.95877	1.17432	0.879678	1.07691	1.18634	1.13641
ATP1A4 ENSG00000132681	0.981866	1.00092	0.961377	1.03466	1.14076	0.935407	0.982391	0.823643	0.781969	1.0485
ATP1B1 ENSG00000143153	0.897792	0.952395	1.20326	1.03324	0.934284	0.666296	0.998586	0.94051	0.910564	0.959544
ATP1B2 ENSG00000129244	1.10758	0.97912	0.995584	1.19536	0.900993	0.766302	1.13566	1.1321	0.844228	1.00493
ATP1B3 ENSG00000069849	1.02749	1.06826	0.863608	0.949651	0.837733	1.01584	0.866328	0.940406	0.998273	0.952569
ATP23 ENSG00000166896	0.893783	1.17052	1.02598	1.25695	1.06236	1.30312	0.849109	0.74697	1.11553	1.16946
ATP2A1 ENSG00000196296	1.1068	0.952059	0.615671	0.960897	1.11453	1.04833	1.25265	0.884214	1.23905	0.823079
ATP2A2 ENSG00000174437	1.03208	0.940489	0.887223	1.022	0.998191	1.00597	1.07334	1.14891	0.8364	0.963069
ATP2A3 ENSG00000074370	1.15515	1.20144	1.41092	1.12429	1.10196	1.08957	0.962414	0.780323	0.995455	1.12016
ATP2B1 ENSG00000070961	0.770704	0.928773	1.16821	0.987351	1.02426	0.978071	0.983092	1.01466	0.945268	0.835463
ATP2B2 ENSG00000157087	0.824332	0.971716	0.820416	1.14177	0.868843	0.944548	1.21078	1.09469	1.22404	1.01593
ATP2B3 ENSG00000067842	1.10131	0.688956	0.988731	1.02483	1.22057	0.94698	1.0454	1.12936	1.13637	0.994511
ATP2B4 ENSG00000058668	1.11833	0.994193	0.956594	0.868076	1.04173	1.00824	0.98034	1.00584	1.03459	1.28764
ATP2C1 ENSG00000017260	0.977491	1.21324	0.871583	1.0987	1.12396	0.704362	1.00543	0.764311	0.800526	0.817231
ATP2C2 ENSG00000064270	0.936036	1.14456	0.944035	1.00433	0.826649	1.02543	1.0746	1.06017	1.02234	1.06472
ATP4B ENSG00000186009	1.0857	0.917781	1.04425	1.05857	0.94773	1.11306	1.153	0.760813	0.973811	0.871452
ATP5J2-PTCD1 ENSG00000248919	0.898685	0.826298	0.8976	1.02858	1.21892	1.04127	1.16993	1.09156	0.956207	1.1686
ATP5SL ENSG00000105341	1.16495	1.18551	0.921759	0.90942	1.23675	1.04176	1.19022	1.21567	0.972246	0.995874
ATP6AP1 ENSG00000071553	1.02556	1.18122	1.4035	1.3056	0.77665	1.13516	0.886062	1.15196	0.925415	0.841123
ATP6AP1L ENSG00000205464	0.989205	0.743757	0.924179	0.894641	1.08197	1.03766	0.815678	0.976324	0.968858	0.946777
ATP6AP2 ENSG00000182220	0.961118	1.33749	1.23373	1.29436	0.988019	0.968409	0.953561	0.943143	1.01585	0.797075
ATP6V0A1 ENSG00000033627	0.78877	0.926079	0.806425	1.25627	1.3346	0.849258	1.19812	0.771304	0.81403	1.19735
ATP6V0A2 ENSG00000185344	1.11085	0.895602	0.903028	0.838335	0.976209	0.823038	1.21592	1.06485	0.896406	1.20551
ATP6V0A4 ENSG00000105929	0.926588	0.853984	0.916371	1.07203	0.964926	0.88078	1.00065	1.35885	0.905141	1.16552
ATP6V0B ENSG00000117410	1.40784	1.36107	1.02189	0.805442	0.894326	0.973022	1.18438	1.21571	1.0425	0.84466
ATP6V0C ENSG00000185883	0.662833	0.85883	0.836408	0.998042	1.1743	0.873616	1.00018	1.02671	1.00778	1.01498
ATP6V0D1 ENSG00000159720	1.11462	0.991054	1.19306	0.974074	1.02636	1.12225	0.984922	1.12513	0.939199	1.15508
ATP6V0D2 ENSG00000147614	0.926377	0.877514	1.07441	0.741683	0.923453	1.10949	0.960453	0.886238	0.810891	1.02919
ATP6V0E1 ENSG00000113732	1.17732	0.824418	1.33317	0.955971	0.730929	0.802763	1.23966	0.894867	1.18211	0.955022
ATP6V0E2 ENSG00000171130	0.882504	1.37542	0.771606	1.14716	1.37126	1.11086	1.09567	0.774536	0.861046	0.947797
ATP6V1A ENSG00000114573	0.870305	1.07102	0.932634	0.937893	1.0811	0.852582	1.32751	1.17006	1.04365	0.957949
ATP6V1B1 ENSG00000116039	1.02662	1.15328	1.02161	0.786114	0.877961	1.0614	1.06295	0.704978	1.02702	0.810033
ATP6V1B2 ENSG00000147416	1.25166	1.03071	0.988187	0.858651	0.965978	0.884075	0.777979	1.02561	1.47581	0.976387
ATP6V1C1 ENSG00000155097	1.10655	1.14558	0.888378	1.17463	0.851642	1.16976	0.90907	1.16048	0.939475	1.09509
ATP6V1C2 ENSG00000143882	1.12023	0.778227	0.717306	1.11521	1.14704	1.12217	0.923277	0.886893	1.05274	0.975406
ATP6V1D ENSG00000100554	0.90787	0.987809	1.05721	1.22618	0.989916	1.14093	0.903556	1.02556	0.772847	0.856404
ATP6V1E1 ENSG00000131100	1.279	1.01991	0.738456	1.2068	0.894009	0.841021	0.958678	0.962418	0.810923	1.03967
ATP6V1E2 ENSG00000250565	0.932752	0.864462	1.19544	0.706614	0.976052	0.911627	0.946159	1.17278	1.16836	0.935335
ATP6V1F ENSG00000128524	1.03	0.703963	1.13248	0.976049	1.12643	1.04558	1.28624	0.893504	0.98391	1.23656
ATP6V1G1 ENSG00000136888	0.906032	0.830642	1.03072	0.879503	1.03126	1.15526	0.932185	1.06971	0.955626	0.930564
ATP6V1G2 ENSG00000213760	1.03812	0.946414	1.1607	0.995626	1.22599	0.980401	1.18302	0.857849	1.1634	1.08091
ATP6V1H ENSG00000047249	1.25579	0.862717	1.01448	0.930133	1.09237	1.16136	1.18598	1.0266	1.09477	1.06574
ATP7A ENSG00000165240	1.03445	1.08704	0.776044	0.88276	1.09611	0.911548	0.951388	1.14076	0.945151	0.860259
ATP7B ENSG00000123191	1.07006	1.06921	1.04351	1.08508	0.949449	0.802489	1.1297	0.925193	0.970655	1.1477
ATP8A1 ENSG00000124406	0.89245	0.945285	1.18017	1.01588	1.30185	0.976768	1.41392	1.05238	1.24771	0.842276
ATP8A2 ENSG00000132932	1.03635	1.27577	1.11969	1.12422	0.778043	1.04826	0.95779	1.18615	0.995961	1.08305
ATP8B1 ENSG00000081923	0.908313	1.06992	1.00987	1.26557	1.02513	1.04681	0.765324	1.18277	1.07636	1.20098
ATP8B2 ENSG00000143515	1.04975	0.852449	1.07873	1.15398	0.96816	1.03345	1.08886	0.802111	1.03519	1.06998
ATP8B3 ENSG00000130270	0.868275	1.03133	0.883458	0.934754	0.829241	1.07353	1.05678	0.876995	1.1338	1.2181
ATP8B4 ENSG00000104043	1.17172	0.893502	0.964905	0.901567	0.803177	1.17406	0.786878	0.951052	1.06814	0.781039
ATP9A ENSG00000054793	0.776019	0.921718	1.17167	0.900938	1.12851	0.787438	1.17642	0.995411	0.8637	0.999718
ATP9B ENSG00000166377	1.36147	1.24902	1.01589	1.17387	0.926526	0.912919	0.763534	0.811713	1.06738	1.32197
ATPIF1 ENSG00000130770	1.00882	1.21385	1.19927	0.901481	1.04733	1.17106	0.893258	1.22341	0.870957	1.06238
ATR ENSG00000175054	1.08117	1.04226	0.808785	0.957813	0.932109	0.959427	1.03659	0.928744	1.21548	0.985381
ATRAID ENSG00000138085	0.929832	0.967108	1.21568	0.852258	0.909102	0.918111	0.950802	1.02865	1.05391	0.9832
ATRIP ENSG00000164053	0.793056	0.947198	1.23689	0.964529	1.26752	1.01562	0.9716	1.0021	1.07909	1.07628
ATRIP ENSG00000282827	0.941493	0.995594	1.05853	0.986774	1.08284	0.978858	0.936973	1.09618	0.757291	0.971526
ATRN ENSG00000088812	0.967151	1.05262	0.973912	0.907926	1.06876	0.962097	0.889793	1.15456	1.10886	1.04031
ATRNL1 ENSG00000107518	0.945226	0.886793	1.27547	0.988	1.21889	1.00132	0.689675	0.937457	0.937599	1.06217
ATRX ENSG00000085224	1.15516	1.07697	0.967152	0.861075	0.725793	0.951733	0.997124	0.910417	0.858466	1.0294
ATXN1 ENSG00000124788	1.01043	1.07399	0.883912	1.15191	0.961701	0.730554	1.02802	1.02495	1.03029	0.91288
ATXN10 ENSG00000130638	0.934877	1.14111	1.0807	0.796663	0.951642	1.05321	1.02065	0.941791	1.10987	1.06099
ATXN1L ENSG00000224470	0.868703	0.856433	0.859493	0.974612	0.965804	1.03463	1.05435	0.884891	0.908014	1.10158
ATXN2 ENSG00000204842	0.850334	0.668498	1.14684	0.977367	1.04364	1.03609	0.815573	1.12846	1.02385	1.05482
ATXN2L ENSG00000168488	1.04677	1.1353	1.23093	1.04444	1.11201	1.10473	0.854971	0.948967	0.875621	0.999287
ATXN3 ENSG00000066427	0.910977	0.99869	0.933754	0.957675	1.10232	0.712897	1.0001	0.997117	1.03351	1.07699
ATXN7 ENSG00000163635	0.861436	1.11643	0.854564	0.723876	0.986979	0.979657	1.16174	1.23804	1.03915	0.872894
ATXN7L1 ENSG00000146776	0.857107	0.928522	0.932812	1.06822	1.04922	0.812246	1.14767	1.12768	1.14186	0.844647
ATXN7L2 ENSG00000162650	1.11943	1.26474	0.909942	0.837303	0.853504	0.966623	1.21812	0.883004	0.902408	1.00205
ATXN7L3 ENSG00000087152	0.692945	0.99056	0.860797	0.957829	1.06342	1.031	0.861989	1.18734	1.00864	1.20137
ATXN7L3B ENSG00000253719	1.15838	1.088	1.02158	1.24839	0.917388	0.781633	0.879248	0.941095	1.03592	1.17708
AUH ENSG00000148090	1.29388	0.848496	1.05766	1.41214	0.946739	1.0577	0.916021	1.22298	1.11916	1.20583
AUNIP ENSG00000127423	0.834993	1.02917	0.966443	0.727157	1.01781	0.979377	0.798634	0.981989	1.17025	0.768169
AUP1 ENSG00000115307	1.04633	1.46563	0.869603	0.920166	0.945405	1.05516	1.0475	1.17765	0.905701	1.09089
AURKA ENSG00000087586	1.17559	0.863674	1.12504	1.03549	0.895113	0.853973	0.940579	1.07496	1.06571	0.836468
AURKAIP1 ENSG00000175756	1.02182	1.1379	0.991928	0.839622	1.12705	0.871525	0.796902	1.31568	1.3818	1.01102
AURKB ENSG00000178999	1.17509	0.692494	1.28803	1.07359	0.960903	1.13133	1.14582	0.91177	1.02755	0.950441
AURKC ENSG00000105146	1.00522	1.09723	1.30564	0.9799	0.902295	1.09996	1.03446	0.775402	0.844025	1.24472
AUTS2 ENSG00000158321	1.32581	0.868791	0.939736	1.11524	0.809373	1.0291	1.04402	0.972726	1.0165	0.858237
AVEN ENSG00000169857	1.33984	1.06061	0.969279	0.956559	1.1561	0.765367	0.879272	1.06025	0.857394	0.986878
AVIL ENSG00000135407	1.20914	1.1322	1.20221	1.01615	0.93963	0.797036	0.933544	0.903934	0.849789	1.02699
AVL9 ENSG00000105778	1.07813	1.04405	1.36359	1.03695	0.757955	1.04116	1.28489	0.980646	1.03738	0.948277
AVPI1 ENSG00000119986	1.10832	1.03563	1.04288	0.962405	1.35284	0.91057	1.01077	0.883052	0.927075	0.921928
AVPR1A ENSG00000166148	1.17126	1.2261	1.00015	0.981001	1.00871	1.02767	0.780402	1.29864	1.02126	1.04939
AVPR2 ENSG00000126895	1.08895	1.00777	0.894992	1.12672	1.21713	0.800081	0.996255	1.04965	0.881887	1.01307
AXDND1 ENSG00000162779	1.14397	1.13446	0.955845	0.997209	0.918444	1.02621	0.916227	0.976117	0.902528	0.936787
AXIN1 ENSG00000103126	0.837185	0.938417	1.13494	1.11403	1.08	0.963907	0.840852	1.04824	1.18339	0.876931
AXIN2 ENSG00000168646	0.812265	0.89203	1.14446	1.36152	0.885593	1.1262	1.01701	0.653969	0.766747	0.907077
AXL ENSG00000167601	1.17512	0.989833	1.01857	1.06864	0.880898	0.873037	0.909323	0.840165	1.21718	1.09431
AZGP1 ENSG00000160862	1.21749	2.23058	0.825151	0.802227	1.31261	0.429924	1.21367	0.8105	1.03657	1.20372
AZI2 ENSG00000163512	1.19918	0.744251	0.849195	1.21981	0.977317	1.14061	1.05204	0.896934	0.803764	1.0108
AZIN1 ENSG00000155096	1.11707	0.780119	0.967785	1.24873	1.19167	1.10854	0.964534	0.820536	0.993319	1.09117
AZIN2 ENSG00000142920	0.891251	0.986819	0.787414	1.0108	1.00763	1.00004	1.04251	0.896724	0.862039	0.846376
AZU1 ENSG00000172232	1.37863	1.07362	0.93396	1.10821	1.14285	0.908783	1.14182	1.15086	0.915854	0.870497
B2M ENSG00000166710	1.36864	1.18624	0.932801	0.954861	0.693458	0.683536	1.21323	0.932092	1.00622	1.78596
B3GALNT1 ENSG00000169255	0.952896	0.942116	1.05052	0.84017	1.1589	1.14896	1.07758	1.07032	0.819083	0.91758
B3GALNT2 ENSG00000162885	1.1032	1.18399	0.949046	0.906261	0.768316	0.880149	0.887576	1.28472	0.759236	1.1319
B3GALT1 ENSG00000172318	0.906723	1.07557	1.0006	0.878751	1.23762	0.767836	1.07275	0.97791	1.04821	1.23186
B3GALT2 ENSG00000162630	0.906631	0.892215	0.904382	0.996998	1.02187	0.840971	0.988463	0.785127	0.817468	1.10748
B3GALT4 ENSG00000235863	1.18648	0.992435	1.07753	1.19047	0.588655	1.42254	1.05689	1.02482	0.955355	0.940748
B3GALT5 ENSG00000183778	1.03518	1.14999	0.898716	1.18842	0.931538	1.17035	0.913145	0.910914	0.985634	0.791143
B3GALT6 ENSG00000176022	1.10104	0.945078	1.34008	1.16293	1.02873	1.05443	1.25889	1.02265	0.926675	0.785078
B3GAT1 ENSG00000109956	1.24372	1.63979	1.03777	1.17621	1.45351	1.04705	0.762449	1.23463	1.29052	0.982493
B3GAT2 ENSG00000112309	1.00901	1.02863	1.05326	0.806831	1.06382	0.940334	0.921565	0.968251	0.904888	1.02759
B3GAT3 ENSG00000149541	0.963708	1.20057	0.990237	0.810666	1.2771	1.17966	0.993306	1.163	1.34609	0.826589
B3GLCT ENSG00000187676	1.15248	0.965766	0.792375	1.05123	0.842354	1.15062	0.930284	0.806006	1.18592	0.925861
B3GNT2 ENSG00000170340	1.00859	0.896235	0.880011	0.909763	1.17229	1.23072	0.82233	1.03561	1.154	0.99723
B3GNT3 ENSG00000179913	1.30791	1.2246	1.1596	0.804849	0.95532	1.01126	0.918756	0.79447	1.19837	0.949345
B3GNT4 ENSG00000176383	0.993706	0.948789	0.889852	1.04391	0.943887	1.04828	1.14491	1.24097	0.881552	0.941439
B3GNT5 ENSG00000176597	1.11685	0.855222	1.05868	0.857166	1.03762	1.03193	1.09228	0.935358	1.10193	0.970552
B3GNT6 ENSG00000198488	1.15042	1.05092	1.11975	0.962203	0.989167	0.929999	1.19657	0.879355	1.01087	1.05154
B3GNT7 ENSG00000156966	1.08479	1.1392	1.19739	1.00978	1.21849	1.06427	0.968362	0.802283	1.0536	1.02661
B3GNT8 ENSG00000177191	1.27509	1.03534	0.838005	1.07912	0.913832	1.14856	0.952575	0.913335	0.821454	1.07667
B3GNT9 ENSG00000237172	0.857208	1.28915	0.792996	1.31553	1.00392	1.14689	0.964464	0.950415	1.24008	1.04161
B3GNTL1 ENSG00000175711	1.07653	0.985802	0.940156	0.653784	1.29376	0.895906	1.36578	1.01875	0.984572	1.05396
B4GALNT1 ENSG00000135454	1.19862	1.09641	0.71631	0.929385	1.02091	1.08101	0.881146	1.26385	1.27853	1.16194
B4GALNT2 ENSG00000167080	1.0225	1.04617	0.916946	1.07258	1.03893	1.15427	0.759862	1.07686	0.850021	0.987445
B4GALNT3 ENSG00000139044	1.04393	0.986835	0.831231	0.964437	1.09547	1.20539	0.984979	1.01782	1.23519	0.981118
B4GALNT4 ENSG00000182272	0.91612	1.04911	0.905161	1.36643	1.27306	1.242	1.01595	1.17806	0.961704	1.09018
B4GALT1 ENSG00000086062	1.2466	1.02745	0.949333	0.875653	1.14831	0.944924	0.894122	1.03694	1.16823	1.13311
B4GALT2 ENSG00000117411	0.886416	1.2764	0.958788	1.0778	1.05308	0.936163	1.26853	0.929706	0.989944	0.753302
B4GALT3 ENSG00000158850	1.28835	1.01945	0.832101	1.0399	1.15123	1.02902	0.942594	1.08723	0.90807	1.1702
B4GALT4 ENSG00000121578	0.824567	1.39772	1.07487	0.991683	1.20575	1.00361	0.823434	0.923623	1.14801	1.20282
B4GALT5 ENSG00000158470	0.803399	0.848473	1.11006	1.13056	1.0769	1.01749	0.927846	1.3159	0.977209	0.961322
B4GALT6 ENSG00000118276	0.857736	0.807667	0.847698	1.05822	0.970404	0.865993	0.953904	0.892307	1.0985	0.935432
B4GALT7 ENSG00000027847	0.952642	1.24264	0.914016	0.854023	0.942683	0.842544	1.18847	0.907986	1.08749	0.978627
B4GAT1 ENSG00000174684	1.01393	1.10235	0.93784	0.965311	1.25287	0.904047	1.20474	1.02969	1.05351	1.08434
B9D1 ENSG00000108641	1.26999	1.14779	0.754373	0.721166	0.76869	0.858797	1.13841	0.816102	1.24994	1.06129
B9D2 ENSG00000123810	0.933125	1.02325	1.01153	0.811049	1.14219	0.894997	0.887023	1.25245	1.0173	1.04822
BAALC ENSG00000164929	0.989386	0.746194	1.20173	1.01853	0.817377	1.01777	0.842413	0.90426	0.816946	0.978569
BAAT ENSG00000136881	1.1366	1.1127	0.936038	1.25644	0.974775	0.958076	0.931678	1.02378	1.20478	1.13021
BABAM1 ENSG00000105393	1.00046	1.01384	0.966845	0.88878	1.09074	0.839598	0.956576	1.11493	0.929786	1.07525
BACE1 ENSG00000186318	1.24214	1.01676	0.808525	1.29002	1.15623	0.979813	0.892713	0.992874	1.18071	1.12377
BACE2 ENSG00000182240	1.33189	1.05407	0.857716	0.811436	1.25987	1.22924	1.05922	1.20803	1.0138	0.806409
BACH1 ENSG00000156273	0.987695	1.00658	0.780959	0.993364	1.11997	0.932938	0.92957	0.852092	0.906112	0.937613
BACH2 ENSG00000112182	0.948606	1.2857	1.01245	1.06032	1.06392	1.06765	0.815585	1.04745	0.996459	1.01528
BAD ENSG00000002330	0.736274	0.792392	1.06265	1.14338	1.18204	0.920773	1.05242	1.23662	1.22093	1.04585
BAG1 ENSG00000107262	1.1061	1.1166	0.871127	0.936117	0.866029	1.06798	1.72248	1.0968	1.13105	0.955196
BAG2 ENSG00000112208	1.16897	1.08928	1.03207	1.23299	1.02903	0.935056	0.94573	1.06277	0.912324	0.890023
BAG3 ENSG00000151929	0.984926	0.84122	1.21568	0.987035	1.22676	0.983844	0.811956	1.04254	1.21928	1.14606
BAG4 ENSG00000156735	1.10753	1.12111	1.15809	1.06573	0.850872	0.918724	1.05046	0.912746	1.08536	0.801631
BAG5 ENSG00000166170	0.996831	0.772182	1.10823	1.02267	0.958536	0.801009	1.20836	0.909241	1.13933	1.03352
BAG6 ENSG00000204463	1.36141	1.02568	1.32821	1.02098	1.26381	0.903216	0.924821	0.791297	1.04858	1.04457
BAHCC1 ENSG00000266074	0.922579	1.02976	1.33683	1.03291	0.996555	1.06789	1.13857	0.803384	1.18204	0.933354
BAHD1 ENSG00000140320	1.05355	1.13235	1.11579	1.13418	1.14864	1.1067	0.980121	0.9988	1.10331	1.04385
BAIAP2 ENSG00000175866	1.07191	0.938241	1.0149	1.05957	0.720154	1.30311	0.937901	1.24988	1.09692	1.28331
BAIAP2L1 ENSG00000006453	0.921202	1.02107	1.0018	1.02186	0.875348	1.09722	1.22997	0.94219	1.25848	1.23511
BAIAP2L2 ENSG00000128298	1.20406	0.93058	0.798658	1.09733	1.00631	1.02996	1.11553	0.994287	0.908291	1.20103
BAIAP3 ENSG00000007516	0.961952	1.12189	0.923349	0.79779	0.852844	1.15098	1.17459	1.00677	0.86032	0.820352
BAK1 ENSG00000030110	1.07328	0.942819	0.987347	1.17234	1.10808	0.935859	0.970209	0.838562	1.11799	1.03762
BAMBI ENSG00000095739	1.06328	0.912236	1.01209	0.996083	1.14197	1.03358	1.1265	1.01711	0.797017	1.03202
BANF1 ENSG00000175334	0.97294	1.08946	0.760903	1.02663	1.1639	0.775237	0.883232	0.869632	1.17181	1.00818
BANF2 ENSG00000125888	0.954638	0.922824	0.810056	0.996176	0.714654	0.936573	0.748229	1.15029	0.927195	0.88811
BANK1 ENSG00000153064	0.861657	0.866445	0.975286	0.882517	1.16248	0.922826	1.26461	0.943028	1.11934	0.846915
BANP ENSG00000172530	1.38508	1.26451	0.834687	1.03521	1.35079	1.17828	1.32922	0.908406	1.13513	0.894118
BAP1 ENSG00000163930	1.00371	0.827825	1.06023	1.15134	1.23505	1.23318	1.18301	0.683918	0.974487	1.08859
BARD1 ENSG00000138376	1.03133	1.22858	0.77077	1.059	1.01178	0.94277	1.09626	0.964363	0.958725	1.05776
BARX1 ENSG00000131668	0.978191	1.18814	1.0635	0.923367	1.33262	1.06776	0.814103	0.809993	0.704936	1.14601
BARX2 ENSG00000043039	1.07266	1.32065	1.10392	0.931653	0.918408	1.07892	0.90028	1.05124	0.868242	0.781987
BASP1 ENSG00000176788	0.89727	0.988623	1.03654	0.971076	1.01251	1.05085	1.05979	0.865154	0.925452	0.917017
BATF ENSG00000156127	0.943551	0.764517	1.17057	0.906422	1.11337	0.939193	0.861973	1.21545	1.11707	0.994041
BATF2 ENSG00000168062	1.16923	1.02941	0.944225	1.23163	1.09698	0.848752	0.87947	0.924428	1.22447	1.11669
BATF3 ENSG00000123685	1.17636	1.14308	1.1255	0.90549	0.996707	0.866776	0.785963	1.03372	1.18052	1.07527
BAX ENSG00000087088	0.92213	1.0492	0.976341	1.26879	0.932641	1.18781	0.967972	1.03455	1.07083	0.84871
BAZ1A ENSG00000198604	0.95085	0.992141	1.05027	1.00612	0.915885	0.964983	0.964497	1.09583	0.891383	1.2414
BAZ1B ENSG00000009954	1.15127	1.02362	1.11455	0.904634	1.17671	1.02219	1.30686	1.14898	0.879304	1.04549
BAZ2A ENSG00000076108	0.912313	1.11088	1.11896	1.02676	0.817712	0.913374	0.795095	1.12486	0.953095	1.11845
BAZ2B ENSG00000123636	1.26746	0.931757	1.08775	1.16665	0.928622	1.25167	1.23636	0.889749	0.962147	1.07368
BBC3 ENSG00000105327	0.951874	1.30418	0.877101	1.13503	0.853173	0.994806	1.2517	0.982702	0.995327	0.848448
BBIP1 ENSG00000214413	0.728417	1.14849	0.771383	0.770335	0.932188	0.966824	0.901741	0.944189	1.27238	1.12018
BBOF1 ENSG00000119636	0.77542	1.06878	1.04392	0.988226	0.785717	0.980609	0.708422	1.05819	1.02954	0.88607
BBOX1 ENSG00000129151	1.18535	0.869453	1.25789	0.963069	1.11631	0.884974	1.0335	1.05463	1.13495	0.930237
BBS1 ENSG00000174483	1.00903	0.908516	0.981256	1.15707	0.710333	1.13901	0.953124	0.920614	1.07051	0.946435
BBS10 ENSG00000179941	1.21808	1.32699	0.906719	1.03146	0.993645	0.875956	1.20922	0.963127	0.865452	1.15044
BBS12 ENSG00000181004	0.899054	1.18869	0.858458	1.19777	1.09173	0.807037	0.872573	0.80937	0.913606	1.1085
BBS2 ENSG00000125124	1.45069	0.89294	0.931235	1.06657	0.825257	1.13239	0.846551	0.986355	1.0471	0.79751
BBS4 ENSG00000140463	0.824702	0.924228	0.937439	0.952264	0.921833	0.693952	0.885799	0.839483	1.06592	0.986463
BBS5 ENSG00000163093	1.02839	0.965694	0.917865	1.30386	0.93237	1.11358	0.899666	0.678717	1.05238	0.898879
BBS7 ENSG00000138686	1.08386	0.900223	1.35312	0.966413	0.932685	1.09802	1.26372	0.878332	1.0014	1.18221
BBS9 ENSG00000122507	1.16017	1.04699	0.864023	1.04929	0.961167	0.931925	0.682217	1.26585	1.29701	0.980651
BBX ENSG00000114439	1.02268	0.985766	0.722421	1.01117	0.69371	0.849105	0.800389	1.56282	1.10504	0.824489
BCAM ENSG00000187244	1.11431	0.879606	0.959175	0.865867	1.05922	1.04189	1.05602	1.18013	1.01756	0.974771
BCAN ENSG00000132692	1.18309	0.923286	1.1423	0.904114	1.57822	1.05725	0.950274	0.980569	0.874689	0.925933
BCAP29 ENSG00000075790	0.801141	1.01896	1.15595	0.9903	0.947094	1.01538	1.13222	0.924221	0.960456	0.850141
BCAP31 ENSG00000185825	1.3111	1.66321	1.05162	1.14495	0.886429	1.24178	0.867971	0.733911	0.87259	1.19905
BCAR1 ENSG00000050820	1.08923	0.989556	0.904234	0.805207	0.873259	1.01641	1.09566	1.25085	1.08338	0.939427
BCAR3 ENSG00000137936	0.970976	1.14494	0.9377	0.80351	0.792965	0.869181	0.822123	0.860485	0.947488	0.884546
BCAS1 ENSG00000064787	1.0974	1.18768	0.918151	0.848781	0.837784	0.860685	1.02449	1.06353	0.74656	1.04508
BCAS2 ENSG00000116752	1.11539	0.9394	0.916571	0.870084	0.971176	1.20722	0.709463	1.15169	1.07928	0.967608
BCAS3 ENSG00000141376	0.983922	0.920996	0.785083	1.0264	1.08496	1.00806	1.0456	1.09646	1.13132	0.992576
BCAS4 ENSG00000124243	0.953247	1.173	1.30113	1.10825	1.03049	0.996023	1.59858	0.910901	1.17767	0.982168
BCAT1 ENSG00000060982	1.22055	1.11941	1.01617	0.836909	0.922432	0.871571	0.789675	1.08911	1.00245	1.19819
BCAT2 ENSG00000105552	1.2425	1.28136	1.06345	1.1051	1.12518	0.997941	0.805231	0.964766	0.893114	1.05549
BCCIP ENSG00000107949	0.98421	1.00654	1.02816	1.02028	0.93078	0.899057	1.10187	0.843067	1.08188	0.891846
BCDIN3D ENSG00000186666	0.761176	0.951753	1.06836	1.08397	1.14559	1.19417	0.957485	1.17467	0.879196	0.893454
BCHE ENSG00000114200	0.951464	0.988778	0.709487	1.0073	0.9064	1.04218	0.972008	1.21877	0.819086	1.11169
BCKDHA ENSG00000248098	0.830307	0.956542	1.01852	0.900204	0.844205	0.989519	0.862337	1.04951	0.983822	0.861201
BCKDHB ENSG00000083123	0.899053	0.919561	0.887537	0.993302	0.836494	0.571412	1.03782	1.10677	0.941908	0.997592
BCKDK ENSG00000103507	1.02706	0.961586	1.10855	0.815656	0.87755	0.921631	1.0108	1.28599	0.918972	0.89171
BCL10 ENSG00000142867	1.10075	0.828868	1.20826	1.02382	1.07451	1.04585	0.776572	0.853853	1.02232	1.19764
BCL11A ENSG00000119866	0.906093	0.963967	1.12229	1.07545	0.898565	1.05204	0.784251	0.916204	1.1102	0.791734
BCL11B ENSG00000127152	1.0521	0.938258	1.1185	1.03222	1.0077	1.51888	1.15309	1.15607	0.827556	1.03836
BCL2 ENSG00000171791	1.03103	1.11874	1.08977	1.14692	1.14229	0.95541	1.03503	1.04401	1.0226	1.09393
BCL2A1 ENSG00000140379	0.982856	1.13918	0.715911	1.17049	0.859634	1.11483	1.16167	0.901868	1.03563	1.02134
BCL2L1 ENSG00000171552	0.664129	1.16678	0.74429	1.16452	0.763253	1.17707	1.11345	0.952181	0.963212	1.11454
BCL2L10 ENSG00000137875	0.880095	1.13657	0.986164	0.845949	0.628966	1.14053	0.784259	1.32268	1.24978	1.29885
BCL2L11 ENSG00000153094	1.17688	0.918004	0.968453	0.821584	1.20829	1.0636	0.781546	0.851029	1.00855	1.04719
BCL2L12 ENSG00000126453	0.809345	0.951808	0.821537	0.87721	1.06909	0.800742	0.901388	1.09193	1.24063	1.07067
BCL2L13 ENSG00000099968	0.917503	1.09486	0.933116	1.1073	1.13928	0.880144	0.997342	1.22886	0.836913	1.05812
BCL2L14 ENSG00000121380	0.912926	0.746313	0.859014	0.939596	0.991057	0.988063	1.18059	1.31513	0.769127	0.943259
BCL2L15 ENSG00000188761	1.0909	0.965016	0.718044	0.997855	1.10596	0.99436	0.771868	1.12903	1.07412	1.00045
BCL2L2 ENSG00000129473	1.00615	0.991335	0.82997	1.02923	1.04751	1.08899	1.19831	1.06897	1.3597	1.02206
BCL2L2-PABPN1 ENSG00000258643	0.99638	1.13023	1.12786	0.721982	0.990907	1.02914	0.998232	0.770954	0.924145	1.14689
BCL3 ENSG00000069399	0.806837	1.30146	1.04434	0.997412	0.816199	1.30523	0.897167	1.04706	1.0832	1.23425
BCL6 ENSG00000113916	0.854554	1.15358	0.990301	0.954145	1.00554	1.07754	0.982474	1.13824	1.15344	0.874783
BCL6B ENSG00000161940	1.11062	0.854333	1.21393	1.19636	0.940364	0.900059	0.958813	1.13375	0.920807	1.07446
BCL7A ENSG00000110987	0.786238	1.34475	0.898708	1.14919	1.23227	1.18632	1.07034	1.00735	0.855395	1.01306
BCL7B ENSG00000106635	0.837965	1.38672	0.75752	1.04881	0.795732	0.956236	1.09575	0.768382	0.907535	0.896138
BCL7C ENSG00000099385	0.951303	0.975073	1.38827	1.10042	1.00886	1.32652	0.887303	0.645935	1.01554	1.13191
BCL9 ENSG00000116128	1.22932	1.11518	1.04151	0.751035	1.06676	1.203	0.99168	0.778271	1.18093	0.827484
BCL9L ENSG00000186174	1.09447	0.927014	1.0503	1.04357	0.906701	0.830891	1.36748	0.839574	1.10296	0.856346
BCLAF1 ENSG00000029363	1.20951	1.0218	0.809191	1.11109	0.866244	1.04944	1.3001	0.732826	0.896778	1.35278
BCO1 ENSG00000135697	1.08065	1.1083	1.11334	0.747811	0.871663	1.00258	0.928941	1.20786	1.2688	1.10426
BCO2 ENSG00000197580	1.0144	0.853292	0.978106	0.994585	0.965908	1.10122	1.06104	1.06004	1.10484	1.03166
BCOR ENSG00000183337	0.945836	1.38402	1.06371	1.03227	1.10996	1.08601	0.833526	0.931932	1.02954	1.08941
BCORL1 ENSG00000085185	1.00576	0.845561	0.970089	0.975719	0.836884	0.988777	0.98979	0.787869	0.968481	1.03234
BCR ENSG00000186716	1.1394	1.08696	0.93746	1.01425	1.14832	1.40006	1.0593	1.01117	0.95443	0.984561
BCS1L ENSG00000074582	0.753315	1.00282	1.03731	1.09177	0.809512	1.07794	0.841478	0.895724	0.900751	0.904385
BDH1 ENSG00000161267	1.06398	0.826439	1.02632	0.620243	0.743332	0.635674	1.10185	0.837594	1.34989	0.90313
BDH2 ENSG00000164039	1.22248	1.01499	0.80021	1.01543	1.0505	0.772091	0.933742	0.954086	0.774189	1.00133
BDKRB1 ENSG00000100739	0.889968	1.31602	1.09505	1.06959	1.00394	1.19936	0.969131	1.18466	1.11072	1.05113
BDKRB2 ENSG00000168398	1.21161	0.922844	0.975709	0.999589	1.04249	0.891697	0.952274	1.07718	0.999988	1.10216
BDNF ENSG00000176697	0.87957	0.881191	0.597543	1.07983	0.951673	0.881519	1.12285	1.08475	1.14562	1.10953
BDP1 ENSG00000145734	0.856446	1.10246	0.878587	0.868074	1.11855	1.03043	1.10583	1.08624	1.08315	1.01702
BEAN1 ENSG00000166546	1.13419	0.844153	1.05902	0.888842	0.836199	1.0079	0.957043	0.920869	1.22318	1.12281
BECN1 ENSG00000126581	0.83499	0.915864	0.781177	0.722368	0.902754	0.951533	1.19112	0.944797	1.16645	0.969032
BEGAIN ENSG00000183092	0.810524	1.26399	0.793209	0.976434	0.997827	0.884617	1.27994	1.20347	1.13911	1.04068
BEND2 ENSG00000177324	0.928218	0.938172	0.873892	1.01904	1.1952	1.2006	1.01153	0.904653	0.886207	1.07607
BEND3 ENSG00000178409	1.11797	0.98595	0.959377	0.807159	0.644246	0.910106	0.938483	0.92678	1.01293	1.09429
BEND4 ENSG00000188848	1.15161	0.956687	0.877651	0.857326	1.22044	0.96675	0.925719	1.02789	0.8709	1.12427
BEND5 ENSG00000162373	1.06889	0.827047	1.06058	1.17761	0.91812	1.01955	0.999456	1.01344	1.05701	0.687356
BEND6 ENSG00000151917	1.13232	0.996745	0.980496	1.01852	0.786891	0.854934	1.13122	1.09384	0.941897	0.893197
BEND7 ENSG00000165626	0.997082	1.11394	0.767576	0.900309	1.30142	1.15629	0.770887	0.967459	1.15975	0.965541
BEST1 ENSG00000167995	1.17539	1.40257	1.25033	1.405	0.946976	0.986531	0.769613	1.20828	1.03576	1.10099
BEST2 ENSG00000039987	0.851605	1.15405	1.06214	0.859957	0.978729	1.04309	0.91845	1.22841	0.866498	1.13048
BEST3 ENSG00000127325	0.9626	0.976399	1.11803	0.838299	1.01193	0.894998	0.890415	1.11812	1.08831	1.01716
BEST4 ENSG00000142959	1.08804	0.691644	1.14641	0.994757	0.876975	0.948812	0.923202	0.97667	0.993588	0.999002
BET1 ENSG00000105829	1.19147	0.955296	0.987676	0.974522	0.773944	1.01054	1.14127	0.898804	1.03314	0.967523
BET1L ENSG00000177951	0.887304	0.793838	1.15231	0.998965	0.873415	1.08045	0.802365	1.10836	0.835117	1.0068
BEX1 ENSG00000133169	0.968765	0.889848	0.970823	0.906282	0.908278	1.11664	1.04638	0.964715	1.0661	1.18232
BEX2 ENSG00000133134	0.835741	0.999185	1.06079	1.12144	1.21507	1.01247	1.09521	0.811931	0.949574	0.984477
BEX3 ENSG00000166681	1.18569	1.0073	1.21754	1.28307	1.10789	1.05097	1.1292	0.78862	0.905608	0.97426
BEX4 ENSG00000102409	0.957974	0.869358	0.894716	0.965302	0.878095	0.71908	1.10686	1.04545	0.904366	1.07956
BEX5 ENSG00000184515	0.908369	1.06996	1.0813	0.856636	1.02385	0.937872	0.81719	0.998707	0.97093	0.981151
BFAR ENSG00000103429	1.19778	1.0891	0.988592	1.037	1.12306	1.27661	1.20643	0.860556	1.00461	0.946116
BFSP1 ENSG00000125864	1.17834	0.821447	1.01941	1.10467	1.09917	0.959204	0.923693	1.01275	0.857085	0.99002
BGLAP ENSG00000242252	0.711216	0.7769	1.1228	1.04548	0.86084	1.10219	0.830782	0.901945	0.956861	0.877867
BGN ENSG00000182492	1.40617	1.00761	2.09917	1.17095	1.00714	0.946551	0.826921	1.27659	0.966729	1.0084
BHLHB9 ENSG00000198908	1.21196	0.776252	0.583669	1.21448	0.852022	1.04721	0.84384	0.918865	0.708657	1.07755
BHLHE22 ENSG00000180828	1.31252	0.8833	0.828249	1.01754	0.992904	1.00866	0.736021	1.00014	0.812651	1.11312
BHLHE40 ENSG00000134107	1.16319	1.02559	0.818973	1.03895	1.16969	1.15195	1.19965	0.951523	0.963029	1.08767
BHLHE41 ENSG00000123095	1.07751	1.20025	0.996663	1.02479	0.966151	0.895194	1.11403	0.970975	1.08313	1.17534
BHMT ENSG00000145692	0.947744	0.766036	0.742158	1.07771	1.04959	0.977614	1.0081	0.994735	1.25206	1.19023
BHMT2 ENSG00000132840	1.1558	0.91862	0.776025	0.969487	0.860879	0.770156	0.914648	1.04672	1.36139	0.911122
BICC1 ENSG00000122870	0.992567	1.21822	1.28187	0.76038	0.942314	0.960406	1.07119	0.987141	0.792155	1.00027
BICD1 ENSG00000151746	0.722546	1.20044	0.976077	0.924643	0.977113	1.19063	0.98476	1.06776	0.973272	1.1571
BICD2 ENSG00000185963	0.762013	1.06372	0.993571	0.969223	1.00881	0.976491	1.20719	1.19676	1.15182	0.776573
BICDL1 ENSG00000135127	0.720656	0.794991	1.09717	1.0718	1.03892	0.975979	1.03638	0.923081	0.835727	1.11189
BICDL2 ENSG00000162069	0.832678	1.35222	0.89302	1.0086	1.36772	0.78575	0.784556	0.813879	1.2086	1.07841
BID ENSG00000015475	0.89664	1.10295	1.09906	0.894323	0.763112	1.03126	0.922834	1.04126	1.02478	1.05326
BIK ENSG00000100290	0.818219	1.11038	1.01352	0.79128	1.06342	0.897784	1.28671	0.744332	1.13157	1.02356
BIN1 ENSG00000136717	1.27075	1.16667	1.02794	0.894854	1.08822	1.30005	0.979055	1.15391	0.962331	0.889391
BIN2 ENSG00000110934	0.982655	0.836698	0.87262	0.900001	0.890906	1.0222	1.20074	1.28501	0.88496	0.787337
BIN3 ENSG00000147439	0.856739	0.968026	1.2337	1.17746	0.975605	0.916151	1.07113	1.18391	1.2345	1.11091
BIRC2 ENSG00000110330	0.988432	1.19614	0.844286	1.1165	0.848743	0.872878	0.883507	0.677773	1.04789	0.949903
BIRC3 ENSG00000023445	1.04708	0.958083	0.894054	1.1175	1.11925	0.790546	1.27028	1.2453	1.14132	1.20787
BIRC5 ENSG00000089685	0.784462	1.23034	1.07965	0.826408	0.94814	0.76971	0.898097	1.00872	0.788236	1.07963
BIRC6 ENSG00000115760	1.07343	1.17361	0.856261	0.886806	0.708	1.15688	0.68867	1.06154	0.736826	1.0187
BIRC7 ENSG00000101197	1.04542	0.988029	0.834808	0.836065	0.827655	0.83025	1.12994	0.905412	1.11295	1.11936
BIVM ENSG00000134897	1.18376	0.767206	0.791054	0.598449	1.16111	1.11425	0.899773	1.07187	0.81947	1.08227
BLCAP ENSG00000166619	0.81746	1.14428	0.856325	1.15764	0.982059	1.24249	1.09005	0.931367	1.01298	1.27931
BLK ENSG00000136573	0.856839	0.924279	0.829681	0.944025	0.890283	0.97476	0.859151	0.911746	1.022	0.850994
BLM ENSG00000197299	0.941733	1.21494	1.04983	0.883202	0.763722	1.04696	1.26693	1.00171	1.03334	0.876642
BLMH ENSG00000108578	0.677387	1.04299	1.04724	0.811499	1.11987	0.992726	1.1217	0.957306	1.05659	1.00925
BLNK ENSG00000095585	0.913341	0.836978	1.03691	0.942113	0.90192	1.13545	1.01118	0.982345	1.01201	0.922967
BLOC1S1 ENSG00000135441	0.970571	0.823073	1.28215	1.01275	1.00162	1.19444	0.954195	0.990804	0.847286	0.94911
BLOC1S2 ENSG00000196072	1.00298	0.849285	1.05116	1.01678	1.007	1.43928	1.08457	1.13604	0.894177	0.840045
BLOC1S3 ENSG00000189114	1.08421	0.772021	0.987167	1.13383	0.984484	0.723878	1.09578	1.08276	0.841221	1.18576
BLOC1S4 ENSG00000186222	1.15701	0.959982	1.06735	1.09018	1.14639	1.17537	1.11456	0.609472	0.96512	0.855423
BLOC1S5 ENSG00000188428	1.11973	1.14354	0.811563	0.923	1.14106	1.17457	1.12748	1.19375	1.08792	0.984547
BLOC1S6 ENSG00000104164	1.1714	1.15361	1.00636	1.30644	0.869726	0.926867	0.88142	1.10437	1.08882	1.17844
BLVRA ENSG00000106605	1.01592	1.08577	0.777018	1.09441	0.862904	0.899131	0.875986	0.86035	1.11934	0.946401
BLVRB ENSG00000090013	0.928388	1.05223	0.906038	0.779842	0.898433	0.99124	0.985841	1.12007	1.054	1.15445
BLZF1 ENSG00000117475	0.989237	1.0024	0.89159	0.978765	1.18638	1.01632	0.985133	0.754828	0.928367	0.701502
BMF ENSG00000104081	0.813605	0.926995	1.01298	0.869698	1.25967	0.886358	0.760893	1.06042	1.32414	1.05668
BMI1 ENSG00000168283	1.03113	1.18517	0.904304	0.826416	0.914035	0.803049	1.37624	1.08919	1.08875	1.20805
BMP1 ENSG00000168487	1.20288	1.11771	1.08891	1.01887	0.966373	0.985605	0.712897	0.87027	1.10836	1.08153
BMP2 ENSG00000125845	0.748617	0.985874	0.860662	0.923403	0.679394	1.03308	0.914133	0.991641	1.24055	1.0252
BMP2K ENSG00000138756	0.854664	1.11764	0.964133	0.798757	0.992185	1.00539	0.866473	1.02089	1.08292	1.2081
BMP4 ENSG00000125378	1.01696	0.874542	0.908912	1.21691	0.929013	1.03345	1.34622	0.978526	1.03149	0.948494
BMP5 ENSG00000112175	0.917048	0.850325	1.20403	0.95831	0.929085	0.970961	0.925149	1.05376	1.18689	1.05924
BMP6 ENSG00000153162	0.786694	1.08733	1.01078	1.00686	1.00773	0.97567	0.719057	0.907867	0.936303	0.966319
BMP7 ENSG00000101144	0.994073	1.14646	1.1676	0.806434	1.34508	0.9494	0.788066	0.901935	1.04557	1.05759
BMP8A ENSG00000183682	1.35514	1.0393	1.14431	1.06238	1.08655	0.752838	1.01351	1.03731	0.965372	1.00108
BMP8B ENSG00000116985	0.890664	0.942679	1.03092	0.907682	1.19762	1.20397	1.03915	0.759984	0.992312	0.948252
BMPER ENSG00000164619	0.967104	0.893418	0.939282	0.729712	1.10829	0.871175	1.0686	1.37899	0.868272	0.926396
BMPR1A ENSG00000107779	0.931467	1.0486	0.874377	1.38074	0.950426	1.0872	1.13564	1.01408	0.953232	1.19372
BMPR1B ENSG00000138696	1.12249	0.697231	0.794982	1.0794	1.14058	1.0273	1.22436	1.06591	0.868024	0.925575
BMPR2 ENSG00000204217	1.01238	1.48488	0.954672	1.03018	1.23086	0.908444	1.13794	0.77269	0.862263	1.20847
BMS1 ENSG00000165733	0.94174	1.20576	1.1946	0.928685	1.14731	0.893934	0.824588	0.923764	0.904358	0.929331
BMT2 ENSG00000164603	1.26067	0.734664	0.867298	0.866327	1.01814	1.0912	1.01854	1.13125	0.781804	0.825157
BMX ENSG00000102010	0.919085	1.07651	1.14079	0.952755	0.929242	0.896747	0.955238	1.31722	0.997026	0.950076
BNC2 ENSG00000173068	0.89082	1.32403	1.14633	1.05598	1.12026	1.08452	0.749126	0.935819	1.26344	1.38567
BNIP1 ENSG00000113734	0.736125	0.737479	1.16625	0.811372	1.13294	1.06503	1.09023	0.784858	0.980464	1.15701
BNIP2 ENSG00000140299	1.10439	0.893303	1.0524	1.25432	1.14097	0.952151	1.10682	0.859344	1.22085	0.89337
BNIP3 ENSG00000176171	0.910533	1.10194	0.771862	1.16108	0.797263	0.879781	1.08783	0.845632	1.09773	0.956572
BNIP3L ENSG00000104765	0.714854	1.00831	0.745188	1.00952	1.09267	1.1381	0.742091	1.02231	0.702235	0.952635
BNIPL ENSG00000163141	0.863712	0.699648	1.14156	0.866096	1.40001	0.964829	0.948433	1.2743	0.807712	1.01716
BOC ENSG00000144857	0.778635	1.2651	1.12269	0.933991	0.77222	1.06388	0.750665	0.893765	0.993866	0.760198
BOD1 ENSG00000145919	1.28803	0.910506	0.902557	0.883622	0.719728	0.784167	1.0423	1.24876	1.00774	0.935806
BOD1L1 ENSG00000038219	0.958916	0.882826	0.933215	0.953787	1.14277	1.07184	1.24437	1.21042	0.976298	0.948133
BOD1L2 ENSG00000228075	0.945619	0.979577	0.958923	1.07956	0.942452	0.847923	0.994118	0.892531	0.92136	0.95489
BOK ENSG00000176720	1.08669	0.971065	1.13482	1.14264	0.890385	1.18699	1.05336	0.96013	1.03334	1.10568
BOLA1 ENSG00000178096	0.969291	1.024	0.767896	1.04733	0.936604	0.961532	1.40221	0.985387	1.39356	0.895892
BOLA2B ENSG00000169627	1.37745	1.01415	1.05723	0.987385	1.19611	1.32727	0.831423	1.14677	1.1141	1.00666
BOLA3 ENSG00000163170	1.05715	1.04028	1.04647	0.940575	0.89447	0.991586	1.08301	1.03961	0.9669	0.932827
BOLL ENSG00000152430	1.02457	1.0017	1.18386	1.18611	0.905042	0.910442	1.32491	0.947635	1.2578	1.14502
BOP1 ENSG00000261236	1.1661	1.10023	1.02632	1.02341	1.0566	0.871084	0.703648	0.759441	0.980642	0.951954
BORA ENSG00000136122	0.979648	0.957016	0.841509	0.993074	1.00923	1.0834	0.768069	0.798144	0.755682	0.993176
BORCS5 ENSG00000165714	1.20976	0.764532	0.848985	1.25784	0.944248	1.06324	1.02789	1.15936	1.04052	0.901298
BORCS6 ENSG00000196544	0.896005	0.878833	0.897851	1.22635	1.01768	0.984075	1.04559	0.83187	0.965447	1.076
BORCS7 ENSG00000166275	1.02768	0.787891	0.881838	1.13989	1.17292	0.849349	1.01452	0.935645	0.938281	1.02033
BORCS8 ENSG00000254901	0.667241	0.901483	0.855726	0.938552	1.05012	0.779995	0.915918	0.899315	0.81929	0.821905
BORCS8-MEF2B ENSG00000064489	0.973099	0.955042	0.85457	0.841727	0.865036	1.2177	0.973253	0.929085	0.880572	0.852823
BPGM ENSG00000172331	0.932278	1.02702	1.21695	1.18729	1.06649	1.00746	0.970984	0.813071	1.09439	0.868824
BPHL ENSG00000137274	1.12292	0.753756	1.09004	0.972996	0.989354	1.01277	1.21813	0.823722	1.13007	0.888717
BPI ENSG00000101425	1.09152	0.931209	0.977391	1.05657	0.899469	1.03603	0.920717	0.788533	1.01705	0.990229
BPIFB1 ENSG00000125999	1.00951	1.04964	0.902776	0.81982	0.893303	1.01109	1.25216	0.863258	0.945516	0.869124
BPIFB2 ENSG00000078898	1.41523	1.14695	0.963781	1.84414	1.07233	1.01858	0.85892	1.15557	0.830188	1.06143
BPNT1 ENSG00000162813	0.845244	1.00319	1.17952	0.965813	0.976745	0.703311	0.698823	0.988337	1.12365	1.21364
BPTF ENSG00000171634	1.07761	0.882773	1.04448	0.79184	0.836277	0.977448	0.939025	0.967701	1.14386	0.984701
BRAF ENSG00000157764	0.962451	0.794181	0.926137	0.865268	1.06465	1.12853	1.04574	1.08786	1.00289	1.00878
BRAP ENSG00000089234	1.09533	0.725623	0.750324	1.02747	1.03248	1.23572	1.01509	0.909671	0.874963	0.91152
BRAT1 ENSG00000106009	1.08524	1.13203	1.34838	0.978986	0.778439	1.05227	1.0667	1.21417	0.973188	0.906594
BRCA1 ENSG00000012048	0.798983	1.13154	0.99741	1.02019	1.03933	1.21106	1.01377	1.00221	1.00494	0.884375
BRCA2 ENSG00000139618	0.937831	0.953865	0.847679	0.951774	1.08986	0.898219	0.884395	0.958124	0.892298	0.811398
BRCC3 ENSG00000185515	0.754067	0.817505	0.717759	0.838942	0.89789	0.971142	0.686774	1.08928	0.712825	0.708777
BRD1 ENSG00000100425	0.910969	0.969273	1.09698	0.87358	1.15173	1.15451	0.843207	1.12486	0.946665	1.06558
BRD2 ENSG00000204256	1.15345	1.0613	1.1219	1.00115	1.08794	0.948476	1.08068	1.37832	1.24154	1.05478
BRD3 ENSG00000169925	1.27617	0.831426	0.97793	0.844279	1.00504	0.869197	0.83286	1.06733	0.840065	0.931341
BRD4 ENSG00000141867	0.850118	1.17853	0.812024	0.917178	1.02618	1.14646	0.86924	1.06566	1.20176	0.971135
BRD7 ENSG00000166164	0.992727	0.893119	1.16582	0.940944	1.1604	0.898201	0.796534	0.743665	1.051	1.08831
BRD8 ENSG00000112983	1.06038	1.08971	1.06938	1.14727	0.947856	1.07871	1.18869	1.14851	1.36572	0.846955
BRD9 ENSG00000028310	1.10447	1.1201	1.25658	1.129	1.01589	1.0857	0.835781	0.798507	0.869707	0.866116
BRDT ENSG00000137948	1.00985	0.982479	1.2069	1.12255	0.843845	0.682067	1.0988	1.12208	1.07215	0.919575
BRE ENSG00000158019	0.905517	0.935416	1.10686	1.12426	1.35944	0.971195	1.14217	0.859779	1.00706	0.920851
BRF1 ENSG00000185024	1.19136	1.23908	1.47105	1.16983	0.898018	1.04226	1.02609	0.844498	1.16146	1.18331
BRF2 ENSG00000104221	0.804994	1.09764	1.17977	0.718461	0.634523	1.03275	1.05918	1.10111	0.814837	0.944
BRI3 ENSG00000164713	0.965998	1.03066	1.3505	0.769111	0.639485	0.955517	0.989903	0.851167	1.24187	0.966926
BRI3BP ENSG00000184992	1.04353	1.26455	1.08555	1.07599	1.04028	1.11534	0.82606	0.954192	0.772811	0.904901
BRICD5 ENSG00000182685	1.0592	1.10616	0.96387	0.93101	0.834944	0.841339	0.984303	0.933278	0.858301	0.978637
BRINP1 ENSG00000078725	0.979412	1.11005	1.10343	0.948328	1.29198	1.15593	1.19471	1.03948	0.769816	0.822914
BRINP3 ENSG00000162670	0.717161	1.14182	1.07924	0.949433	0.98574	1.20612	0.835214	1.00226	1.08977	0.826803
BRIP1 ENSG00000136492	1.26886	0.997365	0.838975	1.15211	1.05344	0.764896	1.06442	0.864404	1.00857	0.894869
BRIX1 ENSG00000113460	0.936742	0.843466	1.01365	0.725526	0.85856	0.682357	1.13429	1.07256	1.13778	1.12319
BRK1 ENSG00000254999	1.35552	0.794281	0.869954	1.0752	1.10458	1.0254	1.07159	0.990546	0.852932	0.790891
BRMS1 ENSG00000174744	1.01501	1.08063	1.43333	1.26667	0.840766	0.818342	0.854724	0.819691	1.07021	0.920434
BRMS1L ENSG00000100916	0.728248	0.946439	1.10189	0.793357	1.14088	0.955752	0.877888	0.95024	0.656418	1.13444
BROX ENSG00000162819	1.05314	0.882697	0.77979	0.779007	0.988971	0.855139	0.894909	0.825236	1.00164	0.813112
BRPF1 ENSG00000156983	1.13306	0.728256	0.941785	1.09666	0.815622	0.916929	1.10677	1.01872	1.07783	0.966989
BRPF3 ENSG00000096070	0.903089	1.07099	1.19054	1.13825	0.92107	1.10442	0.92474	1.04179	0.979195	0.936336
BRS3 ENSG00000102239	0.932899	0.926532	0.95035	1.17914	1.30043	1.19964	0.953002	0.85382	0.912368	1.05515
BRSK1 ENSG00000160469	0.996502	1.14976	1.21287	1.01004	1.19182	0.828173	0.754582	0.872832	1.02018	0.953566
BRSK2 ENSG00000174672	0.986085	0.963448	1.32464	0.929557	1.70867	1.34054	0.9375	1.02254	0.988377	1.155
BRWD1 ENSG00000185658	1.08972	0.938469	0.964765	1.19513	1.07228	1.2414	0.958754	0.754251	1.09475	0.979874
BRWD3 ENSG00000165288	0.791243	0.763056	0.955048	0.981747	0.790089	1.10665	1.1877	0.866325	0.91765	0.98995
BSCL2 ENSG00000168000	0.87393	0.877693	1.08704	0.787484	1.11556	1.12697	1.0256	1.00817	1.14309	1.06016
BSDC1 ENSG00000160058	0.759008	1.04475	1.03104	0.950284	0.88837	1.129	1.33699	0.983622	1.41184	0.768165
BSG ENSG00000172270	0.8054	1.27226	1.23454	1.14311	0.864401	1.07853	0.780726	1.10088	1.21588	0.897504
BSN ENSG00000164061	1.10809	1.18666	1.03004	1.09668	1.2175	0.846206	0.730888	1.03627	0.928557	0.924134
BSPRY ENSG00000119411	1.08934	0.921848	0.929859	0.908454	1.10545	0.784091	0.939134	1.02845	0.974892	0.913023
BST1 ENSG00000109743	1.28261	0.985497	0.921461	0.82626	1.17256	0.849462	1.08246	1.04133	0.891252	1.16506
BST2 ENSG00000130303	1.01439	0.813398	1.37189	0.820406	1.14609	1.09801	0.821182	1.12225	1.09868	1.04956
BTAF1 ENSG00000095564	1.04916	0.951848	1.00988	0.732612	0.717517	1.23324	0.984702	0.740317	1.09261	0.915902
BTBD1 ENSG00000064726	1.08058	0.968092	0.872916	0.971206	0.985194	0.864035	0.919805	0.837788	1.083	1.10382
BTBD10 ENSG00000148925	1.22135	0.911927	0.861539	1.15272	1.08785	0.985888	1.07307	1.15424	0.972489	1.0835
BTBD11 ENSG00000151136	0.870555	0.830736	1.0738	0.903684	0.999459	0.926995	1.03715	1.22417	1.17398	1.01457
BTBD16 ENSG00000138152	0.929511	1.02163	0.852557	0.859115	1.00779	1.02981	1.31224	0.777316	0.893322	1.13649
BTBD18 ENSG00000233436	0.859394	1.22396	0.825771	1.08039	1.03926	0.818502	1.2676	0.746693	0.983787	0.97637
BTBD19 ENSG00000222009	1.00346	1.1394	1.14174	0.883808	0.898425	1.19871	0.986405	0.883988	0.797456	0.961044
BTBD2 ENSG00000133243	0.918322	1.0179	1.15816	1.05547	1.08225	1.07202	1.16395	1.11161	1.07452	0.929231
BTBD3 ENSG00000132640	0.927623	1.14296	1.18647	0.966844	0.981937	0.983934	0.795148	0.873481	0.952537	0.849021
BTBD6 ENSG00000184887	0.786518	0.850343	0.890052	1.01923	0.951433	1.17774	0.887839	1.00776	1.22805	0.984331
BTBD7 ENSG00000011114	0.854257	0.85399	1.39289	0.922562	1.11513	0.824111	0.884891	0.812179	1.1891	1.20478
BTBD8 ENSG00000189195	0.908148	0.942844	0.924222	1.17355	0.796424	0.828452	1.39123	1.01063	1.02166	1.23412
BTBD9 ENSG00000183826	1.03317	0.868222	0.90233	0.75565	0.982241	1.08541	1.36105	1.18677	1.08019	0.862287
BTC ENSG00000174808	1.03266	0.849883	1.18284	0.811177	0.827286	0.770762	1.05492	1.03312	1.03652	1.00743
BTD ENSG00000169814	0.878191	0.971627	0.951312	1.00304	0.881173	1.04679	1.04818	0.844746	0.923941	0.929693
BTF3 ENSG00000145741	0.896701	1.06631	1.14011	1.10627	1.04369	0.904609	0.914297	1.00993	0.989983	0.906211
BTF3L4 ENSG00000134717	1.32017	0.876221	0.967998	1.12923	0.948451	1.14533	0.898133	0.978207	0.772735	1.40169
BTG1 ENSG00000133639	0.882204	0.962882	0.89886	0.956213	0.918084	1.08855	0.800351	1.00713	1.04594	0.815757
BTG2 ENSG00000159388	1.00565	1.03195	1.21188	1.00062	0.945876	0.817108	1.17447	1.11873	1.55276	0.878985
BTG3 ENSG00000154640	0.882391	0.956394	1.06968	0.992195	0.803902	1.0121	0.890046	1.03828	0.930846	0.97748
BTG4 ENSG00000137707	1.25725	0.778491	1.01461	1.15141	0.815567	1.00175	0.998587	1.09769	1.0835	0.897291
BTK ENSG00000010671	0.801871	1.20882	0.802129	1.17448	1.05511	0.983851	1.05409	1.04246	0.958699	0.957748
BTLA ENSG00000186265	0.935298	0.876142	1.2855	0.939319	1.03901	1.02098	1.14226	0.849874	1.24727	1.11988
BTN2A1 ENSG00000112763	0.724198	0.860082	0.988524	0.795023	1.04451	1.02741	0.90689	1.24703	0.990803	0.863043
BTN2A2 ENSG00000124508	0.952474	0.791929	0.90442	0.885214	1.04301	0.867757	0.907232	1.21932	1.07131	0.724462
BTN3A1 ENSG00000026950	1.05131	1.16473	1.05129	0.860574	0.880967	1.00579	1.07588	1.07191	1.06162	1.14024
BTN3A2 ENSG00000186470	0.857843	0.988041	1.15551	0.887755	0.973254	1.09156	0.972046	1.06381	1.04293	1.20457
BTN3A3 ENSG00000111801	0.984426	1.09388	1.05326	0.993286	1.16049	0.733567	1.05174	0.785301	0.843523	0.754131
BTNL8 ENSG00000113303	0.837962	1.06107	1.07707	0.988092	1.03454	1.22325	1.10484	1.19364	0.9372	0.972692
BTNL9 ENSG00000165810	0.893863	0.928432	0.719744	1.11898	0.990531	0.837535	1.0424	0.936937	0.880014	0.774942
BTRC ENSG00000166167	1.03623	0.801301	0.843599	0.87183	0.840931	0.945354	0.896626	0.992257	1.16012	0.964633
BUB1 ENSG00000169679	1.23282	1.09165	0.964549	1.06412	1.01093	1.09608	1.00405	0.992615	0.828534	0.949473
BUB1B ENSG00000156970	1.03757	1.00653	1.06955	0.953852	0.709966	1.10765	1.01277	1.14928	0.872561	0.991341
BUB3 ENSG00000154473	0.899926	1.07975	0.861991	1.08367	1.20576	1.00105	1.02773	0.853061	0.928851	1.14419
BUD13 ENSG00000137656	0.785531	0.800945	1.10317	1.07703	1.16494	1.10208	1.21417	1.1298	1.1213	1.11313
BUD31 ENSG00000106245	0.944392	1.20524	0.76105	0.933238	1.12973	0.780794	0.933308	1.22992	0.878778	1.05157
BVES ENSG00000112276	0.788684	0.7875	1.11753	0.945119	0.760654	0.961797	0.91204	1.04447	0.893571	1.01299
BYSL ENSG00000112578	1.29393	1.20466	1.25483	1.07359	0.78046	0.835581	1.08818	0.750133	0.849548	0.91396
BZW1 ENSG00000082153	1.03467	1.11884	1.206	1.11443	0.931003	1.14547	0.903044	1.01406	1.01585	1.16292
BZW2 ENSG00000136261	0.928793	0.89655	0.947421	1.04346	0.977338	0.98885	0.965315	0.84094	1.02158	1.38699
C10orf10 ENSG00000165507	1.43732	1.02269	1.18249	0.941848	1.07297	0.819296	0.97113	0.727009	1.19922	1.05224
C10orf107 ENSG00000183346	0.951324	1.08994	0.885049	1.12258	0.861936	1.01821	0.836931	0.896155	1.13594	0.854936
C10orf11 ENSG00000148655	0.796361	1.19476	1.11719	0.943242	0.884895	1.15139	0.793039	0.909008	1.01203	1.03854
C10orf128 ENSG00000204161	1.19097	0.919405	0.913063	0.825502	0.787035	0.771058	1.16927	1.27637	0.815401	0.939047
C10orf2 ENSG00000107815	0.902503	1.09948	1.05004	0.863367	1.20602	1.02554	1.07299	1.03036	1.31091	0.990179
C10orf35 ENSG00000171224	1.03004	0.970107	1.08323	0.75808	1.13167	0.8908	0.96664	0.765598	0.934329	1.0487
C10orf53 ENSG00000178645	0.907811	1.29597	0.992457	0.982541	0.819097	0.951985	1.19078	0.749093	1.12955	0.971899
C10orf54 ENSG00000107738	0.974622	0.919011	0.915134	1.09707	1.14169	1.16046	0.962784	0.89582	1.12801	0.752655
C10orf55 ENSG00000222047	1.21119	0.794151	1.26547	0.984303	1.08702	0.936869	0.991851	1.18287	1.1	1.00654
C10orf76 ENSG00000120029	0.626792	0.92247	0.928908	0.839243	0.860045	1.02075	0.862346	0.968972	1.14259	0.938948
C10orf88 ENSG00000119965	0.859271	1.31816	1.05746	1.05113	1.01861	1.22219	1.13977	1.09458	1.11323	1.24633
C10orf95 ENSG00000120055	0.757436	1.21919	0.825578	0.998892	0.969581	0.692105	0.995127	1.09172	0.976671	0.74489
C10orf99 ENSG00000188373	0.947234	0.881675	1.19753	0.94872	0.92561	0.999063	0.974319	0.815403	0.949458	1.22027
C11orf1 ENSG00000137720	0.876628	1.06577	0.959188	0.92224	1.03813	1.06837	0.975278	1.08401	1.1512	1.01859
C11orf16 ENSG00000176029	1.09662	1.10429	1.41662	1.10793	1.21038	0.986638	0.648982	0.924124	1.17359	1.0339
C11orf21 ENSG00000110665	1.08564	1.29585	1.05856	1.19945	0.951159	0.93323	0.678607	0.985077	0.90273	0.96237
C11orf24 ENSG00000171067	1.05093	0.705164	0.975515	0.817947	1.07912	1.20427	1.03519	1.23532	1.32285	0.8257
C11orf31 ENSG00000211450	1.1253	1.13886	0.884733	0.936354	1.00712	1.27428	0.924206	1.07938	1.00267	1.07222
C11orf40 ENSG00000171987	0.962238	0.994103	1.11556	0.983945	1.10569	0.849741	0.764582	0.891654	0.89548	1.13189
C11orf45 ENSG00000174370	1.08923	0.894905	1.07514	0.81928	0.914719	0.86973	1.01455	0.8137	1.01208	0.99779
C11orf49 ENSG00000149179	0.770223	0.901932	1.26633	0.736706	1.19902	0.884354	1.05182	1.13843	1.18227	0.942713
C11orf52 ENSG00000149300	0.890443	1.08738	0.962375	0.836137	1.47758	0.904777	0.927946	0.822118	0.798717	0.926359
C11orf54 ENSG00000182919	0.888443	0.865045	1.00497	0.831431	1.0979	0.902378	0.982827	0.995081	0.886676	0.926209
C11orf57 ENSG00000150776	1.02761	0.918883	0.891351	1.07671	0.939286	1.1903	0.74927	0.845204	1.15924	0.869961
C11orf58 ENSG00000110696	1.15036	1.07746	1.02798	0.847775	1.17323	0.960091	1.14569	0.821115	0.991758	0.90847
C11orf63 ENSG00000109944	0.849025	1.22512	0.964706	1.03983	0.932473	1.05933	0.755878	1.0424	0.970234	0.77766
C11orf65 ENSG00000166323	0.960435	1.1066	0.805036	1.32405	1.03682	1.26847	1.02426	1.06497	0.957914	1.03544
C11orf68 ENSG00000175573	0.953875	0.996512	0.978918	1.02568	0.744547	1.0081	0.837005	0.848303	0.868571	0.936587
C11orf70 ENSG00000137691	1.01527	1.25488	0.787788	0.83628	0.85735	0.942217	0.894656	1.12008	1.0344	1.01245
C11orf71 ENSG00000180425	1.11206	1.10338	0.956313	1.22011	1.07782	0.974181	1.17612	0.8897	0.849531	0.907086
C11orf74 ENSG00000166352	1.01665	1.01231	0.977296	1.14071	1.03297	1.33518	1.00755	1.11696	1.04098	1.27959
C11orf80 ENSG00000173715	1.01498	0.814423	0.921913	1.15607	1.03742	1.17382	1.13497	0.939066	0.879318	0.879103
C11orf84 ENSG00000168005	1.00161	0.967608	1.06836	1.20516	1	0.827092	0.818291	1.15109	0.895451	1.06927
C11orf87 ENSG00000185742	0.78982	0.937494	0.815754	0.799884	1.12825	1.09836	1.05869	1.09797	1.02381	0.833604
C11orf88 ENSG00000183644	0.874215	0.869509	1.07159	1.26006	0.985504	1.11389	0.91893	0.962203	0.774475	0.791853
C11orf95 ENSG00000188070	1.27231	1.04947	1.15085	0.963	1.08725	1.18997	1.24377	1.03185	0.81675	0.893793
C11orf96 ENSG00000187479	1.42772	0.72117	1.99857	0.833207	0.927918	1.22271	0.633208	1.20803	0.983496	1.64109
C11orf98 ENSG00000278615	1.03407	0.914046	1.03659	0.83747	0.919707	1.27908	0.89187	1.04321	1.15667	0.761331
C12orf10 ENSG00000139637	1.10828	0.760612	1.01152	0.695062	0.901841	1.07107	0.940778	0.819616	0.932488	0.727347
C12orf29 ENSG00000133641	0.882513	1.0745	1.08802	1.00173	1.00393	0.754243	0.867662	0.9167	0.988973	1.26889
C12orf4 ENSG00000047621	1.11661	0.890585	0.757328	0.765171	0.945845	1.19294	0.6944	0.880068	0.918705	1.07253
C12orf40 ENSG00000180116	1.19629	0.841681	1.10479	1.03706	1.14879	1.1356	1.15568	1.01647	0.987238	1.07297
C12orf42 ENSG00000179088	0.946896	0.897848	0.88071	0.87722	1.2459	0.909049	0.81186	1.05202	1.25048	0.881518
C12orf43 ENSG00000157895	0.882372	0.917123	1.06524	1.25879	0.675669	0.942446	1.16811	1.08487	0.95848	1.04285
C12orf45 ENSG00000151131	1.00587	0.750827	1.01514	1.01683	0.966077	0.851087	1.21373	0.898867	1.08684	0.788403
C12orf49 ENSG00000111412	0.886233	0.798258	1.08031	0.727009	1.3158	1.16757	0.956918	0.918307	0.993557	0.879575
C12orf50 ENSG00000165805	0.844292	1.21926	1.07846	1.14469	1.34608	0.901253	1.04102	1.13215	0.859018	1.0723
C12orf54 ENSG00000177627	1.0333	1.11639	0.899024	0.97033	0.957555	0.978317	0.891709	1.05769	0.847047	0.784756
C12orf56 ENSG00000185306	1.16084	0.733904	1.13959	0.887384	0.948795	0.885798	1.03423	0.888573	1.03376	0.789901
C12orf57 ENSG00000111678	1.09844	0.773261	1.51089	0.857329	0.972383	0.878754	0.780355	0.926249	1.23077	1.29341
C12orf60 ENSG00000182993	0.899598	0.977935	0.940389	0.847821	1.01973	1.1491	0.917281	0.878894	0.976771	0.875772
C12orf65 ENSG00000130921	0.727544	0.912548	0.720728	0.830668	0.82085	1.07811	1.0093	0.887417	0.892241	0.899705
C12orf66 ENSG00000174206	0.977583	1.15979	1.16706	1.08612	1.17901	0.915419	0.789393	0.97924	0.755765	1.14196
C12orf71 ENSG00000214700	1.02368	0.958994	1.21132	0.76312	1.08581	0.871985	1.19911	0.880136	0.781865	1.16296
C12orf73 ENSG00000204954	1.17021	0.972463	0.865899	1.02873	1.15914	0.977891	0.912645	1.02989	1.19617	0.813526
C12orf75 ENSG00000235162	0.941605	0.927298	1.05024	0.872436	0.821751	1.05955	0.970247	1.0913	1.2404	0.848134
C12orf76 ENSG00000174456	0.789583	0.781661	1.09169	0.870088	0.737619	1.07181	0.883336	1.14082	0.990098	1.20293
C14orf1 ENSG00000133935	1.0004	0.816272	0.978958	1.04622	0.640685	0.819541	0.975549	0.840254	0.946773	1.20109
C14orf105 ENSG00000100557	0.920721	0.883744	1.12408	0.886155	0.955501	0.980439	0.914703	1.20115	1.07463	1.04546
C14orf119 ENSG00000179933	1.26397	0.986595	0.914732	0.874497	1.14055	1.07716	0.941967	1.13835	1.1929	0.795406
C14orf132 ENSG00000227051	0.815198	0.838457	0.915908	0.946836	1.06551	0.867137	1.36458	0.928315	0.992378	0.87891
C14orf142 ENSG00000170270	1.02983	0.802218	0.770813	0.916973	0.971821	1.13597	1.01749	0.846525	0.834442	1.06035
C14orf159 ENSG00000133943	0.877264	1.02158	0.987871	1.0308	1.06804	0.927605	0.852565	0.854726	1.06359	1.40465
C14orf166 ENSG00000087302	1.12572	0.983844	0.778257	1.13494	0.785309	1.15709	0.884822	0.838312	1.09063	1.02949
C14orf169 ENSG00000170468	0.964205	1.02915	1.02555	0.780271	0.894401	0.956089	0.993109	0.872532	0.893801	0.939429
C14orf180 ENSG00000184601	0.85714	0.972972	1.30307	0.760735	1.15069	0.735998	0.872904	0.904534	1.12489	1.15783
C14orf2 ENSG00000156411	1.01346	0.786606	1.05437	0.989628	0.975171	1.20697	0.940575	1.15704	1.16051	1.02718
C14orf28 ENSG00000179476	1.03269	0.966408	1.01816	0.933736	0.673019	0.974657	0.961303	1.12274	1.03626	1.06894
C14orf37 ENSG00000139971	1.19772	0.801346	1.12542	1.02667	1.10869	1.07566	1.01855	0.959155	1.21175	0.908041
C14orf39 ENSG00000179008	0.881367	0.823502	0.820587	0.823279	0.943225	0.945361	1.20332	1.0356	1.1252	0.798814
C14orf79 ENSG00000140104	0.87816	0.971641	0.848592	0.753136	1.06957	0.964578	1.09178	0.968133	0.943842	0.826656
C14orf80 ENSG00000185347	0.883763	0.824803	1.13559	1.05304	0.916973	1.10819	0.961956	1.20265	1.16574	1.13972
C14orf93 ENSG00000100802	1.10811	0.916031	1.17185	1.05384	0.803546	1.1597	0.876963	0.967534	1.16468	1.02587
C15orf39 ENSG00000167173	0.872325	1.03886	0.941143	1.00423	0.971628	0.788815	1.1431	0.908068	0.89451	0.99372
C15orf40 ENSG00000169609	0.73458	0.86143	0.89873	1.08126	0.724197	1.22897	0.83512	1.16635	0.847756	1.18
C15orf41 ENSG00000186073	1.1546	1.07632	1.18747	1.06056	0.736709	1.13232	0.889423	0.941761	1.14395	1.01867
C15orf48 ENSG00000166920	1.03616	0.97408	1.21265	0.92003	0.915638	1.1397	0.935293	0.812594	1.17847	1.03256
C15orf52 ENSG00000188549	1.15452	0.651936	0.997722	0.993535	0.82527	1.25242	0.821647	1.22135	1.06782	1.04571
C15orf53 ENSG00000175779	1.127	0.917957	1.0347	1.10693	0.861637	1.0174	0.918007	0.932423	1.14819	1.05089
C15orf57 ENSG00000128891	0.743792	0.894937	0.99683	0.850208	1.07554	1.02674	0.915815	0.910263	0.763869	1.04139
C15orf59 ENSG00000205363	0.949445	1.00786	0.671112	0.749212	1.09079	0.888328	0.870353	1.04049	0.818723	0.939237
C15orf61 ENSG00000189227	1.04871	1.07346	0.904034	1.14227	0.953633	1.23026	0.920067	1.21854	1.10605	0.988791
C15orf62 ENSG00000188277	1.00313	0.894797	0.884491	1.17692	0.823623	0.977365	0.777105	0.850569	0.947122	0.940113
C15orf65 ENSG00000261652	0.811301	1.02322	1.03739	1.05426	1.02041	0.940202	0.886922	0.780156	1.21113	1.00113
C16orf13 ENSG00000130731	0.934864	1.18877	1.11784	0.932099	1.03141	1.17871	1.08162	0.955055	0.766951	0.915523
C16orf45 ENSG00000166780	1.0346	0.822733	0.828301	1.26478	1.03635	1.12247	1.14794	0.939237	1.06439	1.03217
C16orf46 ENSG00000166455	1.11436	1.05864	1.02454	0.868027	1.05283	1.31699	1.22012	0.726624	0.931778	1.05763
C16orf52 ENSG00000185716	1.09771	0.818761	0.626063	1.10185	0.863383	0.889314	0.86291	0.842661	1.00606	0.903629
C16orf54 ENSG00000185905	0.70688	0.954829	0.961258	0.876316	0.940273	1.18585	0.919895	1.1156	0.789651	0.87337
C16orf58 ENSG00000140688	0.692643	0.792463	1.00118	0.994755	1.30666	1.16145	1.11806	1.07729	1.01038	1.18526
C16orf59 ENSG00000162062	0.982399	0.980625	0.812793	1.02505	1.20616	0.963802	0.922502	1.19411	0.927129	1.10751
C16orf62 ENSG00000103544	0.98696	1.11349	1.13277	1.16873	0.979084	1.17334	0.743852	0.91414	0.983799	1.0529
C16orf70 ENSG00000125149	0.976293	1.02485	0.890625	0.885666	0.762505	0.859455	1.00132	0.649455	1.08471	0.992486
C16orf71 ENSG00000166246	0.993967	1.05172	0.937986	0.818928	1.03235	1.21935	1.04809	1.0921	1.06895	1.11557
C16orf72 ENSG00000182831	1.09799	0.917001	1.2627	1.20233	0.928636	0.731487	0.875946	1.25135	0.745273	1.01093
C16orf74 ENSG00000154102	0.839908	0.809874	0.983437	0.822797	0.842209	0.825767	0.897752	0.902674	0.954997	1.0331
C16orf78 ENSG00000166152	1.03837	0.94955	0.961011	0.97425	1.14174	1.15302	0.961387	1.24934	0.992419	0.896667
C16orf86 ENSG00000159761	0.949282	0.933807	1.0587	1.02338	1.06944	1.03059	1.00032	0.782147	1.08781	0.738217
C16orf87 ENSG00000155330	0.843778	0.947317	0.932716	0.774249	1.05042	1.14945	1.04655	0.928043	0.869134	1.13713
C16orf89 ENSG00000153446	0.633737	0.891708	1.26595	1.28181	0.98048	0.822305	0.967659	1.10979	0.850212	0.977484
C16orf91 ENSG00000174109	1.02437	0.927911	1.06635	0.859394	1.03469	1.10681	0.969352	0.900729	1.15123	1.36197
C16orf95 ENSG00000260456	1.03244	0.98572	0.984302	1.23338	1.14007	0.934872	0.771583	0.853925	0.932151	1.04403
C17orf107 ENSG00000205710	1.05297	1.08276	1.13915	1.00603	1.01102	0.866097	0.853089	1.12711	1.09222	0.909697
C17orf49 ENSG00000258315	1.16862	0.938535	0.807094	0.942912	0.992903	1.55267	1.12518	1.09866	0.999198	0.83543
C17orf50 ENSG00000270806	1.23621	0.911698	0.963453	0.682664	0.995934	0.789202	0.920705	0.897182	0.866645	1.07859
C17orf51 ENSG00000212719	0.891497	1.04688	1.02739	0.984371	0.753623	0.769752	0.890461	0.870843	0.905454	0.930228
C17orf53 ENSG00000125319	0.92838	0.902748	0.671983	1.04537	0.874985	1.08555	1.43769	1.1817	1.01778	0.76914
C17orf58 ENSG00000186665	1.0357	1.12063	0.888218	0.824258	1.29268	0.768244	1.26142	0.991193	0.879917	1.00104
C17orf62 ENSG00000178927	1.26181	1.41558	0.913414	1.28744	0.841274	0.959457	0.767295	0.989786	0.766526	1.12984
C17orf64 ENSG00000141371	0.989013	1.06396	0.962529	1.09623	1.25342	1.18503	1.11889	0.869771	1.21548	1.02342
C17orf67 ENSG00000214226	0.836414	1.24874	0.743171	1.09501	1.02229	0.914672	1.043	1.06492	0.917243	0.796481
C17orf75 ENSG00000108666	1.05156	0.99949	0.963359	1.13747	1.04714	1.08009	1.03702	1.14868	0.725501	0.958759
C17orf78 ENSG00000278505	1.13392	1.13887	0.953977	1.08835	0.893487	1.0583	1.00433	1.05729	0.967021	0.833326
C17orf80 ENSG00000141219	0.909885	1.15823	1.02368	0.959241	0.949067	0.863535	0.935492	0.945621	1.12238	0.805866
C17orf89 ENSG00000224877	0.689648	1.20958	1.21977	0.904366	0.876816	0.670625	1.33838	0.960113	0.968473	0.948259
C17orf96 ENSG00000273604	1.06965	0.864711	0.921742	0.883184	1.13348	1.06163	1.20217	0.98509	1.20589	0.87618
C17orf97 ENSG00000187624	0.979777	1.10125	1.22016	0.924341	0.778086	1.0016	1.00587	1.05838	0.794039	1.0743
C17orf99 ENSG00000187997	1.01247	0.872515	1.00282	0.946525	0.830097	0.959735	0.998087	0.999175	1.21779	0.965385
C18orf21 ENSG00000141428	1.02705	0.853567	0.730627	0.866371	0.915385	1.28343	0.970552	0.756224	0.877848	0.900746
C18orf25 ENSG00000152242	0.909111	0.851146	1.0336	1.18459	1.1166	0.924871	1.00255	0.885689	0.949902	0.825471
C18orf32 ENSG00000177576	1.0365	1.02813	1.05974	0.836491	1.06034	0.987817	0.925225	0.899967	0.877638	1.00539
C18orf54 ENSG00000166845	1.08018	1.1359	1.05005	0.780573	1.22791	1.03969	1.31065	1.20543	1.05251	0.863079
C18orf63 ENSG00000206043	0.810018	0.863082	0.859994	1.0288	1.06986	0.696812	1.01508	1.10423	0.81807	1.14621
C18orf8 ENSG00000141452	1.09611	0.902962	0.96877	1.02504	0.993767	0.744159	1.00496	1.07074	0.921911	0.960921
C19orf12 ENSG00000131943	1.16943	1.45803	1.02116	0.910672	1.22694	0.847813	1.09127	0.763822	1.04567	1.10908
C19orf18 ENSG00000177025	0.972179	0.964004	0.892948	0.728029	0.94712	1.14431	1.18721	0.92209	0.962846	1.00884
C19orf24 ENSG00000228300	0.97434	1.19884	0.723913	1.32159	0.883601	1.02332	0.85874	1.25717	1.21117	0.88194
C19orf25 ENSG00000119559	1.20839	0.978524	0.984863	1.07234	1.17585	1.32035	0.827309	1.12617	0.838281	1.16861
C19orf33 ENSG00000167644	1.28156	0.983344	0.941859	0.97812	0.742447	1.04956	1.09213	1.04025	0.947893	1.27024
C19orf35 ENSG00000188305	1.00557	1.26694	0.864337	1.08038	0.916795	0.981208	0.904125	1.10368	1.07188	0.708226
C19orf38 ENSG00000214212	1.08212	0.860996	0.99941	1.01543	1.12091	0.948259	0.772464	0.917274	1.22231	0.770945
C19orf43 ENSG00000123144	1.32199	1.06453	0.8555	0.822165	0.703647	0.963005	0.953374	0.704505	1.05548	0.961465
C19orf44 ENSG00000105072	0.9182	1.07993	1.45575	1.06106	1.38478	0.954839	0.830918	1.07319	0.913613	1.02128
C19orf45 ENSG00000198723	1.23794	1.35858	1.14193	0.962213	0.924899	0.795386	1.047	1.19335	1.21673	1.04436
C19orf47 ENSG00000160392	1.24436	0.942668	1.28587	1.14503	0.709341	0.854349	1.38226	0.683762	0.941901	1.02102
C19orf48 ENSG00000167747	0.929997	0.830195	1.06545	1.00436	1.27311	1.27599	0.696516	1.1342	0.83704	1.09178
C19orf52 ENSG00000142444	0.749819	0.760074	0.775879	0.810766	0.910192	0.988096	0.83148	0.873608	0.971956	1.10655
C19orf53 ENSG00000104979	0.881438	0.841042	0.794858	0.971062	0.865364	0.742267	1.00102	1.13709	1.1443	1.96392
C19orf54 ENSG00000188493	0.858018	0.914867	0.90924	1.06176	0.867401	0.917418	0.879274	0.857993	1.21109	1.01214
C19orf57 ENSG00000132016	1.02992	1.00267	1.201	0.885842	1.15235	1.0616	0.933588	0.856441	1.02455	0.758943
C19orf60 ENSG00000006015	1.0042	0.82201	1.02029	1.06135	1.07291	1.19247	1.12658	1.11191	1.08089	0.881915
C19orf66 ENSG00000130813	0.875787	1.13309	0.733332	1.10119	0.801303	0.849705	1.21531	0.71171	0.905752	1.09534
C19orf68 ENSG00000185453	1.1429	1.03175	1.24275	0.857599	1.12665	1.12596	1.11016	1.10583	0.775793	1.08864
C19orf70 ENSG00000174917	1.0658	0.964387	1.42245	1.16366	0.860966	0.977548	1.12413	1.37957	1.00185	0.899361
C19orf71 ENSG00000183397	1.00269	1.32323	0.927106	1.18765	0.875606	0.926046	0.900093	1.39893	1.0845	0.952349
C19orf73 ENSG00000221916	1.24304	0.877621	0.985643	0.906228	1.0527	0.931576	1.07857	0.874854	0.918857	1.01435
C19orf81 ENSG00000235034	1.25108	1.22046	1.26615	1.32455	1.21999	0.977178	1.16308	1.10046	1.08102	0.796907
C1D ENSG00000197223	1.05281	0.903135	1.09372	1.20906	0.972741	0.948982	1.18516	0.92047	0.911314	0.924762
C1GALT1 ENSG00000106392	1.19064	0.965226	0.863929	1.03073	0.778137	0.642139	1.00546	0.81274	0.873222	0.981409
C1GALT1C1 ENSG00000171155	0.797886	0.896952	0.836535	0.981717	1.11962	1.1165	1.01779	1.146	0.809937	0.870802
C1GALT1C1L ENSG00000223658	1.16241	0.889413	1.05766	1.00334	1.16606	0.951796	1.0345	1.03168	0.894633	1.02449
C1QA ENSG00000173372	0.893286	0.766957	1.46294	1.07155	0.728891	0.886494	0.892928	1.2218	1.09843	1.0324
C1QB ENSG00000173369	1.0439	1.15804	1.04925	1.10172	0.797312	0.985308	0.865083	0.904271	0.847915	1.21971
C1QBP ENSG00000108561	0.750355	0.95528	1.02274	1.19191	1.02231	1.16611	1.10263	1.01515	0.923099	1.00288
C1QC ENSG00000159189	0.90063	0.942334	0.936571	1.21858	0.964894	0.998861	1.01069	1.06115	0.952723	0.826944
C1QL1 ENSG00000131094	0.968017	0.941592	0.618268	0.714714	1.16545	0.962106	1.20327	0.851979	0.987149	1.02046
C1QL3 ENSG00000165985	0.924618	0.929685	0.952539	1.02113	1.10824	1.09701	1.03611	0.957104	1.0641	0.98438
C1QTNF1 ENSG00000173918	1.26227	1.10801	1.05909	0.993582	1.12222	1.07855	0.924215	0.754691	0.933647	0.74937
C1QTNF2 ENSG00000145861	0.994777	1.11016	1.02813	1.03462	0.816865	1.2195	1.05782	0.8858	0.771939	0.81989
C1QTNF3 ENSG00000082196	0.887853	1.07317	1.04244	1.07556	1.0207	0.76478	1.14932	1.00993	1.21322	0.75968
C1QTNF4 ENSG00000172247	1.2035	1.09979	1.13208	0.991412	1.0894	0.973036	0.938842	0.981577	1.04473	0.90224
C1QTNF5 ENSG00000223953	0.861182	0.801671	1.21686	0.953604	1.24447	0.871179	1.18896	0.93029	0.802471	1.13869
C1QTNF6 ENSG00000133466	0.86744	0.794425	0.873861	1.11169	1.2117	1.18985	0.697076	0.933376	1.12352	1.07872
C1QTNF7 ENSG00000163145	0.991597	1.08188	0.860261	1.0065	1.06731	0.956298	1.08626	0.982894	0.872402	1.42916
C1QTNF9 ENSG00000240654	1.1381	1.04591	1.02593	1.07767	1.06505	1.28112	1.08773	0.891704	0.87545	1.01921
C1QTNF9B ENSG00000205863	0.895666	0.965238	1.01153	0.956508	0.830179	1.02842	1.03402	0.892281	0.807775	0.892791
C1QTNF9B-AS1 ENSG00000281899	1.08413	1.2608	0.800035	0.95271	1.26333	0.828637	1.04226	1.07308	0.907013	0.836964
C1R ENSG00000159403	0.866048	0.96833	1.16641	0.97803	1.16118	0.931694	0.733883	1.23338	0.972054	0.901045
C1RL ENSG00000139178	0.692357	0.860393	1.2099	0.861003	1.1568	0.93299	1.25112	0.927272	0.7975	1.17225
C1S ENSG00000182326	0.752434	1.26626	0.841241	1.07402	1.1648	0.893215	0.762045	1.12193	1.20375	0.884924
C1orf101 ENSG00000179397	0.968729	0.867939	0.911734	1.01609	0.833734	0.813618	0.96203	0.795246	0.915222	0.686749
C1orf105 ENSG00000180999	1.14475	0.869749	0.849298	0.92503	0.934989	0.974009	1.11434	0.979342	1.03143	0.902126
C1orf106 ENSG00000163362	0.896561	0.871276	1.06672	0.991123	0.957502	0.863098	1.04947	1.00765	1.20184	1.20784
C1orf109 ENSG00000116922	0.888967	1.18321	1.0195	1.16932	0.94359	1.1596	1.0323	1.2225	0.945667	0.932301
C1orf112 ENSG00000000460	1.15555	0.89372	0.958553	0.802248	0.996239	0.94356	0.827445	1.1973	0.82758	1.01133
C1orf115 ENSG00000162817	1.11461	0.841527	0.998375	1.3267	0.78103	0.90353	0.736512	1.13327	1.02605	0.808991
C1orf116 ENSG00000182795	0.795733	1.16991	0.817823	0.950046	0.986194	0.945562	0.860416	0.730526	0.965693	1.19528
C1orf122 ENSG00000197982	0.952434	1.33696	1.02134	0.808244	1.0343	0.694622	1.03403	1.01258	0.962066	1.05093
C1orf123 ENSG00000162384	1.18979	0.938259	1.03098	0.944088	0.867801	1.22851	0.858592	1.13266	0.960936	1.00898
C1orf127 ENSG00000175262	1.03376	1.06755	1.21285	0.988744	0.83661	1.24612	1.11869	1.14119	1.00977	1.08455
C1orf131 ENSG00000143633	1.124	0.889171	0.982661	0.750455	1.06793	1.06153	1.07897	1.04744	0.896488	0.843715
C1orf145 ENSG00000162913	1.08286	1.22431	1.04564	0.858342	1.043	0.950029	0.941285	1.25337	0.893992	0.818994
C1orf146 ENSG00000203910	1.21323	0.920694	0.980304	0.789019	0.933013	1.03178	1.14003	1.08934	0.90866	1.16677
C1orf158 ENSG00000157330	1.03376	0.988317	0.815795	1.17767	1.0887	1.13995	0.975374	1.10544	1.38472	0.92111
C1orf159 ENSG00000131591	1.43744	1.02561	0.924413	1.11417	0.982023	0.829609	0.911046	1.21127	0.874242	0.956484
C1orf162 ENSG00000143110	0.883375	1.18341	0.777065	1.20698	0.967056	0.821659	1.04055	0.848594	0.988427	0.937782
C1orf167 ENSG00000215910	1.07083	1.09607	1.13525	1.13096	1.05852	0.944572	0.89828	1.06873	1.10362	0.859242
C1orf168 ENSG00000187889	1.23369	0.678123	1.00015	1.18085	1.15884	0.977824	1.25554	1.23579	1.17832	1.04022
C1orf174 ENSG00000198912	1.22929	0.862302	1.0639	0.64065	1.09427	0.913788	0.999016	0.875731	1.34595	0.929121
C1orf185 ENSG00000204006	0.892112	1.27838	1.16943	0.962557	0.976911	0.936708	0.940018	1.01862	1.14696	0.775974
C1orf186 ENSG00000263961	1.40697	0.937083	1.17335	0.782461	0.890288	1.12608	0.86966	0.953192	0.907003	1.059
C1orf194 ENSG00000179902	0.892688	1.13701	1.01518	1.04471	0.999584	0.946837	1.12944	1.14244	0.876622	0.917117
C1orf198 ENSG00000119280	1.01029	1.30692	1.235	0.806436	1.01799	0.91419	0.967903	1.26917	1.05814	1.15634
C1orf204 ENSG00000188004	0.82597	1.09475	0.956667	1.03105	0.920787	1.05763	0.984537	0.815473	0.721368	0.992352
C1orf21 ENSG00000116667	0.75309	0.834326	0.918743	0.948123	1.07511	1.3785	0.888089	0.99742	1.00822	0.883438
C1orf210 ENSG00000253313	0.975499	1.05184	1.11182	1.02847	1.08912	1.04654	1.40337	1.05648	1.06853	0.861329
C1orf216 ENSG00000142686	1.17414	1.26216	1.03638	1.02775	1.27506	1.1332	0.931513	0.880363	1.06605	1.03494
C1orf226 ENSG00000239887	1.00607	0.879794	1.08744	0.961492	0.945986	0.693051	0.837915	0.91149	1.20589	0.864787
C1orf228 ENSG00000198520	0.84004	1.10421	1.12756	1.0877	0.959891	1.38512	0.84312	1.04852	1.09494	1.31474
C1orf234 ENSG00000227868	0.761557	1.14534	0.861511	1.17153	0.862762	1.31471	0.903044	1.03964	1.17257	1.12684
C1orf27 ENSG00000157181	0.941613	0.980679	0.838898	1.15808	1.11025	1.02554	1.19603	1.32803	0.986695	1.01278
C1orf35 ENSG00000143793	1.11832	1.12552	0.927376	1.08189	0.992531	0.818996	0.977135	1.30131	0.781393	0.883846
C1orf43 ENSG00000143612	1.24056	0.862398	1.07963	0.859244	0.79072	0.905694	0.82494	1.5268	0.849182	0.872844
C1orf50 ENSG00000164008	1.09654	1.0938	1.16745	0.871587	1.14479	1.02843	0.911366	0.690604	1.28617	0.766544
C1orf52 ENSG00000162642	1.21572	0.715405	0.946422	1.18911	1.0125	1.11003	1.03097	0.933243	1.04269	1.06999
C1orf53 ENSG00000203724	1.01467	1.06275	0.971626	1.26199	0.893457	0.839053	0.76713	0.924503	0.967215	1.03137
C1orf54 ENSG00000118292	1.09127	0.845347	0.960133	1.02236	1.19017	0.920157	1.02031	0.887137	1.10958	0.839813
C1orf56 ENSG00000143443	1.24464	0.901124	1.26823	1.02591	1.19868	1.11173	1.13427	1.20391	1.15997	1.14504
C1orf64 ENSG00000183888	0.90733	0.905123	0.916029	1.00759	1.16827	1.13982	0.969675	0.888849	1.01084	0.868819
C1orf74 ENSG00000162757	0.950489	0.935472	0.915982	0.934238	0.794128	0.716707	1.13596	1.13096	0.841095	0.918368
C1orf87 ENSG00000162598	1.17923	0.995009	0.802177	0.867374	1.19914	1.07429	0.672461	0.781466	1.13457	0.804276
C2 ENSG00000166278	0.983868	0.901947	1.04164	0.889802	1.11386	1.37986	0.924017	0.980409	1.00681	0.970235
C20orf144 ENSG00000149609	0.97929	1.08793	0.984376	0.833207	0.806795	0.914621	1.01809	0.92479	1.01503	0.927118
C20orf194 ENSG00000088854	1.01382	0.831046	0.988043	1.42492	1.11278	1.08985	0.786984	1.0412	1.30964	0.928235
C20orf196 ENSG00000171984	0.838476	0.932742	0.925856	1.06988	1.20481	1.09971	0.914853	0.984121	1.0702	1.08246
C20orf24 ENSG00000101084	0.976733	0.806441	1.0972	1.08647	0.939491	1.34642	1.09383	1.17043	0.88448	1.07154
C20orf27 ENSG00000101220	1.09819	0.864207	1.08563	1.21356	1.06083	0.720902	0.939449	0.993153	0.920143	1.34068
C20orf96 ENSG00000196476	1.03648	1.18772	1.00246	1.02025	1.04426	1.01749	1.18295	0.975808	1.10527	0.781108
C21orf2 ENSG00000160226	0.831791	1.14337	1.31851	0.979282	1.10952	0.943469	1.2821	1.26694	1.03407	0.95609
C21orf33 ENSG00000160221	0.910614	1.12226	0.89226	1.16968	1.10753	0.847347	0.981643	0.79869	1.09491	0.691598
C21orf58 ENSG00000160298	0.874295	1.11491	0.976403	0.897175	1.00714	0.867124	0.973749	1.00602	0.997536	0.982473
C21orf59 ENSG00000159079	1.02227	0.992504	0.860452	1.04273	1.04851	1.08745	1.03921	1.00846	0.860049	1.03185
C21orf91 ENSG00000154642	0.872326	1.04755	1.19452	1.00293	0.924865	0.783373	1.12176	1.38536	0.906744	0.970537
C22orf15 ENSG00000169314	0.877019	1.06326	1.09964	0.815228	0.743079	0.877849	0.875613	1.12118	1.17651	0.959844
C22orf23 ENSG00000128346	1.05998	0.977981	1.12395	0.962297	1.00234	1.20932	0.824298	1.08361	0.940541	1.15774
C22orf29 ENSG00000215012	1.26791	1.01394	1.102	0.953803	0.988675	0.792581	0.918079	0.973844	1.24032	0.808186
C22orf31 ENSG00000100249	0.905137	0.893245	1.07283	0.910727	0.845793	1.02913	1.09544	1.1514	1.07221	1.04173
C22orf39 ENSG00000242259	0.896898	1.16495	1.10018	1.03136	0.994622	0.816501	1.0662	1.02376	1.06792	0.796609
C22orf42 ENSG00000205856	1.03336	1.25961	1.07501	0.918363	1.04013	1.21171	1.12412	1.02427	0.969981	0.902962
C22orf46 ENSG00000184208	0.94653	0.940677	0.894504	0.970897	0.981885	1.04687	0.879608	1.12806	1.25123	1.09532
C2CD2 ENSG00000157617	1.05444	0.833095	0.897783	1.00355	0.86978	0.851882	1.28887	1.01573	0.894113	0.742885
C2CD2L ENSG00000172375	0.957883	1.13575	1.15732	1.02388	0.700281	0.936604	0.974207	1.4193	1.02588	1.04657
C2CD3 ENSG00000168014	1.32584	1.43614	1.01057	1.04205	1.19743	0.971291	0.91248	0.544089	0.992946	0.907992
C2CD4A ENSG00000198535	1.14601	0.940423	1.10792	0.888605	0.886763	1.09132	0.731297	1.22057	1.06433	1.06861
C2CD4B ENSG00000205502	1.30797	1.08069	1.17377	1.32093	0.802488	1.02191	1.58356	0.908451	1.07576	1.06599
C2CD4C ENSG00000183186	0.918179	0.974782	0.934717	0.909702	1.0233	1.22977	0.802754	0.868475	0.933088	1.13797
C2CD4D ENSG00000225556	0.789263	1.003	0.96719	1.21158	0.76665	1.10936	0.759937	0.873869	1.05051	0.962547
C2CD5 ENSG00000111731	0.899471	1.20964	0.857333	1.02776	1.22644	0.986992	1.16342	1.04215	0.841931	1.01613
C2orf15 ENSG00000273045	1.12848	0.819388	1.12021	0.925532	1.08708	0.805661	0.818587	0.976304	0.808712	1.2985
C2orf40 ENSG00000119147	0.933366	1.23806	0.806527	0.879993	0.944836	0.862109	0.924491	0.936026	1.30289	1.23764
C2orf42 ENSG00000115998	1.19589	0.948667	1.07942	1.43903	0.892481	1.31993	0.991645	0.91612	0.753449	0.879213
C2orf47 ENSG00000162972	0.950747	0.959162	0.939532	1.33084	1.01642	1.01389	1.08822	0.823562	0.942418	1.01118
C2orf49 ENSG00000135974	1.15541	1.17701	0.77877	1.12372	1.10974	0.899668	1.04596	1.32508	0.9024	1.13876
C2orf50 ENSG00000150873	0.834317	0.979738	1.08895	0.570631	0.909917	0.836663	0.840722	0.957229	0.963472	0.989952
C2orf54 ENSG00000172478	0.949885	1.15265	1.04268	1.06	0.922548	1.33599	1.04299	1.12645	1.01369	1.22417
C2orf68 ENSG00000168887	1.28653	1.15958	0.941173	0.879148	0.981824	0.983039	1.25195	0.903584	1.05152	1.15977
C2orf69 ENSG00000178074	0.86393	1.01244	1.09039	1.0869	0.926642	1.03657	0.901029	0.902048	1.06853	0.995392
C2orf70 ENSG00000173557	0.979546	0.98874	1.01097	0.877226	1.29017	0.872971	0.958274	1.02301	0.923851	1.21673
C2orf71 ENSG00000179270	0.921217	1.10022	1.21633	0.815369	0.813196	0.826317	1.32827	1.12702	1.08466	1.18694
C2orf72 ENSG00000204128	0.981251	1.05499	0.943773	0.893287	1.19049	0.860557	1.25426	0.917164	1.07303	1.15403
C2orf73 ENSG00000177994	1.0627	1.10253	0.747513	0.856276	0.839453	0.946065	0.801558	1.0378	0.896336	0.743735
C2orf74 ENSG00000237651	1.01041	0.966284	0.734906	1.00612	1.00017	0.823077	1.011	1.01345	0.841798	1.01692
C2orf76 ENSG00000186132	1.14149	1.01213	1.08041	0.984149	1.07258	0.74974	0.882468	1.1001	1.20557	0.9297
C2orf80 ENSG00000188674	0.828551	0.916265	0.911061	1.13338	0.762495	0.948019	0.844329	0.862677	1.32585	0.787089
C2orf81 ENSG00000159239	0.928087	1.10125	1.09331	0.860487	0.813017	1.18948	1.09014	0.904643	1.06075	1.27947
C2orf82 ENSG00000182600	0.856974	1.13321	0.770676	1.06262	1.15204	0.890701	0.864971	0.783305	1.14252	0.659617
C2orf88 ENSG00000187699	1.22353	1.22393	1.12571	0.931967	1.00899	1.16713	1.1758	1.18386	0.856946	1.19518
C3 ENSG00000125730	0.708719	1.05733	0.720594	0.914298	1.03672	0.729914	1.06456	0.592514	0.783287	1.68528
C3AR1 ENSG00000171860	1.08779	0.839259	0.56719	1.07144	0.931884	1.05441	1.07954	0.956847	0.946585	1.22199
C3orf14 ENSG00000114405	0.929108	1.01132	0.989017	1.02645	1.0735	0.590358	0.931698	1.30286	1.22948	1.02351
C3orf18 ENSG00000088543	1.09276	0.873209	0.823664	1.09831	0.787949	1.18793	0.781396	1.20524	1.13645	1.01009
C3orf33 ENSG00000174928	0.726768	0.976275	0.869369	1.10926	0.95224	1.03703	1.10689	0.707087	1.07168	1.01648
C3orf36 ENSG00000221972	0.812745	1.02121	0.97751	1.14966	1.01301	0.909124	0.901266	1.00563	0.897834	0.926909
C3orf38 ENSG00000179021	0.936404	0.850782	1.06465	0.966041	0.942229	1.07982	0.797131	0.969112	0.87585	1.16617
C3orf49 ENSG00000163632	0.954327	0.971868	0.781506	0.904539	0.863938	0.895397	1.09005	0.962501	1.09733	0.819154
C3orf52 ENSG00000114529	1.0885	0.748808	0.928683	0.984634	1.09548	1.20849	0.926887	1.03391	0.955884	0.870712
C3orf58 ENSG00000181744	1.05171	0.734737	1.16215	0.891938	1.2092	0.792941	1.06547	0.810006	1.16504	0.962466
C3orf62 ENSG00000188315	1.18072	0.89629	1.0296	1.04286	0.63267	1.09631	0.957563	1.11204	1.22558	0.845068
C3orf67 ENSG00000163689	0.875967	1.16161	1.00768	0.970323	1.10839	1.02162	0.895231	1.19113	1.06612	0.986317
C3orf70 ENSG00000187068	0.737561	0.957299	0.749894	1.05182	1.1583	0.977722	1.05355	0.997091	1.06228	1.05478
C3orf80 ENSG00000180044	0.833627	1.07759	0.900935	0.879905	1.02231	1.11146	1.04012	1.03861	1.14512	1.00998
C4A ENSG00000244731	0.890636	1.15523	1.01736	0.718199	1.02844	0.891323	0.909804	1.06764	0.957458	1.01489
C4B ENSG00000224389	0.924395	0.90817	1.15014	1.06002	1.06805	1.0686	1.07314	1.7119	0.969549	1.75573
C4BPB ENSG00000123843	0.99284	0.996846	1.05941	1.22253	1.1713	0.990806	1.05281	0.800206	0.97863	1.13187
C4orf19 ENSG00000154274	0.901765	1.08161	0.937072	1.09564	1.05717	0.980595	0.969882	0.783917	0.944551	1.11612
C4orf26 ENSG00000174792	1.14543	0.674003	0.834854	0.902466	0.935402	0.657822	1.04233	1.41918	1.00631	1.145
C4orf3 ENSG00000164096	0.749331	0.985221	0.987415	1.15854	1.25296	1.09056	0.923702	1.09325	1.12361	0.846703
C4orf32 ENSG00000174749	0.902461	0.898387	0.82442	1.17101	1.15377	0.908872	0.781928	0.930218	1.2492	1.02974
C4orf33 ENSG00000151470	0.958014	0.965921	0.883978	0.958614	1.16766	0.686047	0.98152	1.12287	0.829529	1.19848
C4orf36 ENSG00000163633	0.619607	0.991864	0.927612	0.98817	1.11926	1.05864	1.07581	0.900074	0.963665	1.2721
C4orf46 ENSG00000205208	1.21402	1.1348	0.828475	0.895722	1.1369	1.03923	0.820344	0.817723	0.872144	1.14573
C4orf47 ENSG00000205129	0.878961	0.954178	0.77501	1.12139	1.07365	0.908442	1.1132	1.16367	0.907288	0.945002
C4orf48 ENSG00000243449	1.02546	1.35334	1.32743	1.03834	1.18712	1.11894	1.27635	1.02844	1.15111	0.982392
C5 ENSG00000106804	0.923892	1.0742	1.01351	0.960954	0.992858	1.04211	0.890214	1.19015	1.0584	1.04061
C5AR1 ENSG00000197405	1.13	0.763394	1.23988	1.0846	1.1784	1.06705	0.820135	1.01285	0.989764	0.982296
C5AR2 ENSG00000134830	0.945048	1.12732	1.04659	1.03275	1.0622	0.954685	1.18844	1.02033	1.06283	0.976673
C5orf15 ENSG00000113583	0.889004	0.830068	0.947616	0.931707	0.958917	1.39227	1.00044	0.963235	0.943034	0.915995
C5orf22 ENSG00000082213	0.838758	0.995813	0.992492	1.08408	0.869471	0.891471	1.03374	1.10338	0.704517	0.894092
C5orf24 ENSG00000181904	0.956192	0.847772	0.937897	1.21774	1.26451	0.941482	0.939052	1.32791	1.16037	1.09953
C5orf30 ENSG00000181751	1.15795	0.686753	0.947732	0.852582	0.927102	1.08408	0.891298	1.19843	0.952446	1.07088
C5orf34 ENSG00000172244	1.02632	1.11161	1.05792	1.03542	1.14414	0.911077	0.691254	0.856521	0.717112	1.14803
C5orf38 ENSG00000186493	0.905711	0.837414	1.06704	1.08733	1.04765	1.08968	0.969961	1.06003	1.26603	0.987901
C5orf42 ENSG00000197603	0.932362	1.11579	0.892673	0.882366	1.16549	0.779216	1.11533	1.12775	1.03556	1.02114
C5orf45 ENSG00000161010	0.969524	0.840162	1.13916	0.908214	1.03485	0.907024	0.96229	1.23218	1.14509	1.06719
C5orf46 ENSG00000178776	0.877209	1.28832	1.26949	1.23279	1.02937	0.849634	0.97496	0.898957	0.863785	1.07514
C5orf49 ENSG00000215217	1.12171	1.0826	1.15042	0.969764	1.04088	0.783395	1.0985	1.02736	0.857176	1.0517
C5orf51 ENSG00000205765	0.952813	1.09981	0.802582	0.7591	0.881298	0.846869	1.12456	1.11644	0.944337	1.01562
C5orf56 ENSG00000197536	0.972616	1.03914	0.803567	1.06409	1.0495	1.13186	0.834155	1.09945	1.03503	0.656264
C5orf58 ENSG00000234511	0.974058	1.06323	0.986274	0.893852	0.649757	1.3243	1.2396	1.04476	1.22745	1.1737
C5orf63 ENSG00000164241	0.998297	1.01837	0.807318	1.11781	1.0818	0.898032	1.02678	0.783487	0.915744	1.06877
C6 ENSG00000039537	0.900406	1.01782	0.897761	1.04694	1.00361	0.873118	0.908977	0.882307	0.874584	0.752038
C6orf1 ENSG00000186577	1.00255	1.01029	0.927356	0.963306	1.06267	0.882011	0.917662	1.04452	1.0334	1.00058
C6orf10 ENSG00000204296	1.26925	0.761183	0.699504	0.820337	0.85227	0.811885	1.04201	1.04421	0.990543	1.19761
C6orf106 ENSG00000196821	1.00782	0.938563	0.977564	0.852286	0.866104	0.969977	0.991744	0.901965	1.08763	1.00499
C6orf118 ENSG00000112539	1.15794	1.16443	0.863498	0.992895	1.12692	1.1178	0.925483	0.901765	1.0005	0.980713
C6orf120 ENSG00000185127	0.870151	1.05154	1.06331	0.780877	1.16152	1.0597	0.747133	1.0457	1.01337	1.15379
C6orf132 ENSG00000188112	0.862252	1.06493	0.881042	1.05202	1.26187	1.14018	1.20949	1.08408	1.07882	1.24013
C6orf136 ENSG00000204564	0.908353	1.02257	1.03103	1.11789	1.09993	0.806904	1.03313	1.02567	0.957711	0.841705
C6orf141 ENSG00000197261	0.983787	0.886462	0.937177	1.04517	0.988664	1.09992	0.979905	1.12865	1.10714	0.922704
C6orf163 ENSG00000203872	1.15665	1.03834	1.15152	1.08254	0.985226	1.04397	1.05771	0.81208	1.02972	1.33836
C6orf201 ENSG00000185689	1.04803	1.28531	0.705312	0.984035	0.964631	1.09057	1.02694	1.18339	1.20447	0.975606
C6orf203 ENSG00000130349	0.958484	1.04515	0.95934	0.991797	0.63188	0.84844	1.10754	1.27415	1.06752	1.26558
C6orf222 ENSG00000189325	1.41432	0.864184	1.0674	1.06883	0.875274	1.00105	1.00249	0.970062	0.942013	0.811568
C6orf226 ENSG00000221821	0.886219	0.905149	1.54826	0.914125	1.01125	0.906667	1.08894	0.952679	1.06157	1.00825
C6orf229 ENSG00000260286	0.846202	0.805952	0.892427	0.858041	0.969299	0.852198	0.855278	0.977929	1.13012	1.26166
C6orf25 ENSG00000204420	0.834847	0.682734	1.19857	0.848654	1.35085	0.940441	0.822106	1.29306	1.18656	1.07661
C6orf47 ENSG00000204439	1.27746	0.844286	0.844442	0.947235	1.24622	1.04292	0.9688	0.754232	0.895729	0.871422
C6orf48 ENSG00000204387	1.05139	0.763211	0.900364	1.00446	0.895643	1.14474	1.05275	0.899767	0.82504	1.02838
C6orf52 ENSG00000137434	0.953782	0.81715	1.07164	1.12153	0.889275	0.927256	0.894015	1.02832	0.73957	1.03641
C6orf58 ENSG00000184530	1.10932	1.08919	0.869172	0.96467	1.10022	1.03371	1.45238	0.954526	1.04649	1.04908
C6orf62 ENSG00000112308	1.17239	0.971341	0.755464	1.06233	1.07167	1.18923	0.996229	1.04547	0.992207	0.950072
C6orf89 ENSG00000198663	0.917478	0.911688	0.895202	1.22823	0.798982	0.937602	0.831809	1.04776	1.06161	0.788657
C7 ENSG00000112936	0.975477	0.970404	0.932979	1.01039	0.799124	0.868863	0.816351	0.985466	1.04133	0.807224
C7orf25 ENSG00000136197	0.904719	0.937093	0.815368	0.954568	1.01049	1.03186	0.786221	0.97367	1.10837	1.01892
C7orf26 ENSG00000146576	0.930033	0.890148	1.23648	0.819525	1.00714	1.20787	1.27511	0.948831	1.19345	0.87192
C7orf31 ENSG00000153790	1.0196	0.959428	0.868346	0.836539	1.0216	0.865688	1.0656	1.07426	0.996319	0.96603
C7orf34 ENSG00000165131	0.935522	0.894693	0.865617	1.01084	0.886918	1.0198	1.15327	0.749825	1.15495	0.937116
C7orf43 ENSG00000146826	0.875268	0.938482	0.875709	1.1513	0.948538	0.853192	1.21419	1.10712	0.962277	1.19877
C7orf49 ENSG00000122783	0.799623	0.989854	0.808127	0.946235	0.784936	1.04884	1.12589	0.666901	1.25793	0.89059
C7orf50 ENSG00000146540	0.966252	1.34648	1.31074	0.863592	1.08757	1.10175	1.17264	0.669508	0.875847	1.00119
C7orf57 ENSG00000164746	1.00161	0.962023	1.11964	1.04531	1.1484	0.843621	1.14728	1.10592	1.10464	0.915228
C7orf61 ENSG00000185955	1.02961	1.05292	1.06267	0.950191	0.878377	0.877111	0.92824	1.08865	0.862199	1.12542
C7orf62 ENSG00000164645	1.05787	0.790563	1.23836	1.07175	0.864001	0.815491	1.01641	0.732751	1.10871	0.811453
C7orf73 ENSG00000243317	0.886098	0.937776	1.09481	1.06518	1.26432	0.86087	0.961686	1.07011	0.924191	1.22176
C8G ENSG00000176919	1.10008	0.996036	1.00416	0.888509	1.03845	1.08847	1.19589	1.10862	0.967656	1.09694
C8orf33 ENSG00000182307	1.12115	1.11028	1.06674	1.04709	1.02816	1.22315	0.893247	1.01919	1.24981	1.0987
C8orf34 ENSG00000165084	0.929177	0.909246	1.01425	1.0066	1.25052	1.14602	0.932325	1.17956	1.11824	1.15053
C8orf37 ENSG00000156172	1.03533	0.677125	1.01803	1.06955	0.759833	0.919652	0.996777	0.781295	0.747112	0.820438
C8orf4 ENSG00000176907	0.973868	0.753236	0.97869	1.06747	1.3167	0.920571	1.11319	1.23985	0.905604	0.983347
C8orf44 ENSG00000213865	1.10379	1.00151	0.89631	1.00785	1.22347	0.787077	0.928736	0.766136	0.803573	0.768357
C8orf46 ENSG00000169085	1.12654	0.878906	0.802889	0.927356	0.998859	0.936035	1.1978	0.873845	0.793853	1.10445
C8orf48 ENSG00000164743	1.01167	1.02984	1.09392	0.966723	1.25147	1.2181	0.998619	1.05135	1.02045	1.05157
C8orf58 ENSG00000241852	0.94242	0.904229	0.940452	0.941523	0.998244	0.885592	0.861252	1.077	0.952869	0.952556
C8orf59 ENSG00000176731	0.9989	0.733156	0.780113	0.886272	1.29276	1.2808	0.989179	1.09458	0.91087	1.11287
C8orf74 ENSG00000171060	0.949474	0.976916	1.16754	1.25649	1.18194	1.03436	0.866182	1.07082	0.82724	0.999925
C8orf76 ENSG00000189376	0.99804	1.07564	0.713184	0.90091	1.1951	0.868692	0.716545	0.959333	0.87032	0.955946
C8orf82 ENSG00000213563	0.973909	1.05445	1.13789	1.17802	1.10895	1.00927	0.885401	1.28807	0.932901	0.995566
C8orf86 ENSG00000196166	1.07937	1.02352	1.07477	1.16302	0.987338	1.0769	0.871863	0.737805	0.851241	0.859101
C8orf88 ENSG00000253250	1.01263	1.09843	1.14534	0.895103	1.14831	0.895095	0.951478	0.889614	0.878992	1.11962
C8orf89 ENSG00000274443	1.13229	1.09512	1.13544	1.05128	1.11575	0.876784	0.923843	1.03609	1.06232	1.19056
C9 ENSG00000113600	1.00533	0.890436	0.864965	1.01085	1.00701	1.04109	1.00199	1.11685	0.999399	0.898836
C9orf114 ENSG00000198917	0.933029	0.86761	0.869623	0.767279	1.0819	0.856061	1.12417	0.931692	0.937701	1.12475
C9orf116 ENSG00000160345	0.825056	1.12523	1.04893	0.919633	1.06372	0.830339	1.30246	0.972742	1.02576	1.38549
C9orf129 ENSG00000204352	0.887535	0.99283	0.846867	1.18977	1.20788	0.878763	0.948258	0.944506	0.987741	1.0247
C9orf142 ENSG00000148362	0.922564	1.20478	1.35877	0.847817	1.07233	1.07848	1.17669	0.95257	1.1573	1.33028
C9orf152 ENSG00000188959	1.02624	0.903494	0.908077	1.16734	0.855121	1.07503	1.1575	1.02553	0.961158	0.889596
C9orf153 ENSG00000187753	1.22865	1.2326	1.08527	0.805512	0.802498	0.943647	0.810774	1.04983	1.07233	0.924585
C9orf16 ENSG00000171159	0.886977	1.25477	1.06298	0.973618	0.894341	0.906944	0.938653	0.866023	0.881208	1.3188
C9orf172 ENSG00000232434	1.04417	1.03011	1.0177	0.955869	1.22352	1.17943	1.10832	0.818199	0.913864	0.962625
C9orf24 ENSG00000164972	0.876454	0.873454	0.841646	0.929982	1.23964	1.27665	1.11258	1.16474	0.962265	1.01365
C9orf3 ENSG00000148120	0.986257	0.988515	0.801701	1.06469	0.951638	0.986593	1.17472	0.873252	0.725082	0.921109
C9orf40 ENSG00000135045	1.21726	0.984111	0.991712	1.09458	1.06504	0.855812	0.947643	1.1662	0.906266	1.02736
[truncated: 14,515 more rows]
