# Supplementary material for: Spatial maps of prostate cancer transcriptomes reveal an unexplored landscape of heterogeneity
Source: Nat Commun. 2018 Jun 20;9:2419. doi: 10.1038/s41467-018-04724-5 (PMC6010471; doi:10.1038/s41467-018-04724-5)
Supplement: Supplementary file 6 — Supplementary Data 3 [file 41467_2018_4724_MOESM6_ESM.zip › Supplementary Dataset 2/expected-features.tsv]

	Factor 1	Factor 2	Factor 3	Factor 4	Factor 5	Factor 6	Factor 7	Factor 8	Factor 9	Factor 10
A1BG ENSG00000121410	0.0323814	0.373201	1.54352	1.21325	1.47341	0.951627	0.926818	1.20774	1.98755	3.16393
A1CF ENSG00000148584	0.0546268	0.0830232	0.925301	0.0102454	1.67661	3.74333	0.80448	4.94416e-07	1.06436	0.937833
A2M ENSG00000175899	1955.99	20.6509	3595	4.72449	425.937	35.0494	79.1011	1958.27	120.878	4068.7
A2ML1 ENSG00000166535	0.864819	0.678725	0.429853	0.387401	0.762693	0.00285815	0.00589933	1.47955	50.9488	0.0412843
A4GALT ENSG00000128274	114.954	76.1171	7.13168	2.92194	14.0483	60.7858	62.2752	396.768	25.6473	71.2155
AAAS ENSG00000094914	22.6414	260.54	7.95335	66.8223	149.94	144.724	136.048	89.6988	6.53076	10.4939
AACS ENSG00000081760	16.5892	38.5868	6.51148	14.9805	47.2574	55.1435	49.7455	119.464	12.2284	3.68815
AADACL2 ENSG00000197953	1.24802	0.800257	0.899465	0.414484	0.0701456	0.82752	0.639077	0.0132019	0.0744874	1.18298
AADACL4 ENSG00000204518	1.35842	1.23856	0.176186	1.47938	0.101237	0.365192	1.97109	3.04733	0.0210983	0.391226
AADAT ENSG00000109576	33.0074	27.6297	22.117	11.6555	17.1124	58.2591	40.7839	85.4969	28.6716	1.73515
AAED1 ENSG00000158122	6.12685	2.92103	1.15901	4.77448	45.6318	3.95607	1.0458	11.47	18.1233	29.805
AAGAB ENSG00000103591	28.0592	71.8064	21.1493	4.84178	118.494	71.0766	149.164	2.83779	32.6791	133.7
AAK1 ENSG00000115977	103.268	41.5592	12.6443	10.2352	223.422	154.585	32.5261	3.76674	2.79455	47.0538
AAMDC ENSG00000087884	269.018	33.7183	255.906	42.2223	14.2723	2.0995	114.939	12.0425	7.14075	54.4054
AAMP ENSG00000127837	24.3537	19.3675	952.457	325.927	802.593	345.935	623.606	170.658	190.385	472.327
AAR2 ENSG00000131043	372.372	50.3716	108.615	1.2841	6.79532	8.03272	71.4392	10.8829	9.23726	175.88
AARD ENSG00000205002	1.1372	0.584042	6.54871	0.14886	1.423	2.69137	0.31555	2.3004	7.63282	0.218047
AARS ENSG00000090861	25.1242	280.223	223.118	361.282	7.23974	225.447	493.259	7.41119	111.108	437.453
AARSD1 ENSG00000266967	10.4754	11.0386	20.1161	19.891	3.73367	42.8855	5.6153	0.284619	0.536466	2.05855
AASDH ENSG00000157426	1.36603	2.67747	0.0341363	2.08973	25.8661	7.73208	5.30011	0.757818	4.14873	14.3084
AASDHPPT ENSG00000149313	0.0479523	27.7919	0.016931	5.18365	38.7562	30.7554	8.97552	5.95151	4.28005	2.34767
AASS ENSG00000008311	23.7549	5.66895	1.84052	3.96876	5.56172	0.458128	4.56715	6.84872	0.978532	0.418306
AATF ENSG00000275700	199.006	26.0577	4.89937	73.2994	143.019	84.9083	65.2849	1.56086	70.0953	108.705
AATK ENSG00000181409	0.41619	0.0406661	1.3898	0.180227	1.252	4.24629	2.70041	6.02022	1.59792	3.16871
AATK-AS1 ENSG00000225180	0.536308	1.94704	2.74044	1.27593	0.533082	1.03913	1.93282	1.25743	0.866114	0.200805
ABAT ENSG00000183044	1.33151	147.185	20.4144	23.1419	79.4408	6.35363	164.52	58.4295	21.7091	80.4253
ABC13-47488600E17.1 ENSG00000283199	1.49713	1.2098	27.8097	1.37438	3.23841	6.60405	0.120977	5.74476	2.82865	3.85958
ABC13-47656900H15.1 ENSG00000283566	4.32807	1.79732	0.386202	0.317632	3.57842	6.46894	1.95101	6.04259	1.38533	1.52043
ABC7-42404400C24.1 ENSG00000277758	0.105304	3.71765	2.61923	0.619884	0.73544	0.109024	0.237148	1.40758	0.306117	0.969314
ABCA1 ENSG00000165029	3.4268	3.44569	9.1342	4.41184	2.21268	85.7706	48.8177	0.0386051	0.147599	3.35133
ABCA10 ENSG00000154263	7.95972	1.45531	1.94919	14.219	3.78567	0.0231324	2.63018	1.23901	3.0736	0.525152
ABCA12 ENSG00000144452	0.997703	0.625668	4.60243	0.29091	1.84063	0.262435	1.83732	2.91895	0.989124	1.36388
ABCA13 ENSG00000179869	5.07149	1.15973	0.0392478	4.49613	0.00040512	0.467418	1.10955	1.55104	0.141625	1.6695
ABCA2 ENSG00000107331	358.397	388.21	34.0926	48.481	201.177	69.0462	128.768	635.817	138.104	12.7712
ABCA3 ENSG00000167972	66.549	10.3452	210.086	300.495	169.021	18.8609	0.483965	72.494	170.429	80.7998
ABCA4 ENSG00000198691	1.31013	0.207166	0.93941	0.101746	0.632505	0.216106	3.1533	0.307879	5.29692	1.97948
ABCA5 ENSG00000154265	9.05172	0.0020617	10.8049	5.78325	2.74568	24.8548	24.8465	101.336	21.0223	2.00671
ABCA6 ENSG00000154262	0.00339889	0.00356945	0.073785	1.16167	0.148243	6.99299	4.87039	0.0376292	3.82192	15.7268
ABCA7 ENSG00000064687	22.0158	69.1303	25.7527	43.8456	3.21755	49.6738	1.17048	0.609413	22.6285	18.3308
ABCA8 ENSG00000141338	1.21799	55.0683	107.261	16.2694	40.8723	5.06379	9.11826	13.87	24.0474	19.0209
ABCA9 ENSG00000154258	3.80042	63.2095	0.60268	2.00642	0.0672294	19.4319	6.65308	1.26605	13.7841	2.7243
ABCB1 ENSG00000085563	3.72042	0.103424	0.949096	1.55648	18.5133	1.17314	2.09822	2.53664	0.0716549	3.91379
ABCB10 ENSG00000135776	10.0118	1.04205	5.91462	1.07839	2.45354	53.2618	1.96272	0.000320799	0.0106629	6.61687
ABCB11 ENSG00000073734	2.28287	2.59345	0.257852	2.64589	0.415846	1.00551	1.49794	1.61215	0.572511	0.447015
ABCB4 ENSG00000005471	15.4857	1.19203	10.2203	0.969097	0.137004	16.8936	9.50208	6.24819e-07	1.52789	5.51797
ABCB5 ENSG00000004846	1.95181	3.12952	6.64202	0.0252258	0.24351	9.35437	1.63204	2.90727	0.487331	2.41289
ABCB6 ENSG00000115657	5.13331	11.1237	2.03396	1.78184	11.8941	1.4353	4.392	1.33754	2.88956	4.16073
ABCB7 ENSG00000131269	86.7385	0.390008	16.1156	10.9656	57.2463	1.87703	61.7057	4.35372	6.94519	6.13515
ABCB8 ENSG00000197150	255.447	11.7864	140.48	12.8991	186.22	0.723068	13.7195	20.8247	57.1624	96.9044
ABCB9 ENSG00000150967	165.115	10.8841	11.0275	1.65338	1.89091	0.377282	4.26243	0.953498	32.2491	21.9609
ABCC1 ENSG00000103222	150.073	4.24873	231.193	164.702	153.268	88.8364	24.7922	2.12866	17.1282	13.3407
ABCC10 ENSG00000124574	89.3051	112.645	47.4754	6.38997	54.7373	8.22404	107.531	9.89104	8.40507	0.902853
ABCC11 ENSG00000121270	38.9558	0.86027	0.302005	0.0156222	0.374883	2.20314	1.27232	2.86231	0.538363	0.0775735
ABCC12 ENSG00000140798	40.6341	4.94994	1.08056	0.576024	0.0303557	0.108454	0.51249	4.1795	0.0246651	0.939207
ABCC2 ENSG00000023839	3.99408	2.12031	1.20894	0.174407	0.137523	0.138841	0.0732901	2.06076	0.20137	0.0694733
ABCC3 ENSG00000108846	81.9479	6.09615	51.3759	15.3385	15.8805	2.00043	9.88162	0.0187125	6.9338	43.481
ABCC4 ENSG00000125257	2.11835	297.895	4.97804	150.129	868.236	542.629	295.621	7.45901	9.09955	1.91416
ABCC5 ENSG00000114770	1.75804	88.4098	157.998	115.124	193.833	12.6625	120.399	0.285341	23.4763	4.36743
ABCC6 ENSG00000091262	1.84202	0.0848624	2.70373	0.0119998	0.236629	44.6485	0.262236	1.5901	4.70711	10.6283
ABCC8 ENSG00000006071	65.6759	130.126	0.920321	0.037446	19.5389	13.3625	15.7631	9.8809	45.3733	0.892962
ABCC9 ENSG00000069431	14.6544	0.195316	14.502	0.184978	1.43915	3.02722	0.779645	1.95437	4.77083	4.68298
ABCD1 ENSG00000101986	75.652	63.7414	143.25	11.0164	16.1872	94.5499	1.94656	53.3776	9.04739	2.15624
ABCD2 ENSG00000173208	3.87533	0.731196	0.174846	1.12572	0.104044	1.05236	0.364817	1.08299	1.95772	1.42382
ABCD3 ENSG00000117528	0.815849	14.6249	1.80257	47.1074	33.0374	3.44783	16.169	8.89898	9.90284	4.47219
ABCD4 ENSG00000119688	1.57936	29.2571	1.44499	298.503	9.40827	59.8037	28.9204	1.662	32.5308	12.3121
ABCE1 ENSG00000164163	3.28813	10.9356	1.43954	1.30837	0.0801294	33.9731	39.0577	38	6.45859	5.37204
ABCF1 ENSG00000204574	732.894	1.67827	67.3293	1.35938	206.914	141.567	120.213	21.5246	192.461	40.9087
ABCF2 ENSG00000033050	360.497	95.3353	128.593	26.874	33.3262	139.688	427.322	83.6285	102.135	140.608
ABCF3 ENSG00000161204	17.4918	70.6476	209.885	143.385	105.446	107.273	44.5065	118.321	7.31399	26.8456
ABCG1 ENSG00000160179	100.172	58.8613	12.3642	0.64485	108.064	111.211	29.7776	1.98822	8.19589	2.20806
ABCG2 ENSG00000118777	7.57793	0.977414	16.2545	5.87621	0.0163259	4.90835	101.034	3.60804	2.25405	2.41295
ABCG4 ENSG00000172350	0.890823	0.0182246	0.0360055	0.298726	0.413349	1.47601	0.00171155	0.479216	1.36853	0.000993267
ABCG5 ENSG00000138075	1.29456	0.762924	1.12321	0.668175	0.123491	0.488891	0.993021	0.310719	1.13313	3.20809
ABHD1 ENSG00000143994	0.164328	0.959067	16.2156	39.5762	2.80748	0.0926154	2.06559	2.8794	1.90548	61.1627
ABHD10 ENSG00000144827	3.94048	43.1714	34.3711	27.2667	27.2023	1.87012	494.846	46.3191	0.0746383	167.485
ABHD11 ENSG00000106077	898.556	161.21	3.92253	49.2815	74.8877	3.22183	298.144	1.23695	51.8065	146.265
ABHD12 ENSG00000100997	417.879	351.687	295.595	323.291	759.224	338.556	268.724	264.372	126.747	35.1624
ABHD12B ENSG00000131969	0.635685	1.59356	1.68226	0.493614	0.244396	0.878661	0.181065	0.0881674	0.0723911	0.848581
ABHD13 ENSG00000139826	45.7228	2.60007	7.34806	5.0617	77.2206	35.8402	15.1662	23.7092	18.8291	3.68816
ABHD14A ENSG00000248487	49.7641	86.95	186.967	175.505	52.709	88.1068	146.047	77.5186	30.2883	14.6625
ABHD14A-ACY1 ENSG00000114786	0.430827	0.173864	0.501649	0.288824	0.118792	0.0785449	0.0245429	0.868939	0.0986923	1.49046
ABHD14B ENSG00000114779	269.545	1233.76	1025.49	68.5499	10.6042	81.1309	0.0954362	594.752	225.201	65.1447
ABHD15 ENSG00000168792	12.0473	1.04461	136.857	22.3058	30.3191	11.0125	4.40088	8.77249	45.5226	5.46526
ABHD16A ENSG00000204427	0.542428	7.91567	3.76334	22.2029	5.24205	8.11795	34.0977	3.47157	19.6281	2.77437
ABHD17A ENSG00000129968	84.4749	129.39	217.439	2.07899	1.70261	97.5298	108.654	59.2129	7.98947	61.7454
ABHD17B ENSG00000107362	32.0649	9.72812	2.29153	0.632158	27.123	5.22932	19.1294	14.8688	35.1386	10.1052
ABHD17C ENSG00000136379	19.6709	8.6898	1.5638	52.9102	37.8918	25.3627	61.0413	19.1634	96.89	12.4351
ABHD18 ENSG00000164074	11.0964	17.204	13.1725	1.08898	2.78369	14.5864	5.77318	10.2792	50.5894	0.341029
ABHD2 ENSG00000140526	12.7482	454.407	8.93031	127.239	653.755	380.611	148.597	30.2382	251.653	13.2649
ABHD3 ENSG00000158201	2.53496	14.7027	4.73184	1.52077	9.43322	20.8693	4.13439	0.411141	14.434	10.3885
ABHD4 ENSG00000100439	5.98086	1.29488	128.987	3.38649	78.3609	11.3967	48.0607	0.563259	52.9963	104.563
ABHD5 ENSG00000011198	0.140538	0.938169	12.1293	2.87313	1.66404	6.89008	0.468367	4.04924	2.29738	0.935791
ABHD6 ENSG00000163686	2.77756	144.931	8.41114	7.36503	112.437	99.43	0.829224	2.45376	1.64717	0.282255
ABHD8 ENSG00000127220	44.88	71.3929	49.5778	1.24163	35.2438	30.0001	4.75124	228.635	100.114	27.767
ABI1 ENSG00000136754	12.842	15.5947	1.68934	101.447	87.555	0.961253	19.2585	77.7749	6.47172	28.0515
ABI2 ENSG00000138443	413.137	1.76867	48.2481	23.426	187.4	183.702	183.539	2.773	17.4763	11.0077
ABI3 ENSG00000108798	7.00225	0.668924	79.1617	0.777504	2.12647	0.641533	4.30814	4.24164	0.00183129	43.606
ABI3BP ENSG00000154175	0.448161	0.316128	14.328	0.53737	1.74444	5.96237	0.918334	4.50513	0.983568	2.65073
ABL1 ENSG00000097007	1.96718	152.557	279.177	151.537	185.041	179.872	376.813	235.859	23.2793	279.687
ABL2 ENSG00000143322	2.25267	5.08348	86.3521	0.141769	2.70114	1.08226	1.06497	11.6709	124.974	7.12727
ABLIM1 ENSG00000099204	60.529	380.542	375.844	2.23624	2.77129	5.32675	326.471	5.93428	195.403	95.4639
ABLIM2 ENSG00000163995	2.14122	1.71217	0.14597	1.75862	0.463209	0.395048	2.87535	19.9808	0.227492	1.45355
ABLIM3 ENSG00000173210	17.015	76.5568	46.375	79.8965	16.8643	3.99082	8.13625	4.25449	11.5237	11.5148
ABO ENSG00000175164	20.1985	94.3822	1.44095	1.0079	40.4654	46.8982	5.98395	13.9373	21.325	6.14582
ABR ENSG00000159842	0.106046	59.684	3.11921	15.0675	263.425	12.4949	116.153	16.5098	77.4719	355.4
ABRA ENSG00000174429	1.82111	0.0807241	1.67502	0.0264179	0.329291	0.144797	0.0128585	4.67291	0.874828	0.412314
ABRACL ENSG00000146386	3.46159	4.45545	0.583161	1.293	3.89794	1.22646	0.109211	2.1391	23.7564	1.71347
ABT1 ENSG00000146109	0.341426	0.743101	203.966	3.49597	2.38018	86.7469	73.1558	47.3509	12.292	6.68432
ABTB1 ENSG00000114626	188.433	28.3656	449.409	7.12967	139.176	1.15454	179.724	330.356	35.7218	7.18071
ABTB2 ENSG00000166016	9.33512	0.164206	42.2097	1.90093	45.9207	1.43241	0.0107221	0.233049	2.42417	4.72142
AC002429.5 ENSG00000236197	3.01317	0.165234	1.28383	0.868125	7.74566	0.179467	1.47944	0.0287132	3.10049	0.937306
AC004381.6 ENSG00000005189	135.201	56.9535	2.62111	1.0951	2.38411	10.8995	6.22914	6.84937	0.655472	144.829
AC004754.3 ENSG00000269881	4.05932	9.32045	8.07417	0.264261	15.9186	0.721709	1.12587	4.66512	4.51264	22.645
AC005281.1 ENSG00000226690	1.10723	1.77156	0.0586844	1.61066	1.92094	1.16683	0.472514	0.654665	2.98849	0.273494
AC005480.1 ENSG00000279461	17.0475	3.24009	19.3612	1.05688	1.2571	0.957078	2.72496	3.50202	8.01148	2.85433
AC006116.20 ENSG00000267710	0.457206	0.730657	1.39551	1.21545	0.183769	1.21175	1.23684	1.10906	0.0139448	4.06037
AC006386.1 ENSG00000279115	2.95898	4.45876	16.0984	2.42142	12.2161	14.0132	3.66527	6.19845	42.1073	1.39126
AC006994.3 ENSG00000279317	2.22234	0.0279466	0.143617	2.15918	3.19388	0.0603599	0.804764	1.49076	4.06717	0.190113
AC007906.1 ENSG00000279018	10.5774	0.756002	0.601389	0.947181	2.13447	0.744371	0.157278	0.114456	0.0529243	2.51282
AC008074.1 ENSG00000279644	0.167743	2.2785	0.410709	3.53093	2.25376e-05	0.914671	0.376419	1.64313	0.0381355	0.0710964
AC008522.1 ENSG00000279232	0.853936	0.511969	0.0123207	0.869097	6.68042	1.01305	0.245437	0.0897936	0.232385	1.0895
AC008686.1 ENSG00000280221	0.17386	1.67488	0.222693	0.0842983	0.270921	2.58666	2.54365	0.156316	0.223824	1.6196
AC009014.3 ENSG00000271824	1.9431	0.601273	1.43687	0.308775	0.127543	6.40235	0.2532	10.0834	1.72762	0.520137
AC010731.4 ENSG00000235118	2.12452	0.185297	3.65371	1.19321	2.82872	0.0260214	0.800577	1.5966	0.977696	0.156443
AC012005.1 ENSG00000279274	3.1517	6.28984	31.6099	16.538	16.1572	3.68926	27.248	7.66512	8.49921	27.6769
AC012005.2 ENSG00000279287	0.32498	0.373104	0.725813	0.649954	1.70605	0.0612278	0.937717	2.14509	0.00478076	0.58426
AC012363.1 ENSG00000281676	3.07274	0.672902	0.331048	2.38945	0.12702	0.000218515	1.55022	1.37606	0.716518	0.923601
AC013461.1 ENSG00000091436	12.676	21.8	339.555	36.5779	31.7792	58.7373	52.8233	7.50001	20.9449	10.7497
AC016549.1 ENSG00000281325	0.00222417	0.622626	3.09193	1.21187	0.102851	0.152751	0.000108096	1.01926	1.56215	1.59457
AC016577.1 ENSG00000279646	0.850703	0.718705	0.712848	0.00660404	2.37965	0.729562	0.0795532	3.67684	0.00285685	0.903429
AC018512.1 ENSG00000279808	3.49672	2.38349	0.0735528	0.345034	2.67512	0.957226	0.460461	3.81273	0.530384	2.34981
AC025335.1 ENSG00000179859	98.7581	1.59086	2.69942	10.7886	2.15088	1.36116	6.89113	9.10759	55.7438	5.35708
AC055866.1 ENSG00000281079	1.61971	0.0512109	0.339142	1.08493	2.79713	0.601682	0.432923	0.194337	1.68012	1.24859
AC069063.2 ENSG00000279380	0.13311	2.65947	0.953562	0.100676	0.128446	0.280694	0.171119	1.56483	1.56731	2.62375
AC073130.2 ENSG00000281656	0.0415698	1.91336	0.357664	0.385161	0.3849	0.578729	0.283601	0.0241861	0.722381	0.0875045
AC073657.1 ENSG00000279937	1.14654	0.0228779	5.44405	0.0456215	0.143378	2.13643	0.539637	0.500696	2.00088	1.05239
AC074033.1 ENSG00000281137	0.0255719	0.00299627	2.35705	0.0238686	3.11304	2.33554	3.83295	11.7668	0.145856	0.406455
AC090498.1 ENSG00000279483	2083.74	83.3613	567.94	492.12	297.699	2.84452	521.199	3.85787	465.973	400.568
AC104304.4 ENSG00000283473	0.00261927	0.0631434	1.47253	0.277208	0.137193	0.445773	0.619389	0.845364	1.19809	0.260932
AC104389.2 ENSG00000279824	0.729725	1.96297	0.671199	0.629657	1.10729	0.243073	3.21112	0.790763	3.20769	0.412317
AC104981.1 ENSG00000278938	0.000413793	0.72297	2.07701	1.49753	0.464839	1.7036	2.25978	0.709035	0.00115355	0.689048
AC105009.1 ENSG00000281855	1.9977	0.0814985	0.000261751	1.13801	1.2417	2.01455	0.249804	0.0566367	1.13254	0.0328372
AC105052.1 ENSG00000279168	0.0420242	1.99779	4.57444	3.31952	0.274638	6.04904	3.16889e-07	1.76299	2.19473	1.5041
AC109486.1 ENSG00000280447	0.328306	0.0144999	1.06237	0.506944	0.398647	4.72324	0.0611553	2.02205	0.0112246	0.0312993
AC109829.1 ENSG00000233438	0.437872	1.7518	1.28801	0.567179	2.24501	0.0934076	0.0211835	0.461434	0.66813	0.95962
AC110615.1 ENSG00000279909	10.9864	2.36002	6.8631	0.277463	20.1027	7.49429	3.42654	1.35498	49.4158	0.820835
AC113404.1 ENSG00000254893	64.7274	1.74938	4.16133	6.72627	0.227593	2.6919	35.394	0.384244	169.762	1.08609
AC131097.4 ENSG00000216921	0.249417	9.90572	1.73386	3.80783	0.111682	1.54409	0.166291	0.361586	0.76523	0.321408
AC138517.6 ENSG00000283288	1.09193	6.89527	0.166387	0.986562	0.342094	0.172045	1.38227	0.401182	0.811889	0.75335
AC138969.4 ENSG00000183889	294.714	251.978	12.2151	90.1021	9.62953	48.8443	235.786	86.9955	11.209	32.5931
AC241377.1 ENSG00000281741	73.4688	15.6197	79.0947	2.7021	7.85509	8.75818	47.9014	4.27421	0.708564	8.23211
AC241585.1 ENSG00000281571	15.3208	12.0922	0.24085	5.48046	2.19761	1.29095	1.22366	2.54504	1.72724	0.987056
AC243756.1 ENSG00000270339	0.374421	0.280557	0.323376	0.456847	0.751141	0.89798	1.04458	0.354936	0.972175	0.681165
AC245100.1 ENSG00000280649	37.6302	23.2846	19.7156	0.600425	3.57648	78.3763	31.9076	10.7589	13.0445	0.647122
ACAA1 ENSG00000060971	2362.56	730.738	54.898	484.05	687.652	784.494	829.174	53.7	11.5868	61.1531
ACAA2 ENSG00000167315	13.2943	1.88836	300.89	109.038	273.997	878.515	44.4042	6.32963	13.1205	42.7734
ACACA ENSG00000278540	61.7033	45.4189	1.28766	303.598	253.542	334.714	583.224	0.114932	123.763	21.5341
ACACB ENSG00000076555	3.21236	18.5541	145.654	1.68003	7.30936	3.36079	72.5555	12.6499	1.66627	21.9538
ACAD10 ENSG00000111271	0.133289	55.8368	0.563752	1.11192	33.3839	33.9048	55.8603	169.482	4.20002	0.657764
ACAD11 ENSG00000240303	0.801453	0.30164	0.490506	0.170662	7.43922	1.99679	0.391964	0.663186	2.25447	0.481029
ACAD8 ENSG00000151498	0.233095	121.406	34.8	91.8238	17.1305	519.181	31.162	35.1977	3.05141	11.8792
ACAD9 ENSG00000177646	196.407	48.8419	0.237942	1.33434	89.1842	0.0465877	93.9695	0.232057	140.818	152.667
ACADL ENSG00000115361	15.8546	2.78374	6.85499	194.975	119.041	68.2588	22.0526	2.84691	16.7842	0.00165096
ACADM ENSG00000117054	0.951167	6.59815	10.3009	50.5512	133.429	3.45662	11.7336	9.18341	12.4146	25.4284
ACADS ENSG00000122971	7.2145	204.119	166.323	3.57131	9.00981	63.5763	5.49395	61.649	31.4619	55.8413
ACADSB ENSG00000196177	9.02328	1.18686	6.25571	8.15924	40.2051	60.3368	26.8374	0.0956581	0.548902	64.4989
ACADVL ENSG00000072778	17.9155	1319.56	785.608	1188.19	1069.3	1227.06	1362.86	2484.01	602.617	368.144
ACAN ENSG00000157766	1.73809	1.07523	57.6026	3.11025	0.766861	0.0534009	3.99786	0.308908	2.58619	2.76833
ACAP1 ENSG00000072818	82.6047	64.4856	68.9658	18.727	0.512697	6.24453	6.45697	99.2756	2.76298	11.8373
ACAP2 ENSG00000114331	15.2734	12.4125	10.6968	3.18274	10.4414	34.9602	4.00859	50.5796	0.410133	1.31887
ACAP3 ENSG00000131584	223.751	487.801	420.092	26.9038	240.098	64.3068	333.307	221.955	1.16455	137.008
ACAT1 ENSG00000075239	19.5869	41.5405	216.327	142.164	124.835	12.2093	18.2315	62.9504	3.72471	145.799
ACAT2 ENSG00000120437	280.865	362.311	0.05828	9.02935	304.625	27.5751	118.607	0.375152	202.907	14.488
ACBD3 ENSG00000182827	20.2625	0.350099	12.331	63.7154	127.78	116.495	16.8938	2.81897	1.46511	60.7312
ACBD4 ENSG00000181513	64.3962	13.4217	15.9517	4.3184	248.843	33.9392	30.9203	633.595	224.44	214.652
ACBD5 ENSG00000107897	1.05858	1.47152	1.25277	1.54352	49.6642	19.0566	15.616	2.0115	4.30103	2.97235
ACBD6 ENSG00000230124	117.089	20.482	31.181	5.148	103.787	12.555	178.266	18.713	43.5211	113.625
ACBD7 ENSG00000176244	0.79934	0.643551	1.32653	0.149272	0.486841	0.415003	0.165629	1.81629	1.46243	0.639265
ACCS ENSG00000110455	0.428149	49.6587	169.18	84.2144	1.87307	0.848672	37.4431	101.597	0.900209	12.9883
ACD ENSG00000102977	231.878	102.684	5.56447	9.82612	51.7063	64.1506	167.389	64.1047	101.691	26.8062
ACE ENSG00000159640	4.82245	142.701	0.634098	20.7969	193.315	17.8158	28.2436	204.475	14.8865	8.56134
ACE2 ENSG00000130234	7.04073	0.828424	1.60649	0.215546	2.33102	1.50466	0.08147	0.0562966	0.828831	0.115288
ACER1 ENSG00000167769	0.150379	11.1556	7.20654	1.27685	1.60105	0.585803	1.88965	0.182167	9.22732	0.607064
ACER2 ENSG00000177076	2.99441	0.11878	1.84258	1.25762	0.524806	2.97804	0.677014	0.854723	0.258075	0.0434796
ACER3 ENSG00000078124	78.4098	0.343143	0.912788	0.93698	15.6194	0.319765	20.7615	56.0406	12.2544	5.40396
ACHE ENSG00000087085	166.277	10.1205	1.2371	12.204	9.33366	1.26746	16.6411	1.63058	0.82689	90.2387
ACIN1 ENSG00000100813	57.8489	299.421	23.5457	2.03535	565.285	213.233	41.0269	6.43348	354.764	367.682
ACKR1 ENSG00000213088	6.49606	0.460776	132.904	1.78976	4.55637	16.2033	0.561671	0.507085	27.2923	38.6027
ACKR2 ENSG00000144648	1.67073	0.956307	0.590948	0.202088	6.58271	1.06569	0.905865	0.408904	1.7779	0.0480061
ACKR3 ENSG00000144476	59.2264	1.03811	72.179	30.2622	12.555	33.2696	1.31465	20.2572	7.78614	2.69445
ACLY ENSG00000131473	68.0708	12.9343	40.7084	126.055	727.917	166.872	435.529	171.602	11.158	1.77052
ACMSD ENSG00000153086	1.01836	1.20282	0.721335	0.00994884	1.88136	0.220611	0.835043	0.429068	0.871227	1.28621
ACO1 ENSG00000122729	9.34645	25.2942	44.7924	32.9157	5.44609	21.5457	35.5656	1.31669	34.6688	0.528015
ACO2 ENSG00000100412	12.0508	357.166	149.869	3.55487	203.509	26.6831	171.447	59.1177	26.964	146.378
ACOT1 ENSG00000184227	1.76546	65.1406	280.374	48.05	41.4758	113.593	1.88253	7.21147	58.7941	4.20321
ACOT11 ENSG00000162390	10.5463	0.111457	0.526487	4.73721	19.6219	0.741492	0.587033	0.0481646	0.42655	0.996278
ACOT12 ENSG00000172497	0.930421	1.6616	1.24678	2.54969	0.373328	13.9693	0.974689	0.435639	0.548269	2.58727
ACOT13 ENSG00000112304	110.686	104.785	19.6978	164.851	79.0757	80.6685	49.43	175.396	115.66	51.5365
ACOT2 ENSG00000119673	31.0082	11.2699	122.066	2.56076	8.01205	62.4864	97.8387	10.8793	3.4411	14.7047
ACOT4 ENSG00000177465	14.3463	0.469177	4.62437	0.978707	6.48314	11.4857	3.02721	3.90343	0.868449	0.668468
ACOT7 ENSG00000097021	155.91	51.9982	108.94	138.634	9.78952	50.9552	3.85348	9.27758	110.913	232.925
ACOT8 ENSG00000101473	49.603	37.2944	180.355	68.7374	166.061	279.226	26.7074	62.7156	56.9704	58.059
ACOT9 ENSG00000123130	21.9904	124.778	34.4813	66.9436	23.7701	91.063	207.363	12.4659	12.7861	26.8227
ACOX1 ENSG00000161533	750.486	359.331	22.6368	409.64	300.798	455.231	536.107	146.069	210.12	41.9289
ACOX2 ENSG00000168306	0.0220936	12.3202	114.472	0.588015	122.885	176.807	68.5392	2.50106	0.0149096	120.332
ACOX3 ENSG00000087008	13.6997	60.4856	1.37844	22.4405	112.77	183.867	148.702	91.1719	108.024	11.4314
ACOXL ENSG00000153093	3.49336	0.816107	2.44322	6.71473	4.9182	31.3807	0.36254	0.0497581	4.61912	4.61046
ACP1 ENSG00000143727	37.1302	90.3505	63.6961	108.873	24.3033	101.976	187.972	8.91793	7.93615	87.969
ACP2 ENSG00000134575	188.436	381.42	114.88	8.34609	402.692	218.507	517.55	391.404	28.0378	13.4142
ACP5 ENSG00000102575	14.9615	16.8897	26.4567	60.2573	39.2691	2.92984	96.4071	181.723	28.8539	0.00444537
ACP6 ENSG00000162836	38.4005	55.0939	256.264	136.58	156.306	33.7211	200.597	12.1802	57.8678	3.46259
ACP7 ENSG00000183760	1.07462	0.105657	0.22039	0.035486	0.0310539	5.31765	1.54069	0.371075	0.00499772	12.9325
ACPP ENSG00000014257	45.838	10322.6	1727.68	11701.7	14358.6	6.76297	8983.88	79.8196	5053.97	385.875
ACPT ENSG00000142513	5.82595	0.904764	4.05029	0.555163	0.370641	9.95523	0.831268	1.55313	1.70825	0.555165
ACR ENSG00000100312	0.172095	0.512292	2.25075	0.402574	0.623396	0.124992	0.804325	4.82869	0.0210556	2.47988
ACRBP ENSG00000111644	0.0264159	0.284218	2.52766	0.288973	0.476885	0.0031918	0.231462	0.497046	25.7409	48.3973
ACRC ENSG00000147174	1.33079	1.56521	14.8353	2.27546	1.73865	0.0664366	0.52521	0.120854	20.2982	0.970184
ACRV1 ENSG00000134940	2.84591	0.375452	0.359853	0.628979	1.00976	0.119157	1.68556	0.372215	2.952	0.573049
ACSBG1 ENSG00000103740	4.14543	0.705597	3.51861	3.34665	0.0664961	7.18513	0.192681	98.0162	13.1756	0.105084
ACSF2 ENSG00000167107	210.778	0.672655	87.2422	21.0237	9.34118	29.1642	17.8945	6.97896	28.4132	7.3795
ACSF3 ENSG00000176715	60.576	73.517	344.012	201.376	145.274	11.8231	30.0181	285.014	54.2448	32.0318
ACSL1 ENSG00000151726	9.38097	167.113	18.1594	15.0377	204.403	74.2731	296.23	74.0242	11.3633	19.9455
ACSL3 ENSG00000123983	3.03379	93.9032	4.34672	280.895	727.16	282.411	400.358	76.2018	306.777	2.22322
ACSL4 ENSG00000068366	1.76678	24.8318	24.7509	13.7105	5.01198	8.32718	6.90131	19.5097	16.3125	4.93323
ACSL5 ENSG00000197142	4.46028	3.14235	7.77814	11.7622	2.21947	858.336	8.46826	18.3338	1.3105	0.000198632
ACSL6 ENSG00000164398	0.493682	0.547977	5.05639	0.616793	2.38706	0.765653	1.79569	1.38516	1.80374	0.370365
ACSM1 ENSG00000166743	206.981	17.9603	14.7282	289.687	174.256	58.6964	11.0564	5.15882	76.6706	61.0198
ACSM2B ENSG00000066813	1.40904	4.56041	1.87132	1.78413	4.49607	0.187519	0.88395	1.64937	0.527636	5.85599
ACSM3 ENSG00000005187	4.33877	0.645751	11.8199	262.143	209.37	65.2539	53.107	6.8704	55.222	11.3057
ACSM4 ENSG00000215009	0.059832	4.66095	3.23644	1.49442	1.62525	2.58692	2.81364	0.447571	0.0199743	0.605537
ACSM5 ENSG00000183549	3.79791	0.883286	10.1177	1.21917	5.45933	4.88327	0.0658963	0.602913	2.91833	1.11407
ACSM6 ENSG00000173124	0.516062	0.0272325	0.477093	0.166103	0.826191	1.78092	0.014963	0.491844	3.03259	0.181392
ACSS1 ENSG00000154930	710.722	702.934	30.5365	660.164	582.662	836.906	363.161	405.991	538.037	19.293
ACSS2 ENSG00000131069	548.428	287.712	64.4819	1.15871	57.1881	17.9546	106.307	16.41	170.326	16.7679
ACSS3 ENSG00000111058	31.8648	10.0601	6.93063	2.0014	3.05079	6.45815	2.64536	8.16402	22.4099	0.897757
ACTA1 ENSG00000143632	16.028	0.0674548	5.38927	3.75632	2.19177	4.12427	0.811553	27.4262	2.76792	0.174492
ACTA2 ENSG00000107796	1968.24	8.31224	8338.2	2.2293	117.979	21.9899	118.471	29.7236	0.397315	1169.75
ACTB ENSG00000075624	17020.3	6320.75	97954	1862.8	10319	6294.45	8909.68	28572.4	49316.3	19263.4
ACTBL2 ENSG00000169067	3.91223	0.169073	0.651939	0.100421	1.67535	0.0243155	0.00548009	3.11575	0.127979	0.239879
ACTC1 ENSG00000159251	32.806	0.240037	92.7823	0.130991	0.632615	2.39127	7.52674	1.34943	1.08416	82.0677
ACTG1 ENSG00000184009	4826.83	174.997	2268.61	1128.46	6399.62	3082.28	7923.9	1323.62	12328.2	3101.85
ACTG2 ENSG00000163017	11345.3	36.1016	22539	9.29407	6.22978	0.403951	2.28662	5.4295	23.7932	2284.32
ACTL10 ENSG00000182584	5.98561	12.2307	0.0531995	0.469031	4.14511	0.940967	15.1232	77.9233	3.20488	56.4407
ACTL6A ENSG00000136518	15.1454	7.45825	1.84942	39.0541	43.0269	21.5199	4.05281	36.0475	5.57859	53.0325
ACTL6B ENSG00000077080	5.76665	0.358915	0.930359	8.755	0.311342	1.02684	0.853812	2.31415	0.00299785	0.49223
ACTN1 ENSG00000072110	617.768	711.399	4393.41	690.503	561.985	1085.63	978.345	7.97151	449.49	896.895
ACTN2 ENSG00000077522	0.363246	2.87717	0.126151	1.09812	0.056765	1.25159	0.363223	0.746935	0.0354196	0.214493
ACTN3 ENSG00000248746	6.17973	3.22572	2.13284	0.468853	0.223663	1.02997	0.0210886	4.47981	0.192459	1.61742
ACTN4 ENSG00000130402	591.217	136.08	1456.22	454.976	424.258	275.281	161.373	904.444	246.788	460.565
ACTR10 ENSG00000131966	0.139676	2.9893	1.11429	9.62338	55.9321	45.4251	35.2959	18.8812	3.17522	5.75491
ACTR1A ENSG00000138107	292.567	478.741	391.34	7.9316	20.1789	103.784	195.93	10.7299	1.82559	481.506
ACTR1B ENSG00000115073	353.063	412.753	515.865	20.1682	310.052	207.996	289.653	408.256	303.679	60.8821
ACTR2 ENSG00000138071	16.0394	182.934	2.47256	50.1704	114.186	210.564	7.8718	185.021	209.261	71.8288
ACTR3 ENSG00000115091	48.3946	0.812552	4.89967	28.5456	67.4582	11.1062	10.7919	125.938	1.89332	18.428
ACTR3B ENSG00000133627	6.52169	16.2756	14.4589	0.514032	34.8943	3.15711	1.98567	1.04426	12.0074	0.0477787
ACTR3C ENSG00000106526	11.1085	114.8	11.9597	3.85341	2.53693	5.76437	0.119692	0.266911	4.38146	17.4817
ACTR5 ENSG00000101442	44.232	5.16545	2.04672	6.85958	0.0457747	18.0158	45.9305	8.10313	0.115364	0.144901
ACTR6 ENSG00000075089	5.02365	0.27866	23.8676	25.95	2.82987	2.84465	4.87525	37.0995	0.890801	1.72759
ACTR8 ENSG00000113812	22.8717	28.2489	62.2727	27.5197	2.45806	55.7936	2.72398	1.98281	44.5331	3.42651
ACVR1 ENSG00000115170	2.14726	3.22448	16.5235	19.3916	11.0238	2.866	59.5359	11.5443	1.67022	33.4953
ACVR1B ENSG00000135503	0.254564	8.94922	2.67132	1.40263	60.227	27.5795	38.3886	3.80943	24.4651	103.44
ACVR1C ENSG00000123612	0.0618521	1.20437	4.14471	0.459727	0.0329378	0.162271	0.975994	2.98755	0.0906481	1.35221
ACVR2A ENSG00000121989	0.044909	18.8789	42.9893	0.396565	35.3911	3.62014	12.4772	18.4282	9.27548	8.38677
ACVR2B ENSG00000114739	0.44788	12.7959	9.75574	1.3747	7.19077	0.678727	2.40398	7.17926	1.44687	2.11114
ACVRL1 ENSG00000139567	33.4742	46.4553	15.2508	10.5586	0.759697	17.9761	1.27107	126.292	27.9034	84.2407
ACY1 ENSG00000243989	11.3272	23.8588	49.9968	24.2611	94.5582	9.71796	1.8714	7.14962	4.70343	6.42669
ACY3 ENSG00000132744	0.0104877	5.1212	0.304654	4.2672	0.633103	0.0269027	6.8307	8.30468	55.3745	3.10234
ACYP1 ENSG00000119640	5.77675	25.6158	16.4857	1.27919	5.4792	49.6943	0.220707	2.82735	6.27607	0.0241403
ACYP2 ENSG00000170634	1.99178	13.6804	181.785	0.84328	46.8748	0.660684	13.8582	1.81843	12.1201	4.16768
ADA ENSG00000196839	115.446	8.90239	7.96647	0.294344	2.43273	24.7655	67.5405	5.38839	4.48246	55.1128
ADAD1 ENSG00000164113	0.896305	1.3709	0.993392	3.37281	1.17094	0.528335	1.51273	0.124251	0.590358	0.712157
ADAD2 ENSG00000140955	1.19933	1.23046	2.76736	0.661531	0.154438	0.843511	1.8195	1.06828	0.0204351	1.42568
ADAL ENSG00000168803	41.8026	75.3269	20.6355	4.37414	3.84804	8.12529	44.6519	0.044648	2.13096	1.82593
ADAM10 ENSG00000137845	22.7508	17.4517	9.87186	177.665	327.186	7.28175	182.758	28.8922	28.5417	15.7345
ADAM11 ENSG00000073670	5.15798	2.06232	0.894861	4.07211	9.90002	8.07828	18.3254	3.29553	9.63474	10.0523
ADAM12 ENSG00000148848	0.872145	0.0248022	0.313837	0.146226	0.492349	0.36795	1.012	0.0330661	0.372486	0.870634
ADAM15 ENSG00000143537	302.142	341.17	372.345	131.589	0.17822	126.529	55.6323	534.11	8.49753	19.7634
ADAM17 ENSG00000151694	65.7705	18.2016	70.0194	28.6804	7.36237	5.39409	12.0813	2.49268	5.41901	3.59681
ADAM19 ENSG00000135074	50.3195	7.49338	27.199	0.0250028	1.73966	8.87166	19.4697	28.5198	0.485763	24.7201
ADAM2 ENSG00000104755	14.56	0.441843	0.0873863	1.5672	0.0405918	2.92351	5.59754	0.302175	2.04215	2.7882
ADAM20 ENSG00000134007	1.48232	0.916125	0.00954284	0.834181	0.0411755	1.46384	1.11049	0.642834	0.681409	0.0659116
ADAM22 ENSG00000008277	1.4159	5.17177	7.08399	0.00362116	7.0465	6.0289	17.9704	6.06008	25.7161	57.046
ADAM23 ENSG00000114948	0.0322178	1.5466	0.163571	1.84041	0.0169583	0.0318683	0.468634	0.0837589	0.652679	1.83166
ADAM28 ENSG00000042980	6.57158	0.175839	2.2494	14.4787	14.0736	74.9822	2.45753	3.22264	7.71536	1.34831
ADAM29 ENSG00000168594	3.30176	0.165712	0.0628951	0.372647	3.79593	0.00211635	4.60092e-05	1.08955	1.35195	0.309885
ADAM30 ENSG00000134249	0.263336	1.73069	0.0213754	2.70425	2.31717	0.202623	0.0757194	15.4516	2.15744	1.92289
ADAM32 ENSG00000197140	0.807428	1.00322	3.04042	2.22597	1.02149	2.49567	0.77908	1.26655	3.32861	2.92501
ADAM33 ENSG00000149451	548.96	7.78567	545.425	16.7585	107.72	2.40258	42.8853	7.06955	0.835342	12.094
ADAM7 ENSG00000069206	0.0104186	3.89217	4.00072	0.00051871	0.0142418	0.854334	1.05501	2.46817	0.439288	0.183034
ADAM8 ENSG00000151651	9.53434	15.8106	7.36981	0.368373	1.7538	72.3107	1.27759	37.2511	11.1534	3.84759
ADAM9 ENSG00000168615	8.78713	23.332	39.4562	115.674	397.14	211.335	243.58	22.6353	127.618	74.6774
ADAMDEC1 ENSG00000134028	7.05253	0.00205408	2.04092	0.0294941	0.0938263	3.54987	1.15193	0.0209497	0.228667	0.399548
ADAMTS1 ENSG00000154734	261.688	2.7082	700.712	0.0527443	5.1511	0.0293689	8.37421	112.944	165.697	7.49192
ADAMTS10 ENSG00000142303	26.2978	7.7866	27.1243	15.9372	61.4482	7.18622	15.444	274.596	23.0899	109.128
ADAMTS12 ENSG00000151388	6.79911	0.759662	7.18213	7.74584	14.0994	41.714	5.69787	2.53829	0.321642	10.6422
ADAMTS13 ENSG00000160323	19.3044	28.4446	24.091	0.303938	9.71596	26.0291	113.295	0.203765	2.74794	46.8457
ADAMTS14 ENSG00000138316	3.35165	0.109484	2.39458	0.68483	0.189989	1.47019	2.31639	0.0852841	0.833623	15.6858
ADAMTS15 ENSG00000166106	0.118332	0.45675	30.1842	1.01818	0.918363	0.700041	3.74272	18.7937	1.57532	1.41527
ADAMTS16 ENSG00000145536	0.959871	1.50443	3.0353	0.894947	0.438422	0.00718166	1.11857	1.74927	0.773967	0.433054
ADAMTS17 ENSG00000140470	9.59598	3.4585	0.0754888	2.4501	2.8128	9.55737	12.4452	3.52586	0.0846737	0.797542
ADAMTS18 ENSG00000140873	5.03313	15.0436	1.15348	2.02102	3.80365	4.38338	5.70788	0.637519	0.00219589	4.63476
ADAMTS19 ENSG00000145808	0.674894	0.0456309	0.0623614	4.12208	0.00651666	0.0260262	0.557954	1.54001	0.022293	1.91145
ADAMTS2 ENSG00000087116	4.00932	2.15307	42.1424	2.7174	0.400959	38.0047	21.8387	3.24772	0.144934	1.53791
ADAMTS3 ENSG00000156140	1.62919	3.29792	1.18189	2.94444	0.425437	2.17257	9.97075	0.00151795	1.46745	1.10435
ADAMTS4 ENSG00000158859	144.793	1.31788	1.57956	4.99102	13.4346	0.328528	4.63197	4.44524	7.37309	3.36827
ADAMTS5 ENSG00000154736	128.777	0.247785	15.4711	0.557944	2.15101	0.505656	2.34371	0.182985	0.397507	0.686922
ADAMTS6 ENSG00000049192	3.59475	0.996468	0.27957	1.0312	1.03332	0.971	1.60999	18.1013	0.0517665	1.96572
ADAMTS7 ENSG00000136378	0.306382	6.03086	5.08039	3.3419	5.97274	14.5117	0.511536	4.09306	2.17757	55.3524
ADAMTS8 ENSG00000134917	138.367	0.21499	68.3817	5.25539	1.29779	6.94136	2.20608	1.99107	7.53393	8.60778
ADAMTS9 ENSG00000163638	3.20104	3.5025	1.42132	11.7764	73.4811	71.2961	24.5977	2.78533	23.2047	73.7085
ADAMTSL1 ENSG00000178031	23.9839	7.18416	83.3407	0.672878	2.18419	693.377	5.62644	10.8105	6.14709	149.487
ADAMTSL2 ENSG00000197859	78.81	0.574876	79.3086	20.5585	0.602099	7.39815	21.8895	141.29	6.57186	84.986
ADAMTSL3 ENSG00000156218	1.86761	6.3105	2.65702	38.6802	0.964745	0.337854	0.193385	1.84123	5.34627	0.376144
ADAMTSL4 ENSG00000143382	162.834	0.255392	11.1459	4.93587	3.06417	74.4679	93.3629	5.36786	4.50024	0.0825706
ADAMTSL5 ENSG00000185761	1.33343	9.65083	4.40992	2.08152	0.0460772	1.60852	0.283703	3.222	6.99216	21.5683
ADAP1 ENSG00000105963	0.313269	16.4536	41.0621	0.0227518	4.94418	8.01018	2.80182	112.902	1.51001	3.21209
ADAP2 ENSG00000184060	0.899397	0.811107	37.0399	13.5409	2.56678	0.565751	2.97646	3.13966	4.62801	21.1755
ADAR ENSG00000160710	2246.92	25.6003	16.7069	234.519	657.226	0.284371	1150.51	13.3207	33.1716	395.375
ADARB1 ENSG00000197381	19.0695	13.5442	147.389	121.536	132.738	33.3309	36.481	19.1589	3.68709	2.78606
ADARB2 ENSG00000185736	2.46529	4.65443	0.480934	0.0709794	3.1659	16.7537	1.27963	30.5931	1.35035	0.761605
ADAT1 ENSG00000065457	25.503	0.265055	4.51479	2.44851	176.229	17.7202	44.7916	0.374677	0.779124	2.07286
ADAT2 ENSG00000189007	24.1176	20.4005	2.6976	19.9647	32.59	28.3049	47.163	5.6057	3.48995	0.0625045
ADAT3 ENSG00000213638	3.01145	2.02324	0.508213	1.26415	4.74931	6.25674	1.31897	0.758458	0.826563	1.07967
ADCK1 ENSG00000063761	107.179	186.007	2.26839	5.8929	21.8086	18.8406	12.9798	2.77357	0.743518	0.327847
ADCK2 ENSG00000133597	38.281	25.316	172.368	49.9483	73.1256	24.4369	46.8366	7.84968	35.8464	46.0025
ADCK3 ENSG00000163050	57.2369	341.528	10.4441	254.494	349.965	358.508	134.325	85.723	138.485	65.2643
ADCK4 ENSG00000123815	123.301	178.651	244.865	68.5922	55.9431	3.94294	7.74162	50.1445	39.3791	1.30974
ADCK5 ENSG00000173137	6.06669	104.088	19.9093	7.4301	8.8497	161.302	34.4396	7.2592	101.832	0.051673
ADCY1 ENSG00000164742	3.15317	35.8802	2.03475	0.62592	0.949541	19.7814	6.42344	22.7418	7.44981	3.91619
ADCY10 ENSG00000143199	1.51266	0.197926	0.00371499	0.45853	0.543812	1.56202	0.024495	0.0612462	0.279653	0.129465
ADCY2 ENSG00000078295	22.961	2.93764	4.37408	32.4058	14.9043	3.78307	0.979451	10.773	15.2445	43.1481
ADCY3 ENSG00000138031	120.427	9.16078	7.22231	5.49975	152.716	151.322	1.54744	254.954	2.90482	38.8638
ADCY4 ENSG00000129467	8.60371	4.72359	115.733	10.3598	9.36548	3.55242	5.93367	11.6816	54.6415	7.30764
ADCY5 ENSG00000173175	6.55097	4.7378	520.626	25.3774	11.8849	2.77688	3.1503	201.414	12.8595	173.533
ADCY6 ENSG00000174233	12.98	241.98	7.42058	199.778	314.496	305.387	252.58	152.845	186.894	67.2707
ADCY7 ENSG00000121281	0.00297216	0.0721643	1.02106	0.00703615	0.601958	11.5484	1.98371	52.9317	1.34316	5.1181
ADCY8 ENSG00000155897	2.60038	0.0269024	0.491216	1.92875	1.50397	0.326129	0.631987	3.19598	1.25802	2.4334
ADCY9 ENSG00000162104	1.24692	0.559468	166.515	5.93118	2.6523	2.07928	8.82031	8.27458	0.0448367	4.47224
ADCYAP1 ENSG00000141433	2.87315	1.07061	0.655228	3.42314	0.577702	0.651895	0.874935	0.0308995	0.0179966	4.85241
ADCYAP1R1 ENSG00000078549	1.57385	1.11461	4.05819	10.4436	1.37169	0.839847	4.29394	4.88963	2.51291	6.60506
ADD1 ENSG00000087274	20.2157	25.4504	529.907	107.902	311.447	100.161	265.48	121.239	261.734	117.346
ADD2 ENSG00000075340	21.3327	0.213158	0.849224	0.663025	0.102418	1.67902	2.2512	0.565986	2.03387	0.460941
ADD3 ENSG00000148700	3.082	101.389	84.9884	1.78462	0.334227	1.77631	12.4097	1.91454	7.29189	49.9322
ADGB ENSG00000118492	0.0931078	2.23973	0.464831	1.99024	0.0650857	0.58936	0.546146	0.708385	0.279003	1.53389
ADGRA2 ENSG00000020181	362.635	16.3739	1247.84	16.5944	28.7957	375.62	82.5438	358.822	49.4276	313.386
ADGRA3 ENSG00000152990	2.07802	52.7193	4.51213	44.3757	5.80445	150.847	4.18826	20.5075	0.000465237	11.9958
ADGRB1 ENSG00000181790	3.11653	1.09932	4.69061	2.43115	11.6278	8.77122	4.73448	2.88374	31.7223	0.40025
ADGRB2 ENSG00000121753	83.4631	0.490665	5.10274	0.512081	1.26554	3.67686	8.03456	67.7233	2.23429	51.1338
ADGRB3 ENSG00000135298	3.06783	1.09339	0.340876	0.488304	0.0238654	13.7087	11.2333	4.96118	0.331388	0.363613
ADGRD1 ENSG00000111452	0.069211	2.30993	28.3291	1.91477	22.2608	16.3598	1.72151	2.94407	0.852631	1.26315
ADGRD2 ENSG00000180264	4.10904	1.81787	0.0540838	2.91144	1.92643	0.838412	0.0649762	0.175787	3.98197	1.18437
ADGRE1 ENSG00000174837	3.26187	1.0503	2.42634	3.40637	0.856202	0.181739	2.66086	0.860404	0.710102	5.23145
ADGRE2 ENSG00000127507	4.37156	2.05433	4.00051	0.0274145	1.60736	7.61423	0.195021	32.9291	1.07326	12.4934
ADGRE3 ENSG00000131355	0.752221	2.89225	0.542281	0.0933166	0.431974	5.20242	0.629367	0.798847	0.457214	0.449492
ADGRE5 ENSG00000123146	113.116	6.17896	282.172	136.862	54.0488	5.24306	1.96664	117.515	81.6403	136.323
ADGRF1 ENSG00000153292	28.6385	0.748133	5.55969	1.66851	11.5769	1.10733	2.85417	39.2972	1.88511	6.38075
ADGRF3 ENSG00000173567	0.00609979	0.389609	0.059284	0.0886251	0.101806	2.09841	0.567329	0.0132208	0.701885	0.118001
ADGRF5 ENSG00000069122	3.85299	1.19612	1.06242	16.631	3.28413	0.0302637	96.179	0.0816549	7.95937	0.170059
ADGRG1 ENSG00000205336	34.6537	538.01	78.7627	326.545	291.421	250.351	429.363	0.706431	72.9984	239.87
ADGRG2 ENSG00000173698	2.75761	0.469181	0.0323947	1.19385	0.886485	0.152736	0.454185	0.0419735	3.39498	0.588775
ADGRG3 ENSG00000182885	2.20179	0.0312105	0.796032	0.265439	0.0886777	0.0425399	4.04561	0.166021	5.6045	0.302274
ADGRG4 ENSG00000156920	0.638767	0.853305	0.0572946	0.139009	2.26359	1.20008	4.15998	0.745437	5.23219	1.04634
ADGRG5 ENSG00000159618	4.46455	1.60696	0.723452	2.39991	0.679144	0.777514	1.45027	0.32718	0.409776	4.39134
ADGRG6 ENSG00000112414	0.485177	0.271076	2.87247	4.08621	2.15637	1.67841	0.276686	5.91757	1.22233	8.55294
ADGRG7 ENSG00000144820	0.227491	2.10415	1.04076	2.25617	2.03182	7.43689	0.197671	1.84683	3.13275	0.00893416
ADGRL1 ENSG00000072071	1.50436	254.971	3.52801	49.3649	62.6231	14.8843	205.034	207.194	13.676	41.5477
ADGRL2 ENSG00000117114	2.51053	2.38822	9.98165	10.1932	283.333	44.8422	48.1376	8.71954	0.511517	1.37257
ADGRL3 ENSG00000150471	1.21039	0.0434329	1.1191	0.0176883	0.0431754	0.673199	0.562264	3.14841	4.16381	2.65422
ADGRL4 ENSG00000162618	19.1226	0.333448	1.80646	1.52494	0.903671	15.5586	3.82587	0.00404896	3.33422	13.2452
ADGRV1 ENSG00000164199	0.927906	5.88748	2.66778	0.0138174	0.0629902	49.742	3.23893	1.66575	67.9693	1.51767
ADH1B ENSG00000196616	7.09716	0.0172575	34.7309	20.7018	7.57525	0.0451081	13.3071	5.70173	0.395996	3.59871
ADH1C ENSG00000248144	1.23268	1.32239	0.261256	1.03174	0.580418	2.52391	1.89878	0.566693	1.36077	9.00346
ADH5 ENSG00000197894	73.3615	8.22602	540.741	419.792	303.712	151.888	1281.56	373.273	52.6897	16.9193
ADH6 ENSG00000172955	3.5639	0.110718	0.538611	2.32906	8.67548	11.9002	0.738146	2.92441	3.69976	0.65658
ADHFE1 ENSG00000147576	1.99847	118.79	19.2943	7.5743	2.87952	0.443001	15.2612	10.9606	165.736	125.884
ADI1 ENSG00000182551	322.865	2417.99	3175.47	325.76	1379.49	1685.22	424.733	281.571	865.794	909.959
ADIG ENSG00000182035	0.0472525	0.548629	8.83044	0.00730948	0.509417	5.11172	2.36863	3.33858	0.0958237	0.814633
ADIPOQ ENSG00000181092	0.475229	0.294929	0.0868023	0.644599	0.438249	1.67731	0.293983	2.73689	4.12828	1.5819
ADIPOR1 ENSG00000159346	2.12871	29.8884	2.58371	121.721	242.984	154.49	363.21	81.7971	47.4381	10.9723
ADIPOR2 ENSG00000006831	128.97	36.0736	1.15397	140.02	22.7404	2.94553	19.4212	9.81064	89.7362	112.107
ADIRF ENSG00000148671	1645.8	1048.59	2130.58	1274.6	709.05	190.286	370.38	1148.41	725.933	681.575
ADK ENSG00000156110	11.2222	11.9088	1.95014	59.7306	59.8336	21.955	72.8552	3.87705	40.2066	23.8767
ADM ENSG00000148926	1.43753	1.7991	0.0795501	3.87637	4.3822	8.30416	7.42913	25.8081	60.4735	2.5322
ADM2 ENSG00000128165	54.1321	0.532272	4.60789	11.3593	9.09365	39.6531	9.95016	5.15134	1.78592	13.3215
ADM5 ENSG00000224420	7.59216	0.0104863	2.72447	2.5281	5.84444	2.4965	3.47175	41.8952	2.60104	1.56053
ADNP ENSG00000101126	297.758	344.204	107.378	1.12578	70.2178	145.056	221.444	1.14904	43.0688	23.8334
ADNP2 ENSG00000101544	6.20039	5.16347	5.46983	75.8125	48.8426	0.145332	26.9947	21.9191	5.91271	11.9209
ADO ENSG00000181915	5.89017	7.57983	14.4059	2.00422	13.699	0.595292	6.73572	37.2349	2.55058	3.99801
ADORA1 ENSG00000163485	2.07026	6.34421	1.23963	0.00246195	3.65288	0.131039	0.0372728	11.2953	0.00148102	1.12323
ADORA2A ENSG00000128271	0.793052	0.157731	1.30866	1.63451	0.409277	0.4562	0.176639	0.0514506	0.820567	3.10582
ADORA2B ENSG00000170425	0.740477	1.00198	0.0712394	3.01249	0.17122	0.00258544	3.66718	0.000635138	3.11727	0.833833
ADORA3 ENSG00000282608	16.6008	1.71555	2.19554	5.85683	1.1322	18.0449	2.31815	2.21503	0.146152	2.07227
ADPGK ENSG00000159322	6.79986	187.609	0.0437012	18.4444	679.577	741.584	357.992	9.45939	55.0811	36.2637
ADPRH ENSG00000144843	1.54159	3.15044	1.53517	24.6628	4.89486	17.7687	6.18753	51.9723	3.36926	0.677038
ADPRHL1 ENSG00000153531	72.4272	1.08576	18.499	3.21072	32.129	62.468	6.88081	2.55268	1.97397	1.87063
ADPRHL2 ENSG00000116863	55.9928	2.65833	154.997	119.764	76.6605	149.719	63.2977	3.98361	185.941	2.52458
ADPRM ENSG00000170222	2.94825	7.13362	7.39583	33.2462	101.601	21.4741	14.0945	7.63892	0.197696	34.8487
ADRA1A ENSG00000120907	0.570092	16.6182	38.739	1.06377	0.0120848	1.28904	1.16199	0.116855	0.576782	0.486797
ADRA1D ENSG00000171873	0.157607	2.81868	0.85383	3.24175	0.0167247	5.03726	101.961	0.610594	1.0499	29.1665
ADRA2A ENSG00000150594	0.279383	2.0786	0.778937	11.7563	2.67682	153.501	74.9166	0.0007061	20.3199	1.76401
ADRA2B ENSG00000274286	2.41114	3.42572	1.27412	0.803599	4.17895	0.381685	1.02667	13.3409	2.00123	1.81774
ADRA2C ENSG00000184160	1.9424	2.4193	44.3732	2.0861	2.09691	2.68268	0.14741	0.0479136	20.0862	5.25508
ADRB1 ENSG00000043591	4.05854	78.1502	6.01674	1.77634	40.4515	106.928	1.45764	10.2353	29.9321	4.45958
ADRB2 ENSG00000169252	17.4336	10.9892	27.5268	3.20318	113.599	3.4598	29.7978	87.8422	108.039	3.70809
ADRB3 ENSG00000188778	0.590482	16.9446	1.23004	0.0771583	2.23054	0.219642	1.48139	2.34528	5.71634	2.12592
ADRM1 ENSG00000130706	70.4309	92.9799	78.5593	69.8729	141.595	101.671	397.445	0.628979	62.8905	96.6055
ADSL ENSG00000239900	220.931	1.68455	84.8595	5.5007	114.378	1.00275	23.5354	1.41985	25.0123	3.01106
ADSS ENSG00000035687	15.555	8.35994	0.157814	35.5255	112.102	50.8734	89.7626	1.68171	58.986	14.354
ADSSL1 ENSG00000185100	5.98514	2.81266	22.6454	14.1042	0.0588594	24.1977	1.78623	2.08279	69.268	9.17873
ADTRP ENSG00000111863	2.39561	1.3379	2.41252	2.79692	1.76129	0.491339	0.754848	4.98997	2.94127	0.17898
AEBP1 ENSG00000106624	2086.39	187.579	3056.36	50.9288	1.48097	0.771376	46.0823	445.713	12.8147	515.329
AEBP2 ENSG00000139154	26.6992	46.7615	23.7422	3.45483	37.0286	0.9089	36.8355	41.0312	0.500089	0.845319
AEN ENSG00000181026	157.543	7.03949	136.434	16.6486	6.5437	78.9204	116.376	9.29418	9.78362	23.7101
AES ENSG00000104964	691.964	1495.44	1882.79	250.764	1004.33	212.372	250.128	2727.3	489.641	899.015
AF011889.5 ENSG00000241489	1.68806	1.92521	0.687756	2.40466	0.946806	0.304287	0.576152	0.0300261	5.04799	0.454098
AF131216.1 ENSG00000280273	0.327294	0.0860081	0.0997068	0.776794	0.103853	2.88761	1.47907	1.88212	0.0281401	0.300917
AFAP1 ENSG00000196526	0.673251	35.6862	53.6453	3.26	11.004	3.45987	22.4716	97.0824	81.2084	27.8483
AFAP1L1 ENSG00000157510	47.658	6.41738	17.285	8.59205	3.69102	14.757	5.63082	1.23402	1.31435	7.24599
AFAP1L2 ENSG00000169129	60.6807	1.75939	0.60236	1.52954	10.5707	0.0711586	9.53611	0.601962	13.6809	2.64644
AFF1 ENSG00000172493	16.8311	15.4586	2.14362	48.7829	73.0122	67.8072	66.2041	38.5647	21.8677	1.14412
AFF2 ENSG00000155966	0.620509	0.0987501	1.65579	1.9204	1.02151	3.18811	0.127565	0.769436	3.0363	0.0431837
AFF3 ENSG00000144218	5.36204	5.9068	1.16802	172.946	231.661	203.171	114.414	42.7987	118.25	14.5161
AFF4 ENSG00000072364	22.2265	20.9723	95.1461	101.206	11.7751	20.8162	50.0109	59.5577	1.71	25.7224
AFG3L2 ENSG00000141385	1.98195	174.279	3.16657	208.525	1.70744	72.1642	3.36661	142.342	369.547	0.854315
AFM ENSG00000079557	0.826697	0.237951	0.0384691	0.487384	0.264983	2.10804	0.572528	2.35748	2.35921	0.41649
AFMID ENSG00000183077	279.206	131.797	18.5456	112.439	130.291	302.989	117.045	2.90771	130.858	32.4491
AFP ENSG00000081051	1.10791	0.265986	0.412691	0.0912464	2.70373	0.0485965	1.89612	2.30198	0.0753455	1.90787
AFTPH ENSG00000119844	0.214372	145.03	2.19566	124.253	9.74076	136.582	6.91448	78.3818	22.1975	0.0168197
AGA ENSG00000038002	1.58897	0.0910215	1.29544	1.05915	26.6814	60.9464	13.1664	4.67477	0.619429	30.2943
AGAP1 ENSG00000157985	57.3317	12.6565	1.31726	12.4192	56.1109	0.0435564	2.27549	14.0222	0.606105	12.9029
AGAP14P ENSG00000279058	0.261301	2.82955	0.730612	8.77145	4.73157	0.331196	1.52744	1.07815	0.0227276	0.554472
AGAP2 ENSG00000135439	6.51169	11.815	0.471655	0.608226	4.1378	7.22884	44.8007	9.22793	0.119776	1.02942
AGAP3 ENSG00000133612	3.45128	210.898	18.3557	87.3897	24.1274	168.113	126.469	182.529	44.3853	1.45441
AGAP4 ENSG00000188234	11.8337	17.3182	72.638	94.2354	10.567	23.8318	17.1231	4.29336	10.6322	12.1018
AGAP5 ENSG00000172650	6.3469	0.738108	0.512506	0.616922	0.026651	4.23361	3.32831	0.514272	0.00450807	2.67514
AGAP6 ENSG00000204149	25.6648	18.5606	25.0743	12.0618	24.6061	56.7088	34.3435	7.86582	9.36603	41.1405
AGAP9 ENSG00000204172	3.42376	59.0014	26.0606	0.18061	3.72454	0.616327	46.3346	9.59292	2.74823	7.25235
AGBL1 ENSG00000273540	0.333399	4.95502	0.262081	0.201016	0.087563	1.02542	0.876092	0.0284933	0.406499	0.396802
AGBL2 ENSG00000165923	1.53576	2.4797	7.25961e-05	16.2076	2.95675	3.0587	1.59561	0.335081	1.89136	0.143854
AGBL3 ENSG00000146856	0.419253	0.149241	3.5544	0.140602	2.10929	0.863566	1.74691	4.63546	5.71451	14.7787
AGBL4 ENSG00000186094	0.779389	1.46155	0.352815	4.68584	0.890427	0.253823	0.0110089	9.44804	0.111824	3.09123
AGBL5 ENSG00000084693	304.987	29.9532	191.73	13.4813	63.336	4.58556	2.28098	207.535	119.549	21.7358
AGER ENSG00000204305	4.27321	0.93965	42.2714	0.696	2.36564	0.828129	14.4556	46.4562	105.356	75.1251
AGFG1 ENSG00000173744	5.3329	0.577345	4.72756	74.9845	22.4418	36.7954	23.2881	1.96027	13.6523	29.9723
AGFG2 ENSG00000106351	2.11979	0.88701	8.59801	48.4608	18.4155	88.1025	99.9433	166.81	294.842	15.1512
AGGF1 ENSG00000164252	2.13956	33.6415	2.76368	6.34292	3.80007	15.3625	93.4986	0.238338	3.50779	1.31328
AGK ENSG00000006530	2.50084	2.97498	3.9836	2.23392	1.4574	8.64656	15.4398	0.109186	67.7598	11.5776
AGL ENSG00000162688	0.222693	24.9738	2.62067	33.646	7.81314	23.0404	9.80466	0.85752	9.32124	6.84351
AGMAT ENSG00000116771	7.88827	0.386261	0.271901	1.14574	0.0423367	0.817455	29.297	0.00155466	0.811622	1.56239
AGMO ENSG00000187546	0.352018	0.0202179	1.38419	1.59313	3.02124	1.47619	2.13942	1.88224	0.674117	2.97559
AGO1 ENSG00000092847	20.113	36.344	34.0926	190.721	76.8767	24.051	2.69395	0.524567	4.342	150.069
AGO2 ENSG00000123908	2.47648	20.5773	208.073	10.3084	80.4509	31.2177	35.2672	3.79529	5.53848	10.2226
AGO3 ENSG00000126070	53.4729	73.8015	4.75895	23.1613	7.32034	12.3356	46.9636	4.68869	22.6695	0.255099
AGO4 ENSG00000134698	2.42985	16.8734	0.261442	1.50815	15.7824	30.7038	16.4633	37.3283	1.8573	69.5649
AGPAT1 ENSG00000204310	1278.46	362.379	133.08	9.76723	357.104	41.7881	419.951	125.412	76.5673	3.9292
AGPAT2 ENSG00000169692	128.755	124.724	404.343	9.83551	98.6478	209.757	18.8587	434.498	10.93	11.3902
AGPAT3 ENSG00000160216	34.3426	293.069	307.578	11.3992	108.554	140.579	269.39	2.42896	0.149548	9.96429
AGPAT4 ENSG00000026652	30.3854	26.636	50.6127	3.89815	1.85774	3.58791	0.800659	10.45	0.427218	79.2497
AGPAT5 ENSG00000155189	0.240005	0.0298385	5.44261	26.0077	16.4835	9.29525	6.55321	0.633479	4.43727	1.98128
AGPS ENSG00000018510	0.648542	6.63278	25.3673	4.68035	3.63448	0.49161	1.29841	6.22471	12.6592	31.4312
AGR2 ENSG00000106541	33.6646	184.287	389.675	3853.47	12.6439	4786.11	154.329	307.849	52.5319	10.7561
AGR3 ENSG00000173467	7.14899	0.636486	1.92998	0.560109	4.03688	243.637	0.304311	1.31058	0.0117096	0.802858
AGRN ENSG00000188157	6.92544	24.9511	22.6664	83.203	104.214	51.5485	14.3559	7.75015	308.545	80.615
AGRP ENSG00000159723	0.888884	0.160874	0.148682	0.500899	0.404016	1.29967	0.0248813	0.463086	0.024621	5.35423
AGT ENSG00000135744	110.235	6.54874	67.1908	0.803453	24.6916	43.3842	2.32473	1.55013	1.24387	9.5091
AGTPBP1 ENSG00000135049	0.561302	3.99731	7.11547	0.976503	0.792127	3.75978	2.68358	2.21611	5.3723	0.538773
AGTR1 ENSG00000144891	2.42409	0.999213	11.4874	7.4975	5.22534	96.8296	4.55499	0.662047	0.104094	2.91535
AGTRAP ENSG00000177674	697.427	788.011	235.991	495.873	740.266	185.568	204.388	191.267	343.41	636.872
AGXT2 ENSG00000113492	0.176373	0.0770404	0.149113	2.5902	0.42328	2.14803	0.898188	2.29933	6.61226	7.71157
AHCTF1 ENSG00000153207	10.0207	5.82071	0.405447	29.2886	45.0057	44.5486	80.802	24.7484	7.94747	0.317545
AHCY ENSG00000101444	1407.58	254.574	7.41694	13.9559	157.895	39.0231	617.475	248.525	1.0073	79.5358
AHCYL1 ENSG00000168710	491.917	400.506	172.151	31.502	299.54	176.836	89.8832	52.6039	107.29	230.621
AHCYL2 ENSG00000158467	5.8158	15.3667	0.657498	118.605	0.19542	40.2152	4.48506	14.4669	72.6975	3.16907
AHDC1 ENSG00000126705	26.3907	158.463	42.8217	13.1965	45.6014	12.372	132.653	235.559	102.389	65.2343
AHI1 ENSG00000135541	57.2165	0.7669	163.961	277.748	227.623	176.443	7.91573	64.4637	0.916595	0.966803
AHNAK ENSG00000124942	1565.45	496.433	1473.3	329.303	1581.09	569.174	481.986	527.492	332.623	192.254
AHNAK2 ENSG00000185567	1.96154	5.10956	702.938	35.2265	4.39315	0.197818	0.6016	0.10989	143.23	63.3996
AHR ENSG00000106546	24.3505	5.43943	9.42982	13.1205	1.55268	3.12831	6.89945	34.193	7.45934	15.1393
AHRR ENSG00000063438	2.48932	3.80255	0.142663	0.315439	2.25625	0.585522	0.959358	0.665666	1.58942	1.48661
AHSA1 ENSG00000100591	56.7699	232.858	82.5076	58.5943	14.3702	47.5911	97.9919	0.00835864	72.5351	135.626
AHSA2 ENSG00000173209	0.0423205	12.3165	31.6454	35.0068	114.096	4.72427	35.5002	328.404	49.7145	0.83844
AHSG ENSG00000145192	1.3991	0.0240621	7.0373	1.57266	0.517553	0.672573	0.602311	3.052	1.71469	2.04191
AHSP ENSG00000169877	4.59694	1.98753	0.154847	2.13606	0.373746	0.102276	0.260508	1.09397	0.668842	0.877542
AICDA ENSG00000111732	0.222348	1.57839	0.106081	0.276086	0.048905	1.68246	1.07543	1.21236	1.1442	0.216104
AIDA ENSG00000186063	0.977988	0.419036	0.0835793	2.41443	70.2317	2.57732	1.32596	0.806325	27.2011	2.04287
AIF1 ENSG00000204472	195.165	2.13005	10.3607	2.59697	6.21732	1.33762	12.0952	2.22808	13.8024	82.9823
AIF1L ENSG00000126878	0.00793185	16.9611	60.2443	0.0478146	0.382192	10.5243	4.7032	2.55392	12.0435	37.9538
AIFM1 ENSG00000156709	227.595	132.754	66.6333	266.068	56.6018	22.2129	89.979	41.1691	408.946	77.3148
AIFM2 ENSG00000042286	103.518	4.47757	67.2896	3.60741	1.90853	4.74726	68.2422	6.97649	0.0190312	0.991756
AIFM3 ENSG00000183773	1.05373	37.7922	1.70477	0.258318	8.79966	0.153508	2.78465	0.0584441	14.5088	0.72318
AIG1 ENSG00000146416	103.22	214.297	234.703	10.3232	401.425	88.1208	5.85909	28.6939	17.9095	59.0283
AIM1 ENSG00000112297	7.76629	7.72004	6.35779	4.06508	41.3852	45.1142	178.163	2.14407	50.4083	3.75785
AIM1L ENSG00000176092	0.376536	1.11719	0.84346	2.99683	0.448025	0.286292	0.0800139	0.0111669	0.454663	0.532476
AIM2 ENSG00000163568	0.286488	0.889903	3.16149	2.25155	1.24581	0.0195733	0.728747	0.0281636	0.265489	0.0207564
AIMP1 ENSG00000164022	12.4226	37.4013	0.322186	23.8099	27.5272	81.1283	65.8986	102.104	39.7709	50.3013
AIMP2 ENSG00000106305	1.64675	0.856084	7.5025	7.80289	35.9952	26.0586	48.2631	12.6311	65.7569	3.8564
AIP ENSG00000110711	36.8572	13.6628	601.474	73.5322	106.555	43.3045	131.575	875.585	6.73262	25.9099
AIPL1 ENSG00000129221	0.0333005	2.85742	3.79095	0.872731	2.89429	4.02338	0.015157	0.988287	0.171236	0.470098
AIRE ENSG00000160224	0.402548	2.41288	0.0211945	0.623506	0.221361	0.011097	0.261691	0.00605963	0.059017	1.31323
AJAP1 ENSG00000196581	3.81646	0.253632	3.65887	6.0159	10.7659	0.863362	2.51545	0.0171533	1.97633	2.26595
AJUBA ENSG00000129474	2.00933	8.02532	0.197594	2.03154	43.4134	0.785449	0.502167	4.11125	57.6161	5.69773
AK1 ENSG00000106992	66.5276	63.2498	26.3324	22.9066	46.5775	7.91252	4.2927	5.39631	0.0859272	83.8892
AK2 ENSG00000004455	495.401	348.684	11.3486	47.7364	78.9749	254.931	548.22	4.1971	8.83211	160.3
AK3 ENSG00000147853	11.245	41.2286	2.78991	28.8039	87.3815	58.3324	7.98219	22.4234	16.9889	69.7207
AK4 ENSG00000162433	0.518834	11.2782	2.34373	13.5724	55.6587	1.8783	5.57056	1.90671	53.0742	1.54997
AK5 ENSG00000154027	60.7187	2.35713	0.00147683	0.607799	1.56165	0.209969	2.53711	0.866099	0.777565	0.0957114
AK6 ENSG00000085231	0.878688	28.873	5.0078	33.0575	32.9701	20.0265	1.73563	1.28634	10.9254	9.08382
AK7 ENSG00000140057	0.146202	1.20861	0.99577	0.0849295	0.446722	0.0015628	5.45848	5.32632	0.0050559	3.40131
AK8 ENSG00000165695	40.8195	6.20576	1.54729	6.18377	7.27433	1.98183	7.02166	0.668152	3.0113	0.301324
AK9 ENSG00000155085	2.8317	3.90681	6.97138	2.37912	6.89677	50.7642	3.73649	1.66633	4.70995	2.56907
AKAP1 ENSG00000121057	101.384	683.466	362.212	353.02	497.851	581.81	456.505	22.0978	30.281	257.593
AKAP10 ENSG00000108599	67.4461	9.63263	2.23903	144.206	81.4057	1.93979	29.1025	4.40001	2.66516	0.252017
AKAP11 ENSG00000023516	0.220054	3.99292	3.77756	7.5321	74.1328	104.014	2.82777	0.486276	131.837	9.67769
AKAP12 ENSG00000131016	3.82874	0.0770528	144.302	5.02643	6.04021	5.84244	0.657532	0.369056	49.7994	1.48184
AKAP13 ENSG00000170776	193.804	20.2777	67.4659	3.08242	50.3279	6.45385	19.4111	75.088	73.4759	4.00709
AKAP17A ENSG00000197976	17.0784	124.64	19.3866	25.5866	100.659	152.244	214.412	3.23248	21.8448	38.3462
AKAP3 ENSG00000111254	2.04613	38.0365	2.85376	1.19418	0.862098	26.6445	0.853441	15.4152	3.52364	0.891882
AKAP4 ENSG00000147081	0.288001	0.101293	0.222542	0.431363	0.665894	0.901063	0.495215	0.492527	0.121309	8.19693
AKAP5 ENSG00000179841	0.872472	0.00911254	1.55727	0.361067	1.71454	7.52434	0.534364	1.47898	0.580445	0.0545746
AKAP6 ENSG00000151320	5.33664	2.18905	0.848258	0.18258	1.03544	5.08335	0.705708	4.44642	1.04438	1.54566
AKAP7 ENSG00000118507	9.19462	27.8342	0.492753	1.57057	5.60528	29.1905	5.41431	8.06072	1.48246	8.2609
AKAP8 ENSG00000105127	679.365	130.173	12.8128	249.016	29.7709	6.08095	91.1721	35.8567	119.415	235.47
AKAP8L ENSG00000011243	213.94	623.968	197.004	194.545	86.2172	450.584	388.76	407.483	131.734	125.881
AKAP9 ENSG00000127914	0.443527	0.721945	153.652	130.679	113.689	235.427	154.42	44.629	50.0675	24.5597
AKIP1 ENSG00000166452	92.7834	164.414	4.2592	9.66168	3.11536	0.908113	128.163	31.8673	33.6184	148.901
AKIRIN1 ENSG00000174574	11.6516	1.32601	184.441	16.8557	34.5911	13.3675	53.6087	11.6082	32.4912	33.6656
AKIRIN2 ENSG00000135334	2.3194	0.00627576	7.66061	2.83685	63.574	0.0671724	11.2309	1.94107	0.167108	34.9939
AKNA ENSG00000106948	234.712	1.78662	25.7253	0.239869	14.6103	107.911	165.679	154.366	8.69927	1.42229
AKNAD1 ENSG00000162641	2.2644	0.122301	1.86967	0.015293	0.467518	1.3881	0.0272413	0.368027	0.564405	0.228609
AKR1A1 ENSG00000117448	1628.21	640.758	28.5548	420.638	397.378	1.73185	350.869	4.39405	3.25677	230.377
AKR1B1 ENSG00000085662	361.337	0.418364	2.45214	137.23	63.0504	59.4247	16.2358	3.81462	2.38208	361.792
AKR1B10 ENSG00000198074	1.15526	3.29805	0.0286019	1.22487	1.33801	2.59941	1.54781	1.9538	0.284814	0.348104
AKR1C1 ENSG00000187134	157.861	8.65567	322.356	2.94039	7.06853	0.986041	3.51132	10.4429	0.717746	0.296225
AKR1C2 ENSG00000151632	10.9356	32.7953	380.658	12.4347	34.7023	0.535249	34.3297	21.7555	0.574223	23.0959
AKR1C3 ENSG00000196139	67.6337	15.9305	14.3039	0.364658	0.261298	2.70606	30.0077	1.08702	2.00576	13.3137
AKR1D1 ENSG00000122787	3.54793	3.53965	3.2062	0.0378752	0.651942	0.0229239	1.04788	0.525381	1.81224	2.71659
AKR1E2 ENSG00000165568	0.37227	1.61642	0.39727	2.65888	0.749837	1.23405	1.71061	1.37375	1.39359	0.000217161
AKR7A2 ENSG00000053371	1859.94	24.4177	69.6768	17.6125	233.239	277.192	303.206	7.2459	359.6	164.04
AKR7A3 ENSG00000162482	6.82353	1.27697	0.647256	1.79759	7.19247	1.23132	0.29805	0.268938	4.76391	30.9386
AKR7L ENSG00000211454	0.617029	0.292523	30.0714	10.6325	0.872268	0.437895	2.55925	2.65266	0.644403	0.434781
AKT1 ENSG00000142208	19.124	1202.2	216.445	495.988	1004.62	582.697	401.426	973.538	612.548	727.908
AKT1S1 ENSG00000204673	281.837	366.623	0.419876	294.775	1.04334	61.9144	171.991	282.141	8.868	292.77
AKT2 ENSG00000105221	4.06267	480.808	784.684	174.413	150.541	377.551	235.626	137.138	528.951	199.206
AKT3 ENSG00000117020	5.18104	95.687	1.86165	309.918	52.5256	865.733	250.903	6.74386	5.49028	8.70524
AKTIP ENSG00000166971	2.27799	4.89159	1.58551	39.8084	77.7644	6.86747	12.8364	0.554434	9.9081	1.87919
AL049794.1 ENSG00000280240	0.350452	2.09034	0.841306	0.86669	0.0226477	0.7298	0.583437	2.75048	2.0861	0.0841503
AL049872.1 ENSG00000279963	0.3686	0.894727	0.095653	0.80485	0.233842	1.9676	1.38177	0.221005	0.210628	0.496692
AL135787.1 ENSG00000283263	1.52971	0.654651	2.3221	0.975693	0.0890887	0.321842	0.00501218	0.0842908	0.518696	0.430887
AL354828.1 ENSG00000279282	1.42316	0.250639	1.63377	1.07596	0.225041	0.000396587	0.310637	0.374131	0.352096	0.122723
AL354828.2 ENSG00000280175	0.61849	0.198498	3.89226	5.33335	2.22699	0.411951	0.62061	0.576025	2.09914	2.09142
AL356053.1 ENSG00000150076	8.77675	3.09724	1.34961	0.395529	0.073367	1.52996	1.8706	0.308844	0.162615	0.182731
AL356585.1 ENSG00000279081	1.27329	0.241026	1.04395	0.773113	1.50643	0.0965914	0.377987	0.496634	1.66812	2.6743
AL358852.1 ENSG00000278899	0.0976032	2.85629	0.00456092	2.08363	4.48147	0.138629	1.37433	0.270577	5.3634	0.208735
AL365181.1 ENSG00000280316	0.0035568	0.116988	0.168243	0.140634	1.51905	0.180047	4.65123	18.4125	0.412374	0.648239
AL513523.2 ENSG00000279767	7.20169	8.12245	29.714	3.64163	18.2956	11.1725	2.26105	18.8852	12.0822	32.1566
AL589743.1 ENSG00000279508	30.056	426.723	0.725966	210.358	126.502	11.3632	3.69854	4.41113	2.6728	59.8796
AL645922.1 ENSG00000279546	0.0202708	0.501972	0.000867866	2.53226	1.02462	0.0186964	6.42408e-06	1.97093	1.62844	1.81914
ALAD ENSG00000148218	3.93781	7.90037	9.82055	9.72704	114.162	56.2359	266.747	56.7235	19.9353	28.0976
ALAS1 ENSG00000023330	131.764	3.38037	10.3406	27.2398	11.6288	37.1205	153.544	2.63455	29.2145	1.45021
ALAS2 ENSG00000158578	0.461998	0.164904	1.3409	3.56668	1.29404	1.9236	0.579433	0.558071	1.87761	0.471002
ALB ENSG00000163631	0.273848	1.67512	4.2119	8.00763	0.0390664	4.68138	4.86066	1.59177	0.00972247	2.25503
ALCAM ENSG00000170017	4.31142	2.42623	8.58575	25.2844	81.0139	76.1027	181.461	190.415	35.7171	9.06869
ALDH16A1 ENSG00000161618	93.9094	113.496	99.854	15.4865	34.1899	29.9603	0.283559	308.324	2.79306	141.23
ALDH18A1 ENSG00000059573	156.022	0.00149067	59.9952	162.195	126.51	107.52	679.796	16.0158	170.64	482.287
ALDH1A1 ENSG00000165092	49.5321	2.89968	21.9485	252.093	14.9589	20.8381	5.98715	3.73957	0.00755201	6.51565
ALDH1A2 ENSG00000128918	203.215	9.23331	15.8742	47.1512	5.42505	0.441866	33.0033	53.4814	0.144227	61.0407
ALDH1A3 ENSG00000184254	14.403	172.597	39.7839	211.634	25.7804	193.405	16.9952	83.3187	97.3223	115.203
ALDH1B1 ENSG00000137124	206.815	193.459	757.624	6.28366	36.4665	80.3969	105.454	2.10485	53.6762	36.8403
ALDH1L1 ENSG00000144908	21.3926	4.42334	7.6813	243.704	10.0255	50.4265	2.29295	27.3366	25.1229	8.73156
ALDH1L2 ENSG00000136010	1.21275	3.31112	74.4553	1.43862	0.666137	4.11183	5.3643	0.918078	0.0239465	2.17943
ALDH3A1 ENSG00000108602	3.90105	1.86465	11.8562	0.135226	35.3941	10.3669	0.317923	0.421965	0.373094	5.12694
ALDH3A2 ENSG00000072210	12.5856	312.856	273.034	13.3278	337.409	107.33	215.695	79.8084	48.2049	5.08793
ALDH3B1 ENSG00000006534	16.9783	6.17099	11.9329	2.03789	1.94081	4.48018	0.997758	33.2071	2.92735	3.7776
ALDH3B2 ENSG00000132746	46.3613	0.654877	3.20205	2.73693	2.56669	67.6207	42.3927	8.96145	5.50512	0.0921515
ALDH4A1 ENSG00000159423	389.825	877.29	174.967	167.017	54.8642	26.4204	85.7415	10.0024	200.675	63.4547
ALDH5A1 ENSG00000112294	7.4767	6.03187	2.28138	15.1071	0.14197	3.74715	0.49018	0.801597	72.3822	10.2514
ALDH6A1 ENSG00000119711	3.99917	175.067	5.3177	256.811	200.999	39.873	112.997	157.974	10.5829	74.5713
ALDH7A1 ENSG00000164904	72.418	3.71866	16.9944	225.625	306.77	139.529	209.533	25.5773	8.57948	197.965
ALDH8A1 ENSG00000118514	0.180078	0.152435	1.21016	1.95399	0.00325583	1.98596	2.20225	0.000683112	0.4305	0.160906
ALDH9A1 ENSG00000143149	144.489	8.03055	0.12664	184.771	623.623	18.9852	94.1361	17.9405	0.395696	25.9674
ALDOA ENSG00000149925	74.8962	790.548	2181.8	841.475	222.99	822.197	584.086	2439.94	993.552	721.193
ALDOB ENSG00000136872	0.332484	0.163403	0.0148767	0.502509	0.248427	0.866601	0.00135058	0.859584	0.0667299	0.00223093
ALDOC ENSG00000109107	93.7718	90.4233	137.913	7.37255	83.118	102.186	191.574	6.20127	50.7101	2.55564
ALG1 ENSG00000033011	227.38	80.9767	18.4763	46.9419	165.699	118.064	8.98403	25.8437	13.1563	10.3548
ALG10 ENSG00000139133	0.617917	0.0970492	3.26968e-05	1.61958	0.442314	2.21569	0.175808	0.424167	4.25685	0.402415
ALG10B ENSG00000175548	7.13986	0.604801	2.82663	8.07183	24.0629	1.83171	3.69377	1.05432	13.2707	4.99881
ALG11 ENSG00000253710	1.2911	0.00293873	0.258519	0.291076	3.67867	0.709512	2.08837	0.309571	2.82293	5.4889
ALG12 ENSG00000182858	4.48506	272.907	392.613	2.49143	240.503	394.279	133.529	22.0788	11.0266	147.018
ALG13 ENSG00000101901	1.08262	1.31311	19.3282	192.205	57.5844	3.88511	69.8733	4.06756	5.48886	16.8573
ALG14 ENSG00000172339	2.56861	3.86141	4.6306	114.54	44.6448	5.86863	1.54534	0.302072	29.9453	1.38972
ALG1L ENSG00000189366	17.5162	0.655575	1.58391	1.45933	6.84793	4.04691	1.26309	2.91688	2.46979	0.116618
ALG1L2 ENSG00000251287	1.50862	0.854891	0.00398039	0.670751	0.0871007	0.899693	0.518347	1.07671	0.0205407	0.643635
ALG2 ENSG00000119523	4.49297	7.11628	0.048127	71.7352	261.43	53.0852	142.283	4.09819	82.8137	7.67393
ALG3 ENSG00000214160	379.99	354.986	49.0459	84.1223	67.4414	32.8672	78.7289	159.33	60.6998	18.285
ALG5 ENSG00000120697	13.066	103.583	2.48363	24.2356	30.0635	67.9371	7.79626	33.4069	63.722	4.79089
ALG6 ENSG00000088035	0.22087	2.69861	0.4718	12.191	25.9829	7.82468	34.5956	12.4503	0.987587	7.51735
ALG8 ENSG00000159063	103.051	41.4348	0.9329	13.0942	81.8787	86.7353	24.0325	17.4689	0.00142611	11.6703
ALG9 ENSG00000086848	5.48529	1.8478	3.23896	15.0773	56.3043	9.482	25.5676	58.9247	4.34496	3.19605
ALK ENSG00000171094	1.43621	0.769016	0.546143	1.20353	0.455191	0.0108189	3.93662	1.04151	2.07595	0.00498899
ALKBH1 ENSG00000100601	5.03428	6.2518	4.47871	16.5684	4.98792	0.955759	0.466985	0.634277	6.05166	2.65933
ALKBH2 ENSG00000189046	100.915	49.1668	3.26497	22.3267	6.17365	106.683	30.7825	52.6968	25.2106	5.18336
ALKBH3 ENSG00000166199	178.233	30.0667	1.06606	24.0161	179.398	132.004	108.553	21.2856	66.4413	9.40815
ALKBH4 ENSG00000160993	428.594	58.981	10.3909	0.989756	105.433	4.3501	0.000138431	10.5616	4.92217	44.9648
ALKBH5 ENSG00000091542	261.649	167.384	106.367	49.9472	368.337	288.18	309.666	156.847	185.695	515.851
ALKBH6 ENSG00000239382	100.266	47.2509	76.4979	56.966	28.9291	86.5869	99.0799	17.2089	50.3339	41.3568
ALKBH7 ENSG00000125652	142.158	486.02	1112.52	381.33	213.293	409	350.361	998.6	6.13541	210.853
ALKBH8 ENSG00000137760	1.26592	4.3436	3.39995	13.7054	40.4537	5.63536	2.15974	7.13891	5.15858	13.8437
ALLC ENSG00000151360	1.10904	0.533783	3.26791	0.278904	3.4655	1.24078	0.0505874	0.469336	1.32269	1.27797
ALMS1 ENSG00000116127	15.4771	17.654	6.89681	0.53769	126.191	2.73137	4.82472	0.566668	3.35157	2.6285
ALOX12 ENSG00000108839	1.34627	0.565064	1.14793	4.18608	0.252277	0.356234	0.10852	0.512355	2.7507	0.150842
ALOX12B ENSG00000179477	0.382956	5.5291	4.15009	1.29437	0.275408	1.94528	0.261117	0.518903	0.714996	0.313944
ALOX15 ENSG00000161905	5.5681	9.91348	2.35764	16.036	19.3483	0.0519453	25.4097	4.96991	2.10898	0.421261
ALOX15B ENSG00000179593	431.82	15.8209	275.844	463.87	133.556	185.02	20.2868	30.1903	17.3482	68.2567
ALOX5 ENSG00000012779	111.07	4.52268	17.5701	4.40783	4.45817	0.0115813	14.705	21.9469	3.61148	0.0749581
ALOX5AP ENSG00000132965	75.1577	1.25885	2.99771	3.98369	0.0499028	24.334	0.87278	5.36809	23.6097	28.7416
ALPK1 ENSG00000073331	31.1704	18.7781	22.1164	1.88443	9.45798	15.3114	2.08644	12.7894	0.437859	5.25682
ALPK2 ENSG00000198796	1.08458	2.31951	2.9672	3.13748	0.0669754	0.443445	2.50911	0.694517	0.455053	0.302764
ALPK3 ENSG00000136383	5.57702	1.14985	0.113644	1.03154	13.7224	27.7451	2.95376	0.2549	3.82032	1.66017
ALPL ENSG00000162551	0.912023	4.286	3.86337	0.986466	0.823484	2.88458	25.0357	54.2794	4.37426	6.63057
ALS2 ENSG00000003393	0.029259	2.71628	89.5812	5.00949	6.62556	9.01084	4.62668	2.35946	2.98996	0.991519
ALS2CL ENSG00000178038	5.85847	0.546707	13.7714	0.274915	7.32953	32.0591	2.68904	67.4468	120.888	7.08566
ALS2CR11 ENSG00000155754	1.34246	0.194063	0.338801	0.0070023	0.613244	1.791	1.47723	20.1905	0.181462	1.40715
ALS2CR12 ENSG00000155749	0.29561	0.777941	2.79321	0.475145	0.417561	0.125674	1.24319	0.605257	0.248174	1.17385
ALX1 ENSG00000180318	0.937785	0.105713	3.24188	3.06997	0.51568	0.425812	0.111735	0.505586	0.208131	0.607403
ALX3 ENSG00000156150	0.144871	0.355027	4.509	0.121119	4.5809	1.11089	2.95892	1.03002	2.2394	1.90343
ALX4 ENSG00000052850	0.503501	0.000212684	0.237573	0.637947	0.155189	0.201239	1.14274	0.227641	0.0741926	0.744329
ALYREF ENSG00000183684	49.8742	21.8697	97.1032	7.01541	51.2086	0.57603	17.8049	19.9025	57.2122	134.3
AMACR ENSG00000242110	954.833	115.208	0.998704	310.981	508.531	1069.11	186.013	3.59716	20.8218	333.632
AMBP ENSG00000106927	2.04465	4.72375	1.31644	0.219666	0.314467	4.05437	2.76151	1.30776	1.3203	2.27116
AMBRA1 ENSG00000110497	13.6221	15.6786	56.938	38.7242	136.664	0.462092	1.20106	10.6006	52.6941	3.71835
AMD1 ENSG00000123505	0.904696	361.53	22.6023	132.408	296.95	280.863	538.006	3.22381	2.50641	9.29632
AMDHD1 ENSG00000139344	2.92196	1.71122	0.565479	0.314053	3.21555	0.03663	0.012105	0.887603	1.15762	0.0010641
AMDHD2 ENSG00000162066	10.8329	1.71132	123.926	1.42253	86.1833	14.3667	2.66888	22.1362	120.803	115.854
AMELX ENSG00000125363	0.0735492	1.205	0.812704	0.208753	0.434265	4.00951	1.4262	0.0314896	3.12699	0.353063
AMELY ENSG00000099721	0.000222353	0.595104	0.661747	0.024417	1.15262	0.168642	0.476822	1.32366	0.469804	0.474032
AMER1 ENSG00000184675	4.36132	3.17907	0.985062	18.0121	18.183	6.36074	21.5664	68.0259	17.1013	15.3334
AMER2 ENSG00000165566	0.582753	1.62906	7.17332	2.63153	0.673614	0.266386	0.0092072	0.842331	0.692291	0.445829
AMER3 ENSG00000178171	0.00600758	1.22493	2.91224	0.0128354	4.52814	1.24781	1.54777	0.301006	0.0554866	0.803602
AMFR ENSG00000159461	41.8878	103.187	332.447	15.6146	78.2281	103.277	17.5371	8.15597	117.63	48.0116
AMH ENSG00000104899	1.98588	13.1327	1.06123	2.3311	4.41897	0.804774	0.034866	2.19855	51.4675	6.28519
AMHR2 ENSG00000135409	0.295384	2.69698	0.745863	0.230613	0.464467	0.825512	0.926749	0.111694	0.435428	0.95048
AMIGO1 ENSG00000181754	45.054	111.871	9.21656	29.1978	103.983	82.5018	10.022	20.6638	61.6449	17.5997
AMIGO2 ENSG00000139211	9.53155	0.0735227	3.42687	24.3161	2.24415	1.35441	4.15413	2.5966	1.58915	1.4674
AMIGO3 ENSG00000176020	3.29844	5.28336	10.791	0.379097	0.0376485	1.34064	2.35042	3.15039	1.25612	0.0258617
AMMECR1 ENSG00000101935	2.54097	0.52043	3.4996	1.49404	3.32921	25.5698	0.0151291	0.738693	3.69506	4.9871
AMMECR1L ENSG00000144233	3.69401	2.78597	4.21968	4.24583	41.3476	0.871055	6.24335	17.8168	1.34409	92.0763
AMN ENSG00000166126	0.805173	0.00222965	1.13499	0.942763	2.99979	4.95086	0.714148	9.33105	3.51205	1.69898
AMN1 ENSG00000151743	1.97882	2.59416	0.543228	66.0216	1.32566	15.2663	4.3118	11.5409	1.19201	3.35949
AMOT ENSG00000126016	186.431	0.699458	6.28069	0.580563	48.441	0.172712	60.0062	6.72717	137.358	39.3927
AMOTL1 ENSG00000166025	475.902	96.1949	108.259	74.2981	66.4986	1.05317	106.211	11.156	150.123	192.56
AMOTL2 ENSG00000114019	12.858	9.92792	83.0363	16.0715	21.3962	7.86508	9.31355	167.775	0.63083	96.0345
AMPD1 ENSG00000116748	0.372903	0.0739677	16.2111	7.53605	7.91714	0.561566	1.33098	12.7112	13.2176	0.149695
AMPD2 ENSG00000116337	114.731	243.334	212.786	6.97274	1.54094	79.3652	13.6003	392.581	20.7893	144.046
AMPD3 ENSG00000133805	6.07928	24.5979	7.29413	1.23658	2.30024	60.1909	25.7967	2.60858	9.13361	3.76562
AMPH ENSG00000078053	0.570668	1.08089	4.99143	2.06074	0.642243	0.503506	0.173788	2.68613	0.314438	2.9188
AMT ENSG00000145020	0.743525	0.127072	4.67266	1.96431	1.21911	0.570037	0.787647	0.0285247	0.0452577	1.12372
AMTN ENSG00000187689	0.0642571	0.287375	0.175386	4.04888	0.292115	0.344816	1.46863	0.109856	0.0300205	0.191647
AMY1A ENSG00000237763	6.08726	0.466398	0.709338	0.479978	6.68637	1.91165	12.0361	9.50878	0.266521	0.0445789
AMY1B ENSG00000174876	7.24549	3.47567	1.96039	10.7707	2.31883	0.42401	17.695	20.3342	3.1179	0.207513
AMY1C ENSG00000187733	3.17104	0.0748078	2.40679	1.03929	0.0901346	3.30568	0.729104	0.0209778	2.45829	0.140002
AMY2A ENSG00000243480	2.38331	1.94085	0.113833	0.215383	0.921685	0.503461	0.310903	0.140889	4.57599	0.332421
AMY2B ENSG00000240038	7.93089	2.07942	2.00309	0.245184	56.081	7.43483	2.2632	37.75	25.6141	5.78658
AMZ1 ENSG00000174945	1.68444	0.374226	1.61407	0.492894	0.164013	1.24354	0.749026	4.27393	0.412577	0.109511
AMZ2 ENSG00000196704	6.58893	14.5757	208.336	65.344	20.3349	2.7829	0.00486963	3.90991	3.43449	2.90293
ANAPC1 ENSG00000153107	189.892	6.99128	10.7706	190.844	47.7777	3.63726	0.951016	6.9822	5.79163	11.9346
ANAPC10 ENSG00000164162	1.82732	1.49667	48.3919	6.87769	2.082	0.00924413	3.58209	2.43286	2.59146	0.272151
ANAPC11 ENSG00000141552	1456.31	332.323	476.023	200.34	560.508	163.185	616.154	776.74	37.7923	105.308
ANAPC13 ENSG00000129055	22.1602	2.51608	13.177	25.0139	3.87365	20.1756	107.66	5.2007	18.7318	9.85612
ANAPC15 ENSG00000110200	33.808	740.797	138.629	11.8522	117.839	314.015	16.3643	327.254	201.427	278.094
ANAPC16 ENSG00000166295	494.443	177.294	237.994	350.646	297.057	88.0201	201.853	35.7443	2.13736	201.541
ANAPC2 ENSG00000176248	1.15325	192.589	83.1294	92.9736	90.1331	223.398	472.742	229.235	9.16474	176.828
ANAPC4 ENSG00000053900	24.74	0.198548	4.31663	3.1088	65.7155	39.095	111.015	16.3792	18.0501	91.2368
ANAPC5 ENSG00000089053	161.646	134.842	729.941	245.731	216.351	571.6	396.565	11.0271	188.841	231.523
ANAPC7 ENSG00000196510	495.065	154.05	11.5348	6.36592	122.998	135.975	360.378	7.91059	74.4465	280.806
ANG ENSG00000214274	446.799	358.473	0.865488	454.833	86.7442	175.551	120.829	126.449	3.79997	139.83
ANGEL1 ENSG00000013523	7.40344	93.5726	1.84443	56.3166	39.9427	1.79072	45.2642	8.35769	44.4298	8.48555
ANGEL2 ENSG00000174606	1.35534	54.7319	5.60395	1.56571	87.8222	1.77383	0.315387	13.0964	5.64021	1.56153
ANGPT1 ENSG00000154188	2.76916	29.8796	12.2909	0.530044	0.13126	0.732655	2.623	2.99576	0.842252	65.2283
ANGPT2 ENSG00000091879	0.326275	10.1702	2.30217	0.593434	1.24379	1.77084	3.64892	0.587595	0.635211	8.99485
ANGPT4 ENSG00000101280	7.64468	0.18227	5.37707	0.459635	0.705618	0.0740173	2.91609	0.0549829	1.16152	0.00684618
ANGPTL1 ENSG00000116194	3.62637	0.00498832	12.9465	6.52044	0.396141	8.46875	17.0357	0.609807	2.33796	8.8502
ANGPTL2 ENSG00000136859	60.7486	6.38837	568.95	36.5217	76.9067	24.4271	54.6723	10.7749	14.7916	24.5099
ANGPTL3 ENSG00000132855	0.317765	0.0493231	0.179502	0.973078	0.558008	0.265966	1.09003	2.95275	2.13724	0.132218
ANGPTL4 ENSG00000167772	212.904	64.1704	12.3799	1.13419	25.9445	3.45691	12.2381	0.0514045	41.6327	0.0749565
ANGPTL5 ENSG00000187151	0.708233	0.000363003	1.41058	1.7656	0.423289	0.375087	1.55325	0.270869	0.526773	0.337944
ANGPTL6 ENSG00000130812	0.200892	2.71286	0.738118	0.893393	0.044513	2.16667	0.128184	10.7724	1.49179	0.775607
ANGPTL7 ENSG00000171819	0.351893	3.53629	1.75246	1.32577	0.0293513	3.84707	3.67615	3.35102	0.221147	0.58968
ANK1 ENSG00000029534	3.25106	4.01782	0.466271	5.07833	4.44292	1.358	0.133616	2.23144	12.6234	3.23909
ANK2 ENSG00000145362	9.27207	1.00833	29.2242	2.00391	0.243164	4.3806	5.61828	86.9871	1.30215	3.256
ANK3 ENSG00000151150	10.0812	44.6703	18.2995	58.7748	55.5909	19.7508	62.2409	5.46665	74.9541	16.7627
ANKAR ENSG00000151687	3.47386	3.24279	0.194585	3.99696	9.7006	0.844595	0.240946	5.37711	1.87954	1.52163
ANKDD1A ENSG00000166839	2.97642	0.302152	18.6277	2.75265	2.80834	5.19469	4.8979	0.215391	5.40631	8.89894
ANKDD1B ENSG00000189045	1.82411	4.63185	2.64022	11.3478	0.000965094	2.10196	3.01824	0.414712	35.1686	6.0931
ANKEF1 ENSG00000132623	3.32831	2.61242	0.389381	8.68341	4.27729	3.42073	27.8301	1.7881	63.8723	1.87175
ANKFN1 ENSG00000153930	0.23815	0.00145244	0.594264	1.75643	0.0163308	0.211732	4.58847e-05	1.4212	0.159055	0.186165
ANKFY1 ENSG00000185722	35.4663	6.19014	0.278539	59.964	56.782	94.3112	118.197	3.28917	147.092	67.0456
ANKH ENSG00000154122	193.403	355.099	87.1067	8.197	575.677	618.216	112.574	108.842	44.6775	93.673
ANKHD1 ENSG00000131503	12.3778	36.3326	79.0941	0.479069	47.6946	31.3256	4.82249	1.61076	49.5068	3.86985
ANKHD1-EIF4EBP3 ENSG00000254996	10.5436	2.17627	0.837124	4.33581	1.82719	0.572909	3.63646	4.51948	4.54083	0.301957
ANKIB1 ENSG00000001629	49.7938	12.4413	17.6092	0.324642	11.8628	2.56808	1.98983	0.765043	5.13453	3.41464
ANKK1 ENSG00000170209	3.93999	0.177585	1.88917	3.74968	5.09825	1.20927	0.608768	11.5138	3.37674	1.62903
ANKLE1 ENSG00000160117	0.303851	3.7262	2.6613	2.68407	1.15747	7.71772	1.16791	2.10444	1.71566	0.69689
ANKLE2 ENSG00000176915	0.624103	84.3333	54.5712	317.318	231.513	196.877	19.5617	122.954	53.6247	57.3698
ANKMY1 ENSG00000144504	236.541	129.914	13.8258	4.94133	161.699	15.9282	0.737882	6.50237	11.4849	13.1354
ANKMY2 ENSG00000106524	0.793033	32.937	14.4026	2.30332	4.32598	20.5038	2.6373	2.3927	10.6448	6.51484
ANKRA2 ENSG00000164331	2.78905	14.9349	5.77512	14.266	8.31519	61.2634	41.576	0.806274	13.7318	12.3428
ANKRD1 ENSG00000148677	0.785346	0.0446262	1.42907	2.75814	0.103412	0.712696	0.0333623	0.079278	0.451143	0.321641
ANKRD10 ENSG00000088448	38.7538	259.296	7.28655	580.836	486.987	234.165	1012.4	29.6028	26.5514	0.443972
ANKRD11 ENSG00000167522	7.39776	96.2982	520.206	324.563	60.9193	50.7742	113.808	2.55178	124.711	108.529
ANKRD12 ENSG00000101745	4.25069	26.9024	11.5512	0.72061	28.6936	7.56689	1.7001	46.9982	23.5204	1.7448
ANKRD13A ENSG00000076513	11.6081	43.8645	30.1196	45.5372	2.69854	20.0241	5.61949	42.0384	1.03635	53.4923
ANKRD13B ENSG00000198720	16.2023	1.24831	9.76833	9.14156	59.7859	21.762	38.7061	57.0486	3.37443	7.12934
ANKRD13C ENSG00000118454	3.11067	7.44569	1.81861	11.2736	38.9945	37.9482	0.0798888	9.10918	77.5153	3.90884
ANKRD13D ENSG00000172932	267.728	289.177	271.623	329.818	20.376	97.5236	80.1081	254.322	4.01897	92.721
ANKRD16 ENSG00000134461	17.4591	123.737	100.499	22.9809	15.3143	4.64271	29.2408	2.38684	88.0603	5.68114
ANKRD17 ENSG00000132466	5.33717	0.13295	15.1525	0.330761	254.224	5.26842	2.99649	2.06879	60.6709	8.70574
ANKRD18A ENSG00000180071	5.18428	0.081165	0.261463	1.57484	6.40449	0.278131	7.07415	2.7725	3.42998	2.90638
ANKRD18B ENSG00000230453	0.471749	0.798441	0.0609057	2.97234	0.287282	0.463768	0.01944	0.650493	0.26172	0.396836
ANKRD2 ENSG00000165887	0.242621	2.76496	4.81208	0.507351	0.55911	0.132179	7.31437	0.84101	1.03163	0.124566
ANKRD20A1 ENSG00000260691	0.836405	0.409212	6.8767	0.795364	17.5257	0.680109	7.26352	0.508367	0.0694255	0.144264
ANKRD20A2 ENSG00000183148	0.000139135	0.0497949	0.949304	0.467971	2.04333	0.200056	1.01569	0.752211	0.012376	1.58392
ANKRD20A3 ENSG00000276203	2.20853	0.813126	1.14402	0.0346042	6.73056	0.90487	2.18947	1.14649	0.667433	2.20493
ANKRD20A4 ENSG00000172014	3.53043	4.45652	4.08112	0.357775	0.154888	0.229576	0.917972	2.22722	0.09989	1.58182
ANKRD22 ENSG00000152766	1.0059	4.32945	0.000614183	37.17	0.0193431	73.1695	14.6759	1.21999	0.627571	2.4733
ANKRD23 ENSG00000163126	196.956	13.7726	8.2284	51.191	1.99779	55.4374	1.35914	9.10993	23.2502	30.245
ANKRD24 ENSG00000089847	4.09463	61.6009	7.35258	0.439146	25.7888	2.12761	3.56434	6.38703	3.91441	14.1347
ANKRD26 ENSG00000107890	1.87239	12.0855	0.869463	5.53629	1.98969	2.10656	5.958	35.6916	4.98997	52.237
ANKRD27 ENSG00000105186	0.713995	3.22436	1.65917	3.7693	14.358	32.1748	15.006	2.31145	129.939	21.8501
ANKRD28 ENSG00000206560	0.680397	6.48419	0.0900866	39.5818	16.3727	7.92173	0.914285	28.9985	11.7127	7.26895
ANKRD29 ENSG00000154065	75.0994	3.29998	4.53691	0.854768	54.3387	3.00072	11.0654	9.30382	0.975092	29.1021
ANKRD30A ENSG00000148513	1.492	0.590178	0.976049	3.17114	0.124717	0.118272	0.426237	1.17242	0.340524	0.563776
ANKRD30B ENSG00000180777	2.10204	2.83999	3.75685	1.21361	0.154866	3.14418	1.83836	0.530338	1.04707	1.55816
ANKRD30BL ENSG00000163046	0.455467	0.0242438	1.38822	0.0238499	0.641407	0.0165742	0.142215	1.71241	1.41018	1.38079
ANKRD31 ENSG00000145700	0.297377	1.10015	0.758344	0.286157	1.0217	0.0693861	0.214998	1.56439	1.8182	0.894365
ANKRD33B ENSG00000164236	1.69024	0.300715	0.718073	0.209696	1.04239	0.344892	2.43185	18.1417	3.13857	1.68848
ANKRD34A ENSG00000272031	0.924224	11.9997	24.0416	0.726267	28.1335	1.73454	0.613946	8.87472	1.2142	3.65539
ANKRD34B ENSG00000189127	0.591697	0.298489	2.91007	1.1563	0.235734	3.62386	1.1459	9.29684	1.3869	0.778759
ANKRD35 ENSG00000198483	16.1314	8.46834	171.59	6.48697	3.49944	13.0602	9.97704	4.29615	65.7614	41.4056
ANKRD36 ENSG00000135976	0.457782	0.341605	2.86204	1.50703	1.18996	42.3669	0.158953	61.897	2.10119	3.03941
ANKRD36B ENSG00000196912	2.64608	0.394171	9.50156	20.8027	25.6822	13.2031	0.509597	47.0894	0.328831	0.758362
ANKRD36C ENSG00000174501	15.8834	2.92088	13.6137	7.05246	0.282162	56.5114	0.19127	1.69675	0.158245	4.57565
ANKRD37 ENSG00000186352	40.86	69.2018	0.0541756	68.3523	456.88	149.074	367.393	77.0581	140.638	18.6004
ANKRD39 ENSG00000213337	5.51187	373.778	37.989	10.2629	28.6573	1.44172	1.64957	6.15918	17.5137	8.11343
ANKRD40 ENSG00000154945	17.9507	32.7941	1.99232	17.8665	63.832	0.234704	104.243	118.113	138.814	30.7917
ANKRD42 ENSG00000137494	6.43924	14.6349	29.3043	9.44114	14.4239	9.86038	6.18942	0.178029	0.208704	1.96539
ANKRD44 ENSG00000065413	0.356409	0.649096	0.306789	1.04814	1.32507	1.29605	2.82443	2.82314	0.003507	1.79772
ANKRD45 ENSG00000183831	5.10953	11.2049	0.0637433	1.0661	0.362962	0.0148809	2.25293	17.7223	0.404292	0.693178
ANKRD46 ENSG00000186106	1.81817	0.847602	13.8869	3.52961	0.000765874	1.68987	100.659	4.80324	1.38604	1.03979
ANKRD49 ENSG00000168876	2.53806	0.162901	0.491155	10.0338	12.62	1.87442	9.4004	4.79064	10.2753	9.90333
ANKRD50 ENSG00000151458	1.67977	34.7808	2.83728	0.533314	5.22652	2.41397	0.227513	23.773	0.885751	98.4087
ANKRD52 ENSG00000139645	141.842	10.0546	61.6129	168.595	13.649	82.4339	315.341	162.083	9.45047	31.018
ANKRD53 ENSG00000144031	9.44092	10.1056	0.842986	1.56852	2.67902	2.9451	1.87497	1.04092	0.228369	0.551142
ANKRD54 ENSG00000100124	21.8436	195.171	35.187	1.06651	153.844	102.222	29.7686	10.5507	114.745	76.5999
ANKRD55 ENSG00000164512	0.286793	0.256451	4.24877	0.617999	0.0624801	0.783025	0.92372	0.177264	0.194083	0.0118942
ANKRD6 ENSG00000135299	7.99633	0.190429	0.352359	2.77785	51.8421	1.42293	5.37373	2.73413	0.00337013	10.4278
ANKRD61 ENSG00000157999	0.0562366	0.155753	0.158618	0.608352	0.107639	0.629063	1.79526	1.00795	3.57784	0.304512
ANKRD62 ENSG00000181626	8.94504	1.69854	1.38928	0.298263	0.265456	0.244553	0.0523774	0.0692097	1.1141	1.92833
ANKRD65 ENSG00000235098	70.4285	0.63776	0.84993	2.7604	56.4528	5.37619	92.0322	1.36563	2.42199	189.959
ANKRD66 ENSG00000230062	2.71462	0.426377	0.518759	0.160224	0.0781822	0.982118	7.26868	0.283125	2.17761	1.60272
ANKRD7 ENSG00000106013	0.511402	1.43025	0.65503	0.18059	0.848576	1.13996	0.803454	1.75349	2.32041	3.6355
ANKRD9 ENSG00000156381	125.008	167.182	112.311	80.8476	89.796	90.4318	21.6792	140.429	27.5196	93.9504
ANKS1A ENSG00000064999	6.97082	44.2989	14.5137	13.5328	6.62123	15.1744	27.5306	5.7821	8.80201	7.1091
ANKS1B ENSG00000185046	0.130283	0.334661	75.2624	0.763276	0.699737	2.84233	3.93464	2.78056	3.38467	1.04226
ANKS3 ENSG00000168096	27.6439	96.2392	100.173	32.2343	453.321	74.7503	10.4608	79.0892	58.3545	2.64186
ANKS4B ENSG00000175311	2.50459	1.47018	3.3604	1.84249	0.000137224	2.13201	1.32155	0.397594	1.70921	0.00366499
ANKS6 ENSG00000165138	4.24234	155.405	4.83312	2.76334	21.4415	20.6416	143.672	2.43046	7.43078	66.8189
ANKUB1 ENSG00000206199	10.4622	0.763081	0.950384	0.0216598	3.49929	0.274067	0.0830196	0.153193	0.011213	1.72948
ANKZF1 ENSG00000163516	265.987	339.582	107.118	103.863	12.2558	530.673	473.943	3.97295	83.1713	9.75314
ANLN ENSG00000011426	0.716197	0.1599	1.33841	4.69216	4.10271	1.01691	1.13863	1.53931	0.0598997	0.455083
ANO1 ENSG00000131620	2.77239	19.7791	16.746	11.5078	77.3343	4.88546	35.0456	2.40294	4.33912	5.39107
ANO10 ENSG00000160746	14.6311	47.6676	216.063	27.4708	72.2045	140.786	6.91201	187.835	68.7465	0.858959
ANO2 ENSG00000047617	0.0478763	2.07593	0.909589	0.502703	0.0960536	0.0950464	2.86748	1.29246	0.442758	2.78884
ANO3 ENSG00000134343	0.827554	1.34467	0.36624	0.417741	0.26474	9.37907e-08	0.103797	0.245644	1.9868	1.05794
ANO4 ENSG00000151572	14.602	1.21306	0.964576	1.1598	0.0500655	24.3538	1.52121	10.3062	26.9491	1.89802
ANO5 ENSG00000171714	10.9854	7.74828	7.96781	22.8414	14.4691	9.70297	2.09562	0.551855	4.26265	5.94762
ANO6 ENSG00000177119	0.0389153	57.4954	35.6592	0.800574	0.214189	0.519909	2.04592	4.55185	0.809144	9.62881
ANO7 ENSG00000146205	947.819	787.878	19.6594	930.91	603.374	28.9689	620.911	5.85428	658.963	58.7495
ANO8 ENSG00000074855	294.586	1.17143	4.4058	6.06961	26.2625	0.242625	152.198	6.18487	9.97696	11.0021
ANO9 ENSG00000185101	102.918	1.86714	2.92936	24.9775	5.3832	21.2022	0.11745	337.334	90.3791	52.9752
ANOS1 ENSG00000011201	28.0121	0.908912	29.1475	4.98299	6.88043	1.24464	7.67515	2.62544	2.15444	0.629455
ANP32A ENSG00000140350	348.642	279.371	211.909	7.4501	497.707	194.934	3.24044	0.378581	245.535	558.335
ANP32B ENSG00000136938	287.023	216.73	17.4584	22.8467	65.8167	0.270119	90.0215	1.07648	106.071	201.864
ANP32E ENSG00000143401	17.6827	1.42049	8.84944	28.3519	0.00863451	1.11211	4.06833	4.77998	3.12959	37.3569
ANPEP ENSG00000166825	0.382926	1.0943	2.27781	11.2726	69.3666	2266.33	3.01693	393.965	7.43891	5.02108
ANTXR1 ENSG00000169604	1.10519	6.95051	221.311	1.32407	136.456	8.76669	9.38529	71.1073	64.068	8.6936
ANTXR2 ENSG00000163297	775.203	1.11676	2.66692	624.8	1123.74	12.812	425.039	197.374	11.5213	142.058
ANXA1 ENSG00000135046	5.71483	266.953	288.102	0.439658	139.321	9.88594	39.3718	9.58267	0.858655	11.6889
ANXA10 ENSG00000109511	0.269141	1.71492	2.74186	2.15425	0.451986	0.0222862	0.0145194	0.0557637	1.5691	0.650228
ANXA11 ENSG00000122359	1494.54	652.802	787.836	1010.34	43.7475	733.858	1586.82	31.2111	27.2213	1104.59
ANXA13 ENSG00000104537	24.3569	3.72579	6.25192	1.85366	2.21512	1.98915	1.58871	0.174618	2.36089	1.03581
ANXA2 ENSG00000182718	2534.14	3.83172	4.82747	24.1715	10.9841	3.94086	54.325	12.2358	339.832	423.982
ANXA2R ENSG00000177721	5.37702	14.7325	1.08936	6.35269	1.86318	3.9328	8.85151	0.678406	60.8324	0.532256
ANXA3 ENSG00000138772	30.6398	74.2621	7.0449	33.9413	28.8585	66.9741	1.21473	2.08221	5.67966	8.37239
ANXA4 ENSG00000196975	9.97547	6.54242	17.2392	14.3324	23.9974	19.1978	1.20029	37.7597	116.734	3.69509
ANXA5 ENSG00000164111	43.2788	142.258	189.622	397.354	475.856	426.603	276.185	314.637	97.289	14.6258
ANXA6 ENSG00000197043	1304.44	518.066	1108.63	41.1846	100.689	194.561	6.53402	491.735	14.9165	704.891
ANXA7 ENSG00000138279	6.72416	35.5437	6.70866	40.8427	160.916	153.182	219.657	1.50345	42.8697	12.1795
ANXA8 ENSG00000265190	0.348169	0.440991	0.193005	0.0843029	0.918538	0.887009	1.36896	0.230669	2.34258	0.504318
ANXA8L1 ENSG00000264230	4.18938	9.75484	15.9181	0.3771	0.945845	0.811925	3.05751	0.481287	3.55913	1.13611
ANXA9 ENSG00000143412	9.9053	0.0790379	5.0803	0.231355	0.600502	0.0797521	1.97666	3.10029	0.559973	0.0100499
AOAH ENSG00000136250	84.6609	2.7139	60.8861	4.72251	13.0001	0.239005	0.00949144	22.6302	0.270351	37.7485
AOC1 ENSG00000002726	0.991461	2.25095	0.601392	2.80661	0.0121207	7.87011	1.28575	0.914062	1.05496	3.542
AOC2 ENSG00000131480	2.63835	0.168555	2.03936	0.440475	2.15246	0.494923	0.399598	47.3503	1.85218	2.37967
AOC3 ENSG00000131471	448.588	14.6416	311.569	7.90114	19.7393	6.17263	1.10373	1.84516	6.49897	65.2338
AOX1 ENSG00000138356	2.49756	0.622594	8.7126	9.90696	1.2329	10.9783	1.35761	1.69513	3.42277	10.1591
AP000275.65 ENSG00000265590	0.137337	0.535199	2.51784	0.360334	0.177591	0.0984337	1.56841	1.38906	3.44831	0.0731652
AP000349.2 ENSG00000280178	3.5815	1.62798	1.01566	0.298532	2.36435	1.14754	1.05766	0.086096	0.60056	2.22367
AP000350.10 ENSG00000251357	0.0189199	0.133895	4.62466	0.119038	0.5903	0.806027	0.795502	0.915894	0.527825	0.246574
AP000721.4 ENSG00000256100	2.65652	0.517115	2.09793	2.1438	0.647897	0.475826	0.0253126	0.913434	5.68649	0.00241033
AP000769.1 ENSG00000279576	1.90852	996.97	1447.05	951.788	274.89	765.874	9.55689	18.396	437.757	18.5854
AP000866.1 ENSG00000279342	2.69596	3.05692	2.92079	5.06302	0.446467	0.153726	2.74884	0.181749	1.48906	3.76611
AP006285.2 ENSG00000278919	0.675938	4.53196	1.77599	2.86484	5.74734	0.693418	0.337715	2.22472	1.96593	1.47883
AP1AR ENSG00000138660	29.4129	8.97377	1.23984	0.962899	35.416	34.92	42.3422	21.608	6.90504	9.81636
AP1B1 ENSG00000100280	59.1307	280.07	373.453	440.989	441.784	149.557	473.218	306.532	177.027	161.978
AP1G1 ENSG00000166747	5.33511	26.8798	1.3791	137.079	71.7175	53.0926	0.456881	59.7531	7.08299	104.731
AP1G2 ENSG00000213983	673.118	768.405	144.242	167.854	103.47	441.463	470.358	413.924	177.087	52.9251
AP1M1 ENSG00000072958	1.92626	622.437	3.57048	34.7188	0.904571	4.48103	13.4509	670.766	8.60728	613.518
AP1M2 ENSG00000129354	143.703	1147.23	11.461	327.729	200.878	547.417	212.576	95.6424	420.51	336.213
AP1S1 ENSG00000106367	229.25	620.634	78.1541	378.192	305.678	107.1	60.6184	455.149	29.908	10.9772
AP1S2 ENSG00000182287	4.47724	5.401	23.7681	1.00254	3.62433	2.01443	31.8299	100.902	1.99187	5.9899
AP1S3 ENSG00000152056	0.606374	31.7219	2.95997	2.72718	13.5486	0.302011	9.28203	4.48112	0.129505	0.204029
AP2A1 ENSG00000196961	22.5346	240.88	254.879	12.9271	166.612	149.492	167.537	304.634	82.663	290.89
AP2A2 ENSG00000183020	232.869	414.408	222.218	2.60618	179.451	405.415	414.391	712.801	80.3427	30.7258
AP2B1 ENSG00000006125	309.229	355.776	102.408	56.2429	128.754	264.067	80.5769	170.961	46.7889	281.926
AP2M1 ENSG00000161203	20.3052	226.307	1427.22	1051	319.21	293.652	19.1442	479.226	241.915	564.206
AP2S1 ENSG00000042753	30.7685	923.886	1688.4	519.78	794.224	470.739	556.617	219.165	144.326	790.214
AP3B1 ENSG00000132842	0.56375	46.1557	0.923567	0.614906	63.229	69.7441	89.1883	67.9692	46.5037	4.51678
AP3B2 ENSG00000103723	2.68873	1.85644	3.42048	3.52891	1.57461	1.25582	0.688732	0.697959	6.74305	1.45785
AP3D1 ENSG00000065000	5.12186	214.486	260.249	0.619133	436.607	365.326	472.15	205.23	18.0252	3.52518
AP3M1 ENSG00000185009	106.449	4.50841	152.235	93.0644	110.324	107.652	36.8434	1.87712	17.7987	0.00122887
AP3M2 ENSG00000070718	164.595	26.1082	15.4317	1.60475	5.49775	2.84749	101.923	0.0895935	0.0836297	194.96
AP3S1 ENSG00000177879	9.79928	5.37194	7.12565	0.427239	8.19431	59.1339	22.646	21.8906	0.0376167	22.2882
AP3S2 ENSG00000157823	16.8562	392.958	83.6502	2.7001	3.96889	1.29298	36.2659	134.095	16.9764	10.4083
AP4B1 ENSG00000134262	177.777	15.6326	1.39304	69.0577	54.5818	4.34462	11.3509	51.0136	13.6097	14.0499
AP4E1 ENSG00000081014	5.13649	4.24053	0.118901	0.574738	21.8348	6.32805	0.131587	1.22506	17.9395	0.693394
AP4M1 ENSG00000221838	39.7991	109.304	30.0316	9.68427	1.67948	101.793	59.7972	12.147	92.0367	3.33614
AP4S1 ENSG00000100478	0.422462	2.33844	4.54423	38.7638	0.0516164	0.0661892	6.56982	4.1879	2.58639	3.98314
AP5B1 ENSG00000254470	1.03939	22.7797	35.9219	1.92635	12.7895	1.85758	3.26331	32.9776	6.09463	2.54749
AP5M1 ENSG00000053770	0.0993201	0.276636	4.60536	46.7726	0.73512	18.0071	8.62456	4.0991	61.3061	2.92867
AP5S1 ENSG00000125843	64.4284	5.38808	6.50729	72.391	8.81102	7.74029	54.175	7.53871	4.89508	8.07864
AP5Z1 ENSG00000242802	96.0709	105.274	39.5246	77.351	13.1057	36.966	52.6051	224.034	11.1278	78.8837
APAF1 ENSG00000120868	3.59204	0.973067	6.74896	0.0152343	12.7654	32.4579	34.8907	10.6805	20.7605	3.12812
APBA1 ENSG00000107282	16.0586	8.36944	3.29231	81.6369	3.51107	6.70002	4.19652	0.95562	14.4481	3.39176
APBA2 ENSG00000034053	30.3039	17.7669	10.5325	6.58066	111.496	8.6022	15.2151	8.90819	4.62778	34.2732
APBA3 ENSG00000011132	127.273	391.559	11.4005	27.5049	3.75526	82.274	39.2884	158.951	24.5088	0.316568
APBB1 ENSG00000166313	504.572	193.477	206.206	66.3415	31.7927	70.8212	2.80576	292.873	0.788723	229.867
APBB1IP ENSG00000077420	3.10824	0.668285	2.27544	19.346	5.6885	5.68333	2.6861	3.21923	2.05303	0.106215
APBB2 ENSG00000163697	36.204	2.05823	146.628	1.57882	2.84769	3.93755	103.425	3.44699	34.1887	1.00408
APBB3 ENSG00000113108	210.273	57.8719	42.7387	195.882	300.79	255.669	221.999	1.67896	299.959	151.157
APC ENSG00000134982	6.12637	3.78195	4.93095	24.1292	99.4429	6.16406	8.26317	20.8315	28.1632	15.0592
APC2 ENSG00000115266	0.136573	0.277401	0.442932	0.425629	0.579612	0.281261	0.237862	2.61336	1.21665	0.221656
APCDD1 ENSG00000154856	27.2216	17.6627	3.21025	7.23492	62.3867	21.1611	69.8713	88.5262	7.23775	1.40502e-05
APCDD1L ENSG00000198768	8.43219	1.519	21.8866	0.691989	0.369503	1.21916	1.21609	3.89448	2.08588	0.779674
APEH ENSG00000164062	840.82	474.88	16.3756	179.717	23.3809	42.4498	98.8237	37.6637	170.352	195.575
APELA ENSG00000248329	0.324892	1.3707	0.096354	15.9056	13.6193	0.534771	0.0809749	1.14663	0.0857624	0.379105
APEX1 ENSG00000100823	0.0258235	613.6	196.262	164.462	213.628	311.334	223.83	121.806	3.97637	290.721
APEX2 ENSG00000169188	21.8297	48.1476	11.7639	100.497	12.7615	0.206013	69.8787	51.0594	14.5816	12.9579
APH1A ENSG00000117362	20.6398	357.497	669.615	40.3182	191.601	423.875	168.93	115.966	209.641	447.293
APH1B ENSG00000138613	14.9147	96.7356	2.58781	13.3607	82.459	89.407	334.676	2.50984	68.1597	43.2772
API5 ENSG00000166181	7.03183	2.47084	7.35167	52.851	42.8048	1.62381	0.250409	0.770488	34.6323	3.03529
APIP ENSG00000149089	6.18916	12.2593	5.70171	1.14002	61.0564	2.04573	9.78533	7.89021	8.29985	2.08577
APITD1 ENSG00000175279	2.22166	0.00517922	0.12049	2.4229	29.5654	9.81556	25.4003	0.669254	2.26596	2.70724
APITD1-CORT ENSG00000251503	0.382248	2.67009	0.258579	1.2349	1.53117	1.0438	0.0286528	0.327259	0.630925	0.972988
APLF ENSG00000169621	0.215342	0.371634	3.13575	0.201348	1.16918	0.781163	0.49617	0.000163921	3.10839	0.326522
APLN ENSG00000171388	2.65199	0.205978	3.4282	1.06692	6.35366	2.87002	35.9204	0.495317	1.59427	14.4478
APLNR ENSG00000134817	8.8701	0.112094	14.1456	0.00567637	9.14599	22.395	0.305708	40.6601	0.396795	11.1685
APLP1 ENSG00000105290	5.88451	12.446	1.01395	84.3805	0.0324151	6.01129	2.12315	0.0140719	53.7965	6.89606
APLP2 ENSG00000084234	8.39171	1662.37	10.1344	3827.39	3868.49	1628.85	983.554	88.8027	298.988	55.8955
APMAP ENSG00000101474	24.8567	327.531	1.0818	995.81	636.615	463.856	117.476	112.261	66.5643	48.744
APOA1 ENSG00000118137	1.05899	0.992621	0.77807	0.429983	0.00601212	0.233904	1.82442	0.712192	0.0344418	0.389447
APOA2 ENSG00000158874	6.3386	0.00465414	4.14575	4.26222	2.58614	1.4675	0.170168	0.139298	0.310714	0.515265
APOB ENSG00000084674	0.126066	0.270566	0.269879	4.18179	1.48615	1.14986	10.4042	0.79248	0.353955	0.0485883
APOBEC3A ENSG00000128383	1.06782	0.0430243	0.536938	0.302791	1.9137	0.0667645	0.0741062	0.757483	4.05648	2.55459
APOBEC3B ENSG00000179750	1.99659	0.243564	0.0196909	0.304731	1.2526	0.0740705	1.49847	2.63673	2.46913	1.01627
APOBEC3C ENSG00000244509	45.9304	2.17809	6.29797	12.1546	121.507	119.179	15.9649	0.552548	137.176	124.967
APOBEC3D ENSG00000243811	1.34269	0.00187099	15.6819	5.28141	2.02799	1.02659	0.000413682	1.42931	2.29283	5.8606
APOBEC3F ENSG00000128394	11.9837	29.7001	2.04198	2.00319	0.147334	56.6505	0.4098	10.4798	0.490334	85.9898
APOBEC3G ENSG00000239713	6.1701	7.29234	56.4429	9.8432	8.74844	1.35783	9.95712	0.211431	47.7376	35.5043
APOBEC3H ENSG00000100298	0.192766	1.50946	0.340464	1.11701	0.058538	25.7094	0.331283	0.165894	1.64554	0.0482552
APOBEC4 ENSG00000173627	0.0601387	0.00186874	2.07286	0.0494776	0.0968764	0.950074	0.00865027	0.111005	0.435133	0.623423
APOBR ENSG00000184730	14.5048	0.64347	3.15761	1.89735	0.861925	12.7492	0.017892	130.472	1.13007	22.0057
APOC1 ENSG00000130208	6.44887	4.95706	178.621	10.2039	5.80829	190.971	4.09921	410.82	1.34027	47.5271
APOC2 ENSG00000234906	1.35893	0.138672	0.0997611	0.982931	0.0422602	1.02215	0.455345	0.505069	0.422364	0.794304
APOC4 ENSG00000267467	0.266714	0.899477	1.00449	0.324681	0.000402285	1.16462	3.16085	1.72985	0.0492082	1.77387
APOD ENSG00000189058	4443.1	1848.01	486.224	448.974	16.045	984.183	585.236	120.542	248.746	621.156
APOE ENSG00000130203	386.905	4.98253	111.263	13.1955	20.9296	690.62	1.87422	1384.2	0.567881	193.734
APOF ENSG00000175336	57.4192	0.886582	56.0906	16.2996	0.384918	320.698	0.870832	46.7358	6.14713	0.239772
APOH ENSG00000091583	1.93699	4.31399	5.27791	0.291585	0.356451	1.06473	1.73266	7.52497	0.529552	0.862353
APOL1 ENSG00000100342	11.8459	2.44007	174.616	5.6182	4.3135	0.0133716	5.23314	291.808	0.650101	205.772
APOL2 ENSG00000128335	563.495	38.849	0.117543	2.51099	8.5712	10.254	33.2374	109.742	8.68017	27.4292
APOL3 ENSG00000128284	155.264	17.486	115.034	3.0677	1.3788	148.01	0.535605	16.926	6.73181	9.88323
APOL4 ENSG00000100336	92.5307	0.328828	1.22123	4.65123	26.7256	3.85081	106.8	4.44435	0.40329	0.789815
APOL6 ENSG00000221963	21.8165	17.9359	1.90442	125.096	1.15231	51.7587	2.69219	5.34577	17.2749	36.2934
APOLD1 ENSG00000178878	35.8754	0.402172	0.151818	0.802503	1.30784	25.3847	10.5264	3.62101	0.975563	20.3149
APOM ENSG00000204444	1.16056	29.4952	4.0726	2.41456	0.00615648	0.386042	0.0914078	1.6267	10.3643	1.05894
APOO ENSG00000184831	2.10446	0.152643	0.0410703	7.9955	3.88975	6.14667	2.43597	0.935244	1.797	25.3895
APOOL ENSG00000155008	3.75103	67.993	0.302598	1.15011	21.0899	32.5746	9.46815	73.6942	3.82451	0.0422676
APP ENSG00000142192	2520.94	963.883	723.561	1104.66	2414.22	628.128	505.39	1170.96	645.686	705.572
APPBP2 ENSG00000062725	14.3717	149.007	8.99448	10.5986	206.574	8.12193	33.9225	0.292002	0.361621	70.4135
APPL1 ENSG00000157500	3.88075	18.6723	4.02496	54.8527	16.7463	34.7444	8.35171	66.1719	2.35583	0.522564
APPL2 ENSG00000136044	21.6808	147.38	3.5556	5.96938	37.0546	394.035	561.07	17.3989	426.712	55.0935
APRT ENSG00000198931	1602.7	1569.73	1308.23	464.447	412.732	404.827	1.64038	506.697	664.648	643.379
APTX ENSG00000137074	170.622	92.6458	7.73312	23.5703	129.121	11.9606	148.467	75.5842	56.3483	5.24986
AQP1 ENSG00000240583	220.72	114.884	826.557	3.80438	1.81192	148.603	2.51416	515.41	10.868	10.791
AQP10 ENSG00000143595	0.672347	0.146531	4.03746	1.00594	0.833879	0.000618157	0.0715171	14.9605	0.45233	0.459224
AQP11 ENSG00000178301	5.11679	7.34893	0.254001	10.0065	27.3412	0.161771	1.35483	0.136613	0.995096	1.71639
AQP2 ENSG00000167580	6.71403	0.571785	0.93204	0.375243	0.394345	2.32512	0.473798	0.365439	0.292306	0.280073
AQP3 ENSG00000165272	1003.46	178.772	0.0485505	2310.88	187.077	292.861	138.362	29.1894	750.857	563.183
AQP5 ENSG00000161798	3.90121	1.82436	3.64964	3.21309	0.546737	1.30527	196.03	0.808313	0.430128	0.43109
AQP6 ENSG00000086159	0.859379	2.71217	0.512358	0.0365412	1.30254	1.87332	0.0148089	3.11506	0.414736	2.04485
AQP7 ENSG00000165269	0.692703	0.0365882	2.92409	0.0150479	3.22789	0.397777	0.576417	3.18182	0.17506	2.11384
AQR ENSG00000021776	2.16418	3.1526	6.10582	115.421	20.1566	25.2773	67.4002	217.39	0.266793	14.6931
AR ENSG00000169083	437.847	217.394	251.021	247.315	484.721	603.364	880.145	32.4472	267.293	399.571
ARAF ENSG00000078061	210.283	204.251	7.33807	0.665024	127.146	13.3639	65.0583	206.837	297.067	219.98
ARAP1 ENSG00000186635	102.299	119.316	337.511	12.6276	33.3234	96.613	75.4461	26.2139	104.094	63.5045
ARAP2 ENSG00000047365	3.37311	0.77307	25.6651	4.67165	0.0162081	6.50136	6.55035	4.52156	1.20324	3.96538
ARAP3 ENSG00000120318	7.35069	0.755396	5.81519	4.53622	4.81673	2.22611	1.13739	1.27627	82.4938	171.596
ARC ENSG00000198576	38.2189	14.1154	9.32077	2.70581	122.535	2.76556	8.61007	16.7319	101.457	1.63527
ARCN1 ENSG00000095139	3.82569	114.807	0.557018	1.30524	87.0897	104.211	56.7536	2.10324	72.0534	439.44
AREG ENSG00000109321	5.30468	3.43942	1.22748	0.83206	5.07137	0.942778	2.42247	1.53004	6.6768	6.73323
AREL1 ENSG00000119682	227.196	62.2667	13.307	18.3312	177.646	160.843	103.195	3.66752	1.39586	5.67529
ARF1 ENSG00000143761	8.05741	472.299	52.4236	5.96092	353.881	338.317	23.9045	390.791	298.665	217.196
ARF3 ENSG00000134287	482.732	0.563359	30.7389	217.575	439.573	181.923	492.808	578.595	633.805	43.2722
ARF4 ENSG00000168374	5.5455	104.144	32.1064	50.1207	345.811	385.052	71.2118	229.74	137.218	91.9064
ARF5 ENSG00000004059	3.53292	46.5388	42.1387	100.796	25.707	1.13256	25.7798	2.11687	7.30408	25.3191
ARF6 ENSG00000165527	6.41351	81.1547	3.38873	62.0615	212.325	269.271	220.493	3.26264	4.23483	3.43657
ARFGAP1 ENSG00000101199	43.6439	153.734	7.06658	4.54192	371.14	213.867	437.267	550.276	19.6568	66.0678
ARFGAP2 ENSG00000149182	179.658	432.855	318.793	477.465	29.638	139.782	209.002	215.345	9.74596	298.483
ARFGAP3 ENSG00000242247	3.64901	75.7204	5.79388	52.9273	218.672	107.439	162.261	85.9066	39.7709	4.82834
ARFGEF1 ENSG00000066777	0.00874249	0.155035	2.39179	119.252	16.3624	123.987	8.7618	10.0316	9.83777	16.4137
ARFGEF2 ENSG00000124198	0.887272	45.3021	0.537046	55.6551	15.6356	7.1095	0.000787065	2.68088	2.80702	0.782619
ARFGEF3 ENSG00000112379	19.8128	197.403	19.9677	181.93	99.016	93.0733	126.594	7.29236	183.534	6.94367
ARFIP1 ENSG00000164144	4.05805	2.26621	0.0402514	0.420811	1.18083	98.2169	132.133	1.44495	24.3531	0.914416
ARFIP2 ENSG00000132254	12.3114	729.292	41.161	570.524	67.3643	786.516	182.866	1063.7	604.976	463.92
ARFRP1 ENSG00000101246	75.6591	5.92093	630.105	279.336	104.331	166.63	102.416	511.728	45.855	1.64845
ARG1 ENSG00000118520	0.0218992	0.54902	0.716243	0.0779105	5.76952	0.858408	0.840896	0.00638096	2.33463	6.48298
ARG2 ENSG00000081181	1.98543	344.45	130.649	1004.32	590.415	70.5058	534.344	113.595	14.7694	45.4553
ARGLU1 ENSG00000134884	3.50935	597.128	1.83907	154.136	411.588	336.062	184.819	119.101	492.359	42.2314
ARHGAP1 ENSG00000175220	727.217	932.428	918.1	348.744	467.18	164.94	466.062	13.8112	136.342	310.204
ARHGAP10 ENSG00000071205	209.287	75.9	134.885	17.2362	46.9574	17.1254	75.8627	1.32109	10.5056	27.3446
ARHGAP11A ENSG00000198826	0.339806	1.13781	0.342657	0.764768	0.188884	1.45086	4.71303	0.0625289	0.337941	1.97208
ARHGAP11B ENSG00000187951	3.42731	2.72118	0.0608769	0.585564	3.25444	0.126284	7.1949	0.462456	1.57999	1.68368
ARHGAP12 ENSG00000165322	0.579984	39.0246	8.21253	0.536428	5.58747	102.309	25.3695	24.7964	19.755	4.57003
ARHGAP15 ENSG00000075884	18.9009	2.74069	2.19265	0.558604	0.731525	1.36945	2.9385	1.72365	2.02293	0.536976
ARHGAP17 ENSG00000140750	34.083	2.04718	18.603	8.81347	11.7048	106.733	269.331	8.25209	22.0569	12.0628
ARHGAP18 ENSG00000146376	8.48102	2.45364	0.379721	2.12977	40.9671	30.2198	0.134278	57.9553	33.9025	1.20114
ARHGAP19 ENSG00000213390	7.4301	4.92115	83.5633	85.0581	58.9917	2.95263	0.171771	0.230948	0.557772	8.86227
ARHGAP20 ENSG00000137727	0.499827	0.157655	3.38133	0.079258	4.00955	2.1458	3.08926	7.5038	2.67611	1.8203
ARHGAP21 ENSG00000107863	47.8112	8.80854	29.1945	4.494	55.1265	7.51101	2.13187	57.2695	0.394264	0.418107
ARHGAP22 ENSG00000128805	7.86262	1.96318	19.5767	0.151862	32.2505	7.75821	0.104802	67.6022	2.35138	1.56966
ARHGAP23 ENSG00000275832	7.5795	8.4566	57.971	1.94938	7.24491	2.61424	30.969	9.25253	0.4767	6.37356
ARHGAP24 ENSG00000138639	3.35793	1.05494	2.48346	0.743552	1.6135	8.65687	3.3322	16.0193	0.607555	0.372108
ARHGAP25 ENSG00000163219	20.9205	3.68128	20.5417	5.14027	5.93687	1.46617	37.7626	8.22085	17.2651	20.2678
ARHGAP26 ENSG00000145819	28.7533	0.278013	23.6159	2.16415	38.0942	3.3838	19.8572	5.28755	7.48524	75.6918
ARHGAP27 ENSG00000159314	124.06	39.463	316.665	2.39796	77.439	84.1961	319.648	0.0594618	3.18864	22.261
ARHGAP28 ENSG00000088756	5.58931	2.50019	3.25438	0.295493	8.36921	0.039365	34.3185	2.90225	0.109347	1.86481
ARHGAP29 ENSG00000137962	1.38333	2.26638	28.7401	25.2642	48.3734	20.7332	3.26767	74.0993	3.832	0.922547
ARHGAP30 ENSG00000186517	16.4925	0.741497	90.8838	1.20548	1.74316	1.9199	1.5765	63.6636	1.47023	8.04108
ARHGAP31 ENSG00000031081	39.0156	2.1019	27.346	18.1942	1.46261	26.617	2.26463	8.83119	9.04078	1.12002
ARHGAP32 ENSG00000134909	1.65996	52.43	22.454	28.5691	39.5486	96.665	203.048	144.06	28.3547	23.1028
ARHGAP33 ENSG00000004777	0.0902843	36.5945	0.657665	103.541	91.4802	18.7756	17.8255	75.0237	134.587	41.5649
ARHGAP35 ENSG00000160007	114.221	19.8507	58.4445	230.145	4.37927	87.3251	36.935	15.1285	42.0441	81.2697
ARHGAP39 ENSG00000147799	30.1878	20.149	209.756	13.727	112.577	5.69373	70.9084	133.169	185.719	31.8706
ARHGAP4 ENSG00000089820	274.018	8.39892	28.0261	9.97595	5.42144	94.5506	6.51076	219.87	60.2384	2.16366
ARHGAP40 ENSG00000124143	0.707771	0.0602472	2.99275	0.237988	0.509317	1.20231	0.428112	1.26279	0.328843	3.36719
ARHGAP42 ENSG00000165895	1.77523	0.753092	1.05256	3.24632	0.104715	2.63071	1.98942	2.10094	0.755522	11.3456
ARHGAP44 ENSG00000006740	1.76045	33.2139	0.609107	3.2496	18.0521	25.7047	0.647492	1.23029	3.39877	0.11034
ARHGAP45 ENSG00000180448	20.1669	1.02721	0.0210399	2.08297	14.1056	60.6583	4.54167	237.926	0.0194772	0.000842756
ARHGAP5 ENSG00000100852	0.158803	48.849	8.67336	0.438563	5.86449	19.756	61.3039	116.374	9.38227	11.9293
ARHGAP6 ENSG00000047648	7.08125	85.7976	6.94805	17.4566	180.778	90.742	146.134	46.153	105.646	1.8112
ARHGAP8 ENSG00000241484	13.9125	2.94421	10.744	0.044222	28.4651	6.4408	16.424	1.32983	93.0308	8.98699
ARHGAP9 ENSG00000123329	10.9019	0.909566	1.30464	0.465861	27.9877	29.2548	0.491693	3.04609	2.80455	40.0055
ARHGDIA ENSG00000141522	1983.96	2403.49	130.907	560.03	679.59	258.613	240.205	1013.29	687.964	869.505
ARHGDIB ENSG00000111348	522.657	1.54859	9.01357	11.8655	19.3805	231.435	200.386	257.69	2.33344	330.6
ARHGDIG ENSG00000242173	0.00966468	0.214453	1.18894	1.47428	4.3267	4.31739	0.155519	0.752674	0.293113	2.68855
ARHGEF1 ENSG00000076928	313.835	12.8408	238.207	27.9341	161.874	187.52	178.05	643.187	32.1597	81.0216
ARHGEF10 ENSG00000104728	0.694937	1.75213	18.5312	11.3354	26.3061	22.6679	5.77618	20.4305	40.5114	0.487383
ARHGEF10L ENSG00000074964	5.69258	7.84995	129.862	6.17831	68.0397	68.9455	104.664	4.2702	9.44713	1.07065
ARHGEF11 ENSG00000132694	19.8846	123.141	3.46382	69.8786	192.935	126.488	120.548	4.94239	0.166854	126.679
ARHGEF12 ENSG00000196914	12.4676	65.0587	77.5782	17.3368	29.4707	45.4267	0.554837	1.94382e-05	129.542	32.8358
ARHGEF15 ENSG00000198844	14.0337	3.14227	50.9651	27.935	4.97159	5.313	0.686006	1.50442	0.123293	0.525374
ARHGEF16 ENSG00000130762	10.1267	148.511	1.32401	132.984	178.396	113.892	32.1252	34.6474	68.3096	2.01946
ARHGEF17 ENSG00000110237	11.7598	316.154	197.904	0.210213	129.977	1.79405	1.92678	71.0828	50.3938	23.4097
ARHGEF18 ENSG00000104880	1.13144	0.418669	0.00480247	0.164005	2.7106	0.88419	0.203462	0.167685	2.21969	0.890786
ARHGEF19 ENSG00000142632	10.2105	2.27119	0.131648	16.7945	0.0902528	12.0944	13.0337	8.88968	12.0229	177.012
ARHGEF2 ENSG00000116584	759.062	1.87734	14.8176	22.8235	25.4093	0.402112	23.773	586.004	9.91682	1.86576
ARHGEF25 ENSG00000240771	112.355	30.4925	162.733	3.15029	42.6074	4.36592	17.4265	125.553	8.479	65.0337
ARHGEF26 ENSG00000114790	0.968064	9.27	62.764	0.226384	184.93	67.8755	17.6004	6.6113	14.6679	3.84748
ARHGEF28 ENSG00000214944	1.16774	0.715203	0.030122	0.435448	24.8128	14.3284	20.9095	5.29258	20.0643	2.20064
ARHGEF3 ENSG00000163947	47.2723	4.76977	6.19473	3.50733	86.1419	91.2175	92.1917	0.431582	11.6427	118.955
ARHGEF33 ENSG00000214694	0.175606	4.25329	1.03472	0.220574	1.38298	0.94736	2.29166	0.000493176	1.86004	0.0025723
ARHGEF35 ENSG00000213214	9.17075	4.73288	6.75606	2.2406	1.70448	0.746782	4.78782	16.6022	0.0536494	4.79679
ARHGEF37 ENSG00000183111	374.449	64.75	63.1481	183.368	279.896	79.8311	208.904	23.4368	81.2493	2.33458
ARHGEF38 ENSG00000236699	1.39949	2.2717	2.33822	6.74758	69.932	9.12672	75.7553	1.67702	20.9224	0.439669
ARHGEF39 ENSG00000137135	2.61754	1.10522	4.27651	0.00165315	5.73242	19.9952	0.191515	1.06539	5.69495	0.502562
ARHGEF4 ENSG00000136002	5.17331	36.5286	117.62	1.14738	2.14151	103.984	98.6066	10.1065	1.2237	6.0758
ARHGEF40 ENSG00000165801	83.9952	0.00939074	44.3191	2.98637	122.665	19.6194	46.6237	7.01756	5.5652	256.623
ARHGEF5 ENSG00000050327	92.0149	90.2605	17.0799	0.149924	22.1846	6.60387	3.04547	35.4072	2.95511	7.49497
ARHGEF6 ENSG00000129675	28.3756	3.63221	0.800384	1.19028	4.65829	18.0844	0.333344	63.3268	9.91876	14.6082
ARHGEF7 ENSG00000102606	265.797	240.273	31.8432	10.7468	365.531	583.93	441.07	0.672972	207.141	26.5157
ARHGEF9 ENSG00000131089	9.59215	17.9852	185.516	23.9398	93.25	16.139	19.5438	7.59952	60.9515	40.8257
ARID1A ENSG00000117713	8.1172	3.16907	10.742	147.129	322.408	144.969	9.98453	78.6352	0.905432	10.7108
ARID1B ENSG00000049618	101.405	101.152	29.7733	3.64816	14.8169	15.0596	46.471	10.4874	13.3046	94.1635
ARID2 ENSG00000189079	11.2846	15.7875	1.47924	37.7311	37.1372	27.6128	31.8933	20.9579	6.41825	4.32972
ARID3A ENSG00000116017	10.9705	0.722388	15.1161	14.2501	66.4748	101.682	4.72394	45.5929	45.0094	4.16861
ARID3B ENSG00000179361	19.1521	9.41405	17.9063	10.1743	31.1289	12.8236	6.78057	2.11096	1.74724	17.319
ARID4A ENSG00000032219	0.027505	53.8156	7.43924	1.47299	10.8982	14.5362	2.4384	3.52176	90.8374	0.0233693
ARID4B ENSG00000054267	10.5957	9.23206	72.2	0.45038	45.6898	26.2151	28.2611	0.00572146	29.0255	36.2857
ARID5A ENSG00000196843	96.6278	3.36302	936.464	30.5781	14.7309	3.85496	0.276603	267.568	90.9925	95.6769
ARID5B ENSG00000150347	45.047	113.565	56.1604	3.26182	107.578	1.15785	28.469	10.6245	2.56716	19.5769
ARIH1 ENSG00000166233	15.7637	198.014	24.2985	121.025	20.7028	27.5891	7.0712	195.376	186.975	58.9171
ARIH2 ENSG00000177479	270.914	72.5364	0.203338	73.7588	245.065	182.217	217.596	38.6809	63.5179	22.6067
ARIH2OS ENSG00000221883	20.226	12.2298	102.691	39.7042	36.0289	14.4773	0.371193	12.3961	5.02234	2.65998
ARL1 ENSG00000120805	515.954	0.752585	9.2686	104.245	435.182	37.7156	279.914	1.45334	9.10391	277.15
ARL10 ENSG00000175414	0.444675	1.66134	6.269	18.2764	7.9997	2.30001	19.667	23.373	0.415404	36.1512
ARL11 ENSG00000152213	3.89691	4.48455	1.67993	0.333441	0.166285	5.63546	0.0269519	0.254805	0.263343	0.803446
ARL13B ENSG00000169379	2.33783	2.17739	0.784744	2.24334	14.629	5.49819	17.1808	1.57683	3.65015	0.33829
ARL14EP ENSG00000152219	5.73908	60.6365	7.40699	7.65124	7.97908	21.0573	99.9768	7.73132	1.98337	0.114338
ARL15 ENSG00000185305	0.590909	2.19632	0.543949	1.22892	6.48971	38.5462	3.51591	3.43113	22.5523	4.13318
ARL16 ENSG00000214087	339.653	313.625	155.522	64.5724	248.508	83.6553	205.858	44.5566	224.753	0.471406
ARL17A ENSG00000185829	12.3389	2.49582	1.57565	8.33728	27.023	23.9279	29.1554	2.25257	12.086	12.4755
ARL17B ENSG00000228696	4.23378	0.40572	1.96532	60.3806	5.67208	3.01673	13.6502	0.753156	0.436293	23.1295
ARL2 ENSG00000213465	132.663	99.6112	339.765	5.23736	7.46337	162.29	51.6629	125.493	101.081	37.1328
ARL2BP ENSG00000102931	34.5881	17.2744	32.9235	7.05361	82.3261	6.21907	46.1091	9.23435	5.74556	11.5632
ARL3 ENSG00000138175	105.743	24.3369	169.03	1.83558	367.544	5.62181	234.039	299.316	175.083	68.4331
ARL4A ENSG00000122644	0.674515	60.6246	4.21605	2.30526	0.674496	3.482	0.0429226	2.92793	1.42354	1.13522
ARL4C ENSG00000188042	60.0695	42.4432	62.1357	1.17073	58.014	82.6944	11.0161	166.026	8.5214	7.23644
ARL4D ENSG00000175906	0.756405	73.0362	94.5667	36.6561	0.805168	1.00324	30.3676	1.84891	7.49643	19.1518
ARL5A ENSG00000162980	38.1112	3.62691	3.51037	1.54108	79.9812	67.4584	55.7556	0.00563688	11.1322	24.2817
ARL5B ENSG00000165997	18.449	2.2058	0.316188	0.734731	2.99462	16.4163	1.34265	0.5802	52.3406	1.85616
ARL6 ENSG00000113966	0.862426	11.7389	25.2704	14.1487	12.4665	5.42702	13.0063	1.03928	1.42882	2.31273
ARL6IP1 ENSG00000170540	6.33013	168.287	0.809523	151.551	120.298	87.3583	90.4936	15.1194	10.3221	3.73653
ARL6IP4 ENSG00000182196	207.981	143.104	60.4976	22.9348	9.2605	145.762	33.8354	242.649	85.6174	40.6565
ARL6IP5 ENSG00000144746	2.02592	46.7214	86.6801	224.471	144.975	83.3888	50.5846	121.277	6.9863	83.1679
ARL6IP6 ENSG00000177917	1.53458	3.2582	2.02472	19.3829	4.11615	23.2512	14.2472	2.58828	0.455449	2.68317
ARL8A ENSG00000143862	28.9463	41.2212	3.90219	10.8063	436.381	23.1142	37.4925	110.193	26.2646	7.16457
ARL8B ENSG00000134108	57.5998	9.74221	6.50562	1.32035	43.1448	9.70255	100.082	34.9868	9.76915	2.86527
ARL9 ENSG00000196503	4.91397	2.21035	1.24701	0.664355	5.32874	0.331112	0.112041	0.310151	2.72809	1.08797
ARMC1 ENSG00000104442	7.0193	0.401175	39.1068	24.791	0.138467	0.152299	1.49861	0.745224	4.58078	2.93698
ARMC10 ENSG00000170632	4.04711	1.93692	0.0339613	14.156	134.859	13.2388	15.343	4.69766	52.4467	3.33694
ARMC12 ENSG00000157343	0.216005	19.0605	1.91428	0.591622	1.07391	7.07158	21.9789	0.000352984	6.65612	5.17135
ARMC2 ENSG00000118690	10.1457	0.499191	2.02062	1.16864	1.3306	1.94988	0.803072	2.34847	4.03982	10.6546
ARMC4 ENSG00000169126	1.15529	2.29795	0.568785	1.09003	13.2704	3.60242	3.62241	26.0447	11.2286	8.38117
ARMC5 ENSG00000140691	0.4735	19.8192	25.3655	0.01089	0.0871531	65.9543	81.2124	18.2743	48.9795	11.2628
ARMC6 ENSG00000105676	42.553	132.58	214.677	18.6338	3.51876	104.125	131.274	170.334	0.861175	164.115
ARMC7 ENSG00000125449	1.06608	66.4127	79.1972	1.37886	1.20596	45.5074	20.4082	43.719	90.1462	108.404
ARMC8 ENSG00000114098	3.94795	40.6511	3.40631	2.67043	2.07458	80.8595	26.5953	0.967136	56.8867	12.3252
ARMC9 ENSG00000135931	2.82721	127.876	32.8272	0.510074	2.28289	22.2352	0.846065	21.1228	7.03904	29.397
ARMCX1 ENSG00000126947	0.32175	0.311933	13.6188	0.275917	1.14963	1.53409	17.8604	4.67209	0.52039	1.02254
ARMCX2 ENSG00000184867	0.0228069	31.9069	3.00307	5.06423	55.5993	0.000195452	66.6807	13.6739	0.515937	16.0304
ARMCX3 ENSG00000102401	4.59349	98.6039	26.666	35.2083	61.0853	9.32428	67.3416	52.101	50.1917	68.9605
ARMCX4 ENSG00000196440	3.01548	0.313866	8.56442	0.26651	30.6734	42.2049	87.8334	10.6743	0.0731372	31.4755
ARMCX5 ENSG00000125962	4.77867	2.50086	0.127478	7.41937	43.2128	11.5693	22.8735	0.755104	2.80255	0.82135
ARMCX6 ENSG00000198960	105.669	55.2439	3.06454	2.96734	1.56107	83.2395	59.5577	2.65773	35.9597	4.22679
ARMS2 ENSG00000254636	0.276632	0.00516096	0.749659	0.204719	1.35857	0.0781764	0.924548	0.422132	0.227611	0.0114875
ARMT1 ENSG00000146476	0.213523	42.8939	0.925288	4.53185	6.41563	5.0077	37.3606	3.34278	1.50649	12.3398
ARNT ENSG00000143437	336.454	26.3252	15.8403	0.476781	231.227	76.4393	197.559	1.93828	6.54278	1.70818
ARNT2 ENSG00000172379	2.28133	1.10526	3.63809	20.1	24.0424	0.743967	2.44951	0.453723	1.52938	2.90207
ARNTL ENSG00000133794	0.0651618	13.5469	3.81732	0.277863	0.748426	0.271125	1.05534	3.74704	0.564011	3.01702
ARNTL2 ENSG00000029153	12.371	1.19684	2.36946	1.62427	0.358785	0.920056	2.53061	6.91207	0.563669	0.389095
ARPC1A ENSG00000241685	14.519	70.043	28.3189	128.172	165.634	50.3474	133.17	6.51965	121.679	41.5551
ARPC1B ENSG00000130429	205.521	303.71	595.295	2.51525	5.99274	223.373	6.53797	289.864	58.8984	14.825
ARPC2 ENSG00000163466	1.38649	74.6356	440.756	3.07886	284.828	41.7035	2.01392	32.5239	91.7579	45.3026
ARPC3 ENSG00000111229	5.82596	150.24	42.4569	632.23	398.559	576.712	450.741	680.096	476.562	182.66
ARPC4 ENSG00000241553	341.503	578.584	363.925	3.57563	112.817	202.957	62.5571	254.788	139.623	421.857
ARPC5 ENSG00000162704	7.60508	50.5382	149.888	99.8089	150.669	6.73251	27.9669	71.9954	5.07289	38.5015
ARPC5L ENSG00000136950	20.7849	54.4022	1.22748	0.0886965	1.9047	52.3067	93.2128	146.769	377.267	1.32169
ARPIN ENSG00000242498	224.055	35.7709	10.3898	468.969	0.000564711	2.21127	10.5515	5.54773	5.83846	6.23259
ARPP19 ENSG00000128989	23.4973	285.991	15.5407	0.368263	4.58459	44.7712	103.299	30.1415	14.8853	0.132931
ARRB1 ENSG00000137486	11.669	401.74	25.3235	2.99018	6.02758	7.20716	5.52734	34.6361	10.2307	83.5389
ARRB2 ENSG00000141480	49.4987	24.3376	1.68209	2.575	5.50356	141.844	1.67193	314.582	17.6234	225.874
ARRDC1 ENSG00000197070	52.0487	631.052	268.089	0.193155	582.838	570.894	10.1045	183.113	298.179	166.943
ARRDC2 ENSG00000105643	1.02393	0.0902733	19.4551	22.914	131.355	35.2835	57.573	146.027	47.7487	74.3551
ARRDC3 ENSG00000113369	2.82724	9.37184	1.42584	1.69947	68.6547	25.5006	20.5	31.2756	17.1534	91.9526
ARRDC4 ENSG00000140450	4.55896	5.52012	12.3797	52.9136	30.5587	70.1558	5.79274	21.0743	1.99185	7.84346
ARRDC5 ENSG00000205784	0.205397	0.567857	0.686165	0.289593	1.917	0.212682	2.32943	0.0891242	1.6755	4.71213
ARSA ENSG00000100299	321.379	721.422	373.821	193.45	533.061	740.492	173.533	95.3487	425.938	373.413
ARSB ENSG00000113273	10.9402	4.6417	25.5016	0.969605	0.742416	1.02645	0.604504	100.464	1.8392	0.966144
ARSD ENSG00000006756	2430.4	883.283	1.24763	10.6386	461.797	137.796	698.981	39.0584	170.501	68.954
ARSE ENSG00000157399	2.76102	6.9858	4.07293	15.7714	0.535142	0.112183	4.68014	0.0753611	5.86934	0.0378786
ARSF ENSG00000062096	1.33376	4.23162	2.72343	0.140677	0.630929	1.71977	0.231524	0.00865374	1.3549	0.20644
ARSG ENSG00000141337	22.4442	0.625172	90.5021	14.1514	1.51688	1.62957	0.0876305	4.97159	0.220787	0.938398
ARSI ENSG00000183876	10.0186	0.952994	0.316937	0.11809	0.791047	17.9417	27.5425	34.1683	3.25984	0.314798
ARSJ ENSG00000180801	0.385595	12.5413	0.842301	0.0190066	0.436701	55.2645	1.96411	30.7859	0.49943	2.02661
ARSK ENSG00000164291	0.690753	2.80855	1.2951	1.1325	0.860922	38.6366	16.9441	10.2407	0.0237634	2.86029
ART3 ENSG00000156219	1.65567	0.0252521	0.608433	0.591328	0.348708	0.167678	0.0555055	1.92155	1.10267	1.47186
ART5 ENSG00000167311	1.43092	21.5913	5.38714	0.441949	0.23035	0.375301	7.38806	0.758202	1.25688	0.486682
ARTN ENSG00000117407	17.2991	1.83464	20.3077	0.00338832	1.65204	1.6208	0.227494	1.45296	7.2165	0.419143
ARV1 ENSG00000173409	22.9698	0.341872	2.20715	3.80143	55.9486	30.5894	5.00219	68.5196	16.9171	4.63504
ARVCF ENSG00000099889	127.311	373.708	1.92561	24.4982	261.676	151.187	0.717696	8.6778	71.9423	263.422
ARX ENSG00000004848	0.0157674	0.225899	0.698299	0.125319	1.98014	1.03529	1.60324	4.2933	0.294274	1.01458
ASAH1 ENSG00000104763	80.8811	291.231	274.499	441.732	1100.35	1189.28	622.224	336.837	160.11	292.768
ASAH2 ENSG00000188611	0.17518	0.784782	0.509371	2.47322	0.722142	12.8329	15.8874	0.00249732	1.26897	0.184056
ASAH2B ENSG00000204147	0.799331	6.7591	1.18403	8.06485	1.71287	27.6057	55.2754	5.0535	0.714573	0.476939
ASAP1 ENSG00000153317	8.31272	8.93064	0.176444	0.259822	87.415	8.24833	9.65371	114.139	61.4026	1.27127
ASAP2 ENSG00000151693	0.612725	6.72217	1.07301	14.3082	41.6823	19.3996	4.16686	7.6676	6.35795	2.14803
ASAP3 ENSG00000088280	140.396	43.3422	3.22142	237.033	237.841	29.3566	100.108	163.027	8.71058	1.33959
ASB1 ENSG00000065802	15.7842	0.410641	8.82756	213.313	46.0873	0.488808	41.9412	6.92607	3.75836	122.26
ASB11 ENSG00000165192	18.5648	0.17613	0.377053	3.22738	0.394391	2.00449	0.0453285	0.680264	0.211801	1.08697
ASB12 ENSG00000198881	3.27962	9.85098	1.8313	0.194316	0.66792	6.41666	3.28343	1.53257	0.112962	0.784758
ASB13 ENSG00000196372	7.64895	60.4213	154.627	0.250345	45.4993	3.69134	127.957	3.9778	4.85804	8.50498
ASB14 ENSG00000239388	0.124659	0.0304402	0.662426	0.27065	0.492559	4.32005	1.95552	0.381854	3.59241	1.73325
ASB16 ENSG00000161664	1.91868	3.06941	3.02979	4.28831	0.665174	1.34285	0.0110037	0.929511	1.28987	0.377122
ASB2 ENSG00000100628	224.384	4.02623	164.159	9.61919	3.58202	0.951844	10.9521	378.355	0.176737	1.67632
ASB3 ENSG00000115239	26.2769	31.7395	0.0938522	44.8571	13.0732	8.64884	11.6683	4.61835	1.87187	2.12149
ASB5 ENSG00000164122	1.47121	1.37015	18.2083	2.02854	2.51652	9.93333	2.72072	1.83333	1.63958	4.43297
ASB6 ENSG00000148331	2.88821	292.485	0.0633846	30.6828	31.1481	10.9501	116.644	22.295	1.88001	73.1971
ASB7 ENSG00000183475	9.26735	76.4609	4.84112	0.272241	3.05105	25.0084	6.72214	4.19191	0.532295	0.124406
ASB8 ENSG00000177981	13.5563	361.722	45.2262	1.27783	47.6143	132.732	113.598	0.443523	12.1641	2.6408
ASB9 ENSG00000102048	0.333731	1.12731	0.285519	0.406073	1.52252	4.68546	1.60844	0.161234	0.587976	6.08732
ASCC1 ENSG00000138303	13.6109	2.27542	10.0536	0.105354	24.1789	2.49011	2.43445	41.7132	65.5191	5.52724
ASCC2 ENSG00000100325	7.59198	269.796	598.836	220.124	100.9	124.312	44.7723	80.9963	87.5972	266.72
ASCC3 ENSG00000112249	1.06196	8.00893	7.20588	0.00262657	24.6335	1.96775	2.48412	8.20789	1.73507	27.934
ASCL2 ENSG00000183734	5.50616	52.0557	439.217	25.7515	1.5579	325.112	53.658	3.5033	0.958663	0.0996661
ASCL5 ENSG00000232237	0.500543	0.801159	0.292426	0.199672	0.748353	2.35731	0.120389	0.293825	0.0845115	0.933435
ASF1A ENSG00000111875	3.92464	0.0739161	0.680134	24.1288	0.0265725	26.4434	14.5125	3.39538	14.0002	2.76468
ASF1B ENSG00000105011	1.84981	11.8705	5.50572	4.28867	1.71541	5.32254	6.51308	6.04084	0.912765	10.0741
ASGR1 ENSG00000141505	0.828156	4.01662	0.194805	4.29522	0.786586	3.20613	0.125171	4.71989	24.4626	1.10052
ASGR2 ENSG00000161944	2.16717	0.605757	1.59707	0.542522	0.841178	1.72496	1.40926	0.077802	57.8488	0.126491
ASH1L ENSG00000116539	201.17	258.443	1.95531	10.1145	363.55	116.627	473.135	15.6234	0.785758	540.113
ASH2L ENSG00000129691	2.98409	12.1191	2.85511	29.1388	43.5414	5.42583	33.3283	49.3129	41.7412	28.8183
ASIC1 ENSG00000110881	11.2722	25.5425	105.181	26.7017	113.023	17.4162	4.2822	26.9265	1.02357	3.0869
ASIC3 ENSG00000213199	5.36637	4.68976	1.01972	1.02939	7.39914	32.0286	51.8878	3.1642	3.56726	0.704878
ASIC4 ENSG00000072182	5.16418	1.63332	1.46364	0.182361	0.867634	6.05632	0.27467	1.15326	0.051272	14.2174
ASIP ENSG00000101440	9.86653	0.00218564	2.13535	6.39446	0.928745	2.66815	0.0737678	0.513643	7.81487	0.174508
ASL ENSG00000126522	24.8509	73.3097	206.045	9.8762	152.353	73.2168	10.7286	240.535	33.515	6.67985
ASMT ENSG00000196433	1.1754	0.140571	0.137596	1.76947	1.90666	0.0461577	3.79781	9.78771	2.26076	3.84218
ASMTL ENSG00000169093	286.862	481.866	2.91139	103.585	21.918	326.689	472.104	546.113	1.27072	417.214
ASNA1 ENSG00000198356	228.739	435.865	313.548	167.297	219.868	316.214	103.337	90.0579	179.851	259.712
ASNS ENSG00000070669	612.172	17.9857	14.6951	29.7645	1.53254	2.93884	262.737	24.3259	6.5563	463.129
ASNSD1 ENSG00000138381	0.070834	5.85538	156.472	8.59637	91.6447	0.0371573	31.6126	0.678128	0.484104	19.9649
ASPA ENSG00000108381	18.3885	7.48674	4.63969	0.955823	0.345508	18.5504	0.430069	3.59246	4.07023	3.77351
ASPG ENSG00000166183	1.18602	2.22736	0.0114059	0.36555	0.289993	0.784767	1.07884	1.85224	1.69831	4.4847e-05
ASPH ENSG00000198363	1.91401	1.36279	71.153	52.0387	127.211	0.91684	3.28952	9.2477	0.773204	38.25
ASPHD1 ENSG00000174939	0.000227308	30.9055	2.13975	1.22426	1.38923	1.72855	0.0566476	5.49353	21.194	17.7709
ASPHD2 ENSG00000128203	0.0136662	12.9496	0.474261	4.29376	1.1437	47.6426	0.239864	6.64281	1.63364	1.89044
ASPM ENSG00000066279	17.6747	1.72444	0.985675	0.217216	1.76495	2.85968	0.922407	3.29828	0.181348	3.44374
ASPN ENSG00000106819	3.58026	0.810316	1.0273	2.36671	0.217941	0.850642	0.374405	22.1156	2.67034	0.00742754
ASPRV1 ENSG00000244617	4.49383	8.64217	20.9838	3.54179	0.592009	10.0937	1.11388	1.40636	10.2624	35.8075
ASPSCR1 ENSG00000169696	40.211	148.892	0.023978	778.087	23.608	20.0234	1.54702	541.19	94.8976	48.0906
ASRGL1 ENSG00000162174	2.75277	131.483	2.03672	77.0183	3.18228	3.585	16.7754	22.1214	34.8405	133.845
ASS1 ENSG00000130707	198.23	68.471	82.0339	3.69201	6.38743	8.01435	6.98876	12.9144	25.399	147.658
ASTE1 ENSG00000034533	1.71152	0.576993	8.99973	60.8892	0.324668	3.01282	8.67858	3.40937	5.67412	42.6291
ASTN1 ENSG00000152092	0.502404	3.39962	1.24409	0.367774	0.312746	3.87422	0.395363	0.151749	0.818423	22.7009
ASTN2 ENSG00000148219	539.318	705.707	166.441	135.597	381.775	22.7798	326.75	1.35229	150.229	51.3061
ASUN ENSG00000064102	1.50065	1.28536	0.923828	24.8994	9.80062	6.98875	1.61743	6.28842	0.972554	35.5582
ASXL1 ENSG00000171456	130.282	43.9412	200.861	54.7831	192.592	198.293	363.343	18.239	0.190336	4.1053
ASXL2 ENSG00000143970	19.9281	40.4313	14.1226	9.66862	11.3186	18.852	22.2115	5.77797	8.44294	2.14423
ASXL3 ENSG00000141431	3.14329	0.668308	1.91978	7.4354	1.78134	0.266717	0.6136	0.107664	1.98454	28.7925
ASZ1 ENSG00000154438	0.0165025	0.561622	0.950865	0.834421	1.35842	0.957727	0.0707273	3.78618	0.0348518	1.62835
ATAD1 ENSG00000138138	24.4281	8.32258	4.52794	138.485	24.5282	21.3224	1.86921	15.0594	0.911869	0.527985
ATAD2 ENSG00000156802	2.88407	1.19042	0.539429	14.569	0.388222	0.295023	8.98142	43.0863	108.186	47.3152
ATAD2B ENSG00000119778	2.81048	76.8949	1.58658	3.81918	9.32929	14.0118	0.0241222	17.3692	1.21388	0.0584045
ATAD3A ENSG00000197785	202.16	192.746	18.0441	24.324	7.47579	85.577	7.00455	3.42144	9.12263	49.2498
ATAD3B ENSG00000160072	2.77086	310.2	30.498	102.793	192.626	195.856	24.6891	16.3717	38.6041	40.1234
ATAD3C ENSG00000215915	5.00906	5.63201	6.20838	4.0846	1.28016	2.41456	5.03492	6.89614	3.15953	20.8942
ATAD5 ENSG00000176208	0.829177	2.29273	0.91209	0.000599252	1.09125	0.313315	10.5352	2.27049	0.563149	2.30676
ATAT1 ENSG00000137343	1.58028	194.604	21.1574	26.2357	124.762	45.8774	170.615	13.5096	2.83911	4.633
ATCAY ENSG00000167654	15.8056	0.49334	10.2428	1.18172	0.451548	0.0262233	0.42446	1.19118	0.675025	1.10064
ATE1 ENSG00000107669	61.5098	28.163	6.22768	2.42935	28.1358	0.410514	1.53229	11.56	16.1639	28.5738
ATF1 ENSG00000123268	2.06864	2.62973	24.5022	2.46575	0.148381	7.42428	18.7156	1.06336	5.82934	3.36964
ATF2 ENSG00000115966	1.0404	55.8992	15.008	79.1278	27.776	12.7596	2.40547	0.496218	0.470319	38.8454
ATF3 ENSG00000162772	1182.73	10.4088	26.9247	1.01959	4.07164	11.1242	29.8299	0.694181	5823.73	121.016
ATF4 ENSG00000128272	1776.48	409.277	8.1374	455.205	590.765	262.667	838.745	2.4475	355.203	646.866
ATF5 ENSG00000169136	9.98147	191.556	88.0164	46.4897	80.9237	391.354	25.5197	16.3526	40.4949	2.38319
ATF6 ENSG00000118217	105.013	6.15308	22.7528	47.199	58.8778	7.58541	100.224	65.5489	8.32832	2.87245
ATF6B ENSG00000213676	13.7346	206.582	5.9291	91.158	183.973	130.345	18.6352	37.6441	14.682	48.9954
ATF7 ENSG00000170653	3.46663	8.97738	69.9304	7.9569	100.781	11.9407	24.0888	1.89848	17.0455	3.27151
ATF7IP ENSG00000171681	0.262764	4.09975	24.1868	159.634	34.4299	3.07031	14.8612	13.324	27.2624	65.1053
ATF7IP2 ENSG00000166669	57.5338	4.75954	0.614677	0.61419	0.0761029	2.03971	0.249868	1.07873	1.47892	0.580558
ATG10 ENSG00000152348	5.07757	60.2532	12.9783	77.0973	96.9066	223.156	26.3786	269.162	108.071	23.6367
ATG101 ENSG00000123395	366.925	280.024	182.599	101.655	134.607	1.86673	35.8106	25.3549	112.005	439.603
ATG12 ENSG00000145782	6.4282	7.90416	9.22416	6.85476	120.786	29.4546	1.28795	147.794	3.74142	98.4023
ATG13 ENSG00000175224	409.422	8.97755	17.5398	4.09914	121.114	105.623	3.11707	284.684	9.44639	148.257
ATG14 ENSG00000126775	12.0961	0.323629	11.5443	119.413	30.931	18.2014	162.36	6.75692	166.863	5.92839
ATG16L1 ENSG00000085978	3.59592	336.371	11.3264	35.999	212.695	327.582	205.84	15.3401	126.213	67.8738
ATG16L2 ENSG00000168010	57.5208	12.2669	31.1918	0.40788	29.3166	75.8315	14.8659	107.54	0.248028	0.827435
ATG2A ENSG00000110046	5.95757	343.343	218.435	102.317	14.4055	15.9868	26.4393	8.83509	0.34174	66.1042
ATG2B ENSG00000066739	4.73911	0.490568	6.46597	0.320517	47.8176	45.1616	15.9837	29.339	1.67395	12.6291
ATG3 ENSG00000144848	0.254648	1.87814	84.3264	25.1776	59.2885	71.5359	23.2688	0.000432986	18.3849	3.1287
ATG4A ENSG00000101844	6.71873	11.6651	5.35812	12.5179	16.4268	42.9552	57.6174	1.6957	12.2076	77.6095
ATG4B ENSG00000168397	158.572	423.971	286.224	21.2473	302.42	324.076	235.878	2.63595	409.47	62.9624
ATG4C ENSG00000125703	3.39084	2.04089	1.91506	0.490331	13.1697	0.238515	2.32185	1.92224	3.03695	8.82166
ATG4D ENSG00000130734	76.0014	36.121	53.6595	171.307	47.5367	8.56047	79.7094	407.669	129.145	0.469864
ATG5 ENSG00000057663	0.517403	6.47032	0.346091	67.3372	5.19179	0.00992353	6.47917	0.394347	11.2205	10.3749
ATG7 ENSG00000197548	136.008	23.4913	53.4505	51.267	14.9863	61.9793	157.937	38.5346	2.65516	19.2939
ATG9A ENSG00000198925	806.687	511.595	431.479	30.1978	3.26855	5.58981	6.46813	346.707	160.495	2.29417
ATG9B ENSG00000181652	0.381822	0.678311	1.09028	0.429265	7.84129	3.34146	0.00021597	0.739453	1.56023	5.05874
ATHL1 ENSG00000142102	107.6	30.6138	6.19049	60.9939	42.1928	101.026	2.62397	46.5207	6.06252	231.673
ATIC ENSG00000138363	152.95	19.6702	3.21148	40.398	0.589714	21.0286	83.9695	36.0471	54.5467	26.8469
ATL1 ENSG00000198513	0.097385	4.72824	3.79246	76.9433	26.7148	2.4591	47.4317	5.8144	9.50104	4.13907
ATL2 ENSG00000119787	7.10548	7.65816	295.796	6.23499	100.654	54.9771	109.616	11.532	207.78	152.27
ATL3 ENSG00000184743	13.3888	19.9342	3.2557	138.897	50.3379	37.9102	115.837	1.62325	77.4329	39.4719
ATM ENSG00000149311	0.236099	10.7262	6.04663	6.5782	49.3745	112.012	38.6108	31.035	78.7367	1.2571
ATMIN ENSG00000166454	3.18618	1.5697	12.0716	2.92811	48.8135	54.3837	0.193455	4.7786	51.8334	8.51114
ATN1 ENSG00000111676	604.524	654.41	423.116	11.0383	326.34	41.4019	281.93	608.264	154.915	162.938
ATOH1 ENSG00000172238	1.28654	0.127851	0.350911	0.823096	0.32032	2.32833	2.54247	0.765775	1.05893	2.97995
ATOH7 ENSG00000179774	0.197337	0.431928	0.375544	0.0689907	0.144634	0.593199	1.35951	0.140276	3.25618	2.03279
ATOH8 ENSG00000168874	4.52975	28.6761	6.78571	11.0526	23.0839	48.1842	80.4336	91.0292	0.991263	3.70887
ATOX1 ENSG00000177556	705.071	673.905	630.788	635.013	360.727	87.2422	314.382	176.796	161.197	225.114
ATP10A ENSG00000206190	124.513	25.917	2.39311	0.556891	27.3816	31.7396	5.25402	44.8309	3.31234	1.69575
ATP10B ENSG00000118322	0.556202	1.93018	0.668795	0.76788	0.448805	0.748485	0.471113	0.729442	0.146458	0.494808
ATP10D ENSG00000145246	0.476113	0.96371	0.917647	2.13363	4.18521	0.32617	3.37379	16.891	0.12866	10.2665
ATP11A ENSG00000068650	3.45985	10.447	1.61863	1.48851	36.4623	3.78264	1.07833	1.08366	34.229	31.8093
ATP11B ENSG00000058063	5.31373	4.02971	2.06885	19.9255	7.61019	130.929	35.5143	102.08	13.3714	1.75812
ATP11C ENSG00000101974	0.469564	4.31448	71.3405	6.76056	3.70744	14.1845	10.5822	43.5028	0.163081	18.5058
ATP12A ENSG00000075673	0.656125	0.381114	0.181886	0.198898	0.243554	0.00318505	1.45109	0.133266	0.188972	0.25614
ATP13A1 ENSG00000105726	9.15795	306.471	495.231	47.3293	7.8519	44.946	144.448	149.988	145.602	12.2983
ATP13A2 ENSG00000159363	84.416	329.026	33.6581	180.219	2.52466	58.7827	52.1116	289.48	75.9809	40.2311
ATP13A3 ENSG00000133657	10.8165	3.26442	40.3515	4.14337	272.283	10.1793	0.288415	1.0831	0.0122788	0.882453
ATP13A4 ENSG00000127249	0.192706	0.146089	2.27509	0.69551	0.213567	0.0924311	1.84362	0.415999	1.95031	0.182606
ATP13A5 ENSG00000187527	1.9167	5.84454	1.13777	0.0177882	3.57877	0.651822	3.98613	0.978505	0.205901	2.39713
ATP1A1 ENSG00000163399	3.42527	1815.47	669.406	1051.21	2702.28	4930.38	727.058	1570.18	1065.63	1450.46
ATP1A2 ENSG00000018625	9.6546	5.86353	98.784	3.77755	10.6468	6.65125	1.72199	0.636047	18.1338	6.5446
ATP1A3 ENSG00000105409	0.00197272	1.01318	0.145789	0.981266	0.783327	0.135419	0.0684435	1.09498	1.90063	0.973052
ATP1A4 ENSG00000132681	0.220176	0.911842	1.51422	0.949908	4.10485	2.06278	1.52514	4.40918	0.998329	0.542036
ATP1B1 ENSG00000143153	24.1727	1.49518	23.1801	0.540884	18.7327	47.672	9.19382	10.4145	0.481518	47.7304
ATP1B2 ENSG00000129244	2.24591	2.09567	2.56301	1.50387	3.50951	116.361	20.5459	9.80946	2.26816	9.00935
ATP1B3 ENSG00000069849	14.9279	85.7063	53.2023	40.486	83.7793	51.5547	246.961	11.7777	149.042	36.2833
ATP23 ENSG00000166896	2.30752	2.61272	1.24313	0.473075	2.01597	1.0241	1.71367	1.34148	0.0268642	0.269642
ATP2A1 ENSG00000196296	2.42526	5.58948	5.77158	0.418731	2.9585	4.60563	0.297377	1.00638	3.50032	6.82952
ATP2A2 ENSG00000174437	1.87309	91.1599	7.01497	37.6812	434.866	57.99	62.9506	415.337	148.945	2.82162
ATP2A3 ENSG00000074370	181.149	32.9459	157.093	55.8877	65.1431	237.846	3.81395	438.956	7.6268	3.57963
ATP2B1 ENSG00000070961	13.4758	3.0165	4.7909	2.75582	18.7343	63.2514	1.91551	102.146	2.98667	0.310804
ATP2B2 ENSG00000157087	0.146164	0.292112	1.91901	2.05845	6.40843	0.0594097	1.81867	0.028419	1.88268	0.737841
ATP2B3 ENSG00000067842	1.08475	0.192954	0.108238	0.353958	0.188537	0.2616	1.57534	1.08251	0.639082	0.45921
ATP2B4 ENSG00000058668	6.49466	1.98077	164.454	4.1882	3.38388	8.21445	10.0668	4.91704	18.3531	29.2426
ATP2C1 ENSG00000017260	5.27059	216.908	79.3375	400.277	217.304	365.197	116.429	39.3422	136.489	30.4229
ATP2C2 ENSG00000064270	260.533	326.313	17.7945	61.449	9.86545	139.452	87.021	4.45316	87.3639	29.3098
ATP4B ENSG00000186009	1.57641	0.224587	1.80356	3.72787	1.34693	0.212184	0.166746	1.64654	0.21714	0.0196994
ATP5J2-PTCD1 ENSG00000248919	1.21196	0.0345586	0.812104	0.0586691	0.443591	0.552996	0.657068	0.332127	0.955208	2.87611
ATP5SL ENSG00000105341	48.0049	37.0866	174.132	6.42638	208.127	6.72062	110.807	6.49066	0.57349	189.399
ATP6AP1 ENSG00000071553	1532.27	4007.31	2712.6	536.912	1418.3	1092.27	874.008	336.474	622.014	1264.05
ATP6AP1L ENSG00000205464	0.0768311	19.3218	2.3427	0.418947	21.3057	28.3997	2.94892	41.0969	6.72469	7.5787
ATP6AP2 ENSG00000182220	130.191	45.0024	5.97034	5.65292	7.53825	87.1521	183.671	150.39	64.3739	174.725
ATP6V0A1 ENSG00000033627	31.4706	1.18697	420.55	0.291459	566.287	51.1443	456.374	220.904	29.4587	208.088
ATP6V0A2 ENSG00000185344	20.5759	9.4672	3.0331	51.9433	127.274	13.636	9.01462	2.82865	0.470121	16.8982
ATP6V0A4 ENSG00000105929	0.906758	0.908838	0.03236	1.34866	0.194317	0.21533	0.387974	7.48761	4.54736	6.22035
ATP6V0B ENSG00000117410	1529.35	1520.9	286.449	1002.02	641.248	1319.39	706.723	515.649	5.37261	349.619
ATP6V0C ENSG00000185883	0.60494	0.00153487	0.0445189	2.66406	1.16616	3.39542e-05	1.27895	3.13719	0.609139	0.6099
ATP6V0D1 ENSG00000159720	203.224	442.607	1284.57	3.37013	275.72	174.573	312.019	285.359	195.756	68.0449
ATP6V0D2 ENSG00000147614	0.345824	0.226623	0.780747	0.134861	2.79324	0.121607	0.665163	2.39542	0.0649346	2.25659
ATP6V0E1 ENSG00000113732	1783.19	2.20595	32.1025	407.152	776.775	461.358	727.048	0.024805	88.7168	219.672
ATP6V0E2 ENSG00000171130	24.7443	57.9447	521.24	125.174	302.974	50.2643	108.042	10.9879	333.469	34.9449
ATP6V1A ENSG00000114573	14.7841	10.5588	1.77267	3.39687	1.60432	0.864198	63.4877	12.1268	60.8494	56.0305
ATP6V1B1 ENSG00000116039	1.95759	1.04689	4.75349	1.35371	0.441136	3.76978	0.826796	1.5039	1.22526	1.08216
ATP6V1B2 ENSG00000147416	102.187	161.016	135.395	9.21453	84.9317	123.234	164.919	28.8645	8.02064	122.945
ATP6V1C1 ENSG00000155097	0.768146	53.8351	19.8333	10.7507	40.4657	15.7478	33.7532	10.7401	2.61236	20.6091
ATP6V1C2 ENSG00000143882	3.18387	54.6252	24.3838	26.4072	5.41336	53.8465	12.9245	58.3813	12.7927	4.3053
ATP6V1D ENSG00000100554	8.27432	91.7223	12.0768	48.2017	119.053	7.56939	10.9148	3.71211	19.0116	125.257
ATP6V1E1 ENSG00000131100	1366.31	172.667	269.011	0.103073	560.456	243.901	426.74	4.24822	25.6283	114.157
ATP6V1E2 ENSG00000250565	49.3669	6.95574	39.1347	1.10951	37.404	6.97623	2.01322	1.50687	1.10203	2.43344
ATP6V1F ENSG00000128524	703.573	411.309	28.0597	191.113	371.451	7.26166	81.0799	244.766	59.5492	5.95862
ATP6V1G1 ENSG00000136888	32.9417	271.896	4.73371	21.6819	254.543	302.643	7.55488	139.425	56.5361	70.1557
ATP6V1G2 ENSG00000213760	1.77889	1.50943	1.64766	0.69355	0.775102	0.130727	0.566729	0.541021	0.127383	0.174043
ATP6V1H ENSG00000047249	28.231	12.7312	43.1852	3.13071	368.242	13.517	375.28	48.2131	5.54666	145.021
ATP7A ENSG00000165240	0.373491	6.88111	0.934485	7.02843	10.7148	34.3847	14.3213	19.4633	4.32356	3.95967
ATP7B ENSG00000123191	1.73867	2.83844	1.41002	13.1775	43.8705	313.889	6.87291	2.14085	2.94786	0.82759
ATP8A1 ENSG00000124406	37.4866	1.66547	2.85845	0.938251	159.59	10.7449	0.830303	21.7941	11.1729	0.0706029
ATP8A2 ENSG00000132932	0.543035	46.4776	3.19129	0.170707	1.37851	6.96937	12.8734	12.7798	2.41795	0.386923
ATP8B1 ENSG00000081923	4.97728	11.4209	0.860739	92.1784	154.251	203.696	121.965	0.222538	98.5722	0.0688887
ATP8B2 ENSG00000143515	20.2191	228.378	21.8926	7.5102	60.3711	152.885	41.6303	62.6914	127.712	13.5279
ATP8B3 ENSG00000130270	16.4436	0.365468	5.00237	1.0558	0.652507	16.3247	6.19997	7.68071	0.535179	12.1121
ATP8B4 ENSG00000104043	32.7604	35.7448	0.338164	5.08985	113.225	2.62544	17.6606	3.62416	17.3553	4.34613
ATP9A ENSG00000054793	3.84212	157.616	13.1286	47.0333	101.065	112.113	92.8095	1.44141	0.536886	79.9233
ATP9B ENSG00000166377	32.5141	19.8028	21.156	160.266	39.798	8.25311	141.68	27.0861	4.71372	19.7538
ATPIF1 ENSG00000130770	41.2124	440.249	324.773	21.7153	675.601	157.866	202.88	236.184	204.67	203.886
ATR ENSG00000175054	2.34076	0.88333	0.0238768	36.4328	43.3596	1.55423	9.24537	10.7122	3.08617	14.4862
ATRAID ENSG00000138085	572.125	0.0407607	251.725	18.1716	119.64	5.22242	46.5982	2.00909	78.1786	196.79
ATRIP ENSG00000164053	1.26774	0.00881322	0.363745	0.444531	0.213431	0.630991	0.622676	0.809148	0.0732613	1.53972
ATRIP ENSG00000282827	0.295205	1.87394	1.70414	0.620779	0.601121	0.0596184	1.04919	0.15758	2.15209	0.0216877
ATRN ENSG00000088812	2.79353	22.4359	21.6345	22.2929	0.200261	19.228	21.0279	48.028	15.2281	80.5721
ATRNL1 ENSG00000107518	3.61549	8.92114	8.24016	0.128547	2.86593	33.4518	5.49645	11.8614	0.602142	5.17456
ATRX ENSG00000085224	9.76491	17.9292	147.314	63.2805	227.42	0.705703	6.3171	38.3058	0.0823576	0.96792
ATXN1 ENSG00000124788	1.25542	25.1078	5.65798	99.0271	144.906	2.85674	5.02244	28.4694	28.3983	10.1887
ATXN10 ENSG00000130638	1.26138	1.61149	0.172508	275.003	125.14	29.5664	51.898	3.46976	9.00767	15.102
ATXN1L ENSG00000224470	1.18818	0.571662	10.9881	4.69317	0.14299	13.4827	1.2699	5.12459	7.97777	202.918
ATXN2 ENSG00000204842	47.4097	22.8168	31.2897	42.3636	145.115	175.69	104.925	108.365	128.828	170.794
ATXN2L ENSG00000168488	25.8533	262.909	228.207	161.816	5.44564	312.707	730.116	3.544	232.092	192.959
ATXN3 ENSG00000066427	75.3168	235.188	2.5618	81.191	1.04683	144.226	17.8831	5.93242	7.11622	61.8829
ATXN7 ENSG00000163635	0.455527	1.45036	22.0987	0.0412624	17.3601	1.9766	61.4331	12.5104	9.18475	0.149909
ATXN7L1 ENSG00000146776	14.3435	14.4252	15.1434	0.118214	6.05124	29.0333	29.7854	3.05402	72.0506	38.6655
ATXN7L2 ENSG00000162650	6.93415	16.6333	0.76045	2.6457	1.6747	9.56541	20.1556	6.02726	0.0566175	17.2997
ATXN7L3 ENSG00000087152	170.78	9.6735	0.0246611	15.2244	4.16235	78.3622	143.627	172.048	94.4765	21.7964
ATXN7L3B ENSG00000253719	157.375	121.028	172.926	426.611	172.017	117.431	38.8276	88.5643	251.961	12.758
AUH ENSG00000148090	0.536177	53.6322	0.591423	18.9802	20.8014	32.7415	2.14056	1.29802	0.177782	0.575644
AUNIP ENSG00000127423	1.12596	2.40048	0.543188	0.000246772	0.0542957	0.281965	1.38578	0.038604	0.501194	0.976709
AUP1 ENSG00000115307	478.748	1178.69	24.0644	277.306	470.225	658.079	545.788	520.484	60.5175	678.803
AURKA ENSG00000087586	3.90593	3.66842	23.0581	9.14892	2.53643	9.27769	10.8204	3.6208	0.0747194	6.54574
AURKAIP1 ENSG00000175756	585.656	381.817	328.802	272.417	192.062	38.2724	204.037	338.147	346.093	291.537
AURKB ENSG00000178999	6.15372	1.26681	3.57377	5.61315	10.6231	4.22632	0.444259	2.05111	6.80947	0.655232
AURKC ENSG00000105146	6.44319	0.235871	5.03599	1.12748	12.398	28.0764	0.0437966	0.269014	0.693651	0.0592718
AUTS2 ENSG00000158321	5.23889	44.8204	36.6036	2.50165	13.3619	23.4852	39.9322	0.0608999	9.38808	132.945
AVEN ENSG00000169857	2.96608	84.9339	14.3006	1.76469	81.194	1.5675	0.374903	42.2373	4.36598	5.21308
AVIL ENSG00000135407	1.45406	2.2408	0.652198	6.18364	3.94063	0.0474763	19.3582	0.188778	1.82711	3.74074
AVL9 ENSG00000105778	0.252711	2.89072	10.0376	9.58439	175.565	11.2856	78.2333	5.04205	5.98954	3.5578
AVPI1 ENSG00000119986	30.7117	6.05783	133.894	0.179756	12.8523	8.94315	18.0045	0.0365813	14.543	144.897
AVPR1A ENSG00000166148	5.1256	7.76715	4.03423	0.389769	0.981288	4.07577	1.74778	9.38536	1.60017	0.549858
AVPR2 ENSG00000126895	4.46399	3.41953	0.0788075	2.46465	0.934707	3.90986	3.22572	0.0455364	1.35804	0.251107
AXDND1 ENSG00000162779	0.0905559	0.16841	2.65922	0.0419907	4.64649	0.0937928	3.46149	0.667833	2.15909	2.47619
AXIN1 ENSG00000103126	24.2971	53.0721	123.032	61.3286	9.73356	137.45	316.983	1.96326	12.4987	209.782
AXIN2 ENSG00000168646	20.4616	6.36997	13.6354	10.6938	138.659	3.06302	46.6412	224.248	333.792	0.0117542
AXL ENSG00000167601	464.626	94.1616	683.75	0.0503023	28.7438	11.1723	50.6034	40.4024	17.8843	235.161
AZGP1 ENSG00000160862	4140.99	10742.8	5530.05	20827.3	6111.34	13204.6	4278.46	1495.71	1468.93	1187.84
AZI2 ENSG00000163512	15.6247	13.863	2.01401	9.39364	86.426	5.37415	1.31491	62.4764	15.1275	73.8223
AZIN1 ENSG00000155096	17.9277	36.5648	22.4173	175.443	67.826	24.7217	1.70905	6.85555	9.98356	4.80916
AZIN2 ENSG00000142920	8.60872	43.3996	0.91751	7.39487	92.0696	19.6283	0.623217	9.6651	13.1508	5.52585
AZU1 ENSG00000172232	1.37118	0.652614	0.406195	0.71829	1.87608	0.044448	0.249343	0.433957	4.23293	0.529929
B2M ENSG00000166710	100.417	30.419	2.77681	3224.38	6445.09	3213.04	3043.87	717.255	1952.63	1316.23
B3GALNT1 ENSG00000169255	2.19273	0.265543	0.763976	0.469056	36.8657	1.21778	1.14797	7.16662	0.000828968	1.11927
B3GALNT2 ENSG00000162885	3.23014	17.7661	3.67495	0.856755	8.89304	0.46044	41.2401	1.93738	1.71259	2.44387
B3GALT1 ENSG00000172318	2.43267e-05	1.97125	0.701003	1.04674	0.597296	0.984066	2.45519	0.0115981	0.0886333	1.11534
B3GALT2 ENSG00000162630	2.95635	0.873327	2.48029	1.34553	0.782445	6.47627	0.902728	0.632493	8.39189	1.29997
B3GALT4 ENSG00000235863	9.39327	107.872	120.985	1.77105	16.9474	38.769	144.879	3.60705	3.90144	29.5569
B3GALT5 ENSG00000183778	5.26986	1.54322	0.780334	1.52157	1.1079	0.585182	0.926745	4.12949	0.948975	0.787225
B3GALT6 ENSG00000176022	21.5881	106.709	356.028	150.337	9.97867	72.3397	18.6321	3.4673	9.09652	19.1066
B3GAT1 ENSG00000109956	1.92705	573.938	76.9063	114.776	153.567	3.77584	243.738	155.557	6.8545	20.2559
B3GAT2 ENSG00000112309	0.0954908	0.957217	11.9892	46.4408	0.970898	0.367527	0.202161	8.26555	1.79663	2.4145
B3GAT3 ENSG00000149541	168.12	433.602	191.806	20.4487	378.597	218.05	18.4382	402.401	211.879	242.248
B3GLCT ENSG00000187676	65.1608	5.18161	13.0327	0.412381	41.074	0.40698	1.83994	2.01164	3.88533	1.80215
B3GNT2 ENSG00000170340	2.70912	3.1124	0.0933017	6.58355	0.200146	8.61947	0.562313	5.09916	0.910711	2.42449
B3GNT3 ENSG00000179913	0.859081	0.54675	0.00439282	0.317092	0.164483	1.35118	0.34914	4.47354	0.0915397	4.45064
B3GNT4 ENSG00000176383	0.00571796	0.698369	6.93257	4.31726	0.827512	0.644395	0.136399	10.7462	0.660614	2.69818
B3GNT5 ENSG00000176597	14.5841	7.7132	20.9701	3.58276	2.19837	0.0539658	1.31433	1.80948	6.12013	1.29869
B3GNT6 ENSG00000198488	0.558534	0.882442	0.946389	0.821536	0.883962	0.391234	1.03522	0.702481	3.96883	0.832928
B3GNT7 ENSG00000156966	0.469193	0.317304	15.8692	0.298441	5.50107	0.296408	5.5778	0.528454	5.31057	1.35872
B3GNT8 ENSG00000177191	25.9633	3.83313	16.9206	4.14289	2.32749	2.10639	0.0555215	31.9026	54.8187	2.36697
B3GNT9 ENSG00000237172	69.7301	95.3673	46.2844	0.783323	23.7681	42.2711	10.1717	2.57177	59.1695	3.0934
B3GNTL1 ENSG00000175711	71.4269	35.246	33.4944	14.333	33.6996	7.6389	3.88102	14.5004	25.2729	3.96439
B4GALNT1 ENSG00000135454	50.0743	1.34076	97.9472	3.45977	3.6366	3.94429	8.6873	0.043086	6.6998	1.54158
B4GALNT2 ENSG00000167080	4.02853	0.291969	1.76855	1.37462	0.42259	1.78326	2.85875	3.73191	0.111081	1.33214
B4GALNT3 ENSG00000139044	10.5385	1.89713	2.51701	1.33649	11.0477	59.7971	4.98002	33.3705	5.99201	2.71651
B4GALNT4 ENSG00000182272	23.8858	11.2131	4.69848	51.7565	127.19	2.48395	21.5035	1.8037	23.3978	20.8202
B4GALT1 ENSG00000086062	150.049	341.145	244.65	249.379	519.074	288.564	0.759499	183.106	1.88962	9.43385
B4GALT2 ENSG00000117411	5.5642	430.778	270.677	16.1654	27.3564	1.92909	131.316	300.848	11.9789	141.64
B4GALT3 ENSG00000158850	488.224	281.835	3.27689	13.6918	320.171	51.403	69.7268	146.995	244.489	9.00404
B4GALT4 ENSG00000121578	224.218	15.7117	11.1309	5.13731	132.997	21.867	102.074	7.83246	11.7698	0.00419358
B4GALT5 ENSG00000158470	78.009	2.87153	27.7453	73.3814	16.2645	0.0962541	83.7057	239.559	18.6213	4.52209
B4GALT6 ENSG00000118276	12.3564	0.511165	8.26098	2.98961	1.57654	1.66241	1.31018	16.6146	30.9229	1.1529
B4GALT7 ENSG00000027847	145.416	89.8112	163.271	5.06299	26.3826	229.119	2.58939	5.90825	7.30128	185.693
B4GAT1 ENSG00000174684	1278.79	433.788	1.57804	356.979	5.99503	3.12298	486.715	1.58778	2.90745	174.566
B9D1 ENSG00000108641	122.269	199.155	12.1144	2.04514	14.9981	27.3564	1.4519	32.9916	125.998	1.46763
B9D2 ENSG00000123810	0.392416	0.291315	145.765	19.5109	1.96279	95.516	90.1545	6.38268	10.5092	6.62202
BAALC ENSG00000164929	0.609339	0.525084	1.96434	1.91379	7.89636	0.522823	0.260903	0.519873	0.269663	1.7227
BAAT ENSG00000136881	5.06761	7.47735	0.35468	1.70099	0.950915	1.62421	0.168534	10.5234	0.0395007	0.378454
BABAM1 ENSG00000105393	12.9476	227.553	534.814	1.57198	4.34593	138.996	129.592	103.836	304.483	45.7198
BACE1 ENSG00000186318	96.2918	46.3744	328.397	24.8015	17.8184	75.7183	28.9212	2.72919	4.92351	1.89471
BACE2 ENSG00000182240	871.727	237.58	384.648	421.886	165.859	1059.41	254.657	215.338	270.63	115.391
BACH1 ENSG00000156273	2.00046	16.5556	6.60784	0.628208	21.1077	11.4979	23.3663	12.2893	20.3399	7.46972
BACH2 ENSG00000112182	0.0647509	1.12674	5.72259	0.242175	0.310264	0.446067	0.238518	32.2024	0.566658	5.99908
BAD ENSG00000002330	1138.4	839.92	877.341	6.07741	50.6947	146.704	193.791	117.938	479.821	20.5635
BAG1 ENSG00000107262	263.234	465.038	831.787	468.604	175.557	163.063	577.575	4.91641	2.56551	24.3136
BAG2 ENSG00000112208	3.71127	3.66902	128.45	24.9954	9.44875	21.8773	0.731843	34.2262	19.3186	2.31018
BAG3 ENSG00000151929	5.33529	282.555	1.57795	10.2292	53.618	38.3841	81.7679	59.5862	0.352778	170.325
BAG4 ENSG00000156735	0.710162	56.6325	15.0362	1.82927	2.6865	7.8429	2.80552	2.03664	4.513	6.17452
BAG5 ENSG00000166170	1.32865	1.89866	38.386	4.10163	24.6951	12.2021	45.7136	34.1302	17.7212	3.37035
BAG6 ENSG00000204463	928.336	406.929	379.495	53.0578	506.489	139.728	51.7642	543.398	419.435	42.3749
BAHCC1 ENSG00000266074	26.6556	37.1052	98.0948	8.91687	20.1502	7.97062	10.2864	4.97514	52.0519	4.53152
BAHD1 ENSG00000140320	60.0091	32.732	12.5264	68.3585	10.8331	3.03582	174.941	21.972	1.42786	67.9926
BAIAP2 ENSG00000175866	190.152	612.881	143.978	400.588	67.6182	1255.72	192.936	773.542	460.809	234.902
BAIAP2L1 ENSG00000006453	27.3667	752.863	10.9201	687.385	351.387	724.597	564.473	358.569	30.5764	31.9025
BAIAP2L2 ENSG00000128298	41.794	12.165	6.74474	5.71322	29.2723	58.9321	2.72923	0.928798	22.7853	0.64777
BAIAP3 ENSG00000007516	46.8351	173.432	16.7508	21.757	267.288	131.557	225.846	0.424114	13.4991	21.2881
BAK1 ENSG00000030110	113.114	102.206	188.429	2.47887	5.31126	41.9321	7.25156	57.3471	4.8123	90.6464
BAMBI ENSG00000095739	0.477226	0.837161	0.771317	9.85294	23.652	6.73498	0.157905	0.669483	0.978437	14.1374
BANF1 ENSG00000175334	5.18894	454.039	289.549	4.06348	403.876	173.704	35.0112	91.9993	278.469	13.4882
BANF2 ENSG00000125888	0.166405	0.215682	2.17578	0.918311	0.798916	0.000111847	1.12508	2.38894	2.24074	0.726382
BANK1 ENSG00000153064	2.5516	0.192861	0.540613	10.2202	0.508117	0.0694266	15.601	0.0713424	5.64899	1.62254
BANP ENSG00000172530	134.445	2.25014	13.473	3.99135	20.862	103.555	71.7839	0.225934	25.7914	161.611
BAP1 ENSG00000163930	404.517	90.8783	124.042	9.18047	346.16	135.656	89.9973	351.977	398.376	90.0609
BARD1 ENSG00000138376	4.83884	0.579334	11.8618	0.695096	6.15887	3.11149	0.527899	0.0996777	0.97564	0.425448
BARX1 ENSG00000131668	2.94699	0.556057	3.78208	2.53639	0.0925501	4.45876	0.592514	1.02782	0.196326	1.86207
BARX2 ENSG00000043039	2.41128	1.68029	0.566824	3.58663	0.0540423	11.9823	1.95126	0.157461	0.073082	1.67612
BASP1 ENSG00000176788	5.6275	121.939	2.66872	3.46879	102.325	11.4895	149.392	51.8241	62.3784	31.9634
BATF ENSG00000156127	2.42801	1.24884	3.18624	0.540787	3.4765	3.23723	0.194847	2.56838	11.659	0.990301
BATF2 ENSG00000168062	0.00326991	1.95853	30.9116	1.30783	2.09278	7.81087	0.477517	1.85675	3.28462	7.99376
BATF3 ENSG00000123685	1.27554	2.40272	75.649	1.7908	0.935768	1.10251	0.914275	0.71159	0.899055	1.36746
BAX ENSG00000087088	31.7205	1.07917	65.4934	24.0058	9.78534	14.1551	2.55765	115.673	6.26208	59.4047
BAZ1A ENSG00000198604	29.2283	16.2401	7.34093	14.6935	24.6421	31.9971	32.4648	1.47705	2.24343	5.81438
BAZ1B ENSG00000009954	20.5721	187.964	94.8904	93.9049	15.0912	176.81	358.637	10.6383	344.033	89.8688
BAZ2A ENSG00000076108	22.9066	176.785	4.13137	5.00727	134.891	175.344	197.003	19.9574	536.401	89.2226
BAZ2B ENSG00000123636	9.65877	26.0459	86.7441	105.26	3.6181	69.6182	16.2184	3.74782	2.52067	300.643
BBC3 ENSG00000105327	1.32262	7.71217	8.06328	2.57873	2.28536	38.9138	4.87176	10.3711	1.61234	47.2261
BBIP1 ENSG00000214413	45.2672	2.9302	79.5856	1.2358	40.8574	6.2968	7.37378	0.775637	0.738925	0.547238
BBOF1 ENSG00000119636	0.327558	2.18731	0.159743	2.09934	0.932934	1.31625	3.59814	33.4351	4.21255	15.6639
BBOX1 ENSG00000129151	0.280506	1.20125	0.956939	2.72263	2.45793	0.686434	1.43631	0.000103561	0.0866007	0.946786
BBS1 ENSG00000174483	0.668613	3.45346	0.18406	0.141667	18.0722	3.83874	1.65647	13.5883	0.114523	3.85996
BBS10 ENSG00000179941	0.013154	2.20936	4.00495	0.695047	21.5689	15.5964	1.72302	1.55769	14.1329	2.66673
BBS12 ENSG00000181004	0.101226	4.38907	2.85416	0.459625	0.897083	2.24232	10.4278	12.6052	1.90999	4.31763
BBS2 ENSG00000125124	188.414	56.4005	10.2163	7.73428	261.936	31.4086	15.0923	0.0854908	5.08308	144.405
BBS4 ENSG00000140463	742.18	208.62	2.83184	38.8736	95.8267	300.034	84.7327	0.660562	5.64626	0.508373
BBS5 ENSG00000163093	7.43787	15.9451	13.8097	6.77175	12.5232	0.057815	56.1284	5.64641	1.16634	54.1586
BBS7 ENSG00000138686	5.30562	14.7478	1.37387	6.37412	6.31541	5.83414	135.78	1.09602	6.52553	0.121885
BBS9 ENSG00000122507	1.61464	1.66502	0.00137886	1.05103	32.5126	5.63415	1.79315	0.0177944	1.04568	5.21855
BBX ENSG00000114439	33.701	0.465581	126.743	17.1873	91.1071	98.4569	33.9301	3.08403	3.67164	0.132963
BCAM ENSG00000187244	308.343	1791.4	18.6584	3300.82	1923.12	3297.21	1740.6	355.004	64.6333	42.8645
BCAN ENSG00000132692	0.0871331	0.655038	1.71608	1.14421	5.38798	0.00128703	0.702139	1.76883	0.910327	3.52484
BCAP29 ENSG00000075790	20.5245	25.7712	81.8863	472.986	15.207	148.526	98.8727	79.5105	206.271	159.893
BCAP31 ENSG00000185825	1928.3	4498.78	1541.72	1328.56	505.874	1820.65	441.114	1328.44	259.785	1303.44
BCAR1 ENSG00000050820	15.5354	334.748	53.9147	7.42751	126.89	376.946	640.188	361.427	11.7917	342.613
BCAR3 ENSG00000137936	9.87097	6.5246	6.54094	9.41379	1.61749	9.24324	52.977	9.32196	0.746702	0.347469
BCAS1 ENSG00000064787	14.5409	56.684	87.1352	239.701	77.4054	184.761	196.9	47.3833	79.1805	0.873656
BCAS2 ENSG00000116752	2.52226	7.92191	13.5288	33.1055	24.368	13.0132	3.44075	53.2839	17.3009	2.57642
BCAS3 ENSG00000141376	0.663043	9.72374	16.9705	7.08688	38.4787	13.3908	72.4155	41.263	318.255	94.6568
BCAS4 ENSG00000124243	6.94848	2.70814	123.925	12.84	7.97587	45.2802	133.561	0.175978	52.5981	28.0933
BCAT1 ENSG00000060982	30.5598	1.22374	3.17968	0.0798996	0.0514636	1.83144	0.324749	0.996006	1.21088	2.38782
BCAT2 ENSG00000105552	443.87	970.791	333.199	162.875	295.063	344.864	408.15	9.85903	117.332	143.096
BCCIP ENSG00000107949	8.33704	18.4739	36.6458	10.5339	102.249	32.072	74.4115	60.7445	65.5762	22.6105
BCDIN3D ENSG00000186666	6.56215	13.4934	13.4446	20.5619	28.3105	3.48895	71.211	0.312845	49.8829	2.59901
BCHE ENSG00000114200	2.86296	1.18358	36.7688	0.935431	0.885561	1.56008	19.2863	0.0778675	1.47759	1.19211
BCKDHA ENSG00000248098	22.7814	0.0430082	12.4489	22.2859	24.0838	0.202983	5.90794	18.6521	1.57598	0.483592
BCKDHB ENSG00000083123	6.40978	1.5849	43.4012	12.6571	24.8555	25.0456	11.9802	6.37112	11.0714	0.141806
BCKDK ENSG00000103507	108.311	28.2792	357.159	17.1728	77.0945	34.129	223.086	426.177	158.151	4.34762
BCL10 ENSG00000142867	0.234523	5.95242	9.14069	67.8507	48.9415	1.56411	15.571	38.6846	14.3328	30.4668
BCL11A ENSG00000119866	11.0946	5.53529	1.93762	34.9553	94.4382	3.82928	98.9161	0.199923	31.969	0.546898
BCL11B ENSG00000127152	6.19866	2.95444	35.806	3.22315	7.83251	2.81655	0.0135636	10.088	2.88564	1.55028
BCL2 ENSG00000171791	15.6052	4.66284	41.9447	3.57622	1.90642	3.80528	0.312571	0.409844	0.104975	19.5181
BCL2A1 ENSG00000140379	0.912907	2.38486	3.80044	1.72558	2.03266	0.252807	2.08876	11.0953	2.16629	2.07771
BCL2L1 ENSG00000171552	1147.64	720.74	315.204	810.153	433.019	662.944	10.0368	112.849	250.19	362.139
BCL2L10 ENSG00000137875	1.03063	0.14952	1.25828	2.52472	2.08954	0.45618	0.849274	0.156787	1.36533	3.90391
BCL2L11 ENSG00000153094	4.50759	18.752	1.2331	0.991546	54.5379	7.72889	7.68523	5.26431	19.02	39.2343
BCL2L12 ENSG00000126453	19.8527	42.8022	18.3369	49.0907	7.67926	1.04994	53.8598	84.0914	77.2656	109.674
BCL2L13 ENSG00000099968	214.399	13.5589	6.26698	28.3897	217.285	4.36271	90.9265	2.1395	32.2258	3.77773
BCL2L14 ENSG00000121380	1.31975	0.559609	0.131501	0.0166983	7.23304	2.58414	0.786267	2.49814	0.00061257	7.82717
BCL2L15 ENSG00000188761	0.445306	0.171007	7.6679	1.46679	1.30609	1.29112	1.62596	1.68602	0.12348	3.34562
BCL2L2 ENSG00000129473	4.66027	92.1742	2.10375	23.56	62.6926	83.8616	173.561	0.0379737	17.8984	84.5508
BCL2L2-PABPN1 ENSG00000258643	5.73612	1.91658	0.293623	1.3259	0.503906	0.620179	0.058041	0.029265	0.258251	0.0222723
BCL3 ENSG00000069399	150.745	292.987	7.298	37.8907	122.996	235.63	111.69	40.6309	168.19	189.08
BCL6 ENSG00000113916	4.0626	11.6117	187.394	8.32584	277.533	35.2161	55.2885	31.2355	7.16637	167.372
BCL6B ENSG00000161940	1.73857	10.4187	3.62926	0.506284	22.727	4.61657	2.19191	5.66506	6.01198	2.52914
BCL7A ENSG00000110987	3.53236	12.9994	1.43711	2.69497	10.5391	4.30233	94.3352	27.3691	30.2546	99.7503
BCL7B ENSG00000106635	2.36331	4.68773	0.556037	6.51043	109.868	24.1093	51.7766	3.95858	217.848	15.1099
BCL7C ENSG00000099385	81.5969	236.436	536.395	24.7249	211.693	2.09932	2.1071	130.095	42.1015	94.4106
BCL9 ENSG00000116128	0.249442	1.0834	1.70145	3.17068	56.0586	10.6209	10.6944	254.541	55.1952	5.75661
BCL9L ENSG00000186174	44.2238	84.8129	27.8534	18.3441	136.368	127.209	44.2033	296.996	129.223	85.1306
BCLAF1 ENSG00000029363	6.9022	28.4029	5.79765	1.8814	79.5797	23.3092	150.853	17.1188	15.3795	63.1982
BCO1 ENSG00000135697	2.71503	2.10902	12.7647	0.164287	1.57317	0.861945	0.604793	0.665726	0.351113	0.0999679
BCO2 ENSG00000197580	2.91896	4.90101	1.02078	9.42547	0.841119	0.211641	2.58634	7.77767	1.76303	1.88204
BCOR ENSG00000183337	0.890962	0.902116	6.36493	11.8724	10.8211	2.34994	21.102	0.150227	160.52	2.65067
BCORL1 ENSG00000085185	18.1576	13.1221	93.6574	15.4633	0.543493	3.65837	1.29155	3.83484	1.223	61.9236
BCR ENSG00000186716	262.34	156.938	13.4813	127.291	90.531	13.7584	92.7487	93.7442	3.06275	121.285
BCS1L ENSG00000074582	512.529	16.6136	59.5947	32.2214	134.102	220.484	10.7054	56.7373	237.851	5.6076
BDH1 ENSG00000161267	628.375	220.994	5.62497	318.411	242.82	145.129	368.469	27.1512	35.4068	0.109751
BDH2 ENSG00000164039	4.34182	13.75	235.075	0.632049	0.316084	45.1594	43.7975	373.228	83.5314	159.844
BDKRB1 ENSG00000100739	0.107512	0.307894	0.0914883	0.00687553	0.705489	1.76058	1.88855	0.461811	2.91243	0.0188874
BDKRB2 ENSG00000168398	51.7022	4.70166	0.927806	0.17195	0.412237	0.579465	1.01081	1.75458	1.53312	35.1007
BDNF ENSG00000176697	11.164	2.6854	8.87184	2.75786	18.1226	0.128123	1.25706	1.4214	0.586491	0.172036
BDP1 ENSG00000145734	1.08908	11.559	158.225	37.7873	17.8826	9.86874e-06	18.1769	0.420274	10.9452	2.91831
BEAN1 ENSG00000166546	2.06208	7.85145	1.62697	3.3783	0.0842469	0.774123	1.26521	0.752724	2.70375	0.549571
BECN1 ENSG00000126581	5.63191	18.6578	22.8012	0.185254	163.114	57.5175	79.0907	61.7508	13.8542	0.64377
BEGAIN ENSG00000183092	175.53	2.03767	39.5909	0.652065	6.36132	50.426	0.338456	27.1386	4.24522	1.35709
BEND2 ENSG00000177324	1.12678	3.76831	0.546561	4.92792	18.715	0.0154017	0.0207433	0.00467346	0.125145	0.187692
BEND3 ENSG00000178409	8.56471	3.08263	0.3842	0.759254	2.42972	0.00194974	0.617213	3.23449	2.11485	3.91503
BEND4 ENSG00000188848	0.925256	1.53447	3.14657	18.4679	38.0663	36.5116	5.70445	10.8428	6.95272	0.447507
BEND5 ENSG00000162373	1.56734	0.623316	4.22134	4.58582	29.4166	0.593346	24.0667	0.968203	3.26066	102.669
BEND6 ENSG00000151917	2.29345	2.73917	1.65849	0.47405	1.61427	26.1668	0.313013	2.41914	1.29984	0.0636832
BEND7 ENSG00000165626	7.546	0.683019	96.8568	0.148935	0.324737	0.580743	1.66009	0.67485	13.1486	18.0311
BEST1 ENSG00000167995	8.01913	135.052	205.545	76.4328	4.7349	18.7812	1.37377	422.967	172.437	39.0926
BEST2 ENSG00000039987	0.013305	0.0746046	0.0447937	0.279356	1.80621	0.43126	1.92027	3.13072	0.781565	1.94066
BEST3 ENSG00000127325	17.4444	46.7742	4.02914	1.86043	1.53053	0.842356	24.6344	3.15441	0.0303829	0.921953
BEST4 ENSG00000142959	0.0385902	8.57623	1.90424	1.1633	0.0453495	0.0204818	0.987854	1.78834	1.40829	1.18238
BET1 ENSG00000105829	23.2202	86.3518	16.2194	5.11309	114.775	35.5106	0.153777	44.2724	14.3968	16.398
BET1L ENSG00000177951	305.675	55.9051	91.587	144.872	239.43	120.608	20.8401	6.27287	105.676	8.97073
BEX1 ENSG00000133169	5.32784	0.194022	2.98623	1.48721	72.4861	3.35521	114.961	2.62159	49.7262	0.872264
BEX2 ENSG00000133134	31.5597	4.32391	20.6733	132.386	451.643	4.07611	13.5506	0.0852435	156.774	5.71071
BEX3 ENSG00000166681	368.489	202.453	27.7255	101.611	564.134	142.619	167.23	8.67016	82.0033	288.873
BEX4 ENSG00000102409	207.053	372.292	47.0239	145.003	105.607	4.04698	20.6828	106.717	8.81261	263.73
BEX5 ENSG00000184515	3.00816	0.700917	7.31044	32.3851	21.6411	11.0197	11.5715	5.40333	1.80443	0.142222
BFAR ENSG00000103429	233.253	3.27487	11.3535	59.5439	18.6398	3.64299	61.7335	66.0543	109.219	0.92754
BFSP1 ENSG00000125864	3.44141	0.0140481	30.7087	0.0561617	0.53458	5.07425	0.630243	3.06617	1.75809	1.0773
BGLAP ENSG00000242252	2.88904	5.5098	3.55752	1.50765	3.42687	3.3708	0.530646	2.74148	0.89814	2.30386
BGN ENSG00000182492	507.551	277.86	1627.01	4.8436	39.0806	236.171	14.415	1388.04	72.6714	622.488
BHLHB9 ENSG00000198908	0.757468	0.186437	2.2726	0.627666	4.10176	7.24627	0.760486	1.14473	2.20859	1.67912
BHLHE22 ENSG00000180828	2.07034	2.96669	0.411902	2.46337	0.31767	0.341558	0.676706	1.47048	1.39138	5.16435
BHLHE40 ENSG00000134107	11.7119	17.5523	33.5658	3.1339	56.9854	81.7483	17.7441	187.555	97.4042	28.3366
BHLHE41 ENSG00000123095	9.97597	1.59031	4.78323	13.0098	3.51343	28.7397	22.2485	177.574	5.89481	19.9147
BHMT ENSG00000145692	4.22905	0.379535	10.5588	1.71483	0.0550046	0.671453	2.59087	0.342978	1.30598	0.167042
BHMT2 ENSG00000132840	0.0270276	2.16559	7.51694	4.86412	15.7468	0.461324	0.854557	2.34332	5.34137	11.4849
BICC1 ENSG00000122870	1.66692	0.16181	7.22783	2.73906	17.9126	24.4692	1.46369	2.82781	0.532139	14.1369
BICD1 ENSG00000151746	2.89907	3.35873	20.5239	10.5111	33.1714	59.2664	27.5854	14.6164	12.8927	0.0855862
BICD2 ENSG00000185963	31.0644	5.92401	245.908	75.1834	0.451506	3.07799	186.92	8.25737	1.47244	104.263
BICDL1 ENSG00000135127	28.2123	9.79592	6.55706	7.9895	28.68	3.16278	15.7858	18.2449	6.89727	4.37823
BICDL2 ENSG00000162069	62.3599	271.203	133.792	11.6464	236.62	267.175	4.90823	48.8616	20.0882	0.158472
BID ENSG00000015475	109.096	4.56421	47.6545	5.07546	6.84209	2.51668	116.212	6.41897	9.11158	1.72399
BIK ENSG00000100290	47.7131	1032.79	4.97001	251.734	279.196	309.16	919.696	204.164	618.814	0.664257
BIN1 ENSG00000136717	276.546	331.237	2170.72	7.98285	466.841	835.916	15.356	380.366	318.429	22.2566
BIN2 ENSG00000110934	0.539621	0.352096	17.1998	0.524839	0.106659	0.827036	0.574825	14.4915	1.39702	6.97985
BIN3 ENSG00000147439	1.49291	375.024	0.588622	558.448	11.6293	108.937	21.16	33.7722	238.662	89.4553
BIRC2 ENSG00000110330	30.3019	9.1556	34.5375	43.3299	124.856	47.3904	18.7339	172.608	29.6013	38.0162
BIRC3 ENSG00000023445	0.740251	0.847709	3.72331	16.1204	2.18986	0.154915	30.6404	46.6496	6.8684	48.0703
BIRC5 ENSG00000089685	45.3139	2.8381	3.22756	0.0679201	0.67084	0.249118	2.52614	13.0479	3.46513	16.289
BIRC6 ENSG00000115760	0.0192182	2.68395	1.18941	12.8454	0.906218	10.1568	120.2	112.498	14.618	1.21881
BIRC7 ENSG00000101197	2.8709	0.203204	1.13632	1.07054	0.790662	0.842261	1.18719	2.4807	0.317282	0.716253
BIVM ENSG00000134897	5.49484	21.406	25.1838	4.88609	0.406339	3.88104	24.8751	9.72733	0.231783	6.00043
BLCAP ENSG00000166619	862.554	106.559	38.4899	467.049	235.823	11.6246	213.855	9.33321	176.46	203.486
BLK ENSG00000136573	1.60403	7.9603	24.9315	4.40038	1.5432	0.754213	2.01276	5.71636	1.89013	0.0424125
BLM ENSG00000197299	0.320636	3.00083	1.45155	2.01049	19.2224	0.00330581	4.18566	0.0301831	5.7173	0.0911109
BLMH ENSG00000108578	351.691	6.86657	0.410113	3.49578	3.13237	2.20518	75.689	0.899211	40.1398	6.10648
BLNK ENSG00000095585	0.0733862	66.5598	1.24416	17.0462	3.27332	0.572605	3.72408	42.9563	0.081497	1.0767
BLOC1S1 ENSG00000135441	477.836	365.831	719.657	14.0283	448.857	307.495	271.092	504.514	17.1491	223.813
BLOC1S2 ENSG00000196072	18.3819	8.66823	4.07419	0.0288118	11.2063	0.544015	5.80978	21.0801	0.612875	1.03871
BLOC1S3 ENSG00000189114	22.2618	12.4939	0.818509	3.71483	0.68043	13.2049	10.8312	28.6063	0.071674	18.1965
BLOC1S4 ENSG00000186222	9.12738	31.8248	19.4795	63.3434	115.57	100.067	13.2597	1.17095	129.948	15.051
BLOC1S5 ENSG00000188428	24.5701	4.63464	2.54337	1.45595	0.513235	35.624	76.2395	29.9434	0.630786	5.85775
BLOC1S6 ENSG00000104164	8.35904	23.5096	32.5892	7.25631	80.9383	94.8156	137.734	53.1043	65.3761	13.2703
BLVRA ENSG00000106605	425.684	5.82113	4.1503	2.26861	74.526	2.42215	77.6905	13.2777	78.321	153.972
BLVRB ENSG00000090013	1069.75	309.528	1054.37	454.067	453.329	203.711	26.657	2.03763	69.5761	85.8656
BLZF1 ENSG00000117475	9.54053	0.210973	35.2712	4.36299	2.24964	8.18674	15.4575	62.5159	0.0494155	4.48195
BMF ENSG00000104081	2.35762	2.19088	0.749346	12.8699	40.3877	92.1371	17.7132	3.45181	298.138	119.88
BMI1 ENSG00000168283	1.23734	9.10574	0.417109	12.1791	85.4964	5.58558	5.877	56.4174	113.589	0.698978
BMP1 ENSG00000168487	126.3	3.57781	105.023	80.452	2.87641	124.934	112.866	15.3816	125.777	27.7406
BMP2 ENSG00000125845	0.643699	0.951967	0.32174	1.92255	3.43788	1.08226	2.37852	1.50505	16.7052	0.792518
BMP2K ENSG00000138756	0.037013	0.623302	3.01454	0.667716	0.017037	4.8692	19.5426	32.5794	24.5612	7.83117
BMP4 ENSG00000125378	42.9495	15.8507	8.65389	11.6837	110.96	0.0276539	0.25439	55.6851	11.1454	117.913
BMP5 ENSG00000112175	114.325	47.5707	7.14524	1.86738	26.3659	9.98253	2.07426	9.39861	3.11628	38.1075
BMP6 ENSG00000153162	2.46256	1.6707	0.968528	2.20879	0.182127	1.71763	0.121063	3.12735	2.93424	1.56375
BMP7 ENSG00000101144	0.251294	123.429	13.026	3.3163	180.779	2.61364	177.588	0.377248	4.46913	57.4579
BMP8A ENSG00000183682	2.96916	0.571953	1.15032	2.10591	6.33961	2.53117	0.225225	1.74664	2.37948	0.279317
BMP8B ENSG00000116985	1.77488	0.674442	0.498808	0.375162	4.54021	1.81658	1.5106	1.05484	0.576248	5.66833
BMPER ENSG00000164619	4.84608	0.780498	9.28493	10.3133	1.6958	16.3337	1.23844	0.697571	30.8395	1.5767
BMPR1A ENSG00000107779	33.4719	48.482	0.497303	0.570401	8.74397	12.0037	18.7579	0.259988	45.0747	75.6666
BMPR1B ENSG00000138696	20.6062	25.9363	42.1249	3.76539	53.6713	35.7984	202.788	74.9642	112.889	4.81839
BMPR2 ENSG00000204217	11	7.14426	7.59996	58.0116	49.9998	11.4229	18.0275	1.98885	16.2997	1.00923
BMS1 ENSG00000165733	156.197	11.973	34.9903	0.123787	102.283	20.0607	26.2547	16.7596	2.78776	114.622
BMT2 ENSG00000164603	6.13764	1.32325	6.59066	7.88258	4.15757	36.959	2.04642	0.385723	18.8717	5.84331
BMX ENSG00000102010	0.00383454	0.142753	0.291227	0.0760046	0.349142	0.505815	0.727321	0.0791906	0.823015	1.57981
BNC2 ENSG00000173068	23.2611	2.81149	5.82765	11.507	32.7349	3.87225	94.4998	0.773606	13.042	52.2603
BNIP1 ENSG00000113734	1.61815	92.2181	0.877325	1.60265	68.8275	3.93572	39.428	4.58095	6.96335	29.2094
BNIP2 ENSG00000140299	2.99998	9.03457	39.9126	112.132	21.8696	43.9008	7.47105	1.53985	4.3323	6.08944
BNIP3 ENSG00000176171	143.539	41.9136	137.682	13.4954	369.134	2.71228	0.0763329	24.0696	77.9366	30.5911
BNIP3L ENSG00000104765	1.3184	22.2416	8.85991	144.955	0.455897	13.436	35.808	47.7217	2.57611	0.105047
BNIPL ENSG00000163141	0.713222	11.7535	0.00164997	1.23789	5.06296	7.56241	5.4409	0.234616	0.735581	0.734688
BOC ENSG00000144857	228.937	102.818	316.405	16.3796	33.9088	18.7185	1.20625	3.1755	6.75001	145.715
BOD1 ENSG00000145919	735.258	2.08984	72.2625	21.8992	239.754	84.5078	42.4818	0.690431	236.689	219.696
BOD1L1 ENSG00000038219	3.85075	17.6432	22.0098	90.7693	60.3406	1.26046	19.2476	55.5238	6.44756	5.86643
BOD1L2 ENSG00000228075	1.05971	2.78401	0.571507	0.129803	1.04893	0.121546	0.481052	0.886989	3.82555	0.0152172
BOK ENSG00000176720	314.231	102.692	277.667	0.357086	0.702045	15.1203	2.19365	299.348	42.4745	1.30133
BOLA1 ENSG00000178096	157.911	162.462	11.5721	16.6548	65.9877	63.5593	4.58085	5.78419	4.71205	117.251
BOLA2B ENSG00000169627	623.703	171.08	237.891	0.724399	193.811	170.031	175.348	425.416	70.5627	1.7759
BOLA3 ENSG00000163170	4.10494	5.97505	61.2297	319.012	206.398	47.2704	58.858	13.4126	13.8478	15.2076
BOLL ENSG00000152430	0.247427	0.54056	1.82351	0.0196422	1.17285	0.0321258	0.0128552	0.5918	1.40494	2.30415
BOP1 ENSG00000261236	74.5621	25.6723	48.0929	51.0732	18.0593	100.085	6.17017	109.673	13.2701	11.6551
BORA ENSG00000136122	7.16353	1.80503	1.76357	2.55358	0.381653	6.89942	10.8128	3.74892	0.00125015	22.8801
BORCS5 ENSG00000165714	6.19311	4.85569	4.35548	2.04967	2.9415	0.73487	0.240475	59.0148	3.17469	1.77991
BORCS6 ENSG00000196544	1.96125	8.26366	102.197	0.0175499	16.7071	7.58514	7.33066	66.0512	202.327	12.4288
BORCS7 ENSG00000166275	62.9475	140.691	6.79961	5.7432	52.0705	27.6644	26.6358	0.304393	116.731	89.2187
BORCS8 ENSG00000254901	27.5253	150.923	97.1576	44.8996	177.173	47.064	0.374116	42.3292	91.0797	104.229
BORCS8-MEF2B ENSG00000064489	8.25753	1.04045	0.0431928	4.16918	0.543058	0.825379	1.06876	0.214341	1.9075	1.19063
BPGM ENSG00000172331	0.458089	0.285684	2.28119	1.01154	2.17806	11.0522	15.4833	77.3941	2.96801	5.45296
BPHL ENSG00000137274	108.376	13.914	15.7182	8.95737	10.2015	106.782	76.6152	32.8706	8.43936	26.5317
BPI ENSG00000101425	2.13399	2.47047	2.52715	6.04946	1.6347	0.977373	8.22062	1.07109	2.40856	18.072
BPIFB1 ENSG00000125999	0.541689	2.04038	0.0792137	3.16552	2.20265	0.522628	1.45802	3.4078	0.828778	0.416219
BPIFB2 ENSG00000078898	256.111	3.77034	1.24174	298.618	2.73052	68.4403	76.3675	4.89098	4.98298	1.11684
BPNT1 ENSG00000162813	40.4189	2.40244	6.41524	7.12654	79.9989	59.5282	24.6839	1.39785	1.03089	2.64716
BPTF ENSG00000171634	12.1449	185.568	34.7498	123.449	8.78671	0.00239725	9.47548	10.3263	31.2321	29.2885
BRAF ENSG00000157764	3.36443	2.38871	1.04529	0.881055	62.5767	4.67759	69.1849	8.6428	9.76559	1.17942
BRAP ENSG00000089234	10.2307	88.4433	193.763	139.454	0.0739724	5.38037	0.21218	48.5662	177.914	5.81391
BRAT1 ENSG00000106009	5.27278	350.211	501.299	1.48528	173.659	361.934	289.056	368.072	1.5545	167.527
BRCA1 ENSG00000012048	11.7764	4.73094	7.32133	11.4004	60.5441	24.8147	0.413511	1.26894	0.11645	51.0168
BRCA2 ENSG00000139618	2.65448	4.30716	14.091	0.0442414	7.17207e-06	0.00012453	0.229679	1.73546	14.5087	28.3966
BRCC3 ENSG00000185515	27.8114	0.743022	1.8636	0.0967963	120.94	4.73728	7.128	11.5677	21.6781	30.6942
BRD1 ENSG00000100425	0.438152	8.00947	1.48108	190.935	1.3386	2.17099	47.7365	67.1245	6.31641	1.94934
BRD2 ENSG00000204256	747.026	740.472	84.4067	1033.47	1446.24	861.146	530.296	849.038	1155.73	490.876
BRD3 ENSG00000169925	8.27304	93.2163	8.3735	356.386	25.8745	43.3967	0.514708	1.00341	7.68649	2.50075
BRD4 ENSG00000141867	91.8588	593.833	664.704	70.1223	296.845	10.8959	76.9598	54.8401	0.174107	133.777
BRD7 ENSG00000166164	4.2542	13.6319	5.3461	74.1854	40.1713	41.1978	99.0434	118.128	143.096	120.093
BRD8 ENSG00000112983	339.021	322.619	60.0392	528.87	0.063524	8.62846	17.0118	21.8277	36.1813	52.1768
BRD9 ENSG00000028310	24.8132	15.2754	105.682	161.939	252.011	138.429	16.5124	513.823	6.61907	17.2139
BRDT ENSG00000137948	1.73484	4.56771	3.15788	1.21267	1.81437	3.46548	4.33396	0.845243	0.512336	0.600829
BRE ENSG00000158019	141.764	94.2178	6.9497	25.8983	2.7025	0.0370356	133.904	12.7366	107.949	53.8892
BRF1 ENSG00000185024	275.069	188.874	106.501	121.959	153.912	224.579	138.942	120.916	18.5255	6.17564
BRF2 ENSG00000104221	11.1559	30.8486	14.5969	55.8131	44.502	15.541	8.58985	90.051	44.1416	14.7022
BRI3 ENSG00000164713	705.93	1026.28	1677.32	317.692	1114.19	645.171	285.695	273.696	107.922	318.34
BRI3BP ENSG00000184992	1.69285	0.343316	33.6977	8.96007	87.582	4.0148	8.24428	0.507214	0.145934	0.373138
BRICD5 ENSG00000182685	1.91372	1.48009	2.70295	80.6372	13.4929	61.0438	4.49485	95.2221	3.73713	2.71048
BRINP1 ENSG00000078725	0.173821	14.8141	1.5858	4.85765	7.33621	0.929514	5.19381	1.56414	1.13295	5.3224
BRINP3 ENSG00000162670	1.69666	0.510294	2.59191	0.147051	1.75132	0.0533704	0.177696	0.0476991	4.13334	1.09268
BRIP1 ENSG00000136492	0.639517	0.0209348	6.3704	0.0490762	2.25137	0.270751	2.46855	0.147024	0.0502737	0.571092
BRIX1 ENSG00000113460	0.000152219	13.4621	0.794166	0.0980102	8.91056	35.3059	0.354497	0.282824	4.37558	2.06691
BRK1 ENSG00000254999	851.885	199.567	470.898	185.783	178.311	17.1999	397.248	34.7257	127.362	155.447
BRMS1 ENSG00000174744	209.535	184.491	113.213	10.9841	56.1716	32.8271	193.942	7.65132	297.894	71.2505
BRMS1L ENSG00000100916	2.13102	6.25133	1.09261	2.41447	0.346189	1.83231	0.973874	1.31755	9.71709	2.43947
BROX ENSG00000162819	52.8365	0.603107	18.2524	0.499302	11.5135	55.879	0.0839242	21.9916	55.3343	14.166
BRPF1 ENSG00000156983	9.94666	10.4382	62.0134	11.7743	17.4308	3.94283	8.13126	51.6816	6.80169	7.89395
BRPF3 ENSG00000096070	76.6499	1.18882	1.55426	83.5098	186.098	38.6248	364.676	4.91148	18.8355	14.0602
BRS3 ENSG00000102239	0.444056	0.881586	1.73436	0.50425	0.804841	0.00851402	0.872663	2.51207	0.0353734	0.387294
BRSK1 ENSG00000160469	67.3508	25.3725	51.9671	0.201245	8.64775	62.8773	0.122349	39.9688	2.53791	19.0509
BRSK2 ENSG00000174672	6.36301	1.47886	5.63756	0.525182	129.699	0.930055	16.677	1.00838	7.90925	0.465644
BRWD1 ENSG00000185658	1.93676	3.8962	74.9106	53.9757	28.2014	55.1094	23.6975	11.1632	95.3029	25.2492
BRWD3 ENSG00000165288	19.6857	3.49883	0.906486	75.7942	1.67741	4.41612	0.313404	7.19206	2.47366	0.21568
BSCL2 ENSG00000168000	4.56401	4.42812	1.25223	11.5773	4.21552	2.29263	5.43453	0.281736	8.39597	3.66789
BSDC1 ENSG00000160058	18.1549	14.7612	221.45	144.307	76.0872	341.108	129.081	3.45463	57.0407	9.2237
BSG ENSG00000172270	908.072	2120.96	1494.67	456.786	617.298	1077.84	462.753	1256.45	286.466	337.727
BSN ENSG00000164061	4.06587	0.18659	2.62076	0.977972	3.34224	0.21407	1.25188	0.248127	1.86433	3.33976
BSPRY ENSG00000119411	84.6509	28.869	0.0804022	116.438	128.936	8.94804	25.0887	24.8101	2.12673	13.931
BST1 ENSG00000109743	1.38997	2.8201	0.397722	2.18715	0.326934	17.5451	20.7516	0.455768	29.3773	0.396899
BST2 ENSG00000130303	13.321	4.20274	1171.03	4.06159	2.38323	1.68653	12.8195	586.142	19.8275	214.038
BTAF1 ENSG00000095564	0.371777	41.7979	3.21652	1.35127	0.496365	1.56863	42.3259	5.1302	2.61548	8.87313
BTBD1 ENSG00000064726	17.7177	3.28329	12.1283	58.9836	12.6279	28.9501	76.504	193.577	85.313	0.273628
BTBD10 ENSG00000148925	1.74948	4.68168	6.00026	16.3972	20.0106	19.8807	4.20311	1.77179	4.18107	2.41444
BTBD11 ENSG00000151136	7.48354	5.76718	3.09603	68.4063	35.0723	11.3406	3.8744	0.0658889	88.4976	4.84245
BTBD16 ENSG00000138152	0.232364	0.734073	2.05743	14.885	2.71498	0.648748	0.407345	7.94058	1.6519	2.03547
BTBD18 ENSG00000233436	0.146904	0.00474408	3.80417	2.20312	1.53225	1.37448	0.132616	0.545293	2.91673	4.98914
BTBD19 ENSG00000222009	3.21308	0.0744248	0.0677256	0.258005	1.0374	3.28207	0.283682	1.42844	0.192835	2.24353
BTBD2 ENSG00000133243	389.266	988.543	421.372	100.541	48.9743	370.341	894.826	435.317	37.9233	61.9836
BTBD3 ENSG00000132640	3.76489	6.04864	51.7704	3.43916	13.4471	0.736754	4.32904	296.441	1.44792	18.5377
BTBD6 ENSG00000184887	68.1214	226.381	409.543	173.322	303.334	71.9417	126.286	14.0107	2.82636	0.273878
BTBD7 ENSG00000011114	4.42537	127.406	0.00684102	290.104	2.35765	1.17012	3.55351	0.753341	3.33263	86.8764
BTBD8 ENSG00000189195	0.0306748	3.46195	6.13805	4.6834	7.27629	1.29724	0.123085	2.50234	10.4455	14.8864
BTBD9 ENSG00000183826	27.7363	9.21126	28.1731	2.05807	10.7633	1.50586	80.4611	46.8223	4.32803	22.3008
BTC ENSG00000174808	5.02018	0.346275	0.0671013	0.448332	0.988063	1.65172	0.46089	3.12266	8.02552	16.0257
BTD ENSG00000169814	24.8367	177.14	146.747	22.0624	76.4573	37.791	237.193	30.3755	98.1832	125.214
BTF3 ENSG00000145741	14.5989	159.717	288.341	31.2297	232.391	161.909	254.487	455.222	43.2572	169.999
BTF3L4 ENSG00000134717	4.54551	15.5809	1.17375	16.7313	108.706	134.183	33.275	2.95254	44.3133	2.28721
BTG1 ENSG00000133639	20.5253	48.4713	72.7541	194.939	21.3631	14.757	25.217	360.49	8.70062	97.3121
BTG2 ENSG00000159388	1.42214	0.120107	379.565	3.5461	39.3482	18.0319	4.51662	378.328	1519.57	212.803
BTG3 ENSG00000154640	1.12845	0.267859	6.15237	44.8305	42.5492	0.801405	2.66593	0.667718	0.318387	0.0873462
BTG4 ENSG00000137707	1.10145	0.297356	0.595025	1.44715	0.161481	0.174682	1.13017	0.15576	1.70734	2.46716
BTK ENSG00000010671	0.117822	6.1576	1.17164	15.2208	2.61118	1.17181	0.529826	1.23637	1.7053	1.08022
BTLA ENSG00000186265	1.4236	0.868722	1.62521	1.25393	0.28443	0.885202	0.0877252	0.280431	1.88039	2.95289
BTN2A1 ENSG00000112763	51.4704	5.85345	0.240414	1.76001	11.0505	15.5459	4.24251	13.4162	2.18302	12.1092
BTN2A2 ENSG00000124508	2.53657	18.931	7.55126	23.5591	3.51657	0.208214	44.6536	1.88191	1.31443	3.20569
BTN3A1 ENSG00000026950	42.9501	5.22794	19.4387	10.3756	190.203	78.8554	4.16334	6.36649	0.583501	67.8792
BTN3A2 ENSG00000186470	49.8016	2.16998	16.6819	8.33969	1.9607	0.0370248	3.34748	1.73085	5.99057	12.7792
BTN3A3 ENSG00000111801	1.02103	8.89278	7.46428	36.5786	1.73065	0.296955	12.7312	6.56721	3.04479	7.33863
BTNL8 ENSG00000113303	0.275756	1.6349	1.23198	0.0280227	0.886758	0.00401411	0.144483	0.0890687	0.112584	0.0756641
BTNL9 ENSG00000165810	2.85126	1.33385	27.9821	0.37074	1.82904	1.29892	0.319024	6.58678	5.01643	0.0312209
BTRC ENSG00000166167	67.1527	17.1525	1.55911	9.04941	43.4503	49.2173	68.2994	0.604858	58.8096	9.06789
BUB1 ENSG00000169679	0.886092	0.27041	0.0128334	5.20942	0.851452	0.146859	1.04548	0.0116309	0.525287	0.00127143
BUB1B ENSG00000156970	0.50862	1.04539	1.5722	1.05587	0.522402	0.302667	0.170274	5.14	0.759242	0.696011
BUB3 ENSG00000154473	10.2414	8.9535	1.21396	32.1194	6.23149	6.63599	1.07057	66.9172	1.03714	18.0074
BUD13 ENSG00000137656	0.16382	47.5437	3.96703	9.13872	14.4926	3.09816	0.843297	2.89152	13.1791	4.90645
BUD31 ENSG00000106245	323.025	618.836	68.5309	619.197	305.437	129.2	58.8948	43.0371	304.124	547.576
BVES ENSG00000112276	65.4763	7.48553	0.841077	1.34822	3.70772	1.86767	9.90807	4.1119	17.0011	1.94675
BYSL ENSG00000112578	217.461	113.53	0.594125	0.8496	0.280029	4.23829	2.80691	6.3803	3.77096	0.0079677
BZW1 ENSG00000082153	5.73591	11.6518	35.2476	20.7819	72.7802	84.4412	1.93477	27.4904	170.037	50.5941
BZW2 ENSG00000136261	0.534052	23.2241	1.15942	1.81275	32.1809	27.0935	10.3735	12.6493	5.867	45.5206
C10orf10 ENSG00000165507	254.194	3.59079	97.7744	8.41659	0.681125	93.422	0.799233	105.723	48.5046	5.72439
C10orf107 ENSG00000183346	3.9532	6.22161	1.61318	0.65335	28.0644	3.00024	0.362267	5.75058	9.41308	8.97222
C10orf11 ENSG00000148655	59.3909	37.8414	4.76912	1.20712	15.3597	89.3004	68.0213	131.555	49.6469	8.00531
C10orf128 ENSG00000204161	3.66985	2.06684	6.77296	1.76673	2.66091	4.83873	0.670333	4.02199	3.85105	1.76049
C10orf2 ENSG00000107815	19.6689	20.6352	100.647	1.18045	7.72178	20.6613	20.9459	14.9947	1.27922	3.43148
C10orf35 ENSG00000171224	1.38385	32.3285	28.9059	2.37306	1.4571	5.60213	9.32771	42.344	73.6198	3.88203
C10orf53 ENSG00000178645	1.1783	3.3285	0.583291	0.0426103	0.0677232	1.38789	0.338478	0.147386	1.20968	1.32991
C10orf54 ENSG00000107738	130.43	3.17185	404.759	3.37692	19.0233	186.983	25.7645	246.908	1.01385	99.7162
C10orf55 ENSG00000222047	1.5452	2.00823	2.10301	3.78475	1.12929	0.322019	2.49341	0.880187	0.267832	0.744268
C10orf76 ENSG00000120029	407.473	7.90489	2.4703	54.2215	45.9271	4.73294	238.764	11.3104	0.565406	17.9206
C10orf88 ENSG00000119965	0.267157	0.446569	2.86112	1.30925	5.82771	2.8256	30.6479	18.8925	22.5639	0.0120969
C10orf95 ENSG00000120055	1.59392	3.74295	8.38317	3.1553	0.672653	21.9061	5.33735	1.3709	0.0616878	0.681605
C10orf99 ENSG00000188373	0.100125	0.0697689	0.124879	0.473632	2.03259	1.98062	1.66936	0.0196045	1.77474	0.801837
C11orf1 ENSG00000137720	16.7989	1.93178	11.1647	96.5769	110.928	5.86657	8.68542	124.197	2.0281	18.4438
C11orf16 ENSG00000176029	3.23373	0.348077	0.0932415	0.865173	10.3415	0.739534	1.44711	0.11977	3.55457	0.503711
C11orf21 ENSG00000110665	0.670679	0.140413	1.42504	0.420389	0.640149	2.74458	0.0813016	0.116197	1.52793	44.8712
C11orf24 ENSG00000171067	27.5262	226.543	242.107	129.655	162.129	178.228	6.28725	413.68	283.93	10.3423
C11orf31 ENSG00000211450	114.176	122.663	169.689	339.893	202.439	190.878	54.7493	382.086	218.693	116.935
C11orf40 ENSG00000171987	1.14614	0.434219	0.00440467	0.948419	0.727294	0.0361101	0.206529	0.01441	0.406998	0.556181
C11orf45 ENSG00000174370	0.508865	0.104666	1.3322	3.12854	0.455587	0.746713	0.085848	4.83263	0.000225393	7.10312
C11orf49 ENSG00000149179	150.119	97.5534	44.6665	6.71661	164.642	0.662167	1.31999	72.7135	80.4285	23.2408
C11orf52 ENSG00000149300	0.985258	1.2768	0.0621989	0.90178	1.12341	3.35662	0.102709	1.85207	0.119246	0.00121591
C11orf54 ENSG00000182919	34.6317	13.4093	4.84638	63.4964	27.7076	0.991446	105.97	3.3517	29.1175	20.7248
C11orf57 ENSG00000150776	127.049	1.23561	1.90731	43.0584	3.45888	5.93695	17.5921	1.20236	3.51524	21.7763
C11orf58 ENSG00000110696	20.6652	71.0949	43.6947	68.8014	392.621	151.656	28.6649	75.3155	117.836	84.9867
C11orf63 ENSG00000109944	1.01413	4.09165	10.2907	1.30816	0.0884801	2.72145	11.9641	0.202179	6.31873	4.24018
C11orf65 ENSG00000166323	0.0598641	0.280879	0.585477	1.01743	0.850148	10.8896	1.42511	0.164914	0.4342	0.224713
C11orf68 ENSG00000175573	132.876	202.806	224.093	1.34775	1.88213	40.3059	186.606	222.094	10.3125	29.3641
C11orf70 ENSG00000137691	1.06513	2.08596	3.93609	3.88515	1.48057	4.9775	2.29776	17.0285	6.74098e-05	0.824193
C11orf71 ENSG00000180425	12.8348	32.4622	3.61116	0.182744	6.81761	0.669804	2.68681	3.1298	97.748	17.638
C11orf74 ENSG00000166352	0.782876	1.44628	0.896433	1.24949	32.0624	1.61614	9.67872	1.91677	4.18592	1.94643
C11orf80 ENSG00000173715	8.77217	21.1511	0.685669	66.5084	2.50107	5.93748	19.3978	7.48863	7.9635	1.37768
C11orf84 ENSG00000168005	33.9847	1.33514	2.66065	0.252866	3.65744	3.83925	1.63916	0.953853	32.7375	10.067
C11orf87 ENSG00000185742	1.83456	0.233892	1.25355	0.212028	0.999094	0.989895	0.283599	0.120861	0.168098	13.2898
C11orf88 ENSG00000183644	0.234318	0.5215	1.21986	0.661329	0.658939	1.44501	1.08328	0.0762384	0.646073	0.464735
C11orf95 ENSG00000188070	294.717	7.02872	4.86183	49.4176	115.622	0.601348	4.30105	2.38402	1.54502	60.0561
C11orf96 ENSG00000187479	2000.18	15.8906	1548.74	282.758	3.01009	2.57085	254.66	811.395	287.601	654.766
C11orf98 ENSG00000278615	1.58832	2.91465	1.4864	17.5341	0.366533	2.18778	1.41484	0.554891	4.64743	6.59084
C12orf10 ENSG00000139637	150.876	13.9546	53.317	0.0923707	71.4058	43.9612	4.65773	247.494	241.549	21.0232
C12orf29 ENSG00000133641	2.74329	5.40374	34.4156	10.9666	5.02155	6.0506	9.50767	0.951633	6.55714	22.713
C12orf4 ENSG00000047621	30.0189	7.1673	18.6901	60.1587	32.6409	0.0169483	30.6564	13.9551	0.7496	1.06234
C12orf40 ENSG00000180116	0.0774376	1.73021	0.62068	0.375647	0.243786	2.66627	0.369404	0.196627	0.340546	0.530269
C12orf42 ENSG00000179088	0.769737	1.61446	0.236948	0.194504	0.596587	0.749397	0.000119196	0.423229	0.176932	0.315676
C12orf43 ENSG00000157895	32.2482	2.19401	80.8073	186.255	38.8575	59.66	4.34119	10.7433	114.586	4.0628
C12orf45 ENSG00000151131	10.2388	49.6018	34.3833	0.350788	2.98516	9.27776	50.2357	11.6474	0.903556	1.29497
C12orf49 ENSG00000111412	21.7881	46.9897	22.8616	24.6788	1.93342	0.0123503	24.4837	0.196316	2.52109	1.58908
C12orf50 ENSG00000165805	1.0562	1.51557	0.000149389	1.29484	3.96414	0.733931	2.35601	0.00943755	0.413959	1.12081
C12orf54 ENSG00000177627	0.408411	0.784973	0.394766	0.000686176	0.290257	2.39437	2.83523	0.353618	0.431403	1.18021
C12orf56 ENSG00000185306	2.08966	22.2463	0.26876	2.48572	3.0391	8.67582	11.2779	0.0948452	3.86584	10.2391
C12orf57 ENSG00000111678	934.818	621.062	2406.61	363.344	272.153	71.149	1184.95	1307.74	671.429	272.635
C12orf60 ENSG00000182993	2.71278	26.2556	5.74934	3.11772	12.104	2.06436	0.197709	15.2979	5.6565	5.36982
C12orf65 ENSG00000130921	86.0804	14.2833	34.3266	59.6329	10.9762	6.42662	66.9833	27.088	10.8677	1.83481
C12orf66 ENSG00000174206	2.14733	0.0719626	1.69215	0.847758	1.26601	6.06067	13.3122	42.24	0.98722	0.39723
C12orf71 ENSG00000214700	0.495088	1.35325	0.0271612	0.0851121	1.71906	1.11061	3.46996	1.19621	2.20226	0.438782
C12orf73 ENSG00000204954	3.32336	3.73554	8.56648	9.52283	32.8059	23.0788	29.9484	10.222	12.2114	100.738
C12orf75 ENSG00000235162	5.36866	9.06559	97.7673	18.2998	3.84643	7.24444	0.0019786	4.3932	2.19265	3.48175
C12orf76 ENSG00000174456	4.94251	21.8382	49.8278	5.44624	23.7081	2.11906	164.63	7.03992	5.75709	108.241
C14orf1 ENSG00000133935	616.924	325.246	191.301	331.128	382.063	95.4755	365.947	151.415	161.385	36.6937
C14orf105 ENSG00000100557	2.51565	2.67917	4.29464	1.64708	0.673245	1.48376	3.25159	1.59186	1.73657	0.547706
C14orf119 ENSG00000179933	11.7973	3.1407	1.11937	27.55	5.91207	93.7742	6.7678	6.2014	20.77	16.3589
C14orf132 ENSG00000227051	4.21937	7.22294	12.607	2.84671	0.466217	6.2085	1.28327	3.96152	1.27654	29.0861
C14orf142 ENSG00000170270	0.905438	24.3867	1.78873	23.1061	0.902138	0.0935525	1.1663	0.866048	9.80403	13.4133
C14orf159 ENSG00000133943	136.337	10.6797	0.557361	44.9283	11.6605	0.931317	108.492	16.2596	25.5346	1.76659
C14orf166 ENSG00000087302	263.909	1.64545	47.0062	118.301	130.897	35.5553	170.301	0.52115	121.099	211.035
C14orf169 ENSG00000170468	3.56634	3.98752	11.379	4.237	34.0028	9.23477	4.64914	51.9418	2.18356	1.76217
C14orf180 ENSG00000184601	1.04329	0.904331	0.481449	9.93557	0.813201	1.00889	1.80885	0.608663	0.81441	0.129515
C14orf2 ENSG00000156411	1340.13	1.79081	10.2168	327.393	718.232	391.522	1477.36	241.814	10.8797	980.575
C14orf28 ENSG00000179476	0.42766	1.08421	13.9838	2.62405	2.31282	0.0542974	0.0175059	6.14547	1.47633	5.13478
C14orf37 ENSG00000139971	1.28534	7.95073	0.0979519	1.00239	0.10894	7.89751	0.215582	1.35269	2.18194	0.93136
C14orf39 ENSG00000179008	0.70891	0.754891	0.983968	0.342191	0.614802	7.62976	0.776707	1.94533	2.25085	2.26605
C14orf79 ENSG00000140104	35.7899	65.2938	44.136	5.65008	33.8354	26.0091	26.43	8.80767	92.4027	97.4473
C14orf80 ENSG00000185347	16.56	1.39255	10.2933	4.82076	2.21206	2.05701	1.50928	59.0407	4.06573	0.233647
C14orf93 ENSG00000100802	9.16475	0.542015	3.13677	6.90617	62.7633	13.1434	93.9494	3.78155	1.35706	16.0847
C15orf39 ENSG00000167173	132.122	14.2133	6.49283	4.18166	65.8191	2.6822	15.8365	55.7724	60.7162	18.0557
C15orf40 ENSG00000169609	147.131	6.92262	4.13539	12.0343	0.345607	1.37206	204.157	5.08048	138.525	4.15046
C15orf41 ENSG00000186073	2.69151	0.423486	11.1067	8.98311	3.74865	0.626224	0.198174	2.77552	1.00288	13.2492
C15orf48 ENSG00000166920	0.680049	0.622891	5.97751	1.31016	22.2718	102.02	4.22538	2.55642	8.46665	40.2122
C15orf52 ENSG00000188549	265.219	29.9141	27.301	15.5854	71.7545	5.18884	63.6254	1.86788	39.8172	73.2202
C15orf53 ENSG00000175779	5.93651	0.533964	1.38286	0.922386	1.13517	0.345801	0.0434043	0.539754	0.250416	1.54301
C15orf57 ENSG00000128891	121.38	0.0397807	0.726942	2.62851	20.7922	9.12604	10.1197	80.3179	1.30087	1.9512
C15orf59 ENSG00000205363	38.3674	0.852239	63.2405	6.72234	9.40841	23.0276	1.27261	57.3809	50.2718	13.8342
C15orf61 ENSG00000189227	2.17644	10.8881	6.4662	38.9881	8.55273	8.5686	35.569	156.116	20.7916	19.2061
C15orf62 ENSG00000188277	1.11821	2.04186	0.308116	0.191588	0.035468	0.00205283	2.04149	0.576557	0.0650934	1.54897
C15orf65 ENSG00000261652	13.2396	2.44447	1.67066	1.19334	2.28653	1.4477	1.10414	0.0144336	0.468225	2.83157
C16orf13 ENSG00000130731	247.281	618.657	520.835	627.326	43.4422	221.714	36.3637	59.1744	2.09385	57.5332
C16orf45 ENSG00000166780	10.8355	0.9422	117.326	25.3245	2.22198	3.42213	7.93149	3.22115	0.375913	44.5044
C16orf46 ENSG00000166455	0.992824	1.26644	0.368193	2.09997	0.692283	0.0777314	2.04203	3.58219	1.76733	0.289271
C16orf52 ENSG00000185716	1.44806	14.3711	4.75112	74.8127	58.8221	2.01238	0.561224	2.10715	8.70841	0.751257
C16orf54 ENSG00000185905	0.00225077	0.111521	6.27226	0.332017	1.09398	1.78917	0.498594	14.4819	0.268985	7.14256
C16orf58 ENSG00000140688	1295.21	648.175	4.12783	248.258	463.829	152.722	121.846	0.724009	9.90148	398.663
C16orf59 ENSG00000162062	21.96	46.0283	2.67305	6.79076	3.67161	17.5551	0.370985	3.27224	2.31763	6.14508
C16orf62 ENSG00000103544	26.8004	145.098	130.331	37.0716	56.8099	3.70644	92.8757	6.99763	25.6567	105.799
C16orf70 ENSG00000125149	129.613	290.472	3.92533	19.1741	143.216	91.6075	177.253	1.90412	68.6059	0.776739
C16orf71 ENSG00000166246	15.7654	0.0255922	0.029246	2.92014	4.0612	19.1056	0.581499	3.1684	0.00973594	7.27132
C16orf72 ENSG00000182831	0.256857	4.63502	3.26005	5.40364	2.1408	20.652	1.44805	44.619	31.2582	0.316794
C16orf74 ENSG00000154102	26.9472	3.49483	19.3456	1.49866	12.9516	3.85048	111.736	4.5742	3.46352	79.9046
C16orf78 ENSG00000166152	0.0921631	4.34085	0.739606	0.280391	0.451717	0.0715829	1.21736	0.587471	2.83136	0.0803074
C16orf86 ENSG00000159761	4.64425	0.455169	5.20165	0.356152	1.02168	0.365332	1.7639	3.33259	56.4855	6.12436
C16orf87 ENSG00000155330	0.991495	3.04116	2.01524	0.929364	10.4415	26.8795	0.761186	8.99204	1.4989	0.127084
C16orf89 ENSG00000153446	287.972	0.37539	51.69	17.9843	25.5975	14.8891	0.958191	75.7854	2.74908	12.2599
C16orf91 ENSG00000174109	19.1136	10.537	2.46722	5.41854	32.9699	26.0437	13.3616	34.8482	0.927299	105.602
C16orf95 ENSG00000260456	2.13936	1.07954	1.58543	0.502422	1.03744	0.676249	0.10719	4.91677	0.60601	1.78782
C17orf107 ENSG00000205710	24.4964	17.0749	29.0776	1.69477	4.66644	1.5042	1.33213	12.8817	48.6712	37.1306
C17orf49 ENSG00000258315	4.43887	0.728694	1.73942	0.133018	2.47753	0.791056	19.126	6.77456e-05	8.65886	25.7681
C17orf50 ENSG00000270806	0.546237	0.425478	1.21908	0.478233	0.0982003	4.42935	3.1268	2.2858	0.747261	1.28862
C17orf51 ENSG00000212719	1.74872	3.85959	20.3879	1.56454	3.03189	33.522	16.9768	6.02532	29.5459	8.566
C17orf53 ENSG00000125319	2.55911	0.0860035	0.763548	3.69117	7.80132	0.04761	0.696111	0.446608	1.65928	0.0255523
C17orf58 ENSG00000186665	3.16246	1.75745	8.2164	40.8885	1.44807	3.34733	3.95556	0.907327	8.81104	0.872963
C17orf62 ENSG00000178927	153.175	495.047	93.1526	218.404	29.8683	328.926	22.3516	181.068	1.43976	10.5733
C17orf64 ENSG00000141371	2.67559	0.712455	0.0362263	0.826352	0.750021	1.66333	1.12444	0.273954	0.0293492	0.265584
C17orf67 ENSG00000214226	0.806746	7.07176	21.3432	10.2768	11.8287	2.451	1.62915	0.379001	2.19241	0.000274077
C17orf75 ENSG00000108666	7.11655	0.468797	4.46124	46.7673	37.151	11.2052	56.3269	11.6723	0.948306	4.57737
C17orf78 ENSG00000278505	0.697368	4.97424	0.229718	0.0794083	1.14028	0.085969	0.179478	0.0178709	0.0118206	0.001419
C17orf80 ENSG00000141219	8.22907	8.02266	64.8004	159.193	31.5087	46.7197	2.43403	9.67356	4.91566	56.7344
C17orf89 ENSG00000224877	571.045	115.367	374.399	225.94	209.365	114.873	70.3908	3.31847	88.9558	2.42282
C17orf96 ENSG00000273604	21.2146	4.29999	1.63772	0.101014	1.60063	1.41022	15.1681	0.068704	2.25072	1.91159
C17orf97 ENSG00000187624	1.47154	13.5828	20.939	15.8891	3.68181	2.6583	0.828667	0.0913123	46.4371	6.98093
C17orf99 ENSG00000187997	1.04333	0.222817	1.82218	1.80005	0.0293643	0.433349	1.00396	0.513339	0.797816	0.612181
C18orf21 ENSG00000141428	1.10843	23.725	1.31136	20.4383	32.6891	14.1035	19.4247	2.40976	16.2214	2.26036
C18orf25 ENSG00000152242	6.63972	7.47147	1.76882	2.10048	40.8251	25.0989	18.2469	54.1312	8.83384	6.64509
C18orf32 ENSG00000177576	0.0862789	65.4315	60.686	4.93481	7.42766	58.9179	0.601936	3.2345	33.1726	94.5806
C18orf54 ENSG00000166845	0.0970923	2.47034	2.25763	0.343951	2.07131	1.19914	0.0906121	2.85066	0.00304577	0.517442
C18orf63 ENSG00000206043	1.27788	1.82304	0.584188	0.438026	0.0688604	0.265113	0.79034	1.03402	0.342225	1.55339
C18orf8 ENSG00000141452	7.62107	51.1152	13.326	36.1472	10.4255	66.0407	44.4284	21.6725	12.7952	46.1457
C19orf12 ENSG00000131943	511.833	146.714	59.5519	32.6048	14.2154	29.9492	510.332	12.5415	63.779	166.231
C19orf18 ENSG00000177025	23.5166	10.5427	68.7622	22.1128	14.1099	106.874	5.1394	16.5837	12.4455	6.50082
C19orf24 ENSG00000228300	19.7335	211.581	340.065	211.057	118.14	319.075	30.2295	490.005	18.9536	353.523
C19orf25 ENSG00000119559	257.854	407.211	18.4755	1.19328	127.623	10.2994	11.9162	200.794	178.059	10.6881
C19orf33 ENSG00000167644	3.42022	7.75789	3.86709	51.0947	19.3509	14.3518	0.0509434	3.41821	62.7534	25.4979
C19orf35 ENSG00000188305	0.334544	0.0310253	6.16546	2.04911	0.655058	9.82448	0.00326681	0.0135624	1.7323	0.648701
C19orf38 ENSG00000214212	1.97976	5.39706	29.8985	16.0514	0.305509	8.58729	0.339809	0.456059	6.31009	1.0701
C19orf43 ENSG00000123144	598.536	112.514	29.4391	290.403	519.957	375.461	419.506	413.993	342.769	542.274
C19orf44 ENSG00000105072	27.1932	58.5026	19.6673	1.92389	1.12715	25.814	0.127497	17.6396	0.927164	67.3916
C19orf45 ENSG00000198723	20.2684	9.89473	4.0037	0.352317	1.82737	0.029238	0.408417	4.15708	0.709288	1.49949
C19orf47 ENSG00000160392	85.0023	152.681	0.745873	3.81014	2.42917	11.633	0.082082	57.3743	1.18403	4.82404
C19orf48 ENSG00000167747	238.518	725.256	937.186	502.474	37.2738	267.277	246.611	170.248	58.3895	85.4401
C19orf52 ENSG00000142444	8.3548	93.8416	74.6261	2.55127	168.085	8.90204	19.1164	6.21167	13.3306	5.29345
C19orf53 ENSG00000104979	431.853	243.388	323.852	456.405	156.483	252.63	273.322	73.8463	41.4368	1269.04
C19orf54 ENSG00000188493	126.958	142.577	9.56082	12.0676	1.44229	32.8075	29.9897	12.2793	14.649	5.40765
C19orf57 ENSG00000132016	5.91475	1.03145	1.1304	3.07472	0.00841436	2.13708	12.123	21.4166	9.92806	3.6513
C19orf60 ENSG00000006015	58.5792	40.4526	168.913	116.244	19.2041	200.388	88.56	575.809	35.7247	107.946
C19orf66 ENSG00000130813	66.5392	37.0322	133.205	4.47821	1.36505	77.5076	28.0416	2.25828	4.46509	70.2042
C19orf68 ENSG00000185453	22.1663	10.7508	53.9348	10.8978	0.771588	14.4148	4.09175	4.37818	15.7481	1.97103
C19orf70 ENSG00000174917	159.349	968	1314.07	83.2629	222.396	183.901	34.7616	838.445	434.168	47.7305
C19orf71 ENSG00000183397	0.16664	0.00860598	1.16015	0.0550967	0.189579	1.39262	0.224315	4.21043	0.217552	1.39591
C19orf73 ENSG00000221916	1.64317	0.488347	0.00914607	14.9626	2.37565	5.6916	2.77376	74.8256	28.5503	3.80525
C19orf81 ENSG00000235034	45.5208	136.712	13.1465	106.905	325.263	7.37863	30.7988	3.68437	3.60481	1.4358
C1D ENSG00000197223	1.11302	19.3677	0.0325763	11.5215	3.38249	1.81933	30.3708	49.3382	20.4136	1.16293
C1GALT1 ENSG00000106392	1.31917	1.76814	1.19343	35.5871	5.46994	2.97052	8.3579	40.5126	12.7282	7.53926
C1GALT1C1 ENSG00000171155	0.48975	4.69485	5.35002	2.51095	93.9706	46.1762	9.87205	19.5671	0.121193	3.39715
C1GALT1C1L ENSG00000223658	0.149478	6.19711	10.2113	1.29409	2.46144	2.29205	0.0131537	2.33513	0.0595939	1.38721
C1QA ENSG00000173372	424.044	26.4949	1277.76	22.0107	1.35756	107.928	6.14424	920.479	5.42767	89.0045
C1QB ENSG00000173369	48.9	2.17893	312.189	46.2203	15.646	170	19.1864	727.471	16.265	521.072
C1QBP ENSG00000108561	22.2588	108.873	28.039	315.854	278.735	339.164	220.555	4.58549	121.108	3.52349
C1QC ENSG00000159189	6.92523	7.12832	314.898	17.1891	20.8878	125.177	3.90283	190.357	50.671	172.474
C1QL1 ENSG00000131094	8.56677	1.77901	119.604	8.29701	1.60439	18.8399	0.000303187	4.37009	6.15419	2.19194
C1QL3 ENSG00000165985	1.82983	0.549655	0.122346	0.00908338	0.0995136	0.273407	4.15716	0.18601	0.889177	7.4084
C1QTNF1 ENSG00000173918	313.288	32.5054	302.412	3.41467	3.54576	1.24455	7.43816	78.8697	264.704	6.63521
C1QTNF2 ENSG00000145861	36.372	14.7672	33.8802	0.169302	0.497433	5.98752	15.9135	85.2935	26.0226	0.612108
C1QTNF3 ENSG00000082196	3.84358	6.4145	12.3207	1.34523	31.1882	7.75781	63.9364	6.03377	0.918366	1.57483
C1QTNF4 ENSG00000172247	4.70258	0.71126	41.0801	49.5089	3.36747	0.75488	3.9485	1.40527	5.49242	0.666821
C1QTNF5 ENSG00000223953	0.552388	3.40684	0.507976	0.838789	0.457897	0.121566	0.776266	1.00682	1.25411	0.2937
C1QTNF6 ENSG00000133466	0.936113	6.59596	24.1646	25.4189	41.3857	2.89148	7.77213	24.9102	59.2881	0.303305
C1QTNF7 ENSG00000163145	2.70272	0.508725	6.15077	0.380736	0.0133163	9.97419	0.958284	7.36479	1.07252	6.41004
C1QTNF9 ENSG00000240654	2.94531	0.430538	2.20763	0.725162	0.228878	1.26663	1.85805	0.0235285	0.590938	0.0100344
C1QTNF9B ENSG00000205863	0.0981291	2.86067	0.325655	0.211281	1.02553	2.36693	1.66746	3.54532	0.747953	3.10599
C1QTNF9B-AS1 ENSG00000281899	3.48301	7.21397	3.27679	15.5052	1.12695	62.3788	3.9153	9.21867	55.3939	0.0204328
C1R ENSG00000159403	42.1682	6.59467	5142.1	104.874	9.90652	394.694	207.738	2232.87	27.2177	1562.76
C1RL ENSG00000139178	710.69	4.899	23.0059	2.62913	58.0229	48.9977	98.7981	0.814317	6.1963	61.6903
C1S ENSG00000182326	1335.47	31.5534	424.241	22.4374	143.395	52.3238	140.893	165.355	0.0658746	314.497
C1orf101 ENSG00000179397	0.217518	1.82992	0.00124531	0.0753886	27.0761	0.758486	7.85873e-05	0.120444	1.18189	0.463342
C1orf105 ENSG00000180999	0.00524338	0.324688	1.57113	1.2898	0.17109	0.136083	0.0124045	3.74926e-05	0.13381	1.23906
C1orf106 ENSG00000163362	6.85697	9.0638	0.684545	69.3952	11.3709	2.8594	6.64704	8.39801	3.02601	25.356
C1orf109 ENSG00000116922	4.66138	5.35604	0.0517314	0.555245	0.992701	81.4559	4.77388	12.0161	96.8305	17.3666
C1orf112 ENSG00000000460	0.188143	0.0987646	8.32782	8.74612	20.7833	0.247901	4.5016	0.312422	12.8799	18.1544
C1orf115 ENSG00000162817	14.7961	265.013	127.424	3.59207	232.108	189.344	337.563	9.32498	10.1159	1.23939
C1orf116 ENSG00000182795	2333.26	2281.44	86.4079	1327.07	575.736	432.812	43.8865	21.8013	357.973	331.781
C1orf122 ENSG00000197982	728.647	1026.16	377.186	700.742	222.741	145.797	274.244	41.211	54.06	348.19
C1orf123 ENSG00000162384	595.786	0.55895	11.2543	28.1047	169.872	91.6926	246.757	139.271	4.60318	3.89118
C1orf127 ENSG00000175262	0.0618437	0.116974	2.68178	0.232912	0.0991689	0.0674388	0.926163	0.00112191	0.109835	0.082084
C1orf131 ENSG00000143633	16.2725	10.5122	4.4419	0.0627981	50.2913	9.88647	8.77553	9.37437	8.05952	49.3421
C1orf145 ENSG00000162913	1.15224	5.59859	30.366	0.804073	0.966339	0.0304004	2.86252	2.28274	0.0384966	6.81142
C1orf146 ENSG00000203910	2.14515	3.15192	0.789383	0.197734	0.0139317	0.00546883	1.44277	0.0206921	0.781721	0.431527
C1orf158 ENSG00000157330	0.900885	0.486011	0.387899	0.153133	1.40352	0.0373345	8.28831	0.101695	0.000812498	0.898178
C1orf159 ENSG00000131591	2.89781	4.45441	92.0854	225.289	41.2769	98.1628	21.9585	6.76032	5.3909	1.11697
C1orf162 ENSG00000143110	9.95307	0.0131301	5.37705	9.71431	21.0389	31.1803	9.28185	49.5586	1.45005	1.16391
C1orf167 ENSG00000215910	0.767422	0.739846	0.657145	0.949051	1.31871	37.896	2.15661	0.0256444	0.54784	5.20589
C1orf168 ENSG00000187889	0.703568	34.5529	2.06353	1.85247	0.914185	11.7385	3.61023	0.867919	5.96362	1.29642
C1orf174 ENSG00000198912	25.2778	18.0548	26.0975	0.201545	47.6976	51.6949	44.297	22.178	19.1122	1.51466e-07
C1orf185 ENSG00000204006	1.28762	1.45505	0.779591	0.21336	0.00118959	0.125355	0.220673	0.244994	0.228077	0.0575865
C1orf186 ENSG00000263961	0.362498	1.65092	16.4542	0.0670275	1.02325	2.89305	1.09918	9.64725	13.3057	0.669336
C1orf194 ENSG00000179902	3.09298	0.00308711	1.65397	2.71434	0.423321	12.2377	2.02993	8.12504e-07	3.52194	2.0194
C1orf198 ENSG00000119280	34.3776	60.4924	5.46261	62.4229	94.3484	94.7991	199.162	175.085	163.245	3.4519
C1orf204 ENSG00000188004	15.2956	2.64784	1.78554	8.70271	0.00104565	4.36568	0.711827	2.27484	0.836629	18.0114
C1orf21 ENSG00000116667	326.212	374.338	2.50792	214.922	381.134	16.9931	281.414	125.475	53.4852	115.659
C1orf210 ENSG00000253313	65.7877	104.995	4.85483	5.3745	13.3568	55.8379	103.807	2.05249	3.41693	217.049
C1orf216 ENSG00000142686	7.92003	32.4717	141.273	0.197454	35.2743	9.38397	2.0552	7.3514	6.67108	0.0804116
C1orf226 ENSG00000239887	3.38594	2.9569	0.163493	5.71734	13.3414	6.01999	35.8129	2.0466	6.81303	0.697311
C1orf228 ENSG00000198520	1.03593	2.71432	0.542006	0.316807	0.746189	1.12987	1.949	41.039	1.42705	5.73873
C1orf234 ENSG00000227868	3.72641	2.67278	1.06901	0.155346	4.09252	1.87001	2.13546	0.600936	0.779107	0.974151
C1orf27 ENSG00000157181	11.3421	85.6431	0.495369	0.456742	29.4992	54.5662	2.41305	0.142988	0.969265	1.65075
C1orf35 ENSG00000143793	276.27	104.677	0.0278416	66.4368	138.055	83.2875	195.372	6.58394	0.833575	0.638877
C1orf43 ENSG00000143612	769.719	53.6852	332.292	130.431	705.139	41.3655	84.7847	277.872	10.4663	118.611
C1orf50 ENSG00000164008	4.93914	0.31021	8.9366	1.63986	0.0754659	0.624772	3.44297	3.66952	0.470112	4.54708
C1orf52 ENSG00000162642	19.731	47.4042	2.14756	68.2971	27.8002	75.9386	42.1124	3.96986	1.6718	8.54984
C1orf53 ENSG00000203724	33.0952	15.2096	1.79402	1.0844	0.0461226	21.0064	28.2504	11.9627	9.77443	0.7882
C1orf54 ENSG00000118292	48.6503	0.169416	20.9967	6.28268	0.365786	10.1464	21.7378	3.79572	1.80024	41.7643
C1orf56 ENSG00000143443	21.1668	76.6071	153.637	58.6598	51.6438	60.7284	95.2675	23.2767	1.59976	44.0339
C1orf64 ENSG00000183888	0.180962	0.231539	16.6874	1.92792	2.63365	1.89503	3.1583	0.0332317	0.234557	0.000929028
C1orf74 ENSG00000162757	46.2897	4.46986	1.53742	5.18761	16.1237	3.34185	0.117802	3.13873	72.6646	5.25077
C1orf87 ENSG00000162598	0.511356	0.52273	1.54265	2.31557	0.0770437	0.568725	0.608018	0.0529091	0.0397186	0.355487
C2 ENSG00000166278	21.7126	5.10712	1.70256	99.8763	76.7936	360.276	4.90537	1.32392	7.30962	48.1103
C20orf144 ENSG00000149609	0.00158086	1.41419	1.16806	0.346328	1.30574	3.3823	0.806071	0.383614	3.23824	2.06881
C20orf194 ENSG00000088854	2.9925	23.1266	11.4952	18.1374	1.32334	58.8905	93.959	1.56817	3.88707	1.88785
C20orf196 ENSG00000171984	32.8246	35.2552	0.00607142	3.0667	7.24591	15.1506	11.0209	4.35448	6.86965	6.60651
C20orf24 ENSG00000101084	1.62131	53.5638	22.3072	26.1046	36.5647	107.963	40.8333	8.0944	2.56809	86.9883
C20orf27 ENSG00000101220	94.1847	19.1748	11.5328	0.0188062	4.27299	34.0083	61.3568	272.408	2.71729	416.159
C20orf96 ENSG00000196476	235.57	5.73524	28.3324	6.18621	20.9808	15.5214	49.5976	47.963	5.35586	6.88973
C21orf2 ENSG00000160226	26.055	57.7937	152.603	89.917	2.62785	73.9068	6.41102	166.489	5.31366	6.07676
C21orf33 ENSG00000160221	70.8715	127.548	86.4021	2.0195	100.662	0.0211756	18.6121	22.6562	68.4969	4.44161
C21orf58 ENSG00000160298	5.8555	47.2698	0.603908	77.8816	15.3024	4.07247	3.22059	10.8247	0.119623	15.3168
C21orf59 ENSG00000159079	55.8286	66.5172	46.7971	0.233216	7.38255	21.9705	7.07449	9.53903	56.4374	13.3178
C21orf91 ENSG00000154642	0.981474	40.0215	0.868803	0.318725	21.3723	0.884271	1.8957	7.97317	14.2	11.4337
C22orf15 ENSG00000169314	0.0624717	2.62757	4.9368	7.43824	0.20942	0.50266	0.293011	20.4433	0.293476	0.32871
C22orf23 ENSG00000128346	0.659398	0.282983	0.919821	1.88592	0.786949	0.0587373	0.00893078	0.271872	0.0654248	0.723959
C22orf29 ENSG00000215012	210.349	12.2772	30.7867	378.822	41.7866	3.41098	352.195	3.22947	43.6571	175.183
C22orf31 ENSG00000100249	0.733075	0.812157	1.26349	5.84958	0.738326	2.20322	0.510556	1.52461	1.44476	0.306788
C22orf39 ENSG00000242259	263.081	432.617	472.149	107.136	82.7877	590.674	447.499	1.01733	3.05334	470.963
C22orf42 ENSG00000205856	12.7771	1.28821	1.58598	2.24209	0.675003	1.00575	1.93478	7.6548	1.44483	6.29784
C22orf46 ENSG00000184208	8.78924	3.33937e-05	1.7467	10.7312	9.72747	1.74095	28.9272	3.04456	3.08095	45.3856
C2CD2 ENSG00000157617	1075.83	37.4888	22.8603	79.7224	82.0293	0.128588	202.283	1.11483	59.0519	567.214
C2CD2L ENSG00000172375	3.09836	77.5009	16.9367	38.2029	25.2354	54.2953	110.399	69.0762	2.30607	7.38077
C2CD3 ENSG00000168014	6.49051	48.4825	2.5206	8.3453	7.57134	7.65499	17.2069	12.6356	2.90609	66.0985
C2CD4A ENSG00000198535	0.0690729	4.45873	0.170982	0.323114	0.213759	2.44431	2.34705	22.7874	5.11692	2.33519
C2CD4B ENSG00000205502	80.8672	2.82233	29.9511	2.59454	1.69531	0.611986	320.196	12.2332	29.8664	0.682283
C2CD4C ENSG00000183186	0.322912	1.99017	15.6764	4.8412	0.728686	0.00983388	0.551516	3.32778	0.0195074	0.305547
C2CD4D ENSG00000225556	0.436047	0.0940496	3.53948	97.8157	0.848628	0.147988	1.23722	0.505089	1.69393	0.076606
C2CD5 ENSG00000111731	0.00914388	5.96135	9.04267	8.62208	7.72853	0.680206	5.37415	4.68602	15.4206	4.03269
C2orf15 ENSG00000273045	0.488647	0.0469961	0.534131	0.669438	0.0636731	0.582526	1.51638	0.77087	10.7017	0.394933
C2orf40 ENSG00000119147	54.2218	2.42457	222.508	4.23914	2.11928	6.62821	0.000519575	3.68873	2.86328	21.0982
C2orf42 ENSG00000115998	0.0260869	1.86558	32.2258	8.4324	24.5514	0.37542	14.3631	32.728	0.466368	21.4836
C2orf47 ENSG00000162972	0.851089	4.1317	40.3615	5.93827	30.8789	7.38731	3.28139	6.2897	26.6682	6.24378e-05
C2orf49 ENSG00000135974	0.55908	5.61485	13.9237	26.8348	75.7927	22.778	10.5352	15.4184	17.5232	5.53609
C2orf50 ENSG00000150873	1.09412	3.68228	2.60777	4.58586	2.13086	0.1251	0.58731	3.04998	3.75465	1.02895
C2orf54 ENSG00000172478	1.47429	0.85127	14.3691	2.60156	1.04738	0.727487	54.687	0.411853	17.6095	0.512625
C2orf68 ENSG00000168887	267.283	111.718	1.15207	230.686	34.4536	302.165	138.167	384.433	28.948	6.40116
C2orf69 ENSG00000178074	3.27696	10.1277	1.94383	3.09002	3.63792	2.11222	3.24604	7.33332	6.3347	5.84675
C2orf70 ENSG00000173557	3.34656	0.444322	0.103223	1.63114	0.187958	0.410737	4.62703	1.81208	0.801003	0.435576
C2orf71 ENSG00000179270	3.77585	0.0702304	3.62182	1.93756	0.529052	4.22451	0.352921	0.505594	4.51631	1.95794
C2orf72 ENSG00000204128	0.643031	116.896	7.38299	130.402	280.911	123.534	10.5085	3.9619	228.636	65.112
C2orf73 ENSG00000177994	25.4572	0.325932	1.297	1.90142	0.214202	2.54739	2.51342	1.02743	1.98662	0.910961
C2orf74 ENSG00000237651	3.85649	0.352804	2.02124	0.209367	0.915192	0.717124	7.39458	2.04216	0.135037	4.88563
C2orf76 ENSG00000186132	0.846376	3.29908	0.769427	1.39293	9.17386	3.49763	0.0718552	9.99848	5.65632	2.51696
C2orf80 ENSG00000188674	0.105017	0.540328	1.51774	0.0177512	1.09904	0.936033	4.41137	0.188413	0.238832	1.41308
C2orf81 ENSG00000159239	5.71061	16.6881	2.55702	27.592	3.20083	0.0325726	4.46045	80.9249	2.74628	0.566974
C2orf82 ENSG00000182600	94.3955	0.466037	3.30279	4.90869	8.12198	1.8368	2.3512	0.414574	0.789168	1.93093
C2orf88 ENSG00000187699	0.0119349	15.2067	15.3617	0.331803	3.46478	0.154419	12.9574	8.25202	0.810494	0.0380912
C3 ENSG00000125730	1473.61	13.1597	2158.52	24.0739	0.423113	331.599	49.9809	627.457	294.391	1574.55
C3AR1 ENSG00000171860	8.5757	29.4662	235.762	8.60553	0.450739	20.1709	1.89942	3.72553	0.737009	0.841618
C3orf14 ENSG00000114405	1.08194	9.45117	0.553891	10.4219	0.584971	10.9802	55.2925	1.89382	45.7379	3.67039
C3orf18 ENSG00000088543	93.0751	55.8445	83.5234	0.0153975	92.2039	2.4512	3.51031	12.9711	5.27706	9.24443
C3orf33 ENSG00000174928	32.1206	3.93819	3.91061	5.82863	3.53913	8.59748	19.9934	75.9152	7.5254	85.9006
C3orf36 ENSG00000221972	0.820843	2.19376	0.420511	1.50815	2.84523	0.137624	6.44432	0.958663	8.80394	0.000406924
C3orf38 ENSG00000179021	16.9551	0.684192	2.9187	11.1615	2.398	5.43425	7.24991	1.29155	0.553299	0.159044
C3orf49 ENSG00000163632	0.271675	0.70474	0.165087	0.452022	0.704558	0.0870177	0.383735	2.46232	0.392324	0.00937844
C3orf52 ENSG00000114529	1.88334	3.36199	1.95587	0.125801	9.65872	3.54276	0.13434	11.0631	0.0785308	0.719009
C3orf58 ENSG00000181744	7.8802	19.8531	6.3388	11.0767	0.717123	3.93547	5.34022	0.295688	5.9248	7.92786
C3orf62 ENSG00000188315	62.5334	106.6	10.7377	8.03537	186.272	7.0173	146.913	27.69	52.1015	120.24
C3orf67 ENSG00000163689	0.695789	1.86168	0.463324	1.6565	0.187474	1.9891	11.8126	0.223361	0.0693026	0.291358
C3orf70 ENSG00000187068	1.59033	0.611673	28.0321	8.61249	3.58484	7.45939	7.45292	7.99191	3.64665	4.66271
C3orf80 ENSG00000180044	0.903172	1.64704	0.147054	3.66688	0.0986917	0.50063	0.0942767	1.82671	0.0283637	2.18214
C4A ENSG00000244731	0.966751	5.73954	155.157	12.2824	3.37538	77.0473	0.564673	196.143	1.54564	63.6349
C4B ENSG00000224389	65.9431	5.56454	1855.45	38.562	1.92408	341.781	1.47591	1761.33	193.956	1034.19
C4BPB ENSG00000123843	2.50484	0.507654	0.0257934	0.547579	1.6339	0.364703	1.23992	2.73502	1.54821	0.440546
C4orf19 ENSG00000154274	2.44997	2.51359	0.99817	0.732547	1.16423	10.6832	2.01675	0.512353	0.00151918	0.43022
C4orf26 ENSG00000174792	2.79077	1.09557	0.926867	0.0784361	0.0537384	1.17112	0.644082	0.824264	0.280367	2.13607
C4orf3 ENSG00000164096	418.105	60.761	421.343	187.427	101.396	0.188761	151.904	19.4165	3.6148	47.5052
C4orf32 ENSG00000174749	2.08164	7.44082	7.26383	14.6149	3.60114	32.8599	0.20116	6.44011	55.156	6.71301
C4orf33 ENSG00000151470	1.40018	0.0330381	2.97348	3.27065	11.0077	0.0729473	1.60142	1.24399	7.69602	3.93219
C4orf36 ENSG00000163633	35.3877	0.197478	2.59754	0.823879	2.48567	1.67116	0.283273	1.03527	4.47847	14.9209
C4orf46 ENSG00000205208	0.362197	0.158825	0.543605	0.295598	2.30244	3.32514	2.32884	5.69438	9.51776	3.50243
C4orf47 ENSG00000205129	0.912909	1.6852	0.00624883	1.99678	6.9896	1.23041	6.9757	0.00908244	0.147325	0.397479
C4orf48 ENSG00000243449	18.0856	255.87	548.174	13.654	1.60811	24.6078	88.8235	54.7153	42.3584	30.3869
C5 ENSG00000106804	1.93177	2.33281	32.6902	5.2879	3.18111	10.7789	125.906	4.44958	12.8813	3.58439
C5AR1 ENSG00000197405	5.88877	0.792253	15.8509	47.9578	0.590679	1.26172	0.0822833	17.4679	49.7896	6.41111
C5AR2 ENSG00000134830	6.05563	0.201368	2.36596	3.78192	1.04159	0.0247595	0.21034	1.19708	0.280905	8.57732
C5orf15 ENSG00000113583	514.709	332.545	6.72327	572.827	888.503	1.60424	528.222	1.29168	330.33	244.532
C5orf22 ENSG00000082213	4.49947	3.36844	5.10373	4.88419	16.599	0.0403213	3.8128	1.93843	10.1245	0.126726
C5orf24 ENSG00000181904	53.7057	52.8752	5.87596	5.60323	218.299	49.9652	18.3175	11.6782	6.3775	8.67824
C5orf30 ENSG00000181751	9.96476	1.0156	3.8421	1.01077	2.73703	0.0464719	13.0085	23.3413	5.70532	4.06771
C5orf34 ENSG00000172244	20.9997	2.2921	3.73998	0.935802	0.995398	3.47115	0.4814	0.00342791	1.79992	1.24731
C5orf38 ENSG00000186493	74.1401	78.998	82.2707	2.75533	92.9395	68.5838	73.7681	109.36	9.23076	15.7727
C5orf42 ENSG00000197603	3.17271	0.237541	27.1711	2.53358	22.0905	52.5334	7.33508	13.5093	49.3915	2.75543
C5orf45 ENSG00000161010	10.5771	9.65364	224.396	1.84752	262.336	110.767	12.8143	147.531	103.854	186.659
C5orf46 ENSG00000178776	0.765631	0.547057	36.367	3.61289	2.73979e-08	0.428941	2.28717	0.198242	0.0760076	1.27874
C5orf49 ENSG00000215217	34.2496	17.8383	4.5119	0.798575	10.1956	25.9213	4.15027	1.76144	28.6959	126.544
C5orf51 ENSG00000205765	2.94821	5.16728	1.14259	15.5089	9.38325	36.0304	10.1738	6.75524	9.91713	0.169917
C5orf56 ENSG00000197536	0.891299	2.92137	0.653958	2.99459	43.9168	1.41127	3.96377	1.31492	72.2666	71.7917
C5orf58 ENSG00000234511	0.253925	1.79662	2.00685	0.49363	0.59126	0.0297262	0.764028	1.22701	0.0366078	0.72462
C5orf63 ENSG00000164241	0.994878	0.565229	0.0577367	45.8435	95.2263	2.54723	1.20334	7.32142	8.75525	45.0213
C6 ENSG00000039537	0.102494	2.33232	0.112991	2.9283	1.43513	0.0215293	0.305363	1.55212	0.871294	0.871536
C6orf1 ENSG00000186577	211.247	311.141	84.5928	134.613	10.7921	2.81271	4.05157	61.6296	1.57713	153.663
C6orf10 ENSG00000204296	1.04218	0.0250404	1.30407	0.830705	0.268302	0.46774	0.174535	0.441413	0.7531	1.97069
C6orf106 ENSG00000196821	69.2258	269.332	38.8773	14.2349	112.457	66.7756	79.7011	185.105	295.562	53.4652
C6orf118 ENSG00000112539	1.97236	0.375073	3.81861	1.98672	2.81031	4.60238	0.341804	1.35378	0.00529827	0.437229
C6orf120 ENSG00000185127	8.38916	3.19384	8.04167	3.70016	46.2706	17.5707	19.1328	5.23282	34.9058	6.96069
C6orf132 ENSG00000188112	152.697	149.76	12.8847	9.39192	47.7021	55.2894	6.11779	318.197	130.14	31.1185
C6orf136 ENSG00000204564	11.5497	0.983974	0.545479	3.59937	44.8825	44.4912	149.524	2.91417	30.8488	42.8015
C6orf141 ENSG00000197261	0.700673	7.36744	0.441609	1.69133	2.3751	0.022591	3.23457	0.0174637	3.3033	2.09671
C6orf163 ENSG00000203872	0.727635	0.0994681	1.01954	0.807357	0.0616096	0.308002	0.295692	0.142468	0.450064	0.0530348
C6orf201 ENSG00000185689	0.590923	1.62617	0.218579	6.29805	0.383169	1.20759	0.0539969	0.798967	2.67158	3.29348
C6orf203 ENSG00000130349	7.89138	0.145568	13.0282	3.30934	10.1905	1.39662	11.4919	1.90686	8.52494	8.70824
C6orf222 ENSG00000189325	9.97661	0.430344	0.520387	1.56193	0.25579	0.0288894	0.258089	0.932578	0.800962	0.753251
C6orf226 ENSG00000221821	6.87978	79.6294	131.666	22.016	28.6225	7.3024	54.3978	1.42219	24.8403	44.6991
C6orf229 ENSG00000260286	0.0311435	0.190853	0.621159	0.0729678	2.04904	1.33946	1.96526	1.57276	0.154419	0.462552
C6orf25 ENSG00000204420	0.000409943	77.8514	2.54708	0.570578	0.448802	0.33661	0.0320812	4.13053	3.08408	0.652441
C6orf47 ENSG00000204439	144.91	168.997	192.158	232.139	74.7221	2.09337	14.5537	120.334	13.285	1.41599
C6orf48 ENSG00000204387	15.794	194.396	200.622	230.94	15.7079	57.7909	158.355	12.8846	0.389061	2.2706
C6orf52 ENSG00000137434	0.794523	0.99376	0.223527	1.87546	3.59134	1.5925	37.0451	4.92709	3.55881	14.7613
C6orf58 ENSG00000184530	2.35868	4.10976	5.92724	0.88166	1.58529	2.41607	0.0769056	0.217165	0.0677614	9.22217
C6orf62 ENSG00000112308	40.0383	259.496	112.319	253.082	258.02	176.653	29.8027	89.49	257.675	186.574
C6orf89 ENSG00000198663	181.613	310.15	33.5494	125.695	134.657	102.516	109.469	225.874	35.7475	102.439
C7 ENSG00000112936	13.8107	7.32978	649.636	339.041	38.8842	4.62792	159.319	244.539	2.37878	796.127
C7orf25 ENSG00000136197	0.344397	1.04508	0.210575	0.74948	0.00397314	2.57039	4.9456	0.544003	1.41825	0.123987
C7orf26 ENSG00000146576	455.71	270.535	19.7702	24.2279	183.127	52.9805	139.796	88.733	24.8609	170.218
C7orf31 ENSG00000153790	16.4417	16.272	4.72488	4.39586	4.41905	2.0388	0.607811	2.935	1.5872	1.64057
C7orf34 ENSG00000165131	0.000239883	2.40234	0.721032	0.0773389	0.361235	0.119407	1.18739	0.0443616	0.0930427	0.118754
C7orf43 ENSG00000146826	4.11531	5.48784	23.5286	56.7766	110.515	3.43129	67.0103	68.4739	56.7555	165.166
C7orf49 ENSG00000122783	136.997	9.97312	81.4065	60.9448	2.05313	19.298	230.745	0.178384	5.33342	44.5135
C7orf50 ENSG00000146540	437.34	467.294	624.004	451.958	120.882	30.6726	96.0743	62.4201	20.1028	77.0916
C7orf57 ENSG00000164746	2.02909	1.55222	6.65361e-05	0.777595	5.38953e-05	1.8532	1.56816	0.130817	2.00793	1.28031
C7orf61 ENSG00000185955	4.90079	5.70222	3.77587	1.82698	3.57022	0.50544	6.72183	3.89056	9.52757	0.0218768
C7orf62 ENSG00000164645	0.115287	0.58056	1.12031	1.33051	0.504007	1.85041	2.44943	0.117152	0.345685	1.74078
C7orf73 ENSG00000243317	13.9007	189.906	0.200846	20.8776	149.158	75.105	105.279	8.38774	13.3638	8.39787
C8G ENSG00000176919	0.533686	6.24623	0.100392	2.91527	37.1728	0.403924	11.1942	8.38365	1.75452	0.0444793
C8orf33 ENSG00000182307	237.532	105.775	65.062	196.646	28.7149	38.0652	19.7854	44.6678	54.9425	42.1451
C8orf34 ENSG00000165084	9.5628	1.26369	5.08091	6.15312	3.59402	0.59392	0.171453	0.648983	0.664108	0.00964438
C8orf37 ENSG00000156172	1.93808	2.05295	2.20627	4.04648	0.0870059	0.000331718	5.42911	15.0126	3.70715	1.79541
C8orf4 ENSG00000176907	16.7052	5.34007	9.943	22.7996	232.672	87.9475	40.1973	232.675	9.00528	50.0103
C8orf44 ENSG00000213865	1.29407	0.0522188	0.799703	0.321679	20.5541	14.4569	1.30858	0.0362049	15.4687	0.0324653
C8orf46 ENSG00000169085	13.5254	2.92958	25.5376	3.21237	6.32468	3.89991	14.4254	0.460631	0.514149	30.209
C8orf48 ENSG00000164743	1.49451	0.51709	0.725227	0.369464	0.000404301	2.70288	0.237364	0.0444037	0.00837831	1.13943
C8orf58 ENSG00000241852	15.9307	2.31086	3.25682	1.48167	5.83459	1.05966	143.919	0.0502828	0.247385	0.181948
C8orf59 ENSG00000176731	59.192	12.9067	211.708	2.21591	203.04	12.4105	46.2219	177.013	141.486	161.288
C8orf74 ENSG00000171060	3.35908	1.1015	3.80873e-05	1.61031	0.0690058	0.199036	0.0161528	1.02254	1.1137	0.269799
C8orf76 ENSG00000189376	10.6739	12.7816	9.88136	9.01033	0.494222	5.11145	16.513	63.751	2.74609	3.59573
C8orf82 ENSG00000213563	187.792	378.46	106.904	89.5257	131.585	328.864	512.111	4.68751	45.3437	46.8983
C8orf86 ENSG00000196166	0.110398	0.569556	0.240462	0.224546	0.00861123	0.577196	1.26315	0.221218	0.394943	0.450214
C8orf88 ENSG00000253250	0.821669	0.581102	12.3941	0.78921	0.025501	1.47531	0.12691	1.26961	0.549009	1.59087
C8orf89 ENSG00000274443	0.132121	0.532966	0.129816	0.535124	0.865278	0.967767	0.352211	0.606913	0.600895	11.6753
C9 ENSG00000113600	1.78776	0.170202	2.15374	2.39472	0.127578	0.14136	1.617	0.534658	0.30091	1.09856
C9orf114 ENSG00000198917	109.077	27.947	2.74291	112.869	55.3752	120.483	121.196	4.56361	37.7911	2.46005
C9orf116 ENSG00000160345	30.2164	19.2175	7.92833	9.8703	10.1176	60.1227	45.3464	1.0429	5.33221	54.4926
C9orf129 ENSG00000204352	0.0538362	1.73905	0.701375	0.0739759	0.0349909	1.54389	2.49314	0.665542	0.0412299	0.315181
C9orf142 ENSG00000148362	0.678347	124.789	230.376	26.8967	5.59445	166.017	50.8741	153.727	8.84537	340.737
C9orf152 ENSG00000188959	0.0151736	51.3604	7.82669	28.4728	2.88562	273.97	91.8999	0.66482	2.1668	0.327231
C9orf153 ENSG00000187753	0.0229854	0.996689	0.758393	0.2237	1.75949	0.130531	1.17687	0.91748	0.0543704	3.3288
C9orf16 ENSG00000171159	67.8438	693.315	912.236	28.6328	70.6219	542.8	199.668	37.4232	22.9299	525.801
C9orf172 ENSG00000232434	1.31346	9.49185	6.66842	0.566069	18.7796	9.55659	2.86266	1.92719	1.26704	116.16
C9orf24 ENSG00000164972	1.7453	2.99641	2.9147	0.113598	3.99627	0.155112	0.0270143	0.00336935	0.0739971	25.9973
C9orf3 ENSG00000148120	20.3736	84.167	164.716	1.74639e-07	1.3716	98.702	0.439436	1.36674	3.32647	53.9228
C9orf40 ENSG00000135045	0.101052	4.64902	1.14503	6.24964	0.299349	0.44191	4.34009	0.0253417	1.61812	1.82827
[truncated: 14,515 more rows]
