# Supplementary material for: Spatial maps of prostate cancer transcriptomes reveal an unexplored landscape of heterogeneity
Source: Nat Commun. 2018 Jun 20;9:2419. doi: 10.1038/s41467-018-04724-5 (PMC6010471; doi:10.1038/s41467-018-04724-5)
Supplement: Supplementary file 6 — Supplementary Data 3 [file 41467_2018_4724_MOESM6_ESM.zip › Supplementary Dataset 2/experiment0002-baselinefeature-gamma.tsv]

	Baseline
A1BG ENSG00000121410	0.858093
A1CF ENSG00000148584	0.903902
A2M ENSG00000175899	1.11182
A2ML1 ENSG00000166535	0.789486
A4GALT ENSG00000128274	1.09556
AAAS ENSG00000094914	1.23732
AACS ENSG00000081760	0.928284
AADACL2 ENSG00000197953	0.707429
AADACL4 ENSG00000204518	1.1648
AADAT ENSG00000109576	0.754847
AAED1 ENSG00000158122	0.880436
AAGAB ENSG00000103591	0.820302
AAK1 ENSG00000115977	1.04452
AAMDC ENSG00000087884	0.931164
AAMP ENSG00000127837	1.45448
AAR2 ENSG00000131043	0.872002
AARD ENSG00000205002	0.816589
AARS ENSG00000090861	1.074
AARSD1 ENSG00000266967	1.16337
AASDH ENSG00000157426	0.815336
AASDHPPT ENSG00000149313	1.35289
AASS ENSG00000008311	0.964048
AATF ENSG00000275700	1.03174
AATK ENSG00000181409	0.716003
AATK-AS1 ENSG00000225180	0.88613
ABAT ENSG00000183044	0.756059
ABC13-47488600E17.1 ENSG00000283199	1.11181
ABC13-47656900H15.1 ENSG00000283566	1.10254
ABC7-42404400C24.1 ENSG00000277758	1.12293
ABCA1 ENSG00000165029	1.4247
ABCA10 ENSG00000154263	0.959545
ABCA12 ENSG00000144452	1.27905
ABCA13 ENSG00000179869	1.12628
ABCA2 ENSG00000107331	1.41532
ABCA3 ENSG00000167972	0.842322
ABCA4 ENSG00000198691	1.02432
ABCA5 ENSG00000154265	0.964083
ABCA6 ENSG00000154262	0.6834
ABCA7 ENSG00000064687	0.673877
ABCA8 ENSG00000141338	1.13308
ABCA9 ENSG00000154258	1.61287
ABCB1 ENSG00000085563	1.25403
ABCB10 ENSG00000135776	0.925672
ABCB11 ENSG00000073734	0.700775
ABCB4 ENSG00000005471	0.957688
ABCB5 ENSG00000004846	0.893505
ABCB6 ENSG00000115657	1.09398
ABCB7 ENSG00000131269	0.755007
ABCB8 ENSG00000197150	1.07881
ABCB9 ENSG00000150967	0.643982
ABCC1 ENSG00000103222	1.04813
ABCC10 ENSG00000124574	1.14161
ABCC11 ENSG00000121270	0.84737
ABCC12 ENSG00000140798	1.41043
ABCC2 ENSG00000023839	1.10378
ABCC3 ENSG00000108846	0.577842
ABCC4 ENSG00000125257	1.41387
ABCC5 ENSG00000114770	1.01033
ABCC6 ENSG00000091262	0.860718
ABCC8 ENSG00000006071	1.12732
ABCC9 ENSG00000069431	1.03891
ABCD1 ENSG00000101986	1.08459
ABCD2 ENSG00000173208	0.959873
ABCD3 ENSG00000117528	0.784774
ABCD4 ENSG00000119688	0.955121
ABCE1 ENSG00000164163	0.948522
ABCF1 ENSG00000204574	1.0291
ABCF2 ENSG00000033050	1.27361
ABCF3 ENSG00000161204	1.61515
ABCG1 ENSG00000160179	0.967265
ABCG2 ENSG00000118777	0.804375
ABCG4 ENSG00000172350	0.848897
ABCG5 ENSG00000138075	0.816901
ABHD1 ENSG00000143994	1.00136
ABHD10 ENSG00000144827	0.571382
ABHD11 ENSG00000106077	1.17834
ABHD12 ENSG00000100997	1.26998
ABHD12B ENSG00000131969	0.982473
ABHD13 ENSG00000139826	1.07777
ABHD14A ENSG00000248487	1.15011
ABHD14A-ACY1 ENSG00000114786	0.926826
ABHD14B ENSG00000114779	1.17606
ABHD15 ENSG00000168792	0.817324
ABHD16A ENSG00000204427	0.98642
ABHD17A ENSG00000129968	1.2446
ABHD17B ENSG00000107362	0.754199
ABHD17C ENSG00000136379	0.997191
ABHD18 ENSG00000164074	1.02533
ABHD2 ENSG00000140526	0.635527
ABHD3 ENSG00000158201	1.04193
ABHD4 ENSG00000100439	1.33891
ABHD5 ENSG00000011198	1.02959
ABHD6 ENSG00000163686	1.29933
ABHD8 ENSG00000127220	0.991992
ABI1 ENSG00000136754	0.806384
ABI2 ENSG00000138443	0.741704
ABI3 ENSG00000108798	1.00925
ABI3BP ENSG00000154175	1.10116
ABL1 ENSG00000097007	0.985268
ABL2 ENSG00000143322	1.10632
ABLIM1 ENSG00000099204	0.941702
ABLIM2 ENSG00000163995	0.918387
ABLIM3 ENSG00000173210	0.98643
ABO ENSG00000175164	0.505868
ABR ENSG00000159842	0.910723
ABRA ENSG00000174429	0.952848
ABRACL ENSG00000146386	0.95089
ABT1 ENSG00000146109	0.835422
ABTB1 ENSG00000114626	1.41097
ABTB2 ENSG00000166016	0.77279
AC002429.5 ENSG00000236197	0.756825
AC004381.6 ENSG00000005189	1.05995
AC004754.3 ENSG00000269881	0.778593
AC005281.1 ENSG00000226690	0.900143
AC005480.1 ENSG00000279461	1.23112
AC006116.20 ENSG00000267710	0.966051
AC006386.1 ENSG00000279115	0.726231
AC006994.3 ENSG00000279317	0.877063
AC007906.1 ENSG00000279018	1.0535
AC008074.1 ENSG00000279644	0.706567
AC008522.1 ENSG00000279232	0.862976
AC008686.1 ENSG00000280221	1.03016
AC009014.3 ENSG00000271824	1.23036
AC010731.4 ENSG00000235118	0.789811
AC012005.1 ENSG00000279274	0.833829
AC012005.2 ENSG00000279287	1.184
AC012363.1 ENSG00000281676	1.19854
AC013461.1 ENSG00000091436	0.698131
AC016549.1 ENSG00000281325	0.90687
AC016577.1 ENSG00000279646	0.772414
AC018512.1 ENSG00000279808	1.23703
AC025335.1 ENSG00000179859	0.785636
AC055866.1 ENSG00000281079	1.1366
AC069063.2 ENSG00000279380	0.868177
AC073130.2 ENSG00000281656	0.992645
AC073657.1 ENSG00000279937	1.0474
AC074033.1 ENSG00000281137	0.974369
AC090498.1 ENSG00000279483	0.559779
AC104304.4 ENSG00000283473	1.16751
AC104389.2 ENSG00000279824	1.04063
AC104981.1 ENSG00000278938	0.996035
AC105009.1 ENSG00000281855	0.888355
AC105052.1 ENSG00000279168	0.829776
AC109486.1 ENSG00000280447	0.892179
AC109829.1 ENSG00000233438	0.8964
AC110615.1 ENSG00000279909	1.06309
AC113404.1 ENSG00000254893	0.951471
AC131097.4 ENSG00000216921	1.09365
AC138517.6 ENSG00000283288	1.17206
AC138969.4 ENSG00000183889	0.35436
AC241377.1 ENSG00000281741	0.90614
AC241585.1 ENSG00000281571	1.2287
AC243756.1 ENSG00000270339	0.857795
AC245100.1 ENSG00000280649	1.06784
ACAA1 ENSG00000060971	0.676131
ACAA2 ENSG00000167315	0.343235
ACACA ENSG00000278540	0.731019
ACACB ENSG00000076555	0.810124
ACAD10 ENSG00000111271	0.776247
ACAD11 ENSG00000240303	0.896541
ACAD8 ENSG00000151498	0.658427
ACAD9 ENSG00000177646	1.07808
ACADL ENSG00000115361	0.633164
ACADM ENSG00000117054	1.07878
ACADS ENSG00000122971	1.15862
ACADSB ENSG00000196177	0.702251
ACADVL ENSG00000072778	1.7516
ACAN ENSG00000157766	1.31741
ACAP1 ENSG00000072818	1.12559
ACAP2 ENSG00000114331	0.938589
ACAP3 ENSG00000131584	1.13447
ACAT1 ENSG00000075239	0.881096
ACAT2 ENSG00000120437	0.706855
ACBD3 ENSG00000182827	1.05545
ACBD4 ENSG00000181513	0.862774
ACBD5 ENSG00000107897	0.911723
ACBD6 ENSG00000230124	1.11987
ACBD7 ENSG00000176244	1.04307
ACCS ENSG00000110455	0.877841
ACD ENSG00000102977	1.05997
ACE ENSG00000159640	0.692177
ACE2 ENSG00000130234	0.95201
ACER1 ENSG00000167769	0.881562
ACER2 ENSG00000177076	1.0017
ACER3 ENSG00000078124	1.06642
ACHE ENSG00000087085	1.64207
ACIN1 ENSG00000100813	0.812352
ACKR1 ENSG00000213088	1.66903
ACKR2 ENSG00000144648	0.842154
ACKR3 ENSG00000144476	0.874898
ACLY ENSG00000131473	1.01419
ACMSD ENSG00000153086	0.910399
ACO1 ENSG00000122729	1.15316
ACO2 ENSG00000100412	0.942268
ACOT1 ENSG00000184227	0.70049
ACOT11 ENSG00000162390	0.825765
ACOT12 ENSG00000172497	0.925396
ACOT13 ENSG00000112304	1.06239
ACOT2 ENSG00000119673	0.902253
ACOT4 ENSG00000177465	0.784101
ACOT7 ENSG00000097021	1.17081
ACOT8 ENSG00000101473	1.45202
ACOT9 ENSG00000123130	1.07563
ACOX1 ENSG00000161533	0.785979
ACOX2 ENSG00000168306	0.594891
ACOX3 ENSG00000087008	0.660887
ACOXL ENSG00000153093	0.730832
ACP1 ENSG00000143727	1.04441
ACP2 ENSG00000134575	0.874394
ACP5 ENSG00000102575	0.697803
ACP6 ENSG00000162836	0.994821
ACP7 ENSG00000183760	0.806355
ACPP ENSG00000014257	1.23528
ACPT ENSG00000142513	0.80513
ACR ENSG00000100312	1.0439
ACRBP ENSG00000111644	0.957249
ACRC ENSG00000147174	0.927182
ACRV1 ENSG00000134940	1.13078
ACSBG1 ENSG00000103740	1.13156
ACSF2 ENSG00000167107	0.636831
ACSF3 ENSG00000176715	1.23734
ACSL1 ENSG00000151726	1.05009
ACSL3 ENSG00000123983	1.27197
ACSL4 ENSG00000068366	1.23634
ACSL5 ENSG00000197142	0.824099
ACSL6 ENSG00000164398	1.01045
ACSM1 ENSG00000166743	1.5314
ACSM2B ENSG00000066813	1.04676
ACSM3 ENSG00000005187	0.705991
ACSM4 ENSG00000215009	1.0238
ACSM5 ENSG00000183549	0.909452
ACSM6 ENSG00000173124	0.984747
ACSS1 ENSG00000154930	1.35716
ACSS2 ENSG00000131069	0.667248
ACSS3 ENSG00000111058	1.25032
ACTA1 ENSG00000143632	0.854497
ACTA2 ENSG00000107796	1.05286
ACTB ENSG00000075624	2.61182
ACTBL2 ENSG00000169067	0.950702
ACTC1 ENSG00000159251	0.773805
ACTG1 ENSG00000184009	1.74733
ACTG2 ENSG00000163017	1.62977
ACTL10 ENSG00000182584	1.46935
ACTL6A ENSG00000136518	1.14605
ACTL6B ENSG00000077080	0.772044
ACTN1 ENSG00000072110	1.10877
ACTN2 ENSG00000077522	0.923732
ACTN3 ENSG00000248746	1.04936
ACTN4 ENSG00000130402	1.34063
ACTR10 ENSG00000131966	0.992867
ACTR1A ENSG00000138107	0.963486
ACTR1B ENSG00000115073	1.22426
ACTR2 ENSG00000138071	0.776065
ACTR3 ENSG00000115091	0.700412
ACTR3B ENSG00000133627	0.87214
ACTR3C ENSG00000106526	0.73542
ACTR5 ENSG00000101442	1.02089
ACTR6 ENSG00000075089	1.03492
ACTR8 ENSG00000113812	0.603019
ACVR1 ENSG00000115170	1.3839
ACVR1B ENSG00000135503	0.743842
ACVR1C ENSG00000123612	1.00409
ACVR2A ENSG00000121989	0.849275
ACVR2B ENSG00000114739	0.918983
ACVRL1 ENSG00000139567	1.21543
ACY1 ENSG00000243989	1.14522
ACY3 ENSG00000132744	0.986312
ACYP1 ENSG00000119640	0.847565
ACYP2 ENSG00000170634	0.837359
ADA ENSG00000196839	0.765126
ADAD1 ENSG00000164113	1.14126
ADAD2 ENSG00000140955	1.01563
ADAL ENSG00000168803	0.801772
ADAM10 ENSG00000137845	0.956619
ADAM11 ENSG00000073670	0.837676
ADAM12 ENSG00000148848	0.969947
ADAM15 ENSG00000143537	1.21819
ADAM17 ENSG00000151694	0.783453
ADAM19 ENSG00000135074	0.961161
ADAM2 ENSG00000104755	1.394
ADAM20 ENSG00000134007	0.822637
ADAM22 ENSG00000008277	1.12367
ADAM23 ENSG00000114948	1.2002
ADAM28 ENSG00000042980	1.07914
ADAM29 ENSG00000168594	0.883015
ADAM30 ENSG00000134249	1.51484
ADAM32 ENSG00000197140	0.924856
ADAM33 ENSG00000149451	1.03623
ADAM7 ENSG00000069206	1.01971
ADAM8 ENSG00000151651	0.768394
ADAM9 ENSG00000168615	0.985759
ADAMDEC1 ENSG00000134028	1.00122
ADAMTS1 ENSG00000154734	1.10794
ADAMTS10 ENSG00000142303	1.11192
ADAMTS12 ENSG00000151388	0.994259
ADAMTS13 ENSG00000160323	0.772079
ADAMTS14 ENSG00000138316	0.872039
ADAMTS15 ENSG00000166106	1.18052
ADAMTS16 ENSG00000145536	0.974399
ADAMTS17 ENSG00000140470	1.25448
ADAMTS18 ENSG00000140873	0.906135
ADAMTS19 ENSG00000145808	0.99535
ADAMTS2 ENSG00000087116	1.04116
ADAMTS3 ENSG00000156140	1.34319
ADAMTS4 ENSG00000158859	2.05642
ADAMTS5 ENSG00000154736	0.612737
ADAMTS6 ENSG00000049192	1.01346
ADAMTS7 ENSG00000136378	1.10727
ADAMTS8 ENSG00000134917	1.26975
ADAMTS9 ENSG00000163638	0.737174
ADAMTSL1 ENSG00000178031	0.401942
ADAMTSL2 ENSG00000197859	1.08782
ADAMTSL3 ENSG00000156218	0.950328
ADAMTSL4 ENSG00000143382	0.790795
ADAMTSL5 ENSG00000185761	1.02091
ADAP1 ENSG00000105963	1.01591
ADAP2 ENSG00000184060	0.987361
ADAR ENSG00000160710	0.752843
ADARB1 ENSG00000197381	0.705386
ADARB2 ENSG00000185736	1.12571
ADAT1 ENSG00000065457	0.698584
ADAT2 ENSG00000189007	0.729503
ADAT3 ENSG00000213638	1.13911
ADCK1 ENSG00000063761	0.48021
ADCK2 ENSG00000133597	0.971283
ADCK3 ENSG00000163050	1.00145
ADCK4 ENSG00000123815	0.898517
ADCK5 ENSG00000173137	1.71978
ADCY1 ENSG00000164742	1.36929
ADCY10 ENSG00000143199	1.08108
ADCY2 ENSG00000078295	0.682642
ADCY3 ENSG00000138031	0.860101
ADCY4 ENSG00000129467	0.925
ADCY5 ENSG00000173175	0.818878
ADCY6 ENSG00000174233	1.6386
ADCY7 ENSG00000121281	1.25667
ADCY8 ENSG00000155897	1.13281
ADCY9 ENSG00000162104	0.762173
ADCYAP1 ENSG00000141433	0.867467
ADCYAP1R1 ENSG00000078549	0.904475
ADD1 ENSG00000087274	0.976795
ADD2 ENSG00000075340	0.973931
ADD3 ENSG00000148700	0.66613
ADGB ENSG00000118492	1.06806
ADGRA2 ENSG00000020181	1.09248
ADGRA3 ENSG00000152990	0.843127
ADGRB1 ENSG00000181790	0.773198
ADGRB2 ENSG00000121753	0.952933
ADGRB3 ENSG00000135298	1.16632
ADGRD1 ENSG00000111452	0.760927
ADGRD2 ENSG00000180264	0.951346
ADGRE1 ENSG00000174837	1.08916
ADGRE2 ENSG00000127507	0.970609
ADGRE3 ENSG00000131355	0.949457
ADGRE5 ENSG00000123146	1.47563
ADGRF1 ENSG00000153292	1.59952
ADGRF3 ENSG00000173567	0.889899
ADGRF5 ENSG00000069122	1.47533
ADGRG1 ENSG00000205336	0.624976
ADGRG2 ENSG00000173698	0.935279
ADGRG3 ENSG00000182885	1.08647
ADGRG4 ENSG00000156920	0.972814
ADGRG5 ENSG00000159618	1.13902
ADGRG6 ENSG00000112414	1.13814
ADGRG7 ENSG00000144820	0.924345
ADGRL1 ENSG00000072071	0.88122
ADGRL2 ENSG00000117114	0.784243
ADGRL3 ENSG00000150471	0.85653
ADGRL4 ENSG00000162618	1.09142
ADGRV1 ENSG00000164199	0.927348
ADH1B ENSG00000196616	0.938942
ADH1C ENSG00000248144	0.874582
ADH5 ENSG00000197894	0.672397
ADH6 ENSG00000172955	1.19674
ADHFE1 ENSG00000147576	0.663413
ADI1 ENSG00000182551	1.25759
ADIG ENSG00000182035	1.15167
ADIPOQ ENSG00000181092	1.14405
ADIPOR1 ENSG00000159346	1.32063
ADIPOR2 ENSG00000006831	0.653476
ADIRF ENSG00000148671	1.15536
ADK ENSG00000156110	0.673226
ADM ENSG00000148926	0.998837
ADM2 ENSG00000128165	0.9586
ADM5 ENSG00000224420	1.22506
ADNP ENSG00000101126	1.14823
ADNP2 ENSG00000101544	0.974551
ADO ENSG00000181915	0.844411
ADORA1 ENSG00000163485	0.836999
ADORA2A ENSG00000128271	0.948522
ADORA2B ENSG00000170425	0.81181
ADORA3 ENSG00000282608	0.806276
ADPGK ENSG00000159322	0.491471
ADPRH ENSG00000144843	0.892119
ADPRHL1 ENSG00000153531	1.07396
ADPRHL2 ENSG00000116863	0.842218
ADPRM ENSG00000170222	0.75779
ADRA1A ENSG00000120907	0.729019
ADRA1D ENSG00000171873	0.794027
ADRA2A ENSG00000150594	0.680518
ADRA2B ENSG00000274286	1.2194
ADRA2C ENSG00000184160	1.4986
ADRB1 ENSG00000043591	0.844524
ADRB2 ENSG00000169252	1.29576
ADRB3 ENSG00000188778	1.26902
ADRM1 ENSG00000130706	1.14131
ADSL ENSG00000239900	0.802416
ADSS ENSG00000035687	0.997187
ADSSL1 ENSG00000185100	0.695385
ADTRP ENSG00000111863	0.997366
AEBP1 ENSG00000106624	1.26426
AEBP2 ENSG00000139154	0.930719
AEN ENSG00000181026	1.13594
AES ENSG00000104964	2.04521
AF011889.5 ENSG00000241489	1.16423
AF131216.1 ENSG00000280273	0.986164
AFAP1 ENSG00000196526	1.23122
AFAP1L1 ENSG00000157510	1.14454
AFAP1L2 ENSG00000169129	1.03778
AFF1 ENSG00000172493	1.2529
AFF2 ENSG00000155966	1.23897
AFF3 ENSG00000144218	0.486796
AFF4 ENSG00000072364	0.894673
AFG3L2 ENSG00000141385	0.681445
AFM ENSG00000079557	0.848381
AFMID ENSG00000183077	1.06545
AFP ENSG00000081051	0.988601
AFTPH ENSG00000119844	0.947436
AGA ENSG00000038002	0.943618
AGAP1 ENSG00000157985	0.842898
AGAP14P ENSG00000279058	1.01749
AGAP2 ENSG00000135439	1.50645
AGAP3 ENSG00000133612	1.34736
AGAP4 ENSG00000188234	1.2177
AGAP5 ENSG00000172650	0.919686
AGAP6 ENSG00000204149	1.01289
AGAP9 ENSG00000204172	0.680428
AGBL1 ENSG00000273540	0.986742
AGBL2 ENSG00000165923	0.887898
AGBL3 ENSG00000146856	0.935487
AGBL4 ENSG00000186094	1.08007
AGBL5 ENSG00000084693	1.01203
AGER ENSG00000204305	0.575766
AGFG1 ENSG00000173744	1.00775
AGFG2 ENSG00000106351	1.07858
AGGF1 ENSG00000164252	0.784337
AGK ENSG00000006530	0.93018
AGL ENSG00000162688	1.07952
AGMAT ENSG00000116771	1.01833
AGMO ENSG00000187546	1.11637
AGO1 ENSG00000092847	0.874833
AGO2 ENSG00000123908	0.934503
AGO3 ENSG00000126070	0.979578
AGO4 ENSG00000134698	0.812523
AGPAT1 ENSG00000204310	0.777105
AGPAT2 ENSG00000169692	1.70064
AGPAT3 ENSG00000160216	1.20711
AGPAT4 ENSG00000026652	1.62479
AGPAT5 ENSG00000155189	1.11599
AGPS ENSG00000018510	1.05619
AGR2 ENSG00000106541	3.01019
AGR3 ENSG00000173467	1.73342
AGRN ENSG00000188157	1.78696
AGRP ENSG00000159723	0.985953
AGT ENSG00000135744	1.26662
AGTPBP1 ENSG00000135049	1.03622
AGTR1 ENSG00000144891	1.57208
AGTRAP ENSG00000177674	1.35278
AGXT2 ENSG00000113492	1.1878
AHCTF1 ENSG00000153207	0.828444
AHCY ENSG00000101444	0.871509
AHCYL1 ENSG00000168710	0.739323
AHCYL2 ENSG00000158467	1.0911
AHDC1 ENSG00000126705	0.765444
AHI1 ENSG00000135541	0.982508
AHNAK ENSG00000124942	1.16268
AHNAK2 ENSG00000185567	0.69211
AHR ENSG00000106546	0.959596
AHRR ENSG00000063438	1.04387
AHSA1 ENSG00000100591	0.907722
AHSA2 ENSG00000173209	0.538604
AHSG ENSG00000145192	1.01908
AHSP ENSG00000169877	0.774479
AICDA ENSG00000111732	1.01121
AIDA ENSG00000186063	1.17959
AIF1 ENSG00000204472	0.866385
AIF1L ENSG00000126878	0.997146
AIFM1 ENSG00000156709	0.841801
AIFM2 ENSG00000042286	0.833413
AIFM3 ENSG00000183773	1.13884
AIG1 ENSG00000146416	1.23816
AIM1 ENSG00000112297	0.566044
AIM1L ENSG00000176092	0.9848
AIM2 ENSG00000163568	0.864689
AIMP1 ENSG00000164022	0.754577
AIMP2 ENSG00000106305	0.816999
AIP ENSG00000110711	1.37275
AIPL1 ENSG00000129221	0.948441
AIRE ENSG00000160224	0.895191
AJAP1 ENSG00000196581	1.16676
AJUBA ENSG00000129474	0.613267
AK1 ENSG00000106992	0.745908
AK2 ENSG00000004455	0.881608
AK3 ENSG00000147853	0.77352
AK4 ENSG00000162433	1.26677
AK5 ENSG00000154027	1.0497
AK6 ENSG00000085231	0.725471
AK7 ENSG00000140057	0.86
AK8 ENSG00000165695	1.09245
AK9 ENSG00000155085	0.744168
AKAP1 ENSG00000121057	1.04863
AKAP10 ENSG00000108599	1.00126
AKAP11 ENSG00000023516	0.972534
AKAP12 ENSG00000131016	1.32386
AKAP13 ENSG00000170776	1.04801
AKAP17A ENSG00000197976	1.07068
AKAP3 ENSG00000111254	0.721524
AKAP4 ENSG00000147081	1.14381
AKAP5 ENSG00000179841	1.11712
AKAP6 ENSG00000151320	1.0786
AKAP7 ENSG00000118507	0.6732
AKAP8 ENSG00000105127	0.526847
AKAP8L ENSG00000011243	1.25087
AKAP9 ENSG00000127914	0.949796
AKIP1 ENSG00000166452	0.78796
AKIRIN1 ENSG00000174574	0.668095
AKIRIN2 ENSG00000135334	1.07691
AKNA ENSG00000106948	0.807722
AKNAD1 ENSG00000162641	1.059
AKR1A1 ENSG00000117448	0.943825
AKR1B1 ENSG00000085662	0.473134
AKR1B10 ENSG00000198074	1.00572
AKR1C1 ENSG00000187134	1.11037
AKR1C2 ENSG00000151632	0.847618
AKR1C3 ENSG00000196139	1.20807
AKR1D1 ENSG00000122787	1.23205
AKR1E2 ENSG00000165568	0.819273
AKR7A2 ENSG00000053371	0.79947
AKR7A3 ENSG00000162482	0.652516
AKR7L ENSG00000211454	1.2807
AKT1 ENSG00000142208	1.38141
AKT1S1 ENSG00000204673	1.15311
AKT2 ENSG00000105221	1.01957
AKT3 ENSG00000117020	0.796766
AKTIP ENSG00000166971	0.659821
AL049794.1 ENSG00000280240	1.07509
AL049872.1 ENSG00000279963	0.942099
AL135787.1 ENSG00000283263	0.955689
AL354828.1 ENSG00000279282	0.811804
AL354828.2 ENSG00000280175	0.963455
AL356053.1 ENSG00000150076	0.908381
AL356585.1 ENSG00000279081	1.24502
AL358852.1 ENSG00000278899	1.22099
AL365181.1 ENSG00000280316	0.742777
AL513523.2 ENSG00000279767	1.0542
AL589743.1 ENSG00000279508	1.12728
AL645922.1 ENSG00000279546	0.935186
ALAD ENSG00000148218	0.710395
ALAS1 ENSG00000023330	0.821112
ALAS2 ENSG00000158578	0.899183
ALB ENSG00000163631	0.962663
ALCAM ENSG00000170017	0.99426
ALDH16A1 ENSG00000161618	1.47195
ALDH18A1 ENSG00000059573	0.918451
ALDH1A1 ENSG00000165092	1.01825
ALDH1A2 ENSG00000128918	0.868115
ALDH1A3 ENSG00000184254	1.28136
ALDH1B1 ENSG00000137124	0.862384
ALDH1L1 ENSG00000144908	1.93039
ALDH1L2 ENSG00000136010	0.703071
ALDH3A1 ENSG00000108602	0.757378
ALDH3A2 ENSG00000072210	0.60818
ALDH3B1 ENSG00000006534	0.894821
ALDH3B2 ENSG00000132746	1.72292
ALDH4A1 ENSG00000159423	0.711047
ALDH5A1 ENSG00000112294	0.736631
ALDH6A1 ENSG00000119711	0.744341
ALDH7A1 ENSG00000164904	0.721944
ALDH8A1 ENSG00000118514	0.803499
ALDH9A1 ENSG00000143149	0.93355
ALDOA ENSG00000149925	1.6068
ALDOB ENSG00000136872	0.897499
ALDOC ENSG00000109107	0.63576
ALG1 ENSG00000033011	0.952084
ALG10 ENSG00000139133	0.940024
ALG10B ENSG00000175548	1.10287
ALG11 ENSG00000253710	0.95811
ALG12 ENSG00000182858	1.15041
ALG13 ENSG00000101901	1.03151
ALG14 ENSG00000172339	1.44206
ALG1L ENSG00000189366	0.924057
ALG1L2 ENSG00000251287	0.893073
ALG2 ENSG00000119523	0.939917
ALG3 ENSG00000214160	1.34798
ALG5 ENSG00000120697	1.08635
ALG6 ENSG00000088035	1.06542
ALG8 ENSG00000159063	1.04594
ALG9 ENSG00000086848	0.930859
ALK ENSG00000171094	0.962123
ALKBH1 ENSG00000100601	1.0602
ALKBH2 ENSG00000189046	1.03649
ALKBH3 ENSG00000166199	0.740086
ALKBH4 ENSG00000160993	0.727779
ALKBH5 ENSG00000091542	0.947183
ALKBH6 ENSG00000239382	0.995629
ALKBH7 ENSG00000125652	1.28275
ALKBH8 ENSG00000137760	0.814574
ALLC ENSG00000151360	1.18553
ALMS1 ENSG00000116127	0.783649
ALOX12 ENSG00000108839	0.793288
ALOX12B ENSG00000179477	0.924401
ALOX15 ENSG00000161905	1.43833
ALOX15B ENSG00000179593	1.35548
ALOX5 ENSG00000012779	0.81083
ALOX5AP ENSG00000132965	0.728715
ALPK1 ENSG00000073331	1.00985
ALPK2 ENSG00000198796	1.00817
ALPK3 ENSG00000136383	1.29899
ALPL ENSG00000162551	1.46043
ALS2 ENSG00000003393	0.582436
ALS2CL ENSG00000178038	1.33414
ALS2CR11 ENSG00000155754	1.2183
ALS2CR12 ENSG00000155749	0.921883
ALX1 ENSG00000180318	1.18591
ALX3 ENSG00000156150	1.13687
ALX4 ENSG00000052850	0.987225
ALYREF ENSG00000183684	1.2484
AMACR ENSG00000242110	1.57207
AMBP ENSG00000106927	1.26749
AMBRA1 ENSG00000110497	1.12161
AMD1 ENSG00000123505	1.64827
AMDHD1 ENSG00000139344	0.965762
AMDHD2 ENSG00000162066	1.17163
AMELX ENSG00000125363	0.994379
AMELY ENSG00000099721	1.09605
AMER1 ENSG00000184675	0.970183
AMER2 ENSG00000165566	1.0276
AMER3 ENSG00000178171	0.873922
AMFR ENSG00000159461	0.965716
AMH ENSG00000104899	0.63146
AMHR2 ENSG00000135409	1.02602
AMIGO1 ENSG00000181754	0.740897
AMIGO2 ENSG00000139211	0.785386
AMIGO3 ENSG00000176020	1.11931
AMMECR1 ENSG00000101935	0.868848
AMMECR1L ENSG00000144233	0.935649
AMN ENSG00000166126	0.995674
AMN1 ENSG00000151743	1.22654
AMOT ENSG00000126016	0.612839
AMOTL1 ENSG00000166025	0.666134
AMOTL2 ENSG00000114019	0.94869
AMPD1 ENSG00000116748	0.644749
AMPD2 ENSG00000116337	1.2223
AMPD3 ENSG00000133805	1.15068
AMPH ENSG00000078053	1.04528
AMT ENSG00000145020	1.04303
AMTN ENSG00000187689	0.886695
AMY1A ENSG00000237763	0.97381
AMY1B ENSG00000174876	0.873831
AMY1C ENSG00000187733	0.98504
AMY2A ENSG00000243480	1.13189
AMY2B ENSG00000240038	0.698304
AMZ1 ENSG00000174945	1.03203
AMZ2 ENSG00000196704	0.602685
ANAPC1 ENSG00000153107	0.62921
ANAPC10 ENSG00000164162	0.975447
ANAPC11 ENSG00000141552	1.46124
ANAPC13 ENSG00000129055	0.79639
ANAPC15 ENSG00000110200	1.39549
ANAPC16 ENSG00000166295	0.956258
ANAPC2 ENSG00000176248	0.796849
ANAPC4 ENSG00000053900	0.476757
ANAPC5 ENSG00000089053	1.25193
ANAPC7 ENSG00000196510	1.0706
ANG ENSG00000214274	0.845357
ANGEL1 ENSG00000013523	0.838779
ANGEL2 ENSG00000174606	0.706011
ANGPT1 ENSG00000154188	0.913802
ANGPT2 ENSG00000091879	1.12998
ANGPT4 ENSG00000101280	1.11989
ANGPTL1 ENSG00000116194	0.850952
ANGPTL2 ENSG00000136859	0.862533
ANGPTL3 ENSG00000132855	0.816934
ANGPTL4 ENSG00000167772	1.03777
ANGPTL5 ENSG00000187151	0.858608
ANGPTL6 ENSG00000130812	1.15882
ANGPTL7 ENSG00000171819	0.953078
ANK1 ENSG00000029534	0.841691
ANK2 ENSG00000145362	1.10499
ANK3 ENSG00000151150	0.726025
ANKAR ENSG00000151687	0.984653
ANKDD1A ENSG00000166839	1.29391
ANKDD1B ENSG00000189045	0.658129
ANKEF1 ENSG00000132623	0.950002
ANKFN1 ENSG00000153930	1.04028
ANKFY1 ENSG00000185722	1.04323
ANKH ENSG00000154122	0.921862
ANKHD1 ENSG00000131503	0.948418
ANKHD1-EIF4EBP3 ENSG00000254996	0.593257
ANKIB1 ENSG00000001629	0.902657
ANKK1 ENSG00000170209	0.880187
ANKLE1 ENSG00000160117	1.01381
ANKLE2 ENSG00000176915	1.26288
ANKMY1 ENSG00000144504	1.12415
ANKMY2 ENSG00000106524	0.78691
ANKRA2 ENSG00000164331	1.07875
ANKRD1 ENSG00000148677	0.910096
ANKRD10 ENSG00000088448	1.45277
ANKRD11 ENSG00000167522	1.00199
ANKRD12 ENSG00000101745	1.07542
ANKRD13A ENSG00000076513	0.907935
ANKRD13B ENSG00000198720	1.29121
ANKRD13C ENSG00000118454	0.928168
ANKRD13D ENSG00000172932	1.20211
ANKRD16 ENSG00000134461	0.96345
ANKRD17 ENSG00000132466	0.510789
ANKRD18A ENSG00000180071	0.783594
ANKRD18B ENSG00000230453	0.900192
ANKRD2 ENSG00000165887	1.23822
ANKRD20A1 ENSG00000260691	0.945957
ANKRD20A2 ENSG00000183148	0.749536
ANKRD20A3 ENSG00000276203	0.817658
ANKRD20A4 ENSG00000172014	1.19466
ANKRD22 ENSG00000152766	0.750033
ANKRD23 ENSG00000163126	1.31175
ANKRD24 ENSG00000089847	0.813231
ANKRD26 ENSG00000107890	0.879338
ANKRD27 ENSG00000105186	1.15097
ANKRD28 ENSG00000206560	1.28993
ANKRD29 ENSG00000154065	1.277
ANKRD30A ENSG00000148513	0.892875
ANKRD30B ENSG00000180777	1.04436
ANKRD30BL ENSG00000163046	1.23556
ANKRD31 ENSG00000145700	0.955937
ANKRD33B ENSG00000164236	0.99035
ANKRD34A ENSG00000272031	0.929553
ANKRD34B ENSG00000189127	1.47051
ANKRD35 ENSG00000198483	0.753474
ANKRD36 ENSG00000135976	0.931992
ANKRD36B ENSG00000196912	0.669047
ANKRD36C ENSG00000174501	0.987698
ANKRD37 ENSG00000186352	1.27159
ANKRD39 ENSG00000213337	1.24276
ANKRD40 ENSG00000154945	1.10019
ANKRD42 ENSG00000137494	0.604753
ANKRD44 ENSG00000065413	1.16315
ANKRD45 ENSG00000183831	0.929629
ANKRD46 ENSG00000186106	0.987662
ANKRD49 ENSG00000168876	1.0047
ANKRD50 ENSG00000151458	1.04488
ANKRD52 ENSG00000139645	1.3756
ANKRD53 ENSG00000144031	0.799711
ANKRD54 ENSG00000100124	1.01761
ANKRD55 ENSG00000164512	1.16794
ANKRD6 ENSG00000135299	0.810353
ANKRD61 ENSG00000157999	1.03349
ANKRD62 ENSG00000181626	0.946775
ANKRD65 ENSG00000235098	0.939384
ANKRD66 ENSG00000230062	1.18852
ANKRD7 ENSG00000106013	0.794658
ANKRD9 ENSG00000156381	1.40065
ANKS1A ENSG00000064999	0.960164
ANKS1B ENSG00000185046	1.14849
ANKS3 ENSG00000168096	1.44063
ANKS4B ENSG00000175311	0.973883
ANKS6 ENSG00000165138	0.815191
ANKUB1 ENSG00000206199	0.836719
ANKZF1 ENSG00000163516	1.14259
ANLN ENSG00000011426	0.778083
ANO1 ENSG00000131620	1.03632
ANO10 ENSG00000160746	1.27966
ANO2 ENSG00000047617	1.19307
ANO3 ENSG00000134343	0.861408
ANO4 ENSG00000151572	0.998807
ANO5 ENSG00000171714	0.844377
ANO6 ENSG00000177119	0.661126
ANO7 ENSG00000146205	0.964275
ANO8 ENSG00000074855	0.820933
ANO9 ENSG00000185101	1.09155
ANOS1 ENSG00000011201	0.988288
ANP32A ENSG00000140350	1.22782
ANP32B ENSG00000136938	0.86175
ANP32E ENSG00000143401	1.0648
ANPEP ENSG00000166825	0.345434
ANTXR1 ENSG00000169604	1.31844
ANTXR2 ENSG00000163297	0.372815
ANXA1 ENSG00000135046	1.15611
ANXA10 ENSG00000109511	1.01392
ANXA11 ENSG00000122359	1.08993
ANXA13 ENSG00000104537	0.765673
ANXA2 ENSG00000182718	0.84005
ANXA2R ENSG00000177721	0.847673
ANXA3 ENSG00000138772	0.895156
ANXA4 ENSG00000196975	0.887813
ANXA5 ENSG00000164111	1.32782
ANXA6 ENSG00000197043	1.09235
ANXA7 ENSG00000138279	1.01249
ANXA8 ENSG00000265190	1.13701
ANXA8L1 ENSG00000264230	1.05599
ANXA9 ENSG00000143412	1.41073
AOAH ENSG00000136250	0.926003
AOC1 ENSG00000002726	0.887551
AOC2 ENSG00000131480	0.670825
AOC3 ENSG00000131471	1.05163
AOX1 ENSG00000138356	0.953143
AP000275.65 ENSG00000265590	0.827606
AP000349.2 ENSG00000280178	1.05933
AP000350.10 ENSG00000251357	0.67927
AP000721.4 ENSG00000256100	0.780994
AP000769.1 ENSG00000279576	0.580687
AP000866.1 ENSG00000279342	0.978373
AP006285.2 ENSG00000278919	1.20024
AP1AR ENSG00000138660	0.880461
AP1B1 ENSG00000100280	1.1186
AP1G1 ENSG00000166747	0.859809
AP1G2 ENSG00000213983	1.32121
AP1M1 ENSG00000072958	1.54323
AP1M2 ENSG00000129354	1.16693
AP1S1 ENSG00000106367	1.09963
AP1S2 ENSG00000182287	0.898034
AP1S3 ENSG00000152056	0.727723
AP2A1 ENSG00000196961	1.28604
AP2A2 ENSG00000183020	1.30225
AP2B1 ENSG00000006125	1.25321
AP2M1 ENSG00000161203	1.50016
AP2S1 ENSG00000042753	1.45486
AP3B1 ENSG00000132842	1.24742
AP3B2 ENSG00000103723	0.886984
AP3D1 ENSG00000065000	1.03435
AP3M1 ENSG00000185009	0.833093
AP3M2 ENSG00000070718	1.06016
AP3S1 ENSG00000177879	1.05719
AP3S2 ENSG00000157823	1.11975
AP4B1 ENSG00000134262	0.494393
AP4E1 ENSG00000081014	0.859659
AP4M1 ENSG00000221838	0.950636
AP4S1 ENSG00000100478	1.14615
AP5B1 ENSG00000254470	1.04051
AP5M1 ENSG00000053770	0.615341
AP5S1 ENSG00000125843	0.787855
AP5Z1 ENSG00000242802	0.744414
APAF1 ENSG00000120868	1.05151
APBA1 ENSG00000107282	1.21914
APBA2 ENSG00000034053	1.59928
APBA3 ENSG00000011132	1.02452
APBB1 ENSG00000166313	1.66505
APBB1IP ENSG00000077420	0.806683
APBB2 ENSG00000163697	0.54433
APBB3 ENSG00000113108	0.906221
APC ENSG00000134982	0.861247
APC2 ENSG00000115266	0.892833
APCDD1 ENSG00000154856	1.13379
APCDD1L ENSG00000198768	0.845834
APEH ENSG00000164062	1.24453
APELA ENSG00000248329	0.979538
APEX1 ENSG00000100823	1.31396
APEX2 ENSG00000169188	0.988632
APH1A ENSG00000117362	1.29783
APH1B ENSG00000138613	0.902195
API5 ENSG00000166181	0.992694
APIP ENSG00000149089	1.09866
APITD1 ENSG00000175279	0.96842
APITD1-CORT ENSG00000251503	1.0163
APLF ENSG00000169621	0.96342
APLN ENSG00000171388	1.13227
APLNR ENSG00000134817	1.33655
APLP1 ENSG00000105290	0.71089
APLP2 ENSG00000084234	1.37779
APMAP ENSG00000101474	1.02726
APOA1 ENSG00000118137	0.924155
APOA2 ENSG00000158874	0.95649
APOB ENSG00000084674	1.18895
APOBEC3A ENSG00000128383	0.980465
APOBEC3B ENSG00000179750	0.913878
APOBEC3C ENSG00000244509	0.740849
APOBEC3D ENSG00000243811	0.837398
APOBEC3F ENSG00000128394	0.60697
APOBEC3G ENSG00000239713	0.753652
APOBEC3H ENSG00000100298	1.09694
APOBEC4 ENSG00000173627	1.15214
APOBR ENSG00000184730	0.823194
APOC1 ENSG00000130208	1.19556
APOC2 ENSG00000234906	0.973283
APOC4 ENSG00000267467	1.19957
APOD ENSG00000189058	2.75953
APOE ENSG00000130203	1.47749
APOF ENSG00000175336	0.990889
APOH ENSG00000091583	1.37458
APOL1 ENSG00000100342	1.12062
APOL2 ENSG00000128335	0.880731
APOL3 ENSG00000128284	1.06724
APOL4 ENSG00000100336	1.33371
APOL6 ENSG00000221963	0.858708
APOLD1 ENSG00000178878	1.58275
APOM ENSG00000204444	0.929145
APOO ENSG00000184831	0.938352
APOOL ENSG00000155008	0.832079
APP ENSG00000142192	0.992571
APPBP2 ENSG00000062725	0.857047
APPL1 ENSG00000157500	0.941812
APPL2 ENSG00000136044	1.21729
APRT ENSG00000198931	1.56028
APTX ENSG00000137074	0.936631
AQP1 ENSG00000240583	1.61519
AQP10 ENSG00000143595	0.787671
AQP11 ENSG00000178301	0.878793
AQP2 ENSG00000167580	1.06187
AQP3 ENSG00000165272	0.581344
AQP5 ENSG00000161798	0.833063
AQP6 ENSG00000086159	0.934139
AQP7 ENSG00000165269	0.961393
AQR ENSG00000021776	0.885595
AR ENSG00000169083	0.999318
ARAF ENSG00000078061	0.937902
ARAP1 ENSG00000186635	1.1765
ARAP2 ENSG00000047365	0.845257
ARAP3 ENSG00000120318	1.30729
ARC ENSG00000198576	1.56899
ARCN1 ENSG00000095139	0.796315
AREG ENSG00000109321	1.23846
AREL1 ENSG00000119682	0.581732
ARF1 ENSG00000143761	1.26638
ARF3 ENSG00000134287	1.09823
ARF4 ENSG00000168374	1.55995
ARF5 ENSG00000004059	1.00589
ARF6 ENSG00000165527	1.59116
ARFGAP1 ENSG00000101199	1.27492
ARFGAP2 ENSG00000149182	1.40542
ARFGAP3 ENSG00000242247	1.32498
ARFGEF1 ENSG00000066777	1.01481
ARFGEF2 ENSG00000124198	1.04327
ARFGEF3 ENSG00000112379	1.68831
ARFIP1 ENSG00000164144	1.21786
ARFIP2 ENSG00000132254	1.5556
ARFRP1 ENSG00000101246	1.10521
ARG1 ENSG00000118520	0.997024
ARG2 ENSG00000081181	0.473016
ARGLU1 ENSG00000134884	1.09166
ARHGAP1 ENSG00000175220	1.33187
ARHGAP10 ENSG00000071205	0.827223
ARHGAP11A ENSG00000198826	1.19767
ARHGAP11B ENSG00000187951	0.915041
ARHGAP12 ENSG00000165322	1.05942
ARHGAP15 ENSG00000075884	0.963998
ARHGAP17 ENSG00000140750	0.8924
ARHGAP18 ENSG00000146376	0.977733
ARHGAP19 ENSG00000213390	0.802594
ARHGAP20 ENSG00000137727	1.35174
ARHGAP21 ENSG00000107863	1.06577
ARHGAP22 ENSG00000128805	0.970454
ARHGAP23 ENSG00000275832	0.738859
ARHGAP24 ENSG00000138639	0.997785
ARHGAP25 ENSG00000163219	0.990955
ARHGAP26 ENSG00000145819	0.741763
ARHGAP27 ENSG00000159314	0.760772
ARHGAP28 ENSG00000088756	0.857522
ARHGAP29 ENSG00000137962	1.10985
ARHGAP30 ENSG00000186517	0.863415
ARHGAP31 ENSG00000031081	1.07754
ARHGAP32 ENSG00000134909	1.12767
ARHGAP33 ENSG00000004777	1.07061
ARHGAP35 ENSG00000160007	1.32899
ARHGAP39 ENSG00000147799	1.40009
ARHGAP4 ENSG00000089820	0.947405
ARHGAP40 ENSG00000124143	0.914821
ARHGAP42 ENSG00000165895	1.13124
ARHGAP44 ENSG00000006740	0.912044
ARHGAP45 ENSG00000180448	1.04455
ARHGAP5 ENSG00000100852	0.74736
ARHGAP6 ENSG00000047648	0.951935
ARHGAP8 ENSG00000241484	1.10695
ARHGAP9 ENSG00000123329	0.756227
ARHGDIA ENSG00000141522	1.86649
ARHGDIB ENSG00000111348	1.18594
ARHGDIG ENSG00000242173	0.904682
ARHGEF1 ENSG00000076928	1.11701
ARHGEF10 ENSG00000104728	0.979027
ARHGEF10L ENSG00000074964	0.945853
ARHGEF11 ENSG00000132694	0.991689
ARHGEF12 ENSG00000196914	0.769134
ARHGEF15 ENSG00000198844	1.00444
ARHGEF16 ENSG00000130762	1.20985
ARHGEF17 ENSG00000110237	0.92857
ARHGEF18 ENSG00000104880	0.864789
ARHGEF19 ENSG00000142632	0.531987
ARHGEF2 ENSG00000116584	0.690753
ARHGEF25 ENSG00000240771	0.967339
ARHGEF26 ENSG00000114790	0.93396
ARHGEF28 ENSG00000214944	0.957844
ARHGEF3 ENSG00000163947	1.04926
ARHGEF33 ENSG00000214694	1.10202
ARHGEF35 ENSG00000213214	1.1358
ARHGEF37 ENSG00000183111	0.80874
ARHGEF38 ENSG00000236699	1.15799
ARHGEF39 ENSG00000137135	0.778392
ARHGEF4 ENSG00000136002	1.12149
ARHGEF40 ENSG00000165801	1.09613
ARHGEF5 ENSG00000050327	1.09008
ARHGEF6 ENSG00000129675	0.845358
ARHGEF7 ENSG00000102606	0.647404
ARHGEF9 ENSG00000131089	0.55186
ARID1A ENSG00000117713	0.998477
ARID1B ENSG00000049618	1.01491
ARID2 ENSG00000189079	0.748162
ARID3A ENSG00000116017	1.08651
ARID3B ENSG00000179361	0.85681
ARID4A ENSG00000032219	0.776958
ARID4B ENSG00000054267	0.548493
ARID5A ENSG00000196843	2.09737
ARID5B ENSG00000150347	0.812155
ARIH1 ENSG00000166233	0.722934
ARIH2 ENSG00000177479	0.650221
ARIH2OS ENSG00000221883	0.661575
ARL1 ENSG00000120805	0.649346
ARL10 ENSG00000175414	1.02532
ARL11 ENSG00000152213	1.0617
ARL13B ENSG00000169379	0.890817
ARL14EP ENSG00000152219	0.899462
ARL15 ENSG00000185305	1.03722
ARL16 ENSG00000214087	0.643902
ARL17A ENSG00000185829	0.97629
ARL17B ENSG00000228696	0.831611
ARL2 ENSG00000213465	1.5367
ARL2BP ENSG00000102931	0.981551
ARL3 ENSG00000138175	0.755173
ARL4A ENSG00000122644	0.78766
ARL4C ENSG00000188042	0.633372
ARL4D ENSG00000175906	0.861424
ARL5A ENSG00000162980	1.17334
ARL5B ENSG00000165997	1.28735
ARL6 ENSG00000113966	0.852071
ARL6IP1 ENSG00000170540	1.34646
ARL6IP4 ENSG00000182196	1.33095
ARL6IP5 ENSG00000144746	0.915399
ARL6IP6 ENSG00000177917	1.01753
ARL8A ENSG00000143862	1.33835
ARL8B ENSG00000134108	0.782911
ARL9 ENSG00000196503	1.04105
ARMC1 ENSG00000104442	1.04832
ARMC10 ENSG00000170632	0.927818
ARMC12 ENSG00000157343	0.96308
ARMC2 ENSG00000118690	1.03133
ARMC4 ENSG00000169126	1.26805
ARMC5 ENSG00000140691	1.34413
ARMC6 ENSG00000105676	1.38171
ARMC7 ENSG00000125449	1.11913
ARMC8 ENSG00000114098	0.96016
ARMC9 ENSG00000135931	1.00337
ARMCX1 ENSG00000126947	1.10696
ARMCX2 ENSG00000184867	0.965705
ARMCX3 ENSG00000102401	1.47131
ARMCX4 ENSG00000196440	0.922146
ARMCX5 ENSG00000125962	0.995857
ARMCX6 ENSG00000198960	1.02467
ARMS2 ENSG00000254636	0.97168
ARMT1 ENSG00000146476	0.997899
ARNT ENSG00000143437	0.752793
ARNT2 ENSG00000172379	1.0108
ARNTL ENSG00000133794	0.868638
ARNTL2 ENSG00000029153	0.983785
ARPC1A ENSG00000241685	0.880138
ARPC1B ENSG00000130429	1.20199
ARPC2 ENSG00000163466	0.674902
ARPC3 ENSG00000111229	1.45636
ARPC4 ENSG00000241553	1.822
ARPC5 ENSG00000162704	1.19248
ARPC5L ENSG00000136950	1.09926
ARPIN ENSG00000242498	0.797122
ARPP19 ENSG00000128989	0.908275
ARRB1 ENSG00000137486	1.09754
ARRB2 ENSG00000141480	0.768624
ARRDC1 ENSG00000197070	1.43824
ARRDC2 ENSG00000105643	1.42893
ARRDC3 ENSG00000113369	1.03504
ARRDC4 ENSG00000140450	0.93501
ARRDC5 ENSG00000205784	1.02288
ARSA ENSG00000100299	1.89847
ARSB ENSG00000113273	0.828128
ARSD ENSG00000006756	1.20277
ARSE ENSG00000157399	0.773263
ARSF ENSG00000062096	1.15394
ARSG ENSG00000141337	0.743357
ARSI ENSG00000183876	1.11689
ARSJ ENSG00000180801	0.773517
ARSK ENSG00000164291	0.668053
ART3 ENSG00000156219	1.13865
ART5 ENSG00000167311	0.887692
ARTN ENSG00000117407	1.0844
ARV1 ENSG00000173409	0.860254
ARVCF ENSG00000099889	1.23163
ARX ENSG00000004848	0.969547
ASAH1 ENSG00000104763	0.786249
ASAH2 ENSG00000188611	0.989075
ASAH2B ENSG00000204147	0.711271
ASAP1 ENSG00000153317	1.02542
ASAP2 ENSG00000151693	0.98083
ASAP3 ENSG00000088280	1.3697
ASB1 ENSG00000065802	1.35916
ASB11 ENSG00000165192	1.63826
ASB12 ENSG00000198881	0.826776
ASB13 ENSG00000196372	1.03744
ASB14 ENSG00000239388	1.07227
ASB16 ENSG00000161664	1.18003
ASB2 ENSG00000100628	1.01639
ASB3 ENSG00000115239	0.866494
ASB5 ENSG00000164122	0.680013
ASB6 ENSG00000148331	0.794473
ASB7 ENSG00000183475	0.866912
ASB8 ENSG00000177981	0.545572
ASB9 ENSG00000102048	0.733749
ASCC1 ENSG00000138303	0.939195
ASCC2 ENSG00000100325	1.11062
ASCC3 ENSG00000112249	1.40428
ASCL2 ENSG00000183734	0.838908
ASCL5 ENSG00000232237	0.986131
ASF1A ENSG00000111875	0.780674
ASF1B ENSG00000105011	1.1048
ASGR1 ENSG00000141505	0.751708
ASGR2 ENSG00000161944	0.730649
ASH1L ENSG00000116539	0.618938
ASH2L ENSG00000129691	1.10075
ASIC1 ENSG00000110881	0.603141
ASIC3 ENSG00000213199	1.05227
ASIC4 ENSG00000072182	1.06067
ASIP ENSG00000101440	0.901341
ASL ENSG00000126522	1.54643
ASMT ENSG00000196433	0.773354
ASMTL ENSG00000169093	1.40286
ASNA1 ENSG00000198356	1.46222
ASNS ENSG00000070669	1.00025
ASNSD1 ENSG00000138381	0.89595
ASPA ENSG00000108381	0.990953
ASPG ENSG00000166183	0.929811
ASPH ENSG00000198363	0.889571
ASPHD1 ENSG00000174939	0.784467
ASPHD2 ENSG00000128203	0.827659
ASPM ENSG00000066279	1.39987
ASPN ENSG00000106819	0.983838
ASPRV1 ENSG00000244617	0.812429
ASPSCR1 ENSG00000169696	1.38223
ASRGL1 ENSG00000162174	0.695133
ASS1 ENSG00000130707	1.25706
ASTE1 ENSG00000034533	0.766804
ASTN1 ENSG00000152092	0.945923
ASTN2 ENSG00000148219	0.800648
ASUN ENSG00000064102	0.807411
ASXL1 ENSG00000171456	0.542925
ASXL2 ENSG00000143970	0.644008
ASXL3 ENSG00000141431	0.858744
ASZ1 ENSG00000154438	0.924806
ATAD1 ENSG00000138138	0.930675
ATAD2 ENSG00000156802	1.17419
ATAD2B ENSG00000119778	1.08526
ATAD3A ENSG00000197785	1.09421
ATAD3B ENSG00000160072	1.29844
ATAD3C ENSG00000215915	1.04523
ATAD5 ENSG00000176208	1.1532
ATAT1 ENSG00000137343	0.778862
ATCAY ENSG00000167654	1.44094
ATE1 ENSG00000107669	0.777849
ATF1 ENSG00000123268	1.06769
ATF2 ENSG00000115966	0.728025
ATF3 ENSG00000162772	1.66261
ATF4 ENSG00000128272	1.19052
ATF5 ENSG00000169136	0.92873
ATF6 ENSG00000118217	0.917848
ATF6B ENSG00000213676	1.06562
ATF7 ENSG00000170653	1.16754
ATF7IP ENSG00000171681	0.907818
ATF7IP2 ENSG00000166669	1.48383
ATG10 ENSG00000152348	1.33455
ATG101 ENSG00000123395	0.891255
ATG12 ENSG00000145782	0.898298
ATG13 ENSG00000175224	1.69416
ATG14 ENSG00000126775	0.717041
ATG16L1 ENSG00000085978	1.39868
ATG16L2 ENSG00000168010	1.00443
ATG2A ENSG00000110046	1.30557
ATG2B ENSG00000066739	0.747853
ATG3 ENSG00000144848	0.862567
ATG4A ENSG00000101844	0.739652
ATG4B ENSG00000168397	1.12161
ATG4C ENSG00000125703	0.79932
ATG4D ENSG00000130734	1.55005
ATG5 ENSG00000057663	1.01411
ATG7 ENSG00000197548	1.0392
ATG9A ENSG00000198925	1.27945
ATG9B ENSG00000181652	1.11345
ATHL1 ENSG00000142102	0.861996
ATIC ENSG00000138363	0.870354
ATL1 ENSG00000198513	0.996768
ATL2 ENSG00000119787	0.926531
ATL3 ENSG00000184743	1.22293
ATM ENSG00000149311	0.72363
ATMIN ENSG00000166454	0.636458
ATN1 ENSG00000111676	1.03641
ATOH1 ENSG00000172238	1.01102
ATOH7 ENSG00000179774	0.906638
ATOH8 ENSG00000168874	0.87861
ATOX1 ENSG00000177556	1.58106
ATP10A ENSG00000206190	0.893801
ATP10B ENSG00000118322	1.06126
ATP10D ENSG00000145246	0.932271
ATP11A ENSG00000068650	1.05875
ATP11B ENSG00000058063	0.929883
ATP11C ENSG00000101974	0.738093
ATP12A ENSG00000075673	0.87974
ATP13A1 ENSG00000105726	1.32121
ATP13A2 ENSG00000159363	1.45665
ATP13A3 ENSG00000133657	1.11735
ATP13A4 ENSG00000127249	1.16058
ATP13A5 ENSG00000187527	1.13888
ATP1A1 ENSG00000163399	1.90801
ATP1A2 ENSG00000018625	0.891053
ATP1A3 ENSG00000105409	1.16941
ATP1A4 ENSG00000132681	1.12383
ATP1B1 ENSG00000143153	0.991588
ATP1B2 ENSG00000129244	0.598076
ATP1B3 ENSG00000069849	0.852346
ATP23 ENSG00000166896	0.899866
ATP2A1 ENSG00000196296	1.01877
ATP2A2 ENSG00000174437	1.0917
ATP2A3 ENSG00000074370	1.51239
ATP2B1 ENSG00000070961	0.865216
ATP2B2 ENSG00000157087	0.994961
ATP2B3 ENSG00000067842	0.827663
ATP2B4 ENSG00000058668	0.964832
ATP2C1 ENSG00000017260	1.50498
ATP2C2 ENSG00000064270	1.20342
ATP4B ENSG00000186009	0.978989
ATP5J2-PTCD1 ENSG00000248919	0.966178
ATP5SL ENSG00000105341	1.14913
ATP6AP1 ENSG00000071553	1.94972
ATP6AP1L ENSG00000205464	0.594058
ATP6AP2 ENSG00000182220	1.04084
ATP6V0A1 ENSG00000033627	1.20939
ATP6V0A2 ENSG00000185344	0.744757
ATP6V0A4 ENSG00000105929	1.07382
ATP6V0B ENSG00000117410	1.60464
ATP6V0C ENSG00000185883	0.915493
ATP6V0D1 ENSG00000159720	1.46267
ATP6V0D2 ENSG00000147614	0.948221
ATP6V0E1 ENSG00000113732	0.750578
ATP6V0E2 ENSG00000171130	0.888279
ATP6V1A ENSG00000114573	0.7726
ATP6V1B1 ENSG00000116039	1.21007
ATP6V1B2 ENSG00000147416	0.753893
ATP6V1C1 ENSG00000155097	0.774385
ATP6V1C2 ENSG00000143882	1.08197
ATP6V1D ENSG00000100554	0.780376
ATP6V1E1 ENSG00000131100	1.07168
ATP6V1E2 ENSG00000250565	0.736979
ATP6V1F ENSG00000128524	0.994552
ATP6V1G1 ENSG00000136888	1.2507
ATP6V1G2 ENSG00000213760	0.825552
ATP6V1H ENSG00000047249	0.878401
ATP7A ENSG00000165240	0.795282
ATP7B ENSG00000123191	0.924034
ATP8A1 ENSG00000124406	1.13878
ATP8A2 ENSG00000132932	1.61575
ATP8B1 ENSG00000081923	0.908228
ATP8B2 ENSG00000143515	0.797335
ATP8B3 ENSG00000130270	1.08689
ATP8B4 ENSG00000104043	0.656573
ATP9A ENSG00000054793	1.20448
ATP9B ENSG00000166377	0.598754
ATPIF1 ENSG00000130770	0.943142
ATR ENSG00000175054	0.844758
ATRAID ENSG00000138085	0.695514
ATRIP ENSG00000164053	0.969246
ATRIP ENSG00000282827	0.888494
ATRN ENSG00000088812	0.78535
ATRNL1 ENSG00000107518	0.724247
ATRX ENSG00000085224	0.774069
ATXN1 ENSG00000124788	1.07464
ATXN10 ENSG00000130638	0.739423
ATXN1L ENSG00000224470	0.919296
ATXN2 ENSG00000204842	0.516398
ATXN2L ENSG00000168488	0.915674
ATXN3 ENSG00000066427	0.580745
ATXN7 ENSG00000163635	1.16219
ATXN7L1 ENSG00000146776	1.16264
ATXN7L2 ENSG00000162650	0.986085
ATXN7L3 ENSG00000087152	1.23204
ATXN7L3B ENSG00000253719	1.07157
AUH ENSG00000148090	1.01255
AUNIP ENSG00000127423	0.887191
AUP1 ENSG00000115307	1.47112
AURKA ENSG00000087586	0.944798
AURKAIP1 ENSG00000175756	1.8059
AURKB ENSG00000178999	1.0981
AURKC ENSG00000105146	1.17224
AUTS2 ENSG00000158321	0.978862
AVEN ENSG00000169857	1.10853
AVIL ENSG00000135407	1.09
AVL9 ENSG00000105778	0.848525
AVPI1 ENSG00000119986	0.908603
AVPR1A ENSG00000166148	1.16531
AVPR2 ENSG00000126895	0.877455
AXDND1 ENSG00000162779	0.998614
AXIN1 ENSG00000103126	1.19275
AXIN2 ENSG00000168646	0.549411
AXL ENSG00000167601	1.06644
AZGP1 ENSG00000160862	1.61803
AZI2 ENSG00000163512	0.879315
AZIN1 ENSG00000155096	1.16378
AZIN2 ENSG00000142920	0.929768
AZU1 ENSG00000172232	1.04612
B2M ENSG00000166710	1.06959
B3GALNT1 ENSG00000169255	1.35519
B3GALNT2 ENSG00000162885	0.690885
B3GALT1 ENSG00000172318	0.88927
B3GALT2 ENSG00000162630	0.802845
B3GALT4 ENSG00000235863	1.1962
B3GALT5 ENSG00000183778	1.05666
B3GALT6 ENSG00000176022	1.17735
B3GAT1 ENSG00000109956	1.23361
B3GAT2 ENSG00000112309	0.9323
B3GAT3 ENSG00000149541	1.13934
B3GLCT ENSG00000187676	1.086
B3GNT2 ENSG00000170340	1.05871
B3GNT3 ENSG00000179913	0.754654
B3GNT4 ENSG00000176383	1.11951
B3GNT5 ENSG00000176597	1.11441
B3GNT6 ENSG00000198488	1.06493
B3GNT7 ENSG00000156966	0.956702
B3GNT8 ENSG00000177191	0.978082
B3GNT9 ENSG00000237172	0.793447
B3GNTL1 ENSG00000175711	0.966485
B4GALNT1 ENSG00000135454	0.804555
B4GALNT2 ENSG00000167080	0.837923
B4GALNT3 ENSG00000139044	0.899472
B4GALNT4 ENSG00000182272	1.47304
B4GALT1 ENSG00000086062	1.12059
B4GALT2 ENSG00000117411	1.14717
B4GALT3 ENSG00000158850	1.58334
B4GALT4 ENSG00000121578	0.866008
B4GALT5 ENSG00000158470	1.00875
B4GALT6 ENSG00000118276	0.918089
B4GALT7 ENSG00000027847	0.907484
B4GAT1 ENSG00000174684	0.776031
B9D1 ENSG00000108641	1.08174
B9D2 ENSG00000123810	1.24628
BAALC ENSG00000164929	1.06386
BAAT ENSG00000136881	1.09349
BABAM1 ENSG00000105393	1.3999
BACE1 ENSG00000186318	0.723879
BACE2 ENSG00000182240	1.57127
BACH1 ENSG00000156273	0.752691
BACH2 ENSG00000112182	0.988936
BAD ENSG00000002330	1.36854
BAG1 ENSG00000107262	1.09533
BAG2 ENSG00000112208	0.841665
BAG3 ENSG00000151929	1.25601
BAG4 ENSG00000156735	1.13436
BAG5 ENSG00000166170	0.911343
BAG6 ENSG00000204463	1.14702
BAHCC1 ENSG00000266074	0.799897
BAHD1 ENSG00000140320	0.974598
BAIAP2 ENSG00000175866	1.47088
BAIAP2L1 ENSG00000006453	1.09108
BAIAP2L2 ENSG00000128298	1.01959
BAIAP3 ENSG00000007516	1.41879
BAK1 ENSG00000030110	1.02793
BAMBI ENSG00000095739	0.850442
BANF1 ENSG00000175334	0.708519
BANF2 ENSG00000125888	0.823669
BANK1 ENSG00000153064	0.812231
BANP ENSG00000172530	0.657583
BAP1 ENSG00000163930	1.13487
BARD1 ENSG00000138376	1.0276
BARX1 ENSG00000131668	1.10762
BARX2 ENSG00000043039	0.876787
BASP1 ENSG00000176788	1.04983
BATF ENSG00000156127	1.24554
BATF2 ENSG00000168062	0.759951
BATF3 ENSG00000123685	1.11186
BAX ENSG00000087088	1.27045
BAZ1A ENSG00000198604	1.35716
BAZ1B ENSG00000009954	0.700222
BAZ2A ENSG00000076108	0.804233
BAZ2B ENSG00000123636	1.23406
BBC3 ENSG00000105327	1.11798
BBIP1 ENSG00000214413	0.849895
BBOF1 ENSG00000119636	0.921636
BBOX1 ENSG00000129151	0.929818
BBS1 ENSG00000174483	0.973089
BBS10 ENSG00000179941	1.22638
BBS12 ENSG00000181004	1.07709
BBS2 ENSG00000125124	1.12555
BBS4 ENSG00000140463	0.695234
BBS5 ENSG00000163093	0.894136
BBS7 ENSG00000138686	1.42099
BBS9 ENSG00000122507	0.921115
BBX ENSG00000114439	0.784899
BCAM ENSG00000187244	1.62187
BCAN ENSG00000132692	1.04225
BCAP29 ENSG00000075790	1.07117
BCAP31 ENSG00000185825	1.72289
BCAR1 ENSG00000050820	1.33323
BCAR3 ENSG00000137936	0.794892
BCAS1 ENSG00000064787	0.529463
BCAS2 ENSG00000116752	1.05282
BCAS3 ENSG00000141376	0.952794
BCAS4 ENSG00000124243	1.63849
BCAT1 ENSG00000060982	0.994898
BCAT2 ENSG00000105552	1.08583
BCCIP ENSG00000107949	0.79699
BCDIN3D ENSG00000186666	0.731391
BCHE ENSG00000114200	0.799671
BCKDHA ENSG00000248098	1.35661
BCKDHB ENSG00000083123	0.852179
BCKDK ENSG00000103507	0.968642
BCL10 ENSG00000142867	0.837796
BCL11A ENSG00000119866	0.781943
BCL11B ENSG00000127152	1.11876
BCL2 ENSG00000171791	1.08483
BCL2A1 ENSG00000140379	0.787437
BCL2L1 ENSG00000171552	1.32947
BCL2L10 ENSG00000137875	0.972699
BCL2L11 ENSG00000153094	1.11319
BCL2L12 ENSG00000126453	1.18952
BCL2L13 ENSG00000099968	1.12867
BCL2L14 ENSG00000121380	0.922234
BCL2L15 ENSG00000188761	0.736104
BCL2L2 ENSG00000129473	0.886557
BCL2L2-PABPN1 ENSG00000258643	0.973918
BCL3 ENSG00000069399	2.02442
BCL6 ENSG00000113916	0.562946
BCL6B ENSG00000161940	0.933961
BCL7A ENSG00000110987	1.1983
BCL7B ENSG00000106635	0.977989
BCL7C ENSG00000099385	1.0838
BCL9 ENSG00000116128	1.05278
BCL9L ENSG00000186174	0.921994
BCLAF1 ENSG00000029363	0.833707
BCO1 ENSG00000135697	1.27927
BCO2 ENSG00000197580	1.08503
BCOR ENSG00000183337	1.03793
BCORL1 ENSG00000085185	0.991876
BCR ENSG00000186716	1.26528
BCS1L ENSG00000074582	0.759166
BDH1 ENSG00000161267	0.707083
BDH2 ENSG00000164039	0.545564
BDKRB1 ENSG00000100739	1.07625
BDKRB2 ENSG00000168398	1.26306
BDNF ENSG00000176697	0.762353
BDP1 ENSG00000145734	0.984364
BEAN1 ENSG00000166546	1.10425
BECN1 ENSG00000126581	0.865144
BEGAIN ENSG00000183092	1.07951
BEND2 ENSG00000177324	1.27335
BEND3 ENSG00000178409	1.06392
BEND4 ENSG00000188848	0.955216
BEND5 ENSG00000162373	0.677454
BEND6 ENSG00000151917	1.20507
BEND7 ENSG00000165626	1.55063
BEST1 ENSG00000167995	1.35723
BEST2 ENSG00000039987	0.927618
BEST3 ENSG00000127325	0.701447
BEST4 ENSG00000142959	0.88136
BET1 ENSG00000105829	0.779656
BET1L ENSG00000177951	0.932955
BEX1 ENSG00000133169	0.461415
BEX2 ENSG00000133134	0.85199
BEX3 ENSG00000166681	0.865352
BEX4 ENSG00000102409	0.610336
BEX5 ENSG00000184515	0.902718
BFAR ENSG00000103429	0.69621
BFSP1 ENSG00000125864	1.13062
BGLAP ENSG00000242252	0.883925
BGN ENSG00000182492	2.21354
BHLHB9 ENSG00000198908	1.01604
BHLHE22 ENSG00000180828	1.24712
BHLHE40 ENSG00000134107	1.28076
BHLHE41 ENSG00000123095	0.901248
BHMT ENSG00000145692	1.1988
BHMT2 ENSG00000132840	0.96172
BICC1 ENSG00000122870	0.840247
BICD1 ENSG00000151746	0.893404
BICD2 ENSG00000185963	0.799838
BICDL1 ENSG00000135127	0.880623
BICDL2 ENSG00000162069	1.18613
BID ENSG00000015475	1.16922
BIK ENSG00000100290	1.89655
BIN1 ENSG00000136717	1.09562
BIN2 ENSG00000110934	0.977325
BIN3 ENSG00000147439	1.44256
BIRC2 ENSG00000110330	1.88586
BIRC3 ENSG00000023445	0.785021
BIRC5 ENSG00000089685	0.97072
BIRC6 ENSG00000115760	0.885634
BIRC7 ENSG00000101197	1.1697
BIVM ENSG00000134897	0.907459
BLCAP ENSG00000166619	0.895619
BLK ENSG00000136573	1.00225
BLM ENSG00000197299	0.960957
BLMH ENSG00000108578	1.14177
BLNK ENSG00000095585	0.909897
BLOC1S1 ENSG00000135441	1.14205
BLOC1S2 ENSG00000196072	1.08791
BLOC1S3 ENSG00000189114	1.02281
BLOC1S4 ENSG00000186222	0.75169
BLOC1S5 ENSG00000188428	1.20572
BLOC1S6 ENSG00000104164	0.698382
BLVRA ENSG00000106605	0.641855
BLVRB ENSG00000090013	1.07572
BLZF1 ENSG00000117475	0.92882
BMF ENSG00000104081	1.33701
BMI1 ENSG00000168283	0.797121
BMP1 ENSG00000168487	1.44842
BMP2 ENSG00000125845	1.09509
BMP2K ENSG00000138756	0.867044
BMP4 ENSG00000125378	0.933971
BMP5 ENSG00000112175	0.489075
BMP6 ENSG00000153162	1.03123
BMP7 ENSG00000101144	1.28029
BMP8A ENSG00000183682	1.0998
BMP8B ENSG00000116985	1.06783
BMPER ENSG00000164619	0.974545
BMPR1A ENSG00000107779	0.68074
BMPR1B ENSG00000138696	0.93376
BMPR2 ENSG00000204217	1.12375
BMS1 ENSG00000165733	0.890983
BMT2 ENSG00000164603	0.618976
BMX ENSG00000102010	1.06191
BNC2 ENSG00000173068	0.876039
BNIP1 ENSG00000113734	1.08697
BNIP2 ENSG00000140299	0.819535
BNIP3 ENSG00000176171	0.661467
BNIP3L ENSG00000104765	1.01344
BNIPL ENSG00000163141	1.00402
BOC ENSG00000144857	0.675681
BOD1 ENSG00000145919	0.838749
BOD1L1 ENSG00000038219	1.11074
BOD1L2 ENSG00000228075	1.02408
BOK ENSG00000176720	0.963194
BOLA1 ENSG00000178096	0.700677
BOLA2B ENSG00000169627	1.29287
BOLA3 ENSG00000163170	0.466394
BOLL ENSG00000152430	1.04428
BOP1 ENSG00000261236	1.2222
BORA ENSG00000136122	0.82003
BORCS5 ENSG00000165714	0.998742
BORCS6 ENSG00000196544	0.699469
BORCS7 ENSG00000166275	0.559699
BORCS8 ENSG00000254901	1.05434
BORCS8-MEF2B ENSG00000064489	0.925733
BPGM ENSG00000172331	0.695807
BPHL ENSG00000137274	0.780852
BPI ENSG00000101425	0.822489
BPIFB1 ENSG00000125999	0.74042
BPIFB2 ENSG00000078898	2.27575
BPNT1 ENSG00000162813	1.1842
BPTF ENSG00000171634	0.770886
BRAF ENSG00000157764	0.893673
BRAP ENSG00000089234	0.609213
BRAT1 ENSG00000106009	1.34992
BRCA1 ENSG00000012048	0.779547
BRCA2 ENSG00000139618	0.733371
BRCC3 ENSG00000185515	0.826666
BRD1 ENSG00000100425	0.762422
BRD2 ENSG00000204256	1.97478
BRD3 ENSG00000169925	0.911957
BRD4 ENSG00000141867	0.943036
BRD7 ENSG00000166164	0.638339
BRD8 ENSG00000112983	1.1487
BRD9 ENSG00000028310	1.22412
BRDT ENSG00000137948	1.00174
BRE ENSG00000158019	0.806553
BRF1 ENSG00000185024	1.18093
BRF2 ENSG00000104221	0.771062
BRI3 ENSG00000164713	1.46478
BRI3BP ENSG00000184992	1.1052
BRICD5 ENSG00000182685	0.919776
BRINP1 ENSG00000078725	0.893108
BRINP3 ENSG00000162670	1.01658
BRIP1 ENSG00000136492	0.901889
BRIX1 ENSG00000113460	0.737829
BRK1 ENSG00000254999	0.89161
BRMS1 ENSG00000174744	1.37774
BRMS1L ENSG00000100916	1.03872
BROX ENSG00000162819	0.871938
BRPF1 ENSG00000156983	0.838172
BRPF3 ENSG00000096070	0.906469
BRS3 ENSG00000102239	0.953228
BRSK1 ENSG00000160469	0.926169
BRSK2 ENSG00000174672	1.74172
BRWD1 ENSG00000185658	0.937713
BRWD3 ENSG00000165288	0.668234
BSCL2 ENSG00000168000	0.937762
BSDC1 ENSG00000160058	1.12753
BSG ENSG00000172270	1.65187
BSN ENSG00000164061	1.13485
BSPRY ENSG00000119411	1.29491
BST1 ENSG00000109743	0.721437
BST2 ENSG00000130303	1.15182
BTAF1 ENSG00000095564	1.3017
BTBD1 ENSG00000064726	1.09054
BTBD10 ENSG00000148925	0.95621
BTBD11 ENSG00000151136	0.830763
BTBD16 ENSG00000138152	0.813688
BTBD18 ENSG00000233436	0.71618
BTBD19 ENSG00000222009	1.17775
BTBD2 ENSG00000133243	1.03235
BTBD3 ENSG00000132640	0.983145
BTBD6 ENSG00000184887	0.976567
BTBD7 ENSG00000011114	0.797908
BTBD8 ENSG00000189195	0.87372
BTBD9 ENSG00000183826	0.990411
BTC ENSG00000174808	1.14689
BTD ENSG00000169814	0.749536
BTF3 ENSG00000145741	1.06024
BTF3L4 ENSG00000134717	1.06046
BTG1 ENSG00000133639	1.32619
BTG2 ENSG00000159388	1.87415
BTG3 ENSG00000154640	0.749304
BTG4 ENSG00000137707	0.947747
BTK ENSG00000010671	1.04681
BTLA ENSG00000186265	0.807989
BTN2A1 ENSG00000112763	0.775362
BTN2A2 ENSG00000124508	0.688432
BTN3A1 ENSG00000026950	0.797001
BTN3A2 ENSG00000186470	0.806276
BTN3A3 ENSG00000111801	0.868337
BTNL8 ENSG00000113303	0.945053
BTNL9 ENSG00000165810	0.892125
BTRC ENSG00000166167	0.800196
BUB1 ENSG00000169679	1.13971
BUB1B ENSG00000156970	1.0759
BUB3 ENSG00000154473	0.661841
BUD13 ENSG00000137656	0.82559
BUD31 ENSG00000106245	1.29736
BVES ENSG00000112276	0.941305
BYSL ENSG00000112578	1.17921
BZW1 ENSG00000082153	1.36107
BZW2 ENSG00000136261	1.16587
C10orf10 ENSG00000165507	1.63181
C10orf107 ENSG00000183346	0.737223
C10orf11 ENSG00000148655	0.915949
C10orf128 ENSG00000204161	0.938404
C10orf2 ENSG00000107815	0.689099
C10orf35 ENSG00000171224	0.559425
C10orf53 ENSG00000178645	1.01879
C10orf54 ENSG00000107738	1.07715
C10orf55 ENSG00000222047	0.752951
C10orf76 ENSG00000120029	0.747592
C10orf88 ENSG00000119965	0.882471
C10orf95 ENSG00000120055	1.02858
C10orf99 ENSG00000188373	0.897284
C11orf1 ENSG00000137720	0.853705
C11orf16 ENSG00000176029	1.18268
C11orf21 ENSG00000110665	0.81603
C11orf24 ENSG00000171067	1.22358
C11orf31 ENSG00000211450	1.4904
C11orf40 ENSG00000171987	0.98405
C11orf45 ENSG00000174370	1.04394
C11orf49 ENSG00000149179	0.864212
C11orf52 ENSG00000149300	1.04064
C11orf54 ENSG00000182919	0.758381
C11orf57 ENSG00000150776	0.726893
C11orf58 ENSG00000110696	0.924023
C11orf63 ENSG00000109944	1.07709
C11orf65 ENSG00000166323	0.967903
C11orf68 ENSG00000175573	1.06051
C11orf70 ENSG00000137691	1.34164
C11orf71 ENSG00000180425	1.14561
C11orf74 ENSG00000166352	1.06448
C11orf80 ENSG00000173715	0.761427
C11orf84 ENSG00000168005	0.944116
C11orf87 ENSG00000185742	0.915923
C11orf88 ENSG00000183644	0.970607
C11orf95 ENSG00000188070	0.951956
C11orf96 ENSG00000187479	2.35827
C11orf98 ENSG00000278615	1.07559
C12orf10 ENSG00000139637	1.35496
C12orf29 ENSG00000133641	1.10698
C12orf4 ENSG00000047621	0.632777
C12orf40 ENSG00000180116	0.989785
C12orf42 ENSG00000179088	1.17254
C12orf43 ENSG00000157895	0.77935
C12orf45 ENSG00000151131	0.860347
C12orf49 ENSG00000111412	0.985262
C12orf50 ENSG00000165805	1.05147
C12orf54 ENSG00000177627	0.912399
C12orf56 ENSG00000185306	0.876665
C12orf57 ENSG00000111678	1.45278
C12orf60 ENSG00000182993	0.800026
C12orf65 ENSG00000130921	0.746544
C12orf66 ENSG00000174206	0.900473
C12orf71 ENSG00000214700	0.962292
C12orf73 ENSG00000204954	1.06603
C12orf75 ENSG00000235162	1.06205
C12orf76 ENSG00000174456	0.925581
C14orf1 ENSG00000133935	0.778575
C14orf105 ENSG00000100557	1.05091
C14orf119 ENSG00000179933	0.627963
C14orf132 ENSG00000227051	0.787071
C14orf142 ENSG00000170270	1.04164
C14orf159 ENSG00000133943	0.731812
C14orf166 ENSG00000087302	0.922747
C14orf169 ENSG00000170468	0.747862
C14orf180 ENSG00000184601	1.31947
C14orf2 ENSG00000156411	0.678722
C14orf28 ENSG00000179476	1.2372
C14orf37 ENSG00000139971	0.810213
C14orf39 ENSG00000179008	1.0569
C14orf79 ENSG00000140104	0.985562
C14orf80 ENSG00000185347	0.995426
C14orf93 ENSG00000100802	1.01515
C15orf39 ENSG00000167173	0.812098
C15orf40 ENSG00000169609	0.955126
C15orf41 ENSG00000186073	0.974683
C15orf48 ENSG00000166920	1.1786
C15orf52 ENSG00000188549	0.809141
C15orf53 ENSG00000175779	1.05662
C15orf57 ENSG00000128891	0.67876
C15orf59 ENSG00000205363	0.632772
C15orf61 ENSG00000189227	1.22979
C15orf62 ENSG00000188277	0.860658
C15orf65 ENSG00000261652	1.19954
C16orf13 ENSG00000130731	1.51904
C16orf45 ENSG00000166780	0.790377
C16orf46 ENSG00000166455	0.807373
C16orf52 ENSG00000185716	0.863218
C16orf54 ENSG00000185905	0.4474
C16orf58 ENSG00000140688	1.24532
C16orf59 ENSG00000162062	0.817326
C16orf62 ENSG00000103544	0.980688
C16orf70 ENSG00000125149	1.22084
C16orf71 ENSG00000166246	1.07235
C16orf72 ENSG00000182831	1.26574
C16orf74 ENSG00000154102	0.592814
C16orf78 ENSG00000166152	0.926486
C16orf86 ENSG00000159761	0.92726
C16orf87 ENSG00000155330	0.996001
C16orf89 ENSG00000153446	0.678442
C16orf91 ENSG00000174109	1.10771
C16orf95 ENSG00000260456	1.03262
C17orf107 ENSG00000205710	1.41204
C17orf49 ENSG00000258315	0.864134
C17orf50 ENSG00000270806	1.00809
C17orf51 ENSG00000212719	0.680026
C17orf53 ENSG00000125319	0.797342
C17orf58 ENSG00000186665	0.939025
C17orf62 ENSG00000178927	1.50833
C17orf64 ENSG00000141371	1.20139
C17orf67 ENSG00000214226	0.89703
C17orf75 ENSG00000108666	0.866539
C17orf78 ENSG00000278505	0.756193
C17orf80 ENSG00000141219	0.833293
C17orf89 ENSG00000224877	0.981665
C17orf96 ENSG00000273604	0.967313
C17orf97 ENSG00000187624	0.939464
C17orf99 ENSG00000187997	1.00138
C18orf21 ENSG00000141428	0.942472
C18orf25 ENSG00000152242	0.900009
C18orf32 ENSG00000177576	0.856816
C18orf54 ENSG00000166845	0.931059
C18orf63 ENSG00000206043	1.02161
C18orf8 ENSG00000141452	0.730046
C19orf12 ENSG00000131943	0.554951
C19orf18 ENSG00000177025	0.780329
C19orf24 ENSG00000228300	1.18462
C19orf25 ENSG00000119559	1.04213
C19orf33 ENSG00000167644	1.03298
C19orf35 ENSG00000188305	1.17379
C19orf38 ENSG00000214212	0.912521
C19orf43 ENSG00000123144	1.13057
C19orf44 ENSG00000105072	0.975271
C19orf45 ENSG00000198723	1.41403
C19orf47 ENSG00000160392	0.759355
C19orf48 ENSG00000167747	1.16918
C19orf52 ENSG00000142444	0.857572
C19orf53 ENSG00000104979	1.45182
C19orf54 ENSG00000188493	0.677184
C19orf57 ENSG00000132016	0.852246
C19orf60 ENSG00000006015	1.55657
C19orf66 ENSG00000130813	0.599822
C19orf68 ENSG00000185453	1.06753
C19orf70 ENSG00000174917	1.34911
C19orf71 ENSG00000183397	0.956249
C19orf73 ENSG00000221916	0.801812
C19orf81 ENSG00000235034	1.47076
C1D ENSG00000197223	1.08234
C1GALT1 ENSG00000106392	0.692241
C1GALT1C1 ENSG00000171155	1.01462
C1GALT1C1L ENSG00000223658	0.896462
C1QA ENSG00000173372	1.2458
C1QB ENSG00000173369	1.17166
C1QBP ENSG00000108561	1.00024
C1QC ENSG00000159189	0.99976
C1QL1 ENSG00000131094	0.812991
C1QL3 ENSG00000165985	0.836693
C1QTNF1 ENSG00000173918	0.913788
C1QTNF2 ENSG00000145861	1.51182
C1QTNF3 ENSG00000082196	1.30226
C1QTNF4 ENSG00000172247	1.07332
C1QTNF5 ENSG00000223953	0.918366
C1QTNF6 ENSG00000133466	0.859364
C1QTNF7 ENSG00000163145	0.966093
C1QTNF9 ENSG00000240654	0.721926
C1QTNF9B ENSG00000205863	0.936387
C1QTNF9B-AS1 ENSG00000281899	0.526079
C1R ENSG00000159403	1.52464
C1RL ENSG00000139178	0.72547
C1S ENSG00000182326	0.764002
C1orf101 ENSG00000179397	0.930776
C1orf105 ENSG00000180999	0.843621
C1orf106 ENSG00000163362	0.715983
C1orf109 ENSG00000116922	1.3431
C1orf112 ENSG00000000460	1.04217
C1orf115 ENSG00000162817	1.00808
C1orf116 ENSG00000182795	1.40974
C1orf122 ENSG00000197982	1.14723
C1orf123 ENSG00000162384	0.818391
C1orf127 ENSG00000175262	0.800842
C1orf131 ENSG00000143633	1.14742
C1orf145 ENSG00000162913	0.855557
C1orf146 ENSG00000203910	0.981299
C1orf158 ENSG00000157330	1.11897
C1orf159 ENSG00000131591	1.20782
C1orf162 ENSG00000143110	0.868911
C1orf167 ENSG00000215910	0.920472
C1orf168 ENSG00000187889	0.885268
C1orf174 ENSG00000198912	0.810734
C1orf185 ENSG00000204006	0.962887
C1orf186 ENSG00000263961	1.17057
C1orf194 ENSG00000179902	1.14937
C1orf198 ENSG00000119280	1.24895
C1orf204 ENSG00000188004	0.830042
C1orf21 ENSG00000116667	0.680945
C1orf210 ENSG00000253313	0.858817
C1orf216 ENSG00000142686	1.30656
C1orf226 ENSG00000239887	1.23422
C1orf228 ENSG00000198520	0.793963
C1orf234 ENSG00000227868	0.999196
C1orf27 ENSG00000157181	1.18284
C1orf35 ENSG00000143793	1.05424
C1orf43 ENSG00000143612	0.959271
C1orf50 ENSG00000164008	0.873065
C1orf52 ENSG00000162642	1.05419
C1orf53 ENSG00000203724	1.04593
C1orf54 ENSG00000118292	0.878059
C1orf56 ENSG00000143443	0.951048
C1orf64 ENSG00000183888	1.04112
C1orf74 ENSG00000162757	0.830485
C1orf87 ENSG00000162598	0.947148
C2 ENSG00000166278	1.29409
C20orf144 ENSG00000149609	0.926363
C20orf194 ENSG00000088854	0.699803
C20orf196 ENSG00000171984	1.12328
C20orf24 ENSG00000101084	1.06732
C20orf27 ENSG00000101220	1.12742
C20orf96 ENSG00000196476	0.805092
C21orf2 ENSG00000160226	1.57144
C21orf33 ENSG00000160221	1.02267
C21orf58 ENSG00000160298	0.961376
C21orf59 ENSG00000159079	0.879636
C21orf91 ENSG00000154642	0.846537
C22orf15 ENSG00000169314	0.836251
C22orf23 ENSG00000128346	1.11236
C22orf29 ENSG00000215012	0.68957
C22orf31 ENSG00000100249	0.812339
C22orf39 ENSG00000242259	0.998228
C22orf42 ENSG00000205856	1.10721
C22orf46 ENSG00000184208	1.14247
C2CD2 ENSG00000157617	0.774988
C2CD2L ENSG00000172375	1.1561
C2CD3 ENSG00000168014	0.938144
C2CD4A ENSG00000198535	1.20957
C2CD4B ENSG00000205502	2.4005
C2CD4C ENSG00000183186	0.69129
C2CD4D ENSG00000225556	1.14336
C2CD5 ENSG00000111731	1.08042
C2orf15 ENSG00000273045	0.915648
C2orf40 ENSG00000119147	0.470575
C2orf42 ENSG00000115998	0.93587
C2orf47 ENSG00000162972	0.871385
C2orf49 ENSG00000135974	1.02673
C2orf50 ENSG00000150873	1.12002
C2orf54 ENSG00000172478	0.769072
C2orf68 ENSG00000168887	1.01137
C2orf69 ENSG00000178074	0.714209
C2orf70 ENSG00000173557	0.98052
C2orf71 ENSG00000179270	1.22824
C2orf72 ENSG00000204128	0.9287
C2orf73 ENSG00000177994	1.28904
C2orf74 ENSG00000237651	0.950637
C2orf76 ENSG00000186132	1.18779
C2orf80 ENSG00000188674	0.954416
C2orf81 ENSG00000159239	0.779052
C2orf82 ENSG00000182600	0.6968
C2orf88 ENSG00000187699	0.922498
C3 ENSG00000125730	1.27436
C3AR1 ENSG00000171860	0.745903
C3orf14 ENSG00000114405	0.709541
C3orf18 ENSG00000088543	0.773392
C3orf33 ENSG00000174928	0.527758
C3orf36 ENSG00000221972	1.07672
C3orf38 ENSG00000179021	0.79983
C3orf49 ENSG00000163632	1.23065
C3orf52 ENSG00000114529	1.02187
C3orf58 ENSG00000181744	1.01437
C3orf62 ENSG00000188315	0.770586
C3orf67 ENSG00000163689	0.986377
C3orf70 ENSG00000187068	0.70576
C3orf80 ENSG00000180044	1.02844
C4A ENSG00000244731	1.03353
C4B ENSG00000224389	2.30174
C4BPB ENSG00000123843	1.12033
C4orf19 ENSG00000154274	0.852829
C4orf26 ENSG00000174792	0.991311
C4orf3 ENSG00000164096	0.88908
C4orf32 ENSG00000174749	1.02545
C4orf33 ENSG00000151470	1.12009
C4orf36 ENSG00000163633	0.896465
C4orf46 ENSG00000205208	0.856702
C4orf47 ENSG00000205129	0.896397
C4orf48 ENSG00000243449	2.26781
C5 ENSG00000106804	0.80141
C5AR1 ENSG00000197405	1.10698
C5AR2 ENSG00000134830	0.901661
C5orf15 ENSG00000113583	0.791278
C5orf22 ENSG00000082213	0.966171
C5orf24 ENSG00000181904	0.968971
C5orf30 ENSG00000181751	0.65105
C5orf34 ENSG00000172244	0.874485
C5orf38 ENSG00000186493	1.05742
C5orf42 ENSG00000197603	1.07302
C5orf45 ENSG00000161010	1.30599
C5orf46 ENSG00000178776	0.98555
C5orf49 ENSG00000215217	0.729418
C5orf51 ENSG00000205765	0.897217
C5orf56 ENSG00000197536	0.848001
C5orf58 ENSG00000234511	0.781777
C5orf63 ENSG00000164241	0.988405
C6 ENSG00000039537	1.01959
C6orf1 ENSG00000186577	1.40418
C6orf10 ENSG00000204296	1.15272
C6orf106 ENSG00000196821	0.947934
C6orf118 ENSG00000112539	0.799114
C6orf120 ENSG00000185127	0.714529
C6orf132 ENSG00000188112	0.610474
C6orf136 ENSG00000204564	0.863733
C6orf141 ENSG00000197261	0.906294
C6orf163 ENSG00000203872	0.999941
C6orf201 ENSG00000185689	0.888517
C6orf203 ENSG00000130349	0.786034
C6orf222 ENSG00000189325	1.15552
C6orf226 ENSG00000221821	0.972049
C6orf229 ENSG00000260286	0.901327
C6orf25 ENSG00000204420	0.857998
C6orf47 ENSG00000204439	1.14757
C6orf48 ENSG00000204387	0.840469
C6orf52 ENSG00000137434	0.797099
C6orf58 ENSG00000184530	1.17294
C6orf62 ENSG00000112308	1.23043
C6orf89 ENSG00000198663	0.811423
C7 ENSG00000112936	0.722327
C7orf25 ENSG00000136197	1.23082
C7orf26 ENSG00000146576	1.19363
C7orf31 ENSG00000153790	1.14577
C7orf34 ENSG00000165131	1.11232
C7orf43 ENSG00000146826	1.27337
C7orf49 ENSG00000122783	1.13174
C7orf50 ENSG00000146540	1.17223
C7orf57 ENSG00000164746	0.889071
C7orf61 ENSG00000185955	0.943242
C7orf62 ENSG00000164645	0.939769
C7orf73 ENSG00000243317	0.966863
C8G ENSG00000176919	0.985471
C8orf33 ENSG00000182307	0.900657
C8orf34 ENSG00000165084	1.01607
C8orf37 ENSG00000156172	1.19493
C8orf4 ENSG00000176907	1.94707
C8orf44 ENSG00000213865	1.12499
C8orf46 ENSG00000169085	0.818137
C8orf48 ENSG00000164743	0.901286
C8orf58 ENSG00000241852	0.920675
C8orf59 ENSG00000176731	1.30773
C8orf74 ENSG00000171060	1.04969
C8orf76 ENSG00000189376	0.839643
C8orf82 ENSG00000213563	1.31218
C8orf86 ENSG00000196166	0.827623
C8orf88 ENSG00000253250	0.821571
C8orf89 ENSG00000274443	0.862061
C9 ENSG00000113600	0.895279
C9orf114 ENSG00000198917	1.13043
C9orf116 ENSG00000160345	0.798748
C9orf129 ENSG00000204352	0.989755
C9orf142 ENSG00000148362	0.927348
C9orf152 ENSG00000188959	1.41372
C9orf153 ENSG00000187753	0.765431
C9orf16 ENSG00000171159	1.60265
C9orf172 ENSG00000232434	0.827075
C9orf24 ENSG00000164972	0.801299
C9orf3 ENSG00000148120	0.900206
C9orf40 ENSG00000135045	0.847343
[truncated: 14,515 more rows]
