# Supplementary material for: Spatial maps of prostate cancer transcriptomes reveal an unexplored landscape of heterogeneity
Source: Nat Commun. 2018 Jun 20;9:2419. doi: 10.1038/s41467-018-04724-5 (PMC6010471; doi:10.1038/s41467-018-04724-5)
Supplement: Supplementary file 6 — Supplementary Data 3 [file 41467_2018_4724_MOESM6_ESM.zip › Supplementary Dataset 2/experiment0001-expected-features.tsv]

	Factor 1	Factor 2	Factor 3	Factor 4	Factor 5	Factor 6	Factor 7	Factor 8	Factor 9	Factor 10
A1BG ENSG00000121410	0.00464811	0.0632431	0.286189	0.304275	0.124177	0.201249	0.0935504	0.276489	0.245156	0.663765
A1CF ENSG00000148584	0.00614806	0.0111254	0.170203	0.00128159	0.103199	0.624718	0.0606508	6.94135e-08	0.101547	0.0763759
A2M ENSG00000175899	382.657	3.51655	557.482	1.35401	41.7414	7.59588	9.09141	425.789	28.2364	500.709
A2ML1 ENSG00000166535	0.115846	0.0922395	0.0681525	0.048696	0.0459749	0.000617861	0.00041262	0.29945	5.61275	0.00611035
A4GALT ENSG00000128274	17.1474	12.8579	1.78838	0.661814	1.07351	13.3999	7.70038	100.479	3.89092	8.99643
AAAS ENSG00000094914	4.06556	41.5193	1.36121	11.0362	10.272	24.4762	11.2715	15.6277	0.976321	1.60105
AACS ENSG00000081760	1.99075	5.89487	1.19001	2.60765	4.59788	7.52582	4.01394	22.5056	1.85045	0.553368
AADACL2 ENSG00000197953	0.202331	0.115315	0.11996	0.0904047	0.00496522	0.165108	0.0603033	0.00255615	0.0138394	0.204497
AADACL4 ENSG00000204518	0.229925	0.221187	0.0314441	0.429992	0.00981405	0.0757483	0.187748	0.848695	0.0052432	0.0830007
AADAT ENSG00000109576	5.49569	3.72486	3.84946	2.32557	0.959975	9.71301	3.78539	11.3922	5.89471	0.261948
AAED1 ENSG00000158122	0.811908	0.362856	0.227776	0.797624	4.41582	0.541258	0.0871204	1.86336	2.48797	3.30842
AAGAB ENSG00000103591	3.54908	8.75509	3.37148	0.689826	6.50995	11.1148	10.3548	0.54821	4.70628	16.3837
AAK1 ENSG00000115977	15.791	6.55353	2.20409	2.05024	13.1831	28.8972	3.44299	0.71325	0.518587	6.71951
AAMDC ENSG00000087884	33.3489	6.72424	74.3588	8.60074	1.14897	0.406698	17.6066	2.74062	1.50079	8.07227
AAMP ENSG00000127837	2.72999	1.3884	150.943	34.9324	41.0499	35.5161	36.6855	21.2108	15.0168	29.4214
AAR2 ENSG00000131043	66.3233	7.669	22.8747	0.253845	0.49815	1.58175	7.89343	1.63661	1.56302	28.9479
AARD ENSG00000205002	0.230784	0.143652	1.53577	0.0536932	0.159992	0.593746	0.0364297	0.566311	1.81508	0.0453747
AARS ENSG00000090861	2.18801	30.2069	18.6917	31.6309	0.375756	22.7386	22.2661	0.831331	11.4226	28.6571
AARSD1 ENSG00000266967	1.06014	1.51937	3.11852	3.75902	0.296249	7.51957	0.512903	0.0610948	0.0690124	0.315582
AASDH ENSG00000157426	0.314638	0.392696	0.00588739	0.522055	1.64896	1.62872	0.596637	0.140748	0.683926	2.0355
AASDHPPT ENSG00000149313	0.00765713	2.68637	0.00159606	0.659693	2.95241	3.99762	0.548054	0.603201	0.56755	0.31234
AASS ENSG00000008311	6.14267	1.25714	0.476981	0.858155	0.609244	0.125329	0.564049	1.45434	0.228997	0.0848587
AATF ENSG00000275700	35.0311	4.65772	1.41424	24.4378	14.287	14.8239	9.71378	0.388873	16.4024	22.437
AATK ENSG00000181409	0.0557031	0.00549935	0.259049	0.0355403	0.0775195	0.912109	0.234465	1.06348	0.320024	0.539114
AATK-AS1 ENSG00000225180	0.0930134	0.424728	0.680858	0.307248	0.0498849	0.181077	0.2533	0.22104	0.201417	0.0441297
ABAT ENSG00000183044	0.113356	20.2593	2.9514	3.91816	4.46141	0.638998	10.5241	7.76682	3.70778	7.362
ABC13-47488600E17.1 ENSG00000283199	0.234153	0.155045	3.5604	0.279132	0.299892	1.13537	0.0101257	0.878149	0.410832	0.518514
ABC13-47656900H15.1 ENSG00000283566	0.413291	0.203196	0.0512048	0.0604287	0.240854	0.801654	0.168978	1.05698	0.161245	0.163225
ABC7-42404400C24.1 ENSG00000277758	0.0201454	0.656835	0.568111	0.165636	0.0679721	0.0250003	0.025434	0.223482	0.0573463	0.143176
ABCA1 ENSG00000165029	0.535749	0.689889	2.21978	1.12739	0.263637	17.0251	5.82948	0.00946175	0.0287873	0.691378
ABCA10 ENSG00000154263	1.08347	0.194403	0.27661	3.23037	0.217101	0.00386795	0.236828	0.227648	0.420818	0.0625577
ABCA12 ENSG00000144452	0.16633	0.100097	0.933911	0.0674934	0.183767	0.0478947	0.177221	0.437532	0.17944	0.21822
ABCA13 ENSG00000179869	0.812916	0.168247	0.00645885	0.707677	3.05869e-05	0.0836809	0.132875	0.229177	0.0244617	0.224457
ABCA2 ENSG00000107331	41.8072	98.9153	7.69925	11.707	18.4993	12.8686	11.0766	103.461	30.1482	1.99251
ABCA3 ENSG00000167972	12.254	1.87542	50.5394	38.2428	17.3312	3.76457	0.0601211	17.8858	38.1448	15.4661
ABCA4 ENSG00000198691	0.219435	0.0351911	0.208472	0.02951	0.0484056	0.0486452	0.263484	0.0644098	0.907027	0.384513
ABCA5 ENSG00000154265	1.36677	0.000285092	1.92524	0.973539	0.234961	5.30844	2.41896	25.1627	2.82606	0.312811
ABCA6 ENSG00000154262	0.000325412	0.000479147	0.00883193	0.254453	0.00912189	1.0171	0.443131	0.00633654	0.44731	1.94195
ABCA7 ENSG00000064687	3.94039	8.37595	5.65835	9.60815	0.330824	14.2151	0.100784	0.10976	5.54719	3.7915
ABCA8 ENSG00000141338	0.120895	6.73851	11.6887	1.94542	1.70921	0.557179	0.718744	1.02672	1.91886	2.70536
ABCA9 ENSG00000154258	0.429937	6.76823	0.0965712	0.366214	0.00579957	2.41029	0.683019	0.183182	1.67124	0.362232
ABCB1 ENSG00000085563	0.551163	0.0204871	0.174429	0.337155	1.8418	0.249967	0.218926	0.352162	0.0127752	0.688197
ABCB10 ENSG00000135776	1.2456	0.126447	1.39385	0.197368	0.200235	13.1114	0.141622	5.5501e-05	0.00156131	1.0836
ABCB11 ENSG00000073734	0.326425	0.358104	0.0530348	0.603745	0.0370224	0.153669	0.154245	0.297657	0.0687929	0.0738008
ABCB4 ENSG00000005471	2.19983	0.137227	1.32251	0.180083	0.0100117	2.59528	1.19115	1.19304e-07	0.172617	0.687978
ABCB5 ENSG00000004846	0.289231	0.391448	1.55679	0.00614447	0.0181538	1.87527	0.137545	0.435404	0.0963374	0.302581
ABCB6 ENSG00000115657	1.01468	1.88606	0.531462	0.375148	0.95977	0.273629	0.362041	0.239164	0.49809	0.670498
ABCB7 ENSG00000131269	12.8724	0.056308	3.19378	2.03438	3.7715	0.294904	4.25141	1.07976	1.18209	1.07824
ABCB8 ENSG00000197150	59.1726	2.00926	41.6715	3.63555	20.021	0.186267	1.97739	5.07676	16.5375	24.3751
ABCB9 ENSG00000150967	49.6262	2.90106	3.16098	0.478926	0.229486	0.076303	0.532773	0.193545	6.81303	5.41095
ABCC1 ENSG00000103222	17.5452	0.612632	51.2213	32.684	10.423	16.7995	2.4963	0.387263	2.65476	2.32444
ABCC10 ENSG00000124574	7.70051	12.5635	5.48914	0.696403	2.86283	1.25323	4.25684	1.30533	0.960556	0.0912021
ABCC11 ENSG00000121270	11.3325	0.161741	0.0882395	0.00467529	0.0428543	0.565418	0.243743	0.834246	0.1107	0.0179227
ABCC12 ENSG00000140798	6.06634	0.623795	0.192473	0.138104	0.00200983	0.0186339	0.0420686	0.710017	0.00410473	0.138489
ABCC2 ENSG00000023839	0.57371	0.423338	0.299421	0.0415892	0.0106875	0.0273078	0.00814746	0.364351	0.0292452	0.0118417
ABCC3 ENSG00000108846	17.6729	0.763072	10.5735	2.99662	1.99513	0.306444	0.851628	0.00373617	1.28081	7.70619
ABCC4 ENSG00000125257	0.344301	52.4951	0.961154	46.591	48.7347	77.3501	18.5398	1.15077	1.03988	0.363791
ABCC5 ENSG00000114770	0.316877	14.3083	40.3177	29.0102	17.5155	2.48596	10.5554	0.0514332	4.2511	0.867669
ABCC6 ENSG00000091262	0.279124	0.010513	0.448535	0.00187411	0.0188244	5.36223	0.0255631	0.291402	0.675552	1.61798
ABCC8 ENSG00000006071	7.75589	17.0961	0.19314	0.00806005	1.66513	2.50309	1.66073	1.70806	4.85852	0.179423
ABCC9 ENSG00000069431	3.04576	0.0291912	2.40625	0.0459677	0.192269	0.627589	0.120911	0.360337	0.743922	0.814223
ABCD1 ENSG00000101986	10.0235	6.98014	20.9523	2.18712	1.06513	12.3979	0.203429	10.5826	0.790253	0.333689
ABCD2 ENSG00000173208	0.498418	0.079685	0.0329094	0.24201	0.00872527	0.166061	0.0290042	0.172987	0.295283	0.251621
ABCD3 ENSG00000117528	0.137245	2.59464	0.303163	9.29889	3.25472	0.806799	1.42111	1.54214	1.48089	0.626007
ABCD4 ENSG00000119688	0.184067	3.02022	0.249076	46.2629	0.696181	9.74317	2.12331	0.262643	3.87706	1.42825
ABCE1 ENSG00000164163	0.565443	1.87818	0.35336	0.292179	0.00877659	7.57261	4.73551	8.11553	1.38713	0.935875
ABCF1 ENSG00000204574	88.3639	0.134539	9.77108	0.295784	15.2831	21.176	9.71961	3.58921	32.6457	4.87874
ABCF2 ENSG00000033050	41.3795	10.8963	18.7335	5.45291	3.05715	18.6392	56.506	15.3773	12.6898	22.6179
ABCF3 ENSG00000161204	3.1727	11.3566	42.7084	32.4909	10.6253	21.3768	4.00524	18.4894	0.977303	5.49591
ABCG1 ENSG00000160179	12.4804	5.08766	1.11925	0.111275	4.47671	9.81856	1.72112	0.249283	0.849441	0.245369
ABCG2 ENSG00000118777	1.13524	0.141417	2.87179	1.1738	0.00116455	0.672731	10.3804	0.514379	0.290094	0.291821
ABCG4 ENSG00000172350	0.176207	0.00243359	0.00797244	0.065621	0.0289816	0.31064	0.000251361	0.0968609	0.286875	0.000169076
ABCG5 ENSG00000138075	0.177739	0.113959	0.208299	0.135162	0.010789	0.104846	0.124544	0.0725322	0.202714	0.53233
ABHD1 ENSG00000143994	0.0277533	0.109067	3.36282	5.13028	0.240478	0.0151219	0.155056	0.404903	0.253672	6.44483
ABHD10 ENSG00000144827	0.268313	4.21573	3.98753	3.94575	1.22455	0.205815	20.2337	5.17535	0.00893405	10.9411
ABHD11 ENSG00000106077	143.025	17.8792	0.567619	7.26381	4.73488	0.439809	23.0377	0.16934	8.11836	13.1151
ABHD12 ENSG00000100997	53.0132	40.3634	34.3251	58.9096	40.5978	68.8496	19.814	42.5009	18.345	3.41936
ABHD12B ENSG00000131969	0.11178	0.26913	0.262331	0.0774419	0.0140298	0.151637	0.0134786	0.0129217	0.00744512	0.117619
ABHD13 ENSG00000139826	5.08566	0.261702	1.07833	0.709203	4.09181	4.66116	0.875655	2.12659	1.45813	0.379349
ABHD14A ENSG00000248487	3.26667	5.82375	18.2904	18.7653	2.41635	7.71726	5.68539	9.3762	2.82409	1.64722
ABHD14A-ACY1 ENSG00000114786	0.0788241	0.0268229	0.075698	0.0482027	0.00725871	0.0113134	0.00222003	0.126271	0.0123231	0.211624
ABHD14B ENSG00000114779	44.948	173.661	158.085	9.53421	0.763679	12.1356	0.00825264	97.2059	33.9957	8.84399
ABHD15 ENSG00000168792	1.08866	0.0779977	16.0339	3.71601	1.80206	1.36548	0.330398	0.973788	4.66913	0.573301
ABHD16A ENSG00000204427	0.102178	1.08379	0.86055	4.21934	0.486206	1.14927	3.00644	0.604473	3.15033	0.480244
ABHD17A ENSG00000129968	14.4234	21.2132	41.1637	0.395369	0.156966	25.8597	12.4071	11.5045	1.77884	10.4848
ABHD17B ENSG00000107362	4.80812	0.967577	0.430099	0.101257	2.00639	0.963261	1.90393	2.28748	4.8148	1.57003
ABHD17C ENSG00000136379	3.55833	1.43555	0.371753	12.4619	4.52981	5.28565	7.97419	3.42732	15.9725	1.9477
ABHD18 ENSG00000164074	1.92829	3.9601	3.4278	0.289709	0.341392	3.08813	1.01975	2.60311	9.96687	0.0585688
ABHD2 ENSG00000140526	2.03015	92.4766	1.61256	27.742	61.5808	77.3976	13.794	5.69077	37.7321	2.33987
ABHD3 ENSG00000158201	0.285234	2.34282	0.622355	0.239385	0.635146	3.06427	0.279223	0.0533437	1.53737	1.32927
ABHD4 ENSG00000100439	0.859801	0.231811	26.8361	0.615447	4.64014	1.60866	3.65208	0.108833	8.93946	11.8627
ABHD5 ENSG00000011198	0.0206387	0.140609	2.0165	0.551988	0.183889	1.28976	0.0583362	0.6598	0.371952	0.147804
ABHD6 ENSG00000163686	0.193171	7.81527	0.722059	0.928739	4.87548	7.20193	0.0436905	0.192486	0.148046	0.0252339
ABHD8 ENSG00000127220	7.91647	10.4199	9.95684	0.30522	3.55184	6.11427	0.531744	57.7068	20.0644	4.73766
ABI1 ENSG00000136754	2.13916	2.38811	0.252713	13.5508	5.5787	0.155423	1.69227	13.2121	0.850455	4.07812
ABI2 ENSG00000138443	76.5592	0.254658	6.97657	4.09904	17.5648	36.4046	15.2457	0.544694	2.73092	1.52995
ABI3 ENSG00000108798	1.14942	0.0708175	11.7547	0.158581	0.160472	0.123355	0.31915	0.509621	0.00030086	6.68432
ABI3BP ENSG00000154175	0.0628927	0.0409179	2.77447	0.0778501	0.155572	1.42378	0.0884479	0.830379	0.170347	0.340031
ABL1 ENSG00000097007	0.256081	15.1398	38.7462	17.7552	9.92778	29.3916	19.899	30.079	2.6422	28.6625
ABL2 ENSG00000143322	0.435516	1.0365	28.4863	0.036298	0.271971	0.260383	0.15085	2.4454	26.1128	1.69356
ABLIM1 ENSG00000099204	6.2194	59.5447	67.2725	0.474253	0.14926	0.774508	26.3426	0.967194	28.6015	11.2465
ABLIM2 ENSG00000163995	0.279771	0.167706	0.0232423	0.232903	0.0316974	0.051646	0.204106	2.89285	0.0298487	0.135911
ABLIM3 ENSG00000173210	3.06104	14.6512	8.66321	15.4802	1.66409	0.600537	0.881972	0.672371	1.93551	1.99902
ABO ENSG00000175164	2.42922	14.6298	0.23489	0.246445	2.98583	8.2809	0.459149	2.22801	3.03887	0.956991
ABR ENSG00000159842	0.0194514	13.0927	0.883431	2.65067	46.3414	2.0693	11.2917	3.376	13.6251	43.7111
ABRA ENSG00000174429	0.184028	0.0106673	0.260007	0.00460106	0.0297416	0.0176449	0.000893781	0.530129	0.145562	0.0539207
ABRACL ENSG00000146386	0.410687	0.405298	0.123268	0.235947	0.236023	0.261495	0.00876023	0.395423	4.22747	0.184043
ABT1 ENSG00000146109	0.0304356	0.0565486	12.9405	0.359068	0.0797149	8.10863	2.70538	4.00463	0.987414	0.482493
ABTB1 ENSG00000114626	23.2207	2.81911	54.5785	1.18671	14.6785	0.173781	12.3653	44.448	6.50022	1.03997
ABTB2 ENSG00000166016	0.95923	0.0229608	5.99031	0.228006	2.28473	0.179113	0.000537003	0.0322245	0.368493	0.795133
AC002429.5 ENSG00000236197	0.438693	0.0187085	0.251834	0.145257	0.582238	0.0232542	0.120744	0.00455552	0.401066	0.136313
AC004381.6 ENSG00000005189	11.2729	2.88847	0.281527	0.120809	0.0968328	0.86871	0.267132	0.474156	0.0385915	7.93672
AC004754.3 ENSG00000269881	0.544357	1.48955	1.49014	0.0529015	1.04571	0.11485	0.0894865	0.91345	0.686615	2.54658
AC005281.1 ENSG00000226690	0.189307	0.197844	0.0126099	0.365739	0.140805	0.223328	0.0631902	0.135327	0.466428	0.0471952
AC005480.1 ENSG00000279461	2.30085	0.354068	3.56697	0.176446	0.11999	0.155822	0.26681	0.622633	0.997639	0.440511
AC006116.20 ENSG00000267710	0.0605235	0.0786872	0.198902	0.183866	0.0122039	0.194742	0.0767171	0.139544	0.00177688	0.585712
AC006386.1 ENSG00000279115	0.413436	0.756583	2.98285	0.465448	0.881371	2.49014	0.470464	1.10618	8.40487	0.176808
AC006994.3 ENSG00000279317	0.344432	0.00391706	0.0357284	0.545839	0.277518	0.0121301	0.0689379	0.218951	0.712311	0.0349359
AC007906.1 ENSG00000279018	2.05307	0.138881	0.116769	0.255017	0.17423	0.148899	0.0184013	0.0254819	0.0115742	0.59346
AC008074.1 ENSG00000279644	0.0208852	0.352797	0.066352	0.752934	1.82363e-06	0.141832	0.0371193	0.288908	0.0052655	0.0103231
AC008522.1 ENSG00000279232	0.115465	0.0824823	0.002411	0.216183	0.489266	0.14016	0.0228446	0.0158715	0.0388052	0.211514
AC008686.1 ENSG00000280221	0.0334568	0.290945	0.0439096	0.0192598	0.0247846	0.49682	0.26306	0.0266353	0.0377901	0.228424
AC009014.3 ENSG00000271824	0.336351	0.0905748	0.253376	0.0719305	0.0142973	1.18753	0.0273447	1.70492	0.259927	0.0911837
AC010731.4 ENSG00000235118	0.378964	0.0262301	0.655219	0.242194	0.251069	0.00480745	0.0824186	0.340079	0.138443	0.020732
AC012005.1 ENSG00000279274	0.611832	0.878535	5.13355	2.74244	1.43636	0.628503	2.42487	1.24127	1.11792	4.5205
AC012005.2 ENSG00000279287	0.0547596	0.0590647	0.13285	0.121585	0.160996	0.0118076	0.0972817	0.345231	0.00101221	0.10842
AC012363.1 ENSG00000281676	0.365523	0.0705383	0.05282	0.497354	0.00877956	3.01248e-05	0.113773	0.215383	0.120441	0.133604
AC013461.1 ENSG00000091436	2.18531	4.40376	93.6	10.9552	4.14335	13.2091	7.64444	1.65007	4.97767	2.11489
AC016549.1 ENSG00000281325	0.000221712	0.0608419	0.494353	0.201893	0.00537937	0.0196918	7.60851e-06	0.138139	0.22173	0.168005
AC016577.1 ENSG00000279646	0.130277	0.0950851	0.141279	0.000979245	0.178685	0.147131	0.00601426	0.6827	0.000433345	0.130391
AC018512.1 ENSG00000279808	0.576049	0.435991	0.0150742	0.0870502	0.253747	0.156462	0.0436054	0.489691	0.0865841	0.427215
AC025335.1 ENSG00000179859	7.40151	0.126691	0.335503	1.86771	0.118633	0.200714	0.448581	1.04836	7.38899	0.606201
AC055866.1 ENSG00000281079	0.332977	0.00808886	0.0789581	0.255068	0.369455	0.129996	0.0553312	0.0396542	0.323686	0.235901
AC069063.2 ENSG00000279380	0.0153647	0.325241	0.210204	0.0221065	0.00863817	0.0368759	0.0168324	0.30812	0.205572	0.484895
AC073130.2 ENSG00000281656	0.00632241	0.342952	0.100107	0.0876223	0.0443549	0.118034	0.0320868	0.00597888	0.120718	0.020562
AC073657.1 ENSG00000279937	0.19471	0.0042078	1.56417	0.0101719	0.0147635	0.430939	0.0550092	0.134394	0.333996	0.161473
AC074033.1 ENSG00000281137	0.00490619	0.000669908	0.588278	0.00656625	0.42417	0.461927	0.604194	2.95987	0.0355091	0.07975
AC090498.1 ENSG00000279483	347.948	7.45212	57.6054	57.3309	15.494	0.411491	32.5283	0.467567	67.026	48.7571
AC104304.4 ENSG00000283473	0.000479487	0.00995643	0.325389	0.0526218	0.0124322	0.0852479	0.0741528	0.160283	0.224947	0.0446559
AC104389.2 ENSG00000279824	0.106934	0.403101	0.150699	0.111439	0.0820916	0.0404892	0.301312	0.138044	0.482303	0.0715552
AC104981.1 ENSG00000278938	5.41183e-05	0.0872418	0.458623	0.322157	0.0537559	0.313482	0.223701	0.116388	0.00024631	0.115316
AC105009.1 ENSG00000281855	0.313374	0.0166285	5.65062e-05	0.249594	0.131247	0.357201	0.0231412	0.015464	0.205728	0.00555883
AC105052.1 ENSG00000279168	0.00682146	0.243794	0.681654	0.570658	0.0247275	1.29933	3.27897e-08	0.299813	0.323595	0.274236
AC109486.1 ENSG00000280447	0.04952	0.002052	0.190671	0.0937192	0.0432885	0.790582	0.00700421	0.319574	0.00167652	0.00524813
AC109829.1 ENSG00000233438	0.0541751	0.296903	0.253669	0.117083	0.234742	0.0183688	0.00183142	0.0738581	0.11767	0.165725
AC110615.1 ENSG00000279909	2.03095	0.369326	1.54989	0.0744455	2.02722	1.35718	0.409305	0.235414	11.3862	0.128941
AC113404.1 ENSG00000254893	15.1837	0.393778	1.07066	1.77777	0.0308183	0.664893	4.90672	0.0854648	57.3405	0.230277
AC131097.4 ENSG00000216921	0.0413644	2.16673	0.286437	0.938713	0.0125623	0.239343	0.0250674	0.0742881	0.138098	0.0495502
AC138517.6 ENSG00000283288	0.125778	1.20761	0.0310483	0.183625	0.0252411	0.0188978	0.0944369	0.0638391	0.135841	0.108144
AC138969.4 ENSG00000183889	17.0368	10.2181	1.23913	8.23453	0.284676	3.11135	9.93083	4.59759	1.23785	2.91095
AC241377.1 ENSG00000281741	12.1463	2.74748	20.9284	0.62622	0.737484	1.9801	5.39065	1.16713	0.130377	1.25895
AC241585.1 ENSG00000281571	2.2966	1.53621	0.0434147	1.58182	0.224811	0.19632	0.0868688	0.548738	0.273707	0.155409
AC243756.1 ENSG00000270339	0.0476807	0.0374628	0.0639873	0.0964651	0.064487	0.206015	0.13296	0.0665252	0.160131	0.107343
AC245100.1 ENSG00000280649	3.54507	3.14927	2.47774	0.0938722	0.208348	7.53817	2.30812	1.3971	1.892	0.0852277
ACAA1 ENSG00000060971	258.028	66.5625	12.1357	122.872	39.7571	199.137	46.2519	7.99171	1.29037	7.91548
ACAA2 ENSG00000167315	1.58302	0.225882	54.7682	16.9874	8.61706	81.1867	1.9191	0.805761	1.278	5.58331
ACACA ENSG00000278540	5.26149	4.36841	0.140915	40.9387	8.74196	28.1747	31.4843	0.014051	13.8961	1.68622
ACACB ENSG00000076555	0.657471	4.16056	40.1374	0.378637	0.799942	0.803498	12.5913	4.07486	0.36232	4.20666
ACAD10 ENSG00000111271	0.0171651	5.84066	0.104392	0.194177	1.93262	3.83093	4.06592	16.9609	0.420577	0.0979468
ACAD11 ENSG00000240303	0.109852	0.0486225	0.142941	0.0295034	0.543444	0.389631	0.0368025	0.135548	0.470432	0.0865081
ACAD8 ENSG00000151498	0.0361297	15.5001	6.39671	13.7033	1.31517	77.0058	3.46937	7.05857	0.448207	1.93825
ACAD9 ENSG00000177646	26.4002	9.47964	0.067739	0.3356	7.73895	0.0114761	11.5222	0.0542101	35.5433	37.0891
ACADL ENSG00000115361	2.39048	0.430121	1.13537	23.8655	7.5007	10.9403	2.32814	0.440174	3.4273	0.000280025
ACADM ENSG00000117054	0.179212	0.893834	1.8241	7.13697	9.39174	0.616556	1.01208	1.35854	2.05002	3.38539
ACADS ENSG00000122971	1.42218	41.4095	54.7693	0.707681	1.40718	20.758	0.619256	15.7585	5.97119	17.234
ACADSB ENSG00000196177	1.88975	0.205479	1.34577	1.95153	3.50553	14.5076	3.4419	0.026527	0.0970065	13.2693
ACADVL ENSG00000072778	2.31826	143.219	165.161	181.159	76.3496	249.617	78.4452	194.31	69.7927	28.9992
ACAN ENSG00000157766	0.210938	0.166135	6.60914	0.529242	0.0518937	0.00644772	0.265992	0.0549094	0.37967	0.402532
ACAP1 ENSG00000072818	14.1152	20.0646	19.7472	6.15864	0.0850232	1.76049	1.07071	27.6349	0.712442	3.39489
ACAP2 ENSG00000114331	2.42562	1.85035	1.94891	0.657754	0.917622	7.20428	0.362094	10.366	0.0551956	0.183097
ACAP3 ENSG00000131584	44.2995	123.617	128.868	7.46401	24.5312	17.7595	24.7561	28.9005	0.249342	34.7192
ACAT1 ENSG00000075239	2.60581	3.85512	27.9286	21.3548	8.67139	1.73442	1.53221	10.3484	0.561846	15.3827
ACAT2 ENSG00000120437	36.5169	20.1321	0.00967051	0.926388	15.9703	3.89941	8.16909	0.0439519	18.1239	1.1338
ACBD3 ENSG00000182827	4.44549	0.0714368	2.98077	17.4185	15.2543	26.2598	1.79801	0.713488	0.322116	13.1849
ACBD4 ENSG00000181513	11.4268	1.83247	2.56116	0.85964	16.5977	5.34618	2.85969	89.487	35.6247	29.1876
ACBD5 ENSG00000107897	0.157559	0.152727	0.196148	0.207945	2.88489	2.57694	1.43797	0.352323	0.598149	0.43298
ACBD6 ENSG00000230124	12.1852	1.51721	3.86474	0.924677	5.72519	1.34835	12.3871	2.29166	5.45927	13.532
ACBD7 ENSG00000176244	0.198253	0.146927	0.359781	0.0413437	0.0574203	0.119101	0.0311213	0.410682	0.355979	0.162058
ACCS ENSG00000110455	0.0708758	6.19729	34.0364	19.5565	0.199571	0.242937	4.15869	19.3842	0.145709	1.97306
ACD ENSG00000102977	42.8343	17.6167	1.1813	1.98361	4.85835	10.9852	16.7732	13.6392	18.8439	5.71349
ACE ENSG00000159640	0.700946	14.5928	0.114304	4.22194	13.5934	2.68989	2.65054	37.1826	2.49181	0.966441
ACE2 ENSG00000130234	0.899495	0.0952022	0.277743	0.0399342	0.178243	0.259027	0.00899445	0.00891387	0.156466	0.0154308
ACER1 ENSG00000167769	0.0132645	1.18489	0.936586	0.203104	0.120146	0.0990589	0.138322	0.0273911	1.10443	0.0633735
ACER2 ENSG00000177076	0.483297	0.0160077	0.344911	0.282453	0.0510791	0.498058	0.0667884	0.166715	0.0391498	0.00737759
ACER3 ENSG00000078124	8.7353	0.0563106	0.130226	0.234998	0.762115	0.0568292	2.13609	7.81144	1.52518	0.807819
ACHE ENSG00000087085	16.4045	0.896769	0.187144	2.10404	0.464335	0.225631	1.43955	0.189911	0.0924583	7.94119
ACIN1 ENSG00000100813	8.39619	35.7278	2.91307	0.367233	28.2309	35.8737	3.79304	0.81399	37.9402	74.6397
ACKR1 ENSG00000213088	0.634201	0.0479108	10.2298	0.30533	0.216389	1.68672	0.0349957	0.0572711	2.1146	3.33091
ACKR2 ENSG00000144648	0.149039	0.092512	0.0908783	0.0290245	0.41344	0.174958	0.0817235	0.0704141	0.230784	0.00480604
ACKR3 ENSG00000144476	10.5819	0.239932	19.7487	7.31581	1.1228	7.29496	0.156379	4.41533	1.52506	0.779465
ACLY ENSG00000131473	11.4107	2.10165	7.85361	32.7028	57.4665	59.4614	35.002	24.2763	2.02883	0.329959
ACMSD ENSG00000153086	0.156363	0.198715	0.153688	0.00170368	0.141229	0.0353979	0.0681276	0.0673459	0.11473	0.245313
ACO1 ENSG00000122729	1.01039	4.21303	6.6882	6.02795	0.396669	3.20372	3.23277	0.23134	6.14463	0.092798
ACO2 ENSG00000100412	1.45645	61.5772	19.8398	0.517394	13.0467	3.18167	13.0178	7.91116	3.17942	20.0528
ACOT1 ENSG00000184227	0.176268	8.8622	31.4436	5.09377	1.98272	13.415	0.109153	0.919718	4.35664	0.317524
ACOT11 ENSG00000162390	1.2581	0.0168951	0.0608937	0.871302	1.35334	0.106935	0.0472607	0.00718313	0.0817762	0.143477
ACOT12 ENSG00000172497	0.24661	0.503785	0.438305	0.737185	0.0634413	4.49944	0.216171	0.0937592	0.139634	0.652919
ACOT13 ENSG00000112304	17.5883	16.927	3.99718	46.0059	9.60938	14.3	6.72965	29.6393	14.6822	9.87281
ACOT2 ENSG00000119673	4.81866	1.63456	20.1702	0.367949	0.527035	7.33899	7.14655	1.36189	0.416425	2.01021
ACOT4 ENSG00000177465	2.05882	0.0598109	0.823262	0.206732	0.324275	2.19223	0.299909	0.71001	0.11533	0.100751
ACOT7 ENSG00000097021	24.891	7.952	26.2657	32.8441	1.16359	11.3677	0.558983	2.00165	20.6971	27.8257
ACOT8 ENSG00000101473	10.7146	7.16959	44.8234	15.0599	13.9288	62.7812	3.0023	13.9565	9.53796	12.0842
ACOT9 ENSG00000123130	2.89975	14.5908	7.51069	11.1241	1.57669	13.6116	29.9646	1.88658	1.72011	3.62674
ACOX1 ENSG00000161533	49.2364	43.9009	3.44258	61.7914	18.2349	51.2111	43.3808	19.6901	17.2645	5.44896
ACOX2 ENSG00000168306	0.0017747	1.58124	17.3826	0.0844656	9.35056	24.8389	4.67191	0.284084	0.00173312	11.5134
ACOX3 ENSG00000087008	1.46781	5.34753	0.164625	2.6914	4.59137	18.4136	8.75952	10.895	8.15356	1.17829
ACOXL ENSG00000153093	0.542061	0.0865498	0.386074	0.755437	0.253947	3.41354	0.022756	0.00725354	0.358548	0.368106
ACP1 ENSG00000143727	3.03195	11.2181	9.80121	15.5419	1.94298	8.33058	11.0844	1.17916	0.836032	11.6954
ACP2 ENSG00000134575	17.5745	23.7962	13.751	1.00758	15.0465	30.1072	28.2128	53.8569	3.23481	1.59478
ACP5 ENSG00000102575	2.2429	3.01031	5.39438	12.5595	2.48662	0.528608	8.88144	27.9984	4.94686	0.000588077
ACP6 ENSG00000162836	4.06345	4.65857	20.0356	16.6682	8.05411	4.3026	10.7857	1.35357	7.78646	0.335481
ACP7 ENSG00000183760	0.138889	0.0167158	0.027213	0.00495162	0.00266672	0.652914	0.121806	0.0672817	0.000869867	1.93363
ACPP ENSG00000014257	4.04909	991.664	85.0521	1568.53	153.438	0.499989	273.266	6.64644	253.313	34.8567
ACPT ENSG00000142513	1.04975	0.145074	0.926154	0.124638	0.0308053	1.80631	0.115265	0.469442	0.257178	0.128048
ACR ENSG00000100312	0.0212632	0.0807245	0.309343	0.0808873	0.038167	0.0222728	0.0791557	0.800741	0.00310208	0.451134
ACRBP ENSG00000111644	0.00276461	0.0306047	0.259366	0.0335765	0.0236937	0.000439904	0.0146257	0.0440311	2.55614	2.98584
ACRC ENSG00000147174	0.17408	0.213223	3.56347	0.384024	0.0970594	0.00733225	0.0447607	0.0196689	3.65148	0.134153
ACRV1 ENSG00000134940	0.345883	0.0399067	0.0599165	0.1062	0.0592288	0.0144253	0.149743	0.046178	0.423365	0.069738
ACSBG1 ENSG00000103740	1.14861	0.119345	1.08763	0.969043	0.00988815	1.70307	0.0239243	27.9175	3.11832	0.0312295
ACSF2 ENSG00000167107	37.6357	0.107218	12.7423	3.81748	0.815128	4.53891	1.85588	1.36832	4.26263	1.27752
ACSF3 ENSG00000176715	7.3693	8.38522	97.664	38.0638	9.15202	2.26311	2.40733	36.2544	8.2328	4.697
ACSL1 ENSG00000151726	1.07144	25.0606	3.70195	3.63548	25.3284	13.1286	26.707	12.4038	2.38668	4.559
ACSL3 ENSG00000123983	0.373673	9.60296	0.691466	55.9424	53.8264	61.7677	22.9232	12.1879	22.6943	0.32802
ACSL4 ENSG00000068366	0.318826	4.0293	5.97617	3.11812	0.418288	1.33204	0.690448	4.08029	2.0853	0.777934
ACSL5 ENSG00000197142	0.573243	0.364191	0.883137	1.61658	0.16919	53.5821	0.542879	1.89527	0.165936	2.1511e-05
ACSL6 ENSG00000164398	0.0893276	0.0670303	1.04137	0.103475	0.16848	0.127971	0.118044	0.291212	0.263551	0.0684951
ACSM1 ENSG00000166743	13.1932	1.36826	1.24029	19.1872	8.64728	3.38477	0.360504	0.447817	5.17923	3.64423
ACSM2B ENSG00000066813	0.17763	0.456037	0.304372	0.319393	0.229393	0.0314797	0.0572649	0.255325	0.0573745	0.816944
ACSM3 ENSG00000005187	0.460473	0.0636656	1.79933	33.5165	13.5564	9.71771	4.53956	0.945908	4.52039	1.81126
ACSM4 ENSG00000215009	0.00998421	0.631718	0.71955	0.230983	0.128229	0.492411	0.25378	0.0788487	0.00326303	0.0732448
ACSM5 ENSG00000183549	0.638136	0.172937	2.24436	0.21158	0.405433	0.807392	0.00823424	0.12953	0.685797	0.237739
ACSM6 ENSG00000173124	0.0933189	0.0045038	0.0774197	0.0390244	0.0697404	0.349363	0.00187461	0.114808	0.501436	0.040765
ACSS1 ENSG00000154930	69.6451	62.4325	4.14381	82.6546	35.6908	125.515	30.096	38.6517	42.1351	2.62985
ACSS2 ENSG00000131069	76.9123	16.6876	7.98692	0.18065	2.30592	2.14448	6.16549	2.92537	15.4627	1.82295
ACSS3 ENSG00000111058	3.11257	1.07411	1.15917	0.365905	0.263634	1.17406	0.240698	1.31845	3.36694	0.0965438
ACTA1 ENSG00000143632	1.48189	0.00463907	0.861166	0.450204	0.0910565	0.514014	0.0592527	3.19713	0.292032	0.0185811
ACTA2 ENSG00000107796	361.406	1.46726	1793.38	0.528981	9.64189	5.04598	14.675	7.29535	0.0738169	288.515
ACTB ENSG00000075624	5128.59	497.77	17380.1	339.407	314.526	294.03	1306.16	3770.5	1695.07	2078.29
ACTBL2 ENSG00000169067	0.869119	0.0222448	0.171553	0.0167026	0.172076	0.00611089	0.00067076	0.640271	0.0193464	0.0413699
ACTC1 ENSG00000159251	5.30966	0.042432	22.6318	0.0250031	0.0613395	0.474527	0.678493	0.253568	0.171876	13.5342
ACTG1 ENSG00000184009	482.149	12.5085	220.762	170.926	366.196	162.781	704.839	302.189	435.098	287.269
ACTG2 ENSG00000163017	3233.2	7.18735	7238.97	3.24571	0.668165	0.117366	0.33567	1.51398	6.45229	829.67
ACTL10 ENSG00000182584	0.840696	1.22862	0.00824217	0.0894062	0.282163	0.186466	1.41119	10.5305	0.419722	12.4698
ACTL6A ENSG00000136518	1.36921	0.652204	0.156299	4.44259	2.2233	2.64591	0.27253	2.98788	0.462328	4.68163
ACTL6B ENSG00000077080	1.38287	0.0965265	0.297527	3.51778	0.0475528	0.315996	0.191608	0.650767	0.000964158	0.0996054
ACTN1 ENSG00000072110	84.6806	141.937	1072.8	155.693	39.7138	128.327	137.93	1.34588	70.943	117.697
ACTN2 ENSG00000077522	0.0623336	0.532535	0.0265656	0.232668	0.00578245	0.254075	0.0476809	0.122905	0.00553792	0.035646
ACTN3 ENSG00000248746	1.02666	0.607927	0.578913	0.126702	0.0177624	0.191531	0.00316609	1.03404	0.0349468	0.275661
ACTN4 ENSG00000130402	123.021	17.5454	387.559	89.421	36.1817	43.8853	19.0388	136.628	57.3532	72.0529
ACTR10 ENSG00000131966	0.0225065	0.44005	0.266941	1.97548	4.76441	8.5587	3.46804	3.59523	0.73522	0.890219
ACTR1A ENSG00000138107	52.6977	49.6823	94.605	1.25026	1.57243	13.0458	24.475	1.67766	0.335019	74.1263
ACTR1B ENSG00000115073	25.4619	42.2105	74.6104	2.60075	12.8923	18.7967	17.0937	59.8213	25.7295	6.57719
ACTR2 ENSG00000138071	2.84183	27.3054	0.544581	9.92322	11.3785	47.2224	0.978493	42.5734	48.7631	14.2662
ACTR3 ENSG00000115091	12.5242	0.1628	1.09854	7.61416	9.81005	2.4236	1.30964	43.6979	0.320534	4.14064
ACTR3B ENSG00000133627	1.05646	3.19994	4.04663	0.144226	3.48498	0.656833	0.180415	0.243233	2.25325	0.00761996
ACTR3C ENSG00000106526	1.06414	7.18983	1.21959	0.574988	0.125162	0.550912	0.0067496	0.03024	0.462468	1.79561
ACTR5 ENSG00000101442	6.21122	0.549084	0.25773	1.52712	0.00304284	2.5867	4.50662	1.34601	0.0173537	0.0213155
ACTR6 ENSG00000075089	0.643527	0.0274895	3.00508	4.7065	0.212217	0.425729	0.33861	5.32877	0.129947	0.255623
ACTR8 ENSG00000113812	2.54731	2.42034	6.59687	3.80164	0.115375	4.13574	0.157372	0.21644	2.97018	0.347639
ACVR1 ENSG00000115170	0.151033	0.250416	1.88027	2.21928	0.517834	0.40137	3.58136	1.18651	0.11994	3.64916
ACVR1B ENSG00000135503	0.0381686	0.7658	0.418813	0.242443	3.88784	3.93984	3.69011	0.614719	3.5034	10.1442
ACVR1C ENSG00000123612	0.00999825	0.23588	0.837678	0.137322	0.00355773	0.0242232	0.123043	0.462543	0.017036	0.229348
ACVR2A ENSG00000121989	0.00593274	2.50158	7.11533	0.0687967	2.93884	0.463832	1.10577	2.19587	1.04103	1.22189
ACVR2B ENSG00000114739	0.0516674	1.49092	1.59237	0.296913	0.494881	0.129997	0.226398	1.52688	0.216754	0.354364
ACVRL1 ENSG00000139567	5.52409	9.66387	4.28117	2.83285	0.0567469	3.20617	0.186702	27.0072	6.13977	19.8807
ACY1 ENSG00000243989	1.26106	2.52667	7.24356	3.69841	6.68576	1.36153	0.190666	0.853814	0.581984	0.661869
ACY3 ENSG00000132744	0.00104827	0.367512	0.0297166	0.586787	0.0385078	0.0033996	0.498774	0.891552	7.03554	0.428872
ACYP1 ENSG00000119640	0.38616	2.03947	2.7859	0.151377	0.322282	4.49195	0.0117231	0.394519	0.689498	0.00247727
ACYP2 ENSG00000170634	0.295667	1.77011	50.7227	0.155861	2.66037	0.104919	1.27315	0.311125	2.57439	0.779371
ADA ENSG00000196839	27.954	2.97745	3.32255	0.139148	0.373501	8.26907	22.2507	1.7667	1.42894	20.5863
ADAD1 ENSG00000164113	0.15915	0.198898	0.221866	0.666466	0.108018	0.0865552	0.133922	0.0171693	0.0983308	0.102893
ADAD2 ENSG00000140955	0.187517	0.12965	0.471837	0.146064	0.0107317	0.130072	0.128099	0.179798	0.00217162	0.218805
ADAL ENSG00000168803	6.3146	15.444	4.22807	1.0836	0.280544	2.09728	3.74675	0.00712247	0.404511	0.372889
ADAM10 ENSG00000137845	3.85248	2.66566	1.98853	49.974	27.3576	1.29214	18.6726	4.83846	6.1167	2.98527
ADAM11 ENSG00000073670	1.11972	0.386908	0.186381	0.918554	0.649154	1.6896	2.1543	0.586588	1.49854	1.95231
ADAM12 ENSG00000148848	0.12626	0.00495901	0.0605219	0.0342935	0.0497805	0.0716838	0.116872	0.00606907	0.0664116	0.163851
ADAM15 ENSG00000143537	42.351	34.1434	58.7306	29.22	0.0113312	19.4283	4.91893	64.3924	1.25794	2.08442
ADAM17 ENSG00000151694	15.0423	3.43585	25.7253	8.06823	1.00922	1.15174	1.87884	0.645331	1.65649	1.16643
ADAM19 ENSG00000135074	6.74647	0.637844	4.0784	0.00476454	0.0998691	1.44751	1.6383	4.00256	0.084236	2.34081
ADAM2 ENSG00000104755	2.03646	0.0850032	0.0230103	0.325466	0.00377217	0.519859	0.630531	0.0564258	0.354057	0.593787
ADAM20 ENSG00000134007	0.215795	0.140731	0.00211616	0.134721	0.00369429	0.30587	0.117821	0.0926178	0.105722	0.0101274
ADAM22 ENSG00000008277	0.275592	0.817848	1.37242	0.00073259	0.547099	1.05137	1.27171	1.08326	3.74291	8.70893
ADAM23 ENSG00000114948	0.00566094	0.280542	0.0303983	0.312921	0.0016562	0.00672317	0.0443569	0.0143978	0.115073	0.270418
ADAM28 ENSG00000042980	0.645168	0.0189051	0.357215	2.06391	1.14631	8.21765	0.228795	0.423726	1.12	0.169371
ADAM29 ENSG00000168594	0.596043	0.031828	0.0158856	0.0948491	0.68012	0.000508449	6.57411e-06	0.19265	0.253149	0.0685095
ADAM30 ENSG00000134249	0.054382	0.31544	0.00487198	0.803092	0.279361	0.0437237	0.00949917	3.66757	0.388465	0.382781
ADAM32 ENSG00000197140	0.121587	0.158148	0.617493	0.390066	0.0794955	0.483005	0.0671067	0.221495	0.492254	0.486329
ADAM33 ENSG00000149451	101.286	1.28899	139.295	5.13716	12.5356	0.583524	6.45232	1.46883	0.236519	2.11629
ADAM7 ENSG00000069206	0.00187981	0.912195	0.920341	0.000119514	0.001536	0.188855	0.145702	0.527814	0.087719	0.0410279
ADAM8 ENSG00000151651	1.12049	1.29348	0.830247	0.0373424	0.0978812	11.0293	0.0606445	3.96799	1.08031	0.465281
ADAM9 ENSG00000168615	1.51631	2.47082	6.22929	27.5337	24.8274	46.5695	16.7779	3.03559	12.8955	8.68547
ADAMDEC1 ENSG00000134028	1.71927	0.000427919	0.449615	0.00864797	0.0145787	0.845892	0.138072	0.00571312	0.0534203	0.0925105
ADAMTS1 ENSG00000154734	34.778	0.441499	140.786	0.012465	0.515742	0.00591544	1.22176	19.817	27.6351	1.24919
ADAMTS10 ENSG00000142303	2.4095	0.529959	2.39404	2.07049	2.14403	0.863922	0.756742	27.2001	1.35523	8.93236
ADAMTS12 ENSG00000151388	0.864342	0.0931113	1.40707	1.52087	1.63013	6.10141	0.488739	0.500545	0.0512551	1.73598
ADAMTS13 ENSG00000160323	1.81072	2.47788	3.02262	0.031863	0.407169	3.34353	7.67928	0.0331426	0.291151	3.74921
ADAMTS14 ENSG00000138316	0.492774	0.0166683	0.507601	0.189679	0.0165203	0.293137	0.198865	0.0158686	0.170191	2.19636
ADAMTS15 ENSG00000166106	0.0218156	0.105526	8.69881	0.272147	0.122052	0.182136	0.629565	3.9255	0.303256	0.320012
ADAMTS16 ENSG00000145536	0.202897	0.25465	0.629566	0.239518	0.029524	0.00113975	0.146968	0.38409	0.122107	0.0971527
ADAMTS17 ENSG00000140470	1.53468	0.618164	0.0120659	0.519031	0.203929	1.84191	1.27583	0.64467	0.0152458	0.138701
ADAMTS18 ENSG00000140873	0.705187	2.9447	0.271194	0.514536	0.437493	0.762681	0.627641	0.135524	0.000546367	0.72073
ADAMTS19 ENSG00000145808	0.0996481	0.00696249	0.0114501	0.916079	0.000599167	0.00653789	0.0624532	0.401564	0.00309667	0.337993
ADAMTS2 ENSG00000087116	0.441431	0.232503	5.75292	0.4146	0.029442	3.22048	1.90673	0.412162	0.018592	0.180885
ADAMTS3 ENSG00000156140	0.205742	0.590037	0.159917	0.473901	0.0291753	0.255213	1.0143	0.000232285	0.16223	0.183497
ADAMTS4 ENSG00000158859	8.91931	0.186213	0.232194	1.30943	0.962482	0.0413199	0.293096	0.489082	1.00887	0.51825
ADAMTS5 ENSG00000154736	43.6521	0.0543707	4.25863	0.166629	0.29773	0.142932	0.299877	0.0435798	0.0846374	0.178179
ADAMTS6 ENSG00000049192	0.791469	0.211717	0.0553446	0.243407	0.106393	0.191421	0.269117	3.0586	0.0100092	0.37547
ADAMTS7 ENSG00000136378	0.0582128	0.801706	1.46346	0.717906	0.46327	3.57282	0.0502134	0.705153	0.32976	8.60074
ADAMTS8 ENSG00000134917	23.6876	0.0458465	20.5426	1.38968	0.13274	1.77148	0.274095	0.480761	1.5691	1.87414
ADAMTS9 ENSG00000163638	0.24908	0.259102	0.184265	1.40223	2.34405	5.34941	1.22017	0.360953	1.70448	6.79427
ADAMTSL1 ENSG00000178031	2.46363	0.989205	13.0374	0.132945	0.116977	55.9708	0.372549	1.41394	0.786124	19.2413
ADAMTSL2 ENSG00000197859	13.1286	0.0980669	11.5644	4.47922	0.0467879	1.41443	1.891	21.8506	1.06316	11.9495
ADAMTSL3 ENSG00000156218	0.393671	1.44735	0.765034	10.8378	0.142021	0.0709749	0.0264032	0.441396	1.11904	0.0745996
ADAMTSL4 ENSG00000143382	26.5542	0.0398563	2.21013	0.753652	0.254273	10.9094	6.87703	0.837845	0.742912	0.0122079
ADAMTSL5 ENSG00000185761	0.294223	1.19142	0.796998	0.453751	0.0053027	0.321681	0.0287262	0.577158	1.36679	4.23994
ADAP1 ENSG00000105963	0.0513667	2.8366	8.60957	0.00529805	0.50312	1.49073	0.309929	17.9174	0.287195	0.544153
ADAP2 ENSG00000184060	0.139108	0.102587	6.73626	2.55046	0.177321	0.10861	0.252452	0.409231	0.523909	3.38618
ADAR ENSG00000160710	183.181	4.12529	3.53462	51.3074	104.079	0.0606441	98.4924	3.32707	5.30487	63.3727
ADARB1 ENSG00000197381	3.19334	2.53768	49.6186	21.6032	13.1714	5.50384	3.5933	4.79835	0.564518	0.464561
ADARB2 ENSG00000185736	0.539282	0.97832	0.154943	0.019327	0.327183	3.02535	0.15493	5.73947	0.256709	0.147697
ADAT1 ENSG00000065457	4.5959	0.0492172	1.1486	0.514662	13.9423	3.77708	5.45991	0.091055	0.15589	0.404333
ADAT2 ENSG00000189007	2.02621	1.81882	0.472576	3.47821	1.50552	3.40089	2.64442	0.535605	0.526241	0.006947
ADAT3 ENSG00000213638	0.600312	0.277196	0.0873547	0.301319	0.411123	1.18791	0.114423	0.148821	0.11993	0.21217
ADCK1 ENSG00000063761	20.6978	36.082	0.537763	1.56316	1.37287	4.61697	1.19302	0.692164	0.154738	0.0536157
ADCK2 ENSG00000133597	4.68616	2.84844	24.1604	7.24549	5.20004	3.62	2.99326	1.1155	3.70377	7.04105
ADCK3 ENSG00000163050	6.33975	54.6028	1.63982	47.9459	25.1043	38.1429	9.57119	11.8871	23.5888	10.4435
ADCK4 ENSG00000123815	17.0963	23.9915	49.4292	20.0108	4.0948	0.512929	1.0015	7.02738	8.09193	0.206565
ADCK5 ENSG00000173137	1.08748	19.9731	4.24126	1.57752	1.14178	37.1994	3.39287	1.27069	18.4234	0.0114603
ADCY1 ENSG00000164742	0.443849	5.04588	0.241194	0.120815	0.0725056	3.16365	0.65462	2.79576	1.18879	0.546274
ADCY10 ENSG00000143199	0.23199	0.0385454	0.000707366	0.117178	0.0567259	0.315548	0.00240605	0.0148274	0.0509512	0.0200614
ADCY2 ENSG00000078295	2.91713	0.350887	0.843408	5.74637	0.96684	0.630512	0.0712705	1.63062	2.81385	5.94643
ADCY3 ENSG00000138031	7.74603	0.763763	0.769569	0.647972	7.40123	10.6256	0.100106	35.4131	0.249664	4.01856
ADCY4 ENSG00000129467	1.32323	1.05397	26.7823	1.89086	0.743876	0.690954	0.659067	1.63581	7.07576	0.900024
ADCY5 ENSG00000173175	1.14453	0.70337	144.3	5.24585	0.991425	0.385238	0.311292	35.9334	1.7852	30.7099
ADCY6 ENSG00000174233	1.17848	23.3147	1.00437	25.5825	20.1857	27.3883	16.6408	14.6451	18.8799	8.90275
ADCY7 ENSG00000121281	0.000618051	0.0127183	0.218763	0.00178525	0.0704732	3.07017	0.208321	12.0739	0.301266	0.909379
ADCY8 ENSG00000155897	0.469864	0.00555911	0.103115	0.36987	0.0905451	0.0679296	0.063063	0.624445	0.204671	0.552888
ADCY9 ENSG00000162104	0.187385	0.0653432	19.4089	1.08262	0.133462	0.304174	0.654734	0.825336	0.00480423	0.543861
ADCYAP1 ENSG00000141433	0.399057	0.251809	0.122919	0.851639	0.037496	0.136564	0.119109	0.00678609	0.00270837	1.28356
ADCYAP1R1 ENSG00000078549	0.233296	0.139175	0.826901	2.59643	0.0981689	0.158757	0.250247	0.899057	0.352158	1.32299
ADD1 ENSG00000087274	2.71937	3.23851	116.489	23.9422	19.4746	18.1621	22.5919	28.1346	31.9621	22.0037
ADD2 ENSG00000075340	5.08822	0.0535654	0.189213	0.205485	0.0159781	0.376402	0.430582	0.175756	0.356349	0.0964369
ADD3 ENSG00000148700	0.615649	23.5132	25.2415	0.510225	0.0477034	0.576885	1.50595	0.39915	1.38001	13.9103
ADGB ENSG00000118492	0.0149121	0.271804	0.0972939	0.310605	0.00526785	0.0872191	0.0566238	0.130631	0.0358338	0.241927
ADGRA2 ENSG00000020181	49.0865	2.72289	259.033	3.16147	2.08628	39.6389	5.6747	47.4306	5.9396	37.6903
ADGRA3 ENSG00000152990	0.390306	11.5561	1.05336	15.4197	0.603628	41.8288	0.619546	4.86118	0.000105884	2.94966
ADGRB1 ENSG00000181790	0.896926	0.227031	1.19656	0.792701	1.37359	1.74868	0.828728	0.641454	7.69601	0.11462
ADGRB2 ENSG00000121753	35.344	0.199099	2.2606	0.232451	0.285617	1.36474	1.92812	23.1508	0.687955	21.1531
ADGRB3 ENSG00000135298	0.377397	0.189634	0.0614113	0.160921	0.00160803	2.51415	1.48012	0.762011	0.0394427	0.0475876
ADGRD1 ENSG00000111452	0.0171814	0.488179	8.14621	0.586589	2.70209	4.40356	0.243399	0.627451	0.184247	0.365672
ADGRD2 ENSG00000180264	0.632674	0.363994	0.00773427	0.514119	0.107708	0.198182	0.00490818	0.0278113	0.677574	0.143547
ADGRE1 ENSG00000174837	0.488049	0.154051	0.431089	0.591943	0.0703663	0.0380904	0.1889	0.169784	0.162097	1.02311
ADGRE2 ENSG00000127507	1.09896	0.359871	0.758589	0.00462776	0.166607	1.38634	0.0170204	6.71219	0.219487	2.40585
ADGRE3 ENSG00000131355	0.0882337	0.385791	0.101159	0.0172704	0.0368084	0.87548	0.0717356	0.143564	0.0672026	0.0799197
ADGRE5 ENSG00000123146	21.5362	1.44058	63.8466	36.7541	5.37747	1.23278	0.26454	23.9422	11.5781	21.3747
ADGRF1 ENSG00000153292	4.40221	0.0895881	1.14226	0.38026	0.843049	0.175833	0.24181	5.34605	0.250726	0.843918
ADGRF3 ENSG00000173567	0.00131449	0.0430669	0.0113682	0.0228999	0.0127209	0.524249	0.0471571	0.00258895	0.122542	0.0267945
ADGRF5 ENSG00000069122	0.686532	0.257221	0.297506	6.25619	0.41631	0.00720398	11.2986	0.0160599	1.47235	0.0369964
ADGRG1 ENSG00000205336	2.52198	27.7641	7.5328	28.273	10.0425	17.6377	13.3736	0.0596004	5.05046	22.7393
ADGRG2 ENSG00000173698	0.409492	0.0537654	0.00476453	0.2011	0.058808	0.0184393	0.0412889	0.0061343	0.64512	0.108674
ADGRG3 ENSG00000182885	0.463688	0.00566483	0.150229	0.0664436	0.00823383	0.00909986	0.464081	0.026942	0.970382	0.0570901
ADGRG4 ENSG00000156920	0.124343	0.126923	0.0140788	0.0353807	0.25047	0.256059	0.509998	0.113518	0.862338	0.211903
ADGRG5 ENSG00000159618	0.499211	0.177507	0.0825604	0.544685	0.0415525	0.109152	0.104669	0.0554427	0.0640088	0.674614
ADGRG6 ENSG00000112414	0.0792625	0.0553316	0.400306	1.21478	0.182077	0.348779	0.0308171	1.06483	0.254323	1.3389
ADGRG7 ENSG00000144820	0.0424646	0.230009	0.226173	0.494412	0.215259	1.37878	0.0254141	0.338395	0.730104	0.00181084
ADGRL1 ENSG00000072071	0.220433	42.3132	0.751931	8.7901	3.55	3.20098	21.0647	47.1981	2.36022	9.12759
ADGRL2 ENSG00000117114	0.384699	0.338105	2.10617	2.46026	20.9388	14.981	5.893	1.4921	0.113856	0.218286
ADGRL3 ENSG00000150471	0.155155	0.00653265	0.238793	0.00315371	0.00309329	0.121635	0.0446884	0.474087	0.589385	0.416409
ADGRL4 ENSG00000162618	3.81332	0.0597865	0.449775	0.354205	0.0783606	2.65248	0.504005	0.000706936	0.760161	1.7949
ADGRV1 ENSG00000164199	0.121168	0.88196	0.635096	0.00243568	0.00548986	10.2597	0.268108	0.280929	13.4514	0.254897
ADH1B ENSG00000196616	1.1428	0.00298383	8.26337	5.36976	0.873179	0.00911014	1.15641	1.23714	0.0663613	0.606738
ADH1C ENSG00000248144	0.186917	0.207238	0.0567576	0.324494	0.0554665	0.519705	0.226164	0.117109	0.267463	1.19652
ADH5 ENSG00000197894	9.05623	0.829389	105.247	71.3078	14.9473	14.6551	59.9334	77.2334	7.12532	1.30272
ADH6 ENSG00000172955	0.634645	0.0151351	0.0991477	0.455841	0.545606	1.77199	0.0778265	0.444085	0.714957	0.117701
ADHFE1 ENSG00000147576	0.119018	8.50529	2.48248	0.811215	0.146064	0.0449671	0.87104	1.22624	10.6589	9.36035
ADI1 ENSG00000182551	43.3268	221.433	495.978	53.8609	104.269	311.52	46.5463	53.5916	85.897	97.0575
ADIG ENSG00000182035	0.00701104	0.0742832	1.19069	0.00167175	0.0434586	0.935362	0.231026	0.573408	0.0167897	0.127169
ADIPOQ ENSG00000181092	0.0797882	0.0524578	0.0178031	0.141835	0.0395149	0.286191	0.0244826	0.376399	0.626847	0.245064
ADIPOR1 ENSG00000159346	0.139556	1.80341	0.219366	12.135	7.59895	13.0146	12.1828	7.53773	4.36419	0.643718
ADIPOR2 ENSG00000006831	9.81142	3.12531	0.157164	20.3994	1.26951	0.273412	1.15521	1.33992	13.7942	12.0945
ADIRF ENSG00000148671	276.998	157.799	358.568	212.305	60.8949	43.1488	45.0859	230.768	149.483	111.933
ADK ENSG00000156110	1.60303	1.52333	0.447498	13.054	4.54524	3.89083	6.52411	1.03186	6.33439	3.51838
ADM ENSG00000148926	0.188573	0.292206	0.0186242	0.728063	0.439757	1.61722	0.821133	5.43525	11.746	0.462506
ADM2 ENSG00000128165	8.68273	0.107888	1.01847	3.74704	1.02166	5.73473	1.21267	0.967174	0.411809	2.34302
ADM5 ENSG00000224420	1.27901	0.00179706	0.511967	0.589573	0.551969	0.500972	0.397911	9.45895	0.52704	0.231442
ADNP ENSG00000101126	58.5273	49.185	23.8507	0.170641	7.0482	21.1888	34.6938	0.202614	6.83899	3.56236
ADNP2 ENSG00000101544	0.765082	0.571735	0.906885	12.667	3.74226	0.0207613	2.43916	3.43352	0.730462	1.40205
ADO ENSG00000181915	0.689191	0.868196	2.04994	0.418919	0.858674	0.0928955	0.462456	3.5685	0.389956	0.429451
ADORA1 ENSG00000163485	0.323252	0.733407	0.291432	0.000609681	0.328392	0.0209092	0.00411491	2.0365	0.000233128	0.216491
ADORA2A ENSG00000128271	0.118299	0.0225015	0.239624	0.39116	0.038832	0.0977653	0.0174628	0.011487	0.160621	0.553805
ADORA2B ENSG00000170425	0.137254	0.169914	0.010407	0.537607	0.0160611	0.000419814	0.361478	0.000103542	0.522305	0.155132
ADORA3 ENSG00000282608	4.90899	0.304439	0.57738	1.54652	0.128788	5.39311	0.266776	0.38851	0.027881	0.409947
ADPGK ENSG00000159322	0.770286	33.289	0.00659654	2.63787	30.3311	81.8599	25.2727	1.99258	6.85181	5.49673
ADPRH ENSG00000144843	0.261793	0.537838	0.294344	6.9819	0.420862	3.64821	0.67345	10.98	0.629731	0.136302
ADPRHL1 ENSG00000153531	7.39895	0.0769382	1.57545	0.45846	1.2931	6.98317	0.384442	0.324588	0.145541	0.177232
ADPRHL2 ENSG00000116863	7.32705	0.260911	29.2105	15.5025	4.21429	11.2412	4.31757	0.571614	15.087	0.352629
ADPRM ENSG00000170222	0.359747	0.772844	0.932409	3.93012	5.56965	3.4109	0.766681	0.918575	0.0277819	4.01376
ADRA1A ENSG00000120907	0.148885	4.26706	12.0412	0.299314	0.00131208	0.239403	0.162152	0.0320254	0.141803	0.128231
ADRA1D ENSG00000171873	0.0161241	0.352436	0.111544	0.356494	0.00109473	0.621204	8.93504	0.075197	0.149359	3.39646
ADRA2A ENSG00000150594	0.0271441	0.150948	0.112883	1.39162	0.16241	13.6988	4.00713	9.00086e-05	1.72022	0.237267
ADRA2B ENSG00000274286	0.337363	0.535174	0.216481	0.123783	0.32579	0.06917	0.0906894	1.98275	0.290187	0.247515
ADRA2C ENSG00000184160	0.244996	0.321482	5.76964	0.386064	0.174716	0.392619	0.0131638	0.00602255	1.82942	0.67921
ADRB1 ENSG00000043591	0.659158	12.7036	1.0172	0.364241	3.10047	18.3898	0.106967	1.46597	4.46191	0.861379
ADRB2 ENSG00000169252	1.33704	0.731706	2.80289	0.26551	3.51382	0.236246	1.14028	6.37031	6.6577	0.228858
ADRB3 ENSG00000188778	0.0941665	2.49335	0.196284	0.0166266	0.241639	0.0400574	0.144493	0.372494	0.89127	0.285287
ADRM1 ENSG00000130706	8.54541	12.9314	11.4975	11.4041	10.2791	13.0688	33.2231	0.0679211	9.18444	15.0832
ADSL ENSG00000239900	15.8407	0.15119	8.85696	0.632757	5.27604	0.102313	1.36077	0.175741	2.09377	0.359899
ADSS ENSG00000035687	2.60259	1.53594	0.0338677	5.48874	12.9688	9.13335	7.00005	0.271773	10.05	2.43986
ADSSL1 ENSG00000185100	0.555243	0.308718	2.59142	1.88699	0.00289475	2.55738	0.119214	0.267399	5.44859	1.00675
ADTRP ENSG00000111863	0.413047	0.184757	0.348021	0.59503	0.131333	0.0937134	0.0788516	0.947406	0.536991	0.0357917
AEBP1 ENSG00000106624	326.466	33.5084	796.205	15.9944	0.174652	0.182466	5.39111	86.5296	2.34523	106.066
AEBP2 ENSG00000139154	4.36645	6.12136	3.53	0.515851	3.41295	0.133074	4.71517	7.98714	0.0777516	0.172457
AEN ENSG00000181026	24.8489	0.94049	21.2654	2.17842	0.4641	13.7754	9.88373	1.38367	1.25699	3.05649
AES ENSG00000104964	178.001	124.213	256.532	53.9736	94.0116	41.2163	28.6787	293.459	99.7058	155.983
AF011889.5 ENSG00000241489	0.24852	0.233194	0.127227	0.521407	0.087771	0.04912	0.0485205	0.00473362	0.715836	0.0663307
AF131216.1 ENSG00000280273	0.0674828	0.018481	0.025127	0.209295	0.0157466	0.731998	0.221969	0.580053	0.0058016	0.0544661
AFAP1 ENSG00000196526	0.0994957	4.32119	10.946	0.618447	0.750081	0.493869	2.28393	10.3969	10.3501	3.02335
AFAP1L1 ENSG00000157510	4.80741	1.0627	2.94214	1.69415	0.312531	2.8448	0.494288	0.169436	0.168222	0.955769
AFAP1L2 ENSG00000169129	10.6902	0.290898	0.104175	0.290051	0.700043	0.0100535	0.67351	0.114004	2.70057	0.356513
AFF1 ENSG00000172493	3.50278	2.97173	0.587336	14.5402	8.88703	16.1951	10.3161	8.76339	5.84701	0.248099
AFF2 ENSG00000155966	0.12173	0.0195155	0.351829	0.452232	0.131416	0.589915	0.017485	0.162907	0.641213	0.00699808
AFF3 ENSG00000144218	0.732084	1.00755	0.2039	28.0224	19.8408	58.25	9.3324	7.04345	24.7562	2.20429
AFF4 ENSG00000072364	4.57688	4.218	23.5125	32.5229	1.17109	5.4067	5.06295	17.2677	0.322924	4.26093
AFG3L2 ENSG00000141385	0.29705	16.9355	0.563736	33.5332	0.107763	6.03818	0.29962	31.3247	39.0294	0.106704
AFM ENSG00000079557	0.135154	0.0414912	0.00696617	0.0974244	0.026869	0.364202	0.0663358	0.318735	0.393535	0.05575
AFMID ENSG00000183077	13.7115	10.5534	2.6155	9.85978	7.52723	35.1132	6.40023	0.287911	7.94269	4.2182
AFP ENSG00000081051	0.135981	0.0339787	0.0938212	0.0128432	0.196654	0.00824925	0.182971	0.342155	0.0108564	0.247927
AFTPH ENSG00000119844	0.0330789	28.5652	0.378823	26.3018	0.989637	21.3428	0.636694	14.7328	3.67769	0.00358583
AGA ENSG00000038002	0.298369	0.0189193	0.320782	0.231116	2.47372	15.2866	1.70699	1.12773	0.151134	4.70195
AGAP1 ENSG00000157985	8.24618	2.77405	0.211073	2.8819	4.27464	0.0072145	0.206394	2.53885	0.113572	1.60972
AGAP14P ENSG00000279058	0.0575426	0.436231	0.16768	2.34283	0.525674	0.0990458	0.229082	0.303975	0.00440562	0.127538
AGAP2 ENSG00000135439	1.01686	1.56949	0.0967213	0.0746223	0.327548	1.04619	3.43604	1.22661	0.0190524	0.157114
AGAP3 ENSG00000133612	0.383016	29.0058	2.75598	20.2945	1.61226	29.3459	9.84717	22.7154	6.24222	0.179603
AGAP4 ENSG00000188234	1.41164	1.8785	7.93887	13.6092	0.745382	2.73781	1.49401	0.603224	1.20932	1.72311
AGAP5 ENSG00000172650	0.714275	0.114632	0.0864866	0.0999202	0.00165549	0.698827	0.330829	0.0659455	0.000786169	0.35187
AGAP6 ENSG00000204149	3.83454	2.81349	4.93667	1.68367	1.83945	8.03401	3.08317	1.16115	1.08639	5.88948
AGAP9 ENSG00000204172	0.589179	9.16197	6.13216	0.0428757	0.271746	0.13291	4.70181	1.59862	0.445104	1.14328
AGBL1 ENSG00000273540	0.0411484	0.699064	0.038277	0.0351078	0.00627336	0.144982	0.0764385	0.00445752	0.0652808	0.0615799
AGBL2 ENSG00000165923	0.193128	0.233857	1.30391e-05	2.50629	0.185417	0.488545	0.117557	0.0435543	0.269049	0.0189933
AGBL3 ENSG00000146856	0.0895249	0.0184859	0.808394	0.0315601	0.205186	0.139223	0.158936	1.00423	0.875347	2.35304
AGBL4 ENSG00000186094	0.13324	0.24871	0.0667687	0.950647	0.0655142	0.0535824	0.00106489	1.84817	0.0218295	0.483303
AGBL5 ENSG00000084693	42.2447	2.74378	28.3625	1.97249	3.82434	0.661169	0.167706	30.8354	11.3883	2.5137
AGER ENSG00000204305	0.811213	0.13012	6.86183	0.161093	0.166703	0.177768	1.14948	8.3014	14.7967	23.2705
AGFG1 ENSG00000173744	0.600634	0.0805274	0.909601	15.3603	1.48918	4.88627	1.56266	0.355916	2.27045	4.07036
AGFG2 ENSG00000106351	0.319414	0.184926	1.67845	10.2808	1.35277	17.5444	7.94523	23.1547	54.5509	2.10791
AGGF1 ENSG00000164252	0.299207	6.04429	0.706827	1.29771	0.274201	3.09487	9.81059	0.0436729	0.674527	0.229319
AGK ENSG00000006530	0.347434	0.422457	0.837758	0.421799	0.118763	1.77521	1.4894	0.0174303	9.11055	2.72051
AGL ENSG00000162688	0.0289917	2.61648	0.566898	5.87582	0.786931	4.40571	0.97409	0.159531	2.11733	1.06576
AGMAT ENSG00000116771	1.07716	0.0842066	0.0549447	0.283268	0.0038389	0.214432	2.89401	0.000317297	0.160186	0.280767
AGMO ENSG00000187546	0.0430347	0.00352535	0.258882	0.388687	0.338131	0.2204	0.194398	0.334873	0.0922067	0.481457
AGO1 ENSG00000092847	4.23764	4.74834	7.0269	42.8267	6.17038	4.49415	0.219708	0.0892087	0.586297	24.7243
AGO2 ENSG00000123908	0.225207	3.64613	34.1188	2.11099	8.53163	4.24312	2.40194	0.589589	0.709577	1.86478
AGO3 ENSG00000126070	12.3766	13.4909	1.32059	6.78288	0.933313	2.53258	6.98267	1.29192	3.91244	0.0566282
AGO4 ENSG00000134698	0.540219	3.42611	0.0730121	0.394435	1.79405	8.0749	1.4229	9.7646	0.331577	14.7038
AGPAT1 ENSG00000204310	194.744	37.172	16.7571	1.41109	28.4509	6.80185	29.5733	20.7128	8.29172	0.486633
AGPAT2 ENSG00000169692	19.5988	18.0201	83.1379	2.17179	7.31692	38.4776	2.21798	71.7944	1.63803	1.86049
AGPAT3 ENSG00000160216	4.27312	43.6806	35.8135	2.31162	10.1543	17.6409	17.9662	0.346687	0.0201728	1.44436
AGPAT4 ENSG00000026652	2.83167	4.11135	6.27147	0.733945	0.117127	0.57332	0.039438	1.67179	0.0445667	11.2463
AGPAT5 ENSG00000155189	0.0396398	0.00445016	1.07062	6.29194	1.59897	1.60333	0.941648	0.10594	0.841537	0.352896
AGPS ENSG00000018510	0.118136	0.964845	4.01758	1.01985	0.270923	0.0868538	0.145532	0.860886	2.12033	2.82995
AGR2 ENSG00000106541	2.71008	17.5145	36.3621	182.949	0.716803	468.017	8.37047	28.3944	4.59748	0.99388
AGR3 ENSG00000173467	1.23899	0.0935824	0.362416	0.146386	0.383755	34.1762	0.0330658	0.230864	0.00204576	0.143113
AGRN ENSG00000188157	0.71965	2.46614	3.21118	7.45587	5.28868	6.26282	1.15682	0.836216	38.3995	5.39435
AGRP ENSG00000159723	0.144651	0.0240929	0.0287873	0.0901094	0.0288995	0.184218	0.00256639	0.0808769	0.00398129	0.885607
AGT ENSG00000135744	10.6081	0.849098	8.95573	0.112865	1.65119	5.57863	0.179327	0.221424	0.131943	1.67406
AGTPBP1 ENSG00000135049	0.060204	0.57272	1.12716	0.19879	0.0757836	0.789391	0.218627	0.405778	0.836665	0.0803954
AGTR1 ENSG00000144891	0.427688	0.220529	2.37979	1.60849	0.377905	20.6241	0.607915	0.127802	0.0185671	0.574689
AGTRAP ENSG00000177674	51.8562	49.3998	27.6642	47.2404	27.1602	20.1179	14.9219	27.1159	26.1707	122.74
AGXT2 ENSG00000113492	0.0189163	0.00972871	0.0285773	0.421591	0.032275	0.415339	0.0669084	0.313646	1.18987	0.864969
AHCTF1 ENSG00000153207	1.82942	1.15504	0.0754862	8.86339	4.15743	12.0998	10.9743	7.45803	1.83684	0.0674062
AHCY ENSG00000101444	48.771	28.902	0.687143	1.38113	5.1843	4.46061	19.5585	26.513	0.0975781	7.10283
AHCYL1 ENSG00000168710	98.7861	63.1942	34.2125	7.50317	22.8973	21.7167	9.80875	9.71103	13.3156	25.2435
AHCYL2 ENSG00000158467	0.6519	1.68532	0.111963	23.4103	0.0152601	5.52209	0.453045	2.26829	7.52922	0.376793
AHDC1 ENSG00000126705	3.08079	15.9466	4.52267	1.70642	2.25384	1.27835	7.4821	25.5019	19.4055	6.25184
AHI1 ENSG00000135541	7.16616	0.104623	24.5839	52.6073	12.1543	28.2288	0.654292	10.551	0.140086	0.162661
AHNAK ENSG00000124942	230.422	61.7015	374.484	57.4947	73.3209	80.8161	54.8013	90.0528	33.5406	17.4343
AHNAK2 ENSG00000185567	0.466857	1.34497	187.574	13.0563	0.746546	0.0468255	0.107368	0.0366615	37.2359	15.6777
AHR ENSG00000106546	3.36849	0.756273	1.80267	3.2373	0.105466	0.659152	0.751138	7.13934	1.52793	2.44722
AHRR ENSG00000063438	0.386402	0.52509	0.025328	0.0694807	0.14	0.10744	0.134598	0.138666	0.300559	0.243654
AHSA1 ENSG00000100591	6.16429	22.9575	10.5156	9.49516	0.934357	7.20131	10.0261	0.00120194	9.07832	18.4001
AHSA2 ENSG00000173209	0.00918723	1.81641	6.38897	9.53842	13.1153	1.05432	3.98223	127.668	7.72066	0.175822
AHSG ENSG00000145192	0.278777	0.00409197	1.06401	0.511794	0.0397807	0.139036	0.0699252	0.586095	0.379057	0.303718
AHSP ENSG00000169877	0.836445	0.377438	0.0343162	0.522358	0.0442056	0.0212972	0.0371863	0.189467	0.110339	0.1326
AICDA ENSG00000111732	0.0492059	0.337631	0.0234097	0.0779991	0.00445488	0.331391	0.12115	0.253007	0.210712	0.0515304
AIDA ENSG00000186063	0.131633	0.0487206	0.0137236	0.316024	5.38248	0.372256	0.0947387	0.10426	3.46421	0.211044
AIF1 ENSG00000204472	59.4202	0.536723	2.83462	1.00832	0.640005	0.379468	2.46636	0.663421	4.09821	17.4345
AIF1L ENSG00000126878	0.00120895	2.71882	14.1079	0.0106057	0.0288396	1.14381	0.53559	0.391219	2.2388	5.23496
AIFM1 ENSG00000156709	31.5691	15.9078	12.3327	47.6452	2.46493	2.39621	8.42215	6.35885	29.8822	10.5748
AIFM2 ENSG00000042286	27.8586	0.781413	16.3505	0.951831	0.207141	0.894508	8.29686	1.48059	0.0037	0.214945
AIFM3 ENSG00000183773	0.193848	12.7447	0.327652	0.0711834	1.1286	0.0375025	0.250075	0.0124843	4.06941	0.178986
AIG1 ENSG00000146416	9.90379	43.9888	39.2502	1.87621	24.9458	11.6114	0.424351	4.04069	2.81994	5.67399
AIM1 ENSG00000112297	2.5182	2.22839	2.43356	1.75639	6.08272	15.3435	52.5028	0.844703	13.3908	1.02252
AIM1L ENSG00000176092	0.0673261	0.181736	0.150181	0.616608	0.061335	0.0665817	0.00718216	0.00198295	0.0943644	0.117137
AIM2 ENSG00000163568	0.045336	0.110137	0.570068	0.338615	0.0889569	0.00247831	0.0631641	0.0048026	0.0400906	0.00312758
AIMP1 ENSG00000164022	1.54808	5.01231	0.0542043	4.40825	1.93797	19.0949	5.87595	19.5482	7.87987	6.6655
AIMP2 ENSG00000106305	0.295718	0.137496	1.99139	2.01243	3.65331	5.29563	6.22784	2.54139	13.4901	0.725437
AIP ENSG00000110711	5.91678	1.95224	112.451	15.088	10.2444	8.53819	17.0696	193.768	1.21531	4.29826
AIPL1 ENSG00000129221	0.00633328	0.427838	0.840466	0.208155	0.279084	0.784684	0.00210257	0.187885	0.0371651	0.0803286
AIRE ENSG00000160224	0.0814227	0.44255	0.00467781	0.146053	0.0210014	0.00298183	0.0291972	0.00133585	0.0117385	0.260925
AJAP1 ENSG00000196581	0.529007	0.0330533	0.744559	1.28104	1.00278	0.164976	0.254445	0.00294277	0.43228	0.343862
AJUBA ENSG00000129474	0.345531	1.04118	0.0382793	0.397413	5.17352	0.106876	0.0632182	0.61472	8.48464	0.960503
AK1 ENSG00000106992	14.5834	11.0019	7.59939	5.27419	4.90863	1.51913	0.542354	1.42852	0.0198991	26.1135
AK2 ENSG00000004455	86.0281	57.4775	2.92472	10.8412	4.98872	32.4423	51.8943	0.653948	1.38231	21.4762
AK3 ENSG00000147853	2.52419	7.17717	0.6665	5.74769	9.61975	14.0076	0.954703	4.15177	4.01362	8.84371
AK4 ENSG00000162433	0.0854496	1.77321	0.434292	2.13498	5.0663	0.333186	0.585353	0.30477	8.57498	0.207091
AK5 ENSG00000154027	28.3063	0.662324	0.000426993	0.208719	0.212995	0.0491307	0.431182	0.23057	0.271603	0.029466
AK6 ENSG00000085231	0.0778235	2.2635	0.752505	5.68076	1.56297	2.55697	0.10458	0.162978	1.12241	0.986736
AK7 ENSG00000140057	0.0222457	0.205434	0.230024	0.017467	0.0425663	0.000340678	0.534361	1.0658	0.000856322	0.4507
AK8 ENSG00000165695	5.03583	0.559017	0.280195	1.18975	0.688697	0.314709	0.568181	0.0991732	0.54043	0.0363523
AK9 ENSG00000155085	0.352289	0.33351	1.10208	0.304869	0.382933	6.36016	0.263658	0.201762	0.518224	0.358822
AKAP1 ENSG00000121057	8.3607	90.7341	41.2887	38.3581	20.0653	41.9976	35.1635	2.51464	3.05254	18.4598
AKAP10 ENSG00000108599	13.1443	1.32603	0.311962	29.7241	5.65387	0.303982	2.81831	0.846561	0.600196	0.0419797
AKAP11 ENSG00000023516	0.0335066	0.693708	0.723603	1.98414	7.46301	30.9346	0.274016	0.103972	16.7822	1.19936
AKAP12 ENSG00000131016	0.84447	0.013149	33.453	1.16802	0.383888	1.12294	0.096632	0.0654263	10.5312	0.404842
AKAP13 ENSG00000170776	32.4827	3.51767	14.2662	0.638203	4.92074	1.29558	2.0045	13.7993	11.7859	0.892364
AKAP17A ENSG00000197976	2.39791	18.6694	2.64702	6.03956	8.69537	20.1858	17.0401	0.478253	3.99082	6.0291
AKAP3 ENSG00000111254	0.423062	12.0596	0.767419	0.318471	0.137193	7.34503	0.130124	3.28343	0.718877	0.201368
AKAP4 ENSG00000147081	0.0409061	0.0128136	0.0389368	0.0831301	0.0595417	0.169761	0.0417618	0.0855129	0.0162622	1.64922
AKAP5 ENSG00000179841	0.113674	0.00119672	0.270223	0.0747626	0.154158	1.24917	0.033481	0.252655	0.0866622	0.00996163
AKAP6 ENSG00000151320	0.698697	0.231808	0.125089	0.0346662	0.0597322	0.598002	0.0456848	0.404723	0.141724	0.194054
AKAP7 ENSG00000118507	1.33212	4.20456	0.0954153	0.356633	0.447878	6.59586	0.453527	1.55699	0.272868	1.52867
AKAP8 ENSG00000105127	53.8982	12.5162	2.38679	32.246	2.55381	0.792827	6.87146	4.9534	18.7034	37.4798
AKAP8L ENSG00000011243	34.6374	88.2666	40.3923	48.7258	7.20817	92.2302	36.7146	80.7411	28.6377	30.5255
AKAP9 ENSG00000127914	0.0987561	0.135233	44.5704	24.7207	13.8414	52.7467	12.1821	12.2501	6.8105	5.59212
AKIP1 ENSG00000166452	17.0383	24.4494	0.798716	2.32182	0.268102	0.201129	19.9627	6.36061	7.26325	20.3145
AKIRIN1 ENSG00000174574	2.67224	0.326555	63.8045	5.49392	5.97675	3.52637	7.71985	3.50998	7.44159	9.61317
AKIRIN2 ENSG00000135334	0.378598	0.00111395	1.52894	0.516451	6.85263	0.0111055	1.06942	0.366068	0.0349858	7.0025
AKNA ENSG00000106948	51.7722	0.333351	5.71109	0.0545653	1.3786	20.7775	28.5413	22.1743	1.90733	0.348803
AKNAD1 ENSG00000162641	0.345364	0.0164366	0.372046	0.00345524	0.0201368	0.29534	0.00303199	0.055811	0.12014	0.0257081
AKR1A1 ENSG00000117448	176.932	51.825	2.70471	41.6007	11.0371	0.18212	19.2162	0.500919	0.288664	13.9048
AKR1B1 ENSG00000085662	43.1821	0.0495551	0.497712	19.4056	4.17607	12.8763	1.14093	0.777011	0.308484	63.5956
AKR1B10 ENSG00000198074	0.177449	0.662402	0.00595387	0.256281	0.140189	0.501873	0.168967	0.332173	0.0361319	0.0513124
AKR1C1 ENSG00000187134	24.2666	1.2737	47.9685	0.550207	0.570481	0.133415	0.303677	1.94959	0.118023	0.0511059
AKR1C2 ENSG00000151632	2.04646	7.23965	110.513	2.52649	2.98181	0.088219	5.18594	4.50007	0.137045	4.02276
AKR1C3 ENSG00000196139	8.13023	1.7886	2.28623	0.0481183	0.0194297	0.411334	1.66618	0.156278	0.312988	1.71011
AKR1D1 ENSG00000122787	0.427998	0.366005	0.485471	0.00821387	0.0504019	0.0035443	0.0870024	0.0870796	0.200702	0.299361
AKR1E2 ENSG00000165568	0.0513786	0.235003	0.0476751	0.546598	0.0484394	0.209181	0.147774	0.249674	0.2313	3.5116e-05
AKR7A2 ENSG00000053371	143.292	1.87053	8.49197	2.18553	13.3773	22.7832	12.0269	0.994503	24.4527	14.7714
AKR7A3 ENSG00000162482	0.918646	0.230908	0.0998286	0.424952	0.559227	0.253376	0.0284181	0.0470674	0.874602	3.63162
AKR7L ENSG00000211454	0.0643774	0.0347864	4.64007	1.3817	0.0485887	0.0622895	0.169035	0.405376	0.0730873	0.063946
AKT1 ENSG00000142208	1.39644	116.583	22.7506	57.6165	65.8134	97.968	17.0257	123.753	68.1731	41.0499
AKT1S1 ENSG00000204673	41.2521	69.49	0.114523	100.314	0.161002	19.7629	28.9681	89.7171	2.23325	84.3353
AKT2 ENSG00000105221	0.356719	35.3184	80.0722	23.8929	9.78179	38.9007	11.4821	16.4265	81.526	23.5678
AKT3 ENSG00000117020	0.805539	15.9498	0.363124	56.3402	5.72262	154.293	27.9951	1.04053	0.793843	1.54182
AKTIP ENSG00000166971	0.471962	0.772453	0.257697	10.0644	12.8263	1.43822	1.26918	0.137789	2.11507	0.327758
AL049794.1 ENSG00000280240	0.0564813	0.232794	0.141887	0.180487	0.00211497	0.15082	0.0650311	0.443219	0.343134	0.0126884
AL049872.1 ENSG00000279963	0.0635572	0.162244	0.0181298	0.169381	0.0262384	0.460567	0.176121	0.0554178	0.0419605	0.0854378
AL135787.1 ENSG00000283263	0.225029	0.0928134	0.444002	0.189995	0.00623397	0.0533891	0.000526119	0.0179453	0.076362	0.0705057
AL354828.1 ENSG00000279282	0.175921	0.0254627	0.27033	0.166013	0.0157119	6.63956e-05	0.021983	0.0633011	0.0453502	0.0155123
AL354828.2 ENSG00000280175	0.0879176	0.0299421	0.625202	1.51989	0.140952	0.0824489	0.0812745	0.10478	0.405615	0.351282
AL356053.1 ENSG00000150076	2.23258	0.557583	0.355928	0.129988	0.00699229	0.333388	0.29712	0.0844096	0.030508	0.0449779
AL356585.1 ENSG00000279081	0.274624	0.051077	0.255423	0.231529	0.128145	0.0216799	0.0369757	0.116792	0.262226	0.655546
AL358852.1 ENSG00000278899	0.016517	0.439701	0.000872168	0.353952	0.319943	0.0226634	0.120999	0.0387828	0.607233	0.030402
AL365181.1 ENSG00000280316	0.000718946	0.0253529	0.0407603	0.0392648	0.200207	0.0459667	0.618778	5.58163	0.0821026	0.115381
AL513523.2 ENSG00000279767	1.73425	2.08798	10.6602	1.32728	2.7854	3.25251	0.366542	5.01358	3.85907	11.3903
AL589743.1 ENSG00000279508	3.1719	24.8642	0.0919817	25.6805	6.0288	1.08719	0.15943	0.475599	0.256699	9.32023
AL645922.1 ENSG00000279546	0.00228671	0.0593538	0.000117018	0.363698	0.0602725	0.00229472	5.01201e-07	0.239321	0.226643	0.193869
ALAD ENSG00000148218	0.288693	0.564317	0.726944	0.603148	2.59778	4.16955	7.98508	3.59982	1.04044	1.14266
ALAS1 ENSG00000023330	23.131	0.535131	1.88944	6.958	0.828584	8.06945	18.845	0.540605	5.13365	0.248011
ALAS2 ENSG00000158578	0.0701752	0.0231388	0.253831	0.797223	0.0831227	0.330489	0.0582878	0.0967544	0.2921	0.0746165
ALB ENSG00000163631	0.0306029	0.260916	0.700083	1.59404	0.00417964	0.827277	0.376753	0.351193	0.001904	0.330241
ALCAM ENSG00000170017	0.922944	0.462366	2.0163	4.89635	10.2681	16.2641	25.254	46.2548	10.9166	1.83699
ALDH16A1 ENSG00000161618	11.8472	18.06	19.4133	2.78329	2.81013	4.40873	0.0288827	49.5438	0.565561	16.4732
ALDH18A1 ENSG00000059573	20.3239	0.000252375	9.48354	30.464	11.0603	19.401	47.9938	2.45543	41.8555	97.5937
ALDH1A1 ENSG00000165092	5.04964	0.356085	4.40978	26.8206	1.10508	3.13216	0.445908	0.529594	0.00117559	1.11045
ALDH1A2 ENSG00000128918	13.948	1.00146	1.62356	5.60172	0.31324	0.0521646	1.43921	6.97203	0.0179094	5.01211
ALDH1A3 ENSG00000184254	2.28646	37.3954	10.0336	52.13	3.38234	55.5133	2.05698	18.6424	16.7898	27.1882
ALDH1B1 ENSG00000137124	33.0816	23.2778	270.825	1.49695	3.49117	15.7309	11.5702	0.420662	7.16973	6.02495
ALDH1L1 ENSG00000144908	1.68738	0.491888	0.95543	19.5414	0.489611	3.85642	0.165733	2.70053	2.79342	0.691064
ALDH1L2 ENSG00000136010	0.196514	0.443233	16.6354	0.353704	0.0786722	0.873652	0.552279	0.178454	0.00547629	0.391966
ALDH3A1 ENSG00000108602	0.478255	0.208277	1.54334	0.0181636	2.08587	1.45496	0.0189108	0.0555285	0.0429369	0.539881
ALDH3A2 ENSG00000072210	1.45736	32.9914	37.791	2.12805	17.4868	10.0194	18.4864	12.6852	5.38493	0.644744
ALDH3B1 ENSG00000006534	2.291	0.779357	1.85553	0.392522	0.155469	0.650222	0.0931656	5.32997	0.45023	0.451349
ALDH3B2 ENSG00000132746	3.9114	0.0698833	0.447882	0.414724	0.130451	5.82617	2.1984	0.889814	0.430163	0.0118713
ALDH4A1 ENSG00000159423	53.021	51.9084	19.3207	16.2289	2.4823	2.11899	4.83394	1.01077	13.2214	5.1665
ALDH5A1 ENSG00000112294	1.23446	0.784435	0.342023	3.40332	0.0121259	0.628579	0.0360732	0.102673	10.9132	1.50936
ALDH6A1 ENSG00000119711	0.798247	24.4461	1.19215	74.6097	13.8412	9.39977	13.3863	26.7548	1.5577	11.597
ALDH7A1 ENSG00000164904	13.1102	0.461085	2.32025	34.5248	24.0992	23.742	21.3167	4.12766	1.8222	30.6469
ALDH8A1 ENSG00000118514	0.0282598	0.0188358	0.279693	0.37309	0.000223728	0.369874	0.187395	0.000121681	0.0588716	0.0256169
ALDH9A1 ENSG00000143149	16.5121	0.930733	0.0183279	25.0281	28.9103	2.45446	5.27714	1.95607	0.051178	2.2362
ALDOA ENSG00000149925	13.1868	101.46	605.741	210.493	21.7595	255.499	78.1457	568.515	205.95	173.403
ALDOB ENSG00000136872	0.0643948	0.0328933	0.00359191	0.123962	0.0212639	0.144394	0.000194571	0.158139	0.0146489	0.000399216
ALDOC ENSG00000109107	13.531	11.378	22.6117	1.32808	3.48808	24.8706	13.2828	0.897047	5.46186	0.373153
ALG1 ENSG00000033011	18.9316	8.20684	2.07003	6.56134	7.4516	12.693	0.666277	2.19822	1.51151	1.21595
ALG10 ENSG00000139133	0.0840126	0.0103476	7.88192e-06	0.393744	0.0436785	0.401225	0.0159863	0.1005	0.837873	0.0652011
ALG10B ENSG00000175548	0.980224	0.0811266	0.500978	1.41831	2.33483	0.293843	0.330346	0.178765	2.10643	0.738667
ALG11 ENSG00000253710	0.152028	0.000520042	0.0501173	0.0591348	0.293479	0.0920264	0.204071	0.0472352	0.354605	0.686995
ALG12 ENSG00000182858	0.871954	41.4331	62.7023	0.459331	30.1844	98.9684	11.3021	3.24868	2.33819	17.5091
ALG13 ENSG00000101901	0.11026	0.240994	2.7801	32.2319	4.08656	0.590101	5.74426	0.801246	0.676752	2.27745
ALG14 ENSG00000172339	0.212007	0.344672	0.534943	11.3318	2.4928	0.71505	0.130992	0.0405133	2.51304	0.144099
ALG1L ENSG00000189366	3.71884	0.12717	0.358118	0.401139	0.820318	0.910489	0.150008	0.649418	0.441662	0.0212521
ALG1L2 ENSG00000251287	0.248829	0.159569	0.00075653	0.164872	0.0108415	0.236578	0.0592895	0.2215	0.00334688	0.115189
ALG2 ENSG00000119523	0.491498	0.802525	0.00691734	9.40965	14.2229	6.89649	11.6676	0.464471	10.4858	0.833255
ALG3 ENSG00000214160	33.8719	41.9797	4.90693	11.8513	3.09713	3.32267	5.54968	15.7175	7.16505	1.87618
ALG5 ENSG00000120697	0.984658	8.66388	0.275205	2.78069	1.71965	8.27763	0.434869	2.67561	5.42946	0.385539
ALG6 ENSG00000088035	0.0278924	0.293091	0.0700875	1.78539	1.66183	1.0519	2.12351	1.80319	0.120981	0.726594
ALG8 ENSG00000159063	11.2388	8.24372	0.139509	2.48852	4.1035	10.3309	1.44425	2.62229	0.000226282	1.22851
ALG9 ENSG00000086848	0.994891	0.476673	0.710594	3.80841	4.92823	1.64116	2.72947	12.6211	0.825071	0.644667
ALK ENSG00000171094	0.184236	0.090025	0.100849	0.212675	0.0426979	0.00155052	0.404931	0.215647	0.355654	0.000600068
ALKBH1 ENSG00000100601	0.603412	0.668617	0.748313	2.70284	0.311572	0.155968	0.029323	0.0732742	0.840813	0.38342
ALKBH2 ENSG00000189046	15.3744	6.1724	0.398493	3.66104	0.366203	15.9878	2.33635	9.88485	3.66033	0.909676
ALKBH3 ENSG00000166199	31.7041	4.34632	0.221599	6.58662	13.6908	17.1921	16.718	4.3238	12.7644	1.44144
ALKBH4 ENSG00000160993	39.949	7.33873	1.87573	0.228359	8.31017	0.805919	1.03995e-05	1.6642	0.82443	6.50328
ALKBH5 ENSG00000091542	43.1736	21.7911	20.9957	9.55099	40.3925	40.0939	17.2604	28.1304	21.1568	63.2011
ALKBH6 ENSG00000239382	16.9867	9.29609	15.8634	14.4587	2.52813	12.889	20.8468	2.33248	7.19084	5.9753
ALKBH7 ENSG00000125652	30.0212	62.4751	176.784	128.716	22.3899	86.8746	46.4862	201.43	0.993089	44.7826
ALKBH8 ENSG00000137760	0.218578	0.844437	0.776424	2.83406	3.9705	0.992457	0.210993	1.30459	0.875372	2.14189
ALLC ENSG00000151360	0.16308	0.0831745	0.646567	0.039432	0.321644	0.188243	0.00400344	0.0782962	0.194246	0.208779
ALMS1 ENSG00000116127	3.41961	2.94977	1.89476	0.162179	10.9442	0.663212	0.739099	0.127257	0.619006	0.410146
ALOX12 ENSG00000108839	0.252005	0.108811	0.207884	0.879113	0.0221131	0.0858291	0.0126661	0.103575	0.527336	0.0204013
ALOX12B ENSG00000179477	0.0543012	0.555299	0.698292	0.214222	0.0174894	0.221548	0.0124542	0.0918101	0.0798576	0.0495173
ALOX15 ENSG00000161905	0.676441	1.27877	0.342546	2.50696	1.31365	0.00577439	1.67123	0.741938	0.272996	0.0622313
ALOX15B ENSG00000179593	26.8298	1.53319	25.872	87.7901	8.20432	17.5595	0.981842	3.55955	1.37035	5.80568
ALOX5 ENSG00000012779	6.25411	0.446553	2.40516	0.550563	0.237531	0.000968772	0.921379	2.20845	0.350561	0.00606772
ALOX5AP ENSG00000132965	13.6002	0.125275	0.529874	0.853782	0.00324785	3.43989	0.0841036	1.02078	4.02104	4.14996
ALPK1 ENSG00000073331	4.52101	2.03711	4.96295	0.314282	0.485363	2.5577	0.223976	2.30759	0.0724005	0.849049
ALPK2 ENSG00000198796	0.172346	0.323841	0.728759	0.837932	0.00814196	0.107927	0.274874	0.152138	0.102159	0.0582783
ALPK3 ENSG00000136383	0.867323	0.140237	0.0141757	0.183066	1.31471	4.29691	0.314428	0.04638	0.667474	0.224934
ALPL ENSG00000162551	0.0937177	0.55169	0.537031	0.138392	0.0411664	0.35336	1.55722	6.32615	0.529493	0.662876
ALS2 ENSG00000003393	0.00470324	0.27369	9.82692	0.798682	0.359832	1.23157	0.404954	0.276471	0.422645	0.113263
ALS2CL ENSG00000178038	1.05118	0.105129	2.43978	0.0580189	0.903495	7.01702	0.271879	14.7307	28.2902	1.16873
ALS2CR11 ENSG00000155754	0.266684	0.0242326	0.075675	0.00144867	0.0409883	0.336175	0.183755	3.54467	0.0289429	0.255447
ALS2CR12 ENSG00000155749	0.0444401	0.161618	0.713719	0.126677	0.0459524	0.0306849	0.184881	0.117688	0.0553778	0.292513
ALX1 ENSG00000180318	0.15033	0.0124495	0.534933	0.485735	0.0325922	0.0661857	0.00655915	0.061789	0.0227993	0.0751549
ALX3 ENSG00000156150	0.0187483	0.0312123	0.737946	0.0172567	0.262969	0.210294	0.188139	0.11847	0.23516	0.228424
ALX4 ENSG00000052850	0.0820117	3.14812e-05	0.0458653	0.126458	0.0128538	0.0330214	0.102196	0.0378148	0.00821921	0.135112
ALYREF ENSG00000183684	8.80804	3.81236	20.2538	1.31981	5.53085	0.124295	1.42167	3.66442	8.02267	22.7802
AMACR ENSG00000242110	86.9159	8.32284	0.168944	51.0949	24.6521	75.3088	11.4539	0.320629	2.1795	23.3436
AMBP ENSG00000106927	0.277794	0.59944	0.236677	0.0414034	0.0230655	0.683199	0.221186	0.208751	0.211826	0.260297
AMBRA1 ENSG00000110497	1.12818	0.977765	5.4201	4.41323	4.52039	0.0350253	0.0440756	1.12023	3.2286	0.267202
AMD1 ENSG00000123505	0.142543	62.3318	4.15371	29.3133	20.544	48.9064	42.2119	0.523302	0.424262	1.56841
AMDHD1 ENSG00000139344	0.589216	0.338546	0.102058	0.0704605	0.289947	0.00718556	0.00109536	0.124471	0.209754	0.000168694
AMDHD2 ENSG00000162066	1.71937	0.2472	23.8112	0.288896	4.36994	2.13006	0.195931	3.35818	16.0142	22.3108
AMELX ENSG00000125363	0.0137108	0.138733	0.161513	0.0293529	0.0327206	0.553752	0.107955	0.00356315	0.529732	0.0358972
AMELY ENSG00000099721	3.32342e-05	0.0736959	0.136331	0.00328095	0.111407	0.0280552	0.0468393	0.19776	0.0695753	0.0763993
AMER1 ENSG00000184675	0.63808	0.460678	0.171551	3.89885	1.47711	0.939112	2.17683	11.0717	2.31972	1.94454
AMER2 ENSG00000165566	0.103778	0.307955	1.77331	0.713404	0.102545	0.0413477	0.00126776	0.145698	0.128551	0.0724261
AMER3 ENSG00000178171	0.00108267	0.169372	0.466858	0.00189506	0.332293	0.206949	0.179887	0.0517239	0.0087601	0.136943
AMFR ENSG00000159461	6.92012	12.8282	69.3394	2.27801	5.51894	11.3496	1.66018	1.03099	15.8026	9.33187
AMH ENSG00000104899	0.28607	2.08527	0.18659	0.638557	0.384765	0.193473	0.0035721	0.355061	10.0498	1.39603
AMHR2 ENSG00000135409	0.0513838	0.320494	0.120294	0.0444787	0.0339939	0.127712	0.0810581	0.0179305	0.0587922	0.110858
AMIGO1 ENSG00000181754	3.30407	8.00031	1.41065	3.72408	6.95626	10.9008	0.517459	2.24829	6.63413	1.97882
AMIGO2 ENSG00000139211	1.45015	0.0140671	0.614529	4.04253	0.176761	0.225261	0.44958	0.441771	0.204399	0.231561
AMIGO3 ENSG00000176020	0.575328	0.791814	2.57487	0.0701109	0.00321239	0.192475	0.316813	0.593124	0.178564	0.00411538
AMMECR1 ENSG00000101935	0.401366	0.0681656	0.60459	0.300635	0.38667	4.87176	0.00151156	0.106089	0.495038	0.658455
AMMECR1L ENSG00000144233	0.560447	0.369673	0.709016	0.990799	2.61653	0.175224	0.645371	3.08551	0.221066	14.7181
AMN ENSG00000166126	0.142609	0.000375673	0.180102	0.168201	0.309735	1.07387	0.0908023	2.14856	0.612176	0.258704
AMN1 ENSG00000151743	0.288502	0.41728	0.116926	13.492	0.156792	3.0126	0.691204	3.05292	0.225605	0.796622
AMOT ENSG00000126016	13.9578	0.0684652	1.05227	0.0816711	1.72544	0.0164955	2.82795	0.940685	10.1595	2.67495
AMOTL1 ENSG00000166025	56.9264	9.26227	18.8999	15.8599	5.24062	0.181622	5.28078	2.18964	18.5316	23.8669
AMOTL2 ENSG00000114019	2.04633	1.88797	18.758	2.51546	2.18484	1.54031	0.938672	38.8852	0.12291	16.6617
AMPD1 ENSG00000116748	0.0434404	0.011268	2.63108	1.57303	0.650033	0.0909122	0.126154	2.05226	1.75945	0.0240553
AMPD2 ENSG00000116337	22.4935	48.7058	53.8422	1.42027	0.108908	12.4096	1.62036	49.9496	3.61971	33.8603
AMPD3 ENSG00000133805	0.87367	3.91579	1.54074	0.277039	0.23875	11.5947	2.66659	0.494451	1.49502	0.549985
AMPH ENSG00000078053	0.0562214	0.170612	1.02532	0.486117	0.0570273	0.0592918	0.0189569	0.594438	0.0592241	0.434661
AMT ENSG00000145020	0.106986	0.0147259	0.640708	0.305515	0.113029	0.0973043	0.0701553	0.00493385	0.00591152	0.149268
AMTN ENSG00000187689	0.0100097	0.0446431	0.0433741	1.04665	0.0274369	0.0753915	0.155429	0.0216148	0.00620473	0.0328352
AMY1A ENSG00000237763	0.918505	0.0654997	0.151348	0.0905372	0.437122	0.276685	1.11717	1.35802	0.0323004	0.00637825
AMY1B ENSG00000174876	1.105	0.523853	0.391225	2.5806	0.208465	0.100644	2.67019	5.50323	0.573055	0.031397
AMY1C ENSG00000187733	0.496442	0.00920701	0.330789	0.136311	0.00408237	0.649851	0.0701761	0.00287037	0.32419	0.0177369
AMY2A ENSG00000243480	0.226863	0.294357	0.0261361	0.0359331	0.050207	0.0881695	0.0278455	0.0168375	0.556032	0.0457474
AMY2B ENSG00000240038	1.63231	0.525746	0.404556	0.0497931	4.27326	1.51562	0.274549	7.01754	4.12833	0.994225
AMZ1 ENSG00000174945	0.247896	0.0623478	0.286562	0.101661	0.0128613	0.204295	0.0624984	0.687133	0.05636	0.019127
AMZ2 ENSG00000196704	0.963471	1.46637	42.02	10.5366	1.28374	0.496558	0.000508635	0.837928	0.582477	0.454562
ANAPC1 ENSG00000153107	46.3148	1.41799	2.57311	47.6648	5.39603	0.810878	0.148211	1.74077	1.35431	2.21896
ANAPC10 ENSG00000164162	0.30377	0.258409	14.0349	1.53761	0.137722	0.0016439	0.324338	0.396465	0.386751	0.0518751
ANAPC11 ENSG00000141552	221.684	28.8433	61.6663	32.7354	16.9415	20.8103	39.3962	79.8342	3.88479	9.81595
ANAPC13 ENSG00000129055	3.54858	0.378035	2.54625	4.90656	0.391921	4.18437	9.56107	1.09785	3.69619	1.71609
ANAPC15 ENSG00000110200	3.48787	40.0438	19.2545	1.50266	4.57454	23.0992	0.726961	30.1246	15.0586	19.6526
ANAPC16 ENSG00000166295	93.0913	19.9272	60.4595	47.9338	27.5598	16.1385	12.6834	4.96833	0.305968	21.2097
ANAPC2 ENSG00000176248	0.173806	26.7388	14.8518	21.8565	9.24245	44.225	38.6604	43.0717	1.62607	39.3852
ANAPC4 ENSG00000053900	5.07602	0.039937	0.873361	0.679781	7.87583	9.98465	13.1468	4.34296	3.92693	23.144
ANAPC5 ENSG00000089053	22.6951	17.3813	75.1696	44.5647	13.1721	105.985	37.7091	2.06906	22.9123	33.0272
ANAPC7 ENSG00000196510	34.5602	13.7377	1.42156	0.742295	4.14671	10.6766	17.2702	1.0404	7.83254	23.101
ANG ENSG00000214274	47.1944	26.0027	0.100202	62.0393	6.12191	16.3806	6.40697	11.0248	0.360333	15.6967
ANGEL1 ENSG00000013523	1.23843	15.2744	0.334163	8.66904	2.90804	0.324099	3.45674	1.61255	5.9372	1.0008
ANGEL2 ENSG00000174606	0.248745	9.59878	1.38211	0.373342	7.02179	0.370425	0.0428318	1.92242	1.21366	0.265442
ANGPT1 ENSG00000154188	0.677604	6.57087	3.40902	0.183173	0.0177706	0.234578	0.395739	0.955829	0.245921	20.1641
ANGPT2 ENSG00000091879	0.0488729	2.02266	0.470426	0.144729	0.0970151	0.237213	0.275616	0.0922034	0.0931514	1.74381
ANGPT4 ENSG00000101280	1.02175	0.0297574	0.693301	0.0941524	0.0390083	0.0122829	0.291875	0.00921206	0.175212	0.0011881
ANGPTL1 ENSG00000116194	0.737082	0.000782403	2.57466	1.83381	0.0333541	1.80404	1.90357	0.119526	0.477559	2.16767
ANGPTL2 ENSG00000136859	6.35381	0.518752	50.8962	5.67412	4.4387	2.19284	3.16651	1.22287	1.457	2.07209
ANGPTL3 ENSG00000132855	0.0457308	0.00769466	0.0429709	0.184272	0.0738343	0.0467809	0.139081	0.549638	0.368746	0.024986
ANGPTL4 ENSG00000167772	32.9213	9.76859	2.15994	0.176028	1.43353	0.50295	0.914623	0.00800201	5.60848	0.010148
ANGPTL5 ENSG00000187151	0.106609	4.12206e-05	0.273904	0.299724	0.034352	0.0868613	0.12501	0.0502189	0.0791443	0.0679705
ANGPTL6 ENSG00000130812	0.0347145	0.341701	0.103692	0.146776	0.00312782	0.312645	0.00835083	2.48745	0.203021	0.113629
ANGPTL7 ENSG00000171819	0.0556364	0.663489	0.338014	0.265126	0.00283163	0.754806	0.414472	0.594194	0.0383582	0.0790416
ANK1 ENSG00000029534	0.688346	0.523312	0.0807874	0.771867	0.300664	0.203307	0.0121269	0.371582	1.98279	0.419187
ANK2 ENSG00000145362	1.20014	0.145173	4.23634	0.333893	0.013647	0.545728	0.29849	13.2593	0.156849	0.459888
ANK3 ENSG00000151150	2.76537	11.6826	3.88946	17.0758	6.11104	5.31436	10.2277	1.38753	14.3163	3.56755
ANKAR ENSG00000151687	0.539769	0.615664	0.0479532	0.983811	0.938921	0.155275	0.0264232	1.32201	0.321489	0.276448
ANKDD1A ENSG00000166839	0.431963	0.0614677	4.10559	0.441719	0.278847	0.90529	0.442099	0.0334539	0.739958	1.29795
ANKDD1B ENSG00000189045	0.270091	1.10734	0.872035	3.55911	0.000108248	0.505357	0.350897	0.120486	6.42942	1.23427
ANKEF1 ENSG00000132623	0.394077	0.309917	0.0677149	1.24791	0.285598	0.475005	1.87531	0.202903	6.64185	0.195438
ANKFN1 ENSG00000153930	0.0408436	0.000331271	0.183372	0.460419	0.00231992	0.0482412	6.74741e-06	0.29082	0.0249633	0.0438226
ANKFY1 ENSG00000185722	3.73075	0.73413	0.0328864	10.7634	2.93391	11.4091	9.1549	0.322941	16.8157	6.49115
ANKH ENSG00000154122	19.6807	18.8838	6.11357	0.866724	17.1521	119.097	4.9906	11.8539	4.11746	6.11365
ANKHD1 ENSG00000131503	2.27842	8.36892	18.666	0.131191	5.74223	8.04817	0.762105	0.382631	9.77556	0.740889
ANKHD1-EIF4EBP3 ENSG00000254996	2.10581	0.449196	0.239041	1.03068	0.191431	0.134072	0.526264	1.02686	0.739512	0.0498189
ANKIB1 ENSG00000001629	14.1064	2.94668	4.19321	0.100931	1.66411	0.748948	0.323986	0.212263	1.41767	0.71745
ANKK1 ENSG00000170209	0.504784	0.0243804	0.264215	0.716037	0.429619	0.205896	0.0546208	1.81013	0.497391	0.209935
ANKLE1 ENSG00000160117	0.0495918	0.608432	0.438506	0.433304	0.0838373	1.39223	0.118268	0.483768	0.34373	0.0890544
ANKLE2 ENSG00000176915	0.0889925	11.5786	6.60948	52.8846	14.0709	44.6703	1.82865	15.8813	7.37594	8.7504
ANKMY1 ENSG00000144504	23.0301	13.4752	1.36542	0.796336	5.0426	1.46333	0.0421638	0.666158	1.37903	1.41158
ANKMY2 ENSG00000106524	0.112478	4.8506	3.26782	0.42223	0.292166	3.48094	0.239677	0.469559	1.78231	0.946048
ANKRA2 ENSG00000164331	0.362085	2.2653	0.728366	2.96418	0.427115	14.3772	3.62145	0.160696	2.42731	2.12613
ANKRD1 ENSG00000148677	0.135686	0.00636689	0.23172	0.579649	0.0111869	0.128146	0.00285619	0.0158612	0.110401	0.0592949
ANKRD10 ENSG00000088448	3.74515	25.622	0.627889	49.6842	17.4449	21.2312	42.4759	3.53762	3.28107	0.038839
ANKRD11 ENSG00000167522	1.05896	21.6884	117.128	74.8905	7.19179	10.9871	12.5943	0.54868	23.8124	21.2314
ANKRD12 ENSG00000101745	0.85852	6.39742	3.60332	0.263238	3.27088	2.34212	0.221633	12.2043	7.08818	0.407247
ANKRD13A ENSG00000076513	2.56094	11.092	7.98348	10.4225	0.360458	5.16748	0.971648	9.90178	0.212711	13.4491
ANKRD13B ENSG00000198720	2.64491	0.186461	1.46607	1.9463	4.98016	3.06276	4.6961	9.50978	0.566041	1.2342
ANKRD13C ENSG00000118454	0.684842	1.50173	0.432143	3.26156	5.08945	8.01809	0.0126471	2.32608	23.2613	0.890773
ANKRD13D ENSG00000172932	33.4768	33.8828	42.4663	82.0783	1.58768	12.719	5.35096	45.0407	0.698901	18.4143
ANKRD16 ENSG00000134461	1.37781	8.1624	8.13201	1.93366	0.896046	0.477509	1.71286	0.246792	5.82619	0.561902
ANKRD17 ENSG00000132466	1.56832	0.0471486	5.79457	0.132571	82.4083	1.93258	0.656781	0.794226	23.6765	2.75534
ANKRD18A ENSG00000180071	0.72739	0.0106859	0.0542298	0.241161	0.434426	0.0426745	0.66783	0.413525	0.380034	0.307795
ANKRD18B ENSG00000230453	0.0806929	0.118469	0.0122021	0.796324	0.0230247	0.1	0.00192231	0.141157	0.052278	0.0682858
ANKRD2 ENSG00000165887	0.0465644	0.631531	1.05795	0.130657	0.0488934	0.0293184	0.923462	0.229652	0.168654	0.0236017
ANKRD20A1 ENSG00000260691	0.135139	0.0483956	0.979029	0.124063	1.23174	0.101644	0.526231	0.100185	0.0086571	0.0159768
ANKRD20A2 ENSG00000183148	2.80923e-05	0.00935078	0.169969	0.0859589	0.16254	0.0377104	0.0780077	0.149148	0.00257802	0.327268
ANKRD20A3 ENSG00000276203	0.501456	0.130533	0.264877	0.00833794	0.802438	0.209072	0.30428	0.306028	0.129255	0.449894
ANKRD20A4 ENSG00000172014	0.49051	0.795976	0.734578	0.0875953	0.0153946	0.0504771	0.103665	0.397244	0.0187186	0.308147
ANKRD22 ENSG00000152766	0.132525	0.809622	0.000101133	8.15692	0.00181531	8.84876	1.37838	0.193936	0.0987125	0.370309
ANKRD23 ENSG00000163126	18.9437	1.2625	0.916538	6.00406	0.0999719	6.52025	0.0906226	1.03463	2.44369	2.73771
ANKRD24 ENSG00000089847	0.367547	5.80356	0.858637	0.0577848	1.71808	0.373616	0.217954	0.811784	0.50353	1.83294
ANKRD26 ENSG00000107890	0.224041	1.7718	0.158825	0.949784	0.106969	0.318351	0.461963	7.00669	0.798261	4.6513
ANKRD27 ENSG00000105186	0.0782535	0.530397	0.308285	0.854693	0.787405	6.12886	1.11344	0.296817	16.1773	3.63566
ANKRD28 ENSG00000206560	0.115867	1.0267	0.0157624	10.5384	1.73764	1.68264	0.108791	5.28989	1.9832	1.1184
ANKRD29 ENSG00000154065	8.93179	0.294967	0.815047	0.141059	3.41439	0.460507	0.910641	1.64404	0.122233	3.56919
ANKRD30A ENSG00000148513	0.267036	0.0573755	0.199535	0.514979	0.00957062	0.0171395	0.0315143	0.147585	0.0441658	0.105697
ANKRD30B ENSG00000180777	0.391976	0.469748	0.934003	0.219238	0.00966939	0.523354	0.292079	0.076018	0.163525	0.244272
ANKRD30BL ENSG00000163046	0.0647851	0.00331121	0.291113	0.00477978	0.0745367	0.00306274	0.0115387	0.325022	0.28167	0.218247
ANKRD31 ENSG00000145700	0.0632042	0.16388	0.19116	0.0930116	0.10214	0.0184494	0.0257146	0.388326	0.357186	0.144988
ANKRD33B ENSG00000164236	0.391045	0.0487699	0.178394	0.0415917	0.0919928	0.0899388	0.494553	5.37689	0.624572	0.396287
ANKRD34A ENSG00000272031	0.10659	1.33162	6.18419	0.124074	1.79817	0.269896	0.0459896	1.3678	0.168701	0.711979
ANKRD34B ENSG00000189127	0.082967	0.0296515	0.417853	0.254084	0.0133133	0.573171	0.0916749	1.12531	0.229385	0.101598
ANKRD35 ENSG00000198483	1.80872	1.0325	27.4331	0.932521	0.250613	1.99337	0.978179	0.766931	7.69863	3.95126
ANKRD36 ENSG00000135976	0.121958	0.0950335	0.927427	0.464398	0.166059	13.6953	0.0211672	22.4298	0.544325	0.861389
ANKRD36B ENSG00000196912	0.703653	0.0749022	3.22329	5.56394	3.36837	3.29349	0.0926572	19.0629	0.0626249	0.186598
ANKRD36C ENSG00000174501	3.19095	0.543296	3.42673	1.94709	0.0326069	15.8428	0.0181954	0.332696	0.0259871	0.704393
ANKRD37 ENSG00000186352	4.22538	7.654	0.00845914	7.85107	24.1158	15.9836	24.9622	11.0538	11.6251	1.65282
ANKRD39 ENSG00000213337	0.596032	21.0346	3.23057	1.14838	1.48954	0.193768	0.111809	0.679545	1.5135	0.879291
ANKRD40 ENSG00000154945	2.61774	4.46256	0.366595	3.15561	4.46883	0.0329569	8.52767	19.1881	28.725	4.79068
ANKRD42 ENSG00000137494	0.891416	2.86663	7.17599	2.11001	1.0774	2.07714	0.672536	0.0379482	0.0297213	0.3098
ANKRD44 ENSG00000065413	0.0625136	0.085925	0.0665737	0.194601	0.119134	0.212664	0.307995	0.605297	0.000480135	0.254401
ANKRD45 ENSG00000183831	1.18517	2.63273	0.0150311	0.346221	0.0576185	0.00359015	0.413158	4.20899	0.104264	0.156368
ANKRD46 ENSG00000186106	0.245434	0.0961186	2.48098	0.895319	6.9304e-05	0.396583	10.5476	0.640399	0.165026	0.21934
ANKRD49 ENSG00000168876	0.313438	0.0190312	0.0700388	1.59413	0.910631	0.283004	0.781997	0.627854	1.51121	1.09737
ANKRD50 ENSG00000151458	0.235928	4.21566	0.446761	0.0736037	0.532081	0.481361	0.0148416	3.80896	0.113438	13.6689
ANKRD52 ENSG00000139645	19.4347	0.854652	6.71116	17.0065	0.659116	6.15085	16.5882	11.3741	0.805088	2.44695
ANKRD53 ENSG00000144031	2.59396	2.07449	0.254034	0.488313	0.313066	0.844192	0.299999	0.293599	0.0589534	0.116094
ANKRD54 ENSG00000100124	3.62458	40.4628	6.32133	0.191644	13.38	13.9921	3.05676	1.8069	14.6031	11.4746
ANKRD55 ENSG00000164512	0.0611447	0.0382977	0.671155	0.126517	0.00583252	0.137797	0.0800324	0.0332946	0.0390489	0.0018958
ANKRD6 ENSG00000135299	1.43032	0.0290397	0.0631843	0.623337	4.13495	0.237945	0.328542	0.376106	0.000470457	1.54526
ANKRD61 ENSG00000157999	0.00959967	0.0198848	0.0349214	0.13076	0.00985736	0.137069	0.17421	0.185049	0.629627	0.0459134
ANKRD62 ENSG00000181626	1.96107	0.370514	0.343042	0.0763747	0.0264988	0.0468504	0.00610424	0.0153454	0.254758	0.456697
ANKRD65 ENSG00000235098	9.61055	0.109597	0.154337	0.653935	4.19556	0.897113	8.63926	0.227598	0.30069	24.5325
ANKRD66 ENSG00000230062	0.441297	0.0689568	0.111938	0.0314516	0.00930741	0.121915	0.914588	0.043072	0.331196	0.253008
ANKRD7 ENSG00000106013	0.111472	0.288579	0.176068	0.0421187	0.0608467	0.157689	0.0981678	0.391284	0.574896	0.759944
ANKRD9 ENSG00000156381	27.1399	28.347	29.127	33.3528	11.015	29.4126	3.51594	39.8045	6.1326	19.8209
ANKS1A ENSG00000064999	1.59119	4.71429	2.27328	2.56521	0.438905	3.28799	2.4564	0.911445	1.36818	0.90931
ANKS1B ENSG00000185046	0.0313437	0.0645712	17.9845	0.214338	0.11195	0.88401	0.644869	0.646697	0.659889	0.183854
ANKS3 ENSG00000168096	3.92064	16.0894	23.1678	6.36806	63.2243	12.9757	0.939779	13.8726	14.099	0.47856
ANKS4B ENSG00000175311	0.279789	0.216813	0.869729	0.444068	1.21288e-05	0.412711	0.135128	0.0824015	0.275902	0.000817747
ANKS6 ENSG00000165138	0.770885	25.6676	0.882194	0.711634	2.54145	3.93147	15.9756	0.449973	1.45241	11.9604
ANKUB1 ENSG00000206199	1.95442	0.139422	0.207959	0.00451559	0.354674	0.0495126	0.00872478	0.0347694	0.00219241	0.333634
ANKZF1 ENSG00000163516	24.2218	50.8157	21.3562	17.2805	0.867146	88.3609	47.006	0.64057	9.70787	1.54802
ANLN ENSG00000011426	0.128515	0.0288385	0.355775	0.960599	0.603737	0.276437	0.124444	0.31676	0.0105943	0.0778334
ANO1 ENSG00000131620	0.438663	3.45737	3.2441	2.01828	9.40624	1.0665	3.12204	0.465203	1.06433	1.08637
ANO10 ENSG00000160746	0.963576	4.68926	21.895	3.83498	5.22763	12.0575	0.478081	22.7474	6.27115	0.0713914
ANO2 ENSG00000047617	0.00696696	0.264211	0.144796	0.0901386	0.00666735	0.0127134	0.247583	0.244334	0.0622621	0.617001
ANO3 ENSG00000134343	0.122216	0.249233	0.0629531	0.0839645	0.0243089	1.86585e-08	0.00887113	0.0579499	0.307069	0.144537
ANO4 ENSG00000151572	2.27257	0.199156	0.159101	0.305751	0.00441822	4.27757	0.20057	1.8266	4.31588	0.236214
ANO5 ENSG00000171714	1.70691	1.6933	1.79204	6.48231	1.12825	2.23835	0.316202	0.112618	0.627944	1.2586
ANO6 ENSG00000177119	0.00971075	21.9864	11.0797	0.187752	0.0458501	0.17193	0.375562	1.47478	0.265124	2.76301
ANO7 ENSG00000146205	98.7043	43.2194	2.27582	70.9593	21.3743	1.90975	31.9085	0.563331	39.4157	6.82491
ANO8 ENSG00000074855	13.7054	0.0859508	0.666572	0.804427	0.991867	0.0228139	7.96091	0.560067	0.813953	1.25463
ANO9 ENSG00000185101	8.45824	0.222472	0.469518	3.78964	0.430719	3.75238	0.0102435	48.1898	16.7169	9.0099
ANOS1 ENSG00000011201	3.85202	0.114403	4.24562	0.855804	0.331766	0.164777	0.593086	0.405308	0.295924	0.0794592
ANP32A ENSG00000140350	26.1737	48.5202	34.0848	1.28995	32.2747	26.6386	0.258209	0.0490642	33.9598	84.6327
ANP32B ENSG00000136938	78.5372	42.0147	3.71445	5.50125	8.92803	0.0656536	13.7616	0.199869	26.3505	38.0896
ANP32E ENSG00000143401	1.8912	0.17292	1.72838	6.82563	0.000741168	0.195267	0.386935	0.84796	0.663689	4.36691
ANPEP ENSG00000166825	0.0705296	0.170177	0.550923	2.72553	6.89348	774.89	0.29222	60.6743	1.46705	1.48227
ANTXR1 ENSG00000169604	0.194336	1.09082	72.0129	0.360702	12.4435	1.9287	1.60001	14.3158	13.9566	1.50259
ANTXR2 ENSG00000163297	87.0775	0.158551	0.457877	98.7807	37.2814	1.77683	41.0168	22.3377	1.34145	16.2228
ANXA1 ENSG00000135046	0.960772	37.2943	50.3015	0.110903	13.6301	1.48316	3.59895	1.38546	0.194604	1.64126
ANXA10 ENSG00000109511	0.0476531	0.271227	0.434093	0.50306	0.0302697	0.00414004	0.00151332	0.00936429	0.341078	0.135555
ANXA11 ENSG00000122359	173.476	44.2785	75.2411	107.016	2.16194	61.9684	133.926	3.58398	2.89838	77.3291
ANXA13 ENSG00000104537	2.36405	0.376722	1.1835	0.237663	0.115066	0.324929	0.0796601	0.0243883	0.345695	0.115657
ANXA2 ENSG00000182718	382.318	0.568755	0.773047	4.20656	0.67722	0.447053	4.00948	2.26238	68.3994	41.0168
ANXA2R ENSG00000177721	0.439741	1.77784	0.153711	0.840789	0.102454	0.573673	0.647439	0.0894908	5.71781	0.0544976
ANXA3 ENSG00000138772	6.06901	8.96843	1.33401	8.03453	3.08883	13.1348	0.129971	0.317827	1.06187	1.66403
ANXA4 ENSG00000196975	1.82438	1.15332	3.50146	3.10376	1.83442	5.03639	0.17002	7.58301	21.1355	0.629782
ANXA5 ENSG00000164111	4.51773	13.9584	26.5181	36.3997	19.1908	39.4037	12.3132	28.5823	10.8749	1.31317
ANXA6 ENSG00000197043	401.229	94.3547	353.864	7.36502	7.84579	64.6075	0.671056	101.415	2.94283	86.8944
ANXA7 ENSG00000138279	0.650502	4.95921	0.96834	5.22779	7.418	18.1378	20.8848	0.224665	4.30152	1.59952
ANXA8 ENSG00000265190	0.0671062	0.0700492	0.0406611	0.0153856	0.0579891	0.172454	0.08753	0.0338679	0.307607	0.0871103
ANXA8L1 ENSG00000264230	0.731236	1.71348	2.85055	0.0865189	0.0721313	0.142562	0.291389	0.0838416	0.587175	0.174043
ANXA9 ENSG00000143412	1.57679	0.0118558	1.03128	0.0497055	0.051536	0.0116379	0.15476	0.446674	0.0967814	0.00145946
AOAH ENSG00000136250	15.0478	0.472134	11.742	0.793759	1.10714	0.0449479	0.00085003	3.83384	0.0309542	6.99129
AOC1 ENSG00000002726	0.124638	0.33278	0.111927	0.545066	0.0011112	1.53711	0.121911	0.161394	0.167287	0.624006
AOC2 ENSG00000131480	0.341502	0.0230454	0.534343	0.081345	0.171196	0.0904446	0.0448813	8.94453	0.272915	0.348471
AOC3 ENSG00000131471	65.5308	2.36374	49.0033	1.76343	1.74187	1.44192	0.138503	0.383468	1.01635	10.3332
AOX1 ENSG00000138356	0.447737	0.103306	1.97151	2.15019	0.111877	2.49027	0.188219	0.361616	0.577185	2.28943
AP000275.65 ENSG00000265590	0.0227234	0.0872283	0.514572	0.0856195	0.0116317	0.0187665	0.136912	0.219886	0.520165	0.0152953
AP000349.2 ENSG00000280178	0.542222	0.194097	0.172832	0.0455474	0.15712	0.215247	0.100265	0.0125443	0.0949799	0.379005
AP000350.10 ENSG00000251357	0.00377458	0.0212449	0.857989	0.0258666	0.0523846	0.148814	0.0704583	0.162271	0.0813942	0.0335729
AP000721.4 ENSG00000256100	0.477595	0.0904884	0.452656	0.409869	0.0507577	0.0788237	0.00211317	0.159636	0.885798	0.00039913
AP000769.1 ENSG00000279576	1.29308	785.866	1122.52	792.091	141.507	560.119	5.63761	12.3019	357.747	12.247
AP000866.1 ENSG00000279342	0.468496	0.398506	0.640491	0.889494	0.0384737	0.0257374	0.263489	0.0394523	0.227512	0.502348
AP006285.2 ENSG00000278919	0.110771	0.773069	0.375698	0.586643	0.535963	0.121942	0.0365674	0.494766	0.39805	0.291025
AP1AR ENSG00000138660	3.71318	1.14325	0.158808	0.228403	2.24284	5.1142	3.34348	3.19876	0.897234	1.35608
AP1B1 ENSG00000100280	7.1079	23.8151	78.8887	44.8525	32.9551	24.4367	25.8055	37.0886	29.4994	18.7799
AP1G1 ENSG00000166747	1.06005	5.12652	0.315238	37.7196	7.57971	14.1807	0.046432	14.7042	1.61096	37.758
AP1G2 ENSG00000213983	51.9994	60.841	21.8376	29.65	5.0263	38.2445	27.4049	40.7346	15.4104	5.89744
AP1M1 ENSG00000072958	0.26239	69.7909	0.63968	7.49339	0.076633	0.762266	1.28362	105.288	1.26854	177.497
AP1M2 ENSG00000129354	16.874	112.97	1.59151	35.2412	9.67799	82.1855	18.3345	10.7733	40.2994	57.1799
AP1S1 ENSG00000106367	37.4674	106.19	14.826	76.2948	38.7786	18.2493	5.80447	56.2292	6.60409	1.20679
AP1S2 ENSG00000182287	0.950368	1.38493	7.18716	0.339251	0.459481	0.679589	5.26012	35.4175	0.51063	1.69623
AP1S3 ENSG00000152056	0.0917001	7.47264	0.624269	0.702478	1.42955	0.0632409	1.12055	0.788914	0.0192365	0.0412508
AP2A1 ENSG00000196961	3.98381	44.9641	71.0852	2.92067	11.9848	32.6883	15.396	44.3786	11.6416	48.8746
AP2A2 ENSG00000183020	25.6484	55.3773	33.3997	0.260612	6.87139	63.2268	24.7754	78.9444	8.57658	3.10602
AP2B1 ENSG00000006125	33.2649	42.0878	17.6226	10.0652	10.8469	88.1553	6.27544	24.3005	7.47013	57.2531
AP2M1 ENSG00000161203	2.75054	34.0227	325.467	255.773	27.8414	37.5922	1.72811	86.5332	44.0877	60.6254
AP2S1 ENSG00000042753	6.07372	121.863	401.887	144.175	67.6789	108.047	62.0979	46.0287	33.5162	191.206
AP3B1 ENSG00000132842	0.108963	9.59358	0.189958	0.157514	6.21311	19.8485	8.88202	9.82341	11.3517	0.844594
AP3B2 ENSG00000103723	0.303254	0.200468	0.54072	0.559729	0.135089	0.19153	0.0474646	0.0802212	0.733175	0.128013
AP3D1 ENSG00000065000	0.877451	34.8316	65.5958	0.124194	29.5666	63.1858	51.6302	35.2658	2.77631	0.595402
AP3M1 ENSG00000185009	10.1913	0.56594	29.7072	14.6791	6.35416	12.9095	2.50873	0.271084	2.13299	0.000153345
AP3M2 ENSG00000070718	14.8708	2.9891	1.9786	0.252992	0.313566	0.36829	3.82092	0.0126296	0.0076714	16.5163
AP3S1 ENSG00000177879	1.46852	0.792429	1.28135	0.0826205	0.79987	11.9711	2.06995	4.79404	0.00658511	4.22959
AP3S2 ENSG00000157823	3.4062	63.0001	26.3548	0.731834	0.463361	0.235371	4.84841	26.7636	3.39345	2.08561
AP4B1 ENSG00000134262	30.5385	2.0749	0.247885	9.40844	4.3309	0.673493	0.758493	6.99992	1.3381	1.6834
AP4E1 ENSG00000081014	1.42587	1.14743	0.0341136	0.178093	3.07137	1.73568	0.0134577	0.316436	3.92788	0.147357
AP4M1 ENSG00000221838	4.60516	16.0903	5.26777	1.78138	0.121851	19.5446	4.35016	2.22154	14.7879	0.447454
AP4S1 ENSG00000100478	0.0567858	0.278564	0.658487	5.56311	0.00384218	0.00739481	0.348425	0.506314	0.312516	0.536934
AP5B1 ENSG00000254470	0.0977765	2.73746	3.96013	0.311532	0.886293	0.289592	0.31457	2.60152	0.59532	0.246193
AP5M1 ENSG00000053770	0.0269217	0.0419475	0.956384	10.9642	0.0800037	3.26077	1.15426	0.991936	15.0519	0.565263
AP5S1 ENSG00000125843	6.23571	0.390737	0.912497	10.8248	0.442205	0.903808	3.0009	1.08445	0.509416	0.836892
AP5Z1 ENSG00000242802	14.8076	17.8432	9.90945	13.5083	1.34474	6.39638	8.65183	63.7979	1.84753	15.1708
APAF1 ENSG00000120868	0.561975	0.14768	1.30052	0.0031588	1.45783	4.2728	4.37081	2.36191	3.79166	0.541589
APBA1 ENSG00000107282	3.12886	1.39353	0.639409	24.3936	0.37115	1.54421	0.595389	0.198076	2.94842	0.544199
APBA2 ENSG00000034053	6.313	2.8487	2.33753	1.61881	10.0269	2.0243	2.8122	1.78322	0.978713	7.05314
APBA3 ENSG00000011132	22.1575	25.1788	1.95666	4.20438	0.198471	8.50925	2.12444	24.2559	2.28656	0.0356816
APBB1 ENSG00000166313	109.094	47.202	53.0712	20.3167	4.70691	21.1609	0.485702	99.2702	0.174128	64.8368
APBB1IP ENSG00000077420	0.371144	0.110836	0.427383	4.45435	0.360876	0.954107	0.246709	0.596635	0.231367	0.0140959
APBB2 ENSG00000163697	5.91295	0.376701	31.2572	0.33924	0.303591	0.871727	7.24777	0.635467	6.99886	0.1866
APBB3 ENSG00000113108	29.3442	8.80719	7.49607	28.7998	16.0239	28.6743	17.5623	0.302255	57.9818	40.9464
APC ENSG00000134982	0.807231	0.540744	0.831772	3.8745	7.47705	0.834057	0.709331	3.36788	3.66039	2.37732
APC2 ENSG00000115266	0.0269227	0.0477722	0.12822	0.106749	0.0653868	0.0686062	0.0321482	0.638608	0.256211	0.0438961
APCDD1 ENSG00000154856	4.42836	2.01744	0.47096	1.62386	6.6216	4.21873	6.37482	16.4252	1.23113	1.8823e-06
APCDD1L ENSG00000198768	1.67339	0.235289	7.33276	0.214821	0.0468622	0.374858	0.164272	0.990214	0.406632	0.158101
APEH ENSG00000164062	69.1974	46.7325	2.13089	26.4302	1.47381	5.86503	5.06734	5.02692	14.4429	27.8937
APELA ENSG00000248329	0.0743973	0.221647	0.0243609	5.27277	1.48003	0.134908	0.0119341	0.282848	0.0127565	0.0781863
APEX1 ENSG00000100823	0.00236744	58.9188	19.3512	25.0315	13.4223	58.1279	12.4088	17.2284	0.487593	53.5745
APEX2 ENSG00000169188	1.75313	5.03303	2.02981	13.6111	0.678052	0.0268034	4.9682	6.01223	1.98659	1.32614
APH1A ENSG00000117362	2.8727	52.7558	67.085	9.13687	10.686	108.435	9.17912	20.5625	25.1016	70.7049
APH1B ENSG00000138613	2.55424	18.8785	0.526669	3.15573	7.71391	17.78	38.3828	0.465505	9.71303	6.89671
API5 ENSG00000166181	1.27623	0.357342	1.65396	14.1336	3.8568	0.340285	0.0326773	0.149373	7.37547	0.489545
APIP ENSG00000149089	0.730509	2.04125	0.757546	0.173127	4.05275	0.298622	0.715029	1.15835	0.940783	0.226571
APITD1 ENSG00000175279	0.265436	0.000593559	0.0254673	0.456986	1.9272	1.62301	2.23669	0.0997116	0.298782	0.291415
APITD1-CORT ENSG00000251503	0.0468175	0.281287	0.0436696	0.161693	0.0727401	0.142694	0.00203925	0.0370729	0.0699257	0.0769855
APLF ENSG00000169621	0.0338689	0.0767577	0.700043	0.0494456	0.151715	0.159478	0.0688523	3.45599e-05	0.47844	0.0705633
APLN ENSG00000171388	0.472916	0.0295127	0.698793	0.249981	0.537459	0.595481	3.01038	0.0657589	0.251281	2.54536
APLNR ENSG00000134817	1.16807	0.017045	2.70458	0.00125165	0.822369	4.53888	0.0359508	7.06928	0.0672625	1.92774
APLP1 ENSG00000105290	0.722875	1.13816	0.127765	8.12521	0.00184877	0.836132	0.172848	0.00170772	6.38033	0.70219
APLP2 ENSG00000084234	0.81648	148.464	1.45661	118.051	160.21	321.407	63.3774	12.5166	43.2565	4.28784
APMAP ENSG00000101474	2.26343	28.4819	0.121784	67.899	26.0136	38.417	6.58255	12.8237	7.08225	3.10603
APOA1 ENSG00000118137	0.234393	0.198875	0.16349	0.0790208	0.000846236	0.0440701	0.207346	0.122948	0.00686779	0.0651379
APOA2 ENSG00000158874	0.827475	0.00072858	0.743286	0.719635	0.229896	0.206067	0.0163404	0.0240014	0.042779	0.0733449
APOB ENSG00000084674	0.0166177	0.0369703	0.0482971	0.723291	0.117445	0.194079	0.950184	0.0936479	0.0533766	0.00571696
APOBEC3A ENSG00000128383	0.17756	0.00701746	0.133234	0.0772168	0.309964	0.0156342	0.00938187	0.175572	0.857315	0.684556
APOBEC3B ENSG00000179750	0.3694	0.0477382	0.00463962	0.0805602	0.11676	0.0161883	0.187762	0.622592	0.451373	0.192972
APOBEC3C ENSG00000244509	9.94362	0.349437	1.46494	3.05351	12.7211	20.3125	2.21374	0.128595	29.3939	23.5117
APOBEC3D ENSG00000243811	0.273829	0.000261005	3.38811	1.03973	0.20323	0.225988	3.46905e-05	0.275769	0.333767	1.09302
APOBEC3F ENSG00000128394	2.14313	7.16661	0.654578	0.529369	0.0199808	15.8054	0.0447488	3.21616	0.100501	22.7842
APOBEC3G ENSG00000239713	1.15469	1.35809	11.6526	2.69881	0.67021	0.246264	0.971443	0.0410404	9.34747	4.3913
APOBEC3H ENSG00000100298	0.02067	0.2306	0.0513753	0.191806	0.00306348	3.97396	0.0213263	0.0232777	0.237804	0.00584188
APOBEC4 ENSG00000173627	0.00836792	0.000249838	0.343525	0.0101287	0.00609312	0.158339	0.000616134	0.0193951	0.0510683	0.105751
APOBR ENSG00000184730	1.4974	0.0590706	0.391674	0.281166	0.050139	2.38687	0.00106521	18.2579	0.128977	2.89119
APOC1 ENSG00000130208	1.33862	0.786318	38.1293	2.26624	0.581668	38.7059	0.348868	105.486	0.210748	12.1091
APOC2 ENSG00000234906	0.191506	0.0206256	0.0177033	0.206865	0.00367004	0.175097	0.0560816	0.0885638	0.0722833	0.132118
APOC4 ENSG00000267467	0.0507262	0.203019	0.223416	0.107242	5.64046e-05	0.253951	0.381113	0.470339	0.00986983	0.444018
APOD ENSG00000189058	161.047	155.521	60.8947	85.2187	0.708478	48.4611	34.538	13.3727	19.6085	71.2944
APOE ENSG00000130203	38.2743	0.555428	14.7598	1.61438	1.29006	87.3589	0.121415	148.61	0.0790591	44.8581
APOF ENSG00000175336	4.9459	0.08979	7.83656	2.38946	0.0211523	22.1895	0.0636429	4.7754	0.727295	0.0251809
APOH ENSG00000091583	0.245457	0.701085	0.96711	0.0493301	0.0278401	0.135498	0.178912	1.34816	0.0766571	0.125013
APOL1 ENSG00000100342	1.55976	0.236495	29.5316	1.16942	0.289839	0.00240282	0.321736	47.0004	0.0821089	19.0482
APOL2 ENSG00000128335	90.1094	7.01861	0.0257224	0.517101	0.978816	2.08928	3.28829	26.8653	2.16579	4.84729
APOL3 ENSG00000128284	22.4601	2.34287	12.9368	0.378794	0.103999	31.1364	0.0383855	1.71943	0.851352	1.53753
APOL4 ENSG00000100336	8.77496	0.033706	0.183089	0.59768	1.99683	0.4643	11.1711	0.511812	0.0378539	0.0724559
APOL6 ENSG00000221963	2.44609	3.7317	0.3536	21.0205	0.108703	8.60265	0.299022	1.17313	2.8223	5.87383
APOLD1 ENSG00000178878	5.69213	0.0573613	0.0224309	0.162538	0.115948	2.52773	0.931101	0.61692	0.117756	2.49962
APOM ENSG00000204444	0.265857	4.77891	0.875875	0.703033	0.000479929	0.0749664	0.00965551	0.37866	2.18288	0.237583
APOO ENSG00000184831	0.27881	0.0264422	0.00910385	1.503	0.415752	1.19359	0.168412	0.137853	0.268064	4.12011
APOOL ENSG00000155008	0.641751	8.53862	0.0441116	0.262761	2.37285	5.06648	0.935753	10.7785	0.762003	0.00686341
APP ENSG00000142192	189.505	100.394	93.9112	143.422	104.704	108.064	19.1262	179.202	76.0106	104.411
APPBP2 ENSG00000062725	3.03208	17.3209	2.326	2.5889	16.4129	1.20588	3.94776	0.0488747	0.0533624	11.1307
APPL1 ENSG00000157500	0.703581	4.27566	1.30342	14.9297	2.29992	8.25601	1.46977	18.087	0.402013	0.10225
APPL2 ENSG00000136044	1.72638	10.693	0.481064	0.614015	1.70461	22.5806	23.4498	2.20331	40.5398	4.15173
APRT ENSG00000198931	328.357	176.086	144.924	74.436	24.0237	84.2633	0.17409	106.222	104.151	73.6507
APTX ENSG00000137074	15.3417	6.74877	1.07527	2.7246	6.53889	1.0805	9.65266	10.0545	4.97163	0.625203
AQP1 ENSG00000240583	48.5994	14.6225	165.685	0.6615	0.213527	41.5141	0.246634	73.1302	1.90456	2.12372
AQP10 ENSG00000143595	0.139039	0.0218543	1.139	0.263217	0.0950361	0.000159896	0.0102527	4.2373	0.119974	0.0933199
AQP11 ENSG00000178301	0.435369	0.886504	0.0383135	1.78767	2.06492	0.0252151	0.0966806	0.0242822	0.129406	0.192409
AQP2 ENSG00000167580	0.947029	0.108774	0.148689	0.09357	0.0249404	0.333568	0.0493844	0.0598062	0.0434691	0.0433357
AQP3 ENSG00000165272	92.9948	8.92291	0.00402809	82.5823	5.74334	18.6587	6.61981	2.08272	22.2055	58.9759
AQP5 ENSG00000161798	0.539638	0.262214	0.651681	0.538782	0.0394779	0.217408	9.08726	0.140736	0.0718271	0.0460468
AQP6 ENSG00000086159	0.0999954	0.379605	0.0887924	0.00487765	0.0857583	0.225132	0.00144659	0.401755	0.0472643	0.313843
AQP7 ENSG00000165269	0.0892558	0.00477336	0.565385	0.00265618	0.214715	0.0494558	0.0382324	0.50114	0.020354	0.244557
AQR ENSG00000021776	0.174294	0.274897	0.564971	12.9903	1.07099	2.57381	3.43698	14.8074	0.0246811	1.5748
AR ENSG00000169083	33.6423	20.5765	33.754	34.0351	22.9972	33.4487	39.2809	3.8675	26.6458	38.1312
ARAF ENSG00000078061	25.1152	21.7846	1.08534	0.154198	8.51176	2.68184	5.27965	33.3764	36.0159	47.6464
ARAP1 ENSG00000186635	18.7595	30.8107	107.591	3.63497	3.96649	20.4048	11.9043	6.51087	24.2575	16.2134
ARAP2 ENSG00000047365	0.621095	0.171342	7.58117	1.54451	0.00179484	1.31582	0.824282	0.981471	0.307661	0.764373
ARAP3 ENSG00000120318	1.05963	0.107167	0.749202	0.646921	0.363819	0.310783	0.083837	0.143106	9.63187	15.6933
ARC ENSG00000198576	5.00876	1.22426	0.957652	0.396228	5.72625	0.350545	0.71526	1.90235	11.7849	0.202097
ARCN1 ENSG00000095139	0.66743	17.4656	0.124698	0.37388	7.9197	24.4664	4.85336	0.406799	13.5152	159.532
AREG ENSG00000109321	0.703151	0.635328	0.306645	0.227278	0.590007	0.218362	0.319337	0.294165	1.59205	1.12643
AREL1 ENSG00000119682	37.191	6.39686	2.11468	2.98609	10.8726	17.7282	7.02882	0.5221	0.199835	0.918881
ARF1 ENSG00000143761	1.01553	39.9863	9.17104	0.985594	18.403	69.4028	2.43597	59.4607	30.8384	47.929
ARF3 ENSG00000134287	20.2055	0.0242815	3.05358	15.2249	17.1563	11.0227	13.2339	31.7574	39.8229	1.73481
ARF4 ENSG00000168374	0.796411	16.6709	4.9564	10.3627	23.9994	52.3581	4.81425	41.7745	18.3373	12.7702
ARF5 ENSG00000004059	0.488555	7.44259	8.2376	23.9106	2.29251	0.171448	3.53089	0.391691	1.09308	4.21069
ARF6 ENSG00000165527	0.821462	8.82524	0.434775	13.5165	15.8719	32.9548	14.4024	0.394212	0.662873	0.590828
ARFGAP1 ENSG00000101199	5.05955	16.1366	1.07778	0.773724	30.6283	32.7946	32.6548	138.007	3.61569	6.53908
ARFGAP2 ENSG00000149182	19.3462	69.8749	39.4273	84.5842	2.16084	22.9688	12.2344	25.0505	1.57023	36.1627
ARFGAP3 ENSG00000242247	0.401865	11.424	0.763582	8.42198	17.0451	15.4471	11.6713	13.0551	4.02412	0.539183
ARFGEF1 ENSG00000066777	0.00184044	0.0313545	0.495056	28.1101	1.81233	43.1789	0.990721	1.98497	1.83597	3.02913
ARFGEF2 ENSG00000124198	0.126925	7.60431	0.137513	13.0321	2.16759	1.94595	8.65569e-05	0.639146	0.496001	0.111682
ARFGEF3 ENSG00000112379	3.47557	33.8345	4.70962	42.7846	9.84078	22.719	13.8137	1.07325	34.3558	1.31227
ARFIP1 ENSG00000164144	0.642164	0.463703	0.0101927	0.0885056	0.0931929	21.603	11.2174	0.312464	3.57669	0.164365
ARFIP2 ENSG00000132254	1.56154	127.389	6.88283	104.316	6.28056	93.8694	15.276	137.447	68.6846	47.1551
ARFRP1 ENSG00000101246	13.8983	0.844262	192.491	65.1173	9.21157	26.4146	7.47107	73.5938	5.51705	0.283014
ARG1 ENSG00000118520	0.00382465	0.0735048	0.131158	0.0118024	0.441998	0.169799	0.090192	0.00140372	0.459715	1.10015
ARG2 ENSG00000081181	0.249548	36.6354	16.102	129.194	24.3267	9.20738	18.8771	11.2491	1.5525	3.63748
ARGLU1 ENSG00000134884	0.942155	170.867	0.416371	41.7609	43.6871	77.1689	33.9576	32.1475	105.5	8.16593
ARHGAP1 ENSG00000175220	195.422	162.072	193.42	66.9204	41.1575	24.5549	43.9969	2.74714	26.0122	42.3422
ARHGAP10 ENSG00000071205	50.566	15.9908	51.4812	4.57109	5.69138	4.63696	12.8543	0.329572	2.045	5.21024
ARHGAP11A ENSG00000198826	0.0669	0.195933	0.071434	0.136108	0.014344	0.305676	0.41257	0.0090301	0.0611861	0.349855
ARHGAP11B ENSG00000187951	0.440858	0.412567	0.010301	0.114806	0.26327	0.0174276	0.782504	0.0728403	0.284675	0.21703
ARHGAP12 ENSG00000165322	0.104463	4.45715	1.68423	0.119908	0.55764	15.8723	2.98728	4.01001	3.19189	0.716684
ARHGAP15 ENSG00000075884	2.66879	0.390607	0.465484	0.100488	0.0684135	0.228348	0.264441	0.326488	0.330019	0.0929727
ARHGAP17 ENSG00000140750	3.53496	0.319495	2.83285	1.50062	0.917043	9.40819	24.0384	1.39776	2.34891	1.08052
ARHGAP18 ENSG00000146376	1.1772	0.289126	0.0755841	0.380393	3.05627	4.49746	0.0135662	7.17744	4.02157	0.252855
ARHGAP19 ENSG00000213390	0.739081	0.50229	11.1665	8.76715	2.43085	0.47443	0.010022	0.0241823	0.0699317	1.00285
ARHGAP20 ENSG00000137727	0.0674432	0.0258705	0.673821	0.0148364	0.441738	0.375657	0.332934	1.58416	0.45027	0.417655
ARHGAP21 ENSG00000107863	6.53307	1.42809	5.29536	1.02053	4.69598	1.76352	0.236182	11.9349	0.0742357	0.0696932
ARHGAP22 ENSG00000128805	0.976926	0.289143	3.18934	0.0351333	2.43598	1.22342	0.011443	14.0301	0.428501	0.231367
ARHGAP23 ENSG00000275832	1.03611	0.790845	10.9995	0.356545	0.670978	0.492576	2.63198	1.95755	0.0571122	0.754384
ARHGAP24 ENSG00000138639	0.585049	0.118157	0.366985	0.145999	0.112053	1.01781	0.345412	2.34846	0.118856	0.0508276
ARHGAP25 ENSG00000163219	3.91282	0.449288	3.95467	1.05056	0.516652	0.283859	2.88591	1.75692	3.3455	3.49573
ARHGAP26 ENSG00000145819	6.09586	0.0518112	4.64115	0.511666	2.57454	0.826745	2.40298	0.993744	1.31244	10.2408
ARHGAP27 ENSG00000159314	33.4269	7.8693	78.055	0.74277	12.2414	22.2125	47.5027	0.01659	0.720222	4.70296
ARHGAP28 ENSG00000088756	0.754938	0.322817	0.769408	0.0459934	0.650218	0.00641252	2.4088	0.455816	0.017076	0.308711
ARHGAP29 ENSG00000137962	0.22139	0.386727	9.00312	5.12475	4.60481	4.76929	0.316558	14.8772	0.58803	0.124485
ARHGAP30 ENSG00000186517	2.02092	0.122098	14.7193	0.226106	0.164069	0.296587	0.173697	15.4258	0.262269	1.58287
ARHGAP31 ENSG00000031081	7.20462	0.293656	5.05116	4.73563	0.111809	4.60232	0.219465	1.99752	1.45158	0.189983
ARHGAP32 ENSG00000134909	0.226041	12.2814	3.74082	6.5719	2.67482	14.0562	17.4118	25.5031	4.54306	4.50981
ARHGAP33 ENSG00000004777	0.00740875	4.46769	0.0784715	15.9809	3.12562	2.46453	0.815225	9.48626	7.16057	3.90277
ARHGAP35 ENSG00000160007	14.2893	2.65069	10.9557	56.3581	0.349751	16.6237	3.17239	2.08323	4.78026	12.1911
ARHGAP39 ENSG00000147799	2.55401	2.0924	25.5703	2.82853	6.54529	0.490019	2.94559	13.1518	18.0656	3.24132
ARHGAP4 ENSG00000089820	34.5754	1.32404	5.39857	2.33315	0.528933	17.4748	0.719464	42.6595	12.9213	0.36465
ARHGAP40 ENSG00000124143	0.127808	0.010361	0.615843	0.0358721	0.0539869	0.191446	0.0562575	0.170778	0.0644095	0.44175
ARHGAP42 ENSG00000165895	0.334688	0.11993	0.195757	0.618525	0.0080211	0.465465	0.167726	0.402114	0.112677	1.99233
ARHGAP44 ENSG00000006740	0.353987	7.39842	0.107166	0.773894	1.58651	6.29857	0.0605248	0.288835	0.734786	0.0197812
ARHGAP45 ENSG00000180448	5.2091	0.192879	0.00457223	0.46339	1.34154	10.5	0.438509	62.6262	0.00392947	0.000145874
ARHGAP5 ENSG00000100852	0.0398553	12.7531	3.21625	0.193386	1.02644	5.4863	11.2506	42.0381	2.68342	3.69082
ARHGAP6 ENSG00000047648	1.85808	22.9903	2.32987	5.03222	15.6185	22.2527	15.3219	13.1589	27.8708	0.386648
ARHGAP8 ENSG00000241484	2.12402	0.381926	1.45283	0.00704937	2.14444	0.913416	1.52411	0.18236	8.99693	0.875416
ARHGAP9 ENSG00000123329	1.89436	0.142189	0.354028	0.102062	3.43989	5.53704	0.0496406	0.589308	0.495776	8.92602
ARHGDIA ENSG00000141522	170.622	269.388	25.5735	82.5918	48.5378	50.2539	21.0018	194.829	113.601	206.39
ARHGDIB ENSG00000111348	20.4518	0.085828	0.966888	1.15516	0.685093	10.8282	8.44	30.0226	0.16194	16.1119
ARHGDIG ENSG00000242173	0.00160841	0.0331219	0.207531	0.310365	0.509987	0.936577	0.0161568	0.166064	0.051075	0.365155
ARHGEF1 ENSG00000076928	64.0509	2.11634	44.5924	7.6247	13.0653	30.6829	15.1891	213.741	6.40187	9.20187
ARHGEF10 ENSG00000104728	0.180277	0.381122	4.46488	2.31059	2.504	4.93296	0.937161	5.45333	11.6209	0.135284
ARHGEF10L ENSG00000074964	0.771472	1.17844	21.6652	1.08965	5.02593	8.82843	13.8921	0.707392	1.36824	0.132723
ARHGEF11 ENSG00000132694	3.51186	14.4934	0.683605	14.8874	16.1656	28.4661	10.5368	0.850134	0.0278358	17.9938
ARHGEF12 ENSG00000196914	2.33331	14.5032	26.6256	3.25652	3.57095	10.6068	0.0577688	5.09202e-06	23.646	6.90498
ARHGEF15 ENSG00000198844	1.98129	0.452908	8.71231	4.82192	0.338989	0.868291	0.0471915	0.2414	0.0157113	0.0723767
ARHGEF16 ENSG00000130762	1.84014	20.769	0.259555	31.7453	14.3178	23.6184	3.07199	5.63712	12.5719	0.318052
ARHGEF17 ENSG00000110237	1.98623	53.0709	30.5004	0.0438987	8.21346	0.357308	0.182045	12.2538	9.17657	3.67411
ARHGEF18 ENSG00000104880	0.239139	0.0523431	0.00117607	0.0411941	0.307565	0.200192	0.0262797	0.0331094	0.432057	0.159627
ARHGEF19 ENSG00000142632	1.4564	0.305036	0.0176528	3.75745	0.00662779	1.90559	0.953878	1.49525	1.16906	19.1369
ARHGEF2 ENSG00000116584	89.7711	0.204013	3.46858	4.70541	1.69878	0.0640288	2.62429	171.266	1.62708	0.303901
ARHGEF25 ENSG00000240771	26.4096	6.05107	32.6676	0.667422	3.69831	1.28716	1.75944	24.2919	1.39475	13.8463
ARHGEF26 ENSG00000114790	0.19405	1.81897	15.9839	0.0609681	18.5684	13.7537	1.75919	1.28795	2.88679	0.939828
ARHGEF28 ENSG00000214944	0.170181	0.133705	0.00511698	0.0934805	2.28527	2.99315	2.56155	1.04703	2.38267	0.427292
ARHGEF3 ENSG00000163947	5.25781	0.528371	0.754126	0.505823	3.2583	10.3286	4.07865	0.0437803	1.25076	15.7146
ARHGEF33 ENSG00000214694	0.0239322	0.481497	0.195176	0.0527221	0.10573	0.163262	0.221497	7.68044e-05	0.233824	0.000409564
ARHGEF35 ENSG00000213214	1.63359	0.789341	1.66682	0.586098	0.150798	0.142793	0.486686	3.69035	0.0121239	1.01491
ARHGEF37 ENSG00000183111	21.4492	4.98955	6.07716	11.8856	9.55634	6.33784	8.99367	1.83854	6.66373	0.174909
ARHGEF38 ENSG00000236699	0.236486	0.344286	0.380975	1.58121	4.95846	1.78875	8.35502	0.291561	3.98629	0.0682809
ARHGEF39 ENSG00000137135	0.540537	0.243141	1.28423	0.000450185	0.760436	6.21374	0.0269287	0.30545	1.29251	0.0997075
ARHGEF4 ENSG00000136002	0.787796	6.96188	25.2239	0.272432	0.286708	33.8902	10.9976	2.27132	0.239127	1.23728
ARHGEF40 ENSG00000165801	9.67645	0.00128084	7.16061	0.629634	7.95272	2.82453	3.55436	1.00931	0.808872	43.5683
ARHGEF5 ENSG00000050327	6.42516	6.26473	1.94801	0.0178739	0.89062	0.770648	0.144848	3.53259	0.273581	0.84436
ARHGEF6 ENSG00000129675	4.17204	0.594327	0.201316	0.216106	0.34898	3.46153	0.0351412	8.01003	1.45112	2.76447
ARHGEF7 ENSG00000102606	40.0831	21.3195	5.20724	1.89875	28.0524	114.558	29.0049	0.114669	34.0037	3.37089
ARHGEF9 ENSG00000131089	1.21968	2.85216	21.4638	3.28499	6.06065	2.23019	2.06922	0.971582	10.1735	5.19239
ARID1A ENSG00000117713	1.99406	0.574553	1.93951	47.9013	38.0772	61.5289	1.21707	21.1761	0.210267	2.46551
ARID1B ENSG00000049618	22.8004	20.881	6.35866	0.842349	1.51715	3.67907	9.72808	2.10352	2.72511	22.1971
ARID2 ENSG00000189079	1.49898	1.78736	0.268477	8.49669	3.43548	5.48678	2.87272	3.69411	1.56051	0.677773
ARID3A ENSG00000116017	1.9167	0.117032	4.02835	4.80338	5.34132	21.1648	0.635609	9.09654	6.47192	0.812296
ARID3B ENSG00000179361	3.19183	1.19463	3.58386	2.20241	2.00516	2.18164	0.660142	0.394065	0.262094	2.92932
ARID4A ENSG00000032219	0.0040288	8.35264	1.72006	0.364327	0.984572	3.42594	0.365389	0.7038	15.5815	0.00348728
ARID4B ENSG00000054267	1.72907	1.55419	18.1261	0.0958561	3.80182	3.60794	2.57528	0.00109361	5.67895	7.10155
ARID5A ENSG00000196843	14.9818	0.434497	113.955	5.93653	1.33749	0.617989	0.0176042	53.4087	15.9426	14.0452
ARID5B ENSG00000150347	6.85149	19.329	12.5147	0.890413	8.5813	0.214867	3.66185	1.96467	0.413775	2.94259
ARIH1 ENSG00000166233	2.6217	37.046	6.49079	25.5251	1.90842	5.32803	0.687609	52.3037	39.7977	10.5175
ARIH2 ENSG00000177479	68.7809	10.9727	0.0492729	16.4624	25.252	40.742	22.5667	9.23513	16.9447	4.58322
ARIH2OS ENSG00000221883	2.48833	1.36018	14.4774	5.82915	1.72766	1.59327	0.0231868	1.51076	0.506753	0.291647
ARL1 ENSG00000120805	62.4831	0.0593632	1.03927	13.4354	16.2804	3.57094	16.5435	0.237393	0.846323	16.9778
ARL10 ENSG00000175414	0.0561462	0.226134	0.792383	3.30526	0.545229	0.379338	1.65567	3.79282	0.0553542	4.57052
ARL11 ENSG00000152213	0.635901	0.828215	0.281458	0.0422198	0.0104117	0.919417	0.00193037	0.0406788	0.0346487	0.113663
ARL13B ENSG00000169379	0.49627	0.304184	0.140699	0.36005	1.18169	0.884217	2.21283	0.213031	0.480099	0.0418097
ARL14EP ENSG00000152219	0.887463	9.56316	1.43956	1.62787	0.791541	4.02448	12.0813	1.15224	0.240997	0.0204873
ARL15 ENSG00000185305	0.0732177	0.31757	0.0877619	0.227641	0.527441	5.36694	0.232108	0.4673	3.72043	0.550995
ARL16 ENSG00000214087	42.0825	24.1236	22.9575	10.3441	14.7556	10.9452	18.9015	6.70662	24.4088	0.06367
ARL17A ENSG00000185829	2.00987	0.29143	0.330986	2.05625	1.94751	4.70746	2.78992	0.557295	1.75961	1.49108
ARL17B ENSG00000228696	0.787608	0.0660538	0.429551	15.26	0.479164	0.799179	1.89323	0.208432	0.115717	6.87169
ARL2 ENSG00000213465	25.5978	20.5294	88.6135	1.58104	1.24903	37.7964	8.5305	28.4753	27.3974	7.88187
ARL2BP ENSG00000102931	5.81106	3.57803	7.78915	1.55334	8.07482	1.22539	8.35423	2.04008	0.996698	2.36428
ARL3 ENSG00000138175	13.8299	3.58967	34.1636	0.388695	25.4083	0.861139	25.5265	50.9884	19.038	7.98431
ARL4A ENSG00000122644	0.18979	25.3239	1.25797	0.78198	0.0742672	0.93953	0.0089667	1.02405	0.467798	0.33177
ARL4C ENSG00000188042	7.06541	5.72996	14.1192	0.278556	5.37128	19.166	1.01422	31.066	1.54555	1.21839
ARL4D ENSG00000175906	0.107232	6.1495	19.7628	6.41185	0.0628568	0.144581	2.63665	0.355825	0.981956	2.92175
ARL5A ENSG00000162980	7.58402	0.717795	0.742448	0.457174	9.02442	12.0199	5.96441	0.00110022	2.30039	4.65659
ARL5B ENSG00000165997	3.05192	0.358669	0.0670079	0.135406	0.309007	2.93251	0.120108	0.121184	9.82254	0.249244
ARL6 ENSG00000113966	0.156601	2.06543	6.60144	2.90323	1.18555	1.28489	1.27363	0.208588	0.192272	0.375592
ARL6IP1 ENSG00000170540	0.800322	16.6355	0.12562	17.6756	7.94045	7.86285	6.79324	1.65407	1.30891	0.492065
ARL6IP4 ENSG00000182196	42.3774	20.352	14.2025	6.57955	0.983476	28.8284	5.11331	39.4404	19.6175	7.79743
ARL6IP5 ENSG00000144746	0.334293	8.24559	16.4261	48.8387	10.4374	19.4776	4.71336	24.2664	0.944391	11.606
ARL6IP6 ENSG00000177917	0.237809	0.430973	0.384275	3.3292	0.412363	5.28519	1.26229	0.431283	0.0822439	0.418385
ARL8A ENSG00000143862	2.85399	4.48583	0.896675	2.27274	22.0547	3.61844	2.62081	19.1705	3.63377	1.47316
ARL8B ENSG00000134108	8.88249	1.50002	1.20697	0.26727	4.75652	1.6581	11.5783	6.27891	1.75833	0.454913
ARL9 ENSG00000196503	0.967302	0.276002	0.241823	0.130991	0.408352	0.0562162	0.00946224	0.0549122	0.487178	0.176268
ARMC1 ENSG00000104442	1.61607	0.0846259	15.3308	9.11132	0.0199648	0.0379909	0.192502	0.212525	1.2154	0.749103
ARMC10 ENSG00000170632	0.571366	0.26174	0.0067792	3.64654	9.03625	2.06765	1.46045	0.650809	9.57477	0.43423
ARMC12 ENSG00000157343	0.0419194	2.98227	0.416461	0.10299	0.0758734	1.33392	1.78787	5.48776e-05	0.793727	1.00746
ARMC2 ENSG00000118690	1.55411	0.0799134	0.420122	0.257941	0.114689	0.323557	0.0696405	0.448458	0.565421	2.13325
ARMC4 ENSG00000169126	0.178353	0.350473	0.11453	0.217807	0.930991	0.533957	0.374108	4.28155	1.62484	1.11188
ARMC5 ENSG00000140691	0.057521	2.27173	4.31526	0.00200416	0.00627199	11.0602	6.6825	2.81388	6.31494	1.25871
ARMC6 ENSG00000105676	5.22164	14.3067	27.4576	2.01304	0.195989	13.8237	7.49071	24.8374	0.106154	18.8408
ARMC7 ENSG00000125449	0.134234	8.8416	9.89911	0.248283	0.0693412	5.59614	1.62814	6.03658	9.17577	13.9587
ARMC8 ENSG00000114098	0.444917	4.90338	0.662884	0.447589	0.149192	10.635	3.00247	0.125104	8.56543	1.50424
ARMC9 ENSG00000135931	0.326108	19.0017	7.00972	0.103097	0.248337	6.08468	0.0685542	4.50608	0.978872	5.09395
ARMCX1 ENSG00000126947	0.0644732	0.0806336	3.45047	0.0911753	0.148864	0.35319	2.37362	1.31921	0.100521	0.201933
ARMCX2 ENSG00000184867	0.0032517	3.97504	0.412328	0.87724	3.86349	3.06236e-05	5.1897	2.56923	0.0864953	2.40618
ARMCX3 ENSG00000102401	0.566389	12.1112	3.96265	5.03273	4.20752	1.50191	4.66197	5.47819	5.57865	5.68116
ARMCX4 ENSG00000196440	0.331902	0.0400876	0.949898	0.0403251	1.94833	5.2194	6.38494	1.52739	0.00807062	2.9695
ARMCX5 ENSG00000125962	0.643485	0.430437	0.0197085	1.3769	3.50061	2.06853	2.21959	0.159567	0.425652	0.118241
ARMCX6 ENSG00000198960	16.0288	8.87881	0.671852	0.96297	0.250696	24.4254	8.39133	0.617902	7.24724	0.964176
ARMS2 ENSG00000254636	0.0348762	0.000754345	0.128948	0.0502327	0.0982684	0.012228	0.0805732	0.0886613	0.058266	0.00134883
ARMT1 ENSG00000146476	0.0296737	4.2059	0.126287	0.773319	0.377787	0.635888	2.42531	0.387252	0.154005	1.26176
ARNT ENSG00000143437	39.9306	3.20698	2.28899	0.0651635	12.4704	7.82584	10.025	0.223615	0.591186	0.226681
ARNT2 ENSG00000172379	0.42703	0.240287	1.21051	6.06202	3.08021	0.142232	0.286259	0.0844169	0.359296	0.744818
ARNTL ENSG00000133794	0.00982406	1.3708	0.628948	0.0387455	0.0469913	0.0390244	0.076662	0.70487	0.081259	0.414848
ARNTL2 ENSG00000029153	2.30989	0.180138	0.556719	0.441453	0.0340558	0.152351	0.236586	1.54052	0.116703	0.0515852
ARPC1A ENSG00000241685	1.95994	9.256	5.19589	24.6183	10.3988	7.82512	9.18703	0.824017	15.4166	4.60587
ARPC1B ENSG00000130429	36.1377	45.303	70.117	0.442941	0.480049	28.5952	0.659781	59.6113	10.9366	2.2128
ARPC2 ENSG00000163466	0.128277	12.0764	64.6849	0.448698	17.6598	6.43944	0.177365	5.74201	12.8135	8.07418
ARPC3 ENSG00000111229	0.656889	15.4142	5.22558	61.9817	19.9693	90.7896	27.9379	178.507	50.5286	29.1722
ARPC4 ENSG00000241553	43.9419	112.681	93.3516	0.754893	12.4702	36.2285	8.50338	42.127	25.9359	105.982
ARPC5 ENSG00000162704	1.05256	6.30755	27.4666	22.3531	12.9113	0.74787	3.20465	13.056	0.753803	7.28419
ARPC5L ENSG00000136950	3.4646	10.838	0.253033	0.0280664	0.190013	11.997	9.95787	28.9982	89.5691	0.256956
ARPIN ENSG00000242498	46.656	7.11166	2.46975	96.7556	4.65384e-05	0.458257	1.40874	1.36445	1.32726	0.980873
ARPP19 ENSG00000128989	5.8195	48.0272	3.33127	0.0910265	0.50723	8.40139	14.7555	6.05791	3.8045	0.0274614
ARRB1 ENSG00000137486	1.34116	33.7172	3.43245	0.519167	0.353444	0.823578	0.463647	4.43439	1.31899	13.4583
ARRB2 ENSG00000141480	5.6821	2.27837	0.230968	0.266	0.356274	16.9134	0.136405	48.0454	2.59548	32.2341
ARRDC1 ENSG00000197070	11.0575	123.946	52.7042	0.0464994	127.007	85.6897	1.26887	39.2133	95.8152	27.5127
ARRDC2 ENSG00000105643	0.157429	0.0190029	4.74509	5.2677	15.677	8.26354	6.40918	37.0224	11.3205	17.4768
ARRDC3 ENSG00000113369	0.310367	1.39395	0.284682	0.296336	4.30931	3.64062	1.47019	5.43739	2.61797	13.1015
ARRDC4 ENSG00000140450	0.644009	0.467836	1.85467	8.61512	1.43954	10.6466	0.596783	3.10515	0.336942	1.15151
ARRDC5 ENSG00000205784	0.0414133	0.0969033	0.135758	0.0830692	0.179061	0.0532123	0.282025	0.0153616	0.362248	0.932451
ARSA ENSG00000100299	82.4277	65.1632	72.7813	55.9599	62.0334	177.629	12.4023	18.3144	63.3219	57.354
ARSB ENSG00000113273	2.2149	0.950849	6.90001	0.25431	0.100303	0.239384	0.0588587	25.877	0.395294	0.235746
ARSD ENSG00000006756	105.287	24.9314	0.062472	0.697101	8.85357	8.78855	28.5743	2.7188	9.78001	3.64521
ARSE ENSG00000157399	0.447048	0.908209	0.954835	3.33166	0.0393413	0.0162273	0.411211	0.0168517	1.1795	0.00625807
ARSF ENSG00000062096	0.177741	0.562409	0.382627	0.0248776	0.0401858	0.233543	0.0139297	0.00128465	0.188441	0.0257399
ARSG ENSG00000141337	3.98885	0.119339	28.6926	4.08906	0.155318	0.400729	0.0100752	1.176	0.0459227	0.209178
ARSI ENSG00000183876	2.27729	0.136446	0.0705576	0.0273372	0.102507	3.32764	4.6157	6.95781	0.625293	0.061542
ARSJ ENSG00000180801	0.105353	2.62177	0.267847	0.00632818	0.0558403	21.5354	0.305786	7.86872	0.171452	0.415455
ARSK ENSG00000164291	0.152755	0.403554	0.246557	0.227251	0.0620427	6.47176	2.16852	2.16286	0.00498746	0.41131
ART3 ENSG00000156219	0.176702	0.0026866	0.108092	0.069436	0.0186954	0.0186532	0.00438446	0.275625	0.120445	0.212851
ART5 ENSG00000167311	0.162302	3.80464	0.873481	0.0846286	0.0196765	0.0786003	0.760028	0.153865	0.190939	0.0903632
ARTN ENSG00000117407	3.28198	0.287651	5.11275	0.00110627	0.181163	0.419261	0.0285767	0.389627	1.37965	0.0713912
ARV1 ENSG00000173409	2.2502	0.0492271	0.346868	0.518778	3.35575	4.12197	0.307404	10.4951	2.31529	0.604384
ARVCF ENSG00000099889	18.8504	44.5068	0.358087	5.05306	22.7588	34.5538	0.063783	1.21144	11.3449	30.134
ARX ENSG00000004848	0.00299872	0.040847	0.137341	0.0316534	0.250386	0.195514	0.191413	1.03042	0.0610627	0.232896
ASAH1 ENSG00000104763	8.69726	30.2253	34.2113	55.4996	57.7774	284.117	28.797	39.2918	11.4817	24.4836
ASAH2 ENSG00000188611	0.0296876	0.120507	0.0936341	0.595241	0.0485991	1.96801	1.66693	0.000401001	0.236194	0.0337975
ASAH2B ENSG00000204147	0.0906003	0.760392	0.199701	1.49039	0.112752	4.22612	3.14777	0.682876	0.0979487	0.048161
ASAP1 ENSG00000153317	1.91508	2.27751	0.0500366	0.0532622	13.0966	2.9623	1.66405	40.2303	16.8911	0.301734
ASAP2 ENSG00000151693	0.104656	1.6101	0.273961	3.2728	4.32978	5.7678	0.536423	1.58899	1.04605	0.335755
ASAP3 ENSG00000088280	22.3808	6.39604	0.5998	48.8601	16.0334	6.26941	10.0692	23.1265	1.40913	0.272404
ASB1 ENSG00000065802	1.65898	0.0484067	1.48164	35.6897	2.32067	0.0873465	2.98079	1.26129	0.522705	15.9086
ASB11 ENSG00000165192	2.51065	0.0181991	0.0538082	0.500225	0.0341804	0.27022	0.00362903	0.105234	0.0285852	0.145484
ASB12 ENSG00000198881	0.304947	0.87972	0.287744	0.0310445	0.0402557	0.907724	0.21081	0.218398	0.013335	0.1163
ASB13 ENSG00000196372	1.15704	10.3783	24.3476	0.050256	3.24015	0.737551	13.4503	0.821807	0.623268	1.19014
ASB14 ENSG00000239388	0.0154991	0.00511611	0.124453	0.0512024	0.0502013	0.787412	0.173524	0.0711185	0.741605	0.247429
ASB16 ENSG00000161664	0.261109	0.409755	0.505698	0.847878	0.0627199	0.225222	0.00112052	0.147653	0.204958	0.0548487
ASB2 ENSG00000100628	62.1967	0.892077	55.9691	2.94652	0.510649	0.279941	2.48784	192.441	0.0518502	0.446297
ASB3 ENSG00000115239	6.10402	5.80097	0.0177176	8.7808	1.08935	1.74533	1.19038	1.27038	0.37749	0.405655
ASB5 ENSG00000164122	0.361939	0.282024	4.45295	0.407069	0.296891	2.47932	0.421604	0.456613	0.275392	1.0038
ASB6 ENSG00000148331	0.537562	60.4405	0.0118457	7.27818	2.72467	2.38788	15.2273	4.21017	0.393746	11.5689
ASB7 ENSG00000183475	1.49448	7.89936	1.02439	0.0479144	0.223356	5.36375	0.637261	0.736489	0.0970291	0.0181752
ASB8 ENSG00000177981	2.70581	58.9668	8.85963	0.156656	3.69483	16.6721	12.7025	0.0581891	1.38942	0.518861
ASB9 ENSG00000102048	0.0499625	0.157123	0.0572897	0.081837	0.135139	0.759833	0.17423	0.0287826	0.0961623	0.668677
ASCC1 ENSG00000138303	2.00934	0.344801	1.64523	0.0201108	1.56183	0.39927	0.246539	6.05761	7.01208	0.864356
ASCC2 ENSG00000100325	0.911216	29.1334	85.0902	45.0123	6.03929	18.2318	3.70747	13.3455	15.0469	43.504
ASCC3 ENSG00000112249	0.159348	1.44385	1.60271	0.000447956	3.26886	0.351823	0.273448	1.41011	0.359705	5.54868
ASCL2 ENSG00000183734	1.15013	7.26098	116.854	4.65029	0.131731	55.3427	4.06522	0.722366	0.179895	0.0163435
ASCL5 ENSG00000232237	0.0915727	0.147674	0.0598562	0.0367342	0.0745363	0.32069	0.00833049	0.0353489	0.013318	0.150032
ASF1A ENSG00000111875	0.566971	0.012764	0.156435	5.67732	0.0033407	6.10526	2.08969	0.853459	2.54052	0.485028
ASF1B ENSG00000105011	0.177257	1.58347	0.854819	0.777506	0.115258	0.533633	0.372261	0.81803	0.116071	1.4313
ASGR1 ENSG00000141505	0.128731	0.460657	0.0307424	0.614009	0.0602849	0.496191	0.0101551	0.741521	3.04635	0.175764
ASGR2 ENSG00000161944	0.5516	0.178094	0.53332	0.203022	0.133361	0.670316	0.316397	0.0239929	27.9948	0.0429097
ASH1L ENSG00000116539	23.4512	45.1923	0.3198	1.8543	81.0892	14.7787	30.9813	3.55558	0.128729	42.7307
ASH2L ENSG00000129691	0.359758	1.35832	0.561555	4.03386	2.29455	0.784998	2.93294	7.80939	6.72133	3.41132
ASIC1 ENSG00000110881	1.7745	2.87608	14.3895	4.00103	5.35919	1.6025	0.323868	4.73694	0.14534	0.327054
ASIC3 ENSG00000213199	0.583987	0.441904	0.158128	0.210364	0.406784	3.83068	3.65752	0.415187	0.350231	0.0847044
ASIC4 ENSG00000072182	0.518227	0.212097	0.307388	0.037482	0.0662283	1.11219	0.0211607	0.197157	0.00741884	1.86504
ASIP ENSG00000101440	2.37544	0.000390791	0.439838	1.71332	0.087582	0.457119	0.0104435	0.117636	1.91103	0.0342718
ASL ENSG00000126522	2.71709	6.80625	22.9874	1.37519	10.0013	9.36423	0.735887	29.0197	5.00715	1.06339
ASMT ENSG00000196433	0.139713	0.017293	0.024439	0.28354	0.137785	0.00854881	0.342773	1.37752	0.284577	0.640198
ASMTL ENSG00000169093	30.9986	61.593	0.478558	17.7072	1.75369	49.9575	49.7034	92.4119	0.157237	100.628
ASNA1 ENSG00000198356	40.0807	53.5028	70.9565	36.1087	20.1547	86.082	13.9325	18.4094	30.9072	48.9857
ASNS ENSG00000070669	35.0962	1.54029	2.02324	3.66344	0.0916929	0.280338	11.3133	2.76645	0.763134	78.2809
ASNSD1 ENSG00000138381	0.0134072	1.31604	55.2706	2.31341	12.7034	0.00806563	4.28408	0.165746	0.10536	5.8245
ASPA ENSG00000108381	2.55741	1.0049	0.74442	0.185955	0.0256866	2.80586	0.044836	0.38593	0.488039	0.488586
ASPG ENSG00000166183	0.103064	0.240206	0.00135819	0.0543375	0.0176725	0.122866	0.093064	0.250824	0.289649	6.05006e-06
ASPH ENSG00000198363	0.326768	0.228335	18.5292	8.56643	11.005	0.148859	0.354941	2.09287	0.106508	5.87529
ASPHD1 ENSG00000174939	3.17629e-05	4.83772	0.511399	0.2561	0.126598	0.289833	0.0080389	1.03452	3.92076	3.53458
ASPHD2 ENSG00000128203	0.0027264	2.81734	0.155394	1.16871	0.164215	17.7037	0.0421549	1.69211	0.40885	0.528232
ASPM ENSG00000066279	2.14363	0.267206	0.204016	0.0406247	0.194491	0.423505	0.0875913	0.535544	0.0300827	0.5501
ASPN ENSG00000106819	0.699348	0.161524	0.276323	0.635688	0.0228037	0.16081	0.0428051	6.39964	0.541764	0.00149137
ASPRV1 ENSG00000244617	0.6592	1.48008	4.65783	0.798716	0.0568599	1.87112	0.0631947	0.267425	1.88313	6.03809
ASPSCR1 ENSG00000169696	4.4359	16.6511	0.00323918	142.271	1.5329	2.2837	0.088451	55.5889	13.5794	6.28035
ASRGL1 ENSG00000162174	0.265823	10.6747	0.234051	10.4172	0.171444	0.295933	0.982267	2.3732	2.69644	15.0809
ASS1 ENSG00000130707	33.3912	12.0839	13.9122	0.847265	0.639741	1.41447	0.602483	2.60519	3.63771	40.6652
ASTE1 ENSG00000034533	0.313113	0.0997992	1.4736	14.4728	0.0289676	0.375703	0.791634	0.785179	1.02459	6.54454
ASTN1 ENSG00000152092	0.106445	0.520565	0.261084	0.0962248	0.0320303	0.941206	0.0440491	0.0321477	0.126446	4.08128
ASTN2 ENSG00000148219	74.5731	56.6982	24.2144	20.046	20.081	3.31015	14.8682	0.232619	23.4716	5.5908
ASUN ENSG00000064102	0.341538	0.30182	0.245618	6.33468	1.25594	1.71949	0.199628	1.37591	0.247856	9.2003
ASXL1 ENSG00000171456	13.2651	5.82935	28.2144	7.76845	13.7502	37.3911	23.6724	3.68439	0.0307901	0.491447
ASXL2 ENSG00000143970	4.85798	9.01699	3.34568	2.10099	0.982017	4.84495	2.13458	1.29642	2.19393	0.383164
ASXL3 ENSG00000141431	0.614069	0.147904	0.370156	1.66619	0.202003	0.0561157	0.0680484	0.0227253	0.394175	6.21997
ASZ1 ENSG00000154438	0.00285635	0.0488204	0.227928	0.183338	0.104981	0.145485	0.00572132	0.562311	0.00426124	0.280143
ATAD1 ENSG00000138138	3.45776	1.59628	0.940953	19.8776	2.51412	4.63214	0.179767	2.98113	0.116467	0.0842784
ATAD2 ENSG00000156802	0.201922	0.103816	0.0647837	1.71944	0.0231099	0.0248367	0.63323	4.95589	8.02251	3.58803
ATAD2B ENSG00000119778	0.483127	5.77696	0.216138	0.473931	0.561323	1.61431	0.00158825	1.97215	0.198156	0.00681018
ATAD3A ENSG00000197785	49.9363	59.2477	4.11821	5.94945	0.78072	21.8118	1.00545	0.611259	1.90722	10.3395
ATAD3B ENSG00000160072	0.414838	43.8302	4.49401	15.551	12.8228	37.5367	2.13062	2.23829	5.78046	4.81005
ATAD3C ENSG00000215915	0.62488	0.851642	1.41034	0.937004	0.145028	0.451287	0.452355	1.21895	0.432615	3.62631
ATAD5 ENSG00000176208	0.0995205	0.34783	0.120566	0.000126354	0.0912402	0.0551809	0.781227	0.25661	0.0669311	0.318016
ATAT1 ENSG00000137343	0.153496	11.6791	2.18725	2.34135	4.69942	4.63787	8.06228	1.66229	0.236293	0.356279
ATCAY ENSG00000167654	2.62867	0.0721977	1.7834	0.248643	0.0622056	0.00410394	0.0304424	0.214838	0.112087	0.218969
ATE1 ENSG00000107669	13.1616	5.71341	1.79524	0.72373	3.03531	0.108584	0.166972	2.94173	3.11616	7.49122
ATF1 ENSG00000123268	0.382747	0.481953	6.34317	0.785209	0.0135059	1.45133	2.29505	0.176979	1.17112	0.605888
ATF2 ENSG00000115966	0.277693	12.0082	4.96583	20.4614	3.21763	3.21518	0.399793	0.132312	0.111158	12.3557
ATF3 ENSG00000162772	142.673	1.16148	3.02044	0.143666	0.271561	1.26682	2.27742	0.0905182	386.946	13.3841
ATF4 ENSG00000128272	244.488	44.733	1.07503	66.4888	36.3189	25.1854	55.604	0.416256	29.0364	88.0604
ATF5 ENSG00000169136	1.21115	22.0386	17.6688	9.15582	5.78524	53.015	2.0254	3.1	6.86032	0.2841
ATF6 ENSG00000118217	15.0849	0.81089	3.93653	9.35726	3.61899	1.06149	9.40954	11.1646	1.25186	0.334207
ATF6B ENSG00000213676	1.71349	17.1532	0.79176	12.2216	10.7464	34.171	1.53369	4.98628	2.21308	5.35124
ATF7 ENSG00000170653	0.685461	1.2752	13.9039	2.05556	8.61809	2.70601	2.22591	0.365327	3.09146	0.585894
ATF7IP ENSG00000171681	0.0381092	0.519417	5.57625	32.4876	3.13408	0.472882	1.29794	2.03421	3.91605	10.9876
ATF7IP2 ENSG00000166669	8.58732	0.694269	0.132852	0.099701	0.00517448	0.3414	0.0255775	0.14445	0.169225	0.0861327
ATG10 ENSG00000152348	1.40318	12.8386	3.29606	24.9984	13.9979	61.3964	4.45065	76.6081	32.1801	5.16248
ATG101 ENSG00000123395	33.1815	46.8841	38.2678	18.7499	12.6637	0.224439	3.04811	5.27748	14.7623	41.5343
ATG12 ENSG00000145782	1.02447	1.39454	2.18596	1.73467	10.842	7.61128	0.1475	21.195	0.60434	15.0181
ATG13 ENSG00000175224	37.722	0.905121	2.51721	0.493866	4.73496	12.3001	0.177221	17.4199	0.764087	15.4394
ATG14 ENSG00000126775	1.25999	0.0314523	1.10812	12.2044	1.31236	1.9654	5.37337	0.622037	13.2386	0.447269
ATG16L1 ENSG00000085978	0.251076	19.6355	1.2257	3.74519	6.62225	19.6248	13.4317	1.42229	13.9716	6.03207
ATG16L2 ENSG00000168010	9.44963	1.38832	7.0912	0.0776667	2.50422	10.4219	1.49186	20.8081	0.0375134	0.112451
ATG2A ENSG00000110046	1.15128	82.3918	49.3103	18.8371	1.40125	3.60615	4.27952	1.85809	0.0744385	13.8618
ATG2B ENSG00000066739	0.897706	0.126066	1.7786	0.100068	7.74838	14.0232	2.53569	10.8852	0.480553	3.73867
ATG3 ENSG00000144848	0.0281598	0.205244	10.8044	2.93966	2.47472	12.6631	2.01145	6.93847e-05	2.02956	0.263875
ATG4A ENSG00000101844	0.821214	1.80853	0.838892	3.05942	1.0055	6.56266	4.2473	0.235943	1.19106	9.48489
ATG4B ENSG00000168397	21.0674	51.3844	40.7926	3.93679	18.7002	63.59	18.7591	0.413944	72.3248	7.382
ATG4C ENSG00000125703	0.548977	0.471426	0.383151	0.119358	1.24745	0.0413283	0.210057	0.272447	0.554206	1.20268
ATG4D ENSG00000130734	12.3833	4.58998	10.7926	37.2299	3.893	1.19897	7.12006	57.9088	20.8211	0.0630071
ATG5 ENSG00000057663	0.0891461	1.06606	0.0840962	12.2979	0.38257	0.00163505	0.717955	0.094468	1.70907	1.54572
ATG7 ENSG00000197548	18.2159	2.80061	8.74921	8.86477	1.12795	10.4209	10.1877	6.91364	0.420511	2.37158
ATG9A ENSG00000198925	61.1971	73.1398	101.414	4.72392	0.269962	0.889331	0.387463	36.3953	15.2783	0.294643
ATG9B ENSG00000181652	0.0578007	0.114705	0.232631	0.0938253	0.746759	0.670761	3.25736e-05	0.139719	0.293032	0.630974
ATHL1 ENSG00000142102	14.838	5.4083	1.55048	14.8721	4.02214	19.075	0.270707	8.80323	1.1587	39.5485
ATIC ENSG00000138363	18.6734	3.01273	0.644754	5.73967	0.0426098	4.40399	5.93833	5.41029	7.01713	3.78863
ATL1 ENSG00000198513	0.0114073	0.792928	0.677223	8.2907	1.2336	0.273061	4.08568	0.937729	1.03178	0.720775
ATL2 ENSG00000119787	1.24482	1.21366	56.1895	1.20977	7.09044	10.3791	10.7172	1.83319	24.5488	18.6928
ATL3 ENSG00000184743	2.55935	2.59469	0.71073	23.8997	4.52778	5.75292	10.5526	0.272293	11.5194	5.86708
ATM ENSG00000149311	0.0553173	2.22629	1.68856	1.56811	5.54282	32.0714	5.19674	8.16133	16.1473	0.343862
ATMIN ENSG00000166454	0.912282	0.391517	3.53914	1.07745	7.12727	17.0749	0.0318022	1.28805	17.0276	2.39389
ATN1 ENSG00000111676	45.0294	108.384	67.7256	2.02606	15.6292	6.38902	17.3909	108.392	18.2756	18.657
ATOH1 ENSG00000172238	0.155028	0.0124709	0.0505124	0.141929	0.0245555	0.456631	0.199922	0.104102	0.146616	0.414865
ATOH7 ENSG00000179774	0.0260759	0.0863458	0.0696582	0.0158075	0.0185695	0.117999	0.163032	0.0328389	0.534083	0.423958
ATOH8 ENSG00000168874	1.06321	9.19776	2.47899	3.60947	2.75398	15.2151	14.8998	31.0012	0.258703	0.969301
ATOX1 ENSG00000177556	91.2674	96.9044	92.4443	197.062	37.1934	14.7338	21.6316	22.6408	25.5976	27.6413
ATP10A ENSG00000206190	13.3439	2.69308	0.385951	0.0843611	1.88761	3.6134	0.400953	8.86379	0.496413	0.231471
ATP10B ENSG00000118322	0.1028	0.312564	0.113788	0.157685	0.0446045	0.139276	0.0538428	0.126015	0.0219858	0.08091
ATP10D ENSG00000145246	0.0528528	0.143525	0.15231	0.430947	0.288593	0.0528896	0.267574	2.97973	0.0250076	1.21215
ATP11A ENSG00000068650	0.571709	1.38254	0.316407	0.241857	3.37402	0.744214	0.113453	0.239143	5.5102	4.96869
ATP11B ENSG00000058063	0.840877	0.734803	0.452718	4.83952	0.941543	22.6905	2.74811	25.6442	1.99906	0.289219
ATP11C ENSG00000101974	0.0721866	0.543889	16.1269	1.76156	0.314838	2.30882	1.13467	7.79952	0.0361833	2.99815
ATP12A ENSG00000075673	0.1432	0.0595102	0.0361184	0.0379842	0.0295936	0.00056842	0.178466	0.0266532	0.0334195	0.0718678
ATP13A1 ENSG00000105726	1.28933	48.0087	109.937	10.877	0.858523	5.73757	12.5794	13.7436	19.6962	2.0722
ATP13A2 ENSG00000159363	5.22375	18.7079	2.98636	13.7228	0.0850135	4.30167	2.85248	22.2484	6.46049	3.76942
ATP13A3 ENSG00000133657	2.33255	0.633799	10.3126	1.21598	45.9759	2.0565	0.0329353	0.184885	0.00256452	0.197531
ATP13A4 ENSG00000127249	0.0361455	0.0251075	0.366633	0.204901	0.0203385	0.0193787	0.238083	0.0967459	0.384989	0.0306604
ATP13A5 ENSG00000187527	0.300122	0.763029	0.216112	0.00396027	0.360833	0.154536	0.506688	0.175997	0.0496112	0.392955
ATP1A1 ENSG00000163399	0.445402	152.806	65.9981	157.39	125.399	810.303	51.6669	151.956	161.531	172.063
ATP1A2 ENSG00000018625	1.63966	1.39044	24.4485	0.835723	0.676994	1.43435	0.17603	0.14752	2.5284	1.0289
ATP1A3 ENSG00000105409	0.000225008	0.158105	0.0238272	0.171107	0.0372297	0.0186112	0.00686846	0.167296	0.232588	0.114592
ATP1A4 ENSG00000132681	0.0456425	0.178887	0.419441	0.266879	0.49752	0.471927	0.275158	1.1434	0.281728	0.142341
ATP1B1 ENSG00000143153	5.18643	0.26521	3.90412	0.112985	1.97138	10.575	0.864758	1.81223	0.085175	6.75181
ATP1B2 ENSG00000129244	0.360996	0.272823	0.689504	0.319815	0.281523	25.969	2.003	1.87597	0.491882	1.70606
ATP1B3 ENSG00000069849	2.07615	9.32303	9.515	8.73307	4.55842	4.18276	17.2717	1.70073	17.4542	4.09391
ATP23 ENSG00000166896	0.27305	0.394305	0.229139	0.0762998	0.140054	0.159969	0.136133	0.22774	0.00365523	0.0455157
ATP2A1 ENSG00000196296	0.422743	0.816582	1.3736	0.0877383	0.298827	0.808676	0.0215428	0.124893	0.573045	1.19467
ATP2A2 ENSG00000174437	0.222194	10.2255	1.05404	5.74292	25.2626	6.2361	3.59828	62.6854	23.9269	0.370465
ATP2A3 ENSG00000074370	13.5544	2.84865	15.3268	6.32663	3.05325	17.7289	0.187772	63.9597	0.694486	0.416263
ATP2B1 ENSG00000070961	2.59267	0.56165	0.886853	0.63857	1.55769	11.8306	0.193712	28.0123	0.548251	0.0603856
ATP2B2 ENSG00000157087	0.0257836	0.0613088	0.489118	0.496833	0.528381	0.011062	0.176582	0.00618089	0.329691	0.118654
ATP2B3 ENSG00000067842	0.212005	0.0367681	0.0295885	0.0856502	0.0184306	0.0591192	0.199771	0.214595	0.134088	0.0808079
ATP2B4 ENSG00000058668	1.44206	0.427298	61.1254	1.5428	0.407801	2.14128	1.26504	1.35624	5.40471	7.09569
ATP2C1 ENSG00000017260	0.537617	21.0011	6.60931	46.6863	11.2385	46.8214	9.84448	4.93575	10.3086	3.0454
ATP2C2 ENSG00000064270	48.8862	52.1418	3.0546	11.772	0.64604	20.5159	10.0921	0.610299	10.1444	4.58762
ATP4B ENSG00000186009	0.250517	0.0457209	0.351827	0.590996	0.138538	0.033665	0.0199048	0.340837	0.0346587	0.00315242
ATP5J2-PTCD1 ENSG00000248919	0.191885	0.00570172	0.177648	0.0124307	0.0337821	0.114427	0.0767857	0.0594328	0.169722	0.419183
ATP5SL ENSG00000105341	6.06147	6.41202	40.1857	1.35954	16.262	1.28185	15.129	1.17989	0.0717433	31.7284
ATP6AP1 ENSG00000071553	93.9655	322.595	179.97	45.3545	63.5959	133.391	38.1566	29.3059	36.4249	140.476
ATP6AP1L ENSG00000205464	0.0122893	3.19267	0.447957	0.0823465	2.19751	4.3982	0.329459	5.98246	1.24525	1.71022
ATP6AP2 ENSG00000182220	25.4984	6.3395	1.15515	1.30285	0.710051	21.1573	14.7612	27.9607	10.0148	32.2915
ATP6V0A1 ENSG00000033627	4.66271	0.262367	106.113	0.0604383	59.2138	11.2971	73.7506	34.945	6.93786	37.5701
ATP6V0A2 ENSG00000185344	1.97291	0.943648	0.523462	6.9456	7.17028	1.83492	0.474817	0.417671	0.0780563	2.00607
ATP6V0A4 ENSG00000105929	0.179261	0.138816	0.00615715	0.290443	0.0125405	0.0421888	0.0409617	0.720604	0.666235	0.936933
ATP6V0B ENSG00000117410	139.387	128.54	54.6528	211.754	79.0374	232.099	65.2507	70.2466	0.74927	57.2124
ATP6V0C ENSG00000185883	0.116301	0.000212707	0.0104358	0.443614	0.105674	6.39521e-06	0.169307	0.57692	0.0956453	0.0989175
ATP6V0D1 ENSG00000159720	30.6117	46.5133	326.476	0.845814	28.3704	24.4512	30.8313	54.4661	51.8964	11.1529
ATP6V0D2 ENSG00000147614	0.0813137	0.0402393	0.155387	0.0328274	0.304846	0.0268102	0.0715167	0.530498	0.0155326	0.509801
ATP6V0E1 ENSG00000113732	132.248	0.213856	3.30022	51.0087	25.7398	30.2764	45.74	0.00469654	6.92217	19.1068
ATP6V0E2 ENSG00000171130	2.43545	4.59793	54.2517	22.9131	15.2061	5.56244	4.86953	1.24554	44.506	4.02833
ATP6V1A ENSG00000114573	2.38642	1.46912	0.385865	0.857055	0.133734	0.153366	4.90317	2.56936	9.24658	5.88361
ATP6V1B1 ENSG00000116039	0.343675	0.249138	1.23542	0.296351	0.0418328	0.76644	0.094525	0.431276	0.321131	0.26813
ATP6V1B2 ENSG00000147416	10.8344	23.5473	23.1165	2.03188	7.67464	13.3754	10.5071	4.68874	0.946579	15.2818
ATP6V1C1 ENSG00000155097	0.13229	6.51793	3.98197	2.16225	4.92155	3.9998	4.90941	2.23594	0.394674	3.43392
ATP6V1C2 ENSG00000143882	0.736007	18.7744	7.83334	7.97114	0.642602	15.4464	2.71968	21.4551	3.53052	1.23691
ATP6V1D ENSG00000100554	1.40276	13.3747	2.43074	11.4434	8.25831	1.6897	1.42851	0.523114	3.69461	33.0495
ATP6V1E1 ENSG00000131100	170.887	26.207	56.3328	0.0185926	45.3831	46.2522	40.0667	0.777596	4.16717	22.1835
ATP6V1E2 ENSG00000250565	15.3385	1.71681	14.0262	0.371046	4.85332	2.37914	0.308092	0.41334	0.233771	0.571622
ATP6V1F ENSG00000128524	56.2119	25.3899	3.52925	35.7447	16.2103	0.652701	3.59554	32.4959	4.18737	0.504833
ATP6V1G1 ENSG00000136888	4.25871	49.2654	1.03063	5.08591	20.2231	64.9814	0.72682	26.1454	12.0438	10.4882
ATP6V1G2 ENSG00000213760	0.262097	0.227489	0.263224	0.150335	0.0524403	0.0238059	0.0480006	0.0844568	0.0189768	0.0237185
ATP6V1H ENSG00000047249	3.75222	1.16275	6.72515	0.76834	21.9359	2.26976	29.2322	7.78326	0.730599	21.0557
ATP7A ENSG00000165240	0.0555777	1.05967	0.205768	1.67458	1.04391	7.11418	1.81372	4.32256	0.821524	0.829694
ATP7B ENSG00000123191	0.26849	0.270503	0.151956	1.15887	2.03868	24.1687	0.383184	0.267782	0.371351	0.0741562
ATP8A1 ENSG00000124406	5.2637	0.206983	0.326191	0.157404	14.0219	1.96481	0.0834075	3.44002	1.59254	0.0104878
ATP8A2 ENSG00000132932	0.0877645	6.25873	0.472101	0.0416642	0.157329	1.40476	1.84103	1.87392	0.501407	0.065654
ATP8B1 ENSG00000081923	0.506021	1.85308	0.153587	17.1956	8.0649	32.1509	7.80476	0.0342417	17.4344	0.00776611
ATP8B2 ENSG00000143515	2.87915	32.7349	4.84467	1.22629	5.23363	22.0791	3.76115	12.3919	15.3019	2.22882
ATP8B3 ENSG00000130270	1.93064	0.0478479	1.23921	0.206499	0.0689439	2.66962	0.425214	1.57519	0.0847048	1.72432
ATP8B4 ENSG00000104043	3.46771	4.54479	0.0419345	0.827148	5.95178	0.244147	1.13833	0.511498	2.0076	0.437609
ATP9A ENSG00000054793	0.483282	15.1197	1.81015	5.51484	6.79391	13.5006	5.71582	0.182478	0.0668593	13.4988
ATP9B ENSG00000166377	3.87559	1.89501	4.36681	25.595	2.38972	1.04681	10.1468	3.54288	0.478338	2.97087
ATPIF1 ENSG00000130770	5.62999	43.573	39.7261	3.60156	51.4851	30.3463	23.1519	37.8335	27.9792	32.687
ATR ENSG00000175054	0.403008	0.129807	0.00412741	7.79237	2.72398	0.257962	0.77757	1.42527	0.533132	1.58713
ATRAID ENSG00000138085	85.0326	0.00471523	40.1893	3.00925	9.11615	0.897393	3.56435	0.409012	14.6125	30.5187
ATRIP ENSG00000164053	0.297496	0.00167859	0.0844747	0.113097	0.0231726	0.151615	0.0729667	0.144894	0.0165698	0.235618
ATRIP ENSG00000282827	0.055986	0.351528	0.424827	0.197997	0.0664053	0.0138627	0.120065	0.0257166	0.453245	0.00427872
ATRN ENSG00000088812	0.329125	2.22508	2.52618	3.14478	0.0136055	2.65835	1.29425	5.43564	1.39155	9.26948
ATRNL1 ENSG00000107518	0.713849	1.6876	1.66696	0.0303809	0.240937	5.51441	0.817788	2.95152	0.108403	1.14179
ATRX ENSG00000085224	2.53529	4.85534	59.3508	35.7097	96.6637	0.224942	1.11621	14.4715	0.028124	0.341572
ATXN1 ENSG00000124788	0.23612	3.9537	1.32732	28.5538	13.1673	0.665566	0.591595	6.30303	5.67515	2.44435
ATXN10 ENSG00000130638	0.261453	0.327958	0.0456885	83.3191	10.5711	7.63645	5.01267	0.772908	1.3365	3.08671
ATXN1L ENSG00000224470	0.15547	0.0861112	1.47908	0.922999	0.0136129	1.83604	0.111272	0.723626	1.03207	31.1776
ATXN2 ENSG00000204842	11.6175	5.31872	9.10338	10.299	14.432	48.6649	16.0299	27.2919	30.2956	27.3755
ATXN2L ENSG00000168488	3.45225	21.824	24.0559	22.7299	0.245937	31.3457	54.5171	0.624056	25.3446	25.4883
ATXN3 ENSG00000066427	12.2469	22.7804	0.566667	16.9208	0.0789097	41.1167	1.47017	1.11972	1.24792	10.1826
ATXN7 ENSG00000163635	0.0749925	0.229005	4.21754	0.00768033	1.9247	0.346207	5.92915	2.72875	1.66248	0.0323096
ATXN7L1 ENSG00000146776	2.15471	1.3322	2.42886	0.0226133	0.398504	7.28191	2.78007	0.612401	8.37679	4.02157
ATXN7L2 ENSG00000162650	1.19256	1.92414	0.148152	0.575042	0.152631	1.6358	2.03963	1.21028	0.00944368	2.76332
ATXN7L3 ENSG00000087152	35.0269	1.37644	0.00555172	3.60509	0.322853	12.0132	11.366	31.3814	16.1838	3.66258
ATXN7L3B ENSG00000253719	21.56	11.2147	18.4895	48.2372	8.46557	15.867	2.82699	10.25	19.8929	1.6521
AUH ENSG00000148090	0.0843988	9.29285	0.127122	4.02987	1.85609	5.89133	0.231853	0.260095	0.0309938	0.0953663
AUNIP ENSG00000127423	0.24026	0.355357	0.148906	5.99186e-05	0.00538139	0.0566912	0.174589	0.00788974	0.0699188	0.196742
AUP1 ENSG00000115307	70.291	130.04	4.57369	65.401	36.3642	113.752	58.9002	58.2664	8.53883	83.0658
AURKA ENSG00000087586	0.40233	0.465454	2.68946	1.30505	0.141057	1.34689	0.74309	0.464248	0.00819853	0.941415
AURKAIP1 ENSG00000175756	97.8268	75.6809	70.746	78.5125	15.69	7.99187	26.945	57.2684	71.2022	56.2462
AURKB ENSG00000178999	0.543483	0.155831	0.477142	0.785115	0.61453	0.606744	0.0377036	0.324752	0.998377	0.127888
AURKC ENSG00000105146	0.932731	0.027422	0.798223	0.203683	0.852381	3.83675	0.00385908	0.0478059	0.0962501	0.00984529
AUTS2 ENSG00000158321	0.691186	7.13021	7.88305	0.504333	0.980116	3.16096	4.08549	0.0111586	1.29193	20.474
AVEN ENSG00000169857	0.335221	9.47095	2.79682	0.270482	6.21873	0.350506	0.0288605	6.55945	0.807968	0.702072
AVIL ENSG00000135407	0.173552	0.200608	0.109488	1.09536	0.376974	0.00686221	1.38648	0.0243759	0.197349	0.525135
AVL9 ENSG00000105778	0.0477992	0.563568	1.50738	2.00085	16.2412	2.53563	7.64065	1.19317	0.931862	0.747381
AVPI1 ENSG00000119986	4.76366	1.34742	29.8523	0.0401564	1.33409	1.77442	3.56484	0.00773623	2.78345	30.3554
AVPR1A ENSG00000166148	0.792651	1.29412	0.812049	0.097454	0.10516	0.954163	0.221851	1.42111	0.370374	0.0894467
AVPR2 ENSG00000126895	0.696976	0.449002	0.0122019	0.462659	0.0890427	0.801132	0.317383	0.0090086	0.232332	0.0469909
AXDND1 ENSG00000162779	0.0172073	0.0228386	0.467188	0.00983827	0.301656	0.0203127	0.300554	0.127221	0.406238	0.497543
AXIN1 ENSG00000103126	5.28786	9.87616	29.184	14.9334	1.09157	23.1321	52.7616	0.446457	2.22306	28.5679
AXIN2 ENSG00000168646	2.04172	0.779476	1.37551	1.48691	7.49929	0.350119	3.80415	38.4006	35.2251	0.00121409
AXL ENSG00000167601	86.8195	14.5557	114.924	0.0108527	2.42877	1.89659	4.10854	8.18899	2.65538	38.4761
AZGP1 ENSG00000160862	659.899	2048.99	372.188	1251.55	215.083	2192.01	167.435	121.761	463.83	88.1107
AZI2 ENSG00000163512	3.63895	3.22556	0.552189	2.87382	9.23889	0.959239	0.111762	17.7182	4.65348	15.5249
AZIN1 ENSG00000155096	3.14401	5.20826	3.62734	41.7423	5.1008	3.76564	0.156314	1.08977	1.51431	0.735701
AZIN2 ENSG00000142920	1.55235	8.54722	0.219889	1.83515	11.2773	2.94338	0.0694061	1.97065	1.89856	1.11234
AZU1 ENSG00000172232	0.147639	0.0833859	0.050904	0.085991	0.102427	0.00671892	0.0162559	0.0525993	0.470931	0.0696168
B2M ENSG00000166710	13.1817	3.65785	0.346213	355.542	184.219	538.003	140.756	185.535	238.063	106.768
B3GALNT1 ENSG00000169255	0.347122	0.057187	0.143179	0.105235	3.10246	0.217741	0.127131	1.46287	0.000160876	0.215337
B3GALNT2 ENSG00000162885	0.481231	2.59079	0.515994	0.11595	0.728366	0.0783692	4.02157	0.284592	0.239063	0.428979
B3GALT1 ENSG00000172318	5.60444e-06	0.275312	0.157211	0.276122	0.0830331	0.219442	0.215626	0.00231291	0.014963	0.197632
B3GALT2 ENSG00000162630	0.575494	0.126002	0.593534	0.34512	0.0913752	1.33534	0.0746247	0.146343	2.22818	0.267579
B3GALT4 ENSG00000235863	0.967107	6.53715	9.03794	0.248481	0.857438	2.40517	7.25392	0.370937	0.442879	2.6631
B3GALT5 ENSG00000183778	0.804158	0.222857	0.184692	0.339495	0.0781003	0.084789	0.124978	0.697579	0.197733	0.141246
B3GALT6 ENSG00000176022	2.78148	12.0032	31.5801	27.491	0.708141	9.43291	1.50772	0.514027	0.926765	2.63117
B3GAT1 ENSG00000109956	0.209466	45.44	9.11098	17.0484	8.3375	0.378552	11.9377	15.362	0.604649	1.84331
B3GAT2 ENSG00000112309	0.0158509	0.14514	2.63162	14.1558	0.0893924	0.078342	0.0343065	2.20703	0.355624	0.396868
B3GAT3 ENSG00000149541	21.4229	83.1331	28.3193	4.05954	33.4173	34.9693	2.43752	60.47	23.9215	37.0783
B3GLCT ENSG00000187676	9.39019	0.538815	2.12009	0.0760881	2.49736	0.0632491	0.149994	0.312404	0.496729	0.282342
B3GNT2 ENSG00000170340	0.317709	0.484032	0.0174318	1.02908	0.0096108	1.5732	0.0538394	0.779929	0.125867	0.321514
B3GNT3 ENSG00000179913	0.112537	0.100024	0.000970132	0.0735611	0.0145217	0.280693	0.0353989	0.792308	0.0152636	0.619592
B3GNT4 ENSG00000176383	0.00108007	0.0976249	1.36738	1.151	0.0889313	0.155071	0.0154073	1.76702	0.112677	0.523221
B3GNT5 ENSG00000176597	2.04105	1.30018	4.75022	0.763494	0.222653	0.0118452	0.185847	0.263295	1.06548	0.178945
B3GNT6 ENSG00000198488	0.0785854	0.159875	0.204542	0.168841	0.085421	0.0792697	0.121512	0.145941	0.656246	0.155007
B3GNT7 ENSG00000156966	0.110157	0.0649256	3.24985	0.0834485	0.538158	0.0597828	0.668572	0.131011	0.898408	0.247793
B3GNT8 ENSG00000177191	2.87959	0.525043	2.63339	0.912092	0.16475	0.357444	0.00357321	4.40794	7.91201	0.300168
B3GNT9 ENSG00000237172	9.73616	15.4374	13.0272	0.145262	1.90054	5.57608	1.26594	0.488105	9.2777	0.529983
B3GNTL1 ENSG00000175711	12.9304	6.62886	10.2421	3.63466	2.67097	1.56525	0.512351	2.85312	5.12313	0.893474
B4GALNT1 ENSG00000135454	6.4826	0.201665	16.0982	0.582204	0.223864	0.57723	0.652762	0.00622747	0.956024	0.168927
B4GALNT2 ENSG00000167080	0.806301	0.0543006	0.436002	0.419918	0.0442197	0.371642	0.428062	0.951299	0.0302652	0.296955
B4GALNT3 ENSG00000139044	2.21144	0.357046	0.413434	0.372623	0.861147	12.23	0.508588	5.95693	0.943721	0.48472
B4GALNT4 ENSG00000182272	1.92952	0.917204	0.576239	7.45012	5.26846	0.266166	1.00158	0.186265	2.50652	1.51778
B4GALT1 ENSG00000086062	15.6116	23.1331	15.089	42.3898	21.536	38.9148	0.0469995	16.223	0.138277	0.915426
B4GALT2 ENSG00000117411	1.01579	93.1089	70.7118	3.44919	2.2892	0.419782	11.4935	43.2624	1.65368	21.546
B4GALT3 ENSG00000158850	38.8056	34.6796	0.398876	1.4578	11.8487	5.5196	5.54895	19.5435	31.0268	0.954202
B4GALT4 ENSG00000121578	22.2164	1.27427	1.39895	0.714036	5.22726	2.8113	7.03691	1.07373	0.970814	0.000435141
B4GALT5 ENSG00000158470	18.8424	0.4481	5.82151	19.3391	1.26786	0.016809	8.87255	50.8274	3.1884	0.793882
B4GALT6 ENSG00000118276	1.47583	0.0754832	1.76208	0.654817	0.156213	0.332426	0.113466	3.70974	5.4487	0.194849
B4GALT7 ENSG00000027847	30.8968	12.3788	34.529	1.07444	2.79452	63.451	0.298549	1.06855	1.47247	36.2662
B4GAT1 ENSG00000174684	84.7708	50.0713	0.286981	55.2805	0.341474	0.416968	23.3125	0.228468	0.31499	24.8394
B9D1 ENSG00000108641	23.1054	26.1169	1.80553	0.402103	1.20057	4.47528	0.137806	4.07275	15.9363	0.181239
B9D2 ENSG00000123810	0.0763927	0.0539225	37.7035	5.26638	0.160726	18.6063	11.3042	1.13709	2.18449	1.00025
BAALC ENSG00000164929	0.0848409	0.0741797	0.295825	0.2847	0.742966	0.0776915	0.0274546	0.0825159	0.0530067	0.218756
BAAT ENSG00000136881	0.629372	0.993456	0.0572378	0.353258	0.0685049	0.287248	0.0107813	1.8608	0.00722138	0.0618319
BABAM1 ENSG00000105393	1.31369	19.0397	102.882	0.270268	0.23333	18.6022	9.97582	10.8865	28.0557	4.5917
BACE1 ENSG00000186318	12.9639	6.43973	41.6672	4.47995	1.44329	10.4584	2.85556	0.444548	0.750763	0.189636
BACE2 ENSG00000182240	76.1655	19.6515	32.5013	70.0278	8.49717	71.467	11.5034	18.7005	29.0226	9.39617
BACH1 ENSG00000156273	0.417287	4.52777	2.03653	0.205645	2.70862	3.38691	4.41776	3.41082	5.36097	1.8092
BACH2 ENSG00000112182	0.0117589	0.154895	0.970627	0.0536367	0.0282061	0.0904738	0.0203799	4.77927	0.120238	1.15863
BAD ENSG00000002330	199.783	220.239	208.942	1.86765	4.50289	34.6678	24.0037	25.7586	154.542	3.37581
BAG1 ENSG00000107262	40.274	54.7569	188.374	77.0056	10.4512	29.9846	54.3357	0.820463	0.396121	3.82212
BAG2 ENSG00000112208	1.08132	0.856252	50.7965	7.72625	1.844	7.01853	0.126834	11.3026	6.66641	0.789587
BAG3 ENSG00000151929	0.849695	32.908	0.238212	1.76778	4.48747	6.61949	8.59701	12.7784	0.0624608	26.5653
BAG4 ENSG00000156735	0.125282	13.815	3.36351	0.463564	0.36037	1.67552	0.448665	0.472961	0.738365	1.3414
BAG5 ENSG00000166170	0.27293	0.259261	9.22492	0.710368	2.24925	2.81678	4.45231	6.00131	3.88887	0.611234
BAG6 ENSG00000204463	110.319	51.5826	64.0783	7.14695	33.1082	20.4243	3.75179	59.1726	76.3548	3.74627
BAHCC1 ENSG00000266074	3.51621	4.05946	15.6804	1.57567	1.56413	1.25438	0.989576	0.699446	10.2551	0.806981
BAHD1 ENSG00000140320	9.42584	4.53347	2.48384	16.3944	0.572862	0.555324	18.6363	3.36751	0.254073	12.241
BAIAP2 ENSG00000175866	14.6188	57.6709	16.6877	45.2933	3.44259	146.779	13.2547	50.6897	41.6	23.5334
BAIAP2L1 ENSG00000006453	2.42153	49.559	1.25896	84.0476	27.4344	66.0733	38.9272	41.2411	4.04586	2.22525
BAIAP2L2 ENSG00000128298	9.47603	2.26431	1.50276	1.26922	2.74851	15.9459	0.333474	0.172061	5.76949	0.146551
BAIAP3 ENSG00000007516	5.66571	18.6022	1.99921	4.02654	14.093	21.2771	16.4619	0.0485795	2.0194	3.30837
BAK1 ENSG00000030110	25.5916	18.0487	49.9048	0.603164	0.618273	10.8388	0.925311	13.3043	1.22799	14.2246
BAMBI ENSG00000095739	0.0545684	0.0742988	0.111898	1.14265	1.4274	0.927189	0.0116617	0.0968869	0.0874902	1.67562
BANF1 ENSG00000175334	0.841007	52.3575	45.8984	0.58374	23.1857	25.9274	2.72421	17.508	20.6128	1.88753
BANF2 ENSG00000125888	0.0190916	0.0243099	0.544547	0.193703	0.0872291	2.06628e-05	0.0983778	0.370526	0.392653	0.130579
BANK1 ENSG00000153064	0.466062	0.0456638	0.194254	3.7763	0.0659112	0.0173537	2.40997	0.0170691	1.54736	0.43337
BANP ENSG00000172530	19.6604	0.354357	2.98432	1.03477	1.7831	29.111	5.34682	0.0529341	4.66443	59.193
BAP1 ENSG00000163930	70.0013	13.6279	19.2855	2.50855	47.2779	26.9824	7.76217	49.4323	43.8788	14.5466
BARD1 ENSG00000138376	0.852087	0.103494	3.18628	0.210464	0.49983	0.551671	0.0539824	0.0193081	0.186925	0.0774769
BARX1 ENSG00000131668	0.558271	0.0854348	0.89407	0.523914	0.0077635	1.1321	0.0647991	0.178654	0.0360542	0.316484
BARX2 ENSG00000043039	0.522016	0.303485	0.125868	0.898391	0.0055894	3.1322	0.232688	0.0271294	0.0161916	0.325084
BASP1 ENSG00000176788	0.799166	17.5704	0.453221	0.579387	7.00367	1.37495	11.6997	7.61245	7.51107	2.9658
BATF ENSG00000156127	0.517273	0.221648	0.636741	0.0996211	0.435619	0.592596	0.0235245	0.361667	2.3459	0.177964
BATF2 ENSG00000168062	0.000601724	0.436141	8.73844	0.338022	0.364266	1.926	0.0660903	0.502148	0.720919	1.37657
BATF3 ENSG00000123685	0.285432	0.464049	20.4858	0.503525	0.0956947	0.247048	0.103486	0.16735	0.186979	0.251409
BAX ENSG00000087088	6.57658	0.211077	15.8773	5.82575	1.00075	2.7704	0.2794	30.1654	1.1752	12.3036
BAZ1A ENSG00000198604	3.43309	2.31267	1.36484	2.38131	2.25302	5.64119	2.29561	0.278388	0.289894	0.663701
BAZ1B ENSG00000009954	2.30366	15.5898	10.8892	11.3392	0.931054	15.1573	20.0019	2.03526	35.5919	9.21199
BAZ2A ENSG00000076108	4.43177	23.5196	0.77731	1.17507	11.702	28.9337	23.3755	3.30257	99.6871	12.8492
BAZ2B ENSG00000123636	1.61722	4.84483	16.5869	25.1636	0.266111	14.9292	1.84009	0.743088	0.444542	38.4182
BBC3 ENSG00000105327	0.199591	1.17807	2.15408	0.502337	0.25972	8.85587	0.415671	1.94452	0.339308	11.6528
BBIP1 ENSG00000214413	8.03204	0.483524	25.2488	0.333885	3.2728	1.1918	0.624597	0.157256	0.115929	0.092958
BBOF1 ENSG00000119636	0.0334817	0.273996	0.0296992	0.314817	0.0584269	0.222689	0.37761	4.43089	0.511847	1.50218
BBOX1 ENSG00000129151	0.0497468	0.204578	0.225192	0.741555	0.16451	0.180315	0.163564	2.62829e-05	0.0184437	0.173505
BBS1 ENSG00000174483	0.0945327	0.584896	0.0452943	0.0259026	1.4097	0.60203	0.139316	2.72808	0.0200912	0.695342
BBS10 ENSG00000179941	0.00184764	0.224804	0.670217	0.0942723	1.3289	2.4838	0.098112	0.203876	2.17768	0.21927
BBS12 ENSG00000181004	0.0221799	0.605335	0.467916	0.100704	0.0553545	0.40207	0.842594	2.05432	0.234136	0.675272
BBS2 ENSG00000125124	19.7082	6.90242	1.28001	1.3292	11.6352	3.42244	1.03388	0.0126848	0.411799	13.9378
BBS4 ENSG00000140463	47.0693	12.2243	0.332865	3.90179	4.0745	25.8839	4.38088	0.0544947	0.501682	0.0363393
BBS5 ENSG00000163093	0.760899	1.68872	2.18668	0.990037	0.783044	0.0065846	3.5994	0.906483	0.133935	5.22885
BBS7 ENSG00000138686	0.847862	2.451	0.16631	1.1848	0.50279	1.11655	12.5443	0.184881	1.40959	0.0211695
BBS9 ENSG00000122507	0.191704	0.202269	0.000218538	0.202056	2.00243	0.922626	0.176068	0.00197552	0.15282	0.710953
BBX ENSG00000114439	8.51702	0.123152	49.5655	5.05064	11.8316	40.0876	6.60849	0.561857	0.772547	0.0406213
BCAM ENSG00000187244	31.9535	116.88	2.72621	163.879	89.2327	302.051	127.646	38.6671	3.97464	2.59928
BCAN ENSG00000132692	0.0124586	0.0820766	0.268084	0.345269	0.355766	0.000193311	0.0911545	0.273963	0.154393	0.551728
BCAP29 ENSG00000075790	2.98303	2.09061	8.94068	76.0195	0.751732	14.412	6.14339	12.7819	19.7575	21.4378
BCAP31 ENSG00000185825	281.205	123.012	311.017	132.725	30.5545	366.126	39.1523	196.293	39.0126	264.353
BCAR1 ENSG00000050820	2.26524	58.4972	9.37973	1.16509	14.6399	63.4019	74.6044	84.8627	1.92459	52.8274
BCAR3 ENSG00000137936	1.46394	0.893004	1.40845	1.49914	0.126172	1.85804	4.72451	1.71606	0.145493	0.0598017
BCAS1 ENSG00000064787	1.78061	5.41072	11.7495	43.4418	4.56226	18.0181	8.9997	5.2748	7.07731	0.080415
BCAS2 ENSG00000116752	0.293135	1.82151	2.91997	9.77481	2.15999	2.69965	0.391359	13.3351	2.79425	0.50419
BCAS3 ENSG00000141376	0.0809355	1.31072	3.10672	1.25789	2.29932	2.0965	6.27226	4.36394	56.1714	11.3923
BCAS4 ENSG00000124243	1.03413	0.324031	19.0419	1.9259	0.469861	5.6217	11.1359	0.0243459	5.45947	3.14411
BCAT1 ENSG00000060982	3.89605	0.162096	0.585988	0.0182756	0.00358727	0.45064	0.0337811	0.214406	0.17942	0.390872
BCAT2 ENSG00000105552	41.9992	109.786	57.4668	23.4058	29.0048	40.5007	24.4173	1.86458	13.136	20.4251
BCCIP ENSG00000107949	0.716	1.62485	5.53858	1.32423	5.11647	4.62275	4.90829	11.5134	10.0746	2.34664
BCDIN3D ENSG00000186666	0.586597	0.784326	1.62164	3.15341	1.43019	0.452766	2.2613	0.0314319	4.57379	0.259897
BCHE ENSG00000114200	0.788744	0.316339	14.5841	0.281893	0.120573	0.330476	4.0095	0.0171026	0.352944	0.252513
BCKDHA ENSG00000248098	2.45785	0.00644824	2.04648	4.37765	1.91681	0.0332029	0.519435	3.1309	0.27558	0.0849268
BCKDHB ENSG00000083123	0.755543	0.211826	8.34714	2.87272	1.59842	4.06726	0.877941	1.21381	1.74607	0.0260834
BCKDK ENSG00000103507	20.2351	5.21026	75.3087	4.49837	9.81544	7.10394	23.1116	86.6684	31.9933	0.920195
BCL10 ENSG00000142867	0.0322721	0.506479	1.44692	12.2372	2.5701	0.25261	1.20599	4.64299	1.72059	3.93351
BCL11A ENSG00000119866	1.03298	0.380118	0.173378	4.22045	2.8973	0.292803	2.95005	0.0193049	2.423	0.0573132
BCL11B ENSG00000127152	1.1177	0.46028	6.06282	0.67281	0.61828	0.485875	0.00125418	1.83347	0.416312	0.249017
BCL2 ENSG00000171791	3.28421	0.832518	11.0772	0.686598	0.187517	0.524825	0.032415	0.0536757	0.0167564	2.93152
BCL2A1 ENSG00000140379	0.247162	0.569767	0.917475	0.484529	0.26227	0.0641907	0.216452	2.95378	0.584637	0.458388
BCL2L1 ENSG00000171552	172.541	102.201	66.7932	201.39	68.1527	102.663	0.754586	18.4859	34.0966	50.808
BCL2L10 ENSG00000137875	0.127102	0.0190581	0.18343	0.366404	0.153493	0.0578612	0.0702468	0.0229795	0.157677	0.464074
BCL2L11 ENSG00000153094	0.687309	3.04158	0.192961	0.202507	3.78633	1.2502	0.847924	1.00662	2.75181	5.51767
BCL2L12 ENSG00000126453	2.78299	6.83279	3.99576	9.82935	0.70082	0.172625	4.16766	17.6786	11.5599	17.557
BCL2L13 ENSG00000099968	19.1648	1.42114	0.683758	3.19672	14.371	0.374185	5.02964	0.190152	3.49663	0.294572
BCL2L14 ENSG00000121380	0.248497	0.0612587	0.020571	0.00308183	0.451553	0.574042	0.0714451	0.297287	0.00010297	1.69515
BCL2L15 ENSG00000188761	0.082767	0.0233345	1.78654	0.280641	0.118276	0.258599	0.194805	0.361769	0.022071	0.526585
BCL2L2 ENSG00000129473	0.549209	10.8101	0.402688	4.69005	4.06955	10.7585	13.6793	0.00721365	3.38987	12.7201
BCL2L2-PABPN1 ENSG00000258643	0.746705	0.247687	0.0451543	0.258394	0.0424215	0.102734	0.00615269	0.00469692	0.0354456	0.00249063
BCL3 ENSG00000069399	15.719	29.8487	1.07393	5.9886	10.9874	29.1603	8.97596	4.43988	25.6851	22.605
BCL6 ENSG00000113916	1.17533	2.892	71.3971	2.59375	31.6598	8.87562	8.38603	9.2799	1.89195	60.6463
BCL6B ENSG00000161940	0.415606	2.32902	0.788458	0.119462	2.62071	1.09364	0.331978	1.19942	1.29217	0.730227
BCL7A ENSG00000110987	0.226385	0.759136	0.1538	0.286668	0.394304	0.387069	4.29118	3.38868	2.23014	6.34143
BCL7B ENSG00000106635	0.353708	0.635771	0.0714538	1.73087	6.12495	3.92729	3.51824	0.780102	31.3644	1.78669
BCL7C ENSG00000099385	15.8015	65.3773	175.213	7.27343	30.4541	0.491806	0.356774	40.2228	10.4159	26.5257
BCL9 ENSG00000116128	0.0313036	0.14418	0.247766	0.488	3.21718	2.01743	0.734978	26.1962	10.8128	0.81032
BCL9L ENSG00000186174	5.41487	9.64738	4.74836	2.80768	10.3757	25.9099	3.8723	38.8242	19.9818	17.9221
BCLAF1 ENSG00000029363	1.44285	5.49997	1.46856	0.44445	7.68243	6.18147	23.7874	3.81746	3.92359	9.38614
BCO1 ENSG00000135697	0.541253	0.30997	2.43917	0.0495816	0.135498	0.196931	0.0776664	0.109196	0.0646802	0.0195973
BCO2 ENSG00000197580	0.448472	0.706973	0.228836	1.99055	0.0621238	0.0433883	0.238609	1.65485	0.295812	0.325132
BCOR ENSG00000183337	0.0896274	0.112446	0.974771	2.3509	0.495774	0.307636	1.62952	0.0231608	13.9435	0.293316
BCORL1 ENSG00000085185	2.8818	2.5309	25.5621	3.48261	0.053579	0.56992	0.16457	0.894927	0.251472	14.9111
BCR ENSG00000186716	35.0725	30.4791	2.97002	26.084	5.69538	2.26392	8.29835	18.6823	0.543937	19.2596
BCS1L ENSG00000074582	109.081	2.76619	10.2299	7.60958	11.6435	15.5115	0.947942	12.8557	65.1303	0.866594
BDH1 ENSG00000161267	60.9018	22.4366	0.72459	33.8734	10.6197	20.6901	15.314	3.69328	3.5444	0.0100203
BDH2 ENSG00000164039	0.452295	1.3947	24.3932	0.0804313	0.0163212	4.5829	3.10413	27.241	7.37246	16.3483
BDKRB1 ENSG00000100739	0.0200397	0.0430734	0.0194341	0.00123284	0.0545744	0.239876	0.22814	0.0800137	0.564723	0.00330733
BDKRB2 ENSG00000168398	6.41636	0.723016	0.144737	0.029848	0.0313715	0.0940915	0.0966799	0.321178	0.223227	6.01267
BDNF ENSG00000176697	1.88738	0.496973	1.7016	0.600647	1.6021	0.0234947	0.14761	0.300215	0.135275	0.0283128
BDP1 ENSG00000145734	0.247047	2.50304	40.1565	10.522	2.00946	2.41328e-06	1.83061	0.094943	2.23579	0.568687
BEAN1 ENSG00000166546	0.461265	2.15387	0.419586	0.846028	0.0107229	0.164927	0.198206	0.181365	0.470153	0.149535
BECN1 ENSG00000126581	1.02958	2.77832	7.26761	0.0563492	16.7925	12.1088	7.23793	18.3505	2.01165	0.119489
BEGAIN ENSG00000183092	71.5226	0.424532	10.1657	0.213643	1.02606	18.5974	0.0535593	7.89196	0.999232	0.363458
BEND2 ENSG00000177324	0.190128	0.65783	0.154886	1.51566	2.38657	0.00327804	0.00270875	0.00113417	0.027595	0.0384875
BEND3 ENSG00000178409	1.52485	0.609934	0.0882896	0.245243	0.34826	0.000495042	0.0797391	0.78783	0.529017	0.863584
BEND4 ENSG00000188848	0.136182	0.225104	0.460199	4.31249	2.23379	5.55151	0.369102	1.12277	0.972283	0.0673914
BEND5 ENSG00000162373	0.11603	0.0803755	0.571403	0.871239	1.56259	0.0642119	1.48161	0.124896	0.358243	13.915
BEND6 ENSG00000151917	0.492521	0.763471	0.502991	0.151578	0.295442	10.4793	0.0498456	0.606184	0.328235	0.0199683
BEND7 ENSG00000165626	1.52191	0.119979	33.2065	0.036656	0.049693	0.154492	0.314433	0.165419	3.35368	3.46981
BEST1 ENSG00000167995	2.24787	41.6098	76.0283	29.3266	0.927168	6.53242	0.351999	150.712	74.3807	11.2062
BEST2 ENSG00000039987	0.00256909	0.00836692	0.00861493	0.069599	0.149337	0.0828389	0.166949	0.664323	0.188041	0.344378
BEST3 ENSG00000127325	3.2852	6.14174	0.549216	0.430505	0.103709	0.133334	2.61008	0.633617	0.00705138	0.139565
BEST4 ENSG00000142959	0.0036828	1.1842	0.223897	0.187773	0.00203305	0.002999	0.082186	0.225738	0.177389	0.121304
BET1 ENSG00000105829	3.67059	13.2241	3.63243	1.15085	9.42774	5.92653	0.015591	10.1287	2.29089	2.55845
BET1L ENSG00000177951	26.2258	4.49769	8.7535	11.5002	11.9469	9.11077	0.881506	0.53623	4.12676	0.702774
BEX1 ENSG00000133169	0.623532	0.0184653	0.372169	0.271441	3.43457	0.375532	7.38651	0.346196	6.13659	0.0877245
BEX2 ENSG00000133134	6.01261	0.593649	5.19645	23.4434	28.6122	0.837617	0.982918	0.0163926	27.6852	0.843116
BEX3 ENSG00000166681	54.6784	28.7273	5.2083	18.3933	40.4091	31.7908	22.9618	1.79193	17.3662	57.4074
BEX4 ENSG00000102409	16.0722	31.0277	7.27456	21.029	4.4477	0.480435	1.09881	11.0213	0.953728	21.0091
BEX5 ENSG00000184515	0.371898	0.0733341	1.24694	6.91585	1.60665	1.20672	0.892075	0.90192	0.296018	0.0238303
BFAR ENSG00000103429	27.1978	0.368917	1.83385	9.9464	1.36718	0.612971	5.17602	8.65431	13.3775	0.145823
BFSP1 ENSG00000125864	0.631503	0.00303531	10.167	0.0147238	0.0496358	0.905915	0.0947614	0.770079	0.440303	0.224624
BGLAP ENSG00000242252	0.561761	0.737472	0.764166	0.365374	0.300193	0.645085	0.0619593	0.53482	0.142034	0.303173
BGN ENSG00000182492	63.0779	55.4387	177.101	0.951651	4.38083	40.4038	1.87025	223.885	13.574	116.762
BHLHB9 ENSG00000198908	0.0855953	0.0218455	0.473106	0.0809405	0.280888	1.27302	0.0518926	0.139861	0.399315	0.249608
BHLHE22 ENSG00000180828	0.261287	0.563227	0.0666576	0.614581	0.0203594	0.0515046	0.0612938	0.240791	0.200429	0.757917
BHLHE40 ENSG00000134107	1.71395	1.64155	6.32345	0.60348	4.1843	10.7336	1.13903	20.7981	14.5697	3.69197
BHLHE41 ENSG00000123095	1.8235	0.261225	1.28104	3.05615	0.343276	6.43419	2.92223	47.9851	1.14762	3.21575
BHMT ENSG00000145692	0.596844	0.0945561	3.19802	0.344343	0.00510733	0.14321	0.259916	0.0596502	0.254664	0.0360243
BHMT2 ENSG00000132840	0.00376309	0.369853	1.19872	0.837307	1.45322	0.07995	0.0789755	0.397377	0.733213	1.42842
BICC1 ENSG00000122870	0.282848	0.0282797	1.08064	0.541048	1.5642	4.29718	0.143552	0.58421	0.085435	2.28834
BICD1 ENSG00000151746	0.541279	0.499078	3.88177	2.22347	3.57781	11.2502	2.51458	2.87189	1.92791	0.0160347
BICD2 ENSG00000185963	4.56178	0.714391	29.7404	12.4916	0.0207081	0.378556	14.2278	1.19633	0.178374	13.9367
BICDL1 ENSG00000135127	4.39135	1.00127	1.10509	1.44769	3.18989	0.486208	1.2701	2.35175	1.31313	0.612139
BICDL2 ENSG00000162069	9.27252	53.1501	29.3108	2.84852	17.5116	43.9722	0.635517	7.83142	3.38048	0.0271134
BID ENSG00000015475	16.1829	0.537332	6.26897	0.771296	0.50418	0.422415	8.85036	0.97891	1.48079	0.222393
BIK ENSG00000100290	4.08669	55.4225	0.420282	23.1599	8.60483	32.2469	31.7381	23.192	35.0032	0.0303097
BIN1 ENSG00000136717	43.2573	49.3072	567.304	1.72639	49.3825	149.21	1.81477	75.7046	54.0873	4.50981
BIN2 ENSG00000110934	0.0788428	0.0605132	3.76851	0.103932	0.00505592	0.146772	0.0451411	2.13389	0.227538	1.12105
BIN3 ENSG00000147439	0.129821	31.0228	0.0810374	45.4732	0.554866	14.1154	1.22888	3.53428	26.2449	8.32338
BIRC2 ENSG00000110330	3.46817	1.28569	5.21766	7.31274	6.46935	5.99783	1.51654	25.7737	3.18616	3.26082
BIRC3 ENSG00000023445	0.158048	0.20617	1.25147	5.03176	0.272985	0.0501757	4.77589	11.7374	1.66023	12.1574
BIRC5 ENSG00000089685	5.01234	0.434722	0.4662	0.0133909	0.0506507	0.0374969	0.206322	1.99621	0.455839	2.02888
BIRC6 ENSG00000115760	0.00288877	0.514516	0.287699	2.62742	0.0960452	1.836	9.26626	20.8141	2.41906	0.18983
BIRC7 ENSG00000101197	0.452706	0.0282981	0.222015	0.229918	0.119652	0.234942	0.153876	0.504724	0.0490652	0.107871
BIVM ENSG00000134897	0.977288	3.17257	4.30934	1.03033	0.0360594	0.895625	2.95396	1.94305	0.0361566	0.727884
BLCAP ENSG00000166619	84.0707	15.9723	7.50504	112.427	15.3617	2.13385	20.8851	1.58683	41.8495	29.1007
BLK ENSG00000136573	0.510592	2.52371	10.7701	1.609	0.270057	0.197752	0.537079	1.88098	0.51646	0.013215
BLM ENSG00000197299	0.0341651	0.367822	0.173298	0.333762	1.10371	0.000341005	0.220633	0.00359868	0.622553	0.0147556
BLMH ENSG00000108578	41.5516	1.05878	0.0692674	0.402954	0.255547	0.280943	4.61278	0.120073	3.80082	0.71131
BLNK ENSG00000095585	0.013519	10.5139	0.312704	4.90343	0.380494	0.106432	0.420944	11.3334	0.0133838	0.249998
BLOC1S1 ENSG00000135441	127.48	51.241	171.949	3.27085	51.1506	66.8885	19.5629	97.0664	3.08098	33.3889
BLOC1S2 ENSG00000196072	3.40305	1.6974	0.980699	0.00845888	1.09717	0.129195	0.587026	4.07525	0.131099	0.120605
BLOC1S3 ENSG00000189114	2.56679	1.34134	0.123607	0.540283	0.0519246	1.6807	0.552078	2.89432	0.00965362	1.91938
BLOC1S4 ENSG00000186222	0.896244	3.47599	2.56193	7.58558	5.61197	6.94554	0.583351	0.140517	11.4026	1.53865
BLOC1S5 ENSG00000188428	3.52014	0.701829	0.503296	0.248611	0.0410167	6.86376	7.28807	5.70835	0.0996896	1.15508
BLOC1S6 ENSG00000104164	1.41614	4.4874	5.85153	1.43754	7.17664	18.9751	12.429	12.1307	13.4226	2.63346
BLVRA ENSG00000106605	57.6964	0.98454	0.552578	0.449458	5.77152	0.488302	6.9986	2.17874	12.9833	12.6631
BLVRB ENSG00000090013	110.948	37.6216	135.464	68.4715	36.2725	20.5278	1.65429	0.273526	8.52569	13.3899
BLZF1 ENSG00000117475	2.20788	0.0434828	8.34506	1.1155	0.193939	2.17817	1.83171	13.451	0.00894329	0.856576
BMF ENSG00000104081	0.370875	0.459316	0.123021	3.10205	3.62784	12.3497	1.90286	0.600457	57.8238	23.8365
BMI1 ENSG00000168283	0.169837	1.07704	0.0736457	2.70528	8.28175	1.2354	0.519469	12.8105	15.1246	0.107528
BMP1 ENSG00000168487	20.9596	0.678411	18.453	17.9191	0.265804	19.7417	15.616	2.70643	21.171	4.59414
BMP2 ENSG00000125845	0.149426	0.171079	0.0799705	0.497387	0.316475	0.264237	0.386231	0.347042	3.25992	0.14894
BMP2K ENSG00000138756	0.00702899	0.0879385	0.659998	0.136832	0.00135387	0.965484	1.63393	7.16263	2.9955	1.31447
BMP4 ENSG00000125378	5.70995	3.0517	1.68049	1.97715	8.09579	0.00618862	0.0227854	11.9744	1.2538	17.0323
BMP5 ENSG00000112175	12.137	6.41807	1.33299	0.356416	1.52502	1.78926	0.169917	1.25189	0.283902	5.18924
BMP6 ENSG00000153162	0.365771	0.207894	0.233693	0.411343	0.0115258	0.299912	0.0136141	0.54602	0.378676	0.297104
BMP7 ENSG00000101144	0.0396506	22.0125	2.08133	0.718837	16.7183	0.427648	14.3734	0.0556833	0.773041	9.25375
BMP8A ENSG00000183682	0.576364	0.0963919	0.238238	0.46711	0.609968	0.487841	0.0218143	0.382891	0.470284	0.0621844
BMP8B ENSG00000116985	0.265947	0.0811508	0.0766627	0.088382	0.309571	0.279646	0.137617	0.130808	0.0922916	1.09161
BMPER ENSG00000164619	0.764751	0.129683	2.21084	2.30212	0.194263	3.55755	0.147208	0.12337	6.14126	0.284951
BMPR1A ENSG00000107779	6.85843	6.94518	0.142468	0.136866	1.0144	3.53662	1.97395	0.0730317	9.34913	17.5134
BMPR1B ENSG00000138696	1.84742	2.24711	5.4187	0.510978	2.3262	2.6882	6.81046	10.3247	8.57663	0.510672
BMPR2 ENSG00000204217	1.95041	1.02855	1.99168	14.2752	7.41497	2.29404	1.80045	0.436578	3.66929	0.165783
BMS1 ENSG00000165733	26.1413	1.69481	7.30279	0.0276881	8.59811	3.85439	2.30511	3.5447	0.428716	20.8483
BMT2 ENSG00000164603	0.887239	0.17062	1.31827	1.76684	0.236657	7.0113	0.191722	0.0644464	2.12145	1.03559
BMX ENSG00000102010	0.000560827	0.0234835	0.0552526	0.0146459	0.0278132	0.0993424	0.0600219	0.0121387	0.197551	0.260783
BNC2 ENSG00000173068	5.50602	0.601499	1.425	3.39865	3.32882	0.75323	22.4506	0.207854	1.88828	8.504
BNIP1 ENSG00000113734	0.274918	8.68519	0.16899	0.29355	4.14704	0.719487	2.57368	0.677042	0.784969	5.73539
BNIP2 ENSG00000140299	0.723693	2.75495	16.623	35.7638	2.97754	17.8282	1.14902	0.509791	1.29024	1.59751
BNIP3 ENSG00000176171	14.3645	6.82423	20.9773	2.99211	34.4734	0.460555	0.00488797	4.41129	12.653	4.2875
BNIP3L ENSG00000104765	0.319458	4.81734	2.39715	53.7731	0.0514088	3.35591	5.19373	9.07695	0.487959	0.0253411
BNIPL ENSG00000163141	0.157405	2.24088	0.000294512	0.303016	0.368573	1.68553	0.59104	0.045917	0.123366	0.161212
BOC ENSG00000144857	40.9211	21.8855	76.2828	3.12931	2.3659	3.36891	0.0989045	0.665703	1.56734	24.2651
BOD1 ENSG00000145919	45.9138	0.193991	7.33239	2.3829	9.25028	7.9988	2.16787	0.0614698	14.9958	21.2039
BOD1L1 ENSG00000038219	0.616113	2.80173	5.48152	18.2279	5.10943	0.267525	2.03493	9.54685	1.11649	0.80721
BOD1L2 ENSG00000228075	0.193914	0.454652	0.100208	0.0273223	0.0964915	0.0237603	0.0432929	0.14836	0.785746	0.0028003
BOK ENSG00000176720	98.7479	22.9623	99.9282	0.097233	0.107198	2.89413	0.470295	92.4757	12.3124	0.386565
BOLA1 ENSG00000178096	19.5037	32.683	2.41472	3.51708	5.18365	15.0123	0.366558	0.914595	0.916171	19.5378
BOLA2B ENSG00000169627	42.2168	15.2175	28.9399	0.0983349	8.97871	14.455	8.45862	55.5404	8.22218	0.14635
BOLA3 ENSG00000163170	0.260381	0.367916	5.06316	25.1448	4.27461	3.58741	1.55602	1.13541	0.946181	1.05149
BOLL ENSG00000152430	0.0342965	0.072611	0.319161	0.00475882	0.0862079	0.00674265	0.00124958	0.100594	0.20043	0.303563
BOP1 ENSG00000261236	13.1995	4.50432	9.82901	11.6212	1.86246	20.1599	0.65519	22.2613	3.0001	1.83128
BORA ENSG00000136122	1.05374	0.21697	0.280379	0.437757	0.0254164	1.08279	0.803202	0.577322	0.000158029	2.42376
BORCS5 ENSG00000165714	1.17981	0.621179	0.657433	0.386635	0.201964	0.0925611	0.0236039	9.11063	0.429134	0.265117
BORCS6 ENSG00000196544	0.360795	1.4829	29.0007	0.00398043	1.34675	1.74636	0.806074	17.1233	27.3025	2.17081
BORCS7 ENSG00000166275	18.9313	37.6104	1.80205	1.5981	6.97116	8.74029	4.86334	0.0706199	34.8417	28.9902
BORCS8 ENSG00000254901	4.75104	33.5998	14.1114	9.72164	16.2495	9.21282	0.0327257	10.4798	17.0625	23.4272
BORCS8-MEF2B ENSG00000064489	2.11143	0.246566	0.0158012	1.39588	0.0866321	0.194064	0.120062	0.0508765	0.422881	0.309368
BPGM ENSG00000172331	0.11878	0.0787846	0.609593	0.291241	0.270436	2.70021	1.66583	28.2358	0.549664	1.36213
BPHL ENSG00000137274	9.74381	1.2766	2.28589	1.40304	0.594219	11.4546	4.85552	4.31847	0.668856	3.78175
BPI ENSG00000101425	0.315638	0.442897	0.502572	1.07067	0.178478	0.135921	0.634241	0.188309	0.430779	3.22399
BPIFB1 ENSG00000125999	0.118828	0.317636	0.026808	0.814114	0.299064	0.142902	0.156386	0.975805	0.206002	0.0895294
BPIFB2 ENSG00000078898	18.0831	0.277486	0.0935385	25.0047	0.136616	6.82312	4.34576	0.304714	0.528682	0.089806
BPNT1 ENSG00000162813	5.20815	0.282825	1.40744	1.1648	4.31262	9.68387	2.53305	0.197042	0.142778	0.342451
BPTF ENSG00000171634	3.51727	60.0991	14.0835	49.7297	1.99826	0.000720317	2.25031	3.09892	10.6524	8.85148
BRAF ENSG00000157764	0.643364	0.411109	0.183693	0.174072	6.23109	0.764327	5.82272	1.78734	1.88622	0.15663
BRAP ENSG00000089234	1.02295	6.82447	13.0108	14.6104	0.00338812	0.527825	0.00804903	4.95639	18.4467	0.425607
BRAT1 ENSG00000106009	0.670638	67.2859	99.2908	0.266021	11.1281	69.1999	20.2654	46.5562	0.240826	33.9178
BRCA1 ENSG00000012048	1.40453	0.598074	1.35732	2.212	4.32403	2.31352	0.0331597	0.207436	0.0147505	5.81079
BRCA2 ENSG00000139618	0.326473	0.552148	1.98372	0.00642335	4.7175e-07	1.4522e-05	0.0144556	0.23258	1.40797	3.58589
BRCC3 ENSG00000185515	5.53694	0.115641	0.388165	0.0209469	15.6717	0.950428	0.812809	1.88381	4.0677	5.93398
BRD1 ENSG00000100425	0.0796083	1.4302	0.425995	61.9769	0.167497	0.568064	5.0639	18.6234	1.32959	0.440374
BRD2 ENSG00000204256	75.5271	69.9548	11.3627	154.745	107.093	138.103	48.157	114.793	93.9604	54.5754
BRD3 ENSG00000169925	1.56181	28.7542	2.31691	86.0372	3.90081	11.2131	0.0859583	0.271178	1.91723	0.614644
BRD4 ENSG00000141867	19.7868	72.8205	183.935	14.5752	25.9531	2.41498	7.70739	12.0419	0.03324	23.1434
BRD7 ENSG00000166164	0.864269	2.08153	1.1775	17.1393	4.12112	10.4866	12.0753	35.5023	30.5025	18.5607
BRD8 ENSG00000112983	24.2144	37.4189	6.66746	75.5316	0.00361589	1.00626	0.851315	2.71799	2.27288	4.28021
BRD9 ENSG00000028310	3.70418	2.94566	18.1302	28.6126	25.8931	18.9925	1.48447	92.1057	1.09115	3.25788
BRDT ENSG00000137948	0.208345	0.482564	0.47048	0.197239	0.123187	0.446328	0.354185	0.10627	0.0562195	0.0646584
BRE ENSG00000158019	30.1708	12.9031	1.3662	3.81094	0.232522	0.00743396	13.7246	1.95498	27.0327	9.39427
BRF1 ENSG00000185024	46.1598	26.6145	16.9536	21.7557	13.215	54.9516	16.1331	24.5474	3.1129	0.998029
BRF2 ENSG00000104221	2.04546	4.03914	2.58067	9.35486	3.45705	2.20073	0.650164	13.7361	6.41918	2.2482
BRI3 ENSG00000164713	83.4377	134.194	205.049	46.5922	109.251	118.816	25.8632	40.8432	11.383	48.2633
BRI3BP ENSG00000184992	0.427108	0.0623703	10.231	2.16806	15.1016	1.16095	1.20111	0.132781	0.0349931	0.0897792
BRICD5 ENSG00000182685	0.208869	0.158465	0.359627	14.0425	0.899713	8.3064	0.445725	14.8689	0.628537	0.406297
BRINP1 ENSG00000078725	0.0253307	2.02197	0.393252	1.03473	0.581389	0.147233	0.408868	0.261538	0.180817	0.962773
BRINP3 ENSG00000162670	0.353611	0.0900681	0.292059	0.0272164	0.121441	0.00716462	0.0137866	0.00649292	0.583486	0.172173
BRIP1 ENSG00000136492	0.0757378	0.00338815	1.15033	0.00855292	0.135241	0.0409999	0.216746	0.0238595	0.00744361	0.060595
BRIX1 ENSG00000113460	2.44331e-05	2.51468	0.23814	0.0263865	1.27829	9.81509	0.0308276	0.062067	1.06597	0.379795
BRK1 ENSG00000254999	103.144	16.7318	79.501	35.2816	11.7143	2.68261	36.71	3.7569	15.4262	15.1311
BRMS1 ENSG00000174744	27.1752	15.2293	17.0332	2.46344	4.69691	4.59738	12.6905	1.58262	58.0497	11.4816
BRMS1L ENSG00000100916	0.252263	0.668175	0.21498	0.473437	0.0265568	0.328132	0.106116	0.224181	1.23119	0.402761
BROX ENSG00000162819	4.9021	0.0602394	3.7835	0.0931605	0.894092	8.80115	0.0061606	3.43982	8.92275	1.93668
BRPF1 ENSG00000156983	1.63146	0.930544	11.5289	2.20088	1.2932	0.79694	0.759934	9.36622	1.16174	0.97739
BRPF3 ENSG00000096070	8.85367	0.0952636	0.230658	9.17931	7.18115	3.02699	17.4726	0.586008	2.30701	1.60861
BRS3 ENSG00000102239	0.0898931	0.156631	0.289891	0.0929591	0.0653391	0.00199713	0.0983801	0.577959	0.00689109	0.0600578
BRSK1 ENSG00000160469	12.4839	4.08003	9.94835	0.0451443	0.879531	11.3974	0.0189499	6.93873	0.498975	3.79415
BRSK2 ENSG00000174672	0.782152	0.18883	0.647272	0.117301	7.23438	0.129688	1.48996	0.144295	1.08911	0.0782821
BRWD1 ENSG00000185658	0.368001	1.11427	24.2806	18.717	3.87155	9.60852	3.227	3.91826	24.1709	6.79976
BRWD3 ENSG00000165288	4.63657	0.645008	0.246574	24.2572	0.194065	1.02231	0.0379695	1.67104	0.463919	0.0468008
BSCL2 ENSG00000168000	0.779111	0.792267	0.266783	3.31763	0.437022	0.397827	0.683511	0.0540332	1.56935	0.450937
BSDC1 ENSG00000160058	3.38373	2.01096	63.0946	33.2383	5.3898	35.3792	11.0005	0.596355	7.44297	1.49807
BSG ENSG00000172270	109.022	266.887	210.097	92.822	58.1104	165.852	31.898	175.968	35.4306	49.4539
BSN ENSG00000164061	0.447879	0.0275433	0.620883	0.243496	0.310273	0.0390448	0.131824	0.0513412	0.342605	0.638497
BSPRY ENSG00000119411	12.0145	4.10596	0.0130615	22.6739	8.21494	1.57006	2.29179	3.56384	0.351827	1.98209
BST1 ENSG00000109743	0.213945	0.535694	0.0755937	0.37316	0.0250708	2.0619	1.79489	0.0728256	4.97178	0.0582317
BST2 ENSG00000130303	3.03174	0.885506	299.748	0.863938	0.268152	0.356982	1.71312	156.426	2.82075	35.442
BTAF1 ENSG00000095564	0.0673513	7.97044	0.767645	0.345972	0.0705792	0.396508	5.58862	1.08837	0.480041	1.73353
BTBD1 ENSG00000064726	3.64818	0.498224	2.59048	11.9263	1.44354	6.16288	7.61986	49.3624	17.8967	0.0409979
BTBD10 ENSG00000148925	0.287578	0.700644	0.983939	2.85909	1.61748	4.20873	0.347413	0.291412	0.544271	0.348158
BTBD11 ENSG00000151136	0.686741	0.61912	0.517802	9.12692	2.12254	1.77683	0.220572	0.00792378	7.53785	0.462221
BTBD16 ENSG00000138152	0.0518392	0.119694	0.416193	3.59927	0.286793	0.105431	0.0417091	1.23148	0.353605	0.341455
BTBD18 ENSG00000233436	0.029103	0.000555673	0.89306	0.532934	0.128388	0.292288	0.0139796	0.113331	0.62887	1.02785
BTBD19 ENSG00000222009	0.380963	0.00777356	0.00576802	0.0274497	0.0493471	0.357361	0.0167727	0.15456	0.0262227	0.265525
BTBD2 ENSG00000133243	78.2266	88.3994	67.8248	23.422	4.83851	76.8713	88.3684	76.2207	6.26925	10.3611
BTBD3 ENSG00000132640	0.900584	1.33881	13.3778	0.749076	1.29639	0.168719	0.635082	123.22	0.276918	4.68274
BTBD6 ENSG00000184887	11.0041	48.0768	67.3346	30.5686	34.3612	10.2911	9.06155	2.18556	0.306323	0.0280859
BTBD7 ENSG00000011114	0.374438	14.8986	0.00137896	34.5103	0.146587	0.175181	0.213416	0.08014	0.418651	10.714
BTBD8 ENSG00000189195	0.00423439	0.495483	1.10711	0.985043	0.604121	0.249736	0.00934045	0.439881	1.284	2.37685
BTBD9 ENSG00000183826	4.13225	1.48371	5.66169	0.342371	0.893867	0.235941	6.59515	9.83061	0.730899	2.9691
BTC ENSG00000174808	0.65217	0.04003	0.0114179	0.11074	0.0945204	0.296176	0.040435	0.583946	0.967905	2.43287
BTD ENSG00000169814	4.3026	18.6644	33.8579	3.42294	6.84877	6.53027	26.6396	5.11388	14.4307	20.2103
BTF3 ENSG00000145741	2.18345	20.0881	40.3922	4.77906	12.5164	20.6059	21.7483	109.927	7.70014	29.1191
BTF3L4 ENSG00000134717	0.436925	1.49566	0.193947	1.88277	6.12752	15.4158	2.52054	0.404557	5.70366	0.237811
BTG1 ENSG00000133639	4.11639	7.99227	20.7889	35.8764	2.89298	3.40387	4.51728	135.981	2.18963	23.3597
BTG2 ENSG00000159388	0.117732	0.0066407	38.8738	0.407917	1.56542	2.03913	0.216633	26.6064	132.557	20.2803
BTG3 ENSG00000154640	0.182054	0.0400438	1.43746	14.6631	3.99614	0.158886	0.266504	0.120521	0.0582386	0.0181157
BTG4 ENSG00000137707	0.171031	0.0320468	0.106073	0.167053	0.0105971	0.0325171	0.0770147	0.0234207	0.227532	0.337294
BTK ENSG00000010671	0.0156292	0.671382	0.193832	2.69039	0.181252	0.181043	0.0405392	0.196003	0.25906	0.144959
BTLA ENSG00000186265	0.260119	0.137916	0.286833	0.201559	0.0279296	0.148413	0.00680204	0.0482687	0.320455	0.484966
BTN2A1 ENSG00000112763	14.262	1.30727	0.0620421	0.404679	1.4716	3.26857	0.554851	2.54314	0.429125	2.74817
BTN2A2 ENSG00000124508	0.303536	3.10946	1.87696	4.67652	0.315894	0.0321747	4.08887	0.390945	0.188617	0.457562
BTN3A1 ENSG00000026950	4.30843	0.626594	2.55271	1.73055	7.9684	8.37057	0.313181	0.822891	0.0689038	9.14619
BTN3A2 ENSG00000186470	9.15329	0.233051	2.50643	1.63773	0.139009	0.00614457	0.262095	0.274889	0.922711	1.76443
BTN3A3 ENSG00000111801	0.194232	1.26806	1.41132	6.40169	0.145832	0.0605562	0.909082	1.5576	0.585289	1.06171
BTNL8 ENSG00000113303	0.0489313	0.262345	0.261426	0.0075044	0.0769968	0.000729311	0.0155285	0.0232516	0.0237738	0.0151701
BTNL9 ENSG00000165810	0.320942	0.141164	5.03431	0.0643372	0.0853689	0.248738	0.0185274	0.985434	0.60911	0.00476204
BTRC ENSG00000166167	7.08783	1.7663	0.206046	1.32083	2.52413	8.64881	4.52085	0.0751658	6.48681	1.48054
BUB1 ENSG00000169679	0.171305	0.049052	0.00358767	1.47886	0.0903081	0.027599	0.15316	0.00263748	0.116555	0.000270951
BUB1B ENSG00000156970	0.0989036	0.21906	0.448332	0.28099	0.0557839	0.0673613	0.0185607	1.47151	0.133381	0.129357
BUB3 ENSG00000154473	2.05196	1.19333	0.386371	7.55343	0.513642	1.29189	0.119788	17.9018	0.180401	2.47484
BUD13 ENSG00000137656	0.0520165	12.8544	1.03678	2.56152	1.64847	0.837667	0.124332	0.807014	3.29802	0.927822
BUD31 ENSG00000106245	41.2228	78.6586	10.4144	78.7439	12.5411	16.6619	3.6729	6.17647	39.8659	57.3799
BVES ENSG00000112276	6.98635	1.12144	0.135497	0.326091	0.243926	0.27799	0.734116	0.587972	1.95324	0.229194
BYSL ENSG00000112578	21.2915	14.5271	0.0982902	0.11439	0.0179358	0.544139	0.233333	0.975521	0.6667	0.00104527
BZW1 ENSG00000082153	0.551984	1.55538	5.06663	3.29446	4.46127	10.745	0.147883	4.20066	15.6999	6.09412
BZW2 ENSG00000136261	0.115927	5.28605	0.192911	0.404042	2.74765	4.83316	1.14176	2.47286	1.03433	7.56049
C10orf10 ENSG00000165507	23.4543	0.347088	12.767	1.47691	0.0306738	12.1924	0.0618493	17.2464	6.14143	0.667879
C10orf107 ENSG00000183346	1.00965	0.965148	0.460541	0.178283	4.69484	0.73046	0.0438267	1.3703	1.98438	2.41474
C10orf11 ENSG00000148655	9.60872	6.2774	1.07766	0.25139	1.0938	11.9107	10.2325	36.3533	7.02687	1.30757
C10orf128 ENSG00000204161	0.381872	0.291221	1.40007	0.370543	0.179767	0.671948	0.04798	0.646349	0.733769	0.317882
C10orf2 ENSG00000107815	2.50829	2.53599	15.6275	0.16659	0.491795	3.06362	1.43007	2.14108	0.163194	0.483983
C10orf35 ENSG00000171224	0.246073	5.06295	6.7154	0.51405	0.14114	1.20236	0.875635	12.4579	8.42343	0.622994
C10orf53 ENSG00000178645	0.233163	0.488874	0.130382	0.00735916	0.00661648	0.382517	0.0246772	0.0290061	0.190046	0.23122
C10orf54 ENSG00000107738	24.1045	0.46226	98.5999	0.648252	1.85823	25.7205	2.87092	71.7323	0.235727	20.8277
C10orf55 ENSG00000222047	0.295482	0.373126	0.511363	0.926989	0.112616	0.0581144	0.295538	0.199775	0.0543534	0.143326
C10orf76 ENSG00000120029	52.1597	1.19517	0.489667	13.2546	2.9069	1.1056	36.7722	2.06441	0.109625	3.20159
C10orf88 ENSG00000119965	0.029629	0.0457981	0.360391	0.288415	0.262801	0.315601	2.68895	2.28504	2.90803	0.00147014
C10orf95 ENSG00000120055	0.204788	0.390131	1.43457	0.602923	0.0318145	3.67196	0.387646	0.186984	0.00807383	0.0991944
C10orf99 ENSG00000188373	0.0215429	0.0118296	0.0302763	0.119265	0.181922	0.488162	0.173355	0.00368317	0.375591	0.1498
C11orf1 ENSG00000137720	2.03315	0.215845	1.31002	9.8828	4.22531	0.798205	0.72552	16.2975	0.242915	1.54034
C11orf16 ENSG00000176029	0.668545	0.0667773	0.0198126	0.20886	0.961472	0.126996	0.196442	0.0255669	0.619119	0.0922176
C11orf21 ENSG00000110665	0.0575275	0.0175293	0.182629	0.0508055	0.0300667	0.403826	0.00564003	0.0164891	0.211146	4.05461
C11orf24 ENSG00000171067	2.68039	25.7459	32.4614	18.9482	8.79677	22.532	0.487154	52.7642	33.7343	0.945915
C11orf31 ENSG00000211450	10.6288	13.1999	22.4564	41.81	10.0704	28.5111	5.08773	45.2754	27.1212	16.766
C11orf40 ENSG00000171987	0.20436	0.0599493	0.0010264	0.187126	0.073308	0.00725662	0.0177864	0.00275572	0.0677846	0.0605844
C11orf45 ENSG00000174370	0.0438879	0.00737597	0.150182	0.470544	0.0198245	0.0836871	0.00525079	0.55864	1.96044e-05	0.861613
C11orf49 ENSG00000149179	32.2426	19.6678	11.0321	1.44672	21.0875	0.153896	0.154559	18.1744	17.7953	5.29421
C11orf52 ENSG00000149300	0.15323	0.232343	0.011941	0.223021	0.133142	0.934512	0.00924507	0.339385	0.0210968	0.000210195
C11orf54 ENSG00000182919	5.57226	3.06537	1.15357	15.2607	2.10222	0.172198	11.0301	0.493631	5.90618	4.17351
C11orf57 ENSG00000150776	14.9443	0.151497	0.419149	6.70178	0.156366	1.01124	1.08269	0.161953	0.494562	2.9167
C11orf58 ENSG00000110696	2.99528	10.9218	8.9406	14.2506	39.8474	26.7515	2.84165	15.2287	17.7919	11.7651
C11orf63 ENSG00000109944	0.174967	0.667348	2.62397	0.25902	0.00846199	0.635878	1.69247	0.0375825	1.56033	0.819447
C11orf65 ENSG00000166323	0.00958471	0.0405509	0.0878679	0.213601	0.058118	1.70855	0.138679	0.0290166	0.0555775	0.0267703
C11orf68 ENSG00000175573	23.6342	30.5788	37.5334	0.240064	0.230095	8.91175	15.4824	34.543	1.64463	6.59561
C11orf70 ENSG00000137691	0.149444	0.266988	0.949366	0.871462	0.121304	0.970625	0.230073	2.8837	9.4948e-06	0.15263
C11orf71 ENSG00000180425	1.41855	2.24688	0.500972	0.0249601	0.328801	0.0852082	0.143353	0.306419	7.4084	2.15609
C11orf74 ENSG00000166352	0.142078	0.23945	0.178989	0.216901	2.82797	0.34156	0.93554	0.327074	0.679235	0.306899
C11orf80 ENSG00000173715	1.40025	2.9992	0.132201	10.7039	0.222881	1.0569	1.47103	0.987945	0.910651	0.17888
C11orf84 ENSG00000168005	3.56764	0.15285	0.45278	0.0355556	0.210159	0.68114	0.125385	0.149265	4.92383	1.25435
C11orf87 ENSG00000185742	0.390345	0.0411673	0.320787	0.0546938	0.129354	0.161137	0.0326588	0.0283292	0.0300988	3.0256
C11orf88 ENSG00000183644	0.0366397	0.0707968	0.292112	0.139015	0.0597242	0.320404	0.138028	0.0126093	0.131188	0.104841
C11orf95 ENSG00000188070	53.8429	1.50715	1.22157	13.0567	10.6258	0.130976	0.445087	0.637803	0.442626	18.6084
C11orf96 ENSG00000187479	95.8339	2.34005	87.769	59.7372	0.269432	0.263706	39.5429	79.095	43.5793	78.4116
C11orf98 ENSG00000278615	0.202559	0.383948	0.240875	3.554	0.0235307	0.245222	0.136469	0.0660473	0.449927	0.778263
C12orf10 ENSG00000139637	23.4448	2.17587	10.4628	0.018138	6.04729	5.16883	0.488185	53.301	52.5778	3.27819
C12orf29 ENSG00000133641	0.2796	0.587139	6.25737	1.8338	0.362244	0.785958	0.848852	0.136648	0.763646	3.99899
C12orf4 ENSG00000047621	3.94595	1.03019	3.2869	8.20721	1.85461	0.00261243	2.42702	2.09473	0.111631	0.114729
C12orf40 ENSG00000180116	0.0125014	0.281353	0.116536	0.105992	0.0190199	0.507441	0.0353957	0.0346877	0.0479857	0.0792608
C12orf42 ENSG00000179088	0.104107	0.236758	0.0526979	0.0375791	0.050871	0.129067	9.93984e-06	0.0672794	0.0264184	0.0403193
C12orf43 ENSG00000157895	5.75633	0.442893	18.8152	51.0568	4.77887	12.715	0.501706	2.32923	27.1225	0.600193
C12orf45 ENSG00000151131	2.30971	15.0196	10.6982	0.118046	0.435458	2.53942	6.69607	2.91913	0.211357	0.246687
C12orf49 ENSG00000111412	2.01831	3.33538	3.48006	3.67919	0.115006	0.0011551	1.54102	0.0279799	0.355963	0.183471
C12orf50 ENSG00000165805	0.167776	0.252026	4.47317e-05	0.246314	0.38159	0.113563	0.238377	0.00140838	0.0642126	0.224345
C12orf54 ENSG00000177627	0.0539034	0.0925431	0.0418726	0.000124536	0.0196678	0.462581	0.280638	0.0586007	0.0888565	0.193834
C12orf56 ENSG00000185306	0.352238	3.75914	0.0437581	0.516998	0.228132	1.34377	1.09458	0.0164015	0.523863	1.56345
C12orf57 ENSG00000111678	133.857	96.1302	518.562	84.4883	22.7018	13.8981	149.311	278.188	112.759	48.3935
C12orf60 ENSG00000182993	0.430748	5.18588	1.31106	0.834247	1.48348	0.468143	0.0195108	4.22701	0.880254	1.10985
C12orf65 ENSG00000130921	10.6064	1.69885	6.74537	9.53818	0.672573	0.67542	4.90015	3.43919	1.50926	0.234033
C12orf66 ENSG00000174206	0.382647	0.00916773	0.343395	0.156553	0.129333	1.03271	1.29664	7.31237	0.166212	0.048808
C12orf71 ENSG00000214700	0.0874649	0.272258	0.00758014	0.0272452	0.215193	0.283132	0.466388	0.305732	0.392801	0.0935902
C12orf73 ENSG00000204954	0.34159	0.430746	1.24978	1.37195	1.78217	2.43631	2.3737	1.27153	1.04136	6.81795
C12orf75 ENSG00000235162	0.762744	1.67425	22.1516	3.58819	0.351928	1.12204	0.000164083	0.661488	0.391375	0.694235
C12orf76 ENSG00000174456	0.714999	3.56916	7.7181	1.03239	1.4038	0.308857	11.7549	0.907687	0.83094	13.0419
C14orf1 ENSG00000133935	69.1469	21.3605	23.5581	62.3011	30.2196	10.656	21.1823	26.99	20.8117	4.68713
C14orf105 ENSG00000100557	0.271406	0.344843	0.687031	0.219312	0.0347244	0.186819	0.239928	0.160595	0.174934	0.0580473
C14orf119 ENSG00000179933	2.12122	0.367928	0.246007	4.71284	0.580431	22.3712	0.59492	1.0448	3.3203	2.64278
C14orf132 ENSG00000227051	1.18658	2.32952	4.23624	0.812281	0.0630778	2.04213	0.156713	1.04645	0.253651	9.30918
C14orf142 ENSG00000170270	0.119505	3.66175	0.321868	3.7299	0.0590672	0.0146764	0.0798271	0.100994	1.11518	1.26523
C14orf159 ENSG00000133943	11.4149	0.779901	0.0896866	5.6971	0.501591	0.151113	5.28862	1.96102	1.78718	0.197182
C14orf166 ENSG00000087302	27.362	0.120395	4.69943	14.091	6.47253	3.48656	6.82698	0.0657374	14.5067	24.144
C14orf169 ENSG00000170468	0.31503	0.402267	1.66834	0.511302	1.29723	1.09636	0.225054	4.70603	0.199967	0.190267
C14orf180 ENSG00000184601	0.201469	0.17406	0.0758475	2.37131	0.0825536	0.198013	0.163122	0.114973	0.120419	0.0197209
C14orf2 ENSG00000156411	141.386	0.182073	1.62067	38.215	41.9815	26.5771	74.8899	21.2963	1.02931	58.1259
C14orf28 ENSG00000179476	0.0701919	0.0985823	2.47112	0.563853	0.201929	0.0106717	0.0016939	0.809806	0.173278	0.730032
C14orf37 ENSG00000139971	0.228618	1.55285	0.0257562	0.206834	0.0133681	1.80994	0.0289269	0.390704	0.362882	0.188339
C14orf39 ENSG00000179008	0.142832	0.107972	0.170458	0.0677176	0.0564544	0.981551	0.0788841	0.373052	0.439146	0.383045
C14orf79 ENSG00000140104	5.38221	7.50505	4.57508	0.875588	1.76494	4.58202	2.70652	1.27895	9.30759	15.1875
C14orf80 ENSG00000185347	3.01681	0.202039	1.44907	0.84109	0.186373	0.25802	0.136012	8.1719	0.438024	0.0347279
C14orf93 ENSG00000100802	0.94552	0.058947	0.404673	0.833724	3.51132	1.72358	5.46197	0.49139	0.132169	1.5462
C15orf39 ENSG00000167173	13.6514	1.8375	1.34593	0.695182	4.64879	0.366384	1.30884	6.714	9.53224	3.53372
C15orf40 ENSG00000169609	23.4572	1.23126	1.17701	3.20142	0.0369153	0.273089	19.1288	1.14629	32.544	0.597674
C15orf41 ENSG00000186073	0.278887	0.051238	1.53093	1.45525	0.24125	0.0761492	0.0183787	0.453258	0.119152	1.47269
C15orf48 ENSG00000166920	0.166112	0.143816	1.76135	0.384029	2.73696	31.355	0.580886	0.552241	2.16102	7.18139
C15orf52 ENSG00000188549	23.4238	3.38784	3.39502	2.22549	3.4757	0.59332	4.18768	0.220483	3.83076	8.48421
C15orf53 ENSG00000175779	0.971936	0.0798317	0.172881	0.21254	0.112748	0.0642683	0.00388976	0.0873248	0.0353283	0.236302
C15orf57 ENSG00000128891	16.1284	0.00460365	0.106273	0.504221	1.18874	1.17063	0.860289	14.4148	0.214262	0.291487
C15orf59 ENSG00000205363	5.37452	0.138303	12.5494	1.54059	0.859546	4.42322	0.146739	13.4282	8.98882	2.76966
C15orf61 ENSG00000189227	0.235827	1.06392	0.966209	3.86082	0.528543	1.15638	2.05596	22.5495	3.0984	1.9758
C15orf62 ENSG00000188277	0.186476	0.37265	0.0627058	0.0357797	0.00303348	0.000414281	0.219132	0.103655	0.0140162	0.208696
C15orf65 ENSG00000261652	3.03553	0.506271	0.416974	0.307002	0.311002	0.348691	0.112789	0.00279252	0.107532	0.442576
C16orf13 ENSG00000130731	35.5301	83.7701	103.523	98.4401	4.29069	45.8534	3.04211	11.1635	0.341654	6.91471
C16orf45 ENSG00000166780	2.78375	0.200985	36.0246	7.56075	0.31111	0.963916	1.14006	0.972523	0.0908455	9.45367
C16orf46 ENSG00000166455	0.125022	0.203027	0.0934506	0.495335	0.0590562	0.0127456	0.17435	0.75065	0.308103	0.0361958
C16orf52 ENSG00000185716	0.292478	2.46488	1.33455	20.4591	5.36168	0.445847	0.0842059	0.4234	2.07473	0.159942
C16orf54 ENSG00000185905	0.000354015	0.0205855	1.33864	0.0794285	0.100592	0.395063	0.0590433	3.13767	0.0474033	1.42565
C16orf58 ENSG00000140688	238.006	49.1678	0.575991	45.2665	24.0714	22.845	8.79182	0.0966133	1.24518	38.7186
C16orf59 ENSG00000162062	3.53315	6.53192	0.617285	1.18268	0.263682	2.77516	0.0317006	0.731024	0.376708	0.943355
C16orf62 ENSG00000103544	3.51397	12.7235	20.0331	6.23816	3.31397	0.436751	5.10055	0.89455	2.47997	10.7346
C16orf70 ENSG00000125149	14.7111	26.2146	0.654968	3.84786	12.3663	11.8346	11.9163	0.296754	7.70737	0.100069
C16orf71 ENSG00000166246	2.09826	0.00281816	0.00418077	0.502467	0.239126	2.29682	0.054626	0.481103	0.00105422	1.01886
C16orf72 ENSG00000182831	0.0363488	0.603957	0.711711	0.699213	0.251069	3.88622	0.144112	8.16927	4.97327	0.061116
C16orf74 ENSG00000154102	5.11371	0.393707	2.91922	0.235033	0.779803	0.712177	7.22259	0.681571	0.332693	13.6554
C16orf78 ENSG00000166152	0.0195557	0.574453	0.135214	0.0660803	0.0546002	0.014981	0.114779	0.110248	0.472985	0.0163189
C16orf86 ENSG00000159761	0.861908	0.0851195	1.22472	0.0993264	0.0907992	0.0719182	0.19771	0.930549	11.595	1.26374
C16orf87 ENSG00000155330	0.156901	0.520512	0.466181	0.203237	0.982119	4.44682	0.0852497	1.54881	0.253056	0.02296
C16orf89 ENSG00000153446	29.4599	0.0403956	8.65845	4.22212	2.26778	2.4459	0.0608608	11.8453	0.400201	1.88621
C16orf91 ENSG00000174109	2.825	2.22648	0.469733	0.962182	2.3971	4.05547	1.25643	5.87217	0.14618	18.774
C16orf95 ENSG00000260456	0.20496	0.136037	0.249561	0.0931372	0.0807822	0.123027	0.0100051	0.922842	0.078267	0.285704
C17orf107 ENSG00000205710	3.16494	2.1244	3.77703	0.269717	0.266875	0.188937	0.101265	1.94785	8.70908	5.32144
C17orf49 ENSG00000258315	0.616556	0.0753003	0.262579	0.0201026	0.145988	0.0813888	1.31052	7.07019e-06	1.18252	3.44153
C17orf50 ENSG00000270806	0.07125	0.0507134	0.14942	0.0787818	0.00709868	0.722205	0.238992	0.33018	0.0785698	0.163916
C17orf51 ENSG00000212719	0.316284	0.297987	3.08536	0.27004	0.189843	5.0289	1.4222	1.08985	4.56874	1.1745
C17orf53 ENSG00000125319	0.468223	0.0137443	0.171112	0.797126	0.770012	0.0100857	0.0655223	0.0946654	0.378443	0.00590354
C17orf58 ENSG00000186665	0.749683	0.396894	2.12453	12.9946	0.143942	0.92096	0.58869	0.275177	2.0281	0.200189
C17orf62 ENSG00000178927	24.1338	65.2238	16.9926	35.6694	3.0069	59.702	2.25032	36.454	0.273661	1.51172
C17orf64 ENSG00000141371	0.434555	0.100001	0.00605563	0.167677	0.0581344	0.295499	0.13116	0.0435275	0.00428727	0.0363158
C17orf67 ENSG00000214226	0.121825	1.30088	4.05732	2.52528	0.762337	0.471968	0.172905	0.0686954	0.41944	5.46799e-05
C17orf75 ENSG00000108666	0.732877	0.0474758	0.60714	6.3925	2.02355	1.21277	3.56726	1.19491	0.134616	0.539501
C17orf78 ENSG00000278505	0.0940781	0.797238	0.0505339	0.0140816	0.109211	0.0156428	0.0228455	0.00382234	0.00235526	0.000204785
C17orf80 ENSG00000141219	0.910482	0.928697	11.4198	16.6269	1.95135	5.24625	0.151278	1.38293	0.469983	4.57162
C17orf89 ENSG00000224877	140.768	22.3479	79.0646	64.6446	26.6905	18.4102	8.05306	0.714239	15.2357	0.51284
C17orf96 ENSG00000273604	3.43747	0.672075	0.366517	0.0231859	0.116077	0.215786	1.3192	0.0115177	0.2843	0.289626
C17orf97 ENSG00000187624	0.146177	1.82767	2.81657	2.18406	0.236981	0.468198	0.0544673	0.0123163	5.67626	0.801638
C17orf99 ENSG00000187997	0.202125	0.039199	0.266142	0.296375	0.00288685	0.0732813	0.0923264	0.0992112	0.097944	0.0748918
C18orf21 ENSG00000141428	0.195805	3.88361	0.308084	4.93793	2.35132	2.55324	1.54287	0.59764	3.15742	0.363899
C18orf25 ENSG00000152242	1.3376	1.79722	0.441878	0.625899	3.87889	8.72966	2.50941	14.2598	1.55162	1.81975
C18orf32 ENSG00000177576	0.0102092	12.3744	10.1355	0.929421	0.597061	11.9543	0.0556825	0.48937	4.90583	8.09408
C18orf54 ENSG00000166845	0.0150066	0.264579	0.461089	0.0951113	0.168963	0.185204	0.00631316	0.503801	0.00039758	0.0904839
C18orf63 ENSG00000206043	0.242748	0.311808	0.112531	0.101115	0.00623515	0.0474322	0.072607	0.197581	0.0670661	0.200328
C18orf8 ENSG00000141452	1.31445	5.79626	1.94557	4.78926	0.692164	7.47024	2.94437	2.75114	1.96566	4.87983
C19orf12 ENSG00000131943	49.6687	13.8123	8.19584	4.1523	0.764717	3.32899	39.0212	2.29683	8.64779	12.3493
C19orf18 ENSG00000177025	2.52493	1.34563	6.77829	3.78719	0.804121	7.69477	0.369011	1.90352	1.29769	1.15069
C19orf24 ENSG00000228300	2.68827	21.3975	42.2381	44.9346	10.7424	69.6466	2.26523	79.1355	2.36379	36.9096
C19orf25 ENSG00000119559	53.0741	135.068	5.34211	0.357543	11.6851	2.59971	1.6231	52.1133	36.2795	1.98259
C19orf33 ENSG00000167644	0.500421	0.746325	0.748791	12.7278	1.233	1.94677	0.0056848	0.513503	12.2681	3.53996
C19orf35 ENSG00000188305	0.0585936	0.00405786	1.26319	0.406699	0.0402797	1.90302	0.000283669	0.00239924	0.286352	0.105047
C19orf38 ENSG00000214212	0.314628	1.26414	9.46321	4.93478	0.0330461	1.94172	0.0555913	0.113193	1.63136	0.183439
C19orf43 ENSG00000123144	87.2052	18.1923	4.68409	70.9238	45.4004	51.1843	34.5435	82.0973	54.913	51.0594
C19orf44 ENSG00000105072	5.31711	7.65555	3.88452	0.513531	0.0940604	4.3254	0.0141044	2.71191	0.140087	14.7123
C19orf45 ENSG00000198723	3.80106	1.11037	0.949684	0.0665418	0.141639	0.00616765	0.0337635	0.577716	0.114049	0.241935
C19orf47 ENSG00000160392	9.89366	43.3696	0.118776	0.846789	0.191771	1.9852	0.00741779	8.99384	0.17503	0.657674
C19orf48 ENSG00000167747	52.8364	185.179	175.616	111.286	3.0932	37.7426	22.9047	29.5987	8.60216	14.9836
C19orf52 ENSG00000142444	1.14085	13.7882	10.0337	0.4334	6.86733	1.07007	1.05742	0.901353	1.21464	0.498267
C19orf53 ENSG00000104979	78.5122	29.9734	58.8491	99.2751	12.7343	31.4237	20.0709	11.9237	5.29324	180.45
C19orf54 ENSG00000188493	9.68458	12.0444	1.06237	2.14561	0.0925478	3.30489	1.82285	1.30238	1.15926	0.524559
C19orf57 ENSG00000132016	1.16413	0.214127	0.16235	0.596435	0.00079436	0.521604	1.1662	6.45602	1.81471	0.760732
C19orf60 ENSG00000006015	12.5929	8.2858	36.8617	29.947	1.78409	50.1112	11.1677	123.913	6.33518	21.0451
C19orf66 ENSG00000130813	6.5013	4.38623	15.9867	0.67843	0.0757056	15.848	2.16541	0.339229	0.535575	11.8427
C19orf68 ENSG00000185453	3.06375	1.35952	10.1111	1.98862	0.0421327	2.86908	0.299476	0.6116	2.93412	0.293202
C19orf70 ENSG00000174917	27.0846	127.099	270.545	17.189	15.5863	42.1619	4.25866	151.417	81.2701	8.85771
C19orf71 ENSG00000183397	0.0321044	0.00124415	0.271124	0.00999481	0.0233752	0.276841	0.025632	0.817787	0.0284563	0.267519
C19orf73 ENSG00000221916	0.313396	0.0602449	0.00257582	3.2184	0.189531	0.983047	0.250966	9.61787	5.09324	0.697243
C19orf81 ENSG00000235034	3.94754	13.3431	1.91816	15.0753	13.902	0.962497	2.41842	0.559001	0.477827	0.177731
C1D ENSG00000197223	0.196786	4.37771	0.00784804	2.3191	0.37784	0.367576	4.76426	11.7258	5.02304	0.263749
C1GALT1 ENSG00000106392	0.259785	0.44732	0.267103	9.43727	0.548382	0.627062	1.26997	8.74048	2.64913	1.60483
C1GALT1C1 ENSG00000171155	0.0815793	0.70481	1.31565	0.534613	9.08872	11.2802	1.31855	3.52811	0.0257531	0.702776
C1GALT1C1L ENSG00000223658	0.0227578	1.07943	2.07063	0.268878	0.204144	0.415411	0.00115822	0.384797	0.00865572	0.203712
C1QA ENSG00000173372	121.067	6.34497	241.253	6.01753	0.170577	33.6865	0.964168	231.754	1.25545	19.4065
C1QB ENSG00000173369	9.70082	0.34767	65.4903	9.77094	1.77541	26.6085	2.80048	217.02	3.95731	127.092
C1QBP ENSG00000108561	2.829	7.99166	3.27685	36.8652	9.68121	33.5693	11.6678	0.587507	7.73559	0.321973
C1QC ENSG00000159189	0.756864	1.17803	54.7563	3.27506	1.54032	19.4487	0.23488	25.431	5.81339	21.1014
C1QL1 ENSG00000131094	1.74261	0.368235	31.5188	2.06351	0.143092	3.99544	3.38804e-05	0.891196	1.05096	0.42662
C1QL3 ENSG00000165985	0.40352	0.110796	0.0377691	0.00226246	0.0108755	0.063863	0.496034	0.0480721	0.157039	2.14217
C1QTNF1 ENSG00000173918	62.5164	7.27123	87.439	0.76906	0.590536	0.317667	0.905111	17.2965	72.4905	1.40512
C1QTNF2 ENSG00000145861	6.60213	2.78193	7.99839	0.0437747	0.0538767	0.98775	2.12481	21.6593	5.00618	0.12787
C1QTNF3 ENSG00000082196	0.577904	0.905447	2.39997	0.233271	2.45035	1.16267	6.25006	1.04295	0.158001	0.224004
C1QTNF4 ENSG00000172247	0.68671	0.123986	7.85971	9.29306	0.258029	0.13237	0.35489	0.240617	0.920572	0.132222
C1QTNF5 ENSG00000223953	0.106389	0.615397	0.0966698	0.207323	0.0597359	0.0312309	0.0888281	0.264277	0.237764	0.0572357
C1QTNF6 ENSG00000133466	0.125817	0.604058	4.8779	4.05769	2.0302	0.494819	0.410032	4.73859	8.24502	0.044784
C1QTNF7 ENSG00000163145	0.445568	0.0789677	0.762642	0.0895849	0.00121922	1.96457	0.0929741	1.18605	0.222479	1.02528
C1QTNF9 ENSG00000240654	0.411017	0.0643136	0.247344	0.100352	0.0149228	0.240453	0.109822	0.00314985	0.0768876	0.00121846
C1QTNF9B ENSG00000205863	0.0174803	0.466633	0.074755	0.0441606	0.105827	0.411715	0.202849	0.440561	0.155414	0.663169
C1QTNF9B-AS1 ENSG00000281899	0.713589	1.47359	0.794126	4.43632	0.131665	12.3289	0.554348	2.15994	15.1234	0.00379623
C1R ENSG00000159403	6.1744	0.774474	1026.8	29.2058	0.671328	67.0377	24.4184	220.104	4.59352	332.229
C1RL ENSG00000139178	102.483	0.717594	3.44315	0.395627	3.24441	7.88391	10.727	0.160573	0.599147	6.80157
C1S ENSG00000182326	113.308	3.34773	56.3103	2.2966	6.89331	5.85945	11.3614	19.6759	0.00731553	29.069
C1orf101 ENSG00000179397	0.0256863	0.200901	0.000172	0.0101849	1.4705	0.125454	6.57208e-06	0.0186955	0.152859	0.0666783
C1orf105 ENSG00000180999	0.000693155	0.0462638	0.34994	0.364054	0.0137772	0.025105	0.00144415	6.90854e-06	0.0238319	0.218687
C1orf106 ENSG00000163362	1.3705	1.86716	0.172322	18.7902	1.13652	0.521067	0.519905	1.38132	0.563569	3.97839
C1orf109 ENSG00000116922	0.723571	0.848038	0.011114	0.0969227	0.108819	11.1775	0.494173	1.39241	20.2272	3.26849
C1orf112 ENSG00000000460	0.0356524	0.0175647	1.37877	1.57247	1.21121	0.0519285	0.583411	0.047733	2.1996	2.52526
C1orf115 ENSG00000162817	1.41409	18.7395	11.1348	0.363793	9.33423	19.181	12.5414	0.701067	0.829773	0.114406
C1orf116 ENSG00000182795	112.726	124.506	7.39388	115.484	19.073	36.6102	1.23781	1.78509	24.1074	27.5849
C1orf122 ENSG00000197982	76.4096	94.0711	74.6482	132.401	15.6228	32.2652	29.9056	6.68013	8.31133	43.8565
C1orf123 ENSG00000162384	67.7321	0.083138	2.39565	5.68684	11.6677	12.4717	19.3156	27.7977	0.661089	0.492386
C1orf127 ENSG00000175262	0.0107801	0.0179467	0.438416	0.0551202	0.00874277	0.0100389	0.115305	0.000230779	0.0174119	0.0140959
C1orf131 ENSG00000143633	2.57242	1.51051	0.790059	0.0114692	3.62068	1.4442	0.889984	1.07594	1.28662	6.50934
C1orf145 ENSG00000162913	0.159226	0.587516	5.82999	0.141753	0.0619102	0.00575937	0.275925	0.270738	0.00623817	1.23691
C1orf146 ENSG00000203910	0.296798	0.374597	0.136575	0.0327137	0.000923674	0.000705038	0.112044	0.00404474	0.0952691	0.0689783
C1orf158 ENSG00000157330	0.149036	0.0989539	0.086258	0.0367763	0.135169	0.00618276	0.922481	0.0202181	0.000147352	0.167725
C1orf159 ENSG00000131591	0.447054	0.680842	19.282	61.0379	3.50843	17.0884	2.81826	1.23923	0.891072	0.218677
C1orf162 ENSG00000143110	1.29202	0.00213482	1.26117	1.94023	1.59833	4.93615	0.854813	11.2287	0.225201	0.158067
C1orf167 ENSG00000215910	0.188471	0.12542	0.144737	0.312876	0.140079	11.1132	0.215476	0.00627818	0.111377	1.24742
C1orf168 ENSG00000187889	0.122246	3.88344	0.40169	0.37546	0.0847231	2.96368	0.315107	0.149605	1.06404	0.192658
C1orf174 ENSG00000198912	2.96293	1.53625	3.86722	0.0291307	2.76238	5.96107	2.74163	2.41184	2.56276	1.90864e-08
C1orf185 ENSG00000204006	0.172258	0.155309	0.116786	0.0425103	0.000101161	0.0201734	0.0141152	0.0402179	0.0267089	0.00958254
C1orf186 ENSG00000263961	0.0562932	0.216255	2.98961	0.0119823	0.0838686	0.437666	0.0927287	1.37667	2.69355	0.117013
C1orf194 ENSG00000179902	0.491835	0.000460316	0.360768	0.544684	0.0398007	2.53204	0.236855	1.69383e-07	0.921102	0.412136
C1orf198 ENSG00000119280	5.02081	9.12217	0.847645	10.3025	6.48089	16.3092	17.3442	35.7581	29.2985	0.692244
C1orf204 ENSG00000188004	4.57776	0.543849	0.478094	3.34392	0.000150683	1.02359	0.0957679	0.585593	0.202595	3.86062
C1orf21 ENSG00000116667	45.253	59.6182	0.401165	38.8299	31.5744	2.60514	20.0324	21.2328	8.5687	16.6022
C1orf210 ENSG00000253313	9.54743	15.0122	0.914257	0.808696	0.974847	7.27636	6.52395	0.417748	0.586227	39.1223
C1orf216 ENSG00000142686	1.31966	7.4537	31.6144	0.0523908	4.30136	1.83365	0.347001	2.01065	1.49579	0.012829
C1orf226 ENSG00000239887	0.348573	0.411714	0.0194915	0.621727	0.643759	0.710505	2.2777	0.175311	0.762079	0.0661452
C1orf228 ENSG00000198520	0.138534	0.261576	0.0784549	0.0511413	0.058294	0.139149	0.161027	3.37991	0.190982	0.684585
C1orf234 ENSG00000227868	0.817822	0.490686	0.232149	0.0330164	0.407275	0.345431	0.207936	0.139655	0.155486	0.167302
C1orf27 ENSG00000157181	1.50258	10.6408	0.124494	0.0926661	2.89811	14.7496	0.219892	0.0212253	0.189057	0.290109
C1orf35 ENSG00000143793	48.2534	16.032	0.00713404	19.4199	14.071	15.6222	22.5679	1.36785	0.181333	0.106799
C1orf43 ENSG00000143612	27.6516	3.08369	18.1126	9.01999	27.9553	2.45404	3.58348	19.2812	0.669879	7.95632
C1orf50 ENSG00000164008	0.703579	0.0358795	1.08455	0.294452	0.00442952	0.0836092	0.36505	0.506127	0.0525769	0.809231
C1orf52 ENSG00000162642	2.1609	7.19658	0.422812	8.78538	1.87527	10.4281	3.55376	0.613804	0.227292	1.22351
C1orf53 ENSG00000203724	3.06378	1.26522	0.250607	0.134258	0.00308979	2.33503	1.9124	1.67115	1.0732	0.0749506
C1orf54 ENSG00000118292	7.62726	0.0289876	3.56803	1.18281	0.0397536	1.6488	1.76937	0.878919	0.359044	7.68766
C1orf56 ENSG00000143443	2.82561	20.9447	33.4714	12.3849	5.48354	13.9711	9.19074	4.87897	0.364072	9.29398
C1orf64 ENSG00000183888	0.0345454	0.0483689	4.85966	0.631142	0.307829	0.488788	0.561239	0.00771948	0.0602466	0.000247696
C1orf74 ENSG00000162757	9.36909	0.789775	0.282644	1.14891	1.87853	0.794442	0.00956277	0.774501	14.5189	0.994078
C1orf87 ENSG00000162598	0.114966	0.139872	0.378742	0.678412	0.0126873	0.149142	0.0829051	0.0131003	0.0093832	0.0963411
C2 ENSG00000166278	1.51194	0.465609	0.148672	11.8786	3.93951	25.8599	0.289193	0.168008	0.720823	5.46114
C20orf144 ENSG00000149609	0.000193798	0.147789	0.16988	0.0547556	0.0973492	0.458726	0.0676517	0.0496475	0.425184	0.225936
C20orf194 ENSG00000088854	0.592234	4.54171	2.89251	3.83739	0.187373	19.2478	8.93089	0.308607	0.729488	0.351142
C20orf196 ENSG00000171984	7.50283	5.94055	0.00132409	0.964403	0.578352	3.27421	1.20801	0.941511	1.02014	1.12607
C20orf24 ENSG00000101084	0.190296	7.22569	3.47608	4.15836	3.28158	16.5859	2.52632	1.19574	0.355735	11.5634
C20orf27 ENSG00000101220	14.5393	3.5559	2.27751	0.00565105	0.526076	13.3339	8.54836	56.0843	0.465535	97.7232
C20orf96 ENSG00000196476	25.1978	0.689104	4.56717	1.15628	1.60362	2.60961	3.81374	6.36126	0.67297	0.937457
C21orf2 ENSG00000160226	6.39185	15.534	45.3418	37.322	0.389357	25.6817	1.02868	39.5202	1.21665	1.46562
C21orf33 ENSG00000160221	12.464	23.1226	17.3261	0.404992	8.65699	0.00474988	1.81414	4.46866	15.4466	0.847587
C21orf58 ENSG00000160298	1.47282	7.4281	0.141238	20.2779	1.13541	0.847615	0.443651	2.12116	0.0247541	2.65144
C21orf59 ENSG00000159079	4.6835	6.12701	8.44904	0.0409758	0.512779	2.83396	0.542354	1.04688	6.50115	1.51728
C21orf91 ENSG00000154642	0.247616	12.6094	0.256835	0.111842	3.57308	0.242189	0.33602	1.83342	3.04838	3.35988
C22orf15 ENSG00000169314	0.0130591	0.538094	1.14032	1.67251	0.0239797	0.116695	0.0271934	3.94446	0.0561052	0.0816309
C22orf23 ENSG00000128346	0.141152	0.0563003	0.162768	0.435573	0.0768442	0.0106446	0.00100371	0.0579747	0.0126921	0.104939
C22orf29 ENSG00000215012	14.9182	0.876776	4.32933	32.6657	1.90057	0.306063	14.7418	0.35694	5.09648	29.7945
C22orf31 ENSG00000100249	0.149478	0.131007	0.373034	1.61301	0.0760269	0.608852	0.0655536	0.360769	0.304983	0.0556319
C22orf39 ENSG00000242259	34.4737	63.2221	72.4259	21.4214	3.32091	64.5509	29.1525	0.151691	0.333882	78.602
C22orf42 ENSG00000205856	1.90161	0.156598	0.273215	0.437427	0.0564082	0.173694	0.166551	1.19472	0.200334	1.33837
C22orf46 ENSG00000184208	0.822995	4.12836e-06	0.231678	1.88921	0.563732	0.257853	2.61857	0.421131	0.545072	4.81042
C2CD2 ENSG00000157617	99.863	4.01312	3.38925	12.0179	5.25262	0.013898	10.216	0.122288	3.81029	30.7214
C2CD2L ENSG00000172375	0.298123	5.44013	1.50121	4.51112	1.93283	7.0408	5.02805	7.70861	0.214926	0.693479
C2CD3 ENSG00000168014	0.599184	3.99198	0.252097	0.940547	0.328943	0.648256	1.19634	1.42084	0.283059	4.47911
C2CD4A ENSG00000198535	0.0108744	0.678073	0.0355037	0.0919694	0.0159947	0.545827	0.298221	4.10326	0.708777	0.403385
C2CD4B ENSG00000205502	7.72917	0.421518	4.38403	0.507078	0.154952	0.100862	18.2695	1.74119	3.67916	0.0974256
C2CD4C ENSG00000183186	0.0805174	0.516293	5.49378	1.1331	0.0683109	0.00195985	0.0977671	1.01413	0.00651824	0.0672733
C2CD4D ENSG00000225556	0.0778165	0.0127317	0.756842	14.3	0.0831999	0.0187591	0.110135	0.0872409	0.243261	0.0159131
C2CD5 ENSG00000111731	0.00166623	0.815509	1.88622	2.02384	0.516691	0.117961	0.525573	0.832127	1.79771	0.473814
C2orf15 ENSG00000273045	0.107484	0.0108524	0.129136	0.231679	0.00744437	0.191398	0.234982	0.181263	2.96846	0.0914261
C2orf40 ENSG00000119147	14.3229	0.404058	80.0559	0.962028	0.206026	1.38596	6.60247e-05	0.938548	0.739469	4.46451
C2orf42 ENSG00000115998	0.00292532	0.170506	3.59224	1.07334	1.37	0.0439506	1.05436	3.89576	0.0517658	2.16525
C2orf47 ENSG00000162972	0.100376	0.574845	5.78291	1.08387	2.23111	1.13217	0.335895	0.95999	3.95311	1.1126e-05
C2orf49 ENSG00000135974	0.0649468	1.0361	2.46424	4.90124	5.35978	4.79553	1.27754	2.59763	3.62623	0.70854
C2orf50 ENSG00000150873	0.192941	0.744417	0.540896	1.06763	0.145955	0.0201991	0.0644104	0.594163	0.657407	0.190728
C2orf54 ENSG00000172478	0.189265	0.0852092	2.57967	0.506826	0.0751147	0.101726	3.17957	0.0633426	2.02079	0.0571455
C2orf68 ENSG00000168887	27.4518	15.8569	0.201263	31.7194	1.81599	61.9476	8.98591	62.0201	4.1358	0.665682
C2orf69 ENSG00000178074	0.528568	1.48023	0.342893	0.555841	0.341192	0.398931	0.304288	1.4842	0.989338	0.81947
C2orf70 ENSG00000173557	0.53995	0.09765	0.0170656	0.394228	0.0134693	0.097988	0.536484	0.411196	0.129814	0.077595
C2orf71 ENSG00000179270	0.769243	0.0116677	0.496962	0.303458	0.0353441	0.678374	0.0289518	0.0739298	0.565382	0.244363
C2orf72 ENSG00000204128	0.07015	12.2849	1.22065	21.9251	18.3515	15.7046	0.964786	0.675323	40.1877	7.05914
C2orf73 ENSG00000177994	3.76479	0.0576063	0.335008	0.480594	0.0222179	0.693582	0.313644	0.152513	0.413237	0.1891
C2orf74 ENSG00000237651	0.464746	0.0521901	0.330679	0.0337845	0.0683501	0.105048	0.628015	0.259461	0.0198012	0.740549
C2orf76 ENSG00000186132	0.0972115	0.311661	0.108251	0.219779	0.471058	0.456347	0.00595361	1.17268	0.513478	0.280342
C2orf80 ENSG00000188674	0.0191707	0.0702744	0.391851	0.0042267	0.0834503	0.19882	0.374401	0.0308981	0.0336815	0.224818
C2orf81 ENSG00000159239	0.783545	2.52737	0.545954	6.53344	0.267563	0.00582066	0.359456	13.4503	0.610623	0.0671798
C2orf82 ENSG00000182600	13.0081	0.0852763	0.802554	0.841176	0.760366	0.305494	0.275387	0.0752308	0.146142	0.287824
C2orf88 ENSG00000187699	0.00278403	3.75202	4.74381	0.0876766	0.374342	0.0343593	1.70543	1.6937	0.232809	0.00742166
C3 ENSG00000125730	309.053	1.94816	374.574	4.70616	0.0305445	41.4425	4.98999	185.271	80.0336	132.992
C3AR1 ENSG00000171860	1.18748	5.76973	24.0174	1.4603	0.0244099	2.04473	0.131989	0.570548	0.100205	0.113788
C3orf14 ENSG00000114405	0.231496	1.67969	0.142732	2.83465	0.0467822	2.9443	6.91093	0.487662	11.1831	0.729753
C3orf18 ENSG00000088543	25.3856	21.4195	27.6859	0.00443078	20.2127	0.821268	0.608881	4.04465	1.29171	3.07833
C3orf33 ENSG00000174928	4.55229	0.387947	0.707338	0.916291	0.205942	1.14815	0.805483	8.42938	1.07892	6.49485
C3orf36 ENSG00000221972	0.0979499	0.304023	0.076044	0.307687	0.238373	0.0224642	0.543437	0.153236	0.898635	6.32654e-05
C3orf38 ENSG00000179021	4.81924	0.163032	0.719096	3.3295	0.348934	1.43229	1.10962	0.332512	0.140865	0.0374596
C3orf49 ENSG00000163632	0.0563131	0.120486	0.0382909	0.10665	0.102155	0.0160461	0.0305236	0.426215	0.0729645	0.0018039
C3orf52 ENSG00000114529	0.279624	0.575926	0.473105	0.0326057	0.797684	0.616584	0.0144389	2.52639	0.0125622	0.114257
C3orf58 ENSG00000181744	1.67391	4.42458	1.75953	2.85185	0.0731197	1.01464	0.718559	0.0714038	1.28343	1.74008
C3orf62 ENSG00000188315	12.6258	19.896	2.08312	1.90618	14.7797	1.31785	14.2208	7.61937	9.02669	26.8939
C3orf67 ENSG00000163689	0.138035	0.439611	0.0920552	0.374923	0.017753	0.315622	1.5579	0.0443197	0.0135108	0.0477031
C3orf70 ENSG00000187068	0.435109	0.157383	9.55194	2.93969	0.64547	2.60379	1.5098	2.45843	0.877537	1.2931
C3orf80 ENSG00000180044	0.201076	0.200798	0.0311071	0.746015	0.0078267	0.095212	0.010029	0.334719	0.00367459	0.539161
C4A ENSG00000244731	0.254602	1.2423	44.8319	5.10746	0.553049	27.6943	0.105035	56.1967	0.44477	17.6167
C4B ENSG00000224389	13.9964	1.24301	462.69	12.1773	0.245805	90.1504	0.237591	296.924	58.5639	108.838
C4BPB ENSG00000123843	0.440088	0.0786061	0.00344376	0.130824	0.103576	0.0660405	0.094199	0.59727	0.300703	0.0538091
C4orf19 ENSG00000154274	0.406941	0.340358	0.205362	0.145632	0.0917598	2.20479	0.180349	0.123477	0.000201922	0.0677471
C4orf26 ENSG00000174792	0.353755	0.133068	0.201052	0.0126275	0.0034477	0.195763	0.0496796	0.123074	0.035878	0.292916
C4orf3 ENSG00000164096	111.301	11.9292	88.7585	48.6216	8.00486	0.0373042	14.3725	3.08441	0.508323	11.4908
C4orf32 ENSG00000174749	0.283136	0.738353	1.09786	2.46896	0.172078	3.63165	0.0138421	0.795035	4.44085	0.78415
C4orf33 ENSG00000151470	0.207381	0.00565714	0.578449	0.623865	0.941957	0.0130476	0.158457	0.153646	1.04686	0.519853
C4orf36 ENSG00000163633	9.47828	0.0368408	0.734742	0.18207	0.199216	0.332893	0.0305067	0.162225	0.909819	3.26723
C4orf46 ENSG00000205208	0.0499601	0.0232024	0.0926377	0.0775912	0.192761	0.588778	0.281864	1.13357	1.70595	0.39719
C4orf47 ENSG00000205129	0.166558	0.266328	0.00145902	0.371287	0.619767	0.264931	0.892279	0.00160069	0.0225944	0.0611549
C4orf48 ENSG00000243449	1.38681	22.421	42.6363	1.7793	0.103927	2.49263	4.61906	4.918	4.0749	3.26485
C5 ENSG00000106804	0.200374	0.172328	5.2526	0.589551	0.165337	1.27639	7.11682	0.605957	1.12671	0.321767
C5AR1 ENSG00000197405	0.945889	0.140944	3.25825	14.131	0.053383	0.235524	0.0102687	3.55647	9.97165	1.44814
C5AR2 ENSG00000134830	1.21289	0.0352884	0.525603	1.02517	0.0824921	0.00552787	0.0247747	0.222601	0.0538591	1.5152
C5orf15 ENSG00000113583	36.1933	24.0347	0.593281	69.9393	26.571	0.133149	12.0785	0.0839046	23.0217	15.0901
C5orf22 ENSG00000082213	0.636031	0.631871	1.25655	1.09974	1.35494	0.00638937	0.431626	0.298302	1.78313	0.025766
C5orf24 ENSG00000181904	6.96136	8.15581	1.2495	1.35967	19.6098	9.7093	1.65316	1.88878	0.98812	1.38603
C5orf30 ENSG00000181751	1.63442	0.226596	1.10553	0.248017	0.335695	0.00945984	1.33192	5.15617	1.2262	0.72753
C5orf34 ENSG00000172244	4.20446	0.354502	1.09606	0.206275	0.101264	0.685124	0.0723821	0.000836142	0.350862	0.185373
C5orf38 ENSG00000186493	18.4172	15.9978	21.6295	0.695288	11.1853	16.8897	9.71149	23.2802	1.77415	3.20567
C5orf42 ENSG00000197603	0.765802	0.0530949	8.99061	0.707148	2.85321	14.3598	0.911462	2.78809	13.9005	0.723946
C5orf45 ENSG00000161010	1.70663	1.24218	45.2825	0.509176	34.642	23.4089	1.37959	25.1513	21.2585	28.3591
C5orf46 ENSG00000178776	0.211848	0.118072	8.61573	1.19536	3.68088e-09	0.105547	0.356014	0.040389	0.0149826	0.282598
C5orf49 ENSG00000215217	1.94966	2.3533	0.522594	0.148688	0.567461	3.76295	0.268592	0.217198	3.06027	9.38276
C5orf51 ENSG00000205765	0.53869	0.707533	0.248755	4.09179	0.83331	7.06646	0.936924	1.16076	1.62146	0.0369481
C5orf56 ENSG00000197536	0.173332	0.563921	0.146484	0.645591	3.71484	0.231185	0.465633	0.257726	11.5736	11.316
C5orf58 ENSG00000234511	0.0655433	0.351333	0.596295	0.116336	0.0610943	0.00811146	0.102812	0.354039	0.00737812	0.147303
C5orf63 ENSG00000164241	0.103686	0.0481587	0.0110818	6.50943	7.44677	0.349513	0.0923916	0.840246	0.93636	5.95772
C6 ENSG00000039537	0.0189864	0.233691	0.0195576	0.583611	0.111199	0.00393719	0.0335905	0.340972	0.149086	0.186701
C6orf1 ENSG00000186577	30.199	34.8551	17.2113	31.0775	0.729688	0.476695	0.386779	7.07287	0.177674	16.2367
C6orf10 ENSG00000204296	0.148696	0.00373168	0.300613	0.173618	0.0236641	0.0965367	0.0150917	0.0980353	0.124246	0.314568
C6orf106 ENSG00000196821	8.15453	38.7418	6.00849	2.13925	9.15717	10.4854	5.76262	21.2274	54.7158	7.27921
C6orf118 ENSG00000112539	0.387203	0.0733584	1.17199	0.660505	0.346955	1.09567	0.0510633	0.359621	0.0012296	0.0780215
C6orf120 ENSG00000185127	1.29661	0.304445	1.66433	0.61211	3.99875	2.84318	1.44671	1.05717	3.58688	1.15311
C6orf132 ENSG00000188112	14.0757	9.35792	1.12863	0.85982	2.26289	4.57851	0.251184	11.8642	6.47575	1.3898
C6orf136 ENSG00000204564	1.37896	0.123325	0.0614597	0.525226	4.19042	6.43869	10.1381	0.608173	3.52461	4.96426
C6orf141 ENSG00000197261	0.138917	1.17549	0.0880559	0.351682	0.254982	0.00544129	0.401988	0.00357032	0.72279	0.496555
C6orf163 ENSG00000203872	0.131694	0.0240208	0.277124	0.245429	0.00633733	0.0914016	0.0306308	0.047985	0.111869	0.0116469
C6orf201 ENSG00000185689	0.157395	0.3105	0.0616263	1.84557	0.0515178	0.270753	0.00886251	0.176107	0.729051	0.886106
C6orf203 ENSG00000130349	0.97509	0.0263171	2.06837	0.758488	0.755231	0.269369	1.02772	0.284717	1.49765	1.3554
C6orf222 ENSG00000189325	1.39744	0.0554011	0.095147	0.390438	0.0254373	0.0051561	0.0274294	0.169751	0.125813	0.129469
C6orf226 ENSG00000221821	0.641561	11.3627	22.1139	1.84645	1.4561	0.909996	2.51457	0.213054	2.86999	5.17206
C6orf229 ENSG00000260286	0.00444718	0.0378011	0.105704	0.0154563	0.189775	0.254635	0.169958	0.309644	0.0299713	0.0800418
C6orf25 ENSG00000204420	0.00011656	36.6273	0.864301	0.258802	0.0902233	0.12705	0.00689162	1.29414	0.867286	0.16257
C6orf47 ENSG00000204439	20.3277	30.1726	23.7861	40.5195	5.39213	0.452701	1.47381	20.6266	2.10587	0.20685
C6orf48 ENSG00000204387	2.37093	27.4468	27.8122	31.2266	1.24895	11.397	12.6659	2.28631	0.0497842	0.349192
C6orf52 ENSG00000137434	0.0972854	0.105058	0.0362232	0.266181	0.209853	0.253481	2.066	0.712322	0.534821	1.30922
C6orf58 ENSG00000184530	0.418249	0.671702	1.18977	0.23521	0.16749	0.595702	0.00795635	0.0421107	0.0141611	1.48884
C6orf62 ENSG00000112308	6.04378	28.3071	12.4409	42.9002	22.7101	30.0749	2.72037	9.95012	27.4881	18.862
C6orf89 ENSG00000198663	19.1586	43.9983	4.63285	21.9411	10.1739	16.0544	8.56004	39.8496	3.70206	11.913
C7 ENSG00000112936	1.6667	0.823913	93.9659	64.8557	2.20569	0.818141	11.786	34.5033	0.2745	127.835
C7orf25 ENSG00000136197	0.0442789	0.143304	0.0462732	0.173693	0.000308089	0.343856	0.387011	0.0589656	0.202965	0.0179723
C7orf26 ENSG00000146576	51.0574	40.2897	2.82748	3.9108	8.54591	6.51168	10.0732	13.3402	2.85606	22.0394
C7orf31 ENSG00000153790	1.91675	2.12758	0.95929	0.612441	0.262178	0.275587	0.0578361	0.449981	0.175356	0.251343
C7orf34 ENSG00000165131	4.08433e-05	0.357271	0.119333	0.0142944	0.024719	0.021798	0.130578	0.00821587	0.0166344	0.0182241
C7orf43 ENSG00000146826	0.600939	0.754651	3.62023	9.14752	8.49626	0.413105	5.94961	9.93715	7.53739	19.532
C7orf49 ENSG00000122783	21.0395	1.02041	11.7558	11.765	0.123342	2.66724	16.4838	0.0312492	0.826831	8.43694
C7orf50 ENSG00000146540	71.9792	160.956	142.143	130.542	10.9507	7.94876	13.0241	16.1053	4.04082	17.1365
C7orf57 ENSG00000164746	0.340267	0.270993	1.07684e-05	0.151205	4.59465e-06	0.332476	0.161809	0.0272087	0.310636	0.22002
C7orf61 ENSG00000185955	1.24445	0.882863	0.695201	0.397157	0.451307	0.0955493	0.432655	0.771414	1.58079	0.00405672
C7orf62 ENSG00000164645	0.018838	0.125358	0.266624	0.271906	0.0631111	0.46997	0.27166	0.0195442	0.0529641	0.318353
C7orf73 ENSG00000243317	1.30941	18.6982	0.0248744	3.74935	7.4414	9.16604	6.49832	0.766376	1.44477	0.955527
C8G ENSG00000176919	0.062595	1.20261	0.0168211	0.468818	1.81167	0.0578625	0.753018	0.803917	0.333899	0.00671595
C8orf33 ENSG00000182307	41.1729	13.399	17.527	35.1693	2.23753	5.52361	2.09513	11.7374	8.40525	7.60272
C8orf34 ENSG00000165084	1.47017	0.130856	0.996871	0.832498	0.199968	0.0944554	0.0151851	0.101495	0.0860034	0.00154345
C8orf37 ENSG00000156172	0.223308	0.389564	0.402401	0.841597	0.00673318	5.43367e-05	0.541675	3.67929	0.604784	0.326255
C8orf4 ENSG00000176907	2.32951	0.758509	1.87114	5.32766	18.2553	15.5689	3.42772	26.8864	1.4259	8.45043
C8orf44 ENSG00000213865	0.186486	0.00759936	0.113719	0.0546624	1.50157	2.27862	0.136101	0.00626828	2.87647	0.00465208
C8orf46 ENSG00000169085	2.17098	0.489958	6.48596	0.588517	0.551834	0.562415	1.08912	0.0852814	0.0828584	4.72485
C8orf48 ENSG00000164743	0.240491	0.0788206	0.154394	0.0752557	2.85556e-05	0.447162	0.0234538	0.0103964	0.00142127	0.173205
C8orf58 ENSG00000241852	2.48874	0.226986	0.586022	0.244951	0.445724	0.158024	11.368	0.00690791	0.0278474	0.0180283
C8orf59 ENSG00000176731	9.95358	2.25155	47.9613	0.515702	16.3498	1.90363	5.08564	27.8075	23.3026	20.9031
C8orf74 ENSG00000171060	0.504781	0.169902	7.92463e-06	0.320427	0.00582092	0.0337424	0.00158391	0.12764	0.183287	0.037922
C8orf76 ENSG00000189376	1.3285	1.92574	2.6589	1.66228	0.0334949	0.920416	1.52725	11.789	0.405528	0.559622
C8orf82 ENSG00000213563	31.4898	44.9862	24.7099	22.8908	12.9011	88.9211	59.6247	0.849596	7.60635	7.63099
C8orf86 ENSG00000196166	0.0133324	0.0964702	0.0508897	0.0523079	0.000830811	0.105611	0.139638	0.0439112	0.0895809	0.0601004
C8orf88 ENSG00000253250	0.186995	0.132976	3.19514	0.232697	0.00293597	0.289846	0.0163358	0.332601	0.0945598	0.356101
C8orf89 ENSG00000274443	0.0179213	0.063538	0.0203996	0.102072	0.0752483	0.125772	0.0324618	0.117816	0.0698499	1.48958
C9 ENSG00000113600	0.304986	0.0252947	0.421205	0.479732	0.0111441	0.0260285	0.194501	0.102973	0.0536301	0.168611
C9orf114 ENSG00000198917	21.5341	4.03603	0.625184	25.8433	4.62305	21.1321	14.1515	0.907531	6.9657	0.341044
C9orf116 ENSG00000160345	4.81268	2.28457	1.15273	1.86634	1.13451	13.9174	3.88766	0.160923	0.681999	9.66995
C9orf129 ENSG00000204352	0.0115164	0.385888	0.175443	0.020246	0.00550674	0.342255	0.30737	0.141033	0.00864741	0.0650728
C9orf142 ENSG00000148362	0.133134	12.1027	43.0555	5.98796	0.572391	38.531	4.20038	26.4457	1.13508	76.8904
C9orf152 ENSG00000188959	0.0017418	4.55989	1.51	3.9805	0.175159	38.7497	5.70246	0.101019	0.333854	0.0342825
C9orf153 ENSG00000187753	0.00560734	0.212244	0.169685	0.0532534	0.167092	0.0382995	0.171218	0.187838	0.00943747	0.674451
C9orf16 ENSG00000171159	9.8727	62.25	113.687	6.20622	5.84265	110.683	20.4798	7.31043	3.33062	99.5801
C9orf172 ENSG00000232434	0.237244	2.109	1.84201	0.19785	1.7625	2.33262	0.461538	0.525327	0.376191	39.2707
C9orf24 ENSG00000164972	0.307536	0.742452	0.788455	0.0313556	0.361731	0.0256991	0.00389449	0.000848367	0.0188543	5.74329
C9orf3 ENSG00000148120	2.1665	6.31576	28.6447	2.57384e-08	0.133649	10.1788	0.0311046	0.21185	0.493181	9.57815
C9orf40 ENSG00000135045	0.0153874	0.556402	0.218173	1.47328	0.0234055	0.0899924	0.445451	0.00428518	0.229491	0.207323
[truncated: 14,515 more rows]
