# Supplementary material for: Spatial maps of prostate cancer transcriptomes reveal an unexplored landscape of heterogeneity
Source: Nat Commun. 2018 Jun 20;9:2419. doi: 10.1038/s41467-018-04724-5 (PMC6010471; doi:10.1038/s41467-018-04724-5)
Supplement: Supplementary file 6 — Supplementary Data 3 [file 41467_2018_4724_MOESM6_ESM.zip › Supplementary Dataset 2/contributions_gene.tsv]

A1BG ENSG00000121410	15
A1CF ENSG00000148584	0
A2M ENSG00000175899	12487
A2ML1 ENSG00000166535	58
A4GALT ENSG00000128274	819
AAAS ENSG00000094914	901
AACS ENSG00000081760	359
AADACL2 ENSG00000197953	0
AADACL4 ENSG00000204518	5
AADAT ENSG00000109576	304
AAED1 ENSG00000158122	121
AAGAB ENSG00000103591	662
AAK1 ENSG00000115977	619
AAMDC ENSG00000087884	891
AAMP ENSG00000127837	4041
AAR2 ENSG00000131043	773
AARD ENSG00000205002	12
AARS ENSG00000090861	2233
AARSD1 ENSG00000266967	118
AASDH ENSG00000157426	63
AASDHPPT ENSG00000149313	102
AASS ENSG00000008311	36
AATF ENSG00000275700	781
AATK ENSG00000181409	16
AATK-AS1 ENSG00000225180	0
ABAT ENSG00000183044	569
ABC13-47488600E17.1 ENSG00000283199	50
ABC13-47656900H15.1 ENSG00000283566	11
ABC7-42404400C24.1 ENSG00000277758	2
ABCA1 ENSG00000165029	145
ABCA10 ENSG00000154263	26
ABCA12 ENSG00000144452	8
ABCA13 ENSG00000179869	1
ABCA2 ENSG00000107331	2042
ABCA3 ENSG00000167972	1152
ABCA4 ENSG00000198691	7
ABCA5 ENSG00000154265	166
ABCA6 ENSG00000154262	31
ABCA7 ENSG00000064687	270
ABCA8 ENSG00000141338	292
ABCA9 ENSG00000154258	112
ABCB1 ENSG00000085563	26
ABCB10 ENSG00000135776	72
ABCB11 ENSG00000073734	3
ABCB4 ENSG00000005471	46
ABCB5 ENSG00000004846	13
ABCB6 ENSG00000115657	42
ABCB7 ENSG00000131269	239
ABCB8 ENSG00000197150	789
ABCB9 ENSG00000150967	246
ABCC1 ENSG00000103222	846
ABCC10 ENSG00000124574	430
ABCC11 ENSG00000121270	43
ABCC12 ENSG00000140798	51
ABCC2 ENSG00000023839	1
ABCC3 ENSG00000108846	257
ABCC4 ENSG00000125257	2157
ABCC5 ENSG00000114770	719
ABCC6 ENSG00000091262	71
ABCC8 ENSG00000006071	287
ABCC9 ENSG00000069431	25
ABCD1 ENSG00000101986	457
ABCD2 ENSG00000173208	1
ABCD3 ENSG00000117528	150
ABCD4 ENSG00000119688	475
ABCE1 ENSG00000164163	136
ABCF1 ENSG00000204574	1416
ABCF2 ENSG00000033050	1542
ABCF3 ENSG00000161204	889
ABCG1 ENSG00000160179	457
ABCG2 ENSG00000118777	142
ABCG4 ENSG00000172350	1
ABCG5 ENSG00000138075	1
ABHD1 ENSG00000143994	127
ABHD10 ENSG00000144827	811
ABHD11 ENSG00000106077	1709
ABHD12 ENSG00000100997	3277
ABHD12B ENSG00000131969	0
ABHD13 ENSG00000139826	221
ABHD14A ENSG00000248487	884
ABHD14A-ACY1 ENSG00000114786	0
ABHD14B ENSG00000114779	3525
ABHD15 ENSG00000168792	286
ABHD16A ENSG00000204427	126
ABHD17A ENSG00000129968	798
ABHD17B ENSG00000107362	167
ABHD17C ENSG00000136379	352
ABHD18 ENSG00000164074	133
ABHD2 ENSG00000140526	2006
ABHD3 ENSG00000158201	79
ABHD4 ENSG00000100439	420
ABHD5 ENSG00000011198	23
ABHD6 ENSG00000163686	386
ABHD8 ENSG00000127220	590
ABI1 ENSG00000136754	363
ABI2 ENSG00000138443	1003
ABI3 ENSG00000108798	145
ABI3BP ENSG00000154175	24
ABL1 ENSG00000097007	1840
ABL2 ENSG00000143322	229
ABLIM1 ENSG00000099204	1468
ABLIM2 ENSG00000163995	23
ABLIM3 ENSG00000173210	299
ABO ENSG00000175164	240
ABR ENSG00000159842	939
ABRA ENSG00000174429	0
ABRACL ENSG00000146386	34
ABT1 ENSG00000146109	395
ABTB1 ENSG00000114626	1418
ABTB2 ENSG00000166016	109
AC002429.5 ENSG00000236197	0
AC004381.6 ENSG00000005189	365
AC004754.3 ENSG00000269881	48
AC005281.1 ENSG00000226690	0
AC005480.1 ENSG00000279461	38
AC006116.20 ENSG00000267710	11
AC006386.1 ENSG00000279115	89
AC006994.3 ENSG00000279317	6
AC007906.1 ENSG00000279018	6
AC008074.1 ENSG00000279644	5
AC008522.1 ENSG00000279232	6
AC008686.1 ENSG00000280221	1
AC009014.3 ENSG00000271824	17
AC010731.4 ENSG00000235118	1
AC012005.1 ENSG00000279274	127
AC012005.2 ENSG00000279287	2
AC012363.1 ENSG00000281676	4
AC013461.1 ENSG00000091436	563
AC016549.1 ENSG00000281325	2
AC016577.1 ENSG00000279646	0
AC018512.1 ENSG00000279808	5
AC025335.1 ENSG00000179859	192
AC055866.1 ENSG00000281079	0
AC069063.2 ENSG00000279380	1
AC073130.2 ENSG00000281656	0
AC073657.1 ENSG00000279937	4
AC074033.1 ENSG00000281137	17
AC090498.1 ENSG00000279483	4811
AC104304.4 ENSG00000283473	0
AC104389.2 ENSG00000279824	1
AC104981.1 ENSG00000278938	2
AC105009.1 ENSG00000281855	2
AC105052.1 ENSG00000279168	18
AC109486.1 ENSG00000280447	2
AC109829.1 ENSG00000233438	1
AC110615.1 ENSG00000279909	91
AC113404.1 ENSG00000254893	266
AC131097.4 ENSG00000216921	13
AC138517.6 ENSG00000283288	4
AC138969.4 ENSG00000183889	1123
AC241377.1 ENSG00000281741	259
AC241585.1 ENSG00000281571	35
AC243756.1 ENSG00000270339	3
AC245100.1 ENSG00000280649	213
ACAA1 ENSG00000060971	6026
ACAA2 ENSG00000167315	1692
ACACA ENSG00000278540	1723
ACACB ENSG00000076555	272
ACAD10 ENSG00000111271	397
ACAD11 ENSG00000240303	10
ACAD8 ENSG00000151498	882
ACAD9 ENSG00000177646	702
ACADL ENSG00000115361	413
ACADM ENSG00000117054	248
ACADS ENSG00000122971	581
ACADSB ENSG00000196177	217
ACADVL ENSG00000072778	10421
ACAN ENSG00000157766	55
ACAP1 ENSG00000072818	307
ACAP2 ENSG00000114331	169
ACAP3 ENSG00000131584	2160
ACAT1 ENSG00000075239	777
ACAT2 ENSG00000120437	1309
ACBD3 ENSG00000182827	403
ACBD4 ENSG00000181513	1434
ACBD5 ENSG00000107897	98
ACBD6 ENSG00000230124	619
ACBD7 ENSG00000176244	0
ACCS ENSG00000110455	479
ACD ENSG00000102977	869
ACE ENSG00000159640	619
ACE2 ENSG00000130234	10
ACER1 ENSG00000167769	25
ACER2 ENSG00000177076	3
ACER3 ENSG00000078124	191
ACHE ENSG00000087085	300
ACIN1 ENSG00000100813	1919
ACKR1 ENSG00000213088	222
ACKR2 ENSG00000144648	8
ACKR3 ENSG00000144476	199
ACLY ENSG00000131473	1781
ACMSD ENSG00000153086	1
ACO1 ENSG00000122729	183
ACO2 ENSG00000100412	1161
ACOT1 ENSG00000184227	599
ACOT11 ENSG00000162390	37
ACOT12 ENSG00000172497	16
ACOT13 ENSG00000112304	987
ACOT2 ENSG00000119673	355
ACOT4 ENSG00000177465	45
ACOT7 ENSG00000097021	821
ACOT8 ENSG00000101473	982
ACOT9 ENSG00000123130	611
ACOX1 ENSG00000161533	3291
ACOX2 ENSG00000168306	587
ACOX3 ENSG00000087008	744
ACOXL ENSG00000153093	45
ACP1 ENSG00000143727	721
ACP2 ENSG00000134575	2293
ACP5 ENSG00000102575	477
ACP6 ENSG00000162836	913
ACP7 ENSG00000183760	11
ACPP ENSG00000014257	52811
ACPT ENSG00000142513	14
ACR ENSG00000100312	12
ACRBP ENSG00000111644	72
ACRC ENSG00000147174	29
ACRV1 ENSG00000134940	3
ACSBG1 ENSG00000103740	131
ACSF2 ENSG00000167107	425
ACSF3 ENSG00000176715	1198
ACSL1 ENSG00000151726	886
ACSL3 ENSG00000123983	2216
ACSL4 ENSG00000068366	112
ACSL5 ENSG00000197142	897
ACSL6 ENSG00000164398	8
ACSM1 ENSG00000166743	882
ACSM2B ENSG00000066813	9
ACSM3 ENSG00000005187	659
ACSM4 ENSG00000215009	7
ACSM5 ENSG00000183549	23
ACSM6 ENSG00000173124	2
ACSS1 ENSG00000154930	4909
ACSS2 ENSG00000131069	1272
ACSS3 ENSG00000111058	87
ACTA1 ENSG00000143632	51
ACTA2 ENSG00000107796	11865
ACTB ENSG00000075624	246509
ACTBL2 ENSG00000169067	3
ACTC1 ENSG00000159251	215
ACTG1 ENSG00000184009	42724
ACTG2 ENSG00000163017	36443
ACTL10 ENSG00000182584	174
ACTL6A ENSG00000136518	202
ACTL6B ENSG00000077080	20
ACTN1 ENSG00000072110	10304
ACTN2 ENSG00000077522	0
ACTN3 ENSG00000248746	12
ACTN4 ENSG00000130402	5151
ACTR10 ENSG00000131966	195
ACTR1A ENSG00000138107	2056
ACTR1B ENSG00000115073	2893
ACTR2 ENSG00000138071	1069
ACTR3 ENSG00000115091	309
ACTR3B ENSG00000133627	78
ACTR3C ENSG00000106526	183
ACTR5 ENSG00000101442	118
ACTR6 ENSG00000075089	115
ACTR8 ENSG00000113812	246
ACVR1 ENSG00000115170	154
ACVR1B ENSG00000135503	261
ACVR1C ENSG00000123612	5
ACVR2A ENSG00000121989	143
ACVR2B ENSG00000114739	47
ACVRL1 ENSG00000139567	348
ACY1 ENSG00000243989	220
ACY3 ENSG00000132744	82
ACYP1 ENSG00000119640	109
ACYP2 ENSG00000170634	241
ADA ENSG00000196839	274
ADAD1 ENSG00000164113	1
ADAD2 ENSG00000140955	2
ADAL ENSG00000168803	209
ADAM10 ENSG00000137845	785
ADAM11 ENSG00000073670	44
ADAM12 ENSG00000148848	1
ADAM15 ENSG00000143537	1956
ADAM17 ENSG00000151694	210
ADAM19 ENSG00000135074	140
ADAM2 ENSG00000104755	28
ADAM20 ENSG00000134007	2
ADAM22 ENSG00000008277	119
ADAM23 ENSG00000114948	1
ADAM28 ENSG00000042980	120
ADAM29 ENSG00000168594	1
ADAM30 ENSG00000134249	14
ADAM32 ENSG00000197140	10
ADAM33 ENSG00000149451	1256
ADAM7 ENSG00000069206	1
ADAM8 ENSG00000151651	154
ADAM9 ENSG00000168615	1392
ADAMDEC1 ENSG00000134028	10
ADAMTS1 ENSG00000154734	1244
ADAMTS10 ENSG00000142303	575
ADAMTS12 ENSG00000151388	87
ADAMTS13 ENSG00000160323	262
ADAMTS14 ENSG00000138316	23
ADAMTS15 ENSG00000166106	52
ADAMTS16 ENSG00000145536	3
ADAMTS17 ENSG00000140470	38
ADAMTS18 ENSG00000140873	33
ADAMTS19 ENSG00000145808	5
ADAMTS2 ENSG00000087116	112
ADAMTS3 ENSG00000156140	14
ADAMTS4 ENSG00000158859	204
ADAMTS5 ENSG00000154736	141
ADAMTS6 ENSG00000049192	15
ADAMTS7 ENSG00000136378	82
ADAMTS8 ENSG00000134917	211
ADAMTS9 ENSG00000163638	299
ADAMTSL1 ENSG00000178031	999
ADAMTSL2 ENSG00000197859	432
ADAMTSL3 ENSG00000156218	53
ADAMTSL4 ENSG00000143382	370
ADAMTSL5 ENSG00000185761	48
ADAP1 ENSG00000105963	183
ADAP2 ENSG00000184060	98
ADAR ENSG00000160710	4751
ADARB1 ENSG00000197381	536
ADARB2 ENSG00000185736	56
ADAT1 ENSG00000065457	283
ADAT2 ENSG00000189007	197
ADAT3 ENSG00000213638	17
ADCK1 ENSG00000063761	339
ADCK2 ENSG00000133597	502
ADCK3 ENSG00000163050	1782
ADCK4 ENSG00000123815	766
ADCK5 ENSG00000173137	470
ADCY1 ENSG00000164742	90
ADCY10 ENSG00000143199	1
ADCY2 ENSG00000078295	159
ADCY3 ENSG00000138031	780
ADCY4 ENSG00000129467	219
ADCY5 ENSG00000173175	973
ADCY6 ENSG00000174233	1800
ADCY7 ENSG00000121281	69
ADCY8 ENSG00000155897	5
ADCY9 ENSG00000162104	188
ADCYAP1 ENSG00000141433	9
ADCYAP1R1 ENSG00000078549	20
ADD1 ENSG00000087274	1876
ADD2 ENSG00000075340	28
ADD3 ENSG00000148700	252
ADGB ENSG00000118492	0
ADGRA2 ENSG00000020181	2825
ADGRA3 ENSG00000152990	270
ADGRB1 ENSG00000181790	69
ADGRB2 ENSG00000121753	224
ADGRB3 ENSG00000135298	22
ADGRD1 ENSG00000111452	71
ADGRD2 ENSG00000180264	14
ADGRE1 ENSG00000174837	15
ADGRE2 ENSG00000127507	57
ADGRE3 ENSG00000131355	3
ADGRE5 ENSG00000123146	955
ADGRF1 ENSG00000153292	85
ADGRF3 ENSG00000173567	0
ADGRF5 ENSG00000069122	126
ADGRG1 ENSG00000205336	2215
ADGRG2 ENSG00000173698	1
ADGRG3 ENSG00000182885	6
ADGRG4 ENSG00000156920	8
ADGRG5 ENSG00000159618	16
ADGRG6 ENSG00000112414	15
ADGRG7 ENSG00000144820	12
ADGRL1 ENSG00000072071	834
ADGRL2 ENSG00000117114	396
ADGRL3 ENSG00000150471	9
ADGRL4 ENSG00000162618	56
ADGRV1 ENSG00000164199	123
ADH1B ENSG00000196616	99
ADH1C ENSG00000248144	16
ADH5 ENSG00000197894	3275
ADH6 ENSG00000172955	29
ADHFE1 ENSG00000147576	461
ADI1 ENSG00000182551	11893
ADIG ENSG00000182035	19
ADIPOQ ENSG00000181092	5
ADIPOR1 ENSG00000159346	1027
ADIPOR2 ENSG00000006831	565
ADIRF ENSG00000148671	10331
ADK ENSG00000156110	315
ADM ENSG00000148926	115
ADM2 ENSG00000128165	146
ADM5 ENSG00000224420	67
ADNP ENSG00000101126	1262
ADNP2 ENSG00000101544	218
ADO ENSG00000181915	86
ADORA1 ENSG00000163485	20
ADORA2A ENSG00000128271	2
ADORA2B ENSG00000170425	1
ADORA3 ENSG00000282608	53
ADPGK ENSG00000159322	2132
ADPRH ENSG00000144843	90
ADPRHL1 ENSG00000153531	212
ADPRHL2 ENSG00000116863	797
ADPRM ENSG00000170222	230
ADRA1A ENSG00000120907	51
ADRA1D ENSG00000171873	127
ADRA2A ENSG00000150594	286
ADRA2B ENSG00000274286	20
ADRA2C ENSG00000184160	70
ADRB1 ENSG00000043591	280
ADRB2 ENSG00000169252	402
ADRB3 ENSG00000188778	23
ADRM1 ENSG00000130706	1077
ADSL ENSG00000239900	482
ADSS ENSG00000035687	409
ADSSL1 ENSG00000185100	161
ADTRP ENSG00000111863	14
AEBP1 ENSG00000106624	6370
AEBP2 ENSG00000139154	222
AEN ENSG00000181026	498
AES ENSG00000104964	10032
AF011889.5 ENSG00000241489	9
AF131216.1 ENSG00000280273	3
AFAP1 ENSG00000196526	338
AFAP1L1 ENSG00000157510	108
AFAP1L2 ENSG00000169129	94
AFF1 ENSG00000172493	356
AFF2 ENSG00000155966	3
AFF3 ENSG00000144218	920
AFF4 ENSG00000072364	465
AFG3L2 ENSG00000141385	1004
AFM ENSG00000079557	3
AFMID ENSG00000183077	1243
AFP ENSG00000081051	1
AFTPH ENSG00000119844	545
AGA ENSG00000038002	149
AGAP1 ENSG00000157985	180
AGAP14P ENSG00000279058	11
AGAP2 ENSG00000135439	83
AGAP3 ENSG00000133612	915
AGAP4 ENSG00000188234	245
AGAP5 ENSG00000172650	3
AGAP6 ENSG00000204149	266
AGAP9 ENSG00000204172	150
AGBL1 ENSG00000273540	0
AGBL2 ENSG00000165923	14
AGBL3 ENSG00000146856	36
AGBL4 ENSG00000186094	19
AGBL5 ENSG00000084693	923
AGER ENSG00000204305	266
AGFG1 ENSG00000173744	209
AGFG2 ENSG00000106351	756
AGGF1 ENSG00000164252	151
AGK ENSG00000006530	111
AGL ENSG00000162688	113
AGMAT ENSG00000116771	35
AGMO ENSG00000187546	2
AGO1 ENSG00000092847	534
AGO2 ENSG00000123908	390
AGO3 ENSG00000126070	287
AGO4 ENSG00000134698	165
AGPAT1 ENSG00000204310	2852
AGPAT2 ENSG00000169692	1437
AGPAT3 ENSG00000160216	1196
AGPAT4 ENSG00000026652	184
AGPAT5 ENSG00000155189	70
AGPS ENSG00000018510	91
AGR2 ENSG00000106541	9939
AGR3 ENSG00000173467	268
AGRN ENSG00000188157	752
AGRP ENSG00000159723	2
AGT ENSG00000135744	272
AGTPBP1 ENSG00000135049	27
AGTR1 ENSG00000144891	109
AGTRAP ENSG00000177674	4552
AGXT2 ENSG00000113492	14
AHCTF1 ENSG00000153207	245
AHCY ENSG00000101444	2808
AHCYL1 ENSG00000168710	2086
AHCYL2 ENSG00000158467	282
AHDC1 ENSG00000126705	809
AHI1 ENSG00000135541	981
AHNAK ENSG00000124942	7577
AHNAK2 ENSG00000185567	938
AHR ENSG00000106546	126
AHRR ENSG00000063438	2
AHSA1 ENSG00000100591	793
AHSA2 ENSG00000173209	612
AHSG ENSG00000145192	13
AHSP ENSG00000169877	2
AICDA ENSG00000111732	0
AIDA ENSG00000186063	103
AIF1 ENSG00000204472	360
AIF1L ENSG00000126878	126
AIFM1 ENSG00000156709	1393
AIFM2 ENSG00000042286	263
AIFM3 ENSG00000183773	62
AIG1 ENSG00000146416	1169
AIM1 ENSG00000112297	330
AIM1L ENSG00000176092	3
AIM2 ENSG00000163568	3
AIMP1 ENSG00000164022	443
AIMP2 ENSG00000106305	230
AIP ENSG00000110711	1903
AIPL1 ENSG00000129221	6
AIRE ENSG00000160224	0
AJAP1 ENSG00000196581	26
AJUBA ENSG00000129474	117
AK1 ENSG00000106992	341
AK2 ENSG00000004455	1960
AK3 ENSG00000147853	354
AK4 ENSG00000162433	151
AK5 ENSG00000154027	47
AK6 ENSG00000085231	149
AK7 ENSG00000140057	12
AK8 ENSG00000165695	58
AK9 ENSG00000155085	78
AKAP1 ENSG00000121057	3419
AKAP10 ENSG00000108599	324
AKAP11 ENSG00000023516	310
AKAP12 ENSG00000131016	216
AKAP13 ENSG00000170776	498
AKAP17A ENSG00000197976	678
AKAP3 ENSG00000111254	78
AKAP4 ENSG00000147081	10
AKAP5 ENSG00000179841	6
AKAP6 ENSG00000151320	10
AKAP7 ENSG00000118507	81
AKAP8 ENSG00000105127	1609
AKAP8L ENSG00000011243	2866
AKAP9 ENSG00000127914	938
AKIP1 ENSG00000166452	618
AKIRIN1 ENSG00000174574	400
AKIRIN2 ENSG00000135334	110
AKNA ENSG00000106948	735
AKNAD1 ENSG00000162641	2
AKR1A1 ENSG00000117448	3661
AKR1B1 ENSG00000085662	1025
AKR1B10 ENSG00000198074	0
AKR1C1 ENSG00000187134	494
AKR1C2 ENSG00000151632	513
AKR1C3 ENSG00000196139	140
AKR1D1 ENSG00000122787	10
AKR1E2 ENSG00000165568	1
AKR7A2 ENSG00000053371	3264
AKR7A3 ENSG00000162482	52
AKR7L ENSG00000211454	44
AKT1 ENSG00000142208	6201
AKT1S1 ENSG00000204673	1839
AKT2 ENSG00000105221	3089
AKT3 ENSG00000117020	1599
AKTIP ENSG00000166971	157
AL049794.1 ENSG00000280240	2
AL049872.1 ENSG00000279963	2
AL135787.1 ENSG00000283263	0
AL354828.1 ENSG00000279282	0
AL354828.2 ENSG00000280175	6
AL356053.1 ENSG00000150076	10
AL356585.1 ENSG00000279081	0
AL358852.1 ENSG00000278899	10
AL365181.1 ENSG00000280316	22
AL513523.2 ENSG00000279767	157
AL589743.1 ENSG00000279508	870
AL645922.1 ENSG00000279546	1
ALAD ENSG00000148218	560
ALAS1 ENSG00000023330	386
ALAS2 ENSG00000158578	3
ALB ENSG00000163631	19
ALCAM ENSG00000170017	645
ALDH16A1 ENSG00000161618	796
ALDH18A1 ENSG00000059573	1928
ALDH1A1 ENSG00000165092	400
ALDH1A2 ENSG00000128918	421
ALDH1A3 ENSG00000184254	1008
ALDH1B1 ENSG00000137124	1473
ALDH1L1 ENSG00000144908	406
ALDH1L2 ENSG00000136010	91
ALDH3A1 ENSG00000108602	70
ALDH3A2 ENSG00000072210	1444
ALDH3B1 ENSG00000006534	78
ALDH3B2 ENSG00000132746	179
ALDH4A1 ENSG00000159423	2095
ALDH5A1 ENSG00000112294	119
ALDH6A1 ENSG00000119711	1081
ALDH7A1 ENSG00000164904	1271
ALDH8A1 ENSG00000118514	8
ALDH9A1 ENSG00000143149	1088
ALDOA ENSG00000149925	9896
ALDOB ENSG00000136872	0
ALDOC ENSG00000109107	770
ALG1 ENSG00000033011	706
ALG10 ENSG00000139133	7
ALG10B ENSG00000175548	57
ALG11 ENSG00000253710	6
ALG12 ENSG00000182858	1511
ALG13 ENSG00000101901	348
ALG14 ENSG00000172339	205
ALG1L ENSG00000189366	22
ALG1L2 ENSG00000251287	3
ALG2 ENSG00000119523	616
ALG3 ENSG00000214160	1329
ALG5 ENSG00000120697	344
ALG6 ENSG00000088035	88
ALG8 ENSG00000159063	384
ALG9 ENSG00000086848	169
ALK ENSG00000171094	0
ALKBH1 ENSG00000100601	43
ALKBH2 ENSG00000189046	410
ALKBH3 ENSG00000166199	752
ALKBH4 ENSG00000160993	665
ALKBH5 ENSG00000091542	2425
ALKBH6 ENSG00000239382	634
ALKBH7 ENSG00000125652	4305
ALKBH8 ENSG00000137760	83
ALLC ENSG00000151360	7
ALMS1 ENSG00000116127	161
ALOX12 ENSG00000108839	6
ALOX12B ENSG00000179477	0
ALOX15 ENSG00000161905	58
ALOX15B ENSG00000179593	1702
ALOX5 ENSG00000012779	173
ALOX5AP ENSG00000132965	161
ALPK1 ENSG00000073331	126
ALPK2 ENSG00000198796	1
ALPK3 ENSG00000136383	51
ALPL ENSG00000162551	104
ALS2 ENSG00000003393	124
ALS2CL ENSG00000178038	238
ALS2CR11 ENSG00000155754	17
ALS2CR12 ENSG00000155749	1
ALX1 ENSG00000180318	4
ALX3 ENSG00000156150	12
ALX4 ENSG00000052850	0
ALYREF ENSG00000183684	442
AMACR ENSG00000242110	3507
AMBP ENSG00000106927	19
AMBRA1 ENSG00000110497	328
AMD1 ENSG00000123505	1612
AMDHD1 ENSG00000139344	4
AMDHD2 ENSG00000162066	506
AMELX ENSG00000125363	4
AMELY ENSG00000099721	0
AMER1 ENSG00000184675	166
AMER2 ENSG00000165566	14
AMER3 ENSG00000178171	4
AMFR ENSG00000159461	894
AMH ENSG00000104899	68
AMHR2 ENSG00000135409	0
AMIGO1 ENSG00000181754	488
AMIGO2 ENSG00000139211	35
AMIGO3 ENSG00000176020	25
AMMECR1 ENSG00000101935	39
AMMECR1L ENSG00000144233	166
AMN ENSG00000166126	32
AMN1 ENSG00000151743	97
AMOT ENSG00000126016	461
AMOTL1 ENSG00000166025	1273
AMOTL2 ENSG00000114019	436
AMPD1 ENSG00000116748	42
AMPD2 ENSG00000116337	1251
AMPD3 ENSG00000133805	148
AMPH ENSG00000078053	10
AMT ENSG00000145020	2
AMTN ENSG00000187689	0
AMY1A ENSG00000237763	24
AMY1B ENSG00000174876	56
AMY1C ENSG00000187733	13
AMY2A ENSG00000243480	6
AMY2B ENSG00000240038	126
AMZ1 ENSG00000174945	1
AMZ2 ENSG00000196704	340
ANAPC1 ENSG00000153107	447
ANAPC10 ENSG00000164162	61
ANAPC11 ENSG00000141552	4716
ANAPC13 ENSG00000129055	241
ANAPC15 ENSG00000110200	2189
ANAPC16 ENSG00000166295	2164
ANAPC2 ENSG00000176248	1529
ANAPC4 ENSG00000053900	352
ANAPC5 ENSG00000089053	2911
ANAPC7 ENSG00000196510	1786
ANG ENSG00000214274	1871
ANGEL1 ENSG00000013523	259
ANGEL2 ENSG00000174606	184
ANGPT1 ENSG00000154188	108
ANGPT2 ENSG00000091879	23
ANGPT4 ENSG00000101280	14
ANGPTL1 ENSG00000116194	52
ANGPTL2 ENSG00000136859	810
ANGPTL3 ENSG00000132855	2
ANGPTL4 ENSG00000167772	377
ANGPTL5 ENSG00000187151	1
ANGPTL6 ENSG00000130812	8
ANGPTL7 ENSG00000171819	8
ANK1 ENSG00000029534	29
ANK2 ENSG00000145362	140
ANK3 ENSG00000151150	367
ANKAR ENSG00000151687	23
ANKDD1A ENSG00000166839	56
ANKDD1B ENSG00000189045	73
ANKEF1 ENSG00000132623	102
ANKFN1 ENSG00000153930	1
ANKFY1 ENSG00000185722	558
ANKH ENSG00000154122	2280
ANKHD1 ENSG00000131503	259
ANKHD1-EIF4EBP3 ENSG00000254996	27
ANKIB1 ENSG00000001629	107
ANKK1 ENSG00000170209	22
ANKLE1 ENSG00000160117	11
ANKLE2 ENSG00000176915	1165
ANKMY1 ENSG00000144504	580
ANKMY2 ENSG00000106524	96
ANKRA2 ENSG00000164331	170
ANKRD1 ENSG00000148677	1
ANKRD10 ENSG00000088448	2709
ANKRD11 ENSG00000167522	1472
ANKRD12 ENSG00000101745	136
ANKRD13A ENSG00000076513	244
ANKRD13B ENSG00000198720	205
ANKRD13C ENSG00000118454	174
ANKRD13D ENSG00000172932	1623
ANKRD16 ENSG00000134461	399
ANKRD17 ENSG00000132466	376
ANKRD18A ENSG00000180071	24
ANKRD18B ENSG00000230453	2
ANKRD2 ENSG00000165887	8
ANKRD20A1 ENSG00000260691	24
ANKRD20A2 ENSG00000183148	2
ANKRD20A3 ENSG00000276203	17
ANKRD20A4 ENSG00000172014	14
ANKRD22 ENSG00000152766	145
ANKRD23 ENSG00000163126	424
ANKRD24 ENSG00000089847	128
ANKRD26 ENSG00000107890	113
ANKRD27 ENSG00000105186	218
ANKRD28 ENSG00000206560	122
ANKRD29 ENSG00000154065	195
ANKRD30A ENSG00000148513	6
ANKRD30B ENSG00000180777	5
ANKRD30BL ENSG00000163046	5
ANKRD31 ENSG00000145700	0
ANKRD33B ENSG00000164236	20
ANKRD34A ENSG00000272031	67
ANKRD34B ENSG00000189127	17
ANKRD35 ENSG00000198483	341
ANKRD36 ENSG00000135976	137
ANKRD36B ENSG00000196912	138
ANKRD36C ENSG00000174501	107
ANKRD37 ENSG00000186352	1377
ANKRD39 ENSG00000213337	446
ANKRD40 ENSG00000154945	513
ANKRD42 ENSG00000137494	83
ANKRD44 ENSG00000065413	2
ANKRD45 ENSG00000183831	29
ANKRD46 ENSG00000186106	137
ANKRD49 ENSG00000168876	56
ANKRD50 ENSG00000151458	166
ANKRD52 ENSG00000139645	987
ANKRD53 ENSG00000144031	28
ANKRD54 ENSG00000100124	704
ANKRD55 ENSG00000164512	1
ANKRD6 ENSG00000135299	68
ANKRD61 ENSG00000157999	0
ANKRD62 ENSG00000181626	6
ANKRD65 ENSG00000235098	432
ANKRD66 ENSG00000230062	2
ANKRD7 ENSG00000106013	3
ANKRD9 ENSG00000156381	954
ANKS1A ENSG00000064999	141
ANKS1B ENSG00000185046	86
ANKS3 ENSG00000168096	922
ANKS4B ENSG00000175311	5
ANKS6 ENSG00000165138	430
ANKUB1 ENSG00000206199	11
ANKZF1 ENSG00000163516	1967
ANLN ENSG00000011426	6
ANO1 ENSG00000131620	160
ANO10 ENSG00000160746	782
ANO2 ENSG00000047617	2
ANO3 ENSG00000134343	1
ANO4 ENSG00000151572	75
ANO5 ENSG00000171714	66
ANO6 ENSG00000177119	106
ANO7 ENSG00000146205	4752
ANO8 ENSG00000074855	477
ANO9 ENSG00000185101	637
ANOS1 ENSG00000011201	70
ANP32A ENSG00000140350	2347
ANP32B ENSG00000136938	1011
ANP32E ENSG00000143401	111
ANPEP ENSG00000166825	2832
ANTXR1 ENSG00000169604	536
ANTXR2 ENSG00000163297	3286
ANXA1 ENSG00000135046	760
ANXA10 ENSG00000109511	3
ANXA11 ENSG00000122359	7362
ANXA13 ENSG00000104537	36
ANXA2 ENSG00000182718	3548
ANXA2R ENSG00000177721	95
ANXA3 ENSG00000138772	243
ANXA4 ENSG00000196975	230
ANXA5 ENSG00000164111	2357
ANXA6 ENSG00000197043	4425
ANXA7 ENSG00000138279	641
ANXA8 ENSG00000265190	5
ANXA8L1 ENSG00000264230	34
ANXA9 ENSG00000143412	15
AOAH ENSG00000136250	211
AOC1 ENSG00000002726	17
AOC2 ENSG00000131480	45
AOC3 ENSG00000131471	861
AOX1 ENSG00000138356	50
AP000275.65 ENSG00000265590	1
AP000349.2 ENSG00000280178	1
AP000350.10 ENSG00000251357	2
AP000721.4 ENSG00000256100	1
AP000769.1 ENSG00000279576	5032
AP000866.1 ENSG00000279342	4
AP006285.2 ENSG00000278919	7
AP1AR ENSG00000138660	204
AP1B1 ENSG00000100280	2820
AP1G1 ENSG00000166747	457
AP1G2 ENSG00000213983	3465
AP1M1 ENSG00000072958	2000
AP1M2 ENSG00000129354	3544
AP1S1 ENSG00000106367	2239
AP1S2 ENSG00000182287	177
AP1S3 ENSG00000152056	54
AP2A1 ENSG00000196961	1723
AP2A2 ENSG00000183020	2741
AP2B1 ENSG00000006125	1798
AP2M1 ENSG00000161203	4652
AP2S1 ENSG00000042753	6212
AP3B1 ENSG00000132842	362
AP3B2 ENSG00000103723	14
AP3D1 ENSG00000065000	2026
AP3M1 ENSG00000185009	600
AP3M2 ENSG00000070718	510
AP3S1 ENSG00000177879	119
AP3S2 ENSG00000157823	686
AP4B1 ENSG00000134262	449
AP4E1 ENSG00000081014	56
AP4M1 ENSG00000221838	455
AP4S1 ENSG00000100478	56
AP5B1 ENSG00000254470	121
AP5M1 ENSG00000053770	122
AP5S1 ENSG00000125843	236
AP5Z1 ENSG00000242802	692
APAF1 ENSG00000120868	125
APBA1 ENSG00000107282	140
APBA2 ENSG00000034053	233
APBA3 ENSG00000011132	877
APBB1 ENSG00000166313	1487
APBB1IP ENSG00000077420	45
APBB2 ENSG00000163697	304
APBB3 ENSG00000113108	1722
APC ENSG00000134982	192
APC2 ENSG00000115266	1
APCDD1 ENSG00000154856	313
APCDD1L ENSG00000198768	34
APEH ENSG00000164062	2110
APELA ENSG00000248329	31
APEX1 ENSG00000100823	2103
APEX2 ENSG00000169188	359
APH1A ENSG00000117362	2545
APH1B ENSG00000138613	765
API5 ENSG00000166181	153
APIP ENSG00000149089	107
APITD1 ENSG00000175279	80
APITD1-CORT ENSG00000251503	4
APLF ENSG00000169621	5
APLN ENSG00000171388	52
APLNR ENSG00000134817	90
APLP1 ENSG00000105290	157
APLP2 ENSG00000084234	12648
APMAP ENSG00000101474	2798
APOA1 ENSG00000118137	3
APOA2 ENSG00000158874	10
APOB ENSG00000084674	11
APOBEC3A ENSG00000128383	5
APOBEC3B ENSG00000179750	3
APOBEC3C ENSG00000244509	599
APOBEC3D ENSG00000243811	23
APOBEC3F ENSG00000128394	184
APOBEC3G ENSG00000239713	203
APOBEC3H ENSG00000100298	23
APOBEC4 ENSG00000173627	2
APOBR ENSG00000184730	185
APOC1 ENSG00000130208	843
APOC2 ENSG00000234906	0
APOC4 ENSG00000267467	2
APOD ENSG00000189058	9864
APOE ENSG00000130203	2823
APOF ENSG00000175336	520
APOH ENSG00000091583	6
APOL1 ENSG00000100342	701
APOL2 ENSG00000128335	776
APOL3 ENSG00000128284	472
APOL4 ENSG00000100336	241
APOL6 ENSG00000221963	287
APOLD1 ENSG00000178878	80
APOM ENSG00000204444	55
APOO ENSG00000184831	43
APOOL ENSG00000155008	201
APP ENSG00000142192	11368
APPBP2 ENSG00000062725	481
APPL1 ENSG00000157500	211
APPL2 ENSG00000136044	1662
APRT ENSG00000198931	7505
APTX ENSG00000137074	759
AQP1 ENSG00000240583	1912
AQP10 ENSG00000143595	18
AQP11 ENSG00000178301	40
AQP2 ENSG00000167580	8
AQP3 ENSG00000165272	5517
AQP5 ENSG00000161798	222
AQP6 ENSG00000086159	5
AQP7 ENSG00000165269	6
AQR ENSG00000021776	462
AR ENSG00000169083	3852
ARAF ENSG00000078061	1364
ARAP1 ENSG00000186635	1000
ARAP2 ENSG00000047365	44
ARAP3 ENSG00000120318	305
ARC ENSG00000198576	322
ARCN1 ENSG00000095139	913
AREG ENSG00000109321	25
AREL1 ENSG00000119682	772
ARF1 ENSG00000143761	2159
ARF3 ENSG00000134287	3195
ARF4 ENSG00000168374	1442
ARF5 ENSG00000004059	273
ARF6 ENSG00000165527	872
ARFGAP1 ENSG00000101199	1920
ARFGAP2 ENSG00000149182	2316
ARFGAP3 ENSG00000242247	742
ARFGEF1 ENSG00000066777	303
ARFGEF2 ENSG00000124198	125
ARFGEF3 ENSG00000112379	930
ARFIP1 ENSG00000164144	225
ARFIP2 ENSG00000132254	4592
ARFRP1 ENSG00000101246	1958
ARG1 ENSG00000118520	7
ARG2 ENSG00000081181	2842
ARGLU1 ENSG00000134884	2362
ARHGAP1 ENSG00000175220	4543
ARHGAP10 ENSG00000071205	631
ARHGAP11A ENSG00000198826	3
ARHGAP11B ENSG00000187951	7
ARHGAP12 ENSG00000165322	239
ARHGAP15 ENSG00000075884	38
ARHGAP17 ENSG00000140750	469
ARHGAP18 ENSG00000146376	153
ARHGAP19 ENSG00000213390	240
ARHGAP20 ENSG00000137727	12
ARHGAP21 ENSG00000107863	210
ARHGAP22 ENSG00000128805	135
ARHGAP23 ENSG00000275832	141
ARHGAP24 ENSG00000138639	32
ARHGAP25 ENSG00000163219	117
ARHGAP26 ENSG00000145819	188
ARHGAP27 ENSG00000159314	1000
ARHGAP28 ENSG00000088756	44
ARHGAP29 ENSG00000137962	205
ARHGAP30 ENSG00000186517	193
ARHGAP31 ENSG00000031081	113
ARHGAP32 ENSG00000134909	652
ARHGAP33 ENSG00000004777	521
ARHGAP35 ENSG00000160007	671
ARHGAP39 ENSG00000147799	796
ARHGAP4 ENSG00000089820	719
ARHGAP40 ENSG00000124143	6
ARHGAP42 ENSG00000165895	23
ARHGAP44 ENSG00000006740	89
ARHGAP45 ENSG00000180448	353
ARHGAP5 ENSG00000100852	281
ARHGAP6 ENSG00000047648	703
ARHGAP8 ENSG00000241484	158
ARHGAP9 ENSG00000123329	116
ARHGDIA ENSG00000141522	8902
ARHGDIB ENSG00000111348	1592
ARHGDIG ENSG00000242173	6
ARHGEF1 ENSG00000076928	1851
ARHGEF10 ENSG00000104728	132
ARHGEF10L ENSG00000074964	452
ARHGEF11 ENSG00000132694	795
ARHGEF12 ENSG00000196914	413
ARHGEF15 ENSG00000198844	88
ARHGEF16 ENSG00000130762	744
ARHGEF17 ENSG00000110237	774
ARHGEF18 ENSG00000104880	1
ARHGEF19 ENSG00000142632	261
ARHGEF2 ENSG00000116584	1446
ARHGEF25 ENSG00000240771	582
ARHGEF26 ENSG00000114790	369
ARHGEF28 ENSG00000214944	75
ARHGEF3 ENSG00000163947	497
ARHGEF33 ENSG00000214694	4
ARHGEF35 ENSG00000213214	42
ARHGEF37 ENSG00000183111	1311
ARHGEF38 ENSG00000236699	174
ARHGEF39 ENSG00000137135	24
ARHGEF4 ENSG00000136002	372
ARHGEF40 ENSG00000165801	602
ARHGEF5 ENSG00000050327	263
ARHGEF6 ENSG00000129675	135
ARHGEF7 ENSG00000102606	2177
ARHGEF9 ENSG00000131089	473
ARID1A ENSG00000117713	764
ARID1B ENSG00000049618	418
ARID2 ENSG00000189079	170
ARID3A ENSG00000116017	287
ARID3B ENSG00000179361	114
ARID4A ENSG00000032219	189
ARID4B ENSG00000054267	241
ARID5A ENSG00000196843	1630
ARID5B ENSG00000150347	390
ARIH1 ENSG00000166233	871
ARIH2 ENSG00000177479	1190
ARIH2OS ENSG00000221883	234
ARL1 ENSG00000120805	1645
ARL10 ENSG00000175414	102
ARL11 ENSG00000152213	8
ARL13B ENSG00000169379	41
ARL14EP ENSG00000152219	200
ARL15 ENSG00000185305	87
ARL16 ENSG00000214087	1684
ARL17A ENSG00000185829	121
ARL17B ENSG00000228696	105
ARL2 ENSG00000213465	1056
ARL2BP ENSG00000102931	230
ARL3 ENSG00000138175	1456
ARL4A ENSG00000122644	77
ARL4C ENSG00000188042	492
ARL4D ENSG00000175906	255
ARL5A ENSG00000162980	282
ARL5B ENSG00000165997	97
ARL6 ENSG00000113966	98
ARL6IP1 ENSG00000170540	662
ARL6IP4 ENSG00000182196	997
ARL6IP5 ENSG00000144746	895
ARL6IP6 ENSG00000177917	70
ARL8A ENSG00000143862	770
ARL8B ENSG00000134108	280
ARL9 ENSG00000196503	10
ARMC1 ENSG00000104442	73
ARMC10 ENSG00000170632	238
ARMC12 ENSG00000157343	55
ARMC2 ENSG00000118690	27
ARMC4 ENSG00000169126	59
ARMC5 ENSG00000140691	227
ARMC6 ENSG00000105676	938
ARMC7 ENSG00000125449	446
ARMC8 ENSG00000114098	217
ARMC9 ENSG00000135931	254
ARMCX1 ENSG00000126947	54
ARMCX2 ENSG00000184867	191
ARMCX3 ENSG00000102401	432
ARMCX4 ENSG00000196440	213
ARMCX5 ENSG00000125962	86
ARMCX6 ENSG00000198960	372
ARMS2 ENSG00000254636	1
ARMT1 ENSG00000146476	97
ARNT ENSG00000143437	884
ARNT2 ENSG00000172379	60
ARNTL ENSG00000133794	19
ARNTL2 ENSG00000029153	15
ARPC1A ENSG00000241685	787
ARPC1B ENSG00000130429	1696
ARPC2 ENSG00000163466	1071
ARPC3 ENSG00000111229	3630
ARPC4 ENSG00000241553	2502
ARPC5 ENSG00000162704	548
ARPC5L ENSG00000136950	738
ARPIN ENSG00000242498	739
ARPP19 ENSG00000128989	542
ARRB1 ENSG00000137486	598
ARRB2 ENSG00000141480	769
ARRDC1 ENSG00000197070	2716
ARRDC2 ENSG00000105643	574
ARRDC3 ENSG00000113369	275
ARRDC4 ENSG00000140450	230
ARRDC5 ENSG00000205784	4
ARSA ENSG00000100299	4049
ARSB ENSG00000113273	138
ARSD ENSG00000006756	4903
ARSE ENSG00000157399	43
ARSF ENSG00000062096	4
ARSG ENSG00000141337	123
ARSI ENSG00000183876	89
ARSJ ENSG00000180801	111
ARSK ENSG00000164291	72
ART3 ENSG00000156219	1
ART5 ENSG00000167311	27
ARTN ENSG00000117407	41
ARV1 ENSG00000173409	198
ARVCF ENSG00000099889	1276
ARX ENSG00000004848	6
ASAH1 ENSG00000104763	4836
ASAH2 ENSG00000188611	21
ASAH2B ENSG00000204147	81
ASAP1 ENSG00000153317	315
ASAP2 ENSG00000151693	103
ASAP3 ENSG00000088280	959
ASB1 ENSG00000065802	463
ASB11 ENSG00000165192	17
ASB12 ENSG00000198881	21
ASB13 ENSG00000196372	418
ASB14 ENSG00000239388	2
ASB16 ENSG00000161664	3
ASB2 ENSG00000100628	776
ASB3 ENSG00000115239	137
ASB5 ENSG00000164122	31
ASB6 ENSG00000148331	598
ASB7 ENSG00000183475	123
ASB8 ENSG00000177981	745
ASB9 ENSG00000102048	5
ASCC1 ENSG00000138303	157
ASCC2 ENSG00000100325	1872
ASCC3 ENSG00000112249	68
ASCL2 ENSG00000183734	960
ASCL5 ENSG00000232237	1
ASF1A ENSG00000111875	58
ASF1B ENSG00000105011	41
ASGR1 ENSG00000141505	34
ASGR2 ENSG00000161944	59
ASH1L ENSG00000116539	1995
ASH2L ENSG00000129691	254
ASIC1 ENSG00000110881	360
ASIC3 ENSG00000213199	103
ASIC4 ENSG00000072182	16
ASIP ENSG00000101440	18
ASL ENSG00000126522	815
ASMT ENSG00000196433	6
ASMTL ENSG00000169093	2630
ASNA1 ENSG00000198356	2309
ASNS ENSG00000070669	1485
ASNSD1 ENSG00000138381	308
ASPA ENSG00000108381	50
ASPG ENSG00000166183	2
ASPH ENSG00000198363	324
ASPHD1 ENSG00000174939	75
ASPHD2 ENSG00000128203	68
ASPM ENSG00000066279	40
ASPN ENSG00000106819	27
ASPRV1 ENSG00000244617	75
ASPSCR1 ENSG00000169696	1646
ASRGL1 ENSG00000162174	420
ASS1 ENSG00000130707	550
ASTE1 ENSG00000034533	139
ASTN1 ENSG00000152092	15
ASTN2 ENSG00000148219	2470
ASUN ENSG00000064102	81
ASXL1 ENSG00000171456	1164
ASXL2 ENSG00000143970	134
ASXL3 ENSG00000141431	36
ASZ1 ENSG00000154438	0
ATAD1 ENSG00000138138	253
ATAD2 ENSG00000156802	207
ATAD2B ENSG00000119778	137
ATAD3A ENSG00000197785	611
ATAD3B ENSG00000160072	966
ATAD3C ENSG00000215915	62
ATAD5 ENSG00000176208	24
ATAT1 ENSG00000137343	617
ATCAY ENSG00000167654	32
ATE1 ENSG00000107669	164
ATF1 ENSG00000123268	69
ATF2 ENSG00000115966	230
ATF3 ENSG00000162772	7536
ATF4 ENSG00000128272	5332
ATF5 ENSG00000169136	891
ATF6 ENSG00000118217	429
ATF6B ENSG00000213676	737
ATF7 ENSG00000170653	232
ATF7IP ENSG00000171681	328
ATF7IP2 ENSG00000166669	65
ATG10 ENSG00000152348	903
ATG101 ENSG00000123395	1660
ATG12 ENSG00000145782	411
ATG13 ENSG00000175224	1075
ATG14 ENSG00000126775	508
ATG16L1 ENSG00000085978	1360
ATG16L2 ENSG00000168010	312
ATG2A ENSG00000110046	817
ATG2B ENSG00000066739	158
ATG3 ENSG00000144848	273
ATG4A ENSG00000101844	247
ATG4B ENSG00000168397	2242
ATG4C ENSG00000125703	26
ATG4D ENSG00000130734	1035
ATG5 ENSG00000057663	108
ATG7 ENSG00000197548	573
ATG9A ENSG00000198925	2304
ATG9B ENSG00000181652	10
ATHL1 ENSG00000142102	633
ATIC ENSG00000138363	426
ATL1 ENSG00000198513	187
ATL2 ENSG00000119787	977
ATL3 ENSG00000184743	456
ATM ENSG00000149311	313
ATMIN ENSG00000166454	191
ATN1 ENSG00000111676	3282
ATOH1 ENSG00000172238	1
ATOH7 ENSG00000179774	1
ATOH8 ENSG00000168874	312
ATOX1 ENSG00000177556	4003
ATP10A ENSG00000206190	280
ATP10B ENSG00000118322	1
ATP10D ENSG00000145246	28
ATP11A ENSG00000068650	119
ATP11B ENSG00000058063	309
ATP11C ENSG00000101974	173
ATP12A ENSG00000075673	3
ATP13A1 ENSG00000105726	1365
ATP13A2 ENSG00000159363	1154
ATP13A3 ENSG00000133657	325
ATP13A4 ENSG00000127249	0
ATP13A5 ENSG00000187527	8
ATP1A1 ENSG00000163399	16093
ATP1A2 ENSG00000018625	137
ATP1A3 ENSG00000105409	1
ATP1A4 ENSG00000132681	15
ATP1B1 ENSG00000143153	182
ATP1B2 ENSG00000129244	166
ATP1B3 ENSG00000069849	792
ATP23 ENSG00000166896	4
ATP2A1 ENSG00000196296	16
ATP2A2 ENSG00000174437	1298
ATP2A3 ENSG00000074370	1199
ATP2B1 ENSG00000070961	221
ATP2B2 ENSG00000157087	14
ATP2B3 ENSG00000067842	1
ATP2B4 ENSG00000058668	251
ATP2C1 ENSG00000017260	1499
ATP2C2 ENSG00000064270	1031
ATP4B ENSG00000186009	0
ATP5J2-PTCD1 ENSG00000248919	1
ATP5SL ENSG00000105341	787
ATP6AP1 ENSG00000071553	14516
ATP6AP1L ENSG00000205464	117
ATP6AP2 ENSG00000182220	843
ATP6V0A1 ENSG00000033627	1951
ATP6V0A2 ENSG00000185344	229
ATP6V0A4 ENSG00000105929	9
ATP6V0B ENSG00000117410	7843
ATP6V0C ENSG00000185883	0
ATP6V0D1 ENSG00000159720	3295
ATP6V0D2 ENSG00000147614	3
ATP6V0E1 ENSG00000113732	4509
ATP6V0E2 ENSG00000171130	1697
ATP6V1A ENSG00000114573	225
ATP6V1B1 ENSG00000116039	18
ATP6V1B2 ENSG00000147416	949
ATP6V1C1 ENSG00000155097	205
ATP6V1C2 ENSG00000143882	245
ATP6V1D ENSG00000100554	453
ATP6V1E1 ENSG00000131100	3205
ATP6V1E2 ENSG00000250565	154
ATP6V1F ENSG00000128524	2164
ATP6V1G1 ENSG00000136888	1169
ATP6V1G2 ENSG00000213760	2
ATP6V1H ENSG00000047249	1036
ATP7A ENSG00000165240	95
ATP7B ENSG00000123191	341
ATP8A1 ENSG00000124406	224
ATP8A2 ENSG00000132932	85
ATP8B1 ENSG00000081923	689
ATP8B2 ENSG00000143515	760
ATP8B3 ENSG00000130270	56
ATP8B4 ENSG00000104043	193
ATP9A ENSG00000054793	577
ATP9B ENSG00000166377	470
ATPIF1 ENSG00000130770	2485
ATR ENSG00000175054	108
ATRAID ENSG00000138085	1245
ATRIP ENSG00000164053	0
ATRIP ENSG00000282827	2
ATRN ENSG00000088812	225
ATRNL1 ENSG00000107518	64
ATRX ENSG00000085224	515
ATXN1 ENSG00000124788	338
ATXN10 ENSG00000130638	488
ATXN1L ENSG00000224470	239
ATXN2 ENSG00000204842	966
ATXN2L ENSG00000168488	2231
ATXN3 ENSG00000066427	625
ATXN7 ENSG00000163635	125
ATXN7L1 ENSG00000146776	213
ATXN7L2 ENSG00000162650	71
ATXN7L3 ENSG00000087152	713
ATXN7L3B ENSG00000253719	1526
AUH ENSG00000148090	141
AUNIP ENSG00000127423	0
AUP1 ENSG00000115307	4911
AURKA ENSG00000087586	66
AURKAIP1 ENSG00000175756	3069
AURKB ENSG00000178999	28
AURKC ENSG00000105146	47
AUTS2 ENSG00000158321	313
AVEN ENSG00000169857	253
AVIL ENSG00000135407	31
AVL9 ENSG00000105778	308
AVPI1 ENSG00000119986	359
AVPR1A ENSG00000166148	22
AVPR2 ENSG00000126895	13
AXDND1 ENSG00000162779	10
AXIN1 ENSG00000103126	933
AXIN2 ENSG00000168646	846
AXL ENSG00000167601	1676
AZGP1 ENSG00000160862	69270
AZI2 ENSG00000163512	285
AZIN1 ENSG00000155096	386
AZIN2 ENSG00000142920	217
AZU1 ENSG00000172232	7
B2M ENSG00000166710	19962
B3GALNT1 ENSG00000169255	57
B3GALNT2 ENSG00000162885	93
B3GALT1 ENSG00000172318	4
B3GALT2 ENSG00000162630	12
B3GALT4 ENSG00000235863	509
B3GALT5 ENSG00000183778	13
B3GALT6 ENSG00000176022	779
B3GAT1 ENSG00000109956	1364
B3GAT2 ENSG00000112309	59
B3GAT3 ENSG00000149541	2316
B3GLCT ENSG00000187676	110
B3GNT2 ENSG00000170340	28
B3GNT3 ENSG00000179913	2
B3GNT4 ENSG00000176383	20
B3GNT5 ENSG00000176597	45
B3GNT6 ENSG00000198488	9
B3GNT7 ENSG00000156966	33
B3GNT8 ENSG00000177191	128
B3GNT9 ENSG00000237172	387
B3GNTL1 ENSG00000175711	240
B4GALNT1 ENSG00000135454	150
B4GALNT2 ENSG00000167080	6
B4GALNT3 ENSG00000139044	137
B4GALNT4 ENSG00000182272	289
B4GALT1 ENSG00000086062	1924
B4GALT2 ENSG00000117411	1370
B4GALT3 ENSG00000158850	1581
B4GALT4 ENSG00000121578	535
B4GALT5 ENSG00000158470	550
B4GALT6 ENSG00000118276	67
B4GALT7 ENSG00000027847	880
B4GAT1 ENSG00000174684	2727
B9D1 ENSG00000108641	554
B9D2 ENSG00000123810	390
BAALC ENSG00000164929	11
BAAT ENSG00000136881	17
BABAM1 ENSG00000105393	1465
BACE1 ENSG00000186318	646
BACE2 ENSG00000182240	3894
BACH1 ENSG00000156273	91
BACH2 ENSG00000112182	37
BAD ENSG00000002330	3937
BAG1 ENSG00000107262	3030
BAG2 ENSG00000112208	228
BAG3 ENSG00000151929	715
BAG4 ENSG00000156735	89
BAG5 ENSG00000166170	161
BAG6 ENSG00000204463	3508
BAHCC1 ENSG00000266074	284
BAHD1 ENSG00000140320	459
BAIAP2 ENSG00000175866	4255
BAIAP2L1 ENSG00000006453	3583
BAIAP2L2 ENSG00000128298	171
BAIAP3 ENSG00000007516	927
BAK1 ENSG00000030110	581
BAMBI ENSG00000095739	49
BANF1 ENSG00000175334	1763
BANF2 ENSG00000125888	1
BANK1 ENSG00000153064	30
BANP ENSG00000172530	532
BAP1 ENSG00000163930	2067
BARD1 ENSG00000138376	28
BARX1 ENSG00000131668	9
BARX2 ENSG00000043039	15
BASP1 ENSG00000176788	551
BATF ENSG00000156127	27
BATF2 ENSG00000168062	43
BATF3 ENSG00000123685	75
BAX ENSG00000087088	323
BAZ1A ENSG00000198604	155
BAZ1B ENSG00000009954	1441
BAZ2A ENSG00000076108	1372
BAZ2B ENSG00000123636	607
BBC3 ENSG00000105327	127
BBIP1 ENSG00000214413	207
BBOF1 ENSG00000119636	53
BBOX1 ENSG00000129151	1
BBS1 ENSG00000174483	36
BBS10 ENSG00000179941	69
BBS12 ENSG00000181004	30
BBS2 ENSG00000125124	683
BBS4 ENSG00000140463	1485
BBS5 ENSG00000163093	174
BBS7 ENSG00000138686	183
BBS9 ENSG00000122507	43
BBX ENSG00000114439	396
BCAM ENSG00000187244	12845
BCAN ENSG00000132692	8
BCAP29 ENSG00000075790	1332
BCAP31 ENSG00000185825	15023
BCAR1 ENSG00000050820	2205
BCAR3 ENSG00000137936	80
BCAS1 ENSG00000064787	974
BCAS2 ENSG00000116752	164
BCAS3 ENSG00000141376	606
BCAS4 ENSG00000124243	438
BCAT1 ENSG00000060982	45
BCAT2 ENSG00000105552	3278
BCCIP ENSG00000107949	415
BCDIN3D ENSG00000186666	210
BCHE ENSG00000114200	57
BCKDHA ENSG00000248098	102
BCKDHB ENSG00000083123	143
BCKDK ENSG00000103507	1438
BCL10 ENSG00000142867	249
BCL11A ENSG00000119866	277
BCL11B ENSG00000127152	58
BCL2 ENSG00000171791	84
BCL2A1 ENSG00000140379	20
BCL2L1 ENSG00000171552	4876
BCL2L10 ENSG00000137875	3
BCL2L11 ENSG00000153094	128
BCL2L12 ENSG00000126453	437
BCL2L13 ENSG00000099968	634
BCL2L14 ENSG00000121380	21
BCL2L15 ENSG00000188761	3
BCL2L2 ENSG00000129473	545
BCL2L2-PABPN1 ENSG00000258643	3
BCL3 ENSG00000069399	1350
BCL6 ENSG00000113916	758
BCL6B ENSG00000161940	44
BCL7A ENSG00000110987	299
BCL7B ENSG00000106635	452
BCL7C ENSG00000099385	1378
BCL9 ENSG00000116128	424
BCL9L ENSG00000186174	939
BCLAF1 ENSG00000029363	418
BCO1 ENSG00000135697	16
BCO2 ENSG00000197580	38
BCOR ENSG00000183337	200
BCORL1 ENSG00000085185	213
BCR ENSG00000186716	929
BCS1L ENSG00000074582	1232
BDH1 ENSG00000161267	1955
BDH2 ENSG00000164039	947
BDKRB1 ENSG00000100739	0
BDKRB2 ENSG00000168398	96
BDNF ENSG00000176697	38
BDP1 ENSG00000145734	240
BEAN1 ENSG00000166546	14
BECN1 ENSG00000126581	445
BEGAIN ENSG00000183092	295
BEND2 ENSG00000177324	17
BEND3 ENSG00000178409	25
BEND4 ENSG00000188848	113
BEND5 ENSG00000162373	158
BEND6 ENSG00000151917	34
BEND7 ENSG00000165626	140
BEST1 ENSG00000167995	1083
BEST2 ENSG00000039987	5
BEST3 ENSG00000127325	103
BEST4 ENSG00000142959	13
BET1 ENSG00000105829	322
BET1L ENSG00000177951	1082
BEX1 ENSG00000133169	230
BEX2 ENSG00000133134	785
BEX3 ENSG00000166681	1990
BEX4 ENSG00000102409	1287
BEX5 ENSG00000184515	74
BFAR ENSG00000103429	585
BFSP1 ENSG00000125864	38
BGLAP ENSG00000242252	19
BGN ENSG00000182492	4840
BHLHB9 ENSG00000198908	16
BHLHE22 ENSG00000180828	6
BHLHE40 ENSG00000134107	553
BHLHE41 ENSG00000123095	261
BHMT ENSG00000145692	12
BHMT2 ENSG00000132840	50
BICC1 ENSG00000122870	80
BICD1 ENSG00000151746	187
BICD2 ENSG00000185963	687
BICDL1 ENSG00000135127	109
BICDL2 ENSG00000162069	1064
BID ENSG00000015475	328
BIK ENSG00000100290	3750
BIN1 ENSG00000136717	4727
BIN2 ENSG00000110934	38
BIN3 ENSG00000147439	1441
BIRC2 ENSG00000110330	547
BIRC3 ENSG00000023445	151
BIRC5 ENSG00000089685	58
BIRC6 ENSG00000115760	266
BIRC7 ENSG00000101197	5
BIVM ENSG00000134897	113
BLCAP ENSG00000166619	2385
BLK ENSG00000136573	47
BLM ENSG00000197299	21
BLMH ENSG00000108578	495
BLNK ENSG00000095585	127
BLOC1S1 ENSG00000135441	3336
BLOC1S2 ENSG00000196072	61
BLOC1S3 ENSG00000189114	118
BLOC1S4 ENSG00000186222	494
BLOC1S5 ENSG00000188428	149
BLOC1S6 ENSG00000104164	524
BLVRA ENSG00000106605	826
BLVRB ENSG00000090013	3702
BLZF1 ENSG00000117475	116
BMF ENSG00000104081	595
BMI1 ENSG00000168283	300
BMP1 ENSG00000168487	727
BMP2 ENSG00000125845	25
BMP2K ENSG00000138756	79
BMP4 ENSG00000125378	382
BMP5 ENSG00000112175	277
BMP6 ENSG00000153162	4
BMP7 ENSG00000101144	552
BMP8A ENSG00000183682	7
BMP8B ENSG00000116985	19
BMPER ENSG00000164619	63
BMPR1A ENSG00000107779	251
BMPR1B ENSG00000138696	566
BMPR2 ENSG00000204217	171
BMS1 ENSG00000165733	484
BMT2 ENSG00000164603	110
BMX ENSG00000102010	0
BNC2 ENSG00000173068	205
BNIP1 ENSG00000113734	241
BNIP2 ENSG00000140299	242
BNIP3 ENSG00000176171	888
BNIP3L ENSG00000104765	275
BNIPL ENSG00000163141	31
BOC ENSG00000144857	915
BOD1 ENSG00000145919	1663
BOD1L1 ENSG00000038219	238
BOD1L2 ENSG00000228075	1
BOK ENSG00000176720	1086
BOLA1 ENSG00000178096	584
BOLA2B ENSG00000169627	2157
BOLA3 ENSG00000163170	748
BOLL ENSG00000152430	0
BOP1 ENSG00000261236	470
BORA ENSG00000136122	39
BORCS5 ENSG00000165714	89
BORCS6 ENSG00000196544	448
BORCS7 ENSG00000166275	550
BORCS8 ENSG00000254901	815
BORCS8-MEF2B ENSG00000064489	20
BPGM ENSG00000172331	110
BPHL ENSG00000137274	422
BPI ENSG00000101425	44
BPIFB1 ENSG00000125999	7
BPIFB2 ENSG00000078898	731
BPNT1 ENSG00000162813	215
BPTF ENSG00000171634	438
BRAF ENSG00000157764	169
BRAP ENSG00000089234	643
BRAT1 ENSG00000106009	2237
BRCA1 ENSG00000012048	154
BRCA2 ENSG00000139618	48
BRCC3 ENSG00000185515	224
BRD1 ENSG00000100425	310
BRD2 ENSG00000204256	8062
BRD3 ENSG00000169925	562
BRD4 ENSG00000141867	2074
BRD7 ENSG00000166164	634
BRD8 ENSG00000112983	1390
BRD9 ENSG00000028310	1277
BRDT ENSG00000137948	13
BRE ENSG00000158019	552
BRF1 ENSG00000185024	1278
BRF2 ENSG00000104221	363
BRI3 ENSG00000164713	6504
BRI3BP ENSG00000184992	131
BRICD5 ENSG00000182685	252
BRINP1 ENSG00000078725	33
BRINP3 ENSG00000162670	3
BRIP1 ENSG00000136492	5
BRIX1 ENSG00000113460	49
BRK1 ENSG00000254999	2661
BRMS1 ENSG00000174744	1135
BRMS1L ENSG00000100916	20
BROX ENSG00000162819	197
BRPF1 ENSG00000156983	206
BRPF3 ENSG00000096070	820
BRS3 ENSG00000102239	2
BRSK1 ENSG00000160469	247
BRSK2 ENSG00000174672	151
BRWD1 ENSG00000185658	386
BRWD3 ENSG00000165288	105
BSCL2 ENSG00000168000	37
BSDC1 ENSG00000160058	1013
BSG ENSG00000172270	9151
BSN ENSG00000164061	11
BSPRY ENSG00000119411	412
BST1 ENSG00000109743	61
BST2 ENSG00000130303	2051
BTAF1 ENSG00000095564	108
BTBD1 ENSG00000064726	496
BTBD10 ENSG00000148925	95
BTBD11 ENSG00000151136	226
BTBD16 ENSG00000138152	22
BTBD18 ENSG00000233436	1
BTBD19 ENSG00000222009	6
BTBD2 ENSG00000133243	3850
BTBD3 ENSG00000132640	397
BTBD6 ENSG00000184887	1426
BTBD7 ENSG00000011114	503
BTBD8 ENSG00000189195	46
BTBD9 ENSG00000183826	237
BTC ENSG00000174808	38
BTD ENSG00000169814	1026
BTF3 ENSG00000145741	1809
BTF3L4 ENSG00000134717	355
BTG1 ENSG00000133639	930
BTG2 ENSG00000159388	2563
BTG3 ENSG00000154640	92
BTG4 ENSG00000137707	0
BTK ENSG00000010671	29
BTLA ENSG00000186265	1
BTN2A1 ENSG00000112763	101
BTN2A2 ENSG00000124508	107
BTN3A1 ENSG00000026950	415
BTN3A2 ENSG00000186470	104
BTN3A3 ENSG00000111801	93
BTNL8 ENSG00000113303	0
BTNL9 ENSG00000165810	39
BTRC ENSG00000166167	340
BUB1 ENSG00000169679	9
BUB1B ENSG00000156970	3
BUB3 ENSG00000154473	145
BUD13 ENSG00000137656	103
BUD31 ENSG00000106245	3069
BVES ENSG00000112276	114
BYSL ENSG00000112578	349
BZW1 ENSG00000082153	424
BZW2 ENSG00000136261	151
C10orf10 ENSG00000165507	632
C10orf107 ENSG00000183346	63
C10orf11 ENSG00000148655	446
C10orf128 ENSG00000204161	20
C10orf2 ENSG00000107815	201
C10orf35 ENSG00000171224	210
C10orf53 ENSG00000178645	1
C10orf54 ENSG00000107738	1182
C10orf55 ENSG00000222047	3
C10orf76 ENSG00000120029	778
C10orf88 ENSG00000119965	79
C10orf95 ENSG00000120055	31
C10orf99 ENSG00000188373	1
C11orf1 ENSG00000137720	366
C11orf16 ENSG00000176029	14
C11orf21 ENSG00000110665	49
C11orf24 ENSG00000171067	1666
C11orf31 ENSG00000211450	1964
C11orf40 ENSG00000171987	0
C11orf45 ENSG00000174370	11
C11orf49 ENSG00000149179	605
C11orf52 ENSG00000149300	8
C11orf54 ENSG00000182919	260
C11orf57 ENSG00000150776	183
C11orf58 ENSG00000110696	1095
C11orf63 ENSG00000109944	25
C11orf65 ENSG00000166323	7
C11orf68 ENSG00000175573	1037
C11orf70 ENSG00000137691	25
C11orf71 ENSG00000180425	190
C11orf74 ENSG00000166352	47
C11orf80 ENSG00000173715	124
C11orf84 ENSG00000168005	89
C11orf87 ENSG00000185742	7
C11orf88 ENSG00000183644	1
C11orf95 ENSG00000188070	566
C11orf96 ENSG00000187479	5802
C11orf98 ENSG00000278615	33
C12orf10 ENSG00000139637	860
C12orf29 ENSG00000133641	84
C12orf4 ENSG00000047621	199
C12orf40 ENSG00000180116	1
C12orf42 ENSG00000179088	1
C12orf43 ENSG00000157895	538
C12orf45 ENSG00000151131	180
C12orf49 ENSG00000111412	146
C12orf50 ENSG00000165805	6
C12orf54 ENSG00000177627	4
C12orf56 ENSG00000185306	44
C12orf57 ENSG00000111678	8050
C12orf60 ENSG00000182993	62
C12orf65 ENSG00000130921	297
C12orf66 ENSG00000174206	80
C12orf71 ENSG00000214700	1
C12orf73 ENSG00000204954	224
C12orf75 ENSG00000235162	148
C12orf76 ENSG00000174456	368
C14orf1 ENSG00000133935	2691
C14orf105 ENSG00000100557	13
C14orf119 ENSG00000179933	178
C14orf132 ENSG00000227051	70
C14orf142 ENSG00000170270	66
C14orf159 ENSG00000133943	373
C14orf166 ENSG00000087302	1098
C14orf169 ENSG00000170468	101
C14orf180 ENSG00000184601	2
C14orf2 ENSG00000156411	5492
C14orf28 ENSG00000179476	35
C14orf37 ENSG00000139971	16
C14orf39 ENSG00000179008	14
C14orf79 ENSG00000140104	459
C14orf80 ENSG00000185347	116
C14orf93 ENSG00000100802	218
C15orf39 ENSG00000167173	338
C15orf40 ENSG00000169609	514
C15orf41 ENSG00000186073	33
C15orf48 ENSG00000166920	171
C15orf52 ENSG00000188549	553
C15orf53 ENSG00000175779	1
C15orf57 ENSG00000128891	271
C15orf59 ENSG00000205363	266
C15orf61 ENSG00000189227	299
C15orf62 ENSG00000188277	5
C15orf65 ENSG00000261652	20
C16orf13 ENSG00000130731	2401
C16orf45 ENSG00000166780	213
C16orf46 ENSG00000166455	9
C16orf52 ENSG00000185716	146
C16orf54 ENSG00000185905	33
C16orf58 ENSG00000140688	3381
C16orf59 ENSG00000162062	98
C16orf62 ENSG00000103544	646
C16orf70 ENSG00000125149	900
C16orf71 ENSG00000166246	47
C16orf72 ENSG00000182831	124
C16orf74 ENSG00000154102	252
C16orf78 ENSG00000166152	9
C16orf86 ENSG00000159761	68
C16orf87 ENSG00000155330	40
C16orf89 ENSG00000153446	497
C16orf91 ENSG00000174109	239
C16orf95 ENSG00000260456	10
C17orf107 ENSG00000205710	187
C17orf49 ENSG00000258315	62
C17orf50 ENSG00000270806	7
C17orf51 ENSG00000212719	105
C17orf53 ENSG00000125319	16
C17orf58 ENSG00000186665	68
C17orf62 ENSG00000178927	1512
C17orf64 ENSG00000141371	1
C17orf67 ENSG00000214226	53
C17orf75 ENSG00000108666	182
C17orf78 ENSG00000278505	0
C17orf80 ENSG00000141219	423
C17orf89 ENSG00000224877	1762
C17orf96 ENSG00000273604	44
C17orf97 ENSG00000187624	101
C17orf99 ENSG00000187997	1
C18orf21 ENSG00000141428	118
C18orf25 ENSG00000152242	173
C18orf32 ENSG00000177576	344
C18orf54 ENSG00000166845	3
C18orf63 ENSG00000206043	1
C18orf8 ENSG00000141452	295
C19orf12 ENSG00000131943	1517
C19orf18 ENSG00000177025	264
C19orf24 ENSG00000228300	2044
C19orf25 ENSG00000119559	1207
C19orf33 ENSG00000167644	197
C19orf35 ENSG00000188305	14
C19orf38 ENSG00000214212	66
C19orf43 ENSG00000123144	3646
C19orf44 ENSG00000105072	214
C19orf45 ENSG00000198723	26
C19orf47 ENSG00000160392	346
C19orf48 ENSG00000167747	3300
C19orf52 ENSG00000142444	392
C19orf53 ENSG00000104979	3497
C19orf54 ENSG00000188493	378
C19orf57 ENSG00000132016	41
C19orf60 ENSG00000006015	1451
C19orf66 ENSG00000130813	430
C19orf68 ENSG00000185453	130
C19orf70 ENSG00000174917	4341
C19orf71 ENSG00000183397	2
C19orf73 ENSG00000221916	139
C19orf81 ENSG00000235034	668
C1D ENSG00000197223	141
C1GALT1 ENSG00000106392	123
C1GALT1C1 ENSG00000171155	191
C1GALT1C1L ENSG00000223658	13
C1QA ENSG00000173372	2853
C1QB ENSG00000173369	1907
C1QBP ENSG00000108561	1495
C1QC ENSG00000159189	848
C1QL1 ENSG00000131094	172
C1QL3 ENSG00000165985	8
C1QTNF1 ENSG00000173918	1033
C1QTNF2 ENSG00000145861	214
C1QTNF3 ENSG00000082196	123
C1QTNF4 ENSG00000172247	108
C1QTNF5 ENSG00000223953	1
C1QTNF6 ENSG00000133466	161
C1QTNF7 ENSG00000163145	30
C1QTNF9 ENSG00000240654	4
C1QTNF9B ENSG00000205863	7
C1QTNF9B-AS1 ENSG00000281899	161
C1R ENSG00000159403	9757
C1RL ENSG00000139178	1043
C1S ENSG00000182326	2715
C1orf101 ENSG00000179397	37
C1orf105 ENSG00000180999	0
C1orf106 ENSG00000163362	145
C1orf109 ENSG00000116922	208
C1orf112 ENSG00000000460	59
C1orf115 ENSG00000162817	1176
C1orf116 ENSG00000182795	7911
C1orf122 ENSG00000197982	3890
C1orf123 ENSG00000162384	1371
C1orf127 ENSG00000175262	1
C1orf131 ENSG00000143633	167
C1orf145 ENSG00000162913	38
C1orf146 ENSG00000203910	0
C1orf158 ENSG00000157330	1
C1orf159 ENSG00000131591	511
C1orf162 ENSG00000143110	140
C1orf167 ENSG00000215910	32
C1orf168 ENSG00000187889	64
C1orf174 ENSG00000198912	269
C1orf185 ENSG00000204006	0
C1orf186 ENSG00000263961	45
C1orf194 ENSG00000179902	15
C1orf198 ENSG00000119280	894
C1orf204 ENSG00000188004	46
C1orf21 ENSG00000116667	1925
C1orf210 ENSG00000253313	558
C1orf216 ENSG00000142686	248
C1orf226 ENSG00000239887	55
C1orf228 ENSG00000198520	58
C1orf234 ENSG00000227868	2
C1orf27 ENSG00000157181	175
C1orf35 ENSG00000143793	847
C1orf43 ENSG00000143612	2468
C1orf50 ENSG00000164008	12
C1orf52 ENSG00000162642	299
C1orf53 ENSG00000203724	114
C1orf54 ENSG00000118292	181
C1orf56 ENSG00000143443	578
C1orf64 ENSG00000183888	13
C1orf74 ENSG00000162757	150
C1orf87 ENSG00000162598	1
C2 ENSG00000166278	636
C20orf144 ENSG00000149609	5
C20orf194 ENSG00000088854	216
C20orf196 ENSG00000171984	125
C20orf24 ENSG00000101084	417
C20orf27 ENSG00000101220	895
C20orf96 ENSG00000196476	428
C21orf2 ENSG00000160226	622
C21orf33 ENSG00000160221	493
C21orf58 ENSG00000160298	181
C21orf59 ENSG00000159079	265
C21orf91 ENSG00000154642	93
C22orf15 ENSG00000169314	28
C22orf23 ENSG00000128346	3
C22orf29 ENSG00000215012	1241
C22orf31 ENSG00000100249	8
C22orf39 ENSG00000242259	2948
C22orf42 ENSG00000205856	19
C22orf46 ENSG00000184208	108
C2CD2 ENSG00000157617	2145
C2CD2L ENSG00000172375	377
C2CD3 ENSG00000168014	203
C2CD4A ENSG00000198535	25
C2CD4B ENSG00000205502	473
C2CD4C ENSG00000183186	26
C2CD4D ENSG00000225556	95
C2CD5 ENSG00000111731	55
C2orf15 ENSG00000273045	13
C2orf40 ENSG00000119147	314
C2orf42 ENSG00000115998	124
C2orf47 ENSG00000162972	117
C2orf49 ENSG00000135974	182
C2orf50 ENSG00000150873	7
C2orf54 ENSG00000172478	85
C2orf68 ENSG00000168887	1508
C2orf69 ENSG00000178074	33
C2orf70 ENSG00000173557	7
C2orf71 ENSG00000179270	9
C2orf72 ENSG00000204128	943
C2orf73 ENSG00000177994	31
C2orf74 ENSG00000237651	10
C2orf76 ENSG00000186132	28
C2orf80 ENSG00000188674	0
C2orf81 ENSG00000159239	150
C2orf82 ENSG00000182600	125
C2orf88 ENSG00000187699	53
C3 ENSG00000125730	6610
C3AR1 ENSG00000171860	301
C3orf14 ENSG00000114405	128
C3orf18 ENSG00000088543	329
C3orf33 ENSG00000174928	260
C3orf36 ENSG00000221972	8
C3orf38 ENSG00000179021	33
C3orf49 ENSG00000163632	0
C3orf52 ENSG00000114529	26
C3orf58 ENSG00000181744	48
C3orf62 ENSG00000188315	704
C3orf67 ENSG00000163689	9
C3orf70 ENSG00000187068	62
C3orf80 ENSG00000180044	1
C4A ENSG00000244731	507
C4B ENSG00000224389	5344
C4BPB ENSG00000123843	0
C4orf19 ENSG00000154274	13
C4orf26 ENSG00000174792	2
C4orf3 ENSG00000164096	1360
C4orf32 ENSG00000174749	127
C4orf33 ENSG00000151470	25
C4orf36 ENSG00000163633	54
C4orf46 ENSG00000205208	28
C4orf47 ENSG00000205129	18
C4orf48 ENSG00000243449	1121
C5 ENSG00000106804	206
C5AR1 ENSG00000197405	138
C5AR2 ENSG00000134830	16
C5orf15 ENSG00000113583	3444
C5orf22 ENSG00000082213	23
C5orf24 ENSG00000181904	437
C5orf30 ENSG00000181751	59
C5orf34 ENSG00000172244	24
C5orf38 ENSG00000186493	611
C5orf42 ENSG00000197603	184
C5orf45 ENSG00000161010	1061
C5orf46 ENSG00000178776	32
C5orf49 ENSG00000215217	260
C5orf51 ENSG00000205765	88
C5orf56 ENSG00000197536	217
C5orf58 ENSG00000234511	0
C5orf63 ENSG00000164241	187
C6 ENSG00000039537	3
C6orf1 ENSG00000186577	986
C6orf10 ENSG00000204296	1
C6orf106 ENSG00000196821	1221
C6orf118 ENSG00000112539	3
C6orf120 ENSG00000185127	124
C6orf132 ENSG00000188112	917
C6orf136 ENSG00000204564	306
C6orf141 ENSG00000197261	7
C6orf163 ENSG00000203872	2
C6orf201 ENSG00000185689	4
C6orf203 ENSG00000130349	62
C6orf222 ENSG00000189325	11
C6orf226 ENSG00000221821	400
C6orf229 ENSG00000260286	1
C6orf25 ENSG00000204420	78
C6orf47 ENSG00000204439	948
C6orf48 ENSG00000204387	886
C6orf52 ENSG00000137434	56
C6orf58 ENSG00000184530	13
C6orf62 ENSG00000112308	1683
C6orf89 ENSG00000198663	1320
C7 ENSG00000112936	2278
C7orf25 ENSG00000136197	3
C7orf26 ENSG00000146576	1372
C7orf31 ENSG00000153790	35
C7orf34 ENSG00000165131	2
C7orf43 ENSG00000146826	533
C7orf49 ENSG00000122783	632
C7orf50 ENSG00000146540	2344
C7orf57 ENSG00000164746	3
C7orf61 ENSG00000185955	25
C7orf62 ENSG00000164645	0
C7orf73 ENSG00000243317	585
C8G ENSG00000176919	54
C8orf33 ENSG00000182307	843
C8orf34 ENSG00000165084	19
C8orf37 ENSG00000156172	32
C8orf4 ENSG00000176907	704
C8orf44 ENSG00000213865	43
C8orf46 ENSG00000169085	106
C8orf48 ENSG00000164743	1
C8orf58 ENSG00000241852	162
C8orf59 ENSG00000176731	1051
C8orf74 ENSG00000171060	1
C8orf76 ENSG00000189376	121
C8orf82 ENSG00000213563	1819
C8orf86 ENSG00000196166	0
C8orf88 ENSG00000253250	13
C8orf89 ENSG00000274443	13
C9 ENSG00000113600	2
C9orf114 ENSG00000198917	633
C9orf116 ENSG00000160345	192
C9orf129 ENSG00000204352	3
C9orf142 ENSG00000148362	1190
C9orf152 ENSG00000188959	517
C9orf153 ENSG00000187753	0
C9orf16 ENSG00000171159	3195
C9orf172 ENSG00000232434	180
C9orf24 ENSG00000164972	26
C9orf3 ENSG00000148120	453
C9orf40 ENSG00000135045	17
C9orf43 ENSG00000157653	18
[truncated: 14,514 more rows]
