# Supplementary material for: Spatial maps of prostate cancer transcriptomes reveal an unexplored landscape of heterogeneity
Source: Nat Commun. 2018 Jun 20;9:2419. doi: 10.1038/s41467-018-04724-5 (PMC6010471; doi:10.1038/s41467-018-04724-5)
Supplement: Supplementary file 6 — Supplementary Data 3 [file 41467_2018_4724_MOESM6_ESM.zip › Supplementary Dataset 2/experiment0001-baselinefeature-gamma_prior-r.tsv]

	Baseline
A1BG ENSG00000121410	1.02372
A1CF ENSG00000148584	1.02028
A2M ENSG00000175899	0.901825
A2ML1 ENSG00000166535	0.937683
A4GALT ENSG00000128274	0.988153
AAAS ENSG00000094914	1.03768
AACS ENSG00000081760	0.984435
AADACL2 ENSG00000197953	0.996971
AADACL4 ENSG00000204518	0.994525
AADAT ENSG00000109576	1.06821
AAED1 ENSG00000158122	0.996886
AAGAB ENSG00000103591	1.03628
AAK1 ENSG00000115977	0.974056
AAMDC ENSG00000087884	0.995563
AAMP ENSG00000127837	0.990929
AAR2 ENSG00000131043	0.973917
AARD ENSG00000205002	0.976348
AARS ENSG00000090861	1.01035
AARSD1 ENSG00000266967	1.01143
AASDH ENSG00000157426	0.970616
AASDHPPT ENSG00000149313	1.01081
AASS ENSG00000008311	0.939023
AATF ENSG00000275700	1.01614
AATK ENSG00000181409	0.914458
AATK-AS1 ENSG00000225180	1.03219
ABAT ENSG00000183044	1.0369
ABC13-47488600E17.1 ENSG00000283199	1.02929
ABC13-47656900H15.1 ENSG00000283566	0.964298
ABC7-42404400C24.1 ENSG00000277758	0.95529
ABCA1 ENSG00000165029	0.946476
ABCA10 ENSG00000154263	0.947046
ABCA12 ENSG00000144452	1.08206
ABCA13 ENSG00000179869	1.03496
ABCA2 ENSG00000107331	0.991914
ABCA3 ENSG00000167972	1.03947
ABCA4 ENSG00000198691	0.991524
ABCA5 ENSG00000154265	1.0029
ABCA6 ENSG00000154262	0.900529
ABCA7 ENSG00000064687	1.01878
ABCA8 ENSG00000141338	0.978371
ABCA9 ENSG00000154258	0.930026
ABCB1 ENSG00000085563	1.01579
ABCB10 ENSG00000135776	0.910198
ABCB11 ENSG00000073734	1.05547
ABCB4 ENSG00000005471	0.915279
ABCB5 ENSG00000004846	1.06532
ABCB6 ENSG00000115657	1.01294
ABCB7 ENSG00000131269	1.00423
ABCB8 ENSG00000197150	0.964978
ABCB9 ENSG00000150967	0.981817
ABCC1 ENSG00000103222	0.912449
ABCC10 ENSG00000124574	1.00453
ABCC11 ENSG00000121270	0.90682
ABCC12 ENSG00000140798	1.07854
ABCC2 ENSG00000023839	1.03719
ABCC3 ENSG00000108846	1.02464
ABCC4 ENSG00000125257	0.99109
ABCC5 ENSG00000114770	0.948459
ABCC6 ENSG00000091262	0.97397
ABCC8 ENSG00000006071	0.996441
ABCC9 ENSG00000069431	1.01713
ABCD1 ENSG00000101986	0.973074
ABCD2 ENSG00000173208	0.954115
ABCD3 ENSG00000117528	0.998376
ABCD4 ENSG00000119688	1.12596
ABCE1 ENSG00000164163	0.908111
ABCF1 ENSG00000204574	1.01168
ABCF2 ENSG00000033050	1.07631
ABCF3 ENSG00000161204	0.964956
ABCG1 ENSG00000160179	0.989484
ABCG2 ENSG00000118777	0.997633
ABCG4 ENSG00000172350	0.940552
ABCG5 ENSG00000138075	1.02796
ABHD1 ENSG00000143994	0.987325
ABHD10 ENSG00000144827	1.01688
ABHD11 ENSG00000106077	0.94214
ABHD12 ENSG00000100997	0.983329
ABHD12B ENSG00000131969	0.913326
ABHD13 ENSG00000139826	0.931411
ABHD14A ENSG00000248487	1.05995
ABHD14A-ACY1 ENSG00000114786	1.08983
ABHD14B ENSG00000114779	1.03952
ABHD15 ENSG00000168792	0.989801
ABHD16A ENSG00000204427	0.996353
ABHD17A ENSG00000129968	1.0811
ABHD17B ENSG00000107362	0.956191
ABHD17C ENSG00000136379	0.907765
ABHD18 ENSG00000164074	1.0118
ABHD2 ENSG00000140526	1.02334
ABHD3 ENSG00000158201	0.954433
ABHD4 ENSG00000100439	1.00132
ABHD5 ENSG00000011198	1.0506
ABHD6 ENSG00000163686	1.07289
ABHD8 ENSG00000127220	1.05206
ABI1 ENSG00000136754	0.977016
ABI2 ENSG00000138443	0.940918
ABI3 ENSG00000108798	0.903731
ABI3BP ENSG00000154175	1.0362
ABL1 ENSG00000097007	1.06138
ABL2 ENSG00000143322	1.09434
ABLIM1 ENSG00000099204	1.07056
ABLIM2 ENSG00000163995	0.990593
ABLIM3 ENSG00000173210	0.883741
ABO ENSG00000175164	1.02758
ABR ENSG00000159842	1.00753
ABRA ENSG00000174429	1.03739
ABRACL ENSG00000146386	0.989245
ABT1 ENSG00000146109	0.982491
ABTB1 ENSG00000114626	1.06663
ABTB2 ENSG00000166016	1.01915
AC002429.5 ENSG00000236197	0.98315
AC004381.6 ENSG00000005189	1.01555
AC004754.3 ENSG00000269881	0.983343
AC005281.1 ENSG00000226690	1.01859
AC005480.1 ENSG00000279461	0.99502
AC006116.20 ENSG00000267710	1.08001
AC006386.1 ENSG00000279115	1.01876
AC006994.3 ENSG00000279317	1.04023
AC007906.1 ENSG00000279018	0.940915
AC008074.1 ENSG00000279644	1.0694
AC008522.1 ENSG00000279232	1.03708
AC008686.1 ENSG00000280221	0.994527
AC009014.3 ENSG00000271824	0.969578
AC010731.4 ENSG00000235118	1.0025
AC012005.1 ENSG00000279274	0.984495
AC012005.2 ENSG00000279287	0.896231
AC012363.1 ENSG00000281676	1.02443
AC013461.1 ENSG00000091436	1.03261
AC016549.1 ENSG00000281325	1.13266
AC016577.1 ENSG00000279646	1.09438
AC018512.1 ENSG00000279808	1.02269
AC025335.1 ENSG00000179859	1.02684
AC055866.1 ENSG00000281079	1.10401
AC069063.2 ENSG00000279380	0.918712
AC073130.2 ENSG00000281656	1.00141
AC073657.1 ENSG00000279937	1.02708
AC074033.1 ENSG00000281137	1.05104
AC090498.1 ENSG00000279483	0.986461
AC104304.4 ENSG00000283473	1.08795
AC104389.2 ENSG00000279824	1.01727
AC104981.1 ENSG00000278938	0.970587
AC105009.1 ENSG00000281855	0.870445
AC105052.1 ENSG00000279168	0.966966
AC109486.1 ENSG00000280447	0.99161
AC109829.1 ENSG00000233438	1.00044
AC110615.1 ENSG00000279909	0.96553
AC113404.1 ENSG00000254893	0.989864
AC131097.4 ENSG00000216921	1.00625
AC138517.6 ENSG00000283288	1.00167
AC138969.4 ENSG00000183889	1.02847
AC241377.1 ENSG00000281741	0.98404
AC241585.1 ENSG00000281571	0.979772
AC243756.1 ENSG00000270339	1.01359
AC245100.1 ENSG00000280649	0.952046
ACAA1 ENSG00000060971	1.02687
ACAA2 ENSG00000167315	0.953661
ACACA ENSG00000278540	0.946804
ACACB ENSG00000076555	1.04091
ACAD10 ENSG00000111271	0.992277
ACAD11 ENSG00000240303	0.998544
ACAD8 ENSG00000151498	0.962196
ACAD9 ENSG00000177646	1.0643
ACADL ENSG00000115361	1.00703
ACADM ENSG00000117054	1.01836
ACADS ENSG00000122971	1.01128
ACADSB ENSG00000196177	1.02181
ACADVL ENSG00000072778	1.0085
ACAN ENSG00000157766	0.993107
ACAP1 ENSG00000072818	1.00001
ACAP2 ENSG00000114331	0.967991
ACAP3 ENSG00000131584	0.96698
ACAT1 ENSG00000075239	1.07339
ACAT2 ENSG00000120437	1.0394
ACBD3 ENSG00000182827	1.00604
ACBD4 ENSG00000181513	0.889647
ACBD5 ENSG00000107897	1.0927
ACBD6 ENSG00000230124	0.933507
ACBD7 ENSG00000176244	1.02303
ACCS ENSG00000110455	1.04761
ACD ENSG00000102977	0.979753
ACE ENSG00000159640	0.999954
ACE2 ENSG00000130234	0.976949
ACER1 ENSG00000167769	1.01938
ACER2 ENSG00000177076	1.03956
ACER3 ENSG00000078124	0.999491
ACHE ENSG00000087085	0.951859
ACIN1 ENSG00000100813	0.935799
ACKR1 ENSG00000213088	1.00423
ACKR2 ENSG00000144648	0.986111
ACKR3 ENSG00000144476	0.978093
ACLY ENSG00000131473	1.04213
ACMSD ENSG00000153086	1.02022
ACO1 ENSG00000122729	1.01291
ACO2 ENSG00000100412	1.03227
ACOT1 ENSG00000184227	1.00353
ACOT11 ENSG00000162390	0.926815
ACOT12 ENSG00000172497	0.971577
ACOT13 ENSG00000112304	1.04205
ACOT2 ENSG00000119673	0.980461
ACOT4 ENSG00000177465	0.977598
ACOT7 ENSG00000097021	1.00011
ACOT8 ENSG00000101473	1.01416
ACOT9 ENSG00000123130	1.00169
ACOX1 ENSG00000161533	0.955657
ACOX2 ENSG00000168306	1.02579
ACOX3 ENSG00000087008	0.928387
ACOXL ENSG00000153093	0.99804
ACP1 ENSG00000143727	1.00758
ACP2 ENSG00000134575	1.06263
ACP5 ENSG00000102575	1.02351
ACP6 ENSG00000162836	0.971036
ACP7 ENSG00000183760	1.00286
ACPP ENSG00000014257	1.05539
ACPT ENSG00000142513	0.99329
ACR ENSG00000100312	1.02069
ACRBP ENSG00000111644	1.01708
ACRC ENSG00000147174	0.880122
ACRV1 ENSG00000134940	0.971986
ACSBG1 ENSG00000103740	1.07501
ACSF2 ENSG00000167107	1.05484
ACSF3 ENSG00000176715	0.94416
ACSL1 ENSG00000151726	0.974756
ACSL3 ENSG00000123983	1.01111
ACSL4 ENSG00000068366	1.05572
ACSL5 ENSG00000197142	0.989223
ACSL6 ENSG00000164398	0.990873
ACSM1 ENSG00000166743	0.88217
ACSM2B ENSG00000066813	1.01836
ACSM3 ENSG00000005187	1.0186
ACSM4 ENSG00000215009	1.037
ACSM5 ENSG00000183549	0.969653
ACSM6 ENSG00000173124	1.02058
ACSS1 ENSG00000154930	0.94184
ACSS2 ENSG00000131069	0.980525
ACSS3 ENSG00000111058	0.992581
ACTA1 ENSG00000143632	1.05876
ACTA2 ENSG00000107796	0.961526
ACTB ENSG00000075624	0.968857
ACTBL2 ENSG00000169067	1.01102
ACTC1 ENSG00000159251	0.995396
ACTG1 ENSG00000184009	1.00109
ACTG2 ENSG00000163017	0.954426
ACTL10 ENSG00000182584	1.01418
ACTL6A ENSG00000136518	0.961844
ACTL6B ENSG00000077080	0.959254
ACTN1 ENSG00000072110	0.9552
ACTN2 ENSG00000077522	1.00793
ACTN3 ENSG00000248746	0.98213
ACTN4 ENSG00000130402	1.05377
ACTR10 ENSG00000131966	0.99743
ACTR1A ENSG00000138107	1.01776
ACTR1B ENSG00000115073	1.0318
ACTR2 ENSG00000138071	1.00363
ACTR3 ENSG00000115091	0.97306
ACTR3B ENSG00000133627	1.00653
ACTR3C ENSG00000106526	1.0337
ACTR5 ENSG00000101442	1.01387
ACTR6 ENSG00000075089	1.01086
ACTR8 ENSG00000113812	1.0538
ACVR1 ENSG00000115170	0.986435
ACVR1B ENSG00000135503	1.00359
ACVR1C ENSG00000123612	1.01051
ACVR2A ENSG00000121989	0.956713
ACVR2B ENSG00000114739	0.939288
ACVRL1 ENSG00000139567	0.994085
ACY1 ENSG00000243989	1.0217
ACY3 ENSG00000132744	1.01781
ACYP1 ENSG00000119640	0.997177
ACYP2 ENSG00000170634	0.912899
ADA ENSG00000196839	0.983028
ADAD1 ENSG00000164113	1.04026
ADAD2 ENSG00000140955	0.960781
ADAL ENSG00000168803	1.00933
ADAM10 ENSG00000137845	1.01429
ADAM11 ENSG00000073670	1.02161
ADAM12 ENSG00000148848	1.05536
ADAM15 ENSG00000143537	1.0174
ADAM17 ENSG00000151694	0.927664
ADAM19 ENSG00000135074	0.93539
ADAM2 ENSG00000104755	0.947989
ADAM20 ENSG00000134007	0.997286
ADAM22 ENSG00000008277	1.01362
ADAM23 ENSG00000114948	1.00433
ADAM28 ENSG00000042980	0.994716
ADAM29 ENSG00000168594	1.0594
ADAM30 ENSG00000134249	1.05495
ADAM32 ENSG00000197140	1.05898
ADAM33 ENSG00000149451	1.02897
ADAM7 ENSG00000069206	0.952274
ADAM8 ENSG00000151651	1.11713
ADAM9 ENSG00000168615	0.915759
ADAMDEC1 ENSG00000134028	0.978791
ADAMTS1 ENSG00000154734	0.945746
ADAMTS10 ENSG00000142303	0.955913
ADAMTS12 ENSG00000151388	0.98978
ADAMTS13 ENSG00000160323	1.02614
ADAMTS14 ENSG00000138316	1.00135
ADAMTS15 ENSG00000166106	0.989747
ADAMTS16 ENSG00000145536	0.98672
ADAMTS17 ENSG00000140470	0.970466
ADAMTS18 ENSG00000140873	0.953599
ADAMTS19 ENSG00000145808	0.980838
ADAMTS2 ENSG00000087116	1.01152
ADAMTS3 ENSG00000156140	0.996699
ADAMTS4 ENSG00000158859	1.00438
ADAMTS5 ENSG00000154736	1.02286
ADAMTS6 ENSG00000049192	1.04396
ADAMTS7 ENSG00000136378	0.900236
ADAMTS8 ENSG00000134917	1.00691
ADAMTS9 ENSG00000163638	0.972683
ADAMTSL1 ENSG00000178031	0.978192
ADAMTSL2 ENSG00000197859	1.00184
ADAMTSL3 ENSG00000156218	1.06319
ADAMTSL4 ENSG00000143382	1.01843
ADAMTSL5 ENSG00000185761	1.01702
ADAP1 ENSG00000105963	1.00117
ADAP2 ENSG00000184060	0.926827
ADAR ENSG00000160710	1.05991
ADARB1 ENSG00000197381	1.00771
ADARB2 ENSG00000185736	1.05495
ADAT1 ENSG00000065457	1.08897
ADAT2 ENSG00000189007	1.06446
ADAT3 ENSG00000213638	0.964443
ADCK1 ENSG00000063761	0.944872
ADCK2 ENSG00000133597	1.0425
ADCK3 ENSG00000163050	1.02271
ADCK4 ENSG00000123815	1.07642
ADCK5 ENSG00000173137	1.04199
ADCY1 ENSG00000164742	0.975646
ADCY10 ENSG00000143199	1.03604
ADCY2 ENSG00000078295	0.996685
ADCY3 ENSG00000138031	0.967246
ADCY4 ENSG00000129467	0.971939
ADCY5 ENSG00000173175	0.964079
ADCY6 ENSG00000174233	0.954257
ADCY7 ENSG00000121281	1.03838
ADCY8 ENSG00000155897	0.990857
ADCY9 ENSG00000162104	0.980543
ADCYAP1 ENSG00000141433	0.980183
ADCYAP1R1 ENSG00000078549	0.921018
ADD1 ENSG00000087274	1.04117
ADD2 ENSG00000075340	1.06893
ADD3 ENSG00000148700	0.994335
ADGB ENSG00000118492	1.02319
ADGRA2 ENSG00000020181	1.01817
ADGRA3 ENSG00000152990	1.00889
ADGRB1 ENSG00000181790	0.950563
ADGRB2 ENSG00000121753	0.959806
ADGRB3 ENSG00000135298	0.979541
ADGRD1 ENSG00000111452	1.03275
ADGRD2 ENSG00000180264	1.00108
ADGRE1 ENSG00000174837	0.997065
ADGRE2 ENSG00000127507	1.02787
ADGRE3 ENSG00000131355	0.963166
ADGRE5 ENSG00000123146	0.960388
ADGRF1 ENSG00000153292	0.976765
ADGRF3 ENSG00000173567	0.993903
ADGRF5 ENSG00000069122	0.938457
ADGRG1 ENSG00000205336	0.984896
ADGRG2 ENSG00000173698	1.06095
ADGRG3 ENSG00000182885	0.929167
ADGRG4 ENSG00000156920	0.99479
ADGRG5 ENSG00000159618	1.03514
ADGRG6 ENSG00000112414	1.01219
ADGRG7 ENSG00000144820	0.967947
ADGRL1 ENSG00000072071	0.935144
ADGRL2 ENSG00000117114	1.06685
ADGRL3 ENSG00000150471	0.924405
ADGRL4 ENSG00000162618	0.919647
ADGRV1 ENSG00000164199	0.967894
ADH1B ENSG00000196616	0.939767
ADH1C ENSG00000248144	0.967014
ADH5 ENSG00000197894	1.06384
ADH6 ENSG00000172955	0.911495
ADHFE1 ENSG00000147576	0.948094
ADI1 ENSG00000182551	0.960165
ADIG ENSG00000182035	0.999375
ADIPOQ ENSG00000181092	0.926317
ADIPOR1 ENSG00000159346	0.9717
ADIPOR2 ENSG00000006831	1.04671
ADIRF ENSG00000148671	1.03063
ADK ENSG00000156110	1.00923
ADM ENSG00000148926	1.04407
ADM2 ENSG00000128165	1.00717
ADM5 ENSG00000224420	0.996484
ADNP ENSG00000101126	1.02558
ADNP2 ENSG00000101544	1.01544
ADO ENSG00000181915	0.981905
ADORA1 ENSG00000163485	1.01299
ADORA2A ENSG00000128271	1.00745
ADORA2B ENSG00000170425	1.02365
ADORA3 ENSG00000282608	0.912113
ADPGK ENSG00000159322	0.972708
ADPRH ENSG00000144843	0.999324
ADPRHL1 ENSG00000153531	0.960313
ADPRHL2 ENSG00000116863	1.01151
ADPRM ENSG00000170222	0.990258
ADRA1A ENSG00000120907	0.961997
ADRA1D ENSG00000171873	1.06299
ADRA2A ENSG00000150594	1.06873
ADRA2B ENSG00000274286	1.11758
ADRA2C ENSG00000184160	1.04112
ADRB1 ENSG00000043591	1.04565
ADRB2 ENSG00000169252	0.900742
ADRB3 ENSG00000188778	0.975243
ADRM1 ENSG00000130706	0.957072
ADSL ENSG00000239900	0.907975
ADSS ENSG00000035687	0.962123
ADSSL1 ENSG00000185100	1.02293
ADTRP ENSG00000111863	1.01399
AEBP1 ENSG00000106624	0.976011
AEBP2 ENSG00000139154	1.11219
AEN ENSG00000181026	1.0497
AES ENSG00000104964	1.00213
AF011889.5 ENSG00000241489	1.05012
AF131216.1 ENSG00000280273	0.946219
AFAP1 ENSG00000196526	1.01828
AFAP1L1 ENSG00000157510	0.98779
AFAP1L2 ENSG00000169129	0.913437
AFF1 ENSG00000172493	1.00415
AFF2 ENSG00000155966	1.05826
AFF3 ENSG00000144218	0.970395
AFF4 ENSG00000072364	1.04288
AFG3L2 ENSG00000141385	0.999312
AFM ENSG00000079557	0.96236
AFMID ENSG00000183077	0.929591
AFP ENSG00000081051	0.978916
AFTPH ENSG00000119844	0.973151
AGA ENSG00000038002	1.04479
AGAP1 ENSG00000157985	0.948636
AGAP14P ENSG00000279058	0.970766
AGAP2 ENSG00000135439	1.00706
AGAP3 ENSG00000133612	1.02531
AGAP4 ENSG00000188234	1.04195
AGAP5 ENSG00000172650	0.950616
AGAP6 ENSG00000204149	0.948167
AGAP9 ENSG00000204172	0.995737
AGBL1 ENSG00000273540	0.920524
AGBL2 ENSG00000165923	1.02965
AGBL3 ENSG00000146856	0.956458
AGBL4 ENSG00000186094	1.06834
AGBL5 ENSG00000084693	0.999496
AGER ENSG00000204305	0.974526
AGFG1 ENSG00000173744	0.983527
AGFG2 ENSG00000106351	0.964849
AGGF1 ENSG00000164252	1.00566
AGK ENSG00000006530	1.02802
AGL ENSG00000162688	1.00853
AGMAT ENSG00000116771	1.02026
AGMO ENSG00000187546	0.991459
AGO1 ENSG00000092847	1.0292
AGO2 ENSG00000123908	0.948144
AGO3 ENSG00000126070	0.946141
AGO4 ENSG00000134698	1.07388
AGPAT1 ENSG00000204310	1.01457
AGPAT2 ENSG00000169692	1.05323
AGPAT3 ENSG00000160216	0.986509
AGPAT4 ENSG00000026652	0.981164
AGPAT5 ENSG00000155189	1.02107
AGPS ENSG00000018510	0.933907
AGR2 ENSG00000106541	0.924546
AGR3 ENSG00000173467	1.05221
AGRN ENSG00000188157	1.09183
AGRP ENSG00000159723	0.949376
AGT ENSG00000135744	0.960808
AGTPBP1 ENSG00000135049	1.01442
AGTR1 ENSG00000144891	0.998318
AGTRAP ENSG00000177674	0.999155
AGXT2 ENSG00000113492	0.96589
AHCTF1 ENSG00000153207	0.982152
AHCY ENSG00000101444	0.97702
AHCYL1 ENSG00000168710	0.978317
AHCYL2 ENSG00000158467	1.07603
AHDC1 ENSG00000126705	1.0358
AHI1 ENSG00000135541	1.02506
AHNAK ENSG00000124942	0.952078
AHNAK2 ENSG00000185567	1.00946
AHR ENSG00000106546	1.03288
AHRR ENSG00000063438	1.06755
AHSA1 ENSG00000100591	0.95622
AHSA2 ENSG00000173209	1.036
AHSG ENSG00000145192	1.05816
AHSP ENSG00000169877	1.03078
AICDA ENSG00000111732	1.00411
AIDA ENSG00000186063	0.968688
AIF1 ENSG00000204472	0.905186
AIF1L ENSG00000126878	0.961776
AIFM1 ENSG00000156709	1.04893
AIFM2 ENSG00000042286	1.03726
AIFM3 ENSG00000183773	1.04726
AIG1 ENSG00000146416	1.02947
AIM1 ENSG00000112297	1.01805
AIM1L ENSG00000176092	0.989106
AIM2 ENSG00000163568	0.925583
AIMP1 ENSG00000164022	1.0471
AIMP2 ENSG00000106305	0.962789
AIP ENSG00000110711	1.01046
AIPL1 ENSG00000129221	0.992455
AIRE ENSG00000160224	1.00403
AJAP1 ENSG00000196581	0.986868
AJUBA ENSG00000129474	0.970982
AK1 ENSG00000106992	1.05095
AK2 ENSG00000004455	0.984077
AK3 ENSG00000147853	1.00059
AK4 ENSG00000162433	0.903521
AK5 ENSG00000154027	1.09402
AK6 ENSG00000085231	0.989983
AK7 ENSG00000140057	1.00529
AK8 ENSG00000165695	1.02923
AK9 ENSG00000155085	1.02068
AKAP1 ENSG00000121057	1.01895
AKAP10 ENSG00000108599	1.00143
AKAP11 ENSG00000023516	0.998314
AKAP12 ENSG00000131016	0.994725
AKAP13 ENSG00000170776	1.00074
AKAP17A ENSG00000197976	0.964139
AKAP3 ENSG00000111254	1.07171
AKAP4 ENSG00000147081	1.01983
AKAP5 ENSG00000179841	1.00185
AKAP6 ENSG00000151320	1.05092
AKAP7 ENSG00000118507	1.00843
AKAP8 ENSG00000105127	1.02496
AKAP8L ENSG00000011243	0.93251
AKAP9 ENSG00000127914	1.02168
AKIP1 ENSG00000166452	0.999484
AKIRIN1 ENSG00000174574	1.18961
AKIRIN2 ENSG00000135334	0.956338
AKNA ENSG00000106948	0.995704
AKNAD1 ENSG00000162641	0.975617
AKR1A1 ENSG00000117448	0.963204
AKR1B1 ENSG00000085662	1.02267
AKR1B10 ENSG00000198074	1.06791
AKR1C1 ENSG00000187134	1.07966
AKR1C2 ENSG00000151632	0.992758
AKR1C3 ENSG00000196139	1.03869
AKR1D1 ENSG00000122787	1.09068
AKR1E2 ENSG00000165568	1.02478
AKR7A2 ENSG00000053371	0.841449
AKR7A3 ENSG00000162482	1.01304
AKR7L ENSG00000211454	1.04053
AKT1 ENSG00000142208	1.04834
AKT1S1 ENSG00000204673	1.01569
AKT2 ENSG00000105221	1.04971
AKT3 ENSG00000117020	0.947441
AKTIP ENSG00000166971	1.03824
AL049794.1 ENSG00000280240	1.01549
AL049872.1 ENSG00000279963	0.946496
AL135787.1 ENSG00000283263	1.09161
AL354828.1 ENSG00000279282	0.98317
AL354828.2 ENSG00000280175	1.06059
AL356053.1 ENSG00000150076	0.949357
AL356585.1 ENSG00000279081	1.07015
AL358852.1 ENSG00000278899	0.94407
AL365181.1 ENSG00000280316	1.00752
AL513523.2 ENSG00000279767	1.06078
AL589743.1 ENSG00000279508	0.984983
AL645922.1 ENSG00000279546	0.984085
ALAD ENSG00000148218	0.983849
ALAS1 ENSG00000023330	1.04299
ALAS2 ENSG00000158578	0.994041
ALB ENSG00000163631	1.02466
ALCAM ENSG00000170017	0.952068
ALDH16A1 ENSG00000161618	1.02432
ALDH18A1 ENSG00000059573	1.019
ALDH1A1 ENSG00000165092	0.985667
ALDH1A2 ENSG00000128918	0.92828
ALDH1A3 ENSG00000184254	1.0372
ALDH1B1 ENSG00000137124	1.04868
ALDH1L1 ENSG00000144908	0.970056
ALDH1L2 ENSG00000136010	0.957525
ALDH3A1 ENSG00000108602	0.918775
ALDH3A2 ENSG00000072210	1.07417
ALDH3B1 ENSG00000006534	0.980001
ALDH3B2 ENSG00000132746	0.994474
ALDH4A1 ENSG00000159423	1.00114
ALDH5A1 ENSG00000112294	1.01684
ALDH6A1 ENSG00000119711	1.04146
ALDH7A1 ENSG00000164904	0.939855
ALDH8A1 ENSG00000118514	0.995613
ALDH9A1 ENSG00000143149	0.95953
ALDOA ENSG00000149925	0.954072
ALDOB ENSG00000136872	1.01249
ALDOC ENSG00000109107	1.05304
ALG1 ENSG00000033011	1.03498
ALG10 ENSG00000139133	0.969326
ALG10B ENSG00000175548	0.979257
ALG11 ENSG00000253710	1.01702
ALG12 ENSG00000182858	1.01145
ALG13 ENSG00000101901	0.957685
ALG14 ENSG00000172339	0.965686
ALG1L ENSG00000189366	0.963234
ALG1L2 ENSG00000251287	1.01678
ALG2 ENSG00000119523	0.954497
ALG3 ENSG00000214160	1.02958
ALG5 ENSG00000120697	0.994265
ALG6 ENSG00000088035	1.0012
ALG8 ENSG00000159063	1.0564
ALG9 ENSG00000086848	0.945543
ALK ENSG00000171094	1.04435
ALKBH1 ENSG00000100601	0.912321
ALKBH2 ENSG00000189046	0.995887
ALKBH3 ENSG00000166199	1.03936
ALKBH4 ENSG00000160993	0.933888
ALKBH5 ENSG00000091542	0.98874
ALKBH6 ENSG00000239382	1.04009
ALKBH7 ENSG00000125652	1.02662
ALKBH8 ENSG00000137760	1.06596
ALLC ENSG00000151360	0.948027
ALMS1 ENSG00000116127	0.993248
ALOX12 ENSG00000108839	1.05333
ALOX12B ENSG00000179477	1.04462
ALOX15 ENSG00000161905	1.02314
ALOX15B ENSG00000179593	0.943008
ALOX5 ENSG00000012779	0.99574
ALOX5AP ENSG00000132965	1.06028
ALPK1 ENSG00000073331	1.09517
ALPK2 ENSG00000198796	1.01065
ALPK3 ENSG00000136383	0.985288
ALPL ENSG00000162551	1.00458
ALS2 ENSG00000003393	1.01446
ALS2CL ENSG00000178038	0.98047
ALS2CR11 ENSG00000155754	0.970794
ALS2CR12 ENSG00000155749	0.967469
ALX1 ENSG00000180318	0.969062
ALX3 ENSG00000156150	1.01587
ALX4 ENSG00000052850	1.02101
ALYREF ENSG00000183684	0.921269
AMACR ENSG00000242110	1.0118
AMBP ENSG00000106927	1.04889
AMBRA1 ENSG00000110497	0.982172
AMD1 ENSG00000123505	1.04906
AMDHD1 ENSG00000139344	0.994368
AMDHD2 ENSG00000162066	0.98971
AMELX ENSG00000125363	1.03205
AMELY ENSG00000099721	0.975279
AMER1 ENSG00000184675	1.05484
AMER2 ENSG00000165566	1.02944
AMER3 ENSG00000178171	0.974905
AMFR ENSG00000159461	1.03626
AMH ENSG00000104899	0.987537
AMHR2 ENSG00000135409	1.04573
AMIGO1 ENSG00000181754	0.932706
AMIGO2 ENSG00000139211	0.972148
AMIGO3 ENSG00000176020	0.971313
AMMECR1 ENSG00000101935	0.981778
AMMECR1L ENSG00000144233	0.98346
AMN ENSG00000166126	1.02616
AMN1 ENSG00000151743	0.980056
AMOT ENSG00000126016	0.914844
AMOTL1 ENSG00000166025	1.11374
AMOTL2 ENSG00000114019	1.03816
AMPD1 ENSG00000116748	0.944889
AMPD2 ENSG00000116337	0.973651
AMPD3 ENSG00000133805	0.969001
AMPH ENSG00000078053	0.992087
AMT ENSG00000145020	1.04063
AMTN ENSG00000187689	0.941458
AMY1A ENSG00000237763	1.01794
AMY1B ENSG00000174876	0.982081
AMY1C ENSG00000187733	1.00856
AMY2A ENSG00000243480	1.00018
AMY2B ENSG00000240038	0.945813
AMZ1 ENSG00000174945	0.999631
AMZ2 ENSG00000196704	0.982248
ANAPC1 ENSG00000153107	1.00112
ANAPC10 ENSG00000164162	1.02615
ANAPC11 ENSG00000141552	1.03459
ANAPC13 ENSG00000129055	1.05394
ANAPC15 ENSG00000110200	1.06816
ANAPC16 ENSG00000166295	0.957137
ANAPC2 ENSG00000176248	1.07142
ANAPC4 ENSG00000053900	0.949326
ANAPC5 ENSG00000089053	0.99728
ANAPC7 ENSG00000196510	0.927759
ANG ENSG00000214274	1.02479
ANGEL1 ENSG00000013523	0.942421
ANGEL2 ENSG00000174606	0.977236
ANGPT1 ENSG00000154188	0.986501
ANGPT2 ENSG00000091879	1.00513
ANGPT4 ENSG00000101280	1.05388
ANGPTL1 ENSG00000116194	1.02987
ANGPTL2 ENSG00000136859	1.01454
ANGPTL3 ENSG00000132855	0.889797
ANGPTL4 ENSG00000167772	0.942519
ANGPTL5 ENSG00000187151	0.994713
ANGPTL6 ENSG00000130812	1.03594
ANGPTL7 ENSG00000171819	0.921923
ANK1 ENSG00000029534	1.04737
ANK2 ENSG00000145362	0.980213
ANK3 ENSG00000151150	0.997188
ANKAR ENSG00000151687	1.02955
ANKDD1A ENSG00000166839	1.03103
ANKDD1B ENSG00000189045	0.995713
ANKEF1 ENSG00000132623	1.05183
ANKFN1 ENSG00000153930	1.04767
ANKFY1 ENSG00000185722	1.05042
ANKH ENSG00000154122	1.00787
ANKHD1 ENSG00000131503	0.920239
ANKHD1-EIF4EBP3 ENSG00000254996	0.982222
ANKIB1 ENSG00000001629	1.01331
ANKK1 ENSG00000170209	0.997988
ANKLE1 ENSG00000160117	0.94861
ANKLE2 ENSG00000176915	1.08071
ANKMY1 ENSG00000144504	1.00769
ANKMY2 ENSG00000106524	0.936272
ANKRA2 ENSG00000164331	1.0048
ANKRD1 ENSG00000148677	0.955517
ANKRD10 ENSG00000088448	0.981087
ANKRD11 ENSG00000167522	1.0336
ANKRD12 ENSG00000101745	0.997265
ANKRD13A ENSG00000076513	1.0127
ANKRD13B ENSG00000198720	1.05472
ANKRD13C ENSG00000118454	0.964504
ANKRD13D ENSG00000172932	1.06617
ANKRD16 ENSG00000134461	1.05654
ANKRD17 ENSG00000132466	1.01419
ANKRD18A ENSG00000180071	0.999905
ANKRD18B ENSG00000230453	1.00449
ANKRD2 ENSG00000165887	0.966172
ANKRD20A1 ENSG00000260691	0.932328
ANKRD20A2 ENSG00000183148	0.998088
ANKRD20A3 ENSG00000276203	0.990799
ANKRD20A4 ENSG00000172014	1.01318
ANKRD22 ENSG00000152766	0.977853
ANKRD23 ENSG00000163126	1.02181
ANKRD24 ENSG00000089847	0.998109
ANKRD26 ENSG00000107890	0.987646
ANKRD27 ENSG00000105186	1.07659
ANKRD28 ENSG00000206560	1.08753
ANKRD29 ENSG00000154065	0.971737
ANKRD30A ENSG00000148513	1.01362
ANKRD30B ENSG00000180777	0.946791
ANKRD30BL ENSG00000163046	0.980443
ANKRD31 ENSG00000145700	1.02374
ANKRD33B ENSG00000164236	0.971075
ANKRD34A ENSG00000272031	0.942766
ANKRD34B ENSG00000189127	0.98245
ANKRD35 ENSG00000198483	0.957497
ANKRD36 ENSG00000135976	1.00628
ANKRD36B ENSG00000196912	0.994115
ANKRD36C ENSG00000174501	1.07598
ANKRD37 ENSG00000186352	0.956559
ANKRD39 ENSG00000213337	0.969688
ANKRD40 ENSG00000154945	1.00755
ANKRD42 ENSG00000137494	0.944402
ANKRD44 ENSG00000065413	0.930012
ANKRD45 ENSG00000183831	1.0718
ANKRD46 ENSG00000186106	0.971882
ANKRD49 ENSG00000168876	0.998456
ANKRD50 ENSG00000151458	1.0158
ANKRD52 ENSG00000139645	1.03762
ANKRD53 ENSG00000144031	0.965922
ANKRD54 ENSG00000100124	1.02347
ANKRD55 ENSG00000164512	0.974197
ANKRD6 ENSG00000135299	1.03623
ANKRD61 ENSG00000157999	1.02317
ANKRD62 ENSG00000181626	0.982012
ANKRD65 ENSG00000235098	0.96352
ANKRD66 ENSG00000230062	1.00863
ANKRD7 ENSG00000106013	1.02759
ANKRD9 ENSG00000156381	1.07268
ANKS1A ENSG00000064999	1.00048
ANKS1B ENSG00000185046	0.958684
ANKS3 ENSG00000168096	1.09207
ANKS4B ENSG00000175311	0.978108
ANKS6 ENSG00000165138	1.0164
ANKUB1 ENSG00000206199	0.927901
ANKZF1 ENSG00000163516	1.03708
ANLN ENSG00000011426	0.984597
ANO1 ENSG00000131620	1.00828
ANO10 ENSG00000160746	1.09871
ANO2 ENSG00000047617	0.934407
ANO3 ENSG00000134343	0.986131
ANO4 ENSG00000151572	1.05233
ANO5 ENSG00000171714	1.09059
ANO6 ENSG00000177119	0.998788
ANO7 ENSG00000146205	1.02103
ANO8 ENSG00000074855	0.966046
ANO9 ENSG00000185101	1.01756
ANOS1 ENSG00000011201	0.963737
ANP32A ENSG00000140350	1.02353
ANP32B ENSG00000136938	0.925987
ANP32E ENSG00000143401	0.993615
ANPEP ENSG00000166825	0.981713
ANTXR1 ENSG00000169604	0.9733
ANTXR2 ENSG00000163297	0.964131
ANXA1 ENSG00000135046	0.890653
ANXA10 ENSG00000109511	0.954263
ANXA11 ENSG00000122359	1.05682
ANXA13 ENSG00000104537	1.02047
ANXA2 ENSG00000182718	1.08998
ANXA2R ENSG00000177721	0.9602
ANXA3 ENSG00000138772	0.96411
ANXA4 ENSG00000196975	1.08431
ANXA5 ENSG00000164111	1.01797
ANXA6 ENSG00000197043	0.917923
ANXA7 ENSG00000138279	0.982999
ANXA8 ENSG00000265190	1.06992
ANXA8L1 ENSG00000264230	0.993188
ANXA9 ENSG00000143412	0.996769
AOAH ENSG00000136250	1.01545
AOC1 ENSG00000002726	0.986896
AOC2 ENSG00000131480	0.984119
AOC3 ENSG00000131471	0.940267
AOX1 ENSG00000138356	1.04423
AP000275.65 ENSG00000265590	0.97269
AP000349.2 ENSG00000280178	0.950011
AP000350.10 ENSG00000251357	1.00009
AP000721.4 ENSG00000256100	0.984037
AP000769.1 ENSG00000279576	1.00328
AP000866.1 ENSG00000279342	0.961594
AP006285.2 ENSG00000278919	1.03498
AP1AR ENSG00000138660	1.09566
AP1B1 ENSG00000100280	0.991539
AP1G1 ENSG00000166747	1.01028
AP1G2 ENSG00000213983	1.04916
AP1M1 ENSG00000072958	0.991552
AP1M2 ENSG00000129354	1.02331
AP1S1 ENSG00000106367	0.926078
AP1S2 ENSG00000182287	1.00963
AP1S3 ENSG00000152056	1.07084
AP2A1 ENSG00000196961	0.92763
AP2A2 ENSG00000183020	0.976735
AP2B1 ENSG00000006125	1.04915
AP2M1 ENSG00000161203	0.976151
AP2S1 ENSG00000042753	1.03051
AP3B1 ENSG00000132842	0.995069
AP3B2 ENSG00000103723	0.992698
AP3D1 ENSG00000065000	1.01158
AP3M1 ENSG00000185009	1.07787
AP3M2 ENSG00000070718	0.969943
AP3S1 ENSG00000177879	0.971216
AP3S2 ENSG00000157823	0.965703
AP4B1 ENSG00000134262	0.977238
AP4E1 ENSG00000081014	0.977675
AP4M1 ENSG00000221838	1.00029
AP4S1 ENSG00000100478	0.98476
AP5B1 ENSG00000254470	1.0493
AP5M1 ENSG00000053770	0.997574
AP5S1 ENSG00000125843	1.00083
AP5Z1 ENSG00000242802	0.993564
APAF1 ENSG00000120868	1.03653
APBA1 ENSG00000107282	1.02023
APBA2 ENSG00000034053	1.03649
APBA3 ENSG00000011132	1.03118
APBB1 ENSG00000166313	0.98025
APBB1IP ENSG00000077420	0.970013
APBB2 ENSG00000163697	0.945713
APBB3 ENSG00000113108	1.05688
APC ENSG00000134982	0.99681
APC2 ENSG00000115266	0.910716
APCDD1 ENSG00000154856	1.02785
APCDD1L ENSG00000198768	0.974977
APEH ENSG00000164062	0.974279
APELA ENSG00000248329	0.977205
APEX1 ENSG00000100823	0.991633
APEX2 ENSG00000169188	0.966989
APH1A ENSG00000117362	0.998624
APH1B ENSG00000138613	1.10146
API5 ENSG00000166181	1.01165
APIP ENSG00000149089	0.967867
APITD1 ENSG00000175279	1.0005
APITD1-CORT ENSG00000251503	1.0599
APLF ENSG00000169621	0.981127
APLN ENSG00000171388	0.98277
APLNR ENSG00000134817	1.03039
APLP1 ENSG00000105290	1.00514
APLP2 ENSG00000084234	0.979502
APMAP ENSG00000101474	1.01822
APOA1 ENSG00000118137	1.01068
APOA2 ENSG00000158874	1.04206
APOB ENSG00000084674	1.02303
APOBEC3A ENSG00000128383	0.955358
APOBEC3B ENSG00000179750	1.06438
APOBEC3C ENSG00000244509	0.969583
APOBEC3D ENSG00000243811	0.949412
APOBEC3F ENSG00000128394	1.01273
APOBEC3G ENSG00000239713	0.982139
APOBEC3H ENSG00000100298	1.00542
APOBEC4 ENSG00000173627	0.990598
APOBR ENSG00000184730	1.00959
APOC1 ENSG00000130208	1.01869
APOC2 ENSG00000234906	0.951662
APOC4 ENSG00000267467	0.96227
APOD ENSG00000189058	0.976004
APOE ENSG00000130203	1.05121
APOF ENSG00000175336	0.949252
APOH ENSG00000091583	1.05441
APOL1 ENSG00000100342	1.01506
APOL2 ENSG00000128335	0.98136
APOL3 ENSG00000128284	0.965048
APOL4 ENSG00000100336	1.0191
APOL6 ENSG00000221963	0.97288
APOLD1 ENSG00000178878	1.04859
APOM ENSG00000204444	1.01241
APOO ENSG00000184831	0.995303
APOOL ENSG00000155008	0.969877
APP ENSG00000142192	0.975373
APPBP2 ENSG00000062725	0.965898
APPL1 ENSG00000157500	1.008
APPL2 ENSG00000136044	0.95315
APRT ENSG00000198931	1.10033
APTX ENSG00000137074	1.01039
AQP1 ENSG00000240583	0.926688
AQP10 ENSG00000143595	1.01645
AQP11 ENSG00000178301	1.00772
AQP2 ENSG00000167580	0.971609
AQP3 ENSG00000165272	1.05391
AQP5 ENSG00000161798	1.00634
AQP6 ENSG00000086159	0.983442
AQP7 ENSG00000165269	0.982682
AQR ENSG00000021776	0.970712
AR ENSG00000169083	0.973899
ARAF ENSG00000078061	1.01875
ARAP1 ENSG00000186635	0.925665
ARAP2 ENSG00000047365	0.946223
ARAP3 ENSG00000120318	0.920632
ARC ENSG00000198576	1.03594
ARCN1 ENSG00000095139	0.984187
AREG ENSG00000109321	0.968838
AREL1 ENSG00000119682	1.05832
ARF1 ENSG00000143761	1.07501
ARF3 ENSG00000134287	1.00964
ARF4 ENSG00000168374	0.998068
ARF5 ENSG00000004059	0.979131
ARF6 ENSG00000165527	1.00695
ARFGAP1 ENSG00000101199	0.96747
ARFGAP2 ENSG00000149182	0.898746
ARFGAP3 ENSG00000242247	1.02557
ARFGEF1 ENSG00000066777	0.871087
ARFGEF2 ENSG00000124198	1.0342
ARFGEF3 ENSG00000112379	0.992634
ARFIP1 ENSG00000164144	0.910238
ARFIP2 ENSG00000132254	1.02697
ARFRP1 ENSG00000101246	1.10554
ARG1 ENSG00000118520	1.00538
ARG2 ENSG00000081181	1.06383
ARGLU1 ENSG00000134884	1.01319
ARHGAP1 ENSG00000175220	0.949535
ARHGAP10 ENSG00000071205	0.947863
ARHGAP11A ENSG00000198826	1.00518
ARHGAP11B ENSG00000187951	0.972028
ARHGAP12 ENSG00000165322	1.03029
ARHGAP15 ENSG00000075884	0.956081
ARHGAP17 ENSG00000140750	1.05064
ARHGAP18 ENSG00000146376	0.946231
ARHGAP19 ENSG00000213390	0.960735
ARHGAP20 ENSG00000137727	1.09284
ARHGAP21 ENSG00000107863	1.01058
ARHGAP22 ENSG00000128805	0.997809
ARHGAP23 ENSG00000275832	1.05228
ARHGAP24 ENSG00000138639	1.03688
ARHGAP25 ENSG00000163219	0.992262
ARHGAP26 ENSG00000145819	0.98979
ARHGAP27 ENSG00000159314	0.958181
ARHGAP28 ENSG00000088756	0.935858
ARHGAP29 ENSG00000137962	0.988558
ARHGAP30 ENSG00000186517	1.00403
ARHGAP31 ENSG00000031081	0.974544
ARHGAP32 ENSG00000134909	0.973811
ARHGAP33 ENSG00000004777	0.977302
ARHGAP35 ENSG00000160007	0.975645
ARHGAP39 ENSG00000147799	1.03641
ARHGAP4 ENSG00000089820	1.0393
ARHGAP40 ENSG00000124143	0.970957
ARHGAP42 ENSG00000165895	0.911277
ARHGAP44 ENSG00000006740	1.03928
ARHGAP45 ENSG00000180448	1.06449
ARHGAP5 ENSG00000100852	1.03207
ARHGAP6 ENSG00000047648	0.92522
ARHGAP8 ENSG00000241484	0.964196
ARHGAP9 ENSG00000123329	0.984979
ARHGDIA ENSG00000141522	0.983317
ARHGDIB ENSG00000111348	0.918512
ARHGDIG ENSG00000242173	0.999802
ARHGEF1 ENSG00000076928	1.05475
ARHGEF10 ENSG00000104728	1.00858
ARHGEF10L ENSG00000074964	0.948584
ARHGEF11 ENSG00000132694	0.996901
ARHGEF12 ENSG00000196914	1.00668
ARHGEF15 ENSG00000198844	1.0655
ARHGEF16 ENSG00000130762	1.06189
ARHGEF17 ENSG00000110237	0.983023
ARHGEF18 ENSG00000104880	0.956205
ARHGEF19 ENSG00000142632	0.964467
ARHGEF2 ENSG00000116584	0.968826
ARHGEF25 ENSG00000240771	0.971488
ARHGEF26 ENSG00000114790	1.01176
ARHGEF28 ENSG00000214944	0.918844
ARHGEF3 ENSG00000163947	0.964248
ARHGEF33 ENSG00000214694	1.00853
ARHGEF35 ENSG00000213214	1.01771
ARHGEF37 ENSG00000183111	0.936965
ARHGEF38 ENSG00000236699	1.00539
ARHGEF39 ENSG00000137135	1.07668
ARHGEF4 ENSG00000136002	1.03425
ARHGEF40 ENSG00000165801	1.03904
ARHGEF5 ENSG00000050327	1.03233
ARHGEF6 ENSG00000129675	0.908216
ARHGEF7 ENSG00000102606	1.13036
ARHGEF9 ENSG00000131089	0.971928
ARID1A ENSG00000117713	1.04732
ARID1B ENSG00000049618	1.05154
ARID2 ENSG00000189079	0.987159
ARID3A ENSG00000116017	0.982669
ARID3B ENSG00000179361	0.919452
ARID4A ENSG00000032219	0.953481
ARID4B ENSG00000054267	0.936209
ARID5A ENSG00000196843	1.02665
ARID5B ENSG00000150347	0.9788
ARIH1 ENSG00000166233	1.05478
ARIH2 ENSG00000177479	1.04877
ARIH2OS ENSG00000221883	1.01607
ARL1 ENSG00000120805	0.890203
ARL10 ENSG00000175414	1.00665
ARL11 ENSG00000152213	0.989942
ARL13B ENSG00000169379	0.983674
ARL14EP ENSG00000152219	1.02418
ARL15 ENSG00000185305	0.993599
ARL16 ENSG00000214087	1.09327
ARL17A ENSG00000185829	0.929817
ARL17B ENSG00000228696	0.999344
ARL2 ENSG00000213465	0.944522
ARL2BP ENSG00000102931	0.985266
ARL3 ENSG00000138175	0.982341
ARL4A ENSG00000122644	0.947507
ARL4C ENSG00000188042	0.971313
ARL4D ENSG00000175906	0.991344
ARL5A ENSG00000162980	0.99862
ARL5B ENSG00000165997	0.976912
ARL6 ENSG00000113966	1.00019
ARL6IP1 ENSG00000170540	1.03771
ARL6IP4 ENSG00000182196	1.02327
ARL6IP5 ENSG00000144746	1.01532
ARL6IP6 ENSG00000177917	1.02236
ARL8A ENSG00000143862	0.970179
ARL8B ENSG00000134108	1.03135
ARL9 ENSG00000196503	0.958299
ARMC1 ENSG00000104442	1.01655
ARMC10 ENSG00000170632	0.996862
ARMC12 ENSG00000157343	1.02161
ARMC2 ENSG00000118690	0.969002
ARMC4 ENSG00000169126	1.10561
ARMC5 ENSG00000140691	0.954403
ARMC6 ENSG00000105676	1.04481
ARMC7 ENSG00000125449	1.02085
ARMC8 ENSG00000114098	0.943708
ARMC9 ENSG00000135931	0.962764
ARMCX1 ENSG00000126947	1.12412
ARMCX2 ENSG00000184867	1.01044
ARMCX3 ENSG00000102401	1.02269
ARMCX4 ENSG00000196440	1.00096
ARMCX5 ENSG00000125962	1.02352
ARMCX6 ENSG00000198960	0.942003
ARMS2 ENSG00000254636	1.01376
ARMT1 ENSG00000146476	1.00238
ARNT ENSG00000143437	1.01555
ARNT2 ENSG00000172379	0.989417
ARNTL ENSG00000133794	1.05343
ARNTL2 ENSG00000029153	1.01474
ARPC1A ENSG00000241685	0.985146
ARPC1B ENSG00000130429	0.972578
ARPC2 ENSG00000163466	1.05451
ARPC3 ENSG00000111229	1.02546
ARPC4 ENSG00000241553	0.980102
ARPC5 ENSG00000162704	0.979304
ARPC5L ENSG00000136950	1.0438
ARPIN ENSG00000242498	1.01684
ARPP19 ENSG00000128989	1.04369
ARRB1 ENSG00000137486	0.956792
ARRB2 ENSG00000141480	0.994782
ARRDC1 ENSG00000197070	1.09747
ARRDC2 ENSG00000105643	0.985911
ARRDC3 ENSG00000113369	0.937564
ARRDC4 ENSG00000140450	0.994414
ARRDC5 ENSG00000205784	0.992607
ARSA ENSG00000100299	0.87248
ARSB ENSG00000113273	1.03756
ARSD ENSG00000006756	1.06871
ARSE ENSG00000157399	0.976531
ARSF ENSG00000062096	1.04527
ARSG ENSG00000141337	0.94514
ARSI ENSG00000183876	1.00766
ARSJ ENSG00000180801	1.0504
ARSK ENSG00000164291	0.995615
ART3 ENSG00000156219	0.961417
ART5 ENSG00000167311	1.03542
ARTN ENSG00000117407	0.936875
ARV1 ENSG00000173409	0.984195
ARVCF ENSG00000099889	0.935272
ARX ENSG00000004848	1.08111
ASAH1 ENSG00000104763	1.02779
ASAH2 ENSG00000188611	1.03696
ASAH2B ENSG00000204147	1.12056
ASAP1 ENSG00000153317	1.03631
ASAP2 ENSG00000151693	0.967351
ASAP3 ENSG00000088280	0.966535
ASB1 ENSG00000065802	0.929311
ASB11 ENSG00000165192	0.980554
ASB12 ENSG00000198881	0.946418
ASB13 ENSG00000196372	0.942417
ASB14 ENSG00000239388	1.09606
ASB16 ENSG00000161664	1.03459
ASB2 ENSG00000100628	1.03391
ASB3 ENSG00000115239	1.04406
ASB5 ENSG00000164122	1.02865
ASB6 ENSG00000148331	1.05516
ASB7 ENSG00000183475	1.08234
ASB8 ENSG00000177981	1.02697
ASB9 ENSG00000102048	0.963948
ASCC1 ENSG00000138303	0.999596
ASCC2 ENSG00000100325	0.990823
ASCC3 ENSG00000112249	1.00765
ASCL2 ENSG00000183734	1.01337
ASCL5 ENSG00000232237	0.99627
ASF1A ENSG00000111875	0.946045
ASF1B ENSG00000105011	1.05402
ASGR1 ENSG00000141505	1.04766
ASGR2 ENSG00000161944	0.970499
ASH1L ENSG00000116539	1.09966
ASH2L ENSG00000129691	0.98852
ASIC1 ENSG00000110881	0.957946
ASIC3 ENSG00000213199	0.95418
ASIC4 ENSG00000072182	0.990593
ASIP ENSG00000101440	0.993157
ASL ENSG00000126522	0.998365
ASMT ENSG00000196433	0.951324
ASMTL ENSG00000169093	0.966389
ASNA1 ENSG00000198356	1.01975
ASNS ENSG00000070669	1.02955
ASNSD1 ENSG00000138381	0.956752
ASPA ENSG00000108381	0.998979
ASPG ENSG00000166183	0.922986
ASPH ENSG00000198363	1.02878
ASPHD1 ENSG00000174939	1.03646
ASPHD2 ENSG00000128203	1.06945
ASPM ENSG00000066279	1.00216
ASPN ENSG00000106819	1.00399
ASPRV1 ENSG00000244617	1.00957
ASPSCR1 ENSG00000169696	0.999127
ASRGL1 ENSG00000162174	1.00102
ASS1 ENSG00000130707	1.02612
ASTE1 ENSG00000034533	0.974183
ASTN1 ENSG00000152092	0.987691
ASTN2 ENSG00000148219	1.03164
ASUN ENSG00000064102	0.970387
ASXL1 ENSG00000171456	1.03953
ASXL2 ENSG00000143970	0.996298
ASXL3 ENSG00000141431	0.996934
ASZ1 ENSG00000154438	0.931868
ATAD1 ENSG00000138138	1.02512
ATAD2 ENSG00000156802	0.995987
ATAD2B ENSG00000119778	1.01457
ATAD3A ENSG00000197785	0.962482
ATAD3B ENSG00000160072	1.0136
ATAD3C ENSG00000215915	1.02742
ATAD5 ENSG00000176208	1.02015
ATAT1 ENSG00000137343	0.99694
ATCAY ENSG00000167654	0.971144
ATE1 ENSG00000107669	1.04099
ATF1 ENSG00000123268	0.9633
ATF2 ENSG00000115966	1.02069
ATF3 ENSG00000162772	1.0377
ATF4 ENSG00000128272	1.0124
ATF5 ENSG00000169136	1.04898
ATF6 ENSG00000118217	1.01026
ATF6B ENSG00000213676	0.961213
ATF7 ENSG00000170653	1.08171
ATF7IP ENSG00000171681	1.02729
ATF7IP2 ENSG00000166669	1.07663
ATG10 ENSG00000152348	0.976574
ATG101 ENSG00000123395	1.03479
ATG12 ENSG00000145782	1.057
ATG13 ENSG00000175224	0.980456
ATG14 ENSG00000126775	1.05062
ATG16L1 ENSG00000085978	1.03308
ATG16L2 ENSG00000168010	1.01366
ATG2A ENSG00000110046	1.0159
ATG2B ENSG00000066739	1.026
ATG3 ENSG00000144848	0.978263
ATG4A ENSG00000101844	1.18218
ATG4B ENSG00000168397	1.00025
ATG4C ENSG00000125703	0.93797
ATG4D ENSG00000130734	1.00782
ATG5 ENSG00000057663	1.06707
ATG7 ENSG00000197548	0.967678
ATG9A ENSG00000198925	1.09444
ATG9B ENSG00000181652	1.02292
ATHL1 ENSG00000142102	1.01294
ATIC ENSG00000138363	1.12626
ATL1 ENSG00000198513	1.02784
ATL2 ENSG00000119787	0.88058
ATL3 ENSG00000184743	0.965775
ATM ENSG00000149311	1.01574
ATMIN ENSG00000166454	1.05284
ATN1 ENSG00000111676	0.947763
ATOH1 ENSG00000172238	1.06654
ATOH7 ENSG00000179774	0.945637
ATOH8 ENSG00000168874	1.01323
ATOX1 ENSG00000177556	1.01874
ATP10A ENSG00000206190	1.026
ATP10B ENSG00000118322	0.954567
ATP10D ENSG00000145246	0.925165
ATP11A ENSG00000068650	0.942689
ATP11B ENSG00000058063	1.03058
ATP11C ENSG00000101974	1.03458
ATP12A ENSG00000075673	0.972125
ATP13A1 ENSG00000105726	0.97384
ATP13A2 ENSG00000159363	0.960395
ATP13A3 ENSG00000133657	1.00435
ATP13A4 ENSG00000127249	0.986568
ATP13A5 ENSG00000187527	1.04869
ATP1A1 ENSG00000163399	0.971312
ATP1A2 ENSG00000018625	0.891025
ATP1A3 ENSG00000105409	0.963827
ATP1A4 ENSG00000132681	1.01233
ATP1B1 ENSG00000143153	0.986978
ATP1B2 ENSG00000129244	1.04313
ATP1B3 ENSG00000069849	0.958016
ATP23 ENSG00000166896	0.96882
ATP2A1 ENSG00000196296	1.0101
ATP2A2 ENSG00000174437	1.05579
ATP2A3 ENSG00000074370	1.00709
ATP2B1 ENSG00000070961	1.01563
ATP2B2 ENSG00000157087	1.08366
ATP2B3 ENSG00000067842	1.00948
ATP2B4 ENSG00000058668	0.908222
ATP2C1 ENSG00000017260	1.04831
ATP2C2 ENSG00000064270	1.04317
ATP4B ENSG00000186009	0.9389
ATP5J2-PTCD1 ENSG00000248919	1.053
ATP5SL ENSG00000105341	1.1033
ATP6AP1 ENSG00000071553	1.03226
ATP6AP1L ENSG00000205464	1.05402
ATP6AP2 ENSG00000182220	0.973035
ATP6V0A1 ENSG00000033627	1.02926
ATP6V0A2 ENSG00000185344	0.990167
ATP6V0A4 ENSG00000105929	1.04773
ATP6V0B ENSG00000117410	1.02465
ATP6V0C ENSG00000185883	1.03536
ATP6V0D1 ENSG00000159720	0.988325
ATP6V0D2 ENSG00000147614	0.979041
ATP6V0E1 ENSG00000113732	0.94074
ATP6V0E2 ENSG00000171130	0.982673
ATP6V1A ENSG00000114573	1.05021
ATP6V1B1 ENSG00000116039	1.00803
ATP6V1B2 ENSG00000147416	1.03386
ATP6V1C1 ENSG00000155097	0.985089
ATP6V1C2 ENSG00000143882	0.998475
ATP6V1D ENSG00000100554	1.02219
ATP6V1E1 ENSG00000131100	1.07228
ATP6V1E2 ENSG00000250565	1.02137
ATP6V1F ENSG00000128524	0.951828
ATP6V1G1 ENSG00000136888	1.0113
ATP6V1G2 ENSG00000213760	0.952595
ATP6V1H ENSG00000047249	1.01253
ATP7A ENSG00000165240	1.00232
ATP7B ENSG00000123191	0.979048
ATP8A1 ENSG00000124406	1.03897
ATP8A2 ENSG00000132932	0.977141
ATP8B1 ENSG00000081923	1.00719
ATP8B2 ENSG00000143515	1.00103
ATP8B3 ENSG00000130270	1.0757
ATP8B4 ENSG00000104043	0.929691
ATP9A ENSG00000054793	0.975612
ATP9B ENSG00000166377	1.02785
ATPIF1 ENSG00000130770	0.945839
ATR ENSG00000175054	0.971861
ATRAID ENSG00000138085	0.995803
ATRIP ENSG00000164053	1.0378
ATRIP ENSG00000282827	0.995347
ATRN ENSG00000088812	0.971234
ATRNL1 ENSG00000107518	1.01021
ATRX ENSG00000085224	0.983301
ATXN1 ENSG00000124788	0.993984
ATXN10 ENSG00000130638	0.960916
ATXN1L ENSG00000224470	0.973042
ATXN2 ENSG00000204842	1.08264
ATXN2L ENSG00000168488	0.985859
ATXN3 ENSG00000066427	1.02431
ATXN7 ENSG00000163635	0.998858
ATXN7L1 ENSG00000146776	0.941348
ATXN7L2 ENSG00000162650	1.0692
ATXN7L3 ENSG00000087152	1.02961
ATXN7L3B ENSG00000253719	1.03394
AUH ENSG00000148090	1.06923
AUNIP ENSG00000127423	0.989768
AUP1 ENSG00000115307	1.01283
AURKA ENSG00000087586	1.01249
AURKAIP1 ENSG00000175756	1.00315
AURKB ENSG00000178999	0.97553
AURKC ENSG00000105146	0.952915
AUTS2 ENSG00000158321	1.00634
AVEN ENSG00000169857	0.984784
AVIL ENSG00000135407	1.03935
AVL9 ENSG00000105778	0.929311
AVPI1 ENSG00000119986	0.990747
AVPR1A ENSG00000166148	0.920133
AVPR2 ENSG00000126895	0.96627
AXDND1 ENSG00000162779	0.987283
AXIN1 ENSG00000103126	1.03252
AXIN2 ENSG00000168646	1.06089
AXL ENSG00000167601	1.13322
AZGP1 ENSG00000160862	0.918962
AZI2 ENSG00000163512	1.0435
AZIN1 ENSG00000155096	1.00295
AZIN2 ENSG00000142920	1.06522
AZU1 ENSG00000172232	0.937003
B2M ENSG00000166710	1.03123
B3GALNT1 ENSG00000169255	0.938358
B3GALNT2 ENSG00000162885	0.981676
B3GALT1 ENSG00000172318	0.95623
B3GALT2 ENSG00000162630	0.953157
B3GALT4 ENSG00000235863	0.949506
B3GALT5 ENSG00000183778	0.988736
B3GALT6 ENSG00000176022	1.02734
B3GAT1 ENSG00000109956	0.973507
B3GAT2 ENSG00000112309	0.979047
B3GAT3 ENSG00000149541	0.973442
B3GLCT ENSG00000187676	0.939877
B3GNT2 ENSG00000170340	1.01569
B3GNT3 ENSG00000179913	0.950594
B3GNT4 ENSG00000176383	1.06727
B3GNT5 ENSG00000176597	1.02536
B3GNT6 ENSG00000198488	0.992307
B3GNT7 ENSG00000156966	1.10247
B3GNT8 ENSG00000177191	1.03649
B3GNT9 ENSG00000237172	1.05736
B3GNTL1 ENSG00000175711	0.995192
B4GALNT1 ENSG00000135454	0.983742
B4GALNT2 ENSG00000167080	0.997078
B4GALNT3 ENSG00000139044	0.991742
B4GALNT4 ENSG00000182272	0.957567
B4GALT1 ENSG00000086062	1.04629
B4GALT2 ENSG00000117411	1.01938
B4GALT3 ENSG00000158850	0.892753
B4GALT4 ENSG00000121578	0.990647
B4GALT5 ENSG00000158470	1.04446
B4GALT6 ENSG00000118276	1.04859
B4GALT7 ENSG00000027847	1.06181
B4GAT1 ENSG00000174684	1.00968
B9D1 ENSG00000108641	1.05959
B9D2 ENSG00000123810	0.978145
BAALC ENSG00000164929	1.02324
BAAT ENSG00000136881	1.02056
BABAM1 ENSG00000105393	1.03755
BACE1 ENSG00000186318	0.998896
BACE2 ENSG00000182240	0.960075
BACH1 ENSG00000156273	0.989994
BACH2 ENSG00000112182	1.08139
BAD ENSG00000002330	0.926204
BAG1 ENSG00000107262	0.994325
BAG2 ENSG00000112208	0.970097
BAG3 ENSG00000151929	0.973732
BAG4 ENSG00000156735	0.98835
BAG5 ENSG00000166170	1.03549
BAG6 ENSG00000204463	1.09969
BAHCC1 ENSG00000266074	1.0941
BAHD1 ENSG00000140320	1.01933
BAIAP2 ENSG00000175866	1.01763
BAIAP2L1 ENSG00000006453	1.03384
BAIAP2L2 ENSG00000128298	0.974278
BAIAP3 ENSG00000007516	1.05373
BAK1 ENSG00000030110	1.06194
BAMBI ENSG00000095739	1.03281
BANF1 ENSG00000175334	0.983476
BANF2 ENSG00000125888	1.02385
BANK1 ENSG00000153064	1.03775
BANP ENSG00000172530	0.953443
BAP1 ENSG00000163930	1.02
BARD1 ENSG00000138376	0.916507
BARX1 ENSG00000131668	1.0311
BARX2 ENSG00000043039	0.984058
BASP1 ENSG00000176788	1.04201
BATF ENSG00000156127	1.05137
BATF2 ENSG00000168062	1.05457
BATF3 ENSG00000123685	0.985601
BAX ENSG00000087088	1.0883
BAZ1A ENSG00000198604	0.994211
BAZ1B ENSG00000009954	0.966903
BAZ2A ENSG00000076108	0.966572
BAZ2B ENSG00000123636	0.996028
BBC3 ENSG00000105327	1.05686
BBIP1 ENSG00000214413	1.07159
BBOF1 ENSG00000119636	0.941669
BBOX1 ENSG00000129151	1.00265
BBS1 ENSG00000174483	1.0076
BBS10 ENSG00000179941	0.927122
BBS12 ENSG00000181004	0.95519
BBS2 ENSG00000125124	1.00397
BBS4 ENSG00000140463	1.01835
BBS5 ENSG00000163093	1.03623
BBS7 ENSG00000138686	0.923132
BBS9 ENSG00000122507	0.962542
BBX ENSG00000114439	0.996978
BCAM ENSG00000187244	0.965327
BCAN ENSG00000132692	0.920379
BCAP29 ENSG00000075790	0.993216
BCAP31 ENSG00000185825	1.02638
BCAR1 ENSG00000050820	0.939466
BCAR3 ENSG00000137936	1.00218
BCAS1 ENSG00000064787	1.04527
BCAS2 ENSG00000116752	0.981287
BCAS3 ENSG00000141376	0.895027
BCAS4 ENSG00000124243	1.03761
BCAT1 ENSG00000060982	0.954161
BCAT2 ENSG00000105552	0.992094
BCCIP ENSG00000107949	1.036
BCDIN3D ENSG00000186666	0.987764
BCHE ENSG00000114200	1.01608
BCKDHA ENSG00000248098	0.920435
BCKDHB ENSG00000083123	0.986719
BCKDK ENSG00000103507	1.00155
BCL10 ENSG00000142867	1.01019
BCL11A ENSG00000119866	0.999178
BCL11B ENSG00000127152	0.890483
BCL2 ENSG00000171791	1.00413
BCL2A1 ENSG00000140379	1.02774
BCL2L1 ENSG00000171552	0.920609
BCL2L10 ENSG00000137875	1.06813
BCL2L11 ENSG00000153094	0.993328
BCL2L12 ENSG00000126453	1.05942
BCL2L13 ENSG00000099968	0.995312
BCL2L14 ENSG00000121380	1.02523
BCL2L15 ENSG00000188761	1.01716
BCL2L2 ENSG00000129473	0.970572
BCL2L2-PABPN1 ENSG00000258643	1.05791
BCL3 ENSG00000069399	0.972964
BCL6 ENSG00000113916	0.996375
BCL6B ENSG00000161940	1.08357
BCL7A ENSG00000110987	1.08294
BCL7B ENSG00000106635	1.03007
BCL7C ENSG00000099385	0.952133
BCL9 ENSG00000116128	1.0374
BCL9L ENSG00000186174	1.00898
BCLAF1 ENSG00000029363	0.97935
BCO1 ENSG00000135697	1.01333
BCO2 ENSG00000197580	1.02497
BCOR ENSG00000183337	1.01794
BCORL1 ENSG00000085185	0.950556
BCR ENSG00000186716	0.96468
BCS1L ENSG00000074582	1.05073
BDH1 ENSG00000161267	1.01779
BDH2 ENSG00000164039	1.07432
BDKRB1 ENSG00000100739	0.931867
BDKRB2 ENSG00000168398	1.00583
BDNF ENSG00000176697	0.958145
BDP1 ENSG00000145734	1.04698
BEAN1 ENSG00000166546	0.97632
BECN1 ENSG00000126581	1.01622
BEGAIN ENSG00000183092	0.966769
BEND2 ENSG00000177324	1.02352
BEND3 ENSG00000178409	1.08895
BEND4 ENSG00000188848	0.983225
BEND5 ENSG00000162373	0.911528
BEND6 ENSG00000151917	1.02481
BEND7 ENSG00000165626	0.973062
BEST1 ENSG00000167995	1.04448
BEST2 ENSG00000039987	0.976889
BEST3 ENSG00000127325	1.06244
BEST4 ENSG00000142959	0.890136
BET1 ENSG00000105829	0.991552
BET1L ENSG00000177951	1.01459
BEX1 ENSG00000133169	1.04062
BEX2 ENSG00000133134	0.986829
BEX3 ENSG00000166681	1.12061
BEX4 ENSG00000102409	0.966622
BEX5 ENSG00000184515	1.02963
BFAR ENSG00000103429	0.999644
BFSP1 ENSG00000125864	0.976098
BGLAP ENSG00000242252	1.06328
BGN ENSG00000182492	0.971291
BHLHB9 ENSG00000198908	0.959538
BHLHE22 ENSG00000180828	0.961151
BHLHE40 ENSG00000134107	1.04243
BHLHE41 ENSG00000123095	0.987696
BHMT ENSG00000145692	1.05453
BHMT2 ENSG00000132840	0.983216
BICC1 ENSG00000122870	0.905153
BICD1 ENSG00000151746	1.15376
BICD2 ENSG00000185963	1.0963
BICDL1 ENSG00000135127	0.970132
BICDL2 ENSG00000162069	0.997428
BID ENSG00000015475	0.948241
BIK ENSG00000100290	1.03398
BIN1 ENSG00000136717	0.967289
BIN2 ENSG00000110934	1.00426
BIN3 ENSG00000147439	0.941357
BIRC2 ENSG00000110330	1.00992
BIRC3 ENSG00000023445	0.99648
BIRC5 ENSG00000089685	0.968272
BIRC6 ENSG00000115760	0.956685
BIRC7 ENSG00000101197	1.0274
BIVM ENSG00000134897	1.0397
BLCAP ENSG00000166619	1.06644
BLK ENSG00000136573	0.941129
BLM ENSG00000197299	0.964731
BLMH ENSG00000108578	1.03775
BLNK ENSG00000095585	1.01792
BLOC1S1 ENSG00000135441	1.12297
BLOC1S2 ENSG00000196072	1.03668
BLOC1S3 ENSG00000189114	0.999893
BLOC1S4 ENSG00000186222	1.04531
BLOC1S5 ENSG00000188428	0.951261
BLOC1S6 ENSG00000104164	1.00157
BLVRA ENSG00000106605	0.926284
BLVRB ENSG00000090013	0.992348
BLZF1 ENSG00000117475	1.0162
BMF ENSG00000104081	0.972271
BMI1 ENSG00000168283	1.02626
BMP1 ENSG00000168487	0.941649
BMP2 ENSG00000125845	1.01879
BMP2K ENSG00000138756	1.10124
BMP4 ENSG00000125378	1.07059
BMP5 ENSG00000112175	0.958924
BMP6 ENSG00000153162	1.12867
BMP7 ENSG00000101144	0.907966
BMP8A ENSG00000183682	0.957008
BMP8B ENSG00000116985	1.01994
BMPER ENSG00000164619	1.02717
BMPR1A ENSG00000107779	1.001
BMPR1B ENSG00000138696	0.918341
BMPR2 ENSG00000204217	1.03201
BMS1 ENSG00000165733	1.05192
BMT2 ENSG00000164603	0.943837
BMX ENSG00000102010	0.974583
BNC2 ENSG00000173068	1.00258
BNIP1 ENSG00000113734	0.971962
BNIP2 ENSG00000140299	1.04025
BNIP3 ENSG00000176171	0.955558
BNIP3L ENSG00000104765	1.04248
BNIPL ENSG00000163141	0.990888
BOC ENSG00000144857	1.05383
BOD1 ENSG00000145919	0.983221
BOD1L1 ENSG00000038219	1.02148
BOD1L2 ENSG00000228075	1.02474
BOK ENSG00000176720	0.969807
BOLA1 ENSG00000178096	1.04171
BOLA2B ENSG00000169627	0.916449
BOLA3 ENSG00000163170	0.916328
BOLL ENSG00000152430	0.988183
BOP1 ENSG00000261236	0.987532
BORA ENSG00000136122	1.00248
BORCS5 ENSG00000165714	0.988123
BORCS6 ENSG00000196544	0.986387
BORCS7 ENSG00000166275	0.98248
BORCS8 ENSG00000254901	1.03314
BORCS8-MEF2B ENSG00000064489	1.07796
BPGM ENSG00000172331	1.0077
BPHL ENSG00000137274	1.01462
BPI ENSG00000101425	0.975625
BPIFB1 ENSG00000125999	0.983616
BPIFB2 ENSG00000078898	1.10706
BPNT1 ENSG00000162813	1.00566
BPTF ENSG00000171634	0.974196
BRAF ENSG00000157764	1.08986
BRAP ENSG00000089234	0.967096
BRAT1 ENSG00000106009	1.00811
BRCA1 ENSG00000012048	1.00535
BRCA2 ENSG00000139618	0.981091
BRCC3 ENSG00000185515	0.991607
BRD1 ENSG00000100425	0.96594
BRD2 ENSG00000204256	1.01613
BRD3 ENSG00000169925	1.01319
BRD4 ENSG00000141867	1.05145
BRD7 ENSG00000166164	0.988945
BRD8 ENSG00000112983	0.989986
BRD9 ENSG00000028310	0.988883
BRDT ENSG00000137948	1.08234
BRE ENSG00000158019	1.03972
BRF1 ENSG00000185024	1.01612
BRF2 ENSG00000104221	0.963288
BRI3 ENSG00000164713	1.00486
BRI3BP ENSG00000184992	1.06744
BRICD5 ENSG00000182685	0.984267
BRINP1 ENSG00000078725	0.982365
BRINP3 ENSG00000162670	0.974486
BRIP1 ENSG00000136492	1.05654
BRIX1 ENSG00000113460	0.958427
BRK1 ENSG00000254999	0.986482
BRMS1 ENSG00000174744	0.994575
BRMS1L ENSG00000100916	1.05047
BROX ENSG00000162819	1.01514
BRPF1 ENSG00000156983	1.11795
BRPF3 ENSG00000096070	0.989689
BRS3 ENSG00000102239	1.05886
BRSK1 ENSG00000160469	1.02801
BRSK2 ENSG00000174672	0.995513
BRWD1 ENSG00000185658	1.06616
BRWD3 ENSG00000165288	0.973048
BSCL2 ENSG00000168000	0.994338
BSDC1 ENSG00000160058	0.985099
BSG ENSG00000172270	0.951853
BSN ENSG00000164061	0.973853
BSPRY ENSG00000119411	0.916882
BST1 ENSG00000109743	1.06668
BST2 ENSG00000130303	0.978681
BTAF1 ENSG00000095564	1.04492
BTBD1 ENSG00000064726	0.981712
BTBD10 ENSG00000148925	0.911245
BTBD11 ENSG00000151136	0.963622
BTBD16 ENSG00000138152	0.99021
BTBD18 ENSG00000233436	0.988944
BTBD19 ENSG00000222009	1.06634
BTBD2 ENSG00000133243	1.04864
BTBD3 ENSG00000132640	0.986245
BTBD6 ENSG00000184887	0.997322
BTBD7 ENSG00000011114	1.03446
BTBD8 ENSG00000189195	0.986865
BTBD9 ENSG00000183826	1.06578
BTC ENSG00000174808	0.933601
BTD ENSG00000169814	1.06245
BTF3 ENSG00000145741	1.01414
BTF3L4 ENSG00000134717	1.02372
BTG1 ENSG00000133639	0.969117
BTG2 ENSG00000159388	1.12698
BTG3 ENSG00000154640	1.00293
BTG4 ENSG00000137707	1.03151
BTK ENSG00000010671	1.02194
BTLA ENSG00000186265	1.00596
BTN2A1 ENSG00000112763	1.06063
BTN2A2 ENSG00000124508	1.10894
BTN3A1 ENSG00000026950	0.941224
BTN3A2 ENSG00000186470	1.07204
BTN3A3 ENSG00000111801	1.09713
BTNL8 ENSG00000113303	1.04296
BTNL9 ENSG00000165810	1.02925
BTRC ENSG00000166167	1.00726
BUB1 ENSG00000169679	1.07803
BUB1B ENSG00000156970	0.955717
BUB3 ENSG00000154473	0.918626
BUD13 ENSG00000137656	1.02498
BUD31 ENSG00000106245	0.948993
BVES ENSG00000112276	0.983755
BYSL ENSG00000112578	0.967133
BZW1 ENSG00000082153	1.00723
BZW2 ENSG00000136261	1.05509
C10orf10 ENSG00000165507	1.01536
C10orf107 ENSG00000183346	0.98181
C10orf11 ENSG00000148655	0.996727
C10orf128 ENSG00000204161	1.00231
C10orf2 ENSG00000107815	1.03545
C10orf35 ENSG00000171224	1.07307
C10orf53 ENSG00000178645	0.972776
C10orf54 ENSG00000107738	0.9222
C10orf55 ENSG00000222047	0.970193
C10orf76 ENSG00000120029	0.987854
C10orf88 ENSG00000119965	0.956476
C10orf95 ENSG00000120055	1.00151
C10orf99 ENSG00000188373	1.00723
C11orf1 ENSG00000137720	1.01572
C11orf16 ENSG00000176029	0.916936
C11orf21 ENSG00000110665	0.961468
C11orf24 ENSG00000171067	0.954504
C11orf31 ENSG00000211450	0.986718
C11orf40 ENSG00000171987	0.986528
C11orf45 ENSG00000174370	0.988361
C11orf49 ENSG00000149179	0.964465
C11orf52 ENSG00000149300	0.916538
C11orf54 ENSG00000182919	1.02124
C11orf57 ENSG00000150776	1.01332
C11orf58 ENSG00000110696	1.02257
C11orf63 ENSG00000109944	0.96471
C11orf65 ENSG00000166323	0.968744
C11orf68 ENSG00000175573	1.03482
C11orf70 ENSG00000137691	1.05649
C11orf71 ENSG00000180425	0.945937
C11orf74 ENSG00000166352	0.953723
C11orf80 ENSG00000173715	0.957939
C11orf84 ENSG00000168005	0.991937
C11orf87 ENSG00000185742	0.981915
C11orf88 ENSG00000183644	0.977317
C11orf95 ENSG00000188070	1.05793
C11orf96 ENSG00000187479	0.940353
C11orf98 ENSG00000278615	0.999542
C12orf10 ENSG00000139637	1.03437
C12orf29 ENSG00000133641	1.01238
C12orf4 ENSG00000047621	1.02514
C12orf40 ENSG00000180116	1.07177
C12orf42 ENSG00000179088	0.9762
C12orf43 ENSG00000157895	0.974252
C12orf45 ENSG00000151131	0.949165
C12orf49 ENSG00000111412	1.09929
C12orf50 ENSG00000165805	0.982826
C12orf54 ENSG00000177627	0.91434
C12orf56 ENSG00000185306	1.03339
C12orf57 ENSG00000111678	0.95215
C12orf60 ENSG00000182993	0.932854
C12orf65 ENSG00000130921	1.03867
C12orf66 ENSG00000174206	0.907263
C12orf71 ENSG00000214700	1.1305
C12orf73 ENSG00000204954	1.01278
C12orf75 ENSG00000235162	0.990268
C12orf76 ENSG00000174456	1.00469
C14orf1 ENSG00000133935	0.966424
C14orf105 ENSG00000100557	0.948812
C14orf119 ENSG00000179933	1.0343
C14orf132 ENSG00000227051	1.01718
C14orf142 ENSG00000170270	0.963933
C14orf159 ENSG00000133943	1.03615
C14orf166 ENSG00000087302	1.02265
C14orf169 ENSG00000170468	1.02211
C14orf180 ENSG00000184601	1.05982
C14orf2 ENSG00000156411	0.930602
C14orf28 ENSG00000179476	0.995713
C14orf37 ENSG00000139971	0.951134
C14orf39 ENSG00000179008	1.03257
C14orf79 ENSG00000140104	0.957685
C14orf80 ENSG00000185347	0.927293
C14orf93 ENSG00000100802	0.979971
C15orf39 ENSG00000167173	1.03108
C15orf40 ENSG00000169609	1.01721
C15orf41 ENSG00000186073	1.06572
C15orf48 ENSG00000166920	0.960925
C15orf52 ENSG00000188549	0.936717
C15orf53 ENSG00000175779	0.984584
C15orf57 ENSG00000128891	0.961209
C15orf59 ENSG00000205363	1.03556
C15orf61 ENSG00000189227	1.01594
C15orf62 ENSG00000188277	1.05393
C15orf65 ENSG00000261652	0.954658
C16orf13 ENSG00000130731	0.916273
C16orf45 ENSG00000166780	0.998963
C16orf46 ENSG00000166455	1.01695
C16orf52 ENSG00000185716	1.00749
C16orf54 ENSG00000185905	1.00871
C16orf58 ENSG00000140688	1.02815
C16orf59 ENSG00000162062	0.973822
C16orf62 ENSG00000103544	0.955554
C16orf70 ENSG00000125149	1.02467
C16orf71 ENSG00000166246	1.00159
C16orf72 ENSG00000182831	1.06775
C16orf74 ENSG00000154102	1.01013
C16orf78 ENSG00000166152	1.03245
C16orf86 ENSG00000159761	1.08295
C16orf87 ENSG00000155330	0.983969
C16orf89 ENSG00000153446	1.01973
C16orf91 ENSG00000174109	0.988412
C16orf95 ENSG00000260456	1.0335
C17orf107 ENSG00000205710	1.00883
C17orf49 ENSG00000258315	0.927018
C17orf50 ENSG00000270806	1.06831
C17orf51 ENSG00000212719	1.00002
C17orf53 ENSG00000125319	1.00198
C17orf58 ENSG00000186665	1.01556
C17orf62 ENSG00000178927	1.04977
C17orf64 ENSG00000141371	0.991013
C17orf67 ENSG00000214226	0.975386
C17orf75 ENSG00000108666	0.963031
C17orf78 ENSG00000278505	1.08065
C17orf80 ENSG00000141219	1.0388
C17orf89 ENSG00000224877	1.02693
C17orf96 ENSG00000273604	0.943591
C17orf97 ENSG00000187624	0.977047
C17orf99 ENSG00000187997	0.954815
C18orf21 ENSG00000141428	0.928342
C18orf25 ENSG00000152242	0.90261
C18orf32 ENSG00000177576	0.929984
C18orf54 ENSG00000166845	1.0378
C18orf63 ENSG00000206043	1.00474
C18orf8 ENSG00000141452	1.00113
C19orf12 ENSG00000131943	0.995059
C19orf18 ENSG00000177025	1.04716
C19orf24 ENSG00000228300	0.987725
C19orf25 ENSG00000119559	0.959823
C19orf33 ENSG00000167644	0.98925
C19orf35 ENSG00000188305	0.924534
C19orf38 ENSG00000214212	0.955269
C19orf43 ENSG00000123144	0.850657
C19orf44 ENSG00000105072	0.989868
C19orf45 ENSG00000198723	0.965016
C19orf47 ENSG00000160392	0.960885
C19orf48 ENSG00000167747	1.05161
C19orf52 ENSG00000142444	1.00418
C19orf53 ENSG00000104979	1.03748
C19orf54 ENSG00000188493	0.956525
C19orf57 ENSG00000132016	0.999906
C19orf60 ENSG00000006015	0.922503
C19orf66 ENSG00000130813	1.00108
C19orf68 ENSG00000185453	1.02575
C19orf70 ENSG00000174917	1.06608
C19orf71 ENSG00000183397	1.01409
C19orf73 ENSG00000221916	1.00964
C19orf81 ENSG00000235034	1.02808
C1D ENSG00000197223	0.991508
C1GALT1 ENSG00000106392	1.08007
C1GALT1C1 ENSG00000171155	1.06132
C1GALT1C1L ENSG00000223658	1.00743
C1QA ENSG00000173372	1.01395
C1QB ENSG00000173369	0.968166
C1QBP ENSG00000108561	0.93761
C1QC ENSG00000159189	1.05362
C1QL1 ENSG00000131094	0.933271
C1QL3 ENSG00000165985	1.04186
C1QTNF1 ENSG00000173918	1.01055
C1QTNF2 ENSG00000145861	0.961677
C1QTNF3 ENSG00000082196	1.06017
C1QTNF4 ENSG00000172247	1.10231
C1QTNF5 ENSG00000223953	0.94323
C1QTNF6 ENSG00000133466	1.05036
C1QTNF7 ENSG00000163145	1.0823
C1QTNF9 ENSG00000240654	0.903756
C1QTNF9B ENSG00000205863	1.03773
C1QTNF9B-AS1 ENSG00000281899	1.0042
C1R ENSG00000159403	1.00922
C1RL ENSG00000139178	0.893401
C1S ENSG00000182326	1.08211
C1orf101 ENSG00000179397	0.942028
C1orf105 ENSG00000180999	0.953612
C1orf106 ENSG00000163362	1.02753
C1orf109 ENSG00000116922	0.984401
C1orf112 ENSG00000000460	1.02392
C1orf115 ENSG00000162817	0.978589
C1orf116 ENSG00000182795	0.953122
C1orf122 ENSG00000197982	1.01667
C1orf123 ENSG00000162384	1.04069
C1orf127 ENSG00000175262	0.947655
C1orf131 ENSG00000143633	1.00309
C1orf145 ENSG00000162913	0.958945
C1orf146 ENSG00000203910	0.984489
C1orf158 ENSG00000157330	1.03747
C1orf159 ENSG00000131591	1.06406
C1orf162 ENSG00000143110	1.04263
C1orf167 ENSG00000215910	0.978491
C1orf168 ENSG00000187889	1.01185
C1orf174 ENSG00000198912	1.05293
C1orf185 ENSG00000204006	0.965972
C1orf186 ENSG00000263961	0.988605
C1orf194 ENSG00000179902	1.07233
C1orf198 ENSG00000119280	1.11905
C1orf204 ENSG00000188004	1.05522
C1orf21 ENSG00000116667	0.946398
C1orf210 ENSG00000253313	1.01889
C1orf216 ENSG00000142686	1.04028
C1orf226 ENSG00000239887	0.979184
C1orf228 ENSG00000198520	0.99573
C1orf234 ENSG00000227868	1.00037
C1orf27 ENSG00000157181	0.927688
C1orf35 ENSG00000143793	1.07442
C1orf43 ENSG00000143612	0.959766
C1orf50 ENSG00000164008	0.990541
C1orf52 ENSG00000162642	0.98043
C1orf53 ENSG00000203724	1.01527
C1orf54 ENSG00000118292	1.00881
C1orf56 ENSG00000143443	0.966997
C1orf64 ENSG00000183888	0.992205
C1orf74 ENSG00000162757	0.944857
C1orf87 ENSG00000162598	1.01633
C2 ENSG00000166278	0.981796
C20orf144 ENSG00000149609	0.977124
C20orf194 ENSG00000088854	1.03304
C20orf196 ENSG00000171984	1.00323
C20orf24 ENSG00000101084	0.941607
C20orf27 ENSG00000101220	1.00048
C20orf96 ENSG00000196476	1.03881
C21orf2 ENSG00000160226	1.06329
C21orf33 ENSG00000160221	1.12895
C21orf58 ENSG00000160298	0.984254
C21orf59 ENSG00000159079	1.05932
C21orf91 ENSG00000154642	1.02384
C22orf15 ENSG00000169314	0.960381
C22orf23 ENSG00000128346	0.975583
C22orf29 ENSG00000215012	1.00518
C22orf31 ENSG00000100249	0.969807
C22orf39 ENSG00000242259	0.920618
C22orf42 ENSG00000205856	1.00203
C22orf46 ENSG00000184208	1.04247
C2CD2 ENSG00000157617	1.08887
C2CD2L ENSG00000172375	0.975968
C2CD3 ENSG00000168014	1.01842
C2CD4A ENSG00000198535	0.972102
C2CD4B ENSG00000205502	0.958663
C2CD4C ENSG00000183186	1.05231
C2CD4D ENSG00000225556	0.979276
C2CD5 ENSG00000111731	1.02019
C2orf15 ENSG00000273045	0.981746
C2orf40 ENSG00000119147	0.968649
C2orf42 ENSG00000115998	0.990749
C2orf47 ENSG00000162972	0.927288
C2orf49 ENSG00000135974	1.0382
C2orf50 ENSG00000150873	0.986254
C2orf54 ENSG00000172478	1.0175
C2orf68 ENSG00000168887	1.07338
C2orf69 ENSG00000178074	0.968496
C2orf70 ENSG00000173557	0.941132
C2orf71 ENSG00000179270	1.04083
C2orf72 ENSG00000204128	1.03096
C2orf73 ENSG00000177994	0.974212
C2orf74 ENSG00000237651	1.0093
C2orf76 ENSG00000186132	1.05002
C2orf80 ENSG00000188674	0.93589
C2orf81 ENSG00000159239	0.944096
C2orf82 ENSG00000182600	1.03297
C2orf88 ENSG00000187699	0.982972
C3 ENSG00000125730	1.03841
C3AR1 ENSG00000171860	0.988794
C3orf14 ENSG00000114405	0.900401
C3orf18 ENSG00000088543	0.945976
C3orf33 ENSG00000174928	1.02546
C3orf36 ENSG00000221972	0.973276
C3orf38 ENSG00000179021	1.06492
C3orf49 ENSG00000163632	0.964279
C3orf52 ENSG00000114529	0.98539
C3orf58 ENSG00000181744	1.0492
C3orf62 ENSG00000188315	1.02972
C3orf67 ENSG00000163689	1.02596
C3orf70 ENSG00000187068	1.01403
C3orf80 ENSG00000180044	1.0337
C4A ENSG00000244731	1.05385
C4B ENSG00000224389	1.08023
C4BPB ENSG00000123843	1.02506
C4orf19 ENSG00000154274	0.984391
C4orf26 ENSG00000174792	1.03225
C4orf3 ENSG00000164096	0.989933
C4orf32 ENSG00000174749	1.03685
C4orf33 ENSG00000151470	0.903907
C4orf36 ENSG00000163633	1.02528
C4orf46 ENSG00000205208	0.972154
C4orf47 ENSG00000205129	0.974683
C4orf48 ENSG00000243449	1.00443
C5 ENSG00000106804	1.01684
C5AR1 ENSG00000197405	1.0271
C5AR2 ENSG00000134830	0.937813
C5orf15 ENSG00000113583	1.0088
C5orf22 ENSG00000082213	1.0282
C5orf24 ENSG00000181904	1.01833
C5orf30 ENSG00000181751	0.886728
C5orf34 ENSG00000172244	1.00411
C5orf38 ENSG00000186493	0.972335
C5orf42 ENSG00000197603	0.988625
C5orf45 ENSG00000161010	0.99923
C5orf46 ENSG00000178776	0.973195
C5orf49 ENSG00000215217	1.00088
C5orf51 ENSG00000205765	1.00452
C5orf56 ENSG00000197536	1.00562
C5orf58 ENSG00000234511	1.01895
C5orf63 ENSG00000164241	0.982517
C6 ENSG00000039537	0.995069
C6orf1 ENSG00000186577	1.01866
C6orf10 ENSG00000204296	0.946012
C6orf106 ENSG00000196821	1.02681
C6orf118 ENSG00000112539	0.970088
C6orf120 ENSG00000185127	0.949568
C6orf132 ENSG00000188112	1.06397
C6orf136 ENSG00000204564	1.04471
C6orf141 ENSG00000197261	1.01285
C6orf163 ENSG00000203872	0.98002
C6orf201 ENSG00000185689	0.962162
C6orf203 ENSG00000130349	1.00993
C6orf222 ENSG00000189325	1.01176
C6orf226 ENSG00000221821	1.06274
C6orf229 ENSG00000260286	1.02921
C6orf25 ENSG00000204420	1.10858
C6orf47 ENSG00000204439	0.986026
C6orf48 ENSG00000204387	1.01464
C6orf52 ENSG00000137434	0.918796
C6orf58 ENSG00000184530	0.950753
C6orf62 ENSG00000112308	1.02522
C6orf89 ENSG00000198663	0.97737
C7 ENSG00000112936	0.95703
C7orf25 ENSG00000136197	1.03948
C7orf26 ENSG00000146576	0.994185
C7orf31 ENSG00000153790	0.975899
C7orf34 ENSG00000165131	1.04102
C7orf43 ENSG00000146826	0.990884
C7orf49 ENSG00000122783	0.927334
C7orf50 ENSG00000146540	0.906401
C7orf57 ENSG00000164746	0.945418
C7orf61 ENSG00000185955	0.975082
C7orf62 ENSG00000164645	0.915581
C7orf73 ENSG00000243317	0.960638
C8G ENSG00000176919	0.906004
C8orf33 ENSG00000182307	0.967958
C8orf34 ENSG00000165084	1.0185
C8orf37 ENSG00000156172	1.02822
C8orf4 ENSG00000176907	1.03161
C8orf44 ENSG00000213865	1.08193
C8orf46 ENSG00000169085	0.927297
C8orf48 ENSG00000164743	0.969289
C8orf58 ENSG00000241852	1.00375
C8orf59 ENSG00000176731	0.978883
C8orf74 ENSG00000171060	0.939501
C8orf76 ENSG00000189376	0.902507
C8orf82 ENSG00000213563	0.967009
C8orf86 ENSG00000196166	1.02169
C8orf88 ENSG00000253250	0.906069
C8orf89 ENSG00000274443	0.978036
C9 ENSG00000113600	1.01687
C9orf114 ENSG00000198917	0.941409
C9orf116 ENSG00000160345	1.06702
C9orf129 ENSG00000204352	1.05935
C9orf142 ENSG00000148362	0.927214
C9orf152 ENSG00000188959	1.06237
C9orf153 ENSG00000187753	1.02317
C9orf16 ENSG00000171159	0.991131
C9orf172 ENSG00000232434	0.976766
C9orf24 ENSG00000164972	0.916671
C9orf3 ENSG00000148120	1.00298
C9orf40 ENSG00000135045	0.990479
[truncated: 14,515 more rows]
