# Supplementary material for: Spatial maps of prostate cancer transcriptomes reveal an unexplored landscape of heterogeneity
Source: Nat Commun. 2018 Jun 20;9:2419. doi: 10.1038/s41467-018-04724-5 (PMC6010471; doi:10.1038/s41467-018-04724-5)
Supplement: Supplementary file 6 — Supplementary Data 3 [file 41467_2018_4724_MOESM6_ESM.zip › Supplementary Dataset 2/experiment0001-baselinefeature-gamma_prior-p.tsv]

	Baseline
A1BG ENSG00000121410	1.09782
A1CF ENSG00000148584	1.16853
A2M ENSG00000175899	1.00866
A2ML1 ENSG00000166535	1.17084
A4GALT ENSG00000128274	0.851688
AAAS ENSG00000094914	0.885528
AACS ENSG00000081760	1.3099
AADACL2 ENSG00000197953	0.928908
AADACL4 ENSG00000204518	0.786109
AADAT ENSG00000109576	0.840532
AAED1 ENSG00000158122	1.05573
AAGAB ENSG00000103591	0.840885
AAK1 ENSG00000115977	0.828463
AAMDC ENSG00000087884	0.959858
AAMP ENSG00000127837	0.884568
AAR2 ENSG00000131043	0.939257
AARD ENSG00000205002	0.974099
AARS ENSG00000090861	1.06075
AARSD1 ENSG00000266967	0.850722
AASDH ENSG00000157426	1.16422
AASDHPPT ENSG00000149313	0.915818
AASS ENSG00000008311	0.763235
AATF ENSG00000275700	1.19228
AATK ENSG00000181409	0.906441
AATK-AS1 ENSG00000225180	0.860251
ABAT ENSG00000183044	1.12538
ABC13-47488600E17.1 ENSG00000283199	1.17832
ABC13-47656900H15.1 ENSG00000283566	1.29462
ABC7-42404400C24.1 ENSG00000277758	0.80858
ABCA1 ENSG00000165029	1.11807
ABCA10 ENSG00000154263	1.316
ABCA12 ENSG00000144452	1.04286
ABCA13 ENSG00000179869	1.02883
ABCA2 ENSG00000107331	1.04098
ABCA3 ENSG00000167972	0.936008
ABCA4 ENSG00000198691	1.01328
ABCA5 ENSG00000154265	0.948963
ABCA6 ENSG00000154262	0.896284
ABCA7 ENSG00000064687	0.866944
ABCA8 ENSG00000141338	0.818781
ABCA9 ENSG00000154258	0.980892
ABCB1 ENSG00000085563	0.969915
ABCB10 ENSG00000135776	1.11334
ABCB11 ENSG00000073734	1.14539
ABCB4 ENSG00000005471	1.23077
ABCB5 ENSG00000004846	0.726612
ABCB6 ENSG00000115657	1.25743
ABCB7 ENSG00000131269	0.931491
ABCB8 ENSG00000197150	0.957795
ABCB9 ENSG00000150967	0.923204
ABCC1 ENSG00000103222	0.909535
ABCC10 ENSG00000124574	0.895999
ABCC11 ENSG00000121270	1.01119
ABCC12 ENSG00000140798	1.10882
ABCC2 ENSG00000023839	0.934006
ABCC3 ENSG00000108846	1.17685
ABCC4 ENSG00000125257	0.791701
ABCC5 ENSG00000114770	1.00664
ABCC6 ENSG00000091262	1.12638
ABCC8 ENSG00000006071	0.890513
ABCC9 ENSG00000069431	1.10939
ABCD1 ENSG00000101986	0.922171
ABCD2 ENSG00000173208	1.15125
ABCD3 ENSG00000117528	1.02651
ABCD4 ENSG00000119688	0.960688
ABCE1 ENSG00000164163	0.99967
ABCF1 ENSG00000204574	1.19727
ABCF2 ENSG00000033050	0.943319
ABCF3 ENSG00000161204	1.06861
ABCG1 ENSG00000160179	1.2463
ABCG2 ENSG00000118777	0.823688
ABCG4 ENSG00000172350	1.27376
ABCG5 ENSG00000138075	1.1086
ABHD1 ENSG00000143994	0.935714
ABHD10 ENSG00000144827	1.07713
ABHD11 ENSG00000106077	0.963031
ABHD12 ENSG00000100997	1.02085
ABHD12B ENSG00000131969	0.971959
ABHD13 ENSG00000139826	0.815513
ABHD14A ENSG00000248487	0.853568
ABHD14A-ACY1 ENSG00000114786	0.959725
ABHD14B ENSG00000114779	1.39569
ABHD15 ENSG00000168792	0.819674
ABHD16A ENSG00000204427	0.950727
ABHD17A ENSG00000129968	1.22376
ABHD17B ENSG00000107362	0.824553
ABHD17C ENSG00000136379	1.03463
ABHD18 ENSG00000164074	0.873388
ABHD2 ENSG00000140526	0.998267
ABHD3 ENSG00000158201	0.959594
ABHD4 ENSG00000100439	1.08133
ABHD5 ENSG00000011198	1.29068
ABHD6 ENSG00000163686	1.10264
ABHD8 ENSG00000127220	1.1189
ABI1 ENSG00000136754	1.04518
ABI2 ENSG00000138443	0.893203
ABI3 ENSG00000108798	1.06419
ABI3BP ENSG00000154175	1.00367
ABL1 ENSG00000097007	1.00064
ABL2 ENSG00000143322	1.15204
ABLIM1 ENSG00000099204	0.967416
ABLIM2 ENSG00000163995	1.33393
ABLIM3 ENSG00000173210	1.03245
ABO ENSG00000175164	0.974339
ABR ENSG00000159842	1.16007
ABRA ENSG00000174429	0.92597
ABRACL ENSG00000146386	1.15016
ABT1 ENSG00000146109	0.944044
ABTB1 ENSG00000114626	0.941051
ABTB2 ENSG00000166016	1.0861
AC002429.5 ENSG00000236197	1.18067
AC004381.6 ENSG00000005189	0.939982
AC004754.3 ENSG00000269881	0.980243
AC005281.1 ENSG00000226690	1.05642
AC005480.1 ENSG00000279461	0.953628
AC006116.20 ENSG00000267710	1.04739
AC006386.1 ENSG00000279115	0.913627
AC006994.3 ENSG00000279317	1.37495
AC007906.1 ENSG00000279018	1.22376
AC008074.1 ENSG00000279644	1.1866
AC008522.1 ENSG00000279232	0.817687
AC008686.1 ENSG00000280221	1.02579
AC009014.3 ENSG00000271824	0.996247
AC010731.4 ENSG00000235118	0.894149
AC012005.1 ENSG00000279274	0.787095
AC012005.2 ENSG00000279287	1.11679
AC012363.1 ENSG00000281676	0.830333
AC013461.1 ENSG00000091436	1.05145
AC016549.1 ENSG00000281325	1.24329
AC016577.1 ENSG00000279646	1.33594
AC018512.1 ENSG00000279808	0.910677
AC025335.1 ENSG00000179859	1.0555
AC055866.1 ENSG00000281079	0.817925
AC069063.2 ENSG00000279380	0.9488
AC073130.2 ENSG00000281656	0.840167
AC073657.1 ENSG00000279937	0.861763
AC074033.1 ENSG00000281137	0.875459
AC090498.1 ENSG00000279483	1.29658
AC104304.4 ENSG00000283473	0.87701
AC104389.2 ENSG00000279824	1.07109
AC104981.1 ENSG00000278938	0.882392
AC105009.1 ENSG00000281855	1.18922
AC105052.1 ENSG00000279168	0.771096
AC109486.1 ENSG00000280447	1.03976
AC109829.1 ENSG00000233438	1.20235
AC110615.1 ENSG00000279909	1.34945
AC113404.1 ENSG00000254893	0.911925
AC131097.4 ENSG00000216921	0.909614
AC138517.6 ENSG00000283288	0.928315
AC138969.4 ENSG00000183889	0.8698
AC241377.1 ENSG00000281741	0.970349
AC241585.1 ENSG00000281571	0.92328
AC243756.1 ENSG00000270339	1.08538
AC245100.1 ENSG00000280649	0.945758
ACAA1 ENSG00000060971	0.979466
ACAA2 ENSG00000167315	1.08711
ACACA ENSG00000278540	1.01001
ACACB ENSG00000076555	1.04449
ACAD10 ENSG00000111271	0.88867
ACAD11 ENSG00000240303	0.933625
ACAD8 ENSG00000151498	0.963068
ACAD9 ENSG00000177646	0.886746
ACADL ENSG00000115361	1.07394
ACADM ENSG00000117054	0.987083
ACADS ENSG00000122971	1.1107
ACADSB ENSG00000196177	0.855351
ACADVL ENSG00000072778	1.06109
ACAN ENSG00000157766	1.13597
ACAP1 ENSG00000072818	0.899451
ACAP2 ENSG00000114331	0.867762
ACAP3 ENSG00000131584	1.12875
ACAT1 ENSG00000075239	1.05047
ACAT2 ENSG00000120437	0.982483
ACBD3 ENSG00000182827	0.895036
ACBD4 ENSG00000181513	0.904336
ACBD5 ENSG00000107897	0.890471
ACBD6 ENSG00000230124	0.922822
ACBD7 ENSG00000176244	1.17978
ACCS ENSG00000110455	1.17096
ACD ENSG00000102977	0.941089
ACE ENSG00000159640	1.14046
ACE2 ENSG00000130234	1.15795
ACER1 ENSG00000167769	1.18931
ACER2 ENSG00000177076	0.902726
ACER3 ENSG00000078124	1.09778
ACHE ENSG00000087085	1.22087
ACIN1 ENSG00000100813	1.2914
ACKR1 ENSG00000213088	0.982989
ACKR2 ENSG00000144648	0.967657
ACKR3 ENSG00000144476	0.771299
ACLY ENSG00000131473	0.946802
ACMSD ENSG00000153086	0.800056
ACO1 ENSG00000122729	0.986752
ACO2 ENSG00000100412	0.822216
ACOT1 ENSG00000184227	1.01107
ACOT11 ENSG00000162390	0.929189
ACOT12 ENSG00000172497	1.13913
ACOT13 ENSG00000112304	0.988219
ACOT2 ENSG00000119673	1.03053
ACOT4 ENSG00000177465	1.03392
ACOT7 ENSG00000097021	1.18176
ACOT8 ENSG00000101473	1.04018
ACOT9 ENSG00000123130	0.998463
ACOX1 ENSG00000161533	1.00044
ACOX2 ENSG00000168306	0.919291
ACOX3 ENSG00000087008	1.13686
ACOXL ENSG00000153093	0.990349
ACP1 ENSG00000143727	0.999729
ACP2 ENSG00000134575	1.21321
ACP5 ENSG00000102575	1.03289
ACP6 ENSG00000162836	0.920018
ACP7 ENSG00000183760	0.96734
ACPP ENSG00000014257	1.1368
ACPT ENSG00000142513	0.792564
ACR ENSG00000100312	1.10918
ACRBP ENSG00000111644	0.99373
ACRC ENSG00000147174	1.10969
ACRV1 ENSG00000134940	0.955533
ACSBG1 ENSG00000103740	0.98998
ACSF2 ENSG00000167107	0.743297
ACSF3 ENSG00000176715	1.03766
ACSL1 ENSG00000151726	1.53301
ACSL3 ENSG00000123983	0.775337
ACSL4 ENSG00000068366	0.963935
ACSL5 ENSG00000197142	1.19152
ACSL6 ENSG00000164398	1.21277
ACSM1 ENSG00000166743	0.843877
ACSM2B ENSG00000066813	0.981417
ACSM3 ENSG00000005187	1.09956
ACSM4 ENSG00000215009	1.17681
ACSM5 ENSG00000183549	1.0788
ACSM6 ENSG00000173124	1.43233
ACSS1 ENSG00000154930	0.981625
ACSS2 ENSG00000131069	1.1643
ACSS3 ENSG00000111058	1.11615
ACTA1 ENSG00000143632	0.967225
ACTA2 ENSG00000107796	1.10791
ACTB ENSG00000075624	0.88745
ACTBL2 ENSG00000169067	0.868016
ACTC1 ENSG00000159251	0.895885
ACTG1 ENSG00000184009	0.932425
ACTG2 ENSG00000163017	1.0213
ACTL10 ENSG00000182584	1.00197
ACTL6A ENSG00000136518	0.885039
ACTL6B ENSG00000077080	0.859672
ACTN1 ENSG00000072110	1.08241
ACTN2 ENSG00000077522	0.991939
ACTN3 ENSG00000248746	1.20504
ACTN4 ENSG00000130402	0.865965
ACTR10 ENSG00000131966	0.987423
ACTR1A ENSG00000138107	1.17378
ACTR1B ENSG00000115073	0.989861
ACTR2 ENSG00000138071	0.953065
ACTR3 ENSG00000115091	0.861591
ACTR3B ENSG00000133627	1.0938
ACTR3C ENSG00000106526	0.910276
ACTR5 ENSG00000101442	1.08632
ACTR6 ENSG00000075089	0.707032
ACTR8 ENSG00000113812	0.819817
ACVR1 ENSG00000115170	0.97257
ACVR1B ENSG00000135503	1.00904
ACVR1C ENSG00000123612	1.01554
ACVR2A ENSG00000121989	1.14436
ACVR2B ENSG00000114739	1.21886
ACVRL1 ENSG00000139567	0.92918
ACY1 ENSG00000243989	1.09911
ACY3 ENSG00000132744	0.925948
ACYP1 ENSG00000119640	0.970548
ACYP2 ENSG00000170634	0.862781
ADA ENSG00000196839	0.840872
ADAD1 ENSG00000164113	0.880944
ADAD2 ENSG00000140955	1.17449
ADAL ENSG00000168803	1.25303
ADAM10 ENSG00000137845	1.10994
ADAM11 ENSG00000073670	0.822517
ADAM12 ENSG00000148848	0.999479
ADAM15 ENSG00000143537	1.03574
ADAM17 ENSG00000151694	1.13408
ADAM19 ENSG00000135074	0.973766
ADAM2 ENSG00000104755	1.08294
ADAM20 ENSG00000134007	0.964442
ADAM22 ENSG00000008277	0.902601
ADAM23 ENSG00000114948	0.803454
ADAM28 ENSG00000042980	0.935596
ADAM29 ENSG00000168594	1.01415
ADAM30 ENSG00000134249	1.19915
ADAM32 ENSG00000197140	1.01764
ADAM33 ENSG00000149451	1.02115
ADAM7 ENSG00000069206	0.977901
ADAM8 ENSG00000151651	0.984104
ADAM9 ENSG00000168615	0.946198
ADAMDEC1 ENSG00000134028	0.955633
ADAMTS1 ENSG00000154734	1.02251
ADAMTS10 ENSG00000142303	1.02353
ADAMTS12 ENSG00000151388	0.954456
ADAMTS13 ENSG00000160323	0.850736
ADAMTS14 ENSG00000138316	1.06752
ADAMTS15 ENSG00000166106	0.935157
ADAMTS16 ENSG00000145536	0.763761
ADAMTS17 ENSG00000140470	1.0176
ADAMTS18 ENSG00000140873	1.03654
ADAMTS19 ENSG00000145808	1.24182
ADAMTS2 ENSG00000087116	1.24118
ADAMTS3 ENSG00000156140	0.910844
ADAMTS4 ENSG00000158859	0.961295
ADAMTS5 ENSG00000154736	1.11352
ADAMTS6 ENSG00000049192	1.07819
ADAMTS7 ENSG00000136378	0.838461
ADAMTS8 ENSG00000134917	0.804256
ADAMTS9 ENSG00000163638	1.04387
ADAMTSL1 ENSG00000178031	0.699876
ADAMTSL2 ENSG00000197859	1.15453
ADAMTSL3 ENSG00000156218	1.07749
ADAMTSL4 ENSG00000143382	0.990172
ADAMTSL5 ENSG00000185761	0.895627
ADAP1 ENSG00000105963	1.28441
ADAP2 ENSG00000184060	0.919755
ADAR ENSG00000160710	0.909365
ADARB1 ENSG00000197381	0.925232
ADARB2 ENSG00000185736	1.16755
ADAT1 ENSG00000065457	1.15377
ADAT2 ENSG00000189007	1.14583
ADAT3 ENSG00000213638	1.14006
ADCK1 ENSG00000063761	0.943533
ADCK2 ENSG00000133597	0.965418
ADCK3 ENSG00000163050	1.01777
ADCK4 ENSG00000123815	1.1468
ADCK5 ENSG00000173137	0.99535
ADCY1 ENSG00000164742	1.19392
ADCY10 ENSG00000143199	1.06957
ADCY2 ENSG00000078295	0.927193
ADCY3 ENSG00000138031	0.855089
ADCY4 ENSG00000129467	0.973897
ADCY5 ENSG00000173175	1.03732
ADCY6 ENSG00000174233	1.14317
ADCY7 ENSG00000121281	0.875161
ADCY8 ENSG00000155897	0.947757
ADCY9 ENSG00000162104	0.871993
ADCYAP1 ENSG00000141433	0.918998
ADCYAP1R1 ENSG00000078549	1.00278
ADD1 ENSG00000087274	1.2474
ADD2 ENSG00000075340	1.01377
ADD3 ENSG00000148700	0.946834
ADGB ENSG00000118492	0.902206
ADGRA2 ENSG00000020181	0.919259
ADGRA3 ENSG00000152990	1.01594
ADGRB1 ENSG00000181790	1.04604
ADGRB2 ENSG00000121753	0.83057
ADGRB3 ENSG00000135298	1.33131
ADGRD1 ENSG00000111452	0.809555
ADGRD2 ENSG00000180264	0.869992
ADGRE1 ENSG00000174837	0.854398
ADGRE2 ENSG00000127507	1.10132
ADGRE3 ENSG00000131355	1.23906
ADGRE5 ENSG00000123146	1.02529
ADGRF1 ENSG00000153292	0.956583
ADGRF3 ENSG00000173567	1.25533
ADGRF5 ENSG00000069122	0.771305
ADGRG1 ENSG00000205336	0.920327
ADGRG2 ENSG00000173698	0.924816
ADGRG3 ENSG00000182885	0.746256
ADGRG4 ENSG00000156920	1.11224
ADGRG5 ENSG00000159618	0.866776
ADGRG6 ENSG00000112414	0.90435
ADGRG7 ENSG00000144820	1.09319
ADGRL1 ENSG00000072071	1.13304
ADGRL2 ENSG00000117114	1.07032
ADGRL3 ENSG00000150471	1.25356
ADGRL4 ENSG00000162618	0.948684
ADGRV1 ENSG00000164199	1.27401
ADH1B ENSG00000196616	0.874244
ADH1C ENSG00000248144	1.0281
ADH5 ENSG00000197894	1.22611
ADH6 ENSG00000172955	0.974939
ADHFE1 ENSG00000147576	1.14181
ADI1 ENSG00000182551	0.768946
ADIG ENSG00000182035	1.05562
ADIPOQ ENSG00000181092	1.1443
ADIPOR1 ENSG00000159346	1.15443
ADIPOR2 ENSG00000006831	0.931828
ADIRF ENSG00000148671	1.01942
ADK ENSG00000156110	0.824405
ADM ENSG00000148926	1.04704
ADM2 ENSG00000128165	0.992895
ADM5 ENSG00000224420	0.911299
ADNP ENSG00000101126	0.856391
ADNP2 ENSG00000101544	0.918281
ADO ENSG00000181915	0.8197
ADORA1 ENSG00000163485	1.1809
ADORA2A ENSG00000128271	1.1822
ADORA2B ENSG00000170425	1.05871
ADORA3 ENSG00000282608	1.03295
ADPGK ENSG00000159322	1.0757
ADPRH ENSG00000144843	0.965848
ADPRHL1 ENSG00000153531	1.03583
ADPRHL2 ENSG00000116863	0.947175
ADPRM ENSG00000170222	0.845372
ADRA1A ENSG00000120907	0.930489
ADRA1D ENSG00000171873	0.862191
ADRA2A ENSG00000150594	0.892926
ADRA2B ENSG00000274286	0.912083
ADRA2C ENSG00000184160	0.912388
ADRB1 ENSG00000043591	1.28226
ADRB2 ENSG00000169252	1.17768
ADRB3 ENSG00000188778	0.923265
ADRM1 ENSG00000130706	0.904187
ADSL ENSG00000239900	0.781784
ADSS ENSG00000035687	0.998256
ADSSL1 ENSG00000185100	0.790412
ADTRP ENSG00000111863	1.13685
AEBP1 ENSG00000106624	0.966807
AEBP2 ENSG00000139154	0.792921
AEN ENSG00000181026	0.965725
AES ENSG00000104964	0.906377
AF011889.5 ENSG00000241489	0.861354
AF131216.1 ENSG00000280273	0.911605
AFAP1 ENSG00000196526	1.01939
AFAP1L1 ENSG00000157510	0.997064
AFAP1L2 ENSG00000169129	0.879895
AFF1 ENSG00000172493	1.00336
AFF2 ENSG00000155966	0.9374
AFF3 ENSG00000144218	1.01173
AFF4 ENSG00000072364	0.929221
AFG3L2 ENSG00000141385	0.917969
AFM ENSG00000079557	0.756095
AFMID ENSG00000183077	0.840977
AFP ENSG00000081051	0.822354
AFTPH ENSG00000119844	1.2154
AGA ENSG00000038002	0.978094
AGAP1 ENSG00000157985	1.116
AGAP14P ENSG00000279058	1.18248
AGAP2 ENSG00000135439	0.949504
AGAP3 ENSG00000133612	1.07392
AGAP4 ENSG00000188234	0.996725
AGAP5 ENSG00000172650	1.11272
AGAP6 ENSG00000204149	0.833276
AGAP9 ENSG00000204172	0.945158
AGBL1 ENSG00000273540	0.85145
AGBL2 ENSG00000165923	1.11596
AGBL3 ENSG00000146856	1.00305
AGBL4 ENSG00000186094	0.947084
AGBL5 ENSG00000084693	1.20132
AGER ENSG00000204305	1.01305
AGFG1 ENSG00000173744	0.828323
AGFG2 ENSG00000106351	1.2523
AGGF1 ENSG00000164252	0.849312
AGK ENSG00000006530	0.789172
AGL ENSG00000162688	0.922785
AGMAT ENSG00000116771	0.95921
AGMO ENSG00000187546	1.13959
AGO1 ENSG00000092847	1.08621
AGO2 ENSG00000123908	0.988974
AGO3 ENSG00000126070	0.979999
AGO4 ENSG00000134698	1.23185
AGPAT1 ENSG00000204310	0.852826
AGPAT2 ENSG00000169692	0.939911
AGPAT3 ENSG00000160216	0.896803
AGPAT4 ENSG00000026652	1.05306
AGPAT5 ENSG00000155189	0.817095
AGPS ENSG00000018510	0.919117
AGR2 ENSG00000106541	1.44892
AGR3 ENSG00000173467	0.864851
AGRN ENSG00000188157	1.06786
AGRP ENSG00000159723	0.977705
AGT ENSG00000135744	0.855636
AGTPBP1 ENSG00000135049	1.04481
AGTR1 ENSG00000144891	0.919811
AGTRAP ENSG00000177674	0.96129
AGXT2 ENSG00000113492	1.08438
AHCTF1 ENSG00000153207	0.933483
AHCY ENSG00000101444	1.02292
AHCYL1 ENSG00000168710	0.907369
AHCYL2 ENSG00000158467	0.97512
AHDC1 ENSG00000126705	0.787064
AHI1 ENSG00000135541	0.872004
AHNAK ENSG00000124942	1.04227
AHNAK2 ENSG00000185567	1.27451
AHR ENSG00000106546	1.05232
AHRR ENSG00000063438	1.12618
AHSA1 ENSG00000100591	1.02156
AHSA2 ENSG00000173209	0.971491
AHSG ENSG00000145192	1.04114
AHSP ENSG00000169877	1.02579
AICDA ENSG00000111732	0.948253
AIDA ENSG00000186063	0.900552
AIF1 ENSG00000204472	0.966889
AIF1L ENSG00000126878	0.870272
AIFM1 ENSG00000156709	0.789988
AIFM2 ENSG00000042286	0.893103
AIFM3 ENSG00000183773	0.924821
AIG1 ENSG00000146416	1.17321
AIM1 ENSG00000112297	0.86657
AIM1L ENSG00000176092	1.081
AIM2 ENSG00000163568	1.02918
AIMP1 ENSG00000164022	1.04807
AIMP2 ENSG00000106305	0.967294
AIP ENSG00000110711	0.825596
AIPL1 ENSG00000129221	1.08605
AIRE ENSG00000160224	0.86084
AJAP1 ENSG00000196581	0.701093
AJUBA ENSG00000129474	1.30181
AK1 ENSG00000106992	1.00615
AK2 ENSG00000004455	1.07334
AK3 ENSG00000147853	1.24728
AK4 ENSG00000162433	1.07256
AK5 ENSG00000154027	1.06603
AK6 ENSG00000085231	0.950052
AK7 ENSG00000140057	0.929788
AK8 ENSG00000165695	1.09993
AK9 ENSG00000155085	0.869246
AKAP1 ENSG00000121057	1.28005
AKAP10 ENSG00000108599	0.948602
AKAP11 ENSG00000023516	1.11466
AKAP12 ENSG00000131016	0.824618
AKAP13 ENSG00000170776	0.891729
AKAP17A ENSG00000197976	0.990192
AKAP3 ENSG00000111254	1.0737
AKAP4 ENSG00000147081	1.14155
AKAP5 ENSG00000179841	0.971796
AKAP6 ENSG00000151320	1.09271
AKAP7 ENSG00000118507	1.03335
AKAP8 ENSG00000105127	1.13587
AKAP8L ENSG00000011243	0.868442
AKAP9 ENSG00000127914	0.962535
AKIP1 ENSG00000166452	1.21966
AKIRIN1 ENSG00000174574	1.05677
AKIRIN2 ENSG00000135334	1.20957
AKNA ENSG00000106948	0.939885
AKNAD1 ENSG00000162641	1.10736
AKR1A1 ENSG00000117448	1.18223
AKR1B1 ENSG00000085662	0.87833
AKR1B10 ENSG00000198074	0.950119
AKR1C1 ENSG00000187134	1.06723
AKR1C2 ENSG00000151632	1.05454
AKR1C3 ENSG00000196139	0.967495
AKR1D1 ENSG00000122787	1.15492
AKR1E2 ENSG00000165568	1.17133
AKR7A2 ENSG00000053371	0.934261
AKR7A3 ENSG00000162482	1.13176
AKR7L ENSG00000211454	0.784393
AKT1 ENSG00000142208	0.944629
AKT1S1 ENSG00000204673	0.825922
AKT2 ENSG00000105221	0.92962
AKT3 ENSG00000117020	0.676525
AKTIP ENSG00000166971	0.988833
AL049794.1 ENSG00000280240	0.862681
AL049872.1 ENSG00000279963	1.0783
AL135787.1 ENSG00000283263	0.891677
AL354828.1 ENSG00000279282	0.682543
AL354828.2 ENSG00000280175	0.894035
AL356053.1 ENSG00000150076	1.17536
AL356585.1 ENSG00000279081	1.04338
AL358852.1 ENSG00000278899	0.783896
AL365181.1 ENSG00000280316	0.887816
AL513523.2 ENSG00000279767	0.971763
AL589743.1 ENSG00000279508	1.21416
AL645922.1 ENSG00000279546	0.918611
ALAD ENSG00000148218	1.1482
ALAS1 ENSG00000023330	1.16519
ALAS2 ENSG00000158578	0.768838
ALB ENSG00000163631	1.46644
ALCAM ENSG00000170017	1.10788
ALDH16A1 ENSG00000161618	0.985938
ALDH18A1 ENSG00000059573	0.894506
ALDH1A1 ENSG00000165092	0.78088
ALDH1A2 ENSG00000128918	1.06304
ALDH1A3 ENSG00000184254	1.13809
ALDH1B1 ENSG00000137124	0.979554
ALDH1L1 ENSG00000144908	0.861397
ALDH1L2 ENSG00000136010	0.981163
ALDH3A1 ENSG00000108602	0.926125
ALDH3A2 ENSG00000072210	1.09067
ALDH3B1 ENSG00000006534	1.03518
ALDH3B2 ENSG00000132746	0.698458
ALDH4A1 ENSG00000159423	1.38777
ALDH5A1 ENSG00000112294	0.815861
ALDH6A1 ENSG00000119711	1.39648
ALDH7A1 ENSG00000164904	1.02938
ALDH8A1 ENSG00000118514	1.12579
ALDH9A1 ENSG00000143149	1.0951
ALDOA ENSG00000149925	1.44896
ALDOB ENSG00000136872	0.940756
ALDOC ENSG00000109107	1.19524
ALG1 ENSG00000033011	1.21375
ALG10 ENSG00000139133	0.798149
ALG10B ENSG00000175548	1.04151
ALG11 ENSG00000253710	0.920553
ALG12 ENSG00000182858	1.13449
ALG13 ENSG00000101901	0.991365
ALG14 ENSG00000172339	0.809153
ALG1L ENSG00000189366	0.820154
ALG1L2 ENSG00000251287	0.861456
ALG2 ENSG00000119523	1.03663
ALG3 ENSG00000214160	0.740335
ALG5 ENSG00000120697	1.07838
ALG6 ENSG00000088035	0.980238
ALG8 ENSG00000159063	1.23991
ALG9 ENSG00000086848	1.19065
ALK ENSG00000171094	0.895278
ALKBH1 ENSG00000100601	1.09718
ALKBH2 ENSG00000189046	1.01192
ALKBH3 ENSG00000166199	0.981528
ALKBH4 ENSG00000160993	1.08822
ALKBH5 ENSG00000091542	0.958003
ALKBH6 ENSG00000239382	1.00343
ALKBH7 ENSG00000125652	1.16471
ALKBH8 ENSG00000137760	1.12855
ALLC ENSG00000151360	1.29285
ALMS1 ENSG00000116127	1.07631
ALOX12 ENSG00000108839	1.17627
ALOX12B ENSG00000179477	1.18582
ALOX15 ENSG00000161905	1.30189
ALOX15B ENSG00000179593	1.17497
ALOX5 ENSG00000012779	0.997621
ALOX5AP ENSG00000132965	1.17165
ALPK1 ENSG00000073331	0.90248
ALPK2 ENSG00000198796	0.90753
ALPK3 ENSG00000136383	0.887379
ALPL ENSG00000162551	0.992615
ALS2 ENSG00000003393	1.06155
ALS2CL ENSG00000178038	1.03685
ALS2CR11 ENSG00000155754	1.12888
ALS2CR12 ENSG00000155749	1.04769
ALX1 ENSG00000180318	0.969394
ALX3 ENSG00000156150	1.30586
ALX4 ENSG00000052850	1.05854
ALYREF ENSG00000183684	1.06255
AMACR ENSG00000242110	0.988294
AMBP ENSG00000106927	1.05399
AMBRA1 ENSG00000110497	0.805819
AMD1 ENSG00000123505	1.09034
AMDHD1 ENSG00000139344	1.2121
AMDHD2 ENSG00000162066	0.894756
AMELX ENSG00000125363	1.31573
AMELY ENSG00000099721	0.925459
AMER1 ENSG00000184675	0.976005
AMER2 ENSG00000165566	0.768506
AMER3 ENSG00000178171	1.05925
AMFR ENSG00000159461	0.842906
AMH ENSG00000104899	0.946845
AMHR2 ENSG00000135409	1.12436
AMIGO1 ENSG00000181754	1.01578
AMIGO2 ENSG00000139211	1.03103
AMIGO3 ENSG00000176020	1.29297
AMMECR1 ENSG00000101935	0.960337
AMMECR1L ENSG00000144233	1.1542
AMN ENSG00000166126	0.846167
AMN1 ENSG00000151743	1.06991
AMOT ENSG00000126016	0.88352
AMOTL1 ENSG00000166025	0.944758
AMOTL2 ENSG00000114019	1.41685
AMPD1 ENSG00000116748	0.830874
AMPD2 ENSG00000116337	1.03096
AMPD3 ENSG00000133805	0.815773
AMPH ENSG00000078053	0.961012
AMT ENSG00000145020	1.25249
AMTN ENSG00000187689	1.15416
AMY1A ENSG00000237763	0.799695
AMY1B ENSG00000174876	1.50403
AMY1C ENSG00000187733	1.25298
AMY2A ENSG00000243480	1.00985
AMY2B ENSG00000240038	1.08616
AMZ1 ENSG00000174945	0.860175
AMZ2 ENSG00000196704	0.989377
ANAPC1 ENSG00000153107	1.05699
ANAPC10 ENSG00000164162	1.27915
ANAPC11 ENSG00000141552	1.14486
ANAPC13 ENSG00000129055	1.06379
ANAPC15 ENSG00000110200	1.05818
ANAPC16 ENSG00000166295	0.890706
ANAPC2 ENSG00000176248	0.885246
ANAPC4 ENSG00000053900	1.1164
ANAPC5 ENSG00000089053	0.840607
ANAPC7 ENSG00000196510	0.964025
ANG ENSG00000214274	0.935062
ANGEL1 ENSG00000013523	0.911844
ANGEL2 ENSG00000174606	1.05477
ANGPT1 ENSG00000154188	0.910431
ANGPT2 ENSG00000091879	1.11926
ANGPT4 ENSG00000101280	1.03441
ANGPTL1 ENSG00000116194	0.99358
ANGPTL2 ENSG00000136859	1.1621
ANGPTL3 ENSG00000132855	0.942731
ANGPTL4 ENSG00000167772	1.18203
ANGPTL5 ENSG00000187151	0.982184
ANGPTL6 ENSG00000130812	1.22074
ANGPTL7 ENSG00000171819	1.16968
ANK1 ENSG00000029534	0.94669
ANK2 ENSG00000145362	1.06959
ANK3 ENSG00000151150	0.878755
ANKAR ENSG00000151687	0.757155
ANKDD1A ENSG00000166839	0.822841
ANKDD1B ENSG00000189045	0.807707
ANKEF1 ENSG00000132623	1.0905
ANKFN1 ENSG00000153930	0.878872
ANKFY1 ENSG00000185722	1.31356
ANKH ENSG00000154122	0.971829
ANKHD1 ENSG00000131503	1.0474
ANKHD1-EIF4EBP3 ENSG00000254996	0.978347
ANKIB1 ENSG00000001629	1.27121
ANKK1 ENSG00000170209	0.841843
ANKLE1 ENSG00000160117	0.692117
ANKLE2 ENSG00000176915	1.02061
ANKMY1 ENSG00000144504	1.28695
ANKMY2 ENSG00000106524	1.09918
ANKRA2 ENSG00000164331	1.05448
ANKRD1 ENSG00000148677	1.06531
ANKRD10 ENSG00000088448	1.02491
ANKRD11 ENSG00000167522	0.911721
ANKRD12 ENSG00000101745	1.04509
ANKRD13A ENSG00000076513	0.93916
ANKRD13B ENSG00000198720	0.920441
ANKRD13C ENSG00000118454	0.957474
ANKRD13D ENSG00000172932	1.02407
ANKRD16 ENSG00000134461	0.843046
ANKRD17 ENSG00000132466	1.00431
ANKRD18A ENSG00000180071	0.762907
ANKRD18B ENSG00000230453	0.873074
ANKRD2 ENSG00000165887	0.950569
ANKRD20A1 ENSG00000260691	1.41402
ANKRD20A2 ENSG00000183148	1.14362
ANKRD20A3 ENSG00000276203	0.654654
ANKRD20A4 ENSG00000172014	0.885144
ANKRD22 ENSG00000152766	0.932507
ANKRD23 ENSG00000163126	0.937902
ANKRD24 ENSG00000089847	1.07501
ANKRD26 ENSG00000107890	1.16802
ANKRD27 ENSG00000105186	0.728058
ANKRD28 ENSG00000206560	0.892114
ANKRD29 ENSG00000154065	0.755053
ANKRD30A ENSG00000148513	1.20516
ANKRD30B ENSG00000180777	0.851894
ANKRD30BL ENSG00000163046	0.8328
ANKRD31 ENSG00000145700	1.03719
ANKRD33B ENSG00000164236	0.876016
ANKRD34A ENSG00000272031	1.23266
ANKRD34B ENSG00000189127	0.922761
ANKRD35 ENSG00000198483	0.737369
ANKRD36 ENSG00000135976	0.906164
ANKRD36B ENSG00000196912	0.859102
ANKRD36C ENSG00000174501	0.779423
ANKRD37 ENSG00000186352	1.11887
ANKRD39 ENSG00000213337	0.728548
ANKRD40 ENSG00000154945	0.875681
ANKRD42 ENSG00000137494	0.97046
ANKRD44 ENSG00000065413	1.30537
ANKRD45 ENSG00000183831	1.19989
ANKRD46 ENSG00000186106	1.02143
ANKRD49 ENSG00000168876	1.29904
ANKRD50 ENSG00000151458	1.07176
ANKRD52 ENSG00000139645	0.834584
ANKRD53 ENSG00000144031	0.941112
ANKRD54 ENSG00000100124	1.07556
ANKRD55 ENSG00000164512	1.0845
ANKRD6 ENSG00000135299	1.38244
ANKRD61 ENSG00000157999	1.17806
ANKRD62 ENSG00000181626	1.21737
ANKRD65 ENSG00000235098	0.824607
ANKRD66 ENSG00000230062	1.1283
ANKRD7 ENSG00000106013	1.15488
ANKRD9 ENSG00000156381	0.916426
ANKS1A ENSG00000064999	0.898413
ANKS1B ENSG00000185046	1.08413
ANKS3 ENSG00000168096	0.93826
ANKS4B ENSG00000175311	1.05365
ANKS6 ENSG00000165138	1.20291
ANKUB1 ENSG00000206199	1.06838
ANKZF1 ENSG00000163516	1.1586
ANLN ENSG00000011426	1.04878
ANO1 ENSG00000131620	0.865859
ANO10 ENSG00000160746	1.16746
ANO2 ENSG00000047617	0.845911
ANO3 ENSG00000134343	0.756835
ANO4 ENSG00000151572	0.933682
ANO5 ENSG00000171714	0.838771
ANO6 ENSG00000177119	1.14965
ANO7 ENSG00000146205	0.779835
ANO8 ENSG00000074855	0.73486
ANO9 ENSG00000185101	1.1269
ANOS1 ENSG00000011201	0.984476
ANP32A ENSG00000140350	0.809968
ANP32B ENSG00000136938	1.17031
ANP32E ENSG00000143401	0.859549
ANPEP ENSG00000166825	0.927463
ANTXR1 ENSG00000169604	1.1504
ANTXR2 ENSG00000163297	0.956995
ANXA1 ENSG00000135046	0.94342
ANXA10 ENSG00000109511	1.00265
ANXA11 ENSG00000122359	0.939581
ANXA13 ENSG00000104537	0.937486
ANXA2 ENSG00000182718	0.715812
ANXA2R ENSG00000177721	1.21949
ANXA3 ENSG00000138772	1.04971
ANXA4 ENSG00000196975	1.03656
ANXA5 ENSG00000164111	1.0944
ANXA6 ENSG00000197043	0.954532
ANXA7 ENSG00000138279	1.19034
ANXA8 ENSG00000265190	0.922234
ANXA8L1 ENSG00000264230	0.984344
ANXA9 ENSG00000143412	1.06086
AOAH ENSG00000136250	1.03636
AOC1 ENSG00000002726	1.27382
AOC2 ENSG00000131480	1.09583
AOC3 ENSG00000131471	1.00147
AOX1 ENSG00000138356	1.01347
AP000275.65 ENSG00000265590	0.973501
AP000349.2 ENSG00000280178	0.863777
AP000350.10 ENSG00000251357	1.01183
AP000721.4 ENSG00000256100	1.05283
AP000769.1 ENSG00000279576	1.08623
AP000866.1 ENSG00000279342	1.18843
AP006285.2 ENSG00000278919	0.979952
AP1AR ENSG00000138660	1.04104
AP1B1 ENSG00000100280	0.834292
AP1G1 ENSG00000166747	0.846424
AP1G2 ENSG00000213983	0.948403
AP1M1 ENSG00000072958	0.744849
AP1M2 ENSG00000129354	0.805381
AP1S1 ENSG00000106367	0.911134
AP1S2 ENSG00000182287	1.09816
AP1S3 ENSG00000152056	0.875165
AP2A1 ENSG00000196961	0.865751
AP2A2 ENSG00000183020	1.25956
AP2B1 ENSG00000006125	0.849466
AP2M1 ENSG00000161203	1.0035
AP2S1 ENSG00000042753	1.03471
AP3B1 ENSG00000132842	0.846505
AP3B2 ENSG00000103723	0.997494
AP3D1 ENSG00000065000	0.967398
AP3M1 ENSG00000185009	1.0955
AP3M2 ENSG00000070718	0.906592
AP3S1 ENSG00000177879	0.987312
AP3S2 ENSG00000157823	0.734565
AP4B1 ENSG00000134262	0.814688
AP4E1 ENSG00000081014	0.974134
AP4M1 ENSG00000221838	0.950306
AP4S1 ENSG00000100478	0.978149
AP5B1 ENSG00000254470	1.28805
AP5M1 ENSG00000053770	1.26653
AP5S1 ENSG00000125843	0.954037
AP5Z1 ENSG00000242802	0.96219
APAF1 ENSG00000120868	0.922357
APBA1 ENSG00000107282	0.885559
APBA2 ENSG00000034053	1.01626
APBA3 ENSG00000011132	0.90522
APBB1 ENSG00000166313	1.02737
APBB1IP ENSG00000077420	0.849719
APBB2 ENSG00000163697	0.956494
APBB3 ENSG00000113108	1.21477
APC ENSG00000134982	0.982431
APC2 ENSG00000115266	1.07308
APCDD1 ENSG00000154856	1.6175
APCDD1L ENSG00000198768	0.961077
APEH ENSG00000164062	0.817884
APELA ENSG00000248329	1.0323
APEX1 ENSG00000100823	0.984176
APEX2 ENSG00000169188	1.01444
APH1A ENSG00000117362	1.18328
APH1B ENSG00000138613	1.18159
API5 ENSG00000166181	0.846622
APIP ENSG00000149089	0.864587
APITD1 ENSG00000175279	1.05441
APITD1-CORT ENSG00000251503	1.10695
APLF ENSG00000169621	1.07446
APLN ENSG00000171388	0.784874
APLNR ENSG00000134817	0.90393
APLP1 ENSG00000105290	1.10532
APLP2 ENSG00000084234	1.18396
APMAP ENSG00000101474	0.979678
APOA1 ENSG00000118137	0.809899
APOA2 ENSG00000158874	0.83807
APOB ENSG00000084674	1.07074
APOBEC3A ENSG00000128383	1.06259
APOBEC3B ENSG00000179750	0.974554
APOBEC3C ENSG00000244509	0.942283
APOBEC3D ENSG00000243811	1.00027
APOBEC3F ENSG00000128394	1.23512
APOBEC3G ENSG00000239713	0.954694
APOBEC3H ENSG00000100298	1.26753
APOBEC4 ENSG00000173627	0.699844
APOBR ENSG00000184730	0.804755
APOC1 ENSG00000130208	0.848323
APOC2 ENSG00000234906	1.07274
APOC4 ENSG00000267467	1.18054
APOD ENSG00000189058	1.17616
APOE ENSG00000130203	0.972035
APOF ENSG00000175336	0.80809
APOH ENSG00000091583	0.992655
APOL1 ENSG00000100342	1.09107
APOL2 ENSG00000128335	1.21346
APOL3 ENSG00000128284	1.01366
APOL4 ENSG00000100336	1.05489
APOL6 ENSG00000221963	0.995746
APOLD1 ENSG00000178878	1.2754
APOM ENSG00000204444	0.958634
APOO ENSG00000184831	0.943073
APOOL ENSG00000155008	0.950416
APP ENSG00000142192	1.16881
APPBP2 ENSG00000062725	1.09662
APPL1 ENSG00000157500	1.10459
APPL2 ENSG00000136044	0.852555
APRT ENSG00000198931	1.19395
APTX ENSG00000137074	1.18506
AQP1 ENSG00000240583	0.864602
AQP10 ENSG00000143595	0.858599
AQP11 ENSG00000178301	1.03195
AQP2 ENSG00000167580	0.82019
AQP3 ENSG00000165272	1.03049
AQP5 ENSG00000161798	0.997362
AQP6 ENSG00000086159	0.785799
AQP7 ENSG00000165269	0.948423
AQR ENSG00000021776	0.846363
AR ENSG00000169083	1.00855
ARAF ENSG00000078061	0.942007
ARAP1 ENSG00000186635	0.801794
ARAP2 ENSG00000047365	0.996067
ARAP3 ENSG00000120318	1.15806
ARC ENSG00000198576	1.00829
ARCN1 ENSG00000095139	1.06358
AREG ENSG00000109321	1.04571
AREL1 ENSG00000119682	1.11545
ARF1 ENSG00000143761	0.993374
ARF3 ENSG00000134287	0.917938
ARF4 ENSG00000168374	0.921248
ARF5 ENSG00000004059	1.33716
ARF6 ENSG00000165527	0.893089
ARFGAP1 ENSG00000101199	1.0706
ARFGAP2 ENSG00000149182	0.997269
ARFGAP3 ENSG00000242247	0.975955
ARFGEF1 ENSG00000066777	0.990164
ARFGEF2 ENSG00000124198	0.946338
ARFGEF3 ENSG00000112379	0.967964
ARFIP1 ENSG00000164144	0.997631
ARFIP2 ENSG00000132254	1.00183
ARFRP1 ENSG00000101246	1.1687
ARG1 ENSG00000118520	0.897046
ARG2 ENSG00000081181	0.824907
ARGLU1 ENSG00000134884	1.11793
ARHGAP1 ENSG00000175220	1.17938
ARHGAP10 ENSG00000071205	0.955469
ARHGAP11A ENSG00000198826	0.92787
ARHGAP11B ENSG00000187951	1.29073
ARHGAP12 ENSG00000165322	0.867654
ARHGAP15 ENSG00000075884	0.70292
ARHGAP17 ENSG00000140750	0.82305
ARHGAP18 ENSG00000146376	1.01532
ARHGAP19 ENSG00000213390	1.16373
ARHGAP20 ENSG00000137727	0.947029
ARHGAP21 ENSG00000107863	0.900722
ARHGAP22 ENSG00000128805	1.02851
ARHGAP23 ENSG00000275832	1.00846
ARHGAP24 ENSG00000138639	0.879794
ARHGAP25 ENSG00000163219	0.857944
ARHGAP26 ENSG00000145819	0.834684
ARHGAP27 ENSG00000159314	0.894945
ARHGAP28 ENSG00000088756	1.06393
ARHGAP29 ENSG00000137962	1.1611
ARHGAP30 ENSG00000186517	0.85901
ARHGAP31 ENSG00000031081	0.95606
ARHGAP32 ENSG00000134909	0.895968
ARHGAP33 ENSG00000004777	0.876804
ARHGAP35 ENSG00000160007	0.796883
ARHGAP39 ENSG00000147799	1.01233
ARHGAP4 ENSG00000089820	1.01893
ARHGAP40 ENSG00000124143	1.1442
ARHGAP42 ENSG00000165895	0.864837
ARHGAP44 ENSG00000006740	1.00524
ARHGAP45 ENSG00000180448	0.843303
ARHGAP5 ENSG00000100852	1.22695
ARHGAP6 ENSG00000047648	1.08247
ARHGAP8 ENSG00000241484	0.881167
ARHGAP9 ENSG00000123329	0.994478
ARHGDIA ENSG00000141522	1.03874
ARHGDIB ENSG00000111348	1.11724
ARHGDIG ENSG00000242173	1.16405
ARHGEF1 ENSG00000076928	1.06851
ARHGEF10 ENSG00000104728	1.01461
ARHGEF10L ENSG00000074964	0.972645
ARHGEF11 ENSG00000132694	0.899882
ARHGEF12 ENSG00000196914	1.21615
ARHGEF15 ENSG00000198844	1.08975
ARHGEF16 ENSG00000130762	0.982464
ARHGEF17 ENSG00000110237	0.884933
ARHGEF18 ENSG00000104880	1.07193
ARHGEF19 ENSG00000142632	0.859521
ARHGEF2 ENSG00000116584	1.02892
ARHGEF25 ENSG00000240771	0.901112
ARHGEF26 ENSG00000114790	0.824739
ARHGEF28 ENSG00000214944	0.688913
ARHGEF3 ENSG00000163947	0.995573
ARHGEF33 ENSG00000214694	1.0231
ARHGEF35 ENSG00000213214	0.979488
ARHGEF37 ENSG00000183111	1.04907
ARHGEF38 ENSG00000236699	1.29653
ARHGEF39 ENSG00000137135	1.46015
ARHGEF4 ENSG00000136002	1.15863
ARHGEF40 ENSG00000165801	1.12738
ARHGEF5 ENSG00000050327	0.897908
ARHGEF6 ENSG00000129675	0.946188
ARHGEF7 ENSG00000102606	1.06425
ARHGEF9 ENSG00000131089	0.927984
ARID1A ENSG00000117713	1.30412
ARID1B ENSG00000049618	0.838729
ARID2 ENSG00000189079	0.894253
ARID3A ENSG00000116017	0.791825
ARID3B ENSG00000179361	1.15568
ARID4A ENSG00000032219	1.14086
ARID4B ENSG00000054267	1.15422
ARID5A ENSG00000196843	0.909684
ARID5B ENSG00000150347	1.03997
ARIH1 ENSG00000166233	0.737535
ARIH2 ENSG00000177479	1.00967
ARIH2OS ENSG00000221883	1.01144
ARL1 ENSG00000120805	1.0136
ARL10 ENSG00000175414	0.916011
ARL11 ENSG00000152213	1.07111
ARL13B ENSG00000169379	1.25244
ARL14EP ENSG00000152219	1.06814
ARL15 ENSG00000185305	1.2483
ARL16 ENSG00000214087	1.4043
ARL17A ENSG00000185829	1.08616
ARL17B ENSG00000228696	1.19105
ARL2 ENSG00000213465	0.879427
ARL2BP ENSG00000102931	0.90549
ARL3 ENSG00000138175	0.928901
ARL4A ENSG00000122644	1.00784
ARL4C ENSG00000188042	1.29122
ARL4D ENSG00000175906	1.03817
ARL5A ENSG00000162980	0.939131
ARL5B ENSG00000165997	1.01491
ARL6 ENSG00000113966	1.16129
ARL6IP1 ENSG00000170540	0.945384
ARL6IP4 ENSG00000182196	0.879524
ARL6IP5 ENSG00000144746	0.888217
ARL6IP6 ENSG00000177917	0.953394
ARL8A ENSG00000143862	1.15297
ARL8B ENSG00000134108	0.865464
ARL9 ENSG00000196503	0.777061
ARMC1 ENSG00000104442	1.0185
ARMC10 ENSG00000170632	0.858647
ARMC12 ENSG00000157343	0.799596
ARMC2 ENSG00000118690	0.901208
ARMC4 ENSG00000169126	1.08463
ARMC5 ENSG00000140691	0.86065
ARMC6 ENSG00000105676	0.851789
ARMC7 ENSG00000125449	1.32469
ARMC8 ENSG00000114098	0.979919
ARMC9 ENSG00000135931	0.838747
ARMCX1 ENSG00000126947	1.12487
ARMCX2 ENSG00000184867	1.16843
ARMCX3 ENSG00000102401	1.13768
ARMCX4 ENSG00000196440	0.875532
ARMCX5 ENSG00000125962	0.79963
ARMCX6 ENSG00000198960	0.793806
ARMS2 ENSG00000254636	1.15317
ARMT1 ENSG00000146476	0.859655
ARNT ENSG00000143437	1.0935
ARNT2 ENSG00000172379	0.841952
ARNTL ENSG00000133794	1.00867
ARNTL2 ENSG00000029153	1.05054
ARPC1A ENSG00000241685	1.24896
ARPC1B ENSG00000130429	0.904368
ARPC2 ENSG00000163466	1.28575
ARPC3 ENSG00000111229	1.01068
ARPC4 ENSG00000241553	1.15006
ARPC5 ENSG00000162704	1.15602
ARPC5L ENSG00000136950	0.974571
ARPIN ENSG00000242498	1.1624
ARPP19 ENSG00000128989	0.912251
ARRB1 ENSG00000137486	0.915417
ARRB2 ENSG00000141480	0.962283
ARRDC1 ENSG00000197070	0.828634
ARRDC2 ENSG00000105643	1.21029
ARRDC3 ENSG00000113369	1.00789
ARRDC4 ENSG00000140450	1.01033
ARRDC5 ENSG00000205784	0.857427
ARSA ENSG00000100299	1.05335
ARSB ENSG00000113273	1.01751
ARSD ENSG00000006756	0.840609
ARSE ENSG00000157399	1.00684
ARSF ENSG00000062096	1.02999
ARSG ENSG00000141337	0.975875
ARSI ENSG00000183876	1.1649
ARSJ ENSG00000180801	1.04203
ARSK ENSG00000164291	1.22815
ART3 ENSG00000156219	0.806073
ART5 ENSG00000167311	0.94309
ARTN ENSG00000117407	0.952988
ARV1 ENSG00000173409	0.976431
ARVCF ENSG00000099889	0.888991
ARX ENSG00000004848	0.771372
ASAH1 ENSG00000104763	0.921483
ASAH2 ENSG00000188611	1.23754
ASAH2B ENSG00000204147	0.976334
ASAP1 ENSG00000153317	0.883186
ASAP2 ENSG00000151693	0.942461
ASAP3 ENSG00000088280	0.899366
ASB1 ENSG00000065802	1.20467
ASB11 ENSG00000165192	0.954591
ASB12 ENSG00000198881	0.824151
ASB13 ENSG00000196372	1.05143
ASB14 ENSG00000239388	1.01141
ASB16 ENSG00000161664	1.11245
ASB2 ENSG00000100628	1.09239
ASB3 ENSG00000115239	1.11211
ASB5 ENSG00000164122	0.947238
ASB6 ENSG00000148331	0.985544
ASB7 ENSG00000183475	0.818945
ASB8 ENSG00000177981	0.964332
ASB9 ENSG00000102048	0.89634
ASCC1 ENSG00000138303	1.04848
ASCC2 ENSG00000100325	0.9689
ASCC3 ENSG00000112249	0.939251
ASCL2 ENSG00000183734	1.02161
ASCL5 ENSG00000232237	1.27021
ASF1A ENSG00000111875	0.879283
ASF1B ENSG00000105011	1.03484
ASGR1 ENSG00000141505	0.905522
ASGR2 ENSG00000161944	0.919088
ASH1L ENSG00000116539	1.13545
ASH2L ENSG00000129691	0.884776
ASIC1 ENSG00000110881	1.07961
ASIC3 ENSG00000213199	0.979428
ASIC4 ENSG00000072182	1.36125
ASIP ENSG00000101440	0.936241
ASL ENSG00000126522	0.978671
ASMT ENSG00000196433	0.856522
ASMTL ENSG00000169093	0.935926
ASNA1 ENSG00000198356	0.956138
ASNS ENSG00000070669	1.04794
ASNSD1 ENSG00000138381	1.07305
ASPA ENSG00000108381	0.87959
ASPG ENSG00000166183	0.882625
ASPH ENSG00000198363	1.1943
ASPHD1 ENSG00000174939	1.02359
ASPHD2 ENSG00000128203	0.906203
ASPM ENSG00000066279	0.814063
ASPN ENSG00000106819	0.851305
ASPRV1 ENSG00000244617	1.04741
ASPSCR1 ENSG00000169696	0.997278
ASRGL1 ENSG00000162174	1.02655
ASS1 ENSG00000130707	1.16771
ASTE1 ENSG00000034533	0.984493
ASTN1 ENSG00000152092	0.838977
ASTN2 ENSG00000148219	0.669297
ASUN ENSG00000064102	1.04341
ASXL1 ENSG00000171456	1.28682
ASXL2 ENSG00000143970	0.957786
ASXL3 ENSG00000141431	1.09171
ASZ1 ENSG00000154438	0.788887
ATAD1 ENSG00000138138	1.1601
ATAD2 ENSG00000156802	0.922142
ATAD2B ENSG00000119778	1.10276
ATAD3A ENSG00000197785	0.9065
ATAD3B ENSG00000160072	1.19594
ATAD3C ENSG00000215915	0.976319
ATAD5 ENSG00000176208	0.973718
ATAT1 ENSG00000137343	1.06778
ATCAY ENSG00000167654	1.49988
ATE1 ENSG00000107669	0.724732
ATF1 ENSG00000123268	1.02082
ATF2 ENSG00000115966	0.990393
ATF3 ENSG00000162772	0.836429
ATF4 ENSG00000128272	1.2927
ATF5 ENSG00000169136	1.01196
ATF6 ENSG00000118217	1.04131
ATF6B ENSG00000213676	0.784529
ATF7 ENSG00000170653	0.854079
ATF7IP ENSG00000171681	0.853678
ATF7IP2 ENSG00000166669	1.10744
ATG10 ENSG00000152348	0.936379
ATG101 ENSG00000123395	0.860759
ATG12 ENSG00000145782	1.05488
ATG13 ENSG00000175224	1.27576
ATG14 ENSG00000126775	0.942428
ATG16L1 ENSG00000085978	0.78687
ATG16L2 ENSG00000168010	0.97887
ATG2A ENSG00000110046	0.803265
ATG2B ENSG00000066739	1.10749
ATG3 ENSG00000144848	1.0773
ATG4A ENSG00000101844	1.11569
ATG4B ENSG00000168397	1.08875
ATG4C ENSG00000125703	0.950563
ATG4D ENSG00000130734	0.907075
ATG5 ENSG00000057663	1.04908
ATG7 ENSG00000197548	1.19146
ATG9A ENSG00000198925	0.998123
ATG9B ENSG00000181652	0.952743
ATHL1 ENSG00000142102	1.00678
ATIC ENSG00000138363	0.908913
ATL1 ENSG00000198513	1.03398
ATL2 ENSG00000119787	1.09799
ATL3 ENSG00000184743	1.04295
ATM ENSG00000149311	1.19303
ATMIN ENSG00000166454	0.899907
ATN1 ENSG00000111676	1.13376
ATOH1 ENSG00000172238	0.941768
ATOH7 ENSG00000179774	0.984654
ATOH8 ENSG00000168874	1.17011
ATOX1 ENSG00000177556	0.690237
ATP10A ENSG00000206190	1.17928
ATP10B ENSG00000118322	0.88172
ATP10D ENSG00000145246	0.780266
ATP11A ENSG00000068650	1.01301
ATP11B ENSG00000058063	0.910837
ATP11C ENSG00000101974	0.757775
ATP12A ENSG00000075673	1.00963
ATP13A1 ENSG00000105726	0.91386
ATP13A2 ENSG00000159363	1.07361
ATP13A3 ENSG00000133657	1.08932
ATP13A4 ENSG00000127249	1.07964
ATP13A5 ENSG00000187527	0.964165
ATP1A1 ENSG00000163399	1.06172
ATP1A2 ENSG00000018625	1.00851
ATP1A3 ENSG00000105409	1.24174
ATP1A4 ENSG00000132681	0.903569
ATP1B1 ENSG00000143153	1.01755
ATP1B2 ENSG00000129244	0.984791
ATP1B3 ENSG00000069849	0.974244
ATP23 ENSG00000166896	1.07994
ATP2A1 ENSG00000196296	0.977325
ATP2A2 ENSG00000174437	0.909086
ATP2A3 ENSG00000074370	0.963027
ATP2B1 ENSG00000070961	0.722977
ATP2B2 ENSG00000157087	1.17576
ATP2B3 ENSG00000067842	1.2143
ATP2B4 ENSG00000058668	1.08201
ATP2C1 ENSG00000017260	1.06859
ATP2C2 ENSG00000064270	0.817898
ATP4B ENSG00000186009	1.12705
ATP5J2-PTCD1 ENSG00000248919	0.952828
ATP5SL ENSG00000105341	1.02661
ATP6AP1 ENSG00000071553	1.10964
ATP6AP1L ENSG00000205464	0.852537
ATP6AP2 ENSG00000182220	0.938046
ATP6V0A1 ENSG00000033627	0.946052
ATP6V0A2 ENSG00000185344	1.20716
ATP6V0A4 ENSG00000105929	1.11659
ATP6V0B ENSG00000117410	1.01259
ATP6V0C ENSG00000185883	1.07207
ATP6V0D1 ENSG00000159720	1.15186
ATP6V0D2 ENSG00000147614	0.895804
ATP6V0E1 ENSG00000113732	1.1689
ATP6V0E2 ENSG00000171130	1.08039
ATP6V1A ENSG00000114573	1.03028
ATP6V1B1 ENSG00000116039	0.842367
ATP6V1B2 ENSG00000147416	1.05685
ATP6V1C1 ENSG00000155097	1.09202
ATP6V1C2 ENSG00000143882	1.09792
ATP6V1D ENSG00000100554	1.05056
ATP6V1E1 ENSG00000131100	0.852672
ATP6V1E2 ENSG00000250565	0.947252
ATP6V1F ENSG00000128524	1.16761
ATP6V1G1 ENSG00000136888	1.0172
ATP6V1G2 ENSG00000213760	1.20927
ATP6V1H ENSG00000047249	1.27922
ATP7A ENSG00000165240	0.919179
ATP7B ENSG00000123191	0.86439
ATP8A1 ENSG00000124406	0.8749
ATP8A2 ENSG00000132932	0.964217
ATP8B1 ENSG00000081923	0.77591
ATP8B2 ENSG00000143515	1.03411
ATP8B3 ENSG00000130270	0.989263
ATP8B4 ENSG00000104043	1.02623
ATP9A ENSG00000054793	1.03611
ATP9B ENSG00000166377	1.03718
ATPIF1 ENSG00000130770	0.841511
ATR ENSG00000175054	0.908392
ATRAID ENSG00000138085	1.02351
ATRIP ENSG00000164053	0.826948
ATRIP ENSG00000282827	1.04312
ATRN ENSG00000088812	0.820448
ATRNL1 ENSG00000107518	1.05184
ATRX ENSG00000085224	1.08914
ATXN1 ENSG00000124788	0.852609
ATXN10 ENSG00000130638	0.896049
ATXN1L ENSG00000224470	1.01585
ATXN2 ENSG00000204842	0.76382
ATXN2L ENSG00000168488	1.13718
ATXN3 ENSG00000066427	1.10576
ATXN7 ENSG00000163635	1.02068
ATXN7L1 ENSG00000146776	0.944409
ATXN7L2 ENSG00000162650	0.963335
ATXN7L3 ENSG00000087152	1.1332
ATXN7L3B ENSG00000253719	0.810306
AUH ENSG00000148090	0.885494
AUNIP ENSG00000127423	1.06857
AUP1 ENSG00000115307	1.11007
AURKA ENSG00000087586	0.89008
AURKAIP1 ENSG00000175756	1.18182
AURKB ENSG00000178999	1.01366
AURKC ENSG00000105146	1.10437
AUTS2 ENSG00000158321	0.942433
AVEN ENSG00000169857	1.04637
AVIL ENSG00000135407	0.959407
AVL9 ENSG00000105778	0.892137
AVPI1 ENSG00000119986	1.09444
AVPR1A ENSG00000166148	0.952856
AVPR2 ENSG00000126895	0.964253
AXDND1 ENSG00000162779	1.43734
AXIN1 ENSG00000103126	1.09532
AXIN2 ENSG00000168646	0.813339
AXL ENSG00000167601	1.12621
AZGP1 ENSG00000160862	0.967158
AZI2 ENSG00000163512	0.801655
AZIN1 ENSG00000155096	1.15799
AZIN2 ENSG00000142920	1.11749
AZU1 ENSG00000172232	0.950191
B2M ENSG00000166710	0.956665
B3GALNT1 ENSG00000169255	0.866405
B3GALNT2 ENSG00000162885	0.903643
B3GALT1 ENSG00000172318	1.36846
B3GALT2 ENSG00000162630	1.13244
B3GALT4 ENSG00000235863	0.991939
B3GALT5 ENSG00000183778	1.30925
B3GALT6 ENSG00000176022	1.39562
B3GAT1 ENSG00000109956	0.958658
B3GAT2 ENSG00000112309	1.10941
B3GAT3 ENSG00000149541	1.5675
B3GLCT ENSG00000187676	0.95569
B3GNT2 ENSG00000170340	1.09367
B3GNT3 ENSG00000179913	1.35359
B3GNT4 ENSG00000176383	0.913829
B3GNT5 ENSG00000176597	0.979743
B3GNT6 ENSG00000198488	0.94798
B3GNT7 ENSG00000156966	1.05957
B3GNT8 ENSG00000177191	1.12733
B3GNT9 ENSG00000237172	1.34701
B3GNTL1 ENSG00000175711	0.871885
B4GALNT1 ENSG00000135454	1.06153
B4GALNT2 ENSG00000167080	0.953783
B4GALNT3 ENSG00000139044	1.38845
B4GALNT4 ENSG00000182272	0.923599
B4GALT1 ENSG00000086062	1.06059
B4GALT2 ENSG00000117411	1.16853
B4GALT3 ENSG00000158850	0.843744
B4GALT4 ENSG00000121578	1.05577
B4GALT5 ENSG00000158470	1.14567
B4GALT6 ENSG00000118276	1.00832
B4GALT7 ENSG00000027847	1.06753
B4GAT1 ENSG00000174684	1.31373
B9D1 ENSG00000108641	1.02514
B9D2 ENSG00000123810	1.15354
BAALC ENSG00000164929	1.1502
BAAT ENSG00000136881	0.948979
BABAM1 ENSG00000105393	1.03276
BACE1 ENSG00000186318	0.838123
BACE2 ENSG00000182240	1.1355
BACH1 ENSG00000156273	0.824053
BACH2 ENSG00000112182	1.04045
BAD ENSG00000002330	1.02567
BAG1 ENSG00000107262	0.919522
BAG2 ENSG00000112208	0.956875
BAG3 ENSG00000151929	1.11904
BAG4 ENSG00000156735	0.910526
BAG5 ENSG00000166170	1.25421
BAG6 ENSG00000204463	0.972161
BAHCC1 ENSG00000266074	0.840859
BAHD1 ENSG00000140320	1.21828
BAIAP2 ENSG00000175866	1.37467
BAIAP2L1 ENSG00000006453	0.996219
BAIAP2L2 ENSG00000128298	0.964944
BAIAP3 ENSG00000007516	1.02895
BAK1 ENSG00000030110	0.865843
BAMBI ENSG00000095739	1.12419
BANF1 ENSG00000175334	1.17758
BANF2 ENSG00000125888	1.2203
BANK1 ENSG00000153064	0.795477
BANP ENSG00000172530	1.03478
BAP1 ENSG00000163930	0.833937
BARD1 ENSG00000138376	1.25752
BARX1 ENSG00000131668	1.08762
BARX2 ENSG00000043039	0.893253
BASP1 ENSG00000176788	1.09415
BATF ENSG00000156127	0.898556
BATF2 ENSG00000168062	0.93076
BATF3 ENSG00000123685	0.872121
BAX ENSG00000087088	0.932452
BAZ1A ENSG00000198604	0.787297
BAZ1B ENSG00000009954	0.930065
BAZ2A ENSG00000076108	0.985755
BAZ2B ENSG00000123636	1.03374
BBC3 ENSG00000105327	0.874668
BBIP1 ENSG00000214413	1.06821
BBOF1 ENSG00000119636	0.970312
BBOX1 ENSG00000129151	1.03209
BBS1 ENSG00000174483	1.21613
BBS10 ENSG00000179941	0.967529
BBS12 ENSG00000181004	0.948365
BBS2 ENSG00000125124	1.17492
BBS4 ENSG00000140463	0.937673
BBS5 ENSG00000163093	0.972288
BBS7 ENSG00000138686	1.25663
BBS9 ENSG00000122507	1.09156
BBX ENSG00000114439	1.13875
BCAM ENSG00000187244	1.20544
BCAN ENSG00000132692	0.781888
BCAP29 ENSG00000075790	1.13997
BCAP31 ENSG00000185825	1.25623
BCAR1 ENSG00000050820	0.965236
BCAR3 ENSG00000137936	0.926197
BCAS1 ENSG00000064787	0.927538
BCAS2 ENSG00000116752	1.01943
BCAS3 ENSG00000141376	0.994429
BCAS4 ENSG00000124243	0.989542
BCAT1 ENSG00000060982	0.839397
BCAT2 ENSG00000105552	1.16365
BCCIP ENSG00000107949	0.950256
BCDIN3D ENSG00000186666	0.964618
BCHE ENSG00000114200	0.711283
BCKDHA ENSG00000248098	0.717058
BCKDHB ENSG00000083123	0.922442
BCKDK ENSG00000103507	0.994837
BCL10 ENSG00000142867	1.09685
BCL11A ENSG00000119866	0.890431
BCL11B ENSG00000127152	1.26433
BCL2 ENSG00000171791	1.15621
BCL2A1 ENSG00000140379	0.96555
BCL2L1 ENSG00000171552	0.981609
BCL2L10 ENSG00000137875	0.827785
BCL2L11 ENSG00000153094	0.921586
BCL2L12 ENSG00000126453	0.930865
BCL2L13 ENSG00000099968	1.10569
BCL2L14 ENSG00000121380	0.940444
BCL2L15 ENSG00000188761	1.06542
BCL2L2 ENSG00000129473	0.96929
BCL2L2-PABPN1 ENSG00000258643	0.916124
BCL3 ENSG00000069399	0.792246
BCL6 ENSG00000113916	1.18502
BCL6B ENSG00000161940	1.19388
BCL7A ENSG00000110987	0.970591
BCL7B ENSG00000106635	0.931187
BCL7C ENSG00000099385	0.9996
BCL9 ENSG00000116128	0.875335
BCL9L ENSG00000186174	0.964846
BCLAF1 ENSG00000029363	0.994249
BCO1 ENSG00000135697	0.994434
BCO2 ENSG00000197580	0.980615
BCOR ENSG00000183337	1.12154
BCORL1 ENSG00000085185	0.827246
BCR ENSG00000186716	1.02475
BCS1L ENSG00000074582	1.22726
BDH1 ENSG00000161267	1.15201
BDH2 ENSG00000164039	0.871361
BDKRB1 ENSG00000100739	1.0016
BDKRB2 ENSG00000168398	1.05496
BDNF ENSG00000176697	0.945207
BDP1 ENSG00000145734	1.30863
BEAN1 ENSG00000166546	1.06374
BECN1 ENSG00000126581	1.07808
BEGAIN ENSG00000183092	0.840577
BEND2 ENSG00000177324	0.757939
BEND3 ENSG00000178409	1.0468
BEND4 ENSG00000188848	1.21477
BEND5 ENSG00000162373	0.892181
BEND6 ENSG00000151917	1.0287
BEND7 ENSG00000165626	0.890421
BEST1 ENSG00000167995	0.918913
BEST2 ENSG00000039987	0.962162
BEST3 ENSG00000127325	1.10659
BEST4 ENSG00000142959	0.954839
BET1 ENSG00000105829	1.31295
BET1L ENSG00000177951	1.20391
BEX1 ENSG00000133169	0.799676
BEX2 ENSG00000133134	0.948434
BEX3 ENSG00000166681	1.21929
BEX4 ENSG00000102409	0.837937
BEX5 ENSG00000184515	1.04486
BFAR ENSG00000103429	1.4828
BFSP1 ENSG00000125864	1.0292
BGLAP ENSG00000242252	1.0719
BGN ENSG00000182492	1.10412
BHLHB9 ENSG00000198908	0.935387
BHLHE22 ENSG00000180828	1.21751
BHLHE40 ENSG00000134107	1.12184
BHLHE41 ENSG00000123095	0.727666
BHMT ENSG00000145692	1.00309
BHMT2 ENSG00000132840	1.29538
BICC1 ENSG00000122870	0.966238
BICD1 ENSG00000151746	0.90563
BICD2 ENSG00000185963	0.935434
BICDL1 ENSG00000135127	1.44273
BICDL2 ENSG00000162069	1.05012
BID ENSG00000015475	0.962666
BIK ENSG00000100290	1.1161
BIN1 ENSG00000136717	1.13134
BIN2 ENSG00000110934	1.27704
BIN3 ENSG00000147439	0.905771
BIRC2 ENSG00000110330	1.14778
BIRC3 ENSG00000023445	1.32856
BIRC5 ENSG00000089685	0.930151
BIRC6 ENSG00000115760	0.964733
BIRC7 ENSG00000101197	1.13099
BIVM ENSG00000134897	0.857373
BLCAP ENSG00000166619	1.09703
BLK ENSG00000136573	0.911809
BLM ENSG00000197299	0.931373
BLMH ENSG00000108578	0.873795
BLNK ENSG00000095585	1.09858
BLOC1S1 ENSG00000135441	1.03468
BLOC1S2 ENSG00000196072	0.829256
BLOC1S3 ENSG00000189114	1.16264
BLOC1S4 ENSG00000186222	1.01733
BLOC1S5 ENSG00000188428	0.96466
BLOC1S6 ENSG00000104164	0.956775
BLVRA ENSG00000106605	1.11586
BLVRB ENSG00000090013	0.860281
BLZF1 ENSG00000117475	1.12292
BMF ENSG00000104081	1.19129
BMI1 ENSG00000168283	1.21376
BMP1 ENSG00000168487	1.12629
BMP2 ENSG00000125845	1.11446
BMP2K ENSG00000138756	0.954967
BMP4 ENSG00000125378	0.925126
BMP5 ENSG00000112175	1.14353
BMP6 ENSG00000153162	0.727722
BMP7 ENSG00000101144	0.88691
BMP8A ENSG00000183682	0.817514
BMP8B ENSG00000116985	1.00308
BMPER ENSG00000164619	0.889295
BMPR1A ENSG00000107779	0.995683
BMPR1B ENSG00000138696	0.968817
BMPR2 ENSG00000204217	0.938554
BMS1 ENSG00000165733	1.1218
BMT2 ENSG00000164603	0.772547
BMX ENSG00000102010	0.806885
BNC2 ENSG00000173068	1.18436
BNIP1 ENSG00000113734	1.0317
BNIP2 ENSG00000140299	0.946419
BNIP3 ENSG00000176171	0.987027
BNIP3L ENSG00000104765	0.978011
BNIPL ENSG00000163141	1.04184
BOC ENSG00000144857	1.04005
BOD1 ENSG00000145919	1.22429
BOD1L1 ENSG00000038219	1.35775
BOD1L2 ENSG00000228075	1.10847
BOK ENSG00000176720	0.842432
BOLA1 ENSG00000178096	0.993068
BOLA2B ENSG00000169627	0.799835
BOLA3 ENSG00000163170	1.03768
BOLL ENSG00000152430	1.12303
BOP1 ENSG00000261236	0.795619
BORA ENSG00000136122	1.2964
BORCS5 ENSG00000165714	1.18409
BORCS6 ENSG00000196544	1.34854
BORCS7 ENSG00000166275	0.960366
BORCS8 ENSG00000254901	1.16637
BORCS8-MEF2B ENSG00000064489	1.09611
BPGM ENSG00000172331	1.16959
BPHL ENSG00000137274	1.06222
BPI ENSG00000101425	0.91674
BPIFB1 ENSG00000125999	0.923408
BPIFB2 ENSG00000078898	1.061
BPNT1 ENSG00000162813	1.06395
BPTF ENSG00000171634	1.00075
BRAF ENSG00000157764	0.855666
BRAP ENSG00000089234	0.961689
BRAT1 ENSG00000106009	0.948376
BRCA1 ENSG00000012048	1.22782
BRCA2 ENSG00000139618	1.22263
BRCC3 ENSG00000185515	0.892324
BRD1 ENSG00000100425	1.1407
BRD2 ENSG00000204256	0.900806
BRD3 ENSG00000169925	0.998877
BRD4 ENSG00000141867	1.20702
BRD7 ENSG00000166164	1.3262
BRD8 ENSG00000112983	0.917898
BRD9 ENSG00000028310	0.938061
BRDT ENSG00000137948	1.01358
BRE ENSG00000158019	0.966834
BRF1 ENSG00000185024	0.917482
BRF2 ENSG00000104221	1.04808
BRI3 ENSG00000164713	1.39339
BRI3BP ENSG00000184992	0.917608
BRICD5 ENSG00000182685	1.2431
BRINP1 ENSG00000078725	0.748436
BRINP3 ENSG00000162670	1.10019
BRIP1 ENSG00000136492	1.24446
BRIX1 ENSG00000113460	0.942114
BRK1 ENSG00000254999	1.20428
BRMS1 ENSG00000174744	1.0103
BRMS1L ENSG00000100916	1.10717
BROX ENSG00000162819	0.813238
BRPF1 ENSG00000156983	1.00204
BRPF3 ENSG00000096070	0.919456
BRS3 ENSG00000102239	1.11864
BRSK1 ENSG00000160469	0.862069
BRSK2 ENSG00000174672	1.00468
BRWD1 ENSG00000185658	0.943671
BRWD3 ENSG00000165288	0.988158
BSCL2 ENSG00000168000	1.25573
BSDC1 ENSG00000160058	0.986387
BSG ENSG00000172270	1.02648
BSN ENSG00000164061	1.07473
BSPRY ENSG00000119411	1.03434
BST1 ENSG00000109743	1.18753
BST2 ENSG00000130303	0.903767
BTAF1 ENSG00000095564	1.0292
BTBD1 ENSG00000064726	1.08159
BTBD10 ENSG00000148925	0.810072
BTBD11 ENSG00000151136	1.16501
BTBD16 ENSG00000138152	1.1011
BTBD18 ENSG00000233436	1.10575
BTBD19 ENSG00000222009	1.27634
BTBD2 ENSG00000133243	1.20077
BTBD3 ENSG00000132640	0.989152
BTBD6 ENSG00000184887	0.937424
BTBD7 ENSG00000011114	1.03323
BTBD8 ENSG00000189195	1.01463
BTBD9 ENSG00000183826	0.956846
BTC ENSG00000174808	0.931497
BTD ENSG00000169814	0.931744
BTF3 ENSG00000145741	1.14734
BTF3L4 ENSG00000134717	0.861018
BTG1 ENSG00000133639	1.48369
BTG2 ENSG00000159388	1.24384
BTG3 ENSG00000154640	1.30174
BTG4 ENSG00000137707	0.826931
BTK ENSG00000010671	0.979199
BTLA ENSG00000186265	1.12099
BTN2A1 ENSG00000112763	0.595374
BTN2A2 ENSG00000124508	0.968445
BTN3A1 ENSG00000026950	0.947826
BTN3A2 ENSG00000186470	1.0358
BTN3A3 ENSG00000111801	0.974764
BTNL8 ENSG00000113303	1.03605
BTNL9 ENSG00000165810	1.05006
BTRC ENSG00000166167	0.877185
BUB1 ENSG00000169679	0.963135
BUB1B ENSG00000156970	0.93937
BUB3 ENSG00000154473	0.972492
BUD13 ENSG00000137656	1.08634
BUD31 ENSG00000106245	1.09012
BVES ENSG00000112276	0.836443
BYSL ENSG00000112578	1.14472
BZW1 ENSG00000082153	0.915411
BZW2 ENSG00000136261	0.984837
C10orf10 ENSG00000165507	1.06066
C10orf107 ENSG00000183346	0.860677
C10orf11 ENSG00000148655	0.855091
C10orf128 ENSG00000204161	0.916356
C10orf2 ENSG00000107815	0.961083
C10orf35 ENSG00000171224	1.06543
C10orf53 ENSG00000178645	0.92642
C10orf54 ENSG00000107738	0.871914
C10orf55 ENSG00000222047	1.20074
C10orf76 ENSG00000120029	0.920591
C10orf88 ENSG00000119965	0.89556
C10orf95 ENSG00000120055	0.914517
C10orf99 ENSG00000188373	1.40176
C11orf1 ENSG00000137720	0.843754
C11orf16 ENSG00000176029	1.06596
C11orf21 ENSG00000110665	0.983397
C11orf24 ENSG00000171067	1.06695
C11orf31 ENSG00000211450	0.984485
C11orf40 ENSG00000171987	0.867342
C11orf45 ENSG00000174370	1.56194
C11orf49 ENSG00000149179	0.881977
C11orf52 ENSG00000149300	1.27492
C11orf54 ENSG00000182919	0.919223
C11orf57 ENSG00000150776	1.26554
C11orf58 ENSG00000110696	1.28698
C11orf63 ENSG00000109944	1.13352
C11orf65 ENSG00000166323	0.955349
C11orf68 ENSG00000175573	0.941713
C11orf70 ENSG00000137691	1.01319
C11orf71 ENSG00000180425	1.094
C11orf74 ENSG00000166352	1.17365
C11orf80 ENSG00000173715	0.946758
C11orf84 ENSG00000168005	1.17722
C11orf87 ENSG00000185742	0.982984
C11orf88 ENSG00000183644	0.969022
C11orf95 ENSG00000188070	0.851552
C11orf96 ENSG00000187479	0.781385
C11orf98 ENSG00000278615	1.02534
C12orf10 ENSG00000139637	1.14168
C12orf29 ENSG00000133641	0.95953
C12orf4 ENSG00000047621	0.722042
C12orf40 ENSG00000180116	1.0003
C12orf42 ENSG00000179088	0.878691
C12orf43 ENSG00000157895	1.15395
C12orf45 ENSG00000151131	0.78755
C12orf49 ENSG00000111412	1.07989
C12orf50 ENSG00000165805	1.18538
C12orf54 ENSG00000177627	1.05185
C12orf56 ENSG00000185306	1.17487
C12orf57 ENSG00000111678	0.857278
C12orf60 ENSG00000182993	0.975695
C12orf65 ENSG00000130921	0.967256
C12orf66 ENSG00000174206	0.99996
C12orf71 ENSG00000214700	1.06615
C12orf73 ENSG00000204954	1.02441
C12orf75 ENSG00000235162	1.34731
C12orf76 ENSG00000174456	0.956834
C14orf1 ENSG00000133935	1.12214
C14orf105 ENSG00000100557	1.20368
C14orf119 ENSG00000179933	0.987201
C14orf132 ENSG00000227051	0.911807
C14orf142 ENSG00000170270	1.41746
C14orf159 ENSG00000133943	1.06623
C14orf166 ENSG00000087302	0.976146
C14orf169 ENSG00000170468	0.75457
C14orf180 ENSG00000184601	0.974975
C14orf2 ENSG00000156411	1.02619
C14orf28 ENSG00000179476	0.854165
C14orf37 ENSG00000139971	0.964746
C14orf39 ENSG00000179008	0.698688
C14orf79 ENSG00000140104	1.12748
C14orf80 ENSG00000185347	1.05909
C14orf93 ENSG00000100802	1.01947
C15orf39 ENSG00000167173	0.97992
C15orf40 ENSG00000169609	0.971423
C15orf41 ENSG00000186073	0.791154
C15orf48 ENSG00000166920	1.0291
C15orf52 ENSG00000188549	0.799455
C15orf53 ENSG00000175779	1.01412
C15orf57 ENSG00000128891	1.16611
C15orf59 ENSG00000205363	1.03021
C15orf61 ENSG00000189227	0.847592
C15orf62 ENSG00000188277	0.869284
C15orf65 ENSG00000261652	1.31317
C16orf13 ENSG00000130731	0.844976
C16orf45 ENSG00000166780	1.08922
C16orf46 ENSG00000166455	0.982164
C16orf52 ENSG00000185716	1.08049
C16orf54 ENSG00000185905	0.916443
C16orf58 ENSG00000140688	0.948107
C16orf59 ENSG00000162062	1.00417
C16orf62 ENSG00000103544	1.03273
C16orf70 ENSG00000125149	1.2155
C16orf71 ENSG00000166246	1.18957
C16orf72 ENSG00000182831	0.978406
C16orf74 ENSG00000154102	0.825503
C16orf78 ENSG00000166152	0.957198
C16orf86 ENSG00000159761	0.786379
C16orf87 ENSG00000155330	1.25009
C16orf89 ENSG00000153446	0.853129
C16orf91 ENSG00000174109	1.08947
C16orf95 ENSG00000260456	1.16433
C17orf107 ENSG00000205710	1.07717
C17orf49 ENSG00000258315	1.17279
C17orf50 ENSG00000270806	0.877554
C17orf51 ENSG00000212719	0.857246
C17orf53 ENSG00000125319	1.07636
C17orf58 ENSG00000186665	1.05749
C17orf62 ENSG00000178927	0.940519
C17orf64 ENSG00000141371	1.03389
C17orf67 ENSG00000214226	1.09692
C17orf75 ENSG00000108666	1.21277
C17orf78 ENSG00000278505	0.788668
C17orf80 ENSG00000141219	1.17703
C17orf89 ENSG00000224877	1.08506
C17orf96 ENSG00000273604	0.796517
C17orf97 ENSG00000187624	1.1268
C17orf99 ENSG00000187997	1.05394
C18orf21 ENSG00000141428	0.87133
C18orf25 ENSG00000152242	1.10097
C18orf32 ENSG00000177576	0.946304
C18orf54 ENSG00000166845	1.11768
C18orf63 ENSG00000206043	0.888761
C18orf8 ENSG00000141452	1.02929
C19orf12 ENSG00000131943	1.01406
C19orf18 ENSG00000177025	0.819201
C19orf24 ENSG00000228300	0.981478
C19orf25 ENSG00000119559	1.41036
C19orf33 ENSG00000167644	0.983217
C19orf35 ENSG00000188305	0.904113
C19orf38 ENSG00000214212	0.856213
C19orf43 ENSG00000123144	1.03408
C19orf44 ENSG00000105072	0.914535
C19orf45 ENSG00000198723	0.871721
C19orf47 ENSG00000160392	1.00909
C19orf48 ENSG00000167747	1.27633
C19orf52 ENSG00000142444	1.16363
C19orf53 ENSG00000104979	0.976748
C19orf54 ENSG00000188493	0.775484
C19orf57 ENSG00000132016	1.18966
C19orf60 ENSG00000006015	1.136
C19orf66 ENSG00000130813	1.00299
C19orf68 ENSG00000185453	1.19728
C19orf70 ENSG00000174917	1.25044
C19orf71 ENSG00000183397	0.71947
C19orf73 ENSG00000221916	0.687634
C19orf81 ENSG00000235034	0.997715
C1D ENSG00000197223	0.950792
C1GALT1 ENSG00000106392	0.752336
C1GALT1C1 ENSG00000171155	1.12305
C1GALT1C1L ENSG00000223658	0.911279
C1QA ENSG00000173372	1.09145
C1QB ENSG00000173369	1.39218
C1QBP ENSG00000108561	0.877162
C1QC ENSG00000159189	0.888218
C1QL1 ENSG00000131094	1.12303
C1QL3 ENSG00000165985	0.83498
C1QTNF1 ENSG00000173918	0.900616
C1QTNF2 ENSG00000145861	1.0197
C1QTNF3 ENSG00000082196	1.1051
C1QTNF4 ENSG00000172247	0.887878
C1QTNF5 ENSG00000223953	1.18225
C1QTNF6 ENSG00000133466	0.981407
C1QTNF7 ENSG00000163145	0.904082
C1QTNF9 ENSG00000240654	0.735644
C1QTNF9B ENSG00000205863	1.14993
C1QTNF9B-AS1 ENSG00000281899	1.12976
C1R ENSG00000159403	1.25027
C1RL ENSG00000139178	1.21481
C1S ENSG00000182326	0.984388
C1orf101 ENSG00000179397	1.38874
C1orf105 ENSG00000180999	1.11703
C1orf106 ENSG00000163362	0.941334
C1orf109 ENSG00000116922	0.899214
C1orf112 ENSG00000000460	1.00365
C1orf115 ENSG00000162817	0.84088
C1orf116 ENSG00000182795	1.00892
C1orf122 ENSG00000197982	1.06492
C1orf123 ENSG00000162384	1.05638
C1orf127 ENSG00000175262	1.08841
C1orf131 ENSG00000143633	1.0215
C1orf145 ENSG00000162913	0.877418
C1orf146 ENSG00000203910	0.906586
C1orf158 ENSG00000157330	0.83822
C1orf159 ENSG00000131591	1.13529
C1orf162 ENSG00000143110	1.00736
C1orf167 ENSG00000215910	1.00486
C1orf168 ENSG00000187889	1.24943
C1orf174 ENSG00000198912	0.944211
C1orf185 ENSG00000204006	1.1608
C1orf186 ENSG00000263961	1.12565
C1orf194 ENSG00000179902	1.04704
C1orf198 ENSG00000119280	0.895354
C1orf204 ENSG00000188004	1.03933
C1orf21 ENSG00000116667	1.06267
C1orf210 ENSG00000253313	1.19102
C1orf216 ENSG00000142686	0.954023
C1orf226 ENSG00000239887	1.15666
C1orf228 ENSG00000198520	1.13673
C1orf234 ENSG00000227868	1.32435
C1orf27 ENSG00000157181	0.967805
C1orf35 ENSG00000143793	1.04186
C1orf43 ENSG00000143612	0.86311
C1orf50 ENSG00000164008	0.764549
C1orf52 ENSG00000162642	1.34568
C1orf53 ENSG00000203724	1.25786
C1orf54 ENSG00000118292	1.12741
C1orf56 ENSG00000143443	0.913316
C1orf64 ENSG00000183888	0.887802
C1orf74 ENSG00000162757	1.10944
C1orf87 ENSG00000162598	0.873103
C2 ENSG00000166278	0.72397
C20orf144 ENSG00000149609	0.941172
C20orf194 ENSG00000088854	0.916393
C20orf196 ENSG00000171984	1.043
C20orf24 ENSG00000101084	0.912636
C20orf27 ENSG00000101220	0.867826
C20orf96 ENSG00000196476	1.05052
C21orf2 ENSG00000160226	0.711392
C21orf33 ENSG00000160221	0.993366
C21orf58 ENSG00000160298	1.16047
C21orf59 ENSG00000159079	1.07106
C21orf91 ENSG00000154642	1.02645
C22orf15 ENSG00000169314	1.11892
C22orf23 ENSG00000128346	1.00224
C22orf29 ENSG00000215012	0.94237
C22orf31 ENSG00000100249	1.00334
C22orf39 ENSG00000242259	0.823347
C22orf42 ENSG00000205856	0.716679
C22orf46 ENSG00000184208	0.989456
C2CD2 ENSG00000157617	1.0136
C2CD2L ENSG00000172375	0.927611
C2CD3 ENSG00000168014	1.23714
C2CD4A ENSG00000198535	1.11824
C2CD4B ENSG00000205502	0.984123
C2CD4C ENSG00000183186	1.13764
C2CD4D ENSG00000225556	0.991993
C2CD5 ENSG00000111731	1.17399
C2orf15 ENSG00000273045	1.01164
C2orf40 ENSG00000119147	1.15841
C2orf42 ENSG00000115998	1.05935
C2orf47 ENSG00000162972	1.18674
C2orf49 ENSG00000135974	1.05823
C2orf50 ENSG00000150873	1.11869
C2orf54 ENSG00000172478	1.08917
C2orf68 ENSG00000168887	1.01669
C2orf69 ENSG00000178074	0.718268
C2orf70 ENSG00000173557	0.85374
C2orf71 ENSG00000179270	1.10987
C2orf72 ENSG00000204128	0.961756
C2orf73 ENSG00000177994	1.13721
C2orf74 ENSG00000237651	1.01159
C2orf76 ENSG00000186132	1.26921
C2orf80 ENSG00000188674	0.891392
C2orf81 ENSG00000159239	0.783382
C2orf82 ENSG00000182600	0.856411
C2orf88 ENSG00000187699	0.938343
C3 ENSG00000125730	1.04095
C3AR1 ENSG00000171860	0.953222
C3orf14 ENSG00000114405	1.16045
C3orf18 ENSG00000088543	0.779906
C3orf33 ENSG00000174928	1.06004
C3orf36 ENSG00000221972	1.03821
C3orf38 ENSG00000179021	0.938781
C3orf49 ENSG00000163632	1.06958
C3orf52 ENSG00000114529	0.911763
C3orf58 ENSG00000181744	0.811328
C3orf62 ENSG00000188315	1.02277
C3orf67 ENSG00000163689	0.922049
C3orf70 ENSG00000187068	1.16532
C3orf80 ENSG00000180044	0.932704
C4A ENSG00000244731	0.956698
C4B ENSG00000224389	0.886236
C4BPB ENSG00000123843	0.878153
C4orf19 ENSG00000154274	0.799919
C4orf26 ENSG00000174792	0.965018
C4orf3 ENSG00000164096	0.909258
C4orf32 ENSG00000174749	0.719664
C4orf33 ENSG00000151470	0.832412
C4orf36 ENSG00000163633	0.921817
C4orf46 ENSG00000205208	0.940602
C4orf47 ENSG00000205129	0.834169
C4orf48 ENSG00000243449	1.06297
C5 ENSG00000106804	1.15784
C5AR1 ENSG00000197405	1.13259
C5AR2 ENSG00000134830	0.817363
C5orf15 ENSG00000113583	0.917405
C5orf22 ENSG00000082213	0.995547
C5orf24 ENSG00000181904	0.757616
C5orf30 ENSG00000181751	1.36039
C5orf34 ENSG00000172244	0.821672
C5orf38 ENSG00000186493	0.690716
C5orf42 ENSG00000197603	1.00312
C5orf45 ENSG00000161010	1.02565
C5orf46 ENSG00000178776	1.10892
C5orf49 ENSG00000215217	0.891653
C5orf51 ENSG00000205765	0.83361
C5orf56 ENSG00000197536	1.07787
C5orf58 ENSG00000234511	0.997319
C5orf63 ENSG00000164241	1.14068
C6 ENSG00000039537	1.13271
C6orf1 ENSG00000186577	1.01509
C6orf10 ENSG00000204296	1.04389
C6orf106 ENSG00000196821	0.829791
C6orf118 ENSG00000112539	0.882527
C6orf120 ENSG00000185127	0.983494
C6orf132 ENSG00000188112	0.926689
C6orf136 ENSG00000204564	1.16768
C6orf141 ENSG00000197261	0.881825
C6orf163 ENSG00000203872	1.13017
C6orf201 ENSG00000185689	1.11976
C6orf203 ENSG00000130349	1.0862
C6orf222 ENSG00000189325	0.811019
C6orf226 ENSG00000221821	1.03381
C6orf229 ENSG00000260286	1.05798
C6orf25 ENSG00000204420	0.931647
C6orf47 ENSG00000204439	1.01028
C6orf48 ENSG00000204387	0.755034
C6orf52 ENSG00000137434	0.97557
C6orf58 ENSG00000184530	0.829282
C6orf62 ENSG00000112308	1.26304
C6orf89 ENSG00000198663	0.889663
C7 ENSG00000112936	0.963019
C7orf25 ENSG00000136197	0.984111
C7orf26 ENSG00000146576	0.902304
C7orf31 ENSG00000153790	1.24949
C7orf34 ENSG00000165131	1.03306
C7orf43 ENSG00000146826	0.855769
C7orf49 ENSG00000122783	1.00125
C7orf50 ENSG00000146540	1.19397
C7orf57 ENSG00000164746	1.14591
C7orf61 ENSG00000185955	1.26494
C7orf62 ENSG00000164645	1.07974
C7orf73 ENSG00000243317	1.02093
C8G ENSG00000176919	1.02967
C8orf33 ENSG00000182307	0.833638
C8orf34 ENSG00000165084	1.23569
C8orf37 ENSG00000156172	0.857776
C8orf4 ENSG00000176907	1.24416
C8orf44 ENSG00000213865	1.14693
C8orf46 ENSG00000169085	1.00711
C8orf48 ENSG00000164743	0.761389
C8orf58 ENSG00000241852	1.29313
C8orf59 ENSG00000176731	0.952394
C8orf74 ENSG00000171060	0.786176
C8orf76 ENSG00000189376	0.938446
C8orf82 ENSG00000213563	0.731465
C8orf86 ENSG00000196166	0.814893
C8orf88 ENSG00000253250	1.21164
C8orf89 ENSG00000274443	0.883437
C9 ENSG00000113600	0.950466
C9orf114 ENSG00000198917	0.930138
C9orf116 ENSG00000160345	0.976705
C9orf129 ENSG00000204352	1.20216
C9orf142 ENSG00000148362	0.818713
C9orf152 ENSG00000188959	1.13683
C9orf153 ENSG00000187753	0.881667
C9orf16 ENSG00000171159	1.09647
C9orf172 ENSG00000232434	0.825395
C9orf24 ENSG00000164972	1.06572
C9orf3 ENSG00000148120	1.1467
C9orf40 ENSG00000135045	1.11645
[truncated: 14,515 more rows]
