# Supplementary material for: Spatial maps of prostate cancer transcriptomes reveal an unexplored landscape of heterogeneity
Source: Nat Commun. 2018 Jun 20;9:2419. doi: 10.1038/s41467-018-04724-5 (PMC6010471; doi:10.1038/s41467-018-04724-5)
Supplement: Supplementary file 6 — Supplementary Data 3 [file 41467_2018_4724_MOESM6_ESM.zip › Supplementary Dataset 2/experiment0000-contributions_gene_type.tsv]

	Factor 1	Factor 2	Factor 3	Factor 4	Factor 5	Factor 6	Factor 7	Factor 8	Factor 9	Factor 10
A1BG ENSG00000121410	0	0	0	0	1	1	0	0	2	4
A1CF ENSG00000148584	0	0	0	0	0	0	0	0	0	0
A2M ENSG00000175899	1460	13	2543	0	289	16	55	1037	77	3393
A2ML1 ENSG00000166535	0	1	0	0	0	0	0	1	54	0
A4GALT ENSG00000128274	66	49	1	1	10	26	32	156	19	40
AAAS ENSG00000094914	14	182	2	43	92	75	89	43	4	6
AACS ENSG00000081760	7	27	3	11	25	49	34	74	10	2
AADACL2 ENSG00000197953	0	0	0	0	0	0	0	0	0	0
AADACL4 ENSG00000204518	0	0	0	0	0	0	0	0	0	0
AADAT ENSG00000109576	25	25	16	6	14	38	30	64	17	1
AAED1 ENSG00000158122	1	4	1	4	32	4	0	6	9	19
AAGAB ENSG00000103591	21	51	10	2	96	49	138	4	25	108
AAK1 ENSG00000115977	61	30	7	7	149	78	28	2	3	15
AAMDC ENSG00000087884	156	37	157	28	27	2	70	6	4	40
AAMP ENSG00000127837	16	6	608	194	644	213	442	70	156	406
AAR2 ENSG00000131043	209	26	82	1	4	2	51	9	5	114
AARD ENSG00000205002	0	0	2	0	0	1	0	0	4	0
AARS ENSG00000090861	14	204	165	304	6	182	366	4	85	393
AARSD1 ENSG00000266967	3	8	13	16	5	26	2	0	0	1
AASDH ENSG00000157426	1	2	0	1	24	7	5	0	1	9
AASDHPPT ENSG00000149313	0	17	0	2	20	17	7	0	0	0
AASS ENSG00000008311	6	2	0	1	2	0	0	3	1	0
AATF ENSG00000275700	115	24	2	49	83	55	32	3	36	55
AATK ENSG00000181409	0	0	0	0	0	0	1	5	1	1
AATK-AS1 ENSG00000225180	0	0	0	0	0	0	0	0	0	0
ABAT ENSG00000183044	1	111	19	27	71	3	140	37	16	60
ABC13-47488600E17.1 ENSG00000283199	0	0	27	1	3	4	0	3	0	2
ABC13-47656900H15.1 ENSG00000283566	1	1	0	0	0	2	1	2	0	0
ABC7-42404400C24.1 ENSG00000277758	0	0	0	0	0	0	0	0	0	0
ABCA1 ENSG00000165029	2	0	1	2	1	47	11	0	1	2
ABCA10 ENSG00000154263	7	0	0	4	2	0	0	1	1	0
ABCA12 ENSG00000144452	0	0	0	0	0	0	0	0	0	0
ABCA13 ENSG00000179869	0	0	0	0	0	0	0	0	0	0
ABCA2 ENSG00000107331	234	197	16	32	144	45	93	273	63	11
ABCA3 ENSG00000167972	47	3	112	234	119	12	0	34	114	53
ABCA4 ENSG00000198691	0	0	0	0	0	0	6	0	0	0
ABCA5 ENSG00000154265	5	0	3	3	2	19	11	28	20	1
ABCA6 ENSG00000154262	0	0	0	2	0	8	1	0	4	15
ABCA7 ENSG00000064687	19	54	17	37	3	32	1	0	10	10
ABCA8 ENSG00000141338	0	27	57	12	41	1	8	5	19	9
ABCA9 ENSG00000154258	0	23	2	0	0	14	2	1	11	0
ABCB1 ENSG00000085563	0	0	0	0	5	0	0	1	0	2
ABCB10 ENSG00000135776	3	1	2	2	2	23	1	0	0	1
ABCB11 ENSG00000073734	0	1	0	0	0	0	1	1	0	0
ABCB4 ENSG00000005471	5	0	6	0	0	15	5	0	1	2
ABCB5 ENSG00000004846	2	1	1	0	0	0	2	0	1	1
ABCB6 ENSG00000115657	1	7	1	0	8	0	6	0	0	6
ABCB7 ENSG00000131269	59	0	7	13	61	2	43	1	3	7
ABCB8 ENSG00000197150	116	8	64	5	138	0	9	13	28	45
ABCB9 ENSG00000150967	97	6	3	1	2	2	3	0	24	19
ABCC1 ENSG00000103222	105	4	136	131	132	54	18	3	11	10
ABCC10 ENSG00000124574	64	63	34	6	40	7	86	7	7	0
ABCC11 ENSG00000121270	17	0	0	0	0	1	0	0	0	0
ABCC12 ENSG00000140798	0	0	0	0	0	0	0	0	0	0
ABCC2 ENSG00000023839	0	0	1	0	0	0	0	0	0	0
ABCC3 ENSG00000108846	52	7	36	11	16	2	9	0	11	47
ABCC4 ENSG00000125257	0	164	2	60	413	186	222	1	4	0
ABCC5 ENSG00000114770	2	69	91	56	153	9	79	0	15	2
ABCC6 ENSG00000091262	3	0	1	0	0	33	1	1	3	8
ABCC8 ENSG00000006071	52	67	0	0	11	5	14	2	26	0
ABCC9 ENSG00000069431	3	0	8	0	0	1	1	1	1	1
ABCD1 ENSG00000101986	62	39	69	5	16	70	0	30	1	0
ABCD2 ENSG00000173208	0	0	0	0	0	0	0	0	0	0
ABCD3 ENSG00000117528	0	9	4	26	26	2	15	1	9	5
ABCD4 ENSG00000119688	2	20	1	214	12	50	19	0	21	11
ABCE1 ENSG00000164163	3	4	0	0	0	21	14	12	0	2
ABCF1 ENSG00000204574	505	2	43	0	133	89	87	6	142	36
ABCF2 ENSG00000033050	164	73	73	15	24	107	229	53	67	92
ABCF3 ENSG00000161204	5	37	102	71	66	47	27	39	5	12
ABCG1 ENSG00000160179	48	41	6	0	89	108	35	3	10	1
ABCG2 ENSG00000118777	6	1	5	7	0	3	93	2	2	2
ABCG4 ENSG00000172350	0	0	0	0	0	1	0	0	0	0
ABCG5 ENSG00000138075	0	0	0	0	0	0	0	0	0	0
ABHD1 ENSG00000143994	0	0	8	33	1	0	1	3	0	54
ABHD10 ENSG00000144827	1	28	27	22	29	0	436	37	0	147
ABHD11 ENSG00000106077	566	113	4	39	47	3	176	0	31	128
ABHD12 ENSG00000100997	206	262	206	197	556	207	186	165	84	21
ABHD12B ENSG00000131969	0	0	0	0	0	0	0	0	0	0
ABHD13 ENSG00000139826	35	0	1	4	66	30	9	15	12	0
ABHD14A ENSG00000248487	33	85	151	102	35	74	103	54	26	13
ABHD14A-ACY1 ENSG00000114786	0	0	0	0	0	0	0	0	0	0
ABHD14B ENSG00000114779	150	926	598	45	8	55	0	399	157	43
ABHD15 ENSG00000168792	18	0	108	17	25	9	5	4	35	4
ABHD16A ENSG00000204427	0	8	6	18	2	1	25	0	15	2
ABHD17A ENSG00000129968	36	74	113	0	0	49	64	29	7	39
ABHD17B ENSG00000107362	31	5	1	0	31	6	11	10	35	7
ABHD17C ENSG00000136379	12	6	1	30	23	13	40	7	72	7
ABHD18 ENSG00000164074	4	10	4	1	1	11	4	5	40	0
ABHD2 ENSG00000140526	8	300	3	80	515	262	121	22	181	9
ABHD3 ENSG00000158201	0	5	1	3	5	15	3	0	15	4
ABHD4 ENSG00000100439	3	0	49	3	71	6	25	0	26	83
ABHD5 ENSG00000011198	0	0	3	1	1	3	1	1	1	0
ABHD6 ENSG00000163686	1	127	6	1	89	72	2	0	1	1
ABHD8 ENSG00000127220	24	62	33	0	32	11	1	108	43	15
ABI1 ENSG00000136754	11	13	1	76	80	1	15	58	6	17
ABI2 ENSG00000138443	240	3	32	15	168	112	163	3	14	11
ABI3 ENSG00000108798	1	0	51	0	1	0	4	2	0	20
ABI3BP ENSG00000154175	0	0	1	0	0	1	0	0	0	0
ABL1 ENSG00000097007	1	129	189	122	164	95	309	143	18	184
ABL2 ENSG00000143322	2	2	28	0	1	0	1	3	77	2
ABLIM1 ENSG00000099204	44	242	255	1	2	7	246	5	136	68
ABLIM2 ENSG00000163995	0	0	0	0	0	0	0	15	0	0
ABLIM3 ENSG00000173210	10	48	25	51	14	3	5	1	9	8
ABO ENSG00000175164	18	80	1	0	23	26	3	16	23	2
ABR ENSG00000159842	0	23	1	12	157	6	104	12	60	286
ABRA ENSG00000174429	0	0	0	0	0	0	0	0	0	0
ABRACL ENSG00000146386	2	2	1	0	0	0	2	0	19	0
ABT1 ENSG00000146109	0	1	165	2	1	64	57	21	8	4
ABTB1 ENSG00000114626	112	19	244	6	69	1	146	163	20	3
ABTB2 ENSG00000166016	10	0	37	0	47	0	0	1	0	4
AC002429.5 ENSG00000236197	0	0	0	0	0	0	0	0	0	0
AC004381.6 ENSG00000005189	115	46	1	4	1	9	5	1	0	133
AC004754.3 ENSG00000269881	2	2	4	0	14	0	2	0	2	17
AC005281.1 ENSG00000226690	0	0	0	0	0	0	0	0	0	0
AC005480.1 ENSG00000279461	5	0	11	1	1	0	4	0	4	1
AC006116.20 ENSG00000267710	0	0	0	1	0	2	0	0	0	7
AC006386.1 ENSG00000279115	2	3	8	2	11	6	2	2	29	1
AC006994.3 ENSG00000279317	0	0	0	0	1	0	0	0	0	0
AC007906.1 ENSG00000279018	0	0	0	0	0	0	0	0	0	0
AC008074.1 ENSG00000279644	0	0	0	0	0	0	0	0	0	0
AC008522.1 ENSG00000279232	1	0	0	0	2	0	0	0	0	0
AC008686.1 ENSG00000280221	0	0	0	0	0	0	0	0	0	0
AC009014.3 ENSG00000271824	0	0	0	0	1	1	0	0	0	0
AC010731.4 ENSG00000235118	0	0	0	1	0	0	0	0	0	0
AC012005.1 ENSG00000279274	2	4	12	9	14	2	17	5	7	19
AC012005.2 ENSG00000279287	0	0	0	1	1	0	0	0	0	0
AC012363.1 ENSG00000281676	0	0	0	0	0	0	0	0	0	0
AC013461.1 ENSG00000091436	11	11	201	11	18	45	24	3	15	4
AC016549.1 ENSG00000281325	0	0	0	1	0	0	0	0	0	0
AC016577.1 ENSG00000279646	0	0	0	0	0	0	0	0	0	0
AC018512.1 ENSG00000279808	0	0	0	0	0	0	0	0	1	0
AC025335.1 ENSG00000179859	85	1	3	9	2	0	8	5	48	4
AC055866.1 ENSG00000281079	0	0	0	0	0	0	0	0	0	0
AC069063.2 ENSG00000279380	0	0	0	0	0	0	0	1	0	0
AC073130.2 ENSG00000281656	0	0	0	0	0	0	0	0	0	0
AC073657.1 ENSG00000279937	0	0	0	0	0	0	0	0	1	1
AC074033.1 ENSG00000281137	0	0	0	0	0	0	0	0	0	0
AC090498.1 ENSG00000279483	1375	61	491	391	272	4	434	4	391	299
AC104304.4 ENSG00000283473	0	0	0	0	0	0	0	0	0	0
AC104389.2 ENSG00000279824	0	0	0	0	0	0	0	0	0	0
AC104981.1 ENSG00000278938	0	0	0	0	0	0	0	0	0	0
AC105009.1 ENSG00000281855	0	0	0	0	0	0	0	0	0	0
AC105052.1 ENSG00000279168	0	0	0	2	0	5	0	1	1	0
AC109486.1 ENSG00000280447	0	0	0	0	0	1	0	0	0	0
AC109829.1 ENSG00000233438	0	0	1	0	0	0	0	0	0	0
AC110615.1 ENSG00000279909	5	0	3	0	11	5	1	0	26	0
AC113404.1 ENSG00000254893	45	0	2	4	1	2	18	0	57	2
AC131097.4 ENSG00000216921	0	4	0	3	0	0	2	0	1	0
AC138517.6 ENSG00000283288	0	0	0	0	0	0	0	0	0	0
AC138969.4 ENSG00000183889	281	270	10	76	10	54	207	97	15	43
AC241377.1 ENSG00000281741	43	9	43	1	2	7	28	8	0	5
AC241585.1 ENSG00000281571	3	9	0	2	0	0	1	0	0	0
AC243756.1 ENSG00000270339	1	0	0	0	0	0	2	0	0	0
AC245100.1 ENSG00000280649	18	14	11	0	4	62	22	8	5	0
ACAA1 ENSG00000060971	1807	610	31	346	599	498	740	42	7	46
ACAA2 ENSG00000167315	7	2	230	90	262	800	38	7	17	41
ACACA ENSG00000278540	49	41	2	226	219	290	451	0	116	22
ACACB ENSG00000076555	2	11	72	1	2	1	32	7	0	13
ACAD10 ENSG00000111271	0	52	0	2	36	16	56	130	6	3
ACAD11 ENSG00000240303	1	0	0	0	3	0	0	0	1	0
ACAD8 ENSG00000151498	0	99	27	90	17	407	23	27	2	6
ACAD9 ENSG00000177646	144	37	0	1	50	0	59	0	69	88
ACADL ENSG00000115361	9	2	3	161	100	35	23	2	10	0
ACADM ENSG00000117054	1	5	3	28	84	4	8	4	9	18
ACADS ENSG00000122971	4	110	49	4	3	19	2	11	23	17
ACADSB ENSG00000196177	6	0	5	3	37	45	18	0	1	43
ACADVL ENSG00000072778	13	977	394	781	773	631	1104	1648	416	261
ACAN ENSG00000157766	0	0	8	0	2	0	2	0	2	0
ACAP1 ENSG00000072818	34	23	29	7	0	2	1	32	1	4
ACAP2 ENSG00000114331	10	12	7	1	6	27	3	33	2	1
ACAP3 ENSG00000131584	114	269	211	11	157	40	213	84	1	69
ACAT1 ENSG00000075239	17	28	163	102	79	7	15	43	5	122
ACAT2 ENSG00000120437	175	343	0	8	266	26	95	1	177	11
ACBD3 ENSG00000182827	11	0	7	21	69	59	7	1	0	47
ACBD4 ENSG00000181513	34	6	11	6	205	15	24	440	160	148
ACBD5 ENSG00000107897	0	3	0	1	44	11	9	0	4	0
ACBD6 ENSG00000230124	60	17	27	1	101	5	149	12	26	81
ACBD7 ENSG00000176244	0	0	0	0	0	0	0	0	0	0
ACCS ENSG00000110455	0	30	85	33	0	1	45	80	2	10
ACD ENSG00000102977	154	82	3	3	35	50	113	30	68	13
ACE ENSG00000159640	1	127	1	12	157	14	18	122	10	2
ACE2 ENSG00000130234	5	0	1	0	1	1	0	0	0	0
ACER1 ENSG00000167769	0	12	3	1	1	0	0	0	8	0
ACER2 ENSG00000177076	1	0	0	0	0	1	0	0	0	0
ACER3 ENSG00000078124	37	0	0	0	15	0	17	25	2	3
ACHE ENSG00000087085	75	3	1	1	4	1	4	0	1	42
ACIN1 ENSG00000100813	42	247	16	1	502	137	31	8	245	238
ACKR1 ENSG00000213088	2	0	17	0	2	3	1	0	22	19
ACKR2 ENSG00000144648	1	0	0	0	6	0	1	0	0	0
ACKR3 ENSG00000144476	33	0	24	17	4	18	0	8	4	1
ACLY ENSG00000131473	54	7	16	75	565	57	309	102	6	4
ACMSD ENSG00000153086	0	0	0	0	0	0	0	0	0	0
ACO1 ENSG00000122729	6	21	23	14	3	17	14	0	17	1
ACO2 ENSG00000100412	4	240	118	2	164	16	114	47	25	110
ACOT1 ENSG00000184227	0	47	196	40	41	83	2	4	44	2
ACOT11 ENSG00000162390	7	0	0	4	19	1	5	0	1	0
ACOT12 ENSG00000172497	0	0	0	0	0	0	0	0	0	0
ACOT13 ENSG00000112304	55	68	13	82	63	48	32	90	80	33
ACOT2 ENSG00000119673	22	4	82	2	8	47	84	6	3	17
ACOT4 ENSG00000177465	13	0	1	0	7	14	1	1	0	0
ACOT7 ENSG00000097021	78	31	37	66	9	25	1	2	44	134
ACOT8 ENSG00000101473	9	19	69	26	93	100	20	15	21	30
ACOT9 ENSG00000123130	13	96	16	44	8	66	132	8	14	22
ACOX1 ENSG00000161533	567	280	11	364	242	366	428	121	175	25
ACOX2 ENSG00000168306	0	6	81	0	106	131	52	1	0	124
ACOX3 ENSG00000087008	7	54	1	17	113	146	112	77	104	5
ACOXL ENSG00000153093	3	0	0	6	4	20	1	0	6	4
ACP1 ENSG00000143727	25	55	41	89	23	75	153	7	8	59
ACP2 ENSG00000134575	148	337	83	3	370	162	420	259	22	11
ACP5 ENSG00000102575	17	17	22	41	33	2	94	131	16	0
ACP6 ENSG00000162836	31	39	187	104	138	31	140	10	42	2
ACP7 ENSG00000183760	0	0	0	0	0	0	0	0	0	8
ACPP ENSG00000014257	44	8694	1537	9418	13535	8	8097	69	4429	349
ACPT ENSG00000142513	2	0	2	0	0	3	0	0	2	0
ACR ENSG00000100312	0	1	1	0	0	0	0	5	0	0
ACRBP ENSG00000111644	0	0	2	0	0	0	0	0	19	46
ACRC ENSG00000147174	2	0	4	1	1	0	0	0	11	0
ACRV1 ENSG00000134940	0	0	0	0	0	0	0	0	0	0
ACSBG1 ENSG00000103740	2	0	0	0	0	2	0	31	4	0
ACSF2 ENSG00000167107	161	0	72	16	10	16	13	4	17	6
ACSF3 ENSG00000176715	46	48	94	94	89	8	23	194	26	24
ACSL1 ENSG00000151726	9	125	17	10	122	50	199	44	10	13
ACSL3 ENSG00000123983	1	65	2	185	449	145	270	54	220	0
ACSL4 ENSG00000068366	0	8	7	5	6	5	1	3	13	0
ACSL5 ENSG00000197142	5	2	5	9	1	749	5	8	0	0
ACSL6 ENSG00000164398	0	1	0	0	0	0	1	1	0	0
ACSM1 ENSG00000166743	121	17	8	213	76	41	6	2	41	45
ACSM2B ENSG00000066813	0	5	1	0	1	0	0	0	0	2
ACSM3 ENSG00000005187	4	0	10	238	153	38	46	2	58	10
ACSM4 ENSG00000215009	0	0	0	0	0	0	0	0	0	0
ACSM5 ENSG00000183549	7	0	2	0	0	1	0	0	0	0
ACSM6 ENSG00000173124	0	0	0	0	0	0	0	0	0	0
ACSS1 ENSG00000154930	501	489	25	454	488	617	229	323	406	15
ACSS2 ENSG00000131069	387	268	44	1	51	10	86	9	139	10
ACSS3 ENSG00000111058	25	2	4	4	1	1	3	5	15	0
ACTA1 ENSG00000143632	13	0	4	0	0	3	0	28	3	0
ACTA2 ENSG00000107796	1083	10	5729	1	98	13	70	15	0	762
ACTB ENSG00000075624	6476	4759	68976	1343	8857	5588	5888	23709	44320	15915
ACTBL2 ENSG00000169067	0	0	0	0	0	0	0	1	0	0
ACTC1 ENSG00000159251	18	0	55	0	0	2	6	0	1	62
ACTG1 ENSG00000184009	3606	157	1734	866	5327	2805	4767	666	10853	2537
ACTG2 ENSG00000163017	4434	23	13556	4	2	0	0	4	19	1305
ACTL10 ENSG00000182584	2	5	0	2	2	0	10	25	6	24
ACTL6A ENSG00000136518	10	3	0	21	24	14	3	22	1	38
ACTL6B ENSG00000077080	0	0	0	0	0	0	0	0	0	0
ACTN1 ENSG00000072110	469	463	2756	478	476	855	596	7	340	643
ACTN2 ENSG00000077522	0	0	0	0	0	0	0	0	0	0
ACTN3 ENSG00000248746	0	1	0	0	1	0	0	2	0	1
ACTN4 ENSG00000130402	381	88	875	300	276	172	102	573	165	300
ACTR10 ENSG00000131966	1	4	0	5	58	25	30	8	1	2
ACTR1A ENSG00000138107	199	415	220	4	9	90	137	6	1	323
ACTR1B ENSG00000115073	269	297	227	13	234	132	226	278	215	46
ACTR2 ENSG00000138071	6	145	0	40	99	126	5	83	139	39
ACTR3 ENSG00000115091	25	0	4	12	57	7	9	55	1	12
ACTR3B ENSG00000133627	4	9	7	0	28	2	2	1	5	0
ACTR3C ENSG00000106526	8	122	12	1	5	6	0	0	2	13
ACTR5 ENSG00000101442	23	4	4	1	0	13	23	5	0	0
ACTR6 ENSG00000075089	4	0	16	12	2	3	0	22	0	2
ACTR8 ENSG00000113812	12	27	53	24	2	56	4	4	48	1
ACVR1 ENSG00000115170	0	3	8	10	9	0	27	9	1	29
ACVR1B ENSG00000135503	0	6	0	2	58	18	32	3	21	79
ACVR1C ENSG00000123612	0	0	2	0	0	0	0	1	0	1
ACVR2A ENSG00000121989	0	11	30	0	26	3	15	13	8	3
ACVR2B ENSG00000114739	0	3	5	1	9	0	3	3	0	2
ACVRL1 ENSG00000139567	13	25	4	3	0	11	0	38	13	30
ACY1 ENSG00000243989	8	10	29	14	63	8	0	4	1	7
ACY3 ENSG00000132744	0	2	0	3	0	0	5	12	46	1
ACYP1 ENSG00000119640	2	21	7	2	3	57	0	1	1	0
ACYP2 ENSG00000170634	1	9	83	1	29	0	12	1	7	4
ADA ENSG00000196839	44	1	1	0	1	18	31	0	0	16
ADAD1 ENSG00000164113	0	0	0	0	0	0	0	0	0	0
ADAD2 ENSG00000140955	0	0	1	0	0	0	1	0	0	0
ADAL ENSG00000168803	31	48	21	5	5	8	42	0	1	1
ADAM10 ENSG00000137845	14	10	3	75	218	3	112	19	17	7
ADAM11 ENSG00000073670	2	0	0	0	10	2	9	0	7	2
ADAM12 ENSG00000148848	0	0	0	0	0	0	0	0	0	0
ADAM15 ENSG00000143537	125	274	252	77	0	90	42	294	5	17
ADAM17 ENSG00000151694	30	13	18	10	4	2	9	4	5	0
ADAM19 ENSG00000135074	31	7	13	0	1	2	9	13	0	16
ADAM2 ENSG00000104755	1	0	0	0	0	1	2	0	0	0
ADAM20 ENSG00000134007	0	0	0	0	0	0	1	0	0	0
ADAM22 ENSG00000008277	2	1	5	0	5	3	14	5	19	34
ADAM23 ENSG00000114948	0	0	0	0	0	0	0	0	0	0
ADAM28 ENSG00000042980	2	1	1	5	2	36	3	0	2	1
ADAM29 ENSG00000168594	0	0	0	0	0	0	0	0	0	0
ADAM30 ENSG00000134249	0	0	0	0	0	0	0	0	0	0
ADAM32 ENSG00000197140	0	1	1	0	0	0	1	0	3	0
ADAM33 ENSG00000149451	339	6	281	10	79	1	23	3	0	5
ADAM7 ENSG00000069206	0	0	0	0	0	0	0	0	0	0
ADAM8 ENSG00000151651	8	20	6	0	0	39	2	36	9	3
ADAM9 ENSG00000168615	5	23	32	98	334	127	185	15	108	78
ADAMDEC1 ENSG00000134028	0	0	0	0	0	0	0	0	0	0
ADAMTS1 ENSG00000154734	135	2	303	0	1	0	4	63	102	3
ADAMTS10 ENSG00000142303	22	6	21	17	49	4	14	198	23	47
ADAMTS12 ENSG00000151388	5	0	4	4	5	33	1	2	0	8
ADAMTS13 ENSG00000160323	17	19	22	0	7	17	86	0	1	47
ADAMTS14 ENSG00000138316	4	0	1	1	0	1	3	0	0	12
ADAMTS15 ENSG00000166106	0	0	9	0	0	0	1	3	1	2
ADAMTS16 ENSG00000145536	0	0	0	0	0	0	0	0	0	0
ADAMTS17 ENSG00000140470	5	2	0	3	4	1	8	2	0	1
ADAMTS18 ENSG00000140873	1	3	0	0	4	5	1	0	0	2
ADAMTS19 ENSG00000145808	0	0	0	0	0	0	0	0	0	0
ADAMTS2 ENSG00000087116	2	2	13	1	0	30	15	2	0	0
ADAMTS3 ENSG00000156140	0	1	0	0	0	0	0	0	0	0
ADAMTS4 ENSG00000158859	17	0	0	1	2	0	0	1	2	0
ADAMTS5 ENSG00000154736	55	0	12	0	0	0	3	1	1	0
ADAMTS6 ENSG00000049192	0	0	0	0	0	0	0	0	0	0
ADAMTS7 ENSG00000136378	0	5	1	0	6	3	1	0	1	36
ADAMTS8 ENSG00000134917	45	0	10	1	0	8	0	1	5	6
ADAMTS9 ENSG00000163638	0	3	0	6	75	69	23	0	30	60
ADAMTSL1 ENSG00000178031	30	4	82	0	2	625	6	10	8	131
ADAMTSL2 ENSG00000197859	48	0	52	12	1	4	17	87	0	54
ADAMTSL3 ENSG00000156218	0	0	0	21	1	0	0	2	2	0
ADAMTSL4 ENSG00000143382	113	0	8	7	3	61	85	5	5	0
ADAMTSL5 ENSG00000185761	0	4	4	2	0	1	0	3	2	15
ADAP1 ENSG00000105963	0	11	23	0	2	5	0	39	0	3
ADAP2 ENSG00000184060	0	1	21	11	2	1	0	3	4	18
ADAR ENSG00000160710	1829	17	9	170	483	0	941	10	13	303
ADARB1 ENSG00000197381	9	11	70	105	105	35	29	13	5	5
ADARB2 ENSG00000185736	1	0	0	0	1	6	0	3	0	0
ADAT1 ENSG00000065457	16	0	0	1	152	17	30	0	1	3
ADAT2 ENSG00000189007	17	25	2	17	30	25	37	8	4	0
ADAT3 ENSG00000213638	0	0	0	0	4	0	0	1	0	0
ADCK1 ENSG00000063761	83	134	2	2	15	8	13	2	0	1
ADCK2 ENSG00000133597	32	26	120	36	54	13	47	2	22	32
ADCK3 ENSG00000163050	33	197	6	156	252	283	110	45	113	47
ADCK4 ENSG00000123815	71	141	156	35	26	3	3	34	17	0
ADCK5 ENSG00000173137	1	44	9	3	2	53	24	1	40	0
ADCY1 ENSG00000164742	1	15	0	0	0	11	3	9	4	0
ADCY10 ENSG00000143199	0	0	0	0	0	1	0	0	0	0
ADCY2 ENSG00000078295	25	1	6	22	13	2	1	7	13	31
ADCY3 ENSG00000138031	112	5	2	3	144	118	0	139	1	32
ADCY4 ENSG00000129467	6	1	68	5	0	4	2	11	50	5
ADCY5 ENSG00000173175	2	1	285	27	11	1	2	148	13	131
ADCY6 ENSG00000174233	6	164	5	154	246	220	199	125	126	42
ADCY7 ENSG00000121281	0	0	0	0	0	8	0	21	0	1
ADCY8 ENSG00000155897	0	0	0	0	0	0	0	0	0	0
ADCY9 ENSG00000162104	0	1	126	5	1	2	4	7	0	5
ADCYAP1 ENSG00000141433	0	0	0	1	0	1	0	0	0	1
ADCYAP1R1 ENSG00000078549	2	0	4	2	0	0	6	4	1	1
ADD1 ENSG00000087274	12	21	294	54	262	63	198	69	205	69
ADD2 ENSG00000075340	0	0	0	0	0	0	0	0	0	0
ADD3 ENSG00000148700	4	64	38	1	1	1	8	0	4	27
ADGB ENSG00000118492	0	0	0	0	0	0	0	0	0	0
ADGRA2 ENSG00000020181	219	10	783	10	12	262	63	217	37	229
ADGRA3 ENSG00000152990	1	23	1	13	9	108	1	7	0	6
ADGRB1 ENSG00000181790	1	0	4	1	8	6	3	1	8	0
ADGRB2 ENSG00000121753	16	0	1	0	1	2	6	17	3	7
ADGRB3 ENSG00000135298	2	0	0	0	0	7	8	1	1	0
ADGRD1 ENSG00000111452	0	0	12	1	13	13	1	0	0	0
ADGRD2 ENSG00000180264	2	0	0	4	2	0	0	0	1	1
ADGRE1 ENSG00000174837	1	1	2	0	0	0	2	0	0	5
ADGRE2 ENSG00000127507	2	1	0	0	1	5	0	12	0	4
ADGRE3 ENSG00000131355	2	0	0	0	0	1	0	0	0	0
ADGRE5 ENSG00000123146	40	4	104	44	30	3	1	44	50	84
ADGRF1 ENSG00000153292	0	0	0	0	0	0	0	0	0	0
ADGRF3 ENSG00000173567	0	0	0	0	0	0	0	0	0	0
ADGRF5 ENSG00000069122	0	0	0	3	0	0	5	0	0	0
ADGRG1 ENSG00000205336	32	506	52	282	234	220	359	0	78	186
ADGRG2 ENSG00000173698	0	0	0	0	0	0	0	0	1	0
ADGRG3 ENSG00000182885	0	0	0	0	0	0	0	0	0	0
ADGRG4 ENSG00000156920	0	0	0	0	0	0	0	0	0	0
ADGRG5 ENSG00000159618	2	0	0	0	1	2	0	1	2	1
ADGRG6 ENSG00000112414	0	0	0	1	0	0	0	2	0	0
ADGRG7 ENSG00000144820	0	0	0	0	0	0	0	0	0	0
ADGRL1 ENSG00000072071	1	171	3	30	46	5	140	104	5	22
ADGRL2 ENSG00000117114	1	1	5	8	223	8	45	5	0	0
ADGRL3 ENSG00000150471	0	0	0	0	0	1	1	2	2	2
ADGRL4 ENSG00000162618	7	0	3	2	0	9	1	0	3	8
ADGRV1 ENSG00000164199	1	2	2	0	0	28	0	0	52	4
ADH1B ENSG00000196616	3	0	16	16	4	0	11	4	0	1
ADH1C ENSG00000248144	1	0	0	1	1	1	2	0	0	4
ADH5 ENSG00000197894	50	9	428	339	258	130	1133	243	57	19
ADH6 ENSG00000172955	2	0	0	0	6	12	1	2	1	0
ADHFE1 ENSG00000147576	1	106	10	6	5	0	19	10	167	108
ADI1 ENSG00000182551	237	1868	2071	216	1106	1196	320	142	719	669
ADIG ENSG00000182035	0	0	0	0	0	0	0	0	0	0
ADIPOQ ENSG00000181092	0	0	0	0	0	0	0	0	0	0
ADIPOR1 ENSG00000159346	0	26	2	77	181	94	281	46	33	9
ADIPOR2 ENSG00000006831	114	21	0	107	18	3	9	9	54	106
ADIRF ENSG00000148671	1020	789	1265	975	575	115	276	720	435	522
ADK ENSG00000156110	15	15	1	52	53	11	65	1	29	17
ADM ENSG00000148926	0	0	0	2	1	5	3	8	56	0
ADM2 ENSG00000128165	38	1	1	9	4	21	6	2	1	9
ADM5 ENSG00000224420	0	0	1	0	0	1	0	10	1	0
ADNP ENSG00000101126	155	254	59	0	43	109	117	0	32	23
ADNP2 ENSG00000101544	1	3	3	51	43	0	26	20	1	9
ADO ENSG00000181915	6	5	9	0	11	0	7	21	0	2
ADORA1 ENSG00000163485	0	3	2	0	1	0	0	5	0	1
ADORA2A ENSG00000128271	1	0	0	0	0	0	0	0	0	0
ADORA2B ENSG00000170425	0	0	0	1	0	0	0	0	0	0
ADORA3 ENSG00000282608	8	0	1	5	0	7	0	0	0	1
ADPGK ENSG00000159322	9	143	0	12	610	651	335	4	59	37
ADPRH ENSG00000144843	0	2	1	11	2	4	5	16	5	0
ADPRHL1 ENSG00000153531	32	1	12	0	26	64	6	1	1	0
ADPRHL2 ENSG00000116863	29	2	98	84	61	124	50	3	181	2
ADPRM ENSG00000170222	2	3	9	28	103	9	15	8	0	33
ADRA1A ENSG00000120907	0	0	7	0	0	0	0	0	1	0
ADRA1D ENSG00000171873	0	2	1	0	0	3	80	0	1	25
ADRA2A ENSG00000150594	0	2	1	11	2	145	76	0	18	1
ADRA2B ENSG00000274286	1	2	0	0	0	0	0	6	0	0
ADRA2C ENSG00000184160	0	0	3	0	0	0	0	0	10	2
ADRB1 ENSG00000043591	6	56	4	0	24	86	2	9	23	2
ADRB2 ENSG00000169252	8	5	13	2	76	3	19	51	92	3
ADRB3 ENSG00000188778	0	12	1	0	0	0	1	1	5	2
ADRM1 ENSG00000130706	45	50	57	36	81	80	210	0	38	50
ADSL ENSG00000239900	165	1	72	3	86	0	19	5	23	5
ADSS ENSG00000035687	11	3	0	30	79	37	57	2	48	10
ADSSL1 ENSG00000185100	7	1	24	13	0	43	1	1	59	5
ADTRP ENSG00000111863	1	0	1	0	0	0	0	0	1	0
AEBP1 ENSG00000106624	1191	112	1229	24	1	1	37	240	8	294
AEBP2 ENSG00000139154	20	31	16	4	32	0	26	25	0	0
AEN ENSG00000181026	78	5	69	6	5	51	67	3	6	14
AES ENSG00000104964	334	972	976	133	556	108	131	1733	260	556
AF011889.5 ENSG00000241489	2	1	1	0	1	0	0	0	1	0
AF131216.1 ENSG00000280273	0	0	0	0	0	3	0	0	0	0
AFAP1 ENSG00000196526	0	27	30	4	7	5	18	52	44	16
AFAP1L1 ENSG00000157510	24	1	12	3	2	8	0	0	1	3
AFAP1L2 ENSG00000169129	28	1	0	1	7	0	7	0	10	0
AFF1 ENSG00000172493	10	4	0	24	46	40	40	16	7	1
AFF2 ENSG00000155966	0	0	0	0	0	0	0	0	0	0
AFF3 ENSG00000144218	3	6	0	134	208	122	110	31	88	7
AFF4 ENSG00000072364	11	15	47	62	7	8	46	37	0	29
AFG3L2 ENSG00000141385	1	154	1	147	1	66	5	82	323	0
AFM ENSG00000079557	0	0	0	0	0	0	0	0	0	0
AFMID ENSG00000183077	211	106	14	80	110	235	87	0	121	21
AFP ENSG00000081051	0	0	0	0	0	0	0	0	0	0
AFTPH ENSG00000119844	0	101	2	88	4	100	4	29	19	0
AGA ENSG00000038002	1	0	2	0	33	14	14	0	1	19
AGAP1 ENSG00000157985	46	10	0	9	48	0	4	5	0	8
AGAP14P ENSG00000279058	0	1	0	2	1	0	1	1	0	1
AGAP2 ENSG00000135439	5	3	0	1	2	1	21	4	0	0
AGAP3 ENSG00000133612	2	150	13	42	24	88	98	106	29	0
AGAP4 ENSG00000188234	4	9	48	52	7	18	13	4	8	5
AGAP5 ENSG00000172650	1	0	0	0	0	1	0	0	0	0
AGAP6 ENSG00000204149	12	12	18	10	19	45	26	5	12	33
AGAP9 ENSG00000204172	2	43	15	0	2	0	45	10	2	5
AGBL1 ENSG00000273540	0	0	0	0	0	0	0	0	0	0
AGBL2 ENSG00000165923	2	0	0	7	3	0	0	0	2	0
AGBL3 ENSG00000146856	1	0	4	0	1	0	0	1	4	12
AGBL4 ENSG00000186094	0	0	1	7	0	0	0	9	0	2
AGBL5 ENSG00000084693	191	27	90	5	55	4	0	128	80	12
AGER ENSG00000204305	2	0	26	0	1	0	11	31	73	40
AGFG1 ENSG00000173744	3	1	4	53	11	14	21	2	9	27
AGFG2 ENSG00000106351	1	1	5	35	12	58	74	95	171	15
AGGF1 ENSG00000164252	0	17	0	4	4	8	74	0	1	0
AGK ENSG00000006530	0	4	2	1	4	8	11	0	44	9
AGL ENSG00000162688	0	18	0	26	5	8	5	0	6	4
AGMAT ENSG00000116771	4	0	0	2	0	0	5	0	0	0
AGMO ENSG00000187546	0	0	0	0	0	0	1	1	0	0
AGO1 ENSG00000092847	14	22	22	122	47	16	0	0	4	122
AGO2 ENSG00000123908	1	12	130	9	53	17	27	2	3	7
AGO3 ENSG00000126070	35	65	3	11	8	8	30	1	14	1
AGO4 ENSG00000134698	0	12	0	1	10	8	17	10	3	45
AGPAT1 ENSG00000204310	876	293	108	13	313	29	346	74	75	3
AGPAT2 ENSG00000169692	62	43	146	8	62	55	9	139	5	3
AGPAT3 ENSG00000160216	25	173	185	6	57	90	204	2	0	7
AGPAT4 ENSG00000026652	13	10	18	1	0	0	0	5	0	23
AGPAT5 ENSG00000155189	0	0	4	9	7	9	2	0	4	1
AGPS ENSG00000018510	0	2	12	2	4	0	3	3	4	35
AGR2 ENSG00000106541	10	48	99	379	7	3162	44	98	24	2
AGR3 ENSG00000173467	1	1	0	0	0	30	0	0	0	0
AGRN ENSG00000188157	3	13	5	50	51	42	7	5	151	58
AGRP ENSG00000159723	1	0	0	0	1	0	0	0	0	0
AGT ENSG00000135744	69	2	29	0	21	13	0	1	0	10
AGTPBP1 ENSG00000135049	0	2	9	0	0	2	1	0	1	0
AGTR1 ENSG00000144891	1	0	0	2	1	8	2	0	0	0
AGTRAP ENSG00000177674	491	674	156	377	609	112	136	120	270	367
AGXT2 ENSG00000113492	0	0	0	0	0	0	0	0	0	0
AHCTF1 ENSG00000153207	7	4	0	17	29	30	51	12	1	0
AHCY ENSG00000101444	1237	180	2	10	147	24	571	180	0	63
AHCYL1 ENSG00000168710	325	281	131	12	234	140	70	29	90	199
AHCYL2 ENSG00000158467	2	20	0	71	0	23	6	7	61	2
AHDC1 ENSG00000126705	19	122	35	10	28	9	119	195	69	50
AHI1 ENSG00000135541	30	0	104	222	177	132	8	41	1	0
AHNAK ENSG00000124942	1077	375	947	240	1251	409	310	340	270	172
AHNAK2 ENSG00000185567	1	2	396	9	1	1	0	0	86	36
AHR ENSG00000106546	13	4	5	4	0	3	5	22	8	7
AHRR ENSG00000063438	0	0	0	0	0	0	1	0	0	0
AHSA1 ENSG00000100591	32	172	54	40	7	41	76	0	68	92
AHSA2 ENSG00000173209	0	13	19	20	104	4	20	134	41	1
AHSG ENSG00000145192	0	0	2	0	2	0	0	0	0	0
AHSP ENSG00000169877	0	0	0	0	0	0	0	0	0	0
AICDA ENSG00000111732	0	0	0	0	0	0	0	0	0	0
AIDA ENSG00000186063	0	1	0	3	38	0	2	0	18	0
AIF1 ENSG00000204472	112	0	7	0	3	0	7	0	4	53
AIF1L ENSG00000126878	1	10	27	0	0	11	1	0	6	25
AIFM1 ENSG00000156709	138	91	47	182	43	20	71	16	353	64
AIFM2 ENSG00000042286	43	6	43	0	2	0	54	5	0	2
AIFM3 ENSG00000183773	1	10	2	0	5	0	0	0	3	0
AIG1 ENSG00000146416	57	120	165	9	199	69	4	24	10	44
AIM1 ENSG00000112297	6	5	5	2	21	26	75	0	34	3
AIM1L ENSG00000176092	0	1	1	1	0	0	0	0	0	0
AIM2 ENSG00000163568	1	0	0	0	0	0	0	0	0	0
AIMP1 ENSG00000164022	11	26	1	17	16	30	62	78	31	45
AIMP2 ENSG00000106305	0	0	8	4	29	21	36	11	42	3
AIP ENSG00000110711	12	8	232	44	64	15	91	421	4	13
AIPL1 ENSG00000129221	0	1	0	1	1	3	0	0	0	0
AIRE ENSG00000160224	0	0	0	0	0	0	0	0	0	0
AJAP1 ENSG00000196581	0	0	2	4	5	0	3	0	0	0
AJUBA ENSG00000129474	1	8	0	0	37	0	0	0	51	3
AK1 ENSG00000106992	44	40	13	13	40	1	1	5	1	36
AK2 ENSG00000004455	319	263	4	40	56	210	438	3	5	132
AK3 ENSG00000147853	5	30	0	17	61	29	5	14	7	52
AK4 ENSG00000162433	0	10	0	6	40	2	2	1	37	0
AK5 ENSG00000154027	1	1	0	0	0	0	0	0	0	0
AK6 ENSG00000085231	0	21	8	34	28	13	0	0	13	14
AK7 ENSG00000140057	0	0	1	0	1	0	2	2	0	2
AK8 ENSG00000165695	13	4	0	3	3	0	4	0	2	0
AK9 ENSG00000155085	2	4	6	1	5	44	2	2	6	0
AKAP1 ENSG00000121057	78	511	319	279	423	490	306	17	20	219
AKAP10 ENSG00000108599	36	5	0	96	51	1	18	2	4	0
AKAP11 ENSG00000023516	0	0	3	5	53	36	1	1	97	4
AKAP12 ENSG00000131016	0	0	63	6	3	4	0	0	28	1
AKAP13 ENSG00000170776	110	9	36	1	28	4	11	38	54	5
AKAP17A ENSG00000197976	8	76	12	11	70	97	183	3	8	26
AKAP3 ENSG00000111254	2	10	1	0	0	4	0	11	4	0
AKAP4 ENSG00000147081	0	0	0	0	0	0	0	0	0	0
AKAP5 ENSG00000179841	0	0	0	0	1	3	0	0	0	0
AKAP6 ENSG00000151320	1	0	0	1	0	1	0	0	0	1
AKAP7 ENSG00000118507	6	22	0	0	3	21	5	2	0	7
AKAP8 ENSG00000105127	621	110	8	215	21	2	73	27	77	184
AKAP8L ENSG00000011243	100	396	118	128	73	242	323	215	59	61
AKAP9 ENSG00000127914	0	1	69	87	83	125	134	20	41	14
AKIP1 ENSG00000166452	64	138	4	6	3	0	74	14	20	111
AKIRIN1 ENSG00000174574	3	0	94	7	22	5	40	6	18	15
AKIRIN2 ENSG00000135334	1	0	2	2	31	0	12	0	0	17
AKNA ENSG00000106948	160	0	12	0	8	76	88	94	2	1
AKNAD1 ENSG00000162641	0	0	0	0	0	0	0	0	0	0
AKR1A1 ENSG00000117448	1146	508	20	368	358	1	263	7	1	197
AKR1B1 ENSG00000085662	278	0	1	151	55	47	15	5	0	265
AKR1B10 ENSG00000198074	0	0	0	0	0	0	0	0	0	0
AKR1C1 ENSG00000187134	87	3	223	1	2	0	3	9	0	1
AKR1C2 ENSG00000151632	8	16	207	8	28	0	18	7	0	13
AKR1C3 ENSG00000196139	31	8	6	0	0	0	27	0	2	13
AKR1D1 ENSG00000122787	0	0	0	0	0	0	0	0	0	0
AKR1E2 ENSG00000165568	0	0	0	0	0	1	0	0	0	0
AKR7A2 ENSG00000053371	1414	16	58	11	204	220	264	3	313	158
AKR7A3 ENSG00000162482	7	2	1	1	3	1	1	0	0	31
AKR7L ENSG00000211454	0	0	7	2	0	1	0	0	0	0
AKT1 ENSG00000142208	9	858	124	330	716	338	329	507	427	658
AKT1S1 ENSG00000204673	111	229	0	101	1	37	114	128	3	132
AKT2 ENSG00000105221	4	415	652	113	127	267	195	80	338	146
AKT3 ENSG00000117020	4	61	1	221	42	615	158	1	5	5
AKTIP ENSG00000166971	0	1	3	28	46	5	12	1	6	1
AL049794.1 ENSG00000280240	0	0	0	0	0	0	0	0	1	0
AL049872.1 ENSG00000279963	0	0	0	0	0	2	0	0	0	0
AL135787.1 ENSG00000283263	0	0	0	0	0	0	0	0	0	0
AL354828.1 ENSG00000279282	0	0	0	0	0	0	0	0	0	0
AL354828.2 ENSG00000280175	0	0	0	1	0	0	0	0	1	2
AL356053.1 ENSG00000150076	1	1	0	0	0	0	0	1	0	0
AL356585.1 ENSG00000279081	0	0	0	0	0	0	0	0	0	0
AL358852.1 ENSG00000278899	0	0	0	1	5	0	2	0	0	0
AL365181.1 ENSG00000280316	0	0	0	0	0	0	4	2	0	0
AL513523.2 ENSG00000279767	0	5	4	3	7	2	1	8	2	3
AL589743.1 ENSG00000279508	18	366	0	139	81	5	1	2	1	29
AL645922.1 ENSG00000279546	0	0	0	0	0	0	0	0	0	0
ALAD ENSG00000148218	3	5	6	10	103	56	251	48	22	23
ALAS1 ENSG00000023330	91	3	9	22	5	18	99	2	17	0
ALAS2 ENSG00000158578	1	0	0	0	0	1	0	0	1	0
ALB ENSG00000163631	0	0	1	9	0	0	3	1	0	1
ALCAM ENSG00000170017	1	2	3	23	51	46	119	101	20	3
ALDH16A1 ENSG00000161618	36	66	44	8	21	15	0	164	1	76
ALDH18A1 ENSG00000059573	81	0	38	96	91	73	580	9	70	317
ALDH1A1 ENSG00000165092	38	2	13	193	16	18	5	3	0	7
ALDH1A2 ENSG00000128918	170	7	19	44	7	0	27	41	0	56
ALDH1A3 ENSG00000184254	4	89	21	111	15	51	18	40	64	67
ALDH1B1 ENSG00000137124	113	127	274	7	30	36	76	3	32	18
ALDH1L1 ENSG00000144908	9	0	5	93	5	21	1	5	9	2
ALDH1L2 ENSG00000136010	0	0	45	1	0	0	6	0	0	1
ALDH3A1 ENSG00000108602	3	1	12	0	33	12	0	0	0	6
ALDH3A2 ENSG00000072210	10	262	227	7	323	95	172	62	48	6
ALDH3B1 ENSG00000006534	8	2	6	2	1	2	0	18	2	3
ALDH3B2 ENSG00000132746	12	0	0	0	1	32	10	2	0	0
ALDH4A1 ENSG00000159423	292	776	139	156	50	23	84	8	195	53
ALDH5A1 ENSG00000112294	6	7	1	17	0	1	0	1	45	8
ALDH6A1 ENSG00000119711	4	158	5	156	194	29	88	100	8	59
ALDH7A1 ENSG00000164904	56	6	13	169	225	91	172	14	7	167
ALDH8A1 ENSG00000118514	0	0	0	0	0	4	1	0	0	0
ALDH9A1 ENSG00000143149	104	1	0	141	527	11	75	8	0	15
ALDOA ENSG00000149925	52	528	1031	533	157	367	397	1204	611	353
ALDOB ENSG00000136872	0	0	0	0	0	0	0	0	0	0
ALDOC ENSG00000109107	84	84	98	6	65	49	178	7	56	1
ALG1 ENSG00000033011	184	59	11	53	101	84	3	21	7	9
ALG10 ENSG00000139133	1	0	0	1	0	2	1	0	1	0
ALG10B ENSG00000175548	4	0	2	4	14	1	3	1	7	3
ALG11 ENSG00000253710	0	0	0	0	1	0	0	0	3	1
ALG12 ENSG00000182858	0	194	203	0	144	190	100	15	6	96
ALG13 ENSG00000101901	0	0	8	126	40	2	53	2	2	15
ALG14 ENSG00000172339	1	0	2	75	38	4	1	0	27	1
ALG1L ENSG00000189366	4	0	0	0	2	1	0	0	0	1
ALG1L2 ENSG00000251287	0	0	0	0	0	0	0	0	0	0
ALG2 ENSG00000119523	2	7	0	56	199	45	81	5	87	3
ALG3 ENSG00000214160	234	215	41	81	60	27	57	87	57	14
ALG5 ENSG00000120697	5	105	4	13	21	36	3	29	44	4
ALG6 ENSG00000088035	1	1	0	5	18	6	20	2	0	8
ALG8 ENSG00000159063	78	26	1	16	66	62	22	14	0	8
ALG9 ENSG00000086848	0	0	0	7	52	1	17	19	0	1
ALK ENSG00000171094	0	0	0	0	0	0	0	0	0	0
ALKBH1 ENSG00000100601	5	4	2	10	3	0	0	0	7	2
ALKBH2 ENSG00000189046	61	35	1	17	3	65	21	28	15	4
ALKBH3 ENSG00000166199	101	20	1	7	161	115	83	8	47	7
ALKBH4 ENSG00000160993	364	40	3	0	85	2	0	7	1	27
ALKBH5 ENSG00000091542	182	123	63	25	242	187	254	96	135	384
ALKBH6 ENSG00000239382	65	27	61	32	20	57	56	12	26	33
ALKBH7 ENSG00000125652	61	336	456	171	171	250	208	434	3	132
ALKBH8 ENSG00000137760	1	4	1	4	30	3	0	7	3	7
ALLC ENSG00000151360	0	0	0	0	0	0	0	0	0	0
ALMS1 ENSG00000116127	7	10	3	0	94	1	2	0	2	2
ALOX12 ENSG00000108839	0	0	1	1	0	0	0	1	0	0
ALOX12B ENSG00000179477	0	0	0	0	0	0	0	0	0	0
ALOX15 ENSG00000161905	1	1	1	5	1	0	0	0	1	0
ALOX15B ENSG00000179593	217	13	204	279	94	100	13	25	9	64
ALOX5 ENSG00000012779	104	3	13	4	3	0	11	16	2	0
ALOX5AP ENSG00000132965	44	0	3	3	0	25	1	0	11	18
ALPK1 ENSG00000073331	15	21	11	3	2	15	1	12	0	10
ALPK2 ENSG00000198796	0	0	0	0	0	0	0	0	0	0
ALPK3 ENSG00000136383	1	0	0	0	2	9	0	0	0	1
ALPL ENSG00000162551	0	4	1	0	0	0	16	15	1	4
ALS2 ENSG00000003393	1	1	91	3	5	8	5	1	0	0
ALS2CL ENSG00000178038	0	1	5	0	6	13	1	32	46	0
ALS2CR11 ENSG00000155754	0	0	0	0	0	0	0	1	0	0
ALS2CR12 ENSG00000155749	0	0	0	0	0	0	0	0	0	0
ALX1 ENSG00000180318	0	0	0	0	0	0	0	0	0	0
ALX3 ENSG00000156150	0	0	2	0	4	0	2	0	2	2
ALX4 ENSG00000052850	0	0	0	0	0	0	0	0	0	0
ALYREF ENSG00000183684	23	17	43	3	20	0	7	5	37	67
AMACR ENSG00000242110	453	94	2	192	275	903	85	4	8	249
AMBP ENSG00000106927	1	1	0	1	0	2	0	1	3	0
AMBRA1 ENSG00000110497	15	10	38	24	115	1	0	9	60	5
AMD1 ENSG00000123505	0	173	9	71	178	76	234	0	2	3
AMDHD1 ENSG00000139344	1	0	0	0	0	0	0	0	0	0
AMDHD2 ENSG00000162066	5	0	79	1	60	10	1	11	82	59
AMELX ENSG00000125363	0	0	0	0	0	0	0	0	0	0
AMELY ENSG00000099721	0	0	0	0	0	0	0	0	0	0
AMER1 ENSG00000184675	3	0	0	12	16	3	16	50	14	10
AMER2 ENSG00000165566	0	1	0	0	0	0	0	0	0	0
AMER3 ENSG00000178171	0	0	2	0	2	0	0	0	0	0
AMFR ENSG00000159461	29	78	213	12	61	63	14	7	83	39
AMH ENSG00000104899	0	7	1	2	2	0	0	2	40	3
AMHR2 ENSG00000135409	0	0	0	0	0	0	0	0	0	0
AMIGO1 ENSG00000181754	37	115	9	21	101	46	13	15	56	8
AMIGO2 ENSG00000139211	7	0	2	14	0	0	3	3	0	0
AMIGO3 ENSG00000176020	0	3	7	0	0	0	1	2	1	0
AMMECR1 ENSG00000101935	1	0	4	2	0	10	0	0	3	2
AMMECR1L ENSG00000144233	4	0	5	2	36	0	5	8	2	55
AMN ENSG00000166126	0	0	1	0	3	0	0	11	0	1
AMN1 ENSG00000151743	1	0	0	21	1	5	3	2	0	1
AMOT ENSG00000126016	144	1	6	1	36	0	50	1	149	37
AMOTL1 ENSG00000166025	337	82	86	43	61	0	100	7	134	158
AMOTL2 ENSG00000114019	10	4	45	15	14	2	3	95	0	79
AMPD1 ENSG00000116748	0	0	16	3	3	0	1	8	11	0
AMPD2 ENSG00000116337	79	123	96	5	5	53	6	212	9	92
AMPD3 ENSG00000133805	1	10	6	1	2	26	16	1	9	6
AMPH ENSG00000078053	0	2	1	3	0	0	0	1	0	2
AMT ENSG00000145020	0	0	2	0	0	0	0	0	0	0
AMTN ENSG00000187689	0	0	0	0	0	0	0	0	0	0
AMY1A ENSG00000237763	1	0	0	0	1	2	2	4	0	0
AMY1B ENSG00000174876	4	0	1	8	1	0	5	9	2	1
AMY1C ENSG00000187733	2	0	2	0	0	1	0	0	0	0
AMY2A ENSG00000243480	1	1	0	0	2	0	0	0	1	1
AMY2B ENSG00000240038	3	0	1	0	45	3	2	22	17	5
AMZ1 ENSG00000174945	0	0	0	0	0	0	0	1	0	0
AMZ2 ENSG00000196704	6	14	161	53	16	0	0	4	5	5
ANAPC1 ENSG00000153107	110	3	9	112	42	1	0	4	1	10
ANAPC10 ENSG00000164162	0	0	13	5	0	0	2	3	2	0
ANAPC11 ENSG00000141552	895	276	257	119	477	121	504	457	34	73
ANAPC13 ENSG00000129055	8	0	12	13	6	14	71	6	14	10
ANAPC15 ENSG00000110200	17	540	72	7	92	209	12	222	155	203
ANAPC16 ENSG00000166295	318	138	121	271	298	78	166	18	1	175
ANAPC2 ENSG00000176248	1	149	63	57	68	147	395	126	8	118
ANAPC4 ENSG00000053900	15	0	1	1	48	22	86	4	12	64
ANAPC5 ENSG00000089053	109	71	467	164	189	325	303	7	141	160
ANAPC7 ENSG00000196510	422	124	8	7	114	105	324	3	60	239
ANG ENSG00000214274	351	279	2	337	59	140	94	105	0	83
ANGEL1 ENSG00000013523	7	53	1	37	31	1	29	4	36	3
ANGEL2 ENSG00000174606	1	45	0	0	77	0	0	10	2	2
ANGPT1 ENSG00000154188	1	18	5	0	0	0	1	1	0	21
ANGPT2 ENSG00000091879	0	4	0	0	1	2	0	0	1	4
ANGPT4 ENSG00000101280	5	0	1	0	0	0	1	0	0	0
ANGPTL1 ENSG00000116194	1	0	16	2	0	6	10	1	1	3
ANGPTL2 ENSG00000136859	34	6	438	22	52	21	40	5	11	21
ANGPTL3 ENSG00000132855	0	0	0	0	0	0	0	0	0	0
ANGPTL4 ENSG00000167772	96	44	4	0	20	0	3	0	29	0
ANGPTL5 ENSG00000187151	0	0	0	0	0	0	0	0	0	0
ANGPTL6 ENSG00000130812	1	0	0	1	0	1	0	5	0	0
ANGPTL7 ENSG00000171819	0	0	0	0	0	1	0	1	0	0
ANK1 ENSG00000029534	0	6	0	2	3	0	0	1	13	0
ANK2 ENSG00000145362	5	1	10	0	1	2	0	54	1	2
ANK3 ENSG00000151150	5	30	11	28	32	14	30	4	66	14
ANKAR ENSG00000151687	1	0	0	3	3	0	1	1	2	1
ANKDD1A ENSG00000166839	1	0	10	2	2	4	6	0	1	8
ANKDD1B ENSG00000189045	0	4	3	8	0	0	2	0	38	6
ANKEF1 ENSG00000132623	0	2	0	8	1	0	24	0	59	0
ANKFN1 ENSG00000153930	0	0	0	1	0	0	0	0	0	0
ANKFY1 ENSG00000185722	24	4	0	39	33	82	73	3	127	58
ANKH ENSG00000154122	152	327	77	7	522	398	90	66	39	88
ANKHD1 ENSG00000131503	8	21	30	1	45	15	2	0	46	4
ANKHD1-EIF4EBP3 ENSG00000254996	10	2	0	2	2	1	4	1	5	0
ANKIB1 ENSG00000001629	22	6	9	0	7	1	2	0	2	2
ANKK1 ENSG00000170209	1	0	3	1	1	1	0	8	3	4
ANKLE1 ENSG00000160117	0	1	0	0	0	1	0	0	0	2
ANKLE2 ENSG00000176915	0	56	44	185	158	107	11	67	37	30
ANKMY1 ENSG00000144504	144	96	10	5	143	9	0	1	6	12
ANKMY2 ENSG00000106524	0	28	10	1	3	7	1	1	6	5
ANKRA2 ENSG00000164331	2	7	3	5	5	20	41	0	9	4
ANKRD1 ENSG00000148677	0	0	0	0	0	0	0	0	0	0
ANKRD10 ENSG00000088448	18	171	2	458	392	144	768	13	21	1
ANKRD11 ENSG00000167522	3	39	323	186	32	29	84	0	80	62
ANKRD12 ENSG00000101745	1	16	3	0	16	1	2	11	4	0
ANKRD13A ENSG00000076513	4	27	18	24	0	8	0	29	1	16
ANKRD13B ENSG00000198720	9	0	4	4	20	17	19	25	1	0
ANKRD13C ENSG00000118454	1	6	1	3	26	23	0	6	19	3
ANKRD13D ENSG00000172932	133	169	171	152	9	57	44	91	2	41
ANKRD16 ENSG00000134461	17	109	87	21	9	2	30	2	68	1
ANKRD17 ENSG00000132466	1	1	2	0	143	4	1	1	22	4
ANKRD18A ENSG00000180071	3	0	0	1	4	0	2	6	2	0
ANKRD18B ENSG00000230453	0	0	0	1	0	1	0	0	0	0
ANKRD2 ENSG00000165887	0	1	0	0	0	0	1	0	0	0
ANKRD20A1 ENSG00000260691	1	0	2	0	16	1	1	0	0	0
ANKRD20A2 ENSG00000183148	0	0	0	0	0	0	2	0	0	0
ANKRD20A3 ENSG00000276203	0	0	1	0	8	0	1	1	0	0
ANKRD20A4 ENSG00000172014	0	1	0	0	0	0	1	0	0	0
ANKRD22 ENSG00000152766	0	2	0	21	0	78	16	1	0	4
ANKRD23 ENSG00000163126	133	9	11	40	1	40	0	10	17	28
ANKRD24 ENSG00000089847	4	57	4	1	25	2	4	3	5	11
ANKRD26 ENSG00000107890	1	5	0	3	1	1	4	24	0	51
ANKRD27 ENSG00000105186	0	5	2	2	10	10	7	2	95	5
ANKRD28 ENSG00000206560	0	12	0	17	10	8	1	10	3	0
ANKRD29 ENSG00000154065	24	2	3	1	12	0	8	2	0	15
ANKRD30A ENSG00000148513	0	0	0	0	0	0	0	0	0	0
ANKRD30B ENSG00000180777	0	0	0	0	0	0	0	0	0	0
ANKRD30BL ENSG00000163046	0	0	0	0	0	0	1	0	0	0
ANKRD31 ENSG00000145700	0	0	0	0	0	0	0	0	0	0
ANKRD33B ENSG00000164236	0	0	0	0	1	0	0	0	2	0
ANKRD34A ENSG00000272031	1	5	7	0	19	1	0	5	0	1
ANKRD34B ENSG00000189127	0	0	0	0	0	0	0	0	0	0
ANKRD35 ENSG00000198483	17	7	112	5	4	15	7	8	49	35
ANKRD36 ENSG00000135976	0	0	2	1	0	20	0	27	4	2
ANKRD36B ENSG00000196912	0	0	5	14	29	10	0	18	1	0
ANKRD36C ENSG00000174501	8	1	5	3	1	22	0	1	0	4
ANKRD37 ENSG00000186352	38	46	0	45	293	115	252	38	90	14
ANKRD39 ENSG00000213337	4	228	22	4	14	1	1	1	10	4
ANKRD40 ENSG00000154945	10	21	2	13	42	1	85	78	74	16
ANKRD42 ENSG00000137494	4	8	19	5	7	8	4	0	2	0
ANKRD44 ENSG00000065413	0	0	0	0	1	0	0	0	0	0
ANKRD45 ENSG00000183831	0	0	0	0	0	0	0	0	0	0
ANKRD46 ENSG00000186106	2	0	6	1	0	3	73	6	1	0
ANKRD49 ENSG00000168876	1	0	0	5	6	4	4	3	6	13
ANKRD50 ENSG00000151458	0	29	2	0	3	1	0	5	2	72
ANKRD52 ENSG00000139645	86	9	25	132	5	66	247	88	7	26
ANKRD53 ENSG00000144031	5	9	0	0	0	2	1	0	0	0
ANKRD54 ENSG00000100124	11	86	27	3	112	70	19	4	80	47
ANKRD55 ENSG00000164512	0	0	0	0	0	0	0	0	0	0
ANKRD6 ENSG00000135299	3	0	1	1	35	0	5	1	0	7
ANKRD61 ENSG00000157999	0	0	0	0	0	0	0	0	0	0
ANKRD62 ENSG00000181626	0	0	0	0	0	0	0	0	0	0
ANKRD65 ENSG00000235098	45	1	0	0	57	6	72	1	4	132
ANKRD66 ENSG00000230062	0	0	0	0	0	0	0	0	0	0
ANKRD7 ENSG00000106013	0	0	0	0	0	0	0	0	0	0
ANKRD9 ENSG00000156381	32	76	30	18	31	28	11	34	5	39
ANKS1A ENSG00000064999	0	48	9	13	4	7	14	2	6	4
ANKS1B ENSG00000185046	0	1	22	0	0	1	0	0	1	0
ANKS3 ENSG00000168096	14	53	34	14	250	37	11	34	22	0
ANKS4B ENSG00000175311	0	0	0	0	0	0	0	0	0	0
ANKS6 ENSG00000165138	1	102	3	3	22	15	116	0	3	57
ANKUB1 ENSG00000206199	0	0	0	0	0	0	0	0	0	0
ANKZF1 ENSG00000163516	194	199	63	64	5	367	366	3	64	5
ANLN ENSG00000011426	0	0	0	1	1	1	0	0	0	1
ANO1 ENSG00000131620	2	4	6	6	52	1	21	0	2	5
ANO10 ENSG00000160746	5	47	161	6	42	110	4	87	46	1
ANO2 ENSG00000047617	0	0	0	0	0	0	1	0	0	0
ANO3 ENSG00000134343	0	0	0	0	0	0	0	0	0	1
ANO4 ENSG00000151572	8	1	2	1	0	12	0	5	12	2
ANO5 ENSG00000171714	6	3	2	8	10	6	0	1	0	5
ANO6 ENSG00000177119	0	24	20	0	0	0	1	1	0	3
ANO7 ENSG00000146205	709	760	17	808	556	26	480	5	551	46
ANO8 ENSG00000074855	272	0	1	8	15	0	112	5	11	3
ANO9 ENSG00000185101	79	0	2	16	3	14	1	235	47	43
ANOS1 ENSG00000011201	18	0	15	4	4	0	7	1	3	2
ANP32A ENSG00000140350	228	185	123	5	414	120	1	0	151	315
ANP32B ENSG00000136938	119	151	16	16	42	0	40	1	56	130
ANP32E ENSG00000143401	7	2	4	14	0	1	4	4	1	28
ANPEP ENSG00000166825	0	1	2	8	72	1484	1	340	8	2
ANTXR1 ENSG00000169604	0	7	72	0	95	3	5	18	26	1
ANTXR2 ENSG00000163297	659	1	2	499	1030	10	392	144	6	126
ANXA1 ENSG00000135046	5	162	135	0	84	1	27	2	0	5
ANXA10 ENSG00000109511	0	0	0	0	0	0	0	0	0	0
ANXA11 ENSG00000122359	1086	525	613	808	34	590	1253	18	28	936
ANXA13 ENSG00000104537	21	6	5	0	4	0	0	0	0	0
ANXA2 ENSG00000182718	1832	1	8	23	11	3	50	10	244	387
ANXA2R ENSG00000177721	11	15	1	4	1	4	7	0	39	0
ANXA3 ENSG00000138772	13	58	4	17	20	29	0	0	3	8
ANXA4 ENSG00000196975	4	3	12	7	17	14	1	20	65	1
ANXA5 ENSG00000164111	41	122	130	263	396	305	201	164	61	15
ANXA6 ENSG00000197043	632	374	426	29	103	84	4	282	7	531
ANXA7 ENSG00000138279	4	15	5	25	128	116	126	0	34	6
ANXA8 ENSG00000265190	0	0	0	0	0	0	0	0	0	0
ANXA8L1 ENSG00000264230	2	2	21	1	0	0	1	0	1	0
ANXA9 ENSG00000143412	0	0	0	0	0	0	0	0	0	0
AOAH ENSG00000136250	44	1	40	5	3	0	0	18	0	15
AOC1 ENSG00000002726	0	3	0	2	0	6	2	0	0	1
AOC2 ENSG00000131480	0	0	0	0	0	1	0	41	1	1
AOC3 ENSG00000131471	285	10	161	5	17	10	0	2	3	28
AOX1 ENSG00000138356	2	0	8	9	0	4	2	1	1	5
AP000275.65 ENSG00000265590	1	0	0	0	0	0	0	0	0	0
AP000349.2 ENSG00000280178	0	0	0	0	0	0	0	0	0	0
AP000350.10 ENSG00000251357	0	0	1	0	0	0	0	0	0	0
AP000721.4 ENSG00000256100	0	0	0	0	0	0	0	0	0	0
AP000769.1 ENSG00000279576	1	154	88	47	99	82	1	3	24	4
AP000866.1 ENSG00000279342	0	0	1	0	0	0	0	0	0	3
AP006285.2 ENSG00000278919	0	0	0	0	0	0	0	0	0	0
AP1AR ENSG00000138660	18	9	1	1	43	23	33	13	6	12
AP1B1 ENSG00000100280	38	212	200	383	214	104	383	167	98	117
AP1G1 ENSG00000166747	3	15	1	82	47	29	0	24	4	32
AP1G2 ENSG00000213983	484	520	73	111	78	311	321	245	138	31
AP1M1 ENSG00000072958	1	454	1	24	2	2	2	213	4	326
AP1M2 ENSG00000129354	90	825	7	228	155	327	175	68	362	200
AP1S1 ENSG00000106367	130	401	48	223	198	75	32	318	12	8
AP1S2 ENSG00000182287	0	0	8	0	1	0	21	47	2	0
AP1S3 ENSG00000152056	0	7	1	1	9	1	8	3	1	0
AP2A1 ENSG00000196961	9	133	82	11	142	99	151	151	61	149
AP2A2 ENSG00000183020	168	263	134	3	123	216	339	449	49	25
AP2B1 ENSG00000006125	212	248	71	33	112	106	56	81	40	168
AP2M1 ENSG00000161203	11	139	560	573	227	182	13	278	138	387
AP2S1 ENSG00000042753	22	651	847	295	423	255	338	119	69	450
AP3B1 ENSG00000132842	1	25	1	1	48	27	66	19	34	1
AP3B2 ENSG00000103723	0	0	2	4	1	0	0	2	4	1
AP3D1 ENSG00000065000	5	129	152	0	322	169	370	106	9	2
AP3M1 ENSG00000185009	98	4	85	63	100	78	33	0	14	0
AP3M2 ENSG00000070718	122	24	10	1	6	1	69	0	0	172
AP3S1 ENSG00000177879	3	3	2	0	4	19	10	9	0	7
AP3S2 ENSG00000157823	8	234	33	4	2	3	19	78	15	4
AP4B1 ENSG00000134262	140	18	1	67	55	7	8	45	17	18
AP4E1 ENSG00000081014	2	2	0	0	13	6	0	0	14	1
AP4M1 ENSG00000221838	18	67	28	2	0	59	43	9	66	5
AP4S1 ENSG00000100478	0	1	5	27	0	0	7	1	1	7
AP5B1 ENSG00000254470	1	21	34	3	13	3	0	15	4	2
AP5M1 ENSG00000053770	1	0	3	20	0	14	3	1	27	3
AP5S1 ENSG00000125843	53	3	10	57	13	6	41	5	1	2
AP5Z1 ENSG00000242802	58	68	15	49	9	40	34	89	14	45
APAF1 ENSG00000120868	2	0	1	0	10	28	22	3	10	2
APBA1 ENSG00000107282	3	4	0	31	1	3	1	0	11	0
APBA2 ENSG00000034053	11	6	1	2	50	0	3	3	1	10
APBA3 ENSG00000011132	96	321	4	16	3	51	34	65	18	0
APBB1 ENSG00000166313	139	80	67	29	15	25	5	77	1	83
APBB1IP ENSG00000077420	0	1	2	7	3	4	0	1	2	0
APBB2 ENSG00000163697	20	1	99	0	0	1	92	1	18	2
APBB3 ENSG00000113108	119	40	25	147	271	230	140	1	192	82
APC ENSG00000134982	6	1	4	16	89	1	5	7	17	13
APC2 ENSG00000115266	0	0	0	0	0	0	0	0	0	0
APCDD1 ENSG00000154856	15	16	3	6	32	13	51	49	5	0
APCDD1L ENSG00000198768	3	1	11	0	1	1	0	2	1	1
APEH ENSG00000164062	551	356	6	116	19	26	84	15	124	138
APELA ENSG00000248329	0	1	0	7	15	0	0	0	0	0
APEX1 ENSG00000100823	0	378	132	97	179	148	181	68	2	165
APEX2 ENSG00000169188	30	31	4	72	9	0	64	43	9	10
APH1A ENSG00000117362	14	257	422	19	165	207	98	56	148	281
APH1B ENSG00000138613	9	64	2	8	54	60	238	0	43	25
API5 ENSG00000166181	3	0	0	31	34	2	2	1	13	0
APIP ENSG00000149089	2	8	5	0	53	1	3	2	3	1
APITD1 ENSG00000175279	2	0	0	1	33	6	23	0	1	0
APITD1-CORT ENSG00000251503	0	1	0	1	0	0	0	0	0	0
APLF ENSG00000169621	0	0	1	0	0	0	0	0	1	0
APLN ENSG00000171388	1	1	0	1	1	2	11	0	1	5
APLNR ENSG00000134817	4	0	2	0	2	10	0	7	0	2
APLP1 ENSG00000105290	3	9	0	76	0	4	3	0	35	9
APLP2 ENSG00000084234	6	1384	6	3551	3150	1080	694	54	200	36
APMAP ENSG00000101474	21	248	1	854	497	354	85	57	46	40
APOA1 ENSG00000118137	0	0	0	0	0	0	0	0	0	0
APOA2 ENSG00000158874	0	0	0	0	0	0	0	0	0	0
APOB ENSG00000084674	0	0	0	0	0	0	0	0	0	0
APOBEC3A ENSG00000128383	1	0	0	0	0	0	0	0	2	2
APOBEC3B ENSG00000179750	1	0	0	0	0	0	0	0	1	0
APOBEC3C ENSG00000244509	27	1	3	3	97	69	17	0	97	105
APOBEC3D ENSG00000243811	1	0	5	1	0	0	0	0	0	5
APOBEC3F ENSG00000128394	2	11	1	1	0	34	1	6	0	47
APOBEC3G ENSG00000239713	5	4	45	3	6	2	7	0	39	40
APOBEC3H ENSG00000100298	0	0	0	0	0	23	0	0	0	0
APOBEC4 ENSG00000173627	0	0	0	0	0	0	0	0	0	0
APOBR ENSG00000184730	11	0	3	1	1	6	0	83	2	12
APOC1 ENSG00000130208	4	2	108	5	2	123	3	129	1	27
APOC2 ENSG00000234906	0	0	0	0	0	0	0	0	0	0
APOC4 ENSG00000267467	0	0	0	0	0	0	0	0	0	0
APOD ENSG00000189058	1400	855	248	157	10	754	127	68	100	372
APOE ENSG00000130203	243	7	64	10	9	456	0	645	0	105
APOF ENSG00000175336	38	0	40	15	0	279	0	33	5	0
APOH ENSG00000091583	0	0	0	0	0	0	0	0	0	0
APOL1 ENSG00000100342	9	0	90	7	6	0	10	143	0	157
APOL2 ENSG00000128335	391	25	0	0	7	4	25	55	8	19
APOL3 ENSG00000128284	99	19	70	2	0	73	0	10	8	7
APOL4 ENSG00000100336	56	0	0	2	17	2	62	3	0	0
APOL6 ENSG00000221963	21	13	0	98	1	29	0	4	9	33
APOLD1 ENSG00000178878	5	0	0	0	1	15	2	1	0	6
APOM ENSG00000204444	0	30	1	4	0	0	0	0	6	1
APOO ENSG00000184831	2	0	0	3	1	2	1	0	2	24
APOOL ENSG00000155008	2	54	0	0	14	25	10	30	1	0
APP ENSG00000142192	2171	776	517	772	2016	424	446	836	499	476
APPBP2 ENSG00000062725	9	120	3	3	129	4	19	1	0	43
APPL1 ENSG00000157500	0	6	0	22	11	23	8	40	2	0
APPL2 ENSG00000136044	10	128	2	5	36	314	356	10	314	41
APRT ENSG00000198931	805	1077	826	321	311	230	0	273	498	481
APTX ENSG00000137074	145	78	6	24	130	15	113	62	46	3
AQP1 ENSG00000240583	82	56	344	1	0	62	2	286	6	11
AQP10 ENSG00000143595	0	0	1	0	0	0	0	2	0	0
AQP11 ENSG00000178301	3	7	0	5	22	0	0	0	1	0
AQP2 ENSG00000167580	5	0	0	1	0	2	0	0	0	0
AQP3 ENSG00000165272	707	171	0	2208	198	279	105	34	734	448
AQP5 ENSG00000161798	3	1	2	1	0	0	195	1	0	0
AQP6 ENSG00000086159	0	0	0	0	1	2	0	2	0	0
AQP7 ENSG00000165269	2	0	0	0	1	1	0	1	0	1
AQR ENSG00000021776	0	1	4	104	11	12	63	203	0	11
AR ENSG00000169083	330	198	191	170	433	487	738	18	226	308
ARAF ENSG00000078061	132	172	11	0	90	8	54	124	231	105
ARAP1 ENSG00000186635	41	50	98	7	25	40	35	13	40	37
ARAP2 ENSG00000047365	4	0	5	0	0	2	1	2	0	2
ARAP3 ENSG00000120318	7	0	3	4	2	3	0	0	58	114
ARC ENSG00000198576	30	4	9	3	47	3	5	11	59	0
ARCN1 ENSG00000095139	1	100	1	0	78	63	60	1	41	182
AREG ENSG00000109321	0	0	0	0	0	0	0	0	0	0
AREL1 ENSG00000119682	149	49	8	15	173	121	79	9	2	3
ARF1 ENSG00000143761	8	352	27	4	232	183	24	234	197	117
ARF3 ENSG00000134287	440	1	29	177	306	137	454	470	487	37
ARF4 ENSG00000168374	1	47	18	20	173	174	56	42	97	54
ARF5 ENSG00000004059	1	24	19	48	21	0	11	0	2	19
ARF6 ENSG00000165527	2	43	0	24	111	177	107	1	4	3
ARFGAP1 ENSG00000101199	22	118	3	6	268	125	307	175	9	51
ARFGAP2 ENSG00000149182	127	267	200	278	19	101	122	131	5	176
ARFGAP3 ENSG00000242247	4	53	5	31	112	38	123	46	20	4
ARFGEF1 ENSG00000066777	0	0	2	69	11	36	6	5	4	6
ARFGEF2 ENSG00000124198	0	27	0	30	12	1	0	1	2	0
ARFGEF3 ENSG00000112379	8	113	3	91	49	31	55	1	71	2
ARFIP1 ENSG00000164144	3	0	0	0	0	45	55	0	12	0
ARFIP2 ENSG00000132254	8	410	21	316	59	523	127	589	334	353
ARFRP1 ENSG00000101246	41	5	229	144	77	108	75	272	45	0
ARG1 ENSG00000118520	0	0	0	0	0	0	0	0	0	7
ARG2 ENSG00000081181	1	288	104	857	535	47	493	75	14	56
ARGLU1 ENSG00000134884	1	327	2	98	295	176	123	39	290	30
ARHGAP1 ENSG00000175220	361	616	583	276	304	120	323	8	98	238
ARHGAP10 ENSG00000071205	96	62	65	6	31	10	58	1	7	22
ARHGAP11A ENSG00000198826	0	0	0	0	0	0	2	0	1	0
ARHGAP11B ENSG00000187951	2	0	0	0	0	0	3	0	0	1
ARHGAP12 ENSG00000165322	1	13	0	0	6	66	17	8	6	5
ARHGAP15 ENSG00000075884	16	1	1	0	1	1	3	1	2	0
ARHGAP17 ENSG00000140750	29	2	11	5	7	103	218	7	15	6
ARHGAP18 ENSG00000146376	4	1	0	1	27	26	0	34	21	0
ARHGAP19 ENSG00000213390	6	1	69	73	60	1	0	0	0	6
ARHGAP20 ENSG00000137727	0	0	0	0	1	1	0	3	0	0
ARHGAP21 ENSG00000107863	36	11	14	1	40	4	1	23	0	0
ARHGAP22 ENSG00000128805	4	0	12	0	27	4	0	33	1	2
ARHGAP23 ENSG00000275832	6	8	49	1	9	4	30	2	0	5
ARHGAP24 ENSG00000138639	0	1	1	0	1	9	0	6	0	0
ARHGAP25 ENSG00000163219	13	4	8	2	2	0	28	3	14	13
ARHGAP26 ENSG00000145819	12	0	15	0	27	1	9	0	7	64
ARHGAP27 ENSG00000159314	76	32	198	3	61	55	212	0	0	23
ARHGAP28 ENSG00000088756	1	1	0	0	5	0	26	2	0	1
ARHGAP29 ENSG00000137962	2	0	8	9	34	4	5	38	0	0
ARHGAP30 ENSG00000186517	8	0	71	1	2	1	1	25	1	8
ARHGAP31 ENSG00000031081	17	2	11	4	1	11	0	6	3	0
ARHGAP32 ENSG00000134909	0	37	16	11	23	51	124	67	21	10
ARHGAP33 ENSG00000004777	0	25	1	75	72	11	19	57	114	29
ARHGAP35 ENSG00000160007	48	10	37	130	2	52	21	9	20	45
ARHGAP39 ENSG00000147799	20	8	69	6	75	1	53	66	137	16
ARHGAP4 ENSG00000089820	186	2	17	8	3	66	5	123	47	1
ARHGAP40 ENSG00000124143	0	0	2	0	0	1	0	0	0	3
ARHGAP42 ENSG00000165895	1	0	0	0	0	0	0	4	0	1
ARHGAP44 ENSG00000006740	0	24	0	0	15	14	1	1	1	0
ARHGAP45 ENSG00000180448	6	1	0	1	12	43	7	93	0	0
ARHGAP5 ENSG00000100852	0	30	3	0	3	13	37	40	6	3
ARHGAP6 ENSG00000047648	3	47	2	10	144	42	114	22	66	1
ARHGAP8 ENSG00000241484	8	1	6	0	15	4	9	0	73	4
ARHGAP9 ENSG00000123329	6	0	1	1	24	20	1	1	3	23
ARHGDIA ENSG00000141522	1175	1258	53	362	423	181	151	550	294	360
ARHGDIB ENSG00000111348	378	1	6	9	17	211	135	157	1	248
ARHGDIG ENSG00000242173	0	0	1	1	1	0	0	0	0	3
ARHGEF1 ENSG00000076928	159	6	153	15	99	139	157	247	16	65
ARHGEF10 ENSG00000104728	0	1	6	8	21	22	3	7	15	0
ARHGEF10L ENSG00000074964	3	9	76	5	60	72	62	7	7	2
ARHGEF11 ENSG00000132694	11	96	2	44	123	82	86	5	0	103
ARHGEF12 ENSG00000196914	5	50	30	21	21	23	0	0	80	15
ARHGEF15 ENSG00000198844	6	0	18	21	1	4	0	0	0	0
ARHGEF16 ENSG00000130762	9	70	1	58	145	59	13	16	41	2
ARHGEF17 ENSG00000110237	9	180	119	1	106	1	2	44	31	13
ARHGEF18 ENSG00000104880	0	0	0	0	0	0	0	0	1	0
ARHGEF19 ENSG00000142632	13	2	0	18	1	15	12	9	11	159
ARHGEF2 ENSG00000116584	589	0	7	15	18	0	17	314	7	1
ARHGEF25 ENSG00000240771	72	14	96	4	31	5	14	57	6	51
ARHGEF26 ENSG00000114790	0	7	24	1	138	39	9	1	8	6
ARHGEF28 ENSG00000214944	0	0	0	0	22	4	10	3	10	1
ARHGEF3 ENSG00000163947	37	7	1	1	80	64	77	1	12	96
ARHGEF33 ENSG00000214694	0	2	0	0	0	0	1	0	1	0
ARHGEF35 ENSG00000213214	1	1	0	0	0	0	0	0	0	0
ARHGEF37 ENSG00000183111	301	55	49	155	230	62	184	10	66	0
ARHGEF38 ENSG00000236699	1	1	1	2	34	5	49	1	8	0
ARHGEF39 ENSG00000137135	0	1	2	0	1	2	0	0	1	0
ARHGEF4 ENSG00000136002	5	20	65	1	1	32	89	3	0	2
ARHGEF40 ENSG00000165801	40	0	21	0	117	9	31	3	1	145
ARHGEF5 ENSG00000050327	71	76	6	0	16	3	0	15	2	7
ARHGEF6 ENSG00000129675	30	0	2	0	0	14	0	32	4	7
ARHGEF7 ENSG00000102606	194	230	17	8	321	376	389	0	144	27
ARHGEF9 ENSG00000131089	8	12	155	8	89	14	20	5	44	40
ARID1A ENSG00000117713	2	1	4	94	266	55	2	40	2	11
ARID1B ENSG00000049618	61	59	11	2	15	7	25	6	6	59
ARID2 ENSG00000189079	4	13	0	13	23	12	26	9	4	1
ARID3A ENSG00000116017	2	1	6	8	51	43	1	23	37	1
ARID3B ENSG00000179361	9	10	11	4	26	6	3	2	1	12
ARID4A ENSG00000032219	0	39	3	1	13	6	2	2	83	0
ARID4B ENSG00000054267	12	8	35	0	33	15	25	0	13	26
ARID5A ENSG00000196843	32	2	209	5	13	3	1	85	59	55
ARID5B ENSG00000150347	30	72	22	1	79	1	15	3	2	19
ARIH1 ENSG00000166233	9	136	21	90	17	22	8	91	121	39
ARIH2 ENSG00000177479	154	53	0	55	177	126	192	33	32	15
ARIH2OS ENSG00000221883	19	11	86	27	41	6	0	12	2	4
ARL1 ENSG00000120805	417	1	6	65	379	37	242	1	8	257
ARL10 ENSG00000175414	0	0	5	9	5	1	14	16	0	32
ARL11 ENSG00000152213	2	0	0	0	0	4	0	0	0	2
ARL13B ENSG00000169379	1	1	0	1	8	3	12	1	3	0
ARL14EP ENSG00000152219	2	37	3	3	5	16	62	5	5	0
ARL15 ENSG00000185305	0	0	0	1	6	31	2	2	9	4
ARL16 ENSG00000214087	267	240	114	60	234	68	149	31	194	1
ARL17A ENSG00000185829	4	2	1	4	20	23	14	1	10	6
ARL17B ENSG00000228696	4	0	0	30	4	1	12	0	0	4
ARL2 ENSG00000213465	39	49	60	1	2	58	27	46	31	17
ARL2BP ENSG00000102931	12	8	20	4	64	2	12	5	2	4
ARL3 ENSG00000138175	85	17	112	2	263	5	174	246	150	51
ARL4A ENSG00000122644	0	9	1	1	2	2	0	2	1	2
ARL4C ENSG00000188042	45	43	42	0	51	45	9	115	4	5
ARL4D ENSG00000175906	0	64	57	28	1	0	23	2	5	10
ARL5A ENSG00000162980	13	2	1	1	41	46	36	0	4	9
ARL5B ENSG00000165997	8	2	0	1	1	8	1	0	16	0
ARL6 ENSG00000113966	0	13	12	13	11	3	14	1	1	2
ARL6IP1 ENSG00000170540	7	84	3	106	71	71	64	8	3	3
ARL6IP4 ENSG00000182196	72	88	23	4	6	63	22	92	42	14
ARL6IP5 ENSG00000144746	1	34	63	171	109	39	53	69	5	82
ARL6IP6 ENSG00000177917	0	2	1	14	2	17	14	1	0	2
ARL8A ENSG00000143862	12	31	2	3	310	12	23	44	18	7
ARL8B ENSG00000134108	49	6	3	2	24	12	71	22	6	2
ARL9 ENSG00000196503	0	2	0	0	0	0	0	0	0	0
ARMC1 ENSG00000104442	3	1	6	12	0	0	1	0	3	0
ARMC10 ENSG00000170632	2	1	0	8	117	3	10	3	33	2
ARMC12 ENSG00000157343	0	7	1	0	2	2	27	0	7	0
ARMC2 ENSG00000118690	4	0	0	0	0	0	0	0	2	9
ARMC4 ENSG00000169126	1	0	0	0	5	0	3	5	3	2
ARMC5 ENSG00000140691	0	6	11	0	0	30	35	3	28	4
ARMC6 ENSG00000105676	23	90	125	9	2	73	79	70	0	113
ARMC7 ENSG00000125449	1	43	50	1	2	44	12	16	59	65
ARMC8 ENSG00000114098	4	23	2	1	1	66	18	0	42	9
ARMC9 ENSG00000135931	0	88	16	0	2	10	0	4	7	15
ARMCX1 ENSG00000126947	0	0	7	1	0	2	14	0	0	0
ARMCX2 ENSG00000184867	0	32	1	1	44	0	46	4	1	8
ARMCX3 ENSG00000102401	3	54	13	18	31	6	37	16	30	39
ARMCX4 ENSG00000196440	5	0	4	0	19	24	73	8	0	27
ARMCX5 ENSG00000125962	4	0	0	1	37	3	15	0	1	1
ARMCX6 ENSG00000198960	87	46	2	0	0	40	37	1	18	2
ARMS2 ENSG00000254636	1	0	0	0	0	0	0	0	0	0
ARMT1 ENSG00000146476	0	24	1	4	5	2	23	5	2	12
ARNT ENSG00000143437	241	15	16	1	196	71	165	1	6	4
ARNT2 ENSG00000172379	1	1	1	6	14	0	0	1	1	3
ARNTL ENSG00000133794	0	11	0	0	1	0	2	2	1	0
ARNTL2 ENSG00000029153	0	0	0	0	0	0	0	0	0	0
ARPC1A ENSG00000241685	8	47	20	91	131	44	117	5	95	28
ARPC1B ENSG00000130429	89	218	333	1	2	163	4	130	31	9
ARPC2 ENSG00000163466	0	65	399	5	260	30	1	18	63	29
ARPC3 ENSG00000111229	3	101	27	451	322	279	300	301	341	92
ARPC4 ENSG00000241553	158	273	118	3	66	79	24	94	62	140
ARPC5 ENSG00000162704	8	22	71	50	81	6	12	28	4	19
ARPC5L ENSG00000136950	8	41	1	0	2	21	55	72	186	0
ARPIN ENSG00000242498	117	17	7	321	0	1	10	3	2	3
ARPP19 ENSG00000128989	8	185	10	0	4	26	73	15	11	0
ARRB1 ENSG00000137486	7	299	19	2	4	6	5	27	7	41
ARRB2 ENSG00000141480	35	19	2	3	5	97	0	201	12	186
ARRDC1 ENSG00000197070	25	305	145	0	145	395	9	71	101	110
ARRDC2 ENSG00000105643	0	0	8	18	80	20	38	48	26	48
ARRDC3 ENSG00000113369	0	7	0	2	49	24	16	13	12	70
ARRDC4 ENSG00000140450	2	3	7	50	33	48	2	10	0	8
ARRDC5 ENSG00000205784	0	0	0	0	1	0	0	0	0	0
ARSA ENSG00000100299	140	451	173	73	352	261	97	31	208	270
ARSB ENSG00000113273	5	2	13	2	0	1	0	52	0	0
ARSD ENSG00000006756	1975	807	3	7	383	107	444	36	160	45
ARSE ENSG00000157399	2	5	7	15	0	0	2	0	2	0
ARSF ENSG00000062096	0	2	1	0	1	0	0	0	0	0
ARSG ENSG00000141337	14	0	38	5	2	1	0	2	0	0
ARSI ENSG00000183876	1	1	1	1	0	9	6	19	2	0
ARSJ ENSG00000180801	0	7	0	0	0	16	3	28	0	0
ARSK ENSG00000164291	1	0	0	0	0	32	17	5	0	2
ART3 ENSG00000156219	0	0	0	0	0	0	0	0	0	1
ART5 ENSG00000167311	0	12	3	0	0	0	2	1	1	0
ARTN ENSG00000117407	4	2	6	0	1	0	0	0	4	0
ARV1 ENSG00000173409	14	0	1	5	54	29	5	49	9	0
ARVCF ENSG00000099889	68	284	1	12	171	70	4	5	32	177
ARX ENSG00000004848	0	0	0	0	1	0	0	0	0	0
ASAH1 ENSG00000104763	60	228	195	372	989	757	509	265	142	279
ASAH2 ENSG00000188611	0	0	0	1	0	3	13	0	1	0
ASAH2B ENSG00000204147	0	2	1	7	4	16	43	2	0	2
ASAP1 ENSG00000153317	7	1	0	0	26	6	3	50	43	0
ASAP2 ENSG00000151693	1	5	0	8	27	3	4	3	1	0
ASAP3 ENSG00000088280	66	27	0	113	142	19	53	77	4	0
ASB1 ENSG00000065802	13	0	5	90	26	0	24	2	2	66
ASB11 ENSG00000165192	0	0	0	0	0	0	0	0	0	0
ASB12 ENSG00000198881	3	6	1	0	0	3	3	4	0	1
ASB13 ENSG00000196372	4	43	115	0	28	6	61	3	6	2
ASB14 ENSG00000239388	0	0	0	0	0	0	1	0	0	0
ASB16 ENSG00000161664	0	0	0	0	0	0	0	0	0	0
ASB2 ENSG00000100628	89	1	74	1	1	0	6	107	0	1
ASB3 ENSG00000115239	19	26	0	29	14	6	10	1	2	1
ASB5 ENSG00000164122	0	0	7	1	0	5	1	0	0	1
ASB6 ENSG00000148331	3	187	0	22	29	7	91	13	2	52
ASB7 ENSG00000183475	6	87	3	1	0	7	0	2	0	0
ASB8 ENSG00000177981	11	270	26	1	47	101	91	0	9	0
ASB9 ENSG00000102048	0	0	0	0	0	0	0	0	0	1
ASCC1 ENSG00000138303	11	4	13	0	20	0	0	29	52	6
ASCC2 ENSG00000100325	5	193	424	136	76	79	36	45	60	169
ASCC3 ENSG00000112249	1	4	0	0	15	1	2	2	0	8
ASCL2 ENSG00000183734	5	38	193	13	1	228	54	2	0	0
ASCL5 ENSG00000232237	0	0	0	0	0	0	0	0	0	0
ASF1A ENSG00000111875	3	1	1	13	0	10	8	2	1	3
ASF1B ENSG00000105011	0	6	1	1	1	3	5	2	2	8
ASGR1 ENSG00000141505	0	2	0	1	1	1	0	0	18	0
ASGR2 ENSG00000161944	0	0	0	0	0	0	0	0	0	0
ASH1L ENSG00000116539	151	188	4	6	211	78	408	10	1	514
ASH2L ENSG00000129691	1	8	1	27	40	3	25	35	27	20
ASIC1 ENSG00000110881	10	19	103	23	109	16	2	27	0	2
ASIC3 ENSG00000213199	3	4	0	2	6	29	27	1	2	0
ASIC4 ENSG00000072182	2	0	0	1	0	3	0	0	0	8
ASIP ENSG00000101440	3	0	0	0	0	3	0	0	1	0
ASL ENSG00000126522	20	35	95	3	106	48	4	100	18	6
ASMT ENSG00000196433	0	0	0	2	0	0	1	2	0	0
ASMTL ENSG00000169093	170	316	2	61	19	198	315	284	0	202
ASNA1 ENSG00000198356	114	310	158	91	136	136	57	51	112	129
ASNS ENSG00000070669	487	12	17	23	1	0	240	17	6	295
ASNSD1 ENSG00000138381	0	2	54	4	81	0	18	0	0	9
ASPA ENSG00000108381	15	4	2	0	0	6	0	0	7	4
ASPG ENSG00000166183	0	0	0	0	0	0	0	0	0	0
ASPH ENSG00000198363	2	2	29	46	95	0	0	2	1	31
ASPHD1 ENSG00000174939	0	23	0	2	0	2	0	7	5	4
ASPHD2 ENSG00000128203	0	14	0	2	1	14	0	2	1	0
ASPM ENSG00000066279	0	0	0	0	0	0	0	0	0	0
ASPN ENSG00000106819	1	0	0	0	0	0	0	2	1	0
ASPRV1 ENSG00000244617	3	1	6	2	0	7	1	1	4	35
ASPSCR1 ENSG00000169696	18	108	0	285	20	9	2	359	55	27
ASRGL1 ENSG00000162174	1	120	1	69	1	0	11	18	33	112
ASS1 ENSG00000130707	72	33	42	6	2	5	3	6	15	50
ASTE1 ENSG00000034533	1	0	7	45	0	1	11	4	3	37
ASTN1 ENSG00000152092	0	0	0	0	0	1	0	0	0	0
ASTN2 ENSG00000148219	386	573	111	83	315	18	259	1	135	29
ASUN ENSG00000064102	1	0	0	22	9	5	2	1	0	14
ASXL1 ENSG00000171456	108	26	160	45	158	148	305	5	1	4
ASXL2 ENSG00000143970	9	25	9	2	5	11	20	6	6	1
ASXL3 ENSG00000141431	0	0	0	4	1	0	0	0	1	16
ASZ1 ENSG00000154438	0	0	0	0	0	0	0	0	0	0
ATAD1 ENSG00000138138	13	4	3	114	22	9	1	9	1	0
ATAD2 ENSG00000156802	2	1	1	11	0	0	9	37	78	42
ATAD2B ENSG00000119778	1	84	0	0	6	5	0	8	0	0
ATAD3A ENSG00000197785	72	110	7	4	4	54	3	0	5	22
ATAD3B ENSG00000160072	3	222	21	73	138	88	19	8	20	33
ATAD3C ENSG00000215915	3	3	3	2	1	4	5	3	3	18
ATAD5 ENSG00000176208	0	1	1	0	1	0	16	0	0	0
ATAT1 ENSG00000137343	1	164	22	23	107	34	170	9	2	4
ATCAY ENSG00000167654	1	0	1	0	0	0	0	0	0	0
ATE1 ENSG00000107669	38	19	2	0	30	0	1	2	9	10
ATF1 ENSG00000123268	0	2	12	1	0	5	16	1	2	1
ATF2 ENSG00000115966	1	32	8	40	24	5	4	0	0	17
ATF3 ENSG00000162772	467	4	14	1	4	6	18	0	4401	80
ATF4 ENSG00000128272	1053	314	5	298	452	179	595	2	272	490
ATF5 ENSG00000169136	7	156	51	31	55	273	31	6	20	0
ATF6 ENSG00000118217	67	8	15	24	55	8	79	45	7	0
ATF6B ENSG00000213676	7	137	6	72	139	62	11	13	11	38
ATF7 ENSG00000170653	1	11	29	2	74	10	15	1	11	1
ATF7IP ENSG00000171681	0	3	9	91	34	5	10	10	14	38
ATF7IP2 ENSG00000166669	21	1	1	0	0	1	1	1	0	0
ATG10 ENSG00000152348	1	23	5	31	53	75	14	60	38	14
ATG101 ENSG00000123395	271	198	105	67	81	3	27	14	68	367
ATG12 ENSG00000145782	3	8	5	4	80	10	2	97	0	66
ATG13 ENSG00000175224	262	4	11	1	64	49	2	120	7	81
ATG14 ENSG00000126775	10	0	8	86	16	14	147	8	141	1
ATG16L1 ENSG00000085978	2	235	5	22	196	274	106	7	106	49
ATG16L2 ENSG00000168010	32	7	19	0	19	65	13	55	0	0
ATG2A ENSG00000110046	3	182	69	71	8	15	26	4	0	35
ATG2B ENSG00000066739	0	0	3	0	29	14	12	11	2	6
ATG3 ENSG00000144848	0	1	55	14	52	51	17	0	6	1
ATG4A ENSG00000101844	8	6	4	10	13	35	43	1	8	80
ATG4B ENSG00000168397	126	328	192	8	205	206	162	1	223	45
ATG4C ENSG00000125703	4	1	0	0	5	0	2	0	2	1
ATG4D ENSG00000130734	36	27	28	73	22	2	52	222	78	0
ATG5 ENSG00000057663	0	6	0	43	5	0	5	0	8	8
ATG7 ENSG00000197548	74	19	39	28	12	28	115	19	1	14
ATG9A ENSG00000198925	529	312	206	19	4	3	3	166	130	1
ATG9B ENSG00000181652	0	0	0	0	0	1	0	0	0	0
ATHL1 ENSG00000142102	66	21	0	44	36	58	2	29	2	145
ATIC ENSG00000138363	101	14	1	22	0	12	69	18	42	15
ATL1 ENSG00000198513	0	4	3	64	20	1	42	2	4	2
ATL2 ENSG00000119787	5	6	206	5	85	24	61	4	177	89
ATL3 ENSG00000184743	7	12	0	68	30	28	66	0	40	29
ATM ENSG00000149311	0	6	2	3	35	46	27	8	57	1
ATMIN ENSG00000166454	2	0	7	2	38	36	0	0	21	7
ATN1 ENSG00000111676	505	392	302	5	275	34	209	402	122	141
ATOH1 ENSG00000172238	0	0	0	0	0	0	1	0	0	0
ATOH7 ENSG00000179774	0	1	0	0	0	0	0	0	0	0
ATOH8 ENSG00000168874	3	11	3	4	23	19	63	29	0	1
ATOX1 ENSG00000177556	328	343	307	276	185	43	213	95	115	144
ATP10A ENSG00000206190	73	17	1	0	20	30	4	27	5	2
ATP10B ENSG00000118322	0	0	0	0	0	0	0	0	0	0
ATP10D ENSG00000145246	0	0	0	0	1	0	0	10	0	4
ATP11A ENSG00000068650	0	3	1	0	37	4	0	1	13	14
ATP11B ENSG00000058063	2	0	1	12	3	86	26	33	11	1
ATP11C ENSG00000101974	0	2	43	5	0	11	6	22	1	14
ATP12A ENSG00000075673	0	0	0	0	0	0	0	0	0	0
ATP13A1 ENSG00000105726	3	163	238	29	5	28	87	71	84	4
ATP13A2 ENSG00000159363	55	255	14	119	2	39	26	134	46	26
ATP13A3 ENSG00000133657	3	0	9	0	184	3	0	0	0	0
ATP13A4 ENSG00000127249	0	0	0	0	0	0	0	0	0	0
ATP13A5 ENSG00000187527	0	0	0	0	0	0	0	0	0	0
ATP1A1 ENSG00000163399	3	1395	478	667	1821	2835	586	886	737	918
ATP1A2 ENSG00000018625	8	1	41	1	11	4	1	0	14	5
ATP1A3 ENSG00000105409	0	0	0	0	0	0	0	0	0	1
ATP1A4 ENSG00000132681	0	0	0	0	0	0	0	1	0	0
ATP1B1 ENSG00000143153	12	0	9	0	13	28	4	4	2	39
ATP1B2 ENSG00000129244	3	4	3	1	0	71	17	10	1	4
ATP1B3 ENSG00000069849	10	67	30	18	78	42	203	7	124	27
ATP23 ENSG00000166896	0	1	0	0	0	0	0	1	0	1
ATP2A1 ENSG00000196296	1	1	1	0	0	2	0	0	1	2
ATP2A2 ENSG00000174437	2	74	4	26	329	39	47	193	104	2
ATP2A3 ENSG00000074370	81	14	51	23	33	115	1	188	5	2
ATP2B1 ENSG00000070961	9	1	3	2	13	49	1	41	3	0
ATP2B2 ENSG00000157087	0	0	1	0	11	0	0	0	2	0
ATP2B3 ENSG00000067842	0	0	0	0	0	0	0	0	0	0
ATP2B4 ENSG00000058668	2	0	46	2	1	2	11	2	11	16
ATP2C1 ENSG00000017260	3	149	54	231	159	236	65	13	116	14
ATP2C2 ENSG00000064270	124	174	8	39	6	88	47	0	47	32
ATP4B ENSG00000186009	0	0	0	0	0	0	0	0	0	0
ATP5J2-PTCD1 ENSG00000248919	0	0	0	0	0	0	0	0	0	0
ATP5SL ENSG00000105341	35	9	95	2	144	2	45	0	1	133
ATP6AP1 ENSG00000071553	1040	2560	1359	398	1105	618	661	214	464	872
ATP6AP1L ENSG00000205464	0	12	0	1	17	26	2	31	3	2
ATP6AP2 ENSG00000182220	84	21	2	1	6	41	111	84	38	123
ATP6V0A1 ENSG00000033627	31	0	251	0	292	28	285	134	13	108
ATP6V0A2 ENSG00000185344	7	8	2	33	116	8	5	2	0	11
ATP6V0A4 ENSG00000105929	0	0	0	0	0	0	0	0	0	0
ATP6V0B ENSG00000117410	797	902	148	587	380	816	385	207	4	182
ATP6V0C ENSG00000185883	0	0	0	0	0	0	0	0	0	0
ATP6V0D1 ENSG00000159720	90	301	564	0	162	109	201	123	92	49
ATP6V0D2 ENSG00000147614	0	0	0	0	0	0	0	0	0	0
ATP6V0E1 ENSG00000113732	1401	1	25	343	730	436	564	0	90	180
ATP6V0E2 ENSG00000171130	26	47	469	70	282	51	116	8	259	25
ATP6V1A ENSG00000114573	7	5	0	1	1	1	51	7	50	45
ATP6V1B1 ENSG00000116039	0	1	0	0	0	5	0	1	0	1
ATP6V1B2 ENSG00000147416	97	98	99	3	64	116	143	17	7	89
ATP6V1C1 ENSG00000155097	0	46	12	7	31	6	22	3	3	17
ATP6V1C2 ENSG00000143882	1	13	6	14	6	36	8	15	5	2
ATP6V1D ENSG00000100554	12	65	6	24	89	8	6	3	12	84
ATP6V1E1 ENSG00000131100	935	126	183	0	423	161	315	5	22	69
ATP6V1E2 ENSG00000250565	18	2	19	1	20	3	1	0	1	2
ATP6V1F ENSG00000128524	534	360	20	121	335	8	81	190	53	5
ATP6V1G1 ENSG00000136888	22	170	2	12	178	150	4	49	26	50
ATP6V1G2 ENSG00000213760	1	0	0	0	1	0	0	0	0	0
ATP6V1H ENSG00000047249	18	13	41	3	279	11	299	30	7	91
ATP7A ENSG00000165240	0	1	0	2	11	17	11	14	3	4
ATP7B ENSG00000123191	2	3	0	14	23	253	1	0	1	0
ATP8A1 ENSG00000124406	15	2	3	2	67	4	1	14	8	0
ATP8A2 ENSG00000132932	0	0	0	0	0	0	0	0	0	0
ATP8B1 ENSG00000081923	1	6	0	45	124	155	94	0	59	0
ATP8B2 ENSG00000143515	14	197	15	4	57	117	31	40	96	7
ATP8B3 ENSG00000130270	16	0	2	0	0	17	6	4	0	6
ATP8B4 ENSG00000104043	25	26	0	3	87	1	21	3	8	5
ATP9A ENSG00000054793	5	136	8	37	73	78	63	0	0	45
ATP9B ENSG00000166377	23	19	16	116	35	8	126	18	3	12
ATPIF1 ENSG00000130770	33	323	205	14	489	86	138	122	145	146
ATR ENSG00000175054	0	0	0	22	40	0	4	10	1	9
ATRAID ENSG00000138085	411	0	163	15	118	3	32	0	59	137
ATRIP ENSG00000164053	0	0	0	0	0	0	0	0	0	0
ATRIP ENSG00000282827	0	0	0	0	0	0	0	0	0	0
ATRN ENSG00000088812	2	16	9	13	0	16	19	27	13	45
ATRNL1 ENSG00000107518	1	9	2	0	1	16	4	6	0	0
ATRX ENSG00000085224	2	10	70	11	55	0	3	13	0	0
ATXN1 ENSG00000124788	0	6	2	29	103	3	7	10	12	3
ATXN10 ENSG00000130638	0	0	0	166	96	18	29	2	3	9
ATXN1L ENSG00000224470	1	0	11	2	0	13	0	2	5	147
ATXN2 ENSG00000204842	33	14	24	30	128	89	78	43	80	137
ATXN2L ENSG00000168488	20	229	130	103	3	236	621	4	181	160
ATXN3 ENSG00000066427	37	219	2	61	0	73	7	3	6	43
ATXN7 ENSG00000163635	0	0	22	0	4	1	33	5	5	0
ATXN7L1 ENSG00000146776	6	8	11	0	5	13	20	1	60	30
ATXN7L2 ENSG00000162650	3	11	0	1	0	5	11	1	0	8
ATXN7L3 ENSG00000087152	104	8	0	6	4	42	109	74	52	7
ATXN7L3B ENSG00000253719	97	81	113	306	137	88	25	53	180	7
AUH ENSG00000148090	1	36	0	8	18	20	2	1	0	0
AUNIP ENSG00000127423	0	0	0	0	0	0	0	0	0	0
AUP1 ENSG00000115307	279	748	15	149	348	408	314	273	38	456
AURKA ENSG00000087586	1	3	12	8	2	10	9	1	0	7
AURKAIP1 ENSG00000175756	324	170	157	116	112	25	153	122	136	151
AURKB ENSG00000178999	2	0	1	10	10	0	0	0	4	0
AURKC ENSG00000105146	5	1	0	4	7	14	0	0	0	0
AUTS2 ENSG00000158321	7	44	29	2	11	11	29	0	5	92
AVEN ENSG00000169857	4	63	12	2	60	0	0	27	3	4
AVIL ENSG00000135407	1	0	0	1	1	0	18	0	1	0
AVL9 ENSG00000105778	1	1	7	4	172	7	34	2	5	1
AVPI1 ENSG00000119986	16	2	86	0	5	8	7	0	14	69
AVPR1A ENSG00000166148	1	3	0	0	0	1	0	0	0	0
AVPR2 ENSG00000126895	3	1	0	0	0	1	0	0	0	0
AXDND1 ENSG00000162779	0	0	2	0	3	0	2	0	3	0
AXIN1 ENSG00000103126	11	37	53	29	7	78	164	1	9	139
AXIN2 ENSG00000168646	20	8	15	10	140	1	42	171	305	0
AXL ENSG00000167601	227	57	442	0	20	5	32	13	15	182
AZGP1 ENSG00000160862	2633	6085	4840	19204	5169	10603	3767	1253	747	955
AZI2 ENSG00000163512	10	4	1	4	53	3	1	16	7	34
AZIN1 ENSG00000155096	6	33	13	100	42	19	1	4	6	3
AZIN2 ENSG00000142920	6	33	0	5	61	8	0	8	12	4
AZU1 ENSG00000172232	0	0	0	0	1	0	0	0	6	0
B2M ENSG00000166710	60	32	1	2649	5958	2429	2713	411	1572	894
B3GALNT1 ENSG00000169255	1	0	1	1	24	0	0	3	0	0
B3GALNT2 ENSG00000162885	3	22	2	0	8	1	40	0	2	1
B3GALT1 ENSG00000172318	0	0	0	0	0	0	0	0	0	0
B3GALT2 ENSG00000162630	0	0	1	0	0	3	0	1	1	0
B3GALT4 ENSG00000235863	4	79	84	0	13	37	112	4	1	24
B3GALT5 ENSG00000183778	1	0	0	0	0	0	0	1	0	0
B3GALT6 ENSG00000176022	14	87	234	97	6	60	10	0	9	20
B3GAT1 ENSG00000109956	1	334	45	60	97	1	216	93	1	17
B3GAT2 ENSG00000112309	0	0	9	12	0	0	0	1	1	2
B3GAT3 ENSG00000149541	104	213	109	15	217	109	12	180	133	166
B3GLCT ENSG00000187676	40	2	8	0	35	0	2	0	0	1
B3GNT2 ENSG00000170340	1	1	0	5	0	0	0	1	1	0
B3GNT3 ENSG00000179913	1	1	0	0	0	0	0	0	0	0
B3GNT4 ENSG00000176383	0	1	1	1	0	0	0	1	0	0
B3GNT5 ENSG00000176597	2	1	3	1	1	0	0	3	3	0
B3GNT6 ENSG00000198488	0	0	0	0	0	0	0	0	0	0
B3GNT7 ENSG00000156966	0	0	11	1	0	1	8	0	6	0
B3GNT8 ENSG00000177191	10	7	10	2	2	0	0	29	20	1
B3GNT9 ENSG00000237172	60	73	27	1	25	35	5	0	55	4
B3GNTL1 ENSG00000175711	38	31	25	6	16	4	1	6	14	2
B4GALNT1 ENSG00000135454	31	0	63	2	2	1	6	0	0	0
B4GALNT2 ENSG00000167080	0	0	0	0	0	0	0	0	0	0
B4GALNT3 ENSG00000139044	4	4	2	1	17	21	4	24	4	2
B4GALNT4 ENSG00000182272	9	3	3	18	60	0	12	0	13	9
B4GALT1 ENSG00000086062	89	251	195	168	373	180	1	107	3	3
B4GALT2 ENSG00000117411	3	188	143	9	18	2	98	156	10	115
B4GALT3 ENSG00000158850	244	127	3	6	230	31	35	61	141	3
B4GALT4 ENSG00000121578	174	8	10	9	114	18	92	5	13	0
B4GALT5 ENSG00000158470	40	4	18	29	13	0	61	76	13	2
B4GALT6 ENSG00000118276	6	0	3	2	0	0	0	7	19	1
B4GALT7 ENSG00000027847	80	49	112	3	20	131	1	4	4	106
B4GAT1 ENSG00000174684	1088	318	0	265	7	1	425	2	2	150
B9D1 ENSG00000108641	48	129	9	1	8	13	1	16	91	1
B9D2 ENSG00000123810	0	0	52	10	2	46	55	5	9	3
BAALC ENSG00000164929	0	1	2	1	5	0	0	0	0	1
BAAT ENSG00000136881	1	2	0	1	0	1	0	12	0	0
BABAM1 ENSG00000105393	8	175	230	1	1	90	76	48	237	26
BACE1 ENSG00000186318	47	52	271	13	15	67	23	1	5	2
BACE2 ENSG00000182240	457	169	270	255	106	685	137	128	146	87
BACH1 ENSG00000156273	0	5	2	0	8	4	15	5	6	4
BACH2 ENSG00000112182	0	0	1	0	0	0	0	22	0	5
BAD ENSG00000002330	750	491	472	1	29	86	116	56	195	17
BAG1 ENSG00000107262	174	335	439	373	167	106	297	2	1	16
BAG2 ENSG00000112208	1	2	48	6	5	7	1	15	5	0
BAG3 ENSG00000151929	3	209	0	6	35	30	52	29	0	108
BAG4 ENSG00000156735	0	16	5	0	3	4	1	0	2	2
BAG5 ENSG00000166170	1	2	11	2	17	3	26	20	13	3
BAG6 ENSG00000204463	545	311	207	33	395	78	42	386	250	32
BAHCC1 ENSG00000266074	20	28	58	9	15	6	9	2	41	0
BAHD1 ENSG00000140320	37	21	7	33	6	2	151	14	0	34
BAIAP2 ENSG00000175866	90	461	84	240	61	675	104	433	302	136
BAIAP2L1 ENSG00000006453	25	594	12	486	230	551	422	230	16	21
BAIAP2L2 ENSG00000128298	14	4	3	4	15	24	1	0	18	0
BAIAP3 ENSG00000007516	28	102	6	12	201	75	122	0	4	13
BAK1 ENSG00000030110	38	79	85	1	6	16	4	33	3	57
BAMBI ENSG00000095739	1	0	0	5	22	5	0	0	0	7
BANF1 ENSG00000175334	3	358	201	4	309	129	39	63	272	10
BANF2 ENSG00000125888	0	0	0	0	0	0	0	0	0	0
BANK1 ENSG00000153064	0	0	0	1	1	0	8	0	0	0
BANP ENSG00000172530	92	2	10	2	22	54	48	0	20	69
BAP1 ENSG00000163930	254	72	82	3	181	66	55	280	301	50
BARD1 ENSG00000138376	2	0	5	1	3	0	1	0	0	2
BARX1 ENSG00000131668	0	0	0	0	0	0	0	0	0	0
BARX2 ENSG00000043039	0	0	0	0	0	4	0	0	0	1
BASP1 ENSG00000176788	4	71	3	2	72	11	109	45	42	20
BATF ENSG00000156127	1	0	0	0	0	2	0	0	1	0
BATF2 ENSG00000168062	0	0	7	1	2	5	0	0	0	5
BATF3 ENSG00000123685	0	1	16	0	0	0	0	0	0	0
BAX ENSG00000087088	10	0	30	12	5	7	2	27	5	22
BAZ1A ENSG00000198604	15	13	4	10	16	12	24	0	0	8
BAZ1B ENSG00000009954	13	164	75	85	15	154	302	3	286	66
BAZ2A ENSG00000076108	18	134	5	6	104	133	150	12	330	74
BAZ2B ENSG00000123636	2	13	34	41	3	34	6	2	1	174
BBC3 ENSG00000105327	0	4	4	0	0	19	8	6	0	29
BBIP1 ENSG00000214413	38	1	48	0	45	5	4	0	0	0
BBOF1 ENSG00000119636	0	0	0	0	0	0	4	17	4	8
BBOX1 ENSG00000129151	0	0	0	0	0	0	0	0	0	0
BBS1 ENSG00000174483	1	6	0	0	10	2	3	2	1	1
BBS10 ENSG00000179941	0	1	2	2	30	10	0	0	4	1
BBS12 ENSG00000181004	0	1	1	0	0	1	8	7	1	6
BBS2 ENSG00000125124	99	44	5	6	199	23	13	1	1	118
BBS4 ENSG00000140463	685	171	4	34	87	252	78	1	7	0
BBS5 ENSG00000163093	1	13	14	4	10	0	52	7	1	44
BBS7 ENSG00000138686	2	10	0	3	8	2	41	0	1	0
BBS9 ENSG00000122507	1	4	0	0	26	1	2	0	0	1
BBX ENSG00000114439	10	1	46	8	65	25	22	0	3	0
BCAM ENSG00000187244	210	1348	13	2818	1479	2410	1276	203	41	39
BCAN ENSG00000132692	0	0	0	0	1	0	0	0	0	0
BCAP29 ENSG00000075790	13	16	58	317	11	135	78	40	170	107
BCAP31 ENSG00000185825	1138	3484	840	1057	415	971	321	908	182	721
BCAR1 ENSG00000050820	7	217	19	6	101	246	389	131	10	218
BCAR3 ENSG00000137936	5	3	5	5	0	6	42	2	0	0
BCAS1 ENSG00000064787	9	46	72	185	76	161	168	31	63	0
BCAS2 ENSG00000116752	2	1	5	21	19	4	5	14	13	1
BCAS3 ENSG00000141376	0	9	9	4	22	6	48	30	183	73
BCAS4 ENSG00000124243	4	0	41	8	5	25	32	0	25	13
BCAT1 ENSG00000060982	26	2	1	0	0	0	0	0	2	0
BCAT2 ENSG00000105552	267	747	227	136	186	278	320	7	107	103
BCCIP ENSG00000107949	5	18	24	9	79	15	62	51	68	17
BCDIN3D ENSG00000186666	4	14	11	14	31	7	77	0	42	2
BCHE ENSG00000114200	1	1	1	0	0	0	6	0	1	0
BCKDHA ENSG00000248098	12	0	7	15	12	0	3	7	0	0
BCKDHB ENSG00000083123	6	1	27	10	25	25	12	2	9	0
BCKDK ENSG00000103507	57	31	179	11	40	24	139	221	93	4
BCL10 ENSG00000142867	0	1	9	44	49	3	8	35	15	28
BCL11A ENSG00000119866	9	7	3	28	93	1	102	0	23	1
BCL11B ENSG00000127152	1	1	8	1	8	0	0	2	1	0
BCL2 ENSG00000171791	7	0	8	3	1	3	1	0	0	10
BCL2A1 ENSG00000140379	0	0	0	0	0	0	0	0	0	0
BCL2L1 ENSG00000171552	820	486	199	439	267	440	11	53	164	258
BCL2L10 ENSG00000137875	0	0	0	0	0	0	0	0	0	0
BCL2L11 ENSG00000153094	1	8	0	0	34	2	4	3	18	17
BCL2L12 ENSG00000126453	14	28	10	33	1	0	40	49	41	69
BCL2L13 ENSG00000099968	184	7	5	23	142	3	67	0	24	3
BCL2L14 ENSG00000121380	1	1	0	0	5	3	0	0	0	8
BCL2L15 ENSG00000188761	0	0	0	0	0	0	0	0	0	0
BCL2L2 ENSG00000129473	6	73	1	12	49	68	142	0	8	60
BCL2L2-PABPN1 ENSG00000258643	1	0	0	0	0	0	0	1	0	0
BCL3 ENSG00000069399	72	93	4	25	77	80	50	27	46	65
BCL6 ENSG00000113916	0	6	89	3	203	17	47	14	5	84
BCL6B ENSG00000161940	1	4	0	0	17	2	1	0	0	1
BCL7A ENSG00000110987	3	14	0	1	12	0	82	24	22	78
BCL7B ENSG00000106635	2	1	0	2	97	7	43	4	171	8
BCL7C ENSG00000099385	37	132	151	12	127	0	1	59	16	38
BCL9 ENSG00000116128	1	1	2	1	38	4	8	223	18	2
BCL9L ENSG00000186174	22	70	12	18	131	76	18	182	87	48
BCLAF1 ENSG00000029363	3	23	4	0	66	18	80	6	11	39
BCO1 ENSG00000135697	0	0	2	0	0	0	0	0	0	0
BCO2 ENSG00000197580	0	9	1	3	0	0	2	6	0	2
BCOR ENSG00000183337	0	0	2	1	6	1	22	0	117	2
BCORL1 ENSG00000085185	14	18	48	8	0	3	1	2	0	28
BCR ENSG00000186716	132	67	2	63	55	4	51	34	0	54
BCS1L ENSG00000074582	323	11	39	25	108	186	8	34	120	4
BDH1 ENSG00000161267	441	178	4	256	200	142	319	20	26	0
BDH2 ENSG00000164039	4	6	205	1	0	28	44	323	66	118
BDKRB1 ENSG00000100739	0	0	0	0	0	0	0	0	0	0
BDKRB2 ENSG00000168398	13	1	0	0	0	0	0	0	0	18
BDNF ENSG00000176697	3	1	1	2	8	0	1	1	0	0
BDP1 ENSG00000145734	0	7	70	19	7	0	12	0	5	1
BEAN1 ENSG00000166546	0	1	0	0	0	0	0	0	0	0
BECN1 ENSG00000126581	5	11	8	0	126	26	57	18	5	0
BEGAIN ENSG00000183092	49	1	23	0	3	10	0	10	3	0
BEND2 ENSG00000177324	0	0	0	0	0	0	0	0	0	0
BEND3 ENSG00000178409	1	0	0	2	1	0	2	0	0	0
BEND4 ENSG00000188848	0	0	3	15	21	23	2	5	6	0
BEND5 ENSG00000162373	0	0	2	1	29	1	20	0	1	86
BEND6 ENSG00000151917	0	0	0	0	0	0	0	0	0	0
BEND7 ENSG00000165626	2	0	33	0	0	0	0	1	4	9
BEST1 ENSG00000167995	3	18	39	13	2	0	0	39	22	7
BEST2 ENSG00000039987	0	0	0	0	0	0	0	0	0	0
BEST3 ENSG00000127325	6	41	2	3	1	0	25	0	0	1
BEST4 ENSG00000142959	0	7	2	0	0	0	1	1	1	1
BET1 ENSG00000105829	14	44	10	2	76	29	0	21	9	12
BET1L ENSG00000177951	208	46	74	125	192	94	20	1	96	7
BEX1 ENSG00000133169	5	0	3	1	76	4	90	1	37	1
BEX2 ENSG00000133134	10	1	12	75	340	4	5	0	104	3
BEX3 ENSG00000166681	239	159	16	55	473	82	107	6	41	214
BEX4 ENSG00000102409	188	297	42	110	89	1	20	73	12	241
BEX5 ENSG00000184515	3	0	3	18	15	8	3	2	0	0
BFAR ENSG00000103429	177	3	9	39	19	0	48	49	76	1
BFSP1 ENSG00000125864	0	0	2	0	0	4	1	1	0	0
BGLAP ENSG00000242252	0	1	2	0	2	0	0	0	0	2
BGN ENSG00000182492	144	86	317	2	7	108	6	360	19	240
BHLHB9 ENSG00000198908	1	0	0	1	4	3	0	0	1	2
BHLHE22 ENSG00000180828	0	0	0	0	0	0	0	0	0	0
BHLHE40 ENSG00000134107	6	7	16	2	27	44	8	94	68	19
BHLHE41 ENSG00000123095	5	2	2	7	2	16	12	62	2	13
BHMT ENSG00000145692	0	0	1	0	0	0	0	0	0	0
BHMT2 ENSG00000132840	0	3	8	7	11	0	0	3	1	7
BICC1 ENSG00000122870	1	0	4	2	21	24	0	1	0	13
BICD1 ENSG00000151746	1	1	13	8	25	33	25	7	13	0
BICD2 ENSG00000185963	23	7	193	57	1	2	145	3	1	101
BICDL1 ENSG00000135127	12	6	3	2	18	2	15	10	2	1
BICDL2 ENSG00000162069	38	113	64	6	136	182	4	28	10	0
BID ENSG00000015475	90	1	22	6	3	2	84	5	4	2
BIK ENSG00000100290	33	678	1	198	172	197	556	94	394	0
BIN1 ENSG00000136717	143	223	1150	8	323	581	12	208	201	11
BIN2 ENSG00000110934	0	0	9	0	0	0	1	2	0	3
BIN3 ENSG00000147439	1	280	0	376	7	79	13	15	127	56
BIRC2 ENSG00000110330	16	6	16	21	72	30	9	71	10	32
BIRC3 ENSG00000023445	1	0	2	11	1	0	21	22	1	22
BIRC5 ENSG00000089685	20	3	0	0	0	0	0	10	3	11
BIRC6 ENSG00000115760	0	2	0	11	1	3	96	60	11	0
BIRC7 ENSG00000101197	0	0	0	0	0	0	0	1	0	0
BIVM ENSG00000134897	3	13	19	6	0	2	23	8	0	10
BLCAP ENSG00000166619	677	96	22	313	203	7	162	8	92	155
BLK ENSG00000136573	0	0	2	0	0	0	0	2	1	0
BLM ENSG00000197299	0	1	1	0	17	0	1	0	1	0
BLMH ENSG00000108578	302	2	0	2	2	2	45	1	28	8
BLNK ENSG00000095585	0	52	1	9	7	0	1	14	0	0
BLOC1S1 ENSG00000135441	223	254	313	15	291	140	211	277	10	165
BLOC1S2 ENSG00000196072	5	7	4	0	4	1	4	8	0	1
BLOC1S3 ENSG00000189114	13	11	2	1	0	20	11	28	0	22
BLOC1S4 ENSG00000186222	7	41	14	43	91	92	7	1	101	9
BLOC1S5 ENSG00000188428	9	2	0	0	1	18	46	4	0	2
BLOC1S6 ENSG00000104164	6	12	23	4	81	43	122	29	43	8
BLVRA ENSG00000106605	325	4	2	3	60	0	58	9	51	140
BLVRB ENSG00000090013	821	218	690	332	319	178	23	1	45	50
BLZF1 ENSG00000117475	2	0	19	3	1	1	11	42	0	1
BMF ENSG00000104081	2	0	0	0	18	80	16	2	116	44
BMI1 ENSG00000168283	0	7	0	8	64	5	2	29	99	1
BMP1 ENSG00000168487	46	0	48	32	1	86	66	2	77	21
BMP2 ENSG00000125845	0	0	0	0	1	2	2	1	5	1
BMP2K ENSG00000138756	0	1	0	1	0	6	12	4	15	2
BMP4 ENSG00000125378	27	16	1	7	89	0	0	34	7	103
BMP5 ENSG00000112175	121	37	4	3	21	11	1	4	3	30
BMP6 ENSG00000153162	0	0	0	1	0	0	0	0	1	1
BMP7 ENSG00000101144	0	58	8	3	102	1	136	0	1	34
BMP8A ENSG00000183682	0	1	0	0	2	0	0	0	0	0
BMP8B ENSG00000116985	0	0	0	1	5	0	1	0	1	5
BMPER ENSG00000164619	2	0	3	8	3	4	0	0	19	2
BMPR1A ENSG00000107779	25	44	0	0	6	5	11	0	36	41
BMPR1B ENSG00000138696	10	27	33	3	52	25	163	41	98	4
BMPR2 ENSG00000204217	4	5	4	22	13	12	7	3	10	1
BMS1 ENSG00000165733	88	11	14	0	69	5	23	9	2	96
BMT2 ENSG00000164603	2	1	2	6	6	32	3	0	30	3
BMX ENSG00000102010	0	0	0	0	0	0	0	0	0	0
BNC2 ENSG00000173068	9	0	3	3	18	2	33	1	3	45
BNIP1 ENSG00000113734	2	79	0	2	58	3	17	5	6	13
BNIP2 ENSG00000140299	3	5	13	40	17	12	5	1	2	3
BNIP3 ENSG00000176171	128	33	122	8	327	1	2	9	50	20
BNIP3L ENSG00000104765	0	17	6	47	1	9	29	19	3	0
BNIPL ENSG00000163141	0	9	0	0	5	3	4	0	0	1
BOC ENSG00000144857	167	53	195	14	20	11	3	2	4	119
BOD1 ENSG00000145919	540	3	65	20	222	67	34	0	225	172
BOD1L1 ENSG00000038219	1	14	10	48	29	0	8	17	3	0
BOD1L2 ENSG00000228075	0	0	0	0	0	0	0	0	1	0
BOK ENSG00000176720	137	83	94	0	0	14	0	118	14	1
BOLA1 ENSG00000178096	129	90	4	10	53	34	1	2	2	88
BOLA2B ENSG00000169627	416	121	169	0	138	108	112	210	38	1
BOLA3 ENSG00000163170	4	8	53	284	183	47	58	10	16	16
BOLL ENSG00000152430	0	0	0	0	0	0	0	0	0	0
BOP1 ENSG00000261236	28	11	24	22	6	54	3	60	7	6
BORA ENSG00000136122	3	3	2	3	0	2	2	3	0	17
BORCS5 ENSG00000165714	4	3	3	1	2	2	0	35	4	1
BORCS6 ENSG00000196544	0	2	65	0	15	5	5	41	172	9
BORCS7 ENSG00000166275	21	104	4	4	44	11	26	0	79	50
BORCS8 ENSG00000254901	19	85	58	35	124	36	1	12	56	67
BORCS8-MEF2B ENSG00000064489	3	1	0	3	0	0	1	0	1	1
BPGM ENSG00000172331	0	0	0	0	1	9	18	25	2	5
BPHL ENSG00000137274	90	19	8	11	7	82	57	24	8	20
BPI ENSG00000101425	2	1	1	4	1	0	6	0	2	11
BPIFB1 ENSG00000125999	0	0	0	0	0	0	0	1	0	0
BPIFB2 ENSG00000078898	36	1	0	35	1	19	13	1	3	0
BPNT1 ENSG00000162813	16	1	3	4	66	46	21	1	1	1
BPTF ENSG00000171634	4	100	8	48	7	0	2	7	12	12
BRAF ENSG00000157764	1	4	1	0	41	1	66	7	5	2
BRAP ENSG00000089234	5	82	176	105	0	3	0	32	118	4
BRAT1 ENSG00000106009	2	196	226	1	127	230	218	198	0	101
BRCA1 ENSG00000012048	5	4	8	7	44	25	1	3	0	39
BRCA2 ENSG00000139618	0	3	13	0	0	0	0	0	5	25
BRCC3 ENSG00000185515	17	0	1	0	62	3	3	12	16	25
BRD1 ENSG00000100425	0	4	0	106	0	1	38	40	5	0
BRD2 ENSG00000204256	366	493	35	620	925	500	324	342	802	358
BRD3 ENSG00000169925	2	39	4	196	22	19	0	0	4	1
BRD4 ENSG00000141867	51	430	400	45	249	5	64	26	0	105
BRD7 ENSG00000166164	1	12	2	55	35	12	68	70	104	95
BRD8 ENSG00000112983	235	223	48	344	0	13	12	9	26	28
BRD9 ENSG00000028310	11	9	45	90	161	65	10	313	7	14
BRDT ENSG00000137948	0	1	1	1	1	1	1	2	0	0
BRE ENSG00000158019	71	74	5	16	0	0	100	4	53	43
BRF1 ENSG00000185024	114	99	35	74	92	87	85	57	10	5
BRF2 ENSG00000104221	10	23	8	50	41	5	8	62	39	9
BRI3 ENSG00000164713	477	720	969	240	866	413	244	181	89	239
BRI3BP ENSG00000184992	1	2	8	2	26	0	4	1	0	0
BRICD5 ENSG00000182685	1	0	2	39	8	46	2	59	2	3
BRINP1 ENSG00000078725	0	15	0	1	5	0	3	0	1	8
BRINP3 ENSG00000162670	1	0	0	0	0	0	0	0	0	1
BRIP1 ENSG00000136492	0	0	3	0	1	1	0	0	0	0
BRIX1 ENSG00000113460	0	9	0	0	3	12	0	0	1	0
BRK1 ENSG00000254999	499	191	350	101	141	13	314	28	113	144
BRMS1 ENSG00000174744	110	134	39	4	45	23	138	3	165	39
BRMS1L ENSG00000100916	2	5	1	1	1	0	1	0	7	1
BROX ENSG00000162819	35	0	10	1	10	26	0	17	29	8
BRPF1 ENSG00000156983	6	11	38	5	18	2	4	27	5	3
BRPF3 ENSG00000096070	55	3	0	60	160	39	339	1	12	11
BRS3 ENSG00000102239	0	0	0	0	0	0	0	0	0	0
BRSK1 ENSG00000160469	37	11	28	0	8	32	0	20	1	17
BRSK2 ENSG00000174672	1	1	3	0	13	0	7	0	3	0
BRWD1 ENSG00000185658	0	2	26	19	13	38	17	5	49	8
BRWD3 ENSG00000165288	13	1	0	33	1	1	0	0	1	0
BSCL2 ENSG00000168000	1	2	2	9	1	1	4	0	5	4
BSDC1 ENSG00000160058	13	14	77	90	66	250	92	1	38	6
BSG ENSG00000172270	652	1231	861	274	446	728	333	810	226	237
BSN ENSG00000164061	2	0	0	0	1	1	0	0	0	0
BSPRY ENSG00000119411	45	16	0	80	72	2	12	8	2	13
BST1 ENSG00000109743	1	0	0	1	0	17	18	1	14	0
BST2 ENSG00000130303	6	2	467	2	1	1	9	205	7	121
BTAF1 ENSG00000095564	0	28	0	1	0	1	15	4	1	8
BTBD1 ENSG00000064726	8	5	10	40	10	11	70	85	50	0
BTBD10 ENSG00000148925	1	4	3	17	23	10	3	1	2	2
BTBD11 ENSG00000151136	6	0	4	52	34	6	1	0	95	2
BTBD16 ENSG00000138152	0	1	1	11	0	0	0	7	0	0
BTBD18 ENSG00000233436	0	0	0	0	0	0	0	0	1	0
BTBD19 ENSG00000222009	0	0	0	0	1	2	0	0	0	0
BTBD2 ENSG00000133243	252	811	299	59	28	219	674	300	27	36
BTBD3 ENSG00000132640	4	1	34	0	12	0	2	91	1	8
BTBD6 ENSG00000184887	56	120	304	115	212	48	121	4	0	0
BTBD7 ENSG00000011114	3	93	0	225	2	1	5	0	0	47
BTBD8 ENSG00000189195	0	3	7	2	6	0	0	0	7	6
BTBD9 ENSG00000183826	14	5	20	2	8	2	44	10	0	21
BTC ENSG00000174808	4	1	0	0	0	1	0	0	3	16
BTD ENSG00000169814	18	139	103	24	72	28	176	25	70	76
BTF3 ENSG00000145741	8	117	217	23	205	129	201	200	22	114
BTF3L4 ENSG00000134717	1	9	1	8	71	87	18	1	26	2
BTG1 ENSG00000133639	15	22	31	149	10	4	15	93	4	53
BTG2 ENSG00000159388	0	0	191	3	22	3	4	226	718	157
BTG3 ENSG00000154640	0	0	4	24	34	0	2	0	0	0
BTG4 ENSG00000137707	0	0	0	0	0	0	0	0	0	0
BTK ENSG00000010671	0	1	1	10	2	0	2	0	0	1
BTLA ENSG00000186265	0	0	0	0	0	0	0	0	0	0
BTN2A1 ENSG00000112763	28	4	0	1	10	7	0	4	0	5
BTN2A2 ENSG00000124508	4	19	5	13	0	0	40	1	0	4
BTN3A1 ENSG00000026950	38	5	15	9	158	74	1	1	0	44
BTN3A2 ENSG00000186470	40	0	14	7	1	0	5	1	1	9
BTN3A3 ENSG00000111801	0	8	5	34	1	0	7	4	4	7
BTNL8 ENSG00000113303	0	0	0	0	0	0	0	0	0	0
BTNL9 ENSG00000165810	2	0	23	0	1	1	0	2	2	0
BTRC ENSG00000166167	59	17	0	7	39	36	66	0	43	7
BUB1 ENSG00000169679	0	0	0	0	0	0	0	0	0	0
BUB1B ENSG00000156970	0	0	1	0	0	0	0	0	0	1
BUB3 ENSG00000154473	10	9	1	14	6	5	0	31	0	13
BUD13 ENSG00000137656	0	19	2	6	12	1	0	1	4	8
BUD31 ENSG00000106245	189	338	60	441	223	94	41	24	209	417
BVES ENSG00000112276	61	8	1	2	4	0	7	2	15	0
BYSL ENSG00000112578	128	61	0	2	0	3	1	3	4	0
BZW1 ENSG00000082153	2	9	15	9	42	48	0	7	109	17
BZW2 ENSG00000136261	1	8	1	1	23	8	3	12	1	15
C10orf10 ENSG00000165507	135	1	48	4	0	52	0	55	25	4
C10orf107 ENSG00000183346	1	7	0	0	24	1	0	2	4	4
C10orf11 ENSG00000148655	43	29	4	0	14	61	46	52	36	3
C10orf128 ENSG00000204161	1	0	1	2	0	1	0	3	2	2
C10orf2 ENSG00000107815	17	19	85	1	2	12	18	10	0	2
C10orf35 ENSG00000171224	0	34	17	3	4	4	15	17	65	4
C10orf53 ENSG00000178645	0	0	0	0	0	0	0	0	0	0
C10orf54 ENSG00000107738	74	1	230	3	9	157	19	124	0	58
C10orf55 ENSG00000222047	0	0	0	0	0	0	1	0	0	0
C10orf76 ENSG00000120029	343	9	1	26	35	5	146	13	0	7
C10orf88 ENSG00000119965	0	0	2	0	4	1	28	17	22	0
C10orf95 ENSG00000120055	0	4	5	0	0	16	1	0	0	0
C10orf99 ENSG00000188373	0	0	0	0	0	0	0	0	1	0
C11orf1 ENSG00000137720	7	1	9	76	98	3	5	74	2	17
C11orf16 ENSG00000176029	0	0	0	0	0	0	0	0	0	0
C11orf21 ENSG00000110665	0	0	1	0	0	0	0	0	1	47
C11orf24 ENSG00000171067	19	165	159	106	126	109	2	198	183	10
C11orf31 ENSG00000211450	51	82	122	243	156	112	33	214	121	85
C11orf40 ENSG00000171987	0	0	0	0	0	0	0	0	0	0
C11orf45 ENSG00000174370	0	0	0	2	0	0	0	2	0	7
C11orf49 ENSG00000149179	95	53	23	2	100	0	2	33	50	17
C11orf52 ENSG00000149300	1	2	1	0	0	0	0	1	0	0
C11orf54 ENSG00000182919	16	11	2	41	18	0	70	3	8	20
C11orf57 ENSG00000150776	71	0	0	26	1	5	9	2	3	12
C11orf58 ENSG00000110696	11	46	37	48	263	95	21	47	93	73
C11orf63 ENSG00000109944	0	2	2	0	0	1	3	0	3	4
C11orf65 ENSG00000166323	0	0	0	0	0	0	0	0	0	0
C11orf68 ENSG00000175573	80	125	117	1	0	21	149	145	6	18
C11orf70 ENSG00000137691	1	0	2	0	1	1	0	1	0	0
C11orf71 ENSG00000180425	9	25	1	0	4	0	1	3	86	14
C11orf74 ENSG00000166352	0	0	1	2	20	0	8	0	0	1
C11orf80 ENSG00000173715	3	20	1	40	3	5	15	3	11	1
C11orf84 ENSG00000168005	19	0	0	0	1	3	2	1	33	9
C11orf87 ENSG00000185742	0	0	0	0	0	0	0	0	0	0
C11orf88 ENSG00000183644	0	0	0	0	0	0	0	0	0	0
C11orf95 ENSG00000188070	189	3	3	25	81	2	2	2	0	28
C11orf96 ENSG00000187479	730	9	323	93	3	3	91	314	128	246
C11orf98 ENSG00000278615	4	2	1	14	0	0	0	0	3	3
C12orf10 ENSG00000139637	81	12	20	0	41	38	3	123	140	24
C12orf29 ENSG00000133641	2	3	11	9	4	3	3	0	2	16
C12orf4 ENSG00000047621	30	5	13	45	33	0	29	13	0	3
C12orf40 ENSG00000180116	0	0	0	0	0	0	0	0	0	0
C12orf42 ENSG00000179088	0	0	0	0	0	1	0	0	0	0
C12orf43 ENSG00000157895	17	2	58	117	35	41	4	5	71	1
C12orf45 ENSG00000151131	8	22	21	1	1	4	42	4	0	0
C12orf49 ENSG00000111412	8	40	10	23	2	0	24	0	1	1
C12orf50 ENSG00000165805	0	0	0	0	0	0	1	0	0	0
C12orf54 ENSG00000177627	0	0	0	0	0	2	0	0	0	0
C12orf56 ENSG00000185306	0	22	0	0	0	6	8	0	2	6
C12orf57 ENSG00000111678	595	471	983	226	173	44	862	693	386	145
C12orf60 ENSG00000182993	1	10	4	0	9	0	0	4	4	4
C12orf65 ENSG00000130921	69	13	18	50	15	6	52	19	6	2
C12orf66 ENSG00000174206	1	0	0	1	0	5	12	36	0	0
C12orf71 ENSG00000214700	0	0	0	0	0	0	0	0	0	0
C12orf73 ENSG00000204954	2	2	8	4	34	18	16	4	15	79
C12orf75 ENSG00000235162	5	7	35	14	1	3	0	2	1	1
C12orf76 ENSG00000174456	2	30	30	4	15	0	133	6	0	70
C14orf1 ENSG00000133935	482	324	146	224	360	85	306	84	112	30
C14orf105 ENSG00000100557	0	0	0	0	0	0	0	0	0	0
C14orf119 ENSG00000179933	9	1	1	21	10	54	4	5	20	11
C14orf132 ENSG00000227051	2	2	2	2	0	5	0	1	2	18
C14orf142 ENSG00000170270	2	18	1	23	1	1	1	0	4	8
C14orf159 ENSG00000133943	126	11	1	38	20	0	99	14	26	2
C14orf166 ENSG00000087302	175	1	46	80	122	24	148	3	83	163
C14orf169 ENSG00000170468	1	8	6	2	31	5	2	39	1	1
C14orf180 ENSG00000184601	0	0	0	0	0	0	0	0	0	0
C14orf2 ENSG00000156411	1094	0	6	293	610	345	1299	194	10	855
C14orf28 ENSG00000179476	1	0	3	2	5	0	0	1	1	1
C14orf37 ENSG00000139971	0	4	0	1	0	6	1	1	1	0
C14orf39 ENSG00000179008	0	0	0	0	0	8	0	2	2	0
C14orf79 ENSG00000140104	27	60	32	12	25	17	15	7	73	64
C14orf80 ENSG00000185347	8	1	5	5	2	2	1	16	4	0
C14orf93 ENSG00000100802	6	0	2	3	47	14	77	2	1	10
C15orf39 ENSG00000167173	92	6	2	3	51	2	11	27	34	8
C15orf40 ENSG00000169609	80	4	1	9	1	0	167	3	66	2
C15orf41 ENSG00000186073	2	0	8	2	2	0	0	0	0	10
C15orf48 ENSG00000166920	2	2	2	0	13	43	0	1	2	10
C15orf52 ENSG00000188549	179	27	21	14	61	4	50	1	32	56
C15orf53 ENSG00000175779	1	0	0	0	0	0	0	0	0	0
C15orf57 ENSG00000128891	112	0	0	1	21	6	4	74	0	0
C15orf59 ENSG00000205363	33	0	41	6	9	11	1	34	43	7
C15orf61 ENSG00000189227	3	4	0	36	2	8	30	43	10	13
C15orf62 ENSG00000188277	1	0	0	0	0	0	3	1	0	0
C15orf65 ENSG00000261652	7	0	1	1	1	0	0	0	1	1
C16orf13 ENSG00000130731	138	307	236	419	21	76	14	29	2	55
C16orf45 ENSG00000166780	5	0	46	16	0	0	13	2	0	33
C16orf46 ENSG00000166455	1	2	0	2	0	0	3	0	1	0
C16orf52 ENSG00000185716	0	10	6	41	36	0	0	1	5	0
C16orf54 ENSG00000185905	0	0	5	0	0	1	0	18	0	5
C16orf58 ENSG00000140688	861	532	1	159	330	93	81	1	6	250
C16orf59 ENSG00000162062	16	27	2	3	4	8	0	5	0	1
C16orf62 ENSG00000103544	15	100	63	16	48	5	87	5	30	85
C16orf70 ENSG00000125149	84	228	6	8	118	61	126	0	41	1
C16orf71 ENSG00000166246	6	0	0	3	1	13	0	4	0	6
C16orf72 ENSG00000182831	1	4	1	0	1	8	2	10	31	0
C16orf74 ENSG00000154102	11	4	10	0	9	2	110	3	2	59
C16orf78 ENSG00000166152	0	6	0	0	0	1	2	0	0	0
C16orf86 ENSG00000159761	3	0	3	0	0	0	0	1	29	0
C16orf87 ENSG00000155330	0	0	3	0	4	6	0	7	0	0
C16orf89 ENSG00000153446	253	2	34	11	18	8	0	49	2	5
C16orf91 ENSG00000174109	12	5	0	5	20	23	13	30	1	35
C16orf95 ENSG00000260456	1	0	0	0	0	0	1	2	0	2
C17orf107 ENSG00000205710	17	11	11	0	1	0	0	2	24	21
C17orf49 ENSG00000258315	1	0	0	0	0	1	17	0	2	17
C17orf50 ENSG00000270806	0	0	2	0	0	3	1	1	0	0
C17orf51 ENSG00000212719	0	1	15	1	2	18	15	2	21	5
C17orf53 ENSG00000125319	0	0	0	2	6	0	0	0	0	0
C17orf58 ENSG00000186665	3	0	5	12	2	2	5	0	2	1
C17orf62 ENSG00000178927	70	236	61	110	17	183	8	79	3	3
C17orf64 ENSG00000141371	0	0	0	0	0	0	1	0	0	0
C17orf67 ENSG00000214226	0	6	15	4	14	2	1	0	1	0
C17orf75 ENSG00000108666	5	0	2	35	27	6	43	16	0	2
C17orf78 ENSG00000278505	0	0	0	0	0	0	0	0	0	0
C17orf80 ENSG00000141219	7	11	59	149	36	47	2	8	8	35
C17orf89 ENSG00000224877	352	65	170	137	147	94	43	1	50	0
C17orf96 ENSG00000273604	9	2	0	0	1	1	11	0	3	2
C17orf97 ENSG00000187624	4	8	14	8	2	2	0	0	40	9
C17orf99 ENSG00000187997	0	0	0	0	0	0	0	0	0	0
C18orf21 ENSG00000141428	0	15	0	15	21	9	22	1	11	0
C18orf25 ENSG00000152242	4	2	1	1	23	7	14	28	6	5
C18orf32 ENSG00000177576	0	42	41	8	5	35	0	3	26	76
C18orf54 ENSG00000166845	0	0	0	1	1	0	0	1	0	0
C18orf63 ENSG00000206043	0	0	0	0	0	0	0	0	0	0
C18orf8 ENSG00000141452	5	33	11	18	11	63	42	16	11	43
C19orf12 ENSG00000131943	395	127	54	16	14	26	412	8	40	149
C19orf18 ENSG00000177025	21	7	49	14	19	91	2	13	15	4
C19orf24 ENSG00000228300	8	122	229	116	96	166	21	197	11	286
C19orf25 ENSG00000119559	152	133	6	0	99	6	11	80	120	6
C19orf33 ENSG00000167644	2	5	2	37	19	13	0	0	44	18
C19orf35 ENSG00000188305	0	0	5	1	0	8	0	0	0	0
C19orf38 ENSG00000214212	0	2	18	5	0	6	0	0	4	1
C19orf43 ENSG00000123144	330	78	21	170	396	283	330	242	232	445
C19orf44 ENSG00000105072	17	37	7	1	1	17	0	4	1	27
C19orf45 ENSG00000198723	0	0	0	0	0	0	0	0	0	0
C19orf47 ENSG00000160392	75	83	0	3	1	7	0	47	1	1
C19orf48 ENSG00000167747	131	385	535	289	27	155	209	75	41	62
C19orf52 ENSG00000142444	7	70	53	6	152	8	19	5	14	2
C19orf53 ENSG00000104979	241	183	160	280	112	177	180	29	41	472
C19orf54 ENSG00000188493	102	134	8	3	1	37	26	12	11	4
C19orf57 ENSG00000132016	0	0	0	0	0	0	6	3	4	1
C19orf60 ENSG00000006015	18	17	70	51	19	87	45	211	17	52
C19orf66 ENSG00000130813	57	25	113	6	1	49	22	3	4	47
C19orf68 ENSG00000185453	7	3	30	3	0	6	1	2	6	3
C19orf70 ENSG00000174917	91	619	668	43	198	112	17	347	252	26
C19orf71 ENSG00000183397	0	0	0	0	0	0	0	0	0	0
C19orf73 ENSG00000221916	1	0	0	12	2	5	2	69	19	2
C19orf81 ENSG00000235034	12	88	4	63	216	4	19	1	0	0
C1D ENSG00000197223	0	15	0	7	1	2	30	19	6	0
C1GALT1 ENSG00000106392	2	2	0	16	4	1	5	28	9	5
C1GALT1C1 ENSG00000171155	0	2	3	3	60	22	3	11	0	2
C1GALT1C1L ENSG00000223658	0	2	8	0	0	3	0	0	0	0
C1QA ENSG00000173372	188	18	564	10	0	48	6	349	3	50
C1QB ENSG00000173369	31	1	155	26	12	99	12	292	11	285
C1QBP ENSG00000108561	11	93	13	256	268	251	165	2	110	2
C1QC ENSG00000159189	5	3	206	8	14	85	1	109	34	116
C1QL1 ENSG00000131094	4	2	78	2	0	14	0	7	3	1
C1QL3 ENSG00000165985	0	0	0	0	0	0	0	0	0	0
C1QTNF1 ENSG00000173918	151	21	137	1	2	0	3	48	171	5
C1QTNF2 ENSG00000145861	14	2	17	1	0	2	11	30	15	0
C1QTNF3 ENSG00000082196	2	5	6	1	9	6	24	0	2	3
C1QTNF4 ENSG00000172247	0	0	26	35	2	0	2	1	3	0
C1QTNF5 ENSG00000223953	0	0	0	0	0	0	0	0	0	0
C1QTNF6 ENSG00000133466	0	7	15	14	28	0	6	7	33	0
C1QTNF7 ENSG00000163145	1	0	7	0	0	3	1	3	0	4
C1QTNF9 ENSG00000240654	0	1	0	1	0	0	0	0	0	0
C1QTNF9B ENSG00000205863	0	1	0	0	0	2	0	0	1	0
C1QTNF9B-AS1 ENSG00000281899	3	5	3	10	3	56	4	5	31	0
C1R ENSG00000159403	26	7	2927	57	7	262	154	1355	24	987
C1RL ENSG00000139178	577	3	19	2	39	36	76	0	6	47
C1S ENSG00000182326	1172	25	370	20	120	38	121	128	0	264
C1orf101 ENSG00000179397	0	1	0	0	35	0	0	0	0	0
C1orf105 ENSG00000180999	0	0	0	0	0	0	0	0	0	0
C1orf106 ENSG00000163362	4	6	0	39	5	4	9	7	2	25
C1orf109 ENSG00000116922	0	2	0	0	1	56	0	3	44	13
C1orf112 ENSG00000000460	0	1	4	7	12	0	1	0	10	9
C1orf115 ENSG00000162817	6	237	98	0	173	159	282	7	9	1
C1orf116 ENSG00000182795	2032	1879	57	1016	544	337	38	15	289	206
C1orf122 ENSG00000197982	530	742	228	473	151	100	182	26	26	245
C1orf123 ENSG00000162384	489	0	6	14	175	65	198	72	3	2
C1orf127 ENSG00000175262	0	0	1	0	0	0	0	0	0	0
C1orf131 ENSG00000143633	10	8	5	0	34	2	5	4	9	44
C1orf145 ENSG00000162913	2	4	20	1	1	0	0	2	0	4
C1orf146 ENSG00000203910	0	0	0	0	0	0	0	0	0	0
C1orf158 ENSG00000157330	0	0	0	0	0	0	1	0	0	0
C1orf159 ENSG00000131591	1	2	52	100	32	60	6	2	1	0
C1orf162 ENSG00000143110	6	0	4	6	16	27	4	31	0	0
C1orf167 ENSG00000215910	0	0	1	0	0	2	1	0	0	0
C1orf168 ENSG00000187889	0	40	1	1	0	4	1	0	4	0
C1orf174 ENSG00000198912	16	27	27	0	36	54	30	20	12	0
C1orf185 ENSG00000204006	0	0	0	0	0	0	0	0	0	0
C1orf186 ENSG00000263961	0	3	9	0	0	1	0	10	5	0
C1orf194 ENSG00000179902	2	0	1	2	0	9	0	0	1	0
C1orf198 ENSG00000119280	18	25	3	42	56	48	150	50	77	0
C1orf204 ENSG00000188004	3	0	0	2	0	2	0	2	0	11
C1orf21 ENSG00000116667	255	281	4	166	324	12	237	88	33	111
C1orf210 ENSG00000253313	50	71	3	6	11	43	63	0	1	145
C1orf216 ENSG00000142686	3	11	61	1	14	3	1	1	5	0
C1orf226 ENSG00000239887	2	2	0	2	8	4	14	1	3	1
C1orf228 ENSG00000198520	1	1	0	0	0	0	1	44	0	3
C1orf234 ENSG00000227868	1	0	0	0	1	0	0	0	0	0
C1orf27 ENSG00000157181	5	58	0	0	20	14	2	0	0	0
C1orf35 ENSG00000143793	164	52	0	34	97	63	113	1	0	0
C1orf43 ENSG00000143612	672	40	278	97	625	26	52	206	9	92
C1orf50 ENSG00000164008	2	0	2	1	0	0	1	1	1	2
C1orf52 ENSG00000162642	19	34	1	48	18	48	30	4	1	3
C1orf53 ENSG00000203724	22	17	0	1	0	13	26	9	7	1
C1orf54 ENSG00000118292	24	0	22	5	0	5	21	0	5	27
C1orf56 ENSG00000143443	12	34	83	42	35	28	63	12	2	20
C1orf64 ENSG00000183888	0	0	5	0	0	2	0	0	0	0
C1orf74 ENSG00000162757	23	1	3	7	14	1	0	3	51	4
C1orf87 ENSG00000162598	0	0	0	0	0	0	0	0	0	0
C2 ENSG00000166278	17	6	1	76	46	236	0	1	1	42
C20orf144 ENSG00000149609	0	1	0	0	0	4	0	0	0	0
C20orf194 ENSG00000088854	4	13	4	9	2	23	98	1	0	2
C20orf196 ENSG00000171984	22	31	0	1	3	11	2	1	3	2
C20orf24 ENSG00000101084	1	43	12	23	28	83	38	4	4	68
C20orf27 ENSG00000101220	67	16	4	0	5	4	31	112	1	176
C20orf96 ENSG00000196476	188	1	20	4	22	12	46	24	3	9
C21orf2 ENSG00000160226	5	8	26	12	2	13	2	31	0	0
C21orf33 ENSG00000160221	33	62	69	0	80	0	6	13	42	4
C21orf58 ENSG00000160298	2	31	0	37	12	3	6	3	0	13
C21orf59 ENSG00000159079	39	57	28	0	2	23	1	4	32	12
C21orf91 ENSG00000154642	2	14	0	0	11	0	1	2	12	6
C22orf15 ENSG00000169314	0	0	3	2	0	0	0	17	0	0
C22orf23 ENSG00000128346	0	0	0	0	0	0	0	0	0	0
C22orf29 ENSG00000215012	159	11	24	326	29	1	325	0	38	120
C22orf31 ENSG00000100249	0	0	1	2	0	1	0	2	1	1
C22orf39 ENSG00000242259	216	319	285	61	68	485	382	2	1	348
C22orf42 ENSG00000205856	6	0	1	1	0	0	1	2	1	4
C22orf46 ENSG00000184208	1	0	1	2	6	0	15	1	0	26
C2CD2 ENSG00000157617	797	34	13	47	69	0	172	0	50	497
C2CD2L ENSG00000172375	2	44	10	25	22	36	80	33	0	7
C2CD3 ENSG00000168014	6	53	1	7	3	3	12	13	2	58
C2CD4A ENSG00000198535	0	0	0	0	0	0	0	0	0	0
C2CD4B ENSG00000205502	1	2	3	1	0	0	2	0	7	0
C2CD4C ENSG00000183186	0	1	5	2	0	0	0	0	0	0
C2CD4D ENSG00000225556	0	0	0	45	0	0	2	0	2	0
C2CD5 ENSG00000111731	0	3	4	3	6	0	2	1	8	0
C2orf15 ENSG00000273045	0	0	0	0	0	0	0	1	3	0
C2orf40 ENSG00000119147	23	1	115	1	2	7	0	5	2	17
C2orf42 ENSG00000115998	0	2	21	2	19	0	14	20	0	18
C2orf47 ENSG00000162972	0	1	24	6	29	7	0	6	16	0
C2orf49 ENSG00000135974	0	2	7	14	57	11	6	8	10	4
C2orf50 ENSG00000150873	0	0	0	0	1	0	0	0	1	0
C2orf54 ENSG00000172478	2	2	6	2	0	0	53	0	10	0
C2orf68 ENSG00000168887	188	68	0	206	19	161	72	237	16	6
C2orf69 ENSG00000178074	1	3	0	1	3	0	2	2	4	4
C2orf70 ENSG00000173557	2	0	0	1	0	0	0	0	1	0
C2orf71 ENSG00000179270	0	0	0	0	0	1	0	0	1	1
C2orf72 ENSG00000204128	0	87	7	92	209	93	9	3	148	37
C2orf73 ENSG00000177994	1	0	0	0	0	0	0	0	0	0
C2orf74 ENSG00000237651	1	0	0	0	0	1	4	0	0	3
C2orf76 ENSG00000186132	0	1	0	1	8	0	0	7	5	1
C2orf80 ENSG00000188674	0	0	0	0	0	0	0	0	0	0
C2orf81 ENSG00000159239	5	11	2	18	4	0	3	62	2	0
C2orf82 ENSG00000182600	73	0	2	2	4	3	0	0	1	3
C2orf88 ENSG00000187699	0	5	8	0	1	0	7	1	1	0
C3 ENSG00000125730	964	5	1555	14	0	275	39	371	164	1013
C3AR1 ENSG00000171860	9	10	208	9	0	15	0	3	1	0
C3orf14 ENSG00000114405	0	7	0	7	0	3	38	0	26	2
C3orf18 ENSG00000088543	42	20	30	0	42	1	5	8	2	5
C3orf33 ENSG00000174928	29	2	3	6	2	7	11	75	7	96
C3orf36 ENSG00000221972	0	0	0	0	2	0	0	0	6	0
C3orf38 ENSG00000179021	7	0	0	5	0	6	2	0	0	0
C3orf49 ENSG00000163632	0	0	0	0	0	0	0	0	0	0
C3orf52 ENSG00000114529	1	0	0	0	8	3	1	5	0	0
C3orf58 ENSG00000181744	2	13	1	2	1	0	1	1	3	0
C3orf62 ENSG00000188315	33	79	7	2	155	6	136	12	34	71
C3orf67 ENSG00000163689	0	1	0	0	0	0	1	0	0	0
C3orf70 ENSG00000187068	1	0	4	2	1	2	6	1	2	4
C3orf80 ENSG00000180044	0	0	0	0	0	0	0	0	0	0
C4A ENSG00000244731	0	6	70	4	4	37	0	62	2	28
C4B ENSG00000224389	9	1	402	5	1	82	0	191	50	295
C4BPB ENSG00000123843	0	0	0	0	0	0	0	0	0	0
C4orf19 ENSG00000154274	0	0	0	0	1	2	1	0	0	0
C4orf26 ENSG00000174792	0	0	0	0	0	0	0	0	0	1
C4orf3 ENSG00000164096	243	36	219	114	71	0	113	7	4	26
C4orf32 ENSG00000174749	0	6	4	8	1	21	1	4	42	2
C4orf33 ENSG00000151470	1	0	1	1	3	0	0	0	5	3
C4orf36 ENSG00000163633	11	0	1	1	0	0	0	0	0	5
C4orf46 ENSG00000205208	1	0	0	0	0	4	1	4	5	7
C4orf47 ENSG00000205129	0	0	0	1	12	0	2	0	0	0
C4orf48 ENSG00000243449	12	80	160	4	0	12	33	13	16	20
C5 ENSG00000106804	3	3	20	9	1	5	129	0	9	3
C5AR1 ENSG00000197405	3	1	8	18	0	0	0	7	23	0
C5AR2 ENSG00000134830	4	0	2	2	1	0	0	1	0	6
C5orf15 ENSG00000113583	415	282	7	431	839	0	451	2	287	235
C5orf22 ENSG00000082213	0	0	1	2	4	0	0	0	1	0
C5orf24 ENSG00000181904	38	48	4	2	110	36	14	1	2	7
C5orf30 ENSG00000181751	5	0	1	0	2	0	11	11	1	1
C5orf34 ENSG00000172244	6	1	3	1	0	0	0	0	1	1
C5orf38 ENSG00000186493	29	67	32	4	69	31	54	55	3	8
C5orf42 ENSG00000197603	0	0	14	1	14	25	3	9	16	1
C5orf45 ENSG00000161010	6	8	98	2	145	60	10	70	58	113
C5orf46 ENSG00000178776	0	0	10	0	0	0	0	0	0	0
C5orf49 ENSG00000215217	33	9	4	0	10	25	4	2	27	120
C5orf51 ENSG00000205765	2	2	0	13	7	20	11	3	4	1
C5orf56 ENSG00000197536	0	1	1	3	38	0	3	0	55	77
C5orf58 ENSG00000234511	0	0	0	0	0	0	0	0	0	0
C5orf63 ENSG00000164241	2	0	0	36	54	2	0	4	4	32
C6 ENSG00000039537	0	0	0	0	0	0	1	1	0	0
C6orf1 ENSG00000186577	90	226	46	59	5	0	1	22	0	105
C6orf10 ENSG00000204296	0	0	1	0	0	0	0	0	0	0
C6orf106 ENSG00000196821	43	195	28	12	75	40	61	156	173	38
C6orf118 ENSG00000112539	0	0	0	0	0	0	0	0	0	0
C6orf120 ENSG00000185127	4	2	6	3	42	10	7	2	18	4
C6orf132 ENSG00000188112	131	144	13	6	53	52	7	277	107	21
C6orf136 ENSG00000204564	14	0	1	3	33	36	107	0	23	43
C6orf141 ENSG00000197261	0	5	0	1	0	0	0	0	1	0
C6orf163 ENSG00000203872	0	0	0	1	0	0	0	0	0	0
C6orf201 ENSG00000185689	0	0	0	0	0	0	0	0	0	0
C6orf203 ENSG00000130349	4	0	7	0	5	0	10	2	3	11
C6orf222 ENSG00000189325	0	0	0	0	0	0	0	0	0	0
C6orf226 ENSG00000221821	4	48	56	17	29	3	31	1	23	40
C6orf229 ENSG00000260286	0	0	0	0	0	0	1	0	0	0
C6orf25 ENSG00000204420	0	8	0	1	0	0	0	0	1	0
C6orf47 ENSG00000204439	71	76	130	128	45	1	10	78	8	0
C6orf48 ENSG00000204387	8	138	159	179	15	35	116	7	0	3
C6orf52 ENSG00000137434	0	1	0	1	2	0	35	1	5	11
C6orf58 ENSG00000184530	0	0	5	0	0	0	0	0	0	5
C6orf62 ENSG00000112308	21	184	86	180	184	94	20	50	178	133
C6orf89 ENSG00000198663	137	219	24	97	128	87	78	117	19	77
C7 ENSG00000112936	10	2	504	229	29	4	141	210	2	620
C7orf25 ENSG00000136197	0	1	0	0	0	0	2	0	0	0
C7orf26 ENSG00000146576	300	172	14	19	133	30	91	46	21	124
C7orf31 ENSG00000153790	9	8	2	2	0	0	0	0	0	0
C7orf34 ENSG00000165131	0	1	0	0	0	0	1	0	0	0
C7orf43 ENSG00000146826	3	3	14	32	69	2	35	22	32	112
C7orf49 ENSG00000122783	103	9	55	35	1	18	205	0	3	29
C7orf50 ENSG00000146540	264	168	329	241	83	9	58	27	8	36
C7orf57 ENSG00000164746	0	1	0	0	0	0	2	0	0	0
C7orf61 ENSG00000185955	1	4	0	0	0	0	8	3	5	0
C7orf62 ENSG00000164645	0	0	0	0	0	0	0	0	0	0
C7orf73 ENSG00000243317	4	143	0	17	112	53	81	8	7	5
C8G ENSG00000176919	0	5	0	1	25	0	8	2	1	0
C8orf33 ENSG00000182307	143	76	32	133	28	20	17	21	34	25
C8orf34 ENSG00000165084	3	0	1	0	0	0	0	0	0	0
C8orf37 ENSG00000156172	0	3	0	1	0	0	2	1	1	0
C8orf4 ENSG00000176907	1	1	2	4	54	21	9	33	2	22
C8orf44 ENSG00000213865	1	0	1	0	22	8	0	0	10	0
C8orf46 ENSG00000169085	6	1	17	4	6	2	17	0	0	29
C8orf48 ENSG00000164743	0	0	0	1	0	0	0	0	0	0
C8orf58 ENSG00000241852	12	0	2	0	6	0	108	0	1	0
C8orf59 ENSG00000176731	38	6	91	1	147	1	30	74	107	101
C8orf74 ENSG00000171060	0	0	0	0	0	0	0	0	0	0
C8orf76 ENSG00000189376	7	9	1	8	1	5	10	27	1	3
C8orf82 ENSG00000213563	124	253	40	63	106	127	350	2	31	28
C8orf86 ENSG00000196166	0	0	0	0	0	0	0	0	0	0
C8orf88 ENSG00000253250	0	0	2	0	0	0	0	0	0	1
C8orf89 ENSG00000274443	0	0	0	0	0	0	0	0	0	13
C9 ENSG00000113600	0	0	0	0	0	0	0	0	0	0
C9orf114 ENSG00000198917	64	22	1	84	47	76	94	1	33	2
C9orf116 ENSG00000160345	17	18	6	6	3	30	19	0	1	29
C9orf129 ENSG00000204352	0	0	0	0	0	0	0	0	0	0
C9orf142 ENSG00000148362	1	98	125	15	4	105	40	99	1	170
C9orf152 ENSG00000188959	0	45	5	23	2	145	87	0	3	0
C9orf153 ENSG00000187753	0	0	0	0	0	0	0	0	0	0
C9orf16 ENSG00000171159	38	432	561	22	63	281	123	18	25	255
C9orf172 ENSG00000232434	0	3	1	0	14	0	2	1	1	49
C9orf24 ENSG00000164972	0	1	0	0	0	0	0	0	0	9
C9orf3 ENSG00000148120	8	76	122	0	1	83	0	0	0	26
C9orf40 ENSG00000135045	0	1	0	4	0	0	0	0	0	0
[truncated: 14,515 more rows]
