# Supplementary material for: Spatial maps of prostate cancer transcriptomes reveal an unexplored landscape of heterogeneity
Source: Nat Commun. 2018 Jun 20;9:2419. doi: 10.1038/s41467-018-04724-5 (PMC6010471; doi:10.1038/s41467-018-04724-5)
Supplement: Supplementary file 7 — Supplementary Data 4 [file 41467_2018_4724_MOESM7_ESM.xls]

F1_nr	F1	F1_p	F2_nr	F2_NormalGlands	F2_p	F3_nr	F3_Stroma	F3_p	F4_nr	F4	F4_p	F5_nr	F5_PIN	F5_p	F6_nr	F6_cancer	F6_p	F7_nr	F7	F7_p	F8_nr	F8_ReactiveStroma	F8_p	F9_nr	F9_ImmuneSignature	F9_p	F10_nr	F10	F10_p
2	Cell cycle	0.000493		Glutamatergic synapse	4.53E-11	1	Focal adhesion	3.99E-40	7	Nucleotide excision repair	0.000000488		Cell cycle	1.16E-11	2	Cell cycle	2.34E-25	2	Basal transcription factors	4.75E-21		Cell adhesion molecules (CAMs)	4.45E-33	6	TNF signaling pathway	0.0000804	2	Graft-versus-host disease	1.39E-32
7	Fanconi anemia pathway	0.00712		Neuroactive ligand-receptor interaction	1.1E-09	2	Regulation of actin cytoskeleton	3.38E-33	8	Basal transcription factors	0.000000616		Basal transcription factors	8.2E-11	3	DNA replication	5.64E-20	6	Cell cycle	9.56E-09		Allograft rejection	2.45E-28	8	Nicotine addiction	0.000146	3	Intestinal immune network for IgA production	6.29E-32
9	DNA replication	0.0139		Nicotine addiction	2.71E-09	3	Leukocyte transendothelial migration	1.97E-32	9	Fanconi anemia pathway	0.0000082		Nucleotide excision repair	0.000000009	4	Fanconi anemia pathway	1.25E-18	10	Thyroid hormone signaling pathway	0.0000257		Cytokine-cytokine receptor interaction	1.53E-26	9	TGF-beta signaling pathway	0.000973	4	Asthma	5.21E-30
12	p53 signaling pathway	0.0245		Circadian entrainment	0.00000014	4	Bacterial invasion of epithelial cells	2.65E-30	10	Nicotine addiction	0.0000364		Fanconi anemia pathway	2.26E-08	5	Homologous recombination	1.41E-15	12	Nucleotide excision repair	0.000134		Autoimmune thyroid disease	1.39E-24	10	Alcoholism	0.00254	5	Allograft rejection	8.13E-26
13	Ribosome biogenesis in eukaryotes	0.0287		Retrograde endocannabinoid signaling	0.0000811	5	Hypertrophic cardiomyopathy (HCM)	1.08E-28	11	Cell cycle	0.0000641		Mismatch repair	0.00000247	6	Staphylococcus aureus infection	3.91E-13	20	Epstein-Barr virus infection	0.0222		Primary immunodeficiency	1.93E-23	11	Cell cycle	0.00254	6	Inflammatory bowel disease (IBD)	1.25E-25
			10	Cocaine addiction	0.0000949	6	Proteoglycans in cancer	2.14E-27	14	Alcoholism	0.000685		DNA replication	0.00000601	7	Complement and coagulation cascades	2.06E-12	21	Fanconi anemia pathway	0.0251		Graft-versus-host disease	6.81E-23	12	Pathways in cancer	0.00304	7	Staphylococcus aureus infection	1.3E-24
			11	Serotonergic synapse	0.000728	7	ECM-receptor interaction	1.14E-23	15	Ubiquitin mediated proteolysis	0.000867		Ribosome biogenesis in eukaryotes	0.0000318	8	p53 signaling pathway	6.7E-11	23	Pyrimidine metabolism	0.0271		Intestinal immune network for IgA production	3.61E-22	13	Viral carcinogenesis	0.00514	8	Autoimmune thyroid disease	7.17E-22
			12	Renin secretion	0.00536	8	Amoebiasis	1.78E-23	17	Neuroactive ligand-receptor interaction	0.00112		Homologous recombination	0.000181	9	Mismatch repair	9.27E-11	25	Homologous recombination	0.0417		Hematopoietic cell lineage	3.72E-21	14	Chronic myeloid leukemia	0.00757	10	Cell adhesion molecules (CAMs)	1.34E-19
			13	Cholinergic synapse	0.00583	9	Rap1 signaling pathway	1.93E-23	20	Viral carcinogenesis	0.00249		Wnt signaling pathway	0.0102	10	Progesterone-mediated oocyte maturation	0.000000937				10	Asthma	1.94E-18	16	Colorectal cancer	0.00935	11	Hematopoietic cell lineage	1.24E-18
			14	Long-term depression	0.00712	10	Tight junction	1E-22	27	Homologous recombination	0.0288		Herpes simplex infection	0.0294	11	Asthma	0.000025				11	Type I diabetes mellitus	1.85E-16	17	MAPK signaling pathway	0.0115	12	Systemic lupus erythematosus	1.66E-18
			15	Melanogenesis	0.00736	11	Arrhythmogenic right ventricular cardiomyopathy (ARVC)	7.14E-22				30	Small cell lung cancer	0.0318	12	HTLV-I infection	0.000605				12	Inflammatory bowel disease (IBD)	2.42E-14	19	ErbB signaling pathway	0.0231	13	Leishmaniasis	1.99E-15
			16	Salivary secretion	0.00873	12	Platelet activation	5.68E-19				31	Colorectal cancer	0.0318	13	Intestinal immune network for IgA production	0.00131				13	Staphylococcus aureus infection	2.55E-12	20	Pancreatic cancer	0.027	14	Primary immunodeficiency	4.15E-14
			17	Aldosterone synthesis and secretion	0.0103	13	Oxytocin signaling pathway	1.64E-18				32	Signaling pathways regulating pluripotency of stem cells	0.0344	14	Non-homologous end-joining	0.00251				14	Leishmaniasis	6.03E-12	21	Signaling pathways regulating pluripotency of stem cells	0.0432	15	Cytokine-cytokine receptor interaction	1.68E-13
			18	Insulin secretion	0.0124	14	Adherens junction	6.44E-17				35	Nicotine addiction	0.0432	16	Nucleotide excision repair	0.00723				15	HTLV-I infection	1.33E-11	22	FoxO signaling pathway	0.0485	16	DNA replication	6.77E-13
			20	Gastric acid secretion	0.0136	15	Chemokine signaling pathway	1.03E-16							17	Oocyte meiosis	0.0328				16	Viral myocarditis	1.42E-11	23	Dorso-ventral axis formation	0.0486	17	Type I diabetes mellitus	4.77E-12
			21	Long-term potentiation	0.0162	16	Fc gamma R-mediated phagocytosis	4.21E-16							19	Pyrimidine metabolism	0.0483				17	Antigen processing and presentation	1.22E-09				18	Nucleotide excision repair	9.56E-12
			22	Morphine addiction	0.0299	17	Endocytosis	1.29E-14													18	Natural killer cell mediated cytotoxicity	2.15E-09				19	Cell cycle	1.62E-11
			23	GABAergic synapse	0.0302	18	PI3K-Akt signaling pathway	1.48E-14													19	Cell cycle	6.64E-09				20	Basal transcription factors	5.97E-11
			24	Amphetamine addiction	0.0349	19	Pathogenic Escherichia coli infection	4.33E-14													20	Chemokine signaling pathway	0.00000223				21	Ribosome biogenesis in eukaryotes	7.74E-11
			25	cAMP signaling pathway	0.0365	20	Shigellosis	6.05E-14													21	Malaria	0.0000029				22	RNA polymerase	1.14E-10
						21	Salmonella infection	1.54E-13													22	Phagosome	0.0000137				23	Mismatch repair	5.01E-10
						22	Ras signaling pathway	1.59E-12													23	Herpes simplex infection	0.0000259				25	Pyrimidine metabolism	1.09E-08
						23	Gap junction	6.37E-12													24	Rheumatoid arthritis	0.0000375				26	Transcriptional misregulation in cancer	1.78E-08
						25	Adrenergic signaling in cardiomyocytes	3.08E-11													25	Tuberculosis	0.0000629				27	NF-kappa B signaling pathway	0.000000156
						26	Synaptic vesicle cycle	4.27E-11													26	B cell receptor signaling pathway	0.0000996				30	Cytosolic DNA-sensing pathway	0.000000424
						27	Vascular smooth muscle contraction	1.37E-10													28	Endocytosis	0.000191				32	Fanconi anemia pathway	0.00000236
						28	VEGF signaling pathway	3.4E-10													29	Osteoclast differentiation	0.000201				33	Herpes simplex infection	0.00000368
						29	Gastric acid secretion	2.31E-09													30	Fc gamma R-mediated phagocytosis	0.000644				36	Homologous recombination	0.0000152
						30	Insulin signaling pathway	2.57E-09													31	DNA replication	0.00179				39	Purine metabolism	0.000439
						31	Natural killer cell mediated cytotoxicity	2.77E-09													32	Progesterone-mediated oocyte maturation	0.00246				40	Antigen processing and presentation	0.000532
						32	Cytokine-cytokine receptor interaction	6.29E-09													33	NF-kappa B signaling pathway	0.00269				42	Alcoholism	0.00179
						33	cAMP signaling pathway	1.38E-08													34	Neuroactive ligand-receptor interaction	0.00277				44	HTLV-I infection	0.00269
						34	GABAergic synapse	2.15E-08													35	Nicotine addiction	0.00774				46	Epstein-Barr virus infection	0.00498
						35	MAPK signaling pathway	5.27E-08													36	Fanconi anemia pathway	0.0127				55	Toxoplasmosis	0.032
						36	T cell receptor signaling pathway	0.000000096													38	Epstein-Barr virus infection	0.0191				57	Malaria	0.0336
						37	Toxoplasmosis	0.000000196													39	Oocyte meiosis	0.0198
						38	Phagosome	0.000000248													40	Viral carcinogenesis	0.0242
						39	Sphingolipid signaling pathway	0.000000313													42	T cell receptor signaling pathway	0.0263
						40	Circadian entrainment	0.000000336													43	Hepatitis B	0.0472
						41	Pertussis	0.000000708													44	Influenza A	0.049
						42	Estrogen signaling pathway	0.00000118
						43	Epithelial cell signaling in Helicobacter pylori infection	0.00000186
						44	cGMP-PKG signaling pathway	0.00000246
						45	Pathways in cancer	0.00000364
						46	Starch and sucrose metabolism	0.00000408
						47	Vibrio cholerae infection	0.00000599
						48	Protein digestion and absorption	0.00000748
						49	Morphine addiction	0.0000105
						50	Regulation of lipolysis in adipocytes	0.0000139
						51	Pancreatic secretion	0.0000218
						52	Neurotrophin signaling pathway	0.0000243
						53	Renin secretion	0.0000285
						54	GnRH signaling pathway	0.0000324
						55	AMPK signaling pathway	0.0000334
						56	Insulin resistance	0.0000457
						57	Viral myocarditis	0.0000544
						58	Long-term depression	0.0000944
						59	Dopaminergic synapse	0.0000986
						60	Chagas disease (American trypanosomiasis)	0.0000986
						61	Endocrine and other factor-regulated calcium reabsorption	0.000119
						62	ErbB signaling pathway	0.000126
						63	Central carbon metabolism in cancer	0.000127
						64	Melanogenesis	0.000154
						65	Adipocytokine signaling pathway	0.000178
						66	Glucagon signaling pathway	0.000358
						67	Fc epsilon RI signaling pathway	0.000363
						68	Salivary secretion	0.000365
						69	Progesterone-mediated oocyte maturation	0.000435
						70	B cell receptor signaling pathway	0.000576
						71	Choline metabolism in cancer	0.000689
						72	Glycolysis / Gluconeogenesis	0.000734
						73	Jak-STAT signaling pathway	0.000753
						74	Lysosome	0.000807
						75	Prolactin signaling pathway	0.000846
						76	HIF-1 signaling pathway	0.000929
						77	Hematopoietic cell lineage	0.00151
						78	Aldosterone-regulated sodium reabsorption	0.00154
						79	Complement and coagulation cascades	0.00184
						80	Insulin secretion	0.00266
						81	PPAR signaling pathway	0.00384
						82	SNARE interactions in vesicular transport	0.00418
						83	Pentose and glucuronate interconversions	0.00645
						84	Fructose and mannose metabolism	0.00757
						85	Endometrial cancer	0.00982
						86	FoxO signaling pathway	0.012
						87	Phosphatidylinositol signaling system	0.016
						88	Tuberculosis	0.0181
						89	Neuroactive ligand-receptor interaction	0.0232
						90	mTOR signaling pathway	0.0237
						91	Cocaine addiction	0.0286
						92	Type II diabetes mellitus	0.0301
						93	Glioma	0.0308
						94	Hippo signaling pathway	0.0467
