# Supplementary material for: Spatial maps of prostate cancer transcriptomes reveal an unexplored landscape of heterogeneity
Source: Nat Commun. 2018 Jun 20;9:2419. doi: 10.1038/s41467-018-04724-5 (PMC6010471; doi:10.1038/s41467-018-04724-5)
Supplement: Supplementary file 8 — Supplementary Data 5 [file 41467_2018_4724_MOESM8_ESM.zip]

Archive with 198 entries (195 files):
- Supplementary Dataset 7/
- Supplementary Dataset 7/joint-field-dimensionality-reduction-PCA-matrix-split.pdf.interpolated.pdf
- Supplementary Dataset 7/feature-gamma.tsv.gz
- Supplementary Dataset 7/joint-mix-profiles-rel-individual-scale-dots-split-colorbar.pdf
- Supplementary Dataset 7/joint-field-factor-strength-spotbarplot-rel-freq.pdf
- Supplementary Dataset 7/experiment0000-counts.tsv
- Supplementary Dataset 7/top10-genes-experiment0004.txt
- Supplementary Dataset 7/joint-mix-dimensionality-reduction-tSNE-dots.pdf
- __MACOSX/
- __MACOSX/Supplementary Dataset 7/
- __MACOSX/Supplementary Dataset 7/._joint-mix-dimensionality-reduction-tSNE-dots.pdf
- Supplementary Dataset 7/experiment0001-expected-features.tsv.gz
- Supplementary Dataset 7/factor-activity-priors.pdf
- Supplementary Dataset 7/experiment0001-raw-field.tsv.gz
- Supplementary Dataset 7/experiment0004-expected-field.tsv.gz
- Supplementary Dataset 7/joint-mix-dimensionality-reduction-PCA-dots-split.pdf
- Supplementary Dataset 7/experiment0000-contributions_gene_type.tsv.gz
- Supplementary Dataset 7/experiment0004-spot-scaling.tsv.gz
- Supplementary Dataset 7/joint-mix-dimensionality-reduction-tSNE-matrix-split.pdf.interpolated.pdf
- Supplementary Dataset 7/experiment0004-mix-hiergamma.tsv.gz
- Supplementary Dataset 7/joint-field-dimensionality-reduction-tSNE-matrix-split.pdf
- Supplementary Dataset 7/experiment0000-feature-gamma_prior-p.tsv.gz
- Supplementary Dataset 7/experiment0003-feature-gamma_prior-r.tsv.gz
- Supplementary Dataset 7/joint-mix-profiles-rel-common-scale-dots-split.pdf
- __MACOSX/Supplementary Dataset 7/._joint-mix-profiles-rel-common-scale-dots-split.pdf
- Supplementary Dataset 7/contributions_gene.tsv.gz
- Supplementary Dataset 7/joint-field-dimensionality-reduction-PCA-dots-split.pdf
- Supplementary Dataset 7/experiment0002-feature-gamma.tsv.gz
- Supplementary Dataset 7/joint-mix-dimensionality-reduction-tSNE-matrix-rgb.pdf.interpolated.pdf
- Supplementary Dataset 7/feature-gamma_prior-p.tsv.gz
- Supplementary Dataset 7/experiment0001-mix-hiergamma.tsv.gz
- Supplementary Dataset 7/experiment0001-baselinefeature-gamma.tsv.gz
- Supplementary Dataset 7/joint-mix-dimensionality-reduction-PCA-2d-results.txt
- Supplementary Dataset 7/experiment0000-feature-gamma_prior-r.tsv.gz
- Supplementary Dataset 7/experiment0003-feature-gamma_prior-p.tsv.gz
- Supplementary Dataset 7/joint-field-profiles-rel-individual-scale-dots.pdf
- Supplementary Dataset 7/experiment0003-spot-scaling.tsv.gz
- Supplementary Dataset 7/experiment0001-contributions_spot.tsv.gz
- Supplementary Dataset 7/joint-field-profiles-rel-common-scale-dots-colorbar.pdf
- Supplementary Dataset 7/top10-genes-experiment0002.txt
- Supplementary Dataset 7/feature-gamma_prior-r.tsv.gz
- Supplementary Dataset 7/experiment0002-spot-scaling.tsv.gz
- Supplementary Dataset 7/experiment0002-baselinefeature-gamma.tsv.gz
- Supplementary Dataset 7/joint-field-dimensionality-reduction-PCA-2d-results.txt
- Supplementary Dataset 7/top10-genes-experiment0003.txt
- Supplementary Dataset 7/joint-field-factor-strength-barplot-expected-spots.pdf
- Supplementary Dataset 7/joint-mix-profiles-rel-common-scale-dots-colorbar.pdf
- Supplementary Dataset 7/joint-mix-dimensionality-reduction-PCA-matrix-split.pdf
- Supplementary Dataset 7/joint-field-profiles-rel-individual-scale-dots-colorbar.pdf
- Supplementary Dataset 7/experiment0001-spot-scaling.tsv.gz
- Supplementary Dataset 7/top10-genes-experiment0001.txt
- Supplementary Dataset 7/experiment0002-contributions_gene.tsv.gz
- Supplementary Dataset 7/top10-genes-experiment0000.txt
- Supplementary Dataset 7/experiment0000-contributions_spot_type.tsv.gz
- Supplementary Dataset 7/contributions_gene_type.tsv.gz
- Supplementary Dataset 7/joint-mix-dimensionality-reduction-tSNE-matrix-split.pdf
- Supplementary Dataset 7/experiment0000-spot-scaling.tsv.gz
- Supplementary Dataset 7/top-genes.pdf
- __MACOSX/Supplementary Dataset 7/._top-genes.pdf
- Supplementary Dataset 7/experiment0004-baselinefeature-gamma.tsv.gz
- Supplementary Dataset 7/experiment0000-raw-field.tsv.gz
- Supplementary Dataset 7/experiment0004-expected-mix.tsv.gz
- Supplementary Dataset 7/experiment0000-baselinefeature-gamma_prior-p.tsv.gz
- Supplementary Dataset 7/joint-mix-dimensionality-reduction-tSNE-dots-split.pdf
- Supplementary Dataset 7/joint-mix-dimensionality-reduction-PCA-matrix-rgb.pdf.interpolated.pdf
- Supplementary Dataset 7/expected-features.tsv.gz
- Supplementary Dataset 7/experiment0000-mix-hiergamma.tsv.gz
- Supplementary Dataset 7/joint-field-factor-strength-spotbarplot-abs-freq.pdf
- Supplementary Dataset 7/experiment0003-feature-gamma.tsv.gz
- Supplementary Dataset 7/experiment0000-mix-hiergamma_prior-r.tsv.gz
- Supplementary Dataset 7/experiment0003-mix-hiergamma_prior-p.tsv.gz
- Supplementary Dataset 7/joint-field-dimensionality-reduction-tSNE-results-3d.txt
- Supplementary Dataset 7/experiment0002-counts.tsv
- Supplementary Dataset 7/joint-mix-profiles-rel-common-scale-dots-split-colorbar.pdf
- Supplementary Dataset 7/joint-mix-dimensionality-reduction-tSNE-matrix.pdf.interpolated.pdf
- Supplementary Dataset 7/joint-field-dimensionality-reduction-PCA-matrix-split.pdf
- Supplementary Dataset 7/experiment0001-contributions_gene_type.tsv.gz
- Supplementary Dataset 7/joint-mix-dimensionality-reduction-PCA-matrix.pdf.interpolated.pdf
- Supplementary Dataset 7/experiment0001-baselinefeature-gamma_prior-r.tsv.gz
- Supplementary Dataset 7/joint-field-profiles-rel-individual-scale-dots-split.pdf
- Supplementary Dataset 7/experiment0004-contributions_spot.tsv.gz
- Supplementary Dataset 7/experiment0000-expected-field.tsv.gz
- Supplementary Dataset 7/experiment0001-expected-mix.tsv.gz
- Supplementary Dataset 7/experiment0003-contributions_spot.tsv.gz
- Supplementary Dataset 7/joint-field-dimensionality-reduction-PCA-2d.pdf
- Supplementary Dataset 7/experiment0000-expected-features.tsv.gz
- Supplementary Dataset 7/joint-mix-dimensionality-reduction-tSNE-matrix.pdf
- __MACOSX/Supplementary Dataset 7/._joint-mix-dimensionality-reduction-tSNE-matrix.pdf
- Supplementary Dataset 7/joint-mix-factor-strength-barplot-expected-spots.pdf
- __MACOSX/Supplementary Dataset 7/._joint-mix-factor-strength-barplot-expected-spots.pdf
- Supplementary Dataset 7/experiment0000-expected-mix.tsv.gz
- Supplementary Dataset 7/experiment0001-baselinefeature-gamma_prior-p.tsv.gz
- Supplementary Dataset 7/experiment0004-expected-features.tsv.gz
- Supplementary Dataset 7/experiment0000-baselinefeature-gamma_prior-r.tsv.gz
- Supplementary Dataset 7/experiment0001-contributions_spot_type.tsv.gz
- Supplementary Dataset 7/experiment0000-contributions_gene.tsv.gz
- Supplementary Dataset 7/experiment0002-expected-field.tsv.gz
- Supplementary Dataset 7/experiment0003-expected-mix.tsv.gz
- Supplementary Dataset 7/joint-field-dimensionality-reduction-tSNE-matrix-rgb.pdf
- Supplementary Dataset 7/joint-field-dimensionality-reduction-PCA-matrix.pdf.interpolated.pdf
- Supplementary Dataset 7/experiment0000-mix-hiergamma_prior-p.tsv.gz
- Supplementary Dataset 7/experiment0003-mix-hiergamma_prior-r.tsv.gz
- Supplementary Dataset 7/experiment0002-expected-mix.tsv.gz
- Supplementary Dataset 7/joint-field-dimensionality-reduction-tSNE-matrix-split.pdf.interpolated.pdf
- Supplementary Dataset 7/experiment0004-raw-field.tsv.gz
- Supplementary Dataset 7/joint-field-profiles-rel-common-scale-dots-split-colorbar.pdf
- Supplementary Dataset 7/joint-field-profiles-rel-common-scale-dots-split.pdf
- Supplementary Dataset 7/joint-mix-dimensionality-reduction-PCA-dots.pdf
- Supplementary Dataset 7/joint-field-dimensionality-reduction-PCA-matrix-rgb.pdf
- Supplementary Dataset 7/top50-genes-experiment0004.txt
- Supplementary Dataset 7/experiment0002-contributions_gene_type.tsv.gz
- Supplementary Dataset 7/joint-mix-factor-strength-barplot-expected-reads.pdf
- Supplementary Dataset 7/experiment0003-baselinefeature-gamma_prior-p.tsv.gz
- Supplementary Dataset 7/joint-mix-dimensionality-reduction-PCA-matrix-rgb.pdf
- Supplementary Dataset 7/experiment0001-contributions_gene.tsv.gz
- Supplementary Dataset 7/experiment0004-baselinefeature-gamma_prior-p.tsv.gz
- Supplementary Dataset 7/experiment0004-contributions_gene_type.tsv.gz
- Supplementary Dataset 7/joint-field-profiles-rel-common-scale-dots.pdf
- Supplementary Dataset 7/log.txt
- __MACOSX/Supplementary Dataset 7/._log.txt
- Supplementary Dataset 7/experiment0001-mix-hiergamma_prior-p.tsv.gz
- Supplementary Dataset 7/experiment0002-mix-hiergamma_prior-r.tsv.gz
- Supplementary Dataset 7/joint-mix-factor-strength-spotbarplot-rel-freq.pdf
- Supplementary Dataset 7/experiment0002-baselinefeature-gamma_prior-r.tsv.gz
- Supplementary Dataset 7/experiment0003-raw-field.tsv.gz
- Supplementary Dataset 7/experiment0004-feature-gamma_prior-r.tsv.gz
- Supplementary Dataset 7/joint-mix-profiles-rel-individual-scale-dots.pdf
- __MACOSX/Supplementary Dataset 7/._joint-mix-profiles-rel-individual-scale-dots.pdf
- Supplementary Dataset 7/experiment0004-counts.tsv
- Supplementary Dataset 7/experiment0002-contributions_spot.tsv.gz
- Supplementary Dataset 7/joint-field-factor-strength-spotbarplot-split-rel-freq.pdf
- Supplementary Dataset 7/joint-field-dimensionality-reduction-PCA-matrix.pdf
- Supplementary Dataset 7/top10-genes-all.txt
- Supplementary Dataset 7/joint-mix-dimensionality-reduction-PCA-matrix-split.pdf.interpolated.pdf
- Supplementary Dataset 7/experiment0004-feature-gamma_prior-p.tsv.gz
- Supplementary Dataset 7/experiment0001-counts.tsv
- Supplementary Dataset 7/experiment0002-baselinefeature-gamma_prior-p.tsv.gz
- Supplementary Dataset 7/top50-genes-experiment0002.txt
- Supplementary Dataset 7/experiment0001-mix-hiergamma_prior-r.tsv.gz
- Supplementary Dataset 7/experiment0002-mix-hiergamma_prior-p.tsv.gz
- Supplementary Dataset 7/experiment0004-contributions_spot_type.tsv.gz
- Supplementary Dataset 7/experiment0002-contributions_spot_type.tsv.gz
- Supplementary Dataset 7/top50-genes-experiment0003.txt
- Supplementary Dataset 7/joint-mix-factor-strength-spotbarplot-split-rel-freq.pdf
- Supplementary Dataset 7/experiment0003-mix-hiergamma.tsv.gz
- Supplementary Dataset 7/experiment0000-feature-gamma.tsv.gz
- Supplementary Dataset 7/top50-genes-experiment0001.txt
- Supplementary Dataset 7/joint-mix-dimensionality-reduction-PCA-results-3d.txt
- Supplementary Dataset 7/experiment0004-baselinefeature-gamma_prior-r.tsv.gz
- Supplementary Dataset 7/experiment0002-expected-features.tsv.gz
- Supplementary Dataset 7/top50-genes-experiment0000.txt
- Supplementary Dataset 7/joint-field-dimensionality-reduction-PCA-results-3d.txt
- Supplementary Dataset 7/joint-field-dimensionality-reduction-PCA-dots.pdf
- Supplementary Dataset 7/joint-field-dimensionality-reduction-tSNE-dots.pdf
- __MACOSX/Supplementary Dataset 7/._joint-field-dimensionality-reduction-tSNE-dots.pdf
- Supplementary Dataset 7/experiment0003-baselinefeature-gamma_prior-r.tsv.gz
- Supplementary Dataset 7/top50-genes-all.txt
- Supplementary Dataset 7/experiment0003-baselinefeature-gamma.tsv.gz
- Supplementary Dataset 7/joint-field-factor-strength-barplot-expected-reads.pdf
- Supplementary Dataset 7/joint-field-dimensionality-reduction-tSNE-matrix-rgb.pdf.interpolated.pdf
- Supplementary Dataset 7/experiment0004-mix-hiergamma_prior-p.tsv.gz
- Supplementary Dataset 7/experiment0001-expected-field.tsv.gz
- Supplementary Dataset 7/experiment0001-feature-gamma_prior-r.tsv.gz
- Supplementary Dataset 7/experiment0002-feature-gamma_prior-p.tsv.gz
- Supplementary Dataset 7/experiment0003-contributions_gene.tsv.gz
- Supplementary Dataset 7/joint-mix-dimensionality-reduction-PCA-2d.pdf
- Supplementary Dataset 7/experiment0003-contributions_gene_type.tsv.gz
- Supplementary Dataset 7/joint-field-dimensionality-reduction-PCA-matrix-rgb.pdf.interpolated.pdf
- Supplementary Dataset 7/experiment0003-expected-features.tsv.gz
- Supplementary Dataset 7/joint-mix-profiles-rel-common-scale-dots.pdf
- __MACOSX/Supplementary Dataset 7/._joint-mix-profiles-rel-common-scale-dots.pdf
- Supplementary Dataset 7/experiment0002-raw-field.tsv.gz
- Supplementary Dataset 7/experiment0000-contributions_spot.tsv.gz
- Supplementary Dataset 7/top-genes-nb.pdf
- Supplementary Dataset 7/joint-field-profiles-rel-individual-scale-dots-split-colorbar.pdf
- Supplementary Dataset 7/joint-mix-dimensionality-reduction-tSNE-matrix-rgb.pdf
- __MACOSX/Supplementary Dataset 7/._joint-mix-dimensionality-reduction-tSNE-matrix-rgb.pdf
- Supplementary Dataset 7/joint-mix-factor-strength-spotbarplot-abs-freq.pdf
- __MACOSX/Supplementary Dataset 7/._joint-mix-factor-strength-spotbarplot-abs-freq.pdf
- Supplementary Dataset 7/joint-mix-dimensionality-reduction-tSNE-results-3d.txt
- Supplementary Dataset 7/experiment0003-expected-field.tsv.gz
- Supplementary Dataset 7/experiment0001-feature-gamma.tsv.gz
- Supplementary Dataset 7/experiment0002-mix-hiergamma.tsv.gz
- Supplementary Dataset 7/experiment0003-contributions_spot_type.tsv.gz
- Supplementary Dataset 7/experiment0003-counts.tsv
- Supplementary Dataset 7/joint-field-dimensionality-reduction-tSNE-dots-split.pdf
- Supplementary Dataset 7/experiment0004-feature-gamma.tsv.gz
- Supplementary Dataset 7/experiment0004-contributions_gene.tsv.gz
- Supplementary Dataset 7/experiment0000-baselinefeature-gamma.tsv.gz
- Supplementary Dataset 7/joint-mix-dimensionality-reduction-PCA-matrix.pdf
- __MACOSX/Supplementary Dataset 7/._joint-mix-dimensionality-reduction-PCA-matrix.pdf
- Supplementary Dataset 7/joint-mix-profiles-rel-individual-scale-dots-split.pdf
- Supplementary Dataset 7/joint-field-dimensionality-reduction-tSNE-matrix.pdf.interpolated.pdf
- Supplementary Dataset 7/joint-mix-profiles-rel-individual-scale-dots-colorbar.pdf
- Supplementary Dataset 7/experiment0001-feature-gamma_prior-p.tsv.gz
- Supplementary Dataset 7/experiment0002-feature-gamma_prior-r.tsv.gz
- Supplementary Dataset 7/experiment0004-mix-hiergamma_prior-r.tsv.gz
- Supplementary Dataset 7/joint-field-dimensionality-reduction-tSNE-matrix.pdf
