# Supplementary material for: Spatial maps of prostate cancer transcriptomes reveal an unexplored landscape of heterogeneity
Source: Nat Commun. 2018 Jun 20;9:2419. doi: 10.1038/s41467-018-04724-5 (PMC6010471; doi:10.1038/s41467-018-04724-5)
Supplement: Supplementary file 8 — Supplementary Data 5 [file 41467_2018_4724_MOESM8_ESM.zip › Supplementary Dataset 7/top10-genes-experiment0004.txt]

Gene 1	Gene 2	Gene 3	Gene 4	Gene 5	Gene 6	Gene 7	Gene 8	Gene 9	Gene 10
Factor 1	KLK3	ACTB	FTH1	TAGLN	MYL9	MYH11	RACK1	FLNA	ACTG2	KLK2
Factor 2	KLK3	KLK2	NDRG1	CST3	SSR4	P4HB	RACK1	CALR	SPON2	PSAP
Factor 3	NR4A1	KLK3	KLK2	EEF1A1	SERF2	FASN	FTL	CALR	CLDN3	DUSP1
Factor 4	TAGLN	MYL9	FLNA	ACTB	JUNB	GAPDH	CST3	TPM2	PFN1	SERF2
Factor 5	KLK3	KLK2	NDRG1	FTH1	CST3	UBC	ACTG1	SLC45A3	KLK4	EEF2
Factor 6	CLDN3	CST3	FASN	KRT8	KLK3	P4HB	KLK2	KLK4	SPDEF	SERF2
Factor 7	FOSB	NR4A1	JUNB	ACTB	IER2	ELF3	JUN	KLK3	RASD1	EGR1
Factor 8	NR4A1	GDF15	KLK3	ACTB	KLK2	IER2	P4HB	UBC	EEF1A1	CD81
Factor 9	NR4A1	ACTB	PFN1	C4B	TGM2	LTF	LMNA	HLA-B	TMSB10	CST3
Factor 10	AGR2	KLK3	KLK2	TRPM4	TPT1	CALR	SSR4	P4HB	ACTB	KRT8
