# Supplementary material for: Spatial maps of prostate cancer transcriptomes reveal an unexplored landscape of heterogeneity
Source: Nat Commun. 2018 Jun 20;9:2419. doi: 10.1038/s41467-018-04724-5 (PMC6010471; doi:10.1038/s41467-018-04724-5)
Supplement: Supplementary file 8 — Supplementary Data 5 [file 41467_2018_4724_MOESM8_ESM.zip › Supplementary Dataset 7/joint-mix-dimensionality-reduction-PCA-2d-results.txt]

PC1	PC2	PC3	PC4	PC5	PC6	PC7	PC8	PC9	PC10
23.1856078693x21.9329401597	-0.608031063836645	1.08827322464728	0.683217902476696	0.705069247244582	-0.512376437976462	-0.383064001375621	-0.450681942632875	0.294718397959886	-0.155144359906164	8.32667268468867e-17
23.1536210815x22.9098859532	-0.56501679567363	1.52675743051922	0.344065955020594	0.109489088220756	-0.0219211895017708	-0.157158336691492	0.330396264077034	-0.0439667345712358	0.0994707763000126	5.55111512312578e-17
20.9224211214x7.02217695608	-0.496968838890799	1.64077857941481	0.742186658855316	0.653070097285892	-0.460608360800543	-0.53018346491041	-0.57067339619049	0.190040402848316	-0.306423384777073	-1.11022302462516e-16
20.9462830579x8.89623319645	-0.214473727836612	1.39821868974324	0.639775323434524	0.703690789269296	-0.469763271773563	-0.0199820207842741	-0.3177784603649	-0.117668043733512	-0.0233914461201538	-4.9960036108132e-16
20.9286734588x7.9887500626	-0.334391227983476	1.28487736217135	0.353968757785422	0.242794310320751	-0.0152345242210515	-0.482422142536283	-0.130937848048593	0.0238878265268755	0.168060610030082	-2.22044604925031e-16
20.0966052897x20.9276711279	-0.254735274544872	1.13800918507703	0.663077436622139	0.509530990078882	-0.380022626154815	-0.252545098582133	-0.286112854264501	0.0611007939789365	-0.108556654485243	-6.66133814775094e-16
20.0861670205x21.9316216982	-0.0667706674687952	0.860680113266618	0.599607338021765	0.388516670562955	-0.26571087702423	0.161429939389182	-0.377336471654637	0.280075152534728	-0.204223210969754	-5.96744875736022e-16
17.8906218507x20.0120916928	-0.39170415788737	1.14640968278524	0.692634514440701	0.414718747277276	-0.332036635109894	0.2066695898527	-0.613848509789826	0.210609150077913	-0.0524319600219902	-7.7715611723761e-16
17.9476472043x20.9689026574	-0.233856426352941	1.41254601539724	0.656115765012483	0.590283020542341	-0.570570386494864	-0.178802933553616	-0.441795758452424	0.223712722229818	-0.261262504832536	-1.11022302462516e-16
24.0902366175x21.0129592736	-0.159362260395781	1.10665248564734	0.356735291218526	0.437553431727606	0.0899078461262587	0.145854430361625	-0.229146517657786	0.0616522910454766	-0.0441943312891397	-4.71844785465692e-16
25.0603342963x14.0900637624	-0.287885074342031	1.46201820064816	0.865313833109847	0.681519108397622	-0.537014128616903	-0.393681072843941	-0.785783129798437	0.0481555373947395	-0.243012685471964	-3.05311331771918e-16
23.1173899288x19.9617204089	-0.552331505305637	1.45854271270898	0.540309513393895	0.624968014624254	-0.461173076415688	-0.342057304086217	-0.272327629218816	-0.197705014066322	0.315665047295416	-3.33066907387547e-16
26.0020175721x9.09006217565	-0.721710364554355	2.1628719254744	0.796037026344087	0.871017542115641	-0.695253976572185	-0.382291217252955	-0.486485616497995	0.0522960626333236	-0.0316735351964865	-6.10622663543836e-16
20.9904938093x6.02524543669	-0.467381710896943	1.26906279840705	0.539676232902216	0.576824219537646	-0.162351252468451	-0.398502302126569	-0.39247465912926	0.116289394710726	-0.100539928883441	-5.55111512312578e-17
21.9861976182x12.9651107917	-0.454272641146467	1.16316431189258	0.549400588779772	0.233968674254295	-0.323203530151566	-0.216015394299281	-0.244729461918335	0.212617672959338	-0.115721348073115	-2.22044604925031e-16
24.0956018347x16.0146860294	-0.442285241999801	1.44769561475623	0.569697931852014	0.642545618458506	-0.452010855462389	0.0797807873228773	-0.26347903548011	0.183424421281315	-0.0986463902508375	1.11022302462516e-16
11.996724865x9.02142651508	-0.212759017583753	1.61073536248712	0.662186807155748	0.646887954450534	-0.658281040210855	-0.013708269502638	-0.298998287906232	-0.0734362529404251	-0.0155207758771558	-4.9960036108132e-16
20.016233273x7.03221015896	-0.278366791327705	1.47011129380889	0.589483047471261	0.747324310738708	-0.612760276655352	-0.267782231049631	-0.51155759598468	-0.000907987195883614	-0.206317609598187	-2.77555756156289e-16
7.79301606561x12.1582452217	-0.577195672880879	1.45349751255424	0.765670268391432	0.352223598727946	-0.527122278797744	-0.35955759734882	-0.650118209038041	0.0352771512267558	0.129232598773464	-5.55111512312578e-17
23.1437910473x18.9718781667	-0.506750601061041	1.44017246372103	0.429499192416443	0.516873584285379	-0.281173895556541	-0.423288850293073	-0.345344326763508	-0.104034906780341	0.269993628482645	-4.44089209850063e-16
23.1440699324x17.9651972495	-0.487750833213404	1.65614324202229	0.527843962683933	0.230308746651333	0.123772420886363	-0.354509905130066	-0.31340661132996	-0.365253642415966	0.127578643633822	-1.66533453693773e-16
23.1430048571x11.0066848549	-0.547955048213998	1.42761785230574	0.422114371867715	0.3957276898283	-0.184409888229383	-0.304565915358564	-0.453472823003051	0.042936848603931	0.158103962820643	1.66533453693773e-16
23.1197670919x9.93815598553	-0.484573668414925	1.29943712918061	0.377648613882407	0.439539889065962	-0.180629673080168	-0.334395781725603	-0.227857174706541	0.054995311170554	-0.04522624901164	-1.11022302462516e-16
23.1233952537x13.0452527267	-0.534016342929762	1.29826239605949	0.71314268558909	0.637870432648649	-0.349095855086009	0.137678263252481	-0.367333490022639	-0.233980974596366	-0.422264254696656	-9.15933995315754e-16
23.1354298078x12.0494668809	-0.3415089121011	1.51506211361337	0.846282557383411	0.707269598735775	-0.666723038572921	-0.190865686668817	-0.396387894262888	0.102687488679022	-0.222511879487554	-7.7715611723761e-16
23.1241070746x15.0256990766	-0.279700947596166	1.15007972360082	0.660056703181427	0.496499799254232	-0.314688223777823	-0.0793663846638196	-0.156442098605394	0.0276710916708471	-0.0443891194124068	-1.38777878078145e-16
23.1482107114x14.0407596166	-0.333696295414864	1.61555687867791	0.668010402586346	0.737077293876099	-0.638942803325473	-0.192378897210502	-0.723832449593965	0.0612356899923316	-0.00991805866350653	-1.11022302462516e-16
23.1566941292x17.0339212796	-0.295802296988868	1.17446443556406	0.888007806614122	0.455723402023831	-0.592446598325432	-0.021777740319875	-0.5899778851482	0.0116837047071964	-0.0966027404461762	-3.88578058618805e-16
23.1642080894x16.0256324182	-0.520881081857815	1.65895692621363	0.584832470960133	0.562766757498008	-0.134301230338691	-0.112235049790838	-0.311099597427384	-0.148910684315231	-0.163469890413835	0
10.8380730007x14.0047940383	-0.528666321613353	1.68414072004391	0.667805159270987	0.958076419695028	-0.863383099750904	-0.412982630689674	-0.721975525132113	-0.00752105629599917	-0.0457212243677518	-3.88578058618805e-16
10.8974383326x15.000998318	-0.368838127626136	1.62877438786	0.668799341666029	0.436983760836527	-0.200495926398288	-0.543630419481119	-0.275028783346579	-0.212471030131226	0.277897620344174	-2.77555756156289e-16
10.8502921501x10.9785076737	-0.36544806124485	1.44443356451618	0.517652841269641	-0.0143288930068016	0.0665854081681508	0.0495403669814867	0.394139552724538	-0.469915691335637	0.300078017856583	-3.88578058618805e-16
10.8744024271x12.0194199055	-0.0839926892375087	1.21043343828463	0.802001525489041	0.44137396459075	-0.369399407358773	-0.145776118773388	-0.413476790589859	0.0695179721741699	-0.00860994047942457	-3.33066907387547e-16
10.880961538x13.0186992796	-0.2867765889662	1.47776123328931	0.872787818972008	0.718423088205427	-0.585979803677959	-0.0745117034243026	-0.729790595620379	-0.114472983848805	-0.0979760087358634	-7.49400541621981e-16
23.1031774152x8.95574884008	-0.572833321334511	1.59181690383481	0.703692494073523	0.684881189129588	-0.497204085224063	-0.376011065948803	-0.444555525065726	0.175601634283565	0.064484277741327	2.22044604925031e-16
23.2161072701x8.04215236059	-0.26937373438078	1.55252740003203	0.719471460225285	0.416186141107092	-0.386530091066151	-0.528534868232776	-0.0219130564549215	0.0218675323402687	0.00663015075871798	-4.44089209850063e-16
16.9389624581x18.027784698	-0.142647097622197	1.38469627388852	0.490615233547576	0.187773091862292	-0.430117447737025	-0.284033740099385	-0.13502962298466	-0.0312259203773396	0.0305380577071149	-5.55111512312578e-17
16.925605192x15.0728939471	-0.567009338888052	1.74823454857458	0.838994235461176	0.807580563049424	-0.714431142325598	-0.0117895779640615	-0.32130103170715	4.14097454418672e-05	-0.0373322484575073	-7.21644966006352e-16
16.9227791567x12.0967828078	-0.227538529068624	1.30090170677116	0.666556657745411	0.563016518589928	0.0430351778455046	-0.383222724972176	-0.55502182311744	-0.269960389059608	-0.0963774673356117	-2.22044604925031e-16
16.9057379519x13.0695245248	-0.522981909227124	1.85453748814018	0.580853742033485	0.439751941817753	-0.317012220455343	-0.549038648431563	0.0165608564924735	0.042576586318797	0.0881086277006799	1.11022302462516e-16
16.8994988948x10.0077041741	-0.379734695953284	1.48022238294749	0.704973084440957	0.49870696719392	-0.430069288965173	-0.232796846721149	-0.324078715135668	-0.0886424613784193	0.161151707625714	0
16.9146011845x11.0323685384	-0.345714732239653	1.49246208321325	0.876449965838619	0.487609286879478	-0.394640339122932	-0.118660463637235	-0.15177064234098	-0.0263053906197864	0.038099559015191	-1.66533453693773e-16
16.9176264233x16.0151992031	-0.507172501084347	2.23558666423439	0.859610078030891	1.00335612109757	-0.926819983966889	-0.486674418195558	-0.733486095650167	0.338247950333939	-0.270707540920344	-7.7715611723761e-16
16.8987525453x17.0740264587	-0.49410177702171	1.4089724986944	0.628394217889943	0.670478744309683	-0.302614594107504	-0.414947848888321	-0.60502382244688	0.173473813863798	0.0684273051256398	-2.22044604925031e-16
26.032742737x18.1096543176	-0.725730341888171	2.03848007653576	1.00507117067942	0.949024644332436	-1.03373196004838	-0.320046838000711	-0.841891433741487	0.261896647874485	-0.18239037815055	-8.32667268468867e-16
26.0564506227x19.0830302646	-0.576436543226286	1.37487337467486	0.434152892350377	0.541476028362877	-0.394803916420529	0.00917308652486087	-0.39658269439975	-0.0451604995746705	-0.385724877542977	-1.66533453693773e-16
25.9633933201x16.1631405888	-0.903199537400733	1.7730487015497	0.600460091179105	0.749238292767203	-0.217266687316642	-0.602394932501603	-0.647545236715347	0.063693881367277	0.0188149044064941	-2.77555756156289e-16
26.0446365206x17.1445154657	-0.390380763061265	1.27703157503977	0.678898571384968	0.551666438472151	-0.557162107060474	-0.355628221770173	-0.473004398710066	0.149707734882701	-0.109557484239395	-1.66533453693773e-16
26.0110906326x14.1657358233	-0.283748287560446	1.17725574209539	0.409545113233957	0.47885849873493	-0.31260002199664	-0.350656977347793	-0.451639768672963	-0.100940851397984	0.116771320465859	-4.44089209850063e-16
25.9738050288x15.1709680118	-0.41178753250668	2.06241425929527	1.06691535842451	1.00328125172853	-0.793077564457667	-0.381515664934004	-0.750349144161951	0.0911589826754548	-0.256784429343752	-6.10622663543836e-16
25.9625672891x12.177905036	-0.276412490648971	1.55408034042183	0.552584409273876	0.266991260056769	-0.18758304649686	-0.483173581995462	0.128724755157393	-0.0976724215185865	0.495710107939457	1.11022302462516e-16
25.9835899101x13.1807226767	-0.114777949989029	1.37005622411647	0.769031941431223	0.659235133127716	-0.413763121756291	-0.157370705093066	-0.157284991657049	-0.0274071986518396	0.0453807854513001	-5.55111512312578e-16
25.997321679x10.074883211	-0.422031294009919	1.57340061703113	0.620062250731741	0.295145719883357	-0.649418898206192	-0.398568153260095	-0.230656962603564	-0.0756995953877259	0.136144624401675	-5.55111512312578e-17
25.9589311592x11.1538249002	-0.35767555726432	2.05222367542121	0.923301329177643	0.485321274629076	-0.544692716899081	0.131787517207182	-0.285736440562013	-0.577347437787528	-0.0727204542636621	-7.21644966006352e-16
21.9980914018x18.9150435265	-0.41376974392314	1.85037701119869	0.784869745893865	0.656173914591947	-0.661958555353123	-0.203289063376814	-0.647209428499336	-0.0504512398084488	0.106682514273831	-2.22044604925031e-16
13.9156319968x9.08863581606	-0.20995818363516	1.30169633239682	0.691922679352241	0.233462780934745	-0.421693851077569	-0.51016744301747	-0.154290079488434	-0.0308798745197388	0.319159660740819	5.55111512312578e-17
13.9005482994x8.11007549928	-0.352233827432829	1.83203793894294	0.971667682454822	0.726115954867665	-0.851366127619763	-0.332914857872441	-0.244899879757234	-0.103221990546551	0.158402614905024	-3.88578058618805e-16
20.9728355712x16.9874119565	-0.220873021896427	1.31935473356811	0.851991900032694	0.855478790288587	-0.672620878237207	0.104144890578045	-0.47446227657577	0.149661544611259	-0.0875378782296031	-4.16333634234434e-16
20.9437916848x15.9622120494	-0.324541736621134	1.75400366204886	1.01154767009171	0.98316762898805	-0.847716329686839	-0.00562214769085703	-0.815531930513908	0.107129027928258	-0.245561053193657	-1.08246744900953e-15
20.9730188385x14.9765409879	-0.499366173578804	1.93387211859369	1.05599989094083	0.99195514906033	-0.693730281020422	-0.348025363745459	-0.700611928217626	-0.0386545478328475	-0.215672723742522	-7.21644966006352e-16
20.9297119736x13.9748944358	-0.510489500532079	1.2203728187404	0.389993960537138	0.593467941428367	-0.23669261860761	-0.350064160550713	-0.290395647770472	0.178228367763327	0.0943528219908461	1.11022302462516e-16
20.9668408705x12.9834968827	-0.281443307630044	1.70693679261056	0.654245957300874	0.57386600643253	-0.388554172426527	-0.185269064940411	-0.0611126993254586	-0.023002817093523	-0.0191295835177721	-5.55111512312578e-17
20.9513932946x11.976780438	-0.138310952286112	1.19139171845032	0.107047544571243	0.167954181637577	-0.050454314265337	-0.191031811045879	-0.149635453529423	-0.00566169667593378	0.250039229469252	2.77555756156289e-16
20.9704690323x10.9320207197	-0.387625867629047	1.2396066063959	0.707287935937404	0.649885975908963	-0.267477426855953	0.042128496414426	-0.309496766502818	-0.432404855037851	-0.0171649609058951	-1.66533453693773e-16
20.9533428339x9.8839155039	-0.456449513715563	1.69498162739503	0.652577413272461	0.408226534500895	-0.481209361620933	-0.586794251506018	-0.139898015026093	-0.0375359898398543	0.154654392984948	-2.77555756156289e-16
21.0065567584x18.9122105447	-0.190222397775667	1.46551421961641	0.708568106875512	0.368500529902563	-0.293054778350227	-0.152401694872117	-0.115719852155803	0.157212902399247	-0.182454745155902	-4.9960036108132e-16
20.9775420885x17.9334278527	-0.436895489413358	1.97363345748225	0.841290183660135	1.15948016760714	-0.818642639564006	-0.335004542308639	-0.815169189390464	0.142074188166361	-0.34088066371753	-8.32667268468867e-16
21.946295807x8.89728586035	-0.334157398737107	1.4381882701618	0.415442907712898	0.150684354518409	0.111511141475106	-0.412979758651229	0.171318594442819	-0.0953174337701954	0.256514469055328	-2.77555756156289e-16
21.9464657941x5.92643540885	0.068582594907049	1.61889287665355	0.55384195684319	0.467647039316486	-0.177604426517061	-0.729659601266368	0.0382106661594844	0.0319004017589887	0.271501542878598	-1.66533453693773e-16
24.1241357599x17.0515283993	-0.59127972104942	1.7327422759772	0.623585766437511	0.812020810749476	-0.47287879257059	-0.133349551800941	-0.588143089499744	0.225467877220722	-0.143233057196413	-5.55111512312578e-16
17.9155010536x18.9743177153	-0.515462809702087	1.63053279691779	0.692960035514546	0.790576164455639	-0.771165135242307	-0.444255061833337	-0.560669638646845	-0.04085991033491	-0.327443451096611	-3.88578058618805e-16
17.8737878176x12.117108432	-0.408838184086155	1.60062256676914	0.827227305193345	0.759472932848212	-0.734336194714095	-0.382435980607207	-0.716808999097552	0.174070603829417	-0.0807322272001764	-3.33066907387547e-16
17.8641702673x11.0513388579	-0.368938005403912	1.29997488727242	0.921212650376833	0.465570884029605	-0.315655733244989	0.00961562471656158	-0.303216111513736	-0.228984078847831	0.0208653780644848	-8.88178419700125e-16
17.8956444377x10.0277113675	-0.401220594250635	1.59843237309259	0.662209056935904	0.63412379125789	-0.367389632691634	-0.266224797290271	-0.251978643599749	0.136337833851526	0.0932488445652335	5.55111512312578e-17
17.8477426095x14.1384376165	-0.506539187622033	1.38059195423708	0.44454665034275	0.462676327640172	-0.0828880758188805	-0.558366931191411	-0.333541251254889	0.0653267402067538	0.28438880452008	1.66533453693773e-16
23.1169437127x20.9739672866	-0.575996318256248	1.0131858264931	0.710877127168365	0.428153197476917	-0.440778062446399	-0.271902649538898	-0.316958339409668	-0.0082875308370858	0.139624379088408	-5.55111512312578e-16
17.8211608797x9.068239137	-0.629193033783195	1.6976519177011	0.574232617436859	0.21927230959241	-0.383437551718717	-0.352409279192034	-0.14150570565405	-0.0979371390579731	0.28753213131719	0
17.8669219331x8.08340691708	-0.304588115019199	1.57551371520158	0.462237657961202	0.598059947671984	-0.266674607421737	-0.254087081476025	-0.288037661861778	0.0873675111319558	-0.23711156809543	-3.33066907387547e-16
17.8313096397x7.15639357815	-0.229423537129446	1.57220167399596	0.707346047321769	0.601647170834743	-0.560280314217521	-0.171506469340564	-0.401636444565614	0.00458984992662018	-0.0767385543000203	-8.32667268468867e-16
13.952059697x17.1317361258	-0.425138481392712	1.50451636683583	0.607267511222808	0.424627566793187	0.0197824474754465	-0.0885195458404782	0.0919214876419024	-0.163150235968271	0.0794846155057471	-2.77555756156289e-16
10.8708340264x9.92753263295	-0.219326957913361	1.64468293377422	0.752665960699857	0.469989913121328	-0.611926290360136	-0.186093521410475	-0.244950478035822	0.0366612399673289	0.000409077325699586	-7.21644966006352e-16
13.9438830528x15.1241928911	-0.304953207500412	1.45514946207847	0.563624783357715	0.47987858524566	-0.302704813235217	-0.103325499458771	0.204140253563711	-0.0278530595732521	-0.121118445629428	0
24.0777558473x14.0275986861	-0.294945524866995	1.53977073703199	0.860415231824643	0.671950770014524	-0.514806143210581	-0.224118156322011	-0.7984036944568	0.177705683757801	-0.211977261376656	-8.60422844084496e-16
24.1366935555x15.0443404386	-0.419795752904175	1.52421996426158	0.767996931770593	0.35149353573528	-0.216501044137027	-0.478870143766068	-0.356552922900385	0.0529801092837364	0.145584208624648	1.11022302462516e-16
24.1076310767x9.96004810525	-0.148347004086593	1.81811920185042	0.542862682614225	0.485371882531979	-0.540477103286213	0.127117720352171	-0.126527255858515	0.0692374018978515	0.11356845279074	-3.33066907387547e-16
24.0865765831x11.0055663995	0.157832376557602	1.26256668743187	0.578318827256952	0.656278697185775	-0.0048826629222909	-0.253909324578271	-0.227729704044445	0.0625858899071526	0.0963327264437087	-2.77555756156289e-16
15.9029788491x7.12614001742	-0.449911298592483	1.74475989453168	0.592474593799027	-0.0935756966301652	0.122512393049349	-0.357479141748211	0.403934478324895	-0.274966333811338	0.485434056916513	1.11022302462516e-16
24.0805500099x13.032944454	-0.463709303961844	1.47921962755221	0.749734171505208	0.760671596560141	-0.867416922779363	-0.215853981108062	-0.802577082096242	0.187133815585324	-0.263552758141975	-3.60822483003176e-16
15.950644289x9.02792737263	-0.155581174157462	1.30703180595438	0.783892705309129	0.409151820750474	-0.102541693363836	-0.133899160040638	-0.166509107756488	-0.103338974112849	-0.0371450626988716	-3.33066907387547e-16
24.1274451959x17.9859242018	-0.786373928361004	0.902006596970302	0.348515667332477	-0.0192683000079203	0.232557514613092	0.0846887950436551	0.133587616653715	-0.156768720786949	0.138125845218598	-5.55111512312578e-17
28.0579671919x11.0600050188	-0.180567535572805	1.65458840930908	0.765896293909142	0.680916305442328	-0.320346610879556	-0.300055637521131	-0.440528511779621	-0.00997939813518586	0.13759637364599	-8.32667268468867e-16
27.9973737375x12.0696188156	-0.204742880057086	1.36004419037195	0.531368526504076	0.605458193921271	-0.335104765304669	-0.0167482874492017	-0.28974073282107	-0.123049653969644	-0.037611852623587	-5.55111512312578e-17
27.976983256x13.027073221	-0.356221752681148	1.4471920670598	0.877169355882246	0.621419468590929	-0.497474872233261	-0.173550283101049	-0.326183692741111	-0.18182332409441	0.0947492226752426	-7.21644966006352e-16
28.0100590235x14.0447031587	-0.25382674457596	1.38104814626144	0.790072528145842	0.530096795630082	-0.227817279792911	-0.496548185163247	-0.417673090826205	-0.0470301423598806	-0.24373505028732	-6.10622663543836e-16
13.9564846732x11.0977113347	-0.314202780065078	1.63328665355582	0.608339219676092	0.385978047492188	-0.667521706534645	-0.357506740416092	-0.363940287776157	0.0107841753762103	0.0114966796067796	-2.77555756156289e-16
28.0156765653x16.0140715369	-0.449439304123375	1.69693836152498	0.773486844063662	0.530272556668628	-0.560810042135448	-0.402012067539798	-0.360591106360562	-0.157415522443833	-0.0452033831499045	-2.77555756156289e-16
28.0362635944x17.0252262757	-0.464999823033397	1.15506193710805	0.805944154339637	0.377065448319971	-0.0557765192079144	-0.102801270367732	-0.651221408412042	-0.340922042629834	-0.192255615766839	-7.7715611723761e-16
21.9766225646x11.9910098224	-0.696610218385767	1.53679059621956	0.794299772710615	0.560769111563535	-0.397314769147716	0.244028623908882	-0.129417319892777	-0.19117903647858	0.00463439794072837	-3.33066907387547e-16
11.9609585207x14.0935493958	-0.619129238436884	1.68808379863947	0.527619797611309	0.516247364639783	-0.679217844157306	-0.468319269317258	-0.440271544707853	0.227043434178967	0.390030955983717	1.11022302462516e-16
21.970022285x9.89745078802	-0.59977345461601	1.54087239333155	0.329565753555056	0.518822042197414	-0.138252085601142	-0.815667919720974	0.149592135785843	0.0246771149827232	0.18140449060555	1.11022302462516e-16
21.9835150096x10.9483817485	-0.494274019151008	1.57075421734417	0.410001141322291	0.241948438057033	-0.139991940167195	-0.465929705809496	0.102869844955908	-0.370305749007817	0.319560488714202	2.22044604925031e-16
11.9669213488x11.0746303627	0.0220389613153667	1.69802899586061	0.831774409042434	0.561123145551076	-0.441750914698308	-0.175654357074136	-0.254310231623565	0.044969879213455	0.0679435189326313	-5.55111512312578e-16
11.9903596456x10.0141102919	-0.170487704240732	1.87244416178217	0.874887831673342	0.680442632827543	-0.625965410554176	-0.444644916006712	0.0626457663509699	-0.0595730307974778	0.164650384922114	-3.88578058618805e-16
21.971679659x13.962099306	-0.500817916408472	1.23204993848785	0.734025677115746	0.554375816827271	-0.563089422249437	-0.247292279683878	-0.588733281878833	0.149924114819611	0.119223464285905	-7.21644966006352e-16
21.9593290352x14.9776304951	-0.0519567115502058	1.2734852111279	0.701494256263849	0.403979924745885	-0.336646864047142	-0.217574774285289	-0.488820239345292	0.10074305043307	-0.164622381563083	-2.22044604925031e-16
22.0037275359x17.917661579	-0.564939406402291	1.47689088509452	0.827984474445746	0.741101759805529	-0.610635022333562	-0.298907543000863	-0.855083635026754	0.151805030482571	-0.372238869318121	-3.60822483003176e-16
24.101575287x9.00330293215	-0.126572524215535	1.32123706363218	0.686157313037867	0.42187597482934	-0.318119479715891	-0.630145216305131	-0.283883295256838	0.30350579789914	0.0686279366718565	1.66533453693773e-16
8.89964789909x12.0708162208	-0.519033057191929	1.51508089586211	0.92399149490445	0.47850862144961	-0.303046580840091	-0.382298930834437	-0.587570444365087	0.100572800108686	0.0333518983413593	-2.77555756156289e-16
8.89399450062x13.0381827727	-0.470279163779911	1.68074604056686	0.874898853543707	0.615683942089564	-0.57051095525026	-0.430498810241356	-0.375700557471644	-0.162716667166788	0.0961534012137173	-2.77555756156289e-16
25.0192877283x11.0946125553	-0.302764353594817	1.48859834082245	0.859949820212266	0.641372860515043	-0.472373362208271	-0.169107787321416	-0.486710588540252	-0.0333364343055992	-0.226513437349927	-4.44089209850063e-16
28.0160776286x15.0294518235	-0.466922765117281	1.63349754871195	0.535626777332019	0.33408908225062	-0.127121683285424	-0.43034938975239	-0.197808449481658	-0.0488877687816576	0.130012125415545	-3.33066907387547e-16
14.8880523897x10.111400122	-0.155847908057211	1.11971803027234	0.370941592560408	0.504605219449776	-0.297393387422471	-0.320752899233957	-0.278114046462288	0.271931036843377	0.1732050266267	-1.11022302462516e-16
14.8746526269x11.1557894342	-0.229408894381592	1.55092263907385	0.791517444293879	0.71080888801468	-0.534028638021592	-0.473697141811505	-0.437156806610795	0.052645879292216	0.0401770758874272	0
14.889229019x12.1934147229	-0.6105700759231	1.83399513091711	0.882950327308191	0.323720306918768	-0.385252309379244	-0.248839184457406	-0.0486884304372411	-0.281210266156875	-0.0375252930731064	-3.33066907387547e-16
14.8793591442x13.1579535564	-0.299172807110508	1.38575201580989	0.913216828573945	0.491219367648641	-0.57776872312443	0.357978227205683	-0.127088476040138	-0.15516248604708	-0.0861715501828665	-5.55111512312578e-16
14.8826340515x14.2045264883	0.0426392687388208	1.43443273730097	0.89175117902033	0.568113619726641	-0.399199317501359	-0.157246142038885	-0.583344941823083	-0.142722704640695	-0.247841372451769	-6.66133814775094e-16
14.8856234337x15.1922805085	-0.509101021708369	1.47338227487013	0.723342438650021	0.510673542469016	-0.300422818950028	-0.732572378005852	-0.54286849831916	0.0758601339891401	-0.100930006717997	-1.11022302462516e-16
14.8701506253x16.1493388491	-0.673169860146769	1.79409198751472	0.833089474899993	0.84234524560197	-0.795938526251463	-0.289440102049198	-0.546570780662168	-0.0866572088756104	-0.221271895963893	-5.55111512312578e-16
25.0720474686x17.11009204	-0.627110865229048	1.48661864648424	0.380023901217552	0.312857165390256	-0.303695161271469	-0.412408575863983	-0.086924797935392	-0.0619956341083351	0.101127818518657	0
16.9525029915x19.9867303876	-0.463467176772422	2.16716540571882	1.10114222028335	0.863592946953396	-0.934881730343795	-0.402204905226441	-0.310845897391023	-0.0715737392982973	-0.034734655103754	-3.88578058618805e-16
9.83414125259x13.0353353169	-0.22511772294805	1.21439044047787	0.59009930395096	0.339092728379818	-0.733665603343232	-0.554334102298523	-0.311172506445488	0.22213462749785	0.358092255977515	0
9.81804294481x12.0548854684	-0.437208351079218	1.97415000877404	0.812958276137628	0.602035162212324	-0.527778709423068	-0.544837913834468	-0.0432530246016637	0.123891542844933	-0.0203256427152204	1.11022302462516e-16
9.81271358422x10.9935712943	-0.494606714059246	1.80758992378517	0.731362935278398	0.799729611505965	-0.704211645790611	-0.246416137609709	-0.32160266266505	0.0615889500501006	0.0577449971621176	-7.21644966006352e-16
9.84069106731x9.95315184082	-0.611854541146202	1.50075387410612	0.541866719704249	0.519666665263463	-0.419973039144025	-0.289792150672472	-0.0806364372070029	0.0572500952603542	-0.141969200521566	-2.22044604925031e-16
9.83853834029x14.0887453008	-0.311062686481433	1.49931254951309	0.763751589304835	0.754663676721199	-0.496863187195415	-0.0677328154325887	-0.74115505278292	0.146605113683302	-0.198950929192002	-6.10622663543836e-16
21.9503064397x15.9687319865	-0.326644334350654	1.57993259704327	0.802076479790952	0.44421308466276	-0.53139191352124	0.13803117642649	-0.20163628497466	0.312280346754288	-0.201915583618369	-6.38378239159465e-16
21.9672759312x16.966933696	-0.219867033133036	1.86869542991501	0.836760124279496	1.03734226193097	-1.05516870884064	-0.128679572018966	-0.643920231328257	0.0768231944007436	-0.247758351312716	-1.0547118733939e-15
12.0263610501x13.0835117965	-0.459861698990196	1.7470706892049	0.896386236809054	0.870351452329632	-0.892486531283299	-0.133010614327235	-0.756612694059936	0.195924117991925	-0.207334241794612	-7.7715611723761e-16
24.1604837787x23.8962557204	-0.338956605154763	1.43308063314769	0.575290489136168	0.36458083471357	-0.183714204221415	0.0945230013326834	-0.411913775129361	-0.0532792369757817	-0.26968139203175	-4.9960036108132e-16
24.0847093813x20.0203445778	-0.370197197707749	1.3925166736671	0.607749130653568	0.62363398042658	-0.165662771096518	-0.348223510791943	-0.362453927579558	0.131658269037401	0.0716295812274824	-1.11022302462516e-16
24.1699074375x22.9621901912	-0.257523557346607	1.3983071219344	0.428427834857333	0.592432442988147	-0.312118926605907	-0.291366185400297	-0.196794268563255	-0.146037997577406	0.174934829537447	-3.33066907387547e-16
24.1297878303x21.9127237493	-0.495135955314294	1.51237677704525	0.772180770722538	0.614905142155322	-0.247897771940771	-0.347469445846163	-0.465618743171399	-0.171806939173287	-0.0604940410684123	-2.77555756156289e-16
12.0201259771x15.0753637598	-0.593084871086475	1.47990967866111	0.527384524789402	0.60518386677329	-0.405817299371584	-0.353193387450599	-0.354618993566044	0.205515825475803	0.103554428970866	-4.9960036108132e-16
12.9854613616x16.067210011	-0.199591901891277	1.39451056568971	0.768777065363734	0.480141744556609	-0.277920748754904	-0.00059933460543854	-0.478591211488558	-0.111670455184614	-0.226225368621858	-5.82867087928207e-16
22.0000595334x7.0130464125	-0.386938853747193	1.47865647071056	0.795137867620393	0.405362932065989	-0.402469525714419	-0.291436913798828	-0.364037195441627	0.0957513582749998	-0.126338714647956	-6.66133814775094e-16
24.1485209379x18.988931322	-0.331702113249389	1.44462967199062	0.613703586008568	0.607029148581212	-0.349745494235998	-0.137730978216177	-0.221992479165192	-0.111561058447776	-0.0825815923217919	-3.88578058618805e-16
25.1410117586x21.9899155938	-0.372511100350692	1.34041120261239	0.824869652724346	0.540505263808668	-0.211152852736356	0.147370524388405	-0.234087207773432	0.00467785329236892	-0.266710897939611	-4.9960036108132e-16
25.1697077027x22.9879751936	-0.291884515399407	1.62138241232502	0.656289812849945	0.546887615735389	-0.5878728876192	-0.0881182035346301	-0.472676076194325	0.0332101984113396	-0.0265870933366682	-1.11022302462516e-16
25.0578083945x20.0675512908	-0.802956901794197	1.48578869369597	0.447148941601994	0.0589203571779739	0.365129442275444	0.0115531664104395	0.129676573833482	-0.803193554747061	0.218862630514638	3.33066907387547e-16
25.0767911706x21.0405640688	-0.427374873165125	1.28043867579475	0.493928032906558	0.588018948632974	-0.152540517552146	-0.237919381403418	-0.564892985384225	0.148228234381115	-0.277261140775044	-3.33066907387547e-16
11.9996026931x16.0419421297	-0.488293236059242	2.21654089159179	0.774491069811116	1.0721138197739	-0.80837440175097	-0.501685612968134	-0.514344452753377	0.0152991589698632	-0.0130783294735443	-3.33066907387547e-16
16.8978308966x14.1040181383	-0.46266025174516	1.44306311728057	0.479930657033884	0.468776213142394	-0.505867042275083	-0.413239440834779	0.0437053802555124	-0.151533678890094	0.115743474386676	2.22044604925031e-16
13.9452402934x10.0399979291	-0.739134329912799	1.26783834398525	0.648861089134546	0.687914024549584	-0.162648865103932	-0.518051419025867	-0.648454423937405	0.309150685860108	-0.00423359388110728	1.11022302462516e-16
15.9162750261x8.07265329734	-0.0298528652516544	1.26522519841366	0.536371530379681	0.678626742835415	-0.321162825614673	-0.516397517426836	-0.458752676804195	0.212149967207577	-0.0478825278761105	-4.9960036108132e-16
28.9137076899x12.1332444539	-0.133238255734177	1.44196497336971	0.781911336344078	0.505022513461012	-0.49004029364693	-0.0937620481877114	-0.173787641419841	0.0998747894370061	0.0841772216369092	-4.44089209850063e-16
11.9674326381x12.0924971498	-0.532411538434521	1.46863971421518	0.596074216785909	0.482381854511283	-0.576084606928891	-0.321808551963484	-0.565720836034079	0.16496390428594	-0.00988898594471446	-5.55111512312578e-17
12.987966015x8.99524544784	-0.321192881179708	1.7008355962586	0.72082029163945	0.50313815804788	-0.278398915387221	-0.703559066953468	0.0534210898936188	0.0502311579295996	0.220300634353282	-2.22044604925031e-16
16.956779229x18.980662647	-0.320100828237946	1.06535754328241	0.62402862789014	0.549127402652882	-0.550455071282011	-0.390207933550832	-0.413263897518284	0.134410262892521	-0.167375576919036	0
20.0056356409x7.99754770121	-0.54110899821252	1.51417422994487	0.738210660386508	0.459499078149952	-0.521870703560577	-0.55650574096785	-0.519987538519215	0.0398511255845276	-0.12753786626812	-4.9960036108132e-16
17.9349672304x18.0458155149	-0.601319801340498	1.35887672836254	0.348199564836981	0.24580508597702	-0.125720257484437	-0.13418905868203	-0.134653182945405	-0.104396030736086	-0.0720347629167751	5.55111512312578e-17
20.0542652263x17.9482717296	-0.271982161958597	1.16972953015325	0.50338955553753	0.403986199324109	-0.384723731021923	-0.321072607744699	-0.256442960516201	0.0558969598916136	-0.110136931143917	-5.55111512312578e-16
20.103795212x18.9318282525	-0.428689754932631	2.12148744844417	0.961857781643161	0.677969292827917	-0.505318009235256	-0.634234378688495	-0.641616972520803	0.254996360717673	-0.0934768316715779	-3.33066907387547e-16
20.0362280034x9.90038837824	-0.326450494622986	1.68030590630461	0.538103692946447	0.601830285468132	-0.43961905976904	-0.551711470126561	-0.222727472021193	0.206446524800098	0.19690842097198	-4.9960036108132e-16
20.0365892259x10.9486185979	-0.306547207167644	1.43250189111862	0.741830563081307	0.727531901787881	-0.503074905571094	-0.150811618289944	-0.503042643657044	-0.0925035316282131	-0.195155679993396	-4.44089209850063e-16
20.0408840558x12.0087985266	-0.2609009316943	1.43475484466172	0.668867302503394	0.213700645983737	-0.253544788554443	-0.0766722434355318	-0.0353886376738579	-0.416621437022884	0.116877811998074	0
20.0370726267x13.0215664729	-0.631835627448545	1.61563882780124	0.655959703570483	0.636228044547278	-0.411481886992823	-0.412633938795353	-0.580127278174548	0.0689623246237006	-0.103498846712297	-4.44089209850063e-16
20.0413435521x14.0272723602	-0.468232903884996	1.32826627968268	0.446820106789913	0.608338504214671	-0.534936399265458	-0.497238902835917	-0.35172147700867	-0.00861933046193852	0.0898775132113565	-5.55111512312578e-17
20.0521642922x14.9890887417	-0.361977611673093	1.25024012414633	0.530130376853239	0.619349970828911	-0.427422578409233	-0.302501613516936	-0.0582510338969162	-0.171569369817165	0.13819880568681	-3.88578058618805e-16
20.0305015636x15.9615804511	-0.508307251970135	1.78537685615911	0.811730272970329	0.801159780837836	-0.654061546661105	-0.173460489131534	-0.231340119838271	0.0950862468454018	-0.037887895047107	-6.66133814775094e-16
20.0350274696x17.0615194956	-0.319609474368616	1.71547114589949	0.788492504616656	0.547932414707091	-0.442788466342063	0.091449055559113	-0.237547327754859	-0.0635756573843724	0.0273762874017685	-4.44089209850063e-16
22.0260436524x22.8430102151	-0.259560202939055	1.03312358726487	0.303671040780584	0.471596526642396	-0.501217444142054	-0.24322394468117	-0.417966701116308	0.1343366332948	-0.00865479435205238	-1.94289029309402e-16
22.0093689822x21.9440352373	-0.4908895975196	1.34112831850894	0.382692339151825	0.665783911657293	-0.493383214572927	0.136361002100938	-0.531089738615223	0.442285800262699	-0.209002072876668	0
21.9364843651x20.9147391518	-0.0360221994594071	1.1892391740011	0.99334872311898	0.573512786781009	-0.404901224492145	0.220378666246319	-0.649461131976528	0.251982683401269	-0.362441536915346	-4.92661467177413e-16
21.9698974507x19.9121636238	-0.531681115055696	2.39066510571775	1.16554445316029	1.11302147229947	-1.31878887809662	-0.182670737020666	-0.658866587367541	0.233926515211181	-0.105411791633057	-7.21644966006352e-16
14.857445419x8.14872339676	-0.435553957513362	1.3200249988577	0.60243993301651	0.270163816996082	0.154291859217772	-0.282339176970744	0.0182482087531471	-0.494788132458349	0.360648314555307	-3.33066907387547e-16
14.8788093422x9.1191762277	-0.132523600479172	1.02674410035389	0.643890611280843	0.617427008371652	-0.25851313082148	-0.221023405998882	-0.45984609531688	0.239485036796899	-0.170982266700418	-5.82867087928207e-16
14.8559965447x7.21469734247	-0.337113767159668	1.82456290362036	0.853077449304141	0.744720236743862	-0.579433735444756	-0.618671711308781	-0.84738649792486	0.336613071691087	-0.384233612593079	-1.66533453693773e-16
25.0758456174x9.02558914292	-0.554140244237058	1.59152480550464	0.806933442648375	0.505404325416544	-0.616619183911851	0.0657649241342647	-0.454962433106611	-0.201596772426547	0.028271532545432	-1.66533453693773e-16
27.0684580851x15.0139605582	-0.369400919980223	1.51947990493067	0.676958541116997	0.730591485181364	-0.651726595896306	-0.354307747211235	-0.710343484427066	0.352571256850754	-0.0032264337949966	-3.88578058618805e-16
27.0438046463x14.0110573886	-0.486422092855787	1.99263251538181	1.06045846936364	1.22308438481822	-1.03749203780977	-0.463652600740593	-0.9400281273384	0.15156623168	-0.18449263226271	-9.43689570931383e-16
27.0714753558x17.0364884637	-0.179319560780989	2.34064585815585	1.22974505506422	0.762098859075334	-0.663204337328861	0.252124165102236	-0.118488683378763	-0.409637344297818	-0.0419088384607574	-7.21644966006352e-16
27.0773266299x15.9925235067	-0.730936499253162	1.6784213552791	0.529568572736748	0.475018210650348	-0.105566621239238	-0.308892127545187	-0.17008958573356	-0.0559750433864226	0.0534948113880638	-2.22044604925031e-16
27.0953290752x11.0600050188	-0.453608880694587	1.67823371849503	0.252172597518714	0.492629196071039	-0.238238942059019	-0.424146248292158	0.0900802507703916	-0.200511235455164	0.195245191817256	2.22044604925031e-16
27.0597090626x9.94557595025	-0.305257770677095	1.53419161086202	0.849303926791994	0.591892287424354	-0.530759124102773	-0.476229660735634	-0.435121372337323	0.238708451719995	0.0321597575551706	-3.88578058618805e-16
27.0459826058x13.0322431166	-0.321724825400429	1.10196645624101	0.426537225428047	0.482507425178285	-0.0358299394079613	-0.304508513267931	-0.288695685584601	-0.0921077071363129	0.116186655943204	-6.10622663543836e-16
27.0033822497x12.0695635507	-0.128071392099257	1.48059765886503	0.579370223583713	0.709431179232695	-0.2166064386509	-0.434769959048167	-0.399275559382166	0.173880499309868	0.205769790935816	-3.88578058618805e-16
27.0725404311x17.9686013014	-0.568516173215415	2.04414357806854	0.926819536087902	0.759322365609985	-0.534268223886797	-0.130379548577137	-0.485239973770202	-0.20600110572684	0.019014915321405	-6.66133814775094e-16
20.0728814677x19.9109267437	-0.569377402509435	1.56404106100023	0.670043274055404	0.615078959710264	-0.509117038014994	-0.395328778265482	-0.815194280612933	0.254408726110871	-0.0679830536952097	-2.22044604925031e-16
18.9940345538x17.9950376396	-0.383543817866041	1.66919214738471	0.635041320977058	0.438602650512499	-0.381185369230381	-0.537296602245476	-0.229192114973496	-0.0167296455948298	-0.0407540464609561	-3.33066907387547e-16
18.9506001986x18.970800502	-0.384371386200696	1.38543872156457	0.581988920473216	0.618115434455106	-0.195488823155415	-0.00729814224719058	-0.633897648456227	0.230955484352623	-0.277715395864268	-8.32667268468867e-17
18.9295510171x14.0805437332	-0.274554243071505	0.813494726287408	0.383139292449937	0.437434944161481	-0.0213839284669988	-0.361910890312923	-0.40136304743564	-0.20091139497295	0.150849456147417	-5.55111512312578e-17
18.9284062603x15.0375375981	-0.68565661521164	1.49010897987648	0.560604577998278	0.495883423019424	-0.54290396886329	-0.621350759180985	-1.0080979805021	0.204601186729505	-0.265277033952953	5.55111512312578e-17
18.9132110089x15.9998474158	-0.149927869056109	1.24003121064643	0.653086180556539	0.80907595239585	-0.372850812003426	-0.000801135453342844	-0.599623771057656	0.0694690733243143	-0.264974295435217	-5.55111512312578e-16
18.9335510256x17.0885005874	-0.648132240381624	1.62079576942514	0.687057141576677	0.871169961914929	-0.749691263251692	-0.558632567270785	-0.809426026944434	0.236360324751523	-0.212237901565111	-8.32667268468867e-16
18.9162548401x9.9608251028	-0.170269078272814	1.52217177783751	0.745824293611765	0.749141502510895	-0.601554940860735	-0.0586592105570487	-0.793364003187059	0.0710326387330775	-0.380520365078014	-8.88178419700125e-16
18.9252296268x10.9797932395	-0.381340979286323	1.43192857807293	0.453769572397725	0.192648673046847	-0.0959037738360927	-0.500512953642966	-0.290075193390549	0.182286512104447	-0.00412162508607705	-3.33066907387547e-16
18.9308471686x12.0788414673	-0.177973709409934	1.27704938327662	0.65378305933277	0.378772011092212	-0.240099615239877	-0.307308653032267	-0.304112813299381	-0.13390597834131	0.303097310757428	-2.77555756156289e-16
18.9194341297x13.0650151758	-0.531072369717762	1.2923096989906	0.480660901174532	0.127637237894511	-0.124719536283763	-0.600234077112992	0.0825539194669186	-0.198156061059887	0.203059467520385	0
14.8871931581x17.1865391247	-0.351911143709471	1.34121497952431	0.760996399609274	0.233800096271482	-0.13228079638527	-0.317233684837459	-0.351685650441675	-0.225782328552579	0.11895120506079	1.66533453693773e-16
16.0058104089x18.9841153847	0.0672309556408062	1.24505650287154	0.69284776695977	0.560730489804782	-0.493545262005554	-0.164336848814438	-0.360718622039061	-0.12429346619052	-0.108013422949823	-1.11022302462516e-16
15.951581874x18.0355573051	-0.549478663664938	1.74873831299244	0.737071005682184	0.534744648234257	-0.353259371676711	-0.0492334219238678	-0.189057855348594	-0.127784959731204	0.0295181716290434	-1.11022302462516e-16
15.9428009788x11.0113271027	-0.736213834348919	1.6169452421185	0.480126912691905	-0.178104518381009	0.145682573888638	-0.0338310753430586	0.404945750475398	-0.779046452248761	0.322834410807325	0
15.925042641x10.0069298082	-0.0128403115171518	1.20854785063251	0.693922465338037	0.412783957074969	-0.296471148538434	-0.0411967604139735	-0.290094216259857	-0.00332428470821376	-0.350356750459648	-3.60822483003176e-16
15.9034250651x13.0471435743	-0.299478175234604	1.49833484643299	0.66319062180729	0.520683019228453	-0.352920533540449	-0.0780059095854452	0.00924716175950319	-0.153640812364022	0.223788315246178	-5.55111512312578e-17
15.9258553917x12.0402797566	-0.452927379700417	1.42575934352609	0.540927710318698	0.567755642451975	-0.260406054355986	-0.343984901581693	-0.373799497998697	0.0665507724686762	-0.225614107997993	0
15.9377305829x15.0805033914	-0.314343824043935	1.40134704364122	0.799203781560611	0.601945241596923	-0.620557448865046	-0.232330614248449	-0.586019315828637	0.0524504424070724	-0.137048245667725	-2.22044604925031e-16
15.9225964206x14.0935046575	-0.39905084525595	1.61158843380174	0.901007093442563	0.638035246061404	-0.669885569638754	-0.176835411171407	-0.408365747493439	-0.0185060199385228	-0.0498741761368337	-7.7715611723761e-16
15.9414092096x17.1018023118	-0.655250143610268	2.27698042771264	1.06117702183123	1.01630140348781	-0.608251707423354	-0.253754571987887	-0.859322802346857	0.15067336069113	-0.443367221217704	-1.11022302462516e-16
15.9457996572x16.0387051882	-0.303924452931957	1.36326521025089	0.654864338471168	0.713030665663381	-0.345237735693076	0.0226692287065911	-0.382381277682707	-0.00185227117545289	-0.0396721955109566	-1.66533453693773e-16
25.0326423384x13.0950845203	-0.472142324785015	1.4208896346265	0.505862317653944	0.448559096604707	-0.3397158386739	-0.400506381306733	0.031389751871372	-0.00137515524295298	0.0693699117530375	-5.55111512312578e-17
25.0062677804x12.1477712158	-0.464155029054503	2.16566684824249	0.864304247711556	0.723121646141038	-0.717048108772285	-0.386065463337163	-0.510256094141811	-0.141478404404412	-0.126117281901803	-6.10622663543836e-16
20.0992878983x22.8590080749	-0.366013288518469	1.37779600256946	0.777655183762629	0.351782301075205	-0.171257018597712	0.167876548222327	-0.0929778892291386	-0.172623955112111	-0.164860526712567	-6.10622663543836e-16
25.0725972706x10.0258317045	-0.389891295774428	1.6877438998409	0.759014530707382	0.498874452505121	-0.398469220606776	-0.55624316702904	-0.370097417008871	-0.118649068512765	0.207479132172097	-4.9960036108132e-16
25.0444617526x16.095635884	-0.493095698179122	2.26125509944172	0.925994191806219	0.901699648428905	-0.859262790326239	-0.310060357361107	-0.460406326318594	-0.0792128892091522	-0.148657288605051	-4.9960036108132e-16
25.0558057342x15.1113017057	-0.240840129435771	1.13854965742705	0.557821213884383	0.590042193205821	-0.273643342861772	-0.271922276078784	-0.299344982485459	0.128923559937521	-0.105076546473747	-4.9960036108132e-16
25.1307301962x19.0759142566	-0.700674362250864	1.88854526247098	0.715275668368241	0.794818716300833	-0.60969416736663	-0.275406864934039	-0.637998191963484	0.224722314021872	-0.18438560602684	-2.22044604925031e-16
25.1168390644x18.0941933165	-0.422230157244953	1.45511860548558	0.834995063853233	0.68702588451552	-0.595089474759928	0.0719402287449362	-0.500282965447257	0.0733487407110004	-0.164229717674554	-9.71445146547012e-16
16.8961708665x8.05568369722	-0.251511035995436	1.28999346299523	0.772223899177299	0.403883137567647	-0.454419003858113	0.287369935716488	-0.254779418882913	-0.0778291162697612	-0.0261710035318337	-9.71445146547012e-16
16.9128906895x9.01085908527	-0.428349548153406	1.23136068367344	0.647300019237226	0.443174870269122	-0.224303235228444	0.129042076719426	-0.226899752649484	-0.278207749160595	0.142928805778662	-4.9960036108132e-16
16.8854165275x7.106867715	-0.286181878787515	1.43999708802505	0.694478923074692	0.375129806756242	-0.229141171971508	-0.31263416739435	0.0798758441105087	-0.171666209355933	-0.137961400495789	-1.11022302462516e-16
17.8789485191x13.102318953	-0.446100112682521	1.39236582481649	0.474656927189672	0.360103741687192	-0.382173471311455	-0.352448443646243	-0.282423958921715	0.0228065567007505	-0.188339402284168	0
20.0281323686x8.93058622518	-0.246195811287133	1.4764267926987	0.684582043864915	0.652691882686777	-0.545746410093248	-0.177899969426925	-0.188589168400114	-0.0886159274450528	0.202298089875834	-5.55111512312578e-16
17.8855302064x17.1204910436	-0.295261589820948	1.42114608151705	0.927652039705371	0.561248661982969	-0.461634179565929	0.225784689588767	-0.169570886203577	0.231258589159316	-0.231231612850026	-3.33066907387547e-16
17.8812486568x16.0473054523	-0.368514134332471	1.44730477939385	0.433982626960654	0.474756279312826	-0.312744379627069	-0.25096726430636	-0.331188876475246	0.0331623935998178	-0.0522144582993264	5.55111512312578e-17
17.8288288907x15.1451961677	-0.241912975972345	1.59456854940281	0.73839623737704	0.741595038070875	-0.561153812113746	-0.471917283141385	-0.549120098833003	0.152527466201276	-0.00809397720885913	-3.88578058618805e-16
20.0720893844x6.02524543669	-0.32637004188916	1.50666611246586	0.769637848847757	0.926570362300605	-0.633340774461764	-0.0917940318064432	-0.957158498094056	0.244332012822197	-0.514208706437354	-1.2490009027033e-15
8.93350624626x11.0600050188	-0.337067176577283	1.41194756698723	0.846071888698023	0.614106418402307	-0.505059623004234	-0.0689904152735326	-0.426987681730347	0.0418018169417877	-0.325440189379853	-6.10622663543836e-16
13.9505005968x16.1011900019	-0.195525682895451	1.63547116600712	0.600387323903691	0.237329547471188	0.184111056974874	-0.056574228806731	0.237911296715083	-0.511792815925264	0.360956882380577	-3.88578058618805e-16
13.9478538448x14.1464431255	-0.184473417309595	1.26555201585964	0.593251479369481	0.440965918485439	-0.541967535115621	-0.592564212875263	-0.511257878691594	-0.0197318364384472	-0.143047404032205	-1.11022302462516e-16
13.9483930226x13.1326619902	-0.301644093985244	1.21064669295674	0.50338122049729	0.529864039150702	-0.251060876619865	-0.153247638521018	-0.27559188047894	0.0878629426898195	0.0749410021329754	-1.66533453693773e-16
13.9634740639x12.1326891737	-0.558222830864442	1.70815256299577	1.1212216399551	1.10295991292755	-1.06694771941585	-0.262507548467555	-0.849184532373901	0.162992823517825	-0.0652577778900527	-1.11022302462516e-15
20.981210091x21.9729703365	-0.28717911198376	0.908862558403379	0.645207064722905	0.540712909155758	-0.224214714462803	-0.101768052655507	-0.535285262865082	0.086705308265268	-0.0352118505972818	-4.71844785465692e-16
21.0135873178x22.891006426	-0.368255671535058	1.0867631203481	0.532473444513743	0.383485802407082	-0.466569671245829	-0.203108812197282	-0.710484884106968	0.0481684584329562	-0.0144447128278309	-3.88578058618805e-16
20.9650267897x19.9324721422	-0.17562401655245	1.30711911542144	0.811814757443881	0.456399746731233	-0.543775150224213	0.061607028251611	-0.350072818698875	0.212372704305419	0.0829421451485376	-5.27355936696949e-16
21.0112579636x20.9106587633	-0.0404765240480333	1.1982889323329	0.628224735822672	0.408046833732803	-0.363453145967299	-0.192925925108244	-0.387247675016286	-0.0762425799103899	0.0245302645094326	-3.88578058618805e-16
28.9938911272x14.0609707636	-0.344600530863393	1.43123489607523	0.795845815083713	0.323519635566744	-0.40151812987494	-0.297852727459361	0.179828284755941	-0.0999287575608399	-0.0351713543127015	0
28.9475723037x13.1059124844	0.178696312655235	1.35473527928025	0.718839166610951	0.211572327575394	-0.248187156887178	-0.46527366911376	-0.0429895819381537	-0.0841425098607302	0.105104329035171	-1.11022302462516e-16
22.0088112121x7.97216271106	-0.538973894375548	1.22102422116962	0.784447527355532	0.498337728784502	-0.204201457703951	-0.40672097303132	-0.665104102496825	0.304241854380019	0.291360996296052	-1.66533453693773e-16
18.9809216442x20.9685894899	0.0829578095769783	1.13599757266035	0.657604907794206	0.696479400514992	-0.488391024181977	-0.0397396988017598	-0.37203382257837	-0.0796784477318267	-0.148313290208626	-5.27355936696949e-16
18.9806613514x19.9605387937	-0.440151238871517	1.68141385713555	0.919888534349602	0.52548279066161	-0.400128759807131	-0.197877056313508	-0.155126107367573	0.228193622543166	0.0613972028124367	-1.66533453693773e-16
18.9896016095x21.9729808631	-0.286101696685011	0.960530505205411	0.652686569078644	0.332243202534684	-0.275953498540557	-0.0433695321840353	-0.202007491717387	0.190380829855697	0.399627504645444	-5.55111512312578e-17
18.9269162173x8.95177042843	-0.287549885469521	1.61283730305771	0.557634917941108	0.431088795325617	-0.301084360903229	-0.597397623776423	-0.309347525451412	-0.211960607988426	-0.0673929267322043	-1.11022302462516e-16
26.0046842444x20.1036431887	-0.309348176813246	1.327505409089	0.6202448138373	0.549911199382115	-0.31501729779122	0.0699208297056814	-0.0649964060551995	-0.184398511993068	-0.0413799210328089	-3.33066907387547e-16
12.9910735914x17.0922178069	-0.378405358321962	1.57151863565995	0.681597669290324	-0.0722955251952515	0.530204937232005	0.316083525320256	0.696109291792577	-0.733948435305485	0.254630424522296	-3.33066907387547e-16
12.9784613468x14.1143026647	-0.392855973845554	1.69572903606806	0.743012994258546	0.592230677303078	-0.217767344262768	-0.222284562962881	-0.325773369311577	-0.142776885013535	-0.0574628117512269	-2.77555756156289e-16
13.005456092x15.0615896526	-0.37905482417315	1.98607069914895	1.12167201876363	0.695777434878829	-0.435663277425676	-0.0784057365323548	-0.0291067295991309	-0.385993913097511	0.110239859838878	-6.10622663543836e-16
12.9620509533x12.0569368472	-0.465637234813932	1.28858635616763	0.49364693777705	0.610731236965927	-0.408945270577258	-0.454632254341342	-0.386444373089527	0.124923292131171	0.0554951130947078	-2.77555756156289e-16
12.9618902624x13.0500423475	-0.147430132312672	1.5305773904262	0.612110308909171	0.378479605055452	0.00407668763701129	-0.325454620610573	0.116217130990925	-0.178680091447542	0.0425183221960388	2.22044604925031e-16
12.9636658306x10.0114279727	0.0264356860034607	1.07945090393028	0.509243104585103	0.643805558514592	-0.224377921892356	-0.28121223059362	-0.17683306397443	-0.141867216632985	0.0729405572241574	-1.94289029309402e-16
12.9658451181x11.0242353939	-0.523282989854871	1.29084768539576	0.670180389066615	0.478823562492302	-0.396238122821422	-0.408891991975625	-0.511451677557555	0.231185842742842	-0.11425275585504	-1.11022302462516e-16
18.8844858483x6.01853955335	-0.19917267418237	1.25764308420722	0.521854752207951	0.348662483165828	-0.237312282003913	0.0798394814887379	-0.424523747053339	-0.0855359099639934	0.231804411959455	-2.22044604925031e-16
18.8598244413x7.10513937245	-0.401913826145775	1.60294785401181	0.512817763869578	0.500477926712508	-0.408158294910428	-0.277810714483794	-0.159355942459174	-0.212940828074831	0.0836529876982382	-1.66533453693773e-16
18.8959360718x8.04734923072	-0.296761962515705	1.54949625917276	0.747128999457339	0.188746057498172	-0.167332515573902	-0.144653160922657	0.202908056861442	-0.514807442736199	-0.0108587047085539	5.55111512312578e-17
24.0873893339x12.0461799378	-0.211839659534318	1.17682469075834	0.392664124718203	0.727955357721338	-0.598663277089022	-0.397992976570214	-0.323428455307439	-0.0502191211528551	-0.294361697335812	-4.44089209850063e-16
8.79018373843x9.86403173195	-0.924851798892286	0.74553926853151	-0.173594249860661	-0.337722715421995	0.266060411073965	-0.572755609478015	0.771843366526	-0.251818297879391	0.219839826674042	4.44089209850063e-16
30.028782445x25.0004565341	-0.533463182243685	0.4400008839172	-0.449360338271268	-0.531088627583527	0.0937466721855386	-0.521546496794065	0.398492195871552	-0.160866784275596	0.00835622855679544	5.55111512312578e-16
23.1319641246x21.9247835954	-0.716447949851939	0.580620667047177	-0.108638375994577	-0.339727825586067	0.214045020976849	-0.552977437071516	0.622929964170742	-0.570231368773203	0.354541403177005	6.10622663543836e-16
30.0324472997x19.9390634491	-0.950784442579996	0.985947509830459	-0.149723889582833	-0.279826443629162	0.205569357379604	-1.03972662473731	0.712952418347722	-0.507761720770546	0.532734889743647	4.44089209850063e-16
20.8494646991x8.86096705525	-1.18111728282795	0.855340900769217	-0.0870507938749617	-0.538565449142878	0.187583576998629	-0.462780023636295	0.742967914241382	-0.568082537867926	0.697071728044132	5.55111512312578e-16
20.8542118779x7.77317160819	-1.52301499755224	0.960630806873616	0.00924776190899585	-0.238893318267081	0.30745936038068	-0.559048064018205	0.585886981813884	-0.343967151096658	0.431038627973481	9.99200722162641e-16
30.0001824406x16.9256114589	-0.997942522937283	0.655484733328789	-0.182049574840679	-0.364572342614821	0.316994013248877	-0.444157126275147	0.388299447198858	-0.334975992185059	0.293384392944132	5.55111512312578e-16
30.0601936955x20.8760559214	-0.563863299601704	0.60066210091898	-0.228104471512982	-0.394581036506429	0.232992058753924	-0.145374805766892	0.180966036198773	-0.434277463589117	0.108636366183809	5.55111512312578e-17
20.0162669994x20.8243039092	-0.511207562880865	0.539665354346573	0.134846582260936	-0.207849580413567	0.305136487750567	-0.542566179881919	0.629951336076238	-0.237318720996286	0.354683314542518	4.9960036108132e-16
10.7341388378x7.84235752839	-1.56656375714394	0.822453337330608	-0.485576120351722	-0.2720335425611	0.471854193149426	-0.615537684407895	0.894649301174252	-0.282307719536942	0.132700459485557	1.4432899320127e-15
10.7272973154x8.84868817916	-0.772567869148791	0.550759335168133	-0.0596022738773597	-0.207959093213187	0.131162928892729	-0.283178339493861	0.630179823615124	-0.341379487546526	0.366898973942162	7.21644966006352e-16
10.7574399063x5.82163905891	-1.27278354641949	0.743788201392599	-0.121982954495746	-0.217154752954755	0.375708205569251	-0.748101022256557	0.381215107723648	-0.389298351983206	0.416868677215068	3.33066907387547e-16
10.735730539x6.80973693979	-1.5127950370177	1.28034424698644	0.132896677960908	-0.294027743743296	0.607502974765203	-0.910029643605618	0.877276348326434	-0.317855126123427	0.733573492171624	8.88178419700125e-16
10.7971538912x3.87405629262	-1.21238498543551	0.878728228814031	-0.12140297597664	-0.231576559405193	0.290882916565931	-0.437014744324294	0.744447610963438	-0.629247557830306	0.470037852458524	4.44089209850063e-16
10.7133190679x4.74309775433	-1.1074389849752	0.943634906381123	0.0847333920042182	-0.161652956250548	0.345673518033459	-0.577566605805215	0.639731840571944	-0.654993206248269	0.396237647594957	4.44089209850063e-16
20.0105012383x21.9913554181	-0.324463030877088	0.787520672760217	-0.0791350466272483	-0.223865759860497	0.379225662175258	-0.410253822728742	0.300709445290928	-0.211620012642919	0.204543209105971	3.88578058618805e-16
25.0344844644x16.9658537961	-1.33658157997723	0.950964277501307	-0.140937373231402	-0.480856968311615	0.162079592522971	-1.03764397157551	0.880954043360423	-0.56708511235411	0.850914804977545	8.88178419700125e-16
17.9301970571x26.0620365019	-0.70938749962142	0.722411496734874	-0.0271821539584429	-0.317163041403433	0.248426497364546	-0.528290997723674	0.419862081837098	-0.442166424910571	0.324209739932592	4.9960036108132e-16
17.8675209993x26.8774029132	-0.772291277142371	0.765459215874362	-0.058970410479484	-0.326727606995994	-0.0892145012049297	-0.808943463706315	0.72391981141938	-0.419134063092536	0.515163751589577	4.44089209850063e-16
17.8740846056x24.0698173638	-0.553113598137102	0.762988174526065	-0.0146959561409002	-0.213271864326512	0.126144618019268	-0.653499107141627	0.58756014829651	-0.267602664418163	0.250083666459348	9.43689570931383e-16
17.9071552883x25.0285966185	-1.21061492200838	1.01468444765639	-0.0261614349228666	-0.230743253340254	0.186748080831994	-0.871028301411426	0.608331767232743	-0.427100334464801	0.362004254085334	3.33066907387547e-16
17.8729915577x22.0452535477	-0.77890749305655	0.0895015430181849	-0.037672337964028	-0.110403115294122	0.112941816962326	-0.434076345292124	0.363792533488189	-0.261154123564403	0.105336863190714	7.21644966006352e-16
17.830707479x22.9894450046	-0.380639725846966	0.6799053056852	0.0194846090150213	-0.384648127246745	0.234932199237022	-0.573277778868058	0.246384491613681	-0.4114692411873	0.344704380726805	5.55111512312578e-16
17.8460164122x19.9915523653	-0.722781386447235	1.01187172416795	-0.0065388181499056	-0.441999467205748	0.483244739982014	-0.316126555224028	0.761883075849774	-0.432071199423824	0.373677787295834	8.88178419700125e-16
17.8974189177x20.8984675562	-0.454488594811461	0.450297856917279	-0.089939969623166	-0.276551047756147	0.116594978621788	-0.682320890172644	0.552213289468477	-0.635066057332489	0.366446973369875	2.22044604925031e-16
25.0031717005x14.9332539041	-1.26693075088066	0.474808446180982	0.0484164743567418	-0.308513111508429	0.29709401526077	-0.421324710285093	0.389991862657075	-0.290762833348617	0.280828462458069	4.44089209850063e-16
24.1129014757x20.9060593805	-0.792972842669594	0.934739857396955	-0.234162395120659	-0.338261911681528	0.219451874021654	-0.481092465084876	0.602529034174805	-0.532458489712353	0.361685956120239	8.88178419700125e-16
25.0255033871x13.8851866753	-0.813824382078709	0.478811456115537	-0.143179203537289	-0.0402287556408901	0.125817795861086	-0.556027402836349	0.469606007069743	-0.566682954927932	0.157736745700404	6.66133814775094e-16
24.068704027x19.9541805259	-0.873023027398606	0.949676319562713	-0.319275507451141	-0.224840421706909	0.346519803816656	-0.512235043725187	0.592328224936269	-0.253028606606028	0.265198337514102	7.7715611723761e-16
23.0913298696x19.8983478587	-1.03001805865333	0.639825365091965	0.0591042821148417	-0.41934698827501	0.298090857580894	-0.465526127884327	0.486471090377308	-0.226719191492189	0.423070699194334	3.88578058618805e-16
9.71336640668x11.9025934273	-1.53912168530531	0.827098343654663	-0.461858060460137	-0.201054684424354	0.332558055576636	-0.568964564295927	0.801877559714905	-0.0804232471646501	0.212417586911187	1.4432899320127e-15
23.0858061215x20.8917760993	-1.27358880452148	0.710635258724594	-0.0579315155089467	-0.125409674686191	0.143073872682095	-0.718515906621411	0.689190890721269	-0.414448774522228	0.362307123077983	6.66133814775094e-16
4.68010690062x15.8738913485	-0.699676846910814	0.287422295380512	-0.236999869128638	0.0183762501048679	-0.181381947130645	-0.532489548396654	0.549215495968607	-0.441045607959434	0.225849473117508	1.66533453693773e-16
7.74632698674x21.9963331449	-0.495040732548651	0.228267244368477	0.0408976095281046	-0.482851827135819	0.0383857433977717	-0.440968035931174	0.477460958002872	-0.406636613352369	0.152884511218927	1.11022302462516e-16
7.72972382855x23.094673305	-0.538960939596641	0.494889901054201	0.0757315432280868	-0.0416013184041438	-0.0537784828502959	-0.521086193796216	0.370663885870603	-0.623383951227118	0.573550430417483	2.22044604925031e-16
10.7531315423x15.8543719627	-1.18753911227295	0.660590525148533	-0.261573637961434	-0.501904653175951	0.345879730328889	-0.679184029401638	0.806092454490239	-0.327508222466996	0.198230545743544	6.66133814775094e-16
10.7401532607x11.8848708217	-1.02458701850469	0.814493338131594	-0.388580391362687	-0.115926391694078	0.17969042800304	-0.568647720279647	0.521957024305086	-0.305393719216324	0.346081810146573	6.66133814775094e-16
7.70846391399x15.8669415138	-0.826690817192226	0.827725644581698	0.137327964157915	-0.19199847263881	0.286762294254407	-0.212321805289564	0.549108312284344	-0.251106120164333	0.037026970332145	4.44089209850063e-16
10.7617974707x10.8577361467	-1.2072281311447	0.570251846159118	-0.368082620629051	0.103839868589214	0.156164667030059	-0.483638737682452	0.675163051666984	-0.199654079508971	-0.0325253339602128	8.32667268468867e-16
24.0976519948x18.849570091	-1.06464102275243	0.29482086888789	-0.179585895931137	-0.374914354685945	0.278326338344534	-0.372247651827921	0.331765214645854	-0.221836575570731	0.335786987919915	4.9960036108132e-16
6.6142325474x5.996564103	-0.994245906405838	0.87074056962937	0.0523931819966319	-0.0889471002931596	-0.132487446797303	-0.623147526021835	0.675365721455656	-0.270331859768324	0.423751293503839	5.55111512312578e-16
21.9096998826x10.8364133897	-1.25987171122108	0.773526978130144	-0.287533109316911	-0.368633225890422	0.558413175529633	-0.541380570246956	0.777266694523939	0.1055702062963	0.291011999863023	1.22124532708767e-15
12.8851759834x6.92916151669	-0.708988054447126	0.551627520957516	-0.0518425417462196	-0.141194813578787	0.146374544358645	-0.752739604570122	0.374933536461834	-0.529231642430105	-0.0729039970811641	4.44089209850063e-16
29.9980814483x14.9014470737	-1.07389475408191	0.164037285236162	-0.246238609879475	-0.234838831281022	0.125854058895964	-0.423819770738532	0.585722306633736	-0.648155082125551	-0.00258553778049819	6.10622663543836e-16
7.71400760825x12.9267093008	-1.120083327882	0.822315177459077	-0.169012300099674	-0.342033090155702	0.229517814424021	-0.435151604735454	0.586409239882541	-0.25884442970895	0.123327089802737	6.66133814775094e-16
11.8485290926x4.88584553861	-0.94366235826537	0.552358682063237	-0.0925832634997949	-0.261836025722901	0.159414691653068	-0.698261562084132	0.317106267542829	-0.351652945766143	0.341987142207638	7.7715611723761e-16
11.9448695876x3.87405629262	-1.61245693580584	1.1706705452493	-0.154681665243239	-0.300723448438376	0.724009119530513	-0.784311587553814	0.599924290845931	-0.307218331379717	0.421548300028911	1.11022302462516e-15
19.9215973499x7.76981203808	-0.836711364942735	0.993143376683701	0.0260403962331055	-0.515234054432417	0.202020506806895	-0.452846146694965	0.513089307574246	-0.365136945203916	0.589916422098516	6.66133814775094e-16
11.8664779497x5.87657794994	-1.69755430464951	1.11621537480634	-0.328745355289816	-0.219485575872354	0.436480208866892	-0.768873297185285	1.04374949218044	-0.0216874838953397	0.444965644994301	1.33226762955019e-15
11.8862591912x7.88578806274	-1.35258039161256	1.18184717615024	-0.264603004966016	-0.219201782733656	0.312640804562812	-0.926671908089505	0.613804507548166	-0.408969752584437	0.328350162956802	6.66133814775094e-16
25.9101275276x14.9891742352	-1.83307173792777	0.728846187974821	-0.107602449229857	-0.0689305153852139	0.110123346053117	-0.629748902431745	0.586716564624971	-0.0641743237582248	0.365069437705261	6.66133814775094e-16
17.7946325231x13.9909238218	-1.01499478815682	0.508625763759478	-0.280281156419541	-0.366721291840714	0.530970125103761	-0.636668628495273	0.692707145614273	-0.595670411639119	0.522830264399317	1.11022302462516e-15
21.8995805462x14.8187582786	-0.677259247379697	1.20520256631526	-0.11014450632825	-0.293790707634911	0.33942416257624	-0.875932512189047	0.616563510855801	-0.522717847010548	0.448379992923097	8.88178419700125e-16
5.69189958427x16.9640556978	-0.739272703740697	0.57933151292744	-0.187602649605093	-0.326820692932646	0.498556938791287	-0.244015665517579	0.38026696065911	-0.232924453679062	0.119396689080665	8.88178419700125e-16
23.0946648625x18.8724932084	-0.813079603302969	0.741510694566057	-0.197179946506596	-0.217532986892337	0.34938409416739	-0.29723258461389	0.650344764444447	-0.492392637103664	-0.0122921608419532	6.66133814775094e-16
23.0662881689x17.8709985721	-1.15477106983154	0.936977250898265	-0.470835949568576	-0.263989169220759	0.498031020115963	-0.402336321866198	0.942865336388314	-0.246561869146551	0.129588285529439	1.22124532708767e-15
23.0529588354x10.8696478891	-0.894741909220124	1.14075822439002	-0.0516175973629782	-0.36848851338404	0.37468620994095	-0.848216512330741	1.21222996627211	-0.520936638388938	0.545805056784805	7.7715611723761e-16
23.0150053402x9.86994673727	-1.16125778111083	0.74186321473855	-0.0387412355265668	-0.303102998596075	0.381699322552657	-0.638082793102753	0.760862027786445	-0.521094304792549	0.192183923105415	5.55111512312578e-16
23.0224492358x12.8716379252	-0.70423844080618	0.61438439637276	-0.100816164338278	-0.311698261514276	0.228170863445114	-0.212100100681394	0.208267027825616	-0.399063339773588	0.227151290424552	6.10622663543836e-16
23.0462436385x11.8922873182	-1.28454534971639	0.761757999237514	-0.127829546450249	-0.071781996545088	0.624839963243575	-0.441172911997702	0.438471345899458	-0.313023165556592	0.261558013412733	3.33066907387547e-16
23.0381455099x14.8560727739	-0.877906673513837	0.63792451569458	0.110679513231769	-0.345161915878052	0.0680926103906867	-0.193025640599396	0.393786337058826	-0.258627681489285	0.415874375173377	3.33066907387547e-16
23.0381880617x13.855524644	-1.62158407535575	0.8331645964491	-0.235818800473995	-0.339385820564855	0.423828652748857	-0.964076602145988	0.495035880187566	-0.444899911723901	0.414916293172221	1.22124532708767e-15
23.0483526093x16.8818058813	-1.24920402529475	0.747970856844419	-0.254759139431573	-0.124725029905365	0.505954739486524	-0.743788093829138	0.652629916923314	-0.40853831063583	0.228841969936488	8.88178419700125e-16
23.088122532x15.877689238	-1.18866485249984	0.789735461691204	-0.272005846631479	-0.165217018071762	0.277727099558837	-0.695105222852907	0.609652674624647	-0.127521383321246	0.256055970914492	7.7715611723761e-16
10.7664635353x13.8636727714	-1.85692639165273	0.828405781231646	-0.346501836589479	-0.688639539382948	0.566855166380908	-0.586098308114077	0.772347850479621	-0.0501368579641044	0.676281663332616	1.4432899320127e-15
10.7852288539x14.8763712477	-0.712745016352607	0.654536472312518	0.0319442624096272	-0.0427830030025242	0.417257545214419	-0.446157284368131	0.727182729837831	-0.0197972614517568	0.136262865085496	6.10622663543836e-16
10.7577444172x16.8434816035	-1.3939973331579	0.859670335672128	-0.119559325111656	-0.0973343501085012	-0.184724795614635	-0.842572363245153	0.837497616987456	-0.220958240173365	0.0846240951878665	7.7715611723761e-16
7.79918290016x26.0050932058	-1.66223713825463	0.967049848768066	-0.507730938357835	-0.0892057652617423	0.579668346607156	-1.00004994728153	0.720426871183724	-0.330817894518435	0.220832030559472	1.11022302462516e-15
7.79930656616x26.9787977313	-0.528972030138222	0.614744767589865	0.256572246940221	-0.161663050232086	0.186799078483677	-0.384528839266427	0.337483072109348	-0.610969743996449	0.343706178587971	5.55111512312578e-17
7.76023209848x24.0344433383	-0.563792356872996	0.334026323172307	0.0692480985640959	0.0706651103787109	-0.0270534798405332	-0.518399346902751	0.663468924152026	-0.396548343000458	0.0917469273137708	-1.11022302462516e-16
10.7774924152x12.867867719	-1.04691725616134	0.723416893970633	-0.212156585255522	-0.428424401466338	-0.0237092624228274	-0.493842991206427	0.581919364423296	-0.316290983942622	0.297260185977688	6.66133814775094e-16
23.002210563x8.89815104342	-1.3933093416462	1.44400639466144	0.0069821556331221	-0.179474909751789	0.447377658175223	-0.502256557716482	0.666702761886074	-0.0412411364070257	0.25959165583237	7.7715611723761e-16
10.8236876511x17.8325886078	-0.816850526175987	0.3441921599627	-0.0410118055138838	-0.287720056633009	0.128668034866157	-0.352069567487146	0.417913039314932	-0.513846643339981	0.221684749542689	4.44089209850063e-16
10.7970622277x18.8204274517	-1.06359544701452	0.875160510840172	-0.305393036847134	-0.364226044144	0.229457512304393	-0.393173240800027	0.575029516995973	-0.36912419922946	0.318707950005461	7.7715611723761e-16
16.8560421347x17.8635952581	-0.836871562162202	0.462794266279231	-0.124656307382135	-0.309658192926984	0.411845760296625	-0.602286470466182	0.773474164519485	-0.624584592918872	0.400399101708286	4.44089209850063e-16
16.8170408029x13.9359895447	-1.51491614778791	1.12832691857569	-0.259519869284722	-0.319397564130758	0.427562208526846	-0.946499256480327	0.628596725611136	-0.485918534648721	0.479245539633719	4.44089209850063e-16
16.8232267625x14.916795504	-1.30032119514422	0.724739334267088	-0.327327937618785	-0.247125792639044	0.397929860348528	-0.448952830727274	0.736598272286437	-0.0973981351203421	0.155463798753679	1.11022302462516e-15
16.832737077x11.9167303823	-0.890215259492992	0.537454651941439	-0.224041939791823	-0.0676923696895152	0.223665048765796	-0.490073645946202	0.447631577879226	-0.321475092746334	0.19289832367506	9.43689570931383e-16
16.8284100967x12.8746105878	-0.86446988415428	0.859873969645125	-0.186282815496225	-0.468920541040594	0.218236454961449	-0.576471900816613	0.620325652995345	-0.393876468310323	0.580592583770815	7.7715611723761e-16
16.7959404573x9.91248745022	-0.9394521572584	0.694845495121577	-0.30403340468792	-0.337393255595682	0.0119555958726019	-0.497519809593192	0.781498070193561	-0.338547427163271	0.334673747303386	1.11022302462516e-15
16.8136473014x10.8953696595	-0.978435129628756	0.683798882162438	-0.222502526201618	-0.322285825493317	0.167183353288227	-0.359980026851919	0.303863767783389	-0.279141446776263	0.281452937531306	7.7715611723761e-16
16.8079506868x15.851330751	-1.88339624736765	1.01837238086259	-0.170862052508948	-0.306188670482579	0.636446804815389	-0.729339144986539	0.486940338933919	-0.238235732404765	0.164750726265661	1.4432899320127e-15
16.8556166173x16.928259831	-1.00642434796017	0.472981071863162	-0.337695976011048	-0.33680017170626	0.242551719575235	-0.528954651091425	0.562577725869933	-0.134564012431233	-0.017167157595704	8.32667268468867e-16
25.9881807215x17.9693983173	-1.77523265057408	0.730666114911077	-0.48703006076127	-0.224204911572594	0.409519035702817	-0.298430852808274	0.86319211445411	0.222667766539163	0.254376734136952	1.33226762955019e-15
25.9451236766x15.9857531026	-0.686595486066054	0.600317622802628	0.246836748876035	-0.289710328143091	-0.0199691365865688	-0.536613137246287	0.44667601034237	-0.35093480256783	0.305069673449775	3.88578058618805e-16
25.9730748528x17.009151846	-1.80141869329212	0.908882312371683	-0.449241273371583	-0.298942948571181	0.47361208677189	-0.650562795665665	0.856148615487596	-0.00275164257446275	0.0654495474021426	8.88178419700125e-16
25.9316134983x13.9375925414	-0.854069737432937	0.786232736950792	-0.00389602444775518	-0.287474404793714	0.181130326984131	-0.130381690873877	0.393603212161878	-0.509686983763721	0.310189128420102	4.9960036108132e-16
16.869562951x18.8310591696	-0.490933999359018	0.469824066402911	0.0931581603373197	-0.362166869597171	0.238191218963939	-0.411015875871321	0.402692348094644	-0.429208161653295	0.482088397521915	5.55111512312578e-17
25.9581312126x12.0005660582	-1.47015759972511	0.647429225600935	-0.263431371647934	-0.295355644734878	0.386299893847964	-0.46077948552915	0.404387454668477	0.104282980963555	0.209338341261164	1.0547118733939e-15
25.9239595035x12.9787618748	-1.54090619216554	1.27571506572211	-0.064163637569479	-0.419323200062713	0.412071268151609	-0.625002106750146	0.862471510172545	-0.192022097863876	0.494168310966291	1.22124532708767e-15
25.930084295x9.97709771109	-0.964940801721962	0.699229136755818	-0.232545336340092	-0.311565821167458	0.308509860073876	-0.581046706379414	0.570998274988751	-0.24258442249684	0.309011065859513	5.55111512312578e-16
7.68210842822x5.90531456702	-0.934591771814894	0.701646459418017	-0.0148728953826576	-0.432809401847504	0.283168365288731	-0.688056101065649	0.525484075712221	-0.235043117208736	0.475881605291046	8.88178419700125e-16
31.0865550322x15.8034227672	-1.80935164430047	0.45508840486243	-0.325709191334304	-0.243591794500352	0.549254823940303	-0.722326625096399	0.931452147165943	-0.294099953844751	0.426732319886375	6.66133814775094e-16
31.1098840252x16.7765868086	-1.26070302229267	0.554238831468293	-0.257298818028279	-0.170340871516326	0.516135120670594	-0.260217560122639	0.601694264142032	-0.11963503571702	-0.00874874158057692	6.66133814775094e-16
31.0636754919x13.756014929	-1.37515341121492	0.966966618790047	-0.102602666272524	-0.279733355931375	0.150624696646147	-0.927967913638683	0.524262973827296	-0.333417728111641	0.737210437893635	7.7715611723761e-16
31.0952329282x14.7829044087	-1.65709372227002	1.09631757760527	-0.438008354677775	-0.416330294924902	0.685476679611422	-0.483186375874662	0.653313014877437	0.195405915719641	0.136574976078316	1.55431223447522e-15
31.0856481481x11.8685917041	-0.952358131997719	0.74208589322388	-0.190766077716185	-0.276271501768586	0.451036133047703	-0.462030021986824	0.4083208089886	-0.239622031694579	0.193455353775332	6.66133814775094e-16
31.0807679951x12.7896965801	-0.781792306223209	0.549592501928225	-0.263792090629702	-0.140738214256338	0.319981013358694	-0.417917159951454	0.280323977171575	-0.0631359643129187	0.142771057077631	5.55111512312578e-16
31.0712949134x10.8039672061	-1.45463065388984	0.991550641202102	-0.242128312064006	-0.526495636655225	0.25218001022217	-0.902292005891157	0.885872916884873	-0.258219394273071	0.54842444302424	1.4432899320127e-15
31.1100515727x17.8399971948	-1.40389795431532	0.91959038117045	-0.375763368862691	-0.209016807827485	-0.02751015384366	-0.768900436101	0.650918590763341	-0.170931691137804	0.18849365916341	1.22124532708767e-15
31.1187241498x18.8110507116	-1.18991070458955	0.976346419877585	-0.123404089930926	-0.293483499715027	0.296530151047928	-0.563018812347238	0.693028538869598	-0.440320547558366	0.659925692063769	4.44089209850063e-16
9.78647561998x25.9514771826	-0.531190918273042	0.574440595604252	-0.16961409387899	-0.305359798188107	0.236037104650825	-0.526760059288779	0.540948802559281	-0.48708718171018	0.470970321284879	3.88578058618805e-16
9.81220612703x26.9834986248	-0.531173959031754	0.459562666613995	-0.112273530610245	-0.16018330089311	0.144804138666288	-0.284132256050354	0.603576991155847	-0.348582299966026	0.440457745652373	2.77555756156289e-16
9.8127819053x23.993769932	-0.928101334744445	0.9850554365185	0.0956143391495339	-0.20055428796068	0.339798425699019	-0.620622160891439	0.621718811782637	-0.699110715263529	0.347195512936662	4.44089209850063e-16
9.78029364958x24.966454129	-0.597580385185973	0.616294895851099	0.0565989588796104	-0.306966714718894	0.0507630035748489	-0.360148858599786	0.584475587236336	-0.564918523048474	0.500148631963725	4.44089209850063e-16
13.9158124404x20.9436282988	-0.872234959217631	0.874566450828082	0.012726656573237	-0.22367059027874	-0.0216897870445073	-0.652257743539338	0.75199386788885	-0.260485470044595	0.614693276764956	8.88178419700125e-16
9.78755404071x23.0153671495	-0.733710500954545	0.463354844439485	0.118343969845033	-0.42692207154361	0.187051054325288	-0.403967430060074	0.52010319972578	-0.344585502150291	0.445233220253212	4.9960036108132e-16
10.7966167641x22.9402134939	-0.878318775792384	0.670129638203169	-0.16534601247378	-0.118769793297571	0.135022986693796	-0.525076961262847	0.542715004587392	-0.352430928625904	0.203933550839096	3.33066907387547e-16
9.76607072951x20.908850124	-1.10936610758273	0.730288475977721	-0.0634257908590566	-0.459576684367719	0.207188032866755	-0.575343662174938	0.44488041206534	-0.361356553983544	0.322017373856816	6.66133814775094e-16
25.9534372234x10.9431642734	-1.12258023294491	0.741622308657796	-0.152974756966729	-0.493600278259888	0.308895759114629	-0.794060453441602	0.6524671965941	-0.484411862823694	0.449088597633771	5.55111512312578e-16
6.66001423356x15.9558458761	-1.32571270782543	0.671021696079266	-0.193497873774354	-0.101950776405246	0.424082558529786	-0.671105934121135	0.470578491613822	-0.0660390691879688	0.267393207833572	8.88178419700125e-16
6.64254674309x17.0304680118	-0.731669840573718	0.328181937235269	0.0546778938405223	-0.179598299773419	0.101024180624721	-0.505241024641471	0.359821150747988	-0.39983221970134	0.223595802891063	-5.55111512312578e-17
6.6282852605x14.0496731258	-1.69886105795311	0.382660621078146	-0.305806500327634	-0.147379457702129	0.579228325668764	-0.338058359531532	0.698760263739132	-0.0459644123928975	-0.0400426379495422	7.21644966006352e-16
6.60205742996x14.9706606772	-0.847265112246065	0.296420166485285	-0.289526425818268	-0.304504354045626	0.201187245211393	-0.430164035504459	0.646410845124328	-0.632845333208337	0.265857392644817	2.22044604925031e-16
6.65352243328x12.0506952998	-1.39212198447235	1.17945676626104	-0.27464580111957	-0.471035934768576	0.703189092365064	-0.758800951810558	0.685524225139772	-0.079218443148323	0.206923115715441	1.22124532708767e-15
6.66167774076x12.9874425769	-0.771226700361552	0.576963768189975	-0.148477850877062	-0.296129998404608	0.192862085221504	-0.253812570036031	0.480595016707678	-0.143501376417851	-0.0204105138544966	2.77555756156289e-16
6.6445147612x9.98651993094	-1.04360596803673	0.960253288899213	-0.277651487916321	-0.0687887979523144	0.167369391864438	-0.901995229443087	0.728488649883984	-0.330945334615366	0.397928360950262	7.7715611723761e-16
6.63029848984x11.057110187	-1.20203418581123	1.04990373517973	-0.128781386317331	-0.301421942892112	0.270004839611822	-0.530812362575201	0.732423531568812	-0.276112461605349	0.243175437479241	4.44089209850063e-16
11.9291260829x12.9517903997	-1.37809063068265	1.04168901881131	-0.24045847461075	-0.286441443360517	0.201827931007456	-0.442334827403717	0.624363559672022	-0.11020938194532	0.520557326155524	1.33226762955019e-15
6.67482946503x17.8935862817	-1.17260631705191	0.785362538291431	-0.252550200089566	-0.303526017616567	0.195684369870141	-0.186694897856595	0.508266534386992	-0.0121280749608202	0.0222659673412938	6.10622663543836e-16
6.65026190598x19.0066914569	-0.759227407332185	0.759351190843819	-0.196246829085905	-0.0374743712798769	0.328186189225892	-0.468636668506945	0.575415258298755	-0.353054119145987	0.228084769465469	9.43689570931383e-16
13.8225961989x3.9575535422	-0.934015471665464	0.61028541644986	-0.472733805893844	-0.275965126611172	0.214478595488498	-0.595451035857093	0.775353986430108	-0.332328942573946	0.209619181262466	8.88178419700125e-16
13.8430316734x8.98726830369	-0.99789990202169	0.818945686657787	-0.138767865809621	-0.255278586363282	0.102057883091977	-0.416072487487958	0.628793750805147	-0.241429794315346	0.226358319252349	6.66133814775094e-16
30.0948308143x29.8507958035	-0.617900024222348	0.395134726243975	-0.0898220939849112	-0.0356969500428054	-0.0338293679534128	-0.542176355456734	0.465994830817838	-0.442509154891298	0.13277757114625	6.66133814775094e-16
12.8617791735x8.91424758285	-1.79748088985158	0.847134826280802	-0.00348366441876311	-0.275172388825865	0.748492383233674	-0.646985501093903	0.671788148975235	-0.08409618792956	0.475092797263182	1.22124532708767e-15
20.8872479873x16.8334285991	-0.627881084298425	0.632311010408252	-0.183805416909845	-0.167082097585863	0.216421574813324	-0.427532133891607	0.143813946280778	-0.344566368361466	0.256429367296976	3.88578058618805e-16
20.8733654812x15.8229078783	-0.471948409441329	0.721387938724539	-0.14507164504574	0.0859886947813006	0.083490136466067	-0.108133755488558	0.402942584228407	-0.262872206318988	0.226391037344012	1.66533453693773e-16
20.8995826738x14.8088964211	-0.999646860982242	0.613522287834857	-0.0259821923393425	-0.052302170838661	0.421342067406772	-0.559724913666656	0.539170213778893	-0.75657331698748	0.26637317869019	4.44089209850063e-16
20.8724320023x13.7951420234	-0.831835413679137	0.679311578953989	-0.306178477182214	-0.142607189470998	0.117076850416089	-0.562234759897668	0.742195142127667	-0.490806115788816	0.331077430032682	5.55111512312578e-16
20.8802003549x12.8253645763	-1.21429909471964	1.10175514465159	-0.297132177814758	-0.241547004603926	0.156974791233082	-0.571583215395689	0.532660856655407	-0.0925628014769627	0.435074424491614	7.7715611723761e-16
20.9212492401x11.9422939622	-1.00124117031139	0.865911733357047	-0.19726149575336	-0.26601512721031	0.280649839536905	-0.851939496028104	0.755302848890983	-0.453887240192676	0.448466099623169	5.55111512312578e-16
20.8846390336x10.8353521953	-1.11100552450449	0.40750453062612	0.0158490273816726	-0.0682044678340674	0.0511559583187428	-0.155599145549477	0.654574644949642	-0.268300444428507	0.123369093172524	4.44089209850063e-16
20.8608659067x9.81711705251	-1.38980180998225	0.904821258930373	0.0225257558780947	-0.342513972033876	0.36423270301019	-0.615508132399234	0.790538458867099	-0.577358911962392	0.36685692562964	3.33066907387547e-16
20.9477299709x18.8016990184	-1.10263640483871	0.740041402419344	-0.0275421507688777	-0.106411080592803	0.0299488960496008	-0.546949297711938	0.704870830335842	-0.371001464597106	0.256086571660415	1.11022302462516e-16
20.9074786816x17.8189763178	-1.09718309043656	0.736543082090816	-0.19903313458036	-0.172126425558599	0.308136330494056	-0.253557405400244	0.317925984970157	-0.356860855889412	0.215537611636479	2.22044604925031e-16
21.871804896x8.80420501907	-1.49542693861913	1.23548777422201	-0.080942484388146	-0.464742314111022	0.455738717381874	-0.573755670953977	1.05213818040156	-0.163252547596191	0.689552714907028	5.55111512312578e-16
13.9224146093x24.0544834343	-0.140969506303551	0.819802503049974	0.19261447296503	-0.382516565698633	-0.00671048108314208	-0.473859537737249	0.555340610051932	-0.147114125716676	0.397440864895551	5.55111512312578e-16
8.86339268238x25.0125218303	-0.772829011544141	0.666731237946382	-0.120812952234789	-0.160791585722284	0.0985994578973248	-0.950081529658579	0.844216433975166	-0.534959101204806	0.112905366070611	2.22044604925031e-16
8.854103105x23.994284051	-0.328222811582608	0.520475800189105	-0.130716081822553	-0.285108802835673	0.300393366769484	-0.619538837383988	0.580302467015693	-0.349828050458234	0.572487148896803	7.21644966006352e-16
8.88943966801x26.9739597395	-0.411318722796276	0.331479374065326	-0.191338740014779	-0.0549126243271039	0.110333077278161	-0.287185045128252	0.614516802740932	-0.299337622707533	0.186876533731061	2.77555756156289e-16
8.85680647042x20.8648125337	-0.549786899462687	0.653774021872188	-0.199600693986787	-0.165075979350789	0.0547269503411097	-0.526020870200404	0.374825861032157	-0.570404136050773	0.375337323499588	4.44089209850063e-16
8.89058191636x19.9169892873	-0.98189553393471	0.50845681331603	-0.242138645605016	-0.291398794949865	0.217654099503444	-0.571210733165251	0.58359809410146	-0.316553182354368	0.144857545468369	5.55111512312578e-16
8.82143400437x23.0732174043	-0.735609229056085	0.835336646043725	-0.0119060103230748	-0.283188127772939	0.226906700028253	-0.533517577140846	0.771392307972766	-0.214760383221183	0.45017650502924	5.55111512312578e-16
8.83883101852x21.9053762613	-0.666589706636688	0.592977549280021	-0.349301459194308	-0.149678935046487	0.195782771277852	-0.533791608028181	0.443278634920318	-0.596818719235854	0.221256717982775	2.22044604925031e-16
11.9205532365x24.0145245216	-0.393559985223069	0.498671637517705	-0.0649537142068327	-0.214840031102552	0.168292168969031	-0.728099239211554	0.628561916985834	-0.457726856148444	0.350919170012898	6.10622663543836e-16
11.9735647297x25.0480461368	-0.284315235821671	0.615441277265813	0.257055859424417	-0.150208110792047	0.13649274725019	-0.187484991137042	0.520874655851649	-0.277908256252081	0.149090035264945	2.22044604925031e-16
12.9469504762x20.9491003708	-0.592315138736742	0.71750973651219	-0.0711101768250958	-0.207768311599307	0.411762661377555	-0.462796220413945	0.632474470482661	-0.309672522391115	0.511182921175503	7.7715611723761e-16
12.9503572751x19.923357772	-1.30729413319965	1.00903045994318	-0.16119672042063	-0.522395827728394	0.437858968983504	-0.487912184912641	0.537070712849847	-0.365766080269392	0.494273345907925	5.55111512312578e-16
12.958103022x26.882557286	-0.521347859311016	0.459712607391481	0.0226565582276889	-0.0152087525445236	0.258195642801574	-0.746880728984501	0.405322382317956	-0.0843907072007345	0.183688740357589	2.22044604925031e-16
12.0278780403x20.9208185513	-0.79698150098558	0.452890072199496	-0.106067389957863	-0.037257134250383	0.0400647887159462	-0.376964047640405	0.423075642673149	-0.24162269691441	0.293451511718309	3.33066907387547e-16
11.9327655867x21.9922940149	-0.780976453682285	0.573072750377357	-1.59193269794146e-05	-0.261889882297713	0.241803237851778	-0.413746038663244	0.112118940523609	0.0441896643061284	0.200312151100783	2.22044604925031e-16
12.933650397x24.027293129	-0.238613803233785	0.989354721111242	0.240545342767697	-0.214889772337347	0.297360073630501	-0.643655107435334	0.664676102170813	-0.307206775328669	0.463784867563955	3.33066907387547e-16
13.9494323066x25.0493907558	-0.531699062620156	0.617062805616729	0.13517623634408	-0.143618769244262	-0.0630071960220883	-0.461517751939351	0.718469720150444	-0.591210438479751	0.105216087328468	3.33066907387547e-16
9.79279056458x22.007807227	-0.774138398841796	0.278273620092238	-0.263297644153851	-0.384184127940423	0.186191448917707	-0.28258974513552	0.553684070463507	-0.370908002256898	0.395895574731954	8.32667268468867e-16
10.8496362358x24.9405583491	0.0154083249044636	0.922252947763942	0.0110455858872551	-0.199993208089035	0.188174331228168	-0.832440801203713	0.660463811817967	-0.0578031979339435	0.801095241059479	6.66133814775094e-16
10.8791445398x26.9661266747	-0.363611501623727	0.483470131586856	-0.030182191017559	-0.207865469352721	0.321674866815832	-0.658627179012899	0.480499262643546	-0.575754244947412	0.388013728613347	4.44089209850063e-16
10.8388679853x25.9247113551	-0.352869516450272	0.439032610757662	-0.0943984773670515	-0.124434074945372	0.169090788787024	-0.164219569513155	0.425738733913859	-0.477457644236946	0.318192242718529	4.44089209850063e-16
10.8550868481x20.8388837975	-1.11196669329981	1.01832373282766	-0.194297745712297	-0.122357995429482	0.254593324227292	-0.731277118808008	0.712550486623269	-0.26118804219727	0.324385088721103	8.88178419700125e-16
17.8396442887x18.8613473715	-0.679897778563149	0.517461209575637	-0.0224316670695709	-0.257924944677074	0.145187396619154	-0.606437379260077	0.275872570180859	-0.570699030100918	0.374198689201155	6.10622663543836e-16
17.8605664488x17.949865749	-1.17098010630247	0.624793793975106	-0.289514399305379	-0.208650205022042	0.0572411744879057	-0.59075728572751	0.500874706513947	-0.309084949586135	0.25529244421268	4.44089209850063e-16
17.8051401442x16.9961907735	-0.890974658302699	0.263439229437909	-0.165647155699273	-0.393796676369857	-0.116563037823285	-0.442932162153045	0.616081169543361	-0.671257028126716	0.393034624628615	5.55111512312578e-16
32.1353225209x29.8120338654	-1.23017557489561	1.25661653773873	-0.00564907856866445	-0.164443141339697	0.381265903744881	-0.664524901500034	0.722847014281751	-0.459012810999993	0.371307034365642	6.66133814775094e-16
17.6160508366x9.14532101592	-1.03503448844465	0.714093440344923	-0.240572437488182	-0.365444146752556	0.328768100202887	-0.533860998011105	0.494487456169295	-0.386069474722008	0.463893409233709	1.11022302462516e-15
17.7998131978x7.86722309286	-1.24356957936207	1.00328942665912	-0.0616326189174703	-0.367556396842693	0.197460670771135	-0.965242996567631	0.701989319451618	-0.464695852929955	0.949424581677528	4.44089209850063e-16
17.7946484801x6.92929729684	-0.673573646813393	0.617236842481968	-0.215394147284902	-0.0206190538238299	0.229745681686959	-0.425693021765111	0.318344453605386	-0.190212619830842	0.169054327445875	2.77555756156289e-16
17.7795612277x5.96714397126	-0.98040326350096	0.418013105319418	-0.00527392142657252	-0.324906463265938	0.366461097245311	-0.55316181230605	0.424588225403262	-0.436970439259047	0.0771763384583964	5.55111512312578e-16
5.64359404786x10.9928809016	-1.24542591355424	1.13270810476336	-0.11030049211532	-0.317602575355951	0.687514208347421	-0.650496653446428	0.955659166976757	0.0169704257337799	0.383949611742545	9.99200722162641e-16
5.62684062883x4.86102479477	-2.30743796292017	0.889532094080421	-0.222903429539507	-0.115860830393015	0.502785881711505	-0.32174621169209	0.810449339765583	0.600595885786621	0.303885974670516	1.55431223447522e-15
31.1460237524x21.836413126	-0.698589967531056	0.838229454046626	0.152129755187627	-0.12071672012457	0.31135901855702	-0.637904039470235	0.626203653554851	-0.408851889451486	0.779009540142417	4.44089209850063e-16
8.84884331065x5.87896673588	-1.39609529630456	0.974898752333027	0.0193193064572879	-0.328516724353711	0.124297829083999	-0.543464474325797	0.374331013533936	-0.157106010879469	0.483814736108239	7.7715611723761e-16
5.6747392642x13.9646681586	-1.09448764584188	1.06980526216028	-0.298877967811809	-0.368267495563209	0.289640353051045	-0.809936964933512	1.0295763457215	-0.545317992897518	0.369218646588464	5.55111512312578e-16
13.841529065x6.91397852723	-0.710812094863454	0.393884004829486	-0.148979729130439	-0.29867296211373	0.248037561402784	-0.207391640375006	0.240208150039085	-0.350383033333235	0.165737330575817	4.9960036108132e-16
7.74897407558x4.84673108964	-0.970593701296152	0.421550500249517	-0.0936625153846315	-0.350159498670052	0.373755397049393	-0.316802231062166	0.21877558186683	-0.192277528993751	0.521621413258121	6.10622663543836e-16
13.8773203997x5.91604515389	-1.11519329605632	0.88850062445139	-0.328588866251505	0.0463341701381515	0.356219858131314	-0.465792439971125	0.766578645102724	-0.0732474835008408	0.0865690130348153	7.7715611723761e-16
13.8272702419x4.88794288059	-0.993339242378435	0.678267939028269	-0.02605056926977	-0.209385530880904	0.0634321589070224	-0.4501614482537	0.660251963259568	-0.193171361443777	0.393980827803987	3.33066907387547e-16
13.8629299322x17.0255074223	-1.04110828288662	0.566623498764652	-0.174881825064436	-0.3369941846837	0.250212651406569	-0.222734638994212	0.438119401613437	-0.113585485658019	0.246122762612774	2.22044604925031e-16
7.68295281437x17.0104490078	-1.05366486360863	1.12510695401438	0.0087086963869705	-0.367579746695375	0.233122827996455	-0.344458404792278	0.32560790898638	-0.48166999388554	0.249549483162947	7.7715611723761e-16
10.757410652x9.83557194819	-0.982391387311652	0.548484295873825	0.0918727897812058	-0.376219110257645	0.147484637348758	-0.137642899443125	0.464418263857547	-0.193384637505324	0.422618069203039	2.22044604925031e-16
24.0302260987x15.8635667838	-0.997230825284519	0.543040067825475	-0.218482592554739	-0.282663559304264	0.283611916235854	-0.424727839985077	0.487897555330991	-0.484744845981302	0.308352157271881	1.11022302462516e-16
24.0302287582x13.8390701986	-0.983866205041839	0.943935950871493	-0.310175086879942	-0.197196189830051	0.449961701074339	-0.462423082696753	0.553866588157681	-0.333475959561131	0.0754443693049373	7.7715611723761e-16
24.0435421347x14.8742409494	-0.75255369374993	0.456674641219271	-0.156705153189889	-0.286020666063178	0.242854758904582	-0.961806137081519	0.826763108024961	-0.754534206330513	0.163054282951916	4.44089209850063e-16
24.0657488256x16.8701393342	-1.21792273617559	0.605882179660935	-0.142942547135551	-0.168437135022048	-0.00999689102335626	-0.60441486851599	0.733104530327024	-0.452650529591967	0.0518387984781558	7.7715611723761e-16
15.8274947023x4.85573530094	-1.32778113403227	0.932767927201348	-0.188818883967765	-0.339426783713947	0.370576940069357	-0.354295406442792	0.941855803158192	-0.153918464833963	0.573113034612642	1.11022302462516e-15
24.0209737541x10.8496789788	-1.09579009736762	0.854709974238718	-0.265021588537224	-0.260116012542765	0.208214095863829	-0.808037368710017	0.609066099856109	-0.433745249035948	0.408139964702036	9.99200722162641e-16
24.0247821351x11.8676623351	-1.08247768065451	0.703728995083462	-0.282454351510321	-0.265882173212146	0.468705000184938	-0.487011557998434	0.722032558674992	-0.147059468094527	0.51221418584949	5.55111512312578e-16
15.7962377876x5.87972659941	-1.21594382222192	0.665441399251542	0.135177277598203	-0.345388788385227	0.414755834633611	-0.736727305544817	0.614693882406399	-0.190599112555068	0.391070541892456	8.88178419700125e-16
15.8367523659x8.93398711697	-1.04388668390075	0.423492925046239	-0.150149627947326	-0.0749043771509907	0.355568658037528	-0.73282817882001	0.328621224134165	-0.515947229154244	0.328818019880819	5.55111512312578e-16
24.0203727107x9.86515488429	-0.613943516391539	0.549163923149463	-0.0423774856009562	-0.274178761029392	0.0985091982897389	-0.561655129121859	0.483396116389598	-0.556459016212655	0.296998909116339	2.77555756156289e-16
24.0710917288x17.8542211545	-0.849575018726357	0.802738879529046	0.0263955903696246	-0.32539809027659	-0.150745054405464	-0.463435124198449	0.600343081205958	-0.473473691115993	0.508635391145462	6.66133814775094e-16
13.8840887863x15.9538592674	-1.3910506673945	1.3355632978685	-0.168845390357706	-0.499697984176635	0.326182677177455	-0.975381921456547	0.583502173011356	-0.331813683273187	0.489089913443282	1.33226762955019e-15
7.72620267182x11.9668517144	-1.13364476624613	0.673281998517591	-0.308171564897769	-0.318646449651591	0.325779419545825	-0.820446236361835	0.592778543687218	-0.475330036309667	0.248092267296174	5.55111512312578e-16
27.9455795122x13.8362399074	-1.47889566641297	0.540384215172084	-0.212008914314577	-0.13111419869164	0.476522934958716	-0.135905339053659	0.727623645101554	-0.152037287114364	0.173321710639607	5.55111512312578e-16
27.9635921969x14.8372230612	-1.22181363209164	1.00942757727406	-0.302971899735729	-0.427727813265273	0.170329288558398	-0.592384881432987	0.69873578206156	-0.365925370667429	0.584456277230557	9.99200722162641e-16
27.9730705976x15.8397973475	-1.25081714814531	1.07636872718793	-0.198464083113042	-0.292445520412549	0.359197524121152	-0.747480076661139	0.825228891880421	-0.374346808922567	0.389649947987377	1.11022302462516e-15
27.9584460955x16.9048726883	-0.822125118522487	0.668701003695675	-0.0531336793646014	-0.283967639742995	0.132741737854278	-0.488379777393778	0.647532149198199	-0.291433824068688	0.307258423560662	3.88578058618805e-16
27.9977293326x17.8597538662	-1.01595532093989	1.27500435087881	-0.282769331695417	-0.342640161043167	0.346806750163746	-0.477213878796895	0.78390413793548	-0.0737863340960828	0.0345034172990327	6.66133814775094e-16
13.9026322525x9.89645234598	-0.673322797245123	0.669917081151312	-0.0443735567915067	-0.291922633256075	0.296548292576906	-0.363373195459617	0.224131280914331	-0.0879849922100716	0.0814539903592501	6.66133814775094e-16
14.8339307353x7.85414610818	-1.29189670440132	1.09081096402691	-0.141788541960386	-0.0634166602136777	0.193492445645423	-0.708952816482257	0.72195045614985	-0.422091656533207	0.335428549731864	6.66133814775094e-16
11.9448695876x14.9143798477	-1.04281022239961	1.01373124516926	-0.227500275224371	-0.359700912735913	0.340502422771451	-0.735561981521125	0.448683998684778	-0.368129736394804	0.101120714203582	5.55111512312578e-16
21.8943706172x12.8299178253	-1.14967004426593	0.918288894687331	-0.400376945932047	-0.601558895190947	0.437710927978926	-0.558647933651702	0.670941862754925	-0.544886605724327	0.470982398060181	7.7715611723761e-16
21.8813896761x9.82076597935	-1.55973302109378	0.87287566888888	-0.332023444288345	-0.435482426295525	0.511556813564363	-0.88375131724643	1.05842224541498	-0.127331679107401	0.473599024286718	9.99200722162641e-16
14.7913836976x9.01882400677	-1.23188645098424	1.12854449146204	-0.115604304655729	-0.280568160660349	0.286376618487877	-0.46830248645383	0.620799217940634	-0.207357361889376	0.228483429393676	6.66133814775094e-16
21.9036894489x15.8432485362	-0.953932624703679	1.04416932295526	-0.250770605705968	-0.243060800471867	0.518142150822058	-0.448140322541069	0.696924515222999	-0.3553811516741	0.25254808986913	1.11022302462516e-15
11.8678302973x9.93091729908	-1.60828543771355	0.856683162671794	-0.403519595888002	-0.292496290080263	0.179765208227687	-0.602981110683738	0.836443814433596	-0.242957631936991	0.0742440861845662	5.55111512312578e-16
21.9205638744x13.8029909072	-0.930687641194581	0.802362409140805	0.0986056009714496	-0.357361955183155	-0.025326658247324	-0.513660841320978	0.382479896853175	-0.470082755400404	0.259257549271398	6.66133814775094e-16
11.9448695876x11.9422939622	-1.07046840877847	0.816034747397204	-0.125268165249316	-0.086017236649106	-0.0447514423289722	-0.683961161927275	0.395909035083705	-0.362874740753393	0.532230863165588	2.22044604925031e-16
21.9424673841x17.8290570055	-0.938009593547358	0.905910505498152	-0.268051565138172	-0.233779922995007	0.121875022899047	-0.672300701381962	0.671004616248473	-0.59450939853008	0.127898665966838	4.44089209850063e-16
21.9440471175x18.8272929181	-1.37485941113491	1.12439165165325	-0.253326438210093	-0.265562045899592	0.412137532208913	-0.671983110237524	0.824936052930788	-0.364347383145357	0.272239640989672	1.11022302462516e-15
11.9611768536x18.9018639056	-1.87461747283288	1.17827059970554	-0.326680083128151	-0.200935059046283	0.498460544919641	-0.531298060278506	0.961644453248072	0.256562237370446	0.208753663745458	1.22124532708767e-15
11.9444500294x17.8952346703	-1.47644895972053	1.22931913627554	-0.096314201758862	-0.700530324907678	0.3858761720395	-0.731613550009758	0.747701425746077	-0.180823440483914	0.547746674261884	1.33226762955019e-15
11.8767768012x8.88569749869	-0.964913914691301	0.66308786624689	-0.0327140692865177	-0.33926646644075	0.38087082411731	-0.489692172039609	0.732615707688075	-0.718652559146102	0.542417870860258	4.44089209850063e-16
8.84011953848x17.8423885074	-1.45318093697943	0.952228877483638	-0.488267190362245	-0.300485247825349	0.216225521996258	-0.631616179196161	0.951071725646613	-0.228139194502839	0.351322750909977	8.88178419700125e-16
8.8340013957x18.915629113	-1.57171122445286	0.696239526834812	-0.5827266030232	-0.162526866794425	0.170645330105916	-0.761895209503371	1.04965204704741	-0.354136970130409	-0.0661585976299189	1.11022302462516e-15
8.77437310645x10.9866561066	-0.771555548871533	0.546171346193966	0.0132929308347087	-0.210334032552978	0.0818422405736593	-0.770586801266943	0.729689985751065	-0.379433888446592	0.367015329339937	6.66133814775094e-16
8.81039315683x11.9309991626	-1.04977583475902	0.574724969976885	-0.212657867146666	-0.100722573847127	0.148265201636459	-0.673446242443517	0.643295203102148	-0.669002171207763	0.247791894647238	5.55111512312578e-16
8.80476967805x12.8783412464	-1.50717775799334	1.04465711553178	-0.321021549918727	-0.21464423248145	0.475165554327634	-0.787062830113704	0.382639522331971	-0.146709266414054	0.240104599904704	8.88178419700125e-16
7.7060052211x18.932653044	-0.837019544171518	0.542013725179001	-0.127249874568038	-0.299077718053129	0.347182729015766	-0.455492363151647	0.416691275500977	-0.319272631759363	0.234274434829831	5.55111512312578e-16
13.8670401646x13.9696972973	-0.971195374290552	0.946253218741222	-0.177086951058406	-0.187251300491702	0.509997351851257	-0.545449909630386	0.432256413061954	-0.168275346437902	0.476390580056449	1.11022302462516e-15
7.73488322738x17.8533234236	-0.868236446290824	0.648361427698547	-0.191300451101361	-0.255826246221741	0.159677593637058	-0.816892848254539	0.581481587211888	-0.505878461978307	0.239246639255396	5.55111512312578e-16
12.9818043428x25.9845416273	-0.623365138938099	0.482154293025001	-0.0544868633962874	-0.28560350940716	0.0716844132579866	-0.488408894077735	0.576417049047263	-0.392371878507515	0.5764665451295	0
25.0047088823x10.9008470045	-0.690952001749044	0.394026464889274	0.0617749244261197	-0.170823449919233	0.106980884403627	-0.240078617543561	0.400054257334096	-0.354801207413477	0.376919732244325	1.11022302462516e-16
14.8406519672x18.0185217312	-1.38779488220222	0.797587656857041	-0.289631313260954	-0.390900777432884	0.590025806440707	-0.639429018750892	0.752503572125707	-0.217102842150011	0.233955106255675	1.33226762955019e-15
14.8587790097x18.9347780693	-1.14628093144023	0.538864809127309	-0.232889905899572	-0.269130179905077	0.355133881520654	-0.264127894207477	0.628763706023753	-0.387049537601442	0.360148944505017	3.33066907387547e-16
8.83076746324x4.82415718754	-0.806400728927049	0.481477101967844	-0.203498624026993	-0.0678555343388811	0.0177841811109702	-0.0739923128601346	0.673398047809181	-0.230398124357822	0.19817351995052	7.21644966006352e-16
28.0136144301x18.8836944119	-1.21333007521546	0.90906803630327	-0.167947873743435	-0.0175578090367817	0.170066486606865	-0.784845265221323	0.701501983975938	-0.413996256451621	0.143615306366585	6.66133814775094e-16
14.8339307353x9.89645234598	-0.974600847927905	0.774796331405515	-0.07777220447655	0.00905137858235407	-0.0264793337409263	-0.584461547137247	0.534603117979194	-0.365274980899175	0.479457161222346	5.55111512312578e-16
14.8051478567x11.0007759243	-1.56285053999637	0.667957634798967	-0.237188573389539	-0.410029260288505	0.441121426363935	-0.702736622291871	0.629354260704055	-0.28131171886608	0.343943391032504	8.88178419700125e-16
14.7915592235x12.0539869799	-0.833921019534859	0.888664218345227	-0.122887528214705	-0.231945929981999	0.230826272237766	-0.565301637161826	0.671185359201539	-0.219739467326274	0.315770367333395	9.99200722162641e-16
14.8099109924x13.015520067	-0.884829588140052	1.02139415112538	-0.0954575645572891	-0.339157467094792	0.152413690202547	-0.649194733010986	0.943457558520034	-0.691799443282397	0.384249607324824	1.11022302462516e-16
14.8192790245x15.0340383707	-0.886409755010452	0.543618281170602	-0.200895763801411	-0.427969925894723	0.161421411880454	-0.0682313605983702	0.392490007425453	-0.286872840596497	0.0834526224180458	6.10622663543836e-16
14.7716489971x15.9894363041	-1.19046954192747	0.639982915033349	0.0366767015135074	-0.143210113933768	-0.154193590384475	-0.600535339925206	0.498839134652637	0.0909793283212409	0.346674118722736	8.88178419700125e-16
31.1804880047x28.9162381463	-0.725774418572547	0.602408973587486	-0.0747190143220176	-0.362660180100813	-0.205265216548512	-0.385022262800836	0.542292132103909	-0.307587413948273	0.524777041966724	7.7715611723761e-16
13.8494849112x10.9622038147	-1.28954380393101	0.793696386802814	-0.235656630899554	-0.197874394970401	0.375758734363994	-0.784306271382347	0.731074130580842	0.030847255495776	0.381729953850405	1.22124532708767e-15
16.891583478x24.9617005054	-0.553773805666081	0.682703203394208	0.0296709952184689	0.0591635333426725	0.0832465920807881	-0.636055485943311	0.514761814495327	-0.518210886506616	0.417300113304783	4.9960036108132e-16
16.9109897323x23.9516675385	-0.315014941622941	0.509168393466123	-0.0336528991034121	-0.18880396096093	0.254416213181664	-0.542304939664309	0.309985136957886	-0.293128264602319	0.296172015294262	1.66533453693773e-16
16.897051377x20.9348724563	-0.507700989410511	0.743730193761566	0.222950901109514	-0.399761368503937	0.225089823333123	-0.421120974327672	0.428881689597396	-0.230054060598704	0.395344541923142	6.66133814775094e-16
21.9099392361x11.8186140617	-1.19724926292159	0.886985132872561	-0.123637391814635	-0.248715887905558	0.524904424072578	-0.765477124153064	0.514289065603424	-0.323035958617826	0.324780581560267	6.66133814775094e-16
31.1457817393x20.8831204441	-1.47038534989097	1.05144110461472	-0.630941205140337	-0.365976018032047	0.373380651719156	-0.576501285916887	1.02370735556181	0.133234403055683	0.10269891039331	1.11022302462516e-15
31.1593876591x19.9020099681	-0.856002652787794	0.824410687432061	-0.121316191818593	-0.290394941447971	0.126623653262868	-0.58247846215489	0.584837624096231	-0.350424727015223	0.463705376018214	9.99200722162641e-16
31.1892403663x25.9212865315	-0.279061709524499	0.554164344827019	-0.133398808461642	-0.209474141097758	0.1128411077905	-0.72891605499364	0.306789729729908	-0.470770164278308	0.319908384288497	7.21644966006352e-16
31.1755573215x24.9963020341	-0.545321146077503	0.118336818406912	0.221486280466958	-0.092310228272789	0.207294807564069	-0.340032094245807	0.499531082654809	-0.212219814300632	0.352704911343535	-1.11022302462516e-16
31.1338778893x23.8859235792	-0.850895839438378	0.670158777808606	-0.0289903472606077	-0.164645895930027	0.124672447538223	-0.736314874822025	0.406940781667954	-0.495768330865387	0.300364545226584	8.88178419700125e-16
31.1683394821x27.8992474352	-0.639990577100047	0.480835194918335	-0.228912930830764	-0.283533104095677	0.45238804674096	-0.527861455294729	0.407557116183732	-0.333195831860431	0.0961136508699317	3.88578058618805e-16
11.9145587597x16.9291878818	-0.40590376945858	0.460266208429044	-0.0633392912562455	-0.343780463123392	0.273917364452934	-0.391512641160348	0.548393738977715	-0.167709599833117	0.313522323083653	7.21644966006352e-16
9.73814481847x12.8744444878	-1.45412244839355	0.799483859414361	-0.261998200352577	-0.291761799483744	0.364915743360285	-0.587874981497998	0.548117411570733	0.0308861781080733	0.286934714121788	7.7715611723761e-16
25.0324472997x15.9157775483	-1.39416993890588	0.800513292301163	-0.273926506071594	-0.0278992541410564	0.419497131983302	-0.663582230390751	0.701800147913875	-0.368884801110619	0.0421688622917591	9.99200722162641e-16
9.71144625928x10.8693473272	-1.0658917604557	0.799211601587547	0.0557397734101578	-0.248675049101927	0.268188278701914	-0.346706924513655	0.485021750151813	-0.345306988612224	0.284953225088767	7.7715611723761e-16
11.9155294713x15.8970267047	-1.43157736666991	1.03791363681397	-0.437113587922278	-0.216518658661507	0.255191334753165	-0.923739329695735	0.94412683789512	-0.309356224431239	0.205337611204844	8.88178419700125e-16
9.72655744698x16.9711254936	-1.50013291250505	0.618076563037357	-0.470356416638919	-0.2355898995402	0.433975756220455	-0.445263897812284	0.720947379826047	-0.291243403990224	0.0255495232756561	9.99200722162641e-16
9.73049747243x15.864824398	-0.660633467474803	0.311551968202953	-0.112547688813269	-0.155691467188992	6.91492924568271e-05	-0.67815680440298	0.70337280687868	-0.273697716633458	0.307447144916772	3.88578058618805e-16
9.7537573189x14.8859734092	-1.70751175595403	1.09661372665884	-0.403880280172456	-0.204897476391313	0.473233939326235	-0.653736763128433	0.624921576866138	-0.161981912264269	0.206197089952977	7.7715611723761e-16
9.72641117536x13.9692846838	-1.20415057045459	0.60831787046003	-0.0257224024095366	-0.218499205406327	0.158133015541593	-0.559180237813784	0.418114148526207	-0.438560815349604	0.556399980419576	6.66133814775094e-16
11.9448695876x10.9098294988	-1.26391241131949	1.38063886179676	-0.163235481813974	-0.247609825460739	0.228022816122867	-0.721118303920538	0.723790153574011	-0.325791800236696	0.337343703222967	6.66133814775094e-16
9.77817803011x18.9439570713	-1.12970932069729	0.438927931603416	-0.246185308180679	-0.354290831967028	0.131363015904218	-0.447119315263428	0.36075920346048	-0.379435604106913	0.150705428038799	3.88578058618805e-16
9.76099510442x17.8615097804	-1.21014369608449	0.564429756095908	-0.37640071295239	-0.0495196283066371	-0.0471994043939506	-0.769362860260282	0.496922627307995	-0.846825116935891	-0.0484905587818357	6.66133814775094e-16
21.9099738094x16.8440471344	-0.929640253916884	0.228493811494025	-0.17469759847104	-0.176872724709129	0.378476973953003	-0.269871177094614	0.500757189720308	-0.266054704094545	0.133128022125758	3.88578058618805e-16
30.0640552662x23.9113658798	-0.425037253939399	0.440424843316728	0.219636898285151	-0.32922757419876	0.222476714433372	-0.505697118893453	0.305112017306534	-0.332822360263504	0.473010600273074	3.33066907387547e-16
30.1008465669x25.9266544614	-0.208540911162261	0.622207845038041	0.0973624261930992	-0.185778886112434	0.109396331608174	-0.451296223260547	0.392880875623614	-0.401508740731155	0.582826826512404	2.77555756156289e-16
30.0599383851x26.8557861855	-0.345973857769114	0.704008600285732	0.1679207860813	-0.170308687159177	0.348985388232203	-0.417628071204096	0.615819572296432	-0.696365722144293	0.379267561828612	1.11022302462516e-16
30.0693423203x21.8198453108	-0.538405429647064	0.675612533274561	0.222854159044787	-0.113583943951929	-0.0595064406298088	-0.359040639556534	0.285845153922444	-0.165089983487001	0.0933777149080045	5.55111512312578e-17
30.0404363894x22.9198174693	-0.71501287880897	1.33341155619288	0.187573533990135	-0.37450038659603	0.221676895558583	-0.825134982235612	0.901852858488434	-0.637926910933335	0.698298875657083	8.88178419700125e-16
30.0922697312x27.8714902808	-1.10650726353665	0.693497566409829	-0.246471170201043	0.010953223264317	0.250743654166711	-0.578020324096853	0.903207093175394	-0.291709468219273	0.341060854120206	7.7715611723761e-16
30.0876129749x28.9233672634	-0.496059532668918	0.223158324425378	-0.309820121290688	-0.0029294619392108	0.126839515158687	-0.534261108688456	0.53512233937065	-0.619911653730302	0.12682221885256	5.55111512312578e-17
6.67482946503x4.84673108964	-1.44776495107465	0.872487897854671	-0.0446096918622445	-0.201880818675203	0.668691657266621	-0.644136774190351	0.369071932230047	-0.340891765125639	0.326911610729074	7.7715611723761e-16
6.59572918794x7.02086782764	-0.657962173669938	0.607378109694555	0.228147739707679	-0.236297470559317	0.219780398411603	-0.376773013834385	0.544833874597631	-0.681096893139778	0.422920989294999	-2.77555756156289e-16
6.61975097656x9.01900263018	-1.58402154212503	1.04490358960103	-0.312531704543662	-0.406553161656369	0.38961393307427	-0.706376987140068	1.120387290301	-0.205010196139695	0.554980874801447	1.22124532708767e-15
7.74897407558x6.88362829916	-1.2052636593676	1.14739914783353	-0.054310309164497	-0.254066958896223	0.347287924112803	-0.821442915975421	0.807588997019768	-0.545706795580063	0.401655471290694	4.44089209850063e-16
7.74897407558x8.94534836627	-1.23070458644363	0.475108482551551	-0.095757573948584	-0.401004763440768	0.238844787797992	-0.758535384445063	0.7780466308034	-0.315715887082557	0.776946209430403	3.33066907387547e-16
7.69401493779x7.87319082833	-1.51251830226894	1.12415142928342	-0.128852889983404	-0.395553305315521	0.35815951958838	-1.03889787245354	0.913241874291576	-0.134669875573543	0.621714955119373	9.99200722162641e-16
11.9586171003x19.9019321911	-0.962063304660037	0.361398158765444	-0.196655781990327	-0.134190826637592	0.369842799764852	-0.282687866737098	0.720013016498524	-0.223949285427163	-0.00816000179136261	7.7715611723761e-16
11.8870862907x13.9400682223	-1.27715745860347	0.794192650845961	-0.0594400172530566	-0.289569062144199	0.394858900860565	-0.0721684808421058	0.595388388462714	-0.285973776329754	0.188013040013655	4.44089209850063e-16
32.1238362098x24.8542680843	-0.487621762509251	0.63752515034933	-0.0927154688235937	-0.0757821996257373	0.114832953317574	-0.641727810096228	0.361154510898412	-0.164249219861215	0.0941302311077961	2.22044604925031e-16
24.0192158352x8.94901916636	-1.12602534937121	1.00162632961171	0.0486829429739807	-0.203292284526325	0.477639473579067	-0.353277247082092	0.563580328330658	-0.0237153047649609	0.290513150318076	9.99200722162641e-16
12.0166390612x27.9873015237	-0.327386607155011	0.836098982918595	-0.0991342208936225	-0.171106876945401	0.236233759943354	-0.738953444533678	0.387142640148161	-0.397291540254945	0.597007977215916	8.88178419700125e-16
8.78933270357x15.8430007045	-1.27751182743813	0.899180682892312	-0.258325006051213	-0.372106871785673	0.14581758534787	-0.460179490687281	0.705432689391744	-0.119482748086746	0.214385013040767	6.66133814775094e-16
13.9026322525x7.85414610818	-1.43605227838136	0.838456426918838	-0.197561650190127	-0.305200451420685	0.310997040337505	-0.869552180039404	0.66015573694826	-0.295412403874616	0.383512945257853	1.4432899320127e-15
13.9359035118x27.9809027192	-2.34060899608592	1.42345140393599	-0.730125623930537	-0.35986108985526	1.37884660083079	-0.54828335963424	1.02944576888702	0.6872034890854	-0.106571172000447	1.88737914186277e-15
13.9112235009x21.9888454627	-0.520735735857933	0.763053388405411	0.039099342746918	-0.515081475969562	0.398036340390089	-0.792905918154361	0.399243440150444	-0.290648234183466	0.147451199237286	6.66133814775094e-16
13.8812524467x23.0497261196	-0.451132233984381	0.796833460495778	0.0731749618761163	-0.170038388255913	-0.0232288813596656	-0.757034794029361	0.709011177983307	-0.389797636238586	0.316577556816339	1.11022302462516e-16
13.9713850167x26.0358375236	-0.273848745693558	0.945385433117366	0.382619532787131	-0.282197736112292	0.321278358650225	-0.663832934305885	0.733342082681147	-0.230869323001465	0.30057158633951	5.55111512312578e-16
12.9341689964x23.0541897273	-0.414304736312226	0.193371989695208	-0.0142320467930553	-0.105125354024513	0.0574937651186281	-0.614166010361891	0.321815578000218	-0.494713797885159	0.465372213242963	3.88578058618805e-16
24.0306994868x12.8317791999	-0.777434299224519	1.13325132866953	0.120496552431917	-0.387121832923957	0.469015834507565	-0.453855267094721	0.400663140952592	-0.285102811266577	0.322472746732295	2.22044604925031e-16
12.936871032x22.0707617609	-0.520955282191646	0.301686233822418	-0.290320133075748	-0.198375018234683	0.0956210096979927	-0.203391238622666	0.512772639252895	-0.0872123508812802	0.0577564307954524	3.33066907387547e-16
28.0147606677x20.9434331972	-0.912386228995877	0.426624555418892	0.00947549217182097	-0.131639769745416	-0.109477222122626	-0.267234235927443	0.396209575503052	-0.0951545754568624	0.226443475613643	2.22044604925031e-16
28.0079843027x19.9365904048	-0.338634391955976	0.199093078173122	-0.265990568106323	-0.655347789661787	0.207825309673813	-0.206481545138783	0.301273931591851	-0.163584806848307	0.41084967839006	6.66133814775094e-16
28.0026148046x22.9501504919	-0.733471746477787	0.407209203226766	0.00144953226421782	-0.422033128655238	0.157672986091338	-0.613951252382309	0.302451953840773	-0.388176620661656	0.657315359292935	6.10622663543836e-16
28.0244225728x21.8883417842	-0.640297269087859	0.730988476061377	0.048252440617815	0.0299752458675154	0.259724079263852	-0.411784584587922	0.492241861330834	-0.426943745169529	0.39763265080686	5.55111512312578e-17
28.0698704938x25.0034443338	-0.24491165373099	0.732801963928043	-0.056899427872663	-0.389005359266672	0.49585498118934	-0.725980964692556	0.672280292208113	-0.546174161880961	0.626723463705511	3.33066907387547e-16
28.0104177305x23.9709298647	-0.494465535585357	0.752406081759804	0.164079884949762	-0.326776151222218	0.0419221280397291	-0.351456740818843	0.363483252526916	-0.331331247835578	0.4009851690726	5.55111512312578e-16
28.0371747983x26.8733822388	-0.833721944637268	0.540518236118421	-0.176740221591608	-0.221202365898572	0.561095188444895	-0.149442889596024	0.281657878086528	-0.311438115865415	0.255319761335511	3.88578058618805e-16
28.046993613x25.9828700813	-0.080046903871403	0.57869388508579	-0.148798541359866	-0.143938826972628	0.346824543589651	-0.474644464909511	0.708024930020169	-0.43866700869637	0.304327792730707	6.10622663543836e-16
12.0070117294x26.9152394371	-0.294872556783579	0.371841181159343	-0.255960677523155	-0.219094806067729	0.21247074036374	-0.392149752096068	0.498545017353835	-0.186506733065318	0.062118157405693	5.55111512312578e-16
12.9221108962x14.9383885031	-0.96339741688262	0.763943385513868	-0.194669522986914	-0.277971814038479	0.133100526259564	-0.520735300863591	0.414006489912793	-0.46967768912099	0.358877765511811	2.22044604925031e-16
12.9763736766x25.0022789974	-0.41550696928353	0.788366692228958	-0.0649071193940221	-0.326713328610557	0.380554239635527	-0.450910068431967	0.642747177747261	-0.340369756156062	0.419495643705496	4.44089209850063e-16
32.1242244945x27.8936580386	-0.509761126635132	0.365631538208275	-0.231599720361596	-0.0610316350109462	-0.0106403732818975	-0.309645433707485	0.567502733263183	-0.465523473901604	0.267545470314287	4.9960036108132e-16
32.1366230086x28.7945712195	-0.872323750707271	0.859642447030614	0.0368797066636312	-0.235582592484275	0.00323505917258399	-0.853396793060953	0.627333461333538	-0.436259785454417	0.428570249097017	7.7715611723761e-16
32.143340865x25.9185920205	-0.432188214775987	0.620502688119397	0.1136445400083	-0.250830217476551	0.0091895353951932	-0.566606107262439	0.370055181475584	-0.534147306055127	0.187633723557831	-3.33066907387547e-16
32.114049309x26.7895597454	-0.738583261804967	0.890713268186963	-0.0839802252326174	-0.0154308560235868	0.104971475391128	-0.624074843019761	0.611830133440756	-0.429088818042358	0.351484163988103	3.33066907387547e-16
32.0843269165x23.852337106	-0.567533272428881	0.322594415713588	0.0847330536686162	-0.388589374492907	0.0867700723784613	-0.140763904909489	0.232288260740948	-0.362404757247899	0.102773151292967	0
11.9300834972x23.0058467198	-0.620341663164695	0.602261844857826	-0.00135473627598088	-0.159751965969459	0.0558937305654791	-0.595120758908918	0.504011112914047	-0.515745955925598	0.313149902646768	4.9960036108132e-16
32.0737794033x21.8119041492	-0.273655919793976	0.690852451151001	0.220653701848407	-0.315485133383163	0.266154150357538	-0.789353122959322	0.811538225321847	-0.204539901330941	0.525527843104453	5.55111512312578e-16
32.0843614898x22.8624997891	-0.637968360477401	0.587669800490631	0.31778418832181	0.0366945828149223	0.28172466194096	-0.329187865645559	0.154809545041769	-0.0349915782095769	0.309547844399379	0
32.0730613426x19.9160836469	-1.17582411774691	0.909553702831732	-0.170607027471489	-0.468495731983489	0.211725710817578	-0.578475997980121	0.95116296577472	-0.401013649053318	0.623691629041219	5.55111512312578e-16
32.0966828789x20.9007428624	-1.0220583849407	0.907595132795321	-0.227125876981247	-0.30315223284983	0.172821955960361	-0.994012544349668	0.892311296231681	-0.420862222217729	0.661372810407445	5.55111512312578e-16
28.9746109707x17.9672205618	-1.03462535009952	0.55630448492219	-0.126912737224092	-0.155818283977428	0.419000748934404	-0.531778956659443	0.451045413919124	-0.298801103805513	0.292712845272834	3.33066907387547e-16
15.8441271148x7.83721897463	-1.23347896521194	0.77729817266056	-0.119654647973438	-0.224228625819562	0.390244826546438	-0.574187678769356	0.599504632301781	-0.342238383816164	0.420338339662642	5.55111512312578e-16
8.90371843724x25.9960526205	-0.923981588564748	0.555541991484259	-0.336467124232193	-0.291513114644153	0.343652769750408	-0.511858280666019	0.801341389454584	-0.314939268494273	0.280912650314076	7.7715611723761e-16
12.8942262072x7.89488005999	-1.15279612563486	0.719851064672596	0.106684664501601	-0.266185246183347	0.248575052932823	-0.506276362594963	0.527346749551162	-0.0757627721779195	0.550313912752829	4.44089209850063e-16
13.9010935266x17.9513197831	-1.29497750063171	1.24411641925636	-0.214881564431979	-0.169101637085059	0.454114301443497	-0.66649350917089	0.695714874532786	-0.0198202129946644	0.233037295185255	1.11022302462516e-15
14.8786706197x21.0105771421	-0.637322246572771	0.532730273620629	-0.163723619422967	-0.0325738152251218	0.0103784607660407	-0.374954852715492	0.153523637986023	-0.238761840713674	-0.110289790543636	7.21644966006352e-16
14.87568003x20.0295721264	-0.643524832442938	0.499637285764873	0.00103485622068615	-0.358443639636119	0.0189876265989576	-0.544076789911406	0.474006996710917	-0.437218052406191	0.192499999829008	6.10622663543836e-16
14.8428992311x23.1332612336	-0.532609350693876	0.462616711332035	-0.133942394149511	-0.13673833880549	0.13776290269057	-0.679606524384705	0.472622628411348	-0.342106809183569	0.317186745298004	6.66133814775094e-16
14.8065746698x22.0791036717	-0.234080147784743	0.762469441585854	0.219888282829153	-0.40387303388918	0.276498733007214	-0.770606086991875	0.611634115654036	-0.471195574296831	0.451719274054012	2.22044604925031e-16
14.8994757625x25.0644768536	-0.465181364658254	0.56330624281674	0.17922612171572	-0.344241086774822	0.218326059969733	-0.546797873693505	0.635292101154339	-0.20315503856416	0.137239666271373	4.44089209850063e-16
14.8767464831x24.1018166594	-0.684698363872083	0.864251835267368	-0.0816649979877752	-0.332862840852355	0.265982900706095	-0.578101608089318	0.444293293553031	-0.26098003132617	0.263743968829687	6.66133814775094e-16
29.0008680556x21.8833376924	-0.760666596319289	0.269116475684412	0.0705851209793875	-0.264100541969814	0.283703782295324	-0.338347239251178	0.139854627914513	-0.177946132464591	0.411387199104337	5.55111512312578e-16
28.9889455891x23.0020448755	-0.696979704029426	0.693083783195338	0.0131045758074261	-0.128767800520533	0.212036382993802	-0.598304770758647	0.373163909264475	-0.232141709805366	0.483591986848669	2.22044604925031e-16
28.9755391306x19.9945988501	-1.15916743526013	1.01607573915763	-0.350658466442041	-0.4264533509924	0.287161885447448	-0.610346798869535	0.757239169421393	-0.0523646584687378	0.319429452193893	1.11022302462516e-15
28.9870972478x20.9977703053	-0.55947499642177	0.378862618003537	-0.301660846998212	-0.109574601767852	0.236848375555363	-0.531989814016902	0.505050409017373	-0.348909161232554	0.277759272541112	7.7715611723761e-16
29.0338270399x26.0341949792	-0.801854195740915	0.294709529037691	0.0314829991306277	-0.242673274025361	0.332530714296927	-0.391784625073978	0.484809675678663	-0.631332377965903	0.515304604074405	3.88578058618805e-16
29.014444721x26.9400305202	-0.778180777545272	0.704188874735904	0.0114667884069725	-0.141240772856465	0.493111521572228	-0.789628926250871	0.436993101450606	-0.361023790971292	0.422664284833689	6.66133814775094e-16
28.9950118719x24.0289013988	-0.473602298353022	0.763445123663807	0.122089627555235	-0.349108963153553	0.406178432656308	-0.66903145933132	0.852542330380941	-0.48987580171526	0.57565657306592	4.44089209850063e-16
28.9729032388x25.0004565341	-0.66849332190755	0.846004717497976	-0.0905016467831689	-0.244026152754841	0.17726705498836	-0.498247813765036	0.579025690395205	-0.578387926507163	0.398311986294641	7.7715611723761e-16
12.8814101541x3.87603535662	-1.4118651464962	1.21956296403448	-0.316529888690836	-0.24605136306818	0.417948965893114	-0.926986789039141	1.21298721619623	-0.395599911224761	0.555371510675999	1.4432899320127e-15
12.8688374438x4.88026734717	-1.5139515040664	1.42777878092508	-0.114914294154659	-0.392807200007757	0.3927448803039	-0.999546879549249	0.811301244879785	-0.158189051269794	0.314838639320191	1.11022302462516e-15
29.0269309981x27.9669002261	-0.467052355411022	0.6365064614496	0.0878389684495532	-0.362395902220454	0.472097990170268	-0.385732440898586	0.514241231182108	-0.138522920186569	0.252938314479079	3.88578058618805e-16
15.9029548994x19.9030606165	-1.22707682763257	0.845782888493322	-0.401396330544959	-0.289978942493204	0.49888427083383	-0.636959932268343	0.905604873608671	-0.147888168478992	0.196767835958883	9.99200722162641e-16
15.8590654361x20.7578639119	-0.509236586601725	0.911528259944064	0.105838743370404	-0.266751930324303	0.438794394075688	-0.450737346898629	0.553710440400001	-0.443660904295443	0.288820379566541	6.66133814775094e-16
15.9158906293x21.9372885521	-0.608987503607387	0.447141116763693	0.14698895823696	-0.27664395111663	0.250063626777534	-0.551507358382912	0.394771533553098	-0.285916906641947	0.608767147947128	6.10622663543836e-16
15.8826159143x22.9894450046	-0.45011902068231	0.293310468446285	0.186759003714779	-0.301630445821997	0.234580960669929	-0.397110514215402	0.301071824114901	-0.37799989641087	0.331496427381846	6.10622663543836e-16
30.0341121366x18.8101042053	-1.1845904198853	1.23440543311515	-0.0474865752479532	-0.340506350075169	0.244615631847336	-0.595064232810166	0.810712402991692	-0.405450871548721	0.481925141427815	7.7715611723761e-16
15.9202814372x25.0065791416	-0.407343273443305	0.588192063797318	0.12311055850862	-0.12814279018987	0.515483874329854	-0.293347947406057	0.0935390861832653	-0.503729947043778	0.193615427563162	0
30.0206471695x15.8703900661	-1.69354383168483	0.905568825345914	-0.234090566921155	-0.403359173127054	0.569683077282202	-0.648277532832238	0.679632001339817	-0.306133420476617	0.201261914254985	7.7715611723761e-16
30.0059614992x10.8099362598	-1.2882715761886	0.937006843060173	-0.172213799608094	-0.419708064931772	0.478697562576468	-0.932773270306982	0.737531859281849	-0.659158660741559	0.376517487869703	9.99200722162641e-16
29.9982144225x12.830658684	-1.07803547927625	0.312159842472725	-0.205336015857032	-0.183917738287993	0.249583552942581	-0.376240334655769	0.414490287971618	-0.315334762583686	0.0985481168860262	1.11022302462516e-16
29.9975788058x11.9044060264	-1.08569287943831	0.800897198745094	-0.360190589275488	-0.297928897274371	0.165034840574943	-0.833786486025441	0.842633314904738	-0.450887678077889	0.256381093594669	8.88178419700125e-16
19.9691010519x17.8059414231	-1.21060645735347	0.631168575248108	-0.318988872594737	-0.303557330741856	0.223330299843944	-0.537885373850341	0.792096171522029	-0.456482443873027	0.31350362914642	1.11022302462516e-15
20.0023259846x18.8233328834	-2.11455289569762	0.558210222675611	-0.423358869603048	0.168836417876338	0.505218747641771	-0.480008648985864	0.654846000872767	0.326033010850575	-0.177217809284555	9.99200722162641e-16
19.9325411263x9.82063415396	-1.39172378619554	1.12790446372298	-0.0441214685776809	-0.347706053494345	0.411537801470858	-0.695995217812503	0.990346872149925	-0.420732139860249	0.476877924049904	5.55111512312578e-16
19.9299268536x10.847800467	-0.90791275665749	0.446111113860877	-0.134809606120341	-0.351458315085855	-0.086497260524383	-0.734583396598804	0.560620847531011	-0.312506087148666	0.328584207005276	3.33066907387547e-16
19.9477959261x11.8837858987	-0.975385833011866	0.80535468809167	-0.184094666930714	-0.259832088562262	0.473297407169323	-0.693876600761137	0.81294468174685	-0.556602392784569	0.375118584787772	9.99200722162641e-16
19.9443146616x12.8431227748	-1.02020253271095	1.04787024523479	-0.148029442707668	-0.20319786049162	0.349703404165696	-0.818494024684626	0.912863120238795	-0.464612259940054	0.583573754919511	5.55111512312578e-16
19.934979873x13.8863230102	-0.968452425004741	0.761565518756923	-0.2094488273582	-0.308597249618166	0.440955936999409	-0.766743736273245	0.635917895068846	-0.812625626710551	0.390708944089562	8.88178419700125e-16
19.952274497x14.820577469	-1.47161550710499	0.863569521800656	-0.337616701325143	-0.227260007660899	0.277437819106794	-0.706831120361686	0.687910572983348	-0.145887602134779	0.13630211701402	1.33226762955019e-15
19.9190495643x15.821047822	-1.05316566761592	0.477551305489969	0.184760738051455	-0.165904316816033	0.226880944677166	-0.456028692613411	0.507492556792067	-0.607860877882515	0.172564879906532	6.10622663543836e-16
19.9424955746x16.9266634255	-0.48956537319258	0.852981438240793	0.0610349367137019	-0.199758051380922	-0.0502254127125518	-0.270137764053023	0.585389973837524	-0.417029688434248	0.137115706555988	5.55111512312578e-17
21.9734796262x21.9694618571	-1.0405021463649	0.751399236667508	-0.502486502490641	-0.398709553016071	0.542221882374829	-0.909181747531054	0.988273414635138	-0.399147613149064	0.313870513354808	1.22124532708767e-15
21.9476666752x20.8456332575	-0.747025768462929	0.63356405040567	0.0401243611514304	-0.09239474556462	0.395625090085153	0.14822939976041	0.556297803034688	-0.0194861426113617	0.127880447052029	-5.55111512312578e-17
15.8479487932x6.87637797082	-1.72692132255167	1.20929905081514	-0.379653894629189	-0.428580194220703	0.562791052987847	-0.627776740817946	1.15132275012291	-0.193220425258291	0.289375321065478	1.4432899320127e-15
6.70879714733x26.1201240424	-0.525270939620598	0.502113069294866	0.101167265947236	-0.624713687114544	0.224429663524444	-0.502014457411316	0.22522326432907	-0.485698142987875	0.588170785115251	2.77555756156289e-16
10.7971538912x23.9799909269	-0.493789555646179	0.517253820873689	0.0808342051547476	-0.24580610776762	0.151891870758373	-0.845357057648736	0.387617285935932	-0.35138344952078	0.261716471074352	1.66533453693773e-16
6.22946506076x17.9129032275	-0.757621088852536	1.06864476114496	-0.0509460279869811	-0.210706616543226	0.21531237261034	-0.502669394913006	0.659918051829795	-0.386549726418194	0.4335284718765	4.44089209850063e-16
8.80902751183x7.85024859632	-1.598817051968	1.07068127467974	-0.10342988085313	-0.404715824822883	0.714116320535625	-0.79659498277622	0.681354389954055	-0.289763363338083	0.49371590106704	1.4432899320127e-15
8.80143734469x8.90225476786	-1.31749757304847	1.29252911195349	-0.126314886218486	-0.287518309779952	0.458900843832118	-0.91096087718136	0.642051510112716	-0.245255013372858	0.34413066275659	1.11022302462516e-15
5.62425694019x9.94922059556	-0.903617232230037	0.510542424593477	-0.0762331288059299	-0.115843683647855	0.143342985531895	-0.625864187064897	0.685422301066392	-0.191711107160261	0.352063425983495	8.32667268468867e-16
5.65953499455x12.9256362421	-1.12531842119462	0.988647282695458	-0.139541589764038	-0.340719288830431	0.319714077301754	-0.487168383452492	0.572701827399166	-0.216345479689734	0.154503487606833	8.88178419700125e-16
5.7071889574x14.970072736	-0.912752074147883	0.563523669761225	-0.222634801917286	-0.161875831481128	0.549840843018341	-0.264408409057089	0.53805676322038	-0.152480491107893	0.183780039938843	5.55111512312578e-16
8.77275746996x6.84610822443	-1.66621319691284	1.13749956962484	-0.128757166505462	-0.340995818985404	0.40640870780686	-0.848571134149738	0.693902298690184	-0.336480595939372	0.462229240741313	1.11022302462516e-15
8.75510381561x3.84094113047	-0.995982866399382	0.714742620059277	-0.105964261449814	-0.200269339190154	0.350705331923957	-0.552435138991692	0.423262532650136	-0.133760192853399	0.499931167337815	9.99200722162641e-16
5.6776766642x15.9062030702	-1.08370251511567	0.927891143766023	-0.267384288178059	-0.42533027402396	0.302058424953239	-0.676947756817508	0.552261966265703	-0.44865758943084	0.376222927662407	6.66133814775094e-16
10.8326966529x21.8752251578	-0.515121969139593	0.533614553170789	-0.24310631853241	-0.388988606490807	0.174052315779927	-0.468015642899283	0.288055856113817	-0.378339993858372	0.0708621167300816	4.44089209850063e-16
4.79041697517x22.973430856	-0.809683748806489	0.53640272129871	0.0214398791878588	-0.189091702230027	0.116085722556054	-0.3303805527852	0.644998699580962	-0.241302072518294	0.418412531698836	6.66133814775094e-16
4.76546968614x22.0161939584	-0.815258669057946	0.522542388104537	-0.165157467312014	-0.287989817203257	0.0442344476483715	-0.512382413554163	0.712298808653899	-0.723575054080895	0.210097943927851	5.55111512312578e-16
4.79211904488x24.9956798183	-0.492315080102012	0.220238125820389	-0.164674123298539	-0.172202337645153	0.0289853743858268	-0.39571908696794	0.360624095960574	0.0637772901997691	0.336752741959582	2.22044604925031e-16
4.97002256306x23.90959151	-0.42568636988209	0.36873034978285	0.18462709318876	0.0380402155722184	0.0451420399238268	-0.288758794198938	0.289537287362941	0.0384376408824688	0.0174918102793267	1.38777878078145e-16
14.7772977409x5.99974636795	-0.959469647004706	0.630948861804551	-0.0925765455580007	-0.268815150889997	0.579156988370549	-0.416861513663621	0.682289758767695	-0.0467178115413909	0.120686137832532	6.66133814775094e-16
14.6928258825x7.0578263944	-0.979942443884446	0.545642839007181	-0.147245054875207	-0.265949185463392	0.0574238432528324	-0.255834015380235	0.760717992488791	-0.12186909130816	0.304017047550302	7.21644966006352e-16
14.7529514953x3.99344926673	-1.68863471048659	1.1596732056268	-0.487690131948032	-0.258242992227683	0.616179355925355	-0.953452825542884	1.27705252543219	-0.156579751127203	0.627833808649589	1.88737914186277e-15
14.8339307353x4.84673108964	-1.07533691628229	0.694060873895592	-0.0248864181199041	-0.201767275716342	0.327916944816102	-0.603000732240533	0.953654866439771	-0.172754978063086	0.314286764371491	7.7715611723761e-16
13.9100227439x19.9799042737	-0.856628351370192	0.26607511231558	-0.0388369712954472	-0.272079002522958	0.25477421911592	-0.40228351345575	0.13909738872921	-0.392434661176755	0.47497448470836	5.55111512312578e-16
24.9719919109x8.95837349614	-1.26403607027129	1.23519587071395	-0.125031778624411	-0.226682011338722	0.432941744413779	-0.792703677356563	1.02161653069929	-0.323202879708567	0.400479027315563	1.22124532708767e-15
26.9712084269x13.7934085195	-1.3374798786858	1.01231590903439	-0.198390823025801	-0.255529605065245	0.174686215143889	-0.795863540783286	0.842422403413054	-0.358191358544372	0.463052856442026	6.66133814775094e-16
27.0409932853x16.8669636605	-1.17396643828954	0.877996977119595	-0.239636055334509	-0.223234683649311	0.410366742299229	-0.545688624532379	0.751089501182015	-0.234249069320421	0.224021751835199	1.11022302462516e-15
26.9870616107x15.8301912312	-1.3479054386509	0.973817193257162	-0.227187967517924	-0.285390153785779	0.507216938270047	-0.559895038276722	0.776422755139055	-0.150492480796883	0.305093848840871	8.88178419700125e-16
26.9836548118x12.8609877518	-1.09513949263049	1.188347607569	0.14523787141273	-0.149694098570987	0.312207154193078	-0.341344027496738	0.305987764444401	-0.184602614042166	0.251692882422767	3.33066907387547e-16
27.0172095205x17.8530017696	-0.82264379338853	0.578328735563694	-0.0982989635201487	-0.148242896100331	-0.131323965869148	-0.492751645532878	0.652735591199713	-0.484986718258883	0.493397529760925	3.88578058618805e-16
12.0001994613x25.9796509053	-0.520591195686471	0.684162615813971	-0.120842572734573	-0.00529342008113012	0.268567783578594	-0.602503726869737	0.480319837720611	-0.401553165184078	0.349577108770348	3.33066907387547e-16
31.1962135332x29.8079604608	-0.449302031005262	0.507626298731379	0.0723432121449725	-0.35322915404283	-0.182774827639745	-0.742512797037707	0.693514283752136	-0.357972502525954	0.274685793475349	4.9960036108132e-16
19.9775196483x19.9541805259	-0.941403075512526	0.790323622501746	0.0332966190732883	-0.0976880217722463	-0.0526498164855277	-0.720440828872987	0.618801980462859	-0.56721946829647	0.299679043549434	5.55111512312578e-16
18.9189772263x17.8907301967	-0.782015629680608	0.607551865280287	-0.0378478013995575	-0.221545836291752	0.0736557317106517	-0.632256019012737	0.617963531593036	-0.637393855865025	0.291608058748487	7.7715611723761e-16
18.8976667816x18.8510017148	-0.888384373069625	0.470090351294912	-0.103420590143018	-0.111289572356587	0.21225975010617	-0.471401469891415	0.501786498031832	-0.269378995883524	0.235505637734167	3.33066907387547e-16
18.8511816619x13.8959950391	-0.794825255122015	0.558611610744554	-0.0121595162158171	-0.284061547175185	0.233154649643089	-0.417781547216298	0.650787911940177	-0.177353553213198	0.348567769925935	7.21644966006352e-16
18.875906884x14.8867669981	-1.11908714186673	0.775150950061119	-0.0361816834054253	-0.234134946793593	0.220683053573466	-0.528082139099805	0.508847670119654	-0.488924695992655	0.0791342660664597	5.55111512312578e-16
18.843466499x15.875918823	-1.25450314284452	0.684238866465255	-0.278995975458776	-0.255001129693048	0.449414347038972	-0.462839256397415	0.805449788304494	-0.120838286874402	0.227094010408586	1.22124532708767e-15
18.8513226145x16.9865807025	-0.788482300377322	0.636983915250702	0.0202272356563961	-0.316029998910884	0.0862296615145658	-0.435347263660073	0.411814672418911	-0.496802906405542	0.421941176559017	2.22044604925031e-16
18.8229326236x9.88636493065	-0.890736946871756	0.722851056383895	-0.106693568507904	-0.214393911850565	0.559793988754298	-0.548067211049876	0.52722286464323	-0.194828635614902	0.365723973674222	7.7715611723761e-16
18.8022817308x10.8827987902	-1.15902612055002	0.336572363043885	-0.0691211248314929	-0.251072067829036	0.0623164706225973	-0.67555753117218	0.641914055995938	-0.48299536659193	0.20765423352418	6.66133814775094e-16
18.846197789x11.9499240158	-0.506842785691035	0.523991041242321	0.0788061296927046	-0.293991775873303	0.0735480235895137	-0.208419540702127	0.456128177590098	-0.47390319262351	0.499518163624447	5.55111512312578e-17
18.8395783335x12.9262980055	-0.882700233815542	0.689517803872288	0.0752721745442067	-0.197615686555276	0.055659293377812	-0.732243935375408	0.790826112758158	-0.539270519573238	0.272472490344812	2.22044604925031e-16
14.8339307353x13.9107160246	-0.997977873899955	0.607353137717042	-0.247129078206193	-0.29598539620079	0.543114822239568	-0.675783368860811	0.542068015591122	-0.232087905395579	0.486356592071702	9.99200722162641e-16
7.72983552688x19.9886113408	-1.44817693675518	1.34561307494188	-0.245951046036754	-0.419545232088623	0.586827032128279	-0.703878328192673	0.74759299452803	-0.400204519925994	0.22291658375364	9.99200722162641e-16
14.8218401076x17.0437771033	-1.16280365061003	1.18980651955643	-0.160625354885365	-0.163229532840214	0.285901804718413	-0.633057801983184	0.484300644572416	-0.230807060189675	0.454187766949761	8.88178419700125e-16
7.83573351758x20.8932103596	-0.787636450822596	0.394675107354692	-0.0581993162079005	-0.512767861188553	0.0874000581246761	-0.73250028479614	0.472017657644603	-0.118718884278053	0.154448554861609	9.99200722162641e-16
8.8195018893x13.9541023535	-1.00433762285392	0.777973844917721	-0.167240594308127	-0.282622016555854	0.0666597547974494	-0.584705753637888	0.522453623341584	-0.341098088794732	0.105204367418679	8.88178419700125e-16
17.7956670624x15.0075731051	-1.16371391140464	0.271354060312756	-0.0244584605460423	-0.146007123191597	0.351689796913125	-0.371921348218577	0.399562653922961	-0.29425829208751	0.213962386945053	4.9960036108132e-16
15.9212787437x18.8333911607	-1.06125340246194	0.412995258849559	-0.138928802470345	-0.221246734653522	0.205044205705714	-0.663013122120211	0.936138622461739	-0.348022723853906	0.34237832616099	8.88178419700125e-16
15.8908542475x17.8714151403	-1.11144287024265	0.806987031636935	-0.157480978133931	-0.217234352350942	0.208702473339767	-0.552663571609007	0.706876016264103	-0.463994213888104	0.143122479414364	7.7715611723761e-16
15.8391113281x10.893861577	-0.976555373456683	1.0687675412927	-0.0590148363359197	-0.203769633535774	0.529808503853179	-0.638793949633977	0.444618791498693	-0.183355788899454	0.041942506985236	1.11022302462516e-15
15.8459754562x9.90143059551	-1.24139415799299	0.657305022414584	-0.301675685668177	-0.201410363670099	0.0659205162916757	-0.630844709382425	0.803796511657047	-0.326457934264561	0.133963559583904	7.7715611723761e-16
15.8598818976x12.8834046597	-1.55554056642827	1.12960802997153	-0.292972713459101	-0.258216073762159	0.439000790501406	-1.12783134239766	0.906321395493956	-0.133435030725871	0.463920066192229	1.33226762955019e-15
15.8508423118x11.8582763672	-1.3097866800674	1.07878449277006	-0.163530643900533	-0.270513102145674	0.300479384592506	-0.514725969397725	0.967731822536579	-0.321534648273454	0.329156915423707	1.22124532708767e-15
15.8558394821x14.8997241158	-1.44383241301964	0.790222061851472	-0.346428829560675	-0.422866131048018	0.276993021335934	-0.890488987619125	0.780151137124462	-0.146405452916004	0.340279727676654	1.22124532708767e-15
15.8541586882x13.9207030723	-1.03508217592421	0.760616932680876	0.00492236939435903	-0.251305776537497	0.153142206472689	-0.595345159022292	0.603961830929406	-0.253227008500388	0.339090117996472	5.55111512312578e-16
15.8506747643x16.954026422	-1.84846554833428	1.17703301214051	-0.463100907939831	-0.367976465951537	0.573392747644244	-0.535456172161696	0.954810638933661	0.039143869210728	0.0129296717047356	1.22124532708767e-15
8.81395021659x14.8867920449	-1.06053699679976	0.676336187946742	-0.229142166439162	-0.41232415152052	0.391586983022376	-0.569298345438324	0.593262212581388	-0.32723812679259	0.185749946343963	5.55111512312578e-16
24.9855260246x12.8943184838	-1.02640484017637	0.781704514542406	-0.217534450474583	-0.331498837341157	0.314796027305032	-0.345791962196597	0.462732294477695	-0.215779056983105	0.165335912510226	6.10622663543836e-16
25.001437717x11.9764275108	-1.2293499067478	0.537494511436127	-0.227643008633932	-0.210222781485209	0.433143503509365	-0.444183417190603	0.606538977355204	-0.354863064615399	0.0108539918050762	9.99200722162641e-16
24.9769039777x9.94042850107	-1.06241361967345	1.02324727964451	-0.142060028980286	-0.297463448876918	0.509284484661614	-0.717947289957675	0.593503122691246	-0.410839869490239	0.325002425115218	9.99200722162641e-16
25.0312957431x18.9331183876	-1.71368032676867	0.96463958875163	-0.532189837829977	-0.327617504792721	0.57275541651846	-0.525883431233054	0.76624902293396	-0.0844309263860744	0.281903757546492	1.11022302462516e-15
25.0452952665x17.9544203163	-1.58569142237619	0.488732942842744	-0.47041279187791	-0.357057864827623	0.428614610687424	-0.432638445680476	0.61278451042614	-0.290399216824043	0.0345371609949095	6.66133814775094e-16
16.7994536356x7.83766849922	-0.487460992226746	0.797737607672168	0.0396419454409616	-0.223208112438616	0.221288477529427	-0.22258004287566	0.269364333048341	-0.340351174790796	0.153859011042339	1.66533453693773e-16
16.7944192325x8.90983143224	-1.2382071377241	0.682121609035889	-0.312204147710335	-0.353411280686768	0.287040456575673	-0.624284609944902	0.65532708371818	-0.258034354323452	0.244009242782027	5.55111512312578e-16
10.7930051849x19.8525213979	-1.58621899133014	0.762443130869125	-0.259990028536468	-0.187594745937264	0.456831425104735	-0.581302847814289	0.447977516368629	-0.237553144940891	0.224463865365995	5.55111512312578e-16
11.9448695876x6.88362829916	-1.64994904003477	0.734308304090015	-0.368782320561523	-0.200049939510942	0.436592585491192	-0.558787028050622	0.883980124200792	0.00418150674562306	0.0607883831542341	8.88178419700125e-16
16.7991451355x5.91484883846	-1.37552939973927	1.23151568146078	-0.273527931107076	-0.199800757783016	0.639866050845092	-0.5256150526347	0.777316704006487	-0.170060834104305	0.292296060058952	1.4432899320127e-15
16.8029721329x6.86905507032	-1.1740252794239	0.778864016613589	-0.111626350574823	-0.369356456644391	0.383008572641919	-0.860961698912174	0.651534259315861	-0.298397628923431	0.500818290927477	9.99200722162641e-16
17.800616362x12.9573257479	-0.892593898361149	0.592876371775204	-0.165877735122525	-0.118122682254978	0.27922621524692	-0.457811934867082	0.522220551210723	-0.408702317765029	0.414676789673208	7.21644966006352e-16
19.9277726716x8.85665834233	-1.18110309499478	0.924087248985336	-0.358681837203486	-0.207090404037542	0.225990217340093	-0.637257731693951	0.612670372702622	-0.244132411439761	0.163343800391722	9.99200722162641e-16
17.8112383408x10.9012358894	-0.619923328980355	0.366660531653857	-0.281226694269905	-0.121132561858557	0.150757244560139	-0.479558310767682	0.348418163312579	-0.253749747156909	0.259033198350212	7.21644966006352e-16
29.9996638412x13.7826304755	-0.917221998414677	0.592885259886453	0.00918608815903823	-0.402455356915949	0.340433433375206	-0.460067550815127	0.394572862413004	-0.446090215777508	0.382115133731736	3.88578058618805e-16
4.74294651671x17.8874424714	-1.26938485986542	0.632547699633764	-0.354698527993255	0.0253494995747729	0.0581273786453253	-0.64532348185326	0.644559097201002	-0.185910058097307	0.0993063980562725	6.66133814775094e-16
17.8111106856x9.90853466586	-1.13946358145185	0.554310262452175	-0.235691155176498	-0.169046022986668	-0.0292146511573163	-0.700875833565959	0.62696472122378	-0.263624357687497	0.327976604415054	4.44089209850063e-16
32.1246048007x30.9391726006	-0.768004043992543	0.721087037140405	0.114564607010078	-0.153208390264209	0.177184292481171	-0.690195216045185	0.486235285078954	-0.24659345973038	0.440440591797683	5.55111512312578e-16
8.84884331065x16.9447257452	-0.903988424335591	0.200634706248254	0.0333928280787331	0.00637725743482954	0.200281807282146	-0.16857945091386	0.179080448757619	-0.526104149872065	-0.0703243569025987	2.77555756156289e-16
17.8037758289x15.9135470627	-0.689704786518126	0.850565131029979	-0.0671598220237687	-0.412733943420222	0.140293234663609	-0.552941216022012	0.351275047092158	-0.466224312533167	0.37092043440863	4.44089209850063e-16
32.070838014x18.8017122009	-1.12517521358009	0.388621329050633	-0.150754965265133	0.10854991807181	-0.0407601543986378	-0.357789738062301	0.498010450017928	-0.0809003743645663	0.0921694479664247	4.9960036108132e-16
32.0473547709x17.8043502906	-1.21827825756433	0.733984026844455	-0.260168350174751	-0.336066627338212	0.278621579472203	-0.8381392527698	0.795773668529727	-0.563042877633107	0.500033502858765	9.99200722162641e-16
32.026065602x12.7939492673	-1.04932218124483	0.940343568440812	0.00858750474200461	-0.274735928469242	0.380684140781224	-0.83210426440437	0.86338049644494	-0.426152888941964	0.375446619646803	4.44089209850063e-16
32.0325042126x11.8255335765	-1.08207637191649	0.653264170510276	-0.117403944441469	0.105050227078379	0.0447543250192637	-0.410808453872532	0.189678146835769	0.039968759941535	0.211017315876697	2.77555756156289e-16
32.0327355877x16.7939165746	-1.68452174470074	0.981529844335369	-0.414432293709042	-0.502386439670907	0.470256993324483	-0.881967918212832	0.871689372159383	-0.262882058003765	0.383955007812513	1.11022302462516e-15
32.0143957865x15.7837333267	-1.40572217401579	1.00524373349876	-0.223100860536131	-0.539135334952478	0.250698872885885	-0.694256823478971	0.940599829262205	-0.264649162419638	0.473468599998435	1.22124532708767e-15
32.0255443432x14.7815782452	-0.891586269727415	0.718359733144954	-0.0507030334319858	-0.214291268770444	0.0723159201406083	-0.518646472438783	0.734211215230999	-0.504866860712959	0.350017296118733	8.88178419700125e-16
32.001824406x13.7604389891	-1.00265577574624	0.666747213046345	-0.315790669137813	-0.397765951817827	-0.0276512342022884	-0.802237771622623	0.630365626840951	-0.435272445831795	0.436505568378036	6.66133814775094e-16
5.72994350192x19.9625099133	-1.29920259081459	0.620257130422327	-0.303943985505573	-0.269248832131024	0.332874813868766	-0.622582423389373	0.619294898272181	-0.304320362140435	0.259327835565351	6.66133814775094e-16
5.80135064551x20.9883105152	-0.925579921866728	0.406742878673713	-0.394240898172341	-0.0908953895168814	0.140376583771137	-0.549045686075345	0.446907295204156	-0.348464339070687	-0.0559676370056514	5.55111512312578e-16
5.72514446317x21.981386782	-0.864528771611805	0.72679622952323	-0.195420916438824	-0.278899910986705	0.0910970463797091	-0.533763120081254	0.618186034825373	-0.440081045238073	0.458975531313763	4.44089209850063e-16
7.77594167007x25.0264715932	-0.689236349284065	0.831262785952799	-0.166670953539002	-0.305629230176002	0.262695684043626	-0.403625359979128	0.603534772628564	-0.210727058849065	0.32780180663451	3.88578058618805e-16
5.70701609094x23.9841519514	-0.365846496570508	0.79205131583031	-0.209142286609861	-0.145125159579969	0.421069983052418	-0.724455662153289	0.670487428407424	-0.521556640829574	0.274214636994197	4.44089209850063e-16
5.75282836116x25.0408985641	-0.735787363014943	0.857573338858479	-0.0713750105845998	-0.202163566909405	0.308001020425473	-0.189246745097957	0.572408740219294	-0.514962350927145	0.18754553182895	8.32667268468867e-16
5.77710811972x26.021162721	-0.636701231747224	0.337272811656568	-0.0212047403866262	-0.225949197135898	0.2670847572622	-0.0650371398153298	0.793374786130194	-0.379720819763689	-0.224554592436115	3.88578058618805e-16
12.9070276331x15.9168281967	-0.992523346006318	0.720978178199398	-0.165683837853342	-0.290182766412628	0.400429664825835	-0.319972202103316	0.424173704969776	-0.00976993315508129	0.45708569115792	7.7715611723761e-16
16.9579322832x25.8856963123	-0.725068945915196	0.899999950420261	0.0698128839321075	-0.125103527216609	0.0616953340995526	-0.776529307417959	0.605620580181132	-0.439961601597118	0.383030132265155	7.7715611723761e-16
12.8856533607x13.9829892515	-1.31931561789524	0.96316874717005	-0.152533670237774	-0.479619302615359	0.284968913889886	-0.549783474466657	0.686510474761261	-0.331508030064025	0.347407006551082	1.11022302462516e-15
13.8148624196x15.0734343889	-1.01221196264548	1.12082517412257	0.141737128415714	-0.429587188931862	0.180064257735751	-0.539053527254413	0.565581320257959	-0.313850543730705	0.382495017965272	8.88178419700125e-16
16.8829268578x22.9140646092	-0.677448418857295	0.454825464534376	-0.0446362522182503	-0.182185133408942	0.434681836140165	-0.543087036208439	0.349598029351496	-0.538677636822867	0.174435597140203	4.44089209850063e-16
16.8978279463x21.9169610767	-0.537504875923509	0.796055369492481	0.141865129373555	-0.393284074818279	0.145971974934806	-0.729117289454827	0.589783117681406	-0.461700645625624	0.466685716264415	6.66133814775094e-16
7.72884353937x14.9395683404	-1.12010616680513	0.477767768217668	-0.296740410269195	-0.278904003436724	0.419058986662949	-0.203816375601198	0.736704688476806	-0.473769841944328	0.298686530167585	1.0547118733939e-15
7.71638917611x13.9628226031	-1.12913151299546	0.969486959621523	-0.162560007886142	-0.102850660225824	0.43719842491307	-0.46094947461408	0.292097270439987	-0.199511440273826	0.00726400965860891	8.88178419700125e-16
13.8600842844x12.9611842771	-0.858722618238565	0.797369673781902	-0.105648536574468	-0.261921036827913	-0.0831607252226588	-0.274927873735392	0.365774824447778	0.0620234535855707	-0.0804264848558824	8.32667268468867e-16
13.8578489881x11.9828671812	-1.03436374472501	1.09448607564764	-0.0745441529662243	0.0331685770164006	0.306607756140266	-0.400943286932731	0.713566482695629	-0.19471763662049	0.295695373197147	5.55111512312578e-16
7.71115664148x10.9513044913	-1.28301756498225	1.00703312439534	-0.206205654451511	-0.434117738997393	0.430034940682125	-0.460042682920627	0.852566347579586	-0.0967084746231096	0.575239446848315	8.88178419700125e-16
7.70877108439x9.87755108498	-1.00699835776801	0.933421543366726	-0.190769042862088	-0.29754685104012	0.311791861578039	-0.965761334121798	0.677461853791167	-0.44861541912951	0.588740184288281	9.99200722162641e-16
4.68661997677x10.9793859362	-0.732635523679949	1.07303904569869	0.021299950263897	-0.398193216671402	0.135676124148944	-0.462563693774082	0.634966777651709	-0.28985989483325	0.161136421013473	5.55111512312578e-16
16.8862006825x19.9398082626	-0.948735093365033	0.562645328768636	-0.10329667532295	-0.157985306423452	0.110479837522466	-0.489869242683392	0.506169146789653	-0.46513887022161	0.157745144721313	3.33066907387547e-16
4.71535038169x13.9700980465	-1.2139634779716	1.05517104502727	-0.298579721635867	-0.303405449226978	0.494937617375566	-0.583447130925699	0.376100250890618	-0.370274896155413	0.341996302227317	1.22124532708767e-15
4.69448407076x14.9775894198	-1.22705055349086	0.623874007531991	-0.339843613799506	-0.253070331142636	0.533003981466193	-0.586879277738955	0.50677157966385	-0.402480244027597	0.513002535305949	4.44089209850063e-16
13.9150079465x18.9258047149	-1.35909548836225	0.951501281054409	-0.350056995843813	-0.431784764766268	0.653086286350864	-0.621945943338577	0.580527883847783	0.111611238630478	0.349624601630591	1.4432899320127e-15
4.72018665322x16.9586218552	-1.33351737733021	0.881651923533232	0.0498684274025037	-0.440974530042282	0.490927253289509	-0.552151690844522	0.627141795321793	-0.245219759392557	0.577360076056229	6.66133814775094e-16
31.1129105179x22.9069750397	-0.656854574209217	0.405852773519776	0.0187668041967269	-0.0945284165408342	0.147293815391486	-0.463384885213452	0.49043402908037	-0.244415763126797	0.127421594639341	5.55111512312578e-17
20.9518255762x19.9116081749	-1.36537612110853	1.02258787828031	0.0460877846543738	-0.317755257309577	0.411183028804413	-0.459510805886257	0.44891966911157	-0.226713479852375	0.321056337662674	1.11022302462516e-15
20.9589982043x20.8494680582	-0.582408501677035	0.818690547258052	0.0128405521412871	-0.109889348592253	0.219898946263665	-0.522703896689965	0.694399955732741	-0.309631186231035	0.152710939073004	4.44089209850063e-16
15.8605201738x15.8926540564	-1.13632215324065	0.754206444326866	-0.128424059413675	-0.361056876683461	0.118533178340969	-0.587882707019279	0.573942356783024	0.182580628864239	0.21048161277956	8.88178419700125e-16
5.72411391314x23.0061789197	-0.448472354379096	0.397792491550463	0.0668886908851676	-0.318944815517303	0.16204670748633	-0.80089950430573	0.780843369468522	-0.636634413206188	0.501895861215922	6.66133814775094e-16
31.1564037182x26.8085215097	-0.813800425229424	0.858845169577444	0.122224901150863	-0.171419054617741	0.309672327691249	-0.727992651057388	0.508141008191936	-0.640322980308051	0.535233183905786	0
12.8768850422x5.91076356958	-1.32044753347367	0.822664463442785	-0.334824153153377	-0.279550995394553	0.3464565675052	-0.748843359528402	0.657079848983713	-0.179387159995893	0.0783095258284067	5.55111512312578e-16
21.9383829985x19.9541805259	-1.47801838310981	1.18516687972471	-0.239861202227244	-0.250940819822868	0.368646578716667	-0.704818103353058	0.583769413072937	-0.0268686841197764	0.209977616964916	7.7715611723761e-16
28.9926529097x18.8908986695	-0.85035357435423	0.528951508528427	-0.206633372415342	-0.0932852820290397	0.216657993037867	-0.393720113557889	0.556482879869249	-0.4550976873748	-0.0128448769023714	1.66533453693773e-16
29.0560097954x16.9613928249	-1.42432631112843	1.01862610696525	-0.230060752587259	-0.291911815755966	0.507879472667372	-0.585930708765056	0.78091531191761	-0.200403143173935	0.407793989944959	9.99200722162641e-16
28.9478991141x15.9312380303	-1.05917723155661	0.948472502000167	-0.10644030535166	-0.441859666566237	0.211666612412192	-0.74157573455479	0.637950818192664	-0.418344819701023	0.627618078422444	5.55111512312578e-16
28.937979239x14.9332275391	-1.16283144419917	0.416836470142109	-0.0865510669905393	-0.101266415575942	0.300187412221602	-0.403837575005372	0.547482260990375	-0.506480137538209	0.581137737639874	3.33066907387547e-16
28.9598667918x13.8472947848	-1.20279567348268	0.992375263534109	-0.210913202350904	-0.401491586508716	0.150838941620869	-0.744040240431102	0.739918183227343	-0.235987481777995	0.489676636920593	5.55111512312578e-16
28.9188575495x12.9489785641	-1.35199226825967	0.676400166076376	-0.337581434295348	-0.26667481635901	0.0892706434531094	-0.452389010870414	0.45432515718408	0.0403634425644178	0.307934748971368	1.11022302462516e-15
28.9729032388x11.9422939622	-0.970937849695619	0.761685114825074	-0.169788759495574	-0.251753480525878	0.371065089333108	-0.956193509405726	0.685490916476572	-0.486985998164612	0.534765273021899	9.99200722162641e-16
18.918370864x24.9879047567	-0.599644943394874	0.302595638921463	-0.247206894378339	-0.189913418071828	-0.0713169622821598	-0.264893483759954	0.698966636976815	-0.374248804385857	0.27482880999989	4.9960036108132e-16
18.9387983601x23.9146984257	-0.742864529088489	0.496186982670158	-0.0896165036022877	-0.40786352251153	-0.032989233258395	-0.467378481616871	0.320990425305835	-0.405107171454082	0.177678544917252	4.44089209850063e-16
18.9455507898x25.9774125101	-0.839291513032189	0.741839500023543	0.0239455044161991	-0.283297143422832	0.24391236519212	-0.562459630268371	0.545431690062057	-0.510571386286048	0.507101254699597	4.44089209850063e-16
18.9064324406x20.9113099858	-0.699941291470347	0.541753830492976	0.0345118567510678	-0.17384392579656	0.391203159449141	-0.837175903287731	0.489713386754329	-0.17839973404167	0.113180223816412	6.66133814775094e-16
18.8896723729x19.946684275	-1.03940619445406	0.840167571665272	-0.132428614940755	-0.132870922269712	0.339729118508927	-0.681195236121359	0.75808390353093	-0.548728361354127	0.298310879796978	8.88178419700125e-16
18.9180597044x21.9843607629	-0.336977761097241	0.682078030200917	0.0884251204657322	-0.243861527246823	0.220711005929958	-0.593626052866352	0.360304585332477	-0.31368446797933	0.373585931821011	3.88578058618805e-16
6.65183632047x23.139124827	-0.763374383751477	0.57656241145891	-0.179678285169384	-0.354138921988712	-0.0389185257551276	-0.317775255700587	0.419322893135095	-0.513207259654731	0.386408022953295	3.33066907387547e-16
6.67482946503x21.9553945938	-0.452936073635609	0.594362614697342	-0.0742099096561154	-0.299499549133011	0.332246383822899	-0.606384518136626	0.52639884654198	-0.389019616879939	0.305038508638677	7.7715611723761e-16
6.71221458418x20.9687871748	-1.40483847046746	0.837405839260347	-0.408879177770371	-0.323503689899959	0.0125498251546417	-0.566015589587724	0.656379195699405	-0.18433820063097	0.57293922880671	7.7715611723761e-16
6.7003931781x20.0577682594	-1.2768299497547	0.572683248371714	-0.20848746193752	-0.261479509954989	0.332869712517136	-0.571765401602944	0.618641275587293	-0.425362725875757	0.448356289895873	8.88178419700125e-16
6.74407653144x25.0791173815	-0.721961120077994	0.777972816227949	0.085181662835136	-0.281900050039649	0.0806803834288282	-0.408038403049313	0.510474541382608	-0.427692904462881	0.296671302628852	3.33066907387547e-16
6.69583881187x24.0648897307	-0.802071568432617	0.569538415821849	-0.324376256690978	-0.434867670690737	0.255432055887113	-0.667165769210039	0.609245470787596	-0.324142783530142	0.310361055508714	8.88178419700125e-16
9.80361466418x19.9049958132	-1.53463195211744	0.959699196631354	-0.07458083431164	-0.15029785330536	0.725993684432041	-0.69930540409448	0.389778983681941	-0.360406776506344	0.374679248355246	5.55111512312578e-16
9.72427959899x9.86329482802	-0.957437825172464	0.292063530174389	-0.0835861950822455	-0.370582761913231	0.0878635807800642	-0.481728442435711	0.488895709450097	-0.4883544125986	0.30903671206508	3.88578058618805e-16
17.8011455993x11.9927975879	-0.748747614322364	0.298153040518319	-0.248341159810075	-0.147051674773404	0.24686155424064	-0.299101109415153	0.463435933289589	-0.328834018945641	0.104696640571039	6.66133814775094e-16
9.71132924198x6.8520832103	-1.58158690250931	1.19530743877649	-0.0718147241985666	-0.12121728848305	0.130960765447511	-0.681320293830638	0.780825805445223	-0.156818560727358	0.263531542168208	7.7715611723761e-16
9.70728416692x5.8688628689	-1.20272244092926	0.808685627345855	-0.0212732636726818	-0.330337351356089	0.398047918269865	-0.933414685011974	0.553289673959252	-0.300741783595869	0.455145898745467	5.55111512312578e-16
9.68765451602x4.8247576522	-1.14954674096477	0.558083736980095	0.0265222162430069	-0.392512699406462	0.287531220095257	-0.623235914987712	0.714604012137025	-0.440432948120442	0.336619163077988	8.88178419700125e-16
9.69130465771x3.82264178875	-1.22904150060983	0.885686587749038	-0.230462685157307	-0.123675137451918	0.381558509005406	-0.584729074808986	0.589911478722061	-0.271477064672829	0.1034411531307	1.11022302462516e-15
9.71040507132x2.88724736982	-1.3426167474704	0.969826936494333	-0.129870841004266	-0.266203335796494	0.500708248078122	-0.738169802853903	0.775110321692527	-0.297969985942994	0.559497478712588	6.66133814775094e-16
9.69207324857x8.87496691183	-0.991035417619984	0.757038256188221	-0.404820110562471	-0.28578476086101	0.292417998873049	-0.579450038378175	0.590336470782533	-0.182625075337636	0.212362170613614	1.22124532708767e-15
9.70931867213x7.85956206023	-1.3666395992146	1.04357880304142	-0.121542696863407	-0.342459593815973	0.664445459426593	-0.771668759946569	0.920608894039033	-0.292303744790918	0.327025482433793	1.11022302462516e-15
12.9413761978x17.8956776036	-1.92441605220642	2.18919966511952	-0.266333592787096	-0.441032063266094	0.938961904441275	-1.33301367138203	1.53949615106322	-0.284295528799594	0.808592090613397	1.99840144432528e-15
12.9538079555x18.9240619832	-1.02036050203632	1.09923925317459	-0.130254146372764	-0.281792274115418	0.130255212032785	-0.693139887300194	0.476678245142551	-0.42354365317388	0.270355656758532	4.44089209850063e-16
12.9193649791x16.953932826	-1.24242059375044	1.24515236024829	-0.227027451767126	-0.276813262524826	0.655324172137666	-0.577354355034885	0.99271967024563	-0.211085274592615	0.27762964843282	7.7715611723761e-16
12.9338253827x11.9422939622	-1.25248817017231	0.43119652816652	-0.351455402174311	-0.0942995415620507	0.361760309657056	-0.4085457666873	0.76448393487781	-0.220799049819082	0.183939490576948	1.0547118733939e-15
12.8917183138x12.9107360181	-1.16323156724812	1.16678829204065	-0.390737633868139	-0.185439588383017	-0.079042567899972	-0.837347925547054	0.557170673760704	-0.4495767882508	0.348688297932158	9.99200722162641e-16
12.8837265646x9.91596170841	-1.36528771831943	1.10749463426971	-0.0602499994942251	-0.26240106476529	0.280770605024669	-0.385669223811611	0.61301468462125	-0.125489631598155	0.523536933140228	7.7715611723761e-16
12.8643695108x10.9288243073	-0.606097632224039	0.685668350723829	-0.0909424797988882	-0.407520607300498	0.25073448902521	-0.565584680571849	0.392055077143153	-0.318836321909527	0.377337162580138	2.77555756156289e-16
18.8286904063x7.82204982683	-1.04061289376177	0.595524113675147	0.0141006494286335	-0.339574248196756	0.248919051143618	-0.409587266455719	0.435373441312417	-0.164279213330871	0.0872110086821838	3.33066907387547e-16
18.8284643501x8.90744539265	-1.23135719715829	0.850789432310533	-0.234695345946029	-0.121448580272492	0.325142282165275	-0.752880301006165	0.823661312754104	-0.455068821747245	0.476462406954038	6.66133814775094e-16
15.9258743319x23.9563025192	-0.682278869661801	0.430712235661059	0.239357620709366	-0.216112624110824	0.265768577678219	-0.353745701490476	0.151455719381434	-0.541730742198884	0.5077231372786	2.77555756156289e-16
30.0358009089x17.877721667	-1.10084801696792	0.513207523735729	-0.117186493407058	-0.199683420354117	0.378517450100318	-0.273765453739323	0.412467631510279	-0.492319201579234	0.26335628199995	8.32667268468867e-16
20x25	0.290656587095786	-0.807709677177316	0.871174698491677	0.417708343274276	-0.527940909449329	0.289380900611995	-0.393410864546581	-0.166935357090911	-0.175917087148798	-9.99200722162641e-16
16x9	0.457725874336581	1.30192613388756	-1.49587649581189	-3.21369510221804	-0.684801197043278	-0.872093066988132	-0.160556653795983	-0.757596639092697	-0.0867291003517086	2.05391259555654e-15
17x20	-0.538160970119173	-3.37758762910247	-1.22181858909185	1.04147510910104	-1.81456320630339	-0.651963767683192	1.31812974629693	-2.62704639285597	-1.19586142406918	-1.16573417585641e-15
22x19	-0.25728724125222	-0.225219949733036	2.60422806368567	-0.0337806169723542	-0.478878757822957	3.88170210688287	1.2101766197687	-2.5272603617739	-0.42089511898408	-3.83026943495679e-15
20x7	1.09950597762138	-0.179173388611145	-0.981144002918896	-3.44164302212047	-1.05436022793842	-0.000613723151274226	-1.12285055116188	-0.11603283245697	-0.518861588926402	1.11022302462516e-15
18x19	-0.647781515600446	-2.54546676529882	-0.730591462994884	0.508421077323148	-0.913292942989072	-0.0768481212580336	0.521672182250165	-1.60595001520416	-0.429575346374767	-7.7715611723761e-16
23x26	-0.289248257287066	-1.84738492425477	0.575630537478729	0.685519229396178	-1.17728241418399	0.0506642732049135	0.0516593607559975	-1.29312953474809	-0.451825745903447	-1.38777878078145e-15
21x6	1.14128530515822	-0.0586527863541745	-0.536337169249405	-2.3894384988066	-0.7527603385717	0.353930344460027	-0.650454072786554	-0.507569376455025	-1.01589231968391	1.66533453693773e-16
24x14	-2.045507111761	-0.649683535527459	0.27914366862512	0.359354779401703	0.355498339344954	1.33455072857304	-0.10112253344421	1.66487724133905	-0.637725306417289	1.11022302462516e-16
12x17	1.66668446843553	-0.395379981979758	-2.80184178803641	1.93012498566096	0.238268926912375	0.396953876979065	-0.328102982682977	-0.171412888594274	0.996808515265011	4.9960036108132e-16
25x15	-0.550306290857281	-0.766584736058748	0.170770053212311	0.566930669712849	-0.32214058053194	0.645231077354472	0.229645959942342	0.540502010697489	-0.636037026246132	-3.88578058618805e-16
13x20	2.29059926440025	-0.56344233465463	-2.66527187381663	1.48961588318658	-0.0191556486667785	0.379826545685495	-0.222048310256113	-0.564144949165679	1.46490476127719	5.55111512312578e-16
26x12	0.270390555931194	-0.644356742493719	0.0866451863221185	0.232205802842339	1.25039115439548	0.539405140799189	-0.382415240072916	1.32058278742781	0.526483721028043	0
29x17	-2.12738652908716	-1.30238566722677	-0.0967194673851387	0.179101184119101	-0.975357347141714	0.820621997402872	-0.0210580404067559	2.03084741626773	0.0854745760467485	2.77555756156289e-16
30x14	-0.42476309192169	-0.297709558813357	0.674429478301345	0.0693910194325367	-0.87074665526145	0.439927335573829	-0.435141281250891	1.42454853986244	0.0319423302878024	-5.55111512312578e-16
28x10	-0.633081893975764	0.102098753972716	0.8469715375943	-0.0765819385842765	-0.326336637892621	0.680295390228536	-0.609220193895498	1.40975687587315	-0.914572594296651	-1.66533453693773e-16
31x15	0.143067132892977	-0.123074025241231	0.724637373039143	0.0831197638144154	-0.0564064020918192	0.392064448195372	-0.504016243201425	0.571055169844797	-0.270830746409466	-3.88578058618805e-16
29x11	-0.586710203992005	-0.232551567291852	0.68123815063716	-0.111981760725066	0.0722967242345066	1.3813398837524	0.545722848848829	0.686243690952501	-0.745252781867043	-1.66533453693773e-16
30x16	0.084295254527036	-0.0216613257747572	0.702706379149175	0.180152339623066	-0.543518533389129	0.977933338175394	-0.411756544577069	0.425098141410377	-0.153643346236786	-7.21644966006352e-16
17x13	-1.65264040476658	-2.11448171983326	-0.701837882323416	0.693792998208244	-1.60632628204684	-0.18660500103688	-0.0418874508506814	-0.0761118651302043	-0.688456981789493	-1.66533453693773e-16
31x21	-0.179986051873139	-0.631918245317514	0.742373455353498	0.715301715298346	-0.272843761918028	-0.105556517323779	-1.08480512966329	0.592810404971723	-0.0847720052425943	-7.21644966006352e-16
20x14	-2.35593454949677	-1.07579035690624	0.380280335358581	0.522629757713504	-0.565360487916293	0.632348852528018	-0.898299239631072	1.54104581714945	-0.282406684395368	-2.77555756156289e-16
18x10	1.09727888522578	-0.423123086114254	-0.693550847630592	-2.77537597807276	-0.804646203652771	-0.373809959984114	-0.92546068560381	0.0297472078158019	-0.652573212639088	7.7715611723761e-16
23x19	-2.7912617890696	-2.44690297240684	-0.35799592911865	-0.413117511746309	-0.152140204417119	1.56630470040812	0.899218190383171	1.47058129920778	0.602387111778667	9.43689570931383e-16
21x15	-1.33265736195295	-1.2529327145135	0.364519087665042	0.250245395785755	0.0846698748543995	0.398567742822325	-0.110291675056458	1.16146553315945	-0.646777953875666	1.66533453693773e-16
32x25	0.562292642191553	-1.41761866838413	-0.205732795874866	0.610756995134326	-0.751799479794494	-0.271001460843691	-0.120846210006178	-0.200233716893644	0.215411989617506	-3.33066907387547e-16
22x12	-2.61662923500027	-2.02487002918242	-0.529735478545576	0.240572793540899	1.53882574439519	1.34209750453987	0.683081031875113	0.492767691091931	-1.29510055489442	1.11022302462516e-16
23x9	0.218471307220446	-0.285691387990222	1.01432943070875	-0.513781809613623	0.354323447350386	0.678629985848654	-0.344565689806088	0.0114848407574954	-0.558940481465589	-8.32667268468867e-16
24x21	-0.535295395532787	-1.93512068451305	0.40156158399242	-0.0547333505416532	1.28821413061521	0.102300004706579	-0.591808582366287	-0.839837155070226	-0.278830470343036	-8.32667268468867e-16
25x16	-0.608685719298603	-1.10129278573006	0.163899295949467	-0.153532436006802	-0.178288107289394	0.525863454136954	0.598668799624952	1.21513102293798	-0.45110857512188	5.55111512312578e-17
15x13	1.42915054083499	-1.00859306020464	-1.38839561070895	0.969071932980185	-0.564128133534556	-0.258171634512008	-0.469845433290539	-0.454592403002376	0.627420869513794	2.77555756156289e-16
26x23	-0.176920987122242	-0.334346261927244	2.09968610359286	-0.157774764038602	2.36935774198986	1.42528998184723	-1.75788442878259	-1.29358865271569	-0.200704907141229	-2.22044604925031e-15
27x6	0.656235533017292	0.311856508491306	0.0721655982732775	-1.77674583139655	-0.586072896529706	1.02379916783329	-0.921317661817726	-0.0907051305170426	-0.293890544656222	2.22044604925031e-16
16x7	1.60019977057506	0.201057359195807	-0.359120641135466	-2.29447710490228	-0.72880421859592	0.612609265111127	-0.636424601207597	-0.301542190568302	-0.348047780936718	-1.66533453693773e-16
30x27	0.000761195423293115	-1.17998486521853	0.481783170755805	-0.0301233335080826	-0.954452558206702	-0.0389310163363086	-0.325392391721789	-0.00256898532082159	0.236882805993772	-7.21644966006352e-16
19x18	-1.88699964536525	-2.65670880742832	-1.10199176431712	1.21243379163082	-1.47381296325858	-0.244497165137683	1.02645368202025	-0.620476890508184	-1.69842415442276	-3.88578058618805e-16
17x6	0.564359315599146	0.210476201869676	-2.11909793547169	-5.42800817988132	-1.75181602259496	0.255095327611435	-1.70739236926179	0.0143700842227061	-1.01391181345879	2.44249065417534e-15
31x18	-0.831782839567436	-1.94864813506649	0.0960507110604171	0.123825568322583	-0.897294313465939	0.15944800460635	0.310517278790618	-0.0868687957065435	0.00923542180975792	-7.7715611723761e-16
20x21	-0.639157378570421	-2.05406641344379	-0.00929914690713501	0.290355045945269	0.00219205559699692	-0.00760637609597198	0.256210310261148	-0.881848564716709	-0.661854561877535	-7.21644966006352e-16
18x5	0.381718819093769	0.000530888137507957	-1.95648163683733	-4.86037646903076	-2.02815586182952	0.532681322226538	-1.55577575972965	-0.415082986220119	-0.846786428778061	1.60982338570648e-15
21x8	0.027062872870426	0.500771370813387	-1.14931331261838	-3.39344619400369	-1.56452378216592	0.53244778389652	-1.67971033179899	0.064449801392746	-1.15793687882004	1.11022302462516e-15
17x24	-0.0364706067782419	-1.04493886553814	-0.572848816157162	0.554630482949993	-0.374213481928613	-0.00622304447875338	0.50414418446225	-0.475770976432751	-0.621802149528151	-1.66533453693773e-16
32x16	0.202114216283176	-0.281896238347958	0.782256775505767	0.027589314787397	-0.721008058643191	0.619497873332186	-0.34278377392401	0.581816398588411	-0.125745938075636	-7.21644966006352e-16
22x7	1.14423630279861	0.165204796719469	0.28569573728272	-1.06547996459787	0.00587899988766578	0.366368232031438	-0.5916631973992	0.508607942781449	-0.173777350735797	-1.66533453693773e-16
23x6	1.19662678807838	-0.348708291328182	-0.409985859454306	-1.9299989764876	-0.585971984140071	-0.0987187911432634	-0.625419785581148	-0.00914683208859177	-0.684868016536845	2.77555756156289e-16
14x19	1.50108662383497	-1.34521360400996	-0.976025105127141	1.00433325037409	-0.278507248258994	-0.260768503372797	0.284547448641976	-0.881518416432748	0.194433673459371	-3.88578058618805e-16
25x25	1.11112962178946	0.257895600708617	1.32196553452598	0.378760198370485	-0.353782873295397	1.52378247200796	0.498934136047994	-0.335865930231049	-0.466480367433673	-1.88737914186277e-15
15x10	1.28323521867626	-0.728118155118235	-1.22761946266338	0.732417582712209	-0.623852340409117	-0.2881996997618	-0.379833250805384	-0.392779967535555	0.374204548876309	-2.77555756156289e-16
28x24	0.327212525163927	-0.966796979192818	0.693767799098886	0.0466268516539053	-0.0161988357232816	-0.09566990315591	-0.0999487758455126	0.362439586223248	-0.35288729735403	-3.33066907387547e-16
31x27	0.85598095940737	0.667524148815127	0.931502889880931	1.2098949922378	-1.09452006901155	0.471851912619961	-1.25119627758937	0.305296145827487	0.00322450229438043	-1.4432899320127e-15
16x20	-0.719376733836748	-3.13537556730685	-1.04683171490247	1.04978772340478	-1.84693213860083	-0.312277653750175	0.937625051455448	-2.7311879183323	-1.03712020019545	-9.99200722162641e-16
21x17	-0.630776248331139	-1.88152505321809	0.29958883672671	0.655203069410886	-0.481884629376784	-0.101898708454808	-0.0303152575954376	-1.31986453605834	-1.11927203432407	-8.32667268468867e-16
17x17	0.121738411404717	-1.65556505034186	-0.0562038634183804	1.00722061812565	-1.25218620589199	-0.530483919099905	-0.312982676374222	-0.623441616292255	-0.234430384659358	-7.7715611723761e-16
32x23	-0.420012518201728	-1.27864859318284	0.561794239203649	0.0677682543549004	-0.671219632667564	0.135280102843617	-0.306319691279374	0.37286941053282	0.0948183000534343	-5.55111512312578e-16
18x22	-0.49432346702903	-2.81043840106305	-0.94852542526129	0.613653741881147	-0.795672792570305	-0.759336281885213	0.415495596490003	-1.78223852216545	-0.800371260262926	-4.44089209850063e-16
32x13	-0.117052787952916	0.707653184299257	2.1257740265228	0.135481777549429	-1.16986942901976	2.38730364160569	-0.182116708904859	0.270531007217529	0.607460447124623	-1.83186799063151e-15
15x19	1.79432137431516	-1.07217000112804	0.455405065750141	0.411013439345016	-0.274753177141156	-1.09620640844915	0.307194975701594	0.0109139746579604	-0.613502206214746	-5.55111512312578e-16
26x25	1.51395610057081	0.270861738756524	1.86093525434917	0.307467899116843	-0.837054230801008	1.3556598273129	0.821967601489567	-0.530489460089342	-0.960448652970886	-1.94289029309402e-15
24x9	-0.342371226512008	-0.273629464056166	0.481521157745795	0.0576803627988109	-0.32215538274697	0.286091319203883	-1.24461763860598	-0.191663401298492	-0.950320683392807	-8.32667268468867e-16
12x20	1.41675529905983	-0.947865115892535	-2.38468920891173	1.40069473151162	-0.426735687285853	0.108402664856938	-0.130121231781578	-1.10145465229333	0.46656280394486	3.33066907387547e-16
27x20	-1.09449202240416	-1.75742798875897	0.978721907396724	-0.93327696675367	-0.695241487126088	1.72678987260232	-0.0354556078910541	0.46555644429626	2.09988466512611	-1.38777878078145e-15
28x23	0.81873150526712	-1.3142115270068	0.603944533637845	-0.183991318362619	0.220658341637818	-0.334727997063327	0.18098343959965	0.256192075461284	-0.22742761487568	-4.44089209850063e-16
29x22	-0.835556033489202	-1.45991625202902	0.0367092415733329	0.290515125356506	-0.641370560774164	0.780667449534584	0.497032308132433	0.186373471500563	-0.0525852677913884	-1.11022302462516e-16
27x10	0.444244501851168	0.352095718060167	1.3470222403966	-0.0810176891355177	-0.50720206743282	1.72603392833901	-0.370423665925534	0.0306020910090448	0.120964899843849	-1.38777878078145e-15
28x13	-1.35633131335977	-0.851877005023614	-0.0895325895359236	0.0832502286984993	0.444668578031796	1.47350301584301	0.895777066193645	1.54863074641449	-0.840214545755453	3.33066907387547e-16
16x11	1.72483650415269	-0.902826276614584	-0.247723225387861	-0.359966537094379	-0.0680700251596893	-0.663355471703108	0.00450358209575025	0.0392109240482428	0.00829753520218737	2.77555756156289e-16
21x26	0.799161530842923	-1.32563590255889	0.73717125765347	-0.119146306953219	-0.6934054402763	0.252598461022424	0.355733385328935	-0.223833418981052	0.307483581441425	-1.16573417585641e-15
19x6	0.456123816741973	0.740807191592674	-1.65820109820153	-4.98599024153119	-1.5442518410754	0.743867623015249	-2.08774759562572	-0.383242414143166	-1.33594022178304	1.60982338570648e-15
22x17	-0.987271458172124	-1.79190456084295	0.0241887575360853	0.685847396369009	-0.608999100216711	0.138573406442048	0.129627254975833	-0.209769274952833	-0.760587992758737	-7.7715611723761e-16
18x17	-0.608003236006659	-1.25838439373797	-0.218073542221751	2.06700245425787	-2.19517354213899	-1.09244137366393	-0.93869769843199	-0.58612629464317	-1.31081235544595	-9.99200722162641e-16
23x20	-2.51160112705831	-2.17503932097296	0.543312492297663	0.0804911832849882	3.32366260428725	0.917773099154507	-1.4677362595688	-0.713646809189615	-0.440897128503391	-8.32667268468867e-16
22x11	-3.67777187562553	-1.46975197238221	1.33234910604501	0.235798641739925	6.86275393215395	1.0357421438375	-4.42156405366087	-1.57106129908549	-1.17406229576917	-8.88178419700125e-16
24x16	-2.02836828256188	-1.61729844533791	-0.218086350912876	0.520134611545099	0.58087955091669	0.815797628767268	0.372732064084439	0.877511333875102	-1.18278975717863	4.9960036108132e-16
25x13	-1.09139394285117	-1.02266805705141	0.15850806834389	-0.289270867383119	0.680742520563775	1.12084475721807	0.882445083322594	2.11044941100057	-0.228957951199772	7.21644966006352e-16
13x18	0.354272200338666	-2.43869493747778	-2.21384462334592	1.97813787702028	-0.900914376796586	-0.50119799846621	0.324678997301173	-2.49288316444907	-0.445012504633457	-4.9960036108132e-16
26x10	-0.289599394045003	0.909599182430326	1.51688733340529	0.312604484770529	-0.422943453611583	3.22127618461189	0.2401832168942	-0.766958680053115	-1.0218441066292	-2.05391259555654e-15
30x12	-0.161056264577013	-0.871057456531338	0.601817712325612	-0.11338604215247	-0.394597892337792	0.655454171676731	0.140261749898213	0.755342082184463	0.151404145811698	-3.33066907387547e-16
31x9	-0.365397113014556	-0.492449310364535	0.171529597425125	0.569006427852108	0.44375625780228	0.248950135284334	-0.00668167425358041	1.21618627687099	-1.05283394389415	-2.77555756156289e-16
29x9	-0.292050735669832	-0.664295566657366	0.948481668558968	-0.201370477217427	-0.179367919751729	0.58426648742136	-0.124442310224444	0.500694301796509	-0.234268812695111	-9.43689570931383e-16
30x22	0.104006496755396	-1.76486062510278	0.512056770558044	-0.0672382202988611	0.0780207719183198	-0.160978423522833	0.155842765007176	-0.167086200076834	-0.0540715525012699	-2.77555756156289e-16
19x15	-1.76967510047636	-0.524958746537679	0.72875524886524	2.29795122371234	-2.68523954166208	-1.05522531150546	-2.38960750936101	0.741086902195311	-1.39076951160151	-1.27675647831893e-15
31x23	1.0370973219405	-1.00861708038862	1.09911131788323	-0.0436206554229742	-0.0653092305720993	-0.245237858202631	0.254223132674061	0.124204745111955	-0.333383122815627	-7.21644966006352e-16
20x8	0.946833422795593	0.441592039728798	-1.33824835227535	-4.40386027086907	-1.42612175004364	0.0430956260606137	-1.80494984146607	-0.0573096595799167	-1.29944642452763	1.72084568816899e-15
18x8	0.643745934507388	0.473214023733332	-2.31587453385375	-5.24915700060521	-1.74149366207441	0.360161195512648	-1.74530531363131	-0.367690990880443	-1.4925328881835	2.55351295663786e-15
21x13	-3.40493914117796	-2.07458826681061	0.881850119057832	-0.164024473427236	3.23933479951936	1.04469029014083	-2.44173568624267	0.0175065923142712	0.195848302262509	-8.32667268468867e-16
32x27	0.488110112509661	-0.720079466739633	0.930116211250164	0.163266417972238	-0.777627603190926	-0.231921885356643	-0.408745943396385	0.314355773693345	0.033534294583805	-7.7715611723761e-16
23x11	-2.28816655048618	-1.68365673400062	2.09336747428931	-0.393111636551423	5.6411275834642	0.542601590131121	-4.57726208779649	-1.93261062358181	0.233940161202985	-2.22044604925031e-15
24x23	-1.6690081627759	-1.53367801395549	1.70298067438973	-0.186823133355062	3.27632307909582	0.747412978763456	-2.90717164296586	-1.78011192908719	0.0827338656126888	-1.83186799063151e-15
14x14	0.0771548372887242	0.179384498520112	-0.233150485676404	1.77164772337081	-1.77676764710223	-0.447470017391611	-1.54616030008258	0.599111369610561	-0.502265696363841	-9.43689570931383e-16
25x22	0.225544500723667	0.0417453871355411	2.59009211368041	-0.568550490894357	-0.689040205564264	3.4064662548045	1.07704735575601	-1.42609523134285	0.27017243704556	-2.83106871279415e-15
15x15	-0.606974531781461	-2.28118481069289	-0.871866046280527	0.850526839037687	-2.16930366001631	-0.592563838486528	-0.0191448691920699	-1.0627821554328	-0.0319543845886531	-5.55111512312578e-16
26x21	-0.314275201816007	-1.91735536864548	-0.304780929656008	0.0936943070698315	-0.634061664410134	0.473230757749205	0.2038825938633	-1.30230064823089	0.00748832708706471	-5.55111512312578e-16
27x24	0.905271376098722	0.00915630164652326	1.53026314550617	0.20796112885484	-0.430066146649229	1.42837524285672	0.521002442522031	-0.397614452064089	-0.495278116042415	-1.60982338570648e-15
30x25	-0.428944467595142	-1.12035876327588	0.547994995409796	0.415607187216487	-1.53575601249078	-0.241329601233876	-0.600483734123858	0.49408766959395	-0.174613618820895	-4.44089209850063e-16
19x20	-0.84698590988136	-2.54257270645887	-0.768660389967656	0.848048022298761	-0.445685295911784	-0.26341390014165	0.378455772432208	-1.57674316734625	-0.948591260234891	-4.9960036108132e-16
31x28	0.506028898994134	-0.768272948904476	0.473215510065311	0.225363257646112	-0.376341263770544	-0.101195146369945	-0.154249601078468	0.0938417289520377	-0.0218460132013792	-6.10622663543836e-16
20x23	-1.94143324580802	-3.24906321268564	-0.844891407923203	0.818900889536503	-0.47241340483519	0.200718603065472	1.18523971681616	-1.24014783011402	-1.23537693027356	-3.33066907387547e-16
21x22	-2.5846293635628	-2.65839898377687	-0.963124539811821	0.583720184695063	1.15973236513274	0.839224727463739	0.916510790674242	-0.241336718579374	-1.48067995745891	6.10622663543836e-16
32x18	-1.44831685757424	-1.2387224506885	0.539836172393493	-0.19303593742419	-1.05052321243804	1.03218460812475	-0.153438913650793	1.12405000743121	0.76669316327005	-3.88578058618805e-16
22x5	1.37843271432382	-0.606548686234043	0.280629033545387	-1.11299377753362	0.16104322315319	-0.205365836144768	-0.0391084190233962	0.235709066106791	-0.54136951647465	-5.55111512312578e-17
32x8	0.787310831438198	-1.01090861530693	0.696573258764619	0.202537495237249	-0.145389504450192	-0.37938700159615	0.0928357640004568	0.553383354604289	-0.142335752765374	-5.55111512312578e-16
14x17	-0.179275019791799	-2.27747900013562	-1.70337103822855	1.607590057931	-1.56344670711589	-0.608237911549964	0.549941552273909	-1.84295925909635	-0.671003855247125	0
15x20	1.57577724414463	-1.3448671457875	-0.396885624470071	0.316577712741443	-0.165566886498346	-0.546700757242421	0.47240595814578	-0.556715927713199	-0.210104804902031	-1.66533453693773e-16
19x13	-0.191921616016451	-1.134799590958	0.733318796276438	-0.0965497498786605	0.196773687242292	-0.412158002231726	-0.581000128077481	0.774486333005067	-0.47553639148281	-5.55111512312578e-16
27x17	-3.43555997658076	-1.44568769744649	-1.49983802129836	0.0566756985587067	0.950835920522731	2.08618357241048	1.79357758949898	3.68217324922834	-0.908746677058562	2.44249065417534e-15
28x26	-1.46072430294099	-0.0557525714598614	0.808533194703494	1.47576220864288	-1.27720329066346	0.141386077716891	-1.79836502882498	1.04758877699532	-0.798840625697217	-9.43689570931383e-16
26x6	1.509771880462	-0.2702350430687	0.46099098337062	-1.18292627259193	-0.119129422882046	-0.344212547231533	-0.342081232904364	0.0940934814781422	-0.980436544388527	-2.22044604925031e-16
29x27	1.3181541405857	-0.68394206145494	0.509844355690787	0.176244756365741	0.199272440143989	-0.053673703404618	-0.0174881364137502	0.315967867177567	0.17410126435228	-7.7715611723761e-16
16x22	1.49369337597115	-1.47045665965442	-1.39122308707685	1.04960541325356	0.127883226647681	-0.264756945457485	0.0545382704072254	-0.915259949109213	0.596655507556314	1.66533453693773e-16
17x23	-0.45798875589399	-0.149165211901149	-0.0564308961648825	0.0722367754924154	0.257707656086307	-0.833830174612735	0.391290125450788	-0.460039840768189	0.496456416087969	3.88578058618805e-16
18x20	0.0905752704853029	-2.36244010267128	-0.0859172448300552	0.239715104376017	-0.58560568611933	-0.753789306680113	0.594331241607185	-1.10833669632473	-0.529268710809295	-4.44089209850063e-16
23x25	0.230381277376024	-1.00730939014921	1.03341139765001	0.022669496752156	-0.612805596402804	0.252274301387707	0.0845461135580027	0.366992466067616	-0.156089706429084	-7.7715611723761e-16
32x15	0.186648457532058	0.0273552306525544	1.1341273041359	0.163576286667595	-0.406413571580083	1.1301101640166	-0.24274581874575	0.538014945321997	-0.0615470929822258	-7.7715611723761e-16
24x11	-2.32730161807048	-1.54371432709279	0.815696076872568	0.300646294642198	2.9288974881822	0.387992165667856	-2.3480534712218	-1.07183410844687	-0.803117224218715	-6.66133814775094e-16
27x22	-0.614891725827676	-1.54206102391772	0.150394947271871	-0.202153027945457	0.103395770196417	1.15812348907688	-0.113096856282857	-0.444266414438383	0.675734438855178	-8.88178419700125e-16
25x10	1.00861882434283	-0.239324475265386	1.6387512436979	0.00956960472528631	-0.0189364237751347	1.07448626451985	0.249607514471631	-0.299391491170155	-0.162679968654738	-1.83186799063151e-15
28x17	-2.51756634544093	-2.23373043683232	-1.21751612236373	0.35978372633788	-0.239401163112331	0.764139887708364	1.22782456774555	1.10385632823611	-1.302056078182	8.32667268468867e-16
29x20	-1.64895732416526	-2.33917491185777	0.0710211519916785	-0.0252427466172993	-0.166477320532676	0.971338779722169	0.789367971116089	-0.244644287474986	-0.119231811013341	-7.21644966006352e-16
27x12	0.58604656975166	-0.910006578178656	1.10868591995971	-0.191434692070167	-0.231536301284423	0.119192674872074	0.170540608518124	0.208418717596319	-0.189562556196158	-4.44089209850063e-16
30x11	-0.768923341772558	-0.450061176140529	-0.12453967273579	0.147751859677074	0.644533514958951	0.871504512142921	0.73054156283844	1.52029774007836	-0.927984138916081	1.66533453693773e-16
29x14	0.692033931956696	-0.75323756337579	1.0053811605	-0.153007324127207	0.549340163476154	-0.391676190430694	0.84723918107383	1.61186790237887	-0.71577547664724	0
16x13	-1.33832416474621	-0.924823337624312	-0.153108987614294	2.01379012223431	-2.61254971544519	-0.941802569892406	-1.50656701568323	-0.0178823449748018	-1.32801734761244	-8.88178419700125e-16
21x24	-1.516396792465	-2.22939789432771	0.611105991704527	-0.147687762582244	1.74154423733531	0.171241160421436	-1.25778740528185	-1.0121411515923	-0.11584886399788	-8.32667268468867e-16
19x8	1.75359357064199	0.575970689286535	0.195503347646318	-2.49134726283541	-0.407738302513937	0.670625360750883	-0.502039139049116	-0.290004926978769	-0.731808041479825	2.22044604925031e-16
17x8	0.32767486321803	-0.264774609103661	-1.97515686957604	-3.52532753725955	-1.52602898854744	0.0989772971678339	-1.54872011512311	-1.2629309175602	-1.39283734530443	1.11022302462516e-15
22x23	-2.83695516553307	-2.14322327654568	0.994443421497153	0.239444304781738	1.67553705472013	0.41524518026043	-2.55909304716083	-0.664996218447324	0.240463451092993	-1.49880108324396e-15
18x15	-0.696237923507842	-1.34652459667276	0.401020896715089	1.61151972143996	-2.12866594988006	-0.886636003680913	-1.19461183166194	-0.232108640119998	-0.534748585221404	-1.33226762955019e-15
23x22	-1.32815694010379	-1.13740992239753	0.61065055451	-0.369840071714018	1.59395166388165	1.44688409768812	0.704858746242016	1.02378485840553	-0.765370635560889	-1.11022302462516e-16
22x9	1.20170934378742	0.10483988472137	0.87858596643485	-1.38339445319119	0.33545140680605	0.481417841420443	0.767096197132516	0.976552860158206	-0.929149687997073	5.55111512312578e-17
23x12	-2.35277532899097	-1.92630463493694	0.751841714417393	0.109265011838622	3.01075587828693	0.851108447051188	-1.75947947848471	-1.39578264159799	-0.985085262118723	-1.33226762955019e-15
24x18	-2.83488890912853	-1.25016518845752	-1.11790791931515	0.328284119384964	0.852857677836177	1.66884620258563	1.39625585015772	2.94174489055108	-1.37638863257477	1.11022302462516e-15
25x19	-1.70936051887679	-1.1935811697683	1.54829922247697	-0.404248476109112	2.16059256944595	1.96229056488627	-1.07921787190101	-1.12698164856305	-0.0171381012553877	-1.60982338570648e-15
13x16	1.19524751483875	-0.14120833571019	-2.07659945386081	1.10506935599526	0.452535296896527	0.793176589315578	-0.121920655459551	0.103782494223224	0.581462778183786	5.55111512312578e-16
26x8	1.88112870442082	1.05168160682038	2.80284621645377	-0.42479750188187	-0.259896177554913	2.39255933215594	1.20405842561136	-0.412904320810453	-1.04151700954653	-2.72004641033163e-15
27x5	0.803639563275866	-0.109261816409031	0.241253821465855	-0.872573165874653	-0.719525130811684	0.298981434773942	-0.547145739874026	-0.146336072105095	-0.424385919099932	-3.88578058618805e-16
17x15	-0.938711769565629	-1.55195650096415	0.0945676042232716	1.32358216345756	-2.12507740021474	-0.839833123668831	-1.13642209969193	-0.518132128621514	-0.661955021139002	-7.7715611723761e-16
28x6	0.187128489720278	0.135545663317964	-0.316815703648911	-2.38263231032744	-1.48060370877407	0.460732704653518	-1.01538608853012	0.170944377154009	-0.907765714865008	6.10622663543836e-16
31x11	-1.09327431966243	-0.819658123434081	0.66290559936106	-0.0891363304921249	-0.74358808946601	1.48756815715246	-0.0922762715333918	0.704087313982052	0.483531195614004	-1.0547118733939e-15
29x7	2.26758082267264	2.18814935516703	2.83562035864598	0.137368088828868	-0.920245394872128	4.42040100136504	1.41608568103439	-1.72496584735665	-0.630054078553633	-3.05311331771918e-15
30x20	-2.55890037214404	-2.29483112257481	-0.442896136484424	-0.255934606386972	0.329018134157491	1.4702069814852	0.959868811092311	1.53897853949135	0.370947091769305	1.66533453693773e-16
19x17	-0.117825700121598	-1.5289986715648	0.307957077315439	1.05018144914582	-1.11881834677237	-0.696322537650213	-0.518392177067322	-0.659564573314841	-0.773117638319554	-1.55431223447522e-15
31x17	-0.807468976324469	-1.33725031864231	0.581200294750135	0.000999127383446999	-1.22893719703787	0.704715792072858	-0.387743775962605	0.888646031642349	1.21366125521411	-9.43689570931383e-16
20x10	0.6167115847015	0.630872018569222	-1.23892433885295	-4.33299248542483	-0.899050246503511	0.885995325824823	-1.68105981303112	-0.269521143470829	-1.11013957939904	1.22124532708767e-15
18x6	0.0315874520794079	-0.355465457326793	-0.918590028779653	-3.4081266477565	-1.76906611586562	0.296933874525933	-1.28814372166511	-0.366055509790972	-0.52892088408489	1.11022302462516e-16
21x11	-0.905871272767253	-0.157525262248952	-0.304207155254269	-2.77656436713226	0.392657865791702	1.79137659772648	-0.988723210956036	-0.604377839753261	-1.04614815636472	-3.88578058618805e-16
23x5	1.39996238879719	-0.402946562819213	0.932808737724857	-1.45888509195706	0.611425411468065	-0.59283523994599	-0.53033908238045	0.988709880112765	-0.686027488169383	6.10622663543836e-16
24x25	1.1711821716636	-0.717168117807298	1.08584083254718	0.0485090731412729	0.16096097442846	-0.366974701386033	-0.0745183444069875	0.369569384841792	-0.394885962856859	-6.10622663543836e-16
25x20	-1.66042421900072	-2.61502192255425	0.629480358094815	-1.19909020123733	-1.68940769176677	1.1648944698312	0.0940377541785823	0.0147717633171746	2.11627333542615	-1.4432899320127e-15
15x9	1.35181975706564	-0.290700305288728	-1.93753150916487	-0.738085541264168	-0.384641347950907	0.0216443610083252	-0.787506218336929	-0.421315685381901	0.287893884983884	1.11022302462516e-15
26x19	-2.83703919219927	-1.91566115712107	0.300757256279687	-0.461762321929653	2.59020810015413	1.60367153622057	-1.32722195213516	0.307548572500539	0.68263482487682	-3.88578058618805e-16
27x26	0.157966502332342	0.617288906455349	1.57925288915159	1.55466077116882	-1.58553792861873	-0.68848355403269	-1.83930463914136	1.39039611836868	-1.06831547350443	-9.99200722162641e-16
19x22	-2.22948645651302	-2.6795113525575	0.422680496782427	0.283475473110147	3.00232501997117	0.188879321178844	-2.33363430233063	-2.38895438950321	-0.342435644245271	-1.49880108324396e-15
20x17	0.0725710288717746	-1.77888852629274	0.460384199790782	0.831488944199229	-0.803915664152126	-1.05308733161998	-0.254476169737945	-0.59707844761299	-1.09342031017868	-8.88178419700125e-16
16x17	-0.835128973290371	-2.26278575697382	-0.916077192134929	1.900341780219	-2.27166381096196	-0.966533678151978	-0.24279447452346	-1.73855076533223	-1.22465575262419	-6.10622663543836e-16
21x20	0.323292054399054	-1.59653599769688	0.620610724561652	0.0852933079900778	0.549861459374809	-0.108385894301027	0.266531669969807	-0.326003122204626	-0.383850910105559	-6.66133814775094e-16
32x20	-1.2304379453109	-1.22303597094497	-0.2671827516155	0.0997807082162263	0.0157305901307712	0.495664564035465	0.597702018708637	1.98103171517824	-0.364559359029489	7.7715611723761e-16
22x27	0.563268422830497	-0.908122746870009	1.01744553435163	0.223738611099582	-0.451304403171687	0.441077544153934	0.395024039025465	-0.47240244076773	-0.260586160038186	-1.27675647831893e-15
32x10	-2.87660450581446	-0.648316518152549	0.122379669176257	0.343303078786828	3.57387251525259	1.53009852026951	-1.33387556391117	1.73841031964101	-1.0955852288697	6.10622663543836e-16
26x26	-1.71313461629018	-0.241844974764779	0.84006397140189	1.87868202414306	-2.79589746824991	-0.231598736786244	-1.8613585452681	1.8714292909935	-0.250394708999664	-1.0547118733939e-15
24x6	1.6147477676031	-0.207534282337214	0.855323065744499	-1.62859463053616	-0.0182238563722818	0.110796122754152	0.219565772098453	0.66168547710428	-0.766150002696296	-5.55111512312578e-17
27x19	-3.20612931803812	-2.22798796468496	0.295151781928848	-0.498316676437572	2.67602155513577	1.50091084056462	-1.14174216050134	0.42945356334634	0.358663128155363	-6.66133814775094e-16
25x7	1.15845398044651	0.180418856620683	1.37626431777771	-0.360807114317772	-0.299192465107682	0.959428579557087	0.227312513531423	0.20818086105688	-0.559101823897276	-5.55111512312578e-16
28x20	-0.105916906350749	-0.523501094497105	1.53202510459881	-0.474615741831887	0.12726886410792	2.02490416450404	0.483231733289727	-0.613528336970303	-0.0178662077592322	-1.49880108324396e-15
29x25	0.344619802064891	-1.01292756203234	0.365324913217009	-0.156290562099747	-0.477229977604366	-0.2052855752903	-0.308843897646751	0.431268417352148	-0.054521095252149	-4.9960036108132e-16
27x9	-1.79500404663385	-0.0103027303952128	1.4193954209047	0.66092294456707	0.345261107115735	1.54496796731952	-1.73603838482835	0.307079013185288	-0.523546920635241	-2.05391259555654e-15
31x7	-0.139180250859649	-0.533484955483429	0.671768918975409	-0.216271551208071	-0.0675551052667075	0.288636478189821	-0.690811915603684	0.183876936385337	-0.728160128587631	-5.55111512312578e-16
20x24	-2.6240013826227	-2.70254589115064	-0.14043232753146	-0.271077364388533	-0.743199764669439	1.09862599307751	0.64515222060217	0.843369794786945	0.724286470993447	-5.55111512312578e-17
16x8	0.862618481164877	0.370038210221907	-2.59266142541851	-5.06500563079032	-1.81965295256652	0.198820938231978	-1.84377246380064	-0.407256687255801	-1.14793099457309	1.99840144432528e-15
19x5	0.980045693955595	0.772626353530232	0.874280952077704	-1.75124862176567	-1.1878971905796	2.07006753187151	0.0216398575529018	-1.00113903988629	-0.916541043070676	-8.32667268468867e-16
17x21	-1.48549628375439	-3.84123909857045	-1.19876919971104	0.773427410922573	-1.18720681852248	-0.648626690866095	0.721804354227903	-2.53693990311705	-0.969988054946042	-5.55111512312578e-16
22x18	-0.889292654787692	-0.986375684219687	0.835688472661872	0.802650206746117	-0.739347956128343	0.609102736239447	-0.778119452593866	-0.393091232917269	-0.356130574098706	-1.60982338570648e-15
20x6	1.1540649742302	-0.200375869126489	0.0636554199673733	-2.64106220959988	-0.810882289929673	0.161492541349879	-0.469274766307604	-0.112776617432297	-0.815559329080109	2.77555756156289e-16
18x18	-1.86328408804452	-3.6485947090817	-1.2330768139084	1.16381186868019	-0.747023865657678	-0.325132060276247	0.804017467642741	-2.39899681681422	-1.37402193470546	-2.77555756156289e-16
23x27	1.2648239381097	-0.886890732358776	0.687428920056479	0.239220292453004	-0.163030107832296	0.0556558615257877	0.479132582835155	-0.0458702798516822	-0.32727918127509	-6.10622663543836e-16
21x7	1.18689823706715	0.228939153164876	-0.0742645731072835	-2.67995175135631	-0.457817356169341	-0.00403273780095631	-1.15047819421096	0.436283784411604	-0.810612790298588	2.22044604925031e-16
24x13	-0.501823554504864	-1.04753586982004	1.04749379359462	-0.220769840500436	2.12813284403541	0.434772633008717	-0.673073600020623	0.22884147675817	-0.619601144925742	-6.66133814775094e-16
25x8	1.28469418813549	-0.0709294839888635	1.41219007752618	-0.553058655097613	-0.365592557979033	0.238558317870402	0.0171886366847793	0.678442404947395	-0.4687728251108	-6.10622663543836e-16
13x21	1.97944308412692	-0.688222761692262	-2.5768522333338	1.49231376293714	-0.224159303608495	0.404276900860939	-0.288784797986055	-0.655188154776329	1.31553390932056	-1.11022302462516e-16
28x19	-2.55243795878496	-2.39715367428949	0.206458665896305	-0.976113902812428	-0.353402654025171	1.44214164739539	-0.0717811834392488	1.18580628273775	1.60214895322809	2.22044604925031e-16
26x15	-0.627320635003267	-0.988422558992979	0.969919570769468	-0.0893334310634783	1.30007279455608	0.379791206689867	-0.803952360344499	-0.0119487663775857	-0.644602841453664	-4.44089209850063e-16
29x18	-2.68860289757752	-1.95550324925595	-1.45021887648314	0.336442902987526	1.23550263526101	0.999708580309977	1.30740489337411	1.3827877293026	-1.87515960061066	1.16573417585641e-15
27x14	0.616418389515959	-0.837934401794051	0.493739537836553	-0.157619440096913	0.837232698923811	-0.388678728248799	0.625347615071862	1.63718897856044	-0.636652509478285	2.22044604925031e-16
30x9	0.862576944336122	-0.683937648505144	0.382165549098032	0.465463423352784	-0.0736336257551648	-0.52798841479304	-0.471684080612849	0.817400740487466	0.0465332026036681	5.55111512312578e-17
28x9	-0.62060317961549	-0.58498606028483	0.128127129046723	0.0151548780546363	-0.917620118054899	1.40617942904838	0.253460534944512	-0.225809563016248	-0.875589298751558	-7.21644966006352e-16
31x12	0.573918893779346	-0.487258264013164	0.75594432754381	-0.0557031622607794	-0.142858813541405	0.85955216494822	-0.202935205153952	0.727025177771491	1.00622999818023	-9.99200722162641e-16
29x12	-0.297165527845911	-1.04532061711667	0.218054092503775	0.339688294950786	-1.08703248531644	0.774770473969636	0.552906822198272	-0.306239638355539	-0.523197210434433	-6.66133814775094e-16
16x15	-1.41782582566457	-1.8067215076039	-0.155964237297587	1.80204261846563	-2.97311239944926	-1.06679484675294	-0.990799307060434	-0.36488160043248	-0.935287392183999	-8.88178419700125e-16
30x19	-3.25539208684647	-3.6215142768141	-0.347904834801069	-0.785619669457554	-1.54693053263671	1.11676419193287	1.03852143033989	1.16085386797404	1.62253266444969	-5.55111512312578e-17
19x10	0.814428253748447	0.294313116399636	-0.468851255140945	-3.64481678105077	-1.09250301332034	0.580399691097505	-1.18027863636271	-0.150205833896246	-0.79606238329472	5.55111512312578e-16
17x14	-2.47336994642133	-1.03153440384998	0.19997250522236	2.57069322110337	-3.37218128843852	-0.992614897626629	-1.67455659758257	1.02820261395611	-1.35985372896593	-9.43689570931383e-16
22x21	-1.49144083302648	-3.04286508087366	-0.37163197081989	0.523194570892607	-0.133970659808034	0.0326447100446289	0.772519515680297	-1.33336934515271	-0.857374186152141	-6.10622663543836e-16
20x13	-1.61464182049034	-0.712327199358425	1.40590590904754	0.224683280751839	3.22079172680691	0.18192914860375	-3.23225302488521	-0.0591760466747633	-0.471144002026306	-1.33226762955019e-15
18x13	-0.952806577539363	-0.862972302651675	1.2163063433051	0.337153961618833	0.338684649917265	0.0376656638278283	-1.79706749542391	-0.153157627149759	-0.33326047512846	-1.49880108324396e-15
23x16	-2.15588297959111	-1.07507858310077	0.595033615284623	0.438384078302764	1.38118473619683	1.22801150229831	-0.676844392404311	0.592506381266391	-0.838724968616832	-4.44089209850063e-16
32x24	1.13998816073507	-0.463674774459742	0.0948053288124168	0.587766315420934	0.233127752008436	0.201728421904793	-0.744212942250668	0.362954909069771	0.689011940086387	-6.10622663543836e-16
22x15	-1.7040162960798	0.0701241535575813	0.211199645264262	1.13112999069244	-0.193848137856974	0.975861489343351	-0.318200367027546	2.57224708044678	-1.30955110665129	1.11022302462516e-16
23x14	-2.74332345733275	-1.67893406518523	-0.6748639826987	0.362470859977095	1.0551918967147	1.38565544728433	0.646493587268257	1.37425041974172	-0.89124962650839	5.55111512312578e-16
24x20	-2.04957390617219	-2.2930165195041	0.651787648996156	-0.0206469509218744	3.04907081058045	0.687946098305097	-1.37101935540373	-1.24068063108378	-0.531643811156812	-1.0547118733939e-15
25x17	-3.07800193220328	-0.784002338994445	-0.530819210311821	0.828532952689242	0.483035105169541	1.28277908447282	0.0913671723603233	3.00674349777665	-1.15922042273317	1.0547118733939e-15
26x22	-0.0792412266068069	-1.6024082239222	0.694176311079416	-0.539475743902614	0.233714494879447	0.558597358722741	-0.440952762995592	-0.536336278557009	1.00457028114127	-1.0547118733939e-15
27x7	-0.124666769992652	0.824620500455907	-1.60645256607723	-3.67404495507109	-1.88461957728805	0.200827860940664	-2.18332800547436	1.18911485139423	-1.25157063284983	2.44249065417534e-15
16x6	0.580944087368073	-0.244397033716426	-1.56060191254414	-3.10857916379516	-1.26753835939814	0.133967653730496	-0.95783453483947	-0.353936451746846	-0.841146935848308	9.99200722162641e-16
30x26	-1.37839323369087	-0.0767664328905091	0.85776458167302	1.74844661505299	-1.54278647872809	-0.417205183879795	-2.12906216385121	0.900516504639373	-1.09071617661922	-1.16573417585641e-15
19x19	-1.89348066182945	-3.18330694648405	-0.772397281171437	0.683229214777584	-0.348205818017553	-0.108603387895371	0.469612866352984	-1.35041644197485	-0.908129023831913	-3.88578058618805e-16
17x7	0.575800700836336	0.504646472098739	-1.73297951327956	-4.36554887674359	-1.34231256229529	0.589502816670927	-1.80681143727354	-0.53377351198342	-1.12065404461521	1.60982338570648e-15
31x19	-1.84442948145202	-1.55041728749348	-0.361016057761694	-0.191840914859804	0.571461351522439	0.88021420492293	0.85251168045707	2.2721595776401	-0.392666585637841	1.0547118733939e-15
20x20	-1.85611061108903	-2.40004376135214	-0.783460133576493	0.216907681785775	-0.0753684829417831	0.645524027830692	1.09847313183975	0.219060549556048	-0.947670651419632	2.77555756156289e-16
21x9	0.872321711110493	0.199060292144803	0.862254478353007	-1.57636178916804	-0.182693326812261	0.6923925092523	-0.502044923019187	0.281250309812012	-0.614417291390712	-4.9960036108132e-16
17x25	1.25059849991263	-0.921854669467768	-1.6255422025214	0.971126399773089	-0.109977216736103	0.143035109301405	-0.293942950737322	-0.620683160060884	0.829813809817809	-1.66533453693773e-16
22x6	1.16390490659951	-0.207090348548429	0.245305304565225	-2.11279424776381	0.00869441250046549	-0.0440538584903495	-0.477110742836	0.295548839857873	-0.643819316964753	1.11022302462516e-16
23x7	0.254682770902428	0.910803663918127	-1.97766619559982	-4.95738245665577	-1.57475357464877	0.49214514777814	-1.93017470590129	0.526334573390123	-1.60457166757153	1.99840144432528e-15
24x27	1.08543470668593	-1.14640192351888	1.11312922600533	-0.320617223244819	-0.352077532569838	-0.276724865338288	0.361884717891291	0.373713309912907	-0.0927919762492703	-4.44089209850063e-16
14x18	0.44395164082355	-2.41468263633882	-2.20726866912133	1.66654526505962	-1.28718733871023	-0.202178506287081	0.442014457534012	-2.0475489584313	0.261102887353171	-2.22044604925031e-16
25x26	-0.191584669968968	-0.70540833765179	1.07639667787567	0.889191828028905	-1.72474949499417	0.465525983682663	-0.371523555110242	-0.173511761848689	-0.211316679611023	-1.49880108324396e-15
15x11	0.923610784922269	-1.32300160199491	0.0491886209365539	0.219894044324206	-0.873076537263291	-1.16732376234476	0.256471440602365	-0.288019427573526	-0.893056624668252	-2.77555756156289e-16
26x17	-1.898968101754	-1.09514936970102	-0.0842471584593379	0.142849983456559	0.330064036999544	1.52297401051333	1.10722913536379	2.02895537229393	-0.858720129237264	4.44089209850063e-16
27x28	0.59607093752439	-0.506796968197903	0.470525597859518	0.282446826344367	-0.649054853553829	0.286661458836503	-0.113217717083019	-0.110381322434873	-0.337725689228292	-7.7715611723761e-16
19x24	-2.28455007287733	-2.51796806628795	-0.913317859808451	0.591719654621372	0.0294804669310145	0.441954395799936	0.963165496616543	0.0765872208947313	-1.23256638840555	1.66533453693773e-16
31x24	1.2659507392095	-0.417306325475729	1.2582037780223	-0.123375908199645	-0.158652120489702	-0.648121179769437	-0.344273827808946	1.02188648909951	-0.522428966670038	-3.88578058618805e-16
20x19	-1.01746963188971	-2.08126778244077	-0.0700878101273203	0.105945304169909	0.0117909446268655	0.2604427923759	-0.22872287816997	-0.925069824242645	-0.315294388452299	-9.43689570931383e-16
16x19	-0.879769949891839	-3.44587005382293	-1.27709037147384	1.12708192120188	-1.88525229659606	-0.523120033278986	1.05893219307035	-2.82754091148194	-0.893414783989286	-7.21644966006352e-16
21x18	-1.29599655170415	-1.46400315503053	0.24392681661944	0.803290446945046	-0.75240616462296	0.27484469305333	-0.0198474765690898	0.0532665462332217	-0.894912418783573	-6.66133814775094e-16
17x18	-1.03124456684197	-3.61498263518081	-1.21087876878831	1.17632703826441	-2.08720006909828	-0.7070088811923	0.964913620612964	-2.40862329048486	-0.652769635515649	-7.21644966006352e-16
32x22	0.181439457183511	-0.876434733646968	0.552287785147347	0.101134050856978	0.200919887344911	-0.0226838557710973	-0.364864190982293	0.737341845713266	-0.224698980534173	-2.77555756156289e-16
22x25	-0.570713883762147	-0.557884316931601	0.648994295915275	-0.847222582101686	-0.764207376870743	1.19173469936233	-0.509619460197011	0.88057280415399	0.494316682374541	-2.77555756156289e-16
32x12	0.107649287017393	0.566930691618893	1.59310160689812	-0.0982466810775869	-0.862108104328625	2.42170531801538	0.470619228467463	-0.58149203526419	-0.611981618633336	-2.1094237467878e-15
14x21	1.05869536170572	-1.46954524210134	-1.37165025259596	1.0125784107696	-0.668002767537062	-0.289084538010249	0.215679231891256	-1.05654601739086	0.102469988390537	-2.22044604925031e-16
15x16	-0.780116746551598	-2.25054248231282	-1.10459218345359	1.62124955231099	-2.15474818956331	-0.705181058586382	0.0721818241229482	-1.63333046892214	-0.667393641691929	-9.43689570931383e-16
26x24	1.26215684685982	1.8138705423354	3.39012667454209	0.366279377236064	-1.24853603866559	5.27136259287269	1.68836942413602	-2.81530998371367	-0.824533733960929	-4.9960036108132e-15
24x8	1.28766384616291	-0.0711732909138632	1.05801245773489	-0.954551848490169	0.0214278088703673	0.397684750260894	0.232667648094812	0.544970717107948	-0.631298850972828	-6.10622663543836e-16
27x21	-0.500771975703869	-1.41140792255329	1.43087842047658	-0.573301207356027	-0.783281242504327	1.76812288909793	0.281680513627228	-0.486501803432097	1.17577334610051	-1.49880108324396e-15
25x5	1.58289798286832	0.83623246492488	1.3577213156527	-1.42883274463204	-0.638467555063297	1.65507417650907	0.255599709604257	-0.700078653324599	-0.592968042801213	-1.27675647831893e-15
28x22	0.26649063652196	-1.25170545782352	0.276568400545181	-0.351073253172522	0.158015869210303	0.338326034855458	0.0278498298691546	0.250240536346762	0.779625336806625	-3.88578058618805e-16
29x23	0.860947845881304	-1.12777027752872	0.547518311774959	-0.273771348080024	-0.150317061052037	-0.420602181768033	0.406603469696424	0.454954292084322	-0.394533478367537	-1.11022302462516e-16
27x11	0.647279590393391	0.900074303571319	2.18280813331037	-0.425342911865232	-0.806232007220747	2.31025615165335	0.343704753321995	-0.077355613045738	-0.608816890467789	-2.22044604925031e-15
28x12	-2.21671277056349	0.303772421974977	-1.04831169148019	0.0611297419907948	1.75883107112228	2.98012539260183	1.94602118396043	3.13742077052403	-2.15165685192448	1.88737914186277e-15
20x26	0.718684367790913	-0.38194163376701	0.0313948740028876	0.47476064510021	-0.293029888085695	0.770988752611021	-0.114323932125667	0.203315211081707	0.351807434200479	-2.77555756156289e-16
16x10	1.32910978963676	-0.00537051065692223	-1.4183962995087	-2.87946719706849	-0.57737681875646	-0.277565813871264	-0.963963268506976	0.25112012841425	-0.35532225023545	1.11022302462516e-15
19x7	0.792853984113215	0.291066219044327	-1.4582753050421	-4.44642243229953	-1.12081231810835	0.444988822072977	-1.80364225378305	-0.40075812949948	-0.850588916701968	1.88737914186277e-15
17x11	-0.337812349151592	1.60985397843317	-0.79090389955381	-2.89403073132852	-0.514816435970334	-1.78142660086144	0.510113796768148	-0.662509661574551	0.733309853760215	2.66453525910038e-15
22x16	-0.268128686103847	-1.31618075047991	0.385340027090604	0.327078183910682	-0.118623148278664	0.118032288228736	-0.357197255288469	0.312524841362689	0.00869390130760128	-6.66133814775094e-16
18x16	-1.22008672258386	-0.479955016325118	0.731955046507208	2.21782806206873	-2.63381567743345	-1.15047917211206	-2.41603388742766	0.0942182717499206	-1.16853388280765	-1.88737914186277e-15
23x21	-3.89319538394477	-2.0041522284905	-0.852647199071137	0.0675089074154644	3.52420485124419	1.91531180333863	0.490625039470248	2.22812367673992	-1.14854990617035	1.88737914186277e-15
21x5	1.51764221130442	-0.408705749689817	0.273047523589453	-1.66261008520906	-0.138979701802389	-0.148263889518613	-0.24506106485915	0.276789327680084	-0.637845617367159	4.44089209850063e-16
22x10	-0.230192771731785	0.335414949313651	-2.85442386101589	-5.64693733324809	-1.44944431664719	0.645920096353168	-1.78652563130721	0.104436065432323	-1.72501714442107	3.5527136788005e-15
24x15	-2.71792460148879	-2.00147523417305	-1.02942157974801	0.840332704768936	-0.00131207108286613	0.794434891182342	1.12707025151528	1.669399996263	-1.37091900597954	1.11022302462516e-15
12x18	1.32332797428311	-0.884301608547552	-2.52325230836642	1.6060472732556	0.0329875000591708	0.213695836282556	-0.160193766754933	-0.949738255945502	0.425646917087159	7.7715611723761e-16
25x14	-1.61794446977005	-1.41763741448574	-0.335600811136375	0.6415643682115	0.597383178116242	0.794642887642809	0.0133370201727938	0.227821599937074	-1.00117685580263	-5.55111512312578e-17
15x7	0.773699699928815	-0.818200583796166	-0.511036535383293	-0.639076597370376	-0.931183050307279	-0.448882002268624	-0.290832888442718	-0.358197039475867	-0.430500790667454	5.55111512312578e-17
13x19	1.19314507647528	-1.30708381186965	-2.16164409241657	1.40006102705373	-0.547544438136566	0.195275155963448	-0.0412384400848746	-1.41974837046079	0.63847526673534	0
26x13	-1.49460730899383	-1.13802040073889	0.184762776756095	0.285395331015493	0.473895779352641	1.02968797891473	0.475520346251694	1.39660538722827	-0.714450758182041	1.66533453693773e-16
29x16	-1.572469879179	-0.0780318036699663	-0.0354255998213972	0.902780856041566	0.510464399923074	0.772289564186674	0.0122099274688167	3.20803871233574	-1.23944017769283	4.9960036108132e-16
30x15	1.10223507866414	1.46093044648226	2.69652089995795	0.453838999121425	-0.308989465369402	2.40216685333216	-0.0795841208601217	-0.720716646109713	-0.735960351189912	-2.38697950294409e-15
28x11	-0.414999888644052	1.39406506951767	2.1474147340293	-0.0364805673027072	-0.333020967243032	3.81590585467234	0.808022517696124	-0.328211990771645	-1.16352158698444	-2.16493489801906e-15
31x14	-0.267270504500099	0.445595055227051	1.2253216759717	0.391971935719573	-1.67464549933776	1.41490224053627	-0.932298840492905	1.14853280576617	0.90551048333347	-1.66533453693773e-15
29x10	-0.0214456071702289	-0.31423996435567	0.215946726002694	0.107655316409986	-0.342294144515473	0.791504534595108	0.174868593439533	0.671415603372324	-0.298662097338046	-3.88578058618805e-16
30x17	-1.21284237756232	-0.618222478516983	0.383280011602735	0.128192258649001	-0.444744999400744	1.10542628239468	-0.270362127926844	1.01955043970822	0.260449280177508	-3.88578058618805e-16
17x12	1.7196423442975	-0.894556376835541	0.596534268847104	0.0639327441196168	0.131427695406696	-1.19767695594201	0.291324439638776	1.08611362281028	-0.339758087459286	5.55111512312578e-16
31x20	-2.08034915002807	-1.51009390798192	-0.247004194030349	0.299103225362801	0.357859608902812	0.933144632203257	0.455959517242128	1.76633988979452	-0.447191166606115	2.22044604925031e-16
20x15	-2.97873872386802	0.801372738297458	0.62508531770339	2.62944236756266	-1.22615468615075	-0.0584118013043168	-2.62370238837553	3.0838403074383	-2.02708108586592	-5.55111512312578e-16
18x11	0.938953508565419	-0.659364794055702	-0.721840001533912	-2.28255836650011	-0.76255857211093	-0.183951790697632	-0.528760998117634	-0.456349746688543	-0.503364010155999	6.66133814775094e-16
23x18	-3.4971289188853	-1.04128911532819	1.44567665612329	1.17695860296266	2.66405649072739	0.320362004919514	-4.16397297726585	0.0386139833521847	-0.616751383996186	-1.66533453693773e-15
21x14	-3.13029480455608	-1.53399452747716	-0.56176401179497	0.107752140694547	-0.00981700068587799	1.71020576798747	0.900190312936725	2.65832205566791	-0.398194035064248	1.27675647831893e-15
32x26	-0.682790268503193	-1.02956727943296	1.17780690182721	0.451577909888275	-1.93237831938515	0.117123410026323	-0.824056636729877	0.584841239558255	0.823564033389809	-1.33226762955019e-15
22x13	-0.830651071693837	-1.37084289469069	0.723971156977015	0.0521727496602649	1.35362731878807	0.486291815585963	-0.438899427686034	0.206339273872352	-0.409187929680818	-3.33066907387547e-16
23x8	0.804649527659875	0.837994208866029	0.590367940760579	-1.38690806893066	-0.0793865053051571	-0.59553377202575	0.00145289690236267	0.457461857791788	-0.501452117694116	3.60822483003176e-16
24x22	-0.303127283675766	-0.630039575713461	1.38097577536556	0.0305778074229089	0.931840060061088	2.45330056400235	0.722581440558447	-0.954264103837191	-0.464599471527366	-1.49880108324396e-15
25x23	-1.10319686657825	-0.679542598101803	1.45697757231781	0.0746175947552017	1.33984527261686	2.33897399703764	-0.176120657528987	-1.4785542666317	-0.540112951030084	-1.83186799063151e-15
15x12	1.47553201902178	-1.0007739956267	-0.523200538254927	0.574986916704696	-0.445710562891022	-0.924848612341096	0.0863188978758864	0.267439824940175	-0.189539016174649	-1.66533453693773e-16
26x20	-0.905815567789194	-1.59489883698309	1.44016109489206	-0.11431446588342	0.634270341975633	1.61155945982647	-0.455788592348902	-1.75715226750907	0.438740698080204	-1.94289029309402e-15
27x25	0.372394049368235	0.289685118247529	1.59051577901695	0.487366337142109	-0.332872736355893	0.566496670711222	-0.584418525763512	1.02747922927089	-0.759511287378152	-1.22124532708767e-15
30x24	-1.23197688007034	-1.09567597739516	0.360394932960553	0.851170706687928	-1.49308412360769	-0.00480867635359744	-0.496658842648231	0.905799664000595	-0.38911882277747	-4.44089209850063e-16
17x5	0.823641912733357	-0.175812440916346	-0.32270143700716	-2.13449029908612	-0.194105550744237	-0.168749739322368	-0.929490107095417	0.314644316702443	-0.948743882030946	4.9960036108132e-16
20x22	-2.45568485347212	-2.84503745031575	-1.55449514666157	0.501030185605403	-0.0134654500923132	0.632040159726889	1.63330656817104	0.214007174196229	-1.38220123999506	1.0547118733939e-15
21x23	-2.38967874020696	-1.76311503023585	-0.281546253305592	0.971441710722617	0.82950703863863	0.68077274280286	-0.243814973937356	-0.0715928154292873	-1.62645553655775	-4.44089209850063e-16
32x17	0.432369724264172	0.5430181570008	2.27644622135185	-0.0332775636128093	-1.02762449205057	2.5010250126932	0.712172856491939	-0.523460147279381	-0.434803530613483	-2.4980018054066e-15
14x16	-0.245330271941229	-2.80857884404267	-1.98683496853711	2.04653342688898	-1.9253287122201	-0.86596525675659	0.62894408048079	-2.36199430731056	-0.985000647565831	-3.33066907387547e-16
25x24	0.985933786019688	1.50322015476809	2.98243084945562	0.48449467551729	-1.44459518070915	4.44549369278494	1.26857887589644	-2.33944530827514	-0.869546960323026	-4.21884749357559e-15
15x21	0.305322618642203	-2.51219811174915	-1.68507743893118	1.06011156444575	-1.22733957615092	-0.129889710846117	0.529413289439099	-2.19437774365382	-0.0590091144846391	-3.33066907387547e-16
28x25	0.492737877561576	-0.790579444576092	-0.421798576451795	0.466906537614527	0.129167069006252	0.619227919860159	0.222487025580897	-0.00909213602714126	-0.339332577549325	1.66533453693773e-16
29x28	0.534402092205897	-1.17325382366283	0.730731425875513	-0.157107252559106	0.14203894522724	-0.320763829235169	-0.091112823822309	0.142778100291451	-0.261371912356532	-7.21644966006352e-16
31x26	1.22769793257358	-0.429601876534303	0.149826959094015	0.340665647541211	-0.474183680671235	0.103564835307447	-0.275447154031336	0.275751847717042	0.723951128257745	-9.99200722162641e-16
16x21	-0.393891907439177	-2.78061953639144	-0.974142305919576	0.407729045939188	-1.04419121062295	-0.446175043676978	0.600493225327455	-2.31999321381123	-1.12670484916899	-6.10622663543836e-16
21x16	0.548576423140693	-1.27290333700748	-0.308470057142678	0.641942104251258	-0.0386609881341774	-0.138861023920127	-0.33767797579681	-0.47001864503903	-0.0635685797393868	-6.10622663543836e-16
17x16	-1.29342094028214	1.96934631249344	1.52007033740378	3.96902300724862	-4.42139166850631	-1.68365599276944	-4.44023402018981	2.51966050748544	-1.73874441231765	-2.05391259555654e-15
18x23	-0.557745388178686	-2.50709302879748	-0.493403254664287	0.576258436069151	-0.658359067429287	-0.506070061943241	0.19164546763314	-1.94631821337618	-0.782517338109573	-8.88178419700125e-16
32x14	-0.590568088410592	0.556780641019765	2.09514908176919	-0.00826283630575827	-1.46769249131063	2.15079301116505	-0.478267929610349	0.889046941154721	0.499034028552606	-2.1094237467878e-15
15x18	-0.456670072475305	-2.97732060073802	-1.40097844248835	1.29029823847636	-1.69315464136041	-0.614779980306454	0.699871474554251	-2.44387382807462	-0.629775027548821	-8.32667268468867e-16
19x12	0.551031800425548	-0.964481929530012	0.402336570541868	-0.926001507421387	0.913888122561468	-0.248135475407478	0.0356305694914839	0.855195038763397	-0.651947152688456	2.22044604925031e-16
24x10	0.803208104997601	-0.793474839467506	1.10595179425328	-0.0123742769340149	-0.116787280130519	0.424608184719256	0.102853824276844	-0.728842983126789	-0.560793610978892	-9.43689570931383e-16
27x23	-0.0393824171340769	-1.39898749615753	1.39002781247502	-0.30511715899384	1.41264438691305	0.455910966292825	-1.25464783903777	-0.925105931464113	0.478942636211974	-1.22124532708767e-15
25x11	0.747584245122229	-0.695151954702346	1.22907500926918	-0.311860633847829	0.793750108291239	0.446208688427662	0.141514931278285	0.0511070102450042	-0.488332149539209	-8.88178419700125e-16
28x16	-3.11631062225623	-1.23517513553317	-1.07598202030778	0.613239926542866	0.756680117290443	1.51560870688479	1.0819023287158	3.13430393743476	-1.24364783282744	1.4432899320127e-15
29x21	-1.90455048658179	-2.41294329925938	-0.974734159617216	0.117546528183568	-0.0191541864275042	0.544826004389513	1.37330758722747	0.598937586768028	-1.0317974521744	6.10622663543836e-16
27x13	-2.54732193896237	-0.646374532248833	-0.450432726711076	1.47556930026017	-0.421081287074367	0.607816364429186	-0.276771131447479	2.07232627236062	-1.63073606219866	3.88578058618805e-16
30x10	0.0381448032515725	-0.322286548359316	0.476144416287394	-0.388957891031404	0.246344151262727	0.671355045927823	0.175490247174393	1.48552385983964	-0.430673091516313	5.55111512312578e-17
28x14	-0.791985093348673	0.265307127409178	0.783235680883293	0.093738625041375	-0.314508509380654	2.36839112501501	0.753313852029462	0.826652063391101	-0.727643217367662	-3.88578058618805e-16
29x15	-0.67842447662863	-0.434766938347441	0.851640714993507	0.463097548832753	-1.09355890156694	0.789238250124742	-0.372904505644609	0.877564438898257	0.0772139957200984	-6.66133814775094e-16
16x12	1.58182501288812	-0.59894521129385	-0.931571483797062	0.949548093105985	-0.543687741396984	-0.492388117255569	-0.519161859390256	0.445686929788501	0.628268838454155	-5.55111512312578e-17
21x25	-1.34680642767134	-1.22013090609139	0.201776231462249	-0.622712413312205	-0.463134268193877	1.24182995558067	0.490684456461319	1.56679012367139	0.195187587512962	6.10622663543836e-16
19x9	0.417151243588483	0.775732270442878	-1.38499276725782	-4.03143466253922	-1.30590535488998	0.561943881377284	-1.87298385665793	0.0277595388726037	-1.10844461301887	1.60982338570648e-15
17x9	1.24361565377881	0.606758165692908	-1.50616775577387	-4.25151445799691	-1.15808449903164	0.298717830619153	-1.57974930242823	-0.156938361475437	-0.828816808853031	1.83186799063151e-15
22x22	-2.47864990596156	-2.87147475892685	-0.855695066476527	0.226076117839757	0.183819055373593	0.837601071914367	1.18660685521882	0.472692813489058	-0.473789743976878	4.9960036108132e-16
18x14	-1.79649145507954	-0.153104046916894	1.14593285226293	2.78186177247692	-2.43289081245367	-1.31253543609897	-3.12252273637826	0.490789131313097	-1.6876753291064	-1.99840144432528e-15
23x23	-1.33004152405933	-0.797526496676178	1.33563820701491	-0.124269756213613	0.934749562281566	2.33516889609867	-0.195673932390205	-0.837727141078575	-0.415688612079546	-1.4432899320127e-15
22x8	0.280648223988899	1.06316603563158	-0.502574067866843	-2.17183239247706	-1.18661665706898	0.223440340389479	-1.6413241575247	0.65076092558118	-1.54796822124525	9.99200722162641e-16
23x13	-1.74836760536702	-1.54154113257955	2.09028326480782	-0.277298052575613	4.99380108095419	0.505451501711708	-3.78331147607831	-1.93205086989605	0.132004311294857	-1.72084568816899e-15
24x17	-2.41976427501335	-0.374435541627984	0.991501158935294	1.32683332485561	0.33937710785761	0.215273375702609	-2.38581668754517	1.61701782206783	-0.87837881974315	-9.43689570931383e-16
25x12	-1.48517071903454	-1.52856338622978	0.332600882904773	0.757909864433849	1.01758983071953	0.169960312972039	-1.37041304137736	-0.56255484170752	-0.676603122807576	-7.7715611723761e-16
13x17	0.237603829252589	-2.57094098729485	-2.23121546533646	1.84399073330353	-1.10981729037217	-0.441065420860096	0.483531043491464	-2.35389665304502	-0.330345971640632	1.11022302462516e-16
26x11	0.786175940333385	0.651387201211271	2.10610103352236	0.0736725579427494	-0.0291015215817344	1.73743554751218	-0.244527719028644	-0.475573197048077	-0.577985274295229	-1.77635683940025e-15
30x13	-2.15724599723682	-0.657491842914217	-0.317839567225041	0.362749413046916	-0.353518699773574	1.13315351787079	-0.0352722275753854	2.24910011485026	-0.45449005191758	6.10622663543836e-16
31x8	0.284535514116912	-1.2209251006431	0.350813156251737	0.277966183744898	-0.285581165781749	-0.289057929289823	0.519470359850788	0.487120308651171	-0.973540574258655	-4.9960036108132e-16
29x8	1.19108510909783	-0.573609056572701	1.16329314272981	-0.332626884568083	0.535108309300291	0.337225373539869	0.720925407845298	1.06574629061502	-0.399721666552835	-4.44089209850063e-16
30x28	0.484454259977598	-0.600182927819376	-0.0332049664113251	0.239979024361542	-0.523000387447185	0.00188082447563415	-0.549082589763229	0.440431368272896	0.4400268441181	-3.88578058618805e-16
30x23	0.895325773292005	-0.854336915785082	0.968368762194681	-0.371488438801773	0.568804999308435	-0.430735095814182	0.628504684939137	1.30435419190503	-0.533686084450198	3.33066907387547e-16
19x14	-2.00246602300167	-0.429286004488883	0.839741130588051	1.92438642101227	-1.19741202436034	-0.584415532507072	-2.54309857281932	0.449852925776878	-1.46500978026662	-1.55431223447522e-15
31x22	-0.53638690609355	-1.1740376190287	0.475954548071002	0.46044962130792	0.0576892748784823	0.342234618265202	-0.482799612143592	0.172496642481978	0.0370610769754958	-7.7715611723761e-16
20x9	0.700273886286243	0.890143537963811	-0.953762019659126	-4.65299796164409	-1.32073552816791	1.49961170929117	-1.40380477863064	-0.41985731776169	-0.988405456618304	1.27675647831893e-15
18x9	0.518436412870634	0.410101042178108	-1.7236057643458	-4.64483255342142	-1.59457805315583	0.160288996756709	-1.86048205733709	-0.254524441539237	-1.10651071190621	2.16493489801906e-15
21x12	-2.08350045025869	-1.9853838068124	-0.317713385989565	0.240619921048472	1.15989012602682	0.454303906276066	-0.116077732641189	-0.0149646993912134	-1.23998386903155	1.66533453693773e-16
32x28	0.352608801700284	-0.730660262984182	-0.0364815436267639	0.622852159006637	-1.05101132830877	0.240405466762138	0.0701716189753096	-0.793539061090815	-0.541201905369837	-9.43689570931383e-16
23x10	0.17076590938908	0.019651974775122	1.87579165040797	-0.291274754048298	0.0622978521051302	1.40176681949342	-0.34693334995224	-0.406896610724334	-0.422809199216506	-1.60982338570648e-15
24x24	0.45576143834822	-0.589062181651104	1.66644414369963	-0.164732852224338	1.02752969921293	0.835164534985223	-0.508269493849825	-0.551627689929356	-0.0162737588386367	-1.4432899320127e-15
14x15	0.25019246972681	-1.07743547929815	-1.57224847841879	1.4104343600952	-1.17843199260737	-0.12666118348288	-0.25849975559895	-0.912657681157399	-0.0571948913470767	-5.55111512312578e-17
25x21	-1.11846965097715	-1.73021267354436	1.16336215671997	-0.508829298361366	1.24624988423464	1.04425096724861	-1.52170967069083	-2.17643269382876	0.0923876909406154	-1.94289029309402e-15
15x14	0.527089995634366	-1.4773066351398	-0.550959988911571	1.15879096470979	-0.74656738832626	-0.742628339499621	-0.336102827529466	-0.69423598708806	-0.327582240232241	-4.9960036108132e-16
26x18	-3.54185743374224	-1.6892085532658	-1.77588413332687	0.138134047110647	1.96393297707802	1.95079225470861	2.17675122431275	3.46639362943337	-1.74984639539463	2.38697950294409e-15
27x27	0.183133276470339	-1.05789593035841	0.738514531528478	0.474666593024167	-1.1472438829573	-0.171604529767459	-0.148045756151207	-0.0421188433633869	-0.33066658849977	-1.27675647831893e-15
28x28	0.839573664890555	-0.705441480506798	0.902170714037129	0.303226524689272	-0.135629518574417	-0.923445787763053	-0.459940338686907	0.548533852310288	-0.782900100591785	-4.9960036108132e-16
19x23	-0.973729402339437	-2.74315199112025	-0.635146157861325	0.507813674521163	-0.445437468902201	-0.171454012373466	0.843271976120742	-1.55270361192215	-1.08447240527571	-3.33066907387547e-16
20x16	-0.908324560399364	-0.340809370613446	0.618285646621014	2.0314515168652	-0.836109021322983	-0.653590068038821	-2.4495886050688	0.103958040787753	-1.06025243034227	-1.38777878078145e-15
16x16	-0.721700205742194	-0.436263171685812	0.519371184639215	1.83446514149278	-2.48860065012274	-0.579991596940969	-1.67295924625625	0.35788022212033	-0.415673907105576	-1.27675647831893e-15
21x21	-2.57121738604345	-3.06931365138052	0.174889334309818	0.194843611605854	3.12663449516175	0.216524130605028	-1.88434508159792	-2.00528439900738	-0.48558206634348	-7.7715611723761e-16
32x19	-2.61665497173442	-1.75021171739197	-0.768210672663661	0.178611025664658	0.643579671834949	1.23430310427046	1.19643464643244	2.13194343399239	-0.82955200735352	1.11022302462516e-15
22x26	0.878611277988482	-0.302525687585941	1.84396262604421	0.0855985567143762	-0.379399769194592	1.42850078742706	0.173809434756468	-0.799553479828454	0.124627388880456	-1.88737914186277e-15
32x9	0.282952439518761	-0.560344000361574	0.327288145554811	0.458639565589332	0.510365582474102	0.145941900402036	-0.257892545441969	1.2605194724542	-0.271148081201166	-7.21644966006352e-16
24x5	1.43706564867255	0.893549495665475	1.94863354184231	-0.886724493010964	-1.05076209254645	2.64694016814403	0.899126903792991	-1.23173642351655	-0.89775599212042	-1.88737914186277e-15
28x15	-1.46151053998832	-0.444264129636138	0.794512579914475	0.0387383081390492	-1.37821213049739	0.661206079841265	-0.685945926900907	1.50143235763703	0.314885650671836	-3.33066907387547e-16
28x27	0.590631666307187	-0.404850155236235	0.461987550523964	0.55668669018291	-1.21169853652013	-0.13801104806965	-0.671404533206423	0.616756182225583	0.0117010145855004	-8.88178419700125e-16
26x7	1.49979989576433	-0.165606936010313	0.533647873452773	-0.914389890251546	0.0770262982942463	0.226349002437953	-0.102171756549723	0.648859991539635	-0.131110170927112	-2.22044604925031e-16
29x26	-1.67561252022022	-0.217981490363629	1.07518101247313	1.05419553685835	-1.57984330987966	0.0585477914274202	-1.56798687083703	1.89892095176998	-0.345285029697433	-9.99200722162641e-16
17x22	-0.429551051613819	-2.80052787457638	-0.977789422655761	0.490682132563908	-0.173084885000105	-0.555983074910115	0.41469609804592	-1.41810070065243	-0.416358016612474	-2.77555756156289e-16
20x5	1.52243905084624	2.32335480230439	0.995849736236124	-3.36088567691996	-1.87671583339036	4.12536103847593	0.292092039657218	-1.84473369442411	-1.44993053840353	-1.38777878078145e-15
18x21	-0.0963392292373959	-1.79414861121944	-0.733956349959953	0.362510968978172	0.323637686603511	-0.176660372584282	0.12808696795009	-0.600419947227032	-0.340036188997535	-2.22044604925031e-16
23x24	0.784438208309459	-0.890280510452707	0.233380874294374	-0.0247125940988827	0.649750865967305	0.0108893541447298	0.253235117914142	1.10097251426409	-0.0465181663720746	5.55111512312578e-17
24x12	-1.81467419663202	-2.20126040091987	-0.0428483538642928	0.682805250720844	0.76096753060142	0.813329556116867	0.433130517984542	-1.23904157872104	-1.5191400544789	-1.11022302462516e-15
25x9	0.625573944871891	0.367372271520292	1.63241599093121	-0.402959511460235	-0.0292750699437647	1.89466835353597	0.560996131085358	0.0928563797049096	-0.657696926390138	-1.38777878078145e-15
28x18	-3.52493634538995	-1.56366010704323	-1.42903505013477	0.202063889548739	2.7402913944899	2.07571777083061	1.54829412054998	2.63271581033024	-1.87892849985061	2.55351295663786e-15
26x14	0.310505699936021	-0.864318881652361	0.593127935065497	-0.327740145491988	0.472969178313108	0.146411431279064	0.322941316901361	0.990412292969202	-0.376887300735289	-2.22044604925031e-16
29x19	-1.55843111308583	-1.39650959229734	-0.61534065518887	0.109374995165866	0.977775144520467	1.37574424122946	1.04529423905706	1.18473043801214	-0.989197161449538	1.11022302462516e-16
27x15	0.572900661785624	-0.480250258086865	0.952282846977327	0.149057225319587	0.0257843684454547	-0.183041010768622	-0.206720440162401	0.998892934425639	-0.641430666853269	-2.22044604925031e-16
30x8	0.70765708504643	-0.720748289518096	0.948040525156598	-0.476164739440607	0.763135485272462	0.0900488327502591	0.0207150052119717	0.868461217075703	-0.18494158266044	-2.22044604925031e-16
28x8	1.08183181472384	-0.640282228382721	1.36820083457927	-0.440555840061196	0.242786397665733	-0.15574959293187	0.0761541863176717	0.83461477306717	-0.228845032989717	-6.10622663543836e-16
31x13	-0.901888297632707	0.0639482883742465	1.11317463270468	0.484753628794665	-1.11449851052819	1.37930019016489	-0.712984307354753	1.27174079513923	0.13601677865083	-1.0547118733939e-15
29x13	0.811426803896615	-0.780315877014833	0.907078451416334	0.107634095569966	-0.133089108768378	0.473593529575575	0.818279780356119	0.288417565995307	-0.371665617702452	-7.7715611723761e-16
16x14	-2.27779500978722	-3.27269056252163	-0.233371233379131	0.0945971765448162	-2.72769319374311	-0.0810103155626351	0.0685244862604563	-0.323963606345065	0.853523206271956	-9.43689570931383e-16
30x18	-1.85880328692285	-2.18821120380524	-0.436127815248109	-0.157624795103636	-1.00796771194866	1.11296922111131	0.824795020463172	0.868847817992094	0.48479365020465	2.77555756156289e-16
19x11	0.651559747877166	-0.1912898425436	-1.26579280261183	-3.43594555604394	-0.80340559079098	-0.047880263415795	-1.30703665371724	-0.491063166474966	-1.13541862698228	1.0547118733939e-15
22x20	-2.23398626245489	-1.96585058880721	2.00645963419275	-0.265609742285071	5.31413364440129	0.969905903473323	-4.08079179928091	-2.88347426189428	0.231955559069442	-2.33146835171283e-15
20x12	-3.13714296094015	-1.59121891822154	0.582500682689849	-0.348719740678449	4.98800795857593	1.13726386787252	-2.66276340387821	-0.451805147276185	-0.814765989588494	-7.7715611723761e-16
18x12	1.19049783857621	-1.07104479696483	0.420159683481829	-0.635067340497981	0.238572149739924	-0.90646616450965	-0.0447209928030176	0.473228063987556	-0.323176459410153	0
23x17	-2.06385030978217	0.318621338099975	2.19841385428305	1.09286932497148	1.89379531885385	1.30937191818432	-3.27374563526457	-0.457262627757577	-1.16670183542152	-2.77555756156289e-15
32x7	0.181361536910505	-0.333128558021626	0.775476262564683	0.471312709643711	0.598745380713117	0.183791722664058	0.303490452214937	1.1125723296448	-1.30790101885442	-5.55111512312578e-16
22x14	-3.9638990224167	-2.24063517796261	-1.06575479644316	-0.282162461059213	0.473228321668222	2.06594528016481	1.62007176742937	3.66579903227957	0.0919376354042831	1.60982338570648e-15
23x15	-0.68586809653291	-0.476234288231542	0.590879529354551	0.627134796810661	0.0559437822227025	-0.00551616141208972	-0.292139154636551	1.97033739886507	-0.883500663251634	-1.11022302462516e-16
24x19	-2.51766236727472	-2.3940949905331	0.486942228926707	-0.0827311568727146	1.96519003144632	0.832826129791937	-1.11844119288229	-0.536035387838652	-0.00833667017100281	-9.99200722162641e-16
25x18	-2.59003480168935	-1.91156775383789	1.34745117984955	-0.2423570265782	2.91251592157909	0.934335236196798	-2.67249723183515	-1.1600046380935	0.284402875907606	-1.88737914186277e-15
13x15	1.35331057920617	-0.0780310362846215	-1.99022506881885	1.69574250847623	-0.0872190267034146	0.378842099174078	-0.714931327256782	0.144508749477719	0.865985678958069	2.22044604925031e-16
26x9	0.804485842257695	0.884543434169721	2.38833448656924	0.0302512841704546	-1.24147947977247	2.97628703478303	1.15616538337082	-0.862184214257542	-1.03328375728917	-2.83106871279415e-15
28x7	0.205480766259509	0.288706691456145	0.0123698323166401	-1.56256832531708	-1.49878007938759	0.970581154686665	-0.762975328797143	-0.379498146253389	-0.79155840245392	-1.11022302462516e-16
31x10	0.255937456585602	-1.03410302450788	0.942009552556539	-0.287597147113041	0.403330529783523	-0.112986034348629	-0.046202892839462	0.768263932446604	-0.32471736145354	-1.66533453693773e-16
29x6	1.28229713895526	-0.460283803518529	1.29665211522045	-0.433828875670705	0.112941497280114	0.221990243148765	0.365550716866634	0.683701609890673	-0.26909665233675	-7.21644966006352e-16
30x21	-2.37373400259245	-1.24821783678576	-0.358327543579837	0.372730225271463	1.04403855603756	1.32233711450681	0.475910995925466	1.93063904369286	-0.675083390736644	7.7715611723761e-16
19x16	-1.50533608437707	-0.862008992689345	0.336800677978497	2.06953222218256	-2.81773840145474	-0.99980329289591	-1.5456934598819	0.734461214035363	-1.22776963554193	-9.43689570931383e-16
31x16	0.214585331344899	-0.415052987173797	1.01146371606142	-0.0218960668111726	-0.668059941710479	1.0412017130365	0.292659246779229	0.336129843531086	0.133397683413959	-1.16573417585641e-15
20x11	-0.693584772952439	-0.401116239131412	-1.10141018458017	-2.82180687828676	-0.182183464177804	0.628519095850924	-1.02872570131082	0.313616426933384	-1.12455699711399	1.4432899320127e-15
18x7	0.726386878894799	0.00646290566603447	-1.07772385438894	-3.54053670027765	-1.41286702168699	0.361683626908918	-1.13405433591524	-0.630555985841335	-0.924906229134576	1.33226762955019e-15
21x10	1.11501434069894	-0.393151309178817	0.452978672905944	-2.01459091621774	0.433088243965898	-0.290237877186648	-0.290560480225505	1.24427407246692	-0.710380614247894	7.7715611723761e-16
24x26	-0.789654405523135	-1.53857251417143	0.639495457286736	1.18294830262925	-1.65618929588592	-0.0181227999980725	-0.736306239582657	-0.995028349361115	-0.314800479865905	-1.4432899320127e-15
14x13	1.05910942965452	-0.878418281550795	-1.62732935830231	1.55710379830327	-0.635722855220451	0.0595625681382472	-0.37361116333184	-0.5024061468838	0.650162254000405	-2.77555756156289e-16
25x27	1.30747136139189	-0.946493449738837	0.846004019717205	0.304120208056249	-0.421772636127368	-0.616212036254962	-0.0118344321716194	0.57811068498466	-0.0886856571234616	-9.99200722162641e-16
15x8	1.27523555433614	-0.810670107352196	-1.31027048408949	-0.950416373772643	-0.711406107822667	-0.345420466218626	-0.0622418573732386	-0.756545121325339	-0.347716257845661	3.33066907387547e-16
26x16	-1.0052402063158	-1.17932755516952	-0.263519715840234	0.536799827348584	0.118665310562684	0.934552040179836	0.983475356814583	1.11909283815696	-1.01802549473913	3.33066907387547e-16
17x10	1.0765953378335	0.247770748572444	-2.37400387827224	-4.67709570301217	-1.47232124596083	-0.327434618093514	-1.67038885259	-0.430554436461594	-1.59766803939766	2.99760216648792e-15
19x25	0.173645156223672	-1.31023393564298	0.1781993515281	0.327284731667694	-0.587902031132589	-0.323582319646385	-0.083971339249363	-0.235405695512004	-0.235250742969071	-5.55111512312578e-16
31x25	1.0469055541202	-0.868363798767481	0.709327043896301	-0.0379187100118401	-0.214220525403084	-0.404793663365054	-0.197439736506906	0.484763606133374	0.113367557042779	-3.33066907387547e-16
20x18	-1.06277119385897	-2.42436197287285	-0.245594602872701	0.883985859556769	-1.09802860813097	-0.331744891421482	0.381613221532445	-1.07244813271555	-0.998663613033533	-9.43689570931383e-16
16x18	-0.00290445857099736	-2.72181380497617	-1.55665489990656	0.942000900789194	-1.52788561492152	-0.598190844970935	0.397623889287007	-2.17507950028224	-0.260266915117373	-3.88578058618805e-16
21x19	-0.763768430677018	-2.65463047789107	-0.152079843558941	0.647310459119128	-0.630794403158874	0.2073792435257	0.729084352980598	-1.94866761218747	-0.802738389579399	-1.11022302462516e-15
17x19	-0.112825586275177	-2.56214236637366	-0.212065421459123	0.34563082281122	-1.06456932616537	-0.542403450365394	0.5415796436083	-1.0319905156904	0.0747088513820146	-4.44089209850063e-16
32x21	-0.940609657538199	-1.72799834378827	0.237832846480874	0.212549726491822	0.100593799465549	0.353218956861418	0.210728280679237	0.81156023058922	0.127776456941982	-2.77555756156289e-16
22x24	0.72056075409107	-1.48406608485211	0.868697889648401	0.0118642727931645	0.711106372582113	-0.358401855380368	-0.684510484403883	-0.394757424916043	0.232261959893288	-1.16573417585641e-15
18x24	-0.322212158849474	-2.21389543461565	-1.61822521112659	0.70954340469308	-0.538876830220906	-0.167567611783955	0.803579920954026	-1.01498207729723	-0.856684306137258	4.9960036108132e-16
32x11	0.52302970100812	0.451476298466935	1.68179404756975	0.141265407949567	-0.136851051430868	1.03234913802615	-0.137298086343794	0.255806065183058	-0.546610914921072	-1.66533453693773e-15
14x20	1.29249059584877	-1.28214792345017	-1.32684948054998	1.04773537247266	-0.447054485580751	-0.351640613854262	0.012620699272044	-1.02379731292978	0.312128822072593	-2.22044604925031e-16
15x17	0.420105971102837	-1.51116988811128	-1.48378485675459	0.722917782648467	-0.875893457682819	-0.212292565842081	0.0362927044344393	-1.06139152525653	0.173916642282414	-5.55111512312578e-17
26x27	-0.328587371950969	0.515578483477722	1.6240560048636	1.54333883735761	-2.70358975944958	0.193051886306528	-1.77399784951134	0.913249981858224	-0.179936394179211	-2.05391259555654e-15
24x7	0.212756474863214	0.694879980574924	-1.01731818618141	-2.84924133936231	-0.850122389871859	0.380151908995086	-0.856100198541188	1.58018724263548	-1.56262409098685	1.66533453693773e-15
27x18	-2.53736183100007	-1.44076358140664	-1.10504149447428	-0.228899695710739	0.939381335920324	1.63715017604625	1.53133752529849	2.57410746509418	-1.21877534016174	1.94289029309402e-15
25x6	1.56336301975722	-0.560364321344751	1.12431087063854	-1.18290031008327	0.105169852345162	-0.277526446724832	0.336441118173663	0.682732821432828	-0.665646329823754	3.88578058618805e-16
28x21	-0.832026959038726	-1.53823258478534	0.0633481578944756	-0.416774590811417	-0.541213038569902	1.29942566557654	0.168825027877942	-0.171386085649877	0.718346208755913	-6.10622663543836e-16
26x5	1.17575297261721	0.695070957322562	0.425188319159635	-0.791785190443895	-0.778467394974955	1.56686865550527	-0.457454479844824	-0.889386876577879	-0.547577357417582	-9.99200722162641e-16
29x24	1.08689667691806	-0.99788468634059	0.502724958527038	-0.0474356965450654	0.0634443839814279	-0.291601419529025	0.0912348986812849	0.572166523086401	0.402106374149924	-3.88578058618805e-16
27x8	1.19530032726542	-0.205831998915204	1.28375785980403	-0.459863146615127	0.23616741820643	0.69475050343187	0.506081650988186	0.457440973381948	-0.446608607843796	-9.43689570931383e-16
31x6	-1.02577522622912	-3.86751715913654	-1.3474531608598	1.55547584659029	-2.14344903225469	-0.730329192138782	1.52875162287847	-3.56526314409748	-1.63543614482781	-1.88737914186277e-15
20x25	2.3345965900521	0.311059749484309	0.83583424200027	-1.11768414830436	0.593685592684215	0.0997773167570553	0.262797273179505	0.139091822443182	-0.434468165183453	1.94289029309402e-16
21x28	2.15149209130832	-0.269464530165212	1.56305355653437	-0.515797612492053	0.667803122128464	-0.182413620859433	0.845056281085427	0.281631236088915	-0.557766860408815	-7.21644966006352e-16
19x4	0.582412256026277	-0.417131347702068	-1.66008367779654	0.796973404182151	-0.146570355785594	0.629626754731206	-0.0524966013655126	-0.691968856059094	0.0647860973360117	5.55111512312578e-17
17x20	2.83333126875044	0.952321790130632	-2.9831650819952	1.57417334540246	0.878837401453066	1.30807265808659	-0.426985632278925	-0.131446506123761	2.43166036782796	9.99200722162641e-16
22x19	2.40063162112016	-0.223604466632058	-0.517546224736682	0.623573791693339	0.945789397732741	-0.13023522467307	0.254166602837762	0.649176337983125	0.767610136944944	2.22044604925031e-16
20x7	1.34829544569224	0.740438654499056	-1.62248325576685	1.78167477530092	-0.300033268449908	0.521163120799119	-1.28289064899461	0.451159384176055	0.696008429417215	2.77555756156289e-16
18x19	0.903250269206172	0.79324126079973	-2.08269415146548	-2.76024867467794	-0.557892868547479	0.357531123094852	-1.2976849305634	-0.0612620437274319	-0.810751434027448	1.72084568816899e-15
23x26	2.47863729150738	-0.576884026088209	1.83864558533478	-0.539506521578533	0.744030468201894	-0.878592642272547	0.895383454841912	0.850421941632205	-0.649612572793837	-8.32667268468867e-16
21x6	-1.22517251269799	-2.36701945126725	-1.63605631496464	1.51119982603297	-1.294769052516	-0.383449491815095	1.0826345861946	-1.68944028476619	-2.15179374417677	-5.55111512312578e-17
32x2	1.85902838008615	-1.13395779648946	2.06910290391629	-1.02426018566998	-0.0140275682183122	-0.593912460375994	0.430714445085242	1.16628524021989	0.812905292188754	-7.7715611723761e-16
11x22	0.816609023956141	0.140561279687839	-1.02617595371529	0.165454336339426	0.47049720036998	0.294272468851266	-0.106180497234802	0.117008117649155	0.390146894525848	7.63278329429795e-16
24x14	0.707818790809992	0.829746346364325	1.44984124509272	0.554456634160718	-0.644410301200649	0.325850765041136	-0.663696876001818	0.516605659143694	-0.948367343514013	-1.08246744900953e-15
12x17	1.15543423833784	0.77850111698012	-1.66079724187678	0.129593005195587	0.307474455964009	0.436286546672294	-0.648531051492306	-0.021470000607004	0.603019896809646	6.24500451351651e-16
25x15	0.800728409773126	-0.715681285743608	0.456596458570829	0.607983099739616	-0.621978066928758	-0.452865528596192	-0.0507435960265702	-0.237906892533062	-0.733612818847934	-8.88178419700125e-16
13x20	0.842305980219496	0.915012397193299	-2.62297174159051	-3.56686556047159	-0.713060745076653	0.552107051354894	-1.43463734953156	-0.0788755232454333	-1.13408201689796	1.72084568816899e-15
26x12	1.5199278622555	-0.734855749031199	1.19265055495209	-0.23985976391788	0.649019190360426	-0.62265187739982	0.532308288691481	0.920597189379876	-0.695274046132311	-4.44089209850063e-16
29x17	2.92576802187608	-1.11517649642566	1.93171763082616	-1.1577982993654	1.05177634275712	-1.88401347411312	1.1062599113137	1.47950133682757	-0.774912250893294	9.43689570931383e-16
30x14	-0.0866166592569857	-1.46067476096194	0.549186953022449	0.0205374524562887	0.873047675510292	-0.256221206889993	-0.261875815739939	-0.633098342263869	-0.291029232215859	-7.7715611723761e-16
28x10	1.34350094140955	-0.607357837166669	0.951307845989097	-0.42020414605475	0.604793378476482	-0.641014759549009	0.421510619509581	0.476036618929559	-0.443515000232975	-2.77555756156289e-17
31x15	0.979584805073983	-0.910555631223241	1.27653895581476	-0.395989632135393	1.56762259943578	-0.623013518844649	-0.585317137343836	-0.194491499926861	-0.208834038227892	-6.38378239159465e-16
29x11	-0.882301754767976	-0.931275510531326	0.455343005969105	-0.01481190240422	0.972518734576247	0.154596422310761	-1.19788606141172	-0.956533165612338	-0.51077108024994	-5.82867087928207e-16
30x16	1.49438056853142	-0.851756927297736	0.820298763964185	-0.380308112497925	1.07279123368311	-0.785986030596266	0.209503678317075	0.530556148551651	-0.501444167956374	-1.11022302462516e-16
19x13	2.5577319005532	0.254085877200523	-1.8324445817881	0.968528537964196	0.566407343586173	0.32867607823543	-0.236788776484298	0.197697025425011	1.66754516267492	5.55111512312578e-16
17x13	1.90955553176901	0.506456005681551	-2.568620428905	0.256353262104971	0.526452732790967	0.723817543254547	-0.7005790924931	-0.0622871099399942	1.38330624047899	6.38378239159465e-16
31x21	2.22762398115026	-0.829413543916233	1.38234625875261	-0.489906813916935	0.891160508581154	-0.996187609861555	0.660182053958764	0.89439387817855	-0.192490385529021	-3.33066907387547e-16
20x14	2.59920107737139	0.275566172887851	-2.5154376670013	1.3199647432486	0.818435954860864	0.733871105754785	-0.61499936616237	0.302851029544627	1.89459444805606	8.88178419700125e-16
18x10	1.45987154171237	0.118614898357867	-2.19988011658738	0.906378741480486	0.321187908407816	0.559557967038562	-0.48222132633063	-0.0311719102164156	0.865070118225259	3.33066907387547e-16
23x19	1.99738570526095	-0.384171993910379	0.0177805901724353	0.453227535629633	0.527946607472427	-0.296465704936516	-0.160362799648882	0.192442394505681	0.3091370939704	-1.66533453693773e-16
21x15	1.8581587805259	0.0470250412729364	-1.8946330957139	1.02315363612984	0.884296591465572	0.585378846175404	-0.460785090339316	0.2308692716149	1.12325251348968	4.44089209850063e-16
22x12	1.46885026390474	-0.185389375976793	-0.448648765976869	0.887075807830986	0.198287366282382	-0.116670946989211	-0.503657848043646	0.335573663008515	0.228219142840977	-1.66533453693773e-16
23x9	-0.271968818503222	2.23574270164581	1.6974371866815	3.32044814891048	-2.84210183037376	-1.7122680893451	-3.87586481906119	2.29457572454186	-1.96060327574959	-1.33226762955019e-15
24x21	2.13603820365145	-1.01641694109997	1.20282200640481	-0.547687073120023	0.804835886058293	-1.24442730452727	0.549423185326337	0.91733519651098	-0.227976124849055	2.22044604925031e-16
25x16	0.931137611222381	-0.598351341942802	0.242211615574273	0.733683559190972	-0.265538567546446	-0.680676487013128	-0.220451510679113	0.159248824729137	-0.452723153462124	-6.10622663543836e-16
15x13	0.320426298833906	1.15333481765576	-1.24995630842989	-0.311202629984995	0.574959165531638	-0.406343597790366	0.0551449878372494	-0.528729612379349	1.11716490550367	1.16573417585641e-15
26x23	1.0272229069382	-0.2985222730361	0.727917108496515	-0.45299289366655	0.0499062427747033	0.11475054366939	0.324300879224339	0.223696755900106	-0.347016027833387	-4.9960036108132e-16
27x6	0.112709190576119	-1.16414663240635	1.09339349624078	-0.745033742312098	-0.324731327051157	0.393122388611424	0.598806235420465	0.560656515278431	1.04872600491608	-5.82867087928207e-16
29x4	-0.833764614064763	-1.96889068853788	0.25561540590979	-0.0175354556998184	-1.22639617841298	0.62677914312682	0.673890528445483	-1.4268370043217	0.117597286265977	-9.71445146547012e-16
19x18	0.63641383317737	-0.0667520126766968	-1.39000462919869	-0.0123921923758531	-0.474082392254916	0.0782788787980236	-0.578370546492147	-0.430165606434573	-0.179980735311581	5.55111512312578e-16
31x18	2.59153394279351	-1.08174800228327	1.95268504596776	-0.758794748853024	0.833813160209886	-1.689461903027	0.985504702005326	1.04575021354951	-0.628361191553648	3.33066907387547e-16
20x21	-3.17870303727052	-0.0831016890360852	-2.84882404134716	-0.105779767678319	2.90443817379044	2.38423027294516	2.28056921453964	4.7917039945284	-2.58245354441818	3.60822483003176e-15
18x5	0.581334167813753	-0.296808035238318	-0.533193493397984	0.687445121408061	0.248269047368886	0.359369032167805	-0.0530962682072492	-0.585598948168863	-0.140042322833074	-5.82867087928207e-16
21x8	1.98397724872547	0.142358186074078	-1.33918932052929	1.12104879149471	0.629899271513106	0.395740202189827	-0.299402252137134	0.543867847283911	1.03536209564005	5.55111512312578e-17
17x24	2.46854579698452	-0.0736593908997097	0.247712580525005	0.0337908322614935	0.687894919332292	-0.171367637224372	0.168094860699979	0.628864570766298	0.382751638440356	-5.55111512312578e-17
32x16	2.56381048586596	-0.914969175346856	2.17138224943275	-0.761092565586934	1.69047066022207	-1.51548693472566	0.430959026045918	1.21272148478367	-0.669294186126923	-3.88578058618805e-16
22x7	1.83001504459887	-0.740636231118837	0.557008303636503	0.217517254038473	0.479936302898757	-0.881372036645915	0.447730650284652	0.679813170972893	-0.198886050853835	-1.66533453693773e-16
23x6	-0.652244701772557	-2.65156743541594	-0.463067679480158	0.830281139884781	-1.12838900424804	-0.623267802890651	0.490883494007375	-1.84217421118518	-0.857443903758691	-4.9960036108132e-16
14x19	2.20279488296848	0.593802321331933	-2.48452938803861	0.677509345958814	0.513361337032876	0.690637394268143	-0.650716890463974	-0.0508591608568751	1.70633061080365	3.88578058618805e-16
25x25	2.01451569596803	-0.700929403773792	1.32982593839866	-0.572493854518151	0.607605342014424	-1.2501964676389	0.508428648130202	1.24564287524393	-0.524847828901209	1.11022302462516e-16
24x2	-1.09916174789601	-2.41891473312499	0.988374204074278	-1.35880239483345	-2.13635203809673	1.34204640124318	-0.229367357580692	0.700242983068633	3.84329548476531	-1.0547118733939e-15
25x3	0.733295933607442	-0.751969540994042	0.754202154951911	-0.290918253771311	-0.308004012856802	0.831291026958981	0.174955456912529	-0.2433869614768	0.691969396061482	-7.7715611723761e-16
30x2	1.68255318004489	2.00649547969198	4.20582958467874	-0.326234794360677	-1.16091671131386	5.57350438543958	2.47981406691334	-2.5297438686012	-0.745799590513992	-4.44089209850063e-15
19x27	0.631971665095384	0.0474466845012481	0.925648650259574	-0.466182551877106	-0.0698684813213416	0.916972336313232	0.357046303729222	-0.234376758256802	-0.689889716475978	-7.21644966006352e-16
20x28	2.10571411692897	-0.428123460206691	1.2783422713496	-0.46484113884181	0.880286519872883	-0.268823058008972	0.933271173607351	0.741762736305351	-0.547160585746736	-3.88578058618805e-16
16x20	2.78737800540398	0.994736174633494	-2.81063187145191	1.7663771211589	0.97077912072348	1.56393058460185	-0.404222245014167	-0.0488561911978669	2.37006912889875	4.44089209850063e-16
21x17	1.62128209529826	-0.359527814878259	-0.184226887283245	0.156830152357618	0.844879458568114	-0.220900799678565	0.0416707054667953	0.248026395389646	0.2057241980738	2.22044604925031e-16
17x17	0.764153633650561	1.52850793864398	-3.62894329576104	-6.13134616445503	-1.42049868340889	0.374990340421722	-2.32035974823698	-0.443477468525981	-2.21440940135464	3.83026943495679e-15
18x22	-1.6971478419705	3.53559764401561	-0.503296534874963	-0.779895807864177	0.925591180228122	-3.15056836591518	2.45488380817736	-1.24489319109269	1.96023342604849	2.66453525910038e-15
32x13	-2.07109044722878	-1.43670721083846	2.46546182022083	-0.104181226257552	8.06133218379303	0.55627205493078	-6.61364199489535	-3.84770281744661	0.598655538413577	-2.55351295663786e-15
14x26	2.83436962491313	-0.960610121545843	1.70673388916869	-0.893358316029002	0.957482247992212	-1.49580720296062	0.822967143783783	0.916244160917314	-0.535138502870914	5.55111512312578e-17
15x19	1.61039344359857	1.16528031301965	-1.5233872732825	0.376166239217153	0.553179746353417	0.58044545004249	-0.14992231564367	-0.248557090860829	1.35714384176454	2.08166817117217e-16
24x9	0.224756558466127	0.0125183795176673	0.333308516072364	0.960810454049308	-0.507236223289207	-0.223204410041184	-0.681224823575568	0.299528115640017	-0.694790917724185	-6.38378239159465e-16
12x20	1.46018829417817	0.595836367211903	-1.94901053744204	0.000623943768062084	0.421730495321348	1.02249248105219	-0.384110397144324	0.065747810617008	1.06613670863965	6.66133814775094e-16
27x20	2.14989930775199	-1.02521188847936	1.30617757467487	-0.632554512349889	0.787272069593485	-1.37107101139577	0.536479665176771	0.728644229291434	-0.470188799947143	5.55111512312578e-17
25x4	-0.0370242904553491	-1.32905526510176	0.296948297506261	-0.357801558366944	-0.696635100416731	0.163535923305056	-0.0248657936665832	0.142164465109636	0.578001159816429	-2.22044604925031e-16
13x25	2.11069137860711	0.0297932606921067	-0.97510031693176	0.277009260605573	0.575104952355473	0.223273910955581	-0.132357252328706	0.212851834009858	0.931644279892367	7.21644966006352e-16
28x23	1.08005375169887	-0.345045032677638	0.659246221524873	-0.355565438782672	0.586802430288055	-0.172999458348417	0.204900320356858	0.534798722855074	-0.121925054227754	-3.88578058618805e-16
26x3	0.677620604397324	-0.334215707844294	0.572758187659107	-0.120218224573777	0.0475777005179895	0.615604301971782	-0.101785833766691	-0.487565930497741	-0.160042243158397	-9.15933995315754e-16
29x22	1.5855428343057	-0.814136973460744	1.124568779899	-0.546164484169161	0.548328000357042	-0.847209809936494	0.433827270422455	0.904345758679476	-0.16524849137079	1.38777878078145e-16
27x10	1.42503136623356	-0.445514010328113	0.869200331248335	0.117914553223025	0.313820044440391	-0.291627516613914	0.0429526914087241	0.207413695971743	-0.169972697469535	-5.55111512312578e-16
30x5	1.39240837804299	2.38295460073134	4.11695730294226	-0.0416938003777303	-1.30275654819001	6.41274463457832	2.44748518473389	-2.91674843856447	-0.669170267866086	-4.49640324973188e-15
28x13	-2.65244304394684	-0.951601163440063	-0.836791481192916	0.0944661129252028	1.44910789792553	1.64242943509464	1.18773658860997	2.98555292970922	-0.824848770023478	1.49880108324396e-15
20x27	1.44562982339452	2.35106246666077	3.16069817393739	-0.622062537680878	-0.655043992806266	4.99155109717435	1.82208549980032	-2.06915264275268	-0.91380910869237	-3.83026943495679e-15
16x11	0.893212811877294	0.466885769646375	-1.46869287564415	-0.499196046774347	0.271942063756802	0.619157348887436	-0.624194673693751	0.119873377491738	0.398198798618532	9.43689570931383e-16
21x26	2.37893970030678	0.709271000220466	2.73592170056223	-0.742396985933165	0.367528824740321	1.37566849517293	1.43585336325844	-0.480248931560482	-0.951356619536945	-1.52655665885959e-15
19x6	2.05361831194991	-0.00836429256351268	-2.1510357349416	1.61389087457137	0.191852170294825	0.743869037065346	-0.418741417266989	-0.447321696924353	1.30414302371418	2.22044604925031e-16
17x10	0.64187802779341	0.14743020180083	-0.852245415139673	0.0877302128137432	0.412052343418392	0.682433848120851	-0.449703423462027	0.120473028093231	0.201419665013972	8.32667268468867e-17
22x17	1.42765361842634	-0.456042838671418	0.0678166777377483	0.148380409007851	1.02830060318793	-0.000133582815071198	-0.410118127329941	-0.128492317033662	0.274943232161537	5.55111512312578e-17
18x17	1.60123514202722	0.126667414975166	-1.86179351426666	0.429585811896714	0.503301990040405	0.372380029314698	-0.602321119032785	0.485403226316316	1.0295627585009	8.88178419700125e-16
23x20	2.41108052377202	-0.624031862720562	0.666168157344124	-0.195462631064253	0.915129527524638	-0.938545735761857	0.565163333092052	1.08326739689885	0.0264935908705839	1.11022302462516e-16
21x4	-1.7489955714731	-1.2596596049572	-1.26791007855987	0.788391900969213	0.585796694890799	0.663040662800626	0.775770963520941	0.382755036422439	-1.39725925419591	2.22044604925031e-16
32x4	0.808277982381389	-0.848490584839495	1.40684786963692	-0.594035943208211	-0.272359295732082	0.712936369116021	0.363887935715009	-0.257834461335076	0.257313479623415	-8.32667268468867e-16
22x11	1.73410762413249	-0.218150125353613	-0.398586354621654	0.648942515560655	0.442566816171374	-0.273056985172753	-0.296142702237824	0.436572613874106	0.356124528453219	0
15x24	2.31149689217711	0.0656502623302322	-1.60662143089708	0.133893826128151	0.631774946683927	0.402083806408808	-0.263849472316963	0.154679843559914	0.942775536862974	1.0547118733939e-15
24x16	-1.31254109331887	3.59962585736183	2.17275121443241	4.66062746262408	-4.56497110458793	-1.84224429985906	-5.55234642105138	3.20876692750688	-2.86907226266008	-2.60902410786912e-15
12x19	0.573332895409378	1.2311144060631	-2.72389396551474	-4.23630152190451	-0.943861035730648	0.650506835548217	-1.69471830917086	-0.0554859001292509	-1.48422985056486	2.55351295663786e-15
25x13	2.18118858322206	-0.648678445095863	1.75369188865661	-0.728028672724063	0.532293668401633	-0.969166269466995	0.730375160447534	1.16976304784215	-0.785196707774704	1.11022302462516e-16
13x18	1.09048327140935	1.17537016159515	-2.35884507483896	-3.41719420530401	-0.546398903101976	0.186091266289556	-1.1588742580808	-0.164024562158638	-0.846612200429729	2.58126853225349e-15
26x10	-1.54781695868266	1.57798432710643	1.25367082562468	3.936483089334	-4.22157970927779	-1.81286274984337	-3.89066774171288	1.48473432308419	-2.60124724516506	-2.22044604925031e-15
27x3	0.0330380267936211	-0.835594456009833	0.881240773581093	-0.24248331967694	-0.161221863167548	0.521945539524716	0.149556493003286	-0.545103664672808	-0.16722817085408	-7.21644966006352e-16
30x12	-0.0164223148765292	-1.23305458846172	2.00050045548904	-0.55968796211607	4.40295158957039	-0.442151331610973	-3.1107236181272	-1.54400052680029	-0.0449573243957409	-1.72084568816899e-15
28x4	-1.57283787130751	-3.07811768082393	-0.55505502013855	0.506494002794684	-1.50087501878084	-0.269529323412686	0.454333604387729	-2.13815905981618	-0.579274663685335	-1.16573417585641e-15
31x9	0.630075150883548	-1.16344064020171	0.234034821887959	-0.22336702201864	0.0141398129679014	-0.596836912161729	0.00823735452151661	-0.416918739297529	-0.649177168930344	-6.10622663543836e-16
29x9	-1.02586149045695	-2.26828410443077	-0.332912761020427	0.257325225213527	-0.622159789658297	-0.0133370838579474	0.114665263629108	-1.27816231384384	-0.0645254936540146	-1.08246744900953e-15
30x22	1.25035544436212	-0.987529103553643	0.691509013247955	-0.333729802926807	0.323487507724461	-0.693278948473311	0.238762692620491	0.416663947700265	-0.1558104902268	-3.88578058618805e-16
19x15	1.32662802666699	1.50973583618857	-3.68288437127889	-6.88071310010587	-1.53232310284248	0.193278667759005	-2.63970846273765	-0.54996043509605	-2.39924917796262	2.72004641033163e-15
20x8	2.15741531001608	0.726684282089087	-1.25869827463799	1.71191836499186	0.132426413222249	0.76250116101972	-0.695303612577918	0.116644372609292	1.18181426063344	-3.88578058618805e-16
18x8	2.61310861377427	0.221696985923397	-2.4925637420796	1.43961027777715	0.679638463251073	0.744536467645311	-0.607393898644325	-0.0962374699839713	2.12856126253754	6.66133814775094e-16
16x24	1.77163368571466	0.226642808541216	-1.06265587818351	0.498528723185031	0.499808778650763	0.441415829579296	-0.357603667732777	0.347130668638819	0.678350756946189	6.10622663543836e-16
21x13	1.28131635283518	0.288127453569803	-1.87773570553061	1.04542870664837	0.949629231344178	1.31314519266598	0.0550955984183477	0.38791030384992	0.785070637524063	3.33066907387547e-16
22x2	-0.515147305502069	-3.61185742590595	-1.09340296715717	1.60943240888429	-1.95192827434596	-0.557285498697085	1.46157073757037	-3.38634077651522	-1.31068288510323	-1.33226762955019e-15
23x11	0.0813592917181319	2.78595993318019	1.93158683777172	3.65035613412163	-3.3853545007237	-2.02945518329741	-4.22799759743653	2.88279566008704	-2.17447051986395	-1.60982338570648e-15
24x23	2.62724286170419	-0.807442990722393	1.53538209418483	-0.611858738027742	0.747934422666743	-1.37506504305323	0.965209181539561	0.809633052193726	-0.446222763552177	5.55111512312578e-17
14x14	-0.717629914870335	1.34509664917022	-0.688435365976555	-0.526816846097122	0.288601921585907	-1.07855634289058	0.812000878250661	-0.684341340645325	0.948657231753542	1.33226762955019e-15
25x22	1.53657596862362	-0.768865858714758	0.82885622752518	-0.138202845191322	0.357569230174186	-0.667886300546496	0.674667735431761	0.476132251538438	-0.544796375208363	5.55111512312578e-17
15x15	1.1182870698195	0.499536983407425	-1.50569300456872	-0.984537044454313	0.101695957615505	-0.0529033829613853	-0.559563867121747	-0.237366617614455	0.30299356744113	1.23859256184744e-15
26x21	2.14664799462304	-0.659982613022248	0.785654678275571	-0.404264417463231	0.743103626770722	-0.849477266267534	0.45129542172486	0.835174268052567	-0.108210488856972	0
28x3	-0.257149451938557	-0.211920197515142	1.92566510499522	0.141679280674318	1.41956444847497	2.05384106430554	-0.465049170526334	-1.99882430565243	-0.707823967097267	-2.38697950294409e-15
29x2	1.79199690102762	1.10576214563346	3.65088866304606	-0.343169286554448	-0.211477627929876	3.7158842486431	1.87404956987781	-1.84581719832588	-1.07825358391167	-3.33066907387547e-15
19x20	2.10211914928152	0.459651917409302	-2.08617279788531	0.665896684034493	0.667310342130067	1.04222940329925	-0.127455596607522	0.249756755218572	1.52611894548259	3.05311331771918e-16
20x23	2.10372923667588	-0.0726867184916124	0.326325235186525	0.299671044927239	0.62681796507178	0.347841450436644	0.513269429902909	0.227636704244347	0.27827437365684	-7.21644966006352e-16
21x22	0.797931534969783	-0.104828906516113	0.0140229925099605	0.150870623022523	1.38421405210286	0.323843362390293	0.69922955017333	1.54120869330515	-0.53340076916736	8.88178419700125e-16
32x18	3.15093599322793	-1.00130985642876	2.05829804887852	-0.952495376445271	1.27789829589714	-1.91095046885801	0.89244502953859	1.63933311591462	-0.598031132458203	5.55111512312578e-17
22x5	0.467576613272025	-1.40066075881529	-0.66484334305675	1.16104592665077	-0.781644154279844	-0.471704336346625	0.38791486763476	-1.12512369419983	-0.839297216719245	5.55111512312578e-17
32x8	1.04328416637333	-1.14113816081891	0.541997042215254	-0.0841708725267107	0.270258142392286	-0.710520808007034	0.478647990719512	-0.179168339350188	-0.771276054084222	-1.66533453693773e-16
14x17	0.443402058580871	1.26877628078779	-2.4894940538975	-4.33611276369977	-0.765589760381627	-0.0171036091147609	-1.60322138365825	-0.64482920317164	-1.55191368651707	2.64371857738865e-15
15x20	2.06606263028243	1.24738403450205	-1.67460159171692	0.812419549317541	0.63974059058213	1.77352465249399	-0.393974736211513	-0.547916516579233	1.41150357350569	-2.77555756156289e-17
24x4	-0.74954653654646	-2.43787363744132	1.73624442947535	-1.52408927440169	-1.9931837079626	0.829973219122542	-0.23413626946355	1.5572441650944	4.24171551028973	-1.0547118733939e-15
27x17	2.6549546596305	-0.841850003253749	1.48244583662835	-0.61292449771882	1.28870673434859	-1.25243025936009	0.952847305754919	1.29425775460544	-0.480049744818117	3.33066907387547e-16
26x6	-3.35213992630303	-4.01540059838304	2.30543556895944	-3.12546638993276	-3.89227810108813	1.64919110345332	-0.643390576712969	2.39515284631941	6.95373697295019	-1.4432899320127e-15
31x5	0.829840893837627	-0.919288086709455	1.7991502324809	-0.852332402812388	-0.882637174929087	1.10734718220666	0.782015740954865	-0.0305128450609842	0.873877950061454	-1.27675647831893e-15
16x22	2.43864474418927	0.488431027916306	-2.21574883761368	0.960067556345121	0.876510829229864	0.584365063326744	-0.506455146082061	0.198526976684193	1.74332324625599	6.10622663543836e-16
19x3	0.337464136599975	-0.838853335044767	-0.852688781571083	0.761161661236065	-0.216880330580618	-0.00242175215070398	0.258598957338876	-0.715469161292485	-0.259072797094813	-2.4980018054066e-16
17x23	0.860741442244769	0.529561673388238	-0.946040107520843	0.382021697105726	0.831174897109218	-0.0159307406860941	0.280203350712532	0.186456261379187	0.729019929787495	6.24500451351651e-16
22x28	1.66447153583367	-0.0201476739140973	0.616908809066508	-0.124054953355875	0.402096222565017	0.245785394328811	0.398151182695941	0.328925278154844	0.0214126055599029	-3.33066907387547e-16
20x4	-1.31795148353117	-4.83423855427126	-2.49317087846918	1.70923642469447	-2.73841434684967	-1.64147497222559	1.95822214622864	-4.60798383222896	-2.98565720923316	-6.10622663543836e-16
18x20	0.697408374407115	0.493842774061198	-1.37086922454837	-0.0532161551172193	0.608459260783997	0.365798687963438	0.0326774593415865	0.461393414290551	0.38004552646815	1.16920362280837e-15
23x25	1.94442799287585	-0.0452901100968514	2.02111198857444	-0.490109097839253	0.835656225781255	0.274394610436818	0.666829008963384	0.171932302605596	-0.520335706150289	-1.11022302462516e-15
32x15	-1.62405462799787	-1.27081482457825	2.25041621872385	-0.0420406545512965	5.47505531595117	0.165079085406922	-4.72163185170577	-2.70550306116716	-0.0601594021720594	-2.55351295663786e-15
14x24	1.96267333504755	-0.0654442596958233	-0.753898253230783	0.154859933164563	0.546239953504123	0.0581318612391869	-0.0879235466623116	0.240901187146381	0.667307270914927	1.66533453693773e-16
10x24	2.02036034992092	0.169008366191511	-1.46300133926867	0.433938905995504	0.160458271318117	0.450287996195891	-0.403196381772822	-0.114849582983436	0.930387599648701	3.33066907387547e-16
11x21	0.922405224717936	0.356083218083902	-1.11186624356728	0.146348887700095	0.19695018508086	0.49242410732809	-0.586957493179718	0.099479414537215	0.0925692505217519	3.60822483003176e-16
24x11	0.76741129558365	0.255444241732067	0.317832071151275	0.822092879500048	-0.215699639176456	-0.298925578127175	-0.69824616618189	0.539440192346276	-0.296846774647068	-3.33066907387547e-16
12x22	0.4014620776775	0.687349588338767	-0.929081657537704	-0.230356137744799	-0.127493931239486	0.59097717951946	-0.425996388636967	-0.0658346612349863	0.178035832610577	3.60822483003176e-16
27x22	1.91034737158507	-0.622895738106287	0.98396211761063	-0.432266319156241	0.617496449026597	-0.945977995348842	0.482227791179472	0.791455333776456	-0.449304981969304	5.55111512312578e-17
25x10	0.990592531302959	0.0369166664594832	1.18061030777495	0.656101049268203	-0.452781370984371	-0.753728729942059	-0.828021673937244	0.731259085940835	-0.784673581055322	-9.99200722162641e-16
13x23	0.791822865193375	-0.12050939844403	-0.933557321292368	0.2619665987781	0.394961179539739	0.566428780741484	-0.0555572599529005	-0.103308746313291	0.412500816735789	4.9960036108132e-16
28x17	2.10241993158998	-1.05304106158843	1.30481835424134	-0.586302518678178	1.10808361859263	-1.25412709859267	0.772272463506426	1.1008459652144	-0.565969122340321	1.66533453693773e-16
29x20	1.93947723427797	-0.727842540807256	1.16564914360156	-0.410421420558151	0.982131650648278	-0.85195761758847	0.253574423350633	0.561491369446489	-0.152508690724923	0
27x12	0.197169278078694	-0.839619395453334	0.453520636004971	-0.0789775665460708	-0.130057363109738	0.140409602164357	0.528371340116642	0.0465303521841648	-0.357747923597434	-3.88578058618805e-16
30x11	0.542205732478747	-1.45930635743198	0.637332619438788	-0.36690274428949	0.434640289584623	-0.414568631274778	0.280651297796105	-0.343784496432143	-0.563915067579945	-2.22044604925031e-16
28x15	0.922959071813058	-0.909536742170682	0.841932936403137	-0.277769544154272	0.390703740138322	-0.4677980084609	0.372137984747285	0.791635543722739	-0.435971078522961	-2.77555756156289e-16
31x2	-0.69813244332836	-3.30028669493932	2.76554940685806	-2.54511079853416	-2.35787072644332	0.3906549290846	0.0433008857703848	2.37617123214709	5.04278033556891	-8.88178419700125e-16
29x14	0.646657148801732	-1.50903830788589	0.809110392035558	0.16638845268824	0.27075036609876	-0.653456707668305	0.382283473445573	-0.388876961842975	-0.927514968995697	-9.99200722162641e-16
16x13	0.768256611389416	0.831876067519071	-2.08087983690981	-1.6469461631978	0.114211809448639	0.331949580897886	-1.21962365228286	-0.094689769389701	-0.256399456769851	1.59594559789866e-15
21x24	2.05887965087528	3.70166645804758	4.43831255541287	0.0989611817843255	-1.24282346669012	7.24557317381862	2.68320263577847	-3.23193651261111	-1.351524543175	-5.49560397189452e-15
19x8	2.37635624815373	0.51623674454252	-2.27300789681637	1.61344400194335	0.566847263737674	0.975133823510663	-0.658677513961518	0.0558454552615271	1.98001961346863	2.22044604925031e-16
22x23	2.54819261452119	2.89798495330384	4.18860276937712	0.0708638678387639	-0.754411352565776	5.58841728595045	2.48102617600158	-2.27382290095519	-1.26003475318885	-4.32986979603811e-15
20x3	-1.01102737551138	-3.5280379829485	-1.47354522909362	1.396800041675	-1.60866458438443	-0.946551014995236	1.19536783740797	-3.06386442767554	-1.68601575122549	-9.99200722162641e-16
18x15	0.110569289367624	0.655900371228773	-2.42712294699544	-3.3185555539248	-0.76213174919194	0.286528547885676	-1.25358275946644	-0.3391475471704	-1.53326532588075	1.83186799063151e-15
23x22	2.75478879962831	-0.812129386449706	1.6479487337391	-0.806838073307456	0.880931474989059	-1.29766179588942	0.940568122208146	1.11360857415431	-0.528070568111001	-3.33066907387547e-16
21x2	-1.07106140616101	-4.34914943873427	-1.71924661092649	2.16376678579882	-2.44235213111477	-1.30663566026072	1.77164643192836	-4.16648711989202	-2.57140150261909	-2.16493489801906e-15
32x6	-0.965851197653325	-2.43325171539158	-0.349682620313426	0.501368312948728	-1.20164985893192	-0.0971235042251405	0.894487660295337	-1.72268285860615	-0.550658200173784	-5.55111512312578e-16
22x9	1.1839738010247	-0.0224752299904053	0.588601417506415	0.564942462371726	-0.0378960776165786	-0.927918855975305	-0.286127507772129	1.0269427183143	-0.57186002460714	-3.60822483003176e-16
23x12	0.652277696548249	0.334369446211286	0.586068831993756	0.737898830769557	-0.477985618243122	-0.28906363347759	-0.66306120321445	0.732474056196068	-0.911514215573445	-5.55111512312578e-16
15x26	2.06220520722034	-0.614679613885073	1.35765263216318	-1.02811872151068	0.668375012733569	-1.15933869962531	0.310353832712248	0.690943991979706	-0.841160201568034	-4.9960036108132e-16
24x18	2.20774098671075	-0.724050083697897	1.43684961909443	-0.379644690899318	0.543697164206128	-1.25487525548427	0.363853429560725	0.866081316263265	-0.461875128821723	-3.33066907387547e-16
25x19	1.64965504531855	-0.579473152783024	0.936624443250407	-0.494740505609374	0.427289762623332	-0.509270527147948	0.489799459583587	0.282850411645985	-0.469108117875211	-5.55111512312578e-17
13x16	-0.206428635563915	1.43680488410563	-0.586985371022184	-0.728598057999895	0.282307136945236	-1.16969413485199	0.563417196542417	-0.661484654654504	0.53309484930879	1.11022302462516e-15
26x8	-0.61664036628363	-1.1459639498621	0.877927127850033	-0.481797889618084	-0.833670230976916	0.370689050652176	-0.539578390262616	0.624661844040867	1.03494845206624	-6.10622663543836e-16
27x5	-1.81152730699331	-2.38620007899891	-0.174362548157197	-0.194197769207783	-1.6018595186199	0.211050717615149	0.0641130361247655	-0.522795025947842	0.607587660811107	-4.71844785465692e-16
28x6	-2.83674506247846	-3.6268816713934	2.01434159132791	-2.63091393412072	-3.32780364449612	1.48299961196119	-0.543459251112927	1.87752655152562	6.03982299670356	-9.99200722162641e-16
31x11	2.08809340592684	-1.16763514905785	2.02738806441503	-0.786505139861607	1.47525066411657	-1.25594442494456	0.326999872422631	0.525151538400247	-0.715226361810926	-1.11022302462516e-16
29x7	-3.66432950892559	-4.48801936008321	2.62717709179313	-3.32406812229874	-4.30181617543671	1.78076540714136	-0.661386202309637	2.59965958387553	7.76026404285068	-1.66533453693773e-15
30x20	1.559418148987	-0.905634921724704	1.1790798016605	-0.681535894667422	1.61861012993489	-0.872068035537532	0.621739473970394	1.53323448486066	-0.771078668155008	1.0547118733939e-15
19x17	1.51353752682153	0.196356869339283	-1.26926941301744	0.502771415057322	0.368944519218747	0.65965099511887	-0.460200541285392	-0.242455059733404	0.725137613846917	2.77555756156289e-16
31x17	2.70911466861688	-1.06190915031357	1.61264308000767	-0.612946347177848	0.905306091742805	-1.43561000548188	0.898045854644142	1.01077674074546	-0.596318067798915	-1.66533453693773e-16
20x10	1.23243412838382	-0.0793902920937198	-1.91653633450895	0.726221754116378	0.144816827005895	0.474229691821619	-0.507398638774795	-0.0723393585100497	0.671263963779105	2.22044604925031e-16
18x6	1.09931539388026	-0.0439002868961325	-1.04719869147059	0.702336647918818	0.449516969225347	0.637394759703562	-0.0639219695209774	-0.230563716249276	0.449098512397809	-2.77555756156289e-17
16x26	0.508348442777471	0.116642149937725	-0.230935563313049	-0.878014519651424	0.680150862163967	0.434072467371209	-0.548696859250333	0.52652008947191	-0.179082459363831	7.49400541621981e-16
21x11	2.31116738719576	0.0175990595384315	-1.1027146044996	0.979306290620241	0.778114756528524	0.396378394087996	-0.311857804942079	0.100348708098366	1.05095411733089	5.55111512312578e-17
17x27	2.29382813236542	-0.835598928547289	1.68594925473919	-0.827789883161371	1.15777796394408	-1.19960434985155	0.604877868114768	0.946330232147924	-0.305527885559576	1.11022302462516e-16
23x5	-1.51168660734724	-4.78624078601074	-1.92600362102647	1.85891726610082	-2.34246525298534	-1.39304546350247	1.98921834142487	-4.16358647787211	-2.39243745551018	-1.4432899320127e-15
24x25	2.39956505857075	-0.76508120320253	1.75468061861686	-0.669006285980867	0.655840046884625	-0.81922592747523	0.869197227418812	0.801103828748487	-0.487467232111382	-4.44089209850063e-16
25x20	1.7025089851245	-0.474712951222293	1.3545623926163	-0.512594795652079	0.449526033499291	-0.76543742730728	0.24439609251615	0.857003124120926	-0.251424562831125	0
11x25	1.92408703983631	-0.0436942321212544	-0.923815950395354	0.23627690105704	0.577068618831668	0.0553129111664154	-0.257301031712298	0.244886203792426	0.727604750425717	2.4980018054066e-16
26x19	1.23561975654762	-0.411657684773516	0.847034064888713	-0.0948719163657106	0.304101800435378	-0.0404472909694079	0.47232074964737	0.214183003671069	-0.373905131400064	-2.22044604925031e-16
19x22	1.32319180366992	0.206439017471592	-0.255841906638378	-0.274536875484021	1.01207374545355	-0.615426457027874	0.57596265028637	0.876944816898755	-0.0731458929946147	9.00321484031963e-16
20x17	2.3110165636809	0.211525720094533	-1.77043637876447	0.666621771359539	0.763175274502421	0.355926543403392	-0.722325402153237	-0.0549295864071099	1.32912149023545	1.66533453693773e-16
16x17	0.838774634558389	1.74057168888347	-3.82975159104696	-6.886648325102	-1.75890464198311	0.229909425906748	-2.61319176798827	-0.536952277510386	-2.37511177787427	3.66373598126302e-15
21x20	1.42875507892433	-0.00915289041956924	-1.17319836188461	0.639695303251168	0.824216641757864	0.210926863110502	-0.158422901992258	0.806171140326148	0.597756335692179	7.21644966006352e-16
17x28	1.23774135350052	-0.260903735821333	0.594444982238375	-0.0474458280342285	0.540945310177188	-0.384376291141022	0.113889454322381	0.399750737317217	-0.0309294642047274	-5.27355936696949e-16
32x20	2.29168676769417	-0.817119326188266	0.994545445529866	-0.264412766581761	0.865448121665251	-1.1676760805993	0.454740356469604	0.784162535387587	-0.289244111349135	-5.55111512312578e-17
22x27	2.51730601016939	1.97812240802002	3.67298964405699	-0.192427108256721	-0.103498739805632	4.01330601453225	2.16911964520507	-1.63777732215443	-1.02817580743186	-3.66373598126302e-15
18x27	1.81515686592664	-0.0740557516013543	1.63311046113212	-0.656415003260805	0.393492190807443	0.171276912922928	0.930402311281159	0.129031792145019	-0.335255010262418	-9.99200722162641e-16
23x2	-0.560300653329075	-3.01504864313025	-0.494824050107096	0.694498408881358	-1.35185573599991	-0.558946251558229	0.989055453943084	-1.89891744602868	-0.582161072330649	-1.27675647831893e-15
32x10	2.06070091323011	-1.31016214724333	1.85911551970941	-0.790722425048725	1.50490466506086	-1.58152378249127	0.199254450959246	0.657440754630567	-0.693880226188711	-6.66133814775094e-16
14x23	1.33557914185267	0.0302297388408556	-1.61368317230092	0.249470087294667	0.500878067513241	0.646716549566937	-0.455749756743455	0.543873372392507	1.04218326355189	8.88178419700125e-16
24x6	-1.35645068032746	-1.15907762897636	2.37896881761975	-0.0721597405350255	5.00561342233289	-0.0216940579733481	-4.51888843545718	-2.37457277062557	-0.067010619592937	-2.44249065417534e-15
12x25	1.96287843077433	-0.0626502582568121	-0.595635792601601	0.491088648226237	0.928795384494873	0.177726984746505	-0.199460370028119	0.417642322942859	0.845305470640133	3.88578058618805e-16
27x19	2.09139303920496	-0.85285125978312	1.70221178882861	-0.867571285599402	0.620875637301906	-1.15460848317866	0.568409831627036	1.01467672962236	-0.436110548636646	0
25x7	-2.32554366483349	-2.52673614876772	1.43041805832639	-1.5079492444697	-2.34802535509063	1.04343262269168	-1.1667959752642	1.25029003774051	4.07468978369501	-9.43689570931383e-16
28x20	1.05098256911334	-0.616213218829423	0.868857611062588	-0.348932788042934	0.757309943904102	-0.308681970076687	0.114812946186215	0.376875331252905	-0.399513900508437	-2.22044604925031e-16
26x4	-0.0564999524923853	-0.155366836080231	0.538930828377207	-0.330409956039119	-0.192572944517797	1.08485600154003	-0.127181294199359	-0.352668311357302	0.614206859547773	-7.49400541621981e-16
27x9	0.428162655457298	-0.720198968253009	0.94630512413027	0.311772177955061	-0.569937376746251	-0.0375366875179718	-0.131230772679144	-0.0405094127132463	-0.237631820617904	-8.88178419700125e-16
30x6	-0.187328195138007	-1.49555910160717	0.435473742837447	-0.0120744513740106	-0.952357817225659	0.619560785004562	0.468022678825916	-0.636114966458211	0.278741469244262	-1.11022302462516e-15
31x7	0.375135114755833	-1.24290997929522	0.354548383642252	0.102461446117622	-0.352446400808944	-0.164928894793986	0.36260695784176	-0.733389702079328	-0.267742413081992	-7.7715611723761e-16
20x24	2.44520962463372	0.231813863920155	-0.118757410374839	0.169369660555558	0.730810896197859	0.586136846109521	0.519138253792026	0.225006775154974	0.530595562885269	-1.66533453693773e-16
19x5	-0.513165289298627	-2.17413650488164	-1.28775772599985	1.47657320676934	-1.36555380468252	-0.147601531584763	0.713357051044883	-2.68850898860163	-1.51788010653078	-7.21644966006352e-16
17x21	-1.98330499210242	0.062897304821702	-2.4585896946884	-0.369708958234644	1.85828575759367	1.60784723501071	1.54316214358234	3.11581101102203	-1.7968501919568	3.1641356201817e-15
22x18	2.78235902726596	-0.146440199077516	-0.434412289625121	0.515561676741091	0.963565573759298	-0.195439124391462	-0.0594044494105289	0.44081190165581	0.962470406954884	1.66533453693773e-16
20x6	0.402182884444958	-0.303282023094882	-1.39897316121569	1.16299624827539	-0.337814368051895	0.272711004335511	-0.513556760861576	-0.630783124202992	-0.119917427046486	-1.38777878078145e-16
18x18	1.75342365459726	0.445161087598175	-2.32373924733571	-0.413390374708188	0.130547551556899	0.586685783752178	-0.945927572384309	-0.0200939236075804	0.963856193727264	9.43689570931383e-16
23x27	1.77689587369172	-0.133307415101571	1.2336404162292	-0.217823872067434	0.642893435666286	-0.0208329204607078	0.712512860362939	0.511009260220132	-0.534851483198304	-8.88178419700125e-16
21x7	-0.792344813139204	1.63528313671475	0.733353721101634	3.11276662638166	-3.28905454076801	-1.42419487638048	-3.23626542806048	1.54939945783949	-2.05399239474359	-1.27675647831893e-15
11x23	2.14495525966907	-0.00695048153964578	-1.45493526737782	0.82653300948296	0.552313423902401	0.175338146418574	-0.382510795747967	0.266293803021594	1.19683612808533	3.33066907387547e-16
24x13	0.896446417585562	0.862299772764964	1.30799372137384	0.799910870727388	-0.54134133370348	1.29555980680858	0.0693355340024132	-0.438750430320212	-0.792218843707063	-1.99840144432528e-15
25x8	0.21223863226058	-0.463798518977302	0.799394565007309	-0.00287878106277543	-0.523620984143203	-0.331430023970767	-0.545654381190186	0.670219860048163	0.253236939437178	-2.22044604925031e-16
13x21	2.16346399699072	0.658788010512529	-2.71695839236911	0.887445323748287	0.509823451864607	0.885461939302641	-1.03883338733719	0.25695477249192	1.72657830419832	7.7715611723761e-16
28x19	0.94474370130336	-0.79309707519433	0.921729800596112	-0.565752030507211	0.266954959692606	-0.157059989098967	0.252307904259676	0.461016561706967	0.276278363844065	-4.44089209850063e-16
26x15	-0.984068971894496	-2.1264021046217	-0.597276060415604	1.12262865570876	-1.15677037342686	-0.508306891736172	0.598143869425054	-1.39458165149069	-1.82614350706375	-3.33066907387547e-16
29x18	2.3990263840266	-1.09417793261869	1.56765226539376	-0.784688759482547	1.08755457377564	-1.39740102696627	0.751050108384769	0.996858445682726	-0.246449883723532	0
27x14	-0.817529092346902	-0.747824516783948	-0.589676198323146	-0.215390752601613	2.14936840051521	0.763309019732547	1.9791313338197	3.49639443286326	-1.69307319582516	2.33146835171283e-15
30x9	-0.431119944875383	-1.50112785963088	-0.0106332179645903	0.195346787954131	-0.336602473138799	0.255972065600151	-0.0293882311453234	-0.612819170716165	0.276566379910081	-3.88578058618805e-16
28x9	0.766316868861422	-0.89991672533495	0.58320405545831	-0.151465022854456	0.0843124937270669	-0.127757717629748	-0.121484828676757	-0.120146348220888	-0.102597090943065	-3.88578058618805e-16
31x12	-0.525678427561704	-1.56327403757944	2.25507080971054	-0.486668281945162	5.14130757473127	-0.488504285469221	-3.65399366170421	-2.02169647814267	-0.135819135457053	-2.27595720048157e-15
29x12	-0.274397689609756	-0.782417370459148	1.20232665921775	-0.316249834239061	0.921668044962694	0.362369162517575	-1.03837335141056	-0.330307199516135	0.303526812836877	-7.21644966006352e-16
16x15	0.6217609049088	1.69070284199819	-3.70555690849523	-6.32477775685718	-1.50452608153047	0.305251893141471	-2.31859874993738	-0.259087441873554	-2.38769440967644	3.96904731303493e-15
30x19	1.80946230152013	-0.639472781156323	1.17795617055387	-0.467840243451992	0.737508507319531	-0.501323588509927	0.718591037115185	0.771443302247725	-0.319554603459169	-3.33066907387547e-16
19x10	1.44229037184733	0.356123975566784	-1.45780774209988	1.04112080270576	0.497439138501932	0.625416904161632	-0.689260119751658	0.508952026304617	0.956791924526825	9.43689570931383e-16
17x14	0.834620657275756	1.43980613918816	-3.50935198567836	-6.03063660575086	-1.27795577080219	0.234634636766777	-2.27111170197043	-0.464546306913486	-1.97849734623831	3.99680288865056e-15
22x21	1.91136839035426	-0.735114507273996	0.555720944484171	-0.0608237904360042	0.69077696968576	-0.744563867864805	0.629027657084763	0.638606398782765	-0.00564108305955241	-3.60822483003176e-16
20x13	2.37369851988982	0.508075214653839	-2.25129417345692	1.4507854616572	0.743016032247673	1.14342158154684	-0.537362819086687	-0.00745859025383286	1.87905056001256	4.9960036108132e-16
18x13	1.51426496905628	0.260092622474138	-1.5504030142531	-0.216527273418281	0.307369178670663	0.137026996501911	-0.427941853386663	0.00612462932119137	0.464222663781096	9.99200722162641e-16
23x16	1.46274125306996	2.49208886975079	2.61487464052127	0.79913706768556	-0.797563009256621	4.42545319758605	0.938683298083342	-1.72838835949638	-0.894276612476576	-3.77475828372553e-15
22x15	-3.3947166542243	0.137039490923174	-2.36253806524848	1.02675587851651	2.78372869480429	2.37732241269518	1.83066082049515	4.94802000032841	-2.51458163627667	3.44169137633799e-15
23x14	0.768084887955126	1.11319423160901	1.0483182554164	1.62208578117179	-0.95569890121343	-0.589874394949721	-1.61748420300729	1.35488213504336	-0.9301599525183	-9.43689570931383e-16
24x20	0.452992125135573	-0.924866079703273	1.01447852394005	-0.712508425301794	-0.242123886477389	-0.0468673205680592	0.00114842395954035	0.989388860559787	0.828796543861683	-4.44089209850063e-16
23x13	1.14472582050608	1.37232380686371	2.11298592930273	0.333440271902725	0.0801586608606922	2.49476394817076	0.710327951427326	-0.604363869698815	-0.744871012317999	-2.19269047363468e-15
25x17	1.75204354870325	-0.4565600923925	0.661527675126102	0.171343334034397	0.00775019827087235	-0.605981913593891	0.174238982893074	0.426729682320808	-0.278798388861463	-4.9960036108132e-16
26x22	1.36360127399448	-0.607051757258161	0.833855826709918	-0.457109455474346	0.553601949995183	-0.679286532638873	0.273296810275041	0.652547157138372	-0.500150413371901	-2.77555756156289e-16
27x7	-1.26916109255423	-3.03692376063817	2.26599566781555	-2.44202820460363	-2.45708687887359	0.843331990913804	-0.226934981185658	2.05756315014026	5.09207993097898	-9.99200722162641e-16
29x5	-2.49406912426217	-3.42652376771411	2.35487192036158	-2.65094730716038	-3.262229331734	1.63337478769983	-0.332881981222912	1.94436528864161	5.86580911530997	-1.60982338570648e-15
19x19	0.948313871072447	1.69689602909699	-4.12935777889683	-7.4056851490765	-1.77534597192544	0.251362721511809	-2.8139783123819	-0.517704764461763	-2.75460555450202	5.21804821573824e-15
31x19	2.67099297444329	-1.02676507060174	1.74231651280871	-0.787255329728707	1.13627786163861	-1.67420329484901	0.839979387271096	1.33695546458726	-0.661907666564279	5.55111512312578e-16
20x20	1.90571787290756	-0.0523324643272804	-1.09096278485419	0.299534659852824	0.755766991096505	0.159575058580962	-0.0892824549821135	0.719302267035309	0.580750930215123	2.77555756156289e-16
21x9	0.338856998086215	-0.255832954258937	-0.359273554997923	-0.0450110473424079	-0.475328812804937	0.305340615354003	-0.510358445638279	-0.136052552034322	-0.0906650365988988	-4.44089209850063e-16
17x25	2.22446539687919	-0.481015751044581	0.957139162285207	-0.879834200853578	0.867646655895717	-0.935875311573364	0.439086820404453	0.982924807909254	-0.498586421226365	4.44089209850063e-16
22x6	0.352256371244399	-0.421460604569261	0.0398736209438558	0.810471771453755	-0.565010636059195	-0.194710886459512	-0.249910315287597	-0.218477283204262	-0.505290675083104	-3.88578058618805e-16
23x7	-1.45537436052869	-3.43559304310525	-1.71733564930155	1.74342817056336	-2.03470148535223	-1.07704069351406	1.21390489165073	-2.68029521230458	-2.25703011897869	-6.66133814775094e-16
14x18	1.07642055319693	1.59514432958195	-3.50407976758856	-6.34694438037157	-1.50780811260541	0.121306921595678	-2.41928472520262	-0.414398450568213	-2.22993592994534	3.66373598126302e-15
26x17	1.65321172744702	-0.714839283645211	0.918074560695422	-0.163353530875229	0.173208977954308	-0.351690418040406	0.687478908493033	-0.196126337031928	-0.63948095224624	-1.11022302462516e-16
19x24	2.04845935199077	-0.132811845367658	-0.226484349641261	0.203768640379868	0.67080152311094	-0.375687643477355	0.341741160981726	0.12073246346396	0.541929234159015	8.32667268468867e-17
20x19	1.89492159400503	0.158481189691514	-0.445616666711689	0.0165997790684097	0.474426103084425	0.0575120823869018	-0.199399363410923	0.344786224886676	0.5232012553862	3.88578058618805e-16
16x19	1.47239500460343	0.547946802313737	-1.61997822924074	0.606312627214905	0.416034875651928	0.788444241586692	-0.281205400273178	-0.210357168864576	1.16262830301953	4.16333634234434e-16
21x18	3.02676982571796	-0.284293702883994	-0.442281607003775	0.317864007443536	0.993137591815716	-0.497834077290128	0.0789669051151865	0.62084839163769	0.848763692706985	8.32667268468867e-16
17x18	1.69415146840419	1.39461930269521	-3.48700478885037	-4.4493763214452	-0.930813184496127	0.362245225502782	-2.02584431782051	-0.388596457189073	-1.0113058015216	3.60822483003176e-15
22x25	2.41464599262153	1.7231922853759	3.43413118042062	-0.329511978092496	-0.132911410336319	3.66923312941838	1.9336558965971	-1.38809300658555	-0.929264470131779	-2.99760216648792e-15
18x25	2.14736756666038	-0.51873081427561	0.833731030440928	-1.02986850665845	0.836129166119683	-1.05771684099054	0.297487023013449	0.858389545696051	-0.584192359095013	0
32x12	-3.68141417577035	-2.10864033518157	3.73682610711558	-0.365221259326836	10.6959260770773	0.428932619493776	-8.91530754941237	-5.28464409384949	0.2382686815719	-4.05231403988182e-15
14x21	2.33825046230584	0.590939626666436	-2.2151197397786	1.3136999452544	0.812687598514949	0.985323018754316	-0.676646082285145	-0.102994010994773	2.01189928421837	8.04911692853238e-16
15x16	-1.26307679850518	3.31278696454508	-0.897842848113708	-1.02398140391333	0.644747225905824	-2.6242837541799	1.87670709768	-1.09805582972983	1.60333586874103	1.99840144432528e-15
26x24	1.18715113345615	-0.794672134298463	0.875158868815864	-0.212413938326475	0.192563495668465	-0.262459264236549	0.402813869658973	0.463075161978128	-0.0416457686769209	-1.11022302462516e-16
24x8	-1.08325257652475	0.361704573314248	0.545236437488984	1.55037249087275	-1.89833960075911	-0.74964305022593	-2.50638838533462	0.152729942166923	-1.49020461629224	-1.4432899320127e-15
27x21	1.65077214674901	-0.720977821850498	0.862957511429552	-0.261459105057525	0.209174136255676	-0.991905458733636	0.24208738450398	0.389987738434006	-0.398079669090114	-5.82867087928207e-16
25x5	-0.618869541781179	-1.28147254534237	0.859717878331611	-0.314050974775371	-0.26049265695886	0.0852967841632804	-0.513992740757026	-0.0687527006224002	0.629073368824145	-6.38378239159465e-16
13x26	1.86778286507329	-0.733845753938188	0.895501301572979	-0.475287124409109	0.789480570387283	-0.885002972369581	0.496483230918111	0.953417125418659	-0.227069238127867	1.11022302462516e-16
28x22	1.51739450369964	-0.665766328339284	0.912766281314884	-0.548700914605785	0.473103660347439	-0.831442165156567	0.569919481534963	0.209159211175284	-0.530645268307171	1.38777878078145e-16
26x2	0.525656220718651	-0.904658354136268	0.699704998325271	0.418097065961255	-0.589156139423535	1.28938700778539	1.04161988234294	-1.72633390493149	-0.676883969350707	-1.55431223447522e-15
27x11	0.559862654859238	-0.363547681576312	0.706388869665557	0.137187028230397	-0.165092148275467	-0.5940428151655	-0.324289746333523	0.417933784343788	-0.636361633871984	-5.27355936696949e-16
30x4	-0.563361237699762	-1.54554218920546	0.758822136432572	-0.238729814573696	-1.20772338201164	1.0316829601406	0.626280748894194	-1.08217754428023	0.239127570349292	-1.60982338570648e-15
28x12	0.139654078875506	-1.3968070248064	0.0384525140502305	0.0702546609881551	-0.210718476629422	-0.0384105895278123	0.274747397162642	-0.80117192468238	-0.448319086957409	-7.7715611723761e-16
20x26	2.08860283488309	4.35570194400926	3.50606546183379	-2.40297096091064	-1.79994601175393	7.7136498931202	2.08414708103911	-3.70517538406159	-2.34302327301466	-4.6074255521944e-15
21x27	2.7459035903887	0.110581994612861	2.8166233723781	-0.810121567832891	0.691735264486904	0.359394326731191	1.38983927560116	0.242345954193225	-0.936622390991051	-1.11022302462516e-15
19x7	3.23658822210224	0.419094872516304	-3.37456848038669	2.18993568969582	0.932959742558103	0.977851224746461	-0.709473869328191	0.129083293371017	2.79153809326589	1.11022302462516e-16
17x11	0.288941089992962	1.02986226932268	-2.86896140142213	-3.96501315823566	-0.585998640813459	0.558430110649887	-1.38514081813773	-0.0999960196527803	-1.56244696053869	2.88657986402541e-15
22x16	-3.09511367190747	-0.789015047878032	1.70667836300245	0.331033167156275	6.36681805909238	0.711530056215858	-5.44053204436173	-2.00758873123558	-0.769785807929269	-1.94289029309402e-15
18x16	1.16135041194952	0.578845870493196	-1.73326721727281	-0.142997484327363	0.259291736012784	0.540861576181429	-0.685707298698943	-0.0359680225242956	0.727227241588723	7.91033905045424e-16
23x21	2.23189900331885	-0.767956631971832	0.828047199762379	-0.224672270678422	0.864183566907306	-0.737181771937623	0.389539553526071	0.767712975742383	0.230349667385621	-6.10622663543836e-16
21x5	-1.41759837134413	-4.00583996578878	-1.9669010337145	1.59067666440846	-2.0170152966976	-1.12374194056129	1.59765304975344	-3.68884634585965	-2.46729072941815	-4.9960036108132e-16
32x3	0.989809638716401	-0.758255681366607	1.48986008978675	0.186055021746874	-0.458529740056016	0.727573884887519	0.866207895720593	-1.03224572574065	-0.642081757951225	-1.38777878078145e-15
22x10	2.37923255714176	-0.34274857909533	0.106398861330506	0.236357425655525	0.834899831193528	-0.421134185633375	0.461563797350598	1.01160768697898	0.225362485811178	4.9960036108132e-16
15x25	1.84985883387031	0.0412624308875261	0.152336221937246	-1.4926984895122	0.263394822938477	-0.611919383247373	-0.037400610797105	0.569302102424071	-0.742755345626124	4.44089209850063e-16
24x15	-1.67510813451814	4.11946199490524	2.30814581388222	5.39094997215165	-5.31186284708078	-2.08489501258841	-6.07152780164882	3.58453684652747	-3.22872037246544	-2.33146835171283e-15
12x18	2.41530676373666	0.784781699207679	-2.97421807427832	0.197377774841266	0.593901772585874	0.802540946019623	-0.787305600620549	0.127192339921914	1.53709284659637	9.71445146547012e-16
25x14	0.229945679849598	-0.909844748844186	0.279654318176692	0.484755763167856	-0.689685054893352	-0.767231797749102	-0.262692406857229	-0.0949534318558763	-0.82109592350192	-5.27355936696949e-16
13x19	0.599560274480031	1.42827906842124	-3.19979153253113	-5.17756912995068	-1.04074845400779	0.477610841456671	-1.91908812364695	-0.284982477033168	-1.92668156470481	3.08086889333481e-15
26x13	-2.15332035302626	-1.22610997489332	-1.05677814428194	0.0617213850114902	0.58517389124823	1.31328737536906	1.44448942807358	1.94804049351648	-1.43793932749515	1.49880108324396e-15
29x16	1.90995448924455	-1.29465199143422	1.36078637139576	-0.761146737285839	1.22672680183603	-1.31391179399726	1.43365824465911	1.94262763004921	-0.856151539814384	0
30x15	1.35609082785044	-1.29994885424663	0.548435712331945	0.0146344812342033	0.584973874724384	-0.78787415250707	0.415355498579417	-0.109453456756755	-0.0582187262659494	-1.38777878078145e-16
28x11	0.679707061717042	-0.632539277305942	0.365593723830621	-0.0485899956908886	0.295630972332858	0.249350500578004	0.133644242954022	-0.0546035090858687	-0.110559260142459	-3.88578058618805e-16
31x14	-2.37402703228081	-1.4905155389366	2.55813472552389	-0.253121544802319	7.60252206905024	0.203819558616434	-6.27216941683221	-3.4859539297116	0.0546617718009186	-2.33146835171283e-15
29x10	1.18822078657993	-0.823167972277366	0.799982502871347	-0.422541204352201	0.15263976302754	-0.401283882579474	0.0594394779084547	0.248610928563628	-0.206645193305959	-1.66533453693773e-16
30x17	2.55745230735787	-0.79266305241028	1.45190917697371	-0.660461646414496	1.12817059625618	-1.14922583053289	0.694042538982564	0.867944904861581	-0.338656093459858	-1.11022302462516e-16
19x12	2.18561955995877	0.174386083183116	-1.26163884245589	0.736812627194562	0.658374873858949	0.355924362188958	-0.159600769502055	0.423677698960063	1.20757566418687	2.77555756156289e-16
17x12	0.565867430731118	0.570125231926219	-2.46718623132654	-1.91354303217114	0.00410707478569903	0.534026080083104	-0.956440700949089	0.112590600947524	-0.55931760215358	1.80411241501588e-15
31x20	1.9369065811598	-0.694079254362199	1.61145639280224	-0.50545536966567	0.782601179611867	-0.870102917890446	0.672552960070261	1.01759959357187	-0.437043201502077	-5.55111512312578e-16
20x15	1.64408631905559	0.155217653471245	-1.2090268236621	0.0753607539318878	0.250825975130774	0.581765985348366	-0.285335381826022	0.103351795014352	0.639905946766492	4.44089209850063e-16
18x11	1.37941295138291	-0.0755514195035259	-2.01068563189445	0.566201909812014	0.229894900096658	0.327446012854941	-0.700250021390192	-0.00954890575097805	0.882506272131339	1.66533453693773e-16
23x18	2.87362865149982	-0.90165925884126	1.6969791324211	-0.613918498024365	0.932254715154467	-1.63598561658803	0.846812752079217	1.35604024715023	-0.460552385800969	5.55111512312578e-17
21x14	1.32178078281606	-0.0806640864650796	-1.18062967112664	0.638932666373945	0.753486992992726	0.517385675907452	0.0497376306690201	0.45808075787683	0.357954968916217	4.44089209850063e-16
22x13	1.4473889013464	0.0814466762795133	0.0471420700154133	0.789718005509956	0.140296985799725	0.0978368871348416	-0.0704587370518763	0.558123784109301	-0.212610870566038	-5.55111512312578e-16
23x8	0.791588120745725	1.16139941036505	1.1083316772619	2.27590181472927	-1.66965202541732	-1.35344317808583	-2.20999644931524	1.54079125543912	-1.09667949470823	-1.38777878078145e-15
24x22	2.42911661176197	-0.660882220272574	1.33231233464936	-0.680297422836256	0.848717708905715	-0.993876751070891	0.792522779294882	0.755092110862724	-0.665814218732927	1.11022302462516e-16
25x23	1.9275939520254	-0.631991338013352	1.21317146750338	-0.451445190609632	0.724147734826452	-0.675277640619938	0.6718399019086	0.864465905193259	-0.293344239062521	0
15x12	0.383054374485546	0.0838538751226597	-0.136724170762748	-0.194134818094456	0.539317363085698	-0.330804579412799	-0.061810316302565	0.140893737090731	0.203006389025004	2.35922392732846e-16
26x20	2.29802058959234	-1.36697382444757	1.72124109822897	-1.04148147814592	0.724090597238169	-1.65450596926451	0.779432810576835	0.946754702486439	-0.521814588268733	4.44089209850063e-16
28x2	0.898777288288554	1.35541441263289	3.21293839324845	-0.218078515907408	-0.735745523739042	4.52143453360524	1.48310711207306	-1.8808128915322	-0.515949673074423	-3.71924713249427e-15
29x3	-0.162709365264131	-0.856005084660044	1.33363997103246	0.46301518634885	-0.965885147329077	2.35078842206243	1.37696052486851	-2.79721723197186	-1.11386438740084	-2.72004641033163e-15
20x22	-3.83268783248735	-0.205260144752517	-2.94535650725779	0.190871410027047	3.30894083528724	2.6406127412308	2.94373203402829	5.44966419565265	-2.87205914631745	3.94129173741931e-15
21x23	2.14473188181694	0.783861216167043	-0.279985793037412	0.423762468238469	0.40581723402583	1.78186665997944	0.393527304761561	-0.218948677511881	0.455136919664583	-3.88578058618805e-16
32x17	3.09809965791565	-1.0662872989379	2.12271442288362	-1.00020760602556	1.45995940363892	-1.97837720410802	1.05417094368249	1.77494071557756	-0.872383139811872	4.44089209850063e-16
22x4	-0.94398929209138	-4.36566182774201	-1.6216695721331	1.94900073307456	-2.0799325820118	-1.23670377696659	1.9301123135148	-4.0893947656503	-2.38771332744132	-5.55111512312578e-16
18x28	1.41922627646588	-0.212333018469434	0.431713687302166	-0.171215705750498	0.947852048381572	-0.133217603288757	-0.0855419727023559	0.175748749008604	0.236464642369707	-6.10622663543836e-16
14x16	-1.77284103875044	4.29498875802165	-0.681048514933268	-1.28879355365477	0.798233425733057	-3.73954275586866	2.66322220257708	-1.64695068574703	2.19123977625267	3.5527136788005e-15
25x24	1.9902627492779	-0.854195886471537	1.1705708577536	-0.408140629275738	0.68547784994361	-0.913144400392846	0.444716851011999	0.747091793480513	-0.136784326656294	-4.44089209850063e-16
15x21	2.34280496677524	0.571494440458737	-2.53950907058323	1.05500867586908	0.787928087375349	1.07109207058361	-0.626293981641918	-0.115504080100317	1.96722063311686	9.71445146547012e-16
24x3	-1.69067313409156	-2.88981747330192	1.66913897167623	-1.82509209768363	-2.71625794461371	1.40932515093638	-0.210064371931569	1.25657853226664	4.61538050797743	-1.4432899320127e-15
25x2	0.312728313249262	0.394462180910459	2.65135296879766	0.589630444328334	-1.87098824571845	4.63082473912145	2.51295012770013	-3.87612137384338	-1.37897629093556	-4.94049245958195e-15
30x3	0.229314863692263	-0.741506235507969	1.41200787686152	-0.553691044481064	-0.238348326703247	1.16575094001739	0.28705451595818	-0.134406718054231	0.638417772360552	-8.88178419700125e-16
19x26	1.67937437490979	0.749426106702751	1.97046706642206	-0.772359457906199	0.203068501941645	1.68157064707906	1.06964367168697	-0.346069313363772	-0.924688374356526	-1.4432899320127e-15
16x21	2.21298809041262	0.939463826214211	-2.36703388558289	1.43601807410501	0.772971898784976	1.68052772772237	-0.322658419402479	-0.118322463381556	1.82755135201644	6.93889390390723e-16
21x16	1.36323063325296	0.316052956013411	-1.29895721253134	0.787065649419029	0.886511176118319	0.851818414409916	-0.5857241151381	-0.303557443020585	0.764127701755122	-2.4980018054066e-16
17x16	0.788320944072369	1.64955930632788	-3.83238498045928	-6.86179939758396	-1.47662201812135	0.320457549222219	-2.62457964395833	-0.323598482136913	-2.54790530815642	3.10862446895044e-15
18x23	0.832112684230905	-0.154777577272486	-0.114499350198433	-0.269005828332094	0.545070773017581	-0.545822143302632	0.329092334804738	0.246154606176579	-0.445933807715374	4.9960036108132e-16
32x14	-2.21285074338284	-1.54799216179654	3.03263466025967	-0.389536555884755	8.09386542876157	0.487347988324841	-6.45126770127925	-3.83267754669337	0.338348479859654	-2.72004641033163e-15
15x18	-1.07571603413469	3.36045418126107	-1.31068223490786	-2.47875448301023	-0.013919128693175	-2.02393642247287	1.09061882566911	-1.31727427366865	0.752953756644405	3.10862446895044e-15
24x10	0.325916742247608	-0.557808230571475	0.0844192302911284	0.5353546255963	-0.351739171336794	0.034089288240489	-0.272017441182859	-0.374074406910245	-0.238575898762708	-6.66133814775094e-16
12x21	0.390960531334081	0.293582707897909	-1.85579193399086	-0.309038413521885	0.607172206189605	1.15316552225616	-0.0909037500646787	1.0728057245415	0.454317151149703	1.41553435639707e-15
27x23	2.15422113295184	-0.859364663866073	1.27534635017777	-0.427766788693541	0.508720518607131	-1.26129433620612	0.58658983972759	0.789625284508615	-0.600440546798952	-5.55111512312578e-16
25x11	1.45754624145656	-0.2382484077769	0.862074594547858	0.155736255438063	0.0601217246527405	0.0533882749362904	0.245925669389369	0.348180401465565	-0.23714804313123	-4.44089209850063e-16
13x24	1.92675763434604	-0.102767505213227	-0.814937828334835	0.356717452924066	0.736577918269151	0.148522725739219	0.000693016013116832	0.373807509043634	0.952276805684486	-5.55111512312578e-17
28x16	1.01245838184831	-1.11304769517106	0.769467519310768	-0.461947747930962	0.919635675902912	-0.729937496471706	1.15755833194256	1.28212728664588	-0.97530098405516	7.21644966006352e-16
29x21	1.62730012904206	-0.87009296574451	1.19692572511822	-0.362868610759433	0.420952544431258	-0.832085972808077	0.661373064858739	0.564766644357291	-0.732410301526903	-5.55111512312578e-17
27x13	-0.539111524554311	-1.28479457649529	-0.124199599136141	-0.0720149299360878	-0.227743183095441	0.369834240677848	0.548008536721402	0.362214932904361	-0.332791199985919	1.66533453693773e-16
30x10	1.02617206811343	-1.43298738647078	0.925291800996724	-0.39083334846599	0.728680605623868	-0.915967978350802	0.124661905264491	-0.426090376770554	-0.61620427423058	-2.77555756156289e-16
28x14	2.15714727808255	-1.2966872641677	1.83334153345347	-0.869836535644228	1.27671036618672	-1.50885676203059	0.863449033554621	1.3541317709693	-0.680550513708288	5.55111512312578e-16
31x3	-0.885711231785532	-2.39856190157226	1.9369552871614	-1.62711366851817	-1.76533428929058	0.790909027467002	-0.268293227340281	1.14725931458405	3.38128218275895	-1.66533453693773e-15
29x15	1.36512648878941	-1.20670252227272	1.23978535785406	-0.613726668205748	0.537063126180709	-0.851227165085166	0.65910901514142	0.770512280008507	-0.359610083988365	-4.9960036108132e-16
16x12	2.68271071799789	0.504017619001737	-2.64860523661764	1.13508270832702	0.945555388190266	0.697109116276895	-0.662053893666931	0.1069251124354	2.00360678845599	6.66133814775094e-16
21x25	2.33588109925693	0.3999761011278	2.06864814903405	-0.379907924831544	0.559212897420834	0.944763053293401	0.915153054708921	-0.189423489487501	-0.463980749274788	-1.94289029309402e-15
19x9	2.26514986757248	0.612327161099689	-2.16613757523879	1.64365688514515	0.574135494408418	1.07297117486407	-0.899694101827515	-0.063884844904659	1.92348248019681	-2.22044604925031e-16
22x22	2.64446894368282	-0.372488889240873	1.83071428873586	-0.487576218098998	0.898230822685606	-0.518780105170336	0.953384255502496	0.887150560668385	-0.652604164240192	-1.66533453693773e-16
20x2	-0.128940641460483	-1.70526436534152	-0.830868548316479	0.777534029409211	-0.930321665070102	-0.199384401897341	0.350998492179323	-1.55438753504146	-0.666316421193913	-9.15933995315754e-16
18x14	0.139599567421039	1.44748339718513	-1.78327003931272	-1.66749533188104	-0.0514454807265908	-0.696064233429375	-0.13837631595965	-0.622581906123201	0.101084995520752	2.33146835171283e-15
23x23	2.58548236114045	0.440896105728509	1.59439511605765	-0.0594933362213047	0.681237599400288	0.929736251989488	0.966913751857002	0.0348531552471273	-0.207024535695629	-1.38777878078145e-15
21x3	-0.852565527435868	-2.15890874346265	0.442945445349133	-0.677890579855449	-1.89942242893634	1.41895519502798	-0.419208167575909	0.54097826791933	3.87316829141252	-1.27675647831893e-15
32x5	0.301742826138707	-1.18458836753667	0.738636545998545	-0.480580491697134	-0.760554985401999	0.52076168594611	0.198288786416819	-0.293773497347802	0.51044694686913	-1.0547118733939e-15
22x8	2.29272992606297	-0.196070690187005	-0.383474598656414	0.650369163674635	0.519168693718125	-0.415336676068725	-0.166384232241907	0.63864938321261	0.43165306659441	3.33066907387547e-16
15x27	0.710208191396022	-0.141669512152502	0.191064187731737	-0.465155708435353	0.0956958793646431	0.209417014753625	-0.302585412690934	-0.013105301710165	-0.398065122155527	-3.60822483003176e-16
24x17	1.79559502301266	-0.439476157146404	1.04133180356919	0.215838557512296	0.343084628887161	-0.658594332417726	0.0105419810165098	0.466303052493401	-0.3356182032961	-2.22044604925031e-16
25x12	2.0725627936137	0.717280176325023	2.09294995719403	0.130377363412546	-0.138712871020777	2.39805742264737	1.56561227721424	-1.10431522200513	-0.780849461291666	-2.27595720048157e-15
13x17	1.18213247455016	1.07171287102664	-2.40482490163784	-1.45398746845243	-0.0113075771902981	0.336526356798243	-0.643066019102767	-0.255814312096257	0.246931752807309	1.6826817716975e-15
26x11	1.46355616627199	-0.204605133813708	0.483523465307213	-0.115244742338746	0.286849946086721	-0.383620833655022	-0.063917301573308	0.555456599134244	0.0384168747539393	-6.38378239159465e-16
27x2	0.548972682116865	-0.746050874801912	0.443156758992563	0.0840879732203859	-0.622065753432626	0.597303169066124	0.525798078952461	-1.12812654287104	-0.638344475910689	-1.27675647831893e-15
30x13	-0.694399435635842	-1.7473207975305	0.00571744231485131	0.512999828757656	1.31448147642868	-0.187358011141099	-1.11364909258637	-1.82999871274299	-0.532890590949984	-1.0547118733939e-15
28x5	-1.41095083436153	-3.21478403244332	-0.212089675073851	0.115174683850944	-1.8705202102683	-0.141288572630917	0.614747892503301	-1.36712749560013	0.437247057704799	-3.88578058618805e-16
31x8	0.88230976913782	-0.952490307724512	0.723198528581385	-0.315095928641987	-0.00232737625423032	-0.394841108729237	0.521778861351694	-0.143708550081511	-0.340386276975223	-8.32667268468867e-17
29x8	-0.553782081702616	-2.3265427849437	1.9066245245227	-1.4735095897514	-1.25220870704894	0.399181700554682	-0.0436128919959159	1.2487890714007	2.84337840945976	-9.99200722162641e-16
19x14	1.99737128756068	0.579951482711577	-1.69187048992114	0.609408036729628	0.347289937646583	0.587813726705913	-0.470159544417394	0.0691254584332999	1.03331362865279	5.55111512312578e-16
20x9	1.88194285309345	0.518778950432623	-1.96027196540166	1.52942564693064	0.439275415784379	0.812878752303619	-0.733433027197203	0.107503935437765	1.52805314493696	-1.11022302462516e-16
18x9	2.43699623917731	0.448362455353859	-2.38246393423884	1.46373629332613	0.758950173662177	0.820246108591763	-0.754437027389016	-0.0759869916219247	1.94325147175913	6.66133814775094e-16
16x25	0.678049679016561	0.815833013788707	-1.93201462068884	-4.54054364946346	-1.0694308122457	0.404020122176118	-1.65410691203782	-0.172255657081326	-1.5610413085538	1.99840144432528e-15
21x12	1.96804658577682	-0.272527152188089	-1.07240562276937	0.684976734681957	0.598825709377133	0.156589691234392	-0.0418036502350401	0.0793978466597425	0.677024219865853	3.33066907387547e-16
22x3	-0.4637720715588	-3.6123247015198	-1.06148866188247	1.30014911433579	-1.42820084907448	-1.0122642300004	1.35316505364789	-3.01404038423601	-1.4775544281891	-1.27675647831893e-15
23x10	-0.483690810445767	1.24816277578863	0.463377555799573	2.68431823809462	-2.15201866494709	-0.920247011334048	-2.49722946065671	1.28587892877422	-1.60722125817842	-9.43689570931383e-16
24x24	2.69774793006526	-0.739820471559563	1.81762635162433	-0.624669883730748	0.812860655705149	-1.16737658619769	0.830895719752997	0.980765481961473	-0.434217851043744	-4.9960036108132e-16
14x15	-0.921176917367773	2.83958681200794	-1.16912957562137	-1.4093171307869	0.504525374414546	-1.96314285395987	1.0661135455136	-1.01093632944267	1.03310476182966	2.22044604925031e-15
10x23	1.01476689196269	-0.218630286515023	-0.088505098103681	0.183400162449014	0.198573754939598	-0.0949853918492115	-0.110395926312869	0.484838575908658	0.293861977412497	1.38777878078145e-16
25x21	2.34380396125346	-0.862745052033635	1.2591967074464	-0.502518859264207	0.60139476320179	-1.42120670137712	0.758031941613873	1.09679952693288	-0.569057740499948	7.21644966006352e-16
15x14	-0.158285634073624	1.7835313898338	-0.789058260703294	-0.469582821943361	0.473063490710474	-1.56508849113887	0.996968025807744	-0.990118030859531	1.35630351170942	1.33226762955019e-15
26x18	1.92436917190178	-0.907052063002213	1.21558987620618	-0.559819377426649	0.683007181184593	-1.07005206589992	0.49814557480933	0.689102890358785	-0.352938262592092	4.9960036108132e-16
19x23	-1.66763826444029	2.44926587472524	-0.577493926742057	-0.574059385522404	0.552701339725495	-2.46744226843958	1.99196500005447	-0.900465078878333	1.06788765030941	2.22044604925031e-15
20x16	2.51966460784338	0.105864815224009	-1.95057298105974	0.96634172667456	0.922305127306032	0.478271087187602	-0.572698054309199	0.294655635042411	1.63528608745507	4.44089209850063e-16
16x16	0.327808686663927	1.38117794907965	-3.0731807314673	-5.464381061741	-1.4042375231413	-0.0115830362831785	-1.8400340875324	-0.564720173277699	-1.76085302637155	2.72004641033163e-15
21x21	2.46340116605968	-0.135526878081303	-1.27257297954695	0.794135315262505	1.10457508018955	0.0729299449358012	0.0563716867721935	0.905054114322698	1.0589264099813	9.43689570931383e-16
32x19	2.0477085328953	-0.732002245521941	1.7520200000828	-0.67457696978889	0.933960360226883	-1.27227335318167	0.344010154929137	0.96682655126728	-0.674501720005643	3.88578058618805e-16
22x26	2.27545448342275	-0.0281583240959086	2.20790265216393	-0.891887805086228	0.893120310693075	-0.383601307360396	0.860757305904325	0.709369745074398	-0.717046035512956	-6.38378239159465e-16
18x26	1.78698784267533	-0.566289453994461	1.26314280884784	-0.932278681274225	0.684543768411462	-0.738149857940827	0.625522863416296	0.983610603601366	-0.535750119452734	2.77555756156289e-17
23x3	-1.46000750345342	-4.93263831421067	-1.74252599794547	1.9294457620365	-2.39283378858655	-1.24275073367737	2.04688170316789	-4.57149241562093	-2.52918911485749	-1.27675647831893e-15
32x9	1.66705388584949	-1.90723876369759	0.905928422450276	-0.0991554890771824	0.387339705578126	-1.57282784583905	0.769843724154248	-0.198058238821211	-0.945906356714734	-8.32667268468867e-16
14x22	1.80788991932959	0.273489477704517	-2.77711246949981	1.11361495019567	0.802929265976842	1.00226876297048	-0.289265045021904	0.501980854023215	1.56089652172871	1.11022302462516e-15
15x23	1.2735970830478	-0.0220059029258405	-1.28564114923192	0.177484829395576	0.383377164823572	0.441856688975886	-0.227012301322685	0.12268831524285	0.700031888035072	7.49400541621981e-16
24x5	0.391065732269827	-1.42495073574215	1.36409508455369	-0.907784836748615	-0.598037590377998	0.0920451557947365	-0.422825671264718	1.00239774083136	1.91183646159029	-9.43689570931383e-16
12x24	2.31443115100846	0.35773717509836	-1.99793175060324	1.01758278284754	0.537419245166777	0.446791554451845	-0.707255286754727	0.154626478778734	1.37867211570653	7.7715611723761e-16
26x7	-1.10456685871335	-2.55401409101496	1.55516892575948	-1.72986608581144	-2.1114918723109	0.763240376336969	-0.286272843158419	1.5898033620592	3.96192647161886	-9.99200722162641e-16
19x28	2.3884678942772	-0.662909560464647	1.53264982061359	-0.711851769379969	0.768858820280795	-0.920165456179737	0.595841505733113	0.751022941527541	-0.275701139710986	-4.44089209850063e-16
31x4	0.301688166141263	-1.70925675946293	1.00620474787372	-0.489418461916466	-1.03903673252448	0.430497053446307	0.503912485849467	-0.401142644496546	1.01722570315036	-1.16573417585641e-15
16x23	-0.366215027066999	0.0724639305430442	-1.19319091335328	-0.292435124058739	0.435455993851588	0.644723466298107	0.144909142903877	0.522520423794748	-0.691405485635177	9.15933995315754e-16
17x22	0.846934947062267	0.464929047184299	-2.26355772507274	-0.682255951961447	0.768410559112248	0.58391767557621	-0.457919525075442	0.652935817106568	0.133184612913701	1.58206781009085e-15
20x5	-1.08318589635048	-4.2521486577724	-1.94255540979598	1.88848638080236	-2.21471274477589	-1.16857482844337	1.87080650781092	-4.06895734352139	-2.52245851917693	-2.22044604925031e-16
18x21	-3.72447850484432	0.0385155164347254	-3.10073963299349	0.20063802818775	3.27584034983809	2.68121025968202	2.90141965199768	5.5185742267051	-2.83904506658093	3.94129173741931e-15
23x24	2.20020348443719	0.0990911899750742	2.2019255637737	-0.567194000983572	0.459617655544118	0.738999448159149	1.12550841702718	0.164116230658283	-0.398329703592711	-1.66533453693773e-15
14x25	2.21321137255167	-0.708100102941155	0.695703280391259	-0.621806221673593	0.827156317698734	-0.902919273690006	0.670999227864692	0.714911839221279	-0.516626709288517	5.55111512312578e-17
10x25	0.998512354390805	-0.267326579089986	-0.449533876638287	0.169969590962284	0.151689517306105	-0.0795198733537743	-0.0262841453116396	0.0183065805182508	0.40443783326049	1.38777878078145e-16
11x20	0.828999730283553	0.357672727124313	-0.608379027516782	-0.268475272768358	0.22977007072006	0.596890550118282	-0.475192653292218	0.155581927987733	0.117669908957899	5.55111512312578e-17
24x12	0.917131252782142	-0.39278758675762	0.660096875235294	0.383904749137714	-0.25287349073217	-0.0209375316979452	0.26014709086492	0.0384785077230476	-0.570165391952705	-3.60822483003176e-16
12x23	1.5794304540057	0.377794268972047	-1.50655803913611	0.358052020101081	0.618434526633816	0.283458243664746	-0.207876949953821	0.139770921497062	0.867134247645741	7.35522753814166e-16
25x9	-0.0591953714146872	-0.480302683672883	0.567794449821436	0.325595458232929	-0.350859389220604	0.0195305256988126	-0.709307009873486	0.0233990499123283	-0.0992506173921835	-3.60822483003176e-16
13x22	2.077915034167	0.357866749189114	-1.99030932958448	0.846283847367439	0.497578984609636	0.657636329139994	-0.485122693183755	-0.0461181440527139	1.28250324241379	6.10622663543836e-16
28x18	2.90747687597613	-0.960204552852389	2.10544445994305	-1.02394416485029	1.22424039143414	-1.85414070937947	1.07959792828702	1.34230146845096	-0.758639919473785	2.22044604925031e-16
26x14	-1.32206925064779	-1.15797096729945	-0.408257528408273	-0.230325681299553	0.368258025928334	0.535046021949983	0.341679123983968	0.916075020590935	-0.803629359805663	9.99200722162641e-16
29x19	2.24937362371127	-0.712572181092585	1.51467027710009	-0.71873872546471	0.877684979839163	-1.09799310920462	0.854597907010374	1.13262678831734	-0.469431923900917	5.55111512312578e-16
27x15	0.413307260014498	-0.637907910589801	0.270450964957494	-0.0191772266648127	0.212646816811037	0.40109564419423	-0.301385145984619	0.5443466444395	0.639648244136905	-6.66133814775094e-16
30x8	0.215229242381158	-1.49523985942678	0.463369451836468	-0.242299472275503	-0.514163651365784	-0.263595302549208	0.223547237873554	-0.157126192389522	0.186661035527475	-6.93889390390723e-16
28x8	0.249186568524907	-1.62066098926426	0.954431881668848	-0.770746498602051	-0.531025160465254	-0.235369532668452	0.313583714518271	0.384271689789143	0.622130510038418	-6.66133814775094e-16
31x13	-0.596620420614206	-1.25598046622943	1.41259930242649	-0.242774142933308	3.34669344990856	-0.0019782020858119	-2.69733457490221	-1.6007048133734	0.157466076757607	-1.11022302462516e-15
29x13	0.36705118080461	-0.943742312435763	-0.0992971073454617	0.182158499920521	0.955680847892336	0.0865886921330144	0.146866641810892	0.602761566638384	-0.290171287570484	3.33066907387547e-16
16x14	1.17236447351063	0.705466032593458	-2.05102364479754	-0.769959395221876	-0.000970932668400579	0.23488598524108	-1.06616599416393	-0.283283740623979	0.277199304764165	9.71445146547012e-16
30x18	3.32320611084216	-1.15954905547576	2.13999039599219	-1.12798978671141	1.15344987416106	-2.15273217531296	1.16384366804495	1.48975455909827	-0.656478407562893	4.44089209850063e-16
19x11	2.38904731009225	0.161012326150077	-1.54017576562967	0.842863164256637	0.813901397733998	0.568643083016288	-0.251324432355835	0.20648249555246	1.36069379942144	4.44089209850063e-16
17x15	0.985113427747579	0.781007682183616	-1.35459964725111	-1.63974626092714	-0.187440498376711	0.285204420115302	-0.728082914814468	-0.261958195273951	-0.369611443106959	1.1518563880486e-15
22x20	2.89731357907208	-0.268487702076685	-1.67785458894514	1.16495229740855	1.13978899622303	0.093696446584249	-0.46864313793282	0.388966879466787	1.81015163755965	-1.66533453693773e-16
20x12	3.24381881312163	0.351957100495387	-2.55512778758605	1.78104083608605	0.817440065480474	0.633744312405853	-0.479791044529392	0.234256145056341	2.30409413001275	7.21644966006352e-16
18x12	0.972219813843918	0.15973604032435	-1.72091225219496	-0.373076286026051	0.168439308858927	0.46094263987743	-0.413233878726282	-0.314955876520388	0.410714933740844	7.21644966006352e-16
23x17	1.06286680282354	2.14696830885247	2.38444180193293	0.343673144225526	-0.324233031336111	4.12745979612812	0.850706087461677	-1.6674020744085	-0.959631434371988	-2.94209101525666e-15
32x7	0.446823569790394	-1.05737329578236	-0.225425397587018	0.470259750179818	-0.337156018352768	0.0139356618266113	0.615151883983533	-0.708517353916226	-0.397438046955527	-5.55111512312578e-16
22x14	-3.14227141435572	0.0512804302137408	-2.11494653796663	0.676592969857045	3.07192181647743	2.83874120318558	2.52201829204596	4.78543617618466	-2.54496141830202	3.10862446895044e-15
23x15	-1.47212150793326	4.53677628497306	2.57756891365693	5.82173321350194	-5.48850622540308	-2.39271757784585	-6.53020199848671	3.97969793734077	-3.45256606229769	-3.10862446895044e-15
24x19	1.64370349650574	-0.518963983322446	0.895734774945117	-0.14928480040535	0.426423838405173	-0.525602992560923	0.175058480283221	0.201731414814843	-0.100314581633825	-6.93889390390723e-16
25x18	1.3097682705022	-0.699614326241069	0.952345182050046	-0.251738360227393	0.240833167146238	-0.206868028326262	0.346693314471013	-0.000852141046531751	-0.102223453608436	-6.66133814775094e-16
13x15	-0.0786161494170462	0.77009280121408	-0.282049233307913	-0.571332615887153	0.387562264523153	-0.173169599434481	0.187856137729821	-0.498423125274423	0.161591677881548	7.7715611723761e-16
26x9	0.257073904576597	-0.125390229062734	0.0982540997411235	0.31992309155702	-0.362409713608873	-0.136385940684638	-0.329822067837821	0.261008040287868	-0.692452046984034	-1.94289029309402e-16
27x4	-0.879276369667174	-1.80478437147121	1.08215687659209	-1.11177700895967	-1.38408729615472	0.932666019185243	-0.223701224081012	0.85634021471024	2.64927281648186	-1.16573417585641e-15
28x7	-0.85173521263506	-1.74611363567296	0.738502683586746	-0.83893519614194	-1.03610296251534	0.669736053503797	-0.162948131869668	0.376793481803483	1.50298794253616	-4.9960036108132e-16
31x10	1.56035767707511	-1.24260769851521	1.16258738253438	-0.611479629523414	0.965710826514008	-1.05874918857975	0.222917379677329	0.367823444622452	-0.387566503138429	-3.33066907387547e-16
29x6	-2.34700477521416	-3.48286227195569	1.85528982335328	-2.06768435580441	-3.26320763361094	1.21877856792212	-0.461191351184043	1.39862565681389	5.22130486856797	-1.11022302462516e-15
30x21	2.22707124769447	-1.0338350712373	1.74338314198136	-0.977056731586133	1.13565432730336	-1.24260427441053	0.861992463997956	1.29615028247048	-0.577779355362179	-2.77555756156289e-16
19x16	0.589755197283331	0.808866713363306	-2.5792424772103	-4.28497308721252	-0.617799083579143	0.340119798973027	-1.71422311692644	-0.331960047083618	-1.47176697974076	2.3037127760972e-15
31x16	1.94210608944906	-1.00717931854292	1.19537480977992	-0.790099883216096	0.962919538135608	-1.14367251985947	0.492117624277382	0.784046727455338	-0.518880222816094	3.88578058618805e-16
20x11	2.43322493774303	0.18156012062026	-1.54504443454325	1.16508198370432	0.705603306337436	0.742091763343198	-0.34055262174041	0.106719496630069	1.66130154598256	3.33066907387547e-16
18x7	1.71404120825762	-0.150525038206156	-1.14232645028581	0.80959745962748	0.330492095873182	0.411897845017589	-0.256672677319515	-0.11714546295991	0.984068114808897	1.66533453693773e-16
16x27	0.984866840872392	0.460447213277487	1.01427891959606	-0.26003014851518	-0.0966659394868526	0.637504370058502	0.252942559918449	-0.130580670727459	-0.153995212987418	-9.57567358739198e-16
21x10	2.62077573364923	0.220100625264796	-1.66298948668986	1.32848591327596	0.609746352828356	0.428194729782632	-0.295772959223891	0.389695046323216	1.54705258046687	4.9960036108132e-16
17x26	1.45265514705986	-0.384925191573677	0.777717373398069	-0.791588847947363	0.629346103724584	-0.126613003254738	0.30673722607651	0.674575664472944	-0.0945874330072892	3.88578058618805e-16
23x4	-0.158634735278685	-1.9486320326957	-0.321551160181699	0.275947486297978	-0.854556213211168	-0.225923045689835	0.541225655740488	-1.25225884399472	-0.176371167625897	-7.21644966006352e-16
24x26	1.88897252210716	-0.807613455044497	1.41078543753636	-0.465985529997764	0.534703298314177	-0.970841490973917	0.701375304858069	0.467933332688433	-0.663647268903971	-1.38777878078145e-16
11x24	2.57234502628481	0.256839767769269	-2.57979101950739	1.40618170342137	0.705680884504115	0.725585389895049	-0.757234513989472	0.095209156017094	2.27900499272805	9.99200722162641e-16
26x16	0.361377083395863	-1.57400479483283	0.065819456558359	0.554002445391242	-0.519649654310675	-0.686797580856578	0.327212343028396	-0.652694319332675	-0.925962512339335	-6.10622663543836e-16
19x25	0.405789489762953	1.05473380833571	-1.96797271095657	-4.72049243287608	-1.32464345110771	0.562896665921817	-1.5379935224855	-1.0136687662626	-1.65275035025582	2.08166817117217e-15
20x18	2.07656924013015	0.0148471185817335	-1.40113176685399	0.422617269036141	0.494077187048438	0.0864026890077615	-0.18123455163658	0.356915406028762	0.792283359360901	3.33066907387547e-16
16x18	1.1618605044025	1.51354447235359	-2.10057318277002	-0.949451085410649	-0.0718812674189498	0.87902346407549	-0.949028099616783	-0.285398017618626	0.274799156840922	1.02695629777827e-15
21x19	2.46253187904275	0.127412464518031	-1.42838380443246	0.781049700410504	0.705484267567628	0.176076591550838	-0.493296771654735	0.448665638292215	1.12659266941754	6.10622663543836e-16
17x19	1.1644636146777	0.501845102362405	-1.35093092153528	0.150153615143741	0.328172965030286	0.630059084167025	-0.496480511960556	-0.106874138548345	0.504958683030518	1.38777878078145e-16
32x21	1.78531415215264	-0.211941778642425	0.261175739959231	0.138109135226372	0.549694135684985	-0.22111515426031	-0.0576346265161801	0.230486217474609	0.115731063794612	-5.27355936696949e-16
22x24	2.09302824248478	2.55813568822796	3.87378287166962	-0.18686741769298	-0.533802538657027	5.20713686163744	2.24882895376858	-2.11614442610795	-1.26895434329448	-4.27435864480685e-15
18x24	2.22321926433961	-0.242231118851324	1.62930134955087	-0.603954658277928	0.927543544101475	-1.12248393581575	0.489209940241945	0.890014565274408	-0.44757050939522	1.38777878078145e-16
32x11	0.238412746459324	-1.59312530872422	2.92623154165246	-0.703607368694425	5.1815428857934	-0.865741871534112	-3.12714869036432	-1.52288674880978	-0.329084525795581	-1.99840144432528e-15
14x20	0.881486633206979	0.831756104032369	-1.70539283407692	-1.10126516004814	-0.0246104195151703	0.50006714304479	-0.952659586607959	-0.0204310021057012	-0.0771529384328799	1.27675647831893e-15
15x17	0.885679268323038	2.00383711820443	-4.03382481399648	-7.48466420027867	-1.81529186204582	0.167766590736943	-2.74443584282141	-0.669784939439686	-2.6254476889292	4.10782519111308e-15
24x7	-0.0864622509221193	2.8560366689768	2.53069653429914	3.96096925978897	-3.83588881813103	-2.5514348564523	-4.69913565763959	3.31239114069784	-2.43166889730227	-2.05391259555654e-15
12x26	0.94232783341907	-0.690989845280468	0.194002041102673	-0.200308488336241	0.391232531818487	-0.264343765321919	0.0972258140694117	0.176270569359851	-0.125031705974872	-2.4980018054066e-16
27x18	2.53593334243694	-0.866375858936386	1.65579430878209	-0.848645464200388	1.29776346492356	-1.37025457038936	1.07094182182963	1.73069906464946	-0.524238979165574	-5.55111512312578e-17
25x6	-0.666430172283428	-0.653860389082603	0.4609732787931	-0.0917614241040467	-0.424215943212534	0.182849443365648	-0.893416184175993	0.474982755104777	0.536790154773023	-3.88578058618805e-16
28x21	1.79900641921377	-0.486485628769934	1.22916602434468	-0.255155821471674	0.903998781598877	-0.558249311170669	0.353319508702539	0.69560860335664	-0.513822202863217	-1.11022302462516e-16
26x5	-2.97387481723554	-3.65201412872631	2.35678775248667	-2.7160090131375	-3.47861839794541	1.54512796676819	-0.631682884219905	2.27496200820951	6.32518333747178	-1.72084568816899e-15
27x8	-0.211256792818743	-1.25514947343729	0.540177481036155	-0.491122991512462	-0.608805159090373	0.144191266525297	-0.105616855881035	0.109610889414002	1.0371552675508	-4.44089209850063e-16
7x3	1.87528150618569	-0.854827663483022	1.30703814171187	-0.881107590956541	0.388398056740622	-1.0136232201545	0.370423361376101	0.764966340196524	-0.422382339946763	1.66533453693773e-16
16x9	0.54068495869439	-0.871876664832294	-0.19387320999332	0.283632460671585	-0.615592508517913	-0.129077558572687	-0.00534261664817065	-0.563227327225975	-0.399924382464711	-5.55111512312578e-16
19x4	1.4748779553661	-0.895766910470958	0.66303731762689	-0.188346555951732	0.167401681132477	-0.894421781702392	-0.0195815537281381	0.124964256568324	-0.527890204193703	-3.88578058618805e-16
17x20	-1.51278187639586	0.088688086664297	-2.09996796079255	0.80279535579354	1.59947053905988	2.14800511317342	1.50650702189069	2.59580887955109	-1.03367774645115	1.9151347174784e-15
7x25	2.22090697802948	0.12436806127215	-1.71488045191567	1.42496209439816	0.440049913825462	0.684228969405114	-0.618439066924022	-0.361430367350377	1.3403347828901	-4.9960036108132e-16
22x19	0.172092949069774	0.461335294479385	-0.501373682716132	0.368053752494074	0.34207075306517	1.12070097319766	-0.0256961710684011	-0.287870284117995	-0.126813085948431	-4.16333634234434e-17
20x7	2.07423108396822	-0.970544890232372	0.194835432491157	0.159715441788094	0.293254185922469	-1.04277994450396	0.33929369114463	0.238730379648558	-0.118732374038328	-3.33066907387547e-16
18x19	1.1885636369429	0.528626732258366	-1.43053181653163	0.786839755180646	0.338767075117673	0.97385157904155	-0.426173592185551	0.169348282511945	0.69804159868861	5.55111512312578e-16
8x5	1.71393792608602	-1.04892199835496	1.12980038319726	-0.584891213112339	0.468069078813646	-1.03609461951863	0.393459097921661	0.462565347590602	-0.322518414970864	-5.55111512312578e-16
10x7	1.59707940577838	-0.986636912987811	0.787436026666133	-0.359591550265267	0.262174134077715	-1.03320422147767	0.417096229807632	0.637986444304847	-0.23173877022727	-3.88578058618805e-16
11x22	1.5219698016393	-0.0347796816596739	-1.65904269463924	1.41488687013911	0.287448907523636	0.360370101833051	-0.630162278919962	0.106668381688948	1.04360397371266	4.9960036108132e-16
24x14	0.979065403188655	-0.456636048299309	-1.09067638645485	0.527438516786717	0.114794674771672	0.126521378585761	0.11166415729578	-0.454245181381418	0.0672420178969748	-2.77555756156289e-17
12x17	-1.06892169251912	1.03830319790883	-1.53108514682335	0.689408233461551	0.587543403545984	1.33639331107544	-0.321712800139163	2.3327430838526	-1.21491335493608	1.72084568816899e-15
15x4	2.85520585702327	-0.670438693467658	1.15563786047368	-0.537292125521364	0.91517249637316	-1.37974681758908	0.420971613304435	1.03478107440001	-0.14152727133397	3.33066907387547e-16
13x20	1.14624996323118	0.640356931696337	-2.28118223634719	0.262396391748531	0.365369888792037	0.854985595616961	-0.497131061562204	0.307514461250378	0.805232652923717	7.49400541621981e-16
5x24	-0.265111422561677	-1.21996619320774	-0.665070883488579	0.597497769668475	-0.762369570230948	0.0659002935820696	-0.0627505458862678	-1.03104390084121	-0.799412341229452	-6.66133814775094e-16
6x23	-0.887048203696667	-0.542441471979925	-1.27517972996313	-0.373451376429917	-0.507544101717565	0.368744790419865	-0.197717383799937	-0.389599700914227	-1.48529914630231	5.27355936696949e-16
19x13	1.3517993038869	-0.529172797132864	-0.4629212974135	0.641337325323868	-0.141314667210928	-0.383075031198429	0.0171685003111855	-0.34148095591667	0.110490126202975	2.77555756156289e-17
17x13	1.52648377753587	-0.012996466280198	-1.3538039732477	1.14624556256284	-0.0300609009038158	0.328830450998345	-0.414654661338167	-0.241382672136255	0.526228902049416	-1.11022302462516e-16
7x22	-1.62289910701923	-0.1589748986809	-2.2937280404844	-1.31884603505077	0.366802727935551	0.951359245160719	-0.230231409539335	1.56357878839116	-2.06100582521183	2.16493489801906e-15
20x14	0.94267235170221	-0.175119932390946	-1.77814149732419	1.02650110661899	0.144366860651766	0.436043523890121	-0.198670059789154	0.00789959755784744	0.447786244772583	5.55111512312578e-16
18x10	1.77531604342757	0.445166008554026	0.356831690365854	0.610554397673103	-0.0363326210460221	0.795112743603614	-0.142091742275117	-0.134616736330976	0.253833795220579	-9.43689570931383e-16
21x15	1.18636929079858	-0.151544782142596	-1.16894088242294	0.661225204309508	0.0793648691284699	0.245934118583334	-0.254014329184696	-0.285974590680608	0.252327596599657	2.22044604925031e-16
8x12	-0.999940312131928	-1.00933335887395	-0.281484760567499	0.132861286803403	-0.936564022583664	-0.149954506395715	-0.354365833278712	-0.827121283226333	-0.150579105763828	-9.71445146547012e-17
22x12	1.00833921711733	-0.645156055011784	-0.556751712177287	0.363993936988568	-0.125377065542983	0.106289308492312	0.182256594460334	-0.910003234659196	-0.113006251579883	2.77555756156289e-17
9x9	1.80379180607343	-1.26567007163718	1.29048418989293	-0.47303347703452	0.171977922798845	-1.13954849970861	0.476210441762348	0.783579612217096	-0.129420512738681	-5.55111512312578e-16
23x9	1.34033974817376	-0.604819074142616	-0.571135417257666	0.64396847592178	0.00397528124426672	-0.165383035361445	-0.0146515822762133	-0.302321767861856	-0.226705822615702	-1.11022302462516e-16
10x14	0.352948192250932	-0.652792570794953	-0.255317423118489	0.17748448595822	-0.108882388052418	0.211222605152834	-0.0658228922366678	-0.168347398321639	0.263775282561592	-1.66533453693773e-16
8x18	-2.00684608969046	-0.196412120294035	-1.54143645369595	0.515363603935561	0.468438913848338	1.28350636477798	0.629172680821167	2.16131475152376	-1.65658483162582	1.77635683940025e-15
11x15	1.81252763703809	0.797660011046162	-1.06122403762638	1.08364013322845	0.245747423858558	1.40001259310727	-0.254730159084438	-0.220989608182006	1.08742791892877	-7.21644966006352e-16
9x19	0.419328494524845	0.300703503694892	-1.2989178887652	0.898205319871447	-0.0100452548358902	0.60201349879122	-0.939896471866661	0.154358274288691	-0.0547935573216031	-5.55111512312578e-17
14x8	1.31548102238393	-0.345432518369235	0.170149238635604	0.360044548824416	-0.0347454291920631	-0.446440954719795	-0.266740750105165	0.0400828229361152	-0.230954521057754	-3.33066907387547e-16
12x8	1.86720261467767	-0.909996659728842	0.793366420992777	-0.306473039528062	0.0715628517186046	-1.15730368378079	0.342473319233019	0.488975975944952	-0.817335050894485	-2.22044604925031e-16
15x13	1.73119955658356	0.0313860106929779	-1.75070888279166	1.33979780368633	0.212108224613264	0.405730615684686	-1.00095836546603	-0.333864724765335	1.14797442235169	0
13x13	1.44338347859981	-0.204373410684483	-0.760839544171377	0.519330665444351	0.234529588070571	0.0582591941127743	-0.263320596853792	-0.194513393762998	0.278010392280279	-8.32667268468867e-17
2x18	-0.538360086463736	-0.259135019814897	2.69430279670163	-1.26838838053876	-1.19160348382496	2.59396390620106	-0.203823362153992	-0.103272430101077	1.42297734972208	-2.33146835171283e-15
3x11	-2.17380467316233	-2.45822199197212	1.42051785590611	-1.61395445684206	-2.11879589624479	0.980055109989265	-0.984648728584204	1.25940263691007	3.49598035251096	-6.10622663543836e-16
4x12	-1.38902607514045	-1.74634708224659	0.828225648170453	-0.989782894784071	-0.948929084339919	0.320808298270756	-0.796494806241871	0.582526229324814	1.4005324261015	-8.32667268468867e-16
2x12	-0.123511346356659	-1.36021941501514	0.877409628964327	-0.769900560175511	-0.976089332428046	0.297250056664195	0.0732297924455756	0.463712994684686	0.746896142009749	-4.9960036108132e-16
3x17	-0.148650406803292	-0.879248362997569	0.712218356801379	-0.205714737000124	-0.619247064028987	0.460493072796255	-0.391686673835343	0.323312728470571	0.359137800750672	-8.88178419700125e-16
16x7	1.7654858620408	-0.861843440018487	0.363273874797753	0.31262335771588	0.0621965738840669	-0.841083086223525	0.424978901945942	0.273245695074802	-0.406824717352005	1.66533453693773e-16
6x14	-0.400589999865537	-1.0183535860525	-0.387104050499333	0.103902777142492	-0.81073331907224	0.233605382772888	-0.354160679567445	-0.0871292983147068	-0.249617206050472	-6.10622663543836e-16
19x18	0.724979834472003	0.172418815565907	-1.64003452143061	0.952717885778896	0.398705811951402	0.972876971289462	0.0119556364426472	0.320668906556353	0.512834631842057	3.33066907387547e-16
17x6	1.06935944871473	-0.919045355436784	0.553859140646379	0.102181565964204	0.227005630575595	-0.677453334831964	0.0290773172218741	0.193150269469517	-0.415399916623275	-2.22044604925031e-16
7x15	0.836610577211777	-0.288390499718669	-0.696498210844637	0.543690119497528	-0.335934454240315	0.276859225582619	-0.499925639330621	0.100713119537962	0.102678331173131	-2.77555756156289e-16
18x5	1.92967898512625	-0.523677980715279	0.698882028231493	-0.098873088972424	0.190864989459564	-0.723714602265837	0.257421143905576	0.504952501412649	-0.173182729930277	-2.22044604925031e-16
21x8	1.86152571214348	-0.428741270657956	-1.05591554882569	0.854333729920385	0.0446117380966271	-0.0529865973466738	-0.295388058607967	-0.192532227081557	0.919024446804076	2.77555756156289e-16
17x24	-0.0872648685394238	-0.0427395647402117	-1.62617069180507	0.988423956027907	0.499807838777958	0.732110488632786	0.138623433962291	0.956020534183096	-0.24287092487281	1.0547118733939e-15
22x7	2.16163446576326	-0.394405213648076	-0.483730025734766	0.314745548677678	0.671092598014174	-0.385615723428337	-0.150721836077286	0.53232365891592	0.424054144552564	4.9960036108132e-16
10x9	1.62510286959481	-0.670144069063645	0.798121124779918	-0.0928171413911245	-0.109698742070206	-0.687867439898343	0.177515314356072	0.292347596151601	-0.445588647796443	-6.10622663543836e-16
8x25	1.7332801648664	0.999050959857163	0.142227072581861	1.10946123382844	0.0887238008198637	2.40732104533619	0.133677950556816	-1.30344450976752	0.518386525444455	-1.88737914186277e-15
11x4	1.42079823093846	-0.447572140044326	0.403383969013654	-1.04921606603915	0.00419575820641516	-0.54967198344835	0.0499313188067181	0.399079870842303	-0.694664413264411	2.22044604925031e-16
9x20	-1.96100452442014	-0.569608233086415	-1.75259995733353	0.380275512641108	0.779429637098793	1.09044219371904	0.753613147178941	1.7551990854899	-1.48719032064051	1.77635683940025e-15
14x19	1.27358009332201	0.54904243192689	-1.81045067253419	1.00984294359162	0.613261460978792	1.07365933390339	-0.572724942582714	0.603989524299727	0.76997875574974	4.9960036108132e-16
12x7	1.2262911324265	-1.11929412321258	0.896092236789412	-0.297383658530116	0.0768774662883351	-1.01592225262806	0.403536207503458	0.303123332447885	-0.711939773371996	-5.55111512312578e-17
10x19	0.795508078804901	0.0323679848371808	-1.0830634921172	1.01593893168155	-0.117160225295882	0.466219457244033	-0.470621360607521	-0.00563459758409632	0.0800207750043495	-1.66533453693773e-16
15x10	1.32577994262874	-0.418406402651488	0.0297750934277259	0.49135074905739	0.0301662859596319	-0.113689331994677	0.0224198973571853	0.147566942547457	-0.156025663454131	-2.22044604925031e-16
13x6	1.5918697912704	-0.814053964100923	0.884565539039513	-0.372849735379848	0.262532049989447	-0.875180064680218	0.0921908568428345	0.380879759220957	-0.437079426715712	-1.66533453693773e-16
11x26	1.50600439737284	0.0408178531294238	-1.31412039906208	0.924838540710951	0.221625294923379	0.359725828152907	-0.507589241993787	-0.237999452377898	0.697693518845597	-2.22044604925031e-16
4x11	-1.41055565638017	-1.59975133771753	0.807510108427269	-0.917705878341812	-0.802914908528502	0.252098404099798	-1.01828626680576	0.313064181829402	1.16456828780879	-7.21644966006352e-16
2x7	-2.46415235946814	-1.85979667310382	1.11238276624423	-1.32548604225689	0.135889407010501	1.08773570090832	-1.76467372257859	0.658639881512011	1.89843159298119	-5.55111512312578e-16
5x10	-0.760241232627122	-1.05717134105452	0.351291588407543	-0.185723571285802	0.194563384240563	0.0384198833967179	-0.779085547158025	-0.0991460707891915	0.166078062484152	-3.88578058618805e-16
3x22	-2.19849704907821	-1.42726062887537	-0.394083378055043	-1.24819402230288	-0.936188306499072	0.784279337770287	-0.858300902212793	1.08526339170125	0.12672231841974	1.66533453693773e-16
20x10	0.808876161924326	-0.449037708593291	-0.430593639795608	0.395128078156694	0.032409041609881	0.0103523447842891	-0.117525855708576	0.0194813284795264	0.000644379850317012	2.77555756156289e-16
4x17	-0.330706355150286	-1.00114028216818	0.128075935703561	-0.0714027739152097	-1.10353125579732	0.685929138400736	-0.338311564094903	-0.514595954906201	0.309745540474131	-1.27675647831893e-15
7x4	1.92316434288845	-1.00326168690718	1.31785863155937	-0.627249834395104	0.451242464349361	-1.21734778729827	0.551850251379458	0.857159914642532	-0.331778907948148	-2.77555756156289e-16
5x20	-0.193505816617588	0.0735698564543064	-0.625989105187333	0.00186865005859349	-0.857728172214027	0.464122986274833	-1.07569249561036	-0.104669696612881	-0.604316201060947	-2.22044604925031e-16
21x17	1.13333069374007	0.227433147089227	-1.55875037572005	1.02886841277793	0.150276159089379	0.585507072300841	-0.545861242928273	0.0406066288250966	0.415976933922796	5.27355936696949e-16
17x17	-0.185158281857542	0.549873134526768	-1.801915537774	0.191422414779123	0.351698017975495	1.09102109113316	-0.141517113142202	1.37827429396807	-0.659793725523801	1.38777878078145e-15
18x22	-2.69114603610658	-0.0901890920707531	-2.36310442742455	0.57696112059134	2.41630671552406	2.33243800033537	2.20958634313853	4.1862966021848	-1.88359330175887	2.4980018054066e-15
14x26	2.08477289789191	0.607128672474404	-1.27408016515389	1.11817937805067	0.115521711238303	1.80525010274738	-0.0252379312570447	-0.793672365529505	1.02926507930153	-4.9960036108132e-16
10x26	1.25308566167909	-0.696068995945316	-1.42872726232918	0.887400503888405	-0.322863678769195	0.106919441923107	-0.311134824593156	-0.745341137899621	0.297731391872123	-3.88578058618805e-16
15x19	0.651407001856392	0.555600173299483	-1.65070376714172	0.98433046519251	0.801915132296291	1.18600409604341	0.125332026836247	1.07015852558503	0.254354046162748	4.16333634234434e-16
11x19	0.581920334957944	0.588125198176665	-2.23178942098456	1.36903487058826	0.834252239650126	1.21716751927131	-0.490850409349628	1.27795746823853	0.376430057395078	1.0547118733939e-15
24x9	1.70999761745115	-0.586151913199148	-0.762447463060404	0.860474743642851	-0.0783118346247816	0.0267329989143269	-0.135856883512725	-0.243085596916241	0.567894044281459	5.55111512312578e-17
12x20	0.572374814279538	0.670762555726299	-2.0372217436139	0.757665342872061	0.238359072127617	0.813603807363327	-0.688293619497657	1.09942729189775	0.250632250128896	8.04911692853238e-16
13x25	1.67997256440023	0.0201126935366281	-1.67367231165901	1.19093519432664	0.21904538246723	0.944511774635723	-0.245475008893959	-0.374576714541503	0.886101247782419	5.55111512312578e-17
4x24	0.593167344789944	-0.970272733828789	-0.0118777121029271	-0.389495906278588	-0.59192043626634	-0.368964635782046	-0.143024023526578	-0.0711272978881347	-0.435321524080872	2.22044604925031e-16
16x11	0.927694959708758	-0.575502713578107	-0.714953208770158	0.398258734800402	-0.235586272598705	0.0979282710952262	-0.247033483706395	-0.143748583281484	0.163171252479639	-3.88578058618805e-16
6x18	0.364466820327315	-0.125835445490798	-1.13231460019812	1.09347763640748	-0.417948628462982	0.365928994062037	-0.766098341768329	-0.551818707881209	-0.362303564787595	-2.22044604925031e-16
19x6	2.18027755183409	-0.540561400351043	0.558493842989984	-0.126021226472181	0.495606481234631	-0.784546865924632	0.264229445004164	0.760842055039398	-0.0623416433414234	-3.88578058618805e-16
17x10	1.47045909297051	0.360121619527746	-0.0193788045392527	1.14302403417142	-0.237968558605794	0.0386125833574216	-0.70055194251115	0.512586755598994	0.298025522825184	-8.32667268468867e-16
22x17	1.28524974706817	0.44780341963976	-1.08864776079636	0.947680953769137	-0.286908406051209	0.426313095355609	-0.609208604498608	-0.175520789800957	0.293422023227741	-3.05311331771918e-16
18x17	1.93104124536242	0.10794289427883	-2.37286076546726	1.13104143449389	0.596765010620088	0.76761337784903	-0.395235201512971	0.023427340638899	1.311733389036	5.55111512312578e-16
21x4	1.34551125910877	-0.82427060552378	0.547946090935359	0.144721750093962	-0.170368944745352	-0.779618284180952	0.11342846312667	0.289011539162354	-0.428755732284541	5.55111512312578e-17
8x7	1.77014411411803	-0.716938640434216	1.48081716825012	-0.584506908309456	0.536683358011888	-0.930106123928021	0.243978031680265	0.945478265259666	-0.563847836862031	5.55111512312578e-17
22x11	0.891323551757001	-0.959866734612923	-0.643590672197189	0.658365595334813	-0.189591178678163	-0.239863878603185	-0.00903697941931528	-0.315415578451081	0.109197087612459	-3.88578058618805e-16
9x6	1.65518118036549	-1.11123121109226	1.40344475074432	-0.60059799764026	0.110131752494117	-0.736929157106642	0.639439170316714	0.537008998713359	-0.066101602368288	-5.55111512312578e-16
10x5	1.19865173009026	-0.709469885600846	0.855349844453798	-0.406109119544736	0.221410604514929	-0.204503806374267	0.51113923886115	0.426045745206133	-0.129115172249492	-2.22044604925031e-16
15x24	1.29725929232522	-0.15319661127668	-2.02891803491771	1.44195135651614	0.1406989418587	0.55143559318382	-0.342244110080247	-0.206831220289354	0.892427523491919	4.44089209850063e-16
11x8	1.15752171850113	-1.0043159461156	0.841296756121302	0.0774656838442143	-0.106433880196482	-0.939625164948461	0.0492721244143854	0.19559683907396	-0.772276215774932	-2.22044604925031e-16
14x7	1.09406326293636	-1.25696461113132	0.0453964283510044	0.101406615760734	-0.000856005957300704	-0.600736324941134	0.32092177147822	-0.255914791515981	-0.43911418641744	-1.11022302462516e-16
12x19	0.507312532509303	0.567520837745685	-2.17524955874334	0.378195605576973	0.417743899531213	0.792459762612121	-0.678700768806769	1.35075552852109	-0.0322702379429771	1.11022302462516e-15
15x6	1.68649979939426	-1.23552108541061	0.710558227997774	-0.475900861355866	0.248203034373299	-0.882679749559483	0.356872907757847	0.162385595019437	-0.303298361269844	-1.11022302462516e-16
13x18	1.33964819539802	0.335139175330283	-1.13000698673623	0.712654127951942	0.465977055521148	0.565088987832277	-0.456310693232368	0.23749815661146	0.849921235946122	2.77555756156289e-16
2x25	0.534103469240161	-0.849685325782234	0.841901208028258	-0.496209784373541	-0.509000273239943	-0.235198597676849	-0.335253888157342	0.410762422421347	-0.0104958306182803	-4.44089209850063e-16
16x21	-2.36317505892035	0.139977348539264	-2.11647543135118	0.389334054387377	2.05428255925195	2.04968507900549	1.26796645500703	3.20303957409417	-1.7499077281065	2.74780198594726e-15
4x7	-0.905842653883049	-1.60713154691625	0.53376911212794	-0.433005415628894	-0.962198577016869	0.194195030362019	-0.319652419551892	0.302127573599837	0.658455795832965	-4.9960036108132e-16
5x6	0.721688881972509	-0.88920673711757	0.641703198086816	-0.424455639131392	-0.210286314051181	-0.274192644692653	-0.0215495560414952	0.262094985016921	-0.173474708755115	-8.32667268468867e-16
16x2	1.71613430081081	-1.49236643486078	1.11551635414717	-0.244866683047669	0.371692502194735	-1.25757707843609	0.515699270799139	0.3861221481459	-0.392300487977925	-2.77555756156289e-16
6x21	0.93143359733292	-0.0817932247498483	-1.25010044167297	1.02865528896943	-0.255980658271925	0.570170700439336	-0.617608570651631	-0.256648754789148	0.230441337352879	-3.88578058618805e-16
19x15	0.473104138699844	0.653233770914181	-1.76321497551049	1.03453026448209	0.254207521786566	1.17272278071133	-0.515096655462546	0.890253114504721	0.143629397542147	4.9960036108132e-16
17x3	1.20994298241444	-0.965784312830823	0.954391811456013	-0.230616878433403	0.444097997110121	-0.634951242570128	0.224293656763604	0.477995832701911	-0.30420225302315	-2.22044604925031e-16
7x16	-0.861049504696608	-0.414759518451148	-1.46369684302755	0.79083645772867	0.639985154260643	0.958151420850913	0.781889145386695	1.46707341404599	-1.13650810528554	8.32667268468867e-16
20x8	1.7699331307269	-0.963240024108657	-0.220523042978888	0.327310392214754	0.218432183785955	-0.663681850850803	0.170561032621383	-0.21248372288492	-0.169386219256093	-2.77555756156289e-16
18x8	1.22963695214196	-0.674875361561447	-0.109119742894783	0.512885080613188	-0.292486398550079	-0.63205514169738	-0.327834910332401	-0.168897267913479	-0.379916635766094	-5.55111512312578e-16
16x24	1.99126668193571	0.208855189627985	-2.31993555929902	1.41297865823111	0.318516416893234	0.835821506979746	-0.383467594982006	-0.0760196094784553	1.27965425308493	5.55111512312578e-16
21x13	0.615825625356125	0.304810991341507	-0.707081961265231	0.786723401867386	0.252390173532217	0.406470073793637	-0.462216232065847	-0.0875370196768959	0.522431737389016	2.63677968348475e-16
8x14	0.606415665172038	-0.577356062255536	-0.94378083938698	0.723475903001005	0.0196676668182485	0.146317062930733	-0.267312036655206	-0.212158768579613	-0.133928523174887	2.22044604925031e-16
22x2	2.45257396037637	-0.897237666750462	0.482505039079758	-0.255141835975209	0.296835188530123	-1.27020111126964	0.387433052539025	0.757296312870546	-0.328610306890217	1.11022302462516e-16
9x15	1.10296901316773	-0.454067382327513	-1.21339412278522	0.875018900260891	-0.0634187801993789	0.378500581005025	-0.133399311889861	-0.32280741059518	0.3616710947644	1.66533453693773e-16
23x11	1.33412929234954	-0.753492322057451	-0.504697294218566	0.726761759797534	-0.286646232834686	-0.404866138171087	-0.0225477377236736	-0.304354941142658	-0.24165673488035	-2.77555756156289e-16
10x12	-0.306700770049855	-1.10962647186898	-0.892620970301838	0.492612441397731	-0.211088662300391	0.0541258976951506	-0.428686311201312	-0.626325770385783	-0.605891989825245	-2.22044604925031e-16
8x20	-0.150986771328614	0.430284477578622	-1.18616995883658	0.63350130109637	-0.297263547840216	0.40766591299093	-0.658538074882651	0.7784523858737	-0.394079261016842	4.16333634234434e-16
9x17	0.546540601975582	0.0518105023315613	-1.43059395922214	0.725287910812137	-0.226368975908014	0.473216284450911	-0.163095345993406	0.167057565020118	-0.289147897890721	4.9960036108132e-16
14x14	0.60273284947262	0.0970958231827664	-0.8044751091712	1.13771596055922	-0.300241059597587	0.179451967916605	-0.639921554890293	0.0670053749812477	-0.00162316906878007	-5.82867087928207e-16
12x10	-2.23451233813317	-2.09531872119381	-1.75201272994318	0.654966417893284	0.418105075350847	0.441072188851964	1.38134254571344	0.0865799723329788	-2.2539157857109	1.16573417585641e-15
10x22	1.65332624893927	0.0359582212360598	-1.7741905086386	1.34499934513226	0.305683183578484	0.285272577455943	-0.415732595798711	-0.0442880476956942	0.912517570468538	-2.77555756156289e-16
15x15	-0.321851946646002	-0.110642361235855	-1.41965148724411	0.655617281187587	-0.426835696449219	0.360470518095267	-0.314958465439965	-0.0106174641497597	-0.745100602519256	4.16333634234434e-16
13x11	-2.14104879689757	-1.31420061434294	-1.5839404934129	0.61000797428644	0.0259574586431284	0.58149325099276	0.854075375854336	1.22508463449714	-2.14455200996012	8.32667268468867e-16
2x16	-0.0411242101248559	-0.81581403402954	0.952863326878318	-0.730394365280203	-0.721215710720154	0.247564635090759	-0.783388643214773	0.250552237184115	0.358884816851182	-9.43689570931383e-16
3x13	-1.20458161580659	-1.65744565010111	1.060213288447	-0.80450597331841	-1.83792775202705	0.472800590297885	-0.598794842502415	1.04381405666119	1.91353479675402	-9.43689570931383e-16
4x14	-1.75734319171533	-2.16693982904408	0.865737560827549	-0.994929116864204	-1.72970175293722	0.716745341285528	-0.613471456766206	0.670755114737046	2.16811235980965	-8.88178419700125e-16
2x10	-1.99391293985366	-2.57509357862817	1.02038680550198	-1.46423136858339	-2.30696273373346	0.687255822392624	-0.840471631132472	0.848405924029503	2.73882663578666	-1.11022302462516e-15
5x15	-0.65727770534966	-0.843170152976508	-0.0358378947390265	0.339792214047826	-1.19544119034913	0.441023775094584	-0.807158193469861	-0.0984829568937419	0.0948770688961428	-1.11022302462516e-15
3x19	-2.20843606862396	-1.70846285863142	1.04389473318669	-0.416129067315076	3.04531716823486	-0.0167804942548734	-4.22194685868058	-2.37933356343311	-0.467580842556736	-1.55431223447522e-15
6x12	-1.86488895951051	-1.62003185784672	0.333681909915481	-0.472207899822102	-1.55790471923806	0.590892160630805	-0.442860039659136	1.18359457247156	0.992219870657271	-5.55111512312578e-16
4x20	-1.50321762002605	-0.889404950640849	-0.187433525292594	0.184116947461632	-0.366338489653161	0.0654211156266182	-1.36508385482257	0.31284971936281	-0.434722823734409	-3.33066907387547e-16
19x20	0.307738817410177	0.647911384566596	-1.52116577512617	0.970088678282555	0.603391593717854	2.04692917679649	0.452295201811127	0.722830704593861	-0.0789784855927851	2.22044604925031e-16
17x4	0.785716588601053	-0.991916994583237	0.271086370548762	-0.0383917002663221	0.0202816366836938	-0.400803270430233	0.414844908187	0.124964221122987	-0.376568562834269	-4.71844785465692e-16
7x9	1.5646027603421	-0.820693238382375	0.960603608914924	-0.576466892263687	0.164512338255759	-0.829683946927321	0.181437028465053	0.781745629982687	-0.302151027348553	-2.22044604925031e-16
18x3	0.747565910855262	-0.802853786582575	-0.455443220060095	0.270913722936296	-0.141468728410917	-0.0991797016786188	0.211580611180124	-0.353901986950661	-0.154874031491985	-1.66533453693773e-16
11x6	1.31468098031455	-0.601408882195375	1.02251050973848	-0.407836165056134	0.265823680435502	-0.165955572796114	0.506936335529943	0.500267602529759	-0.287394988631924	-6.10622663543836e-16
9x26	2.36822453730785	-0.101236200372534	-2.03532137500904	1.47945482534153	0.210038865249911	0.681587601965282	-0.3768745974225	-0.49794305901757	1.34175574917877	5.55111512312578e-17
14x17	-1.44158098448088	0.462472667499567	-1.45074975776765	0.164769183000728	0.933653839068128	1.41099886960714	-0.0132619649916242	2.25537233639835	-1.22542887231499	1.0547118733939e-15
10x17	-0.469699693319453	-0.306523141543073	-1.67059089808254	0.579745059088571	-0.0527715837482377	0.623762046221262	0.088056800318047	0.716164896105451	-0.825186279340668	7.21644966006352e-16
15x20	-0.327441075442703	0.674883103039384	-1.80389379163805	0.865071540338354	0.925136852951033	1.24485787934467	-0.268146435793817	1.66713980387369	-0.283283760644212	7.7715611723761e-16
13x4	1.75780618465407	-0.957555835496067	1.15677184535798	-0.438250527056126	0.492332779123891	-0.74199343610863	0.552320802095263	0.43452710642048	-0.467056541093943	-1.66533453693773e-16
5x8	0.179648376230153	-1.32494805856274	0.428999561858929	-0.358766531923118	-0.248022698990213	-0.213263477519029	-0.0928149595953973	-0.101776453308052	0.12477713595807	-3.33066907387547e-16
3x24	-0.704446664795509	-1.18774179822361	0.428805093307355	-0.439634867761313	-1.27324960937321	0.261036222976618	-0.497577486136533	0.276291436805395	0.263776083737485	-8.88178419700125e-16
6x7	1.58399131284009	-1.13669219082202	0.956259800277853	-0.931015793003061	0.49184495600676	-0.882164079655698	0.129122755719689	0.541510174030851	-0.0931854042289946	-5.55111512312578e-17
4x19	-1.6465574427961	-0.877768283429731	-1.02921506598352	0.0689353522379781	0.325686136798628	0.167950223836339	-0.709390646293639	0.520904226883634	-1.57834706102421	8.88178419700125e-16
7x6	1.87313027208845	-0.790191455836778	1.07776505519361	-0.408329387809231	0.383490784066114	-0.853562961722307	0.425853428465736	0.526287555464277	-0.362755602489413	-1.11022302462516e-16
5x18	0.255216622158376	-0.788297196003734	-0.72953072808361	0.843386284486856	-0.673499644451903	-0.0955977078922567	-0.46046785617279	-0.539896371286659	-0.498758051953049	-6.66133814775094e-16
16x22	0.980167661021632	0.363475814007842	-1.50893141770662	0.900400991671088	-0.0263853239456716	0.644690491514797	-0.78303225992636	0.119925421031253	0.108709246813889	2.22044604925031e-16
6x25	1.98849172777164	-0.116145200019782	-0.503259650685235	0.68130522638579	0.381240900355949	-0.195926247845387	-0.363391920056372	0.0515944739943043	0.440259670078243	-5.55111512312578e-17
19x3	1.98898173760543	-1.07037473065202	1.31935068814781	-0.533381714515313	0.35876028356504	-1.31653154556767	0.690415472594738	0.624585916456402	-0.667819825100572	-2.22044604925031e-16
17x23	-3.03799585110397	-0.309626877224509	-2.69420406093345	0.728604157720878	2.56922508578452	2.2876217865892	2.13222894631816	4.18912578882072	-2.27667874289335	3.77475828372553e-15
20x4	2.09614637785146	-0.78438749649484	1.50234933521561	-0.338705692016826	0.217765855295998	-1.50925941961791	0.185906541941096	0.699018896484001	-0.90031156860715	-6.10622663543836e-16
18x20	0.38873466925818	2.44167184995847	1.35710622346395	0.273304033310329	0.162676738501755	5.18366523267496	1.96752104715405	-0.884424811447631	-1.2197818355982	-1.99840144432528e-15
8x2	1.64239364857928	-0.601830137120914	1.64532513088955	-0.35624578220724	0.0348698371866581	-0.572432292020342	0.492628751178244	0.593717697747043	-0.309007339611892	-6.66133814775094e-16
9x3	1.14767823383696	-0.534445675954693	1.09071749453692	-0.0187218905058159	0.10030700441632	-0.644134333190915	0.0654258794432905	0.764903513825439	-0.587979367266093	-3.33066907387547e-16
14x24	1.38659061203696	0.127508923506953	-1.48470530613181	0.948669905623517	-0.0574552313840679	0.541237236777307	-0.615763391135849	-0.021978710068627	0.891317729906505	1.11022302462516e-16
10x24	0.959659917571602	1.37335114258352	-0.511166259329592	1.04671217443216	0.59689279803318	2.60161644296135	0.0779091230371108	-0.0586231108920554	0.0983526505494118	-7.7715611723761e-16
11x21	1.28950680299474	0.325962974833465	-2.16287209019839	1.46125456737385	0.817128715349242	0.671167572951968	-0.712822975752213	0.829881411953486	0.740304672635399	8.88178419700125e-16
24x11	1.38039243618974	-0.433171828328385	-0.928406987396183	0.86129628538684	-0.0443526474324887	-0.103348279849576	-0.0706267275627392	-0.337308070941548	0.2248684416871	3.33066907387547e-16
14x2	2.07950447017445	-0.774254897030807	1.14134600544808	-0.342689539210351	0.338856791571381	-1.06916230772941	0.387534322946498	0.608677144783034	-0.359208655039679	-1.66533453693773e-16
12x22	0.542173288289695	0.785708203874826	-1.85876921518463	0.863222398420195	0.137625120733699	0.828558106994177	-0.836817813621083	0.792846296182578	0.124994019492618	4.16333634234434e-16
13x23	0.664559433135387	0.1819036510436	-1.58969781853309	0.0902235418216824	0.20890517565183	0.778215576453703	-0.500281003697932	0.26944969601903	0.181869799656984	4.71844785465692e-16
4x26	1.00714053902912	-0.812576891479245	0.556691427887688	-0.168618659163963	0.0288514268647982	-0.716155872907742	0.241338303199608	0.0177469945323845	-0.625470420586709	-5.82867087928207e-16
16x13	1.28555806450435	-0.345929575428794	-1.59756502041439	1.1709571058466	0.0786959496084852	0.289126894782093	-0.479096356692515	-0.297417362795985	0.624186183263798	2.77555756156289e-16
6x16	0.104215015929385	-0.500628240134061	-0.555540335682739	0.648814214438691	-0.650296915938608	0.23512964777034	-0.290151495601765	-0.339557805481892	-0.539827325333013	-3.33066907387547e-16
19x8	1.29828689275004	-0.603763934078309	0.30372259939975	0.0642536984883533	-0.162264015875893	-0.397130233593073	0.133752087676601	-0.0551271441053714	-0.447941267984692	-3.88578058618805e-16
17x8	1.53522426155289	-0.551850057786814	0.362080748271989	-0.0335199967233759	0.251007271174397	-0.383924198012485	-0.0461688511904637	0.144178177863778	-0.271155882336406	0
7x21	0.916377164219812	-0.00708563711978882	-1.33233729109934	0.399405473088144	0.263442228662902	0.456643248616663	-0.436186325043687	0.439032797514996	0.331743132522665	3.88578058618805e-16
20x3	1.77239211849574	-1.06006716497867	0.984357944550328	-0.278294844174737	0.467046667063014	-1.00087344909984	0.519333308639918	0.280626500979586	-0.56597279995424	-1.11022302462516e-16
18x15	1.15827273019211	-0.201086867323706	-1.55578724133953	0.991916630196549	-0.0185536171364463	0.381581403893678	-0.34645684211317	-0.390476053625955	0.303665692989958	5.55111512312578e-17
21x2	1.72344566168025	-0.781065575343113	0.890959318820129	-0.163549712249167	0.110926723088119	-1.15947203940482	0.0277172115431311	0.781170728559702	-0.392847843673622	0
8x9	1.93519625333143	-1.06348473203365	0.729667689331049	-0.225424102918301	0.560000798100344	-0.969958770860213	0.25868186681878	0.605000229631359	-0.0555106749350374	0
22x9	1.85868515277275	-0.810925763988843	-0.800938499406149	0.871523284565074	0.301535870381671	-0.257220554905499	-0.0524124233754952	-0.414250951683512	0.473804442166169	0
9x4	1.47025880383969	-0.472144309018864	0.75320179276081	0.105751949958944	0.223801983543208	-0.631273615388223	-0.0920755101923937	0.447299737785723	-0.237447332199869	-7.21644966006352e-16
23x12	1.35788481861011	-0.626284506187146	-0.879279193590083	0.746871186479307	-0.257639067780912	-0.216663013875104	-0.0981411953160985	-0.546569084028586	-0.00217850849429327	-3.33066907387547e-16
10x3	1.14723837444784	-0.618207277486867	0.581313603073801	-0.000767924290436664	-0.0968722097566198	-0.57980643090214	-0.0883824195448951	0.190866431869599	-0.388632186213995	-4.44089209850063e-16
15x26	2.06454487024831	0.558289117592208	-1.19478408223498	1.58736555456033	0.344961383753024	1.38478338994289	-0.468864468818372	-0.430624396969989	1.10087953960679	-8.32667268468867e-16
11x10	0.886804017600712	-1.39913726731945	0.512305027410668	-0.349647875343278	0.14109782595356	-0.782140048877401	0.304160518918108	-0.0493442766579465	-0.826212008746711	0
14x5	1.39194916528704	-0.79963682822022	0.688150742793724	-0.228962646779644	0.295006621434156	-0.709376699132058	0.117137548019735	0.236350956034128	-0.311463262091517	-2.77555756156289e-16
12x13	0.176310315992728	0.00932871109856981	-1.01268356715319	0.68003730285024	-0.700260817486453	0.0609562779952235	-0.684736157129384	-0.150919785577021	-0.427517521153963	-1.38777878078145e-16
13x16	1.10060951439585	0.547957117794126	-1.04678096044534	0.983149163011609	-0.0177513824943341	1.07146828656291	-0.228549491802325	0.249547666311644	0.189564962895453	-1.11022302462516e-16
2x23	-1.78477016477373	-1.65893695995697	0.712529863793828	-1.7303742679891	-2.59194654573636	0.839995629355241	-1.08801864429041	1.43740636766872	2.24328234458461	-7.21644966006352e-16
3x6	-0.785591758321728	-1.11845100060743	-0.0506149697171655	-0.162216934454963	-0.566267944074203	0.359414708286223	-0.549984227595961	-0.117642428612236	0.162798994292749	-3.88578058618805e-16
7x20	0.580473464390409	-0.119625924085037	-1.77774441151026	0.961568242944676	-0.128374647289861	0.200533450003513	-0.255265012944479	0.335489550143923	-0.203356276697529	6.93889390390723e-16
16x4	1.60204412583858	-1.18839673887917	0.919468389448821	-0.30295243713616	0.571532339977596	-1.12689306114845	0.366431027173487	0.305347148254238	-0.471033371431514	-5.55111512312578e-16
6x11	-0.668504729869331	-1.50168805218496	0.846078216619901	-0.57749113881423	-1.11323208253285	0.286432980393142	-0.444294078798902	0.381819548318505	1.202331769676	-9.99200722162641e-16
19x17	1.12274434187633	0.117107814924412	-1.72974136503673	0.819656830518128	0.175409831983793	0.797801754522971	-0.180034017971925	0.15736979429239	0.46181372769309	3.33066907387547e-16
21x20	0.730780009371382	0.242981702723867	-0.855412153491672	0.735154041460577	-0.0113674914045805	0.640823428516295	-0.180873543540572	0.11859185629573	0.236555244464891	-3.05311331771918e-16
7x18	0.446608619533494	-0.139600796196438	-0.7692885936621	0.703062994915484	-0.290573866997454	0.333718452303691	-0.440033588053318	0.0602575561935928	-0.412295378818122	-3.33066907387547e-16
18x6	1.09781783744455	-0.72881889393395	0.197553478641497	0.312060190275019	-0.0857302031491932	-0.283221758162288	0.0759006199335482	-0.0563758363981914	-0.192116751183708	-8.88178419700125e-16
21x11	1.32862786930559	-0.741970092718208	0.11106102288656	0.371380769019544	-0.143361320919989	-0.621029185906469	0.297575527436272	-0.208612738052461	-0.248953038347312	-2.4980018054066e-16
18x12	0.757477101679266	-0.628481004797256	-1.0221334035361	0.878618785539658	-0.384187289480171	0.127305172671309	-0.0650998021811248	-0.52472591214884	0.124288199724314	-3.05311331771918e-16
9x13	0.318413557208099	-1.00192533729367	-0.521658672218351	0.409666411194675	-0.422726691153933	0.107316999308383	-0.035747435127923	-1.10468962279182	-0.625858790341141	-4.9960036108132e-16
10x10	-0.180862552339314	-0.81900075660721	1.16073714461966	-0.098510267719723	-0.748307335925823	0.608011816008543	-0.651836626201779	0.431924841320673	1.1310786683035	-9.99200722162641e-16
8x22	1.38440154490199	0.0166804165628257	-2.23915308828587	1.25804222226188	0.266747565730309	0.605199225136023	-0.655785134858598	0.0628689167191617	0.899888980420137	2.77555756156289e-16
11x3	1.59330839280504	-0.753486286892661	1.09483739739045	-0.385757968233867	0.138909459557873	-0.66627606122361	0.387012127907077	0.436639895349277	-0.281952213561957	-4.9960036108132e-16
9x23	1.29818313426547	0.00763323160209117	-1.43621338544846	1.05918320454388	0.397570251420644	0.738450971477842	-0.435480138393402	-0.048439493947673	0.662417453360744	5.55111512312578e-16
14x12	-0.878871456345522	-1.24757622731326	-1.32410191280158	1.00533219379715	-0.603753525869562	0.00295913263557335	0.308583996998956	-0.430279119607023	-1.3625744966217	2.22044604925031e-16
12x4	1.41292588493863	-0.807461870244856	1.08801743823247	-0.423603919000603	-0.00114605759219762	-0.814854591542735	0.450591048061246	0.564251186326808	-0.601916081274669	-2.77555756156289e-16
10x20	0.981017031406953	0.326629681555704	-1.43530011409736	1.52579642148064	0.0405323484253567	0.528937592983216	-0.807348826850446	0.253137120185487	0.669783392461609	2.4980018054066e-16
15x9	1.2836537209626	-0.0731803050902183	0.538423704730355	0.276786157750255	-0.106265821110319	-0.481977268584663	-0.309443966734682	0.436347000051282	-0.439792981462545	-2.22044604925031e-16
13x9	-0.301476912159587	-0.968997326772747	0.302165364182935	0.493148143248425	-0.578598225881592	-0.615412653091588	-0.0091977014315319	0.21154419384225	-0.846810535213691	-2.22044604925031e-16
11x25	1.80140156026741	-0.132918785858631	-2.01168033990144	1.46655108434243	0.0450472241674269	0.42771917399203	-0.502727546231017	-0.3803738893841	1.11252287296702	3.33066907387547e-16
3x15	0.029256354553044	-1.11847073081053	1.26340616599991	-0.822277295842841	-0.985407757178904	-0.00465104310366121	-0.267155562157847	0.589093716961625	0.549484953462962	-5.55111512312578e-16
4x8	-2.1160106843402	-1.62843807241142	0.231193722832394	-1.11420223971368	-1.05886179733697	0.717350483683328	-0.641076620272215	0.860200732737963	0.946997377839167	-3.33066907387547e-16
2x8	-1.79810165319385	-1.74803875915074	1.29591621173929	-0.827277207174922	-2.11883367708047	0.995957302670465	-0.627668640590291	1.1967353649414	2.22552535089347	-1.11022302462516e-15
5x13	-1.9009381984546	-2.46259235316486	0.570594512701008	-0.985744106342029	-1.56078332648145	0.893365394031302	0.0845597744226979	1.04568652001898	2.35150730974319	-4.44089209850063e-16
3x21	-1.20841039059796	-1.03892654954604	0.348998056998868	-0.904761773377164	-2.12933365142473	0.512820696171544	-0.911965146298964	0.386929207444863	0.477462796784588	-7.21644966006352e-16
6x2	1.56334688921378	-0.633885001775649	0.664249273377139	-0.103413739151892	0.229260517722884	-0.963652342640613	0.148842397039583	0.641987280565825	-0.441390904249978	-4.44089209850063e-16
4x22	-1.25196684870379	-1.08622630713018	-0.730825483571007	-0.274596118621284	-1.52221060249343	0.13313764550805	-0.525032895089522	0.452866802871363	-0.59142537978546	-2.77555756156289e-16
7x11	-0.922501714367699	-1.66641250100474	0.206275967010372	-0.174736164729513	-0.697432589404831	0.25766616982561	-0.106702536493737	-0.225861499228914	0.279530509934902	-4.44089209850063e-16
5x23	-1.7392345850352	-0.79378655753097	-0.842961960944776	0.433610615689139	-0.785151198742717	0.165562254220995	-0.403140684999608	0.481215293239757	-1.53909830730428	0
20x17	-1.63128731827741	0.191983536167885	-1.46064632174134	0.604138595790181	0.987700584951145	1.25728956891247	0.760981620176601	1.9802984139564	-1.77403181039587	1.33226762955019e-15
16x17	1.01444466857981	0.120210997906804	-1.41229671025705	0.617613820524607	0.276982560045464	0.617059845054207	-0.168779883359973	-0.0254116006771925	0.585684825080824	0
23x2	0.900012449325841	-0.508214879842705	0.207086344326563	0.128320582046787	0.0434499905465622	-0.380142489604942	0.0200519228252666	-0.0230823136891257	-0.402566146458191	-4.71844785465692e-16
9x24	1.81932409889836	-0.12916248620279	-1.82777653846494	1.44481462034715	0.367570560736021	0.655379186389428	-0.295111044942126	-0.265398894737834	0.94796894539568	0
14x23	1.72905356343832	0.474482933255435	-1.78050020440308	1.17265279659923	0.483349578175377	1.00418126917847	-0.679142365816258	-0.0143392995414995	1.14446458416437	2.77555756156289e-16
12x3	1.68052518726296	-1.15589795347548	1.22586111977123	-0.341413876759424	0.34342098316474	-0.947218155687208	0.56826787828855	0.120599171646891	-0.677931233406397	-6.10622663543836e-16
13x2	1.3345513922781	-0.975571139631626	0.74469032093827	-0.374841061113958	0.427509650507744	-0.79181781991042	0.157796099553204	0.227803047287909	-0.495892995894561	-4.9960036108132e-16
12x25	1.06590337250888	-0.172741115298906	-0.826600706229734	0.640260356187403	0.332946836006297	0.346379792157586	-0.380339941309579	-0.28490494137637	0.243712036864434	-4.16333634234434e-16
13x28	1.87348177659156	1.85445324166391	1.97888816087873	0.499136000269142	-0.338316052855072	4.21213789433196	1.50986539769612	-1.97498071285698	-0.625145417432875	-3.49720252756924e-15
6x5	1.9327200081699	-0.962704453009557	1.36017918333526	-0.551629682020679	0.463886165560294	-1.0156059203811	0.717110452974476	0.658310623404064	-0.362416784056733	-5.55111512312578e-17
5x16	-0.379603903979484	-1.51510793463476	-0.329637488918748	0.110525337340379	-1.30438863310749	-0.0189005042924786	-0.242663407373922	-0.609981412844964	0.0150130412879245	-7.7715611723761e-16
16x8	1.25818834898068	-0.535189570330585	0.683128378336241	-0.156282755301996	0.400517858876259	-0.622697578595319	0.106030804197414	0.393910024757454	-0.442398955443827	-1.66533453693773e-16
19x5	1.94514940088922	-0.870694053891413	0.694653346276638	-0.123626866262199	0.443278703958649	-0.909267604971738	0.309075894025416	0.357165187643484	-0.151269726566122	-4.9960036108132e-16
17x21	-0.309336988195612	0.450907009975436	-1.06932238993317	0.810296881314328	0.886004399721359	1.89484262033666	0.572624584598508	1.11141130356593	-0.412779094802345	5.27355936696949e-16
22x18	0.518215040987281	0.416067977039282	-1.61189153900894	1.26157854681838	0.225410675347943	0.774502953207464	-0.454276131439132	0.643358351455137	0.0564668886145242	5.82867087928207e-16
20x6	1.811295367831	-0.697655101678967	0.137978853166153	0.258836599709559	0.134911115034823	-0.841158706065389	0.156712386267372	0.0986012631767214	-0.263027237553106	5.55111512312578e-17
18x18	1.12143776245315	0.0891342824343831	-1.80565776246165	1.18138534227251	0.540463174466783	0.617136352982524	-0.404495391014892	0.320591480318839	0.579495831637898	3.88578058618805e-16
21x7	2.1614850307899	-0.714848923312082	-0.326860031517353	0.668737983409728	0.366660719573836	-0.520905051742216	0.0582064840596423	0.116002591211848	0.434085882620643	1.11022302462516e-16
8x4	1.34167149109939	-0.908393751954961	0.376090072810569	-0.0352291754926395	-0.0251951730898647	-0.460942063271691	0.343917477547113	0.170802179500664	-0.115594189516493	-1.66533453693773e-16
10x6	1.69364196965291	-1.17903509947316	1.27058919907355	-0.597146098829418	0.0779351337644355	-1.13419097526549	0.429719227662804	0.671466091073647	-0.351949295116908	-3.33066907387547e-16
11x23	1.11871742787341	0.146192240700689	-1.3814496200046	1.1777551720112	0.348157771694741	0.650914392614813	-0.622334152715295	0.0597556830215932	0.677225216609805	-1.11022302462516e-16
12x16	-0.628951456408046	0.33032783775388	-1.86787550925887	0.78902309323696	1.04421802877639	1.20695065572869	-0.0481911952497147	1.57182187950401	-0.755586175043039	8.88178419700125e-16
15x5	1.61858967692054	-0.91775229122283	0.406250378595789	-0.204381937950877	0.105865868718753	-0.798185353550267	0.262248734037313	0.314191431531923	0.0769060783326468	1.66533453693773e-16
13x21	1.07889412559258	0.553311006917687	-2.05039795665319	1.54246174615092	0.175296245238637	0.807120292931237	-0.700422471327163	0.557408598897416	0.906525919909895	-1.66533453693773e-16
5x25	1.55218029930087	-0.23492416204646	0.119286767174038	0.385723748713061	-0.366928145645408	0.0843531726391604	0.0460919956669342	-0.0216714414418519	-0.0898561225722864	-2.77555756156289e-16
16x15	-0.0354348193510893	0.108444349821229	-1.9460317749897	0.13625580440517	-0.0562457694785777	0.586933892948269	-0.157384519243727	0.273636538354065	-0.746388800105153	1.22124532708767e-15
6x22	-0.74480486487979	-0.314154714306328	-2.04195140020141	-0.699235284933087	-0.993575180169936	0.273263124222579	-0.78424453755914	-0.156436863354774	-1.82116919974685	9.43689570931383e-16
19x10	0.906044728321784	-0.921538182223687	-0.0388156686352154	0.128770244019066	-0.0728453854144547	-0.445485874165207	0.177865100565607	-0.358023101551155	-0.27881514897531	-2.77555756156289e-16
17x14	1.13001449955566	-0.00844105371416809	-1.26048126191467	1.27802866559789	-0.124762598500726	0.326035637297701	-0.336789277822567	-0.263125830275132	0.249884222216197	1.66533453693773e-16
7x23	-1.14959099650065	-0.299221968499908	-1.67130353281752	0.450553514528529	-0.485521436964446	0.478519640283913	-0.358487584779649	0.855277834761934	-1.76334244166406	4.9960036108132e-16
20x13	0.620537261293389	-0.194657296949862	-0.234408650314407	0.596380432764159	-0.363100351212983	-0.162470989318813	-0.317467931279006	-0.0348788752307661	-0.317272765877694	5.55111512312578e-17
18x13	1.08754061827304	-0.158679146926227	-1.08427246638836	0.96642138859492	-0.228380031744923	0.146313095825911	-0.338831642441355	-0.0056533883383787	0.334998747700683	1.66533453693773e-16
23x16	0.674955340126121	-0.488165103644471	-0.834498674855975	0.95708190850933	-0.611627071376972	-0.124755432030355	-0.213407243690172	-0.479638578927446	-0.274646967917643	-4.44089209850063e-16
8x11	-0.63724103775003	-1.34330801417857	-0.166326213719903	0.259694846302715	-0.567991524746992	-0.0708015970707627	0.1138243134073	-0.595698533763561	-1.14756088681594	-7.7715611723761e-16
22x15	2.03196017132611	-0.180139414797953	-1.85521216661876	0.985053351680411	0.341868032816334	0.015719816272665	-0.290980296121477	-0.198873287965957	1.03007220828903	7.7715611723761e-16
9x10	1.02470849810643	-1.09415285990675	0.267914566891298	-0.0179708375518482	-0.265798224200421	-0.46075447129541	0.174318100404655	0.0433468222834595	-0.165970493605957	5.55111512312578e-17
23x14	1.34181107191179	-0.0709508159827565	-1.4465346337215	0.751897172560575	0.0240742664731821	0.207239312246678	-0.585709583610723	-0.392046519595711	0.728850518029824	-1.66533453693773e-16
8x17	0.554983789722424	-0.124334311710778	-1.55553094771452	1.17867234886319	-0.0190792019437078	0.703881364348887	-0.324826187595471	0.594450905815613	0.252470584595314	6.66133814775094e-16
11x12	0.680126215767354	-0.511403521745886	-1.09330150078128	0.0277208277289193	-0.287564240880058	0.226513463829678	-0.377792039282004	-0.396698481210664	-0.13917675646174	4.9960036108132e-16
14x11	-1.56957110698236	-1.36845357959001	-1.858946820376	0.10259819644482	-0.317405221522323	0.228032617270755	0.610183949395855	0.302946982600214	-1.94945929645589	1.11022302462516e-15
12x15	1.04933802261854	-0.0946084234727372	-1.6677355127641	1.2513907453497	0.345645687601665	0.577475380411352	-0.426048891053942	-0.0323408330597006	0.507969023065286	1.66533453693773e-16
15x2	1.98156913209109	-1.12835421201101	1.18289729170622	-0.558217291490927	0.443098915161224	-1.24831002770831	0.483861076871002	0.543417276932502	-0.867748102210537	-1.11022302462516e-16
13x14	0.597495966540313	-0.0702279384989095	-1.38047883026917	1.10499855620578	-0.204364199342636	0.21796017924041	-0.282484983363984	0.0861190051002263	0.0490659039162018	1.38777878078145e-16
2x21	0.213050049661139	0.741151641387989	2.34118632013579	-0.313535942787638	-1.12382203396372	2.44116453333579	-0.124326400186028	-0.609759420235506	-0.0224044752400356	-2.99760216648792e-15
3x8	-0.374441350224921	-1.52267346048108	0.803774823394723	-0.400974136477256	-0.982960611073214	0.205079861493488	-0.187669003034336	0.17860537692258	0.878938444128745	-8.32667268468867e-16
2x15	-2.26589491419921	-2.26879395283279	1.19723097458557	-1.08439865367934	-2.11333417968227	0.945057335330709	-0.953483029721437	1.00921216717486	2.63577647267604	-1.4432899320127e-15
16x6	1.58008749337847	-0.873157787042264	0.737631292736179	-0.278341856761833	0.149069512253692	-1.03875566243684	0.350425448766362	0.59927474007417	-0.475771626605074	-2.22044604925031e-16
6x9	1.06669282590112	-0.659627813059056	0.380577842641521	-0.25887820892788	0.0479619401170882	-0.580251466654854	-0.0884987175382246	-0.00869493323574222	-0.379421298767124	5.55111512312578e-17
19x19	-0.448972994214338	0.704731023333651	-1.29448738932186	0.648957295046163	0.946188513873084	2.00147325287713	0.864016933761927	0.986408285492989	-0.363187608545854	9.71445146547012e-16
17x7	2.15436548978273	-0.791733545914131	0.588746865332443	0.0542730694033112	0.328873480863445	-0.771469111051637	0.39687612308294	0.472924735180415	0.00834179175786998	-4.9960036108132e-16
7x12	0.492148518743279	-0.864849385085834	-0.449242147813916	0.337792609369225	-0.892880690354161	-0.2727516726134	-0.323855691728029	-0.544941077988772	-0.53317009731775	-3.88578058618805e-16
20x20	1.14190308852992	0.361713091075797	-1.88789270695908	1.06221329148164	0.743621309605912	1.2851209454426	-0.0443175148900244	0.452707136666564	0.730160017348072	3.88578058618805e-16
18x4	1.4075044855894	-1.18115925997977	0.307055021576618	-0.107965882364875	0.0165856227054813	-0.792147629131319	0.17810744503288	-0.0543569172594838	-0.111868537435075	-4.44089209850063e-16
21x9	1.21284211335788	-0.548569426463262	-0.310486516837928	0.294110093453233	-0.0987933630129847	0.135897111100108	-0.151223149724841	-0.300910305594935	0.274850695449081	-2.77555756156289e-16
10x8	1.68482463403305	-1.26016250804275	0.948734731483657	-0.625817944922527	0.150873925843638	-1.27037589768127	0.298701225899254	0.66681879731389	-0.0175934746440999	0
8x24	1.72499563521287	0.272780907367913	-1.25132147264243	1.15726895536525	-0.0846875124064362	0.83295658744991	-0.419031851341179	-0.231508112430907	0.632750319557703	-2.77555756156289e-16
11x5	0.52937600553401	-1.05067546332867	0.949087995735242	-0.373621577212472	-0.19050547804335	-0.0398368929840657	0.418333012144124	-0.100748513554656	-0.16386221739984	-4.9960036108132e-16
9x21	1.51650491568999	0.0323588276146338	-1.61961420785892	0.682098449587118	0.6121792044681	0.523918453234839	-0.586895422233816	0.28744575259062	1.10848813058961	7.7715611723761e-16
14x18	0.528344811391703	0.0472267956365839	-1.19189829355651	0.478370337192568	0.448913902562697	0.742993943379948	-0.225437314642839	0.47897919411091	0.258286032549299	5.82867087928207e-16
12x6	0.892819220690871	-0.742610617197833	0.768503624285311	-0.1549738164651	-0.162573736162309	-0.519828647414445	0.110122184165123	0.102071496949695	-0.520231421995756	-3.33066907387547e-16
10x18	0.89492782694615	0.21240708990822	-1.523807550782	1.33431888683246	0.0450007254649174	0.501219219639599	-0.547047507703652	0.289727871801604	0.43628858455984	3.05311331771918e-16
15x11	1.16399363436141	-0.785337497767812	-0.454326818902947	0.513926176479952	-0.251019568341108	-0.269817004420624	0.152351038106679	-0.49833927029392	-0.228362307232656	0
13x7	1.31968986503921	-1.05401245091008	0.325149597559857	0.0165542840808267	-0.10053987213135	-0.909312994701362	0.309750762910316	-0.0325142537432284	-0.549886371750821	0
11x27	1.63124921113613	-0.282368511404164	-1.2305062601434	0.873892078867067	-0.210547268778321	0.164994079116657	-0.285136462497548	-0.460337035908554	0.530558790955656	2.77555756156289e-16
12x28	1.0269894409518	-0.457745636361535	0.0950980600719352	0.165580552472215	-0.163804316285976	0.63127565765253	0.181176602188202	-0.407840649695262	0.160013112098586	-7.21644966006352e-16
4x10	-3.16453560277797	-2.40610196434624	2.41705149897005	-1.3325540385528	3.43074228195157	0.763469020768424	-4.45966863867055	-1.64672759434413	2.16400366357205	-2.55351295663786e-15
2x6	-2.75592283793398	-2.45730764114479	1.62449893620539	-1.02673509421159	0.663813703607933	0.797497880425027	-2.31134526666391	-0.595824465341983	1.77585605190849	-1.55431223447522e-15
5x11	-1.94550988348608	-1.79260844058087	1.12066443190535	-0.501668756641754	0.419888794362914	0.00935390943500403	-2.20293603574017	-0.622524479855742	0.681472846047017	-1.16573417585641e-15
3x23	-0.405203475389662	-1.27734596412573	-0.112231091248828	0.287262526280326	-1.00744126215794	-0.090734260078042	-0.407345365174711	-0.227481911400412	0.31018337771499	-3.60822483003176e-16
4x16	-1.11826556599235	-1.61260026138392	0.371481845799398	-0.380537251388609	-1.65970430538689	-0.13755207308317	-0.984252105974558	0.205734494068153	0.887658423210794	-7.21644966006352e-16
7x5	1.53293244679689	-1.09790663994371	0.781433043240361	-0.38960251548823	0.471294919012752	-1.00356528779309	0.25659983092538	0.199655216559644	-0.482268808252422	-5.55111512312578e-17
5x21	-1.24221482997895	-0.420056745592866	-0.534535825542545	0.82223240454785	-1.1668920075894	-0.0138157357585465	-1.0016707663324	0.136882402150776	-1.55453682888826	-1.11022302462516e-16
20x19	1.07565940730636	0.433966040027949	-1.62091739795843	0.600907325472496	0.357012759408312	1.05999615191639	-0.564438968162866	0.0080685664883188	1.06977352643323	3.05311331771918e-16
16x19	-0.911165843266111	0.0768152001401153	-1.77807012708793	0.776054089237544	0.712150360135281	1.73523344830697	0.782786728619036	1.29807972179954	-1.16322173731987	1.33226762955019e-15
6x26	1.62175456879393	-0.441192581328447	-0.322820106829967	0.465717655297875	0.0685012954139694	0.0365059441278159	0.134484905228019	-0.111841249545878	0.0558363780340616	-3.33066907387547e-16
21x18	0.118543647305291	0.502175463761849	-0.939471347852638	0.903385329364144	0.259544110738414	1.16684662094048	-0.111003794059633	0.635779305835251	-0.454365096615037	-2.4980018054066e-16
17x18	1.07461024240026	0.782044365266898	-1.4976290043415	0.80243927585335	0.395906255639954	1.12419222365307	-0.672265798256988	0.215240584063501	0.621625815577772	4.16333634234434e-16
14x21	1.34752830867125	0.477970396753893	-2.068663594735	0.985864824274175	0.731613945305604	0.683545679312377	-0.679646543465851	0.342707950511727	1.47924299408233	6.38378239159465e-16
15x16	-1.17472324519104	0.574639662931981	-1.70102405634118	0.394282751544512	0.775192986152634	1.31213577779626	0.416406689271755	2.05530683828285	-1.21104421895427	1.74860126378462e-15
11x16	0.0339139410914787	0.0173248635230229	-1.25921252494697	0.234379391113507	-0.0457764129846956	0.547754750107812	-0.670395228552814	0.223204822057012	-0.426517337605148	6.10622663543836e-16
24x8	0.81392695545523	-0.67122390676695	-0.494890478839604	0.302401330114185	0.0681433091204402	-0.155165232135502	-0.0426130691423414	-0.177677227222458	-0.23478087392586	-2.77555756156289e-17
12x27	1.72771119661077	-0.041354759890022	-0.681429577225643	1.11173581323162	-0.0794675055684105	0.621667687979272	-0.0498869919346506	-0.612504968936014	0.305236463828605	-8.32667268468867e-16
13x26	1.14154847399852	0.856942728894702	0.076896438463011	1.19004319197653	0.1393583855645	1.85850069908506	-0.148033554072164	-0.787385799622519	0.0621185757398819	-1.0547118733939e-15
7x2	1.38219100953157	-0.67461514534175	0.364762206178925	-0.638349235699227	0.479799481857947	-0.727708657511259	0.0557895115318741	0.588008966742307	-0.548300168505072	4.9960036108132e-16
16x10	1.27214893546479	-0.209203913060361	-0.141072439372897	0.0507971303337785	0.195385995408903	0.0867899804252304	-0.350968460169218	0.298045497459143	0.485839396862209	-1.38777878078145e-16
19x7	1.60193971126763	-0.496637711221616	-0.0368404504699769	0.403683132144564	-0.0202972205788346	-0.166671544627713	0.0552215570503318	0.0482940939091095	0.0729886637719324	-2.77555756156289e-16
17x11	1.35797011738238	-0.616621963719089	-0.591362114540302	0.755012648137408	0.144353444763615	0.0348171269476867	-0.0234569155803158	-0.149503089858896	0.263175884931285	-7.21644966006352e-16
7x24	1.28704477099789	1.21727085395974	0.656950371081698	0.86971042783613	-0.255156365120997	2.94971198523371	0.635128495123281	-1.14525166626875	-0.201739349369686	-1.99840144432528e-15
22x16	1.15199895360216	0.0264424025327224	-1.30867635721666	1.09967208775594	0.116201519701218	0.393121793900095	-0.363312711589442	-0.238159837153855	0.561732408349943	1.94289029309402e-16
18x16	1.58393681998174	-0.0141956872184016	-1.58356057777007	0.861684421694562	0.236875450932427	0.460852629177987	-0.100817536666811	0.0994404674702832	0.646677253398218	3.33066907387547e-16
21x5	1.09405899205095	-0.319729387666401	0.351883846338671	-0.11370942883259	0.0890835811133673	-0.335969097038306	-0.194012867504865	0.288231001323808	-0.196478547033657	-5.82867087928207e-16
8x6	2.06748236658776	-0.923390615393317	1.05258363926426	-0.302278261281925	0.667576950207913	-1.23949916875207	0.290838992806993	0.644767120739208	-0.324793796751269	-1.11022302462516e-16
22x10	1.70467243342734	-0.736373699618981	-0.348446135565103	0.857119393178613	0.0729820949383441	-0.301550040503673	-0.134835387027007	-0.274193954172333	0.0890341918034133	-3.33066907387547e-16
9x7	2.22894085519911	-1.19097588660572	1.33032681661573	-0.709895324413735	0.301405566127861	-1.37121843683594	0.569298745338435	0.95895259896067	-0.296113190804186	-4.44089209850063e-16
14x28	0.900896299104655	0.502005432876083	0.926330848885575	0.487848301199537	-0.367665675093566	2.24220440496868	0.813421056536654	-1.51984678103356	-0.43463239776322	-2.13717932240343e-15
10x4	0.79259849489451	-1.22349784616531	0.710457460736374	-0.339405486070093	-0.327620572397719	-0.474223349284759	0.473398812687569	0.391332435857926	-0.0216471377413305	-4.9960036108132e-16
15x25	2.3892852168119	0.3155508289145	-2.19225119500366	1.70283508638173	0.117244922437843	0.754590989183715	-0.493078643025609	-0.244297181733409	1.3591243932752	7.21644966006352e-16
11x9	1.28774684157066	-1.24656222001459	0.304527343088584	-0.0680621833710845	-0.177952104344571	-0.891453138731971	0.267163207869354	-0.22664972050783	-0.537413359082216	-4.9960036108132e-16
24x15	1.05918968241843	-0.650033210373414	-1.16337676814113	0.68892135473574	-0.268133339555667	0.11347297060698	-0.238658343634448	-0.49001511546213	0.416171010750974	2.77555756156289e-16
14x6	1.64691242502315	-0.927665416031068	1.11162523736304	-0.53024748282644	0.337772866360655	-1.00214353627721	0.257173820324733	0.41926420331985	-0.561074871019033	-2.77555756156289e-16
12x18	1.29877086118761	0.798547031205874	-1.75694737388056	0.855215321279591	0.115618781146703	0.962234811058541	-0.66094718890303	0.357240666191418	0.573311572711425	5.82867087928207e-16
15x7	2.40561503691025	-0.972057681427007	0.77135789663207	-0.835875582921639	0.401864611284288	-1.20722073694215	0.525851794879986	0.721981036612353	-0.35613650183605	5.55111512312578e-17
13x19	0.121882978256881	1.29476809181015	-1.12052337794045	0.781552709255363	0.465238271447198	2.05131821977867	0.0926412720243843	1.00031358696145	-0.252711360533796	4.44089209850063e-16
2x24	0.472378372572754	-1.21171695452079	0.897711921565208	-0.501245255051467	-0.433937806613187	-0.355587985192098	-0.142212421984494	0.671452361666882	0.294733181483122	-7.21644966006352e-16
4x6	-0.352975449199042	-1.64876007545265	0.352215947271805	-0.225061450748767	-0.423804759196826	-0.0920592620142602	-0.0927119466862402	-0.332796912250944	0.167966697911706	-6.66133814775094e-16
5x7	-2.1040431255758	-2.68331909293381	1.29921410610145	-1.49813812354484	-1.57839981585413	0.647323190615773	-0.803278181260644	0.977362484386406	2.96336438995324	-9.43689570931383e-16
6x20	-0.23026007730195	-0.261623628213773	-0.758277862744805	0.169217550498754	-0.519587637274362	0.622903283612783	-0.271375228779436	-0.00829099400217365	-0.69323188091527	-3.88578058618805e-16
17x12	0.817189308250682	-0.892401040431806	-1.02683915466398	1.09154998510538	-0.43017023886223	-0.0220188252684882	0.183430511080552	-0.843129005039084	-0.0397536094224224	-1.38777878078145e-16
7x17	0.477700987995103	-0.345795057043664	-1.34506922996811	0.703388079554475	0.0522876201789091	0.525663835162673	-0.201573354439025	0.160728454138003	0.102931722568477	4.44089209850063e-16
18x11	1.44061833035278	-0.368943446917318	-0.399762126138699	0.783101824790045	0.0747260139688398	-0.102533328334233	-0.242409839459595	-0.127929012494776	0.226779393927299	-1.11022302462516e-16
21x14	0.769135063332645	-0.0768045898151015	-0.777452854576901	0.735126132976665	-0.15863681202606	0.265173053730868	-0.344157902458013	-0.152072066976538	0.0644856190867668	-2.4980018054066e-16
8x13	1.00358579372731	-0.759262994141009	-0.633052739394848	0.535787901688238	-0.401413334510072	-0.183442452672642	-0.123168017048204	-0.308115967419476	0.291168340582093	-4.71844785465692e-16
22x13	1.11676617072508	-0.0797929793675473	-0.828140005153218	0.618990326306656	-0.163585228725123	0.0259357047265137	-0.550552708448859	-0.24675761525734	0.449767466815786	-1.66533453693773e-16
9x8	1.46709522788807	-1.23507265450731	1.22539504304392	-0.714850031869291	0.145297410593279	-0.816170682152091	0.42907326554858	0.668727435073041	-0.0318914715837735	-1.66533453693773e-16
23x8	1.8637946049137	-0.968867891827803	-0.998064332586664	0.670689890191674	0.471057203350397	-0.340992486524175	0.162587702634777	-0.31855510486613	0.195471383906222	1.11022302462516e-16
10x15	-0.225563043519544	-0.244987422637144	-0.448862232767579	0.872319785842593	-0.274443341842758	0.687115647315536	-0.11324344126236	-0.21369671823704	-0.415635675372021	-3.05311331771918e-16
8x19	0.0954699464654018	1.20837824554974	-0.175002204240184	0.651753033240674	-0.256800702194073	1.51629345220112	-0.928319320462512	0.26011477520928	-0.773438817012525	-4.9960036108132e-16
11x14	0.6657535306417	-0.038478015475939	-0.557073061588076	0.815948080173556	-0.426542610480628	0.67142561942086	-0.203457463036789	-0.535316475892442	0.293557474331343	-8.60422844084496e-16
9x18	0.752579860888315	0.0593828575193002	-1.34607204101061	0.724416294014151	0.0977679575922064	0.535369052169616	-0.595872377388036	0.184308812519814	0.153287209155014	2.22044604925031e-16
14x9	1.03175301905152	-0.81953682878352	0.374581174969337	0.235604500364647	-0.155949758302458	-0.665287807489777	0.19723418479704	-0.154784050697103	-0.79286044909572	-3.05311331771918e-16
12x9	-1.94530934805677	-1.81349148611485	-1.00324216999836	0.246029444549805	0.215639471102233	0.367039629232257	0.233014945669753	-0.0272362827750189	-1.30727199409572	8.32667268468867e-16
15x12	1.34871044371452	-0.412581638684789	-0.783483540900204	0.815048367925532	0.13818593710814	-0.128294769462347	-0.119623189123907	-0.242230103427665	-0.0386209859588953	1.11022302462516e-16
13x12	0.815131320683922	-0.770308130668341	-1.31884064379441	1.0419917146002	-0.0585625749799631	0.153967653911488	0.300912181202618	-0.217815809977632	-0.214683399058482	5.55111512312578e-17
2x19	-0.950042754485414	-1.36450535944862	0.954024113994357	-0.343569302739367	-1.68978426546693	0.0634551379598752	-0.984230046932864	0.670126438709313	0.668746902446798	-1.0547118733939e-15
3x10	-2.4832758143602	-1.51181169152537	0.743170251519598	-0.716882111939001	-0.763451364765898	1.28422940690014	-0.595823559297768	1.91308938742202	1.66468872676739	0
4x13	-0.0975378675709729	-1.0070084392334	0.549958920037132	-0.369764464551834	-0.601465725992312	0.39490189458223	-0.610294611639216	0.481359084846432	0.995435269260363	-6.66133814775094e-16
2x13	-1.12238969032744	-1.92797630226005	1.04002838414214	-0.848164692206246	-1.56276916880477	0.285871629565286	-0.711980558209379	0.704361425399428	1.70133692430997	-1.16573417585641e-15
3x16	-0.356052905695775	-0.678381442217299	0.943831759611401	-0.162174693090329	-0.531280713720319	0.35902087905209	-0.876963577010969	0.40544964387734	0.531872420539854	-9.43689570931383e-16
20x9	1.44674221096798	-0.592317067126465	0.115859706455245	0.352879183481444	0.0692467524365697	-0.337839611500431	0.0603079893277568	-0.237985815218157	-0.295115596599121	-5.55111512312578e-16
6x15	-0.240091427431603	-1.00606481718693	-0.255954259433213	-0.0360479252903054	-0.903520511527726	0.226751367640302	-0.0109613278865421	-0.677795592943793	-0.878401562198643	-4.9960036108132e-16
19x21	-0.0760619498114517	0.246636163147975	-0.549689069605221	0.403287758392868	0.2684661964115	1.02493487966599	0.259106858735178	0.514507974694529	-0.408726959419197	-2.77555756156289e-17
17x5	1.43867645460035	-0.594335775088328	0.54731353916181	-0.0731722094837572	-0.181228646274523	-0.339433947220364	0.241813506143002	0.323146358533528	0.0587084531120531	-1.11022302462516e-16
7x14	-0.701853244149969	-0.48448422271047	-0.662577751517713	-0.577223438069413	-0.805453723094297	0.520032697612787	-0.392079377607877	0.317538648919438	-0.424881525606039	6.38378239159465e-16
18x2	2.19911454548205	-0.715022965174169	0.922842567870795	-0.747740626172809	0.598819617751781	-1.11996919900298	0.423140621875698	0.873969220245029	-0.396760319921467	1.66533453693773e-16
22x4	2.1281338981272	-0.857157910548778	0.851537045746379	-0.230924884100343	0.167107720343812	-1.02721086492601	0.649820835906298	0.402251628481724	-0.629966963385925	-3.33066907387547e-16
8x26	2.13497096653414	0.122611374660229	-0.897827036435219	1.21719246938094	0.122063245461798	0.909665255487494	-0.0913467079332338	-0.659209462814415	0.648023366007661	-4.44089209850063e-16
11x7	1.70345649713694	-1.21820620507797	1.00041049047076	-0.422454075922906	0.236278010411635	-1.491209411153	0.356311660551645	0.820637381985858	-0.679672833644625	-1.11022302462516e-16
14x16	1.35109243578002	1.78755261579769	0.664265577172067	0.738951257323056	-0.303988166395588	3.56338544902337	0.608182429035403	-1.22095547265919	-0.277229856957751	-1.83186799063151e-15
10x16	-1.72147523801396	-0.143165482791074	-1.47318104429309	0.68814813694909	0.79052631550732	1.03371830836579	0.442411520837498	1.29117884937257	-1.69248982647101	1.4432899320127e-15
15x21	0.995739080485358	0.3695688376387	-1.49730212581361	0.748267092852607	0.464663728092005	0.859615743067587	-0.515841640638652	0.0908753685491544	0.478586290935935	4.71844785465692e-16
13x5	2.10095349185106	-0.899549073984625	0.945402130603242	-0.788341704666199	0.353042644764475	-1.01260327952399	0.525671801209459	0.630205759122945	-0.110397718347767	-1.66533453693773e-16
5x9	0.359334377804653	-1.1367781731378	0.58425065053786	-0.270762890021046	0.292774782775962	-0.38225997813511	-0.456333888849314	-0.20261329457339	-0.0200353056800213	-5.55111512312578e-16
3x25	1.66352355187311	-0.658441149670232	1.45360891175921	-0.62715795070829	0.165706130480488	-0.534354601482321	0.482010888516503	0.5221356025354	-0.454703113324223	-5.55111512312578e-17
6x6	1.9382699910208	-1.15854187149508	1.39531846690952	-0.469211579648369	0.285749089238914	-1.43703828582189	0.341726134496737	1.07378121974768	-0.333087986873452	-2.77555756156289e-16
4x18	-2.6892856779637	-1.89732685845608	0.189517254348632	-0.317332321842761	-1.13048082834733	0.700551477283904	-0.737641234924139	1.28891010868546	0.707925161064433	-3.33066907387547e-16
7x7	2.09602923381248	-1.00635410848869	1.37763066579961	-0.574079741908596	0.492452903206074	-1.29706832872281	0.434639140641289	0.958703828274745	-0.410634323561821	-2.77555756156289e-16
5x19	-0.76073122646112	-1.27772503655281	-1.11753097625801	0.467425259613539	-0.979238735986174	-0.169023236383209	-0.17609261282679	-0.701186906866544	-1.16717961419302	-5.55111512312578e-17
6x24	1.35754910192696	-0.09181525663836	-1.21097476095246	1.04506173205389	0.276105340029622	0.35466524541126	-0.636172964140735	-0.171902711017921	0.642933234200701	1.66533453693773e-16
21x16	1.38124087259888	0.0881801369224623	-1.38716440225767	0.944964502463921	-0.0798988516444589	0.289545477605847	-0.477738768903523	-0.00949604152420735	0.614696993212906	3.60822483003176e-16
17x16	1.42466476520354	0.150922209076544	-1.20716045631065	0.790077666075628	0.458760249587424	0.371413641121725	-0.24106351509393	0.461321820184305	0.483922151723755	5.55111512312578e-17
18x23	-0.285200897162688	0.189270322985744	-1.4706439057845	0.789420434048314	0.938833117802607	0.989759436079318	0.471371432578034	1.44672797756265	-0.480884525987192	1.19348975147204e-15
14x27	1.88641914645153	4.54738152256927	5.20215444249241	0.464748423765253	-1.47282666729094	8.98144006511675	3.07536153323854	-4.0637080443364	-1.77906607137734	-6.32827124036339e-15
10x27	1.11796733599496	-0.383444595743206	-0.983032951110729	0.57342381093603	0.000145081580619773	-0.026534378828051	-0.347369005659397	-0.342390828611804	-0.0150553347853567	-1.11022302462516e-16
15x18	1.23889805541093	0.326405687321046	-1.60934155562191	0.670764341017599	0.490658166782661	0.655056524648748	-0.493562740213027	0.0305881906176484	0.543873315955409	5.82867087928207e-16
19x12	0.938714131362398	-0.287956881596828	-0.147837533249398	0.57104231740701	-0.305026021770324	-0.104850034928166	-0.244421619058119	-0.282305444497754	-0.300434436645154	-5.27355936696949e-16
11x18	-0.197467216814696	0.586702210649934	-1.87092128596634	1.15587828054015	0.0557337166628252	0.968021034093294	-0.402424162969909	1.32405711549128	-0.718601148016642	6.66133814775094e-16
24x10	1.81640089170815	-0.676441157465918	-1.07358175928908	0.927792681875884	0.0738171409700289	-0.111426853875577	-0.0607570700598521	-0.408747129141401	0.591396542773553	1.66533453693773e-16
12x21	0.400106836549943	0.775838168116787	-1.75271592226156	0.484801761449483	0.258438329462532	0.954910288452987	-0.678578161090509	0.905319365073735	-0.047199678517543	7.49400541621981e-16
13x24	1.36314353642372	-0.0177352061326136	-1.56019775311903	0.964172044873813	-0.0190538289570006	0.263966558756324	-0.802778112941878	-0.178670121787122	0.829856679099396	1.11022302462516e-16
16x20	0.252949858768971	0.743809927349793	-1.43872812268418	0.833068314735408	0.78916394035678	1.62942232448014	-0.227689443574292	0.931995446600521	-0.000136025954335234	3.33066907387547e-16
4x25	1.50866978867656	-0.539233890614117	0.489095355021581	0.216311214957511	-0.0252427450979645	-0.0347628236706808	0.250608711212462	0.090352553448739	-0.104117045484164	-7.21644966006352e-16
20x15	0.552972723094664	0.00190961030698228	-1.71651001715514	1.09024309429555	0.106686273173567	0.656922276865332	-0.304504380708547	0.090300580650812	0.262595611626846	3.88578058618805e-16
16x12	1.70416407944234	0.0745700069304918	-1.7793876169212	1.55783757285788	-0.0468704960270274	0.588272854966243	-0.396566379503235	-0.110176654314879	0.902469837994848	4.44089209850063e-16
6x19	-0.110348060349914	-0.419293454778632	-1.17817471926257	0.43366220385243	-0.0469776510972246	0.394114285000138	-0.188804501510475	0.0362891793321539	-0.783870772235924	5.55111512312578e-16
19x9	0.910436074848758	-0.847342493905189	-0.231209248693971	-0.0668943912456355	-0.318636769889825	-0.401762644534501	0.0135660267885387	-0.258585838210353	-0.121684414722674	-1.66533453693773e-16
17x9	1.07999742725303	-0.69275079183632	0.265339219658994	0.128473763560816	-0.0152925708422263	-0.442940416091466	0.108244724284324	0.0154279564579694	-0.521421531299617	5.55111512312578e-17
7x26	1.0173317205108	-0.118378409119737	-0.0939679991954269	0.930468403212574	0.22572404938436	0.637014801500735	-0.487217123521508	-0.609703969059711	-0.0637332553348976	-5.55111512312578e-16
20x2	1.89278061728318	-0.935901725788066	1.08734212920373	0.184567240946317	-0.0635707727813535	-1.26769267410334	0.200739878914042	0.494716109080632	-0.727845083960913	-8.32667268468867e-16
18x14	1.33761530409772	-0.168492763509222	-1.89237681268424	1.35134421639287	0.128341658333036	0.45983114107725	-0.200508359662702	-0.173358090246718	0.901156803996963	3.05311331771918e-16
21x3	1.62451592701415	-0.947067557163134	0.956492045688765	0.215024144571266	-0.0983082268137898	-1.04660998079007	0.244737144561841	0.518043436571761	-0.430522846740184	-2.22044604925031e-16
8x8	2.2009129450565	-0.918160181776188	1.39955360673014	-0.709825796785904	0.685061434928618	-1.2089531967786	0.377785882244027	1.01086832582448	-0.302040121149553	2.22044604925031e-16
22x8	1.47857689167937	-0.684767193791397	-0.564270529992505	0.34264312068173	0.372087399000579	-0.351815799815627	0.0272070034114057	0.0268074406123401	-0.0309830819808807	3.88578058618805e-16
9x5	1.18587783869775	-0.728224718521241	0.432718886286877	-0.220860070436494	0.163876364954518	-0.509269758435348	0.0714534661493931	0.140330168785792	-0.247276106639265	-2.77555756156289e-17
23x13	0.892716153423534	-0.0967949366704061	-1.09190111395262	0.755773559567755	-0.200690799241954	-0.166405531375963	-0.153317848336362	-0.34602863061411	0.381583646317861	4.44089209850063e-16
10x2	0.771797291419537	-0.312671387906542	0.0341460786364953	0.154568418570031	0.0405246476575875	0.109595390771978	-0.0609003950739341	0.0736220467442873	-0.148181586835608	2.77555756156289e-17
[truncated: 115 more rows]
