# Supplementary material for: Spatial maps of prostate cancer transcriptomes reveal an unexplored landscape of heterogeneity
Source: Nat Commun. 2018 Jun 20;9:2419. doi: 10.1038/s41467-018-04724-5 (PMC6010471; doi:10.1038/s41467-018-04724-5)
Supplement: Supplementary file 8 — Supplementary Data 5 [file 41467_2018_4724_MOESM8_ESM.zip › Supplementary Dataset 7/top10-genes-experiment0002.txt]

Gene 1	Gene 2	Gene 3	Gene 4	Gene 5	Gene 6	Gene 7	Gene 8	Gene 9	Gene 10
Factor 1	KLK3	ACTB	MYH11	FLNA	FTH1	KLK2	MYL9	TAGLN	ACTG2	TPM2
Factor 2	KLK3	KLK2	SPON2	MSMB	ACPP	SLC45A3	CST3	FTH1	PSAP	TFF3
Factor 3	KLK3	KLK2	ACPP	ACTB	KLK4	SPON2	AZGP1	NPY	B2M	SLC45A3
Factor 4	ACTB	FLNA	TAGLN	MYL9	RACK1	MYH11	P4HB	SERF2	PFN1	AZGP1
Factor 5	MSMB	KLK3	KLK2	AZGP1	NDRG1	FTH1	PSAP	CD63	ACPP	SLC45A3
Factor 6	KLK3	SPON2	TFF3	KLK2	SPINK1	KLK4	AZGP1	P4HB	SLC44A4	FXYD3
Factor 7	KLK3	ACTB	UBC	NR4A1	KLK2	IER2	JUN	ACTG1	FOS	JUNB
Factor 8	KLK3	KLK2	ACPP	ACTB	FTH1	EEF1A1	ACTG1	YWHAE	CD81	HLA-C
Factor 9	ACTB	CD74	PSAP	HLA-B	FTH1	UBC	A2M	CST3	IGFBP4	FBLN1
Factor 10	ACTB	KLK3	LIPF	TFF3	KLK2	ACTG1	HLA-B	AZGP1	PTGDS	CD74
