# Supplementary material for: Spatial maps of prostate cancer transcriptomes reveal an unexplored landscape of heterogeneity
Source: Nat Commun. 2018 Jun 20;9:2419. doi: 10.1038/s41467-018-04724-5 (PMC6010471; doi:10.1038/s41467-018-04724-5)
Supplement: Supplementary file 8 — Supplementary Data 5 [file 41467_2018_4724_MOESM8_ESM.zip › Supplementary Dataset 7/joint-field-dimensionality-reduction-PCA-2d-results.txt]

PC1	PC2	PC3	PC4	PC5	PC6	PC7	PC8	PC9	PC10
23.1856078693x21.9329401597	0.173223339314163	-2.43093662507826	-0.37285742601205	-0.641753443650291	0.00200097840813991	-0.213586215150383	-0.951434122260167	-0.416151051110671	-0.00665052460838239	-7.7715611723761e-16
23.1536210815x22.9098859532	0.732331908353351	-2.03270407784197	-0.410054530520005	-0.226268909569396	0.266097669912293	0.0654985381372687	-0.0588363845373941	-0.208127867024695	0.11621200255205	-4.44089209850063e-16
20.9224211214x7.02217695608	0.726045929699258	-2.89783729308242	-0.877870127608793	-0.70381871275961	0.353437328699371	-0.0957593320426051	-0.939481355309619	-0.523616298828863	0.0946195210746029	-8.32667268468867e-16
20.9462830579x8.89623319645	0.631858157882239	-2.78395972226814	-0.85476370481393	-0.562981728490814	0.416221333238341	-0.126272990118051	-0.702604764933016	-0.268565540112032	0.0814295086012176	-1.4432899320127e-15
20.9286734588x7.9887500626	0.743669515503816	-2.72608963020414	-0.672155807333839	-0.726172792079609	0.266823404699445	-0.0112351909163061	-0.768415410720884	-0.314591087639446	-0.190919875339879	-1.27675647831893e-15
20.0966052897x20.9276711279	0.453031469160558	-2.40939750816488	-0.852095258102877	-0.714595775975155	0.707194237281118	0.0997186122641496	-0.304623285854298	-0.34342601725135	0.137952432767717	-9.99200722162641e-16
20.0861670205x21.9316216982	0.411257011239298	-1.97094494133787	-0.779072659414294	-0.775468679882702	0.197639115003071	-0.195445952642351	-0.546044976932599	-0.535158629400713	0.0818223745993809	-1.0547118733939e-15
17.8906218507x20.0120916928	0.588218467987454	-2.71634572473909	-1.05099762296802	-0.827404082168748	0.507853635385032	0.484029411878918	-0.61834435221844	-0.227646903189318	-0.00228236481849352	-1.66533453693773e-15
17.9476472043x20.9689026574	1.13286869262874	-2.40424674429358	-0.909964361603868	-0.659467830845185	0.391445243272049	0.0503538863626571	-0.455414112666651	-0.0253825247864489	-0.103894415553199	-1.0547118733939e-15
24.0902366175x21.0129592736	0.471202986955397	-2.38705554419895	-0.790540392604923	-0.757160162150409	-0.158963528172798	0.0345416455998762	-0.686953693382622	-0.0815915299348849	-0.00799288844078155	-3.88578058618805e-16
25.0603342963x14.0900637624	0.932656833881688	-2.75344138078353	-1.01823263123041	-0.847797574344465	0.204719496069215	-0.144737625883902	-0.838813074778277	-0.350828992190202	-0.0195243711884052	-4.9960036108132e-16
23.1173899288x19.9617204089	0.921933398984135	-2.68895787254187	-1.03756942386939	-0.879268336208786	0.372221774330404	-0.114315433479308	-0.948923917502618	-0.0289635163784299	-0.157485520639417	-2.22044604925031e-16
26.0020175721x9.09006217565	0.724697423043389	-3.50427038458999	-0.671557441454796	-0.866347013723251	0.412211185880822	-0.607485669774687	-0.95061923282418	-0.487058987894463	0.0425126571644392	-4.44089209850063e-16
20.9904938093x6.02524543669	0.555432834885203	-1.93194693221816	-0.42366206760921	-0.75044558406791	0.00118915789334188	-0.378531404684856	-0.915765881230853	-0.502524111255282	-0.0753401408901067	-6.66133814775094e-16
21.9861976182x12.9651107917	0.769807483364285	-2.67019688646704	-0.684755715579712	-0.934342495165284	0.485488926228036	-0.031433703023531	-0.680981264601431	-0.440162813176559	0.257484228008544	-1.22124532708767e-15
24.0956018347x16.0146860294	0.850848936608492	-2.72869635851014	-0.828187188895679	-0.91951388757484	0.54272673783991	0.206261910435264	-0.344650580421481	-0.253634241467306	0.276579208872291	-4.44089209850063e-16
11.996724865x9.02142651508	1.30385945628775	-2.76545071380996	-0.736800779754825	-0.82142025520183	0.495837823529091	-0.338637119323885	-0.88438125992167	-0.314566252062636	-0.129429482670492	-1.16573417585641e-15
20.016233273x7.03221015896	0.756919142231227	-2.5472275965741	-0.668608601839356	-0.73203152910054	0.521779187883854	-0.188897246127661	-0.683502987860495	-0.331118465530146	0.56846703004341	-1.11022302462516e-15
7.79301606561x12.1582452217	0.787610709614929	-2.64324267020396	-1.10574294670938	-0.322874816262531	0.122845762208007	-0.302424307164139	-0.465229940848697	0.0612557034100268	-0.112930960780401	4.44089209850063e-16
23.1437910473x18.9718781667	0.786147799287451	-2.47575471559518	-0.277072015694782	-0.517381418729797	0.366043336882357	-0.119074215940636	-0.631216027835798	-0.234997986216949	-0.0751240449295692	-4.44089209850063e-16
23.1440699324x17.9651972495	0.271634866418354	-2.66784364720502	-0.681571965700573	-0.643992794437389	0.0482477725166644	0.203788108130164	-0.809277135637194	0.0720137885219582	0.0610233333756867	-1.11022302462516e-15
23.1430048571x11.0066848549	0.810486266362961	-2.56446536686591	-0.813334987072781	-0.46585407836353	0.29798948560141	-0.0208149957925557	-0.746350250830673	0.00716908044416967	0.0621955075526758	-6.10622663543836e-16
23.1197670919x9.93815598553	0.610456449014921	-2.32025420576059	-0.535207886518006	-0.65395348030321	0.284603646809638	-0.161488748702434	-0.56603808719361	-0.521151320631371	0.325343643555602	-1.0547118733939e-15
23.1233952537x13.0452527267	0.501852468790395	-2.55757712813146	-0.800669780064711	-0.386578321847377	0.310600031189187	0.33045067734811	-0.732033264054685	-0.135469701517486	0.469729724644558	-1.33226762955019e-15
23.1354298078x12.0494668809	0.93252801891773	-2.22547222296124	-0.777739764413289	-0.527471759649486	0.183128484121971	-0.0750835119425668	-0.529402871600183	0.118965741778825	0.0923549682250611	-3.33066907387547e-16
23.1241070746x15.0256990766	1.04836827633632	-2.99058727921062	-1.30818298320071	-0.857342619773835	0.755972128061028	0.458232604854754	-0.488447305719628	-0.0338548149038919	0.359880174801329	-1.4432899320127e-15
23.1482107114x14.0407596166	0.820405151737906	-2.5981184285958	-0.692212210495122	-0.548827087093078	0.373328861724211	-0.215327287513789	-0.760083066681173	-0.298270160653891	-0.125042200416493	-1.27675647831893e-15
23.1566941292x17.0339212796	0.694932679554369	-2.41394114621523	-0.947233630938969	-0.727450753634452	0.44414850910859	-0.0222304760548785	-0.552870889200135	-0.162060336577603	0.0769669483768984	-1.22124532708767e-15
23.1642080894x16.0256324182	0.731370412369607	-2.69577648354606	-0.338671256020417	-0.802326503969267	-0.0134622765943816	-0.159807587277505	-0.507014805806813	-0.316936826252704	-0.0202277303525991	-1.11022302462516e-15
10.8380730007x14.0047940383	0.969684288001176	-2.52138018432393	-0.443510206024271	-0.588642491539558	0.565055793965459	0.00689467609555794	-0.862436607343944	-0.521716757467542	-0.138215493235697	-1.55431223447522e-15
10.8974383326x15.000998318	0.931639390327865	-2.90792437188507	-0.578216009038219	-0.7172376739125	0.673466570532675	-0.337328245680314	-0.890188955363458	-0.527163163180728	-0.310295545300984	-5.55111512312578e-16
10.8502921501x10.9785076737	0.79989527321231	-2.45660269354102	-0.516382600513558	-0.624548098959142	0.309526499802118	-0.356430366096961	-0.494575170920309	-0.178027366877302	-0.0484695169042195	-9.99200722162641e-16
10.8744024271x12.0194199055	0.53000614687349	-2.73041371415643	-1.01484041197775	-0.535130926726202	0.395601275846531	-0.221902344965836	-0.59196946243633	0.0176635163814264	0.194473322750561	-4.9960036108132e-16
10.880961538x13.0186992796	0.743730833382265	-2.77380774584282	-1.27542575868309	-0.616649025134708	0.331331564804522	0.0303856815685107	-0.827616826503127	-0.0707048914920426	0.0924087211064603	-7.21644966006352e-16
23.1031774152x8.95574884008	0.656085887553817	-2.64063180594429	-0.827202834164909	-0.677062969500872	0.371810518723176	-0.0534542717010825	-0.414406584338338	-0.178527246159276	0.129528283991717	-1.72084568816899e-15
23.2161072701x8.04215236059	1.01227005571037	-2.8005138904175	-1.09313465752954	-0.73616213249267	0.269575796655606	-0.549615415709539	-0.39557131630851	-0.365342414703308	-0.0784625369193705	-5.55111512312578e-16
16.9389624581x18.027784698	1.09307458531913	-2.57538294681857	-0.74363753115862	-0.6698773252557	0.56346641327636	0.0823512302990314	-0.42077839388756	-0.119994933488508	0.102621120317323	-8.88178419700125e-16
16.925605192x15.0728939471	0.834073636081443	-2.42444670880452	-0.744722614681084	-0.76308578363319	0.270392253248662	0.114008122743153	-0.524660157611845	-0.207710886321861	-0.0423390582324259	0
16.9227791567x12.0967828078	0.858161810575352	-2.5031588119168	-0.797139111605353	-0.668878964839245	0.129919683748908	-0.213412269502959	-0.980203082246986	-0.261197689418755	0.0927573856120457	-1.11022302462516e-15
16.9057379519x13.0695245248	0.56780110523752	-2.60089512065913	-0.608858090070682	-0.392084651645688	0.0966282119072198	-0.518355872849116	-0.618842787656017	-0.105897965990035	0.182555955761168	3.33066907387547e-16
16.8994988948x10.0077041741	0.73305877364889	-2.42996445174745	-0.48646594982363	-0.455264842372393	0.147318478047874	-0.168427413739786	-0.719727931889384	-0.178571576078835	0.166216247321651	-7.21644966006352e-16
16.9146011845x11.0323685384	1.02436119242148	-2.60875067618359	-0.920349660166242	-0.475333360938416	0.468226689110051	0.109349930733952	-0.445230639752159	0.313218660390709	-0.00366415173693943	-1.0547118733939e-15
16.9176264233x16.0151992031	1.18453348326098	-3.22554348137377	-0.92345825862272	-1.03988341597935	0.602970391285471	-0.285057480632453	-0.888710661473146	-0.277891538957611	0.21869141656876	-1.22124532708767e-15
16.8987525453x17.0740264587	0.63294049973471	-2.75227762598369	-0.866622966296611	-0.660692735600627	0.183560649177545	-0.0299025324209914	-0.615444024644263	-0.0847651276857364	0.00487090472370361	0
26.032742737x18.1096543176	0.714792721729101	-3.43630631429167	-0.924433246818391	-1.01319812288948	0.512720197762222	0.0508380572833368	-0.847800530078298	-0.407503498270934	0.243275994377867	-1.77635683940025e-15
26.0564506227x19.0830302646	0.607581266041727	-2.71615708603117	-0.87469897723213	-0.559303156746058	0.286220226787857	0.28074125479812	-0.944213017679265	0.108325394638992	0.266445865035897	-1.83186799063151e-15
25.9633933201x16.1631405888	0.577174282669463	-2.71954632764404	-1.04299212681452	-1.13862411733533	0.524219578371481	0.0651446342576331	-1.18792381288793	-0.026621248071914	-0.108323525106138	-1.27675647831893e-15
26.0446365206x17.1445154657	1.21258783364636	-3.04872445670205	-1.20824718906858	-1.05510537600876	1.00340964420349	0.0234145997520193	-0.726726542298179	-0.472809010872016	0.095461067991885	-2.22044604925031e-15
26.0110906326x14.1657358233	1.31623211377561	-2.61627625639198	-0.977202985051557	-0.702122236329783	0.307936465525094	-0.328191708405297	-0.80037493076304	-0.316973974652111	-0.0940894669056593	-7.7715611723761e-16
25.9738050288x15.1709680118	1.10344910054895	-3.12853975649585	-1.00754764556409	-0.812783355922859	0.356149116623009	0.00489692456691726	-0.641634662277501	-0.269196197556828	0.241854046749517	-1.27675647831893e-15
25.9625672891x12.177905036	0.87415239227908	-2.73651002025982	-0.547044085695851	-0.603927485197548	0.293178307831356	-0.484717816108385	-0.493309650679706	-0.191189604073689	-0.154389211035893	-5.55111512312578e-16
25.9835899101x13.1807226767	1.06486929411866	-2.58611349479787	-0.613849698114791	-0.665092282490326	0.545183470021267	-0.31336465346298	-0.487263616278837	-0.3425558430747	-0.0588102034695254	-1.22124532708767e-15
25.997321679x10.074883211	1.24401889446822	-2.65244154435183	-0.636705982809145	-0.755167787616245	0.738456952687593	-0.223108108316501	-0.305329749387398	-0.144108944122608	0.0596315151635621	-7.7715611723761e-16
25.9589311592x11.1538249002	1.10034209655477	-2.76954483656772	-0.755666201747424	-0.460825416348776	0.283191013708122	-0.00975674913839264	-0.480904789071955	0.417035177643116	-0.19524156124091	-6.66133814775094e-16
21.9980914018x18.9150435265	0.91484519564151	-2.99190431452805	-1.08761847287109	-0.942496477013401	0.693925972588064	-0.0612672308546157	-0.874094627958083	-0.128698582450946	-0.010884638242607	-5.55111512312578e-16
13.9156319968x9.08863581606	1.06875404206796	-2.43627100879308	-0.983212291032744	-0.468666973383751	0.419525356188462	-0.25397976725945	-0.502927485685232	-0.223303906876738	-0.0402918930335187	-6.10622663543836e-16
13.9005482994x8.11007549928	0.99984916044504	-2.85401689128834	-0.887638684417133	-0.985330609713552	0.455769847000622	-0.4733721203843	-0.741562435143477	-0.427831386997729	-0.0586150631970788	-7.7715611723761e-16
20.9728355712x16.9874119565	0.897038178624821	-2.82187573329705	-1.27852783812345	-0.851363663403177	0.535504907233585	0.162287357192048	-0.671697100497627	-0.078271362064293	-0.0677471921258454	-3.33066907387547e-16
20.9437916848x15.9622120494	1.03064333596085	-2.92440011306397	-1.11901118334546	-0.958849681241916	0.7054026495001	0.0117748569980526	-1.08980497569393	-0.153096553173121	0.250341886276519	-6.66133814775094e-16
20.9730188385x14.9765409879	0.775490356545415	-2.86879979965394	-0.884832075409164	-1.07408452843577	0.521307839526156	-0.0162842288050052	-0.642243796092439	-0.317327881858636	-0.240712155733683	-1.33226762955019e-15
20.9297119736x13.9748944358	0.808987922346557	-2.58835732002054	-0.978624237529021	-0.815701257381061	0.490697937014433	0.143888745087159	-0.609577643200651	-0.533987925613798	0.164356943382873	-8.88178419700125e-16
20.9668408705x12.9834968827	0.617804792138605	-2.24985568813388	-0.535142739562461	-0.382408085739977	0.532219201948054	-0.04968625403641	-0.191710587331175	-0.283983364731723	0.0556491618726874	-9.99200722162641e-16
20.9513932946x11.976780438	0.798294654939955	-2.36024687330116	-0.539703056134891	-0.435864240075478	0.256517384208331	0.0456327624141823	0.072935256649736	0.0469560228279758	-0.22727776331368	-1.11022302462516e-16
20.9704690323x10.9320207197	0.836821152008504	-2.5589241297652	-0.871248203110046	-0.507620399163858	0.0947814402470253	-0.185861395104262	-0.925697727662401	0.0686034962462887	-0.218646613210351	-5.55111512312578e-16
20.9533428339x9.8839155039	0.855297897530818	-2.3045358869566	-0.465544659334246	-0.319683005428871	0.155047522117555	-0.610116104155128	-0.473722960417073	-0.22063090157457	-0.280763132553656	-2.22044604925031e-16
21.0065567584x18.9122105447	0.714161601271342	-2.9642358715012	-0.910196839523472	-0.699078833995963	0.449734644449743	-0.0240199238237971	-0.724330887788524	-0.534987037619188	0.487877262835755	-9.43689570931383e-16
20.9775420885x17.9334278527	0.973412968508298	-2.85783091340099	-0.813528499115869	-0.920039201743817	0.354597436340715	0.0332350716818619	-0.925119205052257	-0.362687550951734	0.119785401888907	-6.10622663543836e-16
21.946295807x8.89728586035	0.73910436740849	-2.64485061928836	-0.557618884811145	-0.489709849806622	-0.0649979002789764	-0.280527951219133	-0.195052805359047	-0.454361975006031	-0.166822929904527	2.22044604925031e-16
21.9464657941x5.92643540885	0.998122756137467	-2.54452832058338	-0.228715304767226	-0.728299573608784	-0.259638434021545	-0.795069741696236	-0.535674064490404	-0.365623076694653	-0.546838491638636	-1.11022302462516e-16
24.1241357599x17.0515283993	0.73108861734279	-2.59584985165142	-0.391669150189465	-0.844016647857511	0.460660160303968	0.278645139696503	-0.729434586039575	-0.464540257400192	0.2918254369719	-1.38777878078145e-15
17.9155010536x18.9743177153	1.03059527596947	-2.39002761613144	-0.661597031455642	-0.527251971533139	0.530048223698495	-0.0501697885245204	-0.75246176428499	-0.289987398538964	0.101223547682715	-9.99200722162641e-16
17.8737878176x12.117108432	0.731023709168549	-2.80676771933402	-0.941006242752303	-0.824913156910277	0.259715857868891	-0.184249242293382	-0.633628279489564	-0.416369675531199	-0.0578076703208451	-1.66533453693773e-16
17.8641702673x11.0513388579	0.517635109712968	-2.67428854624943	-0.915239784784094	-0.38270090772378	0.0746338442852123	0.146107671192008	-0.565021452024429	-0.00628377482683021	0.0476522383432365	-1.49880108324396e-15
17.8956444377x10.0277113675	0.41995314842729	-2.50839011530405	-0.814726519654336	-0.582245945690324	0.0798798644193676	-0.112452025192405	-0.822537440316373	-0.00506002777988249	-0.138906023585331	-5.55111512312578e-16
17.8477426095x14.1384376165	0.540349098916595	-2.25974029383735	-0.607545381244193	-0.795722650552211	0.289200298206088	-0.355983301430141	-1.06441337152688	-0.389167565763956	0.0269242528316491	-1.11022302462516e-15
23.1169437127x20.9739672866	0.609718529490312	-2.26147376338988	-1.1286606066898	-0.634983174549246	0.441773972822281	-0.248339776992717	-0.87946897010908	-0.634968860470888	-0.347908859176349	-3.33066907387547e-16
17.8211608797x9.068239137	0.646691566774228	-2.58867517170647	-0.608743284963763	-0.391760811579178	0.20288214698325	-0.254667026837733	-0.452522143390971	-0.074280659310612	0.0598924560908157	0
17.8669219331x8.08340691708	0.680659824845918	-2.24037342834136	-0.454767712124157	-0.542749642414597	0.146472200396132	-0.240078602122757	-0.606067369631497	-0.457294494655368	-0.0476134299017248	-6.66133814775094e-16
17.8313096397x7.15639357815	0.948704604795513	-2.60667243495931	-0.975965181968389	-0.636883152185564	0.514815231598591	-0.339442200774047	-0.680115058222215	-0.306645155905143	-0.0578241295276346	-2.22044604925031e-16
13.952059697x17.1317361258	0.535315346437747	-2.6112253077579	-0.772310961775732	-0.465371070062538	-0.0174530364541247	-0.0824164289532497	-0.0868262173295102	0.227441619778938	-0.394312711580699	-5.55111512312578e-16
10.8708340264x9.92753263295	1.19678919785847	-2.78908033131484	-0.903603162613736	-0.611065350029241	0.715628841065335	-0.137017860667901	-0.0866606269437518	0.255279331162154	-0.0945663642211432	-3.33066907387547e-16
13.9438830528x15.1241928911	0.728096835691729	-2.42972864550004	-0.693220667769092	-0.38771956716682	-0.215886851000426	0.040868171611265	-0.295140620571166	-0.210096184430742	0.00617468350873368	-2.22044604925031e-16
24.0777558473x14.0275986861	0.671844103134397	-2.44180789728572	-0.611120765748098	-0.65978288678584	-0.347399409243694	-0.0895665018651186	-0.81572271253787	-0.362181135384829	-0.0844785036797745	-5.55111512312578e-16
24.1366935555x15.0443404386	0.833421644329765	-2.69907713596211	-0.835962873494252	-0.568464440540823	0.515840141994674	-0.300659817473411	-0.738822508552721	-0.244228694659373	-0.0512047695566998	-5.55111512312578e-16
24.1076310767x9.96004810525	0.85187007803719	-2.72234576498099	-0.645722696653766	-0.263336141321723	0.384058386603428	0.0919333966165558	-0.367249954546613	-0.483342826188359	0.377800959968561	-4.9960036108132e-16
24.0865765831x11.0055663995	1.01391347580931	-2.57598440663149	-0.894334561809855	-0.816324553923984	0.131882141312935	-0.0644575837712706	-0.623051080165986	-0.460040053026597	0.150549399133173	-8.88178419700125e-16
15.9029788491x7.12614001742	0.636445614938004	-2.88507507707664	-0.403157212225164	-0.664318471014142	0.127882789764144	-0.522115156295957	-0.180473020381756	-0.208406903413452	0.137278898533158	2.22044604925031e-16
24.0805500099x13.032944454	0.945309573996696	-2.60413542340336	-0.877197812319415	-0.643876215198149	0.24639516190627	0.102968525660426	-0.727715913260268	-0.346080163523387	-0.0745172898487611	-1.66533453693773e-16
15.950644289x9.02792737263	0.617123601423188	-2.44488593298027	-0.661723828694465	-0.317905038058991	0.176388353790273	0.0919831173309332	-0.290792028639112	-0.0981160159853892	-0.168610891190525	-1.22124532708767e-15
24.1274451959x17.9859242018	-0.0178435525826114	-2.40860809285201	-0.35643032163108	-0.618774913642597	0.392477087035886	-0.122385865185502	-0.978226643186177	-0.619542439522479	-0.322053825844844	-1.22124532708767e-15
28.0579671919x11.0600050188	0.751989037768517	-2.51517447187319	-0.772419013090761	-0.511601616266217	0.041885409366697	-0.0496862382195964	-1.1535380878989	0.0525446536870275	-0.18827858305827	-1.0547118733939e-15
27.9973737375x12.0696188156	1.2039473423716	-2.51971413174617	-0.660733918513478	-0.339337194760075	0.41463397987163	-0.100245847717541	-0.60342647420478	-0.401952515472371	-0.139985596767421	-7.21644966006352e-16
27.976983256x13.027073221	0.912631708868566	-2.69582848925991	-1.13221317958962	-0.856599648300261	0.426392063848386	-0.303625536829623	-0.506795670003164	-0.473442573427418	0.211110725681236	-8.32667268468867e-16
28.0100590235x14.0447031587	0.821026288139344	-2.57481586376165	-0.972853020955691	-0.866903679289333	0.171000283905246	-0.358247065988386	-0.669332963488889	-0.454559447755041	0.195378307826625	-8.32667268468867e-16
13.9564846732x11.0977113347	1.05717182174109	-2.46066624221339	-0.906382954958162	-0.495108235255873	0.606826364906539	0.014454246085072	-0.65246028449452	-0.177347470824901	-0.00942194579036065	-6.66133814775094e-16
28.0156765653x16.0140715369	0.890329657570993	-2.51703992896031	-0.897892724410521	-0.478814166396183	0.526337572814176	-0.262366267319473	-0.288854728594087	-0.276036387602525	-0.124656825956644	5.55111512312578e-17
28.0362635944x17.0252262757	0.802482652154138	-3.33458713834244	-1.49561503619087	-0.915440431751716	0.366779724816062	0.450088412951071	-0.815465834314762	-0.0497912089667067	0.203041585199595	-1.49880108324396e-15
21.9766225646x11.9910098224	0.618059493547084	-2.55361828030919	-0.643201171839593	-0.592337534189372	0.178171302764823	0.333290942009358	-0.253823351195336	-0.0815677876829677	-0.185906787974863	-1.66533453693773e-16
11.9609585207x14.0935493958	0.778788134576226	-2.72651354816612	-0.44176942072035	-0.683905409249523	0.421235925924026	-0.443849103002667	-0.512989009965115	-0.380516639236988	-0.238782847614978	-5.55111512312578e-16
21.970022285x9.89745078802	0.64645652595595	-2.51606530284981	-0.607283634025817	-0.676000759165452	0.254266512019112	-0.182899807944601	-0.165080719460332	-0.0567676910145945	-0.273338218719577	-3.33066907387547e-16
21.9835150096x10.9483817485	1.07045898033514	-2.57248156822409	-0.432088508263658	-0.703623663356685	0.362586139563573	-0.00385325783847507	-0.442123588030985	-0.347072552600407	0.0392802744066474	-1.77635683940025e-15
11.9669213488x11.0746303627	1.02131857782232	-2.51290456552114	-0.956324604643639	-0.521596198980521	0.204164066114751	-0.0494860191442708	-0.51579801457543	-0.0723692740147671	-0.285575648343088	-7.7715611723761e-16
11.9903596456x10.0141102919	1.38129104287203	-2.8603068130901	-0.75147255092888	-0.823440447896632	0.571093092541006	-0.21571842095376	-0.0345508533922153	-0.0784567346690357	-0.154402590777147	-1.66533453693773e-15
21.971679659x13.962099306	0.759413260950611	-2.74127940552417	-1.1346081761365	-0.380445782012574	0.443297542754134	0.293852212537333	-0.781196598516623	0.0892815650615707	0.312155530712801	-9.99200722162641e-16
21.9593290352x14.9776304951	0.814018681425152	-2.35890339772654	-0.822705827036945	-0.388532300806168	0.277432674293292	0.101389551565057	-0.763302353935292	0.0848672827618538	-0.10615251683881	-1.49880108324396e-15
22.0037275359x17.917661579	0.860774979119613	-2.94731845146787	-0.716418243420125	-0.572566120009375	0.505391474674714	-0.00342050447745934	-1.21504162153354	-0.407393316624071	-0.0283519055991382	-6.10622663543836e-16
24.101575287x9.00330293215	0.784515949856146	-2.11018950144257	-0.497668914562787	-0.433429730845313	0.356556411862126	-0.273434875519725	-0.207453867737339	-0.471166010895965	-0.269025985364537	-7.7715611723761e-16
8.89964789909x12.0708162208	0.460649269513606	-2.78254616272529	-1.00318070015854	-0.480329406141356	-0.110174020986863	-0.148487347513524	-0.732342935392392	-0.469507200204541	-0.0731828439777215	-2.22044604925031e-16
8.89399450062x13.0381827727	0.970150275165511	-2.90546597909337	-0.870951142636653	-0.847611594177724	0.621844278499364	-0.221515093159888	-0.752741586497914	0.0384090737912739	0.150421944593492	5.55111512312578e-17
25.0192877283x11.0946125553	1.05439295188698	-2.77226433813321	-0.982896811565963	-0.608719009327978	0.611120070916716	-0.137509792933468	-0.718410457592986	-0.137637580727848	0.0501274489187303	-1.22124532708767e-15
28.0160776286x15.0294518235	1.26608879363992	-2.67876261789451	-0.805448497156813	-0.675381569580547	0.727623868608489	0.105140200521942	-0.437968944358131	-0.0279865230699934	0.192121446142647	-1.22124532708767e-15
14.8880523897x10.111400122	0.439461201102164	-2.41964518746637	-0.687781774053327	-0.60065422767232	-0.0373130594861556	0.0673006357686166	-0.444785630661015	-0.396161409701626	0.0515590660101065	-1.22124532708767e-15
14.8746526269x11.1557894342	0.90199747226096	-2.80308546606962	-1.08870475891809	-0.358239759031943	0.470743934644484	-0.156235393258401	-0.697224308505465	0.288107251903856	0.00845568576583189	-4.44089209850063e-16
14.889229019x12.1934147229	0.892113374078811	-2.94850686327925	-1.13052231101822	-1.00696961687656	0.683579166961109	-0.42022800488542	-1.05713139303529	-0.772605319078522	-0.0888604860994068	-1.33226762955019e-15
14.8793591442x13.1579535564	0.941780340707315	-2.65601176594929	-1.21418781722892	-0.689081401606483	0.321151790321147	-0.00330258382094412	-0.26726463619331	0.0599263363888277	0.230903440228401	-2.22044604925031e-16
14.8826340515x14.2045264883	0.601875140665803	-2.58530293563345	-0.912459223542289	-0.390756587053722	0.201146846774457	-0.21198138306623	-0.564150985983067	0.0123716533121072	0.143349338836914	5.55111512312578e-17
14.8856234337x15.1922805085	0.753939653906871	-2.43757211161484	-0.657830222648087	-0.531919832085639	-0.0670143694865535	-0.0324544046242771	-0.50946488756096	0.0966015428111317	0.0806788674958179	-7.7715611723761e-16
14.8701506253x16.1493388491	0.649648706672447	-2.84842028336552	-0.931360698111962	-0.893324936757785	0.310365935547974	0.0613797913341477	-0.808169160254729	-0.27218410020699	0.087893414541116	-1.66533453693773e-15
25.0720474686x17.11009204	0.683410587499268	-2.60875076220031	-0.598425831545352	-0.832996049632828	0.394263264067797	-0.03808351199854	-0.737898052556937	-0.441108194919154	-0.0800680117950084	-1.22124532708767e-15
16.9525029915x19.9867303876	1.1507325324595	-3.38456241534763	-0.855385237881302	-0.710739833061654	0.766650941334746	-0.6220336954178	-0.281770573379481	-0.333996183897692	0.0376728550902751	-8.88178419700125e-16
9.83414125259x13.0353353169	0.857133010888715	-2.58294051136556	-0.995762176049087	-0.858113907585663	0.896549396764166	-0.160020577817558	-0.729155671880709	-0.40572674606937	-0.130278644359345	-9.43689570931383e-16
9.81804294481x12.0548854684	0.791304849923138	-2.80645259502518	-1.01846430728017	-0.401773544789532	0.25938582007327	-0.292704777593377	-0.506718065522926	-0.305965090036584	0.143931520906817	-8.88178419700125e-16
9.81271358422x10.9935712943	0.903585868037658	-2.73865611499907	-0.742419780245695	-0.751034679335361	0.377787133907928	-0.0421924594343508	-0.218564636903119	-0.202080112753477	-0.104933014450104	-3.88578058618805e-16
9.84069106731x9.95315184082	0.797953956620818	-2.98375565940675	-0.711428914897087	-0.750991525697321	0.701139578451307	0.113883881778882	-0.499307285594018	-0.376462119113093	0.401967059199918	-1.33226762955019e-15
9.83853834029x14.0887453008	1.15170385524604	-2.81353214061691	-1.2789204994935	-0.975142706101102	0.342871588194376	0.0767966192403571	-0.969913489782098	-0.260103551815661	0.0137661351673287	-1.0547118733939e-15
21.9503064397x15.9687319865	1.01466938403966	-2.66501589077615	-1.28272913638137	-0.448904182082794	0.892384194564706	0.289279663660322	-0.39492691185158	-0.139333350773279	0.0600996511769743	-1.0547118733939e-15
21.9672759312x16.966933696	0.682800460126123	-2.58019567489151	-0.921872156282139	-0.917259322138559	0.280089074104893	0.0355706999341568	-0.889954741246198	-0.434450990839308	0.0766287514350914	-1.38777878078145e-15
12.0263610501x13.0835117965	0.957896599325683	-2.90116627484172	-0.925705312163865	-0.68248586128312	0.496570337531192	-0.407999084893548	-0.828615878067371	-0.574764521805932	-0.200515803675818	-6.66133814775094e-16
24.1604837787x23.8962557204	0.710253835399354	-2.31637361095537	-0.490968116270835	-0.602734091112591	0.375243986818977	-0.323393963143799	-0.803310946152003	-0.300525348674358	0.0125663534681691	-7.21644966006352e-16
24.0847093813x20.0203445778	0.404371501300115	-2.38236647352324	-0.658204228678251	-0.883718453705379	0.246455068561208	-0.0380726383543692	-0.492691241526358	-0.519860133033963	0.0903973033194764	-4.9960036108132e-16
24.1699074375x22.9621901912	0.860956516668389	-2.45987218168422	-0.30496339144654	-0.823167454915176	0.383447028299133	-0.425618641130084	-0.523713621902224	-0.336505828474471	-0.0725639464394476	-2.22044604925031e-16
24.1297878303x21.9127237493	0.685063814794036	-2.31704229136189	-0.776987364590411	-0.590721454224523	0.0828847182518284	-0.30831938958156	-0.809374479725212	-0.143543503818054	0.0900519273904701	-2.77555756156289e-16
12.0201259771x15.0753637598	0.695617743383797	-2.62990212803973	-0.727576944083846	-0.977452159127924	0.46104662521447	-0.160945730780113	-0.800348208879914	-0.74640082918889	-0.0341695652427212	-8.88178419700125e-16
12.9854613616x16.067210011	1.26717820063808	-3.00432871955876	-1.29122125392742	-0.514674889917453	0.499690131174224	0.311355355984215	-0.598098407021938	0.261260074737173	0.13093853645962	-1.66533453693773e-15
22.0000595334x7.0130464125	0.74544590471475	-2.3439870544766	-0.803864692928562	-0.525969366478925	0.326297409259109	-0.181589772935639	-0.789629670516566	-0.439269723732951	0.0471896423948631	-9.99200722162641e-16
24.1485209379x18.988931322	0.462096792993372	-2.57187617223058	-0.693177662849393	-0.616102774960064	0.195691341814051	0.273206188945512	-0.809579010505207	-0.511510542283174	0.0597593189519522	-1.60982338570648e-15
25.1410117586x21.9899155938	0.908637805349082	-2.41408646860015	-1.2623255450038	-1.00945347787387	0.588368731762442	0.283934636390984	-0.550753566526271	-0.226148529671245	0.337443657145359	-1.85962356624714e-15
25.1697077027x22.9879751936	0.906787972807334	-2.53539299841804	-0.504765484499984	-0.837502383530164	0.652520153807409	-0.337179964097205	-0.726391431804609	-0.639080568673197	0.125922096638999	-7.7715611723761e-16
25.0578083945x20.0675512908	0.432735554573575	-2.86965276010947	-0.513881341610772	-0.317571206480331	0.0547593007337703	0.299851005637659	-0.577349816267911	0.134396203823129	0.366887793270534	-1.33226762955019e-15
25.0767911706x21.0405640688	0.665487277323916	-2.85548646710817	-0.904160856583896	-0.510896796468288	0.249247061061665	0.540950204657104	-0.176017642341687	0.213974719064099	0.253218591311658	-4.9960036108132e-16
11.9996026931x16.0419421297	0.674050976672347	-2.94182195102866	-0.703926029444564	-0.22801352160924	-0.0207801539307953	-0.268524964399773	-0.730872770574976	0.0662136595809014	-0.215990832616483	-5.55111512312578e-16
16.8978308966x14.1040181383	1.12947143934058	-2.63461976877557	-0.577857550261373	-0.403255687847313	0.448254202898777	0.0649680480269941	-0.433987494599294	-0.245103018797591	0.11451387158203	-1.0547118733939e-15
13.9452402934x10.0399979291	0.883506022769063	-2.46763530768644	-1.04889904105144	-0.712568165433601	0.213616206463449	-0.268760223920231	-0.698291945541282	-0.345723905917967	-0.0227177539539273	-1.22124532708767e-15
15.9162750261x8.07265329734	0.632445313233401	-2.49757358423996	-0.666486629443467	-0.458381345349976	0.163780548371681	0.110475708458721	-0.776280728791041	-0.123125660380127	-0.0169950138758779	-1.16573417585641e-15
28.9137076899x12.1332444539	1.03530442728047	-2.58249530749479	-0.829529461817552	-0.506038717389976	0.305336915817849	0.082048747585232	-0.383348618060631	-0.589743309700547	-0.235845741280644	-7.21644966006352e-16
11.9674326381x12.0924971498	0.860012127362072	-2.69432983052823	-0.720712286443531	-0.838473091464497	0.631398614261024	0.175375123578492	-1.06701935551213	-0.441420756744711	0.0412027650885048	-1.99840144432528e-15
12.987966015x8.99524544784	1.07888277857303	-2.83100452472786	-1.04319066747362	-0.618098818568734	0.287691375835495	-0.472476949526192	-0.522843951784837	-0.189977738303317	-0.198083521136972	-3.33066907387547e-16
16.956779229x18.980662647	0.915707228963527	-2.65010858784131	-1.13157723931828	-0.738717331969278	0.50180698180587	0.07474241937985	-0.595498776243761	-0.163480720423987	0.243062178247826	-1.4432899320127e-15
20.0056356409x7.99754770121	0.608884671166635	-2.40014039177286	-0.617849791701911	-0.218638385307521	-0.126264878931809	-0.0560398754364421	-0.691709813459545	0.0320084182082293	-0.179836407309645	-2.77555756156289e-16
17.9349672304x18.0458155149	0.623219545954551	-2.52968382102048	-0.645745710218763	-0.469111106806612	0.267253636559516	0.0630753674779946	-0.52199834199711	-0.246339708600255	0.350505300591603	-9.99200722162641e-16
20.0542652263x17.9482717296	0.939378950666868	-2.76715045216319	-1.08113346567484	-0.84061907515479	0.507642131672667	0.103023916327013	-0.872871847641086	-0.538448230433753	0.317425949159914	-1.99840144432528e-15
20.103795212x18.9318282525	0.953040343435208	-2.82476601982412	-0.763657931621123	-0.708343093023561	0.613348786633984	-0.541347467500866	-0.907195560160434	-0.551427267662776	0.169075953837634	-1.11022302462516e-15
20.0362280034x9.90038837824	0.676043386447206	-2.73108578006185	-0.831282309460134	-0.580684083380921	0.0699201709415276	-0.176246546794164	-1.02016394599864	-0.608312373627437	0.133881628821939	-1.83186799063151e-15
20.0365892259x10.9486185979	0.67684143048307	-2.15141262029003	-0.793803276366381	-0.65002956319668	0.323402057421586	-0.0401139302768503	-0.652915950085969	-0.0109080653237474	-0.0623093330193759	-4.44089209850063e-16
20.0408840558x12.0087985266	1.13068915403402	-2.60221816382657	-0.837210808360645	-0.525418511880899	0.487743015365252	-0.0870126984935263	-0.591399669378966	-0.178101824350809	0.212344374644059	5.55111512312578e-17
20.0370726267x13.0215664729	0.791742388952369	-2.22404361358849	-0.417312741264822	-0.451926093720729	0.523822485703256	-0.51779510244581	-0.827901103715341	-0.452797748647436	-0.323851883788048	-1.66533453693773e-16
20.0413435521x14.0272723602	0.796372061831229	-2.50526494656836	-0.748931153153813	-0.561240838872324	0.758919872714786	-0.391531363336444	-0.381546816721561	-0.271696401522932	-0.108941053323375	-9.43689570931383e-16
20.0521642922x14.9890887417	1.06617991563937	-2.73053760086502	-1.02178721549266	-1.14560428725135	0.589774108969013	-0.0627116836776032	-0.488573341983458	-0.432769707702798	0.289923049471807	-1.60982338570648e-15
20.0305015636x15.9615804511	0.981649753662172	-2.7112227908536	-0.861648394715489	-0.778533354447275	0.521290936869588	-0.378897511485432	-0.336482240897409	-0.343093938407435	0.197292791835315	-7.21644966006352e-16
20.0350274696x17.0615194956	1.33119790228481	-2.98482391992334	-0.990639465818009	-0.831179392160343	0.581801795920371	0.0197490054975875	-0.814089992143262	-0.426477663512155	0.104324553540769	-6.10622663543836e-16
22.0260436524x22.8430102151	0.63121243145597	-2.20623660206407	-0.425425930629	-0.475168372866143	0.579366116751191	-0.0760897704977233	-0.228816122178141	-0.0756957992433182	-0.098241816650912	-5.55111512312578e-16
22.0093689822x21.9440352373	0.756624902192664	-2.58885167569324	-0.792673184276337	-0.977964784522338	0.427473530178823	0.512184933135979	-0.279546524217846	-0.56327059607215	0.0250667737014666	-2.58126853225349e-15
21.9364843651x20.9147391518	0.965040534298458	-2.58613255210672	-0.953986248871585	-0.650873309531607	0.214469841674117	0.202800973451471	-0.521186311062178	-0.24308551870659	0.249514580956928	-1.27675647831893e-15
21.9698974507x19.9121636238	0.887320347563519	-3.41494796096422	-0.906061753452199	-1.12670932156142	0.691189836899961	-0.384656402179702	-0.819094488889081	-0.394408722118798	-0.158508259130408	-1.4432899320127e-15
14.857445419x8.14872339676	0.845939587875935	-2.67267024639506	-0.560965240404525	-0.758184830442325	0.194860917973778	-0.128719663244255	-0.347466950781213	0.127845460934552	-0.0203820531199399	-1.22124532708767e-15
14.8788093422x9.1191762277	0.811261739031369	-2.61384330301511	-1.00686782436228	-0.881466381260708	0.473517940018712	-0.341221988771012	-0.495672962861339	-0.19843640713372	0.0779922833243056	-8.32667268468867e-16
14.8559965447x7.21469734247	0.849500213172927	-2.64494815063236	-0.995340087662628	-0.474236165315472	0.0643648440953153	0.00473697815289759	-0.918594526620726	-0.0276538454178052	0.159756702942579	-3.33066907387547e-16
25.0758456174x9.02558914292	0.5962976120784	-3.10968887169376	-0.889191937562007	-0.583366938891767	0.552066237869556	0.35776002908308	-0.651776775674454	0.00318918615717972	0.014230232055365	-2.22044604925031e-15
27.0684580851x15.0139605582	0.826313978819192	-2.77424402212969	-1.03814325802618	-0.757069093720162	0.478661044759857	-0.176183336309323	-0.739861424583027	-0.345291705402949	0.0475654116231432	-7.7715611723761e-16
27.0438046463x14.0110573886	1.00994880756326	-2.7089403528781	-0.653702901832829	-0.860314324794229	0.335240334251183	-0.30155502531199	-0.637347828587139	-0.439480151159729	0.0622706298224046	-1.27675647831893e-15
27.0714753558x17.0364884637	1.21811021159735	-3.58181538382661	-0.983887178868168	-0.564678020388948	0.46511791316395	0.153280099048114	-0.51621912648332	0.102316392526503	0.383268451366989	-1.66533453693773e-15
27.0773266299x15.9925235067	1.21507739265097	-2.8655880775985	-0.992196772522084	-0.627662687113002	0.532708179300543	0.312151877493152	-0.51272501391791	0.167676255954945	0.0203428555183252	-1.0547118733939e-15
27.0953290752x11.0600050188	0.880700249096759	-2.68659626219522	-1.02567819496913	-0.548569214181909	0.354407304650251	-0.192782526872416	-0.508366271423775	-0.135337181858927	-0.0320426110851813	-1.11022302462516e-15
27.0597090626x9.94557595025	0.985749855699264	-2.90263745597013	-1.18776707248066	-0.881611376796425	0.364941589594005	-0.310301632772385	-0.845239699434078	-0.0905622101159367	0.0516562475148045	-6.66133814775094e-16
27.0459826058x13.0322431166	0.911005043734119	-2.39310031142727	-1.02146110920288	-0.759509517791475	0.181475273115562	-0.120038308693524	-0.907170374016594	-0.180383470572642	0.0104632240917486	-5.55111512312578e-17
27.0033822497x12.0695635507	1.27225195251816	-2.57427495566162	-0.656751125900891	-0.666508807778792	0.207551352926698	0.161432596548904	-0.46371095656889	-0.447285932096663	-0.0804952258911754	-2.77555756156289e-16
27.0725404311x17.9686013014	1.00608626120372	-3.06565131296907	-1.20820924663602	-0.905989981634695	0.750310263832041	0.0300089295975421	-0.903791991368639	0.155100281330809	0.00467842322509848	-1.60982338570648e-15
20.0728814677x19.9109267437	0.958461665425671	-2.89991417572307	-0.966170350744682	-0.528184465862231	0.390785429437901	0.00378449179913259	-1.18305629822268	-0.418483616977738	0.281431975191784	-6.66133814775094e-16
18.9940345538x17.9950376396	0.806040984646488	-2.62580267344042	-0.795664300966383	-0.816195945800261	0.514079631569216	-0.466791413513436	-0.675000958760362	-0.858111525906816	0.258873908620019	-6.10622663543836e-16
18.9506001986x18.970800502	0.694032052673204	-2.91406862171236	-0.941974840299775	-0.616027621140632	0.154667044109876	-0.158543772765142	-1.02256274750372	-0.420246732560817	0.104324217466922	-3.33066907387547e-16
18.9295510171x14.0805437332	0.555870153437679	-2.05238340022713	-0.578086923968667	-0.872004485227598	-0.0950775244061815	-0.211385814773102	-0.783813637373407	-0.25768865985009	0.0868650053633455	-9.99200722162641e-16
18.9284062603x15.0375375981	0.741696502892452	-2.61605274269027	-0.927626548097291	-0.423253858803813	0.456820966903347	0.0615333767516367	-0.957128922851625	-0.0449198355852581	0.0194924797188303	-7.7715611723761e-16
18.9132110089x15.9998474158	0.779666426467134	-2.5453999366578	-0.653594537917364	-0.619917885542861	0.370706818951682	0.300972451549577	-0.540203634618617	-0.0982041015109861	0.128655031004794	-1.22124532708767e-15
18.9335510256x17.0885005874	0.992792778806777	-2.6080005676549	-0.613654918084366	-0.7823762978286	0.227815481338023	-0.171545188516421	-0.897947217215595	-0.654812000297212	0.208507101515024	-2.05391259555654e-15
18.9162548401x9.9608251028	0.837917202289566	-2.63589124006997	-0.763696913235165	-0.41231773551792	0.333595142906858	-0.347157642897552	-0.630546705919817	-0.128774519367381	0.0735026564064739	-8.88178419700125e-16
18.9252296268x10.9797932395	0.882223545204082	-2.31237918102164	-0.424506252638545	-0.732625221321315	-0.132710762075302	-0.179254653101903	-0.539211003096069	-0.750422992034321	-0.0948104976721411	-1.27675647831893e-15
18.9308471686x12.0788414673	0.869713475627146	-2.30376872116347	-0.659719077098334	-0.401108303259353	0.355414209375818	-0.0867920724711144	-0.683163800609893	-0.331275022470226	-0.0872985461239159	-7.21644966006352e-16
18.9194341297x13.0650151758	0.830541052298275	-2.3270291990367	-0.953738361382599	-0.544932304226046	0.341343347118382	-0.0633757808958121	-0.811592923609312	-0.359562160523431	-0.148755674134686	-1.27675647831893e-15
14.8871931581x17.1865391247	0.619750929914883	-2.64563636968236	-0.82457972436014	-0.422489469921173	0.0822468562366198	-0.000724073526702784	-0.917088195391606	-0.218070870809967	0.17845525815401	-2.22044604925031e-16
16.0058104089x18.9841153847	1.03866904051548	-2.94915715801241	-1.17673606181573	-0.660601945176513	0.609998462928078	0.16045697354039	-0.701898435087858	0.379997096834557	0.471210827544979	-1.60982338570648e-15
15.951581874x18.0355573051	0.961280140169498	-2.83075463683336	-0.767913487865538	-0.893152859613683	0.532312394231955	-0.0405336890180509	-0.77138515870416	-0.529291051275324	0.175079889615687	-1.38777878078145e-15
15.9428009788x11.0113271027	0.594262967522919	-2.75125095685738	-0.388834970538535	-0.121522476789602	0.397742981180398	-0.206648646681745	-0.402900157353496	0.194019143173286	-0.0622214262594063	-1.11022302462516e-16
15.925042641x10.0069298082	0.867981031357222	-2.45980465232006	-1.08374754120997	-0.467803481815032	0.142817078013536	0.268564236236878	-0.320300062907713	0.140134891720983	0.264054019832428	-7.21644966006352e-16
15.9034250651x13.0471435743	0.967322372255545	-2.48841947252075	-1.11744188897373	-0.711752416893528	0.0583952951355487	-0.261627612133091	-0.672774227264056	-0.214543366479747	-0.0825593303074403	-1.66533453693773e-16
15.9258553917x12.0402797566	0.690264522334842	-2.50733545666349	-0.634710299113232	-0.699178703086493	0.372641260647596	-0.0412819181821414	-0.241334967648396	0.0098180852650265	0.096547716403746	0
15.9377305829x15.0805033914	1.00408962213354	-2.63283290191055	-0.932663435623666	-0.600554118006546	0.494048744224469	-0.361649577723372	-0.662335065891109	0.0412056196968497	-0.152470345307548	-8.32667268468867e-16
15.9225964206x14.0935046575	0.895705746584275	-2.971195317332	-1.06017278200546	-1.00116872461847	0.556105167698114	-0.276354759707679	-0.450563699542023	-0.303059082171754	0.120935732475902	-1.16573417585641e-15
15.9414092096x17.1018023118	0.935895271746979	-2.80503253968201	-0.7453825843896	-0.7942844697583	0.238607595661179	0.271027614122179	-0.859084599330482	0.0365735866355509	0.200567673037657	-7.21644966006352e-16
15.9457996572x16.0387051882	0.877093489071432	-3.01619403096254	-1.02346041362092	-1.035162283651	0.443160433413409	0.123682613159463	-0.678532062424186	-0.285429945178879	-0.0611653640954059	-8.32667268468867e-16
25.0326423384x13.0950845203	0.952913658145503	-2.99758670844116	-1.06142747300824	-0.918976646462607	0.241048136723133	-0.281276765614271	-1.09405611762938	-0.48359390717538	0.0179721798075141	-1.55431223447522e-15
25.0062677804x12.1477712158	0.678287812036811	-2.77147888133351	-0.966938489852834	-0.791280076744255	0.355921640794265	-0.0425467996739525	-0.712525528281509	-0.0693542314259627	-0.107799853095579	-3.88578058618805e-16
20.0992878983x22.8590080749	0.487997574798884	-1.89674516887433	-0.527632284394712	-0.547008776994665	-0.131137183228989	-0.112274666970046	-0.428905318502295	-0.0531915279994897	0.341999259014385	-3.33066907387547e-16
25.0725972706x10.0258317045	0.763490881632433	-2.75319759963459	-0.832589367219591	-0.643047307606224	0.385571495823029	-0.127479989629989	-0.580139479217952	-0.113272696290631	0.0998739828554428	-1.22124532708767e-15
25.0444617526x16.095635884	1.00202149290115	-2.99959938052916	-0.668050392834906	-0.835196157975111	0.522555129707129	-0.0760685100702923	-0.652481668415662	-0.334970253450341	-0.0859101931609577	-7.7715611723761e-16
25.0558057342x15.1113017057	0.766489099758492	-2.33635975322882	-0.481850756442776	-0.720531431541026	0.406856448039414	-0.389800227887877	-0.614925595954505	-0.534898912376923	0.0100159719782435	-2.77555756156289e-16
25.1307301962x19.0759142566	0.510153920457103	-2.99098457219399	-0.854533598827809	-0.890700654700851	0.478340605908336	0.0915282243679251	-0.533439445369083	-0.268187382557366	0.178029054998558	-1.66533453693773e-15
25.1168390644x18.0941933165	0.401115797155755	-2.78433806583579	-1.00201601072259	-0.606594487332662	0.394628500427955	0.436762953572296	-0.423120324550093	-0.055915330909637	0.0974362540420101	-1.66533453693773e-15
16.8961708665x8.05568369722	0.983476439798191	-2.74880425799926	-1.09185609388311	-0.250129351041527	0.434270629814094	0.44053618461927	-0.078249099548008	0.359768964420291	-0.120438462334902	-2.77555756156289e-16
16.9128906895x9.01085908527	0.906728406803314	-2.52784218659792	-0.94564696100804	-0.712116937507003	0.627927307378379	-0.111811844244959	-0.433858055122671	-0.122597322296894	-0.164823744391242	-5.55111512312578e-17
16.8854165275x7.106867715	0.942072909429843	-2.50354662716455	-0.630140397036501	-0.744477035032399	0.47491867876128	-0.177567137162908	-0.172884279148075	-0.189639886141246	0.121183187080616	-1.0547118733939e-15
17.8789485191x13.102318953	0.909052594557599	-2.50275730420842	-0.469975059612079	-0.335721383314586	0.327496091047262	-0.370884750009496	-0.564056363398304	-0.189718379352241	0.208820921928165	-4.44089209850063e-16
20.0281323686x8.93058622518	0.937515156882906	-2.63806846348167	-0.901403373640614	-0.669101428960684	0.282049632062192	-0.300903972613506	-0.776183585495117	-0.235454953856501	0.0725621549654102	-1.22124532708767e-15
17.8855302064x17.1204910436	0.825831405840439	-2.80417383331849	-0.783189759746766	-0.765473622666356	0.306083392483229	0.15564541106894	-0.468262054523733	-0.689627881077983	0.210182914340669	-1.94289029309402e-15
17.8812486568x16.0473054523	1.11304345027884	-2.83131285477259	-0.920146979015398	-0.841774579183107	0.474324805416427	-0.00783056299590151	-0.534968734986362	-0.275582439814856	0.183542748061335	-1.49880108324396e-15
17.8288288907x15.1451961677	0.612959301687416	-2.26595300550274	-0.680904646852716	-0.592639208963721	0.331229767820776	-0.206431151793079	-0.518580244717158	-0.459299825688223	-0.284184572679993	5.55111512312578e-17
20.0720893844x6.02524543669	0.955042170608685	-2.83897425413376	-0.986363250928957	-0.891881652115463	0.738250506107769	-0.139961455975144	-0.824369227809	-0.346886610578569	0.331731666737413	-1.27675647831893e-15
8.93350624626x11.0600050188	0.725924320848958	-2.82863335461474	-1.13544707671761	-0.713290332615373	0.296881331986723	0.222851085754381	-0.335002847553023	0.148650657513353	0.29790360244987	-4.9960036108132e-16
13.9505005968x16.1011900019	0.758287617058381	-2.49456954688162	-0.699668751195642	-0.373945319347837	-0.0481872990958153	-0.0483938630253073	-0.393130337283766	0.293721891461967	-0.0136522423731046	-1.22124532708767e-15
13.9478538448x14.1464431255	0.756770651600231	-2.74106189501869	-0.819599565793264	-0.957389272370393	0.612302909327166	-0.144561983118709	-0.744326128063021	-0.274797574339961	0.0492756939052222	-1.83186799063151e-15
13.9483930226x13.1326619902	0.525159183206901	-2.68389464021939	-0.939529361566425	-0.650488404300079	0.533157747453541	-0.110577575733237	-0.34889967943583	-0.198695912058073	-0.245802044250497	-4.44089209850063e-16
13.9634740639x12.1326891737	0.591586651679092	-2.72677556276511	-0.987548545910726	-0.711502217052001	0.369767063925111	-0.409076862546804	-0.857565508224378	-0.407121361625914	-0.142215681045512	-1.16573417585641e-15
20.981210091x21.9729703365	0.938850980626828	-2.14150246491809	-0.956044811454838	-0.649388862370229	0.271382219663467	-0.0849709103916805	-0.756366357763484	-0.467881255756719	-0.00724661738728609	-8.32667268468867e-16
21.0135873178x22.891006426	0.791324496042674	-2.6671065593154	-0.822068033293891	-0.673058945655974	0.442750772769311	-0.0337497220499501	-1.54544802103053	-0.326328972741582	0.469479567131104	-1.83186799063151e-15
20.9650267897x19.9324721422	0.728422595860231	-2.56139837600234	-0.824636558752569	-0.695359458952675	0.432773163428599	-0.0587842296348615	-0.483874762321165	-0.361841800836578	-0.372069277953423	-1.33226762955019e-15
21.0112579636x20.9106587633	1.21990373888307	-2.80259636304914	-1.058253970739	-0.860962648746953	0.511164308023732	0.208708783207702	-0.844269579333057	-0.14740331757032	0.405246509791271	-2.1094237467878e-15
28.9938911272x14.0609707636	0.785135491736524	-2.69292788923432	-0.79866549200157	-0.535608262475219	0.216463446902632	-0.369012522855373	-0.296361807137718	-0.264573126235818	-0.0903008303131254	-1.11022302462516e-16
28.9475723037x13.1059124844	1.29104320384164	-2.75200669623496	-0.962499861997152	-0.487146917916394	0.482374524792738	-0.152569549746253	-0.0106457481173426	-0.267245925312159	-0.0341199039218555	-2.22044604925031e-16
22.0088112121x7.97216271106	0.55784072059209	-2.22135716801769	-0.976968168515089	-0.582626247397766	0.0569583248165186	-0.0676966737510775	-0.993248244652697	-0.498379977727431	-0.32689443370652	2.22044604925031e-16
18.9809216442x20.9685894899	1.0507840132386	-2.55898955453772	-1.31085104630685	-0.691145395989298	0.422918970526711	0.366119348162608	-0.567226727555866	-0.060265870593999	0.374403836699382	-9.15933995315754e-16
18.9806613514x19.9605387937	1.04016875500235	-2.70692887811545	-0.933017825767688	-0.664712466641517	0.262566829652142	0.0866548003856195	-0.607227335801605	-0.321709654266372	0.0024120427197884	-1.38777878078145e-15
18.9896016095x21.9729808631	0.796223755116956	-2.50688809328068	-0.973417671459272	-0.593812815467807	0.262985600010959	-0.106568023573953	-0.910493577840425	-0.852791098970287	-0.00365951411466028	-2.22044604925031e-16
18.9269162173x8.95177042843	0.793990210535336	-2.29892642837744	-0.677667474569789	-0.254551409463845	0.239438892021229	-0.574352793562054	-0.874315690292528	-0.237092009057929	-0.0129605226343576	3.33066907387547e-16
26.0046842444x20.1036431887	0.546172038073642	-2.59536040038775	-1.04483729837914	-0.624206109437444	0.418272822244656	0.00655229130151835	-0.386079157756967	-0.00569770752208154	-0.0270789562912554	-8.32667268468867e-16
12.9910735914x17.0922178069	0.698038983515288	-2.61351706163155	-0.657215677841086	-0.0323808711105871	0.164352347371723	0.204111002470126	0.139868179248202	0.444103270402293	-0.120302813937622	-2.22044604925031e-16
12.9784613468x14.1143026647	1.01051234440152	-2.84164674079793	-0.768455183823697	-0.698354000677842	0.505643698571293	0.142685138954405	-0.37136519123893	-0.0128481553435592	0.0167228064714675	-6.66133814775094e-16
13.005456092x15.0615896526	1.31810211783118	-3.04920660238156	-0.878973418432731	-0.660247163807162	0.370976970788799	-0.310710476351007	-0.311651467983203	0.100506996738992	-0.106868064207619	-9.99200722162641e-16
12.9620509533x12.0569368472	0.790593079427857	-2.73644410023988	-1.13684184412631	-0.82957960859183	0.22129275977368	0.121523094933688	-0.875121811589436	-0.441666845710809	-0.102742330438284	-1.88737914186277e-15
12.9618902624x13.0500423475	0.764724818901039	-2.9070804803987	-0.822696808248113	-0.753598326241067	0.227392465606299	0.143987982263598	-0.600085435535484	-0.1280869970563	0.128335621371953	-1.83186799063151e-15
12.9636658306x10.0114279727	1.43728206444945	-2.69677803584541	-0.840593139651128	-0.768863973626516	0.505413311425788	-0.265902946828996	-0.373401357422095	-0.562222328910849	0.102835446962534	-5.55111512312578e-16
12.9658451181x11.0242353939	0.938162669447489	-2.56220181791802	-0.845920717268625	-0.553472203280638	0.324424242372154	-0.0994623933036696	-0.612215524683983	-0.167521595226236	0.196699196574036	-7.7715611723761e-16
18.8844858483x6.01853955335	0.835390358590139	-2.28737517985868	-0.608374869258108	-0.939664264237647	0.715417851967147	-0.340054273148109	-0.706089676264769	-0.266947889142133	-0.0592038114602687	-3.88578058618805e-16
18.8598244413x7.10513937245	1.04625490186414	-2.61311310782163	-0.938604727183412	-0.684849948144976	0.539779123339456	0.119477123382829	-0.399437740658936	-0.195778084933213	0.0894960015774416	-9.43689570931383e-16
18.8959360718x8.04734923072	0.822999643988937	-2.81835367150504	-1.00665044610471	-0.783127250864455	0.517515228725891	-0.0628893226179593	-0.720893464786553	-0.00280668951602317	0.118186938028298	-1.38777878078145e-15
24.0873893339x12.0461799378	0.933444579249541	-2.56063083740092	-0.689413345528296	-0.597555609481077	0.63011672417077	-0.337057577658029	-0.5897908159578	-0.319379046486513	0.214786966375383	-1.0547118733939e-15
8.79018373843x9.86403173195	-1.07560800826658	-0.748729099988755	1.0718342757183	0.327216882475754	-0.313106151352577	-0.703391916093113	0.358100065639701	0.0541220210144542	-0.21329783749888	1.22124532708767e-15
30.028782445x25.0004565341	-0.186046521991774	-0.53993032238397	0.850048899648429	0.453453831049355	0.188237381369192	-0.988218856122664	0.345839243608416	0.595712011424117	-0.372446659791207	1.77635683940025e-15
23.1319641246x21.9247835954	-1.08591450919324	-0.731780440174239	0.782355800941873	0.430153896208874	-0.16499201742152	-0.600225040419514	0.595509294910882	0.480687881910756	-0.150369576290279	7.7715611723761e-16
30.0324472997x19.9390634491	-0.724484953959784	-0.928207653503974	1.21555585157175	0.215603813542602	-0.486529483271518	-0.812001647699162	0.480833535305627	0.335604066764702	-0.0607610044276924	1.11022302462516e-15
20.8494646991x8.86096705525	-1.25986203327493	-0.905515215835187	0.851074083203815	0.39470658008303	-0.124050439622574	-0.732485550848955	0.774807424162933	0.311325647481785	-0.124694013768477	6.66133814775094e-16
20.8542118779x7.77317160819	-1.20971276680985	-1.43612730414822	0.723095342312145	0.48804217391505	-0.174022436802964	-0.877973374297572	0.514126818035233	0.674202781709175	-0.141361466534376	8.88178419700125e-16
30.0001824406x16.9256114589	-1.43438619039458	-0.949803275524408	1.26422312845695	0.487864673466956	-0.286831879402146	-0.624711721952295	0.237880816237715	0.150059828091281	0.0505383228955826	6.66133814775094e-16
30.0601936955x20.8760559214	-0.530766714141068	-0.964494441882374	1.19046427194842	0.680778903065788	-0.335053740643989	-0.669488179917476	0.0963415065822596	0.0811335019199547	-0.0770976309360728	5.55111512312578e-16
20.0162669994x20.8243039092	-0.775889255748847	-0.840547155274921	0.638718333754118	0.426384271668196	-0.414914687955505	-0.736111347171689	0.367180140158256	0.333981466472238	-0.326776211515547	7.7715611723761e-16
10.7341388378x7.84235752839	-1.14152380391908	-1.19334408175688	1.23452526969394	0.472336715026595	-0.457770478555956	-0.568607288152267	0.480276942482583	0.0507940630308454	-0.0187070585168939	9.99200722162641e-16
10.7272973154x8.84868817916	-1.25205807755845	-0.869135016393492	0.887093715208748	0.391428340694365	-0.430986921922681	-0.918340768967219	0.369739969815332	0.33279872548056	-0.255157462764943	1.22124532708767e-15
10.7574399063x5.82163905891	-1.1278828330616	-1.21511859781829	0.969919012527531	0.383904569819836	-0.471624718252068	-0.808911425146204	0.24300669590707	0.161966616636183	-0.462160041808759	6.66133814775094e-16
10.735730539x6.80973693979	-1.21159038301973	-1.47683388094195	1.05963838683329	0.402795059121418	-0.391386260199735	-0.495727313862343	0.402336739126683	0.110314104214851	-0.149889844293555	2.22044604925031e-16
10.7971538912x3.87405629262	-1.19777531377159	-1.21198371708744	0.903666490560061	0.295131425021483	-0.129326517106472	-0.857340618872933	0.323271391255729	0.411445119035265	-0.479092400740586	1.11022302462516e-15
10.7133190679x4.74309775433	-1.08693224805479	-1.06551730125646	1.09773939070298	0.421302611935962	-0.435077600150421	-0.891163743461284	0.191742806878288	0.440428334750232	-0.0819739261278499	2.22044604925031e-16
20.0105012383x21.9913554181	-0.312715240588153	-0.860188262902814	0.980386227077263	0.510546507782606	-0.327077305611522	-0.79272060123416	0.192872479233463	0.135582306698937	0.0747489217827521	7.7715611723761e-16
25.0344844644x16.9658537961	-1.42596206332236	-0.995496292801169	1.20696353093076	0.451326289712543	-0.0372845889039246	-0.810059919477843	0.333344647280987	0.341924522508228	-0.0995035042046877	2.22044604925031e-16
17.9301970571x26.0620365019	-0.562853644125136	-0.422698024236046	0.607421961334692	0.358051163560028	-0.169550167266936	-0.972424496144368	0.244806947900887	0.215889023777849	-0.310064936716634	1.22124532708767e-15
17.8675209993x26.8774029132	-0.698820119094162	-1.35062305431593	0.862225646234186	0.349649654285755	0.0296725658256217	-0.762394087927997	0.762705440821464	0.739039057153421	-0.120114197163416	6.66133814775094e-16
17.8740846056x24.0698173638	-0.738413591980335	-0.87579140896624	0.362626150830355	0.503428747710413	-0.095921755461232	-0.61480316326322	0.4465498516772	0.529887910608028	-0.0841450631663747	1.88737914186277e-15
17.9071552883x25.0285966185	-0.763544301413188	-0.770434873587683	0.846726069757997	0.377804014938283	-0.0552313905550555	-1.01689434498839	0.377454725320112	0.148068211337726	-0.254903926013653	8.88178419700125e-16
17.8729915577x22.0452535477	-0.715016942281662	-0.874203244414492	0.801624148941525	0.579600410482022	-0.786003012089039	-0.385274729463225	0.247909918186733	-0.1630338660018	-0.229382452874318	3.33066907387547e-16
17.830707479x22.9894450046	-0.416314772530161	-0.780023850260941	0.585400847504586	0.414374762492049	-0.116292040505502	-0.389273529022562	-0.0120878059206339	0.839048663620241	-0.081945024123193	8.88178419700125e-16
17.8460164122x19.9915523653	-0.767926425835298	-0.72070575530215	0.406974779867488	0.283355964786174	-0.246169727517047	-0.646760611351847	0.389586404095651	0.578033299333214	-0.0206050307619178	1.77635683940025e-15
17.8974189177x20.8984675562	-0.902176955897393	-0.700961239057422	0.568799652391136	0.386753953086827	-0.472265582286744	-0.796410420408724	-0.158137944586502	0.732312402692094	-0.11564280028647	1.55431223447522e-15
25.0031717005x14.9332539041	-1.09007811296238	-1.0267376121315	0.725986515760582	0.467712059199676	-0.387268183666982	-0.738895399280159	0.429826157053311	0.273169644155356	-0.0919720964467658	1.77635683940025e-15
24.1129014757x20.9060593805	-0.643510039147037	-1.02198996129155	1.10094856144004	0.660727927280536	-0.101599435686464	-0.61847399299731	0.379838535655429	0.707826824204513	0.0159264576804686	1.11022302462516e-15
25.0255033871x13.8851866753	-1.09157178300697	-0.91781467153734	0.765507158356816	0.756040324273735	-0.442518615346162	-0.651203225568847	0.0235544583636295	0.366459920135948	0.208039717857365	1.11022302462516e-16
24.068704027x19.9541805259	-1.39237041133678	-0.783230763798071	0.702878110705643	0.483206192789948	-0.405180104174464	-0.449598942832556	0.0372400894629453	0.461757509719901	0.238684762800107	9.99200722162641e-16
23.0913298696x19.8983478587	-1.03327689113169	-0.90693924390958	0.899897593945706	0.442243193527002	-0.10136650204639	-0.890614931983893	0.217127251147008	0.233778734682224	0.077956305978716	9.99200722162641e-16
9.71336640668x11.9025934273	-1.19220748730776	-1.16771818049545	1.05947012038183	0.162452197256428	-0.400178866214889	-0.795326115269546	0.262289213310171	0.130767425957183	0.130557994449677	9.99200722162641e-16
23.0858061215x20.8917760993	-1.01686251835751	-0.825610108258528	0.731466995850569	0.359732241833475	-0.409135302653777	-1.00166394937304	0.321198514031071	0.517227635927225	-0.00104648957519901	1.4432899320127e-15
4.68010690062x15.8738913485	-0.822240454735909	-1.0975131906241	1.01816849466467	0.236899588815185	-0.155310351211146	-0.844647169061736	0.0763861360390394	0.325816794081594	0.197048559244646	0
7.74632698674x21.9963331449	-0.533992760323684	-0.624140828736641	0.655558945623717	0.225265816099523	-0.115645698756263	-0.715145783146639	0.715027064206144	0.337455589340245	0.174300851256639	1.11022302462516e-15
7.72972382855x23.094673305	-1.16703713979771	-0.548428011811408	0.629557526593006	0.104237414932849	-0.327408401969744	-0.594743219406455	0.148618637875886	0.57551561116874	-0.19808900993952	7.7715611723761e-16
10.7531315423x15.8543719627	-1.22864113889269	-0.76669424088906	0.902988381751925	0.364772866495327	-0.269488970785069	-0.594007675340079	0.39764493328888	0.61497389082965	0.213573816243719	8.88178419700125e-16
10.7401532607x11.8848708217	-0.769997135860747	-0.901429846268006	1.18729007634079	0.251653795842365	-0.278377062114319	-0.439172363224756	0.556484739510186	0.325088422357619	-0.0608035626330276	9.99200722162641e-16
7.70846391399x15.8669415138	-0.832984929121925	-0.872390045837428	0.8529706402356	0.216485815295348	-0.203232743059373	-0.204499782766118	0.687958202506327	0.0705993927807471	-0.0796517678844317	6.66133814775094e-16
10.7617974707x10.8577361467	-1.20058527149031	-0.934016877206658	1.16698345304795	0.409856517874208	-0.330267044809553	-0.660577987733961	0.51067237139656	0.0817192029031773	-0.21191594398208	4.44089209850063e-16
24.0976519948x18.849570091	-1.37909466232302	-0.654154112022517	1.12936376816337	0.489546311242417	-0.19751928093858	-0.346334873467755	0.285246931026617	0.203716803613531	0.068058209309766	3.33066907387547e-16
6.6142325474x5.996564103	-0.988608719074279	-1.08688537751583	0.986418728430421	0.0968365342333106	-0.211595499598913	-0.46830818541657	0.643479432282024	0.155008829303823	-0.0896670828396972	8.88178419700125e-16
21.9096998826x10.8364133897	-1.34060260351487	-1.20836804626897	1.06325362295432	0.89921840713439	-0.597325644501474	-0.300180767832993	0.48821009599007	0.122863683942707	-0.15703155760689	2.22044604925031e-16
12.8851759834x6.92916151669	-0.784772404890916	-1.02025835344573	0.654176455465481	0.384195540263896	-0.408073582959345	-0.538224573525692	0.249144185561367	0.575201371587606	0.40427661482311	9.99200722162641e-16
29.9980814483x14.9014470737	-1.14925519367325	-1.27205518611024	0.671364868374835	0.550456836898879	-0.175249642673425	-0.50138659061021	0.388092142875559	0.606430254568153	0.0138621443185588	5.55111512312578e-16
7.71400760825x12.9267093008	-0.98181149896011	-1.00929283690688	1.09798161269598	0.510463880640398	-0.115762488381013	-0.725155469147233	0.485682585153161	0.336368435069549	-0.0261707313261825	2.22044604925031e-16
11.8485290926x4.88584553861	-1.1057645032915	-1.0848062595702	0.841776595556059	0.513545267324729	-0.492709803775528	-0.682301429858272	0.0514596433896354	0.299641987840013	0.104945362739806	7.7715611723761e-16
11.9448695876x3.87405629262	-1.28016033921231	-0.997987986362355	1.25591666645895	0.581329739117114	-0.566464211565547	-0.728701691543272	0.196927248911517	0.0301625989530934	-0.1797478562198	3.33066907387547e-16
19.9215973499x7.76981203808	-1.21331544962631	-0.982702578340512	0.740749733876837	0.77386068530125	0.000520849745763385	-0.279309339603885	0.507409173833235	0.225501296972172	-0.120976876867546	5.55111512312578e-16
11.8664779497x5.87657794994	-1.21019891138471	-1.24162212703392	1.35074290055725	0.395032239899068	-0.257122940155408	-0.657164226332091	0.790837773393842	0.0496994832837243	0.0947993573444208	0
11.8862591912x7.88578806274	-1.2358701900989	-1.20775053141256	1.05969622396612	0.290165868945456	-0.325112385158113	-0.778502800369446	0.361436135801793	0.227343188107185	-0.398935634095545	0
25.9101275276x14.9891742352	-1.61194834079379	-1.24337627729222	0.762439946856275	0.327097487182105	-0.188025815765103	-0.674689623889354	0.566013000934436	0.123018366644551	-0.33347450470601	3.33066907387547e-16
17.7946325231x13.9909238218	-1.40373946304927	-1.01017710007235	0.97104755329557	0.710994757279834	-0.584350481189738	-0.298904590874731	0.376442923995218	-0.016336269885662	-0.263272993286087	3.33066907387547e-16
21.8995805462x14.8187582786	-0.986108565042992	-0.781285565953892	1.14566547381129	0.56850212357807	-0.529889159762285	-0.633904968480471	0.148008721771662	0.169501260334851	0.0285886443279488	8.88178419700125e-16
5.69189958427x16.9640556978	-0.837217263253462	-0.870544066338003	0.859468722463518	0.526240423707898	-0.353088263868887	-0.788902124048844	0.457104631816898	0.449395132948485	-0.374019666613347	1.33226762955019e-15
23.0946648625x18.8724932084	-1.20055603081798	-1.03428416021633	0.808297475225513	0.60170175152853	-0.268602978094327	-0.44133216687474	0.496292600505933	0.284564333338604	0.103142028391352	0
23.0662881689x17.8709985721	-0.867062568378809	-0.876291210131234	1.0731792283966	0.306532839199131	-0.221416727617746	-0.725078345001672	0.379907480659296	0.424471576494758	-0.126026375591313	3.33066907387547e-16
23.0529588354x10.8696478891	-0.940794219099288	-0.644843306976212	0.981687565799501	0.303832872098691	-0.094311887221301	-1.00636731453751	0.557414934314954	0.21650395521122	0.0159813663701828	1.11022302462516e-15
23.0150053402x9.86994673727	-0.94470903868136	-1.04490836823731	0.882589990751675	0.410374470617779	-0.410349715789605	-0.61622381556093	0.321338484052341	0.0603975483558064	-0.031040509865579	2.22044604925031e-16
23.0224492358x12.8716379252	-1.07711783020772	-0.89173984703666	0.916305313191267	0.589244008669349	-0.324913661742043	-0.598768373190862	0.307001017162445	0.310574689945672	0.0422091139385545	-2.22044604925031e-16
23.0462436385x11.8922873182	-1.16012609942578	-0.830605907086308	0.994691009142956	0.288682168299765	-0.466894519467488	-0.724437959869422	0.339587448832821	0.470452458491786	-0.281745040760829	1.55431223447522e-15
23.0381455099x14.8560727739	-1.00910713278196	-0.961462865980352	0.835761106074119	0.753753505219845	-0.164825782610873	-0.541076678322735	-0.0038274195584484	0.388208063474188	-0.0495056226529457	1.11022302462516e-16
23.0381880617x13.855524644	-1.11240074947104	-1.16903385821864	1.22034808252844	0.78436956355583	-0.578196252646622	-0.904086582907382	-0.0969662481511337	0.506976333634665	0.0268601900361393	1.22124532708767e-15
23.0483526093x16.8818058813	-0.995673285829361	-0.980712147275387	0.945296675224229	0.525699157795535	-0.612738673236969	-0.35611442887075	0.340960403960163	0.37630288180864	0.0667117541568371	1.22124532708767e-15
23.088122532x15.877689238	-1.02501656973647	-0.720407806826895	1.01508211690115	0.401291141569677	-0.270828727483728	-0.835642204678915	0.132742492350533	0.303350983240274	-0.227149546791584	3.33066907387547e-16
10.7664635353x13.8636727714	-1.53004814300252	-0.950470858679962	1.2370974914291	0.600252960182934	-0.462959677518973	-0.622556797278962	0.270394023190458	0.161923366865439	-0.339590824674838	3.33066907387547e-16
10.7852288539x14.8763712477	-1.33571481609585	-0.970038978520086	1.01008134291055	0.208205317418096	-0.379868209696109	-0.402381451650492	0.93875217011	-0.16012225005161	0.0914301614133051	7.7715611723761e-16
10.7577444172x16.8434816035	-1.17904838846686	-1.22914427015528	0.864798683482311	0.245438353545614	0.00679827290657192	-0.797745509279307	0.593805303107856	0.133104769880444	0.087662077929588	9.99200722162641e-16
7.79918290016x26.0050932058	-1.14347383681916	-0.922279666808121	1.20547316588383	0.237558016553603	-0.362826790696564	-1.01396274273604	0.337514472173917	0.0660138037317778	-0.255293704701237	9.99200722162641e-16
7.79930656616x26.9787977313	-0.560258874990691	-0.823682465227983	0.627679815313992	0.418393672819618	-0.212697540673591	-0.534594517325919	0.419558025339229	0.798852418875593	-0.0802150166274319	1.77635683940025e-15
7.76023209848x24.0344433383	-0.707066557422633	-0.658571876751531	0.904092073126969	-0.0641869925096016	-0.285528146166337	-0.93315811748869	0.611937799282092	-0.102326705337055	-0.0150007946913541	1.4432899320127e-15
10.7774924152x12.867867719	-1.38994828201717	-1.05648107444592	1.10538056179331	0.436111899269079	0.0649864881800889	-0.234188544851391	0.495080055268822	0.366442876548702	0.0989456370359466	2.22044604925031e-16
23.002210563x8.89815104342	-0.862627105347801	-1.44023115205917	1.10761299027755	0.43295026049178	-0.513177445892063	-0.568505884770781	0.518033208874035	0.129251684401421	-0.0140892128679173	5.55111512312578e-16
10.8236876511x17.8325886078	-1.3172286824588	-1.05655381822017	1.09177752354724	0.384306795161946	0.0653304358816102	-1.03605827432506	0.351657267652493	0.102947692185554	-0.0397173269553275	1.22124532708767e-15
10.7970622277x18.8204274517	-1.24757380103624	-1.04233065122184	1.11373826887749	0.615571685841329	-0.198889187370874	-0.491113883462398	0.340932624609724	0.239408146096359	0.0469817369858339	7.7715611723761e-16
16.8560421347x17.8635952581	-1.02474626453765	-0.944969119083167	0.887745347245608	0.607291679274933	-0.383227336474308	-0.55113065945982	0.331598398922138	0.280453719656628	-0.293930329983955	5.55111512312578e-16
16.8170408029x13.9359895447	-1.2269921709704	-0.692972678578202	1.37762410466451	0.353901752835682	-0.194421166672874	-1.037875784372	0.482712027601243	-0.00425389991308395	0.0355803306207543	9.99200722162641e-16
16.8232267625x14.916795504	-1.1508392881879	-0.986050287268647	1.12244203985441	0.415676634027105	-0.328417461985084	-0.849328302899393	0.27391282842959	0.257264599192218	0.0633555215536709	6.66133814775094e-16
16.832737077x11.9167303823	-1.13603098239052	-0.843372718595747	1.20495543797675	0.392776228237109	-0.143823878046184	-0.565678673006198	0.28554780959128	0.255422189979529	-0.0471521332203618	4.44089209850063e-16
16.8284100967x12.8746105878	-0.991948830392866	-0.958095908787492	1.09828690820315	0.566014210537972	0.0175393635825271	-0.759579465141104	0.428663248086008	-0.125063698086572	-0.508003804872832	8.88178419700125e-16
16.7959404573x9.91248745022	-0.775515144155596	-0.941147139529682	0.721901599357658	0.326557322229042	-0.0651303959380303	-0.724366908037595	0.724504055253888	0.241721694476172	0.0480576002479949	8.88178419700125e-16
16.8136473014x10.8953696595	-0.978254838617522	-0.684908355346112	1.08721632138398	0.509439966774248	-0.115228010752394	-0.481192838375046	0.238107639045959	-0.17845884928785	-0.278334690529055	6.66133814775094e-16
16.8079506868x15.851330751	-1.49456957279854	-1.23203148913827	0.992860961567197	0.492656402422757	-0.316848704739816	-0.449293437578846	0.299222286145142	0.133339876710833	-0.200269616545797	8.88178419700125e-16
16.8556166173x16.928259831	-1.37987102493833	-0.868423028246233	1.25755889912049	0.180154537774588	-0.583918190812258	-0.423845804858738	0.356881864234997	-0.303845825044876	0.102626887221196	-7.7715611723761e-16
25.9881807215x17.9693983173	-1.62444378617828	-1.00746187146303	1.15268312984652	0.401397098960054	-0.0615169720093676	-0.57167625905343	0.641176940448981	0.118740106195487	0.0636672412593105	5.55111512312578e-16
25.9451236766x15.9857531026	-1.37509660129142	-1.19015893556555	0.773328384146057	0.489685121254705	-0.403682435397323	-0.460363590782424	0.0157743626115464	0.0766462406356848	0.00548088714554712	5.55111512312578e-16
25.9730748528x17.009151846	-1.41285330004293	-0.941349638431266	1.27698597633964	0.336678390056446	-0.18995301905843	-0.829961636867667	0.585306541000837	0.254249968838431	-0.0303455387565733	7.7715611723761e-16
25.9316134983x13.9375925414	-0.888191522405297	-1.05679362728614	0.88140642700736	0.606768166659248	0.10049500312335	-0.462061630831185	0.307910503486255	0.314156079267996	0.0241274996329668	3.33066907387547e-16
16.869562951x18.8310591696	-1.01473969059125	-0.646257468674986	0.466747600873253	0.63792737054825	-0.599274436398879	-0.520357162292112	-0.0532847573690723	0.416358460510993	-0.053568046529375	1.11022302462516e-15
25.9581312126x12.0005660582	-0.713128364628439	-1.13851023891722	0.855723795502354	0.602310621027609	-0.414201152234652	-0.653057076364277	0.2995651129438	0.0771642256995148	-0.240797982341086	6.66133814775094e-16
25.9239595035x12.9787618748	-1.23676186785599	-1.10702371818203	1.11653450591255	0.432488915889321	-0.541089755263122	-0.926309225654316	0.392299869751862	0.200355039727118	-0.217031591502835	8.88178419700125e-16
25.930084295x9.97709771109	-0.887759288227552	-0.728317313693306	1.23885827496617	0.495679012909963	-0.241031335874046	-1.01412152946733	0.194996580508773	0.374695235490292	-0.155757570215581	1.11022302462516e-16
7.68210842822x5.90531456702	-1.13546627773757	-0.657923685908891	0.562964973887236	0.472445524834927	-0.181758898761182	-1.0579135003165	-0.00785915610285512	0.405154608804981	-0.18102548909013	1.33226762955019e-15
31.0865550322x15.8034227672	-1.62407050313168	-0.972223015708528	1.46902991956661	0.808176531661778	-0.601708396462524	-0.544711163478989	0.557533476401402	0.253062283625533	-0.0607813288529822	6.66133814775094e-16
31.1098840252x16.7765868086	-1.47485242073484	-0.90730449480497	1.38907061920281	0.450514733118473	-0.502757673067599	-0.606166947143971	0.328067657333518	0.049416285518627	0.00814356780440345	2.22044604925031e-16
31.0636754919x13.756014929	-0.720220872394757	-0.977798520345589	0.964562381673634	0.624835685605555	-0.0999901638712003	-0.617917502818897	0.104325559254812	0.471587520866719	-0.367023939263445	1.11022302462516e-15
31.0952329282x14.7829044087	-1.23041930050492	-0.853636520775264	1.14798841748626	0.58979768644406	-0.350718700369717	-0.923968460036871	0.141515787705732	0.167873946350782	-0.0842681768423161	5.55111512312578e-16
31.0856481481x11.8685917041	-1.11492593342799	-1.20310534946593	0.830535623979905	0.915646712930016	-0.385725003655208	-0.501211301129269	0.0328295612851773	0.335663391192011	-0.0664706493894201	4.44089209850063e-16
31.0807679951x12.7896965801	-0.979322406853474	-0.933721783838335	0.780794234599464	0.360604163799257	-0.273725530060679	-0.675395579240133	0.154725266325166	0.131044887449628	-0.28071616782871	5.55111512312578e-16
31.0712949134x10.8039672061	-1.10651433068289	-1.12907225210934	1.30256788608962	0.554778412981378	-0.104392795445569	-1.32060137250071	0.673506548754367	0.0793714080663519	-0.0306761862866723	1.33226762955019e-15
31.1100515727x17.8399971948	-0.942415539119001	-1.02159297240877	0.996079143948623	0.43362693651427	-0.162276665454284	-0.999060103359743	0.550839559500881	0.447216762449047	0.0270357345997317	6.66133814775094e-16
31.1187241498x18.8110507116	-0.995688296671679	-0.934036582080499	0.966754597686281	0.418518483245851	-0.106528070608284	-0.591693738843544	0.468469459277701	0.499834013534798	-0.476896556241579	5.55111512312578e-16
9.78647561998x25.9514771826	-0.366360345649087	-0.787552184007407	0.859515094569882	0.284451320640132	0.142605731940617	-0.459563655404266	0.657711495959169	0.653262848153957	-0.475893225498681	8.88178419700125e-16
9.81220612703x26.9834986248	-0.299091745459897	-0.770405371307943	0.531008125533936	0.386661342908313	-0.184741385236209	-0.52442580590102	0.505660172296267	0.496928922058432	-0.0699527697584558	8.88178419700125e-16
9.8127819053x23.993769932	-0.91901568852817	-0.920697239073869	0.661554964878196	0.472161938279102	-0.440887151710123	-0.864034905562234	0.392672412772879	0.486215934945755	-0.140013536536519	8.88178419700125e-16
9.78029364958x24.966454129	-0.733009091827197	-0.541120906935023	0.850542863292178	0.359794243731427	-0.115626455859069	-0.804865380679335	0.535326034034922	0.25002690370641	-0.0720361168327001	8.88178419700125e-16
13.9158124404x20.9436282988	-0.892498560249175	-0.801564860005413	0.643191550880878	0.51648380488248	-0.626484706819636	-0.721564471518702	0.468891056331556	0.283508903061067	-0.344311781882417	1.22124532708767e-15
9.78755404071x23.0153671495	-0.939152660747209	-0.692162338217471	0.871507207410855	0.702327293507313	-0.488464906254144	-0.825680240865615	-0.114810526888961	0.0915215012040911	-0.159300157869202	1.33226762955019e-15
10.7966167641x22.9402134939	-0.946270406505451	-0.813629390369414	0.560376889888609	0.317263914779709	-0.343762228657172	-0.53984231100446	0.462984940665397	0.425805632585228	0.0358428175762875	-2.22044604925031e-16
9.76607072951x20.908850124	-0.862887475168012	-0.686355621456187	0.879850392885222	0.454810316161989	-0.337881305770527	-0.92008953388959	0.247027696845785	0.376804037043738	-0.193614667456258	1.11022302462516e-15
25.9534372234x10.9431642734	-1.37130021096796	-1.04701486258522	0.979649382526228	0.553536927762608	-0.650043616090309	-0.733691759558911	0.404227001143768	-0.161078440593179	-0.0846434766071787	2.22044604925031e-16
6.66001423356x15.9558458761	-1.02072593476022	-1.10258120978369	1.13389431921806	0.411620737702235	-0.363657839427624	-0.753958824740476	0.230984934619073	0.118874653284802	-0.308041592943802	0
6.64254674309x17.0304680118	-1.03110413188152	-0.955276365125934	0.634464207513349	0.631308770944868	-0.52214210726703	-0.303966908376797	0.0203851776165215	0.478231444129226	0.181143134515484	-1.11022302462516e-16
6.6282852605x14.0496731258	-0.973328158119813	-1.02024755349872	1.08370897098082	0.313999962186205	-0.303911730933256	-0.651094341215597	0.492377648809941	0.222318507976051	0.00247430128775811	4.44089209850063e-16
6.60205742996x14.9706606772	-0.984355180675207	-1.06902293570464	1.03083088511808	0.423645276570135	-0.254885874574476	-0.339511462854826	0.485114248908634	0.2763805578921	0.0106409978891602	3.33066907387547e-16
6.65352243328x12.0506952998	-0.962450006286536	-1.24729826551785	1.08599948584942	0.665342692338723	-0.395833039945525	-0.511775809896783	0.51405840279756	0.415395629464798	0.17250019384247	5.55111512312578e-16
6.66167774076x12.9874425769	-1.07562123668772	-0.834193978994318	1.53048518856539	0.271794800781517	-0.102773524841184	-0.818125869031134	0.561929987464259	-0.0117237177241102	0.189324468195974	3.33066907387547e-16
6.6445147612x9.98651993094	-0.875300897927474	-0.960499155981914	0.996799497340641	0.0818002843254373	-0.193863370854828	-0.762124141684392	0.579976681831549	0.0716324277707114	0.0675189671498924	4.44089209850063e-16
6.63029848984x11.057110187	-1.04630867254722	-1.24503007041908	1.16456458432064	0.583068023388631	-0.261741216697105	-0.609983979074354	0.850693171223214	0.014833885012118	0.0569743882086385	-1.11022302462516e-16
11.9291260829x12.9517903997	-1.08888899181123	-0.894153252170753	1.19993172427208	0.425518554137708	-0.399380787858322	-0.509414358226672	0.143708656683443	0.233246683606086	-0.345091010063793	7.7715611723761e-16
6.67482946503x17.8935862817	-1.03308695308802	-0.705017448885112	0.974140368993928	0.391195358808859	-0.191725437337659	-0.429825061669775	0.145060113142854	0.374927256001821	0.0664245810325357	6.66133814775094e-16
6.65026190598x19.0066914569	-0.808565365668566	-1.03192828255299	1.01792916195352	0.656339626797674	-0.356441047470447	-0.29489028795088	0.368757885770588	0.243665843033036	0.194426802400796	8.88178419700125e-16
13.8225961989x3.9575535422	-1.10363432483105	-1.00704136946726	0.9428310417776	0.286525878256315	-0.202378454344708	-0.179574587400221	0.932513147962072	0.190826784073601	-0.390426641023073	2.22044604925031e-16
13.8430316734x8.98726830369	-1.15523936912934	-1.23132465561109	0.691322561316438	0.351381939664264	-0.732740115812741	-0.585596386672709	0.283425254653325	0.35500756212326	-0.246557737211133	1.33226762955019e-15
30.0948308143x29.8507958035	-0.502901936438872	-0.563304354547153	0.636892279248388	0.366532653426998	0.0126752111855549	-0.761099107299547	0.204015547148914	0.267025795300003	-0.239235941158768	9.99200722162641e-16
12.8617791735x8.91424758285	-1.298881325288	-1.23700416691727	1.1381957915057	0.490531475264364	-0.350675594967218	-0.752756300281696	0.526112996718732	-0.139772191818877	-0.288556165703205	1.11022302462516e-15
20.8872479873x16.8334285991	-0.924975310103575	-0.666573265964292	0.890244976184897	0.11289075358692	-0.0389522233311944	-0.661400388464945	0.259880685995069	0.30387485119371	-0.122806428852046	2.22044604925031e-16
20.8733654812x15.8229078783	-0.886344576406381	-0.844416921257386	0.855029509903912	0.597582652952196	-0.558430124401954	-0.331458950760518	0.399741930214168	0.220125567522478	-0.204331765288641	-1.11022302462516e-16
20.8995826738x14.8088964211	-1.23185221845066	-0.964877724026253	0.865592838219299	0.261992259685983	-0.314270840108166	-0.75166771808734	-0.187106741311537	0.424398891297106	-0.0716581277722828	8.88178419700125e-16
20.8724320023x13.7951420234	-0.640167422988357	-0.689566374567761	0.90964730628435	0.192346246833325	-0.280513318956427	-0.755285257862794	0.288685022305062	0.301682637309524	-0.146420716133757	1.11022302462516e-15
20.8802003549x12.8253645763	-1.04611320455674	-0.787600111126585	0.906028050391271	0.473995782217826	-0.210991201541384	-0.582003434626728	0.289085588937349	0.375079173371321	-0.351293970190851	1.11022302462516e-15
20.9212492401x11.9422939622	-0.897307787674884	-0.859382607240857	0.861424871035726	0.557175844979062	-0.157963543997214	-1.00453727955924	0.475768773400395	0.386473724821804	-0.133165728483564	2.22044604925031e-16
20.8846390336x10.8353521953	-0.833302487717692	-1.27382478115733	0.764553283599148	0.388604738732792	-0.187344941891195	-0.738474573111667	0.402714089021688	0.317662964543999	-0.143442175717421	6.66133814775094e-16
20.8608659067x9.81711705251	-1.57739080310947	-1.29686306001301	0.681704175123447	0.533554789605534	-0.288604429798868	-0.553264843214917	0.497066874503754	0.41095948570612	-0.108546083848453	1.11022302462516e-15
20.9477299709x18.8016990184	-1.10834052669099	-1.43861331680296	0.949000332931923	0.329204817070339	-0.528583039099481	-0.509424104368211	0.188657328830804	0.136182705079162	0.208569637163612	8.88178419700125e-16
20.9074786816x17.8189763178	-1.07274940003905	-0.828953141388595	1.06422771883393	0.261334395835202	-0.168383375990715	-0.219580197570906	0.321465893203194	0.513101254586568	-0.069205513229559	5.55111512312578e-16
21.871804896x8.80420501907	-1.40704604720605	-1.36477992169407	1.23579163927736	0.546289562861433	-0.70003460791311	-0.789173894929686	0.836037704192448	0.0786129275333659	-0.324600915949205	4.44089209850063e-16
13.9224146093x24.0544834343	-0.153831050014553	-1.02659996563365	0.42383829679014	0.602639960354304	-0.0108621633159037	-0.727234020055522	0.655801347968289	0.313387055928783	-0.230450612485905	6.66133814775094e-16
8.86339268238x25.0125218303	-0.626008518546977	-0.79867162381083	0.825841751014447	0.373078892462606	-0.118362348395716	-1.0136962519908	0.432406513544464	0.515951995586318	-0.0369924380434749	8.88178419700125e-16
8.854103105x23.994284051	-0.293038858198111	-0.942494148162981	0.831185704915006	0.831199643928495	-0.463308233677743	-0.695087057105818	0.371899245569954	0.653648338759745	0.00339816749074229	8.88178419700125e-16
8.88943966801x26.9739597395	-0.730255224365955	-0.364567571586086	0.688028157733642	0.0932269207793946	-0.274191501435224	-0.746200351953592	0.397596403794528	0.511800715950983	-0.0725410857749135	9.99200722162641e-16
8.85680647042x20.8648125337	-0.76532173078633	-0.648275313251675	0.929546985681424	0.419331774355301	-0.329979365136431	-0.541607385090411	0.179298546751049	0.415195131815739	0.185367805104902	1.11022302462516e-15
8.89058191636x19.9169892873	-1.01840663455605	-0.705668173927598	1.18651745084165	0.622673011203042	-0.441058868805215	-0.571454392905677	0.245270885764029	0.0893293361889771	0.0474703388887706	6.66133814775094e-16
8.82143400437x23.0732174043	-0.538410195352044	-0.852316081059906	0.369117191373955	0.419431682157636	-0.272011450871562	-0.882517795771891	0.226814727697855	0.316693744854635	-0.0601843002331299	9.99200722162641e-16
8.83883101852x21.9053762613	-0.628298722834609	-0.568141208082372	0.657471776816315	0.256273377791727	-0.271320536173971	-0.945641596964759	0.133753082418682	0.439767325071278	-0.0954854080713894	8.88178419700125e-16
11.9205532365x24.0145245216	-0.260022511985824	-0.603783131265899	0.794956061203564	0.400176783538998	-0.188432867640001	-0.708791389741329	0.454534549386694	0.504982041237878	-0.253913104755278	1.22124532708767e-15
11.9735647297x25.0480461368	0.0267543192077548	-0.870970670739084	0.476893759819218	0.396112902421457	-0.0671335147376411	-0.461256492262609	0.500245630866504	0.410783598544548	0.150916995522269	9.99200722162641e-16
12.9469504762x20.9491003708	-0.609103082615826	-0.827960039482003	0.676621168249148	0.199949264035617	0.0154515362716274	-0.68990845114999	0.926075325271855	0.242331408719547	-0.323964016299807	1.11022302462516e-16
12.9503572751x19.923357772	-0.987701791611131	-1.29150210736769	0.775389231677971	0.64367402302287	-0.340945215810147	-0.236220820570585	0.375809575463432	0.430946274421529	-0.209606666830712	2.22044604925031e-16
12.958103022x26.882557286	-0.9391858527653	-0.509029298715399	0.830065111453419	0.280554997810684	-0.633872423567083	-0.788672435790659	0.36118576633034	-0.171190220079228	-0.185843135211149	1.11022302462516e-16
12.0278780403x20.9208185513	-1.10554128774343	-0.686728035811258	0.741419183206963	0.244383364466752	-0.41574580678061	-0.870693859323921	0.405817589721868	0.178428314968917	-0.0743177358126422	8.88178419700125e-16
11.9327655867x21.9922940149	-0.813338259059054	-0.929265555335703	0.830837912437967	0.456595378573982	-0.322411027803153	-0.585235356272289	0.201209961705246	0.451436849554649	0.0339122875212208	1.22124532708767e-15
12.933650397x24.027293129	-0.671919351448773	-0.546231668177334	0.7709886764899	0.48431883240297	-0.367568680385208	-0.495675689441496	0.215679085352435	-0.0707057846092361	0.140464412325357	9.43689570931383e-16
13.9494323066x25.0493907558	-0.239319100571649	-0.989274429939532	0.364642350253036	0.0199359991466994	0.0491665810309767	-0.782411778649973	0.319773880620615	0.625808412617679	-0.160075552180191	9.99200722162641e-16
9.79279056458x22.007807227	-0.786859907842802	-0.690169056850154	0.829353312019351	0.471687340637678	-0.341869514029674	-0.294662993824039	0.48309621348439	0.151550441922625	-0.290421888698204	3.33066907387547e-16
10.8496362358x24.9405583491	-0.399384443924848	-0.859220967966556	0.877869220487767	0.443006043666498	-0.424903674560552	-0.841801061759288	0.245060849789642	0.0673738034606946	-0.32006125984106	9.99200722162641e-16
10.8791445398x26.9661266747	-0.408553974085422	-0.756883501435066	0.823616771244193	0.390488326382232	-0.381010622000956	-0.93677458130797	0.261916261219001	0.41591559349072	-0.28400390784015	1.22124532708767e-15
10.8388679853x25.9247113551	-0.687171949576257	-0.712929930383036	0.726404066382874	0.68233150886706	-0.430944137039817	-0.759095633458219	0.234389740970393	0.397911165147039	-0.303741658813686	1.55431223447522e-15
10.8550868481x20.8388837975	-0.807919994875885	-0.814321997838158	0.906020826590988	0.0789622670553899	0.0853960476220187	-0.557282690005403	0.373749927081717	-0.113422192463895	0.0649311182451157	0
17.8396442887x18.8613473715	-0.853362720612731	-1.02288839597417	0.869687997696606	0.525281134423292	-0.282266033548042	-0.624975420170494	0.419255242943648	0.282669888031729	-0.0386546753059308	1.4432899320127e-15
17.8605664488x17.949865749	-0.862119792670518	-0.716725390495791	0.895401543268624	0.28652510961427	-0.135202858179727	-1.10017558533351	0.0995962103886026	0.17708322173211	-0.338672077231512	6.66133814775094e-16
17.8051401442x16.9961907735	-0.957766085298251	-0.773100501645538	0.686735354310961	0.347952419878724	-0.120606889070957	-0.740563150491217	0.371875850347959	0.539249451880653	-0.0377721313587939	1.55431223447522e-15
32.1353225209x29.8120338654	-0.934222274426598	-1.04896510745071	0.82507529731443	0.614453938261566	-0.473976001098447	-0.788273374340558	0.171770254227884	0.68344503359396	-0.0468784087019779	4.44089209850063e-16
17.6160508366x9.14532101592	-1.06990491196742	-0.779232149485241	1.15157475164307	0.257601993452032	-0.131202075868047	-0.809346421031055	0.325439267847687	0.324597704975223	-0.0522052329840076	5.55111512312578e-16
17.7998131978x7.86722309286	-0.989461164682085	-0.910798287797533	1.09119413482349	0.494435384677522	-0.37860779111347	-1.20059123527563	0.23195093875127	0.228114044653997	-0.345328287282626	9.99200722162641e-16
17.7946484801x6.92929729684	-0.891701800371061	-0.835835762854623	0.892442073919653	0.17324841629668	-0.263012255779748	-0.153353559269732	0.495061880014249	0.372425516391783	0.279554689205607	1.11022302462516e-16
17.7795612277x5.96714397126	-1.42922800558697	-0.747067047626551	1.06396940581899	0.594463231819186	-0.474601548993313	-1.06870537485767	0.177149286962478	0.0390600798337758	-0.151532214148675	2.22044604925031e-16
5.64359404786x10.9928809016	-0.975794198015491	-0.921844368201319	0.958677917925218	0.552876375343106	-0.396926564230303	-0.558874971651686	0.707237011540228	0.192859581846318	0.0665871875502722	5.55111512312578e-16
5.62684062883x4.86102479477	-2.41900614868744	-1.76838746034799	1.6697242995835	0.322554026517989	-0.699939471314425	-0.460769693838477	0.49416920772957	-0.595690487476452	-0.547310219105311	-6.66133814775094e-16
31.1460237524x21.836413126	-0.821807315496655	-0.893034203167857	0.745704304918465	0.316947248553528	-0.439353456852046	-0.88461460152588	0.491202747693139	0.204022023451616	-0.282808486286064	1.4432899320127e-15
8.84884331065x5.87896673588	-1.24375770636449	-1.1295940271563	0.638992382799346	0.397160097488501	-0.214877754272825	-0.593893063028367	0.323277911794223	0.106435620245402	-0.193238449915173	1.66533453693773e-15
5.6747392642x13.9646681586	-1.25851356609401	-0.914271516694869	1.18374635098408	0.328433406841108	-0.215569692200663	-0.572945260075629	0.830137045669195	0.0916009897776511	-0.206494383136705	-1.11022302462516e-16
13.841529065x6.91397852723	-0.777000158460134	-1.02289229951824	1.06154627701868	0.69565768767646	-0.376575002500053	-0.591909255871385	0.274067575428229	0.154564268977635	-0.122817193289093	6.66133814775094e-16
7.74897407558x4.84673108964	-0.965227277821734	-0.867476970315454	0.838100173337021	0.523436500607908	0.109325000155811	-0.546605346990788	0.246422300217377	0.159105680832661	-0.386837531149774	2.22044604925031e-16
13.8773203997x5.91604515389	-0.920458442409354	-1.29621583821841	1.03802207134638	0.450698444655395	-0.196303327943836	-0.55574260331485	0.515230324671873	0.0546517317251676	0.037423581072522	0
13.8272702419x4.88794288059	-1.1313233272031	-0.952785797545221	1.05391450426617	0.42887797390858	-0.0220938828516255	-0.748297589732801	0.568640892353032	-0.171082656948168	-0.135529264789174	3.33066907387547e-16
13.8629299322x17.0255074223	-1.32091257954769	-1.14582521652529	1.12479621690439	0.466985478759726	-0.681499432576087	-0.459478479527298	0.226106379870017	0.0533397051100871	-0.10779253355887	4.44089209850063e-16
7.68295281437x17.0104490078	-0.720725121809883	-1.28996068603441	0.681096437731855	0.907912512259491	-0.152062125551619	-0.270652166092691	0.202570199081526	0.368782064436335	-0.00177201869196209	7.7715611723761e-16
10.757410652x9.83557194819	-0.959919856123905	-0.819476055213899	1.08605759652781	0.474055844555257	-0.12280186451237	-0.707828468974553	0.22104362146797	0.0341873229075808	-0.32230933414813	6.66133814775094e-16
24.0302260987x15.8635667838	-1.13234314437409	-0.675525650311792	0.992862141511822	0.180876586462613	-0.333708960257057	-0.720516294754577	0.535450211361137	0.717288807992162	0.197631667079397	1.33226762955019e-15
24.0302287582x13.8390701986	-0.655489476035769	-1.0517093057616	0.895008881376032	0.506651116962432	0.0586630210675863	-0.750539130156936	0.388142839499415	0.4616442211453	0.17087471207777	5.55111512312578e-16
24.0435421347x14.8742409494	-1.04872217177435	-0.863937145852672	0.929036652515839	0.128341271730172	-0.142420592112365	-1.02072795355793	0.154889205226391	0.0543479904912415	0.0297966102405199	1.11022302462516e-15
24.0657488256x16.8701393342	-1.37772653333354	-0.797001264098964	1.09763779366185	0.533290478076732	-0.201181289520962	-0.49253287390655	0.542049746131962	-0.179568610332784	-0.0589382721236556	0
15.8274947023x4.85573530094	-1.20256415823611	-1.21748059405816	1.19422887010753	0.820034699698046	-0.515144425281452	-0.455091175091702	0.772946446143954	-0.0490223128595049	-0.135417045277474	3.33066907387547e-16
24.0209737541x10.8496789788	-0.772596045785978	-1.16503207514857	0.921440886764624	0.262923555215296	0.0708815162289314	-0.861173301647672	0.456035150237234	0.525139133446454	-0.203599103336618	3.33066907387547e-16
24.0247821351x11.8676623351	-1.12276142691059	-0.916996228491187	0.814918783745447	0.356422083482764	-0.30047090781503	-0.567907081844522	0.336633414411308	0.186331541195786	0.107193069418355	-2.22044604925031e-16
15.7962377876x5.87972659941	-1.36105284719941	-1.03137722662734	1.09221497391359	0.462877476002388	-0.329463246046338	-0.289844976050302	0.589697684438993	-0.0739301864173358	-0.0358344929684743	2.22044604925031e-16
15.8367523659x8.93398711697	-1.16808941618873	-1.10704612765078	0.96521632458382	0.540175778317752	-0.480040102299802	-0.457882335226256	0.0156087056881246	0.314900297508676	0.0322920616802991	9.99200722162641e-16
24.0203727107x9.86515488429	-0.919112304122872	-0.626648165587718	1.10732663393342	0.649307157056578	-0.335248685138888	-0.666603601523454	0.029127665589292	0.361529799864636	0.223013770485949	0
24.0710917288x17.8542211545	-1.11672627710612	-1.08189764435225	1.02006653901556	0.377819666161744	-0.262361998772188	-0.395014446481024	0.378253435567746	0.0816871928244457	-0.162219597711242	-4.44089209850063e-16
13.8840887863x15.9538592674	-0.810494716460959	-1.44983378140749	0.839167133274644	0.659474146564659	-0.336994269979684	-0.828007495447372	0.162309133303144	0.409751131221418	-0.17024932780294	1.11022302462516e-15
7.72620267182x11.9668517144	-1.21922801854846	-1.07979842849271	1.04536117973359	0.655508972322541	-0.339866416091994	-0.581985957901057	0.106658864806189	0.122618580760936	-0.204988380129269	7.7715611723761e-16
27.9455795122x13.8362399074	-1.34616760998537	-0.960937829440991	1.32222444305557	0.483549602178832	0.0852850018900981	-0.667833363137633	0.761740474001228	0.0128792261743043	-0.234467678656834	-2.22044604925031e-16
27.9635921969x14.8372230612	-1.09887855747108	-1.00919357928096	1.15203049523609	0.291281532698881	-0.29593833360443	-0.640228988626275	0.60572200859308	0.235033055980959	-0.241048137111074	9.99200722162641e-16
27.9730705976x15.8397973475	-1.28663215897656	-0.813311338609639	1.21378797966975	0.647328213117715	-0.34324288454715	-0.741523625277723	0.310300525830267	0.21068504155189	-0.286924301392975	2.22044604925031e-16
27.9584460955x16.9048726883	-0.92017347496861	-1.20637666282641	1.00400622258246	0.605767311827991	0.0261207061482704	-0.536036910408405	0.466361007312231	-0.106601700231102	0.0600186158002495	6.66133814775094e-16
27.9977293326x17.8597538662	-0.702728530466485	-1.06397513309477	1.01099906469548	0.143686140035703	-0.155689616492603	-0.366101211870694	0.686279040011452	0.114527985932819	-0.12582324571565	1.11022302462516e-16
13.9026322525x9.89645234598	-0.992946591490855	-0.999211533089658	1.01955026116952	0.371150226874674	-0.054329181484059	-0.590511562267796	0.290531434222709	0.152631124252479	-0.106442276748582	0
14.8339307353x7.85414610818	-0.961977153787317	-1.27594422938997	0.829153956540708	0.402840820958072	-0.0622756898934145	-0.641371742121892	0.465382147044875	0.297760049697718	-0.0285260645787379	9.99200722162641e-16
11.9448695876x14.9143798477	-1.08668738253866	-1.15046701165594	1.01442333975303	0.488799466327339	-0.331482745498443	-0.817768205740319	0.264089320977704	0.123426046893405	-0.353175180930368	8.88178419700125e-16
21.8943706172x12.8299178253	-0.729750963916167	-0.919554442441591	0.987806374725393	0.741140060165668	0.0256404230797264	-0.466279122394602	0.430299515823337	0.593584938504865	-0.0245552506294921	2.22044604925031e-16
21.8813896761x9.82076597935	-1.27917456007811	-1.02348821911179	0.949358735933016	0.776540633505025	-0.388682484318817	-0.651347102789554	0.687958660838117	0.365052331211491	-0.24752902741752	1.4432899320127e-15
14.7913836976x9.01882400677	-1.13799609746805	-1.23176703009214	1.23860132946133	0.319309564146357	-0.177447943127314	-0.357507152588417	1.01505576003195	0.197298094110334	-0.0785162837361517	0
21.9036894489x15.8432485362	-0.914783103996258	-1.09310580419595	1.18800170932426	0.570163195226553	-0.377870422427073	-0.672208800283319	0.417271562188867	0.401526564232221	-0.0565854121748537	9.99200722162641e-16
11.8678302973x9.93091729908	-1.12912217205033	-1.19591860255704	1.26676201587259	0.643143058893614	-0.315904587874366	-0.524702217515728	0.67479506734995	0.236949839054939	0.0106362967331559	-1.11022302462516e-16
21.9205638744x13.8029909072	-0.825542192929353	-0.981559989949141	1.07712734388494	0.659549272025735	-0.142979249369885	-0.611278265471448	0.102399239182516	-0.0245006236091123	0.39102521650634	4.44089209850063e-16
11.9448695876x11.9422939622	-1.03657361907211	-0.727762245028879	1.04579597838676	0.33099069302154	-0.153845341899803	-0.839592615097606	0.368528582648537	0.220713014274524	-0.201033220872415	1.77635683940025e-15
21.9424673841x17.8290570055	-1.02962574647923	-1.04081023295568	1.18429514431249	-0.0206662551085388	-0.200102479769032	-0.647483080243766	0.97499796180407	0.0203727255998177	-0.0964952008498983	7.7715611723761e-16
21.9440471175x18.8272929181	-0.93635430540959	-0.903913849875348	1.06068149739432	0.764028587857883	-0.193181293074915	-0.780427894288443	0.314025870607905	0.491572500274127	0.105387685957964	6.66133814775094e-16
11.9611768536x18.9018639056	-1.28055910390054	-1.76837053605477	1.19709575997034	0.413401528117095	-0.119410715238544	-0.819469522585509	0.886605424191241	0.034046241888575	-0.065180612505296	2.22044604925031e-16
11.9444500294x17.8952346703	-1.29756351398403	-1.41648368859939	0.945531069261871	0.411617264067533	-0.431204320700095	-0.547292888711462	0.144826969232976	0.397913570392589	-0.165710323409659	4.44089209850063e-16
11.8767768012x8.88569749869	-1.09555494249513	-1.02387461600336	1.0174649048035	0.649339870826906	-0.140341616177419	-0.474303295074943	0.56985143494461	-0.00288603209200655	-0.307425048553838	7.7715611723761e-16
8.84011953848x17.8423885074	-1.03925627696343	-0.894025746195204	1.40492787607674	0.183073641016036	0.109676626446628	-0.752476622284208	0.219640204657849	-0.0424376195355247	-0.114216663843365	0
8.8340013957x18.915629113	-1.38863519616201	-1.05416889217563	1.19067079111111	0.264103602390765	-0.0615811128087203	-1.032797330139	0.564929158415337	0.421841436664879	0.261338217747344	5.55111512312578e-16
8.77437310645x10.9866561066	-0.944852697943594	-1.02150471751634	1.32832622001821	0.438014977600825	-0.353412889807423	-0.363800474717313	0.583069980715355	-0.315757518019257	0.252487479952504	-3.33066907387547e-16
8.81039315683x11.9309991626	-1.09692194112263	-1.16568654492852	1.09543633370801	0.33604750659529	-0.203232886139191	-0.894200490327622	0.0923618527323027	0.35548395528723	0.0476729310038409	1.11022302462516e-16
8.80476967805x12.8783412464	-1.04363736129703	-1.24813089981302	1.33395839990647	0.437974174652403	-0.579323119049181	-0.75877686795972	0.155073075913998	0.07019466792336	-0.118441790121971	5.55111512312578e-16
7.7060052211x18.932653044	-1.22231280233297	-0.742330477515738	1.12358696101579	0.182221235579251	0.120066877026328	-0.436671897195585	0.156602349318071	0.0125724963160569	-0.0803578816073117	3.33066907387547e-16
13.8670401646x13.9696972973	-0.931138090653035	-1.20891149149486	0.887588687630638	0.591137369174569	-0.423537761681912	-0.44050115540702	0.32318209977948	0.254749975625002	0.0284325439402386	2.22044604925031e-16
7.73488322738x17.8533234236	-0.883162349675244	-0.851462003521325	1.1582764901884	0.542002798453576	-0.406140789404739	-0.358285681348867	0.134226988716626	-0.0464745887632604	0.26226259324776	2.22044604925031e-16
12.9818043428x25.9845416273	-0.646079516945196	-0.755659233739669	0.242673129044841	0.565006911782898	-0.310033010239968	-0.723264467066054	0.5145213898724	0.576572853482216	-0.0638592543798557	8.88178419700125e-16
25.0047088823x10.9008470045	-1.11644526564523	-0.453997784041719	0.822021359915091	0.286280765148191	-0.348404544649984	-0.435404447437971	0.0777316994675781	0.13389607016367	-0.383418403120333	9.99200722162641e-16
14.8406519672x18.0185217312	-1.05028187924022	-1.17654867076837	1.31220669556626	0.523585070775387	0.0697425167235996	-0.681478550317439	0.400222903910368	0.147183983770405	-0.0579310194523614	6.66133814775094e-16
14.8587790097x18.9347780693	-1.29149907505559	-0.988638268413472	0.717318250319367	0.387411455350084	-0.564499228173531	-0.412794322554316	0.731656386449701	0.444065768478827	0.075242470654961	6.66133814775094e-16
8.83076746324x4.82415718754	-0.725071417292168	-0.949977832905776	0.987491779401473	0.404192319205044	-0.0520616181548732	-0.668166249096706	0.393941170098883	0.295195032625669	0.140717300431354	3.33066907387547e-16
28.0136144301x18.8836944119	-0.615919436567698	-1.33520441164727	1.09962759998461	0.532456262323219	-0.272165826823051	-0.884009105602703	0.584712546808782	0.23629464161891	0.0283923135138588	3.33066907387547e-16
14.8339307353x9.89645234598	-0.927955269445341	-1.13003415364402	0.860664640873051	0.298926928616967	-0.200897559712489	-0.675983597609781	0.297809334531527	-0.0166131174854567	-0.363954031691464	6.66133814775094e-16
14.8051478567x11.0007759243	-0.970486152133487	-1.09257489302014	1.2280950385539	0.359356853938904	-0.315434502033316	-0.830881161816635	0.27388932335159	0.124433225312563	-0.378477594916507	1.22124532708767e-15
14.7915592235x12.0539869799	-1.00440815732218	-0.869736164449688	1.07997103977057	0.473409324133277	-0.350499323559361	-0.673718195514163	0.614682694879733	0.289159726633059	0.0240706015965423	1.11022302462516e-15
14.8099109924x13.015520067	-0.97197776431738	-0.996941722539433	0.824192432148227	0.536189763007777	-0.18865277986829	-1.08225722491325	0.447991497371399	0.707332944120193	-0.137376684014173	6.66133814775094e-16
14.8192790245x15.0340383707	-0.97270448390309	-1.10370792376632	0.971146003387146	0.487893817491974	-0.25406985553405	-0.686210593635556	0.0801391361559781	0.470336589658676	-0.144944459195393	1.11022302462516e-15
14.7716489971x15.9894363041	-1.1521023472764	-1.06919911475969	1.0362285488962	0.297024586691016	-0.0756914430465847	-0.662883627692778	0.667856528899352	-0.404437814977305	0.0920837225432908	-3.33066907387547e-16
31.1804880047x28.9162381463	-0.857104182210249	-0.611949952175278	1.00504503227239	0.20243537544045	0.0832883973758058	-0.475920534686301	0.297433175681078	0.375479751372789	0.179591943900326	3.33066907387547e-16
13.8494849112x10.9622038147	-1.20848696628577	-1.09721728230436	1.03776542344582	0.309187330438452	-0.512873378445661	-0.935106995013909	0.340475973169891	0.11341322222691	0.00785049948851424	1.11022302462516e-15
16.891583478x24.9617005054	-0.513615782589548	-1.00905085711924	0.598197605788558	0.262090675137491	-0.0156453409075223	-1.03653283795649	0.215166988075495	0.57569660425997	-0.269842351545353	1.22124532708767e-15
16.9109897323x23.9516675385	-0.683910959646097	-0.575119250742642	0.80483165885072	0.277477300844648	-0.328567026323183	-0.768834523514304	-0.0373297688517351	0.0542666880831759	-0.0747021117192533	8.88178419700125e-16
16.897051377x20.9348724563	-0.49439952734104	-0.767668118013326	0.962319253073096	0.536912512346591	-0.208336177318179	-1.12413833705519	0.361657438386823	0.031174125918153	-0.56762923458688	1.88737914186277e-15
21.9099392361x11.8186140617	-0.988019400410544	-1.03435031756445	1.02735804377177	0.548674677106726	-0.457714166041793	-0.7986178699308	0.228501567417867	0.341845764440626	-0.148614793033238	2.22044604925031e-16
31.1457817393x20.8831204441	-0.838042120685219	-1.11385851916945	1.1675534068774	0.639650172931204	-0.351044329242697	-0.657132172538161	0.369362523132379	0.172527865040387	0.0226021574057872	3.33066907387547e-16
31.1593876591x19.9020099681	-1.20516164989539	-0.980713973651784	0.917845960722615	0.616736883082338	-0.352908532673471	-0.665284584698654	0.540693933780362	0.426609680242209	-0.0447559781237201	6.66133814775094e-16
31.1892403663x25.9212865315	-0.676349650334283	-0.852361461385843	0.728984549902207	0.514724429229184	-0.239558625519249	-0.942811819832133	-0.0195372903664495	0.506927159991068	-0.231971809364226	1.33226762955019e-15
31.1755573215x24.9963020341	-0.916234216829753	-0.643621698380577	0.435245373803326	0.108007967645504	-0.791596771330955	-0.478009288273555	0.604997328563886	0.382605370369839	-0.168749757335478	1.4432899320127e-15
31.1338778893x23.8859235792	-0.446289081061066	-0.674993143536924	0.287405032513141	0.589436818620707	-0.360058568713841	-0.472088422546719	0.18528491404018	0.643943177896426	0.228796582699741	9.99200722162641e-16
31.1683394821x27.8992474352	-0.877347468570746	-0.606291735293359	0.581320671520733	0.458602230710074	-0.123214452999626	-0.67411266859679	-0.00392536093211623	0.819621737190536	0.0472406326119856	1.33226762955019e-15
11.9145587597x16.9291878818	-0.880954170878093	-1.06850860136183	1.16795440696475	0.365432459369653	-0.306726761860998	-0.814766200673316	0.51044707211811	0.199716358920302	-0.0799057470261864	-1.11022302462516e-16
9.73814481847x12.8744444878	-1.33207215820452	-0.808380174220256	1.30786272213795	0.561341269402073	0.14902471167119	-0.369774234823381	0.132090876305929	-0.24511625903694	-0.366994293182209	2.22044604925031e-16
25.0324472997x15.9157775483	-1.50117285888808	-1.02079230329298	1.02450756816609	0.378286084887889	-0.380426327203109	-0.858755973039608	0.650519441558011	0.139221822340382	-0.134722265850601	1.11022302462516e-15
9.71144625928x10.8693473272	-1.18114403203071	-1.0253097735474	0.553270811879597	0.483990210847054	-0.122400769355958	-0.490029146481606	0.312809414174165	0.132634867438795	-0.286782042370439	5.55111512312578e-16
11.9155294713x15.8970267047	-0.882635154358102	-1.16895521607739	0.970475103132215	0.31021071027982	-0.518978598451981	-0.767724473800472	0.38665510688878	0.178957695511984	0.0278794110720626	5.55111512312578e-16
9.72655744698x16.9711254936	-1.41065343812745	-0.876604252093722	0.855697445496411	0.486776051724325	-0.168893069108852	-0.649972876276739	0.449298172707895	0.294190797311339	0.0910096584757393	5.55111512312578e-16
9.73049747243x15.864824398	-1.24902468518277	-0.77861782497695	1.08298180301971	0.48332452244666	-0.360845234678698	-0.453557308285596	0.378382983411879	-0.127301437314356	-0.0580139119061231	1.22124532708767e-15
9.7537573189x14.8859734092	-0.707966006286312	-1.29492029820378	1.23752726906417	0.547287619194418	0.0872185731665406	-0.49502502538708	0.382661736189377	0.237791756576019	-0.067849264981254	-1.11022302462516e-16
9.72641117536x13.9692846838	-1.41647075023522	-0.942988957351456	0.926213258532143	0.335273372566519	-0.463997835645434	-0.370210449231231	0.0346918088336584	0.390414999040546	-0.315327518412548	3.33066907387547e-16
11.9448695876x10.9098294988	-1.25462770481283	-1.21246139554739	1.03045933227929	0.500477145662433	-0.195831183700535	-0.653515136386605	0.396860752903095	0.387588050151767	0.0392590918080857	4.44089209850063e-16
9.77817803011x18.9439570713	-1.19064377826199	-0.913490365626755	0.981687274081038	0.490680785069883	-0.245101663038039	-0.498740102784857	0.154087207534146	0.311077036972776	0.101781403099679	7.7715611723761e-16
9.76099510442x17.8615097804	-0.988996197089094	-0.907011622447976	1.15007018234753	0.353402521923592	0.25837121486194	-0.822995216808577	0.558728748876187	0.312288803587993	0.237716537345383	0
21.9099738094x16.8440471344	-1.00831317391056	-0.769716153456415	0.888164803098417	-0.061860571277551	-0.125175876729115	-0.588744269104478	0.33645860321324	0.0865747396679954	-0.238673229037281	5.55111512312578e-16
30.0640552662x23.9113658798	-0.243613634416205	-0.999355134728506	0.245578090847743	0.731024350421958	-0.168422291100602	-0.879692626678771	0.33156720190732	0.589195476655679	-0.659170223458434	1.11022302462516e-15
30.1008465669x25.9266544614	-0.682149752591384	-0.643933593573969	0.56054160563821	0.513673026942089	-0.173519295077153	-0.925792344562138	0.443783613093227	0.605350783598255	-0.537096454852599	1.66533453693773e-15
30.0599383851x26.8557861855	-0.815219646551569	-0.896094822225831	0.422624751132962	0.387844643386567	-0.389349916358268	-0.753419513508079	0.465573802196508	0.767967459137576	-0.173434430567617	1.77635683940025e-15
30.0693423203x21.8198453108	-0.366935448963185	-1.15886735915094	0.812718519811128	0.569072116726875	-0.119792337868944	-0.934247878664655	0.57010863923422	0.489820097683307	-0.00545777724303803	1.11022302462516e-15
30.0404363894x22.9198174693	-0.30097111468351	-1.03677576998026	0.929774974341453	0.793662816075866	-0.69254854957143	-0.972744929979179	0.575847355622445	0.538606371661123	-0.3100419878167	9.99200722162641e-16
30.0922697312x27.8714902808	-0.647083069967558	-1.00196590767998	1.06148627467587	0.352788767115126	-0.300534825169636	-0.922517290590002	0.394014637275655	0.293132806636597	-0.286535731449398	3.33066907387547e-16
30.0876129749x28.9233672634	-0.898354501887627	-0.534058444104805	0.794090213397772	0.129613590438158	-0.260745021181141	-0.666686247425883	0.478960121543408	0.467039654594962	0.222669404319806	9.99200722162641e-16
6.67482946503x4.84673108964	-1.35277136188906	-0.863202545171184	1.13250104653677	0.179714685516668	-0.280779577102909	-0.320130595953537	0.361055368515042	0.0314124225956181	-0.0827653454669567	5.55111512312578e-16
6.59572918794x7.02086782764	-0.97087638404303	-1.05949469908398	0.918756297371862	0.552429044310341	-0.177464386461421	-0.756358065055277	0.627781967631403	0.693477744733167	-0.00815504959193925	5.55111512312578e-16
6.61975097656x9.01900263018	-1.07304364431116	-1.41007538408848	1.36425831462227	0.37062925864268	-0.391673107154024	-1.07410446941566	0.999711140523189	0.284470258160757	-0.311420489269279	1.55431223447522e-15
7.74897407558x6.88362829916	-1.27040302655458	-1.21228922306695	0.921421247952527	0.547491740072836	-0.381619694152342	-0.871383710037109	0.462872430611344	0.429859312010833	-0.382756716916513	1.4432899320127e-15
7.74897407558x8.94534836627	-1.27600599701249	-1.11657526357115	1.03366530552929	0.44681524806998	-0.275288284489078	-0.617671426149189	0.45128313408145	0.179569800399823	-0.171580041554075	1.33226762955019e-15
7.69401493779x7.87319082833	-1.21288539525198	-1.43335109559472	1.24946073240729	0.491814126627355	-0.266905701933785	-1.42151226494007	0.661555811597912	0.468452559103262	-0.275825571865014	1.77635683940025e-15
11.9586171003x19.9019321911	-1.33554540151224	-0.842831523944781	1.14964181204299	0.458708529662231	-0.235946601322821	-0.318891441067389	0.441927171776874	0.1063046551281	0.116756001528337	-3.33066907387547e-16
11.8870862907x13.9400682223	-1.45621116959723	-1.06230176750723	1.0880405308866	0.416602441292031	-0.436287718199948	-0.124354281867974	0.302956881925788	0.0593296109495872	-0.238648539515785	3.33066907387547e-16
32.1238362098x24.8542680843	-0.592395284679718	-1.12545845426299	0.47064654379552	0.356096834156421	-0.106058668810928	-0.430326036691456	0.487622264487369	0.38625048080787	0.147586981444671	1.11022302462516e-16
24.0192158352x8.94901916636	-0.994725226300047	-1.24200018418266	1.08852139156511	0.519499735038501	-0.309008689311191	-0.462508476473429	0.685727119237153	0.155874359966106	-0.278271564345653	4.44089209850063e-16
12.0166390612x27.9873015237	-0.547454638318939	-0.821225416413012	0.907671457213114	0.493674203823573	-0.609895850302118	-0.605269094680623	0.00129432808956145	0.0846519886838972	-0.117452148539796	2.22044604925031e-16
8.78933270357x15.8430007045	-1.05239757072433	-1.26230780815076	0.957964978002845	0.288712157804062	-0.100271155694088	-0.602801685000104	0.390488693759428	0.374363096435393	0.114440484490872	8.88178419700125e-16
13.9026322525x7.85414610818	-1.62021567495713	-0.853423379253139	1.3015741049143	0.422908109477315	-0.330834472126695	-0.819315206655418	0.0621694447875406	-0.0828226624229835	-0.23347753658486	1.11022302462516e-16
13.9359035118x27.9809027192	-2.41637722793046	-2.58718475261203	2.84657570181785	0.893382063118327	-1.59698530976802	-0.263219799165038	1.44220013657535	-1.03960210947023	0.017080000671895	6.66133814775094e-16
13.9112235009x21.9888454627	-0.332352917110122	-0.594955215622972	0.601181985938591	0.732528753888808	-0.170780586171877	-0.951750761194943	0.482592652615065	0.605139565519785	0.068211534098068	2.22044604925031e-15
13.8812524467x23.0497261196	-0.329740800028792	-0.796179330610887	0.824998310620654	0.385583480345984	-0.302419514439396	-1.02528515752712	0.574278888673292	0.0139311522144089	0.00921743087538771	1.22124532708767e-15
13.9713850167x26.0358375236	-0.468620780565191	-1.07582193576141	0.28716354036007	0.44921955696924	-0.744238281502262	-0.241049788811066	0.452153285650682	0.0818909484573902	0.0664081406263405	9.99200722162641e-16
12.9341689964x23.0541897273	-0.751356447176139	-0.625704752161383	0.482920421684411	0.327335208828971	-0.494153699042901	-0.666293853697194	0.237167361303288	0.161146264888049	-0.226683633573997	2.22044604925031e-16
24.0306994868x12.8317791999	-1.06568297120034	-1.00701972797517	1.03742936248632	0.418527671818813	-0.427608267654637	-0.513344033712093	0.180147436617526	0.0605980402361336	-0.145896514955911	4.44089209850063e-16
12.936871032x22.0707617609	-0.520457588872859	-0.879232128148732	0.561221451705392	0.727333435223296	-0.321999775955622	-0.723366526754434	0.470759462346911	0.379558117072493	-0.0903168976296075	1.33226762955019e-15
28.0147606677x20.9434331972	-0.737351324616207	-0.944779942246037	0.664088280249833	0.443794565320489	0.0918285576761879	-0.516137624868771	0.422079345223506	0.3011382794302	-0.163504403964714	5.55111512312578e-16
28.0079843027x19.9365904048	-0.851281716578413	-0.632412173697485	0.85207537320769	0.650555300686166	-0.151896046052307	-0.554511726746543	0.382145145250419	0.633685393518244	0.0936861175243073	1.11022302462516e-15
28.0026148046x22.9501504919	-0.709548669911965	-0.739914432656386	0.602426644843165	0.610614702972775	-0.323498113924571	-1.18990464227089	-0.0240641524812893	0.397187981553203	-0.62010812389009	1.22124532708767e-15
28.0244225728x21.8883417842	-0.40423946698004	-0.899410671942199	0.133150080187868	0.460167199202982	-0.347906224661205	-0.22434900849944	0.368274186574302	0.406664691575245	-0.195481135178941	7.7715611723761e-16
28.0698704938x25.0034443338	-0.402817348398635	-0.844149578359942	0.837396373339141	0.525124833026376	-0.548920433112316	-0.900853253044963	0.0890612034407058	0.153825787700724	-0.262574022196925	1.22124532708767e-15
28.0104177305x23.9709298647	-0.319006415184628	-0.781098310573581	0.388519207363412	0.492052360325281	-0.0462654029385269	-0.797728114566399	0.253554742177697	0.464390359695832	-0.402228233912918	1.22124532708767e-15
28.0371747983x26.8733822388	-0.760951245704828	-0.773167730702419	0.462542571527624	0.303867255208406	-0.405415104666972	-0.251945581884387	0.773486523320013	0.760129274520305	-0.116880828473785	1.11022302462516e-16
28.046993613x25.9828700813	-0.53074350270306	-0.810853397489221	0.648287415814503	0.457777437036656	-0.201004728537462	-0.556265125585318	0.455288624211641	0.445224713365122	-0.00430553718763574	1.11022302462516e-15
12.0070117294x26.9152394371	-0.566542991685711	-0.345481696898101	0.722670078031554	0.559872152889003	-0.281362974859159	-0.754614171381416	0.254109075649971	-0.0134912278053439	-0.304433881581434	1.11022302462516e-15
12.9221108962x14.9383885031	-0.960731671875231	-0.927213302021336	0.896799676568544	0.438424724645521	-0.229986847910959	-0.628348165463344	0.497728605933393	0.375595731228649	-0.00913398153986694	4.44089209850063e-16
12.9763736766x25.0022789974	-0.446300200449913	-0.52071741207909	0.240614650300235	0.925030446937408	-0.354166586214682	-0.657781463146256	0.168656590631636	0.0977473708349572	-0.390497012791694	8.32667268468867e-16
32.1242244945x27.8936580386	-0.889434855333466	-0.41915843152389	0.830675266731549	0.388109694609086	0.0890024335553721	-0.736477598646178	0.598520733495181	0.486094560438398	0.0412578737866925	1.4432899320127e-15
32.1366230086x28.7945712195	-0.684926212825422	-0.916126189385706	0.685275385671968	0.374713163367296	-0.20179054074473	-1.24123425128729	0.19778006270744	0.433692816662262	-0.0627574254385294	1.11022302462516e-15
32.143340865x25.9185920205	-0.391505499122647	-0.540256396416425	0.721911136851026	0.47848394985352	-0.131272482360956	-0.974479181777053	0.319152982886287	0.255194279110697	-0.132018865129447	1.11022302462516e-16
32.114049309x26.7895597454	-0.40970850313912	-0.907053860355944	0.743538424645175	0.271050956883966	0.018410423123555	-1.00716754846606	0.439028942390596	0.582708663391117	-0.276265197844258	7.7715611723761e-16
32.0843269165x23.852337106	-0.64662378088796	-0.266427984997376	0.676100983880822	0.363752877475591	0.0293478341647665	-1.07491499697342	-0.197034397679906	0.482622317801684	0.0301349038218917	1.33226762955019e-15
11.9300834972x23.0058467198	-0.528879859002727	-0.762531696406927	0.746525016631123	0.342390137110485	-0.38359208398341	-0.466592928901134	0.404685332099102	0.264639394956511	0.00785785864416788	5.55111512312578e-16
32.0737794033x21.8119041492	-0.589488555986687	-0.996787530154752	0.792054977115224	0.612146101866097	-0.49734393124868	-0.937218425365654	0.340306842339191	0.147111382068781	-0.396477185132272	9.99200722162641e-16
32.0843614898x22.8624997891	-0.618941248959909	-0.911224688732768	0.505829994266609	0.441729150946603	-0.669215424139071	-0.554273647996863	0.0894993970757888	0.546046070867415	-0.151340212211675	9.99200722162641e-16
32.0730613426x19.9160836469	-1.13058184339433	-1.08307042973989	1.29695436794761	0.471209939221156	-0.261869663391958	-0.743794339318443	0.643659825376288	0.0632070288547793	-0.208763829025841	1.11022302462516e-15
32.0966828789x20.9007428624	-0.615523598665048	-1.10696040135421	1.13602537173793	0.784803300250521	-0.281476124249358	-0.795854468290014	0.820929696904633	0.582044948731489	-0.38116740499845	1.22124532708767e-15
28.9746109707x17.9672205618	-0.836529279840187	-0.731818504345494	0.864927574455251	0.28445091495912	-0.35337759169544	-0.593614112763981	0.152689100904907	0.411330253329339	0.118866528383294	3.33066907387547e-16
15.8441271148x7.83721897463	-1.15963195985044	-1.04927737701546	1.45268286829498	0.377381361454403	-0.578844331271365	-0.675811287847102	0.397888818909772	0.336609654738747	0.100823905899515	0
8.90371843724x25.9960526205	-0.966712187482602	-0.908765436740629	1.15181208796983	0.241434328860407	-0.284678926301594	-0.58376293099448	0.461368202806562	0.423717460855388	0.0565236458586322	1.11022302462516e-15
12.8942262072x7.89488005999	-1.14957017167542	-1.13765855270382	0.736225999705981	0.667536198603082	-0.652878903515599	-0.66382634966926	0.112937434902414	0.534837281763731	-0.274989925537745	7.7715611723761e-16
13.9010935266x17.9513197831	-1.04796278740999	-1.51641410238398	1.16365374994167	0.296927155623202	-0.556181017228567	-0.611222790752862	0.592825148793225	0.403553811538171	0.0864433065508833	3.33066907387547e-16
14.8786706197x21.0105771421	-0.487303889527804	-0.770610976164689	0.750023257807163	0.426326732799098	-0.23036351912433	-0.955981868138185	0.494444696576461	0.236677561352742	0.0529760404734343	2.22044604925031e-16
14.87568003x20.0295721264	-0.730479857650479	-0.65776127204734	0.564527386385121	0.339750976075966	-0.13510081676129	-0.551691935853503	0.328424133861241	0.369918609502648	0.291680990840004	1.66533453693773e-16
14.8428992311x23.1332612336	-0.649156052837299	-0.525546961237508	0.499220362100131	0.609574142725367	-0.331799308696683	-0.9067446576964	0.568843025650654	-0.177678324996733	-0.36706689112166	7.7715611723761e-16
14.8065746698x22.0791036717	-0.335715662125314	-0.794608893176329	0.257127332760481	0.385790581361412	0.380563782190695	-0.779340136581001	0.768537168367311	0.579116256003047	-0.23569048056517	1.4432899320127e-15
14.8994757625x25.0644768536	-0.511566821201258	-0.690836556622619	0.959894624789084	0.344792188390217	-0.358437854574902	-0.62452599975134	0.463186519415771	0.0506354375517792	0.148924789533589	2.22044604925031e-16
14.8767464831x24.1018166594	-0.366493274000154	-0.69786303730329	0.709121093939576	0.586100691300367	-0.31732219382417	-0.934604496820251	0.106755833885374	0.390192753390422	-0.236142952372738	9.99200722162641e-16
29.0008680556x21.8833376924	-0.959588726941474	-0.716117927662484	0.284461260687989	0.0805173012685456	-0.239202425235427	-0.831489117411157	0.0196295283917193	0.403713459199793	-0.10917632732939	3.33066907387547e-16
28.9889455891x23.0020448755	-0.653758973279036	-0.708329105126395	0.515851908237477	0.45003127150663	-0.316123769331193	-0.881835938037253	-0.0705417446393683	0.436949789663786	-0.354512236015226	9.99200722162641e-16
28.9755391306x19.9945988501	-0.913042110031613	-1.0343377530353	1.05422469727466	0.378338434379331	-0.11586827179341	-0.697496301704131	0.676603470760174	-0.0953427178009497	0.116407200795715	3.33066907387547e-16
28.9870972478x20.9977703053	-0.587136485949281	-0.736854885658721	0.818952085224389	0.332296623234399	-0.0218126384208076	-0.616063111933838	0.26670761009452	0.183743578881922	-0.310489189821048	7.7715611723761e-16
29.0338270399x26.0341949792	-0.625368685348356	-0.505805534049532	0.421662544613719	0.320216690178105	-0.155629542753121	-1.20096698134889	0.028406578699896	0.601102520828098	-0.260675254981151	1.99840144432528e-15
29.014444721x26.9400305202	-0.892879603049083	-0.796437826999474	0.482764122171259	0.407049787384878	-0.389535673269016	-0.69098723319243	0.390144248427512	0.536076489265467	-0.138777204931678	8.88178419700125e-16
28.9950118719x24.0289013988	-0.579870157398414	-0.704501039566226	0.303303974360408	0.458112262035884	-0.417716409178171	-0.687774671540239	0.384265316783079	0.911452358140258	0.00614940540518058	1.4432899320127e-15
28.9729032388x25.0004565341	-0.591698487608761	-0.956175849439137	0.858706895211309	0.600456987847795	-0.282544138985134	-0.910424892779969	0.19631851767238	0.239440517332142	-0.560547876170415	1.66533453693773e-15
12.8814101541x3.87603535662	-1.42173273322712	-1.27093068325857	1.37236762224541	0.384210966993651	-0.71336934765368	-0.558470354050868	0.338351159919578	0.0928186074390331	0.0736649223474163	-2.22044604925031e-16
12.8688374438x4.88026734717	-1.01273690887735	-1.45407203330949	0.988422015865112	0.516261861777354	-0.372457647700442	-0.666877127129842	0.441250575870324	-0.00487047521573719	-0.101324770997717	1.22124532708767e-15
29.0269309981x27.9669002261	-0.544497832311578	-0.864300954150318	0.862848729082276	0.90841319159143	-0.293429266142055	-0.626287686171697	0.294024189555566	0.349433665357572	0.00582495504680236	1.4432899320127e-15
15.9029548994x19.9030606165	-0.807439124757614	-0.892420747904214	0.53140718981997	0.416758571518003	-0.201911430670109	-0.713452777361083	0.354315518111707	0.385618233777068	-0.281881270794049	8.88178419700125e-16
15.8590654361x20.7578639119	-0.727630949026801	-0.606365823779231	0.865714542062132	0.193236299924863	-0.152337614210661	-1.01842961845351	0.25072961913739	0.513274618637675	-0.120696601895649	1.11022302462516e-15
15.9158906293x21.9372885521	-0.582483342858772	-0.630478527702284	0.667936823858457	0.485590457990836	-0.208520129140774	-0.885657887473612	0.570436569669125	0.312936087436015	-0.198666229607156	6.66133814775094e-16
15.8826159143x22.9894450046	-0.610284276366855	-0.648807113749328	0.337201849684951	0.323229468414953	-0.199996829981489	-0.512763433005898	0.177646236890627	0.440885960076908	-0.0595398518843922	1.22124532708767e-15
30.0341121366x18.8101042053	-0.882512480981496	-0.910821915526615	0.926499821156099	0.733106122480717	-0.0431506198445724	-0.759302176824125	0.323265760621202	0.563049905858799	-0.100848097570736	1.11022302462516e-15
15.9202814372x25.0065791416	-0.304702658011821	-0.789852829238121	0.237712374369378	0.495435045763686	-0.259551608586301	-0.467254919638315	0.486258840765096	0.894641095094916	0.241226052746667	6.66133814775094e-16
30.0206471695x15.8703900661	-1.51256136067307	-1.18405606986788	1.14658209576237	0.676326464348853	-0.656715588074376	-0.664339520021702	0.336592449945011	0.498197341596557	-0.0684743816071813	1.22124532708767e-15
30.0059614992x10.8099362598	-1.23545943087675	-0.986463976845585	1.27125635403042	0.406123518073748	-0.478748916096954	-0.948738781699931	0.360250827697275	0.249679803158658	-0.230525329662421	-1.11022302462516e-16
29.9982144225x12.830658684	-1.1394077221524	-0.812376178956305	0.960855357048506	0.558883630930758	-0.483247757414002	-0.584732328251782	-0.142620905475509	-0.169559068286525	-0.245411561181606	-1.11022302462516e-16
29.9975788058x11.9044060264	-1.07367770236689	-0.960109100059403	1.15945158601521	0.197315353941548	-0.389966483592998	-0.748474548058999	0.237583079025404	0.336426715580341	0.185508593929854	4.44089209850063e-16
19.9691010519x17.8059414231	-1.37200815189659	-0.892498710986011	1.28088320518858	0.263718570111679	-0.484800641513643	-0.529994206706575	0.293500234350144	0.559096713695702	0.122014179042496	3.33066907387547e-16
20.0023259846x18.8233328834	-1.6169351541699	-0.984737237968746	1.49590993250353	0.124474368344475	-0.526387045412553	-0.800992225190773	0.729367054772063	-0.0497598749998214	-0.0172023292233342	6.66133814775094e-16
19.9325411263x9.82063415396	-0.763118971376318	-1.17034400123741	0.751161547047025	0.713078539815605	-0.335034191064053	-0.689522213495484	0.333816312975063	0.39676778342009	-0.333670545984256	6.66133814775094e-16
19.9299268536x10.847800467	-0.979706441390289	-0.575541492723638	0.960445582828177	0.394787603665481	0.0062737236693966	-0.980745056098828	0.320794724622032	0.162168336578326	-0.179529407625061	1.33226762955019e-15
19.9477959261x11.8837858987	-0.778388659945603	-0.519652095589174	1.04065668232831	0.573839702574208	-0.165500777233376	-0.746621774709566	0.352853773394875	0.810221898839879	0.0742911506074891	8.88178419700125e-16
19.9443146616x12.8431227748	-0.790648488424684	-0.830392096236086	1.09192020106325	0.483280073933951	-0.386681558530982	-0.855565588185614	0.378141732146559	0.434309912385127	0.117994393711506	1.11022302462516e-15
19.934979873x13.8863230102	-0.893018986501845	-1.08746533683127	0.825377617133476	0.305257616770829	-0.494896074367199	-0.425251679090354	0.382467518637521	0.547093144441142	0.0681261262963237	3.33066907387547e-16
19.952274497x14.820577469	-1.20567283114243	-0.876943054245364	1.28937742711132	0.280489716867799	-0.476434643279615	-0.897655671648655	0.692646300816902	0.284006026797609	0.0647351085386097	9.99200722162641e-16
19.9190495643x15.821047822	-1.15227679768589	-1.01885124499177	0.771241620587443	0.486988239387478	-0.639623207416615	-0.837454940314613	0.175619350730147	0.302683027821141	0.0493863095240266	7.7715611723761e-16
19.9424955746x16.9266634255	-0.66120934205051	-0.757018770442842	0.692159055107859	0.266986775275785	0.269452298230935	-0.551949088351101	0.574267678841347	0.593931545823843	0.319848864728926	8.88178419700125e-16
21.9734796262x21.9694618571	-0.416388354265856	-0.707040967778997	1.20795178165556	0.578138074607201	-0.127533750302574	-1.43090020288394	0.857657435790719	0.319074727579794	0.103338006790443	5.55111512312578e-16
21.9476666752x20.8456332575	-1.04741289546687	-1.13644067517747	0.661075367297624	0.366498629585906	-0.289309294773197	-0.0378000226472693	0.573605340508904	0.313690492332043	-0.0491827331149731	-2.22044604925031e-16
15.8479487932x6.87637797082	-0.989454356235906	-1.52116874900092	1.17885169739223	0.362850525683471	-0.194285096642247	-0.748930179695112	0.495429931591486	0.302386996240304	-0.000328337627587938	2.22044604925031e-16
6.70879714733x26.1201240424	-0.599849924685264	-0.606512359682774	1.08328549538246	0.581513231101574	-0.089448300725355	-0.742172576212347	0.285559134455625	0.412608581111372	-0.0265895741669886	7.7715611723761e-16
10.7971538912x23.9799909269	-0.106862891018278	-0.71083711303409	0.706573799868851	0.448343376805877	0.174510170009513	-0.97200299037666	0.26240588425098	0.368128966102551	-0.380966117775186	5.55111512312578e-16
6.22946506076x17.9129032275	-0.65667344173965	-0.843319790179053	1.18580260893879	0.398751478732048	-0.181626475790752	-0.617735054413117	0.0775914397340779	0.127335217767264	-0.051357807363706	9.99200722162641e-16
8.80902751183x7.85024859632	-1.16465073313379	-1.37680960821637	0.995231343208213	0.611507040709869	-0.192450545174628	-1.01423080376742	0.194907324305119	0.292772099868923	-0.202229504930934	1.55431223447522e-15
8.80143734469x8.90225476786	-0.6754271336058	-1.2692936760063	0.944332352685089	0.493434684427497	-0.296110231537018	-0.937847226754277	0.479769310842281	0.244302726154208	-0.19426854828199	1.55431223447522e-15
5.62425694019x9.94922059556	-1.09544894126658	-0.810492159937479	1.04900618775669	0.400467099904074	-0.134082329482499	-0.924254226097829	0.677599300056194	0.0502053434237715	-0.0726415633052888	6.66133814775094e-16
5.65953499455x12.9256362421	-1.13945166039052	-1.13839582682187	1.04963750602664	0.540588522530339	-0.472321733348082	-0.653313570284861	0.276022799668503	-0.0186752900810357	-0.147576978402536	3.33066907387547e-16
5.7071889574x14.970072736	-1.03250891393002	-0.888192240490862	0.954113580522497	0.470157691759047	-0.202275835587901	-0.587411849164127	0.397474011305656	0.339900406103846	-0.0278138143546461	2.22044604925031e-16
8.77275746996x6.84610822443	-0.939644251867847	-1.31341945849409	0.896341722743203	0.510246367348485	-0.407597521479651	-1.05447679886066	0.212773787512956	0.146581656949199	-0.191792694682439	1.33226762955019e-15
8.75510381561x3.84094113047	-1.05261814198233	-1.06079794838089	1.14840259155257	0.35070998109421	-0.348499448786868	-0.535869645907875	0.343492261374219	0.441315173095936	-0.336166902076989	1.22124532708767e-15
5.6776766642x15.9062030702	-0.959966689402636	-1.30548476036948	1.1186118177966	0.617094013650446	-0.223850651105689	-0.715922420303478	0.403107930321341	0.241791548837232	-0.109205392188274	7.7715611723761e-16
10.8326966529x21.8752251578	-0.742308554471509	-0.531053412338597	0.883721428550753	0.750652339933126	-0.167732892859214	-0.800258417835662	0.293217142901623	0.337181680919149	-0.114521869614042	4.44089209850063e-16
4.79041697517x22.973430856	-1.18243858059737	-0.631037608881464	0.82213187000159	0.252534546563748	-0.289750835535721	-1.04943426775172	0.0996058812239971	0.239393884173589	-0.122731042592429	5.55111512312578e-16
4.76546968614x22.0161939584	-0.741438122363913	-0.822661529296768	0.975325077453755	0.535025311992637	-0.158444479628809	-0.78607874810417	0.470536022940087	0.653840986609848	-0.163067418570218	9.99200722162641e-16
4.79211904488x24.9956798183	-0.699895939315896	-0.417831666681376	0.797440953056707	0.59289549728469	-0.0517153206069188	-0.579037647040627	-0.151447248591164	0.0863559534284692	-0.175793067791838	6.66133814775094e-16
4.97002256306x23.90959151	-0.422706902505408	-0.711576322118199	0.450973950337213	0.342437273890339	-0.0870312835277915	-0.610891300988084	0.276714588913592	0.169451102409171	-0.189978100759723	1.66533453693773e-15
14.7772977409x5.99974636795	-1.24151010251959	-0.742694888061903	1.00783412860774	0.258787297515797	-0.6478187417488	-0.465766824040644	0.377879127820356	-0.115350915655615	0.0851117652439451	2.22044604925031e-16
14.6928258825x7.0578263944	-1.09985885458764	-0.984515764799136	0.940403826831502	0.451268731161802	-0.367384953980316	-0.701391682966921	0.469523996913127	0.470330244564739	0.190798902446801	9.99200722162641e-16
14.7529514953x3.99344926673	-1.27948393362702	-1.31065733117322	1.53970778990448	0.578131886625235	-0.646914951484033	-1.14943775851485	1.32163860264124	0.0164950985054082	-0.367891386196939	1.33226762955019e-15
14.8339307353x4.84673108964	-1.17783295031762	-1.10357351223525	1.16170987256172	0.215375461078204	-0.357144759280611	-0.47559519100004	1.07803762608375	0.12552737701359	-0.085098914279996	2.22044604925031e-16
13.9100227439x19.9799042737	-0.953869933544743	-1.05486086309082	0.745795977139207	0.51634544286574	-0.290357801939274	-0.544537362204355	0.165449897378862	0.268256626888626	-0.0557744828361746	5.55111512312578e-16
24.9719919109x8.95837349614	-1.2764675309011	-1.44267614856504	1.07445253891839	0.704236743057538	-0.55907087435746	-0.878371530485025	0.446502399021903	0.329599491679696	-0.400007185264575	1.55431223447522e-15
26.9712084269x13.7934085195	-1.32783869414311	-1.24846945367295	0.988711780505183	0.266390330221753	0.0328327023736232	-0.546788213965949	0.657423191065276	0.31187714205061	0.0187903877324351	5.55111512312578e-16
27.0409932853x16.8669636605	-0.960897035365859	-1.03809912907831	1.24859952169425	0.578371877742251	-0.0515360948382776	-0.57020935963786	0.287293041857331	0.2844465145818	0.0620804543449087	3.33066907387547e-16
26.9870616107x15.8301912312	-1.15589961605346	-1.34025377353063	0.892926395786623	0.563269997776064	-0.453264348312049	-0.675580355236125	0.0327398589466343	0.5615409143874	-0.219180500629391	4.44089209850063e-16
26.9836548118x12.8609877518	-1.38057934558674	-1.36925942868599	1.17744078910263	0.406236774080471	-0.624660086700117	-0.426049214704619	0.26144665978058	0.124546129980554	-0.21351414890333	1.11022302462516e-16
27.0172095205x17.8530017696	-1.28706467498126	-0.798414052858393	1.30051965083349	0.421509385268714	-0.23981537210802	-0.339661816542706	0.766606662025069	-0.0416615472219782	0.137823339281978	7.7715611723761e-16
12.0001994613x25.9796509053	-0.372500965719109	-0.88947877385974	0.774771535381808	0.158221028962492	-0.464286144003472	-0.719739194726705	0.331400061602575	0.237073889482002	-0.172452562291385	5.55111512312578e-16
31.1962135332x29.8079604608	-0.629411878861901	-0.768374637151863	0.638805886861388	0.332927425502995	0.11975202808462	-0.935290736138944	0.392195960293232	0.289844962692959	0.11750326545371	4.44089209850063e-16
19.9775196483x19.9541805259	-1.07018867312605	-1.19905794771234	0.558152270419683	0.449388043720633	-0.280734847530728	-0.277692732956482	0.789524349174998	0.325842181986644	0.17292004787246	-1.11022302462516e-16
18.9189772263x17.8907301967	-0.930698647351011	-0.97940185332016	0.901350748647986	0.265220561310318	-0.263930530866571	-0.657270216975935	0.285515653051229	0.163051927049617	-0.0309377529248508	3.33066907387547e-16
18.8976667816x18.8510017148	-0.948741614109242	-1.16845195763904	1.06983432716744	0.13241948037499	-0.27150833965077	-0.412390018669519	0.439521180949909	0.120322690230552	0.0270769049817562	0
18.8511816619x13.8959950391	-0.809697417267497	-0.953630164540796	0.49670065985232	0.307792231474088	-0.0966417907701815	-0.297083290630954	0.743224390411999	0.619393156471164	-0.247081986722548	8.88178419700125e-16
18.875906884x14.8867669981	-1.33432800369464	-1.00173218973027	0.902046432336208	0.646504307532498	-0.295151012467331	-0.583195119610054	0.4548499430754	0.192212824333848	0.0794681480240752	5.55111512312578e-16
18.843466499x15.875918823	-1.14096752864805	-0.884654534641943	0.763421315115002	0.173579018009127	-0.156165006585238	-0.517038980630601	0.192067793591605	0.452270849600594	0.301559649260364	7.7715611723761e-16
18.8513226145x16.9865807025	-1.04910636010474	-0.81211526745284	0.947481944885347	0.355093626219028	0.00979995940328265	-0.551471675293714	0.497022176891091	0.557348452584381	-0.118510317460317	9.99200722162641e-16
18.8229326236x9.88636493065	-1.02203810826182	-1.08621345514285	0.657786875664197	0.278401028279676	-0.387962289453709	-0.745461510136995	-0.081794034919265	0.493637731689295	-0.0839362007300956	4.44089209850063e-16
18.8022817308x10.8827987902	-1.10874860248088	-0.633494058406215	1.14228351165064	0.348249875228854	-0.50493666635518	-0.866099583564525	0.504754261559894	0.606166018371726	-0.216995942574389	3.33066907387547e-16
18.846197789x11.9499240158	-0.982778599670467	-0.78505340084233	0.483312614717905	0.487964812608677	-0.462880095660018	-0.418513734779561	0.358901389097883	0.740647272775193	-0.0660576790558864	2.22044604925031e-16
18.8395783335x12.9262980055	-0.364997080328359	-0.941290964654457	0.488810167400769	0.276696203959626	-0.0724089346459505	-1.03184756972324	0.328441835172206	0.178381415508903	-0.373236637568741	1.66533453693773e-15
14.8339307353x13.9107160246	-1.30377934766522	-0.501326651394137	1.15083621691816	0.58641674410724	-0.344303286317318	-0.965114252915658	0.363377956663933	0.228404972544947	-0.0863885267783915	9.99200722162641e-16
7.72983552688x19.9886113408	-1.05379277741043	-1.14842532874465	1.27496320459068	0.675811681085321	-0.366519495677567	-0.898405233871914	0.453001884667211	0.359557019133147	-0.148484643991524	7.7715611723761e-16
14.8218401076x17.0437771033	-1.20229177482669	-1.14828842313668	1.0489902838051	0.241243312394705	-0.476550621840223	-0.551676743642995	0.23740317446443	-0.249670209090028	0.127896959306363	-2.22044604925031e-16
7.83573351758x20.8932103596	-0.944683106353723	-0.746953455671961	0.999479968424819	0.465643787775884	-0.108512183565234	-0.837061743669654	0.134517449734096	0.116120207860818	-0.0668937849627232	9.99200722162641e-16
8.8195018893x13.9541023535	-1.30155242602804	-0.832675652917873	1.17055369871837	0.320778879725972	-0.403907626657966	-0.382203581789211	0.432804748298457	0.0891555032391625	0.162456950054482	7.7715611723761e-16
17.7956670624x15.0075731051	-1.24303504793534	-1.072126701786	0.677483737723102	0.664815943821809	-0.463925150255167	-0.814283835152098	0.284021926170546	0.157454623235135	-0.15200549327773	1.77635683940025e-15
15.9212787437x18.8333911607	-1.34218603510409	-0.483156669483426	1.23343094865591	0.227512044142616	-0.133227200821154	-1.00880567703452	0.568802320313399	0.202764917589541	0.0853746235095514	7.7715611723761e-16
15.8908542475x17.8714151403	-1.11477844891004	-0.87721112685332	1.06546120695861	0.479060963644025	-0.301361252134979	-0.870894150970864	0.402742349270304	0.135207472113496	-0.15931933486193	4.44089209850063e-16
15.8391113281x10.893861577	-1.12048983680721	-1.05522156689483	1.05748855454548	0.505128637794602	-0.140293094177314	-0.665027553337918	0.199609861103051	0.29674404709631	0.0915535240899445	1.22124532708767e-15
15.8459754562x9.90143059551	-1.01379034255801	-0.8715381254516	1.20903847944528	0.512253484999927	0.0130877087286635	-0.788890766813525	0.500700649945234	0.319654018009706	-0.221781297928573	3.33066907387547e-16
15.8598818976x12.8834046597	-1.25262503373337	-0.984696314072303	1.12111287442136	0.54332492929632	-0.538743362487946	-0.92210644750055	0.435072210936285	0.00670650005842349	-0.151160121067851	1.11022302462516e-15
15.8508423118x11.8582763672	-0.975496012293548	-1.05587768630184	1.15908271522644	0.451561809765789	-0.194781065758273	-1.14232145107225	0.333986178808551	0.419915743007205	-0.107745160103986	1.11022302462516e-15
15.8558394821x14.8997241158	-1.30889446239283	-1.13862459167893	1.14210566558733	0.533884774629916	-0.293983636923073	-0.75835422554316	0.192989307941659	-0.033327068025783	-0.133347819508411	-2.22044604925031e-16
15.8541586882x13.9207030723	-1.0498469384651	-1.06841426704586	1.04827839683905	0.348796310802355	-0.271787932564791	-0.764547284316005	0.220649117248659	-0.000109218539003697	0.0770250965061916	8.88178419700125e-16
15.8506747643x16.954026422	-1.62970312978807	-1.25114199388123	1.33976086937736	0.521131558724691	-0.560888469943698	-0.600748179034548	0.641464888180647	-0.222853216469851	0.0318845709546857	1.11022302462516e-15
8.81395021659x14.8867920449	-1.13845457167752	-1.09666213931627	1.22682937813745	0.745942950180202	-0.435739684082174	-0.270004399762228	0.246312124046029	0.321392116634447	0.0805310888303586	4.44089209850063e-16
24.9855260246x12.8943184838	-1.03680033967389	-0.849943617005212	0.863317476983045	0.736681761548627	-0.536921196031072	-0.624819252206779	0.281033499018982	0.203894789711727	-0.130401406484854	7.7715611723761e-16
25.001437717x11.9764275108	-1.15425189699783	-1.10465780847801	1.24224292204535	0.391226056724339	-0.251943613322389	-0.698898053966223	0.527399274117234	0.071646638400512	-0.15105744725196	9.99200722162641e-16
24.9769039777x9.94042850107	-1.00471883710085	-0.982538737712241	0.809416448870476	0.629258381743953	-0.574628844564045	-0.721382182090918	-0.0901915068723017	0.487925749107362	-0.0192973025699286	1.22124532708767e-15
25.0312957431x18.9331183876	-1.58994061989336	-1.10098290484312	1.58363766333204	0.198776201525899	-0.300895840304028	-0.560065000866552	0.715778302866043	-0.337711071091461	-0.0762417546141703	-8.88178419700125e-16
25.0452952665x17.9544203163	-1.55490100936239	-0.912668128425956	1.27331002012656	0.682246500583327	-0.177966802695102	-0.471435071081717	0.281460759043608	-0.00438318402203947	0.0557036089791709	-1.11022302462516e-16
16.7994536356x7.83766849922	-1.10696217169241	-1.13504893075292	0.795493591640973	0.407661927099287	-0.460337029034809	-0.380808667042586	0.316389554289738	0.274728447170943	-0.146243878577359	5.55111512312578e-16
16.7944192325x8.90983143224	-1.0178492359078	-0.558328110074733	1.02868239794638	0.369172848444093	-0.0531276335595327	-0.793508095963922	0.181744101959959	0.347393161793962	-0.297752037182823	1.11022302462516e-15
10.7930051849x19.8525213979	-1.35314781677886	-1.04370868176784	1.11438895643025	0.193658065146661	-0.16224240521369	-0.620587244029334	0.266306180434452	-0.0436594127462282	-0.0151130015135914	5.55111512312578e-16
11.9448695876x6.88362829916	-1.37531396851632	-1.25206512660165	1.07950470059269	0.445670623390263	-0.690602949513299	-0.578777031395897	0.510069637575857	-0.00183777251006773	0.193090295714987	-3.33066907387547e-16
16.7991451355x5.91484883846	-1.45509591364853	-1.23710080507041	1.2754741967349	0.214302418254297	-0.438096801245992	-0.509924736986823	0.49526306224739	-0.19285374935588	-0.156181122840113	1.11022302462516e-16
16.8029721329x6.86905507032	-1.05885295042782	-0.950946026501729	1.16454417129877	0.415917259765583	-0.367553599710987	-0.527679269401186	0.395677275171751	0.128874531231316	0.135165712471408	5.55111512312578e-16
17.800616362x12.9573257479	-1.06269797275619	-0.784642626104627	0.562235799027524	0.458585648212482	-0.573979266652809	-0.758736226821486	0.262331725623037	0.631982850781898	-0.226468455150596	2.33146835171283e-15
19.9277726716x8.85665834233	-1.23445403802949	-1.00805638482156	0.955601518477521	0.2888752620042	-0.479461766953159	-0.774611738198136	0.0403523627694	0.502546078380889	-0.0258962436455798	2.22044604925031e-16
17.8112383408x10.9012358894	-0.76457222975062	-0.857454401215085	0.850230171291362	-0.0316780532234312	-0.274881708506105	-0.99829595022686	0.564403553979432	0.136285839244521	-0.161440809464236	9.99200722162641e-16
29.9996638412x13.7826304755	-1.07157561294754	-0.842871154371981	0.897533238519332	0.741412685355844	-0.080954829737441	-0.64960166640915	0.0498627351415135	0.479225253522848	-0.0845369141381411	1.11022302462516e-16
4.74294651671x17.8874424714	-1.12724834165042	-1.26436625279714	1.23316474392828	0.392480960582157	-0.212730174651365	-1.01444216688981	0.69744774897223	0.150150850859702	-0.111804535434143	7.7715611723761e-16
17.8111106856x9.90853466586	-1.31530069557755	-0.780087883953298	0.701881019964302	0.4234431602991	-0.203521382393593	-1.18601868463916	0.568800491721997	0.444838612499933	-0.171456645659625	1.33226762955019e-15
32.1246048007x30.9391726006	-0.606222022652576	-1.15885049912057	0.821446052122135	0.424455871993244	-0.0387247616521335	-1.02855914343533	0.443123394553622	0.0583576791575031	0.0165558901867695	1.11022302462516e-16
8.84884331065x16.9447257452	-1.18181505567117	-0.511580568747784	0.700443298291806	0.338307744240286	-0.402201303699557	-0.54670567366753	0.22095613023571	0.6598973019482	0.0787582504820492	7.7715611723761e-16
17.8037758289x15.9135470627	-0.91693567165729	-1.09203555400384	0.855377664174947	0.711845362161404	-0.0975078549370114	-0.722600235040266	0.230093085254412	0.291085523382506	0.102398530868557	3.33066907387547e-16
32.070838014x18.8017122009	-1.11034608390648	-0.936852331084725	0.738835234705105	0.439286542898575	0.0543573948491303	-0.637207656522784	0.636926224998751	0.223143198544282	-0.397516336580151	5.55111512312578e-16
32.0473547709x17.8043502906	-1.34441642004854	-1.11928575431007	1.21593853806459	0.526300702994234	-0.596153079369303	-0.941421163058042	0.184227332979515	0.333166718900167	-0.0102926022839024	1.11022302462516e-15
32.026065602x12.7939492673	-1.08639428764317	-0.934752657751857	1.10042864337818	0.611593582226799	-0.243035981177545	-0.985692739609256	0.660214526975668	0.11451302894329	-0.422796938154418	4.44089209850063e-16
32.0325042126x11.8255335765	-1.12644723102256	-0.849363395863029	0.931210168325158	0.00274974279906079	-0.443607991824009	-0.69897844033079	-0.0544525608792082	0.0737575724962581	-0.0373784662942636	2.22044604925031e-16
32.0327355877x16.7939165746	-1.16912497845637	-1.09985404156106	1.65759438386339	0.769011874289975	-0.139439452417821	-1.13242968889444	0.106071346328111	0.241541477458679	0.126556237386771	7.7715611723761e-16
32.0143957865x15.7837333267	-1.21864865314714	-1.01488430100231	1.36593094153402	0.628442447760583	-0.293877963701646	-0.86119006878402	0.688700266181786	0.0474446554561208	-0.226064956947001	2.22044604925031e-16
32.0255443432x14.7815782452	-1.11128671482377	-1.00627663486187	1.14651139744364	0.483684254275619	-0.196599069126384	-0.71848871194053	0.544838555841311	0.32645080813987	-0.165035958669328	5.55111512312578e-16
32.001824406x13.7604389891	-1.04246221747184	-0.526659071163458	0.944187009947185	0.633846900346142	-0.0758062198482142	-1.21819804086673	0.253677880437666	0.203365725115285	-0.171689543732314	1.11022302462516e-15
5.72994350192x19.9625099133	-1.10431808836628	-0.99675883374752	0.780779560265862	0.839702337787004	-0.265485307308146	-0.715880765059974	0.349728782948627	0.485537189657666	-0.358702779257537	9.99200722162641e-16
5.80135064551x20.9883105152	-1.0657473429061	-0.743735923063657	1.3924736856608	0.116804877582301	-0.146143419160177	-0.801716380698878	0.682155948852693	-0.10603455318654	0.00411170745860504	6.66133814775094e-16
5.72514446317x21.981386782	-0.948534215618485	-0.847626765073606	1.07689734485275	0.188857384297829	-0.588375339829735	-0.464613372744166	0.448672814175362	0.269948727745622	-0.055214403113521	-1.11022302462516e-16
7.77594167007x25.0264715932	-0.947035176290114	-0.853609328191064	1.12221488271216	0.194922278782624	-0.220258781441003	-0.666257542695844	0.530538918118936	0.476272829685613	0.289807815601419	9.99200722162641e-16
5.70701609094x23.9841519514	-0.282664104223457	-0.729998683539553	0.931634573088749	0.462034689080195	-0.120074087703528	-0.867933024216291	0.58289638209726	0.323388222500407	0.06468550515215	7.7715611723761e-16
5.75282836116x25.0408985641	-0.805267264686069	-0.754808899645233	0.856814435962391	0.235403748394081	-0.389240595295371	-0.743685521218958	0.586935344609337	0.318514404746135	0.136263839014129	9.99200722162641e-16
5.77710811972x26.021162721	-0.584107573921063	-0.288319072709679	0.755965380297545	0.29169709979968	-0.491854599560627	-0.474151810504734	0.353636360687143	0.415194931181502	0.218939454471559	1.38777878078145e-15
12.9070276331x15.9168281967	-1.13185758783163	-0.971904809363827	1.04402901872387	0.472900710063313	-0.609119536788849	-0.757129270394936	0.180130974203883	0.150304683151817	-0.186522071459061	8.88178419700125e-16
16.9579322832x25.8856963123	-0.783312428622963	-0.855239457714061	0.67486890519044	0.241109256121754	-0.242171857032855	-0.936438659404618	0.430551500719338	0.189173810277804	-0.383043641115277	1.22124532708767e-15
12.8856533607x13.9829892515	-0.895774799071959	-1.01509622222676	0.859828641324276	0.685726543080135	-0.617182576617975	-0.614986426402832	0.56276889650979	0.143426565666763	-0.30866876114931	8.88178419700125e-16
13.8148624196x15.0734343889	-0.690045513498416	-1.20346757515737	0.875147514895015	0.395200775379902	-0.146597479716157	-0.441938010383208	0.655021325528495	0.0872061913084584	0.0079536522595258	3.33066907387547e-16
16.8829268578x22.9140646092	-0.518307276834988	-0.96905517191321	0.603031726356255	0.664036826531952	-0.342833719148856	-0.936707258989193	-0.14533743206446	0.288950026813352	-0.125714548008801	6.66133814775094e-16
16.8978279463x21.9169610767	-0.685256400381276	-0.581566559378136	0.634467753259737	0.714156973025449	-0.0778200917715634	-0.869397488338218	0.0458199967351451	0.619564936070673	0.119855470776637	8.88178419700125e-16
7.72884353937x14.9395683404	-1.07347820212306	-0.539022889560009	1.25394302112946	0.661522722082888	-0.181279613006548	-0.845855422410275	0.144189931816046	0.449218386278931	0.0128125030540431	8.88178419700125e-16
7.71638917611x13.9628226031	-1.14537271188655	-0.774967871256375	0.911423555726697	0.346913242855602	-0.351890672671869	-0.461821999430879	-0.0596317773979621	0.379138334445298	0.261284281278891	8.88178419700125e-16
13.8600842844x12.9611842771	-0.695041435257001	-1.05014446031431	1.02570829886825	0.44758531258509	-0.0629303159441918	-0.607104875292419	0.457629119809961	0.0830578416546321	-0.0448265646092277	-3.33066907387547e-16
13.8578489881x11.9828671812	-1.30968304304283	-1.22709923175003	1.00853949597726	-0.0862354000236617	-0.270757379909175	-0.387635996578009	0.851702331525561	-0.0568564134157105	-0.220621014523367	-2.22044604925031e-16
7.71115664148x10.9513044913	-1.03966406864515	-0.963709342526315	1.12526836281992	0.410764386870738	-0.475943933294245	-0.851898879252425	0.187961985853877	0.0601367255994803	-0.358008883516222	8.88178419700125e-16
7.70877108439x9.87755108498	-0.89886729864203	-1.31074536731089	1.0069410361527	0.831978768617108	-0.373778240026709	-0.516929514462566	0.807918178934392	0.333718161913972	0.0935177357118357	5.55111512312578e-16
4.68661997677x10.9793859362	-0.874736424872306	-1.3398588744301	0.856970471397019	0.423320112188025	-0.387751841216878	-0.477355688511018	0.743172784158499	0.123241605896917	0.237873293371955	1.11022302462516e-15
16.8862006825x19.9398082626	-0.774635648295689	-1.01933516170192	0.516066734392633	0.723403283185057	-0.333178798466353	-0.796514959660514	-0.129761172733733	0.493319721149748	-0.183683959877698	1.4432899320127e-15
4.71535038169x13.9700980465	-0.523874576569012	-1.22114366426935	0.80705575759785	0.652632507311668	-0.329574888151771	-0.786135737624621	0.115135785005961	0.558904522258525	-0.0492489070133865	2.22044604925031e-16
4.69448407076x14.9775894198	-1.14005773943656	-0.908087578800696	1.41069646252897	0.594440809556594	-0.510679843146397	-0.814858896078677	0.198892713463876	0.413822610613551	-0.0719701987447799	3.33066907387547e-16
13.9150079465x18.9258047149	-1.35017856084381	-1.086388861069	1.243860658922	0.635203050413257	-0.553479331412358	-0.778935080330644	0.126994492556533	0.137706919137394	-0.190116880448347	1.33226762955019e-15
4.72018665322x16.9586218552	-1.1273541971797	-0.960893441621463	0.526699079279285	0.479964311793195	-0.34780135634266	-0.761760827175751	0.394419212558443	0.37450002162346	-0.482698354929887	8.88178419700125e-16
31.1129105179x22.9069750397	-0.792884883651621	-0.836778870826204	0.375633551170904	0.275624278776739	-0.164183900489125	-1.06222422635524	0.220575344064001	0.356691385467866	-0.0818047739945548	1.33226762955019e-15
20.9518255762x19.9116081749	-1.09238384096723	-1.47570673677214	0.832173089594834	0.401808606864098	-0.333921581319267	-0.250243318381771	0.477990292849088	0.0131393516105048	0.00343079400834531	2.22044604925031e-16
20.9589982043x20.8494680582	-0.974761128557325	-0.739258135691504	0.684526542825981	0.366833942148006	-0.435024813051536	-1.04798227107868	0.23868986331091	0.559275263701878	-0.0502277419792878	3.33066907387547e-16
15.8605201738x15.8926540564	-1.28286969818404	-1.11909928157351	1.35464570393883	0.418783566084766	-0.360773468963773	-0.499252440727283	0.302910203473379	-0.150825226945902	-0.152040822531418	6.66133814775094e-16
5.72411391314x23.0061789197	-0.907998654219157	-0.763554089640281	0.926105904233577	0.348633291629063	-0.353970411479448	-0.737235168610101	0.719682016717565	0.353272894038477	0.00987710443474848	1.11022302462516e-15
31.1564037182x26.8085215097	-0.383443938197468	-0.980356839147534	0.661270037029312	0.113382571241153	-0.339044849573958	-0.914390802167472	0.480796720718429	0.176863550621392	-0.298499214140559	1.11022302462516e-16
12.8768850422x5.91076356958	-1.23019852514184	-1.02946260780694	0.965030221886823	0.653620437134809	-0.66224330643872	-0.554507867678067	-0.060462834696029	0.217184198402934	0.17341527213652	6.66133814775094e-16
21.9383829985x19.9541805259	-1.22060071439442	-1.35121516655275	1.11790473820634	0.401597912373753	-0.674851508986888	-0.777876252710676	0.300243850178956	0.0357107404429015	0.134837400051563	1.55431223447522e-15
28.9926529097x18.8908986695	-1.06962440580495	-0.739313069194778	0.90500602790819	0.128522781180035	-0.235168185644503	-0.696822697726158	0.553930282182694	-0.00235997896918419	0.252848487666459	3.33066907387547e-16
29.0560097954x16.9613928249	-1.05983752133037	-1.10409662741954	0.89914515766488	0.427508632263391	-0.467229332896391	-0.544695003595805	0.49269813866432	0.582646228553168	0.0563862667545003	-1.11022302462516e-16
28.9478991141x15.9312380303	-1.07530207046423	-0.876371234502851	0.930897938592575	0.596426683536137	-0.228959547111832	-0.948921891064931	0.117134721202705	0.39060386169219	-0.204594532690254	1.33226762955019e-15
28.937979239x14.9332275391	-1.3817471147605	-0.998214568753094	0.948517127191005	0.472953329020315	-0.486308630326768	-0.629432121448136	0.141544026078605	0.469548612305166	-0.216138333093887	1.22124532708767e-15
28.9598667918x13.8472947848	-0.955027505662672	-0.99803055658354	1.00349211165404	0.46748612960562	-0.371122442544347	-0.797379508116899	0.0512052653291432	-0.0293679365486353	-0.324263957467425	2.22044604925031e-16
28.9188575495x12.9489785641	-1.30324134831316	-0.951447177526148	1.02519199463104	0.422373237059811	-0.371718187639919	-0.418388329621515	0.477989205636545	0.339249892064474	-0.075204217355703	6.66133814775094e-16
28.9729032388x11.9422939622	-1.12722577780782	-0.901841845385982	0.860256179117914	0.21876182327671	-0.406424984905784	-0.769187113146245	0.13331258542322	0.260245215315194	-0.134318430149175	9.99200722162641e-16
18.918370864x24.9879047567	-0.664484278085269	-0.639530327263249	0.893470542744387	0.416090448631161	0.2576983382072	-0.465280972582647	0.709371327376208	0.415708296199557	-0.00446878956092353	6.66133814775094e-16
18.9387983601x23.9146984257	-1.12569643800915	-0.675299027116951	0.669320104622825	0.452449549920072	-0.308481831761854	-0.836752726180337	0.103629678900533	0.0712308712828978	-0.193464526153712	4.44089209850063e-16
18.9455507898x25.9774125101	-1.06297729009459	-0.878707829630039	0.815028931450701	0.212310569022571	-0.277236055699594	-0.847043904717521	0.504900028372427	0.543668606723796	0.120364533819671	1.22124532708767e-15
18.9064324406x20.9113099858	-0.715919603715005	-0.751377319278809	0.821658815392999	0.519870737136657	-0.527673989640119	-0.984632397116916	0.167900105347855	0.31282448194153	-0.23474073834525	2.1094237467878e-15
18.8896723729x19.946684275	-0.875416337923799	-1.35172223373632	0.795424755728683	0.461045210705282	-0.32819706197213	-0.717450111027704	0.785529131451683	0.436107313953209	0.063394763002053	4.44089209850063e-16
18.9180597044x21.9843607629	-0.596598166070936	-0.741292762847025	0.530095148068297	0.500971373127932	-0.52312086628673	-0.751570218318172	0.366512585396409	0.257966175294019	-0.457418922961162	5.55111512312578e-16
6.65183632047x23.139124827	-0.532665436781412	-0.729040559114007	0.652465516245399	0.431426098382306	-0.0669672210908803	-0.550694278878116	0.444639022297243	0.429341390381179	-0.254616786217192	3.33066907387547e-16
6.67482946503x21.9553945938	-0.768325344341552	-0.568015800867346	0.808497689312562	0.191974906475471	-0.392950428138105	-0.88305720426838	0.184478234631181	0.275182876791379	0.134798033600916	5.55111512312578e-16
6.71221458418x20.9687871748	-0.983177374482343	-0.810127978116335	0.892801445170003	0.491559880131693	-0.0522157536131892	-0.421040852362354	0.186582196759913	0.374147248801637	-0.0998542952368406	3.33066907387547e-16
6.7003931781x20.0577682594	-1.2904043404006	-0.925258618720481	1.03413597610939	0.484237583262347	-0.109804281926137	-0.522223538538677	0.0841715152557608	0.277022947206386	-0.121994957272979	9.99200722162641e-16
6.74407653144x25.0791173815	-0.562207599055538	-0.824692443377884	0.6976731631204	0.275682922540599	-0.280665376803244	-0.876589382076194	0.0345963485501741	0.353636601569886	-0.382180951671824	8.88178419700125e-16
6.69583881187x24.0648897307	-0.747646834916233	-0.710392721259546	0.927732804550649	0.317473349055974	-0.477856592902255	-0.647048487064488	0.15518570462753	0.471081317900025	-0.100742614951129	0
9.80361466418x19.9049958132	-1.09801410521328	-0.882617137750139	1.17515435672222	0.408549462983057	0.137164318230659	-1.01787009954946	0.0437720373936591	0.389523974281131	-0.156134988130701	8.88178419700125e-16
9.72427959899x9.86329482802	-1.0314173824403	-0.886117098866487	0.999371124863556	0.399554991396037	-0.165033857120911	-0.738340965121494	0.326475673513433	0.394597743584773	-0.211707191624301	4.44089209850063e-16
17.8011455993x11.9927975879	-0.787033762512694	-0.807599900788156	0.724909761443505	0.354606346386697	-0.275230084769804	-0.867633438227338	0.545800468760599	0.754177643373978	-0.205178293054815	1.33226762955019e-15
9.71132924198x6.8520832103	-1.32045524141546	-1.30737248567184	1.05815603980663	0.568286319330994	-0.327462037756888	-0.934285904223407	0.132955921462893	0.0881072865105158	-0.257113095096871	9.99200722162641e-16
9.70728416692x5.8688628689	-1.06889272196531	-1.063299943653	0.875927966653219	0.367097948655804	-0.41033096607904	-0.997078361741444	0.236842183825528	0.118662579928398	-0.0669562498508395	1.4432899320127e-15
9.68765451602x4.8247576522	-0.903711583399719	-1.17120395289554	0.801300888932539	0.672896663231829	-0.210996294245858	-0.496982047789954	0.214307888169426	0.173010210023809	-0.0448469595165	8.88178419700125e-16
9.69130465771x3.82264178875	-1.16369767063566	-1.13881945595009	0.965802140889791	0.171614750679534	-0.657834332540035	-0.579825015775583	0.134148884532727	0.286275805169832	0.193788084039696	3.33066907387547e-16
9.71040507132x2.88724736982	-1.09834311544423	-1.40967595090087	1.08109493798666	0.673207266787569	-0.540977402342168	-1.10875365041851	0.316460959700555	0.402147004255665	-0.298449509683399	8.88178419700125e-16
9.69207324857x8.87496691183	-0.893402815901976	-0.793862826616192	1.09114474300056	0.457364041763419	-0.322934895032025	-0.872207202720575	0.500536899585747	-0.0331947975567821	-0.0830884359564959	1.4432899320127e-15
9.70931867213x7.85956206023	-1.35570417656279	-1.28507820057822	0.765100046103617	0.529590220524077	-0.49147043197694	-0.545678138829287	0.646987478768224	0.487905315780922	0.0944804730104075	2.22044604925031e-16
12.9413761978x17.8956776036	-1.02096198476218	-1.60551393781181	1.19761032406981	0.538635125092529	-0.503471671298303	-0.705100220584042	0.49777306661871	0.307590741134789	-0.0763811989879996	1.11022302462516e-15
12.9538079555x18.9240619832	-0.928568567570526	-1.17261995679466	1.01605512643744	0.52351895993686	-0.350701707130791	-0.979020838684647	0.381300585165931	0.162779594613904	0.015514153591085	1.22124532708767e-15
12.9193649791x16.953932826	-1.1183600730106	-1.62383911788147	1.32780663630551	0.524027319292404	-0.534543831534285	-0.7385399450521	1.00651317478855	-0.0576994398793225	-0.00467484175327293	-2.22044604925031e-16
12.9338253827x11.9422939622	-1.17491062584974	-0.536278753870604	0.669588776998892	0.312816239507185	-0.507442975161334	-0.522230099264948	-0.0266565877220178	0.202774079885683	-0.435913312823563	1.4432899320127e-15
12.8917183138x12.9107360181	-0.693576377866431	-0.872845046482318	1.27426317956977	0.55399889702216	-0.0403761785777322	-0.828879131740887	0.302381732638971	0.110391558346931	-0.00666497592016993	6.66133814775094e-16
12.8837265646x9.91596170841	-1.25717932741586	-1.17674453525735	0.697357415577604	0.434876131362257	-0.2551960369331	-0.53761696356789	0.270712059797695	0.581634289460185	-0.124410274216552	4.44089209850063e-16
12.8643695108x10.9288243073	-0.652860370056839	-0.963964304029019	0.873204994521482	0.521327063598636	0.133797882526143	-0.647794226108757	0.598810766785935	0.00685026693530899	-0.182096746048501	8.88178419700125e-16
18.8286904063x7.82204982683	-0.926200022187971	-0.814783383993868	0.634558794426939	0.414032284298213	-0.0309831365756291	-0.694679620078288	-0.102303680127851	0.552642363025766	0.0744811401822767	1.33226762955019e-15
18.8284643501x8.90744539265	-1.05808921629952	-0.839247828609989	0.993235244645214	0.490598636406107	-0.272208941192693	-0.871792421513847	0.304305045686779	0.105122871042913	0.0839818324041715	1.33226762955019e-15
15.9258743319x23.9563025192	-0.826046967374675	-0.699235624952635	0.561433578247591	0.446776471418594	-0.26889203339139	-0.474660099496803	0.30645798082639	0.372378402885744	-0.187968482562919	8.88178419700125e-16
30.0358009089x17.877721667	-1.01224900804635	-0.736010615348155	1.16190381744203	0.566466734961232	-0.368550887258905	-0.349046386523144	0.242656110249843	-0.154231598887274	-0.329843839347931	1.11022302462516e-16
20x25	-2.12284538895355	1.19979112922817	-0.843704487519081	-0.341523420289692	0.569002253371922	0.529712261343108	0.434415104938688	-0.27601465019147	-0.396080111455957	2.22044604925031e-16
16x9	1.37355700864818	1.58549810491174	1.76725284794513	2.63970233024787	2.85690865076797	-0.534424467988846	-0.894561147302382	-0.00219159290380651	0.167877453994296	1.66533453693773e-16
17x20	-1.93733099623319	2.86718596448384	-0.246571276297366	-1.46264178355644	1.06746194359401	-1.39063372408273	0.106750289523483	1.42476734463942	0.748419461673838	1.94289029309402e-15
22x19	-3.31007118922519	0.297933906209852	-2.01800231923137	0.135086658131786	-0.533454493735429	1.67699122691019	-0.612989977609014	1.527491274527	0.087096456157185	-3.33066907387547e-16
20x7	0.927341081856602	1.2009729791669	0.322321606860792	2.90371971739277	2.84878763530638	0.408065654686098	-0.844925471172921	-0.221891086578385	0.462817653607962	-4.44089209850063e-16
18x19	-2.64376856175955	2.37540989539427	-0.0115011943587965	-1.3949855779069	0.621446642211829	-0.9467670709547	-0.0315226613809733	0.892499765412971	0.717195936128421	3.33066907387547e-16
23x26	-0.536398758481465	0.995610083380724	-1.81385694485031	-0.514168874816352	0.917091586298831	-0.219055739362715	0.244768021328397	0.459550455644388	-0.180300620467063	9.99200722162641e-16
21x6	1.16958072866786	0.938162812580361	-0.154247808040631	2.42732584841968	2.09700847471302	0.504883237027613	-0.165107287203781	-0.0871073046296711	0.504460765938933	6.10622663543836e-16
24x14	-2.99972800179566	0.542724222881579	-0.576156185841059	-0.111908958307484	-0.685884370796005	1.32348209077308	0.288513610423053	-0.975684147549181	0.227548504294192	-1.38777878078145e-15
12x17	0.430140215301622	2.4158565210807	2.01087857143251	-2.77400374759934	-0.564930827119973	0.0653564731520253	-0.364317642008891	0.765978468256182	-0.324452690333551	-1.0547118733939e-15
25x15	-2.26999781392225	0.695600256268077	-0.453392476885722	-0.526309329236384	-0.120366359183258	0.860316246395595	0.722009183787675	-0.981772972687886	0.49489288860412	-1.27675647831893e-15
13x20	0.954658585362145	2.13510355655885	0.748189244193845	-1.71589492044896	0.401109430059293	-0.32930419925765	-0.298545562621474	1.1048002406272	-0.74735814958055	0
26x12	-1.19554539145423	0.326023205478204	-1.19458880662081	-0.0171448394837111	-0.450899583965196	1.28703580258016	0.567315900587523	-0.488763996270016	-0.252526367700472	-5.55111512312578e-16
29x17	-3.08252575951609	0.589278152921836	0.0765394575206565	-0.642365443653935	0.397876559471558	1.32652662078976	1.08446493199913	-1.83226771468564	0.128523210158447	-1.38777878078145e-15
30x14	-0.588661486889738	-0.223229774120294	-1.19529172086452	-0.0955139541859886	0.837442679989424	0.974051711192456	0.760938619992165	-0.985957601779886	-0.403168490737295	-4.44089209850063e-16
28x10	-0.80995953262062	-0.501016968319282	-1.3165184271835	0.139174985441237	0.848897992324285	1.58357479898217	0.740357791362035	-0.175849681442499	0.288120349403919	-1.83186799063151e-15
31x15	-0.218063222431449	-0.448801363144096	-1.71325835824737	0.192406941300112	1.10403913816445	1.12377030025463	0.515574117408697	-0.511668724375594	-0.735388500352785	-4.9960036108132e-16
29x11	-0.941303587475372	-0.241156828744976	-0.670112515402157	0.120810438694328	0.663933137989498	1.47449895089461	1.38950378177742	-0.556073397236731	0.374452186223147	-2.22044604925031e-15
30x16	-1.12411491151417	0.0435077178692682	-0.613074168370289	-0.337367696771977	0.548473533650078	1.08344033665271	0.729954306565561	-1.24014162998444	-0.318509825548453	-1.49880108324396e-15
17x13	-1.65420335796753	1.14267442529822	-0.399974790931852	-1.58526569674548	1.17912314020213	-0.99706120741423	-0.834816129580344	-1.13715381765261	0.196082970050936	-1.33226762955019e-15
31x21	-2.26270408236059	0.914330782592126	-0.689060049023106	-0.600631745842951	-0.232606569190516	0.634876654910946	0.386271491826342	-1.16378295722747	-0.383800440995731	5.55111512312578e-17
20x14	-3.42679537389605	-0.105385622529967	-0.874931308047528	-0.764676904419686	-0.0799245474368348	1.14372277021937	-1.1394091349639	-1.68789040267533	0.170723690594819	-1.88737914186277e-15
18x10	0.988318550418898	1.46965740174354	0.961087779200115	3.09935940623702	2.94294729622577	-0.28098384556711	-1.0408100775552	-0.455628360908504	0.507503407410964	-1.11022302462516e-15
23x19	-4.28545794839697	0.42776313288274	-1.39204806224295	0.0719186988923883	-0.867182482648589	1.85724594137376	-0.875551203195585	0.409656010626174	-0.0788518243001137	-1.11022302462516e-16
21x15	-2.73154129957093	0.11454036502005	-0.555294584006052	-0.948815114089122	0.299791129241275	1.11936541913387	0.198835264490913	-1.85588259206397	0.0236443037747475	-2.16493489801906e-15
32x25	0.010581508538342	1.22635029601153	-1.18324306123848	-0.656900804236207	0.756121233021392	-0.385978443033797	-0.128833095655511	-0.434887004883798	-0.852055285568312	3.88578058618805e-16
22x12	-4.38638621568564	0.852774153382115	-0.552138002940016	1.1240707652204	-1.76086281809605	1.92205004519932	-1.54275941429965	0.453290868739833	0.944181942268088	-4.44089209850063e-16
23x9	-0.0282628880247478	0.156692742434157	-0.663287952384257	1.74216072368899	0.92989247292067	0.541071991262346	-0.288497543902929	-0.240694975994814	0.541234925727257	-8.32667268468867e-16
24x21	-3.45414957521494	0.857823131042136	-1.16315760946529	0.680577483901127	-1.24154863657574	1.73551207137563	0.00333515405046955	0.629780037532497	0.0477635320296995	-1.11022302462516e-16
25x16	-2.49680991572143	0.449634717300379	-0.53446360817736	-0.601483639428835	-0.143324988920658	1.08957278697414	0.639557447937326	-1.2218431640887	0.297823874139139	-1.0547118733939e-15
15x13	-0.0389033892543445	1.84096044392625	-0.0172629587591795	-1.88466950583092	0.995695371731249	-1.03263015718796	-0.686220789345031	-0.32103067561482	-0.413668633730436	-3.88578058618805e-16
26x23	-0.846761036894251	-0.109888643124017	-2.72197250808437	0.787003767539258	0.127720777108771	1.65367254360036	0.0364195166735561	2.30161164976485	-0.186066003147873	8.88178419700125e-16
27x6	0.621700138093948	0.754004871289683	-0.0763532983161787	1.61195137413895	2.21219907032959	0.421353788132531	-0.410660972212955	-0.601660704840692	0.223796852095679	-7.7715611723761e-16
16x7	1.23478148684791	1.69379890064054	1.02781772703633	2.35374019365648	2.94763709447568	0.0942698966817624	-0.839261271458412	0.0478952444030537	0.402587653136194	1.66533453693773e-16
30x27	-0.474110589345019	0.553995083855724	-1.17748246678917	-0.5489416889462	0.784463973885547	8.63071396173254e-05	-0.480167332666203	-0.610946702574709	-0.712914972534271	2.22044604925031e-16
19x18	-2.69509369687984	1.92296387256993	-0.0714909263135564	-1.8035887246433	0.719129943077685	-0.795246883700525	0.150836149714174	0.130056423680387	1.17388311222913	2.77555756156289e-16
17x6	0.681456113908892	1.6362392852269	1.12889584428856	3.17632851579599	3.577522547814	0.363102887612767	-1.03605346821203	-0.475395474159692	0.526945144066804	-7.21644966006352e-16
31x18	-2.4693795377952	0.996348649469899	-0.525383837798228	-0.408644960106875	1.07095286533286	0.62305835946823	0.97569081465603	-0.932986691208616	-0.807953375139488	-4.9960036108132e-16
20x21	-3.76378761734861	2.11499921432563	-0.17958200241477	-0.0943391573248931	-0.881316075817631	0.364471949384579	-0.65824353351418	0.774368952620647	0.647770166249672	3.88578058618805e-16
18x5	0.60564677779917	1.35402286647277	0.803135658493904	3.25222839887611	4.0643474753821	0.649607419044816	-0.794024540671759	0.0176665903566828	0.683005729129825	-1.88737914186277e-15
21x8	0.791979210734141	0.552524019242218	0.191488755844481	2.6318024506912	2.44457384613813	0.773476838208018	-0.466160626349427	-0.830243096386735	0.490899367283895	-9.43689570931383e-16
17x24	-0.763923428509669	1.81089697175505	0.499803843843443	-0.942405131229467	0.315388680158398	-0.547599095959866	0.0331341455955282	0.404968731199278	-0.00268599525737238	-4.44089209850063e-16
32x16	-0.104031001130143	-0.333073640831877	-1.93513465624404	0.120327770161098	1.37318771198344	1.11229292043224	0.810313004045246	0.148867226450693	-0.244238606326425	-1.0547118733939e-15
22x7	0.722383011959046	0.591900728891079	0.227197054669979	2.38849621603591	1.85834961080784	0.598942464667819	-0.686493888292179	-0.892154552641808	0.311205095491516	-6.10622663543836e-16
23x6	0.8464064799257	0.72866656329944	-0.0631365773705659	2.16678872635255	1.76956198670081	0.345872479202759	-0.145254741031686	-1.04836108540766	0.538645152906976	-6.66133814775094e-16
14x19	0.573319885336382	2.34994430550718	0.115778884138819	-1.59878859566438	0.638169063524577	-1.00429201950471	-0.0498639199410751	0.925127721541673	-0.304550654535228	9.99200722162641e-16
25x25	0.307390164646419	-0.37672590420908	-2.47662347269916	-0.506158569360592	1.04584404057749	0.816539867539847	0.901156157419529	1.08751899852391	0.248493091934117	-1.11022302462516e-16
15x10	1.38276223768302	1.76762402417238	1.03669133957365	0.605774681570919	1.230654055653	-0.73378177582164	-0.69132321946679	-0.108583405541523	-0.17933808487774	-2.22044604925031e-16
28x24	-0.232256942065703	0.66061914593584	-1.46712232727858	-0.0629290765732543	0.171594703765725	0.247721821032015	0.188710690651225	0.0829917666863796	-0.196690115538728	5.55111512312578e-17
31x27	0.111097042465985	0.367293545361881	-1.42751191155015	-0.675846252727456	1.08288406827148	-0.0512567648294029	-0.402415210846628	-0.204286807122344	-0.50721834817045	3.33066907387547e-16
16x20	-1.48020774976525	2.90664097867112	-0.0115311550462181	-1.66552966924527	1.43934459012324	-1.44718753500911	0.113888201917593	1.58915051077678	0.717626623346935	8.88178419700125e-16
21x17	-1.6166165803139	0.970245951512114	-1.11156598874343	-1.08633490739171	0.194235003709041	-0.169200207625501	-0.592663269487038	0.0889344204532843	0.465649582543855	2.77555756156289e-16
17x17	-1.29379103351844	1.39494582419264	-0.713465246117394	-2.51620433227767	1.63739180859602	-1.38931206600119	-0.994464845461855	-0.078703384150972	0.370324842392306	-5.55111512312578e-16
32x23	-0.240842407940701	1.01936731505953	-1.25001089378649	-0.0237599695833039	0.212491501860022	-0.0286100778748405	-0.20447957342577	-0.516015908335927	-0.678539129643534	4.9960036108132e-16
18x22	-2.39681172904093	2.34702754046633	-0.017135552225322	-0.474181030597434	-0.320410598988321	-0.616040381029054	-0.910038545890021	0.831690076520144	0.318030687660599	1.38777878078145e-15
32x13	-0.411338139964051	-1.26672053017165	-2.4331952779524	0.0212885567971106	1.91907251931549	1.87399871716418	1.06653386490306	-0.0263699224608229	-1.32305304687979	-2.22044604925031e-16
15x19	-0.249499241899094	2.62220910623431	-0.268865438209303	-1.61397720426637	0.882690794913705	-1.47047799734042	0.204857843105197	1.15103481019348	0.169121076415998	1.66533453693773e-15
26x25	0.463050414370047	-0.777906796268535	-2.60783878440387	-0.65315905974176	1.35757516720592	0.992109391678116	1.05291843138369	0.826945942651133	0.270879836234522	-1.11022302462516e-16
24x9	-0.0954496643949246	0.0502068690514664	-1.29863731368463	1.01070298124332	0.446686266320171	0.647286942549966	-0.308399679405892	0.070947203120924	0.538119458699112	-4.9960036108132e-16
12x20	1.17353960587832	2.45939307175454	1.58040559138072	-2.18215207985254	0.250165122244108	-0.164433720349578	-0.720394169626096	1.33581948341833	-0.741595620912649	-1.16573417585641e-15
27x20	-3.03505203992783	0.998821079454857	-1.27370612235465	0.616943624952781	0.319853565862638	1.46902011764194	0.281546173058463	0.690497388299386	-1.23346315330006	1.66533453693773e-16
28x23	-0.829940831001537	1.28634296658033	-1.37874313684329	0.330817572409986	-0.0865935278913121	0.057373280896136	0.0337578977627747	0.210685895009826	-0.419931106367669	9.43689570931383e-16
29x22	-1.61562166129576	1.37974128469953	-0.54071290865947	-0.284315217102078	0.263446558266651	0.143642062130821	0.870015705346101	-0.525406644719328	-0.19929603372637	1.11022302462516e-16
27x10	-0.472583907837261	-0.786599220731767	-1.8588284536717	0.375115614278714	1.05263597906393	1.82370797334063	0.587133888787179	0.361889850599258	0.167787911141393	-1.38777878078145e-15
28x13	-1.42997221967854	-0.0224537533649216	-0.432742113434149	-0.247263618027031	0.0922420510050103	1.60540166660022	1.82483274586325	-1.13191105382111	0.590008195262194	-1.83186799063151e-15
16x11	1.05233479286689	1.66733765778281	0.796142736103454	0.929018985427256	1.30053903067942	-1.2452330595946	-0.392248788714682	-0.488754891601071	-0.238429911720994	2.35922392732846e-16
21x26	-0.609288065631131	0.76312927853653	-1.46081485139877	0.114097673786563	1.04570081577344	0.527811794437535	0.780287866177785	-0.021089398592478	-0.666434064156462	7.21644966006352e-16
19x6	0.87729278446951	0.965501591322651	0.446112599960901	3.39848224680264	3.87243249407139	0.93662451171481	-0.715512879760932	0.216179392776189	0.782827266129037	-6.10622663543836e-16
22x17	-2.47295670874829	0.226758726618994	-1.42658067503918	-0.509982232538942	-0.382143868891073	0.957794610661312	-1.04179002287285	0.129771468578752	0.380984045181981	5.55111512312578e-17
18x17	-1.67056075175241	1.39761610559285	-0.704069529000912	-2.45561634213348	1.25385149835907	-1.27313876164811	-0.928737740803796	-0.156780215973667	0.747318077918409	-6.10622663543836e-16
23x20	-4.76412651602446	1.1156278599644	-1.01708607775618	0.647387381289052	-2.07951772899317	1.92906573218828	-0.96562566350261	0.675629833904902	0.0465081726349502	6.66133814775094e-16
22x11	-3.1525104771352	0.626717290378723	-0.166372468693286	2.48295975281466	-0.953846448234989	2.07329006822178	-2.21853133738857	0.389709450375652	1.03454007654393	-1.22124532708767e-15
24x16	-3.21213834593079	0.129014662957579	-0.750133236235378	-0.504250041938168	-0.558002550606471	1.45510153105627	-0.171615436147028	-1.12900530445125	0.630147451471069	-1.88737914186277e-15
25x13	-2.20070185929133	0.688676610645635	-0.738004699287983	-0.05354071628624	-0.642212272378295	1.01161833174975	0.294245664456476	-0.552789371845903	0.0849487633799221	-2.77555756156289e-16
13x18	-0.269617620311086	2.58115282306686	1.08755040822249	-2.68876065541789	0.376405198860393	-0.866292574198634	-0.325136730610243	1.31856786586462	0.0430266152653742	-2.77555756156289e-16
26x10	-0.083649669665523	-0.956635488450232	-2.38433000234816	0.357534243382665	0.878526718985115	1.87600901320609	0.856541928476598	1.04725329806536	0.401666274374841	-1.11022302462516e-15
30x12	-1.17270309074614	0.277353714571934	-0.898449763656965	-0.110897976776032	0.850551170537079	0.958736633106358	0.931643263066221	-0.69601361647441	-0.406648411549079	-1.49880108324396e-15
31x9	-1.06194006692851	0.681118640433884	-0.755183457184895	0.00173071616899831	-0.540673952938476	0.526039680419998	0.0192545041420326	-1.11969016126089	-0.0956401651706482	-8.32667268468867e-16
29x9	-0.421291010261745	0.373149036094984	-1.16164059667376	0.239251814667158	0.422481333084212	0.580287823876143	0.521556129397129	-0.56397342098739	-0.0854645316217722	-3.33066907387547e-16
30x22	-1.44606044574315	1.01816928105663	-0.86291065773915	-0.278538018637722	0.166494292375657	0.284274599127651	0.705454311595281	-0.614674560871921	-0.124244157905288	-3.33066907387547e-16
19x15	-2.64815520592617	-0.0853670582382718	-1.03587309963052	-2.38154948403196	1.09210477807279	-0.267675249121297	-1.91416223098714	-1.7385826310146	0.680648272247607	-2.1094237467878e-15
31x23	-0.469939434808238	0.945998666087438	-1.28792323394303	0.0400447438680263	-0.0286544744441912	-0.0189495516805938	-0.018494674280672	-0.602280828063351	-0.363998232056728	3.88578058618805e-16
20x8	1.08590589292847	0.931950124005816	0.469049923800834	3.48434198862179	3.38863037891384	0.822759106704044	-0.818275449040611	-0.363313806506232	0.572401004690432	-7.21644966006352e-16
18x8	0.888904021218941	1.53858675651588	1.29966788007191	3.49734313193754	3.76042932926972	0.374019562861404	-1.31977427532919	-0.121702634064397	0.708837859772068	-8.32667268468867e-16
21x13	-4.67936494415573	0.628036110316571	-0.570330158282195	0.432735244070345	-1.19809370427091	1.87612084885108	-0.993704907553559	-0.892241690119935	-0.061220770329671	-1.22124532708767e-15
32x27	-0.100638055521061	0.738103646945201	-1.52190798540858	-0.644954012659431	1.20302846367543	-0.473514670316567	-0.187167961258345	-0.262103924736636	-0.725317467781295	8.88178419700125e-16
23x11	-3.60408515121693	0.659749530085746	-0.991272071226664	2.12419382085199	-2.02635004241116	1.91888223066434	-3.04856735745172	1.03492816696164	0.805510095288353	-3.33066907387547e-16
24x23	-1.92340622816189	-0.00113640984364877	-2.04689149505462	0.823596900224634	-0.650612067037096	1.80842175097469	-0.015977092490203	1.50295189021294	0.075703118327166	4.44089209850063e-16
14x14	0.186597067082231	1.39885501492522	0.255024442045901	-2.03415344750484	1.08269999349998	-0.547842546105811	-0.466508979384608	-0.105843637438387	-0.409703703339298	-8.32667268468867e-16
25x22	-1.79366439713099	0.401769863165337	-2.17413488500454	0.821993191640037	-0.00686726269859318	1.50068956118543	0.283787587593076	2.02966067625246	-0.272952449223932	3.88578058618805e-16
15x15	-1.25511092200125	1.78249796611093	0.040554524068678	-2.30334811150568	1.89324657534235	-1.21124205773635	-0.637345612393021	0.172456208652359	-0.00711623087809118	-3.88578058618805e-16
26x21	-1.86665654326076	1.00772026368262	-1.51622935592318	0.459009095429269	0.653220711509075	0.836858207323253	-0.000376966192197639	1.40405132669551	-0.849745831060299	1.49880108324396e-15
27x24	-0.00569738651297144	-0.169406990959252	-2.34399544789393	0.276742982694215	0.396375690056791	1.12460855520776	0.534148702856881	1.26514063936492	0.0316439589729118	4.44089209850063e-16
30x25	-0.696450120981459	0.730924896179331	-1.17509294895476	-0.639288302194156	1.00955254670662	-0.28324522227112	-0.323862642876907	-1.11835716301205	-0.342206740656868	2.22044604925031e-16
19x20	-2.64933622234118	2.06449610194458	-0.117559480305458	-0.919547467959846	0.0261237857908341	-0.295623434051899	-0.0803222235583816	0.520043656853027	0.70218801407597	1.66533453693773e-16
31x28	-0.0490984176430272	0.626390238188741	-1.05604582901815	-0.199434229297334	0.700979479523974	-0.203484067390273	-0.383454332727683	-0.0451825154624203	-0.603687246208391	1.66533453693773e-16
20x23	-4.32700461646689	1.91966970193993	-0.0453415428942897	-1.04605642561432	-0.189737011631406	0.408524876372581	0.239781445425342	0.380099961464421	0.921110730843696	7.7715611723761e-16
21x22	-4.5245801743	1.72186183134271	-0.14570694114036	-0.568703997159773	-0.761641380289712	0.80087717282934	-0.327006840148006	0.428258353922654	0.787442703102905	-5.55111512312578e-17
32x18	-2.38395671964133	0.34420698356154	-0.99217023682791	-0.423588125656456	1.22615393441965	1.20210448503399	1.52118918673037	-0.914317257451082	-0.679080017278178	-6.10622663543836e-16
22x5	0.757703214161271	1.25035745714246	-0.679124323884905	1.96260215473693	0.869779802871251	0.0889907659253067	-0.244427384772625	-0.37349027656975	0.317430787147778	1.11022302462516e-16
32x8	-0.598271834656258	0.658968183274097	-1.10248542360491	-0.190999975297978	-0.489542987260923	0.239735634678775	0.199071836050786	-1.05204663859789	0.11566866499038	1.66533453693773e-16
14x17	-0.823505425334247	2.58383853825998	0.998949804906971	-2.68759867678594	1.23636825422578	-1.15284347364157	-0.122298015937065	1.27181617277626	0.288200531961675	8.32667268468867e-16
15x20	-0.304444061103464	2.57189165598319	-0.142576915977229	-1.33483942624525	0.675662789415176	-1.28469333564093	-0.0634731349918929	1.03242372729096	0.222470686377413	1.55431223447522e-15
19x13	-2.26772913126525	0.397715973508894	-1.09588790946315	0.156153520878641	-0.664626432421009	0.555341205792195	-1.9258598121141	-0.934153377922005	0.278563347711847	0
27x17	-4.18387924878131	0.716862907306179	0.665142076714424	-0.617768868820413	-0.158567981899341	2.11138755576356	2.11416074754209	-2.25544633610951	0.537446846103723	-3.21964677141295e-15
28x26	-0.782385687525197	-0.0119464857804147	-1.42243279933241	-0.913520269126385	0.768297400590583	0.354563399506261	-0.504534662058998	-1.11868293687886	-0.148822653639845	-7.7715611723761e-16
26x6	1.14558350580017	0.553913935189005	-0.873174745898326	1.59465011107719	1.48609047126632	0.383633898248208	0.0569654631962465	-0.243931069427184	0.292295782865298	-6.10622663543836e-16
29x27	-0.52663109252528	0.542369309138087	-1.28617011556484	-0.444275600406033	0.476039489353167	-0.00331301394305111	-0.35731108712795	-0.737280930594334	-0.422552054981962	-2.77555756156289e-16
16x22	-0.849665361514303	2.74984714757733	0.426577652779755	-1.03159759947637	0.313073654398496	-0.972193368299798	-0.326234590974016	0.939383833603957	-0.132754774071334	1.27675647831893e-15
17x23	-1.19626316222661	1.94280269595062	0.239739797208	-0.759999529961947	-0.0339144974862196	-0.9017555491298	-0.272854610729349	0.605706530591123	0.123484585104282	1.30451205393456e-15
18x20	-2.10780089232386	2.47359612009914	-0.161299760938619	-1.15404818044326	0.591183907804585	-0.888757990148283	-0.0413005134209098	0.813996814711824	0.52748321369884	9.99200722162641e-16
23x25	-0.753611966429746	0.853281876509774	-1.60070599313665	-0.0654876010562014	0.47464393706667	0.220175385345807	0.102500601871105	0.0325998913394813	-0.388687425709456	7.21644966006352e-16
32x15	-0.270224244804971	-0.463903242784113	-1.82289351658537	0.138439216024862	1.27701232613928	1.13938674760774	0.644742323703873	-0.304902770583361	-0.784522747237699	-1.66533453693773e-16
24x11	-2.70170855998993	0.637891462557384	-1.56067736009725	0.916126068940256	-1.61349323225706	1.20340055521136	-1.83953943735402	1.13355878834604	0.523620647535011	4.9960036108132e-16
27x22	-1.29182754513614	1.05927673834226	-1.60717029579756	0.489553563534437	0.488114816253655	0.603673732716086	0.0135954976807618	0.947121863786366	-0.949550887798211	4.44089209850063e-16
25x10	-0.418432893874947	-0.149660686404924	-1.96762744847051	0.344107725112021	0.411522844761814	1.14785963124023	0.409667332548989	0.917688210326531	0.355926443144983	2.22044604925031e-16
28x17	-3.86235213790788	0.725261068611971	0.601210615776171	-0.750387845336607	0.149152500709676	1.63798978945473	1.58504613247836	-2.18654159412055	0.369085184985595	-3.38618022510673e-15
29x20	-3.43470618150599	1.38605360784736	-0.397975181688962	-0.314745727939619	0.516821446762728	0.999742227096124	1.28946838670702	-0.357128209263397	-0.293629562043885	-7.7715611723761e-16
27x12	-1.00698667963039	-0.163144964145811	-0.876162835596099	0.154709993190036	0.0882708667282993	1.720517042515	1.21509747657561	-0.590440509223527	0.202752955297897	-1.11022302462516e-15
30x11	-1.09953258925742	0.383025775595825	-0.810575006449754	0.0593152419915464	0.579456465319671	0.962833103456717	0.904523423918555	-0.601584135255215	-0.235457768739891	-9.43689570931383e-16
29x14	-0.934832332267746	-0.0776473906646381	-1.04237122642659	-0.0930027892892928	0.371331472442627	0.956344855975702	1.14378931898222	-1.14863416858238	-0.169355393043302	-1.11022302462516e-15
16x13	-1.03492514263685	1.59970215536329	-0.0232283822122004	-2.0503174818039	1.41530196766862	-1.18758738713646	-0.638563431661434	-0.93852180414364	0.00609338753114638	-1.16573417585641e-15
21x24	-2.96675977465269	1.27134275493444	-0.905813271158065	-0.119790595027091	0.0452677057672276	0.582033117515894	-0.231561309116782	-0.0655776606546796	-0.149473973200556	2.22044604925031e-16
19x8	0.910912212871094	1.1543207685281	0.730109570931855	3.46470762289497	3.30478791232499	0.69306091309664	-1.12186598809216	-0.212333393723656	0.564795347358927	-1.0547118733939e-15
17x8	0.825934988461697	1.62245435771245	1.46887197722617	3.00358608050941	3.55371781831545	0.0846442582239132	-1.13746991022698	0.0209222383712431	0.571370956737812	-1.33226762955019e-15
22x23	-3.66463535808912	0.985953741362693	-1.10260431359583	-0.0541517513865085	-0.686374015863836	1.10630035291358	-0.649641454654931	0.292406657690816	0.147066671449947	-3.33066907387547e-16
18x15	-2.03186546628017	0.275895900427217	-1.33970614261471	-2.37794299631375	1.63483021105463	-0.746328284266233	-1.82874121770346	-1.0328276720197	0.41324111878233	-1.99840144432528e-15
23x22	-3.72907768237131	0.763310304241099	-0.895203864492724	0.385220847532363	-1.0022983809189	1.84404194766897	0.567009634087685	0.194448829685133	0.281720802740851	7.21644966006352e-16
22x9	0.276288910308576	0.460434931943564	-0.11277733613261	2.7298511186812	1.41446942016175	0.843380450385327	-0.162600021335186	-0.86548934258959	0.661071263251866	-3.33066907387547e-16
23x12	-4.17243746118954	0.837755305262876	-1.16399650758066	1.08726184241379	-2.432530422492	1.66489579962573	-2.19296068529057	0.891642633986238	0.733054040192385	-5.55111512312578e-16
24x18	-4.60542694990653	-0.0513887560545827	-0.777845219683658	-0.292365821806322	-0.9606609709806	2.13033805851949	-0.884625112180325	-1.10224009757193	0.241048535536661	-2.1094237467878e-15
25x19	-4.2533149316152	0.717852082553007	-0.884282311991615	0.53228128961821	-0.836080797483643	1.86125159996231	-0.472124944409173	0.244683147097153	-0.322052786133972	-3.33066907387547e-16
13x16	-0.0473001674104256	2.10255023282158	1.27061816873694	-2.39886420625171	0.449903267624337	-0.442453499043224	-0.43614576385538	0.77705796187322	-0.22486434114129	-1.0547118733939e-15
26x8	0.948234957338535	-0.411345381892322	-1.93527364933149	1.10584904643021	1.15137059540549	1.25536685226496	1.19360487867177	0.163495678138409	0.528124370257306	4.9960036108132e-16
27x5	0.664212491868535	0.825270233533607	-0.451231830851033	1.14212629743789	1.83459902650567	0.356973806373556	-0.459854208496003	0.000916491927701463	0.166741446805977	-1.66533453693773e-16
17x15	-1.94675018058153	0.642677623953387	-0.965944288017421	-2.64913264184117	2.02701968363231	-1.11491158024167	-1.48950072444909	-1.12129685873024	0.301145714337974	-1.99840144432528e-15
28x6	0.756191459039033	0.367161477411373	-0.53292491820677	1.71066691998578	2.250642833089	0.699546790202687	-0.1308011017131	-0.355573386777337	0.385885999440831	-2.22044604925031e-16
31x11	-1.31620938005068	0.0904126930943552	-1.12894127189755	0.234755110462551	0.026931718269942	1.25032766062305	0.33346732656671	-0.570755443488993	-0.496313208327152	-7.7715611723761e-16
29x7	1.23267864250395	-0.374920181198575	-2.01799469963954	0.962897628226317	1.19252772807865	1.37539337930568	1.3851387531563	0.662877267281008	0.257448407026814	-6.66133814775094e-16
30x20	-3.69727660610044	1.33760052476448	-0.22732981652149	-0.509338827013937	0.464972108510269	0.939497742189814	1.19847000658614	-1.14273009267885	-0.424124710262136	-1.66533453693773e-16
19x17	-1.78232677306974	1.23869288979664	-0.653085479069117	-1.8632423566842	0.909948257591208	-0.887027590859755	-0.711569353812848	-0.376633558496319	0.826477759419069	2.77555756156289e-16
31x17	-1.45486479172119	0.4996797938187	-1.20157351968201	-0.356138898876142	1.38404550668417	0.731321714077899	0.907062024441692	-0.42571142425725	-0.930920150899074	-8.32667268468867e-16
20x10	0.115193277846306	0.815294320041833	0.453915957350908	3.643280530282	2.41354637128737	1.41435155437966	-0.835102498403313	-0.33953233349863	0.820236999013343	-1.22124532708767e-15
18x6	0.298883768418349	1.30781674002194	0.773292382643141	2.96643487676131	3.63344752210711	0.517633065480645	-0.843241486966374	-0.171726891602051	0.441898597279695	-9.43689570931383e-16
21x11	-2.4129996108519	0.835778819315028	0.257283390325842	2.79036017282748	0.00474739021396953	1.91587509341693	-1.51932246364713	0.081336028495467	1.14952704637814	-8.32667268468867e-16
23x5	1.08401596795184	0.928754835335821	-1.02654586640238	2.35781217828905	0.774743086465763	0.215795283281156	-0.189255555409083	-0.640396737595034	0.501595248037958	-1.66533453693773e-16
24x25	-0.184386645470707	0.455651598757717	-1.90351067855885	-0.242874622828978	0.59468213857402	0.338507739089626	0.388458601674241	0.474374905129692	-0.0351329896458778	1.33226762955019e-15
25x20	-3.38200419054334	1.0935510320867	-1.27885492159762	0.733691063033453	-0.260171725462941	1.26455471192194	-0.485027187946811	1.12854210054611	-0.595324756749195	9.43689570931383e-16
15x9	1.2653892371134	1.80001193494557	1.56392997920183	1.32162277431139	1.99332077693813	-0.580851899641327	-0.66419238700953	0.0434965226714595	-0.191156774139595	-9.15933995315754e-16
26x19	-4.41250384182004	0.807555676678621	-0.560207366856209	0.735205911425453	-0.772311851128911	2.32163278217879	0.0733148795242483	-0.0188239236914132	-0.63870550130501	-1.11022302462516e-16
27x26	-0.412930255987836	-0.216904367722632	-1.69232265143857	-1.16433810135033	1.28053171097824	0.184926824355603	-0.194041450105352	-1.1977170896628	-0.155257544447087	-8.88178419700125e-16
19x22	-3.69936350305004	2.32569649900321	-0.17812760582972	-0.546018670955275	-0.802075284485947	0.0293357330927321	-0.697888916386042	1.08528929086727	0.77543078363644	6.10622663543836e-16
20x17	-1.62371057643812	1.22327574643966	-1.04550286412319	-1.5494808604272	0.604629102826973	-0.769607547591358	-0.674380893527244	-0.19121524409423	0.767939934613677	1.66533453693773e-16
16x17	-1.06161687045185	1.72206513377096	-0.375985951134233	-2.52204250188327	1.72126283692486	-1.43685640853987	-0.96551646327026	0.427966133838435	0.28307154033841	0
21x20	-3.32468687243329	1.41274769785029	-1.20368138077561	0.33838070136142	-1.09050564035537	0.931815088229971	-0.893315169912913	1.4197075191099	0.256937052450928	8.32667268468867e-16
32x20	-2.65340922967478	1.04624917186034	-0.16699459941619	-0.662523244606063	0.0814548683798743	0.729758399297475	1.21139356042184	-1.82138183690237	-0.296598022581737	-1.49880108324396e-15
22x27	-0.0265347971711641	0.72139998797142	-1.9592910369045	-0.232201661006195	0.636417360234993	0.0902214109176391	0.562521532999551	0.758872820309479	-0.303360618550506	9.43689570931383e-16
32x10	-3.06703880457247	-0.33661254123866	-0.661926773938907	0.617726531755672	-2.45090415275513	2.69022571595798	-0.650539757325761	-1.47509518252191	0.204004810435678	-1.11022302462516e-15
26x26	-0.241649356546505	-0.325330871573052	-2.13916011488344	-1.36074451524828	1.66513243998463	0.149331158761516	0.207795578756537	-0.799442479259907	-0.31253003401745	-7.7715611723761e-16
24x6	1.00022480265332	0.535566491576739	-0.523739733940997	2.17251423390624	1.61569853767439	0.59839427523571	0.363874360862214	-0.77469027074275	0.549749979881939	0
27x19	-4.5364477405947	1.00156658565397	-0.273369253764756	0.637593657209581	-0.484051206227933	2.16238445762865	0.424381008915741	-0.444078996058722	-0.619497202332825	-8.32667268468867e-16
25x7	0.979652371560884	0.257920156308692	-0.911495195954195	1.54199209352832	1.33156372528623	0.717355827862837	0.641855699746213	-0.729827338037073	0.370144398504987	-1.11022302462516e-15
28x20	-2.94610313375076	1.01499609278736	-0.993569490348225	0.338726540202954	0.52125687709624	1.37362400220253	0.846917838880697	0.187581292399458	-0.836912526806641	8.88178419700125e-16
29x25	-0.930243004398973	0.550112579471844	-1.07627935897736	-0.624576786122058	0.589882964560194	0.0990532690186123	-0.293221776754303	-0.896839251226897	-0.255910661992963	-7.7715611723761e-16
27x9	-0.465391215169105	-0.65167527069556	-1.99069015284364	0.363963531176448	0.858855828323985	1.70150386244797	0.554441400692273	0.45112838272037	0.390115687382745	-1.11022302462516e-15
31x7	-0.350815921059376	0.428796593316112	-1.42890689424536	0.159440199281982	0.0054121864231816	0.441363631577201	0.278949968774191	-0.450327374190674	0.568043264278321	-5.55111512312578e-17
20x24	-3.45884362265289	1.62731086600785	-0.46797828236631	-0.751209699016182	0.403339733730157	0.361619437391026	0.524374915718003	-0.0575873609508576	0.220339375297969	-2.22044604925031e-16
16x8	1.17549327979462	1.52070099659	1.47019745262011	2.47667848523385	3.0250011156092	-0.11138366395538	-0.970325933666355	0.0683755456983659	0.261410492719981	-6.10622663543836e-16
19x5	1.154591001048	0.323226981505276	-0.301440405844125	3.02799070518441	4.09395753043312	1.41689762499405	0.205983190333251	0.970508175385494	0.85363898743554	-1.55431223447522e-15
17x21	-1.99217099644049	2.84562316411661	0.0531325339706881	-1.09600699981919	0.597666965234207	-1.05842534496522	-0.250317704948175	1.20587770162842	0.499199197993764	1.60982338570648e-15
22x18	-2.91100323672877	0.0750454047601694	-1.76690533566879	-0.348338019229822	-0.157479126951376	1.26206692193457	-0.895602253551275	0.661024284650101	0.284009992559452	-4.44089209850063e-16
20x6	1.15183769369154	0.680453888299672	-0.231518781220103	2.75046775586577	3.03502176149922	0.949455609509507	-0.121016374197739	0.581622528168662	0.708966451656222	-8.88178419700125e-16
18x18	-2.6678439207005	2.28690155154068	-0.0847127104754542	-2.20034438574509	0.948359401631196	-1.09269595311626	-0.0670619532936283	0.692497634200697	1.01324674727135	3.33066907387547e-16
23x27	-0.09903188601248	1.27359146961729	-1.7435516320139	-0.605770799342667	0.593218488851399	-0.609083275188794	0.438552535046744	0.356784104610642	0.0507658589363364	1.22124532708767e-15
21x7	0.931217418121001	0.921923858793451	0.012135799441796	2.57183363163948	2.20120175312596	0.495527151206725	-0.699074242297096	-0.481614359196828	0.489020494334347	-2.77555756156289e-16
24x13	-3.05359738793187	0.613817903212371	-1.09345973261975	0.461036514666121	-1.52449812633996	1.38591923567849	-0.766413529727745	0.119290950942478	0.355243936551515	-2.22044604925031e-16
25x8	0.835492775071526	-0.184592624733862	-1.51365484837801	1.27111792093262	1.02957207031808	0.998963387946303	0.869018082473316	-0.102065780118189	0.459608389010693	-6.10622663543836e-16
13x21	1.72691304030836	2.63969521608369	1.35769924705683	-2.36470059199862	0.466571060014947	-0.37090104266543	-0.188680754250178	1.09739398636523	-0.945302661138987	-9.99200722162641e-16
28x19	-3.98812721248759	1.07060319996669	-0.16728734090447	0.332366255294897	-0.246141935225439	1.8876102044923	0.907183536177979	-0.513365844534043	-0.438220395739422	-1.60982338570648e-15
26x15	-1.44341949590214	0.714286551316547	-0.745778488949407	-0.145648693415739	-0.384968267290238	0.681337037401709	0.606652072007048	-0.823302592716881	0.482389032965816	-1.0547118733939e-15
29x18	-3.81986345958141	1.24733970412301	0.437811688315209	-0.539754092988796	0.295298805859284	1.2915663247296	1.34912671031088	-1.27345034474849	0.242363472614639	-1.11022302462516e-15
27x14	-1.16961269970846	0.483288432326875	-0.775534239495518	-0.0452153015925625	-0.258020546043352	0.721505433779451	0.821463866879272	-1.22478282190064	0.253906268862474	-3.33066907387547e-16
30x9	-0.31653779011772	0.566965210055115	-0.922981758549828	0.0992588515003169	-0.0890702352546211	0.562099077425036	0.439612642885902	-0.985067404535034	-0.0629014087526098	-1.0547118733939e-15
28x9	-0.706897632180988	-0.0523860006785054	-1.29616271580084	0.192288280504966	0.837885984094266	1.17073275722993	0.602360061838194	-0.263459860521971	0.192604204181409	-1.55431223447522e-15
31x12	-0.917780258507188	0.0354099799587645	-1.39785242169369	-0.0533135446292513	0.888227567783169	1.04843485060116	0.575332923154897	-0.505851274889451	-0.919083535745836	-1.66533453693773e-16
29x12	-1.28109590822465	0.0977120810135343	-0.430127026974388	-0.019794995919911	0.451084137252007	1.55178159521269	1.59643971044085	-0.699630302144215	0.517170772761959	-8.88178419700125e-16
16x15	-2.08130333787106	1.28192873144578	-0.464198328980643	-2.83675734211539	2.34381775155541	-1.47222915238791	-1.06639294712585	-1.01208769999474	0.0378473294645766	-4.44089209850063e-16
30x19	-3.83207790007028	1.57927722835157	-0.0731278394241832	-0.558832877307348	0.91912521828974	0.89926622472113	1.56503105929948	-1.16841872854136	-0.596884154331252	-9.99200722162641e-16
19x10	0.344358455185512	1.13195423902853	0.464154499115349	3.11902965110642	2.79669361837401	0.585416366524337	-0.907775039975818	-0.403728299728234	0.351860667441562	-1.11022302462516e-15
17x14	-2.69113047540301	0.892540582183405	-0.796414594906055	-2.69793569399174	1.95616027021704	-1.09360178149644	-1.32243051897984	-1.30690697982169	0.375946856132707	-6.66133814775094e-16
22x21	-4.52144648535385	1.47531692926033	-0.58671960009498	0.274185249494208	-1.6699314057705	1.32968089738192	-0.617400128838145	0.643088497593459	0.344248688906199	3.88578058618805e-16
20x13	-3.66320869930909	0.276091886946623	-0.998461768969338	0.580901049491861	-1.36175669622518	1.45799691429848	-1.94482947383827	-0.870089249855731	0.173072833775218	-1.60982338570648e-15
18x13	-1.66573455611324	0.68279077564483	-0.982342580244504	-0.749558965798845	0.489908145912359	-0.486822008383036	-1.24288371921481	-1.01687524578002	0.42067329881283	-2.22044604925031e-16
23x16	-2.9428749224632	-0.0085743448259642	-1.18408121819354	-0.28123246161435	-0.702379393879703	1.45587299691592	-0.715979484031264	-0.677591324505914	0.474884068949386	-1.55431223447522e-15
32x24	0.400184986140964	1.26336694193634	-1.21768779768853	-0.347650776789149	-0.100731483683357	-0.10782405670176	-0.220147399930841	-0.530756528514762	-0.879189428101418	1.11022302462516e-16
22x15	-2.9517322329076	0.279095796820344	-0.434624481620197	-0.716117474792232	-0.114563117694501	1.40975496243262	0.780058127882452	-2.02570716170083	-0.006727053044289	-2.77555756156289e-15
23x14	-3.48553394364394	0.491655808642314	-0.568591511034563	-0.0618655608839785	-0.749691056263199	1.53339572101643	0.259278484652936	-1.24551043052813	0.0324715954286084	-2.1094237467878e-15
24x20	-4.36271706397192	1.16363216278472	-0.929263544482482	0.625870562186131	-1.50686948084573	1.63534790963274	-0.786333449902346	0.617265783011954	-0.0783892801884551	1.66533453693773e-16
25x17	-3.54401160152066	0.130002040271789	-0.360441985620909	-0.451640076046019	-0.559147772201732	1.77408634989347	0.259629736016524	-1.57518564932718	0.458282189188337	-1.77635683940025e-15
26x22	-1.56063566783796	0.707275276146812	-2.04036833413072	0.681504221109301	0.381777635739242	0.997532894532349	-0.0765698722122372	1.74860923813535	-0.707802671116428	1.55431223447522e-15
27x7	0.770881120858151	0.423232765261976	-0.119782400139022	2.05673856228418	2.27357027786018	0.911151074158716	-0.128974984206448	-0.92248190277303	0.411317606805368	-9.43689570931383e-16
16x6	0.665795646382708	1.653386060901	0.780971127307545	2.34769484418177	2.77148452215757	0.185633051069189	-0.739448172130822	-0.093438966979873	0.433917744801915	5.55111512312578e-17
30x26	-0.838008398583072	0.38089910842286	-1.30270511772748	-0.895997659936837	0.967137381707623	-0.0242479861649147	-0.597570512696757	-1.03264703240686	-0.33042581964182	-8.32667268468867e-16
19x19	-3.09725606866691	2.23781240544866	0.0330851107930752	-1.4489829852975	0.542157956133176	-0.469219713565202	0.352444429729863	0.444090177592124	0.794106912540447	6.66133814775094e-16
17x7	0.816882446559694	1.6670192004393	1.27284541205692	3.08313562933591	3.63594213057716	0.361256927900626	-1.0960636394562	0.0250657911053793	0.575413318564552	-1.38777878078145e-15
31x19	-3.51986171998164	1.26066956430307	-0.00560294561976771	-0.560898530017731	0.601469216797614	0.899286666912003	1.23709334409883	-1.57678255178596	-0.568047443849658	-1.16573417585641e-15
20x20	-3.14853585988168	1.82552621241385	-0.423673063501478	-0.320338837708905	-0.510691693313241	0.341872041923339	-0.243639570108783	0.783474545671364	0.569069432352665	3.33066907387547e-16
21x9	0.466633200100435	0.490359151079343	0.0851621793522038	2.90032593724853	2.13266839803114	1.01096665720023	-0.23546125181307	-0.846787252993739	0.481837965515983	-1.38777878078145e-15
17x25	0.176966018073839	2.20483640523894	0.876733269047863	-1.48196284415967	0.315140963901495	-0.362428854253841	-0.0751426951322337	0.710669096355707	-0.377448778593577	2.77555756156289e-16
22x6	0.891268192656867	1.02815399777899	-0.12779471983575	2.10184321502235	1.29737492137547	0.416411572980571	-0.385646878122574	-0.475325644510298	0.315251162210065	-2.77555756156289e-16
23x7	0.920259298848081	0.537171096139908	0.774046503413022	2.74413937154306	2.25603881878073	0.596880045366088	-0.355538555433019	-1.41558335591301	0.8243955663282	-2.22044604925031e-15
24x27	-0.0443323348874186	1.21753592651639	-1.72856400864518	-0.75281567002048	0.6867866265056	-0.757703010085142	0.142285847969842	-0.0430981327488033	-0.141510329789972	3.33066907387547e-16
14x18	-0.394774050741343	2.62490486386811	0.561475145156949	-2.51132540750318	0.857462051719232	-1.28274077308488	-0.281058853544742	1.33019699811877	0.07706254391484	2.22044604925031e-16
25x26	-0.28518010104333	0.405793047685472	-1.84091526099886	-1.02454023295848	1.32849987759356	-0.112681885065045	0.264323816332696	-0.205651681806772	-0.263605508158281	-1.66533453693773e-16
15x11	0.922664710826424	1.84917733690714	0.292539525561007	-0.200456739801826	0.86560903523223	-1.09203749876448	-0.299902248655492	-0.367113191454087	-0.100116460659093	4.44089209850063e-16
26x17	-3.73257975615309	0.474974430967041	0.0349175521160708	-0.371491332065651	-0.359734314235975	1.94175268926229	1.56020435471446	-1.8680649262638	0.353120775939913	-2.55351295663786e-15
27x28	0.209999643651986	0.446339337932285	-1.53055882564143	-0.631009742328685	1.20586581323385	-0.251415478840681	-0.120704210018173	-0.304708806130252	-0.168336649930262	-1.66533453693773e-16
19x24	-3.18872503786851	1.80254563585284	0.0217334480695207	-0.978904461089635	0.327862251964365	0.135701131029908	0.588593825341792	2.90478555090012e-06	0.417704142254661	-2.77555756156289e-16
31x24	-0.0877658912226977	0.940021665777905	-1.23362461850055	-0.174706483167934	0.399983877915854	-0.339559916758152	-0.0830930315310151	-0.829514279752077	-0.461744328622699	5.55111512312578e-16
20x19	-2.75659206801645	1.79925300038657	-0.610599305088992	-0.739449457198097	0.408044941093573	-0.0241948259045507	0.225204657950313	0.633618178345219	0.653163841329129	-2.22044604925031e-16
16x19	-1.30641211022632	2.8845133743416	-0.104829221887787	-1.8549411093387	1.5059122547735	-1.75151248184958	0.26163576165498	1.3793232455057	0.672723732063608	1.83186799063151e-15
21x18	-1.98151538819405	0.958285779257618	-1.47448041391634	-0.800238627954018	0.532469624372163	0.131980507006078	-0.0747153293774856	0.819921790179598	0.583981786530965	6.66133814775094e-16
17x18	-2.127064649627	2.58776414737843	-0.154922121818816	-2.29516477143883	1.25375566923653	-1.41527284369842	-0.300362007731955	1.03101444645814	0.607604275983342	1.60982338570648e-15
32x22	-1.0792352569162	0.885650841143565	-1.0152307218207	-0.256344782644388	-0.177211609234072	0.308176690099563	-0.0930169168007862	-0.88024662546591	-0.33537947410319	-1.66533453693773e-16
22x25	-1.1218086286559	0.875952372421104	-1.43310868545747	0.377677007144007	0.604100953858616	0.573180467481261	-0.0315942150115942	-0.181686847825332	-0.548311957174426	4.44089209850063e-16
32x12	-0.509662931171128	-0.607595255788475	-1.78272921560247	0.214844643446077	0.861891375840044	1.54167673680644	0.572465028505862	0.0663009703404609	-0.6572346977893	-7.21644966006352e-16
14x21	0.583615862210672	2.445659992357	0.48439542064977	-1.52960912761994	0.729844524636808	-0.749207332903513	-0.271378008263278	0.985645361913075	-0.400624263592436	2.22044604925031e-16
15x16	-1.12610336538873	1.75169902798664	0.148448814038999	-2.74569326206855	1.75803637432674	-1.29489754830668	-0.619587549505526	0.378166664319904	0.311158154764977	6.10622663543836e-16
26x24	0.274423937442116	-0.884421605705282	-3.18027576613973	0.242236545218624	0.672029318781956	1.91818995659363	1.02958057842459	2.5278583698754	0.410062978784424	3.33066907387547e-16
24x8	0.438955487167668	0.183811208744169	-0.411186141730605	1.69347934836052	1.27679909374962	0.595169529972559	0.153756560127288	-0.688813356798635	0.53557621273002	-1.16573417585641e-15
27x21	-1.98394605917225	1.06988583149213	-1.62492388993891	0.29440974272898	0.959029917354556	0.916788167922708	0.453563495227342	1.02010973423953	-1.27195403784583	8.88178419700125e-16
25x5	1.38313131968202	0.276621986842163	-1.50542699880914	1.44644561869657	1.47563662483333	0.625138825145688	0.680114116161677	0.734651200249479	0.507114344311494	7.21644966006352e-16
28x22	-1.52045233004466	1.43103540516223	-0.957086318204541	0.16880204280145	0.368798540014969	0.393322031726187	0.611338637400651	0.158218554712271	-0.684490885508811	1.11022302462516e-16
29x23	-0.594181636622843	1.35315847678638	-0.968001311988618	-0.0931386013133657	0.244920215932595	-0.403939884949756	0.524129464831215	-0.816443122275621	-0.216400203272462	0
27x11	-0.395368991892549	-0.647400685268127	-1.61635023555574	0.370380644724964	0.596871303749733	1.84077923768644	1.05635878006172	0.202481906471999	0.151669134444481	-3.33066907387547e-16
28x12	-1.45576968981119	-0.598761824095444	-0.371251974635973	-0.0466515696903527	0.16147381107096	2.51102589252171	2.33979501053815	-1.04890356190895	0.982823481497846	-3.1641356201817e-15
20x26	-0.443913378985338	0.921147810559667	-1.01598341418496	-0.245281374814397	0.813610861563669	0.453884768552447	0.585880711570926	-0.0832295426916906	-0.719624322594202	-8.32667268468867e-16
16x10	1.04631839338586	1.74702138317849	1.42186192308549	1.96017461370692	2.05870406484178	-0.771608344872162	-0.774986913699196	-0.48482852393335	-0.181040051633677	2.4980018054066e-16
19x7	0.936711918905619	1.25545557757657	0.82899348225345	3.54204418466309	3.56154897007387	0.620552475293608	-1.34331609891109	-0.0488026344369512	0.753593885246678	-1.11022302462516e-15
17x11	0.875383461299211	1.26092382914752	1.05575391347733	2.07378310975874	1.80777005748775	-1.38641932278727	-0.52932635257622	-0.564756655641856	-0.0612794432938956	3.7470027081099e-16
22x16	-2.00002709841643	0.333050732755843	-1.01677735995354	-0.517473066767288	-0.227132746040462	0.89331762492707	-0.296469031255996	-0.598838206266326	0.324420854411441	-7.7715611723761e-16
18x16	-1.36497129409931	0.533821095513452	-1.06535643955991	-2.37563830430378	1.67076002946723	-1.06676779634546	-1.60383865645557	-0.896572268599851	0.392764748152736	-1.27675647831893e-15
23x21	-4.717376053156	1.13711221211992	-0.610760095381285	0.519700944263186	-2.11698222186905	2.10444275822161	-0.133086757054154	0.336449143174276	0.383522103451083	-5.55111512312578e-16
21x5	1.43931834249223	0.63936808534936	-0.704611691888655	2.32495861614016	2.08726241051738	0.755894972785089	0.382588111683463	0.331744393435725	0.673647241680295	1.66533453693773e-16
22x10	-1.18349179495927	0.698061764169702	0.0785041712107606	3.18374410510168	0.614626654588984	1.47224334285116	-1.45008148762831	-0.295295569424024	0.880881382633498	-5.55111512312578e-16
24x15	-2.92652356242832	0.468433837653076	-0.468998584918754	-0.671809495870856	-0.224456448447489	1.16158015990995	0.542710246930899	-1.18055633744067	0.508655549949104	-1.4432899320127e-15
12x18	0.4779353321753	2.29423183630576	1.57765015060153	-2.67590076671871	-0.106336401198974	-0.255684885638101	-0.568348927907439	1.13685950912925	-0.11741921686424	-8.88178419700125e-16
25x14	-2.09948983704936	0.619824051475121	-0.612073235132151	-0.176150616303326	-0.269163650443415	0.921540056572223	0.47394210824477	-0.809554096523711	0.132979512638299	-1.0547118733939e-15
15x7	1.18791781813397	1.7854373991592	0.610802391385071	1.33410921919585	2.22394786551121	-0.427672545238092	-0.605581328144891	0.260002335725576	0.492425286483886	4.9960036108132e-16
13x19	0.505645196197192	2.33771363706035	0.804147096340445	-1.89140171767976	0.435080645196462	-0.534230045847969	-0.301596753120614	1.2818493088638	-0.380600721955863	6.66133814775094e-16
26x13	-1.83810031655392	0.598498174779114	-0.756111391372304	-0.194362761192653	-0.501232079647266	0.948344647641544	0.70669605099763	-1.30520591086566	-0.125576560585452	-8.32667268468867e-16
29x16	-2.4828177982001	-0.0930189247551059	-0.224355592400151	-0.890602944319618	0.0806536214212231	1.55360186644484	1.20948569815885	-2.6249637782651	0.128357056538731	-2.44249065417534e-15
30x15	-0.582204604937164	-0.460625832276345	-1.55375678704026	-0.201645809228752	0.52849406270055	1.18543790273712	0.703063325789101	-0.783873154269582	-0.351107447168198	-5.55111512312578e-16
28x11	-0.708117001720011	-0.863135136165003	-1.18217537256681	0.358213490037681	0.630726632949443	2.17716415321384	1.65782253582707	-0.155713940858515	0.600172343057141	-1.49880108324396e-15
31x14	-0.652828770654671	-0.70816282284315	-1.70888741044579	-0.0860230404650765	1.46660485744886	1.38441448171032	0.632832663701329	-0.69779540447749	-1.01866917783226	-9.99200722162641e-16
29x10	-0.693804506687796	0.012655429141655	-0.859727377689845	0.219375871077087	0.71663995543913	1.1090665148452	0.837580585825226	-0.686896532484832	0.0835924084019893	-1.11022302462516e-15
30x17	-2.31132873863294	0.598833335977691	-0.443393265354843	-0.600987685670509	0.981789178759951	0.986757333274772	0.984236486313814	-1.33250480152838	-0.641758745453969	-1.66533453693773e-15
17x12	-0.0590229928071997	1.17156625398317	0.195747414724651	0.0844706742622927	0.877150033636368	-1.1697993697091	-0.398266757883289	-0.835999686766395	-0.0834091419986339	-3.88578058618805e-16
31x20	-3.09821252203788	1.10243692685048	-0.157190560651974	-0.61234295491699	0.127193848155009	0.889994580739722	1.04405458596736	-1.67078136783866	-0.491532003765508	-1.72084568816899e-15
20x15	-2.91786957753098	-0.179211605149802	-0.800147560740848	-1.59958270274514	0.522665007189145	0.670634963087042	-1.04388114378472	-1.93057624901505	0.50954213958058	-2.33146835171283e-15
18x11	0.269471456904824	1.43047381556602	0.690385836001019	2.16827180892283	1.74812960350299	-0.710830362152516	-0.598988966192016	-0.521873914851809	0.166640811524752	3.05311331771918e-16
23x18	-4.34006169666366	-0.300213718237358	-1.46243093730216	-0.303631643350618	-0.914863151568112	2.03594375695043	-1.60627071122318	-0.357959256365329	0.208245835537287	-2.22044604925031e-15
21x14	-4.34445324732717	0.253842891486322	-0.365060942041505	-0.435448133304188	-0.254988725423988	1.86647315998379	0.0329499960803513	-1.94189894899999	-0.114629249843146	-1.99840144432528e-15
32x26	-0.172832674421889	0.766324861791813	-1.50339523368337	-0.660513520497889	1.22932306672058	-0.475822780849214	-0.325871428922626	-0.56359541127878	-1.09276934499871	3.33066907387547e-16
22x13	-4.47791306869226	0.801755570609255	-0.642326310733093	0.375969366287709	-1.15806245568549	1.77202064895567	-0.496690860538682	-0.507614011603603	-0.036988841278162	-4.44089209850063e-16
23x8	0.635978829952706	0.156722647028393	0.0728180793026277	2.20365394017426	1.56787200724251	0.418320788191718	-0.254934058630715	-1.07620399097815	0.561577564530216	-1.4432899320127e-15
24x22	-2.49466165250086	0.25770010748555	-1.72092154346577	0.6889104413581	-0.765715898839479	1.94605770732867	0.612584666689574	1.20080062280512	0.244219634846812	8.88178419700125e-16
25x23	-1.34066372165067	-0.421890340020019	-2.7489611874216	0.787486469506156	-0.158826261814655	2.01019122617598	0.0320266863888164	2.45165142532361	0.0324939520531113	1.27675647831893e-15
15x12	0.854041523132454	1.95117269843209	0.202236150981171	-1.20558783206861	0.545337123676608	-1.24146093714718	-0.435520315085319	-0.58522136014449	-0.34578848735978	5.55111512312578e-16
26x20	-3.15852023671367	0.972920692614983	-1.43193933498334	0.634875374961615	0.167005940746976	1.47912080611595	-0.0992510715201993	1.12216218657404	-1.05857389661822	7.21644966006352e-16
27x25	0.165690559499269	-0.431861753796662	-2.01310539441955	-0.537566197933478	0.887074077781267	0.815470639957052	0.496439324185622	0.0444759979953755	0.224455795330745	1.66533453693773e-16
30x24	-0.505104867759162	1.00646498196135	-1.01527317519995	-0.309709639974755	0.542263018386635	-0.373063209391998	0.130377231655431	-1.15499835702378	-0.191217595105165	6.66133814775094e-16
17x5	0.380391621001252	1.71691028861905	1.09548665346079	3.24161754548585	3.23727063945224	0.335358381586602	-1.07428938559646	-0.824518559068247	0.65867606970266	-9.99200722162641e-16
20x22	-3.96141329504764	1.91659914755404	-0.0364805333892219	-0.62358166760449	-0.476859435512885	0.447654226100711	0.00666563181731701	0.632635864112696	0.939160169485077	-1.11022302462516e-16
21x23	-4.0776673249978	1.35306529009914	-0.532366123394627	-0.702707302581716	-0.420860218206448	0.674863911143833	-0.405817138620486	0.104043299461117	0.539202688563492	-3.33066907387547e-16
32x17	-0.772165986687632	-0.264283366763439	-2.08111662629504	-0.0730332972532753	1.6760001451478	1.25688104624785	1.65781410658679	0.222090583987819	-0.529163505898861	-7.21644966006352e-16
14x16	-0.754848817101091	2.15362290013822	0.649433307470245	-2.78188733391556	1.19501172799997	-1.11742868350458	-0.291424293950656	0.980954323601304	0.188928896301583	-3.88578058618805e-16
25x24	-0.0469100945475218	-0.73378772055473	-2.7801633865539	0.326933255857059	0.475410897154357	1.80417554193751	0.782848383974176	2.25463779099046	0.336061967189979	3.88578058618805e-16
15x21	-0.336609970367371	2.84330174114766	0.336539366510478	-1.74040881155706	0.916861798532661	-1.04537344581111	-0.0307883793810615	1.63208363081329	0.302463018080492	8.32667268468867e-16
28x25	-0.420252720227163	0.224507080001482	-1.47162317852934	-0.644057453195185	0.525303072774405	0.346318628875837	-0.102912654212518	-0.517986473572724	0.016716048580343	-1.0547118733939e-15
29x28	-0.161399045567234	1.04219541805495	-1.16772136882396	0.0289562916994508	0.29543472570065	-0.383541628702383	-0.384467083512417	-0.501780520150297	-0.355065427197719	7.21644966006352e-16
31x26	-0.274435174200494	0.566296494508275	-1.32824240633436	-0.643804690609706	1.13342352663022	-0.191406505052097	-0.39140663961948	-0.442406863695139	-0.688834468497326	-4.9960036108132e-16
16x21	-1.31862800183171	2.94920894397581	0.183417550618886	-1.33738055629468	1.03976969182613	-1.19129316653432	-0.118594883266857	1.45613913757381	0.390302308103761	1.55431223447522e-15
21x16	-1.59548435413527	0.570414007685681	-0.786094994205837	-1.07799317057116	0.173973951675937	0.357114941434446	-0.510063547079754	-0.813009314179511	0.270126388427565	-1.49880108324396e-15
17x16	-1.06332674622771	0.489632063171435	-1.03644103503376	-2.84344364727762	2.09442528658347	-1.29405985534567	-1.70317644750508	-1.18368363220063	0.16416809211503	-1.16573417585641e-15
18x23	-2.19741318803438	2.12366950436162	0.119293128808426	-0.7600521175824	0.0898333619778414	-0.500504421413084	-0.24119926232345	0.77686913010649	0.386465987090503	8.32667268468867e-16
32x14	-0.345941779156542	-1.27442663937453	-2.48369006485416	0.146509571458888	2.03659193315657	1.81841143163197	0.844515776549495	-0.294118324156905	-1.41743891087212	-9.43689570931383e-16
15x18	-0.690912428338145	2.53733656618514	0.147553382936937	-2.36473129162666	1.16696706916652	-1.50501055792421	-0.216668316067166	1.09822103343898	0.298537499436236	3.33066907387547e-16
19x12	-1.70742449976099	0.907988683321998	-0.237903355697389	1.55455012956102	-0.552385148888331	0.736054864829159	-1.51564682896121	-0.73610579291484	0.476771060851669	5.55111512312578e-16
24x10	-1.12997872898299	0.350328666190504	-1.61885347098916	0.944639014757569	-0.381115017447997	0.872294240711418	-0.994938121073623	0.862210970285423	0.384167652350329	-1.11022302462516e-16
27x23	-0.876406485702814	0.502919849416189	-2.33178262965819	0.769733816327727	-0.122015612761248	0.989693980459324	-0.308392692590182	1.39464672488015	-0.434452279460467	1.11022302462516e-15
25x11	-1.17862105577154	0.21191956998845	-1.64943224916468	0.27309624432522	-0.645434715683355	1.03591181556473	-0.241804155423745	0.796322771604251	0.295382023771106	2.77555756156289e-16
28x16	-3.20671794414944	0.362762372244398	0.355209089415314	-1.02189977495082	-0.0568939872866238	1.61461529372767	1.6088881310324	-2.63818267755079	0.448325964773548	-2.66453525910038e-15
29x21	-2.84128159996788	1.37093405610543	-0.27164278073292	-0.463215759984716	0.382932697265485	0.697399438162407	1.24305616558988	-0.429805126959261	0.0241306606910979	-7.21644966006352e-16
27x13	-1.56371677270302	0.262589712297842	-0.399785598666368	-0.37269375913714	-0.234954766928136	1.26475087947886	1.140956534444	-1.41572416106011	0.388317074465515	-9.43689570931383e-16
30x10	-0.696341786557117	0.400791963430271	-0.824095154110442	0.314991093813159	0.0264687189316285	0.755108913858616	0.566620810177763	-1.08203568527263	0.0220243158102253	-1.66533453693773e-16
28x14	-1.1789914732805	-0.0537489850324371	-0.924056190850344	-0.0949234812613739	0.303090448870787	1.22446680579943	1.47504245910057	-1.36410488606618	0.143651641111868	-1.83186799063151e-15
29x15	-1.17294488460769	-0.224468500512592	-0.888318735854467	-0.457686375329773	0.388207098399454	1.2101606630467	1.31322844693875	-1.50673647380493	-0.103094240125791	-2.16493489801906e-15
16x12	0.378406751310779	1.51280630590279	0.199538095110703	-0.624641000861847	0.89287452128854	-1.26080362432121	-0.345514934236674	-0.855342649576496	-0.380917140170842	3.05311331771918e-16
21x25	-1.77866319820217	0.96481388544703	-1.07210136104161	0.113347779490108	0.682814617304318	0.720948770299888	0.51051604400229	-0.280786834746721	-0.450146431292721	4.44089209850063e-16
19x9	0.938432841019603	0.961572327712215	0.682048997208276	3.46487695285488	3.57278697352666	0.826939037581029	-0.885685246874067	-0.319632873924333	0.573424558046532	-1.0547118733939e-15
17x9	1.03749181646567	1.55414428002212	1.54556118873819	3.18050896217419	3.21590111842481	-0.224941088166402	-1.31704094825856	-0.230010024734611	0.486642819201475	-1.27675647831893e-15
22x22	-4.47985707543683	1.4064375203728	-0.514156498271628	-0.214980337405712	-0.894259638135657	1.19486994653203	-0.0783186956112809	0.190260377035335	0.480161235217536	-1.11022302462516e-16
18x14	-2.46478308718806	0.323335562973902	-1.26875287341475	-2.12089114093952	1.27908112065689	-0.779277032395959	-2.07904683624049	-1.17677865680988	0.69884626938565	-1.33226762955019e-15
23x23	-2.86217353552765	0.528901137647221	-1.5079287006335	0.470177023050233	-0.938629012369251	1.62440863985116	-0.205096576405078	0.540289561553201	0.0897769565182994	1.11022302462516e-16
22x8	0.729218666278473	0.144958723759919	0.0720667584227402	2.14955593023296	1.79266575204684	0.562748149150462	-0.227304233492939	-1.051158024703	0.460059397160254	-1.88737914186277e-15
23x13	-3.89040641665429	0.715553127179574	-0.932524805518546	0.625193223976369	-1.63467212582518	1.68939075133616	-1.01445062359557	-0.0321411355440861	0.171645044142276	-4.9960036108132e-16
24x17	-3.8047185773581	-0.183523428108789	-0.898522253216732	-0.432376077682813	-0.704927564644466	1.84275958836241	-0.871909421389731	-1.12902998641917	0.409653233695469	-2.22044604925031e-15
25x12	-1.99676976871869	0.73758809467573	-1.08234667758343	0.0185629694271602	-0.909079420798951	0.960210390305092	-0.281984683203077	0.0904616852397633	0.216398215394745	5.55111512312578e-16
13x17	-0.510703089621893	2.52976814973303	1.32904227846226	-2.72855335055475	0.466586938984609	-0.723076312636297	-0.355373308383131	1.24762741344568	0.131976941794334	-8.32667268468867e-16
26x11	-0.266423327278948	-0.299478030283107	-1.78105701458708	0.207090046017529	0.142274765721886	1.48132478526324	0.541407960989313	0.441119032222744	0.120480161647064	-4.9960036108132e-16
30x13	-1.19012235577864	0.0425819471955243	-0.977167678183505	-0.420354283358021	0.853045629933757	1.00285986708926	0.951005223774293	-1.09630427797227	-0.485599445429686	-1.38777878078145e-15
31x8	-0.459688147892112	0.773565030617448	-0.977417818313874	-0.114687675725573	-0.0181887431901976	0.144188878225016	0.305001060946277	-0.782104193311791	0.18512039371023	3.33066907387547e-16
29x8	0.533090667232721	0.0958097527188457	-1.73591598007953	0.63822698325339	0.54020895283419	0.961072666233863	1.0434642701654	0.00480330427015321	0.00713291855737946	3.88578058618805e-16
30x28	-0.157463172127834	0.926416649457341	-1.10872830803149	-0.112101110417625	0.560628292157407	-0.157239141870955	-0.143240430427768	-0.413958057175357	-0.678045287170187	1.11022302462516e-16
30x23	-0.510125054216318	1.05446443286398	-1.11904136180571	-0.00840749536235055	0.175178874761983	-0.248815210353631	0.437383720625141	-0.759396933838009	-0.138824409212908	9.43689570931383e-16
19x14	-2.70916496229477	0.0362767850584923	-1.26759630185257	-1.27805897984579	0.451768279349894	0.110061878431234	-1.80483522981857	-1.31766528468539	0.554265913754838	-1.66533453693773e-15
31x22	-1.21842316376385	0.865228358760412	-1.01651820933448	-0.160634875824777	-0.0195493423260424	0.291836943007782	0.202281367238161	-0.687246442488505	-0.170119251924956	1.66533453693773e-16
20x9	0.953239415462061	0.726288743507552	0.515664293613831	3.81198927553301	3.25568038430107	1.18745927795022	-0.726822081395159	-0.422684718651177	0.575529311219985	-1.60982338570648e-15
18x9	1.02681614115609	1.37765052486167	1.29173330732543	3.41441385019316	3.43508513474569	0.21376663247968	-1.13207846196904	-0.293209694527651	0.816421997299871	-1.55431223447522e-15
21x12	-3.92399110132281	0.772977268363627	-0.221741812682467	1.37921703542936	-1.05400968043635	1.84243758876548	-1.52000546667385	0.015918058792491	0.808053078490727	-5.55111512312578e-16
32x28	0.0594141880787299	0.784342241499731	-1.38389160155947	-0.564140678449234	1.12543353864607	-0.436742223890164	0.301359171681796	0.177324108635978	-0.21681557732417	5.55111512312578e-17
23x10	-1.58394363726532	0.335385118120959	-0.89300646154818	2.18351723218954	-0.15022338017862	1.40001772333668	-1.7480926306278	0.401176068758727	0.621000938937309	1.11022302462516e-16
24x24	-0.711776000573168	0.0466519109826194	-2.21612621370418	0.441748337725073	-0.121348845673706	1.17770088541405	0.15909210982407	1.09289653759202	-0.0612923404132537	1.11022302462516e-15
14x15	-0.571278313746744	1.78258183196785	0.56872051474397	-2.32524591032125	1.20936550571438	-0.816618346279949	-0.625550052940962	0.416614044666803	-0.154848139218653	-1.33226762955019e-15
25x21	-2.3552568043249	0.978364697080894	-1.70570064186761	0.754660965755314	0.0301893576300886	1.18700510698678	0.0207268905878384	1.694255541133	-0.280688347701039	1.66533453693773e-15
15x14	-1.07953019632821	1.7302217108508	-0.102156611215362	-1.99213185498447	1.48750298708713	-1.07714477982651	-0.709697318029899	-0.371096868440221	-0.438621162899382	-2.77555756156289e-16
26x18	-4.51735741607762	0.649054595262812	0.181114344212491	0.260508983987898	-0.922976752424163	2.31466888774719	0.801421422394764	-1.36736163047231	0.213412035203909	-1.66533453693773e-15
27x27	-0.413046095534914	0.193660119681351	-1.52500615138645	-0.990110864463202	1.37902573424282	-0.104654994530613	-0.27889134258382	-0.72297674629279	-0.241261982522819	-8.88178419700125e-16
28x28	0.116997777439963	0.779928624417755	-1.33048657241399	-0.474722526184294	0.525401787665944	-0.302396829430073	-0.232205880684718	-0.169032124349187	-0.2003485241309	6.66133814775094e-16
19x23	-3.34049247844383	1.9925161829667	0.00980821268432408	-0.763256471173754	-0.00801821649733382	0.062235883708278	0.109432961364378	0.546107062404518	0.701928256933107	-2.77555756156289e-16
20x16	-1.81818709298196	0.484447039452107	-0.894325980668732	-1.70055114603617	0.539463173349257	-0.221801017821856	-1.32590992691613	-1.16019045109371	0.594677821738255	-1.88737914186277e-15
16x16	-1.16759244946203	1.03129914630658	-0.56588535712775	-2.70191393842207	2.06864743862417	-1.31959588146756	-1.06402175779663	-0.495013468995861	0.281150020266079	-4.9960036108132e-16
21x21	-4.83116570487425	2.08451201446263	-0.559468843948198	0.0273950539666518	-1.85927869349084	0.846303562689417	-1.3505604567338	1.2147927692336	0.727634399047897	6.66133814775094e-16
32x19	-3.1151808449602	0.911164297313139	0.0129315338789648	-0.466940624241103	0.374586073458037	1.0650402417311	1.41175893472857	-1.84328937044859	-0.246475486010338	-1.66533453693773e-15
22x26	-0.487777535666182	0.799512815252568	-1.79012933880431	0.00893356830513511	1.02473816066497	0.2688652121437	0.60578946893376	0.390831612502024	-0.421884648305415	7.7715611723761e-16
32x9	-1.40967559142248	0.483965909651575	-0.695401042125003	0.0895562672859274	-1.30957068545226	1.10525229386361	-0.374209384552615	-1.33468353326659	-0.0469997349468103	-1.4432899320127e-15
24x5	1.21466511368707	0.321050722390224	-1.54346076179324	1.88867623627752	1.37977383455353	0.675727630440327	0.528477543967534	0.174086504114148	0.390547529654351	6.66133814775094e-16
28x15	-1.54483035052346	0.101120007336785	-0.700104697121359	-0.239607624216877	0.336217828024838	0.96227209499537	1.12855752804557	-1.60145546008458	-0.0803323413181193	-1.16573417585641e-15
28x27	-0.366933642237574	0.449362027020209	-1.35260820664951	-0.740156770493098	0.790579857010619	-0.120502254989007	-0.352459652173536	-0.756318112073038	-0.120498433446043	-1.66533453693773e-16
26x7	1.04449099331665	0.388059933137695	-0.995709611509681	1.68533514146387	1.32918488921692	0.678975865767945	0.428308430569226	-0.474122393392834	0.231670152861606	-4.9960036108132e-16
29x26	-1.05203385943764	0.328924919356756	-1.08222844021578	-0.641362205718525	0.876817965910768	0.213485396235182	-0.646160601234815	-1.06496121068138	-0.255392366517003	-1.33226762955019e-15
17x22	-1.9772720396866	3.23560971517952	0.307216762593358	-1.27572600289223	-0.0317295217865533	-1.46712739088056	-0.482080783669375	1.3107408992608	0.377162652505145	1.83186799063151e-15
20x5	2.12994108928738	-0.294968241026775	-1.03757455178663	3.29400800582627	3.8747479805477	1.97713108657306	0.839552813262325	1.70568425668381	1.29091634788487	-1.22124532708767e-15
18x21	-2.09857612832775	2.49839303154219	-0.0253246779959044	-0.726373955388662	0.0630931575726079	-0.737531369468446	-0.49367715710289	0.841877671976408	0.485817198661653	8.32667268468867e-16
23x24	-1.28805821656777	0.729166106846644	-1.5475084084638	0.474103513711278	-0.269190254413611	0.828744585701664	-0.22162521738246	0.16480409676141	-0.35959050665401	3.33066907387547e-16
24x12	-3.17643862285268	0.789467655105289	-1.25464898510287	0.545693335276916	-1.79713790867032	1.24820609836089	-1.4581708601634	0.791724203269404	0.652228107405332	8.88178419700125e-16
25x9	0.282004444889076	-0.27778872554099	-1.94071906221241	0.477242615138035	0.815545060261201	0.992687411720532	0.872416324827674	0.607297665679669	0.33420731249267	7.7715611723761e-16
28x18	-4.44545612349734	1.04125743752516	0.705402222173872	-0.232785776884912	-0.350549014986058	2.0241885248487	1.48190739672789	-1.67242681720999	0.444164086010401	-1.55431223447522e-15
26x14	-1.36525547341522	0.690491489201759	-0.691956318962939	-0.13785763237463	-0.280871812137642	0.616480592693031	0.570246384804081	-0.972025345649125	0.126314501348781	-7.7715611723761e-16
29x19	-3.97473479637882	1.42212900494578	0.0442243224735027	-0.25890454090064	0.264419005251403	1.32397149672159	1.45793218602186	-0.836568667188078	-0.25248035988498	-1.11022302462516e-15
27x15	-1.28090485469761	0.458054515866222	-0.686574628513523	-0.0290548162008642	-0.0357777714280886	0.780931423673321	0.929801333967786	-1.46126529300951	0.236565738468459	-1.38777878078145e-15
30x8	-0.0377304530527147	0.611003356184261	-1.47390226878484	0.25054463510622	0.0879263991078843	0.448574979781517	0.757736253222602	-0.283004962587053	-0.125020028594577	3.33066907387547e-16
28x8	0.254836360631107	0.242120486846845	-1.18327738467638	0.881510077817458	1.03351118445523	0.8360735286382	0.552491787129143	-0.423298060386939	0.102819076714278	-6.66133814775094e-16
31x13	-0.896240480298628	-0.514767848019003	-1.5790257164895	-0.252136238894586	1.35954096189541	1.38229381197185	0.657195858727114	-0.70457168275822	-1.00139540562051	-1.49880108324396e-15
29x13	-1.15865270728168	0.209943667047927	-0.637808910143153	-0.220187336260483	0.409040516411988	1.05988911777885	1.61041052470698	-0.951292608889049	0.154982434735545	-2.77555756156289e-16
16x14	-2.0246627444248	1.50116490761126	-0.211319549198009	-2.32370745885036	2.21034015853466	-1.14811719313998	-0.826061885151175	-0.848518055734911	-0.116425072071548	-1.72084568816899e-15
30x18	-3.4023067592233	1.24652615347545	0.00294415122220354	-0.797009604902758	1.23253241520249	0.883773728070071	1.41145539145162	-1.27773443442361	-0.57237008678208	-1.4432899320127e-15
19x11	-0.564150116008185	1.14888869535995	0.514036107311663	2.57808076489958	1.11760427345635	0.675305845988774	-0.980272618418679	-0.492341720515005	0.56327549075958	-1.38777878078145e-15
22x20	-4.29949676519652	1.07926506956129	-1.57140176592255	0.874501671069432	-1.99497773819121	1.8122571209329	-1.35665671150081	1.73524228676084	0.194207300805234	1.66533453693773e-15
20x12	-3.22255006089152	0.703578082677096	-0.238061023547742	2.00118210452991	-1.34608231936858	1.74893483731724	-2.12915456885395	-0.343112501342794	0.709266651853303	-9.43689570931383e-16
18x12	-0.490674217276518	1.02562081032636	-0.181252880437028	0.953275010334696	0.535007349019969	-0.503331851510314	-0.777876739218261	-0.674206271792547	0.0934941281844123	6.93889390390723e-16
23x17	-3.72947916984392	-0.604464387143588	-1.66781017352718	-0.316992606047417	-1.05675368892459	1.94300310123002	-1.8384771899255	-0.367793222183611	0.495902491059543	-2.22044604925031e-15
32x7	-0.558273110756741	0.482171530656562	-1.25241908078026	-0.134277107023255	-0.187045069100309	0.183081315224567	0.127015521098995	-0.946568536468595	0.486250198959849	2.77555756156289e-16
22x14	-4.19792653887214	0.478018238910639	-0.278382575310118	-0.246271317739766	-0.351852268477141	1.77563137491733	0.528473669744035	-1.86911855026922	-0.393086737594517	-2.16493489801906e-15
23x15	-2.89835424447018	0.315324451064161	-0.50291255930074	-0.565284873304041	-0.415922224014488	1.33432898906539	0.514966900209427	-1.64856530154575	0.310188009929942	-2.44249065417534e-15
24x19	-4.2524356344897	0.736692786312634	-0.893592186828807	0.253181668886005	-0.830744773930992	1.61888909228493	-0.635792449923061	-0.119322741253881	-0.149605426953988	-5.55111512312578e-16
25x18	-4.31581320980733	0.318198231176966	-0.533649403707352	0.112324014029688	-0.90605952819812	2.10949631974122	-0.0437263209853135	-0.907352725017603	0.0796424034305878	-9.99200722162641e-16
13x15	0.345266484113442	1.41596965740925	1.10837862663932	-2.21267806698152	0.513026285904908	0.116375976939716	-0.365661499140062	0.221056708037418	-0.411574444650862	-1.77635683940025e-15
26x9	0.0981672215552881	-0.899664259598203	-2.46905971256	0.409816712440077	1.0892092162906	1.82297820590635	1.23774759739782	0.98450958468408	0.459822973321597	-2.22044604925031e-16
28x7	0.651989051264233	0.144975726614902	-0.846664594457764	1.3443606463045	1.96576226377758	0.950157318848214	0.220451827932358	-0.203037841483671	0.252191027536902	-3.88578058618805e-16
31x10	-1.57428103335754	0.332599918600047	-0.819458883885027	0.289690020326827	-0.624569123494665	1.16430723254461	0.0202587317267986	-1.04384516858904	-0.171859829859204	-5.55111512312578e-17
29x6	1.40821592432236	0.208160231712446	-1.65833177599412	1.23141068935152	1.36737152761963	0.806344832734982	1.00455609956469	0.222055328573201	0.193055376863547	8.88178419700125e-16
30x21	-2.83079429993847	1.14298990289212	-0.433647274003487	-0.521341662614335	0.0232663105615942	0.669206771950164	0.662570113146277	-0.871708024139074	-0.264893794984737	-9.43689570931383e-16
19x16	-1.84961766606417	0.50784583619985	-1.0170128740679	-2.22229419525082	1.23670883296739	-0.719660141281659	-1.45505954822615	-1.03558221296844	0.578600671345546	-1.60982338570648e-15
31x16	-0.596207939234242	0.0307046052790613	-1.26291818353725	-0.0767997532547098	1.02680321525199	0.886522933650611	0.732113525240708	-0.404549455967742	-0.763286247136394	-1.66533453693773e-16
20x11	-1.53100454669333	0.934781641761255	0.326862927130447	2.64916148087573	0.749647457798699	1.4665304296115	-1.15420777081256	-0.224460212536922	0.801453137393373	-7.7715611723761e-16
18x7	0.401940539153056	1.50992603290429	0.943414977955175	3.22643199132796	3.57918254254844	0.413536128207387	-1.2635488495979	-0.0401058379980393	0.531048531305642	-7.21644966006352e-16
21x10	-0.48440516631314	0.767909958317055	0.244849586134511	3.41922709654406	1.31574944558499	1.41145662040935	-1.05316955058089	-0.617407695233699	0.814667980927018	-1.55431223447522e-15
24x26	-0.289260523781149	0.927632317268346	-1.82817823839314	-0.775098152649816	0.873599090879872	-0.44605728931513	0.223062587912109	0.322690880568976	-0.0967464213935526	1.16573417585641e-15
14x13	0.668730939071983	1.88302361394862	0.281848244024798	-1.73405647360347	0.57006227082432	-0.750541090717045	-0.514008396639405	-0.0577751004602914	-0.636646823341817	-2.22044604925031e-16
25x27	-0.122580351141015	0.73643246241461	-1.78016388713076	-1.05865039689719	1.16788340489536	-0.582385242843965	-0.0790050015175079	-0.691487723650043	-0.494234268484278	8.88178419700125e-16
15x8	1.1249589472564	1.72900087706089	1.17983597452071	1.32178607896604	2.15083911179298	-0.563713923433536	-0.640999773846369	0.114555578633497	0.0455118588487134	1.38777878078145e-16
26x16	-2.43499485333056	0.604924576613755	-0.241665756667251	-0.533470927052003	-0.134480884413437	1.30668953702067	1.40373767150527	-1.43599468715876	0.486663724131272	-1.66533453693773e-15
17x10	1.15644076186106	1.52814360864432	1.46310028530698	2.87038583078511	2.57005559331741	-0.753232166958778	-1.15943410811112	-0.488423809989287	0.268071135536703	-2.4980018054066e-16
19x25	-1.81074062209085	1.44299631261482	-0.401378432966883	-0.692719521123333	0.674740123428364	0.0878490484821377	0.628960551032005	-0.0955909531467127	0.0202028813586731	1.66533453693773e-16
31x25	-0.146813357621424	0.843206284172205	-1.23931762656561	-0.426405215194102	0.80670340195073	-0.304448085733668	-0.282065002731405	-0.586589655647028	-0.663550598596901	-1.11022302462516e-16
20x18	-2.1418160291573	1.55697959741986	-0.617705011895446	-1.29710283838647	0.677847562755453	-0.567857071591378	0.104762111166518	0.157686232056975	0.829483375603992	7.21644966006352e-16
16x18	-1.23829454711851	2.57496653757383	-0.144309962697463	-2.10835799085926	1.43855886044739	-1.60440344803849	-0.202311858082199	1.09637828301097	0.23313981721856	1.0547118733939e-15
21x19	-2.43505716776522	0.88908054918084	-1.54627403579072	-0.295636654965482	-0.00586064806605038	0.769303322498482	-0.181951601926128	1.425642225542	0.349856996385199	-1.11022302462516e-16
17x19	-1.95741989321129	2.70806163193765	-0.0964909214119174	-1.74333925864135	1.22120248444003	-1.33771181447936	0.207664066300534	1.22396389593193	0.566436393901001	7.7715611723761e-16
32x21	-2.00392832988453	1.06363884670038	-0.745190847593483	-0.539977770995622	-0.0430616215591475	0.472061762662036	0.590380802807042	-1.27906147908803	-0.342228610568823	-6.66133814775094e-16
22x24	-2.1122116831637	0.994151467363148	-1.25543018876044	0.372744616733641	-0.126224252599175	0.622059482597783	-0.637054719443606	-0.0112499998457332	-0.304514979716576	7.21644966006352e-16
18x24	-1.91084055330925	1.98669841599823	0.417845916099016	-1.20765337510244	0.153328415504036	-0.388746291802644	0.300505935669373	0.376584487931663	0.509221499272288	-6.66133814775094e-16
32x11	-1.49955527822926	-0.507523900936495	-1.27329628128451	0.578113933771023	-0.414938884469653	1.93909432682004	0.189208086711379	-0.46799928121094	-0.193128347680928	-7.21644966006352e-16
14x20	0.541920655985311	2.19528697910899	0.218154276653414	-1.34164426008304	0.410319272623515	-0.767274264042014	-0.0753854323779476	0.784822764683488	-0.320102453845452	6.10622663543836e-16
15x17	-0.846106063305109	2.07758191014396	0.259053273988112	-2.38595922336156	1.69512748030803	-1.33472867641611	-0.522943823060989	0.958561276128204	0.339903748080039	-2.22044604925031e-16
26x27	-0.339245983069221	0.136024077105631	-1.8927366984531	-1.54733229843756	1.69529812186354	-0.379442152171357	-0.278457773111681	-1.19424468391996	-0.609394986941669	-4.44089209850063e-16
24x7	0.925171473183042	0.35136848728234	0.277370191645341	2.46879611684406	1.97194482835497	0.776583039353495	0.141899914760437	-1.53276105966992	0.749225914191754	-2.05391259555654e-15
27x18	-4.79019768981698	0.908247908446945	0.704336828494356	0.138142192756872	-0.643857209973298	2.42555229740977	1.41541538428174	-1.71936422938904	0.264641065745611	-2.77555756156289e-15
25x6	1.00135138254485	0.549748428673491	-1.00295134415245	1.58622660449745	1.23387839877302	0.453109123895682	0.333673907705982	-0.212902396873664	0.450547524029704	4.9960036108132e-16
28x21	-2.15440691052308	1.2763055735486	-0.829293516457443	0.175468351490058	0.721461765055659	0.852851760127721	0.893030557450155	0.292797763699481	-0.673879780760825	4.9960036108132e-16
26x5	1.53019637839976	0.226592526384225	-1.02522956275453	1.36200579254521	1.71192820458113	0.772172188041542	0.132759630803847	0.57042559585455	0.488602016496743	2.77555756156289e-16
29x24	-0.468441338535602	1.17656648436444	-1.00163395332045	-0.393433182413359	0.564599293802224	-0.424141844182984	0.253605351080864	-0.707091653172126	-0.20084787223195	3.88578058618805e-16
27x8	0.197240069856935	0.0428574636705494	-1.07819480302641	1.18607344588658	1.32208575889395	1.1672882079179	0.473489029222009	-0.32765290248083	0.336514645654504	-4.44089209850063e-16
31x6	-0.74513760684637	1.52554332281036	-1.14898568050248	-0.830935935126259	0.906535790330616	-0.582096653780101	1.1927595176146	2.01464542069161	0.623329332152741	2.1094237467878e-15
20x25	3.12615705410862	-0.670380398024999	-1.26586965454631	2.05892632924018	0.894311956952453	1.54169373153106	1.4899301307905	1.76983418224614	0.937584282782679	5.55111512312578e-17
21x28	2.43951547089733	-0.137311617488305	-2.16494159752469	1.20171616083005	-0.936904541669622	0.630835062456623	1.71147421305543	0.799898882452907	0.547852538211445	1.33226762955019e-15
19x4	-0.580458995728912	2.32307085671464	1.04548153372662	-2.03377064828771	0.634161187739402	-0.79037132730932	0.3100895925499	2.04826069536105	1.76500219761256	5.55111512312578e-17
17x20	1.71197626267073	0.462830319914026	2.55436261336549	-0.210182192900801	-1.09829724755789	1.99399040097465	0.461871037424939	-0.196865400461913	-1.03707313964685	-2.41473507855972e-15
22x19	2.59264163367271	1.58696725130629	0.0715307646406165	-0.223591388600832	-1.69245541969985	-0.0946206581331049	0.475948359359644	-0.426919495744629	-1.14804011451787	2.22044604925031e-16
20x7	1.81254509090963	0.773573337354545	0.691339808044396	-1.87976634457332	-0.728504159852233	0.615876571648531	-0.728713161396129	0.491656514483349	-0.742585617016007	-7.7715611723761e-16
18x19	1.98880212855528	1.27287804567819	2.82955182325363	1.59010498552376	1.2982754332819	1.07874311886665	-0.902515316139884	-0.423039957406246	0.278304147514258	-2.33146835171283e-15
23x26	2.35684888525902	0.247702052446231	-2.58065465402068	1.58536350849075	-1.08096581525983	-0.0745864135488273	1.54880708093362	0.0961184848388342	0.358847479692955	1.88737914186277e-15
21x6	-0.103598290447294	1.44134110742042	0.533299788451592	-2.52630195642836	0.40507046636653	-0.822971570876819	0.0565830922025367	0.767927919690686	1.71855225561147	-3.88578058618805e-16
32x2	0.776598167359578	1.34322760952117	-3.08213341925087	1.0801017817825	0.776575913694032	-1.001732131322	1.25197215690081	-0.887825477135077	-2.14740933314678	3.49720252756924e-15
11x22	1.4833592772575	0.864181418111695	1.17915835652268	0.118476405316684	-0.147026347125533	0.439786649514473	-0.0304691420691754	-0.155430837468782	-0.514303220265192	-8.88178419700125e-16
24x14	1.01507484316519	-1.1918398288106	-1.38098693543124	-1.12328223723918	0.0512697252427967	0.229133479521488	-0.511978873186285	-1.30166480194735	1.00490456487807	-1.11022302462516e-15
12x17	2.19330150130102	0.35773409023829	2.18202633613987	0.611060964742283	-0.0737618173498367	0.830398664893591	-0.481436240937355	0.167598157398175	-0.82852025814987	-1.02001740387436e-15
25x15	0.710381470248105	-0.321979888796372	-0.76122885922041	-1.40538498798003	0.586978608086604	-0.335590334632328	-0.703462064393549	-0.972168260312762	1.35258209950849	-1.4432899320127e-15
13x20	2.1608989177086	0.952303258419663	2.78809110002869	1.40207286982322	1.07168877214667	1.28424068425825	-0.76392558071892	-0.12649432994313	-0.141136879818662	-2.47024622979097e-15
26x12	0.754339895019169	0.400378377805055	-0.661628550548738	0.226706827936741	-0.64551372533773	0.655445764161273	1.46029650967428	-0.596835131146153	0.770973417893548	-1.11022302462516e-16
29x17	1.67868409655538	1.65875495878551	-1.40517559650237	1.12333428724537	-1.7653852083491	-1.21888013694169	1.34477596296277	-1.60022427367385	0.42352675323377	1.60982338570648e-15
30x14	-0.745165857318734	0.955273699089486	-1.22505468091201	1.29065238128705	-2.65642826442404	0.329857507116279	-1.88617788992674	0.984033068708707	0.23073719409777	2.05391259555654e-15
28x10	0.846014398025565	1.02890201508479	-0.637061061855348	0.212170202140248	-0.288692610413607	-0.509550378308089	0.0684831647798078	-0.210116637601822	0.269971452992946	3.88578058618805e-16
31x15	-0.567642110162031	1.14759189238206	-1.70985149685152	1.78708340417103	-3.60268660402461	0.131588262682131	-2.721593793877	0.946481533457908	0.000574417326980534	2.4980018054066e-15
29x11	-0.0033735614123185	1.0126924456998	-0.959228552205571	0.873993378020532	-1.37353056489813	0.0978364364488359	-0.782509313730595	0.407134684803717	0.062993251302471	7.7715611723761e-16
30x16	1.10564934800965	1.3576620678309	-1.51093142128342	1.55777525277958	-1.97903545629958	-0.795443507954968	0.270124889899611	-0.997288648310649	0.369916780169217	2.4980018054066e-15
19x13	2.56766343427691	1.088623556869	1.38543635902079	-0.197584067704876	-0.46593197398349	0.5231243865053	-0.262864434070252	0.516782953146675	-1.28726439669928	-8.60422844084496e-16
17x13	1.74506281997464	1.02077112923284	2.31723841459461	1.07157861735359	0.309316026955041	0.723271519329788	-0.938237798387134	0.331531769706461	-0.436710305438668	-1.31838984174237e-15
31x21	1.55530737244258	0.930686680609661	-1.69479747723711	1.04569050155621	-1.55150216493455	-0.679743033312428	0.85623466434355	-1.08240709636033	-0.0179172311485526	1.66533453693773e-15
20x14	2.47675933359033	1.26774754228788	1.97082205225956	0.260228147202158	-0.224188866689129	0.947894697836131	-0.289273163752823	-0.131860038347963	-0.846573160584648	-1.0547118733939e-15
18x10	1.86617366035522	0.765277142043244	1.60783185626306	-0.400125893119478	-0.681633881768353	1.10747301268083	-0.697704949863922	0.183316138691365	-0.969432990925619	-2.16493489801906e-15
23x19	2.17832962334607	1.26077748757651	-0.755536267846247	0.376844871088997	-1.53832845665883	-0.37314960065561	0.388133549967693	-0.482061295957668	-0.895302276004496	5.55111512312578e-16
21x15	0.406775266869153	0.160427900585182	1.4954123656524	-0.240791141880865	-1.74445905115297	2.22657424260517	-0.144978853284512	-0.739870583975553	0.119538738872703	-2.99760216648792e-15
22x12	1.67904285643821	0.336784933404552	-0.149335517948012	-0.553417608675626	-0.909501600388432	0.71397203210255	-0.12271920659511	-0.363630269164851	-0.450923433240003	-5.55111512312578e-16
23x9	1.52647633738882	-0.106460767924267	-0.93781763451777	-1.17404460094144	-0.30464616421368	-0.582452871646755	-0.943191468464275	-1.18643198632043	0.183213361377709	-8.32667268468867e-16
24x21	1.78002278571641	1.39705185344726	-1.03221529455763	0.908560747856361	-1.20796052235678	-1.03299097956714	0.480879675985579	-1.0729238852865	-0.228510549574267	1.27675647831893e-15
25x16	0.848194208317684	-0.173875833933056	-1.11971900539249	-1.13523512740734	-0.00319616644132756	-0.686238915944077	-0.824446770784204	-0.757417275645298	1.04429067016697	-1.66533453693773e-16
15x13	1.35600731347452	-0.0667249504441746	1.5622888619066	0.842185365857583	-0.442305942822047	0.17406580879028	-0.609488135750233	0.360786762524281	-0.99438666662014	-5.55111512312578e-16
26x23	1.37568895559824	1.01256257087577	-0.998897628261097	0.775802024428143	-0.966847367213451	-0.513535642278399	0.246647080345202	-0.72253815690656	0.0423095900691921	4.9960036108132e-16
27x6	-1.60851989952512	1.59055969846791	-1.79068487101148	0.779572664075486	2.03041869883196	-0.164702821841768	0.881151840362279	-0.434065530118553	-3.08886127591932	2.44249065417534e-15
29x4	-0.835353466269025	0.435663405796267	-1.96179584866908	0.297586829828585	1.15460013849445	0.493084976363601	1.0554448359269	1.8937813492819	-0.308146769436694	1.99840144432528e-15
19x18	2.3146013176137	1.4675806125977	2.21098406970701	1.69981441803514	1.26737118143311	0.508435863571814	-1.37749926563133	-0.325599462987783	0.260565338749781	-1.99840144432528e-15
31x18	2.08442498738738	1.57591133981249	-1.88524161206488	1.2016435589239	-1.72259208689075	-1.72988059069505	0.99848197612776	-1.40167696986194	0.279411591427363	3.5527136788005e-15
20x21	-0.475504483965376	0.306335639980851	2.71203197780377	0.106505586029883	-2.19255789535464	2.36419410406543	2.29702885545417	-2.63428817871229	0.602046488232669	-3.83026943495679e-15
18x5	0.6894754839833	1.03730958607708	0.474038060708381	-1.27364888322343	-0.244765732125002	0.132250598679187	0.0430245638159218	1.31791412490664	0.644372905977569	-4.44089209850063e-16
21x8	1.87708140140397	0.732085838548159	0.14437318352075	-1.28599187011065	-0.382734350122915	-0.105792503816616	-0.146221880262894	-0.56918033679786	-0.454277124337952	-9.99200722162641e-16
17x24	2.15393321587696	0.765897791212413	0.108296111140401	1.34134668603867	-0.799188271952568	-0.0763896918887609	-0.147493084223789	-0.228647851696629	-0.197069859608754	1.02695629777827e-15
32x16	1.14809302556205	1.19946660558586	-2.35908126922888	2.00910959053926	-2.87415276378556	-0.674404595990968	-0.543091735579191	-0.89949531952204	0.277320878239013	1.99840144432528e-15
22x7	0.445244697551187	1.17617239163793	-0.249621249412932	-1.48696259899604	-0.232944563451069	-1.04796585050082	-0.23868891306481	-0.316847830394793	1.04342304387654	1.66533453693773e-16
23x6	-0.63190338916843	1.58618576806902	-0.663222656064639	-1.28710766734376	-0.159757712268739	-1.34763850210979	-0.895672408391794	0.860389787547852	1.10878494534995	1.72084568816899e-15
14x19	2.17712037200481	0.597936705259004	2.59990670610175	1.78505627752233	1.00147818246946	0.783419922214559	-0.961198309971972	0.566250640702803	-0.0491368424003497	-1.69309011255336e-15
25x25	1.99921105939451	1.15408661637252	-1.39656757759941	0.946181381004828	-1.02816590074216	-0.787142929308691	0.709624968611921	-0.997304139997221	0.324138246002982	1.99840144432528e-15
24x2	-1.24132969806002	1.35956550124797	-1.73586182374391	-0.888006221671858	2.20996869699552	-0.033219610659894	1.33681777118226	2.42710073698194	-0.724581077627594	1.66533453693773e-15
25x3	-0.317392727292657	0.814242347438262	-1.90402100524271	0.0724510253529417	1.41574302738581	0.434440984480672	1.34172128454863	1.61990048683229	-1.13985012034861	8.32667268468867e-16
30x2	0.806386955973282	-0.333673885500732	-4.04258813897293	1.25815008051559	1.40643278975492	1.1881530233904	2.68626397563349	2.04036590880561	-0.960196099458269	2.16493489801906e-15
19x27	1.94182472318135	-0.352426521691011	-1.72381849132615	1.55132863443258	0.186668500940269	0.936766384343092	1.62126463594351	0.812727975646896	0.829447256998264	1.27675647831893e-15
20x28	2.30362393028603	0.0339591568864026	-1.98812025093272	1.35203675949252	-0.550026482838632	0.500178818068883	1.67298731700627	0.543494912337505	0.621444240998454	1.66533453693773e-15
16x20	2.76325385458182	0.405367377678785	1.94718214132621	-0.77314319646606	-0.903525891766724	1.86592354915937	-0.0851722395627301	1.04352946048125	-1.86962061659818	-2.58126853225349e-15
21x17	1.54827540871812	0.924139920563946	0.222516018545731	0.270303519884695	-1.74475821214639	0.604751894180326	-0.445336202493225	0.159248844039944	-0.849230481034607	-2.77555756156289e-16
17x17	2.1524638778463	1.1326420442382	3.84790474436812	3.28479032293004	2.69419188184282	1.20421110831181	-1.4787150962324	-0.18324456931938	0.845060422959283	-3.69149155687865e-15
18x22	0.0732648746877391	-0.716571189526493	2.73367167736611	0.65110783066058	-1.59941269131045	-0.280999112263601	1.14711961505869	-1.23845910556218	-0.307513316376049	-3.33066907387547e-16
32x13	-3.07975797926939	0.195552186040528	-2.69325295502146	3.56019107198461	-6.50241206677624	2.35115173139108	-7.56234730408932	3.52889832666232	-0.275956695459804	2.66453525910038e-15
14x26	2.26592538312303	1.1855821909088	-1.33144400914477	1.4816948225414	-1.37179455342091	-0.795735713336694	0.389470671088215	-0.876189288724051	0.18397336495634	2.05391259555654e-15
15x19	2.25486840378254	-0.0786913820317004	2.08914263793706	0.958744453378039	0.370464267980516	0.718084563094717	-0.584002676309156	0.962721234360403	-0.795114961672523	-6.93889390390723e-16
24x9	1.01021781507481	-0.216459586051957	-0.789667583894375	-0.913550003533771	0.098223937376779	-0.227707734867153	-0.943460273236387	-0.848021407394574	0.525181885403493	-1.11022302462516e-15
12x20	1.83803665460446	0.704817973169472	2.09703536177974	1.28634858506425	0.84174593335434	1.36373580400019	-0.487042442016126	-0.168022848785904	-0.130263241026276	-2.4980018054066e-15
27x20	1.57293465292802	1.00081677009391	-1.33863815949773	1.00908837547108	-0.996401058348208	-0.802304592353686	0.629316856305008	-0.465106271028605	0.209037454173702	2.33146835171283e-15
25x4	-0.559075389017202	1.04875672614718	-1.33374323359826	0.657150481418093	1.24466707242117	0.232009954350037	0.435770975050586	0.354599256433166	-1.74153614620224	1.33226762955019e-15
13x25	2.42219550969691	1.16055322370716	-0.239620505966249	0.598065293627087	-1.04400889284266	-0.152178302297145	0.19137226045251	-0.100313414060745	-0.781886166473802	1.33226762955019e-15
28x23	1.59307743599795	1.35436199317518	-0.99940282903164	0.726206593271447	-1.18434033565226	-0.88903646784043	0.506447633578223	-0.890477498336188	0.113878138255046	9.43689570931383e-16
26x3	0.248911842432821	0.215209821347088	-1.34403038775159	0.244478340660727	0.751151162262307	0.703797700068332	1.30464707197748	1.21738334388106	-0.335990462816001	9.43689570931383e-16
29x22	1.14042018020721	1.08895412380939	-1.27298454314079	1.04365921081038	-1.04876713472489	-0.587789430060831	0.674960622765149	-0.674762104655587	0.221172154576862	2.05391259555654e-15
27x10	0.840996780486534	0.324537796633336	-1.16266077581872	-0.492229408087268	-0.0418389207235076	-0.380389538146029	-0.613529838390219	-0.303117830271976	0.573061414353109	-4.9960036108132e-16
30x5	-0.337000852361884	0.149201395897353	-2.75055437829763	0.145410445103152	1.93409836243996	0.884320416548037	1.9696345761781	2.12820208060111	-0.773343296196935	1.33226762955019e-15
28x13	-1.19076376314991	1.01978291910972	-0.379365824320425	0.413933433321997	-1.64567105103812	0.518157601004014	1.08810025761344	-1.52093140190887	0.372646685919028	4.9960036108132e-16
20x27	2.83599518785423	-1.29139867328314	-2.4047112326957	1.92893432030183	0.797172924442509	1.83254953323164	2.34428923709455	2.1088511321794	1.1996669493177	4.9960036108132e-16
16x11	1.66178200077912	0.88115289429952	1.87539624973769	0.711710538160255	0.164643621066284	0.978333496415429	-0.634765266812778	0.152058518665373	-0.524224655813872	-1.36002320516582e-15
21x26	2.83295230353482	-1.16480219183293	-2.68559994710584	1.86279908683547	0.292838456806383	1.44358004157897	2.39173650527311	1.92921788749295	1.16634190681917	1.4432899320127e-15
19x6	1.32285304061929	1.71118258306686	1.28600951035005	-1.96399913326365	-0.581209846652751	0.250859029003531	-0.404161495129377	1.09984482805244	-0.36795790134044	-7.21644966006352e-16
17x10	1.67975653704016	0.676606790726971	1.47337718744625	0.337181170827462	0.0908623905432709	1.0780646851198	-0.563229192571461	0.278106988520513	-0.437547606277511	-1.60982338570648e-15
22x17	1.04418399087618	-0.16267852046486	-1.13418255246647	0.739155103558781	-1.99364325864371	1.4551835242652	-0.783025025691496	0.976877275202372	-0.0806064062096178	3.88578058618805e-16
18x17	1.79141945125459	1.08308102891494	2.54154699127596	1.9830761589932	0.938798925502338	1.3702652041887	-1.25820118067468	0.0616382921134587	0.434052162216073	-2.16493489801906e-15
23x20	1.85445629865488	1.37900850223896	-0.460126855945933	0.166860140698971	-1.65497612406778	-0.320391188548114	0.292869124071544	-0.59670229429505	-1.19048883243519	1.94289029309402e-15
21x4	-1.79612916469408	2.53456164070763	0.592234289213867	-2.0818914044529	0.502489531623927	-1.15836135601247	0.315954863815977	1.6744206626939	1.54416593560094	9.43689570931383e-16
32x4	0.480068807704267	0.898042802824154	-2.06154194101713	0.546377600468738	0.380749434042183	0.0104394326589149	0.793729299033773	0.998695196109497	-0.409498565059424	1.33226762955019e-15
22x11	2.05482891265011	0.482764776268767	-0.376010851392407	-0.839697292323284	-0.778768371284442	0.102368495446581	-0.342668572872982	-0.716419440568527	-0.469520166087546	-1.27675647831893e-15
15x24	2.03751787748064	1.21578231246061	0.819221569882816	0.86218765918787	-0.20008918215063	0.407226540028472	0.0341011633326054	-0.252369102889266	-0.394729554552478	-5.55111512312578e-17
24x16	1.61623937978944	-2.13442469940861	-2.10945515152512	-1.63842282004337	0.678291928060602	0.513316108413081	-1.35162594593038	-0.94453974260589	1.29340879637093	-2.55351295663786e-15
12x19	1.99735271250669	0.883662053945133	2.93884947135212	2.11903258771232	1.4642012391273	1.61871872306114	-1.20869600533255	-0.295772357744004	0.274728292273791	-3.21964677141295e-15
25x13	0.612682708582344	0.361226013056969	-1.21255169015364	0.26852414967598	-0.653472502419141	0.534356470902895	1.42937150429128	-0.224466648756179	0.850257353902088	1.0547118733939e-15
13x18	2.14958024869129	0.713339398483423	3.05383832754081	1.97770457662049	1.41269961147262	0.862870501886161	-0.918497243136679	0.0235210329426653	0.367159505107084	-1.17961196366423e-15
26x10	0.694814808761248	-0.53857498938775	-1.51294968412915	-1.46638703826399	0.618168128267241	-0.495665781914536	-1.12659549715651	-0.800208533961468	0.851971212172485	-1.66533453693773e-15
27x3	0.0683213032637513	0.262526411673408	-1.52913852272181	0.245361516420236	-0.0293171548445084	0.821236544052032	0.454173327087724	1.58039711149335	0.166115063424478	1.0547118733939e-15
30x12	-1.11930842268234	1.1852648824041	-1.64612399160888	1.99184644783251	-3.23764204055914	0.362549242438465	-3.00206534497095	1.06879735912477	0.178335877754858	1.55431223447522e-15
28x4	-1.2965145989942	0.978313362747098	-1.42046327479275	0.0603593056467091	0.845571212348806	0.120355638538618	0.277827549767234	1.50873645596028	-0.0371233447138636	8.32667268468867e-16
31x9	0.495563360148317	1.55830064422774	-1.10003157102648	0.57171446420104	-1.00993192041512	-0.89000210807949	-0.0771877787946331	-0.192628178416796	0.169692395842993	1.11022302462516e-15
29x9	-0.312250279163499	1.35333430869477	-1.02863147762938	0.43962270844754	-0.0641222297222336	-0.488668096476714	0.16085269803049	-0.0281203509264333	-0.543614840392925	1.83186799063151e-15
30x22	1.16082560158614	1.16633609104476	-1.22459511581626	0.985787848764908	-1.07541446911537	-0.477015734631187	0.454175524100084	-0.82575166147917	0.0187596609374701	1.27675647831893e-15
19x15	2.62213600274713	1.3590561590508	3.53520378743995	3.14843088789124	2.4413276705103	1.0010523438582	-1.50282247872594	-0.381564547248403	0.834749007257183	-3.38618022510673e-15
20x8	2.4877269811686	0.484549597765832	0.680536348305955	-1.48267471101704	-0.556060626874562	0.831267972315878	-0.49411607931143	0.2321440750273	-1.35237835414574	-2.1094237467878e-15
18x8	2.93882433358083	1.30396238300779	1.53655795060366	-1.33804659549064	-1.30259179715055	0.965028517082481	-0.569820576264106	0.745429426686762	-2.2235661357699	-1.16573417585641e-15
16x24	1.97750008720434	1.09819425762676	0.950661002776374	1.42893787999005	-0.00285389068396177	0.433592500994697	-0.22254110839216	-0.374215769306407	-0.163016928071465	-7.7715611723761e-16
21x13	1.85157258926682	0.833246287205285	0.997213776750646	-0.708241671192581	-1.56404869722699	1.41251603756683	0.92093106912415	-0.120536552863363	-0.870529204406825	-1.38777878078145e-15
22x2	-1.55449719926947	3.20474190132528	-0.205147428001023	-3.08048619378343	1.19296048686021	-2.14899871058221	0.861622071271051	2.87029784868819	1.85216024756089	2.4980018054066e-15
23x11	1.85581176397271	-0.276481572435441	-0.966251938504619	-0.91325899876166	-0.213423358306249	-0.351485159361536	-0.812058153877135	-1.55966450579496	0.481682072563141	-9.99200722162641e-16
24x23	2.42227232137894	0.980935565730905	-1.78736327103968	1.2399595773068	-1.09926545126109	-0.554116238569385	1.12081425593098	-0.246995436058306	0.319212821778314	2.33146835171283e-15
14x14	0.895583205628043	-0.415758302293175	1.7534928869368	0.836819720849433	-0.289171124080715	-0.927685699909337	-0.362299669532733	0.568518107678591	-0.537237391409438	3.33066907387547e-16
25x22	1.80896218285348	1.40129035598348	-0.974251184433642	0.915714720067797	-1.30279065187854	-0.827405197268315	0.913563787607067	-0.984988947396322	0.115280974962448	1.72084568816899e-15
15x15	1.3983313857025	-0.263007728265916	2.64888362203891	2.16043863076335	0.64079301331609	-0.756430092119077	-0.674714048773502	0.131245512066266	-0.0901257877348737	3.33066907387547e-16
26x21	1.38966616847091	1.41834487032114	-1.22809976776284	0.977051658941087	-1.33536435745721	-0.875665317401231	0.338892472839263	-0.798657191942943	0.182534003576144	2.99760216648792e-15
28x3	-0.308437204043858	0.107041908533815	-1.99586437166523	0.269716259154021	0.265065590401206	1.05826536225945	1.03932126619719	2.4498580303449	0.875627614063194	1.49880108324396e-15
29x2	1.11606875771352	-1.3156565052943	-3.93743916472363	1.10838630017174	0.738033795757042	2.03204628621272	2.64911096841571	3.54535933635749	1.05826977924294	1.22124532708767e-15
19x20	0.884779776533566	0.80203739245149	3.09709917254023	1.63666172176205	0.0941351655188031	1.84726300798851	0.429085903835918	-1.16772159986237	0.603898476952514	-3.60822483003176e-15
20x23	1.23918061699542	-0.391716279264467	0.280670320944907	0.53781657840506	-1.12736434566165	0.841915753796402	2.07781181611477	0.0125202955328195	0.0898913010232428	2.4980018054066e-16
21x22	1.06150683142509	0.120149387856368	0.156434221252368	0.227903279553803	-1.43023074502103	1.48549575855341	2.03802364326526	-0.731794942615394	0.364207736366948	-6.10622663543836e-16
32x18	2.35240687249675	1.66497239704494	-2.14846236047575	1.73253931410192	-2.39051696118976	-1.41538436928878	0.775040138571246	-1.71944878156384	0.337686384169344	2.27595720048157e-15
22x5	-1.38019780864532	2.39519931574647	0.347762397790019	-1.96536684543122	0.0643805423127419	-1.52285600447619	0.151511359518027	1.49831790071032	1.84012415394928	1.0547118733939e-15
32x8	0.787753319554695	1.48318783970316	-1.05007631619229	0.317075389174441	-1.03428757095511	-1.00388692399156	0.267891896619759	0.168840626408326	0.467723184127672	2.27595720048157e-15
14x17	1.4309696797328	-0.245756693535494	3.10527920518395	2.77957811646592	1.29401475608452	-0.281955460017677	-0.768980660602064	0.226861575763176	0.418947646346445	-3.33066907387547e-16
15x20	2.72219512672116	0.187586066228073	1.65149125305674	-0.215082542212802	-0.531118153162119	1.72034197873364	-0.279423742100032	1.24549999580178	-1.68523756673009	-1.29063426612674e-15
24x4	-1.52287967495076	2.28913198537415	-1.39349910796636	-0.701138603407317	1.25133829556683	-0.990661707209462	0.542097011596558	0.904356668090275	-1.39192740668237	2.27595720048157e-15
27x17	1.75076128400197	1.14850131224491	-1.55794616627152	0.904559889967754	-1.79517344801337	-0.97572744573488	1.04388563299599	-1.04346843239789	0.277567399691318	2.99760216648792e-15
26x6	-2.0285143808113	1.30973200823905	-1.77444466348903	1.01855491039693	2.27691537337359	0.0564365877248283	0.0725919047472001	-0.732702124598605	-3.39243108466249	7.21644966006352e-16
31x5	0.221728238729366	0.622082174686303	-2.07499961942415	0.0760677264944702	1.01750848120262	0.15115455263764	1.51942353369542	1.79867276383199	-0.0475385680003148	9.43689570931383e-16
16x22	1.85412857930346	0.644037532844798	1.75887018564277	0.0957447171144616	-0.920047928372725	1.30809215727155	0.236141471425208	-0.0310894098030825	-1.21639870287115	-1.11022302462516e-15
19x3	-0.534210879550498	1.95770790291894	0.799135383423698	-1.68263440518095	0.415175108407918	-0.932531643353972	0.21597802432692	1.27426548980972	1.21165583919924	-4.44089209850063e-16
17x23	1.47742059231725	0.164450859124573	1.0406990407616	0.696370800869046	-0.882100796768176	-0.0037587982673695	0.427047472621741	-0.232386326917527	-0.301238538293631	1.11022302462516e-16
22x28	2.31237859244278	-0.125487083977555	-1.99287459066929	1.00824999169298	-0.964219991287147	0.369258866152022	1.27278726691458	0.751603128048499	0.277293786636513	1.08246744900953e-15
20x4	-1.58375890135381	2.77722089069926	1.10961762663033	-2.30773913968082	1.18000060005687	-1.34732986222693	0.438137737343054	2.08840049574592	2.04124978651546	3.33066907387547e-16
18x20	0.898246409058264	0.259506462988276	2.99836505304098	0.843819242800878	-0.382642788551053	1.98608063559204	0.725705906567215	-1.19651413162623	0.152997636532752	-2.87270207621759e-15
23x25	2.30415065297154	-0.201911549455699	-2.45238562815434	1.32091580164648	-1.15541912763154	0.619265464365469	1.78464341215728	0.54094557208606	0.419325725534281	1.94289029309402e-15
32x15	-0.939683667967761	0.697563541917702	-2.11213684747678	2.54847883026497	-4.0113979336625	0.687546122467845	-4.1847977237929	1.13196941400327	0.0584472403764186	1.72084568816899e-15
14x24	1.82100952562983	1.20170635366818	0.434414049651634	0.636621409514432	-0.928854122972017	0.16038771574801	-0.290859084487661	-0.069644294793582	-0.480451312458113	5.55111512312578e-16
10x24	2.24433482668116	0.86700683394495	0.4443211468515	-0.408544402446473	-0.925100581910807	0.662065640282454	-0.429032008457735	0.294495288382118	-1.33709550684844	1.11022302462516e-16
11x21	1.15521088272025	0.882021213149757	1.21187865501022	0.316819786532408	-0.204389123946234	0.906799960048142	-0.347968833497802	0.155721151394028	-0.486099585256283	-1.69309011255336e-15
24x11	1.74087271790935	-0.395039005517367	-1.20134011932076	-0.537168542878668	-0.170347014189054	0.0777271805787035	-0.249013036126783	-0.159706735228398	0.615264091475888	1.66533453693773e-16
12x22	1.43031162348461	0.833827169530781	1.16944808995575	-0.0624067151063374	-0.385892135320435	0.746050584014536	0.1283023023426	-0.0889211643587542	-0.941984126630228	-1.30451205393456e-15
27x22	1.72867180330804	0.925695227747599	-1.08838799940212	0.954843614545008	-1.41391641096528	-0.680831613861864	0.52587333228084	-0.598278520829394	0.267610155135377	1.22124532708767e-15
25x10	0.879097670714903	-0.144861923488524	-1.01331365563113	-0.783258244093305	0.118363881210354	-0.328050815096838	-0.6768602256008	-0.965790583919189	1.0061763213891	-7.21644966006352e-16
13x23	1.66820513410399	0.929305488602338	0.91955266329164	-0.150270125377672	-0.743015364467042	0.554958725123802	0.00190179458318775	0.241824362889645	-0.636534592614921	-9.15933995315754e-16
28x17	1.44694646425794	1.37873621216467	-1.38699235578112	1.2109585080337	-1.82611068614011	-0.89795669382417	1.12541468038176	-1.55519929961938	0.463992505953504	1.77635683940025e-15
29x20	1.56883874859484	1.00625446815183	-1.18300046916675	1.00132245081335	-1.55943641667061	-0.457580400705911	0.837454787850702	-1.02513956310843	0.23690429982162	1.4432899320127e-15
27x12	-0.148636340400706	0.689326281908685	-0.406286627454101	0.152035902808709	-0.826602539262757	0.294158353709965	0.837630009283058	-0.722920320775076	0.208580550850563	5.55111512312578e-17
30x11	-0.146522634097344	1.13651670994866	-1.70503290167751	1.64757614102147	-2.39888362660834	0.121435379458202	-1.46957902224231	0.728111809135441	0.124754683921237	2.22044604925031e-15
28x15	0.438376685532632	1.37869748670481	-0.930241968842161	0.64831542625246	-1.65790515190454	-0.532638470076543	0.989428173035829	-1.40278454253126	0.349994620158153	1.27675647831893e-15
31x2	-0.028112227872262	1.04578003382047	-3.83031461528849	1.4877878373276	1.62014156982015	-0.181712554644341	1.74021457163487	-0.0138240990163717	-2.91916624785461	2.55351295663786e-15
29x14	-0.242317053385577	1.25219709047221	-1.06002540569523	0.851412661161504	-1.55111325408214	-0.321268980801114	0.0312252488811301	-0.504650910158372	0.468721925650131	1.60982338570648e-15
16x13	1.88514035655994	0.924088993006145	2.30624062215344	0.856844547002559	0.310337466441442	0.623056887223354	-0.867177768145621	0.175521253730939	-0.428768573876037	-1.67921232474555e-15
21x24	3.014013654523	-1.59395470387796	-2.54137878706245	0.975906752019263	-0.0477404106396702	2.502696369369	2.66217315788032	2.45191610672513	0.624294327632887	4.44089209850063e-16
19x8	2.48427860794808	0.792926157930398	1.09401167021471	-1.33151848263215	-1.0990745177807	1.13877174520928	-0.549407024538221	0.715937059243034	-1.8494238479882	-1.11022302462516e-15
22x23	3.19557707454804	-1.1429166720901	-2.78083565225681	0.881883708234569	-0.349731473783781	1.81634445169615	2.46937079016375	1.93483025043698	0.551047056300491	9.99200722162641e-16
20x3	-1.25598508128178	2.62785918009972	0.509610410394206	-1.78066935931906	0.834915922224435	-1.19044797854915	0.0882020272533356	1.66863626293002	0.786109890245778	4.9960036108132e-16
18x15	1.86334900759647	0.906949536516312	3.03146960658801	2.85867620560536	1.90316029667862	0.823695359943916	-1.17066885409312	-0.438719704463506	1.06878743609742	-2.63677968348475e-15
23x22	2.57936595946684	0.615664644858076	-1.92761751836314	1.22251877497268	-1.36243560771922	-0.282707325121117	1.09128021575265	-0.0734960947399194	0.105931360159213	2.1094237467878e-15
21x2	-1.65776552210813	3.24490299610342	0.0453982545967685	-2.8174326985593	1.17096533622769	-1.91377418996685	0.324732457648661	2.62689405298544	1.66366081883806	2.60902410786912e-15
32x6	-0.48060999117857	1.445584956895	-0.627171937048167	-0.763541177150364	0.330947251887966	-0.559419912432257	0.780767646208673	1.5790930848641	0.995970217764911	1.22124532708767e-15
22x9	1.95153596623101	0.464244809650866	-0.431684213455597	-0.663209481794341	-0.689398611522056	-0.296706984793823	-0.488775280933316	-0.94287404779318	-0.407744800656671	-1.16573417585641e-15
23x12	1.70973177013431	-0.40044972062923	-1.18313083194214	-0.373272464379781	-0.788304209179888	0.366395671504674	-0.0532625100567331	-0.628182780112786	0.3858906681083	0
15x26	1.724232511102	1.1454039366383	-0.640948491960261	1.80895890318725	-0.440319933374396	-0.374368875144643	0.147568364214004	-0.525961624541535	0.440125111821378	8.88178419700125e-16
24x18	1.84026518196512	0.899074750818797	-1.5708821412118	0.48977595973478	-1.13409412392165	-0.576331743571594	0.555334739592651	-0.254208722563117	0.157727474177886	1.94289029309402e-15
25x19	1.45792910518635	1.19093735011253	-1.04141183375498	0.962146304775765	-1.04618421175476	-0.739020102073194	0.523969213611463	-0.737383605764749	-0.0435537584693106	1.88737914186277e-15
13x16	1.14091068971653	-0.699824739932383	2.19388169770551	1.13571383643115	-0.0264395401210495	-0.830043553117838	-0.301824653777132	0.626506780628192	-0.335473704777514	0
26x8	-0.7689205330251	0.846940824948838	-1.30953730163633	0.0734079630112956	0.614198229414101	-0.229539238536031	-0.15668790732986	-0.662299951805174	-1.55044627208313	1.0547118733939e-15
27x5	-1.80573962918786	1.56498171789525	-1.08644024019471	0.307182270813119	1.82561246853014	-0.32467112763764	0.457729716975266	-0.225778967738036	-2.18607420617155	1.0547118733939e-15
28x6	-2.45177057699118	1.69932449570013	-1.64773435006634	0.419112523892339	2.60921457453407	-0.429565705316434	0.712564749525044	-0.342091220985485	-3.15519352164344	1.22124532708767e-15
31x11	-0.759542760059042	1.18112027098148	-2.47844906285962	2.49904599777424	-3.94644552125078	0.031024763067835	-3.16439178557313	0.891611954683569	0.290650233525038	3.33066907387547e-15
29x7	-2.7385785565979	1.74568802035276	-2.03716415560739	0.798705718534719	2.89766824988957	-0.319161585226596	0.877153926966465	-0.699637184078388	-4.00716046617601	2.22044604925031e-15
30x20	1.25577388327127	1.25377260931367	-1.47068004296246	1.19629951730655	-1.99822559177623	-0.681541561837115	0.608540126998137	-1.43735167496209	0.192099374997031	2.66453525910038e-15
19x17	2.27575575871419	1.07610855688308	1.45538576403172	1.01475833723339	0.387387479822197	0.737337165040545	-0.700466551053539	0.270416132820003	-0.13355553523964	-6.10622663543836e-16
31x17	2.05992731266282	1.63789118582605	-1.81581896314964	1.60390700543422	-2.06887248751447	-1.51534348487155	0.709937937020775	-1.58615628018771	0.283328986507615	3.27515792264421e-15
20x10	2.32374115003335	0.882785757905218	0.785955697965072	-0.865393860304262	-0.878446097337736	0.974386785913094	-0.0556610374367733	0.306108179396518	-1.18408291233616	-1.11022302462516e-15
18x6	1.44095642262197	1.21404624048016	0.743143084236114	-1.09118046290422	-0.96912731819905	0.2689512845676	-0.1773592527123	0.78606778765836	-0.720422659957411	1.11022302462516e-16
16x26	1.62834717768207	0.775283710569839	-0.195421856915962	2.06571011988604	0.181545673764134	0.173650827432216	-0.195402354497258	-0.354300011898675	0.547883648675364	6.66133814775094e-16
21x11	2.42861175278115	1.26287157955543	0.410051068589794	-0.911550072582457	-1.17685518724262	0.251725298329159	0.125853661957218	-0.195941086881573	-0.967812723800635	-4.44089209850063e-16
17x27	1.30142629262548	0.851196055517506	-0.87773243304511	1.07837487426386	-0.804730073123486	-0.239515981751834	0.402825442575765	-0.571643149306429	0.0087608678136633	7.7715611723761e-16
23x5	-1.5274752690112	2.58754163146881	-0.403966216543665	-1.71873981308203	0.486688525542406	-1.69141634835612	0.128229725263168	1.48318247460609	1.2489746869572	1.88737914186277e-15
24x25	1.95691092139194	0.84928827506799	-1.94691446317844	1.19907665849781	-1.231199244509	-0.49176163762838	0.922370400573595	-0.310650369476586	0.404992001286851	2.60902410786912e-15
25x20	1.37230793920849	1.07608499608952	-1.39082063702753	1.16236017677193	-0.980996341426267	-0.805402603985873	0.265602873655146	-0.864757832643227	-0.0555228720458008	1.77635683940025e-15
11x25	2.13947089313599	1.38280659867734	0.504582393546374	-0.181234080363963	-1.10516722245774	0.284117736531259	-0.186564804165199	0.15557057328041	-1.27279485089393	-1.66533453693773e-16
26x19	1.53967726192215	1.18729540477637	-1.41444241534601	1.00301622382033	-1.01537658943866	-0.732895649301311	0.758116638642422	-0.733133301603813	0.112297147610935	2.44249065417534e-15
19x22	-0.256519750081818	-0.371843893402429	2.11343809468937	0.590881078345653	-1.71086241315524	0.253298716319387	1.42460291992982	-1.41896969466076	0.227053476506406	-6.10622663543836e-16
20x17	2.41226753606551	1.24045796641615	1.00815763739939	0.425403638131928	-0.680594735460252	0.417834527786329	-0.56900834055263	0.340220534399294	-0.578134078116385	-6.10622663543836e-16
16x17	1.95812987593054	0.329007452419716	3.93753999772679	3.44472217849374	2.5863300726474	0.751613024122281	-1.54933620075387	-0.166322427448718	0.995897797303722	-3.08086889333481e-15
21x20	1.88269096725063	1.15360437638668	1.08660433742506	-0.121636010025421	-1.59504047743824	0.767779560302587	0.256026433361552	-0.98914091478148	-0.847899765241025	-1.4432899320127e-15
17x28	1.48229958525697	0.503455505193389	-1.05431834867995	0.967793718060072	-0.867096168824849	0.062396836822481	0.239557268409891	-0.00426903155161089	-0.147968157104137	2.08166817117217e-15
32x20	1.6428892377252	1.19916064478018	-1.66351430121628	0.960150376029086	-1.427407760155	-0.973298321760886	0.334837188093083	-0.762437928948017	-0.0562680799063098	3.21964677141295e-15
22x27	2.88350930175946	-0.157001074578837	-2.62095730642105	1.33730882925403	-0.806204688501613	0.245172223621235	2.06837232923762	0.996719582312592	0.590856177757622	2.44249065417534e-15
18x27	1.60238667640226	0.551694935209959	-1.37237705292509	1.14355831720008	-0.561742220468064	0.0162766354353144	1.05752893910562	0.125272306390077	0.197645381618074	1.77635683940025e-15
23x2	-1.31566886297679	2.352356511559	-0.701781344301176	-1.69419453254328	1.2098111241916	-1.24582679998791	0.870208875913215	2.13441642335854	0.494261950628918	2.33146835171283e-15
32x10	0.175272066069777	1.76505922900099	-2.48926954330098	2.23167704932674	-3.29245497278014	-0.974467609775986	-1.61539898010821	-0.00897057722708014	0.658026494574322	3.88578058618805e-15
14x23	1.62398199449276	1.20477169589981	1.06434954396909	-0.149482218893422	-0.680946383107379	0.62270041658173	-0.103982207891394	0.148239974815023	-1.10057715690438	-8.88178419700125e-16
24x6	-1.01328128247082	0.838433745895379	-1.75144340950317	-0.352851437515266	-0.428897569319414	-0.630022849932184	-1.79900157176764	0.0348730721121648	-0.0297797522600184	8.32667268468867e-16
12x25	2.30193643878621	1.1874390728916	0.337608799156885	-0.0913497120934097	-1.31146269385991	0.311783420897007	-0.120546020130678	0.1094591719923	-1.12599144411834	5.55111512312578e-17
27x19	1.38959384413825	1.38571508809327	-1.62383786809352	1.44748505494941	-1.4774602244761	-0.993600108111821	1.01176612939072	-1.21135831587423	0.222218045685231	1.77635683940025e-15
25x7	-1.15965157831601	0.341234940126834	-1.81058859004005	0.185701311204383	1.04330955261485	-0.247711643636771	-1.38560112481308	-1.38534285946789	-1.827344221804	5.55111512312578e-17
28x20	1.25673159867646	0.954985759254065	-1.24448570107655	1.11566287084738	-1.30150366000083	-0.559909468367299	0.541720438945419	-0.749508652041226	0.130865856216489	2.05391259555654e-15
26x4	-1.0455559515624	0.880082447152669	-1.15531765360802	0.45493437955504	1.2032759533927	0.242384432394322	0.626373252398242	0.0860206962156604	-1.73179657742276	7.21644966006352e-16
27x9	0.429559879349353	0.491438142216986	-0.943604442073508	-0.0993475521134459	-0.0771639524599502	-0.212177904115963	-0.214603537792593	-0.341776879706739	-0.0347052848452169	1.11022302462516e-16
30x6	-0.927120859445316	0.948150595256222	-2.04163062741706	-0.128978307981209	1.72660901786132	0.309055762206145	1.35070922223932	1.54538478714953	-1.10701627035744	1.27675647831893e-15
31x7	-0.257292067350616	1.61601915812043	-0.764659353194041	-0.452093369232431	0.678059873826306	-0.840193834694424	0.614152612006983	0.936666702808962	0.161796880110474	2.1094237467878e-15
20x24	2.37707933670747	-0.640142829617996	-0.79538053589845	0.931464361036295	-0.332823786717888	1.19294013231731	1.57437763529507	1.25315660760981	-0.0311885400540126	1.27675647831893e-15
19x5	-0.251299628880915	2.10476532064152	1.12387556987914	-2.30103973787732	0.237189201194652	-0.545326840888738	0.0171244502339649	2.02422615446644	1.45270265450741	-4.44089209850063e-16
17x21	0.886287169554624	-0.189858383167653	2.71110668714483	-0.153176101030836	-1.1501800511086	1.99765210587609	1.23508517890553	-0.770977508813594	-0.485816265165937	-3.46944695195361e-15
22x18	2.47358329564779	0.873917840030957	-0.757448545511406	0.347788911118078	-1.67181226640192	0.290042545887525	0.146997504236964	-0.0703250479922668	-0.82971519728325	1.22124532708767e-15
20x6	0.417082104658514	1.33415388535064	1.11470937125794	-2.07070263539913	0.149651915295767	-0.252524343849828	-0.313815646435458	1.27137110526466	0.819865962778891	-9.99200722162641e-16
18x18	2.22182943346716	1.27137486010349	2.76570139927614	1.78355700079653	1.3395791157684	1.05276702009701	-1.34396277346235	0.0368652003544703	0.177700220531698	-2.66453525910038e-15
23x27	2.27036533793133	0.0407269921081071	-1.97288500523169	0.878551548114776	-0.919840375339985	0.0806746717132419	1.48264385398525	0.225297264259312	0.498799853533862	2.16493489801906e-15
21x7	1.18889647033844	0.364122927850139	0.184993315401335	-1.97405051541393	0.19412283967811	-0.170963795061517	-0.463856220152108	-0.381573123934242	0.342551914111586	-2.05391259555654e-15
11x23	1.92130799004204	1.39467242781792	0.749960286885255	-0.406270865586414	-1.29557590113845	0.409445168478592	-0.370608132532836	-0.180550575680869	-1.06580412285232	1.11022302462516e-16
24x13	1.47142343009492	-0.503785923604588	-1.35524551749529	-0.0594649476509048	-0.434440827130497	0.353774581693265	0.484429628859993	-0.327705024496689	0.578037888121411	3.33066907387547e-16
25x8	-0.145446880800941	-0.0985924760829672	-1.31848095068591	-0.356275076819703	0.821920712301888	-0.066925404638944	-0.696123308543102	-0.794144214603365	-0.791600990999799	-2.77555756156289e-16
13x21	2.05223391291839	0.830137832008844	1.96560040738184	0.0757378032858999	0.176351308934307	1.3269127503322	-0.376624013617201	0.0126082343989302	-1.17709356137209	-2.27595720048157e-15
28x19	1.68117202672612	1.11320552878604	-1.51328841015661	1.24914429900027	-1.16968387393509	-0.805088569953879	0.720090799477604	-0.82599375912469	-0.205420104486405	2.05391259555654e-15
26x15	-0.463781537647508	1.01710511504779	-0.173738428507178	-0.599227046972565	-0.341281539608159	-0.0588765675691009	0.432924759757435	-0.495715973952881	1.23748211613958	-2.22044604925031e-16
29x18	1.9602528345528	1.32721720268566	-1.73518098276909	1.46913640348559	-1.78071845828785	-1.27900650928009	1.12843150985489	-1.24601249644426	0.196412771744132	2.99760216648792e-15
27x14	-0.859356634083605	1.0737126971452	-0.238340303230617	0.405374799506725	-1.52801567193825	0.341910240054887	1.14418887257852	-1.46195603858172	0.764735622137423	5.55111512312578e-17
30x9	0.020504991532405	1.57158456185251	-0.753290314756784	0.424377922441915	-0.206700457802497	-0.639984298780622	0.232608901001602	-0.144712056310938	-0.323052707657121	1.77635683940025e-15
28x9	-0.0740404447362724	1.05991038305996	-1.14909769604318	0.49477111141871	0.147923043518509	-0.164363940298256	0.0457045021069757	-0.0349244835145127	-0.329225336962742	9.43689570931383e-16
31x12	-2.05602446277065	0.784345485105459	-2.72250878317378	3.03682377202259	-5.04977551007342	1.0499200669942	-5.17248682101705	2.21403841738131	0.0491033877168816	3.60822483003176e-15
29x12	-0.396193715977618	0.79905827264929	-0.831584273662905	0.666762191915223	-1.43858845070508	0.498729153417312	-0.655249744868926	0.381958519210544	0.237225948010332	9.99200722162641e-16
16x15	1.59730112346139	0.374119397804519	3.40087428364487	3.25391551574702	2.02476572371194	0.541174525439007	-1.36684014560538	-0.0917780269743471	0.848349719133324	-1.52655665885959e-15
30x19	1.39697711419393	1.04673955634626	-1.64205964460705	1.24597954269396	-1.86813316898345	-0.668684497283949	0.647392633232695	-1.38323322774362	0.177944729824362	2.22044604925031e-15
19x10	2.17680798091225	0.961905076727173	1.31608547358746	-0.902411380310477	-0.708071537914909	1.0607916320176	-0.385349228480449	0.401569628335271	-1.5357356066922	-9.99200722162641e-16
17x14	1.90096517558667	0.930632725276769	2.97881776322331	2.55553133527359	1.60451207667296	0.746243885235329	-1.4496586953631	0.0828692054234355	0.506803890595686	-1.63757896132211e-15
22x21	2.21001831042994	1.02233080440044	-0.532582545198801	0.167337892610438	-1.74833401704411	0.0166451981795066	0.643288337252167	-0.515873984215398	-0.579926349456589	1.11022302462516e-16
20x13	2.58815395539863	1.13379836619705	1.41599445620729	-0.684074384211087	-1.19584697820185	1.06792360620695	0.246152004611381	0.256438264885653	-1.63887119842072	-9.43689570931383e-16
18x13	2.04402119396402	0.98577075720883	2.09805343039251	0.902628398149379	0.2599320601891	0.253993341070931	-0.615220582401078	-0.0605718709851564	-0.484439858178366	-1.26287869051112e-15
23x16	0.781513334844665	-2.39666481997124	-1.66746112436191	-0.800692253852761	-0.640448321063165	2.04749153224249	-1.39177478258415	-0.360101896926254	1.1958301643282	-3.10862446895044e-15
22x15	-0.860014087539074	-1.66964528195051	0.45359643925465	-0.980215198927963	-2.06692596712758	2.98961777211993	-0.576105692116613	-1.97921490777163	1.03516648996019	-4.9960036108132e-15
23x14	0.524800943681642	-1.88289978414616	-0.42276687706501	-1.31172808536387	-0.729150680117473	1.63114170389507	0.00466029988926114	-2.22390341702155	0.909752996552303	-3.10862446895044e-15
24x20	1.464651664606	1.27824982331651	-0.895672186336587	0.69377392220691	-1.22071093028323	-0.694546634469613	0.326460066331541	-0.84477809714789	-0.577778887711503	2.22044604925031e-15
23x13	1.20367849173246	-0.505220272449984	-0.967806934626106	-0.61792210468526	-0.79856713313448	1.02744817913303	0.709922631539007	-0.290105767008136	0.56706926622816	-6.10622663543836e-16
25x17	1.35255673000907	0.646602945127168	-1.25815374194134	-0.253080652915205	-0.47898851443943	-0.607128392392982	-0.105539504913391	-0.742030029419973	0.351804080292499	2.77555756156289e-16
26x22	1.68353750786173	1.1965951074715	-1.21794964823778	0.878748298776324	-1.049719683523	-0.915108793432545	0.770762949296163	-0.955052623756381	0.28562735433899	1.99840144432528e-15
27x7	-1.59249133503283	1.80625538405914	-2.04115271346995	1.27931140504072	1.91408498094727	-0.365632758066233	0.642611737751092	-0.81041695499598	-3.67395805386325	1.83186799063151e-15
29x5	-1.76390426962247	0.817953310485329	-2.36536655183375	0.296824968099162	2.47016400667701	0.501943705113992	1.38335761516667	1.20989861932542	-2.02959114762706	1.83186799063151e-15
19x19	2.45311871088218	1.6038717515738	3.81822830093986	3.21718521226436	2.24723400675059	1.27763731064462	-1.61922511822761	-0.59016555302728	1.03603214238875	-3.71924713249427e-15
31x19	1.99199531239112	1.51852120907186	-1.75927414826995	1.4581155937087	-1.9037399111035	-1.32458195423189	0.639706318757061	-1.36963210380859	0.243138586165316	2.55351295663786e-15
20x20	1.32396018752275	1.01694968464368	2.03480380787698	0.93214704010849	-0.644303765531462	1.21323117284825	0.480369091043417	-1.24255293020704	0.193313629324799	-1.99840144432528e-15
21x9	1.90560928707651	0.828367647574816	0.048028775379143	-0.567269247781181	-0.941147433508406	0.338743203289839	-0.0575415514668631	-0.201154239867738	-0.779713589410741	5.55111512312578e-17
17x25	1.84147174605986	1.10032060073769	0.129569560786301	1.60144647913977	-0.430768909334161	-0.0385258994566759	-0.0279607751162268	-0.632797381471615	0.132479694221603	6.10622663543836e-16
22x6	-0.319193677941477	1.62327418378838	0.210532186231883	-1.6385032883361	0.120741323237211	-1.1207475152829	-0.116490103200111	0.717265907631354	1.52274625774913	8.32667268468867e-16
23x7	-0.152058914505611	1.18159932335223	-0.517329791498084	-1.58401095075878	-0.159307859238659	-1.32581669025737	-1.15843930703759	-0.374098706198516	1.102392096169	-5.55111512312578e-17
14x18	1.86317951823293	0.30280493950368	3.27421674839737	2.74192226005378	1.73742549053938	0.398183949858865	-0.959215072031945	0.0374009568789694	0.475958748710089	-1.11022302462516e-15
26x17	1.4663031371212	1.21527882008348	-1.3333114630459	0.569941989107785	-1.00781981948965	-0.85576972972998	0.650662140134675	-0.375957824870641	0.227362970283596	2.38697950294409e-15
19x24	1.84624720479054	0.238862987307133	0.286279387542317	1.05527414903297	-0.66785331170216	-0.512175015770406	0.727809196165654	0.253068037410256	-0.000872782990189724	9.99200722162641e-16
20x19	2.41592523248009	1.34502517483696	1.78325788012413	1.18908089377158	0.070268322520489	0.707708501685837	-0.365479772023386	-0.392480412836002	-0.0862335246287213	-5.55111512312578e-16
16x19	2.07896679160471	0.276474365535488	2.0196766708842	0.570716362913854	-0.0179046231799096	1.01933843667922	-0.365535790225168	0.57206820578353	-0.865160405120655	-9.29811783123569e-16
21x18	2.66029589289476	1.4808091383757	0.375958488943514	0.162294284808673	-1.59388882949952	-0.172954339083149	-0.25942641929495	-0.288592717389948	-1.04668683789327	5.55111512312578e-16
17x18	2.74147633188479	0.904288247124346	3.29904200514098	2.41500404534877	2.00956014728709	1.24222683504125	-1.68224190756739	0.056744152807164	0.0202853319091302	-2.63677968348475e-15
22x25	2.89540954773962	-0.762584249930087	-2.93625114349844	1.2893406682627	-0.225260966029804	1.16885292011805	2.37560789923695	1.58239795787552	0.687250123892493	1.16573417585641e-15
18x25	2.00173721851658	0.668209857475937	-0.327360780415823	1.98561662759152	-0.125325418928588	-0.0655830870780778	0.309171717216534	-0.198138967655693	0.459673739161632	1.63757896132211e-15
32x12	-3.70438533994625	0.588192342220131	-3.55418835218663	4.4387227727734	-7.56930275741815	1.8554208768386	-8.49823816700689	3.45631400778504	-0.13353186502844	4.38538094726937e-15
14x21	2.12934719962355	0.876234288495117	1.74035934150494	-0.0938066038515078	-0.244132272146885	1.19922844598696	-0.4922359701731	0.517425588584251	-1.40468443850384	-2.19269047363468e-15
15x16	1.23271831660334	-0.541513780225151	3.54820093055499	3.07000324343028	1.53874579630409	-0.962715550183899	-0.88271448361504	0.109410694662591	0.501270415080347	-1.11022302462516e-16
26x24	1.40704592622069	1.07093607740451	-1.67068670362057	0.822977836892005	-0.817125344843807	-0.63804213912667	1.22054970327678	-0.642453167247258	-0.0139008403410686	1.38777878078145e-15
24x8	0.539014214504063	-0.219327756401434	-1.18485590142202	-1.1840977306783	0.504816519211049	-0.604411815136102	-1.27858900311999	-1.22508698124706	0.531356636135213	-6.10622663543836e-16
27x21	1.6473061523161	1.26354110399935	-1.1208410901341	0.798056004104135	-1.13506890702622	-1.2733997606793	0.502773772342312	-0.792854564939377	0.312410361648321	2.94209101525666e-15
25x5	-1.22351112147723	0.918071540453553	-1.6021145409167	0.801919147816848	0.957257285030194	0.106157793776783	-0.335254978837783	-0.122761133038132	-2.2420505055059	3.88578058618805e-16
13x26	1.9226792066707	1.26855139646331	-0.706612848489739	0.677523984896565	-1.12577589652827	-0.534590501998816	0.461497630790869	-0.312736857566871	-0.195028881156469	1.0547118733939e-15
28x22	1.34841810319966	1.10441728429176	-0.849354079215288	1.07364265471085	-0.880691618321378	-0.480195336270866	0.564762992946508	-0.419878515292911	0.134324448597757	1.60982338570648e-15
26x2	0.628904329309678	-0.0688770688166695	-1.93298805270278	-0.128233145396234	1.0360452059782	1.01796863529562	2.06755680616304	2.86122906752307	0.684074835523989	4.9960036108132e-16
27x11	0.600879140002684	0.492518499434108	-1.02715862111473	-0.233720726349061	-0.485035509537785	-0.39789133025038	-0.292077748520657	-0.766182669772858	0.320502390118525	3.88578058618805e-16
30x4	0.0450964736314648	0.068968154532673	-2.40839948409752	0.527234846878709	1.2156236461389	0.984660939219375	1.77088105898122	1.88496845153942	-0.394219998401319	1.11022302462516e-15
28x12	-0.506208379340289	0.799890351673938	-0.338408336634617	0.302894227533599	-0.822727243114604	0.432023862957281	0.490326361606696	-0.217780642413859	0.320155065220135	-2.77555756156289e-16
20x26	3.35890552321462	-1.90918006453042	-2.28782848786415	2.91215480787944	1.80582028465594	2.95599068348818	2.47423986280134	3.2685010744033	1.70200841563494	-1.66533453693773e-16
21x27	2.75345441158316	-0.930690326378629	-2.66520249160489	1.86676472958901	0.0529038427263819	1.2250144675699	2.04674886568483	1.6555121939732	1.08632571327036	7.21644966006352e-16
19x7	2.51684290800615	1.15221572315477	1.44264399262402	-1.81736513107299	-0.910381486427336	1.00636820831645	-0.499725822087364	0.841798235984556	-1.74855299843223	-7.7715611723761e-16
17x11	1.95886233493349	1.18765437144601	2.67310236046994	0.922856831894419	0.704538773919781	1.14757158235695	-0.993921372926105	0.00750894403170137	-0.0624862405463298	-2.38697950294409e-15
22x16	-0.897137048319526	-1.49455280309749	-0.729539316281602	0.0579179785300755	-2.3501141439331	2.95432303109501	-1.69717103744906	0.187525174112265	0.578917313098543	-2.94209101525666e-15
18x16	1.80642047940219	1.08678733222451	2.95515870451744	2.93281598375997	1.83266623099533	1.00204204918125	-1.52359329419892	-0.318981964233057	0.665277500703769	-2.19269047363468e-15
23x21	2.03256771541389	1.37558417205252	-1.01952506728559	0.644984858921226	-1.43673722372124	-0.60935653772493	0.847383852590849	-0.701330735149227	-0.505986304175158	1.38777878078145e-15
21x5	-1.28400368540256	2.3770228021981	0.945667822546352	-2.35587517862387	0.472243414974646	-1.29566471536243	0.344091996899854	1.32923511805167	2.12567681837297	1.66533453693773e-16
32x3	0.505791400427848	1.07394299247402	-2.62097482099811	0.604628452451026	0.673631555547187	-0.573741322807903	1.09871516224443	0.319386303379821	-1.13491669699793	2.4980018054066e-15
22x10	2.33582912294025	0.559991215380906	-0.571672756366472	-0.71179136797507	-1.1255516701298	-0.237670086714864	-0.319457635170407	-1.01338126449159	-0.229085003538057	-5.55111512312578e-17
15x25	2.08585337166678	1.01640815563892	0.100729602116883	1.73703041204563	-0.0444294322172684	0.0232865856857927	0.136541846275497	-0.607702079377084	0.268528429054631	4.44089209850063e-16
24x15	1.05042642249587	-2.46359389027876	-1.61536023584914	-2.27455832590398	0.95435262552167	0.244652914007982	-1.85266860620868	-1.94491225807372	1.4221487422868	-3.49720252756924e-15
12x18	2.64040252615475	1.01562318042765	3.10011507432571	1.31972687641683	0.702413873314588	1.31961734332168	-0.75378868904673	-0.0307764749252183	-0.554804482387164	-3.13638004456607e-15
25x14	0.0562536404640721	0.125144387247373	-0.678388041607317	-0.470131296835395	-0.240339277040322	-0.100362176942001	-0.265595267265591	-0.905471547646918	0.895916737300473	-9.99200722162641e-16
13x19	2.12589279442321	0.644580747886137	2.90872710866959	2.43659950964335	1.71345809416599	1.38236198302114	-1.106654878473	-0.175015741404638	0.636461200273375	-3.52495810318487e-15
26x13	-0.773817503444725	0.709597680572916	-0.121225466621271	0.242444993479577	-0.898319520840893	0.866044388104408	1.61103801966053	-1.27193233523368	1.39331460345802	-8.32667268468867e-16
29x16	1.4195697578592	1.50295274337069	-1.68333592773156	1.46253181500718	-1.90653414582486	-1.03045222901854	1.17331104336323	-1.3407785578282	0.492918445409832	1.77635683940025e-15
30x15	0.115637889657011	1.18307039236213	-1.57370588737421	1.34459135397038	-1.97746142646577	-0.394006375988334	-0.858767361846547	0.376855083230822	0.273297136743585	2.55351295663786e-15
28x11	0.255797620411846	0.885337436883266	-0.7556851202049	0.53136849196545	-0.940051388987014	-0.0751919005402071	-0.308442800997172	0.133423312123702	0.0898868832164371	1.60982338570648e-15
31x14	-2.07705292279819	0.480796052347929	-2.15245468424233	2.36915852670163	-4.47475312728912	1.28705778129024	-4.65926957232251	2.04241300279379	0.00733227185154886	1.66533453693773e-15
29x10	0.361444908742565	1.13886522327796	-1.09478514387915	0.5454187961897	-0.63820115672608	-0.22073332313455	0.0572194190142855	0.0806865051394197	0.251276254521468	1.16573417585641e-15
30x17	2.10387477112164	1.58305300310717	-1.58938782914232	1.43133842931193	-1.47963091670035	-1.28781758247933	0.849425889222776	-1.29300539705888	0.372858567501816	2.4980018054066e-15
19x12	2.47080397284962	1.11196459705564	1.16971023861927	-0.302163057893625	-0.837929883945896	0.759440899587386	-0.263955436034359	0.0483905339533067	-1.42762450103279	-1.60982338570648e-15
17x12	1.7901161831469	1.02701081532814	2.39305323166535	0.747832495144201	0.224197221266653	0.953481099340649	-0.737481212131313	-0.210800749315019	-0.378159258712275	-1.0547118733939e-15
31x20	1.5051784930783	1.14624940768803	-1.33226530818633	1.12405519147821	-1.5604058216657	-0.461693498936477	0.640704854936458	-1.09827285870291	0.145827468373177	1.94289029309402e-15
20x15	2.13007563632579	1.27724797518555	2.02299847537836	1.36946454221192	0.270449483967648	1.17329594415088	-0.697246542838282	-0.163132163538738	-0.0751279907520888	-1.55431223447522e-15
18x11	1.66425718442634	1.06286304881295	1.82575130695332	0.0271007540310515	-0.0213433056915616	0.822827517396249	-0.483321029872675	-0.0984268721575505	-0.701789218230365	-2.19269047363468e-15
23x18	2.28049533830785	0.929751706975638	-1.35687138954769	0.46186755519694	-1.51922219864972	-0.378691227589603	0.648935876616955	-0.107646281935177	-0.228806088896492	1.11022302462516e-15
21x14	0.863761114876136	0.496698268063912	1.36184861588271	-0.465665665607721	-1.48243324082258	1.82885240080321	0.751124074439092	-0.902750992714576	-0.241141276951841	-2.16493489801906e-15
22x13	1.17153095566204	-0.179965807683393	0.470136380240079	-0.670770671542447	-1.32769324979227	1.69611724814595	1.07245679113201	-0.628949951479635	0.224923976764223	-1.22124532708767e-15
23x8	1.01473087571005	0.379225868378245	-0.814261746357387	-1.71253511688093	-0.159765331900786	-1.1231713854396	-0.8579685901714	-1.01210725527377	0.821827320207475	-6.66133814775094e-16
24x22	2.02291236334228	1.05813256383657	-1.54126477973419	1.10309056271247	-1.22001256101826	-0.600489287573033	0.747602889236055	-0.423010058851531	-0.00274240316675127	1.99840144432528e-15
25x23	1.83676554126257	1.20766243172962	-1.26499306235609	0.971456344684827	-1.16031581834097	-0.73931664798274	0.611235195709365	-0.637607379115111	-0.0619039454566272	1.27675647831893e-15
15x12	1.64651815061435	0.590634373712278	1.69714925244404	0.2288507333328	-0.607365491316955	0.284042268771272	-0.49511204154512	0.0958489873952303	-1.23221710291134	-1.12410081243297e-15
26x20	1.63758928215309	1.32187496692319	-1.20304183134929	1.20220602455864	-1.2349025649092	-0.852643249967398	0.405430417246206	-1.0139232785548	0.160756645971447	2.16493489801906e-15
28x2	0.871019182133977	-0.737099096918394	-2.84855131644595	0.666918317099373	0.468799974520261	1.86585284245158	1.95904492971738	2.84082339270827	1.05753446703279	6.10622663543836e-16
29x3	-0.0227308213694863	-0.263237911271522	-2.83880706691543	0.467501983909035	0.581626145605138	1.40483410704862	1.5861747167457	3.05124228945173	0.893996719771172	1.66533453693773e-15
20x22	-0.140595683188281	-0.223072985042192	1.77600885794028	0.198399209690662	-1.92312629533435	1.51224865529115	2.33520769697924	-2.00288691261121	0.363622065292002	-2.17881268582687e-15
21x23	2.40368107831456	-1.06748654973098	-1.52073960913491	0.38317430035654	-0.591040296712371	2.04288151445071	2.75570805694959	1.33588576116895	0.460704335990707	2.77555756156289e-16
32x17	2.37766467144116	1.63526163798751	-2.34719046822063	1.95806774242993	-2.69332837970103	-1.54078482359383	0.959478819531805	-1.88920727707333	0.453959027301343	3.60822483003176e-15
22x4	-1.82985650690328	3.01423147043153	0.128541962937852	-2.58003402427833	0.519191537503316	-1.83181779873363	0.537390475409258	2.37793314540152	2.00751737559257	1.72084568816899e-15
18x28	1.80110608054449	0.88834975208425	-0.909445040750454	0.748363058089916	-1.02407888083802	-0.488062900491932	0.726897908026659	-0.325770254550902	-0.142037535625194	9.71445146547012e-16
14x16	1.2681185629499	-1.4076018532769	3.13247288867473	2.13661318441216	0.503084347467673	-1.80698261193784	-0.278888088270952	0.497651578382108	-0.292214775148278	1.11022302462516e-15
25x24	1.62242275311633	1.12892203503975	-1.46366391851032	1.00710064691461	-1.20898718313	-0.668307889064852	0.769639625665274	-0.684220781965213	0.121241958798331	2.1094237467878e-15
15x21	2.24140772822754	0.491108130800565	1.52666866213487	-0.589416484003721	-0.75293728397244	1.63239866592715	-0.143540305133492	1.00501940907206	-1.43622684002385	-1.88737914186277e-15
24x3	-1.41960165994752	2.07486553690456	-1.37329024177783	-0.796326539681603	1.76656096271681	-0.641313412421176	1.10292714271873	1.70328039511725	-0.808378991878826	2.22044604925031e-15
25x2	-0.0348505085549692	-0.424176733708851	-3.11199100872501	-0.0485730974649047	2.16961173453187	1.76195358288576	2.57007267266678	4.02774672437093	0.0142341325291141	9.43689570931383e-16
30x3	0.311249785647042	0.347510749479165	-2.58996073442815	0.61145263046151	0.976555920500796	0.466769850352339	1.59890100751151	1.31026597024746	-0.724838546086418	1.11022302462516e-15
19x26	2.15970039079184	-0.928245040049109	-1.36773952367436	2.42448564229608	0.963308733664441	1.75983302831868	1.32990885874802	1.6399102302937	1.41950708315817	-4.44089209850063e-16
16x21	1.97992184714861	0.452803478722162	2.25532268677669	-0.624986458396747	-1.22511002063547	2.0230014778018	0.379124988296283	0.118067185956381	-1.49749561145218	-2.63677968348475e-15
21x16	0.550145559946507	0.405577830629003	0.606077790636166	0.57458252872558	-2.04685116281664	1.57941813203909	-1.15373428733863	0.183341450107766	-0.262618907792395	-1.4432899320127e-15
17x16	1.69768926642684	0.863745927483295	3.60223396978485	3.40164284990614	2.5482116909314	1.07291319484634	-1.50051116368298	-0.313807971871136	1.45876976695489	-2.72004641033163e-15
18x23	1.04279712439597	-0.0325087454227201	0.854166991939956	0.97480268967056	-1.27284236552857	-0.818250338937318	0.573461224765665	-0.0846975834279809	-0.401118762748695	7.7715611723761e-16
32x14	-2.93605079902575	0.255062898557064	-2.8992804608389	3.57470848864393	-6.23246583955163	2.2504074121137	-6.85632794886082	3.36546332196172	-0.458337153715534	2.60902410786912e-15
15x18	2.04142792103179	-0.149007406616721	3.4903634461393	3.10336794953451	1.89318527747743	0.423142564468872	-1.22025247426941	0.33787423050391	0.291975161379351	-1.60982338570648e-15
24x10	1.19043325883338	-0.149062695125369	-0.881668059196372	-0.775555632513089	-0.150864623349681	-0.271024611238762	-0.645042061690927	-0.662035734529024	0.417772586504285	1.11022302462516e-16
12x21	1.61882377219301	0.940488745710112	1.80733178552815	0.568792392698919	-0.150548835997574	1.19513035346139	-0.226685137445334	-0.172663300007491	-1.0506235070873	-2.13717932240343e-15
27x23	1.82000366732739	1.15254084593589	-1.4866822370717	0.86899416897558	-1.20694341716867	-0.82087550191428	0.732379469174108	-1.05869092042574	0.193187682453052	1.66533453693773e-15
25x11	1.53605654241928	-0.0725201624985433	-1.34739776065729	-0.39356697299181	-0.270374519858981	0.0725314093898501	0.124043522425876	0.0617314377746517	0.417417009610082	-5.55111512312578e-16
13x24	1.96048730142062	1.26728212010419	0.458467925477208	-0.109607282076041	-1.15285323646234	0.0888958422396622	-0.0953010934706941	0.148438665088228	-0.951688249897911	4.71844785465692e-16
28x16	0.989327262762744	1.59995349977288	-1.01012926318022	0.641154461107361	-1.77275835318351	-0.778209695467628	1.37777724498777	-1.36371998250615	0.364751874125329	1.22124532708767e-15
29x21	1.18489620021904	1.04013521644461	-1.32821925346447	0.95895598165946	-1.52617991238665	-0.609627066784411	0.64268410778702	-0.724210308097931	0.417023208619661	1.77635683940025e-15
27x13	-0.947014737048685	0.707031967236203	0.0401863880086216	0.0802298790385812	-1.15000007906842	0.908692471255996	1.39380766864966	-1.11001778274454	0.864272502903764	-6.10622663543836e-16
30x10	0.199753631100491	1.30507674035221	-1.42093655104776	1.03417594126105	-1.26191004948076	-0.662514807984958	-0.252696208447867	0.42596612690642	0.600310021465972	1.77635683940025e-15
28x14	-0.102065682625358	1.13606145581503	-0.694662275938792	0.518551841455786	-1.66677943920761	-0.0948697397576338	1.06191663507082	-1.49675460104611	0.323028952407494	0
31x3	0.0407220581496104	0.918208938542091	-2.62434360578799	0.771867202618111	0.907976720601166	-0.168972583902551	1.34042661126006	0.373608522378727	-1.38859698006989	2.16493489801906e-15
29x15	0.548242587781763	1.62293501399461	-1.21046172040046	0.691982388098092	-1.82047564496697	-0.661372173170955	0.583631043678989	-0.957556926483253	0.233144304856043	1.88737914186277e-15
16x12	1.92971755982352	0.99480020104851	2.1674228396188	0.573967330328673	-0.0323486013836964	1.00698043937084	-0.691148213940054	0.00723212838477068	-0.989787205931947	-1.9151347174784e-15
21x25	3.12574805527387	-1.35384225192004	-2.84207513488805	1.85890839593151	0.240804497273486	1.93964563471755	2.1140703401851	2.35806043181224	0.964406846931496	6.10622663543836e-16
19x9	2.61992919827374	0.957369896387038	1.12386402889255	-1.18748890769623	-0.963410696286857	1.06574761968733	-0.288481492278917	0.537598481699161	-1.72143647203736	-6.66133814775094e-16
22x22	2.18936930524181	0.17108224129528	-1.79704194232756	0.850831788510849	-1.23952153749472	0.781252048719977	1.8646043561541	0.38673299330335	0.283141753785331	8.88178419700125e-16
20x2	-1.16158098038383	2.28011777847704	-0.0223558128644678	-1.92327494510109	0.607348932038205	-1.28593144945422	0.0149804806980546	1.99278714654531	1.1255960434424	1.22124532708767e-15
18x14	1.84918838275354	0.931719222462363	2.88918084315593	2.13755439588614	1.31893218435681	0.482573198860533	-1.17711927085689	0.121865414114931	0.226948270222491	-1.53002610581154e-15
23x23	3.14894679390796	-0.411515474417695	-2.62821484450028	1.2918463414396	-0.639874987582538	0.649992755708747	2.15170436047431	1.01123529368736	0.477192042946921	2.16493489801906e-15
21x3	-1.408979114204	2.69194390371543	0.0793667629191023	-2.23303981917716	0.984847375975084	-1.27223375114443	0.602768532761683	1.88770584210238	0.785432540965239	6.10622663543836e-16
32x5	0.369161126810618	1.34824811592177	-1.1429302141225	-0.0116483662645479	0.676960231433146	-0.147495555071029	1.11342133148573	1.0651818596673	0.00403688918370754	1.49880108324396e-15
22x8	1.36205874460861	0.759050653597645	-0.0890296758031792	-0.976214514804972	-0.61500160771993	-0.370835029575741	-0.48811121051688	-0.901848095117643	0.182986936466145	-2.77555756156289e-16
15x27	1.56553249929489	0.530539606886905	-0.70379633063311	1.22037798331006	-0.581428688093784	-0.351241336205236	-0.0530900668638525	-0.243117715154118	0.419404788021243	1.52655665885959e-15
24x17	1.86961078954174	-0.496708181014282	-1.86351116219525	-0.183184515822601	-0.17890061817383	0.0508719212425069	0.0654815213846535	-0.293834447266718	0.495086341823506	5.55111512312578e-17
25x12	1.39317567004561	0.145325588525781	-1.54373379903241	0.311152018785273	-0.783188435960218	0.413979348312874	1.36330945914795	0.159246046974248	0.638351055009815	4.9960036108132e-16
13x17	2.10912278278294	-0.0177234377568374	2.82578551705375	1.70926590160287	0.77787213195666	-0.0587999345758005	-0.293691841589356	0.0828091808422301	-0.166785595794271	-1.49880108324396e-15
26x11	0.978192156906568	0.270749413708542	-0.856958387702557	-0.619417463412626	-0.196166296288469	-0.171465613769933	0.275910301350579	-0.533538219575367	0.38977115690487	5.55111512312578e-16
27x2	0.832152678971708	-0.685317225632078	-2.23665505341021	0.670685216457188	0.359230775365638	1.39624331795387	1.14310530363122	2.40056774321434	1.0503643543512	1.38777878078145e-15
30x13	-1.22520714508048	1.18252637955859	-1.17096059437211	1.44193754714207	-2.92817022451941	0.65991443276812	-2.57085773667301	1.20508761414597	0.123625912380044	1.60982338570648e-15
28x5	-1.97098605748349	1.60972554693895	-1.40899326348437	-0.0791114889535999	1.84195618949975	-0.366581240983326	0.616065688459415	0.41517177973669	-1.66335764259861	7.7715611723761e-16
31x8	0.357460938445164	1.16756554018448	-1.17600128411631	0.395861667941798	-0.164203850654161	-0.604814195403653	0.313503208381921	0.461089321807931	-0.0317053384641643	1.66533453693773e-15
29x8	-1.46674611289552	1.53878732029153	-1.88646135336093	0.814405306718987	1.76863895711069	-0.299010368352322	0.610134295562639	-0.376744997178021	-2.6069378984007	1.0547118733939e-15
19x14	2.34378401502027	1.28928475065503	2.35737155662763	1.35573587489954	0.672804463035175	0.526606025798175	-0.729675055697291	-0.106960633931497	-0.224457685464059	-8.60422844084496e-16
20x9	2.21984245813935	0.747897612314401	1.06988206563403	-1.08023406035989	-0.859645161822249	0.985803961602661	-0.170402764420778	0.242152689329316	-1.3902609859209	-7.21644966006352e-16
18x9	2.49105838308567	1.11308591249941	1.37014973287359	-0.868206284984012	-1.20009864454016	1.26384292269266	-0.816899233948977	0.796167114521311	-1.93999060041674	-1.33226762955019e-15
16x25	1.74686567311982	0.935896603345014	0.955886195058363	2.47154426586498	0.368463992632542	0.617469563550747	-0.586607586283314	-0.483678992796278	0.631634846977363	-1.0547118733939e-15
21x12	2.2793740379678	1.12528261339327	0.635919506704072	-0.700363956548177	-1.28767907754706	0.580578472215505	0.242065709674896	0.117977742097381	-1.10862246794435	-7.7715611723761e-16
22x3	-1.41676794101901	2.63240606707623	-0.313050588840704	-2.17661881629881	0.68505549196052	-1.45558582077115	0.656647830275254	2.38198803910716	1.21423570379254	1.16573417585641e-15
23x10	1.89103580504185	-0.0829796849856491	-0.705146699318865	-0.872543310721012	-0.31846411830034	-0.413730957310436	-0.789884695881206	-1.53465373909048	0.441293226203805	-1.16573417585641e-15
24x24	1.87526315467631	0.673488091312223	-1.75462500887266	1.21221087660355	-1.12334662384299	-0.237768184629882	1.1268150409067	-0.0798157325304915	-0.00838084159731579	2.1094237467878e-15
14x15	0.997078753497331	-1.23447312792532	2.51014080308475	1.68166228880334	-0.23640732484025	-1.40951593260541	0.208483914388642	0.486902750934835	-0.63683656577985	6.66133814775094e-16
10x23	1.67637225876032	0.778301548162251	0.597460774465041	-0.513941319815746	-0.737489928406529	0.456509676684994	-0.0862512191649127	-0.0544213035839038	-1.17766065258205	0
25x21	1.82873365991098	1.18977884894542	-1.30131854382395	0.740380531828561	-1.21028734735625	-0.837482122979336	0.814229702118896	-0.87168918572344	0.240795421185076	1.4432899320127e-15
15x14	1.38203455085662	0.000777766785097556	1.89478258575578	1.45145021987662	0.288651786566494	-0.400508813136186	-0.554923817475882	0.480129205562626	-0.528333132835381	2.22044604925031e-16
26x18	1.57232601772131	1.19818043701284	-1.54640371878942	1.10986338234905	-1.15888380317245	-0.872761036418016	0.649538652464294	-0.625228113281691	0.12328863006118	2.60902410786912e-15
19x23	0.881441811706733	-0.533430437062304	1.17478024005895	0.698399606631708	-1.42930830193779	-0.791211735255214	1.34599817041812	-0.683486211269199	-0.478272914326918	4.44089209850063e-16
20x16	1.89931654892433	1.39644667517803	1.64742958879701	1.27155779835496	-0.189143664225868	0.865035356302335	-1.5203761800859	0.0457661142965263	-0.355414729618859	-1.11022302462516e-15
16x16	1.46278122933064	0.321645491772285	3.69824605876014	3.45793618997414	2.57504496347454	0.182141737967798	-1.36011851749944	-0.250303578269013	1.23656023325523	-2.38697950294409e-15
21x21	1.25032064182203	1.0419157051312	0.910196473589403	0.049167387756589	-1.84660187464452	1.17784127421999	1.14518145758321	-1.46244023582531	-0.432934987650376	-1.27675647831893e-15
32x19	1.84515810855608	1.27022704784699	-1.61398555666373	1.30270946723747	-1.85860898288205	-1.17956249465756	0.529393434952543	-1.40413078190406	0.259817380569595	2.94209101525666e-15
22x26	2.80780472193678	-0.635090491419781	-2.69329151347148	1.6576935008662	-0.710992626524845	0.907262542959062	2.19106248432312	1.04849962384026	0.83087985466514	1.72084568816899e-15
18x26	1.63421331073384	0.554360696341011	-1.29180487040874	1.72454219178206	-0.341554602735158	0.149904587582786	0.484198374005735	-0.0144578781768578	0.527975878452898	9.99200722162641e-16
23x3	-2.13717825814874	3.3527528734186	-0.477656325619673	-2.43208868713304	1.51977335548391	-2.0569519394824	0.861519219198762	2.4440409575766	1.14454581659329	2.99760216648792e-15
32x9	0.987225567931739	2.02763795263381	-1.74831751189744	0.968747128445829	-1.83800499306404	-1.78533163639979	-0.0152748537862889	-0.507998415760699	0.551305231175024	3.71924713249427e-15
14x22	1.91565225956185	1.19013194601887	1.79534531491206	-0.457024572772747	-0.867889937721252	1.19203632464074	-0.324356501364928	0.247797874024843	-1.3683433424455	-1.16573417585641e-15
15x23	1.62497588019919	1.09303102887381	0.873574960981292	0.0244525143718362	-0.755844547854948	0.567553359048016	-0.172862532923469	-0.122064768569399	-1.03285140181632	-3.88578058618805e-16
24x5	-1.27241560916255	1.80537749131483	-1.24113624490992	-0.228530404037535	0.186522587394813	-0.777811855167868	-0.794357478203481	0.651303523366839	-0.771721132552525	1.38777878078145e-15
12x24	2.33734080969056	0.966193772848665	0.973209170697806	-0.371305128314321	-1.14653667671976	0.478096851932716	-0.260133732342159	0.300297964436917	-1.31990472415055	-4.16333634234434e-16
26x7	-1.41461241967288	1.21456196054096	-1.71474923242571	0.801064861347665	1.93047053528013	-0.273025397984488	0.329727912757026	-1.05820288813338	-3.18068602048359	1.33226762955019e-15
19x28	1.97678875346324	0.252708524024225	-1.94214178678024	1.26311849209472	-0.928898452536009	0.341876017336798	1.45958335351635	0.0731729590516967	0.206312219458852	1.4432899320127e-15
31x4	0.234697524344598	0.794268020433871	-2.18543333284816	0.39669782074262	0.901898328186562	0.0735418253190996	1.31953094839482	1.05630180178019	-0.694691895500124	1.72084568816899e-15
16x23	1.57991580243793	0.626684735368341	1.07792697618949	0.0120439630169914	-1.06673435605798	0.603394739609505	-0.0668113298331119	-0.0102270822106383	-0.74489542487924	-7.49400541621981e-16
17x22	0.821265241623105	0.108921951606032	2.60693386953515	0.307515914511052	-1.36424480740914	0.853646142033663	0.655335835670106	-0.818601619605667	-0.578646640648396	-7.21644966006352e-16
20x5	-1.11852823338774	2.5357019394673	1.05556868400276	-2.49421771715695	0.469803970880972	-1.1130040390673	0.0910063645023931	2.0784104482526	1.94296552153137	7.7715611723761e-16
18x21	-0.37682932673299	-0.568319437999489	3.12998323180134	0.568294857054995	-1.64106416139773	1.57912970653929	1.75784249988277	-1.89003091367161	0.321972993950673	-2.4980018054066e-15
23x24	2.84294329442614	-0.562042794767275	-2.94811649244642	1.2552786174048	-0.380676638089612	0.849770591410282	2.25441254245647	1.3456477304232	0.506256154436698	2.27595720048157e-15
14x25	2.03968000663299	1.44271282473203	-0.271805512192892	1.11320226128269	-1.01838988175303	-0.372568759215235	0.329682702295769	-0.563650587088358	-0.188355003520568	1.55431223447522e-15
10x25	1.74604104537253	1.2106982292875	0.7290358135523	-0.176051156825534	-0.674395336729537	0.206398751071476	-0.219109588377628	0.0107125391939048	-1.11440542165479	-6.66133814775094e-16
11x20	1.16458939497913	0.527398582444497	1.43746404638696	0.902232159165686	-0.133625689802621	1.25877739231439	-0.783987761197381	0.225220893307592	-0.0765656075268352	-1.72084568816899e-15
24x12	1.63339027502111	-0.160278298903168	-1.48561160247298	-0.195422798871921	-0.21451578238238	0.309911223539971	0.64779412214631	0.0928235419386819	0.437417393925714	3.33066907387547e-16
12x23	1.93512476524444	0.796038478452866	1.12184068519172	-0.122590747786119	-0.83462866897623	0.819162526705358	-0.421687219831276	0.162032475100105	-1.15392174243171	5.55111512312578e-17
25x9	0.378528230007089	0.218424333102587	-0.846166818769362	-0.727737311523331	0.42938794645535	-0.254229800468336	-0.465684601433743	-0.371695391721786	0.331133540271683	5.55111512312578e-16
13x22	1.7882638812467	0.891943038188963	1.28472286588636	-0.33306297714979	-0.472214735353686	0.956289684933888	-0.0703156099514435	0.181089809634263	-0.984574729270908	-5.55111512312578e-16
28x18	1.70607705165121	1.22354367116377	-1.84060348038809	1.49243068146934	-1.97726394752683	-1.24126183959028	0.998507038781677	-1.36827665911317	0.205869661250493	3.21964677141295e-15
26x14	-0.945044960515143	0.983648611895957	0.118751009156252	-0.0570146010239008	-0.793988944163329	0.341058804414609	0.854193710961384	-1.04825788879128	1.18403379470661	-2.77555756156289e-16
29x19	1.61604436093087	1.30653175713969	-1.537068377251	1.31713567803433	-1.58720886496621	-1.07008180211177	0.934977443982614	-1.10513602978059	0.28007568861427	2.66453525910038e-15
27x15	0.0216864716257475	1.1081928224391	-0.61707568197728	0.239841141815738	-1.08852967230021	-0.0426383380601605	1.08218319424641	-0.801074751772149	0.836541514303925	-1.11022302462516e-16
30x8	-1.03479708935319	1.60400216979518	-1.35229907693267	0.616321645830456	0.832701118370207	-0.587488723749158	0.508265324860141	-0.204862145332409	-1.36571906147223	1.60982338570648e-15
28x8	-0.896380974457553	1.47429214267161	-1.41421683176183	0.833638175262672	0.993303032564327	-0.448690162033714	0.295544751142979	-0.288660794756193	-1.80243378933514	1.72084568816899e-15
31x13	-2.00198345832226	0.640204167002385	-2.15355179246818	2.48651823520698	-4.46952058238145	1.18694804911638	-4.98393556816115	2.36199046706846	-0.290765627690817	2.44249065417534e-15
29x13	-0.870196441528625	1.00446910677448	-0.679782589706881	0.418257349829566	-1.98638936239182	0.439968743730711	-0.279907509505973	-0.102641863606364	0.319191984420067	1.11022302462516e-15
16x14	1.66587684832844	0.641168316666002	2.6718745048432	2.10948038678934	1.26866941504787	0.532947729381881	-1.07395114306021	-0.013414341842056	0.204482904670715	-1.92901250528621e-15
30x18	2.32139962991502	1.71229005009037	-1.84025266389298	1.5928695532099	-2.0214380524632	-1.56031874464791	1.12524196183521	-1.71837535872094	-0.0163710688436416	3.38618022510673e-15
19x11	2.41580798656307	1.19425066900072	1.02838409361583	-0.398876376171618	-0.846247981019176	0.803368222735752	-0.32553341792778	0.260323657443805	-1.20999233588517	-3.88578058618805e-16
17x15	1.73785396747533	0.772741663489931	2.90870964722139	2.86071369863591	2.07209873955503	0.946543946102305	-1.17706303018087	-0.00252709022578731	1.00825855146327	-2.33146835171283e-15
22x20	2.46477572240739	1.56533784007829	0.0758388534758255	-0.173675770246955	-1.84783207116815	0.175996203183096	0.169824366177623	-0.196116308458249	-1.29689617345164	1.22124532708767e-15
20x12	2.93592201466284	1.03815551411397	0.762910241108963	-1.29927289310616	-1.2853981931244	0.764610234063573	0.242734456449138	0.353819364317127	-1.88400455165506	-7.21644966006352e-16
18x12	2.04723000118927	1.13686157373304	1.62323681855688	0.334168867503081	-0.20867840235498	0.674245183260633	-0.455614745721001	-0.0936953053518109	-0.461325043790477	-1.77635683940025e-15
23x17	1.56282356030662	-1.12526571202111	-2.29604970708545	0.279593844739598	-0.912879284506186	1.05435966988854	-0.259507097383441	0.628497776889606	0.45120064174255	7.21644966006352e-16
32x7	-0.0734786910029347	1.59005250966271	-0.292907938781801	-0.667203075040714	0.193490133792485	-0.915012702869536	0.535394563133538	0.980874956480808	0.984557975309353	1.72084568816899e-15
22x14	-0.200875929771505	-0.933060526377744	0.852594845266861	-1.08582431472472	-1.57232757965738	2.5056411723046	1.39529116067368	-2.11323378327139	0.722614180706196	-3.27515792264421e-15
23x15	0.422784774322854	-3.35195352580569	-1.05241624512166	-2.11327929971264	0.00461119836687393	1.93471878712906	-1.66340162391787	-2.50431004739081	1.79552264456092	-4.44089209850063e-15
24x19	1.56894154052287	1.0392128654913	-1.10558766699195	0.780528881897813	-1.13229346133715	-0.536793542311328	0.527478193026082	-0.600261063206931	-0.0399154256784581	2.22044604925031e-15
25x18	1.61894729048025	0.918098106933651	-1.46613802872185	0.641375542817319	-1.05407490915647	-0.715448306596951	0.271747233693893	-0.324240404925436	0.17198513823447	1.4432899320127e-15
13x15	0.661310316662957	-0.871278362007875	1.7143473944392	1.28504519545848	-0.822812436405753	-0.846815549920168	-0.196656723932887	0.384158951062726	-0.461690251647032	1.33226762955019e-15
26x9	0.261346655902394	-0.121292098029395	-0.728324439265581	-0.840154986065243	0.306276982874885	-0.299431434503367	-0.918923456750866	-0.730582837345463	0.14081186427937	-1.08246744900953e-15
27x4	-1.22896902992972	0.950882652952007	-1.09333777603525	0.27960538751182	0.889354870950098	0.164059212698882	0.489362237100984	0.705871897158697	-0.875272625438583	9.43689570931383e-16
28x7	-1.5642416799829	1.6626756278679	-1.68919499132095	1.09658647146516	2.03938655731298	-0.344463575456429	0.546586641039119	-0.540676089218115	-3.06632430033401	2.55351295663786e-15
31x10	0.124827430888702	1.47133799540285	-1.67387821201996	1.60726403772903	-2.23020537211585	-0.723111870337009	-1.11573478521056	0.0984025435212071	0.560034458622931	3.10862446895044e-15
29x6	-2.56921415814068	1.29902815629111	-2.54807022628718	0.612494042038505	3.35547343323515	0.0556371537337659	1.27828643105489	0.299767666232798	-3.74120546419659	1.4432899320127e-15
30x21	1.54779772742097	1.25842191880539	-1.26057483282749	1.44678004862143	-1.60359503135095	-0.59197668821915	0.473535322048068	-1.13737018639461	0.321283771418095	1.49880108324396e-15
19x16	2.15018719173739	1.27074742601587	2.61956883925057	2.26526360523226	1.49113295899869	1.11459527404839	-1.22355819530874	0.0231703751127449	0.641845993511448	-2.27595720048157e-15
31x16	1.14089799620929	1.24432011647853	-1.77138642894054	1.7141697463958	-2.34069132160267	-0.659272899282712	-0.362671314826251	-0.4419401556782	0.355243706893014	1.99840144432528e-15
20x11	2.30642488185795	1.23898575122074	0.816356603833743	-0.582433541298807	-1.36054926202108	0.918119632284406	-0.228649392589932	0.398530358266972	-1.61221985922542	-1.16573417585641e-15
18x7	2.47972805717848	1.36412782390101	1.08410928785784	-1.20854332658586	-1.33931837844992	0.917795769817435	-0.223292108974106	0.692353568868272	-1.81342708771457	-2.77555756156289e-16
16x27	1.30354078705979	0.564119108704621	-0.855925552144502	1.22974367183163	-0.692510617939395	-0.0956424342542755	0.239558883113198	-0.2674512408042	0.1760717791286	6.93889390390723e-16
21x10	2.41974650761059	0.956437026556491	0.243944655171697	-0.507528027919601	-1.01964618638844	0.324969170004109	-0.035060028931834	-0.35347502111408	-1.07913879827609	-6.10622663543836e-16
17x26	1.77518070860618	0.805466207141959	-0.358542897943926	1.5751296682319	-0.375035032897585	-0.0243542667154339	0.302863910412852	-0.56832532317551	0.256374288515938	0
23x4	-1.49001293917713	2.75784364244994	-0.454445544578216	-1.69466021180467	0.790562317497949	-1.72732301703918	0.765671586719159	1.78950981877766	0.7080938664104	1.72084568816899e-15
24x26	1.92507150717958	0.818751403555761	-1.75150617174721	1.31262153578014	-1.31207808869443	-0.757923879660174	0.856440051042375	-0.562853093858966	0.253001712919056	1.88737914186277e-15
11x24	2.38226292844223	1.26123741338118	1.00599310568871	-0.258586765442989	-1.15221606444088	0.347901002234719	-0.643642313836543	0.0376638176809399	-1.63934083268518	2.77555756156289e-17
26x16	0.550066627108055	1.40453535385768	-0.687967927104738	-0.502428497610488	-0.694843486829802	-0.949525720189079	0.192283080571588	-0.501660849732203	0.753019939007965	1.4432899320127e-15
19x25	2.23140874710036	0.0208139115847321	-0.296437306507652	2.34631698996193	0.61908316402907	0.705058425237064	0.624163581988961	0.784864303196238	0.848663472578071	1.11022302462516e-15
20x18	2.52257615863587	1.50289224217146	1.2970951882124	1.10441051252802	-0.141566610950131	0.330263701861749	-0.712393276778302	-0.307581959437379	-0.126157742183496	-3.88578058618805e-16
16x18	2.42477964606773	0.233800243717271	3.36240608865567	2.51002048819532	1.88473044947761	0.856473873500231	-1.22093455185211	0.508966171186764	-0.0441790175315656	-1.74860126378462e-15
21x19	2.41823130492214	1.47020761470523	0.58623266778794	0.173369604440964	-1.41863263695086	0.406047285016226	-0.228379901975792	-0.377912482348232	-1.15492690516563	-9.99200722162641e-16
17x19	2.4093644716182	0.507703715642903	2.322761093145	0.998075873426459	0.353791232393009	1.61046614046415	-0.669948918828631	0.325754678959532	-0.442789362846661	-1.77635683940025e-15
32x21	2.07639719900094	1.30508257838405	-1.08363867688718	0.597371329023717	-1.35460509648064	-0.821467016886394	0.451441764460327	-0.604057727475088	-0.276260713226535	2.83106871279415e-15
22x24	3.29555143855209	-1.74615120977609	-3.58793321170554	1.00755266466927	0.188209555657944	2.24700285921734	2.88700626087142	3.00510105267481	0.640383381477561	1.55431223447522e-15
18x24	2.04851145369403	0.528448071299439	-0.219740889010504	1.21415567999464	-0.885043764063521	-0.992356122727999	0.260658110582431	-0.231743168634215	-0.0649274007964888	1.08246744900953e-15
32x11	-1.5207576572705	1.09777033662978	-3.30020778757167	3.49988120991668	-5.42860235978491	0.323794345892498	-4.71901998407848	1.4512493074717	0.200753812467406	3.66373598126302e-15
14x20	2.32946268652333	0.729639428832487	2.32632389729052	0.721716995675834	0.257603149259746	1.27614925500364	-0.613829041512057	0.23058404279375	-0.871218062036938	-3.08086889333481e-15
15x17	1.64345820107837	-0.208416376818337	3.96802600403832	3.63042478691521	2.3862043584518	-0.225429219693929	-1.28320217587964	0.111339287208868	1.01736019757438	-1.99840144432528e-15
24x7	-0.342809408641974	-0.0658855221676082	-1.64939142720117	-1.33462704675247	0.110296464310084	-0.946655753011763	-2.37988238388962	-1.14132081864647	0.544920125391583	-1.66533453693773e-16
12x26	1.77735645915091	1.24317637715021	-0.176124087691764	0.237348421562005	-1.28559079967601	-0.0849420259027211	0.24948784840043	-0.281428705617286	-0.604502355021265	4.9960036108132e-16
27x18	1.71172585509679	1.3929309700011	-1.73092736011918	1.41678883149744	-1.94737580000149	-0.935287396236251	1.17705398950521	-1.19041913399962	0.334170934321534	2.27595720048157e-15
25x6	-1.58724706423353	0.696152869182679	-1.72570421456081	0.545516654399272	0.611868619510464	0.0826079592614953	-1.07739476244767	-0.676961137716584	-2.04649927198741	8.32667268468867e-16
28x21	1.55245601066768	1.24309939115311	-1.18674395681098	0.985407162466353	-1.21431860699816	-0.720443339148345	0.382563662875862	-0.561041728067723	0.299077230384159	1.94289029309402e-15
26x5	-2.57875276902232	1.22170881596558	-1.61426951096823	0.696023916029713	2.39396797378477	-0.0669675066218786	0.330014740586357	-0.39707226643462	-3.41444044624345	1.60982338570648e-15
27x8	-0.271563330458022	1.20621294747728	-1.20669399538734	0.732419243028668	0.749536428940172	-0.36554522903756	0.33878440430405	-0.625929150856794	-1.74464718121744	9.43689570931383e-16
7x3	1.36978711612818	1.29110785906122	-1.04368483562358	0.435989299001049	-0.41168106391581	-1.06207463265536	0.235444136564131	-0.73275285837104	0.318605034818062	7.7715611723761e-16
16x9	1.12856324754796	0.996582884480231	-0.391901836891178	-0.414361792210848	-0.0313984271777024	-0.514436061439967	0.0364772026948856	0.134883462694105	0.149202501623277	4.44089209850063e-16
19x4	1.27628494954174	1.18778519427438	-0.842721789941907	0.137483258575406	-0.517387616055671	-0.932592425318678	-0.102910969110501	-0.292098399235097	0.452346170844844	1.11022302462516e-15
17x20	0.05488648557561	-0.728334458375542	1.39715926027729	-0.821694182389924	-0.67588766790283	2.99757189050271	1.55409524359035	-0.118568500143633	0.481880775805691	-3.77475828372553e-15
7x25	1.78304669697563	0.528653327810096	-0.215760848153825	-1.03133171102189	-0.452672842926226	0.726030676722708	-0.0495602854484924	1.12066990113633	-0.336967879209894	-4.9960036108132e-16
22x19	0.651656244510781	0.0248265558041396	0.917719048126808	-0.888055036787781	-0.731378856043853	1.48574441887877	0.223846633975303	0.191156802620498	-0.313430976585913	-1.83186799063151e-15
20x7	1.93936035903696	1.67295115103442	-0.292836355738407	-0.603998461732192	-0.601284295537002	-1.11290448421888	-0.363035016844664	-0.28734656485203	-0.147368194246852	2.77555756156289e-16
18x19	1.07099747026249	-0.439917092986836	0.980406632803155	-0.894604868876789	-0.255890568776289	2.04375647579402	0.899163138858749	0.441937019790737	0.186848413028624	-3.02535774210355e-15
8x5	1.19007013324604	1.38098673080584	-1.0646125349928	0.323296495079802	-0.5499292285035	-0.982858098911293	0.402848653775559	-0.371799945256392	0.365988013435516	1.72084568816899e-15
10x7	1.15264401810471	1.34685084116758	-1.01783731426212	0.192018481914449	-0.399096479683691	-1.08362532947236	0.18867306628235	-0.825510204253775	0.0333389188500748	1.94289029309402e-15
11x22	1.41414638439244	0.729534781841018	1.28808325075423	-1.44584733399076	-0.488695999790183	0.928121123240807	-0.582328307079538	-0.159208051050167	-0.665625484138848	-1.77635683940025e-15
24x14	1.39621822840597	1.26960761570499	0.664295132871545	-1.00982755433036	-0.0220537206578998	-0.363723184097974	-0.510899484494611	0.711041225700842	-0.108491045762826	-4.9960036108132e-16
12x17	0.791129374373623	-0.132582823021905	1.73954982222555	-1.1326392566197	-0.084246164880894	1.91886765384997	-0.0564853001303587	-0.671444648997426	0.245591265303359	-3.88578058618805e-15
15x4	1.68759866719335	1.28662175346449	-1.00325890510907	0.434993570448495	-0.670611325286735	-1.06806890498751	0.161242806037397	-0.697823300592009	0.205406670576212	1.55431223447522e-15
13x20	1.51794470954036	0.362526604761852	1.98154415781694	-0.9582040000301	-0.205620477095979	1.53624205541284	-0.128047151868988	-0.294169464904554	-0.849418172602823	-2.3037127760972e-15
5x24	0.435704971062831	1.08783550335952	0.442987770608195	-0.548294641253907	0.213020358561194	0.0435130616756854	-0.387795165243232	-0.0359387373382068	0.44488002347698	-9.99200722162641e-16
6x23	-0.188751409246213	0.685199010857768	1.41644232939043	-0.677454260502398	0.717290562494965	0.839697492379284	-0.152582859577753	-0.111901581002412	1.44477054301084	-2.27595720048157e-15
19x13	1.1091939892626	1.00476836115944	0.422895217533033	-0.96595899771948	-0.287684333970724	-0.20286284074269	-0.321954657649348	0.431616515146679	0.147251627313908	-8.88178419700125e-16
17x13	1.54224840479074	1.05563541985363	0.9153942638078	-1.37185603628594	-0.243455893116379	0.207278154639219	-0.393223116361271	0.290352360599453	-0.182345794582506	-7.7715611723761e-16
7x22	-0.145545496242768	0.978607929867134	2.4251340958005	-0.493130461306076	0.59224319809757	1.22590194767031	-0.356142883947893	-0.687610856312162	1.17641170025193	-3.44169137633799e-15
20x14	1.23948201269258	0.643014251766528	1.22716903270055	-1.35841967214072	-0.270659875009059	0.532414162622078	-0.141584688437694	0.00938591400449619	-0.18701301006101	-1.08246744900953e-15
18x10	1.80092780953413	0.831410957434846	-0.645517577259628	-0.817555118676872	-0.118377550767634	-0.0735894666906149	-0.0325584307672217	0.361922971546516	-0.317313823794553	1.11022302462516e-16
21x15	1.06764260123922	0.830238718927699	0.958334876766128	-1.30770079994102	-0.574758029470374	0.273523522965684	-0.559417431716902	0.179775389641055	-0.121809046133658	-1.33226762955019e-15
8x12	-0.394504657788957	1.18126130989109	0.263061216816538	-0.762986962625755	0.660069411957775	-0.519578268736587	-0.423255004069432	0.550827402362246	0.66747633764769	-8.60422844084496e-16
22x12	1.22470022144657	1.07055080705128	0.126048008795565	-0.883442615136788	-0.127356521817746	-0.228816316457897	-0.360737958170862	0.453167680334618	0.164606990556975	-1.66533453693773e-16
9x9	1.33953198920502	1.46074540487727	-1.30010756886303	0.17551623388706	-0.386499392293015	-1.28228704526127	0.177939797749874	-0.85145595306142	-0.0637297262542235	9.99200722162641e-16
23x9	1.42854453482024	1.54280161687226	0.186515103254945	-1.07402810927877	-0.431459625191588	-0.314157144555412	-0.117852791107093	0.505827826911758	-0.21714175879304	-3.33066907387547e-16
10x14	0.781203530643229	0.767563900145303	0.562414475892971	-1.06063218622627	-0.143618899521587	0.245634920939504	-0.243748062593445	0.834866730565293	0.227818966492941	-4.44089209850063e-16
8x18	0.128583243206021	0.251849650695301	1.24951189866583	-1.42346568358979	-0.0819881449878062	1.21035620815932	-0.0197025418099852	-0.384816610816548	0.531661132438336	-2.16493489801906e-15
11x15	0.702559937028185	0.124857868716803	0.944249857631957	-1.19038584077824	-0.125824943758123	1.12066860800803	-0.028508267451582	0.44418078661557	0.045869951230296	-1.88737914186277e-15
9x19	0.389660656205704	0.417826502547003	1.2822017367144	-1.10504929423995	-0.0560445213187558	0.944899255136248	-0.325305176216309	-0.396386797720068	0.400536005660631	-1.99840144432528e-15
14x8	0.880388621471391	1.24557431480614	-0.455520421975972	-0.423782232832952	-0.158221102338658	-1.05518551328719	-0.251043244914289	-0.281613715867885	0.715056681843137	4.44089209850063e-16
12x8	0.444189990064321	1.50439391869732	-0.0369381502737117	-0.277442507425456	-0.293233781760722	-0.946352814710067	0.0897154310826112	-0.597622193226423	0.861750826001064	2.22044604925031e-16
15x13	1.10362126376132	1.08878681173383	0.957126383463903	-1.57152141298801	-0.204709881298917	0.318301095084499	-0.510884520926906	0.416448911622135	-0.0674800646330349	-7.7715611723761e-16
13x13	0.823136622808	0.907289420419645	0.943033690344257	-1.39714694768294	-0.163773774474773	0.189100329679663	-0.196961413721785	0.255107300466193	0.255991635278725	-3.33066907387547e-16
2x18	-1.54977728833359	0.100061729529221	-1.58523670421987	0.576263427233816	1.59676646232766	0.97659422955511	-0.464471663823194	0.474026505556418	-0.499109277281076	-3.33066907387547e-16
3x11	-2.45350564645571	0.863539900690758	-1.24628167559871	0.53145379630641	1.1269873397858	0.378907322140341	-0.932171294027105	-0.37124350944692	-1.40315702658451	3.33066907387547e-16
4x12	-1.47642869417296	1.06217391175989	-0.940975322361397	0.424256014424966	1.19591606459833	-0.117135255910393	-0.654781751930144	-0.296516833639352	-1.01705578981745	9.43689570931383e-16
2x12	-1.1454935377431	1.34603172483019	-1.04879676809944	0.0303964857501599	1.53382974894677	-0.476658197177147	-0.151377117999403	-0.561139231183532	-0.966565427375463	1.0547118733939e-15
3x17	-1.22816360420517	0.735680049943415	-0.955490936589662	-0.0304828041962609	1.37468473718667	0.295578082097957	-0.242510870439699	-0.058424740852334	-0.284384332591822	0
16x7	1.84404119467457	1.48676858570188	-0.82172616187842	-0.15428951456225	-0.718992137842846	-1.08073059346574	0.188933848219863	-0.181907744294593	0.24407061104343	1.11022302462516e-15
6x14	-0.714244086739398	1.05252144933705	0.137588984475102	-0.721776076231716	1.15717089290809	0.153008117907096	0.014779396511681	-0.0729022799211074	0.282995734330904	-1.38777878078145e-15
19x18	1.06756208719499	0.0475802283109326	1.15434497794055	-1.30866209759156	-0.400056547515355	1.66635442586889	0.645953721669177	0.133375969499565	-0.104387000137837	-2.27595720048157e-15
17x6	1.23932204486511	1.46358487451131	-0.734783187106385	-0.395745127911733	-0.415710634832125	-0.819990576335018	-0.0608158953220352	-0.248215322535874	0.0326157485973019	1.16573417585641e-15
7x15	0.113907706129966	1.01769152739952	0.826166036133853	-0.93583033146488	0.249891986247368	0.355047513111701	-0.249556636195408	-0.0932369634311621	0.481218323147251	-2.33146835171283e-15
18x5	1.38452918114593	1.46073425489803	-0.733663968125641	-0.263907408902712	-0.617722980689077	-1.04351102124264	-0.175454484725471	0.0177678463163804	-0.0282666209154384	1.33226762955019e-15
21x8	1.80678231446771	1.64881140750942	0.357648800193241	-0.820514086365612	-0.595183000081984	-0.601406042710955	-0.39010983441828	0.183767820299418	-0.233767287619903	9.99200722162641e-16
17x24	0.115783419214357	0.355672528087376	2.19562609548764	-1.63263546016975	-1.10216984687476	1.62572219581193	0.852923515402083	-1.02823214790891	0.208120002494221	-3.21964677141295e-15
22x7	2.08550046218395	1.98488728388666	0.155028127796825	-0.471695659061057	-1.00097786641783	-0.579364077903961	-0.404083305427994	0.17486194750483	-0.508333892577652	7.21644966006352e-16
10x9	0.86162677833405	1.34410544991793	-0.902899719378971	-0.0370694414138819	-0.066377109060434	-0.933651749270827	-0.0360250195952717	-0.346337237694974	0.120572469880908	1.27675647831893e-15
8x25	2.24608756524586	0.578237827001474	0.0652525421950651	-1.44019516794802	-0.509965394665711	1.01402383577939	-0.178931899938635	1.6004557599099	-0.645321540575192	-6.66133814775094e-16
11x4	0.999769195387349	1.22984321610974	-0.690556072306901	0.424256081860778	-0.132104090564892	-0.652926131022075	0.288820913363707	-0.196712673371795	0.477030832127557	8.32667268468867e-16
9x20	0.635944888699072	0.30648109948631	1.47940694520902	-1.26326498207675	-0.211203996264403	1.07457971542775	-0.13167516153657	-0.57093302623352	0.0508513266167348	-1.99840144432528e-15
14x19	1.0926671073013	0.237752912701591	1.43029257736179	-1.016253240437	-0.497451608143716	1.63474579346143	0.085527206885044	-0.246047046163041	-0.159907792512432	-1.72084568816899e-15
12x7	0.876726672313375	1.4437100374727	-0.811820430891056	-0.126804924725554	-0.0190107847548723	-1.05001788612905	0.134618845691126	-0.28929923954782	0.732865493206945	6.66133814775094e-16
10x19	0.602983873933836	0.414306687032678	1.50822259712446	-1.38443296807669	-0.407411586172547	1.14074885811745	-0.399523189790868	-0.531394595366691	-0.113593488847933	-2.94209101525666e-15
15x10	0.495567543971597	1.38760705940101	0.343057001640259	-0.681579260623036	-0.217994806535166	-0.378637355298735	-0.264486318634188	-0.175481467143386	0.620947456694337	-8.32667268468867e-16
13x6	1.11939396934528	1.15158036660619	-1.0324260421013	0.14954272344478	-0.211917437985069	-1.07007176622251	0.0156419297261632	-0.110812613237974	0.486595649587054	6.10622663543836e-16
11x26	1.79123410124919	1.09421548282208	0.736060992473708	-1.14743383982543	-0.320877735017022	0.248305981015759	-0.453101292399664	0.839626844331297	-0.165634550849009	1.11022302462516e-16
4x11	-2.31795010468106	0.795386258607953	-1.1218224652933	0.653042670719044	0.49505678652068	0.11061281326485	-1.76126689901766	0.0941301599036291	-1.14417481475603	6.10622663543836e-16
2x7	-2.56962440250847	0.681529909855207	-0.939055879639867	0.571497175609581	0.880899435813841	0.694287262559603	-1.34985982605337	-0.0556434314450784	-0.904847184395654	-7.21644966006352e-16
5x10	-2.05097735299046	0.853056535839629	-1.06944975360741	0.785576262718795	-0.468605484910515	0.286553637178492	-2.19736950601027	0.687800649489569	-0.2156959322565	5.55111512312578e-16
3x22	-1.81942891493666	0.903874380448819	0.262070833062117	-0.0741646581514242	1.96127240115547	0.352829282107029	-0.425001016159281	-0.986624393734662	0.27082795329088	-1.22124532708767e-15
20x10	1.08731771417582	1.13309600087327	-0.0736826233542284	-1.1100006347613	-0.387116830649476	-0.240209801218009	-0.0970593323017549	0.506146338847069	-0.111787601472101	8.32667268468867e-16
4x17	-1.13706131560645	0.806691340811234	-0.0104410568855947	-0.694173923241557	1.18566111423901	0.28595391064697	-0.567421421869749	-0.296703087177825	-0.0477016910842	-1.66533453693773e-15
7x4	1.10420704513657	1.15664068659529	-1.10410469517394	0.550789719090597	-0.458463587112292	-0.982503278068807	0.300060768142799	-0.390687953576459	0.575202550550771	1.72084568816899e-15
5x20	-0.697768519395515	0.677544149536978	0.778308564083116	-0.735384439493971	0.858677965498986	0.397649023860136	-0.932841671698343	-0.0279545095823127	1.0008654390908	-1.0547118733939e-15
21x17	0.871029659191473	0.180405903749765	1.15628231354242	-1.21317241398399	-0.32353895303517	1.04254485765756	0.112302223092873	-0.199664770905055	0.154260845975448	-2.72004641033163e-15
17x17	1.33916050074496	0.663635790803251	1.41996812065807	-1.21877291490832	-0.203716084299849	1.11935641526614	-0.198605394376023	-0.130446953008058	-0.410000543744309	-2.27595720048157e-15
18x22	-1.51490484770092	-0.657426895831314	2.63145129760526	-1.15724278316357	-1.94945404567751	3.67306259639998	2.79044231815166	-2.40960332810939	1.13924418698256	-5.38458166943201e-15
14x26	2.42815345528843	-0.942145363566866	-0.839283315151384	-1.04436899657517	0.364069642561034	2.36013168225181	1.05809510025413	2.61956430620697	-0.241824844038088	-1.4432899320127e-15
10x26	1.86275778234129	1.3105863517234	0.85871078880486	-1.30067037389351	-0.0199904656149993	0.307599646555444	-0.399167180417143	0.942610935747106	-0.361772194717875	-1.11022302462516e-16
15x19	0.857588190634159	0.129758236071573	1.61554704843422	-1.15806400395353	-0.268198819038454	1.40401356224758	0.319298898884889	-0.350462111523212	0.0310034713261495	-3.44169137633799e-15
11x19	1.07148938560614	0.25969986976887	1.96643078376588	-1.46606762451447	-0.602887453219383	1.75428054970979	-0.423854510349676	-0.541725902558078	-0.423533541242692	-3.66373598126302e-15
24x9	1.48049192223461	1.68538779410358	0.0781160862547292	-1.1783060434258	-0.294049802963186	-0.483162159671236	-0.130991381928228	0.591817648672195	-0.16281374833419	1.11022302462516e-16
12x20	1.27506938623479	0.293262891776278	2.01547966116749	-1.09443190577616	-0.269860235807904	1.52892371599636	-0.400280413050809	-0.63001599258768	-0.584059411151163	-2.60902410786912e-15
13x25	1.89266965570852	0.495286250676265	0.519320965895922	-1.33004227123655	-0.239274094315144	1.01834518638446	-0.178007046722663	1.19108002878097	-0.467782286940221	-1.99840144432528e-15
4x24	0.349427159604952	0.955944475876318	-0.22203529869189	-0.370513580951007	0.612617385029117	-0.138831423153935	0.0998834544024096	-0.144271093555701	0.585889287759516	-4.9960036108132e-16
16x11	1.14733416249727	1.22141266554298	0.275004468465887	-0.934591378454181	-0.280484174981593	-0.0573666233214675	-0.247267633561244	0.224998968146043	-0.0390999921091288	1.66533453693773e-16
6x18	0.0997495775677956	0.785364757037027	1.08524011487616	-1.29137016940183	0.513048738605831	0.264350126890728	-0.412806837107896	0.270131156846394	0.776835112007681	-2.1094237467878e-15
19x6	1.81830434658415	1.38666523115493	-0.497969756536779	-0.293444953488671	-0.785616400652117	-0.881443986929629	-0.0224365917194179	-0.225519190090539	0.0385586446557966	1.16573417585641e-15
17x10	1.49975153464217	0.870999151387383	-0.416015515690636	-0.715836068471968	-0.193773250855048	-0.172087726763232	-0.32342614062954	0.451479626908462	-0.110826310507373	-2.77555756156289e-16
22x17	1.42057700666538	0.597147259985238	1.1486151100825	-1.18698368791925	-0.0605466058298385	0.473344934618685	-0.118768378291871	0.0458368426766971	0.120465764224936	-1.94289029309402e-15
18x17	1.34563000836085	0.779868771263298	1.63223315478836	-1.22010176002107	-0.475159506216361	1.03651680585321	-0.0111389404105486	-0.0727833615036077	-0.366251584141569	-2.38697950294409e-15
21x4	1.63727839762726	1.2235867876414	-0.874530143243542	-0.307670537450464	-0.166356839147828	-0.947815769679335	0.0834622421235823	-0.492740575141239	0.336376069406367	1.38777878078145e-15
8x7	1.59655546676073	1.45612365014146	-1.30463807117529	0.664474751753206	-0.619406443458465	-1.37817506058374	0.150786058835036	-1.18577991658096	0.023428821030735	2.44249065417534e-15
22x11	1.23322212683308	1.36857903400888	0.0613450726122708	-0.984212473846249	-0.449854865515047	-0.273885855381108	-0.367754232830334	0.169851542956809	-0.0939912225574132	2.77555756156289e-16
9x6	1.10012075148636	1.47069864912561	-1.19641853405707	0.365788158370691	-0.577310942138776	-1.35431823669691	0.0107884140926657	-0.960474250173372	0.339036229875536	1.94289029309402e-15
10x5	0.950142777108806	1.07473473332219	-1.09618996608465	0.153067643671895	-0.196957994246139	-0.68390806626397	0.582458067213662	-0.382143345403539	0.242160836921426	1.55431223447522e-15
15x24	1.5825991229008	1.0337503664281	1.37862514722389	-1.58817323354583	-0.539078170770183	1.0196777991236	-0.412175114008875	0.709344240666254	-0.748162372546539	-1.72084568816899e-15
11x8	0.728799041867867	1.5102934831177	-0.759874907507621	-0.0926056860240078	-0.320245869228404	-1.18047102841656	0.021912779917938	-0.705971124877987	0.554197125293593	1.55431223447522e-15
14x7	1.10259096129232	1.52124793266734	-0.442915754416509	0.0200279136847527	-0.312980369931464	-0.805742339390458	-0.100262429941953	-0.375884184970273	0.46163359358474	9.43689570931383e-16
12x19	1.24942485769564	0.288283154552521	2.23205770152323	-1.18902213375152	-0.541530278100317	1.90822067532582	-0.30604027454153	-0.525695259227164	-0.324373051890498	-2.55351295663786e-15
15x6	1.51662929770005	1.92773092733091	-0.715791634395999	0.418446991951101	-0.465825907035329	-1.41252688913836	0.0735122387729234	-0.72519927456146	0.174889027484426	1.0547118733939e-15
13x18	0.803170774236003	0.0493877809384288	1.52771820220582	-0.774587034743979	-0.313089962237256	1.62879173237597	-0.233540474246716	-0.449299147977212	-0.275253757587761	-2.83106871279415e-15
2x25	0.482448058750056	1.04747364149263	-1.36376456175569	0.250573557797424	0.424995107941712	-0.685343362111096	0.205759415355621	-0.614937291211826	-0.032515451076494	1.55431223447522e-15
16x21	-0.401198001098606	-0.193647102332544	2.12875105765829	-0.869666021248446	-1.0700095671285	2.57750238398716	0.871129346366507	-1.26807870998158	0.516184057436698	-4.6074255521944e-15
4x7	-1.27029241884763	1.07989113422828	-0.56638760689816	0.14799881747366	1.0408602087186	-0.227398860449239	-0.36484551618104	-0.451014640754495	-0.407770751093811	1.66533453693773e-16
5x6	-0.112517357021388	1.34615791211745	-1.09057225089885	0.25629843163267	0.149352540585213	-0.676054607241999	-0.21725206741091	-0.476223368792271	-0.438459695526161	9.43689570931383e-16
16x2	1.08814809993425	1.73175998193509	-1.24047527621285	0.440779718831203	-0.636922607453182	-1.270537491839	-0.0206286010638647	-0.454162377082746	0.402006884838714	1.66533453693773e-15
6x21	0.00768598017624136	0.665353481521583	1.30115099034652	-0.791054604476234	0.771248651801137	0.489620704273817	-0.719676018234693	-0.402713488456961	1.16180342830094	-2.22044604925031e-15
19x15	1.30501638789929	0.44199208233967	1.49406850409969	-1.45002965709061	-0.40301848733355	1.36771805870074	-0.0998804974140204	0.297639371438661	-0.292944560196241	-2.83106871279415e-15
17x3	0.909716746889205	1.4592658359658	-0.64776831742588	0.0720979719431013	-0.220623430634548	-0.964180569421704	0.0548757368126441	-0.379220681578804	0.00710650047092361	8.88178419700125e-16
7x16	0.191737761226783	0.965633663774939	1.16627416053288	-1.52334193852253	-0.172759202940056	0.804275648413017	0.119851513485671	-0.137429293026951	0.284317807490087	-1.94289029309402e-15
20x8	1.81756120308896	1.45252626782787	-0.176626379340583	-0.595008029168751	-0.0810798221439989	-0.878603101550642	-0.133725704060858	-0.0255087069535471	-0.0385958047599508	1.0547118733939e-15
18x8	1.93189415154236	1.2883803122731	-0.240466312596134	-0.535211336724939	-0.18532779598831	-0.617856853999722	-0.23883965826169	-0.0231295442673284	0.0907666529632196	1.66533453693773e-16
16x24	0.99865736724837	0.949496861115251	1.79214771806505	-1.65628713961717	-0.876753397103056	1.27048562179159	0.201751077420963	-0.220426982232592	-0.488977236622609	-1.60982338570648e-15
21x13	1.10203691720595	0.593610158316128	0.605712521891193	-1.06265125317163	-0.140730095559399	0.0420135768521789	-0.199120600198	0.208278109350606	-0.0213679625697582	-2.77555756156289e-17
8x14	0.799382439422163	1.16160808244641	0.855729369877683	-1.24023355888533	0.360621699958078	-0.0214270584903212	-0.254228853097295	0.362046762511819	0.0828997278732601	-1.0547118733939e-15
22x2	2.20663359189778	1.87512942287332	-0.696521754043228	0.155342283992381	-0.754069566290695	-1.58472297014967	0.190186754168109	-1.45937564026548	0.141215956235903	1.49880108324396e-15
9x15	0.759215959014422	1.08021600318964	0.942764570797191	-1.20917384763667	0.0319240464347587	0.264465739061939	-0.293285959832117	0.211378320063706	0.0270777198848553	-1.88737914186277e-15
23x11	1.29973394988589	1.54512570876852	0.0278548942006392	-1.22498604535226	-0.271147968697434	-0.576763521959654	-0.190018833434723	0.534263783738307	0.102117466279817	3.88578058618805e-16
10x12	0.13872896159294	1.07948727444238	0.535437850993771	-0.707133926287108	0.434160410894481	0.0840334187259353	-0.523765378989547	0.622816988531397	0.591754639010747	1.11022302462516e-16
8x20	0.600240885704755	0.499402113913829	1.45762205547056	-0.985041527825535	0.262308613660436	0.967316561405309	-0.118147301157078	-0.565653644634051	0.396801672033607	-2.33146835171283e-15
9x17	0.559729891526176	0.731722189533659	1.22199058049282	-1.34055615200089	0.0173594991072447	0.587475863626399	-0.446758672006526	-0.0925957713273792	0.350612364724569	-2.33146835171283e-15
14x14	0.833914401490862	0.543194068295158	0.710520714998861	-1.33092056400123	0.292175374407504	0.528569179765384	-0.326694609838692	0.211226423093812	0.223960060900234	-1.33226762955019e-15
12x10	-1.48789307608492	1.22888337180817	0.863451955862278	-1.02686693237795	-0.115042853582439	0.058964186960227	0.431425203378639	-0.631593932558567	1.87868537962251	-1.72084568816899e-15
10x22	1.50252827503236	0.879924713808107	1.07301163686054	-1.5769528454662	-0.546736619899974	0.602520121828377	-0.557092731785691	0.285747544555885	-0.857565314211175	-2.44249065417534e-15
15x15	0.76993273996272	0.186211702145452	1.12232154319701	-1.05496003879887	0.256101519964464	0.972298584299942	0.0732909742333391	0.148358893630409	0.487163044010801	-2.33146835171283e-15
13x11	-1.48774650870579	1.07313530918188	1.32100649340878	-1.64832527176832	-0.127347889398581	0.334506111209801	0.341539828306009	-0.956040805379858	1.81034062700731	-3.05311331771918e-15
2x16	-0.845477788067748	0.772119758996897	-1.18624441829052	0.00693676424564384	1.43652692116963	-0.0665685003893181	-0.492028186648515	0.00499703607832608	-0.715413841711861	1.66533453693773e-16
3x13	-1.25583314219906	1.05614306895784	-0.931621899768525	0.0868171863133479	1.40438526941755	-0.221881649475757	-0.180649643400992	-0.322584203935929	-1.0700559890129	9.43689570931383e-16
4x14	-1.08020293338426	1.35203500842618	-0.878019651189884	-0.145809289938095	1.43823564071669	-0.261347051757951	-0.0204416270415764	-0.0346690939556625	-0.630436748255385	4.9960036108132e-16
2x10	-2.34755013322939	1.10295474893121	-1.021266457568	0.37310352683232	2.19088454732184	0.0245577072219784	-0.741166735089245	-0.994823666502875	-1.65677675274637	1.11022302462516e-16
5x15	-0.468262115684338	0.9657608253537	-0.347878538250747	-0.506594143180612	1.12163316143959	-0.106467039131874	-0.386427298502371	0.134286124114877	-0.0647706038419045	-5.55111512312578e-16
3x19	-2.16179229905867	0.791988080926464	-0.688087681370744	0.306472539973663	0.368227464301178	0.451581622596448	-1.73422468715455	0.183248887676136	0.418841485084986	-7.7715611723761e-16
6x12	-1.31226832281133	1.01832735721697	-0.492719943581838	-0.465182552094858	0.88955540245942	0.0609258208356909	-0.553791857583405	-0.298980723207902	-0.325746875730381	-4.9960036108132e-16
4x20	-1.27327101268986	0.776511242686658	0.358619677871466	-0.150738196705318	0.645331913641129	0.318394745905872	-1.40009531374498	-0.279700132285935	0.824133901991652	-1.33226762955019e-15
19x20	0.821606465017809	-0.679873949565128	0.902281216004199	-0.795331657023849	-0.573939023995465	2.79784729997037	1.28868594737844	0.626879201339279	0.158353651850534	-2.83106871279415e-15
17x4	0.86070847281144	1.34557363412213	-0.494183304558462	-0.169102180925287	-0.346949132365002	-0.870081562837904	-0.131760962066332	-0.459565130808559	0.185259457948117	6.66133814775094e-16
7x9	1.07195619785684	1.17815262379663	-1.14778205303854	0.444011493085024	-0.459335528758204	-1.02951425566633	-0.345637128671859	-0.421416808773408	0.235635315699358	2.16493489801906e-15
18x3	1.06851515367573	1.36205934679166	-0.460007741684734	0.189139881142196	-0.446037856031031	-0.905532763541842	-0.134836530656515	-0.251108714806363	0.521571239060367	1.11022302462516e-15
11x6	0.591856930178314	1.32641984661142	-0.91441881787117	0.188889041671564	-0.212568721139445	-1.031185006143	0.0278779203806724	-0.460739257836115	0.408573019859574	2.05391259555654e-15
9x26	2.24548176451166	1.37085568831251	0.668849323589615	-1.7621694781474	-0.439358900095285	0.518031780978863	-0.373255068556268	1.45726968433503	-0.969718749055633	5.55111512312578e-17
14x17	0.506256155765323	-0.320310071131833	1.17288149163764	-0.763881313548855	-0.111041669617464	1.93409868355337	0.259393892386196	-0.0808965226365874	0.460801662044325	-2.16493489801906e-15
10x17	0.247471465380455	0.669338807318933	1.70052878416908	-1.44820461403667	-0.382864459318797	1.16097454171506	-0.270288680708761	-0.224184588552314	0.434107512941721	-2.88657986402541e-15
15x20	0.427222805784	0.148066142344908	1.720980711443	-1.06951562379746	-0.875904570021241	1.80312598643368	-0.0314054613706371	-0.207068752001744	-0.0128808180982107	-3.05311331771918e-15
13x4	1.3081751182836	1.25594498829244	-1.2770739466221	0.665532295330592	-0.480872176187698	-0.682680742877803	0.536261859226345	-0.187179581819032	0.207667431145939	1.60982338570648e-15
5x8	-0.6655063502384	1.2168993745049	-0.63382222375117	0.419672411218841	0.269781594731432	-0.259410542021219	-0.688081448923932	-0.510433102303115	-0.375423272724035	6.10622663543836e-16
3x24	-0.199312299147967	1.17767322439999	-0.597973945739417	0.0439566651690072	0.904949379577818	-0.456915845577289	-0.128539662063405	-0.595425400626326	-0.0123147128924703	5.55111512312578e-16
6x7	0.62908962136147	1.74579818608568	-1.15981438595094	0.647051050085288	0.0339307377559481	-1.26884368245475	0.135253643235367	-0.888591217461772	-0.316260060370292	1.99840144432528e-15
4x19	-2.05712211948833	0.896980091848896	0.244220430915096	-0.131230986179436	0.367127941851177	0.427595158979095	-1.70696991398397	-0.237192269554482	0.704288682797632	-1.72084568816899e-15
7x6	1.46148599003781	1.3375970359786	-1.19853845193994	0.391613788449962	-0.587329321489932	-1.01578174808404	-0.0514010251223039	-0.491975243605328	0.157466989229321	1.83186799063151e-15
5x18	-0.954062560073887	0.806474281689994	0.704363196002619	-0.947411487992878	0.830118000738801	0.496795973219004	-0.600705664489426	-0.219043582598037	0.552649700908043	-1.55431223447522e-15
16x22	-0.706371013878819	-0.0157374505759321	2.05021914134498	-1.05386247993877	-1.16410353994444	2.54732152237519	0.980087717762567	-1.57778935115464	0.649977016724083	-3.99680288865056e-15
6x25	1.95304171446934	1.01718639748582	0.00423434873270873	-1.06470790582948	-0.324035996156769	0.119408108287453	-0.106183477980763	0.796087932434026	-0.231259516002554	-2.77555756156289e-16
19x3	1.492766823357	1.30102980739205	-1.02836663636652	0.113871332587352	-0.453047510239236	-1.0496530994876	-0.125230460509605	-0.575620568037575	0.434789328128625	2.22044604925031e-16
17x23	-1.18066990486307	0.0132638258817331	2.70073056521547	-1.21181200247197	-1.64207558395093	3.04581875534494	1.94203742224642	-2.15900067303126	0.765286296443257	-4.88498130835069e-15
20x4	1.56040862976572	1.34253660217668	-1.06336459589895	0.0727628686912217	-0.854699171646443	-1.2397138643456	-0.147084369089302	-0.573976923822859	0.47741198145812	2.22044604925031e-15
18x20	0.568208034730102	-1.29593762381878	1.06370770238622	-0.896718371328037	-0.512066574125584	3.49452321264109	2.25097897877323	0.408054733224216	0.614348598060674	-3.1641356201817e-15
8x2	1.38118586552354	0.782301388582799	-1.31090891783005	0.492599547977311	-0.40425193169117	-0.637478378686959	0.269498607167318	-0.497094301012129	0.305781799146692	9.99200722162641e-16
9x3	0.953518666120165	1.06537035600949	-0.744928657546208	0.0537261410456237	-0.490348320082036	-0.756241357340119	0.190831784650552	-0.585751625464977	0.204681336018962	1.11022302462516e-16
14x24	1.61351798096216	0.876586456221973	0.986008388520841	-1.31474499806606	-0.253602479377448	0.641252421180597	-0.5594231657789	0.399851636625668	-0.697144780442391	-8.32667268468867e-16
10x24	1.72094912948305	0.053830222782167	0.880928501496568	-1.35136435618884	-0.275739109551477	1.68240599945991	0.154335504011876	0.806254278754651	-0.300760402382645	-2.60902410786912e-15
11x21	1.6573947373342	0.914667821751596	1.86322187803203	-1.71483039530518	-0.674331987021124	1.12121735212306	-0.702891956812006	-0.208459777775987	-0.88505468261235	-2.38697950294409e-15
24x11	1.36176992441923	1.57928207265448	0.278225291979241	-1.31561772882857	-0.48202862884724	-0.575461552867913	-8.7290770755033e-05	0.747475317627943	-0.0100365562877225	-1.66533453693773e-16
14x2	1.4543069604242	1.39156967718633	-1.14739623245419	0.16554968456496	-0.541406134030552	-1.21861913998581	0.168482263146343	-0.529005928966227	0.516468784246364	1.94289029309402e-15
12x22	1.30119127276178	0.604470467979939	1.89940732542674	-1.39511301167168	-0.141931977454647	1.03010871612446	-0.685708582300246	-0.491981011083264	-0.223506114268466	-3.33066907387547e-15
13x23	1.37995230752279	0.879270595681426	1.19613933764066	-1.09014432013187	0.0168610448497815	0.800410425928681	-0.799111873318078	0.128293853910479	-0.539244017346987	-2.05391259555654e-15
4x26	1.07798575113942	0.804335495651009	-0.723327128603556	-0.0904719522239323	-0.0413740435488676	-0.271152591421129	0.172228516035849	0.0964222921399439	0.289316581608133	7.21644966006352e-16
16x13	1.39383829019816	1.12112384390302	0.973666341293251	-1.65574993303311	-0.0358813366196683	0.301792411097778	-0.207131397619774	0.494687344690065	-0.299700385555236	-1.72084568816899e-15
6x16	-0.0935910164365117	0.876146526172359	0.859305885105511	-0.900495929030406	0.412981313609725	0.301082820763574	-0.31601086699748	-0.148630102336645	0.561984753304355	-1.16573417585641e-15
19x8	1.58430744419588	1.36193505080119	-0.221466643986087	-0.473263361358968	-0.150906112566653	-0.61677995181815	0.116284578577446	0.117838371644522	0.238213408903399	4.44089209850063e-16
17x8	1.55339172327954	1.07635038194401	-0.657761565800459	-0.369457926593622	-0.359772035151753	-0.676981912187568	0.0116931683521577	-0.162611231122596	0.118370432089113	3.88578058618805e-16
7x21	0.345289548201429	0.993983422994327	1.81365842447626	-0.85264800389257	-0.0394242140901479	0.7743282212828	-0.445157323104199	-0.363499007655922	0.552619126115203	-1.99840144432528e-15
20x3	1.55314183623695	1.2083154587581	-0.967268433951209	-0.159775893917958	-0.423507230717617	-1.24943683545768	0.00951869588630064	-0.662290092136172	0.538252451527066	1.55431223447522e-15
18x15	1.09132240646742	1.08180285987915	1.35236512815976	-1.40180296765641	-0.127301456180965	0.516661912150864	-0.557461860818623	0.233460691997841	-0.223129768272931	-1.11022302462516e-15
21x2	1.60519303236867	1.43089337590736	-0.789396053487706	-0.191081008545083	-0.358904206358889	-1.16581652489406	0.0411001564504733	-0.920304366164606	0.456779135967831	1.4432899320127e-15
8x9	1.26177802034795	1.50982732673026	-1.00140370215545	0.317958927067075	-0.518754969797662	-1.18046727832373	0.197100880066155	-0.918707673236772	0.0655660227470279	2.1094237467878e-15
22x9	1.75393187002331	1.82608842558646	-0.0103033474456859	-1.13366176500395	-0.541728916313102	-0.797186638731561	-0.424598055147441	0.437263461744183	-0.383942161485718	1.55431223447522e-15
9x4	0.917177269767101	1.21325378833255	-0.774292323418055	-0.0365353875780342	-0.277587416174199	-0.818108367006443	0.179781173869366	-0.411569599457014	0.56409616687967	1.72084568816899e-15
23x12	1.37008323413541	1.3461646259083	0.333904189841596	-1.02837181590832	-0.0602179245944748	-0.491020011002151	-0.460537684477729	0.41152393604822	0.109410334746476	-5.55111512312578e-17
10x3	0.918996755521486	1.10290506317781	-0.795744246902362	-0.0454412111258037	-0.405720571432127	-0.890794165005841	0.109545803731232	-0.479534873886247	0.339319410783775	8.88178419700125e-16
15x26	2.67790686240172	-0.294235237318091	-0.307369066202138	-1.50153647124463	0.199573229294707	1.86282980468809	0.885610425368097	2.32500802080418	-0.387069044854411	-9.99200722162641e-16
11x10	-0.563398313784915	1.1699292096233	-0.0708419483394068	-0.369495673395145	-0.20518840584387	-0.211886628188364	0.177700739677971	-0.365018373480841	1.00540314236515	-5.55111512312578e-16
14x5	1.44624222190506	1.40523744143794	-0.784546969000592	0.553800196644807	-0.537387431116521	-0.88653389970102	-0.0146908643216304	-0.450118751305932	0.268384623768786	6.66133814775094e-16
12x13	0.97778358195955	0.794038807740585	0.595809803759628	-1.1503447073429	0.154674172394363	0.201308386609083	-0.275613286416664	0.439419017178153	0.296571240741237	-1.16573417585641e-15
13x16	1.03805315712104	-0.246378040215495	1.0442917040347	-0.992818960766289	-0.164660150198605	1.79630498228197	0.412918149674706	0.0632145246370068	0.211088483919403	-3.10862446895044e-15
2x23	-1.63737089114024	1.09884410326164	-0.434572741428168	0.440309601664363	2.66012499791817	0.0912111576933481	-0.57014277798319	-1.05777100151685	-0.77296079671559	1.11022302462516e-16
3x6	-1.47779436361873	1.0522919717095	-0.470407101965416	0.0023339547123357	0.331179625839533	-0.0172513861465872	-1.15795171933718	-0.119967510251987	-0.263933428299224	-7.21644966006352e-16
7x20	0.622587781557553	0.787591214587146	1.52134203934369	-1.13195905131385	0.00396190917017362	0.633105891080322	-0.243627057498801	-0.210211219208375	0.498401311232935	-2.72004641033163e-15
16x4	1.12769727084656	1.49838014079359	-0.940701966239342	0.228063120769563	-0.471957430429689	-1.11621100415901	-0.0777114451596386	-0.664015930224132	0.266331739637726	1.0547118733939e-15
6x11	-1.19608189494102	1.01862493912115	-0.75169879803981	-0.176085310767925	0.370289659588809	-0.151029629819559	-1.0348808047309	0.0591203609317109	-0.143730112898737	4.9960036108132e-16
19x17	0.956891404836994	0.348627770004482	1.41886425006708	-1.18347116692699	-0.251658933110275	1.19230655785533	0.289852937059572	-0.243242292847157	-0.0214103667142482	-1.72084568816899e-15
21x20	0.753774721014436	0.313872140618477	1.01273942236092	-1.24141330845885	-0.634937680358491	1.20796948003109	0.549932803511448	-0.0249539697176234	-0.135755644683705	-1.38777878078145e-15
7x18	0.352831494874219	0.604830620823442	1.20965365239396	-1.3145151080434	0.121122099322422	0.709111767758104	-0.238204018075136	-0.16391178361113	0.501960525974836	-1.77635683940025e-15
18x6	1.34008408970545	1.2846923553259	-0.442249726147516	-0.420409625029822	-0.417747006637019	-0.603738426697207	0.0933269556820571	-0.199883262765266	0.182128785539304	3.88578058618805e-16
21x11	1.1728931448818	1.01461527165603	0.0100837079023254	-0.89910666518715	-0.0310104476526064	-0.529542972884871	-0.135063911584915	0.128655616385645	0.164618639514537	3.88578058618805e-16
18x12	1.09996602666627	1.02221180994511	0.343228902826344	-1.48699668768991	-0.137680513924964	-0.246873906676112	-0.215400042248216	0.507741567129939	0.0130166045249604	0
9x13	0.360100742641858	1.10029600140465	0.501657158610981	-0.993298781721609	0.160618041449549	0.0211734035095241	-0.444793106861913	0.841903613439215	0.584660445819103	-8.32667268468867e-16
10x10	0.255261554012817	1.14391044885947	-0.877245734336509	-0.217243793971963	0.10521872017125	-0.571135326237367	0.144893563292469	-0.354203132905372	0.195245585022673	9.43689570931383e-16
8x22	0.856589272314416	1.01436657392967	1.90551411276454	-0.925289407724962	0.201807206731177	1.02795066411976	-0.268272826125541	-0.304331787699272	-0.0704330182052669	-2.60902410786912e-15
11x3	1.31575930284552	1.00684648822836	-1.32824049210509	0.25028061437054	-0.17299599892268	-0.90223903218045	0.10562455541414	-0.406065930472347	0.413161360338905	1.33226762955019e-15
9x23	1.42123868948611	0.605695662635694	0.982519556848494	-1.67618312942281	-0.378033915264438	1.16529141633166	-0.10885309840757	0.444451754715289	-0.383400005889214	-1.83186799063151e-15
14x12	-0.107456207796018	1.15502001693872	1.24316620442914	-1.40511479164249	0.12106931832321	0.152027810371696	0.101927508617135	-0.159178169548838	1.06617935478188	-1.49880108324396e-15
12x4	1.21680255707309	1.11886770328124	-1.04767809678393	0.292820945691638	-0.108376030997776	-0.922800070827988	0.473027930888015	-0.425777517685521	0.537017551276596	6.66133814775094e-16
10x20	0.950632636798776	0.658639653239835	1.52505675506085	-1.41681117897794	-0.625126881018681	1.00994978700855	-0.417624013317608	-0.466192334385325	-0.286835957734304	-2.33146835171283e-15
15x9	1.01532546575153	1.06765343785636	-0.42758588992553	-0.689878125634773	-0.140041128315785	-0.770636160806872	-0.0983605906485332	-0.00101874007038469	0.521100331627488	3.33066907387547e-16
13x9	-0.749350161580459	1.25754840792744	0.145602863863517	-0.756088903130443	0.0613516104351581	-0.528574789255217	-0.064278858504272	-0.174728150369629	1.16981433321977	-9.43689570931383e-16
11x25	1.80208321386006	0.667195213162065	0.895923636454631	-1.40198996804505	-0.217927946909271	0.801923393037795	-0.189773182213271	0.86411077001925	-0.241271336725695	-6.66133814775094e-16
3x15	-0.644678469366327	0.985802220929143	-0.98810303731086	0.0337639465071863	1.2422822970474	-0.44709454093527	-0.344942167810865	-0.664759792744943	-0.595782836781437	1.38777878078145e-15
4x8	-1.64361555362814	1.12531731003556	-0.711425556810557	0.414865150362782	0.862138296137923	-0.158522247293192	-0.603003992779543	-0.459630630010956	-0.406288461015988	-7.7715611723761e-16
2x8	-2.16843309236962	0.67787759025261	-1.32113288132274	0.423571427234299	2.1123821375709	0.351943626579128	-0.589511335885821	-0.535517243418373	-1.53305281768971	7.7715611723761e-16
5x13	-1.61027844732911	1.31329760879048	-0.472150298346314	-0.34592492062736	1.50372473995261	-0.109911368715237	-0.0507995555607864	-0.332455259678714	-0.915757071596275	3.33066907387547e-16
3x21	-0.832216932931887	0.642941994063821	-0.333151269414965	0.0404111705051396	1.52518701948391	0.235941092338476	-0.498208683258856	-0.18753935429568	0.578955421028273	-1.11022302462516e-15
6x2	1.32816489010891	1.30567790397752	-0.752778144985244	0.226067736386643	-0.513310034073492	-0.891065184295935	-0.0242030449617	-0.595356728798313	0.409287236612327	8.88178419700125e-16
4x22	-1.55470906173796	0.761032589312829	0.608936443482171	-0.564289000443016	1.52205818098539	0.379039513746058	-0.431081553742924	-0.754443796508325	0.805823982419721	-2.38697950294409e-15
7x11	-0.775322479611645	1.11438147720661	-0.29912038409853	-0.516917818779895	0.555602295507608	-0.389659578945179	-0.431915128073922	-0.0159867811655035	0.40467072670496	1.11022302462516e-16
5x23	-0.782351407435247	0.791428897802906	1.02862157649307	-0.744973043817408	0.782014602627018	0.370516616284885	-0.573661441975492	-0.572766543865263	1.07086248280498	-2.44249065417534e-15
20x17	0.623446689128849	-0.038723129280605	1.46439322014948	-1.14836049266823	-0.375659981558869	1.62968157981965	0.575363129934015	-0.326092080387427	0.352262813473369	-3.33066907387547e-15
16x17	0.920648631277902	0.28288198872755	1.55011600344022	-0.639874696850656	-0.0018024212917546	1.34493336665726	0.233638341974809	-0.319084552825072	-0.0651481679393318	-2.38697950294409e-15
23x2	1.34273362517972	1.00475504739803	-0.41905408177709	-0.297406680885443	-0.503663812258779	-0.903425995155275	-0.112296378253397	-0.557213006776682	0.426237448809527	1.38777878078145e-15
9x24	2.05757749137899	0.650291709042357	0.700404403172283	-1.56676824840523	-0.317009756204578	1.13289358580666	0.123223238519799	1.01424302878104	-0.711295356436083	-1.83186799063151e-15
14x23	1.67793102592063	0.892126365727027	1.46480843588233	-1.09447696769312	-0.0641568968823948	0.845228028103029	-0.522293416414082	0.270725138343766	-0.803396658871729	-1.83186799063151e-15
12x3	1.29752089075536	1.19314934456897	-1.23527049784836	0.31248678888236	-0.619424235601628	-0.916733636952301	0.348410377075868	-0.56960417887997	0.43358532671439	1.72084568816899e-15
13x2	1.29819704007776	1.25834573229411	-1.04101678028292	0.482581489415006	-0.759313929709518	-0.881262596470855	-0.162629941624276	-0.394830121509478	0.574455104777013	1.4432899320127e-15
12x25	1.67612822853505	0.725404504165065	0.601934575411489	-1.42708237701629	-0.280477207484584	0.498158246159462	-0.184345405455104	0.741878001091975	-0.203417360226618	-8.88178419700125e-16
13x28	2.73859275684952	-1.83201364412719	-2.38872360259057	-0.289626497421264	0.921477191045691	2.85374915553782	2.50515490012611	3.9115737897438	0.650324817470182	-5.55111512312578e-16
6x5	1.27661159392927	1.23304009715107	-1.00658659465817	0.126065156743941	-0.711698773537207	-1.17828136555782	0.170030045868076	-0.855941703754884	0.131448397790493	8.88178419700125e-16
5x16	-0.183440069315121	0.979453356341667	0.0764412745949355	-0.668567020188069	1.11922444802666	-0.221302594085724	-0.576304022477821	0.240170322077791	0.527126065592364	-2.77555756156289e-16
16x8	1.62587685057115	1.20596466514712	-0.610273767611649	-0.392943669080444	-0.264103813400969	-0.744861142532012	0.104371280327448	-0.123210741627448	0.282449422589718	1.0547118733939e-15
19x5	1.80200492854532	1.40126977981711	-0.955482413264952	-0.0979536609003412	-0.665950991415612	-0.965962290634827	0.0772338949404575	-0.241943822333039	0.257933151513038	1.83186799063151e-15
17x21	-0.683029771941863	-0.599923592619342	1.98192266648976	-1.11444467246193	-1.0194961036723	3.2087872235493	2.08104049846469	-1.30930349078467	0.711490700455679	-4.21884749357559e-15
22x18	0.979896053297804	0.0403737366246527	1.28968262225104	-1.33748416002177	-0.334832253898188	1.22775695561444	0.0109794399182692	-0.0221825443137804	0.0927711825029425	-2.33146835171283e-15
20x6	1.72554057012763	1.38170528005938	-0.426276594121231	-0.445125365149196	-0.759262959891316	-0.717282005326464	0.0400956883096861	-0.137889505166533	-0.0791319596202838	7.21644966006352e-16
18x18	1.0339800759087	0.536082019258222	1.45485372122579	-1.29064353345476	-0.690361521259661	1.32884868464954	-0.171630483084694	0.285750450343974	-0.337387996660389	-1.77635683940025e-15
21x7	2.15834124018136	1.67240995801075	0.104981004199728	-0.609832798961846	-0.673502870084506	-0.715709349799207	-0.249474704664069	-0.0992811863026915	-0.370347500060035	-2.22044604925031e-16
8x4	1.16666727074217	1.24690410049129	-0.771465865852971	0.109723245648693	-0.174530005786917	-0.924430819274234	0.502313900615709	-0.44368947847673	0.284747963795637	7.7715611723761e-16
10x6	1.01420689254748	1.60685712923729	-1.14812944467925	0.218542052425772	-0.254318586915602	-1.4455338652855	0.419975371942946	-0.634222265063894	0.282606488005794	1.49880108324396e-15
11x23	1.41251117028566	0.41050497463421	0.982979300760716	-1.47193330866346	-0.350522460945357	0.986478021211881	-0.372680527564163	0.316714753066361	-0.0841416896783028	-2.55351295663786e-15
12x16	0.588046214981956	0.258172918429384	1.71680918688998	-1.11897302956203	-0.544406405220776	1.70446480167725	-0.0112381560997476	-0.461571272620834	0.024583028129087	-3.27515792264421e-15
15x5	1.45397030874488	1.29783636057018	-0.656980287799921	0.256363563760117	-0.489513252065022	-0.894728634312726	-0.200404887026227	-0.603416769614906	0.107375126098805	1.27675647831893e-15
13x21	1.55768461654979	0.433603544969762	1.82605776640792	-1.25131730873848	-0.221880471672229	1.23916668809507	-0.772151700838551	-0.313286452138371	-1.10920182878484	-3.05311331771918e-15
5x25	1.30641542695576	1.11681241046248	-0.186653079278469	-0.535645881767273	0.117898161165024	-0.22662453828289	-0.0378125346596734	0.227105860982267	0.14805377448	3.33066907387547e-16
16x15	0.620904995480663	0.762263640638448	1.49944082723666	-1.23291669002313	-0.0415210617368509	0.731143698916165	-0.406220305678677	0.0939374063715571	0.485779757756993	-1.99840144432528e-15
6x22	-0.724739902938045	0.814481322521683	2.2288529363979	-0.63965697617837	1.05837719871005	0.932588243551059	-0.464926607853662	-0.829924225579966	1.73195799329204	-3.5527136788005e-15
19x10	1.35842175339285	0.863262366265248	-0.0611696671750547	-0.768369134061967	-0.256046009259639	-0.200914087160699	-0.0944352384723507	0.238238028388491	0.020129792981362	-5.55111512312578e-17
17x14	1.38824475061466	1.06606146164647	0.867680289854488	-1.35502307848048	-0.325554585057871	0.263420830057847	-0.328614885436671	0.582753976960544	-0.178759884231638	-1.66533453693773e-16
7x23	0.289925221762063	0.46421133664388	1.62890590148714	-0.914477216264436	0.468937678733241	1.38012286413329	-0.0395455909353421	-0.14301964630464	1.15610141748506	-2.83106871279415e-15
20x13	1.33268452549731	0.645477550207581	0.240758966415906	-1.20173172829725	-0.0861078507637294	-0.0473661625699709	-0.460088010379535	0.59035306268222	-0.0655817851769747	-3.05311331771918e-16
18x13	1.48892842339258	1.10823499462796	0.612724198900529	-1.51487037003659	-0.278895310330932	0.0262012049674485	-0.147564463758039	0.358288654721977	-0.310260759395836	1.11022302462516e-16
23x16	1.22387264182167	1.14359027416675	0.699332411188825	-1.38353654635015	0.104839593025394	-0.11627448454258	-0.438073159473693	0.570825400198116	0.0244272991239925	-2.22044604925031e-16
8x11	-0.321328522368391	1.34008799543707	-0.0530078304481116	-0.593045230806936	0.411006016837512	-0.575672551791045	-0.0420387765297118	0.371630358419365	0.894356817032628	-5.55111512312578e-16
22x15	1.4190505140753	1.05670595891773	0.834060076688508	-1.17845513983806	-0.309456835032257	0.123064029571558	-0.586951141955028	0.623276810821072	-0.440217388814837	-5.55111512312578e-17
9x10	0.568426652263135	1.33709373866199	-0.757724519409329	-0.389806506450197	0.0855806585458849	-0.843167817510621	0.038582745398318	-0.117287287434831	0.283870115088235	8.32667268468867e-16
23x14	1.32527782559749	1.18967730815134	0.557090289608691	-0.798596805046976	-0.199929445578256	-0.1590524506041	-0.512258502174146	0.544454866632511	-0.163100734477009	-7.7715611723761e-16
8x17	0.563297416750104	0.68436767049867	1.25923592299392	-1.28621445100563	-0.119771770780447	0.828315497893076	0.0115158831034141	-0.344689922132266	0.0762017815866003	-1.16573417585641e-15
11x12	0.354928041187115	0.760599366574552	0.627521039092232	-0.808753337401455	-0.0725022565212039	0.362641360715069	-0.198664632308046	0.142641714261972	0.409015492521034	-1.38777878078145e-15
14x11	-0.781204814931864	1.14090851273169	1.40061165377353	-1.4255813501717	0.156949838802824	0.263931281332701	0.460094134326396	-0.457146388006396	1.61241916691303	-2.72004641033163e-15
12x15	0.833502503924214	0.321417788174027	1.08659585877586	-1.2730387608804	-0.263991085406414	1.04532302431112	-0.100974812285048	0.277357302069564	-0.195559542864647	-2.44249065417534e-15
15x2	1.60797513053514	1.78428284250713	-1.37975612551716	0.339998590904211	-0.780163811792106	-1.50706147792827	0.239740945094856	-1.01385737018376	0.570242138478673	2.16493489801906e-15
13x14	0.97146042924197	0.783251760311578	0.948929489215699	-1.47574634615918	-0.152281929606579	0.267898276420599	-0.405615025476263	0.273915219670347	0.102103801055292	-4.9960036108132e-16
2x21	-0.690905916414162	0.442531365605346	-0.898886435764479	0.474237747596297	1.54304186503047	0.346948752856106	-0.492691221657914	0.135341142986058	0.638872842038824	-6.10622663543836e-16
3x8	-1.46602749594307	0.842281999629904	-0.879040919185404	0.466096406506808	0.947574391319692	0.183540258374921	-0.832791534481923	-0.477684448299659	-0.740216782759363	3.33066907387547e-16
2x15	-1.45495251198564	1.0498155948968	-1.2802065632096	0.427764608023183	1.80918249659843	-0.240904112078245	-0.430554416591119	-0.657953693253164	-1.11300470660384	6.66133814775094e-16
16x6	1.24435801601251	1.53472803146972	-0.689406075599845	0.174770037783082	-0.35630004162819	-1.00879518000136	0.111351461467472	-0.389490390841718	0.151190384480702	1.27675647831893e-15
6x9	0.275701079451028	1.05752977419814	-1.07622388595105	0.448059455762553	-0.221216103606418	-0.548901587129852	-0.456726962042661	-0.0997808174357859	0.0503288136265254	9.99200722162641e-16
19x19	0.893973530177943	-0.169930695269139	1.25959089345304	-0.988079357488515	-0.218597215960828	1.98765801924135	0.939988763998858	0.431344202802905	0.13395641810505	-3.1641356201817e-15
17x7	1.48944449311144	1.56709620469884	-0.598618372522228	-0.461961748143546	-0.527716228520783	-0.975317179373098	0.156498640582672	-0.267508981455785	0.226397712746496	1.83186799063151e-15
7x12	-0.552709478037035	1.20995160079425	0.130617534650977	-0.622119355940483	1.11037209624184	-0.381667887384524	-0.346210738248551	0.0871799635039599	0.353405015055428	1.66533453693773e-16
20x20	1.07029969911821	0.0154449258085021	1.52297851003829	-1.14624165681418	-0.648592528690855	2.04430735968116	0.555627720048303	0.169338143190747	-0.271695460503766	-2.77555756156289e-15
18x4	1.27835420630117	1.57901012204896	-0.550719930318186	-0.0406773785942166	-0.345275577567107	-1.0360479235273	0.1230533039598	-0.321049785071992	0.104532312615102	7.7715611723761e-16
21x9	1.31732223488871	1.35955905156059	0.14325757296393	-0.854593064395827	-0.392762419184915	-0.418494789545236	-0.34282474873269	0.462172890476654	-0.0106908744695442	9.43689570931383e-16
10x8	1.08238090314389	1.73564159779458	-1.20996180096386	0.21628457697384	-0.233682595757096	-1.40396419249504	0.193888698363404	-0.794526084709794	0.243394630333557	2.16493489801906e-15
8x24	1.88650449310866	0.382511017797305	0.472588327339257	-1.16725181238955	-0.0171419511941413	1.04689269091795	0.250721012488506	0.950790375892073	-0.115482932484026	-1.38777878078145e-15
11x5	0.687784750319012	0.97485440938454	-0.912417530754363	0.627589917726394	-0.170215754551862	-0.40874232123896	0.173590153579347	-0.349687252332355	0.330115437603645	1.16573417585641e-15
9x21	0.941095779064691	1.10404558301509	1.48831910897571	-1.25329705142951	-0.311348107456033	0.558819870948291	-0.260256913057479	-0.170940825593057	-0.427703498782821	-1.38777878078145e-15
14x18	0.654617214311773	0.10664412809124	1.32008601591904	-0.511049636822071	-0.395376183005948	1.82875828307075	0.0763530617187351	-0.153458085515716	-0.163485035594648	-3.21964677141295e-15
12x6	0.664391800529534	1.34741347874252	-1.06340370444797	0.114351744117665	-0.179436016997307	-0.903201000649036	0.237072983143568	-0.303512091116212	0.435488376248523	1.72084568816899e-15
10x18	0.73811921428631	0.496986136600897	1.43726580829407	-1.52655923656843	-0.226784524852544	0.995295436475615	-0.453370527759145	-0.479092815890552	0.0153401069171622	-2.99760216648792e-15
15x11	0.38373830239658	1.29623717431415	0.770483266661469	-1.32990424657065	0.0144644836523093	-0.09283435949507	0.0954882707930221	0.270659040040344	0.622673961332769	-7.7715611723761e-16
13x7	0.80144092977411	1.363344816996	-0.377749503938173	-0.0434616753447083	-0.375152620435075	-0.905943372374174	-0.0134739636958014	-0.0783900551547687	0.650119972394895	1.27675647831893e-15
11x27	1.9622388073276	1.04079632042643	0.451676924783397	-1.33372442200189	-0.00588821059393679	-0.00249457353976795	-0.245097272060761	0.799029056337078	-0.146981610792707	-1.11022302462516e-16
12x28	1.62220090947848	0.0960379169846549	-0.787241085238135	-0.656567879047852	0.244977012497207	1.21785194624741	0.708592678638747	1.84081863907844	0.284533466638643	-6.66133814775094e-16
4x10	-3.42599885827882	0.920345668705601	-1.32222624502504	1.17885362720914	-0.373913525811342	0.693590145650495	-2.43822878285109	0.305082628854681	-1.17247599718508	1.22124532708767e-15
2x6	-4.97516369621152	0.960425725287742	-2.02007230824618	1.32161662141545	0.103869250345564	0.978722197250563	-3.11203701796471	0.707253802777651	-1.74268176068912	8.32667268468867e-16
5x11	-2.40568364301402	0.886390141716022	-1.17739176915963	0.409123183699948	0.25709275846592	0.046423309995933	-2.05168213468851	0.0258509943148687	-0.623953740487631	7.7715611723761e-16
3x23	-1.07770160180215	0.953489816577276	0.0653127916301289	-0.25682810669176	1.43534861389879	-0.0305117255715786	-0.468563080715881	-0.820847729265567	0.0798994741873816	-1.22124532708767e-15
4x16	-0.384164464248888	0.915649114686532	-0.625096728174431	-0.297342947031948	1.20721766049949	-0.0600336376081468	-0.304614727873539	0.0650034521486471	0.108591714771938	6.10622663543836e-16
7x5	1.27044211774571	1.30387281998139	-1.12947975611622	0.236748326884352	-0.537700929554197	-1.15715871558244	0.401620341880936	-0.592739316688416	0.403593449212111	1.99840144432528e-15
5x21	-0.642733314240855	0.501677848039837	0.955776827329334	-0.820057672338193	1.06949766103051	0.574623262713337	-0.883114478090075	-0.452098362346154	1.27056196985922	-2.55351295663786e-15
20x19	0.909304752709124	-0.0091872680471505	1.32184793744171	-0.820188852360056	-0.517892497525311	1.74270542738169	0.486905167289209	0.162172394800846	-0.164941197547278	-1.74860126378462e-15
16x19	0.301394343940553	-0.0535444391868	1.81909844437892	-1.27198826635823	-0.474151890191787	2.02005118041677	0.483012061689016	-0.431466899258667	0.367973986754505	-2.72004641033163e-15
6x26	1.73124365366151	0.986207519305535	-0.0205577298660421	-0.974299538394216	-0.284090540447153	0.104708290711269	-0.185252506041729	0.603353790945218	-0.160813159771886	0
21x18	0.627741179502919	-0.273593089015182	1.05893259299823	-1.00736100735279	-0.449045997259963	1.68430147275847	0.443650689661081	-0.0746326022559004	0.277711975827074	-2.72004641033163e-15
17x18	0.916249639129213	0.418476073764649	1.58781152041962	-0.773323688190922	-0.405350508984409	1.60288286700308	-0.259282012011385	-0.0173392779684747	-0.287312787249666	-1.60982338570648e-15
14x21	1.21714682090363	0.44634981310159	1.50133111333245	-0.923381172727183	-0.540469795759114	1.32575048370326	-0.718732245522237	0.0832877800332518	-0.931052181969628	-1.66533453693773e-15
15x16	0.443887175210584	-0.264310232113685	1.49988302410676	-0.963107114954818	0.0528923656590085	1.73169228219531	0.551066640281923	-0.201311001555594	0.770713261214292	-2.94209101525666e-15
11x16	0.163971717988713	0.359895157183455	1.38450498320576	-1.28117171510046	-0.202361895319204	1.26299353664909	-0.0252209406206087	-0.391393600295367	0.463980904482809	-2.77555756156289e-15
24x8	1.16700006649244	1.66530896534483	0.619546553455488	-1.11258130071096	-0.259869406802047	-0.593407859557414	-0.102717226168329	0.132106479164152	0.14004980304493	-5.55111512312578e-17
12x27	2.13152954789428	0.148587965412144	-0.251996109773644	-1.13091443905332	-0.0901003667572696	0.84409823436399	0.432460431124105	1.1436604667139	-0.027484200525154	-1.11022302462516e-15
13x26	2.14615812706328	-0.594066344416268	-0.628738226800557	-1.34681422373835	0.0389976699391187	1.78046524552512	0.703858628819403	2.2543153154356	0.0397290741845596	-1.27675647831893e-15
7x2	1.56335501775966	1.34551033806115	-0.849157856458419	0.264443663848902	-0.208154043532944	-1.03908239539944	0.214066160420868	-0.55762813790463	0.434928310489439	1.38777878078145e-15
16x10	1.42208242866235	0.906187937096162	0.0772099054320942	-0.831977528370218	-0.259538150514822	-0.0656529483176932	-0.491240983394685	0.0416048203817413	-0.0073244320206115	1.11022302462516e-16
19x7	1.96020390570298	1.57374645171673	-0.322470325985813	-0.38358457888329	-0.512112952434387	-0.946108294896802	-0.0409439418892241	-0.131802825019421	-0.0814908567913322	1.55431223447522e-15
17x11	1.38543697300387	1.14059119378978	0.273037182877376	-1.09464562079248	-0.384487210732085	-0.0730677252392512	-0.177968963626888	0.156436385647784	-0.0645741665826012	5.55111512312578e-16
7x24	1.49932331719048	0.273056151733241	0.407806425048301	-1.10800865156214	0.023050967122392	1.0956815318068	0.153006424576982	0.929261998879342	0.410762251685664	-9.99200722162641e-16
22x16	1.5664867387784	1.00556991328015	1.06498463501518	-1.17593155417871	-0.181306221781592	0.256194926552324	-0.270521181872059	0.119424684956824	-0.0510946622391885	-7.21644966006352e-16
18x16	1.3231200932686	0.893405918713444	1.55255068943641	-1.12084868630257	-0.168436449602667	0.677215896587865	-0.351868957245573	-0.080788792749094	-0.238375314306263	-2.05391259555654e-15
21x5	1.44461696424041	1.19934370146487	-0.430131408031993	-0.286981682702741	-0.450363347331445	-0.413339052243316	-0.0564674223643115	-0.423485961371777	0.11228009095798	-1.66533453693773e-16
8x6	1.28092889304562	1.55791941614309	-1.10044181118065	0.503399864578982	-0.589385387060919	-1.37168746083448	0.0844576466873745	-0.575779693773522	0.362177984404413	2.83106871279415e-15
22x10	1.52564314423816	1.70128016820259	0.0182695288850337	-1.45715579274043	-0.151834610110896	-0.786764689507343	-0.316011978152896	0.383072471308792	-0.106181284331357	5.55111512312578e-17
9x7	1.44149760322775	1.56179072297011	-1.23085209809341	0.428971517304077	-0.333064060007107	-1.15621595868012	0.397804621087057	-0.691474062855717	0.241829569032237	2.38697950294409e-15
14x28	1.87882919236487	-1.67951095443322	-2.05507340464547	-0.535730035946306	0.938229120060138	2.53799183357379	1.98915981130431	3.2526066520215	0.807892939378755	-7.21644966006352e-16
10x4	0.771588065783495	1.14401477635983	-1.06803084012732	-0.0207212602003748	-0.153898123022868	-0.685775955829117	0.253830553888918	-0.350293054016694	0.237600779187647	1.22124532708767e-15
15x25	2.32611892940554	0.882461009417143	0.861536563784269	-1.87224096195485	-0.490389030037462	0.757416604477296	-0.341547777150265	1.27403425253172	-1.07867092198998	-9.43689570931383e-16
11x9	0.0863538546642474	1.42049901175582	-0.435150070623377	-0.318449778342826	-0.111292533122587	-0.748394487992759	0.204098951105071	-0.552704467530981	0.947321433964097	1.11022302462516e-15
24x15	1.33276780135567	1.57326789051072	0.793350690426728	-1.48549737092325	0.125296513984156	-0.402708006363407	-0.347401573360235	0.697873643226328	0.0251969605353175	1.11022302462516e-16
14x6	1.30207517613927	1.44737311058628	-0.957988133632456	0.189868028472174	-0.373696591410124	-1.00649669866075	-0.0878736979302629	-0.199674928399145	0.352094571289679	8.88178419700125e-16
12x18	1.09298854778098	-0.0345023419292078	1.68342717184479	-1.01558784955157	-0.374226358216776	1.91121797376727	-0.00525897052231966	-0.469272072027522	0.0104184977696195	-2.77555756156289e-15
15x7	1.69222474697562	1.70079349084196	-0.704852927763749	0.0785727177471427	-0.624538784875372	-1.20246393452743	-0.0375383366787863	-0.577649500161916	0.435960180955937	1.77635683940025e-15
13x19	1.12665992794881	0.175454787675538	1.55673526797899	-0.81718359445746	-0.283813662538788	1.57147712265756	-0.112417359449259	-0.436165079428326	-0.346071362510294	-3.21964677141295e-15
2x24	-0.505076524114344	1.20804896882154	-0.720862093177616	0.218135830551505	1.27777466958674	-0.409276766317194	-0.182162827996135	-0.906399319905809	-0.331439977995124	-3.33066907387547e-16
4x6	-0.956699864208329	1.26265754248909	-0.884655921152405	0.113730232417042	0.585627127699759	-0.583760241600167	-0.434752779802655	-0.282947898965241	0.0274883729025166	5.55111512312578e-16
5x7	-0.860356869426573	1.58630951337979	-0.986976291388125	0.568336164237302	0.816041760513561	-0.794662556151148	-0.361503439884118	-0.978809074833554	-0.939159490923669	7.21644966006352e-16
6x20	0.37263371069083	0.74893621173936	1.15052509006175	-1.26905192402623	0.396900219417482	0.361086526008931	-0.579173555644863	-0.0983598749135659	0.595013112244828	-2.16493489801906e-15
17x12	1.47000103607932	1.24514956271484	0.561061103565662	-1.36483429798347	-0.0650821598026441	-0.230423524432934	-0.281744818970134	0.691933154058886	-0.0928139679382173	-1.11022302462516e-16
7x17	0.140759968280414	0.650114378490511	1.16406637987283	-1.46289160419497	0.0164807560611964	0.851920659694311	-0.0788537247198392	-0.257775255980057	0.540145158987258	-2.27595720048157e-15
18x11	1.5093732878481	0.883563720869233	-0.199885450191159	-0.903296885073415	-0.256917321861407	-0.149566328724521	-0.196830065091072	0.561501659713024	0.0863959510082392	4.44089209850063e-16
21x14	1.2774594436342	0.970031954172532	0.842959530723527	-0.860497947356814	-0.121327636449374	0.128197012530343	-0.615587655981889	0.44604651663626	-0.10528866160063	-9.99200722162641e-16
8x13	0.0116339620536549	1.18274185580923	0.537903416043353	-0.751982491804002	0.474329731583643	-0.242202227352939	-0.428042199358319	0.365480708945552	0.501484782766672	-5.55111512312578e-16
22x13	1.4661282572638	0.87922909195293	0.494569753724547	-0.640778981179038	0.0205519597823074	-0.209827147334446	-0.426605505031913	0.652206685793648	-0.290807671225438	3.33066907387547e-16
9x8	1.17069712368166	1.5685706016787	-1.28697944676934	0.198089356490954	-0.649673576569326	-1.15167642933767	0.307352872167744	-0.845290884772637	0.107385502741195	1.99840144432528e-15
23x8	1.61410195038711	1.85147841532402	0.302492655750456	-0.787409029583324	-0.644682702086492	-0.745867746447461	-0.375735047486166	0.0945654368632824	-0.0366047380816489	1.11022302462516e-16
10x15	0.416260515259472	0.672427547179517	0.845945184631288	-1.25568841978113	-0.139987514855423	0.638669517960829	-0.122682919251091	0.39889900685439	0.221917944311104	-1.72084568816899e-15
8x19	0.553784424042179	0.0384186972925619	1.03436015961544	-1.20556243203447	0.302635652432621	1.40712884119811	-0.0792432824960307	-0.268453196964357	0.358717980811732	-2.60902410786912e-15
11x14	0.894002619831289	0.782280274808779	0.815270483259404	-0.973950493789697	-0.0600904198443072	0.54445352912327	-0.316580279464718	0.503378223582303	-0.174079199375079	-1.49880108324396e-15
9x18	0.665931667470778	0.43029555674927	1.31819629322591	-1.27371875986925	-0.206105957200084	1.24341743759285	-0.292745672228574	-0.0733996978143568	0.104101292295878	-2.16493489801906e-15
14x9	0.205860766484807	0.966650856533736	-0.137268745554155	-0.770579594168677	0.130065541598063	-0.595974819171768	-0.287582067323525	-0.152445894576957	0.895984247427871	3.88578058618805e-16
12x9	-1.06443750907101	1.40864647548894	0.319930127901869	-0.650865460990038	-0.2564400474588	-0.429013684108504	0.170375654864938	-0.23104030393589	1.60613811379491	1.66533453693773e-16
15x12	0.722912281169799	1.5152172534164	1.26695601344327	-1.55311145819443	-0.331563087980903	-0.0935866744847695	-0.334877012213361	0.118564185046794	0.362592469243933	-4.44089209850063e-16
13x12	-0.274097904640603	1.10872662877015	1.05076557250158	-1.4660808411052	-0.0667060638184409	0.194620956608161	0.149039586631673	-0.336956752849478	0.948082435408094	-8.32667268468867e-16
2x19	-1.32792540700735	0.607150465828087	-1.50437528953475	0.382496514917525	0.829067818862769	0.271618348304311	-1.16228805766076	0.262950195676278	-0.00886756199575028	-1.66533453693773e-16
3x10	-2.68652031818914	0.728639048845414	-1.09965554916872	0.695874837840498	1.04091841071818	0.657902062623481	-1.14379564386809	-0.538487206488832	-1.38634488433403	1.66533453693773e-16
4x13	-1.35088279522364	1.07374783800937	-0.668150351276662	-0.265441373868863	1.2395516500574	-0.169800730442358	-0.190173406765067	-0.452543255185115	-0.847404755426663	-1.11022302462516e-16
2x13	-1.39133605215274	1.17424274268302	-1.24308173286638	0.138955377822268	1.76898030295849	-0.384106314677737	-0.035817364162367	-0.630701202220382	-1.23174697620682	6.10622663543836e-16
3x16	-0.650165551135077	0.814699485282245	-0.826285696947314	-0.307510104977584	1.09673911207623	-0.200421923662985	-0.498969831502996	-0.0520030813442626	-0.140733590074081	3.88578058618805e-16
20x9	1.23839969025059	1.09558383593608	-0.184683460507052	-0.714865683456124	-0.311686984886914	-0.507758259864979	0.0985477435438618	0.180588931928149	-0.0847841784318157	6.66133814775094e-16
6x15	-0.322779128308098	0.95274148467625	0.360406343226784	-0.90392245672795	0.874719469320254	0.129023463143568	-0.106375884290373	0.100102810456978	0.636303572602802	-1.38777878078145e-15
19x21	0.40809369485556	-0.712274746348704	1.01203437049174	-1.05442213236978	-0.68462200735944	2.58598689473725	1.64208326460624	-0.49462851976078	0.285785482893524	-4.27435864480685e-15
17x5	1.27862580110541	1.26907726705742	-0.709829616863941	-0.159207269774628	-0.19091677861875	-0.854321390026559	0.131635405671751	-0.415768651191182	0.117065896042786	8.88178419700125e-16
7x14	-0.306110759303855	1.11152927257006	0.586174818987811	-0.668183455584657	0.714729268289053	0.07288319395764	-0.45546075255623	-0.0485432080926889	0.305674216785094	-5.55111512312578e-16
18x2	1.83585656706625	1.28540667684398	-0.902150926019668	0.280792765844799	-0.520345642948142	-1.08429422220585	0.117473265378215	-0.533006685434163	0.411432628958929	1.88737914186277e-15
22x4	1.93026231147101	1.51180582085371	-1.15060913349129	-0.284428182251504	-0.728636741238172	-1.38055456828941	0.133778835975882	-0.538251529439333	0.400490047605591	2.1094237467878e-15
8x26	2.51160888310474	0.810734281589282	0.168565858993948	-1.49732984588271	-0.428476944474127	0.745264006191845	-0.29069373601125	1.52032829332999	-0.626994778994824	-1.66533453693773e-16
11x7	0.995773830634487	1.68352044036794	-1.09245062982457	0.208206427613504	-0.369831836923358	-1.48412913328262	0.232010315270413	-0.829343467622031	0.503683014533829	7.21644966006352e-16
14x16	0.956007985727269	-0.496142076646835	0.769552278061784	-0.710057778927645	0.188830376473307	2.27415166534389	0.69735521584129	0.523594825680302	0.534336079252287	-2.72004641033163e-15
10x16	0.101637316061554	0.406293386069483	1.33496372121002	-1.13527516626526	-0.236042970109443	1.12525715950351	-0.13089401945596	-0.289797768179996	0.484508671080069	-2.16493489801906e-15
15x21	0.661896689040753	0.299198847203738	1.98082887777308	-1.09305595765863	-0.641819842408279	1.71656243010889	0.397692398874436	-0.460984562038604	-0.162949113174721	-3.44169137633799e-15
13x5	1.54748204961379	1.22131969855333	-1.06999069705444	0.498481816681186	-0.409938958046227	-0.955751460661329	0.3205991651795	-0.375387545541955	0.329911254286807	1.66533453693773e-15
5x9	-1.05439420603081	0.967152089047708	-1.05631775423608	0.666935319126462	-0.371659722153158	-0.123810632900255	-1.26649890002938	0.234498001236636	-0.232782991258199	1.22124532708767e-15
3x25	0.900513134024725	1.05224460549185	-1.38062573033707	0.384262572417545	0.138419323768681	-0.621758881437052	0.271004495490172	-0.496418622047083	0.13683328995076	9.43689570931383e-16
6x6	0.912641812165692	1.4818167996721	-1.24195143825139	0.512847991080069	-0.180052226265704	-1.23893191695149	0.0689551129285693	-0.858966924752215	-0.242899421003828	1.88737914186277e-15
4x18	-2.37403417497604	0.934825616429859	0.249372603993717	-0.338895775457893	0.935880148956621	0.782297243886009	-0.97162299241401	-0.434257748916907	0.146912176236146	-2.44249065417534e-15
7x7	1.25159422380633	1.47305054197488	-1.2020871186325	0.780770345833858	-0.587498482800507	-1.04788918940777	0.177609285331151	-0.871710060689454	-0.02344807655771	2.27595720048157e-15
5x19	-0.851873360056817	1.05359172961235	0.974739802085565	-0.756955474458977	0.53210346499224	0.230420033268551	-1.01611934305633	-0.312878479390653	0.790140302023853	-1.72084568816899e-15
6x24	0.873544743804347	0.743523739359645	0.555484120916253	-0.984832079582735	0.0421547737175803	0.502404684438118	-0.0735329784027807	0.381001475630415	0.459297566016297	-1.33226762955019e-15
21x16	0.991060552142253	0.462873830660376	1.01156668171655	-1.13198504123108	-0.27558531261916	0.865752334915584	-0.460115519456366	0.0292952700068793	-0.282998640158213	-1.33226762955019e-15
17x16	1.08972825642709	0.690614175163902	1.45039167615208	-1.10501773526499	-0.206639027901715	0.824063986984646	-0.0065683670658645	-0.288376591074093	-0.236899108747417	-1.77635683940025e-15
18x23	-1.43305946815318	0.036806497877195	2.43035652634271	-1.21907006882499	-1.56464083048906	2.44983048217745	1.70032773363756	-2.6761225312247	0.746705871640939	-4.10782519111308e-15
14x27	3.14007072208615	-2.80341981889011	-2.91285896630148	-0.704698135448463	1.24523869498085	3.90689185766887	3.06925241900092	4.79381134788485	1.04022956572501	-1.22124532708767e-15
10x27	1.6913945822027	1.41821233027544	0.696764712278846	-1.56762290047688	-0.130377367206462	-0.280520675319266	-0.500189216629301	0.901159091343585	-0.233014039281519	0
15x18	0.928708010319766	0.272853887155229	1.4050605169341	-0.711728062389534	-0.309674664993486	1.45479884321558	0.103837182729778	-0.0556233836213926	-0.00108412441737887	-2.05391259555654e-15
19x12	1.27326596996776	1.06322363285926	0.360950870722649	-1.03105639354549	-0.165668956769575	-0.137926850031531	-0.462297483970294	0.357673553151015	0.131831781006662	1.11022302462516e-16
11x18	0.837494375025112	0.146117079466325	1.869056017557	-1.55357599410123	-0.262762479794723	1.77587617482358	-0.102675177938824	-0.659447378886984	-0.264080738112729	-3.1641356201817e-15
24x10	1.53869963067843	1.60340688866642	0.199541418518014	-1.42303235278239	0.031249340945418	-0.621520927961947	-0.116733232332592	0.486202730015078	-0.204807905937524	-1.66533453693773e-16
12x21	1.31908741360509	0.417537436940913	1.80768308944872	-0.950355531886855	-0.352170749514904	1.44449324525345	-0.509947806079132	-0.487437875177723	-0.521735995568128	-2.1094237467878e-15
13x24	1.31709971302901	1.04834600973255	1.07097536618764	-1.13161952965194	-0.0945326129124287	0.391710372588412	-0.335582260933865	0.224445288492118	-0.540021400311881	-1.66533453693773e-15
16x20	-0.0126561034452572	-0.243554538761935	1.67166026695083	-0.993709592301903	-0.689503568799372	2.462872927716	0.744073793851515	-0.519913406067725	0.34383952732297	-3.1641356201817e-15
4x25	1.324466441125	1.03037693835028	-0.593697316841588	-0.291691229153923	0.046555194281879	-0.541729415798841	0.231424852604142	-0.0484189502757337	0.33058520231002	2.77555756156289e-16
20x15	1.00116760998526	0.486063636475699	1.53027551232666	-1.42533745926273	0.0180406855586235	0.88932159461739	-0.284841303039866	-0.105228645557053	-0.139191845448894	-2.33146835171283e-15
16x12	1.44246151783387	1.20659195854642	0.749313672949775	-1.70654096923372	-0.309533692167526	0.0694220200332248	-0.0828453498373234	0.588380343512702	-0.180021021859681	-1.16573417585641e-15
6x19	0.228235725628319	0.748392169222963	0.772648868365021	-1.34382681926441	0.420275706577142	0.491323195069592	-0.195600739240628	0.260452852562685	0.657593552734299	-2.1094237467878e-15
19x9	1.5945169378356	1.09847912567917	-0.642621854480208	-0.401101218840167	-0.088053825783418	-0.397843648065285	-0.0471577740506898	0.509984284619402	0.064903802990032	7.7715611723761e-16
17x9	1.408705924353	0.729202604266465	-0.50189109911559	-0.737590973922922	-0.165414612659939	-0.314880197878601	0.0534780716639847	-0.228122451663979	-0.0702845900319186	-1.66533453693773e-16
7x26	2.05046504529219	0.758830710386476	-0.245469106546267	-1.30114076463111	-0.721756265045895	0.443182842173758	-0.452590756021135	1.05239991291169	-0.323409638341577	1.66533453693773e-16
20x2	1.64217479966717	1.19047070934723	-1.59474923908472	-0.128558089568377	-0.49075815870197	-1.36637221926885	-0.0108688362471301	-0.786222405909577	0.61917530388247	1.27675647831893e-15
18x14	1.4003397514405	1.11434792713238	1.20635847453027	-1.68197702875095	-0.399876604430876	0.157345563091399	-0.192170713421473	0.154280491531936	-0.445535834261014	-6.10622663543836e-16
21x3	1.47269189599162	1.37770418624593	-0.936641460557757	-0.300926291049781	-0.329126823747505	-1.17917645098115	0.0502383038955595	-0.803062076188181	0.297562045605922	1.4432899320127e-15
8x8	1.51981615918048	1.4039457933583	-1.51283744730776	0.506564323192954	-0.609701143990002	-1.19824546193786	0.409580372234331	-0.97062205437721	0.186233901354641	1.49880108324396e-15
22x8	1.55693000268198	1.66530319702864	0.196169517877013	-0.982596250820352	-0.66625199021064	-0.435864233968227	-0.2958960401809	-0.0159169329749868	-0.21444485014147	6.66133814775094e-16
9x5	1.32005359032154	1.25094605572883	-0.926628998230608	0.108570561577637	-0.412620339371074	-0.850831926232599	0.273434137022201	-0.26129529830504	0.0301303914025531	1.38777878078145e-15
23x13	1.34071685897065	1.05610705237387	0.801927812351633	-0.882024215427448	0.0123019365077691	-0.261801984477927	-0.193141470930849	0.421980141997876	0.0999154755621143	-6.10622663543836e-16
10x2	1.21952864338934	1.03382462158096	-1.16812417281642	0.102853997524969	-0.616505676439715	-1.02135701291095	0.00994665768702369	-0.610658226902845	0.321749119946666	6.10622663543836e-16
15x27	1.99472860179703	-1.40953114978827	-1.52736113436691	-0.820911362597898	0.451971948327555	2.4642090891091	1.64663736111355	2.867504074289	0.173510766382991	-3.88578058618805e-16
11x11	-0.106594940080835	1.08736071408064	0.332046370243203	-0.82541177963056	-0.15835960754955	-0.0628887969941552	0.111247238655015	-0.167100016074724	0.763619394786631	-3.88578058618805e-16
14x4	1.62028938841902	1.50779382796541	-0.811092320042661	0.495486397050202	-0.414970298032238	-1.00004239033577	0.132300519945427	-0.699939428080052	0.329531013473401	8.88178419700125e-16
12x12	0.0146840611785744	0.935309667047284	0.90377982397966	-1.32655014678326	-0.144804412948702	0.409213763022395	0.340475430001746	-0.331407409804316	0.770291125465184	-1.88737914186277e-15
13x17	0.958977793377509	-0.262690085691962	1.1606696354278	-0.664787956076254	-0.105829662982036	1.81334735352411	0.156955808017692	-0.415249063215538	0.0916236684747072	-2.94209101525666e-15
[truncated: 110 more rows]
