# Supplementary material for: Spatial maps of prostate cancer transcriptomes reveal an unexplored landscape of heterogeneity
Source: Nat Commun. 2018 Jun 20;9:2419. doi: 10.1038/s41467-018-04724-5 (PMC6010471; doi:10.1038/s41467-018-04724-5)
Supplement: Supplementary file 8 — Supplementary Data 5 [file 41467_2018_4724_MOESM8_ESM.zip › Supplementary Dataset 7/top10-genes-experiment0003.txt]

Gene 1	Gene 2	Gene 3	Gene 4	Gene 5	Gene 6	Gene 7	Gene 8	Gene 9	Gene 10
Factor 1	TAGLN	ACTB	FLNA	MYL9	MYH11	ACTG2	TPM2	FTH1	DES	GAPDH
Factor 2	KLK3	KLK2	MSMB	AZGP1	ACPP	RACK1	TFF3	P4HB	PSAP	SLC45A3
Factor 3	KLK3	AP000769.1	KLK2	NR4A1	JUN	ACTB	RACK1	TFF3	EEF1A1	AZGP1
Factor 4	TAGLN	MYL9	ACTB	FLNA	TPM2	CST3	DES	CD81	CLU	FTL
Factor 5	KLK3	KLK2	MSMB	FTH1	ACPP	FBLN1	RACK1	ACTB	NDRG1	SLC45A3
Factor 6	KLK3	TFF3	KLK2	AZGP1	KLK4	SPON2	P4HB	TMSB10	LIPF	CALR
Factor 7	KLK3	ACTB	NR4A1	KLK2	EGR1	JUN	SERF2	GDF15	GAPDH	TPT1
Factor 8	UBC	FTH1	NR4A1	RACK1	KLK3	IER2	ACTB	KLK2	EEF1A1	ACTG1
Factor 9	ACTB	FTH1	RACK1	CST3	FBLN1	CD74	TMSB10	EEF2	EEF1A1	A2M
Factor 10	KLK3	TFF3	KLK2	AP000769.1	PTGDS	AZGP1	SPON2	ACTG1	CALR	EEF2
