# Supplementary material for: Spatial maps of prostate cancer transcriptomes reveal an unexplored landscape of heterogeneity
Source: Nat Commun. 2018 Jun 20;9:2419. doi: 10.1038/s41467-018-04724-5 (PMC6010471; doi:10.1038/s41467-018-04724-5)
Supplement: Supplementary file 8 — Supplementary Data 5 [file 41467_2018_4724_MOESM8_ESM.zip › Supplementary Dataset 7/top10-genes-experiment0001.txt]

Gene 1	Gene 2	Gene 3	Gene 4	Gene 5	Gene 6	Gene 7	Gene 8	Gene 9	Gene 10
Factor 1	RACK1	EEF2	KLK3	KLK2	AC090498.1	TAGLN	GAPDH	SLC25A6	CD63	ACTB
Factor 2	KLK3	KLK2	SPON2	NDRG1	ACPP	RACK1	H2AFJ	P4HB	PMEPA1	NKX3-1
Factor 3	KLK3	KLK2	ACPP	NKX3-1	OR51E2	EEF1A1	RDH11	FOS	SPON2	RACK1
Factor 4	RACK1	GAPDH	TAGLN	CALR	P4HB	SLC25A6	PPIB	PFN1	JUNB	MYL9
Factor 5	PLA2G2A	KLK3	KLK2	MSMB	NDRG1	PMEPA1	EEF2	ACPP	ACTG1	PLPP1
Factor 6	KLK2	KLK3	SPON2	P4HB	CLDN3	KLK4	FASN	SPDEF	PMEPA1	STEAP4
Factor 7	KLK2	KLK3	NR4A1	EGR1	JUNB	FOSB	FOS	TRIB1	RACK1	TPT1
Factor 8	KLK2	KLK3	RACK1	EEF1A1	NR4A1	ACPP	ACTG1	KLK11	EEF2	NDRG1
Factor 9	RACK1	EEF2	TPT1	TMSB10	NACA	EEF1A1	IGLC3	PFN1	FTL	CD74
Factor 10	AB019441.29	CTB-63M22.1	AC016739.2	UBA52	TPT1	NEAT1	AC090498.1	FAU	AC079250.1	ATP5G2
