# Supplementary material for: Spatial maps of prostate cancer transcriptomes reveal an unexplored landscape of heterogeneity
Source: Nat Commun. 2018 Jun 20;9:2419. doi: 10.1038/s41467-018-04724-5 (PMC6010471; doi:10.1038/s41467-018-04724-5)
Supplement: Supplementary file 8 — Supplementary Data 5 [file 41467_2018_4724_MOESM8_ESM.zip › Supplementary Dataset 7/top10-genes-experiment0000.txt]

Gene 1	Gene 2	Gene 3	Gene 4	Gene 5	Gene 6	Gene 7	Gene 8	Gene 9	Gene 10
Factor 1	MGP	TAGLN	C3	ACTG2	MYL9	RACK1	EEF2	CD74	CD63	MYH11
Factor 2	KLK3	KLK2	AZGP1	ACPP	RACK1	MSMB	CTSD	NDRG1	SLC44A4	CST3
Factor 3	AP000769.1	KLK3	TPT1	AZGP1	ACPP	B2M	RACK1	KLK2	EEF1A1	XBP1
Factor 4	SOD2	TAGLN	CD74	HLA-E	MYL9	C4B	C1R	TIMP1	GAPDH	C3
Factor 5	PLA2G2A	MSMB	AZGP1	KLK2	KLK3	ACPP	CD63	EEF2	SOD3	CD74
Factor 6	AZGP1	KLK2	P4HB	KLK3	PPP1R1B	TMSB10	CLDN3	ATP1A1	TPT1	CST3
Factor 7	LTF	SERPINA3	IGKC	IGHA2	SAA2	VMP1	TPT1	ACTB	JUNB	NR4A1
Factor 8	RACK1	CTSB	XBP1	TPT1	ACPP	AZGP1	KLK2	EEF2	FTH1	B2M
Factor 9	LTF	CD74	C3	IGLC3	CFB	A2M	SAA1	WFDC2	TGM2	C4B
Factor 10	IGHA1	UBA52	AC016739.2	LCN2	AB019441.29	CD74	NEAT1	TPT1	CTB-63M22.1	FAU
