# Supplementary material for: Spatial maps of prostate cancer transcriptomes reveal an unexplored landscape of heterogeneity
Source: Nat Commun. 2018 Jun 20;9:2419. doi: 10.1038/s41467-018-04724-5 (PMC6010471; doi:10.1038/s41467-018-04724-5)
Supplement: Supplementary file 8 — Supplementary Data 5 [file 41467_2018_4724_MOESM8_ESM.zip › Supplementary Dataset 7/top50-genes-experiment0004.txt]

Gene 1	Gene 2	Gene 3	Gene 4	Gene 5	Gene 6	Gene 7	Gene 8	Gene 9	Gene 10	Gene 11	Gene 12	Gene 13	Gene 14	Gene 15	Gene 16	Gene 17	Gene 18	Gene 19	Gene 20	Gene 21	Gene 22	Gene 23	Gene 24	Gene 25	Gene 26	Gene 27	Gene 28	Gene 29	Gene 30	Gene 31	Gene 32	Gene 33	Gene 34	Gene 35	Gene 36	Gene 37	Gene 38	Gene 39	Gene 40	Gene 41	Gene 42	Gene 43	Gene 44	Gene 45	Gene 46	Gene 47	Gene 48	Gene 49	Gene 50
Factor 1	KLK3	ACTB	FTH1	TAGLN	MYL9	MYH11	RACK1	FLNA	ACTG2	KLK2	TPM2	EEF2	CD63	MSMB	SSR4	PFN1	GAPDH	CST3	UBC	PSAP	IER2	MYL6	APOD	CFL1	CD81	UBB	DES	SLC25A6	FBLN1	SERF2	UQCR11	MGP	C11orf96	LGALS1	LMNA	SLC44A4	TIMP1	FTL	PRAC1	PTRF	TSPAN1	KRT18	CNN1	IGFBP4	HLA-DMB	JUNB	S100A6	ENO1	EDF1
Factor 2	KLK3	KLK2	NDRG1	CST3	SSR4	P4HB	RACK1	CALR	SPON2	PSAP	AZGP1	SERF2	NPDC1	PFN1	GAPDH	SYNGR2	KRT18	SPDEF	CD81	SSR2	TSPAN1	HDLBP	HOXB13	IGFBP2	CD99	H2AFJ	CIB1	ACPP	MYDGF	BCAP31	CTSD	PRSS8	SLC44A4	PLXNB2	UQCR11	UBE2M	SLC45A3	FXYD3	PMEPA1	TRPM4	CHPF	SERHL2	ARHGDIA	ATP6AP1	EDF1	ZG16B	SQSTM1	FAAH	SLC25A6
Factor 3	NR4A1	KLK3	KLK2	EEF1A1	SERF2	FASN	FTL	CALR	CLDN3	DUSP1	JUNB	TPT1	ZFP36	JUN	TRPM4	P4HB	EEF2	FOS	CST3	PDIA4	SPDEF	KLK4	PDLIM5	GAPDH	LRRC26	RACK1	PABPC1	EGR1	PMEPA1	HLA-C	SLC25A6	OR51E2	HERPUD1	KRT8	PRSS8	ATP1A1	PPP1CA	GNB2	NPDC1	CIB1	TSPAN1	APLP2	ABCC4	PSAP	CD24	HNRNPK	CLDN4	LAMTOR1	SH3BGRL3
Factor 4	TAGLN	MYL9	FLNA	ACTB	JUNB	GAPDH	CST3	TPM2	PFN1	SERF2	CD81	DES	SSR4	NR4A1	CALR	FTL	P4HB	FOSB	NPDC1	LMNA	SLC25A6	TIMP1	KLK3	EEF1A1	HSPB1	C4B	CNN1	TRPM4	H1FX	BGN	RABAC1	CTSD	C1R	PTGDS	AES	HLA-C	VWA1	CKB	EDF1	KRT8	PPP1CA	SYNGR2	IGFBP2	GRINA	TMSB10	SEPW1	CD151	JUN	CTGF
Factor 5	KLK3	KLK2	NDRG1	FTH1	CST3	UBC	ACTG1	SLC45A3	KLK4	EEF2	ACTB	APOD	CD63	SOD3	MSMB	JUND	HLA-DMB	KRT18	PFN1	AZGP1	PMEPA1	PSAP	ACPP	MDK	PEX10	P4HB	SLC25A6	DHCR24	UBB	SLC44A4	RACK1	TSPAN1	PEBP1	CLDN3	HSPA8	PRAC1	TRIB1	EZR	PLA2G2A	S100A11	COX4I1	YWHAE	CDK19	AMACR	MLPH	SSR4	EDF1	ARHGDIA	SEC16A
Factor 6	CLDN3	CST3	FASN	KRT8	KLK3	P4HB	KLK2	KLK4	SPDEF	SERF2	AZGP1	PMEPA1	CALR	ATP1A1	PSCA	ELF3	HPN	KCNN4	FMOD	TRPM4	CLDN4	DUSP1	SPON2	GGT1	AGR2	FXYD3	FAM3D	CREB3L1	SSR4	HDLBP	PPP1R1B	LRRC26	PFN1	FTL	CRACR2B	MYDGF	GDF15	IHH	PDIA4	CD81	PDLIM5	EEF2	KRT18	NUPR1	IGFBP2	RRBP1	BCAM	CIB1	GADD45G
Factor 7	FOSB	NR4A1	JUNB	ACTB	IER2	ELF3	JUN	KLK3	RASD1	EGR1	MCL1	ZFP36	TRIB1	KLK2	ACTG1	ATF3	GDF15	PFN1	FOS	CLDN4	KRT8	SERF2	S100A11	MIDN	JUND	UBC	DUSP1	KLF6	CALR	TPT1	GADD45B	RACK1	VMP1	GAPDH	NR4A2	BTG2	POLR2L	EEF2	FLOT2	CYR61	EGR3	BRD2	PFKL	MARCKSL1	FTL	PTBP1	AES	NPDC1	FASN
Factor 8	NR4A1	GDF15	KLK3	ACTB	KLK2	IER2	P4HB	UBC	EEF1A1	CD81	PFN1	CALR	RACK1	CST3	JUNB	SERF2	KRT18	GAPDH	ATF3	HNRNPK	MCL1	S100A11	ACTG1	JUND	TSPAN1	CIRBP	EEF2	KRT8	ACPP	WDR83OS	C2CD4B	TRIB1	NDRG1	SLC25A6	FTH1	FOSB	VGLL4	FTL	JUN	SNRNP70	SPDEF	TPT1	GAA	HSP90AB1	XBP1	H1FX	ATP6V0A1	AZGP1	CANT1
Factor 9	NR4A1	ACTB	PFN1	C4B	TGM2	LTF	LMNA	HLA-B	TMSB10	CST3	GAPDH	FTL	CLDN4	TPT1	PSAP	TIMP1	PPP1CA	C19orf53	FOS	KRT19	FOSB	CD74	ZFP36	PLPP2	RACK1	A2M	PLXNB2	C3	HDLBP	SLC25A6	JUND	LMAN2	EEF2	JUNB	EEF1A1	LY6E	MGP	TUBA1B	IFITM3	DUSP1	COMP	ATP1A1	B2M	EDF1	MIDN	IER3	UBE2M	IGFBP4	TAPBP
Factor 10	AGR2	KLK3	KLK2	TRPM4	TPT1	CALR	SSR4	P4HB	ACTB	KRT8	APOD	EEF2	SYNGR2	CREB3L1	ACTG1	SDF4	NPDC1	SERF2	BGN	SEC61A1	EEF1A1	PTGDS	PLXNB2	GAPDH	TMSB10	COPE	FTL	HERPUD1	HLA-B	GNB2	ATP1A1	NRBP1	HLA-A	ATP6V0B	PIGR	HDLBP	PABPC1	SPON2	CXXC5	HLA-C	GDF15	AZGP1	CDC37	CLDN3	CIB1	KIAA1324	BRD2	PSAP	TNFRSF14
[truncated: 1 more columns]
