# Supplementary material for: Spatial maps of prostate cancer transcriptomes reveal an unexplored landscape of heterogeneity
Source: Nat Commun. 2018 Jun 20;9:2419. doi: 10.1038/s41467-018-04724-5 (PMC6010471; doi:10.1038/s41467-018-04724-5)
Supplement: Supplementary file 8 — Supplementary Data 5 [file 41467_2018_4724_MOESM8_ESM.zip › Supplementary Dataset 7/log.txt]

2017-11-21 18:28:31.887862 [info] std 0.2.1-385-g67df11f [(detached from 67df11f) branch]
2017-11-21 18:28:31.887949 [info] Tue Nov 21 18:28:31 2017
2017-11-21 18:28:31.887959 [info] Working directory = /home/emelie.berglund/analysis
2017-11-21 18:28:31.887967 [info] Command = std -t 10 /home/emelie.berglund/count_data/171120_1000L2_L8/D1.tsv /home/emelie.berglund/count_data/171120_1000L2_L8/E2.tsv /home/emelie.berglund/count_data/171120_1000L2_L8/newP1.2.tsv /home/emelie.berglund/count_data/171120_1000L2_L8/newP2.4.tsv /home/emelie.berglund/count_data/171120_1000L2_L8/newP3.3.tsv -o 171120_1000L2_L8_10/

2017-11-21 18:28:35.992401 [info] Using Gamma distribution for the features.
2017-11-21 18:28:35.992459 [info] Using HierGamma distribution for the mixing weights.
2017-11-21 18:28:37.349782 [info] Initial model
Poisson Factorization G = 21766 T = 10 E = 5
Experiment G = 21766 S = 244 T = 10
Experiment G = 21766 S = 506 T = 10
Experiment G = 21766 S = 405 T = 10
Experiment G = 21766 S = 447 T = 10
Experiment G = 21766 S = 499 T = 10

2017-11-21 18:28:37.361722 [info] Performing iteration 1
2017-11-21 18:28:38.761638 [info] Observed Log-likelihood = -8.9561e+08
2017-11-21 18:28:40.474861 [info] Performing iteration 2
2017-11-21 18:28:41.848954 [info] Observed Log-likelihood = -2.32611e+07
2017-11-21 18:28:43.442884 [info] Performing iteration 3
2017-11-21 18:28:44.898634 [info] Observed Log-likelihood = -2.29121e+07
2017-11-21 18:28:46.465817 [info] Performing iteration 4
2017-11-21 18:28:47.902758 [info] Observed Log-likelihood = -2.28223e+07
2017-11-21 18:28:49.465128 [info] Performing iteration 5
2017-11-21 18:28:50.899188 [info] Observed Log-likelihood = -2.27581e+07
2017-11-21 18:28:52.451127 [info] Performing iteration 6
2017-11-21 18:28:53.840589 [info] Observed Log-likelihood = -2.27127e+07
2017-11-21 18:28:55.388666 [info] Performing iteration 7
2017-11-21 18:28:56.839097 [info] Observed Log-likelihood = -2.26845e+07
2017-11-21 18:28:58.400539 [info] Performing iteration 8
2017-11-21 18:28:59.796741 [info] Observed Log-likelihood = -2.26599e+07
2017-11-21 18:29:01.346900 [info] Performing iteration 9
2017-11-21 18:29:02.801883 [info] Observed Log-likelihood = -2.26489e+07
2017-11-21 18:29:04.362415 [info] Performing iteration 10
2017-11-21 18:29:05.852106 [info] Observed Log-likelihood = -2.26337e+07
2017-11-21 18:29:07.422246 [info] Performing iteration 11
2017-11-21 18:29:08.835934 [info] Observed Log-likelihood = -2.26156e+07
2017-11-21 18:29:10.390120 [info] Performing iteration 12
2017-11-21 18:29:11.877286 [info] Observed Log-likelihood = -2.2603e+07
2017-11-21 18:29:13.497031 [info] Performing iteration 13
2017-11-21 18:29:14.912756 [info] Observed Log-likelihood = -2.25861e+07
2017-11-21 18:29:16.470756 [info] Performing iteration 14
2017-11-21 18:29:17.874933 [info] Observed Log-likelihood = -2.2573e+07
2017-11-21 18:29:19.463907 [info] Performing iteration 15
2017-11-21 18:29:20.918618 [info] Observed Log-likelihood = -2.25597e+07
2017-11-21 18:29:22.493749 [info] Performing iteration 16
2017-11-21 18:29:23.836208 [info] Observed Log-likelihood = -2.25409e+07
2017-11-21 18:29:25.414349 [info] Performing iteration 17
2017-11-21 18:29:26.787906 [info] Observed Log-likelihood = -2.25235e+07
2017-11-21 18:29:28.366456 [info] Performing iteration 18
2017-11-21 18:29:29.758582 [info] Observed Log-likelihood = -2.25093e+07
2017-11-21 18:29:31.337379 [info] Performing iteration 19
2017-11-21 18:29:32.758312 [info] Observed Log-likelihood = -2.24917e+07
2017-11-21 18:29:34.332900 [info] Performing iteration 20
2017-11-21 18:29:35.736234 [info] Observed Log-likelihood = -2.24754e+07
2017-11-21 18:29:37.318142 [info] Performing iteration 21
2017-11-21 18:29:38.708785 [info] Observed Log-likelihood = -2.24573e+07
2017-11-21 18:29:40.281959 [info] Performing iteration 22
2017-11-21 18:29:41.621198 [info] Observed Log-likelihood = -2.24381e+07
2017-11-21 18:29:43.203778 [info] Performing iteration 23
2017-11-21 18:29:44.569384 [info] Observed Log-likelihood = -2.24183e+07
2017-11-21 18:29:46.147705 [info] Performing iteration 24
2017-11-21 18:29:47.566941 [info] Observed Log-likelihood = -2.23982e+07
2017-11-21 18:29:49.185744 [info] Performing iteration 25
2017-11-21 18:29:50.588973 [info] Observed Log-likelihood = -2.23834e+07
2017-11-21 18:29:52.154884 [info] Performing iteration 26
2017-11-21 18:29:53.560170 [info] Observed Log-likelihood = -2.23695e+07
2017-11-21 18:29:55.141921 [info] Performing iteration 27
2017-11-21 18:29:56.557155 [info] Observed Log-likelihood = -2.23514e+07
2017-11-21 18:29:58.149873 [info] Performing iteration 28
2017-11-21 18:29:59.569485 [info] Observed Log-likelihood = -2.23364e+07
2017-11-21 18:30:01.143834 [info] Performing iteration 29
2017-11-21 18:30:02.561447 [info] Observed Log-likelihood = -2.23216e+07
2017-11-21 18:30:04.135017 [info] Performing iteration 30
2017-11-21 18:30:05.545119 [info] Observed Log-likelihood = -2.23066e+07
2017-11-21 18:30:07.119955 [info] Performing iteration 31
2017-11-21 18:30:08.528523 [info] Observed Log-likelihood = -2.22906e+07
2017-11-21 18:30:10.105979 [info] Performing iteration 32
2017-11-21 18:30:11.520945 [info] Observed Log-likelihood = -2.22771e+07
2017-11-21 18:30:13.121775 [info] Performing iteration 33
2017-11-21 18:30:14.479360 [info] Observed Log-likelihood = -2.22648e+07
2017-11-21 18:30:16.057769 [info] Performing iteration 34
2017-11-21 18:30:17.453935 [info] Observed Log-likelihood = -2.22529e+07
2017-11-21 18:30:19.049890 [info] Performing iteration 35
2017-11-21 18:30:20.473679 [info] Observed Log-likelihood = -2.22413e+07
2017-11-21 18:30:22.045635 [info] Performing iteration 36
2017-11-21 18:30:23.459327 [info] Observed Log-likelihood = -2.22308e+07
2017-11-21 18:30:25.052000 [info] Performing iteration 37
2017-11-21 18:30:26.469836 [info] Observed Log-likelihood = -2.22201e+07
2017-11-21 18:30:28.044339 [info] Performing iteration 38
2017-11-21 18:30:29.442555 [info] Observed Log-likelihood = -2.22099e+07
2017-11-21 18:30:31.015961 [info] Performing iteration 39
2017-11-21 18:30:32.381856 [info] Observed Log-likelihood = -2.22e+07
2017-11-21 18:30:33.957163 [info] Performing iteration 40
2017-11-21 18:30:35.349688 [info] Observed Log-likelihood = -2.2189e+07
2017-11-21 18:30:36.926061 [info] Performing iteration 41
2017-11-21 18:30:38.316693 [info] Observed Log-likelihood = -2.21807e+07
2017-11-21 18:30:39.933705 [info] Performing iteration 42
2017-11-21 18:30:41.314671 [info] Observed Log-likelihood = -2.21725e+07
2017-11-21 18:30:42.902063 [info] Performing iteration 43
2017-11-21 18:30:44.311844 [info] Observed Log-likelihood = -2.21632e+07
2017-11-21 18:30:45.886544 [info] Performing iteration 44
2017-11-21 18:30:47.317453 [info] Observed Log-likelihood = -2.21567e+07
2017-11-21 18:30:48.893546 [info] Performing iteration 45
2017-11-21 18:30:50.251710 [info] Observed Log-likelihood = -2.21486e+07
2017-11-21 18:30:51.860269 [info] Performing iteration 46
2017-11-21 18:30:53.278913 [info] Observed Log-likelihood = -2.21409e+07
2017-11-21 18:30:54.855950 [info] Performing iteration 47
2017-11-21 18:30:56.256621 [info] Observed Log-likelihood = -2.21322e+07
2017-11-21 18:30:57.830073 [info] Performing iteration 48
2017-11-21 18:30:59.192206 [info] Observed Log-likelihood = -2.21243e+07
2017-11-21 18:31:00.760820 [info] Performing iteration 49
2017-11-21 18:31:02.157864 [info] Observed Log-likelihood = -2.21159e+07
2017-11-21 18:31:03.736368 [info] Performing iteration 50
2017-11-21 18:31:05.113363 [info] Observed Log-likelihood = -2.2111e+07
2017-11-21 18:31:06.690167 [info] Performing iteration 51
2017-11-21 18:31:08.096526 [info] Observed Log-likelihood = -2.21055e+07
2017-11-21 18:31:09.667806 [info] Performing iteration 52
2017-11-21 18:31:11.078671 [info] Observed Log-likelihood = -2.20987e+07
2017-11-21 18:31:12.646583 [info] Performing iteration 53
2017-11-21 18:31:14.052607 [info] Observed Log-likelihood = -2.2094e+07
2017-11-21 18:31:15.644767 [info] Performing iteration 54
2017-11-21 18:31:17.082524 [info] Observed Log-likelihood = -2.20889e+07
2017-11-21 18:31:18.665718 [info] Performing iteration 55
2017-11-21 18:31:20.092230 [info] Observed Log-likelihood = -2.20829e+07
2017-11-21 18:31:21.673013 [info] Performing iteration 56
2017-11-21 18:31:23.078617 [info] Observed Log-likelihood = -2.20786e+07
2017-11-21 18:31:24.645811 [info] Performing iteration 57
2017-11-21 18:31:26.029697 [info] Observed Log-likelihood = -2.2074e+07
2017-11-21 18:31:27.611023 [info] Performing iteration 58
2017-11-21 18:31:29.004565 [info] Observed Log-likelihood = -2.20706e+07
2017-11-21 18:31:30.578088 [info] Performing iteration 59
2017-11-21 18:31:31.989125 [info] Observed Log-likelihood = -2.20662e+07
2017-11-21 18:31:33.570271 [info] Performing iteration 60
2017-11-21 18:31:34.974814 [info] Observed Log-likelihood = -2.2061e+07
2017-11-21 18:31:36.544850 [info] Performing iteration 61
2017-11-21 18:31:37.930727 [info] Observed Log-likelihood = -2.20552e+07
2017-11-21 18:31:39.498797 [info] Performing iteration 62
2017-11-21 18:31:40.895617 [info] Observed Log-likelihood = -2.20521e+07
2017-11-21 18:31:42.474552 [info] Performing iteration 63
2017-11-21 18:31:43.830270 [info] Observed Log-likelihood = -2.20463e+07
2017-11-21 18:31:45.403318 [info] Performing iteration 64
2017-11-21 18:31:46.809591 [info] Observed Log-likelihood = -2.20424e+07
2017-11-21 18:31:48.390369 [info] Performing iteration 65
2017-11-21 18:31:49.788890 [info] Observed Log-likelihood = -2.20387e+07
2017-11-21 18:31:51.361882 [info] Performing iteration 66
2017-11-21 18:31:52.763677 [info] Observed Log-likelihood = -2.20341e+07
2017-11-21 18:31:54.335251 [info] Performing iteration 67
2017-11-21 18:31:55.765786 [info] Observed Log-likelihood = -2.20304e+07
2017-11-21 18:31:57.343062 [info] Performing iteration 68
2017-11-21 18:31:58.696369 [info] Observed Log-likelihood = -2.20274e+07
2017-11-21 18:32:00.272703 [info] Performing iteration 69
2017-11-21 18:32:01.685175 [info] Observed Log-likelihood = -2.2023e+07
2017-11-21 18:32:03.261852 [info] Performing iteration 70
2017-11-21 18:32:04.660218 [info] Observed Log-likelihood = -2.20197e+07
2017-11-21 18:32:06.234929 [info] Performing iteration 71
2017-11-21 18:32:07.653312 [info] Observed Log-likelihood = -2.20167e+07
2017-11-21 18:32:09.226064 [info] Performing iteration 72
2017-11-21 18:32:10.603927 [info] Observed Log-likelihood = -2.2014e+07
2017-11-21 18:32:12.207605 [info] Performing iteration 73
2017-11-21 18:32:13.664640 [info] Observed Log-likelihood = -2.2009e+07
2017-11-21 18:32:15.259406 [info] Performing iteration 74
2017-11-21 18:32:16.673389 [info] Observed Log-likelihood = -2.20055e+07
2017-11-21 18:32:18.253684 [info] Performing iteration 75
2017-11-21 18:32:19.649693 [info] Observed Log-likelihood = -2.20023e+07
2017-11-21 18:32:21.231933 [info] Performing iteration 76
2017-11-21 18:32:22.630589 [info] Observed Log-likelihood = -2.20001e+07
2017-11-21 18:32:24.207459 [info] Performing iteration 77
2017-11-21 18:32:25.612515 [info] Observed Log-likelihood = -2.19977e+07
2017-11-21 18:32:27.187027 [info] Performing iteration 78
2017-11-21 18:32:28.548671 [info] Observed Log-likelihood = -2.19935e+07
2017-11-21 18:32:30.134943 [info] Performing iteration 79
2017-11-21 18:32:31.472468 [info] Observed Log-likelihood = -2.19925e+07
2017-11-21 18:32:33.044074 [info] Performing iteration 80
2017-11-21 18:32:34.442603 [info] Observed Log-likelihood = -2.19881e+07
2017-11-21 18:32:36.022366 [info] Performing iteration 81
2017-11-21 18:32:37.369954 [info] Observed Log-likelihood = -2.19856e+07
2017-11-21 18:32:38.942245 [info] Performing iteration 82
2017-11-21 18:32:40.331207 [info] Observed Log-likelihood = -2.19825e+07
2017-11-21 18:32:41.914500 [info] Performing iteration 83
2017-11-21 18:32:43.295319 [info] Observed Log-likelihood = -2.19804e+07
2017-11-21 18:32:44.867332 [info] Performing iteration 84
2017-11-21 18:32:46.234476 [info] Observed Log-likelihood = -2.19779e+07
2017-11-21 18:32:47.811555 [info] Performing iteration 85
2017-11-21 18:32:49.158454 [info] Observed Log-likelihood = -2.19756e+07
2017-11-21 18:32:50.737107 [info] Performing iteration 86
2017-11-21 18:32:52.134842 [info] Observed Log-likelihood = -2.19721e+07
2017-11-21 18:32:53.719475 [info] Performing iteration 87
2017-11-21 18:32:55.129682 [info] Observed Log-likelihood = -2.19702e+07
2017-11-21 18:32:56.726760 [info] Performing iteration 88
2017-11-21 18:32:58.129638 [info] Observed Log-likelihood = -2.19684e+07
2017-11-21 18:32:59.705287 [info] Performing iteration 89
2017-11-21 18:33:01.077297 [info] Observed Log-likelihood = -2.19653e+07
2017-11-21 18:33:02.653012 [info] Performing iteration 90
2017-11-21 18:33:04.046794 [info] Observed Log-likelihood = -2.19635e+07
2017-11-21 18:33:05.623022 [info] Performing iteration 91
2017-11-21 18:33:07.014296 [info] Observed Log-likelihood = -2.19614e+07
2017-11-21 18:33:08.590961 [info] Performing iteration 92
2017-11-21 18:33:09.977010 [info] Observed Log-likelihood = -2.19594e+07
2017-11-21 18:33:11.543267 [info] Performing iteration 93
2017-11-21 18:33:12.949072 [info] Observed Log-likelihood = -2.19567e+07
2017-11-21 18:33:14.510631 [info] Performing iteration 94
2017-11-21 18:33:15.886498 [info] Observed Log-likelihood = -2.19549e+07
2017-11-21 18:33:17.467265 [info] Performing iteration 95
2017-11-21 18:33:18.818820 [info] Observed Log-likelihood = -2.19535e+07
2017-11-21 18:33:20.391434 [info] Performing iteration 96
2017-11-21 18:33:21.805351 [info] Observed Log-likelihood = -2.19514e+07
2017-11-21 18:33:23.383803 [info] Performing iteration 97
2017-11-21 18:33:24.760128 [info] Observed Log-likelihood = -2.19488e+07
2017-11-21 18:33:26.332219 [info] Performing iteration 98
2017-11-21 18:33:27.713273 [info] Observed Log-likelihood = -2.1946e+07
2017-11-21 18:33:29.279981 [info] Performing iteration 99
2017-11-21 18:33:30.674883 [info] Observed Log-likelihood = -2.19452e+07
2017-11-21 18:33:32.255823 [info] Performing iteration 100
2017-11-21 18:33:33.641096 [info] Observed Log-likelihood = -2.19428e+07
2017-11-21 18:33:35.213649 [info] Performing iteration 101
2017-11-21 18:33:36.616415 [info] Observed Log-likelihood = -2.19407e+07
2017-11-21 18:33:38.182397 [info] Performing iteration 102
2017-11-21 18:33:39.596697 [info] Observed Log-likelihood = -2.19387e+07
2017-11-21 18:33:41.180186 [info] Performing iteration 103
2017-11-21 18:33:42.537701 [info] Observed Log-likelihood = -2.19377e+07
2017-11-21 18:33:44.114315 [info] Performing iteration 104
2017-11-21 18:33:45.486076 [info] Observed Log-likelihood = -2.19354e+07
2017-11-21 18:33:47.054903 [info] Performing iteration 105
2017-11-21 18:33:48.447024 [info] Observed Log-likelihood = -2.19339e+07
2017-11-21 18:33:50.023424 [info] Performing iteration 106
2017-11-21 18:33:51.403363 [info] Observed Log-likelihood = -2.19328e+07
2017-11-21 18:33:52.983681 [info] Performing iteration 107
2017-11-21 18:33:54.360709 [info] Observed Log-likelihood = -2.193e+07
2017-11-21 18:33:55.941473 [info] Performing iteration 108
2017-11-21 18:33:57.314325 [info] Observed Log-likelihood = -2.19282e+07
2017-11-21 18:33:58.883896 [info] Performing iteration 109
2017-11-21 18:34:00.269127 [info] Observed Log-likelihood = -2.19282e+07
2017-11-21 18:34:01.831022 [info] Performing iteration 110
2017-11-21 18:34:03.173098 [info] Observed Log-likelihood = -2.19256e+07
2017-11-21 18:34:04.744057 [info] Performing iteration 111
2017-11-21 18:34:06.160823 [info] Observed Log-likelihood = -2.19231e+07
2017-11-21 18:34:07.741431 [info] Performing iteration 112
2017-11-21 18:34:09.149341 [info] Observed Log-likelihood = -2.1922e+07
2017-11-21 18:34:10.724711 [info] Performing iteration 113
2017-11-21 18:34:12.091096 [info] Observed Log-likelihood = -2.19211e+07
2017-11-21 18:34:13.665122 [info] Performing iteration 114
2017-11-21 18:34:15.050415 [info] Observed Log-likelihood = -2.19185e+07
2017-11-21 18:34:16.621572 [info] Performing iteration 115
2017-11-21 18:34:18.042186 [info] Observed Log-likelihood = -2.19162e+07
2017-11-21 18:34:19.614821 [info] Performing iteration 116
2017-11-21 18:34:20.974721 [info] Observed Log-likelihood = -2.19156e+07
2017-11-21 18:34:22.545420 [info] Performing iteration 117
2017-11-21 18:34:23.933938 [info] Observed Log-likelihood = -2.19145e+07
2017-11-21 18:34:25.507887 [info] Performing iteration 118
2017-11-21 18:34:26.921663 [info] Observed Log-likelihood = -2.19123e+07
2017-11-21 18:34:28.504192 [info] Performing iteration 119
2017-11-21 18:34:29.855826 [info] Observed Log-likelihood = -2.19117e+07
2017-11-21 18:34:31.436029 [info] Performing iteration 120
2017-11-21 18:34:32.808182 [info] Observed Log-likelihood = -2.19094e+07
2017-11-21 18:34:34.381550 [info] Performing iteration 121
2017-11-21 18:34:35.802224 [info] Observed Log-likelihood = -2.19082e+07
2017-11-21 18:34:37.375025 [info] Performing iteration 122
2017-11-21 18:34:38.747105 [info] Observed Log-likelihood = -2.19053e+07
2017-11-21 18:34:40.315768 [info] Performing iteration 123
2017-11-21 18:34:41.707804 [info] Observed Log-likelihood = -2.19055e+07
2017-11-21 18:34:43.285152 [info] Performing iteration 124
2017-11-21 18:34:44.658128 [info] Observed Log-likelihood = -2.19035e+07
2017-11-21 18:34:46.234646 [info] Performing iteration 125
2017-11-21 18:34:47.583848 [info] Observed Log-likelihood = -2.19014e+07
2017-11-21 18:34:49.147300 [info] Performing iteration 126
2017-11-21 18:34:50.527644 [info] Observed Log-likelihood = -2.18994e+07
2017-11-21 18:34:52.103528 [info] Performing iteration 127
2017-11-21 18:34:53.496072 [info] Observed Log-likelihood = -2.18994e+07
2017-11-21 18:34:55.069234 [info] Performing iteration 128
2017-11-21 18:34:56.472212 [info] Observed Log-likelihood = -2.18984e+07
2017-11-21 18:34:58.046971 [info] Performing iteration 129
2017-11-21 18:34:59.416275 [info] Observed Log-likelihood = -2.18967e+07
2017-11-21 18:35:00.993509 [info] Performing iteration 130
2017-11-21 18:35:02.364082 [info] Observed Log-likelihood = -2.18958e+07
2017-11-21 18:35:03.946222 [info] Performing iteration 131
2017-11-21 18:35:05.336355 [info] Observed Log-likelihood = -2.18946e+07
2017-11-21 18:35:06.915060 [info] Performing iteration 132
2017-11-21 18:35:08.279509 [info] Observed Log-likelihood = -2.18931e+07
2017-11-21 18:35:09.861260 [info] Performing iteration 133
2017-11-21 18:35:11.286671 [info] Observed Log-likelihood = -2.18917e+07
2017-11-21 18:35:12.859172 [info] Performing iteration 134
2017-11-21 18:35:14.198831 [info] Observed Log-likelihood = -2.18901e+07
2017-11-21 18:35:15.768355 [info] Performing iteration 135
2017-11-21 18:35:17.142250 [info] Observed Log-likelihood = -2.18885e+07
2017-11-21 18:35:18.716541 [info] Performing iteration 136
2017-11-21 18:35:20.102677 [info] Observed Log-likelihood = -2.18882e+07
2017-11-21 18:35:21.678246 [info] Performing iteration 137
2017-11-21 18:35:23.027925 [info] Observed Log-likelihood = -2.18855e+07
2017-11-21 18:35:24.605758 [info] Performing iteration 138
2017-11-21 18:35:26.005066 [info] Observed Log-likelihood = -2.18856e+07
2017-11-21 18:35:27.581881 [info] Performing iteration 139
2017-11-21 18:35:28.988528 [info] Observed Log-likelihood = -2.18846e+07
2017-11-21 18:35:30.578940 [info] Performing iteration 140
2017-11-21 18:35:31.966746 [info] Observed Log-likelihood = -2.1883e+07
2017-11-21 18:35:33.538307 [info] Performing iteration 141
2017-11-21 18:35:34.922367 [info] Observed Log-likelihood = -2.18818e+07
2017-11-21 18:35:36.495248 [info] Performing iteration 142
2017-11-21 18:35:37.835294 [info] Observed Log-likelihood = -2.18802e+07
2017-11-21 18:35:39.404365 [info] Performing iteration 143
2017-11-21 18:35:40.760766 [info] Observed Log-likelihood = -2.18793e+07
2017-11-21 18:35:42.329405 [info] Performing iteration 144
2017-11-21 18:35:43.709496 [info] Observed Log-likelihood = -2.18784e+07
2017-11-21 18:35:45.287017 [info] Performing iteration 145
2017-11-21 18:35:46.657650 [info] Observed Log-likelihood = -2.18777e+07
2017-11-21 18:35:48.228081 [info] Performing iteration 146
2017-11-21 18:35:49.644173 [info] Observed Log-likelihood = -2.18765e+07
2017-11-21 18:35:51.216737 [info] Performing iteration 147
2017-11-21 18:35:52.596711 [info] Observed Log-likelihood = -2.18758e+07
2017-11-21 18:35:54.170932 [info] Performing iteration 148
2017-11-21 18:35:55.585585 [info] Observed Log-likelihood = -2.18739e+07
2017-11-21 18:35:57.163604 [info] Performing iteration 149
2017-11-21 18:35:58.504825 [info] Observed Log-likelihood = -2.1874e+07
2017-11-21 18:36:00.082135 [info] Performing iteration 150
2017-11-21 18:36:01.447308 [info] Observed Log-likelihood = -2.18721e+07
2017-11-21 18:36:03.021650 [info] Performing iteration 151
2017-11-21 18:36:04.456378 [info] Observed Log-likelihood = -2.18705e+07
2017-11-21 18:36:06.031600 [info] Performing iteration 152
2017-11-21 18:36:07.413876 [info] Observed Log-likelihood = -2.18699e+07
2017-11-21 18:36:08.984316 [info] Performing iteration 153
2017-11-21 18:36:10.379973 [info] Observed Log-likelihood = -2.18705e+07
2017-11-21 18:36:11.986527 [info] Performing iteration 154
2017-11-21 18:36:13.392048 [info] Observed Log-likelihood = -2.18685e+07
2017-11-21 18:36:14.970567 [info] Performing iteration 155
2017-11-21 18:36:16.334533 [info] Observed Log-likelihood = -2.18691e+07
2017-11-21 18:36:17.906173 [info] Performing iteration 156
2017-11-21 18:36:19.294886 [info] Observed Log-likelihood = -2.18673e+07
2017-11-21 18:36:20.881733 [info] Performing iteration 157
2017-11-21 18:36:22.259920 [info] Observed Log-likelihood = -2.18656e+07
2017-11-21 18:36:23.836667 [info] Performing iteration 158
2017-11-21 18:36:25.223536 [info] Observed Log-likelihood = -2.18656e+07
2017-11-21 18:36:26.798563 [info] Performing iteration 159
2017-11-21 18:36:28.190077 [info] Observed Log-likelihood = -2.18643e+07
2017-11-21 18:36:29.791798 [info] Performing iteration 160
2017-11-21 18:36:31.169545 [info] Observed Log-likelihood = -2.18625e+07
2017-11-21 18:36:32.752790 [info] Performing iteration 161
2017-11-21 18:36:34.158550 [info] Observed Log-likelihood = -2.18621e+07
2017-11-21 18:36:35.732416 [info] Performing iteration 162
2017-11-21 18:36:37.140469 [info] Observed Log-likelihood = -2.18603e+07
2017-11-21 18:36:38.713247 [info] Performing iteration 163
2017-11-21 18:36:40.129469 [info] Observed Log-likelihood = -2.18605e+07
2017-11-21 18:36:41.706411 [info] Performing iteration 164
2017-11-21 18:36:43.074440 [info] Observed Log-likelihood = -2.18583e+07
2017-11-21 18:36:44.651906 [info] Performing iteration 165
2017-11-21 18:36:46.012932 [info] Observed Log-likelihood = -2.1858e+07
2017-11-21 18:36:47.592373 [info] Performing iteration 166
2017-11-21 18:36:48.992396 [info] Observed Log-likelihood = -2.18576e+07
2017-11-21 18:36:50.570572 [info] Performing iteration 167
2017-11-21 18:36:51.955216 [info] Observed Log-likelihood = -2.18574e+07
2017-11-21 18:36:53.553772 [info] Performing iteration 168
2017-11-21 18:36:54.948506 [info] Observed Log-likelihood = -2.18561e+07
2017-11-21 18:36:56.518239 [info] Performing iteration 169
2017-11-21 18:36:57.873014 [info] Observed Log-likelihood = -2.18534e+07
2017-11-21 18:36:59.446914 [info] Performing iteration 170
2017-11-21 18:37:00.846365 [info] Observed Log-likelihood = -2.18552e+07
2017-11-21 18:37:02.426642 [info] Performing iteration 171
2017-11-21 18:37:03.827118 [info] Observed Log-likelihood = -2.18524e+07
2017-11-21 18:37:05.414329 [info] Performing iteration 172
2017-11-21 18:37:06.809867 [info] Observed Log-likelihood = -2.18537e+07
2017-11-21 18:37:08.399340 [info] Performing iteration 173
2017-11-21 18:37:09.781135 [info] Observed Log-likelihood = -2.18543e+07
2017-11-21 18:37:11.356316 [info] Performing iteration 174
2017-11-21 18:37:12.707100 [info] Observed Log-likelihood = -2.18539e+07
2017-11-21 18:37:14.279009 [info] Performing iteration 175
2017-11-21 18:37:15.684647 [info] Observed Log-likelihood = -2.18525e+07
2017-11-21 18:37:17.262278 [info] Performing iteration 176
2017-11-21 18:37:18.675375 [info] Observed Log-likelihood = -2.18502e+07
2017-11-21 18:37:20.249821 [info] Performing iteration 177
2017-11-21 18:37:21.663145 [info] Observed Log-likelihood = -2.18508e+07
2017-11-21 18:37:23.245090 [info] Performing iteration 178
2017-11-21 18:37:24.627585 [info] Observed Log-likelihood = -2.18493e+07
2017-11-21 18:37:26.207660 [info] Performing iteration 179
2017-11-21 18:37:27.514988 [info] Observed Log-likelihood = -2.18491e+07
2017-11-21 18:37:29.097992 [info] Performing iteration 180
2017-11-21 18:37:30.427727 [info] Observed Log-likelihood = -2.1849e+07
2017-11-21 18:37:31.996237 [info] Performing iteration 181
2017-11-21 18:37:33.392915 [info] Observed Log-likelihood = -2.18487e+07
2017-11-21 18:37:34.966748 [info] Performing iteration 182
2017-11-21 18:37:36.345537 [info] Observed Log-likelihood = -2.18481e+07
2017-11-21 18:37:37.930611 [info] Performing iteration 183
2017-11-21 18:37:39.302126 [info] Observed Log-likelihood = -2.1848e+07
2017-11-21 18:37:40.870048 [info] Performing iteration 184
2017-11-21 18:37:42.272963 [info] Observed Log-likelihood = -2.18469e+07
2017-11-21 18:37:43.848052 [info] Performing iteration 185
2017-11-21 18:37:45.246063 [info] Observed Log-likelihood = -2.18459e+07
2017-11-21 18:37:46.829351 [info] Performing iteration 186
2017-11-21 18:37:48.220900 [info] Observed Log-likelihood = -2.18455e+07
2017-11-21 18:37:49.791459 [info] Performing iteration 187
2017-11-21 18:37:51.134163 [info] Observed Log-likelihood = -2.18451e+07
2017-11-21 18:37:52.705448 [info] Performing iteration 188
2017-11-21 18:37:54.101507 [info] Observed Log-likelihood = -2.18447e+07
2017-11-21 18:37:55.676419 [info] Performing iteration 189
2017-11-21 18:37:57.009592 [info] Observed Log-likelihood = -2.18434e+07
2017-11-21 18:37:58.584462 [info] Performing iteration 190
2017-11-21 18:37:59.991045 [info] Observed Log-likelihood = -2.18426e+07
2017-11-21 18:38:01.568473 [info] Performing iteration 191
2017-11-21 18:38:02.948092 [info] Observed Log-likelihood = -2.18424e+07
2017-11-21 18:38:04.518598 [info] Performing iteration 192
2017-11-21 18:38:05.886018 [info] Observed Log-likelihood = -2.18416e+07
2017-11-21 18:38:07.465929 [info] Performing iteration 193
2017-11-21 18:38:08.832834 [info] Observed Log-likelihood = -2.18417e+07
2017-11-21 18:38:10.437102 [info] Performing iteration 194
2017-11-21 18:38:11.846044 [info] Observed Log-likelihood = -2.18415e+07
2017-11-21 18:38:13.422224 [info] Performing iteration 195
2017-11-21 18:38:14.794049 [info] Observed Log-likelihood = -2.18417e+07
2017-11-21 18:38:16.364009 [info] Performing iteration 196
2017-11-21 18:38:17.785162 [info] Observed Log-likelihood = -2.18406e+07
2017-11-21 18:38:19.361361 [info] Performing iteration 197
2017-11-21 18:38:20.710389 [info] Observed Log-likelihood = -2.18412e+07
2017-11-21 18:38:22.279784 [info] Performing iteration 198
2017-11-21 18:38:23.683753 [info] Observed Log-likelihood = -2.18403e+07
2017-11-21 18:38:25.267015 [info] Performing iteration 199
2017-11-21 18:38:26.661433 [info] Observed Log-likelihood = -2.18389e+07
2017-11-21 18:38:28.237462 [info] Performing iteration 200
2017-11-21 18:38:29.635341 [info] Observed Log-likelihood = -2.18385e+07
2017-11-21 18:38:35.206251 [info] Performing iteration 201
2017-11-21 18:38:36.545479 [info] Observed Log-likelihood = -2.18393e+07
2017-11-21 18:38:38.138166 [info] Performing iteration 202
2017-11-21 18:38:39.534286 [info] Observed Log-likelihood = -2.18384e+07
2017-11-21 18:38:41.116476 [info] Performing iteration 203
2017-11-21 18:38:42.501105 [info] Observed Log-likelihood = -2.18373e+07
2017-11-21 18:38:44.080051 [info] Performing iteration 204
2017-11-21 18:38:45.461859 [info] Observed Log-likelihood = -2.18364e+07
2017-11-21 18:38:47.034418 [info] Performing iteration 205
2017-11-21 18:38:48.412342 [info] Observed Log-likelihood = -2.18379e+07
2017-11-21 18:38:49.993126 [info] Performing iteration 206
2017-11-21 18:38:51.396736 [info] Observed Log-likelihood = -2.18359e+07
2017-11-21 18:38:52.971236 [info] Performing iteration 207
2017-11-21 18:38:54.311182 [info] Observed Log-likelihood = -2.18345e+07
2017-11-21 18:38:55.894935 [info] Performing iteration 208
2017-11-21 18:38:57.271150 [info] Observed Log-likelihood = -2.1835e+07
2017-11-21 18:38:58.879769 [info] Performing iteration 209
2017-11-21 18:39:00.278682 [info] Observed Log-likelihood = -2.18341e+07
2017-11-21 18:39:01.854714 [info] Performing iteration 210
2017-11-21 18:39:03.253616 [info] Observed Log-likelihood = -2.18353e+07
2017-11-21 18:39:04.832776 [info] Performing iteration 211
2017-11-21 18:39:06.233802 [info] Observed Log-likelihood = -2.18339e+07
2017-11-21 18:39:07.810467 [info] Performing iteration 212
2017-11-21 18:39:09.170759 [info] Observed Log-likelihood = -2.18327e+07
2017-11-21 18:39:10.785971 [info] Performing iteration 213
2017-11-21 18:39:12.161602 [info] Observed Log-likelihood = -2.1833e+07
2017-11-21 18:39:13.767740 [info] Performing iteration 214
2017-11-21 18:39:15.183009 [info] Observed Log-likelihood = -2.18324e+07
2017-11-21 18:39:16.760648 [info] Performing iteration 215
2017-11-21 18:39:18.137724 [info] Observed Log-likelihood = -2.18337e+07
2017-11-21 18:39:19.705579 [info] Performing iteration 216
2017-11-21 18:39:21.080476 [info] Observed Log-likelihood = -2.18319e+07
2017-11-21 18:39:22.651386 [info] Performing iteration 217
2017-11-21 18:39:24.011926 [info] Observed Log-likelihood = -2.18321e+07
2017-11-21 18:39:25.585278 [info] Performing iteration 218
2017-11-21 18:39:26.969211 [info] Observed Log-likelihood = -2.18324e+07
2017-11-21 18:39:28.539538 [info] Performing iteration 219
2017-11-21 18:39:29.898002 [info] Observed Log-likelihood = -2.18337e+07
2017-11-21 18:39:31.511498 [info] Performing iteration 220
2017-11-21 18:39:32.891661 [info] Observed Log-likelihood = -2.1831e+07
2017-11-21 18:39:34.471013 [info] Performing iteration 221
2017-11-21 18:39:35.890348 [info] Observed Log-likelihood = -2.18315e+07
2017-11-21 18:39:37.464714 [info] Performing iteration 222
2017-11-21 18:39:38.823128 [info] Observed Log-likelihood = -2.18309e+07
2017-11-21 18:39:40.445904 [info] Performing iteration 223
2017-11-21 18:39:41.820564 [info] Observed Log-likelihood = -2.18303e+07
2017-11-21 18:39:43.397923 [info] Performing iteration 224
2017-11-21 18:39:44.775301 [info] Observed Log-likelihood = -2.183e+07
2017-11-21 18:39:46.408026 [info] Performing iteration 225
2017-11-21 18:39:47.773646 [info] Observed Log-likelihood = -2.18281e+07
2017-11-21 18:39:49.346850 [info] Performing iteration 226
2017-11-21 18:39:50.727996 [info] Observed Log-likelihood = -2.18286e+07
2017-11-21 18:39:52.295784 [info] Performing iteration 227
2017-11-21 18:39:53.660772 [info] Observed Log-likelihood = -2.18281e+07
2017-11-21 18:39:55.240755 [info] Performing iteration 228
2017-11-21 18:39:56.603841 [info] Observed Log-likelihood = -2.1828e+07
2017-11-21 18:39:58.178617 [info] Performing iteration 229
2017-11-21 18:39:59.572476 [info] Observed Log-likelihood = -2.1827e+07
2017-11-21 18:40:01.135540 [info] Performing iteration 230
2017-11-21 18:40:02.517180 [info] Observed Log-likelihood = -2.18269e+07
2017-11-21 18:40:04.090118 [info] Performing iteration 231
2017-11-21 18:40:05.448545 [info] Observed Log-likelihood = -2.18273e+07
2017-11-21 18:40:07.015074 [info] Performing iteration 232
2017-11-21 18:40:08.388557 [info] Observed Log-likelihood = -2.18269e+07
2017-11-21 18:40:09.965184 [info] Performing iteration 233
2017-11-21 18:40:11.326531 [info] Observed Log-likelihood = -2.18257e+07
2017-11-21 18:40:12.916541 [info] Performing iteration 234
2017-11-21 18:40:14.320647 [info] Observed Log-likelihood = -2.18261e+07
2017-11-21 18:40:15.894492 [info] Performing iteration 235
2017-11-21 18:40:17.299807 [info] Observed Log-likelihood = -2.18249e+07
2017-11-21 18:40:18.883016 [info] Performing iteration 236
2017-11-21 18:40:20.274582 [info] Observed Log-likelihood = -2.18238e+07
2017-11-21 18:40:21.848460 [info] Performing iteration 237
2017-11-21 18:40:23.242480 [info] Observed Log-likelihood = -2.18241e+07
2017-11-21 18:40:24.855980 [info] Performing iteration 238
2017-11-21 18:40:26.261911 [info] Observed Log-likelihood = -2.18248e+07
2017-11-21 18:40:27.838980 [info] Performing iteration 239
2017-11-21 18:40:29.204160 [info] Observed Log-likelihood = -2.18243e+07
2017-11-21 18:40:30.783382 [info] Performing iteration 240
2017-11-21 18:40:32.115951 [info] Observed Log-likelihood = -2.18236e+07
2017-11-21 18:40:33.695594 [info] Performing iteration 241
2017-11-21 18:40:35.076563 [info] Observed Log-likelihood = -2.18238e+07
2017-11-21 18:40:36.665678 [info] Performing iteration 242
2017-11-21 18:40:37.996319 [info] Observed Log-likelihood = -2.18221e+07
2017-11-21 18:40:39.577722 [info] Performing iteration 243
2017-11-21 18:40:40.958891 [info] Observed Log-likelihood = -2.1822e+07
2017-11-21 18:40:42.545700 [info] Performing iteration 244
2017-11-21 18:40:43.887537 [info] Observed Log-likelihood = -2.18226e+07
2017-11-21 18:40:45.475523 [info] Performing iteration 245
2017-11-21 18:40:46.852698 [info] Observed Log-likelihood = -2.18224e+07
2017-11-21 18:40:48.450017 [info] Performing iteration 246
2017-11-21 18:40:49.852161 [info] Observed Log-likelihood = -2.18228e+07
2017-11-21 18:40:51.424879 [info] Performing iteration 247
2017-11-21 18:40:52.808458 [info] Observed Log-likelihood = -2.18228e+07
2017-11-21 18:40:54.379435 [info] Performing iteration 248
2017-11-21 18:40:55.767291 [info] Observed Log-likelihood = -2.1822e+07
2017-11-21 18:40:57.341564 [info] Performing iteration 249
2017-11-21 18:40:58.721069 [info] Observed Log-likelihood = -2.18221e+07
2017-11-21 18:41:00.293028 [info] Performing iteration 250
2017-11-21 18:41:01.693878 [info] Observed Log-likelihood = -2.18217e+07
2017-11-21 18:41:03.273539 [info] Performing iteration 251
2017-11-21 18:41:04.623914 [info] Observed Log-likelihood = -2.18214e+07
2017-11-21 18:41:06.198028 [info] Performing iteration 252
2017-11-21 18:41:07.560898 [info] Observed Log-likelihood = -2.18211e+07
2017-11-21 18:41:09.132146 [info] Performing iteration 253
2017-11-21 18:41:10.497199 [info] Observed Log-likelihood = -2.18215e+07
2017-11-21 18:41:12.087619 [info] Performing iteration 254
2017-11-21 18:41:13.481272 [info] Observed Log-likelihood = -2.18213e+07
2017-11-21 18:41:15.068444 [info] Performing iteration 255
2017-11-21 18:41:16.453045 [info] Observed Log-likelihood = -2.18203e+07
2017-11-21 18:41:18.030185 [info] Performing iteration 256
2017-11-21 18:41:19.422427 [info] Observed Log-likelihood = -2.18194e+07
2017-11-21 18:41:21.015493 [info] Performing iteration 257
2017-11-21 18:41:22.392867 [info] Observed Log-likelihood = -2.18185e+07
2017-11-21 18:41:23.989135 [info] Performing iteration 258
2017-11-21 18:41:25.420597 [info] Observed Log-likelihood = -2.18188e+07
2017-11-21 18:41:27.000439 [info] Performing iteration 259
2017-11-21 18:41:28.394512 [info] Observed Log-likelihood = -2.18176e+07
2017-11-21 18:41:29.978820 [info] Performing iteration 260
2017-11-21 18:41:31.372556 [info] Observed Log-likelihood = -2.1819e+07
2017-11-21 18:41:32.945902 [info] Performing iteration 261
2017-11-21 18:41:34.341936 [info] Observed Log-likelihood = -2.1819e+07
2017-11-21 18:41:35.913128 [info] Performing iteration 262
2017-11-21 18:41:37.300731 [info] Observed Log-likelihood = -2.18181e+07
2017-11-21 18:41:38.877005 [info] Performing iteration 263
2017-11-21 18:41:40.297763 [info] Observed Log-likelihood = -2.18185e+07
2017-11-21 18:41:41.876376 [info] Performing iteration 264
2017-11-21 18:41:43.241680 [info] Observed Log-likelihood = -2.18186e+07
2017-11-21 18:41:44.817420 [info] Performing iteration 265
2017-11-21 18:41:46.208440 [info] Observed Log-likelihood = -2.18187e+07
2017-11-21 18:41:47.810126 [info] Performing iteration 266
2017-11-21 18:41:49.176647 [info] Observed Log-likelihood = -2.18186e+07
2017-11-21 18:41:50.756397 [info] Performing iteration 267
2017-11-21 18:41:52.116291 [info] Observed Log-likelihood = -2.18172e+07
2017-11-21 18:41:53.732315 [info] Performing iteration 268
2017-11-21 18:41:55.115593 [info] Observed Log-likelihood = -2.18172e+07
2017-11-21 18:41:56.683565 [info] Performing iteration 269
2017-11-21 18:41:58.068522 [info] Observed Log-likelihood = -2.18188e+07
2017-11-21 18:41:59.646001 [info] Performing iteration 270
2017-11-21 18:42:01.016988 [info] Observed Log-likelihood = -2.18183e+07
2017-11-21 18:42:02.587444 [info] Performing iteration 271
2017-11-21 18:42:04.031501 [info] Observed Log-likelihood = -2.18178e+07
2017-11-21 18:42:05.619205 [info] Performing iteration 272
2017-11-21 18:42:07.053317 [info] Observed Log-likelihood = -2.18174e+07
2017-11-21 18:42:08.629434 [info] Performing iteration 273
2017-11-21 18:42:09.976383 [info] Observed Log-likelihood = -2.18173e+07
2017-11-21 18:42:11.554077 [info] Performing iteration 274
2017-11-21 18:42:12.946117 [info] Observed Log-likelihood = -2.18165e+07
2017-11-21 18:42:14.522528 [info] Performing iteration 275
2017-11-21 18:42:15.885771 [info] Observed Log-likelihood = -2.18177e+07
2017-11-21 18:42:17.461519 [info] Performing iteration 276
2017-11-21 18:42:18.810726 [info] Observed Log-likelihood = -2.18168e+07
2017-11-21 18:42:20.412669 [info] Performing iteration 277
2017-11-21 18:42:21.818933 [info] Observed Log-likelihood = -2.18156e+07
2017-11-21 18:42:23.398062 [info] Performing iteration 278
2017-11-21 18:42:24.777996 [info] Observed Log-likelihood = -2.18156e+07
2017-11-21 18:42:26.357771 [info] Performing iteration 279
2017-11-21 18:42:27.755658 [info] Observed Log-likelihood = -2.18143e+07
2017-11-21 18:42:29.366120 [info] Performing iteration 280
2017-11-21 18:42:30.728814 [info] Observed Log-likelihood = -2.18155e+07
2017-11-21 18:42:32.308292 [info] Performing iteration 281
2017-11-21 18:42:33.681729 [info] Observed Log-likelihood = -2.18145e+07
2017-11-21 18:42:35.273549 [info] Performing iteration 282
2017-11-21 18:42:36.678483 [info] Observed Log-likelihood = -2.18152e+07
2017-11-21 18:42:38.246478 [info] Performing iteration 283
2017-11-21 18:42:39.609795 [info] Observed Log-likelihood = -2.18146e+07
2017-11-21 18:42:41.222160 [info] Performing iteration 284
2017-11-21 18:42:42.579886 [info] Observed Log-likelihood = -2.18145e+07
2017-11-21 18:42:44.169259 [info] Performing iteration 285
2017-11-21 18:42:45.539794 [info] Observed Log-likelihood = -2.18149e+07
2017-11-21 18:42:47.106997 [info] Performing iteration 286
2017-11-21 18:42:48.468652 [info] Observed Log-likelihood = -2.18137e+07
2017-11-21 18:42:50.061632 [info] Performing iteration 287
2017-11-21 18:42:51.477534 [info] Observed Log-likelihood = -2.18132e+07
2017-11-21 18:42:53.075761 [info] Performing iteration 288
2017-11-21 18:42:54.470058 [info] Observed Log-likelihood = -2.18142e+07
2017-11-21 18:42:56.049440 [info] Performing iteration 289
2017-11-21 18:42:57.431987 [info] Observed Log-likelihood = -2.18125e+07
2017-11-21 18:42:59.004707 [info] Performing iteration 290
2017-11-21 18:43:00.377541 [info] Observed Log-likelihood = -2.18131e+07
2017-11-21 18:43:01.958061 [info] Performing iteration 291
2017-11-21 18:43:03.377561 [info] Observed Log-likelihood = -2.18128e+07
2017-11-21 18:43:04.950452 [info] Performing iteration 292
2017-11-21 18:43:06.336802 [info] Observed Log-likelihood = -2.18127e+07
2017-11-21 18:43:07.920373 [info] Performing iteration 293
2017-11-21 18:43:09.309081 [info] Observed Log-likelihood = -2.18117e+07
2017-11-21 18:43:10.897057 [info] Performing iteration 294
2017-11-21 18:43:12.219839 [info] Observed Log-likelihood = -2.18125e+07
2017-11-21 18:43:13.797776 [info] Performing iteration 295
2017-11-21 18:43:15.156411 [info] Observed Log-likelihood = -2.18111e+07
2017-11-21 18:43:16.743626 [info] Performing iteration 296
2017-11-21 18:43:18.107966 [info] Observed Log-likelihood = -2.1812e+07
2017-11-21 18:43:19.689717 [info] Performing iteration 297
2017-11-21 18:43:21.076679 [info] Observed Log-likelihood = -2.18118e+07
2017-11-21 18:43:22.661822 [info] Performing iteration 298
2017-11-21 18:43:24.059955 [info] Observed Log-likelihood = -2.18107e+07
2017-11-21 18:43:25.651615 [info] Performing iteration 299
2017-11-21 18:43:27.063530 [info] Observed Log-likelihood = -2.18109e+07
2017-11-21 18:43:28.647142 [info] Performing iteration 300
2017-11-21 18:43:30.077837 [info] Observed Log-likelihood = -2.18108e+07
2017-11-21 18:43:31.651725 [info] Performing iteration 301
2017-11-21 18:43:33.024586 [info] Observed Log-likelihood = -2.1809e+07
2017-11-21 18:43:34.634370 [info] Performing iteration 302
2017-11-21 18:43:36.069747 [info] Observed Log-likelihood = -2.18092e+07
2017-11-21 18:43:37.646648 [info] Performing iteration 303
2017-11-21 18:43:39.017418 [info] Observed Log-likelihood = -2.1809e+07
2017-11-21 18:43:40.591241 [info] Performing iteration 304
2017-11-21 18:43:41.983158 [info] Observed Log-likelihood = -2.18097e+07
2017-11-21 18:43:43.559731 [info] Performing iteration 305
2017-11-21 18:43:44.917802 [info] Observed Log-likelihood = -2.18087e+07
2017-11-21 18:43:46.480863 [info] Performing iteration 306
2017-11-21 18:43:47.827039 [info] Observed Log-likelihood = -2.18087e+07
2017-11-21 18:43:49.419641 [info] Performing iteration 307
2017-11-21 18:43:50.803433 [info] Observed Log-likelihood = -2.18086e+07
2017-11-21 18:43:52.417469 [info] Performing iteration 308
2017-11-21 18:43:53.810840 [info] Observed Log-likelihood = -2.18088e+07
2017-11-21 18:43:55.392478 [info] Performing iteration 309
2017-11-21 18:43:56.763733 [info] Observed Log-likelihood = -2.18087e+07
2017-11-21 18:43:58.350008 [info] Performing iteration 310
2017-11-21 18:43:59.693933 [info] Observed Log-likelihood = -2.18098e+07
2017-11-21 18:44:01.291728 [info] Performing iteration 311
2017-11-21 18:44:02.656848 [info] Observed Log-likelihood = -2.18084e+07
2017-11-21 18:44:04.231197 [info] Performing iteration 312
2017-11-21 18:44:05.647531 [info] Observed Log-likelihood = -2.18088e+07
2017-11-21 18:44:07.225700 [info] Performing iteration 313
2017-11-21 18:44:08.637224 [info] Observed Log-likelihood = -2.18095e+07
2017-11-21 18:44:10.218958 [info] Performing iteration 314
2017-11-21 18:44:11.616585 [info] Observed Log-likelihood = -2.1809e+07
2017-11-21 18:44:13.191829 [info] Performing iteration 315
2017-11-21 18:44:14.606940 [info] Observed Log-likelihood = -2.18082e+07
2017-11-21 18:44:16.200861 [info] Performing iteration 316
2017-11-21 18:44:17.575403 [info] Observed Log-likelihood = -2.18077e+07
2017-11-21 18:44:19.175176 [info] Performing iteration 317
2017-11-21 18:44:20.535400 [info] Observed Log-likelihood = -2.18068e+07
2017-11-21 18:44:22.101750 [info] Performing iteration 318
2017-11-21 18:44:23.502610 [info] Observed Log-likelihood = -2.18064e+07
2017-11-21 18:44:25.075132 [info] Performing iteration 319
2017-11-21 18:44:26.441155 [info] Observed Log-likelihood = -2.18064e+07
2017-11-21 18:44:28.011927 [info] Performing iteration 320
2017-11-21 18:44:29.398075 [info] Observed Log-likelihood = -2.18069e+07
2017-11-21 18:44:30.968355 [info] Performing iteration 321
2017-11-21 18:44:32.315484 [info] Observed Log-likelihood = -2.18061e+07
2017-11-21 18:44:33.887433 [info] Performing iteration 322
2017-11-21 18:44:35.325061 [info] Observed Log-likelihood = -2.18078e+07
2017-11-21 18:44:36.906156 [info] Performing iteration 323
2017-11-21 18:44:38.265137 [info] Observed Log-likelihood = -2.18077e+07
2017-11-21 18:44:39.840084 [info] Performing iteration 324
2017-11-21 18:44:41.236045 [info] Observed Log-likelihood = -2.18072e+07
2017-11-21 18:44:42.813460 [info] Performing iteration 325
2017-11-21 18:44:44.259135 [info] Observed Log-likelihood = -2.18057e+07
2017-11-21 18:44:45.838537 [info] Performing iteration 326
2017-11-21 18:44:47.226251 [info] Observed Log-likelihood = -2.18056e+07
2017-11-21 18:44:48.813319 [info] Performing iteration 327
2017-11-21 18:44:50.223134 [info] Observed Log-likelihood = -2.18067e+07
2017-11-21 18:44:51.809236 [info] Performing iteration 328
2017-11-21 18:44:53.233649 [info] Observed Log-likelihood = -2.18069e+07
2017-11-21 18:44:54.800257 [info] Performing iteration 329
2017-11-21 18:44:56.200310 [info] Observed Log-likelihood = -2.18054e+07
2017-11-21 18:44:57.802107 [info] Performing iteration 330
2017-11-21 18:44:59.179658 [info] Observed Log-likelihood = -2.18054e+07
2017-11-21 18:45:00.746069 [info] Performing iteration 331
2017-11-21 18:45:02.187703 [info] Observed Log-likelihood = -2.18048e+07
2017-11-21 18:45:03.761468 [info] Performing iteration 332
2017-11-21 18:45:05.119012 [info] Observed Log-likelihood = -2.1805e+07
2017-11-21 18:45:06.692519 [info] Performing iteration 333
2017-11-21 18:45:08.107809 [info] Observed Log-likelihood = -2.18046e+07
2017-11-21 18:45:09.688156 [info] Performing iteration 334
2017-11-21 18:45:11.083812 [info] Observed Log-likelihood = -2.18039e+07
2017-11-21 18:45:12.658824 [info] Performing iteration 335
2017-11-21 18:45:14.028020 [info] Observed Log-likelihood = -2.1805e+07
2017-11-21 18:45:15.597673 [info] Performing iteration 336
2017-11-21 18:45:16.958869 [info] Observed Log-likelihood = -2.18055e+07
2017-11-21 18:45:18.532261 [info] Performing iteration 337
2017-11-21 18:45:19.898606 [info] Observed Log-likelihood = -2.18044e+07
2017-11-21 18:45:21.488854 [info] Performing iteration 338
2017-11-21 18:45:22.860274 [info] Observed Log-likelihood = -2.18048e+07
2017-11-21 18:45:24.436885 [info] Performing iteration 339
2017-11-21 18:45:25.843095 [info] Observed Log-likelihood = -2.18053e+07
2017-11-21 18:45:27.432568 [info] Performing iteration 340
2017-11-21 18:45:28.829948 [info] Observed Log-likelihood = -2.18045e+07
2017-11-21 18:45:30.410238 [info] Performing iteration 341
2017-11-21 18:45:31.764036 [info] Observed Log-likelihood = -2.18047e+07
2017-11-21 18:45:33.337225 [info] Performing iteration 342
2017-11-21 18:45:34.677261 [info] Observed Log-likelihood = -2.1804e+07
2017-11-21 18:45:36.244992 [info] Performing iteration 343
2017-11-21 18:45:37.591379 [info] Observed Log-likelihood = -2.18037e+07
2017-11-21 18:45:39.173510 [info] Performing iteration 344
2017-11-21 18:45:40.562093 [info] Observed Log-likelihood = -2.18034e+07
2017-11-21 18:45:42.144082 [info] Performing iteration 345
2017-11-21 18:45:43.505599 [info] Observed Log-likelihood = -2.18046e+07
2017-11-21 18:45:45.078301 [info] Performing iteration 346
2017-11-21 18:45:46.441451 [info] Observed Log-likelihood = -2.18034e+07
2017-11-21 18:45:48.013622 [info] Performing iteration 347
2017-11-21 18:45:49.413239 [info] Observed Log-likelihood = -2.18035e+07
2017-11-21 18:45:50.988634 [info] Performing iteration 348
2017-11-21 18:45:52.354036 [info] Observed Log-likelihood = -2.1804e+07
2017-11-21 18:45:53.930967 [info] Performing iteration 349
2017-11-21 18:45:55.312389 [info] Observed Log-likelihood = -2.18023e+07
2017-11-21 18:45:56.898464 [info] Performing iteration 350
2017-11-21 18:45:58.250609 [info] Observed Log-likelihood = -2.18024e+07
2017-11-21 18:45:59.853777 [info] Performing iteration 351
2017-11-21 18:46:01.243389 [info] Observed Log-likelihood = -2.18024e+07
2017-11-21 18:46:02.817114 [info] Performing iteration 352
2017-11-21 18:46:04.194809 [info] Observed Log-likelihood = -2.18031e+07
2017-11-21 18:46:05.773851 [info] Performing iteration 353
2017-11-21 18:46:07.142179 [info] Observed Log-likelihood = -2.18029e+07
2017-11-21 18:46:08.719226 [info] Performing iteration 354
2017-11-21 18:46:10.121179 [info] Observed Log-likelihood = -2.18023e+07
2017-11-21 18:46:11.705261 [info] Performing iteration 355
2017-11-21 18:46:13.092797 [info] Observed Log-likelihood = -2.1803e+07
2017-11-21 18:46:14.666518 [info] Performing iteration 356
2017-11-21 18:46:16.021890 [info] Observed Log-likelihood = -2.18016e+07
2017-11-21 18:46:17.601656 [info] Performing iteration 357
2017-11-21 18:46:18.948650 [info] Observed Log-likelihood = -2.18032e+07
2017-11-21 18:46:20.521994 [info] Performing iteration 358
2017-11-21 18:46:21.912965 [info] Observed Log-likelihood = -2.18029e+07
2017-11-21 18:46:23.475889 [info] Performing iteration 359
2017-11-21 18:46:24.890703 [info] Observed Log-likelihood = -2.18028e+07
2017-11-21 18:46:26.472116 [info] Performing iteration 360
2017-11-21 18:46:27.840123 [info] Observed Log-likelihood = -2.18026e+07
2017-11-21 18:46:29.422593 [info] Performing iteration 361
2017-11-21 18:46:30.810435 [info] Observed Log-likelihood = -2.18027e+07
2017-11-21 18:46:32.399367 [info] Performing iteration 362
2017-11-21 18:46:33.794337 [info] Observed Log-likelihood = -2.1803e+07
2017-11-21 18:46:35.373014 [info] Performing iteration 363
2017-11-21 18:46:36.724845 [info] Observed Log-likelihood = -2.18021e+07
2017-11-21 18:46:38.295518 [info] Performing iteration 364
2017-11-21 18:46:39.706931 [info] Observed Log-likelihood = -2.18017e+07
2017-11-21 18:46:41.329421 [info] Performing iteration 365
2017-11-21 18:46:42.736994 [info] Observed Log-likelihood = -2.18036e+07
2017-11-21 18:46:44.314781 [info] Performing iteration 366
2017-11-21 18:46:45.692771 [info] Observed Log-likelihood = -2.18016e+07
2017-11-21 18:46:47.273442 [info] Performing iteration 367
2017-11-21 18:46:48.633990 [info] Observed Log-likelihood = -2.18024e+07
2017-11-21 18:46:50.228074 [info] Performing iteration 368
2017-11-21 18:46:51.623883 [info] Observed Log-likelihood = -2.18021e+07
2017-11-21 18:46:53.202785 [info] Performing iteration 369
2017-11-21 18:46:54.577673 [info] Observed Log-likelihood = -2.18025e+07
2017-11-21 18:46:56.161567 [info] Performing iteration 370
2017-11-21 18:46:57.547830 [info] Observed Log-likelihood = -2.18017e+07
2017-11-21 18:46:59.124892 [info] Performing iteration 371
2017-11-21 18:47:00.494462 [info] Observed Log-likelihood = -2.18007e+07
2017-11-21 18:47:02.069151 [info] Performing iteration 372
2017-11-21 18:47:03.463531 [info] Observed Log-likelihood = -2.18022e+07
2017-11-21 18:47:05.060875 [info] Performing iteration 373
2017-11-21 18:47:06.458516 [info] Observed Log-likelihood = -2.18011e+07
2017-11-21 18:47:08.087223 [info] Performing iteration 374
2017-11-21 18:47:09.447195 [info] Observed Log-likelihood = -2.18004e+07
2017-11-21 18:47:11.023923 [info] Performing iteration 375
2017-11-21 18:47:12.381400 [info] Observed Log-likelihood = -2.18006e+07
2017-11-21 18:47:13.951383 [info] Performing iteration 376
2017-11-21 18:47:15.343573 [info] Observed Log-likelihood = -2.18008e+07
2017-11-21 18:47:16.919808 [info] Performing iteration 377
2017-11-21 18:47:18.332520 [info] Observed Log-likelihood = -2.18015e+07
2017-11-21 18:47:19.906958 [info] Performing iteration 378
2017-11-21 18:47:21.228996 [info] Observed Log-likelihood = -2.17996e+07
2017-11-21 18:47:22.841064 [info] Performing iteration 379
2017-11-21 18:47:24.252982 [info] Observed Log-likelihood = -2.18004e+07
2017-11-21 18:47:25.824556 [info] Performing iteration 380
2017-11-21 18:47:27.221391 [info] Observed Log-likelihood = -2.17986e+07
2017-11-21 18:47:28.816942 [info] Performing iteration 381
2017-11-21 18:47:30.285783 [info] Observed Log-likelihood = -2.17993e+07
2017-11-21 18:47:31.865822 [info] Performing iteration 382
2017-11-21 18:47:33.215494 [info] Observed Log-likelihood = -2.18001e+07
2017-11-21 18:47:34.800349 [info] Performing iteration 383
2017-11-21 18:47:36.194163 [info] Observed Log-likelihood = -2.17998e+07
2017-11-21 18:47:37.767024 [info] Performing iteration 384
2017-11-21 18:47:39.195558 [info] Observed Log-likelihood = -2.17998e+07
2017-11-21 18:47:40.772964 [info] Performing iteration 385
2017-11-21 18:47:42.163519 [info] Observed Log-likelihood = -2.17996e+07
2017-11-21 18:47:43.753957 [info] Performing iteration 386
2017-11-21 18:47:45.099407 [info] Observed Log-likelihood = -2.17984e+07
2017-11-21 18:47:46.674127 [info] Performing iteration 387
2017-11-21 18:47:48.025383 [info] Observed Log-likelihood = -2.17978e+07
2017-11-21 18:47:49.595398 [info] Performing iteration 388
2017-11-21 18:47:50.972158 [info] Observed Log-likelihood = -2.17988e+07
2017-11-21 18:47:52.550241 [info] Performing iteration 389
2017-11-21 18:47:53.911330 [info] Observed Log-likelihood = -2.1799e+07
2017-11-21 18:47:55.486279 [info] Performing iteration 390
2017-11-21 18:47:56.833002 [info] Observed Log-likelihood = -2.17986e+07
2017-11-21 18:47:58.418854 [info] Performing iteration 391
2017-11-21 18:47:59.784943 [info] Observed Log-likelihood = -2.17985e+07
2017-11-21 18:48:01.355739 [info] Performing iteration 392
2017-11-21 18:48:02.759766 [info] Observed Log-likelihood = -2.17974e+07
2017-11-21 18:48:04.333119 [info] Performing iteration 393
2017-11-21 18:48:05.724397 [info] Observed Log-likelihood = -2.17973e+07
2017-11-21 18:48:07.309041 [info] Performing iteration 394
2017-11-21 18:48:08.668597 [info] Observed Log-likelihood = -2.17983e+07
2017-11-21 18:48:10.250677 [info] Performing iteration 395
2017-11-21 18:48:11.660866 [info] Observed Log-likelihood = -2.17979e+07
2017-11-21 18:48:13.243091 [info] Performing iteration 396
2017-11-21 18:48:14.628125 [info] Observed Log-likelihood = -2.17969e+07
2017-11-21 18:48:16.192593 [info] Performing iteration 397
2017-11-21 18:48:17.631091 [info] Observed Log-likelihood = -2.17981e+07
2017-11-21 18:48:19.206178 [info] Performing iteration 398
2017-11-21 18:48:20.613567 [info] Observed Log-likelihood = -2.17974e+07
2017-11-21 18:48:22.193640 [info] Performing iteration 399
2017-11-21 18:48:23.549840 [info] Observed Log-likelihood = -2.17976e+07
2017-11-21 18:48:25.126016 [info] Performing iteration 400
2017-11-21 18:48:26.478263 [info] Observed Log-likelihood = -2.17973e+07
2017-11-21 18:48:31.925111 [info] Performing iteration 401
2017-11-21 18:48:33.296209 [info] Observed Log-likelihood = -2.17984e+07
2017-11-21 18:48:34.868976 [info] Performing iteration 402
2017-11-21 18:48:36.225690 [info] Observed Log-likelihood = -2.17978e+07
2017-11-21 18:48:37.801056 [info] Performing iteration 403
2017-11-21 18:48:39.205761 [info] Observed Log-likelihood = -2.17975e+07
2017-11-21 18:48:40.776085 [info] Performing iteration 404
2017-11-21 18:48:42.131274 [info] Observed Log-likelihood = -2.17974e+07
2017-11-21 18:48:43.697586 [info] Performing iteration 405
2017-11-21 18:48:45.118921 [info] Observed Log-likelihood = -2.17976e+07
2017-11-21 18:48:46.707723 [info] Performing iteration 406
2017-11-21 18:48:48.086912 [info] Observed Log-likelihood = -2.17976e+07
2017-11-21 18:48:49.674550 [info] Performing iteration 407
2017-11-21 18:48:51.051349 [info] Observed Log-likelihood = -2.17974e+07
2017-11-21 18:48:52.621295 [info] Performing iteration 408
2017-11-21 18:48:54.006038 [info] Observed Log-likelihood = -2.17967e+07
2017-11-21 18:48:55.578730 [info] Performing iteration 409
2017-11-21 18:48:56.903713 [info] Observed Log-likelihood = -2.17962e+07
2017-11-21 18:48:58.481436 [info] Performing iteration 410
2017-11-21 18:48:59.860705 [info] Observed Log-likelihood = -2.17973e+07
2017-11-21 18:49:01.440152 [info] Performing iteration 411
2017-11-21 18:49:02.831092 [info] Observed Log-likelihood = -2.17951e+07
2017-11-21 18:49:04.418604 [info] Performing iteration 412
2017-11-21 18:49:05.775741 [info] Observed Log-likelihood = -2.17961e+07
2017-11-21 18:49:07.356836 [info] Performing iteration 413
2017-11-21 18:49:08.744419 [info] Observed Log-likelihood = -2.17957e+07
2017-11-21 18:49:10.351246 [info] Performing iteration 414
2017-11-21 18:49:11.732781 [info] Observed Log-likelihood = -2.17953e+07
2017-11-21 18:49:13.307413 [info] Performing iteration 415
2017-11-21 18:49:14.645570 [info] Observed Log-likelihood = -2.17954e+07
2017-11-21 18:49:16.222192 [info] Performing iteration 416
2017-11-21 18:49:17.549352 [info] Observed Log-likelihood = -2.17953e+07
2017-11-21 18:49:19.122710 [info] Performing iteration 417
2017-11-21 18:49:20.523037 [info] Observed Log-likelihood = -2.17954e+07
2017-11-21 18:49:22.107326 [info] Performing iteration 418
2017-11-21 18:49:23.496879 [info] Observed Log-likelihood = -2.17948e+07
2017-11-21 18:49:25.076381 [info] Performing iteration 419
2017-11-21 18:49:26.499043 [info] Observed Log-likelihood = -2.17949e+07
2017-11-21 18:49:28.070433 [info] Performing iteration 420
2017-11-21 18:49:29.464361 [info] Observed Log-likelihood = -2.17959e+07
2017-11-21 18:49:31.033059 [info] Performing iteration 421
2017-11-21 18:49:32.398554 [info] Observed Log-likelihood = -2.17962e+07
2017-11-21 18:49:33.974879 [info] Performing iteration 422
2017-11-21 18:49:35.321309 [info] Observed Log-likelihood = -2.17952e+07
2017-11-21 18:49:36.894793 [info] Performing iteration 423
2017-11-21 18:49:38.279645 [info] Observed Log-likelihood = -2.17953e+07
2017-11-21 18:49:39.854700 [info] Performing iteration 424
2017-11-21 18:49:41.216288 [info] Observed Log-likelihood = -2.17947e+07
2017-11-21 18:49:42.783691 [info] Performing iteration 425
2017-11-21 18:49:44.151864 [info] Observed Log-likelihood = -2.17948e+07
2017-11-21 18:49:45.721190 [info] Performing iteration 426
2017-11-21 18:49:47.077546 [info] Observed Log-likelihood = -2.17935e+07
2017-11-21 18:49:48.645388 [info] Performing iteration 427
2017-11-21 18:49:49.984188 [info] Observed Log-likelihood = -2.1796e+07
2017-11-21 18:49:51.559543 [info] Performing iteration 428
2017-11-21 18:49:52.953966 [info] Observed Log-likelihood = -2.17962e+07
2017-11-21 18:49:54.522206 [info] Performing iteration 429
2017-11-21 18:49:55.878646 [info] Observed Log-likelihood = -2.17962e+07
2017-11-21 18:49:57.444962 [info] Performing iteration 430
2017-11-21 18:49:58.829644 [info] Observed Log-likelihood = -2.17959e+07
2017-11-21 18:50:00.397393 [info] Performing iteration 431
2017-11-21 18:50:01.717488 [info] Observed Log-likelihood = -2.17948e+07
2017-11-21 18:50:03.295943 [info] Performing iteration 432
2017-11-21 18:50:04.643831 [info] Observed Log-likelihood = -2.1795e+07
2017-11-21 18:50:06.220280 [info] Performing iteration 433
2017-11-21 18:50:07.588633 [info] Observed Log-likelihood = -2.17958e+07
2017-11-21 18:50:09.186354 [info] Performing iteration 434
2017-11-21 18:50:10.543593 [info] Observed Log-likelihood = -2.17939e+07
2017-11-21 18:50:12.123242 [info] Performing iteration 435
2017-11-21 18:50:13.495350 [info] Observed Log-likelihood = -2.17953e+07
2017-11-21 18:50:15.076924 [info] Performing iteration 436
2017-11-21 18:50:16.399064 [info] Observed Log-likelihood = -2.17944e+07
2017-11-21 18:50:17.960737 [info] Performing iteration 437
2017-11-21 18:50:19.342397 [info] Observed Log-likelihood = -2.1794e+07
2017-11-21 18:50:20.910686 [info] Performing iteration 438
2017-11-21 18:50:22.281734 [info] Observed Log-likelihood = -2.17935e+07
2017-11-21 18:50:23.859079 [info] Performing iteration 439
2017-11-21 18:50:25.259007 [info] Observed Log-likelihood = -2.17939e+07
2017-11-21 18:50:26.838854 [info] Performing iteration 440
2017-11-21 18:50:28.174734 [info] Observed Log-likelihood = -2.17941e+07
2017-11-21 18:50:29.747878 [info] Performing iteration 441
2017-11-21 18:50:31.107705 [info] Observed Log-likelihood = -2.17929e+07
2017-11-21 18:50:32.697970 [info] Performing iteration 442
2017-11-21 18:50:34.093075 [info] Observed Log-likelihood = -2.17942e+07
2017-11-21 18:50:35.669282 [info] Performing iteration 443
2017-11-21 18:50:37.029910 [info] Observed Log-likelihood = -2.17934e+07
2017-11-21 18:50:38.604860 [info] Performing iteration 444
2017-11-21 18:50:39.942047 [info] Observed Log-likelihood = -2.17938e+07
2017-11-21 18:50:41.512152 [info] Performing iteration 445
2017-11-21 18:50:42.887240 [info] Observed Log-likelihood = -2.17945e+07
2017-11-21 18:50:44.459969 [info] Performing iteration 446
2017-11-21 18:50:45.819482 [info] Observed Log-likelihood = -2.17943e+07
2017-11-21 18:50:47.422082 [info] Performing iteration 447
2017-11-21 18:50:48.789964 [info] Observed Log-likelihood = -2.17944e+07
2017-11-21 18:50:50.362546 [info] Performing iteration 448
2017-11-21 18:50:51.710232 [info] Observed Log-likelihood = -2.17943e+07
2017-11-21 18:50:53.283569 [info] Performing iteration 449
2017-11-21 18:50:54.652430 [info] Observed Log-likelihood = -2.17934e+07
2017-11-21 18:50:56.240700 [info] Performing iteration 450
2017-11-21 18:50:57.662721 [info] Observed Log-likelihood = -2.17932e+07
2017-11-21 18:50:59.235283 [info] Performing iteration 451
2017-11-21 18:51:00.644618 [info] Observed Log-likelihood = -2.17941e+07
2017-11-21 18:51:02.237251 [info] Performing iteration 452
2017-11-21 18:51:03.632110 [info] Observed Log-likelihood = -2.17949e+07
2017-11-21 18:51:05.204325 [info] Performing iteration 453
2017-11-21 18:51:06.613242 [info] Observed Log-likelihood = -2.17933e+07
2017-11-21 18:51:08.200741 [info] Performing iteration 454
2017-11-21 18:51:09.573517 [info] Observed Log-likelihood = -2.17937e+07
2017-11-21 18:51:11.153644 [info] Performing iteration 455
2017-11-21 18:51:12.514118 [info] Observed Log-likelihood = -2.1793e+07
2017-11-21 18:51:14.093113 [info] Performing iteration 456
2017-11-21 18:51:15.485306 [info] Observed Log-likelihood = -2.1792e+07
2017-11-21 18:51:17.071149 [info] Performing iteration 457
2017-11-21 18:51:18.442298 [info] Observed Log-likelihood = -2.17927e+07
2017-11-21 18:51:20.017615 [info] Performing iteration 458
2017-11-21 18:51:21.403257 [info] Observed Log-likelihood = -2.1793e+07
2017-11-21 18:51:22.973546 [info] Performing iteration 459
2017-11-21 18:51:24.342186 [info] Observed Log-likelihood = -2.17926e+07
2017-11-21 18:51:25.911416 [info] Performing iteration 460
2017-11-21 18:51:27.308472 [info] Observed Log-likelihood = -2.17921e+07
2017-11-21 18:51:28.880548 [info] Performing iteration 461
2017-11-21 18:51:30.277461 [info] Observed Log-likelihood = -2.17918e+07
2017-11-21 18:51:31.857692 [info] Performing iteration 462
2017-11-21 18:51:33.237659 [info] Observed Log-likelihood = -2.17925e+07
2017-11-21 18:51:34.814551 [info] Performing iteration 463
2017-11-21 18:51:36.205143 [info] Observed Log-likelihood = -2.17918e+07
2017-11-21 18:51:37.778068 [info] Performing iteration 464
2017-11-21 18:51:39.161024 [info] Observed Log-likelihood = -2.17917e+07
2017-11-21 18:51:40.733991 [info] Performing iteration 465
2017-11-21 18:51:42.124219 [info] Observed Log-likelihood = -2.17928e+07
2017-11-21 18:51:43.692928 [info] Performing iteration 466
2017-11-21 18:51:45.078748 [info] Observed Log-likelihood = -2.17917e+07
2017-11-21 18:51:46.675440 [info] Performing iteration 467
2017-11-21 18:51:47.999069 [info] Observed Log-likelihood = -2.17911e+07
2017-11-21 18:51:49.584446 [info] Performing iteration 468
2017-11-21 18:51:50.956353 [info] Observed Log-likelihood = -2.1792e+07
2017-11-21 18:51:52.529586 [info] Performing iteration 469
2017-11-21 18:51:53.901154 [info] Observed Log-likelihood = -2.17919e+07
2017-11-21 18:51:55.477144 [info] Performing iteration 470
2017-11-21 18:51:56.907330 [info] Observed Log-likelihood = -2.17923e+07
2017-11-21 18:51:58.500125 [info] Performing iteration 471
2017-11-21 18:51:59.861007 [info] Observed Log-likelihood = -2.17915e+07
2017-11-21 18:52:01.429063 [info] Performing iteration 472
2017-11-21 18:52:02.813457 [info] Observed Log-likelihood = -2.17921e+07
2017-11-21 18:52:04.400734 [info] Performing iteration 473
2017-11-21 18:52:05.777186 [info] Observed Log-likelihood = -2.17923e+07
2017-11-21 18:52:07.341499 [info] Performing iteration 474
2017-11-21 18:52:08.698342 [info] Observed Log-likelihood = -2.17919e+07
2017-11-21 18:52:10.276302 [info] Performing iteration 475
2017-11-21 18:52:11.630254 [info] Observed Log-likelihood = -2.17909e+07
2017-11-21 18:52:13.204329 [info] Performing iteration 476
2017-11-21 18:52:14.592404 [info] Observed Log-likelihood = -2.17922e+07
2017-11-21 18:52:16.170570 [info] Performing iteration 477
2017-11-21 18:52:17.563203 [info] Observed Log-likelihood = -2.1791e+07
2017-11-21 18:52:19.138219 [info] Performing iteration 478
2017-11-21 18:52:20.551590 [info] Observed Log-likelihood = -2.17909e+07
2017-11-21 18:52:22.129082 [info] Performing iteration 479
2017-11-21 18:52:23.472765 [info] Observed Log-likelihood = -2.17913e+07
2017-11-21 18:52:25.058838 [info] Performing iteration 480
2017-11-21 18:52:26.429755 [info] Observed Log-likelihood = -2.17919e+07
2017-11-21 18:52:28.006164 [info] Performing iteration 481
2017-11-21 18:52:29.383473 [info] Observed Log-likelihood = -2.17922e+07
2017-11-21 18:52:30.956203 [info] Performing iteration 482
2017-11-21 18:52:32.328296 [info] Observed Log-likelihood = -2.17917e+07
2017-11-21 18:52:33.901693 [info] Performing iteration 483
2017-11-21 18:52:35.286731 [info] Observed Log-likelihood = -2.17918e+07
2017-11-21 18:52:36.858549 [info] Performing iteration 484
2017-11-21 18:52:38.236308 [info] Observed Log-likelihood = -2.17914e+07
2017-11-21 18:52:39.822831 [info] Performing iteration 485
2017-11-21 18:52:41.181888 [info] Observed Log-likelihood = -2.17912e+07
2017-11-21 18:52:42.746008 [info] Performing iteration 486
2017-11-21 18:52:44.129874 [info] Observed Log-likelihood = -2.17899e+07
2017-11-21 18:52:45.711816 [info] Performing iteration 487
2017-11-21 18:52:47.099572 [info] Observed Log-likelihood = -2.17906e+07
2017-11-21 18:52:48.678283 [info] Performing iteration 488
2017-11-21 18:52:50.011425 [info] Observed Log-likelihood = -2.17911e+07
2017-11-21 18:52:51.589409 [info] Performing iteration 489
2017-11-21 18:52:52.966455 [info] Observed Log-likelihood = -2.17905e+07
2017-11-21 18:52:54.541104 [info] Performing iteration 490
2017-11-21 18:52:55.910436 [info] Observed Log-likelihood = -2.17913e+07
2017-11-21 18:52:57.506432 [info] Performing iteration 491
2017-11-21 18:52:58.825194 [info] Observed Log-likelihood = -2.17918e+07
2017-11-21 18:53:00.415667 [info] Performing iteration 492
2017-11-21 18:53:01.803571 [info] Observed Log-likelihood = -2.17906e+07
2017-11-21 18:53:03.381776 [info] Performing iteration 493
2017-11-21 18:53:04.756782 [info] Observed Log-likelihood = -2.17916e+07
2017-11-21 18:53:06.341528 [info] Performing iteration 494
2017-11-21 18:53:07.730272 [info] Observed Log-likelihood = -2.17909e+07
2017-11-21 18:53:09.314683 [info] Performing iteration 495
2017-11-21 18:53:10.695745 [info] Observed Log-likelihood = -2.17906e+07
2017-11-21 18:53:12.264461 [info] Performing iteration 496
2017-11-21 18:53:13.628349 [info] Observed Log-likelihood = -2.17905e+07
2017-11-21 18:53:15.218957 [info] Performing iteration 497
2017-11-21 18:53:16.602689 [info] Observed Log-likelihood = -2.17909e+07
2017-11-21 18:53:18.175860 [info] Performing iteration 498
2017-11-21 18:53:19.540809 [info] Observed Log-likelihood = -2.17912e+07
2017-11-21 18:53:21.133654 [info] Performing iteration 499
2017-11-21 18:53:22.544117 [info] Observed Log-likelihood = -2.17897e+07
2017-11-21 18:53:24.117485 [info] Performing iteration 500
2017-11-21 18:53:25.495215 [info] Observed Log-likelihood = -2.17902e+07
2017-11-21 18:53:27.078682 [info] Performing iteration 501
2017-11-21 18:53:28.448161 [info] Observed Log-likelihood = -2.17899e+07
2017-11-21 18:53:30.031278 [info] Performing iteration 502
2017-11-21 18:53:31.399962 [info] Observed Log-likelihood = -2.17898e+07
2017-11-21 18:53:32.972628 [info] Performing iteration 503
2017-11-21 18:53:34.356595 [info] Observed Log-likelihood = -2.17906e+07
2017-11-21 18:53:35.933415 [info] Performing iteration 504
2017-11-21 18:53:37.326365 [info] Observed Log-likelihood = -2.17898e+07
2017-11-21 18:53:38.901261 [info] Performing iteration 505
2017-11-21 18:53:40.252513 [info] Observed Log-likelihood = -2.17897e+07
2017-11-21 18:53:41.833850 [info] Performing iteration 506
2017-11-21 18:53:43.248485 [info] Observed Log-likelihood = -2.17906e+07
2017-11-21 18:53:44.827181 [info] Performing iteration 507
2017-11-21 18:53:46.202994 [info] Observed Log-likelihood = -2.17893e+07
2017-11-21 18:53:47.782737 [info] Performing iteration 508
2017-11-21 18:53:49.160555 [info] Observed Log-likelihood = -2.17895e+07
2017-11-21 18:53:50.742967 [info] Performing iteration 509
2017-11-21 18:53:52.087376 [info] Observed Log-likelihood = -2.17885e+07
2017-11-21 18:53:53.652694 [info] Performing iteration 510
2017-11-21 18:53:55.016569 [info] Observed Log-likelihood = -2.17898e+07
2017-11-21 18:53:56.602745 [info] Performing iteration 511
2017-11-21 18:53:57.982997 [info] Observed Log-likelihood = -2.17896e+07
2017-11-21 18:53:59.551377 [info] Performing iteration 512
2017-11-21 18:54:00.915658 [info] Observed Log-likelihood = -2.179e+07
2017-11-21 18:54:02.499630 [info] Performing iteration 513
2017-11-21 18:54:03.850613 [info] Observed Log-likelihood = -2.17904e+07
2017-11-21 18:54:05.434963 [info] Performing iteration 514
2017-11-21 18:54:06.821743 [info] Observed Log-likelihood = -2.17891e+07
2017-11-21 18:54:08.391533 [info] Performing iteration 515
2017-11-21 18:54:09.800133 [info] Observed Log-likelihood = -2.17892e+07
2017-11-21 18:54:11.372146 [info] Performing iteration 516
2017-11-21 18:54:12.732297 [info] Observed Log-likelihood = -2.17884e+07
2017-11-21 18:54:14.308580 [info] Performing iteration 517
2017-11-21 18:54:15.695339 [info] Observed Log-likelihood = -2.17881e+07
2017-11-21 18:54:17.272454 [info] Performing iteration 518
2017-11-21 18:54:18.670100 [info] Observed Log-likelihood = -2.17894e+07
2017-11-21 18:54:20.242883 [info] Performing iteration 519
2017-11-21 18:54:21.642091 [info] Observed Log-likelihood = -2.17894e+07
2017-11-21 18:54:23.223836 [info] Performing iteration 520
2017-11-21 18:54:24.597100 [info] Observed Log-likelihood = -2.17887e+07
2017-11-21 18:54:26.185508 [info] Performing iteration 521
2017-11-21 18:54:27.558485 [info] Observed Log-likelihood = -2.17889e+07
2017-11-21 18:54:29.157043 [info] Performing iteration 522
2017-11-21 18:54:30.550590 [info] Observed Log-likelihood = -2.17896e+07
2017-11-21 18:54:32.120022 [info] Performing iteration 523
2017-11-21 18:54:33.480166 [info] Observed Log-likelihood = -2.17891e+07
2017-11-21 18:54:35.051348 [info] Performing iteration 524
2017-11-21 18:54:36.429054 [info] Observed Log-likelihood = -2.17891e+07
2017-11-21 18:54:38.005437 [info] Performing iteration 525
2017-11-21 18:54:39.383911 [info] Observed Log-likelihood = -2.1789e+07
2017-11-21 18:54:40.963194 [info] Performing iteration 526
2017-11-21 18:54:42.352119 [info] Observed Log-likelihood = -2.1788e+07
2017-11-21 18:54:43.943480 [info] Performing iteration 527
2017-11-21 18:54:45.348688 [info] Observed Log-likelihood = -2.17882e+07
2017-11-21 18:54:46.928324 [info] Performing iteration 528
2017-11-21 18:54:48.322794 [info] Observed Log-likelihood = -2.17888e+07
2017-11-21 18:54:49.894145 [info] Performing iteration 529
2017-11-21 18:54:51.297638 [info] Observed Log-likelihood = -2.17874e+07
2017-11-21 18:54:52.873725 [info] Performing iteration 530
2017-11-21 18:54:54.271794 [info] Observed Log-likelihood = -2.17885e+07
2017-11-21 18:54:55.844218 [info] Performing iteration 531
2017-11-21 18:54:57.213186 [info] Observed Log-likelihood = -2.17882e+07
2017-11-21 18:54:58.800003 [info] Performing iteration 532
2017-11-21 18:55:00.207558 [info] Observed Log-likelihood = -2.17883e+07
2017-11-21 18:55:01.781612 [info] Performing iteration 533
2017-11-21 18:55:03.169037 [info] Observed Log-likelihood = -2.17885e+07
2017-11-21 18:55:04.752392 [info] Performing iteration 534
2017-11-21 18:55:06.148236 [info] Observed Log-likelihood = -2.17889e+07
2017-11-21 18:55:07.724662 [info] Performing iteration 535
2017-11-21 18:55:09.128399 [info] Observed Log-likelihood = -2.17892e+07
2017-11-21 18:55:10.699456 [info] Performing iteration 536
2017-11-21 18:55:12.093220 [info] Observed Log-likelihood = -2.17881e+07
2017-11-21 18:55:13.658059 [info] Performing iteration 537
2017-11-21 18:55:15.010135 [info] Observed Log-likelihood = -2.17886e+07
2017-11-21 18:55:16.603191 [info] Performing iteration 538
2017-11-21 18:55:17.948610 [info] Observed Log-likelihood = -2.1788e+07
2017-11-21 18:55:19.521092 [info] Performing iteration 539
2017-11-21 18:55:20.899122 [info] Observed Log-likelihood = -2.17878e+07
2017-11-21 18:55:22.475531 [info] Performing iteration 540
2017-11-21 18:55:23.815095 [info] Observed Log-likelihood = -2.17883e+07
2017-11-21 18:55:25.400412 [info] Performing iteration 541
2017-11-21 18:55:26.770623 [info] Observed Log-likelihood = -2.17884e+07
2017-11-21 18:55:28.341778 [info] Performing iteration 542
2017-11-21 18:55:29.708703 [info] Observed Log-likelihood = -2.17887e+07
2017-11-21 18:55:31.278958 [info] Performing iteration 543
2017-11-21 18:55:32.679747 [info] Observed Log-likelihood = -2.1788e+07
2017-11-21 18:55:34.250788 [info] Performing iteration 544
2017-11-21 18:55:35.613957 [info] Observed Log-likelihood = -2.17882e+07
2017-11-21 18:55:37.184013 [info] Performing iteration 545
2017-11-21 18:55:38.566506 [info] Observed Log-likelihood = -2.17885e+07
2017-11-21 18:55:40.156581 [info] Performing iteration 546
2017-11-21 18:55:41.544861 [info] Observed Log-likelihood = -2.17889e+07
2017-11-21 18:55:43.131140 [info] Performing iteration 547
2017-11-21 18:55:44.512971 [info] Observed Log-likelihood = -2.17885e+07
2017-11-21 18:55:46.083270 [info] Performing iteration 548
2017-11-21 18:55:47.470841 [info] Observed Log-likelihood = -2.1789e+07
2017-11-21 18:55:49.052211 [info] Performing iteration 549
2017-11-21 18:55:50.402446 [info] Observed Log-likelihood = -2.17888e+07
2017-11-21 18:55:51.976277 [info] Performing iteration 550
2017-11-21 18:55:53.368939 [info] Observed Log-likelihood = -2.17888e+07
2017-11-21 18:55:54.945990 [info] Performing iteration 551
2017-11-21 18:55:56.344448 [info] Observed Log-likelihood = -2.17887e+07
2017-11-21 18:55:57.930228 [info] Performing iteration 552
2017-11-21 18:55:59.337919 [info] Observed Log-likelihood = -2.17874e+07
2017-11-21 18:56:00.912681 [info] Performing iteration 553
2017-11-21 18:56:02.303877 [info] Observed Log-likelihood = -2.17883e+07
2017-11-21 18:56:03.881053 [info] Performing iteration 554
2017-11-21 18:56:05.287397 [info] Observed Log-likelihood = -2.17881e+07
2017-11-21 18:56:06.865659 [info] Performing iteration 555
2017-11-21 18:56:08.237617 [info] Observed Log-likelihood = -2.17876e+07
2017-11-21 18:56:09.799050 [info] Performing iteration 556
2017-11-21 18:56:11.132622 [info] Observed Log-likelihood = -2.17873e+07
2017-11-21 18:56:12.708253 [info] Performing iteration 557
2017-11-21 18:56:14.088040 [info] Observed Log-likelihood = -2.17865e+07
2017-11-21 18:56:15.657754 [info] Performing iteration 558
2017-11-21 18:56:17.020283 [info] Observed Log-likelihood = -2.1787e+07
2017-11-21 18:56:18.602806 [info] Performing iteration 559
2017-11-21 18:56:19.970536 [info] Observed Log-likelihood = -2.17871e+07
2017-11-21 18:56:21.549642 [info] Performing iteration 560
2017-11-21 18:56:22.964987 [info] Observed Log-likelihood = -2.17868e+07
2017-11-21 18:56:24.533857 [info] Performing iteration 561
2017-11-21 18:56:25.928399 [info] Observed Log-likelihood = -2.17867e+07
2017-11-21 18:56:27.515306 [info] Performing iteration 562
2017-11-21 18:56:28.899679 [info] Observed Log-likelihood = -2.17866e+07
2017-11-21 18:56:30.481876 [info] Performing iteration 563
2017-11-21 18:56:31.901771 [info] Observed Log-likelihood = -2.17873e+07
2017-11-21 18:56:33.485973 [info] Performing iteration 564
2017-11-21 18:56:34.875215 [info] Observed Log-likelihood = -2.17859e+07
2017-11-21 18:56:36.451048 [info] Performing iteration 565
2017-11-21 18:56:37.822310 [info] Observed Log-likelihood = -2.17873e+07
2017-11-21 18:56:39.394324 [info] Performing iteration 566
2017-11-21 18:56:40.790847 [info] Observed Log-likelihood = -2.17871e+07
2017-11-21 18:56:42.362954 [info] Performing iteration 567
2017-11-21 18:56:43.705920 [info] Observed Log-likelihood = -2.17873e+07
2017-11-21 18:56:45.276418 [info] Performing iteration 568
2017-11-21 18:56:46.675195 [info] Observed Log-likelihood = -2.17874e+07
2017-11-21 18:56:48.244110 [info] Performing iteration 569
2017-11-21 18:56:49.636792 [info] Observed Log-likelihood = -2.17867e+07
2017-11-21 18:56:51.216741 [info] Performing iteration 570
2017-11-21 18:56:52.561381 [info] Observed Log-likelihood = -2.17866e+07
2017-11-21 18:56:54.130152 [info] Performing iteration 571
2017-11-21 18:56:55.523343 [info] Observed Log-likelihood = -2.17868e+07
2017-11-21 18:56:57.102592 [info] Performing iteration 572
2017-11-21 18:56:58.496232 [info] Observed Log-likelihood = -2.17864e+07
2017-11-21 18:57:00.077903 [info] Performing iteration 573
2017-11-21 18:57:01.452086 [info] Observed Log-likelihood = -2.17863e+07
2017-11-21 18:57:03.026075 [info] Performing iteration 574
2017-11-21 18:57:04.378406 [info] Observed Log-likelihood = -2.17861e+07
2017-11-21 18:57:05.953292 [info] Performing iteration 575
2017-11-21 18:57:07.311600 [info] Observed Log-likelihood = -2.17865e+07
2017-11-21 18:57:08.891344 [info] Performing iteration 576
2017-11-21 18:57:10.272643 [info] Observed Log-likelihood = -2.17861e+07
2017-11-21 18:57:11.877819 [info] Performing iteration 577
2017-11-21 18:57:13.259567 [info] Observed Log-likelihood = -2.17866e+07
2017-11-21 18:57:14.837973 [info] Performing iteration 578
2017-11-21 18:57:16.178286 [info] Observed Log-likelihood = -2.17867e+07
2017-11-21 18:57:17.754276 [info] Performing iteration 579
2017-11-21 18:57:19.130159 [info] Observed Log-likelihood = -2.17857e+07
2017-11-21 18:57:20.701115 [info] Performing iteration 580
2017-11-21 18:57:22.123121 [info] Observed Log-likelihood = -2.17854e+07
2017-11-21 18:57:23.700648 [info] Performing iteration 581
2017-11-21 18:57:25.113218 [info] Observed Log-likelihood = -2.17856e+07
2017-11-21 18:57:26.680811 [info] Performing iteration 582
2017-11-21 18:57:28.044321 [info] Observed Log-likelihood = -2.17858e+07
2017-11-21 18:57:29.614948 [info] Performing iteration 583
2017-11-21 18:57:31.032716 [info] Observed Log-likelihood = -2.17852e+07
2017-11-21 18:57:32.621814 [info] Performing iteration 584
2017-11-21 18:57:33.999723 [info] Observed Log-likelihood = -2.17857e+07
2017-11-21 18:57:35.569970 [info] Performing iteration 585
2017-11-21 18:57:36.930348 [info] Observed Log-likelihood = -2.17851e+07
2017-11-21 18:57:38.518783 [info] Performing iteration 586
2017-11-21 18:57:39.923351 [info] Observed Log-likelihood = -2.1786e+07
2017-11-21 18:57:41.509837 [info] Performing iteration 587
2017-11-21 18:57:42.878615 [info] Observed Log-likelihood = -2.17862e+07
2017-11-21 18:57:44.458775 [info] Performing iteration 588
2017-11-21 18:57:45.822463 [info] Observed Log-likelihood = -2.17846e+07
2017-11-21 18:57:47.400291 [info] Performing iteration 589
2017-11-21 18:57:48.798207 [info] Observed Log-likelihood = -2.17858e+07
2017-11-21 18:57:50.378283 [info] Performing iteration 590
2017-11-21 18:57:51.761057 [info] Observed Log-likelihood = -2.17851e+07
2017-11-21 18:57:53.339414 [info] Performing iteration 591
2017-11-21 18:57:54.708046 [info] Observed Log-likelihood = -2.17845e+07
2017-11-21 18:57:56.279139 [info] Performing iteration 592
2017-11-21 18:57:57.651425 [info] Observed Log-likelihood = -2.17851e+07
2017-11-21 18:57:59.228441 [info] Performing iteration 593
2017-11-21 18:58:00.612313 [info] Observed Log-likelihood = -2.17849e+07
2017-11-21 18:58:02.211061 [info] Performing iteration 594
2017-11-21 18:58:03.571312 [info] Observed Log-likelihood = -2.1786e+07
2017-11-21 18:58:05.144903 [info] Performing iteration 595
2017-11-21 18:58:06.515821 [info] Observed Log-likelihood = -2.17853e+07
2017-11-21 18:58:08.086065 [info] Performing iteration 596
2017-11-21 18:58:09.453800 [info] Observed Log-likelihood = -2.17859e+07
2017-11-21 18:58:11.037054 [info] Performing iteration 597
2017-11-21 18:58:12.409197 [info] Observed Log-likelihood = -2.17853e+07
2017-11-21 18:58:13.992140 [info] Performing iteration 598
2017-11-21 18:58:15.361775 [info] Observed Log-likelihood = -2.1786e+07
2017-11-21 18:58:16.930768 [info] Performing iteration 599
2017-11-21 18:58:18.349111 [info] Observed Log-likelihood = -2.17849e+07
2017-11-21 18:58:19.921471 [info] Performing iteration 600
2017-11-21 18:58:21.241823 [info] Observed Log-likelihood = -2.17853e+07
2017-11-21 18:58:26.623393 [info] Performing iteration 601
2017-11-21 18:58:27.987593 [info] Observed Log-likelihood = -2.17858e+07
2017-11-21 18:58:29.561453 [info] Performing iteration 602
2017-11-21 18:58:30.954902 [info] Observed Log-likelihood = -2.17856e+07
2017-11-21 18:58:32.543301 [info] Performing iteration 603
2017-11-21 18:58:33.913471 [info] Observed Log-likelihood = -2.17858e+07
2017-11-21 18:58:35.502350 [info] Performing iteration 604
2017-11-21 18:58:36.859269 [info] Observed Log-likelihood = -2.17862e+07
2017-11-21 18:58:38.438473 [info] Performing iteration 605
2017-11-21 18:58:39.777902 [info] Observed Log-likelihood = -2.17864e+07
2017-11-21 18:58:41.350527 [info] Performing iteration 606
2017-11-21 18:58:42.773024 [info] Observed Log-likelihood = -2.17857e+07
2017-11-21 18:58:44.352056 [info] Performing iteration 607
2017-11-21 18:58:45.685370 [info] Observed Log-likelihood = -2.17852e+07
2017-11-21 18:58:47.258746 [info] Performing iteration 608
2017-11-21 18:58:48.592928 [info] Observed Log-likelihood = -2.17857e+07
2017-11-21 18:58:50.161755 [info] Performing iteration 609
2017-11-21 18:58:51.526778 [info] Observed Log-likelihood = -2.17853e+07
2017-11-21 18:58:53.103522 [info] Performing iteration 610
2017-11-21 18:58:54.485750 [info] Observed Log-likelihood = -2.17848e+07
2017-11-21 18:58:56.050730 [info] Performing iteration 611
2017-11-21 18:58:57.389265 [info] Observed Log-likelihood = -2.17842e+07
2017-11-21 18:58:58.965486 [info] Performing iteration 612
2017-11-21 18:59:00.355623 [info] Observed Log-likelihood = -2.17857e+07
2017-11-21 18:59:01.927674 [info] Performing iteration 613
2017-11-21 18:59:03.312653 [info] Observed Log-likelihood = -2.17846e+07
2017-11-21 18:59:04.897263 [info] Performing iteration 614
2017-11-21 18:59:06.284856 [info] Observed Log-likelihood = -2.17845e+07
2017-11-21 18:59:07.857631 [info] Performing iteration 615
2017-11-21 18:59:09.258369 [info] Observed Log-likelihood = -2.17844e+07
2017-11-21 18:59:10.836444 [info] Performing iteration 616
2017-11-21 18:59:12.213363 [info] Observed Log-likelihood = -2.17847e+07
2017-11-21 18:59:13.787939 [info] Performing iteration 617
2017-11-21 18:59:15.176947 [info] Observed Log-likelihood = -2.17846e+07
2017-11-21 18:59:16.762830 [info] Performing iteration 618
2017-11-21 18:59:18.120991 [info] Observed Log-likelihood = -2.17851e+07
2017-11-21 18:59:19.700071 [info] Performing iteration 619
2017-11-21 18:59:21.044970 [info] Observed Log-likelihood = -2.1784e+07
2017-11-21 18:59:22.612064 [info] Performing iteration 620
2017-11-21 18:59:23.979642 [info] Observed Log-likelihood = -2.17844e+07
2017-11-21 18:59:25.549300 [info] Performing iteration 621
2017-11-21 18:59:26.934446 [info] Observed Log-likelihood = -2.17833e+07
2017-11-21 18:59:28.522871 [info] Performing iteration 622
2017-11-21 18:59:29.899833 [info] Observed Log-likelihood = -2.17842e+07
2017-11-21 18:59:31.467040 [info] Performing iteration 623
2017-11-21 18:59:32.863164 [info] Observed Log-likelihood = -2.17831e+07
2017-11-21 18:59:34.437171 [info] Performing iteration 624
2017-11-21 18:59:35.839499 [info] Observed Log-likelihood = -2.17828e+07
2017-11-21 18:59:37.409863 [info] Performing iteration 625
2017-11-21 18:59:38.813607 [info] Observed Log-likelihood = -2.17836e+07
2017-11-21 18:59:40.441655 [info] Performing iteration 626
2017-11-21 18:59:41.798038 [info] Observed Log-likelihood = -2.17831e+07
2017-11-21 18:59:43.378502 [info] Performing iteration 627
2017-11-21 18:59:44.772383 [info] Observed Log-likelihood = -2.17834e+07
2017-11-21 18:59:46.350784 [info] Performing iteration 628
2017-11-21 18:59:47.720686 [info] Observed Log-likelihood = -2.1784e+07
2017-11-21 18:59:49.293806 [info] Performing iteration 629
2017-11-21 18:59:50.696923 [info] Observed Log-likelihood = -2.1784e+07
2017-11-21 18:59:52.309483 [info] Performing iteration 630
2017-11-21 18:59:53.697238 [info] Observed Log-likelihood = -2.17839e+07
2017-11-21 18:59:55.290018 [info] Performing iteration 631
2017-11-21 18:59:56.648289 [info] Observed Log-likelihood = -2.17847e+07
2017-11-21 18:59:58.225521 [info] Performing iteration 632
2017-11-21 18:59:59.606648 [info] Observed Log-likelihood = -2.17848e+07
2017-11-21 19:00:01.179309 [info] Performing iteration 633
2017-11-21 19:00:02.578564 [info] Observed Log-likelihood = -2.17847e+07
2017-11-21 19:00:04.153838 [info] Performing iteration 634
2017-11-21 19:00:05.536983 [info] Observed Log-likelihood = -2.17843e+07
2017-11-21 19:00:07.119367 [info] Performing iteration 635
2017-11-21 19:00:08.495071 [info] Observed Log-likelihood = -2.17829e+07
2017-11-21 19:00:10.078690 [info] Performing iteration 636
2017-11-21 19:00:11.435299 [info] Observed Log-likelihood = -2.17842e+07
2017-11-21 19:00:13.004236 [info] Performing iteration 637
2017-11-21 19:00:14.399964 [info] Observed Log-likelihood = -2.17835e+07
2017-11-21 19:00:15.991458 [info] Performing iteration 638
2017-11-21 19:00:17.402800 [info] Observed Log-likelihood = -2.1783e+07
2017-11-21 19:00:18.981677 [info] Performing iteration 639
2017-11-21 19:00:20.379913 [info] Observed Log-likelihood = -2.17832e+07
2017-11-21 19:00:21.954154 [info] Performing iteration 640
2017-11-21 19:00:23.337236 [info] Observed Log-likelihood = -2.17828e+07
2017-11-21 19:00:24.922992 [info] Performing iteration 641
2017-11-21 19:00:26.291206 [info] Observed Log-likelihood = -2.17833e+07
2017-11-21 19:00:27.865920 [info] Performing iteration 642
2017-11-21 19:00:29.231196 [info] Observed Log-likelihood = -2.17815e+07
2017-11-21 19:00:30.807475 [info] Performing iteration 643
2017-11-21 19:00:32.147662 [info] Observed Log-likelihood = -2.17828e+07
2017-11-21 19:00:33.722605 [info] Performing iteration 644
2017-11-21 19:00:35.115640 [info] Observed Log-likelihood = -2.1782e+07
2017-11-21 19:00:36.706397 [info] Performing iteration 645
2017-11-21 19:00:38.079962 [info] Observed Log-likelihood = -2.17815e+07
2017-11-21 19:00:39.660333 [info] Performing iteration 646
2017-11-21 19:00:41.067436 [info] Observed Log-likelihood = -2.17826e+07
2017-11-21 19:00:42.661913 [info] Performing iteration 647
2017-11-21 19:00:44.016594 [info] Observed Log-likelihood = -2.17829e+07
2017-11-21 19:00:45.605593 [info] Performing iteration 648
2017-11-21 19:00:47.001442 [info] Observed Log-likelihood = -2.1782e+07
2017-11-21 19:00:48.574618 [info] Performing iteration 649
2017-11-21 19:00:49.941277 [info] Observed Log-likelihood = -2.1782e+07
2017-11-21 19:00:51.526519 [info] Performing iteration 650
2017-11-21 19:00:52.889017 [info] Observed Log-likelihood = -2.17829e+07
2017-11-21 19:00:54.474243 [info] Performing iteration 651
2017-11-21 19:00:55.879171 [info] Observed Log-likelihood = -2.17831e+07
2017-11-21 19:00:57.458416 [info] Performing iteration 652
2017-11-21 19:00:58.827704 [info] Observed Log-likelihood = -2.17826e+07
2017-11-21 19:01:00.407650 [info] Performing iteration 653
2017-11-21 19:01:01.853300 [info] Observed Log-likelihood = -2.17832e+07
2017-11-21 19:01:03.454964 [info] Performing iteration 654
2017-11-21 19:01:04.835796 [info] Observed Log-likelihood = -2.17832e+07
2017-11-21 19:01:06.417503 [info] Performing iteration 655
2017-11-21 19:01:07.800803 [info] Observed Log-likelihood = -2.17822e+07
2017-11-21 19:01:09.400247 [info] Performing iteration 656
2017-11-21 19:01:10.749222 [info] Observed Log-likelihood = -2.17825e+07
2017-11-21 19:01:12.329063 [info] Performing iteration 657
2017-11-21 19:01:13.694018 [info] Observed Log-likelihood = -2.1783e+07
2017-11-21 19:01:15.276085 [info] Performing iteration 658
2017-11-21 19:01:16.595372 [info] Observed Log-likelihood = -2.17831e+07
2017-11-21 19:01:18.172160 [info] Performing iteration 659
2017-11-21 19:01:19.542641 [info] Observed Log-likelihood = -2.1782e+07
2017-11-21 19:01:21.140115 [info] Performing iteration 660
2017-11-21 19:01:22.530662 [info] Observed Log-likelihood = -2.17825e+07
2017-11-21 19:01:24.111259 [info] Performing iteration 661
2017-11-21 19:01:25.503924 [info] Observed Log-likelihood = -2.17817e+07
2017-11-21 19:01:27.088974 [info] Performing iteration 662
2017-11-21 19:01:28.440417 [info] Observed Log-likelihood = -2.1782e+07
2017-11-21 19:01:30.011763 [info] Performing iteration 663
2017-11-21 19:01:31.362800 [info] Observed Log-likelihood = -2.17817e+07
2017-11-21 19:01:32.926908 [info] Performing iteration 664
2017-11-21 19:01:34.294205 [info] Observed Log-likelihood = -2.17812e+07
2017-11-21 19:01:35.871775 [info] Performing iteration 665
2017-11-21 19:01:37.282765 [info] Observed Log-likelihood = -2.17816e+07
2017-11-21 19:01:38.861540 [info] Performing iteration 666
2017-11-21 19:01:40.262822 [info] Observed Log-likelihood = -2.17826e+07
2017-11-21 19:01:41.840998 [info] Performing iteration 667
2017-11-21 19:01:43.254753 [info] Observed Log-likelihood = -2.17822e+07
2017-11-21 19:01:44.832279 [info] Performing iteration 668
2017-11-21 19:01:46.195018 [info] Observed Log-likelihood = -2.17826e+07
2017-11-21 19:01:47.782951 [info] Performing iteration 669
2017-11-21 19:01:49.177034 [info] Observed Log-likelihood = -2.17816e+07
2017-11-21 19:01:50.754471 [info] Performing iteration 670
2017-11-21 19:01:52.135341 [info] Observed Log-likelihood = -2.17817e+07
2017-11-21 19:01:53.713514 [info] Performing iteration 671
2017-11-21 19:01:55.115934 [info] Observed Log-likelihood = -2.17829e+07
2017-11-21 19:01:56.690243 [info] Performing iteration 672
2017-11-21 19:01:58.076472 [info] Observed Log-likelihood = -2.17811e+07
2017-11-21 19:01:59.645161 [info] Performing iteration 673
2017-11-21 19:02:00.987364 [info] Observed Log-likelihood = -2.17814e+07
2017-11-21 19:02:02.588450 [info] Performing iteration 674
2017-11-21 19:02:03.965275 [info] Observed Log-likelihood = -2.1782e+07
2017-11-21 19:02:05.539274 [info] Performing iteration 675
2017-11-21 19:02:06.969314 [info] Observed Log-likelihood = -2.17815e+07
2017-11-21 19:02:08.546657 [info] Performing iteration 676
2017-11-21 19:02:09.914537 [info] Observed Log-likelihood = -2.17819e+07
2017-11-21 19:02:11.484766 [info] Performing iteration 677
2017-11-21 19:02:12.863651 [info] Observed Log-likelihood = -2.17814e+07
2017-11-21 19:02:14.449179 [info] Performing iteration 678
2017-11-21 19:02:15.822360 [info] Observed Log-likelihood = -2.17814e+07
2017-11-21 19:02:17.414778 [info] Performing iteration 679
2017-11-21 19:02:18.803073 [info] Observed Log-likelihood = -2.17813e+07
2017-11-21 19:02:20.381854 [info] Performing iteration 680
2017-11-21 19:02:21.774523 [info] Observed Log-likelihood = -2.17807e+07
2017-11-21 19:02:23.351349 [info] Performing iteration 681
2017-11-21 19:02:24.751957 [info] Observed Log-likelihood = -2.1781e+07
2017-11-21 19:02:26.332643 [info] Performing iteration 682
2017-11-21 19:02:27.761452 [info] Observed Log-likelihood = -2.17812e+07
2017-11-21 19:02:29.330840 [info] Performing iteration 683
2017-11-21 19:02:30.652748 [info] Observed Log-likelihood = -2.17808e+07
2017-11-21 19:02:32.237930 [info] Performing iteration 684
2017-11-21 19:02:33.585198 [info] Observed Log-likelihood = -2.17808e+07
2017-11-21 19:02:35.160788 [info] Performing iteration 685
2017-11-21 19:02:36.567985 [info] Observed Log-likelihood = -2.178e+07
2017-11-21 19:02:38.151988 [info] Performing iteration 686
2017-11-21 19:02:39.525128 [info] Observed Log-likelihood = -2.17805e+07
2017-11-21 19:02:41.099150 [info] Performing iteration 687
2017-11-21 19:02:42.521253 [info] Observed Log-likelihood = -2.1781e+07
2017-11-21 19:02:44.094569 [info] Performing iteration 688
2017-11-21 19:02:45.468034 [info] Observed Log-likelihood = -2.17815e+07
2017-11-21 19:02:47.042519 [info] Performing iteration 689
2017-11-21 19:02:48.428947 [info] Observed Log-likelihood = -2.17808e+07
2017-11-21 19:02:50.007884 [info] Performing iteration 690
2017-11-21 19:02:51.364980 [info] Observed Log-likelihood = -2.17801e+07
2017-11-21 19:02:52.938035 [info] Performing iteration 691
2017-11-21 19:02:54.326330 [info] Observed Log-likelihood = -2.17814e+07
2017-11-21 19:02:55.900093 [info] Performing iteration 692
2017-11-21 19:02:57.273831 [info] Observed Log-likelihood = -2.17798e+07
2017-11-21 19:02:58.855726 [info] Performing iteration 693
2017-11-21 19:03:00.209050 [info] Observed Log-likelihood = -2.17806e+07
2017-11-21 19:03:01.783694 [info] Performing iteration 694
2017-11-21 19:03:03.159357 [info] Observed Log-likelihood = -2.17798e+07
2017-11-21 19:03:04.737722 [info] Performing iteration 695
2017-11-21 19:03:06.081253 [info] Observed Log-likelihood = -2.17794e+07
2017-11-21 19:03:07.651873 [info] Performing iteration 696
2017-11-21 19:03:09.043634 [info] Observed Log-likelihood = -2.178e+07
2017-11-21 19:03:10.617882 [info] Performing iteration 697
2017-11-21 19:03:12.002040 [info] Observed Log-likelihood = -2.178e+07
2017-11-21 19:03:13.570615 [info] Performing iteration 698
2017-11-21 19:03:14.951325 [info] Observed Log-likelihood = -2.17806e+07
2017-11-21 19:03:16.525062 [info] Performing iteration 699
2017-11-21 19:03:17.881814 [info] Observed Log-likelihood = -2.17797e+07
2017-11-21 19:03:19.450619 [info] Performing iteration 700
2017-11-21 19:03:20.789850 [info] Observed Log-likelihood = -2.17803e+07
2017-11-21 19:03:22.358515 [info] Performing iteration 701
2017-11-21 19:03:23.702850 [info] Observed Log-likelihood = -2.17813e+07
2017-11-21 19:03:25.280559 [info] Performing iteration 702
2017-11-21 19:03:26.670050 [info] Observed Log-likelihood = -2.17807e+07
2017-11-21 19:03:28.242720 [info] Performing iteration 703
2017-11-21 19:03:29.613976 [info] Observed Log-likelihood = -2.17816e+07
2017-11-21 19:03:31.194370 [info] Performing iteration 704
2017-11-21 19:03:32.533041 [info] Observed Log-likelihood = -2.17802e+07
2017-11-21 19:03:34.112971 [info] Performing iteration 705
2017-11-21 19:03:35.529660 [info] Observed Log-likelihood = -2.17803e+07
2017-11-21 19:03:37.095704 [info] Performing iteration 706
2017-11-21 19:03:38.463031 [info] Observed Log-likelihood = -2.17803e+07
2017-11-21 19:03:40.031929 [info] Performing iteration 707
2017-11-21 19:03:41.430269 [info] Observed Log-likelihood = -2.17799e+07
2017-11-21 19:03:43.011589 [info] Performing iteration 708
2017-11-21 19:03:44.417147 [info] Observed Log-likelihood = -2.17804e+07
2017-11-21 19:03:45.995712 [info] Performing iteration 709
2017-11-21 19:03:47.367632 [info] Observed Log-likelihood = -2.178e+07
2017-11-21 19:03:48.945854 [info] Performing iteration 710
2017-11-21 19:03:50.329026 [info] Observed Log-likelihood = -2.17802e+07
2017-11-21 19:03:51.922604 [info] Performing iteration 711
2017-11-21 19:03:53.306271 [info] Observed Log-likelihood = -2.17791e+07
2017-11-21 19:03:54.876814 [info] Performing iteration 712
2017-11-21 19:03:56.247935 [info] Observed Log-likelihood = -2.17796e+07
2017-11-21 19:03:57.825676 [info] Performing iteration 713
2017-11-21 19:03:59.211244 [info] Observed Log-likelihood = -2.17793e+07
2017-11-21 19:04:00.788002 [info] Performing iteration 714
2017-11-21 19:04:02.182338 [info] Observed Log-likelihood = -2.17795e+07
2017-11-21 19:04:03.757296 [info] Performing iteration 715
2017-11-21 19:04:05.141669 [info] Observed Log-likelihood = -2.17789e+07
2017-11-21 19:04:06.717302 [info] Performing iteration 716
2017-11-21 19:04:08.074245 [info] Observed Log-likelihood = -2.17798e+07
2017-11-21 19:04:09.646337 [info] Performing iteration 717
2017-11-21 19:04:11.060775 [info] Observed Log-likelihood = -2.17801e+07
2017-11-21 19:04:12.637958 [info] Performing iteration 718
2017-11-21 19:04:14.041926 [info] Observed Log-likelihood = -2.17796e+07
2017-11-21 19:04:15.621910 [info] Performing iteration 719
2017-11-21 19:04:17.002159 [info] Observed Log-likelihood = -2.17799e+07
2017-11-21 19:04:18.565599 [info] Performing iteration 720
2017-11-21 19:04:19.963019 [info] Observed Log-likelihood = -2.17806e+07
2017-11-21 19:04:21.579056 [info] Performing iteration 721
2017-11-21 19:04:23.000625 [info] Observed Log-likelihood = -2.17793e+07
2017-11-21 19:04:24.572199 [info] Performing iteration 722
2017-11-21 19:04:25.933264 [info] Observed Log-likelihood = -2.1779e+07
2017-11-21 19:04:27.506278 [info] Performing iteration 723
2017-11-21 19:04:28.890432 [info] Observed Log-likelihood = -2.17797e+07
2017-11-21 19:04:30.480057 [info] Performing iteration 724
2017-11-21 19:04:31.861735 [info] Observed Log-likelihood = -2.17794e+07
2017-11-21 19:04:33.439110 [info] Performing iteration 725
2017-11-21 19:04:34.821032 [info] Observed Log-likelihood = -2.17799e+07
2017-11-21 19:04:36.399747 [info] Performing iteration 726
2017-11-21 19:04:37.769308 [info] Observed Log-likelihood = -2.17789e+07
2017-11-21 19:04:39.349895 [info] Performing iteration 727
2017-11-21 19:04:40.700970 [info] Observed Log-likelihood = -2.17806e+07
2017-11-21 19:04:42.267104 [info] Performing iteration 728
2017-11-21 19:04:43.650471 [info] Observed Log-likelihood = -2.17804e+07
2017-11-21 19:04:45.227589 [info] Performing iteration 729
2017-11-21 19:04:46.597447 [info] Observed Log-likelihood = -2.17792e+07
2017-11-21 19:04:48.175541 [info] Performing iteration 730
2017-11-21 19:04:49.551954 [info] Observed Log-likelihood = -2.17792e+07
2017-11-21 19:04:51.128113 [info] Performing iteration 731
2017-11-21 19:04:52.532034 [info] Observed Log-likelihood = -2.17784e+07
2017-11-21 19:04:54.120770 [info] Performing iteration 732
2017-11-21 19:04:55.522088 [info] Observed Log-likelihood = -2.17784e+07
2017-11-21 19:04:57.107934 [info] Performing iteration 733
2017-11-21 19:04:58.500998 [info] Observed Log-likelihood = -2.17782e+07
2017-11-21 19:05:00.067744 [info] Performing iteration 734
2017-11-21 19:05:01.462944 [info] Observed Log-likelihood = -2.17784e+07
2017-11-21 19:05:03.043794 [info] Performing iteration 735
2017-11-21 19:05:04.428433 [info] Observed Log-likelihood = -2.17787e+07
2017-11-21 19:05:06.006341 [info] Performing iteration 736
2017-11-21 19:05:07.397731 [info] Observed Log-likelihood = -2.17794e+07
2017-11-21 19:05:08.975018 [info] Performing iteration 737
2017-11-21 19:05:10.381801 [info] Observed Log-likelihood = -2.17794e+07
2017-11-21 19:05:11.959788 [info] Performing iteration 738
2017-11-21 19:05:13.317016 [info] Observed Log-likelihood = -2.17792e+07
2017-11-21 19:05:14.910185 [info] Performing iteration 739
2017-11-21 19:05:16.297511 [info] Observed Log-likelihood = -2.17782e+07
2017-11-21 19:05:17.865196 [info] Performing iteration 740
2017-11-21 19:05:19.263448 [info] Observed Log-likelihood = -2.17788e+07
2017-11-21 19:05:20.844043 [info] Performing iteration 741
2017-11-21 19:05:22.186886 [info] Observed Log-likelihood = -2.17795e+07
2017-11-21 19:05:23.756276 [info] Performing iteration 742
2017-11-21 19:05:25.119919 [info] Observed Log-likelihood = -2.17787e+07
2017-11-21 19:05:26.697961 [info] Performing iteration 743
2017-11-21 19:05:28.060854 [info] Observed Log-likelihood = -2.17785e+07
2017-11-21 19:05:29.633794 [info] Performing iteration 744
2017-11-21 19:05:31.015274 [info] Observed Log-likelihood = -2.17789e+07
2017-11-21 19:05:32.587099 [info] Performing iteration 745
2017-11-21 19:05:33.932697 [info] Observed Log-likelihood = -2.17779e+07
2017-11-21 19:05:35.513631 [info] Performing iteration 746
2017-11-21 19:05:36.864588 [info] Observed Log-likelihood = -2.17783e+07
2017-11-21 19:05:38.434249 [info] Performing iteration 747
2017-11-21 19:05:39.838757 [info] Observed Log-likelihood = -2.17783e+07
2017-11-21 19:05:41.410441 [info] Performing iteration 748
2017-11-21 19:05:42.782830 [info] Observed Log-likelihood = -2.17786e+07
2017-11-21 19:05:44.356245 [info] Performing iteration 749
2017-11-21 19:05:45.744575 [info] Observed Log-likelihood = -2.17784e+07
2017-11-21 19:05:47.337458 [info] Performing iteration 750
2017-11-21 19:05:48.688174 [info] Observed Log-likelihood = -2.17785e+07
2017-11-21 19:05:50.274814 [info] Performing iteration 751
2017-11-21 19:05:51.649555 [info] Observed Log-likelihood = -2.17778e+07
2017-11-21 19:05:53.231073 [info] Performing iteration 752
2017-11-21 19:05:54.606255 [info] Observed Log-likelihood = -2.17786e+07
2017-11-21 19:05:56.231656 [info] Performing iteration 753
2017-11-21 19:05:57.605146 [info] Observed Log-likelihood = -2.17792e+07
2017-11-21 19:05:59.187804 [info] Performing iteration 754
2017-11-21 19:06:00.568332 [info] Observed Log-likelihood = -2.17779e+07
2017-11-21 19:06:02.142565 [info] Performing iteration 755
2017-11-21 19:06:03.543329 [info] Observed Log-likelihood = -2.17774e+07
2017-11-21 19:06:05.123700 [info] Performing iteration 756
2017-11-21 19:06:06.468967 [info] Observed Log-likelihood = -2.17782e+07
2017-11-21 19:06:08.039804 [info] Performing iteration 757
2017-11-21 19:06:09.405362 [info] Observed Log-likelihood = -2.17782e+07
2017-11-21 19:06:10.973169 [info] Performing iteration 758
2017-11-21 19:06:12.324287 [info] Observed Log-likelihood = -2.17782e+07
2017-11-21 19:06:13.914432 [info] Performing iteration 759
2017-11-21 19:06:15.313682 [info] Observed Log-likelihood = -2.17777e+07
2017-11-21 19:06:16.883698 [info] Performing iteration 760
2017-11-21 19:06:18.284385 [info] Observed Log-likelihood = -2.17777e+07
2017-11-21 19:06:19.857096 [info] Performing iteration 761
2017-11-21 19:06:21.255927 [info] Observed Log-likelihood = -2.17775e+07
2017-11-21 19:06:22.830495 [info] Performing iteration 762
2017-11-21 19:06:24.165944 [info] Observed Log-likelihood = -2.17778e+07
2017-11-21 19:06:25.740658 [info] Performing iteration 763
2017-11-21 19:06:27.151424 [info] Observed Log-likelihood = -2.17785e+07
2017-11-21 19:06:28.767963 [info] Performing iteration 764
2017-11-21 19:06:30.185496 [info] Observed Log-likelihood = -2.17774e+07
2017-11-21 19:06:31.757389 [info] Performing iteration 765
2017-11-21 19:06:33.201092 [info] Observed Log-likelihood = -2.17776e+07
2017-11-21 19:06:34.777777 [info] Performing iteration 766
2017-11-21 19:06:36.181661 [info] Observed Log-likelihood = -2.17773e+07
2017-11-21 19:06:37.770067 [info] Performing iteration 767
2017-11-21 19:06:39.126349 [info] Observed Log-likelihood = -2.17775e+07
2017-11-21 19:06:40.714943 [info] Performing iteration 768
2017-11-21 19:06:42.111051 [info] Observed Log-likelihood = -2.17779e+07
2017-11-21 19:06:43.686110 [info] Performing iteration 769
2017-11-21 19:06:45.011334 [info] Observed Log-likelihood = -2.17775e+07
2017-11-21 19:06:46.583401 [info] Performing iteration 770
2017-11-21 19:06:47.980164 [info] Observed Log-likelihood = -2.17778e+07
2017-11-21 19:06:49.555470 [info] Performing iteration 771
2017-11-21 19:06:50.933913 [info] Observed Log-likelihood = -2.17781e+07
2017-11-21 19:06:52.512402 [info] Performing iteration 772
2017-11-21 19:06:53.866401 [info] Observed Log-likelihood = -2.17766e+07
2017-11-21 19:06:55.439141 [info] Performing iteration 773
2017-11-21 19:06:56.800335 [info] Observed Log-likelihood = -2.1777e+07
2017-11-21 19:06:58.386311 [info] Performing iteration 774
2017-11-21 19:06:59.808394 [info] Observed Log-likelihood = -2.17769e+07
2017-11-21 19:07:01.427177 [info] Performing iteration 775
2017-11-21 19:07:02.824550 [info] Observed Log-likelihood = -2.17775e+07
2017-11-21 19:07:04.410227 [info] Performing iteration 776
2017-11-21 19:07:05.799256 [info] Observed Log-likelihood = -2.17779e+07
2017-11-21 19:07:07.368546 [info] Performing iteration 777
2017-11-21 19:07:08.743192 [info] Observed Log-likelihood = -2.17775e+07
2017-11-21 19:07:10.321554 [info] Performing iteration 778
2017-11-21 19:07:11.729599 [info] Observed Log-likelihood = -2.17774e+07
2017-11-21 19:07:13.305841 [info] Performing iteration 779
2017-11-21 19:07:14.677501 [info] Observed Log-likelihood = -2.17765e+07
2017-11-21 19:07:16.252967 [info] Performing iteration 780
2017-11-21 19:07:17.613920 [info] Observed Log-likelihood = -2.17779e+07
2017-11-21 19:07:19.188934 [info] Performing iteration 781
2017-11-21 19:07:20.600316 [info] Observed Log-likelihood = -2.17766e+07
2017-11-21 19:07:22.170919 [info] Performing iteration 782
2017-11-21 19:07:23.533961 [info] Observed Log-likelihood = -2.17776e+07
2017-11-21 19:07:25.115084 [info] Performing iteration 783
2017-11-21 19:07:26.487760 [info] Observed Log-likelihood = -2.17788e+07
2017-11-21 19:07:28.067397 [info] Performing iteration 784
2017-11-21 19:07:29.387456 [info] Observed Log-likelihood = -2.17774e+07
2017-11-21 19:07:30.965470 [info] Performing iteration 785
2017-11-21 19:07:32.390010 [info] Observed Log-likelihood = -2.17782e+07
2017-11-21 19:07:33.967627 [info] Performing iteration 786
2017-11-21 19:07:35.333367 [info] Observed Log-likelihood = -2.17773e+07
2017-11-21 19:07:36.895633 [info] Performing iteration 787
2017-11-21 19:07:38.256636 [info] Observed Log-likelihood = -2.17783e+07
2017-11-21 19:07:39.838370 [info] Performing iteration 788
2017-11-21 19:07:41.227548 [info] Observed Log-likelihood = -2.17773e+07
2017-11-21 19:07:42.799336 [info] Performing iteration 789
2017-11-21 19:07:44.180293 [info] Observed Log-likelihood = -2.17777e+07
2017-11-21 19:07:45.758346 [info] Performing iteration 790
2017-11-21 19:07:47.146086 [info] Observed Log-likelihood = -2.17784e+07
2017-11-21 19:07:48.715025 [info] Performing iteration 791
2017-11-21 19:07:50.132967 [info] Observed Log-likelihood = -2.17781e+07
2017-11-21 19:07:51.721247 [info] Performing iteration 792
2017-11-21 19:07:53.095868 [info] Observed Log-likelihood = -2.17779e+07
2017-11-21 19:07:54.667105 [info] Performing iteration 793
2017-11-21 19:07:56.046851 [info] Observed Log-likelihood = -2.17784e+07
2017-11-21 19:07:57.625815 [info] Performing iteration 794
2017-11-21 19:07:59.047248 [info] Observed Log-likelihood = -2.17785e+07
2017-11-21 19:08:00.624346 [info] Performing iteration 795
2017-11-21 19:08:01.999563 [info] Observed Log-likelihood = -2.17788e+07
2017-11-21 19:08:03.639173 [info] Performing iteration 796
2017-11-21 19:08:05.029475 [info] Observed Log-likelihood = -2.17785e+07
2017-11-21 19:08:06.608585 [info] Performing iteration 797
2017-11-21 19:08:07.957577 [info] Observed Log-likelihood = -2.17783e+07
2017-11-21 19:08:09.531758 [info] Performing iteration 798
2017-11-21 19:08:10.854527 [info] Observed Log-likelihood = -2.17767e+07
2017-11-21 19:08:12.429901 [info] Performing iteration 799
2017-11-21 19:08:13.797309 [info] Observed Log-likelihood = -2.1777e+07
2017-11-21 19:08:15.380067 [info] Performing iteration 800
2017-11-21 19:08:16.755237 [info] Observed Log-likelihood = -2.17777e+07
2017-11-21 19:08:22.559834 [info] Performing iteration 801
2017-11-21 19:08:23.978294 [info] Observed Log-likelihood = -2.17769e+07
2017-11-21 19:08:25.555761 [info] Performing iteration 802
2017-11-21 19:08:26.919686 [info] Observed Log-likelihood = -2.17776e+07
2017-11-21 19:08:28.493641 [info] Performing iteration 803
2017-11-21 19:08:29.919496 [info] Observed Log-likelihood = -2.17774e+07
2017-11-21 19:08:31.494310 [info] Performing iteration 804
2017-11-21 19:08:32.900585 [info] Observed Log-likelihood = -2.1777e+07
2017-11-21 19:08:34.475192 [info] Performing iteration 805
2017-11-21 19:08:35.881051 [info] Observed Log-likelihood = -2.17765e+07
2017-11-21 19:08:37.485206 [info] Performing iteration 806
2017-11-21 19:08:38.830404 [info] Observed Log-likelihood = -2.17781e+07
2017-11-21 19:08:40.404536 [info] Performing iteration 807
2017-11-21 19:08:41.791471 [info] Observed Log-likelihood = -2.17769e+07
2017-11-21 19:08:43.368614 [info] Performing iteration 808
2017-11-21 19:08:44.784866 [info] Observed Log-likelihood = -2.17761e+07
2017-11-21 19:08:46.358466 [info] Performing iteration 809
2017-11-21 19:08:47.770328 [info] Observed Log-likelihood = -2.17776e+07
2017-11-21 19:08:49.353505 [info] Performing iteration 810
2017-11-21 19:08:50.722031 [info] Observed Log-likelihood = -2.17763e+07
2017-11-21 19:08:52.297328 [info] Performing iteration 811
2017-11-21 19:08:53.692507 [info] Observed Log-likelihood = -2.17763e+07
2017-11-21 19:08:55.296627 [info] Performing iteration 812
2017-11-21 19:08:56.696130 [info] Observed Log-likelihood = -2.17762e+07
2017-11-21 19:08:58.276194 [info] Performing iteration 813
2017-11-21 19:08:59.641178 [info] Observed Log-likelihood = -2.17769e+07
2017-11-21 19:09:01.212227 [info] Performing iteration 814
2017-11-21 19:09:02.555276 [info] Observed Log-likelihood = -2.17776e+07
2017-11-21 19:09:04.145922 [info] Performing iteration 815
2017-11-21 19:09:05.518216 [info] Observed Log-likelihood = -2.17769e+07
2017-11-21 19:09:07.109982 [info] Performing iteration 816
2017-11-21 19:09:08.464082 [info] Observed Log-likelihood = -2.1777e+07
2017-11-21 19:09:10.049434 [info] Performing iteration 817
2017-11-21 19:09:11.430981 [info] Observed Log-likelihood = -2.17758e+07
2017-11-21 19:09:13.042848 [info] Performing iteration 818
2017-11-21 19:09:14.403283 [info] Observed Log-likelihood = -2.17765e+07
2017-11-21 19:09:15.974362 [info] Performing iteration 819
2017-11-21 19:09:17.389074 [info] Observed Log-likelihood = -2.17761e+07
2017-11-21 19:09:18.959323 [info] Performing iteration 820
2017-11-21 19:09:20.333006 [info] Observed Log-likelihood = -2.17762e+07
2017-11-21 19:09:21.910172 [info] Performing iteration 821
2017-11-21 19:09:23.267486 [info] Observed Log-likelihood = -2.17769e+07
2017-11-21 19:09:24.853294 [info] Performing iteration 822
2017-11-21 19:09:26.185361 [info] Observed Log-likelihood = -2.17771e+07
2017-11-21 19:09:27.757840 [info] Performing iteration 823
2017-11-21 19:09:29.179582 [info] Observed Log-likelihood = -2.17768e+07
2017-11-21 19:09:30.764008 [info] Performing iteration 824
2017-11-21 19:09:32.131939 [info] Observed Log-likelihood = -2.17767e+07
2017-11-21 19:09:33.711280 [info] Performing iteration 825
2017-11-21 19:09:35.098373 [info] Observed Log-likelihood = -2.17757e+07
2017-11-21 19:09:36.684445 [info] Performing iteration 826
2017-11-21 19:09:38.054449 [info] Observed Log-likelihood = -2.17766e+07
2017-11-21 19:09:39.627732 [info] Performing iteration 827
2017-11-21 19:09:40.966607 [info] Observed Log-likelihood = -2.17765e+07
2017-11-21 19:09:42.544421 [info] Performing iteration 828
2017-11-21 19:09:43.933129 [info] Observed Log-likelihood = -2.17764e+07
2017-11-21 19:09:45.505273 [info] Performing iteration 829
2017-11-21 19:09:46.901701 [info] Observed Log-likelihood = -2.17767e+07
2017-11-21 19:09:48.479178 [info] Performing iteration 830
2017-11-21 19:09:49.875772 [info] Observed Log-likelihood = -2.17775e+07
2017-11-21 19:09:51.451352 [info] Performing iteration 831
2017-11-21 19:09:52.846758 [info] Observed Log-likelihood = -2.17765e+07
2017-11-21 19:09:54.419657 [info] Performing iteration 832
2017-11-21 19:09:55.848780 [info] Observed Log-likelihood = -2.17769e+07
2017-11-21 19:09:57.467468 [info] Performing iteration 833
2017-11-21 19:09:58.788360 [info] Observed Log-likelihood = -2.17777e+07
2017-11-21 19:10:00.357821 [info] Performing iteration 834
2017-11-21 19:10:01.708317 [info] Observed Log-likelihood = -2.17769e+07
2017-11-21 19:10:03.289937 [info] Performing iteration 835
2017-11-21 19:10:04.665973 [info] Observed Log-likelihood = -2.17766e+07
2017-11-21 19:10:06.251745 [info] Performing iteration 836
2017-11-21 19:10:07.625674 [info] Observed Log-likelihood = -2.17759e+07
2017-11-21 19:10:09.218051 [info] Performing iteration 837
2017-11-21 19:10:10.604497 [info] Observed Log-likelihood = -2.17777e+07
2017-11-21 19:10:12.186196 [info] Performing iteration 838
2017-11-21 19:10:13.578924 [info] Observed Log-likelihood = -2.17764e+07
2017-11-21 19:10:15.168611 [info] Performing iteration 839
2017-11-21 19:10:16.534624 [info] Observed Log-likelihood = -2.17766e+07
2017-11-21 19:10:18.107621 [info] Performing iteration 840
2017-11-21 19:10:19.517210 [info] Observed Log-likelihood = -2.17755e+07
2017-11-21 19:10:21.094338 [info] Performing iteration 841
2017-11-21 19:10:22.466657 [info] Observed Log-likelihood = -2.17771e+07
2017-11-21 19:10:24.048714 [info] Performing iteration 842
2017-11-21 19:10:25.431528 [info] Observed Log-likelihood = -2.17763e+07
2017-11-21 19:10:27.048594 [info] Performing iteration 843
2017-11-21 19:10:28.445258 [info] Observed Log-likelihood = -2.17762e+07
2017-11-21 19:10:30.055806 [info] Performing iteration 844
2017-11-21 19:10:31.476553 [info] Observed Log-likelihood = -2.17769e+07
2017-11-21 19:10:33.079987 [info] Performing iteration 845
2017-11-21 19:10:34.423223 [info] Observed Log-likelihood = -2.17764e+07
2017-11-21 19:10:36.021198 [info] Performing iteration 846
2017-11-21 19:10:37.407072 [info] Observed Log-likelihood = -2.17769e+07
2017-11-21 19:10:38.990076 [info] Performing iteration 847
2017-11-21 19:10:40.399041 [info] Observed Log-likelihood = -2.17768e+07
2017-11-21 19:10:42.008815 [info] Performing iteration 848
2017-11-21 19:10:43.421546 [info] Observed Log-likelihood = -2.1777e+07
2017-11-21 19:10:45.006012 [info] Performing iteration 849
2017-11-21 19:10:46.430464 [info] Observed Log-likelihood = -2.1777e+07
2017-11-21 19:10:48.003900 [info] Performing iteration 850
2017-11-21 19:10:49.429689 [info] Observed Log-likelihood = -2.17762e+07
2017-11-21 19:10:50.994525 [info] Performing iteration 851
2017-11-21 19:10:52.360806 [info] Observed Log-likelihood = -2.17769e+07
2017-11-21 19:10:53.934999 [info] Performing iteration 852
2017-11-21 19:10:55.349858 [info] Observed Log-likelihood = -2.17763e+07
2017-11-21 19:10:56.943614 [info] Performing iteration 853
2017-11-21 19:10:58.326040 [info] Observed Log-likelihood = -2.17758e+07
2017-11-21 19:10:59.899315 [info] Performing iteration 854
2017-11-21 19:11:01.294766 [info] Observed Log-likelihood = -2.17759e+07
2017-11-21 19:11:02.880858 [info] Performing iteration 855
2017-11-21 19:11:04.248628 [info] Observed Log-likelihood = -2.1775e+07
2017-11-21 19:11:05.824415 [info] Performing iteration 856
2017-11-21 19:11:07.228465 [info] Observed Log-likelihood = -2.1776e+07
2017-11-21 19:11:08.810201 [info] Performing iteration 857
2017-11-21 19:11:10.196139 [info] Observed Log-likelihood = -2.17758e+07
2017-11-21 19:11:11.793711 [info] Performing iteration 858
2017-11-21 19:11:13.177451 [info] Observed Log-likelihood = -2.17759e+07
2017-11-21 19:11:14.756208 [info] Performing iteration 859
2017-11-21 19:11:16.126514 [info] Observed Log-likelihood = -2.17756e+07
2017-11-21 19:11:17.707240 [info] Performing iteration 860
2017-11-21 19:11:19.108213 [info] Observed Log-likelihood = -2.1776e+07
2017-11-21 19:11:20.707451 [info] Performing iteration 861
2017-11-21 19:11:22.097955 [info] Observed Log-likelihood = -2.17758e+07
2017-11-21 19:11:23.672077 [info] Performing iteration 862
2017-11-21 19:11:25.090789 [info] Observed Log-likelihood = -2.17757e+07
2017-11-21 19:11:26.670604 [info] Performing iteration 863
2017-11-21 19:11:28.023335 [info] Observed Log-likelihood = -2.1776e+07
2017-11-21 19:11:29.596966 [info] Performing iteration 864
2017-11-21 19:11:30.972997 [info] Observed Log-likelihood = -2.17761e+07
2017-11-21 19:11:32.550270 [info] Performing iteration 865
2017-11-21 19:11:33.931864 [info] Observed Log-likelihood = -2.17762e+07
2017-11-21 19:11:35.554126 [info] Performing iteration 866
2017-11-21 19:11:36.953338 [info] Observed Log-likelihood = -2.17752e+07
2017-11-21 19:11:38.562560 [info] Performing iteration 867
2017-11-21 19:11:39.937079 [info] Observed Log-likelihood = -2.17749e+07
2017-11-21 19:11:41.514300 [info] Performing iteration 868
2017-11-21 19:11:42.889163 [info] Observed Log-likelihood = -2.1775e+07
2017-11-21 19:11:44.471764 [info] Performing iteration 869
2017-11-21 19:11:45.848323 [info] Observed Log-likelihood = -2.17757e+07
2017-11-21 19:11:47.429798 [info] Performing iteration 870
2017-11-21 19:11:48.767361 [info] Observed Log-likelihood = -2.17747e+07
2017-11-21 19:11:50.336188 [info] Performing iteration 871
2017-11-21 19:11:51.707691 [info] Observed Log-likelihood = -2.17752e+07
2017-11-21 19:11:53.282521 [info] Performing iteration 872
2017-11-21 19:11:54.669174 [info] Observed Log-likelihood = -2.17752e+07
2017-11-21 19:11:56.253218 [info] Performing iteration 873
2017-11-21 19:11:57.648401 [info] Observed Log-likelihood = -2.17756e+07
2017-11-21 19:11:59.232201 [info] Performing iteration 874
2017-11-21 19:12:00.606154 [info] Observed Log-likelihood = -2.17758e+07
2017-11-21 19:12:02.184916 [info] Performing iteration 875
2017-11-21 19:12:03.592435 [info] Observed Log-likelihood = -2.17758e+07
2017-11-21 19:12:05.173737 [info] Performing iteration 876
2017-11-21 19:12:06.597856 [info] Observed Log-likelihood = -2.17763e+07
2017-11-21 19:12:08.192611 [info] Performing iteration 877
2017-11-21 19:12:09.547981 [info] Observed Log-likelihood = -2.17763e+07
2017-11-21 19:12:11.118206 [info] Performing iteration 878
2017-11-21 19:12:12.500621 [info] Observed Log-likelihood = -2.1775e+07
2017-11-21 19:12:14.092656 [info] Performing iteration 879
2017-11-21 19:12:15.498285 [info] Observed Log-likelihood = -2.17753e+07
2017-11-21 19:12:17.082651 [info] Performing iteration 880
2017-11-21 19:12:18.435596 [info] Observed Log-likelihood = -2.17755e+07
2017-11-21 19:12:20.014850 [info] Performing iteration 881
2017-11-21 19:12:21.398841 [info] Observed Log-likelihood = -2.17748e+07
2017-11-21 19:12:22.988072 [info] Performing iteration 882
2017-11-21 19:12:24.357579 [info] Observed Log-likelihood = -2.17746e+07
2017-11-21 19:12:25.928066 [info] Performing iteration 883
2017-11-21 19:12:27.327181 [info] Observed Log-likelihood = -2.17745e+07
2017-11-21 19:12:28.923414 [info] Performing iteration 884
2017-11-21 19:12:30.299872 [info] Observed Log-likelihood = -2.17747e+07
2017-11-21 19:12:31.887829 [info] Performing iteration 885
2017-11-21 19:12:33.290145 [info] Observed Log-likelihood = -2.17749e+07
2017-11-21 19:12:34.877017 [info] Performing iteration 886
2017-11-21 19:12:36.269433 [info] Observed Log-likelihood = -2.17749e+07
2017-11-21 19:12:37.866512 [info] Performing iteration 887
2017-11-21 19:12:39.276712 [info] Observed Log-likelihood = -2.17751e+07
2017-11-21 19:12:40.861276 [info] Performing iteration 888
2017-11-21 19:12:42.212426 [info] Observed Log-likelihood = -2.17743e+07
2017-11-21 19:12:43.804619 [info] Performing iteration 889
2017-11-21 19:12:45.190717 [info] Observed Log-likelihood = -2.17746e+07
2017-11-21 19:12:46.762593 [info] Performing iteration 890
2017-11-21 19:12:48.160701 [info] Observed Log-likelihood = -2.17732e+07
2017-11-21 19:12:49.805337 [info] Performing iteration 891
2017-11-21 19:12:51.187670 [info] Observed Log-likelihood = -2.17752e+07
2017-11-21 19:12:52.771900 [info] Performing iteration 892
2017-11-21 19:12:54.157100 [info] Observed Log-likelihood = -2.17746e+07
2017-11-21 19:12:55.743473 [info] Performing iteration 893
2017-11-21 19:12:57.120743 [info] Observed Log-likelihood = -2.17751e+07
2017-11-21 19:12:58.703119 [info] Performing iteration 894
2017-11-21 19:13:00.074889 [info] Observed Log-likelihood = -2.17758e+07
2017-11-21 19:13:01.669478 [info] Performing iteration 895
2017-11-21 19:13:03.047157 [info] Observed Log-likelihood = -2.17754e+07
2017-11-21 19:13:04.617760 [info] Performing iteration 896
2017-11-21 19:13:05.966160 [info] Observed Log-likelihood = -2.17756e+07
2017-11-21 19:13:07.538096 [info] Performing iteration 897
2017-11-21 19:13:08.864863 [info] Observed Log-likelihood = -2.17746e+07
2017-11-21 19:13:10.432792 [info] Performing iteration 898
2017-11-21 19:13:11.797713 [info] Observed Log-likelihood = -2.17742e+07
2017-11-21 19:13:13.379043 [info] Performing iteration 899
2017-11-21 19:13:14.721159 [info] Observed Log-likelihood = -2.17742e+07
2017-11-21 19:13:16.296856 [info] Performing iteration 900
2017-11-21 19:13:17.708843 [info] Observed Log-likelihood = -2.17745e+07
2017-11-21 19:13:19.292061 [info] Performing iteration 901
2017-11-21 19:13:20.705809 [info] Observed Log-likelihood = -2.17753e+07
2017-11-21 19:13:22.284922 [info] Performing iteration 902
2017-11-21 19:13:23.683252 [info] Observed Log-likelihood = -2.17743e+07
2017-11-21 19:13:25.260427 [info] Performing iteration 903
2017-11-21 19:13:26.584562 [info] Observed Log-likelihood = -2.17741e+07
2017-11-21 19:13:28.150020 [info] Performing iteration 904
2017-11-21 19:13:29.545119 [info] Observed Log-likelihood = -2.17739e+07
2017-11-21 19:13:31.119707 [info] Performing iteration 905
2017-11-21 19:13:32.516639 [info] Observed Log-likelihood = -2.17745e+07
2017-11-21 19:13:34.101567 [info] Performing iteration 906
2017-11-21 19:13:35.465198 [info] Observed Log-likelihood = -2.17753e+07
2017-11-21 19:13:37.034417 [info] Performing iteration 907
2017-11-21 19:13:38.415534 [info] Observed Log-likelihood = -2.17743e+07
2017-11-21 19:13:39.987729 [info] Performing iteration 908
2017-11-21 19:13:41.403654 [info] Observed Log-likelihood = -2.17746e+07
2017-11-21 19:13:42.977059 [info] Performing iteration 909
2017-11-21 19:13:44.397146 [info] Observed Log-likelihood = -2.17745e+07
2017-11-21 19:13:45.985058 [info] Performing iteration 910
2017-11-21 19:13:47.377170 [info] Observed Log-likelihood = -2.17741e+07
2017-11-21 19:13:48.957087 [info] Performing iteration 911
2017-11-21 19:13:50.340448 [info] Observed Log-likelihood = -2.17745e+07
2017-11-21 19:13:51.918912 [info] Performing iteration 912
2017-11-21 19:13:53.280238 [info] Observed Log-likelihood = -2.17742e+07
2017-11-21 19:13:54.858095 [info] Performing iteration 913
2017-11-21 19:13:56.193176 [info] Observed Log-likelihood = -2.17762e+07
2017-11-21 19:13:57.768914 [info] Performing iteration 914
2017-11-21 19:13:59.196380 [info] Observed Log-likelihood = -2.17757e+07
2017-11-21 19:14:00.769960 [info] Performing iteration 915
2017-11-21 19:14:02.144740 [info] Observed Log-likelihood = -2.17758e+07
2017-11-21 19:14:03.715598 [info] Performing iteration 916
2017-11-21 19:14:05.108464 [info] Observed Log-likelihood = -2.17754e+07
2017-11-21 19:14:06.681442 [info] Performing iteration 917
2017-11-21 19:14:08.094436 [info] Observed Log-likelihood = -2.17764e+07
2017-11-21 19:14:09.671008 [info] Performing iteration 918
2017-11-21 19:14:11.040395 [info] Observed Log-likelihood = -2.17758e+07
2017-11-21 19:14:12.610598 [info] Performing iteration 919
2017-11-21 19:14:14.017031 [info] Observed Log-likelihood = -2.17755e+07
2017-11-21 19:14:15.602233 [info] Performing iteration 920
2017-11-21 19:14:16.988278 [info] Observed Log-likelihood = -2.17766e+07
2017-11-21 19:14:18.564898 [info] Performing iteration 921
2017-11-21 19:14:19.997608 [info] Observed Log-likelihood = -2.1776e+07
2017-11-21 19:14:21.598718 [info] Performing iteration 922
2017-11-21 19:14:22.989445 [info] Observed Log-likelihood = -2.17751e+07
2017-11-21 19:14:24.580815 [info] Performing iteration 923
2017-11-21 19:14:25.928685 [info] Observed Log-likelihood = -2.17773e+07
2017-11-21 19:14:27.513036 [info] Performing iteration 924
2017-11-21 19:14:28.867701 [info] Observed Log-likelihood = -2.17759e+07
2017-11-21 19:14:30.448248 [info] Performing iteration 925
2017-11-21 19:14:31.854414 [info] Observed Log-likelihood = -2.17758e+07
2017-11-21 19:14:33.433861 [info] Performing iteration 926
2017-11-21 19:14:34.831520 [info] Observed Log-likelihood = -2.17764e+07
2017-11-21 19:14:36.412241 [info] Performing iteration 927
2017-11-21 19:14:37.767496 [info] Observed Log-likelihood = -2.17759e+07
2017-11-21 19:14:39.344034 [info] Performing iteration 928
2017-11-21 19:14:40.725247 [info] Observed Log-likelihood = -2.1777e+07
2017-11-21 19:14:42.297707 [info] Performing iteration 929
2017-11-21 19:14:43.702404 [info] Observed Log-likelihood = -2.17752e+07
2017-11-21 19:14:45.273275 [info] Performing iteration 930
2017-11-21 19:14:46.668922 [info] Observed Log-likelihood = -2.17769e+07
2017-11-21 19:14:48.238563 [info] Performing iteration 931
2017-11-21 19:14:49.641494 [info] Observed Log-likelihood = -2.17754e+07
2017-11-21 19:14:51.212713 [info] Performing iteration 932
2017-11-21 19:14:52.575745 [info] Observed Log-likelihood = -2.17753e+07
2017-11-21 19:14:54.144473 [info] Performing iteration 933
2017-11-21 19:14:55.489207 [info] Observed Log-likelihood = -2.17754e+07
2017-11-21 19:14:57.059165 [info] Performing iteration 934
2017-11-21 19:14:58.431914 [info] Observed Log-likelihood = -2.17761e+07
2017-11-21 19:15:00.044104 [info] Performing iteration 935
2017-11-21 19:15:01.467920 [info] Observed Log-likelihood = -2.17759e+07
2017-11-21 19:15:03.040858 [info] Performing iteration 936
2017-11-21 19:15:04.406952 [info] Observed Log-likelihood = -2.17772e+07
2017-11-21 19:15:05.974592 [info] Performing iteration 937
2017-11-21 19:15:07.336549 [info] Observed Log-likelihood = -2.1777e+07
2017-11-21 19:15:08.911256 [info] Performing iteration 938
2017-11-21 19:15:10.275896 [info] Observed Log-likelihood = -2.17754e+07
2017-11-21 19:15:11.846868 [info] Performing iteration 939
2017-11-21 19:15:13.243316 [info] Observed Log-likelihood = -2.17756e+07
2017-11-21 19:15:14.825724 [info] Performing iteration 940
2017-11-21 19:15:16.202283 [info] Observed Log-likelihood = -2.17755e+07
2017-11-21 19:15:17.802706 [info] Performing iteration 941
2017-11-21 19:15:19.189175 [info] Observed Log-likelihood = -2.17751e+07
2017-11-21 19:15:20.765400 [info] Performing iteration 942
2017-11-21 19:15:22.215328 [info] Observed Log-likelihood = -2.17745e+07
2017-11-21 19:15:23.807060 [info] Performing iteration 943
2017-11-21 19:15:25.215045 [info] Observed Log-likelihood = -2.17758e+07
2017-11-21 19:15:26.784940 [info] Performing iteration 944
2017-11-21 19:15:28.175692 [info] Observed Log-likelihood = -2.17768e+07
2017-11-21 19:15:29.751526 [info] Performing iteration 945
2017-11-21 19:15:31.108696 [info] Observed Log-likelihood = -2.17764e+07
2017-11-21 19:15:32.681691 [info] Performing iteration 946
2017-11-21 19:15:34.047924 [info] Observed Log-likelihood = -2.17746e+07
2017-11-21 19:15:35.620935 [info] Performing iteration 947
2017-11-21 19:15:37.025775 [info] Observed Log-likelihood = -2.17757e+07
2017-11-21 19:15:38.610944 [info] Performing iteration 948
2017-11-21 19:15:39.969777 [info] Observed Log-likelihood = -2.17753e+07
2017-11-21 19:15:41.549494 [info] Performing iteration 949
2017-11-21 19:15:42.927251 [info] Observed Log-likelihood = -2.1775e+07
2017-11-21 19:15:44.504582 [info] Performing iteration 950
2017-11-21 19:15:45.908712 [info] Observed Log-likelihood = -2.17747e+07
2017-11-21 19:15:47.488339 [info] Performing iteration 951
2017-11-21 19:15:48.884783 [info] Observed Log-likelihood = -2.17757e+07
2017-11-21 19:15:50.452837 [info] Performing iteration 952
2017-11-21 19:15:51.826180 [info] Observed Log-likelihood = -2.17759e+07
2017-11-21 19:15:53.430988 [info] Performing iteration 953
2017-11-21 19:15:54.808137 [info] Observed Log-likelihood = -2.1775e+07
2017-11-21 19:15:56.380339 [info] Performing iteration 954
2017-11-21 19:15:57.749999 [info] Observed Log-likelihood = -2.17745e+07
2017-11-21 19:15:59.330803 [info] Performing iteration 955
2017-11-21 19:16:00.706452 [info] Observed Log-likelihood = -2.17743e+07
2017-11-21 19:16:02.296239 [info] Performing iteration 956
2017-11-21 19:16:03.725655 [info] Observed Log-likelihood = -2.17739e+07
2017-11-21 19:16:05.352927 [info] Performing iteration 957
2017-11-21 19:16:06.733982 [info] Observed Log-likelihood = -2.17752e+07
2017-11-21 19:16:08.322767 [info] Performing iteration 958
2017-11-21 19:16:09.721780 [info] Observed Log-likelihood = -2.17743e+07
2017-11-21 19:16:11.297135 [info] Performing iteration 959
2017-11-21 19:16:12.681506 [info] Observed Log-likelihood = -2.17746e+07
2017-11-21 19:16:14.276617 [info] Performing iteration 960
2017-11-21 19:16:15.670779 [info] Observed Log-likelihood = -2.17736e+07
2017-11-21 19:16:17.257198 [info] Performing iteration 961
2017-11-21 19:16:18.660246 [info] Observed Log-likelihood = -2.17745e+07
2017-11-21 19:16:20.234512 [info] Performing iteration 962
2017-11-21 19:16:21.583193 [info] Observed Log-likelihood = -2.17744e+07
2017-11-21 19:16:23.159808 [info] Performing iteration 963
2017-11-21 19:16:24.574129 [info] Observed Log-likelihood = -2.17751e+07
2017-11-21 19:16:26.223589 [info] Performing iteration 964
2017-11-21 19:16:27.651212 [info] Observed Log-likelihood = -2.17749e+07
2017-11-21 19:16:29.228787 [info] Performing iteration 965
2017-11-21 19:16:30.638126 [info] Observed Log-likelihood = -2.17734e+07
2017-11-21 19:16:32.213531 [info] Performing iteration 966
2017-11-21 19:16:33.599386 [info] Observed Log-likelihood = -2.17744e+07
2017-11-21 19:16:35.195500 [info] Performing iteration 967
2017-11-21 19:16:36.552903 [info] Observed Log-likelihood = -2.17752e+07
2017-11-21 19:16:38.127628 [info] Performing iteration 968
2017-11-21 19:16:39.507210 [info] Observed Log-likelihood = -2.17753e+07
2017-11-21 19:16:41.103571 [info] Performing iteration 969
2017-11-21 19:16:42.498002 [info] Observed Log-likelihood = -2.17748e+07
2017-11-21 19:16:44.069838 [info] Performing iteration 970
2017-11-21 19:16:45.437872 [info] Observed Log-likelihood = -2.17746e+07
2017-11-21 19:16:47.018722 [info] Performing iteration 971
2017-11-21 19:16:48.407663 [info] Observed Log-likelihood = -2.17743e+07
2017-11-21 19:16:50.031006 [info] Performing iteration 972
2017-11-21 19:16:51.412619 [info] Observed Log-likelihood = -2.1775e+07
2017-11-21 19:16:52.994455 [info] Performing iteration 973
2017-11-21 19:16:54.384704 [info] Observed Log-likelihood = -2.17748e+07
2017-11-21 19:16:55.963080 [info] Performing iteration 974
2017-11-21 19:16:57.369590 [info] Observed Log-likelihood = -2.17745e+07
2017-11-21 19:16:58.958033 [info] Performing iteration 975
2017-11-21 19:17:00.306163 [info] Observed Log-likelihood = -2.17748e+07
2017-11-21 19:17:01.880918 [info] Performing iteration 976
2017-11-21 19:17:03.236654 [info] Observed Log-likelihood = -2.17738e+07
2017-11-21 19:17:04.806065 [info] Performing iteration 977
2017-11-21 19:17:06.151289 [info] Observed Log-likelihood = -2.17743e+07
2017-11-21 19:17:07.726172 [info] Performing iteration 978
2017-11-21 19:17:09.085621 [info] Observed Log-likelihood = -2.17746e+07
2017-11-21 19:17:10.658280 [info] Performing iteration 979
2017-11-21 19:17:12.048017 [info] Observed Log-likelihood = -2.17745e+07
2017-11-21 19:17:13.641837 [info] Performing iteration 980
2017-11-21 19:17:15.042311 [info] Observed Log-likelihood = -2.17737e+07
2017-11-21 19:17:16.645209 [info] Performing iteration 981
2017-11-21 19:17:18.011993 [info] Observed Log-likelihood = -2.17748e+07
2017-11-21 19:17:19.616074 [info] Performing iteration 982
2017-11-21 19:17:20.980429 [info] Observed Log-likelihood = -2.17744e+07
2017-11-21 19:17:22.559732 [info] Performing iteration 983
2017-11-21 19:17:23.969729 [info] Observed Log-likelihood = -2.17747e+07
2017-11-21 19:17:25.545645 [info] Performing iteration 984
2017-11-21 19:17:26.944004 [info] Observed Log-likelihood = -2.17744e+07
2017-11-21 19:17:28.530346 [info] Performing iteration 985
2017-11-21 19:17:29.915253 [info] Observed Log-likelihood = -2.17745e+07
2017-11-21 19:17:31.488957 [info] Performing iteration 986
2017-11-21 19:17:32.887464 [info] Observed Log-likelihood = -2.17752e+07
2017-11-21 19:17:34.465264 [info] Performing iteration 987
2017-11-21 19:17:35.868447 [info] Observed Log-likelihood = -2.1775e+07
2017-11-21 19:17:37.441236 [info] Performing iteration 988
2017-11-21 19:17:38.871167 [info] Observed Log-likelihood = -2.17743e+07
2017-11-21 19:17:40.447183 [info] Performing iteration 989
2017-11-21 19:17:41.840273 [info] Observed Log-likelihood = -2.17746e+07
2017-11-21 19:17:43.414447 [info] Performing iteration 990
2017-11-21 19:17:44.837361 [info] Observed Log-likelihood = -2.17733e+07
2017-11-21 19:17:46.415845 [info] Performing iteration 991
2017-11-21 19:17:47.842839 [info] Observed Log-likelihood = -2.17754e+07
2017-11-21 19:17:49.417340 [info] Performing iteration 992
2017-11-21 19:17:50.819652 [info] Observed Log-likelihood = -2.17741e+07
2017-11-21 19:17:52.396787 [info] Performing iteration 993
2017-11-21 19:17:53.775124 [info] Observed Log-likelihood = -2.17742e+07
2017-11-21 19:17:55.346945 [info] Performing iteration 994
2017-11-21 19:17:56.713604 [info] Observed Log-likelihood = -2.17748e+07
2017-11-21 19:17:58.289978 [info] Performing iteration 995
2017-11-21 19:17:59.690101 [info] Observed Log-likelihood = -2.17753e+07
2017-11-21 19:18:01.267360 [info] Performing iteration 996
2017-11-21 19:18:02.638685 [info] Observed Log-likelihood = -2.17739e+07
2017-11-21 19:18:04.207240 [info] Performing iteration 997
2017-11-21 19:18:05.606668 [info] Observed Log-likelihood = -2.17735e+07
2017-11-21 19:18:07.179282 [info] Performing iteration 998
2017-11-21 19:18:08.570655 [info] Observed Log-likelihood = -2.17738e+07
2017-11-21 19:18:10.143179 [info] Performing iteration 999
2017-11-21 19:18:11.503013 [info] Observed Log-likelihood = -2.17738e+07
2017-11-21 19:18:13.091309 [info] Performing iteration 1000
2017-11-21 19:18:14.471177 [info] Observed Log-likelihood = -2.1774e+07
2017-11-21 19:18:19.896163 [info] Performing iteration 1001
2017-11-21 19:18:21.292573 [info] Observed Log-likelihood = -2.17735e+07
2017-11-21 19:18:22.871885 [info] Performing iteration 1002
2017-11-21 19:18:24.248446 [info] Observed Log-likelihood = -2.17739e+07
2017-11-21 19:18:25.819443 [info] Performing iteration 1003
2017-11-21 19:18:27.170487 [info] Observed Log-likelihood = -2.17741e+07
2017-11-21 19:18:28.735097 [info] Performing iteration 1004
2017-11-21 19:18:30.110461 [info] Observed Log-likelihood = -2.17746e+07
2017-11-21 19:18:31.715631 [info] Performing iteration 1005
2017-11-21 19:18:33.084633 [info] Observed Log-likelihood = -2.17736e+07
2017-11-21 19:18:34.675238 [info] Performing iteration 1006
2017-11-21 19:18:36.058817 [info] Observed Log-likelihood = -2.17742e+07
2017-11-21 19:18:37.645416 [info] Performing iteration 1007
2017-11-21 19:18:39.027394 [info] Observed Log-likelihood = -2.17736e+07
2017-11-21 19:18:40.597183 [info] Performing iteration 1008
2017-11-21 19:18:41.986055 [info] Observed Log-likelihood = -2.17734e+07
2017-11-21 19:18:43.562433 [info] Performing iteration 1009
2017-11-21 19:18:44.939401 [info] Observed Log-likelihood = -2.17732e+07
2017-11-21 19:18:46.517965 [info] Performing iteration 1010
2017-11-21 19:18:47.935189 [info] Observed Log-likelihood = -2.17739e+07
2017-11-21 19:18:49.514091 [info] Performing iteration 1011
2017-11-21 19:18:50.905448 [info] Observed Log-likelihood = -2.17743e+07
2017-11-21 19:18:52.488350 [info] Performing iteration 1012
2017-11-21 19:18:53.864394 [info] Observed Log-likelihood = -2.17746e+07
2017-11-21 19:18:55.459516 [info] Performing iteration 1013
2017-11-21 19:18:56.842713 [info] Observed Log-likelihood = -2.17747e+07
2017-11-21 19:18:58.415495 [info] Performing iteration 1014
2017-11-21 19:18:59.788401 [info] Observed Log-likelihood = -2.17746e+07
2017-11-21 19:19:01.365590 [info] Performing iteration 1015
2017-11-21 19:19:02.753687 [info] Observed Log-likelihood = -2.17752e+07
2017-11-21 19:19:04.328155 [info] Performing iteration 1016
2017-11-21 19:19:05.727945 [info] Observed Log-likelihood = -2.17745e+07
2017-11-21 19:19:07.306136 [info] Performing iteration 1017
2017-11-21 19:19:08.675292 [info] Observed Log-likelihood = -2.17747e+07
2017-11-21 19:19:10.246011 [info] Performing iteration 1018
2017-11-21 19:19:11.653878 [info] Observed Log-likelihood = -2.17737e+07
2017-11-21 19:19:13.221883 [info] Performing iteration 1019
2017-11-21 19:19:14.632599 [info] Observed Log-likelihood = -2.1774e+07
2017-11-21 19:19:16.201602 [info] Performing iteration 1020
2017-11-21 19:19:17.615642 [info] Observed Log-likelihood = -2.17742e+07
2017-11-21 19:19:19.189927 [info] Performing iteration 1021
2017-11-21 19:19:20.610635 [info] Observed Log-likelihood = -2.17733e+07
2017-11-21 19:19:22.193047 [info] Performing iteration 1022
2017-11-21 19:19:23.541955 [info] Observed Log-likelihood = -2.17741e+07
2017-11-21 19:19:25.114760 [info] Performing iteration 1023
2017-11-21 19:19:26.492613 [info] Observed Log-likelihood = -2.17743e+07
2017-11-21 19:19:28.065813 [info] Performing iteration 1024
2017-11-21 19:19:29.424542 [info] Observed Log-likelihood = -2.17745e+07
2017-11-21 19:19:31.003721 [info] Performing iteration 1025
2017-11-21 19:19:32.395620 [info] Observed Log-likelihood = -2.17746e+07
2017-11-21 19:19:33.973551 [info] Performing iteration 1026
2017-11-21 19:19:35.353223 [info] Observed Log-likelihood = -2.17745e+07
2017-11-21 19:19:36.968684 [info] Performing iteration 1027
2017-11-21 19:19:38.409949 [info] Observed Log-likelihood = -2.17734e+07
2017-11-21 19:19:39.983703 [info] Performing iteration 1028
2017-11-21 19:19:41.360442 [info] Observed Log-likelihood = -2.1774e+07
2017-11-21 19:19:42.932927 [info] Performing iteration 1029
2017-11-21 19:19:44.301211 [info] Observed Log-likelihood = -2.17735e+07
2017-11-21 19:19:45.877571 [info] Performing iteration 1030
2017-11-21 19:19:47.287481 [info] Observed Log-likelihood = -2.17733e+07
2017-11-21 19:19:48.859416 [info] Performing iteration 1031
2017-11-21 19:19:50.231940 [info] Observed Log-likelihood = -2.17746e+07
2017-11-21 19:19:51.800737 [info] Performing iteration 1032
2017-11-21 19:19:53.185121 [info] Observed Log-likelihood = -2.17739e+07
2017-11-21 19:19:54.764995 [info] Performing iteration 1033
2017-11-21 19:19:56.176775 [info] Observed Log-likelihood = -2.17741e+07
2017-11-21 19:19:57.758983 [info] Performing iteration 1034
2017-11-21 19:19:59.121513 [info] Observed Log-likelihood = -2.17738e+07
2017-11-21 19:20:00.702332 [info] Performing iteration 1035
2017-11-21 19:20:02.118328 [info] Observed Log-likelihood = -2.17729e+07
2017-11-21 19:20:03.692163 [info] Performing iteration 1036
2017-11-21 19:20:05.088246 [info] Observed Log-likelihood = -2.17731e+07
2017-11-21 19:20:06.660997 [info] Performing iteration 1037
2017-11-21 19:20:08.078926 [info] Observed Log-likelihood = -2.1773e+07
2017-11-21 19:20:09.667768 [info] Performing iteration 1038
2017-11-21 19:20:11.045896 [info] Observed Log-likelihood = -2.1773e+07
2017-11-21 19:20:12.624660 [info] Performing iteration 1039
2017-11-21 19:20:14.008517 [info] Observed Log-likelihood = -2.17733e+07
2017-11-21 19:20:15.586394 [info] Performing iteration 1040
2017-11-21 19:20:16.929835 [info] Observed Log-likelihood = -2.17722e+07
2017-11-21 19:20:18.499654 [info] Performing iteration 1041
2017-11-21 19:20:19.868338 [info] Observed Log-likelihood = -2.1773e+07
2017-11-21 19:20:21.441053 [info] Performing iteration 1042
2017-11-21 19:20:22.813702 [info] Observed Log-likelihood = -2.17734e+07
2017-11-21 19:20:24.387408 [info] Performing iteration 1043
2017-11-21 19:20:25.760443 [info] Observed Log-likelihood = -2.17728e+07
2017-11-21 19:20:27.334168 [info] Performing iteration 1044
2017-11-21 19:20:28.703180 [info] Observed Log-likelihood = -2.17741e+07
2017-11-21 19:20:30.268286 [info] Performing iteration 1045
2017-11-21 19:20:31.661702 [info] Observed Log-likelihood = -2.17733e+07
2017-11-21 19:20:33.227275 [info] Performing iteration 1046
2017-11-21 19:20:34.581118 [info] Observed Log-likelihood = -2.17733e+07
2017-11-21 19:20:36.146676 [info] Performing iteration 1047
2017-11-21 19:20:37.531918 [info] Observed Log-likelihood = -2.1774e+07
2017-11-21 19:20:39.101947 [info] Performing iteration 1048
2017-11-21 19:20:40.440995 [info] Observed Log-likelihood = -2.17724e+07
2017-11-21 19:20:42.029411 [info] Performing iteration 1049
2017-11-21 19:20:43.386566 [info] Observed Log-likelihood = -2.17734e+07
2017-11-21 19:20:44.962112 [info] Performing iteration 1050
2017-11-21 19:20:46.328721 [info] Observed Log-likelihood = -2.17738e+07
2017-11-21 19:20:47.897619 [info] Performing iteration 1051
2017-11-21 19:20:49.267543 [info] Observed Log-likelihood = -2.17731e+07
2017-11-21 19:20:50.845932 [info] Performing iteration 1052
2017-11-21 19:20:52.260682 [info] Observed Log-likelihood = -2.17732e+07
2017-11-21 19:20:53.832100 [info] Performing iteration 1053
2017-11-21 19:20:55.254940 [info] Observed Log-likelihood = -2.17731e+07
2017-11-21 19:20:56.833153 [info] Performing iteration 1054
2017-11-21 19:20:58.248897 [info] Observed Log-likelihood = -2.17723e+07
2017-11-21 19:20:59.839630 [info] Performing iteration 1055
2017-11-21 19:21:01.225928 [info] Observed Log-likelihood = -2.17738e+07
2017-11-21 19:21:02.800558 [info] Performing iteration 1056
2017-11-21 19:21:04.204436 [info] Observed Log-likelihood = -2.17729e+07
2017-11-21 19:21:05.779281 [info] Performing iteration 1057
2017-11-21 19:21:07.177818 [info] Observed Log-likelihood = -2.17724e+07
2017-11-21 19:21:08.746640 [info] Performing iteration 1058
2017-11-21 19:21:10.124999 [info] Observed Log-likelihood = -2.17736e+07
2017-11-21 19:21:11.714375 [info] Performing iteration 1059
2017-11-21 19:21:13.099398 [info] Observed Log-likelihood = -2.17731e+07
2017-11-21 19:21:14.681348 [info] Performing iteration 1060
2017-11-21 19:21:16.116050 [info] Observed Log-likelihood = -2.17737e+07
2017-11-21 19:21:17.697610 [info] Performing iteration 1061
2017-11-21 19:21:19.085782 [info] Observed Log-likelihood = -2.17743e+07
2017-11-21 19:21:20.672698 [info] Performing iteration 1062
2017-11-21 19:21:22.093596 [info] Observed Log-likelihood = -2.17729e+07
2017-11-21 19:21:23.679419 [info] Performing iteration 1063
2017-11-21 19:21:25.066508 [info] Observed Log-likelihood = -2.17727e+07
2017-11-21 19:21:26.645478 [info] Performing iteration 1064
2017-11-21 19:21:28.028551 [info] Observed Log-likelihood = -2.17727e+07
2017-11-21 19:21:29.599676 [info] Performing iteration 1065
2017-11-21 19:21:30.939043 [info] Observed Log-likelihood = -2.1772e+07
2017-11-21 19:21:32.503593 [info] Performing iteration 1066
2017-11-21 19:21:33.874388 [info] Observed Log-likelihood = -2.17729e+07
2017-11-21 19:21:35.450554 [info] Performing iteration 1067
2017-11-21 19:21:36.823061 [info] Observed Log-likelihood = -2.17715e+07
2017-11-21 19:21:38.395785 [info] Performing iteration 1068
2017-11-21 19:21:39.764660 [info] Observed Log-likelihood = -2.17722e+07
2017-11-21 19:21:41.340131 [info] Performing iteration 1069
2017-11-21 19:21:42.733202 [info] Observed Log-likelihood = -2.17725e+07
2017-11-21 19:21:44.315451 [info] Performing iteration 1070
2017-11-21 19:21:45.696743 [info] Observed Log-likelihood = -2.17725e+07
2017-11-21 19:21:47.274500 [info] Performing iteration 1071
2017-11-21 19:21:48.647591 [info] Observed Log-likelihood = -2.17731e+07
2017-11-21 19:21:50.222909 [info] Performing iteration 1072
2017-11-21 19:21:51.618154 [info] Observed Log-likelihood = -2.17732e+07
2017-11-21 19:21:53.194668 [info] Performing iteration 1073
2017-11-21 19:21:54.569188 [info] Observed Log-likelihood = -2.17724e+07
2017-11-21 19:21:56.143723 [info] Performing iteration 1074
2017-11-21 19:21:57.482010 [info] Observed Log-likelihood = -2.17724e+07
2017-11-21 19:21:59.052195 [info] Performing iteration 1075
2017-11-21 19:22:00.453518 [info] Observed Log-likelihood = -2.17736e+07
2017-11-21 19:22:02.028836 [info] Performing iteration 1076
2017-11-21 19:22:03.450677 [info] Observed Log-likelihood = -2.17729e+07
2017-11-21 19:22:05.023890 [info] Performing iteration 1077
2017-11-21 19:22:06.394862 [info] Observed Log-likelihood = -2.17738e+07
2017-11-21 19:22:07.965340 [info] Performing iteration 1078
2017-11-21 19:22:09.355785 [info] Observed Log-likelihood = -2.17739e+07
2017-11-21 19:22:10.940989 [info] Performing iteration 1079
2017-11-21 19:22:12.301779 [info] Observed Log-likelihood = -2.1774e+07
2017-11-21 19:22:13.869173 [info] Performing iteration 1080
2017-11-21 19:22:15.229910 [info] Observed Log-likelihood = -2.17738e+07
2017-11-21 19:22:16.798738 [info] Performing iteration 1081
2017-11-21 19:22:18.165886 [info] Observed Log-likelihood = -2.17747e+07
2017-11-21 19:22:19.745048 [info] Performing iteration 1082
2017-11-21 19:22:21.083360 [info] Observed Log-likelihood = -2.1774e+07
2017-11-21 19:22:22.666039 [info] Performing iteration 1083
2017-11-21 19:22:24.060914 [info] Observed Log-likelihood = -2.17735e+07
2017-11-21 19:22:25.649150 [info] Performing iteration 1084
2017-11-21 19:22:26.998993 [info] Observed Log-likelihood = -2.17734e+07
2017-11-21 19:22:28.610815 [info] Performing iteration 1085
2017-11-21 19:22:29.992528 [info] Observed Log-likelihood = -2.17734e+07
2017-11-21 19:22:31.564609 [info] Performing iteration 1086
2017-11-21 19:22:32.966668 [info] Observed Log-likelihood = -2.17739e+07
2017-11-21 19:22:34.538725 [info] Performing iteration 1087
2017-11-21 19:22:35.879649 [info] Observed Log-likelihood = -2.1774e+07
2017-11-21 19:22:37.449186 [info] Performing iteration 1088
2017-11-21 19:22:38.852207 [info] Observed Log-likelihood = -2.1773e+07
2017-11-21 19:22:40.428620 [info] Performing iteration 1089
2017-11-21 19:22:41.804285 [info] Observed Log-likelihood = -2.17733e+07
2017-11-21 19:22:43.377281 [info] Performing iteration 1090
2017-11-21 19:22:44.769225 [info] Observed Log-likelihood = -2.17735e+07
2017-11-21 19:22:46.369076 [info] Performing iteration 1091
2017-11-21 19:22:47.764893 [info] Observed Log-likelihood = -2.17739e+07
2017-11-21 19:22:49.338742 [info] Performing iteration 1092
2017-11-21 19:22:50.678670 [info] Observed Log-likelihood = -2.17738e+07
2017-11-21 19:22:52.250234 [info] Performing iteration 1093
2017-11-21 19:22:53.592922 [info] Observed Log-likelihood = -2.17735e+07
2017-11-21 19:22:55.170872 [info] Performing iteration 1094
2017-11-21 19:22:56.535262 [info] Observed Log-likelihood = -2.17735e+07
2017-11-21 19:22:58.115791 [info] Performing iteration 1095
2017-11-21 19:22:59.459124 [info] Observed Log-likelihood = -2.17743e+07
2017-11-21 19:23:01.029306 [info] Performing iteration 1096
2017-11-21 19:23:02.405902 [info] Observed Log-likelihood = -2.17726e+07
2017-11-21 19:23:03.977616 [info] Performing iteration 1097
2017-11-21 19:23:05.376407 [info] Observed Log-likelihood = -2.17733e+07
2017-11-21 19:23:06.946331 [info] Performing iteration 1098
2017-11-21 19:23:08.281563 [info] Observed Log-likelihood = -2.17733e+07
2017-11-21 19:23:09.865091 [info] Performing iteration 1099
2017-11-21 19:23:11.223654 [info] Observed Log-likelihood = -2.1773e+07
2017-11-21 19:23:12.793838 [info] Performing iteration 1100
2017-11-21 19:23:14.198807 [info] Observed Log-likelihood = -2.1773e+07
2017-11-21 19:23:15.766689 [info] Performing iteration 1101
2017-11-21 19:23:17.150449 [info] Observed Log-likelihood = -2.17732e+07
2017-11-21 19:23:18.722250 [info] Performing iteration 1102
2017-11-21 19:23:20.142283 [info] Observed Log-likelihood = -2.17723e+07
2017-11-21 19:23:21.720266 [info] Performing iteration 1103
2017-11-21 19:23:23.082288 [info] Observed Log-likelihood = -2.17733e+07
2017-11-21 19:23:24.655056 [info] Performing iteration 1104
2017-11-21 19:23:26.047698 [info] Observed Log-likelihood = -2.17728e+07
2017-11-21 19:23:27.619301 [info] Performing iteration 1105
2017-11-21 19:23:29.012431 [info] Observed Log-likelihood = -2.17738e+07
2017-11-21 19:23:30.581772 [info] Performing iteration 1106
2017-11-21 19:23:31.985578 [info] Observed Log-likelihood = -2.17731e+07
2017-11-21 19:23:33.560604 [info] Performing iteration 1107
2017-11-21 19:23:34.918631 [info] Observed Log-likelihood = -2.1773e+07
2017-11-21 19:23:36.530324 [info] Performing iteration 1108
2017-11-21 19:23:37.867069 [info] Observed Log-likelihood = -2.17729e+07
2017-11-21 19:23:39.436109 [info] Performing iteration 1109
2017-11-21 19:23:40.784960 [info] Observed Log-likelihood = -2.17729e+07
2017-11-21 19:23:42.356170 [info] Performing iteration 1110
2017-11-21 19:23:43.731130 [info] Observed Log-likelihood = -2.17731e+07
2017-11-21 19:23:45.302835 [info] Performing iteration 1111
2017-11-21 19:23:46.674765 [info] Observed Log-likelihood = -2.17723e+07
2017-11-21 19:23:48.261241 [info] Performing iteration 1112
2017-11-21 19:23:49.635847 [info] Observed Log-likelihood = -2.17722e+07
2017-11-21 19:23:51.532377 [info] Performing iteration 1113
2017-11-21 19:23:53.453476 [info] Observed Log-likelihood = -2.17727e+07
2017-11-21 19:24:00.541262 [info] Performing iteration 1114
2017-11-21 19:24:02.329951 [info] Observed Log-likelihood = -2.17726e+07
2017-11-21 19:24:09.848690 [info] Performing iteration 1115
2017-11-21 19:24:11.660442 [info] Observed Log-likelihood = -2.17738e+07
2017-11-21 19:24:19.089293 [info] Performing iteration 1116
2017-11-21 19:24:20.930949 [info] Observed Log-likelihood = -2.17731e+07
2017-11-21 19:24:28.218126 [info] Performing iteration 1117
2017-11-21 19:24:30.036036 [info] Observed Log-likelihood = -2.17724e+07
2017-11-21 19:24:37.624197 [info] Performing iteration 1118
2017-11-21 19:24:39.434020 [info] Observed Log-likelihood = -2.17725e+07
2017-11-21 19:24:46.901501 [info] Performing iteration 1119
2017-11-21 19:24:48.710657 [info] Observed Log-likelihood = -2.17727e+07
2017-11-21 19:24:55.903557 [info] Performing iteration 1120
2017-11-21 19:24:57.709864 [info] Observed Log-likelihood = -2.1773e+07
2017-11-21 19:25:04.834060 [info] Performing iteration 1121
2017-11-21 19:25:06.647897 [info] Observed Log-likelihood = -2.17721e+07
2017-11-21 19:25:14.097612 [info] Performing iteration 1122
2017-11-21 19:25:15.876521 [info] Observed Log-likelihood = -2.17725e+07
2017-11-21 19:25:23.347394 [info] Performing iteration 1123
2017-11-21 19:25:25.122318 [info] Observed Log-likelihood = -2.17722e+07
2017-11-21 19:25:32.633678 [info] Performing iteration 1124
2017-11-21 19:25:34.428065 [info] Observed Log-likelihood = -2.17725e+07
2017-11-21 19:25:41.840774 [info] Performing iteration 1125
2017-11-21 19:25:43.605818 [info] Observed Log-likelihood = -2.17726e+07
2017-11-21 19:25:50.987922 [info] Performing iteration 1126
2017-11-21 19:25:52.770191 [info] Observed Log-likelihood = -2.1773e+07
2017-11-21 19:25:59.793923 [info] Performing iteration 1127
2017-11-21 19:26:01.582707 [info] Observed Log-likelihood = -2.17725e+07
2017-11-21 19:26:09.070669 [info] Performing iteration 1128
2017-11-21 19:26:10.872215 [info] Observed Log-likelihood = -2.17735e+07
2017-11-21 19:26:17.952128 [info] Performing iteration 1129
2017-11-21 19:26:19.696311 [info] Observed Log-likelihood = -2.17724e+07
2017-11-21 19:26:27.107762 [info] Performing iteration 1130
2017-11-21 19:26:28.893341 [info] Observed Log-likelihood = -2.17721e+07
2017-11-21 19:26:35.789511 [info] Performing iteration 1131
2017-11-21 19:26:37.428528 [info] Observed Log-likelihood = -2.1772e+07
2017-11-21 19:26:41.501785 [info] Performing iteration 1132
2017-11-21 19:26:43.115674 [info] Observed Log-likelihood = -2.17723e+07
2017-11-21 19:26:45.786697 [info] Performing iteration 1133
2017-11-21 19:26:47.156708 [info] Observed Log-likelihood = -2.17721e+07
2017-11-21 19:26:48.722258 [info] Performing iteration 1134
2017-11-21 19:26:50.084324 [info] Observed Log-likelihood = -2.17723e+07
2017-11-21 19:26:51.656419 [info] Performing iteration 1135
2017-11-21 19:26:53.065911 [info] Observed Log-likelihood = -2.17717e+07
2017-11-21 19:26:54.639564 [info] Performing iteration 1136
2017-11-21 19:26:56.005315 [info] Observed Log-likelihood = -2.1773e+07
2017-11-21 19:26:57.597783 [info] Performing iteration 1137
2017-11-21 19:26:58.953091 [info] Observed Log-likelihood = -2.1772e+07
2017-11-21 19:27:00.549598 [info] Performing iteration 1138
2017-11-21 19:27:01.966087 [info] Observed Log-likelihood = -2.17717e+07
2017-11-21 19:27:03.538755 [info] Performing iteration 1139
2017-11-21 19:27:04.940583 [info] Observed Log-likelihood = -2.17722e+07
2017-11-21 19:27:06.518279 [info] Performing iteration 1140
2017-11-21 19:27:07.890787 [info] Observed Log-likelihood = -2.17717e+07
2017-11-21 19:27:09.470484 [info] Performing iteration 1141
2017-11-21 19:27:10.888778 [info] Observed Log-likelihood = -2.17716e+07
2017-11-21 19:27:12.506378 [info] Performing iteration 1142
2017-11-21 19:27:13.894922 [info] Observed Log-likelihood = -2.17724e+07
2017-11-21 19:27:15.473930 [info] Performing iteration 1143
2017-11-21 19:27:16.831003 [info] Observed Log-likelihood = -2.1772e+07
2017-11-21 19:27:18.397031 [info] Performing iteration 1144
2017-11-21 19:27:19.732498 [info] Observed Log-likelihood = -2.17724e+07
2017-11-21 19:27:21.303024 [info] Performing iteration 1145
2017-11-21 19:27:22.692404 [info] Observed Log-likelihood = -2.17725e+07
2017-11-21 19:27:24.260803 [info] Performing iteration 1146
2017-11-21 19:27:25.627064 [info] Observed Log-likelihood = -2.17727e+07
2017-11-21 19:27:27.204507 [info] Performing iteration 1147
2017-11-21 19:27:28.594025 [info] Observed Log-likelihood = -2.17729e+07
2017-11-21 19:27:30.167755 [info] Performing iteration 1148
2017-11-21 19:27:31.550062 [info] Observed Log-likelihood = -2.17718e+07
2017-11-21 19:27:33.163517 [info] Performing iteration 1149
2017-11-21 19:27:34.520453 [info] Observed Log-likelihood = -2.17719e+07
2017-11-21 19:27:36.091816 [info] Performing iteration 1150
2017-11-21 19:27:37.487196 [info] Observed Log-likelihood = -2.17718e+07
2017-11-21 19:27:39.069241 [info] Performing iteration 1151
2017-11-21 19:27:40.431525 [info] Observed Log-likelihood = -2.17727e+07
2017-11-21 19:27:41.999944 [info] Performing iteration 1152
2017-11-21 19:27:43.347052 [info] Observed Log-likelihood = -2.17724e+07
2017-11-21 19:27:44.917945 [info] Performing iteration 1153
2017-11-21 19:27:46.328675 [info] Observed Log-likelihood = -2.17723e+07
2017-11-21 19:27:47.901519 [info] Performing iteration 1154
2017-11-21 19:27:49.299481 [info] Observed Log-likelihood = -2.17732e+07
2017-11-21 19:27:50.871405 [info] Performing iteration 1155
2017-11-21 19:27:52.277802 [info] Observed Log-likelihood = -2.1772e+07
2017-11-21 19:27:53.857120 [info] Performing iteration 1156
2017-11-21 19:27:55.237134 [info] Observed Log-likelihood = -2.1773e+07
2017-11-21 19:27:56.809345 [info] Performing iteration 1157
2017-11-21 19:27:58.272467 [info] Observed Log-likelihood = -2.17723e+07
2017-11-21 19:27:59.916223 [info] Performing iteration 1158
2017-11-21 19:28:01.293940 [info] Observed Log-likelihood = -2.17727e+07
2017-11-21 19:28:02.897951 [info] Performing iteration 1159
2017-11-21 19:28:04.279369 [info] Observed Log-likelihood = -2.17723e+07
2017-11-21 19:28:05.863525 [info] Performing iteration 1160
2017-11-21 19:28:07.241289 [info] Observed Log-likelihood = -2.17723e+07
2017-11-21 19:28:08.844067 [info] Performing iteration 1161
2017-11-21 19:28:10.201265 [info] Observed Log-likelihood = -2.1771e+07
2017-11-21 19:28:11.791297 [info] Performing iteration 1162
2017-11-21 19:28:13.163226 [info] Observed Log-likelihood = -2.17719e+07
2017-11-21 19:28:14.754362 [info] Performing iteration 1163
2017-11-21 19:28:16.149173 [info] Observed Log-likelihood = -2.17713e+07
2017-11-21 19:28:17.722958 [info] Performing iteration 1164
2017-11-21 19:28:19.060282 [info] Observed Log-likelihood = -2.17708e+07
2017-11-21 19:28:20.638073 [info] Performing iteration 1165
2017-11-21 19:28:21.985272 [info] Observed Log-likelihood = -2.17707e+07
2017-11-21 19:28:23.557981 [info] Performing iteration 1166
2017-11-21 19:28:24.924496 [info] Observed Log-likelihood = -2.17706e+07
2017-11-21 19:28:26.495683 [info] Performing iteration 1167
2017-11-21 19:28:27.888062 [info] Observed Log-likelihood = -2.1772e+07
2017-11-21 19:28:29.467241 [info] Performing iteration 1168
2017-11-21 19:28:30.845930 [info] Observed Log-likelihood = -2.17713e+07
2017-11-21 19:28:32.454334 [info] Performing iteration 1169
2017-11-21 19:28:33.846910 [info] Observed Log-likelihood = -2.17701e+07
2017-11-21 19:28:35.426634 [info] Performing iteration 1170
2017-11-21 19:28:36.823303 [info] Observed Log-likelihood = -2.17711e+07
2017-11-21 19:28:38.403534 [info] Performing iteration 1171
2017-11-21 19:28:39.761405 [info] Observed Log-likelihood = -2.1771e+07
2017-11-21 19:28:41.332699 [info] Performing iteration 1172
2017-11-21 19:28:42.725011 [info] Observed Log-likelihood = -2.17711e+07
2017-11-21 19:28:44.291116 [info] Performing iteration 1173
2017-11-21 19:28:45.674855 [info] Observed Log-likelihood = -2.17696e+07
2017-11-21 19:28:47.286907 [info] Performing iteration 1174
2017-11-21 19:28:48.676712 [info] Observed Log-likelihood = -2.17713e+07
2017-11-21 19:28:50.257257 [info] Performing iteration 1175
2017-11-21 19:28:51.610838 [info] Observed Log-likelihood = -2.17714e+07
2017-11-21 19:28:53.213056 [info] Performing iteration 1176
2017-11-21 19:28:54.610473 [info] Observed Log-likelihood = -2.17711e+07
2017-11-21 19:28:56.185141 [info] Performing iteration 1177
2017-11-21 19:28:57.593263 [info] Observed Log-likelihood = -2.17714e+07
2017-11-21 19:28:59.158896 [info] Performing iteration 1178
2017-11-21 19:29:00.547301 [info] Observed Log-likelihood = -2.17707e+07
2017-11-21 19:29:02.144125 [info] Performing iteration 1179
2017-11-21 19:29:03.532357 [info] Observed Log-likelihood = -2.17712e+07
2017-11-21 19:29:05.104526 [info] Performing iteration 1180
2017-11-21 19:29:06.470802 [info] Observed Log-likelihood = -2.17705e+07
2017-11-21 19:29:08.062456 [info] Performing iteration 1181
2017-11-21 19:29:09.434727 [info] Observed Log-likelihood = -2.1771e+07
2017-11-21 19:29:11.015487 [info] Performing iteration 1182
2017-11-21 19:29:12.387309 [info] Observed Log-likelihood = -2.17707e+07
2017-11-21 19:29:13.990372 [info] Performing iteration 1183
2017-11-21 19:29:15.413233 [info] Observed Log-likelihood = -2.17701e+07
2017-11-21 19:29:16.990700 [info] Performing iteration 1184
2017-11-21 19:29:18.386716 [info] Observed Log-likelihood = -2.17712e+07
2017-11-21 19:29:19.958090 [info] Performing iteration 1185
2017-11-21 19:29:21.365632 [info] Observed Log-likelihood = -2.17712e+07
2017-11-21 19:29:22.944909 [info] Performing iteration 1186
2017-11-21 19:29:24.327168 [info] Observed Log-likelihood = -2.17717e+07
2017-11-21 19:29:25.904033 [info] Performing iteration 1187
2017-11-21 19:29:27.266442 [info] Observed Log-likelihood = -2.17708e+07
2017-11-21 19:29:28.846984 [info] Performing iteration 1188
2017-11-21 19:29:30.247574 [info] Observed Log-likelihood = -2.17712e+07
2017-11-21 19:29:31.821515 [info] Performing iteration 1189
2017-11-21 19:29:33.221776 [info] Observed Log-likelihood = -2.1772e+07
2017-11-21 19:29:34.806065 [info] Performing iteration 1190
2017-11-21 19:29:36.176716 [info] Observed Log-likelihood = -2.17722e+07
2017-11-21 19:29:37.766230 [info] Performing iteration 1191
2017-11-21 19:29:39.174598 [info] Observed Log-likelihood = -2.1772e+07
2017-11-21 19:29:40.754251 [info] Performing iteration 1192
2017-11-21 19:29:42.094977 [info] Observed Log-likelihood = -2.17716e+07
2017-11-21 19:29:43.665201 [info] Performing iteration 1193
2017-11-21 19:29:44.994683 [info] Observed Log-likelihood = -2.177e+07
2017-11-21 19:29:46.579366 [info] Performing iteration 1194
2017-11-21 19:29:47.971208 [info] Observed Log-likelihood = -2.17711e+07
2017-11-21 19:29:49.547178 [info] Performing iteration 1195
2017-11-21 19:29:50.887852 [info] Observed Log-likelihood = -2.17723e+07
2017-11-21 19:29:52.457436 [info] Performing iteration 1196
2017-11-21 19:29:53.879319 [info] Observed Log-likelihood = -2.17726e+07
2017-11-21 19:29:55.453344 [info] Performing iteration 1197
2017-11-21 19:29:56.865191 [info] Observed Log-likelihood = -2.17716e+07
2017-11-21 19:29:58.437174 [info] Performing iteration 1198
2017-11-21 19:29:59.770527 [info] Observed Log-likelihood = -2.17711e+07
2017-11-21 19:30:01.344069 [info] Performing iteration 1199
2017-11-21 19:30:02.719375 [info] Observed Log-likelihood = -2.17719e+07
2017-11-21 19:30:04.293254 [info] Performing iteration 1200
2017-11-21 19:30:05.688067 [info] Observed Log-likelihood = -2.17713e+07
2017-11-21 19:30:11.269889 [info] Performing iteration 1201
2017-11-21 19:30:12.676131 [info] Observed Log-likelihood = -2.17709e+07
2017-11-21 19:30:14.263644 [info] Performing iteration 1202
2017-11-21 19:30:15.647548 [info] Observed Log-likelihood = -2.17718e+07
2017-11-21 19:30:17.220912 [info] Performing iteration 1203
2017-11-21 19:30:18.603272 [info] Observed Log-likelihood = -2.17715e+07
2017-11-21 19:30:20.194920 [info] Performing iteration 1204
2017-11-21 19:30:21.591772 [info] Observed Log-likelihood = -2.17714e+07
2017-11-21 19:30:23.183556 [info] Performing iteration 1205
2017-11-21 19:30:24.590700 [info] Observed Log-likelihood = -2.17716e+07
2017-11-21 19:30:26.168000 [info] Performing iteration 1206
2017-11-21 19:30:27.584193 [info] Observed Log-likelihood = -2.1772e+07
2017-11-21 19:30:29.167016 [info] Performing iteration 1207
2017-11-21 19:30:30.558782 [info] Observed Log-likelihood = -2.17705e+07
2017-11-21 19:30:32.134273 [info] Performing iteration 1208
2017-11-21 19:30:33.515158 [info] Observed Log-likelihood = -2.17716e+07
2017-11-21 19:30:35.092666 [info] Performing iteration 1209
2017-11-21 19:30:36.474117 [info] Observed Log-likelihood = -2.17709e+07
2017-11-21 19:30:38.045528 [info] Performing iteration 1210
2017-11-21 19:30:39.438974 [info] Observed Log-likelihood = -2.1771e+07
2017-11-21 19:30:41.017565 [info] Performing iteration 1211
2017-11-21 19:30:42.372863 [info] Observed Log-likelihood = -2.1771e+07
2017-11-21 19:30:43.944860 [info] Performing iteration 1212
2017-11-21 19:30:45.358781 [info] Observed Log-likelihood = -2.17716e+07
2017-11-21 19:30:46.939094 [info] Performing iteration 1213
2017-11-21 19:30:48.313765 [info] Observed Log-likelihood = -2.17719e+07
2017-11-21 19:30:49.900551 [info] Performing iteration 1214
2017-11-21 19:30:51.320892 [info] Observed Log-likelihood = -2.17711e+07
2017-11-21 19:30:52.903463 [info] Performing iteration 1215
2017-11-21 19:30:54.269635 [info] Observed Log-likelihood = -2.17717e+07
2017-11-21 19:30:55.858897 [info] Performing iteration 1216
2017-11-21 19:30:57.318198 [info] Observed Log-likelihood = -2.1771e+07
2017-11-21 19:30:59.086937 [info] Performing iteration 1217
2017-11-21 19:31:00.496498 [info] Observed Log-likelihood = -2.17712e+07
2017-11-21 19:31:02.137525 [info] Performing iteration 1218
2017-11-21 19:31:03.540993 [info] Observed Log-likelihood = -2.17707e+07
2017-11-21 19:31:05.164657 [info] Performing iteration 1219
2017-11-21 19:31:06.588014 [info] Observed Log-likelihood = -2.17708e+07
2017-11-21 19:31:08.171875 [info] Performing iteration 1220
2017-11-21 19:31:09.565175 [info] Observed Log-likelihood = -2.17705e+07
2017-11-21 19:31:11.134150 [info] Performing iteration 1221
2017-11-21 19:31:12.511058 [info] Observed Log-likelihood = -2.17694e+07
2017-11-21 19:31:14.086345 [info] Performing iteration 1222
2017-11-21 19:31:15.484175 [info] Observed Log-likelihood = -2.17706e+07
2017-11-21 19:31:17.058713 [info] Performing iteration 1223
2017-11-21 19:31:18.471697 [info] Observed Log-likelihood = -2.17707e+07
2017-11-21 19:31:20.069433 [info] Performing iteration 1224
2017-11-21 19:31:21.412726 [info] Observed Log-likelihood = -2.17707e+07
2017-11-21 19:31:22.984640 [info] Performing iteration 1225
2017-11-21 19:31:24.372173 [info] Observed Log-likelihood = -2.17694e+07
2017-11-21 19:31:25.937376 [info] Performing iteration 1226
2017-11-21 19:31:27.365333 [info] Observed Log-likelihood = -2.17712e+07
2017-11-21 19:31:28.939897 [info] Performing iteration 1227
2017-11-21 19:31:30.308606 [info] Observed Log-likelihood = -2.17711e+07
2017-11-21 19:31:31.893522 [info] Performing iteration 1228
2017-11-21 19:31:33.275432 [info] Observed Log-likelihood = -2.17715e+07
2017-11-21 19:31:34.856847 [info] Performing iteration 1229
2017-11-21 19:31:36.251936 [info] Observed Log-likelihood = -2.17717e+07
2017-11-21 19:31:37.845036 [info] Performing iteration 1230
2017-11-21 19:31:39.272029 [info] Observed Log-likelihood = -2.17707e+07
2017-11-21 19:31:40.849550 [info] Performing iteration 1231
2017-11-21 19:31:42.219432 [info] Observed Log-likelihood = -2.1771e+07
2017-11-21 19:31:43.789423 [info] Performing iteration 1232
2017-11-21 19:31:45.224941 [info] Observed Log-likelihood = -2.177e+07
2017-11-21 19:31:46.814709 [info] Performing iteration 1233
2017-11-21 19:31:48.215241 [info] Observed Log-likelihood = -2.1771e+07
2017-11-21 19:31:49.785313 [info] Performing iteration 1234
2017-11-21 19:31:51.204934 [info] Observed Log-likelihood = -2.17703e+07
2017-11-21 19:31:52.786165 [info] Performing iteration 1235
2017-11-21 19:31:54.213895 [info] Observed Log-likelihood = -2.17701e+07
2017-11-21 19:31:55.793675 [info] Performing iteration 1236
2017-11-21 19:31:57.142962 [info] Observed Log-likelihood = -2.17711e+07
2017-11-21 19:31:58.710032 [info] Performing iteration 1237
2017-11-21 19:32:00.104220 [info] Observed Log-likelihood = -2.177e+07
2017-11-21 19:32:01.669545 [info] Performing iteration 1238
2017-11-21 19:32:03.060845 [info] Observed Log-likelihood = -2.17696e+07
2017-11-21 19:32:04.641656 [info] Performing iteration 1239
2017-11-21 19:32:06.024869 [info] Observed Log-likelihood = -2.17706e+07
2017-11-21 19:32:07.593828 [info] Performing iteration 1240
2017-11-21 19:32:08.985286 [info] Observed Log-likelihood = -2.17716e+07
2017-11-21 19:32:10.550881 [info] Performing iteration 1241
2017-11-21 19:32:11.935912 [info] Observed Log-likelihood = -2.17704e+07
2017-11-21 19:32:13.500156 [info] Performing iteration 1242
2017-11-21 19:32:14.920651 [info] Observed Log-likelihood = -2.17711e+07
2017-11-21 19:32:16.499965 [info] Performing iteration 1243
2017-11-21 19:32:17.911053 [info] Observed Log-likelihood = -2.17706e+07
2017-11-21 19:32:19.491580 [info] Performing iteration 1244
2017-11-21 19:32:20.863067 [info] Observed Log-likelihood = -2.17707e+07
2017-11-21 19:32:22.438398 [info] Performing iteration 1245
2017-11-21 19:32:23.925289 [info] Observed Log-likelihood = -2.17698e+07
2017-11-21 19:32:25.980301 [info] Performing iteration 1246
2017-11-21 19:32:27.530851 [info] Observed Log-likelihood = -2.17696e+07
2017-11-21 19:32:29.110136 [info] Performing iteration 1247
2017-11-21 19:32:30.459820 [info] Observed Log-likelihood = -2.17697e+07
2017-11-21 19:32:32.250668 [info] Performing iteration 1248
2017-11-21 19:32:33.764466 [info] Observed Log-likelihood = -2.17695e+07
2017-11-21 19:32:36.047745 [info] Performing iteration 1249
2017-11-21 19:32:37.605693 [info] Observed Log-likelihood = -2.17695e+07
2017-11-21 19:32:39.238155 [info] Performing iteration 1250
2017-11-21 19:32:40.807141 [info] Observed Log-likelihood = -2.17698e+07
2017-11-21 19:32:42.878486 [info] Performing iteration 1251
2017-11-21 19:32:44.486076 [info] Observed Log-likelihood = -2.17702e+07
2017-11-21 19:32:46.112376 [info] Performing iteration 1252
2017-11-21 19:32:47.503768 [info] Observed Log-likelihood = -2.17704e+07
2017-11-21 19:32:49.081094 [info] Performing iteration 1253
2017-11-21 19:32:50.529323 [info] Observed Log-likelihood = -2.17704e+07
2017-11-21 19:32:52.108403 [info] Performing iteration 1254
2017-11-21 19:32:53.444286 [info] Observed Log-likelihood = -2.17703e+07
2017-11-21 19:32:55.015328 [info] Performing iteration 1255
2017-11-21 19:32:56.383860 [info] Observed Log-likelihood = -2.17706e+07
2017-11-21 19:32:57.954784 [info] Performing iteration 1256
2017-11-21 19:32:59.343182 [info] Observed Log-likelihood = -2.17708e+07
2017-11-21 19:33:00.927964 [info] Performing iteration 1257
2017-11-21 19:33:02.327353 [info] Observed Log-likelihood = -2.17712e+07
2017-11-21 19:33:03.908532 [info] Performing iteration 1258
2017-11-21 19:33:05.280977 [info] Observed Log-likelihood = -2.17694e+07
2017-11-21 19:33:06.881250 [info] Performing iteration 1259
2017-11-21 19:33:08.254715 [info] Observed Log-likelihood = -2.17706e+07
2017-11-21 19:33:09.832961 [info] Performing iteration 1260
2017-11-21 19:33:11.274344 [info] Observed Log-likelihood = -2.17711e+07
2017-11-21 19:33:12.852346 [info] Performing iteration 1261
2017-11-21 19:33:14.279349 [info] Observed Log-likelihood = -2.17712e+07
2017-11-21 19:33:15.877012 [info] Performing iteration 1262
2017-11-21 19:33:17.290393 [info] Observed Log-likelihood = -2.17709e+07
2017-11-21 19:33:18.863046 [info] Performing iteration 1263
2017-11-21 19:33:20.245586 [info] Observed Log-likelihood = -2.17705e+07
2017-11-21 19:33:22.210701 [info] Performing iteration 1264
2017-11-21 19:33:23.696422 [info] Observed Log-likelihood = -2.17711e+07
2017-11-21 19:33:25.271837 [info] Performing iteration 1265
2017-11-21 19:33:26.675424 [info] Observed Log-likelihood = -2.17712e+07
2017-11-21 19:33:33.102667 [info] Performing iteration 1266
2017-11-21 19:33:34.597801 [info] Observed Log-likelihood = -2.17709e+07
2017-11-21 19:33:36.177101 [info] Performing iteration 1267
2017-11-21 19:33:37.552922 [info] Observed Log-likelihood = -2.17701e+07
2017-11-21 19:33:44.681909 [info] Performing iteration 1268
2017-11-21 19:33:46.262273 [info] Observed Log-likelihood = -2.1771e+07
2017-11-21 19:33:47.953944 [info] Performing iteration 1269
2017-11-21 19:33:49.327127 [info] Observed Log-likelihood = -2.177e+07
2017-11-21 19:33:50.904160 [info] Performing iteration 1270
2017-11-21 19:33:52.322385 [info] Observed Log-likelihood = -2.17703e+07
2017-11-21 19:33:53.901345 [info] Performing iteration 1271
2017-11-21 19:33:55.404099 [info] Observed Log-likelihood = -2.17699e+07
2017-11-21 19:33:59.693484 [info] Performing iteration 1272
2017-11-21 19:34:01.110405 [info] Observed Log-likelihood = -2.17708e+07
2017-11-21 19:34:02.696913 [info] Performing iteration 1273
2017-11-21 19:34:04.057819 [info] Observed Log-likelihood = -2.17698e+07
2017-11-21 19:34:05.663660 [info] Performing iteration 1274
2017-11-21 19:34:07.142175 [info] Observed Log-likelihood = -2.17706e+07
2017-11-21 19:34:10.600618 [info] Performing iteration 1275
2017-11-21 19:34:12.028365 [info] Observed Log-likelihood = -2.177e+07
2017-11-21 19:34:13.969042 [info] Performing iteration 1276
2017-11-21 19:34:15.424053 [info] Observed Log-likelihood = -2.17701e+07
2017-11-21 19:34:17.038049 [info] Performing iteration 1277
2017-11-21 19:34:18.407630 [info] Observed Log-likelihood = -2.177e+07
2017-11-21 19:34:20.107838 [info] Performing iteration 1278
2017-11-21 19:34:21.498144 [info] Observed Log-likelihood = -2.17694e+07
2017-11-21 19:34:23.071373 [info] Performing iteration 1279
2017-11-21 19:34:24.428826 [info] Observed Log-likelihood = -2.17693e+07
2017-11-21 19:34:26.048731 [info] Performing iteration 1280
2017-11-21 19:34:27.837092 [info] Observed Log-likelihood = -2.17702e+07
2017-11-21 19:34:30.592813 [info] Performing iteration 1281
2017-11-21 19:34:32.024418 [info] Observed Log-likelihood = -2.17694e+07
2017-11-21 19:34:33.606663 [info] Performing iteration 1282
2017-11-21 19:34:35.013246 [info] Observed Log-likelihood = -2.17691e+07
2017-11-21 19:34:36.591538 [info] Performing iteration 1283
2017-11-21 19:34:37.991798 [info] Observed Log-likelihood = -2.17698e+07
2017-11-21 19:34:39.888849 [info] Performing iteration 1284
2017-11-21 19:34:41.314130 [info] Observed Log-likelihood = -2.17703e+07
2017-11-21 19:34:47.036989 [info] Performing iteration 1285
2017-11-21 19:34:48.418858 [info] Observed Log-likelihood = -2.177e+07
2017-11-21 19:34:50.007570 [info] Performing iteration 1286
2017-11-21 19:34:51.525134 [info] Observed Log-likelihood = -2.17703e+07
2017-11-21 19:34:57.207250 [info] Performing iteration 1287
2017-11-21 19:34:58.627079 [info] Observed Log-likelihood = -2.17704e+07
2017-11-21 19:35:03.572376 [info] Performing iteration 1288
2017-11-21 19:35:04.971232 [info] Observed Log-likelihood = -2.17706e+07
2017-11-21 19:35:06.892170 [info] Performing iteration 1289
2017-11-21 19:35:08.557723 [info] Observed Log-likelihood = -2.17704e+07
2017-11-21 19:35:14.764475 [info] Performing iteration 1290
2017-11-21 19:35:16.186151 [info] Observed Log-likelihood = -2.1771e+07
2017-11-21 19:35:17.756728 [info] Performing iteration 1291
2017-11-21 19:35:19.105842 [info] Observed Log-likelihood = -2.17698e+07
2017-11-21 19:35:20.680147 [info] Performing iteration 1292
2017-11-21 19:35:22.166149 [info] Observed Log-likelihood = -2.17703e+07
2017-11-21 19:35:29.266446 [info] Performing iteration 1293
2017-11-21 19:35:30.802556 [info] Observed Log-likelihood = -2.17699e+07
2017-11-21 19:35:32.373816 [info] Performing iteration 1294
2017-11-21 19:35:33.884993 [info] Observed Log-likelihood = -2.177e+07
2017-11-21 19:35:35.462155 [info] Performing iteration 1295
2017-11-21 19:35:36.832255 [info] Observed Log-likelihood = -2.17698e+07
2017-11-21 19:35:38.397786 [info] Performing iteration 1296
2017-11-21 19:35:40.001504 [info] Observed Log-likelihood = -2.17713e+07
2017-11-21 19:35:44.264468 [info] Performing iteration 1297
2017-11-21 19:35:45.701724 [info] Observed Log-likelihood = -2.17694e+07
2017-11-21 19:35:51.717223 [info] Performing iteration 1298
2017-11-21 19:35:53.265475 [info] Observed Log-likelihood = -2.17699e+07
2017-11-21 19:35:54.837129 [info] Performing iteration 1299
2017-11-21 19:35:56.259019 [info] Observed Log-likelihood = -2.17713e+07
2017-11-21 19:35:57.834418 [info] Performing iteration 1300
2017-11-21 19:35:59.364075 [info] Observed Log-likelihood = -2.1771e+07
2017-11-21 19:36:05.751009 [info] Performing iteration 1301
2017-11-21 19:36:07.200217 [info] Observed Log-likelihood = -2.17713e+07
2017-11-21 19:36:08.777949 [info] Performing iteration 1302
2017-11-21 19:36:10.157740 [info] Observed Log-likelihood = -2.17716e+07
2017-11-21 19:36:16.242305 [info] Performing iteration 1303
2017-11-21 19:36:17.863721 [info] Observed Log-likelihood = -2.17707e+07
2017-11-21 19:36:21.816892 [info] Performing iteration 1304
2017-11-21 19:36:23.188481 [info] Observed Log-likelihood = -2.17716e+07
2017-11-21 19:36:24.762996 [info] Performing iteration 1305
2017-11-21 19:36:26.167657 [info] Observed Log-likelihood = -2.17707e+07
2017-11-21 19:36:27.741557 [info] Performing iteration 1306
2017-11-21 19:36:29.120863 [info] Observed Log-likelihood = -2.17709e+07
2017-11-21 19:36:30.696230 [info] Performing iteration 1307
2017-11-21 19:36:32.103401 [info] Observed Log-likelihood = -2.17708e+07
2017-11-21 19:36:33.677416 [info] Performing iteration 1308
2017-11-21 19:36:35.110837 [info] Observed Log-likelihood = -2.17709e+07
2017-11-21 19:36:36.695560 [info] Performing iteration 1309
2017-11-21 19:36:38.271237 [info] Observed Log-likelihood = -2.17703e+07
2017-11-21 19:36:39.900315 [info] Performing iteration 1310
2017-11-21 19:36:41.331237 [info] Observed Log-likelihood = -2.17704e+07
2017-11-21 19:36:42.907443 [info] Performing iteration 1311
2017-11-21 19:36:44.287199 [info] Observed Log-likelihood = -2.17705e+07
2017-11-21 19:36:45.863153 [info] Performing iteration 1312
2017-11-21 19:36:47.246892 [info] Observed Log-likelihood = -2.17706e+07
2017-11-21 19:36:48.833557 [info] Performing iteration 1313
2017-11-21 19:36:50.344026 [info] Observed Log-likelihood = -2.17708e+07
2017-11-21 19:36:53.759757 [info] Performing iteration 1314
2017-11-21 19:36:55.174198 [info] Observed Log-likelihood = -2.17699e+07
2017-11-21 19:36:56.746794 [info] Performing iteration 1315
2017-11-21 19:36:58.159143 [info] Observed Log-likelihood = -2.17687e+07
2017-11-21 19:36:59.732951 [info] Performing iteration 1316
2017-11-21 19:37:01.139451 [info] Observed Log-likelihood = -2.17698e+07
2017-11-21 19:37:02.725015 [info] Performing iteration 1317
2017-11-21 19:37:04.131557 [info] Observed Log-likelihood = -2.17688e+07
2017-11-21 19:37:09.929107 [info] Performing iteration 1318
2017-11-21 19:37:11.329216 [info] Observed Log-likelihood = -2.17687e+07
2017-11-21 19:37:12.971877 [info] Performing iteration 1319
2017-11-21 19:37:14.418933 [info] Observed Log-likelihood = -2.17694e+07
2017-11-21 19:37:17.599439 [info] Performing iteration 1320
2017-11-21 19:37:18.961294 [info] Observed Log-likelihood = -2.177e+07
2017-11-21 19:37:20.532170 [info] Performing iteration 1321
2017-11-21 19:37:21.943484 [info] Observed Log-likelihood = -2.17693e+07
2017-11-21 19:37:23.524479 [info] Performing iteration 1322
2017-11-21 19:37:24.933923 [info] Observed Log-likelihood = -2.17697e+07
2017-11-21 19:37:26.517534 [info] Performing iteration 1323
2017-11-21 19:37:27.981513 [info] Observed Log-likelihood = -2.17703e+07
2017-11-21 19:37:30.068778 [info] Performing iteration 1324
2017-11-21 19:37:31.539305 [info] Observed Log-likelihood = -2.17697e+07
2017-11-21 19:37:33.118054 [info] Performing iteration 1325
2017-11-21 19:37:34.523196 [info] Observed Log-likelihood = -2.17696e+07
2017-11-21 19:37:36.092920 [info] Performing iteration 1326
2017-11-21 19:37:37.487773 [info] Observed Log-likelihood = -2.17698e+07
2017-11-21 19:37:39.101927 [info] Performing iteration 1327
2017-11-21 19:37:40.466656 [info] Observed Log-likelihood = -2.17699e+07
2017-11-21 19:37:42.045896 [info] Performing iteration 1328
2017-11-21 19:37:43.475106 [info] Observed Log-likelihood = -2.17697e+07
2017-11-21 19:37:45.054540 [info] Performing iteration 1329
2017-11-21 19:37:46.473180 [info] Observed Log-likelihood = -2.17705e+07
2017-11-21 19:37:48.048963 [info] Performing iteration 1330
2017-11-21 19:37:49.634818 [info] Observed Log-likelihood = -2.17696e+07
2017-11-21 19:37:54.662150 [info] Performing iteration 1331
2017-11-21 19:37:56.091704 [info] Observed Log-likelihood = -2.17698e+07
2017-11-21 19:37:57.855766 [info] Performing iteration 1332
2017-11-21 19:37:59.269709 [info] Observed Log-likelihood = -2.17691e+07
2017-11-21 19:38:00.842402 [info] Performing iteration 1333
2017-11-21 19:38:02.253662 [info] Observed Log-likelihood = -2.17689e+07
2017-11-21 19:38:03.824256 [info] Performing iteration 1334
2017-11-21 19:38:05.317275 [info] Observed Log-likelihood = -2.17702e+07
2017-11-21 19:38:07.717378 [info] Performing iteration 1335
2017-11-21 19:38:09.104927 [info] Observed Log-likelihood = -2.17706e+07
2017-11-21 19:38:10.677885 [info] Performing iteration 1336
2017-11-21 19:38:12.109878 [info] Observed Log-likelihood = -2.17702e+07
2017-11-21 19:38:14.967978 [info] Performing iteration 1337
2017-11-21 19:38:16.551647 [info] Observed Log-likelihood = -2.17697e+07
2017-11-21 19:38:18.739099 [info] Performing iteration 1338
2017-11-21 19:38:20.213917 [info] Observed Log-likelihood = -2.17691e+07
2017-11-21 19:38:21.802612 [info] Performing iteration 1339
2017-11-21 19:38:23.176223 [info] Observed Log-likelihood = -2.17693e+07
2017-11-21 19:38:24.749245 [info] Performing iteration 1340
2017-11-21 19:38:26.138679 [info] Observed Log-likelihood = -2.17704e+07
2017-11-21 19:38:27.714217 [info] Performing iteration 1341
2017-11-21 19:38:29.259126 [info] Observed Log-likelihood = -2.17689e+07
2017-11-21 19:38:31.347524 [info] Performing iteration 1342
2017-11-21 19:38:32.939804 [info] Observed Log-likelihood = -2.17687e+07
2017-11-21 19:38:40.117661 [info] Performing iteration 1343
2017-11-21 19:38:41.592071 [info] Observed Log-likelihood = -2.17695e+07
2017-11-21 19:38:43.164565 [info] Performing iteration 1344
2017-11-21 19:38:44.577431 [info] Observed Log-likelihood = -2.177e+07
2017-11-21 19:38:46.168432 [info] Performing iteration 1345
2017-11-21 19:38:47.668989 [info] Observed Log-likelihood = -2.17698e+07
2017-11-21 19:38:49.749768 [info] Performing iteration 1346
2017-11-21 19:38:51.118754 [info] Observed Log-likelihood = -2.17705e+07
2017-11-21 19:38:52.687110 [info] Performing iteration 1347
2017-11-21 19:38:54.295228 [info] Observed Log-likelihood = -2.17699e+07
2017-11-21 19:39:01.241154 [info] Performing iteration 1348
2017-11-21 19:39:02.671514 [info] Observed Log-likelihood = -2.17685e+07
2017-11-21 19:39:04.256449 [info] Performing iteration 1349
2017-11-21 19:39:05.653123 [info] Observed Log-likelihood = -2.17699e+07
2017-11-21 19:39:07.253720 [info] Performing iteration 1350
2017-11-21 19:39:08.626562 [info] Observed Log-likelihood = -2.17694e+07
2017-11-21 19:39:10.197644 [info] Performing iteration 1351
2017-11-21 19:39:11.595175 [info] Observed Log-likelihood = -2.177e+07
2017-11-21 19:39:14.002921 [info] Performing iteration 1352
2017-11-21 19:39:15.447924 [info] Observed Log-likelihood = -2.17691e+07
2017-11-21 19:39:17.665222 [info] Performing iteration 1353
2017-11-21 19:39:19.285699 [info] Observed Log-likelihood = -2.17691e+07
2017-11-21 19:39:20.869880 [info] Performing iteration 1354
2017-11-21 19:39:22.240278 [info] Observed Log-likelihood = -2.17696e+07
2017-11-21 19:39:23.812152 [info] Performing iteration 1355
2017-11-21 19:39:25.194924 [info] Observed Log-likelihood = -2.17692e+07
2017-11-21 19:39:26.765485 [info] Performing iteration 1356
2017-11-21 19:39:28.245881 [info] Observed Log-likelihood = -2.1769e+07
2017-11-21 19:39:30.734470 [info] Performing iteration 1357
2017-11-21 19:39:32.123136 [info] Observed Log-likelihood = -2.17695e+07
2017-11-21 19:39:33.723328 [info] Performing iteration 1358
2017-11-21 19:39:35.113473 [info] Observed Log-likelihood = -2.17693e+07
2017-11-21 19:39:36.687959 [info] Performing iteration 1359
2017-11-21 19:39:38.069452 [info] Observed Log-likelihood = -2.17698e+07
2017-11-21 19:39:39.660786 [info] Performing iteration 1360
2017-11-21 19:39:41.093205 [info] Observed Log-likelihood = -2.17706e+07
2017-11-21 19:39:42.749320 [info] Performing iteration 1361
2017-11-21 19:39:44.268363 [info] Observed Log-likelihood = -2.17694e+07
2017-11-21 19:39:46.165370 [info] Performing iteration 1362
2017-11-21 19:39:47.505985 [info] Observed Log-likelihood = -2.17692e+07
2017-11-21 19:39:49.072413 [info] Performing iteration 1363
2017-11-21 19:39:50.453407 [info] Observed Log-likelihood = -2.17695e+07
2017-11-21 19:39:52.041074 [info] Performing iteration 1364
2017-11-21 19:39:53.448062 [info] Observed Log-likelihood = -2.17701e+07
2017-11-21 19:39:55.015804 [info] Performing iteration 1365
2017-11-21 19:39:56.351647 [info] Observed Log-likelihood = -2.177e+07
2017-11-21 19:39:57.928243 [info] Performing iteration 1366
2017-11-21 19:39:59.319161 [info] Observed Log-likelihood = -2.17691e+07
2017-11-21 19:40:00.927903 [info] Performing iteration 1367
2017-11-21 19:40:02.290977 [info] Observed Log-likelihood = -2.17691e+07
2017-11-21 19:40:03.859730 [info] Performing iteration 1368
2017-11-21 19:40:05.230183 [info] Observed Log-likelihood = -2.17698e+07
2017-11-21 19:40:06.823768 [info] Performing iteration 1369
2017-11-21 19:40:08.246109 [info] Observed Log-likelihood = -2.17695e+07
2017-11-21 19:40:09.824957 [info] Performing iteration 1370
2017-11-21 19:40:11.246084 [info] Observed Log-likelihood = -2.17687e+07
2017-11-21 19:40:12.821050 [info] Performing iteration 1371
2017-11-21 19:40:14.192708 [info] Observed Log-likelihood = -2.17689e+07
2017-11-21 19:40:15.763185 [info] Performing iteration 1372
2017-11-21 19:40:17.148679 [info] Observed Log-likelihood = -2.17677e+07
2017-11-21 19:40:18.721229 [info] Performing iteration 1373
2017-11-21 19:40:20.124393 [info] Observed Log-likelihood = -2.17698e+07
2017-11-21 19:40:21.695937 [info] Performing iteration 1374
2017-11-21 19:40:23.115049 [info] Observed Log-likelihood = -2.17689e+07
2017-11-21 19:40:24.692204 [info] Performing iteration 1375
2017-11-21 19:40:26.161221 [info] Observed Log-likelihood = -2.17694e+07
2017-11-21 19:40:27.740611 [info] Performing iteration 1376
2017-11-21 19:40:29.137544 [info] Observed Log-likelihood = -2.17695e+07
2017-11-21 19:40:30.720947 [info] Performing iteration 1377
2017-11-21 19:40:32.127805 [info] Observed Log-likelihood = -2.17708e+07
2017-11-21 19:40:33.709925 [info] Performing iteration 1378
2017-11-21 19:40:35.138476 [info] Observed Log-likelihood = -2.17701e+07
2017-11-21 19:40:36.711285 [info] Performing iteration 1379
2017-11-21 19:40:38.111932 [info] Observed Log-likelihood = -2.17705e+07
2017-11-21 19:40:39.689392 [info] Performing iteration 1380
2017-11-21 19:40:41.048628 [info] Observed Log-likelihood = -2.17701e+07
2017-11-21 19:40:42.624497 [info] Performing iteration 1381
2017-11-21 19:40:44.202376 [info] Observed Log-likelihood = -2.17698e+07
2017-11-21 19:40:45.989099 [info] Performing iteration 1382
2017-11-21 19:40:47.387677 [info] Observed Log-likelihood = -2.17693e+07
2017-11-21 19:40:48.962375 [info] Performing iteration 1383
2017-11-21 19:40:50.369143 [info] Observed Log-likelihood = -2.1769e+07
2017-11-21 19:40:51.958131 [info] Performing iteration 1384
2017-11-21 19:40:53.322772 [info] Observed Log-likelihood = -2.17689e+07
2017-11-21 19:40:54.905365 [info] Performing iteration 1385
2017-11-21 19:40:56.261164 [info] Observed Log-likelihood = -2.17688e+07
2017-11-21 19:40:57.867328 [info] Performing iteration 1386
2017-11-21 19:40:59.278030 [info] Observed Log-likelihood = -2.1769e+07
2017-11-21 19:41:00.847969 [info] Performing iteration 1387
2017-11-21 19:41:02.205580 [info] Observed Log-likelihood = -2.17695e+07
2017-11-21 19:41:03.782189 [info] Performing iteration 1388
2017-11-21 19:41:05.182043 [info] Observed Log-likelihood = -2.17697e+07
2017-11-21 19:41:06.761476 [info] Performing iteration 1389
2017-11-21 19:41:08.149005 [info] Observed Log-likelihood = -2.17701e+07
2017-11-21 19:41:09.728810 [info] Performing iteration 1390
2017-11-21 19:41:11.106403 [info] Observed Log-likelihood = -2.177e+07
2017-11-21 19:41:12.673217 [info] Performing iteration 1391
2017-11-21 19:41:14.088838 [info] Observed Log-likelihood = -2.17699e+07
2017-11-21 19:41:15.670526 [info] Performing iteration 1392
2017-11-21 19:41:17.012305 [info] Observed Log-likelihood = -2.17691e+07
2017-11-21 19:41:18.585827 [info] Performing iteration 1393
2017-11-21 19:41:19.959335 [info] Observed Log-likelihood = -2.17694e+07
2017-11-21 19:41:21.530567 [info] Performing iteration 1394
2017-11-21 19:41:22.956867 [info] Observed Log-likelihood = -2.17696e+07
2017-11-21 19:41:24.535044 [info] Performing iteration 1395
2017-11-21 19:41:25.948970 [info] Observed Log-likelihood = -2.17705e+07
2017-11-21 19:41:27.531476 [info] Performing iteration 1396
2017-11-21 19:41:28.911984 [info] Observed Log-likelihood = -2.17697e+07
2017-11-21 19:41:30.478888 [info] Performing iteration 1397
2017-11-21 19:41:31.827483 [info] Observed Log-likelihood = -2.17691e+07
2017-11-21 19:41:33.397698 [info] Performing iteration 1398
2017-11-21 19:41:34.797655 [info] Observed Log-likelihood = -2.17703e+07
2017-11-21 19:41:36.380715 [info] Performing iteration 1399
2017-11-21 19:41:37.775410 [info] Observed Log-likelihood = -2.17699e+07
2017-11-21 19:41:39.351913 [info] Performing iteration 1400
2017-11-21 19:41:40.744797 [info] Observed Log-likelihood = -2.17692e+07
2017-11-21 19:41:46.588169 [info] Performing iteration 1401
2017-11-21 19:41:48.038238 [info] Observed Log-likelihood = -2.17702e+07
2017-11-21 19:41:49.611962 [info] Performing iteration 1402
2017-11-21 19:41:51.049792 [info] Observed Log-likelihood = -2.17706e+07
2017-11-21 19:41:52.643370 [info] Performing iteration 1403
2017-11-21 19:41:53.997553 [info] Observed Log-likelihood = -2.17699e+07
2017-11-21 19:41:55.569576 [info] Performing iteration 1404
2017-11-21 19:41:56.963512 [info] Observed Log-likelihood = -2.17695e+07
2017-11-21 19:41:58.540794 [info] Performing iteration 1405
2017-11-21 19:41:59.951667 [info] Observed Log-likelihood = -2.1769e+07
2017-11-21 19:42:01.539480 [info] Performing iteration 1406
2017-11-21 19:42:02.956161 [info] Observed Log-likelihood = -2.17699e+07
2017-11-21 19:42:04.532558 [info] Performing iteration 1407
2017-11-21 19:42:05.939195 [info] Observed Log-likelihood = -2.17701e+07
2017-11-21 19:42:07.513443 [info] Performing iteration 1408
2017-11-21 19:42:08.893988 [info] Observed Log-likelihood = -2.17703e+07
2017-11-21 19:42:10.464397 [info] Performing iteration 1409
2017-11-21 19:42:11.848755 [info] Observed Log-likelihood = -2.17703e+07
2017-11-21 19:42:13.416898 [info] Performing iteration 1410
2017-11-21 19:42:14.778515 [info] Observed Log-likelihood = -2.17704e+07
2017-11-21 19:42:16.345779 [info] Performing iteration 1411
2017-11-21 19:42:17.702672 [info] Observed Log-likelihood = -2.17707e+07
2017-11-21 19:42:19.276250 [info] Performing iteration 1412
2017-11-21 19:42:20.690892 [info] Observed Log-likelihood = -2.17698e+07
2017-11-21 19:42:22.269701 [info] Performing iteration 1413
2017-11-21 19:42:23.696969 [info] Observed Log-likelihood = -2.1769e+07
2017-11-21 19:42:25.289537 [info] Performing iteration 1414
2017-11-21 19:42:26.710129 [info] Observed Log-likelihood = -2.17693e+07
2017-11-21 19:42:28.290942 [info] Performing iteration 1415
2017-11-21 19:42:29.646690 [info] Observed Log-likelihood = -2.177e+07
2017-11-21 19:42:31.216367 [info] Performing iteration 1416
2017-11-21 19:42:32.646679 [info] Observed Log-likelihood = -2.17697e+07
2017-11-21 19:42:34.238885 [info] Performing iteration 1417
2017-11-21 19:42:35.644585 [info] Observed Log-likelihood = -2.17706e+07
2017-11-21 19:42:37.220653 [info] Performing iteration 1418
2017-11-21 19:42:38.636175 [info] Observed Log-likelihood = -2.17697e+07
2017-11-21 19:42:40.202507 [info] Performing iteration 1419
2017-11-21 19:42:41.599212 [info] Observed Log-likelihood = -2.17704e+07
2017-11-21 19:42:43.174071 [info] Performing iteration 1420
2017-11-21 19:42:44.591700 [info] Observed Log-likelihood = -2.17704e+07
2017-11-21 19:42:46.205084 [info] Performing iteration 1421
2017-11-21 19:42:47.599492 [info] Observed Log-likelihood = -2.17707e+07
2017-11-21 19:42:49.168589 [info] Performing iteration 1422
2017-11-21 19:42:50.562303 [info] Observed Log-likelihood = -2.17702e+07
2017-11-21 19:42:52.131595 [info] Performing iteration 1423
2017-11-21 19:42:53.518990 [info] Observed Log-likelihood = -2.17695e+07
2017-11-21 19:42:55.098139 [info] Performing iteration 1424
2017-11-21 19:42:56.456833 [info] Observed Log-likelihood = -2.17701e+07
2017-11-21 19:42:58.029469 [info] Performing iteration 1425
2017-11-21 19:42:59.444540 [info] Observed Log-likelihood = -2.17697e+07
2017-11-21 19:43:01.027562 [info] Performing iteration 1426
2017-11-21 19:43:02.457900 [info] Observed Log-likelihood = -2.17694e+07
2017-11-21 19:43:04.035018 [info] Performing iteration 1427
2017-11-21 19:43:05.432426 [info] Observed Log-likelihood = -2.17699e+07
2017-11-21 19:43:07.006837 [info] Performing iteration 1428
2017-11-21 19:43:08.356201 [info] Observed Log-likelihood = -2.177e+07
2017-11-21 19:43:09.927027 [info] Performing iteration 1429
2017-11-21 19:43:11.341056 [info] Observed Log-likelihood = -2.17702e+07
2017-11-21 19:43:12.912608 [info] Performing iteration 1430
2017-11-21 19:43:14.320640 [info] Observed Log-likelihood = -2.177e+07
2017-11-21 19:43:15.897324 [info] Performing iteration 1431
2017-11-21 19:43:17.263259 [info] Observed Log-likelihood = -2.177e+07
2017-11-21 19:43:18.837715 [info] Performing iteration 1432
2017-11-21 19:43:20.268781 [info] Observed Log-likelihood = -2.17694e+07
2017-11-21 19:43:21.840974 [info] Performing iteration 1433
2017-11-21 19:43:23.237937 [info] Observed Log-likelihood = -2.17695e+07
2017-11-21 19:43:24.809995 [info] Performing iteration 1434
2017-11-21 19:43:26.202624 [info] Observed Log-likelihood = -2.17695e+07
2017-11-21 19:43:27.781287 [info] Performing iteration 1435
2017-11-21 19:43:29.160666 [info] Observed Log-likelihood = -2.17696e+07
2017-11-21 19:43:30.732663 [info] Performing iteration 1436
2017-11-21 19:43:32.153161 [info] Observed Log-likelihood = -2.17702e+07
2017-11-21 19:43:33.731394 [info] Performing iteration 1437
2017-11-21 19:43:35.131328 [info] Observed Log-likelihood = -2.17704e+07
2017-11-21 19:43:36.701771 [info] Performing iteration 1438
2017-11-21 19:43:38.103018 [info] Observed Log-likelihood = -2.17689e+07
2017-11-21 19:43:39.677290 [info] Performing iteration 1439
2017-11-21 19:43:41.034251 [info] Observed Log-likelihood = -2.17679e+07
2017-11-21 19:43:42.609522 [info] Performing iteration 1440
2017-11-21 19:43:44.053024 [info] Observed Log-likelihood = -2.17698e+07
2017-11-21 19:43:45.625324 [info] Performing iteration 1441
2017-11-21 19:43:46.980210 [info] Observed Log-likelihood = -2.17693e+07
2017-11-21 19:43:48.547420 [info] Performing iteration 1442
2017-11-21 19:43:49.940256 [info] Observed Log-likelihood = -2.17691e+07
2017-11-21 19:43:51.526480 [info] Performing iteration 1443
2017-11-21 19:43:52.912748 [info] Observed Log-likelihood = -2.17688e+07
2017-11-21 19:43:54.489552 [info] Performing iteration 1444
2017-11-21 19:43:55.830861 [info] Observed Log-likelihood = -2.17691e+07
2017-11-21 19:43:57.399607 [info] Performing iteration 1445
2017-11-21 19:43:58.813995 [info] Observed Log-likelihood = -2.17688e+07
2017-11-21 19:44:00.390812 [info] Performing iteration 1446
2017-11-21 19:44:01.721339 [info] Observed Log-likelihood = -2.17694e+07
2017-11-21 19:44:03.288503 [info] Performing iteration 1447
2017-11-21 19:44:04.620596 [info] Observed Log-likelihood = -2.17707e+07
2017-11-21 19:44:06.208589 [info] Performing iteration 1448
2017-11-21 19:44:07.619865 [info] Observed Log-likelihood = -2.17699e+07
2017-11-21 19:44:09.191025 [info] Performing iteration 1449
2017-11-21 19:44:10.546521 [info] Observed Log-likelihood = -2.17696e+07
2017-11-21 19:44:12.114307 [info] Performing iteration 1450
2017-11-21 19:44:13.465830 [info] Observed Log-likelihood = -2.177e+07
2017-11-21 19:44:15.040345 [info] Performing iteration 1451
2017-11-21 19:44:16.426317 [info] Observed Log-likelihood = -2.17699e+07
2017-11-21 19:44:17.997384 [info] Performing iteration 1452
2017-11-21 19:44:19.355285 [info] Observed Log-likelihood = -2.17692e+07
2017-11-21 19:44:20.925113 [info] Performing iteration 1453
2017-11-21 19:44:22.315420 [info] Observed Log-likelihood = -2.17705e+07
2017-11-21 19:44:23.887258 [info] Performing iteration 1454
2017-11-21 19:44:25.268806 [info] Observed Log-likelihood = -2.17703e+07
2017-11-21 19:44:26.885220 [info] Performing iteration 1455
2017-11-21 19:44:28.281340 [info] Observed Log-likelihood = -2.17702e+07
2017-11-21 19:44:29.853016 [info] Performing iteration 1456
2017-11-21 19:44:31.210091 [info] Observed Log-likelihood = -2.17692e+07
2017-11-21 19:44:32.793076 [info] Performing iteration 1457
2017-11-21 19:44:34.187051 [info] Observed Log-likelihood = -2.17694e+07
2017-11-21 19:44:35.761166 [info] Performing iteration 1458
2017-11-21 19:44:37.163340 [info] Observed Log-likelihood = -2.1769e+07
2017-11-21 19:44:38.734984 [info] Performing iteration 1459
2017-11-21 19:44:40.138127 [info] Observed Log-likelihood = -2.17685e+07
2017-11-21 19:44:41.711385 [info] Performing iteration 1460
2017-11-21 19:44:43.084390 [info] Observed Log-likelihood = -2.17683e+07
2017-11-21 19:44:44.665893 [info] Performing iteration 1461
2017-11-21 19:44:46.023312 [info] Observed Log-likelihood = -2.17683e+07
2017-11-21 19:44:47.623698 [info] Performing iteration 1462
2017-11-21 19:44:49.026520 [info] Observed Log-likelihood = -2.17696e+07
2017-11-21 19:44:50.658592 [info] Performing iteration 1463
2017-11-21 19:44:52.031387 [info] Observed Log-likelihood = -2.17695e+07
2017-11-21 19:44:53.601768 [info] Performing iteration 1464
2017-11-21 19:44:54.984453 [info] Observed Log-likelihood = -2.17699e+07
2017-11-21 19:44:56.563132 [info] Performing iteration 1465
2017-11-21 19:44:57.956921 [info] Observed Log-likelihood = -2.17687e+07
2017-11-21 19:44:59.530363 [info] Performing iteration 1466
2017-11-21 19:45:00.879318 [info] Observed Log-likelihood = -2.1769e+07
2017-11-21 19:45:02.449365 [info] Performing iteration 1467
2017-11-21 19:45:03.865834 [info] Observed Log-likelihood = -2.17687e+07
2017-11-21 19:45:05.461737 [info] Performing iteration 1468
2017-11-21 19:45:06.845332 [info] Observed Log-likelihood = -2.17684e+07
2017-11-21 19:45:08.417867 [info] Performing iteration 1469
2017-11-21 19:45:09.824782 [info] Observed Log-likelihood = -2.1768e+07
2017-11-21 19:45:11.398430 [info] Performing iteration 1470
2017-11-21 19:45:12.818756 [info] Observed Log-likelihood = -2.17694e+07
2017-11-21 19:45:14.389901 [info] Performing iteration 1471
2017-11-21 19:45:15.795677 [info] Observed Log-likelihood = -2.17692e+07
2017-11-21 19:45:17.365728 [info] Performing iteration 1472
2017-11-21 19:45:18.705896 [info] Observed Log-likelihood = -2.17701e+07
2017-11-21 19:45:20.279166 [info] Performing iteration 1473
2017-11-21 19:45:21.667482 [info] Observed Log-likelihood = -2.17696e+07
2017-11-21 19:45:23.242444 [info] Performing iteration 1474
2017-11-21 19:45:24.649171 [info] Observed Log-likelihood = -2.17702e+07
2017-11-21 19:45:26.227622 [info] Performing iteration 1475
2017-11-21 19:45:27.576746 [info] Observed Log-likelihood = -2.1769e+07
2017-11-21 19:45:29.146367 [info] Performing iteration 1476
2017-11-21 19:45:30.546712 [info] Observed Log-likelihood = -2.17695e+07
2017-11-21 19:45:32.115029 [info] Performing iteration 1477
2017-11-21 19:45:33.516442 [info] Observed Log-likelihood = -2.17686e+07
2017-11-21 19:45:35.097915 [info] Performing iteration 1478
2017-11-21 19:45:36.529105 [info] Observed Log-likelihood = -2.17696e+07
2017-11-21 19:45:38.106517 [info] Performing iteration 1479
2017-11-21 19:45:39.473514 [info] Observed Log-likelihood = -2.17696e+07
2017-11-21 19:45:41.057574 [info] Performing iteration 1480
2017-11-21 19:45:42.463845 [info] Observed Log-likelihood = -2.17681e+07
2017-11-21 19:45:44.042395 [info] Performing iteration 1481
2017-11-21 19:45:45.448159 [info] Observed Log-likelihood = -2.17692e+07
2017-11-21 19:45:47.043177 [info] Performing iteration 1482
2017-11-21 19:45:48.391651 [info] Observed Log-likelihood = -2.1769e+07
2017-11-21 19:45:49.963480 [info] Performing iteration 1483
2017-11-21 19:45:51.372625 [info] Observed Log-likelihood = -2.17685e+07
2017-11-21 19:45:52.938699 [info] Performing iteration 1484
2017-11-21 19:45:54.353898 [info] Observed Log-likelihood = -2.17681e+07
2017-11-21 19:45:55.933880 [info] Performing iteration 1485
2017-11-21 19:45:57.310903 [info] Observed Log-likelihood = -2.17685e+07
2017-11-21 19:45:58.890659 [info] Performing iteration 1486
2017-11-21 19:46:00.323884 [info] Observed Log-likelihood = -2.1768e+07
2017-11-21 19:46:01.906125 [info] Performing iteration 1487
2017-11-21 19:46:03.286495 [info] Observed Log-likelihood = -2.17677e+07
2017-11-21 19:46:04.861031 [info] Performing iteration 1488
2017-11-21 19:46:06.238345 [info] Observed Log-likelihood = -2.1768e+07
2017-11-21 19:46:07.813789 [info] Performing iteration 1489
2017-11-21 19:46:09.205347 [info] Observed Log-likelihood = -2.17685e+07
2017-11-21 19:46:10.775293 [info] Performing iteration 1490
2017-11-21 19:46:12.159365 [info] Observed Log-likelihood = -2.17679e+07
2017-11-21 19:46:13.727551 [info] Performing iteration 1491
2017-11-21 19:46:15.123360 [info] Observed Log-likelihood = -2.17683e+07
2017-11-21 19:46:16.709178 [info] Performing iteration 1492
2017-11-21 19:46:18.088297 [info] Observed Log-likelihood = -2.17686e+07
2017-11-21 19:46:19.656907 [info] Performing iteration 1493
2017-11-21 19:46:21.076827 [info] Observed Log-likelihood = -2.1769e+07
2017-11-21 19:46:22.660119 [info] Performing iteration 1494
2017-11-21 19:46:24.024929 [info] Observed Log-likelihood = -2.17687e+07
2017-11-21 19:46:25.595174 [info] Performing iteration 1495
2017-11-21 19:46:26.962210 [info] Observed Log-likelihood = -2.17687e+07
2017-11-21 19:46:28.537391 [info] Performing iteration 1496
2017-11-21 19:46:29.914914 [info] Observed Log-likelihood = -2.17688e+07
2017-11-21 19:46:31.486992 [info] Performing iteration 1497
2017-11-21 19:46:32.866975 [info] Observed Log-likelihood = -2.17701e+07
2017-11-21 19:46:34.436203 [info] Performing iteration 1498
2017-11-21 19:46:35.791447 [info] Observed Log-likelihood = -2.17693e+07
2017-11-21 19:46:37.371005 [info] Performing iteration 1499
2017-11-21 19:46:38.754279 [info] Observed Log-likelihood = -2.17699e+07
2017-11-21 19:46:40.332136 [info] Performing iteration 1500
2017-11-21 19:46:41.716992 [info] Observed Log-likelihood = -2.17696e+07
2017-11-21 19:46:43.329052 [info] Performing iteration 1501
2017-11-21 19:46:44.785220 [info] Observed Log-likelihood = -2.17694e+07
2017-11-21 19:46:46.374230 [info] Performing iteration 1502
2017-11-21 19:46:47.782087 [info] Observed Log-likelihood = -2.17698e+07
2017-11-21 19:46:49.365358 [info] Performing iteration 1503
2017-11-21 19:46:50.748248 [info] Observed Log-likelihood = -2.17695e+07
2017-11-21 19:46:52.326550 [info] Performing iteration 1504
2017-11-21 19:46:53.675362 [info] Observed Log-likelihood = -2.17699e+07
2017-11-21 19:46:55.251500 [info] Performing iteration 1505
2017-11-21 19:46:56.580039 [info] Observed Log-likelihood = -2.17693e+07
2017-11-21 19:46:58.160468 [info] Performing iteration 1506
2017-11-21 19:46:59.529229 [info] Observed Log-likelihood = -2.17686e+07
2017-11-21 19:47:01.106057 [info] Performing iteration 1507
2017-11-21 19:47:02.507453 [info] Observed Log-likelihood = -2.17685e+07
2017-11-21 19:47:04.086393 [info] Performing iteration 1508
2017-11-21 19:47:05.456691 [info] Observed Log-likelihood = -2.17695e+07
2017-11-21 19:47:07.035837 [info] Performing iteration 1509
2017-11-21 19:47:08.432922 [info] Observed Log-likelihood = -2.17691e+07
2017-11-21 19:47:10.004126 [info] Performing iteration 1510
2017-11-21 19:47:11.392355 [info] Observed Log-likelihood = -2.17686e+07
2017-11-21 19:47:12.968999 [info] Performing iteration 1511
2017-11-21 19:47:14.356072 [info] Observed Log-likelihood = -2.17688e+07
2017-11-21 19:47:15.938133 [info] Performing iteration 1512
2017-11-21 19:47:17.313347 [info] Observed Log-likelihood = -2.17695e+07
2017-11-21 19:47:18.895839 [info] Performing iteration 1513
2017-11-21 19:47:20.270626 [info] Observed Log-likelihood = -2.17684e+07
2017-11-21 19:47:21.838006 [info] Performing iteration 1514
2017-11-21 19:47:23.230882 [info] Observed Log-likelihood = -2.17685e+07
2017-11-21 19:47:24.814927 [info] Performing iteration 1515
2017-11-21 19:47:26.211892 [info] Observed Log-likelihood = -2.1768e+07
2017-11-21 19:47:27.790279 [info] Performing iteration 1516
2017-11-21 19:47:29.171585 [info] Observed Log-likelihood = -2.17678e+07
2017-11-21 19:47:30.755845 [info] Performing iteration 1517
2017-11-21 19:47:32.086784 [info] Observed Log-likelihood = -2.17688e+07
2017-11-21 19:47:33.657853 [info] Performing iteration 1518
2017-11-21 19:47:35.048762 [info] Observed Log-likelihood = -2.17692e+07
2017-11-21 19:47:36.628558 [info] Performing iteration 1519
2017-11-21 19:47:38.014555 [info] Observed Log-likelihood = -2.17691e+07
2017-11-21 19:47:39.583286 [info] Performing iteration 1520
2017-11-21 19:47:40.937042 [info] Observed Log-likelihood = -2.17696e+07
2017-11-21 19:47:42.508502 [info] Performing iteration 1521
2017-11-21 19:47:43.840225 [info] Observed Log-likelihood = -2.17689e+07
2017-11-21 19:47:45.409750 [info] Performing iteration 1522
2017-11-21 19:47:46.769864 [info] Observed Log-likelihood = -2.17687e+07
2017-11-21 19:47:48.343606 [info] Performing iteration 1523
2017-11-21 19:47:49.666630 [info] Observed Log-likelihood = -2.17689e+07
2017-11-21 19:47:51.237766 [info] Performing iteration 1524
2017-11-21 19:47:52.649522 [info] Observed Log-likelihood = -2.17678e+07
2017-11-21 19:47:54.222456 [info] Performing iteration 1525
2017-11-21 19:47:55.612061 [info] Observed Log-likelihood = -2.17682e+07
2017-11-21 19:47:57.192763 [info] Performing iteration 1526
2017-11-21 19:47:58.547686 [info] Observed Log-likelihood = -2.17687e+07
2017-11-21 19:48:00.120255 [info] Performing iteration 1527
2017-11-21 19:48:01.480889 [info] Observed Log-likelihood = -2.17691e+07
2017-11-21 19:48:03.069329 [info] Performing iteration 1528
2017-11-21 19:48:04.442573 [info] Observed Log-likelihood = -2.17688e+07
2017-11-21 19:48:06.031677 [info] Performing iteration 1529
2017-11-21 19:48:07.435517 [info] Observed Log-likelihood = -2.17699e+07
2017-11-21 19:48:09.012802 [info] Performing iteration 1530
2017-11-21 19:48:10.424711 [info] Observed Log-likelihood = -2.17699e+07
2017-11-21 19:48:12.007892 [info] Performing iteration 1531
2017-11-21 19:48:13.417939 [info] Observed Log-likelihood = -2.17701e+07
2017-11-21 19:48:15.001072 [info] Performing iteration 1532
2017-11-21 19:48:16.414379 [info] Observed Log-likelihood = -2.17696e+07
2017-11-21 19:48:17.995969 [info] Performing iteration 1533
2017-11-21 19:48:19.334743 [info] Observed Log-likelihood = -2.17705e+07
2017-11-21 19:48:20.907040 [info] Performing iteration 1534
2017-11-21 19:48:22.292077 [info] Observed Log-likelihood = -2.17709e+07
2017-11-21 19:48:23.866983 [info] Performing iteration 1535
2017-11-21 19:48:25.262066 [info] Observed Log-likelihood = -2.17693e+07
2017-11-21 19:48:26.839509 [info] Performing iteration 1536
2017-11-21 19:48:28.202214 [info] Observed Log-likelihood = -2.17691e+07
2017-11-21 19:48:29.780519 [info] Performing iteration 1537
2017-11-21 19:48:31.201000 [info] Observed Log-likelihood = -2.17695e+07
2017-11-21 19:48:32.778953 [info] Performing iteration 1538
2017-11-21 19:48:34.182076 [info] Observed Log-likelihood = -2.17684e+07
2017-11-21 19:48:35.765387 [info] Performing iteration 1539
2017-11-21 19:48:37.151712 [info] Observed Log-likelihood = -2.1769e+07
2017-11-21 19:48:38.728343 [info] Performing iteration 1540
2017-11-21 19:48:40.110412 [info] Observed Log-likelihood = -2.17686e+07
2017-11-21 19:48:41.673342 [info] Performing iteration 1541
2017-11-21 19:48:43.023890 [info] Observed Log-likelihood = -2.17693e+07
2017-11-21 19:48:44.591661 [info] Performing iteration 1542
2017-11-21 19:48:45.971187 [info] Observed Log-likelihood = -2.17688e+07
2017-11-21 19:48:47.543314 [info] Performing iteration 1543
2017-11-21 19:48:48.919102 [info] Observed Log-likelihood = -2.1768e+07
2017-11-21 19:48:50.521074 [info] Performing iteration 1544
2017-11-21 19:48:51.922100 [info] Observed Log-likelihood = -2.17683e+07
2017-11-21 19:48:53.495923 [info] Performing iteration 1545
2017-11-21 19:48:54.893411 [info] Observed Log-likelihood = -2.17705e+07
2017-11-21 19:48:56.487112 [info] Performing iteration 1546
2017-11-21 19:48:57.833129 [info] Observed Log-likelihood = -2.17699e+07
2017-11-21 19:48:59.403609 [info] Performing iteration 1547
2017-11-21 19:49:00.792912 [info] Observed Log-likelihood = -2.17691e+07
2017-11-21 19:49:02.369349 [info] Performing iteration 1548
2017-11-21 19:49:03.744730 [info] Observed Log-likelihood = -2.17692e+07
2017-11-21 19:49:05.323273 [info] Performing iteration 1549
2017-11-21 19:49:06.712246 [info] Observed Log-likelihood = -2.17694e+07
2017-11-21 19:49:08.285988 [info] Performing iteration 1550
2017-11-21 19:49:09.705753 [info] Observed Log-likelihood = -2.1769e+07
2017-11-21 19:49:11.278535 [info] Performing iteration 1551
2017-11-21 19:49:12.650036 [info] Observed Log-likelihood = -2.17694e+07
2017-11-21 19:49:14.227294 [info] Performing iteration 1552
2017-11-21 19:49:15.623313 [info] Observed Log-likelihood = -2.17692e+07
2017-11-21 19:49:17.195329 [info] Performing iteration 1553
2017-11-21 19:49:18.640547 [info] Observed Log-likelihood = -2.17684e+07
2017-11-21 19:49:20.220800 [info] Performing iteration 1554
2017-11-21 19:49:21.611315 [info] Observed Log-likelihood = -2.17675e+07
2017-11-21 19:49:23.177934 [info] Performing iteration 1555
2017-11-21 19:49:24.563641 [info] Observed Log-likelihood = -2.17686e+07
2017-11-21 19:49:26.138815 [info] Performing iteration 1556
2017-11-21 19:49:27.519466 [info] Observed Log-likelihood = -2.17675e+07
2017-11-21 19:49:29.088794 [info] Performing iteration 1557
2017-11-21 19:49:30.469658 [info] Observed Log-likelihood = -2.17676e+07
2017-11-21 19:49:32.039451 [info] Performing iteration 1558
2017-11-21 19:49:33.443816 [info] Observed Log-likelihood = -2.17682e+07
2017-11-21 19:49:35.019892 [info] Performing iteration 1559
2017-11-21 19:49:36.388503 [info] Observed Log-likelihood = -2.17682e+07
2017-11-21 19:49:37.976742 [info] Performing iteration 1560
2017-11-21 19:49:39.356322 [info] Observed Log-likelihood = -2.17674e+07
2017-11-21 19:49:40.932631 [info] Performing iteration 1561
2017-11-21 19:49:42.255917 [info] Observed Log-likelihood = -2.17682e+07
2017-11-21 19:49:43.831856 [info] Performing iteration 1562
2017-11-21 19:49:45.192959 [info] Observed Log-likelihood = -2.17687e+07
2017-11-21 19:49:46.767475 [info] Performing iteration 1563
2017-11-21 19:49:48.134983 [info] Observed Log-likelihood = -2.17677e+07
2017-11-21 19:49:49.717764 [info] Performing iteration 1564
2017-11-21 19:49:51.076306 [info] Observed Log-likelihood = -2.17689e+07
2017-11-21 19:49:52.645362 [info] Performing iteration 1565
2017-11-21 19:49:54.025448 [info] Observed Log-likelihood = -2.17695e+07
2017-11-21 19:49:55.604479 [info] Performing iteration 1566
2017-11-21 19:49:57.000199 [info] Observed Log-likelihood = -2.17698e+07
2017-11-21 19:49:58.575284 [info] Performing iteration 1567
2017-11-21 19:49:59.974584 [info] Observed Log-likelihood = -2.17685e+07
2017-11-21 19:50:01.548221 [info] Performing iteration 1568
2017-11-21 19:50:02.901155 [info] Observed Log-likelihood = -2.17689e+07
2017-11-21 19:50:04.470648 [info] Performing iteration 1569
2017-11-21 19:50:05.869333 [info] Observed Log-likelihood = -2.17683e+07
2017-11-21 19:50:07.443873 [info] Performing iteration 1570
2017-11-21 19:50:08.877010 [info] Observed Log-likelihood = -2.17686e+07
2017-11-21 19:50:10.557745 [info] Performing iteration 1571
2017-11-21 19:50:11.975360 [info] Observed Log-likelihood = -2.17682e+07
2017-11-21 19:50:13.560247 [info] Performing iteration 1572
2017-11-21 19:50:14.969687 [info] Observed Log-likelihood = -2.17686e+07
2017-11-21 19:50:16.561616 [info] Performing iteration 1573
2017-11-21 19:50:17.967255 [info] Observed Log-likelihood = -2.1769e+07
2017-11-21 19:50:20.400605 [info] Performing iteration 1574
2017-11-21 19:50:21.819185 [info] Observed Log-likelihood = -2.17689e+07
2017-11-21 19:50:23.392871 [info] Performing iteration 1575
2017-11-21 19:50:24.749692 [info] Observed Log-likelihood = -2.17683e+07
2017-11-21 19:50:26.321123 [info] Performing iteration 1576
2017-11-21 19:50:27.694087 [info] Observed Log-likelihood = -2.17689e+07
2017-11-21 19:50:29.272817 [info] Performing iteration 1577
2017-11-21 19:50:30.688560 [info] Observed Log-likelihood = -2.17696e+07
2017-11-21 19:50:32.328525 [info] Performing iteration 1578
2017-11-21 19:50:33.699281 [info] Observed Log-likelihood = -2.17687e+07
2017-11-21 19:50:35.272718 [info] Performing iteration 1579
2017-11-21 19:50:36.654039 [info] Observed Log-likelihood = -2.17686e+07
2017-11-21 19:50:38.229943 [info] Performing iteration 1580
2017-11-21 19:50:39.652760 [info] Observed Log-likelihood = -2.17684e+07
2017-11-21 19:50:41.248710 [info] Performing iteration 1581
2017-11-21 19:50:42.660285 [info] Observed Log-likelihood = -2.17679e+07
2017-11-21 19:50:44.243165 [info] Performing iteration 1582
2017-11-21 19:50:45.639423 [info] Observed Log-likelihood = -2.17686e+07
2017-11-21 19:50:47.225061 [info] Performing iteration 1583
2017-11-21 19:50:48.588877 [info] Observed Log-likelihood = -2.17688e+07
2017-11-21 19:50:50.169684 [info] Performing iteration 1584
2017-11-21 19:50:51.540997 [info] Observed Log-likelihood = -2.17689e+07
2017-11-21 19:50:53.115858 [info] Performing iteration 1585
2017-11-21 19:50:54.546346 [info] Observed Log-likelihood = -2.17692e+07
2017-11-21 19:50:56.130252 [info] Performing iteration 1586
2017-11-21 19:50:57.562746 [info] Observed Log-likelihood = -2.1769e+07
2017-11-21 19:50:59.144041 [info] Performing iteration 1587
2017-11-21 19:51:00.517630 [info] Observed Log-likelihood = -2.17684e+07
2017-11-21 19:51:02.095752 [info] Performing iteration 1588
2017-11-21 19:51:03.463619 [info] Observed Log-likelihood = -2.17688e+07
2017-11-21 19:51:05.044718 [info] Performing iteration 1589
2017-11-21 19:51:06.463000 [info] Observed Log-likelihood = -2.1768e+07
2017-11-21 19:51:08.043709 [info] Performing iteration 1590
2017-11-21 19:51:09.454129 [info] Observed Log-likelihood = -2.17695e+07
2017-11-21 19:51:11.030150 [info] Performing iteration 1591
2017-11-21 19:51:12.378899 [info] Observed Log-likelihood = -2.17682e+07
2017-11-21 19:51:13.949412 [info] Performing iteration 1592
2017-11-21 19:51:15.373002 [info] Observed Log-likelihood = -2.17688e+07
2017-11-21 19:51:16.944693 [info] Performing iteration 1593
2017-11-21 19:51:18.320097 [info] Observed Log-likelihood = -2.17686e+07
2017-11-21 19:51:19.887591 [info] Performing iteration 1594
2017-11-21 19:51:21.298310 [info] Observed Log-likelihood = -2.17685e+07
2017-11-21 19:51:22.875681 [info] Performing iteration 1595
2017-11-21 19:51:24.241845 [info] Observed Log-likelihood = -2.17688e+07
2017-11-21 19:51:25.828535 [info] Performing iteration 1596
2017-11-21 19:51:27.183718 [info] Observed Log-likelihood = -2.17673e+07
2017-11-21 19:51:28.766698 [info] Performing iteration 1597
2017-11-21 19:51:30.120884 [info] Observed Log-likelihood = -2.17679e+07
2017-11-21 19:51:31.696982 [info] Performing iteration 1598
2017-11-21 19:51:33.097743 [info] Observed Log-likelihood = -2.17676e+07
2017-11-21 19:51:34.673217 [info] Performing iteration 1599
2017-11-21 19:51:36.121135 [info] Observed Log-likelihood = -2.17686e+07
2017-11-21 19:51:37.711252 [info] Performing iteration 1600
2017-11-21 19:51:39.063277 [info] Observed Log-likelihood = -2.17683e+07
2017-11-21 19:51:44.823924 [info] Performing iteration 1601
2017-11-21 19:51:46.241341 [info] Observed Log-likelihood = -2.17681e+07
2017-11-21 19:51:47.817553 [info] Performing iteration 1602
2017-11-21 19:51:49.190691 [info] Observed Log-likelihood = -2.17693e+07
2017-11-21 19:51:50.769368 [info] Performing iteration 1603
2017-11-21 19:51:52.142857 [info] Observed Log-likelihood = -2.17685e+07
2017-11-21 19:51:53.720089 [info] Performing iteration 1604
2017-11-21 19:51:55.175617 [info] Observed Log-likelihood = -2.17686e+07
2017-11-21 19:51:56.780929 [info] Performing iteration 1605
2017-11-21 19:51:58.170508 [info] Observed Log-likelihood = -2.17682e+07
2017-11-21 19:51:59.748838 [info] Performing iteration 1606
2017-11-21 19:52:01.152024 [info] Observed Log-likelihood = -2.17677e+07
2017-11-21 19:52:02.729001 [info] Performing iteration 1607
2017-11-21 19:52:04.137303 [info] Observed Log-likelihood = -2.17679e+07
2017-11-21 19:52:05.718212 [info] Performing iteration 1608
2017-11-21 19:52:07.093950 [info] Observed Log-likelihood = -2.17674e+07
2017-11-21 19:52:08.673396 [info] Performing iteration 1609
2017-11-21 19:52:10.021132 [info] Observed Log-likelihood = -2.1768e+07
2017-11-21 19:52:11.592276 [info] Performing iteration 1610
2017-11-21 19:52:12.970126 [info] Observed Log-likelihood = -2.17676e+07
2017-11-21 19:52:14.537043 [info] Performing iteration 1611
2017-11-21 19:52:15.978017 [info] Observed Log-likelihood = -2.17675e+07
2017-11-21 19:52:17.595985 [info] Performing iteration 1612
2017-11-21 19:52:19.025155 [info] Observed Log-likelihood = -2.17686e+07
2017-11-21 19:52:20.597915 [info] Performing iteration 1613
2017-11-21 19:52:22.012798 [info] Observed Log-likelihood = -2.17683e+07
2017-11-21 19:52:23.584748 [info] Performing iteration 1614
2017-11-21 19:52:24.947897 [info] Observed Log-likelihood = -2.17679e+07
2017-11-21 19:52:26.521058 [info] Performing iteration 1615
2017-11-21 19:52:27.931602 [info] Observed Log-likelihood = -2.17692e+07
2017-11-21 19:52:29.520500 [info] Performing iteration 1616
2017-11-21 19:52:30.912326 [info] Observed Log-likelihood = -2.17684e+07
2017-11-21 19:52:32.507042 [info] Performing iteration 1617
2017-11-21 19:52:33.915053 [info] Observed Log-likelihood = -2.17685e+07
2017-11-21 19:52:35.487438 [info] Performing iteration 1618
2017-11-21 19:52:36.824426 [info] Observed Log-likelihood = -2.17689e+07
2017-11-21 19:52:38.392787 [info] Performing iteration 1619
2017-11-21 19:52:39.782767 [info] Observed Log-likelihood = -2.17685e+07
2017-11-21 19:52:41.356693 [info] Performing iteration 1620
2017-11-21 19:52:42.707051 [info] Observed Log-likelihood = -2.17677e+07
2017-11-21 19:52:44.305796 [info] Performing iteration 1621
2017-11-21 19:52:45.684607 [info] Observed Log-likelihood = -2.17689e+07
2017-11-21 19:52:47.259586 [info] Performing iteration 1622
2017-11-21 19:52:48.643259 [info] Observed Log-likelihood = -2.1768e+07
2017-11-21 19:52:50.217557 [info] Performing iteration 1623
2017-11-21 19:52:51.597950 [info] Observed Log-likelihood = -2.17686e+07
2017-11-21 19:52:53.173028 [info] Performing iteration 1624
2017-11-21 19:52:54.506097 [info] Observed Log-likelihood = -2.17683e+07
2017-11-21 19:52:56.075521 [info] Performing iteration 1625
2017-11-21 19:52:57.474167 [info] Observed Log-likelihood = -2.17688e+07
2017-11-21 19:52:59.044760 [info] Performing iteration 1626
2017-11-21 19:53:00.398383 [info] Observed Log-likelihood = -2.17692e+07
2017-11-21 19:53:01.966291 [info] Performing iteration 1627
2017-11-21 19:53:03.296459 [info] Observed Log-likelihood = -2.17687e+07
2017-11-21 19:53:04.868771 [info] Performing iteration 1628
2017-11-21 19:53:06.275426 [info] Observed Log-likelihood = -2.17686e+07
2017-11-21 19:53:07.846677 [info] Performing iteration 1629
2017-11-21 19:53:09.251226 [info] Observed Log-likelihood = -2.17686e+07
2017-11-21 19:53:10.819046 [info] Performing iteration 1630
2017-11-21 19:53:12.196720 [info] Observed Log-likelihood = -2.1769e+07
2017-11-21 19:53:13.771293 [info] Performing iteration 1631
2017-11-21 19:53:15.173889 [info] Observed Log-likelihood = -2.17688e+07
2017-11-21 19:53:16.759104 [info] Performing iteration 1632
2017-11-21 19:53:18.188045 [info] Observed Log-likelihood = -2.17688e+07
2017-11-21 19:53:19.760925 [info] Performing iteration 1633
2017-11-21 19:53:21.159931 [info] Observed Log-likelihood = -2.17687e+07
2017-11-21 19:53:22.734215 [info] Performing iteration 1634
2017-11-21 19:53:24.087445 [info] Observed Log-likelihood = -2.1768e+07
2017-11-21 19:53:25.659404 [info] Performing iteration 1635
2017-11-21 19:53:27.070222 [info] Observed Log-likelihood = -2.17691e+07
2017-11-21 19:53:28.656118 [info] Performing iteration 1636
2017-11-21 19:53:30.091284 [info] Observed Log-likelihood = -2.17684e+07
2017-11-21 19:53:31.676090 [info] Performing iteration 1637
2017-11-21 19:53:33.081508 [info] Observed Log-likelihood = -2.1769e+07
2017-11-21 19:53:34.653423 [info] Performing iteration 1638
2017-11-21 19:53:36.083246 [info] Observed Log-likelihood = -2.17684e+07
2017-11-21 19:53:37.656930 [info] Performing iteration 1639
2017-11-21 19:53:39.058081 [info] Observed Log-likelihood = -2.17692e+07
2017-11-21 19:53:40.636063 [info] Performing iteration 1640
2017-11-21 19:53:42.048238 [info] Observed Log-likelihood = -2.17686e+07
2017-11-21 19:53:43.625335 [info] Performing iteration 1641
2017-11-21 19:53:45.002909 [info] Observed Log-likelihood = -2.1769e+07
2017-11-21 19:53:46.573707 [info] Performing iteration 1642
2017-11-21 19:53:47.995261 [info] Observed Log-likelihood = -2.17684e+07
2017-11-21 19:53:49.575080 [info] Performing iteration 1643
2017-11-21 19:53:50.991739 [info] Observed Log-likelihood = -2.17684e+07
2017-11-21 19:53:52.563790 [info] Performing iteration 1644
2017-11-21 19:53:53.921119 [info] Observed Log-likelihood = -2.17681e+07
2017-11-21 19:53:55.487798 [info] Performing iteration 1645
2017-11-21 19:53:56.896052 [info] Observed Log-likelihood = -2.17686e+07
2017-11-21 19:53:58.465790 [info] Performing iteration 1646
2017-11-21 19:53:59.817314 [info] Observed Log-likelihood = -2.17683e+07
2017-11-21 19:54:01.393691 [info] Performing iteration 1647
2017-11-21 19:54:02.761992 [info] Observed Log-likelihood = -2.17685e+07
2017-11-21 19:54:04.343704 [info] Performing iteration 1648
2017-11-21 19:54:05.693969 [info] Observed Log-likelihood = -2.17681e+07
2017-11-21 19:54:07.271842 [info] Performing iteration 1649
2017-11-21 19:54:08.658065 [info] Observed Log-likelihood = -2.17681e+07
2017-11-21 19:54:10.230181 [info] Performing iteration 1650
2017-11-21 19:54:11.627243 [info] Observed Log-likelihood = -2.1767e+07
2017-11-21 19:54:13.205570 [info] Performing iteration 1651
2017-11-21 19:54:14.558592 [info] Observed Log-likelihood = -2.17677e+07
2017-11-21 19:54:16.134814 [info] Performing iteration 1652
2017-11-21 19:54:17.505926 [info] Observed Log-likelihood = -2.17678e+07
2017-11-21 19:54:19.078817 [info] Performing iteration 1653
2017-11-21 19:54:20.404728 [info] Observed Log-likelihood = -2.17683e+07
2017-11-21 19:54:21.972128 [info] Performing iteration 1654
2017-11-21 19:54:23.294003 [info] Observed Log-likelihood = -2.17682e+07
2017-11-21 19:54:24.866023 [info] Performing iteration 1655
2017-11-21 19:54:26.281674 [info] Observed Log-likelihood = -2.17675e+07
2017-11-21 19:54:27.857770 [info] Performing iteration 1656
2017-11-21 19:54:29.251604 [info] Observed Log-likelihood = -2.17678e+07
2017-11-21 19:54:30.822096 [info] Performing iteration 1657
2017-11-21 19:54:32.170821 [info] Observed Log-likelihood = -2.17686e+07
2017-11-21 19:54:33.738780 [info] Performing iteration 1658
2017-11-21 19:54:35.091613 [info] Observed Log-likelihood = -2.17678e+07
2017-11-21 19:54:36.673887 [info] Performing iteration 1659
2017-11-21 19:54:38.056566 [info] Observed Log-likelihood = -2.17692e+07
2017-11-21 19:54:39.632745 [info] Performing iteration 1660
2017-11-21 19:54:41.038938 [info] Observed Log-likelihood = -2.17684e+07
2017-11-21 19:54:42.617292 [info] Performing iteration 1661
2017-11-21 19:54:44.015091 [info] Observed Log-likelihood = -2.17684e+07
2017-11-21 19:54:45.588571 [info] Performing iteration 1662
2017-11-21 19:54:46.967779 [info] Observed Log-likelihood = -2.17689e+07
2017-11-21 19:54:48.542149 [info] Performing iteration 1663
2017-11-21 19:54:49.939399 [info] Observed Log-likelihood = -2.17682e+07
2017-11-21 19:54:51.514764 [info] Performing iteration 1664
2017-11-21 19:54:52.892411 [info] Observed Log-likelihood = -2.17683e+07
2017-11-21 19:54:54.472582 [info] Performing iteration 1665
2017-11-21 19:54:55.854725 [info] Observed Log-likelihood = -2.17681e+07
2017-11-21 19:54:57.450379 [info] Performing iteration 1666
2017-11-21 19:54:58.834585 [info] Observed Log-likelihood = -2.17678e+07
2017-11-21 19:55:00.406665 [info] Performing iteration 1667
2017-11-21 19:55:01.755138 [info] Observed Log-likelihood = -2.17672e+07
2017-11-21 19:55:03.325471 [info] Performing iteration 1668
2017-11-21 19:55:04.680169 [info] Observed Log-likelihood = -2.17681e+07
2017-11-21 19:55:06.251545 [info] Performing iteration 1669
2017-11-21 19:55:07.675173 [info] Observed Log-likelihood = -2.17683e+07
2017-11-21 19:55:09.250561 [info] Performing iteration 1670
2017-11-21 19:55:10.648562 [info] Observed Log-likelihood = -2.17685e+07
2017-11-21 19:55:12.227729 [info] Performing iteration 1671
2017-11-21 19:55:13.571299 [info] Observed Log-likelihood = -2.17685e+07
2017-11-21 19:55:15.165582 [info] Performing iteration 1672
2017-11-21 19:55:16.546987 [info] Observed Log-likelihood = -2.17684e+07
2017-11-21 19:55:18.120922 [info] Performing iteration 1673
2017-11-21 19:55:19.502441 [info] Observed Log-likelihood = -2.17679e+07
2017-11-21 19:55:21.074777 [info] Performing iteration 1674
2017-11-21 19:55:22.431897 [info] Observed Log-likelihood = -2.17684e+07
2017-11-21 19:55:24.016311 [info] Performing iteration 1675
2017-11-21 19:55:25.386259 [info] Observed Log-likelihood = -2.17669e+07
2017-11-21 19:55:26.997436 [info] Performing iteration 1676
2017-11-21 19:55:28.351232 [info] Observed Log-likelihood = -2.17677e+07
2017-11-21 19:55:29.929144 [info] Performing iteration 1677
2017-11-21 19:55:31.293203 [info] Observed Log-likelihood = -2.17683e+07
2017-11-21 19:55:32.870160 [info] Performing iteration 1678
2017-11-21 19:55:34.225995 [info] Observed Log-likelihood = -2.17679e+07
2017-11-21 19:55:35.798064 [info] Performing iteration 1679
2017-11-21 19:55:37.132560 [info] Observed Log-likelihood = -2.17684e+07
2017-11-21 19:55:38.705193 [info] Performing iteration 1680
2017-11-21 19:55:40.107556 [info] Observed Log-likelihood = -2.17683e+07
2017-11-21 19:55:41.700286 [info] Performing iteration 1681
2017-11-21 19:55:43.030167 [info] Observed Log-likelihood = -2.17679e+07
2017-11-21 19:55:44.614114 [info] Performing iteration 1682
2017-11-21 19:55:46.020755 [info] Observed Log-likelihood = -2.17689e+07
2017-11-21 19:55:47.603368 [info] Performing iteration 1683
2017-11-21 19:55:48.996502 [info] Observed Log-likelihood = -2.17686e+07
2017-11-21 19:55:50.564952 [info] Performing iteration 1684
2017-11-21 19:55:51.941926 [info] Observed Log-likelihood = -2.1768e+07
2017-11-21 19:55:53.513291 [info] Performing iteration 1685
2017-11-21 19:55:54.878210 [info] Observed Log-likelihood = -2.17677e+07
2017-11-21 19:55:56.491607 [info] Performing iteration 1686
2017-11-21 19:55:57.887635 [info] Observed Log-likelihood = -2.1768e+07
2017-11-21 19:55:59.499467 [info] Performing iteration 1687
2017-11-21 19:56:00.894155 [info] Observed Log-likelihood = -2.1768e+07
2017-11-21 19:56:02.471484 [info] Performing iteration 1688
2017-11-21 19:56:03.824433 [info] Observed Log-likelihood = -2.17692e+07
2017-11-21 19:56:05.399545 [info] Performing iteration 1689
2017-11-21 19:56:06.769390 [info] Observed Log-likelihood = -2.17692e+07
2017-11-21 19:56:08.338093 [info] Performing iteration 1690
2017-11-21 19:56:09.702694 [info] Observed Log-likelihood = -2.17687e+07
2017-11-21 19:56:11.279480 [info] Performing iteration 1691
2017-11-21 19:56:12.648167 [info] Observed Log-likelihood = -2.17683e+07
2017-11-21 19:56:14.216881 [info] Performing iteration 1692
2017-11-21 19:56:15.641113 [info] Observed Log-likelihood = -2.17681e+07
2017-11-21 19:56:17.212284 [info] Performing iteration 1693
2017-11-21 19:56:18.627726 [info] Observed Log-likelihood = -2.1768e+07
2017-11-21 19:56:20.205848 [info] Performing iteration 1694
2017-11-21 19:56:21.551733 [info] Observed Log-likelihood = -2.17676e+07
2017-11-21 19:56:23.124438 [info] Performing iteration 1695
2017-11-21 19:56:24.533122 [info] Observed Log-likelihood = -2.17689e+07
2017-11-21 19:56:26.109954 [info] Performing iteration 1696
2017-11-21 19:56:27.496322 [info] Observed Log-likelihood = -2.17692e+07
2017-11-21 19:56:29.075413 [info] Performing iteration 1697
2017-11-21 19:56:30.441552 [info] Observed Log-likelihood = -2.17677e+07
2017-11-21 19:56:32.017695 [info] Performing iteration 1698
2017-11-21 19:56:33.399627 [info] Observed Log-likelihood = -2.17687e+07
2017-11-21 19:56:34.988472 [info] Performing iteration 1699
2017-11-21 19:56:36.363573 [info] Observed Log-likelihood = -2.17685e+07
2017-11-21 19:56:37.929406 [info] Performing iteration 1700
2017-11-21 19:56:39.342261 [info] Observed Log-likelihood = -2.17689e+07
2017-11-21 19:56:40.917447 [info] Performing iteration 1701
2017-11-21 19:56:42.296385 [info] Observed Log-likelihood = -2.17686e+07
2017-11-21 19:56:43.880069 [info] Performing iteration 1702
2017-11-21 19:56:45.247094 [info] Observed Log-likelihood = -2.17684e+07
2017-11-21 19:56:46.824404 [info] Performing iteration 1703
2017-11-21 19:56:48.155173 [info] Observed Log-likelihood = -2.17676e+07
2017-11-21 19:56:49.733002 [info] Performing iteration 1704
2017-11-21 19:56:51.132733 [info] Observed Log-likelihood = -2.17676e+07
2017-11-21 19:56:52.710351 [info] Performing iteration 1705
2017-11-21 19:56:54.062904 [info] Observed Log-likelihood = -2.17685e+07
2017-11-21 19:56:55.639930 [info] Performing iteration 1706
2017-11-21 19:56:56.989363 [info] Observed Log-likelihood = -2.17684e+07
2017-11-21 19:56:58.561242 [info] Performing iteration 1707
2017-11-21 19:56:59.925722 [info] Observed Log-likelihood = -2.17675e+07
2017-11-21 19:57:01.507399 [info] Performing iteration 1708
2017-11-21 19:57:02.907978 [info] Observed Log-likelihood = -2.17679e+07
2017-11-21 19:57:04.478186 [info] Performing iteration 1709
2017-11-21 19:57:05.840816 [info] Observed Log-likelihood = -2.17684e+07
2017-11-21 19:57:07.410947 [info] Performing iteration 1710
2017-11-21 19:57:08.806140 [info] Observed Log-likelihood = -2.17681e+07
2017-11-21 19:57:10.385088 [info] Performing iteration 1711
2017-11-21 19:57:11.777340 [info] Observed Log-likelihood = -2.1768e+07
2017-11-21 19:57:13.391059 [info] Performing iteration 1712
2017-11-21 19:57:14.765182 [info] Observed Log-likelihood = -2.17686e+07
2017-11-21 19:57:16.334758 [info] Performing iteration 1713
2017-11-21 19:57:17.734210 [info] Observed Log-likelihood = -2.17674e+07
2017-11-21 19:57:19.302998 [info] Performing iteration 1714
2017-11-21 19:57:20.682689 [info] Observed Log-likelihood = -2.1768e+07
2017-11-21 19:57:22.262661 [info] Performing iteration 1715
2017-11-21 19:57:23.660059 [info] Observed Log-likelihood = -2.17657e+07
2017-11-21 19:57:25.235362 [info] Performing iteration 1716
2017-11-21 19:57:26.638722 [info] Observed Log-likelihood = -2.17677e+07
2017-11-21 19:57:28.223934 [info] Performing iteration 1717
2017-11-21 19:57:29.597060 [info] Observed Log-likelihood = -2.17686e+07
2017-11-21 19:57:31.177932 [info] Performing iteration 1718
2017-11-21 19:57:32.536109 [info] Observed Log-likelihood = -2.17683e+07
2017-11-21 19:57:34.111792 [info] Performing iteration 1719
2017-11-21 19:57:35.493938 [info] Observed Log-likelihood = -2.1768e+07
2017-11-21 19:57:37.061444 [info] Performing iteration 1720
2017-11-21 19:57:38.476009 [info] Observed Log-likelihood = -2.17681e+07
2017-11-21 19:57:40.051105 [info] Performing iteration 1721
2017-11-21 19:57:41.417421 [info] Observed Log-likelihood = -2.17672e+07
2017-11-21 19:57:42.981463 [info] Performing iteration 1722
2017-11-21 19:57:44.356966 [info] Observed Log-likelihood = -2.17671e+07
2017-11-21 19:57:45.938753 [info] Performing iteration 1723
2017-11-21 19:57:47.308783 [info] Observed Log-likelihood = -2.17674e+07
2017-11-21 19:57:48.887683 [info] Performing iteration 1724
2017-11-21 19:57:50.264105 [info] Observed Log-likelihood = -2.17679e+07
2017-11-21 19:57:51.843213 [info] Performing iteration 1725
2017-11-21 19:57:53.213759 [info] Observed Log-likelihood = -2.17678e+07
2017-11-21 19:57:54.793424 [info] Performing iteration 1726
2017-11-21 19:57:56.151539 [info] Observed Log-likelihood = -2.17674e+07
2017-11-21 19:57:57.722656 [info] Performing iteration 1727
2017-11-21 19:57:59.074955 [info] Observed Log-likelihood = -2.17676e+07
2017-11-21 19:58:00.644273 [info] Performing iteration 1728
2017-11-21 19:58:02.039577 [info] Observed Log-likelihood = -2.17682e+07
2017-11-21 19:58:03.612170 [info] Performing iteration 1729
2017-11-21 19:58:04.963465 [info] Observed Log-likelihood = -2.17688e+07
2017-11-21 19:58:06.536549 [info] Performing iteration 1730
2017-11-21 19:58:07.945541 [info] Observed Log-likelihood = -2.17681e+07
2017-11-21 19:58:09.526734 [info] Performing iteration 1731
2017-11-21 19:58:10.901396 [info] Observed Log-likelihood = -2.17678e+07
2017-11-21 19:58:12.485959 [info] Performing iteration 1732
2017-11-21 19:58:13.865480 [info] Observed Log-likelihood = -2.17676e+07
2017-11-21 19:58:15.432551 [info] Performing iteration 1733
2017-11-21 19:58:16.809798 [info] Observed Log-likelihood = -2.17676e+07
2017-11-21 19:58:18.381964 [info] Performing iteration 1734
2017-11-21 19:58:19.789132 [info] Observed Log-likelihood = -2.17671e+07
2017-11-21 19:58:21.356921 [info] Performing iteration 1735
2017-11-21 19:58:22.756279 [info] Observed Log-likelihood = -2.17666e+07
2017-11-21 19:58:24.325613 [info] Performing iteration 1736
2017-11-21 19:58:25.700484 [info] Observed Log-likelihood = -2.17674e+07
2017-11-21 19:58:27.267063 [info] Performing iteration 1737
2017-11-21 19:58:28.640724 [info] Observed Log-likelihood = -2.17665e+07
2017-11-21 19:58:30.216028 [info] Performing iteration 1738
2017-11-21 19:58:31.594923 [info] Observed Log-likelihood = -2.17667e+07
2017-11-21 19:58:33.172070 [info] Performing iteration 1739
2017-11-21 19:58:34.565368 [info] Observed Log-likelihood = -2.17667e+07
2017-11-21 19:58:36.140866 [info] Performing iteration 1740
2017-11-21 19:58:37.521013 [info] Observed Log-likelihood = -2.1767e+07
2017-11-21 19:58:39.090273 [info] Performing iteration 1741
2017-11-21 19:58:40.520128 [info] Observed Log-likelihood = -2.17659e+07
2017-11-21 19:58:42.090879 [info] Performing iteration 1742
2017-11-21 19:58:43.465649 [info] Observed Log-likelihood = -2.17665e+07
2017-11-21 19:58:45.032199 [info] Performing iteration 1743
2017-11-21 19:58:46.436168 [info] Observed Log-likelihood = -2.17669e+07
2017-11-21 19:58:48.012030 [info] Performing iteration 1744
2017-11-21 19:58:49.410447 [info] Observed Log-likelihood = -2.17663e+07
2017-11-21 19:58:50.998112 [info] Performing iteration 1745
2017-11-21 19:58:52.385376 [info] Observed Log-likelihood = -2.17662e+07
2017-11-21 19:58:53.969968 [info] Performing iteration 1746
2017-11-21 19:58:55.382705 [info] Observed Log-likelihood = -2.17663e+07
2017-11-21 19:58:56.960583 [info] Performing iteration 1747
2017-11-21 19:58:58.318652 [info] Observed Log-likelihood = -2.17675e+07
2017-11-21 19:58:59.893866 [info] Performing iteration 1748
2017-11-21 19:59:01.231252 [info] Observed Log-likelihood = -2.17664e+07
2017-11-21 19:59:02.805307 [info] Performing iteration 1749
2017-11-21 19:59:04.155954 [info] Observed Log-likelihood = -2.17672e+07
2017-11-21 19:59:05.732082 [info] Performing iteration 1750
2017-11-21 19:59:07.104080 [info] Observed Log-likelihood = -2.17663e+07
2017-11-21 19:59:08.679067 [info] Performing iteration 1751
2017-11-21 19:59:10.063754 [info] Observed Log-likelihood = -2.17668e+07
2017-11-21 19:59:11.638266 [info] Performing iteration 1752
2017-11-21 19:59:13.040751 [info] Observed Log-likelihood = -2.17674e+07
2017-11-21 19:59:14.612775 [info] Performing iteration 1753
2017-11-21 19:59:15.970485 [info] Observed Log-likelihood = -2.17656e+07
2017-11-21 19:59:17.549799 [info] Performing iteration 1754
2017-11-21 19:59:18.943954 [info] Observed Log-likelihood = -2.17665e+07
2017-11-21 19:59:20.516992 [info] Performing iteration 1755
2017-11-21 19:59:21.894232 [info] Observed Log-likelihood = -2.17656e+07
2017-11-21 19:59:23.466524 [info] Performing iteration 1756
2017-11-21 19:59:24.844927 [info] Observed Log-likelihood = -2.17669e+07
2017-11-21 19:59:26.418443 [info] Performing iteration 1757
2017-11-21 19:59:27.801477 [info] Observed Log-likelihood = -2.17657e+07
2017-11-21 19:59:29.374573 [info] Performing iteration 1758
2017-11-21 19:59:30.802469 [info] Observed Log-likelihood = -2.17665e+07
2017-11-21 19:59:32.373318 [info] Performing iteration 1759
2017-11-21 19:59:33.732185 [info] Observed Log-likelihood = -2.17657e+07
2017-11-21 19:59:35.309764 [info] Performing iteration 1760
2017-11-21 19:59:36.694724 [info] Observed Log-likelihood = -2.17673e+07
2017-11-21 19:59:38.280965 [info] Performing iteration 1761
2017-11-21 19:59:39.667849 [info] Observed Log-likelihood = -2.17657e+07
2017-11-21 19:59:41.250605 [info] Performing iteration 1762
2017-11-21 19:59:42.604996 [info] Observed Log-likelihood = -2.1767e+07
2017-11-21 19:59:44.174582 [info] Performing iteration 1763
2017-11-21 19:59:45.526196 [info] Observed Log-likelihood = -2.17671e+07
2017-11-21 19:59:47.113457 [info] Performing iteration 1764
2017-11-21 19:59:48.495042 [info] Observed Log-likelihood = -2.17665e+07
2017-11-21 19:59:50.072536 [info] Performing iteration 1765
2017-11-21 19:59:51.475674 [info] Observed Log-likelihood = -2.17665e+07
2017-11-21 19:59:53.064260 [info] Performing iteration 1766
2017-11-21 19:59:54.472465 [info] Observed Log-likelihood = -2.17663e+07
2017-11-21 19:59:56.055759 [info] Performing iteration 1767
2017-11-21 19:59:57.405936 [info] Observed Log-likelihood = -2.17666e+07
2017-11-21 19:59:58.982109 [info] Performing iteration 1768
2017-11-21 20:00:00.360022 [info] Observed Log-likelihood = -2.17667e+07
2017-11-21 20:00:01.933753 [info] Performing iteration 1769
2017-11-21 20:00:03.325653 [info] Observed Log-likelihood = -2.17658e+07
2017-11-21 20:00:04.895070 [info] Performing iteration 1770
2017-11-21 20:00:06.325252 [info] Observed Log-likelihood = -2.17666e+07
2017-11-21 20:00:07.913589 [info] Performing iteration 1771
2017-11-21 20:00:09.307521 [info] Observed Log-likelihood = -2.17665e+07
2017-11-21 20:00:10.878602 [info] Performing iteration 1772
2017-11-21 20:00:12.279728 [info] Observed Log-likelihood = -2.17664e+07
2017-11-21 20:00:13.851961 [info] Performing iteration 1773
2017-11-21 20:00:15.269385 [info] Observed Log-likelihood = -2.17669e+07
2017-11-21 20:00:16.840261 [info] Performing iteration 1774
2017-11-21 20:00:18.196307 [info] Observed Log-likelihood = -2.17671e+07
2017-11-21 20:00:19.777298 [info] Performing iteration 1775
2017-11-21 20:00:21.111411 [info] Observed Log-likelihood = -2.17666e+07
2017-11-21 20:00:22.684703 [info] Performing iteration 1776
2017-11-21 20:00:24.101814 [info] Observed Log-likelihood = -2.17673e+07
2017-11-21 20:00:25.682347 [info] Performing iteration 1777
2017-11-21 20:00:27.036938 [info] Observed Log-likelihood = -2.17673e+07
2017-11-21 20:00:28.610428 [info] Performing iteration 1778
2017-11-21 20:00:30.014595 [info] Observed Log-likelihood = -2.17666e+07
2017-11-21 20:00:31.592523 [info] Performing iteration 1779
2017-11-21 20:00:32.999611 [info] Observed Log-likelihood = -2.17657e+07
2017-11-21 20:00:34.583310 [info] Performing iteration 1780
2017-11-21 20:00:35.983048 [info] Observed Log-likelihood = -2.1766e+07
2017-11-21 20:00:37.565339 [info] Performing iteration 1781
2017-11-21 20:00:38.927514 [info] Observed Log-likelihood = -2.17675e+07
2017-11-21 20:00:40.505344 [info] Performing iteration 1782
2017-11-21 20:00:41.896646 [info] Observed Log-likelihood = -2.1767e+07
2017-11-21 20:00:43.472032 [info] Performing iteration 1783
2017-11-21 20:00:44.857939 [info] Observed Log-likelihood = -2.1767e+07
2017-11-21 20:00:46.422790 [info] Performing iteration 1784
2017-11-21 20:00:47.819014 [info] Observed Log-likelihood = -2.17666e+07
2017-11-21 20:00:49.394678 [info] Performing iteration 1785
2017-11-21 20:00:50.730926 [info] Observed Log-likelihood = -2.17658e+07
2017-11-21 20:00:52.301368 [info] Performing iteration 1786
2017-11-21 20:00:53.665458 [info] Observed Log-likelihood = -2.17658e+07
2017-11-21 20:00:55.256583 [info] Performing iteration 1787
2017-11-21 20:00:56.602440 [info] Observed Log-likelihood = -2.17659e+07
2017-11-21 20:00:58.176586 [info] Performing iteration 1788
2017-11-21 20:00:59.560171 [info] Observed Log-likelihood = -2.17669e+07
2017-11-21 20:01:01.131760 [info] Performing iteration 1789
2017-11-21 20:01:02.558161 [info] Observed Log-likelihood = -2.17668e+07
2017-11-21 20:01:04.136998 [info] Performing iteration 1790
2017-11-21 20:01:05.526781 [info] Observed Log-likelihood = -2.17669e+07
2017-11-21 20:01:07.099461 [info] Performing iteration 1791
2017-11-21 20:01:08.479881 [info] Observed Log-likelihood = -2.17662e+07
2017-11-21 20:01:10.056404 [info] Performing iteration 1792
2017-11-21 20:01:11.447454 [info] Observed Log-likelihood = -2.17662e+07
2017-11-21 20:01:13.027453 [info] Performing iteration 1793
2017-11-21 20:01:14.371031 [info] Observed Log-likelihood = -2.17668e+07
2017-11-21 20:01:15.934714 [info] Performing iteration 1794
2017-11-21 20:01:17.307806 [info] Observed Log-likelihood = -2.17666e+07
2017-11-21 20:01:18.893009 [info] Performing iteration 1795
2017-11-21 20:01:20.269937 [info] Observed Log-likelihood = -2.17662e+07
2017-11-21 20:01:21.846502 [info] Performing iteration 1796
2017-11-21 20:01:23.212618 [info] Observed Log-likelihood = -2.1767e+07
2017-11-21 20:01:24.788796 [info] Performing iteration 1797
2017-11-21 20:01:26.175669 [info] Observed Log-likelihood = -2.1766e+07
2017-11-21 20:01:27.753045 [info] Performing iteration 1798
2017-11-21 20:01:29.092625 [info] Observed Log-likelihood = -2.1767e+07
2017-11-21 20:01:30.667377 [info] Performing iteration 1799
2017-11-21 20:01:32.056641 [info] Observed Log-likelihood = -2.17668e+07
2017-11-21 20:01:33.629647 [info] Performing iteration 1800
2017-11-21 20:01:35.082032 [info] Observed Log-likelihood = -2.17669e+07
2017-11-21 20:01:40.964526 [info] Performing iteration 1801
2017-11-21 20:01:42.398993 [info] Observed Log-likelihood = -2.1767e+07
2017-11-21 20:01:43.986360 [info] Performing iteration 1802
2017-11-21 20:01:45.382857 [info] Observed Log-likelihood = -2.1767e+07
2017-11-21 20:01:46.960754 [info] Performing iteration 1803
2017-11-21 20:01:48.312389 [info] Observed Log-likelihood = -2.17665e+07
2017-11-21 20:01:49.919882 [info] Performing iteration 1804
2017-11-21 20:01:51.292786 [info] Observed Log-likelihood = -2.17664e+07
2017-11-21 20:01:52.867460 [info] Performing iteration 1805
2017-11-21 20:01:54.250514 [info] Observed Log-likelihood = -2.17669e+07
2017-11-21 20:01:55.825874 [info] Performing iteration 1806
2017-11-21 20:01:57.218729 [info] Observed Log-likelihood = -2.17671e+07
2017-11-21 20:01:58.811047 [info] Performing iteration 1807
2017-11-21 20:02:00.177245 [info] Observed Log-likelihood = -2.17668e+07
2017-11-21 20:02:01.754364 [info] Performing iteration 1808
2017-11-21 20:02:03.159194 [info] Observed Log-likelihood = -2.17672e+07
2017-11-21 20:02:04.737758 [info] Performing iteration 1809
2017-11-21 20:02:06.150412 [info] Observed Log-likelihood = -2.17676e+07
2017-11-21 20:02:07.734382 [info] Performing iteration 1810
2017-11-21 20:02:09.139799 [info] Observed Log-likelihood = -2.17672e+07
2017-11-21 20:02:10.723265 [info] Performing iteration 1811
2017-11-21 20:02:12.091657 [info] Observed Log-likelihood = -2.17663e+07
2017-11-21 20:02:13.695233 [info] Performing iteration 1812
2017-11-21 20:02:15.083647 [info] Observed Log-likelihood = -2.17675e+07
2017-11-21 20:02:16.654528 [info] Performing iteration 1813
2017-11-21 20:02:18.031170 [info] Observed Log-likelihood = -2.17667e+07
2017-11-21 20:02:19.601965 [info] Performing iteration 1814
2017-11-21 20:02:20.960669 [info] Observed Log-likelihood = -2.17676e+07
2017-11-21 20:02:22.533923 [info] Performing iteration 1815
2017-11-21 20:02:23.924534 [info] Observed Log-likelihood = -2.1766e+07
2017-11-21 20:02:25.498111 [info] Performing iteration 1816
2017-11-21 20:02:26.883402 [info] Observed Log-likelihood = -2.17656e+07
2017-11-21 20:02:28.469849 [info] Performing iteration 1817
2017-11-21 20:02:29.890419 [info] Observed Log-likelihood = -2.17648e+07
2017-11-21 20:02:31.475328 [info] Performing iteration 1818
2017-11-21 20:02:32.828353 [info] Observed Log-likelihood = -2.17662e+07
2017-11-21 20:02:34.399861 [info] Performing iteration 1819
2017-11-21 20:02:35.787310 [info] Observed Log-likelihood = -2.17663e+07
2017-11-21 20:02:37.363375 [info] Performing iteration 1820
2017-11-21 20:02:38.727130 [info] Observed Log-likelihood = -2.17661e+07
2017-11-21 20:02:40.306527 [info] Performing iteration 1821
2017-11-21 20:02:41.696496 [info] Observed Log-likelihood = -2.17659e+07
2017-11-21 20:02:43.268048 [info] Performing iteration 1822
2017-11-21 20:02:44.655933 [info] Observed Log-likelihood = -2.17668e+07
2017-11-21 20:02:46.245685 [info] Performing iteration 1823
2017-11-21 20:02:47.648689 [info] Observed Log-likelihood = -2.17662e+07
2017-11-21 20:02:51.110305 [info] Performing iteration 1824
2017-11-21 20:02:52.507629 [info] Observed Log-likelihood = -2.17663e+07
2017-11-21 20:02:54.088198 [info] Performing iteration 1825
2017-11-21 20:02:55.484917 [info] Observed Log-likelihood = -2.17665e+07
2017-11-21 20:02:57.058462 [info] Performing iteration 1826
2017-11-21 20:02:58.421302 [info] Observed Log-likelihood = -2.17654e+07
2017-11-21 20:02:59.995320 [info] Performing iteration 1827
2017-11-21 20:03:01.353171 [info] Observed Log-likelihood = -2.17666e+07
2017-11-21 20:03:02.940632 [info] Performing iteration 1828
2017-11-21 20:03:04.324240 [info] Observed Log-likelihood = -2.17663e+07
2017-11-21 20:03:05.896891 [info] Performing iteration 1829
2017-11-21 20:03:07.291540 [info] Observed Log-likelihood = -2.17662e+07
2017-11-21 20:03:08.870499 [info] Performing iteration 1830
2017-11-21 20:03:10.206100 [info] Observed Log-likelihood = -2.17667e+07
2017-11-21 20:03:11.776287 [info] Performing iteration 1831
2017-11-21 20:03:13.178042 [info] Observed Log-likelihood = -2.17661e+07
2017-11-21 20:03:14.748674 [info] Performing iteration 1832
2017-11-21 20:03:16.122299 [info] Observed Log-likelihood = -2.17656e+07
2017-11-21 20:03:17.706619 [info] Performing iteration 1833
2017-11-21 20:03:19.142850 [info] Observed Log-likelihood = -2.17668e+07
2017-11-21 20:03:20.742125 [info] Performing iteration 1834
2017-11-21 20:03:22.140908 [info] Observed Log-likelihood = -2.17669e+07
2017-11-21 20:03:23.728184 [info] Performing iteration 1835
2017-11-21 20:03:25.102583 [info] Observed Log-likelihood = -2.17661e+07
2017-11-21 20:03:26.686234 [info] Performing iteration 1836
2017-11-21 20:03:28.024964 [info] Observed Log-likelihood = -2.17658e+07
2017-11-21 20:03:29.600475 [info] Performing iteration 1837
2017-11-21 20:03:30.985284 [info] Observed Log-likelihood = -2.17669e+07
2017-11-21 20:03:32.566395 [info] Performing iteration 1838
2017-11-21 20:03:33.971980 [info] Observed Log-likelihood = -2.1766e+07
2017-11-21 20:03:35.567401 [info] Performing iteration 1839
2017-11-21 20:03:36.952866 [info] Observed Log-likelihood = -2.17666e+07
2017-11-21 20:03:38.529100 [info] Performing iteration 1840
2017-11-21 20:03:39.885003 [info] Observed Log-likelihood = -2.17667e+07
2017-11-21 20:03:41.457987 [info] Performing iteration 1841
2017-11-21 20:03:42.854069 [info] Observed Log-likelihood = -2.17666e+07
2017-11-21 20:03:44.440517 [info] Performing iteration 1842
2017-11-21 20:03:45.833456 [info] Observed Log-likelihood = -2.17667e+07
2017-11-21 20:03:47.413085 [info] Performing iteration 1843
2017-11-21 20:03:48.761098 [info] Observed Log-likelihood = -2.17665e+07
2017-11-21 20:03:50.335331 [info] Performing iteration 1844
2017-11-21 20:03:51.687519 [info] Observed Log-likelihood = -2.17671e+07
2017-11-21 20:03:53.265760 [info] Performing iteration 1845
2017-11-21 20:03:54.647389 [info] Observed Log-likelihood = -2.17679e+07
2017-11-21 20:03:56.225342 [info] Performing iteration 1846
2017-11-21 20:03:57.610440 [info] Observed Log-likelihood = -2.17673e+07
2017-11-21 20:03:59.180339 [info] Performing iteration 1847
2017-11-21 20:04:00.579036 [info] Observed Log-likelihood = -2.17671e+07
2017-11-21 20:04:02.181992 [info] Performing iteration 1848
2017-11-21 20:04:03.544307 [info] Observed Log-likelihood = -2.17656e+07
2017-11-21 20:04:05.119373 [info] Performing iteration 1849
2017-11-21 20:04:06.608336 [info] Observed Log-likelihood = -2.17673e+07
2017-11-21 20:04:08.847995 [info] Performing iteration 1850
2017-11-21 20:04:10.542079 [info] Observed Log-likelihood = -2.17658e+07
2017-11-21 20:04:14.503173 [info] Performing iteration 1851
2017-11-21 20:04:16.104694 [info] Observed Log-likelihood = -2.17673e+07
2017-11-21 20:04:19.016900 [info] Performing iteration 1852
2017-11-21 20:04:20.485170 [info] Observed Log-likelihood = -2.17676e+07
2017-11-21 20:04:22.061514 [info] Performing iteration 1853
2017-11-21 20:04:23.477859 [info] Observed Log-likelihood = -2.17675e+07
2017-11-21 20:04:25.069474 [info] Performing iteration 1854
2017-11-21 20:04:26.551520 [info] Observed Log-likelihood = -2.17678e+07
2017-11-21 20:04:30.052859 [info] Performing iteration 1855
2017-11-21 20:04:31.643426 [info] Observed Log-likelihood = -2.17673e+07
2017-11-21 20:04:33.259309 [info] Performing iteration 1856
2017-11-21 20:04:34.871065 [info] Observed Log-likelihood = -2.17662e+07
2017-11-21 20:04:41.858193 [info] Performing iteration 1857
2017-11-21 20:04:43.245195 [info] Observed Log-likelihood = -2.17666e+07
2017-11-21 20:04:44.886888 [info] Performing iteration 1858
2017-11-21 20:04:46.441635 [info] Observed Log-likelihood = -2.17668e+07
2017-11-21 20:04:48.168432 [info] Performing iteration 1859
2017-11-21 20:04:49.590391 [info] Observed Log-likelihood = -2.17673e+07
2017-11-21 20:04:51.162599 [info] Performing iteration 1860
2017-11-21 20:04:52.545514 [info] Observed Log-likelihood = -2.17666e+07
2017-11-21 20:04:54.119900 [info] Performing iteration 1861
2017-11-21 20:04:55.468276 [info] Observed Log-likelihood = -2.17673e+07
2017-11-21 20:04:57.037972 [info] Performing iteration 1862
2017-11-21 20:04:58.451088 [info] Observed Log-likelihood = -2.17667e+07
2017-11-21 20:05:00.030831 [info] Performing iteration 1863
2017-11-21 20:05:01.402695 [info] Observed Log-likelihood = -2.1767e+07
2017-11-21 20:05:02.973461 [info] Performing iteration 1864
2017-11-21 20:05:04.368475 [info] Observed Log-likelihood = -2.17668e+07
2017-11-21 20:05:05.944386 [info] Performing iteration 1865
2017-11-21 20:05:07.360336 [info] Observed Log-likelihood = -2.1767e+07
2017-11-21 20:05:08.944053 [info] Performing iteration 1866
2017-11-21 20:05:10.321514 [info] Observed Log-likelihood = -2.17674e+07
2017-11-21 20:05:11.894962 [info] Performing iteration 1867
2017-11-21 20:05:13.255892 [info] Observed Log-likelihood = -2.17666e+07
2017-11-21 20:05:14.874734 [info] Performing iteration 1868
2017-11-21 20:05:16.269862 [info] Observed Log-likelihood = -2.17663e+07
2017-11-21 20:05:17.847754 [info] Performing iteration 1869
2017-11-21 20:05:19.265151 [info] Observed Log-likelihood = -2.17665e+07
2017-11-21 20:05:20.839084 [info] Performing iteration 1870
2017-11-21 20:05:22.218989 [info] Observed Log-likelihood = -2.17661e+07
2017-11-21 20:05:23.798517 [info] Performing iteration 1871
2017-11-21 20:05:25.176778 [info] Observed Log-likelihood = -2.17662e+07
2017-11-21 20:05:26.751932 [info] Performing iteration 1872
2017-11-21 20:05:28.161520 [info] Observed Log-likelihood = -2.1765e+07
2017-11-21 20:05:31.060843 [info] Performing iteration 1873
2017-11-21 20:05:32.801616 [info] Observed Log-likelihood = -2.17653e+07
2017-11-21 20:05:39.894295 [info] Performing iteration 1874
2017-11-21 20:05:41.591449 [info] Observed Log-likelihood = -2.17662e+07
2017-11-21 20:05:46.978625 [info] Performing iteration 1875
2017-11-21 20:05:48.569398 [info] Observed Log-likelihood = -2.17662e+07
2017-11-21 20:05:51.292088 [info] Performing iteration 1876
2017-11-21 20:05:53.012235 [info] Observed Log-likelihood = -2.17668e+07
2017-11-21 20:05:59.048586 [info] Performing iteration 1877
2017-11-21 20:06:00.615404 [info] Observed Log-likelihood = -2.17665e+07
2017-11-21 20:06:02.701455 [info] Performing iteration 1878
2017-11-21 20:06:04.087481 [info] Observed Log-likelihood = -2.17671e+07
2017-11-21 20:06:05.667725 [info] Performing iteration 1879
2017-11-21 20:06:07.149583 [info] Observed Log-likelihood = -2.17657e+07
2017-11-21 20:06:09.444641 [info] Performing iteration 1880
2017-11-21 20:06:10.971174 [info] Observed Log-likelihood = -2.17652e+07
2017-11-21 20:06:13.368978 [info] Performing iteration 1881
2017-11-21 20:06:14.782433 [info] Observed Log-likelihood = -2.17658e+07
2017-11-21 20:06:16.360134 [info] Performing iteration 1882
2017-11-21 20:06:17.786813 [info] Observed Log-likelihood = -2.17648e+07
2017-11-21 20:06:19.376247 [info] Performing iteration 1883
2017-11-21 20:06:20.792753 [info] Observed Log-likelihood = -2.17662e+07
2017-11-21 20:06:22.370771 [info] Performing iteration 1884
2017-11-21 20:06:23.783058 [info] Observed Log-likelihood = -2.17648e+07
2017-11-21 20:06:25.369201 [info] Performing iteration 1885
2017-11-21 20:06:26.753154 [info] Observed Log-likelihood = -2.17648e+07
2017-11-21 20:06:28.336169 [info] Performing iteration 1886
2017-11-21 20:06:29.764682 [info] Observed Log-likelihood = -2.17661e+07
2017-11-21 20:06:31.339360 [info] Performing iteration 1887
2017-11-21 20:06:32.768479 [info] Observed Log-likelihood = -2.17661e+07
2017-11-21 20:06:34.363551 [info] Performing iteration 1888
2017-11-21 20:06:35.773816 [info] Observed Log-likelihood = -2.17656e+07
2017-11-21 20:06:37.351923 [info] Performing iteration 1889
2017-11-21 20:06:38.725690 [info] Observed Log-likelihood = -2.17653e+07
2017-11-21 20:06:40.295808 [info] Performing iteration 1890
2017-11-21 20:06:41.689989 [info] Observed Log-likelihood = -2.17661e+07
2017-11-21 20:06:43.385004 [info] Performing iteration 1891
2017-11-21 20:06:44.827630 [info] Observed Log-likelihood = -2.17655e+07
2017-11-21 20:06:46.396279 [info] Performing iteration 1892
2017-11-21 20:06:47.787523 [info] Observed Log-likelihood = -2.17651e+07
2017-11-21 20:06:49.372159 [info] Performing iteration 1893
2017-11-21 20:06:50.803188 [info] Observed Log-likelihood = -2.17661e+07
2017-11-21 20:06:52.379902 [info] Performing iteration 1894
2017-11-21 20:06:53.855221 [info] Observed Log-likelihood = -2.1766e+07
2017-11-21 20:06:55.432924 [info] Performing iteration 1895
2017-11-21 20:06:56.834772 [info] Observed Log-likelihood = -2.17662e+07
2017-11-21 20:07:02.403348 [info] Performing iteration 1896
2017-11-21 20:07:03.892167 [info] Observed Log-likelihood = -2.17648e+07
2017-11-21 20:07:05.474649 [info] Performing iteration 1897
2017-11-21 20:07:06.869711 [info] Observed Log-likelihood = -2.1766e+07
2017-11-21 20:07:08.449826 [info] Performing iteration 1898
2017-11-21 20:07:09.841972 [info] Observed Log-likelihood = -2.17658e+07
2017-11-21 20:07:11.426534 [info] Performing iteration 1899
2017-11-21 20:07:12.855140 [info] Observed Log-likelihood = -2.17657e+07
2017-11-21 20:07:14.419910 [info] Performing iteration 1900
2017-11-21 20:07:15.843947 [info] Observed Log-likelihood = -2.17658e+07
2017-11-21 20:07:17.439751 [info] Performing iteration 1901
2017-11-21 20:07:18.850629 [info] Observed Log-likelihood = -2.17667e+07
2017-11-21 20:07:20.429524 [info] Performing iteration 1902
2017-11-21 20:07:21.834969 [info] Observed Log-likelihood = -2.17667e+07
2017-11-21 20:07:23.420071 [info] Performing iteration 1903
2017-11-21 20:07:24.777209 [info] Observed Log-likelihood = -2.17656e+07
2017-11-21 20:07:26.382392 [info] Performing iteration 1904
2017-11-21 20:07:27.751780 [info] Observed Log-likelihood = -2.17656e+07
2017-11-21 20:07:29.323541 [info] Performing iteration 1905
2017-11-21 20:07:30.729845 [info] Observed Log-likelihood = -2.17663e+07
2017-11-21 20:07:32.309366 [info] Performing iteration 1906
2017-11-21 20:07:33.727178 [info] Observed Log-likelihood = -2.17665e+07
2017-11-21 20:07:35.300195 [info] Performing iteration 1907
2017-11-21 20:07:36.670709 [info] Observed Log-likelihood = -2.17656e+07
2017-11-21 20:07:38.255477 [info] Performing iteration 1908
2017-11-21 20:07:39.685571 [info] Observed Log-likelihood = -2.17655e+07
2017-11-21 20:07:41.267458 [info] Performing iteration 1909
2017-11-21 20:07:42.669284 [info] Observed Log-likelihood = -2.17649e+07
2017-11-21 20:07:44.248556 [info] Performing iteration 1910
2017-11-21 20:07:45.674774 [info] Observed Log-likelihood = -2.1765e+07
2017-11-21 20:07:47.276971 [info] Performing iteration 1911
2017-11-21 20:07:48.690794 [info] Observed Log-likelihood = -2.17654e+07
2017-11-21 20:07:50.270166 [info] Performing iteration 1912
2017-11-21 20:07:51.692155 [info] Observed Log-likelihood = -2.17653e+07
2017-11-21 20:07:53.266994 [info] Performing iteration 1913
2017-11-21 20:07:54.677799 [info] Observed Log-likelihood = -2.1765e+07
2017-11-21 20:07:56.258940 [info] Performing iteration 1914
2017-11-21 20:07:57.635106 [info] Observed Log-likelihood = -2.17663e+07
2017-11-21 20:07:59.210071 [info] Performing iteration 1915
2017-11-21 20:08:00.600625 [info] Observed Log-likelihood = -2.17666e+07
2017-11-21 20:08:03.383804 [info] Performing iteration 1916
2017-11-21 20:08:04.944651 [info] Observed Log-likelihood = -2.17661e+07
2017-11-21 20:08:07.211472 [info] Performing iteration 1917
2017-11-21 20:08:08.838165 [info] Observed Log-likelihood = -2.17666e+07
2017-11-21 20:08:12.219673 [info] Performing iteration 1918
2017-11-21 20:08:13.590764 [info] Observed Log-likelihood = -2.17658e+07
2017-11-21 20:08:15.172852 [info] Performing iteration 1919
2017-11-21 20:08:16.577081 [info] Observed Log-likelihood = -2.17659e+07
2017-11-21 20:08:18.166412 [info] Performing iteration 1920
2017-11-21 20:08:19.546621 [info] Observed Log-likelihood = -2.1765e+07
2017-11-21 20:08:21.120131 [info] Performing iteration 1921
2017-11-21 20:08:22.485953 [info] Observed Log-likelihood = -2.17661e+07
2017-11-21 20:08:24.113132 [info] Performing iteration 1922
2017-11-21 20:08:25.477567 [info] Observed Log-likelihood = -2.17668e+07
2017-11-21 20:08:27.061862 [info] Performing iteration 1923
2017-11-21 20:08:28.460560 [info] Observed Log-likelihood = -2.17658e+07
2017-11-21 20:08:30.047899 [info] Performing iteration 1924
2017-11-21 20:08:31.616510 [info] Observed Log-likelihood = -2.17646e+07
2017-11-21 20:08:36.762858 [info] Performing iteration 1925
2017-11-21 20:08:38.414372 [info] Observed Log-likelihood = -2.17655e+07
2017-11-21 20:08:40.608599 [info] Performing iteration 1926
2017-11-21 20:08:41.994329 [info] Observed Log-likelihood = -2.17658e+07
2017-11-21 20:08:43.572725 [info] Performing iteration 1927
2017-11-21 20:08:44.949168 [info] Observed Log-likelihood = -2.17661e+07
2017-11-21 20:08:46.520201 [info] Performing iteration 1928
2017-11-21 20:08:47.926289 [info] Observed Log-likelihood = -2.17663e+07
2017-11-21 20:08:49.500735 [info] Performing iteration 1929
2017-11-21 20:08:50.918484 [info] Observed Log-likelihood = -2.1766e+07
2017-11-21 20:08:52.489618 [info] Performing iteration 1930
2017-11-21 20:08:54.051779 [info] Observed Log-likelihood = -2.17649e+07
2017-11-21 20:08:55.704545 [info] Performing iteration 1931
2017-11-21 20:08:57.096592 [info] Observed Log-likelihood = -2.1766e+07
2017-11-21 20:08:58.665654 [info] Performing iteration 1932
2017-11-21 20:09:00.091123 [info] Observed Log-likelihood = -2.17654e+07
2017-11-21 20:09:01.663383 [info] Performing iteration 1933
2017-11-21 20:09:03.070636 [info] Observed Log-likelihood = -2.17655e+07
2017-11-21 20:09:04.658055 [info] Performing iteration 1934
2017-11-21 20:09:06.058046 [info] Observed Log-likelihood = -2.17656e+07
2017-11-21 20:09:07.635665 [info] Performing iteration 1935
2017-11-21 20:09:09.087957 [info] Observed Log-likelihood = -2.17648e+07
2017-11-21 20:09:10.664174 [info] Performing iteration 1936
2017-11-21 20:09:12.025109 [info] Observed Log-likelihood = -2.17657e+07
2017-11-21 20:09:13.618416 [info] Performing iteration 1937
2017-11-21 20:09:15.021853 [info] Observed Log-likelihood = -2.17655e+07
2017-11-21 20:09:16.607972 [info] Performing iteration 1938
2017-11-21 20:09:18.006697 [info] Observed Log-likelihood = -2.17659e+07
2017-11-21 20:09:19.586248 [info] Performing iteration 1939
2017-11-21 20:09:20.993453 [info] Observed Log-likelihood = -2.1766e+07
2017-11-21 20:09:22.578572 [info] Performing iteration 1940
2017-11-21 20:09:23.950417 [info] Observed Log-likelihood = -2.17657e+07
2017-11-21 20:09:26.207210 [info] Performing iteration 1941
2017-11-21 20:09:27.749926 [info] Observed Log-likelihood = -2.17666e+07
2017-11-21 20:09:29.335015 [info] Performing iteration 1942
2017-11-21 20:09:30.736219 [info] Observed Log-likelihood = -2.17667e+07
2017-11-21 20:09:32.318133 [info] Performing iteration 1943
2017-11-21 20:09:33.724984 [info] Observed Log-likelihood = -2.17665e+07
2017-11-21 20:09:35.303514 [info] Performing iteration 1944
2017-11-21 20:09:36.697582 [info] Observed Log-likelihood = -2.17664e+07
2017-11-21 20:09:38.272672 [info] Performing iteration 1945
2017-11-21 20:09:39.668640 [info] Observed Log-likelihood = -2.17651e+07
2017-11-21 20:09:41.272871 [info] Performing iteration 1946
2017-11-21 20:09:42.602052 [info] Observed Log-likelihood = -2.17652e+07
2017-11-21 20:09:44.180283 [info] Performing iteration 1947
2017-11-21 20:09:45.705956 [info] Observed Log-likelihood = -2.1766e+07
2017-11-21 20:09:47.801959 [info] Performing iteration 1948
2017-11-21 20:09:49.220637 [info] Observed Log-likelihood = -2.17666e+07
2017-11-21 20:09:50.791185 [info] Performing iteration 1949
2017-11-21 20:09:52.165356 [info] Observed Log-likelihood = -2.17661e+07
2017-11-21 20:09:53.739827 [info] Performing iteration 1950
2017-11-21 20:09:55.126586 [info] Observed Log-likelihood = -2.17656e+07
2017-11-21 20:09:56.709957 [info] Performing iteration 1951
2017-11-21 20:09:58.101410 [info] Observed Log-likelihood = -2.17675e+07
2017-11-21 20:09:59.699443 [info] Performing iteration 1952
2017-11-21 20:10:01.077378 [info] Observed Log-likelihood = -2.17663e+07
2017-11-21 20:10:03.571854 [info] Performing iteration 1953
2017-11-21 20:10:05.082622 [info] Observed Log-likelihood = -2.17663e+07
2017-11-21 20:10:07.114011 [info] Performing iteration 1954
2017-11-21 20:10:08.698594 [info] Observed Log-likelihood = -2.17666e+07
2017-11-21 20:10:14.788459 [info] Performing iteration 1955
2017-11-21 20:10:16.366448 [info] Observed Log-likelihood = -2.17665e+07
2017-11-21 20:10:19.173652 [info] Performing iteration 1956
2017-11-21 20:10:20.583153 [info] Observed Log-likelihood = -2.17662e+07
2017-11-21 20:10:22.922251 [info] Performing iteration 1957
2017-11-21 20:10:24.491827 [info] Observed Log-likelihood = -2.17666e+07
2017-11-21 20:10:26.098901 [info] Performing iteration 1958
2017-11-21 20:10:27.509228 [info] Observed Log-likelihood = -2.17654e+07
2017-11-21 20:10:29.092661 [info] Performing iteration 1959
2017-11-21 20:10:30.524102 [info] Observed Log-likelihood = -2.17655e+07
2017-11-21 20:10:32.106656 [info] Performing iteration 1960
2017-11-21 20:10:33.528462 [info] Observed Log-likelihood = -2.1765e+07
2017-11-21 20:10:35.120290 [info] Performing iteration 1961
2017-11-21 20:10:36.521300 [info] Observed Log-likelihood = -2.17646e+07
2017-11-21 20:10:38.745311 [info] Performing iteration 1962
2017-11-21 20:10:40.402669 [info] Observed Log-likelihood = -2.17647e+07
2017-11-21 20:10:47.718746 [info] Performing iteration 1963
2017-11-21 20:10:49.429120 [info] Observed Log-likelihood = -2.17642e+07
2017-11-21 20:10:51.051027 [info] Performing iteration 1964
2017-11-21 20:10:52.518913 [info] Observed Log-likelihood = -2.17642e+07
2017-11-21 20:10:59.640936 [info] Performing iteration 1965
2017-11-21 20:11:01.076608 [info] Observed Log-likelihood = -2.17651e+07
2017-11-21 20:11:02.654639 [info] Performing iteration 1966
2017-11-21 20:11:04.021994 [info] Observed Log-likelihood = -2.17652e+07
2017-11-21 20:11:05.604773 [info] Performing iteration 1967
2017-11-21 20:11:06.959410 [info] Observed Log-likelihood = -2.17645e+07
2017-11-21 20:11:08.528855 [info] Performing iteration 1968
2017-11-21 20:11:09.924698 [info] Observed Log-likelihood = -2.17647e+07
2017-11-21 20:11:11.508928 [info] Performing iteration 1969
2017-11-21 20:11:12.910128 [info] Observed Log-likelihood = -2.17656e+07
2017-11-21 20:11:14.487054 [info] Performing iteration 1970
2017-11-21 20:11:15.866292 [info] Observed Log-likelihood = -2.17651e+07
2017-11-21 20:11:17.427392 [info] Performing iteration 1971
2017-11-21 20:11:18.791283 [info] Observed Log-likelihood = -2.17634e+07
2017-11-21 20:11:20.374902 [info] Performing iteration 1972
2017-11-21 20:11:21.777403 [info] Observed Log-likelihood = -2.17643e+07
2017-11-21 20:11:23.358844 [info] Performing iteration 1973
2017-11-21 20:11:24.732707 [info] Observed Log-likelihood = -2.17658e+07
2017-11-21 20:11:26.308035 [info] Performing iteration 1974
2017-11-21 20:11:27.680476 [info] Observed Log-likelihood = -2.17651e+07
2017-11-21 20:11:29.256825 [info] Performing iteration 1975
2017-11-21 20:11:30.636494 [info] Observed Log-likelihood = -2.17658e+07
2017-11-21 20:11:32.215426 [info] Performing iteration 1976
2017-11-21 20:11:33.590273 [info] Observed Log-likelihood = -2.17651e+07
2017-11-21 20:11:35.183938 [info] Performing iteration 1977
2017-11-21 20:11:36.598835 [info] Observed Log-likelihood = -2.17659e+07
2017-11-21 20:11:38.188762 [info] Performing iteration 1978
2017-11-21 20:11:39.585894 [info] Observed Log-likelihood = -2.17651e+07
2017-11-21 20:11:41.180599 [info] Performing iteration 1979
2017-11-21 20:11:42.571446 [info] Observed Log-likelihood = -2.17658e+07
2017-11-21 20:11:44.148594 [info] Performing iteration 1980
2017-11-21 20:11:45.516762 [info] Observed Log-likelihood = -2.17654e+07
2017-11-21 20:11:47.094084 [info] Performing iteration 1981
2017-11-21 20:11:48.472229 [info] Observed Log-likelihood = -2.17662e+07
2017-11-21 20:11:50.047748 [info] Performing iteration 1982
2017-11-21 20:11:51.466940 [info] Observed Log-likelihood = -2.17659e+07
2017-11-21 20:11:53.046987 [info] Performing iteration 1983
2017-11-21 20:11:54.431362 [info] Observed Log-likelihood = -2.17661e+07
2017-11-21 20:11:56.005378 [info] Performing iteration 1984
2017-11-21 20:11:57.355031 [info] Observed Log-likelihood = -2.17656e+07
2017-11-21 20:11:58.931907 [info] Performing iteration 1985
2017-11-21 20:12:00.368838 [info] Observed Log-likelihood = -2.17658e+07
2017-11-21 20:12:01.947735 [info] Performing iteration 1986
2017-11-21 20:12:03.332242 [info] Observed Log-likelihood = -2.17649e+07
2017-11-21 20:12:04.908519 [info] Performing iteration 1987
2017-11-21 20:12:06.332437 [info] Observed Log-likelihood = -2.17651e+07
2017-11-21 20:12:07.902558 [info] Performing iteration 1988
2017-11-21 20:12:09.334248 [info] Observed Log-likelihood = -2.17654e+07
2017-11-21 20:12:10.911188 [info] Performing iteration 1989
2017-11-21 20:12:12.327970 [info] Observed Log-likelihood = -2.17653e+07
2017-11-21 20:12:13.911273 [info] Performing iteration 1990
2017-11-21 20:12:15.290459 [info] Observed Log-likelihood = -2.17648e+07
2017-11-21 20:12:16.872618 [info] Performing iteration 1991
2017-11-21 20:12:18.288977 [info] Observed Log-likelihood = -2.17648e+07
2017-11-21 20:12:19.862591 [info] Performing iteration 1992
2017-11-21 20:12:21.277658 [info] Observed Log-likelihood = -2.1765e+07
2017-11-21 20:12:22.852634 [info] Performing iteration 1993
2017-11-21 20:12:24.251356 [info] Observed Log-likelihood = -2.17657e+07
2017-11-21 20:12:25.834724 [info] Performing iteration 1994
2017-11-21 20:12:27.203705 [info] Observed Log-likelihood = -2.17647e+07
2017-11-21 20:12:28.783163 [info] Performing iteration 1995
2017-11-21 20:12:30.206746 [info] Observed Log-likelihood = -2.17647e+07
2017-11-21 20:12:31.784790 [info] Performing iteration 1996
2017-11-21 20:12:33.177938 [info] Observed Log-likelihood = -2.17653e+07
2017-11-21 20:12:34.749519 [info] Performing iteration 1997
2017-11-21 20:12:36.147806 [info] Observed Log-likelihood = -2.1765e+07
2017-11-21 20:12:37.733169 [info] Performing iteration 1998
2017-11-21 20:12:39.105577 [info] Observed Log-likelihood = -2.17659e+07
2017-11-21 20:12:40.687333 [info] Performing iteration 1999
2017-11-21 20:12:42.062065 [info] Observed Log-likelihood = -2.17671e+07
2017-11-21 20:12:43.658539 [info] Performing iteration 2000
2017-11-21 20:12:45.057307 [info] Observed Log-likelihood = -2.17659e+07
2017-11-21 20:12:52.085435 [info] Final observed log-likelihood = -2.17664e+07
2017-11-21 20:12:52.966598 [verbose] Final log-likelihood = -2.20697e+07
