# Supplementary material for: Spatial maps of prostate cancer transcriptomes reveal an unexplored landscape of heterogeneity
Source: Nat Commun. 2018 Jun 20;9:2419. doi: 10.1038/s41467-018-04724-5 (PMC6010471; doi:10.1038/s41467-018-04724-5)
Supplement: Supplementary file 8 — Supplementary Data 5 [file 41467_2018_4724_MOESM8_ESM.zip › Supplementary Dataset 7/top10-genes-all.txt]

Gene 1	Gene 2	Gene 3	Gene 4	Gene 5	Gene 6	Gene 7	Gene 8	Gene 9	Gene 10
Factor 1	ACTB	KLK3	MYH11	FLNA	TAGLN	MYL9	ACTG2	FTH1	TPM2	KLK2
Factor 2	KLK3	KLK2	SPON2	MSMB	ACPP	NDRG1	CST3	SLC45A3	P4HB	RACK1
Factor 3	KLK3	KLK2	ACPP	ACTB	KLK4	SPON2	AZGP1	NPY	EEF1A1	B2M
Factor 4	ACTB	TAGLN	FLNA	MYL9	TPM2	CST3	PFN1	CD81	SERF2	RACK1
Factor 5	MSMB	KLK3	KLK2	AZGP1	NDRG1	FTH1	CST3	ACTG1	PSAP	CD63
Factor 6	KLK3	SPON2	TFF3	KLK2	KLK4	SPINK1	AZGP1	P4HB	CST3	CLDN3
Factor 7	KLK3	ACTB	NR4A1	FOSB	UBC	KLK2	LTF	IER2	JUN	JUNB
Factor 8	KLK3	KLK2	ACPP	ACTB	FTH1	EEF1A1	UBC	RACK1	ACTG1	NR4A1
Factor 9	ACTB	CD74	FTH1	HLA-B	PSAP	RACK1	A2M	CST3	PFN1	NR4A1
Factor 10	KLK3	AGR2	KLK2	ACTB	TPT1	AB019441.29	TFF3	AC016739.2	CTB-63M22.1	ACTG1
