# Supplementary material for: Spatial maps of prostate cancer transcriptomes reveal an unexplored landscape of heterogeneity
Source: Nat Commun. 2018 Jun 20;9:2419. doi: 10.1038/s41467-018-04724-5 (PMC6010471; doi:10.1038/s41467-018-04724-5)
Supplement: Supplementary file 8 — Supplementary Data 5 [file 41467_2018_4724_MOESM8_ESM.zip › Supplementary Dataset 7/top50-genes-experiment0002.txt]

Gene 1	Gene 2	Gene 3	Gene 4	Gene 5	Gene 6	Gene 7	Gene 8	Gene 9	Gene 10	Gene 11	Gene 12	Gene 13	Gene 14	Gene 15	Gene 16	Gene 17	Gene 18	Gene 19	Gene 20	Gene 21	Gene 22	Gene 23	Gene 24	Gene 25	Gene 26	Gene 27	Gene 28	Gene 29	Gene 30	Gene 31	Gene 32	Gene 33	Gene 34	Gene 35	Gene 36	Gene 37	Gene 38	Gene 39	Gene 40	Gene 41	Gene 42	Gene 43	Gene 44	Gene 45	Gene 46	Gene 47	Gene 48	Gene 49	Gene 50
Factor 1	KLK3	ACTB	MYH11	FLNA	FTH1	KLK2	MYL9	TAGLN	ACTG2	TPM2	RACK1	MGP	FBLN1	CD63	ACTA2	UBC	CD81	PFN1	CST3	DES	CKB	CFL1	MYL6	MSMB	AZGP1	TMSB4X	UBB	GAPDH	PSAP	CLU	CFD	CNN1	EEF2	FTL	TPSB2	ACTG1	A2M	DSTN	S100A6	SERF2	SSR4	MFAP4	CD74	CLSTN1	LGALS1	TIMP2	UQCR11	FXYD3	SLC45A3
Factor 2	KLK3	KLK2	SPON2	MSMB	ACPP	SLC45A3	CST3	FTH1	PSAP	TFF3	P4HB	AZGP1	RACK1	SLC44A4	SPDEF	CKB	NDRG1	PMEPA1	SERF2	PPDPF	CD81	TSC22D3	SSR4	NBL1	CALR	BCAP31	FXYD3	DCXR	FASN	UQCR11	NEFH	HDLBP	MYDGF	SOD3	PFN1	CD63	SYNGR2	CLSTN1	TSPAN1	HIST2H2AA3	HLA-C	STRA13	HIST2H2AA4	PPP1CA	UBB	KLK4	H2AFJ	EDF1	PLPP1
Factor 3	KLK3	KLK2	ACPP	ACTB	KLK4	SPON2	AZGP1	NPY	B2M	SLC45A3	DHRS7	TFF3	ACTG1	HLA-C	CALR	EEF1A1	TMPRSS2	PSAP	PPDPF	CST3	UBC	CKB	P4HB	DBI	PMEPA1	NEFH	TSPAN1	APLP2	HLA-B	SERF2	SSR4	MSMB	APP	CD9	JUN	NKX3-1	TSC22D3	FSTL1	RDH11	RACK1	PLPP1	KRT8	HSP90AB1	PEBP1	CD63	SPDEF	FTL	FASN	TMEFF2
Factor 4	ACTB	FLNA	TAGLN	MYL9	RACK1	MYH11	P4HB	SERF2	PFN1	AZGP1	CD81	TSPAN1	HLA-C	CFL1	TFF3	CALR	PPDPF	CST3	TPM2	KRT8	RP11-231C14.4	SLC44A4	PSAP	DES	SSR4	PPP1CA	KLK3	SPDEF	FBLN1	PTGDS	HLA-A	GAPDH	JUNB	MYL6	AES	C1R	FTL	ACTG2	CAPNS1	CD151	TPSB2	CTSD	HLA-B	EDF1	TIMP1	LGALS3BP	H2AFJ	NR4A1	SEPW1
Factor 5	MSMB	KLK3	KLK2	AZGP1	NDRG1	FTH1	PSAP	CD63	ACPP	SLC45A3	ACTG1	UBC	APLP2	CST3	CLSTN1	EZR	KLK4	HLA-C	P4HB	PMEPA1	SLC44A4	PEBP1	HSPA5	BCAM	S100A11	ACTB	PLPP1	TMPRSS2	CYB561	AQP3	SYNGR2	FXYD3	UBB	HLA-B	SPDEF	SOD3	EEF2	COX4I1	TMEM258	DBI	UQCR11	OS9	RACK1	TMSB4X	LGALS3BP	CFL1	CTSB	SPON2	FBLN1
Factor 6	KLK3	SPON2	TFF3	KLK2	SPINK1	KLK4	AZGP1	P4HB	SLC44A4	FXYD3	FMOD	CD63	CST3	UBC	CALR	GDF15	PSAP	KRT18	KRT8	PGC	TMSB10	PTGDS	PPDPF	AGR2	SOD3	ATP1A1	SPDEF	FASN	TSPAN1	SSR4	SFTPA2	FAM3B	GOLM1	RACK1	BCAM	B2M	NUPR1	ACTG1	NCAPD3	ACTB	FTL	PFN1	DPP4	SERF2	IFI6	HLA-C	PMEPA1	CKB	TMSB4X
Factor 7	KLK3	ACTB	UBC	NR4A1	KLK2	IER2	JUN	ACTG1	FOS	JUNB	FOSB	EGR1	RASD1	GDF15	SLC45A3	ATF3	ACPP	TSC22D3	JUND	FTH1	RACK1	ZFP36	YWHAE	MCL1	DUSP1	CITED2	CYR61	HLA-C	KRT8	VMP1	DDT	HIST2H2AA4	HSPB1	H3F3B	EEF1A1	PFN1	CALR	CKB	SERF2	PPDPF	SPINT2	FASN	B2M	UBB	CFL1	HLA-B	CD81	PSAP	XBP1
Factor 8	KLK3	KLK2	ACPP	ACTB	FTH1	EEF1A1	ACTG1	YWHAE	CD81	HLA-C	UBC	H3F3B	PSAP	PPDPF	KRT15	CST3	HNRNPK	P4HB	RACK1	TSC22D3	S100A11	CLSTN1	B2M	PFN1	AZGP1	MSMB	SLC45A3	CD63	NDRG1	SERF2	UBB	PPIA	CTSB	CD9	LGALS3BP	FBLN1	HIST2H2AA4	CALR	PKM	TSPAN1	DHRS7	TMPRSS2	NEFH	SRRM2	TMEM258	PRDX6	HIST2H2AA3	SNRNP70	NPC2
Factor 9	ACTB	CD74	PSAP	HLA-B	FTH1	UBC	A2M	CST3	IGFBP4	FBLN1	RACK1	PFN1	NR4A1	KRT15	EEF1A1	ACTG1	CD63	TIMP1	HLA-C	MGP	FTL	MYL6	PPDPF	PTGDS	HLA-A	HINT1	HDLBP	TMSB10	TMSB4X	EEF2	CFL1	B2M	DHRS3	IGFBP7	TXNIP	SERPING1	C3	MFAP4	FXYD3	GAPDH	EDF1	CKB	LGALS3BP	PPP1CA	JUND	TAPBP	TPT1	PLXNB2	P4HB
Factor 10	ACTB	KLK3	LIPF	TFF3	KLK2	ACTG1	HLA-B	AZGP1	PTGDS	CD74	KRT8	P4HB	PPDPF	ATP1A1	PSAP	SLC44A4	CALR	EEF2	TPT1	EEF1A1	APOD	KIAA1324	TP53I11	SSR4	GPAT4	AGR2	KLK4	HLA-A	ADI1	HLA-C	B2M	SLC45A3	COPE	METTL3	SDF4	RACK1	TPSB2	SPON2	TRPM4	LCN2	SERF2	SRSF5	ACAA1	AC090498.1	GDF15	FXYD3	UQCR11	MMP24-AS1	ERGIC1
[truncated: 1 more columns]
