# Supplementary material for: Spatial maps of prostate cancer transcriptomes reveal an unexplored landscape of heterogeneity
Source: Nat Commun. 2018 Jun 20;9:2419. doi: 10.1038/s41467-018-04724-5 (PMC6010471; doi:10.1038/s41467-018-04724-5)
Supplement: Supplementary file 8 — Supplementary Data 5 [file 41467_2018_4724_MOESM8_ESM.zip › Supplementary Dataset 7/top50-genes-experiment0003.txt]

Gene 1	Gene 2	Gene 3	Gene 4	Gene 5	Gene 6	Gene 7	Gene 8	Gene 9	Gene 10	Gene 11	Gene 12	Gene 13	Gene 14	Gene 15	Gene 16	Gene 17	Gene 18	Gene 19	Gene 20	Gene 21	Gene 22	Gene 23	Gene 24	Gene 25	Gene 26	Gene 27	Gene 28	Gene 29	Gene 30	Gene 31	Gene 32	Gene 33	Gene 34	Gene 35	Gene 36	Gene 37	Gene 38	Gene 39	Gene 40	Gene 41	Gene 42	Gene 43	Gene 44	Gene 45	Gene 46	Gene 47	Gene 48	Gene 49	Gene 50
Factor 1	TAGLN	ACTB	FLNA	MYL9	MYH11	ACTG2	TPM2	FTH1	DES	GAPDH	KLK3	CD81	CLU	MYL6	RACK1	ACTA2	PSAP	FBLN1	CKB	MSMB	UBC	MYLK	CSRP1	CD63	HSPB1	UBB	CST3	TPM1	CNN1	S100A6	PGM5	EEF2	MGP	PTRF	SELM	LGALS1	FTL	EEF1D	PFN1	SERF2	TPSB2	LMOD1	VWA1	EEF1A1	SMTN	KLK2	TMSB4X	DSTN	FXYD6
Factor 2	KLK3	KLK2	MSMB	AZGP1	ACPP	RACK1	TFF3	P4HB	PSAP	SLC45A3	SPON2	SERF2	CALR	TSPAN1	CD81	CST3	NDRG1	FTH1	CFD	SSR4	UBE2M	GAPDH	H2AFJ	FTL	EDF1	NPDC1	NBL1	PMEPA1	CD63	SSR2	KRT18	PPDPF	HIST2H2AA4	GPX4	FXYD3	SPDEF	EEF1A1	KLK4	ZG16B	HIST2H2AA3	UQCR11	CIRBP	DCXR	MYDGF	POLR2L	UBB	SLC44A4	CLIC1	H1FX
Factor 3	KLK3	AP000769.1	KLK2	NR4A1	JUN	ACTB	RACK1	TFF3	EEF1A1	AZGP1	JUNB	GDF15	P4HB	TSPAN1	CLDN3	DUSP1	EEF2	FOS	GAPDH	CST3	FASN	B2M	UBC	HLA-C	ACTG1	APLP2	IER2	NACA	EEF1D	KLK4	SERF2	KRT8	FTL	RASD1	PMEPA1	TPT1	CALR	PSAP	SLC25A6	CKB	KRT18	PPDPF	PPP1CA	EGR1	SMARCD2	CIB1	HSP90AA1	ZFP36	HSP90AB1
Factor 4	TAGLN	MYL9	ACTB	FLNA	TPM2	CST3	DES	CD81	CLU	FTL	GAPDH	PTGDS	NR4A1	HSPB1	CALR	MYH11	PFN1	SERF2	CNN1	SELM	TPSB2	JUNB	ALDOA	MYLK	CD74	LIMS2	TMSB10	COL6A2	PTRF	NBL1	H1FX	CD151	LTBP4	MYL6	P4HB	HLA-A	TAPBP	SMTN	GRINA	HLA-C	PDLIM7	MZT2B	PPP1CA	FBLN1	TIMP1	KLK3	C1R	PSAP	LTBP3
Factor 5	KLK3	KLK2	MSMB	FTH1	ACPP	FBLN1	RACK1	ACTB	NDRG1	SLC45A3	EDF1	CST3	SPON2	AZGP1	PSAP	CD63	PMEPA1	ACTG1	UBB	NBL1	EEF2	AP000769.1	FTL	PPDPF	CD81	SYNGR2	EEF1A1	PTGDS	CLSTN1	JUND	UBC	PTMS	DHCR24	SERF2	SEC16A	KLK4	UQCR11	P4HB	SSR4	SPDEF	SLC25A6	HSPA5	COX4I1	EZR	LGALS3BP	NENF	SEPW1	CFD	SERPINB6
Factor 6	KLK3	TFF3	KLK2	AZGP1	KLK4	SPON2	P4HB	TMSB10	LIPF	CALR	CST3	SPINK1	KRT8	SPDEF	ATP1A1	CD81	NCAPD3	ANPEP	SERF2	FTL	FMOD	TRPM4	PPDPF	CLDN3	HDLBP	FASN	PMEPA1	NUPR1	STARD10	FXYD3	EEF2	RRBP1	MYDGF	AGR2	PDLIM5	B2M	HPGD	TPT1	NPDC1	SSR4	LMAN2	CKB	HLA-C	PPP1CA	CIB1	SOD3	PHGR1	CRACR2B	SYNGR2
Factor 7	KLK3	ACTB	NR4A1	KLK2	EGR1	JUN	SERF2	GDF15	GAPDH	TPT1	FOSB	JUNB	RACK1	MYL9	EEF2	FTL	FTH1	IER2	UBC	HLA-B	PSAP	FOS	CD81	RASD1	S100A11	SLC45A3	HSPB1	PFN1	ELF3	FLNA	HIST2H2AA4	EEF1A1	CALR	NPDC1	H1FX	MYH11	MZT2B	AES	HDLBP	KDELR1	KRT8	MYL6	HLA-C	MAN1A2	YWHAE	UBB	ACTN1	ACTG1	HNRNPK
Factor 8	UBC	FTH1	NR4A1	RACK1	KLK3	IER2	ACTB	KLK2	EEF1A1	ACTG1	EEF2	MSMB	GAPDH	JUN	FTL	UBB	AZGP1	GDF15	JUNB	CALR	PSAP	JUND	WDR83OS	SERF2	KRT18	ATF3	CD81	FBLN1	CST3	PPDPF	ACPP	CIRBP	ANXA2	SLC1A5	NINJ1	NME3	B2M	FOSB	YWHAE	P4HB	TCEB2	HNRNPK	NDRG1	TIMP1	HLA-C	MCL1	MYH11	H1FX	GANAB
Factor 9	ACTB	FTH1	RACK1	CST3	FBLN1	CD74	TMSB10	EEF2	EEF1A1	A2M	GAPDH	IFITM3	FTL	PFN1	MYL6	BCAP31	HLA-B	TUBA1B	LGALS3BP	PSAP	TPT1	C3	ACTG1	NBL1	KRT19	FOSB	COL16A1	JUND	SRP14	PLD3	NR4A1	TMSB4X	LAMB2	HLA-A	MYH11	ADIRF	JUNB	GRINA	SRRM2	CD81	EEF1D	CFL1	UBC	PPDPF	HDLBP	PTGDS	NFIB	TIMP1	RRBP1
Factor 10	KLK3	TFF3	KLK2	AP000769.1	PTGDS	AZGP1	SPON2	ACTG1	CALR	EEF2	P4HB	EEF1A1	SERF2	TPSB2	SDF4	TPT1	RAMP1	GDF15	HLA-B	ACTB	SRSF5	CDC37	SSR4	LRRC75A	PLXNB2	TMSB10	SYNGR2	KLK4	HLA-A	NRBP1	AGR2	NPDC1	FTL	ACAA1	EEF1D	KRT8	DES	PSAP	TRPM4	HDLBP	ATP1A1	PPDPF	GAPDH	ILK	DDX5	EIF4G2	ADI1	PABPC1	DDX17
[truncated: 1 more columns]
