# Supplementary material for: Spatial maps of prostate cancer transcriptomes reveal an unexplored landscape of heterogeneity
Source: Nat Commun. 2018 Jun 20;9:2419. doi: 10.1038/s41467-018-04724-5 (PMC6010471; doi:10.1038/s41467-018-04724-5)
Supplement: Supplementary file 8 — Supplementary Data 5 [file 41467_2018_4724_MOESM8_ESM.zip › Supplementary Dataset 7/top50-genes-experiment0001.txt]

Gene 1	Gene 2	Gene 3	Gene 4	Gene 5	Gene 6	Gene 7	Gene 8	Gene 9	Gene 10	Gene 11	Gene 12	Gene 13	Gene 14	Gene 15	Gene 16	Gene 17	Gene 18	Gene 19	Gene 20	Gene 21	Gene 22	Gene 23	Gene 24	Gene 25	Gene 26	Gene 27	Gene 28	Gene 29	Gene 30	Gene 31	Gene 32	Gene 33	Gene 34	Gene 35	Gene 36	Gene 37	Gene 38	Gene 39	Gene 40	Gene 41	Gene 42	Gene 43	Gene 44	Gene 45	Gene 46	Gene 47	Gene 48	Gene 49	Gene 50
Factor 1	RACK1	EEF2	KLK3	KLK2	AC090498.1	TAGLN	GAPDH	SLC25A6	CD63	ACTB	MYL9	ENO1	PLA2G2A	CFL1	PSAP	FTH1	MYH11	PRAC1	ACTG2	HLA-DMB	UBB	PFDN5	MGP	SLC44A4	PFN1	DSTN	MYL6	CKB	TSPAN1	SSR4	COX8A	SNRPD2	NDUFB9	UBC	FTL	PEBP1	NDUFA2	IMPDH2	TPM2	UQCR11	COX5B	GLTSCR2	FLNA	EEF1A1	ACTG1	LAMP1	FBLN1	SYNGR2	H2AFJ
Factor 2	KLK3	KLK2	SPON2	NDRG1	ACPP	RACK1	H2AFJ	P4HB	PMEPA1	NKX3-1	TSPAN1	CALR	SPDEF	SSR2	RDH11	SLC44A4	PLPP1	EEF2	FASN	GAPDH	NDUFB10	SLC25A6	HOXB13	ERGIC1	SLC45A3	SERF2	PPDPF	PSAP	SYNGR2	SSR4	MSMB	PFN1	CTSD	CST3	EDF1	GRN	PTPRF	GPX4	PRSS8	CCT3	EIF3C	KRT18	HDLBP	UQCR11	FAAH	ECHS1	BCAP31	CIRBP	FLNB
Factor 3	KLK3	KLK2	ACPP	NKX3-1	OR51E2	EEF1A1	RDH11	FOS	SPON2	RACK1	DHRS7	PMEPA1	NPY	FASN	CALR	TPT1	CLDN3	P4HB	PPP3CA	EEF2	NR4A1	NACA	DUSP1	SLC25A6	TSPAN1	JUNB	PLPP1	PABPC1	STEAP2	HSP90AB1	ACTG1	TACSTD2	HSP90AA1	AP000769.1	KLK4	FTL	TMBIM6	ERGIC1	APLP2	H2AFJ	ERG	JUN	SPDEF	CANX	FOLH1	TMPRSS2	HSP90B1	PEBP1	GLO1
Factor 4	RACK1	GAPDH	TAGLN	CALR	P4HB	SLC25A6	PPIB	PFN1	JUNB	MYL9	CTSD	TSPAN1	TMSB10	FTL	AES	SERF2	H2AFJ	PPDPF	ACTB	C12orf57	EEF1A1	CFL1	KLK3	IGFBP2	FOS	MZT2B	C19orf48	TPT1	SPDEF	ALDOA	SSR4	SYNGR2	COX6B1	CAPNS1	CCNI	NR4A1	EIF3H	PRDX2	CST3	EGR1	PTMS	SLC44A4	ACTN4	PABPC1	DES	PRRC2A	FLNA	NDUFA13	GNAS
Factor 5	PLA2G2A	KLK3	KLK2	MSMB	NDRG1	PMEPA1	EEF2	ACPP	ACTG1	PLPP1	PRAC1	RACK1	CD63	AMACR	RDH11	SLC45A3	SPON2	HSPA5	HSP90B1	SLC44A4	PEX10	DHCR24	P4HB	FTH1	KLK4	SLC25A6	NKX3-1	PEBP1	SYNGR2	CLSTN1	EDF1	UBC	HLA-DMB	AC090498.1	FOLH1	CDK19	SPDEF	UBB	TSPAN1	OR51E2	ENO1	DBI	RPN2	SSBP3	SEC11C	TMPRSS2	QARS	PDIA3	SSR3
Factor 6	KLK2	KLK3	SPON2	P4HB	CLDN3	KLK4	FASN	SPDEF	PMEPA1	STEAP4	CALR	ATP1A1	HPN	EEF2	PDLIM5	DUSP1	ERGIC1	RACK1	TPT1	HDLBP	TMSB10	SLC44A4	AGR2	KRT18	TRPM4	FTL	FMOD	PPDPF	PPP1R1B	HSP90B1	NKX3-1	RPN2	AMACR	FXYD3	CANT1	GOLM1	PDIA4	TSPAN1	H2AFJ	SSR4	CST3	FOLH1	CREB3L1	GGT1	SYNGR2	EEF1A1	IGFBP2	RDH11	RRBP1
Factor 7	KLK2	KLK3	NR4A1	EGR1	JUNB	FOSB	FOS	TRIB1	RACK1	TPT1	ACTG1	RASD1	JUN	IER2	ACTB	DUSP1	EEF2	ZFP36	VMP1	UBC	GDF15	ACPP	GAPDH	MCL1	SERPINA3	PFN1	H2AFJ	CALR	NKX3-1	MARCKSL1	S100A11	YWHAE	HSP90AB1	EIF3C	SLC45A3	PMEPA1	PPDPF	PTBP1	ELF3	HIST2H2AA4	EEF1A1	IGKC	JAG1	SAT1	BTG2	FTL	UBB	SERF2	ENO1
Factor 8	KLK2	KLK3	RACK1	EEF1A1	NR4A1	ACPP	ACTG1	KLK11	EEF2	NDRG1	RDH11	PRAC1	NAP1L1	TPT1	TRIB1	P4HB	CALR	GDF15	KRT18	UBC	GAPDH	SLC25A6	FTH1	WDR83OS	HSP90AB1	SPDEF	PFN1	H3F3B	YWHAE	TSPAN1	HSP90B1	IER2	CCNI	PABPC1	PPDPF	CIRBP	EIF1	PEBP1	AC090498.1	FTL	XBP1	PLPP1	PRDX6	ACADVL	CD63	EIF3C	NACA	PDIA6	JUNB
Factor 9	RACK1	EEF2	TPT1	TMSB10	NACA	EEF1A1	IGLC3	PFN1	FTL	CD74	FOS	GAPDH	HINT1	SLC25A6	KRT19	ARHGDIB	ACTG1	NR4A1	ACTB	A2M	PMEPA1	PPDPF	NKX3-1	FTH1	CAPNS1	UQCRQ	BCAP31	EIF1	JUNB	PLA2G2A	PTMA	PSAP	DUSP1	PLEC	IMPDH2	C19orf53	TXNIP	ZFP36L2	ECHS1	HADHA	SYNGR2	KRT18	CTSD	NFIB	HDLBP	HLA-B	MYH9	TSPAN1	CFL1
Factor 10	AB019441.29	CTB-63M22.1	AC016739.2	UBA52	TPT1	NEAT1	AC090498.1	FAU	AC079250.1	ATP5G2	KLK2	AC007969.5	KLK3	AP000936.1	CTC-575D19.1	AGR2	CTD-2248H3.1	KB-1208A12.3	AC016712.2	KLK11	GAS5	LRRC75A-AS1	SPON2	TRGC1	AC018738.2	FOLH1	AC004453.8	PCAT14	AP000354.2	ACTG1	RP4-612B18.1	RP5-1056L3.3	EEF2	P4HB	RP5-1174J21.1	CTD-2287O16.1	CTD-2184D3.1	EEF1A1	RDH11	AC009362.2	SNHG25	ATP5E	ATP5B	SC22CB-1E7.1	CTD-2666L21.3	HSP90B1	TUFM	NACA2	PABPC1
[truncated: 1 more columns]
