# Supplementary material for: Spatial maps of prostate cancer transcriptomes reveal an unexplored landscape of heterogeneity
Source: Nat Commun. 2018 Jun 20;9:2419. doi: 10.1038/s41467-018-04724-5 (PMC6010471; doi:10.1038/s41467-018-04724-5)
Supplement: Supplementary file 8 — Supplementary Data 5 [file 41467_2018_4724_MOESM8_ESM.zip › Supplementary Dataset 7/top50-genes-experiment0000.txt]

Gene 1	Gene 2	Gene 3	Gene 4	Gene 5	Gene 6	Gene 7	Gene 8	Gene 9	Gene 10	Gene 11	Gene 12	Gene 13	Gene 14	Gene 15	Gene 16	Gene 17	Gene 18	Gene 19	Gene 20	Gene 21	Gene 22	Gene 23	Gene 24	Gene 25	Gene 26	Gene 27	Gene 28	Gene 29	Gene 30	Gene 31	Gene 32	Gene 33	Gene 34	Gene 35	Gene 36	Gene 37	Gene 38	Gene 39	Gene 40	Gene 41	Gene 42	Gene 43	Gene 44	Gene 45	Gene 46	Gene 47	Gene 48	Gene 49	Gene 50
Factor 1	MGP	TAGLN	C3	ACTG2	MYL9	RACK1	EEF2	CD74	CD63	MYH11	A2M	CTSB	TPM2	FBLN1	ACTB	C1R	FLNA	AC090498.1	TIMP1	FTH1	GAPDH	TGM2	DES	PFN1	GPX3	MYL6	CLU	IGFBP4	PSAP	ACTA2	IFITM3	ENO1	MSMB	S100A6	ANXA2	HLA-DRB1	HLA-E	AEBP1	SLC44A4	KLK3	COL4A2	COL6A2	C4B	PLA2G2A	CFL1	LGALS1	SLC25A6	PFDN5	SELM
Factor 2	KLK3	KLK2	AZGP1	ACPP	RACK1	MSMB	CTSD	NDRG1	SLC44A4	CST3	P4HB	SSR2	GAPDH	PSAP	CIRBP	TIMP1	SSR4	FXYD3	H2AFJ	GRN	PFN1	EEF2	CALR	CD81	NDUFB10	PPDPF	EIF4G1	TPT1	GLTSCR2	ENO1	HDLBP	ZG16B	SERF2	BCAP31	CD99	FTL	PTPRF	SOD3	EIF3C	SYNGR2	FTH1	ERGIC3	DHRS3	SPDEF	XBP1	TSC22D3	PTBP1	HLA-C	CD63
Factor 3	AP000769.1	KLK3	TPT1	AZGP1	ACPP	B2M	RACK1	KLK2	EEF1A1	XBP1	HSP90AA1	EEF2	FTL	HLA-C	NKX3-1	CALR	HERPUD1	P4HB	SAT1	FOS	DUSP1	ACTG1	VMP1	APP	CLDN3	GAPDH	CIRBP	PPDPF	FASN	MYH9	ZFP36	TMBIM6	DDX17	EEF1D	SLC25A6	PPP3CA	EIF1	HSP90AB1	ACTB	ATP1A1	BCAM	NACA	HES1	PSAP	PEBP1	NR4A1	CST3	TACSTD2	TSPAN1
Factor 4	SOD2	TAGLN	CD74	HLA-E	MYL9	C4B	C1R	TIMP1	GAPDH	C3	CTGF	FLNA	PFN1	ACTB	DES	GPX3	TAPBP	A2M	IGFBP4	CTSD	TPM2	PTGDS	HLA-A	TMSB10	MGP	RACK1	C1QA	AES	TPT1	VWA1	CD81	PCSK7	COL6A2	AZGP1	P4HB	HLA-C	FBLN1	CST3	CLU	SELM	MYH11	BGN	TGM2	FTL	CEBPD	CYBA	CALR	PTRF	PSAP
Factor 5	PLA2G2A	MSMB	AZGP1	KLK2	KLK3	ACPP	CD63	EEF2	SOD3	CD74	FTH1	CTSB	UBC	PSAP	HSPA5	CD59	ACTG1	RACK1	SLC44A4	AC090498.1	NDRG1	TIMP1	PDIA3	FBLN1	DHCR24	PEBP1	ERP29	COX4I1	ENO1	CST3	OS9	HLA-DMB	TAPBP	ATP6V0E1	TNFSF10	HLA-C	EZR	QARS	S100A11	HLA-B	LGALS3BP	PPDPF	ACTB	APOD	EDF1	P4HB	MDK	FXYD3	ACTN1
Factor 6	AZGP1	KLK2	P4HB	KLK3	PPP1R1B	TMSB10	CLDN3	ATP1A1	TPT1	CST3	SPDEF	CALR	ELF3	SLC44A4	SOD3	B2M	FXYD3	PTGDS	KLK4	FAM3D	FTL	KCNN4	FMOD	PPDPF	RRBP1	CLDN4	FASN	EEF2	SERF2	STARD10	PFN1	SSR4	C3	CRACR2B	IGFBP2	CD63	DUSP1	PMEPA1	TNFSF10	RACK1	SPINK1	HSP90B1	CD81	KRT18	HLA-B	SOX9	HLA-C	HERPUD1	RPN2
Factor 7	LTF	SERPINA3	IGKC	IGHA2	SAA2	VMP1	TPT1	ACTB	JUNB	NR4A1	EGR1	KLK2	FOS	UBC	FOSB	ELF3	KLK3	IER2	RACK1	MCL1	HLA-B	XBP1	ACTG1	ACPP	GAPDH	PTBP1	SAT1	S100A11	AES	C3	PFN1	ENO1	DUSP1	PEA15	FLOT2	CD74	CYR61	TRIB1	RASD1	ZFP36	JUND	CLDN4	MAN1A2	TSC22D3	JUN	EEF2	FTH1	FTL	CD81
Factor 8	RACK1	CTSB	XBP1	TPT1	ACPP	AZGP1	KLK2	EEF2	FTH1	B2M	UBC	ANXA2	EEF1A1	ACTG1	CD74	TIMP1	CIRBP	A2M	ACTB	KLK3	GAPDH	H3F3B	PPDPF	PFN1	P4HB	CALR	WDR83OS	SCUBE2	HLA-E	PTBP1	CD63	DHRS3	KLK11	BGN	SFPQ	KRT15	MCL1	NAP1L1	ACADVL	NPC2	S100A11	TSC22D3	NFIB	MSMB	EPN1	CD81	SAT1	KRT18	IFITM3
Factor 9	LTF	CD74	C3	IGLC3	CFB	A2M	SAA1	WFDC2	TGM2	C4B	KRT19	CHI3L2	TIMP1	MGP	TMSB10	HLA-B	ACTB	HLA-DRB1	FBLN1	RACK1	ZFP36L2	SCUBE2	EEF2	IGFBP4	PFN1	MMP7	DHRS3	IFITM3	TPT1	B2M	FTL	RARRES1	CTSB	GLUL	GAPDH	HLA-E	HLA-DRA	HLA-A	GSTP1	LY6E	NACA	FTH1	TAPBP	MYH9	KRT17	SERPING1	ID1	GPX3	CTSD
Factor 10	IGHA1	UBA52	AC016739.2	LCN2	AB019441.29	CD74	NEAT1	TPT1	CTB-63M22.1	FAU	HLA-DRA	AC090498.1	AP000936.1	PIGR	AC079250.1	CTC-575D19.1	ATP5G2	CTD-2248H3.1	SLPI	AP000769.1	S100A9	EEF2	MGP	TUFM	HLA-A	AC004453.8	AZGP1	PTGDS	SC22CB-1E7.1	DDX17	AC018738.2	ATP5E	HLA-B	KLK2	RP5-1174J21.1	ATP1A1	RP4-612B18.1	RP5-1056L3.3	AC007969.5	TMSB4XP4	RP3-423B22.5	SAT1	CTD-2184D3.1	CTD-2666L21.3	AC010677.5	A2M-AS1	AP000354.2	SNHG25	B2M
[truncated: 1 more columns]
