# Supplementary material for: Spatial maps of prostate cancer transcriptomes reveal an unexplored landscape of heterogeneity
Source: Nat Commun. 2018 Jun 20;9:2419. doi: 10.1038/s41467-018-04724-5 (PMC6010471; doi:10.1038/s41467-018-04724-5)
Supplement: Supplementary file 8 — Supplementary Data 5 [file 41467_2018_4724_MOESM8_ESM.zip › Supplementary Dataset 7/top50-genes-all.txt]

Gene 1	Gene 2	Gene 3	Gene 4	Gene 5	Gene 6	Gene 7	Gene 8	Gene 9	Gene 10	Gene 11	Gene 12	Gene 13	Gene 14	Gene 15	Gene 16	Gene 17	Gene 18	Gene 19	Gene 20	Gene 21	Gene 22	Gene 23	Gene 24	Gene 25	Gene 26	Gene 27	Gene 28	Gene 29	Gene 30	Gene 31	Gene 32	Gene 33	Gene 34	Gene 35	Gene 36	Gene 37	Gene 38	Gene 39	Gene 40	Gene 41	Gene 42	Gene 43	Gene 44	Gene 45	Gene 46	Gene 47	Gene 48	Gene 49	Gene 50
Factor 1	ACTB	KLK3	MYH11	FLNA	TAGLN	MYL9	ACTG2	FTH1	TPM2	KLK2	RACK1	CD63	MGP	DES	FBLN1	EEF2	UBC	CD81	CST3	GAPDH	PFN1	MSMB	ACTA2	MYL6	PSAP	CFL1	CKB	UBB	CLU	SSR4	CNN1	FTL	TMSB4X	AZGP1	SERF2	S100A6	LGALS1	CFD	TPSB2	UQCR11	ACTG1	SLC25A6	DSTN	A2M	PTRF	IER2	HSPB1	CSRP1	MFAP4
Factor 2	KLK3	KLK2	SPON2	MSMB	ACPP	NDRG1	CST3	SLC45A3	P4HB	RACK1	PSAP	AZGP1	SSR4	TFF3	FTH1	SERF2	SPDEF	CALR	SLC44A4	CD81	PMEPA1	CKB	PPDPF	TSC22D3	NBL1	TSPAN1	FXYD3	BCAP31	HDLBP	PFN1	UQCR11	DCXR	FASN	SYNGR2	MYDGF	H2AFJ	KRT18	SSR2	CD63	SOD3	NEFH	EDF1	GAPDH	HIST2H2AA3	STRA13	CD99	HIST2H2AA4	UBB	CLSTN1
Factor 3	KLK3	KLK2	ACPP	ACTB	KLK4	SPON2	AZGP1	NPY	EEF1A1	B2M	DHRS7	SLC45A3	TFF3	CALR	ACTG1	HLA-C	NR4A1	P4HB	CST3	PSAP	SERF2	TMPRSS2	PPDPF	PMEPA1	UBC	JUN	FASN	TSPAN1	RACK1	CKB	FTL	APLP2	DBI	NKX3-1	NEFH	HLA-B	KRT8	TPT1	SPDEF	SSR4	MSMB	DUSP1	APP	RDH11	HSP90AB1	GDF15	EEF2	FOS	CLDN3
Factor 4	ACTB	TAGLN	FLNA	MYL9	TPM2	CST3	PFN1	CD81	SERF2	RACK1	GAPDH	P4HB	JUNB	DES	MYH11	CALR	SSR4	NR4A1	FTL	HLA-C	AZGP1	TSPAN1	PTGDS	PPDPF	CFL1	KLK3	KRT8	TIMP1	HSPB1	PPP1CA	PSAP	TFF3	C1R	SLC25A6	CTSD	HLA-A	CD151	FBLN1	AES	MYL6	EEF1A1	CLU	NPDC1	EDF1	SPDEF	CKB	TMSB10	ALDOA	H1FX
Factor 5	MSMB	KLK3	KLK2	AZGP1	NDRG1	FTH1	CST3	ACTG1	PSAP	CD63	UBC	SLC45A3	PLA2G2A	ACPP	KLK4	ACTB	PMEPA1	EEF2	EZR	P4HB	CLSTN1	APLP2	SLC44A4	PEBP1	SOD3	RACK1	HLA-C	HSPA5	UBB	S100A11	BCAM	SYNGR2	PLPP1	FBLN1	TMPRSS2	JUND	SPDEF	COX4I1	FXYD3	EDF1	SPON2	CYB561	DHCR24	UQCR11	PPDPF	SSR4	HLA-B	PFN1	LGALS3BP
Factor 6	KLK3	SPON2	TFF3	KLK2	KLK4	SPINK1	AZGP1	P4HB	CST3	CLDN3	KRT8	FASN	CALR	FXYD3	SPDEF	FMOD	SLC44A4	TMSB10	ATP1A1	CD63	UBC	GDF15	AGR2	SERF2	KRT18	PMEPA1	PPDPF	PSAP	PGC	SSR4	PTGDS	SOD3	FTL	TSPAN1	TRPM4	NUPR1	NCAPD3	PFN1	GOLM1	EEF2	BCAM	ELF3	DUSP1	CD81	RACK1	B2M	HDLBP	HLA-C	LRRC26
Factor 7	KLK3	ACTB	NR4A1	FOSB	UBC	KLK2	LTF	IER2	JUN	JUNB	ACTG1	SERPINA3	EGR1	FOS	RASD1	GDF15	ATF3	SLC45A3	ZFP36	ACPP	RACK1	JUND	MCL1	FTH1	TSC22D3	ELF3	DUSP1	SERF2	TRIB1	PFN1	YWHAE	KRT8	CYR61	VMP1	CITED2	CALR	HLA-C	HIST2H2AA4	EEF1A1	HSPB1	TPT1	GAPDH	S100A11	H3F3B	PPDPF	EEF2	HLA-B	DDT	CD81
Factor 8	KLK3	KLK2	ACPP	ACTB	FTH1	EEF1A1	UBC	RACK1	ACTG1	NR4A1	CD81	P4HB	YWHAE	CST3	PSAP	HNRNPK	PPDPF	HLA-C	H3F3B	GDF15	S100A11	PFN1	IER2	KRT15	MSMB	AZGP1	CALR	TSC22D3	B2M	SERF2	CLSTN1	NDRG1	EEF2	GAPDH	UBB	SLC45A3	CD63	TSPAN1	KRT18	CIRBP	PPIA	CTSB	FBLN1	JUN	HIST2H2AA4	WDR83OS	LGALS3BP	PKM	CD9
Factor 9	ACTB	CD74	FTH1	HLA-B	PSAP	RACK1	A2M	CST3	PFN1	NR4A1	FBLN1	UBC	EEF1A1	IGFBP4	TMSB10	FTL	ACTG1	TIMP1	EEF2	MGP	CD63	KRT15	C3	MYL6	GAPDH	HLA-C	HDLBP	PPDPF	TPT1	LTF	HLA-A	HINT1	PTGDS	B2M	TMSB4X	CFL1	TGM2	JUND	PPP1CA	SLC25A6	PLXNB2	LGALS3BP	DHRS3	LMNA	C4B	TAPBP	EDF1	JUNB	FOS
Factor 10	KLK3	AGR2	KLK2	ACTB	TPT1	AB019441.29	TFF3	AC016739.2	CTB-63M22.1	ACTG1	UBA52	AC090498.1	P4HB	LIPF	NEAT1	AZGP1	PTGDS	IGHA1	EEF2	CALR	HLA-B	FAU	CD74	SPON2	EEF1A1	AC079250.1	ATP5G2	KRT8	ATP1A1	SSR4	TRPM4	PPDPF	AP000769.1	AP000936.1	PSAP	AC007969.5	CTC-575D19.1	SDF4	SLC44A4	HLA-A	SERF2	CTD-2248H3.1	APOD	SYNGR2	TMSB10	KLK4	LCN2	COPE	GDF15
[truncated: 1 more columns]
