# Supplementary material for: Spatial maps of prostate cancer transcriptomes reveal an unexplored landscape of heterogeneity
Source: Nat Commun. 2018 Jun 20;9:2419. doi: 10.1038/s41467-018-04724-5 (PMC6010471; doi:10.1038/s41467-018-04724-5)
Supplement: Supplementary file 9 — Supplementary Data 6 [file 41467_2018_4724_MOESM9_ESM.zip]

Archive with 436 entries (433 files):
- Supplementary Dataset 3/
- Supplementary Dataset 3/experiment0002-spot-scaling.tsv
- __MACOSX/
- __MACOSX/Supplementary Dataset 3/
- __MACOSX/Supplementary Dataset 3/._experiment0002-spot-scaling.tsv
- Supplementary Dataset 3/experiment0007-baselinefeature-gamma_prior-p.tsv
- __MACOSX/Supplementary Dataset 3/._experiment0007-baselinefeature-gamma_prior-p.tsv
- Supplementary Dataset 3/experiment0000-feature-gamma_prior-p.tsv
- __MACOSX/Supplementary Dataset 3/._experiment0000-feature-gamma_prior-p.tsv
- Supplementary Dataset 3/experiment0011-mix-hiergamma.tsv
- __MACOSX/Supplementary Dataset 3/._experiment0011-mix-hiergamma.tsv
- Supplementary Dataset 3/experiment0000-counts.tsv
- __MACOSX/Supplementary Dataset 3/._experiment0000-counts.tsv
- Supplementary Dataset 3/experiment0004-contributions_gene.tsv
- __MACOSX/Supplementary Dataset 3/._experiment0004-contributions_gene.tsv
- Supplementary Dataset 3/experiment0001-contributions_spot_type.tsv
- __MACOSX/Supplementary Dataset 3/._experiment0001-contributions_spot_type.tsv
- Supplementary Dataset 3/experiment0000-expected-mix.tsv
- __MACOSX/Supplementary Dataset 3/._experiment0000-expected-mix.tsv
- Supplementary Dataset 3/contributions_gene_type.tsv
- __MACOSX/Supplementary Dataset 3/._contributions_gene_type.tsv
- Supplementary Dataset 3/experiment0003-mix-hiergamma_prior-r.tsv
- __MACOSX/Supplementary Dataset 3/._experiment0003-mix-hiergamma_prior-r.tsv
- Supplementary Dataset 3/experiment0003-contributions_gene_type.tsv
- __MACOSX/Supplementary Dataset 3/._experiment0003-contributions_gene_type.tsv
- Supplementary Dataset 3/experiment0011-baselinefeature-gamma.tsv
- __MACOSX/Supplementary Dataset 3/._experiment0011-baselinefeature-gamma.tsv
- Supplementary Dataset 3/experiment0008-feature-gamma_prior-p.tsv
- __MACOSX/Supplementary Dataset 3/._experiment0008-feature-gamma_prior-p.tsv
- Supplementary Dataset 3/experiment0008-feature-gamma_prior-r.tsv
- __MACOSX/Supplementary Dataset 3/._experiment0008-feature-gamma_prior-r.tsv
- Supplementary Dataset 3/experiment0010-contributions_gene_type.tsv
- __MACOSX/Supplementary Dataset 3/._experiment0010-contributions_gene_type.tsv
- Supplementary Dataset 3/experiment0003-mix-hiergamma_prior-p.tsv
- __MACOSX/Supplementary Dataset 3/._experiment0003-mix-hiergamma_prior-p.tsv
- Supplementary Dataset 3/experiment0009-spot-scaling.tsv
- __MACOSX/Supplementary Dataset 3/._experiment0009-spot-scaling.tsv
- Supplementary Dataset 3/experiment0004-expected-features.tsv
- __MACOSX/Supplementary Dataset 3/._experiment0004-expected-features.tsv
- Supplementary Dataset 3/experiment0004-baselinefeature-gamma.tsv
- __MACOSX/Supplementary Dataset 3/._experiment0004-baselinefeature-gamma.tsv
- Supplementary Dataset 3/experiment0006-contributions_gene_type.tsv
- __MACOSX/Supplementary Dataset 3/._experiment0006-contributions_gene_type.tsv
- Supplementary Dataset 3/experiment0011-contributions_spot.tsv
- __MACOSX/Supplementary Dataset 3/._experiment0011-contributions_spot.tsv
- Supplementary Dataset 3/experiment0008-mix-hiergamma.tsv
- __MACOSX/Supplementary Dataset 3/._experiment0008-mix-hiergamma.tsv
- Supplementary Dataset 3/experiment0011-counts.tsv
- __MACOSX/Supplementary Dataset 3/._experiment0011-counts.tsv
- Supplementary Dataset 3/experiment0003-contributions_gene.tsv
- __MACOSX/Supplementary Dataset 3/._experiment0003-contributions_gene.tsv
- Supplementary Dataset 3/experiment0000-feature-gamma_prior-r.tsv
- __MACOSX/Supplementary Dataset 3/._experiment0000-feature-gamma_prior-r.tsv
- Supplementary Dataset 3/experiment0009-contributions_gene.tsv
- __MACOSX/Supplementary Dataset 3/._experiment0009-contributions_gene.tsv
- Supplementary Dataset 3/experiment0004-contributions_spot_type.tsv
- __MACOSX/Supplementary Dataset 3/._experiment0004-contributions_spot_type.tsv
- Supplementary Dataset 3/experiment0007-baselinefeature-gamma_prior-r.tsv
- __MACOSX/Supplementary Dataset 3/._experiment0007-baselinefeature-gamma_prior-r.tsv
- Supplementary Dataset 3/experiment0005-baselinefeature-gamma_prior-r.tsv
- __MACOSX/Supplementary Dataset 3/._experiment0005-baselinefeature-gamma_prior-r.tsv
- Supplementary Dataset 3/experiment0009-contributions_gene_type.tsv
- __MACOSX/Supplementary Dataset 3/._experiment0009-contributions_gene_type.tsv
- Supplementary Dataset 3/experiment0007-feature-gamma_prior-r.tsv
- __MACOSX/Supplementary Dataset 3/._experiment0007-feature-gamma_prior-r.tsv
- Supplementary Dataset 3/experiment0010-mix-hiergamma.tsv
- __MACOSX/Supplementary Dataset 3/._experiment0010-mix-hiergamma.tsv
- Supplementary Dataset 3/experiment0008-counts.tsv
- __MACOSX/Supplementary Dataset 3/._experiment0008-counts.tsv
- Supplementary Dataset 3/experiment0008-baselinefeature-gamma_prior-p.tsv
- __MACOSX/Supplementary Dataset 3/._experiment0008-baselinefeature-gamma_prior-p.tsv
- Supplementary Dataset 3/experiment0011-mix-hiergamma_prior-r.tsv
- __MACOSX/Supplementary Dataset 3/._experiment0011-mix-hiergamma_prior-r.tsv
- Supplementary Dataset 3/experiment0003-baselinefeature-gamma.tsv
- __MACOSX/Supplementary Dataset 3/._experiment0003-baselinefeature-gamma.tsv
- Supplementary Dataset 3/experiment0010-expected-mix.tsv
- __MACOSX/Supplementary Dataset 3/._experiment0010-expected-mix.tsv
- Supplementary Dataset 3/experiment0000-contributions_gene.tsv
- __MACOSX/Supplementary Dataset 3/._experiment0000-contributions_gene.tsv
- Supplementary Dataset 3/experiment0004-mix-hiergamma_prior-p.tsv
- __MACOSX/Supplementary Dataset 3/._experiment0004-mix-hiergamma_prior-p.tsv
- Supplementary Dataset 3/experiment0004-mix-hiergamma_prior-r.tsv
- __MACOSX/Supplementary Dataset 3/._experiment0004-mix-hiergamma_prior-r.tsv
- Supplementary Dataset 3/experiment0005-counts.tsv
- __MACOSX/Supplementary Dataset 3/._experiment0005-counts.tsv
- Supplementary Dataset 3/joint-mix-profiles-rel-common-scale-matrix-colorbar.pdf
- __MACOSX/Supplementary Dataset 3/._joint-mix-profiles-rel-common-scale-matrix-colorbar.pdf
- Supplementary Dataset 3/experiment0011-mix-hiergamma_prior-p.tsv
- __MACOSX/Supplementary Dataset 3/._experiment0011-mix-hiergamma_prior-p.tsv
- Supplementary Dataset 3/experiment0004-expected-mix.tsv
- __MACOSX/Supplementary Dataset 3/._experiment0004-expected-mix.tsv
- Supplementary Dataset 3/experiment0009-mix-hiergamma.tsv
- __MACOSX/Supplementary Dataset 3/._experiment0009-mix-hiergamma.tsv
- Supplementary Dataset 3/experiment0008-baselinefeature-gamma_prior-r.tsv
- __MACOSX/Supplementary Dataset 3/._experiment0008-baselinefeature-gamma_prior-r.tsv
- Supplementary Dataset 3/experiment0007-feature-gamma_prior-p.tsv
- __MACOSX/Supplementary Dataset 3/._experiment0007-feature-gamma_prior-p.tsv
- Supplementary Dataset 3/experiment0006-spot-scaling.tsv
- __MACOSX/Supplementary Dataset 3/._experiment0006-spot-scaling.tsv
- Supplementary Dataset 3/experiment0010-expected-features.tsv
- __MACOSX/Supplementary Dataset 3/._experiment0010-expected-features.tsv
- Supplementary Dataset 3/experiment0006-expected-features.tsv
- __MACOSX/Supplementary Dataset 3/._experiment0006-expected-features.tsv
- Supplementary Dataset 3/experiment0007-contributions_gene.tsv
- __MACOSX/Supplementary Dataset 3/._experiment0007-contributions_gene.tsv
- Supplementary Dataset 3/experiment0005-baselinefeature-gamma_prior-p.tsv
- __MACOSX/Supplementary Dataset 3/._experiment0005-baselinefeature-gamma_prior-p.tsv
- Supplementary Dataset 3/experiment0011-contributions_gene_type.tsv
- __MACOSX/Supplementary Dataset 3/._experiment0011-contributions_gene_type.tsv
- Supplementary Dataset 3/top-genes.pdf
- __MACOSX/Supplementary Dataset 3/._top-genes.pdf
- Supplementary Dataset 3/experiment0006-contributions_gene.tsv
- __MACOSX/Supplementary Dataset 3/._experiment0006-contributions_gene.tsv
- Supplementary Dataset 3/experiment0001-expected-mix.tsv
- __MACOSX/Supplementary Dataset 3/._experiment0001-expected-mix.tsv
- Supplementary Dataset 3/experiment0006-baselinefeature-gamma_prior-p.tsv
- __MACOSX/Supplementary Dataset 3/._experiment0006-baselinefeature-gamma_prior-p.tsv
- Supplementary Dataset 3/experiment0000-expected-features.tsv
- __MACOSX/Supplementary Dataset 3/._experiment0000-expected-features.tsv
- Supplementary Dataset 3/experiment0002-feature-gamma_prior-p.tsv
- __MACOSX/Supplementary Dataset 3/._experiment0002-feature-gamma_prior-p.tsv
- Supplementary Dataset 3/experiment0009-mix-hiergamma_prior-r.tsv
- __MACOSX/Supplementary Dataset 3/._experiment0009-mix-hiergamma_prior-r.tsv
- Supplementary Dataset 3/experiment0007-contributions_gene_type.tsv
- __MACOSX/Supplementary Dataset 3/._experiment0007-contributions_gene_type.tsv
- Supplementary Dataset 3/experiment0005-contributions_spot_type.tsv
- __MACOSX/Supplementary Dataset 3/._experiment0005-contributions_spot_type.tsv
- Supplementary Dataset 3/experiment0001-mix-hiergamma_prior-r.tsv
- __MACOSX/Supplementary Dataset 3/._experiment0001-mix-hiergamma_prior-r.tsv
- Supplementary Dataset 3/experiment0011-feature-gamma.tsv
- __MACOSX/Supplementary Dataset 3/._experiment0011-feature-gamma.tsv
- Supplementary Dataset 3/feature-gamma.tsv
- __MACOSX/Supplementary Dataset 3/._feature-gamma.tsv
- Supplementary Dataset 3/experiment0003-spot-scaling.tsv
- __MACOSX/Supplementary Dataset 3/._experiment0003-spot-scaling.tsv
- Supplementary Dataset 3/experiment0002-counts.tsv
- __MACOSX/Supplementary Dataset 3/._experiment0002-counts.tsv
- Supplementary Dataset 3/experiment0008-feature-gamma.tsv
- __MACOSX/Supplementary Dataset 3/._experiment0008-feature-gamma.tsv
- Supplementary Dataset 3/experiment0001-contributions_gene.tsv
- __MACOSX/Supplementary Dataset 3/._experiment0001-contributions_gene.tsv
- Supplementary Dataset 3/experiment0008-expected-features.tsv
- __MACOSX/Supplementary Dataset 3/._experiment0008-expected-features.tsv
- Supplementary Dataset 3/experiment0001-mix-hiergamma_prior-p.tsv
- __MACOSX/Supplementary Dataset 3/._experiment0001-mix-hiergamma_prior-p.tsv
- Supplementary Dataset 3/experiment0006-baselinefeature-gamma.tsv
- __MACOSX/Supplementary Dataset 3/._experiment0006-baselinefeature-gamma.tsv
- Supplementary Dataset 3/experiment0009-mix-hiergamma_prior-p.tsv
- __MACOSX/Supplementary Dataset 3/._experiment0009-mix-hiergamma_prior-p.tsv
- Supplementary Dataset 3/experiment0002-feature-gamma_prior-r.tsv
- __MACOSX/Supplementary Dataset 3/._experiment0002-feature-gamma_prior-r.tsv
- Supplementary Dataset 3/experiment0006-baselinefeature-gamma_prior-r.tsv
- __MACOSX/Supplementary Dataset 3/._experiment0006-baselinefeature-gamma_prior-r.tsv
- Supplementary Dataset 3/experiment0008-spot-scaling.tsv
- __MACOSX/Supplementary Dataset 3/._experiment0008-spot-scaling.tsv
- Supplementary Dataset 3/experiment0000-contributions_spot_type.tsv
- __MACOSX/Supplementary Dataset 3/._experiment0000-contributions_spot_type.tsv
- Supplementary Dataset 3/experiment0002-contributions_gene_type.tsv
- __MACOSX/Supplementary Dataset 3/._experiment0002-contributions_gene_type.tsv
- Supplementary Dataset 3/experiment0010-feature-gamma_prior-p.tsv
- __MACOSX/Supplementary Dataset 3/._experiment0010-feature-gamma_prior-p.tsv
- Supplementary Dataset 3/experiment0009-baselinefeature-gamma.tsv
- __MACOSX/Supplementary Dataset 3/._experiment0009-baselinefeature-gamma.tsv
- Supplementary Dataset 3/experiment0009-baselinefeature-gamma_prior-p.tsv
- __MACOSX/Supplementary Dataset 3/._experiment0009-baselinefeature-gamma_prior-p.tsv
- Supplementary Dataset 3/experiment0008-contributions_gene.tsv
- __MACOSX/Supplementary Dataset 3/._experiment0008-contributions_gene.tsv
- Supplementary Dataset 3/experiment0011-expected-mix.tsv
- __MACOSX/Supplementary Dataset 3/._experiment0011-expected-mix.tsv
- Supplementary Dataset 3/experiment0010-contributions_spot.tsv
- __MACOSX/Supplementary Dataset 3/._experiment0010-contributions_spot.tsv
- Supplementary Dataset 3/experiment0004-baselinefeature-gamma_prior-r.tsv
- __MACOSX/Supplementary Dataset 3/._experiment0004-baselinefeature-gamma_prior-r.tsv
- Supplementary Dataset 3/experiment0002-contributions_gene.tsv
- __MACOSX/Supplementary Dataset 3/._experiment0002-contributions_gene.tsv
- Supplementary Dataset 3/experiment0005-feature-gamma_prior-r.tsv
- __MACOSX/Supplementary Dataset 3/._experiment0005-feature-gamma_prior-r.tsv
- Supplementary Dataset 3/joint-mix-dimensionality-reduction-tSNE-matrix.pdf
- __MACOSX/Supplementary Dataset 3/._joint-mix-dimensionality-reduction-tSNE-matrix.pdf
- Supplementary Dataset 3/feature-gamma_prior-p.tsv
- __MACOSX/Supplementary Dataset 3/._feature-gamma_prior-p.tsv
- Supplementary Dataset 3/experiment0001-baselinefeature-gamma.tsv
- __MACOSX/Supplementary Dataset 3/._experiment0001-baselinefeature-gamma.tsv
- Supplementary Dataset 3/experiment0010-feature-gamma.tsv
- __MACOSX/Supplementary Dataset 3/._experiment0010-feature-gamma.tsv
- Supplementary Dataset 3/experiment0006-mix-hiergamma_prior-p.tsv
- __MACOSX/Supplementary Dataset 3/._experiment0006-mix-hiergamma_prior-p.tsv
- Supplementary Dataset 3/experiment0002-expected-features.tsv
- __MACOSX/Supplementary Dataset 3/._experiment0002-expected-features.tsv
- Supplementary Dataset 3/experiment0009-feature-gamma.tsv
- __MACOSX/Supplementary Dataset 3/._experiment0009-feature-gamma.tsv
- Supplementary Dataset 3/experiment0006-mix-hiergamma_prior-r.tsv
- __MACOSX/Supplementary Dataset 3/._experiment0006-mix-hiergamma_prior-r.tsv
- Supplementary Dataset 3/experiment0008-contributions_gene_type.tsv
- __MACOSX/Supplementary Dataset 3/._experiment0008-contributions_gene_type.tsv
- Supplementary Dataset 3/experiment0007-spot-scaling.tsv
- __MACOSX/Supplementary Dataset 3/._experiment0007-spot-scaling.tsv
- Supplementary Dataset 3/feature-gamma_prior-r.tsv
- __MACOSX/Supplementary Dataset 3/._feature-gamma_prior-r.tsv
- Supplementary Dataset 3/experiment0005-contributions_gene.tsv
- __MACOSX/Supplementary Dataset 3/._experiment0005-contributions_gene.tsv
- Supplementary Dataset 3/experiment0005-feature-gamma_prior-p.tsv
- __MACOSX/Supplementary Dataset 3/._experiment0005-feature-gamma_prior-p.tsv
- Supplementary Dataset 3/experiment0005-expected-mix.tsv
- __MACOSX/Supplementary Dataset 3/._experiment0005-expected-mix.tsv
- Supplementary Dataset 3/experiment0007-counts.tsv
- __MACOSX/Supplementary Dataset 3/._experiment0007-counts.tsv
- Supplementary Dataset 3/experiment0004-baselinefeature-gamma_prior-p.tsv
- __MACOSX/Supplementary Dataset 3/._experiment0004-baselinefeature-gamma_prior-p.tsv
- Supplementary Dataset 3/README
- __MACOSX/Supplementary Dataset 3/._README
- Supplementary Dataset 3/experiment0009-baselinefeature-gamma_prior-r.tsv
- __MACOSX/Supplementary Dataset 3/._experiment0009-baselinefeature-gamma_prior-r.tsv
- Supplementary Dataset 3/experiment0010-feature-gamma_prior-r.tsv
- __MACOSX/Supplementary Dataset 3/._experiment0010-feature-gamma_prior-r.tsv
- Supplementary Dataset 3/experiment0005-expected-features.tsv
- __MACOSX/Supplementary Dataset 3/._experiment0005-expected-features.tsv
- Supplementary Dataset 3/experiment0009-counts.tsv
- __MACOSX/Supplementary Dataset 3/._experiment0009-counts.tsv
- Supplementary Dataset 3/experiment0005-contributions_spot.tsv
- __MACOSX/Supplementary Dataset 3/._experiment0005-contributions_spot.tsv
- Supplementary Dataset 3/experiment0004-feature-gamma_prior-p.tsv
- __MACOSX/Supplementary Dataset 3/._experiment0004-feature-gamma_prior-p.tsv
- Supplementary Dataset 3/experiment0000-feature-gamma.tsv
- __MACOSX/Supplementary Dataset 3/._experiment0000-feature-gamma.tsv
- Supplementary Dataset 3/experiment0009-contributions_spot_type.tsv
- __MACOSX/Supplementary Dataset 3/._experiment0009-contributions_spot_type.tsv
- Supplementary Dataset 3/experiment0009-expected-mix.tsv
- __MACOSX/Supplementary Dataset 3/._experiment0009-expected-mix.tsv
- Supplementary Dataset 3/experiment0011-feature-gamma_prior-r.tsv
- __MACOSX/Supplementary Dataset 3/._experiment0011-feature-gamma_prior-r.tsv
- Supplementary Dataset 3/experiment0007-mix-hiergamma_prior-r.tsv
- __MACOSX/Supplementary Dataset 3/._experiment0007-mix-hiergamma_prior-r.tsv
- Supplementary Dataset 3/experiment0002-baselinefeature-gamma_prior-p.tsv
- __MACOSX/Supplementary Dataset 3/._experiment0002-baselinefeature-gamma_prior-p.tsv
- Supplementary Dataset 3/experiment0002-mix-hiergamma.tsv
- __MACOSX/Supplementary Dataset 3/._experiment0002-mix-hiergamma.tsv
- Supplementary Dataset 3/log.txt
- __MACOSX/Supplementary Dataset 3/._log.txt
- Supplementary Dataset 3/experiment0002-expected-mix.tsv
- __MACOSX/Supplementary Dataset 3/._experiment0002-expected-mix.tsv
- Supplementary Dataset 3/experiment0002-contributions_spot.tsv
- __MACOSX/Supplementary Dataset 3/._experiment0002-contributions_spot.tsv
- Supplementary Dataset 3/experiment0002-baselinefeature-gamma_prior-r.tsv
- __MACOSX/Supplementary Dataset 3/._experiment0002-baselinefeature-gamma_prior-r.tsv
- Supplementary Dataset 3/experiment0000-baselinefeature-gamma.tsv
- __MACOSX/Supplementary Dataset 3/._experiment0000-baselinefeature-gamma.tsv
- Supplementary Dataset 3/experiment0010-contributions_gene.tsv
- __MACOSX/Supplementary Dataset 3/._experiment0010-contributions_gene.tsv
- Supplementary Dataset 3/experiment0007-mix-hiergamma_prior-p.tsv
- __MACOSX/Supplementary Dataset 3/._experiment0007-mix-hiergamma_prior-p.tsv
- Supplementary Dataset 3/experiment0005-feature-gamma.tsv
- __MACOSX/Supplementary Dataset 3/._experiment0005-feature-gamma.tsv
- Supplementary Dataset 3/experiment0008-contributions_spot.tsv
- __MACOSX/Supplementary Dataset 3/._experiment0008-contributions_spot.tsv
- Supplementary Dataset 3/experiment0004-counts.tsv
- __MACOSX/Supplementary Dataset 3/._experiment0004-counts.tsv
- Supplementary Dataset 3/experiment0008-baselinefeature-gamma.tsv
- __MACOSX/Supplementary Dataset 3/._experiment0008-baselinefeature-gamma.tsv
- Supplementary Dataset 3/experiment0011-feature-gamma_prior-p.tsv
- __MACOSX/Supplementary Dataset 3/._experiment0011-feature-gamma_prior-p.tsv
- Supplementary Dataset 3/experiment0000-spot-scaling.tsv
- __MACOSX/Supplementary Dataset 3/._experiment0000-spot-scaling.tsv
- Supplementary Dataset 3/experiment0004-feature-gamma_prior-r.tsv
- __MACOSX/Supplementary Dataset 3/._experiment0004-feature-gamma_prior-r.tsv
- Supplementary Dataset 3/experiment0007-mix-hiergamma.tsv
- __MACOSX/Supplementary Dataset 3/._experiment0007-mix-hiergamma.tsv
- Supplementary Dataset 3/experiment0003-feature-gamma_prior-r.tsv
- __MACOSX/Supplementary Dataset 3/._experiment0003-feature-gamma_prior-r.tsv
- Supplementary Dataset 3/experiment0008-mix-hiergamma_prior-p.tsv
- __MACOSX/Supplementary Dataset 3/._experiment0008-mix-hiergamma_prior-p.tsv
- Supplementary Dataset 3/experiment0001-counts.tsv
- __MACOSX/Supplementary Dataset 3/._experiment0001-counts.tsv
- Supplementary Dataset 3/experiment0001-feature-gamma.tsv
- __MACOSX/Supplementary Dataset 3/._experiment0001-feature-gamma.tsv
- Supplementary Dataset 3/experiment0004-spot-scaling.tsv
- __MACOSX/Supplementary Dataset 3/._experiment0004-spot-scaling.tsv
- Supplementary Dataset 3/experiment0001-contributions_spot.tsv
- __MACOSX/Supplementary Dataset 3/._experiment0001-contributions_spot.tsv
- Supplementary Dataset 3/experiment0003-contributions_spot_type.tsv
- __MACOSX/Supplementary Dataset 3/._experiment0003-contributions_spot_type.tsv
- Supplementary Dataset 3/experiment0007-expected-features.tsv
- __MACOSX/Supplementary Dataset 3/._experiment0007-expected-features.tsv
- Supplementary Dataset 3/experiment0006-expected-mix.tsv
- __MACOSX/Supplementary Dataset 3/._experiment0006-expected-mix.tsv
- Supplementary Dataset 3/experiment0000-mix-hiergamma_prior-p.tsv
- __MACOSX/Supplementary Dataset 3/._experiment0000-mix-hiergamma_prior-p.tsv
- Supplementary Dataset 3/experiment0011-baselinefeature-gamma_prior-r.tsv
- __MACOSX/Supplementary Dataset 3/._experiment0011-baselinefeature-gamma_prior-r.tsv
- Supplementary Dataset 3/experiment0007-baselinefeature-gamma.tsv
- __MACOSX/Supplementary Dataset 3/._experiment0007-baselinefeature-gamma.tsv
- Supplementary Dataset 3/experiment0003-mix-hiergamma.tsv
- __MACOSX/Supplementary Dataset 3/._experiment0003-mix-hiergamma.tsv
- Supplementary Dataset 3/experiment0001-contributions_gene_type.tsv
- __MACOSX/Supplementary Dataset 3/._experiment0001-contributions_gene_type.tsv
- Supplementary Dataset 3/experiment0011-expected-features.tsv
- __MACOSX/Supplementary Dataset 3/._experiment0011-expected-features.tsv
- Supplementary Dataset 3/experiment0000-baselinefeature-gamma_prior-r.tsv
- __MACOSX/Supplementary Dataset 3/._experiment0000-baselinefeature-gamma_prior-r.tsv
- Supplementary Dataset 3/experiment0000-baselinefeature-gamma_prior-p.tsv
[truncated: 136 more entries]
