# Supplementary material for: Spatial maps of prostate cancer transcriptomes reveal an unexplored landscape of heterogeneity
Source: Nat Commun. 2018 Jun 20;9:2419. doi: 10.1038/s41467-018-04724-5 (PMC6010471; doi:10.1038/s41467-018-04724-5)
Supplement: Supplementary file 9 — Supplementary Data 6 [file 41467_2018_4724_MOESM9_ESM.zip › Supplementary Dataset 3/experiment0004-contributions_gene.tsv]

A1BG ENSG00000121410	0
A1CF ENSG00000148584	0
A2M ENSG00000175899	1582
A2ML1 ENSG00000166535	2
A4GALT ENSG00000128274	80
AAAS ENSG00000094914	30
AACS ENSG00000081760	5
AADAC ENSG00000114771	1
AADACL2 ENSG00000197953	0
AADACL4 ENSG00000204518	0
AADAT ENSG00000109576	5
AAED1 ENSG00000158122	14
AAGAB ENSG00000103591	6
AAK1 ENSG00000115977	125
AAMDC ENSG00000087884	25
AAMP ENSG00000127837	311
AAR2 ENSG00000131043	4
AARD ENSG00000205002	11
AARS ENSG00000090861	36
AARSD1 ENSG00000266967	6
AASDH ENSG00000157426	3
AASDHPPT ENSG00000149313	15
AASS ENSG00000008311	47
AATF ENSG00000275700	26
AATK ENSG00000181409	2
AATK-AS1 ENSG00000225180	0
ABAT ENSG00000183044	12
ABC13-47488600E17.1 ENSG00000283199	0
ABC13-47656900H15.1 ENSG00000283566	3
ABC7-42404400C24.1 ENSG00000277758	0
ABCA1 ENSG00000165029	14
ABCA10 ENSG00000154263	1
ABCA12 ENSG00000144452	0
ABCA13 ENSG00000179869	0
ABCA2 ENSG00000107331	75
ABCA3 ENSG00000167972	35
ABCA4 ENSG00000198691	0
ABCA5 ENSG00000154265	3
ABCA6 ENSG00000154262	8
ABCA7 ENSG00000064687	1
ABCA8 ENSG00000141338	27
ABCA9 ENSG00000154258	1
ABCB1 ENSG00000085563	1
ABCB10 ENSG00000135776	5
ABCB11 ENSG00000073734	0
ABCB4 ENSG00000005471	0
ABCB5 ENSG00000004846	0
ABCB6 ENSG00000115657	0
ABCB7 ENSG00000131269	29
ABCB8 ENSG00000197150	52
ABCB9 ENSG00000150967	18
ABCC1 ENSG00000103222	21
ABCC10 ENSG00000124574	42
ABCC11 ENSG00000121270	0
ABCC12 ENSG00000140798	0
ABCC2 ENSG00000023839	0
ABCC3 ENSG00000108846	21
ABCC4 ENSG00000125257	162
ABCC5 ENSG00000114770	38
ABCC6 ENSG00000091262	8
ABCC8 ENSG00000006071	15
ABCC9 ENSG00000069431	25
ABCD1 ENSG00000101986	33
ABCD2 ENSG00000173208	0
ABCD3 ENSG00000117528	26
ABCD4 ENSG00000119688	6
ABCE1 ENSG00000164163	12
ABCF1 ENSG00000204574	120
ABCF2 ENSG00000033050	125
ABCF3 ENSG00000161204	64
ABCG1 ENSG00000160179	3
ABCG2 ENSG00000118777	7
ABCG4 ENSG00000172350	0
ABCG5 ENSG00000138075	0
ABHD1 ENSG00000143994	2
ABHD10 ENSG00000144827	7
ABHD11 ENSG00000106077	97
ABHD12 ENSG00000100997	116
ABHD12B ENSG00000131969	0
ABHD13 ENSG00000139826	5
ABHD14A ENSG00000248487	7
ABHD14A-ACY1 ENSG00000114786	0
ABHD14B ENSG00000114779	208
ABHD15 ENSG00000168792	36
ABHD16A ENSG00000204427	4
ABHD17A ENSG00000129968	87
ABHD17B ENSG00000107362	6
ABHD17C ENSG00000136379	6
ABHD18 ENSG00000164074	29
ABHD2 ENSG00000140526	130
ABHD3 ENSG00000158201	2
ABHD4 ENSG00000100439	28
ABHD5 ENSG00000011198	2
ABHD6 ENSG00000163686	19
ABHD8 ENSG00000127220	31
ABI1 ENSG00000136754	11
ABI2 ENSG00000138443	26
ABI3 ENSG00000108798	39
ABI3BP ENSG00000154175	0
ABL1 ENSG00000097007	67
ABL2 ENSG00000143322	105
ABLIM1 ENSG00000099204	93
ABLIM2 ENSG00000163995	6
ABLIM3 ENSG00000173210	6
ABO ENSG00000175164	0
ABR ENSG00000159842	24
ABRA ENSG00000174429	0
ABRACL ENSG00000146386	0
ABT1 ENSG00000146109	28
ABTB1 ENSG00000114626	164
ABTB2 ENSG00000166016	19
AC002429.5 ENSG00000236197	0
AC004076.7 ENSG00000268533	0
AC004158.1 ENSG00000280264	1
AC004381.6 ENSG00000005189	5
AC004754.3 ENSG00000269881	0
AC004813.1 ENSG00000279777	0
AC004824.1 ENSG00000280226	0
AC005281.1 ENSG00000226690	0
AC005477.1 ENSG00000280188	0
AC005480.1 ENSG00000279461	3
AC006116.20 ENSG00000267710	0
AC006328.1 ENSG00000280301	0
AC006386.1 ENSG00000279115	2
AC006994.3 ENSG00000279317	0
AC007040.11 ENSG00000258881	0
AC007906.1 ENSG00000279018	0
AC008074.1 ENSG00000279644	0
AC008522.1 ENSG00000279232	0
AC008686.1 ENSG00000280221	0
AC008759.1 ENSG00000279471	0
AC008810.1 ENSG00000279126	0
AC008914.1 ENSG00000279768	0
AC009014.3 ENSG00000271824	0
AC009060.2 ENSG00000280252	0
AC009977.1 ENSG00000279335	0
AC010731.4 ENSG00000235118	0
AC011155.1 ENSG00000280098	0
AC011380.1 ENSG00000281227	0
AC012005.1 ENSG00000279274	5
AC012005.2 ENSG00000279287	0
AC012363.1 ENSG00000281676	0
AC013269.5 ENSG00000184761	0
AC013461.1 ENSG00000091436	57
AC016142.1 ENSG00000280141	0
AC016549.1 ENSG00000281325	1
AC016577.1 ENSG00000279646	0
AC016991.1 ENSG00000279435	0
AC017081.1 ENSG00000279921	0
AC018512.1 ENSG00000279808	0
AC018902.1 ENSG00000280817	0
AC021106.1 ENSG00000279386	0
AC024060.1 ENSG00000281584	0
AC024592.12 ENSG00000267740	0
AC025335.1 ENSG00000179859	1
AC055733.1 ENSG00000280127	0
AC055866.1 ENSG00000281079	0
AC069063.2 ENSG00000279380	0
AC073130.2 ENSG00000281656	0
AC073657.1 ENSG00000279937	0
AC074033.1 ENSG00000281137	3
AC087350.1 ENSG00000281527	0
AC087762.1 ENSG00000279588	0
AC090154.1 ENSG00000278888	0
AC090498.1 ENSG00000279483	200
AC092384.1 ENSG00000280675	0
AC092835.2 ENSG00000233757	0
AC092881.1 ENSG00000279530	0
AC100821.1 ENSG00000280473	0
AC104057.1 ENSG00000280427	0
AC104073.1 ENSG00000280410	0
AC104304.4 ENSG00000283473	0
AC104389.2 ENSG00000279824	0
AC104981.1 ENSG00000278938	1
AC105009.1 ENSG00000281855	0
AC105052.1 ENSG00000279168	0
AC109486.1 ENSG00000280447	0
AC109829.1 ENSG00000233438	0
AC110602.1 ENSG00000281267	0
AC110615.1 ENSG00000279909	6
AC112719.1 ENSG00000280671	0
AC113404.1 ENSG00000254893	125
AC118758.1 ENSG00000268187	0
AC131097.4 ENSG00000216921	2
AC131263.1 ENSG00000280550	0
AC138517.6 ENSG00000283288	0
AC138647.1 ENSG00000226490	0
AC138969.4 ENSG00000183889	51
AC241377.1 ENSG00000281741	21
AC241585.1 ENSG00000281571	4
AC242988.1 ENSG00000278939	0
AC243756.1 ENSG00000270339	0
AC243945.1 ENSG00000279510	0
AC245100.1 ENSG00000280649	17
ACAA1 ENSG00000060971	236
ACAA2 ENSG00000167315	6
ACACA ENSG00000278540	20
ACACB ENSG00000076555	24
ACAD10 ENSG00000111271	16
ACAD11 ENSG00000240303	1
ACAD8 ENSG00000151498	4
ACAD9 ENSG00000177646	19
ACADL ENSG00000115361	10
ACADM ENSG00000117054	0
ACADS ENSG00000122971	60
ACADSB ENSG00000196177	9
ACADVL ENSG00000072778	401
ACAN ENSG00000157766	0
ACAP1 ENSG00000072818	101
ACAP2 ENSG00000114331	45
ACAP3 ENSG00000131584	180
ACAT1 ENSG00000075239	7
ACAT2 ENSG00000120437	21
ACBD3 ENSG00000182827	43
ACBD4 ENSG00000181513	113
ACBD5 ENSG00000107897	1
ACBD6 ENSG00000230124	40
ACBD7 ENSG00000176244	0
ACCS ENSG00000110455	31
ACCSL ENSG00000205126	0
ACD ENSG00000102977	34
ACE ENSG00000159640	27
ACE2 ENSG00000130234	0
ACER1 ENSG00000167769	0
ACER2 ENSG00000177076	0
ACER3 ENSG00000078124	2
ACHE ENSG00000087085	75
ACIN1 ENSG00000100813	171
ACKR1 ENSG00000213088	40
ACKR2 ENSG00000144648	13
ACKR3 ENSG00000144476	15
ACKR4 ENSG00000129048	0
ACLY ENSG00000131473	48
ACMSD ENSG00000153086	3
ACO1 ENSG00000122729	6
ACO2 ENSG00000100412	42
ACOD1 ENSG00000102794	0
ACOT1 ENSG00000184227	20
ACOT11 ENSG00000162390	23
ACOT12 ENSG00000172497	21
ACOT13 ENSG00000112304	35
ACOT2 ENSG00000119673	8
ACOT4 ENSG00000177465	0
ACOT6 ENSG00000205669	0
ACOT7 ENSG00000097021	29
ACOT8 ENSG00000101473	85
ACOT9 ENSG00000123130	17
ACOX1 ENSG00000161533	140
ACOX2 ENSG00000168306	46
ACOX3 ENSG00000087008	41
ACOXL ENSG00000153093	0
ACP1 ENSG00000143727	33
ACP2 ENSG00000134575	186
ACP5 ENSG00000102575	87
ACP6 ENSG00000162836	50
ACP7 ENSG00000183760	0
ACPP ENSG00000014257	1357
ACPT ENSG00000142513	0
ACR ENSG00000100312	0
ACRBP ENSG00000111644	0
ACRC ENSG00000147174	8
ACRV1 ENSG00000134940	0
ACSBG1 ENSG00000103740	1
ACSBG2 ENSG00000130377	0
ACSF2 ENSG00000167107	19
ACSF3 ENSG00000176715	45
ACSL1 ENSG00000151726	30
ACSL3 ENSG00000123983	59
ACSL4 ENSG00000068366	6
ACSL5 ENSG00000197142	11
ACSL6 ENSG00000164398	0
ACSM1 ENSG00000166743	0
ACSM2A ENSG00000183747	0
ACSM2B ENSG00000066813	0
ACSM3 ENSG00000005187	28
ACSM4 ENSG00000215009	0
ACSM5 ENSG00000183549	0
ACSM6 ENSG00000173124	0
ACSS1 ENSG00000154930	86
ACSS2 ENSG00000131069	41
ACSS3 ENSG00000111058	9
ACTA1 ENSG00000143632	1
ACTA2 ENSG00000107796	822
ACTB ENSG00000075624	12279
ACTBL2 ENSG00000169067	0
ACTC1 ENSG00000159251	2
ACTG1 ENSG00000184009	2166
ACTG2 ENSG00000163017	3000
ACTL10 ENSG00000182584	5
ACTL6A ENSG00000136518	11
ACTL6B ENSG00000077080	0
ACTL7A ENSG00000187003	0
ACTN1 ENSG00000072110	744
ACTN2 ENSG00000077522	0
ACTN3 ENSG00000248746	0
ACTN4 ENSG00000130402	547
ACTR10 ENSG00000131966	20
ACTR1A ENSG00000138107	182
ACTR1B ENSG00000115073	94
ACTR2 ENSG00000138071	62
ACTR3 ENSG00000115091	9
ACTR3B ENSG00000133627	0
ACTR3C ENSG00000106526	3
ACTR5 ENSG00000101442	4
ACTR6 ENSG00000075089	6
ACTR8 ENSG00000113812	19
ACTRT2 ENSG00000169717	0
ACTRT3 ENSG00000184378	0
ACVR1 ENSG00000115170	30
ACVR1B ENSG00000135503	12
ACVR1C ENSG00000123612	8
ACVR2A ENSG00000121989	0
ACVR2B ENSG00000114739	15
ACVRL1 ENSG00000139567	44
ACY1 ENSG00000243989	26
ACY3 ENSG00000132744	0
ACYP1 ENSG00000119640	1
ACYP2 ENSG00000170634	12
ADA ENSG00000196839	47
ADAD1 ENSG00000164113	0
ADAD2 ENSG00000140955	0
ADAL ENSG00000168803	9
ADAM10 ENSG00000137845	56
ADAM11 ENSG00000073670	62
ADAM12 ENSG00000148848	0
ADAM15 ENSG00000143537	380
ADAM17 ENSG00000151694	23
ADAM18 ENSG00000168619	0
ADAM19 ENSG00000135074	20
ADAM2 ENSG00000104755	0
ADAM20 ENSG00000134007	0
ADAM22 ENSG00000008277	19
ADAM23 ENSG00000114948	0
ADAM28 ENSG00000042980	18
ADAM29 ENSG00000168594	0
ADAM30 ENSG00000134249	0
ADAM32 ENSG00000197140	0
ADAM33 ENSG00000149451	135
ADAM7 ENSG00000069206	0
ADAM8 ENSG00000151651	17
ADAM9 ENSG00000168615	69
ADAMDEC1 ENSG00000134028	0
ADAMTS1 ENSG00000154734	374
ADAMTS10 ENSG00000142303	39
ADAMTS12 ENSG00000151388	0
ADAMTS13 ENSG00000160323	10
ADAMTS14 ENSG00000138316	7
ADAMTS15 ENSG00000166106	1
ADAMTS16 ENSG00000145536	0
ADAMTS17 ENSG00000140470	7
ADAMTS18 ENSG00000140873	0
ADAMTS19 ENSG00000145808	0
ADAMTS2 ENSG00000087116	12
ADAMTS20 ENSG00000173157	0
ADAMTS3 ENSG00000156140	0
ADAMTS4 ENSG00000158859	48
ADAMTS5 ENSG00000154736	1
ADAMTS6 ENSG00000049192	0
ADAMTS7 ENSG00000136378	16
ADAMTS8 ENSG00000134917	98
ADAMTS9 ENSG00000163638	13
ADAMTSL1 ENSG00000178031	1
ADAMTSL2 ENSG00000197859	212
ADAMTSL3 ENSG00000156218	1
ADAMTSL4 ENSG00000143382	7
ADAMTSL5 ENSG00000185761	0
ADAP1 ENSG00000105963	68
ADAP2 ENSG00000184060	5
ADAR ENSG00000160710	399
ADARB1 ENSG00000197381	7
ADARB2 ENSG00000185736	0
ADAT1 ENSG00000065457	24
ADAT2 ENSG00000189007	11
ADAT3 ENSG00000213638	0
ADCK1 ENSG00000063761	1
ADCK2 ENSG00000133597	19
ADCK3 ENSG00000163050	64
ADCK4 ENSG00000123815	91
ADCK5 ENSG00000173137	23
ADCY1 ENSG00000164742	0
ADCY10 ENSG00000143199	0
ADCY2 ENSG00000078295	35
ADCY3 ENSG00000138031	44
ADCY4 ENSG00000129467	75
ADCY5 ENSG00000173175	112
ADCY6 ENSG00000174233	72
ADCY7 ENSG00000121281	14
ADCY8 ENSG00000155897	0
ADCY9 ENSG00000162104	35
ADCYAP1 ENSG00000141433	0
ADCYAP1R1 ENSG00000078549	5
ADD1 ENSG00000087274	99
ADD2 ENSG00000075340	0
ADD3 ENSG00000148700	30
ADGB ENSG00000118492	0
ADGRA1 ENSG00000197177	1
ADGRA2 ENSG00000020181	392
ADGRA3 ENSG00000152990	13
ADGRB1 ENSG00000181790	7
ADGRB2 ENSG00000121753	18
ADGRB3 ENSG00000135298	0
ADGRD1 ENSG00000111452	12
ADGRD2 ENSG00000180264	0
ADGRE1 ENSG00000174837	0
ADGRE2 ENSG00000127507	39
ADGRE3 ENSG00000131355	0
ADGRE5 ENSG00000123146	113
ADGRF1 ENSG00000153292	15
ADGRF2 ENSG00000164393	0
ADGRF3 ENSG00000173567	0
ADGRF4 ENSG00000153294	0
ADGRF5 ENSG00000069122	9
ADGRG1 ENSG00000205336	51
ADGRG2 ENSG00000173698	0
ADGRG3 ENSG00000182885	0
ADGRG4 ENSG00000156920	0
ADGRG5 ENSG00000159618	11
ADGRG6 ENSG00000112414	2
ADGRG7 ENSG00000144820	0
ADGRL1 ENSG00000072071	64
ADGRL2 ENSG00000117114	36
ADGRL3 ENSG00000150471	0
ADGRL4 ENSG00000162618	1
ADGRV1 ENSG00000164199	1
ADH1A ENSG00000187758	0
ADH1B ENSG00000196616	1
ADH1C ENSG00000248144	0
ADH4 ENSG00000198099	0
ADH5 ENSG00000197894	116
ADH6 ENSG00000172955	0
ADH7 ENSG00000196344	0
ADHFE1 ENSG00000147576	20
ADI1 ENSG00000182551	395
ADIG ENSG00000182035	0
ADIPOQ ENSG00000181092	0
ADIPOR1 ENSG00000159346	18
ADIPOR2 ENSG00000006831	10
ADIRF ENSG00000148671	611
ADK ENSG00000156110	16
ADM ENSG00000148926	14
ADM2 ENSG00000128165	3
ADM5 ENSG00000224420	1
ADNP ENSG00000101126	54
ADNP2 ENSG00000101544	2
ADO ENSG00000181915	1
ADORA1 ENSG00000163485	0
ADORA2A ENSG00000128271	0
ADORA2B ENSG00000170425	5
ADORA3 ENSG00000282608	0
ADPGK ENSG00000159322	84
ADPRH ENSG00000144843	42
ADPRHL1 ENSG00000153531	0
ADPRHL2 ENSG00000116863	39
ADPRM ENSG00000170222	2
ADRA1A ENSG00000120907	1
ADRA1B ENSG00000170214	2
ADRA1D ENSG00000171873	0
ADRA2A ENSG00000150594	2
ADRA2B ENSG00000274286	0
ADRA2C ENSG00000184160	143
ADRB1 ENSG00000043591	0
ADRB2 ENSG00000169252	1
ADRB3 ENSG00000188778	0
ADRM1 ENSG00000130706	44
ADSL ENSG00000239900	11
ADSS ENSG00000035687	10
ADSSL1 ENSG00000185100	2
ADTRP ENSG00000111863	0
AEBP1 ENSG00000106624	1232
AEBP2 ENSG00000139154	11
AEN ENSG00000181026	30
AES ENSG00000104964	893
AF011889.5 ENSG00000241489	0
AF111168.1 ENSG00000280308	0
AF131216.1 ENSG00000280273	0
AF165138.7 ENSG00000243440	0
AFAP1 ENSG00000196526	11
AFAP1L1 ENSG00000157510	2
AFAP1L2 ENSG00000169129	4
AFF1 ENSG00000172493	47
AFF2 ENSG00000155966	3
AFF3 ENSG00000144218	30
AFF4 ENSG00000072364	80
AFG3L2 ENSG00000141385	58
AFM ENSG00000079557	1
AFMID ENSG00000183077	52
AFP ENSG00000081051	0
AFTPH ENSG00000119844	85
AGA ENSG00000038002	0
AGAP1 ENSG00000157985	5
AGAP14P ENSG00000279058	0
AGAP2 ENSG00000135439	7
AGAP3 ENSG00000133612	57
AGAP4 ENSG00000188234	3
AGAP5 ENSG00000172650	0
AGAP6 ENSG00000204149	13
AGAP9 ENSG00000204172	4
AGBL1 ENSG00000273540	0
AGBL2 ENSG00000165923	6
AGBL3 ENSG00000146856	3
AGBL4 ENSG00000186094	0
AGBL5 ENSG00000084693	72
AGER ENSG00000204305	16
AGFG1 ENSG00000173744	6
AGFG2 ENSG00000106351	69
AGGF1 ENSG00000164252	4
AGK ENSG00000006530	9
AGL ENSG00000162688	9
AGMAT ENSG00000116771	3
AGMO ENSG00000187546	0
AGO1 ENSG00000092847	2
AGO2 ENSG00000123908	32
AGO3 ENSG00000126070	15
AGO4 ENSG00000134698	5
AGPAT1 ENSG00000204310	141
AGPAT2 ENSG00000169692	217
AGPAT3 ENSG00000160216	67
AGPAT4 ENSG00000026652	92
AGPAT5 ENSG00000155189	6
AGPS ENSG00000018510	8
AGR2 ENSG00000106541	147
AGR3 ENSG00000173467	5
AGRN ENSG00000188157	104
AGRP ENSG00000159723	0
AGT ENSG00000135744	54
AGTPBP1 ENSG00000135049	0
AGTR1 ENSG00000144891	0
AGTRAP ENSG00000177674	166
AGXT ENSG00000172482	0
AGXT2 ENSG00000113492	0
AHCTF1 ENSG00000153207	41
AHCY ENSG00000101444	91
AHCYL1 ENSG00000168710	63
AHCYL2 ENSG00000158467	5
AHDC1 ENSG00000126705	60
AHI1 ENSG00000135541	59
AHNAK ENSG00000124942	895
AHNAK2 ENSG00000185567	139
AHR ENSG00000106546	46
AHRR ENSG00000063438	2
AHSA1 ENSG00000100591	44
AHSA2 ENSG00000173209	29
AHSG ENSG00000145192	0
AHSP ENSG00000169877	0
AICDA ENSG00000111732	0
AIDA ENSG00000186063	11
AIF1 ENSG00000204472	25
AIF1L ENSG00000126878	0
AIFM1 ENSG00000156709	122
AIFM2 ENSG00000042286	24
AIFM3 ENSG00000183773	0
AIG1 ENSG00000146416	167
AIM1 ENSG00000112297	16
AIM1L ENSG00000176092	0
AIM2 ENSG00000163568	2
AIMP1 ENSG00000164022	12
AIMP2 ENSG00000106305	7
AIP ENSG00000110711	215
AIPL1 ENSG00000129221	0
AIRE ENSG00000160224	0
AJ239318.1 ENSG00000280108	0
AJAP1 ENSG00000196581	7
AJUBA ENSG00000129474	23
AK1 ENSG00000106992	29
AK2 ENSG00000004455	117
AK3 ENSG00000147853	40
AK4 ENSG00000162433	0
AK5 ENSG00000154027	3
AK6 ENSG00000085231	12
AK7 ENSG00000140057	0
AK8 ENSG00000165695	4
AK9 ENSG00000155085	93
AKAP1 ENSG00000121057	105
AKAP10 ENSG00000108599	16
AKAP11 ENSG00000023516	46
AKAP12 ENSG00000131016	32
AKAP13 ENSG00000170776	54
AKAP14 ENSG00000186471	0
AKAP17A ENSG00000197976	18
AKAP3 ENSG00000111254	0
AKAP4 ENSG00000147081	0
AKAP5 ENSG00000179841	0
AKAP6 ENSG00000151320	0
AKAP7 ENSG00000118507	3
AKAP8 ENSG00000105127	38
AKAP8L ENSG00000011243	185
AKAP9 ENSG00000127914	46
AKIP1 ENSG00000166452	40
AKIRIN1 ENSG00000174574	16
AKIRIN2 ENSG00000135334	0
AKNA ENSG00000106948	138
AKNAD1 ENSG00000162641	0
AKR1A1 ENSG00000117448	124
AKR1B1 ENSG00000085662	73
AKR1B10 ENSG00000198074	0
AKR1B15 ENSG00000227471	0
AKR1C1 ENSG00000187134	39
AKR1C2 ENSG00000151632	70
AKR1C3 ENSG00000196139	0
AKR1C4 ENSG00000198610	0
AKR1D1 ENSG00000122787	0
AKR1E2 ENSG00000165568	0
AKR7A2 ENSG00000053371	68
AKR7A3 ENSG00000162482	0
AKR7L ENSG00000211454	0
AKT1 ENSG00000142208	297
AKT1S1 ENSG00000204673	152
AKT2 ENSG00000105221	240
AKT3 ENSG00000117020	91
AKTIP ENSG00000166971	32
AL023806.1 ENSG00000280184	0
AL049794.1 ENSG00000280240	0
AL049872.1 ENSG00000279963	0
AL133475.1 ENSG00000281602	0
AL135745.1 ENSG00000279654	0
AL135787.1 ENSG00000283263	0
AL354828.1 ENSG00000279282	0
AL354828.2 ENSG00000280175	0
AL356053.1 ENSG00000150076	2
AL356289.1 ENSG00000279096	0
AL356585.1 ENSG00000279081	0
AL357140.1 ENSG00000280113	0
AL358852.1 ENSG00000278899	0
AL365181.1 ENSG00000280316	0
AL513523.2 ENSG00000279767	7
AL589743.1 ENSG00000279508	36
AL590235.1 ENSG00000280230	0
AL645922.1 ENSG00000279546	0
ALAD ENSG00000148218	14
ALAS1 ENSG00000023330	10
ALAS2 ENSG00000158578	0
ALB ENSG00000163631	0
ALCAM ENSG00000170017	55
ALDH16A1 ENSG00000161618	50
ALDH18A1 ENSG00000059573	96
ALDH1A1 ENSG00000165092	63
ALDH1A2 ENSG00000128918	48
ALDH1A3 ENSG00000184254	97
ALDH1B1 ENSG00000137124	147
ALDH1L1 ENSG00000144908	42
ALDH1L2 ENSG00000136010	0
ALDH3A1 ENSG00000108602	20
ALDH3A2 ENSG00000072210	193
ALDH3B1 ENSG00000006534	57
ALDH3B2 ENSG00000132746	0
ALDH4A1 ENSG00000159423	43
ALDH5A1 ENSG00000112294	11
ALDH6A1 ENSG00000119711	55
ALDH7A1 ENSG00000164904	103
ALDH8A1 ENSG00000118514	11
ALDH9A1 ENSG00000143149	16
ALDOA ENSG00000149925	707
ALDOB ENSG00000136872	0
ALDOC ENSG00000109107	21
ALG1 ENSG00000033011	22
ALG10 ENSG00000139133	0
ALG10B ENSG00000175548	1
ALG11 ENSG00000253710	0
ALG12 ENSG00000182858	58
ALG13 ENSG00000101901	24
ALG14 ENSG00000172339	9
ALG1L ENSG00000189366	0
ALG1L2 ENSG00000251287	0
ALG2 ENSG00000119523	50
ALG3 ENSG00000214160	105
ALG5 ENSG00000120697	2
ALG6 ENSG00000088035	15
ALG8 ENSG00000159063	0
ALG9 ENSG00000086848	1
ALK ENSG00000171094	0
ALKBH1 ENSG00000100601	2
ALKBH2 ENSG00000189046	19
ALKBH3 ENSG00000166199	11
ALKBH4 ENSG00000160993	14
ALKBH5 ENSG00000091542	87
ALKBH6 ENSG00000239382	54
ALKBH7 ENSG00000125652	173
ALKBH8 ENSG00000137760	24
ALLC ENSG00000151360	0
ALMS1 ENSG00000116127	56
ALOX12 ENSG00000108839	0
ALOX12B ENSG00000179477	0
ALOX15 ENSG00000161905	0
ALOX15B ENSG00000179593	163
ALOX5 ENSG00000012779	8
ALOX5AP ENSG00000132965	14
ALOXE3 ENSG00000179148	0
ALPK1 ENSG00000073331	7
ALPK2 ENSG00000198796	0
ALPK3 ENSG00000136383	5
ALPL ENSG00000162551	10
ALPP ENSG00000163283	0
ALS2 ENSG00000003393	5
ALS2CL ENSG00000178038	62
ALS2CR11 ENSG00000155754	0
ALS2CR12 ENSG00000155749	0
ALX1 ENSG00000180318	0
ALX3 ENSG00000156150	0
ALX4 ENSG00000052850	0
ALYREF ENSG00000183684	33
AMACR ENSG00000242110	30
AMBN ENSG00000178522	0
AMBP ENSG00000106927	0
AMBRA1 ENSG00000110497	17
AMD1 ENSG00000123505	74
AMDHD1 ENSG00000139344	0
AMDHD2 ENSG00000162066	34
AMELX ENSG00000125363	0
AMELY ENSG00000099721	0
AMER1 ENSG00000184675	25
AMER2 ENSG00000165566	0
AMER3 ENSG00000178171	0
AMFR ENSG00000159461	57
AMH ENSG00000104899	6
AMHR2 ENSG00000135409	0
AMIGO1 ENSG00000181754	42
AMIGO2 ENSG00000139211	16
AMIGO3 ENSG00000176020	1
AMMECR1 ENSG00000101935	0
AMMECR1L ENSG00000144233	1
AMN ENSG00000166126	0
AMN1 ENSG00000151743	7
AMOT ENSG00000126016	56
AMOTL1 ENSG00000166025	54
AMOTL2 ENSG00000114019	29
AMPD1 ENSG00000116748	1
AMPD2 ENSG00000116337	139
AMPD3 ENSG00000133805	25
AMPH ENSG00000078053	3
AMT ENSG00000145020	2
AMTN ENSG00000187689	0
AMY1A ENSG00000237763	8
AMY1B ENSG00000174876	10
AMY1C ENSG00000187733	8
AMY2A ENSG00000243480	0
AMY2B ENSG00000240038	4
AMZ1 ENSG00000174945	0
AMZ2 ENSG00000196704	7
ANAPC1 ENSG00000153107	22
ANAPC10 ENSG00000164162	0
ANAPC11 ENSG00000141552	241
ANAPC13 ENSG00000129055	28
ANAPC15 ENSG00000110200	93
ANAPC16 ENSG00000166295	155
ANAPC2 ENSG00000176248	45
ANAPC4 ENSG00000053900	9
ANAPC5 ENSG00000089053	149
ANAPC7 ENSG00000196510	103
ANG ENSG00000214274	41
ANGEL1 ENSG00000013523	27
ANGEL2 ENSG00000174606	19
ANGPT1 ENSG00000154188	18
ANGPT2 ENSG00000091879	2
ANGPT4 ENSG00000101280	0
ANGPTL1 ENSG00000116194	13
ANGPTL2 ENSG00000136859	18
ANGPTL3 ENSG00000132855	0
ANGPTL4 ENSG00000167772	30
ANGPTL5 ENSG00000187151	0
ANGPTL6 ENSG00000130812	8
ANGPTL7 ENSG00000171819	0
ANGPTL8 ENSG00000130173	8
ANHX ENSG00000227059	0
ANK1 ENSG00000029534	0
ANK2 ENSG00000145362	1
ANK3 ENSG00000151150	45
ANKAR ENSG00000151687	2
ANKDD1A ENSG00000166839	5
ANKDD1B ENSG00000189045	0
ANKEF1 ENSG00000132623	3
ANKFN1 ENSG00000153930	1
ANKFY1 ENSG00000185722	50
ANKH ENSG00000154122	97
ANKHD1 ENSG00000131503	7
ANKHD1-EIF4EBP3 ENSG00000254996	0
ANKIB1 ENSG00000001629	10
ANKK1 ENSG00000170209	0
ANKLE1 ENSG00000160117	0
ANKLE2 ENSG00000176915	134
ANKMY1 ENSG00000144504	15
ANKMY2 ENSG00000106524	8
ANKRA2 ENSG00000164331	35
ANKRD1 ENSG00000148677	0
ANKRD10 ENSG00000088448	90
ANKRD11 ENSG00000167522	96
ANKRD12 ENSG00000101745	48
ANKRD13A ENSG00000076513	48
ANKRD13B ENSG00000198720	14
ANKRD13C ENSG00000118454	8
ANKRD13D ENSG00000172932	90
ANKRD16 ENSG00000134461	39
ANKRD17 ENSG00000132466	104
ANKRD18A ENSG00000180071	10
ANKRD18B ENSG00000230453	0
ANKRD2 ENSG00000165887	0
ANKRD20A1 ENSG00000260691	0
ANKRD20A2 ENSG00000183148	0
ANKRD20A3 ENSG00000276203	0
ANKRD20A4 ENSG00000172014	0
ANKRD22 ENSG00000152766	0
ANKRD23 ENSG00000163126	26
ANKRD24 ENSG00000089847	0
ANKRD26 ENSG00000107890	62
ANKRD27 ENSG00000105186	5
ANKRD28 ENSG00000206560	20
ANKRD29 ENSG00000154065	7
ANKRD30A ENSG00000148513	0
ANKRD30B ENSG00000180777	0
ANKRD30BL ENSG00000163046	0
ANKRD31 ENSG00000145700	0
ANKRD33 ENSG00000167612	0
ANKRD33B ENSG00000164236	9
ANKRD34A ENSG00000272031	2
ANKRD34B ENSG00000189127	0
ANKRD34C ENSG00000235711	0
ANKRD35 ENSG00000198483	22
ANKRD36 ENSG00000135976	45
ANKRD36B ENSG00000196912	20
ANKRD36C ENSG00000174501	72
ANKRD37 ENSG00000186352	36
ANKRD39 ENSG00000213337	23
ANKRD40 ENSG00000154945	60
ANKRD42 ENSG00000137494	0
ANKRD44 ENSG00000065413	0
ANKRD45 ENSG00000183831	0
ANKRD46 ENSG00000186106	16
ANKRD49 ENSG00000168876	1
ANKRD50 ENSG00000151458	20
ANKRD52 ENSG00000139645	68
ANKRD53 ENSG00000144031	6
ANKRD54 ENSG00000100124	65
ANKRD55 ENSG00000164512	0
ANKRD6 ENSG00000135299	0
ANKRD61 ENSG00000157999	0
ANKRD62 ENSG00000181626	0
ANKRD65 ENSG00000235098	31
ANKRD66 ENSG00000230062	0
ANKRD7 ENSG00000106013	0
ANKRD9 ENSG00000156381	88
ANKS1A ENSG00000064999	7
ANKS1B ENSG00000185046	20
ANKS3 ENSG00000168096	83
ANKS4B ENSG00000175311	0
ANKS6 ENSG00000165138	30
ANKUB1 ENSG00000206199	0
ANKZF1 ENSG00000163516	41
ANLN ENSG00000011426	0
ANO1 ENSG00000131620	51
ANO10 ENSG00000160746	99
ANO2 ENSG00000047617	0
ANO3 ENSG00000134343	0
ANO4 ENSG00000151572	3
ANO5 ENSG00000171714	9
ANO6 ENSG00000177119	17
ANO7 ENSG00000146205	194
ANO8 ENSG00000074855	43
ANO9 ENSG00000185101	69
ANOS1 ENSG00000011201	35
ANP32A ENSG00000140350	172
ANP32B ENSG00000136938	33
ANP32D ENSG00000139223	0
ANP32E ENSG00000143401	9
ANPEP ENSG00000166825	444
ANTXR1 ENSG00000169604	24
ANTXR2 ENSG00000163297	167
ANTXRL ENSG00000274209	0
ANXA1 ENSG00000135046	67
ANXA10 ENSG00000109511	0
ANXA11 ENSG00000122359	503
ANXA13 ENSG00000104537	0
ANXA2 ENSG00000182718	369
ANXA2R ENSG00000177721	21
ANXA3 ENSG00000138772	7
ANXA4 ENSG00000196975	20
ANXA5 ENSG00000164111	70
ANXA6 ENSG00000197043	365
ANXA7 ENSG00000138279	84
ANXA8 ENSG00000265190	6
ANXA8L1 ENSG00000264230	14
ANXA9 ENSG00000143412	1
AOAH ENSG00000136250	63
AOC1 ENSG00000002726	4
AOC2 ENSG00000131480	0
AOC3 ENSG00000131471	111
AOX1 ENSG00000138356	6
AP000275.65 ENSG00000265590	0
AP000295.9 ENSG00000249624	0
AP000304.12 ENSG00000249209	0
AP000349.2 ENSG00000280178	0
AP000350.10 ENSG00000251357	0
AP000687.1 ENSG00000280170	0
AP000721.4 ENSG00000256100	0
AP000769.1 ENSG00000279576	732
AP000866.1 ENSG00000279342	0
AP001888.1 ENSG00000281781	0
AP002962.1 ENSG00000279906	0
AP006285.2 ENSG00000278919	0
AP1AR ENSG00000138660	4
AP1B1 ENSG00000100280	74
AP1G1 ENSG00000166747	43
AP1G2 ENSG00000213983	148
AP1M1 ENSG00000072958	180
AP1M2 ENSG00000129354	118
AP1S1 ENSG00000106367	105
AP1S2 ENSG00000182287	13
AP1S3 ENSG00000152056	4
AP2A1 ENSG00000196961	134
AP2A2 ENSG00000183020	99
AP2B1 ENSG00000006125	163
AP2M1 ENSG00000161203	409
AP2S1 ENSG00000042753	254
AP3B1 ENSG00000132842	33
AP3B2 ENSG00000103723	0
AP3D1 ENSG00000065000	90
AP3M1 ENSG00000185009	28
AP3M2 ENSG00000070718	40
AP3S1 ENSG00000177879	13
AP3S2 ENSG00000157823	69
AP4B1 ENSG00000134262	23
AP4E1 ENSG00000081014	0
AP4M1 ENSG00000221838	22
AP4S1 ENSG00000100478	3
AP5B1 ENSG00000254470	35
AP5M1 ENSG00000053770	4
AP5S1 ENSG00000125843	10
AP5Z1 ENSG00000242802	122
APAF1 ENSG00000120868	14
APBA1 ENSG00000107282	0
APBA2 ENSG00000034053	8
APBA3 ENSG00000011132	55
APBB1 ENSG00000166313	159
APBB1IP ENSG00000077420	15
APBB2 ENSG00000163697	9
APBB3 ENSG00000113108	119
APC ENSG00000134982	15
APC2 ENSG00000115266	0
APCDD1 ENSG00000154856	68
APCDD1L ENSG00000198768	0
APCS ENSG00000132703	0
APEH ENSG00000164062	103
APELA ENSG00000248329	0
APEX1 ENSG00000100823	30
APEX2 ENSG00000169188	1
APH1A ENSG00000117362	123
APH1B ENSG00000138613	11
API5 ENSG00000166181	31
APIP ENSG00000149089	4
APITD1 ENSG00000175279	0
APITD1-CORT ENSG00000251503	0
APLF ENSG00000169621	0
APLN ENSG00000171388	0
APLNR ENSG00000134817	1
APLP1 ENSG00000105290	0
APLP2 ENSG00000084234	251
APMAP ENSG00000101474	98
APOA1 ENSG00000118137	0
APOA2 ENSG00000158874	0
APOB ENSG00000084674	1
APOBEC1 ENSG00000111701	0
APOBEC2 ENSG00000124701	0
APOBEC3A ENSG00000128383	2
APOBEC3B ENSG00000179750	0
APOBEC3C ENSG00000244509	26
APOBEC3D ENSG00000243811	9
APOBEC3F ENSG00000128394	15
APOBEC3G ENSG00000239713	11
APOBEC3H ENSG00000100298	0
APOBEC4 ENSG00000173627	0
APOBR ENSG00000184730	49
APOC1 ENSG00000130208	13
APOC2 ENSG00000234906	0
APOC3 ENSG00000110245	0
APOC4 ENSG00000267467	0
APOD ENSG00000189058	270
APOE ENSG00000130203	92
APOF ENSG00000175336	20
APOH ENSG00000091583	0
APOL1 ENSG00000100342	177
APOL2 ENSG00000128335	69
APOL3 ENSG00000128284	73
APOL4 ENSG00000100336	3
APOL6 ENSG00000221963	19
APOLD1 ENSG00000178878	7
APOM ENSG00000204444	2
APOO ENSG00000184831	0
APOOL ENSG00000155008	6
APP ENSG00000142192	508
APPBP2 ENSG00000062725	6
APPL1 ENSG00000157500	24
APPL2 ENSG00000136044	103
APRT ENSG00000198931	360
APTX ENSG00000137074	10
AQP1 ENSG00000240583	125
AQP10 ENSG00000143595	0
AQP11 ENSG00000178301	0
AQP12A ENSG00000184945	0
AQP12B ENSG00000185176	0
AQP2 ENSG00000167580	0
AQP3 ENSG00000165272	100
AQP4 ENSG00000171885	0
AQP5 ENSG00000161798	6
AQP6 ENSG00000086159	0
AQP7 ENSG00000165269	0
AQP8 ENSG00000103375	0
AQP9 ENSG00000103569	0
AQR ENSG00000021776	59
AR ENSG00000169083	107
ARAF ENSG00000078061	157
ARAP1 ENSG00000186635	207
ARAP2 ENSG00000047365	51
ARAP3 ENSG00000120318	28
ARC ENSG00000198576	16
ARCN1 ENSG00000095139	79
AREG ENSG00000109321	10
AREL1 ENSG00000119682	11
ARF1 ENSG00000143761	84
ARF3 ENSG00000134287	170
ARF4 ENSG00000168374	60
ARF5 ENSG00000004059	19
ARF6 ENSG00000165527	173
ARFGAP1 ENSG00000101199	162
ARFGAP2 ENSG00000149182	144
ARFGAP3 ENSG00000242247	42
ARFGEF1 ENSG00000066777	21
ARFGEF2 ENSG00000124198	2
ARFGEF3 ENSG00000112379	31
ARFIP1 ENSG00000164144	4
ARFIP2 ENSG00000132254	154
ARFRP1 ENSG00000101246	131
ARG1 ENSG00000118520	0
ARG2 ENSG00000081181	48
ARGFX ENSG00000186103	0
ARGLU1 ENSG00000134884	191
ARHGAP1 ENSG00000175220	290
ARHGAP10 ENSG00000071205	89
ARHGAP11A ENSG00000198826	17
ARHGAP11B ENSG00000187951	0
ARHGAP12 ENSG00000165322	7
ARHGAP15 ENSG00000075884	3
ARHGAP17 ENSG00000140750	72
ARHGAP18 ENSG00000146376	21
ARHGAP19 ENSG00000213390	2
ARHGAP20 ENSG00000137727	1
ARHGAP21 ENSG00000107863	26
ARHGAP22 ENSG00000128805	27
ARHGAP23 ENSG00000275832	16
ARHGAP24 ENSG00000138639	0
ARHGAP25 ENSG00000163219	9
ARHGAP26 ENSG00000145819	32
ARHGAP27 ENSG00000159314	113
ARHGAP28 ENSG00000088756	1
ARHGAP29 ENSG00000137962	8
ARHGAP30 ENSG00000186517	22
ARHGAP31 ENSG00000031081	20
ARHGAP32 ENSG00000134909	41
ARHGAP33 ENSG00000004777	68
ARHGAP35 ENSG00000160007	42
ARHGAP36 ENSG00000147256	0
ARHGAP39 ENSG00000147799	15
ARHGAP4 ENSG00000089820	73
ARHGAP40 ENSG00000124143	0
ARHGAP42 ENSG00000165895	0
ARHGAP44 ENSG00000006740	17
ARHGAP45 ENSG00000180448	49
ARHGAP5 ENSG00000100852	24
ARHGAP6 ENSG00000047648	54
ARHGAP8 ENSG00000241484	1
ARHGAP9 ENSG00000123329	23
ARHGDIA ENSG00000141522	823
ARHGDIB ENSG00000111348	80
ARHGDIG ENSG00000242173	0
ARHGEF1 ENSG00000076928	67
ARHGEF10 ENSG00000104728	4
ARHGEF10L ENSG00000074964	42
ARHGEF11 ENSG00000132694	103
ARHGEF12 ENSG00000196914	51
ARHGEF15 ENSG00000198844	4
ARHGEF16 ENSG00000130762	5
ARHGEF17 ENSG00000110237	23
ARHGEF18 ENSG00000104880	0
ARHGEF19 ENSG00000142632	0
ARHGEF2 ENSG00000116584	78
ARHGEF25 ENSG00000240771	121
ARHGEF26 ENSG00000114790	10
ARHGEF28 ENSG00000214944	4
ARHGEF3 ENSG00000163947	53
ARHGEF33 ENSG00000214694	0
ARHGEF35 ENSG00000213214	1
ARHGEF37 ENSG00000183111	45
ARHGEF38 ENSG00000236699	3
ARHGEF39 ENSG00000137135	5
ARHGEF4 ENSG00000136002	33
ARHGEF40 ENSG00000165801	25
ARHGEF5 ENSG00000050327	18
ARHGEF6 ENSG00000129675	1
ARHGEF7 ENSG00000102606	32
ARHGEF9 ENSG00000131089	43
ARID1A ENSG00000117713	36
ARID1B ENSG00000049618	66
ARID2 ENSG00000189079	23
ARID3A ENSG00000116017	21
ARID3B ENSG00000179361	7
ARID4A ENSG00000032219	2
ARID4B ENSG00000054267	56
ARID5A ENSG00000196843	363
ARID5B ENSG00000150347	29
ARIH1 ENSG00000166233	21
ARIH2 ENSG00000177479	38
ARIH2OS ENSG00000221883	21
ARL1 ENSG00000120805	18
ARL10 ENSG00000175414	2
ARL11 ENSG00000152213	3
ARL13B ENSG00000169379	2
ARL14 ENSG00000179674	0
ARL14EP ENSG00000152219	8
ARL15 ENSG00000185305	3
ARL16 ENSG00000214087	48
ARL17A ENSG00000185829	11
ARL17B ENSG00000228696	1
ARL2 ENSG00000213465	66
ARL2BP ENSG00000102931	5
ARL3 ENSG00000138175	80
ARL4A ENSG00000122644	0
ARL4C ENSG00000188042	18
ARL4D ENSG00000175906	27
ARL5A ENSG00000162980	50
ARL5B ENSG00000165997	3
ARL5C ENSG00000141748	0
ARL6 ENSG00000113966	0
ARL6IP1 ENSG00000170540	30
ARL6IP4 ENSG00000182196	180
ARL6IP5 ENSG00000144746	57
ARL6IP6 ENSG00000177917	4
ARL8A ENSG00000143862	28
ARL8B ENSG00000134108	8
ARL9 ENSG00000196503	16
ARMC1 ENSG00000104442	2
ARMC10 ENSG00000170632	3
ARMC12 ENSG00000157343	0
ARMC2 ENSG00000118690	0
ARMC3 ENSG00000165309	0
ARMC4 ENSG00000169126	9
ARMC5 ENSG00000140691	7
ARMC6 ENSG00000105676	34
ARMC7 ENSG00000125449	18
ARMC8 ENSG00000114098	18
ARMC9 ENSG00000135931	18
ARMCX1 ENSG00000126947	13
ARMCX2 ENSG00000184867	5
ARMCX3 ENSG00000102401	49
ARMCX4 ENSG00000196440	12
ARMCX5 ENSG00000125962	0
ARMCX6 ENSG00000198960	6
ARMS2 ENSG00000254636	0
ARMT1 ENSG00000146476	14
ARNT ENSG00000143437	80
ARNT2 ENSG00000172379	0
ARNTL ENSG00000133794	0
ARNTL2 ENSG00000029153	7
ARPC1A ENSG00000241685	95
ARPC1B ENSG00000130429	198
ARPC2 ENSG00000163466	103
ARPC3 ENSG00000111229	374
ARPC4 ENSG00000241553	319
ARPC5 ENSG00000162704	58
ARPC5L ENSG00000136950	38
ARPIN ENSG00000242498	29
ARPP19 ENSG00000128989	22
ARPP21 ENSG00000172995	0
ARRB1 ENSG00000137486	146
ARRB2 ENSG00000141480	35
ARRDC1 ENSG00000197070	117
ARRDC2 ENSG00000105643	73
ARRDC3 ENSG00000113369	70
ARRDC4 ENSG00000140450	7
ARRDC5 ENSG00000205784	0
ARSA ENSG00000100299	219
ARSB ENSG00000113273	3
ARSD ENSG00000006756	35
ARSE ENSG00000157399	0
ARSF ENSG00000062096	0
ARSG ENSG00000141337	0
ARSI ENSG00000183876	12
ARSJ ENSG00000180801	38
ARSK ENSG00000164291	0
ART3 ENSG00000156219	0
ART4 ENSG00000111339	1
ART5 ENSG00000167311	0
ARTN ENSG00000117407	11
ARV1 ENSG00000173409	7
ARVCF ENSG00000099889	30
ARX ENSG00000004848	28
AS3MT ENSG00000214435	0
ASAH1 ENSG00000104763	158
ASAH2 ENSG00000188611	0
ASAH2B ENSG00000204147	1
ASAP1 ENSG00000153317	31
ASAP2 ENSG00000151693	17
ASAP3 ENSG00000088280	122
ASB1 ENSG00000065802	14
ASB10 ENSG00000146926	0
ASB11 ENSG00000165192	3
ASB12 ENSG00000198881	0
ASB13 ENSG00000196372	57
ASB14 ENSG00000239388	4
ASB15 ENSG00000146809	0
ASB16 ENSG00000161664	0
ASB17 ENSG00000154007	0
ASB18 ENSG00000182177	0
ASB2 ENSG00000100628	110
ASB3 ENSG00000115239	8
ASB4 ENSG00000005981	0
ASB5 ENSG00000164122	7
ASB6 ENSG00000148331	37
ASB7 ENSG00000183475	0
ASB8 ENSG00000177981	17
ASB9 ENSG00000102048	0
ASCC1 ENSG00000138303	7
ASCC2 ENSG00000100325	98
ASCC3 ENSG00000112249	0
ASCL1 ENSG00000139352	0
ASCL2 ENSG00000183734	43
ASCL3 ENSG00000176009	0
ASCL4 ENSG00000187855	0
ASCL5 ENSG00000232237	0
ASF1A ENSG00000111875	12
ASF1B ENSG00000105011	20
ASGR1 ENSG00000141505	0
ASGR2 ENSG00000161944	6
ASH1L ENSG00000116539	61
ASH2L ENSG00000129691	17
ASIC1 ENSG00000110881	9
ASIC2 ENSG00000108684	0
ASIC3 ENSG00000213199	7
ASIC4 ENSG00000072182	0
ASIC5 ENSG00000256394	0
ASIP ENSG00000101440	0
ASL ENSG00000126522	65
ASMT ENSG00000196433	0
ASMTL ENSG00000169093	159
ASNA1 ENSG00000198356	92
ASNS ENSG00000070669	122
ASNSD1 ENSG00000138381	9
ASPA ENSG00000108381	5
ASPDH ENSG00000204653	0
ASPG ENSG00000166183	0
ASPH ENSG00000198363	82
ASPHD1 ENSG00000174939	1
ASPHD2 ENSG00000128203	1
ASPM ENSG00000066279	0
ASPN ENSG00000106819	6
ASPRV1 ENSG00000244617	0
ASPSCR1 ENSG00000169696	73
ASRGL1 ENSG00000162174	11
ASS1 ENSG00000130707	376
ASTE1 ENSG00000034533	0
ASTN1 ENSG00000152092	0
ASTN2 ENSG00000148219	62
ASUN ENSG00000064102	1
ASXL1 ENSG00000171456	51
ASXL2 ENSG00000143970	10
ASXL3 ENSG00000141431	9
ASZ1 ENSG00000154438	0
ATAD1 ENSG00000138138	10
ATAD2 ENSG00000156802	0
ATAD2B ENSG00000119778	3
ATAD3A ENSG00000197785	105
ATAD3B ENSG00000160072	57
ATAD3C ENSG00000215915	15
ATAD5 ENSG00000176208	11
ATAT1 ENSG00000137343	1
ATCAY ENSG00000167654	7
ATE1 ENSG00000107669	17
ATF1 ENSG00000123268	3
ATF2 ENSG00000115966	17
ATF3 ENSG00000162772	515
ATF4 ENSG00000128272	444
ATF5 ENSG00000169136	51
ATF6 ENSG00000118217	17
ATF6B ENSG00000213676	63
ATF7 ENSG00000170653	30
ATF7IP ENSG00000171681	24
ATF7IP2 ENSG00000166669	0
ATG10 ENSG00000152348	66
ATG101 ENSG00000123395	51
ATG12 ENSG00000145782	72
ATG13 ENSG00000175224	57
ATG14 ENSG00000126775	3
ATG16L1 ENSG00000085978	9
ATG16L2 ENSG00000168010	32
ATG2A ENSG00000110046	97
ATG2B ENSG00000066739	41
ATG3 ENSG00000144848	2
ATG4A ENSG00000101844	2
ATG4B ENSG00000168397	200
ATG4C ENSG00000125703	5
ATG4D ENSG00000130734	57
ATG5 ENSG00000057663	22
ATG7 ENSG00000197548	73
ATG9A ENSG00000198925	289
ATG9B ENSG00000181652	0
ATHL1 ENSG00000142102	49
ATIC ENSG00000138363	9
ATL1 ENSG00000198513	0
ATL2 ENSG00000119787	85
ATL3 ENSG00000184743	30
ATM ENSG00000149311	44
ATMIN ENSG00000166454	10
ATN1 ENSG00000111676	204
ATOH1 ENSG00000172238	0
ATOH7 ENSG00000179774	0
ATOH8 ENSG00000168874	107
ATOX1 ENSG00000177556	344
ATP10A ENSG00000206190	18
ATP10B ENSG00000118322	3
ATP10D ENSG00000145246	15
ATP11A ENSG00000068650	26
ATP11B ENSG00000058063	22
ATP11C ENSG00000101974	16
ATP12A ENSG00000075673	0
ATP13A1 ENSG00000105726	102
ATP13A2 ENSG00000159363	13
ATP13A3 ENSG00000133657	12
ATP13A4 ENSG00000127249	0
ATP13A5 ENSG00000187527	0
ATP1A1 ENSG00000163399	630
ATP1A2 ENSG00000018625	9
ATP1A3 ENSG00000105409	0
ATP1A4 ENSG00000132681	0
ATP1B1 ENSG00000143153	65
ATP1B2 ENSG00000129244	4
ATP1B3 ENSG00000069849	58
ATP1B4 ENSG00000101892	0
ATP23 ENSG00000166896	3
ATP2A1 ENSG00000196296	0
ATP2A2 ENSG00000174437	129
ATP2A3 ENSG00000074370	119
ATP2B1 ENSG00000070961	57
ATP2B2 ENSG00000157087	0
ATP2B3 ENSG00000067842	0
ATP2B4 ENSG00000058668	38
ATP2C1 ENSG00000017260	119
ATP2C2 ENSG00000064270	32
ATP4A ENSG00000105675	0
ATP4B ENSG00000186009	0
ATP5J2-PTCD1 ENSG00000248919	0
ATP5SL ENSG00000105341	41
ATP6AP1 ENSG00000071553	341
ATP6AP1L ENSG00000205464	3
ATP6AP2 ENSG00000182220	38
ATP6V0A1 ENSG00000033627	69
ATP6V0A2 ENSG00000185344	1
ATP6V0A4 ENSG00000105929	0
ATP6V0B ENSG00000117410	479
ATP6V0C ENSG00000185883	0
ATP6V0D1 ENSG00000159720	230
ATP6V0D2 ENSG00000147614	0
ATP6V0E1 ENSG00000113732	183
ATP6V0E2 ENSG00000171130	69
ATP6V1A ENSG00000114573	34
ATP6V1B1 ENSG00000116039	0
ATP6V1B2 ENSG00000147416	25
ATP6V1C1 ENSG00000155097	8
ATP6V1C2 ENSG00000143882	1
ATP6V1D ENSG00000100554	7
ATP6V1E1 ENSG00000131100	172
ATP6V1E2 ENSG00000250565	31
ATP6V1F ENSG00000128524	171
ATP6V1G1 ENSG00000136888	75
ATP6V1G2 ENSG00000213760	0
ATP6V1G3 ENSG00000151418	0
ATP6V1H ENSG00000047249	36
ATP7A ENSG00000165240	1
ATP7B ENSG00000123191	0
ATP8A1 ENSG00000124406	1
ATP8A2 ENSG00000132932	0
ATP8B1 ENSG00000081923	61
ATP8B2 ENSG00000143515	88
ATP8B3 ENSG00000130270	18
ATP8B4 ENSG00000104043	0
ATP9A ENSG00000054793	48
ATP9B ENSG00000166377	11
ATPIF1 ENSG00000130770	88
ATR ENSG00000175054	3
ATRAID ENSG00000138085	116
ATRIP ENSG00000164053	0
ATRIP ENSG00000282827	0
ATRN ENSG00000088812	12
ATRNL1 ENSG00000107518	4
ATRX ENSG00000085224	82
ATXN1 ENSG00000124788	117
ATXN10 ENSG00000130638	14
ATXN1L ENSG00000224470	2
ATXN2 ENSG00000204842	48
ATXN2L ENSG00000168488	138
ATXN3 ENSG00000066427	59
ATXN3L ENSG00000123594	0
ATXN7 ENSG00000163635	31
ATXN7L1 ENSG00000146776	1
ATXN7L2 ENSG00000162650	8
ATXN7L3 ENSG00000087152	23
ATXN7L3B ENSG00000253719	43
AUH ENSG00000148090	27
AUNIP ENSG00000127423	0
AUP1 ENSG00000115307	346
AURKA ENSG00000087586	1
AURKAIP1 ENSG00000175756	161
AURKB ENSG00000178999	0
AURKC ENSG00000105146	2
AUTS2 ENSG00000158321	47
AVEN ENSG00000169857	45
AVIL ENSG00000135407	1
AVL9 ENSG00000105778	21
AVP ENSG00000101200	0
AVPI1 ENSG00000119986	44
AVPR1A ENSG00000166148	0
AVPR1B ENSG00000198049	0
AVPR2 ENSG00000126895	0
AXDND1 ENSG00000162779	0
AXIN1 ENSG00000103126	50
AXIN2 ENSG00000168646	46
AXL ENSG00000167601	218
AZGP1 ENSG00000160862	3337
AZI2 ENSG00000163512	14
AZIN1 ENSG00000155096	68
AZIN2 ENSG00000142920	7
AZU1 ENSG00000172232	0
B2M ENSG00000166710	783
B3GALNT1 ENSG00000169255	38
B3GALNT2 ENSG00000162885	0
B3GALT1 ENSG00000172318	0
B3GALT2 ENSG00000162630	6
B3GALT4 ENSG00000235863	80
B3GALT5 ENSG00000183778	0
B3GALT6 ENSG00000176022	8
B3GAT1 ENSG00000109956	55
B3GAT2 ENSG00000112309	1
B3GAT3 ENSG00000149541	160
B3GLCT ENSG00000187676	2
B3GNT2 ENSG00000170340	6
B3GNT3 ENSG00000179913	35
B3GNT4 ENSG00000176383	1
B3GNT5 ENSG00000176597	0
B3GNT6 ENSG00000198488	0
B3GNT7 ENSG00000156966	10
B3GNT8 ENSG00000177191	29
B3GNT9 ENSG00000237172	0
B3GNTL1 ENSG00000175711	24
B4GALNT1 ENSG00000135454	4
B4GALNT2 ENSG00000167080	0
B4GALNT3 ENSG00000139044	2
B4GALNT4 ENSG00000182272	7
B4GALT1 ENSG00000086062	201
B4GALT2 ENSG00000117411	122
B4GALT3 ENSG00000158850	89
B4GALT4 ENSG00000121578	37
B4GALT5 ENSG00000158470	62
B4GALT6 ENSG00000118276	17
B4GALT7 ENSG00000027847	84
B4GAT1 ENSG00000174684	157
B9D1 ENSG00000108641	13
B9D2 ENSG00000123810	37
BAALC ENSG00000164929	0
BAAT ENSG00000136881	0
BABAM1 ENSG00000105393	90
BACE1 ENSG00000186318	65
BACE2 ENSG00000182240	215
BACH1 ENSG00000156273	4
BACH2 ENSG00000112182	2
BAD ENSG00000002330	130
BAG1 ENSG00000107262	298
BAG2 ENSG00000112208	19
BAG3 ENSG00000151929	59
BAG4 ENSG00000156735	12
BAG5 ENSG00000166170	5
BAG6 ENSG00000204463	243
BAHCC1 ENSG00000266074	29
BAHD1 ENSG00000140320	19
BAIAP2 ENSG00000175866	135
BAIAP2L1 ENSG00000006453	115
BAIAP2L2 ENSG00000128298	0
BAIAP3 ENSG00000007516	40
BAK1 ENSG00000030110	25
BAMBI ENSG00000095739	4
BANF1 ENSG00000175334	21
BANF2 ENSG00000125888	0
BANK1 ENSG00000153064	3
BANP ENSG00000172530	12
BAP1 ENSG00000163930	175
BARD1 ENSG00000138376	10
BARHL2 ENSG00000143032	0
BARX1 ENSG00000131668	0
BARX2 ENSG00000043039	8
BASP1 ENSG00000176788	27
BATF ENSG00000156127	18
BATF2 ENSG00000168062	0
BATF3 ENSG00000123685	2
BAX ENSG00000087088	30
BAZ1A ENSG00000198604	38
BAZ1B ENSG00000009954	26
BAZ2A ENSG00000076108	88
BAZ2B ENSG00000123636	83
BBC3 ENSG00000105327	0
BBIP1 ENSG00000214413	32
BBOF1 ENSG00000119636	40
BBOX1 ENSG00000129151	1
BBS1 ENSG00000174483	19
BBS10 ENSG00000179941	0
BBS12 ENSG00000181004	0
BBS2 ENSG00000125124	27
BBS4 ENSG00000140463	3
BBS5 ENSG00000163093	9
BBS7 ENSG00000138686	10
BBS9 ENSG00000122507	10
BBX ENSG00000114439	30
BCAM ENSG00000187244	130
BCAN ENSG00000132692	0
BCAP29 ENSG00000075790	15
BCAP31 ENSG00000185825	843
BCAR1 ENSG00000050820	183
BCAR3 ENSG00000137936	51
BCAS1 ENSG00000064787	24
BCAS2 ENSG00000116752	5
BCAS3 ENSG00000141376	102
BCAS4 ENSG00000124243	11
BCAT1 ENSG00000060982	2
BCAT2 ENSG00000105552	139
BCCIP ENSG00000107949	9
BCDIN3D ENSG00000186666	2
BCHE ENSG00000114200	18
BCKDHA ENSG00000248098	7
BCKDHB ENSG00000083123	2
BCKDK ENSG00000103507	68
BCL10 ENSG00000142867	29
BCL11A ENSG00000119866	6
BCL11B ENSG00000127152	0
BCL2 ENSG00000171791	29
BCL2A1 ENSG00000140379	0
BCL2L1 ENSG00000171552	193
BCL2L10 ENSG00000137875	0
BCL2L11 ENSG00000153094	11
BCL2L12 ENSG00000126453	1
BCL2L13 ENSG00000099968	39
BCL2L14 ENSG00000121380	0
BCL2L15 ENSG00000188761	4
BCL2L2 ENSG00000129473	2
BCL2L2-PABPN1 ENSG00000258643	0
BCL3 ENSG00000069399	164
BCL6 ENSG00000113916	90
BCL6B ENSG00000161940	2
BCL7A ENSG00000110987	8
BCL7B ENSG00000106635	155
BCL7C ENSG00000099385	238
BCL9 ENSG00000116128	5
BCL9L ENSG00000186174	58
BCLAF1 ENSG00000029363	51
BCO1 ENSG00000135697	0
BCO2 ENSG00000197580	71
BCOR ENSG00000183337	3
BCORL1 ENSG00000085185	19
BCR ENSG00000186716	45
BCS1L ENSG00000074582	32
BDH1 ENSG00000161267	17
BDH2 ENSG00000164039	18
BDKRB1 ENSG00000100739	0
BDKRB2 ENSG00000168398	110
BDNF ENSG00000176697	0
BDP1 ENSG00000145734	19
BEAN1 ENSG00000166546	0
BECN1 ENSG00000126581	8
BEGAIN ENSG00000183092	23
BEND2 ENSG00000177324	0
BEND3 ENSG00000178409	0
BEND4 ENSG00000188848	0
BEND5 ENSG00000162373	5
BEND6 ENSG00000151917	2
BEND7 ENSG00000165626	24
BEST1 ENSG00000167995	68
BEST2 ENSG00000039987	0
BEST3 ENSG00000127325	0
BEST4 ENSG00000142959	0
BET1 ENSG00000105829	4
BET1L ENSG00000177951	25
BEX1 ENSG00000133169	1
BEX2 ENSG00000133134	30
BEX3 ENSG00000166681	94
BEX4 ENSG00000102409	44
BEX5 ENSG00000184515	5
BFAR ENSG00000103429	27
BFSP1 ENSG00000125864	0
BFSP2 ENSG00000170819	0
BGLAP ENSG00000242252	5
BGN ENSG00000182492	703
BHLHA15 ENSG00000180535	0
BHLHB9 ENSG00000198908	16
BHLHE22 ENSG00000180828	0
BHLHE40 ENSG00000134107	146
BHLHE41 ENSG00000123095	22
BHMG1 ENSG00000237452	0
BHMT ENSG00000145692	0
BHMT2 ENSG00000132840	23
BICC1 ENSG00000122870	14
BICD1 ENSG00000151746	0
BICD2 ENSG00000185963	19
BICDL1 ENSG00000135127	1
BICDL2 ENSG00000162069	99
BID ENSG00000015475	37
BIK ENSG00000100290	149
BIN1 ENSG00000136717	238
BIN2 ENSG00000110934	13
BIN3 ENSG00000147439	81
BIRC2 ENSG00000110330	22
BIRC3 ENSG00000023445	31
BIRC5 ENSG00000089685	0
BIRC6 ENSG00000115760	12
BIRC7 ENSG00000101197	0
BIVM ENSG00000134897	6
BLCAP ENSG00000166619	107
BLK ENSG00000136573	7
BLM ENSG00000197299	0
BLMH ENSG00000108578	62
BLNK ENSG00000095585	82
BLOC1S1 ENSG00000135441	265
BLOC1S2 ENSG00000196072	11
BLOC1S3 ENSG00000189114	14
BLOC1S4 ENSG00000186222	1
BLOC1S5 ENSG00000188428	16
BLOC1S6 ENSG00000104164	37
BLVRA ENSG00000106605	19
BLVRB ENSG00000090013	279
BLZF1 ENSG00000117475	3
BMF ENSG00000104081	24
BMI1 ENSG00000168283	3
BMP1 ENSG00000168487	62
BMP10 ENSG00000163217	0
BMP2 ENSG00000125845	7
BMP2K ENSG00000138756	49
BMP3 ENSG00000152785	4
BMP4 ENSG00000125378	58
BMP5 ENSG00000112175	6
BMP6 ENSG00000153162	1
BMP7 ENSG00000101144	36
BMP8A ENSG00000183682	0
BMP8B ENSG00000116985	0
BMPER ENSG00000164619	16
BMPR1A ENSG00000107779	1
BMPR1B ENSG00000138696	7
BMPR2 ENSG00000204217	15
BMS1 ENSG00000165733	93
BMT2 ENSG00000164603	10
BMX ENSG00000102010	1
BNC1 ENSG00000169594	0
BNC2 ENSG00000173068	10
BNIP1 ENSG00000113734	20
BNIP2 ENSG00000140299	31
BNIP3 ENSG00000176171	58
BNIP3L ENSG00000104765	49
BNIPL ENSG00000163141	9
BOC ENSG00000144857	48
BOD1 ENSG00000145919	45
BOD1L1 ENSG00000038219	48
BOD1L2 ENSG00000228075	0
BOK ENSG00000176720	262
BOLA1 ENSG00000178096	47
BOLA2B ENSG00000169627	190
BOLA3 ENSG00000163170	8
BOLL ENSG00000152430	0
BOP1 ENSG00000261236	21
BORA ENSG00000136122	3
BORCS5 ENSG00000165714	1
BORCS6 ENSG00000196544	81
BORCS7 ENSG00000166275	47
BORCS8 ENSG00000254901	94
BORCS8-MEF2B ENSG00000064489	0
BPGM ENSG00000172331	5
BPHL ENSG00000137274	3
BPI ENSG00000101425	1
BPIFA1 ENSG00000198183	0
BPIFA2 ENSG00000131050	0
BPIFB1 ENSG00000125999	132
BPIFB2 ENSG00000078898	21
BPIFB4 ENSG00000186191	0
BPIFC ENSG00000184459	0
BPNT1 ENSG00000162813	24
BPTF ENSG00000171634	100
BRAF ENSG00000157764	4
BRAP ENSG00000089234	52
BRAT1 ENSG00000106009	84
BRCA1 ENSG00000012048	18
BRCA2 ENSG00000139618	0
BRCC3 ENSG00000185515	2
BRD1 ENSG00000100425	5
BRD2 ENSG00000204256	224
BRD3 ENSG00000169925	44
BRD4 ENSG00000141867	166
BRD7 ENSG00000166164	55
BRD8 ENSG00000112983	278
BRD9 ENSG00000028310	115
BRDT ENSG00000137948	0
BRE ENSG00000158019	13
BRF1 ENSG00000185024	109
BRF2 ENSG00000104221	75
BRI3 ENSG00000164713	263
BRI3BP ENSG00000184992	18
BRICD5 ENSG00000182685	25
BRINP1 ENSG00000078725	0
BRINP2 ENSG00000198797	0
BRINP3 ENSG00000162670	0
BRIP1 ENSG00000136492	0
BRIX1 ENSG00000113460	4
BRK1 ENSG00000254999	276
BRMS1 ENSG00000174744	39
BRMS1L ENSG00000100916	7
BROX ENSG00000162819	10
BRPF1 ENSG00000156983	4
BRPF3 ENSG00000096070	34
BRS3 ENSG00000102239	0
BRSK1 ENSG00000160469	21
BRSK2 ENSG00000174672	5
BRWD1 ENSG00000185658	14
BRWD3 ENSG00000165288	52
BSCL2 ENSG00000168000	1
BSDC1 ENSG00000160058	81
BSG ENSG00000172270	363
BSN ENSG00000164061	0
BSND ENSG00000162399	0
BSPH1 ENSG00000188334	0
BSPRY ENSG00000119411	20
BST1 ENSG00000109743	1
BST2 ENSG00000130303	524
BTAF1 ENSG00000095564	7
BTBD1 ENSG00000064726	47
BTBD10 ENSG00000148925	6
BTBD11 ENSG00000151136	0
BTBD16 ENSG00000138152	0
BTBD18 ENSG00000233436	0
BTBD19 ENSG00000222009	0
BTBD2 ENSG00000133243	153
BTBD3 ENSG00000132640	26
BTBD6 ENSG00000184887	54
BTBD7 ENSG00000011114	19
BTBD8 ENSG00000189195	9
BTBD9 ENSG00000183826	2
BTC ENSG00000174808	0
BTD ENSG00000169814	6
BTF3 ENSG00000145741	149
BTF3L4 ENSG00000134717	24
BTG1 ENSG00000133639	123
BTG2 ENSG00000159388	590
BTG3 ENSG00000154640	27
BTG4 ENSG00000137707	0
BTK ENSG00000010671	4
BTLA ENSG00000186265	6
BTN1A1 ENSG00000124557	0
BTN2A1 ENSG00000112763	0
BTN2A2 ENSG00000124508	0
BTN3A1 ENSG00000026950	9
BTN3A2 ENSG00000186470	0
BTN3A3 ENSG00000111801	0
BTNL2 ENSG00000204290	0
BTNL3 ENSG00000168903	0
BTNL8 ENSG00000113303	0
BTNL9 ENSG00000165810	8
BTRC ENSG00000166167	13
BUB1 ENSG00000169679	0
BUB1B ENSG00000156970	0
BUB3 ENSG00000154473	2
BUD13 ENSG00000137656	18
BUD31 ENSG00000106245	128
BVES ENSG00000112276	11
BYSL ENSG00000112578	5
BZW1 ENSG00000082153	14
BZW2 ENSG00000136261	13
C10orf10 ENSG00000165507	66
C10orf105 ENSG00000214688	9
C10orf107 ENSG00000183346	1
C10orf11 ENSG00000148655	4
C10orf128 ENSG00000204161	0
C10orf142 ENSG00000277288	0
C10orf2 ENSG00000107815	0
C10orf35 ENSG00000171224	7
C10orf53 ENSG00000178645	0
C10orf54 ENSG00000107738	213
C10orf55 ENSG00000222047	0
C10orf62 ENSG00000203942	0
C10orf67 ENSG00000179133	0
C10orf71 ENSG00000177354	0
C10orf76 ENSG00000120029	20
C10orf82 ENSG00000165863	0
C10orf88 ENSG00000119965	12
C10orf90 ENSG00000154493	0
C10orf95 ENSG00000120055	0
C10orf99 ENSG00000188373	0
C11orf1 ENSG00000137720	0
C11orf16 ENSG00000176029	0
C11orf21 ENSG00000110665	0
C11orf24 ENSG00000171067	155
C11orf31 ENSG00000211450	95
C11orf40 ENSG00000171987	0
C11orf42 ENSG00000180878	0
C11orf45 ENSG00000174370	0
C11orf49 ENSG00000149179	29
C11orf52 ENSG00000149300	0
C11orf53 ENSG00000150750	0
C11orf54 ENSG00000182919	2
C11orf57 ENSG00000150776	8
C11orf58 ENSG00000110696	62
C11orf63 ENSG00000109944	0
C11orf65 ENSG00000166323	0
C11orf68 ENSG00000175573	45
C11orf70 ENSG00000137691	0
C11orf71 ENSG00000180425	7
C11orf74 ENSG00000166352	2
C11orf80 ENSG00000173715	0
C11orf84 ENSG00000168005	6
C11orf87 ENSG00000185742	0
C11orf88 ENSG00000183644	0
C11orf91 ENSG00000205177	0
C11orf94 ENSG00000234776	0
C11orf95 ENSG00000188070	47
C11orf96 ENSG00000187479	833
C11orf98 ENSG00000278615	0
C12orf10 ENSG00000139637	74
C12orf29 ENSG00000133641	13
C12orf4 ENSG00000047621	0
C12orf40 ENSG00000180116	1
C12orf42 ENSG00000179088	0
C12orf43 ENSG00000157895	21
C12orf45 ENSG00000151131	14
C12orf49 ENSG00000111412	8
C12orf50 ENSG00000165805	0
C12orf54 ENSG00000177627	1
C12orf56 ENSG00000185306	0
C12orf57 ENSG00000111678	563
C12orf60 ENSG00000182993	5
C12orf65 ENSG00000130921	13
C12orf66 ENSG00000174206	11
C12orf71 ENSG00000214700	0
C12orf73 ENSG00000204954	2
C12orf75 ENSG00000235162	13
C12orf76 ENSG00000174456	13
C14orf1 ENSG00000133935	88
C14orf105 ENSG00000100557	0
C14orf119 ENSG00000179933	14
C14orf132 ENSG00000227051	3
C14orf142 ENSG00000170270	9
C14orf159 ENSG00000133943	27
C14orf166 ENSG00000087302	75
C14orf169 ENSG00000170468	4
C14orf177 ENSG00000176605	0
C14orf178 ENSG00000197734	0
C14orf180 ENSG00000184601	0
C14orf2 ENSG00000156411	147
C14orf28 ENSG00000179476	6
C14orf37 ENSG00000139971	0
C14orf39 ENSG00000179008	0
C14orf79 ENSG00000140104	13
C14orf80 ENSG00000185347	2
C14orf93 ENSG00000100802	0
C15orf39 ENSG00000167173	20
C15orf40 ENSG00000169609	22
C15orf41 ENSG00000186073	11
C15orf48 ENSG00000166920	21
C15orf52 ENSG00000188549	35
C15orf53 ENSG00000175779	0
C15orf57 ENSG00000128891	31
C15orf59 ENSG00000205363	35
C15orf61 ENSG00000189227	20
C15orf62 ENSG00000188277	0
C15orf65 ENSG00000261652	1
C16orf13 ENSG00000130731	96
C16orf45 ENSG00000166780	1
C16orf46 ENSG00000166455	0
C16orf52 ENSG00000185716	11
C16orf54 ENSG00000185905	0
C16orf58 ENSG00000140688	124
C16orf59 ENSG00000162062	13
C16orf62 ENSG00000103544	25
C16orf70 ENSG00000125149	19
C16orf71 ENSG00000166246	0
C16orf72 ENSG00000182831	8
C16orf74 ENSG00000154102	26
C16orf78 ENSG00000166152	0
C16orf82 ENSG00000234186	0
C16orf86 ENSG00000159761	11
C16orf87 ENSG00000155330	2
C16orf89 ENSG00000153446	36
C16orf91 ENSG00000174109	11
C16orf92 ENSG00000167194	0
C16orf95 ENSG00000260456	0
C16orf96 ENSG00000205832	0
C17orf105 ENSG00000231256	0
C17orf107 ENSG00000205710	0
C17orf49 ENSG00000258315	6
C17orf50 ENSG00000270806	0
C17orf51 ENSG00000212719	0
C17orf53 ENSG00000125319	0
C17orf58 ENSG00000186665	3
C17orf62 ENSG00000178927	230
C17orf64 ENSG00000141371	0
C17orf67 ENSG00000214226	0
C17orf74 ENSG00000184560	0
C17orf75 ENSG00000108666	1
C17orf78 ENSG00000278505	0
C17orf80 ENSG00000141219	20
C17orf89 ENSG00000224877	97
C17orf96 ENSG00000273604	32
C17orf97 ENSG00000187624	5
C17orf98 ENSG00000275489	0
C17orf99 ENSG00000187997	0
C18orf21 ENSG00000141428	4
C18orf25 ENSG00000152242	7
C18orf32 ENSG00000177576	17
C18orf54 ENSG00000166845	0
C18orf63 ENSG00000206043	0
C18orf8 ENSG00000141452	12
C19orf12 ENSG00000131943	45
C19orf18 ENSG00000177025	30
C19orf24 ENSG00000228300	131
C19orf25 ENSG00000119559	77
C19orf33 ENSG00000167644	45
C19orf35 ENSG00000188305	0
C19orf38 ENSG00000214212	1
C19orf43 ENSG00000123144	279
C19orf44 ENSG00000105072	32
C19orf45 ENSG00000198723	0
C19orf47 ENSG00000160392	96
C19orf48 ENSG00000167747	85
C19orf52 ENSG00000142444	1
C19orf53 ENSG00000104979	287
C19orf54 ENSG00000188493	9
C19orf57 ENSG00000132016	0
C19orf60 ENSG00000006015	109
C19orf66 ENSG00000130813	10
C19orf67 ENSG00000188032	0
C19orf68 ENSG00000185453	6
C19orf70 ENSG00000174917	126
C19orf71 ENSG00000183397	0
C19orf73 ENSG00000221916	0
C19orf81 ENSG00000235034	0
C19orf84 ENSG00000262874	0
C1D ENSG00000197223	18
C1GALT1 ENSG00000106392	2
C1GALT1C1 ENSG00000171155	3
C1GALT1C1L ENSG00000223658	0
C1QA ENSG00000173372	257
C1QB ENSG00000173369	248
C1QBP ENSG00000108561	43
C1QC ENSG00000159189	98
C1QL1 ENSG00000131094	0
C1QL2 ENSG00000144119	0
C1QL3 ENSG00000165985	0
C1QL4 ENSG00000186897	0
C1QTNF1 ENSG00000173918	71
C1QTNF2 ENSG00000145861	24
C1QTNF3 ENSG00000082196	0
C1QTNF4 ENSG00000172247	0
C1QTNF5 ENSG00000223953	0
C1QTNF6 ENSG00000133466	0
C1QTNF7 ENSG00000163145	11
C1QTNF9 ENSG00000240654	0
C1QTNF9B ENSG00000205863	0
C1QTNF9B-AS1 ENSG00000281899	24
C1R ENSG00000159403	1131
C1RL ENSG00000139178	135
C1S ENSG00000182326	122
C1orf100 ENSG00000173728	0
C1orf101 ENSG00000179397	0
C1orf105 ENSG00000180999	0
C1orf106 ENSG00000163362	16
C1orf109 ENSG00000116922	0
C1orf112 ENSG00000000460	0
C1orf115 ENSG00000162817	2
C1orf116 ENSG00000182795	307
C1orf122 ENSG00000197982	99
C1orf123 ENSG00000162384	56
C1orf127 ENSG00000175262	0
C1orf131 ENSG00000143633	0
C1orf141 ENSG00000203963	2
C1orf145 ENSG00000162913	0
C1orf146 ENSG00000203910	0
C1orf158 ENSG00000157330	0
C1orf159 ENSG00000131591	30
C1orf162 ENSG00000143110	4
C1orf167 ENSG00000215910	3
C1orf168 ENSG00000187889	0
C1orf174 ENSG00000198912	4
C1orf185 ENSG00000204006	0
C1orf186 ENSG00000263961	0
C1orf194 ENSG00000179902	0
C1orf198 ENSG00000119280	91
C1orf204 ENSG00000188004	0
C1orf21 ENSG00000116667	54
C1orf210 ENSG00000253313	3
C1orf216 ENSG00000142686	50
C1orf226 ENSG00000239887	0
C1orf228 ENSG00000198520	2
C1orf234 ENSG00000227868	0
C1orf27 ENSG00000157181	37
C1orf35 ENSG00000143793	61
[truncated: 15,948 more rows]
