# Supplementary material for: Spatial maps of prostate cancer transcriptomes reveal an unexplored landscape of heterogeneity
Source: Nat Commun. 2018 Jun 20;9:2419. doi: 10.1038/s41467-018-04724-5 (PMC6010471; doi:10.1038/s41467-018-04724-5)
Supplement: Supplementary file 9 — Supplementary Data 6 [file 41467_2018_4724_MOESM9_ESM.zip › Supplementary Dataset 3/contributions_gene_type.tsv]

	Factor 1	Factor 2	Factor 3	Factor 4	Factor 5	Factor 6	Factor 7	Factor 8	Factor 9	Factor 10
A1BG ENSG00000121410	16	0	3	0	0	43	1	24	0	2
A1CF ENSG00000148584	3	0	2	1	2	0	0	0	29	0
A2M ENSG00000175899	12420	176	25	4	246	12924	1181	12035	6426	1
A2ML1 ENSG00000166535	0	8	35	2	102	5	52	11	6	0
A4GALT ENSG00000128274	0	1229	24	26	18	9	339	1795	473	106
AAAS ENSG00000094914	180	100	823	1400	37	9	26	357	14	147
AACS ENSG00000081760	31	2	264	12	0	135	40	215	1	100
AADAC ENSG00000114771	0	0	0	0	0	0	0	1	0	0
AADACL2 ENSG00000197953	0	0	0	0	0	0	0	1	0	0
AADACL4 ENSG00000204518	2	0	0	3	3	0	0	4	1	2
AADAT ENSG00000109576	0	37	164	180	0	30	25	9	61	144
AAED1 ENSG00000158122	0	6	9	2	89	152	52	156	46	85
AAGAB ENSG00000103591	23	2	302	7	96	765	243	2	19	138
AAK1 ENSG00000115977	84	142	525	18	312	19	114	65	126	374
AAMDC ENSG00000087884	38	2406	110	52	14	621	25	57	228	15
AAMP ENSG00000127837	707	656	2008	2040	117	1340	2272	1000	1738	939
AAR2 ENSG00000131043	11	383	0	563	626	721	244	73	30	17
AARD ENSG00000205002	16	21	0	3	0	2	6	2	12	1
AARS ENSG00000090861	913	1286	99	19	1077	1748	72	5	99	570
AARSD1 ENSG00000266967	76	1	1	43	8	208	7	10	14	39
AASDH ENSG00000157426	130	0	62	1	79	5	7	0	6	0
AASDHPPT ENSG00000149313	4	0	252	2	2	3	20	12	0	60
AASS ENSG00000008311	174	2	15	4	1	14	32	30	8	1
AATF ENSG00000275700	161	954	248	344	2	569	88	290	45	68
AATK ENSG00000181409	25	58	3	4	0	5	14	4	1	5
AATK-AS1 ENSG00000225180	0	3	0	0	0	0	0	0	1	0
ABAT ENSG00000183044	7	3	327	333	183	6	21	5	1	4
ABC13-47488600E17.1 ENSG00000283199	25	21	21	8	6	9	49	0	23	0
ABC13-47656900H15.1 ENSG00000283566	5	2	1	0	4	7	21	6	1	10
ABC7-42404400C24.1 ENSG00000277758	0	6	1	0	0	0	1	4	2	0
ABCA1 ENSG00000165029	16	10	2	7	24	44	26	80	21	163
ABCA10 ENSG00000154263	0	23	6	5	2	13	55	6	3	2
ABCA12 ENSG00000144452	31	0	2	0	0	0	1	4	3	0
ABCA13 ENSG00000179869	14	2	0	1	0	1	2	1	0	0
ABCA2 ENSG00000107331	292	589	1110	1293	85	48	272	1623	354	196
ABCA3 ENSG00000167972	830	31	334	570	22	591	6	6	376	5
ABCA4 ENSG00000198691	0	10	1	1	2	4	1	1	3	1
ABCA5 ENSG00000154265	23	5	35	5	82	6	124	8	134	78
ABCA6 ENSG00000154262	4	12	1	3	6	12	1	5	73	1
ABCA7 ENSG00000064687	10	1	2	393	18	37	86	7	250	10
ABCA8 ENSG00000141338	4	25	225	73	42	46	12	726	0	2
ABCA9 ENSG00000154258	0	27	22	181	6	51	9	1	6	1
ABCB1 ENSG00000085563	0	81	21	3	2	0	25	0	10	3
ABCB10 ENSG00000135776	45	2	26	10	2	20	2	0	16	127
ABCB11 ENSG00000073734	20	0	0	0	1	0	0	0	0	0
ABCB4 ENSG00000005471	22	58	2	0	3	4	0	14	0	18
ABCB5 ENSG00000004846	0	4	7	3	0	2	0	3	0	2
ABCB6 ENSG00000115657	48	0	1	10	8	18	1	3	2	1
ABCB7 ENSG00000131269	28	14	6	7	0	539	68	27	18	9
ABCB8 ENSG00000197150	513	874	374	109	258	2	26	690	20	15
ABCB9 ENSG00000150967	208	376	13	0	1	167	39	0	1	9
ABCC1 ENSG00000103222	344	154	239	4	334	499	190	46	4	123
ABCC10 ENSG00000124574	3	326	13	58	730	68	152	72	168	0
ABCC11 ENSG00000121270	2	0	168	0	0	0	0	0	2	16
ABCC12 ENSG00000140798	1	48	1	0	0	2	1	2	0	0
ABCC2 ENSG00000023839	1	0	0	0	0	0	0	2	0	0
ABCC3 ENSG00000108846	6	170	109	346	166	119	469	2	39	1
ABCC4 ENSG00000125257	4	0	2048	14	710	10	210	6	3	698
ABCC5 ENSG00000114770	13	296	555	5	23	856	615	3	11	9
ABCC6 ENSG00000091262	34	6	6	21	49	1	17	0	3	112
ABCC8 ENSG00000006071	6	606	60	92	1	40	2	757	5	1
ABCC9 ENSG00000069431	68	9	1	7	6	1	0	3	130	0
ABCD1 ENSG00000101986	331	153	0	519	12	2	8	672	4	173
ABCD2 ENSG00000173208	0	4	0	0	1	1	0	7	6	3
ABCD3 ENSG00000117528	33	10	182	39	13	26	53	4	8	26
ABCD4 ENSG00000119688	15	101	436	6	34	66	14	0	480	142
ABCE1 ENSG00000164163	15	6	108	7	8	36	119	8	5	104
ABCF1 ENSG00000204574	2	2155	921	47	15	1023	72	4	54	856
ABCF2 ENSG00000033050	571	2748	849	84	0	752	505	417	1	106
ABCF3 ENSG00000161204	825	57	418	1269	57	23	28	68	87	223
ABCG1 ENSG00000160179	1	32	48	77	67	599	23	5	4	122
ABCG2 ENSG00000118777	12	27	1	15	8	182	58	10	136	7
ABCG4 ENSG00000172350	15	2	0	1	1	0	0	2	1	0
ABCG5 ENSG00000138075	2	5	0	1	0	1	0	1	0	0
ABHD1 ENSG00000143994	11	400	35	3	14	8	7	4	0	1
ABHD10 ENSG00000144827	75	10	64	107	46	1312	1	5	26	6
ABHD11 ENSG00000106077	67	1955	698	412	12	1477	1402	4	4	421
ABHD12 ENSG00000100997	170	2380	1278	1386	536	956	1269	46	55	549
ABHD12B ENSG00000131969	0	0	0	0	0	0	0	0	0	0
ABHD13 ENSG00000139826	39	16	167	22	31	2	80	92	20	136
ABHD14A ENSG00000248487	575	279	300	759	140	271	42	58	91	285
ABHD14A-ACY1 ENSG00000114786	0	0	0	0	0	0	0	0	1	0
ABHD14B ENSG00000114779	2451	1149	1049	3849	494	33	582	1103	28	45
ABHD15 ENSG00000168792	368	40	46	2	9	1	264	6	49	28
ABHD16A ENSG00000204427	0	5	24	15	9	162	66	57	51	4
ABHD17A ENSG00000129968	677	187	159	1006	148	76	6	244	74	418
ABHD17B ENSG00000107362	30	7	39	3	37	284	149	6	14	0
ABHD17C ENSG00000136379	2	13	147	283	17	44	60	9	70	96
ABHD18 ENSG00000164074	71	1	249	1	13	2	1	31	0	15
ABHD2 ENSG00000140526	10	6	1941	4	960	6	196	59	27	663
ABHD3 ENSG00000158201	6	0	71	16	27	45	2	4	27	35
ABHD4 ENSG00000100439	213	526	0	186	80	408	244	38	7	2
ABHD5 ENSG00000011198	5	62	5	3	38	26	0	0	1	0
ABHD6 ENSG00000163686	64	3	182	182	6	12	226	5	2	147
ABHD8 ENSG00000127220	45	348	14	321	266	213	217	659	724	36
ABI1 ENSG00000136754	7	2	282	34	159	0	496	17	14	3
ABI2 ENSG00000138443	43	198	354	0	17	1249	166	73	100	300
ABI3 ENSG00000108798	9	529	29	1	30	16	46	16	101	14
ABI3BP ENSG00000154175	17	1	0	37	19	1	1	10	9	3
ABL1 ENSG00000097007	101	594	544	596	40	1325	70	1042	673	429
ABL2 ENSG00000143322	271	16	4	0	68	23	256	144	436	18
ABLIM1 ENSG00000099204	172	1837	65	557	362	4	1379	1171	624	87
ABLIM2 ENSG00000163995	49	2	0	1	6	0	2	11	56	4
ABLIM3 ENSG00000173210	804	8	187	3	24	37	194	3	0	1
ABO ENSG00000175164	3	11	6	19	25	278	243	2	8	109
ABR ENSG00000159842	3	18	104	21	13	1276	649	704	38	200
ABRA ENSG00000174429	2	0	15	0	4	0	0	3	2	0
ABRACL ENSG00000146386	6	3	37	6	0	0	2	0	3	111
ABT1 ENSG00000146109	70	20	26	26	6	660	25	30	16	183
ABTB1 ENSG00000114626	3074	572	386	246	352	0	209	729	53	131
ABTB2 ENSG00000166016	134	133	9	3	2	18	65	313	2	10
AC002429.5 ENSG00000236197	0	0	0	0	0	0	0	0	0	0
AC004076.7 ENSG00000268533	0	0	0	0	0	1	0	0	0	0
AC004158.1 ENSG00000280264	1	1	0	0	0	0	0	0	0	1
AC004381.6 ENSG00000005189	0	187	14	12	378	138	12	2	3	37
AC004754.3 ENSG00000269881	18	17	89	0	10	29	3	2	0	2
AC004813.1 ENSG00000279777	1	1	1	0	0	0	0	0	0	0
AC004824.1 ENSG00000280226	0	0	0	0	0	0	0	0	0	0
AC005281.1 ENSG00000226690	4	5	2	1	0	0	1	1	1	0
AC005477.1 ENSG00000280188	1	0	0	0	0	0	0	2	0	1
AC005480.1 ENSG00000279461	70	21	23	0	15	2	1	1	7	0
AC006116.20 ENSG00000267710	1	3	4	0	1	12	0	2	16	2
AC006328.1 ENSG00000280301	0	0	0	0	0	0	0	0	0	0
AC006386.1 ENSG00000279115	41	42	16	53	2	41	0	6	5	0
AC006994.3 ENSG00000279317	0	3	1	6	0	4	1	0	2	0
AC007040.11 ENSG00000258881	0	0	0	1	0	71	0	1	0	0
AC007906.1 ENSG00000279018	0	8	0	0	0	0	0	0	0	0
AC008074.1 ENSG00000279644	0	0	1	2	0	0	0	1	9	2
AC008522.1 ENSG00000279232	1	9	4	9	1	4	1	1	8	1
AC008686.1 ENSG00000280221	0	0	0	0	0	1	0	0	0	0
AC008759.1 ENSG00000279471	0	0	0	0	0	0	0	0	0	0
AC008810.1 ENSG00000279126	0	1	0	0	0	0	0	0	0	1
AC008914.1 ENSG00000279768	0	0	0	0	0	0	0	0	0	1
AC009014.3 ENSG00000271824	4	5	17	13	11	5	4	0	13	3
AC009060.2 ENSG00000280252	0	0	0	0	0	0	0	2	1	0
AC009977.1 ENSG00000279335	0	0	0	0	0	0	0	0	0	0
AC010731.4 ENSG00000235118	0	0	0	0	0	0	0	1	0	0
AC011155.1 ENSG00000280098	0	0	2	0	0	0	0	3	0	4
AC011380.1 ENSG00000281227	1	0	0	0	0	0	0	0	0	0
AC012005.1 ENSG00000279274	46	57	34	37	7	57	25	41	43	19
AC012005.2 ENSG00000279287	0	0	0	0	2	0	0	0	1	1
AC012363.1 ENSG00000281676	0	0	0	0	0	0	3	0	0	1
AC013269.5 ENSG00000184761	0	0	0	0	0	0	0	0	0	0
AC013461.1 ENSG00000091436	1205	0	190	11	26	22	44	153	60	79
AC016142.1 ENSG00000280141	0	0	0	0	0	0	0	0	0	0
AC016549.1 ENSG00000281325	0	0	3	0	0	0	0	2	1	2
AC016577.1 ENSG00000279646	0	0	0	0	0	0	0	0	0	0
AC016991.1 ENSG00000279435	0	0	0	0	0	0	0	0	0	0
AC017081.1 ENSG00000279921	0	0	0	0	0	0	0	0	0	0
AC018512.1 ENSG00000279808	1	0	0	1	2	1	0	0	2	0
AC018902.1 ENSG00000280817	0	1	0	0	0	0	0	0	0	0
AC021106.1 ENSG00000279386	0	0	0	0	0	0	0	0	0	0
AC024060.1 ENSG00000281584	0	1	0	0	0	0	0	0	0	0
AC024592.12 ENSG00000267740	0	0	0	0	0	0	0	0	0	0
AC025335.1 ENSG00000179859	2	359	3	6	4	170	16	4	16	0
AC055733.1 ENSG00000280127	0	0	0	0	0	0	0	0	1	0
AC055866.1 ENSG00000281079	0	0	1	0	0	0	0	0	0	0
AC069063.2 ENSG00000279380	0	0	1	0	0	0	0	0	1	0
AC073130.2 ENSG00000281656	0	0	0	0	0	0	0	0	0	0
AC073657.1 ENSG00000279937	0	0	1	0	0	1	0	0	1	1
AC074033.1 ENSG00000281137	17	0	7	0	0	1	0	6	25	0
AC087350.1 ENSG00000281527	1	0	0	0	0	0	0	0	0	0
AC087762.1 ENSG00000279588	0	0	0	0	0	0	0	0	1	0
AC090154.1 ENSG00000278888	0	0	0	0	0	0	0	0	0	0
AC090498.1 ENSG00000279483	90	9999	499	50	939	5149	273	51	367	39
AC092384.1 ENSG00000280675	1	0	0	0	0	2	0	1	0	0
AC092835.2 ENSG00000233757	1	1	0	2	0	0	0	0	3	0
AC092881.1 ENSG00000279530	0	0	0	0	0	0	0	0	0	0
AC100821.1 ENSG00000280473	0	0	2	0	1	0	0	0	0	0
AC104057.1 ENSG00000280427	0	0	0	0	0	0	1	0	0	0
AC104073.1 ENSG00000280410	0	0	0	0	0	0	3	1	0	0
AC104304.4 ENSG00000283473	0	0	0	0	0	0	0	0	0	0
AC104389.2 ENSG00000279824	0	0	0	0	0	0	1	0	0	0
AC104981.1 ENSG00000278938	0	0	0	0	1	1	0	1	1	0
AC105009.1 ENSG00000281855	1	0	0	0	0	1	0	0	0	0
AC105052.1 ENSG00000279168	1	1	2	31	0	0	2	6	2	9
AC109486.1 ENSG00000280447	0	0	0	0	0	0	0	2	0	0
AC109829.1 ENSG00000233438	0	0	0	0	0	0	0	0	0	1
AC110602.1 ENSG00000281267	0	0	1	0	0	2	17	2	0	0
AC110615.1 ENSG00000279909	23	5	19	69	5	38	1	18	1	33
AC112719.1 ENSG00000280671	0	0	0	0	1	0	0	0	0	2
AC113404.1 ENSG00000254893	5	7	14	0	128	0	116	565	121	132
AC118758.1 ENSG00000268187	0	0	1	2	0	0	0	2	0	1
AC131097.4 ENSG00000216921	93	2	2	15	45	2	37	2	18	0
AC131263.1 ENSG00000280550	0	0	1	0	0	0	0	0	0	0
AC138517.6 ENSG00000283288	0	2	0	2	2	0	1	0	0	0
AC138647.1 ENSG00000226490	0	0	0	0	0	0	0	1	0	1
AC138969.4 ENSG00000183889	29	1317	253	398	7	27	315	80	27	140
AC241377.1 ENSG00000281741	38	119	105	129	32	18	66	0	15	103
AC241585.1 ENSG00000281571	41	3	22	5	21	1	17	0	3	0
AC242988.1 ENSG00000278939	1	0	0	0	0	0	0	0	0	0
AC243756.1 ENSG00000270339	0	0	3	0	1	0	0	0	0	0
AC243945.1 ENSG00000279510	0	0	0	1	0	0	0	0	0	0
AC245100.1 ENSG00000280649	48	22	12	100	9	35	140	70	45	162
ACAA1 ENSG00000060971	248	6287	4512	120	1377	25	809	54	27	1387
ACAA2 ENSG00000167315	532	14	46	1	0	989	4	1	0	1294
ACACA ENSG00000278540	5	13	709	834	196	1693	5	47	2	214
ACACB ENSG00000076555	608	134	18	9	6	389	22	87	85	4
ACAD10 ENSG00000111271	5	11	468	446	5	3	26	8	11	25
ACAD11 ENSG00000240303	3	1	6	9	9	0	5	0	1	0
ACAD8 ENSG00000151498	5	4	44	573	170	8	1	0	2	570
ACAD9 ENSG00000177646	9	1279	571	35	69	109	505	2	22	14
ACADL ENSG00000115361	19	8	290	0	203	18	126	34	0	173
ACADM ENSG00000117054	0	5	252	1	40	16	114	178	7	40
ACADS ENSG00000122971	220	426	9	586	149	224	12	319	123	362
ACADSB ENSG00000196177	11	13	278	19	42	28	6	8	29	214
ACADVL ENSG00000072778	3867	154	6079	10116	2298	1043	4431	3139	1662	3552
ACAN ENSG00000157766	206	7	2	2	0	0	0	2	3	0
ACAP1 ENSG00000072818	113	880	99	124	31	1	57	18	139	21
ACAP2 ENSG00000114331	0	19	0	10	25	7	35	319	1	238
ACAP3 ENSG00000131584	1473	124	938	3348	503	337	26	1056	260	180
ACAT1 ENSG00000075239	639	39	246	0	127	430	20	529	1	8
ACAT2 ENSG00000120437	6	619	1186	48	496	200	228	5	11	62
ACBD3 ENSG00000182827	10	18	39	179	24	345	282	64	61	176
ACBD4 ENSG00000181513	17	891	49	1235	2	1068	18	595	596	152
ACBD5 ENSG00000107897	13	7	197	0	2	0	50	34	4	12
ACBD6 ENSG00000230124	2	857	272	12	18	29	450	115	210	6
ACBD7 ENSG00000176244	0	0	0	0	0	0	0	0	0	0
ACCS ENSG00000110455	132	158	33	642	161	144	8	10	141	52
ACCSL ENSG00000205126	0	0	0	1	0	1	10	0	0	0
ACD ENSG00000102977	5	1353	645	357	0	174	47	440	3	27
ACE ENSG00000159640	23	31	405	575	88	40	271	9	2	22
ACE2 ENSG00000130234	8	2	1	0	0	9	7	0	1	5
ACER1 ENSG00000167769	2	27	27	8	29	2	7	1	2	0
ACER2 ENSG00000177076	0	1	0	0	0	0	9	0	0	2
ACER3 ENSG00000078124	27	89	348	13	2	100	5	44	11	24
ACHE ENSG00000087085	8	250	1	5	9	353	827	10	532	3
ACIN1 ENSG00000100813	0	1	1271	710	49	147	1504	950	144	547
ACKR1 ENSG00000213088	8	264	1	9	7	0	32	0	924	2
ACKR2 ENSG00000144648	21	1	0	0	3	31	1	9	0	4
ACKR3 ENSG00000144476	261	28	4	9	0	34	10	22	385	72
ACKR4 ENSG00000129048	0	0	3	1	2	0	0	0	0	0
ACLY ENSG00000131473	64	27	1720	59	276	678	20	40	3	393
ACMSD ENSG00000153086	1	0	0	0	0	1	0	0	4	3
ACO1 ENSG00000122729	223	17	29	79	0	102	21	0	16	30
ACO2 ENSG00000100412	95	1047	677	199	5	697	159	69	194	137
ACOD1 ENSG00000102794	0	0	1	2	0	0	1	0	0	0
ACOT1 ENSG00000184227	900	63	476	19	25	3	47	60	4	147
ACOT11 ENSG00000162390	229	0	7	4	55	27	98	10	3	3
ACOT12 ENSG00000172497	0	0	0	1	0	1	2	43	1	21
ACOT13 ENSG00000112304	541	3	496	116	223	91	115	183	251	202
ACOT2 ENSG00000119673	696	40	35	50	13	8	157	75	0	84
ACOT4 ENSG00000177465	0	7	8	0	1	110	4	7	1	22
ACOT6 ENSG00000205669	0	0	0	0	0	0	0	0	0	0
ACOT7 ENSG00000097021	574	2359	190	39	357	7	61	130	152	5
ACOT8 ENSG00000101473	411	1159	225	1108	248	5	63	194	17	143
ACOT9 ENSG00000123130	140	702	201	5	144	453	47	30	57	232
ACOX1 ENSG00000161533	192	2913	2291	153	480	735	955	285	12	998
ACOX2 ENSG00000168306	63	0	3	13	94	967	8	19	7	546
ACOX3 ENSG00000087008	276	29	432	632	185	32	188	1	48	235
ACOXL ENSG00000153093	30	16	49	7	70	2	37	4	7	11
ACP1 ENSG00000143727	3	238	686	129	181	64	118	81	19	265
ACP2 ENSG00000134575	267	409	1070	1395	457	1151	17	0	754	250
ACP5 ENSG00000102575	40	70	210	379	924	9	210	61	364	0
ACP6 ENSG00000162836	0	364	591	235	343	38	205	93	372	37
ACP7 ENSG00000183760	1	0	0	0	10	4	5	0	28	1
ACPP ENSG00000014257	20	29	50484	11229	40181	6	34	25	15	1222
ACPT ENSG00000142513	2	1	1	1	0	1	2	2	3	16
ACR ENSG00000100312	0	3	0	6	0	12	1	7	7	6
ACRBP ENSG00000111644	1	2	55	26	10	28	13	125	6	5
ACRC ENSG00000147174	0	0	3	0	1	0	1	0	34	2
ACRV1 ENSG00000134940	0	7	0	2	1	0	3	1	1	4
ACSBG1 ENSG00000103740	8	1	52	80	75	16	14	35	8	162
ACSBG2 ENSG00000130377	4	1	0	0	0	0	0	0	0	0
ACSF2 ENSG00000167107	22	494	10	616	190	68	415	214	4	196
ACSF3 ENSG00000176715	280	357	322	1564	187	389	5	168	1019	2
ACSL1 ENSG00000151726	2	11	1185	18	12	78	220	2	84	162
ACSL3 ENSG00000123983	11	11	2323	2	644	81	217	64	13	411
ACSL4 ENSG00000068366	102	3	16	3	6	0	451	135	2	0
ACSL5 ENSG00000197142	0	0	4	0	2	21	308	210	29	1756
ACSL6 ENSG00000164398	6	40	2	1	1	1	3	7	0	5
ACSM1 ENSG00000166743	2	1	10	5	964	6	0	0	0	172
ACSM2A ENSG00000183747	3	0	1	6	0	0	0	1	0	0
ACSM2B ENSG00000066813	5	13	6	1	0	1	4	3	0	0
ACSM3 ENSG00000005187	7	7	665	43	331	24	16	27	9	108
ACSM4 ENSG00000215009	0	2	5	0	0	0	8	4	0	0
ACSM5 ENSG00000183549	0	5	1	3	4	0	0	16	0	21
ACSM6 ENSG00000173124	0	1	0	0	1	0	151	0	1	0
ACSS1 ENSG00000154930	19	573	2323	2542	1598	16	403	30	701	1296
ACSS2 ENSG00000131069	46	1713	10	19	38	1553	70	231	186	44
ACSS3 ENSG00000111058	21	12	137	4	4	0	9	145	35	3
ACTA1 ENSG00000143632	339	4	2	2	0	1	0	5	1	5
ACTA2 ENSG00000107796	48742	4108	0	27	11	5140	0	39	22	0
ACTB ENSG00000075624	397184	101870	28534	3038	23276	21034	44096	16777	140348	3002
ACTBL2 ENSG00000169067	5	2	0	0	1	2	0	0	0	0
ACTC1 ENSG00000159251	1893	36	3	1	10	1	8	3	1	0
ACTG1 ENSG00000184009	41	6	12882	173	2048	39388	33960	4315	21664	5263
ACTG2 ENSG00000163017	125069	91926	0	12	31	6570	7	7	7	29
ACTL10 ENSG00000182584	8	13	14	205	8	7	4	317	0	9
ACTL6A ENSG00000136518	0	143	242	18	10	17	33	7	21	24
ACTL6B ENSG00000077080	0	0	1	0	16	0	0	1	2	0
ACTL7A ENSG00000187003	0	0	0	0	0	7	0	0	0	0
ACTN1 ENSG00000072110	17136	3204	2059	8	1762	236	3651	3627	1766	1615
ACTN2 ENSG00000077522	1	3	0	1	0	0	3	31	1	0
ACTN3 ENSG00000248746	0	5	7	6	2	2	0	0	4	0
ACTN4 ENSG00000130402	5427	3330	2471	599	1834	116	4375	6	1805	636
ACTR10 ENSG00000131966	70	1	217	15	4	61	47	22	10	89
ACTR1A ENSG00000138107	1403	2428	84	1782	140	1379	28	29	155	282
ACTR1B ENSG00000115073	840	1465	1216	1222	304	2012	820	43	898	348
ACTR2 ENSG00000138071	18	5	1092	18	46	103	633	402	235	598
ACTR3 ENSG00000115091	0	13	99	8	35	192	364	99	251	9
ACTR3B ENSG00000133627	4	12	113	8	19	6	31	7	14	25
ACTR3C ENSG00000106526	8	2	4	208	4	4	6	32	15	31
ACTR5 ENSG00000101442	2	17	56	24	46	112	35	16	0	15
ACTR6 ENSG00000075089	21	10	35	65	9	14	37	33	69	10
ACTR8 ENSG00000113812	0	247	104	17	12	56	103	27	88	7
ACTRT2 ENSG00000169717	0	0	0	0	0	0	0	0	0	0
ACTRT3 ENSG00000184378	0	3	0	1	6	0	0	0	1	0
ACVR1 ENSG00000115170	135	2	171	0	2	12	112	12	18	44
ACVR1B ENSG00000135503	0	9	243	8	11	22	304	7	0	131
ACVR1C ENSG00000123612	0	69	0	0	0	0	5	3	1	2
ACVR2A ENSG00000121989	61	15	57	0	66	19	132	22	49	13
ACVR2B ENSG00000114739	18	2	25	13	4	1	142	3	0	4
ACVRL1 ENSG00000139567	109	1163	0	12	16	5	11	398	814	0
ACY1 ENSG00000243989	53	56	98	1	190	21	38	23	185	49
ACY3 ENSG00000132744	12	0	18	2	6	12	12	11	123	1
ACYP1 ENSG00000119640	8	33	7	7	47	5	55	12	3	173
ACYP2 ENSG00000170634	292	58	91	113	6	65	39	157	3	12
ADA ENSG00000196839	30	748	2	6	8	2	0	55	121	72
ADAD1 ENSG00000164113	0	0	0	4	0	0	0	3	0	0
ADAD2 ENSG00000140955	1	4	0	27	0	0	4	1	1	0
ADAL ENSG00000168803	5	126	7	4	75	51	6	161	9	142
ADAM10 ENSG00000137845	21	0	1242	22	5	15	642	71	8	153
ADAM11 ENSG00000073670	269	3	11	9	8	4	0	2	1	8
ADAM12 ENSG00000148848	6	11	31	4	1	4	0	0	4	3
ADAM15 ENSG00000143537	49	20	15	2313	854	23	843	916	1514	19
ADAM17 ENSG00000151694	297	116	68	1	40	111	93	0	11	9
ADAM18 ENSG00000168619	0	0	0	0	0	0	0	0	0	0
ADAM19 ENSG00000135074	292	202	4	0	29	14	10	79	10	5
ADAM2 ENSG00000104755	2	43	1	2	0	3	0	4	2	5
ADAM20 ENSG00000134007	0	0	0	0	3	0	2	4	17	0
ADAM22 ENSG00000008277	103	12	18	4	2	27	0	164	19	27
ADAM23 ENSG00000114948	7	15	4	9	2	4	2	6	28	0
ADAM28 ENSG00000042980	50	9	22	3	6	1	52	28	15	116
ADAM29 ENSG00000168594	0	0	0	0	1	0	0	5	0	0
ADAM30 ENSG00000134249	34	3	0	0	2	0	1	0	1	0
ADAM32 ENSG00000197140	2	1	14	7	0	4	3	1	4	3
ADAM33 ENSG00000149451	3575	3679	4	47	49	1131	0	175	226	1
ADAM7 ENSG00000069206	6	0	0	4	0	0	2	3	0	1
ADAM8 ENSG00000151651	17	17	221	3	0	0	326	119	2	135
ADAM9 ENSG00000168615	146	12	1744	7	235	48	752	3	8	401
ADAMDEC1 ENSG00000134028	0	0	2	2	2	1	0	0	3	5
ADAMTS1 ENSG00000154734	1274	413	2	5	1	13	650	1147	2117	605
ADAMTS10 ENSG00000142303	709	115	6	387	2	57	1	27	1174	15
ADAMTS12 ENSG00000151388	18	156	4	0	10	1	47	8	0	34
ADAMTS13 ENSG00000160323	54	167	118	26	146	400	54	32	14	22
ADAMTS14 ENSG00000138316	11	1	5	3	8	0	5	45	3	34
ADAMTS15 ENSG00000166106	95	96	0	3	16	0	1	5	61	5
ADAMTS16 ENSG00000145536	16	0	1	0	2	1	0	0	0	0
ADAMTS17 ENSG00000140470	7	104	0	19	2	0	0	4	2	4
ADAMTS18 ENSG00000140873	18	0	4	9	8	2	6	8	32	0
ADAMTS19 ENSG00000145808	1	1	8	3	1	0	1	1	2	0
ADAMTS2 ENSG00000087116	8	468	0	10	0	4	8	15	21	1
ADAMTS20 ENSG00000173157	1	0	3	2	4	4	0	0	0	0
ADAMTS3 ENSG00000156140	0	55	6	0	0	0	1	2	0	0
ADAMTS4 ENSG00000158859	0	253	0	1	5	0	20	0	714	3
ADAMTS5 ENSG00000154736	219	23	0	18	22	71	10	14	0	2
ADAMTS6 ENSG00000049192	1	2	0	8	0	0	4	0	0	2
ADAMTS7 ENSG00000136378	61	5	7	2	4	14	24	143	1	30
ADAMTS8 ENSG00000134917	383	416	12	0	13	3	193	17	153	121
ADAMTS9 ENSG00000163638	5	17	8	2	124	577	0	39	2	46
ADAMTSL1 ENSG00000178031	7	15	323	3	10	229	23	9	15	918
ADAMTSL2 ENSG00000197859	10	82	6	460	13	496	0	1155	116	15
ADAMTSL3 ENSG00000156218	0	24	9	14	53	10	52	15	41	4
ADAMTSL4 ENSG00000143382	402	353	17	10	7	4	0	50	47	176
ADAMTSL5 ENSG00000185761	4	52	3	6	5	7	3	220	9	0
ADAP1 ENSG00000105963	53	331	15	311	34	8	16	58	11	1
ADAP2 ENSG00000184060	224	28	3	6	3	7	5	32	3	0
ADAR ENSG00000160710	15	1675	352	7	1	9586	312	2429	767	753
ADARB1 ENSG00000197381	356	12	275	11	362	14	58	21	0	83
ADARB2 ENSG00000185736	0	0	3	81	0	3	30	0	0	7
ADAT1 ENSG00000065457	2	1	130	3	11	383	232	6	2	60
ADAT2 ENSG00000189007	14	0	157	178	5	11	5	3	6	44
ADAT3 ENSG00000213638	0	2	10	3	10	0	8	1	0	5
ADCK1 ENSG00000063761	32	560	201	1	2	4	28	36	0	45
ADCK2 ENSG00000133597	424	10	162	713	28	168	111	14	61	6
ADCK3 ENSG00000163050	133	1673	1100	1	767	15	165	235	515	662
ADCK4 ENSG00000123815	272	1150	26	758	5	28	12	595	70	58
ADCK5 ENSG00000173137	441	0	207	385	32	32	94	67	1	455
ADCY1 ENSG00000164742	18	12	39	23	16	15	5	21	12	4
ADCY10 ENSG00000143199	0	0	0	26	0	0	0	1	0	0
ADCY2 ENSG00000078295	188	137	157	0	3	243	68	8	33	9
ADCY3 ENSG00000138031	68	9	150	37	6	3	157	1785	160	268
ADCY4 ENSG00000129467	274	24	0	46	49	16	203	21	339	88
ADCY5 ENSG00000173175	2633	2117	1	23	3	102	7	87	32	3
ADCY6 ENSG00000174233	142	248	1272	1406	100	15	474	22	491	445
ADCY7 ENSG00000121281	1	2	2	1	11	3	2	159	0	54
ADCY8 ENSG00000155897	1	0	0	1	1	0	0	1	1	0
ADCY9 ENSG00000162104	519	25	14	45	39	31	49	7	23	4
ADCYAP1 ENSG00000141433	0	2	1	2	0	0	3	1	5	0
ADCYAP1R1 ENSG00000078549	89	3	10	0	0	47	20	19	10	2
ADD1 ENSG00000087274	1365	250	1376	13	71	390	438	1586	482	29
ADD2 ENSG00000075340	0	3	38	4	2	28	65	0	0	5
ADD3 ENSG00000148700	9	0	239	35	2	21	97	187	176	7
ADGB ENSG00000118492	20	7	1	0	0	5	0	0	16	0
ADGRA1 ENSG00000197177	0	0	0	0	0	0	1	0	0	0
ADGRA2 ENSG00000020181	7163	686	238	124	27	983	29	1757	25	458
ADGRA3 ENSG00000152990	28	6	100	42	35	89	89	3	8	246
ADGRB1 ENSG00000181790	7	121	81	100	1	11	34	1	0	14
ADGRB2 ENSG00000121753	717	8	0	40	4	332	3	12	43	0
ADGRB3 ENSG00000135298	7	0	2	21	0	0	2	15	0	21
ADGRD1 ENSG00000111452	73	2	5	0	1	260	2	3	3	16
ADGRD2 ENSG00000180264	61	0	83	0	4	0	0	0	0	1
ADGRE1 ENSG00000174837	17	1	0	0	2	5	1	1	1	1
ADGRE2 ENSG00000127507	103	1	1	4	92	5	1	0	0	21
ADGRE3 ENSG00000131355	1	0	0	0	1	15	0	0	0	0
ADGRE5 ENSG00000123146	1533	383	4	72	7	7	989	211	831	17
ADGRF1 ENSG00000153292	34	0	12	6	9	4	511	2	0	0
ADGRF2 ENSG00000164393	0	0	0	0	0	0	0	0	0	0
ADGRF3 ENSG00000173567	0	3	0	0	0	0	0	1	0	1
ADGRF4 ENSG00000153294	0	0	0	0	2	0	8	1	0	0
ADGRF5 ENSG00000069122	34	6	197	18	22	10	0	4	26	0
ADGRG1 ENSG00000205336	5	1	1494	318	1308	4	1036	39	627	589
ADGRG2 ENSG00000173698	1	2	4	4	1	1	1	0	3	1
ADGRG3 ENSG00000182885	1	1	0	5	14	1	2	6	21	4
ADGRG4 ENSG00000156920	1	0	1	3	2	4	0	3	3	0
ADGRG5 ENSG00000159618	19	0	1	1	2	0	5	127	5	5
ADGRG6 ENSG00000112414	0	1	17	0	17	2	90	6	1	0
ADGRG7 ENSG00000144820	1	0	8	0	0	0	0	0	1	3
ADGRL1 ENSG00000072071	626	21	66	539	9	432	316	411	218	27
ADGRL2 ENSG00000117114	41	3	406	0	20	17	10	439	177	136
ADGRL3 ENSG00000150471	10	3	3	8	2	10	0	0	3	2
ADGRL4 ENSG00000162618	0	1	2	0	24	0	6	17	172	17
ADGRV1 ENSG00000164199	0	0	17	15	21	5	37	7	79	78
ADH1A ENSG00000187758	0	0	0	0	1	0	1	0	0	0
ADH1B ENSG00000196616	356	5	1	9	13	67	2	3	5	1
ADH1C ENSG00000248144	11	9	2	9	13	0	8	9	3	15
ADH4 ENSG00000198099	4	20	0	3	0	2	5	0	1	0
ADH5 ENSG00000197894	315	80	300	637	495	5854	377	216	43	31
ADH6 ENSG00000172955	27	0	3	13	3	1	1	2	3	17
ADH7 ENSG00000196344	1	0	2	0	0	3	3	2	0	0
ADHFE1 ENSG00000147576	60	45	346	21	201	0	181	16	134	4
ADI1 ENSG00000182551	5606	1492	3324	7382	2783	2561	34	116	2375	2641
ADIG ENSG00000182035	2	0	0	13	0	0	1	0	3	0
ADIPOQ ENSG00000181092	0	3	0	1	0	0	0	0	1	0
ADIPOR1 ENSG00000159346	9	7	1543	0	97	0	504	12	6	231
ADIPOR2 ENSG00000006831	2	58	64	4	32	970	8	24	38	573
ADIRF ENSG00000148671	12375	7849	6523	16382	2246	957	2294	5103	3832	110
ADK ENSG00000156110	7	7	306	4	2	378	95	5	13	118
ADM ENSG00000148926	10	7	0	11	14	27	374	4	94	1
ADM2 ENSG00000128165	5	130	38	1	22	25	4	15	13	88
ADM5 ENSG00000224420	16	41	1	2	6	1	0	15	124	6
ADNP ENSG00000101126	369	1148	254	435	389	861	0	30	13	366
ADNP2 ENSG00000101544	102	5	399	16	6	62	51	0	34	6
ADO ENSG00000181915	74	7	105	2	13	24	22	11	61	101
ADORA1 ENSG00000163485	4	44	0	14	4	6	0	13	7	1
ADORA2A ENSG00000128271	2	2	0	0	0	0	8	0	0	2
ADORA2B ENSG00000170425	0	0	1	0	1	5	61	5	1	0
ADORA3 ENSG00000282608	19	3	0	2	2	112	5	9	6	45
ADPGK ENSG00000159322	0	12	1715	2	734	8	197	55	3	1098
ADPRH ENSG00000144843	7	67	0	211	0	7	18	63	29	20
ADPRHL1 ENSG00000153531	10	246	5	27	0	7	35	2	112	125
ADPRHL2 ENSG00000116863	137	246	89	21	1146	382	184	17	59	307
ADPRM ENSG00000170222	1	0	206	4	7	144	51	9	2	27
ADRA1A ENSG00000120907	350	3	1	0	0	1	2	1	0	11
ADRA1B ENSG00000170214	0	1	1	0	0	0	0	0	0	1
ADRA1D ENSG00000171873	19	3	4	9	1	321	5	27	1	41
ADRA2A ENSG00000150594	10	0	1	6	7	87	0	0	313	253
ADRA2B ENSG00000274286	1	44	1	13	0	0	46	4	0	2
ADRA2C ENSG00000184160	10	15	9	0	12	242	0	11	6	801
ADRB1 ENSG00000043591	13	14	221	2	30	0	2	2	56	155
ADRB2 ENSG00000169252	14	1	138	5	98	427	0	99	110	4
ADRB3 ENSG00000188778	167	22	7	2	0	19	1	15	0	0
ADRM1 ENSG00000130706	231	402	25	1403	231	663	399	453	85	51
ADSL ENSG00000239900	31	246	41	2	10	1009	26	1	1	10
ADSS ENSG00000035687	3	35	392	0	62	44	75	53	102	208
ADSSL1 ENSG00000185100	157	498	10	5	9	35	20	32	6	68
ADTRP ENSG00000111863	8	0	0	1	0	1	1	3	36	1
AEBP1 ENSG00000106624	20213	18331	13	16	634	22	84	20	831	8
AEBP2 ENSG00000139154	27	4	255	67	73	1	150	4	67	74
AEN ENSG00000181026	179	276	1	60	48	324	362	184	1	167
AES ENSG00000104964	8949	2281	4132	9022	1935	3	5578	4508	1031	454
AF011889.5 ENSG00000241489	1	25	0	1	3	4	0	1	9	0
AF111168.1 ENSG00000280308	0	0	0	0	0	0	0	0	0	0
AF131216.1 ENSG00000280273	0	0	1	0	0	0	0	0	0	2
AF165138.7 ENSG00000243440	0	0	0	0	0	0	0	0	0	0
AFAP1 ENSG00000196526	110	14	8	27	0	11	17	484	69	7
AFAP1L1 ENSG00000157510	0	356	81	1	7	0	6	8	8	9
AFAP1L2 ENSG00000169129	122	10	43	9	10	7	5	9	107	4
AFF1 ENSG00000172493	7	26	363	0	74	7	16	13	233	170
AFF2 ENSG00000155966	2	5	3	3	7	0	1	4	2	0
AFF3 ENSG00000144218	3	14	776	3	286	10	0	8	2	323
AFF4 ENSG00000072364	243	12	269	1	177	18	429	126	33	187
AFG3L2 ENSG00000141385	49	3	461	696	757	8	767	2	218	195
AFM ENSG00000079557	1	3	0	0	0	0	0	0	0	6
AFMID ENSG00000183077	7	385	641	298	437	100	328	37	68	582
AFP ENSG00000081051	4	0	9	2	1	1	7	1	2	0
AFTPH ENSG00000119844	1	2	594	4	75	1	58	456	23	250
AGA ENSG00000038002	5	1	1	21	0	120	32	6	16	61
AGAP1 ENSG00000157985	7	5	42	25	7	167	285	2	41	22
AGAP14P ENSG00000279058	1	0	7	0	8	0	1	5	12	1
AGAP2 ENSG00000135439	9	13	7	18	0	80	42	21	54	0
AGAP3 ENSG00000133612	37	54	285	807	207	411	659	753	174	50
AGAP4 ENSG00000188234	30	8	175	63	3	35	9	73	43	68
AGAP5 ENSG00000172650	5	0	1	1	0	1	2	3	29	0
AGAP6 ENSG00000204149	2	1	95	14	268	6	68	221	66	34
AGAP9 ENSG00000204172	18	16	84	4	6	25	8	193	8	1
AGBL1 ENSG00000273540	9	0	3	0	0	0	4	2	0	1
AGBL2 ENSG00000165923	6	0	0	1	2	1	0	60	3	0
AGBL3 ENSG00000146856	0	2	107	2	3	0	2	16	0	4
AGBL4 ENSG00000186094	0	1	2	0	0	19	1	19	3	2
AGBL5 ENSG00000084693	367	979	135	374	353	0	278	15	179	14
AGER ENSG00000204305	2	6	0	46	11	388	156	1	228	2
AGFG1 ENSG00000173744	4	9	139	16	45	35	29	283	9	26
AGFG2 ENSG00000106351	0	32	227	404	98	3	185	308	421	132
AGGF1 ENSG00000164252	35	2	194	23	4	0	82	3	2	52
AGK ENSG00000006530	0	27	103	0	4	43	11	5	54	12
AGL ENSG00000162688	0	27	231	5	17	1	46	59	14	22
AGMAT ENSG00000116771	0	1	1	1	0	37	0	2	0	1
AGMO ENSG00000187546	0	0	1	0	1	0	0	1	0	0
AGO1 ENSG00000092847	1	101	111	305	65	531	317	38	19	12
AGO2 ENSG00000123908	108	143	301	47	16	14	317	105	135	15
AGO3 ENSG00000126070	2	33	105	18	1	37	5	381	46	121
AGO4 ENSG00000134698	163	0	46	12	4	131	4	2	121	39
AGPAT1 ENSG00000204310	1801	4873	1425	125	274	109	598	14	154	60
AGPAT2 ENSG00000169692	140	472	226	2434	3	8	83	268	1335	331
AGPAT3 ENSG00000160216	96	44	611	827	204	351	545	20	148	286
AGPAT4 ENSG00000026652	29	224	14	13	1	0	0	414	15	3
AGPAT5 ENSG00000155189	7	27	6	11	33	7	1	25	55	23
AGPS ENSG00000018510	87	26	22	8	4	1	90	23	10	2
AGR2 ENSG00000106541	0	16	1963	26	1218	1	2558	10	30	11058
AGR3 ENSG00000173467	0	1	150	0	0	0	240	2	6	117
AGRN ENSG00000188157	14	27	408	841	243	8	772	18	200	386
AGRP ENSG00000159723	0	1	1	2	0	3	5	0	1	0
AGT ENSG00000135744	7	536	245	7	29	16	18	225	0	6
AGTPBP1 ENSG00000135049	0	1	44	9	1	0	75	3	1	9
AGTR1 ENSG00000144891	57	13	85	0	0	14	2	0	12	98
AGTRAP ENSG00000177674	50	383	1287	5268	2218	3561	32	101	33	24
AGXT ENSG00000172482	0	0	0	0	0	0	0	0	0	0
AGXT2 ENSG00000113492	1	0	3	2	1	0	3	2	2	0
AHCTF1 ENSG00000153207	9	59	325	1	22	23	144	73	2	73
AHCY ENSG00000101444	165	1531	6	170	579	5948	137	107	108	10
AHCYL1 ENSG00000168710	87	1865	1031	197	216	20	665	1392	388	261
AHCYL2 ENSG00000158467	4	11	54	98	152	0	212	16	78	78
AHDC1 ENSG00000126705	160	149	56	424	250	224	88	883	324	55
AHI1 ENSG00000135541	320	2	358	126	225	941	62	224	23	313
AHNAK ENSG00000124942	5479	1448	5698	116	1555	65	5245	2267	1758	1615
AHNAK2 ENSG00000185567	3727	2162	9	2	1	4	2	4	26	8
AHR ENSG00000106546	0	1	2	2	65	13	606	139	162	4
AHRR ENSG00000063438	0	1	6	2	1	3	24	1	0	0
AHSA1 ENSG00000100591	575	70	376	953	91	555	154	11	33	180
AHSA2 ENSG00000173209	309	7	510	0	138	0	52	418	23	8
AHSG ENSG00000145192	19	3	1	0	0	0	0	0	7	0
AHSP ENSG00000169877	5	7	3	1	0	2	1	0	0	0
AICDA ENSG00000111732	0	0	0	0	0	0	0	0	0	0
AIDA ENSG00000186063	12	0	89	4	57	31	5	6	32	1
AIF1 ENSG00000204472	410	227	1	7	40	457	13	168	197	0
AIF1L ENSG00000126878	33	25	0	232	18	9	15	13	0	17
AIFM1 ENSG00000156709	6	444	213	364	1469	636	342	7	180	33
AIFM2 ENSG00000042286	341	820	2	79	4	75	108	36	89	23
AIFM3 ENSG00000183773	26	1	0	3	49	0	214	8	1	0
AIG1 ENSG00000146416	505	243	758	575	72	78	90	762	152	237
AIM1 ENSG00000112297	0	4	352	57	120	11	79	2	12	144
AIM1L ENSG00000176092	0	4	0	0	0	0	134	0	4	0
AIM2 ENSG00000163568	0	0	0	1	0	0	0	1	16	2
AIMP1 ENSG00000164022	187	2	10	166	37	434	157	49	49	216
AIMP2 ENSG00000106305	7	24	57	4	137	448	8	22	8	1
AIP ENSG00000110711	3709	21	302	2269	520	8	216	558	535	22
AIPL1 ENSG00000129221	60	0	9	0	0	4	0	0	6	2
AIRE ENSG00000160224	0	0	0	1	9	0	0	2	0	0
AJ239318.1 ENSG00000280108	0	0	0	1	0	0	0	0	0	0
AJAP1 ENSG00000196581	11	2	6	3	2	9	0	141	0	2
AJUBA ENSG00000129474	34	2	2	27	129	10	216	45	62	7
AK1 ENSG00000106992	473	931	115	28	53	11	22	120	162	1
AK2 ENSG00000004455	0	2	191	19	958	2508	1243	5	687	483
AK3 ENSG00000147853	85	4	145	30	113	34	127	383	28	83
AK4 ENSG00000162433	180	2	222	3	20	0	0	0	3	0
AK5 ENSG00000154027	0	1	1	0	4	92	1	0	2	3
AK6 ENSG00000085231	2	4	116	84	6	15	146	23	16	8
AK7 ENSG00000140057	1	8	6	0	1	3	24	6	3	0
AK8 ENSG00000165695	5	79	10	3	13	103	1	1	4	0
AK9 ENSG00000155085	1	1	1	192	4	1	8	3	2	34
AKAP1 ENSG00000121057	655	1741	1421	978	1275	331	231	18	67	1258
AKAP10 ENSG00000108599	4	12	194	65	430	14	43	72	33	12
AKAP11 ENSG00000023516	21	4	221	6	98	59	98	3	379	76
AKAP12 ENSG00000131016	462	28	0	1	6	9	97	76	187	48
AKAP13 ENSG00000170776	883	27	369	16	119	40	91	182	95	191
AKAP14 ENSG00000186471	1	0	0	0	0	0	0	0	0	0
AKAP17A ENSG00000197976	5	41	585	257	78	12	186	51	62	243
AKAP3 ENSG00000111254	3	11	0	4	50	6	17	0	14	58
AKAP4 ENSG00000147081	0	0	0	0	0	0	0	10	0	0
AKAP5 ENSG00000179841	12	4	0	2	0	2	0	5	0	3
AKAP6 ENSG00000151320	9	13	12	0	1	0	7	3	1	2
AKAP7 ENSG00000118507	6	0	98	4	4	6	5	34	3	62
AKAP8 ENSG00000105127	14	666	34	35	238	3178	373	3	34	7
AKAP8L ENSG00000011243	956	279	782	3987	621	157	688	1093	60	714
AKAP9 ENSG00000127914	36	3	524	207	181	252	75	52	271	443
AKIP1 ENSG00000166452	8	251	5	82	358	709	49	495	11	6
AKIRIN1 ENSG00000174574	150	28	153	5	262	293	200	130	21	47
AKIRIN2 ENSG00000135334	21	22	159	1	8	21	35	0	84	1
AKNA ENSG00000106948	36	6	16	52	9	478	106	1259	821	212
AKNAD1 ENSG00000162641	5	2	1	7	3	2	0	33	0	0
AKR1A1 ENSG00000117448	0	4178	1127	33	1137	3503	136	6	68	134
AKR1B1 ENSG00000085662	562	2725	4	4	209	844	6	144	8	77
AKR1B10 ENSG00000198074	1	0	0	1	0	0	0	0	0	1
AKR1B15 ENSG00000227471	0	0	0	0	0	0	0	0	2	0
AKR1C1 ENSG00000187134	1385	868	1	26	12	38	50	45	28	9
AKR1C2 ENSG00000151632	637	1296	11	8	76	23	435	13	21	3
AKR1C3 ENSG00000196139	0	491	1	22	23	20	82	0	12	1
AKR1C4 ENSG00000198610	0	0	2	0	0	0	0	0	0	0
AKR1D1 ENSG00000122787	2	6	0	0	1	0	8	2	13	2
AKR1E2 ENSG00000165568	38	7	0	3	3	2	0	1	5	0
AKR7A2 ENSG00000053371	189	2758	70	47	108	5570	54	318	59	740
AKR7A3 ENSG00000162482	6	1	9	3	3	16	4	43	7	10
AKR7L ENSG00000211454	16	1	0	3	0	3	1	0	40	0
AKT1 ENSG00000142208	3299	573	3820	2097	848	444	3129	1324	297	1268
AKT1S1 ENSG00000204673	485	2355	263	1408	445	1	35	768	914	16
AKT2 ENSG00000105221	2094	272	1688	2137	427	39	464	574	771	672
AKT3 ENSG00000117020	76	1442	349	5	159	58	7	636	15	1117
AKTIP ENSG00000166971	135	9	271	4	79	92	10	18	15	0
AL023806.1 ENSG00000280184	6	0	0	0	0	0	2	0	1	0
AL049794.1 ENSG00000280240	0	8	2	3	0	0	1	0	1	0
AL049872.1 ENSG00000279963	1	0	0	0	0	0	0	0	0	2
AL133475.1 ENSG00000281602	0	0	0	0	0	0	0	0	0	0
AL135745.1 ENSG00000279654	0	0	0	0	0	0	0	0	1	0
AL135787.1 ENSG00000283263	0	0	0	0	0	0	0	0	0	0
AL354828.1 ENSG00000279282	1	0	0	0	1	0	0	0	0	0
AL354828.2 ENSG00000280175	12	4	1	1	4	0	0	2	0	3
AL356053.1 ENSG00000150076	0	4	9	0	12	0	2	9	2	0
AL356289.1 ENSG00000279096	0	0	0	0	0	0	0	0	0	0
AL356585.1 ENSG00000279081	0	58	0	0	0	0	0	0	0	0
AL357140.1 ENSG00000280113	0	0	1	0	0	0	0	0	0	1
AL358852.1 ENSG00000278899	6	3	0	2	5	13	16	4	1	1
AL365181.1 ENSG00000280316	2	0	0	3	0	7	3	33	0	3
AL513523.2 ENSG00000279767	173	3	47	2	67	21	3	118	23	19
AL589743.1 ENSG00000279508	22	9	436	1128	575	10	28	9	3	5
AL590235.1 ENSG00000280230	0	1	0	0	0	0	0	0	0	0
AL645922.1 ENSG00000279546	0	0	0	0	0	1	0	0	0	0
ALAD ENSG00000148218	4	9	115	4	248	279	355	476	4	1
ALAS1 ENSG00000023330	147	34	17	1	6	600	211	10	47	357
ALAS2 ENSG00000158578	0	0	2	1	1	3	1	0	0	0
ALB ENSG00000163631	5	3	51	3	1	2	0	4	0	13
ALCAM ENSG00000170017	25	1	749	6	87	2	232	2	91	281
ALDH16A1 ENSG00000161618	643	711	22	847	50	25	27	28	25	485
ALDH18A1 ENSG00000059573	25	329	378	23	693	2576	43	629	49	101
ALDH1A1 ENSG00000165092	156	17	9	90	143	62	20	1149	21	41
ALDH1A2 ENSG00000128918	38	62	7	20	0	1304	7	9	0	402
ALDH1A3 ENSG00000184254	29	26	674	657	311	11	613	0	86	402
ALDH1B1 ENSG00000137124	4080	2277	303	5	18	53	9	31	0	16
ALDH1L1 ENSG00000144908	32	51	18	1316	188	19	344	193	0	8
ALDH1L2 ENSG00000136010	314	2	0	2	3	9	24	1	2	2
ALDH3A1 ENSG00000108602	0	1	99	3	5	15	104	1	4	15
ALDH3A2 ENSG00000072210	612	997	830	132	1186	54	721	59	42	57
ALDH3B1 ENSG00000006534	134	484	7	2	27	26	21	38	73	7
ALDH3B2 ENSG00000132746	3	10	7	4	1	62	229	3	0	181
ALDH4A1 ENSG00000159423	1062	209	1814	1570	846	21	27	82	13	17
ALDH5A1 ENSG00000112294	6	18	148	1	37	4	9	144	6	6
ALDH6A1 ENSG00000119711	7	13	1213	7	139	15	4	659	159	88
ALDH7A1 ENSG00000164904	52	124	1195	156	577	539	111	328	340	142
ALDH8A1 ENSG00000118514	1	74	1	0	0	0	0	0	0	1
ALDH9A1 ENSG00000143149	45	26	438	438	92	1530	25	59	19	0
ALDOA ENSG00000149925	19662	6162	2949	2792	2150	8	4884	1557	1166	1495
ALDOB ENSG00000136872	1	9	0	3	0	0	0	4	4	2
ALDOC ENSG00000109107	14	1579	331	114	8	91	3	357	16	135
ALG1 ENSG00000033011	368	587	375	183	135	3	10	61	28	223
ALG10 ENSG00000139133	4	9	26	0	2	8	0	5	4	1
ALG10B ENSG00000175548	17	6	10	6	7	140	3	4	4	17
ALG11 ENSG00000253710	9	0	0	1	6	6	10	4	3	0
ALG12 ENSG00000182858	678	795	827	423	61	112	326	7	100	338
ALG13 ENSG00000101901	2	7	372	6	260	116	99	0	8	2
ALG14 ENSG00000172339	54	13	189	0	14	55	3	37	78	59
ALG1L ENSG00000189366	0	132	1	0	0	3	18	1	13	0
ALG1L2 ENSG00000251287	1	0	0	0	0	0	1	4	0	0
ALG2 ENSG00000119523	52	1	664	115	3	213	39	77	17	31
ALG3 ENSG00000214160	229	1317	133	549	1026	96	355	183	156	53
ALG5 ENSG00000120697	2	11	198	300	28	89	0	11	27	60
ALG6 ENSG00000088035	10	2	64	5	3	19	35	79	4	9
ALG8 ENSG00000159063	6	1	22	2	12	723	4	2	0	72
ALG9 ENSG00000086848	15	26	189	9	58	4	0	97	0	9
ALK ENSG00000171094	0	0	0	0	0	0	36	0	0	0
ALKBH1 ENSG00000100601	4	10	0	0	25	4	1	6	5	146
ALKBH2 ENSG00000189046	0	74	370	261	53	273	38	8	4	418
ALKBH3 ENSG00000166199	27	401	202	58	115	849	12	12	214	122
ALKBH4 ENSG00000160993	1	1671	143	9	0	267	46	21	8	61
ALKBH5 ENSG00000091542	1606	33	928	21	45	1810	177	1839	108	2202
ALKBH6 ENSG00000239382	142	86	272	680	30	341	10	272	6	264
ALKBH7 ENSG00000125652	4152	903	950	3967	913	25	28	1076	176	735
ALKBH8 ENSG00000137760	34	3	70	3	0	0	37	0	0	5
ALLC ENSG00000151360	0	0	0	1	0	0	7	1	4	1
ALMS1 ENSG00000116127	148	14	138	2	2	0	13	10	4	0
ALOX12 ENSG00000108839	0	2	2	1	7	1	1	0	0	0
ALOX12B ENSG00000179477	0	0	2	0	8	0	0	3	0	0
ALOX15 ENSG00000161905	0	0	62	1	0	2	0	6	0	1
ALOX15B ENSG00000179593	32	2118	853	438	2387	14	6	2	20	131
ALOX5 ENSG00000012779	9	9	7	26	3	292	194	43	7	3
ALOX5AP ENSG00000132965	95	31	2	0	10	49	25	224	181	76
ALOXE3 ENSG00000179148	2	0	0	2	0	2	1	0	1	0
ALPK1 ENSG00000073331	9	7	23	12	97	43	181	79	2	93
ALPK2 ENSG00000198796	0	9	0	2	1	0	0	1	2	0
ALPK3 ENSG00000136383	0	7	4	8	0	5	3	170	5	47
ALPL ENSG00000162551	0	11	0	5	33	2	5	47	230	4
ALPP ENSG00000163283	0	2	0	0	0	0	0	0	0	0
ALS2 ENSG00000003393	66	8	2	6	4	1	32	208	0	4
ALS2CL ENSG00000178038	33	87	1	354	7	146	569	10	737	1
ALS2CR11 ENSG00000155754	2	0	1	39	5	9	0	0	1	0
ALS2CR12 ENSG00000155749	2	4	0	5	4	6	0	0	5	2
ALX1 ENSG00000180318	0	2	0	0	0	0	2	0	0	0
ALX3 ENSG00000156150	0	2	1	6	1	16	1	1	2	0
ALX4 ENSG00000052850	0	3	0	0	0	0	1	0	3	2
ALYREF ENSG00000183684	456	9	180	22	72	37	218	5	320	10
AMACR ENSG00000242110	1	104	45	55	246	2453	10	36	10	1387
AMBN ENSG00000178522	1	1	0	1	0	4	0	1	0	0
AMBP ENSG00000106927	8	0	0	17	1	7	3	10	13	0
AMBRA1 ENSG00000110497	19	2	11	4	23	777	40	129	23	94
AMD1 ENSG00000123505	0	10	2128	9	594	0	194	1	2	769
AMDHD1 ENSG00000139344	0	3	2	0	2	0	1	0	0	0
AMDHD2 ENSG00000162066	80	14	3	868	112	27	48	63	328	91
AMELX ENSG00000125363	0	0	0	0	1	0	0	0	3	0
AMELY ENSG00000099721	0	0	0	0	0	0	0	0	0	0
AMER1 ENSG00000184675	22	59	9	134	10	289	5	14	0	11
AMER2 ENSG00000165566	16	0	2	6	0	2	0	0	2	0
AMER3 ENSG00000178171	0	0	0	3	4	2	2	0	1	0
AMFR ENSG00000159461	720	471	397	231	246	227	83	172	9	49
AMH ENSG00000104899	3	0	51	62	9	3	1	71	1	20
AMHR2 ENSG00000135409	4	4	0	0	1	0	2	0	0	1
AMIGO1 ENSG00000181754	38	14	4	574	29	323	33	301	71	170
AMIGO2 ENSG00000139211	24	0	9	61	62	1	165	26	4	0
AMIGO3 ENSG00000176020	7	4	14	22	7	5	1	5	19	5
AMMECR1 ENSG00000101935	3	1	8	56	1	7	1	1	3	60
AMMECR1L ENSG00000144233	2	0	53	19	10	0	128	18	401	18
AMN ENSG00000166126	54	8	101	4	14	11	143	9	0	19
AMN1 ENSG00000151743	1	5	74	2	82	2	24	26	0	20
AMOT ENSG00000126016	19	34	12	33	28	710	10	2	139	1
AMOTL1 ENSG00000166025	23	1295	809	209	42	2404	0	175	41	11
AMOTL2 ENSG00000114019	179	17	19	16	0	26	421	506	9	37
AMPD1 ENSG00000116748	5	68	1	5	0	83	9	16	8	2
AMPD2 ENSG00000116337	647	1485	6	940	41	4	72	1431	41	1
AMPD3 ENSG00000133805	35	6	138	8	2	1	8	26	50	51
AMPH ENSG00000078053	87	1	1	5	3	1	4	2	2	1
AMT ENSG00000145020	3	1	2	2	0	3	3	8	11	0
AMTN ENSG00000187689	0	0	0	0	0	0	0	1	1	2
AMY1A ENSG00000237763	25	4	0	2	2	10	4	1	56	7
AMY1B ENSG00000174876	12	0	0	2	8	6	6	4	67	67
AMY1C ENSG00000187733	4	1	4	0	3	1	6	8	16	8
AMY2A ENSG00000243480	2	4	2	0	3	1	2	1	1	0
AMY2B ENSG00000240038	67	7	69	6	13	26	116	49	116	4
AMZ1 ENSG00000174945	0	0	1	5	1	0	0	0	11	0
AMZ2 ENSG00000196704	68	18	73	1	125	400	29	1	107	16
ANAPC1 ENSG00000153107	0	362	132	6	67	294	132	84	58	4
ANAPC10 ENSG00000164162	46	0	5	3	4	5	35	5	44	1
ANAPC11 ENSG00000141552	2682	5608	2705	1161	1020	0	733	126	1265	426
ANAPC13 ENSG00000129055	2	247	310	10	30	11	18	8	1	17
ANAPC15 ENSG00000110200	530	1137	396	1524	3	390	253	1762	75	159
ANAPC16 ENSG00000166295	626	832	705	2340	209	1730	332	102	34	367
ANAPC2 ENSG00000176248	82	160	417	1691	185	227	76	15	432	350
ANAPC4 ENSG00000053900	46	5	61	29	0	457	29	48	81	98
ANAPC5 ENSG00000089053	720	222	839	2268	629	1193	494	822	309	1027
ANAPC7 ENSG00000196510	17	2888	94	23	312	2792	13	21	28	19
ANG ENSG00000214274	19	3	20	1289	1182	743	510	52	11	366
ANGEL1 ENSG00000013523	71	402	68	13	3	635	2	5	52	7
ANGEL2 ENSG00000174606	29	41	246	22	65	33	11	18	2	1
ANGPT1 ENSG00000154188	17	17	4	28	5	3	19	314	49	12
ANGPT2 ENSG00000091879	151	0	0	9	16	16	5	1	3	8
ANGPT4 ENSG00000101280	0	18	10	1	0	3	12	9	0	1
ANGPTL1 ENSG00000116194	25	14	11	9	8	18	0	10	79	6
ANGPTL2 ENSG00000136859	3531	191	9	45	281	347	18	24	0	211
ANGPTL3 ENSG00000132855	3	5	0	2	0	3	0	3	0	2
ANGPTL4 ENSG00000167772	38	1586	245	55	142	3	601	0	21	24
ANGPTL5 ENSG00000187151	1	0	0	0	0	0	0	0	0	0
ANGPTL6 ENSG00000130812	6	2	0	4	0	1	0	2	33	3
ANGPTL7 ENSG00000171819	21	3	9	2	0	0	0	6	6	6
ANGPTL8 ENSG00000130173	23	10	0	1	0	1	0	5	0	0
ANHX ENSG00000227059	3	0	0	1	1	1	0	2	2	0
ANK1 ENSG00000029534	2	3	0	1	29	6	25	179	0	3
ANK2 ENSG00000145362	222	1	9	3	3	15	11	72	6	11
ANK3 ENSG00000151150	6	5	327	5	109	14	636	34	6	64
ANKAR ENSG00000151687	10	5	33	8	1	5	2	14	1	14
ANKDD1A ENSG00000166839	87	30	11	2	3	0	25	25	105	0
ANKDD1B ENSG00000189045	0	0	51	12	2	4	40	6	1	0
ANKEF1 ENSG00000132623	3	2	113	0	30	6	37	0	7	0
ANKFN1 ENSG00000153930	2	4	0	0	7	3	5	9	3	2
ANKFY1 ENSG00000185722	21	62	287	415	9	114	277	218	1	310
ANKH ENSG00000154122	12	129	1397	187	662	1074	298	16	291	1110
ANKHD1 ENSG00000131503	6	72	155	4	79	206	16	6	1	76
ANKHD1-EIF4EBP3 ENSG00000254996	0	9	0	21	7	5	1	0	0	10
ANKIB1 ENSG00000001629	20	33	44	0	9	7	118	117	11	27
ANKK1 ENSG00000170209	4	3	12	5	12	21	10	2	13	2
ANKLE1 ENSG00000160117	54	1	3	0	0	1	0	4	4	0
ANKLE2 ENSG00000176915	9	42	910	203	569	108	470	441	404	667
ANKMY1 ENSG00000144504	588	55	91	172	175	449	263	22	37	19
ANKMY2 ENSG00000106524	23	9	7	110	10	30	63	32	6	1
ANKRA2 ENSG00000164331	0	0	228	7	28	0	8	334	3	115
ANKRD1 ENSG00000148677	0	3	2	0	0	3	18	1	2	0
ANKRD10 ENSG00000088448	53	7	2269	130	1023	294	1169	12	21	315
ANKRD11 ENSG00000167522	815	448	562	14	259	1653	517	165	65	66
ANKRD12 ENSG00000101745	55	11	130	11	21	49	36	144	246	5
ANKRD13A ENSG00000076513	12	44	2	225	10	0	28	335	186	9
ANKRD13B ENSG00000198720	0	48	6	10	2	4	2	756	130	31
ANKRD13C ENSG00000118454	3	0	133	12	88	16	18	18	23	55
ANKRD13D ENSG00000172932	4	1180	200	1655	194	248	400	961	105	664
ANKRD16 ENSG00000134461	9	801	147	13	2	92	0	16	194	10
ANKRD17 ENSG00000132466	119	11	365	5	268	104	18	15	23	40
ANKRD18A ENSG00000180071	0	7	33	6	71	0	6	0	6	0
ANKRD18B ENSG00000230453	4	10	0	8	0	10	1	3	0	8
ANKRD2 ENSG00000165887	2	123	0	2	0	1	6	0	1	1
ANKRD20A1 ENSG00000260691	4	12	19	0	8	2	1	2	0	3
ANKRD20A2 ENSG00000183148	0	4	2	2	2	1	0	0	3	1
ANKRD20A3 ENSG00000276203	3	17	10	1	3	1	0	3	0	0
ANKRD20A4 ENSG00000172014	10	3	0	3	7	1	4	0	3	0
ANKRD22 ENSG00000152766	0	0	2	4	58	0	59	0	0	102
ANKRD23 ENSG00000163126	64	497	6	4	5	89	7	36	274	61
ANKRD24 ENSG00000089847	6	5	2	102	167	7	0	0	3	6
ANKRD26 ENSG00000107890	3	0	8	211	8	5	0	60	1	72
ANKRD27 ENSG00000105186	0	5	222	6	5	7	57	52	97	15
ANKRD28 ENSG00000206560	56	14	62	4	4	51	2	47	64	48
ANKRD29 ENSG00000154065	21	299	18	12	0	7	35	24	30	16
ANKRD30A ENSG00000148513	31	7	2	5	0	0	0	1	0	0
ANKRD30B ENSG00000180777	2	9	0	0	0	0	0	3	3	0
ANKRD30BL ENSG00000163046	1	0	0	0	0	0	1	1	3	0
ANKRD31 ENSG00000145700	0	0	5	0	3	0	2	1	2	0
ANKRD33 ENSG00000167612	7	0	0	1	0	0	0	1	1	2
ANKRD33B ENSG00000164236	0	3	1	1	0	10	0	4	63	1
ANKRD34A ENSG00000272031	17	117	13	87	2	3	9	18	6	2
ANKRD34B ENSG00000189127	0	6	15	0	0	11	5	0	30	0
ANKRD34C ENSG00000235711	1	0	0	0	0	1	0	0	0	0
ANKRD35 ENSG00000198483	918	284	0	26	139	37	139	285	6	89
ANKRD36 ENSG00000135976	9	23	17	270	0	5	0	1	30	59
ANKRD36B ENSG00000196912	68	8	121	0	1	9	28	3	147	5
ANKRD36C ENSG00000174501	255	20	8	4	5	4	0	67	22	68
ANKRD37 ENSG00000186352	0	1	1477	2	431	135	45	9	6	225
ANKRD39 ENSG00000213337	344	8	209	489	1	123	40	14	16	14
ANKRD40 ENSG00000154945	36	443	363	91	3	0	434	24	79	78
ANKRD42 ENSG00000137494	18	8	110	22	18	0	13	22	3	40
ANKRD44 ENSG00000065413	10	0	3	0	35	0	0	0	17	0
ANKRD45 ENSG00000183831	5	1	1	26	1	13	0	11	11	1
ANKRD46 ENSG00000186106	1	7	20	3	39	207	37	13	27	34
ANKRD49 ENSG00000168876	7	4	8	11	6	4	0	74	2	14
ANKRD50 ENSG00000151458	91	3	52	13	5	25	128	14	72	4
ANKRD52 ENSG00000139645	52	689	106	63	451	399	492	526	542	99
ANKRD53 ENSG00000144031	50	44	0	1	3	3	7	1	4	1
ANKRD54 ENSG00000100124	8	214	316	269	9	60	109	1324	210	184
ANKRD55 ENSG00000164512	0	0	1	0	0	0	0	1	0	0
ANKRD6 ENSG00000135299	2	1	15	5	43	0	54	3	141	0
ANKRD61 ENSG00000157999	0	0	0	0	0	0	0	0	0	0
ANKRD62 ENSG00000181626	4	2	0	0	0	6	2	1	0	0
ANKRD65 ENSG00000235098	20	350	2	27	51	1180	433	2	45	0
ANKRD66 ENSG00000230062	0	0	1	0	0	0	1	0	0	0
ANKRD7 ENSG00000106013	4	2	0	2	3	0	3	1	0	0
ANKRD9 ENSG00000156381	642	68	282	776	302	670	474	0	195	69
ANKS1A ENSG00000064999	63	87	3	4	2	157	13	19	10	19
ANKS1B ENSG00000185046	11	204	0	13	0	3	0	15	22	7
ANKS3 ENSG00000168096	194	21	450	762	41	701	22	29	157	563
ANKS4B ENSG00000175311	0	2	1	0	0	0	0	0	0	2
ANKS6 ENSG00000165138	66	428	209	15	156	8	22	4	5	4
ANKUB1 ENSG00000206199	0	2	0	1	1	4	0	0	5	0
ANKZF1 ENSG00000163516	12	336	929	2133	320	252	13	4	1	635
ANLN ENSG00000011426	0	2	1	0	0	2	1	4	0	0
ANO1 ENSG00000131620	10	26	197	2	191	10	253	9	67	3
ANO10 ENSG00000160746	258	6	18	808	31	553	265	0	14	189
ANO2 ENSG00000047617	1	47	3	2	1	4	4	1	0	2
ANO3 ENSG00000134343	4	5	0	3	0	4	6	1	4	2
ANO4 ENSG00000151572	3	3	13	11	0	10	0	147	7	0
ANO5 ENSG00000171714	137	5	43	18	2	4	0	51	0	0
ANO6 ENSG00000177119	28	7	22	0	1	20	59	97	20	196
ANO7 ENSG00000146205	64	2084	3051	914	4720	30	0	8	43	12
ANO8 ENSG00000074855	24	54	4	6	26	671	108	0	181	144
ANO9 ENSG00000185101	2	14	49	982	211	5	577	17	0	12
ANOS1 ENSG00000011201	5	4	151	50	5	4	1	5	0	3
ANP32A ENSG00000140350	40	533	1178	77	650	1778	573	286	899	420
ANP32B ENSG00000136938	478	106	474	359	29	1087	228	240	0	51
ANP32D ENSG00000139223	0	3	1	0	3	0	1	0	0	1
ANP32E ENSG00000143401	216	27	26	19	135	15	7	3	8	0
ANPEP ENSG00000166825	6	8	1513	33	3550	21	20	9	4	5922
ANTXR1 ENSG00000169604	760	99	212	116	135	36	50	240	550	20
ANTXR2 ENSG00000163297	1251	17	1226	23	1199	4170	10	250	26	22
ANTXRL ENSG00000274209	0	0	0	0	0	1	0	0	0	0
ANXA1 ENSG00000135046	13	5	407	32	876	0	1670	644	487	5
ANXA10 ENSG00000109511	0	0	0	1	0	0	0	1	0	1
ANXA11 ENSG00000122359	357	7612	1374	430	2077	5238	4298	7	0	1036
ANXA13 ENSG00000104537	0	3	25	5	4	7	0	1	0	0
ANXA2 ENSG00000182718	385	7768	41	10	1662	4843	9255	61	36	41
ANXA2R ENSG00000177721	4	9	9	63	17	133	10	16	9	5
ANXA3 ENSG00000138772	4	2	445	5	10	8	39	0	19	55
ANXA4 ENSG00000196975	108	11	63	234	4	21	48	185	93	43
ANXA5 ENSG00000164111	231	36	1916	127	184	90	185	1730	10	699
ANXA6 ENSG00000197043	12556	7479	5	1627	271	89	638	8	115	370
ANXA7 ENSG00000138279	9	4	793	5	686	274	324	1	11	295
ANXA8 ENSG00000265190	11	1	0	1	4	6	1160	1	5	0
ANXA8L1 ENSG00000264230	1	6	4	64	2	5	904	26	1	0
ANXA9 ENSG00000143412	2	21	0	1	0	0	85	2	0	18
AOAH ENSG00000136250	300	6	18	2	226	12	0	356	103	0
AOC1 ENSG00000002726	0	9	0	7	624	21	2	9	10	0
AOC2 ENSG00000131480	6	3	0	0	2	0	15	1	1	37
AOC3 ENSG00000131471	2404	1680	3	10	9	16	11	195	10	78
AOX1 ENSG00000138356	89	31	18	6	33	21	1	22	12	70
AP000275.65 ENSG00000265590	0	0	0	0	1	0	0	0	0	0
AP000295.9 ENSG00000249624	0	0	0	0	0	1	0	0	0	0
AP000304.12 ENSG00000249209	0	1	0	0	0	0	0	0	0	0
AP000349.2 ENSG00000280178	0	0	0	0	0	0	0	1	0	0
AP000350.10 ENSG00000251357	0	1	0	4	0	2	0	0	0	0
AP000687.1 ENSG00000280170	0	0	0	0	0	0	0	1	1	0
AP000721.4 ENSG00000256100	0	0	0	0	1	0	0	1	0	0
AP000769.1 ENSG00000279576	2626	10	6184	10	774	1	8	190	67	2759
AP000866.1 ENSG00000279342	2	16	0	0	2	0	0	3	2	3
AP001888.1 ENSG00000281781	0	0	0	0	0	0	0	0	0	0
AP002962.1 ENSG00000279906	0	2	0	1	0	0	0	1	0	0
AP006285.2 ENSG00000278919	18	1	0	1	0	1	0	1	5	1
AP1AR ENSG00000138660	5	8	253	3	3	42	24	13	32	93
AP1B1 ENSG00000100280	401	1042	2058	49	2725	13	651	1	664	147
AP1G1 ENSG00000166747	3	9	391	80	104	10	213	2	186	110
AP1G2 ENSG00000213983	12	2554	1565	1398	487	0	1831	146	106	720
AP1M1 ENSG00000072958	1632	15	6	1789	41	25	19	4367	38	1
AP1M2 ENSG00000129354	1	1464	1648	1934	1509	92	654	12	87	951
AP1S1 ENSG00000106367	417	593	1221	1991	804	27	79	21	278	161
AP1S2 ENSG00000182287	231	2	5	15	7	13	6	8	193	10
AP1S3 ENSG00000152056	1	3	93	20	4	2	32	10	2	2
AP2A1 ENSG00000196961	1022	495	265	1030	290	31	229	1088	1052	346
AP2A2 ENSG00000183020	1937	382	1280	1597	961	250	23	1101	169	909
AP2B1 ENSG00000006125	201	638	104	922	640	632	429	1303	64	589
AP2M1 ENSG00000161203	5501	2594	1205	3821	889	17	1188	1828	0	1127
AP2S1 ENSG00000042753	4863	1902	2096	5782	1764	805	583	65	687	551
AP3B1 ENSG00000132842	11	6	353	3	20	6	21	2	274	40
AP3B2 ENSG00000103723	7	7	6	3	8	22	120	5	0	10
AP3D1 ENSG00000065000	107	0	1649	79	736	414	1134	64	477	542
AP3M1 ENSG00000185009	171	152	752	19	8	0	0	258	35	214
AP3M2 ENSG00000070718	55	377	7	2	4	505	0	668	2	5
AP3S1 ENSG00000177879	18	11	174	66	8	1	156	12	13	48
AP3S2 ENSG00000157823	706	831	457	401	150	0	17	20	1	55
AP4B1 ENSG00000134262	1	340	39	8	28	760	86	47	8	0
AP4E1 ENSG00000081014	2	89	17	6	8	1	16	3	8	10
AP4M1 ENSG00000221838	172	84	151	700	1	356	24	121	13	235
AP4S1 ENSG00000100478	56	2	2	66	26	24	13	27	11	9
AP5B1 ENSG00000254470	147	255	101	12	1	9	154	110	27	46
AP5M1 ENSG00000053770	53	8	10	7	83	0	151	19	0	19
AP5S1 ENSG00000125843	35	24	74	109	34	311	154	38	60	4
AP5Z1 ENSG00000242802	1	88	239	255	5	83	463	723	736	6
APAF1 ENSG00000120868	1	9	55	0	0	7	133	16	4	69
APBA1 ENSG00000107282	6	49	70	88	0	12	2	0	1	2
APBA2 ENSG00000034053	7	8	18	4	0	500	1	245	12	6
APBA3 ENSG00000011132	69	0	2	1511	295	21	36	855	52	224
APBB1 ENSG00000166313	1523	3092	198	1098	0	147	43	1954	15	75
APBB1IP ENSG00000077420	1	31	27	4	3	3	0	104	22	8
APBB2 ENSG00000163697	374	63	12	22	29	233	12	17	15	5
APBB3 ENSG00000113108	13	2083	1148	41	27	671	98	76	564	331
APC ENSG00000134982	9	1	327	1	3	0	0	22	13	51
APC2 ENSG00000115266	0	8	2	2	0	0	2	0	2	0
APCDD1 ENSG00000154856	482	1	653	14	20	9	160	553	22	259
APCDD1L ENSG00000198768	111	57	0	20	0	1	0	0	0	4
APCS ENSG00000132703	0	0	0	0	0	0	0	0	0	2
APEH ENSG00000164062	158	2566	369	832	65	1522	37	24	897	115
APELA ENSG00000248329	1	2	21	16	9	0	0	0	0	3
APEX1 ENSG00000100823	1154	379	1380	31	182	680	309	659	55	763
APEX2 ENSG00000169188	9	24	17	486	154	12	472	8	25	33
APH1A ENSG00000117362	2165	24	1242	102	786	14	1868	581	234	716
APH1B ENSG00000138613	36	4	629	205	92	302	85	39	35	267
API5 ENSG00000166181	18	15	202	0	9	8	27	150	90	36
APIP ENSG00000149089	25	0	117	4	27	36	7	18	13	52
APITD1 ENSG00000175279	7	1	20	8	1	101	58	0	1	28
APITD1-CORT ENSG00000251503	0	0	2	1	0	1	0	1	0	0
APLF ENSG00000169621	20	15	2	0	10	6	10	1	2	3
APLN ENSG00000171388	0	12	13	0	72	1	4	19	0	2
APLNR ENSG00000134817	18	237	1	0	41	11	1	16	0	10
APLP1 ENSG00000105290	1	307	3	36	1	81	3	0	46	10
APLP2 ENSG00000084234	778	12	11186	49	7674	1630	1914	4	0	4090
APMAP ENSG00000101474	391	26	2341	92	831	167	657	1190	51	574
APOA1 ENSG00000118137	1	35	1	6	7	7	4	0	3	3
APOA2 ENSG00000158874	0	7	0	0	0	3	0	6	3	0
APOB ENSG00000084674	0	49	0	1	0	13	6	0	0	3
APOBEC1 ENSG00000111701	0	0	0	0	0	1	0	0	0	0
APOBEC2 ENSG00000124701	0	2	0	1	1	1	0	0	0	0
APOBEC3A ENSG00000128383	0	2	1	2	0	0	82	3	1	0
APOBEC3B ENSG00000179750	1	3	0	2	0	1	0	1	0	1
APOBEC3C ENSG00000244509	7	1299	385	2	279	830	284	495	54	123
APOBEC3D ENSG00000243811	19	56	0	119	12	6	91	0	1	1
APOBEC3F ENSG00000128394	1	2	21	38	15	157	1	8	320	79
APOBEC3G ENSG00000239713	139	19	5	12	47	23	162	86	433	2
APOBEC3H ENSG00000100298	0	0	8	0	0	0	26	7	0	42
APOBEC4 ENSG00000173627	1	1	1	0	0	1	0	0	42	0
APOBR ENSG00000184730	58	18	2	493	1	9	7	3	57	84
APOC1 ENSG00000130208	863	1334	7	38	23	11	7	880	271	62
APOC2 ENSG00000234906	1	0	2	0	0	0	1	0	0	1
APOC3 ENSG00000110245	0	1	0	0	0	0	0	0	0	0
APOC4 ENSG00000267467	1	0	0	1	0	0	0	0	0	0
APOD ENSG00000189058	41	15502	432	58	1897	3190	9	6620	3108	1356
APOE ENSG00000130203	4706	104	0	2	2	9	4	18135	667	1061
APOF ENSG00000175336	274	48	11	10	49	9	6	15	0	393
APOH ENSG00000091583	0	5	0	0	4	4	3	0	0	2
APOL1 ENSG00000100342	1082	284	24	14	471	25	786	1022	319	6
APOL2 ENSG00000128335	226	1162	89	307	0	1283	185	63	4	14
APOL3 ENSG00000128284	21	1575	4	11	1	39	34	183	30	390
APOL4 ENSG00000100336	4	5	42	42	13	674	116	16	0	124
APOL6 ENSG00000221963	35	216	7	14	66	496	27	34	74	134
APOLD1 ENSG00000178878	5	163	3	4	13	0	53	12	55	14
APOM ENSG00000204444	25	87	1	30	8	30	16	16	8	6
APOO ENSG00000184831	3	20	9	9	9	26	15	0	1	11
APOOL ENSG00000155008	52	9	116	55	36	41	9	61	36	77
APP ENSG00000142192	1934	4615	4902	791	2589	49	4597	19	3123	2187
APPBP2 ENSG00000062725	3	45	479	10	15	122	30	207	5	85
APPL1 ENSG00000157500	1	3	135	17	4	12	12	159	213	20
APPL2 ENSG00000136044	88	215	999	585	713	471	285	11	195	758
APRT ENSG00000198931	2334	5313	908	5930	1752	1300	65	1198	1755	414
APTX ENSG00000137074	66	293	149	92	383	711	239	63	52	6
AQP1 ENSG00000240583	3428	410	2	25	2	2	29	1533	3573	19
AQP10 ENSG00000143595	0	9	1	2	2	1	5	5	11	4
AQP11 ENSG00000178301	0	1	45	3	0	0	0	0	35	0
AQP12A ENSG00000184945	0	0	0	1	0	0	0	0	1	1
AQP12B ENSG00000185176	0	0	4	0	0	0	0	0	0	1
AQP2 ENSG00000167580	0	401	10	0	0	0	0	1	1	1
AQP3 ENSG00000165272	12	4823	1924	30	3935	41	23786	14	30	279
AQP4 ENSG00000171885	5	0	6	0	0	0	2	0	1	1
AQP5 ENSG00000161798	43	0	52	1	8	274	3	12	15	4
AQP6 ENSG00000086159	1	16	1	0	0	0	0	0	1	1
AQP7 ENSG00000165269	0	6	2	4	2	4	26	0	0	0
AQP8 ENSG00000103375	0	0	0	0	0	2	0	1	0	0
AQP9 ENSG00000103569	1	0	0	0	0	0	3	0	0	0
AQR ENSG00000021776	1	51	88	262	46	717	161	6	37	16
AR ENSG00000169083	627	2483	1813	68	1012	935	17	1596	172	726
ARAF ENSG00000078061	29	966	66	2101	7	51	30	1457	13	43
ARAP1 ENSG00000186635	982	608	168	308	102	204	977	598	787	95
ARAP2 ENSG00000047365	4	16	25	2	0	0	7	0	119	6
ARAP3 ENSG00000120318	11	983	9	11	58	58	32	760	17	2
ARC ENSG00000198576	10	14	2	231	1	235	37	0	6	0
ARCN1 ENSG00000095139	4	19	679	3	20	61	298	1164	28	3
AREG ENSG00000109321	0	1	0	1	0	1	266	3	2	0
AREL1 ENSG00000119682	6	997	455	12	318	42	134	0	1	224
ARF1 ENSG00000143761	100	3	1852	832	769	22	1291	358	248	784
ARF3 ENSG00000134287	82	1355	1038	1725	927	2497	1240	18	504	88
ARF4 ENSG00000168374	2	19	1648	8	9	31	927	304	324	466
ARF5 ENSG00000004059	345	45	278	71	113	203	40	11	21	7
ARF6 ENSG00000165527	9	7	890	12	77	8	356	12	49	961
ARFGAP1 ENSG00000101199	269	686	1659	1398	24	28	105	441	601	203
ARFGAP2 ENSG00000149182	454	1619	961	1608	350	468	399	847	1111	165
ARFGAP3 ENSG00000242247	0	15	908	82	120	5	363	33	7	30
ARFGEF1 ENSG00000066777	120	11	378	6	7	2	194	24	12	167
ARFGEF2 ENSG00000124198	21	1	206	30	2	48	3	51	8	0
ARFGEF3 ENSG00000112379	0	22	1128	1	386	11	446	10	6	115
ARFIP1 ENSG00000164144	5	2	270	1	26	2	51	3	5	124
ARFIP2 ENSG00000132254	59	1163	654	3358	1034	597	1173	8	340	1042
ARFRP1 ENSG00000101246	1807	1264	692	1997	471	45	0	633	266	126
ARG1 ENSG00000118520	0	0	0	0	0	0	0	10	1	0
ARG2 ENSG00000081181	28	2	2629	642	858	737	696	81	43	7
ARGFX ENSG00000186103	0	1	0	2	0	0	0	1	0	0
ARGLU1 ENSG00000134884	0	6	2360	174	86	23	409	378	867	1225
ARHGAP1 ENSG00000175220	2571	7100	2704	64	66	1411	290	719	953	0
ARHGAP10 ENSG00000071205	1258	14	5	0	701	844	16	0	112	22
ARHGAP11A ENSG00000198826	19	1	7	0	3	0	0	1	5	0
ARHGAP11B ENSG00000187951	4	1	0	0	8	1	0	8	16	1
ARHGAP12 ENSG00000165322	2	6	241	8	1	0	53	7	0	302
ARHGAP15 ENSG00000075884	1	79	3	0	1	10	5	8	1	2
ARHGAP17 ENSG00000140750	23	68	211	6	8	687	135	141	5	78
ARHGAP18 ENSG00000146376	80	1	102	5	18	39	6	75	9	119
ARHGAP19 ENSG00000213390	48	14	0	1	48	228	233	4	38	59
ARHGAP20 ENSG00000137727	82	8	3	8	11	2	3	0	32	4
ARHGAP21 ENSG00000107863	381	24	170	31	0	0	117	0	47	4
ARHGAP22 ENSG00000128805	72	35	19	14	15	4	103	62	215	4
ARHGAP23 ENSG00000275832	26	97	0	24	0	97	716	142	73	2
ARHGAP24 ENSG00000138639	16	7	8	2	1	7	8	26	3	2
ARHGAP25 ENSG00000163219	65	52	5	9	1	103	52	2	110	2
ARHGAP26 ENSG00000145819	3	0	53	58	0	1	76	0	264	193
ARHGAP27 ENSG00000159314	270	126	489	379	323	120	1862	44	3	383
ARHGAP28 ENSG00000088756	16	21	36	2	1	88	0	2	2	1
ARHGAP29 ENSG00000137962	0	64	361	40	11	2	8	22	10	34
ARHGAP30 ENSG00000186517	32	366	2	5	0	3	14	185	193	0
ARHGAP31 ENSG00000031081	55	543	10	8	19	3	1	2	28	3
ARHGAP32 ENSG00000134909	0	2	564	237	6	10	871	46	334	170
ARHGAP33 ENSG00000004777	469	10	383	25	2	32	217	180	259	63
ARHGAP35 ENSG00000160007	61	694	585	0	19	2	208	192	227	68
ARHGAP36 ENSG00000147256	0	0	0	0	12	1	1	2	0	0
ARHGAP39 ENSG00000147799	186	83	370	929	3	3	160	1	41	2
ARHGAP4 ENSG00000089820	173	365	1	1	0	12	14	1242	1064	72
ARHGAP40 ENSG00000124143	0	8	0	1	12	1	156	0	4	4
ARHGAP42 ENSG00000165895	2	23	1	0	1	18	0	16	2	3
ARHGAP44 ENSG00000006740	15	6	100	7	27	0	224	0	0	0
ARHGAP45 ENSG00000180448	248	31	0	39	5	4	28	67	847	64
ARHGAP5 ENSG00000100852	55	6	191	0	1	57	67	4	316	141
ARHGAP6 ENSG00000047648	1	29	1306	17	356	12	11	7	57	205
ARHGAP8 ENSG00000241484	20	50	151	68	103	9	28	17	0	24
ARHGAP9 ENSG00000123329	296	1	9	15	5	28	35	223	46	1
ARHGDIA ENSG00000141522	4096	6681	3733	8031	2314	13	1930	468	2052	1272
ARHGDIB ENSG00000111348	50	11	346	10	8	2714	776	275	952	1238
ARHGDIG ENSG00000242173	31	1	3	0	0	2	1	2	4	0
ARHGEF1 ENSG00000076928	190	53	132	889	341	884	393	1139	981	421
ARHGEF10 ENSG00000104728	37	23	9	69	109	32	0	0	8	15
ARHGEF10L ENSG00000074964	731	56	5	24	25	85	668	162	7	142
ARHGEF11 ENSG00000132694	3	73	523	1	102	825	65	708	16	143
ARHGEF12 ENSG00000196914	85	107	498	3	29	12	401	29	32	93
ARHGEF15 ENSG00000198844	2	26	16	16	8	17	8	46	321	0
ARHGEF16 ENSG00000130762	18	3	632	800	296	13	139	21	0	70
ARHGEF17 ENSG00000110237	658	234	80	86	138	121	199	1457	171	7
ARHGEF18 ENSG00000104880	0	0	0	0	0	1	0	0	0	0
ARHGEF19 ENSG00000142632	39	304	14	18	286	0	217	277	2	54
ARHGEF2 ENSG00000116584	711	1082	1	1012	16	1758	499	292	363	105
ARHGEF25 ENSG00000240771	1960	25	195	3	0	1	8	660	4	0
ARHGEF26 ENSG00000114790	3	2	295	1	9	5	25	5	21	452
ARHGEF28 ENSG00000214944	8	2	137	6	0	0	195	1	9	6
ARHGEF3 ENSG00000163947	6	0	454	50	73	192	61	23	6	210
ARHGEF33 ENSG00000214694	1	6	0	0	4	3	5	6	0	1
ARHGEF35 ENSG00000213214	0	13	0	3	63	0	13	27	1	8
ARHGEF37 ENSG00000183111	29	65	290	292	709	1470	35	3	17	246
ARHGEF38 ENSG00000236699	0	6	246	3	11	3	1	0	1	2
ARHGEF39 ENSG00000137135	38	3	5	4	3	2	17	9	0	51
ARHGEF4 ENSG00000136002	1085	218	1	143	11	99	17	33	0	144
ARHGEF40 ENSG00000165801	133	595	26	32	58	471	28	1898	59	2
ARHGEF5 ENSG00000050327	37	92	121	45	138	403	112	0	22	13
ARHGEF6 ENSG00000129675	17	21	8	0	2	16	3	194	20	47
ARHGEF7 ENSG00000102606	41	1225	2009	1	101	781	294	657	1	625
ARHGEF9 ENSG00000131089	980	7	16	8	347	15	45	2	244	29
ARID1A ENSG00000117713	7	0	809	35	145	318	56	8	42	491
ARID1B ENSG00000049618	100	709	46	251	46	100	181	117	15	1
ARID2 ENSG00000189079	65	9	127	8	5	9	132	25	42	22
ARID3A ENSG00000116017	195	0	115	225	20	36	6	20	26	67
ARID3B ENSG00000179361	5	26	63	15	3	4	93	111	9	27
ARID4A ENSG00000032219	8	1	126	46	5	23	35	9	100	52
ARID4B ENSG00000054267	0	11	224	4	125	118	18	136	97	46
ARID5A ENSG00000196843	2265	1932	2	27	36	3	160	1534	2362	1
ARID5B ENSG00000150347	2	4	519	2	1	13	9	4	811	10
ARIH1 ENSG00000166233	0	13	205	108	385	0	582	1122	56	147
ARIH2 ENSG00000177479	49	689	802	30	267	580	588	273	3	289
ARIH2OS ENSG00000221883	221	0	14	147	58	131	26	13	18	0
ARL1 ENSG00000120805	1	11	106	0	324	3174	593	6	0	10
ARL10 ENSG00000175414	101	80	6	26	6	15	12	13	12	1
ARL11 ENSG00000152213	6	3	3	3	0	0	1	29	3	7
ARL13B ENSG00000169379	23	25	12	0	4	46	1	43	8	17
ARL14 ENSG00000179674	1	1	0	0	0	0	72	0	2	0
ARL14EP ENSG00000152219	34	11	39	3	2	119	121	158	23	16
ARL15 ENSG00000185305	2	0	6	6	194	2	0	33	61	8
ARL16 ENSG00000214087	125	3714	863	745	3	328	67	6	72	498
ARL17A ENSG00000185829	56	50	3	24	71	128	6	11	46	28
ARL17B ENSG00000228696	5	21	124	9	13	35	2	63	1	21
ARL2 ENSG00000213465	1682	2381	707	74	24	48	32	657	705	15
ARL2BP ENSG00000102931	5	74	120	3	12	380	60	2	38	4
ARL3 ENSG00000138175	83	372	9	255	241	3376	1	0	171	25
ARL4A ENSG00000122644	13	12	16	2	1	3	4	10	6	125
ARL4C ENSG00000188042	14	390	46	57	178	1	422	246	46	225
ARL4D ENSG00000175906	14	16	17	14	1	736	434	0	35	43
ARL5A ENSG00000162980	8	8	372	5	44	6	4	178	2	79
ARL5B ENSG00000165997	2	27	80	21	16	3	7	60	5	9
ARL5C ENSG00000141748	0	0	0	0	0	0	1	0	0	0
ARL6 ENSG00000113966	48	4	17	25	0	8	1	6	18	55
ARL6IP1 ENSG00000170540	10	43	874	49	10	17	139	204	66	82
ARL6IP4 ENSG00000182196	961	4	15	1293	188	61	245	814	388	243
ARL6IP5 ENSG00000144746	204	58	638	121	229	34	100	314	252	130
ARL6IP6 ENSG00000177917	1	0	94	1	3	13	59	29	2	58
ARL8A ENSG00000143862	47	3	1035	13	409	108	244	4	397	10
ARL8B ENSG00000134108	1	7	334	15	174	143	40	262	12	10
ARL9 ENSG00000196503	29	22	5	4	0	2	2	0	2	0
ARMC1 ENSG00000104442	68	1	98	14	3	1	71	16	3	31
ARMC10 ENSG00000170632	18	23	189	2	32	10	337	1	12	14
ARMC12 ENSG00000157343	16	25	35	4	15	28	3	2	1	0
ARMC2 ENSG00000118690	15	0	0	10	5	0	17	1	0	4
ARMC3 ENSG00000165309	0	0	0	0	0	0	0	0	0	0
ARMC4 ENSG00000169126	119	0	3	2	0	22	4	3	14	3
ARMC5 ENSG00000140691	23	444	158	12	100	28	172	17	28	100
ARMC6 ENSG00000105676	369	460	3	328	719	9	394	342	2	165
ARMC7 ENSG00000125449	433	188	239	27	42	73	237	122	192	122
ARMC8 ENSG00000114098	164	14	450	15	8	8	116	33	103	93
ARMC9 ENSG00000135931	172	31	23	219	9	19	9	2	100	206
ARMCX1 ENSG00000126947	37	6	20	2	29	1	7	4	29	41
ARMCX2 ENSG00000184867	15	5	192	2	24	0	3	172	149	0
ARMCX3 ENSG00000102401	69	8	256	29	101	1	293	36	186	58
ARMCX4 ENSG00000196440	3	1	98	15	50	176	185	1	2	46
ARMCX5 ENSG00000125962	2	1	105	0	3	1	16	5	0	15
ARMCX6 ENSG00000198960	37	115	8	202	144	256	12	25	74	91
ARMS2 ENSG00000254636	0	0	0	0	1	0	0	0	0	0
ARMT1 ENSG00000146476	5	19	142	15	89	1	20	61	3	37
ARNT ENSG00000143437	20	886	475	17	28	739	131	278	21	288
ARNT2 ENSG00000172379	3	52	60	3	5	3	51	22	0	1
ARNTL ENSG00000133794	0	0	0	2	0	44	0	6	1	0
ARNTL2 ENSG00000029153	1	0	0	4	0	0	110	0	1	0
ARPC1A ENSG00000241685	3	2	862	4	56	25	589	698	48	64
ARPC1B ENSG00000130429	553	2156	6	312	127	21	534	701	1049	416
ARPC2 ENSG00000163466	1008	42	515	48	96	91	419	0	1042	72
ARPC3 ENSG00000111229	0	21	2685	56	1384	81	1485	3096	1473	638
ARPC4 ENSG00000241553	3295	2036	1467	1924	141	1	537	40	730	428
ARPC5 ENSG00000162704	51	5	261	5	316	46	371	731	9	6
ARPC5L ENSG00000136950	23	605	342	97	200	78	818	17	542	28
ARPIN ENSG00000242498	17	685	494	49	185	184	79	7	7	46
ARPP19 ENSG00000128989	13	67	457	57	135	43	348	349	8	94
ARPP21 ENSG00000172995	22	5	5	2	0	3	0	0	0	1
ARRB1 ENSG00000137486	47	441	55	1073	16	572	0	38	779	2
ARRB2 ENSG00000141480	14	69	240	18	9	11	291	1599	881	244
ARRDC1 ENSG00000197070	60	13	463	2768	359	41	655	3	1390	1243
ARRDC2 ENSG00000105643	12	7	125	23	119	101	557	295	1023	42
ARRDC3 ENSG00000113369	61	5	9	4	28	34	380	197	452	44
ARRDC4 ENSG00000140450	24	17	100	126	18	25	59	112	6	30
ARRDC5 ENSG00000205784	1	55	0	0	0	0	0	0	2	1
ARSA ENSG00000100299	1274	1596	2081	1744	846	132	120	1989	206	1378
ARSB ENSG00000113273	2	1	9	11	0	14	0	304	97	13
ARSD ENSG00000006756	0	2728	391	867	1512	3069	677	7	23	220
ARSE ENSG00000157399	2	9	0	3	2	5	2	91	1	1
ARSF ENSG00000062096	0	5	1	2	1	1	0	2	0	0
ARSG ENSG00000141337	240	0	6	62	4	23	0	10	10	2
ARSI ENSG00000183876	685	2	4	55	0	0	7	15	0	2
ARSJ ENSG00000180801	29	5	26	29	0	0	46	113	1	84
ARSK ENSG00000164291	0	1	62	3	0	18	2	0	9	97
ART3 ENSG00000156219	0	24	0	0	0	0	0	0	1	0
ART4 ENSG00000111339	0	10	0	1	0	5	2	6	1	0
ART5 ENSG00000167311	0	95	3	33	0	1	8	0	0	1
ARTN ENSG00000117407	289	10	27	3	5	0	1	16	2	7
ARV1 ENSG00000173409	1	111	102	0	43	54	96	2	12	55
ARVCF ENSG00000099889	64	7	522	1510	210	19	140	7	96	179
ARX ENSG00000004848	2	1	69	0	2	0	32	0	0	0
AS3MT ENSG00000214435	0	0	0	0	0	0	0	4	0	0
ASAH1 ENSG00000104763	852	63	2696	25	983	1734	1348	95	164	1992
ASAH2 ENSG00000188611	0	2	15	0	2	0	0	0	1	4
ASAH2B ENSG00000204147	0	1	10	2	19	1	105	2	4	12
ASAP1 ENSG00000153317	62	17	209	10	2	10	30	189	265	64
ASAP2 ENSG00000151693	2	6	23	7	10	6	97	102	0	68
ASAP3 ENSG00000088280	168	452	371	362	322	264	94	894	51	57
ASB1 ENSG00000065802	840	136	135	60	267	284	173	81	46	40
ASB10 ENSG00000146926	10	0	1	0	0	0	0	0	1	0
ASB11 ENSG00000165192	1	21	1	1	0	1	0	0	0	0
ASB12 ENSG00000198881	0	5	2	17	11	3	9	5	0	8
ASB13 ENSG00000196372	6	49	226	64	37	362	19	2	601	5
ASB14 ENSG00000239388	0	5	2	0	7	1	5	0	3	2
ASB15 ENSG00000146809	0	0	0	0	0	0	0	0	0	0
ASB16 ENSG00000161664	0	10	0	1	0	0	0	0	2	0
ASB17 ENSG00000154007	17	0	0	2	0	0	0	0	0	7
ASB18 ENSG00000182177	53	0	0	4	1	0	0	0	0	0
ASB2 ENSG00000100628	3711	659	9	187	6	4	11	48	7	16
ASB3 ENSG00000115239	15	11	27	14	176	31	71	106	6	2
ASB4 ENSG00000005981	0	0	0	2	0	0	1	0	0	1
ASB5 ENSG00000164122	140	0	0	0	1	1	0	2	0	4
ASB6 ENSG00000148331	16	529	127	989	169	73	36	232	22	5
ASB7 ENSG00000183475	0	30	94	117	0	16	1	10	1	63
ASB8 ENSG00000177981	109	0	465	585	79	472	49	23	150	144
ASB9 ENSG00000102048	0	0	1	0	0	0	0	0	0	30
ASCC1 ENSG00000138303	210	3	159	7	16	61	8	37	51	18
ASCC2 ENSG00000100325	1286	773	267	2027	248	38	402	536	90	132
ASCC3 ENSG00000112249	7	5	222	0	16	12	106	24	0	14
ASCL1 ENSG00000139352	0	3	12	0	0	3	1	0	9	2
ASCL2 ENSG00000183734	507	22	224	235	132	0	38	6	32	446
ASCL3 ENSG00000176009	1	0	0	1	5	4	0	0	2	2
ASCL4 ENSG00000187855	0	0	1	0	0	1	0	0	0	0
ASCL5 ENSG00000232237	0	1	0	1	0	3	1	0	2	2
ASF1A ENSG00000111875	0	9	96	1	28	4	3	2	3	46
ASF1B ENSG00000105011	54	15	4	6	3	36	25	16	25	6
ASGR1 ENSG00000141505	20	33	18	30	2	4	98	0	21	10
ASGR2 ENSG00000161944	1	0	3	2	3	2	2	0	107	0
ASH1L ENSG00000116539	151	19	583	35	892	1599	607	752	8	249
ASH2L ENSG00000129691	212	69	29	3	68	39	208	8	14	9
ASIC1 ENSG00000110881	16	723	22	5	2	130	215	9	10	3
ASIC2 ENSG00000108684	0	0	0	0	0	0	0	0	0	0
ASIC3 ENSG00000213199	11	25	28	36	6	0	5	154	18	17
ASIC4 ENSG00000072182	0	0	0	2	64	2	1	2	3	3
ASIC5 ENSG00000256394	0	0	0	1	1	0	0	6	0	0
ASIP ENSG00000101440	182	11	0	1	2	7	2	21	0	1
ASL ENSG00000126522	1000	14	367	505	1	6	204	497	213	11
ASMT ENSG00000196433	0	2	2	0	4	14	1	1	0	0
ASMTL ENSG00000169093	1677	36	116	2877	428	1027	133	0	582	652
ASNA1 ENSG00000198356	1536	927	837	1341	545	380	72	317	548	538
ASNS ENSG00000070669	291	1574	456	8	23	2242	173	20	13	2
ASNSD1 ENSG00000138381	68	3	220	0	20	101	82	35	0	178
ASPA ENSG00000108381	133	23	2	10	8	2	3	81	18	1
ASPDH ENSG00000204653	0	0	0	0	0	1	0	0	1	0
ASPG ENSG00000166183	4	2	0	0	2	0	34	9	2	2
ASPH ENSG00000198363	485	20	216	3	59	39	445	57	0	13
ASPHD1 ENSG00000174939	4	27	74	42	1	34	0	1	4	0
ASPHD2 ENSG00000128203	2	2	40	11	2	2	12	0	0	58
ASPM ENSG00000066279	4	55	1	0	0	3	3	0	2	0
ASPN ENSG00000106819	13	2	13	0	2	9	0	39	1	2
ASPRV1 ENSG00000244617	29	11	48	0	0	8	8	172	1	0
ASPSCR1 ENSG00000169696	33	24	31	3155	14	0	106	1302	144	7
ASRGL1 ENSG00000162174	1	20	73	344	1	348	229	5	18	1
ASS1 ENSG00000130707	1059	2826	8	28	4	27	3876	304	81	96
ASTE1 ENSG00000034533	8	1	0	2	5	260	59	5	1	1
ASTN1 ENSG00000152092	47	1	2	0	0	0	1	3	0	0
ASTN2 ENSG00000148219	11	1387	614	1078	1183	869	5	36	4	63
ASUN ENSG00000064102	28	3	81	1	2	0	27	12	1	34
ASXL1 ENSG00000171456	65	399	7	20	5	2055	504	21	6	271
ASXL2 ENSG00000143970	7	4	77	33	28	5	40	115	8	57
ASXL3 ENSG00000141431	64	8	3	5	0	16	2	19	0	3
ASZ1 ENSG00000154438	1	0	1	24	0	0	1	0	0	0
ATAD1 ENSG00000138138	68	64	274	1	113	6	63	0	9	53
ATAD2 ENSG00000156802	4	1	407	1	40	3	0	7	15	19
ATAD2B ENSG00000119778	28	5	155	25	8	3	18	55	7	90
ATAD3A ENSG00000197785	1	1066	39	11	62	95	26	93	217	510
ATAD3B ENSG00000160072	25	13	857	1017	1	11	253	964	18	164
ATAD3C ENSG00000215915	102	60	6	6	2	7	15	3	68	6
ATAD5 ENSG00000176208	0	8	1	1	0	1	0	1	149	0
ATAT1 ENSG00000137343	118	24	882	116	9	242	10	4	2	59
ATCAY ENSG00000167654	90	15	3	1	2	16	0	0	11	0
ATE1 ENSG00000107669	262	87	134	15	16	2	87	30	14	14
ATF1 ENSG00000123268	44	4	49	9	21	6	21	0	21	8
ATF2 ENSG00000115966	47	1	221	28	25	8	96	122	9	0
ATF3 ENSG00000162772	7	48	15	14	64	9266	10221	2	11432	28
ATF4 ENSG00000128272	361	2148	2266	26	2001	5346	1726	1809	59	1731
ATF5 ENSG00000169136	17	76	642	295	4	28	120	67	386	504
ATF6 ENSG00000118217	56	305	219	21	100	58	234	183	8	42
ATF6B ENSG00000213676	15	306	406	328	334	20	408	2	132	213
ATF7 ENSG00000170653	250	187	250	33	1	1	30	13	9	34
ATF7IP ENSG00000171681	110	91	106	26	156	96	64	60	46	39
ATF7IP2 ENSG00000166669	16	74	3	0	1	23	13	10	0	243
ATG10 ENSG00000152348	957	132	466	438	17	13	27	62	345	724
ATG101 ENSG00000123395	8	1666	82	1156	265	909	235	482	155	4
ATG12 ENSG00000145782	145	3	216	4	49	415	93	252	13	47
ATG13 ENSG00000175224	905	587	394	554	631	152	73	32	204	179
ATG14 ENSG00000126775	10	9	37	11	308	1188	110	12	31	0
ATG16L1 ENSG00000085978	98	901	1628	89	311	20	74	36	111	463
ATG16L2 ENSG00000168010	19	230	10	34	147	2	113	379	0	152
ATG2A ENSG00000110046	539	43	227	647	424	74	574	947	94	219
ATG2B ENSG00000066739	80	5	237	3	61	11	2	6	1	96
ATG3 ENSG00000144848	57	6	188	105	0	49	83	4	136	229
ATG4A ENSG00000101844	4	34	6	22	13	471	100	10	7	1
ATG4B ENSG00000168397	250	1702	1400	481	1045	381	727	519	159	864
ATG4C ENSG00000125703	97	1	8	0	1	2	10	14	2	0
ATG4D ENSG00000130734	762	97	182	1555	1	118	180	558	43	13
ATG5 ENSG00000057663	1	0	194	4	7	1	95	15	9	59
ATG7 ENSG00000197548	158	199	37	487	159	601	28	0	223	7
ATG9A ENSG00000198925	2567	1335	452	992	880	66	3	1228	112	75
ATG9B ENSG00000181652	0	0	15	0	0	1	0	1	25	0
ATHL1 ENSG00000142102	105	718	357	777	23	87	378	184	35	163
ATIC ENSG00000138363	35	306	34	37	6	837	10	267	23	27
ATL1 ENSG00000198513	9	4	300	8	2	29	4	4	62	0
ATL2 ENSG00000119787	926	28	574	1	3	113	241	7	509	36
ATL3 ENSG00000184743	142	88	336	3	8	195	143	421	305	1
ATM ENSG00000149311	105	0	131	2	10	214	101	20	244	186
ATMIN ENSG00000166454	10	7	105	17	162	39	13	24	125	114
ATN1 ENSG00000111676	2639	1015	1221	97	803	47	1934	793	2476	432
ATOH1 ENSG00000172238	0	0	0	1	1	0	0	0	1	1
ATOH7 ENSG00000179774	0	0	0	0	0	2	0	3	3	0
ATOH8 ENSG00000168874	522	11	2	679	10	320	555	0	71	817
ATOX1 ENSG00000177556	2208	4154	1424	2708	391	491	49	1315	516	283
ATP10A ENSG00000206190	8	166	0	1	65	27	11	35	118	175
ATP10B ENSG00000118322	3	0	4	0	5	2	6	0	1	0
ATP10D ENSG00000145246	35	3	0	0	3	9	53	10	7	0
ATP11A ENSG00000068650	3	0	172	0	9	0	29	10	114	3
ATP11B ENSG00000058063	1	0	221	6	32	15	71	112	15	165
ATP11C ENSG00000101974	6	192	62	0	4	7	11	60	33	5
ATP12A ENSG00000075673	1	0	0	0	0	1	220	0	0	0
ATP13A1 ENSG00000105726	913	835	367	1986	6	3	177	21	177	17
ATP13A2 ENSG00000159363	460	4	185	1213	787	30	153	55	0	82
ATP13A3 ENSG00000133657	1	1	98	4	1	153	635	5	11	32
ATP13A4 ENSG00000127249	2	9	0	2	0	0	8	1	1	1
ATP13A5 ENSG00000187527	0	0	1	0	2	0	2	1	2	0
ATP1A1 ENSG00000163399	28	65	9221	3905	7064	3	6723	3325	3964	7900
ATP1A2 ENSG00000018625	609	5	17	0	2	19	1	4	4	14
ATP1A3 ENSG00000105409	1	0	4	26	2	0	0	0	1	3
ATP1A4 ENSG00000132681	6	2	4	9	4	4	53	4	0	3
ATP1B1 ENSG00000143153	5	10	1	3	0	5	1420	2	36	341
ATP1B2 ENSG00000129244	94	6	0	18	11	75	14	148	0	173
ATP1B3 ENSG00000069849	5	313	373	20	52	525	431	10	286	144
ATP1B4 ENSG00000101892	1	0	0	0	0	0	0	1	0	0
ATP23 ENSG00000166896	2	0	18	0	0	2	3	0	0	2
ATP2A1 ENSG00000196296	68	0	6	2	0	10	1	2	0	1
ATP2A2 ENSG00000174437	689	24	1156	113	110	187	779	522	313	202
ATP2A3 ENSG00000074370	156	1160	11	933	17	13	476	0	438	111
ATP2B1 ENSG00000070961	22	4	272	0	6	1	596	48	1	140
ATP2B2 ENSG00000157087	0	0	12	2	0	0	0	0	0	1
ATP2B3 ENSG00000067842	0	3	0	0	1	0	0	2	0	0
ATP2B4 ENSG00000058668	977	25	0	10	113	9	16	22	7	0
ATP2C1 ENSG00000017260	14	6	1549	57	260	21	96	559	2	498
ATP2C2 ENSG00000064270	0	39	1225	831	173	104	162	10	12	208
ATP4A ENSG00000105675	0	0	0	0	0	0	2	0	0	0
ATP4B ENSG00000186009	0	3	42	1	2	0	6	1	0	0
ATP5J2-PTCD1 ENSG00000248919	4	1	0	0	0	0	1	0	0	0
ATP5SL ENSG00000105341	9	1345	407	262	35	18	20	396	38	0
ATP6AP1 ENSG00000071553	3319	4805	3733	12505	2864	1364	20	46	1583	1953
ATP6AP1L ENSG00000205464	11	28	18	14	12	22	10	129	5	69
ATP6AP2 ENSG00000182220	443	124	601	204	6	46	317	508	10	416
ATP6V0A1 ENSG00000033627	864	937	1283	874	20	209	299	1084	23	726
ATP6V0A2 ENSG00000185344	12	31	154	47	93	291	0	2	2	5
ATP6V0A4 ENSG00000105929	9	10	2	5	1	2	1	7	17	0
ATP6V0B ENSG00000117410	5	3902	732	7224	4623	1592	1305	279	317	2515
ATP6V0C ENSG00000185883	0	0	0	0	0	0	0	0	1	0
ATP6V0D1 ENSG00000159720	3836	2917	803	1767	1094	421	139	1	650	443
ATP6V0D2 ENSG00000147614	2	1	2	1	0	7	24	3	3	0
ATP6V0E1 ENSG00000113732	18	3185	720	67	719	8054	45	47	0	1018
ATP6V0E2 ENSG00000171130	989	39	911	493	745	83	20	15	47	518
ATP6V1A ENSG00000114573	9	5	154	4	140	19	21	148	56	26
ATP6V1B1 ENSG00000116039	4	42	1	11	0	26	82	2	11	0
ATP6V1B2 ENSG00000147416	110	714	445	16	123	54	138	496	96	636
ATP6V1C1 ENSG00000155097	6	1	214	118	15	128	8	22	8	89
ATP6V1C2 ENSG00000143882	27	16	32	34	164	31	21	20	167	86
ATP6V1D ENSG00000100554	84	6	17	73	7	781	12	61	7	340
ATP6V1E1 ENSG00000131100	28	3607	672	59	310	3720	588	65	1100	294
ATP6V1E2 ENSG00000250565	2	168	46	0	39	0	0	52	25	63
ATP6V1F ENSG00000128524	29	863	601	1350	231	1060	804	1379	411	379
ATP6V1G1 ENSG00000136888	15	9	1378	183	105	5	610	256	7	406
ATP6V1G2 ENSG00000213760	1	0	2	0	0	1	0	1	0	2
ATP6V1G3 ENSG00000151418	0	0	0	2	1	0	0	0	1	0
ATP6V1H ENSG00000047249	661	24	1179	8	251	241	468	83	5	137
ATP7A ENSG00000165240	10	2	90	1	28	9	132	0	2	43
ATP7B ENSG00000123191	0	1	94	22	2	2	8	0	0	382
ATP8A1 ENSG00000124406	0	3	373	17	33	0	24	18	0	35
ATP8A2 ENSG00000132932	0	2	0	104	0	0	3	0	1	0
ATP8B1 ENSG00000081923	5	2	632	2	2	4	637	13	17	372
ATP8B2 ENSG00000143515	268	281	443	73	121	1	3	728	37	192
ATP8B3 ENSG00000130270	43	8	0	109	0	2	40	1	0	8
ATP8B4 ENSG00000104043	5	0	190	2	120	2	30	1	8	1
ATP9A ENSG00000054793	4	192	513	86	317	22	397	228	0	88
ATP9B ENSG00000166377	27	19	683	34	1	0	7	714	10	51
ATPIF1 ENSG00000130770	670	22	1906	817	718	971	675	110	42	456
ATR ENSG00000175054	26	8	103	9	4	10	0	25	27	21
ATRAID ENSG00000138085	900	758	15	15	77	2448	4	55	8	6
ATRIP ENSG00000164053	0	0	0	0	0	0	0	0	0	0
ATRIP ENSG00000282827	2	0	0	0	0	3	0	1	1	3
ATRN ENSG00000088812	77	4	79	401	100	15	33	14	12	37
ATRNL1 ENSG00000107518	69	13	2	10	2	3	4	32	1	57
ATRX ENSG00000085224	8	573	318	9	28	212	104	2	33	214
ATXN1 ENSG00000124788	12	0	124	10	284	7	77	477	171	0
ATXN10 ENSG00000130638	40	6	397	1	561	42	238	63	5	25
ATXN1L ENSG00000224470	2	0	17	265	13	1	125	5	5	110
ATXN2 ENSG00000204842	241	8	97	5	167	704	437	25	297	209
ATXN2L ENSG00000168488	741	2880	1851	14	135	20	674	0	164	374
ATXN3 ENSG00000066427	530	184	641	28	14	71	210	19	3	245
ATXN3L ENSG00000123594	1	0	0	0	2	0	0	1	2	0
ATXN7 ENSG00000163635	1	5	210	31	1	1	7	0	123	0
ATXN7L1 ENSG00000146776	17	68	147	10	0	24	13	69	14	48
ATXN7L2 ENSG00000162650	74	27	7	4	11	5	7	184	50	45
ATXN7L3 ENSG00000087152	141	154	415	1029	6	43	97	303	114	430
ATXN7L3B ENSG00000253719	69	1310	1174	303	272	113	345	562	32	267
AUH ENSG00000148090	2	18	214	4	14	6	4	117	6	3
AUNIP ENSG00000127423	0	0	3	1	0	0	0	0	0	0
AUP1 ENSG00000115307	85	1907	1207	5776	769	34	2744	1078	0	848
AURKA ENSG00000087586	1	10	2	5	3	81	4	26	1	2
AURKAIP1 ENSG00000175756	2413	3462	1461	1481	322	137	404	977	195	29
AURKB ENSG00000178999	0	8	41	14	2	2	0	5	0	0
AURKC ENSG00000105146	0	11	1	51	1	3	4	9	19	18
AUTS2 ENSG00000158321	21	11	49	35	26	7	494	12	461	76
AVEN ENSG00000169857	10	11	20	428	5	0	5	373	108	1
AVIL ENSG00000135407	9	4	4	11	2	1	34	2	3	1
AVL9 ENSG00000105778	29	10	476	2	78	90	36	4	20	30
AVP ENSG00000101200	1	19	0	7	3	3	1	1	0	0
AVPI1 ENSG00000119986	29	799	291	19	4	1840	283	38	4	20
AVPR1A ENSG00000166148	0	0	0	0	2	0	1	0	50	0
AVPR1B ENSG00000198049	0	0	6	0	0	0	0	1	1	0
AVPR2 ENSG00000126895	2	0	1	1	0	5	1	100	5	3
AXDND1 ENSG00000162779	15	3	1	2	0	11	4	0	6	1
AXIN1 ENSG00000103126	364	3	37	112	7	1265	422	4	621	49
AXIN2 ENSG00000168646	12	9	318	2	7	381	414	188	344	2
AXL ENSG00000167601	1978	5747	42	0	195	643	292	8	309	6
AZGP1 ENSG00000160862	99	14230	30835	35505	67743	104	404	69	4270	17369
AZI2 ENSG00000163512	15	25	269	2	3	6	71	277	4	37
AZIN1 ENSG00000155096	9	8	217	19	200	2	610	48	1	148
AZIN2 ENSG00000142920	103	0	178	106	31	90	5	1	7	39
AZU1 ENSG00000172232	2	0	2	1	0	1	2	1	1	47
B2M ENSG00000166710	7	19	19750	3	8588	676	6845	3426	3964	5635
B3GALNT1 ENSG00000169255	17	4	59	3	8	1	11	0	89	6
B3GALNT2 ENSG00000162885	5	16	14	58	102	10	1	0	7	7
B3GALT1 ENSG00000172318	0	5	1	0	0	3	0	0	0	8
B3GALT2 ENSG00000162630	86	1	0	0	3	0	3	1	1	5
B3GALT4 ENSG00000235863	437	102	358	549	22	134	167	35	14	37
B3GALT5 ENSG00000183778	5	0	0	3	0	0	90	0	2	1
B3GALT6 ENSG00000176022	409	159	56	647	52	107	473	27	5	44
B3GAT1 ENSG00000109956	150	24	702	793	319	61	0	124	5	0
B3GAT2 ENSG00000112309	2	3	1	21	63	4	7	7	44	0
B3GAT3 ENSG00000149541	816	966	1031	1816	212	821	3	471	108	420
B3GLCT ENSG00000187676	22	76	2	19	2	124	41	28	17	3
B3GNT2 ENSG00000170340	0	0	21	10	0	6	0	6	5	38
B3GNT3 ENSG00000179913	2	0	0	2	0	2	390	0	1	0
B3GNT4 ENSG00000176383	76	1	0	0	0	0	58	1	2	0
B3GNT5 ENSG00000176597	3	4	21	3	4	5	205	6	43	0
B3GNT6 ENSG00000198488	0	2	0	9	0	0	2	3	0	0
B3GNT7 ENSG00000156966	75	103	2	20	4	19	111	1	0	0
B3GNT8 ENSG00000177191	79	46	0	292	69	9	88	2	159	8
B3GNT9 ENSG00000237172	50	41	117	79	8	474	39	7	171	177
B3GNTL1 ENSG00000175711	124	17	7	19	184	39	8	4	567	22
B4GALNT1 ENSG00000135454	485	27	6	9	5	176	6	4	14	9
B4GALNT2 ENSG00000167080	2	0	5	0	0	0	0	0	2	1
B4GALNT3 ENSG00000139044	2	111	4	17	296	10	150	0	7	89
B4GALNT4 ENSG00000182272	193	73	230	1	84	33	34	9	49	14
B4GALT1 ENSG00000086062	44	38	1003	1097	550	93	2280	37	591	354
B4GALT2 ENSG00000117411	2681	292	414	801	62	308	115	644	388	85
B4GALT3 ENSG00000158850	3	1442	852	662	659	677	120	17	5	15
B4GALT4 ENSG00000121578	1	183	315	58	36	1	1632	46	1	60
B4GALT5 ENSG00000158470	102	48	93	320	21	45	1189	63	58	0
B4GALT6 ENSG00000118276	137	4	0	3	9	0	8	5	43	0
B4GALT7 ENSG00000027847	278	1011	130	329	173	423	157	45	8	598
B4GAT1 ENSG00000174684	1011	2613	76	536	15	2731	1	1166	58	2
B9D1 ENSG00000108641	142	835	60	68	15	524	14	320	110	0
B9D2 ENSG00000123810	257	256	16	3	10	27	5	292	112	285
BAALC ENSG00000164929	3	4	9	1	5	1	13	0	4	0
BAAT ENSG00000136881	0	5	0	18	1	0	3	0	2	0
BABAM1 ENSG00000105393	1448	546	362	1246	2	208	175	231	553	5
BACE1 ENSG00000186318	904	353	45	38	307	474	164	4	1	45
BACE2 ENSG00000182240	6	2777	855	444	949	372	1145	13	73	1887
BACH1 ENSG00000156273	47	2	65	20	14	1	96	1	7	96
BACH2 ENSG00000112182	125	6	2	0	4	1	0	1	10	5
BAD ENSG00000002330	2578	3160	795	3089	557	1199	412	135	9	370
BAG1 ENSG00000107262	22	6187	873	105	1085	1191	3871	35	6	347
BAG2 ENSG00000112208	414	8	44	5	34	19	9	144	134	1
BAG3 ENSG00000151929	485	734	288	41	105	44	1119	13	36	66
BAG4 ENSG00000156735	23	1	89	2	59	6	8	14	14	18
BAG5 ENSG00000166170	123	42	123	26	0	16	155	4	0	152
BAG6 ENSG00000204463	578	4014	479	1525	885	103	1598	1138	1324	140
BAHCC1 ENSG00000266074	75	63	121	200	23	8	2	285	11	57
BAHD1 ENSG00000140320	89	50	356	7	349	201	47	117	263	79
BAIAP2 ENSG00000175866	75	49	690	4729	1024	113	1446	600	411	1936
BAIAP2L1 ENSG00000006453	23	9	1530	2334	1581	21	1372	1	24	1124
BAIAP2L2 ENSG00000128298	16	1	71	320	1	11	8	4	0	8
BAIAP3 ENSG00000007516	1	3	482	894	134	42	120	130	28	40
BAK1 ENSG00000030110	8	828	18	491	0	117	248	3	300	56
BAMBI ENSG00000095739	11	1	74	1	0	4	91	7	9	1
BANF1 ENSG00000175334	1701	292	938	164	604	208	661	42	474	544
BANF2 ENSG00000125888	0	0	0	0	1	0	0	0	0	0
BANK1 ENSG00000153064	0	0	65	1	16	4	70	0	0	3
BANP ENSG00000172530	50	171	13	14	92	732	116	31	221	192
BAP1 ENSG00000163930	63	1773	772	1870	82	133	205	1414	771	206
BARD1 ENSG00000138376	18	1	135	0	9	5	15	131	4	9
BARHL2 ENSG00000143032	11	1	0	3	0	1	0	0	1	2
BARX1 ENSG00000131668	0	3	1	4	1	6	0	0	3	5
BARX2 ENSG00000043039	0	5	60	4	3	5	135	3	12	41
BASP1 ENSG00000176788	6	6	670	13	237	39	62	65	12	550
BATF ENSG00000156127	18	3	0	3	2	4	54	0	102	5
BATF2 ENSG00000168062	172	15	4	3	7	8	4	0	0	29
BATF3 ENSG00000123685	3	132	2	2	10	209	0	1	4	0
BAX ENSG00000087088	104	76	45	612	136	219	66	87	72	18
BAZ1A ENSG00000198604	2	2	105	46	0	15	129	0	39	138
BAZ1B ENSG00000009954	40	581	26	26	480	1449	432	286	64	259
BAZ2A ENSG00000076108	53	228	1302	19	20	11	833	148	572	696
BAZ2B ENSG00000123636	238	12	308	161	36	2	193	555	59	124
BBC3 ENSG00000105327	62	10	10	87	0	23	173	23	80	0
BBIP1 ENSG00000214413	323	1	227	7	20	13	34	2	76	32
BBOF1 ENSG00000119636	5	0	105	0	0	2	14	10	32	1
BBOX1 ENSG00000129151	2	3	0	4	0	0	3	20	2	0
BBS1 ENSG00000174483	0	5	26	5	3	1	39	11	21	1
BBS10 ENSG00000179941	1	5	86	16	12	1	16	81	0	21
BBS12 ENSG00000181004	31	9	0	2	0	49	0	9	0	1
BBS2 ENSG00000125124	80	93	305	10	661	24	5	351	4	88
BBS4 ENSG00000140463	51	142	228	475	78	806	8	9	0	573
BBS5 ENSG00000163093	75	12	136	17	16	116	43	13	12	33
BBS7 ENSG00000138686	40	27	224	8	10	128	0	13	6	18
BBS9 ENSG00000122507	11	10	29	31	2	1	119	5	4	0
BBX ENSG00000114439	290	6	200	1	74	88	86	24	58	346
BCAM ENSG00000187244	28	42	7211	4002	7454	2	551	34	592	2979
BCAN ENSG00000132692	34	3	3	2	0	3	0	4	3	1
BCAP29 ENSG00000075790	12	7	326	95	463	1087	201	13	205	405
BCAP31 ENSG00000185825	2639	12913	2856	17582	2850	57	953	1	1151	2168
BCAR1 ENSG00000050820	964	351	454	1715	605	234	962	851	55	1083
BCAR3 ENSG00000137936	9	2	0	4	39	6	65	181	13	87
BCAS1 ENSG00000064787	1	2	582	370	495	12	296	8	6	322
BCAS2 ENSG00000116752	1	3	292	0	224	4	23	57	2	7
BCAS3 ENSG00000141376	133	43	390	454	24	80	8	5	752	42
BCAS4 ENSG00000124243	368	598	151	52	42	5	235	0	51	77
BCAT1 ENSG00000060982	0	8	4	16	12	3	9	31	31	22
BCAT2 ENSG00000105552	635	2269	1431	1941	595	0	768	5	206	376
BCCIP ENSG00000107949	54	4	300	242	40	197	53	31	63	98
BCDIN3D ENSG00000186666	60	67	22	60	0	233	15	13	4	1
BCHE ENSG00000114200	130	1	2	0	0	5	1	1	0	2
BCKDHA ENSG00000248098	73	264	57	8	12	1	39	7	29	0
BCKDHB ENSG00000083123	1	5	140	5	10	17	35	7	8	59
BCKDK ENSG00000103507	826	181	161	1135	14	288	79	963	734	337
BCL10 ENSG00000142867	1	0	181	18	5	155	779	33	41	0
BCL11A ENSG00000119866	22	2	296	37	121	4	176	9	367	6
BCL11B ENSG00000127152	20	0	0	0	5	6	0	1	134	1
BCL2 ENSG00000171791	25	22	103	25	0	6	244	260	0	93
BCL2A1 ENSG00000140379	5	0	0	0	3	12	0	6	17	0
BCL2L1 ENSG00000171552	37	2791	1919	3844	620	135	643	741	476	875
BCL2L10 ENSG00000137875	0	0	0	1	1	0	0	0	0	2
BCL2L11 ENSG00000153094	13	9	299	35	1	53	2	8	0	8
BCL2L12 ENSG00000126453	362	253	6	20	147	113	210	94	19	5
BCL2L13 ENSG00000099968	136	325	465	47	47	316	471	177	30	24
BCL2L14 ENSG00000121380	4	3	0	1	3	20	28	1	50	2
BCL2L15 ENSG00000188761	2	12	0	1	8	0	39	0	0	0
BCL2L2 ENSG00000129473	60	102	915	4	302	3	286	38	1	113
BCL2L2-PABPN1 ENSG00000258643	1	2	0	0	0	0	0	0	0	0
BCL3 ENSG00000069399	0	27	20	180	99	1765	2739	56	378	762
BCL6 ENSG00000113916	171	1	16	30	2	685	89	403	904	267
BCL6B ENSG00000161940	2	3	3	6	51	3	83	112	12	6
BCL7A ENSG00000110987	19	9	178	136	7	198	218	180	8	9
BCL7B ENSG00000106635	7	8	10	4	4	602	1198	14	3	9
BCL7C ENSG00000099385	2731	1803	591	494	331	28	410	53	223	3
BCL9 ENSG00000116128	12	2	256	255	38	78	6	1	52	6
BCL9L ENSG00000186174	477	41	480	33	816	603	188	1	428	282
BCLAF1 ENSG00000029363	27	18	297	4	8	595	107	119	82	140
BCO1 ENSG00000135697	10	3	0	0	2	0	6	0	10	2
BCO2 ENSG00000197580	4	0	10	0	0	3	0	1	249	4
BCOR ENSG00000183337	0	1	133	18	61	123	107	1	19	58
BCORL1 ENSG00000085185	274	262	2	9	84	26	1	87	50	120
BCR ENSG00000186716	275	794	182	657	153	1123	83	4	24	66
BCS1L ENSG00000074582	680	706	7	35	12	1104	38	0	464	356
BDH1 ENSG00000161267	2	7	262	996	553	968	293	31	29	312
BDH2 ENSG00000164039	820	285	3	12	41	546	758	5	5	298
BDKRB1 ENSG00000100739	2	0	1	2	2	19	5	5	0	0
BDKRB2 ENSG00000168398	285	19	136	2	2	14	446	0	1	36
BDNF ENSG00000176697	4	0	16	18	9	75	0	4	7	3
BDP1 ENSG00000145734	250	3	51	3	20	6	232	4	9	5
BEAN1 ENSG00000166546	1	0	0	5	4	1	0	1	12	2
BECN1 ENSG00000126581	46	0	641	2	7	0	124	298	1	61
BEGAIN ENSG00000183092	86	10	9	9	2	2	6	711	3	55
BEND2 ENSG00000177324	1	1	1	16	0	2	0	2	2	1
BEND3 ENSG00000178409	19	5	1	13	37	17	3	0	4	0
BEND4 ENSG00000188848	17	1	141	9	5	1	1	0	0	45
BEND5 ENSG00000162373	45	142	13	9	61	3	20	157	1	4
BEND6 ENSG00000151917	4	4	0	4	2	2	0	1	0	61
BEND7 ENSG00000165626	176	1	3	6	0	7	176	13	2	5
BEST1 ENSG00000167995	1062	10	414	11	74	3	154	704	765	298
BEST2 ENSG00000039987	0	0	2	2	0	0	0	0	1	0
BEST3 ENSG00000127325	0	25	19	4	0	102	18	0	0	0
BEST4 ENSG00000142959	0	0	0	7	1	4	1	2	13	0
BET1 ENSG00000105829	29	20	259	49	35	96	71	17	27	46
BET1L ENSG00000177951	7	118	221	704	13	1560	383	67	93	371
BEX1 ENSG00000133169	2	4	171	1	0	145	13	0	0	0
BEX2 ENSG00000133134	3	9	1134	85	55	356	101	175	12	44
BEX3 ENSG00000166681	980	7	1023	24	588	2269	75	214	143	236
BEX4 ENSG00000102409	265	902	668	210	59	2	570	1093	20	63
BEX5 ENSG00000184515	8	11	50	2	27	25	38	89	3	17
BFAR ENSG00000103429	18	359	184	46	26	331	401	303	64	128
BFSP1 ENSG00000125864	1	2	0	0	0	0	0	5	118	2
BFSP2 ENSG00000170819	0	0	0	0	0	0	0	0	0	0
BGLAP ENSG00000242252	1	1	5	2	2	20	2	23	2	9
BGN ENSG00000182492	6806	4623	0	2211	2	14	50	2122	6116	341
BHLHA15 ENSG00000180535	0	0	0	0	0	1	0	0	0	0
BHLHB9 ENSG00000198908	27	3	1	2	0	0	0	1	17	12
BHLHE22 ENSG00000180828	0	2	0	3	4	2	2	4	0	0
BHLHE40 ENSG00000134107	8	3	158	2	304	34	1267	8	896	100
BHLHE41 ENSG00000123095	23	7	3	5	20	1	940	26	10	23
BHMG1 ENSG00000237452	0	0	0	0	0	0	0	0	0	0
BHMT ENSG00000145692	11	2	0	1	1	0	0	0	3	0
BHMT2 ENSG00000132840	68	43	11	30	6	6	1	6	43	0
BICC1 ENSG00000122870	28	5	21	10	13	2	2	0	49	37
BICD1 ENSG00000151746	0	32	145	10	2	8	1	1	17	100
BICD2 ENSG00000185963	318	113	9	27	5	1783	68	14	40	7
BICDL1 ENSG00000135127	0	4	66	37	2	18	224	1	2	8
BICDL2 ENSG00000162069	30	25	254	676	147	9	728	173	11	709
BID ENSG00000015475	6	70	2	7	0	874	564	7	5	6
BIK ENSG00000100290	7	813	3919	1080	837	89	663	7	5	252
BIN1 ENSG00000136717	8250	3791	1293	5	340	160	9	856	1321	1114
BIN2 ENSG00000110934	41	1	1	8	1	0	1	17	94	5
BIN3 ENSG00000147439	22	1216	571	1248	395	98	866	9	113	54
BIRC2 ENSG00000110330	380	51	106	156	183	363	169	89	228	123
BIRC3 ENSG00000023445	0	7	2	26	12	243	144	3	128	14
BIRC5 ENSG00000089685	20	101	3	14	5	4	2	6	4	14
BIRC6 ENSG00000115760	71	20	211	5	4	26	60	127	149	4
BIRC7 ENSG00000101197	37	0	2	0	0	5	2	0	0	0
BIVM ENSG00000134897	27	42	37	86	12	7	41	31	13	19
BLCAP ENSG00000166619	1635	1818	812	73	1321	2040	1233	55	23	26
BLK ENSG00000136573	46	1	0	18	2	1	0	3	4	0
BLM ENSG00000197299	10	2	16	2	1	11	5	2	1	1
BLMH ENSG00000108578	7	6	0	2	1	1748	7	0	0	122
BLNK ENSG00000095585	5	0	11	83	0	5	0	150	32	2
BLOC1S1 ENSG00000135441	4012	1155	765	4112	237	68	28	174	75	440
BLOC1S2 ENSG00000196072	0	9	88	11	28	4	3	7	63	0
BLOC1S3 ENSG00000189114	7	39	12	97	0	169	13	1	3	70
BLOC1S4 ENSG00000186222	36	7	492	16	0	510	82	6	83	277
BLOC1S5 ENSG00000188428	41	20	49	1	0	130	6	98	0	2
BLOC1S6 ENSG00000104164	30	0	625	13	153	3	201	6	30	221
BLVRA ENSG00000106605	133	91	9	24	11	2129	13	0	56	12
BLVRB ENSG00000090013	202	7703	1365	1373	520	187	1512	77	568	562
BLZF1 ENSG00000117475	13	20	3	147	2	24	102	5	34	22
BMF ENSG00000104081	133	18	230	4	24	87	254	484	12	426
BMI1 ENSG00000168283	4	14	236	71	0	2	37	219	148	41
BMP1 ENSG00000168487	509	675	5	514	4	1	273	1406	68	178
BMP10 ENSG00000163217	0	0	0	0	0	0	0	0	0	0
BMP2 ENSG00000125845	2	0	5	3	0	0	225	0	2	0
BMP2K ENSG00000138756	131	0	6	2	4	0	0	6	102	5
BMP3 ENSG00000152785	0	0	3	0	1	0	22	0	1	0
BMP4 ENSG00000125378	144	572	148	13	2	72	22	180	62	40
BMP5 ENSG00000112175	3	7	20	2	2	0	0	919	29	1
BMP6 ENSG00000153162	17	0	0	5	4	4	0	0	2	0
BMP7 ENSG00000101144	93	780	86	124	120	35	832	44	8	12
BMP8A ENSG00000183682	3	11	12	2	3	7	13	4	1	1
BMP8B ENSG00000116985	3	2	1	0	3	6	0	90	0	0
BMPER ENSG00000164619	18	1	0	1	9	5	3	0	110	6
BMPR1A ENSG00000107779	2	17	204	2	39	99	35	179	21	16
BMPR1B ENSG00000138696	7	3	170	413	471	30	71	2	0	8
BMPR2 ENSG00000204217	9	293	210	0	23	8	56	37	47	38
BMS1 ENSG00000165733	415	227	299	112	9	16	455	30	17	1
BMT2 ENSG00000164603	4	2	10	4	34	54	39	31	31	87
BMX ENSG00000102010	0	0	0	2	2	1	0	0	1	0
BNC1 ENSG00000169594	0	3	1	2	2	0	5	0	1	0
BNC2 ENSG00000173068	157	48	0	3	22	367	0	12	1	4
BNIP1 ENSG00000113734	209	68	217	5	0	5	133	14	26	37
BNIP2 ENSG00000140299	35	45	106	7	114	22	240	39	161	6
BNIP3 ENSG00000176171	4	610	1362	0	31	1	32	51	15	47
BNIP3L ENSG00000104765	3	0	275	164	81	11	0	35	261	67
BNIPL ENSG00000163141	1	12	1	1	128	7	230	45	3	7
BOC ENSG00000144857	1722	50	96	64	49	405	5	379	29	155
BOD1 ENSG00000145919	56	1802	26	13	315	2639	83	18	0	61
BOD1L1 ENSG00000038219	39	17	164	299	162	37	22	50	32	22
BOD1L2 ENSG00000228075	0	0	0	1	1	0	1	1	0	0
BOK ENSG00000176720	3584	95	4	1513	109	25	34	243	20	607
BOLA1 ENSG00000178096	69	23	6	132	236	1063	1	10	18	181
BOLA2B ENSG00000169627	2353	75	630	2135	18	458	791	60	52	394
BOLA3 ENSG00000163170	11	0	529	5	19	916	133	4	34	18
BOLL ENSG00000152430	1	0	0	0	0	2	0	0	0	0
BOP1 ENSG00000261236	35	867	38	433	43	9	3	33	4	192
BORA ENSG00000136122	6	6	8	3	2	61	1	6	3	2
BORCS5 ENSG00000165714	113	5	53	0	4	17	43	3	2	1
BORCS6 ENSG00000196544	272	879	205	17	4	24	13	26	278	14
BORCS7 ENSG00000166275	41	152	684	397	46	11	47	102	35	105
BORCS8 ENSG00000254901	25	20	157	950	449	9	90	403	8	51
BORCS8-MEF2B ENSG00000064489	4	8	5	1	3	0	0	2	2	4
BPGM ENSG00000172331	4	0	79	0	2	1	33	0	126	10
BPHL ENSG00000137274	21	326	60	134	10	254	2	4	45	119
BPI ENSG00000101425	77	30	7	13	10	20	0	1	178	0
BPIFA1 ENSG00000198183	0	1	0	0	1	0	1	1	0	1
BPIFA2 ENSG00000131050	0	0	0	0	0	0	0	0	0	0
BPIFB1 ENSG00000125999	2	1	0	1	0	2	1	0	508	5
BPIFB2 ENSG00000078898	3	2	27	823	0	4	1	1	1	35
BPIFB4 ENSG00000186191	0	0	0	0	0	0	0	0	0	0
BPIFC ENSG00000184459	0	0	0	0	0	0	0	0	0	0
BPNT1 ENSG00000162813	0	12	159	5	5	36	80	160	0	128
BPTF ENSG00000171634	194	24	654	1	8	18	76	418	2	7
BRAF ENSG00000157764	10	1	280	20	90	1	51	11	4	12
BRAP ENSG00000089234	40	955	12	141	158	87	220	0	1	12
BRAT1 ENSG00000106009	117	7	909	3281	2	711	518	1097	67	389
BRCA1 ENSG00000012048	2	46	1	10	1	259	29	15	13	49
BRCA2 ENSG00000139618	14	6	1	9	72	0	0	3	6	0
BRCC3 ENSG00000185515	3	1	206	5	51	24	143	17	2	151
BRD1 ENSG00000100425	40	3	488	2	0	8	5	20	167	5
BRD2 ENSG00000204256	646	2521	4127	1429	2173	91	2877	4157	2597	1154
BRD3 ENSG00000169925	292	1	359	92	384	345	21	14	49	135
BRD4 ENSG00000141867	1538	8	740	993	320	257	1076	636	23	6
BRD7 ENSG00000166164	2	5	521	8	9	434	201	179	316	8
BRD8 ENSG00000112983	3	67	139	2394	305	1524	107	96	12	5
BRD9 ENSG00000028310	784	21	222	903	8	188	208	1173	661	392
BRDT ENSG00000137948	0	1	7	0	0	1	0	0	3	2
BRE ENSG00000158019	31	629	495	21	62	243	23	146	68	18
BRF1 ENSG00000185024	1223	99	551	1547	101	143	133	216	70	239
BRF2 ENSG00000104221	6	2	38	1172	86	292	55	15	54	0
BRI3 ENSG00000164713	3565	2537	2708	2978	2698	108	1037	890	751	1328
BRI3BP ENSG00000184992	84	31	129	18	4	4	5	8	4	8
BRICD5 ENSG00000182685	91	37	48	518	11	8	2	13	6	113
BRINP1 ENSG00000078725	14	3	0	29	3	2	3	175	8	1
BRINP2 ENSG00000198797	0	0	0	1	0	0	1	27	1	0
BRINP3 ENSG00000162670	13	0	12	3	0	1	0	7	5	0
BRIP1 ENSG00000136492	37	7	1	9	11	6	0	3	3	1
BRIX1 ENSG00000113460	4	1	39	2	10	9	13	0	0	66
BRK1 ENSG00000254999	35	4704	1068	49	25	930	990	7	1092	101
BRMS1 ENSG00000174744	13	41	451	1652	135	231	138	17	922	69
BRMS1L ENSG00000100916	32	6	1	0	53	4	1	5	7	10
BROX ENSG00000162819	6	12	79	9	46	79	156	30	61	38
BRPF1 ENSG00000156983	252	64	0	3	70	113	140	38	15	8
BRPF3 ENSG00000096070	6	2	198	18	355	1171	152	11	5	84
BRS3 ENSG00000102239	0	0	0	0	0	0	0	0	1	1
BRSK1 ENSG00000160469	641	0	11	5	3	12	75	160	39	13
BRSK2 ENSG00000174672	156	0	172	6	1	8	12	3	9	0
BRWD1 ENSG00000185658	6	1	234	0	0	19	126	419	40	93
BRWD3 ENSG00000165288	1	54	47	111	25	3	10	14	22	35
BSCL2 ENSG00000168000	5	31	13	1	9	4	0	3	82	0
BSDC1 ENSG00000160058	12	33	541	24	731	294	2	482	27	494
BSG ENSG00000172270	7564	3998	2166	7378	895	941	327	2138	597	1525
BSN ENSG00000164061	21	0	5	1	1	0	0	7	0	0
BSND ENSG00000162399	4	0	0	0	2	0	0	1	0	0
BSPH1 ENSG00000188334	3	8	5	2	0	4	1	0	0	0
BSPRY ENSG00000119411	0	12	78	40	177	696	122	0	8	69
BST1 ENSG00000109743	0	144	10	0	0	15	3	41	26	14
BST2 ENSG00000130303	8118	3012	97	498	3	5	83	2796	729	107
BTAF1 ENSG00000095564	0	7	31	8	104	13	86	79	5	12
BTBD1 ENSG00000064726	628	35	414	20	14	34	220	20	63	74
BTBD10 ENSG00000148925	113	5	139	0	3	6	99	8	4	1
BTBD11 ENSG00000151136	9	3	2	4	32	300	137	0	22	3
BTBD16 ENSG00000138152	0	1	13	1	10	3	19	1	33	5
BTBD18 ENSG00000233436	1	0	0	0	0	0	0	0	0	0
BTBD19 ENSG00000222009	5	4	0	2	1	1	11	8	29	5
BTBD2 ENSG00000133243	2189	10	1196	3857	591	846	754	1910	27	549
BTBD3 ENSG00000132640	194	2	182	11	4	4	117	149	331	5
BTBD6 ENSG00000184887	1089	770	962	145	173	550	437	62	38	161
BTBD7 ENSG00000011114	10	64	393	27	93	173	119	91	254	0
BTBD8 ENSG00000189195	2	7	16	52	0	2	22	31	2	0
BTBD9 ENSG00000183826	326	11	221	146	3	103	178	2	0	16
BTC ENSG00000174808	1	0	9	3	11	3	4	6	51	13
BTD ENSG00000169814	104	892	395	26	122	702	15	20	20	5
BTF3 ENSG00000145741	1757	25	970	66	67	528	888	986	408	250
BTF3L4 ENSG00000134717	18	2	218	2	72	20	287	72	105	197
BTG1 ENSG00000133639	29	5	34	139	60	4	819	1569	642	8
BTG2 ENSG00000159388	3709	41	1880	7	82	18	1649	29	3020	151
BTG3 ENSG00000154640	5	10	178	0	8	2	306	21	2	21
BTG4 ENSG00000137707	0	0	0	0	0	0	0	0	0	0
BTK ENSG00000010671	0	117	4	5	35	4	0	8	0	0
BTLA ENSG00000186265	3	0	0	0	0	0	0	0	4	0
BTN1A1 ENSG00000124557	0	1	0	0	0	0	0	0	0	1
BTN2A1 ENSG00000112763	19	46	1	6	41	12	91	160	2	6
BTN2A2 ENSG00000124508	11	126	41	32	2	40	7	5	1	10
BTN3A1 ENSG00000026950	3	219	32	8	8	456	38	93	55	219
BTN3A2 ENSG00000186470	4	8	8	5	7	171	13	97	5	8
BTN3A3 ENSG00000111801	2	0	26	18	5	173	2	1	1	12
BTNL2 ENSG00000204290	25	0	0	0	0	2	0	0	0	0
BTNL3 ENSG00000168903	3	7	0	3	5	0	0	5	0	1
BTNL8 ENSG00000113303	0	1	0	0	0	0	0	0	1	0
BTNL9 ENSG00000165810	7	0	2	160	3	0	4	10	0	1
BTRC ENSG00000166167	2	90	294	57	1	148	18	7	19	507
BUB1 ENSG00000169679	1	3	4	3	0	0	0	0	0	0
BUB1B ENSG00000156970	1	0	1	0	1	4	4	1	0	0
BUB3 ENSG00000154473	2	13	204	13	0	3	27	179	13	44
BUD13 ENSG00000137656	110	96	47	6	0	31	5	82	0	16
BUD31 ENSG00000106245	69	2603	1360	1866	475	1009	333	652	571	978
BVES ENSG00000112276	274	8	7	1	11	30	18	5	187	5
BYSL ENSG00000112578	24	572	45	52	74	50	136	1	9	9
BZW1 ENSG00000082153	52	4	633	13	65	25	811	11	15	95
BZW2 ENSG00000136261	94	2	14	48	0	107	140	35	17	29
C10orf10 ENSG00000165507	2	91	21	8	8	26	306	205	1125	123
C10orf105 ENSG00000214688	1	0	0	0	0	0	0	12	0	0
C10orf107 ENSG00000183346	25	3	61	16	14	11	8	22	19	4
C10orf11 ENSG00000148655	0	291	182	24	10	152	64	291	13	47
C10orf128 ENSG00000204161	68	7	1	17	0	3	1	9	18	4
C10orf142 ENSG00000277288	0	1	0	0	0	0	0	0	0	0
C10orf2 ENSG00000107815	287	4	61	18	1	71	70	111	0	97
C10orf35 ENSG00000171224	17	33	30	117	25	72	12	4	193	24
C10orf53 ENSG00000178645	1	0	1	2	0	0	1	0	0	0
C10orf54 ENSG00000107738	3780	514	10	29	36	0	829	812	827	694
C10orf55 ENSG00000222047	1	1	1	1	0	0	0	0	1	4
C10orf62 ENSG00000203942	0	1	0	0	0	2	0	0	3	0
C10orf67 ENSG00000179133	62	0	1	1	0	1	1	5	3	0
C10orf71 ENSG00000177354	2	0	0	1	0	0	0	1	0	62
C10orf76 ENSG00000120029	18	907	1	60	32	1560	105	11	0	1
C10orf82 ENSG00000165863	0	0	0	0	1	1	34	0	0	0
C10orf88 ENSG00000119965	5	4	2	13	63	85	0	0	46	1
C10orf90 ENSG00000154493	1	0	0	0	0	0	0	0	0	0
C10orf95 ENSG00000120055	1	9	0	5	0	16	2	0	0	39
C10orf99 ENSG00000188373	195	5	1	2	0	4	311	0	1	0
C11orf1 ENSG00000137720	4	194	499	29	22	3	70	66	6	6
C11orf16 ENSG00000176029	0	1	11	0	1	1	22	0	0	0
C11orf21 ENSG00000110665	0	2	0	2	0	4	2	46	0	7
C11orf24 ENSG00000171067	902	168	300	867	24	936	34	1275	263	297
C11orf31 ENSG00000211450	136	8	824	1388	355	1294	754	729	628	216
C11orf40 ENSG00000171987	0	0	0	0	0	0	0	0	0	0
C11orf42 ENSG00000180878	0	0	0	0	0	0	0	0	1	0
C11orf45 ENSG00000174370	56	1	1	0	4	1	2	4	1	0
C11orf49 ENSG00000149179	13	56	11	463	0	758	216	150	163	2
C11orf52 ENSG00000149300	0	0	2	13	2	0	3	3	0	0
C11orf53 ENSG00000150750	0	0	0	0	0	0	5	0	0	1
C11orf54 ENSG00000182919	4	0	207	5	185	157	1	84	3	8
C11orf57 ENSG00000150776	53	18	19	82	27	111	19	34	15	74
C11orf58 ENSG00000110696	145	428	835	3	74	108	354	582	37	285
C11orf63 ENSG00000109944	11	7	1	28	14	0	2	0	1	0
C11orf65 ENSG00000166323	25	0	2	2	0	0	0	7	1	1
C11orf68 ENSG00000175573	16	2897	342	22	15	27	35	568	520	137
C11orf70 ENSG00000137691	23	7	7	4	3	7	6	2	2	11
C11orf71 ENSG00000180425	11	4	97	60	203	10	3	6	74	5
C11orf74 ENSG00000166352	12	6	55	3	21	32	43	1	21	2
C11orf80 ENSG00000173715	1	13	70	59	40	139	3	2	0	9
C11orf84 ENSG00000168005	10	2	42	30	3	116	23	23	119	12
C11orf87 ENSG00000185742	0	7	0	0	15	1	0	1	2	1
C11orf88 ENSG00000183644	0	0	0	1	0	0	1	0	0	0
C11orf91 ENSG00000205177	0	0	0	0	0	0	0	0	0	0
C11orf94 ENSG00000234776	1	0	0	0	0	2	1	0	0	0
C11orf95 ENSG00000188070	96	1489	333	21	26	181	9	225	12	36
C11orf96 ENSG00000187479	4289	5215	11	0	19	30	6	5393	14370	9
C11orf98 ENSG00000278615	8	10	34	1	6	2	0	2	0	2
C12orf10 ENSG00000139637	455	1334	377	68	42	2	42	2	771	68
C12orf29 ENSG00000133641	127	7	63	14	40	2	0	3	20	29
C12orf4 ENSG00000047621	6	1	120	6	2	325	33	1	15	2
C12orf40 ENSG00000180116	2	0	0	0	0	0	0	0	1	0
C12orf42 ENSG00000179088	39	0	0	0	0	1	1	0	0	0
C12orf43 ENSG00000157895	78	285	44	545	159	567	26	59	109	1
C12orf45 ENSG00000151131	93	113	263	0	2	72	68	45	1	11
C12orf49 ENSG00000111412	3	9	39	43	0	131	312	2	53	22
C12orf50 ENSG00000165805	0	1	4	5	0	2	0	2	0	3
C12orf54 ENSG00000177627	24	4	0	0	3	1	62	3	8	0
C12orf56 ENSG00000185306	3	1	11	65	0	1	1	0	0	8
C12orf57 ENSG00000111678	6262	10675	3138	2710	884	340	2	2584	1218	1066
C12orf60 ENSG00000182993	89	24	0	8	3	0	11	7	35	1
C12orf65 ENSG00000130921	18	162	27	60	46	279	47	25	9	21
C12orf66 ENSG00000174206	2	2	125	68	2	10	24	21	7	70
C12orf71 ENSG00000214700	0	0	0	0	0	0	0	0	0	1
C12orf73 ENSG00000204954	29	0	88	175	22	134	42	34	22	7
C12orf75 ENSG00000235162	426	12	8	10	42	1	12	275	21	5
C12orf76 ENSG00000174456	36	29	42	115	31	555	121	70	3	14
C14orf1 ENSG00000133935	4	3068	2248	14	113	1737	124	298	0	410
C14orf105 ENSG00000100557	8	5	1	1	0	0	0	0	2	3
C14orf119 ENSG00000179933	10	18	3	21	1	176	0	16	92	231
C14orf132 ENSG00000227051	49	58	1	12	10	96	2	52	31	1
C14orf142 ENSG00000170270	29	0	88	15	3	29	4	18	1	8
C14orf159 ENSG00000133943	51	306	66	2	30	800	5	0	18	2
C14orf166 ENSG00000087302	480	24	115	5	12	1488	267	101	3	142
C14orf169 ENSG00000170468	30	88	28	1	15	19	77	8	0	6
C14orf177 ENSG00000176605	0	0	0	0	0	0	0	0	0	0
C14orf178 ENSG00000197734	1	0	0	1	0	1	0	1	1	0
C14orf180 ENSG00000184601	1	17	0	1	0	0	2	0	3	1
C14orf2 ENSG00000156411	569	133	15	52	983	11157	1044	186	4	197
C14orf28 ENSG00000179476	18	3	54	0	6	1	5	8	24	9
C14orf37 ENSG00000139971	7	10	5	35	2	7	0	0	2	4
C14orf39 ENSG00000179008	0	0	0	0	0	2	1	0	0	26
C14orf79 ENSG00000140104	22	1	65	912	48	23	34	146	20	2
C14orf80 ENSG00000185347	0	9	0	3	149	0	76	45	147	176
C14orf93 ENSG00000100802	145	22	16	15	0	598	25	0	13	30
C15orf39 ENSG00000167173	100	44	15	662	38	713	117	11	5	14
C15orf40 ENSG00000169609	292	297	222	257	213	56	0	17	282	7
C15orf41 ENSG00000186073	19	59	2	2	0	2	91	5	7	0
C15orf48 ENSG00000166920	14	1	401	8	9	8	65	45	26	203
C15orf52 ENSG00000188549	232	672	2	47	3	912	0	2	20	16
C15orf53 ENSG00000175779	13	0	0	2	0	0	0	0	0	0
C15orf57 ENSG00000128891	344	9	0	11	1	112	331	108	3	42
C15orf59 ENSG00000205363	630	511	219	30	13	3	116	619	2	167
C15orf61 ENSG00000189227	11	23	160	26	207	9	2	388	41	5
C15orf62 ENSG00000188277	0	4	5	9	4	4	9	7	1	2
C15orf65 ENSG00000261652	2	1	4	9	1	1	3	17	1	2
C16orf13 ENSG00000130731	826	1221	93	3256	389	1162	1	56	124	280
C16orf45 ENSG00000166780	745	20	16	5	2	1	286	30	239	0
C16orf46 ENSG00000166455	0	3	0	0	4	26	1	2	0	1
C16orf52 ENSG00000185716	53	37	215	2	5	58	59	6	0	0
C16orf54 ENSG00000185905	6	1	9	2	1	12	3	36	90	0
C16orf58 ENSG00000140688	11	1402	1767	2209	681	3257	58	209	11	385
C16orf59 ENSG00000162062	16	0	58	82	1	13	4	10	0	0
C16orf62 ENSG00000103544	493	8	484	1014	36	10	17	189	66	3
C16orf70 ENSG00000125149	14	273	444	526	208	301	7	40	111	25
C16orf71 ENSG00000166246	16	0	8	5	26	44	6	1	8	22
C16orf72 ENSG00000182831	1	2	94	0	10	43	0	190	63	49
C16orf74 ENSG00000154102	1	6	43	0	15	9	596	434	20	7
C16orf78 ENSG00000166152	1	0	1	3	2	0	0	1	1	1
C16orf82 ENSG00000234186	1	0	0	0	0	0	0	0	0	0
C16orf86 ENSG00000159761	10	222	2	8	12	13	1	178	15	7
C16orf87 ENSG00000155330	2	1	82	2	14	2	5	64	3	5
C16orf89 ENSG00000153446	1321	522	28	23	353	39	34	172	72	55
C16orf91 ENSG00000174109	243	0	8	9	0	99	66	201	1	98
C16orf92 ENSG00000167194	1	0	0	0	0	0	0	1	2	0
C16orf95 ENSG00000260456	21	3	0	0	1	0	10	0	3	1
C16orf96 ENSG00000205832	0	12	2	0	2	0	3	0	2	2
C17orf105 ENSG00000231256	1	0	0	1	1	0	0	0	0	0
C17orf107 ENSG00000205710	28	133	17	3	7	19	74	9	35	330
C17orf49 ENSG00000258315	16	0	56	6	0	131	114	0	10	4
C17orf50 ENSG00000270806	0	1	1	0	1	1	2	0	1	3
C17orf51 ENSG00000212719	1	253	35	32	22	39	11	13	0	22
C17orf53 ENSG00000125319	10	19	9	7	6	3	2	13	2	0
C17orf58 ENSG00000186665	14	0	40	3	102	0	7	8	0	10
C17orf62 ENSG00000178927	114	1110	776	1345	0	349	42	550	105	579
C17orf64 ENSG00000141371	5	0	0	0	1	0	0	0	0	0
C17orf67 ENSG00000214226	122	5	115	6	0	0	14	4	4	1
C17orf74 ENSG00000184560	0	0	0	0	0	0	0	1	0	0
C17orf75 ENSG00000108666	6	4	138	1	80	17	139	36	30	49
C17orf78 ENSG00000278505	0	1	2	1	1	5	2	0	0	0
C17orf80 ENSG00000141219	32	445	19	3	10	480	17	321	62	94
C17orf89 ENSG00000224877	1296	1076	613	892	877	717	556	160	148	181
C17orf96 ENSG00000273604	7	26	15	4	2	2	7	4	101	0
C17orf97 ENSG00000187624	10	76	2	1	0	221	3	34	58	16
C17orf98 ENSG00000275489	0	0	1	0	12	0	11	1	2	16
C17orf99 ENSG00000187997	7	4	0	0	0	0	0	0	13	0
C18orf21 ENSG00000141428	2	7	65	21	37	98	48	10	0	35
C18orf25 ENSG00000152242	31	5	156	10	1	11	37	76	6	63
C18orf32 ENSG00000177576	112	97	76	133	109	277	120	45	0	43
C18orf54 ENSG00000166845	2	0	0	0	0	1	1	3	22	0
C18orf63 ENSG00000206043	0	0	0	0	0	0	1	1	0	0
C18orf8 ENSG00000141452	139	43	411	3	108	32	247	2	10	163
C19orf12 ENSG00000131943	6	1794	92	51	586	1241	214	0	22	10
C19orf18 ENSG00000177025	103	3	39	228	96	32	4	12	0	92
C19orf24 ENSG00000228300	15	2669	156	1706	17	144	13	19	477	430
C19orf25 ENSG00000119559	26	742	143	608	791	135	120	852	478	71
C19orf33 ENSG00000167644	28	97	37	27	22	13	794	5	1150	373
C19orf35 ENSG00000188305	24	1	0	0	3	0	1	3	0	18
C19orf38 ENSG00000214212	8	7	0	10	6	17	2	201	0	1
C19orf43 ENSG00000123144	176	4681	758	194	619	3673	1365	907	38	666
C19orf44 ENSG00000105072	403	53	10	253	12	19	3	326	2	42
C19orf45 ENSG00000198723	1	12	10	10	4	2	4	12	0	0
C19orf47 ENSG00000160392	2	11	151	307	42	0	348	307	277	1
C19orf48 ENSG00000167747	941	981	756	2669	1129	62	9	43	33	111
C19orf52 ENSG00000142444	36	72	38	21	136	776	5	282	24	0
C19orf53 ENSG00000104979	7	4382	1264	1370	859	106	74	1795	1966	1127
C19orf54 ENSG00000188493	6	519	155	100	22	56	9	30	24	41
C19orf57 ENSG00000132016	78	17	3	31	2	4	12	26	4	0
C19orf60 ENSG00000006015	1528	69	104	2316	43	260	71	1163	277	169
C19orf66 ENSG00000130813	33	945	80	13	6	94	177	227	35	144
C19orf67 ENSG00000188032	1	0	8	0	0	1	0	2	0	1
C19orf68 ENSG00000185453	171	82	0	22	137	1	66	89	11	17
C19orf70 ENSG00000174917	4958	1482	636	2724	986	8	98	1313	2322	713
C19orf71 ENSG00000183397	3	1	1	2	5	1	3	7	1	0
C19orf73 ENSG00000221916	7	36	29	144	4	5	3	4	55	3
C19orf81 ENSG00000235034	0	13	552	662	50	17	4	0	0	4
C19orf84 ENSG00000262874	0	0	0	0	0	0	0	0	0	0
C1D ENSG00000197223	109	3	84	16	89	2	69	27	105	3
C1GALT1 ENSG00000106392	4	12	56	2	57	3	38	42	44	57
C1GALT1C1 ENSG00000171155	35	9	79	7	3	39	108	23	7	111
C1GALT1C1L ENSG00000223658	1	0	0	0	1	0	0	50	1	2
C1QA ENSG00000173372	6997	4467	29	34	27	5	84	1861	1841	182
C1QB ENSG00000173369	4653	36	13	14	226	5	20	2445	2091	525
C1QBP ENSG00000108561	8	1	1277	25	907	42	621	526	4	1090
C1QC ENSG00000159189	1875	42	0	400	22	10	202	619	532	127
C1QL1 ENSG00000131094	3150	18	0	22	2	2	0	1299	23	8
C1QL2 ENSG00000144119	0	2	0	0	0	0	0	0	5	0
C1QL3 ENSG00000165985	0	0	0	1	0	0	0	5	2	0
C1QL4 ENSG00000186897	0	0	0	2	0	0	2	0	6	0
C1QTNF1 ENSG00000173918	7352	3054	4	21	29	5	20	544	125	17
C1QTNF2 ENSG00000145861	345	604	1	0	0	25	3	3	45	2
C1QTNF3 ENSG00000082196	11	4	37	1	17	177	12	153	12	1
C1QTNF4 ENSG00000172247	192	342	7	21	4	3	3	158	9	6
C1QTNF5 ENSG00000223953	3	0	0	0	1	0	0	8	0	0
C1QTNF6 ENSG00000133466	14	0	38	327	61	205	0	2	12	1
C1QTNF7 ENSG00000163145	106	19	1	0	24	2	0	6	16	10
C1QTNF9 ENSG00000240654	0	6	0	0	1	0	5	0	1	1
C1QTNF9B ENSG00000205863	0	14	14	1	0	0	1	3	1	10
C1QTNF9B-AS1 ENSG00000281899	2	5	137	16	42	4	8	0	84	88
C1R ENSG00000159403	18320	18317	6	33	166	95	71	3718	5150	717
C1RL ENSG00000139178	303	1802	412	44	101	3	261	29	2	180
C1S ENSG00000182326	4171	166	0	15	22	3683	3	1518	429	279
C1orf100 ENSG00000173728	0	0	0	0	0	0	0	1	0	0
C1orf101 ENSG00000179397	1	0	15	3	3	0	26	5	0	0
C1orf105 ENSG00000180999	0	0	0	0	0	0	0	0	0	1
C1orf106 ENSG00000163362	0	51	11	1	219	0	991	15	1	2
C1orf109 ENSG00000116922	4	11	97	0	0	1	164	2	48	132
C1orf112 ENSG00000000460	51	0	19	6	0	37	12	0	43	0
C1orf115 ENSG00000162817	2	3	1195	27	22	85	18	11	72	378
C1orf116 ENSG00000182795	43	6283	4050	820	3161	147	1028	4	153	322
C1orf122 ENSG00000197982	1376	3993	1702	1641	1361	621	136	30	30	533
C1orf123 ENSG00000162384	1075	183	230	1	229	2215	158	104	8	160
C1orf127 ENSG00000175262	1	0	0	0	1	0	3	8	1	6
C1orf131 ENSG00000143633	2	12	55	16	129	127	38	2	1	0
C1orf141 ENSG00000203963	6	1	0	0	3	0	0	0	0	0
C1orf145 ENSG00000162913	3	1	15	3	7	36	3	30	1	0
C1orf146 ENSG00000203910	0	0	0	0	0	0	0	0	0	0
C1orf158 ENSG00000157330	1	0	9	3	0	0	0	1	0	1
C1orf159 ENSG00000131591	1	61	171	966	42	11	285	290	339	73
C1orf162 ENSG00000143110	4	10	0	348	1	128	0	1	219	3
C1orf167 ENSG00000215910	26	4	1	1	2	3	1	1	9	53
C1orf168 ENSG00000187889	1	3	32	1	32	4	3	1	17	15
C1orf174 ENSG00000198912	12	37	51	50	2	568	41	58	0	25
C1orf185 ENSG00000204006	0	0	0	0	0	0	0	0	0	0
C1orf186 ENSG00000263961	2	26	97	37	0	15	7	0	1	3
C1orf194 ENSG00000179902	0	2	0	9	10	1	1	9	0	10
C1orf198 ENSG00000119280	806	67	673	64	170	13	340	571	630	243
C1orf204 ENSG00000188004	1	42	0	6	38	27	4	8	1	30
C1orf21 ENSG00000116667	586	7	1183	55	578	2261	250	4	62	4
C1orf210 ENSG00000253313	7	63	200	0	497	383	11	2	5	102
C1orf216 ENSG00000142686	430	59	66	9	46	1	3	80	199	2
C1orf226 ENSG00000239887	0	3	79	2	10	33	80	1	14	27
C1orf228 ENSG00000198520	4	14	48	40	0	9	1	54	4	0
C1orf234 ENSG00000227868	1	2	1	1	0	1	0	0	0	0
C1orf27 ENSG00000157181	8	28	316	4	62	5	23	21	14	101
[truncated: 15,949 more rows]
