# Supplementary material for: Spatial maps of prostate cancer transcriptomes reveal an unexplored landscape of heterogeneity
Source: Nat Commun. 2018 Jun 20;9:2419. doi: 10.1038/s41467-018-04724-5 (PMC6010471; doi:10.1038/s41467-018-04724-5)
Supplement: Supplementary file 9 — Supplementary Data 6 [file 41467_2018_4724_MOESM9_ESM.zip › Supplementary Dataset 3/experiment0003-mix-hiergamma_prior-r.tsv]

Factor 1	386.098
Factor 2	389.365
Factor 3	293.98
Factor 4	354.248
Factor 5	225.043
Factor 6	182.667
Factor 7	260.113
Factor 8	252.971
Factor 9	217.157
Factor 10	220.002
