# Supplementary material for: Spatial maps of prostate cancer transcriptomes reveal an unexplored landscape of heterogeneity
Source: Nat Commun. 2018 Jun 20;9:2419. doi: 10.1038/s41467-018-04724-5 (PMC6010471; doi:10.1038/s41467-018-04724-5)
Supplement: Supplementary file 9 — Supplementary Data 6 [file 41467_2018_4724_MOESM9_ESM.zip › Supplementary Dataset 3/experiment0003-contributions_gene_type.tsv]

	Factor 1	Factor 2	Factor 3	Factor 4	Factor 5	Factor 6	Factor 7	Factor 8	Factor 9	Factor 10
A1BG ENSG00000121410	7	0	1	0	0	17	0	3	0	0
A1CF ENSG00000148584	0	0	1	0	2	0	0	0	4	0
A2M ENSG00000175899	2835	57	6	1	72	6143	217	4078	1800	1
A2ML1 ENSG00000166535	0	4	7	1	14	2	12	4	1	0
A4GALT ENSG00000128274	0	442	4	5	2	2	68	470	132	19
AAAS ENSG00000094914	56	41	192	440	10	2	11	133	2	37
AACS ENSG00000081760	4	0	23	2	0	14	3	20	0	9
AADAC ENSG00000114771	0	0	0	0	0	0	0	0	0	0
AADACL2 ENSG00000197953	0	0	0	0	0	0	0	1	0	0
AADACL4 ENSG00000204518	0	0	0	0	0	0	0	0	0	0
AADAT ENSG00000109576	0	16	20	34	0	6	6	1	10	22
AAED1 ENSG00000158122	0	1	1	0	19	24	9	11	10	5
AAGAB ENSG00000103591	8	1	44	2	25	136	36	1	3	21
AAK1 ENSG00000115977	25	25	78	0	39	2	6	10	20	44
AAMDC ENSG00000087884	14	858	14	16	3	171	8	13	66	1
AAMP ENSG00000127837	271	244	281	509	20	413	546	327	386	166
AAR2 ENSG00000131043	2	154	0	159	176	277	46	18	11	4
AARD ENSG00000205002	7	6	0	1	0	1	1	0	4	0
AARS ENSG00000090861	332	447	15	6	252	549	23	1	21	136
AARSD1 ENSG00000266967	23	0	0	24	1	47	1	1	4	8
AASDH ENSG00000157426	8	0	6	0	6	0	0	0	2	0
AASDHPPT ENSG00000149313	0	0	21	2	0	0	4	0	0	2
AASS ENSG00000008311	57	0	2	3	0	4	6	10	2	1
AATF ENSG00000275700	44	295	48	87	0	136	13	70	9	11
AATK ENSG00000181409	4	11	0	0	0	2	4	0	0	1
AATK-AS1 ENSG00000225180	0	0	0	0	0	0	0	0	0	0
ABAT ENSG00000183044	0	1	12	27	20	0	1	2	1	0
ABC13-47488600E17.1 ENSG00000283199	4	6	4	2	2	3	9	0	6	0
ABC13-47656900H15.1 ENSG00000283566	0	0	1	0	2	0	3	0	0	2
ABC7-42404400C24.1 ENSG00000277758	0	0	1	0	0	0	0	2	1	0
ABCA1 ENSG00000165029	4	5	0	2	3	12	2	22	3	20
ABCA10 ENSG00000154263	0	7	2	0	0	4	8	1	2	0
ABCA12 ENSG00000144452	0	0	0	0	0	0	0	0	0	0
ABCA13 ENSG00000179869	2	0	0	0	0	0	0	0	0	0
ABCA2 ENSG00000107331	106	215	169	364	13	17	66	555	96	39
ABCA3 ENSG00000167972	279	18	52	152	3	171	0	2	101	0
ABCA4 ENSG00000198691	0	2	0	0	1	1	0	0	1	0
ABCA5 ENSG00000154265	4	2	6	0	11	1	12	0	22	16
ABCA6 ENSG00000154262	1	5	1	0	1	2	0	3	10	0
ABCA7 ENSG00000064687	1	0	0	94	3	7	19	0	50	0
ABCA8 ENSG00000141338	3	4	37	14	10	7	1	95	0	0
ABCA9 ENSG00000154258	0	7	2	23	3	3	1	1	2	0
ABCB1 ENSG00000085563	0	5	0	0	0	0	0	0	3	1
ABCB10 ENSG00000135776	4	0	3	1	0	3	0	0	0	9
ABCB11 ENSG00000073734	0	0	0	0	0	0	0	0	0	0
ABCB4 ENSG00000005471	7	19	0	0	1	1	0	5	0	6
ABCB5 ENSG00000004846	0	0	0	0	0	0	0	2	0	0
ABCB6 ENSG00000115657	10	0	0	3	0	4	1	1	0	0
ABCB7 ENSG00000131269	6	7	0	1	0	173	9	11	6	4
ABCB8 ENSG00000197150	168	341	63	35	40	0	7	183	4	2
ABCB9 ENSG00000150967	65	152	5	0	1	63	14	0	0	1
ABCC1 ENSG00000103222	101	49	26	0	57	96	33	9	1	17
ABCC10 ENSG00000124574	2	130	2	20	199	17	46	18	44	0
ABCC11 ENSG00000121270	0	0	0	0	0	0	0	0	0	0
ABCC12 ENSG00000140798	0	0	0	0	0	0	0	0	0	0
ABCC2 ENSG00000023839	1	0	0	0	0	0	0	1	0	0
ABCC3 ENSG00000108846	1	44	25	96	37	20	47	0	18	0
ABCC4 ENSG00000125257	3	0	78	1	77	1	18	0	1	50
ABCC5 ENSG00000114770	4	73	66	1	3	196	71	0	1	1
ABCC6 ENSG00000091262	14	3	2	8	21	0	5	0	1	30
ABCC8 ENSG00000006071	0	232	16	27	0	16	0	264	0	0
ABCC9 ENSG00000069431	15	3	0	3	0	0	0	0	17	0
ABCD1 ENSG00000101986	97	52	0	164	4	0	0	205	2	26
ABCD2 ENSG00000173208	0	0	0	0	1	0	0	0	1	1
ABCD3 ENSG00000117528	8	1	13	2	0	4	4	1	2	1
ABCD4 ENSG00000119688	7	41	62	0	8	25	2	0	63	26
ABCE1 ENSG00000164163	1	1	14	0	1	5	14	1	0	18
ABCF1 ENSG00000204574	1	726	120	7	1	312	19	1	12	147
ABCF2 ENSG00000033050	187	826	151	20	0	213	83	100	1	27
ABCF3 ENSG00000161204	263	27	81	354	13	9	8	22	22	58
ABCG1 ENSG00000160179	0	1	6	9	12	59	4	1	0	4
ABCG2 ENSG00000118777	2	8	0	5	2	41	7	3	31	1
ABCG4 ENSG00000172350	13	1	0	1	0	0	0	1	1	0
ABCG5 ENSG00000138075	2	4	0	1	0	1	0	0	0	0
ABHD1 ENSG00000143994	4	101	6	1	3	1	1	0	0	0
ABHD10 ENSG00000144827	22	2	10	22	4	289	0	1	5	0
ABHD11 ENSG00000106077	26	477	114	92	2	265	160	1	1	56
ABHD12 ENSG00000100997	64	842	126	327	94	189	210	8	16	68
ABHD12B ENSG00000131969	0	0	0	0	0	0	0	0	0	0
ABHD13 ENSG00000139826	4	5	26	7	3	1	5	19	4	25
ABHD14A ENSG00000248487	213	106	56	263	37	80	13	13	28	52
ABHD14A-ACY1 ENSG00000114786	0	0	0	0	0	0	0	0	0	0
ABHD14B ENSG00000114779	937	390	156	849	84	8	151	289	7	6
ABHD15 ENSG00000168792	77	11	6	1	1	0	54	0	5	4
ABHD16A ENSG00000204427	0	1	3	5	2	34	6	18	12	1
ABHD17A ENSG00000129968	133	42	22	164	19	13	0	33	9	72
ABHD17B ENSG00000107362	6	4	5	1	3	55	16	3	1	0
ABHD17C ENSG00000136379	0	1	7	19	1	4	4	1	8	5
ABHD18 ENSG00000164074	8	0	18	0	2	0	0	1	0	3
ABHD2 ENSG00000140526	1	0	224	0	117	2	27	9	3	62
ABHD3 ENSG00000158201	0	0	5	4	5	6	0	1	1	3
ABHD4 ENSG00000100439	81	217	0	72	23	141	63	11	2	1
ABHD5 ENSG00000011198	1	10	1	1	5	4	0	0	0	0
ABHD6 ENSG00000163686	25	0	14	37	1	3	34	1	0	18
ABHD8 ENSG00000127220	12	166	3	105	70	76	57	257	190	10
ABI1 ENSG00000136754	1	1	16	5	19	0	57	0	2	0
ABI2 ENSG00000138443	10	69	42	0	4	330	26	19	21	74
ABI3 ENSG00000108798	4	167	8	0	4	4	9	1	13	1
ABI3BP ENSG00000154175	9	0	0	13	9	0	0	3	2	3
ABL1 ENSG00000097007	31	188	67	157	8	388	16	268	159	95
ABL2 ENSG00000143322	51	5	0	0	13	7	59	27	49	6
ABLIM1 ENSG00000099204	52	537	10	138	59	0	200	286	103	16
ABLIM2 ENSG00000163995	16	1	0	1	2	0	0	2	11	1
ABLIM3 ENSG00000173210	257	2	27	1	7	7	30	0	0	0
ABO ENSG00000175164	0	8	1	1	5	65	30	1	0	17
ABR ENSG00000159842	1	4	5	4	3	261	104	137	7	21
ABRA ENSG00000174429	0	0	2	0	3	0	0	0	2	0
ABRACL ENSG00000146386	0	0	3	0	0	0	0	0	0	3
ABT1 ENSG00000146109	13	5	4	3	2	171	2	5	3	21
ABTB1 ENSG00000114626	841	237	82	87	85	0	35	222	11	28
ABTB2 ENSG00000166016	46	51	2	2	0	6	15	104	1	4
AC002429.5 ENSG00000236197	0	0	0	0	0	0	0	0	0	0
AC004076.7 ENSG00000268533	0	0	0	0	0	1	0	0	0	0
AC004158.1 ENSG00000280264	0	0	0	0	0	0	0	0	0	0
AC004381.6 ENSG00000005189	0	55	2	4	80	26	1	0	0	5
AC004754.3 ENSG00000269881	8	5	14	0	2	7	0	2	0	0
AC004813.1 ENSG00000279777	0	0	0	0	0	0	0	0	0	0
AC004824.1 ENSG00000280226	0	0	0	0	0	0	0	0	0	0
AC005281.1 ENSG00000226690	0	0	0	0	0	0	0	0	0	0
AC005477.1 ENSG00000280188	0	0	0	0	0	0	0	0	0	0
AC005480.1 ENSG00000279461	24	7	6	0	6	1	0	0	3	0
AC006116.20 ENSG00000267710	0	0	1	0	0	1	0	0	0	0
AC006328.1 ENSG00000280301	0	0	0	0	0	0	0	0	0	0
AC006386.1 ENSG00000279115	14	11	4	12	2	13	0	2	2	0
AC006994.3 ENSG00000279317	0	3	1	1	0	3	0	0	0	0
AC007040.11 ENSG00000258881	0	0	0	0	0	1	0	0	0	0
AC007906.1 ENSG00000279018	0	1	0	0	0	0	0	0	0	0
AC008074.1 ENSG00000279644	0	0	0	0	0	0	0	0	0	0
AC008522.1 ENSG00000279232	0	3	0	3	0	1	0	1	0	0
AC008686.1 ENSG00000280221	0	0	0	0	0	0	0	0	0	0
AC008759.1 ENSG00000279471	0	0	0	0	0	0	0	0	0	0
AC008810.1 ENSG00000279126	0	0	0	0	0	0	0	0	0	0
AC008914.1 ENSG00000279768	0	0	0	0	0	0	0	0	0	0
AC009014.3 ENSG00000271824	0	0	1	0	3	0	1	0	0	0
AC009060.2 ENSG00000280252	0	0	0	0	0	0	0	0	0	0
AC009977.1 ENSG00000279335	0	0	0	0	0	0	0	0	0	0
AC010731.4 ENSG00000235118	0	0	0	0	0	0	0	0	0	0
AC011155.1 ENSG00000280098	0	0	0	0	0	0	0	0	0	0
AC011380.1 ENSG00000281227	0	0	0	0	0	0	0	0	0	0
AC012005.1 ENSG00000279274	17	18	9	22	1	15	6	20	9	6
AC012005.2 ENSG00000279287	0	0	0	0	0	0	0	0	0	0
AC012363.1 ENSG00000281676	0	0	0	0	0	0	0	0	0	0
AC013269.5 ENSG00000184761	0	0	0	0	0	0	0	0	0	0
AC013461.1 ENSG00000091436	207	0	16	1	5	5	7	17	15	10
AC016142.1 ENSG00000280141	0	0	0	0	0	0	0	0	0	0
AC016549.1 ENSG00000281325	0	0	0	0	0	0	0	0	0	0
AC016577.1 ENSG00000279646	0	0	0	0	0	0	0	0	0	0
AC016991.1 ENSG00000279435	0	0	0	0	0	0	0	0	0	0
AC017081.1 ENSG00000279921	0	0	0	0	0	0	0	0	0	0
AC018512.1 ENSG00000279808	0	0	0	0	0	0	0	0	0	0
AC018902.1 ENSG00000280817	0	0	0	0	0	0	0	0	0	0
AC021106.1 ENSG00000279386	0	0	0	0	0	0	0	0	0	0
AC024060.1 ENSG00000281584	0	0	0	0	0	0	0	0	0	0
AC024592.12 ENSG00000267740	0	0	0	0	0	0	0	0	0	0
AC025335.1 ENSG00000179859	0	122	2	2	1	46	5	0	4	0
AC055733.1 ENSG00000280127	0	0	0	0	0	0	0	0	0	0
AC055866.1 ENSG00000281079	0	0	0	0	0	0	0	0	0	0
AC069063.2 ENSG00000279380	0	0	0	0	0	0	0	0	0	0
AC073130.2 ENSG00000281656	0	0	0	0	0	0	0	0	0	0
AC073657.1 ENSG00000279937	0	0	0	0	0	0	0	0	0	0
AC074033.1 ENSG00000281137	0	0	0	0	0	0	0	0	2	0
AC087350.1 ENSG00000281527	0	0	0	0	0	0	0	0	0	0
AC087762.1 ENSG00000279588	0	0	0	0	0	0	0	0	0	0
AC090154.1 ENSG00000278888	0	0	0	0	0	0	0	0	0	0
AC090498.1 ENSG00000279483	32	4869	92	15	271	1621	68	17	106	7
AC092384.1 ENSG00000280675	1	0	0	0	0	1	0	1	0	0
AC092835.2 ENSG00000233757	0	1	0	2	0	0	0	0	2	0
AC092881.1 ENSG00000279530	0	0	0	0	0	0	0	0	0	0
AC100821.1 ENSG00000280473	0	0	0	0	0	0	0	0	0	0
AC104057.1 ENSG00000280427	0	0	0	0	0	0	0	0	0	0
AC104073.1 ENSG00000280410	0	0	0	0	0	0	0	0	0	0
AC104304.4 ENSG00000283473	0	0	0	0	0	0	0	0	0	0
AC104389.2 ENSG00000279824	0	0	0	0	0	0	0	0	0	0
AC104981.1 ENSG00000278938	0	0	0	0	0	0	0	0	1	0
AC105009.1 ENSG00000281855	0	0	0	0	0	0	0	0	0	0
AC105052.1 ENSG00000279168	1	1	0	8	0	0	1	0	0	3
AC109486.1 ENSG00000280447	0	0	0	0	0	0	0	0	0	0
AC109829.1 ENSG00000233438	0	0	0	0	0	0	0	0	0	0
AC110602.1 ENSG00000281267	0	0	0	0	0	0	0	0	0	0
AC110615.1 ENSG00000279909	3	1	3	15	0	6	1	6	0	5
AC112719.1 ENSG00000280671	0	0	0	0	0	0	0	0	0	0
AC113404.1 ENSG00000254893	0	2	0	0	17	0	13	61	17	8
AC118758.1 ENSG00000268187	0	0	0	0	0	0	0	0	0	0
AC131097.4 ENSG00000216921	55	0	0	5	13	2	9	0	5	0
AC131263.1 ENSG00000280550	0	0	0	0	0	0	0	0	0	0
AC138517.6 ENSG00000283288	0	0	0	0	0	0	0	0	0	0
AC138647.1 ENSG00000226490	0	0	0	0	0	0	0	1	0	1
AC138969.4 ENSG00000183889	15	408	34	79	0	8	57	28	5	20
AC241377.1 ENSG00000281741	9	21	17	29	3	5	12	0	3	11
AC241585.1 ENSG00000281571	20	0	6	0	5	0	2	0	1	0
AC242988.1 ENSG00000278939	0	0	0	0	0	0	0	0	0	0
AC243756.1 ENSG00000270339	0	0	0	0	0	0	0	0	0	0
AC243945.1 ENSG00000279510	0	0	0	0	0	0	0	0	0	0
AC245100.1 ENSG00000280649	12	6	0	20	2	9	21	14	12	28
ACAA1 ENSG00000060971	78	1603	698	32	443	6	175	15	9	210
ACAA2 ENSG00000167315	151	2	11	0	0	259	1	1	0	153
ACACA ENSG00000278540	1	4	101	146	43	503	0	11	0	29
ACACB ENSG00000076555	188	47	4	0	0	102	2	24	22	1
ACAD10 ENSG00000111271	2	2	63	88	1	0	7	0	1	2
ACAD11 ENSG00000240303	0	0	0	1	1	0	0	0	0	0
ACAD8 ENSG00000151498	0	0	2	63	10	1	0	0	0	31
ACAD9 ENSG00000177646	4	442	93	8	9	25	93	0	8	5
ACADL ENSG00000115361	3	3	18	0	30	2	17	4	0	39
ACADM ENSG00000117054	0	0	23	0	3	3	12	10	0	3
ACADS ENSG00000122971	57	110	1	168	33	65	0	60	30	53
ACADSB ENSG00000196177	0	2	27	3	10	6	3	1	6	29
ACADVL ENSG00000072778	1552	68	1243	2188	546	320	767	912	543	877
ACAN ENSG00000157766	12	0	0	1	0	0	0	0	0	0
ACAP1 ENSG00000072818	20	302	14	35	6	0	10	4	24	2
ACAP2 ENSG00000114331	0	5	0	1	2	1	3	39	0	18
ACAP3 ENSG00000131584	497	39	148	940	107	117	10	272	66	26
ACAT1 ENSG00000075239	234	7	31	0	25	137	3	117	0	3
ACAT2 ENSG00000120437	0	119	152	13	83	42	38	0	3	7
ACBD3 ENSG00000182827	4	2	0	31	1	25	15	6	12	9
ACBD4 ENSG00000181513	4	264	5	309	0	307	5	152	148	36
ACBD5 ENSG00000107897	3	3	23	0	0	0	4	8	0	3
ACBD6 ENSG00000230124	1	327	41	1	0	11	104	38	71	1
ACBD7 ENSG00000176244	0	0	0	0	0	0	0	0	0	0
ACCS ENSG00000110455	36	47	9	192	44	37	1	2	19	13
ACCSL ENSG00000205126	0	0	0	0	0	0	0	0	0	0
ACD ENSG00000102977	1	534	95	125	0	61	18	101	0	6
ACE ENSG00000159640	8	16	73	136	30	12	41	2	0	6
ACE2 ENSG00000130234	2	1	0	0	0	0	1	0	0	0
ACER1 ENSG00000167769	2	15	10	3	13	1	3	0	1	0
ACER2 ENSG00000177076	0	0	0	0	0	0	0	0	0	0
ACER3 ENSG00000078124	4	11	24	0	0	14	0	7	2	1
ACHE ENSG00000087085	1	63	0	0	2	58	83	1	109	1
ACIN1 ENSG00000100813	0	0	223	171	10	39	270	232	35	114
ACKR1 ENSG00000213088	2	37	0	1	0	0	2	0	90	0
ACKR2 ENSG00000144648	3	0	0	0	0	2	0	2	0	0
ACKR3 ENSG00000144476	38	7	1	2	0	7	0	5	60	7
ACKR4 ENSG00000129048	0	0	2	1	1	0	0	0	0	0
ACLY ENSG00000131473	12	5	123	6	32	132	4	5	1	64
ACMSD ENSG00000153086	0	0	0	0	0	1	0	0	0	1
ACO1 ENSG00000122729	61	4	8	10	0	23	2	0	3	0
ACO2 ENSG00000100412	28	377	81	61	1	193	25	22	35	29
ACOD1 ENSG00000102794	0	0	0	0	0	0	0	0	0	0
ACOT1 ENSG00000184227	332	22	70	5	8	2	8	17	0	26
ACOT11 ENSG00000162390	61	0	0	0	10	4	19	3	0	0
ACOT12 ENSG00000172497	0	0	0	0	0	0	0	6	0	1
ACOT13 ENSG00000112304	113	1	38	20	35	16	6	24	42	23
ACOT2 ENSG00000119673	140	9	5	12	3	0	22	7	0	11
ACOT4 ENSG00000177465	0	3	3	0	1	27	0	1	1	5
ACOT6 ENSG00000205669	0	0	0	0	0	0	0	0	0	0
ACOT7 ENSG00000097021	189	1106	41	16	101	4	13	44	32	1
ACOT8 ENSG00000101473	122	487	28	324	44	2	11	56	6	32
ACOT9 ENSG00000123130	56	217	32	0	40	115	16	11	12	48
ACOX1 ENSG00000161533	60	969	378	36	79	250	163	71	5	249
ACOX2 ENSG00000168306	29	0	0	7	30	375	2	4	3	211
ACOX3 ENSG00000087008	72	10	58	148	20	9	39	0	4	52
ACOXL ENSG00000153093	4	5	9	1	9	0	4	2	1	1
ACP1 ENSG00000143727	2	51	61	29	23	14	20	13	2	42
ACP2 ENSG00000134575	81	133	160	399	122	252	5	0	180	44
ACP5 ENSG00000102575	15	36	50	138	267	3	63	21	96	0
ACP6 ENSG00000162836	0	99	74	58	50	4	42	11	82	4
ACP7 ENSG00000183760	1	0	0	0	3	0	1	0	14	0
ACPP ENSG00000014257	4	4	4313	505	8393	0	4	4	1	165
ACPT ENSG00000142513	0	0	0	0	0	0	1	0	0	2
ACR ENSG00000100312	0	0	0	1	0	4	0	0	1	0
ACRBP ENSG00000111644	1	2	18	11	2	10	2	39	4	5
ACRC ENSG00000147174	0	0	0	0	0	0	0	0	0	0
ACRV1 ENSG00000134940	0	3	0	2	0	0	1	1	0	1
ACSBG1 ENSG00000103740	1	0	0	12	3	2	1	8	0	17
ACSBG2 ENSG00000130377	1	1	0	0	0	0	0	0	0	0
ACSF2 ENSG00000167107	9	165	2	189	61	19	97	74	1	40
ACSF3 ENSG00000176715	74	88	54	422	42	89	2	22	238	0
ACSL1 ENSG00000151726	0	0	63	0	0	13	13	0	4	8
ACSL3 ENSG00000123983	5	1	147	0	74	11	24	8	2	37
ACSL4 ENSG00000068366	23	0	0	0	1	0	33	20	1	0
ACSL5 ENSG00000197142	0	0	0	0	0	6	21	15	4	82
ACSL6 ENSG00000164398	3	7	0	0	0	1	2	3	0	0
ACSM1 ENSG00000166743	0	1	0	0	86	1	0	0	0	13
ACSM2A ENSG00000183747	2	0	0	2	0	0	0	1	0	0
ACSM2B ENSG00000066813	4	3	0	0	0	1	0	0	0	0
ACSM3 ENSG00000005187	2	1	88	7	58	3	2	4	3	11
ACSM4 ENSG00000215009	0	0	0	0	0	0	0	0	0	0
ACSM5 ENSG00000183549	0	1	0	1	1	0	0	5	0	4
ACSM6 ENSG00000173124	0	0	0	0	0	0	0	0	0	0
ACSS1 ENSG00000154930	4	172	266	464	329	2	78	8	108	197
ACSS2 ENSG00000131069	12	604	2	10	8	340	13	49	36	11
ACSS3 ENSG00000111058	4	2	20	0	1	0	0	30	4	1
ACTA1 ENSG00000143632	116	0	0	1	0	0	0	1	0	0
ACTA2 ENSG00000107796	23792	1087	0	10	3	1404	0	13	9	0
ACTB ENSG00000075624	201443	11697	6594	1005	12034	5291	8407	3040	53221	700
ACTBL2 ENSG00000169067	1	0	0	0	0	1	0	0	0	0
ACTC1 ENSG00000159251	1369	23	1	0	4	1	4	1	1	0
ACTG1 ENSG00000184009	5	0	1124	24	248	7991	3505	634	3613	504
ACTG2 ENSG00000163017	49835	55360	0	6	12	1748	3	4	1	5
ACTL10 ENSG00000182584	2	2	2	32	1	0	1	62	0	0
ACTL6A ENSG00000136518	0	25	18	1	1	3	4	1	7	4
ACTL6B ENSG00000077080	0	0	0	0	0	0	0	0	0	0
ACTL7A ENSG00000187003	0	0	0	0	0	0	0	0	0	0
ACTN1 ENSG00000072110	6076	697	304	2	265	57	544	460	408	194
ACTN2 ENSG00000077522	0	2	0	0	0	0	2	11	0	0
ACTN3 ENSG00000248746	0	1	1	0	1	0	0	0	0	0
ACTN4 ENSG00000130402	1121	1161	331	137	363	32	771	0	315	114
ACTR10 ENSG00000131966	16	0	18	2	1	15	12	2	1	8
ACTR1A ENSG00000138107	507	888	16	559	35	409	7	12	46	60
ACTR1B ENSG00000115073	264	480	212	299	47	681	165	11	176	87
ACTR2 ENSG00000138071	2	0	73	1	4	11	43	52	17	38
ACTR3 ENSG00000115091	0	6	13	0	2	32	67	22	28	1
ACTR3B ENSG00000133627	1	1	11	1	4	2	4	1	1	2
ACTR3C ENSG00000106526	5	0	1	31	0	0	4	10	6	1
ACTR5 ENSG00000101442	0	7	6	3	12	24	9	5	0	3
ACTR6 ENSG00000075089	7	1	4	14	0	2	8	4	9	2
ACTR8 ENSG00000113812	0	79	12	0	1	13	16	9	25	0
ACTRT2 ENSG00000169717	0	0	0	0	0	0	0	0	0	0
ACTRT3 ENSG00000184378	0	1	0	0	2	0	0	0	0	0
ACVR1 ENSG00000115170	32	2	10	0	0	1	5	1	2	4
ACVR1B ENSG00000135503	0	1	25	4	1	8	43	2	0	18
ACVR1C ENSG00000123612	0	19	0	0	0	0	0	0	1	0
ACVR2A ENSG00000121989	22	3	10	0	16	2	33	8	14	3
ACVR2B ENSG00000114739	6	0	1	0	0	1	12	0	0	2
ACVRL1 ENSG00000139567	27	387	0	3	3	2	5	86	182	0
ACY1 ENSG00000243989	11	12	6	0	35	5	6	3	35	5
ACY3 ENSG00000132744	6	0	4	0	3	3	3	4	51	0
ACYP1 ENSG00000119640	4	14	1	1	9	1	10	5	0	31
ACYP2 ENSG00000170634	66	15	11	27	1	16	3	32	0	2
ADA ENSG00000196839	11	332	0	2	1	0	0	19	31	22
ADAD1 ENSG00000164113	0	0	0	0	0	0	0	0	0	0
ADAD2 ENSG00000140955	1	2	0	10	0	0	0	0	0	0
ADAL ENSG00000168803	1	32	3	1	18	12	2	36	4	19
ADAM10 ENSG00000137845	2	0	80	4	0	4	99	12	0	15
ADAM11 ENSG00000073670	64	1	1	4	3	2	0	1	1	1
ADAM12 ENSG00000148848	2	0	1	0	0	1	0	0	1	0
ADAM15 ENSG00000143537	8	5	2	442	194	5	154	143	363	4
ADAM17 ENSG00000151694	43	24	6	0	7	16	8	0	2	2
ADAM18 ENSG00000168619	0	0	0	0	0	0	0	0	0	0
ADAM19 ENSG00000135074	137	82	1	0	13	5	1	27	5	4
ADAM2 ENSG00000104755	0	0	0	0	0	0	0	0	0	0
ADAM20 ENSG00000134007	0	0	0	0	1	0	0	0	0	0
ADAM22 ENSG00000008277	22	3	3	1	0	9	0	26	2	5
ADAM23 ENSG00000114948	2	7	2	4	0	2	1	0	9	0
ADAM28 ENSG00000042980	1	0	0	0	2	0	3	5	0	6
ADAM29 ENSG00000168594	0	0	0	0	0	0	0	0	0	0
ADAM30 ENSG00000134249	0	0	0	0	0	0	1	0	0	0
ADAM32 ENSG00000197140	0	1	0	0	0	0	0	0	0	0
ADAM33 ENSG00000149451	1394	1407	1	14	11	355	0	52	68	1
ADAM7 ENSG00000069206	0	0	0	0	0	0	0	0	0	0
ADAM8 ENSG00000151651	4	6	17	1	0	0	29	13	0	10
ADAM9 ENSG00000168615	26	1	83	2	25	7	95	1	1	52
ADAMDEC1 ENSG00000134028	0	0	0	0	0	0	0	0	0	0
ADAMTS1 ENSG00000154734	205	61	0	0	0	4	37	117	192	45
ADAMTS10 ENSG00000142303	246	46	0	111	2	19	1	5	251	5
ADAMTS12 ENSG00000151388	6	65	0	0	3	0	11	2	0	7
ADAMTS13 ENSG00000160323	19	56	22	4	41	130	17	9	2	2
ADAMTS14 ENSG00000138316	1	1	1	1	1	0	2	6	0	1
ADAMTS15 ENSG00000166106	26	33	0	1	1	0	0	2	15	3
ADAMTS16 ENSG00000145536	0	0	1	0	0	0	0	0	0	0
ADAMTS17 ENSG00000140470	1	33	0	2	1	0	0	1	1	2
ADAMTS18 ENSG00000140873	1	0	1	1	2	0	2	0	1	0
ADAMTS19 ENSG00000145808	1	0	1	2	1	0	1	0	1	0
ADAMTS2 ENSG00000087116	3	163	0	3	0	1	1	5	9	0
ADAMTS20 ENSG00000173157	1	0	1	0	1	4	0	0	0	0
ADAMTS3 ENSG00000156140	0	21	1	0	0	0	0	2	0	0
ADAMTS4 ENSG00000158859	0	42	0	0	1	0	3	0	53	0
ADAMTS5 ENSG00000154736	81	13	0	9	6	20	4	6	0	1
ADAMTS6 ENSG00000049192	0	0	0	0	0	0	0	0	0	0
ADAMTS7 ENSG00000136378	18	2	0	2	1	4	4	50	1	1
ADAMTS8 ENSG00000134917	126	155	5	0	3	1	41	4	32	20
ADAMTS9 ENSG00000163638	1	5	0	2	17	108	0	9	0	7
ADAMTSL1 ENSG00000178031	0	2	12	1	1	20	1	1	3	32
ADAMTSL2 ENSG00000197859	2	29	2	144	5	153	0	204	31	2
ADAMTSL3 ENSG00000156218	0	5	0	3	5	0	7	2	6	0
ADAMTSL4 ENSG00000143382	108	93	5	2	1	1	0	15	6	32
ADAMTSL5 ENSG00000185761	1	18	2	2	1	1	1	77	4	0
ADAP1 ENSG00000105963	10	57	1	56	3	1	1	11	2	0
ADAP2 ENSG00000184060	56	13	2	3	1	3	3	13	0	0
ADAR ENSG00000160710	5	707	70	3	0	3155	70	716	269	220
ADARB1 ENSG00000197381	76	4	26	3	66	3	14	8	0	11
ADARB2 ENSG00000185736	0	0	0	7	0	0	2	0	0	0
ADAT1 ENSG00000065457	0	0	18	1	3	101	66	2	1	6
ADAT2 ENSG00000189007	3	0	14	39	1	3	2	0	0	5
ADAT3 ENSG00000213638	0	0	1	1	5	0	5	0	0	3
ADCK1 ENSG00000063761	12	182	30	0	0	0	3	11	0	11
ADCK2 ENSG00000133597	107	5	27	111	3	28	18	2	10	0
ADCK3 ENSG00000163050	27	587	187	0	126	4	20	54	86	89
ADCK4 ENSG00000123815	70	368	5	174	1	11	3	132	14	17
ADCK5 ENSG00000173137	102	0	29	64	7	8	20	12	1	72
ADCY1 ENSG00000164742	3	1	0	4	0	3	0	5	1	1
ADCY10 ENSG00000143199	0	0	0	0	0	0	0	0	0	0
ADCY2 ENSG00000078295	38	43	11	0	1	64	11	3	5	0
ADCY3 ENSG00000138031	19	4	34	15	3	0	39	549	32	45
ADCY4 ENSG00000129467	61	6	0	13	5	6	29	5	69	17
ADCY5 ENSG00000173175	879	808	1	9	0	37	1	28	12	1
ADCY6 ENSG00000174233	55	68	153	367	24	4	71	6	92	80
ADCY7 ENSG00000121281	0	2	0	1	0	0	0	12	0	7
ADCY8 ENSG00000155897	0	0	0	0	0	0	0	0	0	0
ADCY9 ENSG00000162104	107	9	2	10	7	5	3	0	3	1
ADCYAP1 ENSG00000141433	0	0	0	0	0	0	0	0	1	0
ADCYAP1R1 ENSG00000078549	20	1	2	0	0	12	6	9	1	0
ADD1 ENSG00000087274	459	69	206	6	15	93	116	393	109	6
ADD2 ENSG00000075340	0	0	3	0	0	1	1	0	0	1
ADD3 ENSG00000148700	1	0	15	2	0	3	8	15	16	0
ADGB ENSG00000118492	4	2	1	0	0	5	0	0	6	0
ADGRA1 ENSG00000197177	0	0	0	0	0	0	0	0	0	0
ADGRA2 ENSG00000020181	1610	193	42	26	4	267	6	426	6	75
ADGRA3 ENSG00000152990	3	2	12	11	4	16	10	0	1	24
ADGRB1 ENSG00000181790	3	58	27	46	1	8	14	0	0	3
ADGRB2 ENSG00000121753	249	3	0	16	2	103	2	5	14	0
ADGRB3 ENSG00000135298	1	0	0	4	0	0	0	1	0	4
ADGRD1 ENSG00000111452	22	1	5	0	1	80	0	2	1	7
ADGRD2 ENSG00000180264	18	0	14	0	2	0	0	0	0	1
ADGRE1 ENSG00000174837	7	1	0	0	0	2	0	1	0	0
ADGRE2 ENSG00000127507	12	1	0	0	12	1	0	0	0	4
ADGRE3 ENSG00000131355	0	0	0	0	0	0	0	0	0	0
ADGRE5 ENSG00000123146	377	109	1	15	1	1	91	42	159	3
ADGRF1 ENSG00000153292	0	0	1	0	3	0	9	0	0	0
ADGRF2 ENSG00000164393	0	0	0	0	0	0	0	0	0	0
ADGRF3 ENSG00000173567	0	2	0	0	0	0	0	0	0	1
ADGRF4 ENSG00000153294	0	0	0	0	0	0	0	0	0	0
ADGRF5 ENSG00000069122	12	2	25	2	3	5	0	2	8	0
ADGRG1 ENSG00000205336	3	0	194	70	283	1	227	10	81	82
ADGRG2 ENSG00000173698	0	1	2	2	0	1	0	0	3	0
ADGRG3 ENSG00000182885	1	0	0	2	3	1	0	2	1	0
ADGRG4 ENSG00000156920	0	0	0	0	0	0	0	0	1	0
ADGRG5 ENSG00000159618	4	0	1	1	0	0	2	25	2	1
ADGRG6 ENSG00000112414	0	0	1	0	1	0	3	1	0	0
ADGRG7 ENSG00000144820	0	0	0	0	0	0	0	0	0	0
ADGRL1 ENSG00000072071	215	6	9	106	1	125	72	84	62	4
ADGRL2 ENSG00000117114	7	0	38	0	2	3	0	54	17	9
ADGRL3 ENSG00000150471	2	1	0	1	0	1	0	0	1	0
ADGRL4 ENSG00000162618	0	0	0	0	0	0	0	0	12	1
ADGRV1 ENSG00000164199	0	0	2	3	2	1	7	1	5	4
ADH1A ENSG00000187758	0	0	0	0	1	0	1	0	0	0
ADH1B ENSG00000196616	138	1	1	3	3	22	1	1	2	0
ADH1C ENSG00000248144	3	3	1	1	1	0	1	1	1	3
ADH4 ENSG00000198099	0	1	0	1	0	0	0	0	0	0
ADH5 ENSG00000197894	109	31	63	197	121	1619	84	71	10	3
ADH6 ENSG00000172955	7	0	0	1	0	1	0	0	1	2
ADH7 ENSG00000196344	0	0	0	0	0	0	0	0	0	0
ADHFE1 ENSG00000147576	14	18	65	6	39	0	45	1	19	2
ADI1 ENSG00000182551	1673	482	533	1534	724	497	8	30	592	374
ADIG ENSG00000182035	0	0	0	0	0	0	0	0	0	0
ADIPOQ ENSG00000181092	0	0	0	0	0	0	0	0	0	0
ADIPOR1 ENSG00000159346	4	1	204	0	13	0	54	1	3	14
ADIPOR2 ENSG00000006831	1	18	7	0	3	304	0	7	4	91
ADIRF ENSG00000148671	5465	2839	989	3798	480	328	394	1672	984	28
ADK ENSG00000156110	1	3	41	1	0	86	19	0	2	25
ADM ENSG00000148926	1	1	0	2	1	2	15	0	9	0
ADM2 ENSG00000128165	3	35	1	1	4	9	1	2	5	18
ADM5 ENSG00000224420	4	15	0	1	1	0	0	4	31	1
ADNP ENSG00000101126	87	333	25	107	81	213	0	10	2	58
ADNP2 ENSG00000101544	16	1	52	2	0	14	19	0	10	2
ADO ENSG00000181915	13	1	15	2	3	4	2	2	8	14
ADORA1 ENSG00000163485	1	14	0	4	0	4	0	4	5	0
ADORA2A ENSG00000128271	1	2	0	0	0	0	7	0	0	2
ADORA2B ENSG00000170425	0	0	0	0	0	0	1	0	0	0
ADORA3 ENSG00000282608	5	1	0	2	0	56	1	5	1	10
ADPGK ENSG00000159322	0	5	111	0	95	2	26	8	0	88
ADPRH ENSG00000144843	2	18	0	55	0	2	5	18	3	5
ADPRHL1 ENSG00000153531	2	81	0	12	0	1	2	1	23	21
ADPRHL2 ENSG00000116863	43	71	12	6	242	76	34	4	10	46
ADPRM ENSG00000170222	0	0	19	0	1	29	8	3	1	5
ADRA1A ENSG00000120907	110	1	0	0	0	0	0	0	0	4
ADRA1B ENSG00000170214	0	0	0	0	0	0	0	0	0	1
ADRA1D ENSG00000171873	10	0	1	5	0	127	1	7	0	9
ADRA2A ENSG00000150594	3	0	0	0	1	22	0	0	52	45
ADRA2B ENSG00000274286	0	24	0	9	0	0	13	2	0	1
ADRA2C ENSG00000184160	0	2	1	0	1	39	0	1	1	56
ADRB1 ENSG00000043591	3	2	28	1	4	0	0	0	13	10
ADRB2 ENSG00000169252	3	0	21	3	27	87	0	20	20	2
ADRB3 ENSG00000188778	91	10	2	2	0	11	0	8	0	0
ADRM1 ENSG00000130706	71	134	5	389	67	223	93	116	29	9
ADSL ENSG00000239900	12	73	6	0	3	216	6	0	0	5
ADSS ENSG00000035687	2	12	24	0	14	6	9	6	14	22
ADSSL1 ENSG00000185100	52	209	1	1	4	14	5	8	1	23
ADTRP ENSG00000111863	0	0	0	0	0	0	0	0	0	0
AEBP1 ENSG00000106624	7249	4818	5	6	133	4	20	3	166	1
AEBP2 ENSG00000139154	8	1	11	6	14	1	13	0	9	4
AEN ENSG00000181026	52	75	0	21	11	105	96	46	0	26
AES ENSG00000104964	2555	887	807	2179	428	0	1218	1332	276	81
AF011889.5 ENSG00000241489	1	6	0	0	0	2	0	0	0	0
AF111168.1 ENSG00000280308	0	0	0	0	0	0	0	0	0	0
AF131216.1 ENSG00000280273	0	0	0	0	0	0	0	0	0	0
AF165138.7 ENSG00000243440	0	0	0	0	0	0	0	0	0	0
AFAP1 ENSG00000196526	18	5	1	5	0	1	2	69	12	1
AFAP1L1 ENSG00000157510	0	125	11	0	3	0	1	1	5	2
AFAP1L2 ENSG00000169129	23	1	3	2	0	1	0	0	13	0
AFF1 ENSG00000172493	3	6	22	0	11	2	2	2	28	18
AFF2 ENSG00000155966	0	1	1	0	2	0	0	0	1	0
AFF3 ENSG00000144218	0	2	54	0	46	2	0	0	0	36
AFF4 ENSG00000072364	33	2	27	0	23	2	34	16	1	13
AFG3L2 ENSG00000141385	10	1	63	100	188	4	90	0	38	30
AFM ENSG00000079557	0	0	0	0	0	0	0	0	0	0
AFMID ENSG00000183077	2	79	66	57	76	25	51	7	15	59
AFP ENSG00000081051	0	0	0	0	0	0	0	0	0	0
AFTPH ENSG00000119844	0	0	18	0	3	0	6	54	4	5
AGA ENSG00000038002	0	0	0	1	0	6	5	0	1	4
AGAP1 ENSG00000157985	3	1	5	5	3	40	62	1	9	5
AGAP14P ENSG00000279058	0	0	0	0	2	0	0	1	2	0
AGAP2 ENSG00000135439	2	2	0	4	0	8	2	2	6	0
AGAP3 ENSG00000133612	13	19	42	225	52	138	108	216	34	9
AGAP4 ENSG00000188234	9	3	12	15	0	8	2	16	7	12
AGAP5 ENSG00000172650	0	0	0	0	0	0	0	0	1	0
AGAP6 ENSG00000204149	1	1	19	0	32	0	9	38	6	4
AGAP9 ENSG00000204172	8	5	10	2	1	8	1	48	2	1
AGBL1 ENSG00000273540	0	0	0	0	0	0	0	0	0	0
AGBL2 ENSG00000165923	0	0	0	1	2	0	0	3	0	0
AGBL3 ENSG00000146856	0	1	18	1	1	0	0	9	0	1
AGBL4 ENSG00000186094	0	0	1	0	0	5	0	7	2	0
AGBL5 ENSG00000084693	68	255	16	92	59	0	38	5	30	1
AGER ENSG00000204305	1	2	0	13	5	124	42	1	51	0
AGFG1 ENSG00000173744	0	1	5	6	1	3	4	34	0	1
AGFG2 ENSG00000106351	0	8	25	67	17	1	26	44	97	24
AGGF1 ENSG00000164252	10	0	18	5	1	0	9	2	0	7
AGK ENSG00000006530	0	5	9	0	0	11	0	1	11	2
AGL ENSG00000162688	0	7	28	1	1	1	8	2	2	4
AGMAT ENSG00000116771	0	0	0	0	0	4	0	0	0	0
AGMO ENSG00000187546	0	0	0	0	0	0	0	0	0	0
AGO1 ENSG00000092847	0	35	12	60	13	117	62	8	8	2
AGO2 ENSG00000123908	11	27	15	4	1	2	19	9	15	2
AGO3 ENSG00000126070	0	7	16	3	0	6	2	40	12	16
AGO4 ENSG00000134698	33	0	6	3	2	28	1	0	19	3
AGPAT1 ENSG00000204310	597	1567	223	23	48	27	149	5	28	19
AGPAT2 ENSG00000169692	38	138	43	612	0	3	14	52	239	32
AGPAT3 ENSG00000160216	17	12	76	174	40	75	86	0	20	44
AGPAT4 ENSG00000026652	4	32	1	3	1	0	0	31	0	1
AGPAT5 ENSG00000155189	0	1	0	2	1	0	0	1	1	1
AGPS ENSG00000018510	24	10	5	2	0	0	11	3	1	0
AGR2 ENSG00000106541	0	1	87	3	49	0	116	0	3	269
AGR3 ENSG00000173467	0	0	0	0	0	0	0	0	0	1
AGRN ENSG00000188157	6	10	92	257	72	1	128	5	46	79
AGRP ENSG00000159723	0	0	1	2	0	1	2	0	0	0
AGT ENSG00000135744	2	159	56	5	8	3	7	88	0	1
AGTPBP1 ENSG00000135049	0	0	1	1	0	0	3	0	0	0
AGTR1 ENSG00000144891	14	2	12	0	0	1	0	0	4	12
AGTRAP ENSG00000177674	12	133	209	1563	612	881	9	27	9	4
AGXT ENSG00000172482	0	0	0	0	0	0	0	0	0	0
AGXT2 ENSG00000113492	0	0	0	0	0	0	0	0	0	0
AHCTF1 ENSG00000153207	2	10	16	0	0	4	22	7	0	13
AHCY ENSG00000101444	62	573	0	59	135	2112	34	36	20	1
AHCYL1 ENSG00000168710	27	548	115	47	39	8	122	291	70	40
AHCYL2 ENSG00000158467	0	0	3	6	12	0	14	1	4	7
AHDC1 ENSG00000126705	52	52	8	121	53	66	15	313	70	7
AHI1 ENSG00000135541	107	2	42	14	42	279	13	51	4	50
AHNAK ENSG00000124942	1486	390	521	17	246	12	725	556	357	210
AHNAK2 ENSG00000185567	1640	912	1	0	0	0	2	1	4	1
AHR ENSG00000106546	0	0	1	0	10	6	74	28	20	0
AHRR ENSG00000063438	0	0	0	0	0	1	0	1	0	0
AHSA1 ENSG00000100591	188	24	47	303	11	163	19	4	9	39
AHSA2 ENSG00000173209	58	1	52	0	34	0	6	66	3	1
AHSG ENSG00000145192	0	0	0	0	0	0	0	0	0	0
AHSP ENSG00000169877	5	7	0	1	0	2	1	0	0	0
AICDA ENSG00000111732	0	0	0	0	0	0	0	0	0	0
AIDA ENSG00000186063	0	0	6	0	8	5	0	0	4	0
AIF1 ENSG00000204472	127	76	0	3	8	169	3	60	60	0
AIF1L ENSG00000126878	9	7	0	43	3	0	1	3	0	4
AIFM1 ENSG00000156709	1	143	43	71	320	159	77	1	29	1
AIFM2 ENSG00000042286	160	368	0	22	2	19	29	10	22	4
AIFM3 ENSG00000183773	10	0	0	1	11	0	47	0	1	0
AIG1 ENSG00000146416	146	82	86	152	7	21	21	142	36	50
AIM1 ENSG00000112297	0	0	14	3	10	0	6	0	0	3
AIM1L ENSG00000176092	0	1	0	0	0	0	5	0	1	0
AIM2 ENSG00000163568	0	0	0	0	0	0	0	0	0	0
AIMP1 ENSG00000164022	74	2	4	44	7	96	32	16	9	26
AIMP2 ENSG00000106305	5	7	12	0	28	129	3	6	0	0
AIP ENSG00000110711	963	6	48	519	103	2	46	146	95	3
AIPL1 ENSG00000129221	8	0	1	0	0	1	0	0	1	0
AIRE ENSG00000160224	0	0	0	0	0	0	0	0	0	0
AJ239318.1 ENSG00000280108	0	0	0	0	0	0	0	0	0	0
AJAP1 ENSG00000196581	1	0	0	0	0	2	0	7	0	0
AJUBA ENSG00000129474	4	1	0	7	14	2	33	7	11	1
AK1 ENSG00000106992	123	340	18	13	7	2	3	30	31	0
AK2 ENSG00000004455	0	1	22	5	138	784	189	3	142	57
AK3 ENSG00000147853	16	2	13	9	16	6	9	46	5	9
AK4 ENSG00000162433	13	0	7	1	5	0	0	0	1	0
AK5 ENSG00000154027	0	0	0	0	0	4	0	0	0	0
AK6 ENSG00000085231	0	0	5	8	0	1	2	2	3	0
AK7 ENSG00000140057	0	6	0	0	1	1	5	4	1	0
AK8 ENSG00000165695	0	14	0	1	0	30	0	0	2	0
AK9 ENSG00000155085	0	0	0	3	1	0	1	1	0	0
AKAP1 ENSG00000121057	156	445	190	203	291	91	41	5	10	202
AKAP10 ENSG00000108599	0	2	16	10	51	0	3	16	3	2
AKAP11 ENSG00000023516	5	1	31	0	10	8	8	1	46	8
AKAP12 ENSG00000131016	91	8	0	0	0	1	11	14	14	2
AKAP13 ENSG00000170776	251	14	72	3	21	5	16	46	19	32
AKAP14 ENSG00000186471	0	0	0	0	0	0	0	0	0	0
AKAP17A ENSG00000197976	3	11	55	37	11	2	21	16	6	25
AKAP3 ENSG00000111254	2	5	0	1	17	4	5	0	4	18
AKAP4 ENSG00000147081	0	0	0	0	0	0	0	0	0	0
AKAP5 ENSG00000179841	6	1	0	0	0	0	0	2	0	0
AKAP6 ENSG00000151320	1	1	1	0	0	0	2	1	0	0
AKAP7 ENSG00000118507	1	0	14	0	1	4	0	7	0	2
AKAP8 ENSG00000105127	6	174	3	9	69	1008	45	0	8	3
AKAP8L ENSG00000011243	323	82	180	1129	128	55	180	289	16	134
AKAP9 ENSG00000127914	8	1	41	27	22	30	6	7	30	34
AKIP1 ENSG00000166452	3	74	0	19	58	217	8	142	4	2
AKIRIN1 ENSG00000174574	30	3	15	1	21	38	19	14	3	6
AKIRIN2 ENSG00000135334	6	4	14	0	2	8	3	0	11	0
AKNA ENSG00000106948	4	0	1	10	0	101	24	204	110	15
AKNAD1 ENSG00000162641	3	1	0	1	0	2	0	4	0	0
AKR1A1 ENSG00000117448	0	1375	191	9	262	1034	35	0	21	31
AKR1B1 ENSG00000085662	205	969	1	2	72	264	1	45	1	15
AKR1B10 ENSG00000198074	1	0	0	1	0	0	0	0	0	1
AKR1B15 ENSG00000227471	0	0	0	0	0	0	0	0	0	0
AKR1C1 ENSG00000187134	405	328	1	5	3	14	8	9	8	1
AKR1C2 ENSG00000151632	222	447	2	3	20	10	81	4	4	1
AKR1C3 ENSG00000196139	0	125	0	6	3	6	14	0	1	0
AKR1C4 ENSG00000198610	0	0	0	0	0	0	0	0	0	0
AKR1D1 ENSG00000122787	0	1	0	0	0	0	0	1	0	0
AKR1E2 ENSG00000165568	6	5	0	0	2	0	0	1	2	0
AKR7A2 ENSG00000053371	61	871	16	10	23	1985	11	105	15	105
AKR7A3 ENSG00000162482	2	0	0	0	0	3	0	9	2	1
AKR7L ENSG00000211454	4	0	0	0	0	0	0	0	2	0
AKT1 ENSG00000142208	1039	235	518	658	256	149	520	322	77	280
AKT1S1 ENSG00000204673	180	997	59	358	99	0	6	154	175	3
AKT2 ENSG00000105221	621	102	350	586	107	9	100	166	219	120
AKT3 ENSG00000117020	18	487	46	1	34	14	2	154	2	159
AKTIP ENSG00000166971	23	2	37	2	15	20	3	5	0	0
AL023806.1 ENSG00000280184	0	0	0	0	0	0	0	0	0	0
AL049794.1 ENSG00000280240	0	1	0	2	0	0	0	0	1	0
AL049872.1 ENSG00000279963	0	0	0	0	0	0	0	0	0	0
AL133475.1 ENSG00000281602	0	0	0	0	0	0	0	0	0	0
AL135745.1 ENSG00000279654	0	0	0	0	0	0	0	0	0	0
AL135787.1 ENSG00000283263	0	0	0	0	0	0	0	0	0	0
AL354828.1 ENSG00000279282	0	0	0	0	1	0	0	0	0	0
AL354828.2 ENSG00000280175	0	0	0	0	0	0	0	0	0	0
AL356053.1 ENSG00000150076	0	0	3	0	0	0	1	2	0	0
AL356289.1 ENSG00000279096	0	0	0	0	0	0	0	0	0	0
AL356585.1 ENSG00000279081	0	0	0	0	0	0	0	0	0	0
AL357140.1 ENSG00000280113	0	0	0	0	0	0	0	0	0	0
AL358852.1 ENSG00000278899	4	0	0	0	2	7	4	3	0	0
AL365181.1 ENSG00000280316	0	0	0	1	0	4	2	7	0	3
AL513523.2 ENSG00000279767	10	0	2	0	4	2	0	7	1	2
AL589743.1 ENSG00000279508	4	2	84	340	175	4	9	2	1	1
AL590235.1 ENSG00000280230	0	0	0	0	0	0	0	0	0	0
AL645922.1 ENSG00000279546	0	0	0	0	0	0	0	0	0	0
ALAD ENSG00000148218	1	4	17	1	50	41	53	130	0	0
ALAS1 ENSG00000023330	37	9	3	0	1	114	17	3	15	39
ALAS2 ENSG00000158578	0	0	0	0	0	0	0	0	0	0
ALB ENSG00000163631	1	1	16	0	1	0	0	2	0	5
ALCAM ENSG00000170017	4	0	32	1	8	0	19	0	6	14
ALDH16A1 ENSG00000161618	230	253	2	167	10	8	5	5	10	86
ALDH18A1 ENSG00000059573	4	100	49	10	190	623	12	160	7	22
ALDH1A1 ENSG00000165092	43	6	2	15	34	15	6	227	4	6
ALDH1A2 ENSG00000128918	6	16	0	5	0	349	2	2	0	67
ALDH1A3 ENSG00000184254	3	5	24	73	15	2	41	0	10	32
ALDH1B1 ENSG00000137124	1465	762	49	1	2	18	4	7	0	2
ALDH1L1 ENSG00000144908	9	13	0	286	27	2	50	33	0	0
ALDH1L2 ENSG00000136010	98	0	0	0	0	1	9	1	0	0
ALDH3A1 ENSG00000108602	0	0	6	0	0	3	13	0	1	1
ALDH3A2 ENSG00000072210	156	260	123	22	189	10	118	9	8	14
ALDH3B1 ENSG00000006534	19	127	2	0	9	4	5	5	9	1
ALDH3B2 ENSG00000132746	0	2	1	1	1	14	22	3	0	25
ALDH4A1 ENSG00000159423	403	100	635	483	299	5	8	26	4	5
ALDH5A1 ENSG00000112294	1	1	9	0	4	1	1	10	2	1
ALDH6A1 ENSG00000119711	3	5	120	1	22	1	0	150	32	13
ALDH7A1 ENSG00000164904	21	33	217	42	117	93	30	81	119	20
ALDH8A1 ENSG00000118514	0	37	0	0	0	0	0	0	0	0
ALDH9A1 ENSG00000143149	18	8	83	142	14	410	3	21	5	0
ALDOA ENSG00000149925	8433	2481	502	650	462	5	652	409	221	312
ALDOB ENSG00000136872	1	9	0	3	0	0	0	4	4	2
ALDOC ENSG00000109107	6	618	34	33	0	22	0	93	4	24
ALG1 ENSG00000033011	76	197	63	57	30	1	2	15	9	38
ALG10 ENSG00000139133	0	0	1	0	0	1	0	0	0	1
ALG10B ENSG00000175548	1	1	0	0	1	9	0	0	0	1
ALG11 ENSG00000253710	4	0	0	0	1	4	1	1	1	0
ALG12 ENSG00000182858	153	218	65	90	6	24	37	2	20	45
ALG13 ENSG00000101901	1	1	54	0	32	25	24	0	2	0
ALG14 ENSG00000172339	8	3	18	0	0	6	0	4	9	2
ALG1L ENSG00000189366	0	36	1	0	0	0	0	0	0	0
ALG1L2 ENSG00000251287	0	0	0	0	0	0	0	0	0	0
ALG2 ENSG00000119523	11	0	24	16	1	18	2	10	2	4
ALG3 ENSG00000214160	98	604	20	162	195	19	59	50	24	10
ALG5 ENSG00000120697	0	3	13	42	5	13	0	3	3	7
ALG6 ENSG00000088035	1	1	3	2	0	0	5	8	2	0
ALG8 ENSG00000159063	1	0	3	0	2	151	1	1	0	13
ALG9 ENSG00000086848	3	7	37	2	6	2	0	14	0	2
ALK ENSG00000171094	0	0	0	0	0	0	0	0	0	0
ALKBH1 ENSG00000100601	2	2	0	0	3	1	0	0	0	16
ALKBH2 ENSG00000189046	0	30	61	81	19	100	5	2	1	81
ALKBH3 ENSG00000166199	10	105	29	13	18	214	3	3	50	15
ALKBH4 ENSG00000160993	0	594	30	4	0	66	11	8	2	15
ALKBH5 ENSG00000091542	625	11	126	3	13	575	41	545	33	440
ALKBH6 ENSG00000239382	46	31	47	182	6	92	2	61	2	46
ALKBH7 ENSG00000125652	1215	269	91	805	157	7	5	199	44	116
ALKBH8 ENSG00000137760	3	2	2	1	0	0	3	0	0	0
ALLC ENSG00000151360	0	0	0	0	0	0	0	0	0	0
ALMS1 ENSG00000116127	25	3	8	0	0	0	3	2	0	0
ALOX12 ENSG00000108839	0	0	0	0	0	0	0	0	0	0
ALOX12B ENSG00000179477	0	0	0	0	0	0	0	1	0	0
ALOX15 ENSG00000161905	0	0	0	0	0	0	0	0	0	0
ALOX15B ENSG00000179593	7	934	181	108	424	6	1	1	5	35
ALOX5 ENSG00000012779	3	0	1	3	2	47	36	14	2	0
ALOX5AP ENSG00000132965	25	7	0	0	1	20	3	53	48	21
ALOXE3 ENSG00000179148	0	0	0	0	0	0	0	0	0	0
ALPK1 ENSG00000073331	4	3	5	3	18	18	45	37	1	15
ALPK2 ENSG00000198796	0	0	0	0	0	0	0	0	0	0
ALPK3 ENSG00000136383	0	1	1	2	0	1	1	46	1	9
ALPL ENSG00000162551	0	2	0	1	5	0	0	10	28	1
ALPP ENSG00000163283	0	0	0	0	0	0	0	0	0	0
ALS2 ENSG00000003393	9	3	1	1	0	1	7	26	0	1
ALS2CL ENSG00000178038	11	39	0	84	2	55	125	3	228	1
ALS2CR11 ENSG00000155754	1	0	1	15	2	5	0	0	1	0
ALS2CR12 ENSG00000155749	1	2	0	4	4	4	0	0	4	1
ALX1 ENSG00000180318	0	0	0	0	0	0	0	0	0	0
ALX3 ENSG00000156150	0	1	0	5	1	7	1	1	1	0
ALX4 ENSG00000052850	0	0	0	0	0	0	0	0	0	0
ALYREF ENSG00000183684	102	1	21	4	3	3	26	1	50	1
AMACR ENSG00000242110	0	13	3	3	26	140	1	3	4	69
AMBN ENSG00000178522	1	1	0	1	0	4	0	1	0	0
AMBP ENSG00000106927	2	0	0	1	0	0	1	2	1	0
AMBRA1 ENSG00000110497	8	2	1	1	10	251	5	48	5	35
AMD1 ENSG00000123505	0	2	118	0	38	0	15	0	1	40
AMDHD1 ENSG00000139344	0	0	1	0	0	0	0	0	0	0
AMDHD2 ENSG00000162066	15	4	0	127	12	3	5	12	43	10
AMELX ENSG00000125363	0	0	0	0	0	0	0	0	0	0
AMELY ENSG00000099721	0	0	0	0	0	0	0	0	0	0
AMER1 ENSG00000184675	6	21	3	46	3	102	2	9	0	3
AMER2 ENSG00000165566	4	0	0	2	0	1	0	0	0	0
AMER3 ENSG00000178171	0	0	0	0	0	0	0	0	0	0
AMFR ENSG00000159461	163	108	41	44	34	49	7	39	1	6
AMH ENSG00000104899	2	0	5	9	2	0	0	8	0	1
AMHR2 ENSG00000135409	4	3	0	0	0	0	0	0	0	1
AMIGO1 ENSG00000181754	13	7	1	178	7	88	9	103	23	51
AMIGO2 ENSG00000139211	11	0	0	18	12	0	15	8	1	0
AMIGO3 ENSG00000176020	3	0	0	6	0	2	0	3	5	1
AMMECR1 ENSG00000101935	0	1	2	6	0	1	0	1	0	5
AMMECR1L ENSG00000144233	1	0	9	4	4	0	29	3	107	3
AMN ENSG00000166126	13	2	11	0	1	3	18	2	0	3
AMN1 ENSG00000151743	1	1	6	0	7	0	4	4	0	2
AMOT ENSG00000126016	5	6	3	7	4	152	1	0	22	0
AMOTL1 ENSG00000166025	8	390	152	62	13	1049	0	63	13	3
AMOTL2 ENSG00000114019	17	5	2	4	0	2	46	39	1	1
AMPD1 ENSG00000116748	1	17	1	5	0	23	2	8	3	1
AMPD2 ENSG00000116337	185	419	2	275	15	2	12	419	9	0
AMPD3 ENSG00000133805	1	0	6	3	0	0	0	1	6	4
AMPH ENSG00000078053	26	1	0	2	0	1	2	1	0	0
AMT ENSG00000145020	0	0	0	1	0	1	0	1	0	0
AMTN ENSG00000187689	0	0	0	0	0	0	0	0	0	0
AMY1A ENSG00000237763	5	0	0	1	1	3	0	0	7	1
AMY1B ENSG00000174876	3	0	0	0	2	1	0	1	2	5
AMY1C ENSG00000187733	0	0	2	0	0	0	0	2	0	2
AMY2A ENSG00000243480	1	3	0	0	2	1	2	1	0	0
AMY2B ENSG00000240038	14	5	3	2	1	12	18	14	20	2
AMZ1 ENSG00000174945	0	0	0	2	0	0	0	0	0	0
AMZ2 ENSG00000196704	16	5	13	0	27	84	3	0	25	3
ANAPC1 ENSG00000153107	0	78	15	0	8	53	20	21	9	0
ANAPC10 ENSG00000164162	7	0	0	2	1	1	7	0	3	1
ANAPC11 ENSG00000141552	798	1774	338	275	185	0	108	21	298	60
ANAPC13 ENSG00000129055	0	46	25	1	0	0	3	4	0	1
ANAPC15 ENSG00000110200	146	274	37	366	1	89	36	377	10	23
ANAPC16 ENSG00000166295	150	224	70	600	35	324	47	15	8	45
ANAPC2 ENSG00000176248	38	49	53	456	37	64	18	5	108	63
ANAPC4 ENSG00000053900	15	1	7	8	0	112	8	7	15	18
ANAPC5 ENSG00000089053	254	78	145	644	168	226	92	215	76	210
ANAPC7 ENSG00000196510	6	1239	32	3	87	807	2	3	6	3
ANG ENSG00000214274	5	0	4	229	371	179	142	19	5	78
ANGEL1 ENSG00000013523	41	183	10	11	0	246	2	2	17	5
ANGEL2 ENSG00000174606	1	8	14	4	10	7	2	2	1	0
ANGPT1 ENSG00000154188	4	1	0	9	0	0	2	61	12	0
ANGPT2 ENSG00000091879	60	0	0	3	3	8	1	0	1	2
ANGPT4 ENSG00000101280	0	1	6	0	0	1	1	3	0	0
ANGPTL1 ENSG00000116194	6	7	1	4	2	7	0	2	23	1
ANGPTL2 ENSG00000136859	1121	50	2	14	46	116	1	6	0	37
ANGPTL3 ENSG00000132855	0	2	0	1	0	0	0	0	0	0
ANGPTL4 ENSG00000167772	6	341	39	14	20	0	82	0	2	8
ANGPTL5 ENSG00000187151	0	0	0	0	0	0	0	0	0	0
ANGPTL6 ENSG00000130812	1	1	0	1	0	0	0	0	1	0
ANGPTL7 ENSG00000171819	1	0	1	0	0	0	0	2	0	0
ANGPTL8 ENSG00000130173	6	6	0	0	0	0	0	1	0	0
ANHX ENSG00000227059	3	0	0	1	1	1	0	2	2	0
ANK1 ENSG00000029534	0	0	0	1	3	1	2	30	0	0
ANK2 ENSG00000145362	50	0	1	0	0	3	3	14	0	1
ANK3 ENSG00000151150	1	1	30	0	13	3	72	4	3	8
ANKAR ENSG00000151687	1	1	4	1	1	3	0	4	0	0
ANKDD1A ENSG00000166839	33	11	0	1	0	0	6	4	20	0
ANKDD1B ENSG00000189045	0	0	0	0	0	0	0	0	0	0
ANKEF1 ENSG00000132623	1	1	7	0	3	2	4	0	0	0
ANKFN1 ENSG00000153930	1	3	0	0	4	2	0	6	1	0
ANKFY1 ENSG00000185722	6	22	43	112	3	34	56	43	1	42
ANKH ENSG00000154122	2	37	161	41	123	177	52	0	53	132
ANKHD1 ENSG00000131503	0	17	10	0	9	35	1	1	0	11
ANKHD1-EIF4EBP3 ENSG00000254996	0	5	0	6	2	0	1	0	0	1
ANKIB1 ENSG00000001629	4	2	1	0	0	0	7	15	2	1
ANKK1 ENSG00000170209	3	1	6	3	5	13	1	1	4	0
ANKLE1 ENSG00000160117	13	1	0	0	0	1	0	1	0	0
ANKLE2 ENSG00000176915	4	16	148	74	134	39	59	126	90	136
ANKMY1 ENSG00000144504	164	15	26	38	39	119	45	5	5	5
ANKMY2 ENSG00000106524	0	1	0	8	2	1	3	5	0	0
ANKRA2 ENSG00000164331	0	0	25	0	0	0	1	32	0	10
ANKRD1 ENSG00000148677	0	2	0	0	0	0	4	0	1	0
ANKRD10 ENSG00000088448	15	1	274	27	162	82	192	3	4	57
ANKRD11 ENSG00000167522	242	82	53	3	27	404	68	33	11	14
ANKRD12 ENSG00000101745	12	1	8	2	3	8	9	13	50	2
ANKRD13A ENSG00000076513	4	7	0	45	3	0	2	49	38	4
ANKRD13B ENSG00000198720	0	16	1	1	1	2	1	269	39	6
ANKRD13C ENSG00000118454	0	0	9	1	5	0	2	2	2	1
ANKRD13D ENSG00000172932	2	388	28	261	25	57	75	159	31	119
ANKRD16 ENSG00000134461	3	214	13	1	0	22	0	6	47	0
ANKRD17 ENSG00000132466	21	5	13	2	30	20	3	0	7	8
ANKRD18A ENSG00000180071	0	1	3	0	8	0	0	0	0	0
ANKRD18B ENSG00000230453	0	3	0	0	0	1	0	1	0	0
ANKRD2 ENSG00000165887	0	12	0	0	0	0	1	0	0	0
ANKRD20A1 ENSG00000260691	3	5	2	0	2	1	0	0	0	0
ANKRD20A2 ENSG00000183148	0	1	0	1	1	1	0	0	1	0
ANKRD20A3 ENSG00000276203	0	1	3	0	0	0	0	2	0	0
ANKRD20A4 ENSG00000172014	1	0	0	1	0	0	1	0	0	0
ANKRD22 ENSG00000152766	0	0	0	0	0	0	0	0	0	0
ANKRD23 ENSG00000163126	20	155	2	1	0	16	3	13	57	7
ANKRD24 ENSG00000089847	2	1	0	13	18	2	0	0	0	1
ANKRD26 ENSG00000107890	0	0	0	13	0	0	0	1	1	3
ANKRD27 ENSG00000105186	0	0	18	1	1	1	6	5	9	2
ANKRD28 ENSG00000206560	10	3	8	0	0	13	0	8	11	2
ANKRD29 ENSG00000154065	5	81	4	3	0	1	2	5	9	2
ANKRD30A ENSG00000148513	5	1	1	1	0	0	0	0	0	0
ANKRD30B ENSG00000180777	1	2	0	0	0	0	0	0	0	0
ANKRD30BL ENSG00000163046	0	0	0	0	0	0	0	0	1	0
ANKRD31 ENSG00000145700	0	0	0	0	0	0	0	0	0	0
ANKRD33 ENSG00000167612	0	0	0	0	0	0	0	0	0	0
ANKRD33B ENSG00000164236	0	0	0	0	0	2	0	0	6	0
ANKRD34A ENSG00000272031	6	49	6	30	0	0	1	4	3	1
ANKRD34B ENSG00000189127	0	3	1	0	0	2	0	0	2	0
ANKRD34C ENSG00000235711	0	0	0	0	0	0	0	0	0	0
ANKRD35 ENSG00000198483	417	130	0	8	48	21	43	97	0	24
ANKRD36 ENSG00000135976	1	3	0	26	0	1	0	0	2	2
ANKRD36B ENSG00000196912	13	0	9	0	0	0	1	0	17	1
ANKRD36C ENSG00000174501	36	2	0	1	1	2	0	7	0	8
ANKRD37 ENSG00000186352	0	0	90	0	31	15	1	0	1	19
ANKRD39 ENSG00000213337	97	2	21	108	0	30	7	2	4	1
ANKRD40 ENSG00000154945	10	112	52	12	0	0	88	3	16	11
ANKRD42 ENSG00000137494	3	1	7	1	2	0	0	4	1	1
ANKRD44 ENSG00000065413	1	0	1	0	5	0	0	0	5	0
ANKRD45 ENSG00000183831	0	1	1	2	1	2	0	0	1	0
ANKRD46 ENSG00000186106	0	2	2	0	6	25	10	1	3	3
ANKRD49 ENSG00000168876	1	1	4	0	0	2	0	17	0	3
ANKRD50 ENSG00000151458	12	0	1	4	0	2	5	2	10	0
ANKRD52 ENSG00000139645	12	257	29	11	93	127	94	164	157	24
ANKRD53 ENSG00000144031	14	9	0	1	0	1	0	0	1	0
ANKRD54 ENSG00000100124	4	82	59	70	2	25	15	423	51	46
ANKRD55 ENSG00000164512	0	0	1	0	0	0	0	0	0	0
ANKRD6 ENSG00000135299	0	0	0	2	0	0	7	0	23	0
ANKRD61 ENSG00000157999	0	0	0	0	0	0	0	0	0	0
ANKRD62 ENSG00000181626	0	0	0	0	0	0	0	0	0	0
ANKRD65 ENSG00000235098	8	161	0	14	18	536	128	0	13	0
ANKRD66 ENSG00000230062	0	0	0	0	0	0	0	0	0	0
ANKRD7 ENSG00000106013	2	1	0	0	2	0	1	0	0	0
ANKRD9 ENSG00000156381	188	21	40	193	70	184	83	0	46	14
ANKS1A ENSG00000064999	26	16	2	1	1	29	0	5	0	3
ANKS1B ENSG00000185046	1	27	0	5	0	1	0	3	2	1
ANKS3 ENSG00000168096	58	10	68	226	8	181	10	7	30	177
ANKS4B ENSG00000175311	0	0	0	0	0	0	0	0	0	0
ANKS6 ENSG00000165138	26	94	34	6	30	3	6	2	0	0
ANKUB1 ENSG00000206199	0	0	0	0	0	0	0	0	0	0
ANKZF1 ENSG00000163516	4	95	121	458	39	49	2	0	0	65
ANLN ENSG00000011426	0	0	0	0	0	0	0	0	0	0
ANO1 ENSG00000131620	0	5	16	0	25	0	34	2	6	1
ANO10 ENSG00000160746	71	1	3	273	7	132	39	0	2	26
ANO2 ENSG00000047617	0	17	2	0	1	1	0	0	0	0
ANO3 ENSG00000134343	2	2	0	2	0	2	1	1	2	1
ANO4 ENSG00000151572	0	0	0	0	0	2	0	17	0	0
ANO5 ENSG00000171714	25	2	2	5	0	0	0	7	0	0
ANO6 ENSG00000177119	10	2	5	0	0	5	7	25	3	27
ANO7 ENSG00000146205	17	501	405	275	1353	6	0	1	10	0
ANO8 ENSG00000074855	4	16	1	1	9	146	25	0	25	28
ANO9 ENSG00000185101	0	5	7	190	43	3	98	5	0	2
ANOS1 ENSG00000011201	4	0	12	11	2	2	0	2	0	1
ANP32A ENSG00000140350	10	108	149	17	143	379	126	52	165	65
ANP32B ENSG00000136938	107	30	58	71	5	170	26	41	0	9
ANP32D ENSG00000139223	0	0	0	0	0	0	0	0	0	0
ANP32E ENSG00000143401	22	3	3	2	8	0	0	0	2	0
ANPEP ENSG00000166825	2	4	217	14	729	5	3	2	1	1216
ANTXR1 ENSG00000169604	166	26	30	16	24	8	7	40	107	4
ANTXR2 ENSG00000163297	370	5	176	6	159	1488	1	55	5	5
ANTXRL ENSG00000274209	0	0	0	0	0	0	0	0	0	0
ANXA1 ENSG00000135046	2	3	39	8	118	0	94	68	60	1
ANXA10 ENSG00000109511	0	0	0	0	0	0	0	0	0	0
ANXA11 ENSG00000122359	97	2381	235	117	398	1579	699	2	0	177
ANXA13 ENSG00000104537	0	0	0	0	0	0	0	0	0	0
ANXA2 ENSG00000182718	84	2335	7	2	453	1338	1471	15	4	7
ANXA2R ENSG00000177721	2	3	2	23	4	45	2	7	5	0
ANXA3 ENSG00000138772	0	0	37	1	1	2	5	0	1	4
ANXA4 ENSG00000196975	23	3	9	38	1	3	4	21	16	9
ANXA5 ENSG00000164111	41	6	125	12	22	20	23	204	1	57
ANXA6 ENSG00000197043	5316	4132	1	705	73	33	161	3	25	88
ANXA7 ENSG00000138279	3	1	84	0	147	75	55	0	1	67
ANXA8 ENSG00000265190	2	0	0	1	0	1	88	1	0	0
ANXA8L1 ENSG00000264230	0	2	0	12	0	1	56	5	0	0
ANXA9 ENSG00000143412	0	1	0	0	0	0	1	0	0	0
AOAH ENSG00000136250	99	4	2	1	70	3	0	78	30	0
AOC1 ENSG00000002726	0	3	0	2	71	8	0	3	3	0
AOC2 ENSG00000131480	0	1	0	0	0	0	1	0	0	1
AOC3 ENSG00000131471	765	512	0	2	2	5	2	46	2	14
AOX1 ENSG00000138356	34	10	2	2	8	10	0	6	3	13
AP000275.65 ENSG00000265590	0	0	0	0	0	0	0	0	0	0
AP000295.9 ENSG00000249624	0	0	0	0	0	0	0	0	0	0
AP000304.12 ENSG00000249209	0	0	0	0	0	0	0	0	0	0
AP000349.2 ENSG00000280178	0	0	0	0	0	0	0	0	0	0
AP000350.10 ENSG00000251357	0	0	0	2	0	0	0	0	0	0
AP000687.1 ENSG00000280170	0	0	0	0	0	0	0	0	0	0
AP000721.4 ENSG00000256100	0	0	0	0	1	0	0	0	0	0
AP000769.1 ENSG00000279576	42	0	144	2	30	0	0	9	1	77
AP000866.1 ENSG00000279342	0	1	0	0	1	0	0	0	0	1
AP001888.1 ENSG00000281781	0	0	0	0	0	0	0	0	0	0
AP002962.1 ENSG00000279906	0	0	0	0	0	0	0	0	0	0
AP006285.2 ENSG00000278919	0	0	0	0	0	0	0	0	0	0
AP1AR ENSG00000138660	1	2	15	0	0	6	3	0	2	4
AP1B1 ENSG00000100280	122	310	347	11	555	2	124	0	141	32
AP1G1 ENSG00000166747	2	2	25	14	5	3	17	0	21	15
AP1G2 ENSG00000213983	1	660	239	323	90	0	368	41	19	98
AP1M1 ENSG00000072958	523	4	1	561	14	5	4	1111	9	1
AP1M2 ENSG00000129354	0	523	201	452	327	23	134	1	18	136
AP1S1 ENSG00000106367	110	174	143	357	169	6	10	6	56	21
AP1S2 ENSG00000182287	30	0	1	2	2	3	0	1	28	1
AP1S3 ENSG00000152056	0	0	9	2	1	0	2	1	0	0
AP2A1 ENSG00000196961	256	148	38	204	78	7	61	248	279	75
AP2A2 ENSG00000183020	617	119	216	223	167	72	1	209	41	214
AP2B1 ENSG00000006125	48	189	16	222	114	134	84	244	11	99
AP2M1 ENSG00000161203	1833	842	130	934	195	2	215	430	0	178
AP2S1 ENSG00000042753	1627	556	365	1606	315	199	123	13	141	92
AP3B1 ENSG00000132842	2	1	32	0	4	1	1	1	28	2
AP3B2 ENSG00000103723	5	6	3	2	6	16	90	3	0	2
AP3D1 ENSG00000065000	29	0	163	14	99	88	186	12	70	81
AP3M1 ENSG00000185009	38	37	151	4	2	0	0	48	5	34
AP3M2 ENSG00000070718	18	147	2	0	2	144	0	229	1	0
AP3S1 ENSG00000177879	3	0	9	4	1	1	17	2	1	4
AP3S2 ENSG00000157823	167	282	99	112	33	0	2	7	1	4
AP4B1 ENSG00000134262	0	111	6	1	7	230	20	19	1	0
AP4E1 ENSG00000081014	0	8	0	1	2	0	1	0	1	0
AP4M1 ENSG00000221838	45	34	24	197	0	105	6	32	6	50
AP4S1 ENSG00000100478	13	1	0	20	2	6	1	9	2	2
AP5B1 ENSG00000254470	37	89	17	2	1	2	31	27	8	11
AP5M1 ENSG00000053770	8	2	2	0	6	0	11	5	0	6
AP5S1 ENSG00000125843	15	5	10	36	9	103	31	12	14	0
AP5Z1 ENSG00000242802	0	19	14	58	0	7	71	142	185	0
APAF1 ENSG00000120868	0	0	4	0	0	1	19	5	0	6
APBA1 ENSG00000107282	1	7	5	3	0	1	0	0	0	0
APBA2 ENSG00000034053	3	1	4	1	0	115	0	58	2	0
APBA3 ENSG00000011132	14	0	1	445	67	3	5	149	10	42
APBB1 ENSG00000166313	555	1285	34	367	0	55	14	721	5	26
APBB1IP ENSG00000077420	1	16	4	1	1	1	0	24	8	1
APBB2 ENSG00000163697	77	15	1	1	9	36	1	4	2	1
APBB3 ENSG00000113108	1	641	199	13	4	187	18	15	138	53
APC ENSG00000134982	0	0	29	0	0	0	0	3	4	8
APC2 ENSG00000115266	0	0	0	0	0	0	0	0	1	0
APCDD1 ENSG00000154856	78	1	38	3	5	2	23	113	3	39
APCDD1L ENSG00000198768	54	22	0	7	0	0	0	0	0	1
APCS ENSG00000132703	0	0	0	0	0	0	0	0	0	2
APEH ENSG00000164062	51	902	50	192	17	370	5	5	170	30
APELA ENSG00000248329	0	0	0	1	0	0	0	0	0	0
APEX1 ENSG00000100823	283	87	144	7	27	199	55	209	18	147
APEX2 ENSG00000169188	7	6	2	103	32	1	78	3	2	3
APH1A ENSG00000117362	619	7	131	22	109	2	232	125	43	135
APH1B ENSG00000138613	10	0	76	41	15	84	14	8	6	49
API5 ENSG00000166181	5	2	17	0	2	3	7	28	20	11
APIP ENSG00000149089	4	0	2	0	2	2	0	3	2	2
APITD1 ENSG00000175279	1	0	2	1	0	6	2	0	0	3
APITD1-CORT ENSG00000251503	0	0	0	1	0	0	0	0	0	0
APLF ENSG00000169621	7	5	1	0	2	4	1	0	1	0
APLN ENSG00000171388	0	6	3	0	15	0	2	6	0	1
APLNR ENSG00000134817	5	49	0	0	5	3	0	2	0	0
APLP1 ENSG00000105290	0	70	0	9	1	18	1	0	9	0
APLP2 ENSG00000084234	281	4	919	9	1170	450	429	2	0	897
APMAP ENSG00000101474	82	4	259	19	135	39	104	203	15	80
APOA1 ENSG00000118137	1	18	0	1	1	2	3	0	2	0
APOA2 ENSG00000158874	0	0	0	0	0	0	0	0	0	0
APOB ENSG00000084674	0	17	0	0	0	8	4	0	0	2
APOBEC1 ENSG00000111701	0	0	0	0	0	0	0	0	0	0
APOBEC2 ENSG00000124701	0	2	0	1	1	1	0	0	0	0
APOBEC3A ENSG00000128383	0	0	1	1	0	0	3	2	0	0
APOBEC3B ENSG00000179750	1	1	0	0	0	0	0	0	0	0
APOBEC3C ENSG00000244509	2	610	73	1	79	350	73	159	22	44
APOBEC3D ENSG00000243811	7	11	0	22	2	1	6	0	0	0
APOBEC3F ENSG00000128394	0	0	1	10	3	48	0	3	58	12
APOBEC3G ENSG00000239713	27	4	1	4	10	8	28	19	107	2
APOBEC3H ENSG00000100298	0	0	4	0	0	0	8	4	0	8
APOBEC4 ENSG00000173627	1	0	0	0	0	1	0	0	15	0
APOBR ENSG00000184730	11	4	0	59	0	1	0	1	8	13
APOC1 ENSG00000130208	282	325	1	12	6	3	2	244	62	16
APOC2 ENSG00000234906	0	0	0	0	0	0	0	0	0	0
APOC3 ENSG00000110245	0	0	0	0	0	0	0	0	0	0
APOC4 ENSG00000267467	0	0	0	0	0	0	0	0	0	0
APOD ENSG00000189058	14	5145	78	19	467	883	0	2138	690	244
APOE ENSG00000130203	1037	31	0	0	0	1	1	4991	111	142
APOF ENSG00000175336	28	6	0	2	3	1	0	1	0	24
APOH ENSG00000091583	0	0	0	0	0	0	0	0	0	0
APOL1 ENSG00000100342	390	110	7	4	103	7	80	290	83	0
APOL2 ENSG00000128335	62	401	21	90	0	464	43	22	0	1
APOL3 ENSG00000128284	6	599	1	3	0	11	11	51	7	65
APOL4 ENSG00000100336	2	0	10	13	2	189	19	7	0	14
APOL6 ENSG00000221963	7	57	0	1	10	99	4	5	11	21
APOLD1 ENSG00000178878	1	18	0	0	2	0	10	3	3	2
APOM ENSG00000204444	11	47	0	11	2	7	6	5	3	1
APOO ENSG00000184831	0	4	1	1	1	8	5	0	1	1
APOOL ENSG00000155008	5	2	9	6	2	4	0	7	6	14
APP ENSG00000142192	356	781	326	129	403	8	637	3	458	289
APPBP2 ENSG00000062725	2	12	34	2	2	35	9	35	2	8
APPL1 ENSG00000157500	1	0	8	2	1	0	1	25	15	1
APPL2 ENSG00000136044	30	70	143	177	169	160	66	2	51	152
APRT ENSG00000198931	730	1995	121	1254	394	332	16	236	365	76
APTX ENSG00000137074	21	99	18	27	63	182	53	12	13	2
AQP1 ENSG00000240583	650	99	0	4	0	0	6	259	771	5
AQP10 ENSG00000143595	0	1	0	2	0	0	2	2	2	0
AQP11 ENSG00000178301	0	0	6	0	0	0	0	0	4	0
AQP12A ENSG00000184945	0	0	0	0	0	0	0	0	0	0
AQP12B ENSG00000185176	0	0	0	0	0	0	0	0	0	0
AQP2 ENSG00000167580	0	28	2	0	0	0	0	0	0	0
AQP3 ENSG00000165272	5	1207	259	6	1098	5	1069	2	8	38
AQP4 ENSG00000171885	0	0	0	0	0	0	0	0	0	0
AQP5 ENSG00000161798	13	0	11	0	2	64	1	3	3	1
AQP6 ENSG00000086159	0	7	1	0	0	0	0	0	0	0
AQP7 ENSG00000165269	0	2	0	2	0	3	4	0	0	0
AQP8 ENSG00000103375	0	0	0	0	0	2	0	1	0	0
AQP9 ENSG00000103569	0	0	0	0	0	0	0	0	0	0
AQR ENSG00000021776	1	14	12	62	9	137	36	3	8	1
AR ENSG00000169083	186	786	151	8	232	235	1	446	37	86
ARAF ENSG00000078061	9	299	12	622	1	11	7	424	5	12
ARAP1 ENSG00000186635	261	184	25	89	24	83	182	124	229	28
ARAP2 ENSG00000047365	0	0	0	1	0	0	0	0	8	0
ARAP3 ENSG00000120318	5	380	3	4	13	11	9	199	7	1
ARC ENSG00000198576	0	1	0	21	0	23	1	0	1	0
ARCN1 ENSG00000095139	1	6	68	1	2	10	32	152	2	0
AREG ENSG00000109321	0	0	0	0	0	0	5	0	0	0
AREL1 ENSG00000119682	1	215	57	5	74	10	26	0	1	29
ARF1 ENSG00000143761	17	0	275	199	157	3	203	67	41	152
ARF3 ENSG00000134287	19	358	205	429	179	607	164	3	96	18
ARF4 ENSG00000168374	0	4	55	1	1	3	71	16	37	34
ARF5 ENSG00000004059	160	20	92	22	24	70	10	3	8	2
ARF6 ENSG00000165527	3	1	50	2	11	1	25	3	7	56
ARFGAP1 ENSG00000101199	48	184	240	247	4	7	8	101	85	29
ARFGAP2 ENSG00000149182	140	583	176	491	73	71	67	270	253	27
ARFGAP3 ENSG00000242247	0	2	52	13	12	0	53	5	1	5
ARFGEF1 ENSG00000066777	24	5	30	3	1	0	34	2	3	18
ARFGEF2 ENSG00000124198	5	0	10	3	0	7	0	2	1	0
ARFGEF3 ENSG00000112379	0	2	59	0	30	1	33	1	2	8
ARFIP1 ENSG00000164144	1	1	13	1	5	0	9	0	2	13
ARFIP2 ENSG00000132254	17	345	79	622	145	154	129	3	69	135
ARFRP1 ENSG00000101246	626	449	113	410	72	13	0	182	55	19
ARG1 ENSG00000118520	0	0	0	0	0	0	0	0	0	0
ARG2 ENSG00000081181	4	1	361	131	122	111	117	20	8	0
ARGFX ENSG00000186103	0	0	0	0	0	0	0	0	0	0
ARGLU1 ENSG00000134884	0	1	193	23	3	4	45	40	88	109
ARHGAP1 ENSG00000175220	1001	2550	579	22	23	413	70	176	272	0
ARHGAP10 ENSG00000071205	505	5	0	0	156	280	7	0	26	2
ARHGAP11A ENSG00000198826	1	0	0	0	0	0	0	0	0	0
ARHGAP11B ENSG00000187951	0	0	0	0	0	1	0	0	2	0
ARHGAP12 ENSG00000165322	1	1	20	0	0	0	3	0	0	22
ARHGAP15 ENSG00000075884	0	16	0	0	0	0	0	1	0	0
ARHGAP17 ENSG00000140750	1	12	29	0	2	109	21	30	0	10
ARHGAP18 ENSG00000146376	19	0	8	3	0	4	0	16	3	12
ARHGAP19 ENSG00000213390	15	6	0	0	9	41	34	0	9	17
ARHGAP20 ENSG00000137727	10	2	0	3	2	1	0	0	2	0
ARHGAP21 ENSG00000107863	66	10	18	9	0	0	18	0	13	0
ARHGAP22 ENSG00000128805	36	7	6	7	6	2	29	26	70	3
ARHGAP23 ENSG00000275832	14	45	0	7	0	41	109	40	28	0
ARHGAP24 ENSG00000138639	2	2	1	0	0	2	0	7	1	0
ARHGAP25 ENSG00000163219	15	14	0	4	0	31	7	0	23	0
ARHGAP26 ENSG00000145819	0	0	4	9	0	1	6	0	28	13
ARHGAP27 ENSG00000159314	58	22	45	88	49	28	253	4	1	64
ARHGAP28 ENSG00000088756	3	5	5	1	0	14	0	0	0	1
ARHGAP29 ENSG00000137962	0	5	9	5	0	1	2	3	0	4
ARHGAP30 ENSG00000186517	8	142	2	3	0	0	3	46	48	0
ARHGAP31 ENSG00000031081	13	142	2	2	1	2	0	1	6	1
ARHGAP32 ENSG00000134909	0	0	40	44	1	1	102	9	53	25
ARHGAP33 ENSG00000004777	177	0	73	2	0	13	37	37	85	10
ARHGAP35 ENSG00000160007	11	138	44	0	0	0	19	31	29	9
ARHGAP36 ENSG00000147256	0	0	0	0	0	0	0	0	0	0
ARHGAP39 ENSG00000147799	48	28	83	270	1	0	30	0	9	0
ARHGAP4 ENSG00000089820	46	100	0	0	0	0	2	314	144	14
ARHGAP40 ENSG00000124143	0	3	0	0	1	0	15	0	2	2
ARHGAP42 ENSG00000165895	0	1	0	0	0	2	0	4	0	1
ARHGAP44 ENSG00000006740	5	0	12	1	4	0	32	0	0	0
ARHGAP45 ENSG00000180448	76	16	0	15	0	1	8	22	147	10
ARHGAP5 ENSG00000100852	7	2	9	0	0	8	7	0	37	18
ARHGAP6 ENSG00000047648	0	7	81	3	39	2	1	0	5	23
ARHGAP8 ENSG00000241484	3	8	12	13	23	0	3	5	0	3
ARHGAP9 ENSG00000123329	84	1	1	3	0	7	5	40	9	0
ARHGDIA ENSG00000141522	1188	1758	628	1911	418	3	360	114	484	261
ARHGDIB ENSG00000111348	16	3	71	4	0	789	109	81	184	314
ARHGDIG ENSG00000242173	11	1	1	0	0	0	0	0	0	0
ARHGEF1 ENSG00000076928	45	10	19	200	84	235	71	275	206	84
ARHGEF10 ENSG00000104728	2	2	0	8	3	1	0	0	1	2
ARHGEF10L ENSG00000074964	172	19	1	2	6	14	137	25	1	21
ARHGEF11 ENSG00000132694	1	22	92	0	16	181	13	152	4	25
ARHGEF12 ENSG00000196914	16	22	56	1	4	2	43	2	2	15
ARHGEF15 ENSG00000198844	1	9	1	4	2	7	2	12	65	0
ARHGEF16 ENSG00000130762	0	2	58	174	57	2	21	4	0	10
ARHGEF17 ENSG00000110237	289	97	15	27	35	28	43	266	39	4
ARHGEF18 ENSG00000104880	0	0	0	0	0	0	0	0	0	0
ARHGEF19 ENSG00000142632	21	167	7	7	124	0	60	129	2	10
ARHGEF2 ENSG00000116584	225	410	1	354	6	628	119	101	90	22
ARHGEF25 ENSG00000240771	624	8	38	2	0	0	3	167	0	0
ARHGEF26 ENSG00000114790	1	1	12	0	0	0	1	1	3	32
ARHGEF28 ENSG00000214944	2	0	26	2	0	0	11	0	0	0
ARHGEF3 ENSG00000163947	3	0	75	11	16	31	11	5	4	43
ARHGEF33 ENSG00000214694	0	2	0	0	1	2	0	1	0	0
ARHGEF35 ENSG00000213214	0	4	0	0	9	0	2	0	0	2
ARHGEF37 ENSG00000183111	15	24	39	64	116	411	8	2	7	48
ARHGEF38 ENSG00000236699	0	0	12	0	0	0	0	0	0	0
ARHGEF39 ENSG00000137135	12	1	2	0	0	0	2	3	0	8
ARHGEF4 ENSG00000136002	381	72	0	48	4	29	2	7	0	38
ARHGEF40 ENSG00000165801	62	271	2	13	15	167	9	700	13	0
ARHGEF5 ENSG00000050327	12	28	14	7	14	127	14	0	6	4
ARHGEF6 ENSG00000129675	8	11	2	0	0	2	0	88	6	7
ARHGEF7 ENSG00000102606	8	381	318	0	8	169	34	171	0	93
ARHGEF9 ENSG00000131089	330	1	2	4	43	4	6	1	58	6
ARID1A ENSG00000117713	2	0	47	8	17	38	6	0	9	42
ARID1B ENSG00000049618	22	158	4	50	6	14	19	22	1	0
ARID2 ENSG00000189079	16	4	15	0	1	0	12	4	6	3
ARID3A ENSG00000116017	17	0	13	22	4	8	0	2	5	3
ARID3B ENSG00000179361	3	14	11	5	0	1	22	40	0	1
ARID4A ENSG00000032219	0	0	9	2	1	2	4	4	8	4
ARID4B ENSG00000054267	0	2	25	0	9	7	0	12	7	2
ARID5A ENSG00000196843	299	390	1	3	2	1	28	244	507	0
ARID5B ENSG00000150347	1	0	41	1	0	2	0	0	94	1
ARIH1 ENSG00000166233	0	3	32	34	62	0	93	167	13	28
ARIH2 ENSG00000177479	14	266	108	12	39	176	89	72	0	54
ARIH2OS ENSG00000221883	63	0	1	38	10	28	5	2	7	0
ARL1 ENSG00000120805	0	5	9	0	54	902	85	1	0	0
ARL10 ENSG00000175414	17	23	0	8	1	4	2	3	2	1
ARL11 ENSG00000152213	0	1	0	1	0	0	1	2	0	0
ARL13B ENSG00000169379	7	8	2	0	2	8	0	8	2	2
ARL14 ENSG00000179674	0	0	0	0	0	0	0	0	0	0
ARL14EP ENSG00000152219	11	3	3	0	1	31	18	44	1	1
ARL15 ENSG00000185305	0	0	1	0	16	0	0	6	3	0
ARL16 ENSG00000214087	50	1590	116	228	0	104	16	2	14	105
ARL17A ENSG00000185829	26	16	0	7	16	43	3	4	13	7
ARL17B ENSG00000228696	1	7	18	2	4	7	1	14	0	3
ARL2 ENSG00000213465	600	949	144	18	11	20	5	163	165	4
ARL2BP ENSG00000102931	0	27	8	0	0	90	6	1	5	1
ARL3 ENSG00000138175	38	125	2	67	56	1019	0	0	51	4
ARL4A ENSG00000122644	1	7	4	1	0	2	1	5	2	21
ARL4C ENSG00000188042	3	156	4	10	35	0	81	59	9	28
ARL4D ENSG00000175906	3	7	2	5	0	214	61	0	12	7
ARL5A ENSG00000162980	2	4	14	0	3	2	0	18	0	2
ARL5B ENSG00000165997	0	3	6	2	2	0	1	7	0	2
ARL5C ENSG00000141748	0	0	0	0	0	0	0	0	0	0
ARL6 ENSG00000113966	9	1	0	4	0	1	0	1	3	7
ARL6IP1 ENSG00000170540	0	9	71	8	0	3	13	24	3	6
ARL6IP4 ENSG00000182196	193	1	3	192	14	15	29	112	39	19
ARL6IP5 ENSG00000144746	30	8	67	12	26	4	8	21	32	11
ARL6IP6 ENSG00000177917	0	0	8	0	1	2	8	2	0	7
ARL8A ENSG00000143862	11	1	154	5	78	20	46	1	65	4
ARL8B ENSG00000134108	0	2	40	3	21	20	6	48	2	0
ARL9 ENSG00000196503	10	10	0	0	0	1	0	0	1	0
ARMC1 ENSG00000104442	6	0	4	1	1	0	11	2	0	2
ARMC10 ENSG00000170632	3	7	24	1	5	2	36	1	1	2
ARMC12 ENSG00000157343	5	3	3	0	4	4	1	0	1	0
ARMC2 ENSG00000118690	4	0	0	2	0	0	3	0	0	1
ARMC3 ENSG00000165309	0	0	0	0	0	0	0	0	0	0
ARMC4 ENSG00000169126	19	0	0	2	0	2	0	1	3	0
ARMC5 ENSG00000140691	9	168	27	3	25	11	30	6	7	23
ARMC6 ENSG00000105676	108	148	0	105	115	2	48	90	0	26
ARMC7 ENSG00000125449	100	65	36	6	11	14	72	42	38	31
ARMC8 ENSG00000114098	27	5	72	3	0	2	17	5	16	16
ARMC9 ENSG00000135931	49	9	3	17	3	7	0	1	11	22
ARMCX1 ENSG00000126947	2	3	1	1	3	0	0	0	4	3
ARMCX2 ENSG00000184867	1	2	8	0	1	0	1	9	7	0
ARMCX3 ENSG00000102401	9	0	16	2	10	0	26	2	12	8
ARMCX4 ENSG00000196440	0	1	7	2	8	36	27	0	0	6
ARMCX5 ENSG00000125962	0	0	2	0	0	0	0	0	0	0
ARMCX6 ENSG00000198960	13	31	3	46	37	75	1	8	22	21
ARMS2 ENSG00000254636	0	0	0	0	0	0	0	0	0	0
ARMT1 ENSG00000146476	1	3	14	2	9	0	4	8	0	4
ARNT ENSG00000143437	4	259	57	5	5	163	15	45	4	43
ARNT2 ENSG00000172379	0	21	11	0	0	0	15	4	0	0
ARNTL ENSG00000133794	0	0	0	0	0	8	0	1	0	0
ARNTL2 ENSG00000029153	0	0	0	1	0	0	4	0	0	0
ARPC1A ENSG00000241685	0	1	81	1	8	2	58	92	8	6
ARPC1B ENSG00000130429	128	559	0	71	26	4	90	158	196	71
ARPC2 ENSG00000163466	278	12	56	9	19	21	62	0	231	13
ARPC3 ENSG00000111229	0	1	151	7	195	14	84	316	175	58
ARPC4 ENSG00000241553	1132	730	280	582	45	0	118	11	193	80
ARPC5 ENSG00000162704	2	0	15	1	25	11	30	58	1	1
ARPC5L ENSG00000136950	6	211	65	19	40	25	129	5	120	3
ARPIN ENSG00000242498	2	179	70	17	27	39	10	5	0	6
ARPP19 ENSG00000128989	3	16	39	6	13	6	31	46	4	14
ARPP21 ENSG00000172995	5	1	0	0	0	1	0	0	0	0
ARRB1 ENSG00000137486	15	139	10	302	4	158	0	15	168	1
ARRB2 ENSG00000141480	5	28	33	5	3	1	71	501	216	57
ARRDC1 ENSG00000197070	14	1	54	415	71	13	89	0	288	193
ARRDC2 ENSG00000105643	3	3	22	3	18	22	91	53	129	10
ARRDC3 ENSG00000113369	6	3	0	1	0	1	21	18	48	5
ARRDC4 ENSG00000140450	3	2	4	11	1	2	4	8	0	4
ARRDC5 ENSG00000205784	0	26	0	0	0	0	0	0	2	1
ARSA ENSG00000100299	355	486	381	427	230	30	21	487	50	435
ARSB ENSG00000113273	0	0	3	2	0	4	0	93	30	5
ARSD ENSG00000006756	0	717	63	289	304	852	168	0	5	45
ARSE ENSG00000157399	1	3	0	0	2	1	1	23	0	0
ARSF ENSG00000062096	0	3	1	1	1	1	0	1	0	0
ARSG ENSG00000141337	67	0	0	11	0	1	0	3	3	0
ARSI ENSG00000183876	308	1	2	13	0	0	4	5	0	0
ARSJ ENSG00000180801	1	0	0	2	0	0	1	5	0	3
ARSK ENSG00000164291	0	1	10	0	0	5	1	0	0	19
ART3 ENSG00000156219	0	0	0	0	0	0	0	0	0	0
ART4 ENSG00000111339	0	0	0	0	0	0	0	3	0	0
ART5 ENSG00000167311	0	30	1	6	0	0	1	0	0	0
ARTN ENSG00000117407	87	2	7	1	0	0	1	7	1	2
ARV1 ENSG00000173409	1	19	11	0	5	14	18	0	1	6
ARVCF ENSG00000099889	17	0	56	305	27	5	19	1	14	19
ARX ENSG00000004848	0	0	4	0	0	0	1	0	0	0
AS3MT ENSG00000214435	0	0	0	0	0	0	0	0	0	0
ASAH1 ENSG00000104763	148	10	152	0	129	217	112	13	21	242
ASAH2 ENSG00000188611	0	0	0	0	2	0	0	0	0	0
ASAH2B ENSG00000204147	0	0	2	0	4	0	19	0	1	3
ASAP1 ENSG00000153317	13	6	35	0	0	3	5	33	33	7
ASAP2 ENSG00000151693	0	0	2	0	3	1	6	5	0	4
ASAP3 ENSG00000088280	58	157	58	83	65	68	25	247	17	6
ASB1 ENSG00000065802	287	43	26	26	56	86	31	16	14	6
ASB10 ENSG00000146926	0	0	0	0	0	0	0	0	0	0
ASB11 ENSG00000165192	1	3	0	0	0	0	0	0	0	0
ASB12 ENSG00000198881	0	4	1	8	6	1	1	2	0	2
ASB13 ENSG00000196372	1	20	51	23	11	132	5	1	152	1
ASB14 ENSG00000239388	0	0	0	0	0	0	0	0	0	0
ASB15 ENSG00000146809	0	0	0	0	0	0	0	0	0	0
ASB16 ENSG00000161664	0	7	0	1	0	0	0	0	2	0
ASB17 ENSG00000154007	2	0	0	1	0	0	0	0	0	1
ASB18 ENSG00000182177	0	0	0	0	0	0	0	0	0	0
ASB2 ENSG00000100628	1629	257	0	67	1	1	4	21	0	3
ASB3 ENSG00000115239	1	1	4	3	30	4	8	18	1	1
ASB4 ENSG00000005981	0	0	0	2	0	0	0	0	0	0
ASB5 ENSG00000164122	4	0	0	0	0	1	0	1	0	0
ASB6 ENSG00000148331	6	222	26	284	36	26	7	53	3	2
ASB7 ENSG00000183475	0	9	18	29	0	5	0	3	0	6
ASB8 ENSG00000177981	27	0	67	97	12	84	3	3	17	21
ASB9 ENSG00000102048	0	0	0	0	0	0	0	0	0	0
ASCC1 ENSG00000138303	75	3	36	2	7	17	3	10	14	5
ASCC2 ENSG00000100325	440	209	37	479	42	8	88	157	22	29
ASCC3 ENSG00000112249	1	4	32	0	2	4	14	9	0	4
ASCL1 ENSG00000139352	0	0	0	0	0	1	0	0	2	0
ASCL2 ENSG00000183734	88	3	27	49	23	0	5	1	3	43
ASCL3 ENSG00000176009	1	0	0	0	1	1	0	0	2	1
ASCL4 ENSG00000187855	0	0	0	0	0	0	0	0	0	0
ASCL5 ENSG00000232237	0	1	0	0	0	3	1	0	1	2
ASF1A ENSG00000111875	0	3	9	0	5	0	0	1	0	5
ASF1B ENSG00000105011	9	4	0	1	1	7	5	2	2	1
ASGR1 ENSG00000141505	3	11	1	6	0	0	14	0	4	3
ASGR2 ENSG00000161944	1	0	2	0	2	0	0	0	19	0
ASH1L ENSG00000116539	46	3	57	5	116	334	107	154	0	32
ASH2L ENSG00000129691	28	13	4	0	4	5	15	3	0	0
ASIC1 ENSG00000110881	5	220	3	2	0	38	36	1	0	0
ASIC2 ENSG00000108684	0	0	0	0	0	0	0	0	0	0
ASIC3 ENSG00000213199	6	14	3	12	2	0	1	52	2	5
ASIC4 ENSG00000072182	0	0	0	2	17	1	0	1	2	1
ASIC5 ENSG00000256394	0	0	0	0	0	0	0	0	0	0
ASIP ENSG00000101440	106	6	0	0	1	4	1	13	0	0
ASL ENSG00000126522	240	5	42	101	0	2	28	93	48	1
ASMT ENSG00000196433	0	0	0	0	0	0	0	0	0	0
ASMTL ENSG00000169093	493	10	21	694	88	265	19	0	120	96
ASNA1 ENSG00000198356	468	328	135	328	115	86	15	57	90	75
ASNS ENSG00000070669	103	586	83	0	4	789	37	6	3	1
ASNSD1 ENSG00000138381	16	1	23	0	4	21	10	5	0	29
ASPA ENSG00000108381	26	6	0	1	2	1	0	18	4	0
ASPDH ENSG00000204653	0	0	0	0	0	0	0	0	0	0
ASPG ENSG00000166183	0	0	0	0	0	0	0	3	1	0
ASPH ENSG00000198363	88	4	22	1	11	9	45	15	0	3
ASPHD1 ENSG00000174939	1	8	7	5	0	5	0	0	1	0
ASPHD2 ENSG00000128203	0	0	2	1	0	0	1	0	0	2
ASPM ENSG00000066279	0	0	0	0	0	0	0	0	0	0
ASPN ENSG00000106819	0	0	0	0	0	0	0	0	0	0
ASPRV1 ENSG00000244617	10	5	16	0	0	4	3	80	0	0
ASPSCR1 ENSG00000169696	10	3	7	396	3	0	13	401	30	2
ASRGL1 ENSG00000162174	0	3	6	38	0	30	12	1	2	0
ASS1 ENSG00000130707	121	320	1	2	1	5	173	22	11	11
ASTE1 ENSG00000034533	4	0	0	0	1	37	7	0	0	0
ASTN1 ENSG00000152092	0	0	0	0	0	0	0	0	0	0
ASTN2 ENSG00000148219	6	407	110	249	348	241	1	7	2	11
ASUN ENSG00000064102	3	0	1	0	0	0	0	1	0	0
ASXL1 ENSG00000171456	14	139	4	8	2	526	86	5	3	71
ASXL2 ENSG00000143970	1	2	5	7	5	2	5	22	1	7
ASXL3 ENSG00000141431	18	4	3	0	0	4	0	8	0	0
ASZ1 ENSG00000154438	0	0	0	12	0	0	0	0	0	0
ATAD1 ENSG00000138138	18	16	31	0	16	0	9	0	3	8
ATAD2 ENSG00000156802	1	0	81	0	6	1	0	2	2	3
ATAD2B ENSG00000119778	11	1	22	6	2	0	5	10	1	19
ATAD3A ENSG00000197785	0	300	2	1	13	18	7	14	44	85
ATAD3B ENSG00000160072	7	1	84	209	0	4	38	152	2	21
ATAD3C ENSG00000215915	41	20	0	3	0	3	2	0	15	1
ATAD5 ENSG00000176208	0	3	0	0	0	0	0	0	27	0
ATAT1 ENSG00000137343	48	10	124	32	1	61	1	1	0	10
ATCAY ENSG00000167654	17	5	0	0	0	3	0	0	2	0
ATE1 ENSG00000107669	40	20	14	3	0	0	6	5	2	0
ATF1 ENSG00000123268	3	1	2	0	0	0	1	0	1	0
ATF2 ENSG00000115966	7	0	20	1	3	1	19	12	1	0
ATF3 ENSG00000162772	0	1	0	2	8	784	650	0	1752	6
ATF4 ENSG00000128272	111	469	449	6	510	1063	275	390	11	310
ATF5 ENSG00000169136	6	11	54	52	0	5	15	21	55	59
ATF6 ENSG00000118217	15	83	26	4	13	11	36	35	2	7
ATF6B ENSG00000213676	4	89	55	70	58	3	89	2	20	33
ATF7 ENSG00000170653	99	73	39	4	0	0	6	3	4	6
ATF7IP ENSG00000171681	20	19	12	8	21	14	7	4	4	6
ATF7IP2 ENSG00000166669	3	16	0	0	0	6	2	5	0	39
ATG10 ENSG00000152348	125	19	27	48	4	0	2	5	36	63
ATG101 ENSG00000123395	3	340	6	176	40	177	42	97	32	1
ATG12 ENSG00000145782	19	1	23	0	3	69	14	24	4	8
ATG13 ENSG00000175224	363	191	72	127	110	41	10	7	53	51
ATG14 ENSG00000126775	6	2	5	3	72	457	21	3	6	0
ATG16L1 ENSG00000085978	39	331	253	11	51	5	15	11	25	61
ATG16L2 ENSG00000168010	5	79	2	11	34	0	17	101	0	35
ATG2A ENSG00000110046	203	18	35	214	111	26	148	350	30	52
ATG2B ENSG00000066739	10	2	25	0	14	0	0	0	0	5
ATG3 ENSG00000144848	18	3	42	20	0	12	16	1	26	41
ATG4A ENSG00000101844	1	8	2	5	2	110	17	3	2	0
ATG4B ENSG00000168397	75	486	190	104	181	83	127	98	42	171
ATG4C ENSG00000125703	10	0	0	0	0	1	0	1	0	0
ATG4D ENSG00000130734	193	36	25	406	0	39	37	130	4	5
ATG5 ENSG00000057663	0	0	30	0	0	0	5	6	2	4
ATG7 ENSG00000197548	43	52	4	90	35	134	5	0	42	2
ATG9A ENSG00000198925	684	512	106	302	196	29	0	279	24	12
ATG9B ENSG00000181652	0	0	2	0	0	0	0	0	2	0
ATHL1 ENSG00000142102	40	154	49	217	3	27	110	39	13	14
ATIC ENSG00000138363	13	121	6	16	1	286	2	80	3	8
ATL1 ENSG00000198513	2	1	23	6	1	6	2	1	8	0
ATL2 ENSG00000119787	317	6	76	1	0	30	20	3	101	6
ATL3 ENSG00000184743	46	19	31	2	1	62	31	88	51	0
ATM ENSG00000149311	15	0	9	1	2	29	10	1	22	28
ATMIN ENSG00000166454	3	1	11	4	26	9	3	5	12	8
ATN1 ENSG00000111676	972	401	200	34	204	13	492	251	709	106
ATOH1 ENSG00000172238	0	0	0	0	0	0	0	0	0	0
ATOH7 ENSG00000179774	0	0	0	0	0	2	0	1	1	0
ATOH8 ENSG00000168874	114	5	0	159	1	92	97	0	13	111
ATOX1 ENSG00000177556	799	1256	254	601	78	117	10	367	132	47
ATP10A ENSG00000206190	2	37	0	0	12	3	2	5	25	25
ATP10B ENSG00000118322	1	0	0	0	0	0	0	0	0	0
ATP10D ENSG00000145246	6	1	0	0	0	2	5	2	0	0
ATP11A ENSG00000068650	0	0	4	0	0	0	1	2	9	0
ATP11B ENSG00000058063	0	0	10	1	0	1	4	14	0	7
ATP11C ENSG00000101974	0	21	5	0	1	1	2	3	7	0
ATP12A ENSG00000075673	0	0	0	0	0	0	0	0	0	0
ATP13A1 ENSG00000105726	300	289	79	424	2	1	26	6	31	3
ATP13A2 ENSG00000159363	118	2	40	317	163	4	35	7	0	14
ATP13A3 ENSG00000133657	0	0	3	1	0	9	30	0	1	2
ATP13A4 ENSG00000127249	0	3	0	1	0	0	1	0	0	0
ATP13A5 ENSG00000187527	0	0	0	0	0	0	0	0	0	0
ATP1A1 ENSG00000163399	8	15	1112	870	1396	0	1011	624	577	1060
ATP1A2 ENSG00000018625	192	2	5	0	0	5	0	2	1	3
ATP1A3 ENSG00000105409	0	0	0	3	1	0	0	0	0	1
ATP1A4 ENSG00000132681	3	2	0	4	0	2	6	0	0	0
ATP1B1 ENSG00000143153	0	4	0	0	0	1	108	0	3	24
ATP1B2 ENSG00000129244	32	2	0	9	6	39	6	46	0	41
ATP1B3 ENSG00000069849	1	31	31	4	6	65	40	0	30	14
ATP1B4 ENSG00000101892	0	0	0	0	0	0	0	0	0	0
ATP23 ENSG00000166896	1	0	1	0	0	0	0	0	0	0
ATP2A1 ENSG00000196296	11	0	3	1	0	1	0	0	0	0
ATP2A2 ENSG00000174437	116	7	119	18	10	37	94	95	38	21
ATP2A3 ENSG00000074370	30	216	0	124	1	2	33	0	56	15
ATP2B1 ENSG00000070961	2	1	20	0	0	0	35	2	0	6
ATP2B2 ENSG00000157087	0	0	0	0	0	0	0	0	0	0
ATP2B3 ENSG00000067842	0	3	0	0	0	0	0	2	0	0
ATP2B4 ENSG00000058668	159	5	0	0	15	1	5	6	0	0
ATP2C1 ENSG00000017260	4	0	77	8	28	3	14	71	0	44
ATP2C2 ENSG00000064270	0	8	166	128	23	22	22	2	3	26
ATP4A ENSG00000105675	0	0	0	0	0	0	2	0	0	0
ATP4B ENSG00000186009	0	2	1	0	0	0	3	1	0	0
ATP5J2-PTCD1 ENSG00000248919	1	1	0	0	0	0	0	0	0	0
ATP5SL ENSG00000105341	2	505	81	56	6	4	5	109	14	0
ATP6AP1 ENSG00000071553	803	1245	464	3045	654	312	4	6	385	397
ATP6AP1L ENSG00000205464	4	6	3	3	2	2	3	17	2	6
ATP6AP2 ENSG00000182220	69	17	44	31	1	11	30	57	2	48
ATP6V0A1 ENSG00000033627	259	266	232	237	2	54	52	197	4	154
ATP6V0A2 ENSG00000185344	6	6	27	17	16	63	0	1	0	0
ATP6V0A4 ENSG00000105929	5	7	2	2	0	1	0	5	5	0
ATP6V0B ENSG00000117410	1	1183	120	1527	964	366	228	42	57	540
ATP6V0C ENSG00000185883	0	0	0	0	0	0	0	0	0	0
ATP6V0D1 ENSG00000159720	1559	824	109	447	213	127	35	1	187	83
ATP6V0D2 ENSG00000147614	0	0	0	0	0	3	4	2	1	0
ATP6V0E1 ENSG00000113732	6	1254	150	21	126	2639	9	10	0	207
ATP6V0E2 ENSG00000171130	282	9	89	103	205	16	4	5	7	96
ATP6V1A ENSG00000114573	1	0	2	1	5	3	4	15	5	2
ATP6V1B1 ENSG00000116039	2	20	0	2	0	13	16	2	5	0
ATP6V1B2 ENSG00000147416	35	213	58	4	26	13	20	141	16	129
ATP6V1C1 ENSG00000155097	0	0	23	27	4	42	3	8	2	19
ATP6V1C2 ENSG00000143882	3	2	3	5	23	4	5	5	24	9
ATP6V1D ENSG00000100554	15	2	2	13	1	175	4	7	2	43
ATP6V1E1 ENSG00000131100	10	1571	109	15	74	1076	113	13	253	57
ATP6V1E2 ENSG00000250565	1	35	2	0	6	0	0	3	5	9
ATP6V1F ENSG00000128524	6	342	100	367	57	273	149	455	107	90
ATP6V1G1 ENSG00000136888	3	3	61	12	9	1	63	39	1	39
ATP6V1G2 ENSG00000213760	0	0	0	0	0	0	0	0	0	0
ATP6V1G3 ENSG00000151418	0	0	0	1	0	0	0	0	0	0
ATP6V1H ENSG00000047249	143	3	131	0	48	40	82	17	3	21
ATP7A ENSG00000165240	0	1	1	0	4	0	5	0	0	3
ATP7B ENSG00000123191	0	0	17	2	1	0	1	0	0	18
ATP8A1 ENSG00000124406	0	0	10	0	4	0	1	0	0	1
ATP8A2 ENSG00000132932	0	1	0	5	0	0	0	0	0	0
ATP8B1 ENSG00000081923	1	1	43	0	1	0	52	1	2	37
ATP8B2 ENSG00000143515	39	53	47	13	11	0	1	85	5	14
ATP8B3 ENSG00000130270	21	2	0	29	0	1	3	0	0	2
ATP8B4 ENSG00000104043	2	0	21	1	25	2	4	0	2	0
ATP9A ENSG00000054793	1	68	69	21	60	3	71	49	0	16
ATP9B ENSG00000166377	12	9	104	8	1	0	4	203	2	8
ATPIF1 ENSG00000130770	118	4	153	85	106	191	87	23	7	81
ATR ENSG00000175054	2	1	8	0	1	2	0	1	0	2
ATRAID ENSG00000138085	260	231	0	2	21	972	0	11	2	0
ATRIP ENSG00000164053	0	0	0	0	0	0	0	0	0	0
ATRIP ENSG00000282827	0	0	0	0	0	3	0	1	0	1
ATRN ENSG00000088812	19	2	10	87	15	2	6	4	1	2
ATRNL1 ENSG00000107518	23	4	0	2	0	0	0	7	0	13
ATRX ENSG00000085224	0	70	18	0	1	27	9	0	4	17
ATXN1 ENSG00000124788	2	0	7	2	39	2	16	75	28	0
ATXN10 ENSG00000130638	8	0	33	1	57	9	19	16	0	4
ATXN1L ENSG00000224470	0	0	3	31	3	0	11	0	1	15
ATXN2 ENSG00000204842	62	3	0	1	22	93	66	5	49	27
ATXN2L ENSG00000168488	263	656	377	1	31	4	145	0	35	51
ATXN3 ENSG00000066427	148	55	61	4	1	16	29	4	1	35
ATXN3L ENSG00000123594	0	0	0	0	0	0	0	0	0	0
ATXN7 ENSG00000163635	0	1	14	3	0	0	0	0	6	0
ATXN7L1 ENSG00000146776	10	29	21	1	0	11	2	19	2	13
ATXN7L2 ENSG00000162650	22	6	1	0	2	0	1	34	12	16
ATXN7L3 ENSG00000087152	53	43	84	357	1	15	19	67	24	112
ATXN7L3B ENSG00000253719	27	377	203	79	66	29	69	141	7	47
AUH ENSG00000148090	0	3	15	1	2	0	0	11	0	0
AUNIP ENSG00000127423	0	0	0	0	0	0	0	0	0	0
AUP1 ENSG00000115307	29	584	191	1431	173	6	745	290	0	242
AURKA ENSG00000087586	0	1	0	3	0	17	2	4	1	0
AURKAIP1 ENSG00000175756	823	1227	235	518	66	31	84	245	67	8
AURKB ENSG00000178999	0	4	0	2	0	1	0	0	0	0
AURKC ENSG00000105146	0	5	0	12	1	1	2	1	7	4
AUTS2 ENSG00000158321	2	4	3	4	7	3	69	2	47	10
AVEN ENSG00000169857	2	3	5	113	0	0	1	100	19	0
AVIL ENSG00000135407	0	0	0	0	0	0	1	0	1	0
AVL9 ENSG00000105778	7	4	55	0	14	22	7	1	6	6
AVP ENSG00000101200	1	15	0	4	1	2	1	0	0	0
AVPI1 ENSG00000119986	8	305	45	6	0	545	56	8	1	3
AVPR1A ENSG00000166148	0	0	0	0	1	0	0	0	1	0
AVPR1B ENSG00000198049	0	0	0	0	0	0	0	0	0	0
AVPR2 ENSG00000126895	0	0	1	0	0	2	0	17	1	1
AXDND1 ENSG00000162779	3	0	0	2	0	4	0	0	2	0
AXIN1 ENSG00000103126	104	0	7	28	0	292	73	1	130	9
AXIN2 ENSG00000168646	2	3	31	1	2	72	61	41	43	1
AXL ENSG00000167601	646	1654	10	0	38	169	56	3	68	2
AZGP1 ENSG00000160862	30	3080	2969	10391	20037	26	55	16	1759	2028
AZI2 ENSG00000163512	1	5	19	1	0	1	7	39	1	3
AZIN1 ENSG00000155096	1	0	16	2	12	0	45	5	0	17
AZIN2 ENSG00000142920	38	0	45	40	10	34	3	1	1	5
AZU1 ENSG00000172232	0	0	0	0	0	0	0	0	0	0
B2M ENSG00000166710	3	3	3192	0	1049	85	534	481	350	687
B3GALNT1 ENSG00000169255	6	2	6	0	1	0	0	0	10	0
B3GALNT2 ENSG00000162885	1	2	0	10	14	1	0	0	0	1
B3GALT1 ENSG00000172318	0	1	0	0	0	0	0	0	0	2
B3GALT2 ENSG00000162630	10	0	0	0	1	0	0	0	1	0
B3GALT4 ENSG00000235863	110	24	58	120	8	37	27	4	1	7
B3GALT5 ENSG00000183778	0	0	0	0	0	0	0	0	0	0
B3GALT6 ENSG00000176022	124	43	5	178	7	30	75	7	2	7
B3GAT1 ENSG00000109956	38	9	59	128	54	16	0	21	0	0
B3GAT2 ENSG00000112309	0	0	0	1	4	0	2	2	6	0
B3GAT3 ENSG00000149541	262	350	202	451	54	248	0	120	14	60
B3GLCT ENSG00000187676	8	32	0	10	0	40	10	5	5	1
B3GNT2 ENSG00000170340	0	0	0	0	0	0	0	0	0	1
B3GNT3 ENSG00000179913	0	0	0	1	0	0	7	0	0	0
B3GNT4 ENSG00000176383	2	0	0	0	0	0	2	0	0	0
B3GNT5 ENSG00000176597	0	0	1	0	0	0	4	0	2	0
B3GNT6 ENSG00000198488	0	2	0	1	0	0	1	1	0	0
B3GNT7 ENSG00000156966	26	38	0	5	0	8	24	1	0	0
B3GNT8 ENSG00000177191	17	14	0	53	13	3	11	1	33	3
B3GNT9 ENSG00000237172	13	16	16	20	1	154	10	3	46	42
B3GNTL1 ENSG00000175711	54	5	4	8	34	17	3	2	177	10
B4GALNT1 ENSG00000135454	116	9	1	1	1	49	0	0	3	1
B4GALNT2 ENSG00000167080	0	0	0	0	0	0	0	0	0	0
B4GALNT3 ENSG00000139044	1	40	0	2	55	1	24	0	1	16
B4GALNT4 ENSG00000182272	54	22	30	0	15	10	9	2	7	0
B4GALT1 ENSG00000086062	14	10	124	303	129	27	339	7	155	47
B4GALT2 ENSG00000117411	750	80	38	169	12	85	31	141	90	16
B4GALT3 ENSG00000158850	1	429	124	141	87	186	20	1	4	1
B4GALT4 ENSG00000121578	0	35	30	9	5	1	137	7	0	10
B4GALT5 ENSG00000158470	17	15	10	33	2	11	204	8	12	0
B4GALT6 ENSG00000118276	21	1	0	0	2	0	2	2	4	0
B4GALT7 ENSG00000027847	90	379	17	101	30	106	24	12	2	103
B4GAT1 ENSG00000174684	308	880	11	135	2	723	0	320	9	0
B9D1 ENSG00000108641	39	295	15	9	4	161	5	91	29	0
B9D2 ENSG00000123810	75	94	3	1	2	6	1	64	32	64
BAALC ENSG00000164929	2	1	0	0	0	0	0	0	0	0
BAAT ENSG00000136881	0	4	0	3	0	0	1	0	0	0
BABAM1 ENSG00000105393	362	153	55	277	2	51	50	43	139	1
BACE1 ENSG00000186318	246	101	10	7	77	169	36	0	0	12
BACE2 ENSG00000182240	0	543	96	105	161	62	136	4	18	294
BACH1 ENSG00000156273	7	1	5	0	1	0	7	0	1	14
BACH2 ENSG00000112182	11	0	0	0	0	0	0	0	1	1
BAD ENSG00000002330	795	1119	104	931	144	359	73	33	4	77
BAG1 ENSG00000107262	3	1742	92	28	165	265	301	3	0	35
BAG2 ENSG00000112208	80	2	4	2	10	10	0	19	30	0
BAG3 ENSG00000151929	117	149	35	5	16	8	148	2	10	8
BAG4 ENSG00000156735	4	1	1	1	2	2	1	4	1	2
BAG5 ENSG00000166170	31	14	14	7	0	2	17	0	0	21
BAG6 ENSG00000204463	230	1239	88	397	205	11	285	270	265	28
BAHCC1 ENSG00000266074	9	8	10	38	6	1	0	55	1	3
BAHD1 ENSG00000140320	15	21	32	2	44	22	3	31	43	14
BAIAP2 ENSG00000175866	29	15	74	902	150	27	165	138	80	318
BAIAP2L1 ENSG00000006453	7	3	153	401	331	4	163	1	2	133
BAIAP2L2 ENSG00000128298	4	1	12	102	0	2	1	1	0	0
BAIAP3 ENSG00000007516	0	2	38	113	15	8	19	31	5	6
BAK1 ENSG00000030110	1	194	4	148	0	16	28	0	56	7
BAMBI ENSG00000095739	1	0	7	0	0	0	13	0	1	0
BANF1 ENSG00000175334	633	106	168	52	178	55	144	14	152	142
BANF2 ENSG00000125888	0	0	0	0	0	0	0	0	0	0
BANK1 ENSG00000153064	0	0	5	0	4	0	4	0	0	1
BANP ENSG00000172530	13	78	2	5	33	217	33	8	51	29
BAP1 ENSG00000163930	20	565	132	559	15	39	32	395	169	38
BARD1 ENSG00000138376	3	0	4	0	0	0	1	13	0	1
BARHL2 ENSG00000143032	0	0	0	0	0	0	0	0	0	0
BARX1 ENSG00000131668	0	0	1	0	0	2	0	0	0	0
BARX2 ENSG00000043039	0	0	7	0	1	0	15	0	1	7
BASP1 ENSG00000176788	1	1	38	2	26	8	3	5	2	38
BATF ENSG00000156127	1	0	0	0	0	0	1	0	5	1
BATF2 ENSG00000168062	60	6	1	1	2	5	0	0	0	8
BATF3 ENSG00000123685	1	47	0	0	4	39	0	0	0	0
BAX ENSG00000087088	34	31	4	229	40	85	13	24	22	3
BAZ1A ENSG00000198604	1	0	13	8	0	1	5	0	3	8
BAZ1B ENSG00000009954	10	160	3	6	85	367	45	42	11	60
BAZ2A ENSG00000076108	15	68	160	5	6	1	157	30	132	147
BAZ2B ENSG00000123636	32	1	19	23	9	1	26	59	6	7
BBC3 ENSG00000105327	17	2	3	21	0	9	28	4	18	0
BBIP1 ENSG00000214413	32	0	11	1	1	3	2	0	12	2
BBOF1 ENSG00000119636	1	0	13	0	0	1	3	1	6	0
BBOX1 ENSG00000129151	0	2	0	1	0	0	1	6	1	0
BBS1 ENSG00000174483	0	2	4	0	1	0	4	3	3	0
BBS10 ENSG00000179941	0	1	16	8	1	1	4	8	0	4
BBS12 ENSG00000181004	7	5	0	1	0	19	0	4	0	1
BBS2 ENSG00000125124	21	27	21	5	108	3	2	94	2	10
BBS4 ENSG00000140463	6	32	19	77	11	87	2	3	0	43
BBS5 ENSG00000163093	19	4	15	4	3	22	9	4	4	5
BBS7 ENSG00000138686	12	8	54	3	2	43	0	2	4	6
BBS9 ENSG00000122507	2	3	2	7	2	0	23	0	3	0
BBX ENSG00000114439	31	1	18	0	11	15	8	6	9	35
BCAM ENSG00000187244	10	14	1117	791	2108	1	96	8	130	291
BCAN ENSG00000132692	15	3	1	1	0	3	0	0	2	0
BCAP29 ENSG00000075790	2	2	33	15	68	208	20	1	29	51
BCAP31 ENSG00000185825	683	4272	416	5222	496	14	133	1	226	310
BCAR1 ENSG00000050820	228	105	51	292	74	54	127	148	11	157
BCAR3 ENSG00000137936	3	0	0	1	3	1	7	11	1	6
BCAS1 ENSG00000064787	0	0	34	54	59	1	30	0	0	30
BCAS2 ENSG00000116752	0	0	9	0	3	0	1	3	0	0
BCAS3 ENSG00000141376	48	18	83	105	5	26	2	3	186	6
BCAS4 ENSG00000124243	65	128	19	11	11	1	24	0	9	12
BCAT1 ENSG00000060982	0	0	1	0	0	0	1	5	3	2
BCAT2 ENSG00000105552	177	685	218	353	141	0	145	2	37	60
BCCIP ENSG00000107949	13	1	32	50	10	44	12	6	7	13
BCDIN3D ENSG00000186666	32	25	7	11	0	71	2	5	1	0
BCHE ENSG00000114200	10	0	0	0	0	0	0	0	0	0
BCKDHA ENSG00000248098	26	76	7	2	0	0	14	3	4	0
BCKDHB ENSG00000083123	0	2	11	1	0	1	9	0	3	4
BCKDK ENSG00000103507	322	60	28	297	3	74	13	230	213	64
BCL10 ENSG00000142867	0	0	15	2	0	10	51	6	5	0
BCL11A ENSG00000119866	3	1	53	6	30	0	38	1	94	1
BCL11B ENSG00000127152	1	0	0	0	2	1	0	1	7	0
BCL2 ENSG00000171791	3	7	13	3	0	1	28	52	0	17
BCL2A1 ENSG00000140379	0	0	0	0	0	0	0	1	0	0
BCL2L1 ENSG00000171552	17	979	357	966	134	38	124	190	116	125
BCL2L10 ENSG00000137875	0	0	0	0	0	0	0	0	0	0
BCL2L11 ENSG00000153094	3	2	28	8	0	10	0	2	0	1
BCL2L12 ENSG00000126453	106	110	0	5	23	28	39	25	10	0
BCL2L13 ENSG00000099968	48	120	80	10	9	98	55	31	8	5
BCL2L14 ENSG00000121380	1	0	0	0	0	0	1	0	1	0
BCL2L15 ENSG00000188761	0	0	0	0	0	0	0	0	0	0
BCL2L2 ENSG00000129473	14	30	103	1	54	1	34	10	0	14
BCL2L2-PABPN1 ENSG00000258643	0	0	0	0	0	0	0	0	0	0
BCL3 ENSG00000069399	0	12	4	40	14	199	269	10	89	106
BCL6 ENSG00000113916	52	0	4	8	0	165	17	96	151	52
BCL6B ENSG00000161940	0	2	0	2	16	1	28	22	4	1
BCL7A ENSG00000110987	3	4	33	43	2	48	29	65	1	0
BCL7B ENSG00000106635	3	1	0	1	1	97	165	6	1	1
BCL7C ENSG00000099385	772	606	100	149	68	10	92	20	44	0
BCL9 ENSG00000116128	4	1	21	52	4	10	1	0	9	0
BCL9L ENSG00000186174	120	9	80	9	152	120	23	0	96	54
BCLAF1 ENSG00000029363	1	4	27	0	0	67	4	7	10	13
BCO1 ENSG00000135697	1	0	0	0	0	0	0	0	1	0
BCO2 ENSG00000197580	2	0	2	0	0	0	0	0	31	1
BCOR ENSG00000183337	0	0	18	3	4	8	18	0	4	9
BCORL1 ENSG00000085185	95	61	0	2	14	6	1	19	7	17
BCR ENSG00000186716	79	237	16	167	20	257	10	0	6	9
BCS1L ENSG00000074582	214	226	2	13	2	271	8	0	97	85
BDH1 ENSG00000161267	0	1	31	164	124	177	46	10	8	51
BDH2 ENSG00000164039	190	60	0	3	9	100	133	1	0	48
BDKRB1 ENSG00000100739	0	0	1	0	0	1	0	0	0	0
BDKRB2 ENSG00000168398	16	3	3	0	0	0	12	0	0	1
BDNF ENSG00000176697	4	0	1	4	0	12	0	1	2	1
BDP1 ENSG00000145734	18	0	2	0	0	0	7	0	0	0
BEAN1 ENSG00000166546	0	0	0	0	0	0	0	0	0	0
BECN1 ENSG00000126581	5	0	51	1	0	0	10	36	0	9
BEGAIN ENSG00000183092	22	2	2	1	0	0	1	155	2	8
BEND2 ENSG00000177324	1	0	0	2	0	1	0	2	0	0
BEND3 ENSG00000178409	5	2	0	1	8	10	2	0	1	0
BEND4 ENSG00000188848	7	0	12	1	2	0	1	0	0	3
BEND5 ENSG00000162373	12	63	3	2	5	1	5	40	0	2
BEND6 ENSG00000151917	0	1	0	0	0	0	0	0	0	0
BEND7 ENSG00000165626	33	1	0	2	0	1	14	2	0	0
BEST1 ENSG00000167995	46	3	8	1	3	0	5	36	31	24
BEST2 ENSG00000039987	0	0	0	0	0	0	0	0	0	0
BEST3 ENSG00000127325	0	8	7	1	0	20	4	0	0	0
BEST4 ENSG00000142959	0	0	0	1	1	3	0	1	3	0
BET1 ENSG00000105829	7	2	15	7	5	10	3	0	5	2
BET1L ENSG00000177951	3	44	66	231	4	432	78	21	27	69
BEX1 ENSG00000133169	0	2	22	0	0	27	3	0	0	0
BEX2 ENSG00000133134	1	5	157	15	8	63	25	48	2	5
BEX3 ENSG00000166681	217	2	140	6	101	488	13	51	19	50
BEX4 ENSG00000102409	67	274	74	48	10	0	114	237	2	13
BEX5 ENSG00000184515	1	3	19	0	9	4	3	17	0	5
BFAR ENSG00000103429	5	95	25	5	6	74	75	63	14	6
BFSP1 ENSG00000125864	1	0	0	0	0	0	0	1	11	0
BFSP2 ENSG00000170819	0	0	0	0	0	0	0	0	0	0
BGLAP ENSG00000242252	0	0	1	0	1	7	0	6	0	0
BGN ENSG00000182492	986	1215	0	402	0	2	6	294	991	42
BHLHA15 ENSG00000180535	0	0	0	0	0	1	0	0	0	0
BHLHB9 ENSG00000198908	7	1	0	0	0	0	0	0	2	5
BHLHE22 ENSG00000180828	0	1	0	1	0	2	0	1	0	0
BHLHE40 ENSG00000134107	0	0	12	1	22	4	103	2	155	13
BHLHE41 ENSG00000123095	4	1	0	2	3	0	76	3	2	1
BHMG1 ENSG00000237452	0	0	0	0	0	0	0	0	0	0
BHMT ENSG00000145692	0	0	0	0	0	0	0	0	0	0
BHMT2 ENSG00000132840	14	7	0	4	0	0	0	1	7	0
BICC1 ENSG00000122870	4	1	2	0	0	0	0	0	4	1
BICD1 ENSG00000151746	0	4	17	3	0	0	0	0	3	11
BICD2 ENSG00000185963	135	51	2	5	1	681	16	6	15	1
BICDL1 ENSG00000135127	0	0	7	6	0	4	23	0	0	2
BICDL2 ENSG00000162069	1	2	10	70	14	1	28	15	1	55
BID ENSG00000015475	3	25	0	1	0	244	82	3	1	1
BIK ENSG00000100290	3	140	358	220	127	21	70	0	1	23
BIN1 ENSG00000136717	2859	1287	281	1	95	41	1	253	290	185
BIN2 ENSG00000110934	11	1	0	1	0	0	0	3	14	2
BIN3 ENSG00000147439	4	340	91	306	57	36	122	3	27	11
BIRC2 ENSG00000110330	149	16	9	56	36	92	30	22	47	26
BIRC3 ENSG00000023445	0	1	0	6	0	33	19	0	17	3
BIRC5 ENSG00000089685	1	12	0	2	0	0	0	0	0	0
BIRC6 ENSG00000115760	14	6	9	1	0	4	5	17	20	0
BIRC7 ENSG00000101197	20	0	0	0	0	2	1	0	0	0
BIVM ENSG00000134897	6	4	4	14	1	0	5	2	2	2
BLCAP ENSG00000166619	569	646	163	21	375	642	192	10	3	5
BLK ENSG00000136573	0	0	0	1	0	0	0	0	0	0
BLM ENSG00000197299	2	0	3	1	0	1	0	1	0	0
BLMH ENSG00000108578	3	1	0	0	1	641	1	0	0	32
BLNK ENSG00000095585	1	0	0	5	0	0	0	13	2	0
BLOC1S1 ENSG00000135441	1280	290	89	871	42	18	5	36	14	90
BLOC1S2 ENSG00000196072	0	2	14	2	1	0	0	2	14	0
BLOC1S3 ENSG00000189114	3	17	2	38	0	68	3	0	1	24
BLOC1S4 ENSG00000186222	19	2	81	3	0	178	10	1	20	56
BLOC1S5 ENSG00000188428	11	3	8	0	0	19	0	21	0	0
BLOC1S6 ENSG00000104164	6	0	46	1	16	0	14	1	5	21
BLVRA ENSG00000106605	54	39	5	9	1	793	3	0	13	1
BLVRB ENSG00000090013	62	3238	201	405	82	44	209	29	148	94
BLZF1 ENSG00000117475	1	6	0	16	1	4	10	0	6	1
BMF ENSG00000104081	37	5	27	1	6	26	57	161	3	43
BMI1 ENSG00000168283	1	2	19	15	0	1	5	34	13	1
BMP1 ENSG00000168487	161	178	0	141	2	0	33	321	10	26
BMP10 ENSG00000163217	0	0	0	0	0	0	0	0	0	0
BMP2 ENSG00000125845	0	0	2	2	0	0	29	0	0	0
BMP2K ENSG00000138756	12	0	1	0	1	0	0	0	11	0
BMP3 ENSG00000152785	0	0	0	0	0	0	0	0	0	0
BMP4 ENSG00000125378	44	197	18	2	0	12	2	28	12	13
BMP5 ENSG00000112175	1	1	3	0	0	0	0	230	8	0
BMP6 ENSG00000153162	3	0	0	3	0	1	0	0	0	0
BMP7 ENSG00000101144	25	253	16	34	33	14	150	5	3	4
BMP8A ENSG00000183682	3	11	3	1	1	1	4	3	1	0
BMP8B ENSG00000116985	2	0	0	0	0	2	0	26	0	0
BMPER ENSG00000164619	5	0	0	0	1	2	1	0	10	1
BMPR1A ENSG00000107779	1	6	46	0	16	29	11	46	7	4
BMPR1B ENSG00000138696	2	0	13	32	23	0	6	0	0	0
BMPR2 ENSG00000204217	4	78	22	0	7	1	11	4	6	9
BMS1 ENSG00000165733	105	35	30	17	3	2	82	6	2	0
BMT2 ENSG00000164603	3	0	0	0	4	12	7	5	11	6
BMX ENSG00000102010	0	0	0	1	0	0	0	0	0	0
BNC1 ENSG00000169594	0	0	0	0	0	0	0	0	0	0
BNC2 ENSG00000173068	23	4	0	1	2	59	0	2	0	0
BNIP1 ENSG00000113734	60	22	25	0	0	0	23	4	5	8
BNIP2 ENSG00000140299	5	13	5	2	6	3	16	5	14	0
BNIP3 ENSG00000176171	3	128	221	0	3	0	9	15	4	2
BNIP3L ENSG00000104765	0	0	18	22	5	0	0	7	22	6
BNIPL ENSG00000163141	0	8	0	1	44	3	93	23	2	2
BOC ENSG00000144857	453	21	9	14	8	98	2	83	7	29
BOD1 ENSG00000145919	25	616	6	7	79	792	13	7	0	18
BOD1L1 ENSG00000038219	7	1	17	34	11	4	3	6	5	0
BOD1L2 ENSG00000228075	0	0	0	0	0	0	0	0	0	0
BOK ENSG00000176720	1430	38	1	369	32	5	5	69	7	169
BOLA1 ENSG00000178096	24	12	0	42	38	364	0	2	6	35
BOLA2B ENSG00000169627	684	20	80	607	2	108	185	11	15	65
BOLA3 ENSG00000163170	7	0	128	2	9	290	41	1	9	4
BOLL ENSG00000152430	0	0	0	0	0	2	0	0	0	0
BOP1 ENSG00000261236	12	235	4	118	9	3	1	9	0	38
BORA ENSG00000136122	2	0	1	0	0	13	0	2	1	0
BORCS5 ENSG00000165714	40	0	7	0	0	4	9	2	0	1
BORCS6 ENSG00000196544	69	253	30	1	0	6	1	9	50	4
BORCS7 ENSG00000166275	5	25	63	61	7	4	13	19	4	15
BORCS8 ENSG00000254901	2	6	20	219	91	4	18	92	2	8
BORCS8-MEF2B ENSG00000064489	0	2	0	0	1	0	0	0	0	0
BPGM ENSG00000172331	1	0	1	0	0	0	0	0	3	0
BPHL ENSG00000137274	7	96	6	42	2	50	0	1	9	15
BPI ENSG00000101425	28	14	0	3	1	6	0	0	31	0
BPIFA1 ENSG00000198183	0	0	0	0	0	0	0	0	0	0
BPIFA2 ENSG00000131050	0	0	0	0	0	0	0	0	0	0
BPIFB1 ENSG00000125999	0	0	0	0	0	1	0	0	19	0
BPIFB2 ENSG00000078898	0	0	1	18	0	0	1	0	1	3
BPIFB4 ENSG00000186191	0	0	0	0	0	0	0	0	0	0
BPIFC ENSG00000184459	0	0	0	0	0	0	0	0	0	0
BPNT1 ENSG00000162813	0	2	8	1	0	3	9	22	0	10
BPTF ENSG00000171634	40	6	65	0	0	2	11	54	0	2
BRAF ENSG00000157764	3	0	59	6	16	0	8	0	0	2
BRAP ENSG00000089234	6	202	3	29	22	14	27	0	0	1
BRAT1 ENSG00000106009	41	1	168	784	2	222	120	319	23	69
BRCA1 ENSG00000012048	0	16	0	1	0	57	7	4	3	7
BRCA2 ENSG00000139618	0	0	0	0	1	0	0	0	0	0
BRCC3 ENSG00000185515	0	0	11	1	3	6	15	0	1	19
BRD1 ENSG00000100425	7	2	52	0	0	0	0	8	21	1
BRD2 ENSG00000204256	160	814	505	496	338	18	435	1172	460	164
BRD3 ENSG00000169925	59	0	19	8	20	51	2	3	6	10
BRD4 ENSG00000141867	293	1	61	155	49	53	142	138	8	0
BRD7 ENSG00000166164	1	0	64	2	0	106	26	33	48	2
BRD8 ENSG00000112983	2	21	15	737	63	467	17	24	4	0
BRD9 ENSG00000028310	271	6	21	234	2	50	42	308	137	92
BRDT ENSG00000137948	0	0	0	0	0	0	0	0	0	0
BRE ENSG00000158019	7	239	103	4	12	87	5	42	21	4
BRF1 ENSG00000185024	482	32	72	383	25	41	13	65	22	36
BRF2 ENSG00000104221	3	2	5	419	24	108	14	7	21	0
BRI3 ENSG00000164713	822	590	509	694	510	30	216	217	184	216
BRI3BP ENSG00000184992	24	10	15	3	0	2	0	0	0	2
BRICD5 ENSG00000182685	28	14	7	141	1	1	0	4	1	28
BRINP1 ENSG00000078725	5	2	0	9	2	0	1	65	4	0
BRINP2 ENSG00000198797	0	0	0	0	0	0	0	0	0	0
BRINP3 ENSG00000162670	1	0	3	0	0	0	0	2	1	0
BRIP1 ENSG00000136492	19	3	0	5	2	2	0	0	0	0
BRIX1 ENSG00000113460	0	0	1	0	2	0	0	0	0	3
BRK1 ENSG00000254999	8	1727	202	17	8	179	183	1	238	19
BRMS1 ENSG00000174744	6	18	41	452	25	98	29	7	296	17
BRMS1L ENSG00000100916	3	0	0	0	7	0	0	1	1	3
BROX ENSG00000162819	0	3	4	0	6	8	7	6	7	2
BRPF1 ENSG00000156983	71	19	0	1	14	31	9	8	4	0
BRPF3 ENSG00000096070	1	0	37	6	92	177	24	2	2	7
BRS3 ENSG00000102239	0	0	0	0	0	0	0	0	0	0
BRSK1 ENSG00000160469	105	0	1	2	1	3	6	21	2	1
BRSK2 ENSG00000174672	59	0	32	3	0	2	1	2	1	0
BRWD1 ENSG00000185658	4	0	17	0	0	2	16	51	8	9
BRWD3 ENSG00000165288	0	5	2	3	2	0	0	1	3	1
BSCL2 ENSG00000168000	0	13	2	0	1	1	0	1	21	0
BSDC1 ENSG00000160058	7	10	75	8	167	75	0	96	9	58
BSG ENSG00000172270	3044	1527	317	2409	233	251	72	467	127	344
BSN ENSG00000164061	5	0	2	0	0	0	0	3	0	0
BSND ENSG00000162399	2	0	0	0	0	0	0	1	0	0
BSPH1 ENSG00000188334	3	8	5	2	0	4	1	0	0	0
BSPRY ENSG00000119411	0	4	6	2	37	139	26	0	1	21
BST1 ENSG00000109743	0	53	5	0	0	3	0	11	5	0
BST2 ENSG00000130303	2722	798	13	167	0	1	12	860	106	21
BTAF1 ENSG00000095564	0	1	2	0	9	3	7	8	1	1
BTBD1 ENSG00000064726	90	8	56	4	1	7	24	2	12	8
BTBD10 ENSG00000148925	21	0	6	0	0	0	14	2	1	0
BTBD11 ENSG00000151136	3	0	0	1	6	74	42	0	2	0
BTBD16 ENSG00000138152	0	0	5	0	2	0	11	0	22	1
BTBD18 ENSG00000233436	0	0	0	0	0	0	0	0	0	0
BTBD19 ENSG00000222009	0	3	0	2	1	0	6	4	13	3
BTBD2 ENSG00000133243	813	4	175	1089	142	236	159	769	11	158
BTBD3 ENSG00000132640	20	1	9	2	0	1	11	18	26	0
BTBD6 ENSG00000184887	366	191	192	42	33	153	72	18	11	28
BTBD7 ENSG00000011114	3	18	28	7	12	33	23	20	45	0
BTBD8 ENSG00000189195	0	2	3	3	0	0	1	6	0	0
BTBD9 ENSG00000183826	114	2	33	38	1	27	29	0	0	2
BTC ENSG00000174808	0	0	0	1	0	0	0	0	2	0
BTD ENSG00000169814	31	292	44	8	20	152	1	5	3	0
BTF3 ENSG00000145741	612	5	112	17	5	120	148	181	87	40
BTF3L4 ENSG00000134717	1	0	17	0	9	2	43	15	9	21
BTG1 ENSG00000133639	10	2	5	16	10	1	87	223	85	2
BTG2 ENSG00000159388	450	7	190	1	8	4	178	7	471	14
BTG3 ENSG00000154640	3	4	15	0	0	0	26	1	0	2
BTG4 ENSG00000137707	0	0	0	0	0	0	0	0	0	0
BTK ENSG00000010671	0	46	1	1	11	1	0	4	0	0
BTLA ENSG00000186265	0	0	0	0	0	0	0	0	0	0
BTN1A1 ENSG00000124557	0	1	0	0	0	0	0	0	0	1
BTN2A1 ENSG00000112763	6	14	0	2	6	1	3	28	0	1
BTN2A2 ENSG00000124508	3	20	3	1	1	1	0	1	0	0
BTN3A1 ENSG00000026950	1	64	6	2	2	135	4	25	18	49
BTN3A2 ENSG00000186470	1	0	0	1	4	47	2	22	1	2
BTN3A3 ENSG00000111801	0	0	1	3	0	61	0	0	0	3
BTNL2 ENSG00000204290	0	0	0	0	0	0	0	0	0	0
BTNL3 ENSG00000168903	1	0	0	1	1	0	0	1	0	0
BTNL8 ENSG00000113303	0	1	0	0	0	0	0	0	1	0
BTNL9 ENSG00000165810	3	0	0	10	2	0	0	2	0	0
BTRC ENSG00000166167	1	30	41	15	0	34	3	1	6	116
BUB1 ENSG00000169679	1	0	0	0	0	0	0	0	0	0
BUB1B ENSG00000156970	0	0	0	0	0	2	1	1	0	0
BUB3 ENSG00000154473	1	1	19	2	0	0	4	20	2	9
BUD13 ENSG00000137656	30	32	10	1	0	9	2	17	0	3
BUD31 ENSG00000106245	23	925	177	315	70	182	34	139	102	152
BVES ENSG00000112276	74	1	2	0	2	7	6	1	25	3
BYSL ENSG00000112578	3	184	4	6	13	7	21	0	1	2
BZW1 ENSG00000082153	9	1	59	2	11	8	63	2	3	12
BZW2 ENSG00000136261	10	1	1	4	0	16	8	4	2	3
C10orf10 ENSG00000165507	0	17	3	1	1	4	17	25	144	6
C10orf105 ENSG00000214688	0	0	0	0	0	0	0	1	0	0
C10orf107 ENSG00000183346	9	1	16	3	6	5	1	7	5	0
C10orf11 ENSG00000148655	0	133	26	12	3	50	11	60	2	8
C10orf128 ENSG00000204161	16	2	0	10	0	1	1	2	5	0
C10orf142 ENSG00000277288	0	1	0	0	0	0	0	0	0	0
C10orf2 ENSG00000107815	79	2	6	3	0	18	14	33	0	29
C10orf35 ENSG00000171224	5	14	7	32	6	29	3	2	48	3
C10orf53 ENSG00000178645	0	0	0	0	0	0	0	0	0	0
C10orf54 ENSG00000107738	1323	228	1	7	10	0	162	235	241	174
C10orf55 ENSG00000222047	0	0	0	0	0	0	0	0	0	0
C10orf62 ENSG00000203942	0	0	0	0	0	0	0	0	0	0
C10orf67 ENSG00000179133	42	0	0	1	0	1	1	3	3	0
C10orf71 ENSG00000177354	1	0	0	0	0	0	0	0	0	2
C10orf76 ENSG00000120029	3	372	0	24	8	608	24	4	0	0
C10orf82 ENSG00000165863	0	0	0	0	0	0	9	0	0	0
C10orf88 ENSG00000119965	1	1	0	1	3	14	0	0	8	0
C10orf90 ENSG00000154493	0	0	0	0	0	0	0	0	0	0
C10orf95 ENSG00000120055	1	4	0	1	0	7	0	0	0	8
C10orf99 ENSG00000188373	5	0	0	0	0	0	1	0	1	0
C11orf1 ENSG00000137720	0	37	53	11	3	0	10	16	1	0
C11orf16 ENSG00000176029	0	0	0	0	0	0	3	0	0	0
C11orf21 ENSG00000110665	0	0	0	0	0	1	0	0	0	0
C11orf24 ENSG00000171067	227	46	55	127	5	257	7	295	44	53
C11orf31 ENSG00000211450	41	3	120	408	78	184	117	147	151	45
C11orf40 ENSG00000171987	0	0	0	0	0	0	0	0	0	0
C11orf42 ENSG00000180878	0	0	0	0	0	0	0	0	0	0
C11orf45 ENSG00000174370	8	1	1	0	2	1	1	1	0	0
C11orf49 ENSG00000149179	3	18	1	114	0	239	31	32	33	0
C11orf52 ENSG00000149300	0	0	0	1	0	0	1	0	0	0
C11orf53 ENSG00000150750	0	0	0	0	0	0	0	0	0	0
C11orf54 ENSG00000182919	1	0	14	2	24	34	0	27	1	1
C11orf57 ENSG00000150776	8	6	1	17	6	19	3	7	2	8
C11orf58 ENSG00000110696	11	44	70	0	8	12	32	71	5	30
C11orf63 ENSG00000109944	1	3	0	6	5	0	0	0	0	0
C11orf65 ENSG00000166323	0	0	0	0	0	0	0	0	0	0
C11orf68 ENSG00000175573	5	1306	62	3	5	8	9	202	125	29
C11orf70 ENSG00000137691	5	3	1	2	1	1	1	1	0	4
C11orf71 ENSG00000180425	2	1	10	17	41	2	1	1	7	1
C11orf74 ENSG00000166352	6	3	5	1	5	10	10	0	5	1
C11orf80 ENSG00000173715	0	3	10	16	7	43	0	0	0	4
C11orf84 ENSG00000168005	4	2	10	14	1	44	7	10	43	3
C11orf87 ENSG00000185742	0	4	0	0	9	0	0	0	2	1
C11orf88 ENSG00000183644	0	0	0	0	0	0	0	0	0	0
C11orf91 ENSG00000205177	0	0	0	0	0	0	0	0	0	0
C11orf94 ENSG00000234776	1	0	0	0	0	2	1	0	0	0
C11orf95 ENSG00000188070	39	590	65	4	4	62	2	76	4	8
C11orf96 ENSG00000187479	1091	1044	2	0	5	3	1	923	1460	3
C11orf98 ENSG00000278615	4	3	4	0	2	1	0	1	0	0
C12orf10 ENSG00000139637	148	541	35	17	3	0	13	1	191	17
C12orf29 ENSG00000133641	27	2	8	2	11	0	0	0	3	4
C12orf4 ENSG00000047621	2	0	14	3	2	85	5	1	2	0
C12orf40 ENSG00000180116	0	0	0	0	0	0	0	0	0	0
C12orf42 ENSG00000179088	0	0	0	0	0	0	0	0	0	0
C12orf43 ENSG00000157895	20	92	10	172	19	147	7	25	24	0
C12orf45 ENSG00000151131	31	36	51	0	0	27	29	17	0	3
C12orf49 ENSG00000111412	2	3	3	8	0	31	48	0	13	2
C12orf50 ENSG00000165805	0	1	0	0	0	0	0	0	0	1
C12orf54 ENSG00000177627	8	0	0	0	1	0	6	0	3	0
C12orf56 ENSG00000185306	2	0	1	20	0	1	1	0	0	5
C12orf57 ENSG00000111678	1972	3579	356	640	183	84	1	491	234	155
C12orf60 ENSG00000182993	4	1	0	1	0	0	2	0	0	0
C12orf65 ENSG00000130921	5	43	3	7	8	55	9	4	2	3
C12orf66 ENSG00000174206	1	1	17	12	0	3	6	7	3	11
C12orf71 ENSG00000214700	0	0	0	0	0	0	0	0	0	0
C12orf73 ENSG00000204954	8	0	18	64	6	36	6	5	1	0
C12orf75 ENSG00000235162	164	8	4	4	15	1	4	89	8	0
C12orf76 ENSG00000174456	8	8	5	23	11	124	24	13	1	2
C14orf1 ENSG00000133935	2	987	498	4	25	453	29	73	0	97
C14orf105 ENSG00000100557	1	1	0	0	0	0	0	0	1	1
C14orf119 ENSG00000179933	4	10	0	4	0	42	0	4	26	40
C14orf132 ENSG00000227051	13	12	0	3	1	19	0	12	11	0
C14orf142 ENSG00000170270	8	0	9	4	0	3	0	0	0	0
C14orf159 ENSG00000133943	22	133	14	0	3	250	1	0	5	1
C14orf166 ENSG00000087302	157	11	16	2	3	299	28	15	0	31
C14orf169 ENSG00000170468	8	50	5	0	6	3	25	2	0	2
C14orf177 ENSG00000176605	0	0	0	0	0	0	0	0	0	0
C14orf178 ENSG00000197734	1	0	0	0	0	1	0	0	0	0
C14orf180 ENSG00000184601	0	0	0	0	0	0	1	0	0	0
C14orf2 ENSG00000156411	150	47	4	19	211	3490	190	33	1	48
C14orf28 ENSG00000179476	5	0	8	0	0	0	0	1	2	1
C14orf37 ENSG00000139971	4	4	2	4	0	1	0	0	2	1
C14orf39 ENSG00000179008	0	0	0	0	0	0	0	0	0	0
C14orf79 ENSG00000140104	2	0	9	193	10	8	0	26	2	1
C14orf80 ENSG00000185347	0	3	0	2	17	0	12	16	35	31
C14orf93 ENSG00000100802	74	6	2	9	0	227	5	0	1	6
C15orf39 ENSG00000167173	26	14	3	212	7	183	25	0	1	3
C15orf40 ENSG00000169609	71	78	39	67	50	13	0	6	72	1
C15orf41 ENSG00000186073	8	13	0	0	0	0	14	0	0	0
C15orf48 ENSG00000166920	0	0	15	3	1	2	4	2	2	5
C15orf52 ENSG00000188549	104	286	1	23	2	342	0	2	6	8
C15orf53 ENSG00000175779	0	0	0	0	0	0	0	0	0	0
C15orf57 ENSG00000128891	72	2	0	3	1	28	102	34	0	10
C15orf59 ENSG00000205363	290	253	69	9	3	3	35	232	0	41
C15orf61 ENSG00000189227	7	12	10	8	59	2	2	112	14	0
C15orf62 ENSG00000188277	0	0	0	0	0	0	0	0	0	0
C15orf65 ENSG00000261652	0	0	0	0	0	0	0	3	0	0
C16orf13 ENSG00000130731	299	348	27	905	98	318	0	16	39	74
C16orf45 ENSG00000166780	337	11	3	1	1	0	34	14	51	0
C16orf46 ENSG00000166455	0	0	0	0	1	0	0	0	0	1
C16orf52 ENSG00000185716	12	11	19	0	0	17	5	1	0	0
C16orf54 ENSG00000185905	2	0	2	1	0	8	1	9	23	0
C16orf58 ENSG00000140688	3	480	369	743	177	1110	16	51	2	97
C16orf59 ENSG00000162062	4	0	12	12	0	4	0	4	0	0
C16orf62 ENSG00000103544	157	5	92	246	10	2	1	42	22	1
C16orf70 ENSG00000125149	6	77	55	151	48	75	1	6	25	4
C16orf71 ENSG00000166246	5	0	1	2	5	13	3	0	3	5
C16orf72 ENSG00000182831	1	1	13	0	5	9	0	31	14	3
C16orf74 ENSG00000154102	0	4	6	0	4	1	155	137	2	3
C16orf78 ENSG00000166152	0	0	0	0	0	0	0	0	0	0
C16orf82 ENSG00000234186	0	0	0	0	0	0	0	0	0	0
C16orf86 ENSG00000159761	4	121	1	1	4	7	0	77	2	2
C16orf87 ENSG00000155330	0	0	2	1	1	1	0	1	0	0
C16orf89 ENSG00000153446	540	183	8	4	36	9	10	44	21	14
C16orf91 ENSG00000174109	84	0	3	3	0	25	15	72	0	12
C16orf92 ENSG00000167194	0	0	0	0	0	0	0	0	0	0
C16orf95 ENSG00000260456	0	0	0	0	0	0	0	0	0	1
C16orf96 ENSG00000205832	0	0	0	0	0	0	0	0	0	1
C17orf105 ENSG00000231256	0	0	0	0	0	0	0	0	0	0
C17orf107 ENSG00000205710	5	31	3	0	2	2	6	2	4	34
C17orf49 ENSG00000258315	3	0	2	1	0	25	10	0	1	0
C17orf50 ENSG00000270806	0	0	0	0	0	0	1	0	0	0
C17orf51 ENSG00000212719	0	88	4	11	5	12	3	5	0	6
C17orf53 ENSG00000125319	4	8	1	3	0	1	2	4	1	0
C17orf58 ENSG00000186665	5	0	4	1	14	0	1	0	0	1
C17orf62 ENSG00000178927	31	406	153	285	0	81	8	136	26	105
C17orf64 ENSG00000141371	5	0	0	0	0	0	0	0	0	0
C17orf67 ENSG00000214226	29	2	24	1	0	0	3	2	2	0
C17orf74 ENSG00000184560	0	0	0	0	0	0	0	0	0	0
C17orf75 ENSG00000108666	2	0	22	0	21	5	27	9	4	14
C17orf78 ENSG00000278505	0	0	0	0	0	0	0	0	0	0
C17orf80 ENSG00000141219	13	173	0	1	3	116	2	80	12	24
C17orf89 ENSG00000224877	379	328	101	201	172	222	135	41	39	31
C17orf96 ENSG00000273604	3	5	2	0	0	0	1	0	9	0
C17orf97 ENSG00000187624	6	40	1	0	0	65	1	10	26	4
C17orf98 ENSG00000275489	0	0	1	0	1	0	1	1	2	3
C17orf99 ENSG00000187997	0	0	0	0	0	0	0	0	0	0
C18orf21 ENSG00000141428	0	1	8	4	6	18	10	1	0	1
C18orf25 ENSG00000152242	6	2	8	1	1	7	8	10	1	5
C18orf32 ENSG00000177576	32	31	17	29	28	72	40	7	0	9
C18orf54 ENSG00000166845	0	0	0	0	0	0	1	1	2	0
C18orf63 ENSG00000206043	0	0	0	0	0	0	1	0	0	0
C18orf8 ENSG00000141452	61	10	34	2	22	10	37	0	1	26
C19orf12 ENSG00000131943	3	331	15	8	126	360	54	0	7	1
C19orf18 ENSG00000177025	27	0	9	60	18	11	0	0	0	13
C19orf24 ENSG00000228300	3	818	16	384	3	25	7	8	85	47
C19orf25 ENSG00000119559	11	274	21	208	188	25	21	251	115	16
C19orf33 ENSG00000167644	4	13	5	5	3	1	85	0	108	53
C19orf35 ENSG00000188305	12	0	0	0	2	0	1	3	0	6
C19orf38 ENSG00000214212	1	3	0	5	2	11	0	55	0	0
C19orf43 ENSG00000123144	45	1716	81	51	127	823	169	203	12	102
C19orf44 ENSG00000105072	126	14	1	75	3	5	0	98	0	11
C19orf45 ENSG00000198723	0	3	2	1	0	1	0	5	0	0
C19orf47 ENSG00000160392	1	2	21	85	6	0	71	84	52	0
C19orf48 ENSG00000167747	179	186	109	515	171	16	2	6	4	11
C19orf52 ENSG00000142444	13	25	9	7	41	311	3	73	6	0
C19orf53 ENSG00000104979	0	1567	168	372	199	25	8	495	437	226
C19orf54 ENSG00000188493	1	227	26	31	9	19	2	9	8	12
C19orf57 ENSG00000132016	11	5	0	7	0	0	0	5	0	0
C19orf60 ENSG00000006015	502	35	22	577	9	57	12	330	82	43
C19orf66 ENSG00000130813	14	281	11	4	1	21	25	72	6	27
C19orf67 ENSG00000188032	0	0	0	0	0	0	0	0	0	0
C19orf68 ENSG00000185453	57	20	0	6	33	0	15	18	4	2
C19orf70 ENSG00000174917	1957	461	99	925	250	2	22	310	577	115
C19orf71 ENSG00000183397	2	0	0	0	0	0	2	3	0	0
C19orf73 ENSG00000221916	5	11	5	46	3	3	0	2	20	1
C19orf81 ENSG00000235034	0	5	40	134	8	6	2	0	0	3
C19orf84 ENSG00000262874	0	0	0	0	0	0	0	0	0	0
C1D ENSG00000197223	13	0	3	2	6	0	7	7	12	1
C1GALT1 ENSG00000106392	0	3	6	1	3	1	3	5	4	3
C1GALT1C1 ENSG00000171155	5	3	2	2	0	10	10	5	0	9
C1GALT1C1L ENSG00000223658	0	0	0	0	0	0	0	6	0	1
C1QA ENSG00000173372	1739	1645	2	4	4	0	17	419	322	45
C1QB ENSG00000173369	1539	15	5	4	40	0	2	874	532	88
C1QBP ENSG00000108561	4	0	131	9	176	8	112	163	1	347
C1QC ENSG00000159189	864	13	0	141	6	4	54	230	169	33
C1QL1 ENSG00000131094	1002	9	0	11	2	1	0	572	7	5
C1QL2 ENSG00000144119	0	0	0	0	0	0	0	0	0	0
C1QL3 ENSG00000165985	0	0	0	0	0	0	0	0	0	0
C1QL4 ENSG00000186897	0	0	0	1	0	0	0	0	0	0
C1QTNF1 ENSG00000173918	2290	1142	0	3	6	1	4	159	22	2
C1QTNF2 ENSG00000145861	135	243	1	0	0	13	1	0	11	0
C1QTNF3 ENSG00000082196	2	0	4	0	3	44	3	35	2	1
C1QTNF4 ENSG00000172247	76	149	1	8	1	2	0	49	7	3
C1QTNF5 ENSG00000223953	2	0	0	0	0	0	0	1	0	0
C1QTNF6 ENSG00000133466	8	0	8	83	18	78	0	1	3	1
C1QTNF7 ENSG00000163145	25	4	0	0	3	0	0	2	2	3
C1QTNF9 ENSG00000240654	0	1	0	0	0	0	1	0	0	0
C1QTNF9B ENSG00000205863	0	2	1	0	0	0	1	0	0	0
C1QTNF9B-AS1 ENSG00000281899	0	2	9	1	5	1	1	0	8	5
C1R ENSG00000159403	4079	9050	3	11	47	30	20	1037	1165	175
C1RL ENSG00000139178	82	441	72	8	19	1	40	6	2	27
C1S ENSG00000182326	1765	66	0	4	6	1084	0	541	112	68
C1orf100 ENSG00000173728	0	0	0	0	0	0	0	0	0	0
C1orf101 ENSG00000179397	0	0	3	0	2	0	6	2	0	0
C1orf105 ENSG00000180999	0	0	0	0	0	0	0	0	0	1
C1orf106 ENSG00000163362	0	15	1	0	39	0	93	4	0	0
C1orf109 ENSG00000116922	1	1	15	0	0	1	24	0	7	19
C1orf112 ENSG00000000460	9	0	3	1	0	7	2	0	6	0
C1orf115 ENSG00000162817	1	0	102	5	2	13	4	2	10	36
C1orf116 ENSG00000182795	11	908	636	93	483	38	135	1	30	50
C1orf122 ENSG00000197982	485	1472	320	479	415	217	19	9	11	120
C1orf123 ENSG00000162384	442	55	39	1	72	756	36	35	2	33
C1orf127 ENSG00000175262	0	0	0	0	1	0	1	5	1	2
C1orf131 ENSG00000143633	1	1	6	1	9	16	3	0	0	0
C1orf141 ENSG00000203963	0	0	0	0	0	0	0	0	0	0
C1orf145 ENSG00000162913	0	1	3	0	1	9	0	9	0	0
C1orf146 ENSG00000203910	0	0	0	0	0	0	0	0	0	0
C1orf158 ENSG00000157330	0	0	0	0	0	0	0	0	0	0
C1orf159 ENSG00000131591	0	22	38	351	10	4	72	79	117	16
C1orf162 ENSG00000143110	2	5	0	126	0	49	0	0	61	1
C1orf167 ENSG00000215910	4	1	0	0	0	0	1	1	3	4
C1orf168 ENSG00000187889	0	0	1	1	0	0	0	0	3	1
C1orf174 ENSG00000198912	3	9	3	7	0	102	6	12	0	3
C1orf185 ENSG00000204006	0	0	0	0	0	0	0	0	0	0
C1orf186 ENSG00000263961	0	3	10	1	0	1	0	0	0	0
C1orf194 ENSG00000179902	0	1	0	4	2	0	1	3	0	3
C1orf198 ENSG00000119280	278	13	107	15	30	4	78	120	125	48
C1orf204 ENSG00000188004	0	16	0	1	19	9	0	2	0	4
C1orf21 ENSG00000116667	160	2	127	8	134	496	50	0	4	0
C1orf210 ENSG00000253313	1	14	13	0	66	45	1	1	1	11
C1orf216 ENSG00000142686	204	24	13	0	7	1	2	32	51	1
C1orf226 ENSG00000239887	0	3	8	1	2	7	14	0	3	6
C1orf228 ENSG00000198520	3	4	5	9	0	2	0	13	2	0
C1orf234 ENSG00000227868	0	0	0	0	0	0	0	0	0	0
C1orf27 ENSG00000157181	0	7	29	0	6	1	2	4	3	5
[truncated: 15,949 more rows]
