# Supplementary material for: Spatial maps of prostate cancer transcriptomes reveal an unexplored landscape of heterogeneity
Source: Nat Commun. 2018 Jun 20;9:2419. doi: 10.1038/s41467-018-04724-5 (PMC6010471; doi:10.1038/s41467-018-04724-5)
Supplement: Supplementary file 9 — Supplementary Data 6 [file 41467_2018_4724_MOESM9_ESM.zip › Supplementary Dataset 3/experiment0011-baselinefeature-gamma.tsv]

	Baseline
A1BG ENSG00000121410	0.918697
A1CF ENSG00000148584	1.31978
A2M ENSG00000175899	0.422186
A2ML1 ENSG00000166535	0.838052
A4GALT ENSG00000128274	0.749894
AAAS ENSG00000094914	0.662482
AACS ENSG00000081760	0.710556
AADAC ENSG00000114771	0.907702
AADACL2 ENSG00000197953	0.756806
AADACL4 ENSG00000204518	0.910863
AADAT ENSG00000109576	1.12021
AAED1 ENSG00000158122	0.810229
AAGAB ENSG00000103591	0.714499
AAK1 ENSG00000115977	1.24214
AAMDC ENSG00000087884	1.19349
AAMP ENSG00000127837	1.04976
AAR2 ENSG00000131043	0.870961
AARD ENSG00000205002	0.735202
AARS ENSG00000090861	1.07025
AARSD1 ENSG00000266967	0.82416
AASDH ENSG00000157426	1.43435
AASDHPPT ENSG00000149313	1.09509
AASS ENSG00000008311	1.03822
AATF ENSG00000275700	1.10843
AATK ENSG00000181409	1.17679
AATK-AS1 ENSG00000225180	0.859267
ABAT ENSG00000183044	1.10099
ABC13-47488600E17.1 ENSG00000283199	0.809847
ABC13-47656900H15.1 ENSG00000283566	0.851395
ABC7-42404400C24.1 ENSG00000277758	1.25033
ABCA1 ENSG00000165029	0.859166
ABCA10 ENSG00000154263	0.935176
ABCA12 ENSG00000144452	0.913121
ABCA13 ENSG00000179869	1.02463
ABCA2 ENSG00000107331	0.789098
ABCA3 ENSG00000167972	1.11773
ABCA4 ENSG00000198691	0.918224
ABCA5 ENSG00000154265	1.07539
ABCA6 ENSG00000154262	1.19943
ABCA7 ENSG00000064687	1.02533
ABCA8 ENSG00000141338	1.18554
ABCA9 ENSG00000154258	1.00155
ABCB1 ENSG00000085563	0.926842
ABCB10 ENSG00000135776	1.21039
ABCB11 ENSG00000073734	0.911878
ABCB4 ENSG00000005471	0.863996
ABCB5 ENSG00000004846	0.941316
ABCB6 ENSG00000115657	0.978721
ABCB7 ENSG00000131269	1.14813
ABCB8 ENSG00000197150	0.949811
ABCB9 ENSG00000150967	0.845604
ABCC1 ENSG00000103222	0.789703
ABCC10 ENSG00000124574	0.937757
ABCC11 ENSG00000121270	1.82424
ABCC12 ENSG00000140798	0.875583
ABCC2 ENSG00000023839	1.146
ABCC3 ENSG00000108846	0.841315
ABCC4 ENSG00000125257	0.907671
ABCC5 ENSG00000114770	0.95961
ABCC6 ENSG00000091262	0.949932
ABCC8 ENSG00000006071	0.601276
ABCC9 ENSG00000069431	1.31474
ABCD1 ENSG00000101986	0.934809
ABCD2 ENSG00000173208	0.913507
ABCD3 ENSG00000117528	1.02313
ABCD4 ENSG00000119688	1.21252
ABCE1 ENSG00000164163	1.09163
ABCF1 ENSG00000204574	0.713239
ABCF2 ENSG00000033050	1.17116
ABCF3 ENSG00000161204	0.723133
ABCG1 ENSG00000160179	1.16735
ABCG2 ENSG00000118777	1.05935
ABCG4 ENSG00000172350	1.0633
ABCG5 ENSG00000138075	0.734482
ABHD1 ENSG00000143994	1.00342
ABHD10 ENSG00000144827	0.949769
ABHD11 ENSG00000106077	1.41096
ABHD12 ENSG00000100997	0.776751
ABHD12B ENSG00000131969	0.851333
ABHD13 ENSG00000139826	1.06401
ABHD14A ENSG00000248487	0.95211
ABHD14A-ACY1 ENSG00000114786	1.03437
ABHD14B ENSG00000114779	1.05932
ABHD15 ENSG00000168792	1.08327
ABHD16A ENSG00000204427	0.868777
ABHD17A ENSG00000129968	1.24263
ABHD17B ENSG00000107362	1.06943
ABHD17C ENSG00000136379	0.932199
ABHD18 ENSG00000164074	1.10093
ABHD2 ENSG00000140526	0.788335
ABHD3 ENSG00000158201	1.04878
ABHD4 ENSG00000100439	0.881353
ABHD5 ENSG00000011198	0.88265
ABHD6 ENSG00000163686	0.967098
ABHD8 ENSG00000127220	0.774306
ABI1 ENSG00000136754	1.07165
ABI2 ENSG00000138443	1.18766
ABI3 ENSG00000108798	0.706563
ABI3BP ENSG00000154175	0.728889
ABL1 ENSG00000097007	0.912046
ABL2 ENSG00000143322	1.45847
ABLIM1 ENSG00000099204	0.941312
ABLIM2 ENSG00000163995	0.980032
ABLIM3 ENSG00000173210	0.848484
ABO ENSG00000175164	0.993326
ABR ENSG00000159842	0.925631
ABRA ENSG00000174429	1.06653
ABRACL ENSG00000146386	0.982139
ABT1 ENSG00000146109	0.948819
ABTB1 ENSG00000114626	0.792274
ABTB2 ENSG00000166016	0.894207
AC002429.5 ENSG00000236197	0.942354
AC004076.7 ENSG00000268533	0.973022
AC004158.1 ENSG00000280264	0.954134
AC004381.6 ENSG00000005189	0.949802
AC004754.3 ENSG00000269881	0.819143
AC004813.1 ENSG00000279777	0.747957
AC004824.1 ENSG00000280226	0.947055
AC005281.1 ENSG00000226690	1.00205
AC005477.1 ENSG00000280188	1.27933
AC005480.1 ENSG00000279461	0.702776
AC006116.20 ENSG00000267710	1.15536
AC006328.1 ENSG00000280301	1.15133
AC006386.1 ENSG00000279115	0.823336
AC006994.3 ENSG00000279317	1.18389
AC007040.11 ENSG00000258881	0.90404
AC007906.1 ENSG00000279018	0.951109
AC008074.1 ENSG00000279644	0.94286
AC008522.1 ENSG00000279232	0.939989
AC008686.1 ENSG00000280221	1.32415
AC008759.1 ENSG00000279471	0.928634
AC008810.1 ENSG00000279126	1.03631
AC008914.1 ENSG00000279768	1.11969
AC009014.3 ENSG00000271824	1.05117
AC009060.2 ENSG00000280252	0.841409
AC009977.1 ENSG00000279335	1.06944
AC010731.4 ENSG00000235118	0.897543
AC011155.1 ENSG00000280098	1.15478
AC011380.1 ENSG00000281227	1.12453
AC012005.1 ENSG00000279274	0.976615
AC012005.2 ENSG00000279287	1.27051
AC012363.1 ENSG00000281676	0.863437
AC013269.5 ENSG00000184761	0.877663
AC013461.1 ENSG00000091436	1.0062
AC016142.1 ENSG00000280141	1.09303
AC016549.1 ENSG00000281325	0.885126
AC016577.1 ENSG00000279646	0.947504
AC016991.1 ENSG00000279435	0.913801
AC017081.1 ENSG00000279921	1.07154
AC018512.1 ENSG00000279808	0.997527
AC018902.1 ENSG00000280817	0.877503
AC021106.1 ENSG00000279386	0.851637
AC024060.1 ENSG00000281584	1.16391
AC024592.12 ENSG00000267740	0.885332
AC025335.1 ENSG00000179859	1.01245
AC055733.1 ENSG00000280127	0.930766
AC055866.1 ENSG00000281079	1.02526
AC069063.2 ENSG00000279380	1.31292
AC073130.2 ENSG00000281656	0.908455
AC073657.1 ENSG00000279937	0.853491
AC074033.1 ENSG00000281137	0.864317
AC087350.1 ENSG00000281527	1.20573
AC087762.1 ENSG00000279588	0.985558
AC090154.1 ENSG00000278888	1.151
AC090498.1 ENSG00000279483	1.20203
AC092384.1 ENSG00000280675	0.860604
AC092835.2 ENSG00000233757	0.922076
AC092881.1 ENSG00000279530	0.967694
AC100821.1 ENSG00000280473	1.17198
AC104057.1 ENSG00000280427	1.22627
AC104073.1 ENSG00000280410	0.894623
AC104304.4 ENSG00000283473	0.81705
AC104389.2 ENSG00000279824	0.971713
AC104981.1 ENSG00000278938	0.984141
AC105009.1 ENSG00000281855	1.06141
AC105052.1 ENSG00000279168	0.861157
AC109486.1 ENSG00000280447	1.08037
AC109829.1 ENSG00000233438	0.96576
AC110602.1 ENSG00000281267	1.15983
AC110615.1 ENSG00000279909	0.966507
AC112719.1 ENSG00000280671	1.24535
AC113404.1 ENSG00000254893	0.915751
AC118758.1 ENSG00000268187	0.809633
AC131097.4 ENSG00000216921	1.16578
AC131263.1 ENSG00000280550	1.11123
AC138517.6 ENSG00000283288	0.956458
AC138647.1 ENSG00000226490	0.916503
AC138969.4 ENSG00000183889	0.576509
AC241377.1 ENSG00000281741	0.893892
AC241585.1 ENSG00000281571	1.12823
AC242988.1 ENSG00000278939	1.09199
AC243756.1 ENSG00000270339	1.20463
AC243945.1 ENSG00000279510	0.835048
AC245100.1 ENSG00000280649	0.90687
ACAA1 ENSG00000060971	1.16517
ACAA2 ENSG00000167315	0.639179
ACACA ENSG00000278540	0.658479
ACACB ENSG00000076555	1.14302
ACAD10 ENSG00000111271	0.736511
ACAD11 ENSG00000240303	1.0362
ACAD8 ENSG00000151498	0.762813
ACAD9 ENSG00000177646	0.954337
ACADL ENSG00000115361	0.959861
ACADM ENSG00000117054	0.890019
ACADS ENSG00000122971	0.967339
ACADSB ENSG00000196177	1.51245
ACADVL ENSG00000072778	0.956779
ACAN ENSG00000157766	0.796054
ACAP1 ENSG00000072818	0.814983
ACAP2 ENSG00000114331	1.04126
ACAP3 ENSG00000131584	0.515028
ACAT1 ENSG00000075239	0.816785
ACAT2 ENSG00000120437	1.18483
ACBD3 ENSG00000182827	0.983075
ACBD4 ENSG00000181513	1.06085
ACBD5 ENSG00000107897	1.36315
ACBD6 ENSG00000230124	1.04066
ACBD7 ENSG00000176244	1.21854
ACCS ENSG00000110455	0.866997
ACCSL ENSG00000205126	0.982052
ACD ENSG00000102977	0.907324
ACE ENSG00000159640	1.1659
ACE2 ENSG00000130234	1.13669
ACER1 ENSG00000167769	0.984401
ACER2 ENSG00000177076	1.03423
ACER3 ENSG00000078124	1.27666
ACHE ENSG00000087085	0.745286
ACIN1 ENSG00000100813	0.988882
ACKR1 ENSG00000213088	1.07133
ACKR2 ENSG00000144648	0.833739
ACKR3 ENSG00000144476	0.979643
ACKR4 ENSG00000129048	0.983184
ACLY ENSG00000131473	1.10111
ACMSD ENSG00000153086	1.0128
ACO1 ENSG00000122729	0.964744
ACO2 ENSG00000100412	0.892268
ACOD1 ENSG00000102794	1.13843
ACOT1 ENSG00000184227	0.75498
ACOT11 ENSG00000162390	0.84644
ACOT12 ENSG00000172497	1.17786
ACOT13 ENSG00000112304	1.34364
ACOT2 ENSG00000119673	0.618178
ACOT4 ENSG00000177465	1.08028
ACOT6 ENSG00000205669	0.914869
ACOT7 ENSG00000097021	1.03011
ACOT8 ENSG00000101473	1.0236
ACOT9 ENSG00000123130	1.00126
ACOX1 ENSG00000161533	1.17936
ACOX2 ENSG00000168306	0.905298
ACOX3 ENSG00000087008	1.08686
ACOXL ENSG00000153093	0.946043
ACP1 ENSG00000143727	0.935266
ACP2 ENSG00000134575	0.528017
ACP5 ENSG00000102575	0.89711
ACP6 ENSG00000162836	1.19538
ACP7 ENSG00000183760	0.816386
ACPP ENSG00000014257	1.26715
ACPT ENSG00000142513	0.967227
ACR ENSG00000100312	0.846679
ACRBP ENSG00000111644	0.949124
ACRC ENSG00000147174	0.742335
ACRV1 ENSG00000134940	1.24682
ACSBG1 ENSG00000103740	1.46358
ACSBG2 ENSG00000130377	1.01248
ACSF2 ENSG00000167107	0.788333
ACSF3 ENSG00000176715	0.971502
ACSL1 ENSG00000151726	0.788518
ACSL3 ENSG00000123983	0.910692
ACSL4 ENSG00000068366	1.26007
ACSL5 ENSG00000197142	0.814267
ACSL6 ENSG00000164398	0.955557
ACSM1 ENSG00000166743	0.990624
ACSM2A ENSG00000183747	0.980776
ACSM2B ENSG00000066813	0.943793
ACSM3 ENSG00000005187	0.858441
ACSM4 ENSG00000215009	0.982202
ACSM5 ENSG00000183549	1.06373
ACSM6 ENSG00000173124	1.18947
ACSS1 ENSG00000154930	0.707456
ACSS2 ENSG00000131069	0.613321
ACSS3 ENSG00000111058	0.847327
ACTA1 ENSG00000143632	0.688107
ACTA2 ENSG00000107796	0.937231
ACTB ENSG00000075624	1.83865
ACTBL2 ENSG00000169067	1.18159
ACTC1 ENSG00000159251	1.08435
ACTG1 ENSG00000184009	0.952539
ACTG2 ENSG00000163017	1.25226
ACTL10 ENSG00000182584	1.03465
ACTL6A ENSG00000136518	0.577378
ACTL6B ENSG00000077080	1.02396
ACTL7A ENSG00000187003	1.09117
ACTN1 ENSG00000072110	0.979252
ACTN2 ENSG00000077522	0.983195
ACTN3 ENSG00000248746	0.910968
ACTN4 ENSG00000130402	1.03354
ACTR10 ENSG00000131966	0.880295
ACTR1A ENSG00000138107	0.807963
ACTR1B ENSG00000115073	0.836734
ACTR2 ENSG00000138071	1.08147
ACTR3 ENSG00000115091	1.0591
ACTR3B ENSG00000133627	0.883416
ACTR3C ENSG00000106526	1.0721
ACTR5 ENSG00000101442	1.2178
ACTR6 ENSG00000075089	0.975593
ACTR8 ENSG00000113812	1.15132
ACTRT2 ENSG00000169717	0.842402
ACTRT3 ENSG00000184378	0.904383
ACVR1 ENSG00000115170	1.0651
ACVR1B ENSG00000135503	1.20146
ACVR1C ENSG00000123612	1.029
ACVR2A ENSG00000121989	1.02999
ACVR2B ENSG00000114739	0.891582
ACVRL1 ENSG00000139567	0.713485
ACY1 ENSG00000243989	0.923317
ACY3 ENSG00000132744	0.949993
ACYP1 ENSG00000119640	1.23655
ACYP2 ENSG00000170634	1.08033
ADA ENSG00000196839	1.13625
ADAD1 ENSG00000164113	1.33411
ADAD2 ENSG00000140955	1.10971
ADAL ENSG00000168803	1.10686
ADAM10 ENSG00000137845	1.2986
ADAM11 ENSG00000073670	0.862277
ADAM12 ENSG00000148848	0.602457
ADAM15 ENSG00000143537	0.796918
ADAM17 ENSG00000151694	1.04738
ADAM18 ENSG00000168619	0.94286
ADAM19 ENSG00000135074	0.912081
ADAM2 ENSG00000104755	1.10862
ADAM20 ENSG00000134007	1.37519
ADAM22 ENSG00000008277	1.12536
ADAM23 ENSG00000114948	0.765233
ADAM28 ENSG00000042980	0.976622
ADAM29 ENSG00000168594	0.818877
ADAM30 ENSG00000134249	1.03788
ADAM32 ENSG00000197140	1.26688
ADAM33 ENSG00000149451	0.875
ADAM7 ENSG00000069206	1.02557
ADAM8 ENSG00000151651	0.879519
ADAM9 ENSG00000168615	0.97192
ADAMDEC1 ENSG00000134028	1.02156
ADAMTS1 ENSG00000154734	1.79534
ADAMTS10 ENSG00000142303	1.06972
ADAMTS12 ENSG00000151388	0.98253
ADAMTS13 ENSG00000160323	1.21556
ADAMTS14 ENSG00000138316	0.882847
ADAMTS15 ENSG00000166106	0.852231
ADAMTS16 ENSG00000145536	0.949475
ADAMTS17 ENSG00000140470	1.33825
ADAMTS18 ENSG00000140873	0.935969
ADAMTS19 ENSG00000145808	0.899333
ADAMTS2 ENSG00000087116	0.802283
ADAMTS20 ENSG00000173157	0.922113
ADAMTS3 ENSG00000156140	1.31888
ADAMTS4 ENSG00000158859	0.744364
ADAMTS5 ENSG00000154736	0.978012
ADAMTS6 ENSG00000049192	0.932324
ADAMTS7 ENSG00000136378	1.10162
ADAMTS8 ENSG00000134917	1.12617
ADAMTS9 ENSG00000163638	0.850893
ADAMTSL1 ENSG00000178031	0.956626
ADAMTSL2 ENSG00000197859	0.932631
ADAMTSL3 ENSG00000156218	0.966998
ADAMTSL4 ENSG00000143382	0.813173
ADAMTSL5 ENSG00000185761	0.878652
ADAP1 ENSG00000105963	0.761668
ADAP2 ENSG00000184060	0.912102
ADAR ENSG00000160710	0.836161
ADARB1 ENSG00000197381	0.838523
ADARB2 ENSG00000185736	0.938899
ADAT1 ENSG00000065457	1.01744
ADAT2 ENSG00000189007	0.947662
ADAT3 ENSG00000213638	0.988212
ADCK1 ENSG00000063761	0.875238
ADCK2 ENSG00000133597	0.837588
ADCK3 ENSG00000163050	1.31757
ADCK4 ENSG00000123815	0.75072
ADCK5 ENSG00000173137	0.903832
ADCY1 ENSG00000164742	0.834267
ADCY10 ENSG00000143199	0.920505
ADCY2 ENSG00000078295	1.17691
ADCY3 ENSG00000138031	0.814958
ADCY4 ENSG00000129467	0.83638
ADCY5 ENSG00000173175	0.711565
ADCY6 ENSG00000174233	1.02271
ADCY7 ENSG00000121281	1.03217
ADCY8 ENSG00000155897	0.808197
ADCY9 ENSG00000162104	1.10997
ADCYAP1 ENSG00000141433	0.999611
ADCYAP1R1 ENSG00000078549	0.982383
ADD1 ENSG00000087274	1.31054
ADD2 ENSG00000075340	0.988591
ADD3 ENSG00000148700	0.983281
ADGB ENSG00000118492	0.996065
ADGRA1 ENSG00000197177	1.03262
ADGRA2 ENSG00000020181	0.828213
ADGRA3 ENSG00000152990	1.09187
ADGRB1 ENSG00000181790	0.726059
ADGRB2 ENSG00000121753	1.14535
ADGRB3 ENSG00000135298	0.866296
ADGRD1 ENSG00000111452	0.779886
ADGRD2 ENSG00000180264	1.04058
ADGRE1 ENSG00000174837	1.10569
ADGRE2 ENSG00000127507	1.07331
ADGRE3 ENSG00000131355	0.897388
ADGRE5 ENSG00000123146	0.707094
ADGRF1 ENSG00000153292	1.16066
ADGRF2 ENSG00000164393	0.845085
ADGRF3 ENSG00000173567	0.973706
ADGRF4 ENSG00000153294	1.05031
ADGRF5 ENSG00000069122	1.07364
ADGRG1 ENSG00000205336	1.10519
ADGRG2 ENSG00000173698	1.19872
ADGRG3 ENSG00000182885	0.921472
ADGRG4 ENSG00000156920	1.06034
ADGRG5 ENSG00000159618	0.931834
ADGRG6 ENSG00000112414	1.08581
ADGRG7 ENSG00000144820	0.914021
ADGRL1 ENSG00000072071	0.860362
ADGRL2 ENSG00000117114	0.670359
ADGRL3 ENSG00000150471	1.09386
ADGRL4 ENSG00000162618	1.14401
ADGRV1 ENSG00000164199	1.13284
ADH1A ENSG00000187758	1.0364
ADH1B ENSG00000196616	0.859515
ADH1C ENSG00000248144	1.11111
ADH4 ENSG00000198099	0.82674
ADH5 ENSG00000197894	1.02154
ADH6 ENSG00000172955	0.786899
ADH7 ENSG00000196344	1.11775
ADHFE1 ENSG00000147576	0.79922
ADI1 ENSG00000182551	0.887411
ADIG ENSG00000182035	0.900137
ADIPOQ ENSG00000181092	1.19042
ADIPOR1 ENSG00000159346	1.14443
ADIPOR2 ENSG00000006831	0.832757
ADIRF ENSG00000148671	1.31023
ADK ENSG00000156110	0.946371
ADM ENSG00000148926	0.829149
ADM2 ENSG00000128165	1.02175
ADM5 ENSG00000224420	0.782377
ADNP ENSG00000101126	0.981807
ADNP2 ENSG00000101544	1.09459
ADO ENSG00000181915	1.17994
ADORA1 ENSG00000163485	0.815018
ADORA2A ENSG00000128271	0.816087
ADORA2B ENSG00000170425	1.13195
ADORA3 ENSG00000282608	0.999503
ADPGK ENSG00000159322	0.929662
ADPRH ENSG00000144843	0.722988
ADPRHL1 ENSG00000153531	0.99962
ADPRHL2 ENSG00000116863	0.753998
ADPRM ENSG00000170222	0.853805
ADRA1A ENSG00000120907	0.901916
ADRA1B ENSG00000170214	1.02849
ADRA1D ENSG00000171873	1.24383
ADRA2A ENSG00000150594	0.941038
ADRA2B ENSG00000274286	1.0906
ADRA2C ENSG00000184160	0.684873
ADRB1 ENSG00000043591	0.943809
ADRB2 ENSG00000169252	0.609802
ADRB3 ENSG00000188778	1.30323
ADRM1 ENSG00000130706	1.32532
ADSL ENSG00000239900	1.09997
ADSS ENSG00000035687	0.980944
ADSSL1 ENSG00000185100	0.692983
ADTRP ENSG00000111863	0.776178
AEBP1 ENSG00000106624	0.7349
AEBP2 ENSG00000139154	0.805002
AEN ENSG00000181026	1.14793
AES ENSG00000104964	0.769083
AF011889.5 ENSG00000241489	1.1911
AF111168.1 ENSG00000280308	0.921942
AF131216.1 ENSG00000280273	0.956671
AF165138.7 ENSG00000243440	0.982248
AFAP1 ENSG00000196526	0.851036
AFAP1L1 ENSG00000157510	1.12562
AFAP1L2 ENSG00000169129	1.20502
AFF1 ENSG00000172493	1.33602
AFF2 ENSG00000155966	0.789194
AFF3 ENSG00000144218	0.645578
AFF4 ENSG00000072364	1.54841
AFG3L2 ENSG00000141385	1.4537
AFM ENSG00000079557	0.80728
AFMID ENSG00000183077	1.22224
AFP ENSG00000081051	0.801787
AFTPH ENSG00000119844	1.2653
AGA ENSG00000038002	0.739401
AGAP1 ENSG00000157985	0.963624
AGAP14P ENSG00000279058	1.00474
AGAP2 ENSG00000135439	0.955929
AGAP3 ENSG00000133612	1.01432
AGAP4 ENSG00000188234	1.15662
AGAP5 ENSG00000172650	1.67796
AGAP6 ENSG00000204149	1.56916
AGAP9 ENSG00000204172	1.02607
AGBL1 ENSG00000273540	0.859248
AGBL2 ENSG00000165923	0.959263
AGBL3 ENSG00000146856	1.05592
AGBL4 ENSG00000186094	0.973615
AGBL5 ENSG00000084693	0.793804
AGER ENSG00000204305	1.02829
AGFG1 ENSG00000173744	1.22575
AGFG2 ENSG00000106351	0.764498
AGGF1 ENSG00000164252	1.38626
AGK ENSG00000006530	1.46523
AGL ENSG00000162688	1.0118
AGMAT ENSG00000116771	0.800376
AGMO ENSG00000187546	1.40852
AGO1 ENSG00000092847	1.21462
AGO2 ENSG00000123908	1.04859
AGO3 ENSG00000126070	1.04951
AGO4 ENSG00000134698	1.07244
AGPAT1 ENSG00000204310	0.82464
AGPAT2 ENSG00000169692	0.754917
AGPAT3 ENSG00000160216	1.01396
AGPAT4 ENSG00000026652	0.760336
AGPAT5 ENSG00000155189	0.956043
AGPS ENSG00000018510	0.91143
AGR2 ENSG00000106541	1.21403
AGR3 ENSG00000173467	0.818516
AGRN ENSG00000188157	0.863045
AGRP ENSG00000159723	1.27264
AGT ENSG00000135744	0.673719
AGTPBP1 ENSG00000135049	1.37235
AGTR1 ENSG00000144891	0.907349
AGTRAP ENSG00000177674	0.969603
AGXT ENSG00000172482	0.673075
AGXT2 ENSG00000113492	1.05339
AHCTF1 ENSG00000153207	0.82675
AHCY ENSG00000101444	0.872038
AHCYL1 ENSG00000168710	0.968073
AHCYL2 ENSG00000158467	0.937794
AHDC1 ENSG00000126705	0.65154
AHI1 ENSG00000135541	1.07028
AHNAK ENSG00000124942	1.55163
AHNAK2 ENSG00000185567	1.22781
AHR ENSG00000106546	1.01005
AHRR ENSG00000063438	0.96002
AHSA1 ENSG00000100591	1.05415
AHSA2 ENSG00000173209	0.97886
AHSG ENSG00000145192	0.98685
AHSP ENSG00000169877	1.05461
AICDA ENSG00000111732	0.860428
AIDA ENSG00000186063	1.03515
AIF1 ENSG00000204472	0.871048
AIF1L ENSG00000126878	1.10556
AIFM1 ENSG00000156709	0.860741
AIFM2 ENSG00000042286	1.05571
AIFM3 ENSG00000183773	0.860628
AIG1 ENSG00000146416	0.885665
AIM1 ENSG00000112297	1.74222
AIM1L ENSG00000176092	0.943468
AIM2 ENSG00000163568	1.12123
AIMP1 ENSG00000164022	1.25025
AIMP2 ENSG00000106305	1.21492
AIP ENSG00000110711	0.572873
AIPL1 ENSG00000129221	0.945266
AIRE ENSG00000160224	1.02197
AJ239318.1 ENSG00000280108	0.990509
AJAP1 ENSG00000196581	1.41472
AJUBA ENSG00000129474	1.37685
AK1 ENSG00000106992	0.648737
AK2 ENSG00000004455	0.776627
AK3 ENSG00000147853	1.02794
AK4 ENSG00000162433	0.860614
AK5 ENSG00000154027	1.06427
AK6 ENSG00000085231	1.16918
AK7 ENSG00000140057	0.851457
AK8 ENSG00000165695	1.01323
AK9 ENSG00000155085	0.951766
AKAP1 ENSG00000121057	1.0555
AKAP10 ENSG00000108599	1.70686
AKAP11 ENSG00000023516	1.3486
AKAP12 ENSG00000131016	1.07534
AKAP13 ENSG00000170776	1.71752
AKAP14 ENSG00000186471	1.19018
AKAP17A ENSG00000197976	0.720075
AKAP3 ENSG00000111254	0.99337
AKAP4 ENSG00000147081	1.09852
AKAP5 ENSG00000179841	1.05799
AKAP6 ENSG00000151320	1.49472
AKAP7 ENSG00000118507	1.18539
AKAP8 ENSG00000105127	0.798152
AKAP8L ENSG00000011243	0.83461
AKAP9 ENSG00000127914	1.16743
AKIP1 ENSG00000166452	0.859508
AKIRIN1 ENSG00000174574	1.11461
AKIRIN2 ENSG00000135334	0.824007
AKNA ENSG00000106948	1.08695
AKNAD1 ENSG00000162641	1.06551
AKR1A1 ENSG00000117448	1.11866
AKR1B1 ENSG00000085662	0.955001
AKR1B10 ENSG00000198074	0.901768
AKR1B15 ENSG00000227471	1.04792
AKR1C1 ENSG00000187134	0.755148
AKR1C2 ENSG00000151632	0.571136
AKR1C3 ENSG00000196139	0.845934
AKR1C4 ENSG00000198610	0.799054
AKR1D1 ENSG00000122787	0.997502
AKR1E2 ENSG00000165568	0.829276
AKR7A2 ENSG00000053371	0.629151
AKR7A3 ENSG00000162482	1.19235
AKR7L ENSG00000211454	1.1033
AKT1 ENSG00000142208	0.928404
AKT1S1 ENSG00000204673	0.794191
AKT2 ENSG00000105221	0.716656
AKT3 ENSG00000117020	1.08123
AKTIP ENSG00000166971	1.17645
AL023806.1 ENSG00000280184	1.08678
AL049794.1 ENSG00000280240	1.05556
AL049872.1 ENSG00000279963	1.06635
AL133475.1 ENSG00000281602	1.08056
AL135745.1 ENSG00000279654	1.2362
AL135787.1 ENSG00000283263	1.17864
AL354828.1 ENSG00000279282	0.989848
AL354828.2 ENSG00000280175	0.81731
AL356053.1 ENSG00000150076	0.945003
AL356289.1 ENSG00000279096	0.892745
AL356585.1 ENSG00000279081	0.893832
AL357140.1 ENSG00000280113	1.18535
AL358852.1 ENSG00000278899	1.03177
AL365181.1 ENSG00000280316	1.129
AL513523.2 ENSG00000279767	0.883802
AL589743.1 ENSG00000279508	1.62522
AL590235.1 ENSG00000280230	0.888823
AL645922.1 ENSG00000279546	0.936368
ALAD ENSG00000148218	1.05703
ALAS1 ENSG00000023330	0.88722
ALAS2 ENSG00000158578	0.683871
ALB ENSG00000163631	1.0836
ALCAM ENSG00000170017	0.994453
ALDH16A1 ENSG00000161618	1.00107
ALDH18A1 ENSG00000059573	1.29503
ALDH1A1 ENSG00000165092	0.864392
ALDH1A2 ENSG00000128918	1.00031
ALDH1A3 ENSG00000184254	0.925656
ALDH1B1 ENSG00000137124	0.944417
ALDH1L1 ENSG00000144908	1.18088
ALDH1L2 ENSG00000136010	0.860375
ALDH3A1 ENSG00000108602	1.29598
ALDH3A2 ENSG00000072210	1.07845
ALDH3B1 ENSG00000006534	0.971229
ALDH3B2 ENSG00000132746	0.898338
ALDH4A1 ENSG00000159423	1.01918
ALDH5A1 ENSG00000112294	0.950765
ALDH6A1 ENSG00000119711	1.30195
ALDH7A1 ENSG00000164904	1.12223
ALDH8A1 ENSG00000118514	0.952684
ALDH9A1 ENSG00000143149	0.681573
ALDOA ENSG00000149925	0.802215
ALDOB ENSG00000136872	0.867402
ALDOC ENSG00000109107	0.82511
ALG1 ENSG00000033011	0.921913
ALG10 ENSG00000139133	0.883904
ALG10B ENSG00000175548	1.21602
ALG11 ENSG00000253710	1.13594
ALG12 ENSG00000182858	1.00756
ALG13 ENSG00000101901	1.1557
ALG14 ENSG00000172339	1.09792
ALG1L ENSG00000189366	0.911987
ALG1L2 ENSG00000251287	0.78395
ALG2 ENSG00000119523	0.861125
ALG3 ENSG00000214160	1.16448
ALG5 ENSG00000120697	1.03303
ALG6 ENSG00000088035	1.20133
ALG8 ENSG00000159063	0.828377
ALG9 ENSG00000086848	0.997613
ALK ENSG00000171094	1.20225
ALKBH1 ENSG00000100601	1.17154
ALKBH2 ENSG00000189046	1.1811
ALKBH3 ENSG00000166199	0.916232
ALKBH4 ENSG00000160993	0.945116
ALKBH5 ENSG00000091542	0.975666
ALKBH6 ENSG00000239382	0.828899
ALKBH7 ENSG00000125652	1.16405
ALKBH8 ENSG00000137760	0.798259
ALLC ENSG00000151360	1.18595
ALMS1 ENSG00000116127	1.16303
ALOX12 ENSG00000108839	0.952523
ALOX12B ENSG00000179477	1.02788
ALOX15 ENSG00000161905	1.24519
ALOX15B ENSG00000179593	0.89058
ALOX5 ENSG00000012779	0.85151
ALOX5AP ENSG00000132965	0.823658
ALOXE3 ENSG00000179148	1.3001
ALPK1 ENSG00000073331	1.04396
ALPK2 ENSG00000198796	1.21911
ALPK3 ENSG00000136383	1.01352
ALPL ENSG00000162551	1.11822
ALPP ENSG00000163283	1.08031
ALS2 ENSG00000003393	1.00524
ALS2CL ENSG00000178038	1.02264
ALS2CR11 ENSG00000155754	0.913235
ALS2CR12 ENSG00000155749	0.984531
ALX1 ENSG00000180318	0.895458
ALX3 ENSG00000156150	0.947819
ALX4 ENSG00000052850	1.02446
ALYREF ENSG00000183684	1.13991
AMACR ENSG00000242110	0.769005
AMBN ENSG00000178522	0.990217
AMBP ENSG00000106927	1.09561
AMBRA1 ENSG00000110497	1.35423
AMD1 ENSG00000123505	1.55595
AMDHD1 ENSG00000139344	0.993427
AMDHD2 ENSG00000162066	1.49515
AMELX ENSG00000125363	1.02815
AMELY ENSG00000099721	0.932949
AMER1 ENSG00000184675	0.680061
AMER2 ENSG00000165566	0.949798
AMER3 ENSG00000178171	1.11136
AMFR ENSG00000159461	0.97872
AMH ENSG00000104899	1.31773
AMHR2 ENSG00000135409	0.939006
AMIGO1 ENSG00000181754	1.17969
AMIGO2 ENSG00000139211	0.907947
AMIGO3 ENSG00000176020	0.927601
AMMECR1 ENSG00000101935	0.835859
AMMECR1L ENSG00000144233	0.785117
AMN ENSG00000166126	0.903731
AMN1 ENSG00000151743	1.08342
AMOT ENSG00000126016	1.3001
AMOTL1 ENSG00000166025	1.39298
AMOTL2 ENSG00000114019	0.82233
AMPD1 ENSG00000116748	1.00916
AMPD2 ENSG00000116337	0.825549
AMPD3 ENSG00000133805	1.28674
AMPH ENSG00000078053	0.782985
AMT ENSG00000145020	1.12789
AMTN ENSG00000187689	1.00745
AMY1A ENSG00000237763	1.13321
AMY1B ENSG00000174876	1.05031
AMY1C ENSG00000187733	1.14292
AMY2A ENSG00000243480	1.00404
AMY2B ENSG00000240038	0.815587
AMZ1 ENSG00000174945	0.86665
AMZ2 ENSG00000196704	1.38526
ANAPC1 ENSG00000153107	0.69557
ANAPC10 ENSG00000164162	0.982857
ANAPC11 ENSG00000141552	1.09462
ANAPC13 ENSG00000129055	1.01641
ANAPC15 ENSG00000110200	0.922231
ANAPC16 ENSG00000166295	1.11665
ANAPC2 ENSG00000176248	0.86683
ANAPC4 ENSG00000053900	0.795485
ANAPC5 ENSG00000089053	0.933228
ANAPC7 ENSG00000196510	0.83387
ANG ENSG00000214274	1.14852
ANGEL1 ENSG00000013523	0.930756
ANGEL2 ENSG00000174606	1.00909
ANGPT1 ENSG00000154188	1.27734
ANGPT2 ENSG00000091879	0.885906
ANGPT4 ENSG00000101280	0.952754
ANGPTL1 ENSG00000116194	0.855477
ANGPTL2 ENSG00000136859	0.7552
ANGPTL3 ENSG00000132855	0.807228
ANGPTL4 ENSG00000167772	0.9754
ANGPTL5 ENSG00000187151	0.992287
ANGPTL6 ENSG00000130812	1.06439
ANGPTL7 ENSG00000171819	0.800334
ANGPTL8 ENSG00000130173	0.9669
ANHX ENSG00000227059	0.894444
ANK1 ENSG00000029534	1.17024
ANK2 ENSG00000145362	1.25451
ANK3 ENSG00000151150	0.879491
ANKAR ENSG00000151687	1.03856
ANKDD1A ENSG00000166839	0.951585
ANKDD1B ENSG00000189045	1.01998
ANKEF1 ENSG00000132623	0.767064
ANKFN1 ENSG00000153930	0.738741
ANKFY1 ENSG00000185722	1.27339
ANKH ENSG00000154122	1.45216
ANKHD1 ENSG00000131503	0.934922
ANKHD1-EIF4EBP3 ENSG00000254996	1.19566
ANKIB1 ENSG00000001629	1.60002
ANKK1 ENSG00000170209	0.879706
ANKLE1 ENSG00000160117	1.53962
ANKLE2 ENSG00000176915	1.22808
ANKMY1 ENSG00000144504	1.22205
ANKMY2 ENSG00000106524	0.849939
ANKRA2 ENSG00000164331	0.832044
ANKRD1 ENSG00000148677	0.923631
ANKRD10 ENSG00000088448	0.637198
ANKRD11 ENSG00000167522	1.10926
ANKRD12 ENSG00000101745	1.35163
ANKRD13A ENSG00000076513	1.05574
ANKRD13B ENSG00000198720	0.856317
ANKRD13C ENSG00000118454	0.807147
ANKRD13D ENSG00000172932	0.713987
ANKRD16 ENSG00000134461	1.08623
ANKRD17 ENSG00000132466	0.885122
ANKRD18A ENSG00000180071	1.12752
ANKRD18B ENSG00000230453	1.16869
ANKRD2 ENSG00000165887	0.965307
ANKRD20A1 ENSG00000260691	0.998182
ANKRD20A2 ENSG00000183148	0.998212
ANKRD20A3 ENSG00000276203	1.00978
ANKRD20A4 ENSG00000172014	1.02327
ANKRD22 ENSG00000152766	1.0865
ANKRD23 ENSG00000163126	0.817119
ANKRD24 ENSG00000089847	0.77141
ANKRD26 ENSG00000107890	0.932601
ANKRD27 ENSG00000105186	0.734931
ANKRD28 ENSG00000206560	0.780773
ANKRD29 ENSG00000154065	1.03991
ANKRD30A ENSG00000148513	1.20828
ANKRD30B ENSG00000180777	1.06971
ANKRD30BL ENSG00000163046	1.31891
ANKRD31 ENSG00000145700	0.961234
ANKRD33 ENSG00000167612	1.02252
ANKRD33B ENSG00000164236	1.12699
ANKRD34A ENSG00000272031	0.813128
ANKRD34B ENSG00000189127	1.25866
ANKRD34C ENSG00000235711	0.945286
ANKRD35 ENSG00000198483	0.905813
ANKRD36 ENSG00000135976	1.00361
ANKRD36B ENSG00000196912	1.16231
ANKRD36C ENSG00000174501	1.40789
ANKRD37 ENSG00000186352	0.781969
ANKRD39 ENSG00000213337	0.792194
ANKRD40 ENSG00000154945	0.992483
ANKRD42 ENSG00000137494	0.921059
ANKRD44 ENSG00000065413	0.899061
ANKRD45 ENSG00000183831	1.00553
ANKRD46 ENSG00000186106	0.75031
ANKRD49 ENSG00000168876	1.07247
ANKRD50 ENSG00000151458	1.27112
ANKRD52 ENSG00000139645	1.0334
ANKRD53 ENSG00000144031	0.655263
ANKRD54 ENSG00000100124	1.04331
ANKRD55 ENSG00000164512	1.07117
ANKRD6 ENSG00000135299	0.883264
ANKRD61 ENSG00000157999	0.673867
ANKRD62 ENSG00000181626	0.869501
ANKRD65 ENSG00000235098	0.810241
ANKRD66 ENSG00000230062	0.931285
ANKRD7 ENSG00000106013	1.12703
ANKRD9 ENSG00000156381	1.17726
ANKS1A ENSG00000064999	1.13307
ANKS1B ENSG00000185046	0.905768
ANKS3 ENSG00000168096	0.983718
ANKS4B ENSG00000175311	0.975101
ANKS6 ENSG00000165138	1.01301
ANKUB1 ENSG00000206199	0.884316
ANKZF1 ENSG00000163516	1.09113
ANLN ENSG00000011426	0.779023
ANO1 ENSG00000131620	1.07293
ANO10 ENSG00000160746	0.832656
ANO2 ENSG00000047617	1.23561
ANO3 ENSG00000134343	1.04555
ANO4 ENSG00000151572	0.847754
ANO5 ENSG00000171714	0.795336
ANO6 ENSG00000177119	1.11186
ANO7 ENSG00000146205	1.36691
ANO8 ENSG00000074855	1.36262
ANO9 ENSG00000185101	1.06803
ANOS1 ENSG00000011201	1.02515
ANP32A ENSG00000140350	1.0159
ANP32B ENSG00000136938	1.17046
ANP32D ENSG00000139223	0.818598
ANP32E ENSG00000143401	1.34651
ANPEP ENSG00000166825	1.41913
ANTXR1 ENSG00000169604	1.33322
ANTXR2 ENSG00000163297	0.374529
ANTXRL ENSG00000274209	0.998026
ANXA1 ENSG00000135046	0.830481
ANXA10 ENSG00000109511	0.854112
ANXA11 ENSG00000122359	0.757628
ANXA13 ENSG00000104537	0.970181
ANXA2 ENSG00000182718	0.716369
ANXA2R ENSG00000177721	1.18651
ANXA3 ENSG00000138772	0.707688
ANXA4 ENSG00000196975	1.046
ANXA5 ENSG00000164111	1.17293
ANXA6 ENSG00000197043	0.608526
ANXA7 ENSG00000138279	0.852103
ANXA8 ENSG00000265190	1.76772
ANXA8L1 ENSG00000264230	1.30804
ANXA9 ENSG00000143412	0.977145
AOAH ENSG00000136250	0.718251
AOC1 ENSG00000002726	0.937152
AOC2 ENSG00000131480	0.872737
AOC3 ENSG00000131471	0.809995
AOX1 ENSG00000138356	0.962145
AP000275.65 ENSG00000265590	0.988508
AP000295.9 ENSG00000249624	1.00212
AP000304.12 ENSG00000249209	0.986012
AP000349.2 ENSG00000280178	1.2288
AP000350.10 ENSG00000251357	1.1015
AP000687.1 ENSG00000280170	0.888378
AP000721.4 ENSG00000256100	1.21582
AP000769.1 ENSG00000279576	2.31223
AP000866.1 ENSG00000279342	0.977188
AP001888.1 ENSG00000281781	0.788301
AP002962.1 ENSG00000279906	0.949888
AP006285.2 ENSG00000278919	0.817789
AP1AR ENSG00000138660	1.03788
AP1B1 ENSG00000100280	1.09528
AP1G1 ENSG00000166747	1.08922
AP1G2 ENSG00000213983	1.02805
AP1M1 ENSG00000072958	0.98028
AP1M2 ENSG00000129354	0.970515
AP1S1 ENSG00000106367	0.926885
AP1S2 ENSG00000182287	1.14049
AP1S3 ENSG00000152056	1.08817
AP2A1 ENSG00000196961	0.605158
AP2A2 ENSG00000183020	1.0285
AP2B1 ENSG00000006125	1.26328
AP2M1 ENSG00000161203	0.672644
AP2S1 ENSG00000042753	0.730483
AP3B1 ENSG00000132842	0.791789
AP3B2 ENSG00000103723	1.16831
AP3D1 ENSG00000065000	1.26556
AP3M1 ENSG00000185009	1.04651
AP3M2 ENSG00000070718	0.744227
AP3S1 ENSG00000177879	0.940708
AP3S2 ENSG00000157823	0.65132
AP4B1 ENSG00000134262	1.07976
AP4E1 ENSG00000081014	1.0015
AP4M1 ENSG00000221838	1.37036
AP4S1 ENSG00000100478	0.954051
AP5B1 ENSG00000254470	1.01009
AP5M1 ENSG00000053770	0.877009
AP5S1 ENSG00000125843	0.924312
AP5Z1 ENSG00000242802	0.926614
APAF1 ENSG00000120868	0.952007
APBA1 ENSG00000107282	0.922321
APBA2 ENSG00000034053	0.627945
APBA3 ENSG00000011132	1.06428
APBB1 ENSG00000166313	0.876323
APBB1IP ENSG00000077420	1.09588
APBB2 ENSG00000163697	0.765993
APBB3 ENSG00000113108	0.889936
APC ENSG00000134982	0.856156
APC2 ENSG00000115266	1.10575
APCDD1 ENSG00000154856	0.742833
APCDD1L ENSG00000198768	0.889541
APCS ENSG00000132703	0.981283
APEH ENSG00000164062	0.973401
APELA ENSG00000248329	1.1512
APEX1 ENSG00000100823	0.897207
APEX2 ENSG00000169188	1.27302
APH1A ENSG00000117362	0.917126
APH1B ENSG00000138613	1.04477
API5 ENSG00000166181	0.89111
APIP ENSG00000149089	1.26457
APITD1 ENSG00000175279	1.05884
APITD1-CORT ENSG00000251503	0.900636
APLF ENSG00000169621	0.913738
APLN ENSG00000171388	1.36342
APLNR ENSG00000134817	0.894841
APLP1 ENSG00000105290	0.924957
APLP2 ENSG00000084234	0.977779
APMAP ENSG00000101474	1.11304
APOA1 ENSG00000118137	1.09554
APOA2 ENSG00000158874	1.63807
APOB ENSG00000084674	1.0507
APOBEC1 ENSG00000111701	1.16182
APOBEC2 ENSG00000124701	1.35564
APOBEC3A ENSG00000128383	0.822816
APOBEC3B ENSG00000179750	0.809658
APOBEC3C ENSG00000244509	0.820722
APOBEC3D ENSG00000243811	0.805619
APOBEC3F ENSG00000128394	1.43564
APOBEC3G ENSG00000239713	0.827872
APOBEC3H ENSG00000100298	1.05803
APOBEC4 ENSG00000173627	0.976202
APOBR ENSG00000184730	0.822269
APOC1 ENSG00000130208	0.553508
APOC2 ENSG00000234906	0.995783
APOC3 ENSG00000110245	0.937139
APOC4 ENSG00000267467	1.04126
APOD ENSG00000189058	0.534234
APOE ENSG00000130203	0.310335
APOF ENSG00000175336	1.03589
APOH ENSG00000091583	0.894647
APOL1 ENSG00000100342	1.0305
APOL2 ENSG00000128335	1.0135
APOL3 ENSG00000128284	0.779472
APOL4 ENSG00000100336	0.984872
APOL6 ENSG00000221963	0.845139
APOLD1 ENSG00000178878	1.23625
APOM ENSG00000204444	1.06067
APOO ENSG00000184831	1.01835
APOOL ENSG00000155008	1.15052
APP ENSG00000142192	0.687198
APPBP2 ENSG00000062725	0.920295
APPL1 ENSG00000157500	0.963781
APPL2 ENSG00000136044	0.928508
APRT ENSG00000198931	1.0794
APTX ENSG00000137074	1.02257
AQP1 ENSG00000240583	0.744988
AQP10 ENSG00000143595	1.06603
AQP11 ENSG00000178301	1.23963
AQP12A ENSG00000184945	1.07184
AQP12B ENSG00000185176	0.854811
AQP2 ENSG00000167580	1.17612
AQP3 ENSG00000165272	1.02736
AQP4 ENSG00000171885	1.00515
AQP5 ENSG00000161798	1.11425
AQP6 ENSG00000086159	1.02786
AQP7 ENSG00000165269	0.999648
AQP8 ENSG00000103375	1.11181
AQP9 ENSG00000103569	1.24295
AQR ENSG00000021776	1.07027
AR ENSG00000169083	0.993596
ARAF ENSG00000078061	0.938414
ARAP1 ENSG00000186635	0.916925
ARAP2 ENSG00000047365	0.760439
ARAP3 ENSG00000120318	0.592689
ARC ENSG00000198576	0.807469
ARCN1 ENSG00000095139	1.0118
AREG ENSG00000109321	0.910803
AREL1 ENSG00000119682	1.55235
ARF1 ENSG00000143761	0.996586
ARF3 ENSG00000134287	0.844555
ARF4 ENSG00000168374	1.28093
ARF5 ENSG00000004059	1.08581
ARF6 ENSG00000165527	0.89674
ARFGAP1 ENSG00000101199	0.747159
ARFGAP2 ENSG00000149182	0.791298
ARFGAP3 ENSG00000242247	0.961966
ARFGEF1 ENSG00000066777	1.18157
ARFGEF2 ENSG00000124198	0.961989
ARFGEF3 ENSG00000112379	1.37622
ARFIP1 ENSG00000164144	1.15004
ARFIP2 ENSG00000132254	1.44726
ARFRP1 ENSG00000101246	0.709369
ARG1 ENSG00000118520	0.873438
ARG2 ENSG00000081181	1.24513
ARGFX ENSG00000186103	0.813855
ARGLU1 ENSG00000134884	0.971746
ARHGAP1 ENSG00000175220	0.572902
ARHGAP10 ENSG00000071205	0.529376
ARHGAP11A ENSG00000198826	0.860325
ARHGAP11B ENSG00000187951	0.920051
ARHGAP12 ENSG00000165322	1.18202
ARHGAP15 ENSG00000075884	1.10374
ARHGAP17 ENSG00000140750	0.953865
ARHGAP18 ENSG00000146376	1.57219
ARHGAP19 ENSG00000213390	1.20818
ARHGAP20 ENSG00000137727	1.0411
ARHGAP21 ENSG00000107863	1.03786
ARHGAP22 ENSG00000128805	0.901181
ARHGAP23 ENSG00000275832	0.913289
ARHGAP24 ENSG00000138639	0.925162
ARHGAP25 ENSG00000163219	1.00825
ARHGAP26 ENSG00000145819	0.747592
ARHGAP27 ENSG00000159314	1.17065
ARHGAP28 ENSG00000088756	1.34511
ARHGAP29 ENSG00000137962	1.31653
ARHGAP30 ENSG00000186517	0.946816
ARHGAP31 ENSG00000031081	1.11978
ARHGAP32 ENSG00000134909	0.821176
ARHGAP33 ENSG00000004777	1.04019
ARHGAP35 ENSG00000160007	1.47679
ARHGAP36 ENSG00000147256	1.52414
ARHGAP39 ENSG00000147799	0.881206
ARHGAP4 ENSG00000089820	0.796617
ARHGAP40 ENSG00000124143	0.888301
ARHGAP42 ENSG00000165895	1.00936
ARHGAP44 ENSG00000006740	0.892863
ARHGAP45 ENSG00000180448	0.702168
ARHGAP5 ENSG00000100852	1.12378
ARHGAP6 ENSG00000047648	1.78789
ARHGAP8 ENSG00000241484	0.96979
ARHGAP9 ENSG00000123329	1.09151
ARHGDIA ENSG00000141522	0.705496
ARHGDIB ENSG00000111348	0.530546
ARHGDIG ENSG00000242173	0.91914
ARHGEF1 ENSG00000076928	1.03472
ARHGEF10 ENSG00000104728	0.814251
ARHGEF10L ENSG00000074964	0.780141
ARHGEF11 ENSG00000132694	0.808923
ARHGEF12 ENSG00000196914	0.945425
ARHGEF15 ENSG00000198844	1.00634
ARHGEF16 ENSG00000130762	1.26602
ARHGEF17 ENSG00000110237	0.915347
ARHGEF18 ENSG00000104880	1.09494
ARHGEF19 ENSG00000142632	0.894957
ARHGEF2 ENSG00000116584	0.985225
ARHGEF25 ENSG00000240771	0.891118
ARHGEF26 ENSG00000114790	0.969522
ARHGEF28 ENSG00000214944	0.94402
ARHGEF3 ENSG00000163947	0.78135
ARHGEF33 ENSG00000214694	1.15564
ARHGEF35 ENSG00000213214	0.900275
ARHGEF37 ENSG00000183111	1.26903
ARHGEF38 ENSG00000236699	1.37308
ARHGEF39 ENSG00000137135	0.951765
ARHGEF4 ENSG00000136002	0.827377
ARHGEF40 ENSG00000165801	1.23257
ARHGEF5 ENSG00000050327	1.10274
ARHGEF6 ENSG00000129675	0.936178
ARHGEF7 ENSG00000102606	0.927626
ARHGEF9 ENSG00000131089	0.79586
ARID1A ENSG00000117713	0.781002
ARID1B ENSG00000049618	1.49002
ARID2 ENSG00000189079	0.992158
ARID3A ENSG00000116017	1.3366
ARID3B ENSG00000179361	0.712935
ARID4A ENSG00000032219	1.0542
ARID4B ENSG00000054267	1.01364
ARID5A ENSG00000196843	0.85239
ARID5B ENSG00000150347	1.08641
ARIH1 ENSG00000166233	0.906276
ARIH2 ENSG00000177479	0.840149
ARIH2OS ENSG00000221883	1.29809
ARL1 ENSG00000120805	1.22413
ARL10 ENSG00000175414	1.16414
ARL11 ENSG00000152213	0.848237
ARL13B ENSG00000169379	1.0123
ARL14 ENSG00000179674	0.842621
ARL14EP ENSG00000152219	1.14136
ARL15 ENSG00000185305	1.09342
ARL16 ENSG00000214087	0.680576
ARL17A ENSG00000185829	1.09542
ARL17B ENSG00000228696	0.80355
ARL2 ENSG00000213465	0.77524
ARL2BP ENSG00000102931	1.3273
ARL3 ENSG00000138175	0.755649
ARL4A ENSG00000122644	1.09998
ARL4C ENSG00000188042	1.01533
ARL4D ENSG00000175906	0.986799
ARL5A ENSG00000162980	1.39997
ARL5B ENSG00000165997	0.858041
ARL5C ENSG00000141748	1.02261
ARL6 ENSG00000113966	0.990815
ARL6IP1 ENSG00000170540	1.00079
ARL6IP4 ENSG00000182196	0.866496
ARL6IP5 ENSG00000144746	0.929808
ARL6IP6 ENSG00000177917	1.19977
ARL8A ENSG00000143862	1.19242
ARL8B ENSG00000134108	0.997261
ARL9 ENSG00000196503	1.08765
ARMC1 ENSG00000104442	1.48366
ARMC10 ENSG00000170632	1.21728
ARMC12 ENSG00000157343	0.955239
ARMC2 ENSG00000118690	0.906339
ARMC3 ENSG00000165309	1.11785
ARMC4 ENSG00000169126	0.893363
ARMC5 ENSG00000140691	1.19483
ARMC6 ENSG00000105676	0.827664
ARMC7 ENSG00000125449	1.22501
ARMC8 ENSG00000114098	0.887916
ARMC9 ENSG00000135931	0.889594
ARMCX1 ENSG00000126947	0.925837
ARMCX2 ENSG00000184867	1.64119
ARMCX3 ENSG00000102401	1.13995
ARMCX4 ENSG00000196440	1.07514
ARMCX5 ENSG00000125962	1.18833
ARMCX6 ENSG00000198960	0.783369
ARMS2 ENSG00000254636	1.01039
ARMT1 ENSG00000146476	1.20694
ARNT ENSG00000143437	0.932895
ARNT2 ENSG00000172379	1.02221
ARNTL ENSG00000133794	0.980406
ARNTL2 ENSG00000029153	0.653055
ARPC1A ENSG00000241685	1.46237
ARPC1B ENSG00000130429	0.972767
ARPC2 ENSG00000163466	0.742696
ARPC3 ENSG00000111229	1.41891
ARPC4 ENSG00000241553	0.632674
ARPC5 ENSG00000162704	0.919012
ARPC5L ENSG00000136950	0.695136
ARPIN ENSG00000242498	0.884582
ARPP19 ENSG00000128989	1.21348
ARPP21 ENSG00000172995	1.24229
ARRB1 ENSG00000137486	0.567958
ARRB2 ENSG00000141480	1.14894
ARRDC1 ENSG00000197070	1.03375
ARRDC2 ENSG00000105643	0.843377
ARRDC3 ENSG00000113369	1.29002
ARRDC4 ENSG00000140450	0.802695
ARRDC5 ENSG00000205784	1.18897
ARSA ENSG00000100299	0.774079
ARSB ENSG00000113273	0.749734
ARSD ENSG00000006756	0.768291
ARSE ENSG00000157399	0.916034
ARSF ENSG00000062096	0.89844
ARSG ENSG00000141337	0.962184
ARSI ENSG00000183876	0.747157
ARSJ ENSG00000180801	1.42498
ARSK ENSG00000164291	1.00868
ART3 ENSG00000156219	0.970968
ART4 ENSG00000111339	1.15204
ART5 ENSG00000167311	0.927033
ARTN ENSG00000117407	0.850273
ARV1 ENSG00000173409	1.24464
ARVCF ENSG00000099889	1.15693
ARX ENSG00000004848	0.921856
AS3MT ENSG00000214435	1.03713
ASAH1 ENSG00000104763	0.749206
ASAH2 ENSG00000188611	1.23899
ASAH2B ENSG00000204147	0.764632
ASAP1 ENSG00000153317	1.28531
ASAP2 ENSG00000151693	0.753353
ASAP3 ENSG00000088280	0.8274
ASB1 ENSG00000065802	0.806431
ASB10 ENSG00000146926	1.29539
ASB11 ENSG00000165192	0.837761
ASB12 ENSG00000198881	1.03544
ASB13 ENSG00000196372	0.763208
ASB14 ENSG00000239388	1.09829
ASB15 ENSG00000146809	0.984656
ASB16 ENSG00000161664	1.04412
ASB17 ENSG00000154007	1.09734
ASB18 ENSG00000182177	0.946872
ASB2 ENSG00000100628	0.831792
ASB3 ENSG00000115239	1.05625
ASB4 ENSG00000005981	0.777804
ASB5 ENSG00000164122	1.21965
ASB6 ENSG00000148331	1.00803
ASB7 ENSG00000183475	1.13998
ASB8 ENSG00000177981	1.46493
ASB9 ENSG00000102048	0.809952
ASCC1 ENSG00000138303	0.971559
ASCC2 ENSG00000100325	1.1125
ASCC3 ENSG00000112249	0.768652
ASCL1 ENSG00000139352	0.707606
ASCL2 ENSG00000183734	1.07525
ASCL3 ENSG00000176009	0.871908
ASCL4 ENSG00000187855	0.90383
ASCL5 ENSG00000232237	0.841744
ASF1A ENSG00000111875	1.05774
ASF1B ENSG00000105011	1.02485
ASGR1 ENSG00000141505	0.851279
ASGR2 ENSG00000161944	1.31896
ASH1L ENSG00000116539	0.983039
ASH2L ENSG00000129691	0.831472
ASIC1 ENSG00000110881	0.768866
ASIC2 ENSG00000108684	1.03673
ASIC3 ENSG00000213199	1.0922
ASIC4 ENSG00000072182	0.750654
ASIC5 ENSG00000256394	0.773412
ASIP ENSG00000101440	0.918308
ASL ENSG00000126522	1.17056
ASMT ENSG00000196433	0.906529
ASMTL ENSG00000169093	1.00053
ASNA1 ENSG00000198356	1.03294
ASNS ENSG00000070669	0.700881
ASNSD1 ENSG00000138381	0.917999
ASPA ENSG00000108381	0.882008
ASPDH ENSG00000204653	1.09602
ASPG ENSG00000166183	0.794702
ASPH ENSG00000198363	1.09986
ASPHD1 ENSG00000174939	0.945951
ASPHD2 ENSG00000128203	0.98581
ASPM ENSG00000066279	0.96712
ASPN ENSG00000106819	1.27436
ASPRV1 ENSG00000244617	0.956558
ASPSCR1 ENSG00000169696	0.819178
ASRGL1 ENSG00000162174	0.806278
ASS1 ENSG00000130707	0.529363
ASTE1 ENSG00000034533	0.75823
ASTN1 ENSG00000152092	1.1292
ASTN2 ENSG00000148219	0.905649
ASUN ENSG00000064102	0.868224
ASXL1 ENSG00000171456	0.67478
ASXL2 ENSG00000143970	1.05773
ASXL3 ENSG00000141431	0.964684
ASZ1 ENSG00000154438	1.2911
ATAD1 ENSG00000138138	0.985075
ATAD2 ENSG00000156802	1.18852
ATAD2B ENSG00000119778	1.00896
ATAD3A ENSG00000197785	0.794021
ATAD3B ENSG00000160072	0.941142
ATAD3C ENSG00000215915	0.740756
ATAD5 ENSG00000176208	0.951386
ATAT1 ENSG00000137343	0.826798
ATCAY ENSG00000167654	0.989031
ATE1 ENSG00000107669	0.849916
ATF1 ENSG00000123268	1.25935
ATF2 ENSG00000115966	0.856872
ATF3 ENSG00000162772	0.526887
ATF4 ENSG00000128272	0.861324
ATF5 ENSG00000169136	0.838066
ATF6 ENSG00000118217	1.1687
ATF6B ENSG00000213676	0.921036
ATF7 ENSG00000170653	0.984907
ATF7IP ENSG00000171681	0.793755
ATF7IP2 ENSG00000166669	0.824712
ATG10 ENSG00000152348	1.13457
ATG101 ENSG00000123395	0.542557
ATG12 ENSG00000145782	0.757388
ATG13 ENSG00000175224	1.30217
ATG14 ENSG00000126775	0.987198
ATG16L1 ENSG00000085978	1.91726
ATG16L2 ENSG00000168010	0.852595
ATG2A ENSG00000110046	0.770473
ATG2B ENSG00000066739	0.733893
ATG3 ENSG00000144848	1.08695
ATG4A ENSG00000101844	1.10887
ATG4B ENSG00000168397	0.666515
ATG4C ENSG00000125703	0.929405
ATG4D ENSG00000130734	0.762335
ATG5 ENSG00000057663	0.923535
ATG7 ENSG00000197548	1.40635
ATG9A ENSG00000198925	1.23005
ATG9B ENSG00000181652	1.00594
ATHL1 ENSG00000142102	1.10119
ATIC ENSG00000138363	0.759947
ATL1 ENSG00000198513	0.67702
ATL2 ENSG00000119787	0.697626
ATL3 ENSG00000184743	0.865756
ATM ENSG00000149311	1.34098
ATMIN ENSG00000166454	0.916682
ATN1 ENSG00000111676	0.635901
ATOH1 ENSG00000172238	0.901634
ATOH7 ENSG00000179774	0.87867
ATOH8 ENSG00000168874	0.668389
ATOX1 ENSG00000177556	0.773859
ATP10A ENSG00000206190	0.994299
ATP10B ENSG00000118322	1.05853
ATP10D ENSG00000145246	0.820727
ATP11A ENSG00000068650	1.36246
ATP11B ENSG00000058063	1.12328
ATP11C ENSG00000101974	0.907579
ATP12A ENSG00000075673	0.904222
ATP13A1 ENSG00000105726	0.800264
ATP13A2 ENSG00000159363	0.797755
ATP13A3 ENSG00000133657	0.978858
ATP13A4 ENSG00000127249	1.1603
ATP13A5 ENSG00000187527	1.21612
ATP1A1 ENSG00000163399	0.991802
ATP1A2 ENSG00000018625	1.35075
ATP1A3 ENSG00000105409	1.0046
ATP1A4 ENSG00000132681	1.03404
ATP1B1 ENSG00000143153	0.896006
ATP1B2 ENSG00000129244	1.0933
ATP1B3 ENSG00000069849	0.703006
ATP1B4 ENSG00000101892	1.02366
ATP23 ENSG00000166896	1.04365
ATP2A1 ENSG00000196296	1.11514
ATP2A2 ENSG00000174437	0.814534
ATP2A3 ENSG00000074370	1.18692
ATP2B1 ENSG00000070961	0.711086
ATP2B2 ENSG00000157087	0.862372
ATP2B3 ENSG00000067842	0.859983
ATP2B4 ENSG00000058668	1.09169
ATP2C1 ENSG00000017260	0.996547
ATP2C2 ENSG00000064270	1.48747
ATP4A ENSG00000105675	0.971742
ATP4B ENSG00000186009	0.997097
ATP5J2-PTCD1 ENSG00000248919	1.00986
ATP5SL ENSG00000105341	0.899031
ATP6AP1 ENSG00000071553	0.888111
ATP6AP1L ENSG00000205464	0.906194
ATP6AP2 ENSG00000182220	1.02224
ATP6V0A1 ENSG00000033627	1.00767
ATP6V0A2 ENSG00000185344	0.850184
ATP6V0A4 ENSG00000105929	1.01172
ATP6V0B ENSG00000117410	1.00885
ATP6V0C ENSG00000185883	1.16287
ATP6V0D1 ENSG00000159720	1.10264
ATP6V0D2 ENSG00000147614	0.822426
ATP6V0E1 ENSG00000113732	0.839298
ATP6V0E2 ENSG00000171130	1.31698
ATP6V1A ENSG00000114573	0.963439
ATP6V1B1 ENSG00000116039	0.676058
ATP6V1B2 ENSG00000147416	0.857782
ATP6V1C1 ENSG00000155097	1.01007
ATP6V1C2 ENSG00000143882	1.2665
ATP6V1D ENSG00000100554	1.27237
ATP6V1E1 ENSG00000131100	0.802012
ATP6V1E2 ENSG00000250565	0.820998
ATP6V1F ENSG00000128524	0.852443
ATP6V1G1 ENSG00000136888	1.22745
ATP6V1G2 ENSG00000213760	1.16005
ATP6V1G3 ENSG00000151418	0.770879
ATP6V1H ENSG00000047249	1.06168
ATP7A ENSG00000165240	1.0477
ATP7B ENSG00000123191	0.872495
ATP8A1 ENSG00000124406	1.15092
ATP8A2 ENSG00000132932	0.894218
ATP8B1 ENSG00000081923	1.24478
ATP8B2 ENSG00000143515	0.927842
ATP8B3 ENSG00000130270	1.22025
ATP8B4 ENSG00000104043	0.906306
ATP9A ENSG00000054793	0.746061
ATP9B ENSG00000166377	0.800167
ATPIF1 ENSG00000130770	0.781274
ATR ENSG00000175054	0.905243
ATRAID ENSG00000138085	0.858438
ATRIP ENSG00000164053	1.04294
ATRIP ENSG00000282827	1.21107
ATRN ENSG00000088812	1.12138
ATRNL1 ENSG00000107518	0.914621
ATRX ENSG00000085224	0.952802
ATXN1 ENSG00000124788	1.12458
ATXN10 ENSG00000130638	1.04439
ATXN1L ENSG00000224470	1.24134
ATXN2 ENSG00000204842	0.895304
ATXN2L ENSG00000168488	0.734201
ATXN3 ENSG00000066427	0.892965
ATXN3L ENSG00000123594	1.29173
ATXN7 ENSG00000163635	0.894837
ATXN7L1 ENSG00000146776	0.950506
ATXN7L2 ENSG00000162650	0.862815
ATXN7L3 ENSG00000087152	0.896438
ATXN7L3B ENSG00000253719	1.0736
AUH ENSG00000148090	0.953205
AUNIP ENSG00000127423	1.15228
AUP1 ENSG00000115307	0.751173
AURKA ENSG00000087586	0.960267
AURKAIP1 ENSG00000175756	0.881263
AURKB ENSG00000178999	0.844669
AURKC ENSG00000105146	0.75999
AUTS2 ENSG00000158321	0.895874
AVEN ENSG00000169857	0.957098
AVIL ENSG00000135407	1.06461
AVL9 ENSG00000105778	0.988531
AVP ENSG00000101200	1.02165
AVPI1 ENSG00000119986	0.722743
AVPR1A ENSG00000166148	1.07133
AVPR1B ENSG00000198049	0.835494
AVPR2 ENSG00000126895	1.04195
AXDND1 ENSG00000162779	1.06917
AXIN1 ENSG00000103126	0.801162
AXIN2 ENSG00000168646	0.85163
AXL ENSG00000167601	0.665066
AZGP1 ENSG00000160862	1.37904
AZI2 ENSG00000163512	1.28577
AZIN1 ENSG00000155096	1.14418
AZIN2 ENSG00000142920	1.05687
AZU1 ENSG00000172232	0.880601
B2M ENSG00000166710	0.982492
B3GALNT1 ENSG00000169255	0.91425
B3GALNT2 ENSG00000162885	0.791224
B3GALT1 ENSG00000172318	0.80248
B3GALT2 ENSG00000162630	1.25808
B3GALT4 ENSG00000235863	1.11342
B3GALT5 ENSG00000183778	1.22169
B3GALT6 ENSG00000176022	1.31036
B3GAT1 ENSG00000109956	0.75049
B3GAT2 ENSG00000112309	1.10124
B3GAT3 ENSG00000149541	0.860484
B3GLCT ENSG00000187676	0.894803
B3GNT2 ENSG00000170340	1.09174
B3GNT3 ENSG00000179913	0.889443
B3GNT4 ENSG00000176383	0.736571
B3GNT5 ENSG00000176597	1.40629
B3GNT6 ENSG00000198488	1.2217
B3GNT7 ENSG00000156966	0.988157
B3GNT8 ENSG00000177191	1.0588
B3GNT9 ENSG00000237172	0.919692
B3GNTL1 ENSG00000175711	0.79972
B4GALNT1 ENSG00000135454	0.905996
B4GALNT2 ENSG00000167080	0.707732
B4GALNT3 ENSG00000139044	0.595873
B4GALNT4 ENSG00000182272	0.896311
B4GALT1 ENSG00000086062	1.14861
B4GALT2 ENSG00000117411	1.08724
B4GALT3 ENSG00000158850	1.04697
B4GALT4 ENSG00000121578	1.14888
B4GALT5 ENSG00000158470	1.27144
B4GALT6 ENSG00000118276	0.989679
B4GALT7 ENSG00000027847	0.937277
B4GAT1 ENSG00000174684	0.845096
B9D1 ENSG00000108641	0.876793
B9D2 ENSG00000123810	0.997241
BAALC ENSG00000164929	0.849105
BAAT ENSG00000136881	0.925087
BABAM1 ENSG00000105393	1.15305
BACE1 ENSG00000186318	0.541354
BACE2 ENSG00000182240	0.802065
BACH1 ENSG00000156273	1.35236
BACH2 ENSG00000112182	1.08472
BAD ENSG00000002330	1.063
BAG1 ENSG00000107262	0.940721
BAG2 ENSG00000112208	1.24565
BAG3 ENSG00000151929	1.28433
BAG4 ENSG00000156735	0.82823
BAG5 ENSG00000166170	0.766181
BAG6 ENSG00000204463	0.832636
BAHCC1 ENSG00000266074	1.05309
BAHD1 ENSG00000140320	0.976547
BAIAP2 ENSG00000175866	1.08397
BAIAP2L1 ENSG00000006453	0.992989
BAIAP2L2 ENSG00000128298	0.63327
BAIAP3 ENSG00000007516	0.794673
BAK1 ENSG00000030110	1.19345
BAMBI ENSG00000095739	1.07167
BANF1 ENSG00000175334	0.827803
BANF2 ENSG00000125888	1.01486
BANK1 ENSG00000153064	0.908944
BANP ENSG00000172530	0.69832
BAP1 ENSG00000163930	0.926959
BARD1 ENSG00000138376	1.14819
BARHL2 ENSG00000143032	1.00448
BARX1 ENSG00000131668	0.914027
BARX2 ENSG00000043039	1.25037
BASP1 ENSG00000176788	1.59039
BATF ENSG00000156127	1.21796
BATF2 ENSG00000168062	0.970303
BATF3 ENSG00000123685	1.03026
BAX ENSG00000087088	0.800555
BAZ1A ENSG00000198604	1.02204
BAZ1B ENSG00000009954	1.33924
BAZ2A ENSG00000076108	1.1036
BAZ2B ENSG00000123636	1.64077
BBC3 ENSG00000105327	0.835075
BBIP1 ENSG00000214413	0.908014
BBOF1 ENSG00000119636	1.02467
BBOX1 ENSG00000129151	1.25526
BBS1 ENSG00000174483	1.10262
BBS10 ENSG00000179941	1.05179
BBS12 ENSG00000181004	0.943872
BBS2 ENSG00000125124	1.15406
BBS4 ENSG00000140463	1.25496
BBS5 ENSG00000163093	1.07819
BBS7 ENSG00000138686	0.732546
BBS9 ENSG00000122507	0.84077
BBX ENSG00000114439	1.33801
BCAM ENSG00000187244	0.274422
BCAN ENSG00000132692	1.13768
BCAP29 ENSG00000075790	0.914201
BCAP31 ENSG00000185825	0.967067
BCAR1 ENSG00000050820	0.770969
BCAR3 ENSG00000137936	0.709909
BCAS1 ENSG00000064787	1.09717
BCAS2 ENSG00000116752	0.966802
BCAS3 ENSG00000141376	0.74969
BCAS4 ENSG00000124243	0.942058
BCAT1 ENSG00000060982	1.22656
BCAT2 ENSG00000105552	0.943501
BCCIP ENSG00000107949	1.00119
BCDIN3D ENSG00000186666	0.742137
BCHE ENSG00000114200	1.01459
BCKDHA ENSG00000248098	0.952015
BCKDHB ENSG00000083123	0.843039
BCKDK ENSG00000103507	0.633855
BCL10 ENSG00000142867	0.720787
BCL11A ENSG00000119866	1.19507
BCL11B ENSG00000127152	0.975276
BCL2 ENSG00000171791	1.15353
BCL2A1 ENSG00000140379	1.23896
BCL2L1 ENSG00000171552	0.88782
BCL2L10 ENSG00000137875	1.01276
BCL2L11 ENSG00000153094	0.915364
BCL2L12 ENSG00000126453	0.856224
BCL2L13 ENSG00000099968	1.39601
BCL2L14 ENSG00000121380	0.78839
BCL2L15 ENSG00000188761	1.04661
BCL2L2 ENSG00000129473	0.923317
BCL2L2-PABPN1 ENSG00000258643	1.064
BCL3 ENSG00000069399	0.974454
BCL6 ENSG00000113916	1.07753
BCL6B ENSG00000161940	0.763148
BCL7A ENSG00000110987	0.866362
BCL7B ENSG00000106635	1.09726
BCL7C ENSG00000099385	0.85967
BCL9 ENSG00000116128	0.758029
BCL9L ENSG00000186174	0.69372
BCLAF1 ENSG00000029363	1.30453
BCO1 ENSG00000135697	0.788799
BCO2 ENSG00000197580	1.01598
BCOR ENSG00000183337	1.1715
BCORL1 ENSG00000085185	0.845209
BCR ENSG00000186716	1.39581
BCS1L ENSG00000074582	0.784899
BDH1 ENSG00000161267	1.15397
BDH2 ENSG00000164039	1.00494
BDKRB1 ENSG00000100739	0.859968
BDKRB2 ENSG00000168398	1.05805
BDNF ENSG00000176697	0.790757
BDP1 ENSG00000145734	1.07522
BEAN1 ENSG00000166546	0.790378
BECN1 ENSG00000126581	1.21485
BEGAIN ENSG00000183092	0.91529
BEND2 ENSG00000177324	1.00765
BEND3 ENSG00000178409	0.787697
BEND4 ENSG00000188848	0.8963
BEND5 ENSG00000162373	0.72302
BEND6 ENSG00000151917	0.940727
BEND7 ENSG00000165626	0.833895
BEST1 ENSG00000167995	0.887733
BEST2 ENSG00000039987	0.804509
BEST3 ENSG00000127325	0.832391
BEST4 ENSG00000142959	1.15594
BET1 ENSG00000105829	0.909974
BET1L ENSG00000177951	0.956735
BEX1 ENSG00000133169	1.09289
BEX2 ENSG00000133134	1.24694
BEX3 ENSG00000166681	0.712588
BEX4 ENSG00000102409	0.851146
BEX5 ENSG00000184515	1.05615
BFAR ENSG00000103429	0.809452
BFSP1 ENSG00000125864	1.14834
BFSP2 ENSG00000170819	1.07003
BGLAP ENSG00000242252	0.983446
BGN ENSG00000182492	0.647786
BHLHA15 ENSG00000180535	0.929483
BHLHB9 ENSG00000198908	0.989455
BHLHE22 ENSG00000180828	1.05881
BHLHE40 ENSG00000134107	1.11914
BHLHE41 ENSG00000123095	1.2811
BHMG1 ENSG00000237452	0.89403
BHMT ENSG00000145692	0.969709
BHMT2 ENSG00000132840	0.865979
BICC1 ENSG00000122870	0.976289
BICD1 ENSG00000151746	1.08649
BICD2 ENSG00000185963	0.928244
BICDL1 ENSG00000135127	1.1122
BICDL2 ENSG00000162069	0.727415
BID ENSG00000015475	0.84995
BIK ENSG00000100290	1.0664
BIN1 ENSG00000136717	0.895073
BIN2 ENSG00000110934	0.963437
BIN3 ENSG00000147439	0.9592
BIRC2 ENSG00000110330	0.833299
BIRC3 ENSG00000023445	1.04319
BIRC5 ENSG00000089685	1.02769
BIRC6 ENSG00000115760	1.19012
BIRC7 ENSG00000101197	0.955283
BIVM ENSG00000134897	1.12139
BLCAP ENSG00000166619	1.23064
BLK ENSG00000136573	0.619825
BLM ENSG00000197299	1.02084
BLMH ENSG00000108578	1.12454
BLNK ENSG00000095585	0.804733
BLOC1S1 ENSG00000135441	0.688364
BLOC1S2 ENSG00000196072	0.676232
BLOC1S3 ENSG00000189114	0.890813
BLOC1S4 ENSG00000186222	1.09962
BLOC1S5 ENSG00000188428	1.32861
BLOC1S6 ENSG00000104164	1.51283
BLVRA ENSG00000106605	0.877881
BLVRB ENSG00000090013	1.12209
BLZF1 ENSG00000117475	1.46667
BMF ENSG00000104081	1.01052
BMI1 ENSG00000168283	1.00811
BMP1 ENSG00000168487	1.19869
BMP10 ENSG00000163217	0.864659
BMP2 ENSG00000125845	1.02576
BMP2K ENSG00000138756	0.97725
BMP3 ENSG00000152785	0.866734
BMP4 ENSG00000125378	1.06089
BMP5 ENSG00000112175	0.833887
BMP6 ENSG00000153162	0.886323
BMP7 ENSG00000101144	1.16387
BMP8A ENSG00000183682	1.11388
BMP8B ENSG00000116985	1.38797
BMPER ENSG00000164619	1.00164
BMPR1A ENSG00000107779	0.901403
BMPR1B ENSG00000138696	1.11713
BMPR2 ENSG00000204217	0.98133
BMS1 ENSG00000165733	0.932272
BMT2 ENSG00000164603	0.951807
BMX ENSG00000102010	1.09429
BNC1 ENSG00000169594	0.865001
BNC2 ENSG00000173068	1.16625
BNIP1 ENSG00000113734	0.967642
BNIP2 ENSG00000140299	0.846417
BNIP3 ENSG00000176171	0.887937
BNIP3L ENSG00000104765	0.933463
BNIPL ENSG00000163141	0.858603
BOC ENSG00000144857	0.932655
BOD1 ENSG00000145919	1.21566
BOD1L1 ENSG00000038219	1.3334
BOD1L2 ENSG00000228075	0.832574
BOK ENSG00000176720	0.917504
BOLA1 ENSG00000178096	0.861414
BOLA2B ENSG00000169627	0.831078
BOLA3 ENSG00000163170	0.820926
BOLL ENSG00000152430	0.905569
BOP1 ENSG00000261236	0.936739
BORA ENSG00000136122	1.07274
BORCS5 ENSG00000165714	0.826577
BORCS6 ENSG00000196544	0.880765
BORCS7 ENSG00000166275	1.11518
BORCS8 ENSG00000254901	1.48291
BORCS8-MEF2B ENSG00000064489	0.982597
BPGM ENSG00000172331	1.04389
BPHL ENSG00000137274	1.15628
BPI ENSG00000101425	1.02455
BPIFA1 ENSG00000198183	1.2271
BPIFA2 ENSG00000131050	1.25714
BPIFB1 ENSG00000125999	0.920323
BPIFB2 ENSG00000078898	0.946531
BPIFB4 ENSG00000186191	0.942236
BPIFC ENSG00000184459	1.18281
BPNT1 ENSG00000162813	1.47892
BPTF ENSG00000171634	1.41617
BRAF ENSG00000157764	1.02221
BRAP ENSG00000089234	0.868845
BRAT1 ENSG00000106009	0.893978
BRCA1 ENSG00000012048	1.06976
BRCA2 ENSG00000139618	1.11346
BRCC3 ENSG00000185515	1.41026
BRD1 ENSG00000100425	1.10453
BRD2 ENSG00000204256	0.908635
BRD3 ENSG00000169925	1.46724
BRD4 ENSG00000141867	1.30767
BRD7 ENSG00000166164	1.17781
BRD8 ENSG00000112983	1.06384
BRD9 ENSG00000028310	0.977476
BRDT ENSG00000137948	1.02479
BRE ENSG00000158019	1.13627
BRF1 ENSG00000185024	0.903588
BRF2 ENSG00000104221	0.835583
BRI3 ENSG00000164713	1.42676
BRI3BP ENSG00000184992	1.31734
BRICD5 ENSG00000182685	0.671275
BRINP1 ENSG00000078725	1.16448
BRINP2 ENSG00000198797	1.0886
BRINP3 ENSG00000162670	0.722245
BRIP1 ENSG00000136492	0.797207
BRIX1 ENSG00000113460	1.2726
BRK1 ENSG00000254999	0.731131
BRMS1 ENSG00000174744	0.792292
BRMS1L ENSG00000100916	1.20721
BROX ENSG00000162819	0.822459
BRPF1 ENSG00000156983	0.880632
BRPF3 ENSG00000096070	0.769947
BRS3 ENSG00000102239	1.12015
BRSK1 ENSG00000160469	1.20347
BRSK2 ENSG00000174672	0.810666
BRWD1 ENSG00000185658	1.06477
BRWD3 ENSG00000165288	1.12497
BSCL2 ENSG00000168000	1.43641
BSDC1 ENSG00000160058	1.13546
BSG ENSG00000172270	0.448934
BSN ENSG00000164061	1.07976
BSND ENSG00000162399	0.962083
BSPH1 ENSG00000188334	1.09329
BSPRY ENSG00000119411	0.930077
BST1 ENSG00000109743	0.892272
BST2 ENSG00000130303	0.642967
BTAF1 ENSG00000095564	0.955802
BTBD1 ENSG00000064726	1.06786
BTBD10 ENSG00000148925	0.805017
BTBD11 ENSG00000151136	0.89912
BTBD16 ENSG00000138152	0.981646
BTBD18 ENSG00000233436	1.01826
BTBD19 ENSG00000222009	1.01813
BTBD2 ENSG00000133243	0.838283
BTBD3 ENSG00000132640	1.28853
BTBD6 ENSG00000184887	0.672788
BTBD7 ENSG00000011114	1.40974
BTBD8 ENSG00000189195	1.14751
BTBD9 ENSG00000183826	1.21094
BTC ENSG00000174808	1.03547
BTD ENSG00000169814	0.918484
BTF3 ENSG00000145741	0.847025
BTF3L4 ENSG00000134717	1.17146
BTG1 ENSG00000133639	1.01986
BTG2 ENSG00000159388	0.732328
BTG3 ENSG00000154640	0.961516
BTG4 ENSG00000137707	1.14161
BTK ENSG00000010671	0.839662
BTLA ENSG00000186265	0.936349
BTN1A1 ENSG00000124557	1.02128
BTN2A1 ENSG00000112763	0.911265
BTN2A2 ENSG00000124508	1.13202
BTN3A1 ENSG00000026950	1.085
BTN3A2 ENSG00000186470	0.837865
BTN3A3 ENSG00000111801	1.16056
BTNL2 ENSG00000204290	1.76057
BTNL3 ENSG00000168903	1.01187
BTNL8 ENSG00000113303	0.807193
BTNL9 ENSG00000165810	1.01263
BTRC ENSG00000166167	1.2873
BUB1 ENSG00000169679	0.849975
BUB1B ENSG00000156970	0.689489
BUB3 ENSG00000154473	0.855381
BUD13 ENSG00000137656	0.993509
BUD31 ENSG00000106245	1.0327
BVES ENSG00000112276	1.29014
BYSL ENSG00000112578	1.23416
BZW1 ENSG00000082153	0.870015
BZW2 ENSG00000136261	1.18355
C10orf10 ENSG00000165507	0.87521
C10orf105 ENSG00000214688	0.848873
C10orf107 ENSG00000183346	1.04871
C10orf11 ENSG00000148655	1.04036
C10orf128 ENSG00000204161	1.00764
C10orf142 ENSG00000277288	0.976092
C10orf2 ENSG00000107815	0.940978
C10orf35 ENSG00000171224	1.00129
C10orf53 ENSG00000178645	1.10851
C10orf54 ENSG00000107738	0.638934
C10orf55 ENSG00000222047	1.12708
C10orf62 ENSG00000203942	0.81713
C10orf67 ENSG00000179133	1.04883
C10orf71 ENSG00000177354	0.810759
C10orf76 ENSG00000120029	0.930589
C10orf82 ENSG00000165863	0.829205
C10orf88 ENSG00000119965	0.994448
C10orf90 ENSG00000154493	0.960737
C10orf95 ENSG00000120055	0.958097
C10orf99 ENSG00000188373	1.04161
C11orf1 ENSG00000137720	1.18569
C11orf16 ENSG00000176029	0.911818
C11orf21 ENSG00000110665	0.996754
C11orf24 ENSG00000171067	1.17456
C11orf31 ENSG00000211450	0.886759
C11orf40 ENSG00000171987	0.728499
C11orf42 ENSG00000180878	0.88889
C11orf45 ENSG00000174370	1.10983
C11orf49 ENSG00000149179	0.933844
C11orf52 ENSG00000149300	1.03988
C11orf53 ENSG00000150750	1.0445
C11orf54 ENSG00000182919	1.09613
C11orf57 ENSG00000150776	1.19964
C11orf58 ENSG00000110696	1.25768
C11orf63 ENSG00000109944	1.2074
C11orf65 ENSG00000166323	0.924647
C11orf68 ENSG00000175573	0.742672
C11orf70 ENSG00000137691	1.02387
C11orf71 ENSG00000180425	1.07346
C11orf74 ENSG00000166352	0.781441
C11orf80 ENSG00000173715	0.820088
C11orf84 ENSG00000168005	1.21921
C11orf87 ENSG00000185742	1.0112
C11orf88 ENSG00000183644	0.926046
C11orf91 ENSG00000205177	0.817942
C11orf94 ENSG00000234776	0.815483
C11orf95 ENSG00000188070	1.15138
C11orf96 ENSG00000187479	0.70702
C11orf98 ENSG00000278615	1.1708
C12orf10 ENSG00000139637	1.01828
C12orf29 ENSG00000133641	1.09758
C12orf4 ENSG00000047621	1.27367
C12orf40 ENSG00000180116	0.811457
C12orf42 ENSG00000179088	1.00577
C12orf43 ENSG00000157895	1.14602
C12orf45 ENSG00000151131	1.05998
C12orf49 ENSG00000111412	1.01182
C12orf50 ENSG00000165805	1.05882
C12orf54 ENSG00000177627	1.218
C12orf56 ENSG00000185306	0.826749
C12orf57 ENSG00000111678	0.805706
C12orf60 ENSG00000182993	1.00429
C12orf65 ENSG00000130921	1.54275
C12orf66 ENSG00000174206	0.736149
C12orf71 ENSG00000214700	0.6964
C12orf73 ENSG00000204954	0.856677
C12orf75 ENSG00000235162	0.796225
C12orf76 ENSG00000174456	1.06726
C14orf1 ENSG00000133935	0.904878
C14orf105 ENSG00000100557	1.02684
C14orf119 ENSG00000179933	0.710727
C14orf132 ENSG00000227051	0.912509
C14orf142 ENSG00000170270	1.33818
C14orf159 ENSG00000133943	0.918638
C14orf166 ENSG00000087302	0.930274
C14orf169 ENSG00000170468	0.869212
C14orf177 ENSG00000176605	1.04428
C14orf178 ENSG00000197734	0.932428
C14orf180 ENSG00000184601	0.897551
C14orf2 ENSG00000156411	0.680946
C14orf28 ENSG00000179476	1.16853
C14orf37 ENSG00000139971	0.968874
C14orf39 ENSG00000179008	1.02031
C14orf79 ENSG00000140104	0.748213
C14orf80 ENSG00000185347	0.893416
C14orf93 ENSG00000100802	0.890977
C15orf39 ENSG00000167173	1.15485
C15orf40 ENSG00000169609	0.813753
C15orf41 ENSG00000186073	1.08629
C15orf48 ENSG00000166920	1.64599
C15orf52 ENSG00000188549	0.883869
C15orf53 ENSG00000175779	0.933946
C15orf57 ENSG00000128891	1.1587
C15orf59 ENSG00000205363	0.820608
C15orf61 ENSG00000189227	1.1442
C15orf62 ENSG00000188277	0.858708
C15orf65 ENSG00000261652	1.19986
C16orf13 ENSG00000130731	0.901133
C16orf45 ENSG00000166780	1.03292
C16orf46 ENSG00000166455	0.703312
C16orf52 ENSG00000185716	0.992264
C16orf54 ENSG00000185905	1.16438
C16orf58 ENSG00000140688	0.923722
C16orf59 ENSG00000162062	0.946945
C16orf62 ENSG00000103544	0.719927
C16orf70 ENSG00000125149	0.826381
C16orf71 ENSG00000166246	0.748432
C16orf72 ENSG00000182831	1.07353
C16orf74 ENSG00000154102	0.886504
C16orf78 ENSG00000166152	1.36582
C16orf82 ENSG00000234186	1.03732
C16orf86 ENSG00000159761	1.11172
C16orf87 ENSG00000155330	1.51913
C16orf89 ENSG00000153446	0.670109
C16orf91 ENSG00000174109	1.03344
C16orf92 ENSG00000167194	1.03649
C16orf95 ENSG00000260456	0.970133
C16orf96 ENSG00000205832	0.994955
C17orf105 ENSG00000231256	0.799459
C17orf107 ENSG00000205710	1.17821
C17orf49 ENSG00000258315	1.12553
C17orf50 ENSG00000270806	0.844891
C17orf51 ENSG00000212719	0.633903
C17orf53 ENSG00000125319	1.11612
C17orf58 ENSG00000186665	1.1032
C17orf62 ENSG00000178927	0.823282
C17orf64 ENSG00000141371	1.14089
C17orf67 ENSG00000214226	1.09262
C17orf74 ENSG00000184560	1.00533
C17orf75 ENSG00000108666	1.31486
C17orf78 ENSG00000278505	0.824059
C17orf80 ENSG00000141219	0.780164
C17orf89 ENSG00000224877	0.983999
C17orf96 ENSG00000273604	0.907413
C17orf97 ENSG00000187624	1.46364
C17orf98 ENSG00000275489	0.847777
C17orf99 ENSG00000187997	0.989551
C18orf21 ENSG00000141428	1.16298
C18orf25 ENSG00000152242	1.06754
C18orf32 ENSG00000177576	1.05089
C18orf54 ENSG00000166845	1.02659
C18orf63 ENSG00000206043	0.999736
C18orf8 ENSG00000141452	0.661116
C19orf12 ENSG00000131943	1.39839
C19orf18 ENSG00000177025	1.07268
C19orf24 ENSG00000228300	0.772569
C19orf25 ENSG00000119559	0.810324
C19orf33 ENSG00000167644	0.936856
C19orf35 ENSG00000188305	1.107
C19orf38 ENSG00000214212	1.03207
C19orf43 ENSG00000123144	0.970021
C19orf44 ENSG00000105072	0.856928
C19orf45 ENSG00000198723	1.13309
C19orf47 ENSG00000160392	0.729874
C19orf48 ENSG00000167747	1.34125
C19orf52 ENSG00000142444	0.882841
C19orf53 ENSG00000104979	0.70862
C19orf54 ENSG00000188493	0.77902
C19orf57 ENSG00000132016	1.03655
C19orf60 ENSG00000006015	1.23339
C19orf66 ENSG00000130813	0.812659
C19orf67 ENSG00000188032	0.833123
C19orf68 ENSG00000185453	0.970262
C19orf70 ENSG00000174917	0.844809
C19orf71 ENSG00000183397	1.01879
C19orf73 ENSG00000221916	1.01601
C19orf81 ENSG00000235034	0.799167
C19orf84 ENSG00000262874	0.93863
C1D ENSG00000197223	1.32084
C1GALT1 ENSG00000106392	1.16156
C1GALT1C1 ENSG00000171155	0.972465
C1GALT1C1L ENSG00000223658	1.07352
C1QA ENSG00000173372	0.471565
C1QB ENSG00000173369	0.426281
C1QBP ENSG00000108561	1.37053
C1QC ENSG00000159189	0.765829
C1QL1 ENSG00000131094	0.568412
C1QL2 ENSG00000144119	0.822835
C1QL3 ENSG00000165985	0.932677
C1QL4 ENSG00000186897	0.868923
C1QTNF1 ENSG00000173918	0.493351
C1QTNF2 ENSG00000145861	1.04357
C1QTNF3 ENSG00000082196	1.10297
C1QTNF4 ENSG00000172247	0.711736
C1QTNF5 ENSG00000223953	0.943984
C1QTNF6 ENSG00000133466	0.798996
C1QTNF7 ENSG00000163145	1.16194
C1QTNF9 ENSG00000240654	1.17213
C1QTNF9B ENSG00000205863	1.1216
C1QTNF9B-AS1 ENSG00000281899	1.1817
C1R ENSG00000159403	0.621515
C1RL ENSG00000139178	1.11888
C1S ENSG00000182326	0.604727
C1orf100 ENSG00000173728	1.09338
C1orf101 ENSG00000179397	0.780777
C1orf105 ENSG00000180999	0.739686
C1orf106 ENSG00000163362	0.873971
C1orf109 ENSG00000116922	1.6305
C1orf112 ENSG00000000460	0.833287
C1orf115 ENSG00000162817	1.65927
C1orf116 ENSG00000182795	1.12015
C1orf122 ENSG00000197982	0.964002
C1orf123 ENSG00000162384	0.874647
C1orf127 ENSG00000175262	1.13013
C1orf131 ENSG00000143633	1.39982
C1orf141 ENSG00000203963	0.848442
C1orf145 ENSG00000162913	1.17017
C1orf146 ENSG00000203910	0.819727
C1orf158 ENSG00000157330	0.953352
C1orf159 ENSG00000131591	1.13377
C1orf162 ENSG00000143110	0.836552
C1orf167 ENSG00000215910	0.972971
C1orf168 ENSG00000187889	1.0358
C1orf174 ENSG00000198912	1.2267
C1orf185 ENSG00000204006	1.208
C1orf186 ENSG00000263961	1.02869
C1orf194 ENSG00000179902	0.811064
C1orf198 ENSG00000119280	0.9488
C1orf204 ENSG00000188004	1.44789
C1orf21 ENSG00000116667	0.549654
C1orf210 ENSG00000253313	1.12812
C1orf216 ENSG00000142686	1.0575
C1orf226 ENSG00000239887	0.864169
C1orf228 ENSG00000198520	0.884922
C1orf234 ENSG00000227868	0.783465
C1orf27 ENSG00000157181	1.44104
[truncated: 15,949 more rows]
