# Supplementary material for: Spatial maps of prostate cancer transcriptomes reveal an unexplored landscape of heterogeneity
Source: Nat Commun. 2018 Jun 20;9:2419. doi: 10.1038/s41467-018-04724-5 (PMC6010471; doi:10.1038/s41467-018-04724-5)
Supplement: Supplementary file 9 — Supplementary Data 6 [file 41467_2018_4724_MOESM9_ESM.zip › Supplementary Dataset 3/experiment0010-contributions_gene_type.tsv]

	Factor 1	Factor 2	Factor 3	Factor 4	Factor 5	Factor 6	Factor 7	Factor 8	Factor 9	Factor 10
A1BG ENSG00000121410	0	0	0	0	0	2	0	2	0	0
A1CF ENSG00000148584	0	0	0	0	0	0	0	0	0	0
A2M ENSG00000175899	148	4	0	0	0	141	54	233	97	0
A2ML1 ENSG00000166535	0	2	2	0	12	0	13	0	0	0
A4GALT ENSG00000128274	0	114	3	2	1	0	64	150	25	10
AAAS ENSG00000094914	15	12	95	95	3	1	2	31	3	13
AACS ENSG00000081760	5	0	26	0	0	13	5	16	0	11
AADAC ENSG00000114771	0	0	0	0	0	0	0	0	0	0
AADACL2 ENSG00000197953	0	0	0	0	0	0	0	0	0	0
AADACL4 ENSG00000204518	0	0	0	0	0	0	0	0	0	0
AADAT ENSG00000109576	0	5	10	11	0	2	3	0	3	5
AAED1 ENSG00000158122	0	0	2	0	8	22	15	20	1	10
AAGAB ENSG00000103591	2	0	19	0	11	59	39	0	2	11
AAK1 ENSG00000115977	5	14	39	1	22	2	40	6	15	58
AAMDC ENSG00000087884	2	177	9	5	1	71	3	2	20	1
AAMP ENSG00000127837	26	32	178	124	15	86	362	82	87	75
AAR2 ENSG00000131043	0	19	0	24	50	44	21	4	3	1
AARD ENSG00000205002	0	0	0	0	0	0	0	0	0	0
AARS ENSG00000090861	50	74	13	1	99	145	10	0	4	45
AARSD1 ENSG00000266967	6	0	0	0	0	29	2	1	2	3
AASDH ENSG00000157426	1	0	7	0	4	1	2	0	1	0
AASDHPPT ENSG00000149313	0	0	21	0	0	1	1	0	0	3
AASS ENSG00000008311	0	0	2	0	0	1	3	3	0	0
AATF ENSG00000275700	7	52	26	34	1	80	17	31	5	7
AATK ENSG00000181409	2	1	1	0	0	1	1	0	0	0
AATK-AS1 ENSG00000225180	0	3	0	0	0	0	0	0	1	0
ABAT ENSG00000183044	0	0	7	39	14	0	2	2	0	0
ABC13-47488600E17.1 ENSG00000283199	0	2	3	0	0	1	21	0	3	0
ABC13-47656900H15.1 ENSG00000283566	0	0	0	0	0	0	0	0	0	1
ABC7-42404400C24.1 ENSG00000277758	0	3	0	0	0	0	1	0	0	0
ABCA1 ENSG00000165029	0	0	0	0	1	1	2	2	0	2
ABCA10 ENSG00000154263	0	4	1	0	0	2	19	0	0	1
ABCA12 ENSG00000144452	0	0	0	0	0	0	0	0	0	0
ABCA13 ENSG00000179869	0	0	0	0	0	0	0	0	0	0
ABCA2 ENSG00000107331	17	23	55	63	7	5	34	85	27	15
ABCA3 ENSG00000167972	23	1	19	19	0	19	1	1	18	2
ABCA4 ENSG00000198691	0	5	0	0	0	2	1	0	1	1
ABCA5 ENSG00000154265	0	0	1	0	4	0	5	0	3	3
ABCA6 ENSG00000154262	0	2	0	0	0	1	0	0	13	0
ABCA7 ENSG00000064687	0	0	0	15	0	2	9	0	17	0
ABCA8 ENSG00000141338	1	2	19	3	4	2	3	69	0	1
ABCA9 ENSG00000154258	0	2	3	22	2	11	2	0	0	0
ABCB1 ENSG00000085563	0	9	2	0	1	0	9	0	0	0
ABCB10 ENSG00000135776	3	1	4	2	0	3	0	0	3	7
ABCB11 ENSG00000073734	0	0	0	0	0	0	0	0	0	0
ABCB4 ENSG00000005471	2	1	0	0	0	0	0	0	0	0
ABCB5 ENSG00000004846	0	0	0	0	0	0	0	0	0	0
ABCB6 ENSG00000115657	1	0	0	1	0	1	0	0	0	0
ABCB7 ENSG00000131269	6	0	3	0	0	70	11	0	1	0
ABCB8 ENSG00000197150	12	30	11	3	8	1	3	40	1	1
ABCB9 ENSG00000150967	9	43	2	0	0	9	7	0	0	1
ABCC1 ENSG00000103222	17	16	10	0	19	37	29	3	0	7
ABCC10 ENSG00000124574	0	32	2	5	53	8	10	6	11	0
ABCC11 ENSG00000121270	0	0	0	0	0	0	0	0	0	0
ABCC12 ENSG00000140798	0	0	0	0	0	0	0	0	0	0
ABCC2 ENSG00000023839	0	0	0	0	0	0	0	0	0	0
ABCC3 ENSG00000108846	3	29	22	58	36	16	123	0	2	0
ABCC4 ENSG00000125257	0	0	45	0	16	1	19	0	1	27
ABCC5 ENSG00000114770	1	17	80	0	1	121	166	0	2	0
ABCC6 ENSG00000091262	0	1	0	0	1	0	3	0	0	6
ABCC8 ENSG00000006071	0	28	3	2	1	1	0	30	0	0
ABCC9 ENSG00000069431	6	2	0	0	1	0	0	0	12	0
ABCD1 ENSG00000101986	19	2	0	27	3	1	2	35	0	7
ABCD2 ENSG00000173208	0	0	0	0	0	0	0	0	0	0
ABCD3 ENSG00000117528	0	0	10	3	1	2	13	0	0	2
ABCD4 ENSG00000119688	3	9	56	0	2	8	5	0	49	5
ABCE1 ENSG00000164163	1	0	5	0	0	3	7	0	1	1
ABCF1 ENSG00000204574	0	265	134	7	2	170	21	1	4	116
ABCF2 ENSG00000033050	35	187	94	8	0	81	109	28	0	13
ABCF3 ENSG00000161204	45	6	38	107	6	2	3	11	8	16
ABCG1 ENSG00000160179	0	5	5	10	7	118	6	1	0	6
ABCG2 ENSG00000118777	3	3	0	1	0	24	9	1	8	2
ABCG4 ENSG00000172350	0	0	0	0	0	0	0	0	0	0
ABCG5 ENSG00000138075	0	0	0	0	0	0	0	0	0	0
ABHD1 ENSG00000143994	0	16	3	0	2	0	0	0	0	0
ABHD10 ENSG00000144827	9	2	8	15	3	98	0	1	2	0
ABHD11 ENSG00000106077	2	306	124	63	3	398	729	1	0	91
ABHD12 ENSG00000100997	8	103	87	76	33	59	199	1	1	20
ABHD12B ENSG00000131969	0	0	0	0	0	0	0	0	0	0
ABHD13 ENSG00000139826	1	1	11	1	1	0	11	9	1	4
ABHD14A ENSG00000248487	14	10	11	34	15	17	7	9	9	17
ABHD14A-ACY1 ENSG00000114786	0	0	0	0	0	0	0	0	1	0
ABHD14B ENSG00000114779	105	54	105	259	43	3	76	87	2	4
ABHD15 ENSG00000168792	23	6	3	0	0	0	33	1	5	6
ABHD16A ENSG00000204427	0	1	1	0	0	10	18	4	3	2
ABHD17A ENSG00000129968	33	11	13	69	15	12	2	14	9	22
ABHD17B ENSG00000107362	7	2	7	0	8	97	54	1	1	0
ABHD17C ENSG00000136379	0	0	8	20	0	5	14	1	4	11
ABHD18 ENSG00000164074	2	0	20	0	1	1	0	1	0	1
ABHD2 ENSG00000140526	0	0	70	1	66	0	35	3	0	29
ABHD3 ENSG00000158201	2	0	14	2	5	11	0	1	2	9
ABHD4 ENSG00000100439	4	18	0	14	3	21	28	0	0	0
ABHD5 ENSG00000011198	0	3	0	0	1	1	0	0	0	0
ABHD6 ENSG00000163686	2	0	2	4	0	1	12	0	0	2
ABHD8 ENSG00000127220	2	15	1	10	15	5	21	22	23	1
ABI1 ENSG00000136754	0	0	7	2	11	0	57	0	1	0
ABI2 ENSG00000138443	2	14	22	0	1	85	17	3	5	17
ABI3 ENSG00000108798	1	33	5	0	5	2	9	3	10	0
ABI3BP ENSG00000154175	0	0	0	0	0	0	0	0	1	0
ABL1 ENSG00000097007	2	38	56	38	4	139	19	86	50	33
ABL2 ENSG00000143322	19	0	0	0	7	3	80	17	36	1
ABLIM1 ENSG00000099204	9	244	6	53	56	2	343	138	73	8
ABLIM2 ENSG00000163995	6	0	0	0	1	0	1	4	5	0
ABLIM3 ENSG00000173210	44	2	21	1	5	3	28	1	0	0
ABO ENSG00000175164	0	2	0	0	1	72	72	0	3	17
ABR ENSG00000159842	0	0	18	3	2	137	115	79	3	16
ABRA ENSG00000174429	0	0	0	0	0	0	0	0	0	0
ABRACL ENSG00000146386	1	0	8	1	0	0	1	0	0	14
ABT1 ENSG00000146109	2	3	4	2	1	91	5	6	1	14
ABTB1 ENSG00000114626	150	32	17	10	22	0	30	42	5	11
ABTB2 ENSG00000166016	6	11	0	0	0	1	15	38	0	2
AC002429.5 ENSG00000236197	0	0	0	0	0	0	0	0	0	0
AC004076.7 ENSG00000268533	0	0	0	0	0	0	0	0	0	0
AC004158.1 ENSG00000280264	0	0	0	0	0	0	0	0	0	0
AC004381.6 ENSG00000005189	0	13	1	2	30	20	4	0	0	3
AC004754.3 ENSG00000269881	0	0	0	0	0	0	0	0	0	0
AC004813.1 ENSG00000279777	0	0	0	0	0	0	0	0	0	0
AC004824.1 ENSG00000280226	0	0	0	0	0	0	0	0	0	0
AC005281.1 ENSG00000226690	2	0	0	0	0	0	0	0	1	0
AC005477.1 ENSG00000280188	0	0	0	0	0	0	0	0	0	0
AC005480.1 ENSG00000279461	1	0	0	0	0	0	0	0	0	0
AC006116.20 ENSG00000267710	0	1	0	0	0	0	0	1	2	1
AC006328.1 ENSG00000280301	0	0	0	0	0	0	0	0	0	0
AC006386.1 ENSG00000279115	2	0	0	4	0	1	0	0	0	0
AC006994.3 ENSG00000279317	0	0	0	0	0	0	0	0	0	0
AC007040.11 ENSG00000258881	0	0	0	0	0	0	0	0	0	0
AC007906.1 ENSG00000279018	0	0	0	0	0	0	0	0	0	0
AC008074.1 ENSG00000279644	0	0	0	0	0	0	0	0	0	0
AC008522.1 ENSG00000279232	0	1	0	1	0	1	0	0	1	0
AC008686.1 ENSG00000280221	0	0	0	0	0	0	0	0	0	0
AC008759.1 ENSG00000279471	0	0	0	0	0	0	0	0	0	0
AC008810.1 ENSG00000279126	0	0	0	0	0	0	0	0	0	0
AC008914.1 ENSG00000279768	0	0	0	0	0	0	0	0	0	0
AC009014.3 ENSG00000271824	0	0	0	0	1	0	2	0	1	0
AC009060.2 ENSG00000280252	0	0	0	0	0	0	0	0	0	0
AC009977.1 ENSG00000279335	0	0	0	0	0	0	0	0	0	0
AC010731.4 ENSG00000235118	0	0	0	0	0	0	0	0	0	0
AC011155.1 ENSG00000280098	0	0	0	0	0	0	0	0	0	0
AC011380.1 ENSG00000281227	0	0	0	0	0	0	0	0	0	0
AC012005.1 ENSG00000279274	0	5	2	2	0	4	3	1	1	0
AC012005.2 ENSG00000279287	0	0	0	0	0	0	0	0	0	0
AC012363.1 ENSG00000281676	0	0	0	0	0	0	0	0	0	0
AC013269.5 ENSG00000184761	0	0	0	0	0	0	0	0	0	0
AC013461.1 ENSG00000091436	36	0	12	0	1	1	3	12	2	6
AC016142.1 ENSG00000280141	0	0	0	0	0	0	0	0	0	0
AC016549.1 ENSG00000281325	0	0	0	0	0	0	0	0	0	0
AC016577.1 ENSG00000279646	0	0	0	0	0	0	0	0	0	0
AC016991.1 ENSG00000279435	0	0	0	0	0	0	0	0	0	0
AC017081.1 ENSG00000279921	0	0	0	0	0	0	0	0	0	0
AC018512.1 ENSG00000279808	0	0	0	1	0	0	0	0	1	0
AC018902.1 ENSG00000280817	0	0	0	0	0	0	0	0	0	0
AC021106.1 ENSG00000279386	0	0	0	0	0	0	0	0	0	0
AC024060.1 ENSG00000281584	0	0	0	0	0	0	0	0	0	0
AC024592.12 ENSG00000267740	0	0	0	0	0	0	0	0	0	0
AC025335.1 ENSG00000179859	0	30	0	1	0	29	7	0	2	0
AC055733.1 ENSG00000280127	0	0	0	0	0	0	0	0	0	0
AC055866.1 ENSG00000281079	0	0	0	0	0	0	0	0	0	0
AC069063.2 ENSG00000279380	0	0	0	0	0	0	0	0	0	0
AC073130.2 ENSG00000281656	0	0	0	0	0	0	0	0	0	0
AC073657.1 ENSG00000279937	0	0	0	0	0	0	0	0	0	0
AC074033.1 ENSG00000281137	0	0	0	0	0	0	0	0	1	0
AC087350.1 ENSG00000281527	0	0	0	0	0	0	0	0	0	0
AC087762.1 ENSG00000279588	0	0	0	0	0	0	0	0	0	0
AC090154.1 ENSG00000278888	0	0	0	0	0	0	0	0	0	0
AC090498.1 ENSG00000279483	5	805	49	5	80	538	47	2	28	4
AC092384.1 ENSG00000280675	0	0	0	0	0	0	0	0	0	0
AC092835.2 ENSG00000233757	1	0	0	0	0	0	0	0	0	0
AC092881.1 ENSG00000279530	0	0	0	0	0	0	0	0	0	0
AC100821.1 ENSG00000280473	0	0	0	0	0	0	0	0	0	0
AC104057.1 ENSG00000280427	0	0	0	0	0	0	0	0	0	0
AC104073.1 ENSG00000280410	0	0	0	0	0	0	0	0	0	0
AC104304.4 ENSG00000283473	0	0	0	0	0	0	0	0	0	0
AC104389.2 ENSG00000279824	0	0	0	0	0	0	0	0	0	0
AC104981.1 ENSG00000278938	0	0	0	0	0	0	0	0	0	0
AC105009.1 ENSG00000281855	0	0	0	0	0	0	0	0	0	0
AC105052.1 ENSG00000279168	0	0	0	1	0	0	0	0	0	1
AC109486.1 ENSG00000280447	0	0	0	0	0	0	0	0	0	0
AC109829.1 ENSG00000233438	0	0	0	0	0	0	0	0	0	0
AC110602.1 ENSG00000281267	0	0	0	0	0	0	0	0	0	0
AC110615.1 ENSG00000279909	0	0	0	5	1	4	0	1	0	4
AC112719.1 ENSG00000280671	0	0	0	0	0	0	0	0	0	0
AC113404.1 ENSG00000254893	0	0	1	0	5	0	8	17	7	4
AC118758.1 ENSG00000268187	0	0	0	0	0	0	0	0	0	0
AC131097.4 ENSG00000216921	1	0	0	1	3	0	2	0	2	0
AC131263.1 ENSG00000280550	0	0	0	0	0	0	0	0	0	0
AC138517.6 ENSG00000283288	0	0	0	1	0	0	1	0	0	0
AC138647.1 ENSG00000226490	0	0	0	0	0	0	0	0	0	0
AC138969.4 ENSG00000183889	1	58	20	14	1	1	15	2	2	7
AC241377.1 ENSG00000281741	4	7	12	11	2	0	10	0	2	8
AC241585.1 ENSG00000281571	1	0	1	0	3	0	5	0	0	0
AC242988.1 ENSG00000278939	0	0	0	0	0	0	0	0	0	0
AC243756.1 ENSG00000270339	0	0	0	0	0	0	0	0	0	0
AC243945.1 ENSG00000279510	0	0	0	0	0	0	0	0	0	0
AC245100.1 ENSG00000280649	6	3	0	4	0	3	17	1	2	9
ACAA1 ENSG00000060971	12	284	277	10	86	3	147	3	2	114
ACAA2 ENSG00000167315	9	0	0	0	0	42	0	0	0	38
ACACA ENSG00000278540	0	0	65	61	19	145	2	8	1	22
ACACB ENSG00000076555	13	8	1	2	0	62	4	4	4	0
ACAD10 ENSG00000111271	0	1	27	77	1	2	3	0	0	4
ACAD11 ENSG00000240303	0	0	0	2	4	0	2	0	0	0
ACAD8 ENSG00000151498	0	0	1	17	3	0	0	0	0	8
ACAD9 ENSG00000177646	0	93	57	3	14	5	64	0	0	3
ACADL ENSG00000115361	3	0	12	0	15	1	18	1	0	11
ACADM ENSG00000117054	0	0	3	1	1	1	4	5	1	1
ACADS ENSG00000122971	10	16	0	37	8	9	3	21	5	21
ACADSB ENSG00000196177	0	0	28	6	4	4	2	0	1	17
ACADVL ENSG00000072778	355	9	318	754	276	105	1009	243	113	356
ACAN ENSG00000157766	2	0	0	0	0	0	0	0	0	0
ACAP1 ENSG00000072818	10	45	12	9	3	0	13	3	10	4
ACAP2 ENSG00000114331	0	0	0	1	1	0	4	12	0	9
ACAP3 ENSG00000131584	117	8	65	271	40	27	4	61	23	16
ACAT1 ENSG00000075239	22	4	11	0	9	23	2	29	0	1
ACAT2 ENSG00000120437	0	52	77	2	32	15	34	2	1	4
ACBD3 ENSG00000182827	0	0	1	9	2	13	19	1	1	7
ACBD4 ENSG00000181513	3	55	3	71	0	108	6	48	39	11
ACBD5 ENSG00000107897	0	0	6	0	0	0	5	2	1	0
ACBD6 ENSG00000230124	0	54	19	1	1	2	45	5	11	1
ACBD7 ENSG00000176244	0	0	0	0	0	0	0	0	0	0
ACCS ENSG00000110455	10	16	3	72	6	13	2	1	14	1
ACCSL ENSG00000205126	0	0	0	0	0	0	0	0	0	0
ACD ENSG00000102977	1	72	73	25	0	16	5	30	0	2
ACE ENSG00000159640	0	0	27	32	3	1	40	1	0	0
ACE2 ENSG00000130234	1	0	0	0	0	3	5	0	0	1
ACER1 ENSG00000167769	0	2	4	0	3	0	1	0	0	0
ACER2 ENSG00000177076	0	0	0	0	0	0	6	0	0	1
ACER3 ENSG00000078124	1	11	33	2	1	14	0	3	1	2
ACHE ENSG00000087085	0	34	0	1	2	110	416	5	84	1
ACIN1 ENSG00000100813	0	0	86	43	8	8	358	69	10	46
ACKR1 ENSG00000213088	2	46	0	4	1	0	9	0	128	0
ACKR2 ENSG00000144648	2	0	0	0	1	8	1	0	0	1
ACKR3 ENSG00000144476	33	1	0	0	0	1	2	1	22	9
ACKR4 ENSG00000129048	0	0	1	0	0	0	0	0	0	0
ACLY ENSG00000131473	1	2	77	0	20	30	3	0	0	11
ACMSD ENSG00000153086	1	0	0	0	0	0	0	0	0	0
ACO1 ENSG00000122729	6	0	2	2	0	4	3	0	0	3
ACO2 ENSG00000100412	9	72	61	14	1	77	34	4	12	21
ACOD1 ENSG00000102794	0	0	0	0	0	0	0	0	0	0
ACOT1 ENSG00000184227	16	3	50	1	2	0	2	4	0	6
ACOT11 ENSG00000162390	46	0	3	1	8	5	31	1	1	2
ACOT12 ENSG00000172497	0	0	0	0	0	0	0	0	0	0
ACOT13 ENSG00000112304	14	1	24	6	4	8	10	7	10	7
ACOT2 ENSG00000119673	22	1	3	7	4	1	13	7	0	6
ACOT4 ENSG00000177465	0	0	0	0	0	3	0	1	0	0
ACOT6 ENSG00000205669	0	0	0	0	0	0	0	0	0	0
ACOT7 ENSG00000097021	13	113	24	3	24	0	10	11	7	0
ACOT8 ENSG00000101473	26	72	21	87	21	0	15	20	2	15
ACOT9 ENSG00000123130	7	41	12	2	13	38	5	1	3	14
ACOX1 ENSG00000161533	9	183	123	11	32	48	135	19	1	63
ACOX2 ENSG00000168306	0	0	0	0	8	51	0	1	0	12
ACOX3 ENSG00000087008	27	1	46	65	23	1	40	0	4	19
ACOXL ENSG00000153093	12	4	4	0	20	2	5	0	2	1
ACP1 ENSG00000143727	0	19	62	4	22	3	13	10	3	15
ACP2 ENSG00000134575	13	26	58	92	29	75	2	0	48	22
ACP5 ENSG00000102575	1	3	11	17	41	1	29	2	16	0
ACP6 ENSG00000162836	0	31	47	13	18	2	28	6	26	1
ACP7 ENSG00000183760	0	0	0	0	0	0	0	0	0	0
ACPP ENSG00000014257	1	3	1527	266	4032	0	4	0	0	58
ACPT ENSG00000142513	0	0	0	0	0	0	0	0	0	0
ACR ENSG00000100312	0	0	0	0	0	0	0	1	3	0
ACRBP ENSG00000111644	0	0	5	0	1	3	0	11	1	0
ACRC ENSG00000147174	0	0	2	0	0	0	0	0	0	0
ACRV1 ENSG00000134940	0	0	0	0	0	0	0	0	0	0
ACSBG1 ENSG00000103740	0	1	7	12	13	6	6	6	0	34
ACSBG2 ENSG00000130377	0	0	0	0	0	0	0	0	0	0
ACSF2 ENSG00000167107	3	37	0	80	19	13	72	20	0	16
ACSF3 ENSG00000176715	11	18	57	141	11	63	0	23	84	0
ACSL1 ENSG00000151726	0	2	65	1	1	9	36	0	7	8
ACSL3 ENSG00000123983	1	0	68	0	42	11	17	3	0	19
ACSL4 ENSG00000068366	5	0	6	1	0	0	72	14	0	0
ACSL5 ENSG00000197142	0	0	2	0	2	3	94	58	5	411
ACSL6 ENSG00000164398	0	3	0	1	0	0	0	1	0	1
ACSM1 ENSG00000166743	0	0	0	0	33	1	0	0	0	3
ACSM2A ENSG00000183747	0	0	0	0	0	0	0	0	0	0
ACSM2B ENSG00000066813	0	0	0	0	0	0	0	0	0	0
ACSM3 ENSG00000005187	0	0	49	2	18	1	2	1	0	1
ACSM4 ENSG00000215009	0	0	1	0	0	0	6	1	0	0
ACSM5 ENSG00000183549	0	0	0	0	0	0	0	0	0	0
ACSM6 ENSG00000173124	0	0	0	0	0	0	0	0	0	0
ACSS1 ENSG00000154930	0	16	137	152	99	2	39	1	37	57
ACSS2 ENSG00000131069	0	131	0	3	6	152	10	21	7	2
ACSS3 ENSG00000111058	1	0	4	0	0	0	4	6	1	1
ACTA1 ENSG00000143632	6	0	0	0	0	0	0	0	0	0
ACTA2 ENSG00000107796	1421	58	0	1	0	55	0	2	0	0
ACTB ENSG00000075624	7584	8507	2431	183	1298	1980	10176	2750	2724	145
ACTBL2 ENSG00000169067	0	0	0	0	0	0	0	0	0	0
ACTC1 ENSG00000159251	47	0	0	0	1	0	0	0	0	0
ACTG1 ENSG00000184009	4	1	763	23	194	3151	9782	388	1417	448
ACTG2 ENSG00000163017	2326	289	0	0	0	70	1	0	0	0
ACTL10 ENSG00000182584	1	4	3	30	0	1	0	30	0	0
ACTL6A ENSG00000136518	0	2	17	0	2	0	5	0	0	1
ACTL6B ENSG00000077080	0	0	0	0	0	0	0	0	0	0
ACTL7A ENSG00000187003	0	0	0	0	0	0	0	0	0	0
ACTN1 ENSG00000072110	521	171	84	1	85	10	594	156	88	56
ACTN2 ENSG00000077522	0	0	0	0	0	0	0	1	0	0
ACTN3 ENSG00000248746	0	1	0	0	0	0	0	0	0	0
ACTN4 ENSG00000130402	365	154	327	34	207	21	1124	0	153	47
ACTR10 ENSG00000131966	1	0	11	0	0	7	4	2	1	0
ACTR1A ENSG00000138107	68	123	10	116	23	138	8	3	7	24
ACTR1B ENSG00000115073	36	54	139	69	24	160	141	2	48	19
ACTR2 ENSG00000138071	0	0	78	0	4	7	88	23	3	26
ACTR3 ENSG00000115091	0	1	8	1	2	15	18	2	12	0
ACTR3B ENSG00000133627	0	2	11	1	1	0	9	0	1	3
ACTR3C ENSG00000106526	0	0	0	13	1	2	1	3	1	3
ACTR5 ENSG00000101442	0	1	8	3	0	14	6	1	0	1
ACTR6 ENSG00000075089	0	1	4	1	1	1	2	3	3	2
ACTR8 ENSG00000113812	0	8	9	1	1	4	10	3	5	0
ACTRT2 ENSG00000169717	0	0	0	0	0	0	0	0	0	0
ACTRT3 ENSG00000184378	0	1	0	0	1	0	0	0	1	0
ACVR1 ENSG00000115170	10	0	10	0	0	2	25	0	1	7
ACVR1B ENSG00000135503	0	0	43	0	1	1	66	1	0	11
ACVR1C ENSG00000123612	0	0	0	0	0	0	1	0	0	0
ACVR2A ENSG00000121989	0	1	3	0	6	1	16	2	2	0
ACVR2B ENSG00000114739	0	0	1	1	0	0	10	0	0	0
ACVRL1 ENSG00000139567	7	88	0	1	2	1	4	29	87	0
ACY1 ENSG00000243989	4	6	9	0	11	2	11	1	22	2
ACY3 ENSG00000132744	3	0	1	0	1	3	4	2	19	0
ACYP1 ENSG00000119640	0	3	1	1	9	2	14	2	1	11
ACYP2 ENSG00000170634	21	5	3	13	1	10	10	19	1	2
ADA ENSG00000196839	1	28	0	2	1	0	0	5	2	2
ADAD1 ENSG00000164113	0	0	0	0	0	0	0	0	0	0
ADAD2 ENSG00000140955	0	0	0	0	0	0	0	0	0	0
ADAL ENSG00000168803	1	3	0	0	1	2	0	0	0	2
ADAM10 ENSG00000137845	1	0	80	3	2	2	48	4	0	11
ADAM11 ENSG00000073670	16	0	1	0	0	0	0	0	0	1
ADAM12 ENSG00000148848	0	0	6	0	0	2	0	0	1	0
ADAM15 ENSG00000143537	1	1	3	158	43	0	76	47	99	0
ADAM17 ENSG00000151694	12	9	12	0	8	22	26	0	3	2
ADAM18 ENSG00000168619	0	0	0	0	0	0	0	0	0	0
ADAM19 ENSG00000135074	15	8	0	0	2	0	0	9	1	0
ADAM2 ENSG00000104755	0	0	0	0	0	0	0	0	0	0
ADAM20 ENSG00000134007	0	0	0	0	0	0	0	0	0	0
ADAM22 ENSG00000008277	6	0	0	0	1	1	0	8	2	2
ADAM23 ENSG00000114948	0	0	0	0	0	0	0	0	1	0
ADAM28 ENSG00000042980	5	2	0	1	0	0	5	2	2	9
ADAM29 ENSG00000168594	0	0	0	0	0	0	0	0	0	0
ADAM30 ENSG00000134249	0	0	0	0	0	0	0	0	0	0
ADAM32 ENSG00000197140	0	0	1	1	0	0	0	0	0	0
ADAM33 ENSG00000149451	426	260	1	3	8	143	0	18	22	0
ADAM7 ENSG00000069206	2	0	0	3	0	0	0	2	0	0
ADAM8 ENSG00000151651	2	4	21	0	0	0	89	26	0	22
ADAM9 ENSG00000168615	12	1	131	0	13	7	66	0	0	19
ADAMDEC1 ENSG00000134028	0	0	0	0	1	0	0	0	0	0
ADAMTS1 ENSG00000154734	53	38	0	0	0	2	147	175	153	62
ADAMTS10 ENSG00000142303	37	11	2	39	0	8	0	0	70	0
ADAMTS12 ENSG00000151388	3	6	0	0	2	1	8	0	0	4
ADAMTS13 ENSG00000160323	1	6	20	1	12	34	8	2	1	0
ADAMTS14 ENSG00000138316	2	0	2	1	1	0	1	5	1	5
ADAMTS15 ENSG00000166106	4	5	0	0	0	0	1	0	5	0
ADAMTS16 ENSG00000145536	0	0	0	0	0	0	0	0	0	0
ADAMTS17 ENSG00000140470	0	8	0	0	0	0	0	0	0	0
ADAMTS18 ENSG00000140873	0	0	0	0	0	0	0	0	0	0
ADAMTS19 ENSG00000145808	0	0	0	0	0	0	0	0	0	0
ADAMTS2 ENSG00000087116	0	7	0	0	0	0	1	1	1	0
ADAMTS20 ENSG00000173157	0	0	0	0	0	0	0	0	0	0
ADAMTS3 ENSG00000156140	0	2	1	0	0	0	0	0	0	0
ADAMTS4 ENSG00000158859	0	53	0	1	0	0	5	0	120	1
ADAMTS5 ENSG00000154736	0	0	0	0	0	0	1	0	0	0
ADAMTS6 ENSG00000049192	0	0	0	0	0	0	0	0	0	0
ADAMTS7 ENSG00000136378	3	0	0	0	0	0	2	11	0	1
ADAMTS8 ENSG00000134917	14	23	0	0	1	0	3	0	6	3
ADAMTS9 ENSG00000163638	0	0	2	0	14	67	0	3	0	3
ADAMTSL1 ENSG00000178031	1	1	18	1	0	13	5	2	0	22
ADAMTSL2 ENSG00000197859	0	4	0	10	0	26	0	17	1	0
ADAMTSL3 ENSG00000156218	0	0	3	1	8	0	3	1	8	1
ADAMTSL4 ENSG00000143382	6	5	0	0	0	0	0	1	2	1
ADAMTSL5 ENSG00000185761	1	6	0	1	1	1	0	37	1	0
ADAP1 ENSG00000105963	5	27	0	36	6	0	8	6	1	0
ADAP2 ENSG00000184060	6	0	0	0	0	0	0	0	0	0
ADAR ENSG00000160710	1	235	44	0	0	1053	71	261	89	69
ADARB1 ENSG00000197381	26	1	40	0	39	2	8	1	0	3
ADARB2 ENSG00000185736	0	0	1	10	0	0	17	0	0	0
ADAT1 ENSG00000065457	0	0	8	0	1	54	43	0	0	6
ADAT2 ENSG00000189007	1	0	25	21	1	0	1	0	1	5
ADAT3 ENSG00000213638	0	1	0	0	3	0	1	0	0	0
ADCK1 ENSG00000063761	0	41	12	0	0	1	6	3	0	5
ADCK2 ENSG00000133597	18	2	16	65	1	24	31	0	4	1
ADCK3 ENSG00000163050	5	117	139	0	56	1	43	26	45	65
ADCK4 ENSG00000123815	20	87	7	65	1	4	0	74	8	3
ADCK5 ENSG00000173137	12	0	24	27	1	2	9	8	0	19
ADCY1 ENSG00000164742	0	1	0	0	0	1	0	0	0	0
ADCY10 ENSG00000143199	0	0	0	0	0	0	0	0	0	0
ADCY2 ENSG00000078295	7	5	17	0	1	27	11	0	6	0
ADCY3 ENSG00000138031	4	0	10	4	1	0	15	102	14	17
ADCY4 ENSG00000129467	32	3	0	5	15	3	79	3	55	11
ADCY5 ENSG00000173175	108	58	0	2	0	6	0	7	2	0
ADCY6 ENSG00000174233	10	17	142	68	7	2	56	2	22	20
ADCY7 ENSG00000121281	0	0	0	0	0	0	0	0	0	1
ADCY8 ENSG00000155897	0	0	0	0	0	0	0	0	0	0
ADCY9 ENSG00000162104	44	3	5	8	6	4	15	3	3	0
ADCYAP1 ENSG00000141433	0	0	0	0	0	0	0	0	0	0
ADCYAP1R1 ENSG00000078549	7	0	1	0	0	12	4	2	4	0
ADD1 ENSG00000087274	32	12	134	1	2	36	98	77	24	1
ADD2 ENSG00000075340	0	0	15	1	1	10	52	0	0	3
ADD3 ENSG00000148700	1	0	13	2	0	1	15	5	10	1
ADGB ENSG00000118492	0	0	0	0	0	0	0	0	0	0
ADGRA1 ENSG00000197177	0	0	0	0	0	0	0	0	0	0
ADGRA2 ENSG00000020181	264	31	8	3	2	51	4	73	2	19
ADGRA3 ENSG00000152990	0	0	7	1	1	7	15	1	0	12
ADGRB1 ENSG00000181790	0	2	1	2	0	0	2	0	0	0
ADGRB2 ENSG00000121753	4	0	0	2	0	7	0	0	2	0
ADGRB3 ENSG00000135298	0	0	0	0	0	0	0	0	0	0
ADGRD1 ENSG00000111452	2	0	0	0	0	6	0	1	0	0
ADGRD2 ENSG00000180264	6	0	4	0	0	0	0	0	0	0
ADGRE1 ENSG00000174837	2	0	0	0	0	0	0	0	0	0
ADGRE2 ENSG00000127507	0	0	1	1	24	0	1	0	0	2
ADGRE3 ENSG00000131355	0	0	0	0	1	0	0	0	0	0
ADGRE5 ENSG00000123146	90	28	1	8	0	1	271	21	75	2
ADGRF1 ENSG00000153292	12	0	0	3	2	1	145	1	0	0
ADGRF2 ENSG00000164393	0	0	0	0	0	0	0	0	0	0
ADGRF3 ENSG00000173567	0	0	0	0	0	0	0	0	0	0
ADGRF4 ENSG00000153294	0	0	0	0	1	0	1	1	0	0
ADGRF5 ENSG00000069122	2	1	10	2	3	1	0	1	2	0
ADGRG1 ENSG00000205336	0	0	181	47	149	1	254	4	81	59
ADGRG2 ENSG00000173698	0	0	0	0	1	0	0	0	0	0
ADGRG3 ENSG00000182885	0	0	0	1	0	0	0	0	5	1
ADGRG4 ENSG00000156920	0	0	0	0	0	0	0	0	0	0
ADGRG5 ENSG00000159618	0	0	0	0	0	0	0	7	0	0
ADGRG6 ENSG00000112414	0	1	3	0	0	1	14	2	0	0
ADGRG7 ENSG00000144820	0	0	0	0	0	0	0	0	0	0
ADGRL1 ENSG00000072071	33	0	5	31	0	35	41	25	12	3
ADGRL2 ENSG00000117114	0	0	9	0	1	1	1	7	2	3
ADGRL3 ENSG00000150471	0	0	0	0	0	0	0	0	0	0
ADGRL4 ENSG00000162618	0	0	0	0	1	0	1	2	6	1
ADGRV1 ENSG00000164199	0	0	4	3	2	0	9	2	7	5
ADH1A ENSG00000187758	0	0	0	0	0	0	0	0	0	0
ADH1B ENSG00000196616	1	0	0	0	0	1	0	0	0	0
ADH1C ENSG00000248144	0	1	0	0	1	0	3	1	1	0
ADH4 ENSG00000198099	0	0	0	0	0	0	0	0	0	0
ADH5 ENSG00000197894	13	8	23	34	49	409	69	14	1	2
ADH6 ENSG00000172955	2	0	0	0	0	0	0	0	0	1
ADH7 ENSG00000196344	0	0	0	0	0	0	0	0	0	0
ADHFE1 ENSG00000147576	2	2	33	3	15	0	29	2	21	0
ADI1 ENSG00000182551	149	83	210	428	212	198	4	5	94	170
ADIG ENSG00000182035	0	0	0	0	0	0	0	0	0	0
ADIPOQ ENSG00000181092	0	0	0	0	0	0	0	0	0	0
ADIPOR1 ENSG00000159346	0	1	98	0	6	0	105	2	0	13
ADIPOR2 ENSG00000006831	0	6	10	0	3	113	3	0	5	59
ADIRF ENSG00000148671	492	573	494	1597	185	65	640	303	220	11
ADK ENSG00000156110	3	1	24	0	1	53	11	0	1	14
ADM ENSG00000148926	3	1	0	3	3	3	135	1	7	0
ADM2 ENSG00000128165	0	2	1	0	2	0	0	0	0	1
ADM5 ENSG00000224420	1	4	0	0	2	0	0	3	10	2
ADNP ENSG00000101126	18	68	17	30	31	87	0	1	2	24
ADNP2 ENSG00000101544	6	0	30	2	0	8	7	0	3	0
ADO ENSG00000181915	1	2	3	0	0	4	4	1	1	4
ADORA1 ENSG00000163485	0	8	0	2	1	0	0	1	0	0
ADORA2A ENSG00000128271	0	0	0	0	0	0	0	0	0	0
ADORA2B ENSG00000170425	0	0	0	0	0	0	13	0	0	0
ADORA3 ENSG00000282608	1	0	0	0	0	3	1	1	0	1
ADPGK ENSG00000159322	0	1	154	0	83	2	62	5	0	68
ADPRH ENSG00000144843	2	2	0	22	0	0	0	7	7	0
ADPRHL1 ENSG00000153531	0	14	0	2	0	1	4	0	4	5
ADPRHL2 ENSG00000116863	5	18	11	0	75	57	29	4	4	28
ADPRM ENSG00000170222	0	0	15	2	2	21	7	0	0	0
ADRA1A ENSG00000120907	0	0	0	0	0	0	0	0	0	0
ADRA1B ENSG00000170214	0	0	0	0	0	0	0	0	0	0
ADRA1D ENSG00000171873	0	0	0	0	0	0	0	0	0	0
ADRA2A ENSG00000150594	0	0	0	1	0	6	0	0	13	8
ADRA2B ENSG00000274286	0	3	1	0	0	0	20	1	0	1
ADRA2C ENSG00000184160	2	1	0	0	0	37	0	1	0	63
ADRB1 ENSG00000043591	0	0	9	0	1	0	0	0	2	6
ADRB2 ENSG00000169252	0	0	11	0	2	21	0	6	7	0
ADRB3 ENSG00000188778	0	0	0	0	0	0	0	0	0	0
ADRM1 ENSG00000130706	7	19	4	81	21	33	67	36	5	4
ADSL ENSG00000239900	2	26	2	1	2	111	4	0	0	0
ADSS ENSG00000035687	0	2	28	0	4	7	10	4	11	7
ADSSL1 ENSG00000185100	1	21	0	0	0	2	4	1	0	4
ADTRP ENSG00000111863	0	0	0	0	0	0	1	2	9	1
AEBP1 ENSG00000106624	1608	685	1	1	66	1	6	4	50	0
AEBP2 ENSG00000139154	0	0	25	3	5	0	29	0	4	5
AEN ENSG00000181026	10	22	0	8	10	28	89	19	0	16
AES ENSG00000104964	508	164	463	725	182	0	819	402	101	39
AF011889.5 ENSG00000241489	0	1	0	0	0	1	0	0	4	0
AF111168.1 ENSG00000280308	0	0	0	0	0	0	0	0	0	0
AF131216.1 ENSG00000280273	0	0	0	0	0	0	0	0	0	0
AF165138.7 ENSG00000243440	0	0	0	0	0	0	0	0	0	0
AFAP1 ENSG00000196526	4	0	1	1	0	1	5	28	2	1
AFAP1L1 ENSG00000157510	0	10	5	0	0	0	1	0	0	1
AFAP1L2 ENSG00000169129	2	0	2	0	1	0	3	1	5	0
AFF1 ENSG00000172493	0	2	17	0	3	0	1	0	10	8
AFF2 ENSG00000155966	0	0	0	0	0	0	0	0	0	0
AFF3 ENSG00000144218	0	1	2	0	2	0	0	1	0	2
AFF4 ENSG00000072364	8	1	32	1	22	2	75	15	3	25
AFG3L2 ENSG00000141385	8	0	38	46	51	0	149	1	16	11
AFM ENSG00000079557	0	0	0	0	0	0	0	0	0	0
AFMID ENSG00000183077	0	54	102	27	55	17	49	7	4	60
AFP ENSG00000081051	0	0	0	0	0	0	2	0	0	0
AFTPH ENSG00000119844	0	0	21	0	1	0	8	19	0	8
AGA ENSG00000038002	0	0	0	0	0	3	0	0	1	1
AGAP1 ENSG00000157985	0	2	4	2	0	13	36	0	4	0
AGAP14P ENSG00000279058	0	0	0	0	1	0	0	1	1	0
AGAP2 ENSG00000135439	0	1	0	1	0	4	6	3	4	0
AGAP3 ENSG00000133612	2	3	24	51	24	37	112	63	15	7
AGAP4 ENSG00000188234	0	0	28	3	1	3	2	8	2	4
AGAP5 ENSG00000172650	0	0	0	1	0	0	0	0	0	0
AGAP6 ENSG00000204149	0	0	7	2	19	3	17	20	4	2
AGAP9 ENSG00000204172	0	0	5	0	1	3	1	13	1	0
AGBL1 ENSG00000273540	0	0	2	0	0	0	3	0	0	1
AGBL2 ENSG00000165923	1	0	0	0	0	0	0	3	0	0
AGBL3 ENSG00000146856	0	0	7	0	0	0	0	2	0	0
AGBL4 ENSG00000186094	0	0	0	0	0	0	0	0	0	0
AGBL5 ENSG00000084693	23	50	9	28	43	0	37	0	8	1
AGER ENSG00000204305	0	0	0	3	0	23	26	0	5	0
AGFG1 ENSG00000173744	0	0	7	1	5	6	2	20	0	5
AGFG2 ENSG00000106351	0	5	19	35	6	1	41	30	23	9
AGGF1 ENSG00000164252	0	1	18	3	0	0	5	0	1	1
AGK ENSG00000006530	0	3	2	0	0	1	2	0	5	0
AGL ENSG00000162688	0	0	26	0	0	0	4	5	2	3
AGMAT ENSG00000116771	0	0	0	0	0	0	0	0	0	0
AGMO ENSG00000187546	0	0	0	0	0	0	0	0	0	0
AGO1 ENSG00000092847	0	5	8	19	3	44	37	1	0	1
AGO2 ENSG00000123908	4	8	15	2	0	1	33	6	10	1
AGO3 ENSG00000126070	0	3	3	2	0	7	0	26	6	9
AGO4 ENSG00000134698	11	0	6	0	1	17	1	2	12	4
AGPAT1 ENSG00000204310	74	228	105	5	26	7	77	0	11	2
AGPAT2 ENSG00000169692	7	36	20	167	0	1	9	15	83	28
AGPAT3 ENSG00000160216	6	5	37	73	21	43	104	1	11	20
AGPAT4 ENSG00000026652	1	15	2	1	0	0	0	21	3	0
AGPAT5 ENSG00000155189	1	2	1	1	1	0	0	4	2	2
AGPS ENSG00000018510	6	1	2	0	0	0	27	1	1	0
AGR2 ENSG00000106541	0	2	134	0	105	0	415	3	3	847
AGR3 ENSG00000173467	0	0	22	0	0	0	50	0	0	13
AGRN ENSG00000188157	2	0	33	62	25	0	135	3	13	38
AGRP ENSG00000159723	0	1	0	0	0	0	3	0	1	0
AGT ENSG00000135744	0	8	6	0	1	0	0	5	0	0
AGTPBP1 ENSG00000135049	0	0	1	0	0	0	4	0	0	0
AGTR1 ENSG00000144891	0	0	1	0	0	0	0	0	1	0
AGTRAP ENSG00000177674	3	23	97	380	225	265	4	5	6	4
AGXT ENSG00000172482	0	0	0	0	0	0	0	0	0	0
AGXT2 ENSG00000113492	0	0	0	0	0	0	0	0	0	0
AHCTF1 ENSG00000153207	1	7	24	0	1	0	17	1	0	6
AHCY ENSG00000101444	16	111	1	14	49	574	35	10	9	2
AHCYL1 ENSG00000168710	4	137	116	17	30	1	104	80	30	15
AHCYL2 ENSG00000158467	0	4	10	12	21	0	48	2	3	9
AHDC1 ENSG00000126705	7	7	4	19	23	18	13	89	22	5
AHI1 ENSG00000135541	12	0	30	10	32	76	10	20	1	18
AHNAK ENSG00000124942	377	118	699	11	127	4	920	302	147	119
AHNAK2 ENSG00000185567	51	34	0	0	0	0	0	0	2	0
AHR ENSG00000106546	0	0	0	0	7	1	145	17	16	0
AHRR ENSG00000063438	0	0	0	0	1	0	14	0	0	0
AHSA1 ENSG00000100591	39	9	35	106	7	52	28	2	2	21
AHSA2 ENSG00000173209	9	1	32	0	16	0	7	16	1	0
AHSG ENSG00000145192	0	0	0	0	0	0	0	0	0	0
AHSP ENSG00000169877	0	0	0	0	0	0	0	0	0	0
AICDA ENSG00000111732	0	0	0	0	0	0	0	0	0	0
AIDA ENSG00000186063	1	0	8	0	9	4	2	0	4	0
AIF1 ENSG00000204472	13	5	0	0	4	28	1	11	9	0
AIF1L ENSG00000126878	3	5	0	54	2	3	5	2	0	2
AIFM1 ENSG00000156709	0	23	6	21	41	31	49	2	13	1
AIFM2 ENSG00000042286	11	27	0	3	0	5	17	2	8	2
AIFM3 ENSG00000183773	1	0	0	0	12	0	97	3	0	0
AIG1 ENSG00000146416	19	13	63	40	12	6	17	71	8	13
AIM1 ENSG00000112297	0	0	22	2	8	1	9	0	1	8
AIM1L ENSG00000176092	0	2	0	0	0	0	80	0	0	0
AIM2 ENSG00000163568	0	0	0	0	0	0	0	0	0	0
AIMP1 ENSG00000164022	11	0	1	8	1	41	27	4	2	19
AIMP2 ENSG00000106305	1	0	3	0	18	57	0	1	1	0
AIP ENSG00000110711	108	1	20	152	54	2	34	24	48	0
AIPL1 ENSG00000129221	0	0	0	0	0	0	0	0	0	0
AIRE ENSG00000160224	0	0	0	0	0	0	0	0	0	0
AJ239318.1 ENSG00000280108	0	0	0	0	0	0	0	0	0	0
AJAP1 ENSG00000196581	0	0	0	0	0	0	0	1	0	0
AJUBA ENSG00000129474	3	0	1	2	29	1	49	8	11	1
AK1 ENSG00000106992	9	27	7	0	2	0	6	6	9	0
AK2 ENSG00000004455	0	0	15	3	67	241	187	0	39	45
AK3 ENSG00000147853	4	0	9	1	14	1	8	6	1	3
AK4 ENSG00000162433	7	1	12	0	1	0	0	0	0	0
AK5 ENSG00000154027	0	0	0	0	0	0	0	0	0	0
AK6 ENSG00000085231	0	0	16	6	2	3	13	4	1	0
AK7 ENSG00000140057	1	0	1	0	0	0	2	1	0	0
AK8 ENSG00000165695	1	5	1	0	1	3	0	0	0	0
AK9 ENSG00000155085	0	0	0	9	0	0	3	0	0	3
AKAP1 ENSG00000121057	23	93	118	34	71	21	45	1	7	51
AKAP10 ENSG00000108599	0	2	8	2	23	0	11	6	0	0
AKAP11 ENSG00000023516	2	0	24	2	5	0	14	0	15	5
AKAP12 ENSG00000131016	12	4	0	0	0	2	13	6	8	3
AKAP13 ENSG00000170776	49	3	56	2	18	4	19	27	9	19
AKAP14 ENSG00000186471	0	0	0	0	0	0	0	0	0	0
AKAP17A ENSG00000197976	0	9	51	32	11	1	39	5	4	16
AKAP3 ENSG00000111254	0	0	0	0	1	0	1	0	0	3
AKAP4 ENSG00000147081	0	0	0	0	0	0	0	0	0	0
AKAP5 ENSG00000179841	2	1	0	1	0	1	0	0	0	0
AKAP6 ENSG00000151320	0	0	1	0	0	0	0	0	0	0
AKAP7 ENSG00000118507	0	0	3	0	0	1	0	3	0	1
AKAP8 ENSG00000105127	3	70	4	2	16	285	84	1	1	1
AKAP8L ENSG00000011243	37	22	55	291	44	21	81	93	3	36
AKAP9 ENSG00000127914	2	0	22	4	13	15	13	2	4	20
AKIP1 ENSG00000166452	0	19	1	8	32	77	7	31	0	0
AKIRIN1 ENSG00000174574	10	2	8	2	25	35	33	13	1	7
AKIRIN2 ENSG00000135334	0	4	34	0	1	4	8	0	26	0
AKNA ENSG00000106948	1	0	2	4	1	72	19	180	83	26
AKNAD1 ENSG00000162641	0	0	0	0	0	0	0	0	0	0
AKR1A1 ENSG00000117448	0	202	110	1	78	356	32	2	4	11
AKR1B1 ENSG00000085662	63	349	0	0	24	58	0	18	1	6
AKR1B10 ENSG00000198074	0	0	0	0	0	0	0	0	0	0
AKR1B15 ENSG00000227471	0	0	0	0	0	0	0	0	0	0
AKR1C1 ENSG00000187134	62	59	0	3	1	3	9	2	2	1
AKR1C2 ENSG00000151632	21	42	1	0	6	0	56	0	2	1
AKR1C3 ENSG00000196139	0	22	0	3	1	1	11	0	1	0
AKR1C4 ENSG00000198610	0	0	2	0	0	0	0	0	0	0
AKR1D1 ENSG00000122787	0	0	0	0	0	0	0	0	0	0
AKR1E2 ENSG00000165568	6	1	0	1	1	1	0	0	0	0
AKR7A2 ENSG00000053371	13	232	7	3	13	447	9	28	3	50
AKR7A3 ENSG00000162482	0	0	0	0	0	1	1	0	0	0
AKR7L ENSG00000211454	0	0	0	0	0	0	0	0	3	0
AKT1 ENSG00000142208	117	26	451	116	53	36	278	107	20	49
AKT1S1 ENSG00000204673	22	130	28	103	57	0	7	75	63	1
AKT2 ENSG00000105221	85	14	159	131	49	6	65	37	48	49
AKT3 ENSG00000117020	1	65	7	0	7	4	0	30	1	39
AKTIP ENSG00000166971	8	0	22	0	8	11	0	2	4	0
AL023806.1 ENSG00000280184	0	0	0	0	0	0	0	0	0	0
AL049794.1 ENSG00000280240	0	0	2	1	0	0	0	0	0	0
AL049872.1 ENSG00000279963	0	0	0	0	0	0	0	0	0	0
AL133475.1 ENSG00000281602	0	0	0	0	0	0	0	0	0	0
AL135745.1 ENSG00000279654	0	0	0	0	0	0	0	0	0	0
AL135787.1 ENSG00000283263	0	0	0	0	0	0	0	0	0	0
AL354828.1 ENSG00000279282	0	0	0	0	0	0	0	0	0	0
AL354828.2 ENSG00000280175	0	0	0	0	0	0	0	0	0	0
AL356053.1 ENSG00000150076	0	0	1	0	1	0	0	1	0	0
AL356289.1 ENSG00000279096	0	0	0	0	0	0	0	0	0	0
AL356585.1 ENSG00000279081	0	0	0	0	0	0	0	0	0	0
AL357140.1 ENSG00000280113	0	0	0	0	0	0	0	0	0	0
AL358852.1 ENSG00000278899	1	0	0	1	2	3	4	1	0	1
AL365181.1 ENSG00000280316	1	0	0	0	0	1	1	1	0	0
AL513523.2 ENSG00000279767	3	0	3	0	2	0	0	2	0	0
AL589743.1 ENSG00000279508	0	1	23	30	26	1	5	0	0	1
AL590235.1 ENSG00000280230	0	0	0	0	0	0	0	0	0	0
AL645922.1 ENSG00000279546	0	0	0	0	0	0	0	0	0	0
ALAD ENSG00000148218	0	0	13	0	25	19	34	22	0	0
ALAS1 ENSG00000023330	13	5	1	0	1	107	65	1	9	34
ALAS2 ENSG00000158578	0	0	1	0	1	1	0	0	0	0
ALB ENSG00000163631	0	0	1	0	0	0	0	1	0	1
ALCAM ENSG00000170017	0	0	52	0	4	0	34	0	4	13
ALDH16A1 ENSG00000161618	26	49	3	94	5	2	4	4	2	32
ALDH18A1 ENSG00000059573	3	33	46	1	79	241	5	57	4	11
ALDH1A1 ENSG00000165092	5	0	1	5	5	1	1	29	2	3
ALDH1A2 ENSG00000128918	5	6	2	1	0	63	1	1	0	22
ALDH1A3 ENSG00000184254	3	2	31	27	19	1	84	0	5	28
ALDH1B1 ENSG00000137124	127	71	11	0	0	2	1	1	0	0
ALDH1L1 ENSG00000144908	4	12	2	206	30	2	135	32	0	1
ALDH1L2 ENSG00000136010	6	0	0	0	1	0	1	0	0	0
ALDH3A1 ENSG00000108602	0	0	10	0	0	2	24	0	1	0
ALDH3A2 ENSG00000072210	37	50	48	8	112	6	118	7	1	1
ALDH3B1 ENSG00000006534	17	70	2	1	1	7	3	3	10	0
ALDH3B2 ENSG00000132746	0	3	0	0	0	5	51	0	0	26
ALDH4A1 ENSG00000159423	46	11	81	77	43	2	4	6	0	2
ALDH5A1 ENSG00000112294	0	2	19	0	3	1	2	15	1	0
ALDH6A1 ENSG00000119711	1	0	125	0	10	3	1	34	6	6
ALDH7A1 ENSG00000164904	1	9	70	13	50	40	21	27	20	6
ALDH8A1 ENSG00000118514	0	0	0	0	0	0	0	0	0	0
ALDH9A1 ENSG00000143149	2	0	27	19	11	87	6	9	0	0
ALDOA ENSG00000149925	619	429	253	191	160	1	1325	92	58	94
ALDOB ENSG00000136872	0	0	0	0	0	0	0	0	0	0
ALDOC ENSG00000109107	1	95	21	6	1	4	1	24	1	6
ALG1 ENSG00000033011	32	37	35	11	13	0	0	4	2	21
ALG10 ENSG00000139133	0	0	4	0	0	0	0	0	0	0
ALG10B ENSG00000175548	0	0	0	0	0	5	0	0	0	1
ALG11 ENSG00000253710	0	0	0	0	1	1	0	0	0	0
ALG12 ENSG00000182858	23	37	44	19	3	9	26	0	1	18
ALG13 ENSG00000101901	0	1	24	0	27	7	15	0	1	0
ALG14 ENSG00000172339	6	0	13	0	2	2	0	0	11	5
ALG1L ENSG00000189366	0	25	0	0	0	1	7	0	4	0
ALG1L2 ENSG00000251287	0	0	0	0	0	0	0	0	0	0
ALG2 ENSG00000119523	0	0	21	5	0	27	3	3	2	0
ALG3 ENSG00000214160	7	65	12	50	92	11	42	9	9	1
ALG5 ENSG00000120697	0	0	5	7	2	8	0	0	1	0
ALG6 ENSG00000088035	0	0	1	2	0	0	4	2	0	0
ALG8 ENSG00000159063	0	0	1	1	0	27	0	0	0	2
ALG9 ENSG00000086848	1	2	24	0	13	0	0	10	0	1
ALK ENSG00000171094	0	0	0	0	0	0	0	0	0	0
ALKBH1 ENSG00000100601	1	1	0	0	0	1	1	1	0	6
ALKBH2 ENSG00000189046	0	7	37	20	3	23	3	0	0	28
ALKBH3 ENSG00000166199	0	29	12	1	9	66	0	3	13	6
ALKBH4 ENSG00000160993	0	64	12	2	0	16	8	1	1	5
ALKBH5 ENSG00000091542	40	2	86	2	4	116	21	110	6	191
ALKBH6 ENSG00000239382	1	5	20	22	1	24	3	12	0	15
ALKBH7 ENSG00000125652	147	62	55	223	67	1	2	55	7	28
ALKBH8 ENSG00000137760	0	0	0	0	0	0	1	0	0	1
ALLC ENSG00000151360	0	0	0	0	0	0	4	1	1	1
ALMS1 ENSG00000116127	13	2	3	0	0	0	2	2	1	0
ALOX12 ENSG00000108839	0	0	1	0	1	0	0	0	0	0
ALOX12B ENSG00000179477	0	0	2	0	5	0	0	0	0	0
ALOX15 ENSG00000161905	0	0	1	0	0	0	0	0	0	0
ALOX15B ENSG00000179593	0	57	49	19	124	1	1	1	0	7
ALOX5 ENSG00000012779	0	0	1	6	0	39	43	2	0	1
ALOX5AP ENSG00000132965	2	2	1	0	1	2	5	17	12	4
ALOXE3 ENSG00000179148	1	0	0	0	0	0	0	0	0	0
ALPK1 ENSG00000073331	0	2	5	1	13	5	43	10	0	15
ALPK2 ENSG00000198796	0	0	0	0	0	0	0	0	0	0
ALPK3 ENSG00000136383	0	0	0	0	0	1	1	15	1	3
ALPL ENSG00000162551	0	0	0	0	3	0	1	3	26	0
ALPP ENSG00000163283	0	0	0	0	0	0	0	0	0	0
ALS2 ENSG00000003393	2	0	0	1	0	0	1	4	0	0
ALS2CL ENSG00000178038	3	12	0	47	3	25	192	1	177	0
ALS2CR11 ENSG00000155754	0	0	0	1	0	0	0	0	0	0
ALS2CR12 ENSG00000155749	0	0	0	0	0	0	0	0	0	0
ALX1 ENSG00000180318	0	0	0	0	0	0	0	0	0	0
ALX3 ENSG00000156150	0	0	0	0	0	0	0	0	0	0
ALX4 ENSG00000052850	0	0	0	0	0	0	0	0	0	0
ALYREF ENSG00000183684	13	0	11	2	5	7	48	0	14	1
AMACR ENSG00000242110	0	5	0	4	8	70	3	5	0	36
AMBN ENSG00000178522	0	0	0	0	0	0	0	0	0	0
AMBP ENSG00000106927	1	0	0	3	0	2	1	1	1	0
AMBRA1 ENSG00000110497	0	0	0	0	1	86	13	7	3	4
AMD1 ENSG00000123505	0	0	74	1	30	0	26	0	0	41
AMDHD1 ENSG00000139344	0	0	0	0	1	0	0	0	0	0
AMDHD2 ENSG00000162066	4	1	0	80	12	5	3	4	23	8
AMELX ENSG00000125363	0	0	0	0	0	0	0	0	0	0
AMELY ENSG00000099721	0	0	0	0	0	0	0	0	0	0
AMER1 ENSG00000184675	0	3	0	5	1	20	0	0	0	0
AMER2 ENSG00000165566	0	0	0	0	0	0	0	0	0	0
AMER3 ENSG00000178171	0	0	0	2	1	1	1	0	0	0
AMFR ENSG00000159461	39	36	37	17	16	24	12	18	1	6
AMH ENSG00000104899	0	0	6	6	1	1	0	6	0	1
AMHR2 ENSG00000135409	0	0	0	0	0	0	2	0	0	0
AMIGO1 ENSG00000181754	0	0	0	25	4	16	1	14	4	11
AMIGO2 ENSG00000139211	1	0	0	3	3	0	30	1	0	0
AMIGO3 ENSG00000176020	0	0	2	2	3	0	1	0	1	0
AMMECR1 ENSG00000101935	0	0	0	0	0	0	0	0	0	2
AMMECR1L ENSG00000144233	0	0	4	1	1	0	20	1	34	2
AMN ENSG00000166126	10	1	23	1	2	4	61	0	0	1
AMN1 ENSG00000151743	0	0	0	0	1	0	2	0	0	0
AMOT ENSG00000126016	1	3	1	2	6	52	3	0	22	0
AMOTL1 ENSG00000166025	2	95	89	5	2	196	0	11	3	0
AMOTL2 ENSG00000114019	6	2	1	2	0	2	79	41	0	0
AMPD1 ENSG00000116748	0	13	0	0	0	14	3	3	2	0
AMPD2 ENSG00000116337	37	82	0	41	1	0	7	81	1	0
AMPD3 ENSG00000133805	2	1	5	0	0	0	0	1	0	1
AMPH ENSG00000078053	0	0	0	0	0	0	1	0	0	0
AMT ENSG00000145020	0	0	0	1	0	1	0	2	3	0
AMTN ENSG00000187689	0	0	0	0	0	0	0	1	1	0
AMY1A ENSG00000237763	4	0	0	0	0	0	1	0	8	2
AMY1B ENSG00000174876	0	0	0	1	0	1	0	0	3	4
AMY1C ENSG00000187733	1	0	0	0	0	0	3	1	3	2
AMY2A ENSG00000243480	0	0	0	0	0	0	0	0	0	0
AMY2B ENSG00000240038	2	0	7	0	2	4	18	3	6	1
AMZ1 ENSG00000174945	0	0	0	0	0	0	0	0	0	0
AMZ2 ENSG00000196704	2	0	6	0	6	54	8	1	9	0
ANAPC1 ENSG00000153107	0	29	17	1	12	34	35	6	6	0
ANAPC10 ENSG00000164162	0	0	1	0	1	1	3	0	1	0
ANAPC11 ENSG00000141552	130	238	238	41	99	0	111	9	76	24
ANAPC13 ENSG00000129055	0	12	16	2	3	0	3	0	0	1
ANAPC15 ENSG00000110200	6	49	30	83	0	39	38	127	8	10
ANAPC16 ENSG00000166295	33	48	41	145	15	166	63	7	4	26
ANAPC2 ENSG00000176248	3	17	26	55	11	5	8	1	32	21
ANAPC4 ENSG00000053900	1	1	5	3	0	42	4	4	6	5
ANAPC5 ENSG00000089053	31	12	83	113	32	95	74	60	18	55
ANAPC7 ENSG00000196510	1	157	8	2	21	268	2	3	0	1
ANG ENSG00000214274	0	0	2	97	68	87	66	2	1	18
ANGEL1 ENSG00000013523	5	26	6	1	2	98	0	0	5	0
ANGEL2 ENSG00000174606	0	2	18	2	4	0	1	2	0	0
ANGPT1 ENSG00000154188	1	1	0	1	0	0	3	9	2	0
ANGPT2 ENSG00000091879	10	0	0	1	2	0	0	0	0	2
ANGPT4 ENSG00000101280	0	4	0	0	0	0	6	2	0	0
ANGPTL1 ENSG00000116194	0	0	0	0	0	0	0	0	0	0
ANGPTL2 ENSG00000136859	173	17	1	2	15	13	4	3	0	15
ANGPTL3 ENSG00000132855	0	0	0	0	0	0	0	0	0	0
ANGPTL4 ENSG00000167772	3	290	39	4	28	1	183	0	5	3
ANGPTL5 ENSG00000187151	0	0	0	0	0	0	0	0	0	0
ANGPTL6 ENSG00000130812	1	0	0	0	0	0	0	0	3	0
ANGPTL7 ENSG00000171819	1	0	1	0	0	0	0	0	0	0
ANGPTL8 ENSG00000130173	0	0	0	0	0	1	0	1	0	0
ANHX ENSG00000227059	0	0	0	0	0	0	0	0	0	0
ANK1 ENSG00000029534	0	0	0	0	0	0	1	5	0	0
ANK2 ENSG00000145362	0	0	2	0	1	1	0	5	2	1
ANK3 ENSG00000151150	1	1	28	0	12	1	105	2	0	3
ANKAR ENSG00000151687	1	1	2	1	0	1	1	1	0	2
ANKDD1A ENSG00000166839	1	1	1	0	0	0	3	2	4	0
ANKDD1B ENSG00000189045	0	0	3	0	0	0	3	0	0	0
ANKEF1 ENSG00000132623	0	0	11	0	8	1	11	0	0	0
ANKFN1 ENSG00000153930	0	0	0	0	1	1	3	0	0	0
ANKFY1 ENSG00000185722	0	1	44	21	1	9	60	25	0	33
ANKH ENSG00000154122	1	7	107	7	35	66	47	4	16	53
ANKHD1 ENSG00000131503	0	5	10	1	7	21	5	1	0	11
ANKHD1-EIF4EBP3 ENSG00000254996	0	0	0	0	0	1	0	0	0	2
ANKIB1 ENSG00000001629	0	1	2	0	1	0	10	0	0	1
ANKK1 ENSG00000170209	0	0	0	1	3	0	2	0	2	1
ANKLE1 ENSG00000160117	1	0	0	0	0	0	0	0	1	0
ANKLE2 ENSG00000176915	1	1	74	15	78	9	85	33	30	42
ANKMY1 ENSG00000144504	39	1	8	19	16	50	52	2	3	2
ANKMY2 ENSG00000106524	0	1	0	8	0	3	7	2	1	0
ANKRA2 ENSG00000164331	0	0	11	1	1	0	2	5	0	12
ANKRD1 ENSG00000148677	0	1	0	0	0	3	10	0	1	0
ANKRD10 ENSG00000088448	6	0	124	7	56	19	282	1	0	15
ANKRD11 ENSG00000167522	34	29	47	2	31	227	88	13	5	2
ANKRD12 ENSG00000101745	0	1	16	0	0	4	6	9	11	0
ANKRD13A ENSG00000076513	2	3	0	13	1	0	5	15	14	2
ANKRD13B ENSG00000198720	0	2	0	0	0	0	0	29	5	0
ANKRD13C ENSG00000118454	0	0	17	0	7	1	1	2	1	3
ANKRD13D ENSG00000172932	0	91	24	128	19	29	56	101	2	72
ANKRD16 ENSG00000134461	0	28	12	0	0	5	0	1	11	2
ANKRD17 ENSG00000132466	2	0	18	0	8	8	2	0	2	2
ANKRD18A ENSG00000180071	0	3	7	1	10	0	3	0	0	0
ANKRD18B ENSG00000230453	0	1	0	0	0	2	0	1	0	1
ANKRD2 ENSG00000165887	0	1	0	0	0	0	0	0	0	0
ANKRD20A1 ENSG00000260691	0	1	0	0	0	0	0	0	0	0
ANKRD20A2 ENSG00000183148	0	0	0	0	0	0	0	0	0	0
ANKRD20A3 ENSG00000276203	0	0	0	0	0	0	0	0	0	0
ANKRD20A4 ENSG00000172014	0	0	0	0	0	0	0	0	0	0
ANKRD22 ENSG00000152766	0	0	0	0	2	0	6	0	0	6
ANKRD23 ENSG00000163126	5	47	1	0	1	11	3	3	22	6
ANKRD24 ENSG00000089847	0	0	0	10	16	0	0	0	1	0
ANKRD26 ENSG00000107890	0	0	0	3	0	0	0	2	0	3
ANKRD27 ENSG00000105186	0	0	11	1	0	1	7	3	3	1
ANKRD28 ENSG00000206560	2	0	2	0	0	3	0	8	3	5
ANKRD29 ENSG00000154065	2	31	1	0	0	3	4	3	0	2
ANKRD30A ENSG00000148513	0	0	0	0	0	0	0	0	0	0
ANKRD30B ENSG00000180777	0	0	0	0	0	0	0	0	0	0
ANKRD30BL ENSG00000163046	0	0	0	0	0	0	0	0	0	0
ANKRD31 ENSG00000145700	0	0	0	0	2	0	1	0	0	0
ANKRD33 ENSG00000167612	1	0	0	1	0	0	0	0	0	0
ANKRD33B ENSG00000164236	0	1	0	0	0	1	0	0	17	0
ANKRD34A ENSG00000272031	4	10	1	7	1	0	3	2	0	1
ANKRD34B ENSG00000189127	0	0	0	0	0	0	0	0	0	0
ANKRD34C ENSG00000235711	0	0	0	0	0	0	0	0	0	0
ANKRD35 ENSG00000198483	53	20	0	4	5	2	19	23	0	5
ANKRD36 ENSG00000135976	0	2	0	7	0	0	0	0	0	1
ANKRD36B ENSG00000196912	6	0	6	0	1	2	7	0	13	0
ANKRD36C ENSG00000174501	3	0	1	0	0	0	0	2	1	1
ANKRD37 ENSG00000186352	0	0	200	0	30	21	14	1	0	22
ANKRD39 ENSG00000213337	7	0	15	23	0	9	8	0	2	2
ANKRD40 ENSG00000154945	0	13	29	5	0	0	76	1	6	12
ANKRD42 ENSG00000137494	0	0	3	2	0	0	1	1	1	2
ANKRD44 ENSG00000065413	1	0	0	0	3	0	0	0	1	0
ANKRD45 ENSG00000183831	0	0	0	0	0	0	0	0	0	0
ANKRD46 ENSG00000186106	0	0	2	0	4	14	8	0	2	5
ANKRD49 ENSG00000168876	0	1	0	0	1	0	0	4	0	1
ANKRD50 ENSG00000151458	1	1	0	0	0	0	9	1	1	0
ANKRD52 ENSG00000139645	1	38	13	8	54	29	62	34	32	3
ANKRD53 ENSG00000144031	2	3	0	0	0	0	1	0	0	0
ANKRD54 ENSG00000100124	0	10	26	17	0	6	20	72	7	19
ANKRD55 ENSG00000164512	0	0	0	0	0	0	0	0	0	0
ANKRD6 ENSG00000135299	0	1	4	0	3	0	5	1	7	0
ANKRD61 ENSG00000157999	0	0	0	0	0	0	0	0	0	0
ANKRD62 ENSG00000181626	0	0	0	0	0	0	0	0	0	0
ANKRD65 ENSG00000235098	1	46	0	1	7	99	53	0	4	0
ANKRD66 ENSG00000230062	0	0	0	0	0	0	0	0	0	0
ANKRD7 ENSG00000106013	0	0	0	0	0	0	0	0	0	0
ANKRD9 ENSG00000156381	40	4	34	37	28	109	148	0	13	6
ANKS1A ENSG00000064999	4	9	0	0	0	15	4	4	1	2
ANKS1B ENSG00000185046	2	22	0	0	0	1	0	2	2	1
ANKS3 ENSG00000168096	10	1	36	44	3	53	1	3	9	34
ANKS4B ENSG00000175311	0	0	0	0	0	0	0	0	0	0
ANKS6 ENSG00000165138	4	15	8	1	5	0	3	1	1	0
ANKUB1 ENSG00000206199	0	0	0	0	0	0	0	0	0	0
ANKZF1 ENSG00000163516	0	21	69	124	13	27	2	0	0	45
ANLN ENSG00000011426	0	0	0	0	0	0	1	1	0	0
ANO1 ENSG00000131620	1	4	21	0	12	0	32	0	6	2
ANO10 ENSG00000160746	7	0	0	22	0	26	38	0	0	9
ANO2 ENSG00000047617	0	16	0	1	0	2	2	0	0	0
ANO3 ENSG00000134343	0	0	0	0	0	0	0	0	0	0
ANO4 ENSG00000151572	0	0	0	0	0	0	0	0	0	0
ANO5 ENSG00000171714	4	1	2	0	0	0	0	0	0	0
ANO6 ENSG00000177119	0	0	2	0	0	3	6	8	1	12
ANO7 ENSG00000146205	0	61	104	36	176	1	0	1	5	0
ANO8 ENSG00000074855	2	1	0	0	2	24	14	0	7	6
ANO9 ENSG00000185101	0	1	4	114	26	0	120	4	0	0
ANOS1 ENSG00000011201	0	0	8	2	0	0	1	0	0	0
ANP32A ENSG00000140350	2	39	105	5	69	157	68	20	63	30
ANP32B ENSG00000136938	33	9	47	28	2	158	49	27	0	4
ANP32D ENSG00000139223	0	1	1	0	0	0	1	0	0	0
ANP32E ENSG00000143401	13	2	0	3	15	2	4	0	1	0
ANPEP ENSG00000166825	0	0	238	3	563	6	7	0	0	243
ANTXR1 ENSG00000169604	47	4	24	15	19	3	11	32	44	3
ANTXR2 ENSG00000163297	52	3	105	0	86	193	3	18	2	2
ANTXRL ENSG00000274209	0	0	0	0	0	1	0	0	0	0
ANXA1 ENSG00000135046	2	0	75	2	162	0	450	97	51	2
ANXA10 ENSG00000109511	0	0	0	0	0	0	0	0	0	0
ANXA11 ENSG00000122359	18	499	118	37	187	363	1135	0	0	83
ANXA13 ENSG00000104537	0	0	1	0	0	0	0	0	0	0
ANXA2 ENSG00000182718	29	917	7	0	203	845	2730	7	5	6
ANXA2R ENSG00000177721	0	0	0	7	3	9	2	0	0	0
ANXA3 ENSG00000138772	1	0	19	0	0	1	2	0	1	3
ANXA4 ENSG00000196975	4	0	4	18	1	3	6	14	4	5
ANXA5 ENSG00000164111	11	0	138	6	14	11	30	136	0	59
ANXA6 ENSG00000197043	437	130	0	34	7	6	33	0	6	16
ANXA7 ENSG00000138279	0	0	119	0	70	48	61	0	1	31
ANXA8 ENSG00000265190	0	0	0	0	0	2	478	0	1	0
ANXA8L1 ENSG00000264230	0	0	0	13	0	1	318	4	0	0
ANXA9 ENSG00000143412	1	1	0	1	0	0	19	0	0	2
AOAH ENSG00000136250	4	1	1	0	2	1	0	19	4	0
AOC1 ENSG00000002726	0	4	0	2	429	8	1	4	2	0
AOC2 ENSG00000131480	0	0	0	0	1	0	10	1	0	4
AOC3 ENSG00000131471	51	39	0	1	0	1	2	6	0	2
AOX1 ENSG00000138356	3	0	5	0	3	2	1	1	0	9
AP000275.65 ENSG00000265590	0	0	0	0	0	0	0	0	0	0
AP000295.9 ENSG00000249624	0	0	0	0	0	0	0	0	0	0
AP000304.12 ENSG00000249209	0	0	0	0	0	0	0	0	0	0
AP000349.2 ENSG00000280178	0	0	0	0	0	0	0	0	0	0
AP000350.10 ENSG00000251357	0	1	0	0	0	0	0	0	0	0
AP000687.1 ENSG00000280170	0	0	0	0	0	0	0	0	0	0
AP000721.4 ENSG00000256100	0	0	0	0	0	0	0	0	0	0
AP000769.1 ENSG00000279576	8	0	19	0	6	0	0	0	1	6
AP000866.1 ENSG00000279342	0	1	0	0	0	0	0	0	0	0
AP001888.1 ENSG00000281781	0	0	0	0	0	0	0	0	0	0
AP002962.1 ENSG00000279906	0	0	0	0	0	0	0	0	0	0
AP006285.2 ENSG00000278919	3	0	0	0	0	1	0	0	1	1
AP1AR ENSG00000138660	0	0	17	0	1	8	5	0	1	4
AP1B1 ENSG00000100280	14	83	171	1	263	0	128	0	40	9
AP1G1 ENSG00000166747	0	0	18	2	7	0	21	0	8	6
AP1G2 ENSG00000213983	1	221	128	131	45	0	367	25	15	49
AP1M1 ENSG00000072958	74	3	0	98	1	1	1	159	3	0
AP1M2 ENSG00000129354	0	114	116	171	134	9	137	3	5	111
AP1S1 ENSG00000106367	20	31	68	98	47	2	4	1	13	6
AP1S2 ENSG00000182287	9	0	0	2	0	1	0	0	5	0
AP1S3 ENSG00000152056	0	0	6	2	0	0	3	0	0	0
AP2A1 ENSG00000196961	24	15	13	29	14	2	17	36	33	10
AP2A2 ENSG00000183020	98	14	119	122	109	26	5	94	8	70
AP2B1 ENSG00000006125	13	38	11	60	42	49	74	115	4	49
AP2M1 ENSG00000161203	270	147	70	250	58	2	199	104	0	60
AP2S1 ENSG00000042753	156	71	102	240	100	43	59	2	31	37
AP3B1 ENSG00000132842	0	0	7	0	1	0	0	0	14	1
AP3B2 ENSG00000103723	0	0	1	0	0	1	5	0	0	0
AP3D1 ENSG00000065000	4	0	141	6	42	28	166	7	43	44
AP3M1 ENSG00000185009	10	11	55	0	0	0	0	19	4	9
AP3M2 ENSG00000070718	2	28	0	0	1	39	0	38	0	0
AP3S1 ENSG00000177879	1	0	6	2	1	0	14	2	0	4
AP3S2 ENSG00000157823	24	45	36	36	11	0	3	0	0	0
AP4B1 ENSG00000134262	0	17	2	0	3	108	14	2	0	0
AP4E1 ENSG00000081014	0	0	0	0	1	0	4	0	0	0
AP4M1 ENSG00000221838	2	4	10	28	0	29	8	9	0	18
AP4S1 ENSG00000100478	11	0	0	5	3	3	1	5	1	0
AP5B1 ENSG00000254470	15	26	24	3	0	0	40	14	3	8
AP5M1 ENSG00000053770	1	0	1	0	0	0	29	1	0	1
AP5S1 ENSG00000125843	2	0	4	3	2	12	6	2	3	1
AP5Z1 ENSG00000242802	0	6	17	24	1	9	66	57	67	0
APAF1 ENSG00000120868	0	0	1	0	0	0	23	1	1	5
APBA1 ENSG00000107282	0	2	9	6	0	1	0	0	0	0
APBA2 ENSG00000034053	0	1	0	0	0	18	0	4	0	0
APBA3 ENSG00000011132	4	0	0	83	31	2	7	103	2	15
APBB1 ENSG00000166313	53	129	19	75	0	15	6	173	1	5
APBB1IP ENSG00000077420	0	0	0	0	0	0	0	4	0	0
APBB2 ENSG00000163697	13	4	2	5	3	23	3	1	2	2
APBB3 ENSG00000113108	1	156	114	4	2	83	19	8	35	18
APC ENSG00000134982	1	0	10	0	0	0	0	1	0	3
APC2 ENSG00000115266	0	0	0	0	0	0	0	0	0	0
APCDD1 ENSG00000154856	21	0	60	2	2	0	32	54	2	19
APCDD1L ENSG00000198768	0	0	0	0	0	0	0	0	0	0
APCS ENSG00000132703	0	0	0	0	0	0	0	0	0	0
APEH ENSG00000164062	7	123	39	65	5	192	13	1	64	8
APELA ENSG00000248329	0	0	2	0	0	0	0	0	0	0
APEX1 ENSG00000100823	24	24	124	1	19	49	44	46	2	38
APEX2 ENSG00000169188	0	3	3	43	13	2	50	0	3	4
APH1A ENSG00000117362	111	2	84	6	107	1	302	43	16	42
APH1B ENSG00000138613	2	0	41	4	5	25	9	0	2	11
API5 ENSG00000166181	1	3	13	0	0	0	4	12	8	1
APIP ENSG00000149089	0	0	4	0	1	2	2	1	0	1
APITD1 ENSG00000175279	1	0	5	0	0	10	15	0	0	5
APITD1-CORT ENSG00000251503	0	0	0	0	0	0	0	0	0	0
APLF ENSG00000169621	2	2	0	0	1	1	3	0	0	1
APLN ENSG00000171388	0	0	5	0	6	0	0	1	0	0
APLNR ENSG00000134817	2	14	0	0	3	1	0	0	0	1
APLP1 ENSG00000105290	0	6	0	0	0	3	0	0	0	0
APLP2 ENSG00000084234	20	1	540	7	405	104	315	0	0	160
APMAP ENSG00000101474	12	2	115	4	46	13	115	52	3	37
APOA1 ENSG00000118137	0	5	0	2	1	0	0	0	1	2
APOA2 ENSG00000158874	0	0	0	0	0	0	0	0	0	0
APOB ENSG00000084674	0	2	0	0	0	1	2	0	0	1
APOBEC1 ENSG00000111701	0	0	0	0	0	0	0	0	0	0
APOBEC2 ENSG00000124701	0	0	0	0	0	0	0	0	0	0
APOBEC3A ENSG00000128383	0	2	0	0	0	0	33	0	1	0
APOBEC3B ENSG00000179750	0	1	0	0	0	0	0	0	0	1
APOBEC3C ENSG00000244509	1	96	74	0	41	105	59	54	4	10
APOBEC3D ENSG00000243811	4	14	0	23	4	1	43	0	1	0
APOBEC3F ENSG00000128394	0	0	3	2	2	14	1	0	16	6
APOBEC3G ENSG00000239713	13	4	1	1	4	2	47	9	78	0
APOBEC3H ENSG00000100298	0	0	3	0	0	0	9	1	0	6
APOBEC4 ENSG00000173627	0	0	0	0	0	0	0	0	0	0
APOBR ENSG00000184730	1	3	2	63	0	0	2	0	9	12
APOC1 ENSG00000130208	32	55	2	4	3	2	1	39	18	6
APOC2 ENSG00000234906	0	0	0	0	0	0	0	0	0	0
APOC3 ENSG00000110245	0	0	0	0	0	0	0	0	0	0
APOC4 ENSG00000267467	0	0	0	0	0	0	0	0	0	0
APOD ENSG00000189058	2	851	49	7	177	277	1	1296	348	108
APOE ENSG00000130203	109	6	0	0	0	1	0	1049	41	49
APOF ENSG00000175336	1	0	1	0	2	0	0	1	0	4
APOH ENSG00000091583	0	0	0	0	0	0	0	0	0	0
APOL1 ENSG00000100342	64	19	4	0	55	0	202	85	23	0
APOL2 ENSG00000128335	18	74	8	24	0	148	25	3	1	2
APOL3 ENSG00000128284	2	150	1	2	0	7	7	14	2	44
APOL4 ENSG00000100336	0	1	6	5	2	156	37	2	0	10
APOL6 ENSG00000221963	4	21	1	3	7	52	7	9	5	7
APOLD1 ENSG00000178878	0	10	0	0	3	0	6	0	5	2
APOM ENSG00000204444	2	5	0	1	0	6	2	3	0	0
APOO ENSG00000184831	0	2	3	1	1	4	1	0	0	0
APOOL ENSG00000155008	1	1	5	4	3	10	1	1	3	6
APP ENSG00000142192	200	442	546	68	258	10	475	5	375	185
APPBP2 ENSG00000062725	0	2	52	0	2	5	2	17	0	7
APPL1 ENSG00000157500	0	0	10	3	1	1	3	13	10	3
APPL2 ENSG00000136044	3	20	105	43	41	48	42	1	10	61
APRT ENSG00000198931	118	266	77	351	189	134	11	112	92	27
APTX ENSG00000137074	12	30	23	9	44	76	39	7	3	0
AQP1 ENSG00000240583	432	32	0	2	1	0	4	171	444	4
AQP10 ENSG00000143595	0	1	1	0	1	0	2	0	1	0
AQP11 ENSG00000178301	0	0	0	0	0	0	0	0	0	0
AQP12A ENSG00000184945	0	0	0	0	0	0	0	0	0	0
AQP12B ENSG00000185176	0	0	0	0	0	0	0	0	0	0
AQP2 ENSG00000167580	0	257	8	0	0	0	0	1	1	0
AQP3 ENSG00000165272	2	673	123	2	180	4	6824	1	2	28
AQP4 ENSG00000171885	0	0	1	0	0	0	1	0	0	0
AQP5 ENSG00000161798	0	0	0	0	0	3	0	1	0	0
AQP6 ENSG00000086159	0	0	0	0	0	0	0	0	0	0
AQP7 ENSG00000165269	0	0	0	0	1	0	6	0	0	0
AQP8 ENSG00000103375	0	0	0	0	0	0	0	0	0	0
AQP9 ENSG00000103569	1	0	0	0	0	0	3	0	0	0
AQR ENSG00000021776	0	2	11	16	2	123	32	1	6	3
AR ENSG00000169083	30	174	73	6	88	70	1	65	8	24
ARAF ENSG00000078061	1	120	13	225	1	8	8	191	1	3
ARAP1 ENSG00000186635	46	22	14	18	9	18	87	42	37	10
ARAP2 ENSG00000047365	1	3	1	0	0	0	1	0	7	0
ARAP3 ENSG00000120318	0	70	2	0	7	7	10	102	0	1
ARC ENSG00000198576	1	2	1	9	0	22	11	0	0	0
ARCN1 ENSG00000095139	0	1	55	0	1	8	31	80	2	0
AREG ENSG00000109321	0	1	0	0	0	0	94	0	1	0
AREL1 ENSG00000119682	0	118	47	2	38	6	15	0	0	21
ARF1 ENSG00000143761	9	0	190	59	65	4	295	39	29	54
ARF3 ENSG00000134287	3	111	79	137	90	175	234	3	34	11
ARF4 ENSG00000168374	0	2	160	0	0	3	93	28	21	29
ARF5 ENSG00000004059	11	6	30	6	10	27	15	0	2	0
ARF6 ENSG00000165527	1	0	61	0	1	1	56	0	2	55
ARFGAP1 ENSG00000101199	15	48	124	108	3	6	21	38	32	12
ARFGAP2 ENSG00000149182	19	80	95	111	21	54	46	54	95	12
ARFGAP3 ENSG00000242247	0	3	57	4	8	0	45	0	0	1
ARFGEF1 ENSG00000066777	4	0	14	0	0	0	15	0	0	3
ARFGEF2 ENSG00000124198	1	0	26	2	1	6	0	3	0	0
ARFGEF3 ENSG00000112379	0	2	87	0	32	1	51	1	2	8
ARFIP1 ENSG00000164144	0	0	30	0	0	0	8	0	0	4
ARFIP2 ENSG00000132254	1	45	20	109	51	28	140	0	7	45
ARFRP1 ENSG00000101246	63	93	57	161	31	6	0	39	11	13
ARG1 ENSG00000118520	0	0	0	0	0	0	0	0	0	0
ARG2 ENSG00000081181	2	0	57	16	49	39	91	3	3	0
ARGFX ENSG00000186103	0	0	0	0	0	0	0	0	0	0
ARGLU1 ENSG00000134884	0	1	128	17	2	2	58	22	36	64
ARHGAP1 ENSG00000175220	101	204	253	2	5	121	50	51	75	0
ARHGAP10 ENSG00000071205	20	0	0	0	20	25	0	0	12	0
ARHGAP11A ENSG00000198826	0	0	1	0	0	0	0	0	0	0
ARHGAP11B ENSG00000187951	0	0	0	0	1	0	0	1	2	0
ARHGAP12 ENSG00000165322	0	0	9	0	0	0	1	0	0	4
ARHGAP15 ENSG00000075884	0	1	1	0	1	0	3	0	0	1
ARHGAP17 ENSG00000140750	2	6	22	1	1	84	31	15	0	2
ARHGAP18 ENSG00000146376	0	0	2	0	0	4	1	3	0	5
ARHGAP19 ENSG00000213390	0	0	0	0	4	11	43	0	4	1
ARHGAP20 ENSG00000137727	1	0	0	1	0	0	2	0	0	0
ARHGAP21 ENSG00000107863	7	1	11	4	0	0	7	0	1	1
ARHGAP22 ENSG00000128805	0	0	0	0	0	0	5	3	3	0
ARHGAP23 ENSG00000275832	2	20	0	5	0	9	190	21	7	0
ARHGAP24 ENSG00000138639	0	0	1	1	0	0	0	1	0	0
ARHGAP25 ENSG00000163219	3	5	1	1	0	18	14	0	12	0
ARHGAP26 ENSG00000145819	1	0	15	19	0	0	25	0	93	39
ARHGAP27 ENSG00000159314	19	11	83	44	37	20	386	7	1	38
ARHGAP28 ENSG00000088756	1	0	1	0	0	1	0	0	0	0
ARHGAP29 ENSG00000137962	0	4	16	1	0	1	2	3	0	2
ARHGAP30 ENSG00000186517	2	30	0	0	0	0	2	16	12	0
ARHGAP31 ENSG00000031081	6	50	0	1	1	0	0	0	1	0
ARHGAP32 ENSG00000134909	0	0	109	31	3	2	284	8	43	22
ARHGAP33 ENSG00000004777	15	1	39	3	0	3	36	15	12	6
ARHGAP35 ENSG00000160007	3	47	57	0	1	1	49	19	11	3
ARHGAP36 ENSG00000147256	0	0	0	0	0	0	0	0	0	0
ARHGAP39 ENSG00000147799	5	4	26	44	0	0	25	0	2	1
ARHGAP4 ENSG00000089820	9	16	0	0	0	2	0	67	44	1
ARHGAP40 ENSG00000124143	0	1	0	0	8	1	104	0	0	1
ARHGAP42 ENSG00000165895	0	1	0	0	0	5	0	4	0	0
ARHGAP44 ENSG00000006740	2	0	15	2	1	0	77	0	0	0
ARHGAP45 ENSG00000180448	5	1	0	1	0	1	3	3	35	9
ARHGAP5 ENSG00000100852	2	1	14	0	0	7	14	1	15	13
ARHGAP6 ENSG00000047648	0	1	155	1	23	1	2	0	3	11
ARHGAP8 ENSG00000241484	1	7	10	7	16	1	2	2	0	2
ARHGAP9 ENSG00000123329	10	0	2	4	2	4	6	22	1	0
ARHGDIA ENSG00000141522	159	435	500	589	239	1	411	36	166	80
ARHGDIB ENSG00000111348	5	0	38	1	1	191	209	27	137	107
ARHGDIG ENSG00000242173	0	0	0	0	0	0	0	0	0	0
ARHGEF1 ENSG00000076928	7	6	7	49	19	45	50	78	35	16
ARHGEF10 ENSG00000104728	1	0	0	4	4	4	0	0	1	1
ARHGEF10L ENSG00000074964	38	3	2	1	2	12	112	23	0	10
ARHGEF11 ENSG00000132694	0	3	48	0	9	61	7	64	0	7
ARHGEF12 ENSG00000196914	8	9	52	0	5	2	40	5	0	5
ARHGEF15 ENSG00000198844	0	0	0	0	0	1	1	7	31	0
ARHGEF16 ENSG00000130762	0	0	79	74	34	2	39	1	0	6
ARHGEF17 ENSG00000110237	23	14	8	6	13	21	25	95	7	1
ARHGEF18 ENSG00000104880	0	0	0	0	0	0	0	0	0	0
ARHGEF19 ENSG00000142632	0	22	2	3	35	0	47	19	0	4
ARHGEF2 ENSG00000116584	44	90	0	93	2	122	102	22	25	5
ARHGEF25 ENSG00000240771	50	0	3	0	0	0	0	13	1	0
ARHGEF26 ENSG00000114790	0	0	20	0	0	1	2	0	2	15
ARHGEF28 ENSG00000214944	2	0	46	0	0	0	72	0	2	2
ARHGEF3 ENSG00000163947	0	0	38	0	5	15	12	1	0	10
ARHGEF33 ENSG00000214694	0	2	0	0	1	0	3	1	0	0
ARHGEF35 ENSG00000213214	0	0	0	0	5	0	1	0	0	0
ARHGEF37 ENSG00000183111	0	8	44	23	78	151	5	0	3	31
ARHGEF38 ENSG00000236699	0	0	7	1	1	0	0	0	0	0
ARHGEF39 ENSG00000137135	1	0	0	1	1	0	5	1	0	5
ARHGEF4 ENSG00000136002	24	11	0	5	0	13	3	3	0	8
ARHGEF40 ENSG00000165801	5	30	1	3	4	27	3	98	4	0
ARHGEF5 ENSG00000050327	3	9	18	6	21	53	44	0	1	0
ARHGEF6 ENSG00000129675	0	0	0	0	0	0	0	11	0	4
ARHGEF7 ENSG00000102606	4	73	151	0	8	64	48	72	0	33
ARHGEF9 ENSG00000131089	67	0	1	1	33	1	5	0	17	2
ARID1A ENSG00000117713	0	0	77	4	16	38	8	2	4	50
ARID1B ENSG00000049618	1	42	2	14	4	6	16	6	0	0
ARID2 ENSG00000189079	5	0	2	0	0	0	9	2	1	4
ARID3A ENSG00000116017	11	0	3	8	2	2	2	1	0	1
ARID3B ENSG00000179361	1	0	5	2	1	0	14	15	1	2
ARID4A ENSG00000032219	0	0	15	2	0	0	8	2	5	6
ARID4B ENSG00000054267	0	1	8	0	5	4	2	6	5	2
ARID5A ENSG00000196843	177	231	0	3	3	0	32	176	287	0
ARID5B ENSG00000150347	0	0	59	0	1	1	2	0	53	0
ARIH1 ENSG00000166233	0	0	15	4	39	0	104	111	3	10
ARIH2 ENSG00000177479	4	49	69	2	28	59	114	18	0	12
ARIH2OS ENSG00000221883	19	0	0	5	4	12	2	0	1	0
ARL1 ENSG00000120805	1	1	9	0	36	301	132	0	0	1
ARL10 ENSG00000175414	15	12	0	2	1	3	2	0	5	0
ARL11 ENSG00000152213	0	0	0	0	0	0	0	1	0	1
ARL13B ENSG00000169379	6	5	3	0	0	11	0	2	0	1
ARL14 ENSG00000179674	0	0	0	0	0	0	2	0	0	0
ARL14EP ENSG00000152219	1	0	4	0	0	8	13	7	1	2
ARL15 ENSG00000185305	0	0	2	0	25	1	0	4	7	1
ARL16 ENSG00000214087	5	225	78	46	1	31	17	0	4	58
ARL17A ENSG00000185829	1	8	0	3	18	18	1	1	3	0
ARL17B ENSG00000228696	0	0	27	2	3	6	0	4	0	0
ARL2 ENSG00000213465	104	99	56	5	2	3	4	57	42	3
ARL2BP ENSG00000102931	1	8	15	0	1	31	11	0	1	0
ARL3 ENSG00000138175	2	18	1	11	22	283	1	0	12	1
ARL4A ENSG00000122644	1	1	0	0	0	0	0	0	0	2
ARL4C ENSG00000188042	1	22	8	5	23	0	73	25	5	19
ARL4D ENSG00000175906	2	0	2	2	0	70	143	0	3	2
ARL5A ENSG00000162980	0	0	13	1	2	0	0	7	0	1
ARL5B ENSG00000165997	0	7	14	4	4	1	1	13	1	1
ARL5C ENSG00000141748	0	0	0	0	0	0	0	0	0	0
ARL6 ENSG00000113966	1	0	0	1	0	1	0	0	1	1
ARL6IP1 ENSG00000170540	3	1	45	1	0	1	21	9	2	4
ARL6IP4 ENSG00000182196	35	0	1	51	21	5	22	40	18	15
ARL6IP5 ENSG00000144746	7	0	30	3	6	2	8	10	6	2
ARL6IP6 ENSG00000177917	0	0	8	0	0	3	14	1	1	4
ARL8A ENSG00000143862	2	1	96	3	35	12	48	1	41	0
ARL8B ENSG00000134108	0	0	25	1	17	16	6	17	0	3
ARL9 ENSG00000196503	0	0	0	0	0	0	0	0	0	0
ARMC1 ENSG00000104442	4	0	8	2	0	1	14	1	0	2
ARMC10 ENSG00000170632	3	0	8	0	4	2	40	0	1	2
ARMC12 ENSG00000157343	0	0	0	0	0	0	0	0	0	0
ARMC2 ENSG00000118690	0	0	0	0	0	0	4	0	0	0
ARMC3 ENSG00000165309	0	0	0	0	0	0	0	0	0	0
ARMC4 ENSG00000169126	0	0	0	0	0	0	0	0	0	0
ARMC5 ENSG00000140691	0	42	19	1	8	5	51	2	2	13
ARMC6 ENSG00000105676	10	15	0	22	52	3	67	15	0	7
ARMC7 ENSG00000125449	27	17	24	1	6	11	39	14	18	12
ARMC8 ENSG00000114098	11	1	60	3	0	1	27	3	11	5
ARMC9 ENSG00000135931	9	2	1	21	0	0	4	0	4	16
ARMCX1 ENSG00000126947	0	0	3	0	4	0	1	0	0	1
ARMCX2 ENSG00000184867	3	0	21	0	1	0	2	23	9	0
ARMCX3 ENSG00000102401	2	1	16	3	3	1	27	3	10	1
ARMCX4 ENSG00000196440	0	0	10	0	10	17	29	0	0	2
ARMCX5 ENSG00000125962	0	0	18	0	1	0	9	0	0	1
ARMCX6 ENSG00000198960	2	12	1	22	23	20	4	1	10	6
ARMS2 ENSG00000254636	0	0	0	0	0	0	0	0	0	0
ARMT1 ENSG00000146476	0	1	14	0	5	0	6	2	0	2
ARNT ENSG00000143437	1	58	71	1	5	91	35	31	1	25
ARNT2 ENSG00000172379	0	2	6	1	1	0	8	4	0	0
ARNTL ENSG00000133794	0	0	0	0	0	2	0	1	0	0
ARNTL2 ENSG00000029153	0	0	0	0	0	0	22	0	0	0
ARPC1A ENSG00000241685	1	1	81	0	6	2	149	61	5	3
ARPC1B ENSG00000130429	22	122	1	22	6	2	102	47	85	32
ARPC2 ENSG00000163466	59	2	47	4	12	10	77	0	137	6
ARPC3 ENSG00000111229	0	1	293	5	93	10	280	187	98	38
ARPC4 ENSG00000241553	138	193	204	167	12	0	122	5	53	41
ARPC5 ENSG00000162704	2	0	12	0	14	2	67	46	1	0
ARPC5L ENSG00000136950	0	53	29	11	23	10	187	1	53	3
ARPIN ENSG00000242498	1	27	38	4	8	22	8	1	0	3
ARPP19 ENSG00000128989	0	2	22	5	7	0	42	24	0	5
ARPP21 ENSG00000172995	0	0	0	0	0	0	0	0	0	0
ARRB1 ENSG00000137486	3	35	5	104	2	95	0	1	65	0
ARRB2 ENSG00000141480	0	2	17	0	0	1	49	110	38	17
ARRDC1 ENSG00000197070	5	3	52	174	37	6	147	1	174	120
ARRDC2 ENSG00000105643	0	0	14	7	11	13	106	35	121	2
ARRDC3 ENSG00000113369	2	0	1	0	1	7	73	11	34	7
ARRDC4 ENSG00000140450	1	0	2	5	3	1	2	3	0	1
ARRDC5 ENSG00000205784	0	4	0	0	0	0	0	0	0	0
ARSA ENSG00000100299	39	80	113	55	29	7	24	113	5	50
ARSB ENSG00000113273	0	0	0	1	0	2	0	11	5	0
ARSD ENSG00000006756	0	163	17	35	71	158	93	0	2	15
ARSE ENSG00000157399	0	1	0	0	0	1	0	4	0	0
ARSF ENSG00000062096	0	0	0	0	0	0	0	0	0	0
ARSG ENSG00000141337	12	0	1	8	0	10	0	3	0	0
ARSI ENSG00000183876	4	0	0	1	0	0	0	0	0	0
ARSJ ENSG00000180801	1	1	4	4	0	0	15	15	0	14
ARSK ENSG00000164291	0	0	0	0	0	0	0	0	0	1
ART3 ENSG00000156219	0	0	0	0	0	0	0	0	0	0
ART4 ENSG00000111339	0	0	0	0	0	0	0	1	0	0
ART5 ENSG00000167311	0	7	0	4	0	0	1	0	0	1
ARTN ENSG00000117407	4	0	3	0	0	0	0	0	0	1
ARV1 ENSG00000173409	0	16	8	0	6	3	23	1	2	9
ARVCF ENSG00000099889	2	0	36	115	15	1	32	0	8	13
ARX ENSG00000004848	0	1	18	0	0	0	21	0	0	0
AS3MT ENSG00000214435	0	0	0	0	0	0	0	0	0	0
ASAH1 ENSG00000104763	42	4	109	2	66	77	144	2	8	118
ASAH2 ENSG00000188611	0	0	0	0	0	0	0	0	0	0
ASAH2B ENSG00000204147	0	0	1	0	0	0	8	0	1	0
ASAP1 ENSG00000153317	5	1	4	0	0	0	9	12	15	1
ASAP2 ENSG00000151693	0	0	3	2	0	1	11	9	0	0
ASAP3 ENSG00000088280	3	26	37	34	26	27	15	67	5	7
ASB1 ENSG00000065802	46	10	17	2	23	34	36	7	3	2
ASB10 ENSG00000146926	0	0	0	0	0	0	0	0	0	0
ASB11 ENSG00000165192	0	0	0	0	0	0	0	0	0	0
ASB12 ENSG00000198881	0	0	0	1	0	1	3	0	0	0
ASB13 ENSG00000196372	0	3	16	7	5	30	4	0	43	0
ASB14 ENSG00000239388	0	0	0	0	0	0	1	0	0	0
ASB15 ENSG00000146809	0	0	0	0	0	0	0	0	0	0
ASB16 ENSG00000161664	0	0	0	0	0	0	0	0	0	0
ASB17 ENSG00000154007	0	0	0	0	0	0	0	0	0	0
ASB18 ENSG00000182177	0	0	0	0	0	0	0	0	0	0
ASB2 ENSG00000100628	77	26	2	7	0	0	1	2	1	0
ASB3 ENSG00000115239	0	1	4	0	12	5	6	8	1	0
ASB4 ENSG00000005981	0	0	0	0	0	0	0	0	0	0
ASB5 ENSG00000164122	0	0	0	0	0	0	0	0	0	0
ASB6 ENSG00000148331	1	42	10	85	9	10	9	25	2	0
ASB7 ENSG00000183475	0	6	24	28	0	2	0	1	0	13
ASB8 ENSG00000177981	2	0	36	33	3	44	10	2	2	11
ASB9 ENSG00000102048	0	0	0	0	0	0	0	0	0	0
ASCC1 ENSG00000138303	6	0	23	0	3	4	1	4	3	1
ASCC2 ENSG00000100325	57	36	33	112	39	5	94	62	5	5
ASCC3 ENSG00000112249	1	0	32	0	6	3	29	3	0	2
ASCL1 ENSG00000139352	0	3	2	0	0	1	0	0	5	1
ASCL2 ENSG00000183734	17	0	16	13	4	0	10	0	0	19
ASCL3 ENSG00000176009	0	0	0	0	0	0	0	0	0	0
ASCL4 ENSG00000187855	0	0	0	0	0	0	0	0	0	0
ASCL5 ENSG00000232237	0	0	0	0	0	0	0	0	0	0
ASF1A ENSG00000111875	0	1	12	1	1	0	0	0	0	1
ASF1B ENSG00000105011	1	1	0	0	0	3	8	2	2	2
ASGR1 ENSG00000141505	1	4	1	1	0	1	24	0	2	1
ASGR2 ENSG00000161944	0	0	0	1	1	1	0	0	9	0
ASH1L ENSG00000116539	6	2	41	2	65	152	101	66	0	9
ASH2L ENSG00000129691	3	2	1	0	7	1	22	0	0	0
ASIC1 ENSG00000110881	1	19	1	0	0	5	19	0	0	0
ASIC2 ENSG00000108684	0	0	0	0	0	0	0	0	0	0
ASIC3 ENSG00000213199	0	1	1	3	0	0	0	9	2	1
ASIC4 ENSG00000072182	0	0	0	0	1	0	0	0	0	1
ASIC5 ENSG00000256394	0	0	0	0	0	0	0	0	0	0
ASIP ENSG00000101440	1	1	0	0	0	0	0	2	0	0
ASL ENSG00000126522	46	0	40	47	1	1	39	43	23	1
ASMT ENSG00000196433	0	0	0	0	0	1	0	0	0	0
ASMTL ENSG00000169093	60	3	5	167	18	59	19	0	25	26
ASNA1 ENSG00000198356	73	42	61	72	51	27	14	23	36	23
ASNS ENSG00000070669	16	82	44	0	3	216	33	1	0	0
ASNSD1 ENSG00000138381	1	0	18	0	1	12	9	1	0	10
ASPA ENSG00000108381	1	0	0	1	0	0	1	6	0	0
ASPDH ENSG00000204653	0	0	0	0	0	0	0	0	0	0
ASPG ENSG00000166183	0	0	0	0	0	0	9	1	1	1
ASPH ENSG00000198363	10	0	12	0	3	3	45	5	0	2
ASPHD1 ENSG00000174939	1	0	1	4	0	3	0	0	0	0
ASPHD2 ENSG00000128203	0	1	10	4	1	0	7	0	0	11
ASPM ENSG00000066279	0	0	0	0	0	0	0	0	0	0
ASPN ENSG00000106819	0	0	0	0	0	0	0	1	0	0
ASPRV1 ENSG00000244617	0	0	1	0	0	1	0	2	0	0
ASPSCR1 ENSG00000169696	1	1	1	240	0	0	15	48	8	0
ASRGL1 ENSG00000162174	0	2	7	46	0	73	44	0	1	0
ASS1 ENSG00000130707	170	839	1	6	0	6	1573	62	11	18
ASTE1 ENSG00000034533	0	0	0	0	0	23	7	0	0	0
ASTN1 ENSG00000152092	0	0	0	0	0	0	0	0	0	0
ASTN2 ENSG00000148219	0	57	31	28	54	47	1	1	0	3
ASUN ENSG00000064102	0	0	3	1	0	0	1	0	0	0
ASXL1 ENSG00000171456	7	27	0	0	0	217	83	2	0	16
ASXL2 ENSG00000143970	0	0	5	4	1	0	10	8	0	2
ASXL3 ENSG00000141431	1	1	0	0	0	1	0	0	0	0
ASZ1 ENSG00000154438	0	0	0	0	0	0	0	0	0	0
ATAD1 ENSG00000138138	3	1	17	0	5	0	6	0	0	2
ATAD2 ENSG00000156802	0	0	35	0	2	1	0	0	2	0
ATAD2B ENSG00000119778	2	1	18	2	0	0	2	3	0	5
ATAD3A ENSG00000197785	0	63	3	2	5	11	3	9	18	55
ATAD3B ENSG00000160072	2	0	74	107	0	1	30	96	0	10
ATAD3C ENSG00000215915	7	2	2	1	1	1	1	0	4	0
ATAD5 ENSG00000176208	0	0	0	0	0	0	0	0	14	0
ATAT1 ENSG00000137343	6	1	97	11	0	27	0	1	1	3
ATCAY ENSG00000167654	1	0	0	0	0	0	0	0	0	0
ATE1 ENSG00000107669	6	3	10	1	1	0	17	2	0	2
ATF1 ENSG00000123268	0	1	2	0	1	1	3	0	1	1
ATF2 ENSG00000115966	4	0	10	0	1	0	12	5	1	0
ATF3 ENSG00000162772	0	13	3	3	14	4130	5243	0	666	6
ATF4 ENSG00000128272	19	188	228	1	195	499	318	180	9	179
ATF5 ENSG00000169136	0	6	43	14	0	0	19	7	36	25
ATF6 ENSG00000118217	5	15	17	1	10	6	43	23	2	3
ATF6B ENSG00000213676	1	19	20	18	32	2	52	0	8	11
ATF7 ENSG00000170653	9	13	21	5	0	0	6	2	0	2
ATF7IP ENSG00000171681	4	2	10	1	11	7	12	5	4	2
ATF7IP2 ENSG00000166669	0	3	2	0	0	1	4	0	0	27
ATG10 ENSG00000152348	11	3	5	9	0	2	4	3	10	18
ATG101 ENSG00000123395	0	165	7	102	40	87	57	50	13	0
ATG12 ENSG00000145782	3	1	10	0	4	21	17	20	1	1
ATG13 ENSG00000175224	41	37	44	47	84	19	23	1	10	9
ATG14 ENSG00000126775	0	2	7	0	36	89	21	1	2	0
ATG16L1 ENSG00000085978	5	62	179	9	32	2	14	3	13	23
ATG16L2 ENSG00000168010	1	30	3	2	20	0	18	46	0	17
ATG2A ENSG00000110046	27	6	24	56	20	6	113	44	6	18
ATG2B ENSG00000066739	3	0	22	0	6	2	0	1	0	9
ATG3 ENSG00000144848	1	1	40	10	0	3	17	2	16	26
ATG4A ENSG00000101844	0	2	3	2	0	58	22	1	1	0
ATG4B ENSG00000168397	8	51	122	24	78	25	108	42	9	47
ATG4C ENSG00000125703	2	0	1	0	0	0	6	1	1	0
ATG4D ENSG00000130734	21	5	31	110	0	13	40	39	2	0
ATG5 ENSG00000057663	0	0	16	0	0	0	20	0	1	2
ATG7 ENSG00000197548	4	18	2	34	13	59	4	0	17	1
ATG9A ENSG00000198925	74	50	30	80	54	0	0	85	4	7
ATG9B ENSG00000181652	0	0	1	0	0	0	0	0	0	0
ATHL1 ENSG00000142102	2	56	49	86	2	3	92	14	1	18
ATIC ENSG00000138363	1	21	7	1	0	112	1	31	4	2
ATL1 ENSG00000198513	1	1	17	0	0	2	0	0	2	0
ATL2 ENSG00000119787	30	2	55	0	0	10	42	0	30	1
ATL3 ENSG00000184743	5	5	33	0	0	16	12	37	28	0
ATM ENSG00000149311	3	0	10	0	2	24	21	2	19	6
ATMIN ENSG00000166454	1	0	13	2	14	3	3	2	17	13
ATN1 ENSG00000111676	104	76	113	3	67	4	321	61	188	32
ATOH1 ENSG00000172238	0	0	0	0	1	0	0	0	0	0
ATOH7 ENSG00000179774	0	0	0	0	0	0	0	1	0	0
ATOH8 ENSG00000168874	57	1	1	109	1	66	204	0	9	199
ATOX1 ENSG00000177556	76	260	132	135	38	35	9	106	43	12
ATP10A ENSG00000206190	0	15	0	0	2	1	2	3	6	10
ATP10B ENSG00000118322	0	0	1	0	0	0	0	0	0	0
ATP10D ENSG00000145246	0	1	0	0	0	0	4	0	1	0
ATP11A ENSG00000068650	0	0	22	0	1	0	2	0	9	0
ATP11B ENSG00000058063	0	0	16	1	2	2	19	6	1	8
ATP11C ENSG00000101974	0	2	3	0	0	0	0	0	2	0
ATP12A ENSG00000075673	0	0	0	0	0	0	147	0	0	0
ATP13A1 ENSG00000105726	20	38	42	178	1	0	32	1	6	1
ATP13A2 ENSG00000159363	10	0	11	78	52	6	32	2	0	3
ATP13A3 ENSG00000133657	0	0	3	0	1	7	19	0	1	1
ATP13A4 ENSG00000127249	0	0	0	0	0	0	0	0	0	0
ATP13A5 ENSG00000187527	0	0	0	0	0	0	0	0	0	0
ATP1A1 ENSG00000163399	0	4	986	369	387	0	998	433	456	701
ATP1A2 ENSG00000018625	14	0	0	0	0	0	0	0	0	0
ATP1A3 ENSG00000105409	0	0	0	0	0	0	0	0	0	0
ATP1A4 ENSG00000132681	0	0	0	1	1	1	7	1	0	1
ATP1B1 ENSG00000143153	1	0	1	1	0	1	504	0	6	59
ATP1B2 ENSG00000129244	6	1	0	2	2	5	2	8	0	4
ATP1B3 ENSG00000069849	1	35	41	3	6	79	118	4	35	16
ATP1B4 ENSG00000101892	0	0	0	0	0	0	0	0	0	0
ATP23 ENSG00000166896	1	0	1	0	0	0	1	0	0	0
ATP2A1 ENSG00000196296	2	0	0	0	0	0	0	0	0	0
ATP2A2 ENSG00000174437	31	2	144	8	12	27	152	40	21	21
ATP2A3 ENSG00000074370	11	150	2	92	6	2	128	0	51	14
ATP2B1 ENSG00000070961	0	0	19	0	2	0	125	1	0	5
ATP2B2 ENSG00000157087	0	0	0	0	0	0	0	0	0	0
ATP2B3 ENSG00000067842	0	0	0	0	0	0	0	0	0	0
ATP2B4 ENSG00000058668	19	1	0	0	2	0	2	2	0	0
ATP2C1 ENSG00000017260	0	0	63	2	21	2	6	27	0	22
ATP2C2 ENSG00000064270	0	2	101	55	12	13	36	0	3	17
ATP4A ENSG00000105675	0	0	0	0	0	0	0	0	0	0
ATP4B ENSG00000186009	0	0	0	0	0	0	0	0	0	0
ATP5J2-PTCD1 ENSG00000248919	0	0	0	0	0	0	0	0	0	0
ATP5SL ENSG00000105341	0	62	36	15	1	0	3	24	3	0
ATP6AP1 ENSG00000071553	131	228	216	495	139	76	2	6	72	75
ATP6AP1L ENSG00000205464	1	1	3	1	2	1	3	17	1	6
ATP6AP2 ENSG00000182220	15	2	35	4	2	3	19	19	0	12
ATP6V0A1 ENSG00000033627	36	81	85	61	3	15	42	62	0	39
ATP6V0A2 ENSG00000185344	0	1	14	2	8	32	0	0	0	0
ATP6V0A4 ENSG00000105929	1	1	0	2	0	0	0	0	2	0
ATP6V0B ENSG00000117410	1	179	63	421	286	82	222	24	19	130
ATP6V0C ENSG00000185883	0	0	0	0	0	0	0	0	0	0
ATP6V0D1 ENSG00000159720	92	172	56	152	118	22	21	0	28	23
ATP6V0D2 ENSG00000147614	2	0	1	0	0	2	11	0	0	0
ATP6V0E1 ENSG00000113732	3	164	73	4	64	676	14	4	0	51
ATP6V0E2 ENSG00000171130	32	0	47	27	48	9	3	0	3	24
ATP6V1A ENSG00000114573	0	0	13	0	20	1	2	3	1	1
ATP6V1B1 ENSG00000116039	2	7	1	3	0	12	39	0	2	0
ATP6V1B2 ENSG00000147416	10	97	56	1	17	9	26	29	9	53
ATP6V1C1 ENSG00000155097	0	0	40	13	2	11	1	3	0	6
ATP6V1C2 ENSG00000143882	1	5	2	4	10	2	5	1	11	10
ATP6V1D ENSG00000100554	3	0	0	6	1	32	2	1	0	15
ATP6V1E1 ENSG00000131100	3	137	49	3	15	314	111	5	69	22
ATP6V1E2 ENSG00000250565	1	18	8	0	1	0	0	7	2	8
ATP6V1F ENSG00000128524	5	59	42	87	22	106	147	118	28	18
ATP6V1G1 ENSG00000136888	1	0	100	10	3	1	49	10	0	20
ATP6V1G2 ENSG00000213760	0	0	0	0	0	0	0	0	0	0
ATP6V1G3 ENSG00000151418	0	0	0	0	0	0	0	0	0	0
ATP6V1H ENSG00000047249	54	2	235	1	34	49	69	7	0	16
ATP7A ENSG00000165240	0	0	10	0	1	3	31	0	0	4
ATP7B ENSG00000123191	0	0	8	1	0	0	1	0	0	15
ATP8A1 ENSG00000124406	0	0	31	1	3	0	10	0	0	1
ATP8A2 ENSG00000132932	0	0	0	3	0	0	0	0	0	0
ATP8B1 ENSG00000081923	1	0	45	1	0	2	118	2	0	33
ATP8B2 ENSG00000143515	7	8	21	2	3	0	0	21	0	6
ATP8B3 ENSG00000130270	1	0	0	5	0	0	18	1	0	0
ATP8B4 ENSG00000104043	0	0	1	0	0	0	0	0	0	0
ATP9A ENSG00000054793	0	4	44	5	20	3	75	18	0	6
ATP9B ENSG00000166377	3	1	48	2	0	0	1	39	1	6
ATPIF1 ENSG00000130770	22	0	110	40	37	70	123	7	1	17
ATR ENSG00000175054	3	1	15	0	0	1	0	3	4	3
ATRAID ENSG00000138085	65	56	0	0	11	142	1	6	1	0
ATRIP ENSG00000164053	0	0	0	0	0	0	0	0	0	0
ATRIP ENSG00000282827	0	0	0	0	0	0	0	0	0	0
ATRN ENSG00000088812	4	0	3	25	4	2	5	0	1	1
ATRNL1 ENSG00000107518	0	0	0	0	0	0	0	0	0	0
ATRX ENSG00000085224	1	27	16	0	3	15	6	0	0	5
ATXN1 ENSG00000124788	3	0	2	0	22	0	8	25	12	0
ATXN10 ENSG00000130638	3	1	59	0	37	8	77	3	0	0
ATXN1L ENSG00000224470	0	0	1	13	0	0	20	0	1	7
ATXN2 ENSG00000204842	22	0	7	1	5	55	54	3	13	9
ATXN2L ENSG00000168488	26	219	119	1	14	1	105	0	15	21
ATXN3 ENSG00000066427	37	18	135	2	0	18	72	2	1	28
ATXN3L ENSG00000123594	0	0	0	0	0	0	0	0	0	0
ATXN7 ENSG00000163635	0	0	14	2	0	0	0	0	5	0
ATXN7L1 ENSG00000146776	1	5	6	1	0	1	4	5	4	4
ATXN7L2 ENSG00000162650	7	4	1	0	2	1	2	12	2	2
ATXN7L3 ENSG00000087152	11	17	53	63	0	2	19	32	3	39
ATXN7L3B ENSG00000253719	3	82	100	26	22	8	73	30	2	22
AUH ENSG00000148090	0	3	13	0	1	0	1	13	1	0
AUNIP ENSG00000127423	0	0	0	0	0	0	0	0	0	0
AUP1 ENSG00000115307	1	158	95	360	64	6	496	73	0	30
AURKA ENSG00000087586	0	0	1	0	1	2	1	2	0	1
AURKAIP1 ENSG00000175756	111	211	176	111	38	16	94	95	12	4
AURKB ENSG00000178999	0	1	5	1	0	0	0	0	0	0
AURKC ENSG00000105146	0	1	0	1	0	0	0	1	0	1
AUTS2 ENSG00000158321	2	0	3	2	0	2	96	1	53	3
AVEN ENSG00000169857	0	1	1	15	1	0	1	14	4	0
AVIL ENSG00000135407	0	0	0	0	0	0	1	0	0	1
AVL9 ENSG00000105778	3	2	40	1	6	16	10	1	4	1
AVP ENSG00000101200	0	0	0	0	0	0	0	0	0	0
AVPI1 ENSG00000119986	1	110	72	2	2	610	96	6	2	5
AVPR1A ENSG00000166148	0	0	0	0	0	0	0	0	1	0
AVPR1B ENSG00000198049	0	0	0	0	0	0	0	0	0	0
AVPR2 ENSG00000126895	0	0	0	0	0	1	0	4	0	1
AXDND1 ENSG00000162779	1	0	1	0	0	2	0	0	2	0
AXIN1 ENSG00000103126	20	0	7	7	2	143	98	0	47	6
AXIN2 ENSG00000168646	0	1	23	0	0	18	35	6	9	0
AXL ENSG00000167601	115	511	6	0	12	75	50	1	13	0
AZGP1 ENSG00000160862	4	829	2571	2942	1416	9	64	9	277	1227
AZI2 ENSG00000163512	1	1	16	0	0	0	5	7	0	0
AZIN1 ENSG00000155096	0	0	10	0	7	0	60	2	0	6
AZIN2 ENSG00000142920	4	0	5	4	2	4	0	0	0	1
AZU1 ENSG00000172232	0	0	0	0	0	0	0	0	0	0
B2M ENSG00000166710	1	1	2546	0	1263	81	1389	353	298	279
B3GALNT1 ENSG00000169255	0	0	5	0	1	0	0	0	3	1
B3GALNT2 ENSG00000162885	1	1	1	2	4	3	0	0	0	0
B3GALT1 ENSG00000172318	0	0	0	0	0	0	0	0	0	0
B3GALT2 ENSG00000162630	0	0	0	0	0	0	0	0	0	0
B3GALT4 ENSG00000235863	24	10	41	45	3	16	31	5	3	2
B3GALT5 ENSG00000183778	1	0	0	1	0	0	53	0	0	1
B3GALT6 ENSG00000176022	17	8	4	47	3	8	46	1	0	1
B3GAT1 ENSG00000109956	0	0	7	11	10	0	0	2	0	0
B3GAT2 ENSG00000112309	0	0	0	0	0	0	0	0	0	0
B3GAT3 ENSG00000149541	31	34	63	84	21	53	1	27	8	18
B3GLCT ENSG00000187676	2	2	0	2	0	8	7	2	0	0
B3GNT2 ENSG00000170340	0	0	2	1	0	1	0	1	0	8
B3GNT3 ENSG00000179913	0	0	0	1	0	1	169	0	0	0
B3GNT4 ENSG00000176383	0	0	0	0	0	0	14	1	0	0
B3GNT5 ENSG00000176597	1	0	2	0	0	4	56	0	4	0
B3GNT6 ENSG00000198488	0	0	0	0	0	0	0	0	0	0
B3GNT7 ENSG00000156966	5	16	1	4	2	4	37	0	0	0
B3GNT8 ENSG00000177191	7	5	0	24	1	0	14	1	9	0
B3GNT9 ENSG00000237172	2	6	10	12	1	45	6	0	13	10
B3GNTL1 ENSG00000175711	11	1	0	0	19	5	2	1	35	2
B4GALNT1 ENSG00000135454	2	0	0	1	0	3	0	1	0	0
B4GALNT2 ENSG00000167080	0	0	0	0	0	0	0	0	0	0
B4GALNT3 ENSG00000139044	1	38	0	8	74	2	55	0	2	15
B4GALNT4 ENSG00000182272	8	5	10	0	5	0	3	0	0	2
B4GALT1 ENSG00000086062	3	6	85	99	56	8	452	3	53	22
B4GALT2 ENSG00000117411	106	19	30	48	3	25	22	31	16	4
B4GALT3 ENSG00000158850	1	84	74	64	59	78	23	2	0	0
B4GALT4 ENSG00000121578	1	12	31	4	3	0	424	3	0	10
B4GALT5 ENSG00000158470	1	3	5	14	2	3	130	3	3	0
B4GALT6 ENSG00000118276	1	0	0	0	0	0	0	0	0	0
B4GALT7 ENSG00000027847	7	39	6	22	20	35	31	4	1	49
B4GAT1 ENSG00000174684	52	86	3	27	1	106	0	46	7	0
B9D1 ENSG00000108641	8	34	5	0	2	36	3	12	2	0
B9D2 ENSG00000123810	17	12	2	0	0	4	0	15	10	16
BAALC ENSG00000164929	1	1	0	0	0	0	6	0	0	0
BAAT ENSG00000136881	0	0	0	0	1	0	1	0	0	0
BABAM1 ENSG00000105393	62	44	27	86	0	21	30	20	35	1
BACE1 ENSG00000186318	66	25	5	2	33	51	29	1	0	5
BACE2 ENSG00000182240	0	166	75	26	67	36	251	1	2	130
BACH1 ENSG00000156273	0	0	5	2	0	0	10	1	1	5
BACH2 ENSG00000112182	0	0	0	0	0	0	0	0	0	0
BAD ENSG00000002330	91	158	44	171	38	112	73	5	0	23
BAG1 ENSG00000107262	2	443	136	8	128	206	1428	3	2	48
BAG2 ENSG00000112208	8	0	2	0	0	0	4	2	1	0
BAG3 ENSG00000151929	42	90	50	4	19	4	364	1	2	11
BAG4 ENSG00000156735	1	0	1	0	0	0	0	0	0	0
BAG5 ENSG00000166170	11	8	21	4	0	1	63	2	0	23
BAG6 ENSG00000204463	21	253	55	82	71	7	310	83	108	8
BAHCC1 ENSG00000266074	0	6	11	11	2	0	0	38	1	4
BAHD1 ENSG00000140320	9	9	49	0	32	27	12	16	28	5
BAIAP2 ENSG00000175866	5	3	67	334	74	3	410	38	31	111
BAIAP2L1 ENSG00000006453	0	0	92	143	102	1	350	0	5	69
BAIAP2L2 ENSG00000128298	0	0	11	18	0	4	0	0	0	1
BAIAP3 ENSG00000007516	0	0	30	45	7	5	19	11	2	3
BAK1 ENSG00000030110	0	39	2	20	0	12	30	0	13	5
BAMBI ENSG00000095739	2	0	10	0	0	0	23	1	0	1
BANF1 ENSG00000175334	61	11	67	15	34	19	95	1	23	26
BANF2 ENSG00000125888	0	0	0	0	0	0	0	0	0	0
BANK1 ENSG00000153064	0	0	1	0	0	0	3	0	0	0
BANP ENSG00000172530	5	12	2	0	9	82	19	0	20	15
BAP1 ENSG00000163930	4	107	69	149	11	14	49	125	35	15
BARD1 ENSG00000138376	0	0	3	0	1	0	1	9	0	0
BARHL2 ENSG00000143032	0	0	0	0	0	0	0	0	0	0
BARX1 ENSG00000131668	0	0	0	0	0	0	0	0	0	0
BARX2 ENSG00000043039	0	1	19	2	0	0	50	0	4	6
BASP1 ENSG00000176788	0	0	44	2	26	2	14	7	1	38
BATF ENSG00000156127	2	0	0	0	1	1	21	0	13	1
BATF2 ENSG00000168062	12	2	0	2	0	1	2	0	0	3
BATF3 ENSG00000123685	0	8	0	1	0	27	0	0	0	0
BAX ENSG00000087088	2	7	0	52	17	20	18	11	7	0
BAZ1A ENSG00000198604	0	0	6	3	0	3	25	0	2	16
BAZ1B ENSG00000009954	3	53	2	0	27	132	74	28	3	10
BAZ2A ENSG00000076108	5	23	148	1	3	1	159	18	43	72
BAZ2B ENSG00000123636	12	1	15	10	1	0	29	47	4	7
BBC3 ENSG00000105327	3	0	0	9	0	1	31	1	5	0
BBIP1 ENSG00000214413	17	0	34	1	4	0	9	1	1	3
BBOF1 ENSG00000119636	1	0	2	0	0	0	1	0	2	0
BBOX1 ENSG00000129151	0	0	0	0	0	0	0	0	0	0
BBS1 ENSG00000174483	0	0	2	0	1	0	8	3	1	1
BBS10 ENSG00000179941	1	0	8	0	1	0	1	8	0	0
BBS12 ENSG00000181004	1	0	0	0	0	1	0	0	0	0
BBS2 ENSG00000125124	9	5	27	0	77	5	0	29	0	10
BBS4 ENSG00000140463	4	8	18	21	7	85	1	1	0	26
BBS5 ENSG00000163093	3	2	4	2	1	5	6	0	1	1
BBS7 ENSG00000138686	4	1	5	0	1	12	0	1	0	0
BBS9 ENSG00000122507	0	0	4	5	0	0	18	1	0	0
BBX ENSG00000114439	8	0	11	0	4	3	19	1	2	22
BCAM ENSG00000187244	1	1	289	139	323	0	74	1	37	89
BCAN ENSG00000132692	0	0	0	0	0	0	0	0	0	0
BCAP29 ENSG00000075790	1	1	40	10	32	111	31	1	15	29
BCAP31 ENSG00000185825	99	1042	90	785	140	5	179	0	56	129
BCAR1 ENSG00000050820	61	34	47	164	62	25	264	73	5	85
BCAR3 ENSG00000137936	0	0	0	0	1	0	11	10	0	6
BCAS1 ENSG00000064787	0	0	65	29	86	1	65	2	0	41
BCAS2 ENSG00000116752	0	1	39	0	21	0	2	6	0	0
BCAS3 ENSG00000141376	6	5	54	40	0	13	2	0	64	1
BCAS4 ENSG00000124243	21	81	9	6	2	1	57	0	5	7
BCAT1 ENSG00000060982	0	0	0	0	0	0	0	0	0	0
BCAT2 ENSG00000105552	23	150	80	120	30	0	160	1	20	12
BCCIP ENSG00000107949	11	0	39	28	7	26	8	4	11	14
BCDIN3D ENSG00000186666	0	3	2	4	0	10	2	0	0	0
BCHE ENSG00000114200	0	0	0	0	0	0	0	0	0	0
BCKDHA ENSG00000248098	3	22	5	0	2	0	6	1	1	0
BCKDHB ENSG00000083123	0	0	10	0	0	4	4	1	0	4
BCKDK ENSG00000103507	44	11	27	96	3	39	20	76	34	23
BCL10 ENSG00000142867	0	0	10	1	1	22	199	2	0	0
BCL11A ENSG00000119866	4	0	63	6	17	1	56	1	39	2
BCL11B ENSG00000127152	1	0	0	0	0	0	0	0	7	0
BCL2 ENSG00000171791	6	2	36	3	0	1	98	64	0	8
BCL2A1 ENSG00000140379	0	0	0	0	0	0	0	0	0	0
BCL2L1 ENSG00000171552	0	97	202	218	73	13	164	58	22	41
BCL2L10 ENSG00000137875	0	0	0	0	0	0	0	0	0	0
BCL2L11 ENSG00000153094	1	1	21	2	0	2	0	1	0	1
BCL2L12 ENSG00000126453	17	10	2	3	9	21	48	8	0	1
BCL2L13 ENSG00000099968	3	27	20	4	2	17	88	12	2	1
BCL2L14 ENSG00000121380	1	1	0	0	1	5	8	0	6	0
BCL2L15 ENSG00000188761	0	1	0	0	1	0	7	0	0	0
BCL2L2 ENSG00000129473	2	4	115	0	31	1	46	6	1	8
BCL2L2-PABPN1 ENSG00000258643	0	0	0	0	0	0	0	0	0	0
BCL3 ENSG00000069399	0	2	5	33	13	565	1059	12	51	118
BCL6 ENSG00000113916	17	0	4	3	0	143	19	68	131	27
BCL6B ENSG00000161940	1	0	0	3	1	0	5	14	2	2
BCL7A ENSG00000110987	3	1	29	15	2	23	39	17	1	1
BCL7B ENSG00000106635	1	0	2	0	0	64	167	0	1	0
BCL7C ENSG00000099385	107	88	69	41	24	0	48	6	13	1
BCL9 ENSG00000116128	0	0	35	14	2	6	1	0	1	0
BCL9L ENSG00000186174	19	2	71	2	57	68	37	0	18	19
BCLAF1 ENSG00000029363	4	3	24	0	0	58	25	11	4	20
BCO1 ENSG00000135697	0	0	0	0	0	0	0	0	0	0
BCO2 ENSG00000197580	1	0	0	0	0	0	0	0	6	0
BCOR ENSG00000183337	0	0	8	0	4	7	25	0	1	5
BCORL1 ENSG00000085185	10	27	0	1	5	3	0	8	3	6
BCR ENSG00000186716	27	82	19	71	16	140	24	1	2	4
BCS1L ENSG00000074582	33	41	1	4	1	93	4	0	36	24
BDH1 ENSG00000161267	0	0	12	41	28	56	41	1	2	12
BDH2 ENSG00000164039	58	20	1	0	4	112	141	0	0	23
BDKRB1 ENSG00000100739	0	0	0	1	1	3	2	2	0	0
BDKRB2 ENSG00000168398	27	3	8	1	0	3	151	0	1	5
BDNF ENSG00000176697	0	0	0	0	0	0	0	0	0	0
BDP1 ENSG00000145734	1	0	3	0	0	0	15	0	1	0
BEAN1 ENSG00000166546	0	0	0	1	0	0	0	0	1	0
BECN1 ENSG00000126581	3	0	34	0	0	0	25	25	1	4
BEGAIN ENSG00000183092	2	2	0	1	0	1	0	44	1	5
BEND2 ENSG00000177324	0	0	0	2	0	0	0	0	0	0
BEND3 ENSG00000178409	0	1	0	3	11	4	0	0	2	0
BEND4 ENSG00000188848	0	0	19	0	0	0	0	0	0	1
BEND5 ENSG00000162373	2	6	0	2	7	0	2	14	0	0
BEND6 ENSG00000151917	0	0	0	0	0	0	0	0	0	4
BEND7 ENSG00000165626	7	0	1	0	0	0	61	0	0	1
BEST1 ENSG00000167995	5	1	10	0	1	0	8	11	5	4
BEST2 ENSG00000039987	0	0	0	0	0	0	0	0	0	0
BEST3 ENSG00000127325	0	2	2	0	0	7	0	0	0	0
BEST4 ENSG00000142959	0	0	0	0	0	0	0	0	1	0
BET1 ENSG00000105829	2	1	15	3	0	9	15	1	2	1
BET1L ENSG00000177951	0	9	19	54	4	162	50	3	4	32
BEX1 ENSG00000133169	0	0	2	0	0	7	3	0	0	0
BEX2 ENSG00000133134	0	0	135	10	8	59	21	9	1	6
BEX3 ENSG00000166681	44	1	54	1	17	103	7	11	7	13
BEX4 ENSG00000102409	16	83	79	31	5	0	85	102	2	6
BEX5 ENSG00000184515	2	0	6	0	2	1	11	11	2	3
BFAR ENSG00000103429	1	21	14	0	0	20	49	15	7	10
BFSP1 ENSG00000125864	0	0	0	0	0	0	0	0	0	0
BFSP2 ENSG00000170819	0	0	0	0	0	0	0	0	0	0
BGLAP ENSG00000242252	0	0	2	0	0	5	0	1	0	1
BGN ENSG00000182492	515	230	0	119	0	1	6	131	217	29
BHLHA15 ENSG00000180535	0	0	0	0	0	0	0	0	0	0
BHLHB9 ENSG00000198908	0	0	0	0	0	0	0	0	0	1
BHLHE22 ENSG00000180828	0	0	0	0	0	0	0	0	0	0
BHLHE40 ENSG00000134107	1	0	18	0	60	8	327	1	58	7
BHLHE41 ENSG00000123095	0	0	0	0	1	0	41	0	0	2
BHMG1 ENSG00000237452	0	0	0	0	0	0	0	0	0	0
BHMT ENSG00000145692	0	0	0	0	0	0	0	0	0	0
BHMT2 ENSG00000132840	3	0	0	1	0	0	0	1	0	0
BICC1 ENSG00000122870	0	0	0	0	0	0	0	0	1	1
BICD1 ENSG00000151746	0	2	5	0	0	1	1	0	0	1
BICD2 ENSG00000185963	25	12	2	4	2	209	14	3	4	2
BICDL1 ENSG00000135127	0	1	5	2	0	3	25	0	0	0
BICDL2 ENSG00000162069	5	2	25	106	12	1	222	27	0	61
BID ENSG00000015475	0	4	0	1	0	92	70	1	0	0
BIK ENSG00000100290	0	51	391	87	80	9	237	1	0	19
BIN1 ENSG00000136717	123	159	64	1	27	4	1	29	64	53
BIN2 ENSG00000110934	4	0	0	0	1	0	0	2	17	0
BIN3 ENSG00000147439	2	49	40	61	21	5	201	1	7	3
BIRC2 ENSG00000110330	6	4	5	7	13	32	25	5	5	9
BIRC3 ENSG00000023445	0	2	1	4	1	56	52	0	13	2
BIRC5 ENSG00000089685	1	14	0	3	2	0	0	0	2	1
BIRC6 ENSG00000115760	3	0	6	0	0	2	13	8	0	0
BIRC7 ENSG00000101197	2	0	1	0	0	1	1	0	0	0
BIVM ENSG00000134897	1	2	3	2	3	2	8	2	1	1
BLCAP ENSG00000166619	84	89	48	1	78	125	241	4	1	0
BLK ENSG00000136573	4	1	0	0	0	1	0	2	1	0
BLM ENSG00000197299	1	0	2	0	1	2	1	0	0	0
BLMH ENSG00000108578	1	1	0	0	0	203	2	0	0	10
BLNK ENSG00000095585	0	0	1	0	0	0	0	4	3	0
BLOC1S1 ENSG00000135441	133	60	51	245	24	3	3	13	1	31
BLOC1S2 ENSG00000196072	0	0	3	1	1	0	0	0	2	0
BLOC1S3 ENSG00000189114	0	0	2	8	0	12	2	0	0	3
BLOC1S4 ENSG00000186222	3	0	48	2	0	63	17	0	13	37
BLOC1S5 ENSG00000188428	2	0	4	0	0	7	1	1	0	0
BLOC1S6 ENSG00000104164	1	0	41	1	17	0	36	2	3	11
BLVRA ENSG00000106605	3	7	0	1	0	162	5	0	3	0
BLVRB ENSG00000090013	9	320	176	86	48	20	257	3	23	47
BLZF1 ENSG00000117475	0	1	1	7	0	0	13	0	1	2
BMF ENSG00000104081	5	0	12	0	3	9	17	19	1	15
BMI1 ENSG00000168283	1	1	22	4	0	0	4	14	6	4
BMP1 ENSG00000168487	43	64	1	26	0	0	62	86	5	17
BMP10 ENSG00000163217	0	0	0	0	0	0	0	0	0	0
BMP2 ENSG00000125845	0	0	1	0	0	0	24	0	0	0
BMP2K ENSG00000138756	5	0	1	0	0	0	0	0	7	0
BMP3 ENSG00000152785	0	0	0	0	0	0	9	0	0	0
BMP4 ENSG00000125378	2	12	6	0	0	8	2	6	0	1
BMP5 ENSG00000112175	0	0	0	0	0	0	0	5	0	0
BMP6 ENSG00000153162	5	0	0	0	0	0	0	0	0	0
BMP7 ENSG00000101144	4	43	9	5	10	1	128	5	1	2
BMP8A ENSG00000183682	0	0	0	0	0	0	0	0	0	0
BMP8B ENSG00000116985	0	0	0	0	0	0	0	0	0	0
BMPER ENSG00000164619	0	0	0	0	0	0	0	0	0	0
BMPR1A ENSG00000107779	0	0	11	0	6	9	2	6	0	2
BMPR1B ENSG00000138696	1	0	8	16	16	2	9	0	0	1
BMPR2 ENSG00000204217	0	8	12	0	1	1	4	4	2	1
BMS1 ENSG00000165733	12	9	19	10	3	3	69	2	0	1
BMT2 ENSG00000164603	0	0	1	0	2	3	0	1	1	1
BMX ENSG00000102010	0	0	0	0	0	0	0	0	0	0
BNC1 ENSG00000169594	0	1	0	0	0	0	0	0	0	0
BNC2 ENSG00000173068	15	3	0	0	0	15	0	0	0	0
BNIP1 ENSG00000113734	5	2	11	0	0	0	10	0	2	2
BNIP2 ENSG00000140299	1	2	2	0	9	0	34	1	2	1
BNIP3 ENSG00000176171	0	41	78	0	1	0	3	4	2	4
BNIP3L ENSG00000104765	0	0	11	9	4	2	0	2	11	9
BNIPL ENSG00000163141	0	2	0	0	25	1	76	7	0	1
BOC ENSG00000144857	40	2	5	0	0	17	0	17	0	7
BOD1 ENSG00000145919	3	91	1	0	28	247	16	1	0	2
BOD1L1 ENSG00000038219	0	2	13	15	15	6	4	6	1	2
BOD1L2 ENSG00000228075	0	0	0	0	0	0	1	1	0	0
BOK ENSG00000176720	62	5	0	103	5	0	9	18	1	52
BOLA1 ENSG00000178096	7	2	0	4	7	51	0	1	0	5
BOLA2B ENSG00000169627	80	7	32	105	1	30	161	10	1	25
BOLA3 ENSG00000163170	1	0	47	0	1	67	30	1	4	0
BOLL ENSG00000152430	1	0	0	0	0	0	0	0	0	0
BOP1 ENSG00000261236	0	35	0	20	1	2	0	3	2	13
BORA ENSG00000136122	1	1	3	0	0	4	0	0	0	1
BORCS5 ENSG00000165714	3	2	7	0	0	2	10	0	1	0
BORCS6 ENSG00000196544	6	26	14	0	1	1	0	0	20	0
BORCS7 ENSG00000166275	3	9	61	45	2	2	1	8	2	4
BORCS8 ENSG00000254901	2	1	14	60	26	1	23	15	1	2
BORCS8-MEF2B ENSG00000064489	1	0	0	0	0	0	0	0	0	0
BPGM ENSG00000172331	0	0	30	0	1	0	6	0	13	0
BPHL ENSG00000137274	2	17	4	10	1	41	1	0	2	9
BPI ENSG00000101425	0	0	0	0	0	0	0	0	0	0
BPIFA1 ENSG00000198183	0	0	0	0	0	0	0	0	0	0
BPIFA2 ENSG00000131050	0	0	0	0	0	0	0	0	0	0
BPIFB1 ENSG00000125999	0	0	0	0	0	0	0	0	4	1
BPIFB2 ENSG00000078898	0	0	0	0	0	0	0	0	0	0
BPIFB4 ENSG00000186191	0	0	0	0	0	0	0	0	0	0
BPIFC ENSG00000184459	0	0	0	0	0	0	0	0	0	0
BPNT1 ENSG00000162813	0	0	21	0	0	7	16	19	0	12
BPTF ENSG00000171634	10	3	42	0	2	2	12	30	0	0
BRAF ENSG00000157764	2	1	11	1	7	0	10	1	0	4
BRAP ENSG00000089234	0	38	2	9	9	11	64	0	0	0
BRAT1 ENSG00000106009	4	0	73	159	0	57	71	56	2	29
BRCA1 ENSG00000012048	0	3	0	0	0	42	7	1	0	3
BRCA2 ENSG00000139618	0	0	0	0	2	0	0	0	1	0
BRCC3 ENSG00000185515	0	0	16	0	3	3	28	1	0	8
BRD1 ENSG00000100425	1	0	38	0	0	3	1	1	9	1
BRD2 ENSG00000204256	54	183	304	76	172	11	615	520	256	119
BRD3 ENSG00000169925	2	0	21	5	20	23	4	0	4	2
BRD4 ENSG00000141867	98	0	47	56	24	28	197	55	2	1
BRD7 ENSG00000166164	0	2	32	0	2	39	43	9	18	0
BRD8 ENSG00000112983	0	5	9	122	20	115	14	6	0	0
BRD9 ENSG00000028310	33	3	20	67	1	26	34	70	35	22
BRDT ENSG00000137948	0	0	0	0	0	0	0	0	0	0
BRE ENSG00000158019	0	28	28	3	1	20	5	5	3	1
BRF1 ENSG00000185024	51	6	64	110	10	18	29	18	5	18
BRF2 ENSG00000104221	0	0	2	50	1	17	12	0	1	0
BRI3 ENSG00000164713	194	192	176	177	219	13	178	39	56	71
BRI3BP ENSG00000184992	3	1	9	2	0	0	0	1	1	0
BRICD5 ENSG00000182685	7	4	6	48	0	1	0	0	1	7
BRINP1 ENSG00000078725	0	0	0	0	0	0	0	1	0	0
BRINP2 ENSG00000198797	0	0	0	0	0	0	0	0	0	0
BRINP3 ENSG00000162670	0	0	0	0	0	0	0	0	0	0
BRIP1 ENSG00000136492	0	0	0	0	0	0	0	0	0	0
BRIX1 ENSG00000113460	0	0	2	0	0	1	5	0	0	5
BRK1 ENSG00000254999	3	326	91	0	1	68	154	1	78	7
BRMS1 ENSG00000174744	1	1	37	140	8	24	21	0	93	5
BRMS1L ENSG00000100916	4	0	0	0	11	0	0	0	1	1
BROX ENSG00000162819	0	0	4	2	3	6	15	2	3	1
BRPF1 ENSG00000156983	23	4	0	0	13	14	24	5	1	1
BRPF3 ENSG00000096070	0	0	23	0	23	167	37	0	0	6
BRS3 ENSG00000102239	0	0	0	0	0	0	0	0	0	0
BRSK1 ENSG00000160469	17	0	0	0	0	1	8	7	0	0
BRSK2 ENSG00000174672	4	0	7	0	0	0	0	0	2	0
BRWD1 ENSG00000185658	0	0	20	0	0	0	9	22	0	6
BRWD3 ENSG00000165288	0	0	1	2	1	0	0	1	1	0
BSCL2 ENSG00000168000	0	0	0	0	0	0	0	1	1	0
BSDC1 ENSG00000160058	0	3	58	2	72	27	1	35	4	19
BSG ENSG00000172270	258	170	118	260	35	62	59	142	34	70
BSN ENSG00000164061	1	0	0	0	0	0	0	0	0	0
BSND ENSG00000162399	2	0	0	0	2	0	0	0	0	0
BSPH1 ENSG00000188334	0	0	0	0	0	0	0	0	0	0
BSPRY ENSG00000119411	0	1	12	1	15	64	28	0	0	7
BST1 ENSG00000109743	0	3	2	0	0	2	0	1	5	1
BST2 ENSG00000130303	414	217	14	30	0	0	18	180	56	10
BTAF1 ENSG00000095564	0	0	4	0	5	0	5	7	1	0
BTBD1 ENSG00000064726	29	1	27	0	2	0	37	6	3	6
BTBD10 ENSG00000148925	13	0	11	0	0	1	18	0	1	0
BTBD11 ENSG00000151136	1	0	0	0	2	25	22	0	5	0
BTBD16 ENSG00000138152	0	1	1	1	3	1	4	1	2	1
BTBD18 ENSG00000233436	0	0	0	0	0	0	0	0	0	0
BTBD19 ENSG00000222009	1	0	0	0	0	0	2	0	9	1
BTBD2 ENSG00000133243	104	1	139	204	37	84	87	111	0	51
BTBD3 ENSG00000132640	6	0	12	0	0	0	12	5	14	1
BTBD6 ENSG00000184887	47	53	105	13	13	40	63	3	5	6
BTBD7 ENSG00000011114	0	7	32	0	8	22	22	4	16	0
BTBD8 ENSG00000189195	0	0	1	3	0	0	3	1	1	0
BTBD9 ENSG00000183826	27	4	20	18	0	17	46	0	0	0
BTC ENSG00000174808	1	0	0	0	1	0	0	0	2	0
BTD ENSG00000169814	2	18	19	0	5	32	3	0	0	0
BTF3 ENSG00000145741	117	3	101	2	8	67	226	87	43	16
BTF3L4 ENSG00000134717	1	0	17	0	4	5	38	0	4	13
BTG1 ENSG00000133639	0	1	3	7	4	1	137	76	21	0
BTG2 ENSG00000159388	220	2	448	2	11	2	472	1	171	14
BTG3 ENSG00000154640	0	2	25	0	3	0	54	0	0	2
BTG4 ENSG00000137707	0	0	0	0	0	0	0	0	0	0
BTK ENSG00000010671	0	0	0	0	0	0	0	0	0	0
BTLA ENSG00000186265	0	0	0	0	0	0	0	0	0	0
BTN1A1 ENSG00000124557	0	0	0	0	0	0	0	0	0	0
BTN2A1 ENSG00000112763	0	4	1	0	9	0	16	20	0	0
BTN2A2 ENSG00000124508	1	15	7	2	0	2	2	1	0	1
BTN3A1 ENSG00000026950	0	17	7	2	0	66	14	14	3	15
BTN3A2 ENSG00000186470	0	0	1	1	0	25	2	11	0	0
BTN3A3 ENSG00000111801	0	0	2	4	2	15	1	0	0	0
BTNL2 ENSG00000204290	0	0	0	0	0	0	0	0	0	0
BTNL3 ENSG00000168903	0	0	0	0	0	0	0	0	0	0
BTNL8 ENSG00000113303	0	0	0	0	0	0	0	0	0	0
BTNL9 ENSG00000165810	0	0	0	7	0	0	0	1	0	0
BTRC ENSG00000166167	0	9	30	6	0	18	0	0	1	42
BUB1 ENSG00000169679	0	0	0	0	0	0	0	0	0	0
BUB1B ENSG00000156970	0	0	0	0	0	0	0	0	0	0
BUB3 ENSG00000154473	0	3	30	2	0	1	6	13	0	8
BUD13 ENSG00000137656	7	10	3	0	0	3	0	4	0	0
BUD31 ENSG00000106245	1	149	119	127	52	118	50	69	32	62
BVES ENSG00000112276	4	0	0	0	2	0	0	0	4	0
BYSL ENSG00000112578	1	30	2	4	12	5	13	1	3	1
BZW1 ENSG00000082153	3	0	57	3	8	2	156	3	2	7
BZW2 ENSG00000136261	6	1	0	5	0	7	19	1	0	0
C10orf10 ENSG00000165507	0	12	3	1	4	3	145	46	95	23
C10orf105 ENSG00000214688	0	0	0	0	0	0	0	0	0	0
C10orf107 ENSG00000183346	0	0	0	0	0	0	0	0	0	0
C10orf11 ENSG00000148655	0	5	9	0	1	9	3	9	1	3
C10orf128 ENSG00000204161	6	0	0	2	0	0	0	0	3	0
C10orf142 ENSG00000277288	0	0	0	0	0	0	0	0	0	0
C10orf2 ENSG00000107815	5	0	4	1	0	4	12	11	0	2
C10orf35 ENSG00000171224	0	1	2	6	0	4	1	0	13	1
C10orf53 ENSG00000178645	0	0	0	0	0	0	0	0	0	0
C10orf54 ENSG00000107738	202	27	0	3	3	0	226	61	84	64
C10orf55 ENSG00000222047	1	1	0	1	0	0	0	0	0	0
C10orf62 ENSG00000203942	0	0	0	0	0	0	0	0	0	0
C10orf67 ENSG00000179133	13	0	0	0	0	0	0	1	0	0
C10orf71 ENSG00000177354	0	0	0	0	0	0	0	0	0	4
C10orf76 ENSG00000120029	0	63	0	0	1	135	27	2	0	0
C10orf82 ENSG00000165863	0	0	0	0	0	0	6	0	0	0
C10orf88 ENSG00000119965	0	0	1	2	3	8	0	0	2	0
C10orf90 ENSG00000154493	0	0	0	0	0	0	0	0	0	0
C10orf95 ENSG00000120055	0	1	0	1	0	1	1	0	0	3
C10orf99 ENSG00000188373	32	1	0	1	0	1	124	0	0	0
C11orf1 ENSG00000137720	1	11	34	2	1	0	8	4	0	0
C11orf16 ENSG00000176029	0	0	0	0	0	1	4	0	0	0
C11orf21 ENSG00000110665	0	0	0	0	0	0	0	0	0	0
C11orf24 ENSG00000171067	62	12	37	62	0	96	6	118	18	23
C11orf31 ENSG00000211450	11	0	71	95	36	144	142	62	35	14
C11orf40 ENSG00000171987	0	0	0	0	0	0	0	0	0	0
C11orf42 ENSG00000180878	0	0	0	0	0	0	0	0	1	0
C11orf45 ENSG00000174370	36	0	0	0	1	0	1	1	1	0
C11orf49 ENSG00000149179	0	3	0	20	0	56	30	6	10	0
C11orf52 ENSG00000149300	0	0	0	0	0	0	0	0	0	0
C11orf53 ENSG00000150750	0	0	0	0	0	0	1	0	0	0
C11orf54 ENSG00000182919	1	0	18	0	14	7	0	1	0	0
C11orf57 ENSG00000150776	5	2	1	3	3	3	1	0	0	0
C11orf58 ENSG00000110696	3	22	37	0	5	4	39	25	3	9
C11orf63 ENSG00000109944	1	1	0	5	1	0	0	0	1	0
C11orf65 ENSG00000166323	0	0	0	0	0	0	0	0	0	0
C11orf68 ENSG00000175573	2	116	24	2	0	1	2	31	25	6
C11orf70 ENSG00000137691	1	0	0	0	0	1	0	1	2	0
C11orf71 ENSG00000180425	1	1	8	8	17	2	0	1	6	1
C11orf74 ENSG00000166352	0	0	3	0	2	5	12	0	1	0
C11orf80 ENSG00000173715	0	3	6	3	7	24	1	1	0	0
C11orf84 ENSG00000168005	0	0	7	2	0	7	4	1	5	0
C11orf87 ENSG00000185742	0	1	0	0	1	0	0	0	0	0
C11orf88 ENSG00000183644	0	0	0	0	0	0	1	0	0	0
C11orf91 ENSG00000205177	0	0	0	0	0	0	0	0	0	0
C11orf94 ENSG00000234776	0	0	0	0	0	0	0	0	0	0
C11orf95 ENSG00000188070	5	126	43	3	3	13	0	36	1	2
C11orf96 ENSG00000187479	142	372	0	0	2	2	1	772	662	0
C11orf98 ENSG00000278615	0	1	1	0	0	0	0	0	0	1
C12orf10 ENSG00000139637	22	87	41	6	3	2	5	0	39	4
C12orf29 ENSG00000133641	1	0	3	0	3	0	0	1	0	1
C12orf4 ENSG00000047621	0	1	15	0	0	40	10	0	2	0
C12orf40 ENSG00000180116	0	0	0	0	0	0	0	0	0	0
C12orf42 ENSG00000179088	0	0	0	0	0	0	1	0	0	0
C12orf43 ENSG00000157895	6	19	4	45	15	49	5	5	12	0
C12orf45 ENSG00000151131	1	4	19	0	1	2	5	1	0	0
C12orf49 ENSG00000111412	0	1	9	7	0	33	63	0	7	1
C12orf50 ENSG00000165805	0	0	1	2	0	2	0	1	0	0
C12orf54 ENSG00000177627	1	0	0	0	0	0	24	0	0	0
C12orf56 ENSG00000185306	0	0	0	0	0	0	0	0	0	0
C12orf57 ENSG00000111678	200	483	193	141	55	20	0	164	62	90
C12orf60 ENSG00000182993	0	0	0	0	0	0	0	0	0	0
C12orf65 ENSG00000130921	1	17	2	3	3	16	10	3	1	3
C12orf66 ENSG00000174206	0	0	3	2	0	0	2	1	0	1
C12orf71 ENSG00000214700	0	0	0	0	0	0	0	0	0	0
C12orf73 ENSG00000204954	1	0	6	7	3	10	9	6	2	1
C12orf75 ENSG00000235162	8	0	0	0	1	0	0	7	0	0
C12orf76 ENSG00000174456	3	2	2	8	1	23	11	1	0	1
C14orf1 ENSG00000133935	0	151	141	1	7	144	15	22	0	23
C14orf105 ENSG00000100557	0	0	0	0	0	0	0	0	0	0
C14orf119 ENSG00000179933	0	1	0	1	1	18	0	1	5	19
C14orf132 ENSG00000227051	3	3	0	1	3	15	1	7	6	0
C14orf142 ENSG00000170270	2	0	4	0	0	2	1	1	0	0
C14orf159 ENSG00000133943	7	22	7	0	1	85	0	0	2	0
C14orf166 ENSG00000087302	17	2	12	1	2	154	56	4	0	9
C14orf169 ENSG00000170468	1	0	5	0	2	4	10	0	0	2
C14orf177 ENSG00000176605	0	0	0	0	0	0	0	0	0	0
C14orf178 ENSG00000197734	0	0	0	0	0	0	0	0	0	0
C14orf180 ENSG00000184601	0	1	0	0	0	0	0	0	0	0
C14orf2 ENSG00000156411	22	12	2	0	76	697	175	11	0	10
C14orf28 ENSG00000179476	0	0	1	0	0	0	0	0	0	1
C14orf37 ENSG00000139971	0	0	0	2	0	0	0	0	0	0
C14orf39 ENSG00000179008	0	0	0	0	0	0	0	0	0	0
C14orf79 ENSG00000140104	1	0	2	35	3	1	6	11	1	0
C14orf80 ENSG00000185347	0	2	0	0	23	0	24	10	14	28
C14orf93 ENSG00000100802	3	0	2	1	0	43	5	0	2	1
C15orf39 ENSG00000167173	3	2	2	70	7	75	18	3	0	2
C15orf40 ENSG00000169609	10	11	19	13	14	2	0	1	8	2
C15orf41 ENSG00000186073	0	0	0	0	0	0	14	0	0	0
C15orf48 ENSG00000166920	2	0	11	0	0	0	6	6	2	13
C15orf52 ENSG00000188549	9	44	0	2	0	57	0	0	4	2
C15orf53 ENSG00000175779	0	0	0	0	0	0	0	0	0	0
C15orf57 ENSG00000128891	10	0	0	0	0	1	25	5	0	1
C15orf59 ENSG00000205363	17	25	23	1	2	0	15	42	0	2
C15orf61 ENSG00000189227	0	2	12	3	21	1	0	25	1	1
C15orf62 ENSG00000188277	0	2	2	4	0	1	5	5	0	2
C15orf65 ENSG00000261652	0	0	1	0	0	0	0	0	0	0
C16orf13 ENSG00000130731	33	65	5	124	19	86	0	4	5	8
C16orf45 ENSG00000166780	27	1	4	2	0	0	151	1	8	0
C16orf46 ENSG00000166455	0	1	0	0	0	5	0	1	0	0
C16orf52 ENSG00000185716	3	4	18	1	0	1	8	0	0	0
C16orf54 ENSG00000185905	3	0	4	0	0	2	2	6	13	0
C16orf58 ENSG00000140688	1	72	131	132	43	240	10	17	2	23
C16orf59 ENSG00000162062	0	0	3	3	0	0	0	0	0	0
C16orf62 ENSG00000103544	78	2	51	92	2	2	3	28	5	0
C16orf70 ENSG00000125149	0	15	22	17	13	17	3	1	8	1
C16orf71 ENSG00000166246	1	0	3	0	6	6	1	0	0	1
C16orf72 ENSG00000182831	0	1	7	0	1	5	0	16	5	8
C16orf74 ENSG00000154102	0	0	2	0	0	0	107	24	3	0
C16orf78 ENSG00000166152	0	0	0	0	0	0	0	0	0	0
C16orf82 ENSG00000234186	0	0	0	0	0	0	0	0	0	0
C16orf86 ENSG00000159761	0	1	0	0	2	0	0	13	1	0
C16orf87 ENSG00000155330	0	0	6	0	0	0	0	1	0	0
C16orf89 ENSG00000153446	41	24	1	1	34	4	1	6	5	2
C16orf91 ENSG00000174109	4	0	0	0	0	1	2	6	0	4
C16orf92 ENSG00000167194	0	0	0	0	0	0	0	0	0	0
C16orf95 ENSG00000260456	2	0	0	0	0	0	0	0	0	0
C16orf96 ENSG00000205832	0	1	2	0	0	0	1	0	0	0
C17orf105 ENSG00000231256	0	0	0	0	0	0	0	0	0	0
C17orf107 ENSG00000205710	2	8	2	0	2	4	22	0	1	33
C17orf49 ENSG00000258315	1	0	4	0	0	8	9	0	1	0
C17orf50 ENSG00000270806	0	0	0	0	1	0	0	0	0	0
C17orf51 ENSG00000212719	0	12	1	0	0	1	0	1	0	0
C17orf53 ENSG00000125319	1	4	2	1	0	0	0	1	0	0
C17orf58 ENSG00000186665	0	0	1	0	4	0	0	0	0	0
C17orf62 ENSG00000178927	4	54	60	58	0	31	11	35	2	19
C17orf64 ENSG00000141371	0	0	0	0	0	0	0	0	0	0
C17orf67 ENSG00000214226	4	0	7	1	0	0	6	0	0	0
C17orf74 ENSG00000184560	0	0	0	0	0	0	0	0	0	0
C17orf75 ENSG00000108666	0	0	3	0	8	1	6	3	2	0
C17orf78 ENSG00000278505	0	1	1	1	1	3	1	0	0	0
C17orf80 ENSG00000141219	4	39	1	1	0	28	0	25	4	5
C17orf89 ENSG00000224877	49	89	53	51	65	40	86	11	9	13
C17orf96 ENSG00000273604	0	2	1	0	0	1	1	0	7	0
C17orf97 ENSG00000187624	0	1	0	0	0	16	0	0	2	0
C17orf98 ENSG00000275489	0	0	0	0	0	0	0	0	0	0
C17orf99 ENSG00000187997	0	0	0	0	0	0	0	0	0	0
C18orf21 ENSG00000141428	0	1	5	1	2	5	6	0	0	3
C18orf25 ENSG00000152242	0	1	6	0	0	0	4	5	1	1
C18orf32 ENSG00000177576	5	4	8	11	12	19	12	6	0	3
C18orf54 ENSG00000166845	0	0	0	0	0	1	0	0	3	0
C18orf63 ENSG00000206043	0	0	0	0	0	0	0	0	0	0
C18orf8 ENSG00000141452	18	5	42	0	13	6	52	0	0	22
C19orf12 ENSG00000131943	0	112	7	4	74	142	41	0	1	0
C19orf18 ENSG00000177025	1	0	7	11	9	5	0	1	0	8
C19orf24 ENSG00000228300	0	124	11	59	0	3	0	0	26	15
C19orf25 ENSG00000119559	1	27	5	31	55	11	20	49	24	4
C19orf33 ENSG00000167644	0	23	9	6	7	3	332	0	292	86
C19orf35 ENSG00000188305	0	0	0	0	0	0	0	0	0	0
C19orf38 ENSG00000214212	0	1	0	0	0	1	0	2	0	0
C19orf43 ENSG00000123144	7	325	81	32	79	496	253	78	0	56
C19orf44 ENSG00000105072	27	12	1	23	1	5	0	30	0	2
C19orf45 ENSG00000198723	0	0	0	0	0	0	0	0	0	0
C19orf47 ENSG00000160392	0	0	8	17	3	0	35	13	13	0
C19orf48 ENSG00000167747	26	47	24	73	29	1	1	1	1	1
C19orf52 ENSG00000142444	2	7	4	4	15	76	0	24	0	0
C19orf53 ENSG00000104979	0	256	97	107	79	12	15	160	125	63
C19orf54 ENSG00000188493	1	49	24	11	2	2	1	2	1	5
C19orf57 ENSG00000132016	14	0	0	3	0	1	5	9	1	0
C19orf60 ENSG00000006015	88	8	16	164	8	25	22	110	20	20
C19orf66 ENSG00000130813	1	59	11	0	1	18	33	23	4	13
C19orf67 ENSG00000188032	0	0	0	0	0	0	0	0	0	0
C19orf68 ENSG00000185453	6	6	0	3	6	0	10	6	1	0
C19orf70 ENSG00000174917	225	82	73	128	61	1	12	105	121	42
C19orf71 ENSG00000183397	0	0	1	0	2	1	0	2	1	0
C19orf73 ENSG00000221916	0	1	1	4	0	0	2	1	3	0
C19orf81 ENSG00000235034	0	0	29	37	0	0	0	0	0	0
C19orf84 ENSG00000262874	0	0	0	0	0	0	0	0	0	0
C1D ENSG00000197223	8	0	11	2	8	0	9	0	3	0
C1GALT1 ENSG00000106392	1	2	8	0	7	0	6	4	0	6
C1GALT1C1 ENSG00000171155	1	0	4	1	0	5	17	3	1	8
C1GALT1C1L ENSG00000223658	0	0	0	0	0	0	0	0	0	0
C1QA ENSG00000173372	162	157	3	5	2	0	9	102	67	6
C1QB ENSG00000173369	82	2	1	0	14	0	2	96	77	40
C1QBP ENSG00000108561	0	1	109	2	71	2	85	31	0	78
C1QC ENSG00000159189	28	1	0	13	1	0	23	19	11	4
C1QL1 ENSG00000131094	22	0	0	1	0	0	0	7	1	0
C1QL2 ENSG00000144119	0	0	0	0	0	0	0	0	0	0
C1QL3 ENSG00000165985	0	0	0	0	0	0	0	0	0	0
C1QL4 ENSG00000186897	0	0	0	0	0	0	0	0	0	0
C1QTNF1 ENSG00000173918	348	153	1	2	1	0	2	33	9	1
C1QTNF2 ENSG00000145861	13	26	0	0	0	0	0	1	1	0
C1QTNF3 ENSG00000082196	1	0	6	0	1	16	5	20	1	0
C1QTNF4 ENSG00000172247	8	14	0	2	1	0	1	11	1	0
C1QTNF5 ENSG00000223953	0	0	0	0	0	0	0	1	0	0
C1QTNF6 ENSG00000133466	2	0	0	30	2	24	0	1	1	0
C1QTNF7 ENSG00000163145	8	3	0	0	2	0	0	1	1	0
C1QTNF9 ENSG00000240654	0	0	0	0	0	0	0	0	0	0
C1QTNF9B ENSG00000205863	0	0	0	0	0	0	0	0	0	0
C1QTNF9B-AS1 ENSG00000281899	0	0	0	0	0	0	0	0	0	0
C1R ENSG00000159403	602	527	0	1	12	8	8	238	217	29
C1RL ENSG00000139178	24	117	45	7	7	1	59	2	0	18
C1S ENSG00000182326	128	10	0	2	1	210	0	79	10	15
C1orf100 ENSG00000173728	0	0	0	0	0	0	0	0	0	0
C1orf101 ENSG00000179397	0	0	0	0	0	0	0	0	0	0
C1orf105 ENSG00000180999	0	0	0	0	0	0	0	0	0	0
C1orf106 ENSG00000163362	0	8	4	1	36	0	344	3	0	0
C1orf109 ENSG00000116922	1	2	4	0	0	0	14	0	1	6
C1orf112 ENSG00000000460	11	0	2	0	0	4	2	0	2	0
C1orf115 ENSG00000162817	0	0	78	2	1	10	3	1	1	15
C1orf116 ENSG00000182795	1	522	296	51	296	18	279	0	13	26
C1orf122 ENSG00000197982	46	204	82	110	103	56	18	1	2	35
C1orf123 ENSG00000162384	56	14	16	0	15	221	29	6	1	11
C1orf127 ENSG00000175262	0	0	0	0	0	0	0	0	0	1
C1orf131 ENSG00000143633	0	0	9	2	8	8	8	0	0	0
C1orf141 ENSG00000203963	0	0	0	0	0	0	0	0	0	0
C1orf145 ENSG00000162913	0	0	3	1	2	4	1	6	0	0
C1orf146 ENSG00000203910	0	0	0	0	0	0	0	0	0	0
C1orf158 ENSG00000157330	0	0	0	0	0	0	0	0	0	0
C1orf159 ENSG00000131591	0	4	23	89	2	2	57	21	26	7
C1orf162 ENSG00000143110	0	0	0	12	0	11	0	0	6	0
C1orf167 ENSG00000215910	5	0	1	0	0	0	0	0	1	7
C1orf168 ENSG00000187889	0	0	3	0	2	0	0	0	0	0
C1orf174 ENSG00000198912	0	3	5	2	0	66	9	6	0	3
C1orf185 ENSG00000204006	0	0	0	0	0	0	0	0	0	0
C1orf186 ENSG00000263961	0	8	18	8	0	6	5	0	0	0
C1orf194 ENSG00000179902	0	0	0	1	5	0	0	1	0	0
C1orf198 ENSG00000119280	30	5	67	6	22	1	80	39	62	13
C1orf204 ENSG00000188004	1	8	0	3	2	3	2	0	0	3
C1orf21 ENSG00000116667	46	0	109	2	32	168	34	0	7	0
C1orf210 ENSG00000253313	2	6	20	0	52	53	6	0	1	15
C1orf216 ENSG00000142686	17	2	2	0	3	0	0	1	10	1
C1orf226 ENSG00000239887	0	0	13	0	1	4	26	0	1	1
C1orf228 ENSG00000198520	0	0	1	2	0	0	0	2	0	0
C1orf234 ENSG00000227868	0	0	0	0	0	0	0	0	0	0
C1orf27 ENSG00000157181	0	1	15	1	4	1	4	0	1	7
[truncated: 15,949 more rows]
