# Supplementary material for: Spatial maps of prostate cancer transcriptomes reveal an unexplored landscape of heterogeneity
Source: Nat Commun. 2018 Jun 20;9:2419. doi: 10.1038/s41467-018-04724-5 (PMC6010471; doi:10.1038/s41467-018-04724-5)
Supplement: Supplementary file 9 — Supplementary Data 6 [file 41467_2018_4724_MOESM9_ESM.zip › Supplementary Dataset 3/experiment0003-mix-hiergamma_prior-p.tsv]

Factor 1	388.339
Factor 2	393.246
Factor 3	300.975
Factor 4	356.696
Factor 5	231.351
Factor 6	187.649
Factor 7	266.259
Factor 8	256.716
Factor 9	220.063
Factor 10	225.695
