# Supplementary material for: Spatial maps of prostate cancer transcriptomes reveal an unexplored landscape of heterogeneity
Source: Nat Commun. 2018 Jun 20;9:2419. doi: 10.1038/s41467-018-04724-5 (PMC6010471; doi:10.1038/s41467-018-04724-5)
Supplement: Supplementary file 9 — Supplementary Data 6 [file 41467_2018_4724_MOESM9_ESM.zip › Supplementary Dataset 3/experiment0004-expected-features.tsv]

	Factor 1	Factor 2	Factor 3	Factor 4	Factor 5	Factor 6	Factor 7	Factor 8	Factor 9	Factor 10
A1BG ENSG00000121410	0.475737	0.0204318	0.098718	0.000333212	0.00718395	0.70574	0.0553765	0.577626	0.0132477	0.0430836
A1CF ENSG00000148584	0.0621306	5.05588e-05	0.0213774	0.0657963	0.0395907	0.00622708	0.000993217	0.000383422	0.702235	0.0153673
A2M ENSG00000175899	226.072	3.49287	0.494043	0.102917	8.04872	153.292	33.0847	665.883	398.595	0.0338435
A2ML1 ENSG00000166535	0.00850113	0.104908	0.543099	0.0487497	2.85234	0.053049	1.12419	0.515737	0.220201	0.00200927
A4GALT ENSG00000128274	0.0294024	14.1775	0.449251	0.263797	0.490525	0.0973433	6.04613	60.7756	16.9218	2.37411
AAAS ENSG00000094914	3.6951	1.20759	10.3712	22.318	0.733854	0.0530003	0.435486	5.2973	0.333765	2.06336
AACS ENSG00000081760	0.911197	0.0312938	2.81526	0.299536	0.0408352	1.84742	0.873378	6.91523	0.0610119	1.74585
AADAC ENSG00000114771	0.0746312	0.00211506	1.40536e-07	0.0175615	0.046804	0.000218379	0.00731284	0.00581987	0.00459954	0.00536046
AADACL2 ENSG00000197953	0.00382563	0.0399984	0.0497581	0.0227097	0.0449701	0.000295558	0.00132695	0.0181571	0.0409976	0.0144958
AADACL4 ENSG00000204518	0.0944946	0.0361978	0.0675698	0.152406	0.102042	0.0114518	0.000166074	0.188048	0.0692236	0.0598682
AADAT ENSG00000109576	0.00320935	0.45217	1.57657	2.65255	0.0138102	0.239217	0.356044	0.122799	1.72821	1.64634
AAED1 ENSG00000158122	0.0208068	0.106484	0.192443	0.0151475	1.65171	2.00011	1.43995	4.79021	1.00421	2.04286
AAGAB ENSG00000103591	0.557344	0.0155585	2.64338	0.193218	1.82563	9.11598	2.61726	0.0274482	0.702897	1.75705
AAK1 ENSG00000115977	4.62846	5.66875	16.6916	1.06652	25.4538	0.521418	5.15127	3.16918	8.15177	14.423
AAMDC ENSG00000087884	0.480143	25.004	1.61703	0.598178	0.358222	7.15928	0.446423	1.0607	4.37662	0.155383
AAMP ENSG00000127837	24.5858	14.472	38.5085	46.8567	4.55755	22.0407	34.5384	22.3323	69.217	20.6013
AAR2 ENSG00000131043	0.169973	2.9725	0.00821619	4.53628	7.80361	4.18843	3.74567	1.59709	0.680884	0.190432
AARD ENSG00000205002	0.619582	0.25568	0.0107365	0.0962277	0.0525806	0.0757416	0.19417	0.228578	0.57798	0.0720897
AARS ENSG00000090861	8.34941	8.03575	0.874078	0.127029	9.9443	12.0483	0.731856	0.11897	1.13314	4.33812
AARSD1 ENSG00000266967	1.21665	0.0121654	0.00199587	0.577902	0.128081	2.04051	0.12919	0.237527	0.446718	0.826917
AASDH ENSG00000157426	2.8487	0.00425082	0.670784	0.00577096	2.29464	0.0850146	0.100293	0.0177307	0.127733	0.00693273
AASDHPPT ENSG00000149313	0.516177	0.0355404	5.87564	0.0465951	0.156147	0.152226	0.433394	0.75888	0.00112104	1.9909
AASS ENSG00000008311	11.9027	0.0895295	0.565457	0.110035	0.0724373	0.321831	0.647579	1.45097	0.44749	0.0157424
AATF ENSG00000275700	2.70186	11.4668	3.24704	5.13084	0.0895003	6.08186	1.32664	6.54136	1.2738	1.08583
AATK ENSG00000181409	1.03039	1.56299	0.0880655	0.109801	0.0259386	0.0947875	0.42918	0.185727	0.103949	0.151125
AATK-AS1 ENSG00000225180	0.00883011	0.062201	0.00107269	0.000170252	0.0077031	0.00200175	0.00247198	9.24327e-05	0.00774929	0.00117004
ABAT ENSG00000183044	0.230817	0.105414	5.17264	5.46008	4.28822	0.113767	0.510137	0.139891	0.0339138	0.105568
ABC13-47488600E17.1 ENSG00000283199	0.677493	0.385494	0.431557	0.166254	0.214739	0.192854	1.1329	0.0553739	0.703623	0.0291581
ABC13-47656900H15.1 ENSG00000283566	0.154	0.0481916	0.0703242	0.0245331	0.191539	0.083473	0.694852	0.173472	0.113416	0.117092
ABC7-42404400C24.1 ENSG00000277758	0.00850411	0.191339	0.00733685	0.0107813	0.0208253	0.00739882	0.0826538	0.145286	0.0827581	0.000585202
ABCA1 ENSG00000165029	0.468594	0.282014	0.110131	0.191425	0.928116	0.966826	0.514157	2.14305	0.86769	5.28274
ABCA10 ENSG00000154263	0.0335135	0.332223	0.085844	0.0749706	0.0422725	0.179825	0.933211	0.257617	0.166676	0.0328433
ABCA12 ENSG00000144452	0.632842	0.0240198	0.0111853	0.0425747	0.06228	0.00565405	0.0375434	0.0649122	0.162533	0.00859538
ABCA13 ENSG00000179869	0.23309	0.0401058	0.00886274	0.0116786	0.0147516	0.0100334	0.0750386	0.0668415	0.0109226	0.0128787
ABCA2 ENSG00000107331	4.64698	6.84381	10.8711	13.6503	1.11326	0.601977	2.81146	35.1766	8.3018	2.59342
ABCA3 ENSG00000167972	14.4813	0.492069	4.887	10.6481	0.337914	5.9588	0.10265	0.120047	7.93585	0.106305
ABCA4 ENSG00000198691	0.00415385	0.0799189	0.0499983	0.060335	0.118482	0.0715676	0.0671673	0.0476449	0.020136	0.0328061
ABCA5 ENSG00000154265	0.502459	0.0621871	0.4987	0.0950525	1.98831	0.0644754	3.06396	0.125158	2.83733	1.53371
ABCA6 ENSG00000154262	0.137462	0.375556	0.00570373	0.0970787	0.120573	0.217195	0.0626595	0.220013	3.66064	0.0119675
ABCA7 ENSG00000064687	0.186678	0.00125983	0.023371	4.40666	0.278604	0.325451	1.31803	0.142485	6.84631	0.136956
ABCA8 ENSG00000141338	0.176984	0.38447	2.99078	1.49097	1.02918	0.604823	0.124392	16.9588	0.00277411	0.0271221
ABCA9 ENSG00000154258	0.0343266	0.559812	0.340491	2.70937	0.292213	0.723854	0.175881	0.0243223	0.153803	0.00130049
ABCB1 ENSG00000085563	0.000829497	0.984567	0.288188	0.16001	0.160292	0.00749077	0.340816	0.0549112	0.320745	0.0219868
ABCB10 ENSG00000135776	1.4664	0.0119714	0.388977	0.134343	0.0731074	0.279032	0.0333299	0.0167618	0.598558	2.20987
ABCB11 ENSG00000073734	0.454619	0.0453035	0.00850595	0.00472389	0.0132824	0.00532925	0.00412841	0.0172242	0.00361082	0.00508944
ABCB4 ENSG00000005471	0.71619	1.20149	0.0526723	0.059382	0.129062	0.0935744	0.0106394	0.263819	0.0534431	0.214264
ABCB5 ENSG00000004846	0.0103834	0.146305	0.095066	0.0682737	0.0450415	0.0330507	0.111273	0.131009	0.0139804	0.113666
ABCB6 ENSG00000115657	1.18104	0.0296011	0.0194992	0.25067	0.255274	0.211517	0.0355212	0.0989914	0.0996062	0.047023
ABCB7 ENSG00000131269	1.10437	0.211892	0.116445	0.109014	0.037664	10.6386	1.69609	0.976809	0.834025	0.552341
ABCB8 ENSG00000197150	11.0478	11.0891	4.81345	2.63007	9.49536	0.0361841	0.54884	14.3335	1.02797	0.30899
ABCB9 ENSG00000150967	4.89938	6.03067	0.245626	0.00645017	0.0739831	2.33731	0.716176	0.0223708	0.108468	0.144575
ABCC1 ENSG00000103222	6.78332	2.00885	2.70903	0.0188138	6.28228	6.56159	3.95493	0.954865	0.102933	1.12875
ABCC10 ENSG00000124574	0.0750289	5.59926	0.35808	0.988326	17.9357	0.9238	2.44837	2.22655	5.51377	0.00423148
ABCC11 ENSG00000121270	0.0345424	0.019775	3.22271	0.0465316	0.00328642	0.0233792	0.00153631	0.000120822	0.132391	0.350311
ABCC12 ENSG00000140798	0.0582015	0.600836	0.016785	0.00192594	0.00946848	0.0179114	0.0259683	0.0972544	0.049747	0.00930826
ABCC2 ENSG00000023839	0.0483976	0.00607294	0.00877902	0.0268911	0.0061122	0.0492284	0.00749165	0.137823	0.00830905	4.44662e-05
ABCC3 ENSG00000108846	0.17168	2.43887	1.73998	6.4643	3.53553	1.32691	6.99078	0.10079	1.41069	0.0291992
ABCC4 ENSG00000125257	0.323715	0.0592459	43.1023	0.37595	51.9016	0.23838	14.0685	0.322418	0.187144	33.1125
ABCC5 ENSG00000114770	0.343709	4.62993	7.86491	0.0998159	0.492053	12.9254	10.0355	0.147003	0.378529	0.182734
ABCC6 ENSG00000091262	1.05164	0.108913	0.151548	0.417166	1.31068	0.0289318	0.318963	0.038263	0.144961	1.96515
ABCC8 ENSG00000006071	0.0874833	4.85748	0.528582	1.52721	0.00669965	0.401271	0.0712485	9.75005	0.06344	0.00719936
ABCC9 ENSG00000069431	3.56492	0.220703	0.115401	0.138269	0.0880415	0.0395865	0.000204303	0.0774251	7.37036	0.00141913
ABCD1 ENSG00000101986	8.65618	2.3204	0.00433702	11.6269	0.409585	0.0462486	0.253646	15.228	0.12803	2.26291
ABCD2 ENSG00000173208	0.110454	0.108743	0.00274084	0.00482131	0.0561124	0.0233484	0.000122584	0.206132	0.123982	0.0458577
ABCD3 ENSG00000117528	1.23881	0.283783	7.93529	1.28348	0.52599	0.93024	1.71095	0.233924	0.357591	0.673202
ABCD4 ENSG00000119688	0.219019	1.15543	3.86092	0.142452	0.519753	0.549263	0.358814	0.0110326	8.34972	1.34386
ABCE1 ENSG00000164163	0.641353	0.196109	2.79831	0.125556	0.345181	0.711941	3.7658	0.285721	0.212034	2.33499
ABCF1 ENSG00000204574	0.0350876	47.3107	17.4583	1.10894	0.479567	18.5343	1.559	0.21396	2.57587	17.8828
ABCF2 ENSG00000033050	11.2523	41.436	14.0986	1.37018	0.0537996	11.6211	8.27893	12.1806	0.0827832	1.78698
ABCF3 ENSG00000161204	21.7116	0.624177	5.92172	18.0807	1.51636	0.225831	0.410205	1.6278	2.1066	2.54473
ABCG1 ENSG00000160179	0.0717401	0.401184	0.499234	1.2078	1.73899	6.16734	0.349149	0.0613183	0.144966	1.94231
ABCG2 ENSG00000118777	0.236339	0.541709	0.0273335	0.42104	0.311367	2.32312	1.01727	0.21648	4.24453	0.157327
ABCG4 ENSG00000172350	0.406104	0.0749451	0.0315483	0.0436879	0.0762156	0.00433283	0.00677371	0.0768888	0.111959	0.0210753
ABCG5 ENSG00000138075	0.0419272	0.101583	0.000144139	0.0134568	0.00224505	0.00596309	0.0118736	0.108787	0.0391829	0.00308696
ABHD1 ENSG00000143994	0.368449	4.7008	0.567146	0.0554797	0.391558	0.129029	0.116136	0.248469	5.89469e-06	0.0108889
ABHD10 ENSG00000144827	1.44074	0.150804	0.788837	1.34726	0.995153	9.10459	0.042885	0.0647232	0.59175	0.0871308
ABHD11 ENSG00000106077	1.15766	25.1065	13.4199	7.09712	0.299697	19.3834	24.2755	0.126039	0.180463	9.11122
ABHD12 ENSG00000100997	2.58993	22.2639	16.029	22.3106	8.67103	8.14547	23.7618	1.21446	1.08962	5.76
ABHD12B ENSG00000131969	0.000252074	0.00391955	0.00526346	0.00813714	0.0220312	0.0180544	0.0178349	0.0116136	0.00247076	0.00543733
ABHD13 ENSG00000139826	1.02758	0.196422	1.86376	0.242966	0.609717	0.0129223	1.01081	1.32242	0.424856	1.54105
ABHD14A ENSG00000248487	5.40609	2.45154	2.18713	5.71238	2.28421	1.7832	0.329933	0.768434	1.61585	2.03872
ABHD14A-ACY1 ENSG00000114786	0.102563	8.72694e-05	0.000699236	0.0357152	0.0593352	0.00829307	0.0113762	0.0101908	0.0424729	0.000309677
ABHD14B ENSG00000114779	36.9531	19.9773	16.1661	81.3785	15.301	0.493536	14.8905	25.1621	1.23028	0.86351
ABHD15 ENSG00000168792	15.8159	0.825118	0.892443	0.0483378	0.311064	0.0199062	5.15398	0.192191	2.1849	0.430946
ABHD16A ENSG00000204427	0.00189379	0.11806	0.638061	0.308404	0.359252	1.84306	1.31224	1.34539	2.01803	0.0633029
ABHD17A ENSG00000129968	24.0153	4.85988	4.60384	20.0859	5.76034	2.13473	0.21551	8.87557	3.83594	9.51693
ABHD17B ENSG00000107362	0.723469	0.145649	0.436174	0.136893	1.12787	2.84054	1.6402	0.0764059	0.380881	0.00978551
ABHD17C ENSG00000136379	0.0204846	0.198124	1.89522	4.07292	0.189472	0.605676	1.00306	0.298485	2.43154	1.50302
ABHD18 ENSG00000164074	3.95697	0.0213655	8.08019	0.00323079	0.456002	0.105185	0.106993	1.44518	0.0217083	0.482519
ABHD2 ENSG00000140526	0.400074	0.176935	36.3493	0.103381	63.7944	0.139556	6.42433	3.26093	1.28075	16.1121
ABHD3 ENSG00000158201	0.0548972	0.00760601	0.928804	0.199954	0.674905	0.415101	0.0737277	0.0938947	0.542941	0.531366
ABHD4 ENSG00000100439	3.94365	6.31701	6.82324e-05	2.69325	2.4712	4.39228	5.26195	0.845363	0.158949	0.0144572
ABHD5 ENSG00000011198	0.0575017	1.01582	0.0360245	0.0843702	0.758877	0.341362	0.000218987	0.0189725	0.0718653	0.0325815
ABHD6 ENSG00000163686	1.38586	0.0565604	2.19386	2.95961	0.300503	0.220401	3.62956	0.169835	0.0688254	2.63248
ABHD8 ENSG00000127220	0.748867	3.6564	0.33342	4.95979	5.2644	2.2497	3.03632	15.2601	11.7101	0.494943
ABI1 ENSG00000136754	0.180278	0.0728134	2.77847	0.40856	2.76459	0.0019381	8.7605	0.421822	0.371548	0.023554
ABI2 ENSG00000138443	0.758819	2.68388	5.26479	0.00420901	0.596047	12.1504	3.22343	1.40573	3.61526	4.15851
ABI3 ENSG00000108798	0.13563	17.1091	0.579664	0.0281751	0.902293	0.213129	0.854997	0.67037	3.74521	0.18773
ABI3BP ENSG00000154175	0.257498	0.0470633	0.0209028	0.727456	0.409365	0.0309995	0.0278572	0.303538	0.26684	0.0157063
ABL1 ENSG00000097007	1.61129	6.0957	6.54927	6.54136	0.41525	10.9948	0.759345	13.5948	15.9537	7.07709
ABL2 ENSG00000143322	15.6173	0.295518	0.365706	0.0211757	4.55068	0.642827	13.1829	9.28106	34.403	0.636939
ABLIM1 ENSG00000099204	3.0796	21.1595	0.515363	7.26342	6.00654	0.0478042	18.3779	19.2084	13.069	1.2152
ABLIM2 ENSG00000163995	1.55876	0.0421318	0.00596328	0.0723815	0.247947	0.0316411	0.012688	0.348186	2.57954	0.173854
ABLIM3 ENSG00000173210	9.33768	0.12094	1.38964	0.0407925	0.459484	0.325076	2.3678	0.0944878	0.000736566	0.0165172
ABO ENSG00000175164	0.0341989	0.108182	0.0520484	0.23935	0.297275	1.96055	1.84526	0.0771021	0.152252	1.06823
ABR ENSG00000159842	0.0315719	0.283139	1.37248	0.25162	0.244458	14.2197	9.97554	12.8087	1.13077	2.98141
ABRA ENSG00000174429	0.0904423	8.85828e-06	0.186334	0.00510471	0.116149	0.00556084	0.00394642	0.124634	0.0714772	0.000550835
ABRACL ENSG00000146386	0.201533	0.0962276	0.545378	0.0785654	0.0312409	0.0158664	0.111209	0.0111105	0.0800061	2.18994
ABT1 ENSG00000146109	2.58052	0.507895	0.71301	0.475263	0.496285	9.0454	0.612364	0.864787	0.517735	3.64613
ABTB1 ENSG00000114626	106.682	10.4702	5.47749	5.97493	9.0876	0.00567058	7.09224	22.5187	1.72315	2.67608
ABTB2 ENSG00000166016	3.61251	1.79552	0.137485	0.0631554	0.0681791	0.215138	1.17876	8.8176	0.113211	0.136581
AC002429.5 ENSG00000236197	0.000886859	0.0566201	0.0135737	0.00279727	0.0659191	0.014782	0.00126172	0.0184554	0.0283772	0.00999138
AC004076.7 ENSG00000268533	0.00057017	0.00157884	0.0431292	0.0266383	0.0163818	0.00230481	0.011363	0.00410635	0.00145659	0.0170244
AC004158.1 ENSG00000280264	0.02008	0.0388318	0.00103825	0.00255333	0.000212629	0.0125839	0.00157219	0.00204284	0.0453544	0.0457838
AC004381.6 ENSG00000005189	0.00757471	2.75856	0.215802	0.179307	9.45695	1.3252	0.236792	0.107883	0.0643485	0.720917
AC004754.3 ENSG00000269881	0.646259	0.30245	1.68214	0.00981291	0.391634	0.499079	0.0517234	0.132877	0.00321798	0.101725
AC004813.1 ENSG00000279777	0.0165348	0.0698552	0.095492	0.014813	0.000790372	2.76502e-05	0.00439548	0.0342681	0.059646	0.0182165
AC004824.1 ENSG00000280226	0.00482084	0.012355	0.00575478	0.00177765	0.0211204	0.00492848	0.00948111	0.00826755	0.0667749	0.00714878
AC005281.1 ENSG00000226690	0.181322	0.113518	0.0311672	0.0475615	0.00471489	0.0306253	0.00653809	0.0488304	0.0326832	0.00252199
AC005477.1 ENSG00000280188	0.1953	0.0182177	0.000956298	0.0490194	0.00174172	9.57101e-05	0.00242969	0.141906	0.0578656	0.0257828
AC005480.1 ENSG00000279461	1.91072	0.235156	0.436455	0.000230115	0.366586	0.057325	0.0271484	0.0364088	0.335749	0.0101614
AC006116.20 ENSG00000267710	0.00871951	0.0899738	0.052037	0.00756682	0.053423	0.0968353	0.0174593	0.102574	0.561194	0.0341808
AC006328.1 ENSG00000280301	0.00695041	0.00909392	0.0252701	0.0187577	0.0343929	0.0240288	0.0426465	0.104815	0.0345199	0.00564207
AC006386.1 ENSG00000279115	1.10157	0.726395	0.647895	1.27629	0.0687756	0.835341	0.0194473	0.437922	0.0543982	0.0316515
AC006994.3 ENSG00000279317	0.000579534	0.0745802	0.0184341	0.335089	0.0245139	0.120004	0.0504942	0.021681	0.270983	0.0470143
AC007040.11 ENSG00000258881	0.00254866	0.0128993	0.0006219	0.0252215	0.000202443	1.05676	0.0114155	0.0252684	0.00488165	0.0275407
AC007906.1 ENSG00000279018	0.00030856	0.1779	0.0105478	0.034857	0.0871743	0.00559236	0.00483136	0.0126226	0.0084475	0.014978
AC008074.1 ENSG00000279644	0.0304263	0.00713105	0.0250873	0.00934434	0.0178478	0.00559911	0.0221378	0.121852	0.379285	0.0701343
AC008522.1 ENSG00000279232	0.0154089	0.187294	0.101416	0.0988105	0.0506421	0.033344	0.0452575	0.0154768	0.199502	0.00346979
AC008686.1 ENSG00000280221	0.0221079	0.0147614	0.0019775	0.0321077	0.0356786	0.0489768	0.0724292	0.00911937	0.00252142	6.75642e-05
AC008759.1 ENSG00000279471	0.0376993	0.00140736	0.01952	0.0125483	0.000445786	0.0223745	0.0294513	0.00523084	0.0164958	0.00338365
AC008810.1 ENSG00000279126	0.0143461	0.0127675	9.87261e-05	0.0162579	0.0132023	0.0020406	0.00236702	0.0227119	0.00900809	0.0440317
AC008914.1 ENSG00000279768	0.0195393	8.01181e-05	0.0254563	0.023096	0.0177011	0.00924578	0.000949803	0.00202059	0.0253063	0.00586678
AC009014.3 ENSG00000271824	0.180348	0.161322	0.430798	0.261092	0.382164	0.0525953	0.24245	0.0364785	0.486926	0.111977
AC009060.2 ENSG00000280252	0.0208507	0.00496025	0.0309173	0.0402876	0.0233289	0.0214389	0.00463707	0.0722112	0.0253759	0.0244983
AC009977.1 ENSG00000279335	0.00480283	0.0108295	3.38961e-05	0.0294716	0.00226034	0.00510153	0.0295203	0.0321269	0.015536	0.00204738
AC010731.4 ENSG00000235118	0.0738328	0.00908017	0.0156174	0.0223245	0.00526898	0.000823142	0.0494461	0.0977071	0.00582187	0.019695
AC011155.1 ENSG00000280098	0.0235369	0.00630364	0.0216421	0.00307694	0.0254845	0.000140637	0.0154371	0.0773617	0.0374198	0.165686
AC011380.1 ENSG00000281227	0.00769455	0.0048553	0.00259937	0.0203644	0.0195375	0.00122367	0.00270388	0.0182879	0.0293503	9.79634e-05
AC012005.1 ENSG00000279274	1.21892	0.959151	0.582612	0.675358	0.164425	1.28808	0.5376	1.30003	1.32296	0.315081
AC012005.2 ENSG00000279287	0.0408192	0.017172	0.00557026	0.00715417	0.117278	0.00180599	0.00895859	0.000324222	0.011358	0.0180988
AC012363.1 ENSG00000281676	0.0133536	0.0545168	0.00432401	0.0136889	0.13574	0.0164125	0.0672387	0.00288316	0.00124505	0.114512
AC013269.5 ENSG00000184761	0.00764657	0.0513507	0.0350485	0.0299527	0.0239241	0.0159557	0.00457843	0.0318304	0.0247995	0.000512787
AC013461.1 ENSG00000091436	37.8004	0.00935079	3.17261	0.23493	1.00087	0.428049	1.12173	6.58769	2.1094	2.10169
AC016142.1 ENSG00000280141	0.00876686	0.00864154	0.0344104	0.0193154	0.00203387	0.0159328	0.0202845	0.110643	0.0303014	0.00881096
AC016549.1 ENSG00000281325	0.0222426	0.00125834	0.0530489	0.000168089	0.00515813	0.0173168	0.0568054	0.0529624	0.06831	0.063768
AC016577.1 ENSG00000279646	0.00895071	0.00494566	0.0103215	0.00589363	0.00578166	8.69847e-07	0.007884	0.070167	0.00730118	0.0123496
AC016991.1 ENSG00000279435	0.0307323	0.0215077	0.0317006	0.0237869	0.0272152	0.0014771	0.0512326	0.0149296	0.0077685	0.00794955
AC017081.1 ENSG00000279921	0.00067856	0.0063101	0.0075187	0.0366802	0.0833938	0.00391805	0.0813378	0.00665921	0.016014	0.0476628
AC018512.1 ENSG00000279808	0.00994721	0.0380635	8.51866e-06	0.027699	0.136548	0.0270625	0.0353867	0.000962746	0.0339391	0.00165672
AC018902.1 ENSG00000280817	0.000466914	0.0352383	0.00355252	0.00578548	0.0614223	0.000340533	0.0549132	0.00917017	0.00924979	0.000100443
AC021106.1 ENSG00000279386	0.00416804	0.0369541	2.39399e-05	0.00537578	0.0252401	0.00389057	0.00139923	0.0484406	0.0256725	0.0193554
AC024060.1 ENSG00000281584	0.00227433	0.00458903	0.0113267	0.00224458	0.00439883	0.00513058	0.0042768	0.0175777	0.00652746	0.0262942
AC024592.12 ENSG00000267740	0.00528276	0.0163379	0.02909	0.00390443	0.0221447	0.0332732	0.0461566	0.00724541	0.020808	0.0200201
AC025335.1 ENSG00000179859	0.0594174	3.09616	0.046854	0.0992075	0.150946	1.51043	0.183288	0.0720009	0.260134	0.00720643
AC055733.1 ENSG00000280127	0.00110091	0.00174605	0.0182024	0.0134077	0.000148895	0.00241888	0.0117587	0.0114291	0.0694686	0.000751077
AC055866.1 ENSG00000281079	0.0118549	0.00328036	0.0270382	0.0202092	0.0109098	0.0254411	0.0531769	0.0326104	0.0434933	0.0153535
AC069063.2 ENSG00000279380	0.0819802	0.00324732	0.0111531	0.015775	0.00771856	0.023732	0.029557	0.0468511	0.0539619	0.00445908
AC073130.2 ENSG00000281656	0.0278248	0.0103761	0.0126992	0.0175834	8.90931e-05	0.0058005	0.00403914	0.0105498	0.00121085	0.0500698
AC073657.1 ENSG00000279937	0.00141127	0.0224127	0.0330834	0.0155335	0.0250425	0.00377532	0.064496	0.000389038	0.0756295	0.0224659
AC074033.1 ENSG00000281137	0.351798	7.67182e-06	0.27836	0.0394102	0.015475	0.0173949	0.00657839	0.146089	1.16215	0.0179292
AC087350.1 ENSG00000281527	0.0458789	0.0214843	0.000420585	0.00835398	0.00688714	0.00965176	0.0010527	0.0283787	0.0475611	0.00838591
AC087762.1 ENSG00000279588	0.000242576	0.0168232	0.000687617	0.00163525	0.0197875	0.00849036	0.000197148	0.0149767	0.109131	0.000464342
AC090154.1 ENSG00000278888	0.000439913	0.0143893	0.00143123	0.00050507	0.0300911	0.0068925	0.0251054	0.0322105	0.0214847	0.011518
AC090498.1 ENSG00000279483	2.18029	83.065	7.94315	0.956242	24.1833	65.7761	5.31623	1.15883	11.3529	0.65695
AC092384.1 ENSG00000280675	0.0138937	0.00416782	0.000303636	0.0240065	0.00316158	0.030522	0.00165445	0.00248418	0.00135509	0.00527161
AC092835.2 ENSG00000233757	0.0289331	0.0363187	0.0123529	0.032089	0.000182233	0.00104903	0.00502659	0.019395	0.178562	0.0115773
AC092881.1 ENSG00000279530	0.0285603	0.0423635	0.00870278	0.00393374	0.0102974	0.0047974	0.00516323	0.00139074	0.0178702	0.000269444
AC100821.1 ENSG00000280473	0.0108968	0.00135102	0.0178901	0.00271377	0.0327224	0.00625287	0.055103	0.00357707	0.00128631	0.00896397
AC104057.1 ENSG00000280427	0.000767613	0.0149866	0.00636299	0.00220143	0.0132988	0.00855644	0.0299123	0.12194	0.0673631	0.0135999
AC104073.1 ENSG00000280410	0.00289341	0.0105198	0.00222703	0.0201598	0.00908218	0.0105049	0.114227	0.118252	0.00594481	7.22976e-05
AC104304.4 ENSG00000283473	1.36662e-07	0.0222438	0.00769231	0.013826	0.0131592	0.00048323	0.0608896	0.0915881	0.0458036	0.0149661
AC104389.2 ENSG00000279824	0.0307403	0.00510737	0.00147586	0.000727296	0.0552713	0.0183495	0.221475	0.0191244	0.0379485	0.0188613
AC104981.1 ENSG00000278938	0.00458404	0.0102854	0.0393422	0.000482883	0.126507	0.0324412	0.0115917	0.123601	0.0482401	0.038276
AC105009.1 ENSG00000281855	0.0178294	0.00560453	0.0301243	0.0585322	0.143731	0.0167587	0.00466189	0.0234425	0.00435194	0.0185893
AC105052.1 ENSG00000279168	0.0475927	0.0803932	0.045115	0.865945	0.00368815	0.0187886	0.0227431	0.157975	0.0918476	0.15957
AC109486.1 ENSG00000280447	0.00261105	0.00341736	0.00393202	0.00362821	0.0193461	4.48243e-06	0.0108427	0.0921158	0.00214752	0.00109171
AC109829.1 ENSG00000233438	0.0310634	0.00225975	0.000484244	0.0374336	0.0317346	0.0380672	0.0273725	0.00258327	0.00713027	0.0183058
AC110602.1 ENSG00000281267	0.0420526	0.0115254	0.0226578	0.0772253	0.118114	0.0232659	0.312939	0.0775871	0.00097044	0.00943239
AC110615.1 ENSG00000279909	0.92541	0.0985489	0.252618	1.19092	0.214488	0.623991	0.0152882	0.360681	0.0307444	0.68393
AC112719.1 ENSG00000280671	0.0238166	0.0034741	0.00120166	0.00338331	0.0289874	0.000676598	0.0133069	0.00106746	0.0140759	0.0573791
AC113404.1 ENSG00000254893	0.337928	0.206858	0.588343	0.00149576	5.24757	0.00104611	4.72739	67.8018	7.30773	3.3803
AC118758.1 ENSG00000268187	0.0165027	0.0102105	0.0174155	0.0623589	0.018373	0.00974062	0.0122295	0.0693725	0.0141727	0.0369992
AC131097.4 ENSG00000216921	2.13879	0.0490673	0.0878861	0.198681	1.2589	0.00864643	0.86766	0.0320851	0.566507	0.00278661
AC131263.1 ENSG00000280550	0.0534761	0.0304519	0.0228414	0.0651237	3.89625e-05	0.0137103	0.0126469	8.01409e-05	0.00680102	0.00625662
AC138517.6 ENSG00000283288	0.000167168	0.0814587	0.0242212	0.159728	0.122201	0.0181255	0.00607473	0.0145647	0.0918936	0.00848877
AC138647.1 ENSG00000226490	0.0230207	0.0157981	0.0390479	0.000429595	0.00570948	0.0282796	0.00470076	0.0211768	0.122313	0.0917039
AC138969.4 ENSG00000183889	1.31432	19.823	3.47486	7.27393	0.549788	0.648447	5.46722	2.2996	1.10765	1.99464
AC241377.1 ENSG00000281741	1.08242	1.7758	2.12841	2.94827	0.644646	0.315665	1.60656	0.013922	0.325332	2.13283
AC241585.1 ENSG00000281571	0.846215	0.0437028	0.300429	0.0522561	0.764832	0.0334475	0.256833	0.0301367	0.0903741	0.0193625
AC242988.1 ENSG00000278939	0.122457	0.00605107	0.00081731	0.00515402	0.0643837	6.61793e-05	0.0166146	0.00641889	0.00656965	0.0102663
AC243756.1 ENSG00000270339	0.0111792	0.00147912	0.0697174	0.00930658	0.1064	0.059011	0.0178409	0.0172643	0.0638178	0.0545167
AC243945.1 ENSG00000279510	0.00175748	0.00614257	0.00725498	0.150108	0.00809993	0.00957177	0.000231088	0.0248178	0.00962718	0.0338972
AC245100.1 ENSG00000280649	1.1686	0.49265	0.222736	1.63666	0.228623	0.480198	3.17673	2.08822	1.7855	2.87879
ACAA1 ENSG00000060971	5.08132	80.0311	82.094	1.86213	31.2353	0.268636	11.8123	1.16554	0.70725	17.4148
ACAA2 ENSG00000167315	6.02811	0.086341	0.425262	0.0333012	0.0482635	7.52021	0.0576396	0.0208963	0.00586453	8.00741
ACACA ENSG00000278540	0.0910164	0.151323	6.31896	8.45048	3.38856	14.2987	0.0793777	0.840496	0.0113298	2.02379
ACACB ENSG00000076555	13.7714	2.2467	0.201014	0.09855	0.197518	6.69142	0.547886	2.64753	2.06279	0.0646916
ACAD10 ENSG00000111271	0.172055	0.406862	7.86055	11.4121	0.260377	0.0928521	0.455984	0.394359	0.604033	0.556329
ACAD11 ENSG00000240303	0.119589	0.0105311	0.134097	0.179013	0.225866	0.00139011	0.150178	0.0742806	0.082214	0.00773845
ACAD8 ENSG00000151498	0.213827	0.0506117	0.555196	7.0229	3.02223	0.0494076	0.0441402	0.00584801	0.132483	4.74057
ACAD9 ENSG00000177646	0.157334	15.6426	11.7693	0.686198	2.23964	1.58995	8.27353	0.0408021	0.904326	0.179333
ACADL ENSG00000115361	0.341982	0.105531	2.90488	0.000995646	4.33652	0.277876	2.11263	0.920946	0.00262472	3.21748
ACADM ENSG00000117054	0.0135941	0.0276945	3.70049	0.011319	1.13824	0.177088	1.62381	3.15771	0.161011	0.882034
ACADS ENSG00000122971	5.16688	8.43812	0.100139	12.895	4.93276	4.01476	0.538402	11.8344	5.12744	10.0566
ACADSB ENSG00000196177	0.387877	0.169305	4.97459	0.422201	0.912431	0.381066	0.0418807	0.259515	1.18474	3.72092
ACADVL ENSG00000072778	55.0523	1.51968	50.4304	138.742	36.4807	6.86817	42.2671	35.88	18.8002	37.3282
ACAN ENSG00000157766	6.01694	0.131691	0.0501404	0.0432521	0.0118955	0.00527388	0.000856867	0.0531192	0.268358	0.00108474
ACAP1 ENSG00000072818	4.0743	38.768	2.79163	3.05019	1.61467	0.00630669	1.68137	0.592955	8.10367	1.25635
ACAP2 ENSG00000114331	0.0103652	0.385254	0.0157356	0.393941	0.687846	0.131343	1.05285	17.5711	0.0955149	6.56959
ACAP3 ENSG00000131584	30.7623	2.09546	21.6164	61.4661	14.5936	5.06231	0.359702	35.2935	7.7436	2.32884
ACAT1 ENSG00000075239	6.40629	0.319404	1.76191	0.00181397	1.94313	3.20162	0.180702	6.90544	0.0442616	0.0585757
ACAT2 ENSG00000120437	0.129559	8.26782	10.8173	0.55026	8.61237	2.29972	3.54007	0.114059	0.27776	1.01841
ACBD3 ENSG00000182827	0.258698	0.422666	0.743654	4.01805	0.788179	8.14377	8.43488	2.22613	1.84038	3.18877
ACBD4 ENSG00000181513	0.58259	21.5839	1.13984	21.6283	0.179963	19.8559	0.401533	17.8097	16.4185	2.83055
ACBD5 ENSG00000107897	0.230953	0.0799556	2.75603	0.009973	0.111015	0.00624562	1.23655	0.775545	0.169116	0.241186
ACBD6 ENSG00000230124	0.0222163	9.53535	4.46405	0.215798	0.52131	0.337943	6.36	2.40993	7.25357	0.163126
ACBD7 ENSG00000176244	0.0242484	0.0289313	0.012053	0.000172261	0.014744	0.0130762	0.0139411	0.00215801	0.0202405	0.00843921
ACCS ENSG00000110455	3.77315	2.84719	0.85809	11.2117	4.35014	2.22261	0.136072	0.30148	5.96451	0.87533
ACCSL ENSG00000205126	0.0256242	0.0276513	0.0229539	0.0249249	0.0161803	0.0217267	0.391399	0.0542599	0.100874	0.0311656
ACD ENSG00000102977	0.216421	13.2482	7.64059	3.78376	0.0183859	1.92775	0.688031	9.0271	0.144903	0.199568
ACE ENSG00000159640	0.879085	0.768265	5.56979	9.93403	2.20399	0.764304	6.57664	0.404199	0.111303	0.459208
ACE2 ENSG00000130234	0.19436	0.0341345	0.0129177	0.0318099	0.00445119	0.0980002	0.251592	0.000152191	0.0350377	0.0933853
ACER1 ENSG00000167769	0.0280119	0.57351	0.655201	0.114499	0.512937	0.0473564	0.178603	0.0367006	0.0541728	0.00880289
ACER2 ENSG00000177076	0.000475053	0.0123807	0.00235277	0.00211476	0.000131654	0.00550287	0.289762	0.0146357	0.0099228	0.0516602
ACER3 ENSG00000078124	1.11935	1.10527	6.83934	0.19866	0.0529538	2.20146	0.0776909	1.48682	0.250382	0.445689
ACHE ENSG00000087085	0.628536	7.94317	0.00224099	0.286411	0.387063	6.31023	14.4082	0.364714	34.7065	0.148296
ACIN1 ENSG00000100813	0.0121298	0.0527849	29.561	18.4194	1.86563	2.88051	44.1124	40.6453	5.77976	10.4301
ACKR1 ENSG00000213088	0.198865	7.71018	0.0193004	0.26874	0.406594	0.0447431	0.683587	0.00735637	30.7062	0.192808
ACKR2 ENSG00000144648	0.69635	0.0392987	0.0246368	0.000827784	0.060508	0.588416	0.0462302	0.220418	0.00608709	0.0875643
ACKR3 ENSG00000144476	5.26594	0.48647	0.116746	0.116599	0.00108271	0.433049	0.205407	0.438865	10.0995	1.00147
ACKR4 ENSG00000129048	0.00026772	0.0304055	0.0363272	0.0632312	0.0584221	0.0305345	0.00811829	0.0173784	0.0397983	0.0113564
ACLY ENSG00000131473	2.16389	0.496374	25.3114	0.925953	6.19291	9.40607	0.310507	0.98843	0.077017	7.86093
ACMSD ENSG00000153086	0.0450056	0.0168059	0.00321268	0.0109301	0.0395396	0.0292893	0.0389783	0.000291923	0.211013	0.0375977
ACO1 ENSG00000122729	5.51875	0.336552	0.504438	1.27162	0.00178812	1.12397	0.45366	0.0100451	0.330487	0.433972
ACO2 ENSG00000100412	2.20762	17.348	11.3541	3.48486	0.142095	8.11905	3.82962	1.8998	5.47866	2.54425
ACOD1 ENSG00000102794	0.00885113	0.0136147	0.0215258	0.0531168	0.0450212	0.0159786	0.0717515	0.00238477	0.0404372	0.0114655
ACOT1 ENSG00000184227	13.399	0.95663	5.54114	0.271618	0.73358	0.0410765	0.788269	1.25784	0.115343	2.03259
ACOT11 ENSG00000162390	5.2115	0.0041996	0.140275	0.190136	2.67521	0.588649	2.33555	0.516966	0.25679	0.07206
ACOT12 ENSG00000172497	0.0283318	0.00840047	0.0158814	0.0439696	0.0258149	0.0259756	0.12179	2.08087	0.00783898	0.798348
ACOT13 ENSG00000112304	15.4182	0.0726094	6.96503	2.31974	5.78741	1.35067	2.86959	5.25416	7.96378	2.6112
ACOT2 ENSG00000119673	12.9927	0.742573	0.356523	0.982712	0.383235	0.17515	2.16124	1.39506	0.00904358	1.24657
ACOT4 ENSG00000177465	0.00743753	0.115884	0.125794	0.0161586	0.0407702	1.80472	0.12947	0.280681	0.157943	0.297
ACOT6 ENSG00000205669	0.00475576	0.0604991	0.0106585	0.0681341	0.0258014	0.000672251	0.0207569	0.118808	0.0342149	0.000233658
ACOT7 ENSG00000097021	7.43817	25.9262	3.05101	0.657102	5.73296	0.116908	0.924326	2.57418	3.94878	0.102008
ACOT8 ENSG00000101473	12.5748	25.8108	5.34209	24.2126	8.09449	0.0884475	1.74789	5.82027	0.649656	2.86479
ACOT9 ENSG00000123130	2.46598	7.89261	2.10321	0.0233596	2.79412	3.5931	0.666975	0.622231	0.826531	3.36628
ACOX1 ENSG00000161533	4.53798	44.1862	26.8318	2.13441	12.9318	7.69205	22.8015	10.7833	0.505052	15.982
ACOX2 ENSG00000168306	1.61549	0.0114711	0.0599082	0.183264	2.76771	20.2267	0.205713	0.339776	0.135657	9.51523
ACOX3 ENSG00000087008	9.92922	0.465494	7.14239	13.1552	6.04322	0.807395	3.69873	0.0665445	2.15028	3.44307
ACOXL ENSG00000153093	1.13951	0.471598	0.919918	0.270766	2.41973	0.0404445	1.14784	0.0970596	0.309447	0.187859
ACP1 ENSG00000143727	0.235889	6.97327	11.2595	2.21002	6.01514	1.37117	2.16405	2.70724	0.895919	3.71543
ACP2 ENSG00000134575	9.41039	8.82897	28.6964	40.0912	14.2554	34.8706	0.643422	0.00971877	34.4866	6.89752
ACP5 ENSG00000102575	1.3039	1.53226	3.77778	9.49751	29.3423	0.176371	8.77474	2.47485	18.2486	0.000893403
ACP6 ENSG00000162836	0.0429201	7.066	9.01318	4.6773	12.3077	0.715548	4.81031	3.01704	12.2931	0.454392
ACP7 ENSG00000183760	0.0634164	0.000305725	0.0270513	0.00832241	0.486712	0.0655512	0.0909662	0.000746765	1.01353	0.0251308
ACPP ENSG00000014257	0.500108	0.302651	452.384	60.775	901.45	0.107275	0.467342	0.618844	0.358013	14.9688
ACPT ENSG00000142513	0.0874771	0.0103247	0.0221747	0.0388268	0.0306156	0.0122046	0.0349181	0.192546	0.0947277	0.352113
ACR ENSG00000100312	0.0285211	0.061784	0.00530618	0.213308	0.00136473	0.191464	0.0328379	0.297556	0.284639	0.279816
ACRBP ENSG00000111644	0.055204	0.00943127	0.746853	0.519135	0.0795406	0.214686	0.199033	3.23907	0.215331	0.112705
ACRC ENSG00000147174	0.0464966	0.0152837	0.0582733	0.00364368	0.0178189	0.0204745	0.103121	0.0299195	1.41888	0.0704832
ACRV1 ENSG00000134940	0.0174352	0.10831	0.0311242	0.0620769	0.0334808	0.000726792	0.113722	0.0207376	0.157866	0.062129
ACSBG1 ENSG00000103740	0.201922	0.0270144	0.586798	1.52921	2.16279	0.158572	0.323984	1.00401	0.2358	2.39017
ACSBG2 ENSG00000130377	0.0891989	0.0740298	7.20424e-06	0.00342428	0.00028005	0.0316465	0.0435815	0.0022303	0.00131863	0.00925633
ACSF2 ENSG00000167107	0.296712	5.78621	0.153559	7.08183	4.23673	0.575194	3.81802	2.90054	0.0338689	2.02311
ACSF3 ENSG00000176715	4.99254	3.54483	6.04613	14.2398	3.97035	3.29171	0.0471147	3.50261	20.2491	0.0213595
ACSL1 ENSG00000151726	0.0381038	0.276353	13.8546	0.297513	0.288552	1.39418	6.71013	0.0879216	3.37573	3.0062
ACSL3 ENSG00000123983	0.337092	0.235688	27.802	0.0320772	20.4852	1.2645	4.19997	1.77025	0.664932	6.24225
ACSL4 ENSG00000068366	2.14481	0.0264409	0.187201	0.0542954	0.236373	0.000126873	8.48764	3.68144	0.0972107	0.00690747
ACSL5 ENSG00000197142	0.0266956	0.000286024	0.0531683	0.00495362	0.0460903	0.1512	2.48186	3.27132	0.366908	12.8487
ACSL6 ENSG00000164398	0.227739	0.899988	0.128645	0.0544199	0.102867	0.0250722	0.175886	0.268305	0.0358667	0.142358
ACSM1 ENSG00000166743	0.0588929	0.0172877	0.170969	0.0262673	13.6665	0.0328061	0.0128558	0.00999499	0.00565658	1.5021
ACSM2A ENSG00000183747	0.0627025	0.004279	0.0286326	0.0634218	0.014691	4.92119e-06	0.0301757	0.047395	0.120793	0.00420644
ACSM2B ENSG00000066813	0.233973	0.111939	0.122998	0.00297344	0.0118474	0.0144307	0.0659157	0.0677465	0.00880374	0.0106695
ACSM3 ENSG00000005187	0.0940202	0.0916902	8.09155	0.927775	7.32914	0.123537	0.262305	0.482664	0.21524	1.58264
ACSM4 ENSG00000215009	0.0223373	0.0509553	0.114553	0.0110592	0.0011883	0.0100351	0.088208	0.128278	0.0109885	3.32217e-05
ACSM5 ENSG00000183549	0.0260829	0.122492	0.0201087	0.108468	0.143997	0.00654922	0.00584487	0.496856	0.00593313	0.314873
ACSM6 ENSG00000173124	0.0615622	0.0158708	0.0166495	0.00534292	0.0433319	0.00525436	2.74251	0.0134904	0.0095423	0.00394194
ACSS1 ENSG00000154930	0.296705	4.72017	16.7858	32.649	19.0412	0.258916	5.82848	0.39537	12.018	8.89658
ACSS2 ENSG00000131069	1.11514	20.4169	0.0746156	0.407969	0.71042	18.0459	1.11425	7.49141	4.53084	0.634782
ACSS3 ENSG00000111058	0.779513	0.255602	2.14811	0.0838621	0.099005	0.0101246	0.0919017	4.77492	1.22366	0.127472
ACTA1 ENSG00000143632	8.99389	0.102231	0.0722699	0.0472261	0.0185709	0.0412713	0.0512878	0.249662	0.00715901	0.119327
ACTA2 ENSG00000107796	664.245	69.5018	0.0144807	0.623287	0.316748	56.0892	0.00180203	0.926577	0.732844	3.37778e-05
ACTB ENSG00000075624	6151.31	1458.32	165.111	39.5093	271.676	194.381	663.834	580.709	2797.55	26.5535
ACTBL2 ENSG00000169067	0.144783	0.00689334	0.0241095	0.0289974	0.018572	0.0195293	0.0125138	0.103027	0.0288097	0.0853294
ACTC1 ENSG00000159251	11.6134	0.257308	0.0178278	0.0365703	0.238844	0.0296719	0.0437219	0.0491717	0.0178669	0.00260501
ACTG1 ENSG00000184009	1.09476	0.265426	218.444	3.22624	71.0604	469.954	447.988	282.418	509.786	157.775
ACTG2 ENSG00000163017	2394.97	543.309	3.47729e-05	0.220505	0.558118	53.5892	0.156204	0.160416	0.150024	0.674979
ACTL10 ENSG00000182584	0.276807	0.416852	0.157227	4.52968	0.264112	0.15372	0.251825	8.67262	0.00470991	0.300455
ACTL6A ENSG00000136518	0.00613712	2.79629	4.19129	0.336389	0.280383	0.244544	0.758407	0.467401	0.772815	0.53286
ACTL6B ENSG00000077080	0.032238	0.0100651	0.0153866	0.00357535	0.525958	0.0230524	0.00279541	0.0470914	0.285818	0.00233969
ACTL7A ENSG00000187003	0.00232345	7.23455e-05	0.0139951	0.0438166	0.0548051	0.10184	0.00160668	2.15164e-07	0.0150393	0.00580185
ACTN1 ENSG00000072110	444.03	61.306	33.9597	0.262788	60.5934	2.79634	63.377	66.967	57.8486	25.2243
ACTN2 ENSG00000077522	0.0078094	0.0500818	0.00356401	0.0382837	0.00330549	0.0583883	0.181244	0.980905	0.0308401	0.00814945
ACTN3 ENSG00000248746	0.0061587	0.124443	0.177414	0.122495	0.0337944	0.039621	0.248451	0.070283	0.207942	0.0393742
ACTN4 ENSG00000130402	142.353	54.3241	48.4124	11.9401	64.6311	2.0914	65.7354	0.270379	80.2819	11.345
ACTR10 ENSG00000131966	2.76243	0.010188	4.56437	0.235	0.179322	1.24743	1.52553	0.73445	0.402914	1.66927
ACTR1A ENSG00000138107	49.654	46.6037	2.12068	34.5142	4.17303	25.575	0.622197	1.33162	6.36252	7.66135
ACTR1B ENSG00000115073	14.5394	16.8917	9.52565	11.9952	5.20504	13.0429	11.2401	0.719642	20.3817	3.78705
ACTR2 ENSG00000138071	0.593767	0.180269	18.4338	0.658572	1.53323	2.04937	13.0051	8.94503	8.81533	9.74183
ACTR3 ENSG00000115091	0.00642735	0.178064	1.25495	0.0757966	0.5574	2.97287	5.31609	1.6176	6.21096	0.139409
ACTR3B ENSG00000133627	0.106699	0.14366	1.22477	0.132585	0.428416	0.0139336	0.486866	0.338251	0.319365	0.225801
ACTR3C ENSG00000106526	0.216818	0.0463319	0.0386069	2.90176	0.120192	0.0604403	0.188329	0.772296	0.395721	0.66996
ACTR5 ENSG00000101442	0.0956163	0.271859	0.927212	0.379322	1.40491	1.55287	0.843534	0.335641	0.000182906	0.247697
ACTR6 ENSG00000075089	0.97863	0.142509	0.740832	1.29949	0.644683	0.339584	1.21469	1.24127	2.65325	0.239303
ACTR8 ENSG00000113812	0.0384541	2.90099	1.57778	0.315722	0.403936	0.965432	3.05585	0.545037	3.12793	0.140042
ACTRT2 ENSG00000169717	0.0279492	0.0110783	0.0921406	0.0371842	0.00114938	0.0060851	0.00284042	0.0401863	0.000952025	0.0201707
ACTRT3 ENSG00000184378	0.00306764	0.110195	0.0476955	0.124178	0.313547	0.0230279	0.0442936	0.00136493	0.0479144	0.0309473
ACVR1 ENSG00000115170	4.3352	0.0794915	3.75418	0.0115211	0.0674003	0.306489	3.02395	0.629409	0.711384	1.01423
ACVR1B ENSG00000135503	0.0666439	0.295475	3.53854	0.165266	0.282274	0.355413	5.95703	0.201475	0.0037443	2.02729
ACVR1C ENSG00000123612	0.000852741	1.55448	0.0341809	0.00193703	0.0357808	0.00934404	0.122297	0.112679	0.0615515	0.0644034
ACVR2A ENSG00000121989	1.45148	0.229154	0.90612	0.0014661	1.61667	0.315434	1.76601	0.442379	1.19453	0.160084
ACVR2B ENSG00000114739	0.549626	0.055178	0.617512	0.546971	0.0920085	0.0443163	4.20458	0.0748202	0.239042	0.129707
ACVRL1 ENSG00000139567	1.97219	22.125	0.00405037	0.300295	0.539389	0.0915127	0.1448	13.958	20.7653	9.67256e-05
ACY1 ENSG00000243989	2.09973	1.58867	1.96254	0.0313204	7.4863	0.667065	1.11237	0.782622	9.25822	1.27305
ACY3 ENSG00000132744	0.2705	0.00645345	0.499504	0.107106	0.301739	0.209421	0.305888	0.300693	2.50416	0.00618566
ACYP1 ENSG00000119640	0.131683	0.471224	0.133204	0.104223	0.71259	0.070364	0.825063	0.282458	0.083072	1.90005
ACYP2 ENSG00000170634	5.02394	0.972442	0.849806	1.33059	0.102424	0.539492	0.495517	2.81039	0.0234988	0.133687
ADA ENSG00000196839	0.945487	14.6973	0.0483374	0.130947	0.317531	0.113418	0.0128995	2.27647	4.74785	1.6567
ADAD1 ENSG00000164113	0.0116739	0.00496845	0.00569906	0.0626289	0.0180313	0.00354176	0.0159708	0.0511764	0.0279918	0.0087585
ADAD2 ENSG00000140955	0.00308223	0.140515	0.00825451	0.49164	0.0972622	0.0220343	0.0397149	0.0963368	0.221161	0.020976
ADAL ENSG00000168803	0.108298	1.47034	0.159412	0.128266	1.40277	0.562139	0.192713	3.31477	0.206122	2.03137
ADAM10 ENSG00000137845	0.670132	0.0139565	29.4263	0.518452	0.147876	0.376416	15.1837	2.2614	0.184669	3.1433
ADAM11 ENSG00000073670	27.7861	0.0946911	0.457603	0.545744	0.48197	0.202756	0.00133447	0.239325	0.144789	0.334149
ADAM12 ENSG00000148848	0.26367	0.12304	0.419918	0.0267214	0.0199004	0.0682372	0.0102974	0.00431086	0.174782	0.10824
ADAM15 ENSG00000143537	2.93655	0.528783	0.618451	85.4421	86.418	0.7867	67.563	45.8379	48.4862	0.705019
ADAM17 ENSG00000151694	10.5562	2.28155	1.77766	0.0263472	0.836255	2.13453	2.31592	0.0145074	0.385136	0.200979
ADAM18 ENSG00000168619	0.0417748	0.0140898	0.0719236	0.0287199	0.108401	0.00545068	0.0511371	0.00848529	0.0157253	0.00761879
ADAM19 ENSG00000135074	7.22354	3.0439	0.126641	0.0677003	0.617923	0.146852	0.346603	2.5261	0.281443	0.126447
ADAM2 ENSG00000104755	0.114346	0.535229	0.00588775	0.0302979	0.0309835	0.105991	0.026695	0.145076	0.0748806	0.154325
ADAM20 ENSG00000134007	0.0021622	0.024527	0.00478917	0.00134035	0.159063	0.0178384	0.0782919	0.181289	0.501044	0.0294492
ADAM22 ENSG00000008277	2.54635	0.134441	0.216292	0.0896285	0.0559593	0.322835	0.0527379	3.58647	0.379893	0.436591
ADAM23 ENSG00000114948	0.14369	0.304205	0.0565197	0.247363	0.124905	0.0250793	0.0810138	0.0987356	1.12994	0.0138816
ADAM28 ENSG00000042980	2.28534	0.210944	0.334741	0.160113	0.255488	0.0221482	1.49474	0.679866	0.587413	3.09975
ADAM29 ENSG00000168594	0.0205532	0.00314308	0.00463273	0.0648896	0.0382105	0.0116612	0.00999012	0.159885	0.144697	0.000147061
ADAM30 ENSG00000134249	0.754799	0.0379453	0.0137717	0.00836293	0.0301871	0.0180284	0.0057371	0.0141411	0.0237564	0.00195162
ADAM32 ENSG00000197140	0.0854233	0.0705436	0.398241	0.175011	0.0195564	0.0409183	0.112603	0.0335538	0.0944894	0.0773283
ADAM33 ENSG00000149451	61.0918	47.2624	0.0790515	0.672503	1.35011	16.7981	7.08898e-07	3.9462	7.57564	0.0142671
ADAM7 ENSG00000069206	0.177344	0.0789983	0.00629341	0.0808986	0.0301577	0.0208485	0.08497	0.176602	0.0002507	0.108876
ADAM8 ENSG00000151651	0.700542	0.268744	3.71096	0.0566809	0.0199109	0.0100104	4.26325	2.84366	0.0491173	2.68499
ADAM9 ENSG00000168615	4.47646	0.459038	29.6216	0.243637	8.45468	0.744736	13.5996	0.174366	0.250729	6.8643
ADAMDEC1 ENSG00000134028	0.00124955	0.0545825	0.0251559	0.033043	0.0269851	0.00661491	0.0337062	0.0108349	0.226258	0.0925466
ADAMTS1 ENSG00000154734	55.5892	14.5329	0.184684	0.150998	0.0766964	0.269199	15.8145	78.6674	137.866	19.2916
ADAMTS10 ENSG00000142303	15.5286	0.874086	0.07292	4.79369	0.0999677	0.861669	0.0253388	0.405394	20.2695	0.16157
ADAMTS12 ENSG00000151388	0.648739	2.63002	0.0435542	0.069781	0.498322	0.0115274	0.964119	0.248065	0.00353357	0.344934
ADAMTS13 ENSG00000160323	1.36441	2.24426	2.02474	0.486521	3.77049	3.95429	0.814305	0.545736	0.545562	0.280556
ADAMTS14 ENSG00000138316	0.198675	0.0238424	0.0703299	0.0601296	0.343256	0.0013869	0.0773014	1.32505	0.059216	0.402947
ADAMTS15 ENSG00000166106	2.8598	1.20151	0.0172673	0.137108	0.444845	0.0169815	0.020414	0.156077	1.89497	0.0760476
ADAMTS16 ENSG00000145536	0.368373	0.00353741	0.0300213	0.0197314	0.138703	0.00213249	0.035496	0.00945827	0.00627645	0.00216737
ADAMTS17 ENSG00000140470	0.10577	2.00701	0.0131108	0.419665	0.11293	0.00271393	0.0347137	0.0405312	0.053497	0.0749596
ADAMTS18 ENSG00000140873	0.409454	0.0535588	0.0604667	0.158734	0.212479	0.0290417	0.132304	0.123005	0.919734	0.00419541
ADAMTS19 ENSG00000145808	0.0280685	0.114781	0.183404	0.0472973	0.152187	0.00741055	0.0177278	0.0783114	0.105097	0.0094927
ADAMTS2 ENSG00000087116	0.114591	9.09492	0.0283829	0.177478	0.0120995	0.0639652	0.269215	0.647584	0.639775	0.0128731
ADAMTS20 ENSG00000173157	0.0123121	0.0049002	0.123207	0.0109649	0.138509	0.0503916	5.05503e-05	0.00922169	0.0510049	0.00454697
ADAMTS3 ENSG00000156140	0.0109095	1.02662	0.137095	0.00610182	0.00484726	0.00863281	0.0170169	0.0542912	0.00531163	0.0346363
ADAMTS4 ENSG00000158859	0.00463677	5.43869	0.0340994	0.04901	0.304209	0.00952617	0.650261	0.0615356	43.3561	0.147415
ADAMTS5 ENSG00000154736	3.82689	0.414045	0.028837	0.17892	0.50249	0.829598	0.213604	0.272209	0.00790824	0.0240407
ADAMTS6 ENSG00000049192	0.153008	0.0443348	0.00827879	0.150703	0.0581589	0.0275002	0.0992665	0.0156337	0.035807	0.032578
ADAMTS7 ENSG00000136378	1.76349	0.0930743	0.184959	0.0333325	0.116814	0.291809	0.714164	6.08313	0.00779484	0.396695
ADAMTS8 ENSG00000134917	22.8134	11.4205	0.575015	0.0248476	0.542996	0.0565366	5.73625	0.666427	8.72374	4.4356
ADAMTS9 ENSG00000163638	0.0830808	0.161934	0.141234	0.0853044	2.67059	6.03778	0.00090508	1.00122	0.117152	0.452187
ADAMTSL1 ENSG00000178031	0.160119	0.125397	3.16512	0.0489138	0.200552	2.25699	0.281686	0.410236	0.556748	7.20308
ADAMTSL2 ENSG00000197859	0.441368	2.4379	0.246166	19.4381	0.688581	12.0719	0.000456535	130.716	6.30612	0.563743
ADAMTSL3 ENSG00000156218	0.00714396	0.258668	0.0741057	0.256844	1.72483	0.198789	1.10347	0.541501	1.16425	0.0655561
ADAMTSL4 ENSG00000143382	8.94647	5.42878	0.254954	0.153129	0.193965	0.0658746	0.00263657	1.14069	1.57274	4.132
ADAMTSL5 ENSG00000185761	0.162462	1.07628	0.0408267	0.0743441	0.102642	0.0756786	0.0589514	5.4153	0.329141	3.03795e-05
ADAP1 ENSG00000105963	1.99128	13.3431	0.669069	13.7469	1.2598	0.255028	0.415017	2.27338	1.52993	0.0432522
ADAP2 ENSG00000184060	3.80162	0.33458	0.0942771	0.0641951	0.143399	0.0615244	0.180805	0.663226	0.0939601	0.00106895
ADAR ENSG00000160710	0.678268	37.0326	10.1504	0.103794	0.0626344	82.6092	9.63784	166.763	46.9671	21.7232
ADARB1 ENSG00000197381	5.44568	0.07762	2.87977	0.122435	5.97515	0.153557	0.721002	0.496095	0.033161	0.534754
ADARB2 ENSG00000185736	0.0588134	0.00883995	0.026967	1.37087	0.0174778	0.0393531	0.553948	0.0336851	0.00181213	0.119978
ADAT1 ENSG00000065457	0.0975499	0.0336738	3.00259	0.0375216	0.416073	7.08517	6.01249	0.160632	0.1285	0.842206
ADAT2 ENSG00000189007	0.183747	0.0141279	1.81113	4.0888	0.199287	0.349034	0.110692	0.0831428	0.187199	0.690456
ADAT3 ENSG00000213638	0.00507301	0.0831681	0.165376	0.0456119	0.307324	0.00541883	0.0902985	0.0379635	0.0104364	0.108088
ADCK1 ENSG00000063761	0.557991	6.29014	2.86822	0.0434509	0.0502303	0.0273384	0.372817	1.34775	0.0146557	0.447283
ADCK2 ENSG00000133597	7.03281	0.150317	1.84607	10.1597	0.783015	2.04722	2.60444	0.390169	1.89305	0.0729163
ADCK3 ENSG00000163050	2.98534	21.5688	12.3929	0.0431116	13.7178	0.269044	2.13294	5.0436	13.3472	9.41841
ADCK4 ENSG00000123815	5.52131	32.9717	0.569047	16.3114	0.168485	0.509498	0.207409	16.6552	3.15829	1.26578
ADCK5 ENSG00000173137	7.95304	1.48281e-05	2.90347	6.54092	0.902556	0.371604	1.94253	1.58664	0.0956126	6.22696
ADCY1 ENSG00000164742	0.27653	0.15309	0.56553	0.282739	0.259788	0.191031	0.143431	0.752836	0.387699	0.0472712
ADCY10 ENSG00000143199	0.0139	0.00649265	0.0100086	0.518263	0.118434	0.0118337	0.0255493	0.0162346	0.0723906	0.0120304
ADCY2 ENSG00000078295	10.8949	4.55266	4.46091	0.0317382	0.10531	6.19039	2.19955	0.245439	1.04569	0.201316
ADCY3 ENSG00000138031	1.46425	0.202622	2.24852	0.797148	0.160276	0.0287202	3.59156	38.4155	4.91699	3.80334
ADCY4 ENSG00000129467	17.0366	1.25252	0.0385364	1.53284	2.94956	0.351541	5.04702	1.35711	16.5754	3.72565
ADCY5 ENSG00000173175	82.6071	24.9788	0.00896919	0.647811	0.103424	1.75317	0.158571	3.6408	0.95643	0.0532605
ADCY6 ENSG00000174233	3.93065	3.29171	15.6782	19.847	2.74445	0.198828	8.38898	0.414269	11.4848	5.72625
ADCY7 ENSG00000121281	0.026438	0.0162193	0.170498	0.064455	0.504684	0.199438	0.107527	8.57653	0.00350012	1.25151
ADCY8 ENSG00000155897	0.127494	0.00264775	0.0361528	0.102263	0.0742034	0.0483305	0.000840349	0.0773591	0.019418	0.0420917
ADCY9 ENSG00000162104	21.2577	0.870977	0.439302	1.47349	2.04557	0.611114	1.28941	0.20288	0.825661	0.161327
ADCYAP1 ENSG00000141433	0.0164012	0.0251544	0.0196062	0.032336	0.0124712	7.07458e-05	0.0788203	0.0416659	0.252924	0.0484093
ADCYAP1R1 ENSG00000078549	3.00058	0.131766	0.25709	0.00214699	0.0194713	0.630107	0.557976	0.400401	0.745836	0.096506
ADD1 ENSG00000087274	30.4844	3.41628	22.4223	0.266748	1.7755	4.24444	7.38772	37.2357	11.1911	0.730674
ADD2 ENSG00000075340	0.00852977	0.0305285	0.552599	0.0418977	0.0946535	0.277992	0.870682	0.0123811	0.00434852	0.0574795
ADD3 ENSG00000148700	0.462916	0.0504621	6.70034	1.05293	0.0618526	0.382792	2.75658	6.30504	7.01669	0.269385
ADGB ENSG00000118492	0.660439	0.179188	0.0406524	0.0100426	0.0234902	0.052064	0.0285157	0.042104	0.513226	0.0044769
ADGRA1 ENSG00000197177	0.00458503	0.0468751	0.00558981	0.0143436	0.120029	0.00174213	0.0874163	0.0184338	0.00282034	5.70026e-05
ADGRA2 ENSG00000020181	236.929	14.7228	5.52045	2.28925	0.605912	11.7833	0.773418	55.6486	1.01818	10.5761
ADGRA3 ENSG00000152990	0.834941	0.11895	2.74246	0.778306	1.18595	2.37136	1.56698	0.136268	0.297721	4.11599
ADGRB1 ENSG00000181790	0.131935	1.53095	1.55613	1.51993	0.0184714	0.160424	0.797057	0.0161496	0.000273094	0.317644
ADGRB2 ENSG00000121753	10.6892	0.102181	0.00496869	0.67033	0.0296315	4.40792	0.0593535	0.325133	0.911206	0.00238957
ADGRB3 ENSG00000135298	0.211836	0.00166122	0.0275492	0.396589	0.0265886	0.000957991	0.0609716	0.383292	0.0326082	0.352702
ADGRD1 ENSG00000111452	2.44102	0.0278516	0.151658	0.00412826	0.0775142	5.01688	0.238424	0.186204	0.167281	0.353025
ADGRD2 ENSG00000180264	1.4976	0.0456962	1.07933	0.00791642	0.0892342	0.00122751	0.00820294	0.0126358	0.0516286	0.0188763
ADGRE1 ENSG00000174837	0.448729	0.0176521	0.0304579	0.0217875	0.0638451	0.0835418	0.0266166	0.0839344	0.0422069	0.0592478
ADGRE2 ENSG00000127507	6.82247	0.0913102	0.0844905	0.170894	6.2036	0.25715	0.14543	0.0243636	0.04707	1.07825
ADGRE3 ENSG00000131355	0.0255409	0.0073228	0.0378848	0.000134648	0.069883	0.200653	0.0156832	0.0419829	0.00465148	0.0219778
ADGRE5 ENSG00000123146	35.0093	6.8926	0.0770065	2.41646	0.357106	0.0916319	23.9965	8.20662	25.8611	0.296704
ADGRF1 ENSG00000153292	1.11226	0.00480499	0.204865	0.257717	0.516966	0.108081	11.4072	0.0266254	0.00219043	0.0669877
ADGRF2 ENSG00000164393	0.13213	0.020585	0.000941333	0.0476381	0.00602464	0.0321301	0.000153031	0.0528037	0.0203022	0.0345242
ADGRF3 ENSG00000173567	0.0030418	0.05583	0.000109886	0.0147373	0.0277917	0.00359348	0.00999386	0.0137297	0.0444268	0.0179292
ADGRF4 ENSG00000153294	0.000711102	0.0219651	0.0146582	0.00390598	0.0875884	0.0146535	0.215413	0.0741758	0.042721	0.00439603
ADGRF5 ENSG00000069122	1.03411	0.0826941	3.8823	0.536189	0.654453	0.247016	0.00557371	0.138705	0.991904	0.000377015
ADGRG1 ENSG00000205336	0.0586063	0.00941519	9.43025	2.89749	13.5347	0.0209618	8.34524	0.476481	10.1472	5.37036
ADGRG2 ENSG00000173698	0.0213347	0.0207366	0.0903976	0.0687821	0.0517278	0.0268091	0.0693517	0.00099175	0.200255	0.0365744
ADGRG3 ENSG00000182885	0.0809776	0.0164901	0.0121525	0.0489373	0.486834	0.0108587	0.0202223	0.180113	0.890656	0.103257
ADGRG4 ENSG00000156920	0.0356383	0.00118287	0.0222393	0.0300918	0.0961089	0.0347581	0.00465496	0.0113322	0.0360792	0.00867591
ADGRG5 ENSG00000159618	1.00927	9.33362e-05	0.0106939	0.00977228	0.0679249	0.0160278	0.0985631	3.86676	0.194583	0.163127
ADGRG6 ENSG00000112414	0.0188759	0.0304146	0.297057	0.00728777	0.405279	0.0621047	1.47492	0.118513	0.0545064	0.0428697
ADGRG7 ENSG00000144820	0.0499595	0.0423436	0.0660481	0.00338911	0.049665	0.0204721	0.00725269	0.166714	0.0257673	0.0506047
ADGRL1 ENSG00000072071	18.3825	0.515679	1.14228	13.3672	0.461918	5.99406	7.04561	10.6921	6.03902	0.433666
ADGRL2 ENSG00000117114	1.69857	0.102879	5.52719	0.000249066	1.079	0.458942	0.275473	14.2555	5.73336	3.79524
ADGRL3 ENSG00000150471	0.29935	0.066868	0.0644819	0.150158	0.0487347	0.104036	0.00255644	0.00605682	0.0999269	0.0550932
ADGRL4 ENSG00000162618	0.00285732	0.0179365	0.055499	0.000967785	0.67435	0.0083127	0.0914587	0.411354	4.15127	0.249098
ADGRV1 ENSG00000164199	0.0145812	0.000524979	0.241822	0.308239	0.819215	0.0553128	0.749745	0.131765	2.18601	1.24141
ADH1A ENSG00000187758	0.0017488	0.000271462	0.00622054	0.0728157	0.0240094	0.0122349	0.0326553	0.0434256	0.0452885	0.00071682
ADH1B ENSG00000196616	6.34837	0.0612113	0.0113851	0.144013	0.323444	0.477602	0.0789339	0.0939099	0.1924	0.00141342
ADH1C ENSG00000248144	0.344646	0.109928	0.039707	0.244211	0.318223	0.0213953	0.175358	0.241851	0.159833	0.394801
ADH4 ENSG00000198099	0.194274	0.307897	0.0154542	0.049559	0.104277	0.107159	0.17269	0.00621665	0.0171849	0.00688415
ADH5 ENSG00000197894	6.86533	1.15642	4.23985	9.46623	8.78162	64.3629	7.24425	5.45072	1.04166	0.495253
ADH6 ENSG00000172955	0.819913	0.000561896	0.0803718	0.319858	0.169403	0.0148661	0.111268	0.102013	0.0774635	0.341276
ADH7 ENSG00000196344	0.00607855	0.0153395	0.0427331	0.0330441	0.0124578	0.0970318	0.170708	0.0647031	0.0171841	0.0324615
ADHFE1 ENSG00000147576	1.56407	0.531959	4.93891	0.500701	6.43235	0.0245508	4.03279	0.314701	3.9555	0.0462828
ADI1 ENSG00000182551	91.3219	20.9832	37.3801	99.3186	61.3333	21.8825	0.459326	1.63034	41.9918	26.5728
ADIG ENSG00000182035	0.0229077	0.00339969	0.0305668	0.17042	0.0544948	0.0159218	0.0301766	0.0121587	0.09545	0.000734368
ADIPOQ ENSG00000181092	1.60441e-08	0.0537905	0.045242	0.0409377	0.00659804	0.00821176	0.00607936	0.0591002	0.129807	0.00854602
ADIPOR1 ENSG00000159346	0.219349	0.13424	21.3821	0.000961021	2.72443	1.0787e-08	7.43451	0.115534	0.15729	2.38064
ADIPOR2 ENSG00000006831	0.138985	0.56559	0.722962	0.0476223	0.658694	10.8227	0.0938305	0.624182	1.0149	7.56164
ADIRF ENSG00000148671	146.24	99.1979	59.0694	108.15	36.772	8.32157	21.695	74.4392	71.1496	1.599
ADK ENSG00000156110	0.178787	0.106701	4.84114	0.0817428	0.0539909	5.61247	1.11068	0.0659491	0.537238	1.67555
ADM ENSG00000148926	0.399793	0.144405	0.00143991	0.286889	0.382223	0.547531	6.23117	0.122772	2.67228	0.0503546
ADM2 ENSG00000128165	0.0620156	2.04543	0.653291	0.131523	0.483727	0.380809	0.087927	0.434221	0.307631	1.6776
ADM5 ENSG00000224420	0.283582	0.72981	0.0110066	0.0452768	0.126832	0.070837	0.0037189	0.433033	3.15782	0.119755
ADNP ENSG00000101126	7.70944	15.8068	2.8621	6.81658	11.4758	12.2682	0.0596875	0.628977	0.328599	4.30802
ADNP2 ENSG00000101544	2.65715	0.0928967	4.55597	0.336997	0.209616	1.18125	1.24342	0.00220847	0.81125	0.158691
ADO ENSG00000181915	2.20003	0.107801	2.16345	0.0995808	0.330536	0.592702	0.797824	0.490312	1.84636	2.08032
ADORA1 ENSG00000163485	0.205421	0.747404	0.00149923	0.243122	0.138901	0.0608828	0.01421	0.451705	0.236719	0.00349804
ADORA2A ENSG00000128271	0.0343048	0.0608911	0.0137008	0.0127838	0.0118473	0.0555931	0.309042	0.0236422	0.0115198	0.168531
ADORA2B ENSG00000170425	0.0240023	3.61915e-05	0.0384271	0.0243032	0.063958	0.0907408	1.07591	0.12114	0.0850739	0.00190899
ADORA3 ENSG00000282608	0.407098	0.103966	0.0129164	0.0266388	0.0497532	1.46558	0.129869	0.340458	0.181511	0.640967
ADPGK ENSG00000159322	0.00474853	0.302314	18.1808	0.0758246	34.0657	0.153027	3.86852	2.35558	0.191419	15.2527
ADPRH ENSG00000144843	0.793342	2.08565	0.0152623	12.1104	0.0195487	0.173712	0.710009	3.46766	1.78613	0.783624
ADPRHL1 ENSG00000153531	0.199701	2.7831	0.102655	0.337121	0.025015	0.0741697	0.532981	0.0579323	2.30727	1.80947
ADPRHL2 ENSG00000116863	2.28093	3.81711	1.58116	0.328493	25.3919	4.27316	3.15256	0.404818	1.39542	4.88714
ADPRM ENSG00000170222	0.0106266	0.0401051	2.16934	0.0608074	0.150813	2.32723	0.906026	0.337451	0.0852414	0.492217
ADRA1A ENSG00000120907	8.50739	0.0450496	0.0166474	0.00475966	0.00502912	0.0330225	0.0469492	0.116096	0.0352694	0.156099
ADRA1B ENSG00000170214	0.000483815	0.0180381	0.0213111	0.00258767	0.00639578	0.0010948	0.0281623	0.0299706	0.0256811	0.058793
ADRA1D ENSG00000171873	0.394377	0.0661055	0.113688	0.133803	0.0123397	3.15007	0.107453	0.485161	0.00497871	0.776572
ADRA2A ENSG00000150594	0.222364	0.000411746	0.00890984	0.063917	0.328697	1.04752	0.043172	0.00524417	5.6419	2.54947
ADRA2B ENSG00000274286	0.0312004	0.779366	0.0626891	0.246803	0.00366909	0.0155113	0.985684	0.144488	0.0423416	0.0514873
ADRA2C ENSG00000184160	1.00796	0.762882	0.403128	0.00144051	0.651593	8.4074	0.0258956	0.568064	0.33815	75.251
ADRB1 ENSG00000043591	0.278262	0.336904	2.98834	0.0967352	1.00425	0.0169771	0.090541	0.0742766	1.88816	1.91772
ADRB2 ENSG00000169252	0.285075	0.0386527	2.49407	0.0437251	1.77002	5.18074	7.96387e-06	1.94472	4.02229	0.0476153
ADRB3 ENSG00000188778	2.71289	0.346161	0.127028	0.0726973	0.0226178	0.331127	0.0514862	0.335402	0.150373	0.0100252
ADRM1 ENSG00000130706	4.48977	5.38881	0.260993	20.7936	4.76841	6.2631	6.45463	7.50077	2.42007	0.726367
ADSL ENSG00000239900	0.798183	3.778	0.990692	0.0407477	0.255424	13.1264	0.786129	0.0473544	0.0277256	0.275113
ADSS ENSG00000035687	0.0763426	0.378472	4.67036	0.0084743	1.04339	0.445706	0.973307	1.42259	1.86412	2.69572
ADSSL1 ENSG00000185100	4.25942	7.34619	0.120637	0.0537785	0.238461	0.502343	0.424152	0.802222	0.206562	0.976804
ADTRP ENSG00000111863	0.164432	0.0111791	0.000563145	0.0397048	0.0762963	0.077189	0.116439	0.165521	1.34474	0.0181461
AEBP1 ENSG00000106624	737.238	444.071	0.121328	0.328806	22.9225	0.271728	1.53772	1.01937	50.4907	0.105674
AEBP2 ENSG00000139154	0.798895	0.082689	3.21508	1.78563	2.12927	0.0796871	3.652	0.216622	1.73277	1.33315
AEN ENSG00000181026	3.59788	3.43666	0.03949	0.961465	1.36907	3.83784	7.95674	4.98855	0.169257	2.44026
AES ENSG00000104964	166.044	39.8253	84.1332	138.919	69.9363	0.0927831	208.548	112.818	40.4695	9.2684
AF011889.5 ENSG00000241489	0.00319366	0.226423	0.00238751	0.0260075	0.0264984	0.042787	0.000882563	0.00718177	0.308376	0.00659455
AF111168.1 ENSG00000280308	0.0252953	0.0185541	0.0121862	0.00159541	0.0232277	0.0157461	0.00449813	0.00863686	0.0189161	0.0139855
AF131216.1 ENSG00000280273	0.0288131	0.0287634	0.0617631	4.64289e-05	0.0415318	0.0468066	0.0081009	0.00755117	0.015147	0.0255579
AF165138.7 ENSG00000243440	0.00244151	0.013606	0.00111721	0.0384676	0.00148419	0.0404314	0.00751713	0.0185895	0.00102371	0.0600372
AFAP1 ENSG00000196526	3.10412	0.223251	0.216269	0.489046	0.0437986	0.314735	0.343526	8.62824	2.33409	0.199192
AFAP1L1 ENSG00000157510	0.0449792	5.75523	1.84266	0.00829952	0.273797	0.0176776	0.0368257	0.341035	0.29271	0.216267
AFAP1L2 ENSG00000169129	2.05616	0.129757	0.826795	0.298151	0.21932	0.04221	0.182292	0.3284	2.57884	0.0476252
AFF1 ENSG00000172493	0.167798	0.933872	11.482	0.0201355	3.07861	0.312943	0.278657	0.611357	13.6361	4.50081
AFF2 ENSG00000155966	0.187477	0.139324	0.0350898	0.0754887	0.119375	0.0277464	0.0836363	0.242671	0.168381	1.90048e-05
AFF3 ENSG00000144218	0.0669741	0.434375	13.887	0.0829565	8.65379	0.211027	0.051289	0.460149	0.0732485	4.85227
AFF4 ENSG00000072364	12.4827	0.599989	7.41599	0.0237355	7.58796	0.645326	17.4931	5.17747	1.7109	4.62316
AFG3L2 ENSG00000141385	1.01217	0.0757773	4.31797	10.9937	18.0624	0.063139	13.4109	0.0558931	6.07857	1.83088
AFM ENSG00000079557	0.026008	0.0359993	0.0372722	0.0139027	7.73174e-06	0.0181475	0.00836931	0.0173221	0.0462594	0.195923
AFMID ENSG00000183077	0.209311	6.20361	9.31749	5.52365	12.1402	1.2352	9.10562	1.53577	2.14811	11.4857
AFP ENSG00000081051	0.223471	0.0122109	0.163524	0.025926	0.0653581	0.0513119	0.156331	0.0239994	0.162062	0.0316443
AFTPH ENSG00000119844	0.127625	0.1112	8.98085	0.108232	2.64563	0.0630515	1.50406	31.1845	0.595095	4.00098
AGA ENSG00000038002	0.112262	0.0144352	0.0131952	0.429891	0.00179437	1.85545	0.708777	0.213047	0.439376	1.07438
AGAP1 ENSG00000157985	0.288185	0.0633617	0.735118	0.538358	0.132324	2.44574	7.85951	0.0724927	1.67233	0.263309
AGAP14P ENSG00000279058	0.0599321	0.0209733	0.198289	0.00530656	0.407555	0.0133354	0.0272188	0.147845	0.633693	0.0337081
AGAP2 ENSG00000135439	0.346154	0.639719	0.130624	0.425892	0.00865164	1.77467	0.973468	0.468542	2.09465	0.0265099
AGAP3 ENSG00000133612	0.987784	0.74205	4.42533	14.5052	5.0633	4.80721	12.1569	18.678	6.85901	1.10933
AGAP4 ENSG00000188234	0.800532	0.116782	2.22743	1.2514	0.167065	0.515834	0.326272	1.66978	1.77153	1.10764
AGAP5 ENSG00000172650	0.290279	0.00323179	0.00677888	0.0115207	0.0517352	0.0198043	0.0437809	0.238479	1.05941	0.0212087
AGAP6 ENSG00000204149	0.119507	0.0186338	1.27386	0.314892	9.69078	0.0763616	1.34318	5.94939	2.47688	0.566429
AGAP9 ENSG00000204172	0.445241	0.180734	0.805546	0.157388	0.134024	0.29158	0.0738462	3.94483	0.24263	0.0569052
AGBL1 ENSG00000273540	0.19416	0.00216808	0.0613146	0.0171366	0.00163186	0.0326682	0.0978212	0.0948476	0.0568223	0.0128311
AGBL2 ENSG00000165923	0.117999	0.00229843	0.0152818	0.0284326	0.0868607	0.0261791	0.0345028	1.43069	0.0549868	0.000500936
AGBL3 ENSG00000146856	0.0288957	0.0497079	2.19652	0.0730721	0.0436394	0.0290282	0.0431309	0.604716	0.0585906	0.0727466
AGBL4 ENSG00000186094	0.0343775	0.0136852	0.011511	6.37068e-05	0.0162018	0.202608	0.0312221	0.535086	0.0711723	0.05732
AGBL5 ENSG00000084693	8.79723	19.026	2.23622	6.98758	12.6334	0.00135106	10.7145	0.527691	4.92546	0.207964
AGER ENSG00000204305	0.0542395	0.107576	0.0338534	0.844995	0.271106	4.918	3.19391	0.0632651	5.97169	0.0177265
AGFG1 ENSG00000173744	0.0946288	0.11551	1.72017	0.51569	0.874923	0.588866	0.619761	6.04524	0.295679	0.339709
AGFG2 ENSG00000106351	0.0173508	0.729121	5.62183	10.3822	4.85987	0.0347413	4.59339	13.3148	17.8798	3.49396
AGGF1 ENSG00000164252	0.665921	0.0760959	4.16799	0.46278	0.146209	0.0247705	1.94781	0.139219	0.0832529	1.2228
AGK ENSG00000006530	0.0109356	0.630312	1.4463	0.00581788	0.226537	0.425714	0.411635	0.103194	1.98773	0.142347
AGL ENSG00000162688	0.00945251	0.447628	5.33447	0.0725118	0.587325	0.014035	0.915928	2.05635	0.814662	0.513801
AGMAT ENSG00000116771	0.00540898	0.018127	0.0524724	0.0104168	0.00124473	0.60942	0.00364738	0.0544195	0.0167275	0.0130061
AGMO ENSG00000187546	0.0160819	0.0268924	0.0376525	0.00271121	0.0148818	0.0701979	0.0300956	0.0557783	0.0171429	0.0108077
AGO1 ENSG00000092847	0.00847742	1.1914	1.33456	5.08019	2.04317	6.44162	5.2109	0.686172	0.439541	0.144474
AGO2 ENSG00000123908	2.99626	3.38362	7.52832	1.24107	0.619857	0.304804	6.12582	2.85583	6.44026	0.315638
AGO3 ENSG00000126070	0.13841	0.899859	1.89362	0.30748	0.0552551	0.650283	0.120602	13.5704	2.01523	1.88892
AGO4 ENSG00000134698	4.37835	0.00290128	0.740148	0.195073	0.124713	1.62536	0.0464117	0.051286	3.81501	0.623538
AGPAT1 ENSG00000204310	39.6057	54.0541	14.0839	2.43214	4.64958	1.25557	8.43684	0.331822	4.6683	1.13077
AGPAT2 ENSG00000169692	3.91773	10.7057	5.14297	105.177	0.162519	0.211467	2.63047	11.6884	45.0468	10.016
AGPAT3 ENSG00000160216	1.82782	0.563061	10.6327	16.7676	7.45745	7.33809	12.4631	0.490111	4.80219	6.34047
AGPAT4 ENSG00000026652	1.83229	5.77125	0.925002	0.755205	0.178383	0.0454399	0.016443	44.7634	1.42846	0.04679
AGPAT5 ENSG00000155189	0.119962	0.478522	0.160707	0.277566	1.84308	0.122172	0.121425	1.06744	3.34227	0.563944
AGPS ENSG00000018510	2.2824	0.47433	0.261273	0.0365586	0.156681	0.0099179	1.50548	0.745372	0.301979	0.0986546
AGR2 ENSG00000106541	0.0180532	0.296316	29.198	0.555817	20.2623	0.0378342	39.3377	0.184117	0.73483	81.7715
AGR3 ENSG00000173467	9.27912e-05	0.131726	2.31586	0.00844885	0.0157589	0.0278901	4.64801	0.0291886	0.302633	2.30623
AGRN ENSG00000188157	0.566784	0.636198	7.26452	30.2835	7.64488	0.186698	31.8407	0.60616	7.28838	9.86639
AGRP ENSG00000159723	0.00127843	0.0311927	0.0237069	0.0367976	0.0585283	0.0480578	0.10812	0.00314277	0.0668819	0.00807096
AGT ENSG00000135744	0.331212	20.0458	4.82693	0.2236	0.991467	0.354167	0.419464	8.54485	0.0021742	0.213477
AGTPBP1 ENSG00000135049	0.0375554	0.0203502	0.811575	0.107455	0.0515446	0.043948	1.229	0.0203892	0.0344562	0.158315
AGTR1 ENSG00000144891	1.27995	0.277334	1.48099	0.00806585	0.0105006	0.269409	0.0293988	0.00445898	0.277492	1.77074
AGTRAP ENSG00000177674	1.16441	6.37147	12.3229	77.4171	33.9811	47.7725	0.693878	2.27569	0.523472	0.423087
AGXT ENSG00000172482	0.00240766	0.00562639	0.0130711	0.0208483	0.0165826	0.00814388	0.0903965	0.114033	0.0482236	0.0844095
AGXT2 ENSG00000113492	0.0621349	0.0030493	0.10144	0.04252	0.0252789	0.0148704	0.0379348	0.100144	0.193585	0.0329218
AHCTF1 ENSG00000153207	0.299147	2.2134	8.28191	0.0691978	1.00654	0.412108	4.81414	3.35151	0.167481	1.87392
AHCY ENSG00000101444	2.67988	14.5068	0.108891	3.70919	13.0758	63.709	2.53832	2.60972	4.261	0.122623
AHCYL1 ENSG00000168710	1.38631	21.4012	8.07	1.75575	3.23359	0.133648	9.81334	22.291	6.70272	1.74136
AHCYL2 ENSG00000158467	0.0856356	0.167183	0.480938	1.48644	2.77336	0.0166186	3.15013	0.299232	1.78095	0.852491
AHDC1 ENSG00000126705	3.06534	2.80509	0.999256	11.9898	4.72336	4.89165	2.15598	16.7007	13.2118	0.93087
AHI1 ENSG00000135541	10.229	0.048445	7.30376	3.43656	8.81586	17.5283	1.75119	6.74979	0.894312	6.08913
AHNAK ENSG00000124942	389.477	32.6243	127.004	3.53727	75.2266	1.6413	88.1967	83.5777	100.102	43.6791
AHNAK2 ENSG00000185567	88.0004	39.6158	0.241254	0.0606537	0.0318371	0.0345828	0.083198	0.148251	0.765136	0.173983
AHR ENSG00000106546	0.0787607	0.0351149	0.0161527	0.024148	3.18964	0.369859	15.5475	6.60059	10.2776	0.0413622
AHRR ENSG00000063438	0.00262509	0.0438403	0.0857964	0.0584163	0.0609883	0.0359462	0.600206	0.0608858	0.0794932	0.0378222
AHSA1 ENSG00000100591	12.7688	0.894961	5.95107	16.7148	2.02857	7.20974	2.3068	0.263393	0.793481	3.17621
AHSA2 ENSG00000173209	7.20042	0.16469	7.21165	0.0287983	4.94977	0.000849555	1.44037	10.8048	1.02875	0.154106
AHSG ENSG00000145192	0.292622	0.0447743	0.0449687	0.0140658	0.051062	0.00401718	0.00355894	0.000112798	0.218764	2.98766e-05
AHSP ENSG00000169877	0.126501	0.134421	0.0699032	0.0255303	0.0219192	0.0552066	0.0441635	0.0418946	9.32056e-05	0.00654168
AICDA ENSG00000111732	0.0408194	0.0336778	0.000143666	0.00274472	0.0418667	0.0100075	0.00548525	0.0117032	9.42078e-05	0.00737752
AIDA ENSG00000186063	0.249572	0.00343331	2.17815	0.064576	2.07416	0.822322	0.101768	0.241645	1.69044	0.00358352
AIF1 ENSG00000204472	9.00067	2.76536	0.0299356	0.187734	1.07078	5.94919	0.227798	6.09033	5.33027	0.00023383
AIF1L ENSG00000126878	0.762083	0.392643	0.056762	4.01585	0.247156	0.13766	0.271099	0.236756	0.000271194	0.17223
AIFM1 ENSG00000156709	0.173215	6.68856	3.50687	7.47673	58.5891	8.79749	8.0411	0.399263	4.05567	0.727548
AIFM2 ENSG00000042286	7.06141	13.4128	0.0693722	1.75089	0.061567	1.29506	1.87544	0.914483	2.65301	0.413282
AIFM3 ENSG00000183773	0.797956	0.0182151	0.0557036	0.0503593	1.99382	0.0151345	4.51473	0.242868	0.154386	0.000301102
AIG1 ENSG00000146416	18.5216	6.85321	18.4696	22.864	2.54158	1.41814	2.81353	51.3528	7.25462	4.35771
AIM1 ENSG00000112297	0.00425253	0.0741162	8.84833	1.95968	3.54605	0.196596	1.72094	0.121703	0.269914	2.91544
AIM1L ENSG00000176092	0.0456898	0.0669522	0.0219829	0.0167293	0.0313543	0.0149585	1.91112	0.0220523	0.23318	0.00436523
AIM2 ENSG00000163568	0.148984	0.00401964	0.0251538	0.032067	0.00809763	0.008262	0.0109224	0.126854	0.515748	0.115769
AIMP1 ENSG00000164022	3.41592	0.012207	0.059707	2.4995	0.570611	3.5768	2.02211	1.03607	1.12555	2.4217
AIMP2 ENSG00000106305	0.0594384	0.45433	0.793106	0.0740602	3.00376	6.66833	0.150495	0.387675	0.37862	0.0169797
AIP ENSG00000110711	125.018	0.464905	6.12602	42.9878	14.1683	0.112708	3.41917	18.2252	18.2194	0.7641
AIPL1 ENSG00000129221	1.41572	0.0246196	0.178584	0.0248793	0.0105153	0.174857	0.00484044	0.000221295	0.471612	0.15705
AIRE ENSG00000160224	0.0937564	0.00023531	0.0515421	0.0190051	0.326466	0.00474002	0.043198	0.0556492	0.0176073	0.05672
AJ239318.1 ENSG00000280108	0.00077668	0.00683358	0.000727565	0.0742238	0.0239958	0.0226628	0.0751133	0.00728426	0.0292197	0.0259717
AJAP1 ENSG00000196581	0.132694	0.0320891	0.0844455	0.0544501	0.142298	0.106196	0.0490516	3.30174	0.0270844	0.0509959
AJUBA ENSG00000129474	1.27016	0.0233488	0.128441	1.04466	5.48714	0.154306	6.06712	1.81659	3.01891	0.141824
AK1 ENSG00000106992	10.3628	14.0378	2.42327	0.478313	1.37347	0.277874	0.432392	2.13321	3.91401	0.00974231
AK2 ENSG00000004455	0.0709012	0.0225833	2.09231	0.361581	15.778	34.2074	23.5612	0.0906743	24.4416	6.18474
AK3 ENSG00000147853	3.25305	0.0749067	3.45828	0.919137	6.03969	0.418911	4.5462	13.6138	1.41995	1.74757
AK4 ENSG00000162433	3.0423	0.0291359	2.97483	0.00902037	0.377157	0.00384847	0.0145912	0.00378868	0.0655421	0.00399396
AK5 ENSG00000154027	0.0242823	0.0318159	0.0539431	0.0252765	0.133882	1.77249	0.0114407	0.0395453	0.0129681	0.020761
AK6 ENSG00000085231	0.123253	0.159584	1.95232	1.46714	0.342063	0.268402	3.07973	1.06719	0.636474	0.224233
AK7 ENSG00000140057	0.0348382	0.223295	0.121742	0.00426002	0.0244151	0.0600378	0.425856	0.165795	0.17426	0.0385073
AK8 ENSG00000165695	0.105874	1.41782	0.079027	0.0918646	0.521005	1.61204	0.0767845	0.0470119	0.261507	0.00355754
AK9 ENSG00000155085	0.0769886	0.12265	0.0560614	21.2385	0.264456	0.119223	0.734202	0.291126	0.0969804	1.36886
AKAP1 ENSG00000121057	11.75	18.5221	12.8371	13.0376	22.4191	4.07314	4.05231	0.493436	1.72159	16.2937
AKAP10 ENSG00000108599	0.045268	0.229425	3.16372	1.46783	10.3834	0.225053	0.66087	1.77228	0.712834	0.22303
AKAP11 ENSG00000023516	0.749763	0.137123	4.17611	0.102801	3.72123	1.15367	2.41711	0.292828	22.675	2.44806
AKAP12 ENSG00000131016	13.9981	0.500357	0.000439286	0.0585239	0.340326	0.273576	2.785	3.65644	8.37382	0.927157
AKAP13 ENSG00000170776	20.8937	0.400892	6.5166	0.379027	4.58336	0.554161	1.68273	6.34365	3.14796	3.05443
AKAP14 ENSG00000186471	0.021396	0.00552928	0.000729238	3.4269e-06	0.0457597	0.0108353	0.0520875	0.000167205	0.0392804	0.000379786
AKAP17A ENSG00000197976	0.100034	0.806254	6.71022	4.89433	2.75772	0.294173	3.37959	1.71212	2.4209	4.75177
AKAP3 ENSG00000111254	0.132432	0.155472	0.00680439	0.0837724	0.91502	0.0561444	0.374395	0.00244799	0.278998	0.973046
AKAP4 ENSG00000147081	0.0181963	0.011694	0.0273075	0.026447	0.00316693	0.000371442	0.0161172	0.389107	0.00204853	0.0180092
AKAP5 ENSG00000179841	0.186141	0.0241913	0.000822268	0.0519243	0.0170827	0.03494	0.0439971	0.101543	0.0132476	0.0330784
AKAP6 ENSG00000151320	0.396816	0.334108	0.191343	0.0304338	0.0242174	0.0113763	0.204732	0.0914537	0.0207641	0.0705919
AKAP7 ENSG00000118507	0.122622	0.000644508	1.44337	0.0456688	0.130545	0.158563	0.0486599	0.942586	0.168478	1.5378
AKAP8 ENSG00000105127	0.316314	8.61107	0.4611	0.561509	7.7673	18.4288	6.28755	0.101698	0.737075	0.192056
AKAP8L ENSG00000011243	24.7639	4.8404	13.1169	72.976	16.9919	2.31939	17.2022	29.4647	2.35266	10.4912
AKAP9 ENSG00000127914	1.51629	0.106984	10.3517	5.3158	4.55494	4.5613	1.64529	1.58108	8.36681	9.29565
AKIP1 ENSG00000166452	0.165624	3.39773	0.170209	1.51498	9.36437	11.9463	1.38749	13.8241	0.334157	0.0370419
AKIRIN1 ENSG00000174574	3.09256	0.429134	1.98054	0.120955	4.98738	4.40991	3.68692	2.27272	0.646231	0.646461
AKIRIN2 ENSG00000135334	0.427868	0.32365	1.6025	0.0211225	0.167202	0.303832	0.753338	0.00149672	3.10645	0.0316805
AKNA ENSG00000106948	1.8542	0.153547	0.325317	1.77442	0.180354	9.95163	3.18578	50.5969	52.058	6.99627
AKNAD1 ENSG00000162641	0.0998919	0.000512924	0.00696886	0.100687	0.066548	0.0260621	0.000400594	0.840537	0.135169	0.00427638
AKR1A1 ENSG00000117448	0.002371	41.5437	13.5357	0.585062	19.7282	35.0391	1.96757	0.0634782	1.85257	1.3051
AKR1B1 ENSG00000085662	11.4767	37.2752	0.0459501	0.0276086	4.72818	10.3231	0.193108	2.3492	0.215103	1.12652
AKR1B10 ENSG00000198074	0.00704106	0.0748458	0.00237757	0.0306295	0.0328246	0.00564408	0.00403054	0.00235574	0.0120111	0.0385738
AKR1B15 ENSG00000227471	0.00772335	0.0122385	0.0788028	0.00244721	0.0103318	0.0219636	0.0273144	0.0637427	0.162307	0.0353595
AKR1C1 ENSG00000187134	26.7162	15.3421	0.0367647	0.489611	0.411904	0.55355	0.940828	1.54474	1.25364	0.220914
AKR1C2 ENSG00000151632	20.046	22.321	0.249149	0.160624	2.33963	0.501547	8.47943	0.481018	0.430997	0.0603717
AKR1C3 ENSG00000196139	0.0198445	3.99998	0.0173515	0.238368	0.288099	0.175676	0.895416	0.00666717	0.221449	0.0255474
AKR1C4 ENSG00000198610	2.17654e-05	0.0442456	0.111675	2.78027e-05	0.0186845	0.00196706	0.0671335	5.97172e-05	0.0933246	0.0115453
AKR1D1 ENSG00000122787	0.112969	0.158309	1.13925e-05	1.33047e-15	0.0557257	0.00120214	0.0953375	0.130802	0.457897	0.0829099
AKR1E2 ENSG00000165568	0.911526	0.215824	0.0106867	0.198903	0.0973036	0.0404292	0.00637514	0.184691	0.189814	0.0123211
AKR7A2 ENSG00000053371	2.26374	23.2093	0.610923	0.420253	2.11398	29.4214	0.620194	4.87578	0.842616	7.25025
AKR7A3 ENSG00000162482	0.117631	0.0362817	0.146509	0.0631392	0.0676784	0.136832	0.0669523	1.08834	0.154922	0.112903
AKR7L ENSG00000211454	0.320969	0.00137017	0.000715141	0.0873972	0.00274243	0.0759843	0.0193391	0.00457352	1.31217	0.00267953
AKT1 ENSG00000142208	79.2658	5.74867	46.9964	32.8424	11.3096	6.4017	72.9815	43.2846	9.70794	14.1604
AKT1S1 ENSG00000204673	9.8257	32.904	2.87774	26.3805	9.65172	0.00692848	0.953827	18.3268	28.0037	0.354634
AKT2 ENSG00000105221	41.9894	6.33592	38.0974	33.828	18.6069	0.603231	12.664	18.5276	24.5012	11.7081
AKT3 ENSG00000117020	3.08614	25.7483	5.40544	0.118824	6.89975	0.855636	0.244798	16.5194	0.66302	15.0939
AKTIP ENSG00000166971	5.67755	0.277214	7.53245	0.0551447	3.48468	2.51649	0.19192	0.696182	0.55346	0.0121098
AL023806.1 ENSG00000280184	0.120663	0.00264178	0.003751	0.000231818	0.00709593	0.0334953	0.109677	0.0100639	0.0493281	0.00560674
AL049794.1 ENSG00000280240	0.00560759	0.129541	0.191587	0.0697556	0.000680732	0.0110134	0.0483986	0.0186482	0.0863043	0.00533007
AL049872.1 ENSG00000279963	0.00862206	0.029701	0.0203637	0.0153646	0.0180897	0.00815423	0.000230362	0.024259	0.00870454	0.0097182
AL133475.1 ENSG00000281602	0.0153403	0.0137855	0.0203204	0.00585921	4.90115e-05	0.0224107	0.00736424	0.0355975	0.0530855	0.00364341
AL135745.1 ENSG00000279654	0.00324521	0.0231932	0.00613249	0.000582114	0.0305262	0.00263318	0.00238014	0.0111579	0.0923985	0.0394665
AL135787.1 ENSG00000283263	0.00187751	0.0171948	0.0386966	0.0160099	0.0480634	0.00289643	0.00889284	0.0344633	0.0260866	0.0117767
AL354828.1 ENSG00000279282	0.0500522	0.00307516	0.00530614	0.0250506	0.0966823	0.00158041	0.0247482	0.00126518	0.0532602	0.00163246
AL354828.2 ENSG00000280175	0.237952	0.110086	0.0365974	0.0950699	0.035713	0.00213468	0.00375194	0.02437	0.0123278	0.0582157
AL356053.1 ENSG00000150076	8.14918e-07	0.150963	0.237284	0.00606106	0.40664	0.0201774	0.142821	0.355597	0.204986	0.00860437
AL356289.1 ENSG00000279096	0.0236655	0.00846407	0.000827994	0.00961944	0.00143177	5.05584e-05	0.00513088	0.0517292	0.0181929	0.000883894
AL356585.1 ENSG00000279081	0.0293169	1.13779	0.0171663	0.0162974	0.0473415	0.0223179	0.0484046	0.0068653	0.0236897	0.00145155
AL357140.1 ENSG00000280113	0.00241763	0.00482949	0.0360055	0.000302904	0.00512105	4.69778e-05	0.00460098	0.0281144	0.0188591	0.0260746
AL358852.1 ENSG00000278899	0.227531	0.101363	0.000110565	0.011009	0.261871	0.329945	0.292733	0.0521738	0.0863842	0.0154952
AL365181.1 ENSG00000280316	0.156413	0.00836738	0.0742007	0.0845509	0.0226027	0.229546	0.133653	1.46002	0.00705208	0.0562499
AL513523.2 ENSG00000279767	4.77706	0.118768	0.843181	0.0125586	2.42258	0.389884	0.161021	2.91704	1.41191	0.419052
AL589743.1 ENSG00000279508	0.626857	0.0948435	6.44766	14.3441	9.22827	0.145831	0.657324	0.231421	0.111407	0.0951244
AL590235.1 ENSG00000280230	0.0139128	0.0417482	0.0035726	0.0131689	0.0741489	0.00971372	0.000335792	0.0128733	0.0794537	0.000155079
AL645922.1 ENSG00000279546	0.0220147	0.0383979	0.054432	0.0261944	0.142872	0.0138489	0.00203973	0.000965921	0.0375777	0.0012221
ALAD ENSG00000148218	0.0984144	0.164921	1.35829	0.0699763	5.6603	2.25938	4.09243	12.4101	0.124609	0.0140229
ALAS1 ENSG00000023330	2.26151	0.414219	0.116407	0.0248311	0.0703628	3.21087	2.0838	0.25309	0.764971	3.53225
ALAS2 ENSG00000158578	0.00212747	0.000937671	0.127363	0.0055787	0.0769854	0.0918654	0.0176039	0.00261747	0.00134032	0.0186076
ALB ENSG00000163631	0.116641	0.0534712	0.921736	0.0641042	0.0249761	0.111194	0.0207229	0.0934951	0.131794	0.241869
ALCAM ENSG00000170017	0.825289	0.0136265	15.9191	0.212262	3.48588	0.0401889	7.10801	0.127374	4.24136	6.21412
ALDH16A1 ENSG00000161618	17.2247	14.1004	0.465204	18.2976	1.23989	0.311054	0.38592	0.49568	0.468255	8.37495
ALDH18A1 ENSG00000059573	0.795978	4.00327	3.42125	0.449265	13.9547	30.8214	0.664518	16.3114	0.867758	1.51528
ALDH1A1 ENSG00000165092	5.17483	0.312187	0.248529	2.17075	4.71473	0.89747	0.404555	49.7567	0.676553	0.704376
ALDH1A2 ENSG00000128918	0.905813	1.59391	0.115516	0.569123	0.00255769	22.5024	0.147597	0.32696	0.0347583	6.57167
ALDH1A3 ENSG00000184254	1.04326	0.73748	18.2145	22.5153	14.2419	0.189164	16.356	0.0704459	3.68815	11.2425
ALDH1B1 ENSG00000137124	87.4321	41.6836	4.58718	0.0751017	0.43381	0.627591	0.269553	1.30487	0.0396053	0.268335
ALDH1L1 ENSG00000144908	0.974429	0.638338	0.320671	24.062	5.02661	0.289073	4.98349	5.03686	0.0840107	0.137811
ALDH1L2 ENSG00000136010	6.79374	0.0508437	0.000596369	0.0526842	0.0907079	0.0599697	0.658641	0.0149124	0.0685774	0.0597008
ALDH3A1 ENSG00000108602	0.00300129	0.0335441	2.41721	0.0425746	0.13392	0.351723	3.86921	0.083689	0.0453624	0.302733
ALDH3A2 ENSG00000072210	18.6545	22.9886	18.3439	4.47	123.643	0.991682	17.6436	2.96619	2.42161	1.82698
ALDH3B1 ENSG00000006534	8.64431	15.4715	0.0948682	0.103744	1.33359	0.460801	0.654306	2.62314	5.68615	0.395667
ALDH3B2 ENSG00000132746	0.135007	0.257584	0.0542004	0.0290998	0.045803	0.769984	3.77035	0.183315	0.0129757	3.38819
ALDH4A1 ENSG00000159423	14.3694	1.54896	11.3218	9.12953	8.99496	0.213958	0.197926	0.738828	0.161276	0.119648
ALDH5A1 ENSG00000112294	0.406463	0.500557	2.19323	0.0467686	1.29398	0.1764	0.182095	5.0675	0.220524	0.134385
ALDH6A1 ENSG00000119711	0.162155	0.538156	21.7717	0.0953679	4.65472	0.335604	0.159235	18.4478	7.24999	1.39047
ALDH7A1 ENSG00000164904	1.13749	2.6342	26.4573	3.32181	15.1288	9.27303	2.77414	11.2078	12.1233	2.54969
ALDH8A1 ENSG00000118514	0.0480034	1.76117	0.158142	0.046712	0.0242016	0.0465165	0.00348544	0.0739362	0.112925	0.0341471
ALDH9A1 ENSG00000143149	0.525199	0.448324	4.82364	6.50818	1.81801	14.7284	0.449296	1.21401	0.602806	0.000191861
ALDOA ENSG00000149925	319.065	64.6555	46.8382	52.9851	59.434	0.0713532	74.6532	42.5448	30.0482	19.7424
ALDOB ENSG00000136872	0.0312091	0.151969	0.00850595	0.0671131	0.0256829	0.0241011	0.0091367	0.0720281	0.0695061	0.0642359
ALDOC ENSG00000109107	0.192033	16.2982	3.28417	1.71428	0.348036	0.813535	0.045997	9.06563	0.177928	1.93214
ALG1 ENSG00000033011	7.99851	6.39457	3.75935	2.49601	2.26169	0.00779472	0.189295	1.13065	0.686316	2.56606
ALG10 ENSG00000139133	0.0978826	0.240123	0.467791	0.0554208	0.0646123	0.182233	0.0110176	0.223122	0.0940073	0.0163616
ALG10B ENSG00000175548	0.390256	0.232053	0.168443	0.157957	0.205162	2.02607	0.0537768	0.190911	0.165533	0.368395
ALG11 ENSG00000253710	0.380093	0.00550237	0.0233105	0.00757119	0.155279	0.0898295	0.108416	0.131889	0.0709639	0.00212197
ALG12 ENSG00000182858	13.0774	12.4699	11.6151	5.08574	1.17224	1.28738	5.04385	0.204673	1.82923	3.94693
ALG13 ENSG00000101901	0.0699459	0.154683	6.12965	0.0902205	6.9363	1.83235	2.13182	0.0716962	0.343178	0.0693092
ALG14 ENSG00000172339	1.32124	0.532052	3.51299	0.0172182	0.65746	0.972289	0.061083	1.43864	3.09875	1.11759
ALG1L ENSG00000189366	0.0363831	2.3628	0.0582595	0.0218749	0.0227048	0.149114	0.295369	0.0167735	0.481424	0.0384611
ALG1L2 ENSG00000251287	0.0442017	0.0119003	0.0516104	0.00131972	0.0327127	0.0579649	0.103323	0.0823364	0.0862914	0.010003
ALG2 ENSG00000119523	1.80649	0.0454844	17.6427	3.00866	0.0720685	4.45767	0.855082	3.103	0.788971	0.973761
ALG3 ENSG00000214160	6.2021	24.8711	2.2794	9.29067	30.1209	1.45029	7.95324	4.82188	4.54874	0.862904
ALG5 ENSG00000120697	0.0144166	0.196553	1.66357	3.25088	0.377302	0.943603	0.0087984	0.286764	0.695064	0.647549
ALG6 ENSG00000088035	0.349514	0.0114029	1.15991	0.110429	0.173998	0.446638	1.36022	2.92501	0.37568	0.301189
ALG8 ENSG00000159063	0.0691354	0.0330782	0.313951	0.0689088	0.352823	7.12944	0.0384426	0.0862505	0.00266999	1.27868
ALG9 ENSG00000086848	0.502136	0.386235	2.99352	0.268829	1.84894	0.0408585	0.00937512	2.38031	0.0110714	0.212036
ALK ENSG00000171094	0.0195503	0.025383	0.00470532	0.000396515	0.0796598	0.0114165	0.642223	0.00428534	0.0110242	0.0031844
ALKBH1 ENSG00000100601	0.0931059	0.130697	0.00231146	0.0287584	1.20208	0.0453152	0.0795298	0.275848	0.178645	2.32542
ALKBH2 ENSG00000189046	0.0198889	1.24881	5.0527	4.60552	1.15374	3.51681	0.530309	0.169672	0.237948	6.50305
ALKBH3 ENSG00000166199	0.547263	5.92621	2.61807	1.10611	2.52867	10.9168	0.269328	0.338544	5.90594	1.85779
ALKBH4 ENSG00000160993	0.0634397	17.0468	2.00344	0.102121	0.00116645	3.58813	0.741076	0.414339	0.215019	1.36975
ALKBH5 ENSG00000091542	26.7819	0.289769	11.2539	0.216505	0.990061	18.3445	3.77586	34.5848	2.49768	26.5598
ALKBH6 ENSG00000239382	4.12441	2.12179	5.39495	14.5545	1.04834	5.67846	0.276613	10.2176	0.215212	6.38545
ALKBH7 ENSG00000125652	58.0303	11.0869	14.016	48.179	17.2289	0.240283	0.524901	19.0492	4.50773	9.90497
ALKBH8 ENSG00000137760	1.5096	0.102363	1.24197	0.0718578	0.0285946	0.0485899	1.33853	0.0280948	0.00902404	0.260097
ALLC ENSG00000151360	0.0481198	0.0392094	0.0529505	0.0193408	0.0738373	0.00194355	0.261107	0.0188999	0.0346815	0.012566
ALMS1 ENSG00000116127	8.8955	0.474749	3.50779	0.190554	0.0688881	0.00936116	0.507089	0.359221	0.417628	0.0131768
ALOX12 ENSG00000108839	0.00410263	0.0444047	0.165236	0.0395696	0.278919	0.014381	0.0183851	0.0138955	0.0297577	0.0147698
ALOX12B ENSG00000179477	0.00699937	0.0107087	0.0958938	0.0107224	0.223325	0.0106053	0.0142632	0.0585076	0.00474915	0.0062253
ALOX15 ENSG00000161905	0.0226521	0.00608682	0.862353	0.0948502	0.0131342	0.0303852	0.0200367	0.339384	0.0362291	0.0816031
ALOX15B ENSG00000179593	1.24996	30.8665	16.1656	7.92091	73.1975	0.202932	0.124845	0.103147	0.616734	2.15153
ALOX5 ENSG00000012779	0.168483	0.180047	0.10403	0.416028	0.0831597	4.0303	3.93337	0.999301	0.147647	0.149207
ALOX5AP ENSG00000132965	2.80488	0.573239	0.0403819	0.000654976	0.271498	0.615443	0.900096	8.10503	4.75035	1.5459
ALOXE3 ENSG00000179148	0.162279	0.00883434	0.0222068	0.0336337	0.0952964	0.0431466	0.0737478	0.00942315	0.121728	0.0135425
ALPK1 ENSG00000073331	0.250584	0.128294	0.525414	0.247459	2.81817	0.542015	3.1751	1.77111	0.0109543	1.21034
ALPK2 ENSG00000198796	0.00230361	0.167334	0.0152544	0.101719	0.0369313	0.000465059	0.0113185	0.0162931	0.0656039	0.00972455
ALPK3 ENSG00000136383	0.0344354	0.116469	0.0585488	0.194609	0.00762091	0.0684901	0.0412445	3.02439	0.124424	0.694902
ALPL ENSG00000162551	6.48561e-07	0.212053	0.00350035	0.138145	0.907166	0.0342277	0.132504	1.76217	5.89936	0.0809009
ALPP ENSG00000163283	0.00884907	0.0987896	0.00134317	0.0963714	0.000668897	0.00407581	1.19606e-09	0.00546362	0.00994988	0.00429882
ALS2 ENSG00000003393	2.1854	0.186377	0.0520418	0.0740488	0.072841	0.0445923	0.540389	5.32746	0.0126096	0.0951776
ALS2CL ENSG00000178038	1.14031	2.41383	0.103921	14.0652	0.43873	3.08007	16.6602	0.327705	23.0345	0.018192
ALS2CR11 ENSG00000155754	0.0449827	0.00402635	0.0287334	0.68857	0.153243	0.164224	0.0377228	0.0230862	0.0191376	0.00106777
ALS2CR12 ENSG00000155749	0.0503921	0.105009	0.0175384	0.187291	0.270361	0.1194	0.0337165	0.0126151	0.234798	0.055043
ALX1 ENSG00000180318	0.0191179	0.0434344	0.00711717	0.0157006	0.00876893	0.00184181	0.049485	0.0291036	0.00200989	0.0161923
ALX3 ENSG00000156150	0.000981594	0.0124851	0.052826	0.098192	0.0329918	0.126781	0.0429124	0.0142423	0.0407671	0.00887182
ALX4 ENSG00000052850	0.00595863	0.114633	0.00845697	0.0128007	0.0668153	0.00203727	0.0685076	0.00270355	0.116898	0.0130359
ALYREF ENSG00000183684	9.8025	0.228358	3.78796	0.33685	2.19894	0.506847	4.74747	0.149935	10.4092	0.245102
AMACR ENSG00000242110	0.0169675	1.15647	0.352428	0.46486	3.54442	15.4043	0.121813	0.631758	0.394092	11.1868
AMBN ENSG00000178522	0.0272629	0.0387032	0.0131774	0.0444788	0.00206372	0.0296023	0.0169799	0.0562916	0.00672299	0.00682344
AMBP ENSG00000106927	0.108764	0.000466449	0.00565477	0.202637	0.0496095	0.146115	0.0625108	0.345523	0.462086	0.0272101
AMBRA1 ENSG00000110497	0.249194	0.0428951	0.192221	0.0531842	0.468893	10.5413	0.750557	2.84255	0.516069	1.32693
AMD1 ENSG00000123505	0.0190358	0.263982	40.0604	0.35415	17.7811	0.00490558	4.43694	0.212763	0.243411	17.1345
AMDHD1 ENSG00000139344	0.000562259	0.0723286	0.0426246	0.0128475	0.109614	0.0108679	0.0168661	0.029738	0.00173212	0.0135093
AMDHD2 ENSG00000162066	2.62776	0.341893	0.0172093	24.4497	3.59844	0.556858	1.08262	2.48272	11.7941	2.21666
AMELX ENSG00000125363	0.00351202	0.0101817	0.000934734	0.00034416	0.0478844	0.00053204	0.00563363	0.014053	0.0542266	0.00370888
AMELY ENSG00000099721	0.0275515	0.00122632	0.0127266	0.0322213	9.51863e-05	0.00255393	0.00270625	0.00516369	0.0880119	0.00939336
AMER1 ENSG00000184675	1.12517	1.18997	0.158254	3.146	0.189893	5.84276	0.10922	0.454746	0.010631	0.175657
AMER2 ENSG00000165566	0.44304	0.00322921	0.0402457	0.172136	0.0116164	0.0236638	0.0108	0.000369693	0.116435	0.00202846
AMER3 ENSG00000178171	0.032336	0.0321618	0.0043396	0.037368	0.267623	0.0234055	0.0667967	0.00843469	0.0211906	0.0184246
AMFR ENSG00000159461	18.8037	7.52092	7.90149	5.14618	5.24111	3.1548	2.35742	6.41807	0.405968	1.22946
AMH ENSG00000104899	0.0814524	0.0119952	0.66344	2.13789	0.275016	0.038481	0.0605311	2.17886	0.0060258	0.28078
AMHR2 ENSG00000135409	0.0345929	0.0382304	0.00123177	0.000693249	0.0286405	0.00220756	0.0551269	0.0030413	0.0316742	0.0404328
AMIGO1 ENSG00000181754	1.14137	0.283421	0.139975	13.499	0.693082	5.09032	0.564875	8.97553	2.18742	3.62187
AMIGO2 ENSG00000139211	0.730948	0.00341618	0.189477	1.40038	2.42506	0.0377848	4.03161	0.896222	0.137619	0.0209708
AMIGO3 ENSG00000176020	0.254987	0.297383	0.41157	0.303428	0.118889	0.15444	0.0457509	0.125964	0.853531	0.283451
AMMECR1 ENSG00000101935	0.0871556	0.0329633	0.135932	1.4159	0.0791478	0.105338	0.00113472	0.0850116	0.219769	1.05138
AMMECR1L ENSG00000144233	0.0616707	0.0260789	0.924615	0.493784	0.287549	0.0197783	2.24583	0.59429	10.0898	0.409136
AMN ENSG00000166126	1.28883	0.197859	1.6083	0.124928	0.35714	0.166032	3.03178	0.452785	0.0173448	0.510525
AMN1 ENSG00000151743	0.0305286	0.143888	1.08226	0.118411	1.76436	0.0706882	0.501515	0.828684	0.0199722	0.456637
AMOT ENSG00000126016	0.705221	0.925844	0.387163	1.11455	1.10438	18.9359	0.468664	0.17525	6.86499	0.0323701
AMOTL1 ENSG00000166025	0.59353	13.295	9.35017	3.20442	0.822072	22.1644	0.00455148	3.97497	0.996001	0.159365
AMOTL2 ENSG00000114019	3.93209	0.332085	0.550968	0.411974	0.144886	0.468848	8.06233	13.1058	0.193544	1.06701
AMPD1 ENSG00000116748	0.0779119	0.930698	0.00679745	0.145973	0.0195813	0.869355	0.124678	0.371103	0.306713	0.0304076
AMPD2 ENSG00000116337	17.0434	24.4316	0.0910189	26.5602	0.887777	0.0979663	1.47735	59.9281	1.74527	0.00943444
AMPD3 ENSG00000133805	0.872622	0.115235	2.51652	0.396034	0.108927	0.0614849	0.155639	1.48719	2.95271	1.1588
AMPH ENSG00000078053	3.0831	0.0455261	0.027603	0.119675	0.0737996	0.0239947	0.059476	0.0317369	0.147779	0.0819315
AMT ENSG00000145020	0.0573605	0.0201966	0.0801762	0.0739544	0.00100047	0.0686361	0.0939955	0.367601	0.44463	0.0144632
AMTN ENSG00000187689	0.00280548	0.001615	0.000578178	0.000759723	0.0130737	0.00522234	0.0301063	0.00411206	0.0972359	0.0578958
AMY1A ENSG00000237763	0.901117	0.0987687	0.006791	0.0842971	0.0298632	0.196454	0.147077	0.0825515	1.09639	0.110238
AMY1B ENSG00000174876	0.310586	0.0426966	0.0120866	0.0388896	0.255396	0.101135	0.125412	0.109515	2.15863	1.1319
AMY1C ENSG00000187733	0.249149	0.045471	0.0737897	0.0251	0.107035	0.0568746	0.207438	0.616751	0.989586	0.261202
AMY2A ENSG00000243480	0.0780266	0.0556176	0.0776352	0.0191114	0.0310801	0.0650779	0.0266638	0.00318527	0.000936583	0.000436786
AMY2B ENSG00000240038	2.03305	0.242195	1.15953	0.152349	0.287514	0.373561	2.70359	1.29617	4.78414	0.0886147
AMZ1 ENSG00000174945	0.00400934	0.0190428	0.0685719	0.222095	0.123032	0.0457217	0.00560073	0.0759321	0.724413	0.0056841
AMZ2 ENSG00000196704	1.34312	0.443676	1.7439	0.0587128	3.52714	5.29821	0.558734	0.0218463	3.06921	0.227706
ANAPC1 ENSG00000153107	0.00119929	8.52524	2.98406	0.140158	2.15719	5.95656	3.98579	2.5678	3.18826	0.0677286
ANAPC10 ENSG00000164162	1.11967	0.0173974	0.14101	0.0887728	0.15109	0.0906092	0.805269	0.190562	0.953416	0.107262
ANAPC11 ENSG00000141552	47.7268	71.543	25.9811	17.6688	21.4806	0.0197489	12.067	2.37386	25.3737	4.7255
ANAPC13 ENSG00000129055	0.132512	6.23247	10.5126	0.51951	1.22121	0.163077	0.597745	0.336932	0.173411	0.268019
ANAPC15 ENSG00000110200	9.00596	12.3969	4.67201	14.486	0.117012	3.91071	3.29613	53.308	1.45045	2.11884
ANAPC16 ENSG00000166295	21.5967	12.9534	10.0636	64.4119	5.93484	19.1249	5.90039	3.1966	0.880488	4.90936
ANAPC2 ENSG00000176248	1.34864	2.15146	6.15959	25.8131	4.23548	2.30261	1.71803	0.301924	9.76525	4.91796
ANAPC4 ENSG00000053900	1.11263	0.138944	1.01353	0.405918	0.0278441	6.34678	0.546657	1.11434	2.81711	1.47891
ANAPC5 ENSG00000089053	20.0097	3.0556	10.3371	31.791	16.842	13.3723	10.0682	21.0177	6.08733	15.6456
ANAPC7 ENSG00000196510	0.322353	34.6028	1.48329	0.41129	7.66936	39.7278	0.275453	0.492286	0.775006	0.284151
ANG ENSG00000214274	0.367598	0.0635792	0.228967	13.2245	20.5236	6.74963	7.06331	0.837816	0.0991827	3.31215
ANGEL1 ENSG00000013523	2.1791	4.72425	0.891712	0.177823	0.0905685	7.75155	0.0899595	0.102607	1.58235	0.0911118
ANGEL2 ENSG00000174606	0.879075	1.0246	5.33386	0.777773	2.80443	0.655929	0.299088	1.30816	0.15768	0.0328883
ANGPT1 ENSG00000154188	0.282557	0.265357	0.0891405	0.75493	0.101978	0.067092	0.393	9.37572	1.51717	0.148557
ANGPT2 ENSG00000091879	3.57806	0.00954609	0.00587547	0.278921	0.572633	0.203287	0.207967	0.151222	0.133702	0.181874
ANGPT4 ENSG00000101280	0.0205762	0.382937	0.142986	0.0109869	0.0386148	0.110765	0.275507	0.680011	0.0391574	0.0164376
ANGPTL1 ENSG00000116194	0.92209	0.254759	0.10703	0.178464	0.404431	0.258273	0.0202581	0.300813	2.90893	0.122951
ANGPTL2 ENSG00000136859	33.0178	3.17463	0.127313	0.696565	7.03021	4.89094	0.258996	0.58777	0.00143173	2.69602
ANGPTL3 ENSG00000132855	0.0992323	0.185513	0.0243902	0.0773112	0.0154952	0.0520217	0.0365803	0.0309236	0.0491794	0.0322055
ANGPTL4 ENSG00000167772	1.06912	21.413	4.64838	1.1943	3.39605	0.0501945	8.86249	0.0188972	0.647969	0.453534
ANGPTL5 ENSG00000187151	0.020332	0.024588	0.0194326	0.0101958	0.0339727	0.0056443	1.34483e-05	0.00053334	0.050881	0.000579461
ANGPTL6 ENSG00000130812	0.155699	0.00858199	0.0209686	0.165184	0.0112231	0.0193618	0.0141238	0.064375	1.66266	0.0257553
ANGPTL7 ENSG00000171819	0.656159	0.141025	0.0908524	0.0761368	0.00182143	0.00200048	0.0268672	0.243261	0.280078	0.0709119
ANGPTL8 ENSG00000130173	1.04771	0.168602	0.0032122	0.0352434	0.0208166	0.0315329	1.10134e-05	0.238992	0.00450697	0.00168919
ANHX ENSG00000227059	0.145121	0.0270076	0.00277799	0.0163845	0.021439	0.02019	0.0178615	0.0323745	0.0984147	0.00367695
ANK1 ENSG00000029534	0.00190683	0.0129964	0.0156637	0.00906132	0.869386	0.197782	0.425388	4.07628	0.000381958	0.0617979
ANK2 ENSG00000145362	4.88836	0.0056322	0.132488	0.0684614	0.18921	0.244225	0.174882	2.61751	0.270194	0.181424
ANK3 ENSG00000151150	0.223681	0.184736	9.37886	0.246076	5.66566	0.293681	21.9796	1.53795	0.0898465	1.52834
ANKAR ENSG00000151687	0.318732	0.0639379	0.668208	0.221201	0.0351642	0.152934	0.0146406	0.473914	0.046351	0.117441
ANKDD1A ENSG00000166839	2.07703	0.297043	0.149025	0.0921401	0.0207536	0.0301089	0.419974	0.603258	2.76417	0.0243908
ANKDD1B ENSG00000189045	0.0402109	0.0161117	0.89032	0.234268	0.0340261	0.0802623	0.653082	0.172462	0.00512684	0.0032769
ANKEF1 ENSG00000132623	0.154415	0.0449624	1.46755	0.000418179	0.79878	0.0879331	0.639414	0.0311572	0.264609	0.0243663
ANKFN1 ENSG00000153930	0.0155185	0.111688	0.00011206	0.00278409	0.0955095	0.111808	0.0939084	0.230251	0.0426469	0.0492059
ANKFY1 ENSG00000185722	0.581022	1.51164	4.31525	9.36399	0.48949	2.29286	8.8361	7.57052	0.0281149	8.20148
ANKH ENSG00000154122	0.325172	1.65049	23.5179	3.08085	16.0751	15.6084	6.0806	0.351537	10.0474	14.4595
ANKHD1 ENSG00000131503	0.18	1.28053	2.16217	0.0807006	1.3415	2.67397	0.296185	0.242046	0.10727	1.15905
ANKHD1-EIF4EBP3 ENSG00000254996	0.0646661	0.157584	0.00372972	0.294728	0.126212	0.0552854	0.0554051	0.000937578	0.0165661	0.217876
ANKIB1 ENSG00000001629	1.09261	0.749812	0.954021	0.0188125	0.418003	0.17229	3.14622	3.7034	0.443106	0.331527
ANKK1 ENSG00000170209	0.0922044	0.0829651	0.194052	0.100718	0.299627	0.269327	0.308623	0.0540436	0.256065	0.0226462
ANKLE1 ENSG00000160117	1.74326	0.0468374	0.0408565	0.00345923	0.000210375	0.00660168	0.0202873	0.265569	0.10745	0.0301443
ANKLE2 ENSG00000176915	0.214958	0.967976	19.5677	5.45482	24.096	1.89034	12.9316	15.5156	17.2664	13.5039
ANKMY1 ENSG00000144504	8.02405	0.585246	0.879279	2.61186	3.50028	4.39021	2.87604	0.291513	0.696278	0.207355
ANKMY2 ENSG00000106524	0.788394	0.333132	0.291033	2.80192	0.407154	0.497559	2.23442	1.54139	0.395527	0.0565042
ANKRA2 ENSG00000164331	0.0625473	0.0310655	8.08898	0.312862	1.75974	0.0236055	0.491442	15.4394	0.163323	2.27708
ANKRD1 ENSG00000148677	0.000145846	0.115693	0.106886	0.0911875	0.00496738	0.0633871	0.421641	0.0764671	0.0498396	0.00713634
ANKRD10 ENSG00000088448	1.64553	0.0233595	23.2271	1.88455	30.7437	2.83248	28.8496	0.41417	0.555869	5.93217
ANKRD11 ENSG00000167522	21.4399	7.86709	13.1506	0.381528	8.21926	23.7137	9.69005	6.95446	3.03518	1.34642
ANKRD12 ENSG00000101745	2.38513	0.629441	3.94008	0.227116	0.837741	1.86296	1.20236	5.8294	17.2162	0.0477357
ANKRD13A ENSG00000076513	0.449351	1.02187	0.0348294	5.79509	0.403529	0.0191041	0.995172	12.3106	8.32346	0.220818
ANKRD13B ENSG00000198720	0.0128863	0.801553	0.0937762	0.170628	0.0450713	0.0433802	0.0320901	12.6268	2.95988	0.380225
ANKRD13C ENSG00000118454	0.112115	0.00352018	3.12868	0.188317	2.58629	0.249071	0.310325	0.427469	0.944751	0.853499
ANKRD13D ENSG00000172932	0.124466	15.7457	2.87919	19.3772	4.14339	2.9491	7.25518	19.2259	2.93788	11.8694
ANKRD16 ENSG00000134461	0.233023	14.3114	2.86456	0.267799	0.135394	1.99482	0.043225	0.684569	7.17982	0.207873
ANKRD17 ENSG00000132466	7.72695	0.380956	16.7896	0.368522	34.5489	4.07444	1.37306	1.4305	1.63379	1.23039
ANKRD18A ENSG00000180071	0.0421215	0.178136	0.706234	0.239295	3.64028	0.0203186	0.152478	0.0705812	0.44094	0.0262311
ANKRD18B ENSG00000230453	0.347213	0.177392	0.00219442	0.133879	0.0519792	0.182336	0.0573028	0.088766	0.0183504	0.20978
ANKRD2 ENSG00000165887	0.0863703	2.05501	0.0379558	0.014956	0.0064466	0.0426793	0.243787	0.00936972	0.0335035	0.0305995
ANKRD20A1 ENSG00000260691	0.165273	0.1987	0.219636	0.0262471	0.165664	0.0121829	0.0512307	0.198501	5.45594e-06	0.0999106
ANKRD20A2 ENSG00000183148	0.023438	0.133853	0.0761466	0.0863568	0.0650388	0.0241297	0.00575945	2.87631e-05	0.041821	0.010017
ANKRD20A3 ENSG00000276203	0.141865	0.272286	0.275751	0.0189255	0.0916047	0.0294856	0.00678254	0.101862	0.00913792	0.0284319
ANKRD20A4 ENSG00000172014	0.250775	0.0614495	0.0151027	0.128102	0.206248	0.00506182	0.147725	0.0311332	0.161426	0.00565063
ANKRD22 ENSG00000152766	0.0971936	0.0157356	0.0794001	0.0801175	1.48421	0.00288077	1.32369	0.0376641	0.0470102	1.53438
ANKRD23 ENSG00000163126	0.763857	5.65736	0.110836	0.114581	0.0987235	0.986652	0.269722	1.12561	7.07396	1.15955
ANKRD24 ENSG00000089847	0.0948266	0.134833	0.0301947	1.85488	2.34515	0.0859959	0.00426681	0.00272415	0.0696588	0.180036
ANKRD26 ENSG00000107890	0.106349	0.0161722	0.240478	12.3962	0.732136	0.13896	0.0219638	3.61907	0.100664	2.70859
ANKRD27 ENSG00000105186	0.0127661	0.0549405	2.40856	0.0883837	0.0530225	0.0759991	1.5026	1.38504	2.89902	0.277159
ANKRD28 ENSG00000206560	3.03482	0.305078	1.41588	0.296289	0.105175	1.54457	0.149122	1.90739	3.41161	1.33052
ANKRD29 ENSG00000154065	0.605831	4.54336	0.221063	0.315866	0.0396358	0.114521	0.651155	0.520791	0.898629	0.307095
ANKRD30A ENSG00000148513	1.04639	0.134271	0.0311266	0.12975	0.0107223	0.00655153	0.00752657	0.0178112	0.015057	5.69471e-05
ANKRD30B ENSG00000180777	0.0814197	0.105983	0.00208768	0.000352884	0.00075915	0.0333105	0.000337749	0.105584	0.0883856	0.00576705
ANKRD30BL ENSG00000163046	0.0266591	0.023184	0.000152995	0.00625502	0.0942703	0.00100824	0.0312355	0.050785	0.0853589	0.0395229
ANKRD31 ENSG00000145700	0.00622609	0.00735682	0.0508645	0.002006	0.0584887	0.0494414	0.0436571	0.0545195	0.0894303	1.40955e-05
ANKRD33 ENSG00000167612	0.10247	0.0114116	2.4839e-06	0.0212437	0.00665871	7.47939e-06	0.0102949	0.0192915	0.101875	0.0408887
ANKRD33B ENSG00000164236	0.00200596	0.196006	0.023073	0.12033	0.010044	0.234033	0.0441471	0.255245	3.0475	0.0212947
ANKRD34A ENSG00000272031	0.447202	1.83866	0.270816	1.61397	0.0499182	0.0515246	0.0907737	0.314436	0.166697	0.0264178
ANKRD34B ENSG00000189127	0.00710091	0.0759468	0.246297	0.0176311	0.00119859	0.282692	0.114134	0.023148	1.14864	0.00773989
ANKRD34C ENSG00000235711	0.0137406	0.0595755	0.0179945	0.0148997	0.076515	0.0129408	0.0453513	0.000407297	0.0276371	0.00658943
ANKRD35 ENSG00000198483	15.2729	3.63196	0.000504513	0.60287	3.6031	0.412798	2.73135	6.10721	0.108517	1.86107
ANKRD36 ENSG00000135976	0.546437	0.957398	1.00459	16.0766	0.00312083	0.253122	0.00733479	0.143575	2.01543	1.96087
ANKRD36B ENSG00000196912	2.28741	0.149175	2.61976	2.54247e-05	0.0543222	0.25983	0.642849	0.075505	6.88188	0.170526
ANKRD36C ENSG00000174501	23.989	0.691372	0.369613	0.26866	0.259829	0.112928	0.0225023	3.71045	1.35268	3.44092
ANKRD37 ENSG00000186352	0.0108811	0.0404815	20.8041	0.0469724	9.33865	2.00541	1.5775	0.390679	0.100216	3.04735
ANKRD39 ENSG00000213337	8.5496	0.153617	3.50206	9.05148	0.131263	2.38633	1.24903	0.261661	0.44664	0.181752
ANKRD40 ENSG00000154945	1.18062	9.84659	10.065	2.00917	0.121002	0.0128055	12.3074	0.926671	2.66855	2.05795
ANKRD42 ENSG00000137494	0.647057	0.104436	1.63508	0.438406	0.399462	0.00633283	0.173377	0.337437	0.129507	0.912343
ANKRD44 ENSG00000065413	0.305315	0.0244769	0.048929	0.0204733	0.688513	0.0465578	0.0187503	0.0141523	0.589012	0.00575636
ANKRD45 ENSG00000183831	0.120403	0.0570484	0.0300074	0.523736	0.0515665	0.216212	0.0345115	0.433191	0.290784	0.065201
ANKRD46 ENSG00000186106	0.0845088	0.164616	0.42291	0.0379139	1.95084	3.97486	0.712271	0.569661	1.29691	0.893397
ANKRD49 ENSG00000168876	0.178042	0.103601	0.131251	0.247946	0.214203	0.0292147	0.0343213	3.57789	0.069425	0.343108
ANKRD50 ENSG00000151458	3.32363	0.0634946	0.724595	0.276046	0.186468	0.632281	3.68311	0.733204	3.38065	0.150611
ANKRD52 ENSG00000139645	1.15122	9.05351	1.28468	1.06513	9.80718	5.47077	12.541	11.0565	13.7424	1.37011
ANKRD53 ENSG00000144031	1.33422	0.709898	0.00492187	0.0182548	0.0667654	0.0431814	0.0840383	0.0341392	0.167624	0.0611439
ANKRD54 ENSG00000100124	0.144937	4.76141	5.93356	7.07	0.316523	0.598026	2.4471	44.1563	8.88466	4.32136
ANKRD55 ENSG00000164512	0.010833	0.0500182	0.00838862	0.0411673	0.0394747	0.00206479	0.00979078	0.0106369	0.00239229	0.00570378
ANKRD6 ENSG00000135299	0.0779882	0.097843	0.189874	0.0620312	1.25909	0.00480198	1.01662	0.0556145	3.4897	0.0171251
ANKRD61 ENSG00000157999	0.0140754	0.0203576	0.0284096	0.0602159	0.00046619	0.00616374	0.000318868	0.0462354	0.0753055	0.00107776
ANKRD62 ENSG00000181626	0.140819	0.0215509	0.00142799	0.0161976	0.00782925	0.37856	0.0819255	0.128752	0.00478108	0.0243581
ANKRD65 ENSG00000235098	0.685959	4.07371	0.0682342	0.573344	1.17456	16.7098	7.58134	0.108269	1.34924	0.00786077
ANKRD66 ENSG00000230062	0.107379	0.00342303	0.00696449	0.00219002	0.101202	0.0106191	0.0416898	0.00446847	0.0563335	0.0144911
ANKRD7 ENSG00000106013	0.077009	0.0456726	0.0012496	0.0591593	0.075304	0.000586753	0.0180232	0.116202	0.000575863	0.0382788
ANKRD9 ENSG00000156381	29.863	1.5934	5.12767	22.1394	9.00761	14.3323	11.4834	0.0361544	5.96737	1.48948
ANKS1A ENSG00000064999	1.37466	0.882113	0.0164986	0.0360167	0.100489	1.79204	0.281125	0.302493	0.125696	0.317968
ANKS1B ENSG00000185046	0.483931	5.43802	0.0276042	0.255542	0.0518241	0.0782513	0.0038023	0.43533	1.25628	0.0948266
ANKS3 ENSG00000168096	4.7723	0.405767	10.7169	14.8404	1.52882	14.3778	0.581955	1.00688	5.52648	10.6327
ANKS4B ENSG00000175311	0.00135239	0.0454151	0.0655295	0.0163606	0.00949176	0.000665192	0.00225179	0.000288739	0.0136972	0.0241093
ANKS6 ENSG00000165138	1.60555	6.48826	2.80281	0.270679	4.34841	0.0713836	0.296388	0.0960383	0.0842243	0.0953217
ANKUB1 ENSG00000206199	0.0243516	0.0532944	0.000630229	0.017238	0.036864	0.0776688	0.00162278	0.0295773	0.33106	0.00654909
ANKZF1 ENSG00000163516	0.153255	3.06673	6.47504	20.4133	6.54486	2.16333	0.15977	0.0788194	0.0396728	4.7657
ANLN ENSG00000011426	0.00583336	0.0948643	0.0123482	0.00137316	0.0135564	0.033851	0.0423669	0.261065	0.003257	0.00127783
ANO1 ENSG00000131620	0.299354	0.630915	5.56316	0.0253072	9.2028	0.182375	9.70844	0.408068	4.07066	0.0941674
ANO10 ENSG00000160746	10.6885	0.144572	0.491347	18.0828	2.12383	22.1732	6.78868	0.0096624	0.404151	4.60378
ANO2 ENSG00000047617	0.0205119	1.01292	0.0294792	0.0799877	0.0899103	0.18727	0.142285	0.0227104	0.000564964	0.0757126
ANO3 ENSG00000134343	0.0233317	0.120736	0.00922794	0.0844431	0.00152939	0.0534238	0.077063	0.00365751	0.0707061	0.0766843
ANO4 ENSG00000151572	0.114139	0.0272012	0.269225	0.303106	0.0153113	0.170913	0.0203916	4.88911	0.159902	0.00341551
ANO5 ENSG00000171714	3.9706	0.0920988	1.01823	0.391357	0.136536	0.0815048	0.000907796	1.86178	0.105444	0.0697265
ANO6 ENSG00000177119	0.729712	0.177501	0.492636	0.00562806	0.0202852	0.446858	1.63429	3.07075	1.01889	4.84042
ANO7 ENSG00000146205	1.46885	21.8173	27.8031	9.80385	135.924	0.397504	0.00077991	0.296863	1.17162	0.19581
ANO8 ENSG00000074855	0.707266	0.767118	0.0629569	0.334509	0.732521	8.42116	2.48031	0.0200417	7.11681	2.39421
ANO9 ENSG00000185101	0.0834671	0.34372	1.12882	27.683	6.12527	0.115942	15.0872	0.709782	0.00664825	0.188726
ANOS1 ENSG00000011201	0.231162	0.104138	5.34639	1.80344	0.239908	0.128481	0.0150325	0.367276	0.00374386	0.134236
ANP32A ENSG00000140350	1.13048	12.106	22.4784	1.4589	12.918	24.212	13.0953	8.70737	53.6204	9.15001
ANP32B ENSG00000136938	8.77978	1.4299	6.03293	4.41535	0.796579	10.5259	4.22452	4.05325	0.0134493	0.736796
ANP32D ENSG00000139223	0.00299337	0.024924	0.0568785	0.00154016	0.106599	0.0174336	0.0248705	0.00236107	0.0263549	0.00737819
ANP32E ENSG00000143401	6.21206	0.287981	0.43732	0.666704	3.771	0.277384	0.125556	0.0873441	0.328453	0.0354096
ANPEP ENSG00000166825	0.300444	0.15339	37.3663	0.964935	150.655	0.418962	0.602323	0.282191	0.293946	202.686
ANTXR1 ENSG00000169604	15.9603	1.62912	3.70403	2.10168	3.39093	0.508729	0.821505	5.37523	17.1488	0.355231
ANTXR2 ENSG00000163297	37.5753	0.345819	29.6257	0.625781	28.997	53.1097	0.311705	9.56216	1.24661	0.371941
ANTXRL ENSG00000274209	0.0133158	0.0439997	0.10965	0.0113738	0.0477511	0.0699894	0.00185573	0.0547872	0.0257945	0.0148586
ANXA1 ENSG00000135046	0.439042	0.0690004	4.76066	0.666287	18.9001	0.0174707	25.5768	11.6401	12.5033	0.0417463
ANXA10 ENSG00000109511	0.084417	0.0085249	0.00229514	0.00911384	0.00654091	0.00335202	0.0307955	0.0370256	0.0144122	0.0683906
ANXA11 ENSG00000122359	8.76417	103.373	41.9932	9.317	77.6631	65.6716	143.725	0.333533	0.0103896	24.2925
ANXA13 ENSG00000104537	0.0221715	0.141514	0.400557	0.102496	0.0342464	0.0682144	0.0194802	0.0921387	0.0413705	0.0124205
ANXA2 ENSG00000182718	10.794	85.4568	0.738794	0.273947	43.2075	110.525	124.938	1.12664	0.93407	0.65864
ANXA2R ENSG00000177721	0.176817	0.174265	0.337397	2.30391	0.488042	2.6976	0.379905	0.851827	0.6069	0.0771757
ANXA3 ENSG00000138772	0.0940346	0.0242439	4.39863	0.146075	0.249433	0.1187	0.562249	0.0237436	0.906334	0.73306
ANXA4 ENSG00000196975	2.3567	0.189052	0.792697	5.91064	0.0624967	0.3457	1.05483	4.53318	2.96358	0.610891
ANXA5 ENSG00000164111	5.01371	0.60983	24.8953	1.49196	4.07198	0.783263	2.57351	27.0033	0.100028	7.11683
ANXA6 ENSG00000197043	230.953	67.0203	0.0288672	18.3073	7.2812	1.04239	11.7608	0.084047	3.28257	4.75462
ANXA7 ENSG00000138279	0.343399	0.0367425	27.9668	0.144688	24.1351	7.14619	8.23359	0.0773473	0.682581	4.84594
ANXA8 ENSG00000265190	0.150833	0.0855592	0.00038752	0.0502048	0.17256	0.116331	12.0045	0.0464913	0.104045	0.00766877
ANXA8L1 ENSG00000264230	0.0730158	0.0974697	0.0493292	1.25474	0.030262	0.0994284	12.7418	0.871673	0.109786	0.00304831
ANXA9 ENSG00000143412	0.0322681	0.597904	0.0143326	0.0183882	0.0151968	0.00402187	1.1794	0.129107	0.0191322	0.448255
AOAH ENSG00000136250	6.61058	0.164895	0.311759	0.0627022	14.7446	0.242981	0.0020964	12.3209	4.52278	0.0167254
AOC1 ENSG00000002726	0.0543082	0.227097	0.0155324	0.0583857	10.9985	0.183288	0.0283252	0.143674	0.257813	0.0230445
AOC2 ENSG00000131480	0.111859	0.0454199	0.00296957	0.0080648	0.13249	0.00117272	0.190998	0.119556	0.110529	0.601122
AOC3 ENSG00000131471	76.9415	19.1044	0.0278528	0.297539	0.442997	0.365085	0.318104	7.05711	0.232439	1.0148
AOX1 ENSG00000138356	1.81932	0.642535	0.333384	0.140646	1.18857	0.398755	0.0904454	0.550707	0.335284	1.16279
AP000275.65 ENSG00000265590	0.0304002	5.54458e-06	0.0097776	0.0195394	0.0186293	0.0071116	0.00018036	0.0312977	0.0375902	0.0172931
AP000295.9 ENSG00000249624	0.0293924	0.00612291	0.00578159	0.0124471	0.0132615	0.0598844	0.00994658	0.00058279	0.00397959	0.0107052
AP000304.12 ENSG00000249209	0.0158683	0.0497599	0.00318623	0.0182949	0.0167025	0.010861	0.0161684	0.0246994	0.0222736	0.000416922
AP000349.2 ENSG00000280178	0.00121441	0.0393349	0.0328836	0.00200103	0.00462425	0.0172934	0.037295	0.0620747	0.0029952	0.0268817
AP000350.10 ENSG00000251357	0.0148723	0.024077	0.00842208	0.0986505	0.0602082	0.0124782	0.00253459	0.00182059	0.0462625	0.00879508
AP000687.1 ENSG00000280170	0.0206123	0.023678	0.0030114	4.16591e-06	0.00155997	0.00626399	0.0515875	0.0669073	0.0265055	0.000751885
AP000721.4 ENSG00000256100	0.0255757	0.0152248	0.000128702	0.0301205	0.0941316	0.000317903	0.00771525	0.02455	0.0258472	0.00364618
AP000769.1 ENSG00000279576	152.598	0.773864	220.784	0.581088	65.6141	0.220792	0.977473	21.2925	6.63551	241.749
AP000866.1 ENSG00000279342	0.0905698	0.588896	0.0815845	0.0167607	0.0459829	0.00230923	0.00524474	0.110918	0.104078	0.0994532
AP001888.1 ENSG00000281781	0.0255006	0.068577	0.0008498	0.020778	0.0155489	0.00262445	0.00313043	0.080844	0.000850314	0.0303912
AP002962.1 ENSG00000279906	0.0283979	0.0505829	0.00854764	0.0296398	0.00141956	6.74843e-05	0.00104186	0.0242371	0.0948862	0.00852458
AP006285.2 ENSG00000278919	0.439553	0.0121864	0.00236695	0.0103688	0.0108609	0.039222	0.0548817	0.0454425	0.149914	0.0158909
AP1AR ENSG00000138660	0.228861	0.181437	5.35844	0.0810929	0.128702	0.53587	0.431277	0.427111	0.972005	1.67816
AP1B1 ENSG00000100280	6.18388	8.72267	14.9446	0.46272	39.3257	0.100907	6.32749	0.0886132	11.1189	1.23468
AP1G1 ENSG00000166747	0.0848288	0.223489	7.51681	1.49694	3.07859	0.122837	4.3289	0.114626	7.82414	2.06043
AP1G2 ENSG00000213983	0.25985	24.906	24.5486	25.3063	9.6041	0.0286306	41.9681	4.52705	3.06768	9.18272
AP1M1 ENSG00000072958	32.1562	0.163674	0.0799152	23.2313	0.847099	0.232551	0.301703	126.88	1.14918	0.0157491
AP1M2 ENSG00000129354	0.0562778	21.6881	17.5831	29.1263	27.5743	0.989264	15.6213	0.39047	2.93534	18.4406
AP1S1 ENSG00000106367	10.365	12.1874	20.923	30.2951	20.144	0.405219	2.23412	0.590436	7.40087	3.72008
AP1S2 ENSG00000182287	7.00328	0.0631188	0.19086	0.36801	0.258077	0.293539	0.079098	0.301904	9.01351	0.339835
AP1S3 ENSG00000152056	0.0280252	0.0926936	1.40877	0.310867	0.1471	0.061285	0.657716	0.282121	0.0902214	0.0270947
AP2A1 ENSG00000196961	29.2081	9.68344	3.97205	26.6356	6.8004	0.57291	4.5234	32.9435	27.9531	5.29407
AP2A2 ENSG00000183020	26.9127	4.21208	14.9996	17.548	13.9137	2.56249	0.274631	19.4557	3.79043	7.85771
AP2B1 ENSG00000006125	5.6136	10.6008	1.67069	13.408	18.6238	9.87513	7.182	62.6903	2.50866	10.4122
AP2M1 ENSG00000161203	150.756	46.5532	25.5015	68.8818	22.1463	0.145156	25.1739	39.7863	0.00526664	15.7304
AP2S1 ENSG00000042753	60.6149	17.5465	18.6884	87.5188	28.5737	6.21819	9.0388	1.40078	11.2193	4.9386
AP3B1 ENSG00000132842	0.524286	0.15588	7.41361	0.117108	0.7634	0.210008	0.591452	0.058828	13.2626	0.998634
AP3B2 ENSG00000103723	0.187724	0.111976	0.0852069	0.078416	0.382818	0.288402	1.86114	0.09409	0.0100533	0.133632
AP3D1 ENSG00000065000	2.33395	0.0302796	23.9025	1.74641	20.5109	7.36153	21.8246	1.70581	14.3799	7.96139
AP3M1 ENSG00000185009	3.8856	2.56881	12.9335	0.390383	0.352861	0.0109355	2.5699e-05	8.7078	1.01656	3.00293
AP3M2 ENSG00000070718	1.04579	6.69028	0.178472	0.0122478	0.173282	8.13755	0.0174311	20.2192	0.0804821	0.07532
AP3S1 ENSG00000177879	0.670519	0.169633	3.7162	1.12732	0.351561	0.0198745	4.09448	0.560135	0.593343	0.995234
AP3S2 ENSG00000157823	18.4065	13.5744	6.62884	8.32166	4.5289	0.0132327	0.259318	0.598219	0.0482335	0.676279
AP4B1 ENSG00000134262	0.015986	4.9254	0.80026	0.190514	0.922105	9.66031	1.31217	1.10278	0.195815	1.58383e-05
AP4E1 ENSG00000081014	0.0735113	1.50985	0.302921	0.218746	0.280694	0.160549	0.490867	0.116801	0.201674	0.405356
AP4M1 ENSG00000221838	4.35243	1.28847	2.50172	9.77008	0.0140586	5.6556	0.367581	3.35411	0.341667	3.54971
AP4S1 ENSG00000100478	1.28243	0.00873718	0.0123098	0.874083	0.579185	0.236572	0.232142	0.662044	0.285959	0.13424
AP5B1 ENSG00000254470	4.11117	6.02831	2.18455	0.314726	0.0414699	0.140476	2.6678	4.5188	0.776617	0.94257
AP5M1 ENSG00000053770	1.44916	0.262666	0.252472	0.221041	2.40429	0.00114455	3.84831	0.590229	0.00767625	0.371302
AP5S1 ENSG00000125843	1.06989	0.259122	1.00118	1.52721	0.810541	3.23649	2.63921	1.12044	1.24229	0.0620027
AP5Z1 ENSG00000242802	0.0228028	2.44019	6.08045	5.38494	0.135181	1.78166	12.3526	25.3725	43.3366	0.157822
APAF1 ENSG00000120868	0.0741616	0.254001	1.33747	9.54155e-05	0.0256952	0.103181	3.96889	0.583124	0.151005	1.84289
APBA1 ENSG00000107282	0.165213	0.749915	0.783487	1.27085	0.0559757	0.199667	0.0569798	0.00346239	0.0830582	0.0179195
APBA2 ENSG00000034053	0.119006	0.119964	0.595179	0.114021	0.0480937	11.1241	0.0485479	6.882	0.589209	0.0707941
APBA3 ENSG00000011132	1.22007	1.62387e-06	0.0843357	25.229	7.37938	0.195493	0.857187	18.4831	1.25263	3.49171
APBB1 ENSG00000166313	30.541	43.5686	4.27423	21.2659	0.0562238	1.79393	0.889808	72.1025	0.411252	1.18726
APBB1IP ENSG00000077420	0.0514567	0.817349	0.843163	0.0775952	0.108952	0.0870373	0.0034123	6.39755	1.42523	0.24784
APBB2 ENSG00000163697	7.99409	0.912437	0.210325	0.452596	0.512684	3.02626	0.346914	0.341963	0.541701	0.137223
APBB3 ENSG00000113108	0.483558	47.3147	22.9069	0.937992	0.692061	9.15413	2.38344	2.01888	16.2833	5.8277
APC ENSG00000134982	0.320789	0.00857448	5.16019	0.109772	0.249675	0.000393081	0.000903745	0.4662	0.792006	1.16987
APC2 ENSG00000115266	0.0516367	0.0873654	0.0252743	0.0458909	0.00309181	0.00268572	0.0310924	0.000564473	0.0219606	0.020015
APCDD1 ENSG00000154856	23.5725	0.0749049	11.1158	0.386311	0.490049	0.251048	3.0359	19.9371	0.509636	7.50892
APCDD1L ENSG00000198768	1.91846	0.888079	0.0117575	0.290097	0.0185638	0.00300827	0.0438127	0.0198718	0.0412518	0.0241471
APCS ENSG00000132703	0.00786378	0.0154695	0.016586	0.0484216	0.0512763	0.000692046	0.0661125	0.0479692	0.000424004	0.0231578
APEH ENSG00000164062	4.36632	33.4538	5.07572	12.5525	1.77329	24.7573	0.822893	0.630376	18.9813	1.34259
APELA ENSG00000248329	0.199676	0.0707281	0.379326	0.3481	0.290562	0.0177542	0.00889726	9.12576e-06	0.0435271	0.0734826
APEX1 ENSG00000100823	11.8773	3.18833	11.3534	0.244516	2.70679	5.55462	3.71805	8.35904	0.890604	6.66821
APEX2 ENSG00000169188	0.142857	0.198768	0.14286	5.07823	1.84703	0.111196	7.02089	0.17967	0.579046	0.460443
APH1A ENSG00000117362	23.7872	0.33923	19.8714	1.55724	18.2082	0.155197	42.7082	14.4473	7.47112	11.3828
APH1B ENSG00000138613	0.605429	0.0357046	5.098	2.63825	1.90875	2.56264	1.25984	0.902727	0.625206	3.58401
API5 ENSG00000166181	0.77354	0.618153	3.60709	0.0101633	0.323186	0.0668397	0.983002	7.40633	4.02679	0.842899
APIP ENSG00000149089	0.840207	0.00191347	2.1242	0.194528	0.679783	0.624047	0.0417916	0.404027	0.506001	1.02804
APITD1 ENSG00000175279	0.0533239	0.0538009	0.341083	0.151906	0.0305356	2.02082	1.65454	0.00581382	0.0398033	0.416926
APITD1-CORT ENSG00000251503	0.00374364	0.112457	0.0180081	0.0357665	0.0531249	0.0269585	0.00182455	0.156531	0.0237035	0.0112667
APLF ENSG00000169621	0.404903	0.266404	0.0387772	0.00908211	0.330763	0.182185	0.192927	0.0493543	0.0328777	0.0535617
APLN ENSG00000171388	0.00367239	0.15941	0.143554	0.0349204	1.18237	0.0265205	0.0378913	0.293646	0.0723477	0.029834
APLNR ENSG00000134817	0.708251	3.49583	0.0177242	0.00238113	0.908905	0.164817	0.017953	0.479506	0.0284644	0.160508
APLP1 ENSG00000105290	0.0606097	4.04836	0.0407204	0.446268	0.070452	0.91679	0.0396352	0.0357266	1.38103	0.19822
APLP2 ENSG00000084234	10.4707	0.113868	93.9292	0.723778	89.1211	13.3385	21.1232	0.0326463	0.010488	51.0136
APMAP ENSG00000101474	8.53258	0.429596	42.638	1.76518	17.262	2.43582	12.1158	29.8634	1.61312	7.39101
APOA1 ENSG00000118137	0.0111016	0.331516	0.00626263	0.14128	0.136917	0.065894	0.0851963	0.00175955	0.165177	0.0460064
APOA2 ENSG00000158874	0.0291469	0.145112	0.0110572	0.00438724	0.077163	0.0482375	0.0203931	0.133363	0.106516	0.00205827
APOB ENSG00000084674	0.0689248	0.819443	0.00175099	0.0508204	0.0485473	0.18468	0.0614161	0.0551367	0.0465559	0.0464962
APOBEC1 ENSG00000111701	0.0259466	0.0020312	0.0015735	0.000820548	0.00261941	0.0218255	0.00721361	0.0375633	0.0292844	0.00571543
APOBEC2 ENSG00000124701	0.0281614	0.0722494	0.00233386	0.0839597	0.0552329	0.0143997	0.000287099	0.0511587	0.0446654	4.12918e-05
APOBEC3A ENSG00000128383	0.0151428	0.0544361	0.0114039	0.0145934	0.00133793	0.00533293	1.94885	0.0361214	0.120915	0.0102299
APOBEC3B ENSG00000179750	0.0275729	0.144286	0.013923	0.154823	0.000664679	0.016157	0.00301515	0.0294024	0.0252648	0.0496746
APOBEC3C ENSG00000244509	0.0404166	11.001	5.09782	0.047204	5.88087	7.14382	3.54597	6.95697	1.24814	1.32371
APOBEC3D ENSG00000243811	0.456248	0.89895	0.0567383	2.98938	0.332174	0.0996636	1.69279	0.000991772	0.126484	0.00538851
APOBEC3F ENSG00000128394	0.0358908	0.127442	0.245657	0.563925	0.600886	2.13943	0.0410444	0.148586	8.20076	1.36384
APOBEC3G ENSG00000239713	3.45065	0.361833	0.123344	0.189094	1.28199	0.531476	2.93575	2.56118	11.5972	0.00698173
APOBEC3H ENSG00000100298	0.0135341	0.0159017	0.104347	0.00103699	0.0113965	0.00113551	0.669001	0.151297	0.00412493	0.80312
APOBEC4 ENSG00000173627	0.0206422	0.0538227	0.0835924	0.0351508	0.0674824	0.0347446	0.0142731	0.0117178	1.73752	0.0172231
APOBR ENSG00000184730	1.9501	0.302152	0.0851171	21.3122	0.00183687	0.280845	0.27387	0.237049	2.18203	2.125
APOC1 ENSG00000130208	9.50379	9.6923	0.0817255	0.358385	0.41527	0.0954194	0.102578	11.6295	4.60797	0.678566
APOC2 ENSG00000234906	0.0367864	0.0202762	0.016531	0.0117142	0.0360818	0.014973	0.082683	0.0526748	0.0161275	0.0431631
APOC3 ENSG00000110245	0.00424059	0.0704933	0.00131715	0.0038801	0.0050912	0.0158445	0.0189116	2.61063e-05	0.0582646	0.022249
APOC4 ENSG00000267467	0.0273508	0.000129045	0.0279158	0.0252729	0.0400981	0.00631097	0.0205735	0.00160487	0.0521096	0.0084957
APOD ENSG00000189058	0.530541	85.636	4.05597	0.435448	24.1602	23.972	0.0908889	82.4294	37.3475	8.81087
APOE ENSG00000130203	38.4365	0.657836	0.0124617	0.0164999	0.0252302	0.0700051	0.0216919	55.4187	9.99327	6.49765
APOF ENSG00000175336	6.38728	0.847878	0.103172	0.185498	0.979951	0.111864	0.159608	0.339475	0.000948747	5.008
APOH ENSG00000091583	0.0325092	0.131339	0.0456228	4.12658e-05	0.128343	0.0609881	0.0670012	0.0523245	0.0668289	0.0389662
APOL1 ENSG00000100342	34.1526	6.81707	0.588942	0.251498	18.4596	0.668773	23.0163	54.6654	16.1605	0.259564
APOL2 ENSG00000128335	7.08265	22.7004	1.78781	7.36176	0.0605834	21.107	2.63217	1.78042	0.0776453	0.431721
APOL3 ENSG00000128284	0.4531	41.7718	0.175727	0.206274	0.0618471	0.75495	1.20424	6.00162	0.636652	9.73985
APOL4 ENSG00000100336	0.0812201	0.0628186	0.591425	0.520524	0.361425	5.43879	1.75584	0.373155	0.033828	1.56252
APOL6 ENSG00000221963	0.531241	4.86367	0.12707	0.463893	1.79131	9.36634	0.947325	1.04162	1.93689	2.53562
APOLD1 ENSG00000178878	0.135397	2.8406	0.0984291	0.06007	0.665898	0.0199588	1.25868	0.288461	1.34632	0.322427
APOM ENSG00000204444	0.517668	1.1657	0.00463637	0.558185	0.308648	0.562653	0.29144	0.444627	0.274017	0.0439841
APOO ENSG00000184831	0.0768968	0.289828	0.119271	0.297703	0.235451	0.371943	0.243493	0.0170853	0.0561541	0.40749
APOOL ENSG00000155008	1.35435	0.126864	1.83927	1.05302	1.09226	0.33699	0.186055	2.11745	1.1247	1.33655
APP ENSG00000142192	60.8971	82.6741	68.5331	14.1191	80.0812	0.539578	68.8847	0.65788	103.821	34.3479
APPBP2 ENSG00000062725	0.0754116	0.629406	4.62518	0.201653	0.420359	1.08051	0.523412	2.29902	0.145591	1.10387
APPL1 ENSG00000157500	0.159887	0.111986	3.81084	0.572267	0.245503	0.292251	0.316829	4.13924	11.4714	0.577488
APPL2 ENSG00000136044	3.01467	4.56048	17.7572	14.6854	20.8947	6.22873	7.78329	0.494912	5.19604	17.0173
APRT ENSG00000198931	43.8193	58.7468	9.59067	106.393	36.1766	17.1071	1.12738	25.6908	47.3194	4.11111
APTX ENSG00000137074	1.00972	3.31232	1.74297	1.16338	8.58216	5.52731	3.73112	0.768845	1.65528	0.11214
AQP1 ENSG00000240583	42.7293	4.51335	0.070718	0.382994	0.037744	0.020362	0.315517	24.9781	64.173	0.152668
AQP10 ENSG00000143595	0.0016267	0.163713	0.0415258	0.0562789	0.068486	0.0317097	0.0433421	0.312535	0.390427	0.0997886
AQP11 ENSG00000178301	0.0163772	0.0677778	1.0146	0.0126781	0.000402654	0.0086577	0.00257205	0.00836812	1.01411	0.00492335
AQP12A ENSG00000184945	0.0505269	5.20808e-06	0.0133135	0.031215	0.018885	0.0196418	0.0132471	0.0431913	0.243019	0.0478888
AQP12B ENSG00000185176	0.00137615	3.05368e-05	0.0514688	0.0452017	0.0097773	0.00460323	0.00299463	0.00228694	0.0345199	0.0266591
AQP2 ENSG00000167580	2.09162e-05	4.35374	0.18974	0.0427306	0.0155187	0.000564406	0.0304157	0.047369	0.1049	0.0197886
AQP3 ENSG00000165272	0.216645	28.4401	9.87594	0.163194	29.099	0.149274	87.0874	0.134833	0.321594	1.61274
AQP4 ENSG00000171885	0.150162	0.0139964	0.0578371	0.00795029	0.0162164	0.0418412	0.0689042	0.0558803	0.0173853	0.0297744
AQP5 ENSG00000161798	1.31254	0.0374907	0.859803	0.00482563	0.347972	3.20184	0.0242623	0.184258	0.567621	0.111322
AQP6 ENSG00000086159	0.0489193	0.190913	0.0576675	0.00692131	0.0235045	0.0171936	0.0108759	0.0178116	0.0537401	0.00589773
AQP7 ENSG00000165269	0.0281395	0.0316902	0.0155854	0.0320656	0.0476998	0.0624858	0.355008	0.00668664	0.00111555	0.047534
AQP8 ENSG00000103375	0.00363392	8.83858e-06	0.000888367	6.26689e-05	0.0554783	0.0434054	0.00988696	0.105217	0.0117557	0.00105668
AQP9 ENSG00000103569	0.0603783	0.00788114	0.00543083	0.00597237	0.024906	0.0291126	0.0314349	0.00657023	0.0168802	0.00264738
AQR ENSG00000021776	0.0403231	1.24809	2.50892	6.54898	1.98957	22.0512	5.67628	0.330797	1.72434	0.449774
AR ENSG00000169083	9.20865	26.5817	15.5896	0.998205	22.5694	8.92647	0.197356	33.9408	4.40968	7.27563
ARAF ENSG00000078061	0.971061	17.1143	1.64748	28.7439	0.404146	0.881007	1.19923	90.2311	0.367496	0.752227
ARAP1 ENSG00000186635	43.3374	16.2836	4.71749	10.9841	4.46739	4.85576	31.0722	20.8069	40.8383	2.1136
ARAP2 ENSG00000047365	0.114384	0.504703	0.89129	0.022234	0.175277	0.0307698	0.450803	0.171147	15.7267	0.38985
ARAP3 ENSG00000120318	0.260937	13.4024	0.09905	0.226814	1.71584	0.486526	0.472705	13.6309	0.284107	0.0416894
ARC ENSG00000198576	0.563403	0.395528	0.0656003	4.09158	0.0489183	3.56338	0.966917	0.010022	0.323432	0.000424993
ARCN1 ENSG00000095139	0.119682	0.438318	14.0587	0.084709	0.494786	1.2043	7.46527	35.3005	1.74412	0.0645188
AREG ENSG00000109321	0.00874692	0.0480175	0.00367661	0.101195	0.123922	0.0458091	5.91712	0.13445	0.156644	9.27251e-06
AREL1 ENSG00000119682	0.0619892	13.1059	4.42557	0.0857971	4.2873	0.657896	1.50674	0.00354068	0.0260856	2.14031
ARF1 ENSG00000143761	2.90322	0.102745	25.5518	12.7502	16.6439	0.232266	22.7935	9.8191	5.74877	11.2898
ARF3 ENSG00000134287	1.68238	22.6192	20.9347	30.7129	16.5205	33.5643	25.6422	0.706752	15.5927	1.48043
ARF4 ENSG00000168374	0.0925726	0.325945	27.3836	0.140297	0.18252	0.474314	19.2097	8.11312	9.83011	9.49345
ARF5 ENSG00000004059	5.90907	0.6171	5.07224	1.03909	3.31819	2.20688	1.18644	0.215004	0.730192	0.0247641
ARF6 ENSG00000165527	0.458203	0.272047	23.9614	0.319453	3.26913	0.466765	14.7257	0.696952	3.61481	87.1693
ARFGAP1 ENSG00000101199	10.3565	21.3837	42.5171	36.4782	0.848665	0.691184	2.79793	13.919	26.8789	5.65642
ARFGAP2 ENSG00000149182	6.51215	18.0931	12.7235	26.0175	7.27947	4.32333	5.81079	14.8215	41.4509	1.79822
ARFGAP3 ENSG00000242247	0.00161395	0.165291	17.3129	1.47722	3.04482	0.060983	9.71632	1.07635	0.311209	0.695367
ARFGEF1 ENSG00000066777	2.98214	0.135995	7.36476	0.149185	0.0897568	0.0283933	4.71712	1.10731	0.680961	2.75939
ARFGEF2 ENSG00000124198	0.549939	0.0347212	2.22281	0.355819	0.046326	0.609115	0.038053	1.35363	0.313868	0.0052852
ARFGEF3 ENSG00000112379	0.00358264	0.210038	14.8339	0.0325811	8.43282	0.149572	6.3838	0.354245	0.107268	1.45822
ARFIP1 ENSG00000164144	0.262306	0.0794153	6.90333	0.0241305	0.987384	0.048729	1.01903	0.182107	0.122309	2.57604
ARFIP2 ENSG00000132254	1.17328	20.2507	10.4485	58.6941	24.6656	6.16088	16.5385	0.28901	8.10616	13.2534
ARFRP1 ENSG00000101246	33.0906	16.1654	9.68594	37.1076	10.2735	0.582669	0.036354	15.1087	5.49458	2.07117
ARG1 ENSG00000118520	4.04976e-05	0.0290831	0.00490774	0.000165063	0.0290914	0.000131671	0.000344222	0.227782	0.0164156	1.07331e-07
ARG2 ENSG00000081181	0.501011	0.0219228	21.2309	9.03559	21.8886	5.19481	9.83684	1.39257	0.832405	0.0526212
ARGFX ENSG00000186103	0.00851337	0.0117258	0.0116674	0.0378853	0.0142681	0.00813306	0.00486948	0.0435579	0.0933311	0.00124677
ARGLU1 ENSG00000134884	0.00734187	0.151913	49.5736	6.59738	3.28924	0.51447	14.5817	14.3472	60.2097	29.9702
ARHGAP1 ENSG00000175220	47.7968	110.054	35.5739	1.24076	2.27959	18.544	6.547	19.0935	37.0992	9.93538e-05
ARHGAP10 ENSG00000071205	42.7931	0.156592	0.161747	0.0209727	23.6179	18.7071	0.43895	0.0416841	4.96168	0.359606
ARHGAP11A ENSG00000198826	1.5599	0.00612724	0.143088	0.000904539	0.0732501	0.00632966	0.0887351	0.124476	0.25417	0.00780322
ARHGAP11B ENSG00000187951	0.114032	0.0235886	0.0048546	0.0391398	0.320531	0.0235661	0.0819388	0.273122	0.510349	0.00758741
ARHGAP12 ENSG00000165322	0.0949622	0.0983089	2.64844	0.166969	0.0278661	0.00741654	1.0108	0.337136	0.024348	3.77576
ARHGAP15 ENSG00000075884	0.0360376	1.7682	0.0738206	0.0107884	0.0367159	0.134591	0.276353	0.195476	0.0566824	0.0606483
ARHGAP17 ENSG00000140750	0.881469	2.07433	6.08754	0.0648704	0.43606	23.4313	3.92491	6.25764	0.179341	1.78906
ARHGAP18 ENSG00000146376	2.73429	0.0615244	1.27568	0.322615	1.12525	0.654057	0.177065	1.72752	0.416856	2.60097
ARHGAP19 ENSG00000213390	0.834984	0.323123	0.00537396	0.055099	0.844194	3.39628	3.96773	0.129877	1.23235	0.715958
ARHGAP20 ENSG00000137727	1.67382	0.216987	0.0474219	0.149157	0.521527	0.025214	0.048964	0.0235391	0.720447	0.0574041
ARHGAP21 ENSG00000107863	12.6983	0.622945	4.51444	0.56807	0.0115511	0.00528199	4.3113	0.0125635	1.62588	0.111451
ARHGAP22 ENSG00000128805	1.8554	0.40191	0.261289	0.278312	0.373914	0.0773739	2.82715	2.0304	6.61763	0.0410724
ARHGAP23 ENSG00000275832	1.03904	1.66532	0.000146822	0.667275	0.0377007	1.88612	12.7448	4.69929	2.58528	0.0573024
ARHGAP24 ENSG00000138639	0.516285	0.140685	0.170488	0.0546392	0.010152	0.155988	0.126146	0.947682	0.449919	0.011606
ARHGAP25 ENSG00000163219	1.3606	1.06628	0.113787	0.156812	0.111699	1.29054	0.801914	0.0511051	3.84109	0.0222508
ARHGAP26 ENSG00000145819	0.10962	0.0072352	0.861623	1.2636	0.0233905	0.0422419	1.7378	0.0551463	11.7476	3.36622
ARHGAP27 ENSG00000159314	6.82144	2.37092	8.47476	6.6814	8.31936	1.89703	44.7084	2.09817	0.139374	9.72952
ARHGAP28 ENSG00000088756	0.368045	0.260753	0.458535	0.0542046	0.0372411	1.13798	0.0367614	0.0694649	0.0322544	0.0316614
ARHGAP29 ENSG00000137962	0.00373261	1.51701	5.23696	0.772666	0.133144	0.0760341	0.270831	0.552829	0.289745	0.722013
ARHGAP30 ENSG00000186517	1.01315	5.43171	0.0307998	0.185223	0.0172731	0.0564606	0.34312	4.14279	5.35655	0.00313082
ARHGAP31 ENSG00000031081	1.35025	10.5622	0.205187	0.186585	0.605182	0.0499314	0.0338003	0.0555038	1.32197	0.0955354
ARHGAP32 ENSG00000134909	0.0368271	0.0355599	6.90605	4.64986	0.104011	0.226268	14.1924	1.13639	9.31551	4.67938
ARHGAP33 ENSG00000004777	13.9531	0.10982	6.75005	0.542904	0.0773127	0.91191	5.78969	7.47438	13.2516	1.47228
ARHGAP35 ENSG00000160007	1.69628	13.7264	9.72969	0.044617	0.519838	0.135439	3.88379	7.30059	10.3849	0.979367
ARHGAP36 ENSG00000147256	0.00876043	0.000940533	0.0250248	0.000186957	0.284965	0.0396078	0.0420864	0.267945	0.013835	3.24817e-05
ARHGAP39 ENSG00000147799	4.33926	1.0181	4.97226	12.5993	0.0592956	0.0358555	3.65804	0.00292766	1.06083	0.0767086
ARHGAP4 ENSG00000089820	4.39637	5.42873	0.0042794	0.0257381	1.89887e-05	0.195942	0.316871	39.1255	20.947	1.01108
ARHGAP40 ENSG00000124143	0.0184857	0.16522	0.0108352	0.0391981	0.215532	0.00543215	3.0932	0.0456965	0.505425	0.180891
ARHGAP42 ENSG00000165895	0.0428107	0.549643	0.0219716	0.00413797	0.040889	0.176126	0.00099893	0.29695	0.0416155	0.0327332
ARHGAP44 ENSG00000006740	0.360013	0.0917471	3.0031	0.192422	0.851701	0.00810434	4.20986	0.00946396	0.0166983	0.0120411
ARHGAP45 ENSG00000180448	6.83859	0.562885	0.0106132	0.67984	0.45014	0.0876238	0.681262	2.36881	29.4592	1.2631
ARHGAP5 ENSG00000100852	1.24081	0.132112	4.04692	1.46902e-05	0.0527553	1.04008	1.12821	0.197567	10.6798	2.49695
ARHGAP6 ENSG00000047648	0.00867375	0.599494	21.1318	0.342778	15.4274	0.331224	0.394512	0.193726	2.07691	5.10903
ARHGAP8 ENSG00000241484	0.382396	0.636428	2.2334	1.62907	2.19201	0.150395	0.455784	0.390821	0.0120056	0.332868
ARHGAP9 ENSG00000123329	9.29975	0.103595	0.221737	0.16786	0.214299	0.580447	0.871697	6.289	1.44102	0.0299532
ARHGDIA ENSG00000141522	101.811	170.209	58.1359	250.269	80.2561	0.311751	66.9081	17.5919	80.5961	21.4946
ARHGDIB ENSG00000111348	1.24692	0.0835649	4.99089	0.202066	0.161489	21.9423	11.7923	6.00582	24.4835	23.9242
ARHGDIG ENSG00000242173	0.734398	0.0235955	0.0659991	1.6095e-05	0.0158819	0.0726152	0.0413169	0.177861	0.178715	0.0201121
ARHGEF1 ENSG00000076928	3.1674	0.642281	1.68538	11.4482	5.13007	11.2167	5.49962	15.7879	18.147	4.20121
ARHGEF10 ENSG00000104728	0.719334	0.293175	0.116199	0.943539	2.48557	0.36001	0.00715625	0.0542584	0.401592	0.284892
ARHGEF10L ENSG00000074964	18.1076	0.908487	0.112482	0.557169	0.905292	1.01926	15.4564	5.54664	0.375984	2.68876
ARHGEF11 ENSG00000132694	0.222341	2.13603	15.8613	0.0621057	5.47079	20.9114	1.59387	36.5098	1.48607	3.17815
ARHGEF12 ENSG00000196914	1.94293	2.34493	10.4747	0.0544545	1.16718	0.177251	11.4544	0.42078	1.36597	1.73202
ARHGEF15 ENSG00000198844	0.0733708	0.501802	0.267696	0.177746	0.237663	0.346949	0.304241	1.22932	7.56821	0.00235891
ARHGEF16 ENSG00000130762	0.344497	0.0355155	6.576	11.6277	4.82494	0.120723	1.29203	0.401557	0.00236088	0.599901
ARHGEF17 ENSG00000110237	7.66854	2.25521	0.833609	0.82667	2.87928	0.873939	3.23512	17.4064	2.85404	0.0667698
ARHGEF18 ENSG00000104880	0.0189704	0.00230204	0.026485	0.00865955	0.00731102	0.0143695	0.0212362	0.000141699	0.0305611	0.0132967
ARHGEF19 ENSG00000142632	0.631137	2.04125	0.101626	0.21363	3.48526	0.000507885	2.52977	3.52243	0.0392568	0.447401
ARHGEF2 ENSG00000116584	13.1006	15.8283	0.0238951	16.5015	0.295448	13.1646	7.89415	6.3997	9.45202	1.64116
ARHGEF25 ENSG00000240771	85.3031	0.502246	4.12474	0.0380161	0.00564212	0.0205641	0.195266	19.2054	0.128888	0.00698872
ARHGEF26 ENSG00000114790	0.230143	0.0295779	3.84679	0.0941155	0.233938	0.0736793	0.59178	0.10551	0.900718	7.86372
ARHGEF28 ENSG00000214944	0.0919086	0.0568683	2.50135	0.102001	0.0417025	0.00915813	3.68706	0.135824	0.24323	0.183995
ARHGEF3 ENSG00000163947	0.343829	0.000180353	12.6175	1.70731	5.36667	4.56595	1.84171	1.74126	0.427615	6.77582
ARHGEF33 ENSG00000214694	0.0626039	0.170204	0.000744854	0.0177617	0.135032	0.0445674	0.115507	0.0794374	0.0717387	0.00702271
ARHGEF35 ENSG00000213214	0.00921468	0.30351	0.0291139	0.0182877	1.33503	0.000359038	0.547654	2.05238	0.0202488	0.31914
ARHGEF37 ENSG00000183111	0.491348	0.95997	4.20865	4.84636	15.8072	15.1198	0.554797	0.0357378	0.188811	4.17911
ARHGEF38 ENSG00000236699	0.00246558	0.121863	2.78808	0.0295265	0.452825	0.0275994	0.0727555	0.0359859	0.16235	0.0500936
ARHGEF39 ENSG00000137135	1.2988	0.0476592	0.0451121	0.0545426	0.0860748	0.0267979	0.532793	0.30578	0.0844457	1.14538
ARHGEF4 ENSG00000136002	23.8671	2.95117	0.0379596	2.91077	0.314895	1.81018	0.261128	0.939237	0.0144884	2.06732
ARHGEF40 ENSG00000165801	2.06063	5.93367	0.254939	0.402354	1.30261	4.43533	0.312176	24.855	0.994656	0.0349702
ARHGEF5 ENSG00000050327	0.92868	1.71193	1.68723	0.946923	4.65517	6.03812	2.35442	0.00230512	0.764645	0.261397
ARHGEF6 ENSG00000129675	0.446523	0.331919	0.16673	0.0325602	0.0328725	0.256907	0.209958	4.11947	0.738322	0.896483
ARHGEF7 ENSG00000102606	0.695597	15.5077	17.3589	0.0497267	2.07387	7.23044	3.60528	10.7188	0.0148364	6.54734
ARHGEF9 ENSG00000131089	21.4207	0.187867	0.253008	0.0813407	9.34443	0.18744	0.827994	0.219321	8.72681	0.866564
ARID1A ENSG00000117713	0.27852	0.0136486	9.64013	0.990685	3.56526	5.31896	1.8203	0.2886	1.39017	8.22103
ARID1B ENSG00000049618	3.57633	22.567	1.35414	6.61602	1.90051	3.01394	4.43105	5.93297	1.16857	0.0212501
ARID2 ENSG00000189079	1.74752	0.294236	2.49395	0.266398	0.073514	0.145358	4.27412	1.07835	1.10226	0.380348
ARID3A ENSG00000116017	5.42331	0.00671735	2.25132	4.55461	0.623457	0.757805	0.11095	0.544525	1.79761	1.15492
ARID3B ENSG00000179361	0.162524	0.31395	0.861681	0.304068	0.206957	0.0986745	1.42615	2.65416	0.416238	0.53102
ARID4A ENSG00000032219	0.12898	0.0232056	1.2859	1.15029	0.213514	0.298421	0.578557	0.219176	2.70068	0.614228
ARID4B ENSG00000054267	0.0143492	0.217269	6.3263	0.077484	7.892	3.21962	0.570308	5.99357	7.91981	1.11175
ARID5A ENSG00000196843	55.8545	51.6651	0.0396741	1.13832	1.10517	0.0599087	3.48422	140.361	81.6854	0.025394
ARID5B ENSG00000150347	0.0397672	0.0401554	10.15	0.0461255	0.0538931	0.118885	0.134733	0.0584575	20.9633	0.122838
ARIH1 ENSG00000166233	0.0157502	0.207911	2.46988	0.918087	5.85761	0.00762957	6.42568	18.6675	1.0806	1.43016
ARIH2 ENSG00000177479	1.02098	6.26743	10.6166	0.393718	4.10838	4.6735	8.63792	5.13646	0.077398	3.54113
ARIH2OS ENSG00000221883	7.74374	0.0249422	0.563628	3.40975	1.65641	1.6834	0.505134	0.562992	0.367379	0.0108206
ARL1 ENSG00000120805	0.0152897	0.244527	1.27836	0.00341262	5.4164	21.3088	6.43845	0.111988	0.0225378	0.0524467
ARL10 ENSG00000175414	2.11693	1.12313	0.0699047	0.495183	0.114002	0.187114	0.189643	0.336406	0.411225	0.0230047
ARL11 ENSG00000152213	0.0960883	0.0674273	0.106154	0.0341119	3.46101e-06	0.0116645	0.0989279	0.677036	0.191424	0.256031
ARL13B ENSG00000169379	0.488742	0.512499	0.167021	0.031314	0.146296	0.449889	0.0181987	1.22843	0.17586	0.327406
ARL14 ENSG00000179674	0.0338805	0.017911	0.00763468	0.0057688	0.0105437	0.015999	1.02783	0.0112379	0.0845822	0.000376097
ARL14EP ENSG00000152219	0.742818	0.261757	0.789082	0.0570404	0.159698	1.62273	2.48432	3.71379	0.591925	0.141398
ARL15 ENSG00000185305	0.0128344	0.00335316	0.119384	0.0666296	3.70695	0.06696	0.0582978	0.739867	2.08286	0.0411947
ARL16 ENSG00000214087	2.15904	39.4266	9.37446	10.4385	0.128125	2.51735	0.717037	0.20583	1.38779	5.33005
ARL17A ENSG00000185829	1.78174	0.894629	0.0687838	0.51966	2.08113	2.37732	0.099495	0.280651	1.65979	0.486059
ARL17B ENSG00000228696	0.0891433	0.32209	1.84307	0.139959	0.296725	0.479941	0.0740352	1.75266	0.0894373	0.212866
ARL2 ENSG00000213465	21.7595	19.6631	6.59094	0.894293	0.500026	0.520365	0.438036	11.594	9.80754	0.170889
ARL2BP ENSG00000102931	0.121381	1.12291	1.38048	0.047262	0.318066	6.1155	1.56682	0.0810759	0.763363	0.030171
ARL3 ENSG00000138175	2.59898	6.36918	0.18076	4.53859	7.95995	54.3379	0.060876	0.0153219	4.98451	0.397579
ARL4A ENSG00000122644	0.212894	0.0870126	0.22681	0.0608467	0.0278167	0.0692343	0.040721	0.188449	0.11303	1.73711
ARL4C ENSG00000188042	0.447547	6.57462	0.879207	0.95745	3.21529	0.0123441	7.10136	6.07654	2.15021	3.86945
ARL4D ENSG00000175906	0.684255	0.39058	0.438344	0.519691	0.0534552	18.4951	10.3347	0.147231	1.81521	0.605757
ARL5A ENSG00000162980	0.581785	0.374563	10.2713	0.267808	2.13579	0.353408	0.0642961	10.0961	0.137747	2.87245
ARL5B ENSG00000165997	0.0248595	0.552756	1.38209	0.371086	0.322471	0.0254095	0.0920536	1.62323	0.102314	0.169523
ARL5C ENSG00000141748	0.00350482	0.00509747	0.0339265	0.0279646	4.26509e-05	0.0017718	0.0161336	0.0611138	0.0302077	0.0356697
ARL6 ENSG00000113966	1.44286	0.0357545	0.177602	0.387246	0.0187562	0.163784	0.0672489	0.144513	0.61322	0.918009
ARL6IP1 ENSG00000170540	0.38465	0.688284	13.8581	1.16649	0.407536	0.407478	3.22466	8.93284	2.46543	1.6213
ARL6IP4 ENSG00000182196	29.5513	0.155499	0.22866	37.3258	8.09054	1.0475	7.70556	34.2144	15.8926	5.57044
ARL6IP5 ENSG00000144746	7.36621	1.25731	12.6426	3.30681	6.36175	0.386132	2.29613	12.8778	10.2126	2.88643
ARL6IP6 ENSG00000177917	0.0162095	1.07115e-06	1.64149	0.0080794	0.0372794	0.191567	1.43039	1.08862	0.11415	1.19814
ARL8A ENSG00000143862	0.853929	0.0855491	14.2435	0.281834	7.77643	1.76144	4.60704	0.151878	12.3535	0.23035
ARL8B ENSG00000134108	0.0194728	0.195616	5.28451	0.392409	3.9519	2.03315	1.00835	7.99552	0.494716	0.14556
ARL9 ENSG00000196503	1.12372	0.61808	0.161696	0.0873076	0.00177614	0.0531082	0.113136	0.0108758	0.100655	0.00881969
ARMC1 ENSG00000104442	2.2626	0.065583	1.98142	0.379908	0.121728	0.0696741	1.48746	0.700282	0.135373	0.453853
ARMC10 ENSG00000170632	0.329346	0.24257	2.72476	0.0193323	0.626582	0.115624	5.67471	0.0951785	0.333404	0.142225
ARMC12 ENSG00000157343	0.414971	0.677392	0.52834	0.0607743	0.385382	0.409733	0.0376164	0.0426185	0.063161	0.0051863
ARMC2 ENSG00000118690	0.305573	0.00826429	0.0353729	0.291971	0.144275	0.0179186	0.324149	0.0496864	0.0170393	0.0667353
ARMC3 ENSG00000165309	0.0277008	0.00757425	0.0310185	0.00732416	0.0804839	0.000174882	0.0172238	0.0361315	0.000663577	0.0137347
ARMC4 ENSG00000169126	4.11169	0.00348091	0.0760822	0.136079	0.0378729	0.424682	0.131623	0.054063	0.528019	0.0957521
ARMC5 ENSG00000140691	0.435092	5.92187	2.23083	0.145247	1.64485	0.418089	2.78554	0.513701	0.567108	1.15806
ARMC6 ENSG00000105676	5.94782	4.96165	0.027998	4.51384	11.4498	0.100969	6.20264	8.17242	0.0321974	1.83646
ARMC7 ENSG00000125449	9.35764	2.60642	3.13247	0.664772	0.832938	0.560629	3.62514	2.37369	5.0673	2.00825
ARMC8 ENSG00000114098	3.89386	0.232954	6.18214	0.299054	0.309719	0.0701925	2.55157	0.738214	3.17683	1.40647
ARMC9 ENSG00000135931	3.68834	0.595241	0.227286	3.6401	0.347765	0.161949	0.204939	0.0731385	2.7376	3.6353
ARMCX1 ENSG00000126947	0.769545	0.251131	0.5637	0.130408	1.20107	0.0209333	0.217355	0.244665	1.09495	0.788296
ARMCX2 ENSG00000184867	0.549096	0.108814	3.78215	0.0860185	0.959175	0.002299	0.040136	4.73209	4.54662	0.00051117
ARMCX3 ENSG00000102401	2.06149	0.173342	6.42536	0.641423	3.18789	0.0990863	9.28072	1.47363	11.061	1.58579
ARMCX4 ENSG00000196440	0.0912269	0.0571605	2.10591	0.354317	1.53681	2.58463	4.53855	0.0363664	0.030965	1.08921
ARMCX5 ENSG00000125962	0.0601482	0.0441181	0.949596	0.0118453	0.019857	0.0300307	0.231897	0.0838829	0.00744204	0.206187
ARMCX6 ENSG00000198960	0.806754	1.67643	0.186709	2.97474	3.59377	2.48491	0.168636	0.767966	2.06322	1.14221
ARMS2 ENSG00000254636	0.0215262	2.78039e-05	0.0101429	0.00334387	0.0431277	0.0045675	0.000975423	0.00683316	0.0243575	0.0188484
ARMT1 ENSG00000146476	0.0716568	0.535391	2.13904	0.572831	3.83651	0.0228497	0.653719	2.62534	0.231541	0.683346
ARNT ENSG00000143437	0.69621	20.701	11.094	0.468906	1.17252	10.6084	2.93192	9.17142	0.679719	6.04584
ARNT2 ENSG00000172379	0.0461502	0.766561	0.727853	0.0309771	0.293229	0.0722107	0.953918	0.53805	0.0610639	0.00877464
ARNTL ENSG00000133794	0.0110421	5.58177e-05	0.000205028	0.0545053	0.015186	0.525989	0.00579038	0.0667484	0.0221991	0.00284756
ARNTL2 ENSG00000029153	0.0922063	0.0366043	0.0280346	0.0238936	0.00180921	0.000336052	2.97714	0.0396781	0.0248159	0.0528989
ARPC1A ENSG00000241685	0.17963	0.0396446	14.0579	0.185515	1.46649	0.625735	14.6991	48.8001	2.31148	1.55895
ARPC1B ENSG00000130429	18.1251	57.011	0.120271	8.17434	4.08736	0.39673	15.2536	24.586	46.923	10.4867
ARPC2 ENSG00000163466	33.0792	1.47819	8.81778	0.968705	2.49205	2.46808	7.81288	0.0832198	48.6438	1.21872
ARPC3 ENSG00000111229	0.00082983	0.766425	38.3951	1.81511	37.0624	1.85419	57.2684	118.717	81.0256	17.3364
ARPC4 ENSG00000241553	99.1135	48.8624	58.8056	61.6521	4.90253	0.0440093	14.9705	1.45938	33.4058	9.67806
ARPC5 ENSG00000162704	1.41737	0.13349	4.9826	0.131392	11.2218	1.04488	11.6044	23.781	0.359065	0.140846
ARPC5L ENSG00000136950	0.449029	8.36256	3.72472	1.37884	4.77613	0.949289	9.75048	0.311362	11.7325	0.318708
ARPIN ENSG00000242498	0.37814	10.9264	6.58375	0.957251	4.24352	3.02836	1.31132	0.176747	0.320764	0.92307
ARPP19 ENSG00000128989	0.261018	0.904686	7.20371	1.39481	3.79276	0.854324	10.7007	12.0766	0.226388	2.0106
ARPP21 ENSG00000172995	0.385512	0.112802	0.0783987	0.0112198	0.00368812	0.0656362	0.00183914	0.0366201	0.00719449	0.0396357
ARRB1 ENSG00000137486	2.43599	12.3191	1.80132	36.762	0.946569	15.6248	0.0495367	2.25449	42.1979	0.158958
ARRB2 ENSG00000141480	0.413351	0.908054	3.63127	0.190934	0.250749	0.134673	4.82468	26.9297	16.8512	3.01143
ARRDC1 ENSG00000197070	1.23169	0.175212	8.89094	44.5524	11.7957	0.705403	10.7791	0.0630504	25.4597	16.4437
ARRDC2 ENSG00000105643	0.345698	0.116195	2.15207	0.474287	4.34853	1.35732	12.1709	5.33607	31.9346	0.705003
ARRDC3 ENSG00000113369	2.67058	0.216022	0.0770187	0.0315093	1.28076	0.756047	9.76821	8.86511	25.4475	1.25845
ARRDC4 ENSG00000140450	0.662599	0.290825	1.89758	3.4448	0.429621	0.537315	1.39713	2.97906	0.439352	0.366386
ARRDC5 ENSG00000205784	0.0602494	0.814537	0.0105489	0.0364407	0.00126486	0.0221993	0.000728303	0.000230006	0.0674582	0.0634035
ARSA ENSG00000100299	23.9076	21.7356	26.0027	26.306	17.1817	1.69639	2.89563	53.9133	6.88789	23.1208
ARSB ENSG00000113273	0.0934121	0.0156857	0.213565	0.0892874	0.00136426	0.229747	0.0282478	7.71402	2.76284	0.0934664
ARSD ENSG00000006756	0.00757079	15.1051	2.96843	5.63789	17.3598	18.294	6.90941	0.0635902	0.454271	1.19681
ARSE ENSG00000157399	0.0558489	0.117368	0.0343738	0.0596488	0.0956188	0.0843292	0.0717448	1.80976	0.021607	0.0171828
ARSF ENSG00000062096	0.0131424	0.0591939	0.0140308	0.0593702	0.00552742	0.0120486	0.00127531	0.0144715	0.0100353	0.00496556
ARSG ENSG00000141337	5.16313	0.0113232	0.0876386	1.24119	0.135792	0.20469	0.0353458	0.209916	0.177918	0.0635748
ARSI ENSG00000183876	13.6616	0.0722632	0.142031	0.863647	0.0683431	0.00507286	0.160151	0.291637	0.0297741	0.0620947
ARSJ ENSG00000180801	1.8534	0.197065	0.626872	0.664005	0.0424335	0.0142773	1.08387	5.71335	0.109482	2.96967
ARSK ENSG00000164291	0.00244276	0.0480657	0.997525	0.0176879	0.0502726	0.223013	0.0269767	0.00137818	0.213069	2.22366
ART3 ENSG00000156219	0.0200107	0.350336	0.0374947	0.00407976	0.0081273	0.0243959	0.000631938	1.91613e-05	0.0499159	0.000277477
ART4 ENSG00000111339	0.00626984	0.182881	0.0323058	0.0433567	0.0403011	0.0276215	0.0868831	0.167053	0.0302577	0.000606265
ART5 ENSG00000167311	0.00161357	1.08234	0.0492994	0.593699	0.0054869	0.0320868	0.145283	0.00363728	0.0206658	0.0167078
ARTN ENSG00000117407	6.6656	0.141653	0.486055	0.102062	0.258473	0.0211992	0.00170391	0.488476	0.0873188	0.234641
ARV1 ENSG00000173409	0.0434902	1.44438	1.38549	0.0264505	1.45212	0.418125	1.61678	0.108063	0.522786	0.797753
ARVCF ENSG00000099889	1.3276	0.146939	5.51676	14.1411	3.72793	0.196325	1.89842	0.107311	1.70566	2.06309
ARX ENSG00000004848	0.171674	0.0717055	4.44364	0.0209698	0.0654564	0.000879443	0.987623	0.0209405	0.0655576	0.00484055
AS3MT ENSG00000214435	0.0568588	0.0205644	0.0139871	0.0252734	0.0253353	0.0232102	0.0553746	0.158727	0.00143133	0.000798952
ASAH1 ENSG00000104763	19.5263	1.31755	38.1739	0.577849	20.9159	20.7844	24.584	2.27687	4.06916	33.2353
ASAH2 ENSG00000188611	0.00389524	0.0354014	0.186743	0.0181999	0.0345286	0.0742933	0.00676762	0.000498658	0.064336	0.0743638
ASAH2B ENSG00000204147	0.0357384	0.0143709	0.300093	0.0234575	0.577892	0.0192396	1.50757	0.0334747	0.0753889	0.163986
ASAP1 ENSG00000153317	2.02574	0.485441	5.38013	0.31316	0.0259737	0.377166	0.842158	6.38409	12.7755	2.02475
ASAP2 ENSG00000151693	0.0609388	0.202083	0.563583	0.302991	0.375272	0.132661	1.96684	4.69712	0.00392182	1.63572
ASAP3 ENSG00000088280	6.01305	7.41606	7.2016	10.6245	12.0505	5.44927	2.3823	48.7844	2.32027	1.07294
ASB1 ENSG00000065802	8.81998	1.24296	1.95679	0.911016	4.16458	2.3363	2.71806	1.26935	0.766275	0.432705
ASB10 ENSG00000146926	0.3061	0.0214341	0.000583862	0.000916143	0.00904807	0.0264261	0.0158676	0.000261608	0.0683727	0.0811827
ASB11 ENSG00000165192	0.0564051	0.34611	0.0395116	0.0502701	0.0407515	0.0335379	0.00363404	0.0168028	0.0184831	0.0116028
ASB12 ENSG00000198881	0.0212007	0.058762	0.0233929	0.224604	0.259312	0.0753665	0.139644	0.0608414	0.0413702	0.10816
ASB13 ENSG00000196372	0.211469	0.760276	2.97859	1.5913	1.19842	4.57782	0.346348	0.0274769	32.0065	0.225852
ASB14 ENSG00000239388	0.0319252	0.129151	0.0760657	0.000647274	0.348227	0.0215873	0.0988481	0.000283761	0.0687107	0.110261
ASB15 ENSG00000146809	0.0297812	0.0180614	0.000808838	0.00547793	0.0176735	0.00123867	0.000282683	0.00360549	0.0236716	0.00256339
ASB16 ENSG00000161664	0.0546431	0.228607	0.00259047	0.019609	0.0115465	0.0247826	0.0115944	0.0128725	0.0756991	0.0343758
ASB17 ENSG00000154007	0.699276	0.0531517	0.00163204	0.0795123	0.0599392	2.66945e-05	1.94662e-05	0.0331266	0.000460946	0.183082
ASB18 ENSG00000182177	1.35519	0.00223912	0.0123157	0.0637561	0.0317026	0.0119284	0.0302792	0.0555638	0.0503345	0.0622471
ASB2 ENSG00000100628	93.7591	13.7078	0.167664	3.41066	0.154479	0.0460934	0.408866	2.15907	0.37231	0.332867
ASB3 ENSG00000115239	0.439073	0.245278	0.267313	0.248267	3.98636	0.321929	1.30097	2.7423	0.119011	0.02395
ASB4 ENSG00000005981	0.00869351	0.00518068	0.0371818	0.0309916	0.0164016	0.0691027	0.0453319	0.0513102	0.00431373	0.0306151
ASB5 ENSG00000164122	4.36742	0.000396317	0.0010182	0.0577182	0.0225146	0.072208	0.0209732	0.0963582	0.0138945	0.0469553
ASB6 ENSG00000148331	0.394119	5.95449	1.74372	16.6256	3.91237	1.03922	0.746415	6.12859	0.459356	0.0964339
ASB7 ENSG00000183475	0.0147661	0.432105	1.38408	1.86775	0.00401658	0.175461	0.0259	0.282437	0.165447	1.20331
ASB8 ENSG00000177981	2.6773	0.00977009	5.67567	8.03967	1.50816	6.82398	0.61934	0.43718	4.74368	1.87214
ASB9 ENSG00000102048	0.0271273	0.00112376	0.0368752	0.0240037	0.0113329	0.0263092	0.0129102	0.0134966	0.00664766	0.544242
ASCC1 ENSG00000138303	3.70815	0.0321956	2.50178	0.154539	0.275887	0.509586	0.185261	1.21025	0.804211	0.4617
ASCC2 ENSG00000100325	30.4656	13.8846	3.27221	21.6339	5.46506	0.423107	8.48686	12.7547	1.99923	2.36249
ASCC3 ENSG00000112249	0.0843026	0.123408	3.47868	0.0342876	0.400868	0.22425	1.75589	0.716701	0.0002586	0.337337
ASCL1 ENSG00000139352	0.0809711	0.00856199	0.131687	0.00216573	0.00414092	0.0371453	0.0163689	0.0289968	0.240292	0.0749976
ASCL2 ENSG00000183734	11.0679	0.285768	3.64593	4.4253	3.49862	0.00492698	0.833971	0.195766	0.826978	5.2121
ASCL3 ENSG00000176009	0.0374716	0.0257118	0.0192597	0.0518857	0.140009	0.054393	0.0247023	0.00877159	0.118625	0.0426968
ASCL4 ENSG00000187855	0.0493972	0.097497	0.0316989	0.0606706	0.00409227	0.00689896	0.0174075	0.0137685	0.00462513	0.00256861
ASCL5 ENSG00000232237	0.0349153	0.0386381	0.0357023	0.0555046	0.00879145	0.0205629	0.0528242	0.00199575	0.0542277	0.0743426
ASF1A ENSG00000111875	0.0359422	0.523471	2.32429	0.199781	2.13769	0.157932	0.208738	0.0701187	0.215699	1.30164
ASF1B ENSG00000105011	1.65207	0.338201	0.0686593	0.32047	0.103437	0.932705	0.6811	0.641678	1.9268	0.0973602
ASGR1 ENSG00000141505	0.376386	0.385493	0.183451	0.467009	0.0659209	0.0264767	1.3571	0.0592623	0.640401	0.142666
ASGR2 ENSG00000161944	0.0293605	0.0538552	0.034887	0.0196531	0.343214	0.0280777	0.0934698	0.0732252	3.72837	0.000648297
ASH1L ENSG00000116539	3.70254	0.360229	7.07833	0.519346	18.4605	15.3076	9.37267	13.7979	0.19423	2.41261
ASH2L ENSG00000129691	6.26662	1.2151	0.3938	0.124097	2.73774	0.549554	4.93591	0.331605	0.48669	0.17717
ASIC1 ENSG00000110881	0.296418	10.2056	0.322774	0.224458	0.136416	2.00421	3.80436	0.190032	0.251006	0.0492423
ASIC2 ENSG00000108684	0.0507172	0.0629436	0.0528515	0.0152938	7.63532e-06	0.0010209	0.00797566	0.0580301	0.00222636	0.000964519
ASIC3 ENSG00000213199	0.34941	0.408714	0.615856	0.775814	0.124152	0.000172289	0.102678	3.39449	0.411654	0.243295
ASIC4 ENSG00000072182	0.00898493	0.0153742	0.0142291	0.0489338	1.7889	0.0368963	0.0193518	0.0482994	0.119338	0.115201
ASIC5 ENSG00000256394	0.0224697	0.030202	0.0274311	0.0426172	0.00564835	0.00317511	0.0382601	0.24328	0.0742274	0.00660938
ASIP ENSG00000101440	2.796	0.165186	0.0116142	0.0049754	0.0812705	0.103734	0.0241776	0.527836	0.0534546	0.00193202
ASL ENSG00000126522	23.4744	0.367173	5.95382	11.3063	0.02074	0.141858	6.11432	17.7009	7.25768	0.187829
ASMT ENSG00000196433	0.0148764	0.103159	0.0291257	0.00732942	0.127388	0.293595	0.0315422	0.0713289	0.0037318	0.00694587
ASMTL ENSG00000169093	48.2979	0.53043	2.62709	54.7799	12.4458	20.017	3.22368	0.00784493	29.1148	11.6963
ASNA1 ENSG00000198356	24.5387	10.8131	13.5899	16.027	14.6478	4.08306	1.26625	8.02231	12.8269	7.38562
ASNS ENSG00000070669	9.82104	36.2329	15.8336	0.187851	0.593231	40.6211	3.27626	0.739979	0.421169	0.0670958
ASNSD1 ENSG00000138381	0.911286	0.0832006	3.8677	0.00209244	0.403644	0.994003	1.15989	0.863721	0.0163982	2.99575
ASPA ENSG00000108381	3.39784	0.547773	0.0229018	0.239533	0.380259	0.067933	0.0998141	2.20199	0.916555	0.00974136
ASPDH ENSG00000204653	0.0517731	0.000180303	0.0205468	0.00766609	0.00412569	0.0475359	0.00714897	0.0159551	0.0483154	0.0244079
ASPG ENSG00000166183	0.0493533	0.020691	0.00609324	0.000859705	0.00894755	0.0580756	0.820287	0.290322	0.118134	0.0315419
ASPH ENSG00000198363	21.7085	0.553618	6.43501	0.191642	2.91244	0.591398	22.4515	2.53933	0.00370421	0.517377
ASPHD1 ENSG00000174939	0.0609982	0.434037	1.03874	0.620563	0.0322069	0.385136	0.00828889	0.0687757	0.162785	0.000373271
ASPHD2 ENSG00000128203	0.0398324	0.0429328	0.678918	0.217406	0.0558629	0.0236014	0.400454	0.026318	0.00620024	0.932213
ASPM ENSG00000066279	0.0501048	0.93056	0.0113418	0.0439215	0.0651217	0.0205254	0.115722	8.6201e-06	0.0455278	0.0352896
ASPN ENSG00000106819	0.683604	0.0364219	0.33737	0.0141198	0.17682	0.199449	0.0308814	1.72602	0.0803673	0.0464143
ASPRV1 ENSG00000244617	0.493651	0.124025	0.437868	0.00948972	0.0296088	0.0781378	0.142917	2.4009	0.0287126	1.19882e-05
ASPSCR1 ENSG00000169696	0.614804	0.39362	0.499225	60.2678	0.300472	0.00661046	2.24933	20.0064	4.17114	0.0950202
ASRGL1 ENSG00000162174	0.0398006	0.327766	0.732263	3.48895	0.0990429	3.62176	2.96626	0.171395	0.42148	0.0209189
ASS1 ENSG00000130707	71.1525	70.1795	0.152905	1.19882	0.182685	1.47515	178.559	28.595	7.89788	4.23042
ASTE1 ENSG00000034533	0.0985576	0.0584866	0.00706201	0.0458798	0.068116	2.80985	1.08191	0.0923492	0.0303178	0.0236835
ASTN1 ENSG00000152092	1.12331	0.0486948	0.0277479	0.0417191	0.0119693	0.00494853	0.0411099	0.0986785	0.0306616	0.0024857
ASTN2 ENSG00000148219	0.127989	16.7452	6.56733	10.4556	18.7181	7.54389	0.131087	0.91552	0.0939869	0.543796
ASUN ENSG00000064102	0.711459	0.0579742	1.19085	0.00843019	0.124074	0.0177969	0.538021	0.507983	0.128532	0.471308
ASXL1 ENSG00000171456	1.60695	5.63847	0.12442	0.268733	0.117755	26.8422	12.6706	0.779987	0.182396	4.02645
ASXL2 ENSG00000143970	0.154939	0.169549	1.79875	0.803929	1.04005	0.12507	1.16303	4.52005	0.351716	1.29253
ASXL3 ENSG00000141431	2.49162	0.0877515	0.11239	0.131159	0.00111478	0.130518	0.0606271	0.414277	0.0136419	0.237987
ASZ1 ENSG00000154438	0.0277483	0.0035198	0.0275979	0.52117	0.018887	0.00108138	0.0196487	0.00801061	0.00252975	0.00648819
ATAD1 ENSG00000138138	1.47258	0.733216	3.4777	0.0128231	2.46724	0.087137	1.08852	0.006926	0.25437	0.946323
ATAD2 ENSG00000156802	0.0638198	0.0199884	4.1444	0.0298828	0.838798	0.117525	0.00419036	0.107379	0.380405	0.21055
ATAD2B ENSG00000119778	0.641351	0.0882385	2.0274	0.779183	0.326598	0.0275334	0.389893	2.25717	0.256206	1.63187
ATAD3A ENSG00000197785	0.166155	44.8657	0.822018	0.600285	1.6493	2.52646	1.4466	3.39427	12.6351	20.798
ATAD3B ENSG00000160072	0.735993	0.400326	12.9759	11.5535	0.0331253	0.112901	3.94655	18.402	0.481661	2.60783
ATAD3C ENSG00000215915	3.00293	1.74793	0.10567	0.176214	0.197171	0.17199	0.345618	0.0785347	3.76061	0.0812979
ATAD5 ENSG00000176208	0.0205338	0.0682029	0.0412416	0.0410317	0.00553312	0.00914338	0.00154799	0.0705479	5.49647	0.0339438
ATAT1 ENSG00000137343	2.35896	0.202263	7.01655	1.69883	0.187735	2.77657	0.318867	0.0979168	0.105621	0.758812
ATCAY ENSG00000167654	3.38883	0.392288	0.0651012	0.0115577	0.0446657	0.404732	0.00591443	0.00313632	0.734479	0.0211119
ATE1 ENSG00000107669	8.97141	2.1253	2.704	0.357464	0.830206	0.032723	2.10148	0.900139	1.04816	0.436362
ATF1 ENSG00000123268	1.0541	0.100055	0.635783	0.215175	0.807086	0.124913	0.727761	0.00668042	0.881747	0.183735
ATF2 ENSG00000115966	1.88494	0.0107658	4.14112	0.666341	0.721964	0.153573	2.36785	3.53745	0.154046	0.000100065
ATF3 ENSG00000162772	0.269373	1.36868	0.324848	0.389127	2.01154	141.638	266.338	0.0234876	145.425	0.372297
ATF4 ENSG00000128272	9.23697	40.0524	34.8196	0.543603	104.971	78.2109	27.812	89.3705	2.71865	30.7781
ATF5 ENSG00000169136	0.300973	1.17728	11.0112	4.30835	0.114309	0.349904	2.66857	2.00616	12.5161	9.39383
ATF6 ENSG00000118217	1.00219	5.67527	3.9422	0.660435	3.04105	1.10303	3.60955	4.61093	0.19392	0.750551
ATF6B ENSG00000213676	0.66666	5.68587	7.02569	7.06365	13.4813	0.319276	10.1149	0.0179809	5.45451	4.28601
ATF7 ENSG00000170653	6.25496	4.46582	4.49325	0.675751	0.028544	0.0049642	0.881141	0.595975	0.351301	0.628303
ATF7IP ENSG00000171681	2.34422	1.42397	1.71482	0.442574	4.24037	1.26243	1.29484	2.08688	1.56567	0.689991
ATF7IP2 ENSG00000166669	0.209645	0.957494	0.0435574	0.0255714	0.0293729	0.228546	0.173216	0.199745	0.0480467	3.51967
ATG10 ENSG00000152348	25.6252	2.42685	7.87994	11.3613	0.513682	0.298298	0.452447	1.99246	10.2915	24.4754
ATG101 ENSG00000123395	0.0799566	16.2034	0.846839	14.5207	4.87956	7.97393	4.56498	8.96352	3.9786	0.127117
ATG12 ENSG00000145782	7.06961	0.0827849	7.09845	0.243684	2.79929	10.2092	3.20111	12.4185	0.70337	1.79142
ATG13 ENSG00000175224	16.115	10.5097	5.04637	9.97078	14.425	1.90818	1.10044	0.614176	5.93385	2.89534
ATG14 ENSG00000126775	0.353794	0.0796717	0.268417	0.166479	4.65009	9.01085	1.37698	0.231891	0.659928	0.00432672
ATG16L1 ENSG00000085978	1.32314	6.67712	9.83512	0.759683	3.96677	0.0874601	0.977572	0.439959	1.11811	3.43194
ATG16L2 ENSG00000168010	0.562737	3.4639	0.215906	0.763801	5.57308	0.00887799	1.96521	13.2479	0.00210593	1.56059
ATG2A ENSG00000110046	11.5086	0.457386	3.6353	11.6163	12.9514	0.753567	11.0127	30.4936	2.87832	3.95439
ATG2B ENSG00000066739	3.33054	0.237369	11.7283	0.0832692	2.84837	0.535214	0.0636562	0.465346	0.0542604	2.60513
ATG3 ENSG00000144848	1.34041	0.0542865	1.80287	1.32274	0.0381489	0.614603	1.18335	0.10707	2.80935	1.90149
ATG4A ENSG00000101844	0.0766883	0.614664	0.0692411	0.463429	0.398629	4.18216	1.68736	0.181463	0.298151	0.0274084
ATG4B ENSG00000168397	7.0944	35.7915	23.5503	12.6804	47.9974	9.00793	17.9715	18.375	6.49726	19.2991
ATG4C ENSG00000125703	3.73713	0.050498	0.175931	0.0017778	0.0576288	0.0747807	0.227499	0.513568	0.0810015	0.022107
ATG4D ENSG00000130734	16.4352	1.29961	2.35769	34.5174	0.0130546	2.00773	4.07473	14.1427	1.65205	0.292982
ATG5 ENSG00000057663	0.0364145	0.087684	5.50262	0.100916	0.188411	0.0229037	3.7079	0.628176	0.810027	1.64082
ATG7 ENSG00000197548	5.52587	4.37159	0.677276	12.6435	4.42004	11.9479	0.798348	0.019952	8.92147	0.221942
ATG9A ENSG00000198925	90.8903	26.9434	10.02	28.8717	29.8214	1.59779	0.0345812	56.7898	3.96386	1.92162
ATG9B ENSG00000181652	0.0265082	0.00289448	0.275305	0.00891954	0.0196171	0.00785034	0.000258736	0.0133403	0.674307	0.0261045
ATHL1 ENSG00000142102	2.41405	12.6186	5.51037	12.0746	0.852013	1.31873	6.44469	5.2704	0.908944	1.67989
ATIC ENSG00000138363	0.632945	3.46919	0.54243	0.39364	0.115769	7.94472	0.123873	5.10511	0.779994	0.337541
ATL1 ENSG00000198513	0.58501	0.0367627	4.74404	0.145694	0.0749082	0.350011	0.0777449	0.179785	1.80896	0.00371383
ATL2 ENSG00000119787	22.5751	0.361364	15.9115	0.0170685	0.0948957	1.31858	5.10015	0.201025	21.3909	0.668527
ATL3 ENSG00000184743	3.40356	1.5036	4.66284	0.134353	0.174724	2.58719	3.16646	13.0673	9.56689	0.038731
ATM ENSG00000149311	3.96967	0.0344796	3.78793	0.0105028	0.349075	4.1304	1.93012	0.81665	8.98123	4.71556
ATMIN ENSG00000166454	0.393962	0.133604	1.69913	0.237491	4.97071	0.339065	0.379933	0.715638	3.64426	2.06782
ATN1 ENSG00000111676	64.5517	12.1202	16.5119	2.53813	16.7712	0.531749	27.5471	17.4208	57.6101	5.23158
ATOH1 ENSG00000172238	0.00038235	0.0125815	0.0323845	0.0155143	0.114349	0.000627041	0.0212893	0.0109131	0.0140469	0.00844653
ATOH7 ENSG00000179774	0.0106765	0.0759061	0.0350354	0.0255065	0.010564	0.0699177	0.0219426	0.13597	0.127797	0.0176252
ATOH8 ENSG00000168874	15.8568	0.374713	0.138347	24.1519	0.395969	8.83901	16.0423	0.0124419	3.43263	21.7851
ATOX1 ENSG00000177556	58.8517	92.6461	20.4973	54.0865	9.35233	6.62807	0.989875	63.1126	17.7174	5.79315
ATP10A ENSG00000206190	0.255704	3.59445	0.0168725	0.0643302	1.85599	0.453321	0.215327	1.40529	3.11567	3.14408
ATP10B ENSG00000118322	0.0845351	0.0013183	0.0899749	0.00142625	0.412033	0.00564955	0.240462	0.0099716	0.0747761	0.0098966
ATP10D ENSG00000145246	1.23438	0.0831756	0.000317838	0.04014	0.148356	0.215142	1.584	0.308295	0.281702	0.00633236
ATP11A ENSG00000068650	0.150875	0.0108437	3.91236	0.00986024	0.37812	0.0152408	0.7379	0.53251	3.87389	0.0816947
ATP11B ENSG00000058063	0.0406729	0.0158693	5.59788	0.108622	1.65312	0.284259	1.65049	4.7222	0.502261	4.04718
ATP11C ENSG00000101974	0.207036	4.32903	0.793598	0.0587912	0.169323	0.184602	0.561109	1.57736	0.854221	0.132783
ATP12A ENSG00000075673	0.0363754	0.0487712	0.0100682	0.00779794	0.000426281	0.029048	3.0719	0.0632732	0.0204204	0.000146033
ATP13A1 ENSG00000105726	17.8957	13.4932	6.0982	46.1115	0.128178	0.0566819	4.43638	0.50637	6.90335	0.118663
ATP13A2 ENSG00000159363	4.47409	0.0353987	1.69686	8.91729	7.77224	0.147639	1.57828	0.73771	0.018327	0.4987
ATP13A3 ENSG00000133657	0.0145954	0.031728	1.44965	0.0831094	0.0249078	2.28289	9.67748	0.0901234	0.311583	0.512089
ATP13A4 ENSG00000127249	0.0396125	0.105468	0.000665889	0.00358136	0.00436606	0.00173253	0.108675	0.102204	0.0412045	0.0261413
ATP13A5 ENSG00000187527	0.000468837	0.0137832	0.0254871	0.0149976	0.1487	0.000862682	0.0133066	0.0528691	0.102055	0.0159598
ATP1A1 ENSG00000163399	0.386083	0.910366	101.589	36.75	136.664	0.0173098	127.779	62.5895	74.4181	91.0052
ATP1A2 ENSG00000018625	9.28211	0.0556439	0.253829	0.0102522	0.0628851	0.324336	0.0753767	0.142747	0.276352	0.30503
ATP1A3 ENSG00000105409	0.0350637	0.0158734	0.107914	0.544277	0.0551154	0.001973	0.0213706	0.0251478	0.0439652	0.0331671
ATP1A4 ENSG00000132681	0.191438	0.0139079	0.114152	0.368542	0.165455	0.0303203	0.842087	0.0761323	0.0286202	0.0744898
ATP1B1 ENSG00000143153	0.480892	0.214957	0.0128163	0.0421933	0.00801469	0.301628	43.4636	0.063168	1.44551	11.8161
ATP1B2 ENSG00000129244	2.6903	0.142197	0.040519	0.480234	0.247729	0.744028	0.281747	3.85406	0.000195931	2.59705
ATP1B3 ENSG00000069849	0.0719173	4.87467	5.74721	0.376187	1.46438	9.74781	8.42587	0.412184	6.491	2.76508
ATP1B4 ENSG00000101892	0.00646105	0.00348486	0.0114198	0.0386747	0.0471186	0.000588074	0.0336379	0.0832824	0.00167402	0.0295801
ATP23 ENSG00000166896	0.149238	0.0987844	0.563674	0.0137061	0.0315886	0.085314	0.101072	0.145414	0.010825	0.0887741
ATP2A1 ENSG00000196296	2.10471	0.00269284	0.0423692	0.0176518	0.0297066	0.0910791	0.0289301	0.104503	0.00723837	0.0687063
ATP2A2 ENSG00000174437	30.3381	0.657809	22.9265	3.07367	2.96648	2.33757	17.431	19.5563	12.1119	6.14637
ATP2A3 ENSG00000074370	5.41875	35.393	0.19704	25.2322	0.932739	0.58663	19.2383	0.0541501	20.9837	2.23784
ATP2B1 ENSG00000070961	1.4716	0.105012	8.90914	0.000106817	0.313617	0.0388013	18.7803	2.11027	0.144251	4.88467
ATP2B2 ENSG00000157087	0.0120708	0.0272655	0.174595	0.00721894	0.0267059	0.00107848	0.0249844	0.00318577	0.00581183	0.00509808
ATP2B3 ENSG00000067842	0.0265764	0.0287734	0.0371956	0.0272501	0.027005	0.00908716	0.0132668	0.0827469	0.00930759	0.00388342
ATP2B4 ENSG00000058668	33.3816	0.767933	0.00299164	0.427105	3.99029	0.149107	0.341581	0.710339	0.429378	0.0152647
ATP2C1 ENSG00000017260	0.426571	0.22372	32.5921	1.38269	12.0202	0.486396	4.33304	41.2236	0.136403	12.3916
ATP2C2 ENSG00000064270	0.00290862	0.593131	14.0883	10.4706	4.15523	1.37229	2.68559	0.230906	0.39618	1.84299
ATP4A ENSG00000105675	0.014547	0.00225578	0.00602725	0.0085236	0.0041816	0.000785201	0.033253	0.0395464	0.00223587	0.00517292
ATP4B ENSG00000186009	0.0271888	0.0360755	0.454131	0.0234183	0.135394	0.000969787	0.143955	0.0361383	0.00236054	0.00647135
ATP5J2-PTCD1 ENSG00000248919	0.138209	0.0059727	0.0171562	0.00357558	0.0168103	0.00256217	0.0078227	0.00333345	2.22177e-05	0.00206239
ATP5SL ENSG00000105341	0.278449	19.4067	5.69658	4.69577	0.627107	0.260046	0.414888	9.44984	1.16259	0.0217508
ATP6AP1 ENSG00000071553	36.5525	39.6015	52.5557	112.188	46.1818	14.6498	0.20435	0.819579	26.5672	26.3481
ATP6AP1L ENSG00000205464	0.387878	0.371767	0.263106	0.248639	0.323946	0.303633	0.230215	2.60558	0.147781	1.0494
ATP6AP2 ENSG00000182220	8.96694	1.35906	8.20291	2.59864	0.186736	0.465986	4.74658	8.79464	0.459923	3.84977
ATP6V0A1 ENSG00000033627	15.955	7.92794	15.3107	8.80389	0.259644	2.32333	5.68673	21.5603	0.761474	10.7686
ATP6V0A2 ENSG00000185344	0.467598	0.661526	1.90048	1.35141	2.11352	4.80146	0.0154464	0.116944	0.0362917	0.147623
ATP6V0A4 ENSG00000105929	0.288201	0.255039	0.0524668	0.0670522	0.00501859	0.0534593	0.027519	0.126167	0.475585	0.000209392
ATP6V0B ENSG00000117410	0.20674	67.6592	14.4501	161.991	97.3443	28.0664	46.6081	8.98604	10.1954	45.0672
ATP6V0C ENSG00000185883	0.0139044	0.00695381	0.00109764	0.00158777	0.0160773	0.0171165	0.0202102	0.0647024	0.0976143	0.0105304
ATP6V0D1 ENSG00000159720	86.6385	60.2773	13.7421	33.7666	29.2312	7.32562	2.88794	0.0356162	18.391	5.88944
ATP6V0D2 ENSG00000147614	0.0456518	0.0609354	0.0460117	0.0208105	0.000237148	0.147498	0.38495	0.2879	0.123835	0.00373228
ATP6V0E1 ENSG00000113732	0.572737	44.837	11.2382	0.875927	16.1622	106.783	0.632984	0.942433	0.0125409	16.2968
ATP6V0E2 ENSG00000171130	18.7567	0.603107	10.6386	9.40184	15.0023	0.719327	0.432204	0.328169	1.46177	7.9753
ATP6V1A ENSG00000114573	0.560825	0.183671	3.65565	0.195072	7.83278	0.588532	0.522323	8.41818	3.09167	1.10789
ATP6V1B1 ENSG00000116039	0.0692755	0.55225	0.0175013	0.294091	0.00414057	0.314067	1.20153	0.03793	0.36754	0.00308233
ATP6V1B2 ENSG00000147416	1.94823	7.97889	2.99447	0.307022	2.33256	0.479544	1.58644	7.25137	1.1774	8.09616
ATP6V1C1 ENSG00000155097	0.175913	0.0223942	3.27628	2.86373	0.635078	1.66056	0.143965	0.672347	0.212085	1.37051
ATP6V1C2 ENSG00000143882	0.430772	0.231676	0.313853	0.434205	2.68219	0.346132	0.340903	0.482622	3.72053	1.35309
ATP6V1D ENSG00000100554	2.52514	0.10402	0.209561	1.44037	0.106377	9.82822	0.443054	2.42716	0.24028	4.63607
ATP6V1E1 ENSG00000131100	0.466849	44.2997	7.04339	0.92844	10.1223	36.0816	11.196	1.44863	30.5351	3.31928
ATP6V1E2 ENSG00000250565	0.014798	5.20326	0.969788	0.0143032	1.92154	0.0081804	0.0195828	2.37601	1.54327	1.33724
ATP6V1F ENSG00000128524	0.797036	11.3542	11.8528	21.3793	7.99649	13.9184	18.037	64.9839	11.8028	7.10184
ATP6V1G1 ENSG00000136888	0.483373	0.185639	32.2878	4.60168	3.99184	0.053844	17.2463	9.4279	0.256526	9.03204
ATP6V1G2 ENSG00000213760	0.0761215	0.0155666	0.0311126	0.0569937	0.000854183	0.0382769	0.00966068	0.0890157	0.0284621	0.0215487
ATP6V1G3 ENSG00000151418	0.0359333	0.0333267	0.00187139	0.108094	0.0694277	0.000627844	0.00412754	0.0184665	0.0978533	0.00838906
ATP6V1H ENSG00000047249	12.683	0.289082	14.1406	0.0992796	4.22557	2.34327	6.14739	2.44907	0.10968	1.35844
ATP7A ENSG00000165240	0.200883	0.0871434	1.5558	0.00573779	0.838338	0.0963752	2.14597	0.00566555	0.0175237	0.511599
ATP7B ENSG00000123191	0.00663931	0.0239639	0.687075	0.205591	0.0562533	0.0192564	0.119805	0.0113622	0.00705082	3.05527
ATP8A1 ENSG00000124406	0.0415204	0.0553623	4.5468	0.240524	0.830945	0.00307541	0.388279	0.497865	0.0224745	0.52667
ATP8A2 ENSG00000132932	0.0367789	0.0297068	0.000666647	2.45115	0.00563965	0.0333336	0.16544	0.0113413	0.0186215	0.00042088
ATP8B1 ENSG00000081923	0.328915	0.0445307	13.531	0.0215548	0.0804595	0.0618708	17.4435	0.41441	0.686329	10.3064
ATP8B2 ENSG00000143515	9.1648	5.93238	9.29842	1.68749	4.83153	0.0397049	0.070567	29.1756	1.42916	3.8499
ATP8B3 ENSG00000130270	0.975914	0.122993	7.52273e-08	3.11829	5.93653e-05	0.0345056	1.17946	0.0782442	0.0201146	0.109624
ATP8B4 ENSG00000104043	0.066763	0.00798657	2.1473	0.0452226	2.42455	0.0238428	0.748256	0.0348575	0.227492	0.0393632
ATP9A ENSG00000054793	0.0341673	2.92809	8.77877	1.54975	8.32274	0.296488	5.74531	6.16395	0.0493703	1.28683
ATP9B ENSG00000166377	0.497481	0.245495	8.50262	0.425122	0.00679139	0.00252397	0.128419	10.5937	0.246919	0.645434
ATPIF1 ENSG00000130770	14.0806	0.345309	21.9158	12.4505	15.0854	10.8429	10.17	2.1684	0.879157	7.20125
ATR ENSG00000175054	0.935486	0.145002	3.05414	0.175935	0.138419	0.163152	0.0300991	1.04399	1.00977	0.471283
ATRAID ENSG00000138085	35.7362	16.6739	0.45139	0.282276	1.96306	46.3415	0.0231884	2.00013	0.316456	0.204146
ATRIP ENSG00000164053	0.0101582	0.017017	0.0137232	0.014272	0.0352515	0.0143748	0.0033605	0.0329528	0.104145	0.00233192
ATRIP ENSG00000282827	0.126961	0.00202425	0.0336833	0.001606	0.000530251	0.0696707	0.00260382	0.0303933	0.181148	0.0444107
ATRN ENSG00000088812	2.02881	0.0779437	1.13997	5.60033	3.0043	0.108148	0.597446	0.359859	0.282007	0.340035
ATRNL1 ENSG00000107518	1.92683	0.185915	0.0881424	0.136819	0.0247319	0.0663557	0.0713079	0.862629	0.0126935	0.93699
ATRX ENSG00000085224	0.297714	31.4191	9.00422	0.264408	2.04293	5.76939	5.18077	0.138196	1.61405	7.62497
ATXN1 ENSG00000124788	0.388537	0.0273444	3.63598	0.310764	18.8358	0.249891	3.42072	44.953	7.9119	0.0529193
ATXN10 ENSG00000130638	0.977351	0.0810399	5.42624	0.00699513	10.6932	0.499736	4.57393	1.52527	0.161502	0.367554
ATXN1L ENSG00000224470	0.0171043	0.00417271	0.258825	2.74066	0.228226	0.00749833	2.34048	0.125863	0.0825686	1.20966
ATXN2 ENSG00000204842	7.51166	0.136743	1.20385	0.075933	4.50986	10.9746	8.05683	0.734624	6.65771	3.23016
ATXN2L ENSG00000168488	17.3171	47.8546	30.1865	0.477872	5.58584	0.383909	11.3908	0.0232306	5.79539	6.64897
ATXN3 ENSG00000066427	21.7956	3.81957	10.8678	0.655976	0.264982	1.14169	5.9471	0.586255	0.178458	4.76822
ATXN3L ENSG00000123594	0.0184118	0.00419321	0.00930075	0.0138479	0.048796	0.0428655	0.00817506	0.00802746	0.136809	0.00572176
ATXN7 ENSG00000163635	0.00597323	0.232296	5.13353	0.73577	0.0334061	0.033619	0.243036	0.0797869	6.38865	0.0258541
ATXN7L1 ENSG00000146776	0.464351	1.23281	1.43484	0.190188	0.000210872	0.363863	0.170677	1.32274	0.44903	0.686184
ATXN7L2 ENSG00000162650	1.50369	0.462673	0.205297	0.0905339	0.142374	0.138256	0.0724059	5.39072	0.947058	0.779067
ATXN7L3 ENSG00000087152	2.27717	1.47115	4.55609	9.67591	0.203415	0.353826	1.18458	3.99624	2.63355	4.84474
ATXN7L3B ENSG00000253719	1.11912	12.3182	8.77697	3.29553	4.77602	1.03457	4.00102	9.56718	0.546248	3.37395
AUH ENSG00000148090	0.206323	0.542329	4.06843	0.187246	0.708914	0.155403	0.0913474	6.61513	0.206353	0.0742468
AUNIP ENSG00000127423	0.0169955	0.0381213	0.0373375	0.026157	0.0487184	0.0466233	1.52183e-06	0.0366068	0.0320523	0.0295624
AUP1 ENSG00000115307	2.31362	48.4271	23.9005	134.898	22.8038	0.489836	44.802	35.4153	0.0177505	16.1897
AURKA ENSG00000087586	0.0568976	0.126816	0.0513846	0.103704	0.0816657	0.908881	0.0309436	0.347603	0.0111863	0.0355344
AURKAIP1 ENSG00000175756	43.2087	34.2302	27.7794	25.4303	10.2098	1.82451	8.36724	24.8859	4.55802	0.528159
AURKB ENSG00000178999	0.0172166	0.107166	0.869583	0.33224	0.0805377	0.0309569	0.00367492	0.156032	0.0220608	0.0169018
AURKC ENSG00000105146	0.0717461	0.192247	0.0478801	0.876726	0.115365	0.0430964	0.131277	0.337433	0.356934	0.294411
AUTS2 ENSG00000158321	0.584992	0.209088	0.700014	0.765751	0.555216	0.136694	15.1845	0.440421	17.8546	1.02235
AVEN ENSG00000169857	0.42103	0.370733	0.515098	9.31395	0.19853	0.00231089	0.148194	12.5671	6.48582	0.0276235
AVIL ENSG00000135407	0.189847	0.0397261	0.258719	0.133172	0.072177	0.0390326	0.780755	0.130465	0.136047	0.0255317
AVL9 ENSG00000105778	1.02046	0.141057	12.1912	0.136069	2.9475	1.26044	1.33592	0.132019	0.743298	0.701187
AVP ENSG00000101200	0.0221542	0.392578	0.0188664	0.118343	0.0930154	0.0671765	0.117491	0.0575272	0.0077966	0.00278393
AVPI1 ENSG00000119986	0.514282	8.13233	5.52247	0.373515	0.119571	24.015	2.78457	1.11628	0.44595	0.309839
AVPR1A ENSG00000166148	8.00456e-05	0.0151891	0.011817	0.0446821	0.0645444	0.00164795	0.00155287	0.0235425	1.18594	0.000775107
AVPR1B ENSG00000198049	0.000372507	0.0232839	0.197716	0.000185652	0.0276374	0.0014973	0.0305768	0.015102	0.052333	0.0255209
AVPR2 ENSG00000126895	0.139068	0.00714516	0.00364552	0.029214	0.000360082	0.100241	0.0406948	2.37589	0.162572	0.0954909
AXDND1 ENSG00000162779	0.60109	0.0738086	0.010614	0.078882	0.0406128	0.292904	0.237125	0.00472141	0.475535	0.0682113
AXIN1 ENSG00000103126	8.40469	0.116546	0.526636	1.83166	0.157327	11.9578	5.20703	0.235829	21.8557	0.791859
AXIN2 ENSG00000168646	0.577456	0.19602	5.42491	0.17528	0.199237	4.18415	15.258	5.7043	10.3886	0.101572
AXL ENSG00000167601	40.4284	136.003	0.513651	7.9415e-05	5.1196	11.3867	4.09317	0.296058	11.724	0.100596
AZGP1 ENSG00000160862	2.96521	152.05	568.873	1289.01	1044.82	1.36185	7.62658	1.32145	90.6047	150.923
AZI2 ENSG00000163512	0.411323	0.611704	5.63001	0.00553287	0.197929	0.168482	1.55354	8.95557	0.24748	0.668594
AZIN1 ENSG00000155096	0.613283	0.363685	5.85064	0.384662	9.12951	0.27182	23.8371	2.4135	0.0433376	3.14055
AZIN2 ENSG00000142920	2.9958	0.00412636	4.83364	1.9827	1.38483	1.40337	0.094018	0.101759	0.204826	0.830268
AZU1 ENSG00000172232	0.10012	0.00627227	0.0672997	0.00687466	0.00945862	0.0142528	0.0294326	0.0306424	0.0689244	0.820981
B2M ENSG00000166710	0.20805	0.334353	195.457	0.0602095	145.347	10.1133	112.347	139.27	128.64	64.0095
B3GALNT1 ENSG00000169255	0.669847	0.167498	1.47737	0.315803	0.431803	0.0896678	0.412151	0.000317561	7.05413	0.222127
B3GALNT2 ENSG00000162885	0.0856523	0.498879	0.21706	0.952235	2.83798	0.145066	0.0888576	0.0254652	0.271579	0.103228
B3GALT1 ENSG00000172318	0.0398802	0.120574	0.0142294	0.00218674	0.122781	0.083036	0.103118	0.0135252	0.0361809	0.198664
B3GALT2 ENSG00000162630	2.57164	0.0462511	0.0135562	0.000446224	0.125414	0.00372413	0.0662464	0.0192815	0.060703	0.153266
B3GALT4 ENSG00000235863	20.1791	2.50193	6.99909	15.455	0.721771	2.63942	4.92065	1.69746	0.810124	0.795875
B3GALT5 ENSG00000183778	0.0859104	0.0328281	0.000501078	0.133378	4.41443e-05	0.0615874	1.59238	0.0237847	0.125654	0.00803959
B3GALT6 ENSG00000176022	8.07959	1.39712	0.957342	7.19081	1.02261	0.978273	8.16586	0.650039	0.230603	0.759699
B3GAT1 ENSG00000109956	3.14644	0.922967	9.3967	16.2648	11.8323	1.31775	0.022252	3.53147	0.190056	0.0131901
B3GAT2 ENSG00000112309	0.0385102	0.0327729	0.0035854	0.524185	1.21941	0.0304742	0.116152	0.203791	0.713295	0.00227588
B3GAT3 ENSG00000149541	26.8857	19.7731	17.0457	31.9279	5.69855	16.2704	0.0427433	14.5524	4.92134	8.85368
B3GLCT ENSG00000187676	0.397291	0.981775	0.0391937	0.529931	0.0245651	1.73236	0.806154	0.516718	0.340538	0.0583894
B3GNT2 ENSG00000170340	5.18385e-07	0.000972862	0.516251	0.23285	0.112833	0.178476	0.0369024	0.119219	0.13878	0.79824
B3GNT3 ENSG00000179913	0.0674488	0.000978163	0.00321184	0.264664	0.0158643	0.0240329	12.4015	0.0192078	0.149834	0.00828056
B3GNT4 ENSG00000176383	1.9762	0.00853177	0.0124301	0.00301707	0.0122245	0.0212914	1.10133	0.0421141	0.103432	0.00029764
B3GNT5 ENSG00000176597	0.133402	0.0972309	0.378791	0.0251617	0.154144	0.118113	3.72526	0.205702	1.1198	0.0368935
B3GNT6 ENSG00000198488	0.0261339	0.0325734	0.00639663	0.210296	0.000511306	0.0189578	0.0779233	0.105465	0.0377929	0.0135129
B3GNT7 ENSG00000156966	1.81741	1.54423	0.0398477	0.282362	0.09033	0.23424	2.95976	0.00130831	0.00917404	0.0137552
B3GNT8 ENSG00000177191	1.97956	0.722716	0.000699451	8.02075	2.79673	0.305174	2.51998	0.0252202	5.92502	0.142396
B3GNT9 ENSG00000237172	0.663388	0.627224	1.04719	0.797789	0.113525	4.09434	0.421407	0.06578	3.18695	1.27726
B3GNTL1 ENSG00000175711	2.76566	0.220539	0.143154	0.310156	5.62673	0.655961	0.076671	0.104287	12.5804	0.217508
B4GALNT1 ENSG00000135454	9.41707	0.445428	0.0732739	0.278306	0.098029	1.876	0.0930346	0.098571	0.222172	0.156392
B4GALNT2 ENSG00000167080	0.0414466	0.080845	0.0867228	0.00397306	0.038594	0.000140164	0.0140329	0.0634074	0.0976686	0.0578627
B4GALNT3 ENSG00000139044	0.0601242	2.10191	0.0611806	0.271836	5.61354	0.181465	2.53526	0.0152384	0.333528	0.838398
B4GALNT4 ENSG00000182272	4.90485	1.03612	3.73523	0.0664843	2.72646	0.51741	0.647327	0.417703	1.95848	0.355328
B4GALT1 ENSG00000086062	1.40878	0.660149	19.4185	37.7301	19.7784	1.36853	53.5027	1.29017	31.4215	8.04135
B4GALT2 ENSG00000117411	51.6893	5.6229	7.90579	17.7521	1.91743	5.44257	3.11792	21.3002	12.1431	1.76874
B4GALT3 ENSG00000158850	0.0730676	23.0552	10.7568	11.8731	19.4339	12.5369	2.43437	0.520082	0.0902075	0.236856
B4GALT4 ENSG00000121578	0.00703198	3.02852	3.30233	0.684122	0.985776	0.0158506	24.4736	0.959524	0.035717	1.15493
B4GALT5 ENSG00000158470	4.08961	0.820471	2.36946	9.86972	0.673321	0.949661	43.4106	2.41645	2.75477	0.0214722
B4GALT6 ENSG00000118276	5.10988	0.171444	0.000367926	0.073322	0.234696	0.00488221	0.236586	0.173894	2.18247	0.0419395
B4GALT7 ENSG00000027847	9.77356	25.8726	3.66723	12.6129	7.95564	11.042	6.61438	1.33555	0.307763	13.2345
B4GAT1 ENSG00000174684	24.5252	42.3564	1.19304	12.0339	0.470021	27.9358	0.0507597	25.2644	1.97356	0.0468012
B9D1 ENSG00000108641	1.8718	6.20111	0.792238	0.761182	0.280103	5.56005	0.252287	4.03129	1.86263	0.00344639
B9D2 ENSG00000123810	8.73325	5.11792	0.413152	0.148174	0.299296	0.565543	0.18769	8.92655	3.26469	8.47091
BAALC ENSG00000164929	0.109266	0.0561667	0.222927	0.00826445	0.180486	0.032531	0.389144	0.000297521	0.144738	0.00572828
BAAT ENSG00000136881	0.00101143	0.117285	0.0164427	0.38002	0.100977	0.0172866	0.140839	0.0753593	0.106824	0.0643906
BABAM1 ENSG00000105393	35.6439	6.29362	7.69862	18.8602	0.0915478	2.61693	3.53466	8.71207	16.6632	0.0639779
BACE1 ENSG00000186318	28.4942	5.86068	0.602242	0.994407	7.21276	7.18249	2.99839	0.211584	0.0228748	1.38957
BACE2 ENSG00000182240	0.211048	60.9883	15.5652	9.43111	36.748	6.63553	25.9557	0.641685	3.17474	30.7743
BACH1 ENSG00000156273	1.29156	0.027744	1.13741	0.428907	0.352167	0.00717358	1.45402	0.0415888	0.579869	1.60356
BACH2 ENSG00000112182	3.09844	0.0662478	0.02256	0.000164249	0.101271	0.0674161	0.00972041	0.0401876	0.455678	0.163083
BAD ENSG00000002330	41.2507	28.5	6.84216	36.5644	8.0106	12.7519	4.95616	2.67053	0.151944	4.38982
BAG1 ENSG00000107262	0.755477	82.3134	14.498	2.17021	27.8283	19.5003	103.018	1.10132	0.202586	8.82938
BAG2 ENSG00000112208	11.9227	0.0867678	0.679993	0.128522	0.719909	0.280464	0.364983	4.97125	5.17958	0.0446532
BAG3 ENSG00000151929	11.771	11.0145	4.62876	0.762819	2.53082	0.459707	14.4373	0.330401	0.839086	0.825221
BAG4 ENSG00000156735	0.564606	0.0507746	2.38314	0.0539402	2.45013	0.12881	0.29303	0.608044	0.585081	0.229259
BAG5 ENSG00000166170	3.62816	0.620796	1.52087	0.564389	0.0353327	0.116942	2.05598	0.169207	0.020878	2.32925
BAG6 ENSG00000204463	10.3232	58.6818	7.52118	25.1786	23.5382	1.06186	26.9354	41.456	50.7736	2.50951
BAHCC1 ENSG00000266074	2.01449	0.793643	1.9372	3.65604	0.308099	0.0886762	0.0402563	7.71717	0.237147	1.33613
BAHD1 ENSG00000140320	2.65758	1.21279	6.90076	0.0867288	9.26804	2.75356	0.710252	3.13195	6.39749	1.14863
BAIAP2 ENSG00000175866	1.04346	0.64352	8.04476	45.2085	19.5337	1.03049	19.6763	11.8905	6.42883	23.6603
BAIAP2L1 ENSG00000006453	0.489742	0.0696252	16.1559	34.6147	50.7262	0.219015	20.3914	0.0183397	0.591904	12.8622
BAIAP2L2 ENSG00000128298	0.277921	0.0176852	0.945626	3.15876	0.0467578	0.221605	0.107776	0.134087	0.00685513	0.165423
BAIAP3 ENSG00000007516	0.0503484	0.140812	6.68526	18.34	5.24544	0.839818	2.85301	3.90089	1.0987	0.754125
BAK1 ENSG00000030110	0.0917331	14.108	0.239747	9.35139	0.0387727	1.67887	5.47346	0.117447	9.13853	0.806307
BAMBI ENSG00000095739	0.380161	0.0648457	1.28094	0.0785094	0.057609	0.124231	1.89919	0.186153	0.422453	0.0272215
BANF1 ENSG00000175334	15.6618	1.58782	7.50071	1.40631	7.99397	1.27142	4.90409	0.58993	6.28748	3.97611
BANF2 ENSG00000125888	0.00563024	0.000517272	0.000904409	0.0356892	0.0449613	0.00327245	0.0152252	0.0117035	0.0483746	0.00848233
BANK1 ENSG00000153064	0.00913154	0.000325263	1.26755	0.0152507	0.330853	0.0377886	2.0739	0.0102526	0.00874454	0.102026
BANP ENSG00000172530	0.866711	2.106	0.185266	0.195394	1.64857	6.04557	1.50116	0.52563	5.03702	1.93117
BAP1 ENSG00000163930	1.37942	23.7062	12.6757	38.5352	2.23579	1.84209	4.33986	46.0431	30.5446	3.46775
BARD1 ENSG00000138376	0.503366	0.00626936	2.57744	0.000409781	0.391246	0.0358733	0.384272	2.66911	0.0811763	0.20641
BARHL2 ENSG00000143032	0.133391	0.0195053	0.0529442	0.0865832	0.183237	0.00283758	0.0200876	0.0543701	0.00300862	0.110692
BARX1 ENSG00000131668	0.000148104	0.0387143	0.0335679	0.109793	0.0122531	0.125211	0.0112093	0.0855763	0.120872	0.0801884
BARX2 ENSG00000043039	0.0384733	0.157777	1.62041	0.22682	0.0948109	0.0681389	3.90951	0.0999124	0.571404	0.973688
BASP1 ENSG00000176788	0.115262	0.17977	7.92026	0.382222	6.19207	0.639417	1.65634	1.74575	0.416141	9.08084
BATF ENSG00000156127	0.656654	0.0552602	0.0527826	0.085862	0.188165	0.0564254	1.29514	0.00111803	4.84273	0.144437
BATF2 ENSG00000168062	4.28722	0.354717	0.0764069	0.0615947	0.554493	0.0674958	0.0839108	0.0531823	0.0273264	0.708249
BATF3 ENSG00000123685	0.0515887	2.38861	0.0185767	0.0305791	0.197692	3.09721	0.00848069	0.0604227	0.140901	4.51309e-05
BAX ENSG00000087088	2.22037	1.10147	0.611605	9.69107	2.83427	3.15592	1.14045	2.37962	2.13938	0.353576
BAZ1A ENSG00000198604	0.1756	0.0909892	2.43573	1.75023	0.00308603	0.267262	4.79197	0.0177858	2.10379	5.13142
BAZ1B ENSG00000009954	0.747868	6.30425	0.341216	0.293709	7.19755	10.4698	5.20893	5.49611	1.26492	3.69318
BAZ2A ENSG00000076108	1.03105	4.69042	18.1303	0.31679	0.5558	0.189263	12.3657	3.76033	15.6206	13.095
BAZ2B ENSG00000123636	10.0836	0.155193	7.07864	5.42416	1.91468	0.100469	8.87258	26.3753	4.09488	3.68132
BBC3 ENSG00000105327	1.12683	0.108959	0.240812	1.38253	0.00453532	0.187067	2.1173	0.83256	2.07701	2.09717e-06
BBIP1 ENSG00000214413	11.8222	0.138162	8.02602	0.206695	0.927561	0.365176	1.56145	0.0659899	2.37588	0.824138
BBOF1 ENSG00000119636	0.113825	0.116855	5.20474	0.0181525	0.128379	0.0874765	0.57007	0.636302	1.89917	0.050642
BBOX1 ENSG00000129151	0.093365	0.102719	0.0052047	0.0548329	0.0134088	0.00106178	0.0950542	0.533918	0.279944	0.0200135
BBS1 ENSG00000174483	0.0067669	0.225125	0.746869	0.230899	0.155443	0.118841	0.971315	0.437421	1.1121	0.00952342
BBS10 ENSG00000179941	0.0182233	0.0849921	1.49368	0.412612	0.347132	0.0446974	0.690552	2.09784	0.0250856	0.558019
BBS12 ENSG00000181004	0.515527	0.0936641	0.00975533	0.0446802	6.71076e-05	0.700963	0.00954175	0.14228	2.6836e-05	0.043308
BBS2 ENSG00000125124	1.58078	1.06178	3.00508	0.109289	11.1026	0.280759	0.0563104	5.76719	0.063731	1.1564
BBS4 ENSG00000140463	0.745661	0.967992	1.30313	4.03719	1.30425	4.81931	0.110687	0.100378	0.00514498	3.00355
BBS5 ENSG00000163093	2.08765	0.247221	1.96319	0.329115	0.346798	1.78002	1.63531	0.529762	0.479264	0.599642
BBS7 ENSG00000138686	1.07649	0.369219	3.24945	0.201307	0.403256	1.33555	0.0193246	0.359395	0.104027	0.433458
BBS9 ENSG00000122507	0.388236	0.281414	0.720528	0.805067	0.0230734	0.0888227	3.59496	0.204326	0.054818	0.00656605
BBX ENSG00000114439	6.98083	0.153961	2.71775	0.0167905	2.13101	1.08424	1.40318	0.51578	1.70147	6.44653
BCAM ENSG00000187244	0.298419	0.33451	31.4098	31.5882	73.2451	0.0106728	3.88216	0.589317	9.09847	9.79929
BCAN ENSG00000132692	1.13838	0.0414461	0.0603804	0.131324	0.000360795	0.0941947	0.0311061	0.16266	0.0719625	0.0325847
BCAP29 ENSG00000075790	0.389817	0.063682	2.71359	1.13921	8.08499	7.21487	2.8999	0.350588	4.13067	4.58825
BCAP31 ENSG00000185825	67.9117	207.814	42.3516	386.121	78.9182	1.19971	18.2707	0.0438924	36.8314	26.8339
BCAR1 ENSG00000050820	34.3159	6.14112	9.9442	38.2226	17.7463	4.51699	15.9514	31.8709	1.90148	24.1756
BCAR3 ENSG00000137936	0.552403	0.0580707	0.00376532	0.0946396	2.33849	0.147157	2.46882	13.6328	0.756699	1.74943
BCAS1 ENSG00000064787	0.0847208	0.0316269	5.88238	6.83507	9.65559	0.076837	5.26358	0.189859	0.300484	3.50883
BCAS2 ENSG00000116752	0.0197586	0.0818206	3.57911	0.0155754	5.31687	0.033935	0.49209	1.25906	0.0713541	0.126063
BCAS3 ENSG00000141376	5.60364	0.999704	11.056	19.5954	1.09594	1.94497	0.339093	0.53151	49.3957	1.7875
BCAS4 ENSG00000124243	5.86992	5.39117	2.26829	0.875258	0.878756	0.105214	4.45305	0.0331135	1.44742	1.25932
BCAT1 ENSG00000060982	1.8727e-05	0.103437	0.0644315	0.294436	0.400962	0.0620253	0.330128	0.978624	1.0105	0.29943
BCAT2 ENSG00000105552	19.4111	40.9107	19.0984	32.4525	11.7009	0.00387168	15.0179	0.33179	7.92232	5.79225
BCCIP ENSG00000107949	1.36466	0.043903	3.02969	3.32995	1.26135	2.08106	0.734532	0.626929	1.9095	1.68809
BCDIN3D ENSG00000186666	1.06548	0.705599	0.37062	0.359034	0.0011677	1.2731	0.18971	0.361045	0.112288	0.0386773
BCHE ENSG00000114200	6.25761	0.0435239	0.0889062	0.0244679	0.019545	0.0882637	0.0358976	0.135167	0.00671706	0.130421
BCKDHA ENSG00000248098	2.12329	4.3937	1.02688	0.253265	0.398879	0.0417411	1.02894	0.315963	1.16057	0.00175019
BCKDHB ENSG00000083123	0.166366	0.173977	2.23122	0.125528	0.271306	0.263443	0.428405	0.199745	0.139672	0.722264
BCKDK ENSG00000103507	14.0215	2.04918	2.0102	15.1051	0.245233	3.49047	1.04173	15.5052	11.6295	5.99769
BCL10 ENSG00000142867	0.0676148	0.00215884	3.2789	0.391159	0.0920407	2.09334	15.6813	1.09156	1.53119	0.048991
BCL11A ENSG00000119866	0.646705	0.0392411	3.52667	0.777298	3.76011	0.0601818	3.04281	0.225066	10.0769	0.0493837
BCL11B ENSG00000127152	0.37393	0.0449588	0.0222339	0.0781237	0.207665	0.0537723	0.00171853	0.0450784	3.26542	0.0308261
BCL2 ENSG00000171791	0.907515	0.914666	3.24907	0.610396	0.00840342	0.0399387	6.82582	12.6798	0.029184	2.42006
BCL2A1 ENSG00000140379	0.280291	0.0930648	0.029884	0.000100669	0.264308	0.397571	0.0312603	0.143875	1.03692	0.00690044
BCL2L1 ENSG00000171552	0.914785	47.0885	36.5912	57.1779	16.6248	2.29919	13.7615	19.1587	19.0233	10.3924
BCL2L10 ENSG00000137875	0.000588197	0.00603237	0.0519725	0.0202456	0.0492223	0.00624747	0.0282284	0.00367565	0.029055	0.116092
BCL2L11 ENSG00000153094	0.456287	0.251075	5.71495	0.660237	0.0499437	0.672002	0.0488922	0.212193	0.0171286	0.183228
BCL2L12 ENSG00000126453	7.89617	3.0596	0.0829208	0.383306	2.2163	1.06736	3.47344	1.92876	0.427899	0.0401254
BCL2L13 ENSG00000099968	2.54222	3.53343	7.76987	0.693974	1.03261	4.5173	7.73346	4.66177	1.00817	0.262885
BCL2L14 ENSG00000121380	0.117708	0.0344307	0.000185572	0.0100026	0.078137	0.348117	0.37366	0.0299251	1.27038	0.0784361
BCL2L15 ENSG00000188761	0.124521	0.291463	0.0439056	0.0569956	0.248816	0.00959313	0.823446	0.0287273	0.0135766	0.00284734
BCL2L2 ENSG00000129473	0.704053	0.785594	7.98505	0.0346108	4.33696	0.013174	2.76134	0.84793	0.0130771	0.975377
BCL2L2-PABPN1 ENSG00000258643	0.0328619	0.0656905	0.0050874	0.0115047	0.00743552	0.0142053	0.00346935	0.0489257	0.000385959	0.00409181
BCL3 ENSG00000069399	0.00915302	0.656401	0.422434	5.60942	3.57029	38.4213	67.7495	2.37127	16.7208	16.5445
BCL6 ENSG00000113916	5.45966	0.0495625	0.316001	0.628264	0.0400122	10.8851	2.43082	14.6305	32.2183	8.1851
BCL6B ENSG00000161940	0.0761451	0.139053	0.0679948	0.0847634	1.99857	0.0290014	1.63858	1.95368	0.337893	0.13837
BCL7A ENSG00000110987	0.348448	0.0829859	2.43547	1.72742	0.0988896	2.23383	2.95438	4.23706	0.227135	0.108187
BCL7B ENSG00000106635	0.261002	0.188709	0.445045	0.105531	0.387457	16.7599	85.036	0.563845	0.266523	0.251306
BCL7C ENSG00000099385	99.2698	60.5695	22.4459	19.8069	13.5386	0.854389	14.2584	1.57979	8.30164	0.0768645
BCL9 ENSG00000116128	0.319039	0.028948	2.82196	3.72856	0.78539	0.942854	0.1474	0.0023424	1.85417	0.0670752
BCL9L ENSG00000186174	10.3446	0.857648	14.984	0.593768	15.919	9.28371	3.50169	0.0869084	11.1114	5.8958
BCLAF1 ENSG00000029363	0.974269	0.410412	6.415	0.175622	0.372	12.0026	3.35465	5.65099	3.4665	3.38121
BCO1 ENSG00000135697	0.351741	0.0424921	0.00610226	0.0100707	0.0976673	0.0121086	0.124074	0.0572975	0.372015	0.145186
BCO2 ENSG00000197580	0.0984536	0.00123511	0.490449	0.0403903	0.0527856	0.271026	0.0522416	0.0390746	33.5057	0.39877
BCOR ENSG00000183337	0.00163894	0.00510244	2.35704	0.197478	1.04496	1.71524	1.98643	0.00339844	0.464363	0.761968
BCORL1 ENSG00000085185	8.9777	6.24106	0.0402319	0.27809	3.06511	0.620155	0.0192006	4.89136	1.39001	2.23658
BCR ENSG00000186716	4.85995	10.6518	2.4827	8.89873	3.85298	9.81932	1.41045	0.0970553	0.392254	1.22014
BCS1L ENSG00000074582	11.9831	9.35302	0.0818225	0.802839	0.174149	14.0846	0.557273	0.00402161	13.4636	4.58178
BDH1 ENSG00000161267	0.0175566	0.0650851	2.7067	9.3108	9.52669	8.67626	5.10809	0.787836	0.576613	2.83821
BDH2 ENSG00000164039	12.3351	3.52755	0.0754069	0.294882	0.704937	5.10401	7.69062	0.31693	0.128623	4.05232
BDKRB1 ENSG00000100739	0.0622012	0.0146459	0.0238245	0.0349609	0.0515169	0.294761	0.196855	0.167262	0.0119718	0.0229284
BDKRB2 ENSG00000168398	38.7643	0.6169	5.65001	0.0819442	0.339198	0.647581	14.5528	0.0562112	0.0470351	1.21916
BDNF ENSG00000176697	0.179701	0.00991423	0.605307	0.367039	0.345395	1.33633	0.00409964	0.0929785	0.210318	0.127978
BDP1 ENSG00000145734	8.71216	0.0565971	1.11351	0.0939698	0.484785	0.139314	5.58794	0.164286	0.181025	0.268427
BEAN1 ENSG00000166546	0.0396227	0.0210981	0.0309911	0.117263	0.248199	0.029043	0.0592576	0.0141817	0.531259	0.0404672
BECN1 ENSG00000126581	1.32439	0.00402002	9.61609	0.0262791	0.34728	0.00542722	2.26386	6.60875	0.0602629	1.35816
BEGAIN ENSG00000183092	1.70199	0.261504	0.191545	0.196876	0.177267	0.0156274	0.266882	17.2066	0.262932	0.950455
BEND2 ENSG00000177324	0.0132344	0.0318521	0.020152	0.300376	9.28007e-05	0.0612342	0.000328324	0.190628	0.050847	0.00714824
BEND3 ENSG00000178409	0.605418	0.0865596	0.00588013	0.235875	1.20781	0.264639	0.0673442	0.00260057	0.1932	0.00118275
BEND4 ENSG00000188848	0.72142	0.0021903	1.88873	0.10773	0.272164	0.00721352	0.0206051	0.0127298	1.79619e-05	0.818535
BEND5 ENSG00000162373	1.30921	2.53046	0.203257	0.169982	1.4456	0.0633578	0.385642	4.39043	0.0406263	0.0906608
BEND6 ENSG00000151917	0.171638	0.0213391	0.0169789	0.0872701	0.0542725	0.0342513	0.00692785	0.065344	0.00525682	0.759819
BEND7 ENSG00000165626	9.51188	0.12528	0.0456504	0.191468	0.0143381	0.158228	5.77989	0.46215	0.0480985	0.0569392
BEST1 ENSG00000167995	27.2995	0.251499	5.9692	0.240882	2.09358	0.0646411	4.37484	17.7917	19.768	5.09766
BEST2 ENSG00000039987	0.00315548	0.00160456	0.0318959	0.0630264	0.00145417	0.00922585	0.0576273	0.000435461	0.0564991	0.067783
BEST3 ENSG00000127325	0.0314817	0.330017	0.200177	0.0596651	0.0492547	1.55817	0.461991	0.00224446	0.00321282	0.0025264
BEST4 ENSG00000142959	0.00219101	0.009314	0.011387	0.19395	0.112296	0.030754	0.0359668	0.0683902	0.413649	0.012179
BET1 ENSG00000105829	0.681736	0.50273	3.89898	1.27872	1.46438	2.07965	1.94876	0.286684	1.45643	0.840764
BET1L ENSG00000177951	0.212764	1.3186	1.8736	9.43346	0.148163	12.5585	4.22664	1.1491	2.98135	5.77047
BEX1 ENSG00000133169	0.0608808	0.038104	1.51377	0.0216163	0.0149944	0.984245	0.238158	0.000150224	0.00316666	0.00141418
BEX2 ENSG00000133134	0.0762303	0.122598	14.5953	1.40258	0.994553	3.83308	1.78176	3.36602	0.207095	0.516601
BEX3 ENSG00000166681	22.1508	0.120616	15.8158	0.636795	16.1229	30.9991	1.20768	6.44161	4.69327	4.32552
BEX4 ENSG00000102409	5.68295	7.13834	6.31626	3.00983	1.63115	0.0489099	7.9599	16.7137	0.417045	1.032
BEX5 ENSG00000184515	0.346748	0.174543	0.980722	0.0352206	0.632549	0.298726	0.59291	2.93359	0.138616	0.334179
BFAR ENSG00000103429	0.327178	4.53704	1.716	0.590906	0.575767	5.15319	5.30607	6.38709	0.828451	1.49696
BFSP1 ENSG00000125864	0.12049	0.0737127	0.00849313	0.000205379	0.00300302	0.0317355	0.0184485	0.132725	3.93581	0.0726952
BFSP2 ENSG00000170819	0.0985653	0.0181655	0.00130924	0.00526912	0.0407041	0.0021755	0.0149717	0.131981	8.2219e-06	0.00452485
BGLAP ENSG00000242252	0.0279517	0.0201233	0.077905	0.062581	0.114257	0.389645	0.0584539	0.568666	0.0449651	0.252962
BGN ENSG00000182492	424.74	43.7683	0.00131317	29.0172	0.057909	0.292083	1.32752	44.1404	138.544	6.85324
BHLHA15 ENSG00000180535	0.0315082	0.0553469	0.00885396	0.0446337	0.102763	0.0881549	0.0121039	0.004443	0.0257892	0.000197275
BHLHB9 ENSG00000198908	1.26509	0.0280023	0.0549127	0.0767995	1.00314e-06	0.031996	0.00136977	0.0119176	1.33073	0.29049
BHLHE22 ENSG00000180828	0.00601224	0.108188	0.0211351	0.0736245	0.168009	0.0947182	0.109878	0.100541	0.0504491	0.0324028
BHLHE40 ENSG00000134107	0.411389	0.142033	4.36417	0.040682	20.1989	0.682211	40.174	0.460277	71.1386	3.36113
BHLHE41 ENSG00000123095	0.953124	0.263056	0.0858313	0.136573	0.764379	0.0355101	24.0298	0.910641	0.39137	0.546622
BHMG1 ENSG00000237452	0.0120563	0.0606277	0.0248426	8.21364e-05	0.0282351	0.00724357	0.00189521	0.00228714	0.00278284	0.00655942
BHMT ENSG00000145692	0.301403	0.0829382	0.0215372	0.0841625	0.121417	0.00413478	4.03872e-05	0.0039856	0.0845421	0.00602841
BHMT2 ENSG00000132840	2.53802	1.62338	0.305623	1.44242	0.292128	0.178501	0.0762282	0.310516	2.718	0.00651853
BICC1 ENSG00000122870	1.26886	0.112793	0.299091	0.433319	0.598948	0.0604839	0.100774	0.074317	2.69982	0.913122
BICD1 ENSG00000151746	0.00754309	0.619482	1.42649	0.284334	0.052795	0.0669549	0.0313732	0.0293776	0.384239	1.02257
BICD2 ENSG00000185963	6.65808	1.33954	0.0991396	0.337309	0.263878	17.7499	1.01176	0.298942	1.03117	0.0824735
BICDL1 ENSG00000135127	0.00346087	0.0938232	0.86675	0.616961	0.0882414	0.197669	3.46021	0.0362135	0.171953	0.0906755
BICDL2 ENSG00000162069	0.971213	0.382765	5.16046	15.2291	5.20675	0.11824	19.9801	12.7397	0.55403	16.7891
BID ENSG00000015475	0.150356	1.09011	0.0852738	0.161444	0.0671297	14.2279	10.9223	0.153119	0.14061	0.0753042
BIK ENSG00000100290	0.380457	16.2659	59.4672	18.7781	30.6105	1.29002	13.2114	0.184955	0.278663	4.91765
BIN1 ENSG00000136717	130.085	43.8502	18.3805	0.119132	7.04086	1.8581	0.211351	16.0169	31.7928	12.8974
BIN2 ENSG00000110934	1.52609	0.0849618	0.0138323	0.209923	0.0512674	0.0251769	0.0408186	1.0698	3.49055	0.194688
BIN3 ENSG00000147439	0.690597	18.1059	8.55409	16.0414	10.7169	1.15927	19.0659	0.402838	3.05149	0.818119
BIRC2 ENSG00000110330	8.01881	0.965757	1.57517	2.4359	4.56923	4.1123	3.66884	2.32098	6.41868	2.08766
BIRC3 ENSG00000023445	0.0153493	0.183038	0.0435792	0.993769	0.698359	4.3006	3.71153	0.119675	8.17526	0.559515
BIRC5 ENSG00000089685	0.763569	1.58848	0.119601	0.33308	0.124561	0.142414	0.0905638	0.189148	0.111959	0.288536
BIRC6 ENSG00000115760	2.12121	0.48459	3.82124	0.216949	0.0922364	0.357295	1.25526	3.88681	6.42078	0.0393351
BIRC7 ENSG00000101197	1.25725	0.00588721	0.0372386	0.00324117	0.000605246	0.0804213	0.0930901	0.029099	0.00103571	0.0115179
BIVM ENSG00000134897	0.724785	1.00905	0.708764	1.55666	0.458409	0.245859	0.497493	0.722303	0.390805	0.353485
BLCAP ENSG00000166619	23.6087	15.7958	10.247	0.752792	23.8211	21.1893	21.7553	1.13091	0.352712	0.263343
BLK ENSG00000136573	1.62221	0.0482949	0.00188998	0.350156	0.0256894	0.0146531	6.23997e-05	0.0999004	0.0618966	5.67046e-05
BLM ENSG00000197299	0.197089	0.0476054	0.150891	0.00325175	0.0176528	0.102466	0.0982939	0.178722	0.0664762	0.0417019
BLMH ENSG00000108578	0.310222	0.14292	0.028597	0.271279	0.0542143	49.3585	0.552152	0.0498425	0.0197159	3.8995
BLNK ENSG00000095585	0.207047	0.0131441	0.386703	3.39137	0.210498	0.144903	0.100871	22.9905	3.45187	0.119162
BLOC1S1 ENSG00000135441	123.579	29.8866	17.2762	76.8456	7.42728	1.45041	0.79495	4.65743	2.48181	8.02631
BLOC1S2 ENSG00000196072	0.0591744	0.205952	1.58005	0.202158	0.695936	0.0693872	0.0918721	0.248761	2.31048	0.00545804
BLOC1S3 ENSG00000189114	0.252228	0.716108	0.3101	1.86995	0.00306856	2.86085	0.241564	0.069353	0.253121	1.19102
BLOC1S4 ENSG00000186222	0.770018	0.0979474	5.37947	0.0974184	0.0202913	4.42023	1.26099	0.131463	1.58304	3.12313
BLOC1S5 ENSG00000188428	1.32444	0.496793	0.926691	0.0419419	0.00512221	2.41141	0.13125	3.75749	0.0258228	0.0178161
BLOC1S6 ENSG00000104164	1.03037	0.000160033	14.1334	0.253368	3.89768	0.0501352	4.99678	0.194137	0.889421	3.69346
BLVRA ENSG00000106605	2.67816	1.2898	0.107929	0.561066	0.304441	17.7716	0.17757	0.00314239	1.2367	0.191002
BLVRB ENSG00000090013	5.47551	126.199	20.1311	26.5004	24.8962	3.89056	41.139	3.8331	18.4226	12.8477
BLZF1 ENSG00000117475	0.503599	0.452963	0.175585	2.89069	0.124525	0.372443	3.46139	0.321925	0.863076	0.46339
BMF ENSG00000104081	2.59224	0.203097	3.06518	0.0955343	0.665137	0.864037	4.29446	10.2413	0.239948	6.66133
BMI1 ENSG00000168283	0.0444735	0.136275	1.61552	0.62841	0.00681945	0.0685785	0.435817	3.96901	2.49785	0.307515
BMP1 ENSG00000168487	8.20892	8.69235	0.0958178	7.93405	0.0920641	0.0235506	5.93182	27.641	1.58677	2.24358
BMP10 ENSG00000163217	0.00353951	0.00293119	0.000708678	0.0214278	0.114063	0.013551	0.0140282	0.0254019	0.0322119	0.00299368
BMP2 ENSG00000125845	0.0222931	0.00203341	0.11081	0.0527947	0.0670413	0.0178722	5.30837	0.0522047	0.054137	0.000704819
BMP2K ENSG00000138756	10.0568	0.00918764	0.113297	0.00535413	0.230512	0.00329553	0.162481	0.229933	6.86046	0.375487
BMP3 ENSG00000152785	0.00151083	0.00364468	0.0521354	0.000474791	0.0248396	0.014937	0.228676	0.0506715	0.0201192	0.0139767
BMP4 ENSG00000125378	5.43216	13.3493	3.10863	0.287321	0.0567859	1.34447	0.640365	9.46526	2.62653	1.00093
BMP5 ENSG00000112175	0.0130471	0.127026	0.306966	0.00970434	0.0774667	0.000706913	0.00938121	12.2231	0.714999	0.0176736
BMP6 ENSG00000153162	0.479203	0.00183446	1.70879e-12	0.0720908	0.162513	0.0368174	0.0296062	0.0196804	0.0775065	0.00368438
BMP7 ENSG00000101144	1.6468	12.9415	1.2934	1.76629	3.07301	0.485271	12.9891	0.977039	0.191623	0.174545
BMP8A ENSG00000183682	0.102063	0.213455	0.204889	0.0390059	0.0399075	0.217023	0.408718	0.143837	0.179991	0.0529396
BMP8B ENSG00000116985	0.0982603	0.0292223	0.0506678	0.00842779	0.0337648	0.0467529	0.000335417	2.69258	0.00486595	0.0081116
BMPER ENSG00000164619	0.567292	0.0425821	0.00917775	0.0270251	0.166453	0.239928	0.0574316	0.0158243	4.14721	0.231471
BMPR1A ENSG00000107779	0.076175	0.182889	3.29452	0.0811701	0.64284	1.18898	0.623185	3.76943	0.535026	0.385559
BMPR1B ENSG00000138696	0.0757568	0.0693589	2.18977	4.13645	11.0339	0.38455	1.26412	0.0708453	0.0250113	0.119923
BMPR2 ENSG00000204217	0.287239	4.60145	5.02442	0.0217919	0.749415	0.353914	1.54917	1.02577	1.78581	0.767724
BMS1 ENSG00000165733	18.7683	6.3428	6.72793	3.24701	0.309724	0.307953	26.7479	1.52378	0.845238	0.0533017
BMT2 ENSG00000164603	0.102003	0.0421959	0.195706	0.22966	1.18038	0.818694	1.03168	1.5482	0.951246	1.74075
BMX ENSG00000102010	0.00264945	0.000569574	0.0234098	0.0380108	0.044202	0.0351365	0.0235298	0.012875	0.015132	0.00364769
BNC1 ENSG00000169594	0.027343	0.0341785	0.0110105	0.103326	0.0510045	0.00546088	0.15951	0.0316935	0.131728	2.99742e-05
BNC2 ENSG00000173068	4.75626	0.754298	0.0273903	0.0439086	0.971834	5.29523	0.0308384	0.449948	0.0863948	0.0949719
BNIP1 ENSG00000113734	4.67954	0.896333	3.17665	0.178851	0.0112806	0.1501	2.04707	0.279141	0.878814	0.666916
BNIP2 ENSG00000140299	1.28323	1.55213	2.82163	0.156885	7.385	0.7237	5.26518	1.18166	5.59153	0.187703
BNIP3 ENSG00000176171	0.285974	13.3603	28.33	0.018407	1.17263	0.0268731	0.769515	1.49516	0.921303	1.6605
BNIP3L ENSG00000104765	0.127155	0.122607	9.57567	6.48198	4.169	0.246198	0.0204607	1.70817	21.019	1.6705
BNIPL ENSG00000163141	0.051226	0.22323	0.0608618	0.0328612	2.57838	0.0562176	3.47104	0.905022	0.0786787	0.170055
BOC ENSG00000144857	27.1794	0.57678	1.33308	1.05591	1.42319	5.33058	0.067957	7.47079	0.631273	2.52922
BOD1 ENSG00000145919	1.27356	23.3929	0.288704	0.193424	7.95044	22.6477	1.59152	0.654959	0.0227875	0.877324
BOD1L1 ENSG00000038219	1.93113	0.366456	4.0399	13.5996	8.50949	0.894662	0.392441	2.40887	2.36365	0.628241
BOD1L2 ENSG00000228075	0.00607075	3.06337e-05	0.00581454	0.0277856	0.0148712	0.00484556	0.0483218	0.0182001	0.00297758	0.0302289
BOK ENSG00000176720	129.704	2.06504	0.102568	90.0999	5.68732	0.574551	0.957321	9.27926	1.22438	14.402
BOLA1 ENSG00000178096	1.66638	0.617878	0.101534	2.65665	7.00178	18.8407	0.0107551	0.227086	0.51943	3.09918
BOLA2B ENSG00000169627	64.449	1.58734	13.851	69.1546	0.639726	7.55153	27.3881	2.11385	2.04312	10.9835
BOLA3 ENSG00000163170	0.14965	0.00085879	4.75224	0.0753547	0.35694	8.39554	1.98099	0.0660177	0.709432	0.181524
BOLL ENSG00000152430	0.0197983	2.53737e-05	0.0387728	0.0102355	0.0176643	0.0133245	0.00870462	0.0408551	0.124171	0.0270055
BOP1 ENSG00000261236	0.734706	10.8322	0.772336	7.96686	1.10419	0.162812	0.118659	0.665558	0.0875387	2.88782
BORA ENSG00000136122	0.270038	0.0496432	0.0904726	0.0812412	0.0791075	0.772712	0.026901	0.212439	0.0594214	0.0560451
BORCS5 ENSG00000165714	2.61462	0.0897867	0.744203	0.00310112	0.0728707	0.188943	1.00213	0.164167	0.12832	0.0167021
BORCS6 ENSG00000196544	9.46393	32.777	3.87553	0.44804	0.184036	0.532105	0.462006	0.882674	12.4691	0.296616
BORCS7 ENSG00000166275	1.60378	4.61052	13.8641	12.4794	2.58852	0.204748	0.997742	3.59718	1.93043	1.69559
BORCS8 ENSG00000254901	0.583197	0.548175	2.90695	22.1097	23.1872	0.21729	4.03635	11.5378	0.97562	1.48351
BORCS8-MEF2B ENSG00000064489	0.0491276	0.138154	0.0470579	0.0563139	0.0431801	0.00987372	0.00307569	0.0872313	0.0644014	0.0507824
BPGM ENSG00000172331	0.096003	0.00423742	0.932678	0.00743899	0.0561194	0.0844113	0.82768	0.0438197	3.82418	0.132314
BPHL ENSG00000137274	0.481664	3.04426	0.868278	1.56897	0.198842	2.93382	0.0274423	0.201599	1.40514	0.886478
BPI ENSG00000101425	1.89635	0.517218	0.109841	0.2119	0.212631	0.330591	0.0026755	0.0223365	3.74943	0.0147683
BPIFA1 ENSG00000198183	0.00107074	0.0266278	0.00693685	0.0114103	0.035749	0.0224358	0.0263868	0.0991737	0.133074	0.0151402
BPIFA2 ENSG00000131050	0.0224371	0.0100151	0.00196217	0.0156107	0.0144813	0.00588713	0.0283908	0.00193156	0.0143028	0.0166643
BPIFB1 ENSG00000125999	0.131284	0.0817678	0.0217811	0.116093	0.0532018	0.137098	0.032852	0.102091	66.8112	0.285119
BPIFB2 ENSG00000078898	0.084863	0.115419	0.420747	16.1142	0.0149072	0.0911663	0.0370314	0.345235	0.0251693	0.78079
BPIFB4 ENSG00000186191	0.00210986	0.01198	0.00666976	0.0121715	0.00257314	0.0202177	0.0100999	0.000915444	0.000999423	0.0063089
BPIFC ENSG00000184459	0.0163637	0.00373836	0.0838244	0.00787114	0.0395291	0.0106141	0.00720306	0.00555447	0.105644	0.00503561
BPNT1 ENSG00000162813	0.000102841	0.238913	2.74016	0.0929773	0.151396	1.06703	1.54378	9.75047	0.0307989	2.83054
BPTF ENSG00000171634	9.663	0.653058	23.2534	0.0409502	0.52123	0.411356	2.21603	36.8136	0.173653	0.313731
BRAF ENSG00000157764	0.305296	0.00738386	4.32854	0.403392	2.4399	0.0340947	0.9063	0.133335	0.148281	0.275599
BRAP ENSG00000089234	1.69252	21.6866	0.412042	3.0182	3.98869	1.63421	5.39476	0.00211432	0.079939	0.325798
BRAT1 ENSG00000106009	2.13722	0.0974208	12.7555	41.7814	0.113419	7.5533	6.6473	14.0789	1.34097	4.53599
BRCA1 ENSG00000012048	0.158804	1.04995	0.0211922	0.560198	0.0280467	3.92192	0.769612	0.748794	0.40456	0.987976
BRCA2 ENSG00000139618	0.561059	0.0354947	0.0104444	0.142462	2.57775	0.00707002	0.0413921	0.198248	0.135835	0.00924759
BRCC3 ENSG00000185515	0.0480643	0.00883056	3.81339	0.139832	1.23882	0.403386	2.55501	0.282401	0.0313239	3.03108
BRD1 ENSG00000100425	1.31753	0.161115	8.31054	0.0802967	0.0452418	0.172414	0.0341904	0.600122	4.60457	0.0518247
BRD2 ENSG00000204256	7.00409	16.4929	42.269	10.8346	32.4294	0.745408	19.5077	80.2728	34.6207	8.65672
BRD3 ENSG00000169925	11.5868	0.0256473	7.3745	3.28394	14.1058	8.89972	0.510969	0.561263	2.33271	3.0107
BRD4 ENSG00000141867	54.9404	0.118046	14.2866	22.7903	12.6426	6.02934	26.3372	18.4534	1.41922	0.0949393
BRD7 ENSG00000166164	0.172027	0.115327	13.2274	0.259583	0.395419	6.87983	4.85074	6.69508	11.2759	0.22946
BRD8 ENSG00000112983	0.237351	2.5629	5.02363	203.756	18.0685	33.413	4.58075	4.79355	0.561072	0.270355
BRD9 ENSG00000028310	24.7056	0.34188	4.73863	18.1581	0.152573	3.01266	4.48993	45.8077	23.105	6.42505
BRDT ENSG00000137948	0.0399214	0.0067743	0.115983	0.00857406	0.0227762	0.0434853	0.000586146	8.11161e-05	0.141173	0.00692519
BRE ENSG00000158019	0.504871	9.35913	6.84659	0.35614	1.94584	2.70831	0.475791	2.79373	2.09365	0.355448
BRF1 ENSG00000185024	35.7843	1.74816	8.80054	33.1996	3.87076	2.22506	3.29197	6.94033	1.9957	5.66964
BRF2 ENSG00000104221	0.306673	0.183193	0.866208	46.1109	4.63124	6.02591	1.79569	0.376868	2.62063	0.0104668
BRI3 ENSG00000164713	67.4219	32.9754	36.9515	35.5202	40.1812	1.11575	17.2739	21.6304	18.3938	15.7897
BRI3BP ENSG00000184992	2.53997	0.589904	3.29252	0.511972	0.162076	0.131659	0.0908421	0.439497	0.0641017	0.164315
BRICD5 ENSG00000182685	2.11657	0.492397	0.942932	10.2338	0.384709	0.18993	0.0893609	0.21262	0.12159	2.73252
BRINP1 ENSG00000078725	0.264135	0.0741024	0.000354014	0.194912	0.124411	0.0124366	0.0449169	2.6557	0.224998	0.0314534
BRINP2 ENSG00000198797	2.45364e-05	0.00312666	0.0010894	0.0752684	0.012449	0.0186575	0.00439641	0.445624	0.0257969	0.0133794
BRINP3 ENSG00000162670	0.336393	0.00937247	0.230548	0.0954887	0.045827	0.0131968	0.0191915	0.364881	0.19217	0.0220844
BRIP1 ENSG00000136492	0.782438	0.165983	0.020266	0.182294	0.485847	0.0847876	8.12743e-05	0.0631383	0.0840634	0.0507267
BRIX1 ENSG00000113460	0.344732	0.0658586	0.97173	0.0903874	0.355569	0.253122	0.444371	4.83257e-05	0.0299234	1.97743
BRK1 ENSG00000254999	1.08982	102.592	24.5858	1.38968	1.18584	17.4344	40.6955	0.157959	66.5882	2.73612
BRMS1 ENSG00000174744	0.293452	0.297248	6.33808	21.6478	2.53438	2.34955	1.99187	0.334459	14.5618	0.876531
BRMS1L ENSG00000100916	1.12879	0.0910466	0.0155128	0.0772237	1.85538	0.0617906	0.0570057	0.124571	0.23286	0.360077
BROX ENSG00000162819	0.208317	0.30034	1.33539	0.0917796	1.49917	1.16307	3.24407	1.06571	1.84638	0.599176
BRPF1 ENSG00000156983	6.4025	1.33138	0.00158192	0.076823	1.94599	1.78064	2.45461	1.14158	0.387677	0.13479
BRPF3 ENSG00000096070	0.15293	0.0341109	3.42773	0.196394	6.99203	14.5113	2.96415	0.350178	0.191921	1.27275
BRS3 ENSG00000102239	0.0161494	0.00210461	0.0110942	0.0137059	0.00874935	0.00465064	0.023758	0.0500929	0.00583067	0.0526816
BRSK1 ENSG00000160469	15.6714	0.0170017	0.124991	0.107786	0.0829241	0.155309	1.03536	4.02216	1.07963	0.181965
BRSK2 ENSG00000174672	3.69363	0.0179751	3.23434	0.104348	0.0444722	0.0918542	0.240505	0.0946845	0.513707	0.00106307
BRWD1 ENSG00000185658	0.113309	0.015755	3.08488	0.021137	0.00351944	0.326768	1.5834	12.5125	1.61766	1.02364
BRWD3 ENSG00000165288	0.0569977	1.92483	1.82623	6.48633	1.65819	0.126451	0.615744	0.842259	1.42957	2.23154
BSCL2 ENSG00000168000	0.114249	0.587832	0.246158	0.00689563	0.163138	0.0476045	0.0157375	0.0600188	2.84729	0.0101613
BSDC1 ENSG00000160058	0.635646	0.808805	12.7636	0.473494	25.1047	6.66026	0.215917	26.3855	1.42051	7.69158
BSG ENSG00000172270	118.631	35.088	20.4697	69.4627	24.5951	11.065	5.81009	47.096	11.1901	12.7002
BSN ENSG00000164061	0.576557	0.0019419	0.0908465	0.0473959	0.149913	0.0036334	0.0620411	0.366705	0.024168	0.0490735
BSND ENSG00000162399	0.242313	0.000720221	0.00249523	0.00307635	0.139098	0.0137349	0.00461664	0.0145124	0.173991	0.000422755
BSPH1 ENSG00000188334	0.149494	0.0960374	0.0763522	0.0237133	0.000400503	0.0234164	0.0505158	0.0108482	0.00216541	0.00130405
BSPRY ENSG00000119411	0.00216764	0.21265	1.03079	0.827326	5.68337	10.4523	1.83998	0.00672149	0.512457	1.25646
BST1 ENSG00000109743	0.101591	1.76498	0.120686	0.0244063	0.0361575	0.144	0.202613	0.746363	0.802752	0.263374
BST2 ENSG00000130303	200.716	123.258	3.17551	10.1523	0.277025	0.0515133	2.48046	95.393	36.6551	3.00767
BTAF1 ENSG00000095564	0.0139186	0.0805505	0.355449	0.110999	2.74363	0.155449	1.56489	2.30542	0.173975	0.0957921
BTBD1 ENSG00000064726	19.1844	0.993237	8.87897	0.460277	0.488994	0.771035	6.50483	0.827431	2.0404	1.65458
BTBD10 ENSG00000148925	4.51728	0.153376	2.27116	0.0126153	0.0592771	0.0932748	1.49627	0.266187	0.0645565	0.0169613
BTBD11 ENSG00000151136	0.364239	0.067855	0.0338978	0.0446645	0.920228	3.42896	2.14384	0.0082778	0.565647	0.0165634
BTBD16 ENSG00000138152	0.0143622	0.0252856	0.30729	0.0380198	0.174984	0.0724936	0.363672	0.0961251	1.39086	0.0411492
BTBD18 ENSG00000233436	0.0575129	0.00343539	0.0152139	0.0116626	0.0716297	0.0198526	0.00768002	0.0168995	0.064385	0.00759589
BTBD19 ENSG00000222009	0.184073	0.106224	0.00660666	0.0124657	0.0347468	0.0140708	0.155812	0.292567	0.5428	0.112702
BTBD2 ENSG00000133243	41.7319	0.130606	15.0177	40.972	11.0292	10.4926	10.2575	43.6857	0.94797	6.48817
BTBD3 ENSG00000132640	6.23282	0.0702019	4.22066	0.514868	0.170041	0.116451	2.92955	5.21028	17.5817	0.0791159
BTBD6 ENSG00000184887	23.2365	8.83917	9.85672	2.29589	3.13794	6.28131	7.52511	1.37236	0.773342	1.94952
BTBD7 ENSG00000011114	0.306967	1.45188	4.64958	0.495144	3.21179	1.98714	1.87641	3.02525	7.76453	0.00764692
BTBD8 ENSG00000189195	0.0681784	0.13637	0.27605	1.16383	0.00372371	0.0363969	0.351629	1.21018	0.0997411	0.0190344
BTBD9 ENSG00000183826	6.49264	0.120202	2.61249	2.99445	0.0878125	0.844313	3.02618	0.0451114	0.00633272	0.225186
BTC ENSG00000174808	0.0205779	0.0123495	0.111596	0.0546726	0.371139	0.0402967	0.0641927	0.36706	1.29894	0.290707
BTD ENSG00000169814	1.6355	7.57047	4.73758	0.261285	1.95552	4.50238	0.269047	0.423819	0.496975	0.0821834
BTF3 ENSG00000145741	50.6551	0.38876	14.5456	0.972238	2.3475	5.2032	15.3999	16.316	14.6364	3.57288
BTF3L4 ENSG00000134717	0.508483	0.0239343	4.67121	0.0267507	2.66195	0.338004	7.53614	2.07823	5.26915	3.4477
BTG1 ENSG00000133639	0.843392	0.0770622	0.735567	3.98264	2.53676	0.0681953	23.2458	68.6064	18.9237	0.183846
BTG2 ENSG00000159388	288.612	1.09467	51.4435	0.261487	4.28374	0.507715	52.6805	2.07779	152.715	4.81579
BTG3 ENSG00000154640	0.215944	0.168544	5.74396	0.00721277	0.413173	0.109585	8.17511	0.793491	0.072248	0.745256
BTG4 ENSG00000137707	0.120043	0.0482704	0.000671727	0.00310017	0.0062378	0.00623258	0.00065876	0.15253	0.0196097	0.0253684
BTK ENSG00000010671	0.00629443	1.40219	0.0469405	0.0658694	0.813948	0.0391547	0.0297963	0.210479	0.00975874	0.00428031
BTLA ENSG00000186265	0.242466	0.00265631	0.0347923	0.0442656	0.0458393	0.0419312	2.33674e-05	6.90925e-05	0.259284	0.000324027
BTN1A1 ENSG00000124557	0.00330513	0.00671704	0.0249638	0.0483222	0.0537612	7.87008e-05	0.00666624	0.000575343	0.00357859	0.00535034
BTN2A1 ENSG00000112763	0.401497	0.738756	0.0455109	0.0960428	0.845872	0.128288	1.26905	3.41067	0.0397866	0.0998269
BTN2A2 ENSG00000124508	0.364956	2.04774	0.415745	0.496251	0.0461816	0.538076	0.178826	0.191063	0.0644245	0.217047
BTN3A1 ENSG00000026950	0.0580663	2.6014	0.33547	0.184304	0.133123	3.63902	0.626528	2.03082	0.949945	2.44505
BTN3A2 ENSG00000186470	0.0552077	0.109164	0.131001	0.0443186	0.237058	2.53368	0.363724	2.42801	0.304156	0.179193
BTN3A3 ENSG00000111801	0.0597666	0.00981236	0.309554	0.314541	0.189003	2.12607	0.100802	0.124575	0.0461579	0.166541
BTNL2 ENSG00000204290	0.799809	0.0213866	0.0457267	0.0299456	0.000346746	0.0324044	0.0202206	0.0285084	0.00688857	0.000225405
BTNL3 ENSG00000168903	0.0919912	0.174443	0.0589711	0.0797145	0.216977	0.00988662	0.0167625	0.214964	7.79139e-05	0.0303568
BTNL8 ENSG00000113303	0.0661992	0.0217333	0.00510125	0.00675379	0.00826167	0.00298852	0.00990549	0.00143214	0.0428746	0.00129729
BTNL9 ENSG00000165810	0.29284	0.0160927	0.0154203	4.27027	0.0754671	0.00202807	0.142911	0.262871	0.0294689	0.0239051
BTRC ENSG00000166167	0.0451842	1.05009	3.66751	1.01271	0.0225297	1.39597	0.279709	0.19404	0.584164	7.11608
BUB1 ENSG00000169679	0.0140092	0.0601243	0.0429163	0.053704	0.00811856	0.00879559	0.0362324	0.0110676	0.0296848	0.000711143
BUB1B ENSG00000156970	0.0167384	0.0401158	0.00160804	0.0421825	0.0211642	0.0324426	0.0484811	0.0453156	0.0501485	0.0194389
BUB3 ENSG00000154473	0.134903	0.369356	4.08832	0.255764	0.0231575	0.0154502	0.849872	4.88172	0.592102	0.813524
BUD13 ENSG00000137656	3.85989	2.19549	1.20155	0.272675	0.178182	0.572486	0.208292	3.80495	0.0394409	0.232471
BUD31 ENSG00000106245	1.41161	35.4898	16.0018	30.921	9.11938	12.7533	6.16396	17.3468	17.1407	13.8498
BVES ENSG00000112276	5.95714	0.102817	0.243491	0.104706	0.323277	0.40296	0.374143	0.121514	5.64043	0.0379884
BYSL ENSG00000112578	0.346943	7.31407	0.555568	0.609818	2.42798	0.575888	2.0829	0.0480231	0.266781	0.0732535
BZW1 ENSG00000082153	1.10267	0.0540401	5.78401	0.110645	1.44209	0.341067	8.42093	0.243676	0.304105	1.05656
BZW2 ENSG00000136261	2.00957	0.00713745	0.293828	0.914458	0.0435155	1.50538	2.20739	0.798242	0.710144	0.725051
C10orf10 ENSG00000165507	0.0300521	2.15276	0.369345	0.452348	0.545465	0.406938	4.22746	6.64479	47.4993	2.26978
C10orf105 ENSG00000214688	0.0990221	0.0053721	9.59872e-05	0.0141119	0.00611202	0.00178135	0.0125644	0.414291	0.0697301	0.00458923
C10orf107 ENSG00000183346	0.750149	0.066816	0.901663	0.283219	0.387662	0.156572	0.168252	0.690913	0.268863	0.0587745
C10orf11 ENSG00000148655	0.00415638	2.77166	1.48884	0.457887	0.143642	1.35487	0.854129	5.38286	0.296692	0.362626
C10orf128 ENSG00000204161	1.92132	0.0532916	0.0592818	0.363861	0.00481257	0.0144472	0.00950514	0.138192	0.720474	0.0691626
C10orf142 ENSG00000277288	0.00570391	0.0416892	0.00263919	0.0804196	0.0331722	0.00080663	0.00258865	0.00427951	0.0469735	9.69498e-05
C10orf2 ENSG00000107815	3.66414	0.0309839	0.502369	0.157688	0.00140146	0.508259	0.923924	1.62922	0.000477617	0.857627
C10orf35 ENSG00000171224	0.423687	0.699084	0.504425	2.3466	0.867546	1.11154	0.312816	0.113889	5.48864	0.479658
C10orf53 ENSG00000178645	0.0580571	0.0134061	0.0702335	0.208143	0.0451025	4.36036e-07	0.0256823	0.0125108	0.0140328	0.0121973
C10orf54 ENSG00000107738	104.546	10.7132	0.106105	0.581601	0.99867	0.0302681	21.3448	33.4893	28.0247	14.1372
C10orf55 ENSG00000222047	0.0687461	0.0293676	0.0295042	0.0299543	0.0110613	0.0112124	0.0104799	0.030887	0.0740904	0.0776547
C10orf62 ENSG00000203942	0.00501699	0.00370246	0.00736734	0.0285905	0.0176311	0.106583	0.00171545	0.0193334	0.119563	0.007159
C10orf67 ENSG00000179133	0.853475	0.000427977	0.0175078	0.022455	0.00287589	0.0398493	0.0572954	0.0817969	0.201758	0.0514186
C10orf71 ENSG00000177354	0.0174445	0.0029663	0.00113044	0.0129428	0.0432285	0.00856811	0.0102775	0.00354842	0.00627943	0.769394
C10orf76 ENSG00000120029	0.334723	10.0794	0.0351469	1.00617	0.670163	15.799	1.852	0.292296	0.0135813	0.0691399
C10orf82 ENSG00000165863	0.0843569	0.00133238	4.29378e-05	0.0053177	0.0944825	0.0088531	0.821009	0.00775512	0.000571427	0.012753
C10orf88 ENSG00000119965	0.137529	0.0938495	0.0300868	0.448526	2.29663	1.90467	0.0113383	0.0235404	2.39469	0.0128187
C10orf90 ENSG00000154493	0.0763422	0.000776956	0.00403866	0.0137676	0.000810617	0.00711403	0.0114237	0.00547329	0.0500555	0.0107529
C10orf95 ENSG00000120055	0.0418504	0.194689	0.0193576	0.0682732	0.0240069	0.226988	0.0253752	0.00784024	0.0216673	0.52634
C10orf99 ENSG00000188373	3.72531	0.113254	0.0652472	0.0668593	0.00627701	0.090292	3.64086	1.3757e-05	0.0359833	0.0125383
C11orf1 ENSG00000137720	0.0317029	3.18462	4.35686	0.373901	0.492155	0.0354315	0.84794	1.90917	0.130484	0.0570061
C11orf16 ENSG00000176029	0.0403864	0.0147233	0.188168	0.0158233	0.0418857	0.0311775	0.543305	0.00434707	0.0634628	0.00830316
C11orf21 ENSG00000110665	0.00110907	0.113034	0.013631	0.0681234	0.0170032	0.134418	0.0329624	1.01219	0.0137024	0.248318
C11orf24 ENSG00000171067	34.1296	3.46767	6.30645	20.0837	0.529395	16.4735	0.743163	72.5066	10.7863	6.96531
C11orf31 ENSG00000211450	2.70288	0.0805089	9.36829	15.0423	7.23241	18.8489	12.6417	16.4042	13.6422	3.56675
C11orf40 ENSG00000171987	0.00224679	4.70817e-05	0.0435441	0.0487802	0.0361612	0.00111007	0.0487517	2.46277e-05	0.101935	0.00309827
C11orf42 ENSG00000180878	0.00650686	0.00520535	0.000378754	0.059236	0.037267	0.000945478	0.0333979	0.0228794	0.0915658	0.0159452
C11orf45 ENSG00000174370	1.24597	0.112874	0.0373606	0.0438708	0.100148	0.0103112	0.0748688	0.287163	0.0702916	0.0287143
C11orf49 ENSG00000149179	0.311413	0.800749	0.194619	6.34171	0.000306304	13.7327	3.92182	3.53823	5.18012	0.0567535
C11orf52 ENSG00000149300	0.0512527	0.000226366	0.0425476	0.233155	0.0693821	0.0117954	0.0682721	0.246682	0.00727112	0.0126045
C11orf53 ENSG00000150750	0.0414312	0.0259469	0.00889376	0.0443094	0.00464701	0.0172239	0.202571	0.0398443	0.0300673	0.0259466
C11orf54 ENSG00000182919	0.17801	0.0133227	3.94443	0.0977866	6.19039	3.01211	0.0244511	2.08234	0.050471	0.0852002
C11orf57 ENSG00000150776	1.65239	0.40358	0.428952	2.54226	0.95614	2.18133	0.45733	0.833093	0.839637	1.52697
C11orf58 ENSG00000110696	3.58435	10.3406	15.4608	0.0761581	2.24255	2.14438	9.04914	14.8416	1.29993	5.09792
C11orf63 ENSG00000109944	0.308988	0.0678597	0.014038	0.512795	0.522799	0.00860877	0.0475655	0.00408942	0.0829242	0.040702
C11orf65 ENSG00000166323	0.693139	0.00884901	0.0508077	0.0387582	0.0215024	0.000851412	0.00481686	0.212905	0.0811804	0.0370946
C11orf68 ENSG00000175573	0.292912	30.6235	4.80194	0.295354	0.374638	0.238007	0.611294	9.71856	14.2651	1.54845
C11orf70 ENSG00000137691	0.645605	0.21512	0.0672846	0.0622827	0.0718011	0.131293	0.21652	0.019257	0.0506062	0.177856
C11orf71 ENSG00000180425	0.137309	0.0351863	1.27801	0.776251	3.33512	0.177055	0.044459	0.33189	1.41087	0.0673156
C11orf74 ENSG00000166352	0.298016	0.0948309	1.22204	0.0708079	0.659267	0.571169	0.958068	0.0289713	0.522349	0.029
C11orf80 ENSG00000173715	0.0706793	0.275316	1.44055	1.17209	1.09187	2.10846	0.0863943	0.0913744	0.0820119	0.16123
C11orf84 ENSG00000168005	0.252829	0.0602829	0.553097	0.475141	0.147265	1.00943	0.332649	0.735912	2.17815	0.169935
C11orf87 ENSG00000185742	0.0215541	0.133555	0.0200578	0.00212376	0.393103	0.0184424	0.0951301	0.0761527	0.0521353	0.036881
C11orf88 ENSG00000183644	0.00330821	0.0251595	0.0261463	0.00139245	0.0295092	0.0252015	0.0594428	0.00721043	0.00895805	0.0286667
C11orf91 ENSG00000205177	0.0333218	0.0439857	0.0131664	0.0202946	0.00862419	0.00725592	0.0280759	0.00574819	0.017985	0.0122708
C11orf94 ENSG00000234776	0.18408	0.014319	0.0638847	0.0273391	0.0610977	0.0284765	0.0248482	0.0217503	0.0168357	0.00323092
C11orf95 ENSG00000188070	2.37483	21.7791	4.51769	0.468699	0.937047	2.63065	0.178237	6.7336	0.32217	0.726217
C11orf96 ENSG00000187479	81.9587	64.1611	0.152612	0.0711259	0.5177	0.404553	0.163234	277.929	362.053	0.26861
C11orf98 ENSG00000278615	0.240976	0.198595	0.372591	0.0308354	0.322437	0.0218153	0.0492835	0.149701	0.0272111	0.0434161
C12orf10 ENSG00000139637	9.92038	22.5503	5.54646	1.86122	0.82795	0.0169531	1.16896	0.0657131	23.433	1.13378
C12orf29 ENSG00000133641	3.85286	0.125484	1.18605	0.261304	1.32873	0.0718104	0.0140435	0.114771	0.693297	0.560037
C12orf4 ENSG00000047621	0.192793	0.0645766	1.94079	0.126719	0.0509417	3.1803	0.433515	0.0237267	0.286666	0.0795058
C12orf40 ENSG00000180116	0.0564468	0.00285101	0.0249547	0.0123976	0.0472725	0.0185656	0.0246928	0.0103248	0.0211994	0.00440213
C12orf42 ENSG00000179088	1.15128	0.00642591	4.00013e-05	0.0208035	0.0488652	0.0320405	0.0202861	0.0383707	0.0489139	0.0115074
C12orf43 ENSG00000157895	2.31583	3.88965	0.752649	5.91953	4.24854	5.61889	0.400998	1.18619	2.40568	0.0288837
C12orf45 ENSG00000151131	2.60169	2.32699	6.04439	0.0397775	0.0233847	1.40755	2.05033	0.997232	0.00826454	0.119869
C12orf49 ENSG00000111412	0.113395	0.227736	0.682616	1.0851	0.0442354	1.66373	5.51077	0.0413752	2.3318	0.396717
C12orf50 ENSG00000165805	0.00307107	0.0198377	0.0327165	0.0589756	0.00857333	0.0093682	0.00902431	0.146088	0.0074856	0.0480517
C12orf54 ENSG00000177627	0.731376	0.0772993	0.0134949	0.0242226	0.32397	0.0211652	1.8693	0.115299	0.341661	0.00165534
C12orf56 ENSG00000185306	0.137499	0.00284212	0.203575	1.04914	0.0294512	0.0128073	0.0683815	0.0451164	0.0498373	0.1162
C12orf57 ENSG00000111678	104.304	171.829	35.9037	54.1696	19.299	3.32946	0.0410084	117.557	39.6255	20.333
C12orf60 ENSG00000182993	2.22567	0.461446	0.0279888	0.101879	0.251219	0.0224001	0.295717	0.263308	0.991129	0.00732073
C12orf65 ENSG00000130921	0.439445	2.55428	0.452593	1.38448	1.89276	4.95607	0.790108	0.729901	0.393357	0.473275
C12orf66 ENSG00000174206	0.0970687	0.0347011	1.50315	1.4242	0.0876002	0.0674517	0.971426	0.434094	0.206889	1.29163
C12orf71 ENSG00000214700	0.0374665	0.0451933	0.0192577	0.0179095	0.0375762	0.0132422	0.000845247	0.0700161	0.00847007	0.0248316
C12orf73 ENSG00000204954	0.623946	0.0222859	1.23809	2.49856	0.545445	2.30314	0.892193	0.665507	0.664129	0.128848
C12orf75 ENSG00000235162	9.93985	0.14548	0.137762	0.251549	1.35586	0.0541403	0.30682	7.37596	0.44702	0.0587539
C12orf76 ENSG00000174456	0.934297	0.320315	0.47068	2.2452	0.584476	9.1436	2.23742	1.69868	0.140672	0.259176
C14orf1 ENSG00000133935	0.0846949	42.3241	21.5106	0.407361	1.93592	20.0298	1.88782	8.06095	0.0221883	4.02141
C14orf105 ENSG00000100557	0.355946	0.11475	0.0375377	0.0257921	0.0578691	9.64696e-05	0.00436244	0.00388349	0.333388	0.0246223
C14orf119 ENSG00000179933	0.317069	0.48683	0.0811125	0.896398	0.0343783	3.87834	0.0582944	0.417338	5.36498	5.83717
C14orf132 ENSG00000227051	0.988005	0.80827	0.0603405	0.233811	0.177725	0.817163	0.0162535	0.919815	0.874305	0.00502787
C14orf142 ENSG00000170270	1.44311	0.00634242	1.09707	0.219119	0.0542914	0.471357	0.138641	0.693684	0.365231	0.142682
C14orf159 ENSG00000133943	1.33675	5.10628	1.02239	0.150728	1.20365	12.3373	0.169692	0.070093	0.59649	0.135702
C14orf166 ENSG00000087302	16.551	0.507517	2.34728	0.167556	0.461681	27.9233	6.81428	3.72499	0.210957	2.45664
C14orf169 ENSG00000170468	1.27631	1.33227	0.48927	0.0174776	0.277818	0.369544	1.83897	0.307998	0.0280779	0.0698516
C14orf177 ENSG00000176605	0.0211077	0.00179805	0.00929268	0.011979	0.0473721	0.000322597	4.5991e-06	0.00162606	0.0141618	0.00702602
C14orf178 ENSG00000197734	0.00105194	0.0176744	0.00517545	0.0106159	0.00371112	0.0134907	0.000703126	0.0601492	0.030833	0.00998312
C14orf180 ENSG00000184601	0.0305173	0.176416	9.16091e-05	0.0229167	0.00459168	0.000198263	0.0142089	0.0230167	0.019196	0.0737492
C14orf2 ENSG00000156411	14.6598	2.10888	0.118507	1.20352	29.8669	67.6039	18.3254	5.70426	0.217403	2.14785
C14orf28 ENSG00000179476	0.491199	0.0180375	1.24772	0.0142903	0.10611	0.0467064	0.118544	0.339693	0.859504	0.164649
C14orf37 ENSG00000139971	0.083075	0.0634264	0.0562962	0.622113	0.0446388	0.0924131	0.0916603	0.00603077	0.0822514	0.0811105
C14orf39 ENSG00000179008	0.0403273	0.0130104	0.000875769	0.001915	0.00141386	0.0101381	0.0329899	1.98997e-06	0.0293666	0.349663
C14orf79 ENSG00000140104	0.433223	0.00548279	0.811369	11.3462	0.907324	0.344167	0.56795	4.21788	0.58597	0.0419264
C14orf80 ENSG00000185347	0.00141524	0.27371	0.00387706	0.114084	3.37664	0.0118093	1.08318	1.20671	2.90721	2.86212
C14orf93 ENSG00000100802	1.63962	0.198072	0.180487	0.176859	0.017684	3.48224	0.337801	0.00938563	0.147475	0.19658
C15orf39 ENSG00000167173	1.49107	0.758104	0.163292	7.81238	0.946042	12.2437	2.14272	0.214273	0.215226	0.170979
C15orf40 ENSG00000169609	7.20629	4.81477	3.12957	4.65582	4.53928	0.699843	0.0151838	0.67301	9.3588	0.163812
C15orf41 ENSG00000186073	0.663389	1.60806	0.0641071	0.115522	0.0238427	0.0501313	3.18888	0.147177	0.338502	0.00438739
C15orf48 ENSG00000166920	0.531102	0.102833	7.72848	0.15094	0.411428	0.190142	1.6791	2.21539	1.07376	4.1341
C15orf52 ENSG00000188549	6.1715	14.8136	0.138839	0.924156	0.0339785	12.9489	0.0140875	0.0580139	0.693408	0.334632
C15orf53 ENSG00000175779	0.666452	0.00315628	0.0275004	0.0371588	0.0420737	6.84263e-05	0.0223378	0.00962872	0.0118146	0.00330399
C15orf57 ENSG00000128891	6.7864	0.165382	0.000385287	0.202744	0.073189	1.68672	7.64292	3.27975	0.228014	0.474579
C15orf59 ENSG00000205363	15.3669	6.10924	4.4407	0.632113	0.538272	0.0547394	2.64584	10.4839	0.118798	3.99925
C15orf61 ENSG00000189227	0.330558	0.384737	2.75845	0.375736	8.75775	0.16047	0.0284631	9.54579	1.69251	0.179205
C15orf62 ENSG00000188277	0.00312106	0.0586534	0.0514944	0.161934	0.220923	0.0622425	0.255294	0.385205	0.11464	0.104386
C15orf65 ENSG00000261652	0.0527329	0.0150103	0.113825	0.180056	0.035268	0.0234617	0.0259779	0.299648	0.06125	0.0581643
C16orf13 ENSG00000130731	11.7499	15.2597	1.14124	54.567	6.1904	10.8178	0.0874226	0.940397	3.39177	3.50159
C16orf45 ENSG00000166780	8.37336	0.356129	0.232747	0.037987	0.0725951	0.00985588	3.13651	0.506781	4.19582	0.00820374
C16orf46 ENSG00000166455	0.00867442	0.0499445	0.024682	0.0158157	0.128343	0.413495	0.00991045	0.122942	0.0722291	0.0279256
C16orf52 ENSG00000185716	1.25232	0.347114	3.64002	0.0593365	0.23269	0.715043	1.44609	0.139182	0.0046059	0.0160865
C16orf54 ENSG00000185905	0.22391	0.0384957	0.13698	0.054983	0.00531954	0.0450013	0.0396483	0.843171	1.81702	0.00052021
C16orf58 ENSG00000140688	0.124518	14.2477	16.1752	32.3492	21.0666	26.4701	0.978619	4.51921	0.345619	6.2596
C16orf59 ENSG00000162062	0.51806	0.0168291	1.89411	1.85613	0.111467	0.307956	0.28588	0.490884	0.00375492	0.00141676
C16orf62 ENSG00000103544	8.32474	0.147373	5.6823	16.3698	0.478391	0.163678	0.279552	4.72378	1.43962	0.115529
C16orf70 ENSG00000125149	0.163391	3.87204	4.9753	4.56725	4.87162	4.2116	0.0253922	0.494422	2.49775	0.285592
C16orf71 ENSG00000166246	0.429991	0.00686972	0.0949515	0.08092	1.19061	0.789726	0.155775	0.00795662	0.281022	0.583191
C16orf72 ENSG00000182831	0.0262693	0.0164015	1.88062	0.00179868	0.237489	0.804536	0.0132981	4.67977	2.46361	0.959977
C16orf74 ENSG00000154102	0.0135001	0.0913323	0.805982	0.0110291	0.712214	0.119178	12.8545	14.1825	0.790014	0.0787525
C16orf78 ENSG00000166152	0.190966	0.00154035	0.0260984	0.173988	0.0918092	0.00425201	0.00903619	0.0188861	0.117642	0.0715561
C16orf82 ENSG00000234186	0.100302	0.0169537	0.000327479	0.00224688	0.00900967	0.000202407	0.014939	0.00281342	0.0102026	0.0328281
C16orf86 ENSG00000159761	0.237354	3.34733	0.0087288	0.137911	0.294895	0.131169	0.0358859	3.99789	0.381479	0.0615422
C16orf87 ENSG00000155330	0.180529	0.0139962	1.67025	0.12508	0.769364	0.0348019	0.13821	2.17994	0.298569	0.124688
C16orf89 ENSG00000153446	23.4247	7.17459	0.292888	0.490007	6.33042	0.545034	0.985847	3.29682	2.68333	1.33634
C16orf91 ENSG00000174109	5.24771	0.0267429	0.213377	0.138792	0.0254501	1.32655	1.32082	6.77177	0.065613	1.34604
C16orf92 ENSG00000167194	0.00741625	0.00675903	0.00766205	0.000958924	0.0129344	0.0798064	0.0189237	0.000991761	0.277998	0.0300151
C16orf95 ENSG00000260456	0.458406	0.0849724	0.00627234	0.00139458	0.0719145	8.89188e-05	0.233434	0.000482462	0.114496	0.0260286
C16orf96 ENSG00000205832	0.0380291	0.303264	0.0193481	0.0283538	0.0430613	0.00554806	0.0877647	0.00598148	0.14727	0.040101
C17orf105 ENSG00000231256	0.00966047	0.0215919	0.050303	0.0115172	0.0624121	0.0115732	0.00549477	0.0134833	0.0459077	0.00342138
C17orf107 ENSG00000205710	0.5819	1.45091	0.191411	0.0742071	0.114375	0.175099	0.926874	0.176808	0.645274	4.32816
C17orf49 ENSG00000258315	0.457131	0.0172021	1.00973	0.135165	0.00973833	2.47836	2.33669	0.042015	0.367823	0.0481181
C17orf50 ENSG00000270806	0.00525353	0.0786545	0.031166	0.0192853	0.0192013	0.0177907	0.0397916	0.0787743	0.0791988	0.0671442
C17orf51 ENSG00000212719	0.0342949	4.09255	0.535566	0.674975	0.532008	0.509544	0.256114	0.524738	0.193161	0.303647
C17orf53 ENSG00000125319	0.36018	0.270749	0.131121	0.0890286	0.142583	0.0402148	0.0131812	0.223628	0.116079	0.014735
C17orf58 ENSG00000186665	0.489335	0.0107853	0.605172	0.0799037	2.20186	0.0159314	0.178289	0.199612	0.0118306	0.230525
C17orf62 ENSG00000178927	3.76987	31.3516	34.9476	58.1315	0.0462597	8.03777	1.49668	31.81	7.3127	16.4485
C17orf64 ENSG00000141371	0.164484	0.000315441	0.000489534	0.0113533	0.00920389	0.0315468	0.00383919	0.0313965	0.0163393	0.0112267
C17orf67 ENSG00000214226	2.89269	0.0779208	1.59029	0.134016	0.0291381	0.00570144	0.361323	0.249184	0.0478475	0.0381701
C17orf74 ENSG00000184560	0.0380156	0.00857803	0.021332	0.0232509	0.000567611	0.0025006	0.00130712	0.257341	0.0214078	0.0130558
C17orf75 ENSG00000108666	0.0842991	0.036675	2.31046	0.0238697	2.60285	0.184539	3.22553	0.938398	0.752049	0.77324
C17orf78 ENSG00000278505	0.00501754	0.120292	0.118536	0.0450448	0.0321084	0.0887836	0.0801029	0.00257706	0.00668392	0.03944
C17orf80 ENSG00000141219	0.77206	5.54789	0.506202	0.196519	0.165094	7.28938	0.336921	7.82893	2.23029	1.23018
C17orf89 ENSG00000224877	16.9686	14.8063	10.2228	12.5951	18.3337	7.59735	11.3107	2.95016	3.94097	2.54272
C17orf96 ENSG00000273604	0.387683	0.817698	0.356737	0.136101	0.0990634	0.0725842	0.264557	0.36088	6.09278	0.00169799
C17orf97 ENSG00000187624	0.250771	1.16265	0.0658692	0.0466511	0.00728366	2.59205	0.0279679	0.575377	1.71496	0.233058
C17orf98 ENSG00000275489	0.00138164	8.00539e-05	0.0278938	0.00144545	0.371399	0.00647379	0.249516	0.147888	0.0509971	0.334513
C17orf99 ENSG00000187997	0.142143	0.132929	0.00259149	0.0130649	0.0264516	0.00414934	0.000368004	0.00136145	0.495569	0.0110384
C18orf21 ENSG00000141428	0.0743186	0.155903	1.12485	0.295808	1.0356	1.42713	1.94802	0.299464	0.0018793	0.809058
C18orf25 ENSG00000152242	0.661007	0.10749	2.05983	0.234088	0.00385093	0.0917028	0.452267	1.39738	0.267099	0.740923
C18orf32 ENSG00000177576	1.38953	1.14511	0.781332	1.74317	1.98215	2.70252	1.29784	0.992425	0.00670621	0.376611
C18orf54 ENSG00000166845	0.0774622	0.0138745	0.0134164	0.00442042	0.0249948	0.00575712	0.0149168	0.121114	0.780028	0.00160488
C18orf63 ENSG00000206043	0.00796912	0.00919401	0.00355551	0.025939	0.036108	0.0393454	0.102704	0.0201147	0.00646272	0.0239378
C18orf8 ENSG00000141452	3.43786	0.691458	6.92498	0.0960178	2.9747	0.539394	4.69695	0.0869963	0.217428	2.1092
C19orf12 ENSG00000131943	0.167462	25.5504	1.22583	0.853048	11.6612	11.1009	3.89253	0.0514706	0.711018	0.145808
C19orf18 ENSG00000177025	4.11383	0.00996131	0.801776	7.21914	2.85231	0.578827	0.0443551	0.210608	0.0585869	2.13564
C19orf24 ENSG00000228300	0.480216	42.7976	3.7472	30.3392	0.367041	3.04137	0.540593	0.643062	39.8458	10.8965
C19orf25 ENSG00000119559	0.586929	8.70002	1.80224	7.60922	20.1105	1.68897	2.23413	18.9033	15.2414	0.891921
C19orf33 ENSG00000167644	0.824177	1.24525	0.73696	0.513906	0.44495	0.145959	12.4928	0.12036	24.5472	5.88761
C19orf35 ENSG00000188305	0.427395	0.0041664	0.0387957	0.0182395	0.160898	0.0150557	0.0745243	0.0485266	0.0970388	0.314906
C19orf38 ENSG00000214212	0.309688	0.0691346	0.00204915	0.137482	0.131116	0.405768	0.0754207	5.66381	0.0368835	0.000741211
C19orf43 ENSG00000123144	4.5534	113.636	8.89633	2.69024	17.2157	42.8912	39.8415	28.5091	2.0675	12.3149
C19orf44 ENSG00000105072	9.62521	1.31975	0.15958	5.00608	0.567497	0.356646	0.0759327	8.59629	0.158458	1.01754
C19orf45 ENSG00000198723	0.0266606	0.183145	0.194716	0.270359	0.152377	0.0282442	0.0388458	0.448282	0.0573496	0.0132961
C19orf47 ENSG00000160392	0.233225	0.375974	5.32166	11.6183	1.87963	0.00308012	15.0072	13.5377	23.9335	0.0390925
C19orf48 ENSG00000167747	15.7318	8.64901	6.69423	33.8957	23.5441	0.591991	0.17248	0.85902	0.630313	1.21938
C19orf52 ENSG00000142444	0.598351	0.880408	0.371013	0.267327	2.91244	4.47906	0.0472438	5.59567	0.317512	0.0125993
C19orf53 ENSG00000104979	0.069132	66.7977	21.3972	28.212	24.0019	1.77488	1.71343	73.4794	35.1722	20.7945
C19orf54 ENSG00000188493	0.136795	5.87272	1.81858	1.40254	0.423792	0.658118	0.135428	0.72048	0.682207	0.690585
C19orf57 ENSG00000132016	1.81721	0.23583	0.0165063	0.615475	0.0105737	0.0479315	0.279399	0.53801	0.0939242	0.00119756
C19orf60 ENSG00000006015	29.0074	1.08979	1.56769	26.5148	1.00061	3.85045	1.31223	33.3974	8.26162	2.73603
C19orf66 ENSG00000130813	0.534866	12.2018	1.15577	0.361358	0.211686	1.31398	3.11851	6.55933	1.12469	1.96277
C19orf67 ENSG00000188032	0.0419474	0.0261214	0.115058	0.00384249	0.00725595	0.0221491	0.00720782	0.0471681	0.0247211	0.0461359
C19orf68 ENSG00000185453	3.81001	1.14521	0.028437	0.508894	2.5279	0.0189435	1.14381	2.21822	0.405642	0.326179
C19orf70 ENSG00000174917	40.3355	11.808	4.98383	22.4265	16.8527	0.0640674	1.09115	19.3455	20.3582	5.37129
C19orf71 ENSG00000183397	0.115761	0.0109136	0.0239085	0.0758325	0.129957	0.0114901	0.0621742	0.346512	0.0790384	4.48243e-05
C19orf73 ENSG00000221916	0.155032	0.356467	0.47302	1.58727	0.10048	0.0539333	0.0721391	0.0776729	1.00121	0.0344818
C19orf81 ENSG00000235034	0.00523005	0.103457	4.14026	5.4737	0.592274	0.0793718	0.0498619	0.0369739	0.00138426	0.0402843
C19orf84 ENSG00000262874	0.00241952	0.0258082	4.86437e-07	0.00517944	2.5628e-05	0.00474792	0.00483649	0.0950909	0.0580469	0.0189276
C1D ENSG00000197223	3.34867	0.120401	1.76809	0.442732	2.4156	0.0226129	1.20208	0.841271	3.18682	0.0674957
C1GALT1 ENSG00000106392	0.162481	0.205562	0.9926	0.0722261	1.07923	0.0341071	0.758592	1.76056	1.4126	1.17129
C1GALT1C1 ENSG00000171155	0.614465	0.151904	1.24242	0.132498	0.13286	0.310914	1.5864	0.528569	0.275032	1.33323
C1GALT1C1L ENSG00000223658	0.0465886	0.00882203	0.00747256	0.00858391	0.153784	0.00178018	0.0149285	1.28641	0.00838766	0.0337372
C1QA ENSG00000173372	99.7762	58.1884	0.500495	0.482645	0.552703	0.111498	1.9346	43.1165	46.6107	2.38626
C1QB ENSG00000173369	104.192	0.645058	0.291254	0.32335	8.35529	0.0952156	0.707902	50.1884	59.2386	8.77251
C1QBP ENSG00000108561	0.154075	0.00147953	9.5422	0.324417	13.7117	0.352422	8.80925	12.0175	0.12568	12.613
C1QC ENSG00000159189	44.9016	0.681614	0.000824876	6.5218	0.533386	0.261516	3.77301	11.4971	16.5733	2.2113
C1QL1 ENSG00000131094	10.4954	0.0535824	0.00868003	0.192473	0.02295	0.0164569	0.00343236	9.60303	0.189611	0.0427701
C1QL2 ENSG00000144119	0.000840264	0.0897063	0.0220244	0.152869	0.012368	0.0103884	0.0538463	0.119792	0.231669	0.00034563
C1QL3 ENSG00000165985	0.0451921	0.00103507	0.0471831	0.0373809	0.0549493	0.00210621	0.01664	0.144903	0.104702	0.0276451
C1QL4 ENSG00000186897	0.0123566	0.0104457	0.0077588	0.0963348	0.00430677	0.00179189	0.0457631	0.00334502	0.340716	0.0036694
C1QTNF1 ENSG00000173918	68.3838	27.9179	0.0477791	0.327225	0.431948	0.0553863	0.273038	7.50797	3.77987	0.262597
C1QTNF2 ENSG00000145861	11.4845	11.2096	0.0383134	0.000856686	0.00222411	0.475059	0.0562963	0.123377	1.37174	0.0482058
C1QTNF3 ENSG00000082196	0.383095	0.157815	0.66001	0.0183122	0.749094	2.82592	0.341721	3.47829	0.49751	0.0738269
C1QTNF4 ENSG00000172247	4.29539	2.80868	0.145894	0.221591	0.0850988	0.0433696	0.0323229	3.19506	0.292952	0.0879247
C1QTNF5 ENSG00000223953	0.369378	0.0074544	0.0269436	0.0050768	0.0079524	0.0256048	0.00206733	0.280284	0.0159649	0.00188893
C1QTNF6 ENSG00000133466	0.323932	0.0111132	0.572997	4.651	1.76128	2.31978	0.0617248	0.145701	0.223728	0.0396461
C1QTNF7 ENSG00000163145	3.46055	0.242961	0.0191719	0.0158135	1.09041	0.0479776	0.0457789	0.217784	0.52087	0.149967
C1QTNF9 ENSG00000240654	0.035392	0.120194	0.00133298	0.0266297	0.00325638	0.00873831	0.200573	0.0126248	0.0804659	0.0871546
C1QTNF9B ENSG00000205863	0.0042098	0.329465	0.178144	0.0389183	0.0132177	0.0112385	0.0297038	0.078625	0.0914484	0.20271
C1QTNF9B-AS1 ENSG00000281899	0.116292	0.165011	3.07318	0.361804	1.49485	0.0918802	0.198712	0.0972907	3.15224	1.26824
C1R ENSG00000159403	523.202	235.199	0.0899407	0.771332	5.1665	1.48199	1.18342	57.0763	255.97	13.6106
C1RL ENSG00000139178	16.5755	63.1946	11.5984	1.79052	5.76222	0.110187	8.91687	1.09866	0.0324625	4.11045
C1S ENSG00000182326	64.3715	1.8349	0.0198986	0.179173	0.251113	41.1713	0.0562729	19.2262	10.8541	3.08652
C1orf100 ENSG00000173728	0.0148693	0.00729146	0.0123275	0.0216198	0.0160942	0.00160227	0.0943996	0.118324	0.0577855	0.0390541
C1orf101 ENSG00000179397	0.0505471	0.0169286	0.189107	0.0793586	0.150297	0.00695813	0.458116	0.111529	0.00547587	4.20998e-08
C1orf105 ENSG00000180999	0.0453471	0.00022121	0.0404012	0.00140387	0.0121539	0.00428225	0.0291405	0.0517589	0.0491812	0.112154
C1orf106 ENSG00000163362	5.81508e-05	1.1649	0.127723	0.0720673	5.57149	0.00719011	17.1498	0.414533	0.0366614	0.0389283
C1orf109 ENSG00000116922	0.123988	0.16846	0.965863	0.0444364	0.0227058	0.0524068	2.95768	0.0522508	1.08623	1.73296
C1orf112 ENSG00000000460	1.04001	0.00146236	0.194246	0.138861	0.0449281	0.437419	0.204954	0.060311	1.11056	0.0181742
C1orf115 ENSG00000162817	0.129062	0.0166688	10.0313	0.618248	0.502266	0.713844	0.221497	0.296172	2.17681	4.01918
C1orf116 ENSG00000182795	1.10855	61.1205	48.2645	11.961	138.655	1.57099	14.595	0.0505993	5.00479	3.86658
C1orf122 ENSG00000197982	19.7313	28.9659	14.5122	10.5889	14.3498	3.94401	1.86565	0.313278	0.499396	5.80122
C1orf123 ENSG00000162384	23.2942	2.58285	3.12454	0.00309133	5.61791	18.8904	2.63732	2.17353	0.125156	1.83152
C1orf127 ENSG00000175262	0.029014	5.1938e-05	0.00268702	0.000266276	0.104323	0.00756826	0.0735978	0.531056	0.0168753	0.177584
C1orf131 ENSG00000143633	0.0226312	0.2891	0.794739	0.361375	3.98669	1.57624	0.602796	0.0872271	0.0245099	5.9306e-05
C1orf141 ENSG00000203963	0.0943948	0.0520807	0.0083823	0.0139341	0.138005	0.0464474	0.0299163	0.118193	0.00275978	0.0142943
C1orf145 ENSG00000162913	0.0391901	0.0230318	0.248172	0.0325566	0.235725	0.585483	0.0721987	0.771011	0.00416469	0.00598887
C1orf146 ENSG00000203910	0.0161011	0.0141369	0.00633016	0.00399895	0.00713475	0.000995979	0.044364	0.00923422	0.00858276	1.74987e-06
C1orf158 ENSG00000157330	0.0296582	0.000572686	0.0862212	0.0373224	0.0423545	0.0144099	0.0221725	0.0307774	0.00206728	0.0187213
C1orf159 ENSG00000131591	0.0383719	0.838672	3.49417	17.0132	1.04263	0.0623553	4.97197	7.44197	6.99621	1.256
C1orf162 ENSG00000143110	0.115635	0.143608	0.0426186	5.18025	0.0174051	1.78112	0.0105834	0.0684088	6.4725	0.0348751
C1orf167 ENSG00000215910	0.898306	0.200212	0.0153751	0.0609429	0.0947349	0.143446	0.0323628	0.0454101	0.594042	1.10126
C1orf168 ENSG00000187889	0.0341396	0.0585589	0.42538	0.00746473	0.814639	0.086496	0.126802	0.011681	0.686627	0.249822
C1orf174 ENSG00000198912	0.234053	0.437065	0.634096	0.572747	0.0832439	6.83599	0.7231	1.23048	0.0154388	0.360929
C1orf185 ENSG00000204006	0.00059228	0.0312139	0.0188412	0.0553518	0.00399102	0.00472387	0.0126057	0.020654	0.0424223	0.0201102
C1orf186 ENSG00000263961	0.0883794	0.385426	2.19332	1.36573	0.0159005	0.312895	0.204332	0.0887234	0.102273	0.0847698
C1orf194 ENSG00000179902	0.000403927	0.0485057	0.0238305	0.0883619	0.284341	0.0173335	0.00781551	0.232436	0.00444656	0.0559611
C1orf198 ENSG00000119280	23.8147	0.834609	14.1552	1.3957	5.48838	0.19485	6.79262	14.6861	23.972	3.69149
C1orf204 ENSG00000188004	0.0658459	1.08284	0.00391754	0.0740029	0.757931	0.391708	0.134117	0.185774	0.0442651	0.48267
C1orf21 ENSG00000116667	9.08756	0.134607	12.4115	0.684602	10.8262	24.6183	3.96586	0.0690413	1.49222	0.023847
C1orf210 ENSG00000253313	0.152567	0.804366	2.42075	0.0208062	9.68928	5.27736	0.276831	0.0553897	0.0943732	0.906496
C1orf216 ENSG00000142686	11.7108	1.26233	1.33424	0.21587	2.05892	0.0543979	0.0585204	2.57841	11.3873	0.0530335
C1orf226 ENSG00000239887	0.000987162	0.0416265	1.14529	0.0418554	0.550046	0.354697	1.4509	0.00688187	0.405162	0.319481
C1orf228 ENSG00000198520	0.128797	0.202078	0.740498	0.731031	7.74289e-05	0.113211	0.0258924	1.11746	0.104708	0.00259241
C1orf234 ENSG00000227868	0.0547684	0.0514448	0.0565146	0.120545	0.0900607	0.0362011	0.000898785	0.079123	0.0156278	0.0186989
C1orf27 ENSG00000157181	0.288069	1.10582	8.83011	0.336624	3.99725	0.0870383	0.674593	1.33101	1.13255	4.43747
[truncated: 15,949 more rows]
