# Supplementary material for: Spatial maps of prostate cancer transcriptomes reveal an unexplored landscape of heterogeneity
Source: Nat Commun. 2018 Jun 20;9:2419. doi: 10.1038/s41467-018-04724-5 (PMC6010471; doi:10.1038/s41467-018-04724-5)
Supplement: Supplementary file 9 — Supplementary Data 6 [file 41467_2018_4724_MOESM9_ESM.zip › Supplementary Dataset 3/experiment0004-baselinefeature-gamma.tsv]

	Baseline
A1BG ENSG00000121410	0.921828
A1CF ENSG00000148584	1.11742
A2M ENSG00000175899	1.37086
A2ML1 ENSG00000166535	1.02273
A4GALT ENSG00000128274	0.881127
AAAS ENSG00000094914	0.757218
AACS ENSG00000081760	0.863771
AADAC ENSG00000114771	0.900043
AADACL2 ENSG00000197953	0.797586
AADACL4 ENSG00000204518	0.988821
AADAT ENSG00000109576	0.687486
AAED1 ENSG00000158122	0.906608
AAGAB ENSG00000103591	0.720093
AAK1 ENSG00000115977	1.7985
AAMDC ENSG00000087884	0.615566
AAMP ENSG00000127837	1.16591
AAR2 ENSG00000131043	0.561713
AARD ENSG00000205002	1.16835
AARS ENSG00000090861	0.53643
AARSD1 ENSG00000266967	0.786291
AASDH ENSG00000157426	0.798094
AASDHPPT ENSG00000149313	1.31339
AASS ENSG00000008311	1.47344
AATF ENSG00000275700	0.729227
AATK ENSG00000181409	1.26308
AATK-AS1 ENSG00000225180	0.927876
ABAT ENSG00000183044	1.11596
ABC13-47488600E17.1 ENSG00000283199	1.09486
ABC13-47656900H15.1 ENSG00000283566	0.998166
ABC7-42404400C24.1 ENSG00000277758	0.963861
ABCA1 ENSG00000165029	1.05207
ABCA10 ENSG00000154263	0.87965
ABCA12 ENSG00000144452	0.70885
ABCA13 ENSG00000179869	0.818567
ABCA2 ENSG00000107331	0.75802
ABCA3 ENSG00000167972	0.841294
ABCA4 ENSG00000198691	0.860585
ABCA5 ENSG00000154265	0.774975
ABCA6 ENSG00000154262	0.980612
ABCA7 ENSG00000064687	0.705159
ABCA8 ENSG00000141338	0.740776
ABCA9 ENSG00000154258	0.749777
ABCB1 ENSG00000085563	0.874909
ABCB10 ENSG00000135776	0.806553
ABCB11 ENSG00000073734	0.704988
ABCB4 ENSG00000005471	1.05348
ABCB5 ENSG00000004846	0.922795
ABCB6 ENSG00000115657	1.03085
ABCB7 ENSG00000131269	1.3023
ABCB8 ENSG00000197150	1.02791
ABCB9 ENSG00000150967	0.977541
ABCC1 ENSG00000103222	0.707276
ABCC10 ENSG00000124574	1.02596
ABCC11 ENSG00000121270	0.948993
ABCC12 ENSG00000140798	0.821436
ABCC2 ENSG00000023839	1.00696
ABCC3 ENSG00000108846	0.764452
ABCC4 ENSG00000125257	1.75305
ABCC5 ENSG00000114770	0.878448
ABCC6 ENSG00000091262	1.03817
ABCC8 ENSG00000006071	0.629907
ABCC9 ENSG00000069431	1.12065
ABCD1 ENSG00000101986	0.927549
ABCD2 ENSG00000173208	0.826107
ABCD3 ENSG00000117528	1.51254
ABCD4 ENSG00000119688	0.711793
ABCE1 ENSG00000164163	1.12917
ABCF1 ENSG00000204574	1.20867
ABCF2 ENSG00000033050	0.774379
ABCF3 ENSG00000161204	0.760657
ABCG1 ENSG00000160179	0.835826
ABCG2 ENSG00000118777	0.827215
ABCG4 ENSG00000172350	1.00905
ABCG5 ENSG00000138075	1.00609
ABHD1 ENSG00000143994	0.977561
ABHD10 ENSG00000144827	0.695324
ABHD11 ENSG00000106077	0.942819
ABHD12 ENSG00000100997	0.769573
ABHD12B ENSG00000131969	1.01665
ABHD13 ENSG00000139826	0.709346
ABHD14A ENSG00000248487	0.470832
ABHD14A-ACY1 ENSG00000114786	1.01256
ABHD14B ENSG00000114779	1.05123
ABHD15 ENSG00000168792	1.37356
ABHD16A ENSG00000204427	0.912609
ABHD17A ENSG00000129968	1.09542
ABHD17B ENSG00000107362	0.66845
ABHD17C ENSG00000136379	0.927069
ABHD18 ENSG00000164074	1.3957
ABHD2 ENSG00000140526	1.56056
ABHD3 ENSG00000158201	0.702294
ABHD4 ENSG00000100439	0.948477
ABHD5 ENSG00000011198	0.874102
ABHD6 ENSG00000163686	0.885418
ABHD8 ENSG00000127220	0.67729
ABI1 ENSG00000136754	0.833202
ABI2 ENSG00000138443	0.942296
ABI3 ENSG00000108798	1.14071
ABI3BP ENSG00000154175	0.886339
ABL1 ENSG00000097007	0.630999
ABL2 ENSG00000143322	1.84966
ABLIM1 ENSG00000099204	0.669227
ABLIM2 ENSG00000163995	1.26476
ABLIM3 ENSG00000173210	0.661594
ABO ENSG00000175164	0.448901
ABR ENSG00000159842	0.732776
ABRA ENSG00000174429	0.807976
ABRACL ENSG00000146386	1.05124
ABT1 ENSG00000146109	1.20835
ABTB1 ENSG00000114626	1.08614
ABTB2 ENSG00000166016	0.831205
AC002429.5 ENSG00000236197	0.892199
AC004076.7 ENSG00000268533	0.858668
AC004158.1 ENSG00000280264	0.879868
AC004381.6 ENSG00000005189	1.0082
AC004754.3 ENSG00000269881	0.9991
AC004813.1 ENSG00000279777	0.857979
AC004824.1 ENSG00000280226	0.793912
AC005281.1 ENSG00000226690	0.961811
AC005477.1 ENSG00000280188	1.04989
AC005480.1 ENSG00000279461	0.923013
AC006116.20 ENSG00000267710	1.00914
AC006328.1 ENSG00000280301	0.790594
AC006386.1 ENSG00000279115	1.32329
AC006994.3 ENSG00000279317	1.27332
AC007040.11 ENSG00000258881	0.966792
AC007906.1 ENSG00000279018	1.11612
AC008074.1 ENSG00000279644	0.995482
AC008522.1 ENSG00000279232	0.970649
AC008686.1 ENSG00000280221	1.0406
AC008759.1 ENSG00000279471	0.934452
AC008810.1 ENSG00000279126	0.68362
AC008914.1 ENSG00000279768	0.869699
AC009014.3 ENSG00000271824	0.965664
AC009060.2 ENSG00000280252	0.904572
AC009977.1 ENSG00000279335	1.13909
AC010731.4 ENSG00000235118	1.1669
AC011155.1 ENSG00000280098	0.978517
AC011380.1 ENSG00000281227	0.813792
AC012005.1 ENSG00000279274	0.935777
AC012005.2 ENSG00000279287	0.755289
AC012363.1 ENSG00000281676	1.01299
AC013269.5 ENSG00000184761	0.841782
AC013461.1 ENSG00000091436	1.09117
AC016142.1 ENSG00000280141	0.942171
AC016549.1 ENSG00000281325	1.13106
AC016577.1 ENSG00000279646	1.03418
AC016991.1 ENSG00000279435	1.26557
AC017081.1 ENSG00000279921	0.838713
AC018512.1 ENSG00000279808	0.952162
AC018902.1 ENSG00000280817	1.15035
AC021106.1 ENSG00000279386	0.977631
AC024060.1 ENSG00000281584	0.718415
AC024592.12 ENSG00000267740	1.18796
AC025335.1 ENSG00000179859	0.743456
AC055733.1 ENSG00000280127	1.18126
AC055866.1 ENSG00000281079	1.05612
AC069063.2 ENSG00000279380	0.97203
AC073130.2 ENSG00000281656	1.0745
AC073657.1 ENSG00000279937	0.872813
AC074033.1 ENSG00000281137	0.988886
AC087350.1 ENSG00000281527	0.872845
AC087762.1 ENSG00000279588	0.957669
AC090154.1 ENSG00000278888	0.833803
AC090498.1 ENSG00000279483	0.952631
AC092384.1 ENSG00000280675	0.601642
AC092835.2 ENSG00000233757	1.02285
AC092881.1 ENSG00000279530	0.696816
AC100821.1 ENSG00000280473	0.648057
AC104057.1 ENSG00000280427	0.90356
AC104073.1 ENSG00000280410	0.814151
AC104304.4 ENSG00000283473	0.897388
AC104389.2 ENSG00000279824	1.12957
AC104981.1 ENSG00000278938	1.06939
AC105009.1 ENSG00000281855	0.939234
AC105052.1 ENSG00000279168	0.810736
AC109486.1 ENSG00000280447	0.91697
AC109829.1 ENSG00000233438	0.920301
AC110602.1 ENSG00000281267	0.93949
AC110615.1 ENSG00000279909	0.992619
AC112719.1 ENSG00000280671	1.00354
AC113404.1 ENSG00000254893	1.61105
AC118758.1 ENSG00000268187	1.04648
AC131097.4 ENSG00000216921	1.07612
AC131263.1 ENSG00000280550	0.861774
AC138517.6 ENSG00000283288	1.0005
AC138647.1 ENSG00000226490	1.1462
AC138969.4 ENSG00000183889	1.27908
AC241377.1 ENSG00000281741	1.031
AC241585.1 ENSG00000281571	0.813771
AC242988.1 ENSG00000278939	0.946784
AC243756.1 ENSG00000270339	0.992808
AC243945.1 ENSG00000279510	1.07492
AC245100.1 ENSG00000280649	0.980852
ACAA1 ENSG00000060971	0.998831
ACAA2 ENSG00000167315	0.701781
ACACA ENSG00000278540	0.667288
ACACB ENSG00000076555	1.04976
ACAD10 ENSG00000111271	1.28591
ACAD11 ENSG00000240303	0.959862
ACAD8 ENSG00000151498	0.751569
ACAD9 ENSG00000177646	0.927659
ACADL ENSG00000115361	0.906996
ACADM ENSG00000117054	0.840008
ACADS ENSG00000122971	1.0868
ACADSB ENSG00000196177	0.844465
ACADVL ENSG00000072778	0.721133
ACAN ENSG00000157766	1.0628
ACAP1 ENSG00000072818	1.32468
ACAP2 ENSG00000114331	1.25869
ACAP3 ENSG00000131584	0.932241
ACAT1 ENSG00000075239	0.533462
ACAT2 ENSG00000120437	0.850784
ACBD3 ENSG00000182827	1.07081
ACBD4 ENSG00000181513	1.14333
ACBD5 ENSG00000107897	0.991113
ACBD6 ENSG00000230124	0.852903
ACBD7 ENSG00000176244	0.77664
ACCS ENSG00000110455	1.12951
ACCSL ENSG00000205126	1.16671
ACD ENSG00000102977	0.741055
ACE ENSG00000159640	1.17026
ACE2 ENSG00000130234	1.01592
ACER1 ENSG00000167769	0.997682
ACER2 ENSG00000177076	1.03258
ACER3 ENSG00000078124	0.893331
ACHE ENSG00000087085	1.33971
ACIN1 ENSG00000100813	1.30339
ACKR1 ENSG00000213088	1.05397
ACKR2 ENSG00000144648	1.32233
ACKR3 ENSG00000144476	0.783521
ACKR4 ENSG00000129048	1.11629
ACLY ENSG00000131473	0.850875
ACMSD ENSG00000153086	0.881025
ACO1 ENSG00000122729	0.914678
ACO2 ENSG00000100412	1.00907
ACOD1 ENSG00000102794	0.881755
ACOT1 ENSG00000184227	0.858276
ACOT11 ENSG00000162390	1.23172
ACOT12 ENSG00000172497	1.52071
ACOT13 ENSG00000112304	0.854986
ACOT2 ENSG00000119673	0.886912
ACOT4 ENSG00000177465	0.956788
ACOT6 ENSG00000205669	0.855246
ACOT7 ENSG00000097021	0.757659
ACOT8 ENSG00000101473	1.08345
ACOT9 ENSG00000123130	0.662038
ACOX1 ENSG00000161533	1.03168
ACOX2 ENSG00000168306	1.18969
ACOX3 ENSG00000087008	1.06001
ACOXL ENSG00000153093	0.961686
ACP1 ENSG00000143727	1.10611
ACP2 ENSG00000134575	1.49013
ACP5 ENSG00000102575	1.44234
ACP6 ENSG00000162836	1.13049
ACP7 ENSG00000183760	0.952929
ACPP ENSG00000014257	0.978114
ACPT ENSG00000142513	1.03497
ACR ENSG00000100312	0.986535
ACRBP ENSG00000111644	0.795805
ACRC ENSG00000147174	0.944553
ACRV1 ENSG00000134940	1.2144
ACSBG1 ENSG00000103740	0.85804
ACSBG2 ENSG00000130377	0.954499
ACSF2 ENSG00000167107	0.674059
ACSF3 ENSG00000176715	0.69207
ACSL1 ENSG00000151726	1.03745
ACSL3 ENSG00000123983	0.907676
ACSL4 ENSG00000068366	0.784934
ACSL5 ENSG00000197142	0.532054
ACSL6 ENSG00000164398	1.16517
ACSM1 ENSG00000166743	0.763639
ACSM2A ENSG00000183747	1.0051
ACSM2B ENSG00000066813	0.825774
ACSM3 ENSG00000005187	0.897198
ACSM4 ENSG00000215009	0.822832
ACSM5 ENSG00000183549	0.824688
ACSM6 ENSG00000173124	0.830822
ACSS1 ENSG00000154930	0.606659
ACSS2 ENSG00000131069	0.900216
ACSS3 ENSG00000111058	1.13652
ACTA1 ENSG00000143632	0.912179
ACTA2 ENSG00000107796	1.05448
ACTB ENSG00000075624	2.01211
ACTBL2 ENSG00000169067	0.919143
ACTC1 ENSG00000159251	0.522488
ACTG1 ENSG00000184009	1.56882
ACTG2 ENSG00000163017	1.17707
ACTL10 ENSG00000182584	1.05315
ACTL6A ENSG00000136518	1.09929
ACTL6B ENSG00000077080	1.10844
ACTL7A ENSG00000187003	1.05177
ACTN1 ENSG00000072110	1.03401
ACTN2 ENSG00000077522	1.01112
ACTN3 ENSG00000248746	1.29003
ACTN4 ENSG00000130402	1.11242
ACTR10 ENSG00000131966	1.02313
ACTR1A ENSG00000138107	1.32879
ACTR1B ENSG00000115073	0.643612
ACTR2 ENSG00000138071	1.02228
ACTR3 ENSG00000115091	0.729733
ACTR3B ENSG00000133627	0.712011
ACTR3C ENSG00000106526	0.914303
ACTR5 ENSG00000101442	0.832454
ACTR6 ENSG00000075089	1.0593
ACTR8 ENSG00000113812	1.10054
ACTRT2 ENSG00000169717	1.18024
ACTRT3 ENSG00000184378	1.17076
ACVR1 ENSG00000115170	1.06623
ACVR1B ENSG00000135503	0.906438
ACVR1C ENSG00000123612	1.21205
ACVR2A ENSG00000121989	0.82124
ACVR2B ENSG00000114739	1.23447
ACVRL1 ENSG00000139567	1.02293
ACY1 ENSG00000243989	1.23753
ACY3 ENSG00000132744	0.976866
ACYP1 ENSG00000119640	0.664105
ACYP2 ENSG00000170634	0.612841
ADA ENSG00000196839	1.27256
ADAD1 ENSG00000164113	0.996447
ADAD2 ENSG00000140955	1.03369
ADAL ENSG00000168803	0.860394
ADAM10 ENSG00000137845	1.23363
ADAM11 ENSG00000073670	1.81637
ADAM12 ENSG00000148848	0.938937
ADAM15 ENSG00000143537	1.81149
ADAM17 ENSG00000151694	0.996538
ADAM18 ENSG00000168619	0.896402
ADAM19 ENSG00000135074	1.11106
ADAM2 ENSG00000104755	1.02197
ADAM20 ENSG00000134007	0.89453
ADAM22 ENSG00000008277	0.841695
ADAM23 ENSG00000114948	0.912456
ADAM28 ENSG00000042980	1.21888
ADAM29 ENSG00000168594	1.16958
ADAM30 ENSG00000134249	0.753907
ADAM32 ENSG00000197140	1.12409
ADAM33 ENSG00000149451	0.875812
ADAM7 ENSG00000069206	1.01345
ADAM8 ENSG00000151651	0.959048
ADAM9 ENSG00000168615	1.06176
ADAMDEC1 ENSG00000134028	1.01262
ADAMTS1 ENSG00000154734	1.26989
ADAMTS10 ENSG00000142303	0.696709
ADAMTS12 ENSG00000151388	0.978027
ADAMTS13 ENSG00000160323	0.851403
ADAMTS14 ENSG00000138316	0.838998
ADAMTS15 ENSG00000166106	0.946406
ADAMTS16 ENSG00000145536	0.978334
ADAMTS17 ENSG00000140470	0.999703
ADAMTS18 ENSG00000140873	0.795951
ADAMTS19 ENSG00000145808	0.879583
ADAMTS2 ENSG00000087116	1.08632
ADAMTS20 ENSG00000173157	1.06335
ADAMTS3 ENSG00000156140	0.901364
ADAMTS4 ENSG00000158859	1.26066
ADAMTS5 ENSG00000154736	0.784463
ADAMTS6 ENSG00000049192	1.14367
ADAMTS7 ENSG00000136378	1.21247
ADAMTS8 ENSG00000134917	1.48782
ADAMTS9 ENSG00000163638	0.777782
ADAMTSL1 ENSG00000178031	0.815601
ADAMTSL2 ENSG00000197859	1.71946
ADAMTSL3 ENSG00000156218	0.868397
ADAMTSL4 ENSG00000143382	0.883829
ADAMTSL5 ENSG00000185761	0.85002
ADAP1 ENSG00000105963	1.56127
ADAP2 ENSG00000184060	0.87547
ADAR ENSG00000160710	1.51108
ADARB1 ENSG00000197381	0.653121
ADARB2 ENSG00000185736	0.9197
ADAT1 ENSG00000065457	1.21321
ADAT2 ENSG00000189007	0.984642
ADAT3 ENSG00000213638	0.912806
ADCK1 ENSG00000063761	0.879932
ADCK2 ENSG00000133597	0.885066
ADCK3 ENSG00000163050	0.773015
ADCK4 ENSG00000123815	1.22626
ADCK5 ENSG00000173137	0.763964
ADCY1 ENSG00000164742	0.905543
ADCY10 ENSG00000143199	0.893488
ADCY2 ENSG00000078295	1.56935
ADCY3 ENSG00000138031	0.962008
ADCY4 ENSG00000129467	1.61506
ADCY5 ENSG00000173175	1.22206
ADCY6 ENSG00000174233	0.832829
ADCY7 ENSG00000121281	1.40291
ADCY8 ENSG00000155897	1.08798
ADCY9 ENSG00000162104	1.3326
ADCYAP1 ENSG00000141433	1.07063
ADCYAP1R1 ENSG00000078549	0.956644
ADD1 ENSG00000087274	0.894466
ADD2 ENSG00000075340	0.742111
ADD3 ENSG00000148700	1.13278
ADGB ENSG00000118492	1.04095
ADGRA1 ENSG00000197177	1.00873
ADGRA2 ENSG00000020181	1.22768
ADGRA3 ENSG00000152990	1.08191
ADGRB1 ENSG00000181790	0.958042
ADGRB2 ENSG00000121753	0.609565
ADGRB3 ENSG00000135298	0.851347
ADGRD1 ENSG00000111452	1.47888
ADGRD2 ENSG00000180264	0.993154
ADGRE1 ENSG00000174837	1.07638
ADGRE2 ENSG00000127507	1.65134
ADGRE3 ENSG00000131355	0.78155
ADGRE5 ENSG00000123146	1.06145
ADGRF1 ENSG00000153292	1.08631
ADGRF2 ENSG00000164393	1.2205
ADGRF3 ENSG00000173567	0.871711
ADGRF4 ENSG00000153294	1.0554
ADGRF5 ENSG00000069122	1.05089
ADGRG1 ENSG00000205336	0.538147
ADGRG2 ENSG00000173698	1.04328
ADGRG3 ENSG00000182885	1.03861
ADGRG4 ENSG00000156920	0.698155
ADGRG5 ENSG00000159618	0.861432
ADGRG6 ENSG00000112414	0.941484
ADGRG7 ENSG00000144820	0.982185
ADGRL1 ENSG00000072071	0.951319
ADGRL2 ENSG00000117114	1.02662
ADGRL3 ENSG00000150471	0.866636
ADGRL4 ENSG00000162618	0.810047
ADGRV1 ENSG00000164199	0.927018
ADH1A ENSG00000187758	1.01506
ADH1B ENSG00000196616	0.848104
ADH1C ENSG00000248144	1.10857
ADH4 ENSG00000198099	1.04312
ADH5 ENSG00000197894	0.936944
ADH6 ENSG00000172955	1.10453
ADH7 ENSG00000196344	0.919849
ADHFE1 ENSG00000147576	1.14184
ADI1 ENSG00000182551	0.783027
ADIG ENSG00000182035	0.775213
ADIPOQ ENSG00000181092	1.06708
ADIPOR1 ENSG00000159346	0.855056
ADIPOR2 ENSG00000006831	0.895348
ADIRF ENSG00000148671	0.775218
ADK ENSG00000156110	0.871615
ADM ENSG00000148926	1.07159
ADM2 ENSG00000128165	0.932958
ADM5 ENSG00000224420	0.95328
ADNP ENSG00000101126	0.825703
ADNP2 ENSG00000101544	0.928961
ADO ENSG00000181915	1.12537
ADORA1 ENSG00000163485	0.835274
ADORA2A ENSG00000128271	1.28593
ADORA2B ENSG00000170425	0.807327
ADORA3 ENSG00000282608	1.01183
ADPGK ENSG00000159322	1.16624
ADPRH ENSG00000144843	1.46235
ADPRHL1 ENSG00000153531	0.689446
ADPRHL2 ENSG00000116863	0.883032
ADPRM ENSG00000170222	1.04093
ADRA1A ENSG00000120907	0.795545
ADRA1B ENSG00000170214	0.905998
ADRA1D ENSG00000171873	0.865632
ADRA2A ENSG00000150594	0.749424
ADRA2B ENSG00000274286	0.96068
ADRA2C ENSG00000184160	1.90445
ADRB1 ENSG00000043591	0.828171
ADRB2 ENSG00000169252	0.836927
ADRB3 ENSG00000188778	0.900726
ADRM1 ENSG00000130706	0.81646
ADSL ENSG00000239900	0.942383
ADSS ENSG00000035687	0.668661
ADSSL1 ENSG00000185100	1.02107
ADTRP ENSG00000111863	0.990349
AEBP1 ENSG00000106624	1.33288
AEBP2 ENSG00000139154	0.907025
AEN ENSG00000181026	0.996094
AES ENSG00000104964	1.25086
AF011889.5 ENSG00000241489	0.646361
AF111168.1 ENSG00000280308	0.819694
AF131216.1 ENSG00000280273	0.993152
AF165138.7 ENSG00000243440	0.989691
AFAP1 ENSG00000196526	1.04733
AFAP1L1 ENSG00000157510	1.08032
AFAP1L2 ENSG00000169129	0.840303
AFF1 ENSG00000172493	1.50682
AFF2 ENSG00000155966	1.00842
AFF3 ENSG00000144218	1.1665
AFF4 ENSG00000072364	1.37824
AFG3L2 ENSG00000141385	0.800122
AFM ENSG00000079557	0.926955
AFMID ENSG00000183077	1.15686
AFP ENSG00000081051	0.987745
AFTPH ENSG00000119844	1.26765
AGA ENSG00000038002	1.02093
AGAP1 ENSG00000157985	1.04437
AGAP14P ENSG00000279058	0.986481
AGAP2 ENSG00000135439	1.0592
AGAP3 ENSG00000133612	0.945271
AGAP4 ENSG00000188234	0.981976
AGAP5 ENSG00000172650	0.98859
AGAP6 ENSG00000204149	1.09348
AGAP9 ENSG00000204172	0.824022
AGBL1 ENSG00000273540	1.11453
AGBL2 ENSG00000165923	0.940316
AGBL3 ENSG00000146856	1.10504
AGBL4 ENSG00000186094	0.850387
AGBL5 ENSG00000084693	1.07059
AGER ENSG00000204305	0.74014
AGFG1 ENSG00000173744	1.05692
AGFG2 ENSG00000106351	1.33424
AGGF1 ENSG00000164252	1.12892
AGK ENSG00000006530	1.01091
AGL ENSG00000162688	1.11742
AGMAT ENSG00000116771	0.912235
AGMO ENSG00000187546	1.15406
AGO1 ENSG00000092847	0.855614
AGO2 ENSG00000123908	1.20852
AGO3 ENSG00000126070	1.08126
AGO4 ENSG00000134698	0.960793
AGPAT1 ENSG00000204310	0.939468
AGPAT2 ENSG00000169692	1.24054
AGPAT3 ENSG00000160216	0.957867
AGPAT4 ENSG00000026652	1.78084
AGPAT5 ENSG00000155189	1.17738
AGPS ENSG00000018510	0.89001
AGR2 ENSG00000106541	0.751101
AGR3 ENSG00000173467	0.896225
AGRN ENSG00000188157	1.28614
AGRP ENSG00000159723	0.926062
AGT ENSG00000135744	1.42167
AGTPBP1 ENSG00000135049	0.885703
AGTR1 ENSG00000144891	0.827804
AGTRAP ENSG00000177674	0.796584
AGXT ENSG00000172482	1.10308
AGXT2 ENSG00000113492	0.79058
AHCTF1 ENSG00000153207	1.16389
AHCY ENSG00000101444	0.959266
AHCYL1 ENSG00000168710	0.579865
AHCYL2 ENSG00000158467	0.852613
AHDC1 ENSG00000126705	1.12032
AHI1 ENSG00000135541	1.24395
AHNAK ENSG00000124942	1.41758
AHNAK2 ENSG00000185567	1.10433
AHR ENSG00000106546	1.18702
AHRR ENSG00000063438	0.940179
AHSA1 ENSG00000100591	0.915056
AHSA2 ENSG00000173209	1.04778
AHSG ENSG00000145192	1.01621
AHSP ENSG00000169877	0.90339
AICDA ENSG00000111732	0.787928
AIDA ENSG00000186063	1.02672
AIF1 ENSG00000204472	0.934732
AIF1L ENSG00000126878	0.816319
AIFM1 ENSG00000156709	1.18276
AIFM2 ENSG00000042286	0.97991
AIFM3 ENSG00000183773	0.995286
AIG1 ENSG00000146416	1.48754
AIM1 ENSG00000112297	1.06147
AIM1L ENSG00000176092	0.902206
AIM2 ENSG00000163568	1.23787
AIMP1 ENSG00000164022	0.671813
AIMP2 ENSG00000106305	0.813996
AIP ENSG00000110711	1.0246
AIPL1 ENSG00000129221	1.11174
AIRE ENSG00000160224	1.3382
AJ239318.1 ENSG00000280108	1.02929
AJAP1 ENSG00000196581	0.766311
AJUBA ENSG00000129474	1.18849
AK1 ENSG00000106992	0.923317
AK2 ENSG00000004455	0.977558
AK3 ENSG00000147853	1.02829
AK4 ENSG00000162433	0.5639
AK5 ENSG00000154027	0.946856
AK6 ENSG00000085231	1.01257
AK7 ENSG00000140057	1.01095
AK8 ENSG00000165695	0.870288
AK9 ENSG00000155085	2.07929
AKAP1 ENSG00000121057	0.884037
AKAP10 ENSG00000108599	0.761087
AKAP11 ENSG00000023516	1.23295
AKAP12 ENSG00000131016	1.04283
AKAP13 ENSG00000170776	0.902387
AKAP14 ENSG00000186471	1.10629
AKAP17A ENSG00000197976	0.982083
AKAP3 ENSG00000111254	0.745149
AKAP4 ENSG00000147081	1.21538
AKAP5 ENSG00000179841	0.822121
AKAP6 ENSG00000151320	1.16922
AKAP7 ENSG00000118507	0.978879
AKAP8 ENSG00000105127	0.922405
AKAP8L ENSG00000011243	0.977672
AKAP9 ENSG00000127914	0.996856
AKIP1 ENSG00000166452	1.03738
AKIRIN1 ENSG00000174574	0.699692
AKIRIN2 ENSG00000135334	0.760223
AKNA ENSG00000106948	1.40532
AKNAD1 ENSG00000162641	0.853461
AKR1A1 ENSG00000117448	0.826402
AKR1B1 ENSG00000085662	0.845312
AKR1B10 ENSG00000198074	1.20471
AKR1B15 ENSG00000227471	1.09783
AKR1C1 ENSG00000187134	1.04642
AKR1C2 ENSG00000151632	1.1553
AKR1C3 ENSG00000196139	0.593513
AKR1C4 ENSG00000198610	1.03978
AKR1D1 ENSG00000122787	1.02334
AKR1E2 ENSG00000165568	1.10038
AKR7A2 ENSG00000053371	0.61748
AKR7A3 ENSG00000162482	0.740655
AKR7L ENSG00000211454	0.79599
AKT1 ENSG00000142208	0.95506
AKT1S1 ENSG00000204673	0.821669
AKT2 ENSG00000105221	1.18197
AKT3 ENSG00000117020	1.05288
AKTIP ENSG00000166971	1.29947
AL023806.1 ENSG00000280184	1.02493
AL049794.1 ENSG00000280240	0.964458
AL049872.1 ENSG00000279963	0.840552
AL133475.1 ENSG00000281602	0.859119
AL135745.1 ENSG00000279654	1.06918
AL135787.1 ENSG00000283263	0.991182
AL354828.1 ENSG00000279282	0.833489
AL354828.2 ENSG00000280175	0.983509
AL356053.1 ENSG00000150076	1.19953
AL356289.1 ENSG00000279096	0.898815
AL356585.1 ENSG00000279081	1.22958
AL357140.1 ENSG00000280113	1.09035
AL358852.1 ENSG00000278899	1.18445
AL365181.1 ENSG00000280316	1.23896
AL513523.2 ENSG00000279767	0.930118
AL589743.1 ENSG00000279508	0.912344
AL590235.1 ENSG00000280230	1.03653
AL645922.1 ENSG00000279546	0.979806
ALAD ENSG00000148218	0.847471
ALAS1 ENSG00000023330	0.596121
ALAS2 ENSG00000158578	1.16978
ALB ENSG00000163631	1.03204
ALCAM ENSG00000170017	1.19465
ALDH16A1 ENSG00000161618	0.84728
ALDH18A1 ENSG00000059573	0.776389
ALDH1A1 ENSG00000165092	1.1703
ALDH1A2 ENSG00000128918	1.00472
ALDH1A3 ENSG00000184254	1.18681
ALDH1B1 ENSG00000137124	0.884393
ALDH1L1 ENSG00000144908	0.835652
ALDH1L2 ENSG00000136010	0.888141
ALDH3A1 ENSG00000108602	1.30856
ALDH3A2 ENSG00000072210	1.6627
ALDH3B1 ENSG00000006534	1.67361
ALDH3B2 ENSG00000132746	0.985508
ALDH4A1 ENSG00000159423	0.553318
ALDH5A1 ENSG00000112294	0.942507
ALDH6A1 ENSG00000119711	1.19023
ALDH7A1 ENSG00000164904	1.0809
ALDH8A1 ENSG00000118514	1.25265
ALDH9A1 ENSG00000143149	0.773734
ALDOA ENSG00000149925	1.02232
ALDOB ENSG00000136872	0.948791
ALDOC ENSG00000109107	0.739009
ALG1 ENSG00000033011	0.752911
ALG10 ENSG00000139133	1.01193
ALG10B ENSG00000175548	1.04071
ALG11 ENSG00000253710	0.714056
ALG12 ENSG00000182858	0.773376
ALG13 ENSG00000101901	1.04963
ALG14 ENSG00000172339	1.19791
ALG1L ENSG00000189366	0.878447
ALG1L2 ENSG00000251287	1.12687
ALG2 ENSG00000119523	1.27025
ALG3 ENSG00000214160	1.07217
ALG5 ENSG00000120697	0.765846
ALG6 ENSG00000088035	1.18667
ALG8 ENSG00000159063	0.89175
ALG9 ENSG00000086848	1.04131
ALK ENSG00000171094	0.780971
ALKBH1 ENSG00000100601	1.07462
ALKBH2 ENSG00000189046	0.899504
ALKBH3 ENSG00000166199	0.842219
ALKBH4 ENSG00000160993	0.763963
ALKBH5 ENSG00000091542	0.801419
ALKBH6 ENSG00000239382	1.09608
ALKBH7 ENSG00000125652	0.764338
ALKBH8 ENSG00000137760	1.56945
ALLC ENSG00000151360	0.942647
ALMS1 ENSG00000116127	1.76008
ALOX12 ENSG00000108839	1.03734
ALOX12B ENSG00000179477	0.762819
ALOX15 ENSG00000161905	1.08438
ALOX15B ENSG00000179593	1.08689
ALOX5 ENSG00000012779	1.1735
ALOX5AP ENSG00000132965	0.943005
ALOXE3 ENSG00000179148	1.26002
ALPK1 ENSG00000073331	1.00148
ALPK2 ENSG00000198796	1.08145
ALPK3 ENSG00000136383	0.740618
ALPL ENSG00000162551	0.88725
ALPP ENSG00000163283	0.827023
ALS2 ENSG00000003393	0.919326
ALS2CL ENSG00000178038	1.1603
ALS2CR11 ENSG00000155754	0.829342
ALS2CR12 ENSG00000155749	1.03379
ALX1 ENSG00000180318	0.698847
ALX3 ENSG00000156150	0.709505
ALX4 ENSG00000052850	0.99005
ALYREF ENSG00000183684	0.964016
AMACR ENSG00000242110	0.647962
AMBN ENSG00000178522	1.03354
AMBP ENSG00000106927	0.871235
AMBRA1 ENSG00000110497	0.981401
AMD1 ENSG00000123505	1.10528
AMDHD1 ENSG00000139344	1.00792
AMDHD2 ENSG00000162066	1.10146
AMELX ENSG00000125363	0.704244
AMELY ENSG00000099721	1.10694
AMER1 ENSG00000184675	1.12079
AMER2 ENSG00000165566	1.14999
AMER3 ENSG00000178171	0.926273
AMFR ENSG00000159461	1.1116
AMH ENSG00000104899	0.933341
AMHR2 ENSG00000135409	0.899502
AMIGO1 ENSG00000181754	1.1024
AMIGO2 ENSG00000139211	1.0597
AMIGO3 ENSG00000176020	1.02652
AMMECR1 ENSG00000101935	0.980968
AMMECR1L ENSG00000144233	0.945477
AMN ENSG00000166126	0.906819
AMN1 ENSG00000151743	0.777459
AMOT ENSG00000126016	1.53882
AMOTL1 ENSG00000166025	0.800115
AMOTL2 ENSG00000114019	1.17429
AMPD1 ENSG00000116748	0.741209
AMPD2 ENSG00000116337	1.11156
AMPD3 ENSG00000133805	1.29528
AMPH ENSG00000078053	1.17407
AMT ENSG00000145020	0.893018
AMTN ENSG00000187689	0.954286
AMY1A ENSG00000237763	1.00572
AMY1B ENSG00000174876	1.08792
AMY1C ENSG00000187733	1.40506
AMY2A ENSG00000243480	0.85255
AMY2B ENSG00000240038	0.983554
AMZ1 ENSG00000174945	1.22623
AMZ2 ENSG00000196704	1.00083
ANAPC1 ENSG00000153107	1.09553
ANAPC10 ENSG00000164162	1.01044
ANAPC11 ENSG00000141552	0.793787
ANAPC13 ENSG00000129055	1.07023
ANAPC15 ENSG00000110200	0.678968
ANAPC16 ENSG00000166295	0.950969
ANAPC2 ENSG00000176248	0.85271
ANAPC4 ENSG00000053900	0.958294
ANAPC5 ENSG00000089053	0.96716
ANAPC7 ENSG00000196510	0.873191
ANG ENSG00000214274	0.769815
ANGEL1 ENSG00000013523	0.988932
ANGEL2 ENSG00000174606	1.32639
ANGPT1 ENSG00000154188	0.922907
ANGPT2 ENSG00000091879	0.936448
ANGPT4 ENSG00000101280	1.20374
ANGPTL1 ENSG00000116194	0.918267
ANGPTL2 ENSG00000136859	0.908753
ANGPTL3 ENSG00000132855	0.803659
ANGPTL4 ENSG00000167772	0.95093
ANGPTL5 ENSG00000187151	0.992121
ANGPTL6 ENSG00000130812	1.12648
ANGPTL7 ENSG00000171819	1.16406
ANGPTL8 ENSG00000130173	1.28534
ANHX ENSG00000227059	0.756613
ANK1 ENSG00000029534	0.79443
ANK2 ENSG00000145362	1.05265
ANK3 ENSG00000151150	1.43772
ANKAR ENSG00000151687	1.18185
ANKDD1A ENSG00000166839	0.98519
ANKDD1B ENSG00000189045	1.07014
ANKEF1 ENSG00000132623	0.92119
ANKFN1 ENSG00000153930	0.783106
ANKFY1 ENSG00000185722	1.21403
ANKH ENSG00000154122	0.94369
ANKHD1 ENSG00000131503	0.853726
ANKHD1-EIF4EBP3 ENSG00000254996	0.797119
ANKIB1 ENSG00000001629	1.07789
ANKK1 ENSG00000170209	0.90287
ANKLE1 ENSG00000160117	0.837163
ANKLE2 ENSG00000176915	1.44437
ANKMY1 ENSG00000144504	0.662959
ANKMY2 ENSG00000106524	1.19733
ANKRA2 ENSG00000164331	1.32921
ANKRD1 ENSG00000148677	1.27652
ANKRD10 ENSG00000088448	1.0133
ANKRD11 ENSG00000167522	0.968758
ANKRD12 ENSG00000101745	1.42712
ANKRD13A ENSG00000076513	1.10592
ANKRD13B ENSG00000198720	0.697616
ANKRD13C ENSG00000118454	1.0102
ANKRD13D ENSG00000172932	0.849121
ANKRD16 ENSG00000134461	1.10278
ANKRD17 ENSG00000132466	1.92517
ANKRD18A ENSG00000180071	1.29164
ANKRD18B ENSG00000230453	1.02365
ANKRD2 ENSG00000165887	0.922457
ANKRD20A1 ENSG00000260691	0.830041
ANKRD20A2 ENSG00000183148	1.29321
ANKRD20A3 ENSG00000276203	1.0876
ANKRD20A4 ENSG00000172014	1.07113
ANKRD22 ENSG00000152766	1.08147
ANKRD23 ENSG00000163126	0.887633
ANKRD24 ENSG00000089847	0.740215
ANKRD26 ENSG00000107890	1.57424
ANKRD27 ENSG00000105186	0.79605
ANKRD28 ENSG00000206560	1.44464
ANKRD29 ENSG00000154065	0.910359
ANKRD30A ENSG00000148513	0.964106
ANKRD30B ENSG00000180777	0.820672
ANKRD30BL ENSG00000163046	1.05245
ANKRD31 ENSG00000145700	0.94555
ANKRD33 ENSG00000167612	0.786352
ANKRD33B ENSG00000164236	1.15757
ANKRD34A ENSG00000272031	0.939948
ANKRD34B ENSG00000189127	0.948716
ANKRD34C ENSG00000235711	1.39904
ANKRD35 ENSG00000198483	1.02829
ANKRD36 ENSG00000135976	1.65123
ANKRD36B ENSG00000196912	1.24852
ANKRD36C ENSG00000174501	1.83981
ANKRD37 ENSG00000186352	1.03877
ANKRD39 ENSG00000213337	1.08509
ANKRD40 ENSG00000154945	1.23743
ANKRD42 ENSG00000137494	0.835793
ANKRD44 ENSG00000065413	0.890405
ANKRD45 ENSG00000183831	0.993142
ANKRD46 ENSG00000186106	1.22894
ANKRD49 ENSG00000168876	1.06948
ANKRD50 ENSG00000151458	1.15317
ANKRD52 ENSG00000139645	0.992797
ANKRD53 ENSG00000144031	0.729555
ANKRD54 ENSG00000100124	1.14922
ANKRD55 ENSG00000164512	0.979564
ANKRD6 ENSG00000135299	0.727672
ANKRD61 ENSG00000157999	0.82823
ANKRD62 ENSG00000181626	0.858455
ANKRD65 ENSG00000235098	0.844754
ANKRD66 ENSG00000230062	1.01094
ANKRD7 ENSG00000106013	1.06375
ANKRD9 ENSG00000156381	1.13503
ANKS1A ENSG00000064999	0.875883
ANKS1B ENSG00000185046	1.28191
ANKS3 ENSG00000168096	0.996519
ANKS4B ENSG00000175311	1.13204
ANKS6 ENSG00000165138	0.842804
ANKUB1 ENSG00000206199	1.02093
ANKZF1 ENSG00000163516	0.640067
ANLN ENSG00000011426	1.04701
ANO1 ENSG00000131620	1.5562
ANO10 ENSG00000160746	1.42032
ANO2 ENSG00000047617	1.09865
ANO3 ENSG00000134343	0.959105
ANO4 ENSG00000151572	1.02122
ANO5 ENSG00000171714	1.16639
ANO6 ENSG00000177119	1.00904
ANO7 ENSG00000146205	1.07981
ANO8 ENSG00000074855	1.16756
ANO9 ENSG00000185101	1.2525
ANOS1 ENSG00000011201	1.69028
ANP32A ENSG00000140350	1.15306
ANP32B ENSG00000136938	0.715342
ANP32D ENSG00000139223	0.888044
ANP32E ENSG00000143401	0.979166
ANPEP ENSG00000166825	1.49001
ANTXR1 ENSG00000169604	0.809899
ANTXR2 ENSG00000163297	1.32091
ANTXRL ENSG00000274209	0.92465
ANXA1 ENSG00000135046	0.712958
ANXA10 ENSG00000109511	1.29235
ANXA11 ENSG00000122359	1.23052
ANXA13 ENSG00000104537	0.857467
ANXA2 ENSG00000182718	1.10462
ANXA2R ENSG00000177721	1.3409
ANXA3 ENSG00000138772	0.855815
ANXA4 ENSG00000196975	0.863759
ANXA5 ENSG00000164111	0.759416
ANXA6 ENSG00000197043	0.885779
ANXA7 ENSG00000138279	1.16435
ANXA8 ENSG00000265190	0.887747
ANXA8L1 ENSG00000264230	1.03329
ANXA9 ENSG00000143412	1.08146
AOAH ENSG00000136250	1.51253
AOC1 ENSG00000002726	0.897618
AOC2 ENSG00000131480	0.999759
AOC3 ENSG00000131471	0.965471
AOX1 ENSG00000138356	1.00134
AP000275.65 ENSG00000265590	1.00996
AP000295.9 ENSG00000249624	1.08573
AP000304.12 ENSG00000249209	0.941836
AP000349.2 ENSG00000280178	1.00084
AP000350.10 ENSG00000251357	0.816139
AP000687.1 ENSG00000280170	0.6557
AP000721.4 ENSG00000256100	0.835723
AP000769.1 ENSG00000279576	1.66535
AP000866.1 ENSG00000279342	1.20029
AP001888.1 ENSG00000281781	0.920082
AP002962.1 ENSG00000279906	1.0194
AP006285.2 ENSG00000278919	0.977655
AP1AR ENSG00000138660	0.996725
AP1B1 ENSG00000100280	0.603685
AP1G1 ENSG00000166747	0.991231
AP1G2 ENSG00000213983	1.06533
AP1M1 ENSG00000072958	0.831082
AP1M2 ENSG00000129354	0.903215
AP1S1 ENSG00000106367	1.12987
AP1S2 ENSG00000182287	1.27081
AP1S3 ENSG00000152056	0.903264
AP2A1 ENSG00000196961	0.94465
AP2A2 ENSG00000183020	0.632003
AP2B1 ENSG00000006125	0.878496
AP2M1 ENSG00000161203	0.958254
AP2S1 ENSG00000042753	0.628837
AP3B1 ENSG00000132842	1.23862
AP3B2 ENSG00000103723	0.931264
AP3D1 ENSG00000065000	0.903744
AP3M1 ENSG00000185009	1.03371
AP3M2 ENSG00000070718	1.0516
AP3S1 ENSG00000177879	1.17771
AP3S2 ENSG00000157823	0.877549
AP4B1 ENSG00000134262	1.02629
AP4E1 ENSG00000081014	1.04572
AP4M1 ENSG00000221838	0.915723
AP4S1 ENSG00000100478	0.85541
AP5B1 ENSG00000254470	1.06394
AP5M1 ENSG00000053770	1.07998
AP5S1 ENSG00000125843	0.903959
AP5Z1 ENSG00000242802	1.21073
APAF1 ENSG00000120868	1.10553
APBA1 ENSG00000107282	0.921842
APBA2 ENSG00000034053	1.03283
APBA3 ENSG00000011132	1.05526
APBB1 ENSG00000166313	0.952679
APBB1IP ENSG00000077420	1.51403
APBB2 ENSG00000163697	0.885656
APBB3 ENSG00000113108	1.11155
APC ENSG00000134982	1.03382
APC2 ENSG00000115266	0.941514
APCDD1 ENSG00000154856	1.04754
APCDD1L ENSG00000198768	0.801545
APCS ENSG00000132703	0.959131
APEH ENSG00000164062	0.892558
APELA ENSG00000248329	1.38724
APEX1 ENSG00000100823	0.588226
APEX2 ENSG00000169188	0.61404
APH1A ENSG00000117362	0.93369
APH1B ENSG00000138613	0.71095
API5 ENSG00000166181	1.26541
APIP ENSG00000149089	0.978603
APITD1 ENSG00000175279	1.03247
APITD1-CORT ENSG00000251503	0.883525
APLF ENSG00000169621	0.889499
APLN ENSG00000171388	0.645662
APLNR ENSG00000134817	0.845829
APLP1 ENSG00000105290	0.946666
APLP2 ENSG00000084234	0.775996
APMAP ENSG00000101474	0.984854
APOA1 ENSG00000118137	0.729594
APOA2 ENSG00000158874	1.10495
APOB ENSG00000084674	0.891833
APOBEC1 ENSG00000111701	1.10796
APOBEC2 ENSG00000124701	0.953651
APOBEC3A ENSG00000128383	1.11991
APOBEC3B ENSG00000179750	1.33826
APOBEC3C ENSG00000244509	0.686574
APOBEC3D ENSG00000243811	1.02215
APOBEC3F ENSG00000128394	0.882677
APOBEC3G ENSG00000239713	0.966625
APOBEC3H ENSG00000100298	0.931545
APOBEC4 ENSG00000173627	1.21338
APOBR ENSG00000184730	1.26066
APOC1 ENSG00000130208	0.505066
APOC2 ENSG00000234906	1.01163
APOC3 ENSG00000110245	0.951001
APOC4 ENSG00000267467	1.10112
APOD ENSG00000189058	0.549245
APOE ENSG00000130203	0.388344
APOF ENSG00000175336	0.86982
APOH ENSG00000091583	0.838513
APOL1 ENSG00000100342	1.4722
APOL2 ENSG00000128335	1.00342
APOL3 ENSG00000128284	1.29233
APOL4 ENSG00000100336	0.718972
APOL6 ENSG00000221963	0.974273
APOLD1 ENSG00000178878	1.03126
APOM ENSG00000204444	0.933507
APOO ENSG00000184831	1.06596
APOOL ENSG00000155008	0.87657
APP ENSG00000142192	1.07834
APPBP2 ENSG00000062725	0.777194
APPL1 ENSG00000157500	1.27087
APPL2 ENSG00000136044	1.23528
APRT ENSG00000198931	0.803855
APTX ENSG00000137074	0.794357
AQP1 ENSG00000240583	0.568092
AQP10 ENSG00000143595	1.01215
AQP11 ENSG00000178301	0.837852
AQP12A ENSG00000184945	0.893481
AQP12B ENSG00000185176	1.00626
AQP2 ENSG00000167580	0.856133
AQP3 ENSG00000165272	0.406777
AQP4 ENSG00000171885	1.00776
AQP5 ENSG00000161798	0.921552
AQP6 ENSG00000086159	0.9202
AQP7 ENSG00000165269	0.819568
AQP8 ENSG00000103375	0.826403
AQP9 ENSG00000103569	0.92592
AQR ENSG00000021776	1.52273
AR ENSG00000169083	0.872946
ARAF ENSG00000078061	1.20083
ARAP1 ENSG00000186635	1.27955
ARAP2 ENSG00000047365	1.88076
ARAP3 ENSG00000120318	0.812744
ARC ENSG00000198576	1.10653
ARCN1 ENSG00000095139	1.07191
AREG ENSG00000109321	1.12588
AREL1 ENSG00000119682	0.691553
ARF1 ENSG00000143761	0.946101
ARF3 ENSG00000134287	1.0472
ARF4 ENSG00000168374	0.906071
ARF5 ENSG00000004059	0.826507
ARF6 ENSG00000165527	1.77828
ARFGAP1 ENSG00000101199	1.30258
ARFGAP2 ENSG00000149182	0.797171
ARFGAP3 ENSG00000242247	1.1541
ARFGEF1 ENSG00000066777	1.03792
ARFGEF2 ENSG00000124198	0.781989
ARFGEF3 ENSG00000112379	0.703262
ARFIP1 ENSG00000164144	1.15348
ARFIP2 ENSG00000132254	0.942418
ARFRP1 ENSG00000101246	0.75918
ARG1 ENSG00000118520	0.864548
ARG2 ENSG00000081181	0.690249
ARGFX ENSG00000186103	1.01118
ARGLU1 ENSG00000134884	1.40842
ARHGAP1 ENSG00000175220	1.11009
ARHGAP10 ENSG00000071205	1.19655
ARHGAP11A ENSG00000198826	1.57755
ARHGAP11B ENSG00000187951	1.10442
ARHGAP12 ENSG00000165322	0.777961
ARHGAP15 ENSG00000075884	1.09248
ARHGAP17 ENSG00000140750	1.41444
ARHGAP18 ENSG00000146376	1.03298
ARHGAP19 ENSG00000213390	0.921259
ARHGAP20 ENSG00000137727	1.14981
ARHGAP21 ENSG00000107863	1.0263
ARHGAP22 ENSG00000128805	1.00527
ARHGAP23 ENSG00000275832	1.28779
ARHGAP24 ENSG00000138639	0.975515
ARHGAP25 ENSG00000163219	0.924834
ARHGAP26 ENSG00000145819	0.977043
ARHGAP27 ENSG00000159314	1.09394
ARHGAP28 ENSG00000088756	0.740159
ARHGAP29 ENSG00000137962	0.72813
ARHGAP30 ENSG00000186517	1.01111
ARHGAP31 ENSG00000031081	0.874848
ARHGAP32 ENSG00000134909	0.843981
ARHGAP33 ENSG00000004777	1.24892
ARHGAP35 ENSG00000160007	1.10583
ARHGAP36 ENSG00000147256	1.0376
ARHGAP39 ENSG00000147799	0.966915
ARHGAP4 ENSG00000089820	0.956849
ARHGAP40 ENSG00000124143	1.10279
ARHGAP42 ENSG00000165895	0.723165
ARHGAP44 ENSG00000006740	0.968257
ARHGAP45 ENSG00000180448	1.15248
ARHGAP5 ENSG00000100852	0.940649
ARHGAP6 ENSG00000047648	1.18163
ARHGAP8 ENSG00000241484	0.893156
ARHGAP9 ENSG00000123329	1.13242
ARHGDIA ENSG00000141522	1.50013
ARHGDIB ENSG00000111348	0.880819
ARHGDIG ENSG00000242173	0.929092
ARHGEF1 ENSG00000076928	0.665665
ARHGEF10 ENSG00000104728	0.741061
ARHGEF10L ENSG00000074964	1.07546
ARHGEF11 ENSG00000132694	1.54491
ARHGEF12 ENSG00000196914	1.0128
ARHGEF15 ENSG00000198844	0.932157
ARHGEF16 ENSG00000130762	0.529651
ARHGEF17 ENSG00000110237	0.559457
ARHGEF18 ENSG00000104880	0.912684
ARHGEF19 ENSG00000142632	0.531969
ARHGEF2 ENSG00000116584	0.832153
ARHGEF25 ENSG00000240771	1.20707
ARHGEF26 ENSG00000114790	0.747451
ARHGEF28 ENSG00000214944	0.90628
ARHGEF3 ENSG00000163947	1.65333
ARHGEF33 ENSG00000214694	1.27332
ARHGEF35 ENSG00000213214	1.09083
ARHGEF37 ENSG00000183111	1.07195
ARHGEF38 ENSG00000236699	0.974684
ARHGEF39 ENSG00000137135	0.918123
ARHGEF4 ENSG00000136002	1.07281
ARHGEF40 ENSG00000165801	0.644679
ARHGEF5 ENSG00000050327	1.08108
ARHGEF6 ENSG00000129675	0.961289
ARHGEF7 ENSG00000102606	0.682444
ARHGEF9 ENSG00000131089	1.09227
ARID1A ENSG00000117713	0.883929
ARID1B ENSG00000049618	1.33849
ARID2 ENSG00000189079	1.21749
ARID3A ENSG00000116017	0.887791
ARID3B ENSG00000179361	0.90057
ARID4A ENSG00000032219	0.732405
ARID4B ENSG00000054267	1.42149
ARID5A ENSG00000196843	1.23323
ARID5B ENSG00000150347	0.871126
ARIH1 ENSG00000166233	0.528472
ARIH2 ENSG00000177479	0.66547
ARIH2OS ENSG00000221883	1.3272
ARL1 ENSG00000120805	0.822848
ARL10 ENSG00000175414	0.82025
ARL11 ENSG00000152213	0.94475
ARL13B ENSG00000169379	1.09383
ARL14 ENSG00000179674	0.769992
ARL14EP ENSG00000152219	0.853341
ARL15 ENSG00000185305	0.898035
ARL16 ENSG00000214087	0.760639
ARL17A ENSG00000185829	1.11819
ARL17B ENSG00000228696	0.915913
ARL2 ENSG00000213465	0.635909
ARL2BP ENSG00000102931	0.695357
ARL3 ENSG00000138175	1.13332
ARL4A ENSG00000122644	0.583194
ARL4C ENSG00000188042	0.975911
ARL4D ENSG00000175906	1.14426
ARL5A ENSG00000162980	1.31902
ARL5B ENSG00000165997	0.877326
ARL5C ENSG00000141748	0.969969
ARL6 ENSG00000113966	0.967743
ARL6IP1 ENSG00000170540	0.978321
ARL6IP4 ENSG00000182196	1.18845
ARL6IP5 ENSG00000144746	1.10981
ARL6IP6 ENSG00000177917	1.06013
ARL8A ENSG00000143862	0.914557
ARL8B ENSG00000134108	0.870344
ARL9 ENSG00000196503	1.35705
ARMC1 ENSG00000104442	1.10279
ARMC10 ENSG00000170632	0.836229
ARMC12 ENSG00000157343	0.986265
ARMC2 ENSG00000118690	0.788761
ARMC3 ENSG00000165309	0.951545
ARMC4 ENSG00000169126	1.12706
ARMC5 ENSG00000140691	0.833634
ARMC6 ENSG00000105676	0.666002
ARMC7 ENSG00000125449	0.786387
ARMC8 ENSG00000114098	0.902122
ARMC9 ENSG00000135931	0.885347
ARMCX1 ENSG00000126947	1.26116
ARMCX2 ENSG00000184867	0.921118
ARMCX3 ENSG00000102401	1.12807
ARMCX4 ENSG00000196440	1.09129
ARMCX5 ENSG00000125962	0.653849
ARMCX6 ENSG00000198960	0.812057
ARMS2 ENSG00000254636	0.807544
ARMT1 ENSG00000146476	1.14167
ARNT ENSG00000143437	1.2574
ARNT2 ENSG00000172379	0.844074
ARNTL ENSG00000133794	0.847323
ARNTL2 ENSG00000029153	1.24526
ARPC1A ENSG00000241685	1.1025
ARPC1B ENSG00000130429	1.23018
ARPC2 ENSG00000163466	1.25925
ARPC3 ENSG00000111229	1.28537
ARPC4 ENSG00000241553	1.40832
ARPC5 ENSG00000162704	1.06773
ARPC5L ENSG00000136950	0.717517
ARPIN ENSG00000242498	0.857407
ARPP19 ENSG00000128989	0.96497
ARPP21 ENSG00000172995	0.847641
ARRB1 ENSG00000137486	1.57329
ARRB2 ENSG00000141480	0.790216
ARRDC1 ENSG00000197070	0.799013
ARRDC2 ENSG00000105643	0.956901
ARRDC3 ENSG00000113369	1.27613
ARRDC4 ENSG00000140450	1.00494
ARRDC5 ENSG00000205784	0.925965
ARSA ENSG00000100299	0.85845
ARSB ENSG00000113273	0.870492
ARSD ENSG00000006756	0.557802
ARSE ENSG00000157399	0.985404
ARSF ENSG00000062096	0.726965
ARSG ENSG00000141337	0.953216
ARSI ENSG00000183876	1.01737
ARSJ ENSG00000180801	1.43741
ARSK ENSG00000164291	1.0527
ART3 ENSG00000156219	0.930727
ART4 ENSG00000111339	0.950178
ART5 ENSG00000167311	0.781167
ARTN ENSG00000117407	1.08164
ARV1 ENSG00000173409	0.828594
ARVCF ENSG00000099889	0.693372
ARX ENSG00000004848	1.50346
AS3MT ENSG00000214435	0.951382
ASAH1 ENSG00000104763	0.967149
ASAH2 ENSG00000188611	0.928422
ASAH2B ENSG00000204147	1.01449
ASAP1 ENSG00000153317	1.26085
ASAP2 ENSG00000151693	1.13577
ASAP3 ENSG00000088280	1.2443
ASB1 ENSG00000065802	0.614311
ASB10 ENSG00000146926	0.874367
ASB11 ENSG00000165192	0.845047
ASB12 ENSG00000198881	0.722712
ASB13 ENSG00000196372	0.984247
ASB14 ENSG00000239388	0.990959
ASB15 ENSG00000146809	0.792857
ASB16 ENSG00000161664	0.843693
ASB17 ENSG00000154007	0.947218
ASB18 ENSG00000182177	1.08695
ASB2 ENSG00000100628	1.10202
ASB3 ENSG00000115239	0.843518
ASB4 ENSG00000005981	1.0249
ASB5 ENSG00000164122	1.03225
ASB6 ENSG00000148331	0.961008
ASB7 ENSG00000183475	1.00098
ASB8 ENSG00000177981	0.782856
ASB9 ENSG00000102048	0.863926
ASCC1 ENSG00000138303	0.980474
ASCC2 ENSG00000100325	0.861412
ASCC3 ENSG00000112249	1.02783
ASCL1 ENSG00000139352	0.666393
ASCL2 ENSG00000183734	0.834888
ASCL3 ENSG00000176009	0.937434
ASCL4 ENSG00000187855	0.918293
ASCL5 ENSG00000232237	1.07066
ASF1A ENSG00000111875	1.46938
ASF1B ENSG00000105011	1.20945
ASGR1 ENSG00000141505	0.85882
ASGR2 ENSG00000161944	1.02782
ASH1L ENSG00000116539	0.803408
ASH2L ENSG00000129691	1.02263
ASIC1 ENSG00000110881	0.919246
ASIC2 ENSG00000108684	1.00993
ASIC3 ENSG00000213199	1.03106
ASIC4 ENSG00000072182	1.14784
ASIC5 ENSG00000256394	0.839961
ASIP ENSG00000101440	0.849829
ASL ENSG00000126522	0.997558
ASMT ENSG00000196433	1.12193
ASMTL ENSG00000169093	1.23684
ASNA1 ENSG00000198356	0.870866
ASNS ENSG00000070669	1.27076
ASNSD1 ENSG00000138381	0.783085
ASPA ENSG00000108381	1.05143
ASPDH ENSG00000204653	1.15564
ASPG ENSG00000166183	0.824872
ASPH ENSG00000198363	1.3488
ASPHD1 ENSG00000174939	0.872521
ASPHD2 ENSG00000128203	0.815737
ASPM ENSG00000066279	1.0038
ASPN ENSG00000106819	1.22021
ASPRV1 ENSG00000244617	0.679886
ASPSCR1 ENSG00000169696	0.820093
ASRGL1 ENSG00000162174	0.814291
ASS1 ENSG00000130707	1.96595
ASTE1 ENSG00000034533	0.838598
ASTN1 ENSG00000152092	1.00049
ASTN2 ENSG00000148219	0.802905
ASUN ENSG00000064102	0.886136
ASXL1 ENSG00000171456	1.07217
ASXL2 ENSG00000143970	1.24416
ASXL3 ENSG00000141431	1.01865
ASZ1 ENSG00000154438	0.766017
ATAD1 ENSG00000138138	0.747893
ATAD2 ENSG00000156802	0.790665
ATAD2B ENSG00000119778	0.901461
ATAD3A ENSG00000197785	1.50389
ATAD3B ENSG00000160072	0.784027
ATAD3C ENSG00000215915	1.23541
ATAD5 ENSG00000176208	0.913402
ATAT1 ENSG00000137343	0.809648
ATCAY ENSG00000167654	1.20672
ATE1 ENSG00000107669	1.08688
ATF1 ENSG00000123268	1.02952
ATF2 ENSG00000115966	1.02633
ATF3 ENSG00000162772	1.00423
ATF4 ENSG00000128272	1.17015
ATF5 ENSG00000169136	0.982466
ATF6 ENSG00000118217	0.946071
ATF6B ENSG00000213676	1.09769
ATF7 ENSG00000170653	1.1631
ATF7IP ENSG00000171681	0.875237
ATF7IP2 ENSG00000166669	0.644143
ATG10 ENSG00000152348	1.04535
ATG101 ENSG00000123395	0.664834
ATG12 ENSG00000145782	1.47745
ATG13 ENSG00000175224	0.884776
ATG14 ENSG00000126775	0.672771
ATG16L1 ENSG00000085978	0.579609
ATG16L2 ENSG00000168010	0.998045
ATG2A ENSG00000110046	0.959225
ATG2B ENSG00000066739	1.5045
ATG3 ENSG00000144848	0.655172
ATG4A ENSG00000101844	0.978557
ATG4B ENSG00000168397	1.1811
ATG4C ENSG00000125703	1.05124
ATG4D ENSG00000130734	0.945734
ATG5 ENSG00000057663	1.28975
ATG7 ENSG00000197548	1.14729
ATG9A ENSG00000198925	1.36376
ATG9B ENSG00000181652	0.824919
ATHL1 ENSG00000142102	0.816807
ATIC ENSG00000138363	0.731998
ATL1 ENSG00000198513	0.992648
ATL2 ENSG00000119787	1.11556
ATL3 ENSG00000184743	0.91126
ATM ENSG00000149311	1.08044
ATMIN ENSG00000166454	1.05035
ATN1 ENSG00000111676	0.925897
ATOH1 ENSG00000172238	0.876036
ATOH7 ENSG00000179774	1.04987
ATOH8 ENSG00000168874	1.42309
ATOX1 ENSG00000177556	1.05629
ATP10A ENSG00000206190	1.03099
ATP10B ENSG00000118322	1.04195
ATP10D ENSG00000145246	1.2051
ATP11A ENSG00000068650	0.989694
ATP11B ENSG00000058063	1.19561
ATP11C ENSG00000101974	0.966062
ATP12A ENSG00000075673	0.955156
ATP13A1 ENSG00000105726	0.961989
ATP13A2 ENSG00000159363	0.420094
ATP13A3 ENSG00000133657	0.762041
ATP13A4 ENSG00000127249	0.93085
ATP13A5 ENSG00000187527	1.07004
ATP1A1 ENSG00000163399	0.804901
ATP1A2 ENSG00000018625	0.927145
ATP1A3 ENSG00000105409	0.757756
ATP1A4 ENSG00000132681	0.84348
ATP1B1 ENSG00000143153	1.27954
ATP1B2 ENSG00000129244	1.11878
ATP1B3 ENSG00000069849	0.995904
ATP1B4 ENSG00000101892	0.982602
ATP23 ENSG00000166896	1.38895
ATP2A1 ENSG00000196296	0.991877
ATP2A2 ENSG00000174437	1.23572
ATP2A3 ENSG00000074370	1.30957
ATP2B1 ENSG00000070961	1.57717
ATP2B2 ENSG00000157087	0.904041
ATP2B3 ENSG00000067842	1.07605
ATP2B4 ENSG00000058668	1.05302
ATP2C1 ENSG00000017260	1.52225
ATP2C2 ENSG00000064270	0.742026
ATP4A ENSG00000105675	0.89234
ATP4B ENSG00000186009	0.816076
ATP5J2-PTCD1 ENSG00000248919	0.954408
ATP5SL ENSG00000105341	0.881803
ATP6AP1 ENSG00000071553	0.807234
ATP6AP1L ENSG00000205464	1.01625
ATP6AP2 ENSG00000182220	0.733392
ATP6V0A1 ENSG00000033627	0.690083
ATP6V0A2 ENSG00000185344	1.06241
ATP6V0A4 ENSG00000105929	0.94617
ATP6V0B ENSG00000117410	1.23318
ATP6V0C ENSG00000185883	0.942498
ATP6V0D1 ENSG00000159720	1.04658
ATP6V0D2 ENSG00000147614	0.919076
ATP6V0E1 ENSG00000113732	1.11544
ATP6V0E2 ENSG00000171130	0.953321
ATP6V1A ENSG00000114573	1.56177
ATP6V1B1 ENSG00000116039	0.868449
ATP6V1B2 ENSG00000147416	0.756595
ATP6V1C1 ENSG00000155097	0.857097
ATP6V1C2 ENSG00000143882	0.720853
ATP6V1D ENSG00000100554	0.891028
ATP6V1E1 ENSG00000131100	0.946877
ATP6V1E2 ENSG00000250565	1.42886
ATP6V1F ENSG00000128524	1.08911
ATP6V1G1 ENSG00000136888	1.21618
ATP6V1G2 ENSG00000213760	0.986448
ATP6V1G3 ENSG00000151418	1.02997
ATP6V1H ENSG00000047249	0.722617
ATP7A ENSG00000165240	0.880051
ATP7B ENSG00000123191	0.645193
ATP8A1 ENSG00000124406	0.756506
ATP8A2 ENSG00000132932	0.96502
ATP8B1 ENSG00000081923	1.32124
ATP8B2 ENSG00000143515	1.29069
ATP8B3 ENSG00000130270	1.03233
ATP8B4 ENSG00000104043	1.12087
ATP9A ENSG00000054793	0.894931
ATP9B ENSG00000166377	0.836364
ATPIF1 ENSG00000130770	0.770813
ATR ENSG00000175054	1.11949
ATRAID ENSG00000138085	1.18114
ATRIP ENSG00000164053	0.860108
ATRIP ENSG00000282827	1.08313
ATRN ENSG00000088812	0.781525
ATRNL1 ENSG00000107518	0.939627
ATRX ENSG00000085224	1.3566
ATXN1 ENSG00000124788	1.6872
ATXN10 ENSG00000130638	0.805667
ATXN1L ENSG00000224470	0.619022
ATXN2 ENSG00000204842	0.852238
ATXN2L ENSG00000168488	1.07643
ATXN3 ENSG00000066427	1.08428
ATXN3L ENSG00000123594	0.971551
ATXN7 ENSG00000163635	1.16613
ATXN7L1 ENSG00000146776	0.935153
ATXN7L2 ENSG00000162650	0.874784
ATXN7L3 ENSG00000087152	0.592132
ATXN7L3B ENSG00000253719	0.679704
AUH ENSG00000148090	1.37753
AUNIP ENSG00000127423	1.15565
AUP1 ENSG00000115307	1.23059
AURKA ENSG00000087586	0.84521
AURKAIP1 ENSG00000175756	0.837669
AURKB ENSG00000178999	1.0962
AURKC ENSG00000105146	0.870875
AUTS2 ENSG00000158321	1.17092
AVEN ENSG00000169857	1.17904
AVIL ENSG00000135407	1.07549
AVL9 ENSG00000105778	1.16263
AVP ENSG00000101200	0.993692
AVPI1 ENSG00000119986	0.833785
AVPR1A ENSG00000166148	0.882692
AVPR1B ENSG00000198049	1.24491
AVPR2 ENSG00000126895	1.07891
AXDND1 ENSG00000162779	1.18159
AXIN1 ENSG00000103126	0.783169
AXIN2 ENSG00000168646	1.2265
AXL ENSG00000167601	1.12287
AZGP1 ENSG00000160862	1.3847
AZI2 ENSG00000163512	1.01922
AZIN1 ENSG00000155096	1.31068
AZIN2 ENSG00000142920	1.25995
AZU1 ENSG00000172232	0.896101
B2M ENSG00000166710	1.00537
B3GALNT1 ENSG00000169255	1.50819
B3GALNT2 ENSG00000162885	1.08151
B3GALT1 ENSG00000172318	1.21276
B3GALT2 ENSG00000162630	1.01677
B3GALT4 ENSG00000235863	1.24658
B3GALT5 ENSG00000183778	1.03468
B3GALT6 ENSG00000176022	0.846097
B3GAT1 ENSG00000109956	1.35431
B3GAT2 ENSG00000112309	0.775625
B3GAT3 ENSG00000149541	1.1068
B3GLCT ENSG00000187676	0.872264
B3GNT2 ENSG00000170340	1.23793
B3GNT3 ENSG00000179913	1.37629
B3GNT4 ENSG00000176383	0.808906
B3GNT5 ENSG00000176597	0.743107
B3GNT6 ENSG00000198488	0.93162
B3GNT7 ENSG00000156966	0.919533
B3GNT8 ENSG00000177191	1.13756
B3GNT9 ENSG00000237172	0.600471
B3GNTL1 ENSG00000175711	0.955901
B4GALNT1 ENSG00000135454	0.776066
B4GALNT2 ENSG00000167080	1.05911
B4GALNT3 ENSG00000139044	0.837912
B4GALNT4 ENSG00000182272	0.897823
B4GALT1 ENSG00000086062	1.30367
B4GALT2 ENSG00000117411	0.989034
B4GALT3 ENSG00000158850	0.926137
B4GALT4 ENSG00000121578	0.919032
B4GALT5 ENSG00000158470	1.31888
B4GALT6 ENSG00000118276	1.16067
B4GALT7 ENSG00000027847	1.40577
B4GAT1 ENSG00000174684	1.23387
B9D1 ENSG00000108641	0.611972
B9D2 ENSG00000123810	1.28295
BAALC ENSG00000164929	1.18152
BAAT ENSG00000136881	1.16897
BABAM1 ENSG00000105393	0.93481
BACE1 ENSG00000186318	0.870102
BACE2 ENSG00000182240	1.31027
BACH1 ENSG00000156273	0.862785
BACH2 ENSG00000112182	0.873316
BAD ENSG00000002330	0.644495
BAG1 ENSG00000107262	1.08155
BAG2 ENSG00000112208	1.18175
BAG3 ENSG00000151929	0.856174
BAG4 ENSG00000156735	1.02672
BAG5 ENSG00000166170	1.04564
BAG6 ENSG00000204463	0.994451
BAHCC1 ENSG00000266074	0.909423
BAHD1 ENSG00000140320	0.888442
BAIAP2 ENSG00000175866	0.726388
BAIAP2L1 ENSG00000006453	0.937431
BAIAP2L2 ENSG00000128298	0.77539
BAIAP3 ENSG00000007516	1.13093
BAK1 ENSG00000030110	0.940379
BAMBI ENSG00000095739	1.0658
BANF1 ENSG00000175334	0.528105
BANF2 ENSG00000125888	0.758987
BANK1 ENSG00000153064	0.930298
BANP ENSG00000172530	0.692613
BAP1 ENSG00000163930	1.11362
BARD1 ENSG00000138376	1.01728
BARHL2 ENSG00000143032	1.02768
BARX1 ENSG00000131668	0.956055
BARX2 ENSG00000043039	1.14347
BASP1 ENSG00000176788	0.943153
BATF ENSG00000156127	1.0469
BATF2 ENSG00000168062	1.02968
BATF3 ENSG00000123685	0.835225
BAX ENSG00000087088	0.866186
BAZ1A ENSG00000198604	1.48325
BAZ1B ENSG00000009954	0.737714
BAZ2A ENSG00000076108	1.07632
BAZ2B ENSG00000123636	1.39063
BBC3 ENSG00000105327	0.81969
BBIP1 ENSG00000214413	1.54176
BBOF1 ENSG00000119636	1.79201
BBOX1 ENSG00000129151	0.940719
BBS1 ENSG00000174483	1.45024
BBS10 ENSG00000179941	1.02864
BBS12 ENSG00000181004	0.781979
BBS2 ENSG00000125124	0.74639
BBS4 ENSG00000140463	0.586852
BBS5 ENSG00000163093	1.09876
BBS7 ENSG00000138686	0.858019
BBS9 ENSG00000122507	1.32452
BBX ENSG00000114439	0.769882
BCAM ENSG00000187244	0.508189
BCAN ENSG00000132692	0.965965
BCAP29 ENSG00000075790	0.660412
BCAP31 ENSG00000185825	1.20247
BCAR1 ENSG00000050820	1.17079
BCAR3 ENSG00000137936	1.6742
BCAS1 ENSG00000064787	0.825724
BCAS2 ENSG00000116752	0.83134
BCAS3 ENSG00000141376	1.47771
BCAS4 ENSG00000124243	0.71965
BCAT1 ENSG00000060982	0.834094
BCAT2 ENSG00000105552	1.19246
BCCIP ENSG00000107949	0.765215
BCDIN3D ENSG00000186666	0.631633
BCHE ENSG00000114200	1.12886
BCKDHA ENSG00000248098	1.158
BCKDHB ENSG00000083123	0.873933
BCKDK ENSG00000103507	0.730201
BCL10 ENSG00000142867	0.910112
BCL11A ENSG00000119866	1.0729
BCL11B ENSG00000127152	0.929802
BCL2 ENSG00000171791	1.11948
BCL2A1 ENSG00000140379	1.07725
BCL2L1 ENSG00000171552	1.00488
BCL2L10 ENSG00000137875	0.826929
BCL2L11 ENSG00000153094	1.01233
BCL2L12 ENSG00000126453	0.775208
BCL2L13 ENSG00000099968	0.918739
BCL2L14 ENSG00000121380	0.860555
BCL2L15 ENSG00000188761	1.03403
BCL2L2 ENSG00000129473	0.57911
BCL2L2-PABPN1 ENSG00000258643	1.03098
BCL3 ENSG00000069399	1.14851
BCL6 ENSG00000113916	1.15248
BCL6B ENSG00000161940	0.949943
BCL7A ENSG00000110987	0.74617
BCL7B ENSG00000106635	1.6024
BCL7C ENSG00000099385	1.22103
BCL9 ENSG00000116128	0.947109
BCL9L ENSG00000186174	0.944667
BCLAF1 ENSG00000029363	1.10107
BCO1 ENSG00000135697	0.932697
BCO2 ENSG00000197580	1.98113
BCOR ENSG00000183337	0.819953
BCORL1 ENSG00000085185	1.05194
BCR ENSG00000186716	0.812831
BCS1L ENSG00000074582	0.910907
BDH1 ENSG00000161267	0.770176
BDH2 ENSG00000164039	0.788737
BDKRB1 ENSG00000100739	1.14144
BDKRB2 ENSG00000168398	1.73852
BDNF ENSG00000176697	1.10053
BDP1 ENSG00000145734	1.01077
BEAN1 ENSG00000166546	1.0657
BECN1 ENSG00000126581	0.898681
BEGAIN ENSG00000183092	0.976411
BEND2 ENSG00000177324	0.779304
BEND3 ENSG00000178409	1.00569
BEND4 ENSG00000188848	0.85098
BEND5 ENSG00000162373	1.06608
BEND6 ENSG00000151917	1.00154
BEND7 ENSG00000165626	1.33155
BEST1 ENSG00000167995	0.857404
BEST2 ENSG00000039987	0.757614
BEST3 ENSG00000127325	0.822195
BEST4 ENSG00000142959	1.04761
BET1 ENSG00000105829	1.04492
BET1L ENSG00000177951	0.66924
BEX1 ENSG00000133169	0.927019
BEX2 ENSG00000133134	0.787519
BEX3 ENSG00000166681	1.01506
BEX4 ENSG00000102409	0.781407
BEX5 ENSG00000184515	0.935714
BFAR ENSG00000103429	0.712238
BFSP1 ENSG00000125864	0.814989
BFSP2 ENSG00000170819	0.933063
BGLAP ENSG00000242252	1.17402
BGN ENSG00000182492	0.961475
BHLHA15 ENSG00000180535	1.08221
BHLHB9 ENSG00000198908	1.305
BHLHE22 ENSG00000180828	1.1349
BHLHE40 ENSG00000134107	1.57086
BHLHE41 ENSG00000123095	0.994851
BHMG1 ENSG00000237452	0.92643
BHMT ENSG00000145692	0.972453
BHMT2 ENSG00000132840	1.42459
BICC1 ENSG00000122870	1.1881
BICD1 ENSG00000151746	0.854118
BICD2 ENSG00000185963	0.824162
BICDL1 ENSG00000135127	0.915461
BICDL2 ENSG00000162069	1.19996
BID ENSG00000015475	1.09746
BIK ENSG00000100290	1.08853
BIN1 ENSG00000136717	0.775102
BIN2 ENSG00000110934	1.27553
BIN3 ENSG00000147439	0.911623
BIRC2 ENSG00000110330	0.861932
BIRC3 ENSG00000023445	1.39586
BIRC5 ENSG00000089685	0.949514
BIRC6 ENSG00000115760	0.923035
BIRC7 ENSG00000101197	0.893765
BIVM ENSG00000134897	1.08063
BLCAP ENSG00000166619	0.743717
BLK ENSG00000136573	0.944164
BLM ENSG00000197299	0.798067
BLMH ENSG00000108578	1.53855
BLNK ENSG00000095585	2.29775
BLOC1S1 ENSG00000135441	1.26225
BLOC1S2 ENSG00000196072	0.943848
BLOC1S3 ENSG00000189114	1.09684
BLOC1S4 ENSG00000186222	0.682767
BLOC1S5 ENSG00000188428	1.26424
BLOC1S6 ENSG00000104164	0.971545
BLVRA ENSG00000106605	0.812478
BLVRB ENSG00000090013	1.32151
BLZF1 ENSG00000117475	1.09394
BMF ENSG00000104081	0.779335
BMI1 ENSG00000168283	0.580701
BMP1 ENSG00000168487	0.812804
BMP10 ENSG00000163217	0.99542
BMP2 ENSG00000125845	1.01879
BMP2K ENSG00000138756	1.83405
BMP3 ENSG00000152785	0.83256
BMP4 ENSG00000125378	1.31128
BMP5 ENSG00000112175	0.632199
BMP6 ENSG00000153162	1.04909
BMP7 ENSG00000101144	0.8234
BMP8A ENSG00000183682	1.23073
BMP8B ENSG00000116985	0.998888
BMPER ENSG00000164619	1.13456
BMPR1A ENSG00000107779	0.925399
BMPR1B ENSG00000138696	0.728201
BMPR2 ENSG00000204217	1.05557
BMS1 ENSG00000165733	1.61482
BMT2 ENSG00000164603	1.31386
BMX ENSG00000102010	1.05683
BNC1 ENSG00000169594	0.869128
BNC2 ENSG00000173068	0.979428
BNIP1 ENSG00000113734	1.00166
BNIP2 ENSG00000140299	1.24718
BNIP3 ENSG00000176171	1.36675
BNIP3L ENSG00000104765	1.49074
BNIPL ENSG00000163141	0.859585
BOC ENSG00000144857	0.911639
BOD1 ENSG00000145919	0.940799
BOD1L1 ENSG00000038219	1.27287
BOD1L2 ENSG00000228075	1.25761
BOK ENSG00000176720	1.50805
BOLA1 ENSG00000178096	1.12995
BOLA2B ENSG00000169627	1.29467
BOLA3 ENSG00000163170	0.729223
BOLL ENSG00000152430	1.16964
BOP1 ENSG00000261236	0.817877
BORA ENSG00000136122	0.981819
BORCS5 ENSG00000165714	0.940512
BORCS6 ENSG00000196544	1.23593
BORCS7 ENSG00000166275	1.24191
BORCS8 ENSG00000254901	1.23542
BORCS8-MEF2B ENSG00000064489	0.961527
BPGM ENSG00000172331	0.960814
BPHL ENSG00000137274	0.762047
BPI ENSG00000101425	0.782484
BPIFA1 ENSG00000198183	0.868926
BPIFA2 ENSG00000131050	0.824688
BPIFB1 ENSG00000125999	2.13774
BPIFB2 ENSG00000078898	0.968359
BPIFB4 ENSG00000186191	0.933425
BPIFC ENSG00000184459	0.985693
BPNT1 ENSG00000162813	1.13517
BPTF ENSG00000171634	1.40805
BRAF ENSG00000157764	0.814221
BRAP ENSG00000089234	1.19202
BRAT1 ENSG00000106009	0.650799
BRCA1 ENSG00000012048	1.20981
BRCA2 ENSG00000139618	1.07177
BRCC3 ENSG00000185515	0.862213
BRD1 ENSG00000100425	0.919267
BRD2 ENSG00000204256	0.560171
BRD3 ENSG00000169925	1.14882
BRD4 ENSG00000141867	1.13297
BRD7 ENSG00000166164	1.18406
BRD8 ENSG00000112983	1.82899
BRD9 ENSG00000028310	1.16478
BRDT ENSG00000137948	1.04666
BRE ENSG00000158019	0.890747
BRF1 ENSG00000185024	1.10509
BRF2 ENSG00000104221	1.48257
BRI3 ENSG00000164713	0.817979
BRI3BP ENSG00000184992	1.24326
BRICD5 ENSG00000182685	1.03221
BRINP1 ENSG00000078725	0.870781
BRINP2 ENSG00000198797	0.88109
BRINP3 ENSG00000162670	0.883911
BRIP1 ENSG00000136492	0.795162
BRIX1 ENSG00000113460	1.05317
BRK1 ENSG00000254999	1.36636
BRMS1 ENSG00000174744	0.784687
BRMS1L ENSG00000100916	1.21061
BROX ENSG00000162819	1.01193
BRPF1 ENSG00000156983	0.896746
BRPF3 ENSG00000096070	0.850781
BRS3 ENSG00000102239	0.815979
BRSK1 ENSG00000160469	0.703529
BRSK2 ENSG00000174672	1.17732
BRWD1 ENSG00000185658	0.852523
BRWD3 ENSG00000165288	1.66103
BSCL2 ENSG00000168000	0.924139
BSDC1 ENSG00000160058	1.26171
BSG ENSG00000172270	0.814542
BSN ENSG00000164061	1.14961
BSND ENSG00000162399	1.08121
BSPH1 ENSG00000188334	0.912418
BSPRY ENSG00000119411	0.930982
BST1 ENSG00000109743	0.795371
BST2 ENSG00000130303	1.27408
BTAF1 ENSG00000095564	0.837933
BTBD1 ENSG00000064726	1.02416
BTBD10 ENSG00000148925	0.983483
BTBD11 ENSG00000151136	0.95809
BTBD16 ENSG00000138152	0.978199
BTBD18 ENSG00000233436	1.27547
BTBD19 ENSG00000222009	0.854669
BTBD2 ENSG00000133243	0.830968
BTBD3 ENSG00000132640	1.12765
BTBD6 ENSG00000184887	0.769164
BTBD7 ENSG00000011114	0.935216
BTBD8 ENSG00000189195	0.876585
BTBD9 ENSG00000183826	0.739211
BTC ENSG00000174808	1.03376
BTD ENSG00000169814	0.69276
BTF3 ENSG00000145741	0.858728
BTF3L4 ENSG00000134717	1.16457
BTG1 ENSG00000133639	1.15363
BTG2 ENSG00000159388	1.53078
BTG3 ENSG00000154640	1.1327
BTG4 ENSG00000137707	0.721216
BTK ENSG00000010671	0.783612
BTLA ENSG00000186265	1.21383
BTN1A1 ENSG00000124557	0.901213
BTN2A1 ENSG00000112763	0.703057
BTN2A2 ENSG00000124508	0.836983
BTN3A1 ENSG00000026950	0.734394
BTN3A2 ENSG00000186470	0.891266
BTN3A3 ENSG00000111801	0.925983
BTNL2 ENSG00000204290	0.89231
BTNL3 ENSG00000168903	1.05795
BTNL8 ENSG00000113303	0.920157
BTNL9 ENSG00000165810	0.910285
BTRC ENSG00000166167	0.933413
BUB1 ENSG00000169679	0.947545
BUB1B ENSG00000156970	1.09587
BUB3 ENSG00000154473	1.26679
BUD13 ENSG00000137656	1.1983
BUD31 ENSG00000106245	0.816272
BVES ENSG00000112276	1.02534
BYSL ENSG00000112578	0.868817
BZW1 ENSG00000082153	0.661998
BZW2 ENSG00000136261	0.829208
C10orf10 ENSG00000165507	1.08013
C10orf105 ENSG00000214688	0.998151
C10orf107 ENSG00000183346	0.982491
C10orf11 ENSG00000148655	0.752476
C10orf128 ENSG00000204161	0.95763
C10orf142 ENSG00000277288	0.945891
C10orf2 ENSG00000107815	0.501273
C10orf35 ENSG00000171224	1.00005
C10orf53 ENSG00000178645	1.08901
C10orf54 ENSG00000107738	1.29602
C10orf55 ENSG00000222047	0.888264
C10orf62 ENSG00000203942	0.77687
C10orf67 ENSG00000179133	0.693628
C10orf71 ENSG00000177354	0.941059
C10orf76 ENSG00000120029	0.893391
C10orf82 ENSG00000165863	1.17263
C10orf88 ENSG00000119965	1.23601
C10orf90 ENSG00000154493	1.05044
C10orf95 ENSG00000120055	1.03569
C10orf99 ENSG00000188373	0.885272
C11orf1 ENSG00000137720	0.80887
C11orf16 ENSG00000176029	1.00981
C11orf21 ENSG00000110665	1.1291
C11orf24 ENSG00000171067	1.35643
C11orf31 ENSG00000211450	0.813045
C11orf40 ENSG00000171987	0.938679
C11orf42 ENSG00000180878	1.0304
C11orf45 ENSG00000174370	0.898192
C11orf49 ENSG00000149179	0.979138
C11orf52 ENSG00000149300	1.10344
C11orf53 ENSG00000150750	0.883515
C11orf54 ENSG00000182919	1.03035
C11orf57 ENSG00000150776	1.18462
C11orf58 ENSG00000110696	1.06815
C11orf63 ENSG00000109944	0.920292
C11orf65 ENSG00000166323	0.873824
C11orf68 ENSG00000175573	0.799335
C11orf70 ENSG00000137691	0.839452
C11orf71 ENSG00000180425	0.756189
C11orf74 ENSG00000166352	1.02236
C11orf80 ENSG00000173715	1.21934
C11orf84 ENSG00000168005	0.757337
C11orf87 ENSG00000185742	0.988548
C11orf88 ENSG00000183644	0.962633
C11orf91 ENSG00000205177	0.992074
C11orf94 ENSG00000234776	1.4037
C11orf95 ENSG00000188070	1.07902
C11orf96 ENSG00000187479	1.05747
C11orf98 ENSG00000278615	1.08491
C12orf10 ENSG00000139637	0.933784
C12orf29 ENSG00000133641	1.0821
C12orf4 ENSG00000047621	0.859298
C12orf40 ENSG00000180116	0.968292
C12orf42 ENSG00000179088	0.876078
C12orf43 ENSG00000157895	0.855855
C12orf45 ENSG00000151131	1.17896
C12orf49 ENSG00000111412	1.26539
C12orf50 ENSG00000165805	0.712954
C12orf54 ENSG00000177627	1.16615
C12orf56 ENSG00000185306	0.92955
C12orf57 ENSG00000111678	1.02588
C12orf60 ENSG00000182993	0.869581
C12orf65 ENSG00000130921	1.03972
C12orf66 ENSG00000174206	0.920638
C12orf71 ENSG00000214700	0.870356
C12orf73 ENSG00000204954	1.07113
C12orf75 ENSG00000235162	0.935256
C12orf76 ENSG00000174456	0.753433
C14orf1 ENSG00000133935	0.85029
C14orf105 ENSG00000100557	1.1681
C14orf119 ENSG00000179933	1.37906
C14orf132 ENSG00000227051	0.653791
C14orf142 ENSG00000170270	1.0191
C14orf159 ENSG00000133943	1.15223
C14orf166 ENSG00000087302	1.20333
C14orf169 ENSG00000170468	1.16489
C14orf177 ENSG00000176605	0.940869
C14orf178 ENSG00000197734	0.864477
C14orf180 ENSG00000184601	0.839768
C14orf2 ENSG00000156411	1.04081
C14orf28 ENSG00000179476	1.04844
C14orf37 ENSG00000139971	0.812222
C14orf39 ENSG00000179008	0.848329
C14orf79 ENSG00000140104	0.835137
C14orf80 ENSG00000185347	0.790774
C14orf93 ENSG00000100802	0.557056
C15orf39 ENSG00000167173	0.78142
C15orf40 ENSG00000169609	0.891755
C15orf41 ENSG00000186073	1.11478
C15orf48 ENSG00000166920	1.02089
C15orf52 ENSG00000188549	1.23231
C15orf53 ENSG00000175779	0.940782
C15orf57 ENSG00000128891	0.986439
C15orf59 ENSG00000205363	0.95168
C15orf61 ENSG00000189227	0.964597
C15orf62 ENSG00000188277	0.935885
C15orf65 ENSG00000261652	0.894915
C16orf13 ENSG00000130731	0.857705
C16orf45 ENSG00000166780	0.689832
C16orf46 ENSG00000166455	1.11401
C16orf52 ENSG00000185716	0.954931
C16orf54 ENSG00000185905	0.735157
C16orf58 ENSG00000140688	0.844255
C16orf59 ENSG00000162062	1.21285
C16orf62 ENSG00000103544	0.741809
C16orf70 ENSG00000125149	0.797964
C16orf71 ENSG00000166246	0.903466
C16orf72 ENSG00000182831	1.00472
C16orf74 ENSG00000154102	1.16235
C16orf78 ENSG00000166152	1.14669
C16orf82 ENSG00000234186	1.1042
C16orf86 ENSG00000159761	0.950345
C16orf87 ENSG00000155330	1.06891
C16orf89 ENSG00000153446	0.934688
C16orf91 ENSG00000174109	0.931723
C16orf92 ENSG00000167194	1.12228
C16orf95 ENSG00000260456	1.0214
C16orf96 ENSG00000205832	1.09795
C17orf105 ENSG00000231256	1.06843
C17orf107 ENSG00000205710	0.679111
C17orf49 ENSG00000258315	0.962987
C17orf50 ENSG00000270806	0.966514
C17orf51 ENSG00000212719	1.03659
C17orf53 ENSG00000125319	0.887946
C17orf58 ENSG00000186665	0.975547
C17orf62 ENSG00000178927	1.50272
C17orf64 ENSG00000141371	1.29642
C17orf67 ENSG00000214226	0.936937
C17orf74 ENSG00000184560	1.14966
C17orf75 ENSG00000108666	0.966861
C17orf78 ENSG00000278505	1.16578
C17orf80 ENSG00000141219	0.911384
C17orf89 ENSG00000224877	0.783119
C17orf96 ENSG00000273604	1.32545
C17orf97 ENSG00000187624	0.758977
C17orf98 ENSG00000275489	0.797781
C17orf99 ENSG00000187997	1.01628
C18orf21 ENSG00000141428	1.23739
C18orf25 ENSG00000152242	0.807834
C18orf32 ENSG00000177576	0.679651
C18orf54 ENSG00000166845	0.854361
C18orf63 ENSG00000206043	0.913996
C18orf8 ENSG00000141452	0.989512
C19orf12 ENSG00000131943	0.863419
C19orf18 ENSG00000177025	1.22012
C19orf24 ENSG00000228300	1.20823
C19orf25 ENSG00000119559	0.874285
C19orf33 ENSG00000167644	0.792605
C19orf35 ENSG00000188305	0.902939
C19orf38 ENSG00000214212	0.931585
C19orf43 ENSG00000123144	1.09895
C19orf44 ENSG00000105072	1.06113
C19orf45 ENSG00000198723	1.05738
C19orf47 ENSG00000160392	1.5747
C19orf48 ENSG00000167747	0.628032
C19orf52 ENSG00000142444	0.667083
C19orf53 ENSG00000104979	1.0729
C19orf54 ENSG00000188493	0.872133
C19orf57 ENSG00000132016	0.64851
C19orf60 ENSG00000006015	0.788961
C19orf66 ENSG00000130813	0.934987
C19orf67 ENSG00000188032	0.915437
C19orf68 ENSG00000185453	0.93271
C19orf70 ENSG00000174917	0.474927
C19orf71 ENSG00000183397	0.871797
C19orf73 ENSG00000221916	0.811538
C19orf81 ENSG00000235034	0.571736
C19orf84 ENSG00000262874	0.83174
C1D ENSG00000197223	1.00497
C1GALT1 ENSG00000106392	1.09694
C1GALT1C1 ENSG00000171155	0.759718
C1GALT1C1L ENSG00000223658	0.94013
C1QA ENSG00000173372	0.788538
C1QB ENSG00000173369	1.10789
C1QBP ENSG00000108561	0.715597
C1QC ENSG00000159189	0.901692
C1QL1 ENSG00000131094	0.375583
C1QL2 ENSG00000144119	1.14786
C1QL3 ENSG00000165985	0.934736
C1QL4 ENSG00000186897	0.952332
C1QTNF1 ENSG00000173918	0.632204
C1QTNF2 ENSG00000145861	1.12629
C1QTNF3 ENSG00000082196	1.1745
C1QTNF4 ENSG00000172247	0.696979
C1QTNF5 ENSG00000223953	0.985858
C1QTNF6 ENSG00000133466	0.829553
C1QTNF7 ENSG00000163145	1.33617
C1QTNF9 ENSG00000240654	1.00987
C1QTNF9B ENSG00000205863	0.798605
C1QTNF9B-AS1 ENSG00000281899	1.19725
C1R ENSG00000159403	1.21254
C1RL ENSG00000139178	1.58059
C1S ENSG00000182326	0.809325
C1orf100 ENSG00000173728	1.07491
C1orf101 ENSG00000179397	0.838176
C1orf105 ENSG00000180999	1.38456
C1orf106 ENSG00000163362	0.998267
C1orf109 ENSG00000116922	0.640971
C1orf112 ENSG00000000460	0.775378
C1orf115 ENSG00000162817	0.773902
C1orf116 ENSG00000182795	1.05896
C1orf122 ENSG00000197982	0.583821
C1orf123 ENSG00000162384	0.815914
C1orf127 ENSG00000175262	1.21555
C1orf131 ENSG00000143633	0.802032
C1orf141 ENSG00000203963	0.975697
C1orf145 ENSG00000162913	0.81499
C1orf146 ENSG00000203910	0.91791
C1orf158 ENSG00000157330	0.740035
C1orf159 ENSG00000131591	0.871158
C1orf162 ENSG00000143110	0.914301
C1orf167 ENSG00000215910	1.10558
C1orf168 ENSG00000187889	1.04156
C1orf174 ENSG00000198912	0.768959
C1orf185 ENSG00000204006	1.0939
C1orf186 ENSG00000263961	1.16789
C1orf194 ENSG00000179902	0.798634
C1orf198 ENSG00000119280	1.0463
C1orf204 ENSG00000188004	0.989314
C1orf21 ENSG00000116667	0.773699
C1orf210 ENSG00000253313	0.723273
C1orf216 ENSG00000142686	1.30669
C1orf226 ENSG00000239887	0.926482
C1orf228 ENSG00000198520	0.806948
C1orf234 ENSG00000227868	1.14373
C1orf27 ENSG00000157181	1.44163
[truncated: 15,949 more rows]
