# Supplementary material for: Spatial maps of prostate cancer transcriptomes reveal an unexplored landscape of heterogeneity
Source: Nat Commun. 2018 Jun 20;9:2419. doi: 10.1038/s41467-018-04724-5 (PMC6010471; doi:10.1038/s41467-018-04724-5)
Supplement: Supplementary file 9 — Supplementary Data 6 [file 41467_2018_4724_MOESM9_ESM.zip › Supplementary Dataset 3/experiment0006-contributions_gene_type.tsv]

	Factor 1	Factor 2	Factor 3	Factor 4	Factor 5	Factor 6	Factor 7	Factor 8	Factor 9	Factor 10
A1BG ENSG00000121410	3	0	0	0	0	4	0	2	0	0
A1CF ENSG00000148584	0	0	0	0	0	0	0	0	0	0
A2M ENSG00000175899	401	14	1	1	8	397	221	312	382	0
A2ML1 ENSG00000166535	0	0	2	1	9	1	17	2	2	0
A4GALT ENSG00000128274	0	77	1	0	0	0	38	109	21	7
AAAS ENSG00000094914	16	6	39	79	1	1	4	22	1	5
AACS ENSG00000081760	3	0	20	0	0	9	7	25	0	5
AADAC ENSG00000114771	0	0	0	0	0	0	0	0	0	0
AADACL2 ENSG00000197953	0	0	0	0	0	0	0	0	0	0
AADACL4 ENSG00000204518	0	0	0	0	0	0	0	0	0	0
AADAT ENSG00000109576	0	1	9	15	0	3	2	3	6	10
AAED1 ENSG00000158122	0	0	2	0	8	23	7	23	5	12
AAGAB ENSG00000103591	1	0	10	1	7	58	61	0	2	12
AAK1 ENSG00000115977	7	12	34	0	14	2	15	7	9	18
AAMDC ENSG00000087884	1	210	13	2	0	48	6	8	23	2
AAMP ENSG00000127837	52	29	86	122	7	78	179	58	98	59
AAR2 ENSG00000131043	0	18	0	38	45	43	41	6	1	1
AARD ENSG00000205002	0	1	0	0	0	0	0	1	1	0
AARS ENSG00000090861	43	53	3	0	47	84	7	2	9	35
AARSD1 ENSG00000266967	0	0	0	0	0	4	0	0	0	1
AASDH ENSG00000157426	3	0	1	0	4	0	0	0	0	0
AASDHPPT ENSG00000149313	0	0	10	0	0	1	7	2	0	2
AASS ENSG00000008311	8	0	2	0	0	0	0	1	0	0
AATF ENSG00000275700	9	63	19	18	0	46	3	9	3	1
AATK ENSG00000181409	2	4	0	0	0	1	5	1	1	0
AATK-AS1 ENSG00000225180	0	0	0	0	0	0	0	0	0	0
ABAT ENSG00000183044	0	0	6	4	5	1	3	1	0	0
ABC13-47488600E17.1 ENSG00000283199	1	0	0	0	0	0	2	0	0	0
ABC13-47656900H15.1 ENSG00000283566	2	0	0	0	1	1	8	2	0	1
ABC7-42404400C24.1 ENSG00000277758	0	0	0	0	0	0	0	0	0	0
ABCA1 ENSG00000165029	1	1	0	1	0	2	1	1	1	1
ABCA10 ENSG00000154263	0	5	0	1	0	0	3	0	0	0
ABCA12 ENSG00000144452	16	0	1	0	0	0	0	3	0	0
ABCA13 ENSG00000179869	0	0	0	0	0	0	0	0	0	0
ABCA2 ENSG00000107331	5	18	40	51	1	1	18	40	8	9
ABCA3 ENSG00000167972	7	0	0	4	1	3	0	0	3	0
ABCA4 ENSG00000198691	0	1	0	0	0	0	0	0	0	0
ABCA5 ENSG00000154265	4	0	2	1	11	1	30	1	9	7
ABCA6 ENSG00000154262	0	1	0	1	0	2	0	0	2	0
ABCA7 ENSG00000064687	2	0	1	22	0	2	12	1	17	0
ABCA8 ENSG00000141338	0	4	9	3	1	7	2	54	0	1
ABCA9 ENSG00000154258	0	1	0	3	0	1	1	0	0	0
ABCB1 ENSG00000085563	0	2	1	0	0	0	1	0	0	0
ABCB10 ENSG00000135776	6	0	2	3	1	3	1	0	0	14
ABCB11 ENSG00000073734	18	0	0	0	0	0	0	0	0	0
ABCB4 ENSG00000005471	3	4	0	0	0	0	0	1	0	1
ABCB5 ENSG00000004846	0	0	0	0	0	0	0	0	0	0
ABCB6 ENSG00000115657	4	0	0	0	1	2	0	1	0	0
ABCB7 ENSG00000131269	6	2	0	1	0	29	17	3	2	0
ABCB8 ENSG00000197150	14	14	6	0	7	0	1	7	1	0
ABCB9 ENSG00000150967	2	14	1	0	0	2	1	0	0	1
ABCC1 ENSG00000103222	22	9	10	2	7	23	23	4	0	5
ABCC10 ENSG00000124574	0	14	0	4	37	7	17	3	13	0
ABCC11 ENSG00000121270	0	0	0	0	0	0	0	0	0	0
ABCC12 ENSG00000140798	0	0	0	0	0	0	0	0	0	0
ABCC2 ENSG00000023839	0	0	0	0	0	0	0	0	0	0
ABCC3 ENSG00000108846	0	35	11	37	22	21	193	0	5	0
ABCC4 ENSG00000125257	0	0	17	2	61	0	4	0	0	5
ABCC5 ENSG00000114770	0	46	31	1	1	95	147	1	1	2
ABCC6 ENSG00000091262	7	0	0	1	5	0	1	0	0	9
ABCC8 ENSG00000006071	2	112	8	20	0	8	1	173	3	1
ABCC9 ENSG00000069431	6	0	0	1	0	0	0	2	12	0
ABCD1 ENSG00000101986	18	11	0	18	1	0	2	29	0	4
ABCD2 ENSG00000173208	0	4	0	0	0	1	0	3	2	2
ABCD3 ENSG00000117528	4	0	16	5	0	1	7	1	0	0
ABCD4 ENSG00000119688	1	8	14	0	0	3	2	0	18	9
ABCE1 ENSG00000164163	0	0	6	0	0	1	33	0	0	8
ABCF1 ENSG00000204574	0	258	66	6	0	77	18	1	6	66
ABCF2 ENSG00000033050	43	174	37	3	0	43	98	33	0	3
ABCF3 ENSG00000161204	48	1	13	50	5	0	0	1	7	7
ABCG1 ENSG00000160179	0	6	0	2	2	48	2	0	1	13
ABCG2 ENSG00000118777	3	3	0	2	2	19	28	0	10	0
ABCG4 ENSG00000172350	0	1	0	0	0	0	0	0	0	0
ABCG5 ENSG00000138075	0	0	0	0	0	0	0	0	0	0
ABHD1 ENSG00000143994	0	7	1	0	0	1	1	0	0	0
ABHD10 ENSG00000144827	9	1	3	4	8	117	0	0	1	2
ABHD11 ENSG00000106077	4	109	25	22	0	80	51	0	1	15
ABHD12 ENSG00000100997	13	143	63	87	40	62	196	5	9	32
ABHD12B ENSG00000131969	0	0	0	0	0	0	0	0	0	0
ABHD13 ENSG00000139826	7	2	16	3	5	0	15	12	1	11
ABHD14A ENSG00000248487	32	7	12	23	9	10	1	1	2	15
ABHD14A-ACY1 ENSG00000114786	0	0	0	0	0	0	0	0	0	0
ABHD14B ENSG00000114779	126	82	56	190	28	2	40	52	0	1
ABHD15 ENSG00000168792	25	3	0	0	0	0	39	1	6	3
ABHD16A ENSG00000204427	0	1	4	3	1	21	22	13	6	0
ABHD17A ENSG00000129968	55	21	9	49	11	2	0	22	5	12
ABHD17B ENSG00000107362	2	0	3	0	0	18	16	0	2	0
ABHD17C ENSG00000136379	0	0	4	3	2	2	9	0	2	3
ABHD18 ENSG00000164074	2	1	13	0	1	0	0	4	0	0
ABHD2 ENSG00000140526	2	1	88	1	34	0	33	4	3	31
ABHD3 ENSG00000158201	0	0	4	0	3	3	0	0	1	2
ABHD4 ENSG00000100439	29	58	0	19	10	46	29	6	0	0
ABHD5 ENSG00000011198	1	8	0	0	1	3	0	0	0	0
ABHD6 ENSG00000163686	3	0	9	7	0	1	69	0	0	11
ABHD8 ENSG00000127220	2	15	2	3	5	5	7	22	22	0
ABI1 ENSG00000136754	2	0	19	0	27	0	88	2	1	0
ABI2 ENSG00000138443	3	12	20	0	0	59	41	4	9	15
ABI3 ENSG00000108798	1	64	2	0	5	1	6	2	15	0
ABI3BP ENSG00000154175	1	0	0	2	1	0	0	1	0	0
ABL1 ENSG00000097007	11	59	36	39	7	142	8	129	104	34
ABL2 ENSG00000143322	60	2	1	0	8	2	20	18	90	2
ABLIM1 ENSG00000099204	9	151	3	34	26	0	285	110	64	4
ABLIM2 ENSG00000163995	6	0	0	0	0	0	1	1	11	0
ABLIM3 ENSG00000173210	53	0	5	0	0	5	69	1	0	0
ABO ENSG00000175164	1	0	2	1	1	16	49	0	0	7
ABR ENSG00000159842	1	1	9	1	3	155	160	75	2	14
ABRA ENSG00000174429	0	0	0	0	1	0	0	0	0	0
ABRACL ENSG00000146386	1	0	4	0	0	0	0	0	0	3
ABT1 ENSG00000146109	3	3	1	0	1	57	5	1	1	13
ABTB1 ENSG00000114626	208	35	16	16	13	0	32	55	6	5
ABTB2 ENSG00000166016	23	22	1	0	1	2	18	33	0	1
AC002429.5 ENSG00000236197	0	0	0	0	0	0	0	0	0	0
AC004076.7 ENSG00000268533	0	0	0	0	0	0	0	0	0	0
AC004158.1 ENSG00000280264	0	0	0	0	0	0	0	0	0	0
AC004381.6 ENSG00000005189	0	11	1	0	11	6	2	0	0	5
AC004754.3 ENSG00000269881	0	4	3	0	0	2	1	0	0	0
AC004813.1 ENSG00000279777	1	1	1	0	0	0	0	0	0	0
AC004824.1 ENSG00000280226	0	0	0	0	0	0	0	0	0	0
AC005281.1 ENSG00000226690	2	4	1	1	0	0	1	0	0	0
AC005477.1 ENSG00000280188	0	0	0	0	0	0	0	0	0	0
AC005480.1 ENSG00000279461	1	0	0	0	0	0	0	0	0	0
AC006116.20 ENSG00000267710	0	0	0	0	0	2	0	0	2	0
AC006328.1 ENSG00000280301	0	0	0	0	0	0	0	0	0	0
AC006386.1 ENSG00000279115	2	3	1	2	0	2	0	0	0	0
AC006994.3 ENSG00000279317	0	0	0	0	0	0	0	0	0	0
AC007040.11 ENSG00000258881	0	0	0	0	0	0	0	0	0	0
AC007906.1 ENSG00000279018	0	0	0	0	0	0	0	0	0	0
AC008074.1 ENSG00000279644	0	0	0	0	0	0	0	0	0	0
AC008522.1 ENSG00000279232	0	1	1	0	0	0	0	0	1	0
AC008686.1 ENSG00000280221	0	0	0	0	0	0	0	0	0	0
AC008759.1 ENSG00000279471	0	0	0	0	0	0	0	0	0	0
AC008810.1 ENSG00000279126	0	0	0	0	0	0	0	0	0	0
AC008914.1 ENSG00000279768	0	0	0	0	0	0	0	0	0	0
AC009014.3 ENSG00000271824	0	0	0	0	0	0	0	0	0	0
AC009060.2 ENSG00000280252	0	0	0	0	0	0	0	0	0	0
AC009977.1 ENSG00000279335	0	0	0	0	0	0	0	0	0	0
AC010731.4 ENSG00000235118	0	0	0	0	0	0	0	0	0	0
AC011155.1 ENSG00000280098	0	0	0	0	0	0	0	0	0	0
AC011380.1 ENSG00000281227	0	0	0	0	0	0	0	0	0	0
AC012005.1 ENSG00000279274	4	7	1	0	2	9	3	2	8	0
AC012005.2 ENSG00000279287	0	0	0	0	0	0	0	0	0	0
AC012363.1 ENSG00000281676	0	0	0	0	0	0	0	0	0	0
AC013269.5 ENSG00000184761	0	0	0	0	0	0	0	0	0	0
AC013461.1 ENSG00000091436	93	0	11	0	1	5	4	11	7	6
AC016142.1 ENSG00000280141	0	0	0	0	0	0	0	0	0	0
AC016549.1 ENSG00000281325	0	0	0	0	0	0	0	0	0	0
AC016577.1 ENSG00000279646	0	0	0	0	0	0	0	0	0	0
AC016991.1 ENSG00000279435	0	0	0	0	0	0	0	0	0	0
AC017081.1 ENSG00000279921	0	0	0	0	0	0	0	0	0	0
AC018512.1 ENSG00000279808	0	0	0	0	0	0	0	0	0	0
AC018902.1 ENSG00000280817	0	0	0	0	0	0	0	0	0	0
AC021106.1 ENSG00000279386	0	0	0	0	0	0	0	0	0	0
AC024060.1 ENSG00000281584	0	0	0	0	0	0	0	0	0	0
AC024592.12 ENSG00000267740	0	0	0	0	0	0	0	0	0	0
AC025335.1 ENSG00000179859	0	20	0	0	1	5	1	0	2	0
AC055733.1 ENSG00000280127	0	0	0	0	0	0	0	0	0	0
AC055866.1 ENSG00000281079	0	0	0	0	0	0	0	0	0	0
AC069063.2 ENSG00000279380	0	0	0	0	0	0	0	0	0	0
AC073130.2 ENSG00000281656	0	0	0	0	0	0	0	0	0	0
AC073657.1 ENSG00000279937	0	0	0	0	0	0	0	0	0	0
AC074033.1 ENSG00000281137	0	0	0	0	0	0	0	0	0	0
AC087350.1 ENSG00000281527	1	0	0	0	0	0	0	0	0	0
AC087762.1 ENSG00000279588	0	0	0	0	0	0	0	0	0	0
AC090154.1 ENSG00000278888	0	0	0	0	0	0	0	0	0	0
AC090498.1 ENSG00000279483	3	314	20	2	29	119	21	3	24	1
AC092384.1 ENSG00000280675	0	0	0	0	0	0	0	0	0	0
AC092835.2 ENSG00000233757	0	0	0	0	0	0	0	0	0	0
AC092881.1 ENSG00000279530	0	0	0	0	0	0	0	0	0	0
AC100821.1 ENSG00000280473	0	0	0	0	0	0	0	0	0	0
AC104057.1 ENSG00000280427	0	0	0	0	0	0	0	0	0	0
AC104073.1 ENSG00000280410	0	0	0	0	0	0	0	0	0	0
AC104304.4 ENSG00000283473	0	0	0	0	0	0	0	0	0	0
AC104389.2 ENSG00000279824	0	0	0	0	0	0	0	0	0	0
AC104981.1 ENSG00000278938	0	0	0	0	0	0	0	0	0	0
AC105009.1 ENSG00000281855	0	0	0	0	0	0	0	0	0	0
AC105052.1 ENSG00000279168	0	0	0	3	0	0	0	0	0	0
AC109486.1 ENSG00000280447	0	0	0	0	0	0	0	0	0	0
AC109829.1 ENSG00000233438	0	0	0	0	0	0	0	0	0	0
AC110602.1 ENSG00000281267	0	0	0	0	0	0	0	0	0	0
AC110615.1 ENSG00000279909	4	1	2	4	0	0	0	2	1	3
AC112719.1 ENSG00000280671	0	0	0	0	0	0	0	0	0	0
AC113404.1 ENSG00000254893	0	0	0	0	5	0	18	15	4	7
AC118758.1 ENSG00000268187	0	0	0	0	0	0	0	0	0	0
AC131097.4 ENSG00000216921	3	0	0	0	0	0	3	0	0	0
AC131263.1 ENSG00000280550	0	0	0	0	0	0	0	0	0	0
AC138517.6 ENSG00000283288	0	0	0	0	0	0	0	0	0	0
AC138647.1 ENSG00000226490	0	0	0	0	0	0	0	0	0	0
AC138969.4 ENSG00000183889	1	191	22	41	2	4	86	8	6	13
AC241377.1 ENSG00000281741	3	11	3	6	1	0	3	0	3	1
AC241585.1 ENSG00000281571	2	0	1	1	0	0	0	0	0	0
AC242988.1 ENSG00000278939	1	0	0	0	0	0	0	0	0	0
AC243756.1 ENSG00000270339	0	0	0	0	1	0	0	0	0	0
AC243945.1 ENSG00000279510	0	0	0	0	0	0	0	0	0	0
AC245100.1 ENSG00000280649	2	1	0	5	0	2	10	5	1	6
ACAA1 ENSG00000060971	15	387	136	7	39	0	78	2	0	49
ACAA2 ENSG00000167315	45	1	4	0	0	39	1	0	0	58
ACACA ENSG00000278540	1	1	22	36	3	77	1	2	0	10
ACACB ENSG00000076555	129	14	1	1	0	59	6	12	14	0
ACAD10 ENSG00000111271	0	1	8	11	0	0	2	1	0	1
ACAD11 ENSG00000240303	1	0	1	1	1	0	0	0	0	0
ACAD8 ENSG00000151498	1	0	0	10	4	0	0	0	0	7
ACAD9 ENSG00000177646	2	106	35	3	8	6	98	0	3	0
ACADL ENSG00000115361	4	0	9	0	8	2	3	2	0	6
ACADM ENSG00000117054	0	2	39	0	7	2	25	37	1	8
ACADS ENSG00000122971	6	19	0	12	7	16	2	15	1	13
ACADSB ENSG00000196177	1	0	16	1	2	4	0	0	0	14
ACADVL ENSG00000072778	320	10	319	886	182	72	808	221	168	366
ACAN ENSG00000157766	12	2	0	0	0	0	0	0	1	0
ACAP1 ENSG00000072818	2	23	1	2	0	0	2	0	4	0
ACAP2 ENSG00000114331	0	3	0	2	2	0	9	48	0	47
ACAP3 ENSG00000131584	40	4	25	97	8	19	0	39	10	7
ACAT1 ENSG00000075239	79	6	30	0	20	41	2	47	1	0
ACAT2 ENSG00000120437	1	37	67	2	23	19	42	2	1	5
ACBD3 ENSG00000182827	1	2	3	15	3	24	54	4	4	7
ACBD4 ENSG00000181513	0	60	1	86	0	68	0	56	45	6
ACBD5 ENSG00000107897	1	0	23	0	0	0	8	4	0	0
ACBD6 ENSG00000230124	0	74	9	1	2	2	24	10	13	0
ACBD7 ENSG00000176244	0	0	0	0	0	0	0	0	0	0
ACCS ENSG00000110455	10	7	0	27	2	4	0	0	8	1
ACCSL ENSG00000205126	0	0	0	1	0	1	10	0	0	0
ACD ENSG00000102977	0	61	31	9	0	4	2	32	0	1
ACE ENSG00000159640	3	1	18	28	3	1	13	0	1	1
ACE2 ENSG00000130234	3	0	0	0	0	3	0	0	0	2
ACER1 ENSG00000167769	0	0	0	0	0	0	0	0	0	0
ACER2 ENSG00000177076	0	0	0	0	0	0	2	0	0	0
ACER3 ENSG00000078124	6	20	29	4	1	15	1	4	2	7
ACHE ENSG00000087085	2	33	0	2	2	35	105	1	64	0
ACIN1 ENSG00000100813	0	0	64	35	4	6	144	63	10	22
ACKR1 ENSG00000213088	1	33	0	0	1	0	10	0	104	0
ACKR2 ENSG00000144648	5	1	0	0	2	7	0	3	0	2
ACKR3 ENSG00000144476	43	4	0	0	0	4	1	5	103	12
ACKR4 ENSG00000129048	0	0	0	0	0	0	0	0	0	0
ACLY ENSG00000131473	3	1	40	3	11	26	3	2	1	16
ACMSD ENSG00000153086	0	0	0	0	0	0	0	0	0	0
ACO1 ENSG00000122729	26	3	1	5	0	10	4	0	1	2
ACO2 ENSG00000100412	10	118	52	24	1	67	40	7	21	9
ACOD1 ENSG00000102794	0	0	0	0	0	0	1	0	0	0
ACOT1 ENSG00000184227	65	4	32	1	2	0	5	4	1	8
ACOT11 ENSG00000162390	49	0	0	1	7	4	24	2	1	1
ACOT12 ENSG00000172497	0	0	0	0	0	0	0	0	0	0
ACOT13 ENSG00000112304	29	0	8	4	8	3	7	8	7	8
ACOT2 ENSG00000119673	90	6	2	3	1	1	23	12	0	7
ACOT4 ENSG00000177465	0	0	0	0	0	1	0	0	0	0
ACOT6 ENSG00000205669	0	0	0	0	0	0	0	0	0	0
ACOT7 ENSG00000097021	46	105	6	1	10	0	9	7	8	1
ACOT8 ENSG00000101473	6	28	6	25	11	0	1	2	1	2
ACOT9 ENSG00000123130	10	45	16	2	8	51	7	2	11	16
ACOX1 ENSG00000161533	10	159	103	7	31	30	103	18	0	54
ACOX2 ENSG00000168306	7	0	0	1	11	56	1	3	1	18
ACOX3 ENSG00000087008	18	1	20	22	9	2	22	0	1	15
ACOXL ENSG00000153093	0	0	4	0	2	0	0	0	0	1
ACP1 ENSG00000143727	0	15	44	5	7	6	22	6	2	9
ACP2 ENSG00000134575	17	25	35	44	18	41	1	0	40	11
ACP5 ENSG00000102575	0	4	4	11	31	0	13	2	17	0
ACP6 ENSG00000162836	0	16	12	12	8	0	10	1	20	1
ACP7 ENSG00000183760	0	0	0	0	0	0	0	0	0	0
ACPP ENSG00000014257	0	3	494	46	856	0	3	0	0	21
ACPT ENSG00000142513	0	0	0	0	0	0	0	0	0	2
ACR ENSG00000100312	0	1	0	2	0	4	0	1	0	2
ACRBP ENSG00000111644	0	0	1	0	0	0	1	5	0	0
ACRC ENSG00000147174	0	0	0	0	0	0	0	0	0	0
ACRV1 ENSG00000134940	0	0	0	0	0	0	0	0	0	0
ACSBG1 ENSG00000103740	3	0	6	7	7	0	3	3	1	12
ACSBG2 ENSG00000130377	2	0	0	0	0	0	0	0	0	0
ACSF2 ENSG00000167107	1	43	2	45	10	5	51	22	1	18
ACSF3 ENSG00000176715	15	18	7	91	9	16	0	13	51	0
ACSL1 ENSG00000151726	0	1	46	0	0	4	36	0	6	3
ACSL3 ENSG00000123983	0	0	75	0	26	13	32	3	1	30
ACSL4 ENSG00000068366	15	0	1	0	0	0	129	10	0	0
ACSL5 ENSG00000197142	0	0	0	0	0	2	134	29	3	189
ACSL6 ENSG00000164398	0	1	0	0	0	0	0	0	0	2
ACSM1 ENSG00000166743	0	0	0	0	12	0	0	0	0	2
ACSM2A ENSG00000183747	0	0	0	0	0	0	0	0	0	0
ACSM2B ENSG00000066813	1	5	1	0	0	0	1	0	0	0
ACSM3 ENSG00000005187	0	1	27	3	16	3	4	1	0	12
ACSM4 ENSG00000215009	0	0	0	0	0	0	0	0	0	0
ACSM5 ENSG00000183549	0	0	1	0	1	0	0	0	0	1
ACSM6 ENSG00000173124	0	0	0	0	0	0	6	0	0	0
ACSS1 ENSG00000154930	2	16	88	83	104	0	35	3	36	39
ACSS2 ENSG00000131069	4	217	2	0	5	210	16	35	26	7
ACSS3 ENSG00000111058	3	2	8	0	1	0	2	16	5	0
ACTA1 ENSG00000143632	45	1	0	0	0	0	0	1	0	0
ACTA2 ENSG00000107796	2830	335	0	3	0	251	0	4	2	0
ACTB ENSG00000075624	10365	8501	793	113	1058	1087	4998	981	6185	107
ACTBL2 ENSG00000169067	0	0	0	0	1	0	0	0	0	0
ACTC1 ENSG00000159251	71	3	0	0	0	0	2	0	0	0
ACTG1 ENSG00000184009	5	1	1055	17	243	2375	12408	429	902	343
ACTG2 ENSG00000163017	14815	2502	0	0	3	330	1	0	0	2
ACTL10 ENSG00000182584	0	1	0	3	3	0	0	5	0	0
ACTL6A ENSG00000136518	0	12	16	2	1	2	3	1	5	1
ACTL6B ENSG00000077080	0	0	0	0	0	0	0	0	0	0
ACTL7A ENSG00000187003	0	0	0	0	0	0	0	0	0	0
ACTN1 ENSG00000072110	1564	416	235	0	211	39	1270	543	312	134
ACTN2 ENSG00000077522	1	1	0	0	0	0	0	7	1	0
ACTN3 ENSG00000248746	0	0	0	0	0	0	0	0	0	0
ACTN4 ENSG00000130402	402	175	163	31	108	5	639	2	148	40
ACTR10 ENSG00000131966	8	0	29	2	0	6	10	4	2	6
ACTR1A ENSG00000138107	124	164	3	99	7	48	2	0	9	15
ACTR1B ENSG00000115073	69	105	44	58	20	107	75	3	54	20
ACTR2 ENSG00000138071	3	0	110	0	8	12	155	45	26	68
ACTR3 ENSG00000115091	0	1	10	1	5	19	105	11	29	0
ACTR3B ENSG00000133627	1	0	8	3	1	1	5	2	1	2
ACTR3C ENSG00000106526	0	0	0	8	0	0	1	3	3	4
ACTR5 ENSG00000101442	0	0	2	0	2	8	4	2	0	1
ACTR6 ENSG00000075089	1	1	3	6	1	1	8	1	5	2
ACTR8 ENSG00000113812	0	15	1	2	2	4	10	2	5	2
ACTRT2 ENSG00000169717	0	0	0	0	0	0	0	0	0	0
ACTRT3 ENSG00000184378	0	0	0	1	2	0	0	0	0	0
ACVR1 ENSG00000115170	11	0	2	0	0	2	9	2	3	2
ACVR1B ENSG00000135503	0	0	9	0	1	1	54	1	0	11
ACVR1C ENSG00000123612	0	4	0	0	0	0	2	0	0	0
ACVR2A ENSG00000121989	0	1	2	0	2	0	4	0	3	1
ACVR2B ENSG00000114739	0	0	0	0	0	0	3	0	0	0
ACVRL1 ENSG00000139567	22	205	0	3	1	2	0	74	150	0
ACY1 ENSG00000243989	9	10	10	0	28	3	8	3	22	7
ACY3 ENSG00000132744	0	0	1	0	1	0	1	1	2	0
ACYP1 ENSG00000119640	1	2	1	0	15	0	10	2	1	5
ACYP2 ENSG00000170634	17	4	6	11	1	4	3	10	0	0
ADA ENSG00000196839	2	40	0	0	3	0	0	2	12	6
ADAD1 ENSG00000164113	0	0	0	4	0	0	0	1	0	0
ADAD2 ENSG00000140955	0	0	0	5	0	0	0	1	0	0
ADAL ENSG00000168803	0	9	1	0	4	3	0	8	0	7
ADAM10 ENSG00000137845	1	0	67	0	0	1	56	6	0	11
ADAM11 ENSG00000073670	15	0	1	0	0	0	0	0	0	0
ADAM12 ENSG00000148848	1	3	5	1	0	1	0	0	1	1
ADAM15 ENSG00000143537	4	0	0	90	46	0	51	36	55	0
ADAM17 ENSG00000151694	16	9	3	0	2	6	15	0	0	0
ADAM18 ENSG00000168619	0	0	0	0	0	0	0	0	0	0
ADAM19 ENSG00000135074	24	20	0	0	0	2	0	9	2	0
ADAM2 ENSG00000104755	1	12	1	1	0	2	0	2	1	0
ADAM20 ENSG00000134007	0	0	0	0	1	0	0	0	3	0
ADAM22 ENSG00000008277	5	0	1	0	0	2	0	10	1	2
ADAM23 ENSG00000114948	4	5	0	1	1	2	1	4	12	0
ADAM28 ENSG00000042980	1	2	1	0	0	0	6	3	2	11
ADAM29 ENSG00000168594	0	0	0	0	0	0	0	0	0	0
ADAM30 ENSG00000134249	0	0	0	0	0	0	0	0	0	0
ADAM32 ENSG00000197140	1	0	0	1	0	0	2	0	0	0
ADAM33 ENSG00000149451	257	536	0	5	3	129	0	22	36	0
ADAM7 ENSG00000069206	0	0	0	0	0	0	0	0	0	0
ADAM8 ENSG00000151651	4	2	21	0	0	0	82	14	0	18
ADAM9 ENSG00000168615	10	3	157	1	19	7	249	1	1	48
ADAMDEC1 ENSG00000134028	0	0	0	0	0	0	0	0	1	0
ADAMTS1 ENSG00000154734	166	58	0	0	1	2	162	140	401	72
ADAMTS10 ENSG00000142303	66	11	1	24	0	7	0	3	115	1
ADAMTS12 ENSG00000151388	3	15	2	0	1	0	7	3	0	3
ADAMTS13 ENSG00000160323	5	15	2	2	6	17	9	1	1	1
ADAMTS14 ENSG00000138316	3	0	2	1	1	0	2	11	1	3
ADAMTS15 ENSG00000166106	25	23	0	0	3	0	0	1	7	0
ADAMTS16 ENSG00000145536	0	0	0	0	0	0	0	0	0	0
ADAMTS17 ENSG00000140470	2	10	0	2	0	0	0	0	0	0
ADAMTS18 ENSG00000140873	0	0	1	0	1	0	0	0	0	0
ADAMTS19 ENSG00000145808	0	0	0	0	0	0	0	0	0	0
ADAMTS2 ENSG00000087116	1	21	0	3	0	0	0	0	2	0
ADAMTS20 ENSG00000173157	0	0	0	0	0	0	0	0	0	0
ADAMTS3 ENSG00000156140	0	0	0	0	0	0	0	0	0	0
ADAMTS4 ENSG00000158859	0	26	0	0	1	0	3	0	178	1
ADAMTS5 ENSG00000154736	13	0	0	0	3	8	0	1	0	0
ADAMTS6 ENSG00000049192	0	0	0	0	0	0	0	0	0	0
ADAMTS7 ENSG00000136378	8	0	2	0	0	3	5	16	0	4
ADAMTS8 ENSG00000134917	21	24	0	0	0	0	67	1	10	13
ADAMTS9 ENSG00000163638	1	4	0	0	4	39	0	1	0	4
ADAMTSL1 ENSG00000178031	0	2	13	0	0	13	2	1	1	22
ADAMTSL2 ENSG00000197859	1	11	0	34	2	24	0	84	8	0
ADAMTSL3 ENSG00000156218	0	4	1	2	3	0	11	1	2	0
ADAMTSL4 ENSG00000143382	54	27	0	1	1	1	0	4	4	14
ADAMTSL5 ENSG00000185761	1	11	0	2	1	2	1	28	2	0
ADAP1 ENSG00000105963	0	9	0	6	4	0	2	1	1	0
ADAP2 ENSG00000184060	16	3	0	1	0	1	0	4	0	0
ADAR ENSG00000160710	1	74	17	0	0	606	39	147	52	40
ADARB1 ENSG00000197381	52	1	15	1	12	2	6	0	0	7
ADARB2 ENSG00000185736	0	0	0	1	0	0	0	0	0	0
ADAT1 ENSG00000065457	0	1	10	0	3	27	45	0	1	4
ADAT2 ENSG00000189007	0	0	10	13	2	0	0	0	0	1
ADAT3 ENSG00000213638	0	0	0	0	0	0	0	0	0	0
ADCK1 ENSG00000063761	3	39	9	0	0	0	3	2	0	1
ADCK2 ENSG00000133597	75	0	12	100	3	21	11	1	10	0
ADCK3 ENSG00000163050	8	110	50	0	24	1	12	16	30	27
ADCK4 ENSG00000123815	4	28	0	10	1	0	1	10	3	2
ADCK5 ENSG00000173137	10	0	3	13	2	0	6	1	0	10
ADCY1 ENSG00000164742	8	0	1	0	2	3	1	3	1	1
ADCY10 ENSG00000143199	0	0	0	0	0	0	0	0	0	0
ADCY2 ENSG00000078295	46	9	19	0	0	30	6	0	4	1
ADCY3 ENSG00000138031	8	0	13	2	0	0	41	166	32	38
ADCY4 ENSG00000129467	24	1	0	4	3	0	29	0	31	5
ADCY5 ENSG00000173175	326	246	0	1	0	11	4	10	2	0
ADCY6 ENSG00000174233	13	28	68	116	10	0	96	3	45	27
ADCY7 ENSG00000121281	0	0	0	0	3	0	1	28	0	7
ADCY8 ENSG00000155897	0	0	0	0	0	0	0	0	0	0
ADCY9 ENSG00000162104	34	1	1	2	8	5	7	1	3	0
ADCYAP1 ENSG00000141433	0	0	0	0	0	0	0	0	0	0
ADCYAP1R1 ENSG00000078549	12	0	1	0	0	2	3	1	0	0
ADD1 ENSG00000087274	100	16	76	0	3	21	25	110	24	2
ADD2 ENSG00000075340	0	0	4	0	0	1	0	0	0	0
ADD3 ENSG00000148700	4	0	12	1	0	4	26	17	21	1
ADGB ENSG00000118492	5	2	0	0	0	0	0	0	2	0
ADGRA1 ENSG00000197177	0	0	0	0	0	0	0	0	0	0
ADGRA2 ENSG00000020181	1145	66	23	9	3	109	6	156	1	42
ADGRA3 ENSG00000152990	3	0	5	1	5	4	18	0	0	12
ADGRB1 ENSG00000181790	0	4	3	5	0	0	5	0	0	3
ADGRB2 ENSG00000121753	3	0	0	0	0	5	0	0	1	0
ADGRB3 ENSG00000135298	2	0	0	3	0	0	1	1	0	1
ADGRD1 ENSG00000111452	11	0	0	0	0	27	2	0	1	2
ADGRD2 ENSG00000180264	1	0	1	0	0	0	0	0	0	0
ADGRE1 ENSG00000174837	1	0	0	0	0	0	0	0	0	0
ADGRE2 ENSG00000127507	15	0	0	1	2	0	0	0	0	1
ADGRE3 ENSG00000131355	0	0	0	0	0	0	0	0	0	0
ADGRE5 ENSG00000123146	115	53	0	9	1	2	154	14	61	2
ADGRF1 ENSG00000153292	10	0	3	1	2	2	228	1	0	0
ADGRF2 ENSG00000164393	0	0	0	0	0	0	0	0	0	0
ADGRF3 ENSG00000173567	0	0	0	0	0	0	0	0	0	0
ADGRF4 ENSG00000153294	0	0	0	0	1	0	7	0	0	0
ADGRF5 ENSG00000069122	5	0	11	2	0	0	0	0	5	0
ADGRG1 ENSG00000205336	1	0	48	20	145	0	109	1	73	41
ADGRG2 ENSG00000173698	0	0	0	0	0	0	0	0	0	0
ADGRG3 ENSG00000182885	0	0	0	1	5	0	1	2	6	2
ADGRG4 ENSG00000156920	0	0	0	1	1	0	0	0	0	0
ADGRG5 ENSG00000159618	4	0	0	0	0	0	0	5	0	3
ADGRG6 ENSG00000112414	0	0	4	0	9	0	36	0	0	0
ADGRG7 ENSG00000144820	0	0	0	0	0	0	0	0	0	0
ADGRL1 ENSG00000072071	36	0	6	30	0	20	30	27	19	5
ADGRL2 ENSG00000117114	5	1	21	0	1	0	1	33	18	5
ADGRL3 ENSG00000150471	2	0	0	1	0	2	0	0	0	1
ADGRL4 ENSG00000162618	0	0	1	0	1	0	2	3	32	2
ADGRV1 ENSG00000164199	0	0	0	0	1	0	3	0	5	4
ADH1A ENSG00000187758	0	0	0	0	0	0	0	0	0	0
ADH1B ENSG00000196616	23	1	0	1	1	5	1	0	2	1
ADH1C ENSG00000248144	0	0	0	1	3	0	0	0	0	0
ADH4 ENSG00000198099	0	0	0	0	0	1	0	0	0	0
ADH5 ENSG00000197894	24	3	6	30	20	220	14	9	1	1
ADH6 ENSG00000172955	4	0	0	2	0	0	0	1	0	2
ADH7 ENSG00000196344	0	0	0	0	0	0	0	0	0	0
ADHFE1 ENSG00000147576	8	7	16	1	13	0	27	2	12	0
ADI1 ENSG00000182551	184	77	83	193	60	82	4	2	92	69
ADIG ENSG00000182035	0	0	0	0	0	0	0	0	0	0
ADIPOQ ENSG00000181092	0	0	0	0	0	0	0	0	0	0
ADIPOR1 ENSG00000159346	1	0	126	0	11	0	102	3	3	29
ADIPOR2 ENSG00000006831	0	8	7	1	3	79	0	5	5	54
ADIRF ENSG00000148671	1340	633	284	1441	107	64	402	491	356	5
ADK ENSG00000156110	1	0	35	1	0	65	38	0	2	8
ADM ENSG00000148926	2	2	0	1	2	7	129	0	12	0
ADM2 ENSG00000128165	0	8	1	0	1	1	0	0	0	2
ADM5 ENSG00000224420	0	0	0	0	0	0	0	0	5	0
ADNP ENSG00000101126	9	39	10	11	9	39	0	2	0	14
ADNP2 ENSG00000101544	5	0	19	0	0	3	5	0	1	0
ADO ENSG00000181915	11	1	17	0	3	2	4	3	7	6
ADORA1 ENSG00000163485	0	1	0	0	2	1	0	1	1	0
ADORA2A ENSG00000128271	0	0	0	0	0	0	0	0	0	0
ADORA2B ENSG00000170425	0	0	0	0	1	3	32	1	0	0
ADORA3 ENSG00000282608	4	0	0	0	0	13	1	0	2	8
ADPGK ENSG00000159322	0	0	83	0	55	0	34	7	1	50
ADPRH ENSG00000144843	1	9	0	11	0	3	2	3	5	1
ADPRHL1 ENSG00000153531	0	15	0	0	0	0	10	0	4	3
ADPRHL2 ENSG00000116863	7	25	7	2	78	26	41	1	10	19
ADPRM ENSG00000170222	0	0	4	0	0	6	4	0	0	3
ADRA1A ENSG00000120907	16	0	0	0	0	0	0	0	0	1
ADRA1B ENSG00000170214	0	0	0	0	0	0	0	0	0	0
ADRA1D ENSG00000171873	1	0	0	1	0	17	1	1	0	2
ADRA2A ENSG00000150594	3	0	0	0	1	15	0	0	83	35
ADRA2B ENSG00000274286	0	1	0	2	0	0	1	0	0	0
ADRA2C ENSG00000184160	0	3	1	0	0	16	0	1	0	67
ADRB1 ENSG00000043591	0	0	5	0	0	0	0	0	1	3
ADRB2 ENSG00000169252	1	0	3	0	6	29	0	1	3	0
ADRB3 ENSG00000188778	32	5	0	0	0	2	0	5	0	0
ADRM1 ENSG00000130706	19	43	1	90	17	55	57	30	6	2
ADSL ENSG00000239900	3	31	4	0	0	83	2	0	0	1
ADSS ENSG00000035687	0	6	28	0	5	4	23	9	15	16
ADSSL1 ENSG00000185100	16	65	1	1	1	4	2	2	1	3
ADTRP ENSG00000111863	0	0	0	0	0	0	0	0	3	0
AEBP1 ENSG00000106624	1437	2016	1	2	49	1	16	2	113	0
AEBP2 ENSG00000139154	4	1	27	4	7	0	26	2	4	6
AEN ENSG00000181026	13	33	0	5	8	39	47	14	0	16
AES ENSG00000104964	440	83	153	349	75	0	266	148	33	25
AF011889.5 ENSG00000241489	0	0	0	0	0	0	0	0	0	0
AF111168.1 ENSG00000280308	0	0	0	0	0	0	0	0	0	0
AF131216.1 ENSG00000280273	0	0	0	0	0	0	0	0	0	0
AF165138.7 ENSG00000243440	0	0	0	0	0	0	0	0	0	0
AFAP1 ENSG00000196526	14	2	2	2	0	0	2	34	6	0
AFAP1L1 ENSG00000157510	0	46	6	1	1	0	0	0	0	3
AFAP1L2 ENSG00000169129	6	0	3	0	1	0	0	2	8	1
AFF1 ENSG00000172493	0	0	21	0	1	0	1	0	15	9
AFF2 ENSG00000155966	1	2	0	1	2	0	0	1	0	0
AFF3 ENSG00000144218	0	0	16	0	12	1	0	0	0	9
AFF4 ENSG00000072364	20	1	15	0	13	3	58	9	3	10
AFG3L2 ENSG00000141385	4	1	18	44	25	0	182	0	16	11
AFM ENSG00000079557	0	3	0	0	0	0	0	0	0	3
AFMID ENSG00000183077	2	8	25	11	16	4	39	3	2	23
AFP ENSG00000081051	0	0	0	1	0	1	0	0	0	0
AFTPH ENSG00000119844	0	0	34	0	4	0	13	31	1	26
AGA ENSG00000038002	1	0	0	2	0	3	8	0	0	4
AGAP1 ENSG00000157985	1	0	3	2	2	13	52	0	2	1
AGAP14P ENSG00000279058	0	0	1	0	1	0	0	0	0	0
AGAP2 ENSG00000135439	0	2	0	0	0	4	15	1	4	0
AGAP3 ENSG00000133612	5	6	19	43	18	29	110	83	20	0
AGAP4 ENSG00000188234	1	0	6	2	0	1	0	2	1	4
AGAP5 ENSG00000172650	1	0	0	0	0	0	1	1	4	0
AGAP6 ENSG00000204149	0	0	4	2	16	0	15	16	3	1
AGAP9 ENSG00000204172	0	3	5	0	1	0	0	9	1	0
AGBL1 ENSG00000273540	0	0	0	0	0	0	0	0	0	0
AGBL2 ENSG00000165923	0	0	0	0	0	0	0	2	0	0
AGBL3 ENSG00000146856	0	0	4	0	0	0	0	1	0	0
AGBL4 ENSG00000186094	0	0	0	0	0	1	0	0	0	1
AGBL5 ENSG00000084693	17	46	7	16	11	0	28	1	10	1
AGER ENSG00000204305	0	1	0	10	0	48	31	0	44	0
AGFG1 ENSG00000173744	0	1	17	0	6	2	7	23	1	3
AGFG2 ENSG00000106351	0	4	10	27	3	0	21	23	16	7
AGGF1 ENSG00000164252	3	1	8	0	0	0	11	0	0	3
AGK ENSG00000006530	0	2	6	0	0	1	3	3	4	2
AGL ENSG00000162688	0	1	14	1	3	0	5	3	0	0
AGMAT ENSG00000116771	0	0	0	0	0	1	0	0	0	0
AGMO ENSG00000187546	0	0	0	0	0	0	0	0	0	0
AGO1 ENSG00000092847	0	9	5	33	2	42	72	4	1	2
AGO2 ENSG00000123908	22	28	45	3	5	2	104	12	34	0
AGO3 ENSG00000126070	0	2	4	0	0	2	0	21	3	4
AGO4 ENSG00000134698	18	0	1	0	0	6	1	0	6	4
AGPAT1 ENSG00000204310	100	404	58	8	11	14	59	2	11	5
AGPAT2 ENSG00000169692	3	24	3	146	1	0	16	14	54	30
AGPAT3 ENSG00000160216	9	3	45	66	14	27	103	4	19	15
AGPAT4 ENSG00000026652	2	22	0	1	0	0	0	33	0	0
AGPAT5 ENSG00000155189	1	2	0	1	4	0	0	2	13	2
AGPS ENSG00000018510	10	3	0	0	0	0	13	2	0	0
AGR2 ENSG00000106541	0	3	158	1	85	0	942	0	2	275
AGR3 ENSG00000173467	0	1	13	0	0	0	77	0	1	8
AGRN ENSG00000188157	0	2	17	34	21	0	88	3	23	23
AGRP ENSG00000159723	0	0	0	0	0	0	0	0	0	0
AGT ENSG00000135744	0	49	15	0	4	0	5	9	0	1
AGTPBP1 ENSG00000135049	0	0	0	0	0	0	1	0	0	0
AGTR1 ENSG00000144891	10	1	2	0	0	2	0	0	0	7
AGTRAP ENSG00000177674	4	20	37	153	72	188	7	8	4	2
AGXT ENSG00000172482	0	0	0	0	0	0	0	0	0	0
AGXT2 ENSG00000113492	0	0	0	0	0	0	0	0	0	0
AHCTF1 ENSG00000153207	0	14	36	0	4	4	42	13	0	5
AHCY ENSG00000101444	12	120	0	11	42	380	14	9	9	0
AHCYL1 ENSG00000168710	8	170	96	12	26	0	104	123	33	15
AHCYL2 ENSG00000158467	0	0	2	4	3	0	30	1	6	3
AHDC1 ENSG00000126705	8	13	5	37	25	23	18	66	21	4
AHI1 ENSG00000135541	31	0	18	8	10	45	5	6	3	12
AHNAK ENSG00000124942	199	58	429	4	67	5	460	125	95	61
AHNAK2 ENSG00000185567	205	113	0	1	0	0	0	0	1	0
AHR ENSG00000106546	0	0	0	0	9	3	177	13	15	1
AHRR ENSG00000063438	0	0	0	0	0	0	6	0	0	0
AHSA1 ENSG00000100591	67	5	24	79	13	48	36	2	2	4
AHSA2 ENSG00000173209	18	1	25	0	4	0	7	33	3	0
AHSG ENSG00000145192	0	0	0	0	0	0	0	0	0	0
AHSP ENSG00000169877	0	0	0	0	0	0	0	0	0	0
AICDA ENSG00000111732	0	0	0	0	0	0	0	0	0	0
AIDA ENSG00000186063	1	0	2	0	1	0	1	0	3	0
AIF1 ENSG00000204472	54	31	0	1	3	40	4	19	23	0
AIF1L ENSG00000126878	2	1	0	13	1	0	3	0	0	0
AIFM1 ENSG00000156709	0	33	6	22	60	21	39	1	13	4
AIFM2 ENSG00000042286	17	31	0	4	0	4	9	1	6	1
AIFM3 ENSG00000183773	0	0	0	0	1	0	5	0	0	0
AIG1 ENSG00000146416	30	13	19	23	6	2	8	44	8	12
AIM1 ENSG00000112297	0	0	17	0	3	0	13	1	1	8
AIM1L ENSG00000176092	0	0	0	0	0	0	39	0	2	0
AIM2 ENSG00000163568	0	0	0	0	0	0	0	0	1	0
AIMP1 ENSG00000164022	9	0	0	5	4	32	26	4	4	24
AIMP2 ENSG00000106305	0	2	3	0	7	11	1	0	1	0
AIP ENSG00000110711	305	3	25	284	42	0	40	84	62	0
AIPL1 ENSG00000129221	3	0	0	0	0	1	0	0	0	0
AIRE ENSG00000160224	0	0	0	0	7	0	0	0	0	0
AJ239318.1 ENSG00000280108	0	0	0	1	0	0	0	0	0	0
AJAP1 ENSG00000196581	0	0	0	0	2	1	0	2	0	0
AJUBA ENSG00000129474	2	0	0	1	4	0	29	6	3	1
AK1 ENSG00000106992	70	129	17	5	7	4	4	22	24	1
AK2 ENSG00000004455	0	0	13	1	121	217	185	0	96	42
AK3 ENSG00000147853	4	1	8	0	8	1	30	27	3	3
AK4 ENSG00000162433	17	0	9	1	1	0	0	0	0	0
AK5 ENSG00000154027	0	0	0	0	0	7	0	0	0	0
AK6 ENSG00000085231	1	0	6	12	1	2	42	3	2	1
AK7 ENSG00000140057	0	1	0	0	0	0	1	0	1	0
AK8 ENSG00000165695	0	9	2	0	1	2	0	0	0	0
AK9 ENSG00000155085	0	0	0	5	0	1	1	0	0	1
AKAP1 ENSG00000121057	29	67	38	34	32	13	25	1	4	48
AKAP10 ENSG00000108599	0	2	12	5	42	3	6	8	4	0
AKAP11 ENSG00000023516	1	0	16	1	11	8	22	1	38	8
AKAP12 ENSG00000131016	40	0	0	0	1	1	31	11	28	7
AKAP13 ENSG00000170776	110	3	39	3	13	5	25	22	13	18
AKAP14 ENSG00000186471	0	0	0	0	0	0	0	0	0	0
AKAP17A ENSG00000197976	0	5	46	25	7	1	31	8	5	22
AKAP3 ENSG00000111254	0	0	0	1	3	0	1	0	2	6
AKAP4 ENSG00000147081	0	0	0	0	0	0	0	0	0	0
AKAP5 ENSG00000179841	0	1	0	0	0	0	0	0	0	0
AKAP6 ENSG00000151320	1	2	3	0	0	0	2	0	0	1
AKAP7 ENSG00000118507	1	0	4	1	0	1	0	4	0	4
AKAP8 ENSG00000105127	0	57	3	2	28	389	101	0	3	0
AKAP8L ENSG00000011243	53	16	25	106	15	7	38	36	4	15
AKAP9 ENSG00000127914	2	0	29	6	12	19	12	5	29	23
AKIP1 ENSG00000166452	0	11	2	4	20	39	7	40	1	0
AKIRIN1 ENSG00000174574	5	3	8	0	27	31	54	13	1	3
AKIRIN2 ENSG00000135334	3	3	4	0	1	2	12	0	5	0
AKNA ENSG00000106948	7	1	2	2	2	40	18	139	106	23
AKNAD1 ENSG00000162641	2	0	0	2	2	0	0	18	0	0
AKR1A1 ENSG00000117448	0	284	58	1	68	221	10	0	4	7
AKR1B1 ENSG00000085662	30	178	0	0	8	47	2	9	0	4
AKR1B10 ENSG00000198074	0	0	0	0	0	0	0	0	0	0
AKR1B15 ENSG00000227471	0	0	0	0	0	0	0	0	0	0
AKR1C1 ENSG00000187134	213	146	0	4	0	5	18	9	2	2
AKR1C2 ENSG00000151632	134	290	4	1	13	3	157	4	2	0
AKR1C3 ENSG00000196139	0	136	0	3	5	3	32	0	2	1
AKR1C4 ENSG00000198610	0	0	0	0	0	0	0	0	0	0
AKR1D1 ENSG00000122787	0	0	0	0	1	0	3	0	2	0
AKR1E2 ENSG00000165568	2	0	0	1	0	1	0	0	0	0
AKR7A2 ENSG00000053371	21	337	7	4	15	731	13	33	5	84
AKR7A3 ENSG00000162482	1	1	1	1	0	3	1	6	0	2
AKR7L ENSG00000211454	0	0	0	0	0	0	0	0	0	0
AKT1 ENSG00000142208	268	37	222	122	48	21	357	118	25	66
AKT1S1 ENSG00000204673	9	44	0	25	6	0	2	24	16	0
AKT2 ENSG00000105221	129	16	86	145	23	0	83	25	69	47
AKT3 ENSG00000117020	5	72	16	0	9	2	2	43	0	37
AKTIP ENSG00000166971	14	0	18	0	7	9	0	3	0	0
AL023806.1 ENSG00000280184	1	0	0	0	0	0	0	0	0	0
AL049794.1 ENSG00000280240	0	0	0	0	0	0	0	0	0	0
AL049872.1 ENSG00000279963	0	0	0	0	0	0	0	0	0	0
AL133475.1 ENSG00000281602	0	0	0	0	0	0	0	0	0	0
AL135745.1 ENSG00000279654	0	0	0	0	0	0	0	0	0	0
AL135787.1 ENSG00000283263	0	0	0	0	0	0	0	0	0	0
AL354828.1 ENSG00000279282	0	0	0	0	0	0	0	0	0	0
AL354828.2 ENSG00000280175	0	0	0	0	0	0	0	0	0	0
AL356053.1 ENSG00000150076	0	2	1	0	3	0	0	0	1	0
AL356289.1 ENSG00000279096	0	0	0	0	0	0	0	0	0	0
AL356585.1 ENSG00000279081	0	0	0	0	0	0	0	0	0	0
AL357140.1 ENSG00000280113	0	0	0	0	0	0	0	0	0	0
AL358852.1 ENSG00000278899	0	0	0	0	0	0	0	0	0	0
AL365181.1 ENSG00000280316	0	0	0	1	0	0	0	4	0	0
AL513523.2 ENSG00000279767	12	0	2	1	4	4	1	7	0	1
AL589743.1 ENSG00000279508	1	0	1	8	4	0	1	0	0	0
AL590235.1 ENSG00000280230	0	0	0	0	0	0	0	0	0	0
AL645922.1 ENSG00000279546	0	0	0	0	0	0	0	0	0	0
ALAD ENSG00000148218	0	0	4	2	11	22	58	56	1	1
ALAS1 ENSG00000023330	26	1	2	0	1	96	54	2	9	37
ALAS2 ENSG00000158578	0	0	0	0	0	1	0	0	0	0
ALB ENSG00000163631	0	0	0	1	0	0	0	0	0	1
ALCAM ENSG00000170017	2	0	27	1	5	0	30	1	9	11
ALDH16A1 ENSG00000161618	38	44	1	43	0	1	3	2	2	47
ALDH18A1 ENSG00000059573	0	13	14	0	21	61	4	10	2	1
ALDH1A1 ENSG00000165092	22	1	1	12	7	5	5	175	2	4
ALDH1A2 ENSG00000128918	12	12	2	6	0	304	3	4	0	88
ALDH1A3 ENSG00000184254	1	5	33	43	27	1	175	0	11	30
ALDH1B1 ENSG00000137124	204	145	12	2	2	5	0	2	0	2
ALDH1L1 ENSG00000144908	1	10	2	194	17	2	56	19	0	1
ALDH1L2 ENSG00000136010	58	0	0	1	0	3	9	0	0	1
ALDH3A1 ENSG00000108602	0	0	4	0	1	0	5	0	1	0
ALDH3A2 ENSG00000072210	76	118	46	13	97	7	75	8	8	5
ALDH3B1 ENSG00000006534	39	107	0	0	2	3	6	5	14	2
ALDH3B2 ENSG00000132746	0	1	0	0	0	13	65	0	0	26
ALDH4A1 ENSG00000159423	53	4	54	56	33	1	1	1	3	1
ALDH5A1 ENSG00000112294	0	0	6	0	2	0	1	4	0	0
ALDH6A1 ENSG00000119711	0	0	24	0	4	0	0	25	9	3
ALDH7A1 ENSG00000164904	5	13	90	12	31	48	14	25	29	13
ALDH8A1 ENSG00000118514	0	0	0	0	0	0	0	0	0	0
ALDH9A1 ENSG00000143149	3	1	11	25	6	76	2	0	2	0
ALDOA ENSG00000149925	1055	365	111	90	77	0	394	94	48	69
ALDOB ENSG00000136872	0	0	0	0	0	0	0	0	0	0
ALDOC ENSG00000109107	1	235	45	7	1	14	0	48	6	25
ALG1 ENSG00000033011	26	39	17	7	8	0	2	4	2	8
ALG10 ENSG00000139133	1	0	1	0	0	3	0	1	1	0
ALG10B ENSG00000175548	2	0	1	0	0	10	0	0	0	0
ALG11 ENSG00000253710	0	0	0	0	0	0	0	0	1	0
ALG12 ENSG00000182858	39	46	33	21	4	7	41	0	9	18
ALG13 ENSG00000101901	0	0	28	0	15	13	10	0	1	1
ALG14 ENSG00000172339	0	1	16	0	3	6	0	2	9	1
ALG1L ENSG00000189366	0	5	0	0	0	0	5	0	0	0
ALG1L2 ENSG00000251287	0	0	0	0	0	0	0	1	0	0
ALG2 ENSG00000119523	1	0	25	3	1	12	2	5	0	0
ALG3 ENSG00000214160	11	28	1	21	18	1	24	6	3	1
ALG5 ENSG00000120697	0	1	8	15	0	4	0	1	0	0
ALG6 ENSG00000088035	0	0	3	0	1	5	2	2	0	2
ALG8 ENSG00000159063	0	0	0	0	1	70	0	0	0	6
ALG9 ENSG00000086848	2	0	3	0	2	0	0	1	0	1
ALK ENSG00000171094	0	0	0	0	0	0	1	0	0	0
ALKBH1 ENSG00000100601	0	0	0	0	1	0	0	0	2	2
ALKBH2 ENSG00000189046	0	0	18	4	2	11	1	0	2	14
ALKBH3 ENSG00000166199	1	35	8	3	8	64	0	0	14	9
ALKBH4 ENSG00000160993	0	89	5	0	0	16	4	1	0	5
ALKBH5 ENSG00000091542	145	4	57	3	2	90	29	149	10	190
ALKBH6 ENSG00000239382	10	5	11	24	1	11	0	13	0	9
ALKBH7 ENSG00000125652	119	24	19	98	21	1	3	51	9	12
ALKBH8 ENSG00000137760	0	0	0	0	0	0	2	0	0	0
ALLC ENSG00000151360	0	0	0	0	0	0	0	0	0	0
ALMS1 ENSG00000116127	8	0	3	0	0	0	1	0	0	0
ALOX12 ENSG00000108839	0	0	0	0	1	0	1	0	0	0
ALOX12B ENSG00000179477	0	0	0	0	0	0	0	0	0	0
ALOX15 ENSG00000161905	0	0	0	0	0	0	0	0	0	0
ALOX15B ENSG00000179593	0	19	11	3	37	0	0	0	0	1
ALOX5 ENSG00000012779	1	3	2	3	0	35	55	2	1	0
ALOX5AP ENSG00000132965	19	2	0	0	2	5	7	38	17	12
ALOXE3 ENSG00000179148	0	0	0	0	0	0	0	0	0	0
ALPK1 ENSG00000073331	1	0	0	0	3	4	22	3	0	0
ALPK2 ENSG00000198796	0	0	0	0	0	0	0	0	1	0
ALPK3 ENSG00000136383	0	3	1	0	0	1	1	36	1	3
ALPL ENSG00000162551	0	2	0	0	1	1	1	0	5	0
ALPP ENSG00000163283	0	0	0	0	0	0	0	0	0	0
ALS2 ENSG00000003393	1	0	0	0	0	0	4	9	0	0
ALS2CL ENSG00000178038	9	8	0	35	0	11	63	0	62	0
ALS2CR11 ENSG00000155754	0	0	0	1	0	1	0	0	0	0
ALS2CR12 ENSG00000155749	0	1	0	1	0	1	0	0	1	0
ALX1 ENSG00000180318	0	0	0	0	0	0	0	0	0	0
ALX3 ENSG00000156150	0	1	0	0	0	0	0	0	0	0
ALX4 ENSG00000052850	0	0	0	0	0	0	0	0	0	0
ALYREF ENSG00000183684	17	0	12	1	3	3	23	0	24	0
AMACR ENSG00000242110	0	5	1	1	3	54	0	0	0	24
AMBN ENSG00000178522	0	0	0	0	0	0	0	0	0	0
AMBP ENSG00000106927	1	0	0	0	0	0	0	0	0	0
AMBRA1 ENSG00000110497	2	0	1	1	3	89	8	11	3	8
AMD1 ENSG00000123505	0	0	81	0	16	0	27	0	0	25
AMDHD1 ENSG00000139344	0	0	0	0	0	0	0	0	0	0
AMDHD2 ENSG00000162066	6	1	0	23	9	1	6	3	14	5
AMELX ENSG00000125363	0	0	0	0	0	0	0	0	0	0
AMELY ENSG00000099721	0	0	0	0	0	0	0	0	0	0
AMER1 ENSG00000184675	1	5	1	11	1	25	1	0	0	6
AMER2 ENSG00000165566	0	0	0	0	0	0	0	0	0	0
AMER3 ENSG00000178171	0	0	0	0	0	0	0	0	0	0
AMFR ENSG00000159461	53	36	32	12	19	13	16	8	0	1
AMH ENSG00000104899	0	0	0	1	0	0	0	0	0	1
AMHR2 ENSG00000135409	0	0	0	0	0	0	0	0	0	0
AMIGO1 ENSG00000181754	5	0	0	41	3	21	5	25	5	16
AMIGO2 ENSG00000139211	5	0	2	7	22	0	56	7	1	0
AMIGO3 ENSG00000176020	0	0	0	1	0	0	0	0	0	0
AMMECR1 ENSG00000101935	0	0	0	5	0	0	0	0	1	6
AMMECR1L ENSG00000144233	0	0	3	1	1	0	33	0	48	3
AMN ENSG00000166126	7	1	10	0	1	0	29	3	0	3
AMN1 ENSG00000151743	0	0	6	0	11	0	9	2	0	4
AMOT ENSG00000126016	0	1	0	2	0	14	2	0	4	0
AMOTL1 ENSG00000166025	1	134	34	27	4	184	0	26	2	1
AMOTL2 ENSG00000114019	19	0	2	3	0	0	51	49	0	4
AMPD1 ENSG00000116748	0	11	0	0	0	9	1	1	1	0
AMPD2 ENSG00000116337	92	125	1	87	4	0	7	181	8	0
AMPD3 ENSG00000133805	3	0	7	0	0	0	0	3	7	3
AMPH ENSG00000078053	1	0	0	0	0	0	0	0	0	0
AMT ENSG00000145020	1	0	0	0	0	0	1	2	1	0
AMTN ENSG00000187689	0	0	0	0	0	0	0	0	0	0
AMY1A ENSG00000237763	5	2	0	0	0	1	0	0	6	0
AMY1B ENSG00000174876	0	0	0	0	1	0	1	1	8	4
AMY1C ENSG00000187733	0	0	0	0	0	0	1	0	0	1
AMY2A ENSG00000243480	0	0	0	0	0	0	0	0	0	0
AMY2B ENSG00000240038	9	0	10	2	1	4	35	6	19	0
AMZ1 ENSG00000174945	0	0	1	0	0	0	0	0	2	0
AMZ2 ENSG00000196704	8	3	5	0	15	38	4	0	8	1
ANAPC1 ENSG00000153107	0	42	4	0	7	22	17	2	6	1
ANAPC10 ENSG00000164162	1	0	0	0	0	0	0	0	0	0
ANAPC11 ENSG00000141552	290	558	155	80	87	0	82	12	83	32
ANAPC13 ENSG00000129055	0	11	24	1	2	0	2	0	0	3
ANAPC15 ENSG00000110200	31	84	17	83	0	26	21	132	4	10
ANAPC16 ENSG00000166295	59	81	61	160	18	177	67	13	4	34
ANAPC2 ENSG00000176248	9	10	17	128	8	13	9	1	23	22
ANAPC4 ENSG00000053900	2	0	5	2	0	28	1	3	4	4
ANAPC5 ENSG00000089053	39	10	20	122	30	45	50	33	13	37
ANAPC7 ENSG00000196510	1	383	10	3	25	214	1	2	6	3
ANG ENSG00000214274	3	1	1	65	56	50	72	4	0	10
ANGEL1 ENSG00000013523	5	27	1	0	0	26	0	0	2	0
ANGEL2 ENSG00000174606	4	4	25	1	8	1	1	5	0	0
ANGPT1 ENSG00000154188	2	4	0	2	1	0	1	56	6	4
ANGPT2 ENSG00000091879	6	0	0	2	0	0	1	0	0	0
ANGPT4 ENSG00000101280	0	2	0	0	0	1	1	1	0	0
ANGPTL1 ENSG00000116194	5	1	1	1	1	1	0	1	7	0
ANGPTL2 ENSG00000136859	723	22	2	10	39	48	4	4	0	24
ANGPTL3 ENSG00000132855	1	0	0	0	0	0	0	1	0	0
ANGPTL4 ENSG00000167772	6	301	33	3	14	1	187	0	2	0
ANGPTL5 ENSG00000187151	0	0	0	0	0	0	0	0	0	0
ANGPTL6 ENSG00000130812	1	0	0	0	0	0	0	0	9	1
ANGPTL7 ENSG00000171819	0	0	0	0	0	0	0	0	0	0
ANGPTL8 ENSG00000130173	3	0	0	1	0	0	0	1	0	0
ANHX ENSG00000227059	0	0	0	0	0	0	0	0	0	0
ANK1 ENSG00000029534	0	2	0	0	1	1	12	15	0	1
ANK2 ENSG00000145362	17	1	0	0	0	1	3	7	1	1
ANK3 ENSG00000151150	0	1	16	1	3	2	34	2	0	2
ANKAR ENSG00000151687	0	0	1	1	0	0	0	1	1	1
ANKDD1A ENSG00000166839	15	2	0	0	0	0	2	1	5	0
ANKDD1B ENSG00000189045	0	0	2	1	0	0	5	0	0	0
ANKEF1 ENSG00000132623	1	0	4	0	5	1	4	0	0	0
ANKFN1 ENSG00000153930	0	1	0	0	0	0	2	1	2	0
ANKFY1 ENSG00000185722	1	9	30	52	2	16	42	27	0	28
ANKH ENSG00000154122	1	7	53	4	40	53	13	1	28	50
ANKHD1 ENSG00000131503	0	4	12	0	5	21	3	0	0	5
ANKHD1-EIF4EBP3 ENSG00000254996	0	1	0	1	1	0	0	0	0	1
ANKIB1 ENSG00000001629	0	8	8	0	0	0	23	14	1	1
ANKK1 ENSG00000170209	0	0	1	0	2	0	1	0	1	0
ANKLE1 ENSG00000160117	2	0	0	0	0	0	0	0	0	0
ANKLE2 ENSG00000176915	0	4	49	8	40	10	105	22	52	42
ANKMY1 ENSG00000144504	33	2	4	9	10	29	33	2	5	2
ANKMY2 ENSG00000106524	6	2	0	1	3	4	14	4	0	0
ANKRA2 ENSG00000164331	0	0	12	2	1	0	2	33	0	4
ANKRD1 ENSG00000148677	0	0	1	0	0	0	4	1	0	0
ANKRD10 ENSG00000088448	4	0	112	6	65	16	184	0	0	10
ANKRD11 ENSG00000167522	52	24	27	1	19	87	62	11	6	3
ANKRD12 ENSG00000101745	6	4	9	0	4	3	3	10	18	0
ANKRD13A ENSG00000076513	0	2	0	9	1	0	1	20	6	0
ANKRD13B ENSG00000198720	0	3	0	4	0	0	0	36	7	1
ANKRD13C ENSG00000118454	1	0	8	1	11	2	5	2	1	4
ANKRD13D ENSG00000172932	0	42	4	54	13	11	49	43	7	33
ANKRD16 ENSG00000134461	1	101	5	3	1	8	0	1	22	2
ANKRD17 ENSG00000132466	4	1	10	1	10	5	1	0	3	0
ANKRD18A ENSG00000180071	0	2	3	2	2	0	1	0	0	0
ANKRD18B ENSG00000230453	0	0	0	1	0	0	0	0	0	0
ANKRD2 ENSG00000165887	0	9	0	1	0	0	1	0	0	0
ANKRD20A1 ENSG00000260691	0	0	0	0	1	0	0	0	0	0
ANKRD20A2 ENSG00000183148	0	0	1	0	0	0	0	0	0	0
ANKRD20A3 ENSG00000276203	0	0	0	0	0	0	0	0	0	0
ANKRD20A4 ENSG00000172014	0	0	0	0	1	0	1	0	0	0
ANKRD22 ENSG00000152766	0	0	0	0	0	0	23	0	0	5
ANKRD23 ENSG00000163126	3	23	1	0	1	5	0	1	17	2
ANKRD24 ENSG00000089847	0	0	0	0	2	0	0	0	0	0
ANKRD26 ENSG00000107890	0	0	0	4	0	0	0	3	0	3
ANKRD27 ENSG00000105186	0	1	21	0	1	0	10	5	18	0
ANKRD28 ENSG00000206560	2	2	6	1	0	2	0	2	6	2
ANKRD29 ENSG00000154065	0	10	0	0	0	0	3	1	1	3
ANKRD30A ENSG00000148513	1	0	0	0	0	0	0	1	0	0
ANKRD30B ENSG00000180777	0	0	0	0	0	0	0	0	0	0
ANKRD30BL ENSG00000163046	0	0	0	0	0	0	0	0	0	0
ANKRD31 ENSG00000145700	0	0	0	0	0	0	0	0	0	0
ANKRD33 ENSG00000167612	4	0	0	0	0	0	0	0	0	1
ANKRD33B ENSG00000164236	0	1	1	0	0	3	0	1	3	0
ANKRD34A ENSG00000272031	2	3	0	2	0	0	0	0	0	0
ANKRD34B ENSG00000189127	0	0	0	0	0	0	0	0	0	0
ANKRD34C ENSG00000235711	0	0	0	0	0	0	0	0	0	0
ANKRD35 ENSG00000198483	73	25	0	4	9	2	12	31	1	4
ANKRD36 ENSG00000135976	2	1	2	21	0	0	0	0	2	0
ANKRD36B ENSG00000196912	11	2	8	0	0	1	4	0	21	0
ANKRD36C ENSG00000174501	12	2	2	0	0	1	0	4	0	2
ANKRD37 ENSG00000186352	0	0	36	0	13	2	2	1	0	1
ANKRD39 ENSG00000213337	27	0	6	30	0	4	4	2	1	1
ANKRD40 ENSG00000154945	3	67	30	9	0	0	37	1	9	4
ANKRD42 ENSG00000137494	1	0	2	1	1	0	2	2	0	1
ANKRD44 ENSG00000065413	0	0	0	0	16	0	0	0	0	0
ANKRD45 ENSG00000183831	5	0	0	10	0	0	0	7	1	0
ANKRD46 ENSG00000186106	0	3	0	0	4	30	6	4	1	4
ANKRD49 ENSG00000168876	1	1	0	0	0	0	0	7	0	2
ANKRD50 ENSG00000151458	2	0	2	1	1	2	26	0	5	0
ANKRD52 ENSG00000139645	7	30	3	5	28	18	56	36	28	4
ANKRD53 ENSG00000144031	4	9	0	0	0	0	3	0	0	0
ANKRD54 ENSG00000100124	1	14	9	18	0	0	8	95	8	8
ANKRD55 ENSG00000164512	0	0	0	0	0	0	0	0	0	0
ANKRD6 ENSG00000135299	1	0	3	0	1	0	12	1	31	0
ANKRD61 ENSG00000157999	0	0	0	0	0	0	0	0	0	0
ANKRD62 ENSG00000181626	0	0	0	0	0	0	0	0	0	0
ANKRD65 ENSG00000235098	0	5	0	0	1	9	9	0	0	0
ANKRD66 ENSG00000230062	0	0	0	0	0	0	0	0	0	0
ANKRD7 ENSG00000106013	0	0	0	1	0	0	1	1	0	0
ANKRD9 ENSG00000156381	19	1	11	21	6	21	46	0	5	4
ANKS1A ENSG00000064999	6	11	0	1	1	13	2	2	2	1
ANKS1B ENSG00000185046	1	5	0	0	0	0	0	1	1	0
ANKS3 ENSG00000168096	7	0	10	21	1	16	2	1	6	15
ANKS4B ENSG00000175311	0	0	0	0	0	0	0	0	0	0
ANKS6 ENSG00000165138	3	42	12	0	10	0	1	0	0	0
ANKUB1 ENSG00000206199	0	0	0	0	0	0	0	0	0	0
ANKZF1 ENSG00000163516	1	21	37	80	10	6	2	0	0	25
ANLN ENSG00000011426	0	0	0	0	0	1	0	0	0	0
ANO1 ENSG00000131620	0	1	6	0	7	0	23	0	6	0
ANO10 ENSG00000160746	18	0	2	57	2	51	25	0	2	12
ANO2 ENSG00000047617	1	10	1	1	0	1	1	0	0	1
ANO3 ENSG00000134343	0	0	0	0	0	0	0	0	0	0
ANO4 ENSG00000151572	0	2	2	1	0	2	0	3	0	0
ANO5 ENSG00000171714	10	0	2	2	0	0	0	3	0	0
ANO6 ENSG00000177119	1	0	2	0	0	2	10	4	3	15
ANO7 ENSG00000146205	3	48	53	15	133	1	0	0	0	0
ANO8 ENSG00000074855	5	8	0	2	1	82	20	0	16	17
ANO9 ENSG00000185101	0	2	2	35	4	0	24	0	0	0
ANOS1 ENSG00000011201	0	0	6	2	0	0	0	0	0	0
ANP32A ENSG00000140350	2	35	49	3	37	71	47	12	62	10
ANP32B ENSG00000136938	35	11	50	33	1	98	39	15	0	2
ANP32D ENSG00000139223	0	0	0	0	0	0	0	0	0	0
ANP32E ENSG00000143401	40	3	6	4	32	5	0	2	1	0
ANPEP ENSG00000166825	0	0	14	2	118	0	1	0	0	60
ANTXR1 ENSG00000169604	70	9	16	7	10	2	12	7	55	0
ANTXR2 ENSG00000163297	80	0	49	3	129	221	0	17	2	2
ANTXRL ENSG00000274209	0	0	0	0	0	0	0	0	0	0
ANXA1 ENSG00000135046	2	1	22	4	85	0	511	36	48	1
ANXA10 ENSG00000109511	0	0	0	0	0	0	0	0	0	0
ANXA11 ENSG00000122359	32	820	82	25	133	392	736	1	0	64
ANXA13 ENSG00000104537	0	0	5	0	0	1	0	0	0	0
ANXA2 ENSG00000182718	75	1229	4	2	235	517	3161	7	10	7
ANXA2R ENSG00000177721	1	0	0	1	0	8	1	0	1	0
ANXA3 ENSG00000138772	0	0	11	0	0	0	3	0	1	4
ANXA4 ENSG00000196975	15	2	8	19	0	1	10	21	11	6
ANXA5 ENSG00000164111	18	5	186	14	11	8	35	197	1	70
ANXA6 ENSG00000197043	620	323	0	67	14	8	59	1	4	11
ANXA7 ENSG00000138279	3	1	45	0	31	21	60	0	0	20
ANXA8 ENSG00000265190	6	0	0	0	1	1	300	0	1	0
ANXA8L1 ENSG00000264230	0	0	1	11	1	0	296	4	0	0
ANXA9 ENSG00000143412	0	12	0	0	0	0	50	0	0	5
AOAH ENSG00000136250	47	0	1	0	21	2	0	46	7	0
AOC1 ENSG00000002726	0	1	0	0	49	1	1	1	1	0
AOC2 ENSG00000131480	0	0	0	0	0	0	0	0	0	0
AOC3 ENSG00000131471	231	112	0	1	1	0	1	16	1	3
AOX1 ENSG00000138356	17	5	0	2	2	3	0	2	3	11
AP000275.65 ENSG00000265590	0	0	0	0	0	0	0	0	0	0
AP000295.9 ENSG00000249624	0	0	0	0	0	0	0	0	0	0
AP000304.12 ENSG00000249209	0	0	0	0	0	0	0	0	0	0
AP000349.2 ENSG00000280178	0	0	0	0	0	0	0	0	0	0
AP000350.10 ENSG00000251357	0	0	0	0	0	0	0	0	0	0
AP000687.1 ENSG00000280170	0	0	0	0	0	0	0	0	0	0
AP000721.4 ENSG00000256100	0	0	0	0	0	0	0	0	0	0
AP000769.1 ENSG00000279576	55	1	65	0	16	0	0	2	1	36
AP000866.1 ENSG00000279342	1	4	0	0	0	0	0	0	0	0
AP001888.1 ENSG00000281781	0	0	0	0	0	0	0	0	0	0
AP002962.1 ENSG00000279906	0	0	0	0	0	0	0	0	0	0
AP006285.2 ENSG00000278919	1	0	0	0	0	0	0	0	0	0
AP1AR ENSG00000138660	0	0	31	0	1	8	4	2	8	12
AP1B1 ENSG00000100280	22	71	111	3	93	2	74	0	36	4
AP1G1 ENSG00000166747	0	0	19	5	4	0	39	0	12	4
AP1G2 ENSG00000213983	1	171	81	64	21	0	175	6	6	26
AP1M1 ENSG00000072958	163	2	0	180	3	5	1	270	5	0
AP1M2 ENSG00000129354	0	37	23	28	27	4	37	0	5	23
AP1S1 ENSG00000106367	13	35	47	76	32	0	7	1	14	10
AP1S2 ENSG00000182287	9	0	0	0	1	1	2	1	9	0
AP1S3 ENSG00000152056	0	1	6	5	0	1	13	2	1	0
AP2A1 ENSG00000196961	112	37	15	69	22	2	14	111	61	17
AP2A2 ENSG00000183020	130	34	61	98	60	23	7	83	16	62
AP2B1 ENSG00000006125	25	46	5	89	50	43	48	110	5	46
AP2M1 ENSG00000161203	330	121	42	285	30	1	135	115	0	41
AP2S1 ENSG00000042753	163	78	35	117	39	19	38	0	26	16
AP3B1 ENSG00000132842	2	1	20	1	1	1	5	0	40	5
AP3B2 ENSG00000103723	1	1	1	1	1	0	15	1	0	1
AP3D1 ENSG00000065000	10	0	111	4	56	32	173	7	37	30
AP3M1 ENSG00000185009	22	14	63	2	3	0	0	23	5	8
AP3M2 ENSG00000070718	5	43	1	1	0	51	0	57	0	0
AP3S1 ENSG00000177879	1	2	15	7	0	0	32	0	1	1
AP3S2 ENSG00000157823	41	38	15	18	2	0	2	2	0	2
AP4B1 ENSG00000134262	0	24	2	1	5	45	12	2	1	0
AP4E1 ENSG00000081014	0	16	4	1	0	1	5	1	2	1
AP4M1 ENSG00000221838	21	5	10	35	0	27	4	8	0	10
AP4S1 ENSG00000100478	6	0	0	6	3	4	5	3	2	3
AP5B1 ENSG00000254470	18	32	9	1	0	2	27	23	4	6
AP5M1 ENSG00000053770	12	2	0	1	12	0	14	1	0	1
AP5S1 ENSG00000125843	2	6	0	13	2	33	24	1	6	0
AP5Z1 ENSG00000242802	0	11	7	13	0	7	47	52	30	0
APAF1 ENSG00000120868	1	3	1	0	0	2	27	1	1	5
APBA1 ENSG00000107282	0	4	9	6	0	1	0	0	1	0
APBA2 ENSG00000034053	1	0	2	1	0	56	1	18	0	1
APBA3 ENSG00000011132	9	0	1	175	17	2	10	82	3	15
APBB1 ENSG00000166313	37	57	3	22	0	1	3	35	0	2
APBB1IP ENSG00000077420	0	1	6	1	0	0	0	4	2	0
APBB2 ENSG00000163697	33	6	1	3	1	24	1	1	4	0
APBB3 ENSG00000113108	1	164	75	2	3	40	17	8	52	25
APC ENSG00000134982	1	0	15	0	0	0	0	3	0	7
APC2 ENSG00000115266	0	0	0	0	0	0	0	0	0	0
APCDD1 ENSG00000154856	43	0	49	2	4	0	33	56	3	25
APCDD1L ENSG00000198768	19	11	0	7	0	0	0	0	0	2
APCS ENSG00000132703	0	0	0	0	0	0	0	0	0	0
APEH ENSG00000164062	13	170	21	45	4	102	3	2	52	9
APELA ENSG00000248329	0	0	1	0	2	0	0	0	0	0
APEX1 ENSG00000100823	113	27	102	2	24	54	61	65	10	81
APEX2 ENSG00000169188	1	3	0	35	16	2	42	0	0	2
APH1A ENSG00000117362	316	2	114	6	104	4	420	77	28	67
APH1B ENSG00000138613	1	3	43	13	12	27	11	7	4	24
API5 ENSG00000166181	0	1	12	0	1	1	8	15	4	6
APIP ENSG00000149089	11	0	24	3	8	8	0	3	5	7
APITD1 ENSG00000175279	1	0	3	1	0	13	3	0	0	1
APITD1-CORT ENSG00000251503	0	0	0	0	0	0	0	0	0	0
APLF ENSG00000169621	3	2	1	0	2	0	1	1	0	0
APLN ENSG00000171388	0	0	0	0	2	0	0	0	0	0
APLNR ENSG00000134817	2	22	0	0	3	0	1	1	0	1
APLP1 ENSG00000105290	1	47	1	7	0	14	0	0	8	2
APLP2 ENSG00000084234	62	2	1027	3	565	136	253	0	0	177
APMAP ENSG00000101474	36	4	74	2	44	10	72	55	1	21
APOA1 ENSG00000118137	0	3	0	0	0	0	0	0	0	0
APOA2 ENSG00000158874	0	0	0	0	0	0	0	0	0	0
APOB ENSG00000084674	0	1	0	0	0	0	0	0	0	0
APOBEC1 ENSG00000111701	0	0	0	0	0	0	0	0	0	0
APOBEC2 ENSG00000124701	0	0	0	0	0	0	0	0	0	0
APOBEC3A ENSG00000128383	0	0	0	1	0	0	33	0	0	0
APOBEC3B ENSG00000179750	0	0	0	2	0	0	0	0	0	0
APOBEC3C ENSG00000244509	0	196	41	0	38	118	54	94	4	12
APOBEC3D ENSG00000243811	4	8	0	16	2	0	23	0	0	0
APOBEC3F ENSG00000128394	1	0	2	6	3	14	0	1	52	9
APOBEC3G ENSG00000239713	7	3	0	0	3	2	17	6	21	0
APOBEC3H ENSG00000100298	0	0	1	0	0	0	8	1	0	4
APOBEC4 ENSG00000173627	0	0	0	0	0	0	0	0	0	0
APOBR ENSG00000184730	9	3	0	56	0	3	2	1	4	10
APOC1 ENSG00000130208	87	264	2	4	1	0	0	100	29	6
APOC2 ENSG00000234906	0	0	0	0	0	0	0	0	0	0
APOC3 ENSG00000110245	0	0	0	0	0	0	0	0	0	0
APOC4 ENSG00000267467	0	0	0	0	0	0	0	0	0	0
APOD ENSG00000189058	4	709	38	2	168	293	2	361	353	115
APOE ENSG00000130203	1186	14	0	1	1	1	0	3581	75	135
APOF ENSG00000175336	2	1	0	0	0	0	0	0	0	11
APOH ENSG00000091583	0	0	0	0	0	0	0	0	0	0
APOL1 ENSG00000100342	127	31	2	3	36	2	225	118	30	0
APOL2 ENSG00000128335	31	141	5	36	0	122	26	2	1	0
APOL3 ENSG00000128284	6	203	0	1	0	10	8	27	5	45
APOL4 ENSG00000100336	1	1	6	9	0	91	29	1	0	15
APOL6 ENSG00000221963	4	30	1	3	5	59	3	4	6	12
APOLD1 ENSG00000178878	0	28	1	3	1	0	14	2	8	3
APOM ENSG00000204444	4	4	0	0	1	1	1	1	1	0
APOO ENSG00000184831	0	2	0	3	0	2	2	0	0	0
APOOL ENSG00000155008	7	0	8	2	3	8	1	11	2	13
APP ENSG00000142192	152	291	257	38	205	1	664	1	258	151
APPBP2 ENSG00000062725	0	2	24	0	4	9	2	4	0	2
APPL1 ENSG00000157500	0	0	5	0	0	2	3	20	24	2
APPL2 ENSG00000136044	3	7	39	20	21	13	16	0	7	22
APRT ENSG00000198931	133	328	32	229	94	58	2	90	115	14
APTX ENSG00000137074	8	37	13	8	51	56	40	10	9	0
AQP1 ENSG00000240583	221	35	0	1	0	0	4	68	377	3
AQP10 ENSG00000143595	0	0	0	0	0	0	0	0	0	0
AQP11 ENSG00000178301	0	0	0	0	0	0	0	0	0	0
AQP12A ENSG00000184945	0	0	0	0	0	0	0	0	0	0
AQP12B ENSG00000185176	0	0	0	0	0	0	0	0	0	0
AQP2 ENSG00000167580	0	76	0	0	0	0	0	0	0	1
AQP3 ENSG00000165272	3	1289	271	4	261	14	12788	5	7	46
AQP4 ENSG00000171885	3	0	0	0	0	0	1	0	1	1
AQP5 ENSG00000161798	10	0	2	0	1	41	1	3	1	1
AQP6 ENSG00000086159	1	4	0	0	0	0	0	0	1	0
AQP7 ENSG00000165269	0	2	0	1	0	1	13	0	0	0
AQP8 ENSG00000103375	0	0	0	0	0	0	0	0	0	0
AQP9 ENSG00000103569	0	0	0	0	0	0	0	0	0	0
AQR ENSG00000021776	0	4	9	13	1	43	25	0	3	1
AR ENSG00000169083	100	319	116	4	100	85	4	234	18	37
ARAF ENSG00000078061	4	34	2	49	1	4	1	54	2	2
ARAP1 ENSG00000186635	17	13	1	8	3	2	26	16	21	0
ARAP2 ENSG00000047365	1	1	2	0	0	0	3	0	10	0
ARAP3 ENSG00000120318	1	170	1	0	4	13	5	86	3	0
ARC ENSG00000198576	1	0	0	15	0	13	3	0	0	0
ARCN1 ENSG00000095139	0	1	63	0	1	4	54	102	4	0
AREG ENSG00000109321	0	0	0	1	0	0	94	1	0	0
AREL1 ENSG00000119682	0	107	32	2	27	1	41	0	0	13
ARF1 ENSG00000143761	12	0	81	32	55	2	135	21	13	50
ARF3 ENSG00000134287	12	204	107	153	82	299	204	2	56	8
ARF4 ENSG00000168374	0	1	108	0	1	3	252	36	25	32
ARF5 ENSG00000004059	0	0	0	0	0	0	0	0	0	0
ARF6 ENSG00000165527	1	1	102	2	8	0	103	2	7	89
ARFGAP1 ENSG00000101199	15	46	20	39	2	0	8	17	17	12
ARFGAP2 ENSG00000149182	22	75	18	58	13	26	33	38	57	4
ARFGAP3 ENSG00000242247	0	0	18	2	6	0	36	2	0	2
ARFGEF1 ENSG00000066777	11	0	16	0	1	1	13	1	2	9
ARFGEF2 ENSG00000124198	3	0	11	3	0	3	1	5	1	0
ARFGEF3 ENSG00000112379	0	2	32	0	16	1	40	1	0	3
ARFIP1 ENSG00000164144	0	0	16	0	0	0	9	1	0	8
ARFIP2 ENSG00000132254	2	30	11	51	23	11	39	0	10	11
ARFRP1 ENSG00000101246	81	60	21	97	21	2	0	26	21	9
ARG1 ENSG00000118520	0	0	0	0	0	0	0	0	0	0
ARG2 ENSG00000081181	2	0	34	8	20	11	28	3	1	1
ARGFX ENSG00000186103	0	0	0	0	0	0	0	0	0	0
ARGLU1 ENSG00000134884	0	0	145	10	7	1	75	41	85	107
ARHGAP1 ENSG00000175220	325	650	203	9	5	114	50	75	118	0
ARHGAP10 ENSG00000071205	98	2	1	0	25	49	2	0	7	1
ARHGAP11A ENSG00000198826	1	0	0	0	0	0	0	0	0	0
ARHGAP11B ENSG00000187951	0	0	0	0	2	0	0	0	0	0
ARHGAP12 ENSG00000165322	0	0	21	1	0	0	17	1	0	31
ARHGAP15 ENSG00000075884	0	7	0	0	0	1	1	0	0	0
ARHGAP17 ENSG00000140750	1	4	12	1	1	78	32	11	0	4
ARHGAP18 ENSG00000146376	4	0	10	0	1	1	0	2	2	15
ARHGAP19 ENSG00000213390	6	0	0	0	5	12	24	1	1	4
ARHGAP20 ENSG00000137727	12	1	0	1	3	0	0	0	10	1
ARHGAP21 ENSG00000107863	38	1	8	0	0	0	8	0	4	0
ARHGAP22 ENSG00000128805	2	1	0	0	1	1	4	1	2	0
ARHGAP23 ENSG00000275832	2	8	0	5	0	16	149	22	3	0
ARHGAP24 ENSG00000138639	0	1	0	0	0	0	1	0	0	0
ARHGAP25 ENSG00000163219	9	9	1	0	0	9	10	0	13	1
ARHGAP26 ENSG00000145819	0	0	2	3	0	0	19	0	13	9
ARHGAP27 ENSG00000159314	45	22	31	37	24	11	323	4	1	36
ARHGAP28 ENSG00000088756	4	5	2	0	1	16	0	1	1	0
ARHGAP29 ENSG00000137962	0	4	41	4	2	0	1	1	2	2
ARHGAP30 ENSG00000186517	6	47	0	2	0	2	2	36	32	0
ARHGAP31 ENSG00000031081	7	39	1	0	2	1	0	0	4	0
ARHGAP32 ENSG00000134909	0	1	63	23	0	1	187	4	39	13
ARHGAP33 ENSG00000004777	9	0	7	0	0	0	8	3	8	2
ARHGAP35 ENSG00000160007	6	78	31	0	1	0	35	34	18	5
ARHGAP36 ENSG00000147256	0	0	0	0	0	0	1	1	0	0
ARHGAP39 ENSG00000147799	5	2	6	14	0	0	6	0	3	0
ARHGAP4 ENSG00000089820	15	33	0	0	0	4	2	104	78	6
ARHGAP40 ENSG00000124143	0	4	0	1	1	0	21	0	2	0
ARHGAP42 ENSG00000165895	0	2	0	0	0	1	0	0	0	0
ARHGAP44 ENSG00000006740	0	1	9	0	3	0	40	0	0	0
ARHGAP45 ENSG00000180448	25	1	0	2	1	0	8	9	118	5
ARHGAP5 ENSG00000100852	1	1	12	0	0	6	15	0	22	8
ARHGAP6 ENSG00000047648	0	1	56	0	16	0	1	0	5	7
ARHGAP8 ENSG00000241484	2	11	24	8	16	3	10	1	0	3
ARHGAP9 ENSG00000123329	45	0	0	1	0	3	9	18	6	0
ARHGDIA ENSG00000141522	201	431	152	334	82	1	176	30	142	63
ARHGDIB ENSG00000111348	7	2	42	1	2	567	261	43	195	205
ARHGDIG ENSG00000242173	6	0	0	0	0	0	0	1	1	0
ARHGEF1 ENSG00000076928	15	1	6	41	12	44	45	70	68	18
ARHGEF10 ENSG00000104728	0	1	1	4	6	1	0	0	0	1
ARHGEF10L ENSG00000074964	42	5	0	5	1	7	166	13	0	9
ARHGEF11 ENSG00000132694	0	8	39	0	14	116	18	51	3	23
ARHGEF12 ENSG00000196914	8	7	37	0	4	0	48	1	1	8
ARHGEF15 ENSG00000198844	0	2	1	2	0	2	1	1	20	0
ARHGEF16 ENSG00000130762	0	0	28	36	16	1	14	1	0	2
ARHGEF17 ENSG00000110237	80	23	3	8	4	19	50	139	25	0
ARHGEF18 ENSG00000104880	0	0	0	0	0	0	0	0	0	0
ARHGEF19 ENSG00000142632	1	18	1	2	19	0	16	11	0	0
ARHGEF2 ENSG00000116584	57	91	0	62	1	111	41	23	34	6
ARHGEF25 ENSG00000240771	145	2	8	1	0	0	0	55	1	0
ARHGEF26 ENSG00000114790	0	0	7	0	2	0	4	0	0	10
ARHGEF28 ENSG00000214944	0	0	6	1	0	0	54	1	1	0
ARHGEF3 ENSG00000163947	0	0	13	3	2	5	3	4	0	8
ARHGEF33 ENSG00000214694	0	0	0	0	0	0	0	0	0	0
ARHGEF35 ENSG00000213214	0	0	0	0	1	0	0	0	0	0
ARHGEF37 ENSG00000183111	2	0	13	10	27	37	1	0	0	4
ARHGEF38 ENSG00000236699	0	1	2	0	0	1	0	0	0	0
ARHGEF39 ENSG00000137135	0	0	0	0	0	0	0	0	0	0
ARHGEF4 ENSG00000136002	89	13	0	3	1	7	1	2	0	6
ARHGEF40 ENSG00000165801	17	63	2	3	6	42	9	235	4	1
ARHGEF5 ENSG00000050327	7	11	2	1	12	25	11	0	3	0
ARHGEF6 ENSG00000129675	1	0	0	0	1	2	1	7	3	1
ARHGEF7 ENSG00000102606	4	123	191	0	21	102	99	70	0	73
ARHGEF9 ENSG00000131089	78	0	2	0	29	3	5	0	14	0
ARID1A ENSG00000117713	0	0	71	3	13	28	14	2	8	51
ARID1B ENSG00000049618	9	72	3	16	4	10	41	13	2	0
ARID2 ENSG00000189079	2	1	3	0	0	0	12	0	0	0
ARID3A ENSG00000116017	11	0	2	17	0	1	0	2	1	2
ARID3B ENSG00000179361	0	6	4	2	0	0	17	9	1	2
ARID4A ENSG00000032219	0	1	5	1	0	5	4	1	10	6
ARID4B ENSG00000054267	0	0	21	0	14	16	4	11	13	5
ARID5A ENSG00000196843	360	230	0	4	6	2	38	201	594	0
ARID5B ENSG00000150347	1	1	40	0	0	1	1	1	70	2
ARIH1 ENSG00000166233	0	1	20	9	41	0	158	130	5	20
ARIH2 ENSG00000177479	2	60	86	3	21	66	118	22	0	14
ARIH2OS ENSG00000221883	12	0	0	9	1	3	3	2	2	0
ARL1 ENSG00000120805	0	1	3	0	25	257	137	1	0	0
ARL10 ENSG00000175414	6	4	0	1	0	2	0	0	1	0
ARL11 ENSG00000152213	1	1	1	0	0	0	0	5	0	1
ARL13B ENSG00000169379	3	2	1	0	0	6	0	10	3	2
ARL14 ENSG00000179674	0	0	0	0	0	0	66	0	1	0
ARL14EP ENSG00000152219	4	2	2	0	0	10	25	13	6	1
ARL15 ENSG00000185305	1	0	0	0	5	0	0	2	3	0
ARL16 ENSG00000214087	14	479	70	68	0	37	5	1	16	27
ARL17A ENSG00000185829	3	3	1	1	6	9	0	1	3	3
ARL17B ENSG00000228696	0	0	8	0	0	1	1	2	0	2
ARL2 ENSG00000213465	43	67	22	0	1	2	1	22	22	0
ARL2BP ENSG00000102931	0	3	3	0	0	10	5	0	1	1
ARL3 ENSG00000138175	9	48	1	24	19	410	0	0	17	3
ARL4A ENSG00000122644	0	0	0	0	0	0	0	0	1	7
ARL4C ENSG00000188042	3	45	3	5	19	0	44	28	4	23
ARL4D ENSG00000175906	2	1	2	2	1	48	39	0	1	4
ARL5A ENSG00000162980	0	0	19	1	3	1	0	10	0	0
ARL5B ENSG00000165997	0	2	7	1	1	1	1	6	1	0
ARL5C ENSG00000141748	0	0	0	0	0	0	0	0	0	0
ARL6 ENSG00000113966	4	0	1	0	0	0	0	0	0	4
ARL6IP1 ENSG00000170540	0	1	45	1	0	2	22	14	4	7
ARL6IP4 ENSG00000182196	112	1	0	118	14	5	41	87	25	17
ARL6IP5 ENSG00000144746	12	3	23	6	9	0	10	17	18	5
ARL6IP6 ENSG00000177917	0	0	4	0	0	3	11	6	1	9
ARL8A ENSG00000143862	11	0	50	1	68	9	34	0	46	0
ARL8B ENSG00000134108	0	2	24	0	15	9	6	35	2	2
ARL9 ENSG00000196503	4	7	3	2	0	0	1	0	0	0
ARMC1 ENSG00000104442	3	0	3	0	0	0	2	0	0	2
ARMC10 ENSG00000170632	0	5	15	0	1	1	28	0	1	0
ARMC12 ENSG00000157343	3	4	2	2	1	8	1	0	0	0
ARMC2 ENSG00000118690	2	0	0	1	1	0	1	0	0	0
ARMC3 ENSG00000165309	0	0	0	0	0	0	0	0	0	0
ARMC4 ENSG00000169126	7	0	1	0	0	2	1	0	1	0
ARMC5 ENSG00000140691	0	11	2	3	4	0	11	1	0	2
ARMC6 ENSG00000105676	44	34	0	14	37	0	36	9	0	9
ARMC7 ENSG00000125449	14	11	8	2	3	2	9	6	20	10
ARMC8 ENSG00000114098	19	2	18	0	0	0	14	7	15	2
ARMC9 ENSG00000135931	15	3	1	24	0	1	2	1	8	14
ARMCX1 ENSG00000126947	11	0	2	0	2	0	1	2	7	7
ARMCX2 ENSG00000184867	3	1	16	0	3	0	0	15	23	0
ARMCX3 ENSG00000102401	6	1	9	3	9	0	51	1	12	3
ARMCX4 ENSG00000196440	0	0	5	1	1	20	38	0	0	2
ARMCX5 ENSG00000125962	0	0	2	0	0	0	0	0	0	0
ARMCX6 ENSG00000198960	0	2	0	5	3	9	1	1	1	3
ARMS2 ENSG00000254636	0	0	0	0	0	0	0	0	0	0
ARMT1 ENSG00000146476	1	2	14	0	12	1	0	11	1	1
ARNT ENSG00000143437	2	132	32	0	3	70	25	43	3	22
ARNT2 ENSG00000172379	0	5	2	0	1	1	8	3	0	0
ARNTL ENSG00000133794	0	0	0	0	0	0	0	0	0	0
ARNTL2 ENSG00000029153	0	0	0	0	0	0	37	0	0	0
ARPC1A ENSG00000241685	0	0	74	0	5	2	101	44	2	2
ARPC1B ENSG00000130429	39	132	0	27	16	4	81	57	73	25
ARPC2 ENSG00000163466	116	2	47	6	9	15	148	0	138	9
ARPC3 ENSG00000111229	0	4	139	2	87	6	163	182	116	27
ARPC4 ENSG00000241553	74	57	25	63	4	0	36	2	17	14
ARPC5 ENSG00000162704	2	0	24	0	24	3	64	64	2	1
ARPC5L ENSG00000136950	1	61	26	8	13	6	141	2	74	4
ARPIN ENSG00000242498	1	75	23	2	16	16	21	0	1	2
ARPP19 ENSG00000128989	1	8	23	2	10	8	52	30	1	6
ARPP21 ENSG00000172995	0	0	0	0	0	0	0	0	0	0
ARRB1 ENSG00000137486	4	54	1	102	2	62	0	3	53	0
ARRB2 ENSG00000141480	0	7	13	1	0	1	41	69	71	17
ARRDC1 ENSG00000197070	2	0	9	40	4	0	29	0	33	19
ARRDC2 ENSG00000105643	1	2	10	3	6	12	99	33	125	6
ARRDC3 ENSG00000113369	5	0	0	1	4	4	93	32	56	5
ARRDC4 ENSG00000140450	0	1	7	8	1	2	15	10	0	1
ARRDC5 ENSG00000205784	0	3	0	0	0	0	0	0	0	0
ARSA ENSG00000100299	35	52	28	39	17	3	5	44	12	31
ARSB ENSG00000113273	0	1	0	2	0	2	0	52	15	1
ARSD ENSG00000006756	0	131	19	29	88	115	113	0	1	17
ARSE ENSG00000157399	0	0	0	0	0	0	0	0	0	0
ARSF ENSG00000062096	0	0	0	0	0	0	0	0	0	0
ARSG ENSG00000141337	27	0	0	4	1	0	0	1	0	0
ARSI ENSG00000183876	31	0	0	0	0	0	0	0	0	0
ARSJ ENSG00000180801	2	1	2	1	0	0	7	13	0	6
ARSK ENSG00000164291	0	0	3	1	0	3	0	0	2	9
ART3 ENSG00000156219	0	2	0	0	0	0	0	0	0	0
ART4 ENSG00000111339	0	0	0	0	0	0	1	0	0	0
ART5 ENSG00000167311	0	10	0	2	0	0	0	0	0	0
ARTN ENSG00000117407	26	2	3	1	1	0	0	0	0	2
ARV1 ENSG00000173409	0	9	7	0	3	6	9	0	0	0
ARVCF ENSG00000099889	1	0	13	67	12	2	10	2	6	8
ARX ENSG00000004848	0	0	3	0	1	0	2	0	0	0
AS3MT ENSG00000214435	0	0	0	0	0	0	0	0	0	0
ASAH1 ENSG00000104763	37	8	131	2	47	48	255	6	8	88
ASAH2 ENSG00000188611	0	0	1	0	0	0	0	0	0	0
ASAH2B ENSG00000204147	0	0	0	0	1	0	15	0	0	1
ASAP1 ENSG00000153317	5	1	12	0	1	1	3	20	23	5
ASAP2 ENSG00000151693	1	2	0	0	0	0	19	10	0	9
ASAP3 ENSG00000088280	18	19	17	11	17	12	12	54	2	2
ASB1 ENSG00000065802	94	8	13	5	28	27	38	12	7	7
ASB10 ENSG00000146926	0	0	0	0	0	0	0	0	0	0
ASB11 ENSG00000165192	0	0	1	0	0	0	0	0	0	0
ASB12 ENSG00000198881	0	0	1	0	0	0	0	0	0	0
ASB13 ENSG00000196372	0	0	3	5	2	12	1	0	22	0
ASB14 ENSG00000239388	0	0	0	0	0	0	0	0	0	0
ASB15 ENSG00000146809	0	0	0	0	0	0	0	0	0	0
ASB16 ENSG00000161664	0	0	0	0	0	0	0	0	0	0
ASB17 ENSG00000154007	0	0	0	0	0	0	0	0	0	0
ASB18 ENSG00000182177	44	0	0	3	1	0	0	0	0	0
ASB2 ENSG00000100628	194	59	0	18	0	1	3	6	1	2
ASB3 ENSG00000115239	1	2	3	3	30	3	6	12	0	0
ASB4 ENSG00000005981	0	0	0	0	0	0	1	0	0	1
ASB5 ENSG00000164122	3	0	0	0	0	0	0	0	0	0
ASB6 ENSG00000148331	0	27	6	58	15	3	6	25	0	0
ASB7 ENSG00000183475	0	1	1	2	0	1	1	1	0	9
ASB8 ENSG00000177981	12	0	39	62	9	52	4	5	27	12
ASB9 ENSG00000102048	0	0	0	0	0	0	0	0	0	1
ASCC1 ENSG00000138303	21	0	6	2	1	5	1	1	4	2
ASCC2 ENSG00000100325	62	19	13	94	5	2	32	20	3	3
ASCC3 ENSG00000112249	1	1	21	0	4	0	24	0	0	1
ASCL1 ENSG00000139352	0	0	1	0	0	1	1	0	2	1
ASCL2 ENSG00000183734	8	1	2	3	2	0	1	1	0	3
ASCL3 ENSG00000176009	0	0	0	0	0	0	0	0	0	0
ASCL4 ENSG00000187855	0	0	0	0	0	0	0	0	0	0
ASCL5 ENSG00000232237	0	0	0	0	0	0	0	0	1	0
ASF1A ENSG00000111875	0	0	5	0	2	2	1	0	1	4
ASF1B ENSG00000105011	0	0	0	0	0	0	1	0	0	0
ASGR1 ENSG00000141505	7	7	4	11	0	1	30	0	7	2
ASGR2 ENSG00000161944	0	0	0	0	0	0	0	0	0	0
ASH1L ENSG00000116539	19	2	39	3	40	135	84	112	0	26
ASH2L ENSG00000129691	39	8	2	2	4	1	19	2	2	0
ASIC1 ENSG00000110881	2	87	0	0	0	4	14	2	3	0
ASIC2 ENSG00000108684	0	0	0	0	0	0	0	0	0	0
ASIC3 ENSG00000213199	2	1	1	2	2	0	2	8	2	3
ASIC4 ENSG00000072182	0	0	0	0	5	1	1	0	0	0
ASIC5 ENSG00000256394	0	0	0	0	0	0	0	0	0	0
ASIP ENSG00000101440	22	2	0	0	1	0	0	2	0	0
ASL ENSG00000126522	34	0	12	16	0	0	21	22	8	0
ASMT ENSG00000196433	0	1	1	0	1	0	0	1	0	0
ASMTL ENSG00000169093	131	2	10	115	16	48	15	0	48	26
ASNA1 ENSG00000198356	67	39	40	50	21	15	8	11	31	31
ASNS ENSG00000070669	26	116	14	0	1	94	9	1	1	0
ASNSD1 ENSG00000138381	7	0	15	0	5	7	6	3	0	14
ASPA ENSG00000108381	51	6	1	3	2	1	0	14	4	1
ASPDH ENSG00000204653	0	0	0	0	0	0	0	0	0	0
ASPG ENSG00000166183	4	2	0	0	2	0	17	3	0	1
ASPH ENSG00000198363	26	2	10	0	6	3	103	2	0	1
ASPHD1 ENSG00000174939	0	3	6	4	0	4	0	0	0	0
ASPHD2 ENSG00000128203	0	0	6	1	1	1	2	0	0	0
ASPM ENSG00000066279	0	4	0	0	0	0	0	0	0	0
ASPN ENSG00000106819	0	0	0	0	0	0	0	0	1	0
ASPRV1 ENSG00000244617	3	1	1	0	0	1	0	12	0	0
ASPSCR1 ENSG00000169696	1	1	0	162	1	0	15	90	13	0
ASRGL1 ENSG00000162174	0	1	3	24	0	18	21	0	3	1
ASS1 ENSG00000130707	231	912	0	2	0	4	845	47	15	18
ASTE1 ENSG00000034533	1	0	0	1	0	29	22	2	0	0
ASTN1 ENSG00000152092	0	0	0	0	0	0	0	0	0	0
ASTN2 ENSG00000148219	1	28	11	19	33	22	0	1	0	2
ASUN ENSG00000064102	3	0	6	0	0	0	3	3	1	2
ASXL1 ENSG00000171456	7	31	0	1	0	147	60	0	0	22
ASXL2 ENSG00000143970	2	1	7	7	3	0	5	23	0	10
ASXL3 ENSG00000141431	3	1	0	0	0	3	1	0	0	1
ASZ1 ENSG00000154438	0	0	0	0	0	0	0	0	0	0
ATAD1 ENSG00000138138	2	3	8	0	8	0	16	0	0	6
ATAD2 ENSG00000156802	0	0	5	0	1	1	0	1	0	0
ATAD2B ENSG00000119778	2	0	18	3	1	1	2	5	1	4
ATAD3A ENSG00000197785	0	81	6	2	8	14	3	10	22	44
ATAD3B ENSG00000160072	1	3	42	47	0	1	49	30	3	9
ATAD3C ENSG00000215915	10	10	2	0	1	0	2	0	13	2
ATAD5 ENSG00000176208	0	1	0	0	0	0	0	0	3	0
ATAT1 ENSG00000137343	17	1	93	9	1	26	3	2	0	7
ATCAY ENSG00000167654	7	1	0	0	2	0	0	0	0	0
ATE1 ENSG00000107669	10	4	10	0	1	0	16	2	0	1
ATF1 ENSG00000123268	3	0	1	1	0	0	1	0	0	0
ATF2 ENSG00000115966	2	1	17	2	2	1	8	8	1	0
ATF3 ENSG00000162772	2	7	3	2	8	594	1866	0	2999	3
ATF4 ENSG00000128272	38	304	185	5	186	477	470	178	7	215
ATF5 ENSG00000169136	2	9	50	26	1	3	28	5	60	37
ATF6 ENSG00000118217	8	23	22	0	9	6	26	29	0	3
ATF6B ENSG00000213676	0	7	27	20	21	1	41	0	8	7
ATF7 ENSG00000170653	24	20	21	1	0	0	2	2	2	5
ATF7IP ENSG00000171681	12	8	2	1	5	4	6	3	6	4
ATF7IP2 ENSG00000166669	5	21	1	0	0	5	3	1	0	52
ATG10 ENSG00000152348	31	5	8	16	0	0	1	5	13	29
ATG101 ENSG00000123395	2	321	13	181	29	156	65	80	27	1
ATG12 ENSG00000145782	9	0	12	0	2	48	11	31	0	6
ATG13 ENSG00000175224	78	75	32	48	55	8	16	5	22	13
ATG14 ENSG00000126775	0	1	1	0	22	93	20	0	0	0
ATG16L1 ENSG00000085978	5	55	185	8	44	0	13	1	13	36
ATG16L2 ENSG00000168010	2	11	0	2	12	0	26	17	0	11
ATG2A ENSG00000110046	29	2	10	40	27	7	98	39	7	12
ATG2B ENSG00000066739	14	0	17	1	6	1	1	1	0	14
ATG3 ENSG00000144848	7	1	18	15	0	7	18	0	21	30
ATG4A ENSG00000101844	0	4	0	4	1	43	29	0	2	0
ATG4B ENSG00000168397	27	128	87	32	59	23	87	30	10	42
ATG4C ENSG00000125703	15	0	1	0	0	1	0	0	0	0
ATG4D ENSG00000130734	12	2	5	23	0	0	11	7	0	0
ATG5 ENSG00000057663	0	0	32	1	3	0	23	1	1	8
ATG7 ENSG00000197548	22	19	3	60	18	97	4	0	33	1
ATG9A ENSG00000198925	105	41	15	24	27	2	1	50	6	6
ATG9B ENSG00000181652	0	0	0	0	0	0	0	0	0	0
ATHL1 ENSG00000142102	4	48	24	30	1	4	30	7	5	9
ATIC ENSG00000138363	0	20	0	2	1	69	2	21	4	0
ATL1 ENSG00000198513	0	0	21	0	0	0	0	0	4	0
ATL2 ENSG00000119787	61	2	47	0	1	6	55	0	32	2
ATL3 ENSG00000184743	9	8	30	0	1	23	12	40	32	0
ATM ENSG00000149311	13	0	9	1	1	29	22	3	23	21
ATMIN ENSG00000166454	0	0	5	0	19	4	2	2	6	2
ATN1 ENSG00000111676	491	112	138	12	107	5	240	76	295	32
ATOH1 ENSG00000172238	0	0	0	0	0	0	0	0	0	0
ATOH7 ENSG00000179774	0	0	0	0	0	0	0	0	0	0
ATOH8 ENSG00000168874	69	4	1	64	0	33	77	0	16	95
ATOX1 ENSG00000177556	73	178	34	99	14	19	2	51	24	13
ATP10A ENSG00000206190	0	6	0	0	1	2	0	1	2	0
ATP10B ENSG00000118322	1	0	0	0	1	1	2	0	0	0
ATP10D ENSG00000145246	3	0	0	0	2	2	3	0	1	0
ATP11A ENSG00000068650	0	0	6	0	0	0	2	0	8	0
ATP11B ENSG00000058063	0	0	9	0	2	1	12	5	2	11
ATP11C ENSG00000101974	1	4	1	0	0	0	1	4	1	0
ATP12A ENSG00000075673	0	0	0	0	0	1	70	0	0	0
ATP13A1 ENSG00000105726	23	18	5	30	0	0	11	0	7	1
ATP13A2 ENSG00000159363	23	0	5	30	30	0	7	2	0	2
ATP13A3 ENSG00000133657	0	1	11	0	0	14	256	0	2	3
ATP13A4 ENSG00000127249	0	0	0	0	0	0	0	0	0	0
ATP13A5 ENSG00000187527	0	0	0	0	0	0	0	0	0	0
ATP1A1 ENSG00000163399	1	5	579	171	725	0	949	171	364	327
ATP1A2 ENSG00000018625	76	1	0	0	0	0	0	0	1	3
ATP1A3 ENSG00000105409	0	0	0	1	0	0	0	0	0	0
ATP1A4 ENSG00000132681	2	0	0	1	0	0	26	0	0	0
ATP1B1 ENSG00000143153	0	0	0	0	0	0	309	0	4	42
ATP1B2 ENSG00000129244	16	0	0	1	0	2	3	19	0	12
ATP1B3 ENSG00000069849	0	60	37	2	3	82	82	1	56	15
ATP1B4 ENSG00000101892	0	0	0	0	0	0	0	0	0	0
ATP23 ENSG00000166896	0	0	0	0	0	1	0	0	0	0
ATP2A1 ENSG00000196296	0	0	0	0	0	0	0	0	0	0
ATP2A2 ENSG00000174437	71	6	114	10	10	22	194	49	28	17
ATP2A3 ENSG00000074370	9	44	0	27	1	0	28	0	29	6
ATP2B1 ENSG00000070961	2	0	28	0	2	0	185	8	0	17
ATP2B2 ENSG00000157087	0	0	0	1	0	0	0	0	0	0
ATP2B3 ENSG00000067842	0	0	0	0	0	0	0	0	0	0
ATP2B4 ENSG00000058668	65	5	0	0	15	0	1	3	0	0
ATP2C1 ENSG00000017260	0	0	49	5	17	4	11	13	0	16
ATP2C2 ENSG00000064270	0	1	23	14	2	4	6	1	1	3
ATP4A ENSG00000105675	0	0	0	0	0	0	0	0	0	0
ATP4B ENSG00000186009	0	0	0	0	0	0	0	0	0	0
ATP5J2-PTCD1 ENSG00000248919	0	0	0	0	0	0	0	0	0	0
ATP5SL ENSG00000105341	1	45	13	11	2	1	3	16	2	0
ATP6AP1 ENSG00000071553	185	228	99	385	99	60	0	5	79	80
ATP6AP1L ENSG00000205464	2	3	2	1	1	3	0	16	0	6
ATP6AP2 ENSG00000182220	45	8	53	10	0	9	27	33	0	24
ATP6V0A1 ENSG00000033627	35	56	37	37	2	10	25	51	0	41
ATP6V0A2 ENSG00000185344	1	6	16	1	10	11	0	0	0	0
ATP6V0A4 ENSG00000105929	0	0	0	0	0	1	0	0	1	0
ATP6V0B ENSG00000117410	0	76	20	168	122	44	80	5	8	55
ATP6V0C ENSG00000185883	0	0	0	0	0	0	0	0	0	0
ATP6V0D1 ENSG00000159720	63	38	15	28	13	4	4	0	10	6
ATP6V0D2 ENSG00000147614	0	0	1	1	0	1	6	0	2	0
ATP6V0E1 ENSG00000113732	5	579	54	5	132	849	7	4	0	82
ATP6V0E2 ENSG00000171130	55	3	14	29	34	2	1	0	2	14
ATP6V1A ENSG00000114573	3	2	7	0	8	2	4	9	3	0
ATP6V1B1 ENSG00000116039	0	4	0	1	0	0	15	0	1	0
ATP6V1B2 ENSG00000147416	17	87	25	1	6	4	24	60	13	80
ATP6V1C1 ENSG00000155097	0	0	4	6	0	6	0	0	0	3
ATP6V1C2 ENSG00000143882	4	2	3	1	13	2	1	3	18	5
ATP6V1D ENSG00000100554	7	0	1	7	1	78	1	13	0	19
ATP6V1E1 ENSG00000131100	1	249	27	1	11	167	59	11	77	15
ATP6V1E2 ENSG00000250565	0	8	2	0	1	0	0	3	1	1
ATP6V1F ENSG00000128524	6	127	82	119	18	135	111	249	69	44
ATP6V1G1 ENSG00000136888	2	1	63	10	10	0	68	22	0	19
ATP6V1G2 ENSG00000213760	0	0	0	0	0	0	0	0	0	0
ATP6V1G3 ENSG00000151418	0	0	0	0	0	0	0	0	0	0
ATP6V1H ENSG00000047249	42	3	37	1	14	15	60	4	0	8
ATP7A ENSG00000165240	2	0	12	0	1	1	30	0	0	6
ATP7B ENSG00000123191	0	0	3	0	0	0	2	0	0	9
ATP8A1 ENSG00000124406	0	0	3	0	2	0	0	0	0	1
ATP8A2 ENSG00000132932	0	0	0	7	0	0	0	0	0	0
ATP8B1 ENSG00000081923	0	0	48	0	0	0	154	0	1	28
ATP8B2 ENSG00000143515	27	20	43	6	11	1	1	74	5	21
ATP8B3 ENSG00000130270	0	1	0	5	0	1	3	0	0	0
ATP8B4 ENSG00000104043	0	0	0	0	2	0	0	0	0	0
ATP9A ENSG00000054793	0	13	12	7	14	5	56	17	0	6
ATP9B ENSG00000166377	4	4	79	2	0	0	0	57	0	8
ATPIF1 ENSG00000130770	42	2	105	48	62	73	96	13	5	41
ATR ENSG00000175054	8	3	4	2	1	1	0	6	5	3
ATRAID ENSG00000138085	121	113	1	1	4	293	1	4	0	0
ATRIP ENSG00000164053	0	0	0	0	0	0	0	0	0	0
ATRIP ENSG00000282827	1	0	0	0	0	0	0	0	1	1
ATRN ENSG00000088812	3	0	5	27	4	0	0	1	0	1
ATRNL1 ENSG00000107518	13	3	0	2	1	1	2	4	1	5
ATRX ENSG00000085224	0	29	12	0	2	11	8	0	0	6
ATXN1 ENSG00000124788	0	0	8	1	26	1	14	32	18	0
ATXN10 ENSG00000130638	4	0	18	0	23	3	26	8	0	1
ATXN1L ENSG00000224470	0	0	0	11	1	1	24	0	0	3
ATXN2 ENSG00000204842	14	0	6	0	12	26	76	0	19	11
ATXN2L ENSG00000168488	120	580	234	4	12	6	180	0	20	59
ATXN3 ENSG00000066427	38	11	31	2	2	5	19	0	0	10
ATXN3L ENSG00000123594	0	0	0	0	0	0	0	0	0	0
ATXN7 ENSG00000163635	0	1	18	4	0	0	1	0	20	0
ATXN7L1 ENSG00000146776	1	3	8	0	0	1	1	2	1	2
ATXN7L2 ENSG00000162650	9	4	1	1	5	0	0	32	11	2
ATXN7L3 ENSG00000087152	8	11	32	81	1	1	16	29	7	25
ATXN7L3B ENSG00000253719	9	248	134	24	32	26	52	99	6	36
AUH ENSG00000148090	0	2	12	0	2	0	0	11	1	0
AUNIP ENSG00000127423	0	0	0	0	0	0	0	0	0	0
AUP1 ENSG00000115307	2	46	13	92	9	1	61	25	0	10
AURKA ENSG00000087586	0	1	0	0	0	0	0	0	0	0
AURKAIP1 ENSG00000175756	51	69	39	20	9	4	19	18	3	1
AURKB ENSG00000178999	0	1	0	0	0	0	0	0	0	0
AURKC ENSG00000105146	0	1	0	1	0	0	1	1	0	0
AUTS2 ENSG00000158321	1	1	10	3	2	0	56	1	53	8
AVEN ENSG00000169857	1	0	1	28	0	0	1	29	5	1
AVIL ENSG00000135407	2	0	0	0	0	0	2	1	0	0
AVL9 ENSG00000105778	2	1	18	0	2	6	5	0	1	1
AVP ENSG00000101200	0	1	0	0	0	0	0	1	0	0
AVPI1 ENSG00000119986	4	92	35	2	1	184	42	5	0	3
AVPR1A ENSG00000166148	0	0	0	0	0	0	0	0	3	0
AVPR1B ENSG00000198049	0	0	0	0	0	0	0	0	0	0
AVPR2 ENSG00000126895	0	0	0	0	0	0	1	0	0	0
AXDND1 ENSG00000162779	4	1	0	0	0	3	2	0	2	0
AXIN1 ENSG00000103126	35	1	4	10	0	103	99	0	59	5
AXIN2 ENSG00000168646	3	0	5	0	0	6	25	6	13	0
AXL ENSG00000167601	222	757	2	0	22	97	60	2	45	1
AZGP1 ENSG00000160862	5	311	2130	414	1470	3	46	2	222	421
AZI2 ENSG00000163512	1	2	17	0	0	0	7	23	1	1
AZIN1 ENSG00000155096	3	2	10	1	9	1	67	3	0	3
AZIN2 ENSG00000142920	14	0	10	7	4	4	0	0	0	7
AZU1 ENSG00000172232	1	0	0	0	0	0	0	0	1	5
B2M ENSG00000166710	2	1	2023	0	575	78	1971	507	663	527
B3GALNT1 ENSG00000169255	0	0	2	0	0	0	0	0	4	0
B3GALNT2 ENSG00000162885	1	6	2	14	18	2	1	0	1	2
B3GALT1 ENSG00000172318	0	1	0	0	0	0	0	0	0	1
B3GALT2 ENSG00000162630	2	0	0	0	0	0	0	0	0	0
B3GALT4 ENSG00000235863	27	9	11	37	0	5	17	2	1	1
B3GALT5 ENSG00000183778	0	0	0	0	0	0	11	0	0	0
B3GALT6 ENSG00000176022	38	9	3	19	2	4	41	2	0	2
B3GAT1 ENSG00000109956	5	0	12	13	4	1	0	3	0	0
B3GAT2 ENSG00000112309	0	0	0	0	0	0	0	0	0	0
B3GAT3 ENSG00000149541	29	28	12	52	5	25	0	27	1	16
B3GLCT ENSG00000187676	4	5	0	1	0	6	8	2	3	1
B3GNT2 ENSG00000170340	0	0	0	0	0	1	0	0	0	4
B3GNT3 ENSG00000179913	1	0	0	0	0	1	146	0	0	0
B3GNT4 ENSG00000176383	3	0	0	0	0	0	1	0	0	0
B3GNT5 ENSG00000176597	0	1	2	1	2	0	62	1	14	0
B3GNT6 ENSG00000198488	0	0	0	0	0	0	0	0	0	0
B3GNT7 ENSG00000156966	14	31	0	2	0	1	27	0	0	0
B3GNT8 ENSG00000177191	7	3	0	14	3	3	9	0	9	1
B3GNT9 ENSG00000237172	9	4	6	9	0	26	2	0	7	15
B3GNTL1 ENSG00000175711	5	0	0	0	7	0	1	0	14	0
B4GALNT1 ENSG00000135454	41	0	3	0	0	10	2	0	2	0
B4GALNT2 ENSG00000167080	0	0	0	0	0	0	0	0	0	0
B4GALNT3 ENSG00000139044	0	8	1	0	16	4	35	0	0	6
B4GALNT4 ENSG00000182272	5	0	12	0	4	2	7	2	4	1
B4GALT1 ENSG00000086062	6	5	87	70	54	10	485	3	38	25
B4GALT2 ENSG00000117411	224	16	23	51	3	17	12	41	32	5
B4GALT3 ENSG00000158850	0	95	48	41	25	23	22	1	0	5
B4GALT4 ENSG00000121578	0	22	15	11	8	0	667	12	0	10
B4GALT5 ENSG00000158470	8	3	7	30	1	2	286	6	3	0
B4GALT6 ENSG00000118276	24	0	0	1	0	0	2	0	3	0
B4GALT7 ENSG00000027847	29	61	9	20	15	30	20	5	0	38
B4GAT1 ENSG00000174684	133	341	3	36	4	118	0	141	7	0
B9D1 ENSG00000108641	10	50	6	4	1	33	1	28	8	0
B9D2 ENSG00000123810	17	24	0	0	3	2	1	34	10	25
BAALC ENSG00000164929	0	0	1	0	1	0	5	0	3	0
BAAT ENSG00000136881	0	0	0	0	0	0	0	0	0	0
BABAM1 ENSG00000105393	102	25	24	58	0	8	17	9	33	0
BACE1 ENSG00000186318	101	39	4	3	19	23	23	1	0	3
BACE2 ENSG00000182240	0	151	31	21	51	12	133	0	8	76
BACH1 ENSG00000156273	5	0	2	1	1	0	13	0	1	11
BACH2 ENSG00000112182	36	2	0	0	1	0	0	0	1	0
BAD ENSG00000002330	69	82	22	62	19	27	33	5	0	10
BAG1 ENSG00000107262	3	697	54	7	52	94	694	7	0	29
BAG2 ENSG00000112208	25	2	1	0	0	0	3	7	9	0
BAG3 ENSG00000151929	56	89	22	6	14	8	286	1	6	5
BAG4 ENSG00000156735	3	0	5	0	3	1	0	1	1	1
BAG5 ENSG00000166170	12	1	6	2	0	0	8	0	0	9
BAG6 ENSG00000204463	66	512	32	122	54	10	222	126	140	11
BAHCC1 ENSG00000266074	10	7	8	8	0	0	0	8	0	7
BAHD1 ENSG00000140320	10	2	19	0	25	20	14	4	24	8
BAIAP2 ENSG00000175866	5	5	30	208	80	5	222	51	23	89
BAIAP2L1 ENSG00000006453	2	2	69	110	74	1	236	0	4	65
BAIAP2L2 ENSG00000128298	1	0	2	8	1	0	2	0	0	0
BAIAP3 ENSG00000007516	0	0	17	28	7	2	11	3	2	0
BAK1 ENSG00000030110	2	118	1	33	0	19	61	1	33	6
BAMBI ENSG00000095739	1	0	6	0	0	0	29	1	1	0
BANF1 ENSG00000175334	349	30	90	15	88	24	174	3	75	70
BANF2 ENSG00000125888	0	0	0	0	0	0	0	0	0	0
BANK1 ENSG00000153064	0	0	3	0	1	0	7	0	0	0
BANP ENSG00000172530	4	7	0	1	4	39	3	0	6	7
BAP1 ENSG00000163930	6	88	51	113	7	7	28	97	66	22
BARD1 ENSG00000138376	1	0	8	0	0	3	3	5	1	1
BARHL2 ENSG00000143032	0	0	0	0	0	0	0	0	0	0
BARX1 ENSG00000131668	0	2	0	2	0	3	0	0	1	1
BARX2 ENSG00000043039	0	1	5	0	1	4	26	1	1	7
BASP1 ENSG00000176788	1	0	18	0	5	1	6	3	0	24
BATF ENSG00000156127	8	2	0	0	1	1	15	0	25	1
BATF2 ENSG00000168062	23	3	0	0	1	0	1	0	0	5
BATF3 ENSG00000123685	1	12	2	0	5	45	0	0	2	0
BAX ENSG00000087088	0	0	3	1	0	2	1	2	0	0
BAZ1A ENSG00000198604	0	0	7	4	0	3	29	0	4	6
BAZ1B ENSG00000009954	9	56	0	1	68	114	102	42	6	18
BAZ2A ENSG00000076108	3	22	61	0	0	1	115	10	56	40
BAZ2B ENSG00000123636	12	0	13	7	1	0	23	36	2	3
BBC3 ENSG00000105327	5	0	0	5	0	1	43	1	10	0
BBIP1 ENSG00000214413	4	0	3	1	0	0	1	0	1	0
BBOF1 ENSG00000119636	0	0	3	0	0	0	0	2	2	0
BBOX1 ENSG00000129151	1	1	0	0	0	0	0	1	0	0
BBS1 ENSG00000174483	0	1	2	1	0	0	1	1	6	0
BBS10 ENSG00000179941	0	0	3	1	1	0	2	2	0	1
BBS12 ENSG00000181004	0	0	0	0	0	1	0	0	0	0
BBS2 ENSG00000125124	8	10	16	0	54	4	0	28	0	11
BBS4 ENSG00000140463	10	9	6	22	4	29	0	1	0	23
BBS5 ENSG00000163093	5	0	8	1	1	12	1	1	2	0
BBS7 ENSG00000138686	2	5	8	1	0	9	0	2	0	0
BBS9 ENSG00000122507	3	2	3	4	0	0	36	0	1	0
BBX ENSG00000114439	42	1	14	1	7	12	19	4	6	37
BCAM ENSG00000187244	3	2	407	204	531	0	82	3	57	102
BCAN ENSG00000132692	5	0	0	0	0	0	0	1	0	0
BCAP29 ENSG00000075790	3	1	20	3	41	64	41	0	18	24
BCAP31 ENSG00000185825	147	723	90	764	96	5	103	0	76	103
BCAR1 ENSG00000050820	150	40	39	247	59	21	232	117	11	104
BCAR3 ENSG00000137936	0	0	0	0	2	0	10	6	1	4
BCAS1 ENSG00000064787	0	0	39	23	30	0	49	2	1	10
BCAS2 ENSG00000116752	0	0	19	0	10	0	4	5	0	2
BCAS3 ENSG00000141376	3	2	10	9	2	1	0	0	38	2
BCAS4 ENSG00000124243	29	55	6	3	2	1	34	0	2	6
BCAT1 ENSG00000060982	0	0	0	0	0	0	2	1	0	3
BCAT2 ENSG00000105552	43	122	68	101	41	0	95	0	6	17
BCCIP ENSG00000107949	10	0	17	14	2	20	7	1	3	2
BCDIN3D ENSG00000186666	5	2	0	4	0	13	1	3	0	0
BCHE ENSG00000114200	2	0	0	0	0	0	0	0	0	0
BCKDHA ENSG00000248098	5	23	6	0	0	1	5	2	3	0
BCKDHB ENSG00000083123	0	1	4	0	1	0	3	0	1	0
BCKDK ENSG00000103507	50	10	1	54	0	5	10	21	52	11
BCL10 ENSG00000142867	0	0	34	4	0	26	273	10	9	0
BCL11A ENSG00000119866	0	0	14	1	12	1	15	0	30	0
BCL11B ENSG00000127152	1	0	0	0	0	0	0	0	9	1
BCL2 ENSG00000171791	2	4	7	2	0	0	25	29	0	13
BCL2A1 ENSG00000140379	0	0	0	0	0	0	0	1	1	0
BCL2L1 ENSG00000171552	2	38	25	57	11	1	23	22	8	5
BCL2L10 ENSG00000137875	0	0	0	0	0	0	0	0	0	0
BCL2L11 ENSG00000153094	2	1	13	1	0	8	1	1	0	0
BCL2L12 ENSG00000126453	52	23	1	2	14	7	37	12	1	0
BCL2L13 ENSG00000099968	17	11	36	2	1	25	79	12	5	2
BCL2L14 ENSG00000121380	1	0	0	1	2	5	10	0	11	0
BCL2L15 ENSG00000188761	1	3	0	0	1	0	17	0	0	0
BCL2L2 ENSG00000129473	10	15	147	0	37	1	89	4	0	12
BCL2L2-PABPN1 ENSG00000258643	0	0	0	0	0	0	0	0	0	0
BCL3 ENSG00000069399	0	1	0	16	8	138	234	5	34	38
BCL6 ENSG00000113916	24	0	1	3	0	56	18	25	85	23
BCL6B ENSG00000161940	0	1	0	0	6	1	5	14	0	1
BCL7A ENSG00000110987	0	0	14	10	1	13	45	11	2	0
BCL7B ENSG00000106635	1	2	1	0	1	68	134	1	0	1
BCL7C ENSG00000099385	104	60	21	12	11	0	32	2	9	1
BCL9 ENSG00000116128	2	0	13	10	1	3	1	0	5	0
BCL9L ENSG00000186174	38	3	47	7	66	56	37	0	44	14
BCLAF1 ENSG00000029363	3	1	10	0	0	44	21	9	7	12
BCO1 ENSG00000135697	0	0	0	0	0	0	1	0	0	0
BCO2 ENSG00000197580	0	0	0	0	0	2	0	0	25	1
BCOR ENSG00000183337	0	0	4	1	4	5	5	0	2	4
BCORL1 ENSG00000085185	28	13	0	1	3	2	0	12	4	6
BCR ENSG00000186716	29	88	13	54	13	110	17	0	2	5
BCS1L ENSG00000074582	55	56	0	1	0	65	5	0	42	14
BDH1 ENSG00000161267	0	0	10	53	30	35	27	0	1	15
BDH2 ENSG00000164039	97	29	2	2	1	57	103	2	0	19
BDKRB1 ENSG00000100739	1	0	0	1	0	11	2	3	0	0
BDKRB2 ENSG00000168398	72	6	21	1	1	3	180	0	0	10
BDNF ENSG00000176697	0	0	0	0	1	0	0	0	0	0
BDP1 ENSG00000145734	16	0	4	1	2	0	26	1	2	1
BEAN1 ENSG00000166546	0	0	0	0	1	0	0	0	0	1
BECN1 ENSG00000126581	4	0	25	1	0	0	14	19	0	1
BEGAIN ENSG00000183092	6	0	0	1	0	1	1	51	0	1
BEND2 ENSG00000177324	0	0	0	0	0	0	0	0	0	0
BEND3 ENSG00000178409	0	0	0	1	1	2	0	0	0	0
BEND4 ENSG00000188848	0	0	0	0	0	0	0	0	0	0
BEND5 ENSG00000162373	4	10	1	0	1	1	2	5	0	0
BEND6 ENSG00000151917	2	1	0	0	0	0	0	0	0	4
BEND7 ENSG00000165626	10	0	0	0	0	2	42	2	0	0
BEST1 ENSG00000167995	13	0	7	0	1	0	10	9	15	3
BEST2 ENSG00000039987	0	0	0	0	0	0	0	0	0	0
BEST3 ENSG00000127325	0	0	0	0	0	1	6	0	0	0
BEST4 ENSG00000142959	0	0	0	0	0	0	0	0	0	0
BET1 ENSG00000105829	0	0	3	5	3	7	18	1	1	3
BET1L ENSG00000177951	1	13	14	65	0	157	92	7	16	30
BEX1 ENSG00000133169	0	0	1	0	0	1	0	0	0	0
BEX2 ENSG00000133134	0	2	26	6	2	33	9	16	0	4
BEX3 ENSG00000166681	65	1	32	5	31	130	7	20	10	15
BEX4 ENSG00000102409	26	76	47	14	9	0	114	110	7	10
BEX5 ENSG00000184515	0	0	3	0	3	3	3	11	0	1
BFAR ENSG00000103429	3	15	9	4	3	24	41	40	3	8
BFSP1 ENSG00000125864	0	0	0	0	0	0	0	1	12	0
BFSP2 ENSG00000170819	0	0	0	0	0	0	0	0	0	0
BGLAP ENSG00000242252	0	0	0	0	0	0	0	0	0	0
BGN ENSG00000182492	510	289	0	115	0	0	6	78	338	22
BHLHA15 ENSG00000180535	0	0	0	0	0	0	0	0	0	0
BHLHB9 ENSG00000198908	7	0	0	0	0	0	0	0	3	1
BHLHE22 ENSG00000180828	0	0	0	1	0	0	1	2	0	0
BHLHE40 ENSG00000134107	0	1	20	0	42	2	227	2	124	13
BHLHE41 ENSG00000123095	3	1	0	1	1	1	113	2	0	3
BHMG1 ENSG00000237452	0	0	0	0	0	0	0	0	0	0
BHMT ENSG00000145692	1	1	0	1	0	0	0	0	2	0
BHMT2 ENSG00000132840	7	10	1	5	2	1	0	0	9	0
BICC1 ENSG00000122870	0	0	1	0	5	0	1	0	2	2
BICD1 ENSG00000151746	0	0	0	1	0	0	0	1	1	1
BICD2 ENSG00000185963	26	12	0	2	1	99	13	1	3	0
BICDL1 ENSG00000135127	0	1	4	5	0	2	71	0	0	1
BICDL2 ENSG00000162069	3	2	20	58	16	0	124	14	0	40
BID ENSG00000015475	1	11	0	0	0	158	184	0	2	2
BIK ENSG00000100290	0	41	107	52	19	3	58	0	0	17
BIN1 ENSG00000136717	763	397	72	1	32	11	2	82	146	79
BIN2 ENSG00000110934	1	0	0	2	0	0	0	2	18	0
BIN3 ENSG00000147439	2	132	21	113	37	10	100	0	15	3
BIRC2 ENSG00000110330	21	5	4	2	12	31	19	5	13	4
BIRC3 ENSG00000023445	0	1	0	2	3	30	39	1	17	2
BIRC5 ENSG00000089685	4	6	0	1	0	0	0	0	0	1
BIRC6 ENSG00000115760	4	2	14	1	1	2	2	2	9	0
BIRC7 ENSG00000101197	3	0	1	0	0	0	0	0	0	0
BIVM ENSG00000134897	2	4	2	9	0	1	5	3	2	3
BLCAP ENSG00000166619	71	98	23	4	56	112	193	3	2	2
BLK ENSG00000136573	4	0	0	0	0	0	0	0	0	0
BLM ENSG00000197299	0	0	1	0	0	1	0	0	0	0
BLMH ENSG00000108578	1	2	0	0	0	161	1	0	0	10
BLNK ENSG00000095585	0	0	2	5	0	0	0	7	0	0
BLOC1S1 ENSG00000135441	131	63	29	175	9	0	0	8	5	14
BLOC1S2 ENSG00000196072	0	0	2	1	1	1	2	0	6	0
BLOC1S3 ENSG00000189114	0	3	0	7	0	6	0	0	1	6
BLOC1S4 ENSG00000186222	3	2	40	2	0	39	16	3	5	21
BLOC1S5 ENSG00000188428	2	1	3	0	0	10	2	20	0	0
BLOC1S6 ENSG00000104164	4	0	32	0	8	0	15	0	2	18
BLVRA ENSG00000106605	18	8	1	0	1	205	1	0	5	0
BLVRB ENSG00000090013	13	241	38	41	9	12	35	1	19	13
BLZF1 ENSG00000117475	0	1	0	15	0	6	26	2	4	5
BMF ENSG00000104081	17	1	12	1	3	6	25	36	1	33
BMI1 ENSG00000168283	0	3	10	12	0	0	7	25	13	3
BMP1 ENSG00000168487	30	44	1	22	0	0	24	68	6	9
BMP10 ENSG00000163217	0	0	0	0	0	0	0	0	0	0
BMP2 ENSG00000125845	1	0	0	0	0	0	25	0	0	0
BMP2K ENSG00000138756	9	0	1	0	1	0	0	1	8	0
BMP3 ENSG00000152785	0	0	0	0	0	0	5	0	1	0
BMP4 ENSG00000125378	16	54	7	0	1	8	2	29	7	3
BMP5 ENSG00000112175	0	4	3	0	0	0	0	158	7	0
BMP6 ENSG00000153162	1	0	0	0	1	1	0	0	0	0
BMP7 ENSG00000101144	10	87	2	7	2	2	38	2	1	0
BMP8A ENSG00000183682	0	0	0	0	0	0	0	0	0	0
BMP8B ENSG00000116985	0	0	1	0	0	1	0	1	0	0
BMPER ENSG00000164619	1	0	0	0	0	0	1	0	9	0
BMPR1A ENSG00000107779	0	0	15	0	1	6	8	6	2	0
BMPR1B ENSG00000138696	0	0	1	2	5	1	0	0	0	0
BMPR2 ENSG00000204217	1	16	12	0	0	0	5	2	7	3
BMS1 ENSG00000165733	43	21	20	6	1	4	46	5	1	0
BMT2 ENSG00000164603	0	0	1	0	3	2	6	2	4	5
BMX ENSG00000102010	0	0	0	1	1	1	0	0	1	0
BNC1 ENSG00000169594	0	0	0	1	0	0	5	0	0	0
BNC2 ENSG00000173068	9	1	0	0	1	16	0	2	0	0
BNIP1 ENSG00000113734	19	5	8	0	0	2	24	2	3	4
BNIP2 ENSG00000140299	3	4	11	2	19	4	52	5	24	0
BNIP3 ENSG00000176171	0	28	51	0	0	0	1	2	0	3
BNIP3L ENSG00000104765	0	0	14	7	6	0	0	0	14	1
BNIPL ENSG00000163141	1	0	0	0	20	0	10	3	0	0
BOC ENSG00000144857	134	3	12	4	3	29	1	22	2	13
BOD1 ENSG00000145919	3	258	2	1	13	263	15	2	0	6
BOD1L1 ENSG00000038219	7	2	14	40	17	4	5	9	2	2
BOD1L2 ENSG00000228075	0	0	0	0	0	0	0	0	0	0
BOK ENSG00000176720	100	4	1	39	3	4	5	8	1	14
BOLA1 ENSG00000178096	8	0	0	12	17	100	0	1	1	11
BOLA2B ENSG00000169627	98	6	29	88	1	13	68	0	1	8
BOLA3 ENSG00000163170	0	0	47	0	2	55	19	1	5	3
BOLL ENSG00000152430	0	0	0	0	0	0	0	0	0	0
BOP1 ENSG00000261236	1	55	3	28	1	0	0	2	0	3
BORA ENSG00000136122	0	1	0	0	0	5	0	0	0	0
BORCS5 ENSG00000165714	6	0	4	0	0	2	6	0	0	0
BORCS6 ENSG00000196544	19	56	10	3	0	1	2	2	22	0
BORCS7 ENSG00000166275	2	6	16	12	1	1	3	4	1	5
BORCS8 ENSG00000254901	3	1	10	30	23	0	8	24	0	2
BORCS8-MEF2B ENSG00000064489	0	1	0	0	1	0	0	0	0	1
BPGM ENSG00000172331	3	0	9	0	1	0	8	0	14	2
BPHL ENSG00000137274	1	26	6	8	4	19	0	0	3	14
BPI ENSG00000101425	14	8	0	4	1	4	0	0	32	0
BPIFA1 ENSG00000198183	0	1	0	0	1	0	1	1	0	1
BPIFA2 ENSG00000131050	0	0	0	0	0	0	0	0	0	0
BPIFB1 ENSG00000125999	1	1	0	1	0	0	0	0	331	3
BPIFB2 ENSG00000078898	0	0	1	19	0	0	0	0	0	2
BPIFB4 ENSG00000186191	0	0	0	0	0	0	0	0	0	0
BPIFC ENSG00000184459	0	0	0	0	0	0	0	0	0	0
BPNT1 ENSG00000162813	0	0	25	1	1	3	26	16	0	16
BPTF ENSG00000171634	20	1	28	0	0	3	15	25	0	1
BRAF ENSG00000157764	0	0	31	1	10	0	11	0	1	0
BRAP ENSG00000089234	6	49	0	8	3	2	10	0	0	3
BRAT1 ENSG00000106009	6	1	29	116	0	32	29	47	6	11
BRCA1 ENSG00000012048	0	3	0	1	0	28	4	3	1	3
BRCA2 ENSG00000139618	3	1	0	1	3	0	0	0	0	0
BRCC3 ENSG00000185515	0	0	2	0	2	0	7	0	0	7
BRD1 ENSG00000100425	3	0	46	0	0	1	1	1	14	1
BRD2 ENSG00000204256	63	183	378	95	232	8	585	501	305	117
BRD3 ENSG00000169925	12	1	20	9	22	16	2	0	1	12
BRD4 ENSG00000141867	178	1	87	82	26	25	210	79	0	1
BRD7 ENSG00000166164	0	1	24	0	1	34	22	21	28	2
BRD8 ENSG00000112983	0	4	9	97	21	81	8	3	0	1
BRD9 ENSG00000028310	31	1	16	22	0	6	25	52	23	17
BRDT ENSG00000137948	0	0	0	0	0	0	0	0	0	0
BRE ENSG00000158019	4	50	24	2	8	14	1	13	6	1
BRF1 ENSG00000185024	25	9	20	36	2	2	13	5	0	4
BRF2 ENSG00000104221	0	0	3	85	1	22	12	1	7	0
BRI3 ENSG00000164713	333	198	108	137	185	6	154	66	65	131
BRI3BP ENSG00000184992	1	0	5	0	1	0	0	0	0	0
BRICD5 ENSG00000182685	2	1	0	9	0	0	0	0	0	0
BRINP1 ENSG00000078725	6	0	0	0	1	0	1	34	1	0
BRINP2 ENSG00000198797	0	0	0	0	0	0	0	0	0	0
BRINP3 ENSG00000162670	6	0	0	1	0	0	0	0	1	0
BRIP1 ENSG00000136492	0	2	0	0	2	1	0	2	0	0
BRIX1 ENSG00000113460	2	0	4	0	3	3	1	0	0	8
BRK1 ENSG00000254999	0	220	44	5	2	51	75	0	77	4
BRMS1 ENSG00000174744	0	0	12	54	6	13	12	2	34	1
BRMS1L ENSG00000100916	2	0	0	0	1	0	1	1	0	0
BROX ENSG00000162819	2	0	3	0	6	2	18	1	4	3
BRPF1 ENSG00000156983	35	14	0	0	18	16	52	3	5	2
BRPF3 ENSG00000096070	0	0	14	3	41	116	29	3	0	7
BRS3 ENSG00000102239	0	0	0	0	0	0	0	0	0	0
BRSK1 ENSG00000160469	16	0	1	0	0	1	2	9	1	0
BRSK2 ENSG00000174672	17	0	14	1	0	1	2	0	1	0
BRWD1 ENSG00000185658	0	1	17	0	0	0	14	51	3	3
BRWD3 ENSG00000165288	0	9	4	12	3	0	3	0	2	1
BSCL2 ENSG00000168000	0	0	0	1	0	0	0	0	0	0
BSDC1 ENSG00000160058	0	2	30	1	37	12	1	41	0	7
BSG ENSG00000172270	246	138	51	143	33	50	26	111	23	37
BSN ENSG00000164061	4	0	2	0	0	0	0	1	0	0
BSND ENSG00000162399	0	0	0	0	0	0	0	0	0	0
BSPH1 ENSG00000188334	0	0	0	0	0	0	0	0	0	0
BSPRY ENSG00000119411	0	3	2	4	3	47	19	0	1	3
BST1 ENSG00000109743	0	20	0	0	0	0	2	5	4	2
BST2 ENSG00000130303	594	321	8	32	0	0	13	193	49	6
BTAF1 ENSG00000095564	0	2	4	2	13	3	10	16	1	3
BTBD1 ENSG00000064726	42	1	24	1	2	6	38	2	7	4
BTBD10 ENSG00000148925	14	0	13	0	1	0	28	1	1	0
BTBD11 ENSG00000151136	0	0	0	0	2	21	25	0	2	0
BTBD16 ENSG00000138152	0	0	0	0	0	0	0	0	0	0
BTBD18 ENSG00000233436	0	0	0	0	0	0	0	0	0	0
BTBD19 ENSG00000222009	2	0	0	0	0	0	2	2	4	0
BTBD2 ENSG00000133243	156	1	50	227	53	51	75	110	3	17
BTBD3 ENSG00000132640	21	0	12	1	0	0	17	14	24	0
BTBD6 ENSG00000184887	102	80	50	12	9	24	83	5	3	17
BTBD7 ENSG00000011114	2	4	21	1	9	11	31	9	39	0
BTBD8 ENSG00000189195	0	0	0	1	0	0	1	0	0	0
BTBD9 ENSG00000183826	15	1	16	14	0	7	32	1	0	2
BTC ENSG00000174808	0	0	1	0	1	1	0	2	10	1
BTD ENSG00000169814	10	48	24	2	6	50	3	2	4	1
BTF3 ENSG00000145741	100	1	48	5	3	37	67	108	41	9
BTF3L4 ENSG00000134717	2	0	9	0	6	1	54	5	10	10
BTG1 ENSG00000133639	3	1	1	11	5	0	91	174	41	0
BTG2 ENSG00000159388	365	7	121	0	9	2	142	3	378	12
BTG3 ENSG00000154640	0	2	17	0	1	0	130	3	0	2
BTG4 ENSG00000137707	0	0	0	0	0	0	0	0	0	0
BTK ENSG00000010671	0	8	3	2	2	0	0	1	0	0
BTLA ENSG00000186265	0	0	0	0	0	0	0	0	0	0
BTN1A1 ENSG00000124557	0	0	0	0	0	0	0	0	0	0
BTN2A1 ENSG00000112763	1	11	0	0	1	3	20	29	0	1
BTN2A2 ENSG00000124508	0	26	1	3	0	9	2	0	0	1
BTN3A1 ENSG00000026950	0	20	3	0	0	34	6	7	4	18
BTN3A2 ENSG00000186470	1	0	1	0	1	22	3	15	1	0
BTN3A3 ENSG00000111801	0	0	4	2	0	14	0	1	0	2
BTNL2 ENSG00000204290	0	0	0	0	0	0	0	0	0	0
BTNL3 ENSG00000168903	2	4	0	1	3	0	0	3	0	0
BTNL8 ENSG00000113303	0	0	0	0	0	0	0	0	0	0
BTNL9 ENSG00000165810	0	0	0	3	0	0	2	0	0	1
BTRC ENSG00000166167	0	10	23	7	0	15	5	2	3	57
BUB1 ENSG00000169679	0	0	0	0	0	0	0	0	0	0
BUB1B ENSG00000156970	0	0	0	0	0	1	2	0	0	0
BUB3 ENSG00000154473	0	0	6	0	0	0	3	15	0	3
BUD13 ENSG00000137656	6	2	3	0	0	1	0	2	0	0
BUD31 ENSG00000106245	3	172	79	156	31	66	74	48	62	102
BVES ENSG00000112276	19	1	0	0	0	3	1	0	12	0
BYSL ENSG00000112578	5	47	3	8	11	9	49	0	0	2
BZW1 ENSG00000082153	3	0	30	0	1	2	175	0	2	6
BZW2 ENSG00000136261	5	0	2	4	0	18	41	1	2	3
C10orf10 ENSG00000165507	0	7	2	0	0	0	35	17	111	11
C10orf105 ENSG00000214688	0	0	0	0	0	0	0	1	0	0
C10orf107 ENSG00000183346	1	0	1	1	0	1	0	0	1	0
C10orf11 ENSG00000148655	0	20	10	4	1	9	9	34	2	2
C10orf128 ENSG00000204161	4	0	0	0	0	0	0	0	2	0
C10orf142 ENSG00000277288	0	0	0	0	0	0	0	0	0	0
C10orf2 ENSG00000107815	44	1	7	1	1	7	11	17	0	10
C10orf35 ENSG00000171224	3	5	2	16	4	6	2	0	21	1
C10orf53 ENSG00000178645	0	0	0	0	0	0	0	0	0	0
C10orf54 ENSG00000107738	334	46	2	6	4	0	107	97	79	45
C10orf55 ENSG00000222047	0	0	0	0	0	0	0	0	0	0
C10orf62 ENSG00000203942	0	0	0	0	0	0	0	0	0	0
C10orf67 ENSG00000179133	0	0	0	0	0	0	0	0	0	0
C10orf71 ENSG00000177354	0	0	0	0	0	0	0	0	0	0
C10orf76 ENSG00000120029	0	49	0	2	2	58	10	1	0	1
C10orf82 ENSG00000165863	0	0	0	0	1	1	2	0	0	0
C10orf88 ENSG00000119965	0	0	0	1	1	0	0	0	1	0
C10orf90 ENSG00000154493	0	0	0	0	0	0	0	0	0	0
C10orf95 ENSG00000120055	0	0	0	0	0	0	0	0	0	1
C10orf99 ENSG00000188373	150	4	1	1	0	3	170	0	0	0
C11orf1 ENSG00000137720	0	25	26	1	3	0	21	6	1	1
C11orf16 ENSG00000176029	0	0	0	0	0	0	0	0	0	0
C11orf21 ENSG00000110665	0	1	0	1	0	2	0	6	0	0
C11orf24 ENSG00000171067	51	6	17	48	2	51	4	55	16	13
C11orf31 ENSG00000211450	11	1	69	179	34	128	132	69	61	28
C11orf40 ENSG00000171987	0	0	0	0	0	0	0	0	0	0
C11orf42 ENSG00000180878	0	0	0	0	0	0	0	0	0	0
C11orf45 ENSG00000174370	2	0	0	0	0	0	0	1	0	0
C11orf49 ENSG00000149179	2	4	1	43	0	70	10	15	14	1
C11orf52 ENSG00000149300	0	0	0	1	0	0	2	1	0	0
C11orf53 ENSG00000150750	0	0	0	0	0	0	4	0	0	1
C11orf54 ENSG00000182919	0	0	6	0	15	12	0	4	1	0
C11orf57 ENSG00000150776	0	0	1	2	0	3	4	3	0	0
C11orf58 ENSG00000110696	21	62	59	0	8	12	58	67	3	17
C11orf63 ENSG00000109944	1	1	0	1	1	0	0	0	0	0
C11orf65 ENSG00000166323	4	0	1	0	0	0	0	1	0	0
C11orf68 ENSG00000175573	0	121	11	3	2	0	6	27	26	7
C11orf70 ENSG00000137691	1	0	0	0	0	0	0	0	0	1
C11orf71 ENSG00000180425	2	0	3	0	6	0	0	1	4	0
C11orf74 ENSG00000166352	1	0	3	0	3	2	2	0	0	0
C11orf80 ENSG00000173715	0	0	0	0	0	0	0	0	0	0
C11orf84 ENSG00000168005	1	0	2	1	1	10	2	2	7	1
C11orf87 ENSG00000185742	0	1	0	0	0	0	0	0	0	0
C11orf88 ENSG00000183644	0	0	0	0	0	0	0	0	0	0
C11orf91 ENSG00000205177	0	0	0	0	0	0	0	0	0	0
C11orf94 ENSG00000234776	0	0	0	0	0	0	0	0	0	0
C11orf95 ENSG00000188070	9	87	15	1	3	13	2	12	1	4
C11orf96 ENSG00000187479	763	990	0	0	2	6	2	485	6572	1
C11orf98 ENSG00000278615	0	0	0	0	0	0	0	0	0	0
C12orf10 ENSG00000139637	42	98	17	8	4	0	6	0	70	5
C12orf29 ENSG00000133641	7	0	2	1	3	0	0	0	2	3
C12orf4 ENSG00000047621	0	0	17	0	0	28	7	0	0	1
C12orf40 ENSG00000180116	1	0	0	0	0	0	0	0	0	0
C12orf42 ENSG00000179088	8	0	0	0	0	0	0	0	0	0
C12orf43 ENSG00000157895	5	14	0	47	14	44	3	8	6	0
C12orf45 ENSG00000151131	6	10	19	0	0	3	4	4	0	0
C12orf49 ENSG00000111412	0	1	3	1	0	6	47	0	3	0
C12orf50 ENSG00000165805	0	0	0	1	0	0	0	0	0	0
C12orf54 ENSG00000177627	7	0	0	0	1	0	22	2	2	0
C12orf56 ENSG00000185306	0	0	1	6	0	0	0	0	0	1
C12orf57 ENSG00000111678	253	574	99	119	32	13	0	153	44	50
C12orf60 ENSG00000182993	2	0	0	0	1	0	1	0	1	0
C12orf65 ENSG00000130921	1	8	0	5	5	11	4	1	1	3
C12orf66 ENSG00000174206	0	0	4	2	0	2	1	1	1	7
C12orf71 ENSG00000214700	0	0	0	0	0	0	0	0	0	0
C12orf73 ENSG00000204954	1	0	3	3	0	8	2	1	0	1
C12orf75 ENSG00000235162	48	1	1	1	2	0	1	43	2	1
C12orf76 ENSG00000174456	2	5	3	6	4	34	10	8	0	0
C14orf1 ENSG00000133935	0	292	117	0	5	99	12	26	0	32
C14orf105 ENSG00000100557	2	1	0	0	0	0	0	0	0	0
C14orf119 ENSG00000179933	0	0	0	1	0	9	0	2	10	12
C14orf132 ENSG00000227051	4	3	0	0	0	8	0	4	1	0
C14orf142 ENSG00000170270	2	0	3	1	0	3	0	4	1	1
C14orf159 ENSG00000133943	3	46	5	0	2	102	0	0	1	0
C14orf166 ENSG00000087302	27	1	5	0	0	100	53	8	0	5
C14orf169 ENSG00000170468	1	5	0	0	1	1	10	1	0	0
C14orf177 ENSG00000176605	0	0	0	0	0	0	0	0	0	0
C14orf178 ENSG00000197734	0	0	0	0	0	0	0	1	0	0
C14orf180 ENSG00000184601	0	2	0	0	0	0	1	0	0	0
C14orf2 ENSG00000156411	44	12	0	2	38	861	105	20	1	6
C14orf28 ENSG00000179476	2	0	1	0	2	0	1	2	4	0
C14orf37 ENSG00000139971	0	2	1	1	0	1	0	0	0	0
C14orf39 ENSG00000179008	0	0	0	0	0	1	1	0	0	6
C14orf79 ENSG00000140104	6	0	4	52	6	2	3	12	3	0
C14orf80 ENSG00000185347	0	1	0	0	17	0	8	0	9	11
C14orf93 ENSG00000100802	17	3	2	1	0	45	4	0	2	2
C15orf39 ENSG00000167173	7	5	1	67	4	56	18	2	1	3
C15orf40 ENSG00000169609	27	31	9	13	15	7	0	1	21	0
C15orf41 ENSG00000186073	0	11	0	1	0	0	13	0	3	0
C15orf48 ENSG00000166920	1	0	34	1	2	1	15	5	8	19
C15orf52 ENSG00000188549	35	84	0	6	0	91	0	0	0	1
C15orf53 ENSG00000175779	0	0	0	0	0	0	0	0	0	0
C15orf57 ENSG00000128891	32	2	0	1	0	9	41	13	1	0
C15orf59 ENSG00000205363	47	68	19	3	1	0	16	69	0	18
C15orf61 ENSG00000189227	0	0	7	2	22	0	0	46	2	0
C15orf62 ENSG00000188277	0	1	1	2	2	0	2	0	0	0
C15orf65 ENSG00000261652	1	1	0	0	1	0	2	0	0	0
C16orf13 ENSG00000130731	33	71	4	173	16	60	0	5	5	13
C16orf45 ENSG00000166780	52	1	3	0	0	0	23	4	25	0
C16orf46 ENSG00000166455	0	1	0	0	0	2	1	0	0	0
C16orf52 ENSG00000185716	4	4	20	1	1	4	21	1	0	0
C16orf54 ENSG00000185905	0	0	1	1	0	2	0	4	18	0
C16orf58 ENSG00000140688	2	128	117	135	60	332	9	17	0	38
C16orf59 ENSG00000162062	1	0	2	0	0	0	0	0	0	0
C16orf62 ENSG00000103544	50	0	35	100	2	1	5	16	6	1
C16orf70 ENSG00000125149	2	11	11	22	10	14	1	4	10	2
C16orf71 ENSG00000166246	0	0	0	0	1	1	0	0	0	0
C16orf72 ENSG00000182831	0	0	8	0	1	2	0	32	5	5
C16orf74 ENSG00000154102	1	0	3	0	2	1	57	74	3	0
C16orf78 ENSG00000166152	0	0	0	0	0	0	0	0	0	0
C16orf82 ENSG00000234186	0	0	0	0	0	0	0	0	0	0
C16orf86 ENSG00000159761	0	9	0	1	2	1	0	9	3	0
C16orf87 ENSG00000155330	0	0	2	0	0	0	1	2	0	0
C16orf89 ENSG00000153446	103	46	2	4	18	1	8	15	5	8
C16orf91 ENSG00000174109	39	0	0	0	0	11	18	24	1	15
C16orf92 ENSG00000167194	0	0	0	0	0	0	0	0	0	0
C16orf95 ENSG00000260456	1	0	0	0	0	0	1	0	0	0
C16orf96 ENSG00000205832	0	2	0	0	2	0	1	0	1	1
C17orf105 ENSG00000231256	0	0	0	0	0	0	0	0	0	0
C17orf107 ENSG00000205710	3	18	1	1	0	5	21	2	5	65
C17orf49 ENSG00000258315	0	0	4	0	0	6	16	0	0	1
C17orf50 ENSG00000270806	0	0	0	0	0	0	0	0	0	0
C17orf51 ENSG00000212719	0	29	4	3	0	4	4	1	0	3
C17orf53 ENSG00000125319	1	2	2	0	0	0	0	0	0	0
C17orf58 ENSG00000186665	0	0	1	0	1	0	2	0	0	1
C17orf62 ENSG00000178927	4	24	15	27	0	9	3	14	5	15
C17orf64 ENSG00000141371	0	0	0	0	0	0	0	0	0	0
C17orf67 ENSG00000214226	12	0	5	0	0	0	0	0	0	0
C17orf74 ENSG00000184560	0	0	0	0	0	0	0	1	0	0
C17orf75 ENSG00000108666	0	1	5	0	7	1	14	3	1	2
C17orf78 ENSG00000278505	0	0	1	0	0	1	0	0	0	0
C17orf80 ENSG00000141219	2	52	0	0	1	36	0	52	8	5
C17orf89 ENSG00000224877	71	75	17	51	38	40	55	2	16	7
C17orf96 ENSG00000273604	0	3	3	1	0	0	1	0	9	0
C17orf97 ENSG00000187624	0	5	0	0	0	14	0	6	8	1
C17orf98 ENSG00000275489	0	0	0	0	0	0	0	0	0	0
C17orf99 ENSG00000187997	0	0	0	0	0	0	0	0	0	0
C18orf21 ENSG00000141428	0	1	9	1	1	11	8	1	0	2
C18orf25 ENSG00000152242	3	0	27	1	0	0	6	5	0	4
C18orf32 ENSG00000177576	13	4	7	20	9	30	27	5	0	3
C18orf54 ENSG00000166845	0	0	0	0	0	0	0	0	0	0
C18orf63 ENSG00000206043	0	0	0	0	0	0	0	0	0	0
C18orf8 ENSG00000141452	12	6	52	0	11	3	95	1	2	15
C19orf12 ENSG00000131943	0	222	5	4	23	90	27	0	1	1
C19orf18 ENSG00000177025	4	1	0	1	0	2	0	1	0	2
C19orf24 ENSG00000228300	0	109	10	89	0	7	2	1	32	21
C19orf25 ENSG00000119559	1	39	5	12	18	5	13	33	17	0
C19orf33 ENSG00000167644	9	25	3	9	2	0	150	1	424	61
C19orf35 ENSG00000188305	1	0	0	0	0	0	0	0	0	0
C19orf38 ENSG00000214212	2	0	0	3	0	2	0	41	0	0
C19orf43 ENSG00000123144	26	557	59	13	66	429	362	139	7	68
C19orf44 ENSG00000105072	16	2	1	11	3	2	0	11	0	1
C19orf45 ENSG00000198723	1	3	0	1	0	0	1	0	0	0
C19orf47 ENSG00000160392	0	0	2	4	0	0	11	4	5	0
C19orf48 ENSG00000167747	12	10	4	23	5	2	1	1	0	4
C19orf52 ENSG00000142444	4	10	2	0	8	52	1	35	4	0
C19orf53 ENSG00000104979	2	342	44	84	39	4	5	126	98	65
C19orf54 ENSG00000188493	0	24	7	3	1	4	3	2	1	2
C19orf57 ENSG00000132016	9	2	0	2	1	0	2	2	1	0
C19orf60 ENSG00000006015	46	2	4	71	2	4	5	33	7	4
C19orf66 ENSG00000130813	3	175	7	1	1	7	37	25	10	8
C19orf67 ENSG00000188032	0	0	0	0	0	0	0	0	0	0
C19orf68 ENSG00000185453	12	2	0	0	6	0	6	5	0	2
C19orf70 ENSG00000174917	174	43	14	70	13	0	4	36	62	27
C19orf71 ENSG00000183397	0	1	0	1	0	0	1	0	0	0
C19orf73 ENSG00000221916	0	0	1	6	0	0	0	0	2	1
C19orf81 ENSG00000235034	0	1	3	4	4	0	0	0	0	0
C19orf84 ENSG00000262874	0	0	0	0	0	0	0	0	0	0
C1D ENSG00000197223	2	1	6	0	6	0	10	3	6	0
C1GALT1 ENSG00000106392	1	1	5	1	7	0	16	7	6	6
C1GALT1C1 ENSG00000171155	2	0	1	0	0	1	10	0	1	1
C1GALT1C1L ENSG00000223658	0	0	0	0	0	0	0	0	0	0
C1QA ENSG00000173372	1162	561	6	8	5	2	15	286	361	32
C1QB ENSG00000173369	404	5	1	0	15	2	4	191	139	27
C1QBP ENSG00000108561	1	0	36	2	58	4	153	34	0	51
C1QC ENSG00000159189	228	7	0	41	1	1	23	52	66	15
C1QL1 ENSG00000131094	450	0	0	2	0	1	0	113	3	1
C1QL2 ENSG00000144119	0	0	0	0	0	0	0	0	0	0
C1QL3 ENSG00000165985	0	0	0	0	0	0	0	0	0	0
C1QL4 ENSG00000186897	0	0	0	0	0	0	2	0	2	0
C1QTNF1 ENSG00000173918	2296	553	1	4	7	1	6	105	22	3
C1QTNF2 ENSG00000145861	44	58	0	0	0	3	0	0	4	0
C1QTNF3 ENSG00000082196	4	0	0	0	0	6	0	7	2	0
C1QTNF4 ENSG00000172247	6	11	1	0	0	0	0	6	0	0
C1QTNF5 ENSG00000223953	0	0	0	0	1	0	0	2	0	0
C1QTNF6 ENSG00000133466	1	0	1	17	1	10	0	0	0	0
C1QTNF7 ENSG00000163145	10	3	0	0	4	1	0	2	2	1
C1QTNF9 ENSG00000240654	0	0	0	0	0	0	0	0	0	0
C1QTNF9B ENSG00000205863	0	0	0	0	0	0	0	0	0	0
C1QTNF9B-AS1 ENSG00000281899	0	0	0	0	0	0	0	0	0	0
C1R ENSG00000159403	1968	1322	2	0	11	13	13	417	487	59
C1RL ENSG00000139178	30	223	27	3	8	0	20	1	0	9
C1S ENSG00000182326	777	23	0	2	5	633	1	263	89	30
C1orf100 ENSG00000173728	0	0	0	0	0	0	0	0	0	0
C1orf101 ENSG00000179397	0	0	0	0	0	0	0	0	0	0
C1orf105 ENSG00000180999	0	0	0	0	0	0	0	0	0	0
C1orf106 ENSG00000163362	0	7	3	0	42	0	234	1	0	0
C1orf109 ENSG00000116922	1	1	5	0	0	0	11	0	4	6
C1orf112 ENSG00000000460	7	0	2	1	0	4	2	0	9	0
C1orf115 ENSG00000162817	0	0	31	3	0	3	2	0	4	11
C1orf116 ENSG00000182795	2	232	132	39	94	9	162	0	12	10
C1orf122 ENSG00000197982	78	194	45	49	38	26	17	3	2	22
C1orf123 ENSG00000162384	60	11	13	0	12	128	22	13	1	16
C1orf127 ENSG00000175262	0	0	0	0	0	0	0	0	0	0
C1orf131 ENSG00000143633	0	0	0	0	0	4	3	0	0	0
C1orf141 ENSG00000203963	2	0	0	0	2	0	0	0	0	0
C1orf145 ENSG00000162913	0	0	0	0	0	3	0	0	0	0
C1orf146 ENSG00000203910	0	0	0	0	0	0	0	0	0	0
C1orf158 ENSG00000157330	0	0	1	0	0	0	0	1	0	0
C1orf159 ENSG00000131591	0	3	6	40	3	0	16	14	18	2
C1orf162 ENSG00000143110	1	2	0	47	1	19	0	1	31	0
C1orf167 ENSG00000215910	1	1	0	0	0	0	0	0	1	3
C1orf168 ENSG00000187889	0	0	0	0	0	0	0	0	0	0
C1orf174 ENSG00000198912	0	1	3	2	0	20	9	4	0	1
C1orf185 ENSG00000204006	0	0	0	0	0	0	0	0	0	0
C1orf186 ENSG00000263961	0	3	9	3	0	1	0	0	0	0
C1orf194 ENSG00000179902	0	1	0	2	0	1	0	1	0	1
C1orf198 ENSG00000119280	43	7	37	5	14	1	52	31	31	13
C1orf204 ENSG00000188004	0	1	0	0	2	0	0	1	0	1
C1orf21 ENSG00000116667	67	0	42	0	46	229	21	0	6	1
C1orf210 ENSG00000253313	0	1	11	0	10	10	0	0	1	3
C1orf216 ENSG00000142686	12	5	5	0	2	0	0	4	10	0
C1orf226 ENSG00000239887	0	0	4	0	1	1	10	0	3	1
C1orf228 ENSG00000198520	0	2	3	2	0	1	0	5	2	0
C1orf234 ENSG00000227868	1	2	0	1	0	0	0	0	0	0
C1orf27 ENSG00000157181	2	3	21	1	6	0	2	1	2	7
[truncated: 15,949 more rows]
