# Supplementary material for: Spatial maps of prostate cancer transcriptomes reveal an unexplored landscape of heterogeneity
Source: Nat Commun. 2018 Jun 20;9:2419. doi: 10.1038/s41467-018-04724-5 (PMC6010471; doi:10.1038/s41467-018-04724-5)
Supplement: Supplementary file 9 — Supplementary Data 6 [file 41467_2018_4724_MOESM9_ESM.zip › Supplementary Dataset 3/experiment0003-contributions_gene.tsv]

A1BG ENSG00000121410	28
A1CF ENSG00000148584	7
A2M ENSG00000175899	15210
A2ML1 ENSG00000166535	45
A4GALT ENSG00000128274	1144
AAAS ENSG00000094914	924
AACS ENSG00000081760	75
AADAC ENSG00000114771	0
AADACL2 ENSG00000197953	1
AADACL4 ENSG00000204518	0
AADAT ENSG00000109576	115
AAED1 ENSG00000158122	80
AAGAB ENSG00000103591	277
AAK1 ENSG00000115977	249
AAMDC ENSG00000087884	1164
AAMP ENSG00000127837	3163
AAR2 ENSG00000131043	847
AARD ENSG00000205002	20
AARS ENSG00000090861	1782
AARSD1 ENSG00000266967	109
AASDH ENSG00000157426	22
AASDHPPT ENSG00000149313	29
AASS ENSG00000008311	85
AATF ENSG00000275700	713
AATK ENSG00000181409	22
AATK-AS1 ENSG00000225180	0
ABAT ENSG00000183044	64
ABC13-47488600E17.1 ENSG00000283199	36
ABC13-47656900H15.1 ENSG00000283566	8
ABC7-42404400C24.1 ENSG00000277758	4
ABCA1 ENSG00000165029	73
ABCA10 ENSG00000154263	24
ABCA12 ENSG00000144452	0
ABCA13 ENSG00000179869	2
ABCA2 ENSG00000107331	1640
ABCA3 ENSG00000167972	778
ABCA4 ENSG00000198691	5
ABCA5 ENSG00000154265	74
ABCA6 ENSG00000154262	23
ABCA7 ENSG00000064687	174
ABCA8 ENSG00000141338	171
ABCA9 ENSG00000154258	42
ABCB1 ENSG00000085563	9
ABCB10 ENSG00000135776	20
ABCB11 ENSG00000073734	0
ABCB4 ENSG00000005471	39
ABCB5 ENSG00000004846	2
ABCB6 ENSG00000115657	19
ABCB7 ENSG00000131269	217
ABCB8 ENSG00000197150	843
ABCB9 ENSG00000150967	301
ABCC1 ENSG00000103222	389
ABCC10 ENSG00000124574	478
ABCC11 ENSG00000121270	0
ABCC12 ENSG00000140798	0
ABCC2 ENSG00000023839	2
ABCC3 ENSG00000108846	288
ABCC4 ENSG00000125257	229
ABCC5 ENSG00000114770	416
ABCC6 ENSG00000091262	84
ABCC8 ENSG00000006071	555
ABCC9 ENSG00000069431	38
ABCD1 ENSG00000101986	550
ABCD2 ENSG00000173208	3
ABCD3 ENSG00000117528	36
ABCD4 ENSG00000119688	234
ABCE1 ENSG00000164163	55
ABCF1 ENSG00000204574	1346
ABCF2 ENSG00000033050	1608
ABCF3 ENSG00000161204	857
ABCG1 ENSG00000160179	96
ABCG2 ENSG00000118777	100
ABCG4 ENSG00000172350	17
ABCG5 ENSG00000138075	8
ABHD1 ENSG00000143994	117
ABHD10 ENSG00000144827	355
ABHD11 ENSG00000106077	1194
ABHD12 ENSG00000100997	1944
ABHD12B ENSG00000131969	0
ABHD13 ENSG00000139826	99
ABHD14A ENSG00000248487	861
ABHD14A-ACY1 ENSG00000114786	0
ABHD14B ENSG00000114779	2877
ABHD15 ENSG00000168792	159
ABHD16A ENSG00000204427	82
ABHD17A ENSG00000129968	507
ABHD17B ENSG00000107362	94
ABHD17C ENSG00000136379	50
ABHD18 ENSG00000164074	32
ABHD2 ENSG00000140526	445
ABHD3 ENSG00000158201	25
ABHD4 ENSG00000100439	611
ABHD5 ENSG00000011198	22
ABHD6 ENSG00000163686	133
ABHD8 ENSG00000127220	946
ABI1 ENSG00000136754	101
ABI2 ENSG00000138443	595
ABI3 ENSG00000108798	211
ABI3BP ENSG00000154175	39
ABL1 ENSG00000097007	1377
ABL2 ENSG00000143322	217
ABLIM1 ENSG00000099204	1401
ABLIM2 ENSG00000163995	34
ABLIM3 ENSG00000173210	331
ABO ENSG00000175164	128
ABR ENSG00000159842	547
ABRA ENSG00000174429	7
ABRACL ENSG00000146386	6
ABT1 ENSG00000146109	229
ABTB1 ENSG00000114626	1628
ABTB2 ENSG00000166016	231
AC002429.5 ENSG00000236197	0
AC004076.7 ENSG00000268533	1
AC004158.1 ENSG00000280264	0
AC004381.6 ENSG00000005189	173
AC004754.3 ENSG00000269881	38
AC004813.1 ENSG00000279777	0
AC004824.1 ENSG00000280226	0
AC005281.1 ENSG00000226690	0
AC005477.1 ENSG00000280188	0
AC005480.1 ENSG00000279461	47
AC006116.20 ENSG00000267710	2
AC006328.1 ENSG00000280301	0
AC006386.1 ENSG00000279115	60
AC006994.3 ENSG00000279317	8
AC007040.11 ENSG00000258881	1
AC007906.1 ENSG00000279018	1
AC008074.1 ENSG00000279644	0
AC008522.1 ENSG00000279232	8
AC008686.1 ENSG00000280221	0
AC008759.1 ENSG00000279471	0
AC008810.1 ENSG00000279126	0
AC008914.1 ENSG00000279768	0
AC009014.3 ENSG00000271824	5
AC009060.2 ENSG00000280252	0
AC009977.1 ENSG00000279335	0
AC010731.4 ENSG00000235118	0
AC011155.1 ENSG00000280098	0
AC011380.1 ENSG00000281227	0
AC012005.1 ENSG00000279274	123
AC012005.2 ENSG00000279287	0
AC012363.1 ENSG00000281676	0
AC013269.5 ENSG00000184761	0
AC013461.1 ENSG00000091436	283
AC016142.1 ENSG00000280141	0
AC016549.1 ENSG00000281325	0
AC016577.1 ENSG00000279646	0
AC016991.1 ENSG00000279435	0
AC017081.1 ENSG00000279921	0
AC018512.1 ENSG00000279808	0
AC018902.1 ENSG00000280817	0
AC021106.1 ENSG00000279386	0
AC024060.1 ENSG00000281584	0
AC024592.12 ENSG00000267740	0
AC025335.1 ENSG00000179859	182
AC055733.1 ENSG00000280127	0
AC055866.1 ENSG00000281079	0
AC069063.2 ENSG00000279380	0
AC073130.2 ENSG00000281656	0
AC073657.1 ENSG00000279937	0
AC074033.1 ENSG00000281137	2
AC087350.1 ENSG00000281527	0
AC087762.1 ENSG00000279588	0
AC090154.1 ENSG00000278888	0
AC090498.1 ENSG00000279483	7098
AC092384.1 ENSG00000280675	3
AC092835.2 ENSG00000233757	5
AC092881.1 ENSG00000279530	0
AC100821.1 ENSG00000280473	0
AC104057.1 ENSG00000280427	0
AC104073.1 ENSG00000280410	0
AC104304.4 ENSG00000283473	0
AC104389.2 ENSG00000279824	0
AC104981.1 ENSG00000278938	1
AC105009.1 ENSG00000281855	0
AC105052.1 ENSG00000279168	14
AC109486.1 ENSG00000280447	0
AC109829.1 ENSG00000233438	0
AC110602.1 ENSG00000281267	0
AC110615.1 ENSG00000279909	40
AC112719.1 ENSG00000280671	0
AC113404.1 ENSG00000254893	118
AC118758.1 ENSG00000268187	0
AC131097.4 ENSG00000216921	89
AC131263.1 ENSG00000280550	0
AC138517.6 ENSG00000283288	0
AC138647.1 ENSG00000226490	2
AC138969.4 ENSG00000183889	654
AC241377.1 ENSG00000281741	110
AC241585.1 ENSG00000281571	34
AC242988.1 ENSG00000278939	0
AC243756.1 ENSG00000270339	0
AC243945.1 ENSG00000279510	0
AC245100.1 ENSG00000280649	124
ACAA1 ENSG00000060971	3269
ACAA2 ENSG00000167315	578
ACACA ENSG00000278540	838
ACACB ENSG00000076555	390
ACAD10 ENSG00000111271	166
ACAD11 ENSG00000240303	2
ACAD8 ENSG00000151498	107
ACAD9 ENSG00000177646	687
ACADL ENSG00000115361	116
ACADM ENSG00000117054	54
ACADS ENSG00000122971	577
ACADSB ENSG00000196177	87
ACADVL ENSG00000072778	9016
ACAN ENSG00000157766	13
ACAP1 ENSG00000072818	417
ACAP2 ENSG00000114331	69
ACAP3 ENSG00000131584	2222
ACAT1 ENSG00000075239	557
ACAT2 ENSG00000120437	457
ACBD3 ENSG00000182827	105
ACBD4 ENSG00000181513	1230
ACBD5 ENSG00000107897	44
ACBD6 ENSG00000230124	595
ACBD7 ENSG00000176244	0
ACCS ENSG00000110455	400
ACCSL ENSG00000205126	0
ACD ENSG00000102977	941
ACE ENSG00000159640	324
ACE2 ENSG00000130234	4
ACER1 ENSG00000167769	48
ACER2 ENSG00000177076	0
ACER3 ENSG00000078124	63
ACHE ENSG00000087085	318
ACIN1 ENSG00000100813	1094
ACKR1 ENSG00000213088	132
ACKR2 ENSG00000144648	7
ACKR3 ENSG00000144476	127
ACKR4 ENSG00000129048	4
ACLY ENSG00000131473	384
ACMSD ENSG00000153086	2
ACO1 ENSG00000122729	111
ACO2 ENSG00000100412	852
ACOD1 ENSG00000102794	0
ACOT1 ENSG00000184227	490
ACOT11 ENSG00000162390	97
ACOT12 ENSG00000172497	7
ACOT13 ENSG00000112304	318
ACOT2 ENSG00000119673	209
ACOT4 ENSG00000177465	41
ACOT6 ENSG00000205669	0
ACOT7 ENSG00000097021	1547
ACOT8 ENSG00000101473	1112
ACOT9 ENSG00000123130	547
ACOX1 ENSG00000161533	2260
ACOX2 ENSG00000168306	661
ACOX3 ENSG00000087008	412
ACOXL ENSG00000153093	36
ACP1 ENSG00000143727	257
ACP2 ENSG00000134575	1376
ACP5 ENSG00000102575	689
ACP6 ENSG00000162836	424
ACP7 ENSG00000183760	19
ACPP ENSG00000014257	13393
ACPT ENSG00000142513	3
ACR ENSG00000100312	6
ACRBP ENSG00000111644	94
ACRC ENSG00000147174	0
ACRV1 ENSG00000134940	8
ACSBG1 ENSG00000103740	44
ACSBG2 ENSG00000130377	2
ACSF2 ENSG00000167107	657
ACSF3 ENSG00000176715	1031
ACSL1 ENSG00000151726	101
ACSL3 ENSG00000123983	309
ACSL4 ENSG00000068366	78
ACSL5 ENSG00000197142	128
ACSL6 ENSG00000164398	16
ACSM1 ENSG00000166743	101
ACSM2A ENSG00000183747	5
ACSM2B ENSG00000066813	8
ACSM3 ENSG00000005187	179
ACSM4 ENSG00000215009	0
ACSM5 ENSG00000183549	12
ACSM6 ENSG00000173124	0
ACSS1 ENSG00000154930	1628
ACSS2 ENSG00000131069	1085
ACSS3 ENSG00000111058	62
ACTA1 ENSG00000143632	118
ACTA2 ENSG00000107796	26318
ACTB ENSG00000075624	303432
ACTBL2 ENSG00000169067	2
ACTC1 ENSG00000159251	1404
ACTG1 ENSG00000184009	17648
ACTG2 ENSG00000163017	106974
ACTL10 ENSG00000182584	102
ACTL6A ENSG00000136518	64
ACTL6B ENSG00000077080	0
ACTL7A ENSG00000187003	0
ACTN1 ENSG00000072110	9007
ACTN2 ENSG00000077522	15
ACTN3 ENSG00000248746	3
ACTN4 ENSG00000130402	4345
ACTR10 ENSG00000131966	75
ACTR1A ENSG00000138107	2539
ACTR1B ENSG00000115073	2422
ACTR2 ENSG00000138071	241
ACTR3 ENSG00000115091	171
ACTR3B ENSG00000133627	28
ACTR3C ENSG00000106526	58
ACTR5 ENSG00000101442	69
ACTR6 ENSG00000075089	51
ACTR8 ENSG00000113812	155
ACTRT2 ENSG00000169717	0
ACTRT3 ENSG00000184378	3
ACVR1 ENSG00000115170	57
ACVR1B ENSG00000135503	102
ACVR1C ENSG00000123612	20
ACVR2A ENSG00000121989	111
ACVR2B ENSG00000114739	22
ACVRL1 ENSG00000139567	695
ACY1 ENSG00000243989	118
ACY3 ENSG00000132744	74
ACYP1 ENSG00000119640	76
ACYP2 ENSG00000170634	173
ADA ENSG00000196839	418
ADAD1 ENSG00000164113	0
ADAD2 ENSG00000140955	13
ADAL ENSG00000168803	128
ADAM10 ENSG00000137845	216
ADAM11 ENSG00000073670	78
ADAM12 ENSG00000148848	5
ADAM15 ENSG00000143537	1320
ADAM17 ENSG00000151694	108
ADAM18 ENSG00000168619	0
ADAM19 ENSG00000135074	275
ADAM2 ENSG00000104755	0
ADAM20 ENSG00000134007	1
ADAM22 ENSG00000008277	71
ADAM23 ENSG00000114948	27
ADAM28 ENSG00000042980	17
ADAM29 ENSG00000168594	0
ADAM30 ENSG00000134249	1
ADAM32 ENSG00000197140	1
ADAM33 ENSG00000149451	3303
ADAM7 ENSG00000069206	0
ADAM8 ENSG00000151651	80
ADAM9 ENSG00000168615	293
ADAMDEC1 ENSG00000134028	0
ADAMTS1 ENSG00000154734	661
ADAMTS10 ENSG00000142303	686
ADAMTS12 ENSG00000151388	94
ADAMTS13 ENSG00000160323	302
ADAMTS14 ENSG00000138316	14
ADAMTS15 ENSG00000166106	81
ADAMTS16 ENSG00000145536	1
ADAMTS17 ENSG00000140470	41
ADAMTS18 ENSG00000140873	8
ADAMTS19 ENSG00000145808	7
ADAMTS2 ENSG00000087116	185
ADAMTS20 ENSG00000173157	7
ADAMTS3 ENSG00000156140	24
ADAMTS4 ENSG00000158859	99
ADAMTS5 ENSG00000154736	140
ADAMTS6 ENSG00000049192	0
ADAMTS7 ENSG00000136378	83
ADAMTS8 ENSG00000134917	387
ADAMTS9 ENSG00000163638	149
ADAMTSL1 ENSG00000178031	73
ADAMTSL2 ENSG00000197859	572
ADAMTSL3 ENSG00000156218	28
ADAMTSL4 ENSG00000143382	263
ADAMTSL5 ENSG00000185761	107
ADAP1 ENSG00000105963	142
ADAP2 ENSG00000184060	94
ADAR ENSG00000160710	5215
ADARB1 ENSG00000197381	211
ADARB2 ENSG00000185736	9
ADAT1 ENSG00000065457	198
ADAT2 ENSG00000189007	67
ADAT3 ENSG00000213638	15
ADCK1 ENSG00000063761	249
ADCK2 ENSG00000133597	311
ADCK3 ENSG00000163050	1180
ADCK4 ENSG00000123815	795
ADCK5 ENSG00000173137	315
ADCY1 ENSG00000164742	18
ADCY10 ENSG00000143199	0
ADCY2 ENSG00000078295	176
ADCY3 ENSG00000138031	740
ADCY4 ENSG00000129467	211
ADCY5 ENSG00000173175	1776
ADCY6 ENSG00000174233	920
ADCY7 ENSG00000121281	22
ADCY8 ENSG00000155897	0
ADCY9 ENSG00000162104	147
ADCYAP1 ENSG00000141433	1
ADCYAP1R1 ENSG00000078549	51
ADD1 ENSG00000087274	1472
ADD2 ENSG00000075340	6
ADD3 ENSG00000148700	60
ADGB ENSG00000118492	18
ADGRA1 ENSG00000197177	0
ADGRA2 ENSG00000020181	2655
ADGRA3 ENSG00000152990	83
ADGRB1 ENSG00000181790	160
ADGRB2 ENSG00000121753	394
ADGRB3 ENSG00000135298	10
ADGRD1 ENSG00000111452	119
ADGRD2 ENSG00000180264	35
ADGRE1 ENSG00000174837	11
ADGRE2 ENSG00000127507	30
ADGRE3 ENSG00000131355	0
ADGRE5 ENSG00000123146	799
ADGRF1 ENSG00000153292	13
ADGRF2 ENSG00000164393	0
ADGRF3 ENSG00000173567	3
ADGRF4 ENSG00000153294	0
ADGRF5 ENSG00000069122	59
ADGRG1 ENSG00000205336	951
ADGRG2 ENSG00000173698	9
ADGRG3 ENSG00000182885	10
ADGRG4 ENSG00000156920	1
ADGRG5 ENSG00000159618	36
ADGRG6 ENSG00000112414	6
ADGRG7 ENSG00000144820	0
ADGRL1 ENSG00000072071	684
ADGRL2 ENSG00000117114	130
ADGRL3 ENSG00000150471	6
ADGRL4 ENSG00000162618	13
ADGRV1 ENSG00000164199	25
ADH1A ENSG00000187758	2
ADH1B ENSG00000196616	172
ADH1C ENSG00000248144	15
ADH4 ENSG00000198099	2
ADH5 ENSG00000197894	2308
ADH6 ENSG00000172955	12
ADH7 ENSG00000196344	0
ADHFE1 ENSG00000147576	209
ADI1 ENSG00000182551	6447
ADIG ENSG00000182035	0
ADIPOQ ENSG00000181092	0
ADIPOR1 ENSG00000159346	294
ADIPOR2 ENSG00000006831	435
ADIRF ENSG00000148671	16977
ADK ENSG00000156110	178
ADM ENSG00000148926	31
ADM2 ENSG00000128165	79
ADM5 ENSG00000224420	57
ADNP ENSG00000101126	916
ADNP2 ENSG00000101544	116
ADO ENSG00000181915	64
ADORA1 ENSG00000163485	32
ADORA2A ENSG00000128271	12
ADORA2B ENSG00000170425	1
ADORA3 ENSG00000282608	81
ADPGK ENSG00000159322	335
ADPRH ENSG00000144843	108
ADPRHL1 ENSG00000153531	143
ADPRHL2 ENSG00000116863	544
ADPRM ENSG00000170222	66
ADRA1A ENSG00000120907	115
ADRA1B ENSG00000170214	1
ADRA1D ENSG00000171873	160
ADRA2A ENSG00000150594	123
ADRA2B ENSG00000274286	49
ADRA2C ENSG00000184160	101
ADRB1 ENSG00000043591	61
ADRB2 ENSG00000169252	183
ADRB3 ENSG00000188778	124
ADRM1 ENSG00000130706	1136
ADSL ENSG00000239900	321
ADSS ENSG00000035687	109
ADSSL1 ENSG00000185100	318
ADTRP ENSG00000111863	0
AEBP1 ENSG00000106624	12405
AEBP2 ENSG00000139154	67
AEN ENSG00000181026	432
AES ENSG00000104964	9763
AF011889.5 ENSG00000241489	9
AF111168.1 ENSG00000280308	0
AF131216.1 ENSG00000280273	0
AF165138.7 ENSG00000243440	0
AFAP1 ENSG00000196526	114
AFAP1L1 ENSG00000157510	148
AFAP1L2 ENSG00000169129	43
AFF1 ENSG00000172493	94
AFF2 ENSG00000155966	5
AFF3 ENSG00000144218	140
AFF4 ENSG00000072364	151
AFG3L2 ENSG00000141385	524
AFM ENSG00000079557	0
AFMID ENSG00000183077	437
AFP ENSG00000081051	0
AFTPH ENSG00000119844	90
AGA ENSG00000038002	17
AGAP1 ENSG00000157985	134
AGAP14P ENSG00000279058	5
AGAP2 ENSG00000135439	26
AGAP3 ENSG00000133612	856
AGAP4 ENSG00000188234	84
AGAP5 ENSG00000172650	1
AGAP6 ENSG00000204149	110
AGAP9 ENSG00000204172	86
AGBL1 ENSG00000273540	0
AGBL2 ENSG00000165923	6
AGBL3 ENSG00000146856	31
AGBL4 ENSG00000186094	15
AGBL5 ENSG00000084693	564
AGER ENSG00000204305	239
AGFG1 ENSG00000173744	55
AGFG2 ENSG00000106351	309
AGGF1 ENSG00000164252	52
AGK ENSG00000006530	39
AGL ENSG00000162688	54
AGMAT ENSG00000116771	4
AGMO ENSG00000187546	0
AGO1 ENSG00000092847	317
AGO2 ENSG00000123908	105
AGO3 ENSG00000126070	102
AGO4 ENSG00000134698	95
AGPAT1 ENSG00000204310	2686
AGPAT2 ENSG00000169692	1171
AGPAT3 ENSG00000160216	544
AGPAT4 ENSG00000026652	73
AGPAT5 ENSG00000155189	7
AGPS ENSG00000018510	56
AGR2 ENSG00000106541	528
AGR3 ENSG00000173467	1
AGRN ENSG00000188157	696
AGRP ENSG00000159723	6
AGT ENSG00000135744	329
AGTPBP1 ENSG00000135049	5
AGTR1 ENSG00000144891	45
AGTRAP ENSG00000177674	3459
AGXT ENSG00000172482	0
AGXT2 ENSG00000113492	0
AHCTF1 ENSG00000153207	74
AHCY ENSG00000101444	3032
AHCYL1 ENSG00000168710	1307
AHCYL2 ENSG00000158467	47
AHDC1 ENSG00000126705	757
AHI1 ENSG00000135541	604
AHNAK ENSG00000124942	4520
AHNAK2 ENSG00000185567	2561
AHR ENSG00000106546	139
AHRR ENSG00000063438	2
AHSA1 ENSG00000100591	807
AHSA2 ENSG00000173209	221
AHSG ENSG00000145192	0
AHSP ENSG00000169877	16
AICDA ENSG00000111732	0
AIDA ENSG00000186063	23
AIF1 ENSG00000204472	506
AIF1L ENSG00000126878	70
AIFM1 ENSG00000156709	845
AIFM2 ENSG00000042286	636
AIFM3 ENSG00000183773	70
AIG1 ENSG00000146416	743
AIM1 ENSG00000112297	36
AIM1L ENSG00000176092	7
AIM2 ENSG00000163568	0
AIMP1 ENSG00000164022	310
AIMP2 ENSG00000106305	190
AIP ENSG00000110711	1931
AIPL1 ENSG00000129221	11
AIRE ENSG00000160224	0
AJ239318.1 ENSG00000280108	0
AJAP1 ENSG00000196581	10
AJUBA ENSG00000129474	80
AK1 ENSG00000106992	567
AK2 ENSG00000004455	1341
AK3 ENSG00000147853	131
AK4 ENSG00000162433	27
AK5 ENSG00000154027	4
AK6 ENSG00000085231	21
AK7 ENSG00000140057	18
AK8 ENSG00000165695	47
AK9 ENSG00000155085	6
AKAP1 ENSG00000121057	1634
AKAP10 ENSG00000108599	103
AKAP11 ENSG00000023516	118
AKAP12 ENSG00000131016	141
AKAP13 ENSG00000170776	479
AKAP14 ENSG00000186471	0
AKAP17A ENSG00000197976	187
AKAP3 ENSG00000111254	56
AKAP4 ENSG00000147081	0
AKAP5 ENSG00000179841	9
AKAP6 ENSG00000151320	6
AKAP7 ENSG00000118507	29
AKAP8 ENSG00000105127	1325
AKAP8L ENSG00000011243	2516
AKAP9 ENSG00000127914	206
AKIP1 ENSG00000166452	527
AKIRIN1 ENSG00000174574	150
AKIRIN2 ENSG00000135334	48
AKNA ENSG00000106948	469
AKNAD1 ENSG00000162641	11
AKR1A1 ENSG00000117448	2958
AKR1B1 ENSG00000085662	1575
AKR1B10 ENSG00000198074	3
AKR1B15 ENSG00000227471	0
AKR1C1 ENSG00000187134	782
AKR1C2 ENSG00000151632	794
AKR1C3 ENSG00000196139	155
AKR1C4 ENSG00000198610	0
AKR1D1 ENSG00000122787	2
AKR1E2 ENSG00000165568	16
AKR7A2 ENSG00000053371	3202
AKR7A3 ENSG00000162482	17
AKR7L ENSG00000211454	6
AKT1 ENSG00000142208	4054
AKT1S1 ENSG00000204673	2031
AKT2 ENSG00000105221	2380
AKT3 ENSG00000117020	917
AKTIP ENSG00000166971	107
AL023806.1 ENSG00000280184	0
AL049794.1 ENSG00000280240	4
AL049872.1 ENSG00000279963	0
AL133475.1 ENSG00000281602	0
AL135745.1 ENSG00000279654	0
AL135787.1 ENSG00000283263	0
AL354828.1 ENSG00000279282	1
AL354828.2 ENSG00000280175	0
AL356053.1 ENSG00000150076	6
AL356289.1 ENSG00000279096	0
AL356585.1 ENSG00000279081	0
AL357140.1 ENSG00000280113	0
AL358852.1 ENSG00000278899	20
AL365181.1 ENSG00000280316	17
AL513523.2 ENSG00000279767	28
AL589743.1 ENSG00000279508	622
AL590235.1 ENSG00000280230	0
AL645922.1 ENSG00000279546	0
ALAD ENSG00000148218	297
ALAS1 ENSG00000023330	238
ALAS2 ENSG00000158578	0
ALB ENSG00000163631	26
ALCAM ENSG00000170017	84
ALDH16A1 ENSG00000161618	776
ALDH18A1 ENSG00000059573	1177
ALDH1A1 ENSG00000165092	358
ALDH1A2 ENSG00000128918	447
ALDH1A3 ENSG00000184254	205
ALDH1B1 ENSG00000137124	2310
ALDH1L1 ENSG00000144908	420
ALDH1L2 ENSG00000136010	109
ALDH3A1 ENSG00000108602	24
ALDH3A2 ENSG00000072210	909
ALDH3B1 ENSG00000006534	181
ALDH3B2 ENSG00000132746	69
ALDH4A1 ENSG00000159423	1968
ALDH5A1 ENSG00000112294	30
ALDH6A1 ENSG00000119711	347
ALDH7A1 ENSG00000164904	773
ALDH8A1 ENSG00000118514	37
ALDH9A1 ENSG00000143149	704
ALDOA ENSG00000149925	14127
ALDOB ENSG00000136872	23
ALDOC ENSG00000109107	834
ALG1 ENSG00000033011	488
ALG10 ENSG00000139133	3
ALG10B ENSG00000175548	13
ALG11 ENSG00000253710	12
ALG12 ENSG00000182858	660
ALG13 ENSG00000101901	139
ALG14 ENSG00000172339	50
ALG1L ENSG00000189366	37
ALG1L2 ENSG00000251287	0
ALG2 ENSG00000119523	88
ALG3 ENSG00000214160	1241
ALG5 ENSG00000120697	89
ALG6 ENSG00000088035	22
ALG8 ENSG00000159063	172
ALG9 ENSG00000086848	73
ALK ENSG00000171094	0
ALKBH1 ENSG00000100601	24
ALKBH2 ENSG00000189046	380
ALKBH3 ENSG00000166199	460
ALKBH4 ENSG00000160993	730
ALKBH5 ENSG00000091542	2412
ALKBH6 ENSG00000239382	515
ALKBH7 ENSG00000125652	2908
ALKBH8 ENSG00000137760	11
ALLC ENSG00000151360	0
ALMS1 ENSG00000116127	41
ALOX12 ENSG00000108839	0
ALOX12B ENSG00000179477	1
ALOX15 ENSG00000161905	0
ALOX15B ENSG00000179593	1702
ALOX5 ENSG00000012779	108
ALOX5AP ENSG00000132965	178
ALOXE3 ENSG00000179148	0
ALPK1 ENSG00000073331	149
ALPK2 ENSG00000198796	0
ALPK3 ENSG00000136383	62
ALPL ENSG00000162551	47
ALPP ENSG00000163283	0
ALS2 ENSG00000003393	49
ALS2CL ENSG00000178038	548
ALS2CR11 ENSG00000155754	25
ALS2CR12 ENSG00000155749	20
ALX1 ENSG00000180318	0
ALX3 ENSG00000156150	17
ALX4 ENSG00000052850	0
ALYREF ENSG00000183684	212
AMACR ENSG00000242110	262
AMBN ENSG00000178522	8
AMBP ENSG00000106927	7
AMBRA1 ENSG00000110497	366
AMD1 ENSG00000123505	214
AMDHD1 ENSG00000139344	1
AMDHD2 ENSG00000162066	231
AMELX ENSG00000125363	0
AMELY ENSG00000099721	0
AMER1 ENSG00000184675	195
AMER2 ENSG00000165566	7
AMER3 ENSG00000178171	0
AMFR ENSG00000159461	492
AMH ENSG00000104899	27
AMHR2 ENSG00000135409	8
AMIGO1 ENSG00000181754	480
AMIGO2 ENSG00000139211	65
AMIGO3 ENSG00000176020	20
AMMECR1 ENSG00000101935	16
AMMECR1L ENSG00000144233	160
AMN ENSG00000166126	53
AMN1 ENSG00000151743	25
AMOT ENSG00000126016	200
AMOTL1 ENSG00000166025	1753
AMOTL2 ENSG00000114019	117
AMPD1 ENSG00000116748	61
AMPD2 ENSG00000116337	1338
AMPD3 ENSG00000133805	21
AMPH ENSG00000078053	33
AMT ENSG00000145020	3
AMTN ENSG00000187689	0
AMY1A ENSG00000237763	18
AMY1B ENSG00000174876	14
AMY1C ENSG00000187733	6
AMY2A ENSG00000243480	10
AMY2B ENSG00000240038	91
AMZ1 ENSG00000174945	2
AMZ2 ENSG00000196704	176
ANAPC1 ENSG00000153107	204
ANAPC10 ENSG00000164162	22
ANAPC11 ENSG00000141552	3857
ANAPC13 ENSG00000129055	80
ANAPC15 ENSG00000110200	1359
ANAPC16 ENSG00000166295	1518
ANAPC2 ENSG00000176248	891
ANAPC4 ENSG00000053900	191
ANAPC5 ENSG00000089053	2108
ANAPC7 ENSG00000196510	2188
ANG ENSG00000214274	1032
ANGEL1 ENSG00000013523	517
ANGEL2 ENSG00000174606	49
ANGPT1 ENSG00000154188	89
ANGPT2 ENSG00000091879	78
ANGPT4 ENSG00000101280	12
ANGPTL1 ENSG00000116194	53
ANGPTL2 ENSG00000136859	1393
ANGPTL3 ENSG00000132855	3
ANGPTL4 ENSG00000167772	512
ANGPTL5 ENSG00000187151	0
ANGPTL6 ENSG00000130812	4
ANGPTL7 ENSG00000171819	4
ANGPTL8 ENSG00000130173	13
ANHX ENSG00000227059	10
ANK1 ENSG00000029534	37
ANK2 ENSG00000145362	72
ANK3 ENSG00000151150	135
ANKAR ENSG00000151687	15
ANKDD1A ENSG00000166839	75
ANKDD1B ENSG00000189045	0
ANKEF1 ENSG00000132623	18
ANKFN1 ENSG00000153930	17
ANKFY1 ENSG00000185722	362
ANKH ENSG00000154122	778
ANKHD1 ENSG00000131503	84
ANKHD1-EIF4EBP3 ENSG00000254996	15
ANKIB1 ENSG00000001629	32
ANKK1 ENSG00000170209	37
ANKLE1 ENSG00000160117	16
ANKLE2 ENSG00000176915	826
ANKMY1 ENSG00000144504	461
ANKMY2 ENSG00000106524	20
ANKRA2 ENSG00000164331	68
ANKRD1 ENSG00000148677	7
ANKRD10 ENSG00000088448	817
ANKRD11 ENSG00000167522	937
ANKRD12 ENSG00000101745	108
ANKRD13A ENSG00000076513	152
ANKRD13B ENSG00000198720	336
ANKRD13C ENSG00000118454	22
ANKRD13D ENSG00000172932	1145
ANKRD16 ENSG00000134461	306
ANKRD17 ENSG00000132466	109
ANKRD18A ENSG00000180071	12
ANKRD18B ENSG00000230453	5
ANKRD2 ENSG00000165887	13
ANKRD20A1 ENSG00000260691	13
ANKRD20A2 ENSG00000183148	5
ANKRD20A3 ENSG00000276203	6
ANKRD20A4 ENSG00000172014	3
ANKRD22 ENSG00000152766	0
ANKRD23 ENSG00000163126	274
ANKRD24 ENSG00000089847	37
ANKRD26 ENSG00000107890	18
ANKRD27 ENSG00000105186	43
ANKRD28 ENSG00000206560	55
ANKRD29 ENSG00000154065	112
ANKRD30A ENSG00000148513	8
ANKRD30B ENSG00000180777	3
ANKRD30BL ENSG00000163046	1
ANKRD31 ENSG00000145700	0
ANKRD33 ENSG00000167612	0
ANKRD33B ENSG00000164236	8
ANKRD34A ENSG00000272031	100
ANKRD34B ENSG00000189127	8
ANKRD34C ENSG00000235711	0
ANKRD35 ENSG00000198483	788
ANKRD36 ENSG00000135976	35
ANKRD36B ENSG00000196912	41
ANKRD36C ENSG00000174501	57
ANKRD37 ENSG00000186352	157
ANKRD39 ENSG00000213337	272
ANKRD40 ENSG00000154945	304
ANKRD42 ENSG00000137494	20
ANKRD44 ENSG00000065413	12
ANKRD45 ENSG00000183831	8
ANKRD46 ENSG00000186106	52
ANKRD49 ENSG00000168876	28
ANKRD50 ENSG00000151458	36
ANKRD52 ENSG00000139645	968
ANKRD53 ENSG00000144031	26
ANKRD54 ENSG00000100124	777
ANKRD55 ENSG00000164512	1
ANKRD6 ENSG00000135299	32
ANKRD61 ENSG00000157999	0
ANKRD62 ENSG00000181626	0
ANKRD65 ENSG00000235098	878
ANKRD66 ENSG00000230062	0
ANKRD7 ENSG00000106013	6
ANKRD9 ENSG00000156381	839
ANKS1A ENSG00000064999	83
ANKS1B ENSG00000185046	40
ANKS3 ENSG00000168096	775
ANKS4B ENSG00000175311	0
ANKS6 ENSG00000165138	201
ANKUB1 ENSG00000206199	0
ANKZF1 ENSG00000163516	833
ANLN ENSG00000011426	0
ANO1 ENSG00000131620	89
ANO10 ENSG00000160746	554
ANO2 ENSG00000047617	21
ANO3 ENSG00000134343	13
ANO4 ENSG00000151572	19
ANO5 ENSG00000171714	41
ANO6 ENSG00000177119	84
ANO7 ENSG00000146205	2568
ANO8 ENSG00000074855	255
ANO9 ENSG00000185101	353
ANOS1 ENSG00000011201	34
ANP32A ENSG00000140350	1214
ANP32B ENSG00000136938	517
ANP32D ENSG00000139223	0
ANP32E ENSG00000143401	40
ANPEP ENSG00000166825	2193
ANTXR1 ENSG00000169604	428
ANTXR2 ENSG00000163297	2270
ANTXRL ENSG00000274209	0
ANXA1 ENSG00000135046	393
ANXA10 ENSG00000109511	0
ANXA11 ENSG00000122359	5685
ANXA13 ENSG00000104537	0
ANXA2 ENSG00000182718	5716
ANXA2R ENSG00000177721	93
ANXA3 ENSG00000138772	51
ANXA4 ENSG00000196975	127
ANXA5 ENSG00000164111	511
ANXA6 ENSG00000197043	10537
ANXA7 ENSG00000138279	433
ANXA8 ENSG00000265190	93
ANXA8L1 ENSG00000264230	76
ANXA9 ENSG00000143412	2
AOAH ENSG00000136250	287
AOC1 ENSG00000002726	90
AOC2 ENSG00000131480	3
AOC3 ENSG00000131471	1350
AOX1 ENSG00000138356	88
AP000275.65 ENSG00000265590	0
AP000295.9 ENSG00000249624	0
AP000304.12 ENSG00000249209	0
AP000349.2 ENSG00000280178	0
AP000350.10 ENSG00000251357	2
AP000687.1 ENSG00000280170	0
AP000721.4 ENSG00000256100	1
AP000769.1 ENSG00000279576	305
AP000866.1 ENSG00000279342	3
AP001888.1 ENSG00000281781	0
AP002962.1 ENSG00000279906	0
AP006285.2 ENSG00000278919	0
AP1AR ENSG00000138660	33
AP1B1 ENSG00000100280	1644
AP1G1 ENSG00000166747	104
AP1G2 ENSG00000213983	1839
AP1M1 ENSG00000072958	2233
AP1M2 ENSG00000129354	1815
AP1S1 ENSG00000106367	1052
AP1S2 ENSG00000182287	68
AP1S3 ENSG00000152056	15
AP2A1 ENSG00000196961	1394
AP2A2 ENSG00000183020	1879
AP2B1 ENSG00000006125	1161
AP2M1 ENSG00000161203	4759
AP2S1 ENSG00000042753	5037
AP3B1 ENSG00000132842	72
AP3B2 ENSG00000103723	133
AP3D1 ENSG00000065000	742
AP3M1 ENSG00000185009	319
AP3M2 ENSG00000070718	543
AP3S1 ENSG00000177879	42
AP3S2 ENSG00000157823	707
AP4B1 ENSG00000134262	395
AP4E1 ENSG00000081014	13
AP4M1 ENSG00000221838	499
AP4S1 ENSG00000100478	56
AP5B1 ENSG00000254470	225
AP5M1 ENSG00000053770	40
AP5S1 ENSG00000125843	235
AP5Z1 ENSG00000242802	496
APAF1 ENSG00000120868	35
APBA1 ENSG00000107282	17
APBA2 ENSG00000034053	184
APBA3 ENSG00000011132	736
APBB1 ENSG00000166313	3062
APBB1IP ENSG00000077420	57
APBB2 ENSG00000163697	147
APBB3 ENSG00000113108	1269
APC ENSG00000134982	44
APC2 ENSG00000115266	1
APCDD1 ENSG00000154856	305
APCDD1L ENSG00000198768	84
APCS ENSG00000132703	2
APEH ENSG00000164062	1792
APELA ENSG00000248329	1
APEX1 ENSG00000100823	1176
APEX2 ENSG00000169188	237
APH1A ENSG00000117362	1425
APH1B ENSG00000138613	303
API5 ENSG00000166181	95
APIP ENSG00000149089	17
APITD1 ENSG00000175279	15
APITD1-CORT ENSG00000251503	1
APLF ENSG00000169621	21
APLN ENSG00000171388	33
APLNR ENSG00000134817	64
APLP1 ENSG00000105290	108
APLP2 ENSG00000084234	4161
APMAP ENSG00000101474	940
APOA1 ENSG00000118137	28
APOA2 ENSG00000158874	0
APOB ENSG00000084674	31
APOBEC1 ENSG00000111701	0
APOBEC2 ENSG00000124701	5
APOBEC3A ENSG00000128383	7
APOBEC3B ENSG00000179750	2
APOBEC3C ENSG00000244509	1413
APOBEC3D ENSG00000243811	49
APOBEC3F ENSG00000128394	135
APOBEC3G ENSG00000239713	210
APOBEC3H ENSG00000100298	24
APOBEC4 ENSG00000173627	17
APOBR ENSG00000184730	97
APOC1 ENSG00000130208	953
APOC2 ENSG00000234906	0
APOC3 ENSG00000110245	0
APOC4 ENSG00000267467	0
APOD ENSG00000189058	9678
APOE ENSG00000130203	6314
APOF ENSG00000175336	65
APOH ENSG00000091583	0
APOL1 ENSG00000100342	1074
APOL2 ENSG00000128335	1104
APOL3 ENSG00000128284	754
APOL4 ENSG00000100336	256
APOL6 ENSG00000221963	215
APOLD1 ENSG00000178878	39
APOM ENSG00000204444	93
APOO ENSG00000184831	22
APOOL ENSG00000155008	55
APP ENSG00000142192	3390
APPBP2 ENSG00000062725	141
APPL1 ENSG00000157500	54
APPL2 ENSG00000136044	1020
APRT ENSG00000198931	5519
APTX ENSG00000137074	490
AQP1 ENSG00000240583	1794
AQP10 ENSG00000143595	9
AQP11 ENSG00000178301	10
AQP12A ENSG00000184945	0
AQP12B ENSG00000185176	0
AQP2 ENSG00000167580	30
AQP3 ENSG00000165272	3697
AQP4 ENSG00000171885	0
AQP5 ENSG00000161798	98
AQP6 ENSG00000086159	8
AQP7 ENSG00000165269	11
AQP8 ENSG00000103375	3
AQP9 ENSG00000103569	0
AQR ENSG00000021776	283
AR ENSG00000169083	2168
ARAF ENSG00000078061	1402
ARAP1 ENSG00000186635	1229
ARAP2 ENSG00000047365	9
ARAP3 ENSG00000120318	632
ARC ENSG00000198576	47
ARCN1 ENSG00000095139	274
AREG ENSG00000109321	5
AREL1 ENSG00000119682	418
ARF1 ENSG00000143761	1114
ARF3 ENSG00000134287	2078
ARF4 ENSG00000168374	222
ARF5 ENSG00000004059	411
ARF6 ENSG00000165527	159
ARFGAP1 ENSG00000101199	953
ARFGAP2 ENSG00000149182	2151
ARFGAP3 ENSG00000242247	143
ARFGEF1 ENSG00000066777	120
ARFGEF2 ENSG00000124198	28
ARFGEF3 ENSG00000112379	136
ARFIP1 ENSG00000164144	45
ARFIP2 ENSG00000132254	1698
ARFRP1 ENSG00000101246	1939
ARG1 ENSG00000118520	0
ARG2 ENSG00000081181	875
ARGFX ENSG00000186103	0
ARGLU1 ENSG00000134884	506
ARHGAP1 ENSG00000175220	5106
ARHGAP10 ENSG00000071205	981
ARHGAP11A ENSG00000198826	1
ARHGAP11B ENSG00000187951	3
ARHGAP12 ENSG00000165322	47
ARHGAP15 ENSG00000075884	17
ARHGAP17 ENSG00000140750	214
ARHGAP18 ENSG00000146376	65
ARHGAP19 ENSG00000213390	131
ARHGAP20 ENSG00000137727	20
ARHGAP21 ENSG00000107863	134
ARHGAP22 ENSG00000128805	192
ARHGAP23 ENSG00000275832	284
ARHGAP24 ENSG00000138639	15
ARHGAP25 ENSG00000163219	94
ARHGAP26 ENSG00000145819	61
ARHGAP27 ENSG00000159314	612
ARHGAP28 ENSG00000088756	29
ARHGAP29 ENSG00000137962	29
ARHGAP30 ENSG00000186517	252
ARHGAP31 ENSG00000031081	170
ARHGAP32 ENSG00000134909	275
ARHGAP33 ENSG00000004777	434
ARHGAP35 ENSG00000160007	281
ARHGAP36 ENSG00000147256	0
ARHGAP39 ENSG00000147799	469
ARHGAP4 ENSG00000089820	620
ARHGAP40 ENSG00000124143	23
ARHGAP42 ENSG00000165895	8
ARHGAP44 ENSG00000006740	54
ARHGAP45 ENSG00000180448	295
ARHGAP5 ENSG00000100852	88
ARHGAP6 ENSG00000047648	161
ARHGAP8 ENSG00000241484	70
ARHGAP9 ENSG00000123329	150
ARHGDIA ENSG00000141522	7125
ARHGDIB ENSG00000111348	1571
ARHGDIG ENSG00000242173	13
ARHGEF1 ENSG00000076928	1229
ARHGEF10 ENSG00000104728	19
ARHGEF10L ENSG00000074964	398
ARHGEF11 ENSG00000132694	506
ARHGEF12 ENSG00000196914	163
ARHGEF15 ENSG00000198844	103
ARHGEF16 ENSG00000130762	328
ARHGEF17 ENSG00000110237	843
ARHGEF18 ENSG00000104880	0
ARHGEF19 ENSG00000142632	527
ARHGEF2 ENSG00000116584	1956
ARHGEF25 ENSG00000240771	842
ARHGEF26 ENSG00000114790	51
ARHGEF28 ENSG00000214944	41
ARHGEF3 ENSG00000163947	199
ARHGEF33 ENSG00000214694	6
ARHGEF35 ENSG00000213214	17
ARHGEF37 ENSG00000183111	734
ARHGEF38 ENSG00000236699	12
ARHGEF39 ENSG00000137135	28
ARHGEF4 ENSG00000136002	581
ARHGEF40 ENSG00000165801	1252
ARHGEF5 ENSG00000050327	226
ARHGEF6 ENSG00000129675	124
ARHGEF7 ENSG00000102606	1182
ARHGEF9 ENSG00000131089	455
ARID1A ENSG00000117713	169
ARID1B ENSG00000049618	296
ARID2 ENSG00000189079	61
ARID3A ENSG00000116017	74
ARID3B ENSG00000179361	97
ARID4A ENSG00000032219	34
ARID4B ENSG00000054267	64
ARID5A ENSG00000196843	1475
ARID5B ENSG00000150347	140
ARIH1 ENSG00000166233	432
ARIH2 ENSG00000177479	830
ARIH2OS ENSG00000221883	154
ARL1 ENSG00000120805	1056
ARL10 ENSG00000175414	61
ARL11 ENSG00000152213	5
ARL13B ENSG00000169379	39
ARL14 ENSG00000179674	0
ARL14EP ENSG00000152219	113
ARL15 ENSG00000185305	26
ARL16 ENSG00000214087	2225
ARL17A ENSG00000185829	135
ARL17B ENSG00000228696	57
ARL2 ENSG00000213465	2079
ARL2BP ENSG00000102931	138
ARL3 ENSG00000138175	1362
ARL4A ENSG00000122644	44
ARL4C ENSG00000188042	385
ARL4D ENSG00000175906	311
ARL5A ENSG00000162980	45
ARL5B ENSG00000165997	23
ARL5C ENSG00000141748	0
ARL6 ENSG00000113966	26
ARL6IP1 ENSG00000170540	137
ARL6IP4 ENSG00000182196	617
ARL6IP5 ENSG00000144746	219
ARL6IP6 ENSG00000177917	28
ARL8A ENSG00000143862	385
ARL8B ENSG00000134108	142
ARL9 ENSG00000196503	22
ARMC1 ENSG00000104442	27
ARMC10 ENSG00000170632	82
ARMC12 ENSG00000157343	21
ARMC2 ENSG00000118690	10
ARMC3 ENSG00000165309	0
ARMC4 ENSG00000169126	27
ARMC5 ENSG00000140691	309
ARMC6 ENSG00000105676	642
ARMC7 ENSG00000125449	415
ARMC8 ENSG00000114098	163
ARMC9 ENSG00000135931	122
ARMCX1 ENSG00000126947	17
ARMCX2 ENSG00000184867	29
ARMCX3 ENSG00000102401	85
ARMCX4 ENSG00000196440	87
ARMCX5 ENSG00000125962	2
ARMCX6 ENSG00000198960	257
ARMS2 ENSG00000254636	0
ARMT1 ENSG00000146476	45
ARNT ENSG00000143437	600
ARNT2 ENSG00000172379	51
ARNTL ENSG00000133794	9
ARNTL2 ENSG00000029153	5
ARPC1A ENSG00000241685	257
ARPC1B ENSG00000130429	1303
ARPC2 ENSG00000163466	701
ARPC3 ENSG00000111229	1001
ARPC4 ENSG00000241553	3171
ARPC5 ENSG00000162704	144
ARPC5L ENSG00000136950	623
ARPIN ENSG00000242498	355
ARPP19 ENSG00000128989	178
ARPP21 ENSG00000172995	7
ARRB1 ENSG00000137486	812
ARRB2 ENSG00000141480	920
ARRDC1 ENSG00000197070	1138
ARRDC2 ENSG00000105643	354
ARRDC3 ENSG00000113369	103
ARRDC4 ENSG00000140450	39
ARRDC5 ENSG00000205784	29
ARSA ENSG00000100299	2902
ARSB ENSG00000113273	137
ARSD ENSG00000006756	2443
ARSE ENSG00000157399	31
ARSF ENSG00000062096	8
ARSG ENSG00000141337	85
ARSI ENSG00000183876	333
ARSJ ENSG00000180801	12
ARSK ENSG00000164291	36
ART3 ENSG00000156219	0
ART4 ENSG00000111339	3
ART5 ENSG00000167311	38
ARTN ENSG00000117407	108
ARV1 ENSG00000173409	75
ARVCF ENSG00000099889	463
ARX ENSG00000004848	5
AS3MT ENSG00000214435	0
ASAH1 ENSG00000104763	1044
ASAH2 ENSG00000188611	2
ASAH2B ENSG00000204147	29
ASAP1 ENSG00000153317	135
ASAP2 ENSG00000151693	21
ASAP3 ENSG00000088280	784
ASB1 ENSG00000065802	591
ASB10 ENSG00000146926	0
ASB11 ENSG00000165192	4
ASB12 ENSG00000198881	25
ASB13 ENSG00000196372	397
ASB14 ENSG00000239388	0
ASB15 ENSG00000146809	0
ASB16 ENSG00000161664	10
ASB17 ENSG00000154007	4
ASB18 ENSG00000182177	0
ASB2 ENSG00000100628	1983
ASB3 ENSG00000115239	71
ASB4 ENSG00000005981	2
ASB5 ENSG00000164122	6
ASB6 ENSG00000148331	665
ASB7 ENSG00000183475	70
ASB8 ENSG00000177981	331
ASB9 ENSG00000102048	0
ASCC1 ENSG00000138303	172
ASCC2 ENSG00000100325	1511
ASCC3 ENSG00000112249	70
ASCL1 ENSG00000139352	3
ASCL2 ENSG00000183734	242
ASCL3 ENSG00000176009	6
ASCL4 ENSG00000187855	0
ASCL5 ENSG00000232237	8
ASF1A ENSG00000111875	23
ASF1B ENSG00000105011	32
ASGR1 ENSG00000141505	42
ASGR2 ENSG00000161944	24
ASH1L ENSG00000116539	854
ASH2L ENSG00000129691	72
ASIC1 ENSG00000110881	305
ASIC2 ENSG00000108684	0
ASIC3 ENSG00000213199	97
ASIC4 ENSG00000072182	24
ASIC5 ENSG00000256394	0
ASIP ENSG00000101440	131
ASL ENSG00000126522	560
ASMT ENSG00000196433	0
ASMTL ENSG00000169093	1806
ASNA1 ENSG00000198356	1697
ASNS ENSG00000070669	1612
ASNSD1 ENSG00000138381	109
ASPA ENSG00000108381	58
ASPDH ENSG00000204653	0
ASPG ENSG00000166183	4
ASPH ENSG00000198363	198
ASPHD1 ENSG00000174939	27
ASPHD2 ENSG00000128203	6
ASPM ENSG00000066279	0
ASPN ENSG00000106819	0
ASPRV1 ENSG00000244617	118
ASPSCR1 ENSG00000169696	865
ASRGL1 ENSG00000162174	92
ASS1 ENSG00000130707	667
ASTE1 ENSG00000034533	49
ASTN1 ENSG00000152092	0
ASTN2 ENSG00000148219	1382
ASUN ENSG00000064102	5
ASXL1 ENSG00000171456	858
ASXL2 ENSG00000143970	57
ASXL3 ENSG00000141431	37
ASZ1 ENSG00000154438	12
ATAD1 ENSG00000138138	101
ATAD2 ENSG00000156802	96
ATAD2B ENSG00000119778	77
ATAD3A ENSG00000197785	484
ATAD3B ENSG00000160072	518
ATAD3C ENSG00000215915	85
ATAD5 ENSG00000176208	30
ATAT1 ENSG00000137343	288
ATCAY ENSG00000167654	27
ATE1 ENSG00000107669	90
ATF1 ENSG00000123268	8
ATF2 ENSG00000115966	64
ATF3 ENSG00000162772	3203
ATF4 ENSG00000128272	3594
ATF5 ENSG00000169136	278
ATF6 ENSG00000118217	232
ATF6B ENSG00000213676	423
ATF7 ENSG00000170653	234
ATF7IP ENSG00000171681	115
ATF7IP2 ENSG00000166669	71
ATG10 ENSG00000152348	329
ATG101 ENSG00000123395	914
ATG12 ENSG00000145782	165
ATG13 ENSG00000175224	1025
ATG14 ENSG00000126775	575
ATG16L1 ENSG00000085978	802
ATG16L2 ENSG00000168010	284
ATG2A ENSG00000110046	1187
ATG2B ENSG00000066739	56
ATG3 ENSG00000144848	179
ATG4A ENSG00000101844	150
ATG4B ENSG00000168397	1557
ATG4C ENSG00000125703	12
ATG4D ENSG00000130734	875
ATG5 ENSG00000057663	47
ATG7 ENSG00000197548	407
ATG9A ENSG00000198925	2144
ATG9B ENSG00000181652	4
ATHL1 ENSG00000142102	666
ATIC ENSG00000138363	536
ATL1 ENSG00000198513	50
ATL2 ENSG00000119787	560
ATL3 ENSG00000184743	331
ATM ENSG00000149311	117
ATMIN ENSG00000166454	82
ATN1 ENSG00000111676	3382
ATOH1 ENSG00000172238	0
ATOH7 ENSG00000179774	4
ATOH8 ENSG00000168874	592
ATOX1 ENSG00000177556	3661
ATP10A ENSG00000206190	111
ATP10B ENSG00000118322	1
ATP10D ENSG00000145246	16
ATP11A ENSG00000068650	16
ATP11B ENSG00000058063	37
ATP11C ENSG00000101974	40
ATP12A ENSG00000075673	0
ATP13A1 ENSG00000105726	1161
ATP13A2 ENSG00000159363	700
ATP13A3 ENSG00000133657	46
ATP13A4 ENSG00000127249	5
ATP13A5 ENSG00000187527	0
ATP1A1 ENSG00000163399	6673
ATP1A2 ENSG00000018625	210
ATP1A3 ENSG00000105409	5
ATP1A4 ENSG00000132681	17
ATP1B1 ENSG00000143153	140
ATP1B2 ENSG00000129244	181
ATP1B3 ENSG00000069849	222
ATP1B4 ENSG00000101892	0
ATP23 ENSG00000166896	2
ATP2A1 ENSG00000196296	16
ATP2A2 ENSG00000174437	555
ATP2A3 ENSG00000074370	477
ATP2B1 ENSG00000070961	66
ATP2B2 ENSG00000157087	0
ATP2B3 ENSG00000067842	5
ATP2B4 ENSG00000058668	191
ATP2C1 ENSG00000017260	249
ATP2C2 ENSG00000064270	400
ATP4A ENSG00000105675	2
ATP4B ENSG00000186009	7
ATP5J2-PTCD1 ENSG00000248919	2
ATP5SL ENSG00000105341	782
ATP6AP1 ENSG00000071553	7315
ATP6AP1L ENSG00000205464	48
ATP6AP2 ENSG00000182220	310
ATP6V0A1 ENSG00000033627	1457
ATP6V0A2 ENSG00000185344	136
ATP6V0A4 ENSG00000105929	27
ATP6V0B ENSG00000117410	5028
ATP6V0C ENSG00000185883	0
ATP6V0D1 ENSG00000159720	3585
ATP6V0D2 ENSG00000147614	10
ATP6V0E1 ENSG00000113732	4422
ATP6V0E2 ENSG00000171130	816
ATP6V1A ENSG00000114573	38
ATP6V1B1 ENSG00000116039	60
ATP6V1B2 ENSG00000147416	655
ATP6V1C1 ENSG00000155097	128
ATP6V1C2 ENSG00000143882	83
ATP6V1D ENSG00000100554	264
ATP6V1E1 ENSG00000131100	3291
ATP6V1E2 ENSG00000250565	61
ATP6V1F ENSG00000128524	1946
ATP6V1G1 ENSG00000136888	231
ATP6V1G2 ENSG00000213760	0
ATP6V1G3 ENSG00000151418	1
ATP6V1H ENSG00000047249	488
ATP7A ENSG00000165240	14
ATP7B ENSG00000123191	39
ATP8A1 ENSG00000124406	16
ATP8A2 ENSG00000132932	6
ATP8B1 ENSG00000081923	138
ATP8B2 ENSG00000143515	268
ATP8B3 ENSG00000130270	58
ATP8B4 ENSG00000104043	57
ATP9A ENSG00000054793	358
ATP9B ENSG00000166377	351
ATPIF1 ENSG00000130770	855
ATR ENSG00000175054	17
ATRAID ENSG00000138085	1499
ATRIP ENSG00000164053	0
ATRIP ENSG00000282827	5
ATRN ENSG00000088812	148
ATRNL1 ENSG00000107518	49
ATRX ENSG00000085224	146
ATXN1 ENSG00000124788	171
ATXN10 ENSG00000130638	147
ATXN1L ENSG00000224470	64
ATXN2 ENSG00000204842	328
ATXN2L ENSG00000168488	1563
ATXN3 ENSG00000066427	354
ATXN3L ENSG00000123594	0
ATXN7 ENSG00000163635	24
ATXN7L1 ENSG00000146776	108
ATXN7L2 ENSG00000162650	94
ATXN7L3 ENSG00000087152	775
ATXN7L3B ENSG00000253719	1045
AUH ENSG00000148090	32
AUNIP ENSG00000127423	0
AUP1 ENSG00000115307	3691
AURKA ENSG00000087586	28
AURKAIP1 ENSG00000175756	3304
AURKB ENSG00000178999	7
AURKC ENSG00000105146	33
AUTS2 ENSG00000158321	151
AVEN ENSG00000169857	243
AVIL ENSG00000135407	2
AVL9 ENSG00000105778	122
AVP ENSG00000101200	24
AVPI1 ENSG00000119986	977
AVPR1A ENSG00000166148	2
AVPR1B ENSG00000198049	0
AVPR2 ENSG00000126895	22
AXDND1 ENSG00000162779	11
AXIN1 ENSG00000103126	644
AXIN2 ENSG00000168646	257
AXL ENSG00000167601	2646
AZGP1 ENSG00000160862	40391
AZI2 ENSG00000163512	77
AZIN1 ENSG00000155096	98
AZIN2 ENSG00000142920	177
AZU1 ENSG00000172232	0
B2M ENSG00000166710	6384
B3GALNT1 ENSG00000169255	25
B3GALNT2 ENSG00000162885	29
B3GALT1 ENSG00000172318	3
B3GALT2 ENSG00000162630	12
B3GALT4 ENSG00000235863	396
B3GALT5 ENSG00000183778	0
B3GALT6 ENSG00000176022	478
B3GAT1 ENSG00000109956	325
B3GAT2 ENSG00000112309	15
B3GAT3 ENSG00000149541	1761
B3GLCT ENSG00000187676	111
B3GNT2 ENSG00000170340	1
B3GNT3 ENSG00000179913	8
B3GNT4 ENSG00000176383	4
B3GNT5 ENSG00000176597	7
B3GNT6 ENSG00000198488	5
B3GNT7 ENSG00000156966	102
B3GNT8 ENSG00000177191	148
B3GNT9 ENSG00000237172	321
B3GNTL1 ENSG00000175711	314
B4GALNT1 ENSG00000135454	181
B4GALNT2 ENSG00000167080	0
B4GALNT3 ENSG00000139044	140
B4GALNT4 ENSG00000182272	149
B4GALT1 ENSG00000086062	1155
B4GALT2 ENSG00000117411	1412
B4GALT3 ENSG00000158850	994
B4GALT4 ENSG00000121578	234
B4GALT5 ENSG00000158470	312
B4GALT6 ENSG00000118276	32
B4GALT7 ENSG00000027847	864
B4GAT1 ENSG00000174684	2388
B9D1 ENSG00000108641	648
B9D2 ENSG00000123810	342
BAALC ENSG00000164929	3
BAAT ENSG00000136881	8
BABAM1 ENSG00000105393	1133
BACE1 ENSG00000186318	658
BACE2 ENSG00000182240	1419
BACH1 ENSG00000156273	36
BACH2 ENSG00000112182	13
BAD ENSG00000002330	3639
BAG1 ENSG00000107262	2634
BAG2 ENSG00000112208	157
BAG3 ENSG00000151929	498
BAG4 ENSG00000156735	19
BAG5 ENSG00000166170	106
BAG6 ENSG00000204463	3018
BAHCC1 ENSG00000266074	131
BAHD1 ENSG00000140320	227
BAIAP2 ENSG00000175866	1898
BAIAP2L1 ENSG00000006453	1198
BAIAP2L2 ENSG00000128298	123
BAIAP3 ENSG00000007516	237
BAK1 ENSG00000030110	454
BAMBI ENSG00000095739	22
BANF1 ENSG00000175334	1644
BANF2 ENSG00000125888	0
BANK1 ENSG00000153064	14
BANP ENSG00000172530	469
BAP1 ENSG00000163930	1964
BARD1 ENSG00000138376	22
BARHL2 ENSG00000143032	0
BARX1 ENSG00000131668	3
BARX2 ENSG00000043039	31
BASP1 ENSG00000176788	124
BATF ENSG00000156127	8
BATF2 ENSG00000168062	83
BATF3 ENSG00000123685	91
BAX ENSG00000087088	485
BAZ1A ENSG00000198604	39
BAZ1B ENSG00000009954	789
BAZ2A ENSG00000076108	721
BAZ2B ENSG00000123636	183
BBC3 ENSG00000105327	102
BBIP1 ENSG00000214413	64
BBOF1 ENSG00000119636	25
BBOX1 ENSG00000129151	11
BBS1 ENSG00000174483	17
BBS10 ENSG00000179941	43
BBS12 ENSG00000181004	37
BBS2 ENSG00000125124	293
BBS4 ENSG00000140463	280
BBS5 ENSG00000163093	89
BBS7 ENSG00000138686	134
BBS9 ENSG00000122507	42
BBX ENSG00000114439	134
BCAM ENSG00000187244	4566
BCAN ENSG00000132692	25
BCAP29 ENSG00000075790	429
BCAP31 ENSG00000185825	11773
BCAR1 ENSG00000050820	1247
BCAR3 ENSG00000137936	33
BCAS1 ENSG00000064787	208
BCAS2 ENSG00000116752	16
BCAS3 ENSG00000141376	482
BCAS4 ENSG00000124243	280
BCAT1 ENSG00000060982	12
BCAT2 ENSG00000105552	1818
BCCIP ENSG00000107949	188
BCDIN3D ENSG00000186666	154
BCHE ENSG00000114200	10
BCKDHA ENSG00000248098	132
BCKDHB ENSG00000083123	31
BCKDK ENSG00000103507	1304
BCL10 ENSG00000142867	89
BCL11A ENSG00000119866	227
BCL11B ENSG00000127152	12
BCL2 ENSG00000171791	124
BCL2A1 ENSG00000140379	1
BCL2L1 ENSG00000171552	3046
BCL2L10 ENSG00000137875	0
BCL2L11 ENSG00000153094	54
BCL2L12 ENSG00000126453	346
BCL2L13 ENSG00000099968	464
BCL2L14 ENSG00000121380	3
BCL2L15 ENSG00000188761	0
BCL2L2 ENSG00000129473	261
BCL2L2-PABPN1 ENSG00000258643	0
BCL3 ENSG00000069399	743
BCL6 ENSG00000113916	545
BCL6B ENSG00000161940	76
BCL7A ENSG00000110987	228
BCL7B ENSG00000106635	276
BCL7C ENSG00000099385	1861
BCL9 ENSG00000116128	102
BCL9L ENSG00000186174	663
BCLAF1 ENSG00000029363	133
BCO1 ENSG00000135697	2
BCO2 ENSG00000197580	36
BCOR ENSG00000183337	64
BCORL1 ENSG00000085185	222
BCR ENSG00000186716	801
BCS1L ENSG00000074582	918
BDH1 ENSG00000161267	612
BDH2 ENSG00000164039	544
BDKRB1 ENSG00000100739	2
BDKRB2 ENSG00000168398	35
BDNF ENSG00000176697	25
BDP1 ENSG00000145734	27
BEAN1 ENSG00000166546	0
BECN1 ENSG00000126581	112
BEGAIN ENSG00000183092	193
BEND2 ENSG00000177324	6
BEND3 ENSG00000178409	29
BEND4 ENSG00000188848	26
BEND5 ENSG00000162373	133
BEND6 ENSG00000151917	1
BEND7 ENSG00000165626	53
BEST1 ENSG00000167995	157
BEST2 ENSG00000039987	0
BEST3 ENSG00000127325	40
BEST4 ENSG00000142959	9
BET1 ENSG00000105829	56
BET1L ENSG00000177951	975
BEX1 ENSG00000133169	54
BEX2 ENSG00000133134	329
BEX3 ENSG00000166681	1087
BEX4 ENSG00000102409	839
BEX5 ENSG00000184515	61
BFAR ENSG00000103429	368
BFSP1 ENSG00000125864	13
BFSP2 ENSG00000170819	0
BGLAP ENSG00000242252	15
BGN ENSG00000182492	3938
BHLHA15 ENSG00000180535	1
BHLHB9 ENSG00000198908	15
BHLHE22 ENSG00000180828	5
BHLHE40 ENSG00000134107	312
BHLHE41 ENSG00000123095	92
BHMG1 ENSG00000237452	0
BHMT ENSG00000145692	0
BHMT2 ENSG00000132840	33
BICC1 ENSG00000122870	12
BICD1 ENSG00000151746	38
BICD2 ENSG00000185963	913
BICDL1 ENSG00000135127	42
BICDL2 ENSG00000162069	197
BID ENSG00000015475	360
BIK ENSG00000100290	963
BIN1 ENSG00000136717	5293
BIN2 ENSG00000110934	32
BIN3 ENSG00000147439	997
BIRC2 ENSG00000110330	483
BIRC3 ENSG00000023445	79
BIRC5 ENSG00000089685	15
BIRC6 ENSG00000115760	76
BIRC7 ENSG00000101197	23
BIVM ENSG00000134897	40
BLCAP ENSG00000166619	2626
BLK ENSG00000136573	1
BLM ENSG00000197299	8
BLMH ENSG00000108578	679
BLNK ENSG00000095585	21
BLOC1S1 ENSG00000135441	2735
BLOC1S2 ENSG00000196072	35
BLOC1S3 ENSG00000189114	156
BLOC1S4 ENSG00000186222	370
BLOC1S5 ENSG00000188428	62
BLOC1S6 ENSG00000104164	110
BLVRA ENSG00000106605	918
BLVRB ENSG00000090013	4512
BLZF1 ENSG00000117475	45
BMF ENSG00000104081	366
BMI1 ENSG00000168283	91
BMP1 ENSG00000168487	872
BMP10 ENSG00000163217	0
BMP2 ENSG00000125845	33
BMP2K ENSG00000138756	25
BMP3 ENSG00000152785	0
BMP4 ENSG00000125378	328
BMP5 ENSG00000112175	243
BMP6 ENSG00000153162	7
BMP7 ENSG00000101144	537
BMP8A ENSG00000183682	28
BMP8B ENSG00000116985	30
BMPER ENSG00000164619	20
BMPR1A ENSG00000107779	166
BMPR1B ENSG00000138696	76
BMPR2 ENSG00000204217	142
BMS1 ENSG00000165733	282
BMT2 ENSG00000164603	48
BMX ENSG00000102010	1
BNC1 ENSG00000169594	0
BNC2 ENSG00000173068	91
BNIP1 ENSG00000113734	147
BNIP2 ENSG00000140299	69
BNIP3 ENSG00000176171	385
BNIP3L ENSG00000104765	80
BNIPL ENSG00000163141	176
BOC ENSG00000144857	724
BOD1 ENSG00000145919	1563
BOD1L1 ENSG00000038219	88
BOD1L2 ENSG00000228075	0
BOK ENSG00000176720	2125
BOLA1 ENSG00000178096	523
BOLA2B ENSG00000169627	1777
BOLA3 ENSG00000163170	491
BOLL ENSG00000152430	2
BOP1 ENSG00000261236	429
BORA ENSG00000136122	19
BORCS5 ENSG00000165714	63
BORCS6 ENSG00000196544	423
BORCS7 ENSG00000166275	216
BORCS8 ENSG00000254901	462
BORCS8-MEF2B ENSG00000064489	3
BPGM ENSG00000172331	5
BPHL ENSG00000137274	228
BPI ENSG00000101425	83
BPIFA1 ENSG00000198183	0
BPIFA2 ENSG00000131050	0
BPIFB1 ENSG00000125999	20
BPIFB2 ENSG00000078898	24
BPIFB4 ENSG00000186191	0
BPIFC ENSG00000184459	0
BPNT1 ENSG00000162813	55
BPTF ENSG00000171634	180
BRAF ENSG00000157764	94
BRAP ENSG00000089234	304
BRAT1 ENSG00000106009	1749
BRCA1 ENSG00000012048	95
BRCA2 ENSG00000139618	1
BRCC3 ENSG00000185515	56
BRD1 ENSG00000100425	91
BRD2 ENSG00000204256	4562
BRD3 ENSG00000169925	178
BRD4 ENSG00000141867	900
BRD7 ENSG00000166164	282
BRD8 ENSG00000112983	1350
BRD9 ENSG00000028310	1163
BRDT ENSG00000137948	0
BRE ENSG00000158019	524
BRF1 ENSG00000185024	1171
BRF2 ENSG00000104221	603
BRI3 ENSG00000164713	3988
BRI3BP ENSG00000184992	56
BRICD5 ENSG00000182685	225
BRINP1 ENSG00000078725	88
BRINP2 ENSG00000198797	0
BRINP3 ENSG00000162670	7
BRIP1 ENSG00000136492	31
BRIX1 ENSG00000113460	6
BRK1 ENSG00000254999	2582
BRMS1 ENSG00000174744	989
BRMS1L ENSG00000100916	15
BROX ENSG00000162819	43
BRPF1 ENSG00000156983	157
BRPF3 ENSG00000096070	348
BRS3 ENSG00000102239	0
BRSK1 ENSG00000160469	142
BRSK2 ENSG00000174672	100
BRWD1 ENSG00000185658	107
BRWD3 ENSG00000165288	17
BSCL2 ENSG00000168000	39
BSDC1 ENSG00000160058	505
BSG ENSG00000172270	8791
BSN ENSG00000164061	10
BSND ENSG00000162399	3
BSPH1 ENSG00000188334	23
BSPRY ENSG00000119411	236
BST1 ENSG00000109743	77
BST2 ENSG00000130303	4700
BTAF1 ENSG00000095564	32
BTBD1 ENSG00000064726	212
BTBD10 ENSG00000148925	44
BTBD11 ENSG00000151136	128
BTBD16 ENSG00000138152	41
BTBD18 ENSG00000233436	0
BTBD19 ENSG00000222009	32
BTBD2 ENSG00000133243	3556
BTBD3 ENSG00000132640	88
BTBD6 ENSG00000184887	1106
BTBD7 ENSG00000011114	189
BTBD8 ENSG00000189195	15
BTBD9 ENSG00000183826	246
BTC ENSG00000174808	3
BTD ENSG00000169814	556
BTF3 ENSG00000145741	1327
BTF3L4 ENSG00000134717	117
BTG1 ENSG00000133639	441
BTG2 ENSG00000159388	1330
BTG3 ENSG00000154640	51
BTG4 ENSG00000137707	0
BTK ENSG00000010671	64
BTLA ENSG00000186265	0
BTN1A1 ENSG00000124557	2
BTN2A1 ENSG00000112763	61
BTN2A2 ENSG00000124508	30
BTN3A1 ENSG00000026950	306
BTN3A2 ENSG00000186470	80
BTN3A3 ENSG00000111801	68
BTNL2 ENSG00000204290	0
BTNL3 ENSG00000168903	4
BTNL8 ENSG00000113303	2
BTNL9 ENSG00000165810	17
BTRC ENSG00000166167	247
BUB1 ENSG00000169679	1
BUB1B ENSG00000156970	4
BUB3 ENSG00000154473	58
BUD13 ENSG00000137656	104
BUD31 ENSG00000106245	2119
BVES ENSG00000112276	121
BYSL ENSG00000112578	241
BZW1 ENSG00000082153	170
BZW2 ENSG00000136261	49
C10orf10 ENSG00000165507	218
C10orf105 ENSG00000214688	1
C10orf107 ENSG00000183346	53
C10orf11 ENSG00000148655	305
C10orf128 ENSG00000204161	37
C10orf142 ENSG00000277288	1
C10orf2 ENSG00000107815	184
C10orf35 ENSG00000171224	149
C10orf53 ENSG00000178645	0
C10orf54 ENSG00000107738	2381
C10orf55 ENSG00000222047	0
C10orf62 ENSG00000203942	0
C10orf67 ENSG00000179133	51
C10orf71 ENSG00000177354	3
C10orf76 ENSG00000120029	1043
C10orf82 ENSG00000165863	9
C10orf88 ENSG00000119965	28
C10orf90 ENSG00000154493	0
C10orf95 ENSG00000120055	21
C10orf99 ENSG00000188373	7
C11orf1 ENSG00000137720	131
C11orf16 ENSG00000176029	3
C11orf21 ENSG00000110665	1
C11orf24 ENSG00000171067	1116
C11orf31 ENSG00000211450	1294
C11orf40 ENSG00000171987	0
C11orf42 ENSG00000180878	0
C11orf45 ENSG00000174370	15
C11orf49 ENSG00000149179	471
C11orf52 ENSG00000149300	2
C11orf53 ENSG00000150750	0
C11orf54 ENSG00000182919	104
C11orf57 ENSG00000150776	77
C11orf58 ENSG00000110696	283
C11orf63 ENSG00000109944	15
C11orf65 ENSG00000166323	0
C11orf68 ENSG00000175573	1754
C11orf70 ENSG00000137691	19
C11orf71 ENSG00000180425	83
C11orf74 ENSG00000166352	46
C11orf80 ENSG00000173715	83
C11orf84 ENSG00000168005	138
C11orf87 ENSG00000185742	16
C11orf88 ENSG00000183644	0
C11orf91 ENSG00000205177	0
C11orf94 ENSG00000234776	4
C11orf95 ENSG00000188070	854
C11orf96 ENSG00000187479	4532
C11orf98 ENSG00000278615	15
C12orf10 ENSG00000139637	966
C12orf29 ENSG00000133641	57
C12orf4 ENSG00000047621	114
C12orf40 ENSG00000180116	0
C12orf42 ENSG00000179088	0
C12orf43 ENSG00000157895	516
C12orf45 ENSG00000151131	194
C12orf49 ENSG00000111412	110
C12orf50 ENSG00000165805	2
C12orf54 ENSG00000177627	18
C12orf56 ENSG00000185306	30
C12orf57 ENSG00000111678	7695
C12orf60 ENSG00000182993	8
C12orf65 ENSG00000130921	139
C12orf66 ENSG00000174206	61
C12orf71 ENSG00000214700	0
C12orf73 ENSG00000204954	144
C12orf75 ENSG00000235162	297
C12orf76 ENSG00000174456	219
C14orf1 ENSG00000133935	2168
C14orf105 ENSG00000100557	4
C14orf119 ENSG00000179933	130
C14orf132 ENSG00000227051	71
C14orf142 ENSG00000170270	24
C14orf159 ENSG00000133943	429
C14orf166 ENSG00000087302	562
C14orf169 ENSG00000170468	101
C14orf177 ENSG00000176605	0
C14orf178 ENSG00000197734	2
C14orf180 ENSG00000184601	1
C14orf2 ENSG00000156411	4193
C14orf28 ENSG00000179476	17
C14orf37 ENSG00000139971	18
C14orf39 ENSG00000179008	0
C14orf79 ENSG00000140104	251
C14orf80 ENSG00000185347	116
C14orf93 ENSG00000100802	330
C15orf39 ENSG00000167173	474
C15orf40 ENSG00000169609	397
C15orf41 ENSG00000186073	35
C15orf48 ENSG00000166920	34
C15orf52 ENSG00000188549	774
C15orf53 ENSG00000175779	0
C15orf57 ENSG00000128891	252
C15orf59 ENSG00000205363	935
C15orf61 ENSG00000189227	226
C15orf62 ENSG00000188277	0
C15orf65 ENSG00000261652	3
C16orf13 ENSG00000130731	2124
C16orf45 ENSG00000166780	452
C16orf46 ENSG00000166455	2
C16orf52 ENSG00000185716	65
C16orf54 ENSG00000185905	46
C16orf58 ENSG00000140688	3048
C16orf59 ENSG00000162062	36
C16orf62 ENSG00000103544	578
C16orf70 ENSG00000125149	448
C16orf71 ENSG00000166246	37
C16orf72 ENSG00000182831	77
C16orf74 ENSG00000154102	312
C16orf78 ENSG00000166152	0
C16orf82 ENSG00000234186	0
C16orf86 ENSG00000159761	219
C16orf87 ENSG00000155330	6
C16orf89 ENSG00000153446	869
C16orf91 ENSG00000174109	214
C16orf92 ENSG00000167194	0
C16orf95 ENSG00000260456	1
C16orf96 ENSG00000205832	1
C17orf105 ENSG00000231256	0
C17orf107 ENSG00000205710	89
C17orf49 ENSG00000258315	42
C17orf50 ENSG00000270806	1
C17orf51 ENSG00000212719	134
C17orf53 ENSG00000125319	24
C17orf58 ENSG00000186665	26
C17orf62 ENSG00000178927	1231
C17orf64 ENSG00000141371	5
C17orf67 ENSG00000214226	63
C17orf74 ENSG00000184560	0
C17orf75 ENSG00000108666	104
C17orf78 ENSG00000278505	0
C17orf80 ENSG00000141219	424
C17orf89 ENSG00000224877	1649
C17orf96 ENSG00000273604	20
C17orf97 ENSG00000187624	153
C17orf98 ENSG00000275489	9
C17orf99 ENSG00000187997	0
C18orf21 ENSG00000141428	49
C18orf25 ENSG00000152242	49
C18orf32 ENSG00000177576	265
C18orf54 ENSG00000166845	4
C18orf63 ENSG00000206043	1
C18orf8 ENSG00000141452	203
C19orf12 ENSG00000131943	905
C19orf18 ENSG00000177025	138
C19orf24 ENSG00000228300	1396
C19orf25 ENSG00000119559	1130
C19orf33 ENSG00000167644	277
C19orf35 ENSG00000188305	24
C19orf38 ENSG00000214212	77
C19orf43 ENSG00000123144	3329
C19orf44 ENSG00000105072	333
C19orf45 ENSG00000198723	12
C19orf47 ENSG00000160392	322
C19orf48 ENSG00000167747	1199
C19orf52 ENSG00000142444	488
C19orf53 ENSG00000104979	3497
C19orf54 ENSG00000188493	344
C19orf57 ENSG00000132016	28
C19orf60 ENSG00000006015	1669
C19orf66 ENSG00000130813	462
C19orf67 ENSG00000188032	0
C19orf68 ENSG00000185453	155
C19orf70 ENSG00000174917	4718
C19orf71 ENSG00000183397	7
C19orf73 ENSG00000221916	96
C19orf81 ENSG00000235034	198
C19orf84 ENSG00000262874	0
C1D ENSG00000197223	51
C1GALT1 ENSG00000106392	29
C1GALT1C1 ENSG00000171155	46
C1GALT1C1L ENSG00000223658	7
C1QA ENSG00000173372	4197
C1QB ENSG00000173369	3099
C1QBP ENSG00000108561	951
C1QC ENSG00000159189	1514
C1QL1 ENSG00000131094	1609
C1QL2 ENSG00000144119	0
C1QL3 ENSG00000165985	0
C1QL4 ENSG00000186897	1
C1QTNF1 ENSG00000173918	3629
C1QTNF2 ENSG00000145861	404
C1QTNF3 ENSG00000082196	94
C1QTNF4 ENSG00000172247	296
C1QTNF5 ENSG00000223953	3
C1QTNF6 ENSG00000133466	200
C1QTNF7 ENSG00000163145	39
C1QTNF9 ENSG00000240654	2
C1QTNF9B ENSG00000205863	4
C1QTNF9B-AS1 ENSG00000281899	32
C1R ENSG00000159403	15617
C1RL ENSG00000139178	698
C1S ENSG00000182326	3646
C1orf100 ENSG00000173728	0
C1orf101 ENSG00000179397	13
C1orf105 ENSG00000180999	1
C1orf106 ENSG00000163362	152
C1orf109 ENSG00000116922	68
C1orf112 ENSG00000000460	28
C1orf115 ENSG00000162817	175
C1orf116 ENSG00000182795	2385
C1orf122 ENSG00000197982	3547
C1orf123 ENSG00000162384	1471
C1orf127 ENSG00000175262	10
C1orf131 ENSG00000143633	37
C1orf141 ENSG00000203963	0
C1orf145 ENSG00000162913	23
C1orf146 ENSG00000203910	0
C1orf158 ENSG00000157330	0
C1orf159 ENSG00000131591	709
C1orf162 ENSG00000143110	244
C1orf167 ENSG00000215910	14
C1orf168 ENSG00000187889	6
C1orf174 ENSG00000198912	145
C1orf185 ENSG00000204006	0
C1orf186 ENSG00000263961	15
C1orf194 ENSG00000179902	14
C1orf198 ENSG00000119280	818
C1orf204 ENSG00000188004	51
C1orf21 ENSG00000116667	981
C1orf210 ENSG00000253313	153
C1orf216 ENSG00000142686	335
C1orf226 ENSG00000239887	44
C1orf228 ENSG00000198520	38
C1orf234 ENSG00000227868	0
C1orf27 ENSG00000157181	57
C1orf35 ENSG00000143793	885
[truncated: 15,948 more rows]
