# Supplementary material for: Spatial maps of prostate cancer transcriptomes reveal an unexplored landscape of heterogeneity
Source: Nat Commun. 2018 Jun 20;9:2419. doi: 10.1038/s41467-018-04724-5 (PMC6010471; doi:10.1038/s41467-018-04724-5)
Supplement: Supplementary file 9 — Supplementary Data 6 [file 41467_2018_4724_MOESM9_ESM.zip › Supplementary Dataset 3/experiment0009-contributions_gene.tsv]

A1BG ENSG00000121410	20
A1CF ENSG00000148584	0
A2M ENSG00000175899	1325
A2ML1 ENSG00000166535	46
A4GALT ENSG00000128274	217
AAAS ENSG00000094914	92
AACS ENSG00000081760	31
AADAC ENSG00000114771	0
AADACL2 ENSG00000197953	0
AADACL4 ENSG00000204518	0
AADAT ENSG00000109576	31
AAED1 ENSG00000158122	44
AAGAB ENSG00000103591	92
AAK1 ENSG00000115977	56
AAMDC ENSG00000087884	80
AAMP ENSG00000127837	375
AAR2 ENSG00000131043	153
AARD ENSG00000205002	0
AARS ENSG00000090861	98
AARSD1 ENSG00000266967	43
AASDH ENSG00000157426	122
AASDHPPT ENSG00000149313	3
AASS ENSG00000008311	29
AATF ENSG00000275700	109
AATK ENSG00000181409	19
AATK-AS1 ENSG00000225180	0
ABAT ENSG00000183044	1
ABC13-47488600E17.1 ENSG00000283199	8
ABC13-47656900H15.1 ENSG00000283566	3
ABC7-42404400C24.1 ENSG00000277758	0
ABCA1 ENSG00000165029	37
ABCA10 ENSG00000154263	1
ABCA12 ENSG00000144452	5
ABCA13 ENSG00000179869	0
ABCA2 ENSG00000107331	313
ABCA3 ENSG00000167972	160
ABCA4 ENSG00000198691	0
ABCA5 ENSG00000154265	41
ABCA6 ENSG00000154262	1
ABCA7 ENSG00000064687	62
ABCA8 ENSG00000141338	42
ABCA9 ENSG00000154258	8
ABCB1 ENSG00000085563	28
ABCB10 ENSG00000135776	23
ABCB11 ENSG00000073734	0
ABCB4 ENSG00000005471	13
ABCB5 ENSG00000004846	0
ABCB6 ENSG00000115657	3
ABCB7 ENSG00000131269	27
ABCB8 ENSG00000197150	216
ABCB9 ENSG00000150967	21
ABCC1 ENSG00000103222	35
ABCC10 ENSG00000124574	52
ABCC11 ENSG00000121270	1
ABCC12 ENSG00000140798	0
ABCC2 ENSG00000023839	0
ABCC3 ENSG00000108846	84
ABCC4 ENSG00000125257	99
ABCC5 ENSG00000114770	50
ABCC6 ENSG00000091262	2
ABCC8 ENSG00000006071	215
ABCC9 ENSG00000069431	1
ABCD1 ENSG00000101986	162
ABCD2 ENSG00000173208	1
ABCD3 ENSG00000117528	17
ABCD4 ENSG00000119688	9
ABCE1 ENSG00000164163	9
ABCF1 ENSG00000204574	83
ABCF2 ENSG00000033050	263
ABCF3 ENSG00000161204	186
ABCG1 ENSG00000160179	6
ABCG2 ENSG00000118777	13
ABCG4 ENSG00000172350	0
ABCG5 ENSG00000138075	0
ABHD1 ENSG00000143994	15
ABHD10 ENSG00000144827	36
ABHD11 ENSG00000106077	153
ABHD12 ENSG00000100997	350
ABHD12B ENSG00000131969	0
ABHD13 ENSG00000139826	8
ABHD14A ENSG00000248487	177
ABHD14A-ACY1 ENSG00000114786	0
ABHD14B ENSG00000114779	457
ABHD15 ENSG00000168792	16
ABHD16A ENSG00000204427	13
ABHD17A ENSG00000129968	220
ABHD17B ENSG00000107362	43
ABHD17C ENSG00000136379	6
ABHD18 ENSG00000164074	18
ABHD2 ENSG00000140526	76
ABHD3 ENSG00000158201	13
ABHD4 ENSG00000100439	114
ABHD5 ENSG00000011198	11
ABHD6 ENSG00000163686	31
ABHD8 ENSG00000127220	250
ABI1 ENSG00000136754	46
ABI2 ENSG00000138443	96
ABI3 ENSG00000108798	42
ABI3BP ENSG00000154175	7
ABL1 ENSG00000097007	205
ABL2 ENSG00000143322	80
ABLIM1 ENSG00000099204	432
ABLIM2 ENSG00000163995	0
ABLIM3 ENSG00000173210	77
ABO ENSG00000175164	12
ABR ENSG00000159842	84
ABRA ENSG00000174429	0
ABRACL ENSG00000146386	0
ABT1 ENSG00000146109	24
ABTB1 ENSG00000114626	229
ABTB2 ENSG00000166016	51
AC002429.5 ENSG00000236197	0
AC004076.7 ENSG00000268533	0
AC004158.1 ENSG00000280264	0
AC004381.6 ENSG00000005189	8
AC004754.3 ENSG00000269881	17
AC004813.1 ENSG00000279777	0
AC004824.1 ENSG00000280226	0
AC005281.1 ENSG00000226690	0
AC005477.1 ENSG00000280188	4
AC005480.1 ENSG00000279461	5
AC006116.20 ENSG00000267710	0
AC006328.1 ENSG00000280301	0
AC006386.1 ENSG00000279115	7
AC006994.3 ENSG00000279317	2
AC007040.11 ENSG00000258881	70
AC007906.1 ENSG00000279018	0
AC008074.1 ENSG00000279644	6
AC008522.1 ENSG00000279232	0
AC008686.1 ENSG00000280221	0
AC008759.1 ENSG00000279471	0
AC008810.1 ENSG00000279126	2
AC008914.1 ENSG00000279768	0
AC009014.3 ENSG00000271824	0
AC009060.2 ENSG00000280252	0
AC009977.1 ENSG00000279335	0
AC010731.4 ENSG00000235118	0
AC011155.1 ENSG00000280098	0
AC011380.1 ENSG00000281227	0
AC012005.1 ENSG00000279274	13
AC012005.2 ENSG00000279287	2
AC012363.1 ENSG00000281676	0
AC013269.5 ENSG00000184761	0
AC013461.1 ENSG00000091436	169
AC016142.1 ENSG00000280141	0
AC016549.1 ENSG00000281325	0
AC016577.1 ENSG00000279646	0
AC016991.1 ENSG00000279435	0
AC017081.1 ENSG00000279921	0
AC018512.1 ENSG00000279808	0
AC018902.1 ENSG00000280817	1
AC021106.1 ENSG00000279386	0
AC024060.1 ENSG00000281584	0
AC024592.12 ENSG00000267740	0
AC025335.1 ENSG00000179859	16
AC055733.1 ENSG00000280127	1
AC055866.1 ENSG00000281079	0
AC069063.2 ENSG00000279380	0
AC073130.2 ENSG00000281656	0
AC073657.1 ENSG00000279937	0
AC074033.1 ENSG00000281137	6
AC087350.1 ENSG00000281527	0
AC087762.1 ENSG00000279588	0
AC090154.1 ENSG00000278888	0
AC090498.1 ENSG00000279483	405
AC092384.1 ENSG00000280675	0
AC092835.2 ENSG00000233757	0
AC092881.1 ENSG00000279530	0
AC100821.1 ENSG00000280473	0
AC104057.1 ENSG00000280427	0
AC104073.1 ENSG00000280410	0
AC104304.4 ENSG00000283473	0
AC104389.2 ENSG00000279824	0
AC104981.1 ENSG00000278938	0
AC105009.1 ENSG00000281855	0
AC105052.1 ENSG00000279168	0
AC109486.1 ENSG00000280447	0
AC109829.1 ENSG00000233438	0
AC110602.1 ENSG00000281267	0
AC110615.1 ENSG00000279909	14
AC112719.1 ENSG00000280671	0
AC113404.1 ENSG00000254893	58
AC118758.1 ENSG00000268187	0
AC131097.4 ENSG00000216921	5
AC131263.1 ENSG00000280550	0
AC138517.6 ENSG00000283288	0
AC138647.1 ENSG00000226490	0
AC138969.4 ENSG00000183889	37
AC241377.1 ENSG00000281741	31
AC241585.1 ENSG00000281571	6
AC242988.1 ENSG00000278939	0
AC243756.1 ENSG00000270339	0
AC243945.1 ENSG00000279510	1
AC245100.1 ENSG00000280649	50
ACAA1 ENSG00000060971	557
ACAA2 ENSG00000167315	52
ACACA ENSG00000278540	58
ACACB ENSG00000076555	110
ACAD10 ENSG00000111271	33
ACAD11 ENSG00000240303	0
ACAD8 ENSG00000151498	23
ACAD9 ENSG00000177646	150
ACADL ENSG00000115361	20
ACADM ENSG00000117054	34
ACADS ENSG00000122971	84
ACADSB ENSG00000196177	28
ACADVL ENSG00000072778	1675
ACAN ENSG00000157766	0
ACAP1 ENSG00000072818	98
ACAP2 ENSG00000114331	57
ACAP3 ENSG00000131584	713
ACAT1 ENSG00000075239	42
ACAT2 ENSG00000120437	31
ACBD3 ENSG00000182827	89
ACBD4 ENSG00000181513	247
ACBD5 ENSG00000107897	29
ACBD6 ENSG00000230124	43
ACBD7 ENSG00000176244	0
ACCS ENSG00000110455	65
ACCSL ENSG00000205126	0
ACD ENSG00000102977	106
ACE ENSG00000159640	43
ACE2 ENSG00000130234	1
ACER1 ENSG00000167769	0
ACER2 ENSG00000177076	0
ACER3 ENSG00000078124	8
ACHE ENSG00000087085	119
ACIN1 ENSG00000100813	230
ACKR1 ENSG00000213088	9
ACKR2 ENSG00000144648	0
ACKR3 ENSG00000144476	20
ACKR4 ENSG00000129048	0
ACLY ENSG00000131473	55
ACMSD ENSG00000153086	0
ACO1 ENSG00000122729	33
ACO2 ENSG00000100412	113
ACOD1 ENSG00000102794	3
ACOT1 ENSG00000184227	60
ACOT11 ENSG00000162390	51
ACOT12 ENSG00000172497	24
ACOT13 ENSG00000112304	117
ACOT2 ENSG00000119673	66
ACOT4 ENSG00000177465	0
ACOT6 ENSG00000205669	0
ACOT7 ENSG00000097021	270
ACOT8 ENSG00000101473	173
ACOT9 ENSG00000123130	139
ACOX1 ENSG00000161533	286
ACOX2 ENSG00000168306	48
ACOX3 ENSG00000087008	56
ACOXL ENSG00000153093	0
ACP1 ENSG00000143727	51
ACP2 ENSG00000134575	188
ACP5 ENSG00000102575	184
ACP6 ENSG00000162836	20
ACP7 ENSG00000183760	0
ACPP ENSG00000014257	1270
ACPT ENSG00000142513	0
ACR ENSG00000100312	1
ACRBP ENSG00000111644	34
ACRC ENSG00000147174	0
ACRV1 ENSG00000134940	4
ACSBG1 ENSG00000103740	34
ACSBG2 ENSG00000130377	0
ACSF2 ENSG00000167107	120
ACSF3 ENSG00000176715	285
ACSL1 ENSG00000151726	16
ACSL3 ENSG00000123983	64
ACSL4 ENSG00000068366	48
ACSL5 ENSG00000197142	21
ACSL6 ENSG00000164398	1
ACSM1 ENSG00000166743	0
ACSM2A ENSG00000183747	5
ACSM2B ENSG00000066813	0
ACSM3 ENSG00000005187	59
ACSM4 ENSG00000215009	0
ACSM5 ENSG00000183549	0
ACSM6 ENSG00000173124	145
ACSS1 ENSG00000154930	239
ACSS2 ENSG00000131069	101
ACSS3 ENSG00000111058	27
ACTA1 ENSG00000143632	81
ACTA2 ENSG00000107796	2307
ACTB ENSG00000075624	19032
ACTBL2 ENSG00000169067	0
ACTC1 ENSG00000159251	18
ACTG1 ENSG00000184009	2564
ACTG2 ENSG00000163017	8210
ACTL10 ENSG00000182584	17
ACTL6A ENSG00000136518	9
ACTL6B ENSG00000077080	0
ACTL7A ENSG00000187003	7
ACTN1 ENSG00000072110	1205
ACTN2 ENSG00000077522	2
ACTN3 ENSG00000248746	1
ACTN4 ENSG00000130402	1416
ACTR10 ENSG00000131966	22
ACTR1A ENSG00000138107	360
ACTR1B ENSG00000115073	452
ACTR2 ENSG00000138071	151
ACTR3 ENSG00000115091	62
ACTR3B ENSG00000133627	15
ACTR3C ENSG00000106526	0
ACTR5 ENSG00000101442	15
ACTR6 ENSG00000075089	4
ACTR8 ENSG00000113812	42
ACTRT2 ENSG00000169717	0
ACTRT3 ENSG00000184378	1
ACVR1 ENSG00000115170	10
ACVR1B ENSG00000135503	15
ACVR1C ENSG00000123612	37
ACVR2A ENSG00000121989	25
ACVR2B ENSG00000114739	8
ACVRL1 ENSG00000139567	215
ACY1 ENSG00000243989	60
ACY3 ENSG00000132744	1
ACYP1 ENSG00000119640	12
ACYP2 ENSG00000170634	38
ADA ENSG00000196839	2
ADAD1 ENSG00000164113	1
ADAD2 ENSG00000140955	3
ADAL ENSG00000168803	12
ADAM10 ENSG00000137845	62
ADAM11 ENSG00000073670	43
ADAM12 ENSG00000148848	2
ADAM15 ENSG00000143537	217
ADAM17 ENSG00000151694	55
ADAM18 ENSG00000168619	0
ADAM19 ENSG00000135074	15
ADAM2 ENSG00000104755	0
ADAM20 ENSG00000134007	1
ADAM22 ENSG00000008277	7
ADAM23 ENSG00000114948	4
ADAM28 ENSG00000042980	9
ADAM29 ENSG00000168594	0
ADAM30 ENSG00000134249	26
ADAM32 ENSG00000197140	1
ADAM33 ENSG00000149451	458
ADAM7 ENSG00000069206	0
ADAM8 ENSG00000151651	42
ADAM9 ENSG00000168615	104
ADAMDEC1 ENSG00000134028	2
ADAMTS1 ENSG00000154734	374
ADAMTS10 ENSG00000142303	259
ADAMTS12 ENSG00000151388	18
ADAMTS13 ENSG00000160323	69
ADAMTS14 ENSG00000138316	6
ADAMTS15 ENSG00000166106	10
ADAMTS16 ENSG00000145536	0
ADAMTS17 ENSG00000140470	2
ADAMTS18 ENSG00000140873	19
ADAMTS19 ENSG00000145808	0
ADAMTS2 ENSG00000087116	59
ADAMTS20 ENSG00000173157	1
ADAMTS3 ENSG00000156140	20
ADAMTS4 ENSG00000158859	30
ADAMTS5 ENSG00000154736	13
ADAMTS6 ENSG00000049192	2
ADAMTS7 ENSG00000136378	9
ADAMTS8 ENSG00000134917	30
ADAMTS9 ENSG00000163638	37
ADAMTSL1 ENSG00000178031	26
ADAMTSL2 ENSG00000197859	377
ADAMTSL3 ENSG00000156218	17
ADAMTSL4 ENSG00000143382	76
ADAMTSL5 ENSG00000185761	40
ADAP1 ENSG00000105963	56
ADAP2 ENSG00000184060	10
ADAR ENSG00000160710	516
ADARB1 ENSG00000197381	34
ADARB2 ENSG00000185736	28
ADAT1 ENSG00000065457	21
ADAT2 ENSG00000189007	23
ADAT3 ENSG00000213638	0
ADCK1 ENSG00000063761	56
ADCK2 ENSG00000133597	79
ADCK3 ENSG00000163050	280
ADCK4 ENSG00000123815	325
ADCK5 ENSG00000173137	187
ADCY1 ENSG00000164742	7
ADCY10 ENSG00000143199	1
ADCY2 ENSG00000078295	21
ADCY3 ENSG00000138031	46
ADCY4 ENSG00000129467	7
ADCY5 ENSG00000173175	514
ADCY6 ENSG00000174233	165
ADCY7 ENSG00000121281	13
ADCY8 ENSG00000155897	0
ADCY9 ENSG00000162104	17
ADCYAP1 ENSG00000141433	0
ADCYAP1R1 ENSG00000078549	30
ADD1 ENSG00000087274	285
ADD2 ENSG00000075340	0
ADD3 ENSG00000148700	59
ADGB ENSG00000118492	3
ADGRA1 ENSG00000197177	0
ADGRA2 ENSG00000020181	643
ADGRA3 ENSG00000152990	38
ADGRB1 ENSG00000181790	29
ADGRB2 ENSG00000121753	76
ADGRB3 ENSG00000135298	12
ADGRD1 ENSG00000111452	69
ADGRD2 ENSG00000180264	23
ADGRE1 ENSG00000174837	0
ADGRE2 ENSG00000127507	26
ADGRE3 ENSG00000131355	12
ADGRE5 ENSG00000123146	143
ADGRF1 ENSG00000153292	3
ADGRF2 ENSG00000164393	0
ADGRF3 ENSG00000173567	0
ADGRF4 ENSG00000153294	0
ADGRF5 ENSG00000069122	28
ADGRG1 ENSG00000205336	125
ADGRG2 ENSG00000173698	0
ADGRG3 ENSG00000182885	0
ADGRG4 ENSG00000156920	0
ADGRG5 ENSG00000159618	8
ADGRG6 ENSG00000112414	1
ADGRG7 ENSG00000144820	0
ADGRL1 ENSG00000072071	207
ADGRL2 ENSG00000117114	145
ADGRL3 ENSG00000150471	1
ADGRL4 ENSG00000162618	12
ADGRV1 ENSG00000164199	7
ADH1A ENSG00000187758	0
ADH1B ENSG00000196616	3
ADH1C ENSG00000248144	12
ADH4 ENSG00000198099	23
ADH5 ENSG00000197894	137
ADH6 ENSG00000172955	16
ADH7 ENSG00000196344	0
ADHFE1 ENSG00000147576	37
ADI1 ENSG00000182551	947
ADIG ENSG00000182035	0
ADIPOQ ENSG00000181092	0
ADIPOR1 ENSG00000159346	22
ADIPOR2 ENSG00000006831	24
ADIRF ENSG00000148671	3640
ADK ENSG00000156110	29
ADM ENSG00000148926	13
ADM2 ENSG00000128165	2
ADM5 ENSG00000224420	29
ADNP ENSG00000101126	214
ADNP2 ENSG00000101544	31
ADO ENSG00000181915	20
ADORA1 ENSG00000163485	4
ADORA2A ENSG00000128271	0
ADORA2B ENSG00000170425	0
ADORA3 ENSG00000282608	12
ADPGK ENSG00000159322	62
ADPRH ENSG00000144843	30
ADPRHL1 ENSG00000153531	21
ADPRHL2 ENSG00000116863	283
ADPRM ENSG00000170222	14
ADRA1A ENSG00000120907	22
ADRA1B ENSG00000170214	0
ADRA1D ENSG00000171873	1
ADRA2A ENSG00000150594	4
ADRA2B ENSG00000274286	0
ADRA2C ENSG00000184160	35
ADRB1 ENSG00000043591	6
ADRB2 ENSG00000169252	10
ADRB3 ENSG00000188778	23
ADRM1 ENSG00000130706	225
ADSL ENSG00000239900	21
ADSS ENSG00000035687	31
ADSSL1 ENSG00000185100	71
ADTRP ENSG00000111863	0
AEBP1 ENSG00000106624	3008
AEBP2 ENSG00000139154	41
AEN ENSG00000181026	30
AES ENSG00000104964	2198
AF011889.5 ENSG00000241489	1
AF111168.1 ENSG00000280308	0
AF131216.1 ENSG00000280273	0
AF165138.7 ENSG00000243440	0
AFAP1 ENSG00000196526	56
AFAP1L1 ENSG00000157510	7
AFAP1L2 ENSG00000169129	34
AFF1 ENSG00000172493	57
AFF2 ENSG00000155966	0
AFF3 ENSG00000144218	12
AFF4 ENSG00000072364	83
AFG3L2 ENSG00000141385	262
AFM ENSG00000079557	0
AFMID ENSG00000183077	81
AFP ENSG00000081051	0
AFTPH ENSG00000119844	49
AGA ENSG00000038002	14
AGAP1 ENSG00000157985	29
AGAP14P ENSG00000279058	4
AGAP2 ENSG00000135439	8
AGAP3 ENSG00000133612	188
AGAP4 ENSG00000188234	9
AGAP5 ENSG00000172650	0
AGAP6 ENSG00000204149	30
AGAP9 ENSG00000204172	14
AGBL1 ENSG00000273540	5
AGBL2 ENSG00000165923	2
AGBL3 ENSG00000146856	2
AGBL4 ENSG00000186094	3
AGBL5 ENSG00000084693	109
AGER ENSG00000204305	33
AGFG1 ENSG00000173744	59
AGFG2 ENSG00000106351	22
AGGF1 ENSG00000164252	34
AGK ENSG00000006530	6
AGL ENSG00000162688	37
AGMAT ENSG00000116771	0
AGMO ENSG00000187546	1
AGO1 ENSG00000092847	17
AGO2 ENSG00000123908	75
AGO3 ENSG00000126070	52
AGO4 ENSG00000134698	5
AGPAT1 ENSG00000204310	653
AGPAT2 ENSG00000169692	347
AGPAT3 ENSG00000160216	77
AGPAT4 ENSG00000026652	31
AGPAT5 ENSG00000155189	8
AGPS ENSG00000018510	6
AGR2 ENSG00000106541	397
AGR3 ENSG00000173467	12
AGRN ENSG00000188157	120
AGRP ENSG00000159723	0
AGT ENSG00000135744	137
AGTPBP1 ENSG00000135049	1
AGTR1 ENSG00000144891	12
AGTRAP ENSG00000177674	483
AGXT ENSG00000172482	0
AGXT2 ENSG00000113492	0
AHCTF1 ENSG00000153207	40
AHCY ENSG00000101444	107
AHCYL1 ENSG00000168710	210
AHCYL2 ENSG00000158467	25
AHDC1 ENSG00000126705	188
AHI1 ENSG00000135541	95
AHNAK ENSG00000124942	1260
AHNAK2 ENSG00000185567	183
AHR ENSG00000106546	48
AHRR ENSG00000063438	0
AHSA1 ENSG00000100591	163
AHSA2 ENSG00000173209	57
AHSG ENSG00000145192	0
AHSP ENSG00000169877	0
AICDA ENSG00000111732	0
AIDA ENSG00000186063	2
AIF1 ENSG00000204472	63
AIF1L ENSG00000126878	10
AIFM1 ENSG00000156709	122
AIFM2 ENSG00000042286	91
AIFM3 ENSG00000183773	6
AIG1 ENSG00000146416	114
AIM1 ENSG00000112297	43
AIM1L ENSG00000176092	2
AIM2 ENSG00000163568	0
AIMP1 ENSG00000164022	28
AIMP2 ENSG00000106305	28
AIP ENSG00000110711	520
AIPL1 ENSG00000129221	35
AIRE ENSG00000160224	4
AJ239318.1 ENSG00000280108	0
AJAP1 ENSG00000196581	0
AJUBA ENSG00000129474	41
AK1 ENSG00000106992	165
AK2 ENSG00000004455	149
AK3 ENSG00000147853	57
AK4 ENSG00000162433	8
AK5 ENSG00000154027	11
AK6 ENSG00000085231	11
AK7 ENSG00000140057	0
AK8 ENSG00000165695	9
AK9 ENSG00000155085	0
AKAP1 ENSG00000121057	175
AKAP10 ENSG00000108599	60
AKAP11 ENSG00000023516	56
AKAP12 ENSG00000131016	119
AKAP13 ENSG00000170776	86
AKAP14 ENSG00000186471	0
AKAP17A ENSG00000197976	109
AKAP3 ENSG00000111254	4
AKAP4 ENSG00000147081	0
AKAP5 ENSG00000179841	0
AKAP6 ENSG00000151320	2
AKAP7 ENSG00000118507	15
AKAP8 ENSG00000105127	128
AKAP8L ENSG00000011243	436
AKAP9 ENSG00000127914	107
AKIP1 ENSG00000166452	117
AKIRIN1 ENSG00000174574	149
AKIRIN2 ENSG00000135334	6
AKNA ENSG00000106948	175
AKNAD1 ENSG00000162641	7
AKR1A1 ENSG00000117448	215
AKR1B1 ENSG00000085662	186
AKR1B10 ENSG00000198074	0
AKR1B15 ENSG00000227471	0
AKR1C1 ENSG00000187134	55
AKR1C2 ENSG00000151632	27
AKR1C3 ENSG00000196139	14
AKR1C4 ENSG00000198610	0
AKR1D1 ENSG00000122787	8
AKR1E2 ENSG00000165568	1
AKR7A2 ENSG00000053371	115
AKR7A3 ENSG00000162482	5
AKR7L ENSG00000211454	3
AKT1 ENSG00000142208	771
AKT1S1 ENSG00000204673	358
AKT2 ENSG00000105221	375
AKT3 ENSG00000117020	171
AKTIP ENSG00000166971	30
AL023806.1 ENSG00000280184	8
AL049794.1 ENSG00000280240	0
AL049872.1 ENSG00000279963	1
AL133475.1 ENSG00000281602	0
AL135745.1 ENSG00000279654	0
AL135787.1 ENSG00000283263	0
AL354828.1 ENSG00000279282	0
AL354828.2 ENSG00000280175	18
AL356053.1 ENSG00000150076	4
AL356289.1 ENSG00000279096	0
AL356585.1 ENSG00000279081	0
AL357140.1 ENSG00000280113	0
AL358852.1 ENSG00000278899	1
AL365181.1 ENSG00000280316	0
AL513523.2 ENSG00000279767	73
AL589743.1 ENSG00000279508	18
AL590235.1 ENSG00000280230	1
AL645922.1 ENSG00000279546	0
ALAD ENSG00000148218	53
ALAS1 ENSG00000023330	33
ALAS2 ENSG00000158578	0
ALB ENSG00000163631	4
ALCAM ENSG00000170017	27
ALDH16A1 ENSG00000161618	176
ALDH18A1 ENSG00000059573	55
ALDH1A1 ENSG00000165092	112
ALDH1A2 ENSG00000128918	129
ALDH1A3 ENSG00000184254	121
ALDH1B1 ENSG00000137124	251
ALDH1L1 ENSG00000144908	184
ALDH1L2 ENSG00000136010	46
ALDH3A1 ENSG00000108602	3
ALDH3A2 ENSG00000072210	243
ALDH3B1 ENSG00000006534	41
ALDH3B2 ENSG00000132746	0
ALDH4A1 ENSG00000159423	155
ALDH5A1 ENSG00000112294	14
ALDH6A1 ENSG00000119711	76
ALDH7A1 ENSG00000164904	168
ALDH8A1 ENSG00000118514	3
ALDH9A1 ENSG00000143149	90
ALDOA ENSG00000149925	2271
ALDOB ENSG00000136872	0
ALDOC ENSG00000109107	59
ALG1 ENSG00000033011	60
ALG10 ENSG00000139133	5
ALG10B ENSG00000175548	14
ALG11 ENSG00000253710	14
ALG12 ENSG00000182858	186
ALG13 ENSG00000101901	31
ALG14 ENSG00000172339	38
ALG1L ENSG00000189366	21
ALG1L2 ENSG00000251287	0
ALG2 ENSG00000119523	39
ALG3 ENSG00000214160	173
ALG5 ENSG00000120697	19
ALG6 ENSG00000088035	5
ALG8 ENSG00000159063	92
ALG9 ENSG00000086848	6
ALK ENSG00000171094	0
ALKBH1 ENSG00000100601	4
ALKBH2 ENSG00000189046	37
ALKBH3 ENSG00000166199	80
ALKBH4 ENSG00000160993	94
ALKBH5 ENSG00000091542	466
ALKBH6 ENSG00000239382	150
ALKBH7 ENSG00000125652	698
ALKBH8 ENSG00000137760	20
ALLC ENSG00000151360	0
ALMS1 ENSG00000116127	3
ALOX12 ENSG00000108839	0
ALOX12B ENSG00000179477	0
ALOX15 ENSG00000161905	0
ALOX15B ENSG00000179593	201
ALOX5 ENSG00000012779	6
ALOX5AP ENSG00000132965	6
ALOXE3 ENSG00000179148	0
ALPK1 ENSG00000073331	22
ALPK2 ENSG00000198796	0
ALPK3 ENSG00000136383	31
ALPL ENSG00000162551	0
ALPP ENSG00000163283	0
ALS2 ENSG00000003393	15
ALS2CL ENSG00000178038	101
ALS2CR11 ENSG00000155754	0
ALS2CR12 ENSG00000155749	0
ALX1 ENSG00000180318	0
ALX3 ENSG00000156150	0
ALX4 ENSG00000052850	0
ALYREF ENSG00000183684	77
AMACR ENSG00000242110	10
AMBN ENSG00000178522	0
AMBP ENSG00000106927	0
AMBRA1 ENSG00000110497	41
AMD1 ENSG00000123505	97
AMDHD1 ENSG00000139344	0
AMDHD2 ENSG00000162066	62
AMELX ENSG00000125363	0
AMELY ENSG00000099721	0
AMER1 ENSG00000184675	7
AMER2 ENSG00000165566	0
AMER3 ENSG00000178171	0
AMFR ENSG00000159461	126
AMH ENSG00000104899	15
AMHR2 ENSG00000135409	0
AMIGO1 ENSG00000181754	31
AMIGO2 ENSG00000139211	23
AMIGO3 ENSG00000176020	12
AMMECR1 ENSG00000101935	24
AMMECR1L ENSG00000144233	13
AMN ENSG00000166126	25
AMN1 ENSG00000151743	22
AMOT ENSG00000126016	16
AMOTL1 ENSG00000166025	186
AMOTL2 ENSG00000114019	51
AMPD1 ENSG00000116748	0
AMPD2 ENSG00000116337	288
AMPD3 ENSG00000133805	15
AMPH ENSG00000078053	1
AMT ENSG00000145020	1
AMTN ENSG00000187689	0
AMY1A ENSG00000237763	5
AMY1B ENSG00000174876	19
AMY1C ENSG00000187733	2
AMY2A ENSG00000243480	0
AMY2B ENSG00000240038	16
AMZ1 ENSG00000174945	0
AMZ2 ENSG00000196704	30
ANAPC1 ENSG00000153107	84
ANAPC10 ENSG00000164162	2
ANAPC11 ENSG00000141552	620
ANAPC13 ENSG00000129055	38
ANAPC15 ENSG00000110200	268
ANAPC16 ENSG00000166295	335
ANAPC2 ENSG00000176248	183
ANAPC4 ENSG00000053900	76
ANAPC5 ENSG00000089053	414
ANAPC7 ENSG00000196510	252
ANG ENSG00000214274	72
ANGEL1 ENSG00000013523	26
ANGEL2 ENSG00000174606	13
ANGPT1 ENSG00000154188	25
ANGPT2 ENSG00000091879	30
ANGPT4 ENSG00000101280	3
ANGPTL1 ENSG00000116194	2
ANGPTL2 ENSG00000136859	367
ANGPTL3 ENSG00000132855	0
ANGPTL4 ENSG00000167772	196
ANGPTL5 ENSG00000187151	0
ANGPTL6 ENSG00000130812	1
ANGPTL7 ENSG00000171819	7
ANGPTL8 ENSG00000130173	0
ANHX ENSG00000227059	0
ANK1 ENSG00000029534	15
ANK2 ENSG00000145362	11
ANK3 ENSG00000151150	108
ANKAR ENSG00000151687	7
ANKDD1A ENSG00000166839	38
ANKDD1B ENSG00000189045	2
ANKEF1 ENSG00000132623	11
ANKFN1 ENSG00000153930	3
ANKFY1 ENSG00000185722	72
ANKH ENSG00000154122	180
ANKHD1 ENSG00000131503	23
ANKHD1-EIF4EBP3 ENSG00000254996	0
ANKIB1 ENSG00000001629	19
ANKK1 ENSG00000170209	0
ANKLE1 ENSG00000160117	0
ANKLE2 ENSG00000176915	129
ANKMY1 ENSG00000144504	104
ANKMY2 ENSG00000106524	13
ANKRA2 ENSG00000164331	45
ANKRD1 ENSG00000148677	0
ANKRD10 ENSG00000088448	75
ANKRD11 ENSG00000167522	407
ANKRD12 ENSG00000101745	93
ANKRD13A ENSG00000076513	16
ANKRD13B ENSG00000198720	96
ANKRD13C ENSG00000118454	27
ANKRD13D ENSG00000172932	391
ANKRD16 ENSG00000134461	88
ANKRD17 ENSG00000132466	54
ANKRD18A ENSG00000180071	33
ANKRD18B ENSG00000230453	8
ANKRD2 ENSG00000165887	19
ANKRD20A1 ENSG00000260691	0
ANKRD20A2 ENSG00000183148	0
ANKRD20A3 ENSG00000276203	1
ANKRD20A4 ENSG00000172014	6
ANKRD22 ENSG00000152766	26
ANKRD23 ENSG00000163126	36
ANKRD24 ENSG00000089847	67
ANKRD26 ENSG00000107890	50
ANKRD27 ENSG00000105186	22
ANKRD28 ENSG00000206560	26
ANKRD29 ENSG00000154065	4
ANKRD30A ENSG00000148513	22
ANKRD30B ENSG00000180777	3
ANKRD30BL ENSG00000163046	0
ANKRD31 ENSG00000145700	0
ANKRD33 ENSG00000167612	0
ANKRD33B ENSG00000164236	1
ANKRD34A ENSG00000272031	1
ANKRD34B ENSG00000189127	0
ANKRD34C ENSG00000235711	0
ANKRD35 ENSG00000198483	189
ANKRD36 ENSG00000135976	32
ANKRD36B ENSG00000196912	37
ANKRD36C ENSG00000174501	32
ANKRD37 ENSG00000186352	51
ANKRD39 ENSG00000213337	40
ANKRD40 ENSG00000154945	51
ANKRD42 ENSG00000137494	15
ANKRD44 ENSG00000065413	17
ANKRD45 ENSG00000183831	10
ANKRD46 ENSG00000186106	14
ANKRD49 ENSG00000168876	14
ANKRD50 ENSG00000151458	3
ANKRD52 ENSG00000139645	204
ANKRD53 ENSG00000144031	0
ANKRD54 ENSG00000100124	242
ANKRD55 ENSG00000164512	0
ANKRD6 ENSG00000135299	22
ANKRD61 ENSG00000157999	0
ANKRD62 ENSG00000181626	7
ANKRD65 ENSG00000235098	125
ANKRD66 ENSG00000230062	0
ANKRD7 ENSG00000106013	2
ANKRD9 ENSG00000156381	88
ANKS1A ENSG00000064999	7
ANKS1B ENSG00000185046	9
ANKS3 ENSG00000168096	186
ANKS4B ENSG00000175311	0
ANKS6 ENSG00000165138	6
ANKUB1 ENSG00000206199	0
ANKZF1 ENSG00000163516	229
ANLN ENSG00000011426	0
ANO1 ENSG00000131620	43
ANO10 ENSG00000160746	83
ANO2 ENSG00000047617	0
ANO3 ENSG00000134343	0
ANO4 ENSG00000151572	9
ANO5 ENSG00000171714	10
ANO6 ENSG00000177119	75
ANO7 ENSG00000146205	277
ANO8 ENSG00000074855	1
ANO9 ENSG00000185101	29
ANOS1 ENSG00000011201	4
ANP32A ENSG00000140350	280
ANP32B ENSG00000136938	183
ANP32D ENSG00000139223	6
ANP32E ENSG00000143401	40
ANPEP ENSG00000166825	117
ANTXR1 ENSG00000169604	181
ANTXR2 ENSG00000163297	232
ANTXRL ENSG00000274209	0
ANXA1 ENSG00000135046	135
ANXA10 ENSG00000109511	0
ANXA11 ENSG00000122359	654
ANXA13 ENSG00000104537	1
ANXA2 ENSG00000182718	777
ANXA2R ENSG00000177721	0
ANXA3 ENSG00000138772	9
ANXA4 ENSG00000196975	81
ANXA5 ENSG00000164111	212
ANXA6 ENSG00000197043	1143
ANXA7 ENSG00000138279	119
ANXA8 ENSG00000265190	16
ANXA8L1 ENSG00000264230	26
ANXA9 ENSG00000143412	0
AOAH ENSG00000136250	31
AOC1 ENSG00000002726	3
AOC2 ENSG00000131480	0
AOC3 ENSG00000131471	259
AOX1 ENSG00000138356	16
AP000275.65 ENSG00000265590	0
AP000295.9 ENSG00000249624	0
AP000304.12 ENSG00000249209	0
AP000349.2 ENSG00000280178	0
AP000350.10 ENSG00000251357	0
AP000687.1 ENSG00000280170	1
AP000721.4 ENSG00000256100	0
AP000769.1 ENSG00000279576	1239
AP000866.1 ENSG00000279342	8
AP001888.1 ENSG00000281781	0
AP002962.1 ENSG00000279906	4
AP006285.2 ENSG00000278919	8
AP1AR ENSG00000138660	4
AP1B1 ENSG00000100280	316
AP1G1 ENSG00000166747	30
AP1G2 ENSG00000213983	354
AP1M1 ENSG00000072958	577
AP1M2 ENSG00000129354	151
AP1S1 ENSG00000106367	257
AP1S2 ENSG00000182287	10
AP1S3 ENSG00000152056	17
AP2A1 ENSG00000196961	357
AP2A2 ENSG00000183020	394
AP2B1 ENSG00000006125	289
AP2M1 ENSG00000161203	1197
AP2S1 ENSG00000042753	1050
AP3B1 ENSG00000132842	19
AP3B2 ENSG00000103723	0
AP3D1 ENSG00000065000	232
AP3M1 ENSG00000185009	72
AP3M2 ENSG00000070718	43
AP3S1 ENSG00000177879	19
AP3S2 ENSG00000157823	226
AP4B1 ENSG00000134262	23
AP4E1 ENSG00000081014	0
AP4M1 ENSG00000221838	122
AP4S1 ENSG00000100478	13
AP5B1 ENSG00000254470	49
AP5M1 ENSG00000053770	6
AP5S1 ENSG00000125843	58
AP5Z1 ENSG00000242802	56
APAF1 ENSG00000120868	10
APBA1 ENSG00000107282	11
APBA2 ENSG00000034053	113
APBA3 ENSG00000011132	71
APBB1 ENSG00000166313	506
APBB1IP ENSG00000077420	1
APBB2 ENSG00000163697	37
APBB3 ENSG00000113108	285
APC ENSG00000134982	6
APC2 ENSG00000115266	3
APCDD1 ENSG00000154856	157
APCDD1L ENSG00000198768	14
APCS ENSG00000132703	0
APEH ENSG00000164062	199
APELA ENSG00000248329	9
APEX1 ENSG00000100823	201
APEX2 ENSG00000169188	185
APH1A ENSG00000117362	379
APH1B ENSG00000138613	47
API5 ENSG00000166181	7
APIP ENSG00000149089	5
APITD1 ENSG00000175279	5
APITD1-CORT ENSG00000251503	0
APLF ENSG00000169621	11
APLN ENSG00000171388	0
APLNR ENSG00000134817	39
APLP1 ENSG00000105290	65
APLP2 ENSG00000084234	875
APMAP ENSG00000101474	268
APOA1 ENSG00000118137	0
APOA2 ENSG00000158874	0
APOB ENSG00000084674	0
APOBEC1 ENSG00000111701	0
APOBEC2 ENSG00000124701	0
APOBEC3A ENSG00000128383	0
APOBEC3B ENSG00000179750	0
APOBEC3C ENSG00000244509	144
APOBEC3D ENSG00000243811	3
APOBEC3F ENSG00000128394	19
APOBEC3G ENSG00000239713	75
APOBEC3H ENSG00000100298	0
APOBEC4 ENSG00000173627	0
APOBR ENSG00000184730	102
APOC1 ENSG00000130208	476
APOC2 ENSG00000234906	0
APOC3 ENSG00000110245	0
APOC4 ENSG00000267467	0
APOD ENSG00000189058	1509
APOE ENSG00000130203	4800
APOF ENSG00000175336	21
APOH ENSG00000091583	1
APOL1 ENSG00000100342	298
APOL2 ENSG00000128335	120
APOL3 ENSG00000128284	41
APOL4 ENSG00000100336	18
APOL6 ENSG00000221963	55
APOLD1 ENSG00000178878	12
APOM ENSG00000204444	16
APOO ENSG00000184831	2
APOOL ENSG00000155008	20
APP ENSG00000142192	697
APPBP2 ENSG00000062725	36
APPL1 ENSG00000157500	27
APPL2 ENSG00000136044	158
APRT ENSG00000198931	839
APTX ENSG00000137074	62
AQP1 ENSG00000240583	152
AQP10 ENSG00000143595	0
AQP11 ENSG00000178301	4
AQP12A ENSG00000184945	0
AQP12B ENSG00000185176	0
AQP2 ENSG00000167580	2
AQP3 ENSG00000165272	582
AQP4 ENSG00000171885	2
AQP5 ENSG00000161798	6
AQP6 ENSG00000086159	0
AQP7 ENSG00000165269	0
AQP8 ENSG00000103375	0
AQP9 ENSG00000103569	0
AQR ENSG00000021776	34
AR ENSG00000169083	299
ARAF ENSG00000078061	169
ARAP1 ENSG00000186635	485
ARAP2 ENSG00000047365	4
ARAP3 ENSG00000120318	149
ARC ENSG00000198576	0
ARCN1 ENSG00000095139	90
AREG ENSG00000109321	16
AREL1 ENSG00000119682	56
ARF1 ENSG00000143761	228
ARF3 ENSG00000134287	451
ARF4 ENSG00000168374	117
ARF5 ENSG00000004059	47
ARF6 ENSG00000165527	147
ARFGAP1 ENSG00000101199	390
ARFGAP2 ENSG00000149182	479
ARFGAP3 ENSG00000242247	35
ARFGEF1 ENSG00000066777	34
ARFGEF2 ENSG00000124198	63
ARFGEF3 ENSG00000112379	42
ARFIP1 ENSG00000164144	23
ARFIP2 ENSG00000132254	319
ARFRP1 ENSG00000101246	486
ARG1 ENSG00000118520	0
ARG2 ENSG00000081181	90
ARGFX ENSG00000186103	4
ARGLU1 ENSG00000134884	370
ARHGAP1 ENSG00000175220	727
ARHGAP10 ENSG00000071205	290
ARHGAP11A ENSG00000198826	4
ARHGAP11B ENSG00000187951	7
ARHGAP12 ENSG00000165322	15
ARHGAP15 ENSG00000075884	0
ARHGAP17 ENSG00000140750	45
ARHGAP18 ENSG00000146376	18
ARHGAP19 ENSG00000213390	22
ARHGAP20 ENSG00000137727	2
ARHGAP21 ENSG00000107863	96
ARHGAP22 ENSG00000128805	9
ARHGAP23 ENSG00000275832	13
ARHGAP24 ENSG00000138639	1
ARHGAP25 ENSG00000163219	19
ARHGAP26 ENSG00000145819	30
ARHGAP27 ENSG00000159314	135
ARHGAP28 ENSG00000088756	23
ARHGAP29 ENSG00000137962	38
ARHGAP30 ENSG00000186517	26
ARHGAP31 ENSG00000031081	93
ARHGAP32 ENSG00000134909	105
ARHGAP33 ENSG00000004777	46
ARHGAP35 ENSG00000160007	87
ARHGAP36 ENSG00000147256	0
ARHGAP39 ENSG00000147799	63
ARHGAP4 ENSG00000089820	140
ARHGAP40 ENSG00000124143	0
ARHGAP42 ENSG00000165895	8
ARHGAP44 ENSG00000006740	4
ARHGAP45 ENSG00000180448	72
ARHGAP5 ENSG00000100852	29
ARHGAP6 ENSG00000047648	73
ARHGAP8 ENSG00000241484	11
ARHGAP9 ENSG00000123329	24
ARHGDIA ENSG00000141522	1699
ARHGDIB ENSG00000111348	113
ARHGDIG ENSG00000242173	0
ARHGEF1 ENSG00000076928	178
ARHGEF10 ENSG00000104728	18
ARHGEF10L ENSG00000074964	97
ARHGEF11 ENSG00000132694	76
ARHGEF12 ENSG00000196914	47
ARHGEF15 ENSG00000198844	16
ARHGEF16 ENSG00000130762	62
ARHGEF17 ENSG00000110237	82
ARHGEF18 ENSG00000104880	0
ARHGEF19 ENSG00000142632	45
ARHGEF2 ENSG00000116584	152
ARHGEF25 ENSG00000240771	177
ARHGEF26 ENSG00000114790	15
ARHGEF28 ENSG00000214944	6
ARHGEF3 ENSG00000163947	65
ARHGEF33 ENSG00000214694	1
ARHGEF35 ENSG00000213214	18
ARHGEF37 ENSG00000183111	48
ARHGEF38 ENSG00000236699	5
ARHGEF39 ENSG00000137135	8
ARHGEF4 ENSG00000136002	75
ARHGEF40 ENSG00000165801	166
ARHGEF5 ENSG00000050327	20
ARHGEF6 ENSG00000129675	3
ARHGEF7 ENSG00000102606	210
ARHGEF9 ENSG00000131089	125
ARID1A ENSG00000117713	112
ARID1B ENSG00000049618	155
ARID2 ENSG00000189079	37
ARID3A ENSG00000116017	15
ARID3B ENSG00000179361	10
ARID4A ENSG00000032219	10
ARID4B ENSG00000054267	75
ARID5A ENSG00000196843	570
ARID5B ENSG00000150347	277
ARIH1 ENSG00000166233	163
ARIH2 ENSG00000177479	157
ARIH2OS ENSG00000221883	14
ARL1 ENSG00000120805	81
ARL10 ENSG00000175414	12
ARL11 ENSG00000152213	0
ARL13B ENSG00000169379	7
ARL14 ENSG00000179674	0
ARL14EP ENSG00000152219	10
ARL15 ENSG00000185305	48
ARL16 ENSG00000214087	246
ARL17A ENSG00000185829	13
ARL17B ENSG00000228696	38
ARL2 ENSG00000213465	445
ARL2BP ENSG00000102931	35
ARL3 ENSG00000138175	149
ARL4A ENSG00000122644	13
ARL4C ENSG00000188042	81
ARL4D ENSG00000175906	128
ARL5A ENSG00000162980	15
ARL5B ENSG00000165997	1
ARL5C ENSG00000141748	0
ARL6 ENSG00000113966	2
ARL6IP1 ENSG00000170540	27
ARL6IP4 ENSG00000182196	307
ARL6IP5 ENSG00000144746	72
ARL6IP6 ENSG00000177917	6
ARL8A ENSG00000143862	111
ARL8B ENSG00000134108	51
ARL9 ENSG00000196503	1
ARMC1 ENSG00000104442	30
ARMC10 ENSG00000170632	26
ARMC12 ENSG00000157343	5
ARMC2 ENSG00000118690	2
ARMC3 ENSG00000165309	0
ARMC4 ENSG00000169126	0
ARMC5 ENSG00000140691	43
ARMC6 ENSG00000105676	136
ARMC7 ENSG00000125449	95
ARMC8 ENSG00000114098	73
ARMC9 ENSG00000135931	52
ARMCX1 ENSG00000126947	9
ARMCX2 ENSG00000184867	44
ARMCX3 ENSG00000102401	45
ARMCX4 ENSG00000196440	28
ARMCX5 ENSG00000125962	11
ARMCX6 ENSG00000198960	31
ARMS2 ENSG00000254636	0
ARMT1 ENSG00000146476	18
ARNT ENSG00000143437	66
ARNT2 ENSG00000172379	3
ARNTL ENSG00000133794	18
ARNTL2 ENSG00000029153	9
ARPC1A ENSG00000241685	54
ARPC1B ENSG00000130429	168
ARPC2 ENSG00000163466	122
ARPC3 ENSG00000111229	286
ARPC4 ENSG00000241553	490
ARPC5 ENSG00000162704	93
ARPC5L ENSG00000136950	67
ARPIN ENSG00000242498	73
ARPP19 ENSG00000128989	50
ARPP21 ENSG00000172995	18
ARRB1 ENSG00000137486	91
ARRB2 ENSG00000141480	219
ARRDC1 ENSG00000197070	204
ARRDC2 ENSG00000105643	131
ARRDC3 ENSG00000113369	34
ARRDC4 ENSG00000140450	12
ARRDC5 ENSG00000205784	0
ARSA ENSG00000100299	611
ARSB ENSG00000113273	5
ARSD ENSG00000006756	158
ARSE ENSG00000157399	17
ARSF ENSG00000062096	0
ARSG ENSG00000141337	24
ARSI ENSG00000183876	15
ARSJ ENSG00000180801	13
ARSK ENSG00000164291	0
ART3 ENSG00000156219	22
ART4 ENSG00000111339	0
ART5 ENSG00000167311	2
ARTN ENSG00000117407	58
ARV1 ENSG00000173409	10
ARVCF ENSG00000099889	85
ARX ENSG00000004848	0
AS3MT ENSG00000214435	0
ASAH1 ENSG00000104763	397
ASAH2 ENSG00000188611	0
ASAH2B ENSG00000204147	9
ASAP1 ENSG00000153317	53
ASAP2 ENSG00000151693	43
ASAP3 ENSG00000088280	152
ASB1 ENSG00000065802	125
ASB10 ENSG00000146926	0
ASB11 ENSG00000165192	0
ASB12 ENSG00000198881	0
ASB13 ENSG00000196372	83
ASB14 ENSG00000239388	0
ASB15 ENSG00000146809	0
ASB16 ENSG00000161664	0
ASB17 ENSG00000154007	0
ASB18 ENSG00000182177	10
ASB2 ENSG00000100628	201
ASB3 ENSG00000115239	32
ASB4 ENSG00000005981	0
ASB5 ENSG00000164122	44
ASB6 ENSG00000148331	52
ASB7 ENSG00000183475	7
ASB8 ENSG00000177981	85
ASB9 ENSG00000102048	0
ASCC1 ENSG00000138303	20
ASCC2 ENSG00000100325	331
ASCC3 ENSG00000112249	23
ASCL1 ENSG00000139352	0
ASCL2 ENSG00000183734	67
ASCL3 ENSG00000176009	0
ASCL4 ENSG00000187855	0
ASCL5 ENSG00000232237	0
ASF1A ENSG00000111875	11
ASF1B ENSG00000105011	13
ASGR1 ENSG00000141505	0
ASGR2 ENSG00000161944	0
ASH1L ENSG00000116539	222
ASH2L ENSG00000129691	42
ASIC1 ENSG00000110881	88
ASIC2 ENSG00000108684	0
ASIC3 ENSG00000213199	37
ASIC4 ENSG00000072182	4
ASIC5 ENSG00000256394	8
ASIP ENSG00000101440	6
ASL ENSG00000126522	180
ASMT ENSG00000196433	0
ASMTL ENSG00000169093	350
ASNA1 ENSG00000198356	291
ASNS ENSG00000070669	160
ASNSD1 ENSG00000138381	26
ASPA ENSG00000108381	41
ASPDH ENSG00000204653	0
ASPG ENSG00000166183	7
ASPH ENSG00000198363	75
ASPHD1 ENSG00000174939	6
ASPHD2 ENSG00000128203	2
ASPM ENSG00000066279	15
ASPN ENSG00000106819	0
ASPRV1 ENSG00000244617	24
ASPSCR1 ENSG00000169696	294
ASRGL1 ENSG00000162174	1
ASS1 ENSG00000130707	249
ASTE1 ENSG00000034533	16
ASTN1 ENSG00000152092	0
ASTN2 ENSG00000148219	70
ASUN ENSG00000064102	11
ASXL1 ENSG00000171456	207
ASXL2 ENSG00000143970	7
ASXL3 ENSG00000141431	4
ASZ1 ENSG00000154438	0
ATAD1 ENSG00000138138	17
ATAD2 ENSG00000156802	24
ATAD2B ENSG00000119778	38
ATAD3A ENSG00000197785	170
ATAD3B ENSG00000160072	289
ATAD3C ENSG00000215915	11
ATAD5 ENSG00000176208	15
ATAT1 ENSG00000137343	47
ATCAY ENSG00000167654	2
ATE1 ENSG00000107669	48
ATF1 ENSG00000123268	12
ATF2 ENSG00000115966	18
ATF3 ENSG00000162772	465
ATF4 ENSG00000128272	656
ATF5 ENSG00000169136	80
ATF6 ENSG00000118217	16
ATF6B ENSG00000213676	147
ATF7 ENSG00000170653	42
ATF7IP ENSG00000171681	36
ATF7IP2 ENSG00000166669	16
ATG10 ENSG00000152348	264
ATG101 ENSG00000123395	218
ATG12 ENSG00000145782	115
ATG13 ENSG00000175224	262
ATG14 ENSG00000126775	99
ATG16L1 ENSG00000085978	66
ATG16L2 ENSG00000168010	63
ATG2A ENSG00000110046	164
ATG2B ENSG00000066739	16
ATG3 ENSG00000144848	33
ATG4A ENSG00000101844	20
ATG4B ENSG00000168397	423
ATG4C ENSG00000125703	17
ATG4D ENSG00000130734	205
ATG5 ENSG00000057663	7
ATG7 ENSG00000197548	93
ATG9A ENSG00000198925	249
ATG9B ENSG00000181652	8
ATHL1 ENSG00000142102	184
ATIC ENSG00000138363	34
ATL1 ENSG00000198513	26
ATL2 ENSG00000119787	17
ATL3 ENSG00000184743	73
ATM ENSG00000149311	93
ATMIN ENSG00000166454	27
ATN1 ENSG00000111676	406
ATOH1 ENSG00000172238	2
ATOH7 ENSG00000179774	0
ATOH8 ENSG00000168874	196
ATOX1 ENSG00000177556	674
ATP10A ENSG00000206190	12
ATP10B ENSG00000118322	0
ATP10D ENSG00000145246	16
ATP11A ENSG00000068650	9
ATP11B ENSG00000058063	24
ATP11C ENSG00000101974	12
ATP12A ENSG00000075673	0
ATP13A1 ENSG00000105726	253
ATP13A2 ENSG00000159363	110
ATP13A3 ENSG00000133657	62
ATP13A4 ENSG00000127249	6
ATP13A5 ENSG00000187527	0
ATP1A1 ENSG00000163399	1610
ATP1A2 ENSG00000018625	79
ATP1A3 ENSG00000105409	0
ATP1A4 ENSG00000132681	0
ATP1B1 ENSG00000143153	133
ATP1B2 ENSG00000129244	35
ATP1B3 ENSG00000069849	49
ATP1B4 ENSG00000101892	1
ATP23 ENSG00000166896	0
ATP2A1 ENSG00000196296	0
ATP2A2 ENSG00000174437	171
ATP2A3 ENSG00000074370	59
ATP2B1 ENSG00000070961	71
ATP2B2 ENSG00000157087	0
ATP2B3 ENSG00000067842	0
ATP2B4 ENSG00000058668	77
ATP2C1 ENSG00000017260	57
ATP2C2 ENSG00000064270	52
ATP4A ENSG00000105675	0
ATP4B ENSG00000186009	0
ATP5J2-PTCD1 ENSG00000248919	0
ATP5SL ENSG00000105341	138
ATP6AP1 ENSG00000071553	1008
ATP6AP1L ENSG00000205464	7
ATP6AP2 ENSG00000182220	166
ATP6V0A1 ENSG00000033627	327
ATP6V0A2 ENSG00000185344	30
ATP6V0A4 ENSG00000105929	0
ATP6V0B ENSG00000117410	949
ATP6V0C ENSG00000185883	0
ATP6V0D1 ENSG00000159720	858
ATP6V0D2 ENSG00000147614	0
ATP6V0E1 ENSG00000113732	230
ATP6V0E2 ENSG00000171130	43
ATP6V1A ENSG00000114573	19
ATP6V1B1 ENSG00000116039	6
ATP6V1B2 ENSG00000147416	76
ATP6V1C1 ENSG00000155097	26
ATP6V1C2 ENSG00000143882	17
ATP6V1D ENSG00000100554	27
ATP6V1E1 ENSG00000131100	318
ATP6V1E2 ENSG00000250565	23
ATP6V1F ENSG00000128524	141
ATP6V1G1 ENSG00000136888	104
ATP6V1G2 ENSG00000213760	2
ATP6V1G3 ENSG00000151418	1
ATP6V1H ENSG00000047249	51
ATP7A ENSG00000165240	16
ATP7B ENSG00000123191	17
ATP8A1 ENSG00000124406	28
ATP8A2 ENSG00000132932	3
ATP8B1 ENSG00000081923	36
ATP8B2 ENSG00000143515	73
ATP8B3 ENSG00000130270	2
ATP8B4 ENSG00000104043	16
ATP9A ENSG00000054793	128
ATP9B ENSG00000166377	106
ATPIF1 ENSG00000130770	331
ATR ENSG00000175054	19
ATRAID ENSG00000138085	91
ATRIP ENSG00000164053	0
ATRIP ENSG00000282827	0
ATRN ENSG00000088812	59
ATRNL1 ENSG00000107518	4
ATRX ENSG00000085224	209
ATXN1 ENSG00000124788	99
ATXN10 ENSG00000130638	30
ATXN1L ENSG00000224470	4
ATXN2 ENSG00000204842	156
ATXN2L ENSG00000168488	144
ATXN3 ENSG00000066427	64
ATXN3L ENSG00000123594	6
ATXN7 ENSG00000163635	12
ATXN7L1 ENSG00000146776	2
ATXN7L2 ENSG00000162650	19
ATXN7L3 ENSG00000087152	92
ATXN7L3B ENSG00000253719	123
AUH ENSG00000148090	21
AUNIP ENSG00000127423	0
AUP1 ENSG00000115307	700
AURKA ENSG00000087586	0
AURKAIP1 ENSG00000175756	647
AURKB ENSG00000178999	0
AURKC ENSG00000105146	0
AUTS2 ENSG00000158321	34
AVEN ENSG00000169857	31
AVIL ENSG00000135407	12
AVL9 ENSG00000105778	14
AVP ENSG00000101200	0
AVPI1 ENSG00000119986	79
AVPR1A ENSG00000166148	2
AVPR1B ENSG00000198049	0
AVPR2 ENSG00000126895	0
AXDND1 ENSG00000162779	0
AXIN1 ENSG00000103126	81
AXIN2 ENSG00000168646	46
AXL ENSG00000167601	569
AZGP1 ENSG00000160862	2780
AZI2 ENSG00000163512	45
AZIN1 ENSG00000155096	62
AZIN2 ENSG00000142920	17
AZU1 ENSG00000172232	7
B2M ENSG00000166710	1451
B3GALNT1 ENSG00000169255	28
B3GALNT2 ENSG00000162885	0
B3GALT1 ENSG00000172318	0
B3GALT2 ENSG00000162630	6
B3GALT4 ENSG00000235863	34
B3GALT5 ENSG00000183778	0
B3GALT6 ENSG00000176022	51
B3GAT1 ENSG00000109956	16
B3GAT2 ENSG00000112309	16
B3GAT3 ENSG00000149541	351
B3GLCT ENSG00000187676	1
B3GNT2 ENSG00000170340	1
B3GNT3 ENSG00000179913	9
B3GNT4 ENSG00000176383	53
B3GNT5 ENSG00000176597	8
B3GNT6 ENSG00000198488	0
B3GNT7 ENSG00000156966	3
B3GNT8 ENSG00000177191	91
B3GNT9 ENSG00000237172	88
B3GNTL1 ENSG00000175711	58
B4GALNT1 ENSG00000135454	79
B4GALNT2 ENSG00000167080	0
B4GALNT3 ENSG00000139044	86
B4GALNT4 ENSG00000182272	64
B4GALT1 ENSG00000086062	129
B4GALT2 ENSG00000117411	465
B4GALT3 ENSG00000158850	182
B4GALT4 ENSG00000121578	30
B4GALT5 ENSG00000158470	65
B4GALT6 ENSG00000118276	21
B4GALT7 ENSG00000027847	161
B4GAT1 ENSG00000174684	356
B9D1 ENSG00000108641	164
B9D2 ENSG00000123810	47
BAALC ENSG00000164929	0
BAAT ENSG00000136881	2
BABAM1 ENSG00000105393	172
BACE1 ENSG00000186318	162
BACE2 ENSG00000182240	122
BACH1 ENSG00000156273	9
BACH2 ENSG00000112182	42
BAD ENSG00000002330	686
BAG1 ENSG00000107262	479
BAG2 ENSG00000112208	69
BAG3 ENSG00000151929	74
BAG4 ENSG00000156735	48
BAG5 ENSG00000166170	24
BAG6 ENSG00000204463	406
BAHCC1 ENSG00000266074	60
BAHD1 ENSG00000140320	63
BAIAP2 ENSG00000175866	327
BAIAP2L1 ENSG00000006453	202
BAIAP2L2 ENSG00000128298	15
BAIAP3 ENSG00000007516	33
BAK1 ENSG00000030110	105
BAMBI ENSG00000095739	0
BANF1 ENSG00000175334	206
BANF2 ENSG00000125888	0
BANK1 ENSG00000153064	0
BANP ENSG00000172530	82
BAP1 ENSG00000163930	275
BARD1 ENSG00000138376	16
BARHL2 ENSG00000143032	0
BARX1 ENSG00000131668	1
BARX2 ENSG00000043039	12
BASP1 ENSG00000176788	69
BATF ENSG00000156127	0
BATF2 ENSG00000168062	36
BATF3 ENSG00000123685	31
BAX ENSG00000087088	79
BAZ1A ENSG00000198604	33
BAZ1B ENSG00000009954	78
BAZ2A ENSG00000076108	144
BAZ2B ENSG00000123636	103
BBC3 ENSG00000105327	28
BBIP1 ENSG00000214413	31
BBOF1 ENSG00000119636	5
BBOX1 ENSG00000129151	0
BBS1 ENSG00000174483	5
BBS10 ENSG00000179941	23
BBS12 ENSG00000181004	9
BBS2 ENSG00000125124	27
BBS4 ENSG00000140463	14
BBS5 ENSG00000163093	16
BBS7 ENSG00000138686	10
BBS9 ENSG00000122507	4
BBX ENSG00000114439	114
BCAM ENSG00000187244	322
BCAN ENSG00000132692	0
BCAP29 ENSG00000075790	138
BCAP31 ENSG00000185825	1633
BCAR1 ENSG00000050820	346
BCAR3 ENSG00000137936	42
BCAS1 ENSG00000064787	40
BCAS2 ENSG00000116752	11
BCAS3 ENSG00000141376	106
BCAS4 ENSG00000124243	57
BCAT1 ENSG00000060982	23
BCAT2 ENSG00000105552	218
BCCIP ENSG00000107949	50
BCDIN3D ENSG00000186666	9
BCHE ENSG00000114200	8
BCKDHA ENSG00000248098	31
BCKDHB ENSG00000083123	11
BCKDK ENSG00000103507	183
BCL10 ENSG00000142867	26
BCL11A ENSG00000119866	32
BCL11B ENSG00000127152	6
BCL2 ENSG00000171791	53
BCL2A1 ENSG00000140379	0
BCL2L1 ENSG00000171552	383
BCL2L10 ENSG00000137875	0
BCL2L11 ENSG00000153094	9
BCL2L12 ENSG00000126453	43
BCL2L13 ENSG00000099968	66
BCL2L14 ENSG00000121380	0
BCL2L15 ENSG00000188761	16
BCL2L2 ENSG00000129473	123
BCL2L2-PABPN1 ENSG00000258643	0
BCL3 ENSG00000069399	194
BCL6 ENSG00000113916	105
BCL6B ENSG00000161940	24
BCL7A ENSG00000110987	21
BCL7B ENSG00000106635	60
BCL7C ENSG00000099385	601
BCL9 ENSG00000116128	12
BCL9L ENSG00000186174	261
BCLAF1 ENSG00000029363	129
BCO1 ENSG00000135697	6
BCO2 ENSG00000197580	62
BCOR ENSG00000183337	56
BCORL1 ENSG00000085185	68
BCR ENSG00000186716	82
BCS1L ENSG00000074582	89
BDH1 ENSG00000161267	73
BDH2 ENSG00000164039	184
BDKRB1 ENSG00000100739	1
BDKRB2 ENSG00000168398	11
BDNF ENSG00000176697	12
BDP1 ENSG00000145734	32
BEAN1 ENSG00000166546	3
BECN1 ENSG00000126581	62
BEGAIN ENSG00000183092	42
BEND2 ENSG00000177324	0
BEND3 ENSG00000178409	4
BEND4 ENSG00000188848	0
BEND5 ENSG00000162373	3
BEND6 ENSG00000151917	16
BEND7 ENSG00000165626	14
BEST1 ENSG00000167995	546
BEST2 ENSG00000039987	0
BEST3 ENSG00000127325	0
BEST4 ENSG00000142959	0
BET1 ENSG00000105829	29
BET1L ENSG00000177951	175
BEX1 ENSG00000133169	5
BEX2 ENSG00000133134	62
BEX3 ENSG00000166681	186
BEX4 ENSG00000102409	165
BEX5 ENSG00000184515	10
BFAR ENSG00000103429	69
BFSP1 ENSG00000125864	2
BFSP2 ENSG00000170819	0
BGLAP ENSG00000242252	3
BGN ENSG00000182492	1977
BHLHA15 ENSG00000180535	0
BHLHB9 ENSG00000198908	0
BHLHE22 ENSG00000180828	0
BHLHE40 ENSG00000134107	90
BHLHE41 ENSG00000123095	126
BHMG1 ENSG00000237452	0
BHMT ENSG00000145692	0
BHMT2 ENSG00000132840	10
BICC1 ENSG00000122870	5
BICD1 ENSG00000151746	0
BICD2 ENSG00000185963	76
BICDL1 ENSG00000135127	1
BICDL2 ENSG00000162069	41
BID ENSG00000015475	8
BIK ENSG00000100290	61
BIN1 ENSG00000136717	1017
BIN2 ENSG00000110934	0
BIN3 ENSG00000147439	293
BIRC2 ENSG00000110330	95
BIRC3 ENSG00000023445	10
BIRC5 ENSG00000089685	21
BIRC6 ENSG00000115760	35
BIRC7 ENSG00000101197	0
BIVM ENSG00000134897	25
BLCAP ENSG00000166619	500
BLK ENSG00000136573	1
BLM ENSG00000197299	1
BLMH ENSG00000108578	67
BLNK ENSG00000095585	3
BLOC1S1 ENSG00000135441	551
BLOC1S2 ENSG00000196072	26
BLOC1S3 ENSG00000189114	8
BLOC1S4 ENSG00000186222	26
BLOC1S5 ENSG00000188428	21
BLOC1S6 ENSG00000104164	72
BLVRA ENSG00000106605	34
BLVRB ENSG00000090013	761
BLZF1 ENSG00000117475	18
BMF ENSG00000104081	73
BMI1 ENSG00000168283	19
BMP1 ENSG00000168487	281
BMP10 ENSG00000163217	0
BMP2 ENSG00000125845	100
BMP2K ENSG00000138756	1
BMP3 ENSG00000152785	0
BMP4 ENSG00000125378	68
BMP5 ENSG00000112175	131
BMP6 ENSG00000153162	0
BMP7 ENSG00000101144	139
BMP8A ENSG00000183682	7
BMP8B ENSG00000116985	12
BMPER ENSG00000164619	14
BMPR1A ENSG00000107779	11
BMPR1B ENSG00000138696	33
BMPR2 ENSG00000204217	73
BMS1 ENSG00000165733	38
BMT2 ENSG00000164603	22
BMX ENSG00000102010	0
BNC1 ENSG00000169594	0
BNC2 ENSG00000173068	40
BNIP1 ENSG00000113734	76
BNIP2 ENSG00000140299	42
BNIP3 ENSG00000176171	55
BNIP3L ENSG00000104765	46
BNIPL ENSG00000163141	13
BOC ENSG00000144857	114
BOD1 ENSG00000145919	117
BOD1L1 ENSG00000038219	82
BOD1L2 ENSG00000228075	1
BOK ENSG00000176720	407
BOLA1 ENSG00000178096	124
BOLA2B ENSG00000169627	190
BOLA3 ENSG00000163170	15
BOLL ENSG00000152430	0
BOP1 ENSG00000261236	101
BORA ENSG00000136122	0
BORCS5 ENSG00000165714	6
BORCS6 ENSG00000196544	163
BORCS7 ENSG00000166275	127
BORCS8 ENSG00000254901	60
BORCS8-MEF2B ENSG00000064489	1
BPGM ENSG00000172331	9
BPHL ENSG00000137274	26
BPI ENSG00000101425	24
BPIFA1 ENSG00000198183	0
BPIFA2 ENSG00000131050	0
BPIFB1 ENSG00000125999	0
BPIFB2 ENSG00000078898	54
BPIFB4 ENSG00000186191	0
BPIFC ENSG00000184459	0
BPNT1 ENSG00000162813	17
BPTF ENSG00000171634	84
BRAF ENSG00000157764	24
BRAP ENSG00000089234	71
BRAT1 ENSG00000106009	458
BRCA1 ENSG00000012048	8
BRCA2 ENSG00000139618	29
BRCC3 ENSG00000185515	36
BRD1 ENSG00000100425	44
BRD2 ENSG00000204256	662
BRD3 ENSG00000169925	168
BRD4 ENSG00000141867	303
BRD7 ENSG00000166164	80
BRD8 ENSG00000112983	183
BRD9 ENSG00000028310	229
BRDT ENSG00000137948	1
BRE ENSG00000158019	51
BRF1 ENSG00000185024	174
BRF2 ENSG00000104221	65
BRI3 ENSG00000164713	468
BRI3BP ENSG00000184992	6
BRICD5 ENSG00000182685	64
BRINP1 ENSG00000078725	30
BRINP2 ENSG00000198797	0
BRINP3 ENSG00000162670	4
BRIP1 ENSG00000136492	7
BRIX1 ENSG00000113460	0
BRK1 ENSG00000254999	286
BRMS1 ENSG00000174744	130
BRMS1L ENSG00000100916	15
BROX ENSG00000162819	11
BRPF1 ENSG00000156983	11
BRPF3 ENSG00000096070	35
BRS3 ENSG00000102239	0
BRSK1 ENSG00000160469	135
BRSK2 ENSG00000174672	18
BRWD1 ENSG00000185658	71
BRWD3 ENSG00000165288	20
BSCL2 ENSG00000168000	4
BSDC1 ENSG00000160058	174
BSG ENSG00000172270	1087
BSN ENSG00000164061	0
BSND ENSG00000162399	0
BSPH1 ENSG00000188334	0
BSPRY ENSG00000119411	9
BST1 ENSG00000109743	3
BST2 ENSG00000130303	1659
BTAF1 ENSG00000095564	17
BTBD1 ENSG00000064726	79
BTBD10 ENSG00000148925	22
BTBD11 ENSG00000151136	3
BTBD16 ENSG00000138152	0
BTBD18 ENSG00000233436	0
BTBD19 ENSG00000222009	0
BTBD2 ENSG00000133243	437
BTBD3 ENSG00000132640	63
BTBD6 ENSG00000184887	176
BTBD7 ENSG00000011114	77
BTBD8 ENSG00000189195	3
BTBD9 ENSG00000183826	31
BTC ENSG00000174808	4
BTD ENSG00000169814	76
BTF3 ENSG00000145741	209
BTF3L4 ENSG00000134717	36
BTG1 ENSG00000133639	225
BTG2 ENSG00000159388	427
BTG3 ENSG00000154640	45
BTG4 ENSG00000137707	0
BTK ENSG00000010671	23
BTLA ENSG00000186265	0
BTN1A1 ENSG00000124557	0
BTN2A1 ENSG00000112763	12
BTN2A2 ENSG00000124508	10
BTN3A1 ENSG00000026950	20
BTN3A2 ENSG00000186470	12
BTN3A3 ENSG00000111801	1
BTNL2 ENSG00000204290	0
BTNL3 ENSG00000168903	2
BTNL8 ENSG00000113303	0
BTNL9 ENSG00000165810	80
BTRC ENSG00000166167	30
BUB1 ENSG00000169679	0
BUB1B ENSG00000156970	0
BUB3 ENSG00000154473	19
BUD13 ENSG00000137656	4
BUD31 ENSG00000106245	341
BVES ENSG00000112276	7
BYSL ENSG00000112578	40
BZW1 ENSG00000082153	62
BZW2 ENSG00000136261	19
C10orf10 ENSG00000165507	16
C10orf105 ENSG00000214688	0
C10orf107 ENSG00000183346	11
C10orf11 ENSG00000148655	22
C10orf128 ENSG00000204161	20
C10orf142 ENSG00000277288	0
C10orf2 ENSG00000107815	31
C10orf35 ENSG00000171224	5
C10orf53 ENSG00000178645	0
C10orf54 ENSG00000107738	459
C10orf55 ENSG00000222047	0
C10orf62 ENSG00000203942	6
C10orf67 ENSG00000179133	0
C10orf71 ENSG00000177354	0
C10orf76 ENSG00000120029	80
C10orf82 ENSG00000165863	17
C10orf88 ENSG00000119965	10
C10orf90 ENSG00000154493	1
C10orf95 ENSG00000120055	1
C10orf99 ENSG00000188373	18
C11orf1 ENSG00000137720	23
C11orf16 ENSG00000176029	0
C11orf21 ENSG00000110665	0
C11orf24 ENSG00000171067	163
C11orf31 ENSG00000211450	238
C11orf40 ENSG00000171987	0
C11orf42 ENSG00000180878	0
C11orf45 ENSG00000174370	0
C11orf49 ENSG00000149179	64
C11orf52 ENSG00000149300	0
C11orf53 ENSG00000150750	0
C11orf54 ENSG00000182919	41
C11orf57 ENSG00000150776	23
C11orf58 ENSG00000110696	118
C11orf63 ENSG00000109944	2
C11orf65 ENSG00000166323	6
C11orf68 ENSG00000175573	331
C11orf70 ENSG00000137691	3
C11orf71 ENSG00000180425	44
C11orf74 ENSG00000166352	8
C11orf80 ENSG00000173715	8
C11orf84 ENSG00000168005	21
C11orf87 ENSG00000185742	1
C11orf88 ENSG00000183644	0
C11orf91 ENSG00000205177	0
C11orf94 ENSG00000234776	0
C11orf95 ENSG00000188070	42
C11orf96 ENSG00000187479	1013
C11orf98 ENSG00000278615	0
C12orf10 ENSG00000139637	119
C12orf29 ENSG00000133641	17
C12orf4 ENSG00000047621	2
C12orf40 ENSG00000180116	0
C12orf42 ENSG00000179088	31
C12orf43 ENSG00000157895	99
C12orf45 ENSG00000151131	20
C12orf49 ENSG00000111412	14
C12orf50 ENSG00000165805	0
C12orf54 ENSG00000177627	4
C12orf56 ENSG00000185306	0
C12orf57 ENSG00000111678	1541
C12orf60 ENSG00000182993	20
C12orf65 ENSG00000130921	26
C12orf66 ENSG00000174206	21
C12orf71 ENSG00000214700	0
C12orf73 ENSG00000204954	21
C12orf75 ENSG00000235162	28
C12orf76 ENSG00000174456	13
C14orf1 ENSG00000133935	225
C14orf105 ENSG00000100557	0
C14orf119 ENSG00000179933	32
C14orf132 ENSG00000227051	26
C14orf142 ENSG00000170270	15
C14orf159 ENSG00000133943	36
C14orf166 ENSG00000087302	84
C14orf169 ENSG00000170468	1
C14orf177 ENSG00000176605	0
C14orf178 ENSG00000197734	0
C14orf180 ENSG00000184601	0
C14orf2 ENSG00000156411	301
C14orf28 ENSG00000179476	12
C14orf37 ENSG00000139971	1
C14orf39 ENSG00000179008	4
C14orf79 ENSG00000140104	64
C14orf80 ENSG00000185347	9
C14orf93 ENSG00000100802	32
C15orf39 ENSG00000167173	78
C15orf40 ENSG00000169609	76
C15orf41 ENSG00000186073	16
C15orf48 ENSG00000166920	2
C15orf52 ENSG00000188549	54
C15orf53 ENSG00000175779	14
C15orf57 ENSG00000128891	102
C15orf59 ENSG00000205363	118
C15orf61 ENSG00000189227	34
C15orf62 ENSG00000188277	7
C15orf65 ENSG00000261652	9
C16orf13 ENSG00000130731	440
C16orf45 ENSG00000166780	111
C16orf46 ENSG00000166455	0
C16orf52 ENSG00000185716	25
C16orf54 ENSG00000185905	0
C16orf58 ENSG00000140688	214
C16orf59 ENSG00000162062	7
C16orf62 ENSG00000103544	59
C16orf70 ENSG00000125149	88
C16orf71 ENSG00000166246	12
C16orf72 ENSG00000182831	25
C16orf74 ENSG00000154102	71
C16orf78 ENSG00000166152	0
C16orf82 ENSG00000234186	1
C16orf86 ENSG00000159761	22
C16orf87 ENSG00000155330	29
C16orf89 ENSG00000153446	161
C16orf91 ENSG00000174109	22
C16orf92 ENSG00000167194	0
C16orf95 ENSG00000260456	15
C16orf96 ENSG00000205832	0
C17orf105 ENSG00000231256	1
C17orf107 ENSG00000205710	0
C17orf49 ENSG00000258315	55
C17orf50 ENSG00000270806	1
C17orf51 ENSG00000212719	16
C17orf53 ENSG00000125319	10
C17orf58 ENSG00000186665	3
C17orf62 ENSG00000178927	205
C17orf64 ENSG00000141371	0
C17orf67 ENSG00000214226	25
C17orf74 ENSG00000184560	0
C17orf75 ENSG00000108666	29
C17orf78 ENSG00000278505	1
C17orf80 ENSG00000141219	58
C17orf89 ENSG00000224877	358
C17orf96 ENSG00000273604	23
C17orf97 ENSG00000187624	40
C17orf98 ENSG00000275489	0
C17orf99 ENSG00000187997	0
C18orf21 ENSG00000141428	12
C18orf25 ENSG00000152242	13
C18orf32 ENSG00000177576	20
C18orf54 ENSG00000166845	8
C18orf63 ENSG00000206043	0
C18orf8 ENSG00000141452	25
C19orf12 ENSG00000131943	102
C19orf18 ENSG00000177025	31
C19orf24 ENSG00000228300	160
C19orf25 ENSG00000119559	156
C19orf33 ENSG00000167644	80
C19orf35 ENSG00000188305	0
C19orf38 ENSG00000214212	31
C19orf43 ENSG00000123144	410
C19orf44 ENSG00000105072	100
C19orf45 ENSG00000198723	7
C19orf47 ENSG00000160392	56
C19orf48 ENSG00000167747	185
C19orf52 ENSG00000142444	26
C19orf53 ENSG00000104979	610
C19orf54 ENSG00000188493	14
C19orf57 ENSG00000132016	20
C19orf60 ENSG00000006015	308
C19orf66 ENSG00000130813	73
C19orf67 ENSG00000188032	0
C19orf68 ENSG00000185453	82
C19orf70 ENSG00000174917	835
C19orf71 ENSG00000183397	0
C19orf73 ENSG00000221916	6
C19orf81 ENSG00000235034	18
C19orf84 ENSG00000262874	0
C1D ENSG00000197223	55
C1GALT1 ENSG00000106392	34
C1GALT1C1 ENSG00000171155	7
C1GALT1C1L ENSG00000223658	33
C1QA ENSG00000173372	1036
C1QB ENSG00000173369	644
C1QBP ENSG00000108561	140
C1QC ENSG00000159189	95
C1QL1 ENSG00000131094	1306
C1QL2 ENSG00000144119	0
C1QL3 ENSG00000165985	0
C1QL4 ENSG00000186897	0
C1QTNF1 ENSG00000173918	1369
C1QTNF2 ENSG00000145861	28
C1QTNF3 ENSG00000082196	95
C1QTNF4 ENSG00000172247	106
C1QTNF5 ENSG00000223953	0
C1QTNF6 ENSG00000133466	54
C1QTNF7 ENSG00000163145	21
C1QTNF9 ENSG00000240654	1
C1QTNF9B ENSG00000205863	0
C1QTNF9B-AS1 ENSG00000281899	4
C1R ENSG00000159403	3195
C1RL ENSG00000139178	166
C1S ENSG00000182326	368
C1orf100 ENSG00000173728	1
C1orf101 ENSG00000179397	0
C1orf105 ENSG00000180999	0
C1orf106 ENSG00000163362	31
C1orf109 ENSG00000116922	21
C1orf112 ENSG00000000460	24
C1orf115 ENSG00000162817	8
C1orf116 ENSG00000182795	192
C1orf122 ENSG00000197982	454
C1orf123 ENSG00000162384	127
C1orf127 ENSG00000175262	0
C1orf131 ENSG00000143633	10
C1orf141 ENSG00000203963	1
C1orf145 ENSG00000162913	2
C1orf146 ENSG00000203910	0
C1orf158 ENSG00000157330	1
C1orf159 ENSG00000131591	115
C1orf162 ENSG00000143110	25
C1orf167 ENSG00000215910	1
C1orf168 ENSG00000187889	1
C1orf174 ENSG00000198912	17
C1orf185 ENSG00000204006	0
C1orf186 ENSG00000263961	3
C1orf194 ENSG00000179902	0
C1orf198 ENSG00000119280	136
C1orf204 ENSG00000188004	2
C1orf21 ENSG00000116667	325
C1orf210 ENSG00000253313	55
C1orf216 ENSG00000142686	45
C1orf226 ENSG00000239887	9
C1orf228 ENSG00000198520	14
C1orf234 ENSG00000227868	0
C1orf27 ENSG00000157181	32
C1orf35 ENSG00000143793	191
[truncated: 15,948 more rows]
