# Supplementary material for: Spatial maps of prostate cancer transcriptomes reveal an unexplored landscape of heterogeneity
Source: Nat Commun. 2018 Jun 20;9:2419. doi: 10.1038/s41467-018-04724-5 (PMC6010471; doi:10.1038/s41467-018-04724-5)
Supplement: Supplementary file 9 — Supplementary Data 6 [file 41467_2018_4724_MOESM9_ESM.zip › Supplementary Dataset 3/experiment0005-baselinefeature-gamma_prior-r.tsv]

	Baseline
A1BG ENSG00000121410	1.00003
A1CF ENSG00000148584	0.999978
A2M ENSG00000175899	1.00003
A2ML1 ENSG00000166535	0.999974
A4GALT ENSG00000128274	1.00003
AAAS ENSG00000094914	0.999975
AACS ENSG00000081760	0.999998
AADAC ENSG00000114771	0.999987
AADACL2 ENSG00000197953	0.999981
AADACL4 ENSG00000204518	0.999998
AADAT ENSG00000109576	0.999997
AAED1 ENSG00000158122	0.999993
AAGAB ENSG00000103591	0.999972
AAK1 ENSG00000115977	0.999996
AAMDC ENSG00000087884	0.999987
AAMP ENSG00000127837	0.999981
AAR2 ENSG00000131043	0.999983
AARD ENSG00000205002	0.999988
AARS ENSG00000090861	1.00001
AARSD1 ENSG00000266967	1.00001
AASDH ENSG00000157426	0.999999
AASDHPPT ENSG00000149313	0.999973
AASS ENSG00000008311	1.00003
AATF ENSG00000275700	1.00005
AATK ENSG00000181409	0.999986
AATK-AS1 ENSG00000225180	1
ABAT ENSG00000183044	1.00005
ABC13-47488600E17.1 ENSG00000283199	1.00002
ABC13-47656900H15.1 ENSG00000283566	0.999986
ABC7-42404400C24.1 ENSG00000277758	1.00002
ABCA1 ENSG00000165029	1.00003
ABCA10 ENSG00000154263	1
ABCA12 ENSG00000144452	0.999975
ABCA13 ENSG00000179869	1
ABCA2 ENSG00000107331	0.999986
ABCA3 ENSG00000167972	0.99999
ABCA4 ENSG00000198691	0.999989
ABCA5 ENSG00000154265	1.00003
ABCA6 ENSG00000154262	1
ABCA7 ENSG00000064687	1.00001
ABCA8 ENSG00000141338	0.999993
ABCA9 ENSG00000154258	1.00001
ABCB1 ENSG00000085563	1.00001
ABCB10 ENSG00000135776	1.00001
ABCB11 ENSG00000073734	0.999962
ABCB4 ENSG00000005471	1.00001
ABCB5 ENSG00000004846	1
ABCB6 ENSG00000115657	1.00001
ABCB7 ENSG00000131269	0.999987
ABCB8 ENSG00000197150	1
ABCB9 ENSG00000150967	0.999967
ABCC1 ENSG00000103222	1.00001
ABCC10 ENSG00000124574	1.00003
ABCC11 ENSG00000121270	0.999987
ABCC12 ENSG00000140798	1.00002
ABCC2 ENSG00000023839	0.999981
ABCC3 ENSG00000108846	0.99998
ABCC4 ENSG00000125257	1.00001
ABCC5 ENSG00000114770	1.00004
ABCC6 ENSG00000091262	1
ABCC8 ENSG00000006071	0.999996
ABCC9 ENSG00000069431	1.00003
ABCD1 ENSG00000101986	0.999988
ABCD2 ENSG00000173208	1
ABCD3 ENSG00000117528	1.00001
ABCD4 ENSG00000119688	1
ABCE1 ENSG00000164163	1.00001
ABCF1 ENSG00000204574	0.999982
ABCF2 ENSG00000033050	0.99999
ABCF3 ENSG00000161204	0.999974
ABCG1 ENSG00000160179	1
ABCG2 ENSG00000118777	1.00001
ABCG4 ENSG00000172350	1.00003
ABCG5 ENSG00000138075	1.00002
ABHD1 ENSG00000143994	0.999993
ABHD10 ENSG00000144827	1
ABHD11 ENSG00000106077	1.00004
ABHD12 ENSG00000100997	0.999987
ABHD12B ENSG00000131969	0.999964
ABHD13 ENSG00000139826	0.999997
ABHD14A ENSG00000248487	0.999992
ABHD14A-ACY1 ENSG00000114786	1.00001
ABHD14B ENSG00000114779	0.999978
ABHD15 ENSG00000168792	1.00002
ABHD16A ENSG00000204427	1.00003
ABHD17A ENSG00000129968	0.999988
ABHD17B ENSG00000107362	1
ABHD17C ENSG00000136379	1.00002
ABHD18 ENSG00000164074	0.999993
ABHD2 ENSG00000140526	0.99996
ABHD3 ENSG00000158201	0.99999
ABHD4 ENSG00000100439	0.999996
ABHD5 ENSG00000011198	1.00001
ABHD6 ENSG00000163686	0.999932
ABHD8 ENSG00000127220	1
ABI1 ENSG00000136754	1.00004
ABI2 ENSG00000138443	1.00002
ABI3 ENSG00000108798	0.999994
ABI3BP ENSG00000154175	0.999972
ABL1 ENSG00000097007	1
ABL2 ENSG00000143322	1.00001
ABLIM1 ENSG00000099204	1.00003
ABLIM2 ENSG00000163995	1.00002
ABLIM3 ENSG00000173210	0.999968
ABO ENSG00000175164	1.00001
ABR ENSG00000159842	0.999957
ABRA ENSG00000174429	0.999985
ABRACL ENSG00000146386	1.00001
ABT1 ENSG00000146109	0.999996
ABTB1 ENSG00000114626	1
ABTB2 ENSG00000166016	0.999985
AC002429.5 ENSG00000236197	1.00001
AC004076.7 ENSG00000268533	0.999988
AC004158.1 ENSG00000280264	1.00003
AC004381.6 ENSG00000005189	0.999989
AC004754.3 ENSG00000269881	0.999988
AC004813.1 ENSG00000279777	0.999992
AC004824.1 ENSG00000280226	0.999989
AC005281.1 ENSG00000226690	0.999977
AC005477.1 ENSG00000280188	1.00001
AC005480.1 ENSG00000279461	1
AC006116.20 ENSG00000267710	0.999997
AC006328.1 ENSG00000280301	0.999976
AC006386.1 ENSG00000279115	1.00001
AC006994.3 ENSG00000279317	0.999988
AC007040.11 ENSG00000258881	0.999992
AC007906.1 ENSG00000279018	0.999997
AC008074.1 ENSG00000279644	0.999972
AC008522.1 ENSG00000279232	0.999993
AC008686.1 ENSG00000280221	0.999973
AC008759.1 ENSG00000279471	1.00002
AC008810.1 ENSG00000279126	1
AC008914.1 ENSG00000279768	0.99999
AC009014.3 ENSG00000271824	1.00001
AC009060.2 ENSG00000280252	0.999974
AC009977.1 ENSG00000279335	0.999999
AC010731.4 ENSG00000235118	1.00001
AC011155.1 ENSG00000280098	1.00001
AC011380.1 ENSG00000281227	0.999974
AC012005.1 ENSG00000279274	0.99998
AC012005.2 ENSG00000279287	1
AC012363.1 ENSG00000281676	1
AC013269.5 ENSG00000184761	1.00004
AC013461.1 ENSG00000091436	1.00002
AC016142.1 ENSG00000280141	1.00001
AC016549.1 ENSG00000281325	1.00001
AC016577.1 ENSG00000279646	0.999984
AC016991.1 ENSG00000279435	1.00001
AC017081.1 ENSG00000279921	1
AC018512.1 ENSG00000279808	0.999997
AC018902.1 ENSG00000280817	1
AC021106.1 ENSG00000279386	1
AC024060.1 ENSG00000281584	1.00004
AC024592.12 ENSG00000267740	0.999972
AC025335.1 ENSG00000179859	0.999987
AC055733.1 ENSG00000280127	1.00005
AC055866.1 ENSG00000281079	0.999976
AC069063.2 ENSG00000279380	0.999978
AC073130.2 ENSG00000281656	1.00002
AC073657.1 ENSG00000279937	1.00004
AC074033.1 ENSG00000281137	1
AC087350.1 ENSG00000281527	1.00001
AC087762.1 ENSG00000279588	0.999986
AC090154.1 ENSG00000278888	1.00003
AC090498.1 ENSG00000279483	0.999999
AC092384.1 ENSG00000280675	0.999964
AC092835.2 ENSG00000233757	0.999975
AC092881.1 ENSG00000279530	1.00001
AC100821.1 ENSG00000280473	1
AC104057.1 ENSG00000280427	0.999991
AC104073.1 ENSG00000280410	1.00003
AC104304.4 ENSG00000283473	1
AC104389.2 ENSG00000279824	0.999986
AC104981.1 ENSG00000278938	1.00002
AC105009.1 ENSG00000281855	0.999975
AC105052.1 ENSG00000279168	0.999994
AC109486.1 ENSG00000280447	1.00001
AC109829.1 ENSG00000233438	0.999981
AC110602.1 ENSG00000281267	0.99999
AC110615.1 ENSG00000279909	0.999981
AC112719.1 ENSG00000280671	0.999981
AC113404.1 ENSG00000254893	0.99999
AC118758.1 ENSG00000268187	1.00001
AC131097.4 ENSG00000216921	1.00003
AC131263.1 ENSG00000280550	1.00001
AC138517.6 ENSG00000283288	0.999988
AC138647.1 ENSG00000226490	0.999999
AC138969.4 ENSG00000183889	1
AC241377.1 ENSG00000281741	0.999994
AC241585.1 ENSG00000281571	1.00001
AC242988.1 ENSG00000278939	0.999976
AC243756.1 ENSG00000270339	0.999982
AC243945.1 ENSG00000279510	1
AC245100.1 ENSG00000280649	1
ACAA1 ENSG00000060971	0.999986
ACAA2 ENSG00000167315	0.99997
ACACA ENSG00000278540	1.00002
ACACB ENSG00000076555	0.999994
ACAD10 ENSG00000111271	1.00005
ACAD11 ENSG00000240303	1
ACAD8 ENSG00000151498	0.999989
ACAD9 ENSG00000177646	0.999993
ACADL ENSG00000115361	0.999994
ACADM ENSG00000117054	1.00002
ACADS ENSG00000122971	1.00002
ACADSB ENSG00000196177	0.999953
ACADVL ENSG00000072778	0.999983
ACAN ENSG00000157766	1.00001
ACAP1 ENSG00000072818	1
ACAP2 ENSG00000114331	1
ACAP3 ENSG00000131584	0.999985
ACAT1 ENSG00000075239	0.999999
ACAT2 ENSG00000120437	1.00004
ACBD3 ENSG00000182827	0.999997
ACBD4 ENSG00000181513	0.99998
ACBD5 ENSG00000107897	0.999988
ACBD6 ENSG00000230124	0.999997
ACBD7 ENSG00000176244	0.999985
ACCS ENSG00000110455	0.999999
ACCSL ENSG00000205126	0.999999
ACD ENSG00000102977	1.00002
ACE ENSG00000159640	1.00001
ACE2 ENSG00000130234	0.999997
ACER1 ENSG00000167769	0.999996
ACER2 ENSG00000177076	1.00004
ACER3 ENSG00000078124	0.999997
ACHE ENSG00000087085	0.99997
ACIN1 ENSG00000100813	0.999998
ACKR1 ENSG00000213088	0.999987
ACKR2 ENSG00000144648	1.00003
ACKR3 ENSG00000144476	1.00001
ACKR4 ENSG00000129048	1.00002
ACLY ENSG00000131473	0.999995
ACMSD ENSG00000153086	0.999992
ACO1 ENSG00000122729	1
ACO2 ENSG00000100412	1.00001
ACOD1 ENSG00000102794	0.999974
ACOT1 ENSG00000184227	1.00001
ACOT11 ENSG00000162390	1.00001
ACOT12 ENSG00000172497	0.999982
ACOT13 ENSG00000112304	0.999999
ACOT2 ENSG00000119673	1.00003
ACOT4 ENSG00000177465	0.999982
ACOT6 ENSG00000205669	0.999994
ACOT7 ENSG00000097021	1.00002
ACOT8 ENSG00000101473	0.999995
ACOT9 ENSG00000123130	1.00001
ACOX1 ENSG00000161533	1.00001
ACOX2 ENSG00000168306	0.999989
ACOX3 ENSG00000087008	0.99999
ACOXL ENSG00000153093	0.999999
ACP1 ENSG00000143727	0.999988
ACP2 ENSG00000134575	0.999979
ACP5 ENSG00000102575	1.00001
ACP6 ENSG00000162836	1.00004
ACP7 ENSG00000183760	1
ACPP ENSG00000014257	1.00004
ACPT ENSG00000142513	1.00004
ACR ENSG00000100312	0.999997
ACRBP ENSG00000111644	0.999975
ACRC ENSG00000147174	1.00002
ACRV1 ENSG00000134940	1.00003
ACSBG1 ENSG00000103740	1.00002
ACSBG2 ENSG00000130377	0.999976
ACSF2 ENSG00000167107	1
ACSF3 ENSG00000176715	0.999989
ACSL1 ENSG00000151726	1.00001
ACSL3 ENSG00000123983	1.00004
ACSL4 ENSG00000068366	0.999994
ACSL5 ENSG00000197142	0.999979
ACSL6 ENSG00000164398	0.999994
ACSM1 ENSG00000166743	0.999984
ACSM2A ENSG00000183747	0.999998
ACSM2B ENSG00000066813	0.99999
ACSM3 ENSG00000005187	0.999983
ACSM4 ENSG00000215009	1.00003
ACSM5 ENSG00000183549	0.999976
ACSM6 ENSG00000173124	1
ACSS1 ENSG00000154930	0.999999
ACSS2 ENSG00000131069	1
ACSS3 ENSG00000111058	1
ACTA1 ENSG00000143632	1.00001
ACTA2 ENSG00000107796	1.00001
ACTB ENSG00000075624	1.00001
ACTBL2 ENSG00000169067	1.00001
ACTC1 ENSG00000159251	1.00001
ACTG1 ENSG00000184009	1
ACTG2 ENSG00000163017	0.999984
ACTL10 ENSG00000182584	0.999998
ACTL6A ENSG00000136518	0.999977
ACTL6B ENSG00000077080	0.999978
ACTL7A ENSG00000187003	0.999994
ACTN1 ENSG00000072110	1.00003
ACTN2 ENSG00000077522	0.999995
ACTN3 ENSG00000248746	0.999982
ACTN4 ENSG00000130402	0.999992
ACTR10 ENSG00000131966	0.999982
ACTR1A ENSG00000138107	1.00002
ACTR1B ENSG00000115073	0.999999
ACTR2 ENSG00000138071	0.999991
ACTR3 ENSG00000115091	1.00001
ACTR3B ENSG00000133627	1.00003
ACTR3C ENSG00000106526	1
ACTR5 ENSG00000101442	0.999956
ACTR6 ENSG00000075089	0.999993
ACTR8 ENSG00000113812	0.999962
ACTRT2 ENSG00000169717	0.999983
ACTRT3 ENSG00000184378	1.00001
ACVR1 ENSG00000115170	1
ACVR1B ENSG00000135503	1
ACVR1C ENSG00000123612	0.999999
ACVR2A ENSG00000121989	1.00001
ACVR2B ENSG00000114739	0.999998
ACVRL1 ENSG00000139567	1.00002
ACY1 ENSG00000243989	1.00002
ACY3 ENSG00000132744	0.999994
ACYP1 ENSG00000119640	1.00003
ACYP2 ENSG00000170634	0.999961
ADA ENSG00000196839	1.00002
ADAD1 ENSG00000164113	1
ADAD2 ENSG00000140955	0.999973
ADAL ENSG00000168803	1
ADAM10 ENSG00000137845	1.00001
ADAM11 ENSG00000073670	0.999978
ADAM12 ENSG00000148848	0.999982
ADAM15 ENSG00000143537	1.00005
ADAM17 ENSG00000151694	0.999982
ADAM18 ENSG00000168619	0.999952
ADAM19 ENSG00000135074	1.00002
ADAM2 ENSG00000104755	0.999986
ADAM20 ENSG00000134007	0.999978
ADAM22 ENSG00000008277	0.999991
ADAM23 ENSG00000114948	1.00001
ADAM28 ENSG00000042980	0.999996
ADAM29 ENSG00000168594	0.999978
ADAM30 ENSG00000134249	1.00001
ADAM32 ENSG00000197140	0.999991
ADAM33 ENSG00000149451	0.99998
ADAM7 ENSG00000069206	0.999971
ADAM8 ENSG00000151651	1.00001
ADAM9 ENSG00000168615	0.999998
ADAMDEC1 ENSG00000134028	1
ADAMTS1 ENSG00000154734	1
ADAMTS10 ENSG00000142303	1
ADAMTS12 ENSG00000151388	1.00002
ADAMTS13 ENSG00000160323	1.00003
ADAMTS14 ENSG00000138316	0.999996
ADAMTS15 ENSG00000166106	0.99996
ADAMTS16 ENSG00000145536	0.999993
ADAMTS17 ENSG00000140470	1
ADAMTS18 ENSG00000140873	1.00001
ADAMTS19 ENSG00000145808	1.00004
ADAMTS2 ENSG00000087116	0.999958
ADAMTS20 ENSG00000173157	0.99999
ADAMTS3 ENSG00000156140	0.999999
ADAMTS4 ENSG00000158859	0.999988
ADAMTS5 ENSG00000154736	1.00001
ADAMTS6 ENSG00000049192	1
ADAMTS7 ENSG00000136378	0.999997
ADAMTS8 ENSG00000134917	0.999995
ADAMTS9 ENSG00000163638	1.00003
ADAMTSL1 ENSG00000178031	0.999979
ADAMTSL2 ENSG00000197859	0.999996
ADAMTSL3 ENSG00000156218	1.00001
ADAMTSL4 ENSG00000143382	1.00001
ADAMTSL5 ENSG00000185761	0.999992
ADAP1 ENSG00000105963	0.999995
ADAP2 ENSG00000184060	0.999987
ADAR ENSG00000160710	1.00001
ADARB1 ENSG00000197381	1
ADARB2 ENSG00000185736	0.999986
ADAT1 ENSG00000065457	0.999997
ADAT2 ENSG00000189007	1.00003
ADAT3 ENSG00000213638	0.999984
ADCK1 ENSG00000063761	0.999982
ADCK2 ENSG00000133597	1.00002
ADCK3 ENSG00000163050	0.99998
ADCK4 ENSG00000123815	0.999996
ADCK5 ENSG00000173137	1
ADCY1 ENSG00000164742	1.00002
ADCY10 ENSG00000143199	1.00001
ADCY2 ENSG00000078295	0.999965
ADCY3 ENSG00000138031	0.999962
ADCY4 ENSG00000129467	0.999974
ADCY5 ENSG00000173175	0.999985
ADCY6 ENSG00000174233	1
ADCY7 ENSG00000121281	0.999992
ADCY8 ENSG00000155897	1
ADCY9 ENSG00000162104	0.999972
ADCYAP1 ENSG00000141433	0.999968
ADCYAP1R1 ENSG00000078549	0.999977
ADD1 ENSG00000087274	0.999975
ADD2 ENSG00000075340	0.999984
ADD3 ENSG00000148700	0.999984
ADGB ENSG00000118492	0.999982
ADGRA1 ENSG00000197177	1.00001
ADGRA2 ENSG00000020181	1.00001
ADGRA3 ENSG00000152990	1.00002
ADGRB1 ENSG00000181790	1.00002
ADGRB2 ENSG00000121753	0.999999
ADGRB3 ENSG00000135298	0.999995
ADGRD1 ENSG00000111452	0.999996
ADGRD2 ENSG00000180264	1
ADGRE1 ENSG00000174837	0.999996
ADGRE2 ENSG00000127507	1.00001
ADGRE3 ENSG00000131355	1.00002
ADGRE5 ENSG00000123146	1.00001
ADGRF1 ENSG00000153292	0.999988
ADGRF2 ENSG00000164393	0.999991
ADGRF3 ENSG00000173567	1.00001
ADGRF4 ENSG00000153294	0.999996
ADGRF5 ENSG00000069122	1
ADGRG1 ENSG00000205336	0.999966
ADGRG2 ENSG00000173698	0.999986
ADGRG3 ENSG00000182885	1.00001
ADGRG4 ENSG00000156920	1
ADGRG5 ENSG00000159618	0.999978
ADGRG6 ENSG00000112414	0.999994
ADGRG7 ENSG00000144820	1
ADGRL1 ENSG00000072071	1
ADGRL2 ENSG00000117114	0.999996
ADGRL3 ENSG00000150471	1.00002
ADGRL4 ENSG00000162618	1.00002
ADGRV1 ENSG00000164199	0.999971
ADH1A ENSG00000187758	0.999994
ADH1B ENSG00000196616	1
ADH1C ENSG00000248144	1.00001
ADH4 ENSG00000198099	0.999984
ADH5 ENSG00000197894	1
ADH6 ENSG00000172955	0.999982
ADH7 ENSG00000196344	1.00003
ADHFE1 ENSG00000147576	1.00002
ADI1 ENSG00000182551	0.999982
ADIG ENSG00000182035	0.999982
ADIPOQ ENSG00000181092	1.00001
ADIPOR1 ENSG00000159346	1.00001
ADIPOR2 ENSG00000006831	1.00001
ADIRF ENSG00000148671	1
ADK ENSG00000156110	1
ADM ENSG00000148926	0.999996
ADM2 ENSG00000128165	1
ADM5 ENSG00000224420	1
ADNP ENSG00000101126	0.999995
ADNP2 ENSG00000101544	0.999968
ADO ENSG00000181915	1.00001
ADORA1 ENSG00000163485	1.00002
ADORA2A ENSG00000128271	0.999985
ADORA2B ENSG00000170425	1.00001
ADORA3 ENSG00000282608	1.00004
ADPGK ENSG00000159322	1.00002
ADPRH ENSG00000144843	0.999985
ADPRHL1 ENSG00000153531	1
ADPRHL2 ENSG00000116863	1.00001
ADPRM ENSG00000170222	1.00001
ADRA1A ENSG00000120907	1.00002
ADRA1B ENSG00000170214	0.999992
ADRA1D ENSG00000171873	0.999968
ADRA2A ENSG00000150594	0.99997
ADRA2B ENSG00000274286	1
ADRA2C ENSG00000184160	1
ADRB1 ENSG00000043591	0.999977
ADRB2 ENSG00000169252	0.999979
ADRB3 ENSG00000188778	1.00003
ADRM1 ENSG00000130706	0.999993
ADSL ENSG00000239900	1
ADSS ENSG00000035687	1.00002
ADSSL1 ENSG00000185100	1.00003
ADTRP ENSG00000111863	1.00002
AEBP1 ENSG00000106624	1.00001
AEBP2 ENSG00000139154	0.999995
AEN ENSG00000181026	1.00002
AES ENSG00000104964	0.999986
AF011889.5 ENSG00000241489	1
AF111168.1 ENSG00000280308	1.00001
AF131216.1 ENSG00000280273	0.99995
AF165138.7 ENSG00000243440	0.999963
AFAP1 ENSG00000196526	1.00002
AFAP1L1 ENSG00000157510	0.999983
AFAP1L2 ENSG00000169129	1.00001
AFF1 ENSG00000172493	1.00002
AFF2 ENSG00000155966	0.999996
AFF3 ENSG00000144218	0.999971
AFF4 ENSG00000072364	0.999994
AFG3L2 ENSG00000141385	0.999998
AFM ENSG00000079557	0.999996
AFMID ENSG00000183077	0.999995
AFP ENSG00000081051	1.00001
AFTPH ENSG00000119844	1
AGA ENSG00000038002	0.999989
AGAP1 ENSG00000157985	1
AGAP14P ENSG00000279058	0.999996
AGAP2 ENSG00000135439	0.999992
AGAP3 ENSG00000133612	1.00001
AGAP4 ENSG00000188234	1
AGAP5 ENSG00000172650	1.00001
AGAP6 ENSG00000204149	0.99997
AGAP9 ENSG00000204172	1.00001
AGBL1 ENSG00000273540	0.999986
AGBL2 ENSG00000165923	0.999998
AGBL3 ENSG00000146856	1.00001
AGBL4 ENSG00000186094	1
AGBL5 ENSG00000084693	1
AGER ENSG00000204305	1.00001
AGFG1 ENSG00000173744	0.999995
AGFG2 ENSG00000106351	1.00001
AGGF1 ENSG00000164252	1.00001
AGK ENSG00000006530	0.999973
AGL ENSG00000162688	1.00001
AGMAT ENSG00000116771	0.999993
AGMO ENSG00000187546	1.00001
AGO1 ENSG00000092847	0.999998
AGO2 ENSG00000123908	0.999993
AGO3 ENSG00000126070	1.00002
AGO4 ENSG00000134698	1.00002
AGPAT1 ENSG00000204310	1
AGPAT2 ENSG00000169692	1.00001
AGPAT3 ENSG00000160216	1.00003
AGPAT4 ENSG00000026652	1.00002
AGPAT5 ENSG00000155189	1.00001
AGPS ENSG00000018510	0.999971
AGR2 ENSG00000106541	0.99998
AGR3 ENSG00000173467	1.00002
AGRN ENSG00000188157	0.999991
AGRP ENSG00000159723	1.00001
AGT ENSG00000135744	0.999978
AGTPBP1 ENSG00000135049	0.999986
AGTR1 ENSG00000144891	0.999996
AGTRAP ENSG00000177674	1.00002
AGXT ENSG00000172482	1.00002
AGXT2 ENSG00000113492	0.999974
AHCTF1 ENSG00000153207	0.99999
AHCY ENSG00000101444	0.999976
AHCYL1 ENSG00000168710	1.00002
AHCYL2 ENSG00000158467	1.00002
AHDC1 ENSG00000126705	0.99998
AHI1 ENSG00000135541	0.999989
AHNAK ENSG00000124942	1
AHNAK2 ENSG00000185567	0.999986
AHR ENSG00000106546	1.00001
AHRR ENSG00000063438	0.999981
AHSA1 ENSG00000100591	0.99998
AHSA2 ENSG00000173209	1
AHSG ENSG00000145192	0.99997
AHSP ENSG00000169877	0.999984
AICDA ENSG00000111732	0.999979
AIDA ENSG00000186063	0.999993
AIF1 ENSG00000204472	0.999987
AIF1L ENSG00000126878	0.99999
AIFM1 ENSG00000156709	1.00002
AIFM2 ENSG00000042286	1.00001
AIFM3 ENSG00000183773	0.99999
AIG1 ENSG00000146416	0.999996
AIM1 ENSG00000112297	0.999973
AIM1L ENSG00000176092	1
AIM2 ENSG00000163568	1.00001
AIMP1 ENSG00000164022	0.999985
AIMP2 ENSG00000106305	1.00002
AIP ENSG00000110711	0.999998
AIPL1 ENSG00000129221	1.00001
AIRE ENSG00000160224	1
AJ239318.1 ENSG00000280108	0.999985
AJAP1 ENSG00000196581	0.999995
AJUBA ENSG00000129474	0.999975
AK1 ENSG00000106992	1.00001
AK2 ENSG00000004455	0.999971
AK3 ENSG00000147853	0.999977
AK4 ENSG00000162433	1.00001
AK5 ENSG00000154027	0.999993
AK6 ENSG00000085231	1.00001
AK7 ENSG00000140057	0.999987
AK8 ENSG00000165695	0.999991
AK9 ENSG00000155085	0.999979
AKAP1 ENSG00000121057	0.999997
AKAP10 ENSG00000108599	1.00001
AKAP11 ENSG00000023516	0.999994
AKAP12 ENSG00000131016	1
AKAP13 ENSG00000170776	1.00001
AKAP14 ENSG00000186471	0.999989
AKAP17A ENSG00000197976	0.999992
AKAP3 ENSG00000111254	0.999993
AKAP4 ENSG00000147081	1.00003
AKAP5 ENSG00000179841	1.00003
AKAP6 ENSG00000151320	1
AKAP7 ENSG00000118507	0.999995
AKAP8 ENSG00000105127	1.00001
AKAP8L ENSG00000011243	1.00002
AKAP9 ENSG00000127914	0.99999
AKIP1 ENSG00000166452	1
AKIRIN1 ENSG00000174574	0.999995
AKIRIN2 ENSG00000135334	0.999973
AKNA ENSG00000106948	0.999987
AKNAD1 ENSG00000162641	0.999983
AKR1A1 ENSG00000117448	1.00001
AKR1B1 ENSG00000085662	1.00001
AKR1B10 ENSG00000198074	1
AKR1B15 ENSG00000227471	1.00001
AKR1C1 ENSG00000187134	1.00002
AKR1C2 ENSG00000151632	1.00001
AKR1C3 ENSG00000196139	1
AKR1C4 ENSG00000198610	1.00001
AKR1D1 ENSG00000122787	0.999962
AKR1E2 ENSG00000165568	0.999997
AKR7A2 ENSG00000053371	0.999994
AKR7A3 ENSG00000162482	1.00001
AKR7L ENSG00000211454	1.00001
AKT1 ENSG00000142208	0.999986
AKT1S1 ENSG00000204673	0.999994
AKT2 ENSG00000105221	1
AKT3 ENSG00000117020	0.999989
AKTIP ENSG00000166971	1.00001
AL023806.1 ENSG00000280184	1.00001
AL049794.1 ENSG00000280240	1
AL049872.1 ENSG00000279963	1.00002
AL133475.1 ENSG00000281602	0.999985
AL135745.1 ENSG00000279654	0.999986
AL135787.1 ENSG00000283263	0.99999
AL354828.1 ENSG00000279282	1.00002
AL354828.2 ENSG00000280175	1.00004
AL356053.1 ENSG00000150076	1.00002
AL356289.1 ENSG00000279096	1.00001
AL356585.1 ENSG00000279081	1
AL357140.1 ENSG00000280113	1.00001
AL358852.1 ENSG00000278899	1
AL365181.1 ENSG00000280316	0.999989
AL513523.2 ENSG00000279767	1.00001
AL589743.1 ENSG00000279508	0.999988
AL590235.1 ENSG00000280230	0.999972
AL645922.1 ENSG00000279546	1
ALAD ENSG00000148218	1.00001
ALAS1 ENSG00000023330	1.00002
ALAS2 ENSG00000158578	0.999984
ALB ENSG00000163631	0.999996
ALCAM ENSG00000170017	1.00001
ALDH16A1 ENSG00000161618	0.999968
ALDH18A1 ENSG00000059573	1.00002
ALDH1A1 ENSG00000165092	1.00001
ALDH1A2 ENSG00000128918	1.00001
ALDH1A3 ENSG00000184254	1.00005
ALDH1B1 ENSG00000137124	1.00002
ALDH1L1 ENSG00000144908	0.999984
ALDH1L2 ENSG00000136010	1
ALDH3A1 ENSG00000108602	0.999957
ALDH3A2 ENSG00000072210	0.999998
ALDH3B1 ENSG00000006534	0.999999
ALDH3B2 ENSG00000132746	1.00001
ALDH4A1 ENSG00000159423	0.999979
ALDH5A1 ENSG00000112294	1.00001
ALDH6A1 ENSG00000119711	0.999987
ALDH7A1 ENSG00000164904	0.999971
ALDH8A1 ENSG00000118514	1.00005
ALDH9A1 ENSG00000143149	0.999978
ALDOA ENSG00000149925	0.999982
ALDOB ENSG00000136872	0.999988
ALDOC ENSG00000109107	0.999973
ALG1 ENSG00000033011	1.00003
ALG10 ENSG00000139133	1.00001
ALG10B ENSG00000175548	1.00003
ALG11 ENSG00000253710	0.999994
ALG12 ENSG00000182858	1.00002
ALG13 ENSG00000101901	1.00003
ALG14 ENSG00000172339	0.999981
ALG1L ENSG00000189366	1
ALG1L2 ENSG00000251287	1.00001
ALG2 ENSG00000119523	0.999991
ALG3 ENSG00000214160	0.999991
ALG5 ENSG00000120697	0.999978
ALG6 ENSG00000088035	0.999996
ALG8 ENSG00000159063	1.00002
ALG9 ENSG00000086848	1.00001
ALK ENSG00000171094	0.999999
ALKBH1 ENSG00000100601	0.999976
ALKBH2 ENSG00000189046	1.00001
ALKBH3 ENSG00000166199	1.00004
ALKBH4 ENSG00000160993	1.00001
ALKBH5 ENSG00000091542	0.99997
ALKBH6 ENSG00000239382	0.99998
ALKBH7 ENSG00000125652	1.00003
ALKBH8 ENSG00000137760	0.999994
ALLC ENSG00000151360	0.999977
ALMS1 ENSG00000116127	1.00001
ALOX12 ENSG00000108839	0.999982
ALOX12B ENSG00000179477	0.999955
ALOX15 ENSG00000161905	0.999996
ALOX15B ENSG00000179593	0.999968
ALOX5 ENSG00000012779	0.999987
ALOX5AP ENSG00000132965	0.999976
ALOXE3 ENSG00000179148	1
ALPK1 ENSG00000073331	0.999998
ALPK2 ENSG00000198796	1.00001
ALPK3 ENSG00000136383	1.00001
ALPL ENSG00000162551	1.00001
ALPP ENSG00000163283	0.999974
ALS2 ENSG00000003393	0.999998
ALS2CL ENSG00000178038	0.999986
ALS2CR11 ENSG00000155754	1
ALS2CR12 ENSG00000155749	0.99997
ALX1 ENSG00000180318	1
ALX3 ENSG00000156150	1
ALX4 ENSG00000052850	1.00003
ALYREF ENSG00000183684	1.00002
AMACR ENSG00000242110	0.999994
AMBN ENSG00000178522	0.999986
AMBP ENSG00000106927	0.999986
AMBRA1 ENSG00000110497	0.99997
AMD1 ENSG00000123505	0.999984
AMDHD1 ENSG00000139344	1.00001
AMDHD2 ENSG00000162066	0.999988
AMELX ENSG00000125363	1.00001
AMELY ENSG00000099721	0.999997
AMER1 ENSG00000184675	1.00002
AMER2 ENSG00000165566	0.999964
AMER3 ENSG00000178171	1.00002
AMFR ENSG00000159461	0.999991
AMH ENSG00000104899	1
AMHR2 ENSG00000135409	0.999965
AMIGO1 ENSG00000181754	1.00001
AMIGO2 ENSG00000139211	1.00002
AMIGO3 ENSG00000176020	1
AMMECR1 ENSG00000101935	0.999993
AMMECR1L ENSG00000144233	0.999999
AMN ENSG00000166126	1
AMN1 ENSG00000151743	1.00001
AMOT ENSG00000126016	1.00002
AMOTL1 ENSG00000166025	1.00001
AMOTL2 ENSG00000114019	0.999989
AMPD1 ENSG00000116748	0.999986
AMPD2 ENSG00000116337	1
AMPD3 ENSG00000133805	0.999995
AMPH ENSG00000078053	0.99998
AMT ENSG00000145020	0.999996
AMTN ENSG00000187689	1.00002
AMY1A ENSG00000237763	1
AMY1B ENSG00000174876	1.00004
AMY1C ENSG00000187733	1
AMY2A ENSG00000243480	1.00001
AMY2B ENSG00000240038	0.999978
AMZ1 ENSG00000174945	1.00002
AMZ2 ENSG00000196704	0.999976
ANAPC1 ENSG00000153107	0.999973
ANAPC10 ENSG00000164162	1.00003
ANAPC11 ENSG00000141552	1.00001
ANAPC13 ENSG00000129055	1
ANAPC15 ENSG00000110200	1.00001
ANAPC16 ENSG00000166295	1.00002
ANAPC2 ENSG00000176248	0.999994
ANAPC4 ENSG00000053900	1.00002
ANAPC5 ENSG00000089053	1.00002
ANAPC7 ENSG00000196510	1
ANG ENSG00000214274	1.00001
ANGEL1 ENSG00000013523	1.00001
ANGEL2 ENSG00000174606	0.999998
ANGPT1 ENSG00000154188	1.00001
ANGPT2 ENSG00000091879	1.00002
ANGPT4 ENSG00000101280	0.999983
ANGPTL1 ENSG00000116194	1.00002
ANGPTL2 ENSG00000136859	1
ANGPTL3 ENSG00000132855	1.00002
ANGPTL4 ENSG00000167772	1.00001
ANGPTL5 ENSG00000187151	1
ANGPTL6 ENSG00000130812	0.999982
ANGPTL7 ENSG00000171819	1.00002
ANGPTL8 ENSG00000130173	0.999951
ANHX ENSG00000227059	0.99997
ANK1 ENSG00000029534	1.00001
ANK2 ENSG00000145362	0.999992
ANK3 ENSG00000151150	1
ANKAR ENSG00000151687	0.999982
ANKDD1A ENSG00000166839	1.00002
ANKDD1B ENSG00000189045	0.999987
ANKEF1 ENSG00000132623	0.999969
ANKFN1 ENSG00000153930	0.999963
ANKFY1 ENSG00000185722	1.00001
ANKH ENSG00000154122	0.999983
ANKHD1 ENSG00000131503	0.999992
ANKHD1-EIF4EBP3 ENSG00000254996	1.00001
ANKIB1 ENSG00000001629	0.999972
ANKK1 ENSG00000170209	1
ANKLE1 ENSG00000160117	0.999992
ANKLE2 ENSG00000176915	0.999974
ANKMY1 ENSG00000144504	0.999982
ANKMY2 ENSG00000106524	1
ANKRA2 ENSG00000164331	1
ANKRD1 ENSG00000148677	1.00002
ANKRD10 ENSG00000088448	0.999996
ANKRD11 ENSG00000167522	0.999998
ANKRD12 ENSG00000101745	0.999986
ANKRD13A ENSG00000076513	0.999999
ANKRD13B ENSG00000198720	0.999985
ANKRD13C ENSG00000118454	1.00001
ANKRD13D ENSG00000172932	1
ANKRD16 ENSG00000134461	0.999984
ANKRD17 ENSG00000132466	0.999985
ANKRD18A ENSG00000180071	1.00001
ANKRD18B ENSG00000230453	0.999985
ANKRD2 ENSG00000165887	0.999987
ANKRD20A1 ENSG00000260691	1.00002
ANKRD20A2 ENSG00000183148	1.00001
ANKRD20A3 ENSG00000276203	0.999985
ANKRD20A4 ENSG00000172014	0.999967
ANKRD22 ENSG00000152766	1.00003
ANKRD23 ENSG00000163126	0.999983
ANKRD24 ENSG00000089847	1.00002
ANKRD26 ENSG00000107890	1.00002
ANKRD27 ENSG00000105186	1
ANKRD28 ENSG00000206560	1.00001
ANKRD29 ENSG00000154065	1.00001
ANKRD30A ENSG00000148513	1
ANKRD30B ENSG00000180777	0.999986
ANKRD30BL ENSG00000163046	1.00001
ANKRD31 ENSG00000145700	0.999998
ANKRD33 ENSG00000167612	1.00001
ANKRD33B ENSG00000164236	0.999984
ANKRD34A ENSG00000272031	1.00002
ANKRD34B ENSG00000189127	0.999998
ANKRD34C ENSG00000235711	0.999992
ANKRD35 ENSG00000198483	1.00001
ANKRD36 ENSG00000135976	0.999982
ANKRD36B ENSG00000196912	1.00001
ANKRD36C ENSG00000174501	1.00004
ANKRD37 ENSG00000186352	1.00003
ANKRD39 ENSG00000213337	0.999988
ANKRD40 ENSG00000154945	1
ANKRD42 ENSG00000137494	1.00003
ANKRD44 ENSG00000065413	1.00003
ANKRD45 ENSG00000183831	0.999982
ANKRD46 ENSG00000186106	0.99999
ANKRD49 ENSG00000168876	0.999996
ANKRD50 ENSG00000151458	1
ANKRD52 ENSG00000139645	0.999976
ANKRD53 ENSG00000144031	1.00004
ANKRD54 ENSG00000100124	1.00001
ANKRD55 ENSG00000164512	1.00001
ANKRD6 ENSG00000135299	0.999994
ANKRD61 ENSG00000157999	1.00002
ANKRD62 ENSG00000181626	0.999991
ANKRD65 ENSG00000235098	0.99998
ANKRD66 ENSG00000230062	0.999999
ANKRD7 ENSG00000106013	1.00003
ANKRD9 ENSG00000156381	0.999996
ANKS1A ENSG00000064999	1
ANKS1B ENSG00000185046	1
ANKS3 ENSG00000168096	1.00002
ANKS4B ENSG00000175311	0.999982
ANKS6 ENSG00000165138	0.999972
ANKUB1 ENSG00000206199	0.999987
ANKZF1 ENSG00000163516	1.00001
ANLN ENSG00000011426	0.999993
ANO1 ENSG00000131620	0.999995
ANO10 ENSG00000160746	1.00002
ANO2 ENSG00000047617	0.999991
ANO3 ENSG00000134343	0.999986
ANO4 ENSG00000151572	1.00001
ANO5 ENSG00000171714	0.999976
ANO6 ENSG00000177119	1.00002
ANO7 ENSG00000146205	1
ANO8 ENSG00000074855	1.00002
ANO9 ENSG00000185101	1.00001
ANOS1 ENSG00000011201	0.999981
ANP32A ENSG00000140350	1.00001
ANP32B ENSG00000136938	1
ANP32D ENSG00000139223	0.99998
ANP32E ENSG00000143401	1
ANPEP ENSG00000166825	1.00001
ANTXR1 ENSG00000169604	0.999995
ANTXR2 ENSG00000163297	0.999999
ANTXRL ENSG00000274209	1.00002
ANXA1 ENSG00000135046	1.00003
ANXA10 ENSG00000109511	0.999982
ANXA11 ENSG00000122359	0.999988
ANXA13 ENSG00000104537	1.00003
ANXA2 ENSG00000182718	1
ANXA2R ENSG00000177721	1.00002
ANXA3 ENSG00000138772	1.00001
ANXA4 ENSG00000196975	0.999998
ANXA5 ENSG00000164111	1.00001
ANXA6 ENSG00000197043	1
ANXA7 ENSG00000138279	0.999974
ANXA8 ENSG00000265190	1.00001
ANXA8L1 ENSG00000264230	1.00001
ANXA9 ENSG00000143412	0.999982
AOAH ENSG00000136250	0.999971
AOC1 ENSG00000002726	0.999992
AOC2 ENSG00000131480	1
AOC3 ENSG00000131471	1.00002
AOX1 ENSG00000138356	1.00001
AP000275.65 ENSG00000265590	0.999983
AP000295.9 ENSG00000249624	1.00001
AP000304.12 ENSG00000249209	1.00001
AP000349.2 ENSG00000280178	0.999999
AP000350.10 ENSG00000251357	0.999981
AP000687.1 ENSG00000280170	0.999956
AP000721.4 ENSG00000256100	1.00001
AP000769.1 ENSG00000279576	1.00001
AP000866.1 ENSG00000279342	1.00001
AP001888.1 ENSG00000281781	1.00003
AP002962.1 ENSG00000279906	1.00002
AP006285.2 ENSG00000278919	1.00001
AP1AR ENSG00000138660	1.00003
AP1B1 ENSG00000100280	0.999979
AP1G1 ENSG00000166747	1.00002
AP1G2 ENSG00000213983	0.999996
AP1M1 ENSG00000072958	0.999991
AP1M2 ENSG00000129354	0.999961
AP1S1 ENSG00000106367	1.00003
AP1S2 ENSG00000182287	1.00003
AP1S3 ENSG00000152056	0.999999
AP2A1 ENSG00000196961	0.999979
AP2A2 ENSG00000183020	1
AP2B1 ENSG00000006125	0.999979
AP2M1 ENSG00000161203	1.00004
AP2S1 ENSG00000042753	0.999994
AP3B1 ENSG00000132842	1
AP3B2 ENSG00000103723	1.00001
AP3D1 ENSG00000065000	0.999985
AP3M1 ENSG00000185009	1.00004
AP3M2 ENSG00000070718	0.999992
AP3S1 ENSG00000177879	0.999994
AP3S2 ENSG00000157823	0.999981
AP4B1 ENSG00000134262	1.00001
AP4E1 ENSG00000081014	1.00001
AP4M1 ENSG00000221838	0.99997
AP4S1 ENSG00000100478	0.99999
AP5B1 ENSG00000254470	1.00002
AP5M1 ENSG00000053770	1
AP5S1 ENSG00000125843	0.999976
AP5Z1 ENSG00000242802	1.00001
APAF1 ENSG00000120868	1
APBA1 ENSG00000107282	1.00001
APBA2 ENSG00000034053	1.00006
APBA3 ENSG00000011132	0.999997
APBB1 ENSG00000166313	1.00001
APBB1IP ENSG00000077420	1.00001
APBB2 ENSG00000163697	0.999997
APBB3 ENSG00000113108	1
APC ENSG00000134982	1.00001
APC2 ENSG00000115266	1.00003
APCDD1 ENSG00000154856	0.999984
APCDD1L ENSG00000198768	0.999982
APCS ENSG00000132703	1
APEH ENSG00000164062	1.00003
APELA ENSG00000248329	0.999995
APEX1 ENSG00000100823	1.00002
APEX2 ENSG00000169188	0.999992
APH1A ENSG00000117362	0.99999
APH1B ENSG00000138613	0.999988
API5 ENSG00000166181	1.00002
APIP ENSG00000149089	0.999982
APITD1 ENSG00000175279	1.00002
APITD1-CORT ENSG00000251503	0.999983
APLF ENSG00000169621	0.99998
APLN ENSG00000171388	0.999953
APLNR ENSG00000134817	1.00002
APLP1 ENSG00000105290	0.999984
APLP2 ENSG00000084234	0.999989
APMAP ENSG00000101474	1.00001
APOA1 ENSG00000118137	1.00003
APOA2 ENSG00000158874	1.00002
APOB ENSG00000084674	1.00001
APOBEC1 ENSG00000111701	0.999972
APOBEC2 ENSG00000124701	1.00002
APOBEC3A ENSG00000128383	0.99999
APOBEC3B ENSG00000179750	0.999955
APOBEC3C ENSG00000244509	1
APOBEC3D ENSG00000243811	1.00001
APOBEC3F ENSG00000128394	1
APOBEC3G ENSG00000239713	1.00001
APOBEC3H ENSG00000100298	1.00001
APOBEC4 ENSG00000173627	1
APOBR ENSG00000184730	0.999996
APOC1 ENSG00000130208	1.00002
APOC2 ENSG00000234906	0.999999
APOC3 ENSG00000110245	1.00001
APOC4 ENSG00000267467	0.999997
APOD ENSG00000189058	1.00002
APOE ENSG00000130203	0.999987
APOF ENSG00000175336	1
APOH ENSG00000091583	0.999984
APOL1 ENSG00000100342	0.999976
APOL2 ENSG00000128335	0.999992
APOL3 ENSG00000128284	1.00002
APOL4 ENSG00000100336	0.999992
APOL6 ENSG00000221963	1.00002
APOLD1 ENSG00000178878	0.999991
APOM ENSG00000204444	0.99999
APOO ENSG00000184831	1.00001
APOOL ENSG00000155008	1
APP ENSG00000142192	0.999994
APPBP2 ENSG00000062725	0.999997
APPL1 ENSG00000157500	1.00002
APPL2 ENSG00000136044	1.00003
APRT ENSG00000198931	0.999949
APTX ENSG00000137074	1.00001
AQP1 ENSG00000240583	0.999995
AQP10 ENSG00000143595	0.999997
AQP11 ENSG00000178301	0.999993
AQP12A ENSG00000184945	0.999998
AQP12B ENSG00000185176	1.00001
AQP2 ENSG00000167580	1.00001
AQP3 ENSG00000165272	0.999969
AQP4 ENSG00000171885	0.999999
AQP5 ENSG00000161798	0.999982
AQP6 ENSG00000086159	1.00001
AQP7 ENSG00000165269	0.999998
AQP8 ENSG00000103375	1
AQP9 ENSG00000103569	1
AQR ENSG00000021776	1
AR ENSG00000169083	0.999939
ARAF ENSG00000078061	1.00004
ARAP1 ENSG00000186635	1.00002
ARAP2 ENSG00000047365	0.999964
ARAP3 ENSG00000120318	1.00002
ARC ENSG00000198576	1.00001
ARCN1 ENSG00000095139	0.999976
AREG ENSG00000109321	1
AREL1 ENSG00000119682	0.999998
ARF1 ENSG00000143761	1
ARF3 ENSG00000134287	0.99997
ARF4 ENSG00000168374	0.999982
ARF5 ENSG00000004059	0.99999
ARF6 ENSG00000165527	0.999991
ARFGAP1 ENSG00000101199	0.999994
ARFGAP2 ENSG00000149182	0.999997
ARFGAP3 ENSG00000242247	1.00004
ARFGEF1 ENSG00000066777	0.999994
ARFGEF2 ENSG00000124198	1.00003
ARFGEF3 ENSG00000112379	0.999981
ARFIP1 ENSG00000164144	1.00002
ARFIP2 ENSG00000132254	0.999982
ARFRP1 ENSG00000101246	0.999972
ARG1 ENSG00000118520	1.00002
ARG2 ENSG00000081181	0.99998
ARGFX ENSG00000186103	0.999943
ARGLU1 ENSG00000134884	0.999994
ARHGAP1 ENSG00000175220	0.999975
ARHGAP10 ENSG00000071205	0.999991
ARHGAP11A ENSG00000198826	1.00001
ARHGAP11B ENSG00000187951	0.999997
ARHGAP12 ENSG00000165322	0.99998
ARHGAP15 ENSG00000075884	0.999984
ARHGAP17 ENSG00000140750	1.00001
ARHGAP18 ENSG00000146376	1
ARHGAP19 ENSG00000213390	0.999998
ARHGAP20 ENSG00000137727	1.00001
ARHGAP21 ENSG00000107863	1.00004
ARHGAP22 ENSG00000128805	1
ARHGAP23 ENSG00000275832	0.999976
ARHGAP24 ENSG00000138639	1.00002
ARHGAP25 ENSG00000163219	0.999986
ARHGAP26 ENSG00000145819	1.00002
ARHGAP27 ENSG00000159314	0.999985
ARHGAP28 ENSG00000088756	0.999986
ARHGAP29 ENSG00000137962	0.999997
ARHGAP30 ENSG00000186517	0.99998
ARHGAP31 ENSG00000031081	0.999962
ARHGAP32 ENSG00000134909	0.999973
ARHGAP33 ENSG00000004777	1.00001
ARHGAP35 ENSG00000160007	1.00002
ARHGAP36 ENSG00000147256	0.999982
ARHGAP39 ENSG00000147799	1.00001
ARHGAP4 ENSG00000089820	0.999991
ARHGAP40 ENSG00000124143	1.00002
ARHGAP42 ENSG00000165895	0.999984
ARHGAP44 ENSG00000006740	1.00004
ARHGAP45 ENSG00000180448	0.999996
ARHGAP5 ENSG00000100852	1.00001
ARHGAP6 ENSG00000047648	0.999987
ARHGAP8 ENSG00000241484	0.99997
ARHGAP9 ENSG00000123329	1.00004
ARHGDIA ENSG00000141522	0.999977
ARHGDIB ENSG00000111348	0.999988
ARHGDIG ENSG00000242173	0.999994
ARHGEF1 ENSG00000076928	1.00001
ARHGEF10 ENSG00000104728	0.999992
ARHGEF10L ENSG00000074964	0.99997
ARHGEF11 ENSG00000132694	0.999995
ARHGEF12 ENSG00000196914	1.00004
ARHGEF15 ENSG00000198844	0.999969
ARHGEF16 ENSG00000130762	1.00001
ARHGEF17 ENSG00000110237	1.00002
ARHGEF18 ENSG00000104880	0.999987
ARHGEF19 ENSG00000142632	1.00002
ARHGEF2 ENSG00000116584	1.00001
ARHGEF25 ENSG00000240771	0.999997
ARHGEF26 ENSG00000114790	1
ARHGEF28 ENSG00000214944	1.00001
ARHGEF3 ENSG00000163947	1
ARHGEF33 ENSG00000214694	1.00002
ARHGEF35 ENSG00000213214	1.00002
ARHGEF37 ENSG00000183111	0.999973
ARHGEF38 ENSG00000236699	1.00003
ARHGEF39 ENSG00000137135	0.999962
ARHGEF4 ENSG00000136002	0.999986
ARHGEF40 ENSG00000165801	1
ARHGEF5 ENSG00000050327	1.00001
ARHGEF6 ENSG00000129675	0.999986
ARHGEF7 ENSG00000102606	1
ARHGEF9 ENSG00000131089	0.999972
ARID1A ENSG00000117713	1.00002
ARID1B ENSG00000049618	0.999978
ARID2 ENSG00000189079	1
ARID3A ENSG00000116017	0.999974
ARID3B ENSG00000179361	1.00001
ARID4A ENSG00000032219	1.00001
ARID4B ENSG00000054267	1
ARID5A ENSG00000196843	0.999964
ARID5B ENSG00000150347	0.999996
ARIH1 ENSG00000166233	0.999989
ARIH2 ENSG00000177479	1.00003
ARIH2OS ENSG00000221883	0.999982
ARL1 ENSG00000120805	1.00003
ARL10 ENSG00000175414	1.00002
ARL11 ENSG00000152213	1.00004
ARL13B ENSG00000169379	1.00002
ARL14 ENSG00000179674	1
ARL14EP ENSG00000152219	1.00003
ARL15 ENSG00000185305	0.999985
ARL16 ENSG00000214087	1.00002
ARL17A ENSG00000185829	1.00001
ARL17B ENSG00000228696	1
ARL2 ENSG00000213465	1.00001
ARL2BP ENSG00000102931	1.00001
ARL3 ENSG00000138175	1.00001
ARL4A ENSG00000122644	1.00001
ARL4C ENSG00000188042	1
ARL4D ENSG00000175906	1.00002
ARL5A ENSG00000162980	0.999996
ARL5B ENSG00000165997	0.99999
ARL5C ENSG00000141748	1
ARL6 ENSG00000113966	1
ARL6IP1 ENSG00000170540	1.00004
ARL6IP4 ENSG00000182196	1
ARL6IP5 ENSG00000144746	0.999986
ARL6IP6 ENSG00000177917	0.999993
ARL8A ENSG00000143862	1.00001
ARL8B ENSG00000134108	1.00003
ARL9 ENSG00000196503	1.00003
ARMC1 ENSG00000104442	0.999988
ARMC10 ENSG00000170632	0.999997
ARMC12 ENSG00000157343	0.999975
ARMC2 ENSG00000118690	0.999986
ARMC3 ENSG00000165309	0.999974
ARMC4 ENSG00000169126	1.00003
ARMC5 ENSG00000140691	0.999983
ARMC6 ENSG00000105676	0.999994
ARMC7 ENSG00000125449	0.999987
ARMC8 ENSG00000114098	1.00002
ARMC9 ENSG00000135931	0.999979
ARMCX1 ENSG00000126947	0.999998
ARMCX2 ENSG00000184867	0.999997
ARMCX3 ENSG00000102401	0.999997
ARMCX4 ENSG00000196440	1.00001
ARMCX5 ENSG00000125962	1.00001
ARMCX6 ENSG00000198960	1.00003
ARMS2 ENSG00000254636	0.999966
ARMT1 ENSG00000146476	0.99996
ARNT ENSG00000143437	1
ARNT2 ENSG00000172379	0.999973
ARNTL ENSG00000133794	0.999998
ARNTL2 ENSG00000029153	1.00005
ARPC1A ENSG00000241685	1.00002
ARPC1B ENSG00000130429	1.00002
ARPC2 ENSG00000163466	0.999992
ARPC3 ENSG00000111229	1.00001
ARPC4 ENSG00000241553	1.00002
ARPC5 ENSG00000162704	1
ARPC5L ENSG00000136950	0.999983
ARPIN ENSG00000242498	0.999967
ARPP19 ENSG00000128989	1.00001
ARPP21 ENSG00000172995	1.00003
ARRB1 ENSG00000137486	1.00001
ARRB2 ENSG00000141480	1.00001
ARRDC1 ENSG00000197070	0.999982
ARRDC2 ENSG00000105643	1.00002
ARRDC3 ENSG00000113369	0.999982
ARRDC4 ENSG00000140450	0.999994
ARRDC5 ENSG00000205784	0.999974
ARSA ENSG00000100299	1.00001
ARSB ENSG00000113273	0.999957
ARSD ENSG00000006756	1.00001
ARSE ENSG00000157399	0.999994
ARSF ENSG00000062096	0.999978
ARSG ENSG00000141337	1
ARSI ENSG00000183876	0.999996
ARSJ ENSG00000180801	1
ARSK ENSG00000164291	1.00003
ART3 ENSG00000156219	0.999994
ART4 ENSG00000111339	0.999964
ART5 ENSG00000167311	0.999984
ARTN ENSG00000117407	1.00001
ARV1 ENSG00000173409	1.00002
ARVCF ENSG00000099889	1.00002
ARX ENSG00000004848	0.999993
AS3MT ENSG00000214435	0.999996
ASAH1 ENSG00000104763	1
ASAH2 ENSG00000188611	1.00005
ASAH2B ENSG00000204147	1.00001
ASAP1 ENSG00000153317	1.00003
ASAP2 ENSG00000151693	1.00002
ASAP3 ENSG00000088280	0.999987
ASB1 ENSG00000065802	1.00001
ASB10 ENSG00000146926	1.00001
ASB11 ENSG00000165192	0.999992
ASB12 ENSG00000198881	0.999999
ASB13 ENSG00000196372	0.999993
ASB14 ENSG00000239388	1.00001
ASB15 ENSG00000146809	1
ASB16 ENSG00000161664	0.999996
ASB17 ENSG00000154007	0.999999
ASB18 ENSG00000182177	0.999995
ASB2 ENSG00000100628	1.00003
ASB3 ENSG00000115239	0.999994
ASB4 ENSG00000005981	1
ASB5 ENSG00000164122	1
ASB6 ENSG00000148331	1.00001
ASB7 ENSG00000183475	0.999996
ASB8 ENSG00000177981	1
ASB9 ENSG00000102048	1.00001
ASCC1 ENSG00000138303	1.00003
ASCC2 ENSG00000100325	1.00001
ASCC3 ENSG00000112249	1.00001
ASCL1 ENSG00000139352	1.00002
ASCL2 ENSG00000183734	1.00001
ASCL3 ENSG00000176009	1.00001
ASCL4 ENSG00000187855	1.00001
ASCL5 ENSG00000232237	1
ASF1A ENSG00000111875	0.999991
ASF1B ENSG00000105011	0.999995
ASGR1 ENSG00000141505	0.999992
ASGR2 ENSG00000161944	1.00002
ASH1L ENSG00000116539	0.999983
ASH2L ENSG00000129691	1.00001
ASIC1 ENSG00000110881	0.999973
ASIC2 ENSG00000108684	1
ASIC3 ENSG00000213199	0.999991
ASIC4 ENSG00000072182	1
ASIC5 ENSG00000256394	1
ASIP ENSG00000101440	0.999987
ASL ENSG00000126522	0.999989
ASMT ENSG00000196433	0.999988
ASMTL ENSG00000169093	0.999996
ASNA1 ENSG00000198356	1.00001
ASNS ENSG00000070669	1.00002
ASNSD1 ENSG00000138381	0.99999
ASPA ENSG00000108381	1.00003
ASPDH ENSG00000204653	0.999998
ASPG ENSG00000166183	1.00003
ASPH ENSG00000198363	1.00001
ASPHD1 ENSG00000174939	0.999987
ASPHD2 ENSG00000128203	1.00001
ASPM ENSG00000066279	1.00002
ASPN ENSG00000106819	1.00001
ASPRV1 ENSG00000244617	1
ASPSCR1 ENSG00000169696	1
ASRGL1 ENSG00000162174	0.999996
ASS1 ENSG00000130707	1.00003
ASTE1 ENSG00000034533	1
ASTN1 ENSG00000152092	0.999969
ASTN2 ENSG00000148219	1.00002
ASUN ENSG00000064102	1.00001
ASXL1 ENSG00000171456	1
ASXL2 ENSG00000143970	1.00001
ASXL3 ENSG00000141431	0.999994
ASZ1 ENSG00000154438	0.99998
ATAD1 ENSG00000138138	0.999999
ATAD2 ENSG00000156802	0.999969
ATAD2B ENSG00000119778	0.99999
ATAD3A ENSG00000197785	0.999973
ATAD3B ENSG00000160072	1.00001
ATAD3C ENSG00000215915	1
ATAD5 ENSG00000176208	0.999966
ATAT1 ENSG00000137343	0.999988
ATCAY ENSG00000167654	1
ATE1 ENSG00000107669	1.00002
ATF1 ENSG00000123268	0.999982
ATF2 ENSG00000115966	1
ATF3 ENSG00000162772	0.999998
ATF4 ENSG00000128272	1.00005
ATF5 ENSG00000169136	0.999994
ATF6 ENSG00000118217	0.999995
ATF6B ENSG00000213676	0.999982
ATF7 ENSG00000170653	1
ATF7IP ENSG00000171681	1.00001
ATF7IP2 ENSG00000166669	0.999991
ATG10 ENSG00000152348	0.999988
ATG101 ENSG00000123395	0.999983
ATG12 ENSG00000145782	0.999999
ATG13 ENSG00000175224	0.999987
ATG14 ENSG00000126775	0.999997
ATG16L1 ENSG00000085978	0.999979
ATG16L2 ENSG00000168010	0.999996
ATG2A ENSG00000110046	1.00002
ATG2B ENSG00000066739	1.00001
ATG3 ENSG00000144848	0.99999
ATG4A ENSG00000101844	1
ATG4B ENSG00000168397	0.999965
ATG4C ENSG00000125703	1.00001
ATG4D ENSG00000130734	0.999984
ATG5 ENSG00000057663	0.999995
ATG7 ENSG00000197548	0.999953
ATG9A ENSG00000198925	0.999967
ATG9B ENSG00000181652	1.00002
ATHL1 ENSG00000142102	1.00002
ATIC ENSG00000138363	1.00001
ATL1 ENSG00000198513	1.00004
ATL2 ENSG00000119787	0.99999
ATL3 ENSG00000184743	0.999973
ATM ENSG00000149311	1.00001
ATMIN ENSG00000166454	0.99999
ATN1 ENSG00000111676	1.00001
ATOH1 ENSG00000172238	0.999994
ATOH7 ENSG00000179774	0.999994
ATOH8 ENSG00000168874	1.00002
ATOX1 ENSG00000177556	1
ATP10A ENSG00000206190	0.999994
ATP10B ENSG00000118322	0.999991
ATP10D ENSG00000145246	0.999998
ATP11A ENSG00000068650	0.999982
ATP11B ENSG00000058063	0.999993
ATP11C ENSG00000101974	1.00001
ATP12A ENSG00000075673	1.00003
ATP13A1 ENSG00000105726	0.999983
ATP13A2 ENSG00000159363	1
ATP13A3 ENSG00000133657	1.00005
ATP13A4 ENSG00000127249	1.00001
ATP13A5 ENSG00000187527	0.99998
ATP1A1 ENSG00000163399	0.99997
ATP1A2 ENSG00000018625	0.99998
ATP1A3 ENSG00000105409	0.999981
ATP1A4 ENSG00000132681	1.00001
ATP1B1 ENSG00000143153	1.00002
ATP1B2 ENSG00000129244	0.999998
ATP1B3 ENSG00000069849	0.999996
ATP1B4 ENSG00000101892	1.00001
ATP23 ENSG00000166896	0.99997
ATP2A1 ENSG00000196296	1.00003
ATP2A2 ENSG00000174437	0.999993
ATP2A3 ENSG00000074370	0.999973
ATP2B1 ENSG00000070961	1.00002
ATP2B2 ENSG00000157087	1.00002
ATP2B3 ENSG00000067842	0.999994
ATP2B4 ENSG00000058668	1.00003
ATP2C1 ENSG00000017260	1.00003
ATP2C2 ENSG00000064270	1.00002
ATP4A ENSG00000105675	0.999977
ATP4B ENSG00000186009	1.00002
ATP5J2-PTCD1 ENSG00000248919	0.999993
ATP5SL ENSG00000105341	1
ATP6AP1 ENSG00000071553	0.999999
ATP6AP1L ENSG00000205464	0.999995
ATP6AP2 ENSG00000182220	1.00001
ATP6V0A1 ENSG00000033627	0.999995
ATP6V0A2 ENSG00000185344	1.00001
ATP6V0A4 ENSG00000105929	1.00002
ATP6V0B ENSG00000117410	0.999978
ATP6V0C ENSG00000185883	0.999961
ATP6V0D1 ENSG00000159720	0.999982
ATP6V0D2 ENSG00000147614	1.00004
ATP6V0E1 ENSG00000113732	0.999989
ATP6V0E2 ENSG00000171130	0.999992
ATP6V1A ENSG00000114573	0.999989
ATP6V1B1 ENSG00000116039	1.00002
ATP6V1B2 ENSG00000147416	0.999985
ATP6V1C1 ENSG00000155097	0.999976
ATP6V1C2 ENSG00000143882	1.00002
ATP6V1D ENSG00000100554	0.999997
ATP6V1E1 ENSG00000131100	0.99999
ATP6V1E2 ENSG00000250565	0.999986
ATP6V1F ENSG00000128524	0.999979
ATP6V1G1 ENSG00000136888	1
ATP6V1G2 ENSG00000213760	1.00001
ATP6V1G3 ENSG00000151418	0.999987
ATP6V1H ENSG00000047249	0.999988
ATP7A ENSG00000165240	1
ATP7B ENSG00000123191	0.999997
ATP8A1 ENSG00000124406	1.00002
ATP8A2 ENSG00000132932	1.00002
ATP8B1 ENSG00000081923	1
ATP8B2 ENSG00000143515	1.00002
ATP8B3 ENSG00000130270	1.00001
ATP8B4 ENSG00000104043	0.999988
ATP9A ENSG00000054793	0.999986
ATP9B ENSG00000166377	0.999975
ATPIF1 ENSG00000130770	1.00001
ATR ENSG00000175054	0.999972
ATRAID ENSG00000138085	0.999979
ATRIP ENSG00000164053	1
ATRIP ENSG00000282827	1
ATRN ENSG00000088812	1.00004
ATRNL1 ENSG00000107518	1.00002
ATRX ENSG00000085224	0.999983
ATXN1 ENSG00000124788	0.999993
ATXN10 ENSG00000130638	1.00004
ATXN1L ENSG00000224470	0.999979
ATXN2 ENSG00000204842	0.999983
ATXN2L ENSG00000168488	0.999991
ATXN3 ENSG00000066427	0.999985
ATXN3L ENSG00000123594	0.999966
ATXN7 ENSG00000163635	0.999999
ATXN7L1 ENSG00000146776	0.999992
ATXN7L2 ENSG00000162650	0.999996
ATXN7L3 ENSG00000087152	1.00001
ATXN7L3B ENSG00000253719	1.00002
AUH ENSG00000148090	0.999965
AUNIP ENSG00000127423	0.999987
AUP1 ENSG00000115307	0.999978
AURKA ENSG00000087586	1.00002
AURKAIP1 ENSG00000175756	1.00001
AURKB ENSG00000178999	1
AURKC ENSG00000105146	1.00001
AUTS2 ENSG00000158321	0.999971
AVEN ENSG00000169857	1.00001
AVIL ENSG00000135407	1.00002
AVL9 ENSG00000105778	1.00001
AVP ENSG00000101200	1
AVPI1 ENSG00000119986	0.999978
AVPR1A ENSG00000166148	0.999982
AVPR1B ENSG00000198049	0.99996
AVPR2 ENSG00000126895	1
AXDND1 ENSG00000162779	1.00002
AXIN1 ENSG00000103126	0.999971
AXIN2 ENSG00000168646	0.999981
AXL ENSG00000167601	1.00001
AZGP1 ENSG00000160862	1.00001
AZI2 ENSG00000163512	1.00003
AZIN1 ENSG00000155096	1
AZIN2 ENSG00000142920	1.00001
AZU1 ENSG00000172232	0.999992
B2M ENSG00000166710	1.00001
B3GALNT1 ENSG00000169255	1.00001
B3GALNT2 ENSG00000162885	1.00001
B3GALT1 ENSG00000172318	0.999986
B3GALT2 ENSG00000162630	0.999998
B3GALT4 ENSG00000235863	0.999964
B3GALT5 ENSG00000183778	1.00003
B3GALT6 ENSG00000176022	0.999999
B3GAT1 ENSG00000109956	1.00001
B3GAT2 ENSG00000112309	1
B3GAT3 ENSG00000149541	1
B3GLCT ENSG00000187676	0.99998
B3GNT2 ENSG00000170340	0.999976
B3GNT3 ENSG00000179913	1.00003
B3GNT4 ENSG00000176383	0.999998
B3GNT5 ENSG00000176597	0.999981
B3GNT6 ENSG00000198488	0.999974
B3GNT7 ENSG00000156966	0.999999
B3GNT8 ENSG00000177191	1.00003
B3GNT9 ENSG00000237172	0.999987
B3GNTL1 ENSG00000175711	1
B4GALNT1 ENSG00000135454	0.999978
B4GALNT2 ENSG00000167080	1.00001
B4GALNT3 ENSG00000139044	0.999964
B4GALNT4 ENSG00000182272	0.999983
B4GALT1 ENSG00000086062	0.999973
B4GALT2 ENSG00000117411	1.00001
B4GALT3 ENSG00000158850	1.00003
B4GALT4 ENSG00000121578	1.00001
B4GALT5 ENSG00000158470	1.00002
B4GALT6 ENSG00000118276	0.999997
B4GALT7 ENSG00000027847	0.999983
B4GAT1 ENSG00000174684	0.999996
B9D1 ENSG00000108641	1.00003
B9D2 ENSG00000123810	1
BAALC ENSG00000164929	0.999984
BAAT ENSG00000136881	0.999976
BABAM1 ENSG00000105393	0.999992
BACE1 ENSG00000186318	0.999994
BACE2 ENSG00000182240	1
BACH1 ENSG00000156273	0.999999
BACH2 ENSG00000112182	1.00002
BAD ENSG00000002330	0.999988
BAG1 ENSG00000107262	0.999981
BAG2 ENSG00000112208	0.999971
BAG3 ENSG00000151929	1.00001
BAG4 ENSG00000156735	1.00002
BAG5 ENSG00000166170	0.999994
BAG6 ENSG00000204463	1.00004
BAHCC1 ENSG00000266074	1.00001
BAHD1 ENSG00000140320	0.999985
BAIAP2 ENSG00000175866	1.00003
BAIAP2L1 ENSG00000006453	1.00003
BAIAP2L2 ENSG00000128298	1
BAIAP3 ENSG00000007516	0.999965
BAK1 ENSG00000030110	1.00001
BAMBI ENSG00000095739	0.999989
BANF1 ENSG00000175334	1.00001
BANF2 ENSG00000125888	0.999969
BANK1 ENSG00000153064	1
BANP ENSG00000172530	1.00002
BAP1 ENSG00000163930	1.00002
BARD1 ENSG00000138376	0.999994
BARHL2 ENSG00000143032	1.00002
BARX1 ENSG00000131668	1.00002
BARX2 ENSG00000043039	1.00001
BASP1 ENSG00000176788	1.00001
BATF ENSG00000156127	0.99996
BATF2 ENSG00000168062	1.00001
BATF3 ENSG00000123685	1
BAX ENSG00000087088	1.00002
BAZ1A ENSG00000198604	0.999993
BAZ1B ENSG00000009954	0.99998
BAZ2A ENSG00000076108	1.00003
BAZ2B ENSG00000123636	0.999996
BBC3 ENSG00000105327	0.999973
BBIP1 ENSG00000214413	0.999994
BBOF1 ENSG00000119636	0.999995
BBOX1 ENSG00000129151	0.999979
BBS1 ENSG00000174483	0.999968
BBS10 ENSG00000179941	1.00001
BBS12 ENSG00000181004	0.999998
BBS2 ENSG00000125124	1
BBS4 ENSG00000140463	0.99997
BBS5 ENSG00000163093	1.00001
BBS7 ENSG00000138686	0.999986
BBS9 ENSG00000122507	1
BBX ENSG00000114439	0.999992
BCAM ENSG00000187244	1.00004
BCAN ENSG00000132692	1.00002
BCAP29 ENSG00000075790	1
BCAP31 ENSG00000185825	0.999985
BCAR1 ENSG00000050820	0.999975
BCAR3 ENSG00000137936	0.999975
BCAS1 ENSG00000064787	1.00003
BCAS2 ENSG00000116752	1.00001
BCAS3 ENSG00000141376	1.00001
BCAS4 ENSG00000124243	1
BCAT1 ENSG00000060982	1.00003
BCAT2 ENSG00000105552	1.00002
BCCIP ENSG00000107949	1.00003
BCDIN3D ENSG00000186666	1.00003
BCHE ENSG00000114200	1
BCKDHA ENSG00000248098	0.999994
BCKDHB ENSG00000083123	1.00001
BCKDK ENSG00000103507	0.999972
BCL10 ENSG00000142867	1.00001
BCL11A ENSG00000119866	1.00002
BCL11B ENSG00000127152	0.999995
BCL2 ENSG00000171791	0.999983
BCL2A1 ENSG00000140379	0.999984
BCL2L1 ENSG00000171552	1.00003
BCL2L10 ENSG00000137875	0.999989
BCL2L11 ENSG00000153094	0.999996
BCL2L12 ENSG00000126453	0.999968
BCL2L13 ENSG00000099968	0.999997
BCL2L14 ENSG00000121380	1.00001
BCL2L15 ENSG00000188761	0.999993
BCL2L2 ENSG00000129473	0.999996
BCL2L2-PABPN1 ENSG00000258643	1
BCL3 ENSG00000069399	0.999993
BCL6 ENSG00000113916	0.99999
BCL6B ENSG00000161940	1.00002
BCL7A ENSG00000110987	1.00001
BCL7B ENSG00000106635	0.999994
BCL7C ENSG00000099385	0.999966
BCL9 ENSG00000116128	0.999981
BCL9L ENSG00000186174	0.999992
BCLAF1 ENSG00000029363	1.00003
BCO1 ENSG00000135697	1.00001
BCO2 ENSG00000197580	1.00002
BCOR ENSG00000183337	0.999974
BCORL1 ENSG00000085185	1.00003
BCR ENSG00000186716	1.00001
BCS1L ENSG00000074582	1.00003
BDH1 ENSG00000161267	1
BDH2 ENSG00000164039	0.999983
BDKRB1 ENSG00000100739	1.00001
BDKRB2 ENSG00000168398	1.00002
BDNF ENSG00000176697	0.999999
BDP1 ENSG00000145734	1.00003
BEAN1 ENSG00000166546	1
BECN1 ENSG00000126581	1.00002
BEGAIN ENSG00000183092	0.999999
BEND2 ENSG00000177324	0.999962
BEND3 ENSG00000178409	1.00001
BEND4 ENSG00000188848	0.999981
BEND5 ENSG00000162373	1.00001
BEND6 ENSG00000151917	1
BEND7 ENSG00000165626	1.00004
BEST1 ENSG00000167995	0.999969
BEST2 ENSG00000039987	1.00002
BEST3 ENSG00000127325	0.999995
BEST4 ENSG00000142959	0.999994
BET1 ENSG00000105829	1
BET1L ENSG00000177951	1.00004
BEX1 ENSG00000133169	1.00003
BEX2 ENSG00000133134	0.999972
BEX3 ENSG00000166681	1
BEX4 ENSG00000102409	1.00002
BEX5 ENSG00000184515	1.00004
BFAR ENSG00000103429	0.999995
BFSP1 ENSG00000125864	0.999974
BFSP2 ENSG00000170819	1.00001
BGLAP ENSG00000242252	0.999983
BGN ENSG00000182492	0.999982
BHLHA15 ENSG00000180535	0.999968
BHLHB9 ENSG00000198908	1.00003
BHLHE22 ENSG00000180828	0.999997
BHLHE40 ENSG00000134107	0.999979
BHLHE41 ENSG00000123095	0.999997
BHMG1 ENSG00000237452	0.999986
BHMT ENSG00000145692	1
BHMT2 ENSG00000132840	0.999996
BICC1 ENSG00000122870	1.00001
BICD1 ENSG00000151746	1.00002
BICD2 ENSG00000185963	0.999989
BICDL1 ENSG00000135127	1.00001
BICDL2 ENSG00000162069	0.999999
BID ENSG00000015475	1.00001
BIK ENSG00000100290	1.00001
BIN1 ENSG00000136717	1.00002
BIN2 ENSG00000110934	0.999999
BIN3 ENSG00000147439	1.00003
BIRC2 ENSG00000110330	1
BIRC3 ENSG00000023445	1.00002
BIRC5 ENSG00000089685	0.999968
BIRC6 ENSG00000115760	0.999992
BIRC7 ENSG00000101197	0.999993
BIVM ENSG00000134897	1.00002
BLCAP ENSG00000166619	0.999997
BLK ENSG00000136573	0.999987
BLM ENSG00000197299	0.999977
BLMH ENSG00000108578	1.00001
BLNK ENSG00000095585	0.999997
BLOC1S1 ENSG00000135441	1
BLOC1S2 ENSG00000196072	0.999998
BLOC1S3 ENSG00000189114	1.00003
BLOC1S4 ENSG00000186222	1.00003
BLOC1S5 ENSG00000188428	1.00002
BLOC1S6 ENSG00000104164	0.999997
BLVRA ENSG00000106605	0.999962
BLVRB ENSG00000090013	1
BLZF1 ENSG00000117475	0.999982
BMF ENSG00000104081	0.999967
BMI1 ENSG00000168283	0.999991
BMP1 ENSG00000168487	0.999989
BMP10 ENSG00000163217	1.00002
BMP2 ENSG00000125845	1
BMP2K ENSG00000138756	1.00003
BMP3 ENSG00000152785	0.999959
BMP4 ENSG00000125378	0.999969
BMP5 ENSG00000112175	0.999978
BMP6 ENSG00000153162	0.999997
BMP7 ENSG00000101144	0.999996
BMP8A ENSG00000183682	0.999994
BMP8B ENSG00000116985	0.999999
BMPER ENSG00000164619	0.99998
BMPR1A ENSG00000107779	1.00003
BMPR1B ENSG00000138696	1
BMPR2 ENSG00000204217	1.00001
BMS1 ENSG00000165733	1.00002
BMT2 ENSG00000164603	0.999999
BMX ENSG00000102010	0.999996
BNC1 ENSG00000169594	1.00001
BNC2 ENSG00000173068	1.00002
BNIP1 ENSG00000113734	1.00001
BNIP2 ENSG00000140299	0.999995
BNIP3 ENSG00000176171	1.00003
BNIP3L ENSG00000104765	0.999999
BNIPL ENSG00000163141	1
BOC ENSG00000144857	1
BOD1 ENSG00000145919	0.999988
BOD1L1 ENSG00000038219	1.00001
BOD1L2 ENSG00000228075	1
BOK ENSG00000176720	1.00002
BOLA1 ENSG00000178096	1.00001
BOLA2B ENSG00000169627	0.999972
BOLA3 ENSG00000163170	1.00001
BOLL ENSG00000152430	0.999981
BOP1 ENSG00000261236	0.999987
BORA ENSG00000136122	1.00004
BORCS5 ENSG00000165714	0.999994
BORCS6 ENSG00000196544	0.999998
BORCS7 ENSG00000166275	1.00002
BORCS8 ENSG00000254901	1.00001
BORCS8-MEF2B ENSG00000064489	0.999998
BPGM ENSG00000172331	1
BPHL ENSG00000137274	1.00001
BPI ENSG00000101425	1.00002
BPIFA1 ENSG00000198183	0.999988
BPIFA2 ENSG00000131050	1.00001
BPIFB1 ENSG00000125999	0.999996
BPIFB2 ENSG00000078898	1.00002
BPIFB4 ENSG00000186191	0.999959
BPIFC ENSG00000184459	1
BPNT1 ENSG00000162813	0.999998
BPTF ENSG00000171634	1.00003
BRAF ENSG00000157764	1.00003
BRAP ENSG00000089234	1.00002
BRAT1 ENSG00000106009	0.999997
BRCA1 ENSG00000012048	0.999991
BRCA2 ENSG00000139618	1.00001
BRCC3 ENSG00000185515	1.00003
BRD1 ENSG00000100425	0.999988
BRD2 ENSG00000204256	0.999991
BRD3 ENSG00000169925	1.00002
BRD4 ENSG00000141867	0.999967
BRD7 ENSG00000166164	1.00003
BRD8 ENSG00000112983	0.999986
BRD9 ENSG00000028310	1
BRDT ENSG00000137948	0.999975
BRE ENSG00000158019	0.999993
BRF1 ENSG00000185024	0.999986
BRF2 ENSG00000104221	0.999994
BRI3 ENSG00000164713	0.999992
BRI3BP ENSG00000184992	0.999994
BRICD5 ENSG00000182685	0.999985
BRINP1 ENSG00000078725	0.999989
BRINP2 ENSG00000198797	1.00001
BRINP3 ENSG00000162670	0.999973
BRIP1 ENSG00000136492	0.999985
BRIX1 ENSG00000113460	1.00002
BRK1 ENSG00000254999	1.00002
BRMS1 ENSG00000174744	0.999995
BRMS1L ENSG00000100916	0.999977
BROX ENSG00000162819	1
BRPF1 ENSG00000156983	0.99999
BRPF3 ENSG00000096070	1.00001
BRS3 ENSG00000102239	0.999979
BRSK1 ENSG00000160469	1.00002
BRSK2 ENSG00000174672	1.00003
BRWD1 ENSG00000185658	0.999988
BRWD3 ENSG00000165288	1
BSCL2 ENSG00000168000	0.99998
BSDC1 ENSG00000160058	1.00005
BSG ENSG00000172270	1.00002
BSN ENSG00000164061	0.999964
BSND ENSG00000162399	1
BSPH1 ENSG00000188334	0.999962
BSPRY ENSG00000119411	0.999977
BST1 ENSG00000109743	0.999991
BST2 ENSG00000130303	1.00003
BTAF1 ENSG00000095564	0.999984
BTBD1 ENSG00000064726	1.00002
BTBD10 ENSG00000148925	0.999963
BTBD11 ENSG00000151136	0.99999
BTBD16 ENSG00000138152	0.99997
BTBD18 ENSG00000233436	1
BTBD19 ENSG00000222009	0.999997
BTBD2 ENSG00000133243	0.999983
BTBD3 ENSG00000132640	0.999997
BTBD6 ENSG00000184887	1.00003
BTBD7 ENSG00000011114	0.999996
BTBD8 ENSG00000189195	0.999988
BTBD9 ENSG00000183826	1.00001
BTC ENSG00000174808	1.00002
BTD ENSG00000169814	0.999994
BTF3 ENSG00000145741	0.999998
BTF3L4 ENSG00000134717	1.00002
BTG1 ENSG00000133639	0.999991
BTG2 ENSG00000159388	0.999949
BTG3 ENSG00000154640	0.999983
BTG4 ENSG00000137707	1.00002
BTK ENSG00000010671	1.00003
BTLA ENSG00000186265	1
BTN1A1 ENSG00000124557	0.999972
BTN2A1 ENSG00000112763	1.00001
BTN2A2 ENSG00000124508	0.999999
BTN3A1 ENSG00000026950	1.00001
BTN3A2 ENSG00000186470	1
BTN3A3 ENSG00000111801	1
BTNL2 ENSG00000204290	1.00001
BTNL3 ENSG00000168903	0.999994
BTNL8 ENSG00000113303	1
BTNL9 ENSG00000165810	0.999996
BTRC ENSG00000166167	1
BUB1 ENSG00000169679	0.99999
BUB1B ENSG00000156970	0.999987
BUB3 ENSG00000154473	1
BUD13 ENSG00000137656	0.99999
BUD31 ENSG00000106245	0.999999
BVES ENSG00000112276	1.00002
BYSL ENSG00000112578	1.00003
BZW1 ENSG00000082153	1.00001
BZW2 ENSG00000136261	0.999982
C10orf10 ENSG00000165507	1.00001
C10orf105 ENSG00000214688	0.999992
C10orf107 ENSG00000183346	1.00002
C10orf11 ENSG00000148655	1.00001
C10orf128 ENSG00000204161	1.00002
C10orf142 ENSG00000277288	1.00002
C10orf2 ENSG00000107815	1
C10orf35 ENSG00000171224	1.00001
C10orf53 ENSG00000178645	0.999994
C10orf54 ENSG00000107738	0.999997
C10orf55 ENSG00000222047	1.00001
C10orf62 ENSG00000203942	0.999988
C10orf67 ENSG00000179133	1
C10orf71 ENSG00000177354	1
C10orf76 ENSG00000120029	1.00003
C10orf82 ENSG00000165863	0.999961
C10orf88 ENSG00000119965	1.00001
C10orf90 ENSG00000154493	1
C10orf95 ENSG00000120055	1.00001
C10orf99 ENSG00000188373	1.00001
C11orf1 ENSG00000137720	1.00001
C11orf16 ENSG00000176029	1.00002
C11orf21 ENSG00000110665	0.999998
C11orf24 ENSG00000171067	1.00001
C11orf31 ENSG00000211450	0.999957
C11orf40 ENSG00000171987	0.999997
C11orf42 ENSG00000180878	0.999981
C11orf45 ENSG00000174370	1.00001
C11orf49 ENSG00000149179	0.999977
C11orf52 ENSG00000149300	0.999976
C11orf53 ENSG00000150750	1.00001
C11orf54 ENSG00000182919	0.999987
C11orf57 ENSG00000150776	1.00003
C11orf58 ENSG00000110696	1.00001
C11orf63 ENSG00000109944	1.00001
C11orf65 ENSG00000166323	0.999991
C11orf68 ENSG00000175573	0.999993
C11orf70 ENSG00000137691	0.99999
C11orf71 ENSG00000180425	1.00001
C11orf74 ENSG00000166352	1.00003
C11orf80 ENSG00000173715	1.00004
C11orf84 ENSG00000168005	0.999963
C11orf87 ENSG00000185742	0.999995
C11orf88 ENSG00000183644	1
C11orf91 ENSG00000205177	1
C11orf94 ENSG00000234776	1
C11orf95 ENSG00000188070	1.00002
C11orf96 ENSG00000187479	1.00001
C11orf98 ENSG00000278615	0.999983
C12orf10 ENSG00000139637	1.00002
C12orf29 ENSG00000133641	1.00001
C12orf4 ENSG00000047621	0.999973
C12orf40 ENSG00000180116	0.999985
C12orf42 ENSG00000179088	0.999991
C12orf43 ENSG00000157895	0.999999
C12orf45 ENSG00000151131	1.00004
C12orf49 ENSG00000111412	0.999991
C12orf50 ENSG00000165805	0.999989
C12orf54 ENSG00000177627	0.999993
C12orf56 ENSG00000185306	0.999982
C12orf57 ENSG00000111678	0.999976
C12orf60 ENSG00000182993	1.00001
C12orf65 ENSG00000130921	0.999996
C12orf66 ENSG00000174206	0.999997
C12orf71 ENSG00000214700	1.00001
C12orf73 ENSG00000204954	0.999986
C12orf75 ENSG00000235162	0.999996
C12orf76 ENSG00000174456	1.00002
C14orf1 ENSG00000133935	0.999995
C14orf105 ENSG00000100557	0.999985
C14orf119 ENSG00000179933	1.00001
C14orf132 ENSG00000227051	0.999982
C14orf142 ENSG00000170270	0.999963
C14orf159 ENSG00000133943	1.00001
C14orf166 ENSG00000087302	0.999997
C14orf169 ENSG00000170468	0.999974
C14orf177 ENSG00000176605	0.999991
C14orf178 ENSG00000197734	1.00002
C14orf180 ENSG00000184601	1.00001
C14orf2 ENSG00000156411	0.999966
C14orf28 ENSG00000179476	1.00002
C14orf37 ENSG00000139971	1
C14orf39 ENSG00000179008	1.00003
C14orf79 ENSG00000140104	0.999988
C14orf80 ENSG00000185347	1.00001
C14orf93 ENSG00000100802	0.999987
C15orf39 ENSG00000167173	0.999995
C15orf40 ENSG00000169609	0.99998
C15orf41 ENSG00000186073	0.999989
C15orf48 ENSG00000166920	1.00003
C15orf52 ENSG00000188549	1
C15orf53 ENSG00000175779	1.00003
C15orf57 ENSG00000128891	1.00001
C15orf59 ENSG00000205363	0.999984
C15orf61 ENSG00000189227	1.00004
C15orf62 ENSG00000188277	0.999999
C15orf65 ENSG00000261652	0.999989
C16orf13 ENSG00000130731	1.00004
C16orf45 ENSG00000166780	0.999996
C16orf46 ENSG00000166455	0.999969
C16orf52 ENSG00000185716	0.999983
C16orf54 ENSG00000185905	1.00001
C16orf58 ENSG00000140688	1.00002
C16orf59 ENSG00000162062	1.00001
C16orf62 ENSG00000103544	1
C16orf70 ENSG00000125149	0.999993
C16orf71 ENSG00000166246	1
C16orf72 ENSG00000182831	1.00001
C16orf74 ENSG00000154102	0.999965
C16orf78 ENSG00000166152	0.999996
C16orf82 ENSG00000234186	1.00002
C16orf86 ENSG00000159761	1.00001
C16orf87 ENSG00000155330	1.00001
C16orf89 ENSG00000153446	1.00002
C16orf91 ENSG00000174109	0.99996
C16orf92 ENSG00000167194	0.999986
C16orf95 ENSG00000260456	1.00004
C16orf96 ENSG00000205832	1.00001
C17orf105 ENSG00000231256	0.999997
C17orf107 ENSG00000205710	0.999973
C17orf49 ENSG00000258315	1
C17orf50 ENSG00000270806	1.00002
C17orf51 ENSG00000212719	0.999992
C17orf53 ENSG00000125319	0.999987
C17orf58 ENSG00000186665	1.00003
C17orf62 ENSG00000178927	0.999995
C17orf64 ENSG00000141371	1.00002
C17orf67 ENSG00000214226	1.00004
C17orf74 ENSG00000184560	0.999974
C17orf75 ENSG00000108666	1.00001
C17orf78 ENSG00000278505	0.999984
C17orf80 ENSG00000141219	1
C17orf89 ENSG00000224877	1.00003
C17orf96 ENSG00000273604	1.00002
C17orf97 ENSG00000187624	1.00001
C17orf98 ENSG00000275489	1.00001
C17orf99 ENSG00000187997	0.999991
C18orf21 ENSG00000141428	0.999989
C18orf25 ENSG00000152242	0.999984
C18orf32 ENSG00000177576	1.00001
C18orf54 ENSG00000166845	1.00001
C18orf63 ENSG00000206043	1.00001
C18orf8 ENSG00000141452	0.999961
C19orf12 ENSG00000131943	1
C19orf18 ENSG00000177025	0.999975
C19orf24 ENSG00000228300	0.999988
C19orf25 ENSG00000119559	1.00004
C19orf33 ENSG00000167644	1
C19orf35 ENSG00000188305	1.00001
C19orf38 ENSG00000214212	1
C19orf43 ENSG00000123144	0.999983
C19orf44 ENSG00000105072	1
C19orf45 ENSG00000198723	0.999984
C19orf47 ENSG00000160392	0.999997
C19orf48 ENSG00000167747	0.999992
C19orf52 ENSG00000142444	0.999975
C19orf53 ENSG00000104979	0.999992
C19orf54 ENSG00000188493	1.00003
C19orf57 ENSG00000132016	0.999991
C19orf60 ENSG00000006015	1.00001
C19orf66 ENSG00000130813	0.99997
C19orf67 ENSG00000188032	0.999999
C19orf68 ENSG00000185453	1.00001
C19orf70 ENSG00000174917	1.00003
C19orf71 ENSG00000183397	1
C19orf73 ENSG00000221916	1.00007
C19orf81 ENSG00000235034	0.999994
C19orf84 ENSG00000262874	0.999999
C1D ENSG00000197223	0.999992
C1GALT1 ENSG00000106392	1
C1GALT1C1 ENSG00000171155	0.999994
C1GALT1C1L ENSG00000223658	1.00001
C1QA ENSG00000173372	1.00003
C1QB ENSG00000173369	0.999967
C1QBP ENSG00000108561	1.00003
C1QC ENSG00000159189	1.00002
C1QL1 ENSG00000131094	1.00001
C1QL2 ENSG00000144119	1.00001
C1QL3 ENSG00000165985	1.00001
C1QL4 ENSG00000186897	1.00002
C1QTNF1 ENSG00000173918	0.999973
C1QTNF2 ENSG00000145861	1.00001
C1QTNF3 ENSG00000082196	0.999989
C1QTNF4 ENSG00000172247	0.999975
C1QTNF5 ENSG00000223953	1.00004
C1QTNF6 ENSG00000133466	0.999998
C1QTNF7 ENSG00000163145	1.00002
C1QTNF9 ENSG00000240654	1.00001
C1QTNF9B ENSG00000205863	1
C1QTNF9B-AS1 ENSG00000281899	1.00001
C1R ENSG00000159403	0.999985
C1RL ENSG00000139178	1
C1S ENSG00000182326	0.99997
C1orf100 ENSG00000173728	0.99999
C1orf101 ENSG00000179397	1.00003
C1orf105 ENSG00000180999	0.999983
C1orf106 ENSG00000163362	0.999961
C1orf109 ENSG00000116922	0.99999
C1orf112 ENSG00000000460	1.00004
C1orf115 ENSG00000162817	0.999997
C1orf116 ENSG00000182795	0.999996
C1orf122 ENSG00000197982	1
C1orf123 ENSG00000162384	1.00001
C1orf127 ENSG00000175262	1.00002
C1orf131 ENSG00000143633	0.999982
C1orf141 ENSG00000203963	1.00002
C1orf145 ENSG00000162913	1.00002
C1orf146 ENSG00000203910	0.999981
C1orf158 ENSG00000157330	1.00001
C1orf159 ENSG00000131591	1.00002
C1orf162 ENSG00000143110	0.999971
C1orf167 ENSG00000215910	0.999991
C1orf168 ENSG00000187889	1.00002
C1orf174 ENSG00000198912	0.999997
C1orf185 ENSG00000204006	1.00002
C1orf186 ENSG00000263961	0.999986
C1orf194 ENSG00000179902	0.999996
C1orf198 ENSG00000119280	1
C1orf204 ENSG00000188004	0.999991
C1orf21 ENSG00000116667	0.999979
C1orf210 ENSG00000253313	1
C1orf216 ENSG00000142686	1.00001
C1orf226 ENSG00000239887	1.00001
C1orf228 ENSG00000198520	1
C1orf234 ENSG00000227868	0.999999
C1orf27 ENSG00000157181	1.00001
[truncated: 15,949 more rows]
