# Supplementary material for: Spatial maps of prostate cancer transcriptomes reveal an unexplored landscape of heterogeneity
Source: Nat Commun. 2018 Jun 20;9:2419. doi: 10.1038/s41467-018-04724-5 (PMC6010471; doi:10.1038/s41467-018-04724-5)
Supplement: Supplementary file 9 — Supplementary Data 6 [file 41467_2018_4724_MOESM9_ESM.zip › Supplementary Dataset 3/experiment0009-contributions_gene_type.tsv]

	Factor 1	Factor 2	Factor 3	Factor 4	Factor 5	Factor 6	Factor 7	Factor 8	Factor 9	Factor 10
A1BG ENSG00000121410	2	0	0	0	0	12	0	4	0	2
A1CF ENSG00000148584	0	0	0	0	0	0	0	0	0	0
A2M ENSG00000175899	194	5	1	0	20	226	61	477	341	0
A2ML1 ENSG00000166535	0	1	2	0	42	0	1	0	0	0
A4GALT ENSG00000128274	0	30	0	0	2	0	18	147	14	6
AAAS ENSG00000094914	15	1	14	45	2	1	0	6	0	8
AACS ENSG00000081760	3	1	4	0	0	6	2	9	0	6
AADAC ENSG00000114771	0	0	0	0	0	0	0	0	0	0
AADACL2 ENSG00000197953	0	0	0	0	0	0	0	0	0	0
AADACL4 ENSG00000204518	0	0	0	0	0	0	0	0	0	0
AADAT ENSG00000109576	0	1	3	3	0	2	6	1	10	5
AAED1 ENSG00000158122	0	1	1	0	5	19	1	11	2	4
AAGAB ENSG00000103591	1	0	9	0	9	55	14	0	1	3
AAK1 ENSG00000115977	3	6	16	1	4	0	2	2	4	18
AAMDC ENSG00000087884	1	55	0	1	2	3	0	4	13	1
AAMP ENSG00000127837	18	8	24	90	10	27	79	28	59	32
AAR2 ENSG00000131043	2	8	0	10	112	7	6	6	1	1
AARD ENSG00000205002	0	0	0	0	0	0	0	0	0	0
AARS ENSG00000090861	16	45	0	0	6	19	2	0	4	6
AARSD1 ENSG00000266967	3	0	0	2	0	37	0	0	0	1
AASDH ENSG00000157426	72	0	8	0	38	0	3	0	1	0
AASDHPPT ENSG00000149313	0	0	2	0	0	0	0	1	0	0
AASS ENSG00000008311	12	2	0	0	0	1	11	3	0	0
AATF ENSG00000275700	13	28	4	21	0	15	3	18	4	3
AATK ENSG00000181409	7	10	0	2	0	0	0	0	0	0
AATK-AS1 ENSG00000225180	0	0	0	0	0	0	0	0	0	0
ABAT ENSG00000183044	0	0	1	0	0	0	0	0	0	0
ABC13-47488600E17.1 ENSG00000283199	1	2	0	1	0	0	3	0	1	0
ABC13-47656900H15.1 ENSG00000283566	0	0	0	0	0	1	2	0	0	0
ABC7-42404400C24.1 ENSG00000277758	0	0	0	0	0	0	0	0	0	0
ABCA1 ENSG00000165029	2	0	0	0	4	4	3	6	3	15
ABCA10 ENSG00000154263	0	0	0	1	0	0	0	0	0	0
ABCA12 ENSG00000144452	4	0	0	0	0	0	0	0	1	0
ABCA13 ENSG00000179869	0	0	0	0	0	0	0	0	0	0
ABCA2 ENSG00000107331	15	27	117	36	10	3	24	62	12	7
ABCA3 ENSG00000167972	56	0	14	36	2	40	0	0	11	1
ABCA4 ENSG00000198691	0	0	0	0	0	0	0	0	0	0
ABCA5 ENSG00000154265	0	0	6	0	6	1	6	2	15	5
ABCA6 ENSG00000154262	1	0	0	0	0	0	0	0	0	0
ABCA7 ENSG00000064687	0	0	0	42	1	1	3	0	15	0
ABCA8 ENSG00000141338	0	0	13	2	3	0	0	24	0	0
ABCA9 ENSG00000154258	0	1	0	4	0	1	2	0	0	0
ABCB1 ENSG00000085563	0	17	4	1	1	0	2	0	3	0
ABCB10 ENSG00000135776	9	0	1	0	1	0	1	0	1	10
ABCB11 ENSG00000073734	0	0	0	0	0	0	0	0	0	0
ABCB4 ENSG00000005471	1	6	0	0	1	1	0	4	0	0
ABCB5 ENSG00000004846	0	0	0	0	0	0	0	0	0	0
ABCB6 ENSG00000115657	2	0	0	0	0	1	0	0	0	0
ABCB7 ENSG00000131269	0	2	0	0	0	17	5	2	1	0
ABCB8 ENSG00000197150	44	37	15	8	41	0	2	68	1	0
ABCB9 ENSG00000150967	10	6	1	0	0	2	2	0	0	0
ABCC1 ENSG00000103222	3	0	3	0	7	19	0	0	0	3
ABCC10 ENSG00000124574	0	14	0	1	14	4	3	2	14	0
ABCC11 ENSG00000121270	0	0	1	0	0	0	0	0	0	0
ABCC12 ENSG00000140798	0	0	0	0	0	0	0	0	0	0
ABCC2 ENSG00000023839	0	0	0	0	0	0	0	0	0	0
ABCC3 ENSG00000108846	1	5	4	47	5	10	11	0	1	0
ABCC4 ENSG00000125257	0	0	25	1	44	1	10	0	0	18
ABCC5 ENSG00000114770	1	16	6	0	1	15	11	0	0	0
ABCC6 ENSG00000091262	0	0	0	0	1	0	0	0	0	1
ABCC8 ENSG00000006071	2	87	8	9	0	3	0	106	0	0
ABCC9 ENSG00000069431	1	0	0	0	0	0	0	0	0	0
ABCD1 ENSG00000101986	29	9	0	65	1	1	1	44	0	12
ABCD2 ENSG00000173208	0	0	0	0	0	0	0	1	0	0
ABCD3 ENSG00000117528	3	1	6	1	1	0	5	0	0	0
ABCD4 ENSG00000119688	0	2	3	0	1	1	0	0	2	0
ABCE1 ENSG00000164163	0	0	1	0	0	2	5	0	0	1
ABCF1 ENSG00000204574	0	31	13	0	2	15	0	0	6	16
ABCF2 ENSG00000033050	24	99	38	5	0	44	25	24	0	4
ABCF3 ENSG00000161204	41	2	25	94	5	0	1	2	7	9
ABCG1 ENSG00000160179	0	1	0	0	2	2	0	0	0	1
ABCG2 ENSG00000118777	1	1	0	0	0	3	0	1	7	0
ABCG4 ENSG00000172350	0	0	0	0	0	0	0	0	0	0
ABCG5 ENSG00000138075	0	0	0	0	0	0	0	0	0	0
ABHD1 ENSG00000143994	1	11	1	0	0	0	1	1	0	0
ABHD10 ENSG00000144827	1	1	0	3	1	29	1	0	0	0
ABHD11 ENSG00000106077	1	74	9	10	1	24	21	0	0	13
ABHD12 ENSG00000100997	3	86	22	51	43	45	76	1	0	23
ABHD12B ENSG00000131969	0	0	0	0	0	0	0	0	0	0
ABHD13 ENSG00000139826	1	0	1	0	0	0	0	2	0	4
ABHD14A ENSG00000248487	57	17	9	55	7	12	2	3	4	11
ABHD14A-ACY1 ENSG00000114786	0	0	0	0	0	0	0	0	0	0
ABHD14B ENSG00000114779	75	61	48	114	26	5	67	57	3	1
ABHD15 ENSG00000168792	3	1	0	0	0	0	11	0	1	0
ABHD16A ENSG00000204427	0	0	0	0	0	6	0	1	5	1
ABHD17A ENSG00000129968	35	6	11	78	13	11	1	24	3	38
ABHD17B ENSG00000107362	0	1	1	2	11	24	4	0	0	0
ABHD17C ENSG00000136379	0	0	0	2	1	2	0	0	1	0
ABHD18 ENSG00000164074	3	0	11	0	2	0	0	2	0	0
ABHD2 ENSG00000140526	0	0	25	0	28	0	3	2	0	18
ABHD3 ENSG00000158201	1	0	1	2	0	6	0	0	2	1
ABHD4 ENSG00000100439	9	35	0	9	6	17	35	3	0	0
ABHD5 ENSG00000011198	1	4	0	0	3	2	0	0	1	0
ABHD6 ENSG00000163686	1	0	5	9	2	1	7	0	0	6
ABHD8 ENSG00000127220	6	14	1	17	47	14	21	61	67	2
ABI1 ENSG00000136754	0	0	16	3	7	0	17	1	2	0
ABI2 ENSG00000138443	2	13	11	0	3	29	6	8	8	16
ABI3 ENSG00000108798	0	21	2	0	2	1	4	3	6	3
ABI3BP ENSG00000154175	0	0	0	3	0	1	0	2	1	0
ABL1 ENSG00000097007	4	21	15	26	3	36	1	52	26	21
ABL2 ENSG00000143322	15	1	0	0	10	2	9	11	31	1
ABLIM1 ENSG00000099204	10	124	2	51	29	0	104	71	37	4
ABLIM2 ENSG00000163995	0	0	0	0	0	0	0	0	0	0
ABLIM3 ENSG00000173210	61	0	5	1	1	2	7	0	0	0
ABO ENSG00000175164	1	0	0	0	1	2	6	0	1	1
ABR ENSG00000159842	0	0	0	3	0	40	15	14	3	9
ABRA ENSG00000174429	0	0	0	0	0	0	0	0	0	0
ABRACL ENSG00000146386	0	0	0	0	0	0	0	0	0	0
ABT1 ENSG00000146109	2	2	1	2	0	13	0	1	0	3
ABTB1 ENSG00000114626	115	19	8	13	23	0	13	33	2	3
ABTB2 ENSG00000166016	3	5	2	0	0	2	1	38	0	0
AC002429.5 ENSG00000236197	0	0	0	0	0	0	0	0	0	0
AC004076.7 ENSG00000268533	0	0	0	0	0	0	0	0	0	0
AC004158.1 ENSG00000280264	0	0	0	0	0	0	0	0	0	0
AC004381.6 ENSG00000005189	0	1	0	1	4	1	0	0	0	1
AC004754.3 ENSG00000269881	5	1	8	0	1	2	0	0	0	0
AC004813.1 ENSG00000279777	0	0	0	0	0	0	0	0	0	0
AC004824.1 ENSG00000280226	0	0	0	0	0	0	0	0	0	0
AC005281.1 ENSG00000226690	0	0	0	0	0	0	0	0	0	0
AC005477.1 ENSG00000280188	1	0	0	0	0	0	0	2	0	1
AC005480.1 ENSG00000279461	4	0	1	0	0	0	0	0	0	0
AC006116.20 ENSG00000267710	0	0	0	0	0	0	0	0	0	0
AC006328.1 ENSG00000280301	0	0	0	0	0	0	0	0	0	0
AC006386.1 ENSG00000279115	1	2	0	4	0	0	0	0	0	0
AC006994.3 ENSG00000279317	0	0	0	1	0	0	0	0	1	0
AC007040.11 ENSG00000258881	0	0	0	1	0	68	0	1	0	0
AC007906.1 ENSG00000279018	0	0	0	0	0	0	0	0	0	0
AC008074.1 ENSG00000279644	0	0	0	0	0	0	0	1	4	1
AC008522.1 ENSG00000279232	0	0	0	0	0	0	0	0	0	0
AC008686.1 ENSG00000280221	0	0	0	0	0	0	0	0	0	0
AC008759.1 ENSG00000279471	0	0	0	0	0	0	0	0	0	0
AC008810.1 ENSG00000279126	0	1	0	0	0	0	0	0	0	1
AC008914.1 ENSG00000279768	0	0	0	0	0	0	0	0	0	0
AC009014.3 ENSG00000271824	0	0	0	0	0	0	0	0	0	0
AC009060.2 ENSG00000280252	0	0	0	0	0	0	0	0	0	0
AC009977.1 ENSG00000279335	0	0	0	0	0	0	0	0	0	0
AC010731.4 ENSG00000235118	0	0	0	0	0	0	0	0	0	0
AC011155.1 ENSG00000280098	0	0	0	0	0	0	0	0	0	0
AC011380.1 ENSG00000281227	0	0	0	0	0	0	0	0	0	0
AC012005.1 ENSG00000279274	1	2	1	0	0	1	2	3	2	1
AC012005.2 ENSG00000279287	0	0	0	0	1	0	0	0	1	0
AC012363.1 ENSG00000281676	0	0	0	0	0	0	0	0	0	0
AC013269.5 ENSG00000184761	0	0	0	0	0	0	0	0	0	0
AC013461.1 ENSG00000091436	117	0	10	1	3	1	7	20	7	3
AC016142.1 ENSG00000280141	0	0	0	0	0	0	0	0	0	0
AC016549.1 ENSG00000281325	0	0	0	0	0	0	0	0	0	0
AC016577.1 ENSG00000279646	0	0	0	0	0	0	0	0	0	0
AC016991.1 ENSG00000279435	0	0	0	0	0	0	0	0	0	0
AC017081.1 ENSG00000279921	0	0	0	0	0	0	0	0	0	0
AC018512.1 ENSG00000279808	0	0	0	0	0	0	0	0	0	0
AC018902.1 ENSG00000280817	0	1	0	0	0	0	0	0	0	0
AC021106.1 ENSG00000279386	0	0	0	0	0	0	0	0	0	0
AC024060.1 ENSG00000281584	0	0	0	0	0	0	0	0	0	0
AC024592.12 ENSG00000267740	0	0	0	0	0	0	0	0	0	0
AC025335.1 ENSG00000179859	0	9	0	0	0	7	0	0	0	0
AC055733.1 ENSG00000280127	0	0	0	0	0	0	0	0	1	0
AC055866.1 ENSG00000281079	0	0	0	0	0	0	0	0	0	0
AC069063.2 ENSG00000279380	0	0	0	0	0	0	0	0	0	0
AC073130.2 ENSG00000281656	0	0	0	0	0	0	0	0	0	0
AC073657.1 ENSG00000279937	0	0	0	0	0	0	0	0	0	0
AC074033.1 ENSG00000281137	2	0	0	0	0	0	0	1	3	0
AC087350.1 ENSG00000281527	0	0	0	0	0	0	0	0	0	0
AC087762.1 ENSG00000279588	0	0	0	0	0	0	0	0	0	0
AC090154.1 ENSG00000278888	0	0	0	0	0	0	0	0	0	0
AC090498.1 ENSG00000279483	2	216	8	0	40	119	7	0	13	0
AC092384.1 ENSG00000280675	0	0	0	0	0	0	0	0	0	0
AC092835.2 ENSG00000233757	0	0	0	0	0	0	0	0	0	0
AC092881.1 ENSG00000279530	0	0	0	0	0	0	0	0	0	0
AC100821.1 ENSG00000280473	0	0	0	0	0	0	0	0	0	0
AC104057.1 ENSG00000280427	0	0	0	0	0	0	0	0	0	0
AC104073.1 ENSG00000280410	0	0	0	0	0	0	0	0	0	0
AC104304.4 ENSG00000283473	0	0	0	0	0	0	0	0	0	0
AC104389.2 ENSG00000279824	0	0	0	0	0	0	0	0	0	0
AC104981.1 ENSG00000278938	0	0	0	0	0	0	0	0	0	0
AC105009.1 ENSG00000281855	0	0	0	0	0	0	0	0	0	0
AC105052.1 ENSG00000279168	0	0	0	0	0	0	0	0	0	0
AC109486.1 ENSG00000280447	0	0	0	0	0	0	0	0	0	0
AC109829.1 ENSG00000233438	0	0	0	0	0	0	0	0	0	0
AC110602.1 ENSG00000281267	0	0	0	0	0	0	0	0	0	0
AC110615.1 ENSG00000279909	1	0	1	5	0	2	0	2	0	3
AC112719.1 ENSG00000280671	0	0	0	0	0	0	0	0	0	0
AC113404.1 ENSG00000254893	0	0	0	0	5	0	8	35	5	5
AC118758.1 ENSG00000268187	0	0	0	0	0	0	0	0	0	0
AC131097.4 ENSG00000216921	4	0	0	0	1	0	0	0	0	0
AC131263.1 ENSG00000280550	0	0	0	0	0	0	0	0	0	0
AC138517.6 ENSG00000283288	0	0	0	0	0	0	0	0	0	0
AC138647.1 ENSG00000226490	0	0	0	0	0	0	0	0	0	0
AC138969.4 ENSG00000183889	2	17	6	2	0	0	5	4	0	1
AC241377.1 ENSG00000281741	2	4	2	3	1	0	11	0	1	7
AC241585.1 ENSG00000281571	4	0	0	0	1	0	1	0	0	0
AC242988.1 ENSG00000278939	0	0	0	0	0	0	0	0	0	0
AC243756.1 ENSG00000270339	0	0	0	0	0	0	0	0	0	0
AC243945.1 ENSG00000279510	0	0	0	1	0	0	0	0	0	0
AC245100.1 ENSG00000280649	1	1	0	6	2	1	19	15	0	5
ACAA1 ENSG00000060971	7	139	301	8	52	0	22	3	1	24
ACAA2 ENSG00000167315	23	0	0	0	0	11	1	0	0	17
ACACA ENSG00000278540	0	0	9	5	8	35	0	1	0	0
ACACB ENSG00000076555	42	7	3	1	0	44	1	8	4	0
ACAD10 ENSG00000111271	2	0	3	26	0	0	0	1	1	0
ACAD11 ENSG00000240303	0	0	0	0	0	0	0	0	0	0
ACAD8 ENSG00000151498	0	0	1	3	18	0	0	0	0	1
ACAD9 ENSG00000177646	0	88	13	5	10	7	23	0	3	1
ACADL ENSG00000115361	0	0	4	0	13	0	1	0	0	2
ACADM ENSG00000117054	0	0	9	0	3	0	9	11	0	2
ACADS ENSG00000122971	8	11	0	11	6	8	2	23	6	9
ACADSB ENSG00000196177	0	0	17	0	3	0	0	1	1	6
ACADVL ENSG00000072778	85	6	353	258	96	37	343	130	44	323
ACAN ENSG00000157766	0	0	0	0	0	0	0	0	0	0
ACAP1 ENSG00000072818	11	57	5	9	5	1	4	0	4	2
ACAP2 ENSG00000114331	0	0	0	0	3	1	0	41	0	12
ACAP3 ENSG00000131584	61	10	41	361	124	15	3	53	31	14
ACAT1 ENSG00000075239	14	0	3	0	6	5	1	13	0	0
ACAT2 ENSG00000120437	0	5	12	0	11	3	0	0	0	0
ACBD3 ENSG00000182827	0	0	2	6	4	45	10	9	3	10
ACBD4 ENSG00000181513	0	41	1	74	0	44	2	43	36	6
ACBD5 ENSG00000107897	1	1	14	0	1	0	4	6	2	0
ACBD6 ENSG00000230124	0	21	8	1	0	1	9	1	2	0
ACBD7 ENSG00000176244	0	0	0	0	0	0	0	0	0	0
ACCS ENSG00000110455	5	6	1	28	6	9	0	1	6	3
ACCSL ENSG00000205126	0	0	0	0	0	0	0	0	0	0
ACD ENSG00000102977	0	47	14	12	0	4	3	26	0	0
ACE ENSG00000159640	1	0	6	29	1	1	5	0	0	0
ACE2 ENSG00000130234	0	0	0	0	0	1	0	0	0	0
ACER1 ENSG00000167769	0	0	0	0	0	0	0	0	0	0
ACER2 ENSG00000177076	0	0	0	0	0	0	0	0	0	0
ACER3 ENSG00000078124	0	2	4	0	0	1	1	0	0	0
ACHE ENSG00000087085	2	13	0	0	1	20	40	1	42	0
ACIN1 ENSG00000100813	0	0	26	16	5	4	49	94	13	23
ACKR1 ENSG00000213088	1	2	0	1	0	0	0	0	5	0
ACKR2 ENSG00000144648	0	0	0	0	0	0	0	0	0	0
ACKR3 ENSG00000144476	6	0	0	1	0	0	1	2	9	1
ACKR4 ENSG00000129048	0	0	0	0	0	0	0	0	0	0
ACLY ENSG00000131473	2	0	16	2	19	6	0	2	0	8
ACMSD ENSG00000153086	0	0	0	0	0	0	0	0	0	0
ACO1 ENSG00000122729	13	0	2	7	0	7	3	0	1	0
ACO2 ENSG00000100412	1	33	22	11	0	26	8	2	6	4
ACOD1 ENSG00000102794	0	0	1	2	0	0	0	0	0	0
ACOT1 ENSG00000184227	31	6	15	0	0	0	1	4	0	3
ACOT11 ENSG00000162390	35	0	0	1	9	2	4	0	0	0
ACOT12 ENSG00000172497	0	0	0	1	0	1	2	18	0	2
ACOT13 ENSG00000112304	32	0	20	4	19	6	4	10	12	10
ACOT2 ENSG00000119673	44	3	3	1	0	2	5	6	0	2
ACOT4 ENSG00000177465	0	0	0	0	0	0	0	0	0	0
ACOT6 ENSG00000205669	0	0	0	0	0	0	0	0	0	0
ACOT7 ENSG00000097021	57	108	9	3	58	0	6	10	19	0
ACOT8 ENSG00000101473	22	72	4	45	17	1	1	4	2	5
ACOT9 ENSG00000123130	11	54	7	0	20	19	2	2	6	18
ACOX1 ENSG00000161533	5	99	47	8	39	14	33	18	1	22
ACOX2 ENSG00000168306	3	0	0	0	7	24	0	1	1	12
ACOX3 ENSG00000087008	6	0	9	15	15	0	6	0	1	4
ACOXL ENSG00000153093	0	0	0	0	0	0	0	0	0	0
ACP1 ENSG00000143727	0	2	18	6	10	2	3	4	1	5
ACP2 ENSG00000134575	6	6	14	28	39	63	3	0	22	7
ACP5 ENSG00000102575	2	6	9	16	105	1	15	7	23	0
ACP6 ENSG00000162836	0	3	2	1	3	0	5	1	4	1
ACP7 ENSG00000183760	0	0	0	0	0	0	0	0	0	0
ACPP ENSG00000014257	0	0	290	156	816	0	0	0	0	8
ACPT ENSG00000142513	0	0	0	0	0	0	0	0	0	0
ACR ENSG00000100312	0	0	0	0	0	0	0	0	1	0
ACRBP ENSG00000111644	0	0	5	2	4	0	1	22	0	0
ACRC ENSG00000147174	0	0	0	0	0	0	0	0	0	0
ACRV1 ENSG00000134940	0	1	0	0	1	0	1	0	0	1
ACSBG1 ENSG00000103740	1	0	3	5	18	2	0	0	0	5
ACSBG2 ENSG00000130377	0	0	0	0	0	0	0	0	0	0
ACSF2 ENSG00000167107	1	21	0	39	8	4	28	12	0	7
ACSF3 ENSG00000176715	17	15	17	132	16	16	0	16	55	1
ACSL1 ENSG00000151726	0	0	11	1	0	0	2	0	2	0
ACSL3 ENSG00000123983	1	0	20	0	22	4	4	1	1	11
ACSL4 ENSG00000068366	6	1	1	1	1	0	25	13	0	0
ACSL5 ENSG00000197142	0	0	0	0	0	0	3	0	2	16
ACSL6 ENSG00000164398	0	1	0	0	0	0	0	0	0	0
ACSM1 ENSG00000166743	0	0	0	0	0	0	0	0	0	0
ACSM2A ENSG00000183747	0	0	1	4	0	0	0	0	0	0
ACSM2B ENSG00000066813	0	0	0	0	0	0	0	0	0	0
ACSM3 ENSG00000005187	1	1	17	2	30	0	1	3	0	4
ACSM4 ENSG00000215009	0	0	0	0	0	0	0	0	0	0
ACSM5 ENSG00000183549	0	0	0	0	0	0	0	0	0	0
ACSM6 ENSG00000173124	0	1	0	0	0	0	143	0	1	0
ACSS1 ENSG00000154930	1	11	41	85	63	0	11	0	12	15
ACSS2 ENSG00000131069	0	40	0	0	2	43	1	7	6	2
ACSS3 ENSG00000111058	1	2	4	0	1	0	0	16	3	0
ACTA1 ENSG00000143632	78	1	0	1	0	0	0	0	1	0
ACTA2 ENSG00000107796	2023	158	0	2	0	123	0	1	0	0
ACTB ENSG00000075624	8676	3292	524	73	667	920	810	776	3228	66
ACTBL2 ENSG00000169067	0	0	0	0	0	0	0	0	0	0
ACTC1 ENSG00000159251	12	3	0	1	0	0	1	1	0	0
ACTG1 ENSG00000184009	1	2	245	6	131	856	586	117	534	86
ACTG2 ENSG00000163017	6586	1479	0	0	5	139	0	0	0	1
ACTL10 ENSG00000182584	0	0	0	9	0	0	0	7	0	1
ACTL6A ENSG00000136518	0	5	2	0	0	0	1	0	0	1
ACTL6B ENSG00000077080	0	0	0	0	0	0	0	0	0	0
ACTL7A ENSG00000187003	0	0	0	0	0	7	0	0	0	0
ACTN1 ENSG00000072110	719	71	40	0	31	4	53	197	34	56
ACTN2 ENSG00000077522	0	0	0	0	0	0	0	2	0	0
ACTN3 ENSG00000248746	0	0	0	1	0	0	0	0	0	0
ACTN4 ENSG00000130402	454	144	196	33	281	5	148	1	114	40
ACTR10 ENSG00000131966	6	0	8	0	0	4	1	1	0	2
ACTR1A ENSG00000138107	59	91	5	105	11	67	0	2	9	11
ACTR1B ENSG00000115073	42	87	51	59	33	68	53	1	51	7
ACTR2 ENSG00000138071	4	2	37	3	7	8	32	17	17	24
ACTR3 ENSG00000115091	0	0	3	0	3	19	12	12	11	2
ACTR3B ENSG00000133627	0	1	11	1	0	0	1	0	1	0
ACTR3C ENSG00000106526	0	0	0	0	0	0	0	0	0	0
ACTR5 ENSG00000101442	0	0	1	1	6	4	1	1	0	1
ACTR6 ENSG00000075089	0	1	0	1	0	0	2	0	0	0
ACTR8 ENSG00000113812	0	11	2	1	0	1	17	2	8	0
ACTRT2 ENSG00000169717	0	0	0	0	0	0	0	0	0	0
ACTRT3 ENSG00000184378	0	1	0	0	0	0	0	0	0	0
ACVR1 ENSG00000115170	5	0	1	0	0	1	1	0	2	0
ACVR1B ENSG00000135503	0	0	8	0	0	0	2	0	0	5
ACVR1C ENSG00000123612	0	34	0	0	0	0	0	2	0	1
ACVR2A ENSG00000121989	4	1	1	0	9	1	6	1	2	0
ACVR2B ENSG00000114739	0	0	0	0	0	0	8	0	0	0
ACVRL1 ENSG00000139567	10	84	0	2	4	0	2	49	64	0
ACY1 ENSG00000243989	3	3	5	0	24	1	0	1	21	2
ACY3 ENSG00000132744	0	0	0	0	0	0	0	0	1	0
ACYP1 ENSG00000119640	0	2	0	0	2	1	3	0	0	4
ACYP2 ENSG00000170634	21	1	1	1	0	4	1	9	0	0
ADA ENSG00000196839	0	1	0	0	0	0	0	1	0	0
ADAD1 ENSG00000164113	0	0	0	0	0	0	0	1	0	0
ADAD2 ENSG00000140955	0	0	0	1	0	0	2	0	0	0
ADAL ENSG00000168803	0	1	1	1	2	1	0	5	0	1
ADAM10 ENSG00000137845	1	0	35	1	0	0	13	1	0	11
ADAM11 ENSG00000073670	37	1	1	1	1	1	0	0	0	1
ADAM12 ENSG00000148848	0	1	0	1	0	0	0	0	0	0
ADAM15 ENSG00000143537	2	2	2	70	30	1	32	12	65	1
ADAM17 ENSG00000151694	38	3	1	0	2	5	6	0	0	0
ADAM18 ENSG00000168619	0	0	0	0	0	0	0	0	0	0
ADAM19 ENSG00000135074	12	1	0	0	0	0	0	2	0	0
ADAM2 ENSG00000104755	0	0	0	0	0	0	0	0	0	0
ADAM20 ENSG00000134007	0	0	0	0	0	0	0	1	0	0
ADAM22 ENSG00000008277	3	1	0	0	0	0	0	3	0	0
ADAM23 ENSG00000114948	0	1	0	2	0	0	0	0	1	0
ADAM28 ENSG00000042980	0	0	1	0	0	0	2	2	0	4
ADAM29 ENSG00000168594	0	0	0	0	0	0	0	0	0	0
ADAM30 ENSG00000134249	20	3	0	0	2	0	0	0	1	0
ADAM32 ENSG00000197140	0	0	1	0	0	0	0	0	0	0
ADAM33 ENSG00000149451	213	149	0	1	2	72	0	11	10	0
ADAM7 ENSG00000069206	0	0	0	0	0	0	0	0	0	0
ADAM8 ENSG00000151651	0	0	8	0	0	0	18	9	0	7
ADAM9 ENSG00000168615	13	1	56	1	10	1	12	0	0	10
ADAMDEC1 ENSG00000134028	0	0	1	1	0	0	0	0	0	0
ADAMTS1 ENSG00000154734	123	28	0	0	0	1	18	85	63	56
ADAMTS10 ENSG00000142303	74	4	1	35	0	1	0	5	137	2
ADAMTS12 ENSG00000151388	0	7	0	0	1	0	9	0	0	1
ADAMTS13 ENSG00000160323	3	9	6	2	15	29	5	0	0	0
ADAMTS14 ENSG00000138316	2	0	0	0	0	0	0	1	0	3
ADAMTS15 ENSG00000166106	1	2	0	0	5	0	0	0	2	0
ADAMTS16 ENSG00000145536	0	0	0	0	0	0	0	0	0	0
ADAMTS17 ENSG00000140470	0	2	0	0	0	0	0	0	0	0
ADAMTS18 ENSG00000140873	8	0	1	2	1	0	1	0	6	0
ADAMTS19 ENSG00000145808	0	0	0	0	0	0	0	0	0	0
ADAMTS2 ENSG00000087116	0	57	0	0	0	0	2	0	0	0
ADAMTS20 ENSG00000173157	0	0	0	1	0	0	0	0	0	0
ADAMTS3 ENSG00000156140	0	19	1	0	0	0	0	0	0	0
ADAMTS4 ENSG00000158859	0	16	0	0	1	0	0	0	13	0
ADAMTS5 ENSG00000154736	7	0	0	1	0	4	0	1	0	0
ADAMTS6 ENSG00000049192	0	0	0	2	0	0	0	0	0	0
ADAMTS7 ENSG00000136378	0	0	0	0	0	0	0	8	0	1
ADAMTS8 ENSG00000134917	13	8	0	0	0	0	2	0	4	3
ADAMTS9 ENSG00000163638	0	1	0	0	22	10	0	2	0	2
ADAMTSL1 ENSG00000178031	0	0	1	0	0	6	0	1	0	18
ADAMTSL2 ENSG00000197859	1	7	0	41	2	95	0	214	14	3
ADAMTSL3 ENSG00000156218	0	3	0	0	2	1	5	0	6	0
ADAMTSL4 ENSG00000143382	25	17	0	0	1	1	0	5	3	24
ADAMTSL5 ENSG00000185761	0	1	0	0	0	0	0	39	0	0
ADAP1 ENSG00000105963	3	17	2	16	5	1	1	9	1	1
ADAP2 ENSG00000184060	7	0	0	1	0	0	2	0	0	0
ADAR ENSG00000160710	1	60	13	0	0	87	21	290	26	18
ADARB1 ENSG00000197381	6	0	2	0	23	0	0	1	0	2
ADARB2 ENSG00000185736	0	0	0	24	0	1	1	0	0	2
ADAT1 ENSG00000065457	0	0	2	0	1	12	5	0	0	1
ADAT2 ENSG00000189007	4	0	2	15	0	0	1	0	0	1
ADAT3 ENSG00000213638	0	0	0	0	0	0	0	0	0	0
ADCK1 ENSG00000063761	2	43	3	0	1	0	4	3	0	0
ADCK2 ENSG00000133597	33	0	2	24	2	5	6	1	5	1
ADCK3 ENSG00000163050	6	62	38	0	99	1	9	11	25	29
ADCK4 ENSG00000123815	31	140	2	75	1	4	0	65	5	2
ADCK5 ENSG00000173137	73	0	14	27	1	4	6	4	0	58
ADCY1 ENSG00000164742	0	1	1	0	4	0	1	0	0	0
ADCY10 ENSG00000143199	0	0	0	1	0	0	0	0	0	0
ADCY2 ENSG00000078295	10	2	3	0	0	5	0	0	1	0
ADCY3 ENSG00000138031	1	0	0	0	0	0	4	35	5	1
ADCY4 ENSG00000129467	2	1	0	0	0	0	1	0	3	0
ADCY5 ENSG00000173175	167	326	0	0	2	7	0	11	1	0
ADCY6 ENSG00000174233	5	10	20	77	7	1	16	1	19	9
ADCY7 ENSG00000121281	0	0	1	0	1	0	1	7	0	3
ADCY8 ENSG00000155897	0	0	0	0	0	0	0	0	0	0
ADCY9 ENSG00000162104	11	0	0	0	3	0	2	0	1	0
ADCYAP1 ENSG00000141433	0	0	0	0	0	0	0	0	0	0
ADCYAP1R1 ENSG00000078549	18	1	0	0	0	5	3	2	1	0
ADD1 ENSG00000087274	66	15	55	0	4	18	9	93	25	0
ADD2 ENSG00000075340	0	0	0	0	0	0	0	0	0	0
ADD3 ENSG00000148700	0	0	17	1	1	1	6	21	12	0
ADGB ENSG00000118492	3	0	0	0	0	0	0	0	0	0
ADGRA1 ENSG00000197177	0	0	0	0	0	0	0	0	0	0
ADGRA2 ENSG00000020181	296	39	11	7	3	80	0	184	1	22
ADGRA3 ENSG00000152990	1	0	3	1	3	4	7	0	0	19
ADGRB1 ENSG00000181790	1	15	3	9	0	0	1	0	0	0
ADGRB2 ENSG00000121753	56	1	0	1	0	14	0	1	3	0
ADGRB3 ENSG00000135298	2	0	1	4	0	0	0	4	0	1
ADGRD1 ENSG00000111452	8	0	0	0	0	60	0	0	0	1
ADGRD2 ENSG00000180264	18	0	5	0	0	0	0	0	0	0
ADGRE1 ENSG00000174837	0	0	0	0	0	0	0	0	0	0
ADGRE2 ENSG00000127507	14	0	0	0	8	0	0	0	0	4
ADGRE3 ENSG00000131355	1	0	0	0	0	11	0	0	0	0
ADGRE5 ENSG00000123146	60	12	0	3	0	0	37	7	23	1
ADGRF1 ENSG00000153292	0	0	0	0	0	0	3	0	0	0
ADGRF2 ENSG00000164393	0	0	0	0	0	0	0	0	0	0
ADGRF3 ENSG00000173567	0	0	0	0	0	0	0	0	0	0
ADGRF4 ENSG00000153294	0	0	0	0	0	0	0	0	0	0
ADGRF5 ENSG00000069122	0	0	24	0	1	0	0	0	3	0
ADGRG1 ENSG00000205336	0	1	16	13	39	0	27	1	15	13
ADGRG2 ENSG00000173698	0	0	0	0	0	0	0	0	0	0
ADGRG3 ENSG00000182885	0	0	0	0	0	0	0	0	0	0
ADGRG4 ENSG00000156920	0	0	0	0	0	0	0	0	0	0
ADGRG5 ENSG00000159618	1	0	0	0	0	0	0	7	0	0
ADGRG6 ENSG00000112414	0	0	0	0	0	0	1	0	0	0
ADGRG7 ENSG00000144820	0	0	0	0	0	0	0	0	0	0
ADGRL1 ENSG00000072071	77	1	3	34	1	23	28	32	8	0
ADGRL2 ENSG00000117114	2	1	16	0	1	2	0	92	17	14
ADGRL3 ENSG00000150471	0	0	0	0	0	1	0	0	0	0
ADGRL4 ENSG00000162618	0	0	0	0	11	0	0	0	1	0
ADGRV1 ENSG00000164199	0	0	0	0	6	0	1	0	0	0
ADH1A ENSG00000187758	0	0	0	0	0	0	0	0	0	0
ADH1B ENSG00000196616	3	0	0	0	0	0	0	0	0	0
ADH1C ENSG00000248144	1	2	0	3	2	0	0	1	1	2
ADH4 ENSG00000198099	4	16	0	1	0	1	1	0	0	0
ADH5 ENSG00000197894	5	0	2	7	29	77	10	5	1	1
ADH6 ENSG00000172955	6	0	0	8	0	0	1	1	0	0
ADH7 ENSG00000196344	0	0	0	0	0	0	0	0	0	0
ADHFE1 ENSG00000147576	10	4	8	0	1	0	5	2	7	0
ADI1 ENSG00000182551	187	46	65	198	177	132	4	7	54	77
ADIG ENSG00000182035	0	0	0	0	0	0	0	0	0	0
ADIPOQ ENSG00000181092	0	0	0	0	0	0	0	0	0	0
ADIPOR1 ENSG00000159346	0	0	5	0	9	0	5	0	0	3
ADIPOR2 ENSG00000006831	0	0	0	0	3	9	0	2	1	9
ADIRF ENSG00000148671	541	791	546	692	212	63	117	455	216	7
ADK ENSG00000156110	0	0	5	0	1	16	2	1	0	4
ADM ENSG00000148926	0	0	0	0	0	3	6	0	4	0
ADM2 ENSG00000128165	0	0	0	0	1	0	0	0	0	1
ADM5 ENSG00000224420	0	3	0	0	1	0	0	2	23	0
ADNP ENSG00000101126	28	34	8	22	46	56	0	1	1	18
ADNP2 ENSG00000101544	5	0	15	0	0	4	0	0	5	2
ADO ENSG00000181915	3	0	5	0	0	4	1	0	4	3
ADORA1 ENSG00000163485	0	1	0	1	0	0	0	2	0	0
ADORA2A ENSG00000128271	0	0	0	0	0	0	0	0	0	0
ADORA2B ENSG00000170425	0	0	0	0	0	0	0	0	0	0
ADORA3 ENSG00000282608	3	1	0	0	0	6	0	0	0	2
ADPGK ENSG00000159322	0	0	13	0	21	0	4	2	0	22
ADPRH ENSG00000144843	0	6	0	13	0	0	1	8	1	1
ADPRHL1 ENSG00000153531	1	6	0	0	0	0	2	0	3	9
ADPRHL2 ENSG00000116863	2	14	3	1	239	8	4	0	1	11
ADPRM ENSG00000170222	1	0	6	0	0	3	2	0	0	2
ADRA1A ENSG00000120907	19	0	1	0	0	0	1	0	0	1
ADRA1B ENSG00000170214	0	0	0	0	0	0	0	0	0	0
ADRA1D ENSG00000171873	0	1	0	0	0	0	0	0	0	0
ADRA2A ENSG00000150594	0	0	0	0	0	0	0	0	1	3
ADRA2B ENSG00000274286	0	0	0	0	0	0	0	0	0	0
ADRA2C ENSG00000184160	0	0	0	0	1	5	0	0	0	29
ADRB1 ENSG00000043591	0	0	1	0	0	0	0	0	0	5
ADRB2 ENSG00000169252	0	0	2	0	2	4	0	1	1	0
ADRB3 ENSG00000188778	17	0	1	0	0	4	0	1	0	0
ADRM1 ENSG00000130706	11	16	0	106	19	31	11	23	4	4
ADSL ENSG00000239900	0	3	2	0	0	16	0	0	0	0
ADSS ENSG00000035687	0	1	5	0	9	1	0	3	3	9
ADSSL1 ENSG00000185100	17	34	1	0	1	4	0	8	0	6
ADTRP ENSG00000111863	0	0	0	0	0	0	0	0	0	0
AEBP1 ENSG00000106624	1496	1431	2	1	33	3	5	3	33	1
AEBP2 ENSG00000139154	1	0	9	5	14	0	3	1	4	4
AEN ENSG00000181026	6	2	0	1	1	6	5	8	0	1
AES ENSG00000104964	480	68	302	508	169	0	323	265	70	13
AF011889.5 ENSG00000241489	0	0	0	0	0	1	0	0	0	0
AF111168.1 ENSG00000280308	0	0	0	0	0	0	0	0	0	0
AF131216.1 ENSG00000280273	0	0	0	0	0	0	0	0	0	0
AF165138.7 ENSG00000243440	0	0	0	0	0	0	0	0	0	0
AFAP1 ENSG00000196526	12	3	1	1	0	1	0	35	2	1
AFAP1L1 ENSG00000157510	0	5	1	0	0	0	0	1	0	0
AFAP1L2 ENSG00000169129	14	0	3	1	0	1	0	1	14	0
AFF1 ENSG00000172493	2	1	16	0	11	0	0	0	19	8
AFF2 ENSG00000155966	0	0	0	0	0	0	0	0	0	0
AFF3 ENSG00000144218	1	1	6	0	2	0	0	1	0	1
AFF4 ENSG00000072364	12	0	15	0	10	2	21	12	2	9
AFG3L2 ENSG00000141385	6	0	23	41	117	0	42	0	23	10
AFM ENSG00000079557	0	0	0	0	0	0	0	0	0	0
AFMID ENSG00000183077	1	7	9	15	27	0	10	1	2	9
AFP ENSG00000081051	0	0	0	0	0	0	0	0	0	0
AFTPH ENSG00000119844	0	0	12	0	5	0	1	22	1	8
AGA ENSG00000038002	0	1	0	0	0	8	4	0	0	1
AGAP1 ENSG00000157985	1	0	4	1	0	5	14	0	4	0
AGAP14P ENSG00000279058	0	0	1	0	2	0	0	0	0	1
AGAP2 ENSG00000135439	1	0	0	2	0	1	1	2	1	0
AGAP3 ENSG00000133612	4	1	13	29	22	32	39	33	11	4
AGAP4 ENSG00000188234	1	2	2	1	0	0	1	2	0	0
AGAP5 ENSG00000172650	0	0	0	0	0	0	0	0	0	0
AGAP6 ENSG00000204149	0	0	0	0	24	0	0	2	4	0
AGAP9 ENSG00000204172	2	0	0	0	0	3	0	8	1	0
AGBL1 ENSG00000273540	3	0	0	0	0	0	0	2	0	0
AGBL2 ENSG00000165923	0	0	0	0	0	0	0	2	0	0
AGBL3 ENSG00000146856	0	0	1	0	0	0	1	0	0	0
AGBL4 ENSG00000186094	0	1	0	0	0	1	0	1	0	0
AGBL5 ENSG00000084693	22	38	2	13	17	0	10	0	7	0
AGER ENSG00000204305	0	0	0	1	1	7	8	0	16	0
AGFG1 ENSG00000173744	0	1	8	0	2	0	0	47	0	1
AGFG2 ENSG00000106351	0	0	3	2	3	0	1	5	6	2
AGGF1 ENSG00000164252	6	0	16	2	0	0	3	0	1	6
AGK ENSG00000006530	0	1	1	0	0	1	1	0	2	0
AGL ENSG00000162688	0	0	22	0	2	0	5	7	1	0
AGMAT ENSG00000116771	0	0	0	0	0	0	0	0	0	0
AGMO ENSG00000187546	0	0	0	0	0	0	0	1	0	0
AGO1 ENSG00000092847	0	2	0	4	1	5	4	0	0	1
AGO2 ENSG00000123908	7	7	14	6	3	2	15	11	9	1
AGO3 ENSG00000126070	0	1	3	2	0	2	0	34	3	7
AGO4 ENSG00000134698	1	0	3	0	0	0	0	0	0	1
AGPAT1 ENSG00000204310	164	297	74	5	50	5	43	0	12	3
AGPAT2 ENSG00000169692	11	27	6	206	0	0	4	24	57	12
AGPAT3 ENSG00000160216	2	1	12	27	4	7	13	0	3	8
AGPAT4 ENSG00000026652	1	8	0	1	0	0	0	20	1	0
AGPAT5 ENSG00000155189	0	1	0	0	3	0	0	0	2	2
AGPS ENSG00000018510	2	0	1	0	1	0	0	1	1	0
AGR2 ENSG00000106541	0	1	88	1	132	0	37	1	0	137
AGR3 ENSG00000173467	0	0	8	0	0	0	1	0	0	3
AGRN ENSG00000188157	1	1	15	35	15	0	27	1	7	18
AGRP ENSG00000159723	0	0	0	0	0	0	0	0	0	0
AGT ENSG00000135744	2	49	44	0	10	3	0	27	0	2
AGTPBP1 ENSG00000135049	0	0	1	0	0	0	0	0	0	0
AGTR1 ENSG00000144891	6	1	1	0	0	3	0	0	0	1
AGTRAP ENSG00000177674	1	13	83	144	68	165	1	6	1	1
AGXT ENSG00000172482	0	0	0	0	0	0	0	0	0	0
AGXT2 ENSG00000113492	0	0	0	0	0	0	0	0	0	0
AHCTF1 ENSG00000153207	0	5	16	0	2	2	7	3	1	4
AHCY ENSG00000101444	3	20	0	2	38	38	3	2	1	0
AHCYL1 ENSG00000168710	2	75	37	4	13	0	10	55	9	5
AHCYL2 ENSG00000158467	0	0	0	4	4	0	11	1	5	0
AHDC1 ENSG00000126705	20	11	1	27	23	26	6	50	19	5
AHI1 ENSG00000135541	17	0	8	7	8	38	0	8	0	9
AHNAK ENSG00000124942	322	74	199	4	116	4	337	86	44	74
AHNAK2 ENSG00000185567	114	67	1	0	0	0	0	0	1	0
AHR ENSG00000106546	0	0	0	0	9	0	18	10	11	0
AHRR ENSG00000063438	0	0	0	0	0	0	0	0	0	0
AHSA1 ENSG00000100591	35	1	9	72	6	20	8	0	1	11
AHSA2 ENSG00000173209	5	0	9	0	15	0	4	23	1	0
AHSG ENSG00000145192	0	0	0	0	0	0	0	0	0	0
AHSP ENSG00000169877	0	0	0	0	0	0	0	0	0	0
AICDA ENSG00000111732	0	0	0	0	0	0	0	0	0	0
AIDA ENSG00000186063	0	0	1	0	1	0	0	0	0	0
AIF1 ENSG00000204472	16	7	1	0	8	20	2	2	7	0
AIF1L ENSG00000126878	1	1	0	6	1	0	1	0	0	0
AIFM1 ENSG00000156709	0	6	7	10	78	8	4	0	8	1
AIFM2 ENSG00000042286	26	43	0	1	0	6	5	5	5	0
AIFM3 ENSG00000183773	0	0	0	0	3	0	3	0	0	0
AIG1 ENSG00000146416	20	6	20	18	5	3	4	30	0	8
AIM1 ENSG00000112297	0	0	22	6	10	0	2	0	0	3
AIM1L ENSG00000176092	0	0	0	0	0	0	2	0	0	0
AIM2 ENSG00000163568	0	0	0	0	0	0	0	0	0	0
AIMP1 ENSG00000164022	2	0	0	5	1	3	4	1	1	11
AIMP2 ENSG00000106305	0	2	1	1	11	12	0	1	0	0
AIP ENSG00000110711	257	3	11	107	65	0	9	36	31	1
AIPL1 ENSG00000129221	32	0	1	0	0	1	0	0	1	0
AIRE ENSG00000160224	0	0	0	0	2	0	0	2	0	0
AJ239318.1 ENSG00000280108	0	0	0	0	0	0	0	0	0	0
AJAP1 ENSG00000196581	0	0	0	0	0	0	0	0	0	0
AJUBA ENSG00000129474	4	0	0	3	22	1	7	1	3	0
AK1 ENSG00000106992	57	76	6	2	6	2	3	9	4	0
AK2 ENSG00000004455	0	0	5	0	28	49	28	0	30	9
AK3 ENSG00000147853	7	0	1	1	17	1	5	20	1	4
AK4 ENSG00000162433	3	0	5	0	0	0	0	0	0	0
AK5 ENSG00000154027	0	1	1	0	1	8	0	0	0	0
AK6 ENSG00000085231	0	0	3	4	0	1	2	1	0	0
AK7 ENSG00000140057	0	0	0	0	0	0	0	0	0	0
AK8 ENSG00000165695	0	1	0	0	5	3	0	0	0	0
AK9 ENSG00000155085	0	0	0	0	0	0	0	0	0	0
AKAP1 ENSG00000121057	17	31	24	29	35	10	4	0	3	22
AKAP10 ENSG00000108599	2	1	7	7	32	2	2	6	1	0
AKAP11 ENSG00000023516	1	0	5	0	26	2	1	0	16	5
AKAP12 ENSG00000131016	86	4	0	0	0	1	3	3	17	5
AKAP13 ENSG00000170776	41	0	12	1	11	1	1	10	2	7
AKAP14 ENSG00000186471	0	0	0	0	0	0	0	0	0	0
AKAP17A ENSG00000197976	1	1	50	13	9	0	7	2	6	20
AKAP3 ENSG00000111254	0	0	0	0	1	0	0	0	0	3
AKAP4 ENSG00000147081	0	0	0	0	0	0	0	0	0	0
AKAP5 ENSG00000179841	0	0	0	0	0	0	0	0	0	0
AKAP6 ENSG00000151320	0	0	0	0	0	0	2	0	0	0
AKAP7 ENSG00000118507	0	0	5	1	1	0	2	2	0	4
AKAP8 ENSG00000105127	0	28	1	3	10	77	6	0	2	1
AKAP8L ENSG00000011243	39	17	19	253	29	4	21	36	1	17
AKAP9 ENSG00000127914	5	0	15	14	11	7	2	6	23	24
AKIP1 ENSG00000166452	1	12	0	2	50	29	3	18	2	0
AKIRIN1 ENSG00000174574	10	2	8	0	74	27	14	12	0	2
AKIRIN2 ENSG00000135334	0	1	1	0	0	0	1	0	3	0
AKNA ENSG00000106948	1	1	1	4	1	22	7	99	32	7
AKNAD1 ENSG00000162641	0	0	0	2	1	0	0	4	0	0
AKR1A1 ENSG00000117448	0	71	24	0	26	84	4	0	3	3
AKR1B1 ENSG00000085662	19	106	2	0	8	39	0	8	0	4
AKR1B10 ENSG00000198074	0	0	0	0	0	0	0	0	0	0
AKR1B15 ENSG00000227471	0	0	0	0	0	0	0	0	0	0
AKR1C1 ENSG00000187134	28	21	0	1	0	1	2	1	1	0
AKR1C2 ENSG00000151632	10	7	0	0	1	0	8	0	1	0
AKR1C3 ENSG00000196139	0	7	0	0	6	0	1	0	0	0
AKR1C4 ENSG00000198610	0	0	0	0	0	0	0	0	0	0
AKR1D1 ENSG00000122787	2	1	0	0	0	0	1	0	4	0
AKR1E2 ENSG00000165568	1	0	0	0	0	0	0	0	0	0
AKR7A2 ENSG00000053371	7	17	1	0	3	66	0	7	0	14
AKR7A3 ENSG00000162482	0	0	0	0	0	3	0	2	0	0
AKR7L ENSG00000211454	1	0	0	1	0	0	0	0	1	0
AKT1 ENSG00000142208	172	18	158	66	83	8	130	52	1	83
AKT1S1 ENSG00000204673	38	113	2	46	69	0	1	38	51	0
AKT2 ENSG00000105221	116	14	27	97	24	3	20	26	17	31
AKT3 ENSG00000117020	3	67	10	0	5	4	0	48	0	34
AKTIP ENSG00000166971	8	1	10	0	7	0	2	0	2	0
AL023806.1 ENSG00000280184	5	0	0	0	0	0	2	0	1	0
AL049794.1 ENSG00000280240	0	0	0	0	0	0	0	0	0	0
AL049872.1 ENSG00000279963	1	0	0	0	0	0	0	0	0	0
AL133475.1 ENSG00000281602	0	0	0	0	0	0	0	0	0	0
AL135745.1 ENSG00000279654	0	0	0	0	0	0	0	0	0	0
AL135787.1 ENSG00000283263	0	0	0	0	0	0	0	0	0	0
AL354828.1 ENSG00000279282	0	0	0	0	0	0	0	0	0	0
AL354828.2 ENSG00000280175	10	3	1	1	2	0	0	0	0	1
AL356053.1 ENSG00000150076	0	1	0	0	3	0	0	0	0	0
AL356289.1 ENSG00000279096	0	0	0	0	0	0	0	0	0	0
AL356585.1 ENSG00000279081	0	0	0	0	0	0	0	0	0	0
AL357140.1 ENSG00000280113	0	0	0	0	0	0	0	0	0	0
AL358852.1 ENSG00000278899	0	1	0	0	0	0	0	0	0	0
AL365181.1 ENSG00000280316	0	0	0	0	0	0	0	0	0	0
AL513523.2 ENSG00000279767	42	1	4	0	6	3	0	12	4	1
AL589743.1 ENSG00000279508	0	0	2	4	11	0	0	1	0	0
AL590235.1 ENSG00000280230	0	1	0	0	0	0	0	0	0	0
AL645922.1 ENSG00000279546	0	0	0	0	0	0	0	0	0	0
ALAD ENSG00000148218	0	0	2	1	8	15	9	18	0	0
ALAS1 ENSG00000023330	8	0	0	0	0	14	3	1	0	7
ALAS2 ENSG00000158578	0	0	0	0	0	0	0	0	0	0
ALB ENSG00000163631	0	0	4	0	0	0	0	0	0	0
ALCAM ENSG00000170017	0	0	5	1	10	0	5	0	1	5
ALDH16A1 ENSG00000161618	48	52	3	54	6	1	0	2	0	10
ALDH18A1 ENSG00000059573	0	2	13	2	2	23	0	12	1	0
ALDH1A1 ENSG00000165092	11	0	0	5	10	5	1	75	2	3
ALDH1A2 ENSG00000128918	4	7	1	2	0	25	0	0	0	90
ALDH1A3 ENSG00000184254	1	0	27	29	15	1	28	0	5	15
ALDH1B1 ENSG00000137124	177	63	6	0	0	1	0	4	0	0
ALDH1L1 ENSG00000144908	1	1	1	122	23	3	10	21	0	2
ALDH1L2 ENSG00000136010	41	1	0	0	0	1	2	0	1	0
ALDH3A1 ENSG00000108602	0	0	2	0	0	0	1	0	0	0
ALDH3A2 ENSG00000072210	46	49	33	12	62	2	32	2	2	3
ALDH3B1 ENSG00000006534	10	12	0	0	7	3	1	5	2	1
ALDH3B2 ENSG00000132746	0	0	0	0	0	0	0	0	0	0
ALDH4A1 ENSG00000159423	39	7	43	33	29	2	1	1	0	0
ALDH5A1 ENSG00000112294	1	2	0	0	5	1	0	4	0	1
ALDH6A1 ENSG00000119711	0	0	13	0	6	1	0	50	3	3
ALDH7A1 ENSG00000164904	3	5	48	11	40	10	12	16	15	8
ALDH8A1 ENSG00000118514	1	2	0	0	0	0	0	0	0	0
ALDH9A1 ENSG00000143149	1	1	10	35	9	30	3	0	1	0
ALDOA ENSG00000149925	1391	154	75	122	134	0	192	82	42	79
ALDOB ENSG00000136872	0	0	0	0	0	0	0	0	0	0
ALDOC ENSG00000109107	1	28	6	4	0	7	0	11	0	2
ALG1 ENSG00000033011	11	19	8	5	9	0	1	0	2	5
ALG10 ENSG00000139133	1	0	2	0	1	1	0	0	0	0
ALG10B ENSG00000175548	2	0	1	1	0	8	0	0	0	2
ALG11 ENSG00000253710	4	0	0	0	2	0	7	1	0	0
ALG12 ENSG00000182858	59	31	22	22	11	5	17	0	5	14
ALG13 ENSG00000101901	0	0	4	1	9	8	8	0	0	1
ALG14 ENSG00000172339	7	2	13	0	1	2	1	3	5	4
ALG1L ENSG00000189366	0	13	0	0	0	0	4	1	3	0
ALG1L2 ENSG00000251287	0	0	0	0	0	0	0	0	0	0
ALG2 ENSG00000119523	3	1	8	9	1	12	0	3	1	1
ALG3 ENSG00000214160	12	54	5	12	39	1	30	5	13	2
ALG5 ENSG00000120697	0	0	5	4	2	7	0	0	1	0
ALG6 ENSG00000088035	0	0	0	0	0	0	1	4	0	0
ALG8 ENSG00000159063	1	0	1	0	0	82	0	0	0	8
ALG9 ENSG00000086848	0	2	3	0	0	0	0	1	0	0
ALK ENSG00000171094	0	0	0	0	0	0	0	0	0	0
ALKBH1 ENSG00000100601	0	0	0	0	4	0	0	0	0	0
ALKBH2 ENSG00000189046	0	0	9	4	4	6	3	0	0	11
ALKBH3 ENSG00000166199	1	21	3	1	11	26	0	1	14	2
ALKBH4 ENSG00000160993	0	78	3	1	0	7	2	2	0	1
ALKBH5 ENSG00000091542	74	0	44	2	3	70	10	66	5	192
ALKBH6 ENSG00000239382	14	4	20	48	2	22	1	26	1	12
ALKBH7 ENSG00000125652	335	34	35	144	64	2	1	60	4	19
ALKBH8 ENSG00000137760	12	0	8	0	0	0	0	0	0	0
ALLC ENSG00000151360	0	0	0	0	0	0	0	0	0	0
ALMS1 ENSG00000116127	3	0	0	0	0	0	0	0	0	0
ALOX12 ENSG00000108839	0	0	0	0	0	0	0	0	0	0
ALOX12B ENSG00000179477	0	0	0	0	0	0	0	0	0	0
ALOX15 ENSG00000161905	0	0	0	0	0	0	0	0	0	0
ALOX15B ENSG00000179593	4	74	32	17	71	0	1	0	1	1
ALOX5 ENSG00000012779	0	0	0	1	0	2	3	0	0	0
ALOX5AP ENSG00000132965	1	0	0	0	0	1	0	4	0	0
ALOXE3 ENSG00000179148	0	0	0	0	0	0	0	0	0	0
ALPK1 ENSG00000073331	0	1	1	0	4	3	10	2	0	1
ALPK2 ENSG00000198796	0	0	0	0	0	0	0	0	0	0
ALPK3 ENSG00000136383	0	1	0	1	0	1	0	23	1	4
ALPL ENSG00000162551	0	0	0	0	0	0	0	0	0	0
ALPP ENSG00000163283	0	0	0	0	0	0	0	0	0	0
ALS2 ENSG00000003393	2	1	0	0	0	0	0	12	0	0
ALS2CL ENSG00000178038	1	0	0	22	0	7	51	1	19	0
ALS2CR11 ENSG00000155754	0	0	0	0	0	0	0	0	0	0
ALS2CR12 ENSG00000155749	0	0	0	0	0	0	0	0	0	0
ALX1 ENSG00000180318	0	0	0	0	0	0	0	0	0	0
ALX3 ENSG00000156150	0	0	0	0	0	0	0	0	0	0
ALX4 ENSG00000052850	0	0	0	0	0	0	0	0	0	0
ALYREF ENSG00000183684	29	0	4	0	18	3	11	0	12	0
AMACR ENSG00000242110	0	0	0	1	1	4	0	0	0	4
AMBN ENSG00000178522	0	0	0	0	0	0	0	0	0	0
AMBP ENSG00000106927	0	0	0	0	0	0	0	0	0	0
AMBRA1 ENSG00000110497	2	0	0	0	0	31	1	4	1	2
AMD1 ENSG00000123505	0	0	21	0	55	0	2	0	0	19
AMDHD1 ENSG00000139344	0	0	0	0	0	0	0	0	0	0
AMDHD2 ENSG00000162066	3	0	0	36	1	3	1	2	15	1
AMELX ENSG00000125363	0	0	0	0	0	0	0	0	0	0
AMELY ENSG00000099721	0	0	0	0	0	0	0	0	0	0
AMER1 ENSG00000184675	1	0	0	2	0	4	0	0	0	0
AMER2 ENSG00000165566	0	0	0	0	0	0	0	0	0	0
AMER3 ENSG00000178171	0	0	0	0	0	0	0	0	0	0
AMFR ENSG00000159461	27	26	15	9	19	17	2	9	0	2
AMH ENSG00000104899	0	0	1	2	1	0	0	10	0	1
AMHR2 ENSG00000135409	0	0	0	0	0	0	0	0	0	0
AMIGO1 ENSG00000181754	3	0	0	10	0	7	0	9	0	2
AMIGO2 ENSG00000139211	2	0	2	4	2	0	10	2	1	0
AMIGO3 ENSG00000176020	2	0	2	1	0	0	0	0	6	1
AMMECR1 ENSG00000101935	0	0	0	17	0	0	0	0	1	6
AMMECR1L ENSG00000144233	0	0	1	1	1	0	2	1	7	0
AMN ENSG00000166126	4	1	5	0	4	1	9	0	0	1
AMN1 ENSG00000151743	0	1	2	0	13	0	0	6	0	0
AMOT ENSG00000126016	0	0	0	1	0	10	1	0	3	1
AMOTL1 ENSG00000166025	2	56	38	8	2	67	0	9	3	1
AMOTL2 ENSG00000114019	9	0	1	0	0	1	12	26	0	2
AMPD1 ENSG00000116748	0	0	0	0	0	0	0	0	0	0
AMPD2 ENSG00000116337	25	115	0	54	2	0	10	81	1	0
AMPD3 ENSG00000133805	5	0	4	0	0	0	0	1	3	2
AMPH ENSG00000078053	1	0	0	0	0	0	0	0	0	0
AMT ENSG00000145020	0	0	0	0	0	1	0	0	0	0
AMTN ENSG00000187689	0	0	0	0	0	0	0	0	0	0
AMY1A ENSG00000237763	0	0	0	0	0	0	0	0	5	0
AMY1B ENSG00000174876	3	0	0	0	0	1	0	0	11	4
AMY1C ENSG00000187733	0	0	0	0	0	1	0	0	1	0
AMY2A ENSG00000243480	0	0	0	0	0	0	0	0	0	0
AMY2B ENSG00000240038	7	1	1	0	1	0	2	0	4	0
AMZ1 ENSG00000174945	0	0	0	0	0	0	0	0	0	0
AMZ2 ENSG00000196704	2	2	5	0	4	11	1	0	5	0
ANAPC1 ENSG00000153107	0	28	7	0	7	21	5	13	3	0
ANAPC10 ENSG00000164162	0	0	0	0	1	0	0	0	1	0
ANAPC11 ENSG00000141552	82	199	94	37	84	0	34	11	68	11
ANAPC13 ENSG00000129055	0	17	18	0	2	0	0	0	0	1
ANAPC15 ENSG00000110200	25	43	15	41	1	20	9	109	3	2
ANAPC16 ENSG00000166295	26	40	33	147	18	46	10	5	2	8
ANAPC2 ENSG00000176248	1	14	11	92	21	6	10	0	16	12
ANAPC4 ENSG00000053900	5	0	7	3	0	41	3	2	6	9
ANAPC5 ENSG00000089053	18	12	25	136	45	49	33	46	11	39
ANAPC7 ENSG00000196510	2	87	0	1	38	118	0	3	2	1
ANG ENSG00000214274	1	1	1	19	22	11	11	3	0	3
ANGEL1 ENSG00000013523	0	11	4	0	0	10	0	0	1	0
ANGEL2 ENSG00000174606	1	2	4	0	6	0	0	0	0	0
ANGPT1 ENSG00000154188	1	1	0	1	1	1	2	12	3	3
ANGPT2 ENSG00000091879	24	0	0	0	2	2	1	0	0	1
ANGPT4 ENSG00000101280	0	1	0	0	0	1	1	0	0	0
ANGPTL1 ENSG00000116194	0	0	0	0	0	0	0	0	2	0
ANGPTL2 ENSG00000136859	257	8	0	0	69	22	2	2	0	7
ANGPTL3 ENSG00000132855	0	0	0	0	0	0	0	0	0	0
ANGPTL4 ENSG00000167772	4	137	17	2	14	0	18	0	2	2
ANGPTL5 ENSG00000187151	0	0	0	0	0	0	0	0	0	0
ANGPTL6 ENSG00000130812	0	0	0	0	0	0	0	0	1	0
ANGPTL7 ENSG00000171819	5	0	0	0	0	0	0	0	2	0
ANGPTL8 ENSG00000130173	0	0	0	0	0	0	0	0	0	0
ANHX ENSG00000227059	0	0	0	0	0	0	0	0	0	0
ANK1 ENSG00000029534	0	0	0	0	11	0	0	4	0	0
ANK2 ENSG00000145362	8	0	0	1	0	0	0	2	0	0
ANK3 ENSG00000151150	1	0	17	0	11	0	68	3	0	8
ANKAR ENSG00000151687	0	0	3	0	0	0	0	4	0	0
ANKDD1A ENSG00000166839	10	3	0	0	2	0	2	3	18	0
ANKDD1B ENSG00000189045	0	0	0	0	0	0	2	0	0	0
ANKEF1 ENSG00000132623	0	0	8	0	1	0	1	0	1	0
ANKFN1 ENSG00000153930	1	0	0	0	1	0	0	1	0	0
ANKFY1 ENSG00000185722	1	2	12	15	0	1	17	15	0	9
ANKH ENSG00000154122	0	2	26	6	45	28	28	1	5	39
ANKHD1 ENSG00000131503	1	0	1	1	13	2	0	1	0	4
ANKHD1-EIF4EBP3 ENSG00000254996	0	0	0	0	0	0	0	0	0	0
ANKIB1 ENSG00000001629	0	0	2	0	0	0	5	12	0	0
ANKK1 ENSG00000170209	0	0	0	0	0	0	0	0	0	0
ANKLE1 ENSG00000160117	0	0	0	0	0	0	0	0	0	0
ANKLE2 ENSG00000176915	0	1	21	5	28	4	13	23	14	20
ANKMY1 ENSG00000144504	27	6	5	17	11	9	23	1	3	2
ANKMY2 ENSG00000106524	2	0	0	7	0	0	2	1	1	0
ANKRA2 ENSG00000164331	0	0	7	1	11	0	0	17	0	9
ANKRD1 ENSG00000148677	0	0	0	0	0	0	0	0	0	0
ANKRD10 ENSG00000088448	0	0	12	1	48	2	9	0	0	3
ANKRD11 ENSG00000167522	68	39	29	0	19	207	21	19	1	4
ANKRD12 ENSG00000101745	6	1	16	3	4	7	2	19	35	0
ANKRD13A ENSG00000076513	1	2	0	3	0	0	1	6	3	0
ANKRD13B ENSG00000198720	0	5	0	0	0	2	0	73	13	3
ANKRD13C ENSG00000118454	0	0	2	0	19	1	1	0	1	3
ANKRD13D ENSG00000172932	0	74	7	100	31	22	37	82	3	35
ANKRD16 ENSG00000134461	0	72	4	1	0	1	0	0	9	1
ANKRD17 ENSG00000132466	14	0	11	0	15	11	2	1	0	0
ANKRD18A ENSG00000180071	0	1	1	0	31	0	0	0	0	0
ANKRD18B ENSG00000230453	2	1	0	0	0	3	0	0	0	2
ANKRD2 ENSG00000165887	0	15	0	0	0	1	1	0	1	1
ANKRD20A1 ENSG00000260691	0	0	0	0	0	0	0	0	0	0
ANKRD20A2 ENSG00000183148	0	0	0	0	0	0	0	0	0	0
ANKRD20A3 ENSG00000276203	0	0	0	0	1	0	0	0	0	0
ANKRD20A4 ENSG00000172014	3	0	0	1	2	0	0	0	0	0
ANKRD22 ENSG00000152766	0	0	1	0	9	0	14	0	0	2
ANKRD23 ENSG00000163126	3	22	0	1	0	0	0	0	7	3
ANKRD24 ENSG00000089847	1	0	0	15	49	2	0	0	0	0
ANKRD26 ENSG00000107890	0	0	0	26	1	0	0	11	0	12
ANKRD27 ENSG00000105186	0	0	4	0	0	0	2	5	10	1
ANKRD28 ENSG00000206560	7	0	2	0	0	5	0	3	5	4
ANKRD29 ENSG00000154065	0	0	0	0	0	1	0	2	1	0
ANKRD30A ENSG00000148513	20	1	0	1	0	0	0	0	0	0
ANKRD30B ENSG00000180777	0	3	0	0	0	0	0	0	0	0
ANKRD30BL ENSG00000163046	0	0	0	0	0	0	0	0	0	0
ANKRD31 ENSG00000145700	0	0	0	0	0	0	0	0	0	0
ANKRD33 ENSG00000167612	0	0	0	0	0	0	0	0	0	0
ANKRD33B ENSG00000164236	0	0	0	0	0	0	0	0	1	0
ANKRD34A ENSG00000272031	0	0	0	1	0	0	0	0	0	0
ANKRD34B ENSG00000189127	0	0	0	0	0	0	0	0	0	0
ANKRD34C ENSG00000235711	0	0	0	0	0	0	0	0	0	0
ANKRD35 ENSG00000198483	90	14	0	2	24	0	18	28	1	12
ANKRD36 ENSG00000135976	2	2	3	19	0	0	0	0	1	5
ANKRD36B ENSG00000196912	8	1	15	0	0	3	1	0	8	1
ANKRD36C ENSG00000174501	16	1	2	0	2	0	0	4	2	5
ANKRD37 ENSG00000186352	0	0	25	0	18	3	1	0	0	4
ANKRD39 ENSG00000213337	16	1	4	6	0	11	1	1	0	0
ANKRD40 ENSG00000154945	1	16	10	2	0	0	13	3	2	4
ANKRD42 ENSG00000137494	2	1	4	1	2	0	1	1	1	2
ANKRD44 ENSG00000065413	3	0	0	0	10	0	0	0	4	0
ANKRD45 ENSG00000183831	0	0	0	0	0	7	0	2	1	0
ANKRD46 ENSG00000186106	0	0	1	0	0	10	1	0	0	2
ANKRD49 ENSG00000168876	1	0	0	3	1	1	0	8	0	0
ANKRD50 ENSG00000151458	2	0	0	0	0	0	1	0	0	0
ANKRD52 ENSG00000139645	2	55	5	3	24	17	22	32	37	7
ANKRD53 ENSG00000144031	0	0	0	0	0	0	0	0	0	0
ANKRD54 ENSG00000100124	0	5	8	19	1	2	16	157	18	16
ANKRD55 ENSG00000164512	0	0	0	0	0	0	0	0	0	0
ANKRD6 ENSG00000135299	1	0	0	0	8	0	5	1	7	0
ANKRD61 ENSG00000157999	0	0	0	0	0	0	0	0	0	0
ANKRD62 ENSG00000181626	3	1	0	0	0	2	0	1	0	0
ANKRD65 ENSG00000235098	1	19	0	1	7	60	33	1	3	0
ANKRD66 ENSG00000230062	0	0	0	0	0	0	0	0	0	0
ANKRD7 ENSG00000106013	1	0	0	0	0	0	1	0	0	0
ANKRD9 ENSG00000156381	10	1	6	12	18	22	16	0	1	2
ANKS1A ENSG00000064999	2	1	0	0	0	4	0	0	0	0
ANKS1B ENSG00000185046	0	6	0	3	0	0	0	0	0	0
ANKS3 ENSG00000168096	17	0	34	40	7	41	0	1	7	39
ANKS4B ENSG00000175311	0	0	0	0	0	0	0	0	0	0
ANKS6 ENSG00000165138	1	3	1	0	1	0	0	0	0	0
ANKUB1 ENSG00000206199	0	0	0	0	0	0	0	0	0	0
ANKZF1 ENSG00000163516	0	10	20	153	15	18	2	0	0	11
ANLN ENSG00000011426	0	0	0	0	0	0	0	0	0	0
ANO1 ENSG00000131620	0	0	2	0	28	1	9	2	1	0
ANO10 ENSG00000160746	4	0	1	21	2	31	12	0	2	10
ANO2 ENSG00000047617	0	0	0	0	0	0	0	0	0	0
ANO3 ENSG00000134343	0	0	0	0	0	0	0	0	0	0
ANO4 ENSG00000151572	0	0	0	0	0	0	0	9	0	0
ANO5 ENSG00000171714	6	0	0	2	0	0	0	2	0	0
ANO6 ENSG00000177119	3	0	1	0	0	2	2	4	0	63
ANO7 ENSG00000146205	2	61	54	28	127	1	0	1	1	2
ANO8 ENSG00000074855	0	0	0	0	0	1	0	0	0	0
ANO9 ENSG00000185101	0	0	0	10	11	0	8	0	0	0
ANOS1 ENSG00000011201	0	0	3	0	1	0	0	0	0	0
ANP32A ENSG00000140350	0	22	57	6	35	85	16	21	25	13
ANP32B ENSG00000136938	39	6	32	9	3	63	10	14	0	7
ANP32D ENSG00000139223	0	2	0	0	3	0	0	0	0	1
ANP32E ENSG00000143401	32	0	1	0	6	0	0	1	0	0
ANPEP ENSG00000166825	0	0	18	0	59	0	1	0	0	39
ANTXR1 ENSG00000169604	72	10	12	6	9	3	2	25	40	2
ANTXR2 ENSG00000163297	43	0	24	0	76	79	1	9	0	0
ANTXRL ENSG00000274209	0	0	0	0	0	0	0	0	0	0
ANXA1 ENSG00000135046	0	1	5	0	34	0	61	20	14	0
ANXA10 ENSG00000109511	0	0	0	0	0	0	0	0	0	0
ANXA11 ENSG00000122359	17	177	41	8	79	129	169	0	0	34
ANXA13 ENSG00000104537	0	0	0	1	0	0	0	0	0	0
ANXA2 ENSG00000182718	19	219	0	1	79	228	221	7	0	3
ANXA2R ENSG00000177721	0	0	0	0	0	0	0	0	0	0
ANXA3 ENSG00000138772	0	0	4	0	4	0	1	0	0	0
ANXA4 ENSG00000196975	12	1	1	27	0	2	2	26	9	1
ANXA5 ENSG00000164111	20	1	56	3	16	5	4	90	0	17
ANXA6 ENSG00000197043	853	137	0	54	32	2	44	0	9	12
ANXA7 ENSG00000138279	0	0	9	1	91	7	7	0	0	4
ANXA8 ENSG00000265190	0	0	0	0	0	0	16	0	0	0
ANXA8L1 ENSG00000264230	0	1	0	1	0	0	19	5	0	0
ANXA9 ENSG00000143412	0	0	0	0	0	0	0	0	0	0
AOAH ENSG00000136250	17	0	0	0	2	0	0	7	5	0
AOC1 ENSG00000002726	0	0	0	1	2	0	0	0	0	0
AOC2 ENSG00000131480	0	0	0	0	0	0	0	0	0	0
AOC3 ENSG00000131471	158	78	0	0	2	1	2	12	1	5
AOX1 ENSG00000138356	6	1	1	0	1	1	0	0	1	5
AP000275.65 ENSG00000265590	0	0	0	0	0	0	0	0	0	0
AP000295.9 ENSG00000249624	0	0	0	0	0	0	0	0	0	0
AP000304.12 ENSG00000249209	0	0	0	0	0	0	0	0	0	0
AP000349.2 ENSG00000280178	0	0	0	0	0	0	0	0	0	0
AP000350.10 ENSG00000251357	0	0	0	0	0	0	0	0	0	0
AP000687.1 ENSG00000280170	0	0	0	0	0	0	0	0	1	0
AP000721.4 ENSG00000256100	0	0	0	0	0	0	0	0	0	0
AP000769.1 ENSG00000279576	209	2	677	2	117	0	0	24	2	206
AP000866.1 ENSG00000279342	1	6	0	0	1	0	0	0	0	0
AP001888.1 ENSG00000281781	0	0	0	0	0	0	0	0	0	0
AP002962.1 ENSG00000279906	0	2	0	1	0	0	0	1	0	0
AP006285.2 ENSG00000278919	6	0	0	0	0	0	0	0	2	0
AP1AR ENSG00000138660	0	0	2	0	0	1	0	0	0	1
AP1B1 ENSG00000100280	7	28	40	2	192	1	16	0	21	9
AP1G1 ENSG00000166747	0	0	7	5	2	1	8	0	5	2
AP1G2 ENSG00000213983	1	74	59	58	30	0	101	7	5	19
AP1M1 ENSG00000072958	98	2	1	161	6	3	4	300	2	0
AP1M2 ENSG00000129354	0	17	16	31	66	2	12	0	1	6
AP1S1 ENSG00000106367	18	29	40	91	57	3	4	0	6	9
AP1S2 ENSG00000182287	5	1	0	0	0	1	0	0	3	0
AP1S3 ENSG00000152056	0	2	7	1	1	0	4	2	0	0
AP2A1 ENSG00000196961	80	30	7	57	19	2	16	71	63	12
AP2A2 ENSG00000183020	43	16	27	54	164	8	1	46	11	24
AP2B1 ENSG00000006125	21	25	3	47	33	48	20	71	3	18
AP2M1 ENSG00000161203	291	203	46	266	49	1	99	189	0	53
AP2S1 ENSG00000042753	110	69	91	449	193	39	46	8	37	8
AP3B1 ENSG00000132842	0	0	3	0	4	0	0	0	8	4
AP3B2 ENSG00000103723	0	0	0	0	0	0	0	0	0	0
AP3D1 ENSG00000065000	5	0	52	3	81	10	40	2	28	11
AP3M1 ENSG00000185009	11	10	28	0	0	0	0	13	0	10
AP3M2 ENSG00000070718	1	6	0	0	0	13	0	23	0	0
AP3S1 ENSG00000177879	2	0	8	1	0	0	6	2	0	0
AP3S2 ENSG00000157823	79	37	62	19	19	0	3	2	0	5
AP4B1 ENSG00000134262	0	9	3	0	2	7	2	0	0	0
AP4E1 ENSG00000081014	0	0	0	0	0	0	0	0	0	0
AP4M1 ENSG00000221838	18	3	4	55	0	15	1	14	2	10
AP4S1 ENSG00000100478	2	0	0	1	3	2	1	3	1	0
AP5B1 ENSG00000254470	8	15	6	2	0	0	6	6	1	5
AP5M1 ENSG00000053770	1	0	0	1	3	0	0	1	0	0
AP5S1 ENSG00000125843	2	2	5	6	5	17	12	4	5	0
AP5Z1 ENSG00000242802	0	1	4	8	0	0	7	18	17	1
APAF1 ENSG00000120868	0	1	2	0	0	1	4	1	0	1
APBA1 ENSG00000107282	1	3	0	3	0	2	2	0	0	0
APBA2 ENSG00000034053	1	1	1	1	0	68	0	35	3	3
APBA3 ENSG00000011132	4	0	0	40	3	2	2	15	1	4
APBB1 ENSG00000166313	98	196	8	55	0	10	1	131	1	6
APBB1IP ENSG00000077420	0	0	0	0	1	0	0	0	0	0
APBB2 ENSG00000163697	17	4	1	0	5	5	1	2	2	0
APBB3 ENSG00000113108	2	135	48	2	2	33	6	0	33	24
APC ENSG00000134982	0	0	4	0	1	0	0	1	0	0
APC2 ENSG00000115266	0	3	0	0	0	0	0	0	0	0
APCDD1 ENSG00000154856	40	0	25	2	0	2	10	55	2	21
APCDD1L ENSG00000198768	11	3	0	0	0	0	0	0	0	0
APCS ENSG00000132703	0	0	0	0	0	0	0	0	0	0
APEH ENSG00000164062	10	72	2	36	1	42	2	2	24	8
APELA ENSG00000248329	1	1	2	0	2	0	0	0	0	3
APEX1 ENSG00000100823	40	16	28	2	9	28	9	37	2	30
APEX2 ENSG00000169188	0	2	0	46	17	0	117	0	1	2
APH1A ENSG00000117362	84	2	57	1	72	0	105	36	5	17
APH1B ENSG00000138613	2	0	20	4	3	4	3	3	1	7
API5 ENSG00000166181	1	0	4	0	0	0	0	2	0	0
APIP ENSG00000149089	0	0	0	0	1	1	1	1	1	0
APITD1 ENSG00000175279	0	0	1	0	0	2	2	0	0	0
APITD1-CORT ENSG00000251503	0	0	0	0	0	0	0	0	0	0
APLF ENSG00000169621	3	1	0	0	5	0	1	0	0	1
APLN ENSG00000171388	0	0	0	0	0	0	0	0	0	0
APLNR ENSG00000134817	3	22	0	0	12	0	0	2	0	0
APLP1 ENSG00000105290	0	54	0	2	0	5	1	0	3	0
APLP2 ENSG00000084234	33	0	380	4	149	145	46	0	0	118
APMAP ENSG00000101474	51	0	56	4	21	5	42	72	1	16
APOA1 ENSG00000118137	0	0	0	0	0	0	0	0	0	0
APOA2 ENSG00000158874	0	0	0	0	0	0	0	0	0	0
APOB ENSG00000084674	0	0	0	0	0	0	0	0	0	0
APOBEC1 ENSG00000111701	0	0	0	0	0	0	0	0	0	0
APOBEC2 ENSG00000124701	0	0	0	0	0	0	0	0	0	0
APOBEC3A ENSG00000128383	0	0	0	0	0	0	0	0	0	0
APOBEC3B ENSG00000179750	0	0	0	0	0	0	0	0	0	0
APOBEC3C ENSG00000244509	1	38	12	0	25	24	14	24	1	5
APOBEC3D ENSG00000243811	0	1	0	1	0	0	1	0	0	0
APOBEC3F ENSG00000128394	0	0	0	0	0	7	0	0	11	1
APOBEC3G ENSG00000239713	22	0	0	1	10	1	6	9	26	0
APOBEC3H ENSG00000100298	0	0	0	0	0	0	0	0	0	0
APOBEC4 ENSG00000173627	0	0	0	0	0	0	0	0	0	0
APOBR ENSG00000184730	5	1	0	88	0	0	0	0	4	4
APOC1 ENSG00000130208	92	212	0	3	5	0	2	132	24	6
APOC2 ENSG00000234906	0	0	0	0	0	0	0	0	0	0
APOC3 ENSG00000110245	0	0	0	0	0	0	0	0	0	0
APOC4 ENSG00000267467	0	0	0	0	0	0	0	0	0	0
APOD ENSG00000189058	4	461	27	6	237	137	1	310	276	50
APOE ENSG00000130203	770	16	0	0	0	0	0	3800	104	110
APOF ENSG00000175336	12	2	0	0	0	0	0	0	0	7
APOH ENSG00000091583	0	0	0	0	0	0	1	0	0	0
APOL1 ENSG00000100342	68	11	1	1	100	1	30	71	15	0
APOL2 ENSG00000128335	12	57	0	10	0	35	5	1	0	0
APOL3 ENSG00000128284	0	16	0	0	0	1	0	3	0	21
APOL4 ENSG00000100336	0	0	1	2	0	11	0	2	0	2
APOL6 ENSG00000221963	3	14	0	0	1	21	2	2	8	4
APOLD1 ENSG00000178878	1	3	0	0	2	0	3	1	2	0
APOM ENSG00000204444	3	6	0	1	0	3	0	0	1	2
APOO ENSG00000184831	0	1	0	0	0	0	0	0	0	1
APOOL ENSG00000155008	5	0	3	1	0	2	1	5	0	3
APP ENSG00000142192	82	97	143	29	92	0	138	0	60	56
APPBP2 ENSG00000062725	0	1	14	0	0	9	0	10	0	2
APPL1 ENSG00000157500	0	1	4	1	0	2	0	12	6	1
APPL2 ENSG00000136044	5	14	16	34	37	11	9	0	10	22
APRT ENSG00000198931	109	153	18	248	83	68	2	71	79	8
APTX ENSG00000137074	4	5	3	1	13	20	13	0	3	0
AQP1 ENSG00000240583	61	8	0	2	0	0	0	27	54	0
AQP10 ENSG00000143595	0	0	0	0	0	0	0	0	0	0
AQP11 ENSG00000178301	0	0	0	0	0	0	0	0	4	0
AQP12A ENSG00000184945	0	0	0	0	0	0	0	0	0	0
AQP12B ENSG00000185176	0	0	0	0	0	0	0	0	0	0
AQP2 ENSG00000167580	0	2	0	0	0	0	0	0	0	0
AQP3 ENSG00000165272	0	72	63	3	203	0	232	1	2	6
AQP4 ENSG00000171885	2	0	0	0	0	0	0	0	0	0
AQP5 ENSG00000161798	1	0	2	0	0	3	0	0	0	0
AQP6 ENSG00000086159	0	0	0	0	0	0	0	0	0	0
AQP7 ENSG00000165269	0	0	0	0	0	0	0	0	0	0
AQP8 ENSG00000103375	0	0	0	0	0	0	0	0	0	0
AQP9 ENSG00000103569	0	0	0	0	0	0	0	0	0	0
AQR ENSG00000021776	0	2	1	5	4	18	3	0	0	1
AR ENSG00000169083	34	77	43	2	31	24	1	62	10	15
ARAF ENSG00000078061	0	32	1	58	3	1	0	74	0	0
ARAP1 ENSG00000186635	95	53	11	24	16	22	92	92	75	5
ARAP2 ENSG00000047365	0	1	0	0	0	0	0	0	3	0
ARAP3 ENSG00000120318	2	30	0	1	12	1	1	101	1	0
ARC ENSG00000198576	0	0	0	0	0	0	0	0	0	0
ARCN1 ENSG00000095139	1	0	36	0	1	3	11	36	2	0
AREG ENSG00000109321	0	0	0	0	0	0	16	0	0	0
AREL1 ENSG00000119682	1	26	13	0	9	1	2	0	0	4
ARF1 ENSG00000143761	1	2	55	20	42	0	37	26	10	35
ARF3 ENSG00000134287	4	47	42	70	109	102	45	3	27	2
ARF4 ENSG00000168374	1	2	49	0	0	2	22	10	15	16
ARF5 ENSG00000004059	24	1	6	2	5	5	1	2	0	1
ARF6 ENSG00000165527	0	1	30	1	18	1	15	3	4	74
ARFGAP1 ENSG00000101199	16	21	104	134	2	2	4	55	40	12
ARFGAP2 ENSG00000149182	20	104	68	69	33	23	24	67	64	7
ARFGAP3 ENSG00000242247	0	0	17	0	11	0	5	1	0	1
ARFGEF1 ENSG00000066777	3	1	8	0	0	0	17	1	0	4
ARFGEF2 ENSG00000124198	3	0	43	4	0	5	1	6	1	0
ARFGEF3 ENSG00000112379	0	1	13	0	23	0	4	1	0	0
ARFIP1 ENSG00000164144	0	0	7	0	8	0	1	0	0	7
ARFIP2 ENSG00000132254	1	32	17	114	42	28	39	0	14	32
ARFRP1 ENSG00000101246	110	66	40	152	33	0	0	64	16	5
ARG1 ENSG00000118520	0	0	0	0	0	0	0	0	0	0
ARG2 ENSG00000081181	0	0	29	12	25	15	5	2	2	0
ARGFX ENSG00000186103	0	1	0	2	0	0	0	1	0	0
ARGLU1 ENSG00000134884	0	1	107	10	15	3	28	53	73	80
ARHGAP1 ENSG00000175220	140	327	85	1	2	88	14	36	34	0
ARHGAP10 ENSG00000071205	96	1	0	0	53	123	2	0	15	0
ARHGAP11A ENSG00000198826	1	0	2	0	1	0	0	0	0	0
ARHGAP11B ENSG00000187951	1	1	0	0	2	0	0	2	1	0
ARHGAP12 ENSG00000165322	0	0	5	0	0	0	1	1	0	8
ARHGAP15 ENSG00000075884	0	0	0	0	0	0	0	0	0	0
ARHGAP17 ENSG00000140750	0	1	2	0	0	36	1	2	0	3
ARHGAP18 ENSG00000146376	4	0	3	0	3	2	0	5	0	1
ARHGAP19 ENSG00000213390	2	0	0	1	2	5	9	0	2	1
ARHGAP20 ENSG00000137727	1	1	0	0	0	0	0	0	0	0
ARHGAP21 ENSG00000107863	70	1	10	2	0	0	8	0	5	0
ARHGAP22 ENSG00000128805	1	0	0	2	0	0	3	0	3	0
ARHGAP23 ENSG00000275832	0	2	0	0	0	0	6	5	0	0
ARHGAP24 ENSG00000138639	0	0	1	0	0	0	0	0	0	0
ARHGAP25 ENSG00000163219	7	2	0	0	0	4	1	0	5	0
ARHGAP26 ENSG00000145819	0	0	4	2	0	0	2	0	13	9
ARHGAP27 ENSG00000159314	9	2	10	12	41	3	43	1	0	14
ARHGAP28 ENSG00000088756	5	1	3	0	0	14	0	0	0	0
ARHGAP29 ENSG00000137962	0	4	27	3	1	0	1	0	0	2
ARHGAP30 ENSG00000186517	3	12	0	0	0	1	1	7	2	0
ARHGAP31 ENSG00000031081	12	79	0	0	1	0	0	0	1	0
ARHGAP32 ENSG00000134909	0	0	16	19	0	1	46	2	16	5
ARHGAP33 ENSG00000004777	15	0	7	1	1	1	7	6	5	3
ARHGAP35 ENSG00000160007	3	26	25	0	4	0	14	7	6	2
ARHGAP36 ENSG00000147256	0	0	0	0	0	0	0	0	0	0
ARHGAP39 ENSG00000147799	8	1	8	41	0	0	5	0	0	0
ARHGAP4 ENSG00000089820	8	16	0	0	0	0	1	81	32	2
ARHGAP40 ENSG00000124143	0	0	0	0	0	0	0	0	0	0
ARHGAP42 ENSG00000165895	0	1	0	0	0	5	0	2	0	0
ARHGAP44 ENSG00000006740	0	0	0	0	1	0	3	0	0	0
ARHGAP45 ENSG00000180448	23	2	0	1	1	1	1	1	40	2
ARHGAP5 ENSG00000100852	3	0	4	0	0	8	0	1	11	2
ARHGAP6 ENSG00000047648	0	0	23	2	38	0	1	0	2	7
ARHGAP8 ENSG00000241484	1	1	2	0	4	0	2	1	0	0
ARHGAP9 ENSG00000123329	13	0	1	0	0	0	3	6	1	0
ARHGDIA ENSG00000141522	308	349	109	318	299	0	102	28	113	73
ARHGDIB ENSG00000111348	3	0	3	0	0	42	31	7	13	14
ARHGDIG ENSG00000242173	0	0	0	0	0	0	0	0	0	0
ARHGEF1 ENSG00000076928	14	2	3	37	18	15	15	34	33	7
ARHGEF10 ENSG00000104728	0	0	0	1	15	2	0	0	0	0
ARHGEF10L ENSG00000074964	49	5	0	2	2	2	24	10	0	3
ARHGEF11 ENSG00000132694	0	4	13	0	3	15	2	37	1	1
ARHGEF12 ENSG00000196914	3	8	9	0	0	1	22	2	2	0
ARHGEF15 ENSG00000198844	0	1	1	1	0	1	2	2	8	0
ARHGEF16 ENSG00000130762	0	1	7	22	20	0	8	0	0	4
ARHGEF17 ENSG00000110237	10	7	0	2	8	2	6	43	4	0
ARHGEF18 ENSG00000104880	0	0	0	0	0	0	0	0	0	0
ARHGEF19 ENSG00000142632	3	10	0	2	6	0	6	18	0	0
ARHGEF2 ENSG00000116584	14	30	0	48	0	33	12	7	6	2
ARHGEF25 ENSG00000240771	129	2	7	0	0	0	1	38	0	0
ARHGEF26 ENSG00000114790	0	0	6	0	0	0	1	0	0	8
ARHGEF28 ENSG00000214944	0	0	3	0	0	0	3	0	0	0
ARHGEF3 ENSG00000163947	1	0	53	0	1	1	1	2	0	6
ARHGEF33 ENSG00000214694	0	0	0	0	0	0	0	1	0	0
ARHGEF35 ENSG00000213214	0	1	0	1	4	0	1	8	0	3
ARHGEF37 ENSG00000183111	0	0	4	2	25	11	1	0	0	5
ARHGEF38 ENSG00000236699	0	0	5	0	0	0	0	0	0	0
ARHGEF39 ENSG00000137135	2	1	0	1	1	0	1	0	0	2
ARHGEF4 ENSG00000136002	44	5	0	6	2	5	0	2	0	11
ARHGEF40 ENSG00000165801	7	27	0	0	8	16	2	100	6	0
ARHGEF5 ENSG00000050327	2	0	0	0	8	8	2	0	0	0
ARHGEF6 ENSG00000129675	1	0	0	0	0	1	0	1	0	0
ARHGEF7 ENSG00000102606	1	57	59	0	7	25	13	35	0	13
ARHGEF9 ENSG00000131089	86	1	0	0	26	0	0	0	11	1
ARID1A ENSG00000117713	0	0	15	1	13	14	1	0	1	67
ARID1B ENSG00000049618	10	78	0	17	9	7	12	21	1	0
ARID2 ENSG00000189079	7	0	7	3	0	0	9	3	6	2
ARID3A ENSG00000116017	4	0	1	5	1	0	0	1	1	2
ARID3B ENSG00000179361	0	0	0	0	0	0	2	4	0	4
ARID4A ENSG00000032219	1	0	7	0	0	0	0	0	1	1
ARID4B ENSG00000054267	0	2	15	0	13	13	2	20	9	1
ARID5A ENSG00000196843	208	124	0	5	5	0	5	128	95	0
ARID5B ENSG00000150347	0	0	13	0	0	2	1	0	261	0
ARIH1 ENSG00000166233	0	1	5	2	20	0	13	109	4	9
ARIH2 ENSG00000177479	1	34	28	2	15	33	17	20	0	7
ARIH2OS ENSG00000221883	4	0	0	2	3	5	0	0	0	0
ARL1 ENSG00000120805	0	0	0	0	43	31	7	0	0	0
ARL10 ENSG00000175414	6	3	0	0	0	1	1	1	0	0
ARL11 ENSG00000152213	0	0	0	0	0	0	0	0	0	0
ARL13B ENSG00000169379	1	0	0	0	0	4	0	0	0	2
ARL14 ENSG00000179674	0	0	0	0	0	0	0	0	0	0
ARL14EP ENSG00000152219	0	2	1	0	0	0	1	6	0	0
ARL15 ENSG00000185305	1	0	0	0	37	0	0	2	8	0
ARL16 ENSG00000214087	3	147	30	21	0	29	1	0	2	13
ARL17A ENSG00000185829	0	3	0	1	2	6	0	1	0	0
ARL17B ENSG00000228696	1	0	18	1	2	2	0	11	0	3
ARL2 ENSG00000213465	120	169	39	8	2	2	5	49	51	0
ARL2BP ENSG00000102931	0	3	3	0	1	22	6	0	0	0
ARL3 ENSG00000138175	9	12	0	5	34	80	0	0	7	2
ARL4A ENSG00000122644	0	0	1	0	1	0	1	1	0	9
ARL4C ENSG00000188042	0	7	4	1	28	0	29	8	1	3
ARL4D ENSG00000175906	1	1	1	0	0	110	14	0	0	1
ARL5A ENSG00000162980	1	0	7	0	1	1	0	5	0	0
ARL5B ENSG00000165997	0	0	0	1	0	0	0	0	0	0
ARL5C ENSG00000141748	0	0	0	0	0	0	0	0	0	0
ARL6 ENSG00000113966	1	0	0	0	0	1	0	0	0	0
ARL6IP1 ENSG00000170540	0	0	18	0	1	1	1	3	1	2
ARL6IP4 ENSG00000182196	81	0	1	108	6	4	16	49	24	18
ARL6IP5 ENSG00000144746	16	2	10	5	6	0	4	15	9	5
ARL6IP6 ENSG00000177917	0	0	1	0	0	0	1	0	0	4
ARL8A ENSG00000143862	1	0	17	0	59	7	8	0	19	0
ARL8B ENSG00000134108	0	1	6	0	21	7	2	12	1	1
ARL9 ENSG00000196503	1	0	0	0	0	0	0	0	0	0
ARMC1 ENSG00000104442	7	0	7	2	0	0	6	2	1	5
ARMC10 ENSG00000170632	1	1	8	0	6	1	8	0	0	1
ARMC12 ENSG00000157343	0	1	3	0	0	1	0	0	0	0
ARMC2 ENSG00000118690	1	0	0	1	0	0	0	0	0	0
ARMC3 ENSG00000165309	0	0	0	0	0	0	0	0	0	0
ARMC4 ENSG00000169126	0	0	0	0	0	0	0	0	0	0
ARMC5 ENSG00000140691	1	17	1	0	4	1	12	0	2	5
ARMC6 ENSG00000105676	14	10	0	15	53	0	19	16	0	9
ARMC7 ENSG00000125449	27	3	10	0	6	6	24	5	13	1
ARMC8 ENSG00000114098	19	0	24	1	0	0	6	3	14	6
ARMC9 ENSG00000135931	16	2	2	13	0	1	0	0	3	15
ARMCX1 ENSG00000126947	0	0	1	0	2	0	0	0	3	3
ARMCX2 ENSG00000184867	1	0	4	0	3	0	0	27	9	0
ARMCX3 ENSG00000102401	3	0	7	2	8	0	12	4	9	0
ARMCX4 ENSG00000196440	0	0	4	1	2	9	9	1	0	2
ARMCX5 ENSG00000125962	0	0	5	0	1	0	1	1	0	3
ARMCX6 ENSG00000198960	1	5	0	6	7	7	0	2	1	2
ARMS2 ENSG00000254636	0	0	0	0	0	0	0	0	0	0
ARMT1 ENSG00000146476	0	0	3	1	10	0	1	2	0	1
ARNT ENSG00000143437	0	17	9	2	1	17	5	7	1	7
ARNT2 ENSG00000172379	0	1	1	0	0	1	0	0	0	0
ARNTL ENSG00000133794	0	0	0	0	0	16	0	2	0	0
ARNTL2 ENSG00000029153	0	0	0	0	0	0	9	0	0	0
ARPC1A ENSG00000241685	0	0	11	1	3	0	12	24	2	1
ARPC1B ENSG00000130429	14	41	0	10	11	0	20	31	30	11
ARPC2 ENSG00000163466	42	1	15	3	6	4	11	0	35	5
ARPC3 ENSG00000111229	0	1	45	0	91	0	22	70	41	16
ARPC4 ENSG00000241553	193	72	49	70	22	0	31	0	32	21
ARPC5 ENSG00000162704	1	1	7	0	41	4	14	24	1	0
ARPC5L ENSG00000136950	0	26	4	2	2	4	17	0	10	2
ARPIN ENSG00000242498	1	36	17	1	5	8	4	0	0	1
ARPP19 ENSG00000128989	0	1	7	1	13	0	18	9	0	1
ARPP21 ENSG00000172995	11	3	0	1	0	2	0	0	0	1
ARRB1 ENSG00000137486	1	14	0	34	2	13	0	0	27	0
ARRB2 ENSG00000141480	2	1	11	1	1	0	15	136	43	9
ARRDC1 ENSG00000197070	2	1	7	73	22	1	25	0	41	32
ARRDC2 ENSG00000105643	0	1	6	1	7	8	38	16	54	0
ARRDC3 ENSG00000113369	2	0	0	0	2	0	13	8	8	1
ARRDC4 ENSG00000140450	0	0	2	2	3	0	2	0	1	2
ARRDC5 ENSG00000205784	0	0	0	0	0	0	0	0	0	0
ARSA ENSG00000100299	92	97	45	118	43	4	5	101	5	101
ARSB ENSG00000113273	0	0	2	0	0	0	0	3	0	0
ARSD ENSG00000006756	0	45	5	4	59	22	20	0	0	3
ARSE ENSG00000157399	0	1	0	0	0	0	0	16	0	0
ARSF ENSG00000062096	0	0	0	0	0	0	0	0	0	0
ARSG ENSG00000141337	14	0	2	4	1	1	0	1	1	0
ARSI ENSG00000183876	13	0	0	2	0	0	0	0	0	0
ARSJ ENSG00000180801	2	0	0	1	0	0	0	8	0	2
ARSK ENSG00000164291	0	0	0	0	0	0	0	0	0	0
ART3 ENSG00000156219	0	21	0	0	0	0	0	0	1	0
ART4 ENSG00000111339	0	0	0	0	0	0	0	0	0	0
ART5 ENSG00000167311	0	0	1	1	0	0	0	0	0	0
ARTN ENSG00000117407	56	1	0	0	0	0	0	0	0	1
ARV1 ENSG00000173409	0	2	4	0	0	0	3	0	0	1
ARVCF ENSG00000099889	2	0	8	27	31	0	6	2	1	8
ARX ENSG00000004848	0	0	0	0	0	0	0	0	0	0
AS3MT ENSG00000214435	0	0	0	0	0	0	0	0	0	0
ASAH1 ENSG00000104763	62	0	78	2	78	44	47	3	4	79
ASAH2 ENSG00000188611	0	0	0	0	0	0	0	0	0	0
ASAH2B ENSG00000204147	0	0	0	0	4	0	5	0	0	0
ASAP1 ENSG00000153317	6	1	6	1	1	3	0	16	18	1
ASAP2 ENSG00000151693	1	1	3	2	1	2	13	8	0	12
ASAP3 ENSG00000088280	7	31	8	20	30	6	8	37	4	1
ASB1 ENSG00000065802	42	6	4	2	44	10	7	4	3	3
ASB10 ENSG00000146926	0	0	0	0	0	0	0	0	0	0
ASB11 ENSG00000165192	0	0	0	0	0	0	0	0	0	0
ASB12 ENSG00000198881	0	0	0	0	0	0	0	0	0	0
ASB13 ENSG00000196372	0	3	5	4	7	22	0	0	42	0
ASB14 ENSG00000239388	0	0	0	0	0	0	0	0	0	0
ASB15 ENSG00000146809	0	0	0	0	0	0	0	0	0	0
ASB16 ENSG00000161664	0	0	0	0	0	0	0	0	0	0
ASB17 ENSG00000154007	0	0	0	0	0	0	0	0	0	0
ASB18 ENSG00000182177	9	0	0	1	0	0	0	0	0	0
ASB2 ENSG00000100628	169	23	0	5	0	0	0	3	1	0
ASB3 ENSG00000115239	1	0	1	1	8	1	14	5	1	0
ASB4 ENSG00000005981	0	0	0	0	0	0	0	0	0	0
ASB5 ENSG00000164122	42	0	0	0	0	0	0	1	0	1
ASB6 ENSG00000148331	1	10	2	24	8	0	2	5	0	0
ASB7 ENSG00000183475	0	3	0	1	0	0	0	0	0	3
ASB8 ENSG00000177981	8	0	15	30	8	12	1	0	4	7
ASB9 ENSG00000102048	0	0	0	0	0	0	0	0	0	0
ASCC1 ENSG00000138303	6	0	2	1	2	3	0	2	3	1
ASCC2 ENSG00000100325	62	25	6	174	16	3	10	29	2	4
ASCC3 ENSG00000112249	1	0	19	0	0	0	3	0	0	0
ASCL1 ENSG00000139352	0	0	0	0	0	0	0	0	0	0
ASCL2 ENSG00000183734	9	0	18	16	7	0	1	0	2	14
ASCL3 ENSG00000176009	0	0	0	0	0	0	0	0	0	0
ASCL4 ENSG00000187855	0	0	0	0	0	0	0	0	0	0
ASCL5 ENSG00000232237	0	0	0	0	0	0	0	0	0	0
ASF1A ENSG00000111875	0	0	4	0	0	0	0	0	0	7
ASF1B ENSG00000105011	10	0	0	0	0	2	1	0	0	0
ASGR1 ENSG00000141505	0	0	0	0	0	0	0	0	0	0
ASGR2 ENSG00000161944	0	0	0	0	0	0	0	0	0	0
ASH1L ENSG00000116539	6	1	25	1	71	57	15	33	1	12
ASH2L ENSG00000129691	12	3	1	0	12	2	10	1	0	1
ASIC1 ENSG00000110881	0	29	3	0	0	6	46	3	1	0
ASIC2 ENSG00000108684	0	0	0	0	0	0	0	0	0	0
ASIC3 ENSG00000213199	1	1	3	4	0	0	0	27	1	0
ASIC4 ENSG00000072182	0	0	0	0	3	0	0	0	0	1
ASIC5 ENSG00000256394	0	0	0	1	1	0	0	6	0	0
ASIP ENSG00000101440	5	0	0	0	0	0	1	0	0	0
ASL ENSG00000126522	88	1	14	24	0	0	24	17	12	0
ASMT ENSG00000196433	0	0	0	0	0	0	0	0	0	0
ASMTL ENSG00000169093	63	3	2	154	38	30	7	0	31	22
ASNA1 ENSG00000198356	55	27	25	74	41	18	2	11	18	20
ASNS ENSG00000070669	12	43	25	1	4	45	28	2	0	0
ASNSD1 ENSG00000138381	1	0	11	0	1	5	3	0	0	5
ASPA ENSG00000108381	22	2	0	1	1	0	1	12	2	0
ASPDH ENSG00000204653	0	0	0	0	0	0	0	0	0	0
ASPG ENSG00000166183	0	0	0	0	0	0	5	2	0	0
ASPH ENSG00000198363	40	3	7	0	2	0	17	6	0	0
ASPHD1 ENSG00000174939	0	1	3	1	0	1	0	0	0	0
ASPHD2 ENSG00000128203	0	0	0	0	0	0	1	0	0	1
ASPM ENSG00000066279	1	10	0	0	0	2	0	0	2	0
ASPN ENSG00000106819	0	0	0	0	0	0	0	0	0	0
ASPRV1 ENSG00000244617	4	1	2	0	0	0	0	17	0	0
ASPSCR1 ENSG00000169696	1	3	0	199	0	0	4	84	3	0
ASRGL1 ENSG00000162174	0	0	0	0	0	1	0	0	0	0
ASS1 ENSG00000130707	49	75	1	1	1	1	105	8	5	3
ASTE1 ENSG00000034533	0	0	0	0	0	14	1	1	0	0
ASTN1 ENSG00000152092	0	0	0	0	0	0	0	0	0	0
ASTN2 ENSG00000148219	0	15	9	19	17	7	0	3	0	0
ASUN ENSG00000064102	2	1	0	0	0	0	7	1	0	0
ASXL1 ENSG00000171456	1	18	0	3	1	77	95	3	0	9
ASXL2 ENSG00000143970	0	0	1	1	2	0	1	2	0	0
ASXL3 ENSG00000141431	3	0	0	0	0	0	0	1	0	0
ASZ1 ENSG00000154438	0	0	0	0	0	0	0	0	0	0
ATAD1 ENSG00000138138	3	2	6	0	3	1	0	0	0	2
ATAD2 ENSG00000156802	0	0	18	0	5	0	0	0	0	1
ATAD2B ENSG00000119778	1	1	12	2	3	0	0	11	0	8
ATAD3A ENSG00000197785	0	113	2	0	6	5	2	7	17	18
ATAD3B ENSG00000160072	2	2	31	31	0	1	14	199	1	8
ATAD3C ENSG00000215915	6	1	0	0	0	0	1	0	2	1
ATAD5 ENSG00000176208	0	2	0	1	0	0	0	1	11	0
ATAT1 ENSG00000137343	4	0	26	3	2	7	2	0	0	3
ATCAY ENSG00000167654	1	1	0	0	0	0	0	0	0	0
ATE1 ENSG00000107669	22	4	8	2	4	0	5	3	0	0
ATF1 ENSG00000123268	0	0	3	0	7	1	0	0	1	0
ATF2 ENSG00000115966	3	0	9	1	0	0	2	3	0	0
ATF3 ENSG00000162772	0	3	0	0	3	109	169	0	181	0
ATF4 ENSG00000128272	13	58	35	0	110	130	51	107	2	150
ATF5 ENSG00000169136	1	2	19	11	0	3	6	4	21	13
ATF6 ENSG00000118217	2	4	0	1	1	3	2	3	0	0
ATF6B ENSG00000213676	2	15	15	27	34	0	37	0	7	10
ATF7 ENSG00000170653	12	11	13	1	0	0	1	2	0	2
ATF7IP ENSG00000171681	6	4	2	0	12	1	3	4	1	3
ATF7IP2 ENSG00000166669	0	6	0	0	0	1	0	0	0	9
ATG10 ENSG00000152348	103	19	33	28	2	0	2	6	24	47
ATG101 ENSG00000123395	0	85	1	53	21	18	5	26	9	0
ATG12 ENSG00000145782	21	0	9	0	10	25	7	38	2	3
ATG13 ENSG00000175224	58	26	20	21	121	3	2	3	7	1
ATG14 ENSG00000126775	0	0	1	0	64	31	1	1	1	0
ATG16L1 ENSG00000085978	0	10	23	0	25	0	0	1	3	4
ATG16L2 ENSG00000168010	1	19	0	2	9	0	2	21	0	9
ATG2A ENSG00000110046	19	1	9	28	6	4	18	67	3	9
ATG2B ENSG00000066739	3	1	3	0	6	0	0	0	0	3
ATG3 ENSG00000144848	2	0	0	3	0	2	0	0	17	9
ATG4A ENSG00000101844	1	0	0	1	2	15	1	0	0	0
ATG4B ENSG00000168397	10	102	62	29	50	26	35	26	12	71
ATG4C ENSG00000125703	17	0	0	0	0	0	0	0	0	0
ATG4D ENSG00000130734	93	7	4	57	1	1	10	27	3	2
ATG5 ENSG00000057663	0	0	3	0	1	0	2	0	0	1
ATG7 ENSG00000197548	6	13	4	16	13	27	1	0	13	0
ATG9A ENSG00000198925	122	31	8	26	30	1	0	25	4	2
ATG9B ENSG00000181652	0	0	3	0	0	0	0	1	4	0
ATHL1 ENSG00000142102	7	69	15	43	4	6	20	8	2	10
ATIC ENSG00000138363	0	7	1	0	0	16	0	10	0	0
ATL1 ENSG00000198513	0	0	18	0	0	2	0	1	5	0
ATL2 ENSG00000119787	6	0	2	0	1	0	3	0	5	0
ATL3 ENSG00000184743	4	3	9	0	0	7	8	25	17	0
ATM ENSG00000149311	17	0	9	0	1	17	7	0	25	17
ATMIN ENSG00000166454	0	1	3	2	6	1	1	1	10	2
ATN1 ENSG00000111676	69	20	47	6	84	0	39	27	108	6
ATOH1 ENSG00000172238	0	0	0	1	0	0	0	0	1	0
ATOH7 ENSG00000179774	0	0	0	0	0	0	0	0	0	0
ATOH8 ENSG00000168874	39	0	0	27	4	41	19	0	6	60
ATOX1 ENSG00000177556	76	142	87	167	50	9	4	89	39	11
ATP10A ENSG00000206190	1	3	0	0	3	0	0	1	3	1
ATP10B ENSG00000118322	0	0	0	0	0	0	0	0	0	0
ATP10D ENSG00000145246	1	1	0	0	0	0	13	1	0	0
ATP11A ENSG00000068650	1	0	1	0	1	0	2	1	3	0
ATP11B ENSG00000058063	0	0	6	0	3	1	3	5	0	6
ATP11C ENSG00000101974	1	2	1	0	1	1	1	2	1	2
ATP12A ENSG00000075673	0	0	0	0	0	0	0	0	0	0
ATP13A1 ENSG00000105726	54	43	9	119	1	1	13	2	10	1
ATP13A2 ENSG00000159363	12	0	16	28	44	0	6	4	0	0
ATP13A3 ENSG00000133657	0	0	1	0	0	40	17	2	1	1
ATP13A4 ENSG00000127249	0	0	0	0	0	0	5	0	1	0
ATP13A5 ENSG00000187527	0	0	0	0	0	0	0	0	0	0
ATP1A1 ENSG00000163399	3	0	284	80	460	1	287	252	112	131
ATP1A2 ENSG00000018625	74	1	0	0	0	2	0	0	0	2
ATP1A3 ENSG00000105409	0	0	0	0	0	0	0	0	0	0
ATP1A4 ENSG00000132681	0	0	0	0	0	0	0	0	0	0
ATP1B1 ENSG00000143153	0	2	0	0	0	0	114	0	1	16
ATP1B2 ENSG00000129244	9	0	0	0	0	4	0	15	0	7
ATP1B3 ENSG00000069849	0	9	10	1	4	6	12	0	6	1
ATP1B4 ENSG00000101892	1	0	0	0	0	0	0	0	0	0
ATP23 ENSG00000166896	0	0	0	0	0	0	0	0	0	0
ATP2A1 ENSG00000196296	0	0	0	0	0	0	0	0	0	0
ATP2A2 ENSG00000174437	35	0	27	5	17	9	29	26	18	5
ATP2A3 ENSG00000074370	7	12	0	26	0	0	6	0	7	1
ATP2B1 ENSG00000070961	1	1	20	0	0	0	37	4	1	7
ATP2B2 ENSG00000157087	0	0	0	0	0	0	0	0	0	0
ATP2B3 ENSG00000067842	0	0	0	0	0	0	0	0	0	0
ATP2B4 ENSG00000058668	50	2	0	1	23	0	1	0	0	0
ATP2C1 ENSG00000017260	0	0	14	1	13	0	3	14	0	12
ATP2C2 ENSG00000064270	0	2	7	15	15	2	3	1	0	7
ATP4A ENSG00000105675	0	0	0	0	0	0	0	0	0	0
ATP4B ENSG00000186009	0	0	0	0	0	0	0	0	0	0
ATP5J2-PTCD1 ENSG00000248919	0	0	0	0	0	0	0	0	0	0
ATP5SL ENSG00000105341	2	63	19	10	2	2	1	38	1	0
ATP6AP1 ENSG00000071553	195	138	65	404	92	19	0	3	41	51
ATP6AP1L ENSG00000205464	0	1	1	0	1	0	0	3	0	1
ATP6AP2 ENSG00000182220	18	11	20	12	0	0	46	24	1	34
ATP6V0A1 ENSG00000033627	46	50	46	35	1	11	28	75	4	31
ATP6V0A2 ENSG00000185344	0	0	2	2	15	10	0	0	1	0
ATP6V0A4 ENSG00000105929	0	0	0	0	0	0	0	0	0	0
ATP6V0B ENSG00000117410	1	118	16	248	369	61	33	15	10	78
ATP6V0C ENSG00000185883	0	0	0	0	0	0	0	0	0	0
ATP6V0D1 ENSG00000159720	354	147	24	95	123	30	6	0	47	32
ATP6V0D2 ENSG00000147614	0	0	0	0	0	0	0	0	0	0
ATP6V0E1 ENSG00000113732	1	74	21	3	16	91	2	1	0	21
ATP6V0E2 ENSG00000171130	9	1	5	9	12	0	0	0	0	7
ATP6V1A ENSG00000114573	0	0	3	0	4	2	1	7	1	1
ATP6V1B1 ENSG00000116039	0	1	0	3	0	0	2	0	0	0
ATP6V1B2 ENSG00000147416	2	29	7	1	5	3	3	18	2	6
ATP6V1C1 ENSG00000155097	0	0	3	11	0	3	1	2	0	6
ATP6V1C2 ENSG00000143882	0	0	0	0	9	1	0	0	4	3
ATP6V1D ENSG00000100554	5	0	0	0	1	16	0	0	0	5
ATP6V1E1 ENSG00000131100	1	104	23	4	10	73	34	0	57	12
ATP6V1E2 ENSG00000250565	0	3	4	0	14	0	0	1	0	1
ATP6V1F ENSG00000128524	0	12	9	23	11	26	8	35	10	7
ATP6V1G1 ENSG00000136888	0	0	32	10	7	0	29	15	0	11
ATP6V1G2 ENSG00000213760	1	0	0	0	0	1	0	0	0	0
ATP6V1G3 ENSG00000151418	0	0	0	0	1	0	0	0	0	0
ATP6V1H ENSG00000047249	16	1	14	0	8	1	6	4	0	1
ATP7A ENSG00000165240	0	0	3	0	7	0	4	0	0	2
ATP7B ENSG00000123191	0	0	1	4	0	0	1	0	0	11
ATP8A1 ENSG00000124406	0	0	21	1	1	0	3	0	0	2
ATP8A2 ENSG00000132932	0	1	0	2	0	0	0	0	0	0
ATP8B1 ENSG00000081923	0	0	19	0	0	0	9	1	0	7
ATP8B2 ENSG00000143515	10	5	7	0	1	0	0	48	0	2
ATP8B3 ENSG00000130270	1	0	0	0	0	0	1	0	0	0
ATP8B4 ENSG00000104043	0	0	1	0	15	0	0	0	0	0
ATP9A ENSG00000054793	1	5	47	5	42	1	12	15	0	0
ATP9B ENSG00000166377	2	0	16	2	0	0	0	84	0	2
ATPIF1 ENSG00000130770	35	0	68	24	89	55	38	6	2	14
ATR ENSG00000175054	2	0	3	1	1	1	0	1	4	6
ATRAID ENSG00000138085	12	26	0	1	3	46	1	1	1	0
ATRIP ENSG00000164053	0	0	0	0	0	0	0	0	0	0
ATRIP ENSG00000282827	0	0	0	0	0	0	0	0	0	0
ATRN ENSG00000088812	7	0	8	25	8	0	7	1	2	1
ATRNL1 ENSG00000107518	1	0	0	0	0	0	0	3	0	0
ATRX ENSG00000085224	2	71	42	1	6	34	21	0	2	30
ATXN1 ENSG00000124788	1	0	6	1	39	1	6	32	13	0
ATXN10 ENSG00000130638	0	0	7	0	18	1	4	0	0	0
ATXN1L ENSG00000224470	0	0	0	2	0	0	2	0	0	0
ATXN2 ENSG00000204842	24	0	7	0	29	53	19	2	15	7
ATXN2L ENSG00000168488	18	70	26	2	8	1	10	0	4	5
ATXN3 ENSG00000066427	29	6	16	1	0	0	7	1	0	4
ATXN3L ENSG00000123594	1	0	0	0	2	0	0	1	2	0
ATXN7 ENSG00000163635	0	0	5	2	0	0	0	0	5	0
ATXN7L1 ENSG00000146776	0	0	2	0	0	0	0	0	0	0
ATXN7L2 ENSG00000162650	3	2	0	0	0	0	0	9	1	4
ATXN7L3 ENSG00000087152	5	5	15	43	0	1	3	6	6	8
ATXN7L3B ENSG00000253719	2	27	24	7	13	4	13	19	1	13
AUH ENSG00000148090	0	0	14	0	0	0	0	7	0	0
AUNIP ENSG00000127423	0	0	0	0	0	0	0	0	0	0
AUP1 ENSG00000115307	4	75	42	301	77	1	107	72	0	21
AURKA ENSG00000087586	0	0	0	0	0	0	0	0	0	0
AURKAIP1 ENSG00000175756	162	179	126	58	14	5	16	79	7	1
AURKB ENSG00000178999	0	0	0	0	0	0	0	0	0	0
AURKC ENSG00000105146	0	0	0	0	0	0	0	0	0	0
AUTS2 ENSG00000158321	0	0	2	0	2	0	13	0	15	2
AVEN ENSG00000169857	1	0	0	10	1	0	0	18	1	0
AVIL ENSG00000135407	0	2	0	1	1	0	8	0	0	0
AVL9 ENSG00000105778	1	0	4	0	6	2	0	0	1	0
AVP ENSG00000101200	0	0	0	0	0	0	0	0	0	0
AVPI1 ENSG00000119986	0	23	9	1	1	19	22	3	1	0
AVPR1A ENSG00000166148	0	0	0	0	0	0	0	0	2	0
AVPR1B ENSG00000198049	0	0	0	0	0	0	0	0	0	0
AVPR2 ENSG00000126895	0	0	0	0	0	0	0	0	0	0
AXDND1 ENSG00000162779	0	0	0	0	0	0	0	0	0	0
AXIN1 ENSG00000103126	11	0	0	2	0	42	6	1	18	1
AXIN2 ENSG00000168646	0	0	6	0	0	14	9	5	12	0
AXL ENSG00000167601	116	365	2	0	27	17	16	0	25	1
AZGP1 ENSG00000160862	1	65	368	690	1472	0	5	1	52	126
AZI2 ENSG00000163512	1	2	17	1	0	1	3	18	0	2
AZIN1 ENSG00000155096	0	1	4	0	11	0	29	3	0	14
AZIN2 ENSG00000142920	6	0	5	4	0	0	0	0	0	2
AZU1 ENSG00000172232	0	0	1	0	0	0	0	1	0	5
B2M ENSG00000166710	0	1	276	0	377	23	198	335	121	120
B3GALNT1 ENSG00000169255	4	1	9	1	0	0	1	0	11	1
B3GALNT2 ENSG00000162885	0	0	0	0	0	0	0	0	0	0
B3GALT1 ENSG00000172318	0	0	0	0	0	0	0	0	0	0
B3GALT2 ENSG00000162630	6	0	0	0	0	0	0	0	0	0
B3GALT4 ENSG00000235863	6	2	4	14	0	2	2	1	0	3
B3GALT5 ENSG00000183778	0	0	0	0	0	0	0	0	0	0
B3GALT6 ENSG00000176022	5	4	2	12	9	1	16	0	0	2
B3GAT1 ENSG00000109956	2	2	4	5	3	0	0	0	0	0
B3GAT2 ENSG00000112309	1	0	0	4	1	1	1	1	7	0
B3GAT3 ENSG00000149541	45	57	35	95	8	52	0	30	4	25
B3GLCT ENSG00000187676	0	0	0	0	0	0	1	0	0	0
B3GNT2 ENSG00000170340	0	0	0	1	0	0	0	0	0	0
B3GNT3 ENSG00000179913	1	0	0	0	0	0	8	0	0	0
B3GNT4 ENSG00000176383	27	1	0	0	0	0	24	0	1	0
B3GNT5 ENSG00000176597	0	0	0	0	0	0	5	0	3	0
B3GNT6 ENSG00000198488	0	0	0	0	0	0	0	0	0	0
B3GNT7 ENSG00000156966	3	0	0	0	0	0	0	0	0	0
B3GNT8 ENSG00000177191	7	3	0	33	7	0	20	0	20	1
B3GNT9 ENSG00000237172	3	1	3	2	0	47	7	0	14	11
B3GNTL1 ENSG00000175711	14	1	0	1	9	2	0	0	30	1
B4GALNT1 ENSG00000135454	52	2	0	0	2	18	0	0	1	4
B4GALNT2 ENSG00000167080	0	0	0	0	0	0	0	0	0	0
B4GALNT3 ENSG00000139044	0	1	0	2	82	0	0	0	0	1
B4GALNT4 ENSG00000182272	33	6	6	0	6	2	1	3	4	3
B4GALT1 ENSG00000086062	1	1	17	21	28	2	41	1	9	8
B4GALT2 ENSG00000117411	254	19	20	49	7	20	6	56	30	4
B4GALT3 ENSG00000158850	0	38	42	18	59	23	1	1	0	0
B4GALT4 ENSG00000121578	0	3	5	2	0	0	17	2	0	1
B4GALT5 ENSG00000158470	9	2	1	15	0	2	34	1	1	0
B4GALT6 ENSG00000118276	12	1	0	0	1	0	0	2	5	0
B4GALT7 ENSG00000027847	10	65	7	14	13	30	3	2	0	17
B4GAT1 ENSG00000174684	60	73	5	18	1	113	0	79	6	1
B9D1 ENSG00000108641	8	65	6	3	2	31	1	39	9	0
B9D2 ENSG00000123810	7	7	1	0	0	2	0	8	3	19
BAALC ENSG00000164929	0	0	0	0	0	0	0	0	0	0
BAAT ENSG00000136881	0	0	0	1	0	0	1	0	0	0
BABAM1 ENSG00000105393	46	20	14	44	0	7	6	13	20	2
BACE1 ENSG00000186318	38	18	5	2	38	27	30	0	0	4
BACE2 ENSG00000182240	0	31	12	7	23	7	15	1	0	26
BACH1 ENSG00000156273	1	0	2	1	1	1	3	0	0	0
BACH2 ENSG00000112182	35	2	1	0	0	1	0	1	2	0
BAD ENSG00000002330	157	163	58	118	50	75	31	19	1	14
BAG1 ENSG00000107262	0	261	17	3	29	53	102	2	0	12
BAG2 ENSG00000112208	31	1	5	0	5	2	0	19	6	0
BAG3 ENSG00000151929	19	18	1	2	9	4	21	0	0	0
BAG4 ENSG00000156735	3	0	10	0	24	0	2	0	5	4
BAG5 ENSG00000166170	2	3	5	1	0	1	3	0	0	9
BAG6 ENSG00000204463	11	88	12	40	63	3	74	54	58	3
BAHCC1 ENSG00000266074	4	5	2	6	1	0	1	39	0	2
BAHD1 ENSG00000140320	6	1	16	0	8	7	0	11	12	2
BAIAP2 ENSG00000175866	2	1	12	159	36	3	27	34	10	43
BAIAP2L1 ENSG00000006453	0	0	13	36	109	1	29	0	0	14
BAIAP2L2 ENSG00000128298	0	0	1	13	0	0	1	0	0	0
BAIAP3 ENSG00000007516	0	0	13	13	4	0	1	2	0	0
BAK1 ENSG00000030110	3	34	1	36	0	4	11	0	13	3
BAMBI ENSG00000095739	0	0	0	0	0	0	0	0	0	0
BANF1 ENSG00000175334	93	6	11	2	18	4	26	5	21	20
BANF2 ENSG00000125888	0	0	0	0	0	0	0	0	0	0
BANK1 ENSG00000153064	0	0	0	0	0	0	0	0	0	0
BANP ENSG00000172530	2	4	0	0	8	45	3	3	9	8
BAP1 ENSG00000163930	2	46	32	95	4	4	6	46	28	12
BARD1 ENSG00000138376	2	1	3	0	1	0	2	5	1	1
BARHL2 ENSG00000143032	0	0	0	0	0	0	0	0	0	0
BARX1 ENSG00000131668	0	0	0	0	0	0	0	0	0	1
BARX2 ENSG00000043039	0	0	0	0	0	1	8	0	1	2
BASP1 ENSG00000176788	0	0	19	0	30	1	3	2	1	13
BATF ENSG00000156127	0	0	0	0	0	0	0	0	0	0
BATF2 ENSG00000168062	32	0	1	0	0	0	0	0	0	3
BATF3 ENSG00000123685	0	7	0	0	1	22	0	0	1	0
BAX ENSG00000087088	11	2	3	25	18	6	1	7	4	2
BAZ1A ENSG00000198604	0	0	11	3	0	0	7	0	2	10
BAZ1B ENSG00000009954	0	8	2	0	14	28	15	7	0	4
BAZ2A ENSG00000076108	0	5	38	2	0	0	43	7	28	21
BAZ2B ENSG00000123636	17	1	12	10	3	0	7	47	1	5
BBC3 ENSG00000105327	7	0	0	4	0	1	7	1	8	0
BBIP1 ENSG00000214413	19	0	6	0	1	1	1	0	2	1
BBOF1 ENSG00000119636	0	0	2	0	0	1	0	0	2	0
BBOX1 ENSG00000129151	0	0	0	0	0	0	0	0	0	0
BBS1 ENSG00000174483	0	0	1	0	0	0	1	0	3	0
BBS10 ENSG00000179941	0	1	7	2	2	0	0	10	0	1
BBS12 ENSG00000181004	5	1	0	0	0	2	0	1	0	0
BBS2 ENSG00000125124	3	0	4	0	15	1	0	3	0	1
BBS4 ENSG00000140463	1	2	0	2	1	6	0	0	0	2
BBS5 ENSG00000163093	1	0	2	2	3	3	2	1	1	1
BBS7 ENSG00000138686	2	1	3	1	0	2	0	1	0	0
BBS9 ENSG00000122507	0	2	0	0	0	0	2	0	0	0
BBX ENSG00000114439	27	1	11	0	13	14	11	0	6	31
BCAM ENSG00000187244	1	0	92	126	72	0	8	1	6	16
BCAN ENSG00000132692	0	0	0	0	0	0	0	0	0	0
BCAP29 ENSG00000075790	0	0	9	4	66	37	7	0	9	6
BCAP31 ENSG00000185825	141	649	60	486	184	2	38	0	29	44
BCAR1 ENSG00000050820	35	13	26	101	49	12	25	38	2	45
BCAR3 ENSG00000137936	0	0	0	0	4	0	5	28	4	1
BCAS1 ENSG00000064787	0	0	7	9	14	0	5	0	0	5
BCAS2 ENSG00000116752	0	1	3	0	4	0	1	2	0	0
BCAS3 ENSG00000141376	8	4	13	26	5	8	0	0	38	4
BCAS4 ENSG00000124243	16	18	5	1	8	0	7	0	1	1
BCAT1 ENSG00000060982	0	0	0	0	6	0	2	7	7	1
BCAT2 ENSG00000105552	14	57	26	69	20	0	16	1	7	8
BCCIP ENSG00000107949	3	2	8	15	3	4	3	5	5	2
BCDIN3D ENSG00000186666	3	1	1	0	0	4	0	0	0	0
BCHE ENSG00000114200	8	0	0	0	0	0	0	0	0	0
BCKDHA ENSG00000248098	8	11	3	0	4	0	2	0	3	0
BCKDHB ENSG00000083123	0	0	4	0	0	1	2	1	1	2
BCKDK ENSG00000103507	39	6	5	49	0	6	0	59	16	3
BCL10 ENSG00000142867	0	0	6	0	1	1	10	3	5	0
BCL11A ENSG00000119866	1	0	5	3	5	0	10	1	7	0
BCL11B ENSG00000127152	2	0	0	0	0	1	0	0	3	0
BCL2 ENSG00000171791	3	1	2	1	0	1	12	24	0	9
BCL2A1 ENSG00000140379	0	0	0	0	0	0	0	0	0	0
BCL2L1 ENSG00000171552	0	52	25	220	33	2	9	14	10	18
BCL2L10 ENSG00000137875	0	0	0	0	0	0	0	0	0	0
BCL2L11 ENSG00000153094	1	1	6	0	0	1	0	0	0	0
BCL2L12 ENSG00000126453	10	11	0	1	5	2	12	2	0	0
BCL2L13 ENSG00000099968	7	20	11	3	2	4	13	5	0	1
BCL2L14 ENSG00000121380	0	0	0	0	0	0	0	0	0	0
BCL2L15 ENSG00000188761	1	4	0	0	2	0	9	0	0	0
BCL2L2 ENSG00000129473	3	5	83	0	18	0	7	5	0	2
BCL2L2-PABPN1 ENSG00000258643	0	0	0	0	0	0	0	0	0	0
BCL3 ENSG00000069399	0	3	0	9	11	87	44	2	21	17
BCL6 ENSG00000113916	5	0	1	2	1	14	0	29	27	26
BCL6B ENSG00000161940	0	0	0	0	12	0	3	9	0	0
BCL7A ENSG00000110987	1	0	8	1	0	3	5	3	0	0
BCL7B ENSG00000106635	0	0	0	0	0	24	35	1	0	0
BCL7C ENSG00000099385	298	122	36	30	65	2	31	1	16	0
BCL9 ENSG00000116128	0	0	3	7	1	0	0	0	1	0
BCL9L ENSG00000186174	52	1	19	4	67	71	10	0	12	25
BCLAF1 ENSG00000029363	1	1	9	0	1	89	6	12	7	3
BCO1 ENSG00000135697	3	2	0	0	0	0	1	0	0	0
BCO2 ENSG00000197580	0	0	0	0	0	0	0	0	62	0
BCOR ENSG00000183337	0	0	5	4	10	26	5	0	1	5
BCORL1 ENSG00000085185	22	18	0	1	8	2	0	6	7	4
BCR ENSG00000186716	2	25	5	13	17	12	2	0	1	5
BCS1L ENSG00000074582	22	8	1	1	0	54	0	0	3	0
BDH1 ENSG00000161267	0	1	5	24	12	16	6	0	0	9
BDH2 ENSG00000164039	68	15	0	1	1	30	46	0	1	22
BDKRB1 ENSG00000100739	0	0	0	0	0	0	1	0	0	0
BDKRB2 ENSG00000168398	4	1	1	0	0	0	4	0	0	1
BDNF ENSG00000176697	0	0	1	3	1	6	0	0	1	0
BDP1 ENSG00000145734	14	0	6	0	1	0	11	0	0	0
BEAN1 ENSG00000166546	0	0	0	1	1	0	0	1	0	0
BECN1 ENSG00000126581	4	0	21	0	2	0	19	9	0	7
BEGAIN ENSG00000183092	4	0	1	0	0	0	0	35	0	2
BEND2 ENSG00000177324	0	0	0	0	0	0	0	0	0	0
BEND3 ENSG00000178409	3	1	0	0	0	0	0	0	0	0
BEND4 ENSG00000188848	0	0	0	0	0	0	0	0	0	0
BEND5 ENSG00000162373	0	1	0	0	1	0	0	1	0	0
BEND6 ENSG00000151917	2	1	0	1	1	1	0	0	0	10
BEND7 ENSG00000165626	13	0	0	0	0	0	0	1	0	0
BEST1 ENSG00000167995	241	1	29	3	17	0	18	91	107	39
BEST2 ENSG00000039987	0	0	0	0	0	0	0	0	0	0
BEST3 ENSG00000127325	0	0	0	0	0	0	0	0	0	0
BEST4 ENSG00000142959	0	0	0	0	0	0	0	0	0	0
BET1 ENSG00000105829	4	0	7	6	0	7	3	0	0	2
BET1L ENSG00000177951	0	4	7	53	0	74	19	3	1	14
BEX1 ENSG00000133169	0	0	1	0	0	4	0	0	0	0
BEX2 ENSG00000133134	0	0	30	3	1	12	3	9	2	2
BEX3 ENSG00000166681	33	0	13	0	14	105	2	9	6	4
BEX4 ENSG00000102409	12	35	31	9	0	0	25	52	0	1
BEX5 ENSG00000184515	0	2	2	0	0	4	1	0	0	1
BFAR ENSG00000103429	0	12	4	2	0	17	16	9	2	7
BFSP1 ENSG00000125864	0	0	0	0	0	0	0	0	2	0
BFSP2 ENSG00000170819	0	0	0	0	0	0	0	0	0	0
BGLAP ENSG00000242252	0	0	0	0	0	1	0	1	0	1
BGN ENSG00000182492	348	310	0	120	0	2	9	119	1046	23
BHLHA15 ENSG00000180535	0	0	0	0	0	0	0	0	0	0
BHLHB9 ENSG00000198908	0	0	0	0	0	0	0	0	0	0
BHLHE22 ENSG00000180828	0	0	0	0	0	0	0	0	0	0
BHLHE40 ENSG00000134107	0	0	9	0	16	1	41	0	20	3
BHLHE41 ENSG00000123095	0	0	1	1	1	0	118	2	2	1
BHMG1 ENSG00000237452	0	0	0	0	0	0	0	0	0	0
BHMT ENSG00000145692	0	0	0	0	0	0	0	0	0	0
BHMT2 ENSG00000132840	4	0	0	2	0	0	0	0	4	0
BICC1 ENSG00000122870	1	0	0	1	1	0	0	0	2	0
BICD1 ENSG00000151746	0	0	0	0	0	0	0	0	0	0
BICD2 ENSG00000185963	12	2	0	1	0	53	4	0	4	0
BICDL1 ENSG00000135127	0	0	0	0	0	0	1	0	0	0
BICDL2 ENSG00000162069	1	1	4	14	2	0	7	5	0	7
BID ENSG00000015475	0	2	0	0	0	4	2	0	0	0
BIK ENSG00000100290	0	12	27	8	3	1	8	0	0	2
BIN1 ENSG00000136717	486	231	46	0	26	6	0	83	72	67
BIN2 ENSG00000110934	0	0	0	0	0	0	0	0	0	0
BIN3 ENSG00000147439	1	106	17	69	28	8	53	0	8	3
BIRC2 ENSG00000110330	15	1	5	9	9	16	8	8	17	7
BIRC3 ENSG00000023445	0	0	0	0	0	9	1	0	0	0
BIRC5 ENSG00000089685	3	12	0	3	0	1	1	0	0	1
BIRC6 ENSG00000115760	4	1	5	1	0	2	5	8	9	0
BIRC7 ENSG00000101197	0	0	0	0	0	0	0	0	0	0
BIVM ENSG00000134897	2	3	1	11	4	0	2	1	1	0
BLCAP ENSG00000166619	61	61	42	2	135	93	99	5	1	1
BLK ENSG00000136573	0	0	0	0	0	0	0	0	1	0
BLM ENSG00000197299	0	1	0	0	0	0	0	0	0	0
BLMH ENSG00000108578	0	0	0	0	0	65	0	0	0	2
BLNK ENSG00000095585	0	0	0	1	0	1	0	1	0	0
BLOC1S1 ENSG00000135441	180	77	22	212	27	4	2	8	4	15
BLOC1S2 ENSG00000196072	0	3	10	2	3	0	0	0	8	0
BLOC1S3 ENSG00000189114	0	1	1	0	0	4	2	0	0	0
BLOC1S4 ENSG00000186222	1	0	5	0	0	9	1	1	4	5
BLOC1S5 ENSG00000188428	2	2	2	0	0	7	0	8	0	0
BLOC1S6 ENSG00000104164	1	0	16	0	29	0	22	0	0	4
BLVRA ENSG00000106605	3	4	0	1	0	24	0	0	2	0
BLVRB ENSG00000090013	20	446	46	70	61	10	50	4	27	27
BLZF1 ENSG00000117475	0	2	0	6	0	3	6	0	0	1
BMF ENSG00000104081	6	2	11	0	0	6	5	29	1	13
BMI1 ENSG00000168283	0	0	9	0	0	0	1	4	3	2
BMP1 ENSG00000168487	16	45	0	32	0	0	13	154	7	14
BMP10 ENSG00000163217	0	0	0	0	0	0	0	0	0	0
BMP2 ENSG00000125845	0	0	0	0	0	0	100	0	0	0
BMP2K ENSG00000138756	1	0	0	0	0	0	0	0	0	0
BMP3 ENSG00000152785	0	0	0	0	0	0	0	0	0	0
BMP4 ENSG00000125378	8	45	3	0	0	1	3	7	0	1
BMP5 ENSG00000112175	0	1	1	0	0	0	0	128	1	0
BMP6 ENSG00000153162	0	0	0	0	0	0	0	0	0	0
BMP7 ENSG00000101144	9	54	3	10	13	3	43	4	0	0
BMP8A ENSG00000183682	0	0	0	0	0	0	7	0	0	0
BMP8B ENSG00000116985	0	0	0	0	1	1	0	10	0	0
BMPER ENSG00000164619	3	0	0	0	0	1	1	0	9	0
BMPR1A ENSG00000107779	1	0	3	0	1	3	0	3	0	0
BMPR1B ENSG00000138696	0	0	3	7	19	3	1	0	0	0
BMPR2 ENSG00000204217	0	32	19	0	2	3	7	8	2	0
BMS1 ENSG00000165733	7	3	13	1	1	0	12	1	0	0
BMT2 ENSG00000164603	0	1	1	0	1	3	6	2	0	8
BMX ENSG00000102010	0	0	0	0	0	0	0	0	0	0
BNC1 ENSG00000169594	0	0	0	0	0	0	0	0	0	0
BNC2 ENSG00000173068	14	4	0	1	1	20	0	0	0	0
BNIP1 ENSG00000113734	37	4	12	0	0	2	10	2	4	5
BNIP2 ENSG00000140299	2	4	6	0	7	0	9	8	6	0
BNIP3 ENSG00000176171	0	15	30	0	3	0	1	2	1	3
BNIP3L ENSG00000104765	0	0	18	5	7	0	0	5	8	3
BNIPL ENSG00000163141	0	1	0	0	6	0	6	0	0	0
BOC ENSG00000144857	59	1	1	0	6	26	0	19	0	2
BOD1 ENSG00000145919	1	47	1	0	34	29	2	1	0	2
BOD1L1 ENSG00000038219	4	1	13	24	31	5	0	2	1	1
BOD1L2 ENSG00000228075	0	0	0	0	1	0	0	0	0	0
BOK ENSG00000176720	267	5	1	70	15	0	0	24	1	24
BOLA1 ENSG00000178096	3	1	0	6	55	46	0	0	4	9
BOLA2B ENSG00000169627	60	1	18	62	4	17	12	2	0	14
BOLA3 ENSG00000163170	0	0	3	0	0	10	2	0	0	0
BOLL ENSG00000152430	0	0	0	0	0	0	0	0	0	0
BOP1 ENSG00000261236	3	64	0	22	0	0	0	3	1	8
BORA ENSG00000136122	0	0	0	0	0	0	0	0	0	0
BORCS5 ENSG00000165714	2	0	1	0	0	1	2	0	0	0
BORCS6 ENSG00000196544	27	94	10	2	0	3	2	1	23	1
BORCS7 ENSG00000166275	4	17	31	29	7	1	10	14	3	11
BORCS8 ENSG00000254901	1	0	7	25	7	0	1	19	0	0
BORCS8-MEF2B ENSG00000064489	0	1	0	0	0	0	0	0	0	0
BPGM ENSG00000172331	0	0	4	0	0	0	3	0	2	0
BPHL ENSG00000137274	1	12	3	4	0	3	0	0	1	2
BPI ENSG00000101425	10	1	0	2	3	1	0	0	7	0
BPIFA1 ENSG00000198183	0	0	0	0	0	0	0	0	0	0
BPIFA2 ENSG00000131050	0	0	0	0	0	0	0	0	0	0
BPIFB1 ENSG00000125999	0	0	0	0	0	0	0	0	0	0
BPIFB2 ENSG00000078898	0	0	4	50	0	0	0	0	0	0
BPIFB4 ENSG00000186191	0	0	0	0	0	0	0	0	0	0
BPIFC ENSG00000184459	0	0	0	0	0	0	0	0	0	0
BPNT1 ENSG00000162813	0	1	3	0	0	0	3	8	0	2
BPTF ENSG00000171634	9	0	28	1	2	1	13	30	0	0
BRAF ENSG00000157764	1	0	10	0	8	0	1	3	1	0
BRAP ENSG00000089234	1	27	0	3	20	11	9	0	0	0
BRAT1 ENSG00000106009	6	1	42	225	0	43	15	106	2	18
BRCA1 ENSG00000012048	0	0	0	0	0	4	1	1	2	0
BRCA2 ENSG00000139618	0	0	0	1	28	0	0	0	0	0
BRCC3 ENSG00000185515	0	0	17	0	2	3	5	4	0	5
BRD1 ENSG00000100425	8	0	26	0	0	0	0	0	9	1
BRD2 ENSG00000204256	31	59	107	40	84	2	70	138	95	36
BRD3 ENSG00000169925	34	0	11	11	43	54	1	3	5	6
BRD4 ENSG00000141867	95	1	23	48	50	19	44	22	1	0
BRD7 ENSG00000166164	0	0	17	1	1	26	9	15	9	2
BRD8 ENSG00000112983	0	2	8	72	22	69	6	4	0	0
BRD9 ENSG00000028310	31	1	6	68	0	11	8	65	24	15
BRDT ENSG00000137948	0	1	0	0	0	0	0	0	0	0
BRE ENSG00000158019	0	11	20	3	5	7	0	5	0	0
BRF1 ENSG00000185024	34	6	11	76	8	6	7	15	4	7
BRF2 ENSG00000104221	0	0	0	34	3	25	0	0	3	0
BRI3 ENSG00000164713	117	50	38	83	96	1	22	18	25	18
BRI3BP ENSG00000184992	3	2	0	1	0	0	0	0	0	0
BRICD5 ENSG00000182685	11	0	1	42	4	0	0	0	0	6
BRINP1 ENSG00000078725	2	0	0	4	0	0	0	21	2	1
BRINP2 ENSG00000198797	0	0	0	0	0	0	0	0	0	0
BRINP3 ENSG00000162670	2	0	0	1	0	1	0	0	0	0
BRIP1 ENSG00000136492	2	0	0	0	3	0	0	0	1	1
BRIX1 ENSG00000113460	0	0	0	0	0	0	0	0	0	0
BRK1 ENSG00000254999	2	172	13	0	0	26	28	0	44	1
BRMS1 ENSG00000174744	2	0	13	45	28	4	3	0	34	1
BRMS1L ENSG00000100916	2	5	0	0	5	1	0	1	0	1
BROX ENSG00000162819	1	1	4	0	0	0	2	0	3	0
BRPF1 ENSG00000156983	2	0	0	0	0	3	4	1	1	0
BRPF3 ENSG00000096070	0	0	6	0	17	8	3	0	0	1
BRS3 ENSG00000102239	0	0	0	0	0	0	0	0	0	0
BRSK1 ENSG00000160469	85	0	1	0	1	0	21	20	6	1
BRSK2 ENSG00000174672	7	0	9	0	0	0	1	0	1	0
BRWD1 ENSG00000185658	0	0	11	0	0	2	9	45	1	3
BRWD3 ENSG00000165288	0	3	2	7	2	0	0	2	3	1
BSCL2 ENSG00000168000	0	1	0	0	0	0	0	0	3	0
BSDC1 ENSG00000160058	1	1	25	0	55	15	0	40	1	36
BSG ENSG00000172270	321	135	74	268	53	38	12	115	31	40
BSN ENSG00000164061	0	0	0	0	0	0	0	0	0	0
BSND ENSG00000162399	0	0	0	0	0	0	0	0	0	0
BSPH1 ENSG00000188334	0	0	0	0	0	0	0	0	0	0
BSPRY ENSG00000119411	0	0	0	0	1	6	0	0	0	2
BST1 ENSG00000109743	0	2	0	0	0	0	0	1	0	0
BST2 ENSG00000130303	712	529	8	48	0	0	6	258	79	19
BTAF1 ENSG00000095564	0	2	0	0	9	0	3	3	0	0
BTBD1 ENSG00000064726	43	1	8	4	1	2	12	1	5	2
BTBD10 ENSG00000148925	11	0	3	0	0	2	5	1	0	0
BTBD11 ENSG00000151136	1	0	0	0	1	0	1	0	0	0
BTBD16 ENSG00000138152	0	0	0	0	0	0	0	0	0	0
BTBD18 ENSG00000233436	0	0	0	0	0	0	0	0	0	0
BTBD19 ENSG00000222009	0	0	0	0	0	0	0	0	0	0
BTBD2 ENSG00000133243	80	0	47	168	23	20	25	63	1	10
BTBD3 ENSG00000132640	11	0	10	0	0	0	4	18	18	2
BTBD6 ENSG00000184887	49	31	27	8	8	29	17	3	1	3
BTBD7 ENSG00000011114	0	8	14	4	5	9	5	10	22	0
BTBD8 ENSG00000189195	0	0	0	1	0	0	1	1	0	0
BTBD9 ENSG00000183826	8	0	11	3	0	2	7	0	0	0
BTC ENSG00000174808	0	0	0	0	3	0	0	0	0	1
BTD ENSG00000169814	4	31	10	2	15	12	0	0	2	0
BTF3 ENSG00000145741	74	0	21	2	9	19	21	45	15	3
BTF3L4 ENSG00000134717	1	0	6	0	4	1	11	6	2	5
BTG1 ENSG00000133639	0	0	2	8	6	0	45	108	55	1
BTG2 ENSG00000159388	191	3	42	0	11	0	41	1	130	8
BTG3 ENSG00000154640	1	0	21	0	1	2	12	5	0	3
BTG4 ENSG00000137707	0	0	0	0	0	0	0	0	0	0
BTK ENSG00000010671	0	21	0	1	0	0	0	1	0	0
BTLA ENSG00000186265	0	0	0	0	0	0	0	0	0	0
BTN1A1 ENSG00000124557	0	0	0	0	0	0	0	0	0	0
BTN2A1 ENSG00000112763	2	0	0	0	0	0	5	5	0	0
BTN2A2 ENSG00000124508	1	3	1	3	0	2	0	0	0	0
BTN3A1 ENSG00000026950	1	2	2	0	1	11	0	1	1	1
BTN3A2 ENSG00000186470	1	0	0	0	0	4	0	6	0	1
BTN3A3 ENSG00000111801	0	0	0	1	0	0	0	0	0	0
BTNL2 ENSG00000204290	0	0	0	0	0	0	0	0	0	0
BTNL3 ENSG00000168903	0	1	0	0	1	0	0	0	0	0
BTNL8 ENSG00000113303	0	0	0	0	0	0	0	0	0	0
BTNL9 ENSG00000165810	3	0	0	75	0	0	1	1	0	0
BTRC ENSG00000166167	0	1	7	0	1	2	1	0	0	18
BUB1 ENSG00000169679	0	0	0	0	0	0	0	0	0	0
BUB1B ENSG00000156970	0	0	0	0	0	0	0	0	0	0
BUB3 ENSG00000154473	0	1	4	1	0	0	1	11	0	1
BUD13 ENSG00000137656	1	0	1	0	0	0	0	1	0	1
BUD31 ENSG00000106245	3	61	50	77	12	33	16	27	22	40
BVES ENSG00000112276	3	0	0	0	0	0	0	2	2	0
BYSL ENSG00000112578	0	25	2	6	2	4	1	0	0	0
BZW1 ENSG00000082153	4	0	21	0	4	2	26	1	0	4
BZW2 ENSG00000136261	6	0	2	2	0	2	6	1	0	0
C10orf10 ENSG00000165507	0	0	0	0	0	0	5	5	5	1
C10orf105 ENSG00000214688	0	0	0	0	0	0	0	0	0	0
C10orf107 ENSG00000183346	1	0	3	1	1	1	0	2	2	0
C10orf11 ENSG00000148655	0	0	1	0	0	0	7	9	1	4
C10orf128 ENSG00000204161	12	1	0	1	0	1	0	3	2	0
C10orf142 ENSG00000277288	0	0	0	0	0	0	0	0	0	0
C10orf2 ENSG00000107815	10	0	2	1	0	1	10	5	0	2
C10orf35 ENSG00000171224	1	1	1	0	0	0	0	0	1	1
C10orf53 ENSG00000178645	0	0	0	0	0	0	0	0	0	0
C10orf54 ENSG00000107738	248	33	0	1	3	0	46	43	49	36
C10orf55 ENSG00000222047	0	0	0	0	0	0	0	0	0	0
C10orf62 ENSG00000203942	0	1	0	0	0	2	0	0	3	0
C10orf67 ENSG00000179133	0	0	0	0	0	0	0	0	0	0
C10orf71 ENSG00000177354	0	0	0	0	0	0	0	0	0	0
C10orf76 ENSG00000120029	0	39	0	1	0	37	3	0	0	0
C10orf82 ENSG00000165863	0	0	0	0	0	0	17	0	0	0
C10orf88 ENSG00000119965	0	0	0	1	2	2	0	0	5	0
C10orf90 ENSG00000154493	1	0	0	0	0	0	0	0	0	0
C10orf95 ENSG00000120055	0	0	0	0	0	1	0	0	0	0
C10orf99 ENSG00000188373	6	0	0	0	0	0	12	0	0	0
C11orf1 ENSG00000137720	0	5	8	0	3	0	4	2	1	0
C11orf16 ENSG00000176029	0	0	0	0	0	0	0	0	0	0
C11orf21 ENSG00000110665	0	0	0	0	0	0	0	0	0	0
C11orf24 ENSG00000171067	37	4	9	19	0	35	0	43	7	9
C11orf31 ENSG00000211450	12	0	32	51	16	45	24	32	21	5
C11orf40 ENSG00000171987	0	0	0	0	0	0	0	0	0	0
C11orf42 ENSG00000180878	0	0	0	0	0	0	0	0	0	0
C11orf45 ENSG00000174370	0	0	0	0	0	0	0	0	0	0
C11orf49 ENSG00000149179	0	2	0	19	0	21	7	7	8	0
C11orf52 ENSG00000149300	0	0	0	0	0	0	0	0	0	0
C11orf53 ENSG00000150750	0	0	0	0	0	0	0	0	0	0
C11orf54 ENSG00000182919	0	0	9	0	24	4	0	4	0	0
C11orf57 ENSG00000150776	6	1	1	4	1	3	1	2	1	3
C11orf58 ENSG00000110696	7	20	26	0	4	5	14	31	5	6
C11orf63 ENSG00000109944	2	0	0	0	0	0	0	0	0	0
C11orf65 ENSG00000166323	2	0	0	1	0	0	0	2	0	1
C11orf68 ENSG00000175573	0	240	11	3	2	1	2	42	25	5
C11orf70 ENSG00000137691	0	0	1	1	0	1	0	0	0	0
C11orf71 ENSG00000180425	1	0	2	1	36	1	0	0	3	0
C11orf74 ENSG00000166352	2	0	2	0	0	1	0	0	3	0
C11orf80 ENSG00000173715	0	0	2	3	2	0	1	0	0	0
C11orf84 ENSG00000168005	0	0	0	4	0	9	0	2	4	2
C11orf87 ENSG00000185742	0	0	0	0	1	0	0	0	0	0
C11orf88 ENSG00000183644	0	0	0	0	0	0	0	0	0	0
C11orf91 ENSG00000205177	0	0	0	0	0	0	0	0	0	0
C11orf94 ENSG00000234776	0	0	0	0	0	0	0	0	0	0
C11orf95 ENSG00000188070	2	30	3	1	0	4	0	2	0	0
C11orf96 ENSG00000187479	156	220	1	0	0	0	0	310	325	1
C11orf98 ENSG00000278615	0	0	0	0	0	0	0	0	0	0
C12orf10 ENSG00000139637	25	49	6	2	2	0	3	0	30	2
C12orf29 ENSG00000133641	7	0	3	0	5	0	0	1	0	1
C12orf4 ENSG00000047621	0	0	1	0	0	0	1	0	0	0
C12orf40 ENSG00000180116	0	0	0	0	0	0	0	0	0	0
C12orf42 ENSG00000179088	30	0	0	0	0	1	0	0	0	0
C12orf43 ENSG00000157895	1	15	2	34	10	26	2	2	7	0
C12orf45 ENSG00000151131	2	4	6	0	0	3	1	3	0	1
C12orf49 ENSG00000111412	0	0	2	0	0	9	1	1	1	0
C12orf50 ENSG00000165805	0	0	0	0	0	0	0	0	0	0
C12orf54 ENSG00000177627	0	0	0	0	0	0	2	1	1	0
C12orf56 ENSG00000185306	0	0	0	0	0	0	0	0	0	0
C12orf57 ENSG00000111678	253	782	95	69	67	13	0	119	64	79
C12orf60 ENSG00000182993	12	1	0	0	0	0	1	0	5	1
C12orf65 ENSG00000130921	1	4	1	0	9	9	0	2	0	0
C12orf66 ENSG00000174206	0	0	6	4	0	0	2	2	1	6
C12orf71 ENSG00000214700	0	0	0	0	0	0	0	0	0	0
C12orf73 ENSG00000204954	0	0	3	5	2	1	3	4	2	1
C12orf75 ENSG00000235162	10	0	0	0	0	0	0	17	0	1
C12orf76 ENSG00000174456	0	0	0	0	0	7	5	1	0	0
C14orf1 ENSG00000133935	0	139	26	0	13	25	2	9	0	11
C14orf105 ENSG00000100557	0	0	0	0	0	0	0	0	0	0
C14orf119 ENSG00000179933	2	1	0	0	0	8	0	1	4	16
C14orf132 ENSG00000227051	7	6	1	0	0	11	0	1	0	0
C14orf142 ENSG00000170270	3	0	5	1	0	1	1	4	0	0
C14orf159 ENSG00000133943	1	10	2	0	3	19	0	0	1	0
C14orf166 ENSG00000087302	36	1	5	0	2	26	8	3	0	3
C14orf169 ENSG00000170468	0	0	0	0	0	0	1	0	0	0
C14orf177 ENSG00000176605	0	0	0	0	0	0	0	0	0	0
C14orf178 ENSG00000197734	0	0	0	0	0	0	0	0	0	0
C14orf180 ENSG00000184601	0	0	0	0	0	0	0	0	0	0
C14orf2 ENSG00000156411	36	3	1	2	112	110	21	12	0	4
C14orf28 ENSG00000179476	1	0	5	0	0	0	2	1	3	0
C14orf37 ENSG00000139971	0	0	0	1	0	0	0	0	0	0
C14orf39 ENSG00000179008	0	0	0	0	0	1	0	0	0	3
C14orf79 ENSG00000140104	2	0	2	39	7	0	1	9	3	1
C14orf80 ENSG00000185347	0	0	0	0	1	0	1	1	3	3
C14orf93 ENSG00000100802	9	1	2	0	0	14	2	0	0	4
C15orf39 ENSG00000167173	4	4	1	37	0	24	5	2	0	1
C15orf40 ENSG00000169609	15	16	10	8	9	1	0	1	16	0
C15orf41 ENSG00000186073	1	10	0	1	0	1	2	1	0	0
C15orf48 ENSG00000166920	0	0	0	0	1	0	0	0	0	1
C15orf52 ENSG00000188549	10	20	0	1	0	22	0	0	1	0
C15orf53 ENSG00000175779	12	0	0	2	0	0	0	0	0	0
C15orf57 ENSG00000128891	65	1	0	1	0	5	21	8	0	1
C15orf59 ENSG00000205363	35	25	7	1	1	0	3	40	0	6
C15orf61 ENSG00000189227	2	2	9	1	10	0	0	9	1	0
C15orf62 ENSG00000188277	0	0	0	1	2	2	0	2	0	0
C15orf65 ENSG00000261652	0	0	0	1	0	0	1	7	0	0
C16orf13 ENSG00000130731	55	70	0	175	20	94	0	4	8	14
C16orf45 ENSG00000166780	33	0	2	1	0	0	14	3	58	0
C16orf46 ENSG00000166455	0	0	0	0	0	0	0	0	0	0
C16orf52 ENSG00000185716	4	4	9	0	1	4	3	0	0	0
C16orf54 ENSG00000185905	0	0	0	0	0	0	0	0	0	0
C16orf58 ENSG00000140688	1	32	66	36	17	45	2	8	0	7
C16orf59 ENSG00000162062	0	0	1	4	0	1	0	1	0	0
C16orf62 ENSG00000103544	10	0	11	16	9	0	0	7	6	0
C16orf70 ENSG00000125149	1	12	18	20	15	6	0	4	8	4
C16orf71 ENSG00000166246	3	0	0	0	2	5	0	0	0	2
C16orf72 ENSG00000182831	0	0	4	0	1	2	0	11	6	1
C16orf74 ENSG00000154102	0	0	3	0	6	1	34	23	4	0
C16orf78 ENSG00000166152	0	0	0	0	0	0	0	0	0	0
C16orf82 ENSG00000234186	1	0	0	0	0	0	0	0	0	0
C16orf86 ENSG00000159761	0	10	0	0	1	0	0	10	0	1
C16orf87 ENSG00000155330	1	0	2	0	5	0	0	21	0	0
C16orf89 ENSG00000153446	78	49	0	1	10	2	1	9	6	5
C16orf91 ENSG00000174109	4	0	0	0	0	2	3	4	0	9
C16orf92 ENSG00000167194	0	0	0	0	0	0	0	0	0	0
C16orf95 ENSG00000260456	10	1	0	0	1	0	3	0	0	0
C16orf96 ENSG00000205832	0	0	0	0	0	0	0	0	0	0
C17orf105 ENSG00000231256	0	0	0	1	0	0	0	0	0	0
C17orf107 ENSG00000205710	0	0	0	0	0	0	0	0	0	0
C17orf49 ENSG00000258315	0	0	6	0	0	4	44	0	1	0
C17orf50 ENSG00000270806	0	0	1	0	0	0	0	0	0	0
C17orf51 ENSG00000212719	0	10	1	1	1	1	0	1	0	1
C17orf53 ENSG00000125319	2	3	0	2	0	1	0	1	1	0
C17orf58 ENSG00000186665	0	0	0	1	2	0	0	0	0	0
C17orf62 ENSG00000178927	6	40	44	38	0	25	2	32	0	18
C17orf64 ENSG00000141371	0	0	0	0	0	0	0	0	0	0
C17orf67 ENSG00000214226	13	1	6	2	0	0	1	0	1	1
C17orf74 ENSG00000184560	0	0	0	0	0	0	0	0	0	0
C17orf75 ENSG00000108666	1	0	3	0	5	0	13	2	3	2
C17orf78 ENSG00000278505	0	0	0	0	0	0	1	0	0	0
C17orf80 ENSG00000141219	4	15	0	1	0	13	2	9	10	4
C17orf89 ENSG00000224877	69	68	32	41	66	24	26	14	8	10
C17orf96 ENSG00000273604	1	3	0	0	0	0	0	2	17	0
C17orf97 ENSG00000187624	0	4	0	0	0	29	0	3	2	2
C17orf98 ENSG00000275489	0	0	0	0	0	0	0	0	0	0
C17orf99 ENSG00000187997	0	0	0	0	0	0	0	0	0	0
C18orf21 ENSG00000141428	0	0	3	0	2	2	2	0	0	3
C18orf25 ENSG00000152242	2	0	2	0	0	0	1	7	0	1
C18orf32 ENSG00000177576	4	1	2	0	1	5	6	1	0	0
C18orf54 ENSG00000166845	0	0	0	0	0	0	0	1	7	0
C18orf63 ENSG00000206043	0	0	0	0	0	0	0	0	0	0
C18orf8 ENSG00000141452	1	3	8	0	6	0	3	0	2	2
C19orf12 ENSG00000131943	1	51	4	6	10	27	2	0	1	0
C19orf18 ENSG00000177025	8	0	1	17	2	0	0	2	0	1
C19orf24 ENSG00000228300	1	47	4	65	3	7	0	0	19	14
C19orf25 ENSG00000119559	0	16	3	30	27	5	5	43	23	4
C19orf33 ENSG00000167644	0	4	1	1	4	1	19	0	35	15
C19orf35 ENSG00000188305	0	0	0	0	0	0	0	0	0	0
C19orf38 ENSG00000214212	1	1	0	0	0	0	0	29	0	0
C19orf43 ENSG00000123144	3	172	15	7	25	101	20	52	0	15
C19orf44 ENSG00000105072	31	3	0	23	0	0	0	40	0	3
C19orf45 ENSG00000198723	0	1	1	1	0	0	1	3	0	0
C19orf47 ENSG00000160392	0	1	5	17	1	0	18	8	6	0
C19orf48 ENSG00000167747	38	18	21	59	34	2	0	3	1	9
C19orf52 ENSG00000142444	1	1	0	1	11	6	0	6	0	0
C19orf53 ENSG00000104979	0	238	36	46	65	2	0	93	92	38
C19orf54 ENSG00000188493	0	5	1	0	0	4	1	3	0	0
C19orf57 ENSG00000132016	9	2	1	4	0	1	1	2	0	0
C19orf60 ENSG00000006015	67	1	5	90	1	18	6	100	13	7
C19orf66 ENSG00000130813	3	30	3	0	0	7	10	12	1	7
C19orf67 ENSG00000188032	0	0	0	0	0	0	0	0	0	0
C19orf68 ENSG00000185453	25	6	0	3	28	0	7	8	1	4
C19orf70 ENSG00000174917	213	89	29	118	100	0	7	91	150	38
C19orf71 ENSG00000183397	0	0	0	0	0	0	0	0	0	0
C19orf73 ENSG00000221916	0	4	0	1	0	0	0	0	1	0
C19orf81 ENSG00000235034	0	0	5	12	1	0	0	0	0	0
C19orf84 ENSG00000262874	0	0	0	0	0	0	0	0	0	0
C1D ENSG00000197223	14	0	4	0	17	0	3	3	14	0
C1GALT1 ENSG00000106392	0	1	1	0	9	0	1	5	7	10
C1GALT1C1 ENSG00000171155	1	0	2	0	0	1	1	1	0	1
C1GALT1C1L ENSG00000223658	0	0	0	0	0	0	0	32	1	0
C1QA ENSG00000173372	466	268	0	1	0	0	7	165	116	13
C1QB ENSG00000173369	241	1	0	4	55	0	3	144	161	35
C1QBP ENSG00000108561	0	0	29	1	44	0	10	11	0	45
C1QC ENSG00000159189	44	1	0	8	0	0	13	15	11	3
C1QL1 ENSG00000131094	873	1	0	4	0	0	0	425	3	0
C1QL2 ENSG00000144119	0	0	0	0	0	0	0	0	0	0
C1QL3 ENSG00000165985	0	0	0	0	0	0	0	0	0	0
C1QL4 ENSG00000186897	0	0	0	0	0	0	0	0	0	0
C1QTNF1 ENSG00000173918	980	299	0	1	1	0	3	66	17	2
C1QTNF2 ENSG00000145861	7	19	0	0	0	0	0	0	2	0
C1QTNF3 ENSG00000082196	3	2	2	0	4	33	0	50	1	0
C1QTNF4 ENSG00000172247	39	37	1	4	1	0	1	23	0	0
C1QTNF5 ENSG00000223953	0	0	0	0	0	0	0	0	0	0
C1QTNF6 ENSG00000133466	0	0	4	21	7	20	0	0	2	0
C1QTNF7 ENSG00000163145	14	2	0	0	2	0	0	0	3	0
C1QTNF9 ENSG00000240654	0	0	0	0	0	0	0	0	0	1
C1QTNF9B ENSG00000205863	0	0	0	0	0	0	0	0	0	0
C1QTNF9B-AS1 ENSG00000281899	0	0	1	0	1	0	1	0	0	1
C1R ENSG00000159403	1630	1009	0	2	14	1	2	298	191	48
C1RL ENSG00000139178	18	90	18	2	13	0	18	1	0	6
C1S ENSG00000182326	158	6	0	1	1	118	0	68	11	5
C1orf100 ENSG00000173728	0	0	0	0	0	0	0	1	0	0
C1orf101 ENSG00000179397	0	0	0	0	0	0	0	0	0	0
C1orf105 ENSG00000180999	0	0	0	0	0	0	0	0	0	0
C1orf106 ENSG00000163362	0	2	0	0	6	0	23	0	0	0
C1orf109 ENSG00000116922	0	0	1	0	0	0	17	0	1	2
C1orf112 ENSG00000000460	7	0	1	1	0	6	1	0	8	0
C1orf115 ENSG00000162817	0	0	2	0	3	0	0	0	0	3
C1orf116 ENSG00000182795	0	37	46	12	70	4	15	0	2	6
C1orf122 ENSG00000197982	60	174	70	25	64	33	7	2	2	17
C1orf123 ENSG00000162384	26	6	6	0	16	61	9	0	1	2
C1orf127 ENSG00000175262	0	0	0	0	0	0	0	0	0	0
C1orf131 ENSG00000143633	0	0	0	0	1	1	8	0	0	0
C1orf141 ENSG00000203963	0	1	0	0	0	0	0	0	0	0
C1orf145 ENSG00000162913	0	0	0	0	0	1	0	1	0	0
C1orf146 ENSG00000203910	0	0	0	0	0	0	0	0	0	0
C1orf158 ENSG00000157330	0	0	0	1	0	0	0	0	0	0
C1orf159 ENSG00000131591	0	0	4	61	4	0	13	16	15	2
C1orf162 ENSG00000143110	0	0	0	11	0	8	0	0	6	0
C1orf167 ENSG00000215910	0	0	0	0	0	0	0	0	0	1
C1orf168 ENSG00000187889	0	0	0	0	1	0	0	0	0	0
C1orf174 ENSG00000198912	0	1	0	0	0	9	1	6	0	0
C1orf185 ENSG00000204006	0	0	0	0	0	0	0	0	0	0
C1orf186 ENSG00000263961	1	0	1	0	0	0	1	0	0	0
C1orf194 ENSG00000179902	0	0	0	0	0	0	0	0	0	0
C1orf198 ENSG00000119280	41	3	17	1	3	0	16	21	25	9
C1orf204 ENSG00000188004	0	0	0	0	0	1	0	0	0	1
C1orf21 ENSG00000116667	30	0	37	5	34	211	5	0	3	0
C1orf210 ENSG00000253313	0	0	0	0	54	0	0	0	0	1
C1orf216 ENSG00000142686	14	1	2	3	1	0	0	11	13	0
C1orf226 ENSG00000239887	0	0	3	0	0	2	3	0	1	0
C1orf228 ENSG00000198520	0	4	4	2	0	0	1	3	0	0
C1orf234 ENSG00000227868	0	0	0	0	0	0	0	0	0	0
C1orf27 ENSG00000157181	0	1	14	1	8	0	0	1	0	7
[truncated: 15,949 more rows]
