# Supplementary material for: Spatial maps of prostate cancer transcriptomes reveal an unexplored landscape of heterogeneity
Source: Nat Commun. 2018 Jun 20;9:2419. doi: 10.1038/s41467-018-04724-5 (PMC6010471; doi:10.1038/s41467-018-04724-5)
Supplement: Supplementary file 9 — Supplementary Data 6 [file 41467_2018_4724_MOESM9_ESM.zip › Supplementary Dataset 3/experiment0003-baselinefeature-gamma.tsv]

	Baseline
A1BG ENSG00000121410	0.882411
A1CF ENSG00000148584	1.06016
A2M ENSG00000175899	1.79176
A2ML1 ENSG00000166535	1.33289
A4GALT ENSG00000128274	1.33897
AAAS ENSG00000094914	1.37586
AACS ENSG00000081760	0.62446
AADAC ENSG00000114771	0.946227
AADACL2 ENSG00000197953	1.20401
AADACL4 ENSG00000204518	0.770556
AADAT ENSG00000109576	0.906752
AAED1 ENSG00000158122	0.736022
AAGAB ENSG00000103591	1.09774
AAK1 ENSG00000115977	0.808827
AAMDC ENSG00000087884	1.03853
AAMP ENSG00000127837	1.25621
AAR2 ENSG00000131043	1.55025
AARD ENSG00000205002	1.12466
AARS ENSG00000090861	1.42591
AARSD1 ENSG00000266967	1.10823
AASDH ENSG00000157426	0.503605
AASDHPPT ENSG00000149313	0.68937
AASS ENSG00000008311	0.870256
AATF ENSG00000275700	1.12988
AATK ENSG00000181409	0.834813
AATK-AS1 ENSG00000225180	0.847655
ABAT ENSG00000183044	0.708754
ABC13-47488600E17.1 ENSG00000283199	0.945991
ABC13-47656900H15.1 ENSG00000283566	1.08689
ABC7-42404400C24.1 ENSG00000277758	1.24127
ABCA1 ENSG00000165029	0.939841
ABCA10 ENSG00000154263	1.28736
ABCA12 ENSG00000144452	0.942666
ABCA13 ENSG00000179869	0.977953
ABCA2 ENSG00000107331	1.35841
ABCA3 ENSG00000167972	1.13912
ABCA4 ENSG00000198691	1.30502
ABCA5 ENSG00000154265	0.884856
ABCA6 ENSG00000154262	1.00852
ABCA7 ENSG00000064687	1.01771
ABCA8 ENSG00000141338	0.873206
ABCA9 ENSG00000154258	0.867561
ABCB1 ENSG00000085563	0.677056
ABCB10 ENSG00000135776	0.641703
ABCB11 ENSG00000073734	0.653844
ABCB4 ENSG00000005471	0.876608
ABCB5 ENSG00000004846	0.708922
ABCB6 ENSG00000115657	1.15538
ABCB7 ENSG00000131269	1.37382
ABCB8 ENSG00000197150	1.31956
ABCB9 ENSG00000150967	1.32074
ABCC1 ENSG00000103222	0.880011
ABCC10 ENSG00000124574	1.40707
ABCC11 ENSG00000121270	0.610674
ABCC12 ENSG00000140798	0.728025
ABCC2 ENSG00000023839	0.98104
ABCC3 ENSG00000108846	0.868987
ABCC4 ENSG00000125257	0.494553
ABCC5 ENSG00000114770	0.939459
ABCC6 ENSG00000091262	1.26495
ABCC8 ENSG00000006071	1.44176
ABCC9 ENSG00000069431	0.692745
ABCD1 ENSG00000101986	1.3272
ABCD2 ENSG00000173208	0.9418
ABCD3 ENSG00000117528	0.801441
ABCD4 ENSG00000119688	1.08707
ABCE1 ENSG00000164163	0.785109
ABCF1 ENSG00000204574	1.1654
ABCF2 ENSG00000033050	1.13141
ABCF3 ENSG00000161204	1.18523
ABCG1 ENSG00000160179	0.60331
ABCG2 ENSG00000118777	0.949969
ABCG4 ENSG00000172350	1.22435
ABCG5 ENSG00000138075	1.04216
ABHD1 ENSG00000143994	0.919109
ABHD10 ENSG00000144827	1.03864
ABHD11 ENSG00000106077	0.908599
ABHD12 ENSG00000100997	1.26697
ABHD12B ENSG00000131969	1.15401
ABHD13 ENSG00000139826	1.04203
ABHD14A ENSG00000248487	1.43891
ABHD14A-ACY1 ENSG00000114786	1.02401
ABHD14B ENSG00000114779	1.26472
ABHD15 ENSG00000168792	1.09731
ABHD16A ENSG00000204427	0.904507
ABHD17A ENSG00000129968	0.856268
ABHD17B ENSG00000107362	0.984943
ABHD17C ENSG00000136379	0.559114
ABHD18 ENSG00000164074	0.652791
ABHD2 ENSG00000140526	0.831557
ABHD3 ENSG00000158201	0.887789
ABHD4 ENSG00000100439	1.71527
ABHD5 ENSG00000011198	0.959419
ABHD6 ENSG00000163686	0.883916
ABHD8 ENSG00000127220	1.40725
ABI1 ENSG00000136754	0.727795
ABI2 ENSG00000138443	1.23229
ABI3 ENSG00000108798	1.07953
ABI3BP ENSG00000154175	1.00162
ABL1 ENSG00000097007	1.16444
ABL2 ENSG00000143322	0.76744
ABLIM1 ENSG00000099204	1.02127
ABLIM2 ENSG00000163995	1.06023
ABLIM3 ENSG00000173210	1.13506
ABO ENSG00000175164	0.931857
ABR ENSG00000159842	0.874951
ABRA ENSG00000174429	1.15059
ABRACL ENSG00000146386	0.705207
ABT1 ENSG00000146109	0.878675
ABTB1 ENSG00000114626	1.35827
ABTB2 ENSG00000166016	1.11175
AC002429.5 ENSG00000236197	0.930528
AC004076.7 ENSG00000268533	1.22336
AC004158.1 ENSG00000280264	1.17564
AC004381.6 ENSG00000005189	1.14829
AC004754.3 ENSG00000269881	0.94427
AC004813.1 ENSG00000279777	0.853196
AC004824.1 ENSG00000280226	0.814179
AC005281.1 ENSG00000226690	0.886216
AC005477.1 ENSG00000280188	1.09968
AC005480.1 ENSG00000279461	1.13562
AC006116.20 ENSG00000267710	0.89366
AC006328.1 ENSG00000280301	1.05668
AC006386.1 ENSG00000279115	1.03542
AC006994.3 ENSG00000279317	1.08789
AC007040.11 ENSG00000258881	0.91237
AC007906.1 ENSG00000279018	0.803818
AC008074.1 ENSG00000279644	0.782797
AC008522.1 ENSG00000279232	1.08735
AC008686.1 ENSG00000280221	1.03961
AC008759.1 ENSG00000279471	1.09666
AC008810.1 ENSG00000279126	0.695801
AC008914.1 ENSG00000279768	0.943909
AC009014.3 ENSG00000271824	0.545473
AC009060.2 ENSG00000280252	1.05453
AC009977.1 ENSG00000279335	0.983856
AC010731.4 ENSG00000235118	0.682608
AC011155.1 ENSG00000280098	1.01977
AC011380.1 ENSG00000281227	0.927058
AC012005.1 ENSG00000279274	1.42799
AC012005.2 ENSG00000279287	0.736084
AC012363.1 ENSG00000281676	0.854208
AC013269.5 ENSG00000184761	1.09335
AC013461.1 ENSG00000091436	0.812314
AC016142.1 ENSG00000280141	1.17994
AC016549.1 ENSG00000281325	1.11111
AC016577.1 ENSG00000279646	0.888255
AC016991.1 ENSG00000279435	0.807519
AC017081.1 ENSG00000279921	0.991726
AC018512.1 ENSG00000279808	1.00413
AC018902.1 ENSG00000280817	1.00777
AC021106.1 ENSG00000279386	1.09892
AC024060.1 ENSG00000281584	0.796699
AC024592.12 ENSG00000267740	0.830011
AC025335.1 ENSG00000179859	1.19179
AC055733.1 ENSG00000280127	1.12114
AC055866.1 ENSG00000281079	1.00874
AC069063.2 ENSG00000279380	0.776248
AC073130.2 ENSG00000281656	1.07173
AC073657.1 ENSG00000279937	0.874535
AC074033.1 ENSG00000281137	0.73005
AC087350.1 ENSG00000281527	0.865455
AC087762.1 ENSG00000279588	0.935293
AC090154.1 ENSG00000278888	1.03651
AC090498.1 ENSG00000279483	1.62249
AC092384.1 ENSG00000280675	1.05864
AC092835.2 ENSG00000233757	1.08552
AC092881.1 ENSG00000279530	0.806296
AC100821.1 ENSG00000280473	1.14597
AC104057.1 ENSG00000280427	0.886549
AC104073.1 ENSG00000280410	0.839472
AC104304.4 ENSG00000283473	0.857222
AC104389.2 ENSG00000279824	1.04887
AC104981.1 ENSG00000278938	0.84667
AC105009.1 ENSG00000281855	0.904697
AC105052.1 ENSG00000279168	0.862358
AC109486.1 ENSG00000280447	0.982618
AC109829.1 ENSG00000233438	0.787364
AC110602.1 ENSG00000281267	1.06657
AC110615.1 ENSG00000279909	1.03364
AC112719.1 ENSG00000280671	0.901393
AC113404.1 ENSG00000254893	0.649979
AC118758.1 ENSG00000268187	0.723411
AC131097.4 ENSG00000216921	1.35301
AC131263.1 ENSG00000280550	0.860237
AC138517.6 ENSG00000283288	0.752443
AC138647.1 ENSG00000226490	1.04897
AC138969.4 ENSG00000183889	1.35931
AC241377.1 ENSG00000281741	0.955757
AC241585.1 ENSG00000281571	1.17595
AC242988.1 ENSG00000278939	0.868006
AC243756.1 ENSG00000270339	0.978925
AC243945.1 ENSG00000279510	0.851886
AC245100.1 ENSG00000280649	0.946926
ACAA1 ENSG00000060971	1.40721
ACAA2 ENSG00000167315	1.19475
ACACA ENSG00000278540	1.24697
ACACB ENSG00000076555	1.28754
ACAD10 ENSG00000111271	0.954818
ACAD11 ENSG00000240303	0.837411
ACAD8 ENSG00000151498	0.723682
ACAD9 ENSG00000177646	1.05693
ACADL ENSG00000115361	0.856203
ACADM ENSG00000117054	0.722236
ACADS ENSG00000122971	1.10311
ACADSB ENSG00000196177	0.815803
ACADVL ENSG00000072778	1.58278
ACAN ENSG00000157766	0.805323
ACAP1 ENSG00000072818	0.855597
ACAP2 ENSG00000114331	0.620064
ACAP3 ENSG00000131584	1.29308
ACAT1 ENSG00000075239	1.21971
ACAT2 ENSG00000120437	1.09813
ACBD3 ENSG00000182827	0.562019
ACBD4 ENSG00000181513	1.09267
ACBD5 ENSG00000107897	1.04078
ACBD6 ENSG00000230124	1.37442
ACBD7 ENSG00000176244	0.8503
ACCS ENSG00000110455	1.10986
ACCSL ENSG00000205126	1.06915
ACD ENSG00000102977	1.23841
ACE ENSG00000159640	1.26033
ACE2 ENSG00000130234	0.82861
ACER1 ENSG00000167769	1.41907
ACER2 ENSG00000177076	1.04146
ACER3 ENSG00000078124	0.644324
ACHE ENSG00000087085	0.806413
ACIN1 ENSG00000100813	1.0718
ACKR1 ENSG00000213088	0.590389
ACKR2 ENSG00000144648	0.906845
ACKR3 ENSG00000144476	0.858495
ACKR4 ENSG00000129048	0.929803
ACLY ENSG00000131473	0.83781
ACMSD ENSG00000153086	0.997898
ACO1 ENSG00000122729	0.857608
ACO2 ENSG00000100412	1.30301
ACOD1 ENSG00000102794	1.14786
ACOT1 ENSG00000184227	1.42374
ACOT11 ENSG00000162390	1.09564
ACOT12 ENSG00000172497	0.870614
ACOT13 ENSG00000112304	0.756401
ACOT2 ENSG00000119673	0.890852
ACOT4 ENSG00000177465	0.928402
ACOT6 ENSG00000205669	1.11568
ACOT7 ENSG00000097021	1.3901
ACOT8 ENSG00000101473	1.16092
ACOT9 ENSG00000123130	1.26996
ACOX1 ENSG00000161533	1.46407
ACOX2 ENSG00000168306	1.88234
ACOX3 ENSG00000087008	1.09927
ACOXL ENSG00000153093	0.784852
ACP1 ENSG00000143727	0.828972
ACP2 ENSG00000134575	1.29358
ACP5 ENSG00000102575	1.5979
ACP6 ENSG00000162836	1.04663
ACP7 ENSG00000183760	1.1753
ACPP ENSG00000014257	1.22694
ACPT ENSG00000142513	0.760241
ACR ENSG00000100312	0.874239
ACRBP ENSG00000111644	1.4607
ACRC ENSG00000147174	1.05257
ACRV1 ENSG00000134940	1.23403
ACSBG1 ENSG00000103740	0.63128
ACSBG2 ENSG00000130377	0.875953
ACSF2 ENSG00000167107	1.46011
ACSF3 ENSG00000176715	1.09216
ACSL1 ENSG00000151726	0.638697
ACSL3 ENSG00000123983	0.699726
ACSL4 ENSG00000068366	0.760774
ACSL5 ENSG00000197142	0.54044
ACSL6 ENSG00000164398	0.881183
ACSM1 ENSG00000166743	0.777013
ACSM2A ENSG00000183747	0.850349
ACSM2B ENSG00000066813	1.06601
ACSM3 ENSG00000005187	1.13413
ACSM4 ENSG00000215009	0.743519
ACSM5 ENSG00000183549	0.859532
ACSM6 ENSG00000173124	0.703146
ACSS1 ENSG00000154930	1.16582
ACSS2 ENSG00000131069	1.26819
ACSS3 ENSG00000111058	1.02519
ACTA1 ENSG00000143632	1.11071
ACTA2 ENSG00000107796	1.85758
ACTB ENSG00000075624	4.38845
ACTBL2 ENSG00000169067	0.870613
ACTC1 ENSG00000159251	2.58005
ACTG1 ENSG00000184009	1.08541
ACTG2 ENSG00000163017	3.06911
ACTL10 ENSG00000182584	0.745962
ACTL6A ENSG00000136518	0.732266
ACTL6B ENSG00000077080	0.824415
ACTL7A ENSG00000187003	1.07469
ACTN1 ENSG00000072110	1.09434
ACTN2 ENSG00000077522	1.07664
ACTN3 ENSG00000248746	0.926864
ACTN4 ENSG00000130402	1.1293
ACTR10 ENSG00000131966	0.874091
ACTR1A ENSG00000138107	1.59689
ACTR1B ENSG00000115073	1.32591
ACTR2 ENSG00000138071	0.452171
ACTR3 ENSG00000115091	0.88394
ACTR3B ENSG00000133627	0.703198
ACTR3C ENSG00000106526	1.19723
ACTR5 ENSG00000101442	0.999084
ACTR6 ENSG00000075089	0.958498
ACTR8 ENSG00000113812	1.12749
ACTRT2 ENSG00000169717	0.760491
ACTRT3 ENSG00000184378	0.998087
ACVR1 ENSG00000115170	0.828039
ACVR1B ENSG00000135503	1.13987
ACVR1C ENSG00000123612	0.938166
ACVR2A ENSG00000121989	1.1627
ACVR2B ENSG00000114739	0.884707
ACVRL1 ENSG00000139567	1.13254
ACY1 ENSG00000243989	0.907353
ACY3 ENSG00000132744	1.43884
ACYP1 ENSG00000119640	1.14488
ACYP2 ENSG00000170634	1.01997
ADA ENSG00000196839	1.2817
ADAD1 ENSG00000164113	1.03458
ADAD2 ENSG00000140955	0.83455
ADAL ENSG00000168803	1.2101
ADAM10 ENSG00000137845	0.800973
ADAM11 ENSG00000073670	0.836255
ADAM12 ENSG00000148848	0.931628
ADAM15 ENSG00000143537	0.942464
ADAM17 ENSG00000151694	0.54629
ADAM18 ENSG00000168619	0.972659
ADAM19 ENSG00000135074	1.50684
ADAM2 ENSG00000104755	0.694818
ADAM20 ENSG00000134007	0.650451
ADAM22 ENSG00000008277	1.15904
ADAM23 ENSG00000114948	1.3221
ADAM28 ENSG00000042980	0.634823
ADAM29 ENSG00000168594	0.839935
ADAM30 ENSG00000134249	0.846296
ADAM32 ENSG00000197140	0.942924
ADAM33 ENSG00000149451	1.21281
ADAM7 ENSG00000069206	1.0783
ADAM8 ENSG00000151651	0.763449
ADAM9 ENSG00000168615	0.651392
ADAMDEC1 ENSG00000134028	0.800366
ADAMTS1 ENSG00000154734	0.45894
ADAMTS10 ENSG00000142303	1.50201
ADAMTS12 ENSG00000151388	1.1798
ADAMTS13 ENSG00000160323	1.05984
ADAMTS14 ENSG00000138316	0.982699
ADAMTS15 ENSG00000166106	1.21112
ADAMTS16 ENSG00000145536	0.938033
ADAMTS17 ENSG00000140470	1.15029
ADAMTS18 ENSG00000140873	0.820118
ADAMTS19 ENSG00000145808	0.949699
ADAMTS2 ENSG00000087116	1.39391
ADAMTS20 ENSG00000173157	1.05513
ADAMTS3 ENSG00000156140	0.958558
ADAMTS4 ENSG00000158859	0.564752
ADAMTS5 ENSG00000154736	1.1637
ADAMTS6 ENSG00000049192	0.845313
ADAMTS7 ENSG00000136378	1.30375
ADAMTS8 ENSG00000134917	1.23367
ADAMTS9 ENSG00000163638	0.889527
ADAMTSL1 ENSG00000178031	0.553223
ADAMTSL2 ENSG00000197859	1.12271
ADAMTSL3 ENSG00000156218	0.764705
ADAMTSL4 ENSG00000143382	1.14411
ADAMTSL5 ENSG00000185761	1.23779
ADAP1 ENSG00000105963	0.744389
ADAP2 ENSG00000184060	1.24631
ADAR ENSG00000160710	1.52679
ADARB1 ENSG00000197381	1.0184
ADARB2 ENSG00000185736	0.79538
ADAT1 ENSG00000065457	1.15738
ADAT2 ENSG00000189007	0.941521
ADAT3 ENSG00000213638	1.16089
ADCK1 ENSG00000063761	1.17336
ADCK2 ENSG00000133597	1.01801
ADCK3 ENSG00000163050	1.03221
ADCK4 ENSG00000123815	1.15552
ADCK5 ENSG00000173137	0.926166
ADCY1 ENSG00000164742	0.807725
ADCY10 ENSG00000143199	1.13398
ADCY2 ENSG00000078295	0.984707
ADCY3 ENSG00000138031	1.43265
ADCY4 ENSG00000129467	0.854048
ADCY5 ENSG00000173175	1.44563
ADCY6 ENSG00000174233	1.08222
ADCY7 ENSG00000121281	1.03669
ADCY8 ENSG00000155897	0.961012
ADCY9 ENSG00000162104	0.848351
ADCYAP1 ENSG00000141433	0.971255
ADCYAP1R1 ENSG00000078549	0.751181
ADD1 ENSG00000087274	1.23692
ADD2 ENSG00000075340	0.761711
ADD3 ENSG00000148700	0.629092
ADGB ENSG00000118492	1.21238
ADGRA1 ENSG00000197177	0.931834
ADGRA2 ENSG00000020181	1.0877
ADGRA3 ENSG00000152990	0.781714
ADGRB1 ENSG00000181790	1.6073
ADGRB2 ENSG00000121753	1.25601
ADGRB3 ENSG00000135298	0.689711
ADGRD1 ENSG00000111452	1.28098
ADGRD2 ENSG00000180264	1.02641
ADGRE1 ENSG00000174837	1.23807
ADGRE2 ENSG00000127507	0.872206
ADGRE3 ENSG00000131355	0.93741
ADGRE5 ENSG00000123146	0.916721
ADGRF1 ENSG00000153292	0.596282
ADGRF2 ENSG00000164393	0.879738
ADGRF3 ENSG00000173567	0.879134
ADGRF4 ENSG00000153294	1.07198
ADGRF5 ENSG00000069122	1.04046
ADGRG1 ENSG00000205336	1.11914
ADGRG2 ENSG00000173698	1.29194
ADGRG3 ENSG00000182885	0.948111
ADGRG4 ENSG00000156920	1.2484
ADGRG5 ENSG00000159618	0.97211
ADGRG6 ENSG00000112414	0.897076
ADGRG7 ENSG00000144820	0.844201
ADGRL1 ENSG00000072071	1.08694
ADGRL2 ENSG00000117114	0.633225
ADGRL3 ENSG00000150471	1.10371
ADGRL4 ENSG00000162618	0.714438
ADGRV1 ENSG00000164199	0.886602
ADH1A ENSG00000187758	1.28458
ADH1B ENSG00000196616	1.23776
ADH1C ENSG00000248144	0.956889
ADH4 ENSG00000198099	0.759425
ADH5 ENSG00000197894	1.48663
ADH6 ENSG00000172955	0.905099
ADH7 ENSG00000196344	0.796562
ADHFE1 ENSG00000147576	1.33592
ADI1 ENSG00000182551	1.40623
ADIG ENSG00000182035	0.868051
ADIPOQ ENSG00000181092	0.881889
ADIPOR1 ENSG00000159346	0.898026
ADIPOR2 ENSG00000006831	1.22361
ADIRF ENSG00000148671	1.52103
ADK ENSG00000156110	1.0906
ADM ENSG00000148926	0.727359
ADM2 ENSG00000128165	1.12062
ADM5 ENSG00000224420	1.05482
ADNP ENSG00000101126	0.975219
ADNP2 ENSG00000101544	1.01041
ADO ENSG00000181915	0.904151
ADORA1 ENSG00000163485	1.37228
ADORA2A ENSG00000128271	1.07858
ADORA2B ENSG00000170425	0.731632
ADORA3 ENSG00000282608	1.47623
ADPGK ENSG00000159322	0.844192
ADPRH ENSG00000144843	0.91665
ADPRHL1 ENSG00000153531	1.10222
ADPRHL2 ENSG00000116863	1.0874
ADPRM ENSG00000170222	1.0133
ADRA1A ENSG00000120907	0.917381
ADRA1B ENSG00000170214	1.07861
ADRA1D ENSG00000171873	1.32617
ADRA2A ENSG00000150594	1.02075
ADRA2B ENSG00000274286	1.30234
ADRA2C ENSG00000184160	0.508225
ADRB1 ENSG00000043591	0.842504
ADRB2 ENSG00000169252	1.17389
ADRB3 ENSG00000188778	1.66291
ADRM1 ENSG00000130706	1.3225
ADSL ENSG00000239900	0.988287
ADSS ENSG00000035687	0.87919
ADSSL1 ENSG00000185100	1.39993
ADTRP ENSG00000111863	0.893333
AEBP1 ENSG00000106624	1.26032
AEBP2 ENSG00000139154	0.742154
AEN ENSG00000181026	1.30435
AES ENSG00000104964	1.34966
AF011889.5 ENSG00000241489	0.660951
AF111168.1 ENSG00000280308	1.25042
AF131216.1 ENSG00000280273	1.09582
AF165138.7 ENSG00000243440	1.12709
AFAP1 ENSG00000196526	0.755852
AFAP1L1 ENSG00000157510	1.11033
AFAP1L2 ENSG00000169129	0.74791
AFF1 ENSG00000172493	0.780214
AFF2 ENSG00000155966	0.833348
AFF3 ENSG00000144218	0.862608
AFF4 ENSG00000072364	0.545964
AFG3L2 ENSG00000141385	0.957278
AFM ENSG00000079557	1.16889
AFMID ENSG00000183077	0.988763
AFP ENSG00000081051	0.872934
AFTPH ENSG00000119844	0.485768
AGA ENSG00000038002	0.728055
AGAP1 ENSG00000157985	1.08913
AGAP14P ENSG00000279058	0.972244
AGAP2 ENSG00000135439	0.672461
AGAP3 ENSG00000133612	1.06135
AGAP4 ENSG00000188234	0.840339
AGAP5 ENSG00000172650	0.706602
AGAP6 ENSG00000204149	0.906441
AGAP9 ENSG00000204172	1.32087
AGBL1 ENSG00000273540	0.883512
AGBL2 ENSG00000165923	0.720008
AGBL3 ENSG00000146856	1.0282
AGBL4 ENSG00000186094	1.22301
AGBL5 ENSG00000084693	1.04795
AGER ENSG00000204305	1.23432
AGFG1 ENSG00000173744	0.744673
AGFG2 ENSG00000106351	0.847186
AGGF1 ENSG00000164252	0.805892
AGK ENSG00000006530	1.04357
AGL ENSG00000162688	0.875071
AGMAT ENSG00000116771	0.853957
AGMO ENSG00000187546	1.21165
AGO1 ENSG00000092847	1.17632
AGO2 ENSG00000123908	0.546912
AGO3 ENSG00000126070	0.795968
AGO4 ENSG00000134698	0.882137
AGPAT1 ENSG00000204310	1.30929
AGPAT2 ENSG00000169692	1.03484
AGPAT3 ENSG00000160216	0.89948
AGPAT4 ENSG00000026652	0.723799
AGPAT5 ENSG00000155189	0.514156
AGPS ENSG00000018510	0.965145
AGR2 ENSG00000106541	0.311178
AGR3 ENSG00000173467	0.32901
AGRN ENSG00000188157	1.0883
AGRP ENSG00000159723	1.17526
AGT ENSG00000135744	1.21467
AGTPBP1 ENSG00000135049	0.855717
AGTR1 ENSG00000144891	0.779485
AGTRAP ENSG00000177674	1.45444
AGXT ENSG00000172482	1.14866
AGXT2 ENSG00000113492	0.999765
AHCTF1 ENSG00000153207	0.535113
AHCY ENSG00000101444	1.55513
AHCYL1 ENSG00000168710	1.08151
AHCYL2 ENSG00000158467	0.578332
AHDC1 ENSG00000126705	1.26558
AHI1 ENSG00000135541	1.08365
AHNAK ENSG00000124942	0.993031
AHNAK2 ENSG00000185567	1.40933
AHR ENSG00000106546	0.816726
AHRR ENSG00000063438	0.896896
AHSA1 ENSG00000100591	1.27409
AHSA2 ENSG00000173209	0.869425
AHSG ENSG00000145192	0.892432
AHSP ENSG00000169877	1.03903
AICDA ENSG00000111732	1.33668
AIDA ENSG00000186063	0.682749
AIF1 ENSG00000204472	1.20357
AIF1L ENSG00000126878	0.918516
AIFM1 ENSG00000156709	1.26364
AIFM2 ENSG00000042286	1.57925
AIFM3 ENSG00000183773	0.881032
AIG1 ENSG00000146416	1.25552
AIM1 ENSG00000112297	0.45648
AIM1L ENSG00000176092	0.907713
AIM2 ENSG00000163568	0.95621
AIMP1 ENSG00000164022	1.07631
AIMP2 ENSG00000106305	0.992433
AIP ENSG00000110711	0.978142
AIPL1 ENSG00000129221	1.07097
AIRE ENSG00000160224	0.999796
AJ239318.1 ENSG00000280108	1.00902
AJAP1 ENSG00000196581	0.671687
AJUBA ENSG00000129474	0.835796
AK1 ENSG00000106992	1.2067
AK2 ENSG00000004455	1.0862
AK3 ENSG00000147853	0.602192
AK4 ENSG00000162433	0.570608
AK5 ENSG00000154027	0.771015
AK6 ENSG00000085231	0.582403
AK7 ENSG00000140057	1.33347
AK8 ENSG00000165695	1.04712
AK9 ENSG00000155085	0.514409
AKAP1 ENSG00000121057	1.21133
AKAP10 ENSG00000108599	0.796815
AKAP11 ENSG00000023516	0.84899
AKAP12 ENSG00000131016	0.647109
AKAP13 ENSG00000170776	1.05276
AKAP14 ENSG00000186471	1.01094
AKAP17A ENSG00000197976	0.874059
AKAP3 ENSG00000111254	1.28057
AKAP4 ENSG00000147081	0.887205
AKAP5 ENSG00000179841	0.993786
AKAP6 ENSG00000151320	0.790214
AKAP7 ENSG00000118507	0.728873
AKAP8 ENSG00000105127	1.30266
AKAP8L ENSG00000011243	1.20686
AKAP9 ENSG00000127914	0.534978
AKIP1 ENSG00000166452	1.2233
AKIRIN1 ENSG00000174574	0.578753
AKIRIN2 ENSG00000135334	0.856148
AKNA ENSG00000106948	0.765231
AKNAD1 ENSG00000162641	1.19197
AKR1A1 ENSG00000117448	1.54809
AKR1B1 ENSG00000085662	1.4271
AKR1B10 ENSG00000198074	0.885401
AKR1B15 ENSG00000227471	0.97662
AKR1C1 ENSG00000187134	1.28421
AKR1C2 ENSG00000151632	1.31481
AKR1C3 ENSG00000196139	1.05106
AKR1C4 ENSG00000198610	0.877172
AKR1D1 ENSG00000122787	1.18618
AKR1E2 ENSG00000165568	1.00261
AKR7A2 ENSG00000053371	1.52981
AKR7A3 ENSG00000162482	0.935349
AKR7L ENSG00000211454	0.892833
AKT1 ENSG00000142208	1.4032
AKT1S1 ENSG00000204673	1.19319
AKT2 ENSG00000105221	1.35311
AKT3 ENSG00000117020	1.02615
AKTIP ENSG00000166971	0.723487
AL023806.1 ENSG00000280184	0.76738
AL049794.1 ENSG00000280240	1.09413
AL049872.1 ENSG00000279963	0.933694
AL133475.1 ENSG00000281602	0.853274
AL135745.1 ENSG00000279654	1.07439
AL135787.1 ENSG00000283263	1.02379
AL354828.1 ENSG00000279282	0.853218
AL354828.2 ENSG00000280175	1.01309
AL356053.1 ENSG00000150076	0.816117
AL356289.1 ENSG00000279096	1.1483
AL356585.1 ENSG00000279081	0.639661
AL357140.1 ENSG00000280113	1.15396
AL358852.1 ENSG00000278899	1.21117
AL365181.1 ENSG00000280316	0.957656
AL513523.2 ENSG00000279767	0.529828
AL589743.1 ENSG00000279508	1.40289
AL590235.1 ENSG00000280230	1.01638
AL645922.1 ENSG00000279546	0.966649
ALAD ENSG00000148218	1.46079
ALAS1 ENSG00000023330	0.971016
ALAS2 ENSG00000158578	1.05599
ALB ENSG00000163631	1.15578
ALCAM ENSG00000170017	0.53788
ALDH16A1 ENSG00000161618	1.16879
ALDH18A1 ENSG00000059573	1.18207
ALDH1A1 ENSG00000165092	1.06181
ALDH1A2 ENSG00000128918	1.03702
ALDH1A3 ENSG00000184254	0.539217
ALDH1B1 ENSG00000137124	1.30045
ALDH1L1 ENSG00000144908	0.818816
ALDH1L2 ENSG00000136010	1.0842
ALDH3A1 ENSG00000108602	0.986227
ALDH3A2 ENSG00000072210	1.01026
ALDH3B1 ENSG00000006534	0.797395
ALDH3B2 ENSG00000132746	0.842609
ALDH4A1 ENSG00000159423	1.99743
ALDH5A1 ENSG00000112294	0.750349
ALDH6A1 ENSG00000119711	1.04571
ALDH7A1 ENSG00000164904	1.26962
ALDH8A1 ENSG00000118514	1.12577
ALDH9A1 ENSG00000143149	1.34798
ALDOA ENSG00000149925	1.47434
ALDOB ENSG00000136872	1.33533
ALDOC ENSG00000109107	1.17692
ALG1 ENSG00000033011	1.33898
ALG10 ENSG00000139133	0.731985
ALG10B ENSG00000175548	0.625192
ALG11 ENSG00000253710	1.07305
ALG12 ENSG00000182858	0.869897
ALG13 ENSG00000101901	0.976888
ALG14 ENSG00000172339	0.902476
ALG1L ENSG00000189366	0.953317
ALG1L2 ENSG00000251287	0.859046
ALG2 ENSG00000119523	0.625586
ALG3 ENSG00000214160	1.29641
ALG5 ENSG00000120697	0.911775
ALG6 ENSG00000088035	0.731932
ALG8 ENSG00000159063	1.04158
ALG9 ENSG00000086848	0.988711
ALK ENSG00000171094	0.849427
ALKBH1 ENSG00000100601	0.673162
ALKBH2 ENSG00000189046	1.4161
ALKBH3 ENSG00000166199	1.02498
ALKBH4 ENSG00000160993	1.22881
ALKBH5 ENSG00000091542	1.42867
ALKBH6 ENSG00000239382	1.02307
ALKBH7 ENSG00000125652	1.23847
ALKBH8 ENSG00000137760	0.765874
ALLC ENSG00000151360	0.767789
ALMS1 ENSG00000116127	0.726625
ALOX12 ENSG00000108839	0.843904
ALOX12B ENSG00000179477	0.835887
ALOX15 ENSG00000161905	0.856951
ALOX15B ENSG00000179593	1.25935
ALOX5 ENSG00000012779	1.08493
ALOX5AP ENSG00000132965	1.03529
ALOXE3 ENSG00000179148	0.929566
ALPK1 ENSG00000073331	1.32669
ALPK2 ENSG00000198796	0.946908
ALPK3 ENSG00000136383	1.19669
ALPL ENSG00000162551	0.685233
ALPP ENSG00000163283	1.05936
ALS2 ENSG00000003393	0.814483
ALS2CL ENSG00000178038	1.36093
ALS2CR11 ENSG00000155754	1.07932
ALS2CR12 ENSG00000155749	0.827219
ALX1 ENSG00000180318	1.11912
ALX3 ENSG00000156150	1.16351
ALX4 ENSG00000052850	0.802278
ALYREF ENSG00000183684	0.739149
AMACR ENSG00000242110	0.536614
AMBN ENSG00000178522	0.942975
AMBP ENSG00000106927	1.1224
AMBRA1 ENSG00000110497	1.41489
AMD1 ENSG00000123505	0.562601
AMDHD1 ENSG00000139344	1.0356
AMDHD2 ENSG00000162066	0.693083
AMELX ENSG00000125363	1.11018
AMELY ENSG00000099721	0.988251
AMER1 ENSG00000184675	1.45006
AMER2 ENSG00000165566	0.85464
AMER3 ENSG00000178171	1.06026
AMFR ENSG00000159461	0.9328
AMH ENSG00000104899	1.30662
AMHR2 ENSG00000135409	1.2199
AMIGO1 ENSG00000181754	1.41822
AMIGO2 ENSG00000139211	0.865554
AMIGO3 ENSG00000176020	0.885386
AMMECR1 ENSG00000101935	0.824006
AMMECR1L ENSG00000144233	1.20647
AMN ENSG00000166126	1.01741
AMN1 ENSG00000151743	0.921077
AMOT ENSG00000126016	0.980083
AMOTL1 ENSG00000166025	1.47994
AMOTL2 ENSG00000114019	0.609862
AMPD1 ENSG00000116748	1.05715
AMPD2 ENSG00000116337	1.3072
AMPD3 ENSG00000133805	0.723863
AMPH ENSG00000078053	1.30872
AMT ENSG00000145020	0.892793
AMTN ENSG00000187689	1.14835
AMY1A ENSG00000237763	0.984982
AMY1B ENSG00000174876	1.00275
AMY1C ENSG00000187733	0.887743
AMY2A ENSG00000243480	0.884681
AMY2B ENSG00000240038	0.834375
AMZ1 ENSG00000174945	1.03301
AMZ2 ENSG00000196704	1.11036
ANAPC1 ENSG00000153107	0.767449
ANAPC10 ENSG00000164162	0.919841
ANAPC11 ENSG00000141552	1.0919
ANAPC13 ENSG00000129055	0.585977
ANAPC15 ENSG00000110200	1.07387
ANAPC16 ENSG00000166295	0.917991
ANAPC2 ENSG00000176248	1.23104
ANAPC4 ENSG00000053900	1.22274
ANAPC5 ENSG00000089053	1.3339
ANAPC7 ENSG00000196510	1.46095
ANG ENSG00000214274	1.49592
ANGEL1 ENSG00000013523	1.73383
ANGEL2 ENSG00000174606	0.63135
ANGPT1 ENSG00000154188	0.841511
ANGPT2 ENSG00000091879	1.06494
ANGPT4 ENSG00000101280	1.03832
ANGPTL1 ENSG00000116194	1.09246
ANGPTL2 ENSG00000136859	1.39648
ANGPTL3 ENSG00000132855	0.732495
ANGPTL4 ENSG00000167772	0.96268
ANGPTL5 ENSG00000187151	0.953662
ANGPTL6 ENSG00000130812	0.867793
ANGPTL7 ENSG00000171819	0.895625
ANGPTL8 ENSG00000130173	1.33728
ANHX ENSG00000227059	1.2527
ANK1 ENSG00000029534	0.833065
ANK2 ENSG00000145362	1.20813
ANK3 ENSG00000151150	0.780016
ANKAR ENSG00000151687	1.12519
ANKDD1A ENSG00000166839	1.19727
ANKDD1B ENSG00000189045	0.759577
ANKEF1 ENSG00000132623	0.952036
ANKFN1 ENSG00000153930	1.16445
ANKFY1 ENSG00000185722	1.10838
ANKH ENSG00000154122	0.857591
ANKHD1 ENSG00000131503	0.787335
ANKHD1-EIF4EBP3 ENSG00000254996	1.08432
ANKIB1 ENSG00000001629	0.570987
ANKK1 ENSG00000170209	1.32065
ANKLE1 ENSG00000160117	0.823771
ANKLE2 ENSG00000176915	1.31838
ANKMY1 ENSG00000144504	1.23998
ANKMY2 ENSG00000106524	0.456816
ANKRA2 ENSG00000164331	0.580681
ANKRD1 ENSG00000148677	1.07322
ANKRD10 ENSG00000088448	1.17687
ANKRD11 ENSG00000167522	0.815914
ANKRD12 ENSG00000101745	0.815641
ANKRD13A ENSG00000076513	0.719478
ANKRD13B ENSG00000198720	1.02057
ANKRD13C ENSG00000118454	0.82272
ANKRD13D ENSG00000172932	0.944823
ANKRD16 ENSG00000134461	0.925427
ANKRD17 ENSG00000132466	0.580079
ANKRD18A ENSG00000180071	0.720928
ANKRD18B ENSG00000230453	1.01521
ANKRD2 ENSG00000165887	0.707695
ANKRD20A1 ENSG00000260691	1.14812
ANKRD20A2 ENSG00000183148	1.1879
ANKRD20A3 ENSG00000276203	1.13048
ANKRD20A4 ENSG00000172014	1.05438
ANKRD22 ENSG00000152766	0.749954
ANKRD23 ENSG00000163126	1.10287
ANKRD24 ENSG00000089847	0.944962
ANKRD26 ENSG00000107890	0.548447
ANKRD27 ENSG00000105186	0.818976
ANKRD28 ENSG00000206560	0.722574
ANKRD29 ENSG00000154065	0.853791
ANKRD30A ENSG00000148513	1.14021
ANKRD30B ENSG00000180777	0.867838
ANKRD30BL ENSG00000163046	0.840768
ANKRD31 ENSG00000145700	0.819606
ANKRD33 ENSG00000167612	0.769611
ANKRD33B ENSG00000164236	0.940675
ANKRD34A ENSG00000272031	1.32457
ANKRD34B ENSG00000189127	1.04034
ANKRD34C ENSG00000235711	0.865816
ANKRD35 ENSG00000198483	1.66963
ANKRD36 ENSG00000135976	0.559825
ANKRD36B ENSG00000196912	0.593
ANKRD36C ENSG00000174501	0.643301
ANKRD37 ENSG00000186352	0.590055
ANKRD39 ENSG00000213337	0.972897
ANKRD40 ENSG00000154945	1.04361
ANKRD42 ENSG00000137494	0.690114
ANKRD44 ENSG00000065413	0.925455
ANKRD45 ENSG00000183831	0.85648
ANKRD46 ENSG00000186106	0.897455
ANKRD49 ENSG00000168876	0.820164
ANKRD50 ENSG00000151458	0.474203
ANKRD52 ENSG00000139645	1.42273
ANKRD53 ENSG00000144031	0.811312
ANKRD54 ENSG00000100124	1.36408
ANKRD55 ENSG00000164512	1.10688
ANKRD6 ENSG00000135299	0.842197
ANKRD61 ENSG00000157999	0.954205
ANKRD62 ENSG00000181626	0.831363
ANKRD65 ENSG00000235098	1.45516
ANKRD66 ENSG00000230062	1.03515
ANKRD7 ENSG00000106013	0.894017
ANKRD9 ENSG00000156381	1.04303
ANKS1A ENSG00000064999	1.29195
ANKS1B ENSG00000185046	0.603193
ANKS3 ENSG00000168096	1.0487
ANKS4B ENSG00000175311	1.28914
ANKS6 ENSG00000165138	1.14097
ANKUB1 ENSG00000206199	0.912065
ANKZF1 ENSG00000163516	0.899421
ANLN ENSG00000011426	1.03163
ANO1 ENSG00000131620	0.74123
ANO10 ENSG00000160746	1.06889
ANO2 ENSG00000047617	0.997774
ANO3 ENSG00000134343	0.923631
ANO4 ENSG00000151572	0.743771
ANO5 ENSG00000171714	0.889395
ANO6 ENSG00000177119	0.947347
ANO7 ENSG00000146205	1.49457
ANO8 ENSG00000074855	1.07061
ANO9 ENSG00000185101	1.09475
ANOS1 ENSG00000011201	1.06193
ANP32A ENSG00000140350	1.09346
ANP32B ENSG00000136938	0.844184
ANP32D ENSG00000139223	1.24241
ANP32E ENSG00000143401	0.643989
ANPEP ENSG00000166825	1.23452
ANTXR1 ENSG00000169604	0.829737
ANTXR2 ENSG00000163297	1.27233
ANTXRL ENSG00000274209	0.79019
ANXA1 ENSG00000135046	0.544977
ANXA10 ENSG00000109511	0.924894
ANXA11 ENSG00000122359	1.2523
ANXA13 ENSG00000104537	0.772076
ANXA2 ENSG00000182718	1.22936
ANXA2R ENSG00000177721	1.43382
ANXA3 ENSG00000138772	0.96315
ANXA4 ENSG00000196975	0.783909
ANXA5 ENSG00000164111	0.6335
ANXA6 ENSG00000197043	1.83678
ANXA7 ENSG00000138279	0.979959
ANXA8 ENSG00000265190	0.863257
ANXA8L1 ENSG00000264230	0.629486
ANXA9 ENSG00000143412	0.615269
AOAH ENSG00000136250	1.24859
AOC1 ENSG00000002726	0.969556
AOC2 ENSG00000131480	1.07275
AOC3 ENSG00000131471	1.14212
AOX1 ENSG00000138356	1.06324
AP000275.65 ENSG00000265590	1.08535
AP000295.9 ENSG00000249624	0.98784
AP000304.12 ENSG00000249209	1.01345
AP000349.2 ENSG00000280178	0.826364
AP000350.10 ENSG00000251357	0.980331
AP000687.1 ENSG00000280170	0.861607
AP000721.4 ENSG00000256100	0.998169
AP000769.1 ENSG00000279576	0.123194
AP000866.1 ENSG00000279342	1.172
AP001888.1 ENSG00000281781	0.927652
AP002962.1 ENSG00000279906	1.04434
AP006285.2 ENSG00000278919	0.928451
AP1AR ENSG00000138660	0.822582
AP1B1 ENSG00000100280	1.20218
AP1G1 ENSG00000166747	0.752933
AP1G2 ENSG00000213983	1.1889
AP1M1 ENSG00000072958	1.18518
AP1M2 ENSG00000129354	1.19595
AP1S1 ENSG00000106367	1.12543
AP1S2 ENSG00000182287	0.740226
AP1S3 ENSG00000152056	0.906313
AP2A1 ENSG00000196961	1.12593
AP2A2 ENSG00000183020	1.13051
AP2B1 ENSG00000006125	0.913385
AP2M1 ENSG00000161203	1.28748
AP2S1 ENSG00000042753	1.22171
AP3B1 ENSG00000132842	0.928651
AP3B2 ENSG00000103723	1.79575
AP3D1 ENSG00000065000	0.831581
AP3M1 ENSG00000185009	0.982607
AP3M2 ENSG00000070718	1.54146
AP3S1 ENSG00000177879	0.698109
AP3S2 ENSG00000157823	1.20759
AP4B1 ENSG00000134262	1.44896
AP4E1 ENSG00000081014	0.557761
AP4M1 ENSG00000221838	1.19327
AP4S1 ENSG00000100478	1.09683
AP5B1 ENSG00000254470	1.02383
AP5M1 ENSG00000053770	0.815623
AP5S1 ENSG00000125843	1.27962
AP5Z1 ENSG00000242802	0.837031
APAF1 ENSG00000120868	0.795269
APBA1 ENSG00000107282	0.560759
APBA2 ENSG00000034053	0.937117
APBA3 ENSG00000011132	1.25033
APBB1 ENSG00000166313	1.40564
APBB1IP ENSG00000077420	1.13396
APBB2 ENSG00000163697	0.92393
APBB3 ENSG00000113108	1.18362
APC ENSG00000134982	0.899324
APC2 ENSG00000115266	0.928303
APCDD1 ENSG00000154856	0.761693
APCDD1L ENSG00000198768	1.51203
APCS ENSG00000132703	1.00981
APEH ENSG00000164062	1.14963
APELA ENSG00000248329	0.80098
APEX1 ENSG00000100823	1.14916
APEX2 ENSG00000169188	1.06018
APH1A ENSG00000117362	0.868133
APH1B ENSG00000138613	1.09577
API5 ENSG00000166181	1.11496
APIP ENSG00000149089	0.626074
APITD1 ENSG00000175279	0.543471
APITD1-CORT ENSG00000251503	1.26642
APLF ENSG00000169621	0.897629
APLN ENSG00000171388	1.12901
APLNR ENSG00000134817	0.821857
APLP1 ENSG00000105290	1.00089
APLP2 ENSG00000084234	1.43183
APMAP ENSG00000101474	1.02063
APOA1 ENSG00000118137	1.02707
APOA2 ENSG00000158874	0.864873
APOB ENSG00000084674	1.09743
APOBEC1 ENSG00000111701	0.894873
APOBEC2 ENSG00000124701	0.806622
APOBEC3A ENSG00000128383	0.853758
APOBEC3B ENSG00000179750	1.37461
APOBEC3C ENSG00000244509	1.6561
APOBEC3D ENSG00000243811	0.845683
APOBEC3F ENSG00000128394	1.05265
APOBEC3G ENSG00000239713	1.23586
APOBEC3H ENSG00000100298	1.26056
APOBEC4 ENSG00000173627	0.822549
APOBR ENSG00000184730	0.708088
APOC1 ENSG00000130208	1.18982
APOC2 ENSG00000234906	0.969939
APOC3 ENSG00000110245	0.931871
APOC4 ENSG00000267467	1.07613
APOD ENSG00000189058	1.41204
APOE ENSG00000130203	1.16255
APOF ENSG00000175336	0.644369
APOH ENSG00000091583	0.874449
APOL1 ENSG00000100342	1.24802
APOL2 ENSG00000128335	1.23058
APOL3 ENSG00000128284	1.17134
APOL4 ENSG00000100336	1.18427
APOL6 ENSG00000221963	1.00586
APOLD1 ENSG00000178878	0.792919
APOM ENSG00000204444	1.1098
APOO ENSG00000184831	0.893823
APOOL ENSG00000155008	0.600383
APP ENSG00000142192	0.850151
APPBP2 ENSG00000062725	0.991393
APPL1 ENSG00000157500	0.738019
APPL2 ENSG00000136044	1.30325
APRT ENSG00000198931	1.23078
APTX ENSG00000137074	1.19986
AQP1 ENSG00000240583	0.836249
AQP10 ENSG00000143595	0.929606
AQP11 ENSG00000178301	1.17679
AQP12A ENSG00000184945	0.946456
AQP12B ENSG00000185176	0.755746
AQP2 ENSG00000167580	0.656008
AQP3 ENSG00000165272	1.394
AQP4 ENSG00000171885	0.766714
AQP5 ENSG00000161798	1.13525
AQP6 ENSG00000086159	1.06349
AQP7 ENSG00000165269	0.974984
AQP8 ENSG00000103375	0.969767
AQP9 ENSG00000103569	0.964156
AQR ENSG00000021776	0.90239
AR ENSG00000169083	1.20337
ARAF ENSG00000078061	1.23587
ARAP1 ENSG00000186635	1.1026
ARAP2 ENSG00000047365	0.72726
ARAP3 ENSG00000120318	1.3037
ARC ENSG00000198576	0.6503
ARCN1 ENSG00000095139	0.690061
AREG ENSG00000109321	0.814941
AREL1 ENSG00000119682	1.18859
ARF1 ENSG00000143761	1.15546
ARF3 ENSG00000134287	1.06242
ARF4 ENSG00000168374	0.499826
ARF5 ENSG00000004059	1.30717
ARF6 ENSG00000165527	0.474186
ARFGAP1 ENSG00000101199	0.806552
ARFGAP2 ENSG00000149182	1.27768
ARFGAP3 ENSG00000242247	0.750433
ARFGEF1 ENSG00000066777	0.822671
ARFGEF2 ENSG00000124198	0.77338
ARFGEF3 ENSG00000112379	0.476807
ARFIP1 ENSG00000164144	0.630001
ARFIP2 ENSG00000132254	1.01838
ARFRP1 ENSG00000101246	1.23058
ARG1 ENSG00000118520	1.04611
ARG2 ENSG00000081181	1.05927
ARGFX ENSG00000186103	0.839669
ARGLU1 ENSG00000134884	0.651256
ARHGAP1 ENSG00000175220	1.45259
ARHGAP10 ENSG00000071205	1.28741
ARHGAP11A ENSG00000198826	0.53715
ARHGAP11B ENSG00000187951	0.946921
ARHGAP12 ENSG00000165322	0.7503
ARHGAP15 ENSG00000075884	0.923959
ARHGAP17 ENSG00000140750	0.994745
ARHGAP18 ENSG00000146376	0.788593
ARHGAP19 ENSG00000213390	1.06722
ARHGAP20 ENSG00000137727	0.980826
ARHGAP21 ENSG00000107863	0.862101
ARHGAP22 ENSG00000128805	1.50153
ARHGAP23 ENSG00000275832	1.42975
ARHGAP24 ENSG00000138639	0.747583
ARHGAP25 ENSG00000163219	0.918816
ARHGAP26 ENSG00000145819	0.706579
ARHGAP27 ENSG00000159314	0.902119
ARHGAP28 ENSG00000088756	0.833157
ARHGAP29 ENSG00000137962	0.518261
ARHGAP30 ENSG00000186517	1.14905
ARHGAP31 ENSG00000031081	0.907153
ARHGAP32 ENSG00000134909	0.729142
ARHGAP33 ENSG00000004777	1.21281
ARHGAP35 ENSG00000160007	0.691742
ARHGAP36 ENSG00000147256	0.677099
ARHGAP39 ENSG00000147799	1.31143
ARHGAP4 ENSG00000089820	0.938079
ARHGAP40 ENSG00000124143	1.01152
ARHGAP42 ENSG00000165895	0.820333
ARHGAP44 ENSG00000006740	0.793555
ARHGAP45 ENSG00000180448	1.29358
ARHGAP5 ENSG00000100852	0.726206
ARHGAP6 ENSG00000047648	0.619794
ARHGAP8 ENSG00000241484	0.835662
ARHGAP9 ENSG00000123329	0.915151
ARHGDIA ENSG00000141522	1.2039
ARHGDIB ENSG00000111348	1.3922
ARHGDIG ENSG00000242173	1.22207
ARHGEF1 ENSG00000076928	1.16229
ARHGEF10 ENSG00000104728	0.634086
ARHGEF10L ENSG00000074964	0.998317
ARHGEF11 ENSG00000132694	1.14177
ARHGEF12 ENSG00000196914	0.862633
ARHGEF15 ENSG00000198844	1.06062
ARHGEF16 ENSG00000130762	0.806942
ARHGEF17 ENSG00000110237	1.25977
ARHGEF18 ENSG00000104880	0.990847
ARHGEF19 ENSG00000142632	1.80043
ARHGEF2 ENSG00000116584	1.42613
ARHGEF25 ENSG00000240771	1.31667
ARHGEF26 ENSG00000114790	0.625856
ARHGEF28 ENSG00000214944	0.797191
ARHGEF3 ENSG00000163947	1.02777
ARHGEF33 ENSG00000214694	1.00273
ARHGEF35 ENSG00000213214	0.784999
ARHGEF37 ENSG00000183111	1.37639
ARHGEF38 ENSG00000236699	0.799613
ARHGEF39 ENSG00000137135	0.936418
ARHGEF4 ENSG00000136002	1.31959
ARHGEF40 ENSG00000165801	1.66944
ARHGEF5 ENSG00000050327	1.09552
ARHGEF6 ENSG00000129675	1.42824
ARHGEF7 ENSG00000102606	1.19295
ARHGEF9 ENSG00000131089	1.01402
ARID1A ENSG00000117713	0.673983
ARID1B ENSG00000049618	0.735098
ARID2 ENSG00000189079	0.786243
ARID3A ENSG00000116017	0.504838
ARID3B ENSG00000179361	1.35776
ARID4A ENSG00000032219	0.506235
ARID4B ENSG00000054267	0.499806
ARID5A ENSG00000196843	0.687269
ARID5B ENSG00000150347	0.788572
ARIH1 ENSG00000166233	0.931732
ARIH2 ENSG00000177479	1.16584
ARIH2OS ENSG00000221883	1.02122
ARL1 ENSG00000120805	1.30085
ARL10 ENSG00000175414	0.816968
ARL11 ENSG00000152213	1.00651
ARL13B ENSG00000169379	0.963331
ARL14 ENSG00000179674	1.0129
ARL14EP ENSG00000152219	1.07158
ARL15 ENSG00000185305	0.713303
ARL16 ENSG00000214087	1.3787
ARL17A ENSG00000185829	1.45607
ARL17B ENSG00000228696	0.914203
ARL2 ENSG00000213465	1.33456
ARL2BP ENSG00000102931	0.889974
ARL3 ENSG00000138175	1.47131
ARL4A ENSG00000122644	0.927812
ARL4C ENSG00000188042	1.19226
ARL4D ENSG00000175906	1.07144
ARL5A ENSG00000162980	0.474386
ARL5B ENSG00000165997	0.626557
ARL5C ENSG00000141748	0.765705
ARL6 ENSG00000113966	0.849061
ARL6IP1 ENSG00000170540	0.684075
ARL6IP4 ENSG00000182196	0.602371
ARL6IP5 ENSG00000144746	0.648444
ARL6IP6 ENSG00000177917	0.770888
ARL8A ENSG00000143862	0.920134
ARL8B ENSG00000134108	0.746807
ARL9 ENSG00000196503	1.01845
ARMC1 ENSG00000104442	0.718829
ARMC10 ENSG00000170632	1.04446
ARMC12 ENSG00000157343	0.980107
ARMC2 ENSG00000118690	0.926279
ARMC3 ENSG00000165309	1.07104
ARMC4 ENSG00000169126	0.81723
ARMC5 ENSG00000140691	1.1779
ARMC6 ENSG00000105676	1.01997
ARMC7 ENSG00000125449	1.25318
ARMC8 ENSG00000114098	0.887359
ARMC9 ENSG00000135931	0.765918
ARMCX1 ENSG00000126947	0.78578
ARMCX2 ENSG00000184867	0.47043
ARMCX3 ENSG00000102401	0.566506
ARMCX4 ENSG00000196440	0.776054
ARMCX5 ENSG00000125962	0.688251
ARMCX6 ENSG00000198960	1.203
ARMS2 ENSG00000254636	1.06512
ARMT1 ENSG00000146476	0.737636
ARNT ENSG00000143437	1.01157
ARNT2 ENSG00000172379	1.03566
ARNTL ENSG00000133794	0.871524
ARNTL2 ENSG00000029153	0.702369
ARPC1A ENSG00000241685	0.648963
ARPC1B ENSG00000130429	0.977599
ARPC2 ENSG00000163466	1.11854
ARPC3 ENSG00000111229	0.588132
ARPC4 ENSG00000241553	1.16328
ARPC5 ENSG00000162704	0.51153
ARPC5L ENSG00000136950	1.1774
ARPIN ENSG00000242498	0.820138
ARPP19 ENSG00000128989	0.808789
ARPP21 ENSG00000172995	1.12912
ARRB1 ENSG00000137486	1.01588
ARRB2 ENSG00000141480	1.47495
ARRDC1 ENSG00000197070	0.85981
ARRDC2 ENSG00000105643	1.03746
ARRDC3 ENSG00000113369	0.526399
ARRDC4 ENSG00000140450	0.601968
ARRDC5 ENSG00000205784	1.40734
ARSA ENSG00000100299	1.27394
ARSB ENSG00000113273	1.47948
ARSD ENSG00000006756	1.6568
ARSE ENSG00000157399	1.16019
ARSF ENSG00000062096	1.073
ARSG ENSG00000141337	1.05236
ARSI ENSG00000183876	1.45603
ARSJ ENSG00000180801	0.445169
ARSK ENSG00000164291	0.975261
ART3 ENSG00000156219	1.01571
ART4 ENSG00000111339	0.934649
ART5 ENSG00000167311	1.07574
ARTN ENSG00000117407	1.08927
ARV1 ENSG00000173409	0.953066
ARVCF ENSG00000099889	0.88954
ARX ENSG00000004848	0.998696
AS3MT ENSG00000214435	0.853457
ASAH1 ENSG00000104763	0.732381
ASAH2 ENSG00000188611	0.993419
ASAH2B ENSG00000204147	1.12883
ASAP1 ENSG00000153317	0.810841
ASAP2 ENSG00000151693	0.642675
ASAP3 ENSG00000088280	1.15396
ASB1 ENSG00000065802	1.08697
ASB10 ENSG00000146926	1.00052
ASB11 ENSG00000165192	0.693608
ASB12 ENSG00000198881	1.2702
ASB13 ENSG00000196372	1.38994
ASB14 ENSG00000239388	0.850679
ASB15 ENSG00000146809	0.968405
ASB16 ENSG00000161664	1.13973
ASB17 ENSG00000154007	1.11497
ASB18 ENSG00000182177	0.702983
ASB2 ENSG00000100628	1.46135
ASB3 ENSG00000115239	0.754163
ASB4 ENSG00000005981	1.10552
ASB5 ENSG00000164122	0.616626
ASB6 ENSG00000148331	1.31406
ASB7 ENSG00000183475	0.939171
ASB8 ENSG00000177981	0.809151
ASB9 ENSG00000102048	0.770147
ASCC1 ENSG00000138303	1.47758
ASCC2 ENSG00000100325	1.13683
ASCC3 ENSG00000112249	1.15582
ASCL1 ENSG00000139352	0.931436
ASCL2 ENSG00000183734	0.81612
ASCL3 ENSG00000176009	0.894909
ASCL4 ENSG00000187855	1.1602
ASCL5 ENSG00000232237	0.925066
ASF1A ENSG00000111875	0.735168
ASF1B ENSG00000105011	0.897915
ASGR1 ENSG00000141505	0.846755
ASGR2 ENSG00000161944	1.00157
ASH1L ENSG00000116539	0.978854
ASH2L ENSG00000129691	0.671941
ASIC1 ENSG00000110881	1.34839
ASIC2 ENSG00000108684	0.852478
ASIC3 ENSG00000213199	1.18589
ASIC4 ENSG00000072182	0.966873
ASIC5 ENSG00000256394	0.897834
ASIP ENSG00000101440	1.57156
ASL ENSG00000126522	0.785533
ASMT ENSG00000196433	0.982715
ASMTL ENSG00000169093	1.06131
ASNA1 ENSG00000198356	1.15537
ASNS ENSG00000070669	1.44574
ASNSD1 ENSG00000138381	0.790229
ASPA ENSG00000108381	0.987822
ASPDH ENSG00000204653	0.831106
ASPG ENSG00000166183	0.926113
ASPH ENSG00000198363	0.784703
ASPHD1 ENSG00000174939	0.942667
ASPHD2 ENSG00000128203	0.748549
ASPM ENSG00000066279	0.689085
ASPN ENSG00000106819	0.671489
ASPRV1 ENSG00000244617	1.50104
ASPSCR1 ENSG00000169696	1.06341
ASRGL1 ENSG00000162174	0.609045
ASS1 ENSG00000130707	0.449554
ASTE1 ENSG00000034533	0.931855
ASTN1 ENSG00000152092	0.668955
ASTN2 ENSG00000148219	1.33497
ASUN ENSG00000064102	0.565465
ASXL1 ENSG00000171456	1.23782
ASXL2 ENSG00000143970	0.887989
ASXL3 ENSG00000141431	1.1228
ASZ1 ENSG00000154438	0.97285
ATAD1 ENSG00000138138	1.01455
ATAD2 ENSG00000156802	1.13418
ATAD2B ENSG00000119778	1.0366
ATAD3A ENSG00000197785	0.859482
ATAD3B ENSG00000160072	0.95375
ATAD3C ENSG00000215915	1.22473
ATAD5 ENSG00000176208	0.65255
ATAT1 ENSG00000137343	0.988338
ATCAY ENSG00000167654	0.738785
ATE1 ENSG00000107669	0.624918
ATF1 ENSG00000123268	0.621427
ATF2 ENSG00000115966	0.816471
ATF3 ENSG00000162772	0.618314
ATF4 ENSG00000128272	1.16429
ATF5 ENSG00000169136	0.893699
ATF6 ENSG00000118217	0.967437
ATF6B ENSG00000213676	0.879758
ATF7 ENSG00000170653	1.14862
ATF7IP ENSG00000171681	0.792874
ATF7IP2 ENSG00000166669	0.767577
ATG10 ENSG00000152348	0.530201
ATG101 ENSG00000123395	0.878075
ATG12 ENSG00000145782	0.674682
ATG13 ENSG00000175224	1.21074
ATG14 ENSG00000126775	1.50602
ATG16L1 ENSG00000085978	1.23193
ATG16L2 ENSG00000168010	1.37411
ATG2A ENSG00000110046	1.6413
ATG2B ENSG00000066739	0.619082
ATG3 ENSG00000144848	1.11682
ATG4A ENSG00000101844	1.04573
ATG4B ENSG00000168397	0.992408
ATG4C ENSG00000125703	0.840974
ATG4D ENSG00000130734	1.14061
ATG5 ENSG00000057663	0.884089
ATG7 ENSG00000197548	0.962485
ATG9A ENSG00000198925	1.33453
ATG9B ENSG00000181652	0.838528
ATHL1 ENSG00000142102	1.09074
ATIC ENSG00000138363	1.18121
ATL1 ENSG00000198513	0.848253
ATL2 ENSG00000119787	1.09014
ATL3 ENSG00000184743	0.991139
ATM ENSG00000149311	0.621141
ATMIN ENSG00000166454	0.93803
ATN1 ENSG00000111676	1.53451
ATOH1 ENSG00000172238	0.92555
ATOH7 ENSG00000179774	0.856825
ATOH8 ENSG00000168874	1.01023
ATOX1 ENSG00000177556	1.43772
ATP10A ENSG00000206190	0.909153
ATP10B ENSG00000118322	0.941633
ATP10D ENSG00000145246	0.927557
ATP11A ENSG00000068650	0.599882
ATP11B ENSG00000058063	0.537261
ATP11C ENSG00000101974	0.654309
ATP12A ENSG00000075673	0.720468
ATP13A1 ENSG00000105726	1.14362
ATP13A2 ENSG00000159363	1.1433
ATP13A3 ENSG00000133657	0.513676
ATP13A4 ENSG00000127249	0.922168
ATP13A5 ENSG00000187527	0.905628
ATP1A1 ENSG00000163399	0.993148
ATP1A2 ENSG00000018625	1.28546
ATP1A3 ENSG00000105409	0.895824
ATP1A4 ENSG00000132681	1.22989
ATP1B1 ENSG00000143153	0.674892
ATP1B2 ENSG00000129244	1.69016
ATP1B3 ENSG00000069849	0.637061
ATP1B4 ENSG00000101892	0.980895
ATP23 ENSG00000166896	0.879155
ATP2A1 ENSG00000196296	0.987385
ATP2A2 ENSG00000174437	0.826683
ATP2A3 ENSG00000074370	0.545701
ATP2B1 ENSG00000070961	0.518043
ATP2B2 ENSG00000157087	0.908128
ATP2B3 ENSG00000067842	1.07329
ATP2B4 ENSG00000058668	0.600941
ATP2C1 ENSG00000017260	0.65065
ATP2C2 ENSG00000064270	0.864634
ATP4A ENSG00000105675	1.32434
ATP4B ENSG00000186009	1.02832
ATP5J2-PTCD1 ENSG00000248919	0.858079
ATP5SL ENSG00000105341	1.33476
ATP6AP1 ENSG00000071553	1.51094
ATP6AP1L ENSG00000205464	0.925619
ATP6AP2 ENSG00000182220	0.589164
ATP6V0A1 ENSG00000033627	1.17992
ATP6V0A2 ENSG00000185344	0.948011
ATP6V0A4 ENSG00000105929	1.09994
ATP6V0B ENSG00000117410	1.23368
ATP6V0C ENSG00000185883	0.896579
ATP6V0D1 ENSG00000159720	1.28233
ATP6V0D2 ENSG00000147614	0.983098
ATP6V0E1 ENSG00000113732	1.60432
ATP6V0E2 ENSG00000171130	1.15981
ATP6V1A ENSG00000114573	0.588242
ATP6V1B1 ENSG00000116039	1.1188
ATP6V1B2 ENSG00000147416	1.18
ATP6V1C1 ENSG00000155097	0.997327
ATP6V1C2 ENSG00000143882	0.714199
ATP6V1D ENSG00000100554	0.917165
ATP6V1E1 ENSG00000131100	1.45585
ATP6V1E2 ENSG00000250565	0.765641
ATP6V1F ENSG00000128524	1.30751
ATP6V1G1 ENSG00000136888	0.62214
ATP6V1G2 ENSG00000213760	0.954482
ATP6V1G3 ENSG00000151418	1.03463
ATP6V1H ENSG00000047249	0.89275
ATP7A ENSG00000165240	0.50181
ATP7B ENSG00000123191	0.742408
ATP8A1 ENSG00000124406	0.549151
ATP8A2 ENSG00000132932	0.990845
ATP8B1 ENSG00000081923	0.652234
ATP8B2 ENSG00000143515	0.56709
ATP8B3 ENSG00000130270	0.930964
ATP8B4 ENSG00000104043	1.23749
ATP9A ENSG00000054793	1.141
ATP9B ENSG00000166377	1.4424
ATPIF1 ENSG00000130770	0.796537
ATR ENSG00000175054	0.665084
ATRAID ENSG00000138085	1.31402
ATRIP ENSG00000164053	1.14801
ATRIP ENSG00000282827	0.987997
ATRN ENSG00000088812	0.859339
ATRNL1 ENSG00000107518	1.02685
ATRX ENSG00000085224	0.413855
ATXN1 ENSG00000124788	0.837953
ATXN10 ENSG00000130638	0.869768
ATXN1L ENSG00000224470	0.809677
ATXN2 ENSG00000204842	0.804617
ATXN2L ENSG00000168488	1.31015
ATXN3 ENSG00000066427	0.96806
ATXN3L ENSG00000123594	0.971761
ATXN7 ENSG00000163635	0.602812
ATXN7L1 ENSG00000146776	1.21487
ATXN7L2 ENSG00000162650	1.14211
ATXN7L3 ENSG00000087152	1.21306
ATXN7L3B ENSG00000253719	1.33166
AUH ENSG00000148090	0.592717
AUNIP ENSG00000127423	0.856501
AUP1 ENSG00000115307	1.41496
AURKA ENSG00000087586	1.04151
AURKAIP1 ENSG00000175756	1.25915
AURKB ENSG00000178999	0.95515
AURKC ENSG00000105146	1.30539
AUTS2 ENSG00000158321	0.78634
AVEN ENSG00000169857	1.1189
AVIL ENSG00000135407	0.756043
AVL9 ENSG00000105778	1.04332
AVP ENSG00000101200	1.34794
AVPI1 ENSG00000119986	1.23412
AVPR1A ENSG00000166148	0.832164
AVPR1B ENSG00000198049	0.709773
AVPR2 ENSG00000126895	1.07288
AXDND1 ENSG00000162779	0.881048
AXIN1 ENSG00000103126	0.961047
AXIN2 ENSG00000168646	1.10096
AXL ENSG00000167601	1.15667
AZGP1 ENSG00000160862	1.83497
AZI2 ENSG00000163512	0.739321
AZIN1 ENSG00000155096	0.556838
AZIN2 ENSG00000142920	1.35041
AZU1 ENSG00000172232	0.846711
B2M ENSG00000166710	0.871197
B3GALNT1 ENSG00000169255	0.919591
B3GALNT2 ENSG00000162885	0.737225
B3GALT1 ENSG00000172318	1.14553
B3GALT2 ENSG00000162630	0.800489
B3GALT4 ENSG00000235863	0.980372
B3GALT5 ENSG00000183778	1.09982
B3GALT6 ENSG00000176022	1.13052
B3GAT1 ENSG00000109956	0.889662
B3GAT2 ENSG00000112309	0.736516
B3GAT3 ENSG00000149541	1.22612
B3GLCT ENSG00000187676	1.04868
B3GNT2 ENSG00000170340	0.863798
B3GNT3 ENSG00000179913	0.800037
B3GNT4 ENSG00000176383	0.574812
B3GNT5 ENSG00000176597	0.485793
B3GNT6 ENSG00000198488	1.02902
B3GNT7 ENSG00000156966	1.20645
B3GNT8 ENSG00000177191	1.09184
B3GNT9 ENSG00000237172	1.61676
B3GNTL1 ENSG00000175711	1.72006
B4GALNT1 ENSG00000135454	1.04332
B4GALNT2 ENSG00000167080	0.873288
B4GALNT3 ENSG00000139044	1.03725
B4GALNT4 ENSG00000182272	0.981865
B4GALT1 ENSG00000086062	1.26154
B4GALT2 ENSG00000117411	0.976804
B4GALT3 ENSG00000158850	1.03914
B4GALT4 ENSG00000121578	1.03258
B4GALT5 ENSG00000158470	0.85677
B4GALT6 ENSG00000118276	0.66842
B4GALT7 ENSG00000027847	1.13089
B4GAT1 ENSG00000174684	1.50084
B9D1 ENSG00000108641	1.15638
B9D2 ENSG00000123810	1.19486
BAALC ENSG00000164929	0.860501
BAAT ENSG00000136881	0.895433
BABAM1 ENSG00000105393	1.30632
BACE1 ENSG00000186318	1.192
BACE2 ENSG00000182240	0.904271
BACH1 ENSG00000156273	0.661703
BACH2 ENSG00000112182	0.504563
BAD ENSG00000002330	1.30699
BAG1 ENSG00000107262	0.82136
BAG2 ENSG00000112208	0.803811
BAG3 ENSG00000151929	0.916303
BAG4 ENSG00000156735	0.787259
BAG5 ENSG00000166170	0.836248
BAG6 ENSG00000204463	1.44262
BAHCC1 ENSG00000266074	0.743111
BAHD1 ENSG00000140320	0.791276
BAIAP2 ENSG00000175866	1.04542
BAIAP2L1 ENSG00000006453	0.958548
BAIAP2L2 ENSG00000128298	1.01117
BAIAP3 ENSG00000007516	0.871903
BAK1 ENSG00000030110	0.906462
BAMBI ENSG00000095739	0.877312
BANF1 ENSG00000175334	1.68602
BANF2 ENSG00000125888	0.899427
BANK1 ENSG00000153064	0.719173
BANP ENSG00000172530	1.45251
BAP1 ENSG00000163930	1.27123
BARD1 ENSG00000138376	0.790842
BARHL2 ENSG00000143032	0.735195
BARX1 ENSG00000131668	1.14008
BARX2 ENSG00000043039	0.867574
BASP1 ENSG00000176788	0.630676
BATF ENSG00000156127	0.605304
BATF2 ENSG00000168062	1.31907
BATF3 ENSG00000123685	1.01096
BAX ENSG00000087088	1.48454
BAZ1A ENSG00000198604	0.75082
BAZ1B ENSG00000009954	1.07356
BAZ2A ENSG00000076108	1.23089
BAZ2B ENSG00000123636	0.505654
BBC3 ENSG00000105327	1.03714
BBIP1 ENSG00000214413	0.542415
BBOF1 ENSG00000119636	0.964296
BBOX1 ENSG00000129151	0.849891
BBS1 ENSG00000174483	1.21682
BBS10 ENSG00000179941	0.886376
BBS12 ENSG00000181004	1.16773
BBS2 ENSG00000125124	0.996473
BBS4 ENSG00000140463	0.938168
BBS5 ENSG00000163093	1.04711
BBS7 ENSG00000138686	1.39414
BBS9 ENSG00000122507	1.1218
BBX ENSG00000114439	0.598363
BCAM ENSG00000187244	1.38537
BCAN ENSG00000132692	0.968558
BCAP29 ENSG00000075790	0.81927
BCAP31 ENSG00000185825	1.33729
BCAR1 ENSG00000050820	1.03829
BCAR3 ENSG00000137936	0.758907
BCAS1 ENSG00000064787	0.828921
BCAS2 ENSG00000116752	0.598486
BCAS3 ENSG00000141376	1.09113
BCAS4 ENSG00000124243	0.89459
BCAT1 ENSG00000060982	0.795852
BCAT2 ENSG00000105552	1.17916
BCCIP ENSG00000107949	0.946575
BCDIN3D ENSG00000186666	1.3274
BCHE ENSG00000114200	0.74988
BCKDHA ENSG00000248098	1.04582
BCKDHB ENSG00000083123	0.859823
BCKDK ENSG00000103507	1.37429
BCL10 ENSG00000142867	0.647395
BCL11A ENSG00000119866	1.34167
BCL11B ENSG00000127152	0.751481
BCL2 ENSG00000171791	0.793687
BCL2A1 ENSG00000140379	0.76458
BCL2L1 ENSG00000171552	1.34953
BCL2L10 ENSG00000137875	1.00178
BCL2L11 ENSG00000153094	0.949259
BCL2L12 ENSG00000126453	1.27517
BCL2L13 ENSG00000099968	1.24742
BCL2L14 ENSG00000121380	0.702054
BCL2L15 ENSG00000188761	0.656377
BCL2L2 ENSG00000129473	0.880704
BCL2L2-PABPN1 ENSG00000258643	1.13483
BCL3 ENSG00000069399	0.763188
BCL6 ENSG00000113916	1.10518
BCL6B ENSG00000161940	1.24563
BCL7A ENSG00000110987	1.0749
BCL7B ENSG00000106635	0.748027
BCL7C ENSG00000099385	1.0689
BCL9 ENSG00000116128	1.0364
BCL9L ENSG00000186174	1.02556
BCLAF1 ENSG00000029363	0.47269
BCO1 ENSG00000135697	0.950782
BCO2 ENSG00000197580	0.772247
BCOR ENSG00000183337	0.816473
BCORL1 ENSG00000085185	0.901722
BCR ENSG00000186716	1.07869
BCS1L ENSG00000074582	1.36335
BDH1 ENSG00000161267	1.11727
BDH2 ENSG00000164039	1.08098
BDKRB1 ENSG00000100739	0.72875
BDKRB2 ENSG00000168398	0.443147
BDNF ENSG00000176697	0.895631
BDP1 ENSG00000145734	0.431236
BEAN1 ENSG00000166546	0.69256
BECN1 ENSG00000126581	0.746358
BEGAIN ENSG00000183092	1.12282
BEND2 ENSG00000177324	1.00325
BEND3 ENSG00000178409	1.06874
BEND4 ENSG00000188848	1.00364
BEND5 ENSG00000162373	1.33674
BEND6 ENSG00000151917	0.915396
BEND7 ENSG00000165626	0.689001
BEST1 ENSG00000167995	0.270174
BEST2 ENSG00000039987	0.975414
BEST3 ENSG00000127325	0.963007
BEST4 ENSG00000142959	0.971522
BET1 ENSG00000105829	0.59426
BET1L ENSG00000177951	1.28226
BEX1 ENSG00000133169	1.12361
BEX2 ENSG00000133134	1.10386
BEX3 ENSG00000166681	1.02104
BEX4 ENSG00000102409	1.2683
BEX5 ENSG00000184515	1.11323
BFAR ENSG00000103429	0.929776
BFSP1 ENSG00000125864	0.65014
BFSP2 ENSG00000170819	0.864412
BGLAP ENSG00000242252	1.26096
BGN ENSG00000182492	0.712351
BHLHA15 ENSG00000180535	0.87462
BHLHB9 ENSG00000198908	0.88789
BHLHE22 ENSG00000180828	1.16122
BHLHE40 ENSG00000134107	0.659463
BHLHE41 ENSG00000123095	0.809108
BHMG1 ENSG00000237452	1.16682
BHMT ENSG00000145692	0.925803
BHMT2 ENSG00000132840	0.980581
BICC1 ENSG00000122870	0.726767
BICD1 ENSG00000151746	0.783886
BICD2 ENSG00000185963	1.49896
BICDL1 ENSG00000135127	0.816219
BICDL2 ENSG00000162069	0.402527
BID ENSG00000015475	1.1008
BIK ENSG00000100290	0.83051
BIN1 ENSG00000136717	1.26892
BIN2 ENSG00000110934	0.824405
BIN3 ENSG00000147439	1.05381
BIRC2 ENSG00000110330	1.11338
BIRC3 ENSG00000023445	0.767043
BIRC5 ENSG00000089685	0.506312
BIRC6 ENSG00000115760	0.669338
BIRC7 ENSG00000101197	1.25223
BIVM ENSG00000134897	0.895818
BLCAP ENSG00000166619	1.33757
BLK ENSG00000136573	0.564172
BLM ENSG00000197299	1.088
BLMH ENSG00000108578	1.44051
BLNK ENSG00000095585	0.516943
BLOC1S1 ENSG00000135441	1.13145
BLOC1S2 ENSG00000196072	0.775548
BLOC1S3 ENSG00000189114	1.4079
BLOC1S4 ENSG00000186222	1.23243
BLOC1S5 ENSG00000188428	0.97717
BLOC1S6 ENSG00000104164	0.718784
BLVRA ENSG00000106605	1.31909
BLVRB ENSG00000090013	1.32675
BLZF1 ENSG00000117475	0.655792
BMF ENSG00000104081	1.00771
BMI1 ENSG00000168283	0.781586
BMP1 ENSG00000168487	1.00964
BMP10 ENSG00000163217	1.1459
BMP2 ENSG00000125845	1.11009
BMP2K ENSG00000138756	0.608489
BMP3 ENSG00000152785	0.907086
BMP4 ENSG00000125378	1.21796
BMP5 ENSG00000112175	0.998791
BMP6 ENSG00000153162	0.841733
BMP7 ENSG00000101144	1.15286
BMP8A ENSG00000183682	1.2443
BMP8B ENSG00000116985	1.01249
BMPER ENSG00000164619	0.982347
BMPR1A ENSG00000107779	1.3536
BMPR1B ENSG00000138696	0.402219
BMPR2 ENSG00000204217	0.84211
BMS1 ENSG00000165733	0.877921
BMT2 ENSG00000164603	1.09849
BMX ENSG00000102010	0.966409
BNC1 ENSG00000169594	0.837565
BNC2 ENSG00000173068	0.562218
BNIP1 ENSG00000113734	1.06954
BNIP2 ENSG00000140299	0.6005
BNIP3 ENSG00000176171	1.05158
BNIP3L ENSG00000104765	0.540404
BNIPL ENSG00000163141	1.65566
BOC ENSG00000144857	1.25434
BOD1 ENSG00000145919	1.36637
BOD1L1 ENSG00000038219	0.627248
BOD1L2 ENSG00000228075	1.12849
BOK ENSG00000176720	1.4082
BOLA1 ENSG00000178096	1.21462
BOLA2B ENSG00000169627	1.2027
BOLA3 ENSG00000163170	1.76033
BOLL ENSG00000152430	1.17962
BOP1 ENSG00000261236	0.957705
BORA ENSG00000136122	1.25401
BORCS5 ENSG00000165714	1.13989
BORCS6 ENSG00000196544	0.979891
BORCS7 ENSG00000166275	0.750396
BORCS8 ENSG00000254901	1.18796
BORCS8-MEF2B ENSG00000064489	1.02285
BPGM ENSG00000172331	0.759435
BPHL ENSG00000137274	1.03146
BPI ENSG00000101425	0.946753
BPIFA1 ENSG00000198183	1.03611
BPIFA2 ENSG00000131050	0.744371
BPIFB1 ENSG00000125999	0.595221
BPIFB2 ENSG00000078898	0.496559
BPIFB4 ENSG00000186191	0.927969
BPIFC ENSG00000184459	1.05339
BPNT1 ENSG00000162813	0.761887
BPTF ENSG00000171634	0.620518
BRAF ENSG00000157764	0.96176
BRAP ENSG00000089234	0.898961
BRAT1 ENSG00000106009	1.11177
BRCA1 ENSG00000012048	1.15456
BRCA2 ENSG00000139618	0.689719
BRCC3 ENSG00000185515	0.650733
BRD1 ENSG00000100425	0.761547
BRD2 ENSG00000204256	1.08289
BRD3 ENSG00000169925	0.503618
BRD4 ENSG00000141867	0.79998
BRD7 ENSG00000166164	0.907893
BRD8 ENSG00000112983	0.949346
BRD9 ENSG00000028310	1.1764
BRDT ENSG00000137948	0.942491
BRE ENSG00000158019	1.51155
BRF1 ENSG00000185024	1.37065
BRF2 ENSG00000104221	1.54901
BRI3 ENSG00000164713	1.33472
BRI3BP ENSG00000184992	1.02894
BRICD5 ENSG00000182685	1.29525
BRINP1 ENSG00000078725	1.3881
BRINP2 ENSG00000198797	0.949618
BRINP3 ENSG00000162670	0.824839
BRIP1 ENSG00000136492	1.0554
BRIX1 ENSG00000113460	0.7298
BRK1 ENSG00000254999	1.17894
BRMS1 ENSG00000174744	1.49823
BRMS1L ENSG00000100916	0.922516
BROX ENSG00000162819	0.762968
BRPF1 ENSG00000156983	0.999388
BRPF3 ENSG00000096070	1.17064
BRS3 ENSG00000102239	0.9416
BRSK1 ENSG00000160469	0.657414
BRSK2 ENSG00000174672	1.21996
BRWD1 ENSG00000185658	0.544444
BRWD3 ENSG00000165288	0.540674
BSCL2 ENSG00000168000	0.988078
BSDC1 ENSG00000160058	1.01143
BSG ENSG00000172270	1.51344
BSN ENSG00000164061	0.781891
BSND ENSG00000162399	0.837056
BSPH1 ENSG00000188334	1.33093
BSPRY ENSG00000119411	0.99855
BST1 ENSG00000109743	1.01488
BST2 ENSG00000130303	1.12883
BTAF1 ENSG00000095564	0.560561
BTBD1 ENSG00000064726	0.705629
BTBD10 ENSG00000148925	0.899375
BTBD11 ENSG00000151136	1.35915
BTBD16 ENSG00000138152	1.26505
BTBD18 ENSG00000233436	0.949467
BTBD19 ENSG00000222009	1.16376
BTBD2 ENSG00000133243	1.60276
BTBD3 ENSG00000132640	0.562132
BTBD6 ENSG00000184887	1.14573
BTBD7 ENSG00000011114	0.804325
BTBD8 ENSG00000189195	0.887684
BTBD9 ENSG00000183826	1.01974
BTC ENSG00000174808	0.724083
BTD ENSG00000169814	1.1006
BTF3 ENSG00000145741	1.05238
BTF3L4 ENSG00000134717	0.784556
BTG1 ENSG00000133639	0.613173
BTG2 ENSG00000159388	0.586898
BTG3 ENSG00000154640	0.640559
BTG4 ENSG00000137707	0.768975
BTK ENSG00000010671	1.42689
BTLA ENSG00000186265	0.817043
BTN1A1 ENSG00000124557	0.816684
BTN2A1 ENSG00000112763	0.796986
BTN2A2 ENSG00000124508	0.661239
BTN3A1 ENSG00000026950	1.21205
BTN3A2 ENSG00000186470	0.940078
BTN3A3 ENSG00000111801	1.21427
BTNL2 ENSG00000204290	0.756473
BTNL3 ENSG00000168903	1.12273
BTNL8 ENSG00000113303	0.981493
BTNL9 ENSG00000165810	0.732191
BTRC ENSG00000166167	1.32545
BUB1 ENSG00000169679	1.00157
BUB1B ENSG00000156970	1.15507
BUB3 ENSG00000154473	0.767018
BUD13 ENSG00000137656	1.02474
BUD31 ENSG00000106245	1.0093
BVES ENSG00000112276	1.03288
BYSL ENSG00000112578	1.07739
BZW1 ENSG00000082153	0.739223
BZW2 ENSG00000136261	0.476515
C10orf10 ENSG00000165507	0.716559
C10orf105 ENSG00000214688	0.725229
C10orf107 ENSG00000183346	1.06985
C10orf11 ENSG00000148655	1.32455
C10orf128 ENSG00000204161	0.978395
C10orf142 ENSG00000277288	0.969061
C10orf2 ENSG00000107815	1.29559
C10orf35 ENSG00000171224	1.38387
C10orf53 ENSG00000178645	0.786665
C10orf54 ENSG00000107738	1.55288
C10orf55 ENSG00000222047	1.25499
C10orf62 ENSG00000203942	0.887384
C10orf67 ENSG00000179133	1.47885
C10orf71 ENSG00000177354	0.724903
C10orf76 ENSG00000120029	1.49265
C10orf82 ENSG00000165863	0.986036
C10orf88 ENSG00000119965	0.61225
C10orf90 ENSG00000154493	0.892273
C10orf95 ENSG00000120055	0.962905
C10orf99 ENSG00000188373	0.383314
C11orf1 ENSG00000137720	0.838688
C11orf16 ENSG00000176029	1.05855
C11orf21 ENSG00000110665	0.873151
C11orf24 ENSG00000171067	1.08204
C11orf31 ENSG00000211450	1.26535
C11orf40 ENSG00000171987	0.865837
C11orf42 ENSG00000180878	1.03893
C11orf45 ENSG00000174370	0.895079
C11orf49 ENSG00000149179	1.06969
C11orf52 ENSG00000149300	0.841683
C11orf53 ENSG00000150750	1.00177
C11orf54 ENSG00000182919	1.07998
C11orf57 ENSG00000150776	0.742225
C11orf58 ENSG00000110696	0.530313
C11orf63 ENSG00000109944	1.25678
C11orf65 ENSG00000166323	0.847469
C11orf68 ENSG00000175573	1.44672
C11orf70 ENSG00000137691	1.18915
C11orf71 ENSG00000180425	1.08439
C11orf74 ENSG00000166352	1.11512
C11orf80 ENSG00000173715	0.979656
C11orf84 ENSG00000168005	1.46679
C11orf87 ENSG00000185742	1.25267
C11orf88 ENSG00000183644	1.09136
C11orf91 ENSG00000205177	0.706707
C11orf94 ENSG00000234776	1.24948
C11orf95 ENSG00000188070	1.4315
C11orf96 ENSG00000187479	0.926113
C11orf98 ENSG00000278615	0.87944
C12orf10 ENSG00000139637	1.25111
C12orf29 ENSG00000133641	0.789802
C12orf4 ENSG00000047621	0.972191
C12orf40 ENSG00000180116	1.15903
C12orf42 ENSG00000179088	0.678453
C12orf43 ENSG00000157895	1.28767
C12orf45 ENSG00000151131	1.38798
C12orf49 ENSG00000111412	1.07933
C12orf50 ENSG00000165805	0.893239
C12orf54 ENSG00000177627	1.03183
C12orf56 ENSG00000185306	1.15046
C12orf57 ENSG00000111678	1.31234
C12orf60 ENSG00000182993	0.791858
C12orf65 ENSG00000130921	0.899078
C12orf66 ENSG00000174206	1.0671
C12orf71 ENSG00000214700	0.778812
C12orf73 ENSG00000204954	1.31471
C12orf75 ENSG00000235162	1.23058
C12orf76 ENSG00000174456	1.00242
C14orf1 ENSG00000133935	1.37296
C14orf105 ENSG00000100557	0.976329
C14orf119 ENSG00000179933	1.21935
C14orf132 ENSG00000227051	0.777425
C14orf142 ENSG00000170270	0.817777
C14orf159 ENSG00000133943	1.38956
C14orf166 ENSG00000087302	1.01743
C14orf169 ENSG00000170468	1.32607
C14orf177 ENSG00000176605	1.10792
C14orf178 ENSG00000197734	1.04352
C14orf180 ENSG00000184601	0.94923
C14orf2 ENSG00000156411	1.38335
C14orf28 ENSG00000179476	0.958357
C14orf37 ENSG00000139971	1.00294
C14orf39 ENSG00000179008	0.904737
C14orf79 ENSG00000140104	0.90653
C14orf80 ENSG00000185347	0.900662
C14orf93 ENSG00000100802	1.58838
C15orf39 ENSG00000167173	1.03405
C15orf40 ENSG00000169609	1.07734
C15orf41 ENSG00000186073	0.829904
C15orf48 ENSG00000166920	0.51811
C15orf52 ENSG00000188549	1.69373
C15orf53 ENSG00000175779	0.822516
C15orf57 ENSG00000128891	1.18834
C15orf59 ENSG00000205363	1.5446
C15orf61 ENSG00000189227	1.18233
C15orf62 ENSG00000188277	0.808244
C15orf65 ENSG00000261652	0.708109
C16orf13 ENSG00000130731	1.34176
C16orf45 ENSG00000166780	1.35228
C16orf46 ENSG00000166455	0.971565
C16orf52 ENSG00000185716	0.93855
C16orf54 ENSG00000185905	0.908218
C16orf58 ENSG00000140688	1.48081
C16orf59 ENSG00000162062	1.04397
C16orf62 ENSG00000103544	1.07641
C16orf70 ENSG00000125149	1.17454
C16orf71 ENSG00000166246	1.04821
C16orf72 ENSG00000182831	0.823406
C16orf74 ENSG00000154102	1.39134
C16orf78 ENSG00000166152	0.845811
C16orf82 ENSG00000234186	0.970094
C16orf86 ENSG00000159761	1.63251
C16orf87 ENSG00000155330	0.727155
C16orf89 ENSG00000153446	1.26093
C16orf91 ENSG00000174109	1.31613
C16orf92 ENSG00000167194	0.692634
C16orf95 ENSG00000260456	0.795101
C16orf96 ENSG00000205832	0.799176
C17orf105 ENSG00000231256	1.04126
C17orf107 ENSG00000205710	0.752111
C17orf49 ENSG00000258315	0.73971
C17orf50 ENSG00000270806	0.769402
C17orf51 ENSG00000212719	1.40919
C17orf53 ENSG00000125319	1.19851
C17orf58 ENSG00000186665	0.952874
C17orf62 ENSG00000178927	0.927495
C17orf64 ENSG00000141371	1.08747
C17orf67 ENSG00000214226	0.903168
C17orf74 ENSG00000184560	0.863671
C17orf75 ENSG00000108666	1.14577
C17orf78 ENSG00000278505	1.09702
C17orf80 ENSG00000141219	1.34605
C17orf89 ENSG00000224877	1.20203
C17orf96 ENSG00000273604	0.73652
C17orf97 ENSG00000187624	1.3812
C17orf98 ENSG00000275489	0.780517
C17orf99 ENSG00000187997	0.876299
C18orf21 ENSG00000141428	1.11073
C18orf25 ENSG00000152242	0.873135
C18orf32 ENSG00000177576	1.13599
C18orf54 ENSG00000166845	0.973086
C18orf63 ENSG00000206043	0.823899
C18orf8 ENSG00000141452	1.1047
C19orf12 ENSG00000131943	1.18827
C19orf18 ENSG00000177025	1.10272
C19orf24 ENSG00000228300	1.00501
C19orf25 ENSG00000119559	1.17716
C19orf33 ENSG00000167644	0.817721
C19orf35 ENSG00000188305	1.03093
C19orf38 ENSG00000214212	1.10957
C19orf43 ENSG00000123144	1.15711
C19orf44 ENSG00000105072	1.16226
C19orf45 ENSG00000198723	1.03645
C19orf47 ENSG00000160392	1.17116
C19orf48 ENSG00000167747	0.893383
C19orf52 ENSG00000142444	1.62536
C19orf53 ENSG00000104979	1.17093
C19orf54 ENSG00000188493	1.35058
C19orf57 ENSG00000132016	0.632712
C19orf60 ENSG00000006015	1.32629
C19orf66 ENSG00000130813	1.11754
C19orf67 ENSG00000188032	0.900476
C19orf68 ENSG00000185453	1.02624
C19orf70 ENSG00000174917	1.43263
C19orf71 ENSG00000183397	1.1145
C19orf73 ENSG00000221916	1.21697
C19orf81 ENSG00000235034	1.25856
C19orf84 ENSG00000262874	0.969519
C1D ENSG00000197223	0.673611
C1GALT1 ENSG00000106392	0.737508
C1GALT1C1 ENSG00000171155	0.75611
C1GALT1C1L ENSG00000223658	0.74534
C1QA ENSG00000173372	1.18718
C1QB ENSG00000173369	1.29865
C1QBP ENSG00000108561	1.41655
C1QC ENSG00000159189	1.72169
C1QL1 ENSG00000131094	1.94264
C1QL2 ENSG00000144119	0.716336
C1QL3 ENSG00000165985	0.785943
C1QL4 ENSG00000186897	1.0551
C1QTNF1 ENSG00000173918	1.3489
C1QTNF2 ENSG00000145861	1.26623
C1QTNF3 ENSG00000082196	1.19043
C1QTNF4 ENSG00000172247	1.48464
C1QTNF5 ENSG00000223953	0.745588
C1QTNF6 ENSG00000133466	1.05166
C1QTNF7 ENSG00000163145	0.977319
C1QTNF9 ENSG00000240654	0.988733
C1QTNF9B ENSG00000205863	0.692678
C1QTNF9B-AS1 ENSG00000281899	0.693994
C1R ENSG00000159403	1.70276
C1RL ENSG00000139178	1.00754
C1S ENSG00000182326	1.53841
C1orf100 ENSG00000173728	0.953198
C1orf101 ENSG00000179397	0.864243
C1orf105 ENSG00000180999	0.895944
C1orf106 ENSG00000163362	0.926505
C1orf109 ENSG00000116922	0.83529
C1orf112 ENSG00000000460	0.978634
C1orf115 ENSG00000162817	0.692898
C1orf116 ENSG00000182795	1.10791
C1orf122 ENSG00000197982	1.5455
C1orf123 ENSG00000162384	1.50166
C1orf127 ENSG00000175262	1.17252
C1orf131 ENSG00000143633	0.719046
C1orf141 ENSG00000203963	0.792422
C1orf145 ENSG00000162913	0.78513
C1orf146 ENSG00000203910	1.09752
C1orf158 ENSG00000157330	0.771847
C1orf159 ENSG00000131591	1.47328
C1orf162 ENSG00000143110	1.18933
C1orf167 ENSG00000215910	0.73938
C1orf168 ENSG00000187889	0.941175
C1orf174 ENSG00000198912	0.760766
C1orf185 ENSG00000204006	1.01221
C1orf186 ENSG00000263961	0.787414
C1orf194 ENSG00000179902	1.16702
C1orf198 ENSG00000119280	1.20473
C1orf204 ENSG00000188004	1.27907
C1orf21 ENSG00000116667	1.0831
C1orf210 ENSG00000253313	0.63441
C1orf216 ENSG00000142686	1.32075
C1orf226 ENSG00000239887	1.05237
C1orf228 ENSG00000198520	1.25649
C1orf234 ENSG00000227868	0.886571
C1orf27 ENSG00000157181	0.603822
[truncated: 15,949 more rows]
