# Supplementary material for: Spatial maps of prostate cancer transcriptomes reveal an unexplored landscape of heterogeneity
Source: Nat Commun. 2018 Jun 20;9:2419. doi: 10.1038/s41467-018-04724-5 (PMC6010471; doi:10.1038/s41467-018-04724-5)
Supplement: Supplementary file 9 — Supplementary Data 6 [file 41467_2018_4724_MOESM9_ESM.zip › Supplementary Dataset 3/experiment0000-contributions_gene.tsv]

A1BG ENSG00000121410	3
A1CF ENSG00000148584	0
A2M ENSG00000175899	7008
A2ML1 ENSG00000166535	0
A4GALT ENSG00000128274	365
AAAS ENSG00000094914	146
AACS ENSG00000081760	20
AADAC ENSG00000114771	0
AADACL2 ENSG00000197953	0
AADACL4 ENSG00000204518	0
AADAT ENSG00000109576	4
AAED1 ENSG00000158122	68
AAGAB ENSG00000103591	46
AAK1 ENSG00000115977	46
AAMDC ENSG00000087884	185
AAMP ENSG00000127837	640
AAR2 ENSG00000131043	154
AARD ENSG00000205002	10
AARS ENSG00000090861	234
AARSD1 ENSG00000266967	27
AASDH ENSG00000157426	1
AASDHPPT ENSG00000149313	8
AASS ENSG00000008311	2
AATF ENSG00000275700	199
AATK ENSG00000181409	19
AATK-AS1 ENSG00000225180	0
ABAT ENSG00000183044	5
ABC13-47488600E17.1 ENSG00000283199	3
ABC13-47656900H15.1 ENSG00000283566	1
ABC7-42404400C24.1 ENSG00000277758	3
ABCA1 ENSG00000165029	4
ABCA10 ENSG00000154263	0
ABCA12 ENSG00000144452	7
ABCA13 ENSG00000179869	14
ABCA2 ENSG00000107331	406
ABCA3 ENSG00000167972	132
ABCA4 ENSG00000198691	0
ABCA5 ENSG00000154265	41
ABCA6 ENSG00000154262	2
ABCA7 ENSG00000064687	86
ABCA8 ENSG00000141338	70
ABCA9 ENSG00000154258	29
ABCB1 ENSG00000085563	16
ABCB10 ENSG00000135776	8
ABCB11 ENSG00000073734	0
ABCB4 ENSG00000005471	0
ABCB5 ENSG00000004846	1
ABCB6 ENSG00000115657	1
ABCB7 ENSG00000131269	1
ABCB8 ENSG00000197150	248
ABCB9 ENSG00000150967	34
ABCC1 ENSG00000103222	23
ABCC10 ENSG00000124574	35
ABCC11 ENSG00000121270	2
ABCC12 ENSG00000140798	0
ABCC2 ENSG00000023839	0
ABCC3 ENSG00000108846	49
ABCC4 ENSG00000125257	31
ABCC5 ENSG00000114770	40
ABCC6 ENSG00000091262	5
ABCC8 ENSG00000006071	51
ABCC9 ENSG00000069431	3
ABCD1 ENSG00000101986	216
ABCD2 ENSG00000173208	0
ABCD3 ENSG00000117528	20
ABCD4 ENSG00000119688	46
ABCE1 ENSG00000164163	18
ABCF1 ENSG00000204574	220
ABCF2 ENSG00000033050	302
ABCF3 ENSG00000161204	120
ABCG1 ENSG00000160179	7
ABCG2 ENSG00000118777	37
ABCG4 ENSG00000172350	0
ABCG5 ENSG00000138075	1
ABHD1 ENSG00000143994	10
ABHD10 ENSG00000144827	18
ABHD11 ENSG00000106077	140
ABHD12 ENSG00000100997	229
ABHD12B ENSG00000131969	0
ABHD13 ENSG00000139826	34
ABHD14A ENSG00000248487	129
ABHD14A-ACY1 ENSG00000114786	0
ABHD14B ENSG00000114779	852
ABHD15 ENSG00000168792	29
ABHD16A ENSG00000204427	7
ABHD17A ENSG00000129968	406
ABHD17B ENSG00000107362	3
ABHD17C ENSG00000136379	29
ABHD18 ENSG00000164074	16
ABHD2 ENSG00000140526	94
ABHD3 ENSG00000158201	4
ABHD4 ENSG00000100439	39
ABHD5 ENSG00000011198	0
ABHD6 ENSG00000163686	34
ABHD8 ENSG00000127220	366
ABI1 ENSG00000136754	20
ABI2 ENSG00000138443	38
ABI3 ENSG00000108798	59
ABI3BP ENSG00000154175	7
ABL1 ENSG00000097007	135
ABL2 ENSG00000143322	48
ABLIM1 ENSG00000099204	179
ABLIM2 ENSG00000163995	18
ABLIM3 ENSG00000173210	188
ABO ENSG00000175164	20
ABR ENSG00000159842	211
ABRA ENSG00000174429	0
ABRACL ENSG00000146386	1
ABT1 ENSG00000146109	32
ABTB1 ENSG00000114626	461
ABTB2 ENSG00000166016	37
AC002429.5 ENSG00000236197	0
AC004076.7 ENSG00000268533	0
AC004158.1 ENSG00000280264	1
AC004381.6 ENSG00000005189	2
AC004754.3 ENSG00000269881	7
AC004813.1 ENSG00000279777	0
AC004824.1 ENSG00000280226	0
AC005281.1 ENSG00000226690	3
AC005477.1 ENSG00000280188	0
AC005480.1 ENSG00000279461	12
AC006116.20 ENSG00000267710	0
AC006328.1 ENSG00000280301	0
AC006386.1 ENSG00000279115	9
AC006994.3 ENSG00000279317	0
AC007040.11 ENSG00000258881	0
AC007906.1 ENSG00000279018	0
AC008074.1 ENSG00000279644	0
AC008522.1 ENSG00000279232	0
AC008686.1 ENSG00000280221	0
AC008759.1 ENSG00000279471	0
AC008810.1 ENSG00000279126	0
AC008914.1 ENSG00000279768	0
AC009014.3 ENSG00000271824	0
AC009060.2 ENSG00000280252	0
AC009977.1 ENSG00000279335	0
AC010731.4 ENSG00000235118	0
AC011155.1 ENSG00000280098	0
AC011380.1 ENSG00000281227	0
AC012005.1 ENSG00000279274	9
AC012005.2 ENSG00000279287	0
AC012363.1 ENSG00000281676	0
AC013269.5 ENSG00000184761	0
AC013461.1 ENSG00000091436	105
AC016142.1 ENSG00000280141	0
AC016549.1 ENSG00000281325	3
AC016577.1 ENSG00000279646	0
AC016991.1 ENSG00000279435	0
AC017081.1 ENSG00000279921	0
AC018512.1 ENSG00000279808	0
AC018902.1 ENSG00000280817	0
AC021106.1 ENSG00000279386	0
AC024060.1 ENSG00000281584	0
AC024592.12 ENSG00000267740	0
AC025335.1 ENSG00000179859	23
AC055733.1 ENSG00000280127	0
AC055866.1 ENSG00000281079	0
AC069063.2 ENSG00000279380	0
AC073130.2 ENSG00000281656	0
AC073657.1 ENSG00000279937	0
AC074033.1 ENSG00000281137	2
AC087350.1 ENSG00000281527	0
AC087762.1 ENSG00000279588	0
AC090154.1 ENSG00000278888	0
AC090498.1 ENSG00000279483	291
AC092384.1 ENSG00000280675	1
AC092835.2 ENSG00000233757	0
AC092881.1 ENSG00000279530	0
AC100821.1 ENSG00000280473	0
AC104057.1 ENSG00000280427	1
AC104073.1 ENSG00000280410	4
AC104304.4 ENSG00000283473	0
AC104389.2 ENSG00000279824	0
AC104981.1 ENSG00000278938	0
AC105009.1 ENSG00000281855	0
AC105052.1 ENSG00000279168	2
AC109486.1 ENSG00000280447	0
AC109829.1 ENSG00000233438	0
AC110602.1 ENSG00000281267	22
AC110615.1 ENSG00000279909	3
AC112719.1 ENSG00000280671	0
AC113404.1 ENSG00000254893	55
AC118758.1 ENSG00000268187	0
AC131097.4 ENSG00000216921	8
AC131263.1 ENSG00000280550	0
AC138517.6 ENSG00000283288	0
AC138647.1 ENSG00000226490	0
AC138969.4 ENSG00000183889	60
AC241377.1 ENSG00000281741	6
AC241585.1 ENSG00000281571	5
AC242988.1 ENSG00000278939	0
AC243756.1 ENSG00000270339	0
AC243945.1 ENSG00000279510	0
AC245100.1 ENSG00000280649	4
ACAA1 ENSG00000060971	415
ACAA2 ENSG00000167315	37
ACACA ENSG00000278540	176
ACACB ENSG00000076555	53
ACAD10 ENSG00000111271	18
ACAD11 ENSG00000240303	0
ACAD8 ENSG00000151498	105
ACAD9 ENSG00000177646	70
ACADL ENSG00000115361	45
ACADM ENSG00000117054	15
ACADS ENSG00000122971	326
ACADSB ENSG00000196177	28
ACADVL ENSG00000072778	2149
ACAN ENSG00000157766	25
ACAP1 ENSG00000072818	186
ACAP2 ENSG00000114331	27
ACAP3 ENSG00000131584	930
ACAT1 ENSG00000075239	64
ACAT2 ENSG00000120437	45
ACBD3 ENSG00000182827	44
ACBD4 ENSG00000181513	246
ACBD5 ENSG00000107897	12
ACBD6 ENSG00000230124	89
ACBD7 ENSG00000176244	0
ACCS ENSG00000110455	43
ACCSL ENSG00000205126	0
ACD ENSG00000102977	206
ACE ENSG00000159640	28
ACE2 ENSG00000130234	0
ACER1 ENSG00000167769	3
ACER2 ENSG00000177076	0
ACER3 ENSG00000078124	43
ACHE ENSG00000087085	80
ACIN1 ENSG00000100813	250
ACKR1 ENSG00000213088	86
ACKR2 ENSG00000144648	9
ACKR3 ENSG00000144476	66
ACKR4 ENSG00000129048	1
ACLY ENSG00000131473	69
ACMSD ENSG00000153086	0
ACO1 ENSG00000122729	32
ACO2 ENSG00000100412	77
ACOD1 ENSG00000102794	0
ACOT1 ENSG00000184227	22
ACOT11 ENSG00000162390	7
ACOT12 ENSG00000172497	0
ACOT13 ENSG00000112304	73
ACOT2 ENSG00000119673	32
ACOT4 ENSG00000177465	3
ACOT6 ENSG00000205669	0
ACOT7 ENSG00000097021	177
ACOT8 ENSG00000101473	172
ACOT9 ENSG00000123130	90
ACOX1 ENSG00000161533	375
ACOX2 ENSG00000168306	86
ACOX3 ENSG00000087008	70
ACOXL ENSG00000153093	24
ACP1 ENSG00000143727	46
ACP2 ENSG00000134575	236
ACP5 ENSG00000102575	156
ACP6 ENSG00000162836	64
ACP7 ENSG00000183760	2
ACPP ENSG00000014257	862
ACPT ENSG00000142513	0
ACR ENSG00000100312	4
ACRBP ENSG00000111644	0
ACRC ENSG00000147174	0
ACRV1 ENSG00000134940	0
ACSBG1 ENSG00000103740	22
ACSBG2 ENSG00000130377	1
ACSF2 ENSG00000167107	158
ACSF3 ENSG00000176715	424
ACSL1 ENSG00000151726	14
ACSL3 ENSG00000123983	91
ACSL4 ENSG00000068366	78
ACSL5 ENSG00000197142	67
ACSL6 ENSG00000164398	1
ACSM1 ENSG00000166743	5
ACSM2A ENSG00000183747	1
ACSM2B ENSG00000066813	3
ACSM3 ENSG00000005187	21
ACSM4 ENSG00000215009	0
ACSM5 ENSG00000183549	1
ACSM6 ENSG00000173124	0
ACSS1 ENSG00000154930	255
ACSS2 ENSG00000131069	64
ACSS3 ENSG00000111058	18
ACTA1 ENSG00000143632	21
ACTA2 ENSG00000107796	1750
ACTB ENSG00000075624	28977
ACTBL2 ENSG00000169067	1
ACTC1 ENSG00000159251	21
ACTG1 ENSG00000184009	3207
ACTG2 ENSG00000163017	8998
ACTL10 ENSG00000182584	83
ACTL6A ENSG00000136518	33
ACTL6B ENSG00000077080	0
ACTL7A ENSG00000187003	0
ACTN1 ENSG00000072110	971
ACTN2 ENSG00000077522	9
ACTN3 ENSG00000248746	4
ACTN4 ENSG00000130402	2036
ACTR10 ENSG00000131966	18
ACTR1A ENSG00000138107	296
ACTR1B ENSG00000115073	371
ACTR2 ENSG00000138071	89
ACTR3 ENSG00000115091	41
ACTR3B ENSG00000133627	11
ACTR3C ENSG00000106526	0
ACTR5 ENSG00000101442	6
ACTR6 ENSG00000075089	13
ACTR8 ENSG00000113812	17
ACTRT2 ENSG00000169717	0
ACTRT3 ENSG00000184378	1
ACVR1 ENSG00000115170	18
ACVR1B ENSG00000135503	4
ACVR1C ENSG00000123612	3
ACVR2A ENSG00000121989	8
ACVR2B ENSG00000114739	27
ACVRL1 ENSG00000139567	233
ACY1 ENSG00000243989	4
ACY3 ENSG00000132744	0
ACYP1 ENSG00000119640	2
ACYP2 ENSG00000170634	94
ADA ENSG00000196839	23
ADAD1 ENSG00000164113	0
ADAD2 ENSG00000140955	4
ADAL ENSG00000168803	76
ADAM10 ENSG00000137845	110
ADAM11 ENSG00000073670	10
ADAM12 ENSG00000148848	0
ADAM15 ENSG00000143537	907
ADAM17 ENSG00000151694	41
ADAM18 ENSG00000168619	0
ADAM19 ENSG00000135074	35
ADAM2 ENSG00000104755	14
ADAM20 ENSG00000134007	0
ADAM22 ENSG00000008277	1
ADAM23 ENSG00000114948	7
ADAM28 ENSG00000042980	17
ADAM29 ENSG00000168594	0
ADAM30 ENSG00000134249	0
ADAM32 ENSG00000197140	5
ADAM33 ENSG00000149451	714
ADAM7 ENSG00000069206	1
ADAM8 ENSG00000151651	21
ADAM9 ENSG00000168615	63
ADAMDEC1 ENSG00000134028	0
ADAMTS1 ENSG00000154734	201
ADAMTS10 ENSG00000142303	185
ADAMTS12 ENSG00000151388	18
ADAMTS13 ENSG00000160323	34
ADAMTS14 ENSG00000138316	6
ADAMTS15 ENSG00000166106	20
ADAMTS16 ENSG00000145536	0
ADAMTS17 ENSG00000140470	0
ADAMTS18 ENSG00000140873	10
ADAMTS19 ENSG00000145808	0
ADAMTS2 ENSG00000087116	12
ADAMTS20 ENSG00000173157	0
ADAMTS3 ENSG00000156140	1
ADAMTS4 ENSG00000158859	2
ADAMTS5 ENSG00000154736	12
ADAMTS6 ENSG00000049192	0
ADAMTS7 ENSG00000136378	7
ADAMTS8 ENSG00000134917	107
ADAMTS9 ENSG00000163638	7
ADAMTSL1 ENSG00000178031	23
ADAMTSL2 ENSG00000197859	155
ADAMTSL3 ENSG00000156218	18
ADAMTSL4 ENSG00000143382	130
ADAMTSL5 ENSG00000185761	0
ADAP1 ENSG00000105963	82
ADAP2 ENSG00000184060	5
ADAR ENSG00000160710	368
ADARB1 ENSG00000197381	16
ADARB2 ENSG00000185736	0
ADAT1 ENSG00000065457	0
ADAT2 ENSG00000189007	2
ADAT3 ENSG00000213638	0
ADCK1 ENSG00000063761	22
ADCK2 ENSG00000133597	81
ADCK3 ENSG00000163050	242
ADCK4 ENSG00000123815	140
ADCK5 ENSG00000173137	204
ADCY1 ENSG00000164742	1
ADCY10 ENSG00000143199	9
ADCY2 ENSG00000078295	35
ADCY3 ENSG00000138031	35
ADCY4 ENSG00000129467	51
ADCY5 ENSG00000173175	349
ADCY6 ENSG00000174233	114
ADCY7 ENSG00000121281	9
ADCY8 ENSG00000155897	0
ADCY9 ENSG00000162104	90
ADCYAP1 ENSG00000141433	0
ADCYAP1R1 ENSG00000078549	3
ADD1 ENSG00000087274	152
ADD2 ENSG00000075340	1
ADD3 ENSG00000148700	30
ADGB ENSG00000118492	0
ADGRA1 ENSG00000197177	0
ADGRA2 ENSG00000020181	344
ADGRA3 ENSG00000152990	22
ADGRB1 ENSG00000181790	29
ADGRB2 ENSG00000121753	221
ADGRB3 ENSG00000135298	3
ADGRD1 ENSG00000111452	13
ADGRD2 ENSG00000180264	58
ADGRE1 ENSG00000174837	0
ADGRE2 ENSG00000127507	2
ADGRE3 ENSG00000131355	0
ADGRE5 ENSG00000123146	329
ADGRF1 ENSG00000153292	2
ADGRF2 ENSG00000164393	0
ADGRF3 ENSG00000173567	0
ADGRF4 ENSG00000153294	0
ADGRF5 ENSG00000069122	6
ADGRG1 ENSG00000205336	137
ADGRG2 ENSG00000173698	0
ADGRG3 ENSG00000182885	6
ADGRG4 ENSG00000156920	0
ADGRG5 ENSG00000159618	2
ADGRG6 ENSG00000112414	6
ADGRG7 ENSG00000144820	0
ADGRL1 ENSG00000072071	183
ADGRL2 ENSG00000117114	140
ADGRL3 ENSG00000150471	2
ADGRL4 ENSG00000162618	39
ADGRV1 ENSG00000164199	2
ADH1A ENSG00000187758	0
ADH1B ENSG00000196616	15
ADH1C ENSG00000248144	17
ADH4 ENSG00000198099	1
ADH5 ENSG00000197894	190
ADH6 ENSG00000172955	0
ADH7 ENSG00000196344	1
ADHFE1 ENSG00000147576	6
ADI1 ENSG00000182551	996
ADIG ENSG00000182035	0
ADIPOQ ENSG00000181092	0
ADIPOR1 ENSG00000159346	153
ADIPOR2 ENSG00000006831	19
ADIRF ENSG00000148671	2844
ADK ENSG00000156110	11
ADM ENSG00000148926	1
ADM2 ENSG00000128165	54
ADM5 ENSG00000224420	1
ADNP ENSG00000101126	204
ADNP2 ENSG00000101544	84
ADO ENSG00000181915	25
ADORA1 ENSG00000163485	14
ADORA2A ENSG00000128271	0
ADORA2B ENSG00000170425	0
ADORA3 ENSG00000282608	4
ADPGK ENSG00000159322	105
ADPRH ENSG00000144843	22
ADPRHL1 ENSG00000153531	28
ADPRHL2 ENSG00000116863	74
ADPRM ENSG00000170222	5
ADRA1A ENSG00000120907	51
ADRA1B ENSG00000170214	0
ADRA1D ENSG00000171873	4
ADRA2A ENSG00000150594	38
ADRA2B ENSG00000274286	4
ADRA2C ENSG00000184160	110
ADRB1 ENSG00000043591	5
ADRB2 ENSG00000169252	60
ADRB3 ENSG00000188778	16
ADRM1 ENSG00000130706	116
ADSL ENSG00000239900	46
ADSS ENSG00000035687	20
ADSSL1 ENSG00000185100	29
ADTRP ENSG00000111863	12
AEBP1 ENSG00000106624	3675
AEBP2 ENSG00000139154	29
AEN ENSG00000181026	65
AES ENSG00000104964	2923
AF011889.5 ENSG00000241489	13
AF111168.1 ENSG00000280308	0
AF131216.1 ENSG00000280273	0
AF165138.7 ENSG00000243440	0
AFAP1 ENSG00000196526	18
AFAP1L1 ENSG00000157510	43
AFAP1L2 ENSG00000169129	14
AFF1 ENSG00000172493	31
AFF2 ENSG00000155966	0
AFF3 ENSG00000144218	18
AFF4 ENSG00000072364	39
AFG3L2 ENSG00000141385	86
AFM ENSG00000079557	0
AFMID ENSG00000183077	36
AFP ENSG00000081051	0
AFTPH ENSG00000119844	33
AGA ENSG00000038002	13
AGAP1 ENSG00000157985	12
AGAP14P ENSG00000279058	5
AGAP2 ENSG00000135439	28
AGAP3 ENSG00000133612	167
AGAP4 ENSG00000188234	18
AGAP5 ENSG00000172650	1
AGAP6 ENSG00000204149	21
AGAP9 ENSG00000204172	19
AGBL1 ENSG00000273540	3
AGBL2 ENSG00000165923	31
AGBL3 ENSG00000146856	23
AGBL4 ENSG00000186094	8
AGBL5 ENSG00000084693	117
AGER ENSG00000204305	26
AGFG1 ENSG00000173744	16
AGFG2 ENSG00000106351	46
AGGF1 ENSG00000164252	15
AGK ENSG00000006530	4
AGL ENSG00000162688	19
AGMAT ENSG00000116771	0
AGMO ENSG00000187546	0
AGO1 ENSG00000092847	65
AGO2 ENSG00000123908	53
AGO3 ENSG00000126070	57
AGO4 ENSG00000134698	18
AGPAT1 ENSG00000204310	493
AGPAT2 ENSG00000169692	467
AGPAT3 ENSG00000160216	57
AGPAT4 ENSG00000026652	103
AGPAT5 ENSG00000155189	21
AGPS ENSG00000018510	6
AGR2 ENSG00000106541	300
AGR3 ENSG00000173467	20
AGRN ENSG00000188157	176
AGRP ENSG00000159723	0
AGT ENSG00000135744	73
AGTPBP1 ENSG00000135049	4
AGTR1 ENSG00000144891	18
AGTRAP ENSG00000177674	515
AGXT ENSG00000172482	0
AGXT2 ENSG00000113492	0
AHCTF1 ENSG00000153207	52
AHCY ENSG00000101444	178
AHCYL1 ENSG00000168710	217
AHCYL2 ENSG00000158467	5
AHDC1 ENSG00000126705	114
AHI1 ENSG00000135541	136
AHNAK ENSG00000124942	827
AHNAK2 ENSG00000185567	372
AHR ENSG00000106546	17
AHRR ENSG00000063438	2
AHSA1 ENSG00000100591	101
AHSA2 ENSG00000173209	78
AHSG ENSG00000145192	0
AHSP ENSG00000169877	0
AICDA ENSG00000111732	0
AIDA ENSG00000186063	19
AIF1 ENSG00000204472	63
AIF1L ENSG00000126878	10
AIFM1 ENSG00000156709	78
AIFM2 ENSG00000042286	152
AIFM3 ENSG00000183773	3
AIG1 ENSG00000146416	133
AIM1 ENSG00000112297	17
AIM1L ENSG00000176092	2
AIM2 ENSG00000163568	0
AIMP1 ENSG00000164022	59
AIMP2 ENSG00000106305	7
AIP ENSG00000110711	535
AIPL1 ENSG00000129221	9
AIRE ENSG00000160224	0
AJ239318.1 ENSG00000280108	0
AJAP1 ENSG00000196581	0
AJUBA ENSG00000129474	33
AK1 ENSG00000106992	179
AK2 ENSG00000004455	174
AK3 ENSG00000147853	83
AK4 ENSG00000162433	78
AK5 ENSG00000154027	0
AK6 ENSG00000085231	24
AK7 ENSG00000140057	0
AK8 ENSG00000165695	53
AK9 ENSG00000155085	4
AKAP1 ENSG00000121057	381
AKAP10 ENSG00000108599	26
AKAP11 ENSG00000023516	41
AKAP12 ENSG00000131016	45
AKAP13 ENSG00000170776	86
AKAP14 ENSG00000186471	0
AKAP17A ENSG00000197976	29
AKAP3 ENSG00000111254	0
AKAP4 ENSG00000147081	0
AKAP5 ENSG00000179841	5
AKAP6 ENSG00000151320	17
AKAP7 ENSG00000118507	5
AKAP8 ENSG00000105127	51
AKAP8L ENSG00000011243	804
AKAP9 ENSG00000127914	80
AKIP1 ENSG00000166452	85
AKIRIN1 ENSG00000174574	42
AKIRIN2 ENSG00000135334	15
AKNA ENSG00000106948	118
AKNAD1 ENSG00000162641	0
AKR1A1 ENSG00000117448	151
AKR1B1 ENSG00000085662	353
AKR1B10 ENSG00000198074	0
AKR1B15 ENSG00000227471	0
AKR1C1 ENSG00000187134	152
AKR1C2 ENSG00000151632	117
AKR1C3 ENSG00000196139	22
AKR1C4 ENSG00000198610	0
AKR1D1 ENSG00000122787	2
AKR1E2 ENSG00000165568	2
AKR7A2 ENSG00000053371	166
AKR7A3 ENSG00000162482	2
AKR7L ENSG00000211454	7
AKT1 ENSG00000142208	646
AKT1S1 ENSG00000204673	764
AKT2 ENSG00000105221	434
AKT3 ENSG00000117020	139
AKTIP ENSG00000166971	44
AL023806.1 ENSG00000280184	0
AL049794.1 ENSG00000280240	0
AL049872.1 ENSG00000279963	0
AL133475.1 ENSG00000281602	0
AL135745.1 ENSG00000279654	1
AL135787.1 ENSG00000283263	0
AL354828.1 ENSG00000279282	0
AL354828.2 ENSG00000280175	0
AL356053.1 ENSG00000150076	5
AL356289.1 ENSG00000279096	0
AL356585.1 ENSG00000279081	58
AL357140.1 ENSG00000280113	0
AL358852.1 ENSG00000278899	1
AL365181.1 ENSG00000280316	0
AL513523.2 ENSG00000279767	43
AL589743.1 ENSG00000279508	52
AL590235.1 ENSG00000280230	0
AL645922.1 ENSG00000279546	0
ALAD ENSG00000148218	37
ALAS1 ENSG00000023330	25
ALAS2 ENSG00000158578	0
ALB ENSG00000163631	0
ALCAM ENSG00000170017	29
ALDH16A1 ENSG00000161618	291
ALDH18A1 ENSG00000059573	176
ALDH1A1 ENSG00000165092	108
ALDH1A2 ENSG00000128918	14
ALDH1A3 ENSG00000184254	65
ALDH1B1 ENSG00000137124	381
ALDH1L1 ENSG00000144908	118
ALDH1L2 ENSG00000136010	18
ALDH3A1 ENSG00000108602	9
ALDH3A2 ENSG00000072210	124
ALDH3B1 ENSG00000006534	46
ALDH3B2 ENSG00000132746	0
ALDH4A1 ENSG00000159423	268
ALDH5A1 ENSG00000112294	42
ALDH6A1 ENSG00000119711	20
ALDH7A1 ENSG00000164904	140
ALDH8A1 ENSG00000118514	16
ALDH9A1 ENSG00000143149	64
ALDOA ENSG00000149925	2502
ALDOB ENSG00000136872	0
ALDOC ENSG00000109107	109
ALG1 ENSG00000033011	43
ALG10 ENSG00000139133	3
ALG10B ENSG00000175548	7
ALG11 ENSG00000253710	0
ALG12 ENSG00000182858	213
ALG13 ENSG00000101901	15
ALG14 ENSG00000172339	19
ALG1L ENSG00000189366	28
ALG1L2 ENSG00000251287	0
ALG2 ENSG00000119523	51
ALG3 ENSG00000214160	200
ALG5 ENSG00000120697	18
ALG6 ENSG00000088035	20
ALG8 ENSG00000159063	2
ALG9 ENSG00000086848	13
ALK ENSG00000171094	35
ALKBH1 ENSG00000100601	77
ALKBH2 ENSG00000189046	73
ALKBH3 ENSG00000166199	75
ALKBH4 ENSG00000160993	97
ALKBH5 ENSG00000091542	292
ALKBH6 ENSG00000239382	141
ALKBH7 ENSG00000125652	1153
ALKBH8 ENSG00000137760	4
ALLC ENSG00000151360	0
ALMS1 ENSG00000116127	6
ALOX12 ENSG00000108839	4
ALOX12B ENSG00000179477	0
ALOX15 ENSG00000161905	5
ALOX15B ENSG00000179593	289
ALOX5 ENSG00000012779	6
ALOX5AP ENSG00000132965	67
ALOXE3 ENSG00000179148	0
ALPK1 ENSG00000073331	9
ALPK2 ENSG00000198796	13
ALPK3 ENSG00000136383	15
ALPL ENSG00000162551	50
ALPP ENSG00000163283	0
ALS2 ENSG00000003393	21
ALS2CL ENSG00000178038	93
ALS2CR11 ENSG00000155754	0
ALS2CR12 ENSG00000155749	1
ALX1 ENSG00000180318	0
ALX3 ENSG00000156150	0
ALX4 ENSG00000052850	0
ALYREF ENSG00000183684	50
AMACR ENSG00000242110	26
AMBN ENSG00000178522	0
AMBP ENSG00000106927	0
AMBRA1 ENSG00000110497	11
AMD1 ENSG00000123505	111
AMDHD1 ENSG00000139344	0
AMDHD2 ENSG00000162066	156
AMELX ENSG00000125363	0
AMELY ENSG00000099721	0
AMER1 ENSG00000184675	5
AMER2 ENSG00000165566	0
AMER3 ENSG00000178171	0
AMFR ENSG00000159461	47
AMH ENSG00000104899	30
AMHR2 ENSG00000135409	0
AMIGO1 ENSG00000181754	41
AMIGO2 ENSG00000139211	4
AMIGO3 ENSG00000176020	7
AMMECR1 ENSG00000101935	0
AMMECR1L ENSG00000144233	20
AMN ENSG00000166126	10
AMN1 ENSG00000151743	4
AMOT ENSG00000126016	10
AMOTL1 ENSG00000166025	100
AMOTL2 ENSG00000114019	60
AMPD1 ENSG00000116748	6
AMPD2 ENSG00000116337	121
AMPD3 ENSG00000133805	12
AMPH ENSG00000078053	34
AMT ENSG00000145020	1
AMTN ENSG00000187689	0
AMY1A ENSG00000237763	10
AMY1B ENSG00000174876	8
AMY1C ENSG00000187733	2
AMY2A ENSG00000243480	0
AMY2B ENSG00000240038	28
AMZ1 ENSG00000174945	11
AMZ2 ENSG00000196704	13
ANAPC1 ENSG00000153107	20
ANAPC10 ENSG00000164162	11
ANAPC11 ENSG00000141552	646
ANAPC13 ENSG00000129055	38
ANAPC15 ENSG00000110200	329
ANAPC16 ENSG00000166295	423
ANAPC2 ENSG00000176248	178
ANAPC4 ENSG00000053900	21
ANAPC5 ENSG00000089053	380
ANAPC7 ENSG00000196510	164
ANG ENSG00000214274	58
ANGEL1 ENSG00000013523	57
ANGEL2 ENSG00000174606	13
ANGPT1 ENSG00000154188	38
ANGPT2 ENSG00000091879	3
ANGPT4 ENSG00000101280	0
ANGPTL1 ENSG00000116194	14
ANGPTL2 ENSG00000136859	324
ANGPTL3 ENSG00000132855	0
ANGPTL4 ENSG00000167772	244
ANGPTL5 ENSG00000187151	0
ANGPTL6 ENSG00000130812	0
ANGPTL7 ENSG00000171819	4
ANGPTL8 ENSG00000130173	4
ANHX ENSG00000227059	0
ANK1 ENSG00000029534	82
ANK2 ENSG00000145362	22
ANK3 ENSG00000151150	29
ANKAR ENSG00000151687	11
ANKDD1A ENSG00000166839	11
ANKDD1B ENSG00000189045	2
ANKEF1 ENSG00000132623	0
ANKFN1 ENSG00000153930	0
ANKFY1 ENSG00000185722	15
ANKH ENSG00000154122	122
ANKHD1 ENSG00000131503	50
ANKHD1-EIF4EBP3 ENSG00000254996	0
ANKIB1 ENSG00000001629	15
ANKK1 ENSG00000170209	2
ANKLE1 ENSG00000160117	8
ANKLE2 ENSG00000176915	141
ANKMY1 ENSG00000144504	91
ANKMY2 ENSG00000106524	14
ANKRA2 ENSG00000164331	149
ANKRD1 ENSG00000148677	0
ANKRD10 ENSG00000088448	79
ANKRD11 ENSG00000167522	165
ANKRD12 ENSG00000101745	24
ANKRD13A ENSG00000076513	64
ANKRD13B ENSG00000198720	115
ANKRD13C ENSG00000118454	2
ANKRD13D ENSG00000172932	634
ANKRD16 ENSG00000134461	33
ANKRD17 ENSG00000132466	98
ANKRD18A ENSG00000180071	5
ANKRD18B ENSG00000230453	4
ANKRD2 ENSG00000165887	10
ANKRD20A1 ENSG00000260691	3
ANKRD20A2 ENSG00000183148	0
ANKRD20A3 ENSG00000276203	1
ANKRD20A4 ENSG00000172014	1
ANKRD22 ENSG00000152766	0
ANKRD23 ENSG00000163126	23
ANKRD24 ENSG00000089847	18
ANKRD26 ENSG00000107890	36
ANKRD27 ENSG00000105186	26
ANKRD28 ENSG00000206560	32
ANKRD29 ENSG00000154065	3
ANKRD30A ENSG00000148513	0
ANKRD30B ENSG00000180777	1
ANKRD30BL ENSG00000163046	0
ANKRD31 ENSG00000145700	0
ANKRD33 ENSG00000167612	0
ANKRD33B ENSG00000164236	1
ANKRD34A ENSG00000272031	14
ANKRD34B ENSG00000189127	0
ANKRD34C ENSG00000235711	0
ANKRD35 ENSG00000198483	61
ANKRD36 ENSG00000135976	24
ANKRD36B ENSG00000196912	3
ANKRD36C ENSG00000174501	11
ANKRD37 ENSG00000186352	45
ANKRD39 ENSG00000213337	53
ANKRD40 ENSG00000154945	92
ANKRD42 ENSG00000137494	14
ANKRD44 ENSG00000065413	0
ANKRD45 ENSG00000183831	0
ANKRD46 ENSG00000186106	14
ANKRD49 ENSG00000168876	1
ANKRD50 ENSG00000151458	12
ANKRD52 ENSG00000139645	156
ANKRD53 ENSG00000144031	13
ANKRD54 ENSG00000100124	65
ANKRD55 ENSG00000164512	0
ANKRD6 ENSG00000135299	37
ANKRD61 ENSG00000157999	0
ANKRD62 ENSG00000181626	0
ANKRD65 ENSG00000235098	78
ANKRD66 ENSG00000230062	0
ANKRD7 ENSG00000106013	0
ANKRD9 ENSG00000156381	127
ANKS1A ENSG00000064999	8
ANKS1B ENSG00000185046	4
ANKS3 ENSG00000168096	318
ANKS4B ENSG00000175311	0
ANKS6 ENSG00000165138	22
ANKUB1 ENSG00000206199	0
ANKZF1 ENSG00000163516	173
ANLN ENSG00000011426	1
ANO1 ENSG00000131620	51
ANO10 ENSG00000160746	78
ANO2 ENSG00000047617	0
ANO3 ENSG00000134343	4
ANO4 ENSG00000151572	21
ANO5 ENSG00000171714	39
ANO6 ENSG00000177119	9
ANO7 ENSG00000146205	118
ANO8 ENSG00000074855	47
ANO9 ENSG00000185101	119
ANOS1 ENSG00000011201	9
ANP32A ENSG00000140350	199
ANP32B ENSG00000136938	98
ANP32D ENSG00000139223	0
ANP32E ENSG00000143401	17
ANPEP ENSG00000166825	150
ANTXR1 ENSG00000169604	128
ANTXR2 ENSG00000163297	164
ANTXRL ENSG00000274209	0
ANXA1 ENSG00000135046	186
ANXA10 ENSG00000109511	0
ANXA11 ENSG00000122359	449
ANXA13 ENSG00000104537	0
ANXA2 ENSG00000182718	575
ANXA2R ENSG00000177721	3
ANXA3 ENSG00000138772	2
ANXA4 ENSG00000196975	42
ANXA5 ENSG00000164111	124
ANXA6 ENSG00000197043	1807
ANXA7 ENSG00000138279	128
ANXA8 ENSG00000265190	68
ANXA8L1 ENSG00000264230	48
ANXA9 ENSG00000143412	0
AOAH ENSG00000136250	31
AOC1 ENSG00000002726	13
AOC2 ENSG00000131480	0
AOC3 ENSG00000131471	381
AOX1 ENSG00000138356	5
AP000275.65 ENSG00000265590	0
AP000295.9 ENSG00000249624	0
AP000304.12 ENSG00000249209	0
AP000349.2 ENSG00000280178	0
AP000350.10 ENSG00000251357	1
AP000687.1 ENSG00000280170	1
AP000721.4 ENSG00000256100	0
AP000769.1 ENSG00000279576	442
AP000866.1 ENSG00000279342	0
AP001888.1 ENSG00000281781	0
AP002962.1 ENSG00000279906	0
AP006285.2 ENSG00000278919	0
AP1AR ENSG00000138660	14
AP1B1 ENSG00000100280	269
AP1G1 ENSG00000166747	46
AP1G2 ENSG00000213983	187
AP1M1 ENSG00000072958	634
AP1M2 ENSG00000129354	191
AP1S1 ENSG00000106367	289
AP1S2 ENSG00000182287	21
AP1S3 ENSG00000152056	2
AP2A1 ENSG00000196961	561
AP2A2 ENSG00000183020	737
AP2B1 ENSG00000006125	325
AP2M1 ENSG00000161203	1225
AP2S1 ENSG00000042753	1736
AP3B1 ENSG00000132842	27
AP3B2 ENSG00000103723	1
AP3D1 ENSG00000065000	151
AP3M1 ENSG00000185009	19
AP3M2 ENSG00000070718	11
AP3S1 ENSG00000177879	23
AP3S2 ENSG00000157823	182
AP4B1 ENSG00000134262	46
AP4E1 ENSG00000081014	10
AP4M1 ENSG00000221838	61
AP4S1 ENSG00000100478	19
AP5B1 ENSG00000254470	54
AP5M1 ENSG00000053770	8
AP5S1 ENSG00000125843	21
AP5Z1 ENSG00000242802	335
APAF1 ENSG00000120868	4
APBA1 ENSG00000107282	18
APBA2 ENSG00000034053	77
APBA3 ENSG00000011132	155
APBB1 ENSG00000166313	610
APBB1IP ENSG00000077420	26
APBB2 ENSG00000163697	42
APBB3 ENSG00000113108	144
APC ENSG00000134982	18
APC2 ENSG00000115266	3
APCDD1 ENSG00000154856	231
APCDD1L ENSG00000198768	4
APCS ENSG00000132703	0
APEH ENSG00000164062	370
APELA ENSG00000248329	0
APEX1 ENSG00000100823	138
APEX2 ENSG00000169188	25
APH1A ENSG00000117362	239
APH1B ENSG00000138613	35
API5 ENSG00000166181	33
APIP ENSG00000149089	13
APITD1 ENSG00000175279	6
APITD1-CORT ENSG00000251503	0
APLF ENSG00000169621	0
APLN ENSG00000171388	0
APLNR ENSG00000134817	38
APLP1 ENSG00000105290	54
APLP2 ENSG00000084234	543
APMAP ENSG00000101474	156
APOA1 ENSG00000118137	1
APOA2 ENSG00000158874	0
APOB ENSG00000084674	21
APOBEC1 ENSG00000111701	1
APOBEC2 ENSG00000124701	0
APOBEC3A ENSG00000128383	1
APOBEC3B ENSG00000179750	0
APOBEC3C ENSG00000244509	103
APOBEC3D ENSG00000243811	27
APOBEC3F ENSG00000128394	4
APOBEC3G ENSG00000239713	46
APOBEC3H ENSG00000100298	0
APOBEC4 ENSG00000173627	0
APOBR ENSG00000184730	10
APOC1 ENSG00000130208	179
APOC2 ENSG00000234906	1
APOC3 ENSG00000110245	0
APOC4 ENSG00000267467	0
APOD ENSG00000189058	2110
APOE ENSG00000130203	3490
APOF ENSG00000175336	3
APOH ENSG00000091583	0
APOL1 ENSG00000100342	169
APOL2 ENSG00000128335	91
APOL3 ENSG00000128284	73
APOL4 ENSG00000100336	0
APOL6 ENSG00000221963	19
APOLD1 ENSG00000178878	8
APOM ENSG00000204444	4
APOO ENSG00000184831	2
APOOL ENSG00000155008	18
APP ENSG00000142192	830
APPBP2 ENSG00000062725	21
APPL1 ENSG00000157500	21
APPL2 ENSG00000136044	27
APRT ENSG00000198931	845
APTX ENSG00000137074	67
AQP1 ENSG00000240583	1207
AQP10 ENSG00000143595	5
AQP11 ENSG00000178301	1
AQP12A ENSG00000184945	0
AQP12B ENSG00000185176	0
AQP2 ENSG00000167580	11
AQP3 ENSG00000165272	106
AQP4 ENSG00000171885	0
AQP5 ENSG00000161798	3
AQP6 ENSG00000086159	1
AQP7 ENSG00000165269	1
AQP8 ENSG00000103375	0
AQP9 ENSG00000103569	0
AQR ENSG00000021776	63
AR ENSG00000169083	237
ARAF ENSG00000078061	212
ARAP1 ENSG00000186635	444
ARAP2 ENSG00000047365	19
ARAP3 ENSG00000120318	98
ARC ENSG00000198576	9
ARCN1 ENSG00000095139	91
AREG ENSG00000109321	1
AREL1 ENSG00000119682	77
ARF1 ENSG00000143761	261
ARF3 ENSG00000134287	144
ARF4 ENSG00000168374	101
ARF5 ENSG00000004059	33
ARF6 ENSG00000165527	17
ARFGAP1 ENSG00000101199	511
ARFGAP2 ENSG00000149182	481
ARFGAP3 ENSG00000242247	35
ARFGEF1 ENSG00000066777	30
ARFGEF2 ENSG00000124198	9
ARFGEF3 ENSG00000112379	76
ARFIP1 ENSG00000164144	17
ARFIP2 ENSG00000132254	308
ARFRP1 ENSG00000101246	925
ARG1 ENSG00000118520	1
ARG2 ENSG00000081181	59
ARGFX ENSG00000186103	0
ARGLU1 ENSG00000134884	179
ARHGAP1 ENSG00000175220	471
ARHGAP10 ENSG00000071205	259
ARHGAP11A ENSG00000198826	0
ARHGAP11B ENSG00000187951	0
ARHGAP12 ENSG00000165322	30
ARHGAP15 ENSG00000075884	17
ARHGAP17 ENSG00000140750	71
ARHGAP18 ENSG00000146376	17
ARHGAP19 ENSG00000213390	8
ARHGAP20 ENSG00000137727	4
ARHGAP21 ENSG00000107863	37
ARHGAP22 ENSG00000128805	66
ARHGAP23 ENSG00000275832	51
ARHGAP24 ENSG00000138639	4
ARHGAP25 ENSG00000163219	14
ARHGAP26 ENSG00000145819	5
ARHGAP27 ENSG00000159314	62
ARHGAP28 ENSG00000088756	13
ARHGAP29 ENSG00000137962	4
ARHGAP30 ENSG00000186517	16
ARHGAP31 ENSG00000031081	38
ARHGAP32 ENSG00000134909	49
ARHGAP33 ENSG00000004777	181
ARHGAP35 ENSG00000160007	108
ARHGAP36 ENSG00000147256	0
ARHGAP39 ENSG00000147799	84
ARHGAP4 ENSG00000089820	282
ARHGAP40 ENSG00000124143	1
ARHGAP42 ENSG00000165895	4
ARHGAP44 ENSG00000006740	5
ARHGAP45 ENSG00000180448	105
ARHGAP5 ENSG00000100852	26
ARHGAP6 ENSG00000047648	55
ARHGAP8 ENSG00000241484	11
ARHGAP9 ENSG00000123329	15
ARHGDIA ENSG00000141522	2477
ARHGDIB ENSG00000111348	340
ARHGDIG ENSG00000242173	0
ARHGEF1 ENSG00000076928	414
ARHGEF10 ENSG00000104728	18
ARHGEF10L ENSG00000074964	58
ARHGEF11 ENSG00000132694	145
ARHGEF12 ENSG00000196914	39
ARHGEF15 ENSG00000198844	104
ARHGEF16 ENSG00000130762	189
ARHGEF17 ENSG00000110237	289
ARHGEF18 ENSG00000104880	0
ARHGEF19 ENSG00000142632	64
ARHGEF2 ENSG00000116584	347
ARHGEF25 ENSG00000240771	276
ARHGEF26 ENSG00000114790	91
ARHGEF28 ENSG00000214944	12
ARHGEF3 ENSG00000163947	28
ARHGEF33 ENSG00000214694	0
ARHGEF35 ENSG00000213214	4
ARHGEF37 ENSG00000183111	39
ARHGEF38 ENSG00000236699	3
ARHGEF39 ENSG00000137135	26
ARHGEF4 ENSG00000136002	207
ARHGEF40 ENSG00000165801	199
ARHGEF5 ENSG00000050327	24
ARHGEF6 ENSG00000129675	1
ARHGEF7 ENSG00000102606	110
ARHGEF9 ENSG00000131089	72
ARID1A ENSG00000117713	128
ARID1B ENSG00000049618	78
ARID2 ENSG00000189079	30
ARID3A ENSG00000116017	45
ARID3B ENSG00000179361	4
ARID4A ENSG00000032219	25
ARID4B ENSG00000054267	37
ARID5A ENSG00000196843	650
ARID5B ENSG00000150347	14
ARIH1 ENSG00000166233	80
ARIH2 ENSG00000177479	136
ARIH2OS ENSG00000221883	44
ARL1 ENSG00000120805	63
ARL10 ENSG00000175414	6
ARL11 ENSG00000152213	12
ARL13B ENSG00000169379	9
ARL14 ENSG00000179674	0
ARL14EP ENSG00000152219	10
ARL15 ENSG00000185305	11
ARL16 ENSG00000214087	208
ARL17A ENSG00000185829	1
ARL17B ENSG00000228696	9
ARL2 ENSG00000213465	736
ARL2BP ENSG00000102931	30
ARL3 ENSG00000138175	82
ARL4A ENSG00000122644	8
ARL4C ENSG00000188042	35
ARL4D ENSG00000175906	75
ARL5A ENSG00000162980	43
ARL5B ENSG00000165997	6
ARL5C ENSG00000141748	0
ARL6 ENSG00000113966	6
ARL6IP1 ENSG00000170540	59
ARL6IP4 ENSG00000182196	602
ARL6IP5 ENSG00000144746	100
ARL6IP6 ENSG00000177917	8
ARL8A ENSG00000143862	72
ARL8B ENSG00000134108	70
ARL9 ENSG00000196503	0
ARMC1 ENSG00000104442	32
ARMC10 ENSG00000170632	9
ARMC12 ENSG00000157343	0
ARMC2 ENSG00000118690	1
ARMC3 ENSG00000165309	0
ARMC4 ENSG00000169126	24
ARMC5 ENSG00000140691	87
ARMC6 ENSG00000105676	272
ARMC7 ENSG00000125449	136
ARMC8 ENSG00000114098	47
ARMC9 ENSG00000135931	67
ARMCX1 ENSG00000126947	4
ARMCX2 ENSG00000184867	28
ARMCX3 ENSG00000102401	54
ARMCX4 ENSG00000196440	17
ARMCX5 ENSG00000125962	6
ARMCX6 ENSG00000198960	5
ARMS2 ENSG00000254636	0
ARMT1 ENSG00000146476	48
ARNT ENSG00000143437	81
ARNT2 ENSG00000172379	8
ARNTL ENSG00000133794	1
ARNTL2 ENSG00000029153	4
ARPC1A ENSG00000241685	103
ARPC1B ENSG00000130429	207
ARPC2 ENSG00000163466	123
ARPC3 ENSG00000111229	582
ARPC4 ENSG00000241553	776
ARPC5 ENSG00000162704	76
ARPC5L ENSG00000136950	77
ARPIN ENSG00000242498	33
ARPP19 ENSG00000128989	38
ARPP21 ENSG00000172995	0
ARRB1 ENSG00000137486	174
ARRB2 ENSG00000141480	226
ARRDC1 ENSG00000197070	387
ARRDC2 ENSG00000105643	118
ARRDC3 ENSG00000113369	94
ARRDC4 ENSG00000140450	23
ARRDC5 ENSG00000205784	11
ARSA ENSG00000100299	1050
ARSB ENSG00000113273	10
ARSD ENSG00000006756	134
ARSE ENSG00000157399	0
ARSF ENSG00000062096	0
ARSG ENSG00000141337	11
ARSI ENSG00000183876	57
ARSJ ENSG00000180801	13
ARSK ENSG00000164291	11
ART3 ENSG00000156219	0
ART4 ENSG00000111339	0
ART5 ENSG00000167311	21
ARTN ENSG00000117407	9
ARV1 ENSG00000173409	18
ARVCF ENSG00000099889	83
ARX ENSG00000004848	0
AS3MT ENSG00000214435	4
ASAH1 ENSG00000104763	212
ASAH2 ENSG00000188611	0
ASAH2B ENSG00000204147	6
ASAP1 ENSG00000153317	9
ASAP2 ENSG00000151693	18
ASAP3 ENSG00000088280	94
ASB1 ENSG00000065802	149
ASB10 ENSG00000146926	0
ASB11 ENSG00000165192	0
ASB12 ENSG00000198881	0
ASB13 ENSG00000196372	56
ASB14 ENSG00000239388	0
ASB15 ENSG00000146809	0
ASB16 ENSG00000161664	0
ASB17 ENSG00000154007	0
ASB18 ENSG00000182177	0
ASB2 ENSG00000100628	589
ASB3 ENSG00000115239	11
ASB4 ENSG00000005981	0
ASB5 ENSG00000164122	0
ASB6 ENSG00000148331	153
ASB7 ENSG00000183475	6
ASB8 ENSG00000177981	53
ASB9 ENSG00000102048	0
ASCC1 ENSG00000138303	18
ASCC2 ENSG00000100325	324
ASCC3 ENSG00000112249	32
ASCL1 ENSG00000139352	0
ASCL2 ENSG00000183734	40
ASCL3 ENSG00000176009	0
ASCL4 ENSG00000187855	0
ASCL5 ENSG00000232237	0
ASF1A ENSG00000111875	2
ASF1B ENSG00000105011	8
ASGR1 ENSG00000141505	13
ASGR2 ENSG00000161944	0
ASH1L ENSG00000116539	108
ASH2L ENSG00000129691	31
ASIC1 ENSG00000110881	68
ASIC2 ENSG00000108684	0
ASIC3 ENSG00000213199	8
ASIC4 ENSG00000072182	22
ASIC5 ENSG00000256394	0
ASIP ENSG00000101440	28
ASL ENSG00000126522	212
ASMT ENSG00000196433	0
ASMTL ENSG00000169093	288
ASNA1 ENSG00000198356	392
ASNS ENSG00000070669	137
ASNSD1 ENSG00000138381	26
ASPA ENSG00000108381	26
ASPDH ENSG00000204653	0
ASPG ENSG00000166183	0
ASPH ENSG00000198363	66
ASPHD1 ENSG00000174939	3
ASPHD2 ENSG00000128203	4
ASPM ENSG00000066279	0
ASPN ENSG00000106819	0
ASPRV1 ENSG00000244617	0
ASPSCR1 ENSG00000169696	498
ASRGL1 ENSG00000162174	3
ASS1 ENSG00000130707	480
ASTE1 ENSG00000034533	0
ASTN1 ENSG00000152092	34
ASTN2 ENSG00000148219	46
ASUN ENSG00000064102	1
ASXL1 ENSG00000171456	98
ASXL2 ENSG00000143970	15
ASXL3 ENSG00000141431	12
ASZ1 ENSG00000154438	0
ATAD1 ENSG00000138138	61
ATAD2 ENSG00000156802	10
ATAD2B ENSG00000119778	12
ATAD3A ENSG00000197785	112
ATAD3B ENSG00000160072	479
ATAD3C ENSG00000215915	10
ATAD5 ENSG00000176208	1
ATAT1 ENSG00000137343	63
ATCAY ENSG00000167654	0
ATE1 ENSG00000107669	48
ATF1 ENSG00000123268	8
ATF2 ENSG00000115966	21
ATF3 ENSG00000162772	378
ATF4 ENSG00000128272	631
ATF5 ENSG00000169136	160
ATF6 ENSG00000118217	20
ATF6B ENSG00000213676	133
ATF7 ENSG00000170653	20
ATF7IP ENSG00000171681	33
ATF7IP2 ENSG00000166669	6
ATG10 ENSG00000152348	267
ATG101 ENSG00000123395	106
ATG12 ENSG00000145782	56
ATG13 ENSG00000175224	149
ATG14 ENSG00000126775	36
ATG16L1 ENSG00000085978	27
ATG16L2 ENSG00000168010	41
ATG2A ENSG00000110046	286
ATG2B ENSG00000066739	22
ATG3 ENSG00000144848	30
ATG4A ENSG00000101844	2
ATG4B ENSG00000168397	371
ATG4C ENSG00000125703	15
ATG4D ENSG00000130734	290
ATG5 ENSG00000057663	10
ATG7 ENSG00000197548	56
ATG9A ENSG00000198925	647
ATG9B ENSG00000181652	0
ATHL1 ENSG00000142102	237
ATIC ENSG00000138363	45
ATL1 ENSG00000198513	9
ATL2 ENSG00000119787	50
ATL3 ENSG00000184743	79
ATM ENSG00000149311	35
ATMIN ENSG00000166454	19
ATN1 ENSG00000111676	395
ATOH1 ENSG00000172238	0
ATOH7 ENSG00000179774	1
ATOH8 ENSG00000168874	307
ATOX1 ENSG00000177556	995
ATP10A ENSG00000206190	9
ATP10B ENSG00000118322	0
ATP10D ENSG00000145246	3
ATP11A ENSG00000068650	11
ATP11B ENSG00000058063	14
ATP11C ENSG00000101974	44
ATP12A ENSG00000075673	0
ATP13A1 ENSG00000105726	380
ATP13A2 ENSG00000159363	289
ATP13A3 ENSG00000133657	29
ATP13A4 ENSG00000127249	0
ATP13A5 ENSG00000187527	0
ATP1A1 ENSG00000163399	1933
ATP1A2 ENSG00000018625	37
ATP1A3 ENSG00000105409	8
ATP1A4 ENSG00000132681	1
ATP1B1 ENSG00000143153	49
ATP1B2 ENSG00000129244	23
ATP1B3 ENSG00000069849	50
ATP1B4 ENSG00000101892	0
ATP23 ENSG00000166896	0
ATP2A1 ENSG00000196296	0
ATP2A2 ENSG00000174437	160
ATP2A3 ENSG00000074370	137
ATP2B1 ENSG00000070961	78
ATP2B2 ENSG00000157087	0
ATP2B3 ENSG00000067842	0
ATP2B4 ENSG00000058668	84
ATP2C1 ENSG00000017260	69
ATP2C2 ENSG00000064270	40
ATP4A ENSG00000105675	0
ATP4B ENSG00000186009	0
ATP5J2-PTCD1 ENSG00000248919	1
ATP5SL ENSG00000105341	49
ATP6AP1 ENSG00000071553	1452
ATP6AP1L ENSG00000205464	17
ATP6AP2 ENSG00000182220	169
ATP6V0A1 ENSG00000033627	467
ATP6V0A2 ENSG00000185344	31
ATP6V0A4 ENSG00000105929	0
ATP6V0B ENSG00000117410	674
ATP6V0C ENSG00000185883	0
ATP6V0D1 ENSG00000159720	1002
ATP6V0D2 ENSG00000147614	0
ATP6V0E1 ENSG00000113732	185
ATP6V0E2 ENSG00000171130	144
ATP6V1A ENSG00000114573	17
ATP6V1B1 ENSG00000116039	4
ATP6V1B2 ENSG00000147416	21
ATP6V1C1 ENSG00000155097	40
ATP6V1C2 ENSG00000143882	13
ATP6V1D ENSG00000100554	49
ATP6V1E1 ENSG00000131100	359
ATP6V1E2 ENSG00000250565	2
ATP6V1F ENSG00000128524	122
ATP6V1G1 ENSG00000136888	58
ATP6V1G2 ENSG00000213760	0
ATP6V1G3 ENSG00000151418	0
ATP6V1H ENSG00000047249	42
ATP7A ENSG00000165240	12
ATP7B ENSG00000123191	4
ATP8A1 ENSG00000124406	14
ATP8A2 ENSG00000132932	6
ATP8B1 ENSG00000081923	23
ATP8B2 ENSG00000143515	79
ATP8B3 ENSG00000130270	40
ATP8B4 ENSG00000104043	24
ATP9A ENSG00000054793	59
ATP9B ENSG00000166377	55
ATPIF1 ENSG00000130770	269
ATR ENSG00000175054	2
ATRAID ENSG00000138085	94
ATRIP ENSG00000164053	0
ATRIP ENSG00000282827	0
ATRN ENSG00000088812	30
ATRNL1 ENSG00000107518	11
ATRX ENSG00000085224	65
ATXN1 ENSG00000124788	26
ATXN10 ENSG00000130638	60
ATXN1L ENSG00000224470	62
ATXN2 ENSG00000204842	31
ATXN2L ENSG00000168488	139
ATXN3 ENSG00000066427	66
ATXN3L ENSG00000123594	0
ATXN7 ENSG00000163635	2
ATXN7L1 ENSG00000146776	7
ATXN7L2 ENSG00000162650	7
ATXN7L3 ENSG00000087152	253
ATXN7L3B ENSG00000253719	72
AUH ENSG00000148090	4
AUNIP ENSG00000127423	0
AUP1 ENSG00000115307	680
AURKA ENSG00000087586	4
AURKAIP1 ENSG00000175756	750
AURKB ENSG00000178999	3
AURKC ENSG00000105146	15
AUTS2 ENSG00000158321	53
AVEN ENSG00000169857	77
AVIL ENSG00000135407	8
AVL9 ENSG00000105778	43
AVP ENSG00000101200	9
AVPI1 ENSG00000119986	42
AVPR1A ENSG00000166148	3
AVPR1B ENSG00000198049	0
AVPR2 ENSG00000126895	31
AXDND1 ENSG00000162779	3
AXIN1 ENSG00000103126	94
AXIN2 ENSG00000168646	47
AXL ENSG00000167601	328
AZGP1 ENSG00000160862	4711
AZI2 ENSG00000163512	19
AZIN1 ENSG00000155096	46
AZIN2 ENSG00000142920	12
AZU1 ENSG00000172232	36
B2M ENSG00000166710	929
B3GALNT1 ENSG00000169255	9
B3GALNT2 ENSG00000162885	6
B3GALT1 ENSG00000172318	0
B3GALT2 ENSG00000162630	4
B3GALT4 ENSG00000235863	119
B3GALT5 ENSG00000183778	1
B3GALT6 ENSG00000176022	162
B3GAT1 ENSG00000109956	0
B3GAT2 ENSG00000112309	4
B3GAT3 ENSG00000149541	374
B3GLCT ENSG00000187676	1
B3GNT2 ENSG00000170340	3
B3GNT3 ENSG00000179913	0
B3GNT4 ENSG00000176383	17
B3GNT5 ENSG00000176597	6
B3GNT6 ENSG00000198488	0
B3GNT7 ENSG00000156966	9
B3GNT8 ENSG00000177191	107
B3GNT9 ENSG00000237172	34
B3GNTL1 ENSG00000175711	134
B4GALNT1 ENSG00000135454	18
B4GALNT2 ENSG00000167080	3
B4GALNT3 ENSG00000139044	5
B4GALNT4 ENSG00000182272	32
B4GALT1 ENSG00000086062	100
B4GALT2 ENSG00000117411	577
B4GALT3 ENSG00000158850	114
B4GALT4 ENSG00000121578	29
B4GALT5 ENSG00000158470	46
B4GALT6 ENSG00000118276	9
B4GALT7 ENSG00000027847	172
B4GAT1 ENSG00000174684	300
B9D1 ENSG00000108641	159
B9D2 ENSG00000123810	41
BAALC ENSG00000164929	0
BAAT ENSG00000136881	0
BABAM1 ENSG00000105393	363
BACE1 ENSG00000186318	82
BACE2 ENSG00000182240	27
BACH1 ENSG00000156273	21
BACH2 ENSG00000112182	5
BAD ENSG00000002330	897
BAG1 ENSG00000107262	535
BAG2 ENSG00000112208	30
BAG3 ENSG00000151929	40
BAG4 ENSG00000156735	16
BAG5 ENSG00000166170	22
BAG6 ENSG00000204463	435
BAHCC1 ENSG00000266074	78
BAHD1 ENSG00000140320	177
BAIAP2 ENSG00000175866	630
BAIAP2L1 ENSG00000006453	92
BAIAP2L2 ENSG00000128298	31
BAIAP3 ENSG00000007516	128
BAK1 ENSG00000030110	177
BAMBI ENSG00000095739	3
BANF1 ENSG00000175334	150
BANF2 ENSG00000125888	0
BANK1 ENSG00000153064	0
BANP ENSG00000172530	109
BAP1 ENSG00000163930	568
BARD1 ENSG00000138376	3
BARHL2 ENSG00000143032	0
BARX1 ENSG00000131668	1
BARX2 ENSG00000043039	7
BASP1 ENSG00000176788	20
BATF ENSG00000156127	9
BATF2 ENSG00000168062	0
BATF3 ENSG00000123685	44
BAX ENSG00000087088	80
BAZ1A ENSG00000198604	5
BAZ1B ENSG00000009954	107
BAZ2A ENSG00000076108	144
BAZ2B ENSG00000123636	61
BBC3 ENSG00000105327	56
BBIP1 ENSG00000214413	28
BBOF1 ENSG00000119636	2
BBOX1 ENSG00000129151	4
BBS1 ENSG00000174483	2
BBS10 ENSG00000179941	17
BBS12 ENSG00000181004	3
BBS2 ENSG00000125124	64
BBS4 ENSG00000140463	18
BBS5 ENSG00000163093	16
BBS7 ENSG00000138686	2
BBS9 ENSG00000122507	6
BBX ENSG00000114439	23
BCAM ENSG00000187244	624
BCAN ENSG00000132692	7
BCAP29 ENSG00000075790	41
BCAP31 ENSG00000185825	2120
BCAR1 ENSG00000050820	408
BCAR3 ENSG00000137936	17
BCAS1 ENSG00000064787	45
BCAS2 ENSG00000116752	14
BCAS3 ENSG00000141376	62
BCAS4 ENSG00000124243	83
BCAT1 ENSG00000060982	8
BCAT2 ENSG00000105552	211
BCCIP ENSG00000107949	30
BCDIN3D ENSG00000186666	5
BCHE ENSG00000114200	2
BCKDHA ENSG00000248098	46
BCKDHB ENSG00000083123	12
BCKDK ENSG00000103507	280
BCL10 ENSG00000142867	34
BCL11A ENSG00000119866	40
BCL11B ENSG00000127152	2
BCL2 ENSG00000171791	33
BCL2A1 ENSG00000140379	1
BCL2L1 ENSG00000171552	722
BCL2L10 ENSG00000137875	1
BCL2L11 ENSG00000153094	8
BCL2L12 ENSG00000126453	36
BCL2L13 ENSG00000099968	60
BCL2L14 ENSG00000121380	0
BCL2L15 ENSG00000188761	0
BCL2L2 ENSG00000129473	154
BCL2L2-PABPN1 ENSG00000258643	0
BCL3 ENSG00000069399	172
BCL6 ENSG00000113916	66
BCL6B ENSG00000161940	48
BCL7A ENSG00000110987	29
BCL7B ENSG00000106635	116
BCL7C ENSG00000099385	669
BCL9 ENSG00000116128	2
BCL9L ENSG00000186174	214
BCLAF1 ENSG00000029363	106
BCO1 ENSG00000135697	0
BCO2 ENSG00000197580	3
BCOR ENSG00000183337	15
BCORL1 ENSG00000085185	29
BCR ENSG00000186716	263
BCS1L ENSG00000074582	42
BDH1 ENSG00000161267	42
BDH2 ENSG00000164039	66
BDKRB1 ENSG00000100739	0
BDKRB2 ENSG00000168398	11
BDNF ENSG00000176697	30
BDP1 ENSG00000145734	34
BEAN1 ENSG00000166546	2
BECN1 ENSG00000126581	74
BEGAIN ENSG00000183092	88
BEND2 ENSG00000177324	0
BEND3 ENSG00000178409	5
BEND4 ENSG00000188848	0
BEND5 ENSG00000162373	58
BEND6 ENSG00000151917	1
BEND7 ENSG00000165626	8
BEST1 ENSG00000167995	367
BEST2 ENSG00000039987	0
BEST3 ENSG00000127325	0
BEST4 ENSG00000142959	0
BET1 ENSG00000105829	16
BET1L ENSG00000177951	82
BEX1 ENSG00000133169	1
BEX2 ENSG00000133134	40
BEX3 ENSG00000166681	311
BEX4 ENSG00000102409	48
BEX5 ENSG00000184515	23
BFAR ENSG00000103429	80
BFSP1 ENSG00000125864	62
BFSP2 ENSG00000170819	0
BGLAP ENSG00000242252	0
BGN ENSG00000182492	2507
BHLHA15 ENSG00000180535	0
BHLHB9 ENSG00000198908	0
BHLHE22 ENSG00000180828	0
BHLHE40 ENSG00000134107	144
BHLHE41 ENSG00000123095	22
BHMG1 ENSG00000237452	0
BHMT ENSG00000145692	0
BHMT2 ENSG00000132840	25
BICC1 ENSG00000122870	4
BICD1 ENSG00000151746	22
BICD2 ENSG00000185963	33
BICDL1 ENSG00000135127	4
BICDL2 ENSG00000162069	74
BID ENSG00000015475	53
BIK ENSG00000100290	104
BIN1 ENSG00000136717	1555
BIN2 ENSG00000110934	3
BIN3 ENSG00000147439	185
BIRC2 ENSG00000110330	153
BIRC3 ENSG00000023445	25
BIRC5 ENSG00000089685	8
BIRC6 ENSG00000115760	59
BIRC7 ENSG00000101197	9
BIVM ENSG00000134897	26
BLCAP ENSG00000166619	433
BLK ENSG00000136573	1
BLM ENSG00000197299	0
BLMH ENSG00000108578	12
BLNK ENSG00000095585	12
BLOC1S1 ENSG00000135441	1030
BLOC1S2 ENSG00000196072	9
BLOC1S3 ENSG00000189114	10
BLOC1S4 ENSG00000186222	12
BLOC1S5 ENSG00000188428	5
BLOC1S6 ENSG00000104164	23
BLVRA ENSG00000106605	29
BLVRB ENSG00000090013	666
BLZF1 ENSG00000117475	13
BMF ENSG00000104081	28
BMI1 ENSG00000168283	33
BMP1 ENSG00000168487	471
BMP10 ENSG00000163217	0
BMP2 ENSG00000125845	2
BMP2K ENSG00000138756	13
BMP3 ENSG00000152785	0
BMP4 ENSG00000125378	35
BMP5 ENSG00000112175	129
BMP6 ENSG00000153162	0
BMP7 ENSG00000101144	119
BMP8A ENSG00000183682	4
BMP8B ENSG00000116985	1
BMPER ENSG00000164619	2
BMPR1A ENSG00000107779	18
BMPR1B ENSG00000138696	5
BMPR2 ENSG00000204217	95
BMS1 ENSG00000165733	52
BMT2 ENSG00000164603	12
BMX ENSG00000102010	0
BNC1 ENSG00000169594	0
BNC2 ENSG00000173068	66
BNIP1 ENSG00000113734	15
BNIP2 ENSG00000140299	36
BNIP3 ENSG00000176171	59
BNIP3L ENSG00000104765	53
BNIPL ENSG00000163141	1
BOC ENSG00000144857	108
BOD1 ENSG00000145919	66
BOD1L1 ENSG00000038219	77
BOD1L2 ENSG00000228075	0
BOK ENSG00000176720	858
BOLA1 ENSG00000178096	30
BOLA2B ENSG00000169627	502
BOLA3 ENSG00000163170	8
BOLL ENSG00000152430	0
BOP1 ENSG00000261236	129
BORA ENSG00000136122	0
BORCS5 ENSG00000165714	11
BORCS6 ENSG00000196544	127
BORCS7 ENSG00000166275	75
BORCS8 ENSG00000254901	139
BORCS8-MEF2B ENSG00000064489	1
BPGM ENSG00000172331	1
BPHL ENSG00000137274	8
BPI ENSG00000101425	2
BPIFA1 ENSG00000198183	0
BPIFA2 ENSG00000131050	0
BPIFB1 ENSG00000125999	0
BPIFB2 ENSG00000078898	31
BPIFB4 ENSG00000186191	0
BPIFC ENSG00000184459	0
BPNT1 ENSG00000162813	12
BPTF ENSG00000171634	132
BRAF ENSG00000157764	33
BRAP ENSG00000089234	102
BRAT1 ENSG00000106009	681
BRCA1 ENSG00000012048	18
BRCA2 ENSG00000139618	2
BRCC3 ENSG00000185515	37
BRD1 ENSG00000100425	31
BRD2 ENSG00000204256	578
BRD3 ENSG00000169925	84
BRD4 ENSG00000141867	200
BRD7 ENSG00000166164	22
BRD8 ENSG00000112983	160
BRD9 ENSG00000028310	393
BRDT ENSG00000137948	0
BRE ENSG00000158019	50
BRF1 ENSG00000185024	372
BRF2 ENSG00000104221	130
BRI3 ENSG00000164713	429
BRI3BP ENSG00000184992	9
BRICD5 ENSG00000182685	70
BRINP1 ENSG00000078725	0
BRINP2 ENSG00000198797	0
BRINP3 ENSG00000162670	4
BRIP1 ENSG00000136492	8
BRIX1 ENSG00000113460	0
BRK1 ENSG00000254999	320
BRMS1 ENSG00000174744	261
BRMS1L ENSG00000100916	3
BROX ENSG00000162819	12
BRPF1 ENSG00000156983	16
BRPF3 ENSG00000096070	27
BRS3 ENSG00000102239	0
BRSK1 ENSG00000160469	118
BRSK2 ENSG00000174672	8
BRWD1 ENSG00000185658	34
BRWD3 ENSG00000165288	27
BSCL2 ENSG00000168000	4
BSDC1 ENSG00000160058	24
BSG ENSG00000172270	1814
BSN ENSG00000164061	0
BSND ENSG00000162399	0
BSPH1 ENSG00000188334	0
BSPRY ENSG00000119411	60
BST1 ENSG00000109743	26
BST2 ENSG00000130303	2012
BTAF1 ENSG00000095564	8
BTBD1 ENSG00000064726	99
BTBD10 ENSG00000148925	12
BTBD11 ENSG00000151136	3
BTBD16 ENSG00000138152	0
BTBD18 ENSG00000233436	0
BTBD19 ENSG00000222009	1
BTBD2 ENSG00000133243	729
BTBD3 ENSG00000132640	45
BTBD6 ENSG00000184887	123
BTBD7 ENSG00000011114	38
BTBD8 ENSG00000189195	22
BTBD9 ENSG00000183826	27
BTC ENSG00000174808	1
BTD ENSG00000169814	28
BTF3 ENSG00000145741	287
BTF3L4 ENSG00000134717	33
BTG1 ENSG00000133639	160
BTG2 ENSG00000159388	311
BTG3 ENSG00000154640	17
BTG4 ENSG00000137707	0
BTK ENSG00000010671	19
BTLA ENSG00000186265	0
BTN1A1 ENSG00000124557	0
BTN2A1 ENSG00000112763	9
BTN2A2 ENSG00000124508	13
BTN3A1 ENSG00000026950	8
BTN3A2 ENSG00000186470	6
BTN3A3 ENSG00000111801	3
BTNL2 ENSG00000204290	0
BTNL3 ENSG00000168903	0
BTNL8 ENSG00000113303	0
BTNL9 ENSG00000165810	7
BTRC ENSG00000166167	34
BUB1 ENSG00000169679	0
BUB1B ENSG00000156970	0
BUB3 ENSG00000154473	55
BUD13 ENSG00000137656	29
BUD31 ENSG00000106245	619
BVES ENSG00000112276	4
BYSL ENSG00000112578	30
BZW1 ENSG00000082153	29
BZW2 ENSG00000136261	6
C10orf10 ENSG00000165507	88
C10orf105 ENSG00000214688	0
C10orf107 ENSG00000183346	8
C10orf11 ENSG00000148655	17
C10orf128 ENSG00000204161	5
C10orf142 ENSG00000277288	0
C10orf2 ENSG00000107815	19
C10orf35 ENSG00000171224	18
C10orf53 ENSG00000178645	0
C10orf54 ENSG00000107738	714
C10orf55 ENSG00000222047	0
C10orf62 ENSG00000203942	0
C10orf67 ENSG00000179133	1
C10orf71 ENSG00000177354	59
C10orf76 ENSG00000120029	109
C10orf82 ENSG00000165863	0
C10orf88 ENSG00000119965	2
C10orf90 ENSG00000154493	0
C10orf95 ENSG00000120055	0
C10orf99 ENSG00000188373	0
C11orf1 ENSG00000137720	17
C11orf16 ENSG00000176029	0
C11orf21 ENSG00000110665	0
C11orf24 ENSG00000171067	393
C11orf31 ENSG00000211450	226
C11orf40 ENSG00000171987	0
C11orf42 ENSG00000180878	0
C11orf45 ENSG00000174370	0
C11orf49 ENSG00000149179	16
C11orf52 ENSG00000149300	6
C11orf53 ENSG00000150750	0
C11orf54 ENSG00000182919	22
C11orf57 ENSG00000150776	42
C11orf58 ENSG00000110696	84
C11orf63 ENSG00000109944	1
C11orf65 ENSG00000166323	15
C11orf68 ENSG00000175573	364
C11orf70 ENSG00000137691	6
C11orf71 ENSG00000180425	25
C11orf74 ENSG00000166352	2
C11orf80 ENSG00000173715	13
C11orf84 ENSG00000168005	20
C11orf87 ENSG00000185742	0
C11orf88 ENSG00000183644	0
C11orf91 ENSG00000205177	0
C11orf94 ENSG00000234776	0
C11orf95 ENSG00000188070	18
C11orf96 ENSG00000187479	1070
C11orf98 ENSG00000278615	1
C12orf10 ENSG00000139637	133
C12orf29 ENSG00000133641	12
C12orf4 ENSG00000047621	10
C12orf40 ENSG00000180116	0
C12orf42 ENSG00000179088	0
C12orf43 ENSG00000157895	95
C12orf45 ENSG00000151131	47
C12orf49 ENSG00000111412	3
C12orf50 ENSG00000165805	0
C12orf54 ENSG00000177627	3
C12orf56 ENSG00000185306	0
C12orf57 ENSG00000111678	2012
C12orf60 ENSG00000182993	11
C12orf65 ENSG00000130921	21
C12orf66 ENSG00000174206	1
C12orf71 ENSG00000214700	0
C12orf73 ENSG00000204954	9
C12orf75 ENSG00000235162	39
C12orf76 ENSG00000174456	51
C14orf1 ENSG00000133935	166
C14orf105 ENSG00000100557	0
C14orf119 ENSG00000179933	25
C14orf132 ENSG00000227051	21
C14orf142 ENSG00000170270	2
C14orf159 ENSG00000133943	37
C14orf166 ENSG00000087302	30
C14orf169 ENSG00000170468	3
C14orf177 ENSG00000176605	0
C14orf178 ENSG00000197734	0
C14orf180 ENSG00000184601	10
C14orf2 ENSG00000156411	315
C14orf28 ENSG00000179476	6
C14orf37 ENSG00000139971	2
C14orf39 ENSG00000179008	0
C14orf79 ENSG00000140104	140
C14orf80 ENSG00000185347	104
C14orf93 ENSG00000100802	24
C15orf39 ENSG00000167173	185
C15orf40 ENSG00000169609	88
C15orf41 ENSG00000186073	9
C15orf48 ENSG00000166920	9
C15orf52 ENSG00000188549	72
C15orf53 ENSG00000175779	0
C15orf57 ENSG00000128891	42
C15orf59 ENSG00000205363	319
C15orf61 ENSG00000189227	11
C15orf62 ENSG00000188277	3
C15orf65 ENSG00000261652	0
C16orf13 ENSG00000130731	442
C16orf45 ENSG00000166780	30
C16orf46 ENSG00000166455	0
C16orf52 ENSG00000185716	15
C16orf54 ENSG00000185905	0
C16orf58 ENSG00000140688	309
C16orf59 ENSG00000162062	0
C16orf62 ENSG00000103544	157
C16orf70 ENSG00000125149	24
C16orf71 ENSG00000166246	8
C16orf72 ENSG00000182831	19
C16orf74 ENSG00000154102	28
C16orf78 ENSG00000166152	0
C16orf82 ENSG00000234186	0
C16orf86 ENSG00000159761	33
C16orf87 ENSG00000155330	0
C16orf89 ENSG00000153446	502
C16orf91 ENSG00000174109	15
C16orf92 ENSG00000167194	2
C16orf95 ENSG00000260456	2
C16orf96 ENSG00000205832	10
C17orf105 ENSG00000231256	0
C17orf107 ENSG00000205710	21
C17orf49 ENSG00000258315	46
C17orf50 ENSG00000270806	0
C17orf51 ENSG00000212719	21
C17orf53 ENSG00000125319	0
C17orf58 ENSG00000186665	20
C17orf62 ENSG00000178927	310
C17orf64 ENSG00000141371	0
C17orf67 ENSG00000214226	39
C17orf74 ENSG00000184560	0
C17orf75 ENSG00000108666	19
C17orf78 ENSG00000278505	0
C17orf80 ENSG00000141219	40
C17orf89 ENSG00000224877	292
C17orf96 ENSG00000273604	3
C17orf97 ENSG00000187624	11
C17orf98 ENSG00000275489	0
C17orf99 ENSG00000187997	7
C18orf21 ENSG00000141428	13
C18orf25 ENSG00000152242	11
C18orf32 ENSG00000177576	14
C18orf54 ENSG00000166845	0
C18orf63 ENSG00000206043	0
C18orf8 ENSG00000141452	27
C19orf12 ENSG00000131943	93
C19orf18 ENSG00000177025	26
C19orf24 ENSG00000228300	476
C19orf25 ENSG00000119559	379
C19orf33 ENSG00000167644	141
C19orf35 ENSG00000188305	0
C19orf38 ENSG00000214212	0
C19orf43 ENSG00000123144	319
C19orf44 ENSG00000105072	103
C19orf45 ENSG00000198723	3
C19orf47 ENSG00000160392	110
C19orf48 ENSG00000167747	240
C19orf52 ENSG00000142444	75
C19orf53 ENSG00000104979	615
C19orf54 ENSG00000188493	6
C19orf57 ENSG00000132016	0
C19orf60 ENSG00000006015	592
C19orf66 ENSG00000130813	117
C19orf67 ENSG00000188032	0
C19orf68 ENSG00000185453	37
C19orf70 ENSG00000174917	1540
C19orf71 ENSG00000183397	0
C19orf73 ENSG00000221916	5
C19orf81 ENSG00000235034	90
C19orf84 ENSG00000262874	0
C1D ENSG00000197223	33
C1GALT1 ENSG00000106392	3
C1GALT1C1 ENSG00000171155	10
C1GALT1C1L ENSG00000223658	0
C1QA ENSG00000173372	1438
C1QB ENSG00000173369	1022
C1QBP ENSG00000108561	130
C1QC ENSG00000159189	257
C1QL1 ENSG00000131094	780
C1QL2 ENSG00000144119	0
C1QL3 ENSG00000165985	0
C1QL4 ENSG00000186897	5
C1QTNF1 ENSG00000173918	951
C1QTNF2 ENSG00000145861	62
C1QTNF3 ENSG00000082196	0
C1QTNF4 ENSG00000172247	75
C1QTNF5 ENSG00000223953	0
C1QTNF6 ENSG00000133466	91
C1QTNF7 ENSG00000163145	7
C1QTNF9 ENSG00000240654	4
C1QTNF9B ENSG00000205863	12
C1QTNF9B-AS1 ENSG00000281899	0
C1R ENSG00000159403	3767
C1RL ENSG00000139178	38
C1S ENSG00000182326	152
C1orf100 ENSG00000173728	0
C1orf101 ENSG00000179397	1
C1orf105 ENSG00000180999	0
C1orf106 ENSG00000163362	11
C1orf109 ENSG00000116922	0
C1orf112 ENSG00000000460	0
C1orf115 ENSG00000162817	2
C1orf116 ENSG00000182795	236
C1orf122 ENSG00000197982	478
C1orf123 ENSG00000162384	130
C1orf127 ENSG00000175262	0
C1orf131 ENSG00000143633	44
C1orf141 ENSG00000203963	1
C1orf145 ENSG00000162913	1
C1orf146 ENSG00000203910	0
C1orf158 ENSG00000157330	1
C1orf159 ENSG00000131591	162
C1orf162 ENSG00000143110	79
C1orf167 ENSG00000215910	8
C1orf168 ENSG00000187889	0
C1orf174 ENSG00000198912	27
C1orf185 ENSG00000204006	0
C1orf186 ENSG00000263961	10
C1orf194 ENSG00000179902	0
C1orf198 ENSG00000119280	152
C1orf204 ENSG00000188004	0
C1orf21 ENSG00000116667	96
C1orf210 ENSG00000253313	2
C1orf216 ENSG00000142686	50
C1orf226 ENSG00000239887	1
C1orf228 ENSG00000198520	6
C1orf234 ENSG00000227868	0
C1orf27 ENSG00000157181	17
C1orf35 ENSG00000143793	141
[truncated: 15,948 more rows]
