# Supplementary material for: Spatial maps of prostate cancer transcriptomes reveal an unexplored landscape of heterogeneity
Source: Nat Commun. 2018 Jun 20;9:2419. doi: 10.1038/s41467-018-04724-5 (PMC6010471; doi:10.1038/s41467-018-04724-5)
Supplement: Supplementary file 9 — Supplementary Data 6 [file 41467_2018_4724_MOESM9_ESM.zip › Supplementary Dataset 3/experiment0008-baselinefeature-gamma_prior-r.tsv]

	Baseline
A1BG ENSG00000121410	1
A1CF ENSG00000148584	1
A2M ENSG00000175899	1
A2ML1 ENSG00000166535	1
A4GALT ENSG00000128274	1
AAAS ENSG00000094914	1
AACS ENSG00000081760	1
AADAC ENSG00000114771	1
AADACL2 ENSG00000197953	1
AADACL4 ENSG00000204518	1
AADAT ENSG00000109576	1
AAED1 ENSG00000158122	1
AAGAB ENSG00000103591	1
AAK1 ENSG00000115977	1
AAMDC ENSG00000087884	1
AAMP ENSG00000127837	1
AAR2 ENSG00000131043	1
AARD ENSG00000205002	1
AARS ENSG00000090861	1
AARSD1 ENSG00000266967	1
AASDH ENSG00000157426	1
AASDHPPT ENSG00000149313	1
AASS ENSG00000008311	1
AATF ENSG00000275700	1
AATK ENSG00000181409	1
AATK-AS1 ENSG00000225180	1
ABAT ENSG00000183044	1
ABC13-47488600E17.1 ENSG00000283199	1
ABC13-47656900H15.1 ENSG00000283566	1
ABC7-42404400C24.1 ENSG00000277758	1
ABCA1 ENSG00000165029	1
ABCA10 ENSG00000154263	1
ABCA12 ENSG00000144452	1
ABCA13 ENSG00000179869	1
ABCA2 ENSG00000107331	1
ABCA3 ENSG00000167972	1
ABCA4 ENSG00000198691	1
ABCA5 ENSG00000154265	1
ABCA6 ENSG00000154262	1
ABCA7 ENSG00000064687	1
ABCA8 ENSG00000141338	1
ABCA9 ENSG00000154258	1
ABCB1 ENSG00000085563	1
ABCB10 ENSG00000135776	1
ABCB11 ENSG00000073734	1
ABCB4 ENSG00000005471	1
ABCB5 ENSG00000004846	1
ABCB6 ENSG00000115657	1
ABCB7 ENSG00000131269	1
ABCB8 ENSG00000197150	1
ABCB9 ENSG00000150967	1
ABCC1 ENSG00000103222	1
ABCC10 ENSG00000124574	1
ABCC11 ENSG00000121270	1
ABCC12 ENSG00000140798	1
ABCC2 ENSG00000023839	1
ABCC3 ENSG00000108846	1
ABCC4 ENSG00000125257	1
ABCC5 ENSG00000114770	1
ABCC6 ENSG00000091262	1
ABCC8 ENSG00000006071	1
ABCC9 ENSG00000069431	1
ABCD1 ENSG00000101986	1
ABCD2 ENSG00000173208	1
ABCD3 ENSG00000117528	1
ABCD4 ENSG00000119688	1
ABCE1 ENSG00000164163	1
ABCF1 ENSG00000204574	1
ABCF2 ENSG00000033050	1
ABCF3 ENSG00000161204	1
ABCG1 ENSG00000160179	1
ABCG2 ENSG00000118777	1
ABCG4 ENSG00000172350	1
ABCG5 ENSG00000138075	1
ABHD1 ENSG00000143994	1
ABHD10 ENSG00000144827	1
ABHD11 ENSG00000106077	1
ABHD12 ENSG00000100997	1
ABHD12B ENSG00000131969	1
ABHD13 ENSG00000139826	1
ABHD14A ENSG00000248487	1
ABHD14A-ACY1 ENSG00000114786	1
ABHD14B ENSG00000114779	1
ABHD15 ENSG00000168792	1
ABHD16A ENSG00000204427	1
ABHD17A ENSG00000129968	1
ABHD17B ENSG00000107362	1
ABHD17C ENSG00000136379	1
ABHD18 ENSG00000164074	1
ABHD2 ENSG00000140526	1
ABHD3 ENSG00000158201	1
ABHD4 ENSG00000100439	1
ABHD5 ENSG00000011198	1
ABHD6 ENSG00000163686	1
ABHD8 ENSG00000127220	1
ABI1 ENSG00000136754	1
ABI2 ENSG00000138443	1
ABI3 ENSG00000108798	1
ABI3BP ENSG00000154175	1
ABL1 ENSG00000097007	1
ABL2 ENSG00000143322	1
ABLIM1 ENSG00000099204	1
ABLIM2 ENSG00000163995	1
ABLIM3 ENSG00000173210	1
ABO ENSG00000175164	1
ABR ENSG00000159842	1
ABRA ENSG00000174429	1
ABRACL ENSG00000146386	1
ABT1 ENSG00000146109	1
ABTB1 ENSG00000114626	1
ABTB2 ENSG00000166016	1
AC002429.5 ENSG00000236197	1
AC004076.7 ENSG00000268533	1
AC004158.1 ENSG00000280264	1
AC004381.6 ENSG00000005189	1
AC004754.3 ENSG00000269881	1
AC004813.1 ENSG00000279777	1
AC004824.1 ENSG00000280226	1
AC005281.1 ENSG00000226690	1
AC005477.1 ENSG00000280188	1
AC005480.1 ENSG00000279461	1
AC006116.20 ENSG00000267710	1
AC006328.1 ENSG00000280301	1
AC006386.1 ENSG00000279115	1
AC006994.3 ENSG00000279317	1
AC007040.11 ENSG00000258881	1
AC007906.1 ENSG00000279018	1
AC008074.1 ENSG00000279644	1
AC008522.1 ENSG00000279232	1
AC008686.1 ENSG00000280221	1
AC008759.1 ENSG00000279471	1
AC008810.1 ENSG00000279126	1
AC008914.1 ENSG00000279768	1
AC009014.3 ENSG00000271824	1
AC009060.2 ENSG00000280252	1
AC009977.1 ENSG00000279335	1
AC010731.4 ENSG00000235118	1
AC011155.1 ENSG00000280098	1
AC011380.1 ENSG00000281227	1
AC012005.1 ENSG00000279274	1
AC012005.2 ENSG00000279287	1
AC012363.1 ENSG00000281676	1
AC013269.5 ENSG00000184761	1
AC013461.1 ENSG00000091436	1
AC016142.1 ENSG00000280141	1
AC016549.1 ENSG00000281325	1
AC016577.1 ENSG00000279646	1
AC016991.1 ENSG00000279435	1
AC017081.1 ENSG00000279921	1
AC018512.1 ENSG00000279808	1
AC018902.1 ENSG00000280817	1
AC021106.1 ENSG00000279386	1
AC024060.1 ENSG00000281584	1
AC024592.12 ENSG00000267740	1
AC025335.1 ENSG00000179859	1
AC055733.1 ENSG00000280127	1
AC055866.1 ENSG00000281079	1
AC069063.2 ENSG00000279380	1
AC073130.2 ENSG00000281656	1
AC073657.1 ENSG00000279937	1
AC074033.1 ENSG00000281137	1
AC087350.1 ENSG00000281527	1
AC087762.1 ENSG00000279588	1
AC090154.1 ENSG00000278888	1
AC090498.1 ENSG00000279483	1
AC092384.1 ENSG00000280675	1
AC092835.2 ENSG00000233757	1
AC092881.1 ENSG00000279530	1
AC100821.1 ENSG00000280473	1
AC104057.1 ENSG00000280427	1
AC104073.1 ENSG00000280410	1
AC104304.4 ENSG00000283473	1
AC104389.2 ENSG00000279824	1
AC104981.1 ENSG00000278938	1
AC105009.1 ENSG00000281855	1
AC105052.1 ENSG00000279168	1
AC109486.1 ENSG00000280447	1
AC109829.1 ENSG00000233438	1
AC110602.1 ENSG00000281267	1
AC110615.1 ENSG00000279909	1
AC112719.1 ENSG00000280671	1
AC113404.1 ENSG00000254893	1
AC118758.1 ENSG00000268187	1
AC131097.4 ENSG00000216921	1
AC131263.1 ENSG00000280550	1
AC138517.6 ENSG00000283288	1
AC138647.1 ENSG00000226490	1
AC138969.4 ENSG00000183889	1
AC241377.1 ENSG00000281741	1
AC241585.1 ENSG00000281571	1
AC242988.1 ENSG00000278939	1
AC243756.1 ENSG00000270339	1
AC243945.1 ENSG00000279510	1
AC245100.1 ENSG00000280649	1
ACAA1 ENSG00000060971	1
ACAA2 ENSG00000167315	1
ACACA ENSG00000278540	1
ACACB ENSG00000076555	1
ACAD10 ENSG00000111271	1
ACAD11 ENSG00000240303	1
ACAD8 ENSG00000151498	1
ACAD9 ENSG00000177646	1
ACADL ENSG00000115361	1
ACADM ENSG00000117054	1
ACADS ENSG00000122971	1
ACADSB ENSG00000196177	1
ACADVL ENSG00000072778	1
ACAN ENSG00000157766	1
ACAP1 ENSG00000072818	1
ACAP2 ENSG00000114331	1
ACAP3 ENSG00000131584	1
ACAT1 ENSG00000075239	1
ACAT2 ENSG00000120437	1
ACBD3 ENSG00000182827	1
ACBD4 ENSG00000181513	1
ACBD5 ENSG00000107897	1
ACBD6 ENSG00000230124	1
ACBD7 ENSG00000176244	1
ACCS ENSG00000110455	1
ACCSL ENSG00000205126	1
ACD ENSG00000102977	1
ACE ENSG00000159640	1
ACE2 ENSG00000130234	1
ACER1 ENSG00000167769	1
ACER2 ENSG00000177076	1
ACER3 ENSG00000078124	1
ACHE ENSG00000087085	1
ACIN1 ENSG00000100813	1
ACKR1 ENSG00000213088	1
ACKR2 ENSG00000144648	1
ACKR3 ENSG00000144476	1
ACKR4 ENSG00000129048	1
ACLY ENSG00000131473	1
ACMSD ENSG00000153086	1
ACO1 ENSG00000122729	1
ACO2 ENSG00000100412	1
ACOD1 ENSG00000102794	1
ACOT1 ENSG00000184227	1
ACOT11 ENSG00000162390	1
ACOT12 ENSG00000172497	1
ACOT13 ENSG00000112304	1
ACOT2 ENSG00000119673	1
ACOT4 ENSG00000177465	1
ACOT6 ENSG00000205669	1
ACOT7 ENSG00000097021	1
ACOT8 ENSG00000101473	1
ACOT9 ENSG00000123130	1
ACOX1 ENSG00000161533	1
ACOX2 ENSG00000168306	1
ACOX3 ENSG00000087008	1
ACOXL ENSG00000153093	1
ACP1 ENSG00000143727	1
ACP2 ENSG00000134575	1
ACP5 ENSG00000102575	1
ACP6 ENSG00000162836	1
ACP7 ENSG00000183760	1
ACPP ENSG00000014257	1
ACPT ENSG00000142513	1
ACR ENSG00000100312	1
ACRBP ENSG00000111644	1
ACRC ENSG00000147174	1
ACRV1 ENSG00000134940	1
ACSBG1 ENSG00000103740	1
ACSBG2 ENSG00000130377	1
ACSF2 ENSG00000167107	1
ACSF3 ENSG00000176715	1
ACSL1 ENSG00000151726	1
ACSL3 ENSG00000123983	1
ACSL4 ENSG00000068366	1
ACSL5 ENSG00000197142	1
ACSL6 ENSG00000164398	1
ACSM1 ENSG00000166743	1
ACSM2A ENSG00000183747	1
ACSM2B ENSG00000066813	1
ACSM3 ENSG00000005187	1
ACSM4 ENSG00000215009	1
ACSM5 ENSG00000183549	1
ACSM6 ENSG00000173124	1
ACSS1 ENSG00000154930	1
ACSS2 ENSG00000131069	1
ACSS3 ENSG00000111058	1
ACTA1 ENSG00000143632	1
ACTA2 ENSG00000107796	1
ACTB ENSG00000075624	1
ACTBL2 ENSG00000169067	1
ACTC1 ENSG00000159251	1
ACTG1 ENSG00000184009	1
ACTG2 ENSG00000163017	1
ACTL10 ENSG00000182584	1
ACTL6A ENSG00000136518	1
ACTL6B ENSG00000077080	1
ACTL7A ENSG00000187003	1
ACTN1 ENSG00000072110	1
ACTN2 ENSG00000077522	1
ACTN3 ENSG00000248746	1
ACTN4 ENSG00000130402	1
ACTR10 ENSG00000131966	1
ACTR1A ENSG00000138107	1
ACTR1B ENSG00000115073	1
ACTR2 ENSG00000138071	1
ACTR3 ENSG00000115091	1
ACTR3B ENSG00000133627	1
ACTR3C ENSG00000106526	1
ACTR5 ENSG00000101442	1
ACTR6 ENSG00000075089	1
ACTR8 ENSG00000113812	1
ACTRT2 ENSG00000169717	1
ACTRT3 ENSG00000184378	1
ACVR1 ENSG00000115170	1
ACVR1B ENSG00000135503	1
ACVR1C ENSG00000123612	1
ACVR2A ENSG00000121989	1
ACVR2B ENSG00000114739	1
ACVRL1 ENSG00000139567	1
ACY1 ENSG00000243989	1
ACY3 ENSG00000132744	1
ACYP1 ENSG00000119640	1
ACYP2 ENSG00000170634	1
ADA ENSG00000196839	1
ADAD1 ENSG00000164113	1
ADAD2 ENSG00000140955	1
ADAL ENSG00000168803	1
ADAM10 ENSG00000137845	1
ADAM11 ENSG00000073670	1
ADAM12 ENSG00000148848	1
ADAM15 ENSG00000143537	1
ADAM17 ENSG00000151694	1
ADAM18 ENSG00000168619	1
ADAM19 ENSG00000135074	1
ADAM2 ENSG00000104755	1
ADAM20 ENSG00000134007	1
ADAM22 ENSG00000008277	1
ADAM23 ENSG00000114948	1
ADAM28 ENSG00000042980	1
ADAM29 ENSG00000168594	1
ADAM30 ENSG00000134249	1
ADAM32 ENSG00000197140	1
ADAM33 ENSG00000149451	1
ADAM7 ENSG00000069206	1
ADAM8 ENSG00000151651	1
ADAM9 ENSG00000168615	1
ADAMDEC1 ENSG00000134028	1
ADAMTS1 ENSG00000154734	1
ADAMTS10 ENSG00000142303	1
ADAMTS12 ENSG00000151388	1
ADAMTS13 ENSG00000160323	1
ADAMTS14 ENSG00000138316	1
ADAMTS15 ENSG00000166106	1
ADAMTS16 ENSG00000145536	1
ADAMTS17 ENSG00000140470	1
ADAMTS18 ENSG00000140873	1
ADAMTS19 ENSG00000145808	1
ADAMTS2 ENSG00000087116	1
ADAMTS20 ENSG00000173157	1
ADAMTS3 ENSG00000156140	1
ADAMTS4 ENSG00000158859	1
ADAMTS5 ENSG00000154736	1
ADAMTS6 ENSG00000049192	1
ADAMTS7 ENSG00000136378	1
ADAMTS8 ENSG00000134917	1
ADAMTS9 ENSG00000163638	1
ADAMTSL1 ENSG00000178031	1
ADAMTSL2 ENSG00000197859	1
ADAMTSL3 ENSG00000156218	1
ADAMTSL4 ENSG00000143382	1
ADAMTSL5 ENSG00000185761	1
ADAP1 ENSG00000105963	1
ADAP2 ENSG00000184060	1
ADAR ENSG00000160710	1
ADARB1 ENSG00000197381	1
ADARB2 ENSG00000185736	1
ADAT1 ENSG00000065457	1
ADAT2 ENSG00000189007	1
ADAT3 ENSG00000213638	1
ADCK1 ENSG00000063761	1
ADCK2 ENSG00000133597	1
ADCK3 ENSG00000163050	1
ADCK4 ENSG00000123815	1
ADCK5 ENSG00000173137	1
ADCY1 ENSG00000164742	1
ADCY10 ENSG00000143199	1
ADCY2 ENSG00000078295	1
ADCY3 ENSG00000138031	1
ADCY4 ENSG00000129467	1
ADCY5 ENSG00000173175	1
ADCY6 ENSG00000174233	1
ADCY7 ENSG00000121281	1
ADCY8 ENSG00000155897	1
ADCY9 ENSG00000162104	1
ADCYAP1 ENSG00000141433	1
ADCYAP1R1 ENSG00000078549	1
ADD1 ENSG00000087274	1
ADD2 ENSG00000075340	1
ADD3 ENSG00000148700	1
ADGB ENSG00000118492	1
ADGRA1 ENSG00000197177	1
ADGRA2 ENSG00000020181	1
ADGRA3 ENSG00000152990	1
ADGRB1 ENSG00000181790	1
ADGRB2 ENSG00000121753	1
ADGRB3 ENSG00000135298	1
ADGRD1 ENSG00000111452	1
ADGRD2 ENSG00000180264	1
ADGRE1 ENSG00000174837	1
ADGRE2 ENSG00000127507	1
ADGRE3 ENSG00000131355	1
ADGRE5 ENSG00000123146	1
ADGRF1 ENSG00000153292	1
ADGRF2 ENSG00000164393	1
ADGRF3 ENSG00000173567	1
ADGRF4 ENSG00000153294	1
ADGRF5 ENSG00000069122	1
ADGRG1 ENSG00000205336	1
ADGRG2 ENSG00000173698	1
ADGRG3 ENSG00000182885	1
ADGRG4 ENSG00000156920	1
ADGRG5 ENSG00000159618	1
ADGRG6 ENSG00000112414	1
ADGRG7 ENSG00000144820	1
ADGRL1 ENSG00000072071	1
ADGRL2 ENSG00000117114	1
ADGRL3 ENSG00000150471	1
ADGRL4 ENSG00000162618	1
ADGRV1 ENSG00000164199	1
ADH1A ENSG00000187758	1
ADH1B ENSG00000196616	1
ADH1C ENSG00000248144	1
ADH4 ENSG00000198099	1
ADH5 ENSG00000197894	1
ADH6 ENSG00000172955	1
ADH7 ENSG00000196344	1
ADHFE1 ENSG00000147576	1
ADI1 ENSG00000182551	1
ADIG ENSG00000182035	1
ADIPOQ ENSG00000181092	1
ADIPOR1 ENSG00000159346	1
ADIPOR2 ENSG00000006831	1
ADIRF ENSG00000148671	1
ADK ENSG00000156110	1
ADM ENSG00000148926	1
ADM2 ENSG00000128165	1
ADM5 ENSG00000224420	1
ADNP ENSG00000101126	1
ADNP2 ENSG00000101544	1
ADO ENSG00000181915	1
ADORA1 ENSG00000163485	1
ADORA2A ENSG00000128271	1
ADORA2B ENSG00000170425	1
ADORA3 ENSG00000282608	1
ADPGK ENSG00000159322	1
ADPRH ENSG00000144843	1
ADPRHL1 ENSG00000153531	1
ADPRHL2 ENSG00000116863	1
ADPRM ENSG00000170222	1
ADRA1A ENSG00000120907	1
ADRA1B ENSG00000170214	1
ADRA1D ENSG00000171873	1
ADRA2A ENSG00000150594	1
ADRA2B ENSG00000274286	1
ADRA2C ENSG00000184160	1
ADRB1 ENSG00000043591	1
ADRB2 ENSG00000169252	1
ADRB3 ENSG00000188778	1
ADRM1 ENSG00000130706	1
ADSL ENSG00000239900	1
ADSS ENSG00000035687	1
ADSSL1 ENSG00000185100	1
ADTRP ENSG00000111863	1
AEBP1 ENSG00000106624	1
AEBP2 ENSG00000139154	1
AEN ENSG00000181026	1
AES ENSG00000104964	1
AF011889.5 ENSG00000241489	1
AF111168.1 ENSG00000280308	1
AF131216.1 ENSG00000280273	1
AF165138.7 ENSG00000243440	1
AFAP1 ENSG00000196526	1
AFAP1L1 ENSG00000157510	1
AFAP1L2 ENSG00000169129	1
AFF1 ENSG00000172493	1
AFF2 ENSG00000155966	1
AFF3 ENSG00000144218	1
AFF4 ENSG00000072364	1
AFG3L2 ENSG00000141385	1
AFM ENSG00000079557	1
AFMID ENSG00000183077	1
AFP ENSG00000081051	1
AFTPH ENSG00000119844	1
AGA ENSG00000038002	1
AGAP1 ENSG00000157985	1
AGAP14P ENSG00000279058	1
AGAP2 ENSG00000135439	1
AGAP3 ENSG00000133612	1
AGAP4 ENSG00000188234	1
AGAP5 ENSG00000172650	1
AGAP6 ENSG00000204149	1
AGAP9 ENSG00000204172	1
AGBL1 ENSG00000273540	1
AGBL2 ENSG00000165923	1
AGBL3 ENSG00000146856	1
AGBL4 ENSG00000186094	1
AGBL5 ENSG00000084693	1
AGER ENSG00000204305	1
AGFG1 ENSG00000173744	1
AGFG2 ENSG00000106351	1
AGGF1 ENSG00000164252	1
AGK ENSG00000006530	1
AGL ENSG00000162688	1
AGMAT ENSG00000116771	1
AGMO ENSG00000187546	1
AGO1 ENSG00000092847	1
AGO2 ENSG00000123908	1
AGO3 ENSG00000126070	1
AGO4 ENSG00000134698	1
AGPAT1 ENSG00000204310	1
AGPAT2 ENSG00000169692	1
AGPAT3 ENSG00000160216	1
AGPAT4 ENSG00000026652	1
AGPAT5 ENSG00000155189	1
AGPS ENSG00000018510	1
AGR2 ENSG00000106541	1
AGR3 ENSG00000173467	1
AGRN ENSG00000188157	1
AGRP ENSG00000159723	1
AGT ENSG00000135744	1
AGTPBP1 ENSG00000135049	1
AGTR1 ENSG00000144891	1
AGTRAP ENSG00000177674	1
AGXT ENSG00000172482	1
AGXT2 ENSG00000113492	1
AHCTF1 ENSG00000153207	1
AHCY ENSG00000101444	1
AHCYL1 ENSG00000168710	1
AHCYL2 ENSG00000158467	1
AHDC1 ENSG00000126705	1
AHI1 ENSG00000135541	1
AHNAK ENSG00000124942	1
AHNAK2 ENSG00000185567	1
AHR ENSG00000106546	1
AHRR ENSG00000063438	1
AHSA1 ENSG00000100591	1
AHSA2 ENSG00000173209	1
AHSG ENSG00000145192	1
AHSP ENSG00000169877	1
AICDA ENSG00000111732	1
AIDA ENSG00000186063	1
AIF1 ENSG00000204472	1
AIF1L ENSG00000126878	1
AIFM1 ENSG00000156709	1
AIFM2 ENSG00000042286	1
AIFM3 ENSG00000183773	1
AIG1 ENSG00000146416	1
AIM1 ENSG00000112297	1
AIM1L ENSG00000176092	1
AIM2 ENSG00000163568	1
AIMP1 ENSG00000164022	1
AIMP2 ENSG00000106305	1
AIP ENSG00000110711	1
AIPL1 ENSG00000129221	1
AIRE ENSG00000160224	1
AJ239318.1 ENSG00000280108	1
AJAP1 ENSG00000196581	1
AJUBA ENSG00000129474	1
AK1 ENSG00000106992	1
AK2 ENSG00000004455	1
AK3 ENSG00000147853	1
AK4 ENSG00000162433	1
AK5 ENSG00000154027	1
AK6 ENSG00000085231	1
AK7 ENSG00000140057	1
AK8 ENSG00000165695	1
AK9 ENSG00000155085	1
AKAP1 ENSG00000121057	1
AKAP10 ENSG00000108599	1
AKAP11 ENSG00000023516	1
AKAP12 ENSG00000131016	1
AKAP13 ENSG00000170776	1
AKAP14 ENSG00000186471	1
AKAP17A ENSG00000197976	1
AKAP3 ENSG00000111254	1
AKAP4 ENSG00000147081	1
AKAP5 ENSG00000179841	1
AKAP6 ENSG00000151320	1
AKAP7 ENSG00000118507	1
AKAP8 ENSG00000105127	1
AKAP8L ENSG00000011243	1
AKAP9 ENSG00000127914	1
AKIP1 ENSG00000166452	1
AKIRIN1 ENSG00000174574	1
AKIRIN2 ENSG00000135334	1
AKNA ENSG00000106948	1
AKNAD1 ENSG00000162641	1
AKR1A1 ENSG00000117448	1
AKR1B1 ENSG00000085662	1
AKR1B10 ENSG00000198074	1
AKR1B15 ENSG00000227471	1
AKR1C1 ENSG00000187134	1
AKR1C2 ENSG00000151632	1
AKR1C3 ENSG00000196139	1
AKR1C4 ENSG00000198610	1
AKR1D1 ENSG00000122787	1
AKR1E2 ENSG00000165568	1
AKR7A2 ENSG00000053371	1
AKR7A3 ENSG00000162482	1
AKR7L ENSG00000211454	1
AKT1 ENSG00000142208	1
AKT1S1 ENSG00000204673	1
AKT2 ENSG00000105221	1
AKT3 ENSG00000117020	1
AKTIP ENSG00000166971	1
AL023806.1 ENSG00000280184	1
AL049794.1 ENSG00000280240	1
AL049872.1 ENSG00000279963	1
AL133475.1 ENSG00000281602	1
AL135745.1 ENSG00000279654	1
AL135787.1 ENSG00000283263	1
AL354828.1 ENSG00000279282	1
AL354828.2 ENSG00000280175	1
AL356053.1 ENSG00000150076	1
AL356289.1 ENSG00000279096	1
AL356585.1 ENSG00000279081	1
AL357140.1 ENSG00000280113	1
AL358852.1 ENSG00000278899	1
AL365181.1 ENSG00000280316	1
AL513523.2 ENSG00000279767	1
AL589743.1 ENSG00000279508	1
AL590235.1 ENSG00000280230	1
AL645922.1 ENSG00000279546	1
ALAD ENSG00000148218	1
ALAS1 ENSG00000023330	1
ALAS2 ENSG00000158578	1
ALB ENSG00000163631	1
ALCAM ENSG00000170017	1
ALDH16A1 ENSG00000161618	1
ALDH18A1 ENSG00000059573	1
ALDH1A1 ENSG00000165092	1
ALDH1A2 ENSG00000128918	1
ALDH1A3 ENSG00000184254	1
ALDH1B1 ENSG00000137124	1
ALDH1L1 ENSG00000144908	1
ALDH1L2 ENSG00000136010	1
ALDH3A1 ENSG00000108602	1
ALDH3A2 ENSG00000072210	1
ALDH3B1 ENSG00000006534	1
ALDH3B2 ENSG00000132746	1
ALDH4A1 ENSG00000159423	1
ALDH5A1 ENSG00000112294	1
ALDH6A1 ENSG00000119711	1
ALDH7A1 ENSG00000164904	1
ALDH8A1 ENSG00000118514	1
ALDH9A1 ENSG00000143149	1
ALDOA ENSG00000149925	1
ALDOB ENSG00000136872	1
ALDOC ENSG00000109107	1
ALG1 ENSG00000033011	1
ALG10 ENSG00000139133	1
ALG10B ENSG00000175548	1
ALG11 ENSG00000253710	1
ALG12 ENSG00000182858	1
ALG13 ENSG00000101901	1
ALG14 ENSG00000172339	1
ALG1L ENSG00000189366	1
ALG1L2 ENSG00000251287	1
ALG2 ENSG00000119523	1
ALG3 ENSG00000214160	1
ALG5 ENSG00000120697	1
ALG6 ENSG00000088035	1
ALG8 ENSG00000159063	1
ALG9 ENSG00000086848	1
ALK ENSG00000171094	1
ALKBH1 ENSG00000100601	1
ALKBH2 ENSG00000189046	1
ALKBH3 ENSG00000166199	1
ALKBH4 ENSG00000160993	1
ALKBH5 ENSG00000091542	1
ALKBH6 ENSG00000239382	1
ALKBH7 ENSG00000125652	1
ALKBH8 ENSG00000137760	1
ALLC ENSG00000151360	1
ALMS1 ENSG00000116127	1
ALOX12 ENSG00000108839	1
ALOX12B ENSG00000179477	1
ALOX15 ENSG00000161905	1
ALOX15B ENSG00000179593	1
ALOX5 ENSG00000012779	1
ALOX5AP ENSG00000132965	1
ALOXE3 ENSG00000179148	1
ALPK1 ENSG00000073331	1
ALPK2 ENSG00000198796	1
ALPK3 ENSG00000136383	1
ALPL ENSG00000162551	1
ALPP ENSG00000163283	1
ALS2 ENSG00000003393	1
ALS2CL ENSG00000178038	1
ALS2CR11 ENSG00000155754	1
ALS2CR12 ENSG00000155749	1
ALX1 ENSG00000180318	1
ALX3 ENSG00000156150	1
ALX4 ENSG00000052850	1
ALYREF ENSG00000183684	1
AMACR ENSG00000242110	1
AMBN ENSG00000178522	1
AMBP ENSG00000106927	1
AMBRA1 ENSG00000110497	1
AMD1 ENSG00000123505	1
AMDHD1 ENSG00000139344	1
AMDHD2 ENSG00000162066	1
AMELX ENSG00000125363	1
AMELY ENSG00000099721	1
AMER1 ENSG00000184675	1
AMER2 ENSG00000165566	1
AMER3 ENSG00000178171	1
AMFR ENSG00000159461	1
AMH ENSG00000104899	1
AMHR2 ENSG00000135409	1
AMIGO1 ENSG00000181754	1
AMIGO2 ENSG00000139211	1
AMIGO3 ENSG00000176020	1
AMMECR1 ENSG00000101935	1
AMMECR1L ENSG00000144233	1
AMN ENSG00000166126	1
AMN1 ENSG00000151743	1
AMOT ENSG00000126016	1
AMOTL1 ENSG00000166025	1
AMOTL2 ENSG00000114019	1
AMPD1 ENSG00000116748	1
AMPD2 ENSG00000116337	1
AMPD3 ENSG00000133805	1
AMPH ENSG00000078053	1
AMT ENSG00000145020	1
AMTN ENSG00000187689	1
AMY1A ENSG00000237763	1
AMY1B ENSG00000174876	1
AMY1C ENSG00000187733	1
AMY2A ENSG00000243480	1
AMY2B ENSG00000240038	1
AMZ1 ENSG00000174945	1
AMZ2 ENSG00000196704	1
ANAPC1 ENSG00000153107	1
ANAPC10 ENSG00000164162	1
ANAPC11 ENSG00000141552	1
ANAPC13 ENSG00000129055	1
ANAPC15 ENSG00000110200	1
ANAPC16 ENSG00000166295	1
ANAPC2 ENSG00000176248	1
ANAPC4 ENSG00000053900	1
ANAPC5 ENSG00000089053	1
ANAPC7 ENSG00000196510	1
ANG ENSG00000214274	1
ANGEL1 ENSG00000013523	1
ANGEL2 ENSG00000174606	1
ANGPT1 ENSG00000154188	1
ANGPT2 ENSG00000091879	1
ANGPT4 ENSG00000101280	1
ANGPTL1 ENSG00000116194	1
ANGPTL2 ENSG00000136859	1
ANGPTL3 ENSG00000132855	1
ANGPTL4 ENSG00000167772	1
ANGPTL5 ENSG00000187151	1
ANGPTL6 ENSG00000130812	1
ANGPTL7 ENSG00000171819	1
ANGPTL8 ENSG00000130173	1
ANHX ENSG00000227059	1
ANK1 ENSG00000029534	1
ANK2 ENSG00000145362	1
ANK3 ENSG00000151150	1
ANKAR ENSG00000151687	1
ANKDD1A ENSG00000166839	1
ANKDD1B ENSG00000189045	1
ANKEF1 ENSG00000132623	1
ANKFN1 ENSG00000153930	1
ANKFY1 ENSG00000185722	1
ANKH ENSG00000154122	1
ANKHD1 ENSG00000131503	1
ANKHD1-EIF4EBP3 ENSG00000254996	1
ANKIB1 ENSG00000001629	1
ANKK1 ENSG00000170209	1
ANKLE1 ENSG00000160117	1
ANKLE2 ENSG00000176915	1
ANKMY1 ENSG00000144504	1
ANKMY2 ENSG00000106524	1
ANKRA2 ENSG00000164331	1
ANKRD1 ENSG00000148677	1
ANKRD10 ENSG00000088448	1
ANKRD11 ENSG00000167522	1
ANKRD12 ENSG00000101745	1
ANKRD13A ENSG00000076513	1
ANKRD13B ENSG00000198720	1
ANKRD13C ENSG00000118454	1
ANKRD13D ENSG00000172932	1
ANKRD16 ENSG00000134461	1
ANKRD17 ENSG00000132466	1
ANKRD18A ENSG00000180071	1
ANKRD18B ENSG00000230453	1
ANKRD2 ENSG00000165887	1
ANKRD20A1 ENSG00000260691	1
ANKRD20A2 ENSG00000183148	1
ANKRD20A3 ENSG00000276203	1
ANKRD20A4 ENSG00000172014	1
ANKRD22 ENSG00000152766	1
ANKRD23 ENSG00000163126	1
ANKRD24 ENSG00000089847	1
ANKRD26 ENSG00000107890	1
ANKRD27 ENSG00000105186	1
ANKRD28 ENSG00000206560	1
ANKRD29 ENSG00000154065	1
ANKRD30A ENSG00000148513	1
ANKRD30B ENSG00000180777	1
ANKRD30BL ENSG00000163046	1
ANKRD31 ENSG00000145700	1
ANKRD33 ENSG00000167612	1
ANKRD33B ENSG00000164236	1
ANKRD34A ENSG00000272031	1
ANKRD34B ENSG00000189127	1
ANKRD34C ENSG00000235711	1
ANKRD35 ENSG00000198483	1
ANKRD36 ENSG00000135976	1
ANKRD36B ENSG00000196912	1
ANKRD36C ENSG00000174501	1
ANKRD37 ENSG00000186352	1
ANKRD39 ENSG00000213337	1
ANKRD40 ENSG00000154945	1
ANKRD42 ENSG00000137494	1
ANKRD44 ENSG00000065413	1
ANKRD45 ENSG00000183831	1
ANKRD46 ENSG00000186106	1
ANKRD49 ENSG00000168876	1
ANKRD50 ENSG00000151458	1
ANKRD52 ENSG00000139645	1
ANKRD53 ENSG00000144031	1
ANKRD54 ENSG00000100124	1
ANKRD55 ENSG00000164512	1
ANKRD6 ENSG00000135299	1
ANKRD61 ENSG00000157999	1
ANKRD62 ENSG00000181626	1
ANKRD65 ENSG00000235098	1
ANKRD66 ENSG00000230062	1
ANKRD7 ENSG00000106013	1
ANKRD9 ENSG00000156381	1
ANKS1A ENSG00000064999	1
ANKS1B ENSG00000185046	1
ANKS3 ENSG00000168096	1
ANKS4B ENSG00000175311	1
ANKS6 ENSG00000165138	1
ANKUB1 ENSG00000206199	1
ANKZF1 ENSG00000163516	1
ANLN ENSG00000011426	1
ANO1 ENSG00000131620	1
ANO10 ENSG00000160746	1
ANO2 ENSG00000047617	1
ANO3 ENSG00000134343	1
ANO4 ENSG00000151572	1
ANO5 ENSG00000171714	1
ANO6 ENSG00000177119	1
ANO7 ENSG00000146205	1
ANO8 ENSG00000074855	1
ANO9 ENSG00000185101	1
ANOS1 ENSG00000011201	1
ANP32A ENSG00000140350	1
ANP32B ENSG00000136938	1
ANP32D ENSG00000139223	1
ANP32E ENSG00000143401	1
ANPEP ENSG00000166825	1
ANTXR1 ENSG00000169604	1
ANTXR2 ENSG00000163297	1
ANTXRL ENSG00000274209	1
ANXA1 ENSG00000135046	1
ANXA10 ENSG00000109511	1
ANXA11 ENSG00000122359	1
ANXA13 ENSG00000104537	1
ANXA2 ENSG00000182718	1
ANXA2R ENSG00000177721	1
ANXA3 ENSG00000138772	1
ANXA4 ENSG00000196975	1
ANXA5 ENSG00000164111	1
ANXA6 ENSG00000197043	1
ANXA7 ENSG00000138279	1
ANXA8 ENSG00000265190	1
ANXA8L1 ENSG00000264230	1
ANXA9 ENSG00000143412	1
AOAH ENSG00000136250	1
AOC1 ENSG00000002726	1
AOC2 ENSG00000131480	1
AOC3 ENSG00000131471	1
AOX1 ENSG00000138356	1
AP000275.65 ENSG00000265590	1
AP000295.9 ENSG00000249624	1
AP000304.12 ENSG00000249209	1
AP000349.2 ENSG00000280178	1
AP000350.10 ENSG00000251357	1
AP000687.1 ENSG00000280170	1
AP000721.4 ENSG00000256100	1
AP000769.1 ENSG00000279576	1
AP000866.1 ENSG00000279342	1
AP001888.1 ENSG00000281781	1
AP002962.1 ENSG00000279906	1
AP006285.2 ENSG00000278919	1
AP1AR ENSG00000138660	1
AP1B1 ENSG00000100280	1
AP1G1 ENSG00000166747	1
AP1G2 ENSG00000213983	1
AP1M1 ENSG00000072958	1
AP1M2 ENSG00000129354	1
AP1S1 ENSG00000106367	1
AP1S2 ENSG00000182287	1
AP1S3 ENSG00000152056	1
AP2A1 ENSG00000196961	1
AP2A2 ENSG00000183020	1
AP2B1 ENSG00000006125	1
AP2M1 ENSG00000161203	1
AP2S1 ENSG00000042753	1
AP3B1 ENSG00000132842	1
AP3B2 ENSG00000103723	1
AP3D1 ENSG00000065000	1
AP3M1 ENSG00000185009	1
AP3M2 ENSG00000070718	1
AP3S1 ENSG00000177879	1
AP3S2 ENSG00000157823	1
AP4B1 ENSG00000134262	1
AP4E1 ENSG00000081014	1
AP4M1 ENSG00000221838	1
AP4S1 ENSG00000100478	1
AP5B1 ENSG00000254470	1
AP5M1 ENSG00000053770	1
AP5S1 ENSG00000125843	1
AP5Z1 ENSG00000242802	1
APAF1 ENSG00000120868	1
APBA1 ENSG00000107282	1
APBA2 ENSG00000034053	1
APBA3 ENSG00000011132	1
APBB1 ENSG00000166313	1
APBB1IP ENSG00000077420	1
APBB2 ENSG00000163697	1
APBB3 ENSG00000113108	1
APC ENSG00000134982	1
APC2 ENSG00000115266	1
APCDD1 ENSG00000154856	1
APCDD1L ENSG00000198768	1
APCS ENSG00000132703	1
APEH ENSG00000164062	1
APELA ENSG00000248329	1
APEX1 ENSG00000100823	1
APEX2 ENSG00000169188	1
APH1A ENSG00000117362	1
APH1B ENSG00000138613	1
API5 ENSG00000166181	1
APIP ENSG00000149089	1
APITD1 ENSG00000175279	1
APITD1-CORT ENSG00000251503	1
APLF ENSG00000169621	1
APLN ENSG00000171388	1
APLNR ENSG00000134817	1
APLP1 ENSG00000105290	1
APLP2 ENSG00000084234	1
APMAP ENSG00000101474	1
APOA1 ENSG00000118137	1
APOA2 ENSG00000158874	1
APOB ENSG00000084674	1
APOBEC1 ENSG00000111701	1
APOBEC2 ENSG00000124701	1
APOBEC3A ENSG00000128383	1
APOBEC3B ENSG00000179750	1
APOBEC3C ENSG00000244509	1
APOBEC3D ENSG00000243811	1
APOBEC3F ENSG00000128394	1
APOBEC3G ENSG00000239713	1
APOBEC3H ENSG00000100298	1
APOBEC4 ENSG00000173627	1
APOBR ENSG00000184730	1
APOC1 ENSG00000130208	1
APOC2 ENSG00000234906	1
APOC3 ENSG00000110245	1
APOC4 ENSG00000267467	1
APOD ENSG00000189058	1
APOE ENSG00000130203	1
APOF ENSG00000175336	1
APOH ENSG00000091583	1
APOL1 ENSG00000100342	1
APOL2 ENSG00000128335	1
APOL3 ENSG00000128284	1
APOL4 ENSG00000100336	1
APOL6 ENSG00000221963	1
APOLD1 ENSG00000178878	1
APOM ENSG00000204444	1
APOO ENSG00000184831	1
APOOL ENSG00000155008	1
APP ENSG00000142192	1
APPBP2 ENSG00000062725	1
APPL1 ENSG00000157500	1
APPL2 ENSG00000136044	1
APRT ENSG00000198931	1
APTX ENSG00000137074	1
AQP1 ENSG00000240583	1
AQP10 ENSG00000143595	1
AQP11 ENSG00000178301	1
AQP12A ENSG00000184945	1
AQP12B ENSG00000185176	1
AQP2 ENSG00000167580	1
AQP3 ENSG00000165272	1
AQP4 ENSG00000171885	1
AQP5 ENSG00000161798	1
AQP6 ENSG00000086159	1
AQP7 ENSG00000165269	1
AQP8 ENSG00000103375	1
AQP9 ENSG00000103569	1
AQR ENSG00000021776	1
AR ENSG00000169083	1
ARAF ENSG00000078061	1
ARAP1 ENSG00000186635	1
ARAP2 ENSG00000047365	1
ARAP3 ENSG00000120318	1
ARC ENSG00000198576	1
ARCN1 ENSG00000095139	1
AREG ENSG00000109321	1
AREL1 ENSG00000119682	1
ARF1 ENSG00000143761	1
ARF3 ENSG00000134287	1
ARF4 ENSG00000168374	1
ARF5 ENSG00000004059	1
ARF6 ENSG00000165527	1
ARFGAP1 ENSG00000101199	1
ARFGAP2 ENSG00000149182	1
ARFGAP3 ENSG00000242247	1
ARFGEF1 ENSG00000066777	1
ARFGEF2 ENSG00000124198	1
ARFGEF3 ENSG00000112379	1
ARFIP1 ENSG00000164144	1
ARFIP2 ENSG00000132254	1
ARFRP1 ENSG00000101246	1
ARG1 ENSG00000118520	1
ARG2 ENSG00000081181	1
ARGFX ENSG00000186103	1
ARGLU1 ENSG00000134884	1
ARHGAP1 ENSG00000175220	1
ARHGAP10 ENSG00000071205	1
ARHGAP11A ENSG00000198826	1
ARHGAP11B ENSG00000187951	1
ARHGAP12 ENSG00000165322	1
ARHGAP15 ENSG00000075884	1
ARHGAP17 ENSG00000140750	1
ARHGAP18 ENSG00000146376	1
ARHGAP19 ENSG00000213390	1
ARHGAP20 ENSG00000137727	1
ARHGAP21 ENSG00000107863	1
ARHGAP22 ENSG00000128805	1
ARHGAP23 ENSG00000275832	1
ARHGAP24 ENSG00000138639	1
ARHGAP25 ENSG00000163219	1
ARHGAP26 ENSG00000145819	1
ARHGAP27 ENSG00000159314	1
ARHGAP28 ENSG00000088756	1
ARHGAP29 ENSG00000137962	1
ARHGAP30 ENSG00000186517	1
ARHGAP31 ENSG00000031081	1
ARHGAP32 ENSG00000134909	1
ARHGAP33 ENSG00000004777	1
ARHGAP35 ENSG00000160007	1
ARHGAP36 ENSG00000147256	1
ARHGAP39 ENSG00000147799	1
ARHGAP4 ENSG00000089820	1
ARHGAP40 ENSG00000124143	1
ARHGAP42 ENSG00000165895	1
ARHGAP44 ENSG00000006740	1
ARHGAP45 ENSG00000180448	1
ARHGAP5 ENSG00000100852	1
ARHGAP6 ENSG00000047648	1
ARHGAP8 ENSG00000241484	1
ARHGAP9 ENSG00000123329	1
ARHGDIA ENSG00000141522	1
ARHGDIB ENSG00000111348	1
ARHGDIG ENSG00000242173	1
ARHGEF1 ENSG00000076928	1
ARHGEF10 ENSG00000104728	1
ARHGEF10L ENSG00000074964	1
ARHGEF11 ENSG00000132694	1
ARHGEF12 ENSG00000196914	1
ARHGEF15 ENSG00000198844	1
ARHGEF16 ENSG00000130762	1
ARHGEF17 ENSG00000110237	1
ARHGEF18 ENSG00000104880	1
ARHGEF19 ENSG00000142632	1
ARHGEF2 ENSG00000116584	1
ARHGEF25 ENSG00000240771	1
ARHGEF26 ENSG00000114790	1
ARHGEF28 ENSG00000214944	1
ARHGEF3 ENSG00000163947	1
ARHGEF33 ENSG00000214694	1
ARHGEF35 ENSG00000213214	1
ARHGEF37 ENSG00000183111	1
ARHGEF38 ENSG00000236699	1
ARHGEF39 ENSG00000137135	1
ARHGEF4 ENSG00000136002	1
ARHGEF40 ENSG00000165801	1
ARHGEF5 ENSG00000050327	1
ARHGEF6 ENSG00000129675	1
ARHGEF7 ENSG00000102606	1
ARHGEF9 ENSG00000131089	1
ARID1A ENSG00000117713	1
ARID1B ENSG00000049618	1
ARID2 ENSG00000189079	1
ARID3A ENSG00000116017	1
ARID3B ENSG00000179361	1
ARID4A ENSG00000032219	1
ARID4B ENSG00000054267	1
ARID5A ENSG00000196843	1
ARID5B ENSG00000150347	1
ARIH1 ENSG00000166233	1
ARIH2 ENSG00000177479	1
ARIH2OS ENSG00000221883	1
ARL1 ENSG00000120805	1
ARL10 ENSG00000175414	1
ARL11 ENSG00000152213	1
ARL13B ENSG00000169379	1
ARL14 ENSG00000179674	1
ARL14EP ENSG00000152219	1
ARL15 ENSG00000185305	1
ARL16 ENSG00000214087	1
ARL17A ENSG00000185829	1
ARL17B ENSG00000228696	1
ARL2 ENSG00000213465	1
ARL2BP ENSG00000102931	1
ARL3 ENSG00000138175	1
ARL4A ENSG00000122644	1
ARL4C ENSG00000188042	1
ARL4D ENSG00000175906	1
ARL5A ENSG00000162980	1
ARL5B ENSG00000165997	1
ARL5C ENSG00000141748	1
ARL6 ENSG00000113966	1
ARL6IP1 ENSG00000170540	1
ARL6IP4 ENSG00000182196	1
ARL6IP5 ENSG00000144746	1
ARL6IP6 ENSG00000177917	1
ARL8A ENSG00000143862	1
ARL8B ENSG00000134108	1
ARL9 ENSG00000196503	1
ARMC1 ENSG00000104442	1
ARMC10 ENSG00000170632	1
ARMC12 ENSG00000157343	1
ARMC2 ENSG00000118690	1
ARMC3 ENSG00000165309	1
ARMC4 ENSG00000169126	1
ARMC5 ENSG00000140691	1
ARMC6 ENSG00000105676	1
ARMC7 ENSG00000125449	1
ARMC8 ENSG00000114098	1
ARMC9 ENSG00000135931	1
ARMCX1 ENSG00000126947	1
ARMCX2 ENSG00000184867	1
ARMCX3 ENSG00000102401	1
ARMCX4 ENSG00000196440	1
ARMCX5 ENSG00000125962	1
ARMCX6 ENSG00000198960	1
ARMS2 ENSG00000254636	1
ARMT1 ENSG00000146476	1
ARNT ENSG00000143437	1
ARNT2 ENSG00000172379	1
ARNTL ENSG00000133794	1
ARNTL2 ENSG00000029153	1
ARPC1A ENSG00000241685	1
ARPC1B ENSG00000130429	1
ARPC2 ENSG00000163466	1
ARPC3 ENSG00000111229	1
ARPC4 ENSG00000241553	1
ARPC5 ENSG00000162704	1
ARPC5L ENSG00000136950	1
ARPIN ENSG00000242498	1
ARPP19 ENSG00000128989	1
ARPP21 ENSG00000172995	1
ARRB1 ENSG00000137486	1
ARRB2 ENSG00000141480	1
ARRDC1 ENSG00000197070	1
ARRDC2 ENSG00000105643	1
ARRDC3 ENSG00000113369	1
ARRDC4 ENSG00000140450	1
ARRDC5 ENSG00000205784	1
ARSA ENSG00000100299	1
ARSB ENSG00000113273	1
ARSD ENSG00000006756	1
ARSE ENSG00000157399	1
ARSF ENSG00000062096	1
ARSG ENSG00000141337	1
ARSI ENSG00000183876	1
ARSJ ENSG00000180801	1
ARSK ENSG00000164291	1
ART3 ENSG00000156219	1
ART4 ENSG00000111339	1
ART5 ENSG00000167311	1
ARTN ENSG00000117407	1
ARV1 ENSG00000173409	1
ARVCF ENSG00000099889	1
ARX ENSG00000004848	1
AS3MT ENSG00000214435	1
ASAH1 ENSG00000104763	1
ASAH2 ENSG00000188611	1
ASAH2B ENSG00000204147	1
ASAP1 ENSG00000153317	1
ASAP2 ENSG00000151693	1
ASAP3 ENSG00000088280	1
ASB1 ENSG00000065802	1
ASB10 ENSG00000146926	1
ASB11 ENSG00000165192	1
ASB12 ENSG00000198881	1
ASB13 ENSG00000196372	1
ASB14 ENSG00000239388	1
ASB15 ENSG00000146809	1
ASB16 ENSG00000161664	1
ASB17 ENSG00000154007	1
ASB18 ENSG00000182177	1
ASB2 ENSG00000100628	1
ASB3 ENSG00000115239	1
ASB4 ENSG00000005981	1
ASB5 ENSG00000164122	1
ASB6 ENSG00000148331	1
ASB7 ENSG00000183475	1
ASB8 ENSG00000177981	1
ASB9 ENSG00000102048	1
ASCC1 ENSG00000138303	1
ASCC2 ENSG00000100325	1
ASCC3 ENSG00000112249	1
ASCL1 ENSG00000139352	1
ASCL2 ENSG00000183734	1
ASCL3 ENSG00000176009	1
ASCL4 ENSG00000187855	1
ASCL5 ENSG00000232237	1
ASF1A ENSG00000111875	1
ASF1B ENSG00000105011	1
ASGR1 ENSG00000141505	1
ASGR2 ENSG00000161944	1
ASH1L ENSG00000116539	1
ASH2L ENSG00000129691	1
ASIC1 ENSG00000110881	1
ASIC2 ENSG00000108684	1
ASIC3 ENSG00000213199	1
ASIC4 ENSG00000072182	1
ASIC5 ENSG00000256394	1
ASIP ENSG00000101440	1
ASL ENSG00000126522	1
ASMT ENSG00000196433	1
ASMTL ENSG00000169093	1
ASNA1 ENSG00000198356	1
ASNS ENSG00000070669	1
ASNSD1 ENSG00000138381	1
ASPA ENSG00000108381	1
ASPDH ENSG00000204653	1
ASPG ENSG00000166183	1
ASPH ENSG00000198363	1
ASPHD1 ENSG00000174939	1
ASPHD2 ENSG00000128203	1
ASPM ENSG00000066279	1
ASPN ENSG00000106819	1
ASPRV1 ENSG00000244617	1
ASPSCR1 ENSG00000169696	1
ASRGL1 ENSG00000162174	1
ASS1 ENSG00000130707	1
ASTE1 ENSG00000034533	1
ASTN1 ENSG00000152092	1
ASTN2 ENSG00000148219	1
ASUN ENSG00000064102	1
ASXL1 ENSG00000171456	1
ASXL2 ENSG00000143970	1
ASXL3 ENSG00000141431	1
ASZ1 ENSG00000154438	1
ATAD1 ENSG00000138138	1
ATAD2 ENSG00000156802	1
ATAD2B ENSG00000119778	1
ATAD3A ENSG00000197785	1
ATAD3B ENSG00000160072	1
ATAD3C ENSG00000215915	1
ATAD5 ENSG00000176208	1
ATAT1 ENSG00000137343	1
ATCAY ENSG00000167654	1
ATE1 ENSG00000107669	1
ATF1 ENSG00000123268	1
ATF2 ENSG00000115966	1
ATF3 ENSG00000162772	1
ATF4 ENSG00000128272	1
ATF5 ENSG00000169136	1
ATF6 ENSG00000118217	1
ATF6B ENSG00000213676	1
ATF7 ENSG00000170653	1
ATF7IP ENSG00000171681	1
ATF7IP2 ENSG00000166669	1
ATG10 ENSG00000152348	1
ATG101 ENSG00000123395	1
ATG12 ENSG00000145782	1
ATG13 ENSG00000175224	1
ATG14 ENSG00000126775	1
ATG16L1 ENSG00000085978	1
ATG16L2 ENSG00000168010	1
ATG2A ENSG00000110046	1
ATG2B ENSG00000066739	1
ATG3 ENSG00000144848	1
ATG4A ENSG00000101844	1
ATG4B ENSG00000168397	1
ATG4C ENSG00000125703	1
ATG4D ENSG00000130734	1
ATG5 ENSG00000057663	1
ATG7 ENSG00000197548	1
ATG9A ENSG00000198925	1
ATG9B ENSG00000181652	1
ATHL1 ENSG00000142102	1
ATIC ENSG00000138363	1
ATL1 ENSG00000198513	1
ATL2 ENSG00000119787	1
ATL3 ENSG00000184743	1
ATM ENSG00000149311	1
ATMIN ENSG00000166454	1
ATN1 ENSG00000111676	1
ATOH1 ENSG00000172238	1
ATOH7 ENSG00000179774	1
ATOH8 ENSG00000168874	1
ATOX1 ENSG00000177556	1
ATP10A ENSG00000206190	1
ATP10B ENSG00000118322	1
ATP10D ENSG00000145246	1
ATP11A ENSG00000068650	1
ATP11B ENSG00000058063	1
ATP11C ENSG00000101974	1
ATP12A ENSG00000075673	1
ATP13A1 ENSG00000105726	1
ATP13A2 ENSG00000159363	1
ATP13A3 ENSG00000133657	1
ATP13A4 ENSG00000127249	1
ATP13A5 ENSG00000187527	1
ATP1A1 ENSG00000163399	1
ATP1A2 ENSG00000018625	1
ATP1A3 ENSG00000105409	1
ATP1A4 ENSG00000132681	1
ATP1B1 ENSG00000143153	1
ATP1B2 ENSG00000129244	1
ATP1B3 ENSG00000069849	1
ATP1B4 ENSG00000101892	1
ATP23 ENSG00000166896	1
ATP2A1 ENSG00000196296	1
ATP2A2 ENSG00000174437	1
ATP2A3 ENSG00000074370	1
ATP2B1 ENSG00000070961	1
ATP2B2 ENSG00000157087	1
ATP2B3 ENSG00000067842	1
ATP2B4 ENSG00000058668	1
ATP2C1 ENSG00000017260	1
ATP2C2 ENSG00000064270	1
ATP4A ENSG00000105675	1
ATP4B ENSG00000186009	1
ATP5J2-PTCD1 ENSG00000248919	1
ATP5SL ENSG00000105341	1
ATP6AP1 ENSG00000071553	1
ATP6AP1L ENSG00000205464	1
ATP6AP2 ENSG00000182220	1
ATP6V0A1 ENSG00000033627	1
ATP6V0A2 ENSG00000185344	1
ATP6V0A4 ENSG00000105929	1
ATP6V0B ENSG00000117410	1
ATP6V0C ENSG00000185883	1
ATP6V0D1 ENSG00000159720	1
ATP6V0D2 ENSG00000147614	1
ATP6V0E1 ENSG00000113732	1
ATP6V0E2 ENSG00000171130	1
ATP6V1A ENSG00000114573	1
ATP6V1B1 ENSG00000116039	1
ATP6V1B2 ENSG00000147416	1
ATP6V1C1 ENSG00000155097	1
ATP6V1C2 ENSG00000143882	1
ATP6V1D ENSG00000100554	1
ATP6V1E1 ENSG00000131100	1
ATP6V1E2 ENSG00000250565	1
ATP6V1F ENSG00000128524	1
ATP6V1G1 ENSG00000136888	1
ATP6V1G2 ENSG00000213760	1
ATP6V1G3 ENSG00000151418	1
ATP6V1H ENSG00000047249	1
ATP7A ENSG00000165240	1
ATP7B ENSG00000123191	1
ATP8A1 ENSG00000124406	1
ATP8A2 ENSG00000132932	1
ATP8B1 ENSG00000081923	1
ATP8B2 ENSG00000143515	1
ATP8B3 ENSG00000130270	1
ATP8B4 ENSG00000104043	1
ATP9A ENSG00000054793	1
ATP9B ENSG00000166377	1
ATPIF1 ENSG00000130770	1
ATR ENSG00000175054	1
ATRAID ENSG00000138085	1
ATRIP ENSG00000164053	1
ATRIP ENSG00000282827	1
ATRN ENSG00000088812	1
ATRNL1 ENSG00000107518	1
ATRX ENSG00000085224	1
ATXN1 ENSG00000124788	1
ATXN10 ENSG00000130638	1
ATXN1L ENSG00000224470	1
ATXN2 ENSG00000204842	1
ATXN2L ENSG00000168488	1
ATXN3 ENSG00000066427	1
ATXN3L ENSG00000123594	1
ATXN7 ENSG00000163635	1
ATXN7L1 ENSG00000146776	1
ATXN7L2 ENSG00000162650	1
ATXN7L3 ENSG00000087152	1
ATXN7L3B ENSG00000253719	1
AUH ENSG00000148090	1
AUNIP ENSG00000127423	1
AUP1 ENSG00000115307	1
AURKA ENSG00000087586	1
AURKAIP1 ENSG00000175756	1
AURKB ENSG00000178999	1
AURKC ENSG00000105146	1
AUTS2 ENSG00000158321	1
AVEN ENSG00000169857	1
AVIL ENSG00000135407	1
AVL9 ENSG00000105778	1
AVP ENSG00000101200	1
AVPI1 ENSG00000119986	1
AVPR1A ENSG00000166148	1
AVPR1B ENSG00000198049	1
AVPR2 ENSG00000126895	1
AXDND1 ENSG00000162779	1
AXIN1 ENSG00000103126	1
AXIN2 ENSG00000168646	1
AXL ENSG00000167601	1
AZGP1 ENSG00000160862	1
AZI2 ENSG00000163512	1
AZIN1 ENSG00000155096	1
AZIN2 ENSG00000142920	1
AZU1 ENSG00000172232	1
B2M ENSG00000166710	1
B3GALNT1 ENSG00000169255	1
B3GALNT2 ENSG00000162885	1
B3GALT1 ENSG00000172318	1
B3GALT2 ENSG00000162630	1
B3GALT4 ENSG00000235863	1
B3GALT5 ENSG00000183778	1
B3GALT6 ENSG00000176022	1
B3GAT1 ENSG00000109956	1
B3GAT2 ENSG00000112309	1
B3GAT3 ENSG00000149541	1
B3GLCT ENSG00000187676	1
B3GNT2 ENSG00000170340	1
B3GNT3 ENSG00000179913	1
B3GNT4 ENSG00000176383	1
B3GNT5 ENSG00000176597	1
B3GNT6 ENSG00000198488	1
B3GNT7 ENSG00000156966	1
B3GNT8 ENSG00000177191	1
B3GNT9 ENSG00000237172	1
B3GNTL1 ENSG00000175711	1
B4GALNT1 ENSG00000135454	1
B4GALNT2 ENSG00000167080	1
B4GALNT3 ENSG00000139044	1
B4GALNT4 ENSG00000182272	1
B4GALT1 ENSG00000086062	1
B4GALT2 ENSG00000117411	1
B4GALT3 ENSG00000158850	1
B4GALT4 ENSG00000121578	1
B4GALT5 ENSG00000158470	1
B4GALT6 ENSG00000118276	1
B4GALT7 ENSG00000027847	1
B4GAT1 ENSG00000174684	1
B9D1 ENSG00000108641	1
B9D2 ENSG00000123810	1
BAALC ENSG00000164929	1
BAAT ENSG00000136881	1
BABAM1 ENSG00000105393	1
BACE1 ENSG00000186318	1
BACE2 ENSG00000182240	1
BACH1 ENSG00000156273	1
BACH2 ENSG00000112182	1
BAD ENSG00000002330	1
BAG1 ENSG00000107262	1
BAG2 ENSG00000112208	1
BAG3 ENSG00000151929	1
BAG4 ENSG00000156735	1
BAG5 ENSG00000166170	1
BAG6 ENSG00000204463	1
BAHCC1 ENSG00000266074	1
BAHD1 ENSG00000140320	1
BAIAP2 ENSG00000175866	1
BAIAP2L1 ENSG00000006453	1
BAIAP2L2 ENSG00000128298	1
BAIAP3 ENSG00000007516	1
BAK1 ENSG00000030110	1
BAMBI ENSG00000095739	1
BANF1 ENSG00000175334	1
BANF2 ENSG00000125888	1
BANK1 ENSG00000153064	1
BANP ENSG00000172530	1
BAP1 ENSG00000163930	1
BARD1 ENSG00000138376	1
BARHL2 ENSG00000143032	1
BARX1 ENSG00000131668	1
BARX2 ENSG00000043039	1
BASP1 ENSG00000176788	1
BATF ENSG00000156127	1
BATF2 ENSG00000168062	1
BATF3 ENSG00000123685	1
BAX ENSG00000087088	1
BAZ1A ENSG00000198604	1
BAZ1B ENSG00000009954	1
BAZ2A ENSG00000076108	1
BAZ2B ENSG00000123636	1
BBC3 ENSG00000105327	1
BBIP1 ENSG00000214413	1
BBOF1 ENSG00000119636	1
BBOX1 ENSG00000129151	1
BBS1 ENSG00000174483	1
BBS10 ENSG00000179941	1
BBS12 ENSG00000181004	1
BBS2 ENSG00000125124	1
BBS4 ENSG00000140463	1
BBS5 ENSG00000163093	1
BBS7 ENSG00000138686	1
BBS9 ENSG00000122507	1
BBX ENSG00000114439	1
BCAM ENSG00000187244	1
BCAN ENSG00000132692	1
BCAP29 ENSG00000075790	1
BCAP31 ENSG00000185825	1
BCAR1 ENSG00000050820	1
BCAR3 ENSG00000137936	1
BCAS1 ENSG00000064787	1
BCAS2 ENSG00000116752	1
BCAS3 ENSG00000141376	1
BCAS4 ENSG00000124243	1
BCAT1 ENSG00000060982	1
BCAT2 ENSG00000105552	1
BCCIP ENSG00000107949	1
BCDIN3D ENSG00000186666	1
BCHE ENSG00000114200	1
BCKDHA ENSG00000248098	1
BCKDHB ENSG00000083123	1
BCKDK ENSG00000103507	1
BCL10 ENSG00000142867	1
BCL11A ENSG00000119866	1
BCL11B ENSG00000127152	1
BCL2 ENSG00000171791	1
BCL2A1 ENSG00000140379	1
BCL2L1 ENSG00000171552	1
BCL2L10 ENSG00000137875	1
BCL2L11 ENSG00000153094	1
BCL2L12 ENSG00000126453	1
BCL2L13 ENSG00000099968	1
BCL2L14 ENSG00000121380	1
BCL2L15 ENSG00000188761	1
BCL2L2 ENSG00000129473	1
BCL2L2-PABPN1 ENSG00000258643	1
BCL3 ENSG00000069399	1
BCL6 ENSG00000113916	1
BCL6B ENSG00000161940	1
BCL7A ENSG00000110987	1
BCL7B ENSG00000106635	1
BCL7C ENSG00000099385	1
BCL9 ENSG00000116128	1
BCL9L ENSG00000186174	1
BCLAF1 ENSG00000029363	1
BCO1 ENSG00000135697	1
BCO2 ENSG00000197580	1
BCOR ENSG00000183337	1
BCORL1 ENSG00000085185	1
BCR ENSG00000186716	1
BCS1L ENSG00000074582	1
BDH1 ENSG00000161267	1
BDH2 ENSG00000164039	1
BDKRB1 ENSG00000100739	1
BDKRB2 ENSG00000168398	1
BDNF ENSG00000176697	1
BDP1 ENSG00000145734	1
BEAN1 ENSG00000166546	1
BECN1 ENSG00000126581	1
BEGAIN ENSG00000183092	1
BEND2 ENSG00000177324	1
BEND3 ENSG00000178409	1
BEND4 ENSG00000188848	1
BEND5 ENSG00000162373	1
BEND6 ENSG00000151917	1
BEND7 ENSG00000165626	1
BEST1 ENSG00000167995	1
BEST2 ENSG00000039987	1
BEST3 ENSG00000127325	1
BEST4 ENSG00000142959	1
BET1 ENSG00000105829	1
BET1L ENSG00000177951	1
BEX1 ENSG00000133169	1
BEX2 ENSG00000133134	1
BEX3 ENSG00000166681	1
BEX4 ENSG00000102409	1
BEX5 ENSG00000184515	1
BFAR ENSG00000103429	1
BFSP1 ENSG00000125864	1
BFSP2 ENSG00000170819	1
BGLAP ENSG00000242252	1
BGN ENSG00000182492	1
BHLHA15 ENSG00000180535	1
BHLHB9 ENSG00000198908	1
BHLHE22 ENSG00000180828	1
BHLHE40 ENSG00000134107	1
BHLHE41 ENSG00000123095	1
BHMG1 ENSG00000237452	1
BHMT ENSG00000145692	1
BHMT2 ENSG00000132840	1
BICC1 ENSG00000122870	1
BICD1 ENSG00000151746	1
BICD2 ENSG00000185963	1
BICDL1 ENSG00000135127	1
BICDL2 ENSG00000162069	1
BID ENSG00000015475	1
BIK ENSG00000100290	1
BIN1 ENSG00000136717	1
BIN2 ENSG00000110934	1
BIN3 ENSG00000147439	1
BIRC2 ENSG00000110330	1
BIRC3 ENSG00000023445	1
BIRC5 ENSG00000089685	1
BIRC6 ENSG00000115760	1
BIRC7 ENSG00000101197	1
BIVM ENSG00000134897	1
BLCAP ENSG00000166619	1
BLK ENSG00000136573	1
BLM ENSG00000197299	1
BLMH ENSG00000108578	1
BLNK ENSG00000095585	1
BLOC1S1 ENSG00000135441	1
BLOC1S2 ENSG00000196072	1
BLOC1S3 ENSG00000189114	1
BLOC1S4 ENSG00000186222	1
BLOC1S5 ENSG00000188428	1
BLOC1S6 ENSG00000104164	1
BLVRA ENSG00000106605	1
BLVRB ENSG00000090013	1
BLZF1 ENSG00000117475	1
BMF ENSG00000104081	1
BMI1 ENSG00000168283	1
BMP1 ENSG00000168487	1
BMP10 ENSG00000163217	1
BMP2 ENSG00000125845	1
BMP2K ENSG00000138756	1
BMP3 ENSG00000152785	1
BMP4 ENSG00000125378	1
BMP5 ENSG00000112175	1
BMP6 ENSG00000153162	1
BMP7 ENSG00000101144	1
BMP8A ENSG00000183682	1
BMP8B ENSG00000116985	1
BMPER ENSG00000164619	1
BMPR1A ENSG00000107779	1
BMPR1B ENSG00000138696	1
BMPR2 ENSG00000204217	1
BMS1 ENSG00000165733	1
BMT2 ENSG00000164603	1
BMX ENSG00000102010	1
BNC1 ENSG00000169594	1
BNC2 ENSG00000173068	1
BNIP1 ENSG00000113734	1
BNIP2 ENSG00000140299	1
BNIP3 ENSG00000176171	1
BNIP3L ENSG00000104765	1
BNIPL ENSG00000163141	1
BOC ENSG00000144857	1
BOD1 ENSG00000145919	1
BOD1L1 ENSG00000038219	1
BOD1L2 ENSG00000228075	1
BOK ENSG00000176720	1
BOLA1 ENSG00000178096	1
BOLA2B ENSG00000169627	1
BOLA3 ENSG00000163170	1
BOLL ENSG00000152430	1
BOP1 ENSG00000261236	1
BORA ENSG00000136122	1
BORCS5 ENSG00000165714	1
BORCS6 ENSG00000196544	1
BORCS7 ENSG00000166275	1
BORCS8 ENSG00000254901	1
BORCS8-MEF2B ENSG00000064489	1
BPGM ENSG00000172331	1
BPHL ENSG00000137274	1
BPI ENSG00000101425	1
BPIFA1 ENSG00000198183	1
BPIFA2 ENSG00000131050	1
BPIFB1 ENSG00000125999	1
BPIFB2 ENSG00000078898	1
BPIFB4 ENSG00000186191	1
BPIFC ENSG00000184459	1
BPNT1 ENSG00000162813	1
BPTF ENSG00000171634	1
BRAF ENSG00000157764	1
BRAP ENSG00000089234	1
BRAT1 ENSG00000106009	1
BRCA1 ENSG00000012048	1
BRCA2 ENSG00000139618	1
BRCC3 ENSG00000185515	1
BRD1 ENSG00000100425	1
BRD2 ENSG00000204256	1
BRD3 ENSG00000169925	1
BRD4 ENSG00000141867	1
BRD7 ENSG00000166164	1
BRD8 ENSG00000112983	1
BRD9 ENSG00000028310	1
BRDT ENSG00000137948	1
BRE ENSG00000158019	1
BRF1 ENSG00000185024	1
BRF2 ENSG00000104221	1
BRI3 ENSG00000164713	1
BRI3BP ENSG00000184992	1
BRICD5 ENSG00000182685	1
BRINP1 ENSG00000078725	1
BRINP2 ENSG00000198797	1
BRINP3 ENSG00000162670	1
BRIP1 ENSG00000136492	1
BRIX1 ENSG00000113460	1
BRK1 ENSG00000254999	1
BRMS1 ENSG00000174744	1
BRMS1L ENSG00000100916	1
BROX ENSG00000162819	1
BRPF1 ENSG00000156983	1
BRPF3 ENSG00000096070	1
BRS3 ENSG00000102239	1
BRSK1 ENSG00000160469	1
BRSK2 ENSG00000174672	1
BRWD1 ENSG00000185658	1
BRWD3 ENSG00000165288	1
BSCL2 ENSG00000168000	1
BSDC1 ENSG00000160058	1
BSG ENSG00000172270	1
BSN ENSG00000164061	1
BSND ENSG00000162399	1
BSPH1 ENSG00000188334	1
BSPRY ENSG00000119411	1
BST1 ENSG00000109743	1
BST2 ENSG00000130303	1
BTAF1 ENSG00000095564	1
BTBD1 ENSG00000064726	1
BTBD10 ENSG00000148925	1
BTBD11 ENSG00000151136	1
BTBD16 ENSG00000138152	1
BTBD18 ENSG00000233436	1
BTBD19 ENSG00000222009	1
BTBD2 ENSG00000133243	1
BTBD3 ENSG00000132640	1
BTBD6 ENSG00000184887	1
BTBD7 ENSG00000011114	1
BTBD8 ENSG00000189195	1
BTBD9 ENSG00000183826	1
BTC ENSG00000174808	1
BTD ENSG00000169814	1
BTF3 ENSG00000145741	1
BTF3L4 ENSG00000134717	1
BTG1 ENSG00000133639	1
BTG2 ENSG00000159388	1
BTG3 ENSG00000154640	1
BTG4 ENSG00000137707	1
BTK ENSG00000010671	1
BTLA ENSG00000186265	1
BTN1A1 ENSG00000124557	1
BTN2A1 ENSG00000112763	1
BTN2A2 ENSG00000124508	1
BTN3A1 ENSG00000026950	1
BTN3A2 ENSG00000186470	1
BTN3A3 ENSG00000111801	1
BTNL2 ENSG00000204290	1
BTNL3 ENSG00000168903	1
BTNL8 ENSG00000113303	1
BTNL9 ENSG00000165810	1
BTRC ENSG00000166167	1
BUB1 ENSG00000169679	1
BUB1B ENSG00000156970	1
BUB3 ENSG00000154473	1
BUD13 ENSG00000137656	1
BUD31 ENSG00000106245	1
BVES ENSG00000112276	1
BYSL ENSG00000112578	1
BZW1 ENSG00000082153	1
BZW2 ENSG00000136261	1
C10orf10 ENSG00000165507	1
C10orf105 ENSG00000214688	1
C10orf107 ENSG00000183346	1
C10orf11 ENSG00000148655	1
C10orf128 ENSG00000204161	1
C10orf142 ENSG00000277288	1
C10orf2 ENSG00000107815	1
C10orf35 ENSG00000171224	1
C10orf53 ENSG00000178645	1
C10orf54 ENSG00000107738	1
C10orf55 ENSG00000222047	1
C10orf62 ENSG00000203942	1
C10orf67 ENSG00000179133	1
C10orf71 ENSG00000177354	1
C10orf76 ENSG00000120029	1
C10orf82 ENSG00000165863	1
C10orf88 ENSG00000119965	1
C10orf90 ENSG00000154493	1
C10orf95 ENSG00000120055	1
C10orf99 ENSG00000188373	1
C11orf1 ENSG00000137720	1
C11orf16 ENSG00000176029	1
C11orf21 ENSG00000110665	1
C11orf24 ENSG00000171067	1
C11orf31 ENSG00000211450	1
C11orf40 ENSG00000171987	1
C11orf42 ENSG00000180878	1
C11orf45 ENSG00000174370	1
C11orf49 ENSG00000149179	1
C11orf52 ENSG00000149300	1
C11orf53 ENSG00000150750	1
C11orf54 ENSG00000182919	1
C11orf57 ENSG00000150776	1
C11orf58 ENSG00000110696	1
C11orf63 ENSG00000109944	1
C11orf65 ENSG00000166323	1
C11orf68 ENSG00000175573	1
C11orf70 ENSG00000137691	1
C11orf71 ENSG00000180425	1
C11orf74 ENSG00000166352	1
C11orf80 ENSG00000173715	1
C11orf84 ENSG00000168005	1
C11orf87 ENSG00000185742	1
C11orf88 ENSG00000183644	1
C11orf91 ENSG00000205177	1
C11orf94 ENSG00000234776	1
C11orf95 ENSG00000188070	1
C11orf96 ENSG00000187479	1
C11orf98 ENSG00000278615	1
C12orf10 ENSG00000139637	1
C12orf29 ENSG00000133641	1
C12orf4 ENSG00000047621	1
C12orf40 ENSG00000180116	1
C12orf42 ENSG00000179088	1
C12orf43 ENSG00000157895	1
C12orf45 ENSG00000151131	1
C12orf49 ENSG00000111412	1
C12orf50 ENSG00000165805	1
C12orf54 ENSG00000177627	1
C12orf56 ENSG00000185306	1
C12orf57 ENSG00000111678	1
C12orf60 ENSG00000182993	1
C12orf65 ENSG00000130921	1
C12orf66 ENSG00000174206	1
C12orf71 ENSG00000214700	1
C12orf73 ENSG00000204954	1
C12orf75 ENSG00000235162	1
C12orf76 ENSG00000174456	1
C14orf1 ENSG00000133935	1
C14orf105 ENSG00000100557	1
C14orf119 ENSG00000179933	1
C14orf132 ENSG00000227051	1
C14orf142 ENSG00000170270	1
C14orf159 ENSG00000133943	1
C14orf166 ENSG00000087302	1
C14orf169 ENSG00000170468	1
C14orf177 ENSG00000176605	1
C14orf178 ENSG00000197734	1
C14orf180 ENSG00000184601	1
C14orf2 ENSG00000156411	1
C14orf28 ENSG00000179476	1
C14orf37 ENSG00000139971	1
C14orf39 ENSG00000179008	1
C14orf79 ENSG00000140104	1
C14orf80 ENSG00000185347	1
C14orf93 ENSG00000100802	1
C15orf39 ENSG00000167173	1
C15orf40 ENSG00000169609	1
C15orf41 ENSG00000186073	1
C15orf48 ENSG00000166920	1
C15orf52 ENSG00000188549	1
C15orf53 ENSG00000175779	1
C15orf57 ENSG00000128891	1
C15orf59 ENSG00000205363	1
C15orf61 ENSG00000189227	1
C15orf62 ENSG00000188277	1
C15orf65 ENSG00000261652	1
C16orf13 ENSG00000130731	1
C16orf45 ENSG00000166780	1
C16orf46 ENSG00000166455	1
C16orf52 ENSG00000185716	1
C16orf54 ENSG00000185905	1
C16orf58 ENSG00000140688	1
C16orf59 ENSG00000162062	1
C16orf62 ENSG00000103544	1
C16orf70 ENSG00000125149	1
C16orf71 ENSG00000166246	1
C16orf72 ENSG00000182831	1
C16orf74 ENSG00000154102	1
C16orf78 ENSG00000166152	1
C16orf82 ENSG00000234186	1
C16orf86 ENSG00000159761	1
C16orf87 ENSG00000155330	1
C16orf89 ENSG00000153446	1
C16orf91 ENSG00000174109	1
C16orf92 ENSG00000167194	1
C16orf95 ENSG00000260456	1
C16orf96 ENSG00000205832	1
C17orf105 ENSG00000231256	1
C17orf107 ENSG00000205710	1
C17orf49 ENSG00000258315	1
C17orf50 ENSG00000270806	1
C17orf51 ENSG00000212719	1
C17orf53 ENSG00000125319	1
C17orf58 ENSG00000186665	1
C17orf62 ENSG00000178927	1
C17orf64 ENSG00000141371	1
C17orf67 ENSG00000214226	1
C17orf74 ENSG00000184560	1
C17orf75 ENSG00000108666	1
C17orf78 ENSG00000278505	1
C17orf80 ENSG00000141219	1
C17orf89 ENSG00000224877	1
C17orf96 ENSG00000273604	1
C17orf97 ENSG00000187624	1
C17orf98 ENSG00000275489	1
C17orf99 ENSG00000187997	1
C18orf21 ENSG00000141428	1
C18orf25 ENSG00000152242	1
C18orf32 ENSG00000177576	1
C18orf54 ENSG00000166845	1
C18orf63 ENSG00000206043	1
C18orf8 ENSG00000141452	1
C19orf12 ENSG00000131943	1
C19orf18 ENSG00000177025	1
C19orf24 ENSG00000228300	1
C19orf25 ENSG00000119559	1
C19orf33 ENSG00000167644	1
C19orf35 ENSG00000188305	1
C19orf38 ENSG00000214212	1
C19orf43 ENSG00000123144	1
C19orf44 ENSG00000105072	1
C19orf45 ENSG00000198723	1
C19orf47 ENSG00000160392	1
C19orf48 ENSG00000167747	1
C19orf52 ENSG00000142444	1
C19orf53 ENSG00000104979	1
C19orf54 ENSG00000188493	1
C19orf57 ENSG00000132016	1
C19orf60 ENSG00000006015	1
C19orf66 ENSG00000130813	1
C19orf67 ENSG00000188032	1
C19orf68 ENSG00000185453	1
C19orf70 ENSG00000174917	1
C19orf71 ENSG00000183397	1
C19orf73 ENSG00000221916	1
C19orf81 ENSG00000235034	1
C19orf84 ENSG00000262874	1
C1D ENSG00000197223	1
C1GALT1 ENSG00000106392	1
C1GALT1C1 ENSG00000171155	1
C1GALT1C1L ENSG00000223658	1
C1QA ENSG00000173372	1
C1QB ENSG00000173369	1
C1QBP ENSG00000108561	1
C1QC ENSG00000159189	1
C1QL1 ENSG00000131094	1
C1QL2 ENSG00000144119	1
C1QL3 ENSG00000165985	1
C1QL4 ENSG00000186897	1
C1QTNF1 ENSG00000173918	1
C1QTNF2 ENSG00000145861	1
C1QTNF3 ENSG00000082196	1
C1QTNF4 ENSG00000172247	1
C1QTNF5 ENSG00000223953	1
C1QTNF6 ENSG00000133466	1
C1QTNF7 ENSG00000163145	1
C1QTNF9 ENSG00000240654	1
C1QTNF9B ENSG00000205863	1
C1QTNF9B-AS1 ENSG00000281899	1
C1R ENSG00000159403	1
C1RL ENSG00000139178	1
C1S ENSG00000182326	1
C1orf100 ENSG00000173728	1
C1orf101 ENSG00000179397	1
C1orf105 ENSG00000180999	1
C1orf106 ENSG00000163362	1
C1orf109 ENSG00000116922	1
C1orf112 ENSG00000000460	1
C1orf115 ENSG00000162817	1
C1orf116 ENSG00000182795	1
C1orf122 ENSG00000197982	1
C1orf123 ENSG00000162384	1
C1orf127 ENSG00000175262	1
C1orf131 ENSG00000143633	1
C1orf141 ENSG00000203963	1
C1orf145 ENSG00000162913	1
C1orf146 ENSG00000203910	1
C1orf158 ENSG00000157330	1
C1orf159 ENSG00000131591	1
C1orf162 ENSG00000143110	1
C1orf167 ENSG00000215910	1
C1orf168 ENSG00000187889	1
C1orf174 ENSG00000198912	1
C1orf185 ENSG00000204006	1
C1orf186 ENSG00000263961	1
C1orf194 ENSG00000179902	1
C1orf198 ENSG00000119280	1
C1orf204 ENSG00000188004	1
C1orf21 ENSG00000116667	1
C1orf210 ENSG00000253313	1
C1orf216 ENSG00000142686	1
C1orf226 ENSG00000239887	1
C1orf228 ENSG00000198520	1
C1orf234 ENSG00000227868	1
C1orf27 ENSG00000157181	1
[truncated: 15,949 more rows]
