# Supplementary material for: Spatial maps of prostate cancer transcriptomes reveal an unexplored landscape of heterogeneity
Source: Nat Commun. 2018 Jun 20;9:2419. doi: 10.1038/s41467-018-04724-5 (PMC6010471; doi:10.1038/s41467-018-04724-5)
Supplement: Supplementary file 9 — Supplementary Data 6 [file 41467_2018_4724_MOESM9_ESM.zip › Supplementary Dataset 3/experiment0010-expected-features.tsv]

	Factor 1	Factor 2	Factor 3	Factor 4	Factor 5	Factor 6	Factor 7	Factor 8	Factor 9	Factor 10
A1BG ENSG00000121410	0.404724	0.0687784	0.270197	0.000539773	0.0147977	2.63794	0.369496	1.27406	0.0283609	0.18227
A1CF ENSG00000148584	0.127531	0.000229853	0.125201	0.250812	0.130704	0.049817	0.0104258	0.00142813	2.42961	0.0785304
A2M ENSG00000175899	157.337	3.2593	0.734003	0.0626515	4.87981	142.994	63.333	236.994	94.9742	0.0316091
A2ML1 ENSG00000166535	0.0174947	0.419522	2.81371	0.161447	8.58942	0.29178	9.68905	1.70124	0.592275	0.0131454
A4GALT ENSG00000128274	0.0675342	101.418	2.08395	1.06997	1.79536	0.535094	58.875	138.144	28.9344	10.6387
AAAS ENSG00000094914	9.83226	7.07713	88.9737	84.0456	3.75033	0.476431	4.33838	23.6561	1.28898	13.6843
AACS ENSG00000081760	2.18185	0.171289	31.8576	1.01222	0.20216	14.2741	8.31336	17.0235	0.21461	8.5993
AADAC ENSG00000114771	0.188299	0.00871411	7.1792e-07	0.0611303	0.156099	0.00106187	0.0640204	0.0179637	0.00912318	0.0198132
AADACL2 ENSG00000197953	0.00687839	0.182721	0.341847	0.115282	0.147696	0.00234414	0.00979956	0.0722625	0.117336	0.0687669
AADACL4 ENSG00000204518	0.216608	0.114011	0.409631	0.643738	0.369204	0.0754359	0.00123456	0.580151	0.183614	0.231439
AADAT ENSG00000109576	0.00877079	3.37716	11.4801	10.459	0.0568294	2.18993	3.70397	0.522514	5.02377	9.53674
AAED1 ENSG00000158122	0.0547748	0.468721	1.41338	0.0756151	7.22763	19.3053	14.4515	16.3517	2.94921	8.34266
AAGAB ENSG00000103591	1.13047	0.0674585	22.838	1.31857	7.18277	54.9111	41.5694	0.0996696	1.31988	11.5021
AAK1 ENSG00000115977	4.49826	13.8325	48.1956	2.44817	27.6737	2.03927	32.7355	6.27563	10.2405	39.4564
AAMDC ENSG00000087884	1.15117	184.231	9.16085	2.88274	1.54479	66.2941	3.99154	5.70782	16.8583	1.03298
AAMP ENSG00000127837	27.9197	34.8787	174.407	125.367	11.2483	89.2461	366.431	71.5595	100.511	67.6536
AAR2 ENSG00000131043	0.514571	21.1979	0.0555518	24.2107	37.8846	41.2412	24.2858	4.40559	1.76064	1.0512
AARD ENSG00000205002	0.778304	1.30123	0.0465177	0.366331	0.192058	0.43535	1.00918	0.55035	0.878084	0.391397
AARS ENSG00000090861	41.5907	82.5806	9.58337	1.15498	84.0327	143.432	11.8763	0.574041	4.91423	45.7906
AARSD1 ENSG00000266967	4.13732	0.0548159	0.0147619	3.27595	0.42099	21.0976	1.88816	0.816091	1.14272	4.67446
AASDH ENSG00000157426	5.17851	0.018285	5.16802	0.0332646	5.48903	0.408894	0.986167	0.0512483	0.274381	0.0292044
AASDHPPT ENSG00000149313	0.598759	0.11797	19.737	0.133385	0.260106	0.818874	2.31985	1.32703	0.0015384	3.77011
AASS ENSG00000008311	6.28691	0.152781	1.35985	0.220341	0.098243	0.949159	3.21663	2.12435	0.479502	0.0318141
AATF ENSG00000275700	10.1391	52.3427	29.7395	29.8192	0.285125	87.1846	10.7196	34.3025	4.27647	5.7846
AATK ENSG00000181409	2.15414	3.36649	0.238805	0.44553	0.0498309	0.505193	3.49003	0.425004	0.181793	0.496474
AATK-AS1 ENSG00000225180	0.0209581	0.185229	0.0035366	0.000613481	0.0302372	0.010523	0.0145695	0.000233361	0.0116604	0.0048782
ABAT ENSG00000183044	0.481844	0.384912	18.8369	19.8738	13.0772	0.516392	4.32591	0.439505	0.0505205	0.390066
ABC13-47488600E17.1 ENSG00000283199	1.16024	1.87776	2.8238	0.625949	0.728955	1.37078	8.99133	0.135599	1.81949	0.0911483
ABC13-47656900H15.1 ENSG00000283566	0.204873	0.133644	0.236955	0.0675715	0.286844	0.4436	4.21499	0.422264	0.153507	0.3678
ABC7-42404400C24.1 ENSG00000277758	0.0161524	0.612085	0.0325993	0.0325464	0.0620723	0.0442379	0.697424	0.323527	0.133407	0.00313854
ABCA1 ENSG00000165029	0.626346	0.80524	0.37492	0.404289	2.13322	2.55773	3.7874	5.15165	1.36873	9.31749
ABCA10 ENSG00000154263	0.0571	1.45967	0.594284	0.324391	0.170286	1.44284	11.2637	0.785522	0.442626	0.139768
ABCA12 ENSG00000144452	1.51475	0.106009	0.0731157	0.192782	0.278126	0.0450058	0.341301	0.293493	0.315716	0.0446965
ABCA13 ENSG00000179869	0.448227	0.165035	0.0451095	0.0618942	0.0459387	0.0541171	0.67926	0.245149	0.0214737	0.087031
ABCA2 ENSG00000107331	14.4888	29.2474	55.7551	61.8524	3.69003	4.32897	29.2838	91.955	22.2409	9.98795
ABCA3 ENSG00000167972	27.6116	1.43669	20.8905	29.6662	0.965372	30.9388	1.11969	0.217623	15.5905	0.21154
ABCA4 ENSG00000198691	0.00992421	0.459537	0.408527	0.331461	0.351584	0.602524	0.839449	0.252135	0.0629768	0.154834
ABCA5 ENSG00000154265	0.825487	0.180276	3.06814	0.220766	6.64902	0.391715	14.1104	0.335774	5.38898	4.55398
ABCA6 ENSG00000154262	0.265919	1.42349	0.0247946	0.242227	0.379923	1.79496	0.439347	0.549473	6.16995	0.0386201
ABCA7 ENSG00000064687	0.608532	0.00604347	0.14094	24.665	1.02105	2.13059	18.0764	0.477057	13.5133	0.464692
ABCA8 ENSG00000141338	0.265486	1.87532	22.6903	6.74103	4.09233	4.98391	1.27192	58.9398	0.00715853	0.165317
ABCA9 ENSG00000154258	0.116837	3.08514	2.85457	20.6829	1.65396	7.69627	3.4452	0.144381	0.537847	0.00791643
ABCB1 ENSG00000085563	0.0022197	5.39273	1.67409	0.539539	0.386594	0.0491699	3.85904	0.15549	0.570426	0.164278
ABCB10 ENSG00000135776	3.05098	0.0780383	1.80817	0.580076	0.285645	2.79762	0.237216	0.0637718	1.89414	9.56453
ABCB11 ENSG00000073734	1.37068	0.280307	0.052539	0.0214549	0.0564867	0.0554867	0.0584876	0.0790368	0.0110321	0.0309385
ABCB4 ENSG00000005471	1.24928	3.58144	0.199024	0.187106	0.302811	0.456664	0.0966882	0.741141	0.0798438	0.681209
ABCB5 ENSG00000004846	0.0158638	0.638065	0.423325	0.27638	0.162518	0.237803	0.849703	0.42374	0.0332169	0.786072
ABCB6 ENSG00000115657	2.93243	0.118316	0.106557	1.0548	0.63156	1.81117	0.310205	0.139456	0.169642	0.146803
ABCB7 ENSG00000131269	1.78905	0.528408	0.547877	0.2871	0.0761793	60.0884	9.21948	2.04167	1.45204	1.37582
ABCB8 ENSG00000197150	14.4078	29.4007	17.5869	4.87975	13.1272	0.177231	2.12781	30.0009	1.10797	0.643629
ABCB9 ENSG00000150967	8.59112	37.8945	1.13868	0.0246673	0.281721	14.4436	5.19647	0.0948374	0.156435	0.768446
ABCC1 ENSG00000103222	15.981	11.9001	22.2154	0.0903408	26.9588	34.4289	34.4169	4.08787	0.29582	6.61295
ABCC10 ENSG00000124574	0.130348	24.2274	1.20864	4.42935	60.6264	4.66535	20.2429	6.60145	10.3964	0.0245402
ABCC11 ENSG00000121270	0.0547234	0.0569384	10.1342	0.0975759	0.00645044	0.138014	0.00896547	0.000349706	0.219598	1.27938
ABCC12 ENSG00000140798	0.151227	2.7359	0.0869003	0.00724138	0.050917	0.150324	0.2823	0.269351	0.112076	0.0423234
ABCC2 ENSG00000023839	0.0780636	0.0192514	0.063822	0.0746195	0.0231302	0.314337	0.0474946	0.364598	0.0103421	0.000118514
ABCC3 ENSG00000108846	0.445977	24.205	19.1163	50.9161	25.0724	16.3184	104.095	0.558777	4.54148	0.232501
ABCC4 ENSG00000125257	0.262663	0.0665167	73.1738	0.465225	26.4125	0.380456	21.5321	0.353404	0.114568	27.3284
ABCC5 ENSG00000114770	0.868236	20.1329	70.3416	0.65631	2.4873	120.706	137.989	0.501265	1.30247	1.28107
ABCC6 ENSG00000091262	2.00818	0.391095	0.589069	2.16026	3.51148	0.150911	2.01045	0.0903384	0.370336	7.72742
ABCC8 ENSG00000006071	0.221381	24.1643	4.30912	4.79649	0.0276748	2.65896	0.857863	30.8763	0.246073	0.0516564
ABCC9 ENSG00000069431	6.10908	0.623213	0.585699	0.631521	0.317468	0.290679	0.00142459	0.164421	15.7049	0.00433367
ABCD1 ENSG00000101986	11.5296	9.47938	0.021085	28.4592	1.41094	0.207671	2.03753	35.1057	0.294537	10.1506
ABCD2 ENSG00000173208	0.180219	0.61789	0.0170924	0.0217935	0.143136	0.198158	0.00106213	0.683137	0.354799	0.230131
ABCD3 ENSG00000117528	1.63869	0.842838	11.6211	2.89673	0.831764	3.02555	8.72681	0.314355	0.443997	2.16868
ABCD4 ENSG00000119688	0.889777	8.39891	48.6845	0.976023	3.38754	7.16558	3.55892	0.0447266	51.2987	9.19819
ABCE1 ENSG00000164163	0.541096	0.649216	8.4058	0.427368	0.656471	2.78178	16.6683	0.512995	0.359573	5.20021
ABCF1 ENSG00000204574	0.0743904	248.569	138.077	5.4808	1.92426	169.549	17.848	0.842366	6.82143	103.852
ABCF2 ENSG00000033050	31.2346	190.586	93.2553	8.07957	0.182444	87.4374	106.93	33.1365	0.264218	11.018
ABCF3 ENSG00000161204	45.7599	4.12211	35.2676	119.317	4.85562	2.24321	3.9605	6.17649	8.20006	15.1277
ABCG1 ENSG00000160179	0.218439	2.61619	4.7531	9.59979	8.07445	98.404	5.24954	0.262896	0.518424	12.3911
ABCG2 ENSG00000118777	0.719142	3.38133	0.202639	1.78071	1.31683	18.9042	13.0465	0.843389	11.869	0.746174
ABCG4 ENSG00000172350	0.870678	0.313933	0.190896	0.139111	0.268832	0.033625	0.0467874	0.219268	0.218592	0.0774636
ABCG5 ENSG00000138075	0.0881493	0.442823	0.000676504	0.0588748	0.00765303	0.0365872	0.0809057	0.2546	0.0712106	0.0139036
ABHD1 ENSG00000143994	0.507141	18.8575	1.80498	0.210733	0.778935	0.452185	0.9887	0.560381	1.35177e-05	0.0261531
ABHD10 ENSG00000144827	4.4998	1.38117	5.58841	8.668	4.73123	115.243	0.608596	0.311713	1.61483	0.592987
ABHD11 ENSG00000106077	6.03177	284.21	120.03	63.5903	1.98092	384.763	724.739	0.777223	0.911957	84.7564
ABHD12 ENSG00000100997	6.55584	103.134	87.458	84.6844	34.0361	61.6422	189.995	2.85322	2.66405	27.3691
ABHD12B ENSG00000131969	0.000594284	0.00899319	0.0287349	0.0317599	0.0778972	0.162102	0.165342	0.038689	0.00459578	0.0171934
ABHD13 ENSG00000139826	2.29112	1.08212	11.4231	1.18761	2.66119	0.0650381	12.1951	4.87557	1.46977	4.79616
ABHD14A ENSG00000248487	21.0597	13.4028	18.6523	45.9452	12.0939	18.5295	6.23575	4.21602	5.67063	17.4898
ABHD14A-ACY1 ENSG00000114786	0.18527	0.000340049	0.00461825	0.112897	0.142805	0.0516589	0.0759551	0.0268123	0.133038	0.00134365
ABHD14B ENSG00000114779	103.221	55.5933	93.1251	237.225	45.0843	4.1573	72.7907	71.6932	2.07332	2.86267
ABHD15 ENSG00000168792	22.2388	3.48227	5.50056	0.151188	0.584716	0.136223	41.4723	0.536829	3.72068	1.99751
ABHD16A ENSG00000204427	0.00300859	0.434698	2.06835	1.28215	0.535964	12.5385	12.32	4.67771	3.87515	0.250375
ABHD17A ENSG00000129968	31.6409	13.8132	12.3395	70.6157	13.0916	8.16849	1.59785	17.8525	5.71091	29.2933
ABHD17B ENSG00000107362	3.31746	2.29054	8.3326	1.18495	7.56835	59.2519	51.3674	0.656677	1.94225	0.129564
ABHD17C ENSG00000136379	0.0411027	0.813367	11.7319	22.4504	0.755516	3.72766	8.26381	1.06951	3.89987	6.94755
ABHD18 ENSG00000164074	3.7804	0.0738545	21.7466	0.00892092	1.15277	0.412942	0.459657	2.38748	0.0320437	1.8961
ABHD2 ENSG00000140526	0.369729	0.433217	97.1237	0.21098	63.0019	0.293743	28.296	3.48654	1.17738	30.748
ABHD3 ENSG00000158201	0.21825	0.0510846	9.01543	1.56118	3.3867	6.20938	0.791417	0.510547	1.48893	3.23215
ABHD4 ENSG00000100439	5.91172	18.7279	0.000219994	8.66414	4.45567	20.883	25.5091	1.64187	0.246919	0.0381017
ABHD5 ENSG00000011198	0.0826875	2.39784	0.0870572	0.230129	1.35674	1.34921	0.00110599	0.0400436	0.0770334	0.0787205
ABHD6 ENSG00000163686	2.04635	0.0888822	6.72728	5.66077	0.605029	0.7549	22.4617	0.316927	0.0715641	5.47453
ABHD8 ENSG00000127220	1.34348	11.2494	1.33663	16.5287	13.1771	8.67336	30.7374	28.2841	24.811	1.62964
ABI1 ENSG00000136754	0.33467	0.307524	11.345	1.58821	8.47321	0.0115591	77.4536	0.758653	0.644541	0.0947822
ABI2 ENSG00000138443	1.06372	9.73406	25.4549	0.0177907	1.21528	83.7749	24.2128	3.9328	6.23889	12.3972
ABI3 ENSG00000108798	0.322127	42.9089	3.17793	0.121604	2.92867	1.79187	6.99927	1.7812	8.49288	0.612133
ABI3BP ENSG00000154175	0.446453	0.123244	0.075325	1.57409	1.11203	0.111436	0.165843	0.679183	0.408637	0.0590632
ABL1 ENSG00000097007	7.57725	38.2	50.6514	45.494	3.28963	137.029	17.6926	79.2281	52.2631	35.211
ABL2 ENSG00000143322	16.6702	0.811323	1.02869	0.0353799	7.19227	2.96416	66.7328	13.8171	34.2092	1.90433
ABLIM1 ENSG00000099204	10.6246	233.245	7.55281	54.425	51.0204	0.610657	315.889	141.258	58.8186	9.81568
ABLIM2 ENSG00000163995	2.93109	0.120038	0.0233754	0.165151	0.564298	0.162289	0.0681228	0.569247	3.49166	0.413175
ABLIM3 ENSG00000173210	46.1698	0.916745	17.9729	0.407717	2.01814	4.41093	33.3198	0.507262	0.00331576	0.111037
ABO ENSG00000175164	0.221589	1.32271	0.803456	1.99496	3.2526	49.9457	70.8115	0.834937	0.954834	15.7831
ABR ENSG00000159842	0.107267	1.66617	10.1196	1.39289	1.46187	131.739	120.916	71.3326	3.84611	14.654
ABRA ENSG00000174429	0.210972	3.5234e-05	1.44414	0.0217692	0.406915	0.0463941	0.0264073	0.304648	0.23091	0.00241754
ABRACL ENSG00000146386	0.39807	0.419212	4.39325	0.305982	0.07187	0.131215	0.968692	0.0398339	0.191711	9.32236
ABT1 ENSG00000146109	3.64395	1.54005	2.76664	1.50484	1.10044	71.6478	5.20837	2.41483	0.975858	12.0959
ABTB1 ENSG00000114626	143.319	31.7112	25.0317	14.194	23.4078	0.0303409	39.9873	42.3346	2.63246	7.44497
ABTB2 ENSG00000166016	6.20956	9.94574	0.912106	0.180118	0.221692	1.78016	12.5544	31.464	0.295508	0.723007
AC002429.5 ENSG00000236197	0.00221579	0.294158	0.0610461	0.00839994	0.241681	0.127563	0.00929905	0.0355177	0.0704988	0.032038
AC004076.7 ENSG00000268533	0.00151494	0.00831315	0.173777	0.114908	0.0656073	0.0204937	0.126604	0.0191857	0.00366466	0.0716597
AC004158.1 ENSG00000280264	0.0437527	0.154852	0.00503954	0.00787288	0.000630841	0.0711665	0.0169977	0.006804	0.104504	0.200977
AC004381.6 ENSG00000005189	0.0168945	12.4264	1.29635	0.76671	34.0345	10.3782	2.05051	0.420247	0.121398	2.98341
AC004754.3 ENSG00000269881	0.883275	0.622951	4.73788	0.0230533	0.767532	1.30364	0.264875	0.19229	0.00344387	0.324464
AC004813.1 ENSG00000279777	0.0389686	0.398941	0.753709	0.0629479	0.00393894	0.000315166	0.0510974	0.205059	0.147367	0.110689
AC004824.1 ENSG00000280226	0.010431	0.0753541	0.0371797	0.00738515	0.0718827	0.0357454	0.068026	0.0255377	0.221685	0.0313222
AC005281.1 ENSG00000226690	0.238136	0.332466	0.222617	0.169576	0.0118994	0.199854	0.0404671	0.0809579	0.0624349	0.011369
AC005477.1 ENSG00000280188	0.312226	0.0345239	0.0034963	0.141715	0.00520796	0.000391595	0.0144368	0.458193	0.0986328	0.0531906
AC005480.1 ENSG00000279461	2.72222	0.938791	1.76786	0.000745469	0.891865	0.345862	0.17513	0.0678294	0.764753	0.0297894
AC006116.20 ENSG00000267710	0.0162989	0.390635	0.224716	0.0216397	0.149209	0.568841	0.114755	0.247013	1.32474	0.0927094
AC006328.1 ENSG00000280301	0.0202255	0.0483204	0.217901	0.121206	0.115072	0.222406	0.696704	0.512361	0.0943336	0.0287362
AC006386.1 ENSG00000279115	1.53398	2.48036	2.0422	2.47425	0.151887	3.71409	0.130217	0.593025	0.0493074	0.0696014
AC006994.3 ENSG00000279317	0.000830101	0.264753	0.0902369	0.694147	0.0463149	0.519691	0.452195	0.0536873	0.507458	0.177282
AC007040.11 ENSG00000258881	0.00998697	0.0665718	0.00411351	0.109198	0.000551161	6.91082	0.105053	0.057641	0.0111346	0.126566
AC007906.1 ENSG00000279018	0.000502579	0.474675	0.0465111	0.0943786	0.208315	0.0190902	0.0463616	0.0316481	0.00901529	0.0489405
AC008074.1 ENSG00000279644	0.052921	0.0266989	0.152293	0.038712	0.0465478	0.038943	0.152737	0.314174	0.846789	0.291505
AC008522.1 ENSG00000279232	0.0328602	0.541001	0.462416	0.33621	0.108004	0.182098	0.24641	0.0313999	0.324664	0.0127407
AC008686.1 ENSG00000280221	0.04365	0.0493803	0.012373	0.139701	0.0904722	0.360643	0.782634	0.0377928	0.00667857	0.000208484
AC008759.1 ENSG00000279471	0.0698223	0.00675688	0.120996	0.0445495	0.00104426	0.109017	0.257304	0.0125191	0.0266141	0.0142871
AC008810.1 ENSG00000279126	0.0492895	0.0726434	0.000934787	0.0792969	0.0790747	0.0267314	0.0398845	0.0877475	0.0333613	0.300199
AC008914.1 ENSG00000279768	0.0426929	0.000471692	0.159562	0.107032	0.0609353	0.109053	0.00824501	0.00596714	0.0817029	0.0283754
AC009014.3 ENSG00000271824	0.288287	0.401541	1.00316	0.677338	1.31768	0.295546	1.67838	0.0567632	1.01552	0.332798
AC009060.2 ENSG00000280252	0.0408658	0.0254781	0.161067	0.141244	0.0707097	0.0956556	0.0454284	0.246728	0.0474286	0.172419
AC009977.1 ENSG00000279335	0.0047835	0.0365576	0.000104585	0.0813809	0.00419759	0.0186096	0.127335	0.0537544	0.0155528	0.0042167
AC010731.4 ENSG00000235118	0.190056	0.040257	0.114043	0.0665541	0.0131908	0.00426754	0.243209	0.390754	0.0154759	0.0518257
AC011155.1 ENSG00000280098	0.047286	0.0185541	0.0897122	0.0122141	0.0785444	0.00108598	0.191361	0.245798	0.111596	0.779241
AC011380.1 ENSG00000281227	0.0227917	0.0298018	0.0178959	0.107865	0.0728493	0.00836885	0.0300072	0.056273	0.0887276	0.000609729
AC012005.1 ENSG00000279274	1.6581	3.74632	2.78373	2.39133	0.394393	6.08244	3.37183	3.00887	1.55782	1.14945
AC012005.2 ENSG00000279287	0.101476	0.0900651	0.0174357	0.0426374	0.378394	0.0132847	0.0947329	0.000948346	0.024242	0.0759056
AC012363.1 ENSG00000281676	0.0166385	0.193556	0.022391	0.0337521	0.333262	0.0696131	0.518449	0.00770952	0.00222192	0.377729
AC013269.5 ENSG00000184761	0.0090126	0.252174	0.166073	0.116652	0.071587	0.108425	0.0343896	0.0627411	0.0666802	0.00206893
AC013461.1 ENSG00000091436	44.7737	0.023387	15.6351	0.900373	2.25707	1.70123	4.74216	9.4207	2.89278	5.33825
AC016142.1 ENSG00000280141	0.0176636	0.042941	0.170735	0.0877154	0.00593532	0.118509	0.154683	0.238866	0.0658118	0.0298992
AC016549.1 ENSG00000281325	0.0410749	0.00332194	0.250331	0.000614569	0.013739	0.0834071	0.379165	0.167306	0.101902	0.280903
AC016577.1 ENSG00000279646	0.0164197	0.0117239	0.0572421	0.0212965	0.0120057	6.24827e-06	0.0497802	0.132388	0.015132	0.035018
AC016991.1 ENSG00000279435	0.0666675	0.0742503	0.0994517	0.0833391	0.0802207	0.00451893	0.252498	0.047487	0.0114687	0.0225014
AC017081.1 ENSG00000279921	0.00122779	0.0362187	0.0370866	0.116002	0.292699	0.0242333	0.471713	0.0175993	0.0428469	0.170924
AC018512.1 ENSG00000279808	0.0186307	0.135103	4.09484e-05	0.0973242	0.300976	0.132738	0.317362	0.00291981	0.085743	0.00461213
AC018902.1 ENSG00000280817	0.000780656	0.129663	0.0137922	0.0174306	0.214561	0.00155374	0.262135	0.0215128	0.0164807	0.000279709
AC021106.1 ENSG00000279386	0.0124545	0.127474	0.000170749	0.0296434	0.0680555	0.0281802	0.0119351	0.110568	0.0513018	0.0793899
AC024060.1 ENSG00000281584	0.00385133	0.0242806	0.0620217	0.00848759	0.014792	0.0394757	0.0415961	0.0554775	0.0146609	0.106463
AC024592.12 ENSG00000267740	0.00928463	0.0547545	0.113746	0.0101052	0.0382895	0.180683	0.266619	0.0148584	0.0449016	0.0678345
AC025335.1 ENSG00000179859	0.165596	31.743	0.611177	0.726338	0.697518	27.8246	2.77506	0.411058	0.95286	0.054621
AC055733.1 ENSG00000280127	0.00141397	0.00443049	0.057864	0.0339362	0.000334197	0.0108305	0.0782416	0.0250256	0.149695	0.00232161
AC055866.1 ENSG00000281079	0.0282619	0.0159186	0.154034	0.073491	0.0427387	0.178873	0.511169	0.11051	0.111404	0.0974955
AC069063.2 ENSG00000279380	0.143953	0.0133038	0.0525991	0.0536615	0.0231252	0.192616	0.219328	0.0961687	0.17456	0.0183949
AC073130.2 ENSG00000281656	0.0583438	0.0327782	0.0719922	0.0736021	0.000291637	0.0452109	0.0376521	0.0309893	0.00311906	0.265371
AC073657.1 ENSG00000279937	0.0045403	0.104536	0.151951	0.075353	0.0679128	0.0329063	0.648718	0.00116296	0.119638	0.0727034
AC074033.1 ENSG00000281137	0.692187	2.63942e-05	0.907353	0.150366	0.0514198	0.108181	0.0404441	0.363181	2.73776	0.0672218
AC087350.1 ENSG00000281527	0.0956917	0.112593	0.00255198	0.0488822	0.0223091	0.0658651	0.00939471	0.0586148	0.0999034	0.0349354
AC087762.1 ENSG00000279588	0.000409069	0.065094	0.00236367	0.0045027	0.0582271	0.0531487	0.00124564	0.0388804	0.264493	0.00122123
AC090154.1 ENSG00000278888	0.000729216	0.0527534	0.0132292	0.00206853	0.0798533	0.0541497	0.155291	0.115869	0.0495191	0.0431268
AC090498.1 ENSG00000279483	4.90498	828.473	57.3659	4.63417	87.8439	541.068	48.4569	5.25149	30.7243	3.68016
AC092384.1 ENSG00000280675	0.0507969	0.0273495	0.00252345	0.150822	0.014259	0.311484	0.0259643	0.00949937	0.00907765	0.0504954
AC092835.2 ENSG00000233757	0.0733994	0.159389	0.0759269	0.116216	0.000553961	0.00420545	0.0527656	0.0303791	0.450085	0.0495307
AC092881.1 ENSG00000279530	0.06427	0.153964	0.0511685	0.0169846	0.0496423	0.0354427	0.0610674	0.00552304	0.0685989	0.0013807
AC100821.1 ENSG00000280473	0.0403959	0.00939586	0.13889	0.0126578	0.116227	0.0792572	0.681825	0.0163167	0.00393215	0.0385178
AC104057.1 ENSG00000280427	0.00164862	0.0852908	0.0556261	0.0120222	0.0527377	0.0569542	0.285308	0.434229	0.150173	0.0967083
AC104073.1 ENSG00000280410	0.00664073	0.0579661	0.0178039	0.0754097	0.0256559	0.0988442	1.14582	0.453799	0.0124408	0.000459748
AC104304.4 ENSG00000283473	3.04014e-07	0.0612981	0.0309726	0.0528949	0.0490975	0.00218717	0.387935	0.30519	0.0765678	0.0779145
AC104389.2 ENSG00000279824	0.0679159	0.010969	0.00532045	0.00213828	0.130404	0.108989	1.43078	0.0534853	0.06341	0.0742325
AC104981.1 ENSG00000278938	0.00985984	0.0493306	0.163079	0.00229424	0.292656	0.167502	0.111244	0.217716	0.0684495	0.196489
AC105009.1 ENSG00000281855	0.0253366	0.0240249	0.168537	0.291272	0.504288	0.129932	0.0443444	0.102004	0.00960062	0.115719
AC105052.1 ENSG00000279168	0.0879717	0.269903	0.268493	2.33728	0.0103586	0.118018	0.290515	0.512119	0.190651	0.611664
AC109486.1 ENSG00000280447	0.00501878	0.0195905	0.0226581	0.0162552	0.0468309	4.6048e-05	0.0877822	0.4216	0.00668614	0.00318673
AC109829.1 ENSG00000233438	0.0566739	0.00819419	0.00411309	0.152174	0.128446	0.27648	0.431202	0.00954197	0.014882	0.0838201
AC110602.1 ENSG00000281267	0.0481988	0.0690728	0.0929645	0.228649	0.310557	0.159464	2.83597	0.249196	0.00174687	0.0370332
AC110615.1 ENSG00000279909	1.63748	0.359114	1.27727	5.07875	0.702304	3.10755	0.130603	0.982494	0.0771357	1.97598
AC112719.1 ENSG00000280671	0.057187	0.0229228	0.00764745	0.0112649	0.108831	0.00622667	0.119764	0.00323309	0.0252616	0.279583
AC113404.1 ENSG00000254893	0.259063	0.398808	1.29551	0.00238479	6.56551	0.00311067	17.3365	27.6299	7.74073	6.61455
AC118758.1 ENSG00000268187	0.0154647	0.0275855	0.0517482	0.117435	0.024423	0.0396388	0.076863	0.243889	0.0152216	0.115449
AC131097.4 ENSG00000216921	3.08541	0.193459	0.242962	0.662923	3.4593	0.0382914	6.5311	0.109809	0.746651	0.00958151
AC131263.1 ENSG00000280550	0.142711	0.119958	0.130343	0.235466	9.30789e-05	0.0830068	0.102124	0.000159999	0.0120114	0.0272728
AC138517.6 ENSG00000283288	0.000197321	0.165032	0.0773348	0.505928	0.226998	0.0940423	0.0329198	0.0270157	0.120684	0.0284898
AC138647.1 ENSG00000226490	0.0321851	0.0506897	0.141535	0.000914672	0.0159041	0.135786	0.042713	0.0524891	0.199651	0.251307
AC138969.4 ENSG00000183889	1.55059	50.2623	14.3089	17.0579	0.769182	2.38215	24.2033	4.26996	1.74148	6.098
AC241377.1 ENSG00000281741	2.00039	6.66948	9.21132	7.02117	3.13044	2.0157	12.1722	0.0525744	1.20091	6.74467
AC241585.1 ENSG00000281571	1.85836	0.222437	2.10099	0.278157	2.58872	0.23431	3.36167	0.0788539	0.256371	0.133532
AC242988.1 ENSG00000278939	0.220345	0.0168608	0.00433707	0.0211098	0.223633	0.000328869	0.139425	0.0205204	0.0127221	0.0543074
AC243756.1 ENSG00000270339	0.0212616	0.00551502	0.265862	0.0456511	0.252284	0.368489	0.22212	0.0749829	0.151104	0.211637
AC243945.1 ENSG00000279510	0.00251396	0.0286981	0.0312624	0.385035	0.0374471	0.0573897	0.00157734	0.0497421	0.0151949	0.107273
AC245100.1 ENSG00000280649	1.43353	1.72001	0.90575	3.95703	0.334496	2.55608	18.6475	3.88136	2.81976	9.2043
ACAA1 ENSG00000060971	12.3894	289.882	278.44	8.65058	82.369	2.39704	166.391	4.22975	1.87699	121.155
ACAA2 ENSG00000167315	17.0695	0.351484	2.45446	0.109501	0.131495	38.3696	0.394373	0.0531747	0.00978463	45.1891
ACACA ENSG00000278540	0.309088	1.02395	69.8634	57.9636	19.8329	154.468	1.17665	3.97088	0.0557415	15.1146
ACACB ENSG00000076555	23.0551	12.9046	1.40912	0.556424	0.531448	48.8306	3.61232	7.17634	5.32529	0.27082
ACAD10 ENSG00000111271	0.296013	1.04285	32.6537	47.9146	0.716001	0.547362	3.79375	0.815875	1.01828	1.91343
ACAD11 ENSG00000240303	0.271728	0.0597494	0.96677	1.00181	0.998077	0.0117591	1.24677	0.229697	0.272007	0.0370081
ACAD8 ENSG00000151498	0.360042	0.208671	2.48008	22.9428	8.36618	0.281587	0.391233	0.0115483	0.220491	18.4675
ACAD9 ENSG00000177646	0.230148	75.713	43.555	2.97197	6.67011	6.61128	63.9699	0.103674	1.68957	0.646968
ACADL ENSG00000115361	0.816773	0.439087	21.255	0.00436017	19.4828	2.46656	21.4883	2.08682	0.00513849	12.1043
ACADM ENSG00000117054	0.0174933	0.0745309	9.58851	0.0338806	2.9217	0.701506	9.81253	6.93538	0.33866	2.02662
ACADS ENSG00000122971	9.71394	17.0357	0.302195	40.0702	10.4408	20.6219	2.32589	24.4962	7.42721	19.4006
ACADSB ENSG00000196177	1.04292	0.778741	23.1666	1.80051	3.25692	2.56497	0.343723	0.81565	2.44633	14.4618
ACADVL ENSG00000072778	308.843	11.0145	344.66	758.438	271.846	93.9304	967.175	248.862	122.206	325.447
ACAN ENSG00000157766	7.57267	0.492619	0.198817	0.12528	0.0234533	0.0334395	0.009559	0.161022	0.672337	0.0035816
ACAP1 ENSG00000072818	9.01596	53.4553	13.4436	11.3046	3.60005	0.0287393	10.4436	1.37067	11.8435	3.29701
ACAP2 ENSG00000114331	0.0146751	0.912686	0.0497465	0.862229	1.38448	0.525757	5.5773	15.9633	0.104598	14.0613
ACAP3 ENSG00000131584	99.8732	5.04786	70.0892	277.395	36.7759	36.401	4.54961	76.0613	21.0169	15.0733
ACAT1 ENSG00000075239	19.3644	1.21144	13.5007	0.00934107	7.31583	21.6636	2.54502	29.4119	0.0996486	0.28324
ACAT2 ENSG00000120437	0.240664	39.5702	69.1859	2.31159	32.1153	14.6751	27.673	0.402476	0.960439	4.05541
ACBD3 ENSG00000182827	0.246913	0.822303	1.80411	8.10203	1.22312	18.4767	27.2118	2.30579	2.6397	7.40984
ACBD4 ENSG00000181513	1.43014	63.7614	4.98072	84.4919	0.473782	94.5009	2.57552	50.7033	28.842	13.4729
ACBD5 ENSG00000107897	0.333135	0.215758	11.2406	0.0153617	0.29635	0.0319581	6.81733	1.60995	0.342946	1.13562
ACBD6 ENSG00000230124	0.0430293	54.941	18.8556	0.648847	1.6189	2.71832	62.153	7.60936	14.2555	0.84945
ACBD7 ENSG00000176244	0.0529627	0.117315	0.0682024	0.00051095	0.0403971	0.0775471	0.166807	0.00670385	0.0423296	0.0263663
ACCS ENSG00000110455	7.01837	12.8605	4.26753	65.1249	11.4898	13.0331	1.21505	0.936589	10.5371	3.15021
ACCSL ENSG00000205126	0.0336943	0.0953176	0.151849	0.0813824	0.0522231	0.108897	2.29815	0.208739	0.219079	0.134997
ACD ENSG00000102977	0.759095	83.2702	63.6903	22.5635	0.102368	21.7819	9.52023	37.2726	0.39444	1.61296
ACE ENSG00000159640	1.15336	2.48318	30.1584	28.1792	6.00174	3.39394	32.4388	0.777975	0.195755	1.42305
ACE2 ENSG00000130234	0.382113	0.146519	0.0584361	0.0850237	0.0142012	0.459989	2.70314	0.000389614	0.0600649	0.331496
ACER1 ENSG00000167769	0.0572785	2.56784	3.70903	0.429593	2.38662	0.306733	1.7068	0.0918413	0.124611	0.0382248
ACER2 ENSG00000177076	0.00092134	0.0471497	0.0183126	0.00736059	0.000544097	0.0383432	3.54019	0.0440407	0.021585	0.30057
ACER3 ENSG00000078124	1.44363	5.39069	31.3564	0.916836	0.172469	9.73125	0.394867	3.93632	0.808105	1.63195
ACHE ENSG00000087085	1.90607	31.6991	0.0165504	1.19955	1.51972	85.3085	404.764	1.21897	81.7661	0.948853
ACIN1 ENSG00000100813	0.0189426	0.128691	101.387	45.2888	6.13746	18.256	328.506	65.6541	11.6967	41.5199
ACKR1 ENSG00000213088	0.477806	39.8941	0.119831	1.46972	2.09522	0.397389	9.08062	0.0305141	117.344	1.07766
ACKR2 ENSG00000144648	1.2436	0.11593	0.0862398	0.00160504	0.0832651	2.04479	0.267725	0.392767	0.010803	0.231483
ACKR3 ENSG00000144476	22.825	2.26333	0.850749	0.470237	0.00401001	4.2326	1.82006	1.58584	27.6032	5.55261
ACKR4 ENSG00000129048	0.000317512	0.0573662	0.167016	0.183199	0.0965661	0.0943764	0.0473519	0.0313623	0.0435492	0.0306288
ACLY ENSG00000131473	1.92392	1.67969	73.4777	2.17647	21.7551	32.4055	2.00881	2.27664	0.125896	16.7341
ACMSD ENSG00000153086	0.114015	0.094341	0.0175404	0.0438696	0.141471	0.186967	0.313943	0.000787192	0.63314	0.187379
ACO1 ENSG00000122729	9.10321	1.09406	2.09665	4.03378	0.00395818	6.41685	2.80841	0.0249026	0.722934	1.34436
ACO2 ENSG00000100412	5.8852	72.2403	68.8633	14.4361	0.530451	66.605	33.9582	6.02509	19.9124	10.2506
ACOD1 ENSG00000102794	0.0254066	0.0730193	0.118814	0.290083	0.219757	0.1536	0.555408	0.00885528	0.133169	0.0613939
ACOT1 ENSG00000184227	25.8776	2.85066	40.7928	1.19554	1.92883	0.297529	5.82518	4.00411	0.256358	9.19789
ACOT11 ENSG00000162390	22.6648	0.0132907	0.888807	0.760901	7.57055	4.64278	23.0388	1.03554	0.510131	0.284118
ACOT12 ENSG00000172497	0.0246019	0.0196287	0.0540249	0.0719354	0.0279173	0.0596499	0.527182	1.68258	0.00632592	1.53264
ACOT13 ENSG00000112304	19.1506	0.153259	24.2157	6.14174	11.3808	4.565	11.453	8.88658	11.3669	8.80184
ACOT2 ENSG00000119673	32.5132	3.43104	2.29547	3.12486	1.22492	1.09267	21.7403	7.0283	0.0137501	5.33512
ACOT4 ENSG00000177465	0.0085694	0.351009	0.448896	0.0401554	0.0816342	6.74435	0.593574	0.542641	0.204118	0.747601
ACOT6 ENSG00000205669	0.0120437	0.233961	0.0626664	0.185462	0.0752447	0.00617323	0.145639	0.414915	0.0706358	0.000840827
ACOT7 ENSG00000097021	18.6896	105.084	19.0503	2.37539	22.768	0.671526	9.86095	9.41382	9.34969	0.35723
ACOT8 ENSG00000101473	26.3534	79.7776	32.3551	83.3935	21.8676	0.685479	14.0693	16.9134	1.63345	13.7454
ACOT9 ENSG00000123130	4.86824	36.6012	13.2028	0.105506	10.7098	33.2721	6.65776	1.78802	2.11233	14.6399
ACOX1 ENSG00000161533	9.03222	174.691	134.329	8.39985	33.547	52.2394	138.585	20.929	1.24892	64.079
ACOX2 ENSG00000168306	1.70666	0.0299565	0.14353	0.270167	6.20493	44.8656	0.715782	0.717311	0.220214	19.1193
ACOX3 ENSG00000087008	22.7343	1.57412	42.8258	61.956	20.8078	4.99113	42.6521	0.14576	4.75453	16.2761
ACOXL ENSG00000153093	2.59747	2.04807	5.73494	0.858989	9.96196	0.336541	9.62332	0.312838	0.722309	0.844978
ACP1 ENSG00000143727	0.401766	16.4208	65.71	6.75847	19.522	5.87807	14.374	7.03136	1.62227	16.7178
ACP2 ENSG00000134575	14.1364	21.0616	74.0865	102.785	32.237	82.7887	4.09638	0.0168215	45.5821	15.1925
ACP5 ENSG00000102575	1.3477	2.56706	11.042	18.1816	36.4978	0.614876	25.0533	2.71541	16.9649	0.00149744
ACP6 ENSG00000162836	0.0534426	29.2898	51.4862	17.109	25.0196	3.68193	35.3168	6.62771	20.6443	1.4186
ACP7 ENSG00000183760	0.0957715	0.000717611	0.123786	0.0230463	0.869016	0.32257	0.534547	0.00150965	1.36941	0.0615362
ACPP ENSG00000014257	1.16617	1.10596	1604.48	281.8	4087.63	0.53442	4.63785	1.633	0.92166	57.3214
ACPT ENSG00000142513	0.118755	0.0397878	0.0992381	0.120622	0.0591315	0.0738729	0.17803	0.354905	0.163761	0.983518
ACR ENSG00000100312	0.0681196	0.361687	0.0336575	1.17376	0.0063157	1.40697	0.294823	1.02322	0.576858	1.03536
ACRBP ENSG00000111644	0.132343	0.0448026	4.03854	1.60096	0.347653	1.99097	2.01096	9.5597	0.539117	0.643586
ACRC ENSG00000147174	0.0863671	0.0616003	0.366145	0.0153417	0.0667206	0.13021	0.894316	0.111922	3.172	0.318253
ACRV1 ENSG00000134940	0.030212	0.26467	0.110573	0.192067	0.0786949	0.00402498	0.618172	0.0573095	0.305198	0.179735
ACSBG1 ENSG00000103740	0.953469	0.246123	7.24833	12.9665	15.2608	3.2159	5.15629	6.43697	0.976336	24.7118
ACSBG2 ENSG00000130377	0.184919	0.201307	3.95278e-05	0.0130973	0.000792635	0.216281	0.448273	0.0083534	0.00276089	0.0540296
ACSF2 ENSG00000167107	0.969298	35.154	1.53755	57.1841	17.2199	6.9084	91.7985	16.2017	0.16235	14.9046
ACSF3 ENSG00000176715	16.1624	26.5625	60.0954	130.237	16.9458	50.6395	0.77167	17.4421	86.7855	0.12605
ACSL1 ENSG00000151726	0.0390019	0.809514	68.6051	0.897939	0.70739	5.69973	31.0905	0.190499	6.32582	8.69466
ACSL3 ENSG00000123983	0.607209	0.769999	88.1246	0.0930424	49.2729	5.22634	22.3163	4.30532	0.953903	24.8347
ACSL4 ENSG00000068366	5.48463	0.13554	1.59303	0.38597	0.858207	0.00109947	75.0405	10.5699	0.378967	0.0299498
ACSL5 ENSG00000197142	0.151734	0.0033397	0.918945	0.0673392	0.733216	3.70681	84.9514	43.3435	4.24505	370.685
ACSL6 ENSG00000164398	0.313303	1.96541	0.48544	0.152374	0.291183	0.0843733	0.892884	0.496555	0.0783156	0.489135
ACSM1 ENSG00000166743	0.0885013	0.0548055	0.844678	0.13919	35.0707	0.206186	0.0805797	0.0217439	0.0124231	6.538
ACSM2A ENSG00000183747	0.170877	0.0146807	0.150796	0.137589	0.0315044	3.08381e-05	0.195588	0.11417	0.196931	0.0173945
ACSM2B ENSG00000066813	0.600944	0.530955	0.727776	0.00887829	0.0370767	0.0834339	0.520002	0.233274	0.0252004	0.0520308
ACSM3 ENSG00000005187	0.130295	0.429902	40.5165	3.00862	22.4382	0.895601	1.88472	1.30001	0.498191	4.15511
ACSM4 ENSG00000215009	0.0448861	0.392684	1.00336	0.0490791	0.0054459	0.0820546	1.30301	0.53199	0.0357992	0.000131452
ACSM5 ENSG00000183549	0.0823395	0.540873	0.135699	0.590311	0.56882	0.0501452	0.0523401	1.67842	0.0135049	1.43698
ACSM6 ENSG00000173124	0.109868	0.0660281	0.0816438	0.0217323	0.0799134	0.0285404	14.5863	0.0378028	0.025077	0.0165112
ACSS1 ENSG00000154930	0.753764	20.8546	135.851	150.133	84.2462	2.40867	38.7585	1.26256	34.1363	57.122
ACSS2 ENSG00000131069	2.40637	126.838	0.439963	2.12895	2.21594	134.004	9.87177	21.6038	7.7809	2.66712
ACSS3 ENSG00000111058	0.717194	0.774099	7.90703	0.1894	0.189804	0.040467	0.647516	10.9989	1.36019	0.262575
ACTA1 ENSG00000143632	15.6116	0.418711	0.221071	0.148979	0.0587564	0.265445	0.358518	0.836557	0.018555	0.409943
ACTA2 ENSG00000107796	1348.86	77.7286	0.0648311	0.984797	0.532745	92.293	0.00763531	1.50742	0.925252	6.12984e-05
ACTB ENSG00000075624	7649.19	8397.21	2425.48	179.674	1332.97	1943.15	10151.1	2696.87	2788.5	153.353
ACTBL2 ENSG00000169067	0.497386	0.0470814	0.119316	0.170621	0.0713741	0.24377	0.142641	0.315897	0.069439	0.377647
ACTC1 ENSG00000159251	41.7546	2.07487	0.21017	0.222111	1.2271	0.393465	0.710328	0.412922	0.0757214	0.0200079
ACTG1 ENSG00000184009	2.80245	1.07311	758.095	16.7619	206.639	3138.95	9547.9	390.449	1447.92	471.109
ACTG2 ENSG00000163017	2190.13	336.383	5.60077e-05	0.273154	0.716629	79.9992	0.619822	0.187306	0.127193	1.07746
ACTL10 ENSG00000182584	1.03316	1.44609	0.761459	17.7723	0.788898	0.985226	1.92652	40.208	0.0155081	1.56615
ACTL6A ENSG00000136518	0.0137348	9.57221	20.571	1.36091	0.668049	1.72293	5.81358	0.792247	1.15744	1.73618
ACTL6B ENSG00000077080	0.0493218	0.0341889	0.0546747	0.00661477	1.56968	0.12329	0.0148384	0.0756422	0.464046	0.00821537
ACTL7A ENSG00000187003	0.0056489	0.000290826	0.076734	0.119662	0.12774	0.652201	0.0103468	3.8951e-07	0.0265445	0.0197177
ACTN1 ENSG00000072110	539.672	163.436	84.2249	0.530225	99.011	12.3327	556.153	155.062	72.4839	60.5024
ACTN2 ENSG00000077522	0.0151456	0.170837	0.0132415	0.0861587	0.00925723	0.319937	1.10281	2.14345	0.0648604	0.0271049
ACTN3 ENSG00000248746	0.00734097	0.318065	0.627143	0.256968	0.055404	0.159981	0.719502	0.0868187	0.208248	0.0806571
ACTN4 ENSG00000130402	342.67	184.531	289.757	46.0042	223.606	17.9508	1100.42	0.696377	160.436	54.4224
ACTR10 ENSG00000131966	3.14803	0.0210198	11.3581	0.599525	0.324106	5.9975	6.42362	1.057	0.501385	2.81473
ACTR1A ENSG00000138107	69.6933	128.789	6.37598	125.513	16.121	124.641	4.63534	3.41867	10.8244	15.8246
ACTR1B ENSG00000115073	36.2277	74.6989	140.622	68.1238	24.4872	164.665	123.422	3.53388	54.4529	18.2194
ACTR2 ENSG00000138071	0.670201	0.494078	74.957	1.32102	3.294	7.49664	85.4996	25.373	13.256	25.2235
ACTR3 ENSG00000115091	0.0161238	0.66131	5.81862	0.218755	2.11345	15.9102	30.2225	5.90597	14.1018	0.529201
ACTR3B ENSG00000133627	0.302803	0.781939	11.566	0.680995	1.43657	0.141449	6.49343	1.07996	0.866	1.40112
ACTR3C ENSG00000106526	0.480026	0.187058	0.237053	12.6436	0.459554	0.451513	1.70892	1.92056	0.829689	2.57322
ACTR5 ENSG00000101442	0.246343	1.23095	7.49526	2.29352	4.93041	11.5197	6.99651	1.27062	0.000683058	1.17405
ACTR6 ENSG00000075089	1.36141	0.383302	1.96479	3.76289	1.52543	1.39135	7.49975	1.79089	5.01409	0.694749
ACTR8 ENSG00000113812	0.0586098	11.9836	7.85059	1.04107	0.778026	3.96566	12.7796	1.19417	4.02967	0.331471
ACTRT2 ENSG00000169717	0.0391404	0.0452249	0.268842	0.102538	0.00243494	0.0377019	0.0199833	0.108693	0.00171128	0.0740695
ACTRT3 ENSG00000184378	0.00447835	0.28283	0.185321	0.367365	0.722906	0.0876291	0.180877	0.00293307	0.0583252	0.0664768
ACVR1 ENSG00000115170	9.28491	0.322554	16.0544	0.0381651	0.234199	1.61901	23.9771	1.81557	1.23885	4.19503
ACVR1B ENSG00000135503	0.172203	1.49149	29.9296	0.990304	1.5773	2.29975	66.1366	1.01077	0.00981226	10.6832
ACVR1C ENSG00000123612	0.00133791	5.14604	0.121267	0.00613566	0.0978446	0.0393295	0.943636	0.3508	0.0952635	0.18254
ACVR2A ENSG00000121989	2.35966	1.00266	3.53074	0.0058395	4.73805	0.950846	21.7409	1.01736	2.20785	0.660161
ACVR2B ENSG00000114739	0.650283	0.233589	2.22117	1.26861	0.180863	0.173431	25.117	0.132196	0.400338	0.336067
ACVRL1 ENSG00000139567	5.0988	93.3243	0.0203245	1.03664	1.61295	0.667718	1.36658	30.7166	78.1737	0.000597573
ACY1 ENSG00000243989	3.13777	3.96	6.14353	0.0709166	15.0759	2.50097	6.5562	1.78657	13.8393	3.31921
ACY3 ENSG00000132744	0.542535	0.0239404	2.31658	0.456465	1.00272	1.19427	3.2182	1.03751	8.7841	0.027781
ACYP1 ENSG00000119640	0.302201	2.64784	1.5733	0.785505	5.04089	0.655748	11.782	1.10738	0.30121	11.5203
ACYP2 ENSG00000170634	16.3767	7.13728	7.86677	7.13749	0.504434	6.61627	8.70493	14.4653	0.0847746	1.30858
ADA ENSG00000196839	1.43922	39.3023	0.269364	0.575359	0.7295	0.656944	0.111958	4.52531	8.81609	4.9906
ADAD1 ENSG00000164113	0.0159954	0.0109032	0.0194064	0.142064	0.0314049	0.01898	0.0766299	0.102228	0.0389304	0.0336613
ADAD2 ENSG00000140955	0.00345025	0.431134	0.0377833	1.0239	0.212502	0.167468	0.195921	0.149954	0.248131	0.0572237
ADAL ENSG00000168803	0.212938	4.78232	0.753287	0.263955	3.71295	2.25957	1.07163	7.1608	0.263703	4.81334
ADAM10 ENSG00000137845	0.496679	0.0297813	78.0632	1.36213	0.282492	1.0979	55.2538	2.81799	0.198459	8.55219
ADAM11 ENSG00000073670	12.8151	0.164642	1.05159	1.00611	0.508787	0.39423	0.00532183	0.255224	0.100905	0.375888
ADAM12 ENSG00000148848	0.425966	0.616654	2.63225	0.111401	0.0570514	0.388659	0.0807616	0.0162022	0.619651	0.445612
ADAM15 ENSG00000143537	3.03815	0.862897	1.3165	155.189	48.3587	1.73102	111.287	62.3259	84.4462	1.20531
ADAM17 ENSG00000151694	19.646	14.0054	12.4446	0.139016	4.55547	15.9788	26.6885	0.0756469	1.127	0.832713
ADAM18 ENSG00000168619	0.0624987	0.0366269	0.280009	0.0740875	0.276139	0.0223718	0.330306	0.0176942	0.0239004	0.0264483
ADAM19 ENSG00000135074	12.312	11.3493	0.575812	0.188005	1.86833	0.696092	1.77913	7.54897	0.665236	0.308673
ADAM2 ENSG00000104755	0.168649	2.22048	0.0172377	0.0606492	0.0712143	0.391263	0.148447	0.324466	0.0917268	0.40279
ADAM20 ENSG00000134007	0.00299988	0.0755777	0.0200141	0.00349673	0.461317	0.0861754	0.713495	0.523188	0.933428	0.148799
ADAM22 ENSG00000008277	4.04316	0.459487	1.23812	0.482733	0.163783	2.57962	0.688951	8.80644	0.775504	1.79346
ADAM23 ENSG00000114948	0.302327	1.06642	0.27192	0.847796	0.297175	0.123155	0.773298	0.29384	1.85384	0.0445734
ADAM28 ENSG00000042980	4.52025	0.742963	1.94241	0.594802	0.756667	0.134979	9.74884	1.94022	0.900179	10.4618
ADAM29 ENSG00000168594	0.0428595	0.0125256	0.0220325	0.167131	0.0721704	0.073041	0.0989172	0.449158	0.250841	0.000389355
ADAM30 ENSG00000134249	1.70809	0.193975	0.0994144	0.042755	0.126236	0.0875535	0.0579374	0.038155	0.0379775	0.00703614
ADAM32 ENSG00000197140	0.138721	0.254668	1.61665	0.660689	0.0643066	0.245134	1.00656	0.0984467	0.255181	0.32347
ADAM33 ENSG00000149451	409.448	259.74	0.669098	5.28585	5.25125	134.536	6.51155e-06	15.1274	28.6376	0.0908405
ADAM7 ENSG00000069206	0.483943	0.379919	0.0432928	0.258341	0.0978841	0.150891	1.16374	0.782152	0.000584229	0.499057
ADAM8 ENSG00000151651	1.70314	1.56485	30.7513	0.305508	0.0838376	0.0956103	71.5239	15.3585	0.114808	15.4955
ADAM9 ENSG00000168615	8.33647	1.17766	139.922	0.469013	18.5527	3.90709	79.9528	0.334033	0.42626	18.9091
ADAMDEC1 ENSG00000134028	0.00396729	0.174	0.119304	0.162742	0.124515	0.0484945	0.420169	0.0311413	0.576508	0.337959
ADAMTS1 ENSG00000154734	66.428	37.5402	0.68166	0.339228	0.174471	1.39052	132.953	145.813	165.314	66.4748
ADAMTS10 ENSG00000142303	35.5342	6.20318	0.593736	24.6717	0.498722	6.26187	0.311925	2.31591	72.6816	0.509541
ADAMTS12 ENSG00000151388	0.964101	7.82872	0.274126	0.236732	1.25314	0.0563704	7.2518	0.555562	0.00673778	1.61378
ADAMTS13 ENSG00000160323	4.12517	11.2877	11.465	1.97128	14.0845	35.9994	11.7098	1.99648	1.29986	1.29929
ADAMTS14 ENSG00000138316	0.47543	0.122516	0.590208	0.310253	1.23011	0.0102066	0.703319	4.461	0.206339	1.91069
ADAMTS15 ENSG00000166106	4.91815	5.75952	0.110995	0.498332	1.83398	0.111956	0.152642	0.414022	4.90149	0.348214
ADAMTS16 ENSG00000145536	0.733366	0.0135084	0.169055	0.0813145	0.489468	0.0108123	0.334771	0.028121	0.0143377	0.00695549
ADAMTS17 ENSG00000140470	0.191923	7.02188	0.0510439	1.64861	0.409937	0.0145147	0.518782	0.10157	0.120819	0.285102
ADAMTS18 ENSG00000140873	0.66352	0.134645	0.350179	0.3001	0.750039	0.165872	0.868611	0.503417	1.72944	0.0231257
ADAMTS19 ENSG00000145808	0.118472	0.649789	1.03668	0.292792	0.585743	0.0521572	0.122175	0.259524	0.23622	0.0595733
ADAMTS2 ENSG00000087116	0.145279	18.7849	0.0899302	0.459459	0.0260705	0.181055	1.34175	0.775668	1.22361	0.034263
ADAMTS20 ENSG00000173157	0.0177977	0.0169677	0.487981	0.0413736	0.60488	0.209207	0.000428152	0.029551	0.0785869	0.0134177
ADAMTS3 ENSG00000156140	0.0259959	4.61824	0.669206	0.0284911	0.0157544	0.0639358	0.115245	0.12833	0.0131795	0.0985652
ADAMTS4 ENSG00000158859	0.0166636	32.3937	0.264004	0.210097	0.976091	0.0767524	4.88415	0.165309	100.976	0.630141
ADAMTS5 ENSG00000154736	6.3071	1.44154	0.174362	0.624649	1.35212	4.50253	1.42971	0.75884	0.0156269	0.102544
ADAMTS6 ENSG00000049192	0.152843	0.14184	0.0424312	0.500356	0.0986385	0.0883636	0.78428	0.0330819	0.0837146	0.100523
ADAMTS7 ENSG00000136378	2.72832	0.299547	0.655426	0.0558141	0.296132	1.64177	3.81022	9.38926	0.0105359	1.65984
ADAMTS8 ENSG00000134917	8.46412	18.4353	1.26999	0.0301056	0.970658	0.148799	16.159	0.799891	7.16545	5.45258
ADAMTS9 ENSG00000163638	0.231348	1.02943	1.44494	0.473181	11.903	65.93	0.0119769	3.29746	0.507228	3.23747
ADAMTSL1 ENSG00000178031	0.434899	0.74089	21.8413	0.163923	0.552656	16.3213	3.43608	1.17359	1.17035	23.5039
ADAMTSL2 ENSG00000197859	0.211705	1.749	0.272958	16.0627	0.407	20.3678	0.00104181	37.0432	2.96812	0.542393
ADAMTSL3 ENSG00000156218	0.0297505	1.99429	0.636924	1.70505	6.00071	1.67903	8.83641	1.63454	4.15931	0.309177
ADAMTSL4 ENSG00000143382	8.44847	8.96619	0.562567	0.291194	0.407265	0.159781	0.0163108	2.35591	1.91443	6.86835
ADAMTSL5 ENSG00000185761	0.452091	4.75484	0.274472	0.308059	0.347422	0.456541	0.696789	27.0942	1.06157	0.00015829
ADAP1 ENSG00000105963	3.32187	33.9712	2.6485	34.0024	2.94062	0.767326	2.16547	6.08042	1.51209	0.162476
ADAP2 ENSG00000184060	9.48984	1.30568	0.451164	0.168213	0.52763	0.4055	1.35043	2.12044	0.123845	0.00424348
ADAR ENSG00000160710	1.46015	225.851	40.257	0.484244	0.189441	1009.15	66.7692	279.144	92.0478	73.7028
ADARB1 ENSG00000197381	24.6663	0.570602	27.1281	0.654519	25.9694	1.17546	6.64851	1.80208	0.0946801	4.09206
ADARB2 ENSG00000185736	0.141149	0.0606222	0.216696	8.58301	0.0915696	0.301453	10.1259	0.130599	0.00562037	0.919869
ADAT1 ENSG00000065457	0.198408	0.145584	11.274	0.0958613	1.33215	36.2217	41.76	0.391578	0.217678	3.83687
ADAT2 ENSG00000189007	0.503767	0.0451894	14.1728	15.8841	0.519806	2.28601	0.746528	0.202908	0.427494	4.04499
ADAT3 ENSG00000213638	0.00939479	0.32675	0.912879	0.11612	0.64957	0.0373269	0.909441	0.12093	0.0207482	0.372339
ADCK1 ENSG00000063761	1.35784	33.7308	16.3138	0.12868	0.194968	0.180231	4.45246	4.40971	0.03719	2.82749
ADCK2 ENSG00000133597	23.9851	0.799653	16.4238	62.6944	3.49305	21.7564	28.9674	1.54402	4.17803	0.458696
ADCK3 ENSG00000163050	8.43317	128.103	135.266	0.287137	67.2415	1.82909	37.7577	27.9085	38.8473	57.9866
ADCK4 ENSG00000123815	14.4876	94.0283	3.40695	66.1631	0.416634	3.53112	1.92825	52.1115	5.7416	4.78968
ADCK5 ENSG00000173137	17.0851	5.89459e-05	16.989	26.5243	2.49779	2.67157	11.9018	4.36985	0.147014	27.4464
ADCY1 ENSG00000164742	0.431537	0.638456	2.02954	1.28299	0.712632	1.09023	0.912875	1.48065	1.03145	0.181731
ADCY10 ENSG00000143199	0.0282318	0.0225721	0.0526996	2.08202	0.357412	0.0689593	0.21958	0.0357479	0.107854	0.0459463
ADCY2 ENSG00000078295	8.68038	9.51297	13.07	0.049791	0.244653	18.8296	10.5658	0.464412	1.72618	0.48823
ADCY3 ENSG00000138031	3.55335	0.824907	11.2059	2.51472	0.576518	0.223403	21.2958	116.846	12.5301	14.3709
ADCY4 ENSG00000129467	27.6595	4.42161	0.219284	4.30058	10.3039	2.36325	62.4042	3.89817	40.1765	14.2862
ADCY5 ENSG00000173175	101.986	72.8699	0.0254617	1.12126	0.17975	7.63743	0.832669	5.86006	1.61403	0.13554
ADCY6 ENSG00000174233	6.20893	11.9181	117.661	59.9699	6.90876	1.27111	59.6504	1.492	35.1516	20.4347
ADCY7 ENSG00000121281	0.0221838	0.0351957	0.455917	0.0972982	0.591454	0.555174	0.354028	7.2389	0.00301839	2.13123
ADCY8 ENSG00000155897	0.13981	0.00672552	0.141452	0.260389	0.196739	0.192602	0.00452138	0.148851	0.0343606	0.100554
ADCY9 ENSG00000162104	34.838	2.44095	1.71475	5.82354	5.6315	3.64101	9.02162	0.464457	1.43483	0.379352
ADCYAP1 ENSG00000141433	0.0256617	0.0875347	0.0744062	0.0979782	0.0399201	0.000346353	0.409992	0.121276	0.496626	0.189797
ADCYAP1R1 ENSG00000078549	7.45104	0.409031	1.16083	0.00909835	0.0618877	6.78415	4.63008	1.57339	1.59174	0.305809
ADD1 ENSG00000087274	43.4897	14.6187	116.121	0.914403	5.19672	32.6538	90.7289	86.3941	30.4795	2.84471
ADD2 ENSG00000075340	0.0424422	0.291665	7.82002	0.382957	0.883756	5.72293	22.7202	0.0511432	0.0186288	0.463673
ADD3 ENSG00000148700	0.801713	0.153183	15.3127	2.72909	0.0994442	0.954068	17.7755	11.2312	9.75298	0.719946
ADGB ENSG00000118492	1.40042	0.530592	0.178124	0.0399042	0.0507856	0.349341	0.237632	0.107407	1.03424	0.0257334
ADGRA1 ENSG00000197177	0.0111231	0.168016	0.0304292	0.0441977	0.196648	0.013312	0.398151	0.037335	0.0040204	0.000203624
ADGRA2 ENSG00000020181	257.034	24.1424	12.4565	3.2111	1.2627	40.3652	2.47605	74.1323	0.856952	13.5895
ADGRA3 ENSG00000152990	0.872976	0.267797	3.94916	2.37054	1.56837	6.12611	10.772	0.266982	0.323943	12.9506
ADGRB1 ENSG00000181790	0.156863	3.43351	4.95541	4.75481	0.0226056	0.554416	4.43988	0.0306063	0.000377218	0.559971
ADGRB2 ENSG00000121753	14.7388	0.370235	0.0221298	2.00327	0.0737156	16.5603	0.442818	0.679564	1.61907	0.00942191
ADGRB3 ENSG00000135298	0.504737	0.00675447	0.171027	1.64424	0.0872078	0.00518623	0.480358	1.36308	0.0679252	1.32152
ADGRD1 ENSG00000111452	2.19904	0.0558575	0.353993	0.00636045	0.0947801	14.0574	0.653838	0.223601	0.155491	0.81405
ADGRD2 ENSG00000180264	3.43989	0.130687	6.29137	0.0230071	0.303982	0.0113969	0.0680556	0.044303	0.111516	0.066724
ADGRE1 ENSG00000174837	1.35943	0.0732605	0.159449	0.0898505	0.171631	0.635454	0.325077	0.261703	0.0840897	0.238424
ADGRE2 ENSG00000127507	6.39561	0.205779	0.260628	0.389928	11.6459	1.18515	0.847966	0.05933	0.0862297	2.12031
ADGRE3 ENSG00000131355	0.084017	0.0306802	0.228757	0.000780514	0.271631	1.37755	0.242019	0.129455	0.0110324	0.100247
ADGRE5 ENSG00000123146	97.1397	26.4078	0.459746	9.42018	1.16009	0.867461	258.666	19.9817	85.7698	1.89732
ADGRF1 ENSG00000153292	3.25537	0.0302226	1.36311	1.32173	1.49803	0.889794	146.052	0.0928338	0.00594782	0.330249
ADGRF2 ENSG00000164393	0.148288	0.0579756	0.00438352	0.123563	0.0165232	0.210965	0.00137802	0.0855476	0.0282954	0.0854011
ADGRF3 ENSG00000173567	0.0083667	0.148691	0.000654574	0.0650952	0.0747326	0.0287749	0.103795	0.055272	0.130061	0.102088
ADGRF4 ENSG00000153294	0.0014213	0.0818104	0.0976614	0.0191314	0.361317	0.0991174	1.58942	0.247594	0.108257	0.0206816
ADGRF5 ENSG00000069122	1.85659	0.356384	14.7356	1.62359	1.68359	1.14075	0.042867	0.367047	1.52676	0.00124304
ADGRG1 ENSG00000205336	0.399621	0.0726764	171.048	40.2713	146.188	0.412279	269.715	2.49711	73.6651	61.6548
ADGRG2 ENSG00000173698	0.0458125	0.0720752	0.420361	0.264097	0.121293	0.15436	0.556119	0.00246985	0.324142	0.108811
ADGRG3 ENSG00000182885	0.196414	0.0562231	0.0535123	0.191502	1.64016	0.0569267	0.232008	0.414162	2.54003	0.431275
ADGRG4 ENSG00000156920	0.0936021	0.0077468	0.147669	0.16349	0.445239	0.353628	0.0519281	0.0456381	0.108546	0.0426517
ADGRG5 ENSG00000159618	1.55153	0.000268282	0.054177	0.0381318	0.273322	0.0798574	0.692984	10.5889	0.425659	0.616513
ADGRG6 ENSG00000112414	0.0483922	0.128738	2.22129	0.034364	1.21079	0.429388	14.8853	0.436382	0.13313	0.167854
ADGRG7 ENSG00000144820	0.101676	0.141053	0.460399	0.0112866	0.16531	0.115055	0.0503837	0.507635	0.0583965	0.197987
ADGRL1 ENSG00000072071	28.2212	1.16679	2.88379	37.7472	1.3312	36.0967	34.9606	23.5737	10.3482	1.2764
ADGRL2 ENSG00000117114	0.968478	0.129176	11.457	0.000261456	1.82579	1.06174	0.780334	10.492	4.93047	3.36031
ADGRL3 ENSG00000150471	0.629947	0.280742	0.300499	0.42853	0.170995	0.587829	0.0213103	0.0208821	0.201959	0.176438
ADGRL4 ENSG00000162618	0.00563105	0.066846	0.390552	0.00378224	2.51565	0.0426708	0.706754	1.34927	9.99969	1.25767
ADGRV1 ENSG00000164199	0.0294763	0.00193483	1.74577	1.64847	3.38781	0.409045	8.30299	0.667203	6.45856	7.92052
ADH1A ENSG00000187758	0.00440481	0.00111051	0.0448441	0.346992	0.0663332	0.0769464	0.329822	0.121745	0.122171	0.00259331
ADH1B ENSG00000196616	8.87373	0.167341	0.0569405	0.42213	0.667811	2.40393	0.568037	0.174013	0.260708	0.00494169
ADH1C ENSG00000248144	0.446608	0.375063	0.220095	0.969286	0.65596	0.0761414	1.21216	0.64183	0.333314	1.32078
ADH4 ENSG00000198099	0.260402	0.794215	0.068967	0.161823	0.162874	0.632267	0.969719	0.00982668	0.0293659	0.0129575
ADH5 ENSG00000197894	15.3906	4.96326	23.6947	37.3514	57.609	399.682	59.6078	12.161	2.15838	2.28574
ADH6 ENSG00000172955	1.43944	0.00249591	0.37732	1.1228	0.774422	0.096005	0.832689	0.274753	0.162617	1.14419
ADH7 ENSG00000196344	0.0143639	0.058788	0.214077	0.162474	0.0499877	0.776834	1.45011	0.179183	0.0460345	0.139445
ADHFE1 ENSG00000147576	3.52784	2.79645	28.739	1.69359	17.6321	0.200906	20.9978	1.00474	8.5756	0.159573
ADI1 ENSG00000182551	160.574	89.6961	215.808	393.393	207.419	191.705	5.42472	6.84112	106.777	162.168
ADIG ENSG00000182035	0.0426624	0.0144021	0.105337	0.423432	0.142868	0.0979871	0.153487	0.0259974	0.17313	0.00215913
ADIPOQ ENSG00000181092	2.82888e-08	0.150337	0.213255	0.0925366	0.0150739	0.0404744	0.0474919	0.137076	0.208334	0.040435
ADIPOR1 ENSG00000159346	0.434151	0.574789	109.085	0.0045163	9.08324	7.50874e-08	90.2446	0.44362	0.252712	16.9156
ADIPOR2 ENSG00000006831	0.557856	4.1284	6.82741	0.332734	3.79845	109.597	1.3911	2.51527	3.71372	63.3407
ADIRF ENSG00000148671	460.509	563.98	471.51	1630.27	177.808	74.7338	573.551	336.526	235.358	8.13236
ADK ENSG00000156110	0.526512	0.648626	23.2227	0.297351	0.323556	37.4829	15.8693	0.318073	1.16018	10.1106
ADM ENSG00000148926	0.995856	0.674868	0.0103597	1.42285	1.59088	3.91927	102.616	0.480951	7.57976	0.36952
ADM2 ENSG00000128165	0.0496292	3.18992	1.9843	0.308247	1.03512	1.38124	0.485333	1.10429	0.381546	3.49287
ADM5 ENSG00000224420	0.750187	4.46121	0.0695295	0.125722	0.530756	0.685439	0.058064	1.50733	10.8775	0.675604
ADNP ENSG00000101126	16.5042	74.2593	25.946	33.942	39.9473	89.4674	0.456628	2.23346	0.916414	26.5565
ADNP2 ENSG00000101544	5.41377	0.315	26.065	0.953107	0.85176	6.22456	7.67453	0.00381369	1.84167	0.455921
ADO ENSG00000181915	3.74836	0.402373	8.45125	0.234251	0.814342	2.55525	4.61603	0.887203	2.73303	5.7553
ADORA1 ENSG00000163485	0.455852	4.4984	0.00849085	1.1422	0.518349	0.495653	0.15016	1.43336	0.560206	0.0211678
ADORA2A ENSG00000128271	0.051915	0.207642	0.0531768	0.0369808	0.0254228	0.327232	1.95591	0.0513761	0.0190731	0.580408
ADORA2B ENSG00000170425	0.0662504	0.000224128	0.381617	0.11543	0.274104	0.948481	9.9611	0.331567	0.260852	0.00836334
ADORA3 ENSG00000282608	0.826177	0.345579	0.0498923	0.0964973	0.15017	8.77031	0.980214	1.06316	0.47138	1.69147
ADPGK ENSG00000159322	0.0108277	1.23451	146.679	0.261965	75.2894	1.25586	48.1451	4.91253	0.413325	65.4631
ADPRH ENSG00000144843	1.08262	6.03398	0.0594006	21.0879	0.0350193	0.817755	2.84242	7.773	2.91539	1.85852
ADPRHL1 ENSG00000153531	0.747606	14.9598	0.64367	1.52048	0.0809155	0.735258	6.07266	0.236935	7.55364	9.25055
ADPRHL2 ENSG00000116863	5.18333	24.0806	9.39818	1.83269	70.1548	39.7501	33.987	1.44941	4.37066	28.9961
ADPRM ENSG00000170222	0.0154213	0.183041	16.5552	0.205503	0.443386	9.42886	7.823	0.676969	0.16173	1.84175
ADRA1A ENSG00000120907	10.3569	0.182988	0.0892286	0.0263	0.0147956	0.161588	0.360081	0.273691	0.0522237	0.562481
ADRA1B ENSG00000170214	0.00101412	0.0771872	0.171379	0.0109219	0.029944	0.00859414	0.24648	0.121993	0.0735304	0.30565
ADRA1D ENSG00000171873	0.713112	0.247613	0.59429	0.458769	0.0310206	14.677	0.866376	1.13258	0.0103875	2.66057
ADRA2A ENSG00000150594	0.465102	0.00147477	0.0480499	0.388297	1.0087	6.29152	0.514398	0.0213294	17.5743	15.4363
ADRA2B ENSG00000274286	0.0751938	3.58232	0.322944	1.03337	0.0109369	0.105319	12.7289	0.49304	0.13924	0.25301
ADRA2C ENSG00000184160	1.46112	1.06059	1.58272	0.00487174	1.24245	37.5828	0.141009	0.95125	0.370418	77.2137
ADRB1 ENSG00000043591	0.69914	1.54879	14.7657	0.382147	2.51241	0.146654	0.719965	0.38395	3.88926	8.70251
ADRB2 ENSG00000169252	0.416254	0.113887	9.71007	0.202762	4.35485	24.1826	6.67257e-05	5.9157	8.67825	0.138729
ADRB3 ENSG00000188778	3.99253	0.945085	0.546512	0.15168	0.0593616	2.0549	0.33733	0.787731	0.236216	0.0283402
ADRM1 ENSG00000130706	10.4225	20.7711	1.58946	85.2059	17.0489	38.862	54.3119	34.298	5.24015	3.5214
ADSL ENSG00000239900	2.50537	16.9991	3.94497	0.177301	0.713883	115.54	6.99339	0.140329	0.0798752	1.21652
ADSS ENSG00000035687	0.264392	1.75102	34.0288	0.0462523	5.36088	3.53066	10.347	5.46422	6.98785	11.3378
ADSSL1 ENSG00000185100	4.0886	27.6138	0.625787	0.188642	0.653439	2.48456	2.74524	1.72365	0.342033	2.8937
ADTRP ENSG00000111863	0.329609	0.0406459	0.00227771	0.144999	0.244938	0.459132	0.646771	0.505909	3.55498	0.0612415
AEBP1 ENSG00000106624	1562.33	706.482	0.582512	1.03473	55.1706	1.01302	10.3822	1.89727	55.3151	0.404089
AEBP2 ENSG00000139154	2.16809	0.410326	19.3262	7.03579	7.99991	0.544622	27.2166	0.698444	5.39803	8.19154
AEN ENSG00000181026	8.61306	18.6501	0.204507	5.5781	5.65431	30.1306	87.4253	18.0891	0.45901	14.3426
AES ENSG00000104964	482.089	176.303	465.887	748.485	172.016	0.640183	898.837	391.48	93.5185	39.1022
AF011889.5 ENSG00000241489	0.0142479	1.67433	0.0226293	0.177493	0.150431	0.533203	0.0135529	0.0466318	0.788583	0.0454437
AF111168.1 ENSG00000280308	0.0666524	0.0844963	0.0526869	0.00513973	0.064598	0.123545	0.0473768	0.0227615	0.0366705	0.0486828
AF131216.1 ENSG00000280273	0.0530679	0.0840452	0.271162	0.000152957	0.125209	0.244115	0.0646677	0.0171268	0.0322711	0.0847438
AF165138.7 ENSG00000243440	0.00543546	0.0559515	0.00633218	0.125846	0.00397709	0.185986	0.0533969	0.052147	0.0016156	0.155383
AFAP1 ENSG00000196526	4.55951	0.715679	1.12048	0.988713	0.0955186	1.43314	2.2492	28.9055	2.9558	0.533461
AFAP1L1 ENSG00000157510	0.0578215	17.3024	7.87843	0.0239982	0.73708	0.141918	0.296812	0.959098	0.530266	0.763549
AFAP1L2 ENSG00000169129	4.54867	0.388173	3.84524	0.895841	0.444921	0.207289	1.08331	1.07214	5.87197	0.244267
AFF1 ENSG00000172493	0.19907	2.08452	25.1708	0.0691063	5.56802	1.29042	1.55517	0.929785	10.5051	8.55398
AFF2 ENSG00000155966	0.31519	0.252825	0.113211	0.243373	0.202841	0.134651	0.529199	0.463166	0.284097	6.34574e-05
AFF3 ENSG00000144218	0.0406725	0.51641	10.9338	0.0973364	6.60821	0.24638	0.137575	0.304622	0.0453633	6.1146
AFF4 ENSG00000072364	14.3871	1.50892	31.1011	0.0583364	25.8042	3.16839	94.408	14.1516	3.66145	18.4052
AFG3L2 ENSG00000141385	2.53168	0.35826	29.7013	40.1193	54.7316	0.740686	137.621	0.20624	14.5627	14.0787
AFM ENSG00000079557	0.0466443	0.143924	0.170364	0.0372388	2.1972e-05	0.11511	0.0753303	0.0511091	0.0874817	0.742735
AFMID ENSG00000183077	0.464673	40.1927	90.8635	26.8586	46.7383	11.7977	61.12	3.46551	5.94613	58.1145
AFP ENSG00000081051	0.422208	0.0320961	0.835615	0.0760998	0.143349	0.26251	0.708341	0.0456434	0.308519	0.088399
AFTPH ENSG00000119844	0.127644	0.171396	24.236	0.177831	3.71587	0.20379	6.08117	23.4199	0.846816	11.9983
AGA ENSG00000038002	0.16659	0.0275051	0.051439	1.71113	0.00374411	7.45721	4.72025	0.380851	1.02535	3.58144
AGAP1 ENSG00000157985	0.501167	0.295788	2.99037	2.14131	0.399799	13.0881	52.0779	0.177758	3.43859	0.805398
AGAP14P ENSG00000279058	0.14249	0.0691474	1.36076	0.0268583	1.18175	0.0838328	0.21697	0.447767	1.41046	0.112699
AGAP2 ENSG00000135439	0.596183	1.05493	0.38555	1.12524	0.0213312	5.34227	5.29733	1.31048	4.18181	0.085448
AGAP3 ENSG00000133612	1.92932	2.60511	25.0569	45.7432	22.1869	33.3399	109.831	58.6497	10.0962	3.78643
AGAP4 ENSG00000188234	1.5676	0.628797	17.4899	4.21604	0.481778	5.46616	3.47575	8.35841	3.16582	5.10099
AGAP5 ENSG00000172650	0.533005	0.0127132	0.0332095	0.0463103	0.123832	0.155209	0.348257	0.716401	2.44482	0.0945585
AGAP6 ENSG00000204149	0.221289	0.0628899	6.53671	1.26914	20.6367	0.424807	10.677	12.6832	4.16518	2.24609
AGAP9 ENSG00000204172	0.709814	0.843329	6.04621	0.513314	0.597602	1.5322	0.802769	12.147	0.62974	0.178264
AGBL1 ENSG00000273540	0.385752	0.00705686	0.153341	0.0464163	0.00381367	0.140714	0.693679	0.234741	0.0812583	0.0387783
AGBL2 ENSG00000165923	0.236244	0.0102555	0.101734	0.0894275	0.275138	0.156746	0.402802	3.50881	0.16093	0.00166865
AGBL3 ENSG00000146856	0.0409173	0.122428	6.97918	0.207269	0.129251	0.140848	0.253243	1.1082	0.100543	0.218798
AGBL4 ENSG00000186094	0.0498263	0.0554525	0.0614878	0.000198641	0.0397507	1.3023	0.218198	1.23958	0.181807	0.15262
AGBL5 ENSG00000084693	19.0294	61.2105	10.3277	22.5637	34.5269	0.00918941	47.9533	1.04913	11.962	0.623058
AGER ENSG00000204305	0.143577	0.470332	0.169887	2.21094	0.97098	31.0904	26.5824	0.157426	9.47296	0.0959662
AGFG1 ENSG00000173744	0.159568	0.498105	9.40293	1.28646	2.95837	3.28344	4.25342	18.5504	0.456746	1.31999
AGFG2 ENSG00000106351	0.0343229	2.41139	29.3985	33.0581	8.61523	0.238707	31.9645	24.191	30.7768	9.40987
AGGF1 ENSG00000164252	1.01923	0.217334	14.6969	1.16896	0.367363	0.113686	12.7892	0.304035	0.0951566	3.2503
AGK ENSG00000006530	0.0160127	2.44538	7.44642	0.0171689	0.528337	2.22321	3.44111	0.386246	4.41417	0.543437
AGL ENSG00000162688	0.0207079	1.22248	25.4785	0.31069	2.06678	0.0567061	7.22841	6.75984	1.38615	1.86154
AGMAT ENSG00000116771	0.00973047	0.0758303	0.264287	0.0320501	0.00350049	3.2008	0.0306402	0.116325	0.0301785	0.0492476
AGMO ENSG00000187546	0.0244377	0.0813412	0.201012	0.0090856	0.0370061	0.289428	0.160725	0.124896	0.0426429	0.055301
AGO1 ENSG00000092847	0.0173266	5.07766	10.0012	19.8635	5.229	40.9564	47.7471	2.08371	1.0334	0.748288
AGO2 ENSG00000123908	4.76036	7.50673	22.7821	3.19349	1.28398	1.10723	42.6584	8.14252	8.46269	0.781027
AGO3 ENSG00000126070	0.153637	2.79397	6.7435	1.28851	0.128709	3.44068	0.70334	28.7838	3.80739	6.05472
AGO4 ENSG00000134698	10.075	0.00912643	4.54106	1.14437	0.369563	13.7919	0.731282	0.140826	8.34143	2.70728
AGPAT1 ENSG00000204310	69.2315	240.808	95.9466	9.16492	20.7497	8.98265	83.8759	0.932645	10.2118	4.40622
AGPAT2 ENSG00000169692	7.22363	33.6889	17.7526	185.661	0.395088	1.08215	13.3758	20.4119	82.775	25.243
AGPAT3 ENSG00000160216	4.04553	2.92633	33.358	75.2235	21.0164	42.2776	101.666	1.94672	11.2204	25.1026
AGPAT4 ENSG00000026652	2.11216	17.2504	2.62875	1.30439	0.312097	0.155932	0.0788691	32.1898	2.05897	0.0856153
AGPAT5 ENSG00000155189	0.143508	1.33631	0.538137	0.591356	3.28976	0.634889	0.80066	2.54661	3.96404	1.53297
AGPS ENSG00000018510	5.22663	2.29246	1.67245	0.15489	0.48984	0.0701668	22.4284	1.83883	0.949914	0.452277
AGR2 ENSG00000106541	0.0432791	1.49141	143.382	2.21214	122.045	0.40553	411.461	0.734121	2.09137	836.621
AGR3 ENSG00000173467	0.000156662	0.714359	13.2597	0.0332443	0.0401267	0.181636	48.3174	0.0867461	0.752568	9.40467
AGRN ENSG00000188157	0.876671	1.16438	34.7589	62.952	18.9544	0.83671	116.028	1.53818	13.2811	37.6984
AGRP ENSG00000159723	0.002445	0.20597	0.107811	0.186132	0.21084	0.320947	1.02554	0.0120457	0.173011	0.0427589
AGT ENSG00000135744	0.253439	15.2528	10.8171	0.301187	1.35137	0.732964	1.74693	7.75711	0.00166998	0.333945
AGTPBP1 ENSG00000135049	0.040483	0.045676	3.16731	0.331204	0.0874736	0.220587	9.59161	0.0442354	0.0544339	0.576575
AGTR1 ENSG00000144891	1.8462	0.66666	4.74141	0.0151451	0.0179659	1.08037	0.194646	0.0110841	0.474835	4.21513
AGTRAP ENSG00000177674	2.28107	23.9629	92.6434	379.091	194.168	288.554	6.90021	7.3893	2.34737	2.6505
AGXT ENSG00000172482	0.00511818	0.0213393	0.0650236	0.0419215	0.0389421	0.0436959	0.520046	0.204442	0.0744586	0.217273
AGXT2 ENSG00000113492	0.163757	0.0129141	0.644465	0.212514	0.0977106	0.110827	0.367237	0.287118	0.462001	0.204114
AHCTF1 ENSG00000153207	0.268402	3.69243	24.2319	0.120709	1.23143	1.07547	18.7366	3.55731	0.172666	2.56466
AHCY ENSG00000101444	8.97839	101.437	0.58927	16.5169	51.217	562.1	33.5461	9.30959	8.38766	0.541105
AHCYL1 ENSG00000168710	3.9365	137.792	108.522	14.7432	22.7982	1.27426	125.792	92.9024	24.443	16.6727
AHCYL2 ENSG00000158467	0.264111	0.913355	3.83624	7.31656	14.8422	0.176634	40.5776	1.93939	4.05399	6.05383
AHDC1 ENSG00000126705	7.07789	7.93779	4.56654	25.6175	19.2905	15.9263	15.1844	72.3634	20.0701	3.51877
AHI1 ENSG00000135541	12.1911	0.133492	26.2378	8.06625	23.9519	81.1698	14.0597	17.5735	1.97156	20.7801
AHNAK ENSG00000124942	368.182	109.071	670.797	11.2316	142.398	7.36063	907.549	294.937	171.157	118.288
AHNAK2 ENSG00000185567	71.7356	45.3093	0.53286	0.0838034	0.0603604	0.101575	0.370303	0.147991	0.877402	0.295325
AHR ENSG00000106546	0.142676	0.147457	0.109619	0.0897807	9.65211	1.98964	160.514	17.0077	18.6433	0.15913
AHRR ENSG00000063438	0.0042815	0.135409	0.380819	0.20054	0.156454	0.233309	5.19017	0.155076	0.114788	0.11991
AHSA1 ENSG00000100591	31.9596	5.54853	43.241	93.9598	6.53848	50.3166	26.2276	1.19254	2.49142	15.2334
AHSA2 ENSG00000173209	15.5395	0.52002	24.2309	0.122476	10.6267	0.00481538	8.30169	26.1625	1.68792	0.318095
AHSG ENSG00000145192	0.556892	0.192603	0.228659	0.0408587	0.106774	0.0187879	0.0179121	0.000383792	0.467154	7.21347e-05
AHSP ENSG00000169877	0.377451	0.576484	0.41331	0.0905413	0.129414	0.330462	0.469389	0.139491	0.000236193	0.0355184
AICDA ENSG00000111732	0.166502	0.160093	0.000881438	0.0103371	0.200533	0.0784418	0.0575703	0.0321315	0.0002255	0.064612
AIDA ENSG00000186063	0.462307	0.0138588	7.71512	0.246145	5.89851	3.13172	1.13864	0.746087	2.00775	0.0156341
AIF1 ENSG00000204472	14.9132	10.7616	0.102052	0.454459	2.18175	28.3343	1.04282	8.74609	10.1923	0.000776754
AIF1L ENSG00000126878	3.49987	3.30503	0.503417	35.8098	1.68439	1.88786	3.85063	1.17377	0.000861538	1.35307
AIFM1 ENSG00000156709	0.191266	19.5945	11.9392	19.2556	51.4467	34.3246	34.484	0.353286	6.76759	1.8708
AIFM2 ENSG00000042286	12.6422	37.1481	0.261195	5.85484	0.213723	7.10087	18.4103	2.07856	5.56853	1.58153
AIFM3 ENSG00000183773	2.06557	0.0790876	0.414559	0.238403	6.95999	0.123175	79.654	0.695197	0.452383	0.00173191
AIG1 ENSG00000146416	22.0246	14.9584	65.4363	36.2158	5.96212	7.19643	12.0254	66.2063	6.70205	11.2227
AIM1 ENSG00000112297	0.00407545	0.197266	22.9145	3.50618	8.89882	0.878463	10.5277	0.196182	0.65411	6.38542
AIM1L ENSG00000176092	0.148665	0.519591	0.264302	0.128665	0.177467	0.15096	57.0829	0.112459	1.12406	0.0310225
AIM2 ENSG00000163568	0.229597	0.0135573	0.0988923	0.100281	0.0123346	0.0290659	0.0453275	0.180862	0.889932	0.234093
AIMP1 ENSG00000164022	8.44978	0.0936404	0.456954	11.1232	4.09006	34.4973	23.9879	3.53679	3.20488	16.4181
AIMP2 ENSG00000106305	0.155781	2.23257	5.94327	0.403576	17.672	48.6109	1.48693	1.45893	1.08781	0.0994319
AIP ENSG00000110711	115.072	1.66671	25.587	138.088	47.1285	0.660817	32.496	24.6854	34.6027	2.21255
AIPL1 ENSG00000129221	2.19348	0.0644704	0.712945	0.0755051	0.019738	0.559261	0.0293376	0.00051494	0.739274	0.48283
AIRE ENSG00000160224	0.102573	0.000776875	0.196606	0.0381696	0.479803	0.0203721	0.417663	0.121195	0.0251059	0.0978575
AJ239318.1 ENSG00000280108	0.00132897	0.0292676	0.00242278	0.202248	0.0644122	0.136009	0.489535	0.0236251	0.0466592	0.0839974
AJAP1 ENSG00000196581	0.346108	0.135777	0.4576	0.205626	0.626676	0.500861	0.369608	8.6612	0.0447365	0.180024
AJUBA ENSG00000129474	2.2284	0.100558	0.679538	3.34937	20.947	0.647925	42.7098	6.74366	7.82425	0.576536
AK1 ENSG00000106992	14.1399	41.0169	9.42975	1.37852	4.50747	1.46763	3.24898	7.0731	7.12585	0.0332394
AK2 ENSG00000004455	0.13565	0.0732988	13.9583	1.59112	69.7115	234.557	176.697	0.263519	41.8347	32.1881
AK3 ENSG00000147853	4.55204	0.228646	10.7977	2.07666	9.25857	2.2121	16.1939	18.1638	1.66256	6.58667
AK4 ENSG00000162433	10.3467	0.154441	19.1446	0.0901464	1.55603	0.0454451	0.197418	0.019129	0.195001	0.0327718
AK5 ENSG00000154027	0.0497228	0.104791	0.198954	0.0798892	0.238772	6.67232	0.080552	0.0757841	0.0225779	0.0511288
AK6 ENSG00000085231	0.271241	0.724468	13.8791	9.00905	1.15841	1.95315	20.628	2.5421	1.37159	0.978851
AK7 ENSG00000140057	0.0695696	0.664244	0.762588	0.0191977	0.0755262	0.438619	2.36749	0.481923	0.655085	0.173039
AK8 ENSG00000165695	0.29002	5.72966	0.51465	0.206123	1.39767	9.95046	0.634087	0.0811756	0.507547	0.0139317
AK9 ENSG00000155085	0.0715848	0.166143	0.120007	13.6444	0.258226	0.193696	2.59955	0.359374	0.0916992	2.69169
AKAP1 ENSG00000121057	22.9955	92.6763	104.095	38.8894	72.0147	25.0301	39.5337	0.921482	4.5137	47.6752
AKAP10 ENSG00000108599	0.149351	0.861405	12.2653	3.33597	28.4911	1.8477	7.99174	5.11097	2.2008	0.659725
AKAP11 ENSG00000023516	1.15019	0.342403	22.302	0.310426	8.70657	4.37102	13.451	0.474785	22.6051	4.85321
AKAP12 ENSG00000131016	19.666	1.76052	0.00107551	0.140403	0.84946	1.20747	16.8007	6.59026	8.93291	2.69767
AKAP13 ENSG00000170776	55.6747	2.40879	55.0645	1.71502	18.226	6.74566	17.0993	21.1463	9.2553	17.5068
AKAP14 ENSG00000186471	0.0348347	0.0166777	0.00357192	9.15041e-06	0.122595	0.0581125	0.371822	0.000486171	0.0505961	0.00115322
AKAP17A ENSG00000197976	0.307762	4.55178	54.0999	24.599	7.74902	2.118	33.2685	6.94547	5.22639	19.1761
AKAP3 ENSG00000111254	0.321222	0.392164	0.0310552	0.333227	3.01244	0.42571	2.87751	0.00635402	0.663272	3.25614
AKAP4 ENSG00000147081	0.0198943	0.0318076	0.12212	0.0759805	0.00864785	0.00198812	0.13972	0.643022	0.00410688	0.0562436
AKAP5 ENSG00000179841	0.401578	0.164345	0.00445956	0.241278	0.0708164	0.253073	0.417275	0.294802	0.0215176	0.156644
AKAP6 ENSG00000151320	0.845087	1.17432	0.969203	0.0836418	0.0946377	0.0746747	1.92639	0.272685	0.0357953	0.316137
AKAP7 ENSG00000118507	0.152097	0.00255924	5.90636	0.100717	0.311683	0.909919	0.311566	2.46095	0.267418	3.34804
AKAP8 ENSG00000105127	0.921127	68.4103	2.9963	2.68159	18.6601	281.931	73.9798	0.385536	2.38142	1.10302
AKAP8L ENSG00000011243	41.0834	20.1043	52.6466	296.883	49.5355	13.8477	103.942	79.0738	4.82353	40.5538
AKAP9 ENSG00000127914	1.47994	0.246662	23.6901	10.4114	11.7913	18.1995	10.4255	3.15649	9.16253	19.9445
AKIP1 ENSG00000166452	0.303205	16.2104	0.805916	5.71409	30.1256	69.9693	8.31776	35.9661	0.4623	0.149147
AKIRIN1 ENSG00000174574	8.10379	1.70687	11.0833	0.616321	22.6755	33.1581	35.8242	8.71095	1.75205	4.64647
AKIRIN2 ENSG00000135334	1.33381	2.98103	20.7913	0.255362	0.885654	4.20511	9.85168	0.0066765	15.0805	0.359059
AKNA ENSG00000106948	3.71771	0.545303	1.8247	4.80573	0.617233	64.7133	19.1731	173.576	77.3465	21.8011
AKNAD1 ENSG00000162641	0.185481	0.00248432	0.0374725	0.463754	0.15226	0.215756	0.00311363	2.27809	0.241876	0.018344
AKR1A1 ENSG00000117448	0.00735143	203.755	110.545	2.33332	77.9984	344.138	25.7412	0.241163	6.29453	8.99807
AKR1B1 ENSG00000085662	52.6697	344.001	0.279504	0.181071	31.3775	64.3215	2.26714	11.8435	1.16768	6.75588
AKR1B10 ENSG00000198074	0.0133392	0.179718	0.00992107	0.106721	0.058582	0.0200854	0.029019	0.00400901	0.019274	0.11027
AKR1B15 ENSG00000227471	0.0170702	0.066835	0.371445	0.00720897	0.0296589	0.163956	0.173939	0.158511	0.366215	0.1064
AKR1C1 ENSG00000187134	58.0887	59.9277	0.254769	2.48339	1.42958	3.46751	8.56712	3.27663	2.40783	0.784384
AKR1C2 ENSG00000151632	20.6357	45.7947	0.666075	0.391273	4.08215	1.59587	46.3159	0.863309	0.661439	0.156401
AKR1C3 ENSG00000196139	0.0650374	27.4539	0.160941	1.65472	1.65381	1.85328	15.8898	0.0553331	0.911658	0.21805
AKR1C4 ENSG00000198610	3.25104e-05	0.137652	0.476552	9.83876e-05	0.0472194	0.00886967	0.453328	0.000137124	0.143093	0.0386006
AKR1D1 ENSG00000122787	0.345157	0.568574	5.58196e-05	4.03196e-15	0.177065	0.00744098	0.536583	0.32786	0.823381	0.275862
AKR1E2 ENSG00000165568	3.1348	1.15361	0.0824417	1.39081	0.420903	0.372346	0.0900048	1.00258	0.471536	0.124864
AKR7A2 ENSG00000053371	9.50342	209.406	5.33823	4.27144	14.5978	455.683	10.4583	27.9628	4.16653	57.9064
AKR7A3 ENSG00000162482	0.312086	0.152064	1.055	0.242189	0.278252	1.00692	0.721939	3.20455	0.537145	0.52167
AKR7L ENSG00000211454	0.760594	0.00777842	0.0042691	0.276504	0.0102805	0.418333	0.190577	0.010612	2.17242	0.0112602
AKT1 ENSG00000142208	129.466	28.4637	455.429	116.762	68.1437	31.9083	311.986	116.86	20.1851	55.3091
AKT1S1 ENSG00000204673	21.7061	132.147	26.1319	90.4789	45.1171	0.0645111	7.36904	62.4784	74.4502	1.14536
AKT2 ENSG00000105221	101.291	14.5138	159.491	116.757	42.7056	3.66116	72.0092	43.5845	54.0432	44.9196
AKT3 ENSG00000117020	3.45781	68.0289	16.8395	0.457387	7.52654	3.79578	1.87402	31.045	0.952874	48.6401
AKTIP ENSG00000166971	6.56764	0.670393	21.2478	0.152889	5.97377	8.94237	0.823991	1.56678	0.845965	0.0262266
AL023806.1 ENSG00000280184	0.226075	0.00791477	0.0178537	0.000759478	0.0197237	0.18811	0.854367	0.0274483	0.079746	0.0294269
AL049794.1 ENSG00000280240	0.0146186	0.809555	1.36007	0.397317	0.0033715	0.079974	0.438059	0.0675344	0.202858	0.0272225
AL049872.1 ENSG00000279963	0.0130957	0.159668	0.110504	0.0638536	0.0654563	0.0508239	0.00169618	0.0733638	0.0205275	0.0515927
AL133475.1 ENSG00000281602	0.0274437	0.0516792	0.0865505	0.0234212	0.000128911	0.105382	0.0594953	0.0850844	0.0789308	0.0109158
AL135745.1 ENSG00000279654	0.0051792	0.0737181	0.0276763	0.0016218	0.116366	0.0172363	0.0158532	0.0175925	0.164106	0.10949
AL135787.1 ENSG00000283263	0.00428261	0.0581602	0.218972	0.0493635	0.17059	0.0146828	0.0703329	0.0702192	0.0348023	0.0375335
AL354828.1 ENSG00000279282	0.163761	0.0134774	0.0375741	0.12361	0.227686	0.0120157	0.232448	0.0039467	0.127841	0.00894708
AL354828.2 ENSG00000280175	0.428957	0.47972	0.224787	0.389137	0.128363	0.0111616	0.0456576	0.0419427	0.0313861	0.210353
AL356053.1 ENSG00000150076	1.08701e-06	0.525105	0.851546	0.0157143	0.795725	0.0723492	0.853161	0.762498	0.345619	0.0329426
AL356289.1 ENSG00000279096	0.0361723	0.0286821	0.00446625	0.0391152	0.00333589	0.000300597	0.044158	0.113006	0.0361352	0.00497404
AL356585.1 ENSG00000279081	0.0459782	3.5521	0.0973643	0.0443408	0.121557	0.0811572	0.273198	0.0144387	0.0407733	0.00608417
AL357140.1 ENSG00000280113	0.00535924	0.014327	0.188901	0.000727385	0.0124016	0.000299858	0.0383228	0.0760364	0.0412743	0.10168
AL358852.1 ENSG00000278899	0.454519	0.32451	0.000657645	0.0285992	0.605193	1.61064	1.91104	0.104586	0.147502	0.0371593
AL365181.1 ENSG00000280316	0.162343	0.0207197	0.157081	0.290918	0.046324	0.799568	0.629602	2.26158	0.00940418	0.125737
AL513523.2 ENSG00000279767	6.36337	0.20524	2.46463	0.0233307	3.70085	1.53576	0.858692	5.10847	1.2783	0.72924
AL589743.1 ENSG00000279508	1.03731	0.325511	29.3835	39.8298	39.597	0.589652	3.93805	0.596921	0.201895	0.350833
AL590235.1 ENSG00000280230	0.0310648	0.151587	0.0156381	0.0571715	0.30077	0.0477327	0.00332233	0.0365951	0.218621	0.00084607
AL645922.1 ENSG00000279546	0.0390857	0.120641	0.296317	0.0938194	0.294607	0.105296	0.0152413	0.00336206	0.0767958	0.00491736
ALAD ENSG00000148218	0.212765	0.778269	8.54566	0.385077	19.8511	18.201	42.2001	31.3091	0.40999	0.0992532
ALAS1 ENSG00000023330	12.4063	3.56216	1.85344	0.14296	0.421499	99.9577	53.9895	1.1746	3.97698	39.6183
ALAS2 ENSG00000158578	0.00367815	0.00274188	0.368782	0.0131516	0.19917	0.384931	0.0907938	0.00607985	0.00254237	0.0469255
ALB ENSG00000163631	0.242133	0.126044	2.64693	0.227029	0.0369018	0.457096	0.120443	0.180259	0.142401	0.715899
ALCAM ENSG00000170017	0.840983	0.0405409	46.6933	0.430407	4.61056	0.144824	38.3537	0.213856	5.27512	15.5353
ALDH16A1 ENSG00000161618	29.6884	46.267	3.21816	93.0769	5.42149	3.91637	3.42104	2.25773	1.50701	34.6665
ALDH18A1 ENSG00000059573	1.95131	26.5989	44.9443	2.30484	72.93	263.385	7.21865	49.6017	3.55395	8.9633
ALDH1A1 ENSG00000165092	6.49351	0.619835	0.87483	6.74577	6.60112	3.43952	1.90153	35.5178	0.759341	1.93629
ALDH1A2 ENSG00000128918	1.84034	4.73262	0.471495	2.902	0.00643912	75.214	0.985974	0.832093	0.048481	29.858
ALDH1A3 ENSG00000184254	1.44044	1.85531	42.9648	34.4585	19.1676	0.714954	84.6236	0.105004	5.32096	28.3336
ALDH1B1 ENSG00000137124	130.287	86.8873	13.1684	0.182516	0.671755	3.41809	1.8536	2.07706	0.0678371	0.891022
ALDH1L1 ENSG00000144908	3.18313	5.75397	3.02117	181.183	34.7156	3.18762	131.836	30.658	0.322834	1.01106
ALDH1L2 ENSG00000136010	12.049	0.232086	0.00362648	0.152609	0.229426	0.409683	4.09188	0.0347376	0.115759	0.204434
ALDH3A1 ENSG00000108602	0.00460031	0.0731298	9.16803	0.103952	0.368492	1.45444	20.6533	0.171938	0.0721151	0.988178
ALDH3A2 ENSG00000072210	35.9094	64.4998	55.356	7.81767	123.451	4.28237	130.573	5.25884	4.85767	3.49105
ALDH3B1 ENSG00000006534	11.9848	43.5366	0.374228	0.218708	3.05125	3.07948	3.55776	4.40718	8.74376	0.996875
ALDH3B2 ENSG00000132746	0.372277	0.883523	0.316963	0.154922	0.165194	5.74205	50.5248	0.717322	0.0321067	17.1051
ALDH4A1 ENSG00000159423	41.3245	13.8154	91.6541	69.1019	45.0757	2.45941	2.63307	5.5484	0.553339	1.10295
ALDH5A1 ENSG00000112294	0.616838	2.13681	16.1128	0.22997	5.16457	1.26447	1.66651	15.647	0.410485	0.460233
ALDH6A1 ENSG00000119711	0.19551	1.26201	107.019	0.224913	10.4617	1.35636	1.02741	35.1888	10.6174	5.29411
ALDH7A1 ENSG00000164904	2.03105	7.92075	87.7616	12.8177	43.1832	36.8099	18.6172	24.4103	21.0747	7.79581
ALDH8A1 ENSG00000118514	0.147221	5.24329	0.904331	0.148579	0.0889258	0.326253	0.0241983	0.210373	0.199577	0.183348
ALDH9A1 ENSG00000143149	1.45293	1.85654	30.7301	25.7351	8.06835	92.1822	5.16232	4.47586	1.08817	0.000868289
ALDOA ENSG00000149925	590.256	419.473	246.572	207.658	174.523	0.737508	1245.07	101.072	56.1321	113.392
ALDOB ENSG00000136872	0.0864977	0.665627	0.0476342	0.364487	0.0865369	0.120462	0.0781429	0.232028	0.125227	0.283588
ALDOC ENSG00000109107	0.567935	77.0167	21.0356	7.73186	1.29931	7.65661	0.507932	25.1717	0.480288	9.22441
ALG1 ENSG00000033011	22.3825	30.7973	35.9102	10.7542	8.52628	0.0521624	1.88609	4.19331	2.20333	13.4739
ALG10 ENSG00000139133	0.17136	1.36908	2.60094	0.208948	0.16472	1.38772	0.127977	0.604601	0.229749	0.0824663
ALG10B ENSG00000175548	0.574579	0.530461	0.56429	0.37508	0.326433	10.1881	0.490931	0.430743	0.192296	1.10557
ALG11 ENSG00000253710	0.786391	0.0207747	0.120466	0.0240291	0.501976	0.441831	1.60335	0.504135	0.158323	0.0117439
ALG12 ENSG00000182858	26.37	30.292	47.5831	17.4138	4.29397	7.14053	26.2263	0.449029	3.91454	17.0718
ALG13 ENSG00000101901	0.143349	0.448524	27.3445	0.311524	23.1087	8.85415	15.2974	0.167999	0.723914	0.222355
ALG14 ENSG00000172339	3.29196	1.64677	15.1744	0.066539	1.80255	3.83541	0.376398	3.13892	4.80343	3.68238
ALG1L ENSG00000189366	0.0714463	19.4931	0.584397	0.143659	0.0896135	1.37529	6.76378	0.0910436	1.67011	0.214987
ALG1L2 ENSG00000251287	0.0679923	0.0321751	0.27012	0.00352461	0.106794	0.388099	0.595285	0.227118	0.130642	0.0359449
ALG2 ENSG00000119523	1.59152	0.105392	28.3739	8.69399	0.115706	16.8021	4.05807	5.64582	0.929698	1.83283
ALG3 ENSG00000214160	11.1826	66.4256	9.08539	39.1892	100.771	7.98738	63.4126	12.1827	8.48095	2.91279
ALG5 ENSG00000120697	0.027709	0.742256	10.4774	12.5837	1.52331	6.49609	0.0720197	0.811016	1.73793	2.98137
ALG6 ENSG00000088035	0.442451	0.0268926	3.62022	0.31439	0.478223	1.59319	5.07932	4.01406	0.490926	0.641427
ALG8 ENSG00000159063	0.134083	0.11727	1.33656	0.267745	0.897908	34.7435	0.346233	0.209124	0.00497694	3.32795
ALG9 ENSG00000086848	1.15156	1.98792	26.0398	1.01591	7.43454	0.279194	0.0835502	11.3458	0.0213809	0.956215
ALK ENSG00000171094	0.043371	0.108902	0.0356884	0.00151935	0.235403	0.0828376	4.80968	0.0126936	0.0261045	0.0181405
ALKBH1 ENSG00000100601	0.200096	0.673509	0.0161405	0.107616	2.86546	0.307215	0.5698	0.71503	0.378005	13.6508
ALKBH2 ENSG00000189046	0.0483407	4.17108	32.3254	18.3115	3.37362	18.8226	5.57954	0.541553	0.47367	32.5956
ALKBH3 ENSG00000166199	1.54333	29.5422	19.119	4.33152	7.63693	66.2625	1.87817	1.55156	11.9416	7.53102
ALKBH4 ENSG00000160993	0.172381	82.3333	11.4452	0.588755	0.00416894	21.449	7.19213	1.00896	0.631713	4.55338
ALKBH5 ENSG00000091542	54.4327	2.09885	85.9799	1.52253	3.71665	115.275	28.715	93.4314	5.41224	179.647
ALKBH6 ENSG00000239382	5.2713	6.4355	24.4734	32.1029	2.0661	31.1734	1.70634	14.6365	0.366716	20.6942
ALKBH7 ENSG00000125652	135.724	57.0303	61.4418	205.846	53.6641	1.97088	4.71676	49.8361	10.6004	31.6022
ALKBH8 ENSG00000137760	0.899143	0.211608	3.32251	0.133152	0.0467474	0.161141	5.92346	0.0455329	0.00943039	0.418884
ALLC ENSG00000151360	0.0668748	0.238133	0.316086	0.095761	0.280727	0.017028	2.47235	0.0676951	0.139348	0.0690654
ALMS1 ENSG00000116127	7.82006	0.849693	9.0994	0.301816	0.16526	0.0350401	2.4469	0.405285	0.363985	0.0270917
ALOX12 ENSG00000108839	0.0088017	0.157436	0.908685	0.1953	1.10288	0.120136	0.123459	0.0451457	0.0549326	0.069195
ALOX12B ENSG00000179477	0.0155236	0.0400031	0.685048	0.0445229	0.988357	0.0842406	0.148228	0.205125	0.00793939	0.0209887
ALOX15 ENSG00000161905	0.0451591	0.0203116	4.06477	0.257949	0.0398048	0.133357	0.128627	0.693352	0.0697104	0.293519
ALOX15B ENSG00000179593	0.907316	50.0649	56.4782	21.2067	132.202	0.985416	0.531119	0.218673	0.88693	6.8962
ALOX5 ENSG00000012779	0.309197	0.635665	0.615214	1.85689	0.267525	24.4415	40.2735	3.14495	0.323666	0.579566
ALOX5AP ENSG00000132965	4.1703	2.13532	0.202402	0.00223202	0.797023	4.57244	4.82891	18.4832	8.3534	5.39988
ALOXE3 ENSG00000179148	0.160299	0.0223989	0.0513027	0.0890502	0.167	0.171258	0.412984	0.00838853	0.119307	0.0269319
ALPK1 ENSG00000073331	0.472336	0.608315	2.8437	0.864965	9.37538	4.61463	31.4328	5.81004	0.0196832	6.8882
ALPK2 ENSG00000198796	0.00390459	0.562337	0.0751889	0.301992	0.0937557	0.00259637	0.0787481	0.0455498	0.147916	0.0369334
ALPK3 ENSG00000136383	0.0960626	0.928005	0.450796	1.13322	0.0594099	0.654923	0.531788	12.1703	0.251078	4.30986
ALPL ENSG00000162551	1.42432e-06	1.47138	0.0323975	0.665435	4.41443	0.285129	1.36112	5.50219	18.5996	0.418577
ALPP ENSG00000163283	0.0148765	0.412773	0.00705565	0.235197	0.00166249	0.01981	6.89512e-09	0.0140509	0.0179693	0.0155141
ALS2 ENSG00000003393	3.10694	1.05131	0.221053	0.406611	0.227002	0.322176	4.2758	14.0513	0.0238002	0.37457
ALS2CL ENSG00000178038	3.72158	14.1551	0.918906	57.3186	1.40169	21.6021	186.567	1.49957	128.524	0.0996054
ALS2CR11 ENSG00000155754	0.0979311	0.0267423	0.213602	2.78995	0.469373	0.997556	0.533541	0.0870127	0.0589581	0.00519598
ALS2CR12 ENSG00000155749	0.0850539	0.407665	0.0652557	0.518533	0.833276	0.629213	0.308968	0.0227453	0.5082	0.189592
ALX1 ENSG00000180318	0.0420378	0.152133	0.0425409	0.063953	0.0275196	0.0149818	0.380572	0.106814	0.00497723	0.077863
ALX3 ENSG00000156150	0.00240049	0.0716785	0.269353	0.567443	0.123042	1.03528	0.300595	0.0749596	0.125795	0.0421652
ALX4 ENSG00000052850	0.00856301	0.525884	0.034215	0.0305843	0.14674	0.0109702	0.543199	0.00485277	0.164982	0.0433014
ALYREF ENSG00000183684	20.6256	0.99384	14.1981	1.17269	5.31546	3.20555	32.1288	0.349255	18.1517	0.988117
AMACR ENSG00000242110	0.0290752	4.69411	1.63055	1.79267	8.73409	85.983	0.936785	1.82594	0.568311	33.3274
AMBN ENSG00000178522	0.0661694	0.165006	0.0788328	0.176155	0.00827397	0.13483	0.136018	0.132287	0.0100508	0.0227012
AMBP ENSG00000106927	0.345253	0.00334146	0.0415478	1.14599	0.172537	1.2629	0.752122	1.3472	1.50969	0.100656
AMBRA1 ENSG00000110497	0.615655	0.148488	0.615568	0.229294	1.81119	79.5477	4.85433	8.71431	0.917457	4.63345
AMD1 ENSG00000123505	0.0193718	0.377415	82.4899	0.489935	28.0431	0.0182604	20.2502	0.249723	0.425909	36.0804
AMDHD1 ENSG00000139344	0.00114407	0.331101	0.229231	0.0455585	0.295192	0.0534188	0.189916	0.0924237	0.00478026	0.07456
AMDHD2 ENSG00000162066	4.16665	0.989608	0.0802029	69.5066	8.89375	2.46457	6.74901	5.19009	22.6991	7.81945
AMELX ENSG00000125363	0.010869	0.0365536	0.00780055	0.00212682	0.20702	0.00435653	0.0581058	0.0621506	0.12225	0.01811
AMELY ENSG00000099721	0.0422379	0.00518198	0.0686432	0.087686	0.000270829	0.0155664	0.0273721	0.0124563	0.182774	0.0313343
AMER1 ENSG00000184675	1.70065	3.58357	0.726321	5.86887	0.583305	24.2086	0.810865	1.2934	0.0194351	0.654053
AMER2 ENSG00000165566	0.627054	0.0070059	0.185355	0.555196	0.0262148	0.10575	0.105771	0.00107013	0.196545	0.00700211
AMER3 ENSG00000178171	0.0798185	0.156393	0.028276	0.195995	0.932911	0.154691	0.841891	0.0397932	0.0541464	0.108807
AMFR ENSG00000159461	41.4201	34.5363	35.8935	17.8945	23.3198	22.665	17.9454	15.3735	0.862794	5.03862
AMH ENSG00000104899	0.167821	0.0321301	4.91963	5.3149	0.840906	0.268999	0.532297	7.00577	0.00995341	1.51513
AMHR2 ENSG00000135409	0.0875736	0.156639	0.00634756	0.00254424	0.135583	0.0126342	0.455233	0.0114788	0.0823528	0.190067
AMIGO1 ENSG00000181754	1.59755	0.698322	0.402915	29.8473	1.51362	21.0579	3.51997	17.1954	3.01092	11.3455
AMIGO2 ENSG00000139211	1.33452	0.00835623	0.90668	4.24875	5.45286	0.184649	29.6766	1.79033	0.342839	0.0873159
AMIGO3 ENSG00000176020	0.627796	0.840193	1.5364	1.01739	0.366768	0.856272	0.355063	0.33419	1.98504	0.78765
AMMECR1 ENSG00000101935	0.110672	0.0896728	0.736624	3.92743	0.170838	0.590879	0.00738282	0.227371	0.336485	3.59468
AMMECR1L ENSG00000144233	0.128164	0.0759513	4.98216	1.09403	0.899604	0.121536	19.0993	1.21569	26.1711	1.50202
AMN ENSG00000166126	6.08986	1.16129	13.2639	0.610177	2.04107	2.21619	48.1794	2.62162	0.051339	3.00445
AMN1 ENSG00000151743	0.0641239	0.435751	5.15214	0.393916	4.51588	0.478108	3.96198	2.51824	0.0466616	1.5527
AMOT ENSG00000126016	1.01355	2.92227	1.69874	3.38807	2.31945	47.7254	2.30577	0.256595	14.1696	0.0900275
AMOTL1 ENSG00000166025	1.32885	81.9864	86.1981	11.9094	3.48365	198.168	0.0416052	10.7259	2.34829	0.935015
AMOTL2 ENSG00000114019	7.70748	1.62047	1.8832	1.2906	0.42159	3.02989	74.2112	40.8477	0.419923	2.40397
AMPD1 ENSG00000116748	0.271181	6.39453	0.0534355	0.755888	0.0900361	8.63222	2.05144	1.42912	1.05752	0.140589
AMPD2 ENSG00000116337	29.4698	92.0087	0.371027	43.5991	2.8493	0.64787	8.80786	86.4727	2.05872	0.0230591
AMPD3 ENSG00000133805	1.22841	0.271611	8.86542	1.09271	0.193722	0.223119	0.875171	1.92314	2.27746	3.1483
AMPH ENSG00000078053	4.30355	0.14136	0.151852	0.524303	0.171079	0.148802	0.384462	0.0998418	0.26064	0.329631
AMT ENSG00000145020	0.173164	0.111495	0.452727	0.346281	0.00575231	0.530935	0.689241	0.712834	1.2081	0.0796835
AMTN ENSG00000187689	0.00460325	0.0093713	0.00258701	0.00260993	0.0490188	0.0403328	0.279849	0.0114805	0.234239	0.282516
AMY1A ENSG00000237763	2.41806	0.547946	0.0437473	0.384119	0.142905	1.4814	1.84753	0.286857	3.38637	0.839716
AMY1B ENSG00000174876	0.415537	0.173375	0.0609328	0.159518	0.695804	0.56626	0.759789	0.180462	4.00705	4.5651
AMY1C ENSG00000187733	0.327721	0.137283	0.31805	0.0896961	0.260286	0.289813	2.19246	1.1983	1.78684	0.8362
AMY2A ENSG00000243480	0.171497	0.251938	0.342395	0.0856654	0.117535	0.515997	0.310541	0.0101796	0.00150852	0.00174853
AMY2B ENSG00000240038	2.47577	0.806566	5.96048	0.553317	0.810531	1.93979	20.1932	4.39205	8.35153	0.300655
AMZ1 ENSG00000174945	0.00620851	0.0669835	0.254134	0.552912	0.25109	0.264267	0.0371828	0.193466	1.09973	0.0135956
AMZ2 ENSG00000196704	3.47611	1.62721	8.9907	0.274314	10.9346	41.7473	5.08032	0.0618662	6.81186	1.08512
ANAPC1 ENSG00000153107	0.00200982	40.0844	16.587	0.419243	8.32231	27.5889	34.5099	9.20069	4.80574	0.289726
ANAPC10 ENSG00000164162	1.37619	0.0627991	0.577122	0.303731	0.449147	0.477494	5.6624	0.474204	2.00453	0.398415
ANAPC11 ENSG00000141552	143.763	254.425	242.78	59.2513	100.386	0.162725	116.076	11.6762	76.8499	26.1553
ANAPC13 ENSG00000129055	0.184601	15.6402	17.5794	1.37508	2.63857	0.591311	3.13006	0.701397	0.260384	1.12688
ANAPC15 ENSG00000110200	23.3978	48.0524	39.0755	76.9091	0.675814	30.4904	35.1731	128.927	5.20403	11.6713
ANAPC16 ENSG00000166295	34.7946	45.8741	41.8711	161.865	15.0126	169.423	48.948	8.68399	1.61106	26.2088
ANAPC2 ENSG00000176248	3.49464	9.69185	21.2812	73.2778	14.9458	10.2382	7.60644	0.768843	30.8696	15.7171
ANAPC4 ENSG00000053900	1.955	0.684251	5.7214	2.38597	0.0798803	41.5603	4.77828	4.15284	6.93547	6.51148
ANAPC5 ENSG00000089053	31.4812	12.2884	72.6165	111.26	33.8692	111.46	80.8834	53.7983	19.4656	62.7524
ANAPC7 ENSG00000196510	0.991927	154.399	9.10787	1.77887	21.3242	253.88	2.53432	1.41726	1.49949	0.887235
ANG ENSG00000214274	0.663941	0.296281	1.72077	93.9027	75.2661	74.7723	70.3625	4.28273	0.361013	17.7043
ANGEL1 ENSG00000013523	4.75516	30.7951	5.4068	1.3294	0.440577	87.1598	0.978609	0.418332	5.1423	0.491832
ANGEL2 ENSG00000174606	0.927371	2.42966	13.4697	1.53144	3.84439	1.79159	1.36915	1.22166	0.196747	0.0675313
ANGPT1 ENSG00000154188	0.43311	1.44366	0.339324	1.95753	0.297279	0.322739	2.148	14.1903	2.37471	0.592502
ANGPT2 ENSG00000091879	9.05795	0.02938	0.0300751	0.934534	1.4978	2.33431	2.16145	0.348715	0.34433	0.760686
ANGPT4 ENSG00000101280	0.0275049	1.10423	0.498848	0.0291662	0.0837599	0.487119	1.99322	0.751906	0.0549408	0.059951
ANGPTL1 ENSG00000116194	1.37604	0.633182	0.649811	0.408175	0.852846	1.05924	0.130663	0.523207	3.39136	0.383616
ANGPTL2 ENSG00000136859	152.266	13.1264	0.682184	2.03752	17.2267	22.2581	2.7328	1.54866	0.00340054	11.0417
ANGPTL3 ENSG00000132855	0.241104	1.08601	0.184149	0.545637	0.0573784	0.48867	0.452955	0.113277	0.176168	0.169935
ANGPTL4 ENSG00000167772	4.01008	272.467	46.5283	6.67659	25.6629	0.639359	157.978	0.0866708	2.1153	3.90239
ANGPTL5 ENSG00000187151	0.0425818	0.0973923	0.0995828	0.0390526	0.0628241	0.0277031	9.69689e-05	0.00146665	0.127164	0.00189879
ANGPTL6 ENSG00000130812	0.221119	0.0195856	0.0787483	0.300588	0.0297321	0.119381	0.0775135	0.179287	1.77027	0.0632273
ANGPTL7 ENSG00000171819	1.3555	0.519832	0.363805	0.274624	0.00461544	0.0100085	0.148756	0.837162	0.50361	0.281614
ANGPTL8 ENSG00000130173	1.1944	0.602652	0.0094927	0.0793694	0.0438365	0.111734	5.43255e-05	0.307861	0.00718002	0.00473024
ANHX ENSG00000227059	0.354944	0.106003	0.0252896	0.0859445	0.0547724	0.232818	0.178563	0.161846	0.299794	0.0273419
ANK1 ENSG00000029534	0.00304342	0.0630681	0.0788262	0.0300011	2.63726	0.911189	3.2162	8.46353	0.000717297	0.222619
ANK2 ENSG00000145362	7.68425	0.0154455	0.53491	0.128575	0.50701	1.71645	1.05586	5.01974	0.516546	0.503672
ANK3 ENSG00000151150	0.29297	0.480042	28.8422	0.677452	7.55933	1.28578	97.1743	3.14324	0.110719	3.0427
ANKAR ENSG00000151687	0.546884	0.257001	3.71504	0.719109	0.125039	1.07402	0.13463	0.907361	0.0757827	0.437064
ANKDD1A ENSG00000166839	4.2448	1.22212	0.879217	0.365264	0.0751354	0.124353	4.24919	1.35483	6.54883	0.096912
ANKDD1B ENSG00000189045	0.0600361	0.0703419	4.1365	1.15348	0.116147	0.884664	5.61244	0.42749	0.00980641	0.0127302
ANKEF1 ENSG00000132623	0.423208	0.230757	11.7463	0.00175192	3.45752	0.675195	7.56709	0.126271	0.735463	0.133294
ANKFN1 ENSG00000153930	0.0365313	0.521703	0.00075431	0.0129839	0.360998	0.889492	0.815997	0.74087	0.105023	0.271527
ANKFY1 ENSG00000185722	0.803359	3.41783	29.362	23.8497	1.18339	11.4102	46.9304	18.6835	0.045241	27.7501
ANKH ENSG00000154122	0.743545	8.21191	97.1446	8.29419	37.5078	79.7602	46.4665	1.09061	19.3136	62.3938
ANKHD1 ENSG00000131503	0.444745	6.62609	15.3871	0.330918	4.78569	23.2314	3.39132	1.12978	0.315286	5.71887
ANKHD1-EIF4EBP3 ENSG00000254996	0.109407	0.819159	0.0277319	1.22534	0.651617	0.476181	0.41278	0.00284054	0.0362786	0.97369
ANKIB1 ENSG00000001629	1.59151	2.61242	3.75545	0.0411942	0.951115	0.782152	16.7951	6.22535	1.02511	1.22651
ANKK1 ENSG00000170209	0.153676	0.354494	1.19265	0.387287	1.11192	1.62909	2.15932	0.176689	0.552545	0.117882
ANKLE1 ENSG00000160117	3.53821	0.165542	0.304954	0.0203636	0.000910228	0.0543646	0.288694	0.900683	0.331783	0.180506
ANKLE2 ENSG00000176915	0.32704	3.10178	74.4615	15.7642	61.8921	9.45091	82.1922	34.033	29.7617	44.4496
ANKMY1 ENSG00000144504	38.3731	3.16111	7.99242	16.267	18.6644	37.8607	50.7598	1.06626	3.23968	1.29967
ANKMY2 ENSG00000106524	1.22427	0.854677	0.848174	7.31387	0.790227	3.00175	13.3995	2.5826	0.715641	0.190386
ANKRA2 ENSG00000164331	0.0782999	0.0848066	14.5059	0.738379	2.52341	0.074844	1.77469	12.9611	0.211546	8.75304
ANKRD1 ENSG00000148677	0.000306108	0.308209	0.472524	0.25497	0.0187839	0.656804	3.53355	0.167864	0.108015	0.0250837
ANKRD10 ENSG00000088448	2.41406	0.093392	129.672	7.66997	65.256	18.5806	282.412	0.980103	1.15556	20.3666
ANKRD11 ENSG00000167522	42.9813	29.7939	51.8418	1.87529	35.7852	227.259	95.2487	13.6054	5.76105	5.85357
ANKRD12 ENSG00000101745	2.74098	1.21862	14.7858	0.545907	1.69771	7.03881	5.21868	8.58096	14.7904	0.116025
ANKRD13A ENSG00000076513	0.656233	2.62511	0.186075	13.2745	1.12562	0.0988124	4.61663	17.5048	14.8082	0.745972
ANKRD13B ENSG00000198720	0.0253835	3.45635	0.830312	0.432862	0.176354	0.279151	0.302075	34.7679	6.22189	1.3643
ANKRD13C ENSG00000118454	0.230057	0.0234152	14.7638	0.662896	8.04892	1.25353	2.22155	1.0417	1.5178	3.57084
ANKRD13D ENSG00000172932	0.267102	84.7197	19.5712	134.274	18.9769	20.9289	59.7115	91.4152	7.65882	62.8332
ANKRD16 ENSG00000134461	0.24438	30.6095	11.7269	0.804989	0.293102	9.69391	0.23197	1.26072	12.2992	0.800892
ANKRD17 ENSG00000132466	5.92508	0.495588	19.5682	0.471652	17.2516	7.69307	5.06856	1.51034	0.797526	2.20906
ANKRD18A ENSG00000180071	0.0928855	0.762465	3.19522	0.997902	12.2377	0.125685	1.10358	0.170149	0.886456	0.149383
ANKRD18B ENSG00000230453	0.48985	0.384151	0.00685646	0.325097	0.110955	0.767738	0.389108	0.106618	0.0392205	0.519238
ANKRD2 ENSG00000165887	0.141718	6.33851	0.185732	0.0603369	0.0119283	0.240474	1.38404	0.0196915	0.0663443	0.0811133
ANKRD20A1 ENSG00000260691	0.383121	0.719069	0.751135	0.0704646	0.339398	0.0811606	0.532009	0.383863	1.09077e-05	0.317353
ANKRD20A2 ENSG00000183148	0.0426447	0.474968	0.296682	0.300363	0.158173	0.0957309	0.0433983	4.68089e-05	0.0658518	0.0278462
ANKRD20A3 ENSG00000276203	0.202065	0.805526	0.818215	0.0465361	0.233252	0.160679	0.0665466	0.226721	0.014495	0.0988375
ANKRD20A4 ENSG00000172014	0.383942	0.188552	0.0478903	0.335584	0.61399	0.0226033	0.880168	0.0544797	0.224898	0.0227434
ANKRD22 ENSG00000152766	0.174915	0.04661	0.504443	0.270872	5.56666	0.0157129	9.47629	0.099878	0.0783551	6.33975
ANKRD23 ENSG00000163126	3.22307	42.2731	0.941106	0.662744	0.420186	10.7758	3.58979	3.46417	23.2936	6.06641
ANKRD24 ENSG00000089847	0.300425	0.567719	0.181899	9.32583	15.5173	0.666976	0.035648	0.00903031	0.245167	0.741395
ANKRD26 ENSG00000107890	0.144135	0.0320382	0.475652	8.51661	1.22035	0.471136	0.079896	4.43811	0.114462	4.6649
ANKRD27 ENSG00000105186	0.026561	0.248407	14.277	0.375079	0.140396	0.536159	9.3828	5.92098	6.8713	1.25962
ANKRD28 ENSG00000206560	3.32468	0.782712	5.80493	0.623091	0.271026	5.46641	0.629676	4.75771	4.97811	3.47188
ANKRD29 ENSG00000154065	0.954388	27.2589	1.74221	0.832458	0.1152	1.11942	7.03245	1.62998	1.5325	1.21055
ANKRD30A ENSG00000148513	2.15555	0.635514	0.246555	0.609208	0.0442522	0.0510434	0.0947626	0.0753869	0.031443	0.00028188
ANKRD30B ENSG00000180777	0.248826	0.57548	0.0138915	0.00161428	0.00455347	0.281199	0.00361647	0.330664	0.265161	0.0307004
ANKRD30BL ENSG00000163046	0.0531145	0.0955696	0.000591291	0.021891	0.271956	0.00643999	0.221656	0.147978	0.121929	0.230632
ANKRD31 ENSG00000145700	0.013043	0.0322902	0.255152	0.00629212	0.165612	0.343043	0.345954	0.180577	0.202918	5.17927e-05
ANKRD33 ENSG00000167612	0.248859	0.0401826	1.81042e-05	0.0814245	0.0208096	5.83636e-05	0.116761	0.0762699	0.219851	0.123711
ANKRD33B ENSG00000164236	0.00455949	0.703803	0.120748	0.418598	0.0232626	1.57977	0.428053	0.62191	6.27516	0.0718356
ANKRD34A ENSG00000272031	1.50335	7.90491	1.97449	4.97822	0.291622	0.456986	1.20884	1.14493	0.383669	0.143384
ANKRD34B ENSG00000189127	0.0157264	0.343801	2.06454	0.0878684	0.00375987	1.60107	0.991851	0.0905134	2.68514	0.0436379
ANKRD34C ENSG00000235711	0.0147758	0.144143	0.0475512	0.0423468	0.16603	0.0448481	0.184035	0.000609082	0.0365976	0.0143463
ANKRD35 ENSG00000198483	45.9695	15.4891	0.0022943	2.3299	12.1814	2.73659	20.6345	19.8338	0.258779	6.63888
ANKRD36 ENSG00000135976	0.451014	1.35682	2.57019	16.6069	0.00573302	0.981049	0.033093	0.26591	1.57142	3.10466
ANKRD36B ENSG00000196912	3.54963	0.433348	9.13526	6.57589e-05	0.141379	0.714875	3.23381	0.167939	11.9922	0.326044
ANKRD36C ENSG00000174501	8.74707	1.09718	0.671483	0.305608	0.325898	0.211764	0.0790214	4.61707	0.737708	3.84735
ANKRD37 ENSG00000186352	0.0203774	0.23334	204.65	0.298493	29.0736	16.1118	11.9184	1.26838	0.231005	20.5301
ANKRD39 ENSG00000213337	14.2272	0.460782	16.0392	30.2499	0.355744	11.8844	8.55415	0.366983	0.714809	0.941586
ANKRD40 ENSG00000154945	1.49254	22.1216	27.3559	6.03199	0.503843	0.0411324	63.7446	2.4062	4.09948	5.73559
ANKRD42 ENSG00000137494	1.56063	0.377025	4.80987	1.63088	1.20647	0.0246499	1.06811	1.04854	0.263288	2.55256
ANKRD44 ENSG00000065413	0.568227	0.102205	0.112888	0.0598878	2.14675	0.222884	0.0856338	0.035098	0.798748	0.0155489
ANKRD45 ENSG00000183831	0.237595	0.172927	0.130908	1.54915	0.113362	0.878835	0.196268	1.44382	0.676441	0.244657
ANKRD46 ENSG00000186106	0.169558	0.364563	1.61447	0.0854607	3.33644	13.219	5.22614	0.796775	1.56849	2.83681
ANKRD49 ENSG00000168876	0.226471	0.262764	0.570359	0.560155	0.576707	0.212991	0.192309	4.58021	0.119707	0.986735
ANKRD50 ENSG00000151458	4.06244	0.170648	2.74777	0.858762	0.44172	2.28367	16.1157	1.62868	3.92559	0.504639
ANKRD52 ENSG00000139645	2.30407	39.6814	8.33869	3.88825	43.7006	29.6795	72.5257	37.4281	27.9142	7.02668
ANKRD53 ENSG00000144031	2.87811	3.46426	0.0401629	0.112877	0.244472	0.31404	0.776218	0.156738	0.430981	0.259303
ANKRD54 ENSG00000100124	0.197805	14.7961	27.0637	16.3476	0.693581	3.82371	18.4737	88.6464	13.1954	12.6742
ANKRD55 ENSG00000164512	0.0235581	0.125546	0.0354273	0.134263	0.095773	0.0107948	0.0885819	0.026059	0.0030358	0.021238
ANKRD6 ENSG00000135299	0.18649	0.431578	0.772006	0.236816	3.72126	0.0317416	6.95794	0.145966	15.6061	0.0609571
ANKRD61 ENSG00000157999	0.0375256	0.138311	0.213448	0.341427	0.00240584	0.0708604	0.00429699	0.157439	0.236324	0.006383
ANKRD62 ENSG00000181626	0.282477	0.113865	0.00665044	0.0562015	0.0174962	1.79684	0.543289	0.345992	0.00835042	0.078581
ANKRD65 ENSG00000235098	1.85529	34.3252	0.407959	3.52536	4.55774	111.455	72.7338	0.31723	3.46347	0.0496102
ANKRD66 ENSG00000230062	0.33492	0.00908891	0.0508021	0.00759593	0.425614	0.0595869	0.282833	0.0193016	0.118086	0.0570937
ANKRD7 ENSG00000106013	0.142409	0.219516	0.00915521	0.24556	0.248617	0.0050933	0.132735	0.337501	0.000939356	0.218868
ANKRD9 ENSG00000156381	36.6485	4.14157	27.252	44.1772	24.2407	84.2443	131.949	0.0928205	15.1479	5.44392
ANKS1A ENSG00000064999	4.56504	6.1441	0.0904587	0.170833	0.39277	16.8465	3.43053	1.28781	0.427475	1.96446
ANKS1B ENSG00000185046	0.897436	20.1883	0.0795868	0.78396	0.138234	0.350433	0.0310409	1.15548	2.43854	0.314181
ANKS3 ENSG00000168096	9.50669	1.20361	31.9026	46.5457	1.77792	56.3989	5.46297	2.2087	8.45071	33.0885
ANKS4B ENSG00000175311	0.00166834	0.094266	0.181502	0.0375826	0.0157818	0.00268452	0.0154831	0.000648261	0.0200858	0.066092
ANKS6 ENSG00000165138	1.78143	21.4496	10.4648	0.871012	7.56017	0.386289	3.14414	0.228965	0.175519	0.355815
ANKUB1 ENSG00000206199	0.0514698	0.162414	0.00433525	0.0726435	0.107942	0.464128	0.00960139	0.0975789	0.585689	0.0211234
ANKZF1 ENSG00000163516	0.362736	23.5782	68.4965	121.416	19.7608	22.6925	1.92455	0.40273	0.080438	34.0197
ANLN ENSG00000011426	0.00890088	0.256173	0.0544726	0.00385774	0.0292583	0.186805	0.369109	0.554718	0.00519106	0.0047856
ANO1 ENSG00000131620	0.322671	1.46133	17.934	0.0543771	12.5211	0.524455	41.8222	0.726562	4.50666	0.225992
ANO10 ENSG00000160746	7.45682	0.196806	0.740661	23.4698	1.59355	31.8332	28.9	0.00866163	0.362296	6.44373
ANO2 ENSG00000047617	0.0335488	4.52859	0.200862	0.382518	0.387038	1.15092	0.941512	0.0439052	0.000863211	0.396137
ANO3 ENSG00000134343	0.0767478	0.456788	0.0334495	0.307669	0.00452014	0.404002	0.547188	0.00992777	0.126568	0.178469
ANO4 ENSG00000151572	0.274743	0.0767709	1.03992	0.881157	0.0474707	0.770076	0.207033	7.44682	0.295316	0.00791402
ANO5 ENSG00000171714	6.29619	0.264613	4.54816	0.980855	0.27218	0.498647	0.00476131	3.28967	0.142738	0.156873
ANO6 ENSG00000177119	1.47817	0.843105	2.28111	0.015845	0.044607	2.53606	13.0332	7.92886	1.84177	15.9272
ANO7 ENSG00000146205	1.78073	63.885	127.078	42.2778	192.451	1.79557	0.00438955	0.428478	1.83164	0.710949
ANO8 ENSG00000074855	0.839792	1.88341	0.26746	0.679908	2.21923	27.393	15.4394	0.0399583	8.35842	9.04347
ANO9 ENSG00000185101	0.167856	1.48664	5.74576	109.813	24.5481	0.797888	129.161	3.02244	0.0142629	0.96291
ANOS1 ENSG00000011201	0.242354	0.179328	9.95328	3.19307	0.346508	0.504868	0.0821117	0.793833	0.00467177	0.3514
ANP32A ENSG00000140350	1.92859	36.8354	100.229	3.94853	59.07	172.156	64.3746	24.2033	66.8039	27.2682
ANP32B ENSG00000136938	28.8898	9.625	43.2177	30.2211	3.25418	177.033	52.9662	17.3589	0.0350129	4.51161
ANP32D ENSG00000139223	0.00541357	0.122776	0.254851	0.00467509	0.307919	0.0942996	0.13978	0.0053017	0.0487797	0.0316119
ANP32E ENSG00000143401	10.2428	1.68119	2.17378	2.2889	12.6375	2.41346	0.863761	0.295696	0.679466	0.141669
ANPEP ENSG00000166825	0.361457	0.524713	212.734	3.47074	556.554	2.64082	5.08804	0.924584	0.381074	260.681
ANTXR1 ENSG00000169604	49.7792	9.79899	22.9741	12.0467	15.7022	4.18951	12.5122	27.6096	52.2289	2.02737
ANTXR2 ENSG00000163297	53.9915	1.01345	99.9484	1.7333	81.5698	180.978	2.13652	19.9669	1.86674	1.59914
ANTXRL ENSG00000274209	0.0287844	0.257876	0.711877	0.0847736	0.178218	0.505004	0.0198844	0.153319	0.0563825	0.0845907
ANXA1 ENSG00000135046	1.80453	0.628086	64.1474	4.32235	145.14	0.300402	447.213	95.6098	49.4888	0.325731
ANXA10 ENSG00000109511	0.0961028	0.0232304	0.00800983	0.024372	0.0107603	0.0125577	0.136642	0.0546996	0.0188206	0.130189
ANXA11 ENSG00000122359	19.7033	473.669	126.611	28.1431	164.818	348.681	1097.19	0.876612	0.018059	97.8848
ANXA13 ENSG00000104537	0.0736179	0.631115	2.23118	0.454217	0.163986	0.604975	0.216253	0.203951	0.130998	0.0677891
ANXA2 ENSG00000182718	40.8096	911.612	6.64119	1.33767	198.896	849.083	2643.16	7.48241	4.28568	4.63853
ANXA2R ENSG00000177721	0.225465	0.598761	1.81986	6.78447	1.56588	16.3976	3.25472	1.46841	0.959244	0.329789
ANXA3 ENSG00000138772	0.140072	0.0899633	21.1308	0.466763	0.93959	0.609554	4.51932	0.0640373	1.2347	3.06231
ANXA4 ENSG00000196975	5.19502	0.825231	5.08431	18.5951	0.283302	1.63026	7.75677	12.3871	6.19122	3.04255
ANXA5 ENSG00000164111	14.2423	2.79171	135.626	7.08515	19.2534	7.78175	31.743	129.171	0.326368	61.7932
ANXA6 ENSG00000197043	409.003	142.966	0.0973924	46.584	14.721	5.15419	43.89	0.163558	5.94853	17.8933
ANXA7 ENSG00000138279	0.774932	0.170643	110.706	0.552957	78.2039	33.1065	46.8683	0.259813	1.50503	25.2434
ANXA8 ENSG00000265190	0.606908	0.52575	0.00343561	0.330544	0.859304	1.45653	439.89	0.230668	0.431538	0.0677043
ANXA8L1 ENSG00000264230	0.202631	0.394629	0.368047	7.37953	0.149411	0.829312	285.742	4.86107	0.204481	0.0122864
ANXA9 ENSG00000143412	0.045842	3.53657	0.0844562	0.0825797	0.0627274	0.0291478	13.1829	0.424791	0.039059	1.9451
AOAH ENSG00000136250	6.99412	0.33134	0.866203	0.110624	10.7944	0.692302	0.00928496	16.921	4.9147	0.0397823
AOC1 ENSG00000002726	0.217307	2.7698	0.252113	0.695325	371.179	4.38265	0.668035	1.42682	2.06932	0.255732
AOC2 ENSG00000131480	0.269513	0.205961	0.016712	0.0331629	0.503855	0.00683245	2.45423	0.33671	0.357743	2.41399
AOC3 ENSG00000131471	64.1726	51.6065	0.0968276	0.797692	0.780001	0.971439	1.40116	8.21911	0.300836	2.40928
AOX1 ENSG00000138356	3.25025	1.53896	1.26864	0.408938	2.90894	1.54401	0.896812	2.05124	0.563895	4.77059
AP000275.65 ENSG00000265590	0.0586703	1.7869e-05	0.0301384	0.0595413	0.0294038	0.0339035	0.00138172	0.0877834	0.0479791	0.0373184
AP000295.9 ENSG00000249624	0.0456436	0.0195943	0.0324029	0.0434089	0.0270789	0.290244	0.0772176	0.00123883	0.00742794	0.0356261
AP000304.12 ENSG00000249209	0.0373202	0.240481	0.0170061	0.0541596	0.0413654	0.0587835	0.18418	0.055826	0.0315651	0.00220064
AP000349.2 ENSG00000280178	0.00219029	0.193663	0.0984936	0.00785479	0.0103008	0.0850415	0.394377	0.161248	0.00420283	0.087754
AP000350.10 ENSG00000251357	0.0359309	0.101785	0.0622362	0.311563	0.166659	0.0816527	0.0178095	0.0069316	0.0872767	0.0349383
AP000687.1 ENSG00000280170	0.0608944	0.125379	0.0202425	2.6163e-05	0.00446242	0.0553149	0.551767	0.193056	0.0564679	0.00397537
AP000721.4 ENSG00000256100	0.0450595	0.0540729	0.000482105	0.126095	0.200185	0.00149952	0.0639789	0.0482229	0.053372	0.0170871
AP000769.1 ENSG00000279576	12.9001	0.138305	39.9907	0.0906151	7.82756	0.0628874	0.273046	2.17675	0.794856	16.5557
AP000866.1 ENSG00000279342	0.145962	1.60421	0.323735	0.0541123	0.132211	0.0138091	0.0425461	0.234343	0.130381	0.339969
AP001888.1 ENSG00000281781	0.0875947	0.25654	0.00455991	0.102208	0.0802306	0.0207234	0.0293059	0.246819	0.0019876	0.127912
AP002962.1 ENSG00000279906	0.0366457	0.152782	0.0327773	0.134833	0.00512439	0.000468374	0.00852396	0.0559291	0.213418	0.0359525
AP006285.2 ENSG00000278919	0.923853	0.0567057	0.0174532	0.0465115	0.0405566	0.238103	0.574787	0.146825	0.270437	0.121069
AP1AR ENSG00000138660	0.4469	0.665882	25.2967	0.286209	0.465022	2.55874	4.18108	0.976417	2.20334	7.84475
AP1B1 ENSG00000100280	18.7783	81.7086	149.267	3.40956	241.914	0.855793	107.481	0.389859	41.9378	10.2478
AP1G1 ENSG00000166747	0.0828496	0.71671	24.5796	4.09625	6.76991	0.410118	28.3292	0.246207	11.0634	5.95273
AP1G2 ENSG00000213983	0.752136	217.047	123.253	129.693	47.6614	0.216197	354.316	16.0602	9.98348	54.3697
AP1M1 ENSG00000072958	72.003	1.05743	0.397682	93.8068	3.49299	2.47171	3.17001	179.856	2.87618	0.0669243
AP1M2 ENSG00000129354	0.236316	114.258	130.336	153.658	135.026	9.66491	119.71	1.30643	5.85662	96.9791
AP1S1 ENSG00000106367	16.6401	36.3688	73.3922	90.6524	46.4785	1.9418	11.5477	1.04883	10.3114	9.92952
AP1S2 ENSG00000182287	9.30475	0.191308	0.523197	0.895392	0.482331	1.0335	0.497157	0.80241	11.2815	0.84949
AP1S3 ENSG00000152056	0.0392598	0.442915	6.65828	1.20454	0.391805	0.340325	4.73187	0.629079	0.153036	0.0821371
AP2A1 ENSG00000196961	28.9324	17.0149	11.6069	35.5811	12.821	1.85344	17.9736	42.462	41.587	11.4382
AP2A2 ENSG00000183020	105.645	25.5141	118.647	106.979	107.821	27.0654	4.08096	107.148	11.8798	80.1455
AP2B1 ENSG00000006125	10.0105	34.247	7.54183	61.0878	44.5462	60.7859	72.1023	125.013	3.71505	35.204
AP2M1 ENSG00000161203	264.134	148.688	84.7764	241.093	53.9541	0.945309	208.903	118.215	0.0123709	74.4626
AP2S1 ENSG00000042753	147.506	70.7061	93.9245	257.991	97.1547	52.4817	78.0512	3.21625	32.1678	31.4345
AP3B1 ENSG00000132842	0.364673	0.275607	11.1076	0.163098	1.23031	0.452276	2.08087	0.0964823	10.561	1.7188
AP3B2 ENSG00000103723	0.336054	0.421035	0.343053	0.233711	0.816696	1.82729	10.5018	0.185951	0.0174114	0.563327
AP3D1 ENSG00000065000	5.23454	0.1122	147.484	5.27246	55.4431	25.0584	177.862	4.63805	36.0847	35.1728
AP3M1 ENSG00000185009	7.07791	10.3806	61.893	1.05288	0.781007	0.0656203	0.000191733	16.0856	2.09234	11.9754
AP3M2 ENSG00000070718	1.59867	20.8811	0.612823	0.0513946	0.415439	41.2376	0.109941	45.4968	0.131133	0.5105
AP3S1 ENSG00000177879	0.777865	0.394597	12.3797	3.13954	0.735247	0.0785275	17.5681	0.853901	0.607299	2.23587
AP3S2 ENSG00000157823	30.2919	44.0659	39.8221	29.8764	14.4055	0.0701427	3.65684	1.99844	0.0753127	2.25457
AP4B1 ENSG00000134262	0.043499	21.7402	4.25961	0.807897	2.87192	85.4021	15.7856	3.90818	0.479755	6.72138e-05
AP4E1 ENSG00000081014	0.0969682	5.94439	1.42868	0.625312	0.544688	0.930019	3.55917	0.338856	0.360718	1.36885
AP4M1 ENSG00000221838	6.02838	5.10705	11.4989	38.2087	0.03751	29.7837	3.05415	8.85385	0.660097	15.7187
AP4S1 ENSG00000100478	4.74627	0.0607125	0.0829578	5.04806	1.88191	3.19934	3.06353	3.04433	1.0798	1.0248
AP5B1 ENSG00000254470	11.1781	27.7536	18.2659	1.53722	0.152487	1.13066	40.7541	11.263	2.24564	6.91007
AP5M1 ENSG00000053770	2.65817	0.813598	1.19414	0.800134	5.0277	0.00642761	22.2441	1.1548	0.017255	1.25301
AP5S1 ENSG00000125843	1.25149	0.836175	2.9081	4.45561	2.13615	21.4022	16.2237	1.63011	2.15481	0.229503
AP5Z1 ENSG00000242802	0.0411339	6.2527	21.5134	21.2972	0.414019	7.56314	65.1627	49.9125	55.7909	0.356475
APAF1 ENSG00000120868	0.130974	0.686986	4.66953	0.000299174	0.0724909	0.557571	21.666	1.25165	0.259018	6.26075
APBA1 ENSG00000107282	0.279577	3.78371	4.40538	5.58134	0.195273	1.10693	0.467635	0.00756837	0.0996218	0.0507485
APBA2 ENSG00000034053	0.186454	0.243314	1.78948	0.19339	0.104406	27.2457	0.256605	15.1573	0.505734	0.251645
APBA3 ENSG00000011132	4.41924	8.32934e-06	0.466651	85.5531	24.7	1.37363	6.88835	103.552	4.17247	15.1451
APBB1 ENSG00000166313	55.3168	160.942	16.3972	71.9508	0.190864	9.87455	7.72506	160.212	0.946371	4.30276
APBB1IP ENSG00000077420	0.0597167	1.42215	1.86548	0.15574	0.121967	0.208508	0.0148303	7.14277	1.17147	0.425805
APBB2 ENSG00000163697	18.4521	3.67034	1.39907	2.49467	2.3103	20.3465	3.20115	1.15365	1.33324	0.520391
APBB3 ENSG00000113108	0.713946	151.035	102.722	3.56613	2.39154	66.1822	18.3873	6.03696	37.9924	19.922
APC ENSG00000134982	0.504579	0.034639	16.3901	0.371128	0.945773	0.0022048	0.00554312	0.875808	1.38374	2.81444
APC2 ENSG00000115266	0.0913195	0.350204	0.113911	0.161981	0.00824264	0.0104233	0.152549	0.0013424	0.0523352	0.0589076
APCDD1 ENSG00000154856	27.6978	0.270224	61.2202	1.27619	1.2703	1.27531	18.8453	46.8533	1.12599	20.1207
APCDD1L ENSG00000198768	3.85557	2.79101	0.0592167	1.30148	0.0588847	0.0194189	0.456637	0.0512024	0.0726629	0.156989
APCS ENSG00000132703	0.0139116	0.0560577	0.0568843	0.172089	0.107717	0.00344067	0.46866	0.115281	0.000928004	0.106698
APEH ENSG00000164062	8.98363	135.827	40.1047	54.1825	5.79498	168.629	8.91643	2.08526	65.6125	8.63908
APELA ENSG00000248329	0.286681	0.224833	1.30566	0.899186	1.07237	0.0832938	0.054741	1.7844e-05	0.057585	0.211757
APEX1 ENSG00000100823	36.1668	22.5134	115.247	1.7081	12.6375	41.5335	58.1352	55.8207	2.39989	43.9896
APEX2 ENSG00000169188	0.380595	1.46164	1.30544	48.9002	9.32345	0.754197	80.8717	0.655481	2.75204	2.68256
APH1A ENSG00000117362	102.834	1.30593	77.6438	6.7824	92.0109	1.42466	314.24	42.1614	14.4463	48.0248
APH1B ENSG00000138613	1.29972	0.216678	35.5598	8.68213	5.22469	21.8176	12.167	2.97636	1.42203	12.5214
API5 ENSG00000166181	0.71775	1.79549	16.1158	0.0233818	0.644231	0.424447	4.65045	12.1031	5.12802	2.30956
APIP ENSG00000149089	1.38506	0.00776993	8.54584	0.520864	1.76157	2.70439	0.360827	0.988694	0.950101	4.19039
APITD1 ENSG00000175279	0.090442	0.279499	1.69359	0.353562	0.164411	11.3804	9.86105	0.0247699	0.0949392	2.05938
APITD1-CORT ENSG00000251503	0.00680211	0.269074	0.144906	0.147757	0.175346	0.158593	0.012726	0.376465	0.0654196	0.0587164
APLF ENSG00000169621	0.896936	1.07718	0.153209	0.0392671	1.33468	0.754012	1.77627	0.110949	0.0677864	0.236818
APLN ENSG00000171388	0.0166783	1.26185	1.44471	0.339438	6.93687	0.513105	0.56405	0.971994	0.27363	0.233704
APLNR ENSG00000134817	1.50006	16.6552	0.192871	0.0102433	3.03433	1.30813	0.178995	1.27581	0.0863541	0.679067
APLP1 ENSG00000105290	0.106502	9.26877	0.220139	1.32605	0.141767	4.8149	0.278062	0.0824354	2.40989	0.769955
APLP2 ENSG00000084234	28.2076	0.556311	554.288	2.20616	407.64	109.992	309.139	0.101971	0.0186792	177.165
APMAP ENSG00000101474	17.2587	1.55616	129.975	4.73551	45.1369	9.40346	93.1265	60.7844	2.56423	26.7012
APOA1 ENSG00000118137	0.0323378	2.46536	0.0448438	0.609762	0.558962	0.481841	0.647063	0.00398315	0.270125	0.280205
APOA2 ENSG00000158874	0.0486602	0.531363	0.085983	0.0188397	0.213985	0.165585	0.175533	0.246179	0.206007	0.0093886
APOB ENSG00000084674	0.150275	3.05744	0.00962471	0.148884	0.152408	1.37103	0.728521	0.119062	0.12597	0.226277
APOBEC1 ENSG00000111701	0.0391776	0.00536619	0.00934044	0.0019902	0.00993507	0.141869	0.0513474	0.0980387	0.0608068	0.0233254
APOBEC2 ENSG00000124701	0.052876	0.290859	0.020163	0.257959	0.148167	0.105404	0.00201468	0.129007	0.0744406	0.000163616
APOBEC3A ENSG00000128383	0.0330176	0.255573	0.0732839	0.0826375	0.00382137	0.0389981	21.2516	0.132008	0.221422	0.0361478
APOBEC3B ENSG00000179750	0.0488948	0.517998	0.0398549	0.421023	0.00166633	0.0640934	0.0195479	0.0661982	0.0427983	0.141165
APOBEC3C ENSG00000244509	0.161871	90.9536	58.9352	0.375759	32.3114	96.9824	50.7723	46.5537	5.05127	8.99348
APOBEC3D ENSG00000243811	1.92862	7.39964	0.368075	16.7892	2.06822	1.3263	30.3505	0.00390022	0.36569	0.0442928
APOBEC3F ENSG00000128394	0.104491	0.592945	1.05963	3.02717	2.16224	16.9984	0.479772	0.664352	24.3224	5.69083
APOBEC3G ENSG00000239713	8.77885	2.33761	0.829248	0.804089	4.58029	4.80846	30.7957	7.21922	49.2502	0.0354444
APOBEC3H ENSG00000100298	0.0342781	0.0987118	1.02004	0.00619908	0.0475449	0.00708854	7.29803	0.528041	0.00944759	2.92118
APOBEC4 ENSG00000173627	0.0229938	0.125989	0.292315	0.0561975	0.156552	0.19607	0.0682711	0.0191889	2.18729	0.040988
APOBR ENSG00000184730	4.42284	1.32891	0.490516	45.8621	0.00566542	1.83427	2.58975	0.615409	6.33514	10.4382
APOC1 ENSG00000130208	33.8197	66.2158	0.68024	2.40988	1.45253	0.974535	1.40467	54.4725	11.5573	3.20514
APOC2 ENSG00000234906	0.074662	0.0586613	0.0730447	0.0404296	0.0871953	0.0812976	0.652615	0.108609	0.029889	0.131297
APOC3 ENSG00000110245	0.00619359	0.246101	0.00802831	0.0143785	0.0119782	0.0946052	0.141293	7.0561e-05	0.149846	0.0640559
APOC4 ENSG00000267467	0.0332644	0.000265459	0.108817	0.0644247	0.076862	0.0322323	0.153032	0.00502778	0.0776163	0.0242004
APOD ENSG00000189058	2.92168	869.093	47.7611	7.41872	211.22	298.248	2.77611	1272.96	349.745	92.0785
APOE ENSG00000130203	108.645	6.03602	0.142671	0.104185	0.213413	0.929658	0.457318	1053.7	38.0543	51.1004
APOF ENSG00000175336	7.5093	2.14785	0.538037	0.624685	2.91872	0.665094	1.41827	1.15791	0.00150535	12.2477
APOH ENSG00000091583	0.0975029	0.751623	0.249775	0.000159747	0.539106	0.460108	0.597983	0.185496	0.139715	0.201258
APOL1 ENSG00000100342	72.4404	22.2195	2.73234	0.914724	50.2701	3.76427	196.999	84.2268	25.4957	0.662678
APOL2 ENSG00000128335	16.2839	70.3952	8.3848	31.0945	0.215751	153.551	35.3725	5.09467	0.16972	1.28427
APOL3 ENSG00000128284	1.09047	140.856	0.8254	1.1001	0.123538	4.89236	11.0893	17.2185	1.83281	38.0464
APOL4 ENSG00000100336	0.275696	0.526516	5.90044	5.47983	2.10224	144.346	27.7511	2.17908	0.133036	10.9423
APOL6 ENSG00000221963	1.32899	19.341	0.734568	1.40259	5.77723	62.0506	6.34501	3.83456	3.18132	8.43633
APOLD1 ENSG00000178878	0.316506	12.0006	0.483117	0.123238	1.95921	0.095353	8.48384	1.00245	3.24659	1.31535
APOM ENSG00000204444	1.00554	4.35695	0.0258908	3.18107	0.944949	4.45262	2.51891	1.40259	0.696945	0.187225
APOO ENSG00000184831	0.174573	1.75037	0.629658	0.840282	0.597673	2.89908	1.81003	0.0500406	0.0933382	1.29696
APOOL ENSG00000155008	2.52444	0.634376	7.42504	3.41688	3.09776	2.66555	1.87408	5.46877	2.93406	5.51048
APP ENSG00000142192	180.5	436.729	541.534	65.6502	247.73	6.24658	488.704	2.70852	356.553	165.008
APPBP2 ENSG00000062725	0.1591	2.73147	41.6707	1.17356	1.69017	11.2384	4.57466	13.813	0.36437	6.1902
APPL1 ENSG00000157500	0.217593	0.392904	11.6392	1.32189	0.572967	0.987076	1.59866	8.25431	12.6056	1.36161
APPL2 ENSG00000136044	5.6545	12.9757	105.27	46.4341	63.3483	47.1867	46.6768	1.00327	12.9706	63.4126
APRT ENSG00000198931	110.776	267.105	76.9888	346.426	176.249	112.808	13.3354	106.653	92.6211	26.7606
APTX ENSG00000137074	3.3817	21.2389	16.7567	8.63033	36.4646	63.7087	43.2448	3.85952	4.40756	0.725488
AQP1 ENSG00000240583	407.621	41.4469	0.677831	3.27189	0.318841	0.288455	8.09139	172.202	452.614	1.95851
AQP10 ENSG00000143595	0.00415148	0.772062	0.230076	0.257096	0.213954	0.222075	0.373181	0.951686	0.993985	0.473231
AQP11 ENSG00000178301	0.0426354	0.27712	4.7012	0.0742045	0.0012332	0.0672891	0.0296575	0.030564	3.06907	0.031974
AQP12A ENSG00000184945	0.121319	1.7403e-05	0.0732334	0.103695	0.0731098	0.170695	0.124419	0.18742	0.421859	0.28442
AQP12B ENSG00000185176	0.00365793	0.000109292	0.425272	0.22163	0.0280674	0.0325517	0.0354635	0.00650978	0.0812177	0.0891288
AQP2 ENSG00000167580	0.000156234	181.362	3.21225	0.355626	0.172679	0.0102271	0.762022	0.511065	0.784594	0.255307
AQP3 ENSG00000165272	1.94385	627.036	137.328	3.51318	225.512	5.15149	6704.33	1.58669	2.74266	32.2511
AQP4 ENSG00000171885	0.229804	0.0432418	0.376047	0.029818	0.04521	0.219003	0.511418	0.143874	0.0387688	0.111947
AQP5 ENSG00000161798	1.21706	0.130639	2.86452	0.0123378	0.850211	14.4007	0.15366	0.427429	1.07132	0.290779
AQP6 ENSG00000086159	0.142881	1.1945	0.38996	0.0540511	0.0847017	0.118362	0.0981335	0.0476557	0.0965601	0.0297814
AQP7 ENSG00000165269	0.0566718	0.181388	0.152559	0.164417	0.247088	0.662796	4.78525	0.0256588	0.00316524	0.261193
AQP8 ENSG00000103375	0.00778572	4.21222e-05	0.00562797	0.000212783	0.224981	0.263503	0.0654325	0.216334	0.0245712	0.00324117
AQP9 ENSG00000103569	0.234274	0.0340012	0.0258305	0.0319479	0.0549258	0.221567	0.350581	0.02974	0.0522445	0.00777994
AQR ENSG00000021776	0.0617614	4.18793	9.80023	14.7397	4.03926	106.532	31.4801	0.715288	2.81434	1.48467
AR ENSG00000169083	27.8497	173.234	83.6868	4.38748	68.3796	58.8641	3.09818	83.2364	10.0792	34.3226
ARAF ENSG00000078061	2.85589	111.374	11.4118	229.334	1.61726	7.56182	9.90763	187.594	0.90172	2.82355
ARAP1 ENSG00000186635	38.1746	28.9048	14.8794	21.4778	8.63417	16.7037	107.271	43.2919	34.2742	5.58864
ARAP2 ENSG00000047365	0.0967195	1.04641	2.73393	0.0551466	0.195407	0.0815791	1.25309	0.197381	8.64826	0.713381
ARAP3 ENSG00000120318	0.738864	74.0985	0.802765	1.11231	6.26927	6.76051	5.82619	90.0878	1.06882	0.200897
ARC ENSG00000198576	0.696643	1.26923	0.370012	14.7756	0.11336	21.7621	6.30682	0.0331474	0.692867	0.00197931
ARCN1 ENSG00000095139	0.173139	1.4716	50.1983	0.181308	1.25946	6.87279	34.0114	87.2544	1.92994	0.16007
AREG ENSG00000109321	0.0168618	0.23563	0.0178818	0.616438	0.462534	0.411388	87.8846	0.477446	0.324455	7.74949e-05
AREL1 ENSG00000119682	0.278756	119.486	36.9741	0.57277	33.3038	8.35168	18.8045	0.0226898	0.124099	18.1326
ARF1 ENSG00000143761	6.67174	0.738471	167.094	63.8238	62.5246	2.25449	265.54	32.9308	21.093	60.5557
ARF3 ENSG00000134287	3.41197	104.724	78.4384	143.52	98.2813	176.466	235.658	3.10491	42.6346	5.83311
ARF4 ENSG00000168374	0.22129	1.12361	159.775	0.77112	0.43782	3.30237	94.9149	22.6979	20.6322	31.8767
ARF5 ENSG00000004059	16.611	2.90379	26.1809	6.06851	16.6046	21.3289	12.721	0.695714	2.14712	0.13563
ARF6 ENSG00000165527	0.599909	0.498905	54.9105	0.472796	4.47839	1.191	52.5512	0.746455	3.54462	71.7299
ARFGAP1 ENSG00000101199	16.2292	42.0386	147.582	95.0455	1.7749	3.20448	18.7243	34.9274	33.4071	13.5051
ARFGAP2 ENSG00000149182	21.2992	77.7023	91.7629	124.821	24.0696	54.5026	40.7133	58.5016	93.1415	11.9975
ARFGAP3 ENSG00000242247	0.0019156	0.412506	53.9038	3.95955	6.05302	0.309515	50.0505	1.88712	0.475155	1.45355
ARFGEF1 ENSG00000066777	4.31805	0.310685	18.1103	0.232339	0.11758	0.0908043	21.3686	1.42278	0.659236	6.56008
ARFGEF2 ENSG00000124198	1.02956	0.183969	17.3534	1.90853	0.148444	5.22776	0.49766	3.23992	0.540376	0.0231502
ARFGEF3 ENSG00000112379	0.00830814	1.37021	100.056	0.151633	35.6108	1.27831	51.4743	1.11764	0.263008	6.17566
ARFIP1 ENSG00000164144	0.416616	0.179845	30.5948	0.0653997	2.17823	0.191821	8.26618	0.373125	0.147357	7.71257
ARFIP2 ENSG00000132254	1.34292	35.0911	32.046	123.52	60.1989	33.1053	122.681	0.389842	9.69159	39.1615
ARFRP1 ENSG00000101246	55.031	89.794	66.7826	126.745	30.3342	3.71686	0.37953	41.2061	15.4808	9.58087
ARG1 ENSG00000118520	8.61308e-05	0.137911	0.0378812	0.000611089	0.0967931	0.000748967	0.00274229	0.782414	0.0501872	4.12492e-07
ARG2 ENSG00000081181	1.1227	0.0858068	55.4159	26.3495	45.2819	27.9803	93.7578	3.21369	2.0096	0.203041
ARGFX ENSG00000186103	0.0137955	0.0377852	0.0513773	0.111798	0.0238783	0.035406	0.032318	0.0795845	0.187299	0.00520257
ARGLU1 ENSG00000134884	0.00673445	0.360037	128.613	10.551	5.14216	2.20124	61.1677	24.442	44.6741	65.9012
ARHGAP1 ENSG00000175220	99.134	237.243	239.142	4.20474	5.49467	128.029	49.9209	55.7572	62.6451	0.000309204
ARHGAP10 ENSG00000071205	24.4701	0.244593	0.362272	0.0344905	38.0731	38.6772	1.64974	0.0654798	5.60607	0.762314
ARHGAP11A ENSG00000198826	1.57376	0.0221771	0.436939	0.00201419	0.168189	0.022072	0.528335	0.202308	0.384511	0.0143796
ARHGAP11B ENSG00000187951	0.22615	0.0851014	0.0307565	0.126487	1.10406	0.191603	0.901196	0.928278	1.70216	0.0366352
ARHGAP12 ENSG00000165322	0.174427	0.429802	13.8613	0.412545	0.0639354	0.0506544	6.83525	0.541035	0.0619164	12.7431
ARHGAP15 ENSG00000075884	0.0581918	5.09743	0.346923	0.0262522	0.10173	0.630337	2.12846	0.376055	0.0725681	0.188554
ARHGAP17 ENSG00000140750	1.3247	5.04177	19.399	0.192139	1.28242	69.1409	24.3677	12.6707	0.306608	5.6966
ARHGAP18 ENSG00000146376	2.60226	0.136595	6.13936	0.600505	1.64827	2.26298	0.928438	4.57361	0.93655	5.65506
ARHGAP19 ENSG00000213390	2.46396	1.25102	0.0321837	0.210486	4.22432	12.3161	40.408	0.36011	2.9514	4.13019
ARHGAP20 ENSG00000137727	3.62257	0.760684	0.255089	0.523947	1.66565	0.157096	0.416254	0.0614241	1.56096	0.316735
ARHGAP21 ENSG00000107863	18.0342	2.15227	10.486	1.32897	0.026091	0.0256783	17.9921	0.0222954	2.22002	0.52424
ARHGAP22 ENSG00000128805	2.34574	1.52017	1.13675	0.681902	0.846683	0.358311	11.261	3.16587	8.78105	0.174302
ARHGAP23 ENSG00000275832	2.13383	9.73939	0.000793427	2.72573	0.153024	12.4685	180.996	14.7659	6.56984	0.310493
ARHGAP24 ENSG00000138639	0.979124	0.401121	1.01668	0.273272	0.0410259	0.788592	1.00398	2.47905	0.688171	0.0489877
ARHGAP25 ENSG00000163219	3.16016	5.54548	0.75756	1.25347	0.552562	14.6095	9.37158	0.215241	8.81908	0.105405
ARHGAP26 ENSG00000145819	0.645103	0.0439872	10.5675	11.4461	0.17092	0.659163	26.203	0.269262	62.5675	27.7835
ARHGAP27 ENSG00000159314	15.9309	12.0701	67.4714	40.478	37.7394	13.2576	398.234	4.03231	0.553525	33.4147
ARHGAP28 ENSG00000088756	0.590483	1.19273	2.15907	0.163663	0.0777101	6.66124	0.260335	0.14963	0.0818602	0.141816
ARHGAP29 ENSG00000137962	0.00704828	6.31377	22.5079	2.5761	0.549336	0.337092	2.37015	2.3304	0.451366	2.65425
ARHGAP30 ENSG00000186517	2.69593	28.1215	0.145084	1.02602	0.0684253	0.784709	4.99213	17.2702	18.5437	0.0166722
ARHGAP31 ENSG00000031081	4.67746	42.4266	1.43326	0.931633	1.56802	0.529564	0.224832	0.215911	3.1031	0.443058
ARHGAP32 ENSG00000134909	0.136418	0.268728	93.6434	32.3279	0.787171	2.77961	284.642	5.00417	43.2305	18.2934
ARHGAP33 ENSG00000004777	20.3391	0.433799	35.9135	1.72825	0.157493	3.70849	43.5863	10.184	13.7305	4.05965
ARHGAP35 ENSG00000160007	2.54913	49.8352	70.3969	0.136712	1.23611	0.528454	45.2249	19.6434	19.1838	4.32824
ARHGAP36 ENSG00000147256	0.0189185	0.00402571	0.0748231	0.00050341	0.881383	0.208629	0.260726	0.363504	0.0235817	0.000110844
ARHGAP39 ENSG00000147799	9.61536	3.90333	24.5017	40.4633	0.138937	0.247232	20.0891	0.00810901	2.06009	0.225402
ARHGAP4 ENSG00000089820	7.05449	19.589	0.0226646	0.0833677	6.11671e-05	1.37483	3.44687	65.7302	47.9032	3.79729
ARHGAP40 ENSG00000124143	0.0779488	1.19595	0.0668872	0.240773	2.11017	0.0882492	64.8403	0.280115	1.48823	1.05164
ARHGAP42 ENSG00000165895	0.090521	2.53095	0.191391	0.0194207	0.210399	1.70861	0.0129546	1.19282	0.174286	0.268987
ARHGAP44 ENSG00000006740	1.11754	0.509296	19.695	1.35525	3.42407	0.0723572	64.4502	0.0384734	0.0525244	0.0815208
ARHGAP45 ENSG00000180448	11.5742	1.45815	0.0343675	1.61076	0.715684	0.424611	3.82055	3.53223	39.3606	3.21864
ARHGAP5 ENSG00000100852	2.18404	0.410811	16.6979	5.39503e-05	0.129541	6.05414	12.3544	0.509534	21.2163	9.02087
ARHGAP6 ENSG00000047648	0.0147473	2.37697	149.761	1.37259	29.0124	1.95806	2.54862	0.381255	3.22092	13.4473
ARHGAP8 ENSG00000241484	1.11984	2.91757	13.5302	7.19936	8.73799	1.17621	4.1732	1.4164	0.0391663	1.92884
ARHGAP9 ENSG00000123329	17.6102	0.329392	1.02479	0.610009	0.51243	3.37701	6.16899	18.6712	2.27129	0.126243
ARHGDIA ENSG00000141522	166.498	446.764	469.31	564.284	224.06	1.19321	421.882	41.4502	158.086	84.6925
ARHGDIB ENSG00000111348	3.8893	0.907923	37.4649	1.24631	0.889667	215.396	198.413	22.8647	121.91	104.882
ARHGDIG ENSG00000242173	1.62941	0.0904405	0.452401	7.21045e-05	0.055287	0.436885	0.261496	0.543486	0.553691	0.0848748
ARHGEF1 ENSG00000076928	6.44513	2.57151	5.96032	52.9699	16.3205	60.0962	50.1093	63.513	42.7342	19.2861
ARHGEF10 ENSG00000104728	1.66059	0.985439	0.636844	4.95671	6.5273	2.81703	0.0773932	0.129493	0.700465	1.19017
ARHGEF10L ENSG00000074964	45.0027	3.21243	0.637148	1.77966	2.91932	9.82518	115.773	21.1859	0.747098	15.2237
ARHGEF11 ENSG00000132694	0.244506	4.24193	43.824	0.167369	8.46632	70.6633	7.55221	61.6387	1.53012	9.92705
ARHGEF12 ENSG00000196914	3.89413	8.08498	43.5968	0.155288	2.56555	1.08701	53.5692	1.83319	1.94684	5.58468
ARHGEF15 ENSG00000198844	0.136904	1.27129	1.28859	0.599381	0.696555	2.62947	2.65773	3.30424	20.4596	0.00723345
ARHGEF16 ENSG00000130762	1.46102	0.215981	60.316	76.2652	29.1512	2.25565	33.753	2.61002	0.0113888	6.82555
ARHGEF17 ENSG00000110237	36.0934	12.4424	6.73564	7.1475	13.4794	16.2445	31.4631	100.901	14.2137	0.376084
ARHGEF18 ENSG00000104880	0.0321026	0.012501	0.12149	0.0269705	0.018566	0.0825908	0.201693	0.000296795	0.0557016	0.0501872
ARHGEF19 ENSG00000142632	2.01285	21.2807	1.17422	1.81601	28.4875	0.00772638	41.046	18.9763	0.169211	4.80853
ARHGEF2 ENSG00000116584	52.7157	85.3282	0.224842	88.4396	1.25735	126.864	103.81	21.4295	24.6343	7.65632
ARHGEF25 ENSG00000240771	52.493	1.2057	8.74723	0.06881	0.010737	0.07447	1.01352	32.6993	0.0892554	0.0195118
ARHGEF26 ENSG00000114790	0.323524	0.0859423	16.5523	0.262308	0.690948	0.291107	2.98565	0.232019	1.33485	23.381
ARHGEF28 ENSG00000214944	0.451996	0.398963	31.5069	0.636626	0.345629	0.0946602	64.2091	0.580333	1.67575	0.974843
ARHGEF3 ENSG00000163947	0.319587	0.000691272	31.242	3.32819	5.90509	18.9596	8.98537	2.36993	0.452906	16.7239
ARHGEF33 ENSG00000214694	0.0985801	0.543097	0.00466519	0.054505	0.237222	0.230217	1.02896	0.191019	0.143255	0.0378538
ARHGEF35 ENSG00000213214	0.0113998	0.84305	0.100029	0.0427626	3.38315	0.00137178	2.51834	2.75799	0.0311795	0.736688
ARHGEF37 ENSG00000183111	1.54944	5.58273	36.2174	26.9259	72.2649	154.125	7.23778	0.0981485	0.79333	28.2182
ARHGEF38 ENSG00000236699	0.00312735	0.280968	13.5881	0.0785794	0.946834	0.0983129	0.410186	0.079729	0.261014	0.146944
ARHGEF39 ENSG00000137135	2.27986	0.181083	0.348992	0.267974	0.307537	0.208998	6.10587	1.05789	0.174497	4.09203
ARHGEF4 ENSG00000136002	34.3143	10.2329	0.227092	7.50751	0.871133	9.80417	2.02871	2.71152	0.0289901	8.0574
ARHGEF40 ENSG00000165801	4.99671	34.0122	1.58141	2.07625	4.33521	32.6975	2.96601	102.75	3.16618	0.185469
ARHGEF5 ENSG00000050327	2.88079	7.83127	12.2742	5.04471	17.1097	59.4893	26.8591	0.00681185	1.95573	1.55042
ARHGEF6 ENSG00000129675	0.777474	1.19682	0.564755	0.0911253	0.118127	1.61685	1.77034	10.1476	1.49516	3.24327
ARHGEF7 ENSG00000102606	1.95112	86.6665	150.576	0.298744	9.09692	69.8234	50.4965	53.1665	0.0643859	42.1972
ARHGEF9 ENSG00000131089	55.5955	0.797368	1.42356	0.32535	25.2407	1.0528	6.70109	0.716488	18.1397	2.13448
ARID1A ENSG00000117713	0.495631	0.0583778	75.02	3.09986	12.6174	38.5701	11.2656	1.16477	2.32847	46.8094
ARID1B ENSG00000049618	4.97647	47.2103	3.38942	16.0161	3.84884	9.22774	24.9539	8.15179	1.3188	0.0682616
ARID2 ENSG00000189079	2.10815	0.964149	6.86083	0.412349	0.114935	0.422882	17.247	2.04907	1.46074	0.877773
ARID3A ENSG00000116017	7.60412	0.0178704	6.50652	15.6246	1.6696	3.7487	0.820823	1.74823	2.52555	3.92427
ARID3B ENSG00000179361	0.503034	1.05991	6.43785	1.6085	0.704829	0.582372	15.9263	9.86425	1.1095	2.15211
ARID4A ENSG00000032219	0.230527	0.154445	8.69014	3.96127	0.807769	2.12055	7.67188	0.795136	6.36927	3.49395
ARID4B ENSG00000054267	0.0128922	0.420923	12.8457	0.119533	9.24133	9.47403	2.31943	7.49301	6.22464	2.70962
ARID5A ENSG00000196843	159.734	225.461	0.206431	4.17262	3.64079	0.408117	34.8587	170.863	307.895	0.0581434
ARID5B ENSG00000150347	0.0740954	0.238969	52.0824	0.154652	0.184677	1.41184	1.69691	0.222419	62.3494	0.633352
ARIH1 ENSG00000166233	0.0381369	1.19861	16.1142	6.21904	38.098	0.0738978	94.7594	117.875	4.5351	12.463
ARIH2 ENSG00000177479	2.30208	45.6176	74.597	2.25121	20.7101	55.5186	102.812	23.1921	0.32879	21.7688
ARIH2OS ENSG00000221883	11.5321	0.0708203	2.45803	11.4154	3.85955	11.8586	3.39801	1.30812	0.790051	0.0273516
ARL1 ENSG00000120805	0.0420786	1.17008	11.434	0.0233654	34.9683	266.74	115.402	0.53693	0.0604964	0.385412
ARL10 ENSG00000175414	6.48641	7.16743	0.479507	2.65909	0.672781	1.5819	2.67446	1.22331	1.5636	0.124169
ARL11 ENSG00000152213	0.249846	0.395213	0.570858	0.145149	1.50995e-05	0.0760092	1.27015	2.73684	0.424637	1.14154
ARL13B ENSG00000169379	1.74079	3.33366	1.05778	0.178147	0.604071	5.73612	0.175526	4.36146	0.517692	1.498
ARL14 ENSG00000179674	0.070836	0.104377	0.0492681	0.0306432	0.0342019	0.12724	11.8351	0.0319926	0.16203	0.00218891
ARL14EP ENSG00000152219	1.34572	1.28044	3.31822	0.199672	0.477512	10.2117	15.9372	9.45489	1.56601	0.612825
ARL15 ENSG00000185305	0.0209753	0.0219928	0.63102	0.202381	20.0894	0.449298	0.405686	2.2626	6.80229	0.205942
ARL16 ENSG00000214087	7.23486	235.015	85.5009	52.3211	0.533006	32.9101	13.2366	0.999456	5.4582	58.581
ARL17A ENSG00000185829	3.86524	5.3326	0.513733	2.36442	8.62443	15.7991	1.3129	0.860038	3.53441	3.0891
ARL17B ENSG00000228696	0.181933	1.08682	12.1379	0.586639	1.43794	3.57166	0.764563	5.42418	0.184393	1.9196
ARL2 ENSG00000213465	104.178	108.823	69.1167	7.59392	2.5343	5.58693	6.76996	54.3713	36.4027	1.08835
ARL2BP ENSG00000102931	0.261112	4.01634	10.4968	0.250372	0.733263	32.6217	9.08429	0.23394	1.85983	0.130818
ARL3 ENSG00000138175	3.90081	21.3593	0.672518	13.0152	23.5086	256.582	0.420662	0.0337999	9.69212	1.73773
ARL4A ENSG00000122644	0.536835	0.27709	1.0261	0.177543	0.0917857	0.468014	0.409446	0.509362	0.24655	6.55235
ARL4C ENSG00000188042	1.14778	32.5379	4.04909	5.34926	21.3484	0.0716906	73.3135	22.4888	4.1166	21.1277
ARL4D ENSG00000175906	1.05157	1.52976	2.83804	1.61089	0.197428	68.3333	130.417	0.238129	3.3348	2.80297
ARL5A ENSG00000162980	0.503678	0.640091	25.1773	0.5464	2.4934	0.999526	0.245747	14.8494	0.164028	4.22057
ARL5B ENSG00000165997	0.073283	4.87553	12.1928	2.58374	1.85261	0.322973	0.939112	10.0753	0.465814	1.16591
ARL5C ENSG00000141748	0.00831638	0.0248132	0.174375	0.156715	0.000141675	0.0131361	0.121449	0.264619	0.0796208	0.134924
ARL6 ENSG00000113966	2.35569	0.0851864	0.667191	1.05452	0.0359312	0.753061	0.369957	0.254419	0.912923	2.38907
ARL6IP1 ENSG00000170540	0.707317	2.01968	46.0383	2.25075	0.676325	2.58404	21.7535	11.7381	3.044	4.03618
ARL6IP4 ENSG00000182196	42.7509	0.426414	0.672938	72.7186	9.76546	4.12366	31.6628	42.9939	18.5103	12.9778
ARL6IP5 ENSG00000144746	7.81452	3.19957	29.7908	4.81634	7.78595	1.36812	8.25939	15.0489	9.86716	4.8239
ARL6IP6 ENSG00000177917	0.0410864	4.2915e-06	9.99304	0.0228809	0.123802	1.27147	7.66908	2.49304	0.189285	4.26859
ARL8A ENSG00000143862	2.47969	0.550034	116.342	1.46763	38.6393	13.4135	45.5319	0.472055	35.0093	1.02846
ARL8B ENSG00000134108	0.0528186	0.813349	23.8637	2.02588	18.2045	16.0481	8.71349	27.1367	1.25051	0.579101
ARL9 ENSG00000196503	1.08572	1.94619	0.591697	0.210222	0.00392769	0.168247	0.661032	0.0154285	0.184316	0.0237172
ARMC1 ENSG00000104442	4.90113	0.226749	8.10955	1.27442	0.378058	0.419835	12.4315	2.04668	0.298529	1.70944
ARMC10 ENSG00000170632	1.0393	1.33178	14.3441	0.0761696	2.24984	1.04414	40.8343	0.44411	0.748026	0.599674
ARMC12 ENSG00000157343	0.717663	2.00689	2.02281	0.255899	0.972431	1.66459	0.406839	0.0878169	0.081052	0.0124606
ARMC2 ENSG00000118690	0.504624	0.043495	0.237241	0.915503	0.727838	0.114291	3.35023	0.15981	0.0416162	0.280007
ARMC3 ENSG00000165309	0.0482912	0.0331222	0.184297	0.0293301	0.202277	0.00125469	0.139883	0.128938	0.00204281	0.0554671
ARMC4 ENSG00000169126	5.45164	0.0136456	0.273503	0.396122	0.119152	1.99214	1.0601	0.09423	0.744773	0.424499
ARMC5 ENSG00000140691	0.774498	41.7197	13.4916	0.671381	10.0733	3.98062	39.8466	1.85529	2.12267	8.95502
ARMC6 ENSG00000105676	12.6431	21.5163	0.214897	13.8718	49.5368	0.745567	59.1236	15.9048	0.0615486	8.07941
ARMC7 ENSG00000125449	28.2543	12.2455	26.0734	3.3436	3.30513	6.73428	41.142	8.59546	19.808	12.4025
ARMC8 ENSG00000114098	12.7012	1.22638	48.6139	1.49164	1.36535	0.738488	26.3988	4.6616	10.3343	7.11518
ARMC9 ENSG00000135931	8.30691	2.11412	1.79965	18.0129	0.588965	0.907884	2.44097	0.185667	7.03988	18.4616
ARMCX1 ENSG00000126947	1.13827	0.417356	1.59543	0.250435	1.5379	0.0734203	1.03498	0.443615	1.36659	1.53106
ARMCX2 ENSG00000184867	1.03787	0.520219	21.3018	0.319523	3.55464	0.0197757	0.401883	20.0867	10.9975	0.00204793
ARMCX3 ENSG00000102401	2.57498	0.63675	17.4542	1.84056	4.89747	0.41625	35.3602	2.13188	10.5749	4.04866
ARMCX4 ENSG00000196440	0.141369	0.312337	8.41255	1.10918	3.92293	13.9158	42.9602	0.116425	0.0669683	5.51006
ARMCX5 ENSG00000125962	0.20798	0.402904	11.106	0.0713005	0.123341	0.344408	4.41842	0.481023	0.0255796	1.40219
ARMCX6 ENSG00000198960	2.33254	9.92612	1.09196	17.6972	18.6815	23.2254	2.14924	2.35844	4.82246	6.13612
ARMS2 ENSG00000254636	0.0480207	0.000144801	0.0588112	0.0141326	0.167295	0.0285072	0.00880107	0.0188723	0.0679407	0.0963665
ARMT1 ENSG00000146476	0.147606	1.77313	13.2291	1.58873	6.97253	0.104051	3.68789	4.48682	0.515762	1.69595
ARNT ENSG00000143437	1.38004	69.9402	57.0299	1.43352	2.61371	86.9122	29.5484	26.6839	1.64107	24.3706
ARNT2 ENSG00000172379	0.110514	3.51285	3.41223	0.159655	0.796716	0.58245	8.73846	2.60091	0.111531	0.0389732
ARNTL ENSG00000133794	0.026223	0.000342517	0.00176262	0.212179	0.0633447	5.90422	0.0800684	0.268743	0.0823077	0.0147163
ARNTL2 ENSG00000029153	0.127719	0.101927	0.133592	0.0829218	0.00595115	0.00256517	16.675	0.0663052	0.0396042	0.146414
ARPC1A ENSG00000241685	0.25963	0.150749	85.2118	0.539278	4.39162	2.44864	146.546	70.6594	4.63871	4.66577
ARPC1B ENSG00000130429	30.2051	121.257	0.476295	19.1242	12.3357	1.57749	105.256	53.1931	75.5039	32.1737
ARPC2 ENSG00000163466	56.6277	5.36362	42.8722	3.79322	8.19496	11.0548	71.8285	0.290896	120.561	5.25102
ARPC3 ENSG00000111229	0.00097264	2.32052	303.413	4.90684	99.3475	7.43949	279.483	186.419	113.596	49.9994
ARPC4 ENSG00000241553	154.994	182.518	205.151	152.561	11.7103	0.307333	126.598	2.97417	53.1431	37.3044
ARPC5 ENSG00000162704	1.29698	0.202787	16.7272	0.292803	18.3171	4.20324	49.1651	48.6563	0.420324	0.367766
ARPC5L ENSG00000136950	1.98898	53.4641	34.733	8.41014	29.8217	13.5882	220.775	1.5705	50.8698	2.92625
ARPIN ENSG00000242498	0.765354	34.3405	39.5882	3.36673	13.5774	19.4669	11.584	0.401584	0.609196	3.31876
ARPP19 ENSG00000128989	0.362087	2.56691	28.3158	3.57664	6.93262	4.47498	46.7373	23.22	0.276747	4.89466
ARPP21 ENSG00000172995	1.38118	0.602462	0.52415	0.0371234	0.0133852	0.513779	0.0234949	0.101053	0.0124715	0.196444
ARRB1 ENSG00000137486	2.67158	31.1774	5.38262	100.447	2.09196	73.7909	0.346892	3.36748	63.6156	0.452777
ARRB2 ENSG00000141480	0.779879	2.36739	16.7708	0.58518	0.861863	0.822933	43.7526	113.761	50.7467	13.8316
ARRDC1 ENSG00000197070	3.61135	0.953465	49.0451	185.737	35.2699	6.77081	158.58	0.294351	147.391	108.375
ARRDC2 ENSG00000105643	0.67534	0.692242	12.9614	2.53885	12.1925	11.9792	111.181	29.3243	114.254	3.54848
ARRDC3 ENSG00000113369	4.11784	0.596113	0.481625	0.118849	3.01732	4.77527	67.3038	21.6488	36.35	4.18183
ARRDC4 ENSG00000140450	0.93155	1.00198	5.86901	8.78668	1.67051	1.96685	6.65647	7.48722	0.747157	1.5878
ARRDC5 ENSG00000205784	0.0947757	2.76267	0.0421719	0.0879007	0.00408375	0.11463	0.00515212	0.000646859	0.135928	0.284421
ARSA ENSG00000100299	45.9257	73.6489	121.928	65.3665	40.8614	8.841	18.0899	104.642	8.37751	51.6888
ARSB ENSG00000113273	0.181027	0.0624079	1.1206	0.342343	0.00426235	1.05857	0.230241	15.9068	4.89963	0.424579
ARSD ENSG00000006756	0.0271172	137.441	20.0019	33.1956	74.3779	150.038	83.7787	0.220182	1.39627	12.9869
ARSE ENSG00000157399	0.138258	0.420746	0.123955	0.252943	0.356928	0.475336	0.564252	5.81901	0.0373967	0.052659
ARSF ENSG00000062096	0.0230051	0.303738	0.104874	0.296515	0.0159136	0.10399	0.011465	0.0662823	0.0259917	0.0171181
ARSG ENSG00000141337	11.1496	0.0487042	0.563295	6.38608	0.379766	2.33621	0.397336	0.703082	0.514208	0.356455
ARSI ENSG00000183876	21.9653	0.150634	0.331195	2.50401	0.113812	0.0175134	0.677989	0.478424	0.0375986	0.170993
ARSJ ENSG00000180801	2.48482	0.714034	2.95601	2.73751	0.0947059	0.0603734	11.1933	12.9949	0.137935	10.1005
ARSK ENSG00000164291	0.00394229	0.0991772	2.77145	0.0466684	0.0759561	1.00005	0.144422	0.00259586	0.207647	5.3916
ART3 ENSG00000156219	0.0345907	1.14724	0.112229	0.0115158	0.0290113	0.122068	0.00483142	4.21535e-05	0.0932714	0.00116396
ART4 ENSG00000111339	0.0148019	0.639429	0.157932	0.140561	0.17978	0.187882	0.859236	0.448028	0.0694182	0.00167295
ART5 ENSG00000167311	0.00414493	7.92995	0.474901	3.47652	0.0158825	0.256791	1.94743	0.0118517	0.0566743	0.0667598
ARTN ENSG00000117407	8.33434	0.313569	1.80171	0.216806	0.633683	0.0685247	0.0148928	0.834245	0.0933926	0.594142
ARV1 ENSG00000173409	0.123306	8.89761	10.0771	0.126744	3.95874	3.87298	15.8538	0.383412	1.14643	4.75939
ARVCF ENSG00000099889	3.55019	0.579254	37.204	104.01	18.0511	1.3024	25.8925	0.277136	5.26331	12.9358
ARX ENSG00000004848	0.254114	0.341193	14.7998	0.0714207	0.163284	0.00715115	8.71374	0.0424542	0.162545	0.0155867
AS3MT ENSG00000214435	0.114046	0.103215	0.0805695	0.140493	0.107375	0.202545	0.467355	0.397513	0.00383774	0.0036365
ASAH1 ENSG00000104763	33.8605	4.33122	111.241	1.61828	68.954	85.2865	155.895	4.95267	8.21091	101.456
ASAH2 ENSG00000188611	0.00834904	0.142304	1.26912	0.0613977	0.109891	0.25952	0.0416766	0.00121028	0.15429	0.307251
ASAH2B ENSG00000204147	0.0717148	0.0631688	1.70848	0.0605144	1.63553	0.0667298	12.5813	0.0729377	0.124455	0.748095
ASAP1 ENSG00000153317	3.0287	1.05614	11.5029	0.717919	0.0479365	1.12582	8.01993	12.9992	13.4472	3.33583
ASAP2 ENSG00000151693	0.0846322	0.58212	2.09247	0.889205	0.891533	0.719005	12.1548	8.66654	0.00981047	5.64243
ASAP3 ENSG00000088280	8.9801	29.273	37.6301	30.3119	29.2229	32.3109	17.9556	83.5359	3.42307	5.48315
ASB1 ENSG00000065802	37.114	8.96931	14.1274	5.77232	28.2021	33.9271	38.0919	4.94405	2.9357	2.40025
ASB10 ENSG00000146926	1.09443	0.104983	0.00394522	0.0032192	0.0305736	0.181328	0.2185	0.0010447	0.194875	0.262232
ASB11 ENSG00000165192	0.0577895	2.03372	0.286555	0.227326	0.124426	0.226921	0.0360402	0.0594208	0.0288717	0.0644654
ASB12 ENSG00000198881	0.0421454	0.365907	0.205672	0.882352	0.72966	0.535727	1.50743	0.231927	0.109152	0.723812
ASB13 ENSG00000196372	0.461738	2.01693	16.0653	6.49112	3.03665	25.7075	2.08094	0.0884544	36.1408	0.621163
ASB14 ENSG00000239388	0.0607437	0.489561	0.455412	0.00188303	1.17857	0.170116	0.861351	0.000911287	0.166266	0.432553
ASB15 ENSG00000146809	0.050716	0.135019	0.00477274	0.0201842	0.0733801	0.0101436	0.00203035	0.0118489	0.0678814	0.00970792
ASB16 ENSG00000161664	0.0800655	0.983117	0.0102619	0.0956197	0.0328864	0.159917	0.103028	0.042297	0.115614	0.117502
ASB17 ENSG00000154007	1.29757	0.18946	0.00863383	0.323026	0.242816	0.000200426	0.0001512	0.105729	0.000988668	0.58669
ASB18 ENSG00000182177	2.03152	0.010454	0.0437256	0.250111	0.0732038	0.0641242	0.191529	0.13915	0.111634	0.188404
ASB2 ENSG00000100628	85.3666	27.3085	0.429987	6.36869	0.287084	0.171543	1.52826	2.23645	0.30956	0.778923
ASB3 ENSG00000115239	0.822846	0.944084	1.83397	1.04752	12.5562	3.2964	7.3348	9.67316	0.19169	0.0936801
ASB4 ENSG00000005981	0.0215071	0.0251775	0.219604	0.122216	0.0738474	0.571277	0.496336	0.148859	0.0124624	0.122382
ASB5 ENSG00000164122	4.36054	0.000947661	0.00475371	0.124009	0.057944	0.367112	0.0956375	0.213328	0.0166522	0.128499
ASB6 ENSG00000148331	1.37817	48.5525	12.1704	68.1361	15.9683	7.44153	7.14745	19.5597	1.10222	0.543991
ASB7 ENSG00000183475	0.060942	2.96606	13.8719	11.7745	0.0222198	1.97582	0.305138	1.21239	0.512894	8.24098
ASB8 ENSG00000177981	5.50333	0.0455996	38.8605	39.1683	5.4554	44.7567	8.61909	1.81939	7.93583	8.73842
ASB9 ENSG00000102048	0.0635153	0.00452174	0.187454	0.0789767	0.0446864	0.16932	0.121212	0.041348	0.0126655	1.86946
ASCC1 ENSG00000138303	7.87449	0.16728	13.2895	0.570621	1.01898	3.92643	1.04537	2.97819	2.09977	1.52399
ASCC2 ENSG00000100325	73.8521	41.3323	29.5559	124.209	28.3393	3.60917	86.1415	53.5079	5.3263	9.90819
ASCC3 ENSG00000112249	0.215144	0.587208	27.7811	0.139771	1.42806	1.01044	23.9695	2.95786	0.000537873	1.64029
ASCL1 ENSG00000139352	0.4001	0.0961466	1.31595	0.0144586	0.0285557	0.586454	0.342976	0.196219	1.01467	0.529475
ASCL2 ENSG00000183734	17.4292	1.25979	16.8777	15.5286	10.5155	0.0304686	7.18096	0.625573	1.89722	19.3162
ASCL3 ENSG00000176009	0.0531432	0.0956407	0.0723044	0.157869	0.387429	0.30338	0.204306	0.0295485	0.260881	0.194058
ASCL4 ENSG00000187855	0.118639	0.286214	0.243668	0.241726	0.0140982	0.0571346	0.164175	0.0559387	0.00906009	0.0107199
ASCL5 ENSG00000232237	0.0611325	0.102887	0.109387	0.171005	0.0197688	0.0876377	0.28043	0.00350229	0.0677854	0.191926
ASF1A ENSG00000111875	0.0410776	1.15746	11.9835	0.535819	3.43117	0.42787	0.991435	0.115039	0.243107	3.31479
ASF1B ENSG00000105011	3.03359	1.21019	0.244684	1.03344	0.209699	3.48015	4.49902	1.56384	2.82179	0.390649
ASGR1 ENSG00000141505	0.97033	1.61982	1.80327	2.93227	0.275956	0.293691	22.0178	0.237073	1.85519	1.13143
ASGR2 ENSG00000161944	0.0683478	0.128713	0.202361	0.0673495	0.669574	0.171547	0.536772	0.180298	8.61089	0.002994
ASH1L ENSG00000116539	7.34235	1.5146	38.083	1.8915	61.3596	129.767	108.775	53.7431	0.380925	11.5647
ASH2L ENSG00000129691	7.49713	2.67326	1.45129	0.364221	5.16729	2.1677	21.0103	0.57866	0.771936	0.658926
ASIC1 ENSG00000110881	0.37094	26.6019	1.1401	0.471093	0.173456	7.79649	21.6577	0.369795	0.226702	0.10383
ASIC2 ENSG00000108684	0.0899046	0.183044	0.299044	0.0479304	2.52757e-05	0.00590265	0.063814	0.111212	0.00361693	0.00320775
ASIC3 ENSG00000213199	0.646098	1.33391	3.24	1.92938	0.255379	0.000765575	0.496509	10.3044	0.799967	0.939774
ASIC4 ENSG00000072182	0.0164368	0.0454056	0.0417928	0.180923	4.03464	0.144875	0.139468	0.111789	0.163834	0.507796
ASIC5 ENSG00000256394	0.053426	0.196654	0.125792	0.168205	0.0168868	0.0246003	0.318196	0.832757	0.225109	0.0239371
ASIP ENSG00000101440	4.24229	0.791074	0.0768604	0.0163197	0.233058	0.626457	0.21608	2.15457	0.105203	0.00903835
ASL ENSG00000126522	53.3742	1.36898	35.8103	42.5402	0.0651156	0.779624	45.4138	38.4377	20.3047	0.602017
ASMT ENSG00000196433	0.0186253	0.312421	0.129832	0.0199779	0.346626	1.53581	0.258437	0.210173	0.00832227	0.0219031
ASMTL ENSG00000169093	66.3597	1.7302	6.06427	192.397	23.9395	63.5352	19.0423	0.0110728	26.3715	35.9839
ASNA1 ENSG00000198356	60.1647	42.3755	59.6157	83.8329	39.5859	27.242	11.3632	26.0924	34.462	30.2785
ASNS ENSG00000070669	14.7092	81.6309	51.8525	0.446482	2.19302	196.428	27.1224	1.74686	0.794246	0.246199
ASNSD1 ENSG00000138381	3.25159	0.557661	16.0784	0.0119086	1.97904	9.25956	11.4242	2.47303	0.0442424	11.7805
ASPA ENSG00000108381	4.9863	1.10234	0.0825016	0.588995	1.08628	0.216154	0.866454	5.29894	1.46602	0.0206831
ASPDH ENSG00000204653	0.0825276	0.00055244	0.0807767	0.0234507	0.0117287	0.219409	0.0577597	0.0364763	0.100445	0.0673242
ASPG ENSG00000166183	0.131072	0.12658	0.0550387	0.00407125	0.0411811	0.493737	10.4935	0.992469	0.323041	0.206361
ASPH ENSG00000198363	13.314	0.949459	12.7236	0.313738	4.28789	2.12238	58.4153	3.63313	0.00327266	0.747013
ASPHD1 ENSG00000174939	0.133671	2.17532	6.0681	3.04942	0.145273	2.97764	0.0717578	0.170492	0.345648	0.00163056
ASPHD2 ENSG00000128203	0.0994882	0.250743	4.38233	1.00062	0.214988	0.191768	5.1988	0.0685676	0.0197349	6.48148
ASPM ENSG00000066279	0.0698408	2.32752	0.0558951	0.0888638	0.129868	0.0921689	1.09741	1.78967e-05	0.0833692	0.0925463
ASPN ENSG00000106819	0.894461	0.116062	1.28066	0.0434209	0.397537	1.14669	0.242217	4.09894	0.166003	0.168282
ASPRV1 ENSG00000244617	1.00852	0.629867	2.83634	0.0256448	0.100533	0.650317	1.69105	6.25062	0.0518217	5.94498e-05
ASPSCR1 ENSG00000169696	1.03268	1.72226	1.9128	244.977	1.28157	0.0420588	16.8429	67.3824	8.59438	0.379518
ASRGL1 ENSG00000162174	0.127406	3.02394	7.78124	30.5192	0.512191	51.3635	44.838	0.892312	1.75105	0.138039
ASS1 ENSG00000130707	166.634	780.854	1.05654	4.76069	0.542917	7.41521	1583.04	59.6937	10.7649	19.1404
ASTE1 ENSG00000034533	0.232949	0.330717	0.0423843	0.218585	0.305298	21.7934	10.0548	0.340141	0.0955759	0.114258
ASTN1 ENSG00000152092	2.2358	0.163883	0.137672	0.159205	0.0360856	0.0230225	0.300331	0.287123	0.0652011	0.00835721
ASTN2 ENSG00000148219	0.199665	52.1066	30.0003	33.5825	61.4415	49.8939	0.813012	1.49696	0.223174	2.11945
ASUN ENSG00000064102	1.02738	0.196904	5.19882	0.0261605	0.321589	0.142561	4.06968	1.24224	0.433418	2.682
ASXL1 ENSG00000171456	3.4241	23.9189	0.668386	1.37085	0.446588	216.379	73.3542	2.20304	0.293295	15.3365
ASXL2 ENSG00000143970	0.246536	0.426137	5.82237	2.12108	2.05561	0.597249	6.41909	8.66572	0.396533	3.75912
ASXL3 ENSG00000141431	3.06779	0.324715	0.4181	0.269714	0.0026265	0.602251	0.327214	0.992433	0.0205189	0.556259
ASZ1 ENSG00000154438	0.0605569	0.0223191	0.176408	2.00611	0.0810532	0.00733646	0.283872	0.0417537	0.00625808	0.040343
ATAD1 ENSG00000138138	3.44612	4.22086	16.6971	0.0372742	7.14588	0.399098	7.78153	0.0231328	0.475399	4.08393
ATAD2 ENSG00000156802	0.0905329	0.149035	32.3486	0.153035	2.95119	0.828959	0.032424	0.360543	0.848663	0.946284
ATAD2B ENSG00000119778	1.59014	0.341619	11.1074	2.49932	0.914417	0.136934	2.7566	5.36309	0.51069	4.8413
ATAD3A ENSG00000197785	0.22296	81.9521	2.90839	1.33921	4.67439	10.7838	7.03186	5.50168	19.0291	52.993
ATAD3B ENSG00000160072	1.90671	1.60167	81.677	100.628	0.20141	1.0854	40.2022	89.3738	1.58415	16.6158
ATAD3C ENSG00000215915	4.29388	4.14349	0.566325	0.580988	0.328512	0.709085	1.75649	0.157625	4.68624	0.245595
ATAD5 ENSG00000176208	0.0627805	0.420831	0.332119	0.130239	0.0206114	0.107686	0.0146756	0.270082	11.8742	0.194415
ATAT1 ENSG00000137343	6.84593	1.03453	91.1686	12.2558	0.826804	24.5668	2.7487	0.414044	0.375773	3.75326
ATCAY ENSG00000167654	3.08398	1.22477	0.305884	0.0282171	0.125759	1.61533	0.0243019	0.00434874	0.819131	0.0550652
ATE1 ENSG00000107669	10.1622	5.81971	12.8489	1.15132	2.11785	0.13447	13.769	2.44749	1.1847	1.00238
ATF1 ENSG00000123268	2.91764	0.457423	3.22897	0.672805	2.29378	0.734574	5.23491	0.0204057	2.18394	0.898972
ATF2 ENSG00000115966	2.4205	0.0252089	16.1248	1.53452	1.8252	1.02607	9.25725	8.23832	0.27823	0.000357113
ATF3 ENSG00000162772	1.36309	8.97382	2.78033	2.9321	11.7572	3975.04	5231.33	0.144398	700.63	3.35992
ATF4 ENSG00000128272	21.2669	211.372	238.863	1.73456	205.541	504.546	307.894	181.919	6.02011	171.876
ATF5 ENSG00000169136	0.410735	5.55585	39.6162	14.2812	0.24504	1.80655	17.8773	5.27559	28.0183	25.808
ATF6 ENSG00000118217	2.77633	25.9577	19.193	2.81486	9.6426	5.38458	37.1439	20.7172	0.664014	3.61885
ATF6B ENSG00000213676	0.876003	18.1189	23.0502	18.9064	28.2047	1.69182	47.2563	0.0397401	5.97089	11.7955
ATF7 ENSG00000170653	12.9832	15.6941	22.5824	2.40889	0.0832037	0.0231143	10.6405	2.02605	0.731444	2.13271
ATF7IP ENSG00000171681	4.48211	5.0254	7.38543	1.254	13.1625	7.00379	12.6424	5.51102	2.69788	2.60787
ATF7IP2 ENSG00000166669	0.836013	3.90868	0.309782	0.140204	0.107497	2.58996	2.10169	1.08672	0.241054	22.6968
ATG10 ENSG00000152348	18.616	4.47069	14.8648	12.6474	0.696816	0.730657	1.61509	1.77796	11.1687	22.319
ATG101 ENSG00000123395	0.295432	144.699	9.04974	96.6139	35.0207	78.8036	53.7912	45.4468	16.0696	0.955452
ATG12 ENSG00000145782	6.63699	0.18824	14.0571	0.492376	4.05043	23.909	14.9548	18.9815	0.61741	3.53056
ATG13 ENSG00000175224	43.0336	37.6498	38.7436	41.6956	65.0608	15.3911	14.5529	1.66604	13.3608	9.5827
ATG14 ENSG00000126775	0.67959	0.425881	2.76911	0.636897	30.5302	90.5267	17.6617	0.884535	1.79585	0.0230948
ATG16L1 ENSG00000085978	5.20843	55.3143	182.33	6.9717	32.2286	1.33788	17.2866	2.9829	9.56059	26.4941
ATG16L2 ENSG00000168010	1.67749	20.4976	1.61948	2.76852	17.7745	0.0427539	22.4828	38.1548	0.00445173	13.5493
ATG2A ENSG00000110046	22.534	2.57015	19.2509	45.87	32.6389	6.05067	96.9067	49.1794	7.12753	17.3154
ATG2B ENSG00000066739	5.03957	0.672672	18.5812	0.201226	5.88712	1.71732	0.319796	1.09258	0.0651691	7.01869
ATG3 ENSG00000144848	3.57091	0.3682	19.2556	9.21415	0.198162	4.89553	16.9268	0.609784	13.3361	20.1877
ATG4A ENSG00000101844	0.167892	3.32998	0.390303	1.8662	1.29948	51.989	20.0399	0.907	0.825186	0.114301
ATG4B ENSG00000168397	8.28909	56.1805	112.983	21.6942	73.8854	24.5497	103.794	30.2955	7.81136	38.7471
ATG4C ENSG00000125703	4.97721	0.227354	0.950744	0.00457569	0.203177	0.323632	1.93947	1.23341	0.170154	0.0763647
ATG4D ENSG00000130734	35.3501	6.93274	22.169	106.375	0.0558916	11.1335	36.9446	35.3133	3.48757	1.09143
ATG5 ENSG00000057663	0.0781704	0.205447	14.676	0.227299	0.57308	0.157841	19.8466	1.60317	1.03953	5.49229
ATG7 ENSG00000197548	7.70012	15.0067	2.88248	33.6756	15.4955	57.5412	4.89904	0.0607591	16.6558	0.616593
ATG9A ENSG00000198925	77.1876	57.2573	27.3137	69.0493	52.2576	3.94616	0.193467	75.826	3.96452	3.65694
ATG9B ENSG00000181652	0.0512266	0.0134247	1.09897	0.0495845	0.0694884	0.0629476	0.00253461	0.0398634	1.78539	0.106779
ATHL1 ENSG00000142102	6.9678	55.8511	42.7274	87.0137	3.98067	11.5342	89.9964	16.8839	2.18551	16.2004
ATIC ENSG00000138363	1.66917	17.1871	4.13296	2.02043	0.540097	109.296	1.08921	23.7252	2.15084	2.72885
ATL1 ENSG00000198513	1.07186	0.209496	23.1319	0.490997	0.173945	3.1915	0.703364	0.411834	3.97093	0.0160078
ATL2 ENSG00000119787	39.0607	1.53128	68.7809	0.0685573	0.301247	11.0448	46.3919	0.557234	32.5596	1.71934
ATL3 ENSG00000184743	6.1723	5.85376	26.05	0.323646	0.407626	15.5963	18.4413	30.143	18.1317	0.108444
ATM ENSG00000149311	5.29385	0.12414	10.814	0.0376926	0.743464	18.8895	15.8698	1.5506	16.5802	10.0479
ATMIN ENSG00000166454	0.902216	0.685608	10.1175	1.61222	18.2327	2.39456	3.34858	2.64931	12.8349	10.118
ATN1 ENSG00000111676	107.878	67.2816	114.664	7.78055	81.8837	3.8103	279.123	53.1375	159.873	30.4368
ATOH1 ENSG00000172238	0.0005492	0.0290093	0.199365	0.036864	0.32404	0.00319731	0.120872	0.0280346	0.0501274	0.0344306
ATOH7 ENSG00000179774	0.016697	0.202544	0.135523	0.0688389	0.0208768	0.351237	0.202967	0.352201	0.263546	0.0614245
ATOH8 ENSG00000168874	53.2619	1.1786	0.983023	94.923	1.28621	57.5285	173.754	0.042811	7.68009	174.824
ATOX1 ENSG00000177556	71.9485	254.291	132.845	138.128	30.1517	40.7212	5.84557	104.504	32.5943	17.3019
ATP10A ENSG00000206190	0.391745	13.5589	0.0759379	0.208563	3.97568	3.54266	1.59853	3.63792	7.69348	13.0028
ATP10B ENSG00000118322	0.145854	0.00798335	0.381221	0.00476408	1.23956	0.0408227	1.52207	0.0267136	0.174298	0.0398247
ATP10D ENSG00000145246	1.66437	0.302641	0.0018648	0.134346	0.298786	0.852208	10.9179	0.56736	0.606268	0.0154061
ATP11A ENSG00000068650	0.303747	0.0664571	19.0851	0.0555778	1.75633	0.162652	5.82261	2.00302	8.87867	0.408007
ATP11B ENSG00000058063	0.0807371	0.0512623	20.1951	0.425369	2.62869	1.33421	11.3291	10.7461	0.791265	8.30631
ATP11C ENSG00000101974	0.269447	8.6407	3.05756	0.16259	0.325365	0.67021	3.4601	2.74669	1.42404	0.299243
ATP12A ENSG00000075673	0.116174	0.262839	0.114866	0.0649954	0.00254953	0.47233	99.2701	0.383752	0.0685957	0.000999901
ATP13A1 ENSG00000105726	24.4064	43.0819	31.1741	150.875	0.301697	0.370977	31.974	1.93337	12.8607	0.570364
ATP13A2 ENSG00000159363	16.3746	0.268019	10.9429	69.8805	51.38	2.87939	34.5298	3.21706	0.0815175	4.27001
ATP13A3 ENSG00000133657	0.0297009	0.120288	5.49242	0.22508	0.0808267	8.57732	37.9775	0.379614	0.602333	1.80741
ATP13A4 ENSG00000127249	0.0831371	0.35696	0.00259344	0.015728	0.0151911	0.00950894	0.811169	0.280073	0.104311	0.156921
ATP13A5 ENSG00000187527	0.000815654	0.0525561	0.126089	0.0463597	0.439101	0.00542292	0.106595	0.135804	0.146082	0.0494886
ATP1A1 ENSG00000163399	1.51338	7.1585	942.616	346.98	428.19	0.235307	1021.32	432.06	382.227	653.221
ATP1A2 ENSG00000018625	18.5553	0.223998	1.16394	0.027347	0.166659	1.34986	0.483574	0.325936	0.360711	0.868271
ATP1A3 ENSG00000105409	0.0689352	0.0609928	0.501398	2.168	0.20325	0.00978335	0.219161	0.0677349	0.0919108	0.197421
ATP1A4 ENSG00000132681	0.453339	0.0979435	0.782822	1.78277	0.629431	0.346548	10.1916	0.37993	0.0846938	0.411831
ATP1B1 ENSG00000143153	0.634137	1.05575	0.122243	0.229588	0.019919	2.34725	497.337	0.270538	3.84823	47.4009
ATP1B2 ENSG00000129244	5.3297	0.393914	0.174153	1.30824	0.640391	6.90119	2.67189	12.0163	0.000410765	10.3215
ATP1B3 ENSG00000069849	0.251279	34.0096	44.8899	1.96263	6.03101	73.4607	106.227	2.00932	24.7427	13.7188
ATP1B4 ENSG00000101892	0.0105161	0.0213786	0.0513008	0.0920236	0.14327	0.00431203	0.324173	0.291897	0.00302916	0.144749
ATP23 ENSG00000166896	0.154994	0.127104	1.47344	0.0263299	0.057047	0.333531	0.470141	0.168028	0.0103952	0.193388
ATP2A1 ENSG00000196296	3.34009	0.0080522	0.262086	0.0659425	0.0984753	0.848105	0.282179	0.293912	0.0175305	0.212978
ATP2A2 ENSG00000174437	40.6857	4.01193	132.672	11.1636	10.3992	20.571	159.269	44.9699	22.3949	20.4142
ATP2A3 ENSG00000074370	11.5019	137.355	1.21565	92.0987	2.9281	3.42689	121.279	0.166007	38.9762	11.9972
ATP2B1 ENSG00000070961	2.23131	0.436718	24.0614	0.000298144	1.11549	0.174273	118.553	3.35059	0.229371	13.0613
ATP2B2 ENSG00000157087	0.0200379	0.100117	0.667429	0.0226933	0.0765674	0.00441193	0.138862	0.0113091	0.0111137	0.0190896
ATP2B3 ENSG00000067842	0.0380918	0.108565	0.209498	0.068413	0.0612579	0.0420996	0.105577	0.163814	0.0168862	0.0218834
ATP2B4 ENSG00000058668	34.0725	1.78091	0.0117253	0.844652	7.54618	0.570497	2.04779	1.53018	0.711992	0.0784867
ATP2C1 ENSG00000017260	0.450352	0.365456	76.6072	2.2817	16.0386	1.54456	10.9836	34.116	0.167837	24.9879
ATP2C2 ENSG00000064270	0.0113771	3.22943	101.024	63.762	14.0354	10.1896	29.1069	0.91671	1.53954	15.9739
ATP4A ENSG00000105675	0.0279533	0.0115491	0.0248965	0.0254527	0.0119755	0.00551884	0.245738	0.0931238	0.00296813	0.0145201
ATP4B ENSG00000186009	0.0403842	0.0851179	2.28425	0.0770954	0.271066	0.00431775	0.988956	0.0841426	0.00353114	0.0185236
ATP5J2-PTCD1 ENSG00000248919	0.236486	0.0203695	0.08957	0.0128776	0.0638317	0.0183819	0.0626245	0.00736741	5.74025e-05	0.012883
ATP5SL ENSG00000105341	0.276501	66.3565	30.0763	13.4008	1.47579	1.55388	3.68705	24.5661	1.5923	0.0807779
ATP6AP1 ENSG00000071553	109.491	255.368	204.767	501.928	144.955	73.2948	1.6855	3.87949	77.5153	81.4587
ATP6AP1L ENSG00000205464	1.11401	2.29087	1.5466	0.797659	0.932613	1.97372	1.8939	10.9839	0.362178	4.21784
ATP6AP2 ENSG00000182220	16.2746	4.69202	36.7881	7.80039	0.606108	2.74336	24.7072	22.591	0.686968	17.7038
ATP6V0A1 ENSG00000033627	31.8302	69.1781	101.906	56.5269	1.17918	16.3138	47.2926	74.0941	2.15061	49.0284
ATP6V0A2 ENSG00000185344	0.818524	3.04436	13.6645	5.29697	9.00169	29.0498	0.149044	0.283991	0.0734324	0.64487
ATP6V0A4 ENSG00000105929	0.534494	0.757447	0.269698	0.180703	0.0131825	0.247568	0.267226	0.434549	0.723615	0.000887658
ATP6V0B ENSG00000117410	0.265589	174.567	58.5281	456.43	279.014	86.4895	215.476	20.4966	16.1382	123.879
ATP6V0C ENSG00000185883	0.0250068	0.0345887	0.00645051	0.0045622	0.0344974	0.136204	0.138226	0.159049	0.234059	0.0309351
ATP6V0D1 ENSG00000159720	107.765	152.413	46.5926	136.163	104.949	24.0038	23.5119	0.086477	35.2201	24.6394
ATP6V0D2 ENSG00000147614	0.150873	0.392039	0.26945	0.104455	0.00114411	1.17887	5.19336	1.05378	0.399767	0.0218433
ATP6V0E1 ENSG00000113732	1.11641	190.433	71.8672	4.04907	62.8324	706.023	7.52644	3.9744	0.0239009	58.5643
ATP6V0E2 ENSG00000171130	32.5741	1.79074	41.795	33.5051	38.9205	4.94577	2.45985	0.92358	3.33558	22.1262
ATP6V1A ENSG00000114573	0.519492	0.372219	11.7769	0.364887	13.588	1.89352	2.29481	11.9189	3.67102	1.99645
ATP6V1B1 ENSG00000116039	0.284466	4.35374	0.226893	2.15736	0.0278753	4.52981	21.1959	0.274797	1.88471	0.020399
ATP6V1B2 ENSG00000147416	7.64806	76.321	56.2774	1.76368	14.8033	5.86378	25.611	36.6715	8.29463	63.657
ATP6V1C1 ENSG00000155097	0.51339	0.0676764	25.7465	9.69635	1.73402	13.1997	1.67297	2.76498	0.71917	6.61538
ATP6V1C2 ENSG00000143882	1.76146	1.37473	2.84461	2.18615	13.451	3.80946	4.12493	1.40996	10.8084	8.10184
ATP6V1D ENSG00000100554	2.71393	0.414263	0.986968	3.49666	0.294395	44.6129	2.41457	5.37381	0.270166	13.707
ATP6V1E1 ENSG00000131100	1.50288	171.826	44.3617	5.15492	19.9866	308.045	106.223	3.96425	74.0402	18.7391
ATP6V1E2 ENSG00000250565	0.0233526	13.6375	4.52198	0.0418243	4.53222	0.0402092	0.0952725	3.22155	1.51044	5.20549
ATP6V1F ENSG00000128524	1.20618	50.635	39.5132	72.5215	21.7979	86.8473	152.988	104.346	27.7077	22.8606
ATP6V1G1 ENSG00000136888	0.629567	0.393972	97.5478	12.8039	5.94938	0.211683	55.3754	15.1517	0.308483	20.2364
ATP6V1G2 ENSG00000213760	0.145997	0.0706883	0.174945	0.260722	0.00243102	0.322587	0.119588	0.396491	0.0656369	0.106344
ATP6V1G3 ENSG00000151418	0.0438712	0.149271	0.00877604	0.264448	0.19369	0.00318571	0.0338273	0.0662126	0.231463	0.0319027
ATP6V1H ENSG00000047249	49.3508	1.84993	206.802	0.727779	34.132	36.3511	100.45	7.51072	0.391762	13.8157
ATP7A ENSG00000165240	0.395496	0.511822	9.83268	0.0247778	3.6059	0.737726	27.5642	0.0222313	0.0635618	2.29849
ATP7B ENSG00000123191	0.0233823	0.126999	5.95901	1.22524	0.219682	0.138208	1.75611	0.0589525	0.021468	17.6043
ATP8A1 ENSG00000124406	0.0946421	0.26519	35.2237	1.49634	3.31841	0.028407	6.01289	1.92898	0.0473259	3.38685
ATP8A2 ENSG00000132932	0.0552696	0.106286	0.00382912	9.22861	0.022808	0.246697	1.07087	0.0400474	0.0447306	0.00160942
ATP8B1 ENSG00000081923	0.770088	0.160775	38.9022	0.0613261	0.191555	0.390331	124.052	0.895355	1.39998	25.6583
ATP8B2 ENSG00000143515	7.83518	13.8584	24.6196	3.68731	6.80383	0.106455	0.422912	29.8255	1.84045	9.1784
ATP8B3 ENSG00000130270	2.57591	0.411634	3.9749e-07	8.13811	0.00025549	0.197736	10.6479	0.231887	0.0720341	0.49186
ATP8B4 ENSG00000104043	0.0620519	0.0179379	5.17412	0.0868923	4.9538	0.07923	2.66284	0.069098	0.287331	0.111228
ATP9A ENSG00000054793	0.0963655	9.81778	41.7222	6.49878	27.8148	2.21812	58.011	18.5209	0.114918	6.13682
ATP9B ENSG00000166377	0.860825	1.21927	48.4305	1.69892	0.0193623	0.0207215	1.68773	42.255	0.475961	2.59068
ATPIF1 ENSG00000130770	21.6566	0.836089	109.393	40.1222	41.6337	67.0887	109.847	5.84304	1.67414	15.8768
ATR ENSG00000175054	1.89605	0.691965	11.7855	0.582082	0.362622	0.671539	0.189502	2.12168	1.38464	2.49526
ATRAID ENSG00000138085	53.3666	48.5184	1.3816	0.794099	7.00645	142.693	0.166027	4.22635	0.633749	0.61145
ATRIP ENSG00000164053	0.0195643	0.0643508	0.0829031	0.0587035	0.120014	0.129425	0.0344606	0.121708	0.201655	0.00964911
ATRIP ENSG00000282827	0.251964	0.00701214	0.134414	0.00545081	0.0012571	0.536034	0.0256813	0.0696321	0.421277	0.22397
ATRN ENSG00000088812	3.48126	0.209649	6.35084	22.8115	7.49189	0.873905	4.41382	1.23016	0.637892	2.10436
ATRNL1 ENSG00000107518	3.50575	0.72519	0.219562	0.388205	0.0666709	0.355647	0.507213	2.6093	0.0248664	3.37251
ATRX ENSG00000085224	0.21837	35.0206	18.9311	0.638989	2.5706	16.9004	12.3369	0.18513	1.77393	8.26109
ATXN1 ENSG00000124788	0.347291	0.0492547	9.94285	0.607992	22.6155	0.836346	9.68832	24.5874	9.77123	0.0912939
ATXN10 ENSG00000130638	2.65241	0.574413	45.5635	0.0481735	47.2109	5.28622	54.7416	5.03535	0.447134	2.59215
ATXN1L ENSG00000224470	0.0316843	0.0203868	1.42458	17.7574	0.789015	0.108831	17.5522	0.448509	0.249571	8.61026
ATXN2 ENSG00000204842	14.1775	0.70489	8.52133	0.253758	9.89897	52.3444	73.5218	1.68352	17.8698	12.4194
ATXN2L ENSG00000168488	31.8297	192.999	118.742	1.21205	10.267	1.7327	108.353	0.0502202	12.7689	25.2235
ATXN3 ENSG00000066427	42.7736	18.7724	95.2432	4.36435	1.24836	10.8343	68.0558	2.09305	0.553685	25.7537
ATXN3L ENSG00000123594	0.0372463	0.0142727	0.0346473	0.034449	0.13369	0.220065	0.0881538	0.0202786	0.286552	0.0193748
ATXN7 ENSG00000163635	0.00978602	0.58833	17.6358	1.78712	0.0767688	0.145408	1.90024	0.188078	6.76872	0.0802052
ATXN7L1 ENSG00000146776	0.76792	3.88674	9.50082	0.574682	0.00065879	2.51235	2.04389	3.07755	0.776139	2.4271
ATXN7L2 ENSG00000162650	3.67393	1.94846	1.05723	0.391789	0.516691	1.14113	0.630374	18.2645	3.95829	3.75799
ATXN7L3 ENSG00000087152	7.79443	13.7182	44.6352	81.5642	1.10696	4.79157	16.3204	32.8793	7.83349	36.1103
ATXN7L3B ENSG00000253719	4.09779	69.3622	92.6944	19.1308	23.3708	8.85663	74.7364	36.3317	2.18166	16.7006
AUH ENSG00000148090	0.320877	0.981424	20.112	0.475628	1.5859	0.912801	0.674404	11.8376	0.324424	0.187187
AUNIP ENSG00000127423	0.041965	0.148178	0.206302	0.12309	0.147354	0.291804	1.27407e-05	0.0906245	0.0450685	0.0994242
AUP1 ENSG00000115307	3.5968	184.011	91.0325	360.469	62.4294	3.70901	483.684	79.3624	0.0321053	38.4135
AURKA ENSG00000087586	0.101464	0.637113	0.259819	0.328044	0.219838	5.90866	0.262211	1.08417	0.023924	0.142267
AURKAIP1 ENSG00000175756	106.063	206.532	176.581	114.874	41.3402	18.0227	86.2658	81.1931	10.4712	2.53782
AURKB ENSG00000178999	0.0292114	0.395308	3.85261	0.885802	0.262761	0.219329	0.028106	0.308637	0.0385484	0.0349902
AURKC ENSG00000105146	0.136328	0.731193	0.286363	4.75823	0.334776	0.390034	1.23592	1.10103	0.983609	1.3305
AUTS2 ENSG00000158321	1.02968	0.881457	4.69112	2.22229	1.58601	0.975502	100.127	1.2748	46.0933	5.74455
AVEN ENSG00000169857	0.648558	0.913684	1.44044	23.2941	0.428229	0.00805573	0.956955	18.6434	5.68628	0.0979799
AVIL ENSG00000135407	0.243254	0.161272	0.870687	0.448588	0.211576	0.20258	4.15367	0.286684	0.282525	0.0992661
AVL9 ENSG00000105778	1.58881	0.666869	51.6401	0.394726	9.01296	10.2855	8.61461	0.398921	1.8225	2.93378
AVP ENSG00000101200	0.0462772	1.56372	0.115803	0.36269	0.262014	0.410401	0.94355	0.0967702	0.0121132	0.010693
AVPI1 ENSG00000119986	3.61329	107.53	63.6701	3.87079	0.752861	564.889	94.0145	6.07282	1.99445	3.12523
AVPR1A ENSG00000166148	0.000163266	0.0515743	0.0455951	0.155116	0.226848	0.0145164	0.0135201	0.0789299	2.56651	0.00358939
AVPR1B ENSG00000198049	0.000481017	0.075748	0.660576	0.000329996	0.0632591	0.00628511	0.217655	0.028073	0.0987363	0.067813
AVPR2 ENSG00000126895	0.267849	0.0178264	0.0140894	0.0970331	0.00129313	0.379664	0.321319	6.31027	0.25248	0.315985
AXDND1 ENSG00000162779	0.98878	0.261583	0.0509439	0.245315	0.111965	1.369	1.03527	0.0113004	0.942249	0.234144
AXIN1 ENSG00000103126	22.1427	0.586568	4.85387	8.02025	0.660487	142.704	86.0221	1.09152	50.361	3.87726
AXIN2 ENSG00000168646	0.57168	0.446645	15.9122	0.360318	0.375749	21.6929	47.3138	7.73412	12.8652	0.198479
AXL ENSG00000167601	100.593	519.807	3.49344	0.000338869	14.2271	75.4828	43.6135	0.879614	19.0139	0.302654
AZGP1 ENSG00000160862	5.06738	802.61	2611.85	2976.58	1421.89	9.1941	76.9658	3.99722	260.184	1194.66
AZI2 ENSG00000163512	0.764578	1.69808	21.7943	0.0190464	0.51663	0.927568	10.672	17.8754	0.405321	2.80579
AZIN1 ENSG00000155096	0.505553	0.478047	12.0951	0.597754	8.91959	0.768911	63.7419	2.00888	0.0331179	4.49941
AZIN2 ENSG00000142920	2.78294	0.0128679	9.74196	6.91962	2.4518	6.3331	0.581018	0.201281	0.268011	2.1705
AZU1 ENSG00000172232	0.149462	0.0238509	0.334287	0.033363	0.026023	0.089968	0.223151	0.0831256	0.125241	2.16849
B2M ENSG00000166710	0.573305	1.92939	2493.89	0.323265	1270.86	74.9847	1416.09	364.677	311.602	285.706
B3GALNT1 ENSG00000169255	0.749285	0.460219	4.35574	0.738077	0.759464	0.284995	1.57493	0.000577103	5.3221	0.462385
B3GALNT2 ENSG00000162885	0.171106	1.62726	1.19603	4.66371	7.90109	0.773557	0.391015	0.0522829	0.479119	0.47743
B3GALT1 ENSG00000172318	0.063751	0.334315	0.0577864	0.00772917	0.23651	0.342966	0.522721	0.0173806	0.0450766	0.441129
B3GALT2 ENSG00000162630	4.339	0.24336	0.071308	0.00193697	0.287928	0.0197014	0.693764	0.0378842	0.078212	0.343255
B3GALT4 ENSG00000235863	26.9744	8.03965	39.1525	43.3951	3.15794	19.4305	31.8868	3.78771	1.35203	2.84402
B3GALT5 ENSG00000183778	0.325612	0.189656	0.00449877	0.665001	0.000230557	0.686622	28.868	0.114334	0.412537	0.0801022
B3GALT6 ENSG00000176022	15.8179	6.90441	3.60324	32.7744	2.6791	5.36904	40.9847	1.79088	0.428015	2.2703
B3GAT1 ENSG00000109956	3.23942	1.39626	18.1432	21.4	15.7782	2.89775	0.0930602	4.50045	0.143379	0.0204999
B3GAT2 ENSG00000112309	0.115013	0.154886	0.0205533	1.89986	4.64146	0.211516	0.863906	0.535603	2.37398	0.00900318
B3GAT3 ENSG00000149541	36.9659	39.4468	57.1543	92.7365	16.2307	64.0386	0.208957	27.9408	6.52463	26.8094
B3GLCT ENSG00000187676	0.647457	3.28738	0.178485	1.444	0.062132	7.83514	6.11998	1.21815	0.818287	0.136034
B3GNT2 ENSG00000170340	6.54435e-07	0.00374039	2.39796	0.676942	0.367631	0.879073	0.171685	0.389321	0.217463	2.70579
B3GNT3 ENSG00000179913	0.254302	0.00434291	0.0180178	0.840255	0.0513899	0.151185	140.508	0.0595839	0.41713	0.0341363
B3GNT4 ENSG00000176383	3.25016	0.0521791	0.0777264	0.0131793	0.0524068	0.174486	11.6828	0.162175	0.179416	0.00132098
B3GNT5 ENSG00000176597	0.336262	0.642843	2.04568	0.100953	0.550126	0.903978	48.692	0.792931	3.39827	0.242304
B3GNT6 ENSG00000198488	0.0441951	0.130222	0.0270595	0.524582	0.00170163	0.0549632	0.392458	0.259092	0.079485	0.0582939
B3GNT7 ENSG00000156966	4.55792	11.7965	0.424807	1.52769	0.616848	3.30262	29.2017	0.0090894	0.0314287	0.0896442
B3GNT8 ENSG00000177191	4.80652	3.17293	0.00277127	23.7058	7.06905	1.81242	18.0428	0.0556365	10.8064	0.431602
B3GNT9 ENSG00000237172	2.91551	2.6039	12.0957	6.43781	0.581205	48.9221	7.45922	0.481809	13.2449	13.107
B3GNTL1 ENSG00000175711	6.41228	0.967218	0.873102	0.969012	19.3001	3.8891	1.01628	0.301756	31.0495	0.922167
B4GALNT1 ENSG00000135454	11.8538	1.35586	0.484483	0.86094	0.300011	7.86393	0.673906	0.30359	0.453311	0.420879
B4GALNT2 ENSG00000167080	0.0710879	0.285102	0.455564	0.0173107	0.127	0.00113505	0.13928	0.160385	0.176249	0.240024
B4GALNT3 ENSG00000139044	0.417424	18.915	0.903919	2.54531	67.9886	2.21402	56.7537	0.106585	1.54817	14.8754
B4GALNT4 ENSG00000182272	6.19956	4.02073	14.0749	0.229033	7.82493	2.56835	5.0773	0.918396	2.57016	1.03016
B4GALT1 ENSG00000086062	2.15946	3.27349	89.1337	117.669	56.6623	9.55242	447.653	2.49033	46.5	26.6843
B4GALT2 ENSG00000117411	99.6872	19.0543	31.9541	51.1107	4.35136	25.195	22.4634	33.7741	17.0862	4.22913
B4GALT3 ENSG00000158850	0.151839	100.207	72.5082	52.2862	58.4809	78.4144	25.2182	1.64303	0.210821	0.811005
B4GALT4 ENSG00000121578	0.0236475	17.2407	27.7263	5.07668	2.80152	0.146003	428.036	3.83892	0.111446	6.92552
B4GALT5 ENSG00000158470	2.79834	1.85353	5.04376	11.9509	1.13743	2.36638	142.504	3.7848	2.76529	0.0459515
B4GALT6 ENSG00000118276	6.81854	0.286717	0.00134966	0.174247	0.463144	0.0157284	1.61491	0.316515	2.61671	0.104085
B4GALT7 ENSG00000027847	10.2203	48.8361	10.5894	18.172	17.1447	40.9698	28.7136	2.62192	0.437952	38.1214
B4GAT1 ENSG00000174684	39.8842	100.943	5.45999	21.4095	1.09342	112.839	0.284809	38.8804	3.92346	0.110551
B9D1 ENSG00000108641	4.44151	36.3539	4.09577	2.72364	1.52397	37.716	1.94094	14.9505	4.64633	0.0186949
B9D2 ENSG00000123810	13.8962	16.877	2.19091	0.374841	1.10992	2.58099	1.42624	24.7463	6.77419	23.8801
BAALC ENSG00000164929	0.100892	0.247665	1.0099	0.0230953	0.39451	0.17398	2.75722	0.000631573	0.302761	0.0178701
BAAT ENSG00000136881	0.00122346	0.288559	0.0521525	1.67276	0.225058	0.0825615	0.753924	0.175852	0.212689	0.209141
BABAM1 ENSG00000105393	68.4009	39.053	33.71	81.6724	0.24104	21.0678	29.2915	20.1367	34.6766	0.341524
BACE1 ENSG00000186318	61.5631	25.8884	4.2633	3.84093	33.7272	49.7334	30.3635	0.71998	0.0366586	3.80934
BACE2 ENSG00000182240	0.258296	170.23	68.5	28.7871	70.9882	30.9326	241.056	1.64726	4.50056	133.592
BACH1 ENSG00000156273	2.54265	0.125787	6.90965	1.78703	1.14437	0.0357574	15.1849	0.163026	0.873528	6.68959
BACH2 ENSG00000112182	4.55414	0.17823	0.102968	0.000533365	0.299612	0.402152	0.0929195	0.109912	0.775359	0.487358
BAD ENSG00000002330	85.9095	155.17	51.7511	163.646	38.1944	114.526	56.8218	6.18979	0.491167	19.0602
BAG1 ENSG00000107262	1.82189	456.592	127.517	9.08024	136.864	230.324	1455.01	3.53879	0.801776	48.6776
BAG2 ENSG00000112208	10.1402	0.146671	2.10958	0.376221	1.06484	0.616785	1.31556	7.57007	3.60475	0.0785044
BAG3 ENSG00000151929	37.0022	88.4887	45.0108	5.28083	11.5299	3.94051	348.245	1.75121	3.10395	7.40976
BAG4 ENSG00000156735	0.849818	0.146863	7.13168	0.1569	3.41043	0.664106	1.74176	1.25322	1.20157	0.66906
BAG5 ENSG00000166170	11.3485	3.54498	18.886	3.20479	0.147717	1.21091	44.8823	0.531915	0.0400791	19.2532
BAG6 ENSG00000204463	27.2992	259.8	46.2269	100.871	78.4034	10.2198	287.41	98.9231	99.0669	11.5121
BAHCC1 ENSG00000266074	3.64693	3.79523	10.4535	13.626	1.14606	0.454735	0.266328	30.5918	0.449455	4.33696
BAHD1 ENSG00000140320	7.55518	6.4683	49.0098	0.529426	48.9412	29.165	8.17516	11.0403	26.7375	7.20805
BAIAP2 ENSG00000175866	3.12451	3.5398	71.6235	322.425	82.7482	8.91158	367.37	41.9381	25.1222	106.142
BAIAP2L1 ENSG00000006453	1.26841	0.465181	99.4949	145.501	103.047	1.32786	344.993	0.0414581	1.80639	62.2396
BAIAP2L2 ENSG00000128298	0.489056	0.0847884	5.55546	18.881	0.202426	2.07345	1.06897	0.412092	0.0197034	0.629105
BAIAP3 ENSG00000007516	0.0517169	0.395275	26.3226	50.3093	7.76423	3.22226	17.7455	9.87672	1.73244	1.91233
BAK1 ENSG00000030110	0.15438	47.9698	1.57451	26.9307	0.096799	9.91921	35.1477	0.370313	16.4396	3.35183
BAMBI ENSG00000095739	0.611767	0.187109	7.79302	0.259594	0.138074	0.891665	20.0834	0.547627	0.692904	0.101834
BANF1 ENSG00000175334	69.8008	14.2923	69.6978	8.62022	40.4015	17.2056	97.3451	2.1544	23.2107	29.6799
BANF2 ENSG00000125888	0.0133547	0.00281307	0.00507055	0.18699	0.170622	0.0388654	0.21888	0.0494337	0.163936	0.0389884
BANK1 ENSG00000153064	0.0201045	0.000948392	4.62908	0.0524507	0.844504	0.249043	8.94258	0.0203844	0.0133655	0.263638
BANP ENSG00000172530	3.40193	13.1418	1.31184	1.40186	10.6369	77.893	24.6083	2.87934	22.3634	16.3696
BAP1 ENSG00000163930	3.11214	110.229	80.6434	145.074	8.18375	13.4728	38.5449	106.679	48.467	16.2501
BARD1 ENSG00000138376	0.74244	0.0248648	8.24839	0.00106782	0.715994	0.182388	2.27772	7.21293	0.113211	0.566149
BARHL2 ENSG00000143032	0.279869	0.0584339	0.308039	0.349697	0.449865	0.0168641	0.169014	0.142022	0.00466143	0.352823
BARX1 ENSG00000131668	0.000179964	0.155811	0.179488	0.456937	0.0327359	0.558751	0.121697	0.221038	0.300291	0.345208
BARX2 ENSG00000043039	0.0791095	1.18012	11.3215	1.18786	0.515055	0.704139	38.0096	0.362279	1.77083	4.5938
BASP1 ENSG00000176788	0.238257	0.675242	45.4509	1.69241	22.1113	3.88285	12.707	5.61038	1.15975	40.0171
BATF ENSG00000156127	1.49726	0.263779	0.377541	0.414249	0.46872	0.499164	18.8499	0.00366393	9.05761	0.605578
BATF2 ENSG00000168062	11.3073	1.32491	0.606873	0.244755	1.39091	0.486102	0.587545	0.130712	0.0435656	2.43861
BATF3 ENSG00000123685	0.122168	11.9817	0.134146	0.162232	0.899704	32.0872	0.105779	0.155356	0.309986	0.000326632
BAX ENSG00000087088	3.42582	4.96004	3.614	50.0527	12.9954	20.2172	14.6836	9.88213	4.24026	1.35789
BAZ1A ENSG00000198604	0.21004	0.217504	7.83955	3.73831	0.0046418	1.13097	28.1554	0.0356364	2.87427	12.4186
BAZ1B ENSG00000009954	2.51795	44.1693	2.65781	1.50235	37.305	125.167	74.9323	24.9623	4.23478	19.885
BAZ2A ENSG00000076108	3.17837	18.2676	145.95	1.22297	1.47699	1.86301	167.153	14.693	43.7071	58.268
BAZ2B ENSG00000123636	9.78254	0.288146	17.6727	9.67532	3.14752	0.296336	30.7836	36.3709	3.45631	6.6605
BBC3 ENSG00000105327	2.59643	0.878894	1.02528	5.79861	0.016942	1.90245	36.3995	2.49158	6.53419	9.19184e-06
BBIP1 ENSG00000214413	22.9391	0.342896	31.0003	0.691575	1.98899	2.13637	9.85572	0.126944	4.0633	1.9942
BBOF1 ENSG00000119636	0.11336	0.250112	7.9207	0.0249155	0.12134	0.290421	2.08739	0.582272	1.5685	0.073094
BBOX1 ENSG00000129151	0.134611	0.333012	0.028395	0.164389	0.0291719	0.00636475	0.639535	1.52891	0.469774	0.0595472
BBS1 ENSG00000174483	0.00652865	0.538943	1.83756	0.414633	0.344265	0.333005	5.33114	0.77022	1.87691	0.025124
BBS10 ENSG00000179941	0.0314842	0.263941	6.52213	1.0922	0.93119	0.290578	2.88738	4.98716	0.0479935	1.50544
BBS12 ENSG00000181004	0.977569	0.333155	0.0732403	0.204857	0.000199867	5.27916	0.146464	0.335195	7.62485e-05	0.236499
BBS2 ENSG00000125124	4.9605	9.63519	24.4494	0.643195	78.8579	2.55028	0.952627	27.8794	0.279677	6.71342
BBS4 ENSG00000140463	2.08628	7.84694	11.4677	24.8668	6.98789	64.3957	1.45211	0.350935	0.0160629	20.5136
BBS5 ENSG00000163093	1.97972	0.581842	6.16195	0.817726	0.684747	6.90251	9.40572	0.586693	0.572471	1.68491
BBS7 ENSG00000138686	3.43704	1.47653	12.0039	0.764949	1.10521	10.7207	0.113019	1.08119	0.231744	1.89387
BBS9 ENSG00000122507	0.527225	0.777881	2.1125	2.19462	0.0575881	0.534534	19.7211	0.462803	0.121016	0.0154327
BBX ENSG00000114439	10.3036	0.531328	14.2347	0.0668924	6.75906	4.3419	13.8217	1.52581	3.18552	27.7874
BCAM ENSG00000187244	0.803867	1.98946	263.506	145.62	320.316	0.103551	71.844	2.66824	27.714	98.1917
BCAN ENSG00000132692	2.18858	0.174285	0.260151	0.410206	0.00109232	0.645127	0.170417	0.288038	0.106692	0.14585
BCAP29 ENSG00000075790	1.27064	0.525752	34.5559	7.33728	37.3164	93.7873	37.9751	1.46637	18.1459	24.8532
BCAP31 ENSG00000185825	109.278	1043.62	116.668	804.085	134.022	3.28404	182.932	0.101871	60.9099	121.786
BCAR1 ENSG00000050820	68.5832	32.8172	56.1309	167.743	66.2546	31.5972	261.45	58.3963	5.4591	105.365
BCAR3 ENSG00000137936	0.679533	0.179924	0.0142478	0.160024	3.58308	0.744327	12.3524	14.17	0.97366	5.19935
BCAS1 ENSG00000064787	0.239847	0.35443	74.8746	37.7538	72.0728	1.26857	54.9121	0.945747	1.04944	34.3311
BCAS2 ENSG00000116752	0.0315836	0.454931	36.7264	0.0570466	23.8432	0.215402	4.32286	4.07575	0.163994	0.462137
BCAS3 ENSG00000141376	7.41581	3.79079	46.7338	34.2813	2.51526	7.66189	1.489	1.02382	57.3789	3.74188
BCAS4 ENSG00000124243	21.0912	63.9622	13.9075	6.15299	5.8411	1.10282	48.83	0.190521	5.50812	7.28285
BCAT1 ENSG00000060982	3.33587e-05	0.431545	0.264634	0.9223	1.00176	0.441108	1.47941	2.25894	2.19683	1.16004
BCAT2 ENSG00000105552	25.3765	146.16	77.3487	131.863	36.0484	0.0244068	131.092	0.867594	12.6766	17.3765
BCCIP ENSG00000107949	5.36282	0.366627	38.3112	23.7152	6.5306	23.2848	9.29948	3.37302	6.87459	10.2046
BCDIN3D ENSG00000186666	2.17221	4.5622	2.48651	3.55317	0.00579991	12.409	2.70833	0.970339	0.394716	0.258073
BCHE ENSG00000114200	5.3454	0.145936	0.24947	0.0492064	0.048356	0.304993	0.223137	0.230791	0.00767108	0.306654
BCKDHA ENSG00000248098	3.91041	16.17	6.29445	0.724511	1.15518	0.241976	8.012	0.916931	1.56388	0.00808872
BCKDHB ENSG00000083123	0.316279	0.33947	10.9144	0.375631	1.00242	1.31045	5.52389	0.601099	0.28791	3.35448
BCKDK ENSG00000103507	35.6582	15.2254	18.3893	88.4917	1.63976	32.794	17.0632	88.3072	44.2555	23.6805
BCL10 ENSG00000142867	0.155673	0.00865301	11.6191	2.06279	0.24038	14.1078	186.886	2.17571	2.37727	0.156045
BCL11A ENSG00000119866	1.71823	0.236355	50.1367	4.28063	16.4397	0.540291	48.9051	0.909335	33.2203	0.273102
BCL11B ENSG00000127152	0.501186	0.188336	0.11881	0.261858	0.538399	0.337945	0.0213036	0.159627	7.27546	0.190087
BCL2 ENSG00000171791	3.16231	3.93068	25.4795	3.35683	0.0404738	0.390929	86.0555	50.9627	0.0996112	12.0316
BCL2A1 ENSG00000140379	0.376227	0.303611	0.141102	0.000305733	0.538238	2.29708	0.21885	0.34014	1.4682	0.0232517
BCL2L1 ENSG00000171552	1.87451	108.692	219.843	222.511	73.7317	12.746	149.596	61.0163	27.1576	47.7273
BCL2L10 ENSG00000137875	0.000933348	0.0240739	0.199471	0.0787778	0.115484	0.0275578	0.190174	0.01027	0.0612331	0.390049
BCL2L11 ENSG00000153094	0.741359	0.96581	25.4936	1.24323	0.103204	3.29366	0.332307	0.459728	0.0235134	0.722656
BCL2L12 ENSG00000126453	20.3717	16.0502	0.466343	1.98251	10.5695	10.5168	40.1917	10.0803	1.16704	0.120786
BCL2L13 ENSG00000099968	6.36742	24.0973	31.1553	2.54299	3.78743	23.4104	75.2014	11.5102	2.26839	0.933588
BCL2L14 ENSG00000121380	0.291439	0.123986	0.000897897	0.0544793	0.293109	2.61038	5.21716	0.117841	3.87878	0.313325
BCL2L15 ENSG00000188761	0.210728	1.06509	0.129872	0.176736	0.591059	0.0444662	6.32919	0.063703	0.0269163	0.00714293
BCL2L2 ENSG00000129473	2.13509	5.95708	114.482	0.213602	36.5934	0.13793	54.2469	4.43758	0.0528088	5.49964
BCL2L2-PABPN1 ENSG00000258643	0.11527	0.249461	0.0197209	0.0285615	0.0243669	0.0754851	0.0233709	0.122669	0.000709557	0.0146547
BCL3 ENSG00000069399	0.0288896	3.76924	3.87192	29.6349	16.2875	527.631	1025.59	7.66159	45.6574	127.917
BCL6 ENSG00000113916	13.8813	0.359963	2.16208	3.28096	0.191327	117.19	25.6601	55.9258	125.981	31.5555
BCL6B ENSG00000161940	0.130749	0.541851	0.367607	0.30617	4.03711	0.179236	11.876	8.16744	0.850241	0.446791
BCL7A ENSG00000110987	2.10628	0.567637	22.8688	7.8349	0.729579	20.7964	46.4392	18.8511	1.6048	0.728176
BCL7B ENSG00000106635	0.321973	0.404489	1.21696	0.198458	0.874547	60.714	171.593	1.052	0.30044	0.574036
BCL7C ENSG00000099385	122.58	111.016	75.7581	37.4345	20.1238	4.39298	56.978	3.00938	10.5054	0.193247
BCL9 ENSG00000116128	0.741286	0.11584	19.3892	15.636	3.64668	6.50982	1.48424	0.00947115	4.02587	0.440793
BCL9L ENSG00000186174	24.9032	2.53408	61.3166	2.28192	49.8918	60.4661	28.8368	0.260359	24.2828	12.8371
BCLAF1 ENSG00000029363	1.75113	1.38524	27.6121	0.584713	0.760973	72.9848	25.7401	10.9158	5.22871	17.2611
BCO1 ENSG00000135697	0.487458	0.160285	0.0298267	0.0373091	0.364156	0.0604561	0.92319	0.212685	1.07804	0.704293
BCO2 ENSG00000197580	0.0459799	0.00142066	0.667316	0.0314787	0.0532387	0.37694	0.0934555	0.023848	8.00509	0.376752
BCOR ENSG00000183337	0.00460451	0.0380926	11.3927	0.623343	4.38355	9.46705	18.5749	0.0104795	1.07568	2.89859
BCORL1 ENSG00000085185	15.1057	21.3756	0.148928	0.632592	8.86621	3.48169	0.138786	8.01441	2.37225	6.26615
BCR ENSG00000186716	19.3705	78.586	17.9741	72.6599	17.8583	147.392	19.1763	0.336942	1.4769	4.30989
BCS1L ENSG00000074582	26.4305	40.1915	0.354503	2.95991	0.60975	84.0714	7.07548	0.0134225	29.7597	22.1758
BDH1 ENSG00000161267	0.0358994	0.18766	17.5003	38.2226	38.9621	46.0271	42.4229	1.88242	1.86496	12.7694
BDH2 ENSG00000164039	55.1177	23.6157	0.717731	2.30141	4.42203	103.876	143.457	1.3263	0.36118	29.3663
BDKRB1 ENSG00000100739	0.165094	0.0684241	0.130144	0.202821	0.163024	1.95852	1.86516	0.54263	0.0211181	0.061234
BDKRB2 ENSG00000168398	29.1148	2.24175	14.2598	0.231466	0.606291	1.92402	128.343	0.109745	0.0704912	3.71854
BDNF ENSG00000176697	0.251803	0.016773	1.45803	0.713271	0.689323	5.33219	0.0182812	0.129543	0.240402	0.39521
BDP1 ENSG00000145734	9.42711	0.127823	3.08521	0.320306	1.03926	0.582325	30.2063	0.253607	0.247395	0.533892
BEAN1 ENSG00000166546	0.0839767	0.0833525	0.237622	0.622321	0.578206	0.204984	0.633111	0.024383	1.18074	0.175402
BECN1 ENSG00000126581	2.2164	0.0174569	35.5603	0.0901671	0.821427	0.0304265	24.4352	23.6383	0.101047	3.38729
BEGAIN ENSG00000183092	3.82537	0.920523	0.720615	0.704016	0.287667	0.129359	2.08212	46.4376	0.442928	3.17319
BEND2 ENSG00000177324	0.0285577	0.109308	0.108723	1.33895	0.000354565	0.560919	0.00264216	0.46762	0.129643	0.0318744
BEND3 ENSG00000178409	1.4008	0.553374	0.0307782	1.02795	5.28476	2.88143	0.911643	0.0127211	0.613457	0.00604131
BEND4 ENSG00000188848	1.20031	0.013264	15.9025	0.470209	1.04456	0.0645354	0.210018	0.0475889	8.60864e-05	4.86317
BEND5 ENSG00000162373	2.64379	10.7886	1.08121	0.860932	5.65637	0.558119	3.20477	12.1186	0.0882137	0.416783
BEND6 ENSG00000151917	0.26472	0.0775152	0.0774535	0.319813	0.326496	0.215445	0.0541416	0.21258	0.00774886	3.08677
BEND7 ENSG00000165626	9.53425	0.410217	0.149982	0.528729	0.0321375	0.874094	45.3756	0.81796	0.0978178	0.159701
BEST1 ENSG00000167995	12.0355	0.333037	8.81513	0.348012	2.22541	0.133515	14.45	14.0231	10.0013	7.53353
BEST2 ENSG00000039987	0.00574227	0.00792933	0.249258	0.227234	0.00468081	0.0660223	0.481717	0.00152671	0.137419	0.253244
BEST3 ENSG00000127325	0.0494923	1.73179	1.00553	0.243155	0.219263	10.068	2.83786	0.00598344	0.00752462	0.00870427
BEST4 ENSG00000142959	0.00568338	0.0373546	0.117478	0.962685	0.36123	0.169293	0.331691	0.182324	1.22057	0.0622289
BET1 ENSG00000105829	0.976915	1.58423	15.9173	4.65748	3.1862	6.69454	13.6865	0.750129	2.52394	2.20908
BET1L ENSG00000177951	0.473097	7.8498	17.5385	51.4416	0.834669	153.18	71.3203	3.80698	6.86048	30.9418
BEX1 ENSG00000133169	0.0969768	0.203501	6.58206	0.0896736	0.0428472	8.92172	1.72108	0.00042199	0.00679092	0.00463213
BEX2 ENSG00000133134	0.158364	0.502816	116.314	7.55383	3.95398	36.8565	15.6565	13.1361	0.500536	2.54556
BEX3 ENSG00000166681	44.4883	0.378618	44.5454	1.40078	27.5354	120.231	6.08865	10.8428	4.77186	13.0759
BEX4 ENSG00000102409	15.8569	65.5354	76.2615	20.7122	7.91005	0.458854	93.6632	94.2417	2.15251	6.56798
BEX5 ENSG00000184515	0.780235	0.928812	5.24578	0.218403	2.65854	1.67418	8.7731	10.0222	0.380722	1.41403
BFAR ENSG00000103429	0.769996	24.2416	12.99	2.53816	1.63393	30.0755	53.4927	19.9935	4.92029	9.51617
BFSP1 ENSG00000125864	0.302482	0.328467	0.0382916	0.000716575	0.0105292	0.209444	0.165409	0.34698	8.03567	0.274102
BFSP2 ENSG00000170819	0.209891	0.0541899	0.00735586	0.017905	0.120966	0.010127	0.0950634	0.244066	2.17089e-05	0.0198807
BGLAP ENSG00000242252	0.0337688	0.0668716	0.522971	0.17727	0.247917	1.8216	0.406257	1.72835	0.0796467	0.955995
BGN ENSG00000182492	499.327	231.006	0.00659433	118.038	0.129753	1.46288	9.50306	124.001	240.165	23.3849
BHLHA15 ENSG00000180535	0.0502553	0.273297	0.0662107	0.117634	0.330125	0.557425	0.104431	0.0129996	0.0630747	0.000761794
BHLHB9 ENSG00000198908	1.16358	0.0712654	0.139068	0.106453	2.66073e-06	0.12795	0.00798357	0.0186012	1.41974	1.20572
BHLHE22 ENSG00000180828	0.0113484	0.326716	0.127068	0.253047	0.562558	0.455271	0.827676	0.308376	0.108484	0.0952746
BHLHE40 ENSG00000134107	0.571359	0.475446	24.4761	0.0810657	53.0432	4.47778	303.875	1.06131	64.3207	11.6283
BHLHE41 ENSG00000123095	0.798971	0.712087	0.323463	0.292159	1.12473	0.142346	57.9783	1.3562	0.42999	1.11915
BHMG1 ENSG00000237452	0.0403603	0.399771	0.197934	0.000455616	0.145015	0.0824443	0.0267362	0.00748068	0.0127629	0.0286273
BHMT ENSG00000145692	0.358086	0.246042	0.104102	0.326024	0.311707	0.0156977	0.000301295	0.0166053	0.143681	0.0188236
BHMT2 ENSG00000132840	2.35157	3.36353	0.884283	2.50517	0.623515	0.87118	0.377848	0.48165	2.84913	0.0205
BICC1 ENSG00000122870	1.14184	0.204681	1.35027	0.911169	1.23683	0.29486	0.409334	0.100555	2.54588	2.5939
BICD1 ENSG00000151746	0.0138169	3.06174	9.68027	1.60689	0.227466	0.440492	0.348002	0.10126	1.13579	5.03805
BICD2 ENSG00000185963	23.1013	7.26476	0.79663	3.07069	1.15007	215.485	17.6202	1.21853	3.81271	0.525032
BICDL1 ENSG00000135127	0.00770962	0.528548	4.5821	2.19338	0.35686	1.62663	43.0905	0.100858	0.398339	0.315912
BICDL2 ENSG00000162069	2.02572	1.60737	24.7821	97.3445	14.4549	0.641109	206.829	25.4798	0.992108	67.2282
BID ENSG00000015475	0.288963	5.95628	0.410546	0.505768	0.143002	80.1321	77.8346	0.402817	0.292734	0.298442
BIK ENSG00000100290	0.994673	55.789	418.621	88.1866	92.0968	10.049	206.413	0.54003	0.636863	21.8559
BIN1 ENSG00000136717	114.003	154.538	65.5043	0.4159	23.0275	8.2578	1.59999	29.852	75.2792	52.4489
BIN2 ENSG00000110934	3.02448	0.254944	0.0859191	0.907928	0.217451	0.149817	0.443853	3.63193	9.63464	1.00856
BIN3 ENSG00000147439	1.02035	57.4737	45.1494	68.2576	23.2767	6.25808	181.115	1.21149	5.05093	2.90157
BIRC2 ENSG00000110330	11.2611	2.14221	6.77731	8.45786	13.5476	31.895	22.9675	4.53051	9.05309	6.22068
BIRC3 ENSG00000023445	0.0268113	0.665213	0.388113	2.69177	1.59505	38.6134	42.9476	0.346581	10.1423	2.0861
BIRC5 ENSG00000089685	1.46014	7.70225	0.432008	1.39433	0.529088	1.5614	0.685391	0.351129	0.27254	1.29031
BIRC6 ENSG00000115760	3.9106	0.949908	11.4651	0.45668	0.175952	1.45781	8.59234	9.16489	8.51415	0.123178
BIRC7 ENSG00000101197	2.70673	0.0292032	0.236099	0.0126221	0.00162367	0.727926	0.724103	0.0955719	0.00194301	0.0708474
BIVM ENSG00000134897	1.05109	3.32849	3.12662	5.87602	1.04973	1.57739	5.22705	1.54402	0.876321	0.884458
BLCAP ENSG00000166619	70.3351	78.7093	66.6442	3.45379	82.5595	142.412	221.383	5.47967	0.910329	1.62326
BLK ENSG00000136573	4.48263	0.171738	0.012695	1.41044	0.103375	0.121643	0.000468224	0.215351	0.0902608	0.000230087
BLM ENSG00000197299	0.544235	0.234698	1.31115	0.0182769	0.104334	0.719731	1.13002	0.554063	0.134938	0.254347
BLMH ENSG00000108578	0.396512	0.601646	0.111145	0.757759	0.170144	192.426	3.5018	0.0879223	0.0306803	10.3821
BLNK ENSG00000095585	0.159908	0.0172468	0.597828	4.46919	0.208866	0.348822	0.300607	15.1485	2.37456	0.202317
BLOC1S1 ENSG00000135441	136.035	60.6014	57.0678	240.901	20.7188	6.47612	3.89619	13.0771	2.93192	25.9811
BLOC1S2 ENSG00000196072	0.159783	0.725032	5.60478	0.581388	1.85772	0.299177	0.847437	0.537487	3.26582	0.0216995
BLOC1S3 ENSG00000189114	0.434541	1.94846	1.1066	6.78174	0.00826372	11.4085	1.69256	0.126852	0.418987	3.62658
BLOC1S4 ENSG00000186222	2.53371	0.637178	45.113	0.688612	0.123748	56.1589	13.9901	0.591903	7.96947	29.9735
BLOC1S5 ENSG00000188428	1.13921	0.674218	4.07744	0.0681119	0.0118595	7.82805	0.647112	4.77207	0.0259101	0.0251477
BLOC1S6 ENSG00000104164	1.65391	0.000715588	50.8382	0.904439	17.1458	0.359923	31.5893	0.515168	1.5246	15.75
BLVRA ENSG00000106605	6.53145	6.30023	0.599683	2.99672	0.855349	158.592	1.73946	0.00684969	3.45521	0.741518
BLVRB ENSG00000090013	8.28036	332.838	159.863	84.47	47.3915	17.5177	241.845	5.29079	38.9501	33.9041
BLZF1 ENSG00000117475	0.822342	1.61411	0.544228	7.07936	0.153033	2.3373	20.6734	0.52304	1.73124	1.53262
BMF ENSG00000104081	4.01867	0.531809	13.8401	0.221548	1.86656	5.8275	26.0918	24.1942	0.38326	24.1439
BMI1 ENSG00000168283	0.101233	0.548092	14.6858	4.64707	0.0354779	0.545394	5.21453	12.4566	7.70769	1.9387
BMP1 ENSG00000168487	36.5896	56.1766	0.867569	33.2266	0.372539	0.177209	48.2589	93.5811	5.24325	12.7651
BMP10 ENSG00000163217	0.00531244	0.0103963	0.00380933	0.0971868	0.27934	0.0829495	0.108044	0.0820796	0.0731797	0.0123579
BMP2 ENSG00000125845	0.0382342	0.00749372	0.457104	0.188655	0.125271	0.120962	29.9745	0.134918	0.105829	0.00234014
BMP2K ENSG00000138756	8.84926	0.0252872	0.321908	0.00935912	0.286608	0.00940767	0.668875	0.331544	6.33959	0.731155
BMP3 ENSG00000152785	0.00332603	0.0163228	0.28864	0.00331357	0.147705	0.0908691	3.65332	0.171615	0.0569914	0.060044
BMP4 ENSG00000125378	4.45418	19.835	7.62066	0.380548	0.0785811	4.57932	3.15672	10.8193	2.53541	1.28001
BMP5 ENSG00000112175	0.0248531	0.464678	1.10986	0.0411843	0.269026	0.00388077	0.0724506	20.0799	1.32643	0.0382366
BMP6 ENSG00000153162	0.988622	0.0120272	7.63995e-12	0.241039	0.565538	0.256227	0.219793	0.0685403	0.202632	0.0143634
BMP7 ENSG00000101144	3.25864	44.2178	6.48905	7.76559	10.0619	3.02529	130.62	2.65573	0.429526	0.656498
BMP8A ENSG00000183682	0.12203	0.836711	0.706064	0.107328	0.121434	1.37707	2.4005	0.23485	0.245525	0.186745
BMP8B ENSG00000116985	0.163676	0.0706438	0.214847	0.0189731	0.103923	0.244685	0.00247876	3.9723	0.00655461	0.0183604
BMPER ENSG00000164619	0.702313	0.0827566	0.0275391	0.0625928	0.299467	0.675307	0.258539	0.0179285	3.37523	0.692949
BMPR1A ENSG00000107779	0.18753	0.701185	16.8729	0.358809	3.02073	8.11748	7.25007	11.6204	1.05412	1.1913
BMPR1B ENSG00000138696	0.169752	0.218492	10.1369	19.0523	23.0217	2.29811	9.13626	0.177262	0.0440154	0.544638
BMPR2 ENSG00000204217	0.263454	10.9427	13.4919	0.0321278	0.937355	1.2122	4.78413	1.87893	1.68236	1.9885
BMS1 ENSG00000165733	18.4994	10.9742	20.421	5.58637	0.529725	1.00983	72.2309	2.00963	0.745145	0.0747105
BMT2 ENSG00000164603	0.156924	0.134578	0.828966	0.498011	1.94798	3.41895	4.04686	1.95576	1.51889	4.71309
BMX ENSG00000102010	0.00466515	0.00172778	0.10812	0.0732809	0.0773567	0.136083	0.125037	0.0343519	0.0209173	0.00963596
BNC1 ENSG00000169594	0.0645584	0.188076	0.122463	0.569719	0.213913	0.0338126	1.35307	0.156357	0.425004	0.000208168
BNC2 ENSG00000173068	10.9657	3.11886	0.131498	0.156567	2.14548	33.4666	0.294054	0.94097	0.111779	0.408786
BNIP1 ENSG00000113734	7.3316	3.61551	14.1178	0.624709	0.0487907	0.763517	16.6846	0.645919	1.78325	2.05201
BNIP2 ENSG00000140299	2.30533	2.56987	8.24932	0.330323	9.94234	1.87862	27.3598	2.92301	6.38041	0.300704
BNIP3 ENSG00000176171	0.29153	33.3097	78.9502	0.0440008	2.56781	0.0879202	3.02416	2.76714	1.08576	5.10101
BNIP3L ENSG00000104765	0.115423	0.218196	19.8539	10.0294	6.8617	0.793121	0.0836816	2.8743	20.8952	3.97064
BNIPL ENSG00000163141	0.112559	1.18031	0.506795	0.198971	20.4917	0.690043	69.1699	3.61111	0.453864	1.15664
BOC ENSG00000144857	43.7094	1.99768	5.22104	2.2308	2.71978	18.479	0.241284	14.8574	0.578204	5.96509
BOD1 ENSG00000145919	2.69558	99.5629	1.63632	0.671898	33.4348	240.948	14.3297	2.59952	0.040701	3.67099
BOD1L1 ENSG00000038219	2.48197	1.06231	16.4097	22.407	16.7353	4.38931	2.22626	3.76067	2.64589	2.21932
BOD1L2 ENSG00000228075	0.011672	0.000104054	0.0243287	0.101937	0.036023	0.027233	0.34043	0.0494872	0.00500824	0.0984391
BOK ENSG00000176720	93.602	3.843	0.260657	117.151	7.02908	1.55657	5.56787	15.464	1.70959	47.7873
BOLA1 ENSG00000178096	2.07288	1.92961	0.340778	5.6157	11.4353	62.0173	0.0498928	0.38184	0.691828	6.61358
BOLA2B ENSG00000169627	80.8287	5.16262	38.1354	113.917	0.898627	36.8771	145.762	5.19548	2.86594	24.4534
BOLA3 ENSG00000163170	0.39357	0.00429812	42.0336	0.443091	1.72169	60.0193	23.9759	0.173249	2.35063	1.08074
BOLL ENSG00000152430	0.0342919	0.000101495	0.21822	0.0345599	0.0311734	0.0752624	0.065664	0.114639	0.150617	0.0820946
BOP1 ENSG00000261236	1.77673	47.8631	2.81472	19.0577	3.48072	0.835818	0.924828	1.60804	0.176513	10.4668
BORA ENSG00000136122	0.487982	0.280737	0.472515	0.241302	0.236357	5.38078	0.189459	0.602426	0.188973	0.257995
BORCS5 ENSG00000165714	6.03847	0.303557	3.61474	0.0129683	0.248737	1.6552	6.68948	0.584005	0.300882	0.0787604
BORCS6 ENSG00000196544	10.1316	40.7489	13.8785	1.06002	0.326507	2.54839	1.91712	1.59795	13.8952	0.569711
BORCS7 ENSG00000166275	2.12619	11.17	61.0221	40.9352	4.14259	0.945022	5.63918	8.42652	2.82744	7.40342
BORCS8 ENSG00000254901	0.971141	1.3596	12.1376	46.7141	29.9777	0.801092	16.4136	18.4814	1.04624	3.81691
BORCS8-MEF2B ENSG00000064489	0.0789206	0.488164	0.213912	0.26161	0.118738	0.041301	0.0205315	0.219193	0.0995643	0.18752
BPGM ENSG00000172331	0.270888	0.0252564	12.0349	0.0566454	0.387447	0.93343	9.09814	0.163517	13.645	0.729724
BPHL ENSG00000137274	1.99703	25.1965	6.67982	7.8577	0.851898	35.906	0.456598	0.668636	5.1892	7.72586
BPI ENSG00000101425	2.8207	2.31232	0.489879	0.790956	0.641569	1.55637	0.0210923	0.0543852	7.53543	0.0678794
BPIFA1 ENSG00000198183	0.00362385	0.0981695	0.0342518	0.0501224	0.0997031	0.226704	0.258866	0.295484	0.265209	0.0534136
BPIFA2 ENSG00000131050	0.0474529	0.0330594	0.010875	0.0646779	0.0394959	0.0283113	0.258679	0.00492601	0.039186	0.0522982
BPIFB1 ENSG00000125999	0.102379	0.0871906	0.0275286	0.116475	0.047029	0.176386	0.108314	0.0768128	17.2522	0.290226
BPIFB2 ENSG00000078898	0.107535	0.222499	1.57352	15.1634	0.0307938	0.329716	0.182778	0.632186	0.049571	2.05169
BPIFB4 ENSG00000186191	0.00628446	0.0811302	0.0583661	0.0449041	0.0109712	0.146639	0.108756	0.0021517	0.00229366	0.0509615
BPIFC ENSG00000184459	0.0318274	0.00763894	0.34451	0.0343585	0.0940566	0.073854	0.0490931	0.0133107	0.170345	0.0180399
BPNT1 ENSG00000162813	0.000184366	0.742676	14.1303	0.325754	0.582215	5.84667	20.8484	18.5014	0.100031	11.9335
BPTF ENSG00000171634	8.24195	1.98706	49.3501	0.0794458	0.6365	1.23974	12.6276	27.6861	0.185438	0.463116
BRAF ENSG00000157764	0.626966	0.0544548	21.9478	1.16253	8.49003	0.201826	10.2718	0.381211	0.419606	1.46988
BRAP ENSG00000089234	2.6078	48.8526	1.38827	7.56559	11.9302	9.86793	52.0087	0.00536626	0.157129	0.849208
BRAT1 ENSG00000106009	5.49393	0.354015	69.1602	159.568	0.570683	59.8441	79.5618	61.9956	3.01994	26.615
BRCA1 ENSG00000012048	0.369121	3.67005	0.0944584	1.07034	0.107259	27.8133	7.94408	1.51111	0.830083	4.35453
BRCA2 ENSG00000139618	0.591388	0.116162	0.0411917	0.400412	3.70523	0.0409499	0.312898	0.310969	0.240768	0.0303461
BRCC3 ENSG00000185515	0.156369	0.0428776	19.2987	0.676539	5.32069	2.76582	22.0623	1.25684	0.0762037	12.4485
BRD1 ENSG00000100425	2.20496	0.678317	46.3219	0.241278	0.130927	1.87439	0.362625	1.67016	8.83316	0.175234
BRD2 ENSG00000204256	47.4438	192.583	321.536	104.888	188.466	9.72244	614.677	505.169	261.086	117.654
BRD3 ENSG00000169925	10.4823	0.0642844	20.0817	4.10981	21.8614	22.2093	2.68931	0.925115	2.18489	7.95355
BRD4 ENSG00000141867	102.754	0.46655	52.629	48.9703	30.08	20.745	182.272	55.6467	1.79197	0.304079
BRD7 ENSG00000166164	0.190197	0.339368	39.8305	0.727736	1.03331	30.229	41.2448	14.1849	21.6865	0.69994
BRD8 ENSG00000112983	0.245502	4.02528	10.3788	131.042	17.3971	125.09	13.455	6.76787	0.589468	0.441263
BRD9 ENSG00000028310	28.8068	0.921937	18.862	61.3411	0.508871	14.8507	36.6539	74.009	38.9549	22.104
BRDT ENSG00000137948	0.126473	0.0275564	0.655981	0.0402136	0.0826627	0.326225	0.00605518	0.000204334	0.386563	0.0309626
BRE ENSG00000158019	1.04768	26.5533	33.0317	0.837435	3.7406	18.0954	3.50067	9.3794	3.14409	1.46729
BRF1 ENSG00000185024	63.2803	5.6497	58.3765	99.369	9.26885	15.0961	29.7915	16.042	4.29553	16.0631
BRF2 ENSG00000104221	0.364944	0.313129	2.61191	51.8751	4.52449	17.925	5.64123	0.455409	2.26725	0.0119375
BRI3 ENSG00000164713	189.946	177.835	198.284	196.753	245.358	10.6493	173.7	50.0794	52.7006	64.3812
BRI3BP ENSG00000184992	5.69091	2.29881	13.138	1.51101	0.431219	0.733151	0.688138	1.16057	0.114487	0.700361
BRICD5 ENSG00000182685	4.74473	1.87807	4.22377	39.6677	1.4179	0.913388	0.815433	0.661087	0.261913	7.56819
BRINP1 ENSG00000078725	0.573111	0.222315	0.00160189	1.16907	0.374741	0.0815039	0.409575	7.40884	0.482615	0.104394
BRINP2 ENSG00000198797	3.92746e-05	0.0123057	0.00407136	0.408264	0.0570729	0.139	0.0375224	1.70695	0.0696289	0.0514451
BRINP3 ENSG00000162670	0.570316	0.0469806	0.957117	0.357179	0.106372	0.0500448	0.143246	0.800147	0.37454	0.0989893
BRIP1 ENSG00000136492	1.82123	0.510918	0.125728	0.603943	1.27533	0.47515	0.000919413	0.198003	0.159141	0.138679
BRIX1 ENSG00000113460	0.590387	0.160472	5.33177	0.225957	0.807685	1.35739	3.65701	0.000156485	0.0423467	5.43556
BRK1 ENSG00000254999	1.70223	327.061	86.3757	3.89392	1.95063	74.3184	167.459	0.359322	75.1319	7.48855
BRMS1 ENSG00000174744	0.862179	1.94302	35.7154	123.029	12.5097	21.1883	23.393	0.901107	85.9527	4.49222
BRMS1L ENSG00000100916	2.39173	0.203299	0.059624	0.264646	5.6061	0.385429	0.430454	0.318025	0.383684	1.03231
BROX ENSG00000162819	0.337008	0.904091	6.9837	0.292817	5.01993	5.49435	19.2793	2.3279	4.62096	2.09299
BRPF1 ENSG00000156983	19.035	5.54257	0.00902954	0.338765	8.31637	15.4989	22.8444	5.29772	1.12903	0.681935
BRPF3 ENSG00000096070	0.454664	0.217968	19.8231	1.40825	27.3914	149.924	31.8349	1.43749	0.47553	6.17431
BRS3 ENSG00000102239	0.036799	0.011894	0.076965	0.0426228	0.0347845	0.0478364	0.233839	0.167613	0.0121483	0.275982
BRSK1 ENSG00000160469	25.6549	0.0816835	0.881249	0.440535	0.273143	1.80782	13.9411	10.8221	2.93258	0.844517
BRSK2 ENSG00000174672	4.96446	0.06456	13.481	0.242878	0.0925919	0.526445	2.00441	0.131001	0.610414	0.00406741
BRWD1 ENSG00000185658	0.159737	0.0564971	16.5361	0.0665589	0.00907546	1.54322	10.282	25.0639	2.0688	5.22643
BRWD3 ENSG00000165288	0.0398095	2.48535	4.24649	4.9237	1.40963	0.246969	2.21597	1.25029	1.11021	2.42591
BSCL2 ENSG00000168000	0.15087	2.3727	1.19521	0.0347185	0.603164	0.363594	0.133267	0.163837	5.45624	0.0397694
BSDC1 ENSG00000160058	0.731491	2.01522	58.2577	2.15036	67.7499	29.7568	1.25732	35.2562	2.24217	25.3049
BSG ENSG00000172270	248.404	169.748	115.032	293.035	39.5138	55.8835	47.9886	136.596	30.0878	71.6758
BSN ENSG00000164061	1.36092	0.00803615	0.487629	0.188979	0.328794	0.0220137	0.471483	0.817747	0.0714675	0.146486
BSND ENSG00000162399	0.492572	0.00246731	0.015604	0.0124707	0.464959	0.0712889	0.0517727	0.0471212	0.380482	0.00163853
BSPH1 ENSG00000188334	0.322974	0.441783	0.480557	0.0915658	0.0014642	0.132373	0.334816	0.0229659	0.0058063	0.00500584
BSPRY ENSG00000119411	0.00437172	0.957208	5.16777	3.026	15.2593	62.0997	17.1344	0.0235026	1.1426	4.73992
BST1 ENSG00000109743	0.14542	5.5366	0.636998	0.0677394	0.0857209	0.977618	0.807598	2.20966	1.80269	0.872589
BST2 ENSG00000130303	390.215	216.691	11.5113	34.3334	0.554625	0.236741	13.7557	172.642	44.4518	10.3452
BTAF1 ENSG00000095564	0.0341548	0.390237	2.05432	0.446049	9.93677	1.02798	17.4583	6.70093	0.464197	0.411656
BTBD1 ENSG00000064726	26.3484	2.08375	26.2134	1.12385	1.48309	3.47993	33.0843	2.03842	4.12325	6.73181
BTBD10 ENSG00000148925	7.39725	0.701595	11.8447	0.0424884	0.231203	0.642338	13.1654	0.795344	0.134014	0.0559718
BTBD11 ENSG00000151136	0.731967	0.245805	0.162465	0.146183	3.41113	24.9933	20.3669	0.033571	1.64553	0.0625382
BTBD16 ENSG00000138152	0.0306751	0.0867684	1.20055	0.18208	0.851536	0.633207	4.40017	0.257086	3.06864	0.157032
BTBD18 ENSG00000233436	0.0559319	0.0102223	0.0477367	0.0301289	0.148428	0.10152	0.0473798	0.0420474	0.0852738	0.0187131
BTBD19 ENSG00000222009	0.585825	0.529655	0.0337475	0.0556426	0.176885	0.151408	1.70141	0.871546	2.3416	0.921657
BTBD2 ENSG00000133243	95.1994	0.564717	111.936	234.518	40.986	81.3492	90.5247	129.805	1.74776	43.561
BTBD3 ENSG00000132640	7.17207	0.229257	12.3751	1.18305	0.289444	0.418315	15.3632	9.40014	19.8013	0.148409
BTBD6 ENSG00000184887	48.9601	58.5619	102.061	9.98634	12.9913	41.3157	61.4757	6.0973	2.88802	10.3284
BTBD7 ENSG00000011114	0.88597	5.78849	34.7809	1.57158	8.83029	20.7408	18.4366	6.78308	20.2213	0.0270928
BTBD8 ENSG00000189195	0.142643	0.486161	1.20596	3.58562	0.011374	0.243683	3.10289	2.69037	0.197148	0.0796303
BTBD9 ENSG00000183826	29.2753	0.830973	20.5848	21.6329	0.832782	16.3366	47.2701	0.333841	0.0257036	1.7225
BTC ENSG00000174808	0.0617913	0.0560722	0.645667	0.260297	1.59584	0.305149	0.579672	1.45207	3.76677	1.3769
BTD ENSG00000169814	2.56274	25.8211	16.7366	1.05169	5.39719	26.3291	1.71949	1.06606	0.682143	0.240484
BTF3 ENSG00000145741	100.623	1.68522	83.1808	3.01328	6.86059	60.7917	194.776	99.0933	36.6497	20.2234
BTF3L4 ENSG00000134717	0.698273	0.097371	18.2661	0.142623	6.58006	1.54484	54.9316	6.33339	6.33117	11.4328
BTG1 ENSG00000133639	1.18739	0.293304	3.08132	10.9449	5.11166	0.344719	164.386	95.1257	25.9958	0.518044
BTG2 ENSG00000159388	233.028	3.24198	420.973	0.681236	9.79663	3.59679	441.834	3.26612	200.306	9.90506
BTG3 ENSG00000154640	0.397678	0.918068	23.1675	0.0319076	1.01559	0.573382	56.1343	1.98215	0.137974	3.49257
BTG4 ENSG00000137707	0.244572	0.182845	0.00309541	0.0147994	0.0172407	0.0518036	0.0060386	0.363191	0.0429284	0.0998507
BTK ENSG00000010671	0.0125725	5.74624	0.261177	0.364851	2.75447	0.27556	0.359753	0.504081	0.0203702	0.0218163
BTLA ENSG00000186265	0.431245	0.0110838	0.181854	0.146557	0.142646	0.301344	0.000160132	0.000198503	0.450563	0.00116353
BTN1A1 ENSG00000124557	0.00824409	0.0386126	0.175977	0.22447	0.305023	0.000580167	0.113796	0.00212481	0.0100719	0.0209165
BTN2A1 ENSG00000112763	1.07721	4.37743	0.415966	0.549829	4.68114	1.32144	14.3381	16.1102	0.180671	0.601228
BTN2A2 ENSG00000124508	0.743103	14.0908	3.32088	2.26966	0.172192	3.83196	2.37835	0.849968	0.119305	1.11503
BTN3A1 ENSG00000026950	0.181106	22.2983	3.62552	1.15173	0.910745	55.1456	8.12427	6.15371	3.94518	18.6311
BTN3A2 ENSG00000186470	0.118202	0.62985	0.759545	0.185789	0.633951	24.2701	2.51401	10.931	0.713415	0.677874
BTN3A3 ENSG00000111801	0.123482	0.0571168	1.66924	1.79686	0.625942	13.4147	0.924428	0.353812	0.138689	1.09772
BTNL2 ENSG00000204290	1.38945	0.0805155	0.15139	0.0858474	0.00101932	0.143458	0.17564	0.0783365	0.0124259	0.000844757
BTNL3 ENSG00000168903	0.139954	0.702453	0.259317	0.297908	0.591246	0.0542044	0.141804	0.559251	0.000192644	0.0968814
BTNL8 ENSG00000113303	0.109116	0.0968691	0.0239433	0.0260224	0.0320618	0.0215614	0.066956	0.00499968	0.0954787	0.00528281
BTNL9 ENSG00000165810	0.508404	0.0546932	0.0945888	13.3287	0.161819	0.0133707	1.24333	0.748552	0.0689032	0.0811389
BTRC ENSG00000166167	0.128914	5.82993	26.1936	3.80703	0.10255	13.1971	1.73359	0.534297	1.25483	36.4602
BUB1 ENSG00000169679	0.024358	0.332475	0.299638	0.206301	0.019064	0.0526433	0.265756	0.030932	0.0662091	0.00175291
BUB1B ENSG00000156970	0.0315671	0.164463	0.00651965	0.197655	0.0623067	0.220526	0.32827	0.124895	0.0872326	0.0663518
BUB3 ENSG00000154473	0.276813	0.9506	18.0722	0.896964	0.0735504	0.0933609	5.52032	13.0012	1.11883	4.2172
BUD13 ENSG00000137656	7.38058	7.00909	4.72511	0.810477	0.476448	3.71398	0.754478	7.9039	0.072145	0.901295
BUD31 ENSG00000106245	4.26116	146.077	95.5358	128.039	58.5925	109.911	57.9457	74.4307	38.4599	60.1383
BVES ENSG00000112276	5.86085	0.319515	0.680596	0.275144	0.641962	1.96004	1.69614	0.235185	6.60218	0.134134
BYSL ENSG00000112578	1.13241	30.8901	3.07002	3.32796	7.88101	4.13635	20.2429	0.180557	0.637089	0.20369
BZW1 ENSG00000082153	3.15289	0.366691	57.981	0.812389	6.30036	3.0526	168.153	1.14664	1.65975	8.44935
BZW2 ENSG00000136261	4.07072	0.0284489	1.65582	3.01562	0.158749	13.1507	24.7738	2.31827	1.90093	3.08439
C10orf10 ENSG00000165507	0.122305	14.1575	3.03475	2.92527	2.44594	3.77922	116.828	35.7356	110.127	14.1928
C10orf105 ENSG00000214688	0.195831	0.0186731	0.000614258	0.0581817	0.0231736	0.0109751	0.106738	0.805395	0.170728	0.0195287
C10orf107 ENSG00000183346	1.17031	0.186469	3.16613	0.881699	1.03323	0.880414	1.30206	1.31361	0.493079	0.175932
C10orf11 ENSG00000148655	0.00880123	13.4059	9.76559	1.70863	0.505759	11.0188	8.02233	16.1291	0.686988	1.32057
C10orf128 ENSG00000204161	6.12544	0.29769	0.367135	1.74379	0.0230581	0.14108	0.136087	0.507439	1.92007	0.233717
C10orf142 ENSG00000277288	0.0143905	0.163139	0.0117893	0.280557	0.148588	0.00664704	0.0358763	0.0108874	0.0751132	0.000304912
C10orf2 ENSG00000107815	12.3087	0.207642	5.17753	0.903008	0.00745354	3.01673	11.9742	7.62416	0.00159274	5.02979
C10orf35 ENSG00000171224	0.509943	2.44035	2.81507	7.98039	2.12804	5.69751	1.98451	0.306793	13.8689	1.51622
C10orf53 ENSG00000178645	0.130675	0.069065	0.362276	0.735432	0.130629	3.10025e-06	0.186446	0.0300611	0.0302048	0.0575192
C10orf54 ENSG00000107738	218.071	30.515	0.549833	1.95673	4.01977	0.151134	196.388	70.9378	78.6487	56.7615
C10orf55 ENSG00000222047	0.179058	0.151805	0.202328	0.137093	0.0350272	0.102378	0.124441	0.0945977	0.194524	0.292933
C10orf62 ENSG00000203942	0.013592	0.0218533	0.0502336	0.103558	0.0624266	0.930952	0.0161937	0.0853466	0.312519	0.0301311
C10orf67 ENSG00000179133	3.27906	0.00204599	0.160489	0.0960444	0.0125409	0.363615	0.623535	0.340892	0.496429	0.310468
C10orf71 ENSG00000177354	0.02586	0.0140639	0.00735585	0.0421606	0.120006	0.040392	0.0909678	0.00982022	0.0129856	3.5384
C10orf76 ENSG00000120029	0.745111	64.4734	0.161753	4.32874	2.24945	115.222	24.0269	1.06069	0.0515081	0.217715
C10orf82 ENSG00000165863	0.0919371	0.00417437	0.000164305	0.0140068	0.27147	0.0409522	7.09142	0.0152056	0.000772318	0.0266756
C10orf88 ENSG00000119965	0.156892	0.290979	0.131949	0.937343	3.78053	6.89244	0.0456955	0.0398471	2.86734	0.0345911
C10orf90 ENSG00000154493	0.141649	0.00596881	0.0245661	0.0848801	0.0030736	0.0526864	0.125732	0.02189	0.10833	0.0448008
C10orf95 ENSG00000120055	0.0816727	1.00167	0.0789223	0.286234	0.0821329	1.74416	0.24543	0.023485	0.051897	1.95762
C10orf99 ENSG00000188373	18.0648	0.698945	0.368546	0.365246	0.0334915	1.10079	94.06	6.26509e-05	0.140064	0.0784402
C11orf1 ENSG00000137720	0.072911	9.40092	36.7635	1.8191	1.19256	0.203019	8.08753	4.24003	0.244175	0.172861
C11orf16 ENSG00000176029	0.0929427	0.0745992	0.815674	0.0532241	0.123538	0.22706	3.06585	0.00924766	0.140432	0.0365994
C11orf21 ENSG00000110665	0.00167417	0.281065	0.0509078	0.268069	0.0372776	0.593626	0.225472	3.22786	0.0255083	0.690008
C11orf24 ENSG00000171067	63.4837	12.8541	34.898	66.9451	1.48556	96.2981	5.45775	130.037	17.1803	32.774
C11orf31 ENSG00000211450	5.05299	0.387109	61.0685	89.0041	27.8898	129.111	128.062	56.3816	37.2018	15.1607
C11orf40 ENSG00000171987	0.00403018	0.000165943	0.185106	0.190807	0.0893007	0.00496328	0.316975	6.98986e-05	0.139403	0.0133627
C11orf42 ENSG00000180878	0.011414	0.0305521	0.00197813	0.220308	0.0988852	0.00725022	0.211751	0.0639269	0.226347	0.0374157
C11orf45 ENSG00000174370	6.82323	0.618973	0.335512	0.339359	0.354834	0.142633	1.06814	0.815872	0.250573	0.201084
C11orf49 ENSG00000149179	0.454082	2.73776	0.750123	28.4537	0.000953984	55.002	34.473	7.30115	8.69184	0.15138
C11orf52 ENSG00000149300	0.101003	0.000672252	0.202707	0.712781	0.159795	0.071286	0.399017	0.588603	0.014097	0.0336379
C11orf53 ENSG00000150750	0.103837	0.131334	0.0425727	0.175988	0.0135737	0.0943228	1.6601	0.106993	0.0701957	0.114599
C11orf54 ENSG00000182919	0.214363	0.0426344	13.323	0.269618	11.8308	8.02641	0.157648	3.66321	0.0989926	0.195025
C11orf57 ENSG00000150776	2.53322	0.811398	1.4404	4.92491	2.06657	7.73842	2.1584	1.71324	1.12069	3.40439
C11orf58 ENSG00000110696	3.60948	17.5505	41.4987	0.194945	5.14579	7.01511	42.1807	25.4817	1.64611	11.4978
C11orf63 ENSG00000109944	0.673398	0.347501	0.0806354	2.36687	1.72848	0.0504389	0.421809	0.0178597	0.152984	0.170391
C11orf65 ENSG00000166323	1.17313	0.0270879	0.230093	0.106236	0.0532129	0.00394223	0.0306879	0.54125	0.106405	0.143594
C11orf68 ENSG00000175573	0.673584	124.419	24.9222	1.17642	0.889155	1.28997	5.22909	29.0862	29.9689	10.0804
C11orf70 ENSG00000137691	1.3312	1.00293	0.432801	0.29956	0.242213	0.988879	2.64728	0.0676213	0.121458	0.638882
C11orf71 ENSG00000180425	0.345738	0.19896	7.63665	4.59045	13.3798	1.38633	0.373394	1.18066	6.25824	0.261902
C11orf74 ENSG00000166352	0.564442	0.358756	7.27324	0.269666	2.06312	3.73159	7.05479	0.0769346	1.2521	0.11158
C11orf80 ENSG00000173715	0.11521	1.39447	6.42786	3.54071	3.71673	13.5675	0.662545	0.227061	0.0946005	0.617599
C11orf84 ENSG00000168005	0.678471	0.291238	4.00219	1.85517	0.580109	8.70181	5.02538	3.03057	8.24309	0.853874
C11orf87 ENSG00000185742	0.0526183	0.587295	0.101345	0.00951542	1.36124	0.128982	0.567898	0.220421	0.113198	0.172518
C11orf88 ENSG00000183644	0.00404931	0.0775057	0.0990684	0.00671051	0.0882424	0.154499	0.5118	0.0173952	0.0248025	0.100762
C11orf91 ENSG00000205177	0.0591856	0.168038	0.041301	0.0905306	0.0205836	0.034012	0.286424	0.0150567	0.057111	0.0455644
C11orf94 ENSG00000234776	0.217044	0.0382919	0.159982	0.0547375	0.109918	0.0962167	0.131897	0.0371388	0.0181647	0.00678074
C11orf95 ENSG00000188070	5.56099	119.101	33.8387	2.34157	3.02404	15.8294	1.93033	25.7119	0.651363	3.89328
C11orf96 ENSG00000187479	149.395	367.022	0.812139	0.285616	1.93607	2.55101	1.28124	711.36	708.929	1.32992
C11orf98 ENSG00000278615	0.33327	0.806174	1.66626	0.077918	0.623317	0.116871	0.239832	0.332888	0.0585195	0.166981
C12orf10 ENSG00000139637	22.4517	73.9287	33.8473	5.93285	2.4973	0.10938	6.17043	0.117085	43.2377	5.33507
C12orf29 ENSG00000133641	5.76499	0.308667	4.57731	1.06031	3.76449	0.427136	0.0759795	0.228729	1.52605	1.2382
C12orf4 ENSG00000047621	0.640193	0.521141	11.1845	0.854977	0.227345	34.8465	4.72848	0.0985908	1.04863	0.459045
C12orf40 ENSG00000180116	0.109914	0.00958804	0.128072	0.0350406	0.138348	0.108399	0.160579	0.0274569	0.0401117	0.0169832
C12orf42 ENSG00000179088	1.99269	0.0250161	0.000184176	0.0567609	0.0899255	0.150496	0.195393	0.0873598	0.108823	0.043595
C12orf43 ENSG00000157895	5.2808	21.7462	5.84655	39.8597	16.4041	51.7327	5.23498	2.58166	7.21401	0.144314
C12orf45 ENSG00000151131	2.70458	4.59602	15.5052	0.0701234	0.0428104	3.74963	10.4134	1.60927	0.00851026	0.269096
C12orf49 ENSG00000111412	0.182324	0.803756	4.4762	4.14292	0.142058	12.0978	61.7196	0.08851	4.31773	2.07102
C12orf50 ENSG00000165805	0.0156682	0.142087	0.252729	0.603177	0.0480242	0.120335	0.15337	0.708715	0.0258905	0.420634
C12orf54 ENSG00000177627	2.03847	0.371117	0.0943885	0.0860901	0.798709	0.13565	19.5475	0.333013	0.612708	0.00888016
C12orf56 ENSG00000185306	0.362119	0.00998451	1.00708	3.51316	0.162155	0.0697825	0.5039	0.152627	0.120553	0.531675
C12orf57 ENSG00000111678	201.987	492.155	185.075	162.71	54.4918	19.2167	0.249821	162.906	64.3172	70.014
C12orf60 ENSG00000182993	4.42035	1.47084	0.143142	0.24303	1.08398	0.152395	1.8223	0.876026	1.7559	0.0211432
C12orf65 ENSG00000130921	0.680467	12.7626	2.45958	3.96164	4.42878	22.7043	7.72666	1.89979	0.721178	1.07257
C12orf66 ENSG00000174206	0.103832	0.0828123	5.88929	2.89192	0.122706	0.245274	5.97326	0.808841	0.267974	2.91174
C12orf71 ENSG00000214700	0.138778	0.23964	0.137214	0.0682877	0.0989647	0.075813	0.00646486	0.17431	0.0216969	0.078644
C12orf73 ENSG00000204954	1.62323	0.0609484	4.38809	8.11658	1.64936	11.7778	6.45502	2.91339	1.1892	0.548575
C12orf75 ENSG00000235162	13.6238	0.38419	0.425572	0.619677	2.80991	0.260448	1.97501	14.7223	0.725645	0.211819
C12orf76 ENSG00000174456	1.66257	1.92049	2.44218	9.09353	2.47025	37.1237	16.3672	4.19602	0.2575	0.916681
C14orf1 ENSG00000133935	0.26915	140.082	137.992	1.11229	5.9043	159.281	13.4279	20.3448	0.0380492	22.8875
C14orf105 ENSG00000100557	0.409309	0.211243	0.190903	0.0928725	0.131346	0.000589785	0.0337227	0.0126067	0.600315	0.0760947
C14orf119 ENSG00000179933	0.282017	0.980462	0.340061	1.60219	0.0662117	10.392	0.415381	0.884382	7.42337	16.7927
C14orf132 ENSG00000227051	3.22684	4.09438	0.555577	1.59579	1.06076	10.918	0.235105	5.69179	2.75102	0.0292832
C14orf142 ENSG00000170270	2.21981	0.023496	5.58266	1.01417	0.135293	3.57487	1.16104	1.65153	0.491238	0.469523
C14orf159 ENSG00000133943	3.58081	20.6432	5.52862	0.409115	3.25869	79.3579	1.84704	0.203639	1.27553	0.67667
C14orf166 ENSG00000087302	18.5896	1.53288	11.87	0.345062	1.2569	140.099	50.4265	6.28581	0.310118	5.51068
C14orf169 ENSG00000170468	1.32252	3.39843	1.64663	0.0329276	0.455345	1.4083	10.2421	0.649231	0.0326448	0.1893
C14orf177 ENSG00000176605	0.0475663	0.00660511	0.04114	0.0339731	0.144311	0.00140917	2.31718e-05	0.00391925	0.0267338	0.019216
C14orf178 ENSG00000197734	0.00201992	0.0982208	0.0193753	0.0361643	0.0136072	0.0691091	0.00542949	0.156	0.068791	0.0451524
C14orf180 ENSG00000184601	0.0743415	0.775024	0.000850451	0.146787	0.0179839	0.000980957	0.109003	0.0602376	0.0429112	0.424665
C14orf2 ENSG00000156411	27.8556	7.31994	0.693786	3.79715	81.005	719.463	197.356	13.3536	0.430179	11.5289
C14orf28 ENSG00000179476	0.674997	0.0713779	6.73263	0.0557641	0.279539	0.241444	0.820879	0.791471	1.72254	0.566092
C14orf37 ENSG00000139971	0.210009	0.252019	0.294247	3.27078	0.17169	0.656815	0.545291	0.0196933	0.138203	0.265559
C14orf39 ENSG00000179008	0.0832124	0.0740357	0.00740929	0.0107834	0.00352594	0.104162	0.319387	1.02028e-05	0.0545697	1.94485
C14orf79 ENSG00000140104	1.102	0.0195506	3.63082	43.6402	2.98945	1.84337	4.68126	11.5456	0.939256	0.152081
C14orf80 ENSG00000185347	0.00533109	2.42125	0.0457447	0.713469	22.0096	0.118592	17.5489	4.42894	12.9262	21.1067
C14orf93 ENSG00000100802	4.44545	1.07398	1.49226	0.966075	0.0768122	39.6956	4.82863	0.0464518	0.706426	1.19871
C15orf39 ENSG00000167173	6.67629	3.38665	1.36824	61.166	5.01559	81.6039	22.8382	0.832767	0.82726	1.16907
C15orf40 ENSG00000169609	11.2938	11.9428	13.1786	11.3846	13.9921	3.61503	0.130618	1.23041	12.24	0.470159
C15orf41 ENSG00000186073	1.2417	3.47088	0.307978	0.364463	0.0466043	0.202037	13.1548	0.279154	0.501554	0.011908
C15orf48 ENSG00000166920	0.723196	0.249174	25.6846	0.427196	0.910412	0.777788	9.01272	4.66937	1.70128	17.1801
C15orf52 ENSG00000188549	10.4406	37.5149	0.526044	2.39076	0.0839681	62.2169	0.1298	0.125935	1.13588	1.13725
C15orf53 ENSG00000175779	0.865037	0.00893868	0.255804	0.199452	0.105118	0.000454576	0.193731	0.0221998	0.0308136	0.0132108
C15orf57 ENSG00000128891	13.262	0.400961	0.00107934	0.387152	0.18603	6.19822	32.1451	5.99674	0.336092	1.65209
C15orf59 ENSG00000205363	22.492	27.9977	21.0988	2.19257	1.97871	0.22392	14.7134	36.9175	0.14636	8.21532
C15orf61 ENSG00000189227	0.757044	1.69868	15.0585	1.34748	25.005	0.912618	0.236601	33.4342	2.69505	0.661623
C15orf62 ENSG00000188277	0.00704186	0.311092	0.34733	0.640013	0.596765	0.397812	3.15405	1.47352	0.266761	0.598547
C15orf65 ENSG00000261652	0.124422	0.0554467	0.470771	0.641465	0.135586	0.147597	0.256418	1.01389	0.17252	0.2218
C16orf13 ENSG00000130731	30.2056	65.3497	5.84266	135.78	22.1617	82.9783	0.592006	2.6633	6.72528	16.121
C16orf45 ENSG00000166780	35.4605	2.50623	2.64649	0.264245	0.549615	0.170755	98.9282	2.59671	16.0443	0.0591285
C16orf46 ENSG00000166455	0.0222265	0.20957	0.162535	0.0543852	0.376312	2.91855	0.103432	0.404132	0.143367	0.132288
C16orf52 ENSG00000185716	1.92582	1.27442	16.718	0.169754	0.487009	3.04218	9.38326	0.302876	0.00706593	0.0477749
C16orf54 ENSG00000185905	0.778068	0.232343	1.01452	0.366469	0.0299824	0.589762	0.89763	4.99358	10.6774	0.00451462
C16orf58 ENSG00000140688	0.370324	70.0267	131.917	115.427	39.62	240.924	12.07	14.2722	0.668239	20.4088
C16orf59 ENSG00000162062	0.67569	0.034385	4.78729	5.2149	0.240599	1.19657	1.18269	0.810689	0.00340857	0.00383784
C16orf62 ENSG00000103544	47.9821	1.11193	48.7831	83.8242	3.56063	1.80778	3.89222	21.9806	7.58074	0.731487
C16orf70 ENSG00000125149	0.294864	13.8923	20.6893	20.7701	14.1908	19.5741	0.204422	2.41386	5.99477	0.903788
C16orf71 ENSG00000166246	1.47515	0.0245748	0.571851	0.354248	3.11914	4.47578	1.57501	0.0191239	0.711616	1.68114
C16orf72 ENSG00000182831	0.0374922	0.0663693	7.79285	0.00493641	0.858586	4.34873	0.110128	18.0011	3.67513	3.33858
C16orf74 ENSG00000154102	0.0385492	0.307921	3.46588	0.0328754	2.08941	0.85711	98.4257	34.5937	1.4714	0.345582
C16orf78 ENSG00000166152	0.226593	0.00520105	0.136398	0.524953	0.25813	0.0208977	0.0586426	0.0397199	0.289808	0.22517
C16orf82 ENSG00000234186	0.172434	0.0604448	0.00147584	0.00755297	0.0268738	0.00111913	0.103902	0.00521061	0.0222243	0.0870504
C16orf86 ENSG00000159761	0.361186	9.27836	0.0436654	0.404388	0.803072	0.955402	0.351749	13.4392	0.983103	0.275285
C16orf87 ENSG00000155330	0.263261	0.0512621	7.9287	0.33664	2.79179	0.189746	0.879633	5.61332	0.560355	0.440463
C16orf89 ENSG00000153446	41.3092	28.3368	1.5122	2.338	33.105	3.77805	6.52736	10.7208	4.67523	5.18139
C16orf91 ENSG00000174109	6.94648	0.0914223	0.720696	0.373507	0.074187	5.23307	7.11303	8.79067	0.0939939	4.18775
C16orf92 ENSG00000167194	0.0150051	0.0210888	0.0380338	0.00288644	0.0478545	0.457081	0.141997	0.0024857	0.389196	0.0979226
C16orf95 ENSG00000260456	0.762145	0.282016	0.0272542	0.00532199	0.235986	0.000659509	2.55223	0.00168926	0.229717	0.0987473
C16orf96 ENSG00000205832	0.0451282	1.07228	0.112126	0.0875816	0.0691745	0.023605	0.637227	0.0142642	0.204839	0.119731
C17orf105 ENSG00000231256	0.0223867	0.0656007	0.219707	0.035681	0.153232	0.0534357	0.0242325	0.0268645	0.0955222	0.0147544
C17orf107 ENSG00000205710	2.27221	9.29781	1.48272	0.482826	0.695752	2.45303	16.4191	1.09722	2.5255	34.3334
C17orf49 ENSG00000258315	0.564342	0.0509501	4.1773	0.384618	0.0241572	10.4432	12.7503	0.0866032	0.532104	0.136115
C17orf50 ENSG00000270806	0.0133031	0.258661	0.195299	0.0606168	0.0659177	0.0920898	0.395155	0.176194	0.232758	0.267388
C17orf51 ENSG00000212719	0.0714776	11.0226	1.97234	1.2992	0.82998	2.23799	1.7778	1.05388	0.264623	0.940148
C17orf53 ENSG00000125319	0.444441	1.15647	0.639605	0.320504	0.483101	0.350982	0.0848344	0.684136	0.199263	0.0572985
C17orf58 ENSG00000186665	1.01365	0.0379078	3.16893	0.201822	6.44691	0.123216	1.532	0.403824	0.0275062	0.61233
C17orf62 ENSG00000178927	4.28246	57.8515	67.6757	66.4254	0.0447128	23.3422	7.02789	37.0897	6.37754	30.3352
C17orf64 ENSG00000141371	0.22112	0.00113961	0.00206834	0.0284728	0.0146454	0.152513	0.0222611	0.0657582	0.0298699	0.0318553
C17orf67 ENSG00000214226	4.38761	0.205442	7.04657	0.295964	0.0501885	0.0234361	1.93426	0.263493	0.0913207	0.0941549
C17orf74 ENSG00000184560	0.0601607	0.0267463	0.114352	0.0823971	0.00172916	0.0137004	0.012168	0.796416	0.0523884	0.0500742
C17orf75 ENSG00000108666	0.155951	0.165304	10.0556	0.0751625	6.57939	1.29112	16.6011	1.60622	1.64105	3.24642
C17orf78 ENSG00000278505	0.00979632	0.439172	0.55039	0.185015	0.0854959	0.465861	0.646652	0.0104839	0.0147893	0.139025
C17orf80 ENSG00000141219	1.43453	33.1421	2.27029	0.705623	0.430364	38.9005	2.91345	25.664	3.84331	7.30642
C17orf89 ENSG00000224877	55.4148	69.3506	43.6411	65.8953	65.523	52.5354	83.559	11.5375	8.51769	8.87704
C17orf96 ENSG00000273604	0.725425	2.56363	1.73379	0.3917	0.25978	0.487637	1.15934	0.822221	8.12809	0.004676
C17orf97 ENSG00000187624	0.32011	4.86871	0.338988	0.196051	0.0163176	15.4127	0.213101	2.01773	2.963	1.09383
C17orf98 ENSG00000275489	0.00190843	0.000339423	0.142273	0.00289051	1.06049	0.0427715	2.13707	0.404053	0.0814231	0.943168
C17orf99 ENSG00000187997	0.379737	0.353002	0.0142181	0.0546167	0.110688	0.0165721	0.00317171	0.0037209	1.12901	0.0605612
C18orf21 ENSG00000141428	0.141832	0.720822	5.24498	1.50134	2.21461	8.1563	8.67851	0.653641	0.00416036	2.62069
C18orf25 ENSG00000152242	1.13251	0.535401	9.65954	0.817008	0.010665	0.572675	4.18278	4.62439	0.660998	3.62916
C18orf32 ENSG00000177576	4.15056	4.94987	7.53118	10.8481	9.26818	24.3559	14.6313	4.40836	0.0193498	2.55976
C18orf54 ENSG00000166845	0.142608	0.0614475	0.0607982	0.0210332	0.084172	0.0374102	0.130662	0.365352	2.21474	0.00700113
C18orf63 ENSG00000206043	0.0194777	0.0322531	0.0247967	0.0721339	0.0967335	0.210669	0.913438	0.0606682	0.0115031	0.10228
C18orf8 ENSG00000141452	11.1513	4.08072	43.6032	0.473534	11.5774	3.44262	51.4717	0.44271	0.439709	13.9077
C19orf12 ENSG00000131943	0.24847	126.848	12.0921	4.05092	59.301	128.576	45.6429	0.180601	1.65383	0.663164
C19orf18 ENSG00000177025	4.66096	0.0357254	4.67634	15.3296	10.808	2.98001	0.290554	0.552418	0.123924	5.62656
C19orf24 ENSG00000228300	0.634749	114.807	10.4063	77.0333	0.63538	8.17025	2.00467	0.893296	25.3712	18.7142
C19orf25 ENSG00000119559	1.3567	25.6028	8.07462	32.9721	57.8963	9.86587	20.7161	47.3261	29.0858	3.95665
C19orf33 ENSG00000167644	3.18721	14.0655	8.70917	4.77314	2.65817	2.08075	288.664	0.70689	259.682	72.741
C19orf35 ENSG00000188305	0.649993	0.0151755	0.163098	0.0819551	0.394162	0.083615	0.357704	0.0951741	0.151782	1.0645
C19orf38 ENSG00000214212	0.608515	0.196144	0.0078562	0.457076	0.421274	1.64142	0.690231	7.96606	0.0588303	0.00245906
C19orf43 ENSG00000123144	9.53638	334.336	75.6596	20.3592	72.1662	478.18	247.958	88.7265	3.60401	50.1202
C19orf44 ENSG00000105072	25.4404	5.61237	1.07125	24.0494	2.41543	3.63243	1.23715	31.2357	0.343746	3.95087
C19orf45 ENSG00000198723	0.0500665	0.668175	1.07557	0.767598	0.490577	0.139303	0.341622	1.19459	0.0962735	0.0452144
C19orf47 ENSG00000160392	0.153465	0.679896	10.1911	14.4359	2.83355	0.00914614	45.776	16.4981	15.5889	0.074108
C19orf48 ENSG00000167747	26.292	39.9655	32.8312	83.5237	33.0557	2.4458	1.02519	1.82434	1.0288	3.98269
C19orf52 ENSG00000142444	2.45522	5.83687	3.23977	2.11153	15.6775	76.5861	0.773832	25.3454	1.41401	0.148966
C19orf53 ENSG00000104979	0.0958733	260.677	99.0594	107.75	74.2763	9.68527	15.7004	176.368	125.622	66.3173
C19orf54 ENSG00000188493	0.655017	43.9899	18.3414	9.60603	2.20401	3.83445	1.60878	3.04276	1.96232	4.49815
C19orf57 ENSG00000132016	7.18724	1.04377	0.159998	3.58104	0.0363967	0.506771	4.1486	2.77026	0.220065	0.00919246
C19orf60 ENSG00000006015	93.3261	6.30814	12.4874	182.913	3.92636	26.0579	14.4393	113.88	20.4018	14.8992
C19orf66 ENSG00000130813	1.40731	54.8616	5.98888	1.85583	0.719602	10.0343	31.7638	17.0085	2.44245	15.0817
C19orf67 ENSG00000188032	0.118447	0.164275	0.641338	0.0202941	0.0337655	0.248193	0.0838578	0.123169	0.0744945	0.188034
C19orf68 ENSG00000185453	7.46401	5.89674	0.0865557	1.59693	7.83501	0.133447	10.8122	4.26405	0.960227	0.977072
C19orf70 ENSG00000174917	188.372	91.2441	62.06	137.206	68.2351	0.763944	14.1149	84.6163	135.699	46.9607
C19orf71 ENSG00000183397	0.295346	0.0427601	0.191461	0.37441	0.589911	0.0836097	0.580574	1.0004	0.235981	0.000251587
C19orf73 ENSG00000221916	0.225971	1.06782	2.0936	4.74695	0.288075	0.210266	0.555502	0.138155	2.27468	0.144704
C19orf81 ENSG00000235034	0.0125075	0.469217	29.755	28.7029	2.71353	0.940072	0.570953	0.123157	0.00379217	0.284806
C19orf84 ENSG00000262874	0.00562272	0.110153	2.69784e-06	0.0178015	0.000126674	0.0410314	0.0366303	0.36543	0.124992	0.12883
C1D ENSG00000197223	3.52234	0.442779	6.30036	1.3419	5.80031	0.0895807	8.32442	1.66384	6.28144	0.156872
C1GALT1 ENSG00000106392	0.257434	0.707157	4.21244	0.303776	3.88368	0.358448	5.74765	4.39673	2.7933	4.95912
C1GALT1C1 ENSG00000171155	1.33555	0.727029	8.21983	0.632786	0.450729	3.10545	21.2183	1.99416	0.678301	6.82185
C1GALT1C1L ENSG00000223658	0.101016	0.0183818	0.020001	0.025866	0.48578	0.00880106	0.139396	2.70865	0.0182555	0.0840215
C1QA ENSG00000173372	173.015	167.601	2.34776	2.28753	1.63821	0.388106	11.481	104.486	70.44	8.5355
C1QB ENSG00000173369	97.6255	1.21351	0.626661	0.837639	12.0847	0.404466	4.37083	105.877	83.8129	27.8284
C1QBP ENSG00000108561	0.465303	0.00878785	106.711	1.39193	74.7254	2.4419	82.0697	32.7234	0.433036	74.5974
C1QC ENSG00000159189	32.9177	1.71769	0.00365351	10.4062	0.930576	0.978741	20.7004	20.9129	16.3455	7.6569
C1QL1 ENSG00000131094	31.3436	0.264353	0.0400272	0.676718	0.0512286	0.101772	0.0300552	18.3806	0.325353	0.159564
C1QL2 ENSG00000144119	0.00101871	0.264597	0.0720955	0.496455	0.0250127	0.0503291	0.322008	0.21791	0.467635	0.00122871
C1QL3 ENSG00000165985	0.102394	0.00590309	0.279211	0.143683	0.207785	0.0114633	0.159373	0.50484	0.248042	0.0773688
C1QL4 ENSG00000186897	0.023338	0.0366257	0.042237	0.410535	0.0137931	0.011626	0.389029	0.0102298	0.65229	0.0146201
C1QTNF1 ENSG00000173918	318.286	151.495	0.58182	2.26455	1.61595	0.587175	2.66318	36.3174	8.7725	1.69498
C1QTNF2 ENSG00000145861	11.0909	26.0047	0.114621	0.00184882	0.00462232	1.29458	0.159273	0.234159	1.39599	0.0718106
C1QTNF3 ENSG00000082196	1.05885	0.594052	3.90187	0.0597268	1.80764	21.4416	3.27336	10.1121	1.57348	0.28625
C1QTNF4 ENSG00000172247	8.9012	16.8066	0.657578	0.673805	0.230733	0.157528	0.320106	9.11012	0.765091	0.327013
C1QTNF5 ENSG00000223953	0.563601	0.0215126	0.130016	0.0171434	0.0228296	0.162649	0.00982462	0.584022	0.0249672	0.0061861
C1QTNF6 ENSG00000133466	1.05349	0.0457349	3.95423	25.9888	5.98593	22.3682	0.497436	0.351148	0.521147	0.152041
C1QTNF7 ENSG00000163145	5.45107	0.754758	0.075463	0.063633	3.81399	0.274161	0.235664	0.718801	1.08265	0.713422
C1QTNF9 ENSG00000240654	0.0641553	0.417659	0.00605422	0.101303	0.00959142	0.0542967	1.75135	0.0312634	0.150921	0.249672
C1QTNF9B ENSG00000205863	0.00817724	0.900167	0.957507	0.118816	0.0456178	0.0617904	0.222335	0.173954	0.237431	0.592427
C1QTNF9B-AS1 ENSG00000281899	0.115658	0.404159	8.36798	1.10432	3.07581	0.415746	1.38113	0.115846	2.86803	4.72807
C1R ENSG00000159403	617.773	544.668	0.307279	2.32378	7.7922	8.97538	11.0606	228.491	222.009	33.3254
C1RL ENSG00000139178	21.7414	128.729	39.6906	6.76377	9.57725	0.627339	67.7573	2.54629	0.0822045	14.0851
C1S ENSG00000182326	124.489	6.5595	0.119932	0.823979	1.06234	223.692	0.516496	80.7068	25.6104	15.3378
C1orf100 ENSG00000173728	0.0157373	0.0268933	0.085004	0.0760631	0.0327519	0.00748437	0.460046	0.327924	0.11371	0.114495
C1orf101 ENSG00000179397	0.0821694	0.0658321	0.868377	0.383356	0.599793	0.0416466	3.46818	0.356651	0.0123248	1.86735e-07
C1orf105 ENSG00000180999	0.048963	0.000752104	0.27425	0.00357873	0.0278411	0.0186502	0.156319	0.0566424	0.0671013	0.37358
C1orf106 ENSG00000163362	0.000239777	5.6602	1.40432	0.394834	26.628	0.0613569	318.299	1.53429	0.193218	0.272355
C1orf109 ENSG00000116922	0.289442	0.757594	7.91197	0.290404	0.0988784	0.355335	20.3427	0.157006	2.74537	8.27466
C1orf112 ENSG00000000460	2.62635	0.00722404	1.19428	0.614877	0.161276	2.7398	2.2793	0.194324	2.79011	0.072408
C1orf115 ENSG00000162817	0.321887	0.0951498	81.0958	2.48627	2.10721	8.12929	2.43375	1.03394	6.30014	14.8214
C1orf116 ENSG00000182795	2.28908	525.301	296.985	52.5483	276.098	15.7152	276.803	0.186418	15.1892	22.1358
C1orf122 ENSG00000197982	59.2055	182.79	88.9699	114.054	101.525	43.2761	25.1075	1.40585	1.57638	28.6992
C1orf123 ENSG00000162384	47.9081	11.1225	14.9813	0.0143107	16.1204	202.865	31.9834	6.79541	0.319559	10.0327
C1orf127 ENSG00000175262	0.0381124	0.000184888	0.0131776	0.001266	0.308837	0.0287787	0.485933	0.992236	0.030388	0.901969
C1orf131 ENSG00000143633	0.046897	1.27961	4.55135	1.60246	6.82287	7.76914	7.92357	0.284877	0.0592469	0.000216584
C1orf141 ENSG00000203963	0.133295	0.186856	0.0323876	0.0466454	0.298792	0.211779	0.17877	0.235537	0.00369299	0.0616412
C1orf145 ENSG00000162913	0.133444	0.107507	1.5634	0.117209	0.99386	5.68994	0.796806	3.79643	0.0155404	0.0364132
C1orf146 ENSG00000203910	0.0388808	0.0522677	0.0269032	0.00992236	0.022988	0.00510861	0.364337	0.0236696	0.0184057	6.9126e-06
C1orf158 ENSG00000157330	0.114023	0.00383588	0.87203	0.190388	0.178224	0.151907	0.254838	0.127883	0.00653665	0.20029
C1orf159 ENSG00000131591	0.131536	4.86828	21.1922	86.8755	4.76525	0.606775	49.8088	21.8847	30.0417	6.36209
C1orf162 ENSG00000143110	0.24538	0.395052	0.193945	17.0539	0.0462485	11.9484	0.0913358	0.147266	9.2005	0.11455
C1orf167 ENSG00000215910	1.37095	0.718636	0.0718553	0.233001	0.363905	0.919935	0.237878	0.12676	0.811224	4.39557
C1orf168 ENSG00000187889	0.0772201	0.217257	1.887	0.0322693	3.16914	0.546042	0.750996	0.0386975	1.90405	0.969159
C1orf174 ENSG00000198912	0.635271	2.92622	5.17175	5.25475	0.33622	69.586	11.8547	6.04376	0.0557047	2.7499
C1orf185 ENSG00000204006	0.00110713	0.100893	0.103813	0.245543	0.0126041	0.0180294	0.112116	0.0679032	0.100161	0.0878973
C1orf186 ENSG00000263961	0.27623	1.80824	14.6509	7.34058	0.0758329	2.01425	2.09312	0.394243	0.240264	0.357037
C1orf194 ENSG00000179902	0.000718786	0.19152	0.128016	0.347441	1.13026	0.130812	0.0627443	0.718463	0.0143314	0.211467
C1orf198 ENSG00000119280	33.1135	4.6099	59.9026	4.61406	19.143	1.06078	64.2468	45.544	55.6125	16.8361
C1orf204 ENSG00000188004	0.1966	3.5098	0.0181177	0.287015	2.43874	2.5675	1.27689	0.75724	0.125878	2.4281
C1orf21 ENSG00000116667	31.4961	0.534549	90.0193	3.03763	39.3626	165.016	44.6426	0.252988	3.88379	0.0988879
C1orf210 ENSG00000253313	0.589934	8.47444	23.3151	0.118332	50.7103	52.3423	3.87397	0.219385	0.566177	11.1182
C1orf216 ENSG00000142686	21.5213	3.27539	5.72997	0.840921	5.28038	0.345962	0.35848	5.59586	11.7414	0.140765
C1orf226 ENSG00000239887	0.00306224	0.172819	7.77475	0.249873	1.40757	2.3914	17.0518	0.0287404	0.977321	1.65129
C1orf228 ENSG00000198520	0.324838	1.21129	4.51431	2.25894	0.000359563	0.513692	0.17376	4.43607	0.3536	0.0170644
C1orf234 ENSG00000227868	0.0862503	0.218391	0.245206	0.351045	0.254243	0.240178	0.0131288	0.227948	0.0432999	0.0827965
C1orf27 ENSG00000157181	0.417823	1.87527	22.161	0.589918	7.0185	0.350283	3.9148	2.18289	1.34673	9.51895
[truncated: 15,949 more rows]
