# Supplementary material for: Spatial maps of prostate cancer transcriptomes reveal an unexplored landscape of heterogeneity
Source: Nat Commun. 2018 Jun 20;9:2419. doi: 10.1038/s41467-018-04724-5 (PMC6010471; doi:10.1038/s41467-018-04724-5)
Supplement: Supplementary file 9 — Supplementary Data 6 [file 41467_2018_4724_MOESM9_ESM.zip › Supplementary Dataset 3/experiment0006-expected-features.tsv]

	Factor 1	Factor 2	Factor 3	Factor 4	Factor 5	Factor 6	Factor 7	Factor 8	Factor 9	Factor 10
A1BG ENSG00000121410	1.89284	0.144521	0.508488	0.00119385	0.0203504	3.36381	0.465686	1.86038	0.0573734	0.187079
A1CF ENSG00000148584	0.201789	0.00023139	0.063421	0.152794	0.0941729	0.0217071	0.00774354	0.00082119	2.52811	0.0490595
A2M ENSG00000175899	378.743	11.077	1.12017	0.176509	11.816	408.193	196.258	325.886	363.956	0.0630836
A2ML1 ENSG00000166535	0.0288523	0.619966	2.95648	0.194633	8.31398	0.278785	8.74512	1.88956	0.823761	0.0152351
A4GALT ENSG00000128274	0.0899742	69.5901	1.55478	0.945444	1.06887	0.480037	41.6927	104.304	23.7297	6.74296
AAAS ENSG00000094914	15.1667	6.47597	40.3881	73.6546	2.41749	0.355462	2.67192	24.0532	0.847427	9.81187
AACS ENSG00000081760	3.20722	0.189456	19.095	0.969673	0.161989	11.998	7.39996	20.5271	0.189206	9.04745
AADAC ENSG00000114771	0.482927	0.0132525	7.29553e-07	0.0973666	0.141962	0.00123099	0.0663086	0.0277876	0.0157528	0.021614
AADACL2 ENSG00000197953	0.013753	0.334865	0.319279	0.138446	0.108031	0.00188438	0.00902449	0.11927	0.175499	0.0665196
AADACL4 ENSG00000204518	0.374026	0.156191	0.262677	0.654778	0.301924	0.0791907	0.00115319	0.48067	0.227494	0.231868
AADAT ENSG00000109576	0.0268973	4.35026	11.4684	16.5788	0.0595796	2.02291	3.52172	0.693004	7.97667	10.326
AAED1 ENSG00000158122	0.116955	0.806734	0.934135	0.0739675	6.9745	15.6366	9.20014	16.9464	4.05965	9.21666
AAGAB ENSG00000103591	3.59506	0.0749869	11.9079	0.921827	8.05331	56.5442	47.1812	0.119993	2.0421	11.7267
AAK1 ENSG00000115977	5.73293	11.6046	36.4644	1.51	15.5689	1.14715	19.5653	4.11564	12.2868	22.0243
AAMDC ENSG00000087884	2.41996	219.709	7.41291	3.3911	1.09984	43.1641	4.09147	4.36789	25.5788	1.19828
AAMP ENSG00000127837	44.9549	32.7468	85.0511	114.201	6.32804	59.1235	187.252	55.914	104.72	58.868
AAR2 ENSG00000131043	1.02599	24.5376	0.0593304	37.2761	39.9456	53.9431	36.2493	5.58384	2.72761	0.969973
AARD ENSG00000205002	2.26317	1.75557	0.0534335	0.29135	0.172549	0.470564	0.871181	0.747587	1.16027	0.369016
AARS ENSG00000090861	55.8194	66.8927	4.67931	1.06145	45.5824	82.7408	7.78489	0.518235	7.27361	26.3164
AARSD1 ENSG00000266967	3.87708	0.0432167	0.00497538	1.93694	0.257489	13.472	0.583051	0.481664	0.809072	2.2433
AASDH ENSG00000157426	7.8947	0.0201315	3.50046	0.0308918	5.57767	0.484879	0.939264	0.0582028	0.313439	0.0460055
AASDHPPT ENSG00000149313	0.925437	0.121561	15.3687	0.164678	0.230017	0.672069	2.55892	1.35312	0.00176758	3.14902
AASS ENSG00000008311	8.13075	0.289333	1.24041	0.167094	0.130826	0.742178	2.94194	2.19696	0.69983	0.0313749
AATF ENSG00000275700	14.1931	54.9216	14.1027	21.0464	0.249146	38.9856	9.04492	16.6852	4.07461	4.33514
AATK ENSG00000181409	2.40786	5.97481	0.231327	0.356766	0.0399442	0.531439	2.20191	0.451842	0.211799	0.470417
AATK-AS1 ENSG00000225180	0.0488034	0.272711	0.00317941	0.000754199	0.0351607	0.0110426	0.0162912	0.000319875	0.0289711	0.00626471
ABAT ENSG00000183044	0.436667	0.279621	9.57801	9.57818	8.33057	0.262544	2.50647	0.199494	0.0523949	0.220063
ABC13-47488600E17.1 ENSG00000283199	2.25186	2.321	1.45294	0.518979	0.514014	0.89605	6.55675	0.143224	1.71888	0.0833323
ABC13-47656900H15.1 ENSG00000283566	0.668734	0.269003	0.206969	0.113557	0.428127	0.515713	5.56921	0.648317	0.309123	0.662747
ABC7-42404400C24.1 ENSG00000277758	0.0379087	0.913846	0.0264906	0.0287515	0.0588697	0.0413456	0.480851	0.49948	0.165599	0.00288673
ABCA1 ENSG00000165029	1.23604	1.16132	0.222219	0.257557	1.55042	2.0656	4.01118	4.86068	1.51942	9.89407
ABCA10 ENSG00000154263	0.144987	2.09303	0.574114	0.336897	0.176758	1.23876	9.06021	1.21785	0.714098	0.179649
ABCA12 ENSG00000144452	3.78607	0.177749	0.0693234	0.207317	0.279463	0.0686679	0.448998	0.402278	0.64411	0.0614322
ABCA13 ENSG00000179869	0.819198	0.297271	0.0517923	0.0669736	0.0595278	0.0603993	0.812153	0.182969	0.0511808	0.0918171
ABCA2 ENSG00000107331	8.36745	22.1168	32.7881	42.45	2.74475	1.8542	20.132	54.4887	12.0732	6.08257
ABCA3 ENSG00000167972	16.0699	0.72644	4.72298	8.55832	0.344151	9.20251	0.279725	0.100086	10.0288	0.120077
ABCA4 ENSG00000198691	0.00917644	0.331321	0.202127	0.209041	0.240731	0.330783	0.516436	0.187731	0.05781	0.107223
ABCA5 ENSG00000154265	1.73363	0.251215	2.21328	0.350591	7.38106	0.380973	21.9547	0.476187	11.5475	6.75769
ABCA6 ENSG00000154262	0.413171	1.62916	0.0196269	0.283653	0.237644	0.929611	0.3292	0.385428	5.3472	0.0311564
ABCA7 ENSG00000064687	1.46089	0.0102777	0.10265	25.048	1.21647	2.17163	13.4847	0.643411	20.0871	0.52069
ABCA8 ENSG00000141338	0.526556	1.95472	12.9858	5.55155	3.40147	4.84326	1.2811	51.3075	0.0082916	0.18631
ABCA9 ENSG00000154258	0.162414	2.06616	1.1539	11.4736	0.856834	3.83367	1.55181	0.0868536	0.420374	0.00432408
ABCB1 ENSG00000085563	0.00322108	5.98352	1.17734	0.508606	0.434871	0.0475279	3.9181	0.160885	1.13152	0.115525
ABCB10 ENSG00000135776	6.93596	0.153892	1.85829	0.612068	0.304962	2.08052	0.214633	0.0870756	1.93215	15.2168
ABCB11 ENSG00000073734	3.38601	0.356661	0.0628874	0.0320201	0.07203	0.0532014	0.055484	0.100007	0.0155229	0.0334959
ABCB4 ENSG00000005471	2.29069	5.47781	0.180579	0.246938	0.341777	0.296272	0.0921125	0.965384	0.116144	0.849395
ABCB5 ENSG00000004846	0.0272895	0.768712	0.347488	0.221881	0.105743	0.182546	0.564774	0.430778	0.0448282	0.424504
ABCB6 ENSG00000115657	4.96544	0.143973	0.0847701	1.18153	0.929202	1.2793	0.324724	0.264174	0.350337	0.154768
ABCB7 ENSG00000131269	2.39856	0.578639	0.361856	0.36366	0.0906167	36.8787	13.2534	2.34128	2.15101	1.60131
ABCB8 ENSG00000197150	17.5023	19.3543	8.10864	3.11725	7.99105	0.0984969	1.08744	15.1386	1.11725	0.524457
ABCB9 ENSG00000150967	12.057	17.7839	0.584075	0.014434	0.112919	8.76041	3.42374	0.0611877	0.196671	0.475217
ABCC1 ENSG00000103222	25.2013	10.1543	11.2881	0.0758272	16.9419	25.1833	23.5075	3.2031	0.372959	5.65721
ABCC10 ENSG00000124574	0.1607	17.9619	0.853344	3.43287	42.51	3.87396	17.4116	5.0636	11.7655	0.0156712
ABCC11 ENSG00000121270	0.105285	0.082947	8.10055	0.135186	0.00521587	0.0998536	0.00873244	0.000339274	0.292688	1.33626
ABCC12 ENSG00000140798	0.200736	2.51457	0.0558646	0.00608636	0.024027	0.0856098	0.239464	0.194807	0.113873	0.0258417
ABCC2 ENSG00000023839	0.10438	0.0219972	0.034924	0.0630498	0.0161325	0.251126	0.0415945	0.29046	0.0167532	0.00011675
ABCC3 ENSG00000108846	0.925117	28.343	15.7644	37.2841	20.3191	17.998	156.856	0.555085	7.59695	0.289018
ABCC4 ENSG00000125257	0.419304	0.0984707	33.1296	0.477414	41.0245	0.333048	12.6632	0.32128	0.169923	21.5248
ABCC5 ENSG00000114770	0.85923	32.454	35.2217	0.553362	2.36484	98.5976	121.219	0.498634	1.15839	1.07607
ABCC6 ENSG00000091262	5.13481	0.51612	0.505856	2.5367	3.56062	0.176186	2.27106	0.0898559	0.457949	7.60541
ABCC8 ENSG00000006071	1.09272	94.5256	8.17201	14.4527	0.0509473	5.67389	1.78236	141.754	1.04444	0.11625
ABCC9 ENSG00000069431	9.83836	0.82926	0.443958	0.662803	0.337597	0.158997	0.00125134	0.244842	18.9467	0.00443441
ABCD1 ENSG00000101986	20.6567	9.11003	0.0100857	20.5292	0.86982	0.15077	1.21668	39.2913	0.235449	8.48209
ABCD2 ENSG00000173208	0.448082	0.975485	0.0187796	0.0228489	0.19143	0.143426	0.00148085	0.979281	0.591759	0.234653
ABCD3 ENSG00000117528	3.35249	0.995933	17.2897	4.0091	0.909208	2.70115	11.4592	0.514843	0.786938	2.34893
ABCD4 ENSG00000119688	0.6725	5.56007	12.7177	0.464014	1.02647	3.73334	1.95997	0.0377515	22.8038	5.68177
ABCE1 ENSG00000164163	1.97	0.929767	7.96174	0.430515	1.08941	3.26435	22.1529	0.892245	0.847406	10.3636
ABCF1 ENSG00000204574	0.116463	226.683	61.1692	3.49381	1.2387	86.4959	11.7974	0.79169	10.1385	71.3513
ABCF2 ENSG00000033050	45.3639	177.408	45.8729	5.73852	0.178895	44.3125	84.7414	33.6235	0.332511	5.39664
ABCF3 ENSG00000161204	48.1403	3.62339	14.6265	60.4448	2.8329	1.22703	2.06723	4.46696	5.90209	7.80623
ABCG1 ENSG00000160179	0.278618	2.8928	2.79073	6.34598	6.63838	46.2081	3.01323	0.180469	0.499756	11.0092
ABCG2 ENSG00000118777	1.2532	3.38356	0.12997	1.82334	1.45936	19.3416	14.6382	0.733243	17.1395	0.753734
ABCG4 ENSG00000172350	1.18194	0.307812	0.0916423	0.101803	0.146543	0.0245555	0.0365408	0.223863	0.242974	0.062137
ABCG5 ENSG00000138075	0.137766	0.61068	0.000814494	0.0724088	0.005548	0.0315947	0.0790406	0.37858	0.0914705	0.0120371
ABHD1 ENSG00000143994	1.15948	19.5856	1.3351	0.263629	0.755773	0.564528	0.879657	0.583871	1.93085e-05	0.0475425
ABHD10 ENSG00000144827	6.35321	1.37345	3.47535	5.94148	4.32392	99.3829	0.363211	0.316519	1.74758	0.519534
ABHD11 ENSG00000106077	3.17822	114.133	28.6341	20.3582	0.563424	75.8388	65.2147	0.250489	0.277463	17.1629
ABHD12 ENSG00000100997	16.1573	143.869	61.732	84.9575	28.8372	59.7457	191.806	3.25134	5.13931	30.7839
ABHD12B ENSG00000131969	0.00122844	0.0176316	0.0270743	0.0357233	0.0730643	0.144227	0.191521	0.0335193	0.0111442	0.0198394
ABHD13 ENSG00000139826	7.08995	1.95923	17.6502	2.41669	4.15904	0.121314	19.3374	8.83315	2.08388	12.5652
ABHD14A ENSG00000248487	36.3571	12.014	12.6641	24.8419	6.30316	11.9111	3.47055	3.28568	4.89977	10.8935
ABHD14A-ACY1 ENSG00000114786	0.269993	0.000439022	0.00215142	0.119515	0.102349	0.0410765	0.0725574	0.0311794	0.14699	0.000815698
ABHD14B ENSG00000114779	136.412	78.3455	52.8034	182.146	29.1364	2.35192	50.748	49.2678	2.12496	2.62303
ABHD15 ENSG00000168792	28.0876	2.34031	1.96902	0.108577	0.528624	0.064205	32.8007	0.374929	4.11907	1.20492
ABHD16A ENSG00000204427	0.00985056	1.03041	2.88154	2.33897	0.983436	19.629	18.0819	8.30832	5.67161	0.44724
ABHD17A ENSG00000129968	56.8523	18.0318	9.92219	47.5739	9.17544	4.86124	0.96417	19.8343	5.741	19.801
ABHD17B ENSG00000107362	2.16845	1.0779	2.18898	0.680538	2.62627	13.8191	12.8996	0.230308	1.28904	0.0672515
ABHD17C ENSG00000136379	0.0453966	0.710088	4.89011	13.9901	0.52301	2.65765	7.28877	0.556292	5.05187	5.89067
ABHD18 ENSG00000164074	3.67638	0.0567625	14.3997	0.00892942	0.714831	0.333975	0.345533	2.61043	0.0461408	1.07322
ABHD2 ENSG00000140526	0.565682	0.628022	85.6704	0.181267	46.4721	0.424314	34.9489	4.84082	2.06488	36.9293
ABHD3 ENSG00000158201	0.394739	0.0653855	6.954	1.34604	3.04775	3.91868	0.879188	0.598173	2.96383	2.86786
ABHD4 ENSG00000100439	24.1506	58.2549	0.000346738	14.4021	7.7267	42.0217	35.9973	2.95187	0.612387	0.0794852
ABHD5 ENSG00000011198	0.271985	5.69297	0.116069	0.375457	2.30718	1.53009	0.00148589	0.075529	0.22277	0.124587
ABHD6 ENSG00000163686	6.9699	0.262336	12.9478	11.0529	1.06839	1.05344	50.1247	0.673506	0.210772	10.0233
ABHD8 ENSG00000127220	1.84774	12.7465	0.98006	8.33846	9.83385	7.27813	14.8146	26.6493	26.9849	1.12396
ABI1 ENSG00000136754	0.687676	0.403957	16.9313	2.14494	13.7216	0.0130989	84.4656	1.55532	1.31383	0.111474
ABI2 ENSG00000138443	2.57239	12.3921	20.6984	0.0225105	1.17758	66.446	26.0797	6.82915	9.64532	14.4372
ABI3 ENSG00000108798	0.709279	64.5289	2.91411	0.154865	2.52112	1.46476	7.35658	2.1649	13.4648	0.696576
ABI3BP ENSG00000154175	1.31313	0.269146	0.126521	2.83715	1.17251	0.18025	0.18833	1.1379	0.621587	0.0773696
ABL1 ENSG00000097007	9.26658	57.7883	32.4213	53.4548	2.7845	136.562	12.1898	109.202	74.2979	35.307
ABL2 ENSG00000143322	37.2656	1.00672	0.799027	0.048545	8.19904	2.44065	35.352	17.6961	81.9198	2.56499
ABLIM1 ENSG00000099204	15.8372	167.487	3.88687	39.3603	31.6729	0.477834	255.601	100.56	72.9438	8.85463
ABLIM2 ENSG00000163995	6.59034	0.272236	0.0190993	0.212335	0.692632	0.193311	0.0862948	0.958653	7.40353	0.641296
ABLIM3 ENSG00000173210	68.5328	1.35913	8.57362	0.28708	1.88431	3.18045	62.8283	0.545859	0.00506097	0.139903
ABO ENSG00000175164	0.305935	1.39751	0.515117	1.45013	1.72315	24.3945	43.9992	0.513812	1.20545	9.17823
ABR ENSG00000159842	0.21073	2.58922	7.98408	2.01534	1.23683	176.155	158.494	74.0925	5.91469	18.5365
ABRA ENSG00000174429	0.335392	5.3757e-05	0.701544	0.0245082	0.3354	0.0351925	0.0243977	0.358644	0.245442	0.00282775
ABRACL ENSG00000146386	0.540665	0.424779	2.34492	0.259441	0.0812639	0.0748608	0.713474	0.0249983	0.226494	8.09701
ABT1 ENSG00000146109	5.84008	1.87942	1.15803	1.28955	0.806325	51.6231	3.0994	2.0951	1.35901	13.0454
ABTB1 ENSG00000114626	228.631	32.7258	19.2569	11.2318	17.7515	0.0207323	34.5114	48.6167	3.96775	5.7855
ABTB2 ENSG00000166016	18.829	18.6295	0.956083	0.338795	0.298748	1.61569	11.4945	30.9405	0.570083	0.989114
AC002429.5 ENSG00000236197	0.00389905	0.318058	0.0481395	0.0108972	0.20206	0.093115	0.00727709	0.0460039	0.0951355	0.0269163
AC004076.7 ENSG00000268533	0.00170262	0.00721581	0.0816439	0.0727319	0.0424391	0.0139105	0.0757323	0.0191536	0.00212469	0.0537015
AC004158.1 ENSG00000280264	0.0673693	0.204197	0.00439518	0.0102001	0.000623036	0.0612931	0.0132532	0.00587239	0.115569	0.200256
AC004381.6 ENSG00000005189	0.0373194	12.5333	0.750301	0.630854	21.6326	8.55528	1.58312	0.391505	0.218615	2.46044
AC004754.3 ENSG00000269881	2.14691	1.40221	3.8878	0.0298402	0.671119	2.06991	0.255498	0.287733	0.00936921	0.47005
AC004813.1 ENSG00000279777	0.0540515	0.474279	0.376938	0.0579197	0.00338984	0.000190955	0.0368206	0.14892	0.131916	0.0950356
AC004824.1 ENSG00000280226	0.0231804	0.101861	0.0274091	0.0115976	0.0770303	0.0434075	0.0907978	0.026908	0.38109	0.0320792
AC005281.1 ENSG00000226690	0.78149	0.831553	0.212521	0.259693	0.0129365	0.216329	0.0546671	0.127714	0.111479	0.0179722
AC005477.1 ENSG00000280188	0.78958	0.0817213	0.003141	0.185747	0.00581824	0.000618868	0.0185072	0.514745	0.163028	0.0881277
AC005480.1 ENSG00000279461	3.57293	1.09963	1.12194	0.000689064	0.700763	0.202349	0.153526	0.0719739	0.899292	0.0268656
AC006116.20 ENSG00000267710	0.0288577	0.497162	0.265988	0.0248716	0.13467	0.478498	0.127391	0.357015	1.69396	0.156985
AC006328.1 ENSG00000280301	0.0429007	0.0822607	0.143966	0.134404	0.144521	0.22332	0.513502	0.655594	0.152875	0.0349102
AC006386.1 ENSG00000279115	2.20571	3.16303	1.5023	2.42414	0.122566	3.39159	0.108153	0.667167	0.0993744	0.0499485
AC006994.3 ENSG00000279317	0.0016673	0.293093	0.0778454	0.732716	0.0456749	0.597984	0.402387	0.0628331	0.715826	0.158282
AC007040.11 ENSG00000258881	0.00992911	0.0662741	0.00282746	0.0863679	0.000535813	4.92528	0.107435	0.0450745	0.0155271	0.120463
AC007906.1 ENSG00000279018	0.000847252	0.760851	0.0317044	0.137599	0.220259	0.0245859	0.0393944	0.028272	0.0173831	0.0847345
AC008074.1 ENSG00000279644	0.0809897	0.0374128	0.0963446	0.029029	0.0385808	0.0239054	0.092678	0.233542	0.914468	0.24198
AC008522.1 ENSG00000279232	0.0723314	0.797262	0.399922	0.457112	0.121881	0.155622	0.329446	0.0347573	0.677753	0.0114424
AC008686.1 ENSG00000280221	0.0658908	0.057844	0.00625152	0.103821	0.0888447	0.227504	0.362499	0.0249585	0.00634677	0.000209565
AC008759.1 ENSG00000279471	0.223755	0.0113204	0.117406	0.0852122	0.0015677	0.168389	0.3843	0.0252023	0.0540215	0.0206927
AC008810.1 ENSG00000279126	0.0829981	0.0679807	0.000413636	0.0754821	0.0577665	0.0117891	0.0238258	0.080997	0.034516	0.192099
AC008914.1 ENSG00000279768	0.0697176	0.000579343	0.107915	0.0909017	0.0577592	0.0691768	0.00843703	0.00598018	0.0935231	0.0295793
AC009014.3 ENSG00000271824	0.408229	0.477222	1.00017	0.579496	1.04948	0.193648	0.940945	0.087125	1.07955	0.321258
AC009060.2 ENSG00000280252	0.0867292	0.0298802	0.113378	0.153976	0.0703193	0.111936	0.0350433	0.240702	0.0952955	0.143645
AC009977.1 ENSG00000279335	0.0186866	0.046158	0.000111655	0.106582	0.00841251	0.0247695	0.138812	0.126519	0.0464484	0.00737176
AC010731.4 ENSG00000235118	0.25565	0.0514738	0.0641393	0.0617774	0.0122765	0.00390368	0.273983	0.265739	0.0154268	0.0726575
AC011155.1 ENSG00000280098	0.0638604	0.0207207	0.0634358	0.0103154	0.0521419	0.000747614	0.101584	0.178499	0.125472	0.512432
AC011380.1 ENSG00000281227	0.0336435	0.0235498	0.0125591	0.0766123	0.062878	0.00444888	0.0256385	0.063214	0.0848302	0.000353941
AC012005.1 ENSG00000279274	3.9752	6.58551	1.97162	3.1541	0.511998	4.88152	5.20543	3.5407	4.09544	1.48293
AC012005.2 ENSG00000279287	0.22774	0.156416	0.0201334	0.0537192	0.542343	0.0119394	0.116145	0.00149068	0.0457276	0.141533
AC012363.1 ENSG00000281676	0.0466713	0.342572	0.0268851	0.0425391	0.566046	0.0854081	0.492924	0.0086648	0.00354674	0.501583
AC013269.5 ENSG00000184761	0.0214583	0.269099	0.12646	0.097548	0.11087	0.114331	0.0510487	0.101101	0.105968	0.00219671
AC013461.1 ENSG00000091436	102.361	0.0331992	11.1	0.786709	2.04651	2.19239	5.38905	16.3496	4.27621	6.13124
AC016142.1 ENSG00000280141	0.0237864	0.053274	0.0827354	0.0657468	0.00538655	0.0752741	0.114299	0.252685	0.112297	0.0294199
AC016549.1 ENSG00000281325	0.0503169	0.00370505	0.136378	0.00060813	0.00924252	0.0494619	0.335084	0.137758	0.146102	0.205887
AC016577.1 ENSG00000279646	0.0312723	0.0250793	0.0533207	0.0241374	0.0168064	4.97959e-06	0.046341	0.194897	0.0231002	0.0521976
AC016991.1 ENSG00000279435	0.0946151	0.121888	0.0973859	0.0841145	0.0531995	0.00479258	0.241272	0.0502502	0.0143772	0.0161807
AC017081.1 ENSG00000279921	0.00257704	0.0372657	0.0333965	0.162786	0.175125	0.0183903	0.501563	0.0226668	0.0497236	0.236309
AC018512.1 ENSG00000279808	0.0320592	0.129134	2.01139e-05	0.0836494	0.174302	0.119576	0.175111	0.00268949	0.0711158	0.00401151
AC018902.1 ENSG00000280817	0.00169256	0.147443	0.0110853	0.0176733	0.196882	0.00148298	0.26838	0.0318902	0.026548	0.000280815
AC021106.1 ENSG00000279386	0.0185994	0.198364	0.000115908	0.030406	0.0819787	0.0165235	0.0095174	0.114469	0.10452	0.094245
AC024060.1 ENSG00000281584	0.0117316	0.0425212	0.0745689	0.0110418	0.0266915	0.0447773	0.0493428	0.0871783	0.0295822	0.137963
AC024592.12 ENSG00000267740	0.0179692	0.0885529	0.162218	0.0183823	0.0516809	0.203998	0.364273	0.0222101	0.0947972	0.0814213
AC025335.1 ENSG00000179859	0.204553	20.37	0.212651	0.358977	0.459986	10.54	1.56795	0.248502	0.987738	0.0291266
AC055733.1 ENSG00000280127	0.00288401	0.00650644	0.0433157	0.0337084	0.000262042	0.00607933	0.0618719	0.0241847	0.171439	0.00218581
AC055866.1 ENSG00000281079	0.0421133	0.0194919	0.11286	0.0846697	0.0293226	0.135776	0.415411	0.0694422	0.1589	0.0914162
AC069063.2 ENSG00000279380	0.215001	0.0141237	0.0237903	0.0394899	0.0180481	0.120686	0.159441	0.0928934	0.126381	0.0115464
AC073130.2 ENSG00000281656	0.104325	0.0421436	0.0355787	0.06316	0.000205474	0.0306168	0.0325221	0.0372871	0.00357744	0.227255
AC073657.1 ENSG00000279937	0.00674728	0.146895	0.115479	0.0429045	0.0601605	0.0175272	0.348976	0.000822318	0.20644	0.0750356
AC074033.1 ENSG00000281137	1.15094	3.14519e-05	0.71232	0.112541	0.0403063	0.0683027	0.0245223	0.260371	2.60327	0.0641175
AC087350.1 ENSG00000281527	0.183514	0.126397	0.00167888	0.0557441	0.0237507	0.0422891	0.00937765	0.0674504	0.114546	0.0368287
AC087762.1 ENSG00000279588	0.000833211	0.0767347	0.00263785	0.00508783	0.0440117	0.0445112	0.00123056	0.0317555	0.27509	0.00166083
AC090154.1 ENSG00000278888	0.00140813	0.0812888	0.0103981	0.00200367	0.0637797	0.0384008	0.187789	0.142623	0.0626617	0.0458966
AC090498.1 ENSG00000279483	4.71158	322.193	20.1443	2.39227	32.1224	137.129	29.1801	2.6176	19.3185	1.78279
AC092384.1 ENSG00000280675	0.0982946	0.0381449	0.00167012	0.160437	0.0177695	0.231867	0.0227675	0.00825721	0.0144745	0.0426635
AC092835.2 ENSG00000233757	0.117971	0.137514	0.0560973	0.0922302	0.000426862	0.00410674	0.0324689	0.0440941	0.358405	0.0313693
AC092881.1 ENSG00000279530	0.147159	0.35097	0.0529831	0.0297399	0.0488198	0.0221178	0.0604008	0.00533857	0.0973977	0.00117269
AC100821.1 ENSG00000280473	0.0634598	0.0109714	0.121672	0.0140327	0.10244	0.0471191	0.649767	0.0242065	0.00604329	0.0451027
AC104057.1 ENSG00000280427	0.00229381	0.078388	0.0327043	0.00930612	0.0517046	0.0487952	0.231978	0.35777	0.228154	0.087301
AC104073.1 ENSG00000280410	0.00978544	0.0716852	0.0125328	0.0820925	0.0251529	0.0934798	0.84923	0.414746	0.0165216	0.00039047
AC104304.4 ENSG00000283473	4.3883e-07	0.0825013	0.0208472	0.0522999	0.0323125	0.00243532	0.480266	0.283811	0.0820747	0.0810608
AC104389.2 ENSG00000279824	0.100518	0.0148294	0.00383998	0.00282797	0.0943324	0.0884096	1.59138	0.0551625	0.0770074	0.0823247
AC104981.1 ENSG00000278938	0.0248188	0.0636196	0.147284	0.0019765	0.299999	0.168605	0.0739938	0.348534	0.090908	0.171753
AC105009.1 ENSG00000281855	0.0248176	0.0159227	0.0566543	0.139725	0.146733	0.0566691	0.0208408	0.0372438	0.00676149	0.0433599
AC105052.1 ENSG00000279168	0.241335	0.440513	0.17153	3.10491	0.0149383	0.12979	0.243256	0.773152	0.311781	0.633933
AC109486.1 ENSG00000280447	0.011412	0.0202524	0.0118923	0.0151219	0.0598166	2.80216e-05	0.0691419	0.290388	0.00739785	0.00265916
AC109829.1 ENSG00000233438	0.134438	0.0100042	0.00278045	0.135398	0.0768286	0.207283	0.291972	0.00806786	0.0187212	0.0562107
AC110602.1 ENSG00000281267	0.0899362	0.0726159	0.0631386	0.218179	0.366008	0.136075	2.20252	0.185671	0.0029029	0.0297851
AC110615.1 ENSG00000279909	2.66593	0.418404	0.85966	4.29359	0.618922	2.5381	0.0951055	1.06719	0.0856888	1.87956
AC112719.1 ENSG00000280671	0.077041	0.023214	0.00542542	0.0141888	0.068883	0.00402182	0.116452	0.00332262	0.0270258	0.205644
AC113404.1 ENSG00000254893	0.398023	0.383993	0.807085	0.00255089	6.70428	0.00251352	15.0119	31.0851	5.38221	5.79987
AC118758.1 ENSG00000268187	0.0277279	0.0366969	0.0462012	0.10021	0.0254952	0.0359834	0.0720798	0.19902	0.0301201	0.107836
AC131097.4 ENSG00000216921	6.62645	0.18013	0.228536	0.564163	2.59806	0.0409772	5.34257	0.0819083	1.06844	0.00769293
AC131263.1 ENSG00000280550	0.196613	0.173819	0.0630751	0.321278	0.000137589	0.0762468	0.068506	0.00017735	0.0210288	0.0205252
AC138517.6 ENSG00000283288	0.000522086	0.322429	0.0900242	0.852671	0.316036	0.12625	0.0501146	0.0421636	0.257615	0.0337838
AC138647.1 ENSG00000226490	0.0617047	0.0842106	0.150249	0.00128355	0.0148937	0.108499	0.0458237	0.0485064	0.38844	0.322384
AC138969.4 ENSG00000183889	4.52793	162.52	21.8421	43.1102	1.66508	3.14541	83.0217	7.80817	4.58188	13.3006
AC241377.1 ENSG00000281741	2.90549	8.89121	5.24706	10.0397	2.04876	1.33803	9.47387	0.0340703	1.12615	5.76924
AC241585.1 ENSG00000281571	3.48978	0.220325	1.67069	0.219358	1.66455	0.234274	2.4204	0.0648367	0.278123	0.101503
AC242988.1 ENSG00000278939	0.370382	0.0208746	0.00288776	0.0149151	0.15805	0.000292733	0.14043	0.0191106	0.0130423	0.0266172
AC243756.1 ENSG00000270339	0.0365122	0.00914957	0.218246	0.0493473	0.228473	0.284663	0.156488	0.0768251	0.26115	0.24152
AC243945.1 ENSG00000279510	0.00540619	0.0305339	0.0294847	0.390404	0.0295926	0.0384085	0.00133337	0.0536483	0.0223753	0.0910933
AC245100.1 ENSG00000280649	3.67868	1.99196	0.96492	5.57284	0.347354	2.78951	21.2995	4.51334	5.69282	9.08189
ACAA1 ENSG00000060971	12.273	355.276	145.824	6.08633	47.3703	0.963203	77.0884	2.57559	1.58623	46.9654
ACAA2 ENSG00000167315	42.6325	0.541651	2.90738	0.124701	0.188126	46.0654	0.591404	0.0767143	0.0189116	47.248
ACACA ENSG00000278540	0.570254	0.992862	27.3375	55.731	11.4206	85.6535	0.594856	2.80613	0.0493066	11.3646
ACACB ENSG00000076555	108.106	17.3914	1.48348	0.567087	0.843339	51.9023	4.98636	12.9855	11.379	0.360314
ACAD10 ENSG00000111271	0.283944	0.999301	14.7355	17.5537	0.292484	0.223364	1.89239	0.454555	1.0365	1.34442
ACAD11 ENSG00000240303	0.458267	0.0665273	0.486772	0.753506	0.514544	0.00940774	0.973838	0.227017	0.23177	0.0295872
ACAD8 ENSG00000151498	0.512275	0.244704	1.09297	17.2449	6.08776	0.155536	0.225338	0.0110769	0.310977	14.0349
ACAD9 ENSG00000177646	0.516263	100.741	35.355	2.18134	5.54786	6.83241	87.9351	0.0980723	2.20965	0.514663
ACADL ENSG00000115361	1.30228	0.495101	12.7696	0.00312458	11.1642	1.27309	11.9574	2.90332	0.00714109	9.98104
ACADM ENSG00000117054	0.0750381	0.249482	26.0192	0.0818819	5.17668	1.25657	19.4063	23.1612	0.610878	4.67738
ACADS ENSG00000122971	8.39679	25.099	0.192313	20.2925	9.04008	10.8879	1.92462	15.9378	6.05686	15.2723
ACADSB ENSG00000196177	1.57577	0.769343	22.039	1.68844	2.88571	1.89384	0.294881	0.886032	2.13205	11.9931
ACADVL ENSG00000072778	329.498	15.1019	352.451	877.45	180.503	70.2063	789.457	218.269	156.419	356.373
ACAN ENSG00000157766	16.4347	0.476353	0.127705	0.12826	0.0188603	0.0211318	0.0070097	0.144968	0.796744	0.00316447
ACAP1 ENSG00000072818	3.63477	29.5775	2.80455	3.66669	1.13352	0.0109552	4.19209	0.734775	5.61655	1.00038
ACAP2 ENSG00000114331	0.0620154	2.13195	0.0712914	1.50469	2.46424	1.02939	10.6225	52.8702	0.238561	30.2184
ACAP3 ENSG00000131584	49.7519	4.4007	24.9833	86.6807	13.319	15.0518	1.43962	43.735	9.47012	5.43175
ACAT1 ENSG00000075239	71.141	4.46641	25.2599	0.0176884	14.5904	41.047	3.91067	48.4841	0.283611	0.750786
ACAT2 ENSG00000120437	0.634704	46.688	78.7157	2.67567	29.8135	17.0341	31.8354	0.386561	0.903036	4.21847
ACBD3 ENSG00000182827	0.822822	1.64342	1.88002	12.493	2.22256	27.3868	44.1208	3.90152	5.18469	11.9223
ACBD4 ENSG00000181513	1.59575	58.919	2.6329	78.4304	0.504892	66.4412	1.9607	52.4515	39.2928	11.4366
ACBD5 ENSG00000107897	0.722606	0.311772	13.8283	0.0293796	0.425303	0.0355517	7.70067	2.29027	0.452426	0.910285
ACBD6 ENSG00000230124	0.0845836	82.6943	11.8147	0.790808	1.81376	2.04718	33.5478	6.0615	11.7649	0.685129
ACBD7 ENSG00000176244	0.0987079	0.178571	0.0533884	0.000836779	0.0445153	0.0604887	0.171019	0.0102338	0.0660542	0.0391356
ACCS ENSG00000110455	6.47159	9.05622	1.39616	28.3086	6.3565	4.80861	0.403618	0.427644	6.19071	1.99716
ACCSL ENSG00000205126	0.0820582	0.135124	0.113568	0.0698883	0.0474817	0.12663	2.93947	0.237922	0.25368	0.127661
ACD ENSG00000102977	0.795749	84.74	33.2607	17.2131	0.0557531	11.7571	6.46015	31.4611	0.403368	1.16291
ACE ENSG00000159640	2.07258	1.87844	15.7606	25.1101	4.90927	2.26072	23.9614	0.949847	0.198345	1.62151
ACE2 ENSG00000130234	0.923418	0.315518	0.0749602	0.179471	0.0218412	0.534116	2.30645	0.000742057	0.120019	0.514687
ACER1 ENSG00000167769	0.114396	2.36456	2.0965	0.373375	1.89599	0.285333	1.1604	0.0838045	0.16539	0.035768
ACER2 ENSG00000177076	0.00210881	0.0720767	0.0112795	0.00849078	0.00044424	0.0291138	3.29762	0.0560323	0.0364738	0.292284
ACER3 ENSG00000078124	4.95487	11.0388	31.3222	1.45344	0.2365	15.6847	0.868619	4.57302	1.35	2.07526
ACHE ENSG00000087085	1.68401	26.5642	0.00630505	0.749993	0.699654	34.9444	101.341	1.01474	51.9009	0.391503
ACIN1 ENSG00000100813	0.019623	0.133141	64.1149	34.6979	4.40647	8.87262	161.123	56.7633	9.64238	24.5264
ACKR1 ENSG00000213088	0.648002	34.8077	0.0711782	1.27997	1.09838	0.215471	6.79818	0.0235062	107.523	0.689466
ACKR2 ENSG00000144648	1.90986	0.228211	0.0776311	0.00197996	0.109458	2.60914	0.221417	0.765206	0.0191858	0.249643
ACKR3 ENSG00000144476	40.2248	4.12472	0.955456	0.644497	0.00594574	3.85695	2.52013	2.39956	79.6352	7.39111
ACKR4 ENSG00000129048	0.000511568	0.113166	0.106463	0.214931	0.0729213	0.0758255	0.0351937	0.0340504	0.0699523	0.0337904
ACLY ENSG00000131473	4.06872	2.26885	49.5998	1.78733	15.5911	27.1425	1.69516	1.73669	0.134421	18.3183
ACMSD ENSG00000153086	0.243664	0.0914815	0.011774	0.0388845	0.136221	0.168234	0.204789	0.000937786	0.536425	0.203265
ACO1 ENSG00000122729	22.8754	1.83711	1.63282	6.19756	0.00451169	8.67666	3.18617	0.0299011	1.25111	1.67251
ACO2 ENSG00000100412	11.7801	115.497	53.7898	13.6513	0.582182	60.5484	33.2069	7.97512	27.2098	14.3794
ACOD1 ENSG00000102794	0.0461529	0.0838242	0.120077	0.289207	0.129167	0.104164	0.380933	0.00760521	0.139707	0.0552739
ACOT1 ENSG00000184227	61.5838	3.34936	24.6867	1.24712	1.75957	0.184687	6.6238	3.30092	0.354507	6.63128
ACOT11 ENSG00000162390	40.5389	0.0208072	0.803139	0.770668	6.95544	3.46741	17.7682	1.1826	0.742285	0.314153
ACOT12 ENSG00000172497	0.029979	0.0147492	0.0276855	0.0602444	0.0240824	0.0460891	0.251225	1.98373	0.00847812	1.0923
ACOT13 ENSG00000112304	26.5934	0.130871	14.5968	5.6799	7.46898	3.09913	10.4667	7.18978	11.6691	6.22695
ACOT2 ENSG00000119673	76.3597	4.31189	1.77201	4.37956	0.984507	1.52495	21.9056	7.50451	0.0219928	7.46196
ACOT4 ENSG00000177465	0.0180475	0.629772	0.286735	0.0373649	0.0656428	5.54548	0.525957	0.577377	0.324499	0.992134
ACOT6 ENSG00000205669	0.0150491	0.282717	0.0381942	0.196719	0.0649557	0.00496072	0.145874	0.440203	0.107135	0.00114555
ACOT7 ENSG00000097021	38.1367	120.757	7.67983	2.17861	14.3762	0.360003	6.52144	6.88795	8.48564	0.413909
ACOT8 ENSG00000101473	8.99406	30.2878	5.63004	25.9375	5.71806	0.170267	2.56815	4.12899	0.58062	3.66153
ACOT9 ENSG00000123130	7.30911	56.6909	12.5577	0.10448	9.5293	41.9848	5.69343	2.39064	3.49246	13.5508
ACOX1 ENSG00000161533	14.1339	162.722	106.665	6.41711	24.5483	28.2324	102.028	15.9471	0.891253	51.4082
ACOX2 ENSG00000168306	3.15146	0.0427658	0.151764	0.41104	5.95504	56.811	0.937439	1.05368	0.398598	23.3975
ACOX3 ENSG00000087008	18.9984	2.10427	20.9653	22.178	9.08107	3.54883	26.9602	0.104228	3.92288	14.3472
ACOXL ENSG00000153093	1.90169	2.16011	2.4683	0.524457	4.72887	0.158457	5.76819	0.245129	0.499276	0.47004
ACP1 ENSG00000143727	0.64969	15.3888	37.0302	7.0853	8.9368	4.99858	15.6291	7.01351	1.59562	11.6157
ACP2 ENSG00000134575	18.0727	21.542	37.416	42.9022	18.7427	46.8407	2.76797	0.011606	56.9186	9.29451
ACP5 ENSG00000102575	1.67826	3.64144	5.90953	12.3869	30.4421	0.455206	18.844	3.64526	21.0659	0.00157028
ACP6 ENSG00000162836	0.0726022	16.9725	14.7385	8.37117	11.25	2.023	16.9443	3.79431	18.5119	1.16238
ACP7 ENSG00000183760	0.22964	0.00144873	0.144631	0.0453397	1.45976	0.438321	0.679845	0.00273317	3.30004	0.116024
ACPP ENSG00000014257	0.778651	0.587202	536.605	81.9822	886.629	0.177553	1.45885	0.650327	0.333041	25.7959
ACPT ENSG00000142513	0.166209	0.0423739	0.0653657	0.0985845	0.0573097	0.0463156	0.163472	0.4306	0.161624	1.22479
ACR ENSG00000100312	0.0907066	0.416614	0.0197295	1.10975	0.00590439	1.14201	0.216685	0.978902	0.763416	0.9038
ACRBP ENSG00000111644	0.176758	0.0592576	3.75368	1.29958	0.261622	1.01133	1.60346	6.88258	0.460028	0.357272
ACRC ENSG00000147174	0.175467	0.0667796	0.212483	0.0105605	0.0509024	0.0867902	0.591671	0.086446	2.20584	0.325633
ACRV1 ENSG00000134940	0.0425855	0.291723	0.0829712	0.135561	0.0499307	0.0021501	0.359553	0.0530283	0.345607	0.126279
ACSBG1 ENSG00000103740	0.997707	0.16562	3.91122	6.87279	7.99519	1.18688	3.1483	3.82604	0.570954	13.313
ACSBG2 ENSG00000130377	0.288751	0.333107	2.5536e-05	0.00797663	0.000650425	0.147754	0.345652	0.00624992	0.00254456	0.0440785
ACSF2 ENSG00000167107	1.5769	49.4624	0.964067	54.1175	14.9736	6.86174	60.5444	18.9782	0.158796	20.452
ACSF3 ENSG00000176715	18.5766	21.2995	13.9863	93.61	9.36393	18.5265	0.283696	10.8129	47.1194	0.0717409
ACSL1 ENSG00000151726	0.105086	0.991167	49.4243	0.834159	0.670321	5.97454	36.5722	0.176484	6.16629	7.97302
ACSL3 ENSG00000123983	1.18657	1.07225	93.8685	0.0995804	40.971	7.23781	27.7609	4.37176	1.23472	29.7457
ACSL4 ENSG00000068366	10.6712	0.192703	1.13231	0.426688	1.01152	0.00124108	118.153	14.5552	0.442868	0.0469228
ACSL5 ENSG00000197142	0.257818	0.00451802	0.546884	0.0351398	0.410551	2.48781	107.68	21.7368	4.19412	180.804
ACSL6 ENSG00000164398	0.384117	1.55512	0.260552	0.111756	0.10728	0.0613985	0.577108	0.619603	0.0566443	0.46196
ACSM1 ENSG00000166743	0.19003	0.0593235	0.639177	0.115472	31.6494	0.204906	0.0590703	0.0276372	0.0183339	8.35159
ACSM2A ENSG00000183747	0.323342	0.0242029	0.105055	0.171877	0.0320869	1.79259e-05	0.173314	0.134236	0.303681	0.016942
ACSM2B ENSG00000066813	0.959468	1.05359	0.6141	0.0203453	0.0488862	0.142573	0.747939	0.262995	0.0476334	0.0597065
ACSM3 ENSG00000005187	0.339948	0.843192	34.6645	2.8023	21.5353	1.22929	1.82815	1.7611	0.737	7.57362
ACSM4 ENSG00000215009	0.0592283	0.27581	0.332348	0.0266039	0.00274099	0.0573858	0.559166	0.366103	0.0347199	8.86833e-05
ACSM5 ENSG00000183549	0.111455	0.742561	0.109779	0.533589	0.638027	0.0277251	0.0621547	1.63752	0.0163573	1.43516
ACSM6 ENSG00000173124	0.244396	0.0756226	0.0466513	0.0281837	0.096608	0.025191	18.3752	0.0308375	0.0288705	0.0141528
ACSS1 ENSG00000154930	1.09384	21.2931	97.0105	91.5829	90.9546	1.51986	38.0495	1.34752	37.3147	41.9942
ACSS2 ENSG00000131069	7.81067	205.944	0.425433	2.83535	3.59252	216.599	11.7866	28.1482	20.6946	4.4751
ACSS3 ENSG00000111058	2.45938	1.58014	6.70464	0.334213	0.276699	0.0624759	0.835849	14.7379	3.66404	0.478476
ACTA1 ENSG00000143632	35.5901	0.431427	0.212151	0.117723	0.0450108	0.231528	0.319016	0.834824	0.0193386	0.334942
ACTA2 ENSG00000107796	2838.95	353.905	0.0622715	2.09432	0.872901	245.926	0.00966221	3.16222	1.81621	9.32457e-05
ACTB ENSG00000075624	10272.7	8378.31	807.18	117.399	987.089	1153.05	4970.95	928.127	6137.3	107.837
ACTBL2 ENSG00000169067	0.541317	0.0419001	0.126829	0.118757	0.0516753	0.150587	0.147456	0.292979	0.0778683	0.285152
ACTC1 ENSG00000159251	67.808	2.18867	0.150029	0.240019	0.968559	0.238216	0.633462	0.277715	0.108642	0.0170928
ACTG1 ENSG00000184009	4.92925	1.43816	1028.27	13.9731	229.16	2412.12	12230.5	460.376	895.948	360.546
ACTG2 ENSG00000163017	14959.3	2531.31	0.000122413	0.915108	1.65432	344.391	1.52995	0.50037	0.598979	2.14823
ACTL10 ENSG00000182584	0.99515	1.1571	0.495018	9.89549	0.707185	0.618399	1.38595	17.6648	0.0106033	1.09535
ACTL6A ENSG00000136518	0.015468	11.3804	14.36	1.21016	0.670779	1.56083	4.30175	1.27135	2.04847	1.53137
ACTL6B ENSG00000077080	0.0700272	0.0268043	0.0361918	0.00610371	0.919232	0.0655329	0.0153699	0.0790881	0.368886	0.00662309
ACTL7A ENSG00000187003	0.0117398	0.000337474	0.0693567	0.135555	0.126547	0.567787	0.00870108	6.08482e-07	0.0417527	0.0217222
ACTN1 ENSG00000072110	1549.91	406.222	217.222	1.64078	199.984	26.8389	1255.11	549.06	290.472	130.236
ACTN2 ENSG00000077522	0.0295763	0.470763	0.0119203	0.175448	0.0118955	0.301614	1.09381	2.76748	0.0969939	0.0374442
ACTN3 ENSG00000248746	0.0122642	0.382135	0.484455	0.285325	0.0432133	0.111206	0.744802	0.121342	0.325423	0.0899999
ACTN4 ENSG00000130402	409.47	195.784	147.179	31.1643	106.16	7.82913	621.277	0.531871	138.12	36.3467
ACTR10 ENSG00000131966	7.21154	0.0472482	21.1437	0.759309	0.287692	6.27796	9.64687	1.90946	1.05755	7.73395
ACTR1A ENSG00000138107	114.503	151.092	3.8201	90.9416	5.91597	65.351	2.64957	1.78408	7.08268	13.9416
ACTR1B ENSG00000115073	66.4242	99.9876	53.7133	66.9146	14.7265	118.03	97.3041	1.69772	67.6247	18.2613
ACTR2 ENSG00000138071	2.19755	0.974546	109.3	2.64841	5.61335	10.0938	140.967	47.1486	25.4244	69.7092
ACTR3 ENSG00000115091	0.0476497	1.35971	7.35441	0.472474	2.95736	22.075	83.8567	11.6442	33.6769	1.01044
ACTR3B ENSG00000133627	0.408269	0.868023	5.49438	0.776364	0.980341	0.110055	4.75659	1.02136	1.29973	1.25451
ACTR3C ENSG00000106526	1.37158	0.325309	0.22987	10.6754	0.675569	0.28302	1.61923	3.50056	1.37786	2.5522
ACTR5 ENSG00000101442	0.378967	1.37027	3.57157	1.51397	3.2786	9.29675	6.63689	1.23832	0.000862162	1.01694
ACTR6 ENSG00000075089	1.60795	0.378521	1.73855	3.36846	0.996287	0.846342	5.95633	2.40026	3.26682	0.405429
ACTR8 ENSG00000113812	0.126988	16.8249	3.99723	1.22902	0.675343	3.9288	12.58	1.75706	6.41644	0.497707
ACTRT2 ENSG00000169717	0.0704357	0.0567255	0.272973	0.142141	0.00237443	0.026118	0.0201859	0.124798	0.00215223	0.056082
ACTRT3 ENSG00000184378	0.0102025	0.628384	0.19769	0.575756	1.03037	0.144735	0.23735	0.00573945	0.173731	0.0975763
ACVR1 ENSG00000115170	8.22455	0.284607	7.03251	0.0245519	0.108781	0.75313	13.7626	1.09462	1.01819	2.30892
ACVR1B ENSG00000135503	0.200891	1.51275	9.67326	0.536494	0.92231	1.61548	40.9642	0.679041	0.00731639	7.82723
ACVR1C ENSG00000123612	0.00251678	6.46673	0.0930734	0.00694479	0.107228	0.0311049	0.804928	0.374983	0.16934	0.272676
ACVR2A ENSG00000121989	4.55589	1.22004	2.86217	0.00673813	4.48656	1.0077	13.8096	1.04293	2.90642	0.564301
ACVR2B ENSG00000114739	0.793593	0.17279	0.928425	0.913879	0.147789	0.0864469	15.4852	0.123054	0.346433	0.208873
ACVRL1 ENSG00000139567	14.4184	203.74	0.0282184	1.14158	1.68661	1.04212	1.5044	71.6316	149.407	0.000787838
ACY1 ENSG00000243989	8.74535	6.94747	7.24056	0.110822	16.58	3.65206	6.45767	1.99928	19.6522	3.95934
ACY3 ENSG00000132744	0.955372	0.0403066	1.81664	0.320631	0.993291	0.86665	1.95034	1.18849	8.53001	0.021459
ACYP1 ENSG00000119640	0.546451	3.96161	0.836221	0.74674	4.70823	0.560437	9.00611	1.46307	0.394985	10.0533
ACYP2 ENSG00000170634	24.173	5.90205	5.37671	7.64219	0.340082	5.37956	4.91787	8.53566	0.0691619	0.715862
ADA ENSG00000196839	3.38746	43.1462	0.149289	0.634419	0.703774	0.412363	0.088834	6.08551	11.6893	5.91937
ADAD1 ENSG00000164113	0.0492043	0.0262149	0.0239339	0.246886	0.0681997	0.0263758	0.159895	0.164335	0.12018	0.0517177
ADAD2 ENSG00000140955	0.00996163	0.910809	0.0296947	1.71537	0.1889	0.135534	0.308592	0.254272	0.36838	0.0741324
ADAL ENSG00000168803	0.46218	6.71409	0.662358	0.374878	4.24583	2.34336	1.30303	9.18347	0.508424	6.68976
ADAM10 ENSG00000137845	1.4686	0.0324199	59.5566	1.31421	0.271998	1.41116	79.2319	4.3699	0.419511	9.21329
ADAM11 ENSG00000073670	21.4124	0.202179	0.954678	0.904976	0.676411	0.390319	0.00529447	0.257169	0.169394	0.330089
ADAM12 ENSG00000148848	0.835655	0.803474	2.71623	0.185467	0.0867775	0.369906	0.139787	0.0233882	0.81128	0.488393
ADAM15 ENSG00000143537	3.33578	0.706681	0.554623	107.841	46.3983	0.871317	69.0887	38.4349	61.0258	0.858934
ADAM17 ENSG00000151694	20.7112	7.44684	4.0079	0.0513841	1.61163	6.69987	10.8315	0.0511345	0.985933	0.521178
ADAM18 ENSG00000168619	0.127709	0.0719164	0.208226	0.117754	0.498627	0.0232058	0.502748	0.0325176	0.0508851	0.0369228
ADAM19 ENSG00000135074	25.3747	19.4272	0.423432	0.184512	1.36272	0.761165	1.60058	6.13833	0.80407	0.383136
ADAM2 ENSG00000104755	0.601569	6.04416	0.0293552	0.128352	0.123433	0.871047	0.284036	0.712832	0.470053	0.735279
ADAM20 ENSG00000134007	0.00684186	0.0978437	0.0176452	0.00414034	0.352483	0.0973076	0.488995	0.608171	1.3933	0.162588
ADAM22 ENSG00000008277	6.74986	0.447267	0.899492	0.400072	0.121475	1.35925	0.519528	9.34561	0.749844	1.67942
ADAM23 ENSG00000114948	1.06973	2.36257	0.328767	1.35271	0.56571	0.218912	1.23296	0.45492	5.93849	0.106545
ADAM28 ENSG00000042980	7.11229	0.927448	1.3434	0.383025	0.609736	0.0866324	11.0561	1.86234	1.38574	10.3479
ADAM29 ENSG00000168594	0.0587905	0.0143994	0.0127546	0.153564	0.0804053	0.0503743	0.0626713	0.398166	0.369194	0.000681068
ADAM30 ENSG00000134249	2.48359	0.259419	0.0410624	0.0299218	0.126661	0.121085	0.0459593	0.0482797	0.052042	0.00960225
ADAM32 ENSG00000197140	0.238342	0.418558	1.34994	0.606026	0.0443076	0.22221	0.685248	0.11185	0.334274	0.347665
ADAM33 ENSG00000149451	270.469	526.999	0.435962	6.06305	4.75786	129.837	6.40199e-06	21.0269	40.6926	0.0952136
ADAM7 ENSG00000069206	0.475177	0.319465	0.0248982	0.223767	0.069349	0.11697	0.622225	0.481226	0.000408781	0.306637
ADAM8 ENSG00000151651	3.52799	1.31643	19.4392	0.293566	0.0642884	0.052005	53.9742	9.50041	0.150134	12.8066
ADAM9 ENSG00000168615	20.1133	2.49498	141.33	0.664015	26.9714	6.10495	209.105	0.721766	0.922307	45.5376
ADAMDEC1 ENSG00000134028	0.00470507	0.179616	0.0868656	0.126868	0.069311	0.0387416	0.167446	0.0291611	0.41071	0.283906
ADAMTS1 ENSG00000154734	175.365	65.7528	0.634977	0.481667	0.211258	1.4329	161.628	152.668	369.48	82.0308
ADAMTS10 ENSG00000142303	65.9342	8.40171	0.403839	29.5398	0.441678	5.35512	0.323566	1.70231	108.231	0.757967
ADAMTS12 ENSG00000151388	3.03264	13.0214	0.277827	0.253595	1.95454	0.0632752	7.45076	0.88328	0.0110219	2.38031
ADAMTS13 ENSG00000160323	4.1558	11.0708	6.70756	1.69503	6.25289	19.3657	6.23401	1.52527	1.39143	1.1717
ADAMTS14 ENSG00000138316	1.14076	0.163611	0.323712	0.38726	1.17409	0.00885783	0.597993	4.70785	0.259891	1.83698
ADAMTS15 ENSG00000166106	15.8304	12.6533	0.108052	0.603716	2.06751	0.105304	0.177016	0.679404	6.84062	0.486592
ADAMTS16 ENSG00000145536	1.23988	0.0263705	0.102586	0.0611633	0.286518	0.0102829	0.208588	0.0281637	0.0125979	0.00789077
ADAMTS17 ENSG00000140470	0.303821	9.02019	0.0335069	1.31302	0.342459	0.0114424	0.259215	0.0915974	0.097646	0.247621
ADAMTS18 ENSG00000140873	1.85406	0.278238	0.323013	0.727962	0.665086	0.153109	1.47914	0.833468	2.87619	0.0209091
ADAMTS19 ENSG00000145808	0.13087	0.528781	0.563497	0.156756	0.48013	0.0276557	0.127533	0.263515	0.384529	0.0470699
ADAMTS2 ENSG00000087116	0.350506	30.0539	0.0778459	0.563789	0.0333128	0.235984	1.13386	1.04967	1.98759	0.0561274
ADAMTS20 ENSG00000173157	0.0291851	0.0160365	0.278013	0.0265147	0.332837	0.15023	0.000283281	0.0313545	0.107407	0.0103505
ADAMTS3 ENSG00000156140	0.0451961	3.15077	0.55869	0.0333014	0.0141584	0.047151	0.0826632	0.179796	0.0153447	0.12568
ADAMTS4 ENSG00000158859	0.0173482	28.9633	0.128382	0.186119	0.709564	0.0646717	4.10911	0.154965	140.568	0.710862
ADAMTS5 ENSG00000154736	16.6953	2.37005	0.106453	0.833353	1.70596	5.94317	1.72104	0.992094	0.0256034	0.112198
ADAMTS6 ENSG00000049192	0.28903	0.180023	0.0245529	0.440208	0.136149	0.090897	0.760896	0.0416089	0.106585	0.144281
ADAMTS7 ENSG00000136378	5.70438	0.573258	0.722857	0.0693775	0.269207	1.45368	3.80873	15.3601	0.0173076	1.8271
ADAMTS8 ENSG00000134917	24.053	29.442	1.53619	0.0646659	1.08444	0.207405	41.3858	1.26475	16.8685	12.1876
ADAMTS9 ENSG00000163638	0.28359	0.951379	0.711355	0.472149	7.94061	40.9091	0.00976338	3.37361	0.460227	2.37183
ADAMTSL1 ENSG00000178031	0.49556	1.24672	15.1184	0.17603	0.476102	13.3892	2.5968	1.11622	1.38989	28.4472
ADAMTSL2 ENSG00000197859	0.66659	4.1995	0.352075	27.9896	0.783551	31.3043	0.00193918	77.6738	8.60829	0.863885
ADAMTSL3 ENSG00000156218	0.0394941	2.98198	0.474413	1.41156	3.96017	0.855931	9.77836	1.96564	3.8684	0.31921
ADAMTSL4 ENSG00000143382	45.43	28.174	0.735434	0.777255	0.660815	0.392502	0.0245836	4.57212	4.59915	15.2277
ADAMTSL5 ENSG00000185761	1.41511	7.45346	0.189128	0.413426	0.490293	0.71061	1.10982	28.8131	1.35782	0.000210855
ADAP1 ENSG00000105963	3.4223	23.0614	0.916096	14.1488	1.60353	0.465824	1.34298	2.5746	1.21956	0.0738826
ADAP2 ENSG00000184060	15.8915	2.26264	0.427403	0.190998	0.406034	0.382954	1.45945	3.18108	0.239571	0.00467136
ADAR ENSG00000160710	1.50504	92.3302	21.1363	0.24441	0.101547	621.722	32.8258	165.991	54.2497	35.5348
ADARB1 ENSG00000197381	39.2561	0.842299	23.4838	0.74676	26.2804	1.88687	9.43023	2.10806	0.109276	5.19888
ADARB2 ENSG00000185736	0.143603	0.0420531	0.0995465	3.90195	0.046601	0.202669	4.82586	0.0627748	0.004998	0.443029
ADAT1 ENSG00000065457	0.304093	0.171914	8.50608	0.0794923	0.795642	31.4896	36.391	0.379654	0.19329	4.08519
ADAT2 ENSG00000189007	0.831398	0.0563993	8.14072	13.4317	0.466609	1.75645	0.686953	0.198174	0.45459	2.67387
ADAT3 ENSG00000213638	0.0137286	0.265502	0.527337	0.11256	0.58311	0.0303169	0.67597	0.0996489	0.0228133	0.308469
ADCK1 ENSG00000063761	2.21895	40.8241	12.0235	0.282853	0.140339	0.163066	3.75442	3.74587	0.0479358	1.82937
ADCK2 ENSG00000133597	63.3092	0.922794	15.7112	92.699	3.54846	21.3612	24.011	1.96192	6.31591	0.568539
ADCK3 ENSG00000163050	11.8263	109.865	49.7009	0.212778	25.9744	1.14778	16.7518	16.8609	30.4546	28.7867
ADCK4 ENSG00000123815	7.04123	27.6145	0.698268	16.3038	0.127982	0.804434	0.531607	13.4443	1.77509	1.73833
ADCK5 ENSG00000173137	15.1406	3.47886e-05	6.02385	11.7005	1.28435	0.796933	8.16837	2.55827	0.153104	14.5278
ADCY1 ENSG00000164742	2.0133	0.984218	1.9795	2.50573	0.883854	1.39637	1.01056	1.90456	1.3338	0.330814
ADCY10 ENSG00000143199	0.0510695	0.0517502	0.039271	2.38587	0.369371	0.0871558	0.256526	0.0522423	0.167435	0.0505869
ADCY2 ENSG00000078295	30.2827	14.772	13.8684	0.0867202	0.289427	29.5546	12.7117	0.537037	2.61603	0.814478
ADCY3 ENSG00000138031	9.3996	1.54527	12.9942	4.41536	0.891773	0.292427	44.2504	178.554	25.463	31.2677
ADCY4 ENSG00000129467	25.0792	3.31797	0.0953327	2.87264	5.14784	1.28859	30.2915	2.36918	26.184	7.24981
ADCY5 ENSG00000173175	326.208	257.17	0.0357623	2.27528	0.412388	9.33954	1.63334	13.9413	3.5584	0.331785
ADCY6 ENSG00000174233	11.9638	20.572	71.0211	94.0246	10.5638	1.35005	82.0101	2.30694	47.2123	24.7118
ADCY7 ENSG00000121281	0.0687886	0.0553734	0.526686	0.186626	0.673938	0.740922	0.621671	17.6847	0.00917855	5.03746
ADCY8 ENSG00000155897	0.282882	0.0101834	0.106131	0.369479	0.16874	0.165345	0.00411236	0.19501	0.0614528	0.135346
ADCY9 ENSG00000162104	38.3575	2.88541	0.874836	3.8011	4.24135	2.28245	6.65471	0.453149	1.69794	0.343526
ADCYAP1 ENSG00000141433	0.047628	0.100838	0.0520488	0.115617	0.0289182	0.000304342	0.470141	0.0956464	0.931072	0.195391
ADCYAP1R1 ENSG00000078549	12.0935	0.615376	0.711608	0.0067068	0.0463605	3.64791	3.27528	1.12857	1.41292	0.317439
ADD1 ENSG00000087274	118.208	14.2197	69.4142	0.742289	5.11266	22.6951	39.4262	98.4237	29.2451	2.90739
ADD2 ENSG00000075340	0.0340145	0.225437	3.02695	0.152646	0.419477	2.41672	6.19359	0.0253089	0.0197286	0.272741
ADD3 ENSG00000148700	1.75583	0.282681	17.6755	2.67623	0.126491	1.56492	22.6416	16.2781	22.566	0.936661
ADGB ENSG00000118492	1.85911	0.715188	0.117908	0.030643	0.0563815	0.188365	0.161884	0.109548	1.39412	0.0196586
ADGRA1 ENSG00000197177	0.0120323	0.199593	0.0194442	0.0418856	0.215713	0.0106688	0.382108	0.0305153	0.00606649	0.000244792
ADGRA2 ENSG00000020181	1123.34	59.691	20.5612	9.69008	1.95704	99.793	5.95741	167.099	2.8829	37.5476
ADGRA3 ENSG00000152990	3.2039	0.68635	4.39327	3.00779	2.02603	4.54968	12.8876	0.311207	0.613335	14.9233
ADGRB1 ENSG00000181790	0.281369	4.79233	3.583	4.98287	0.0236043	0.521085	3.19079	0.0326927	0.000463107	0.539957
ADGRB2 ENSG00000121753	18.8653	0.344285	0.0134747	2.31643	0.0741636	17.7589	0.400841	0.488947	2.55283	0.00918074
ADGRB3 ENSG00000135298	0.759558	0.00729613	0.103259	1.56408	0.064469	0.0041709	0.396843	1.15671	0.0973639	1.23084
ADGRD1 ENSG00000111452	7.23099	0.107522	0.47378	0.00957026	0.13964	21.4994	0.658667	0.389294	0.305637	0.992396
ADGRD2 ENSG00000180264	4.01237	0.158567	3.92362	0.0223187	0.214473	0.0045955	0.0454252	0.033386	0.104566	0.0484274
ADGRE1 ENSG00000174837	1.84491	0.0884706	0.116821	0.103141	0.193954	0.371707	0.22277	0.256622	0.132321	0.25948
ADGRE2 ENSG00000127507	12.5208	0.268258	0.133048	0.265976	5.45266	0.833887	0.761942	0.0542267	0.121166	2.04341
ADGRE3 ENSG00000131355	0.157981	0.0337074	0.154487	0.000651314	0.25754	0.766629	0.205815	0.134554	0.0114934	0.0853891
ADGRE5 ENSG00000123146	111.25	46.0736	0.259941	8.45648	0.877774	0.435943	126.798	21.0627	63.8116	1.65703
ADGRF1 ENSG00000153292	7.48199	0.049787	1.30482	2.13259	2.54521	1.0817	191.761	0.174467	0.0154855	0.575431
ADGRF2 ENSG00000164393	0.254119	0.0686505	0.00252659	0.115384	0.00795834	0.0948489	0.000707206	0.0822406	0.0368651	0.0719209
ADGRF3 ENSG00000173567	0.0178857	0.347685	0.000522443	0.0849878	0.0847857	0.0266735	0.126685	0.067353	0.103411	0.0952644
ADGRF4 ENSG00000153294	0.00222693	0.105681	0.0627645	0.0184377	0.339721	0.0632756	1.9369	0.299537	0.130874	0.0153829
ADGRF5 ENSG00000069122	2.78949	0.266625	9.50844	1.27133	1.12855	0.72135	0.0308288	0.351737	2.4099	0.00108983
ADGRG1 ENSG00000205336	0.559352	0.0815474	71.7995	26.9827	120.944	0.252809	121.92	2.25447	73.0528	43.1793
ADGRG2 ENSG00000173698	0.0736014	0.0891044	0.320198	0.201807	0.114924	0.130297	0.465554	0.00287563	0.387089	0.141037
ADGRG3 ENSG00000182885	0.583019	0.112361	0.0541139	0.246974	1.42274	0.0694527	0.297175	0.641457	3.68465	0.442442
ADGRG4 ENSG00000156920	0.167428	0.00719519	0.118288	0.211395	0.32029	0.211703	0.032059	0.0512456	0.12237	0.045875
ADGRG5 ENSG00000159618	3.28026	0.000442672	0.0421957	0.0366691	0.190235	0.126503	0.561117	10.5964	0.661626	0.887105
ADGRG6 ENSG00000112414	0.135896	0.243963	2.62132	0.0596319	1.31302	0.44755	23.7177	0.496471	0.242818	0.21007
ADGRG7 ENSG00000144820	0.176155	0.205663	0.425504	0.0160065	0.145765	0.105682	0.0613868	0.56238	0.0914115	0.254398
ADGRL1 ENSG00000072071	33.6517	2.04712	3.54398	33.9382	1.15499	22.1021	37.5918	26.6672	18.3757	1.78531
ADGRL2 ENSG00000117114	4.52291	0.3604	25.8796	0.000875958	3.15263	2.08755	1.63488	37.7177	13.4781	10.2647
ADGRL3 ENSG00000150471	1.70727	0.378083	0.321863	0.847987	0.198123	0.813669	0.0219905	0.0264214	0.47888	0.177045
ADGRL4 ENSG00000162618	0.012144	0.164765	0.378317	0.00624572	2.37944	0.0608165	1.31658	1.81197	27.5741	1.81985
ADGRV1 ENSG00000164199	0.0428816	0.0023191	0.887184	1.38395	2.3268	0.236272	3.34485	0.45029	6.4197	5.88963
ADH1A ENSG00000187758	0.00523176	0.00124033	0.0353298	0.346097	0.0493085	0.0466663	0.296546	0.109475	0.117764	0.00224811
ADH1B ENSG00000196616	33.5065	0.550497	0.0697176	0.697536	1.40025	4.81323	0.917072	0.376351	0.70751	0.00987694
ADH1C ENSG00000248144	0.95755	0.466499	0.117448	0.66747	0.598616	0.0487883	0.617194	0.589968	0.254953	0.900115
ADH4 ENSG00000198099	0.682542	1.46741	0.0425651	0.136366	0.194279	0.696879	1.39488	0.0175414	0.035175	0.0169027
ADH5 ENSG00000197894	19.7935	3.88541	12.6632	31.2246	25.2849	220.315	27.6897	9.60118	2.36812	1.82938
ADH6 ENSG00000172955	1.97432	0.00255737	0.312566	1.06006	0.578794	0.0694227	0.697458	0.316711	0.234343	1.36085
ADH7 ENSG00000196344	0.0221786	0.0979768	0.136352	0.195953	0.047016	0.429188	1.38867	0.220325	0.0570178	0.114674
ADHFE1 ENSG00000147576	6.04056	3.94243	20.2072	2.24525	20.0824	0.163622	28.5161	1.10869	10.7128	0.225857
ADI1 ENSG00000182551	179.639	78.914	82.5126	198.517	68.4368	78.6396	2.11225	4.29798	70.6155	85.0466
ADIG ENSG00000182035	0.0899392	0.0158629	0.088369	0.762415	0.140329	0.0895522	0.154531	0.0271117	0.259244	0.00327785
ADIPOQ ENSG00000181092	7.40436e-08	0.246261	0.171952	0.137887	0.0178356	0.0335858	0.0544266	0.167973	0.294933	0.0429379
ADIPOR1 ENSG00000159346	1.21433	1.05808	117.527	0.00726944	8.98001	7.38473e-08	116.524	0.670883	0.686045	23.6127
ADIPOR2 ENSG00000006831	1.11569	6.0578	4.69045	0.270558	3.53798	73.9538	0.994072	2.7285	4.47303	59.2779
ADIRF ENSG00000148671	1311.98	650.008	275.534	1452.82	112.91	65.3862	363.586	477.316	350.343	7.90794
ADK ENSG00000156110	1.21693	0.916893	31.378	0.436455	0.265006	46.6211	20.8372	0.371844	2.06711	11.336
ADM ENSG00000148926	1.41407	1.1124	0.00772359	1.56649	1.60769	2.96708	88.4718	0.41299	12.1379	0.40021
ADM2 ENSG00000128165	0.1865	6.79077	1.38177	0.378427	1.08411	1.76135	0.582888	1.58372	0.722446	6.30699
ADM5 ENSG00000224420	0.827721	1.7945	0.028825	0.146806	0.17294	0.344766	0.016124	0.802497	7.97122	0.260017
ADNP ENSG00000101126	16.5182	49.9802	10.5219	19.6194	14.4607	37.0246	0.175895	1.69428	0.546898	11.8273
ADNP2 ENSG00000101544	8.75987	0.353122	13.5036	0.874391	0.555787	4.5439	6.16698	0.00497647	1.81746	0.368346
ADO ENSG00000181915	8.55156	0.720501	10.8456	0.367678	1.10359	3.00727	5.15113	1.8547	5.50581	8.5171
ADORA1 ENSG00000163485	0.907107	2.92532	0.00616656	0.759909	0.403884	0.326453	0.0929867	1.35593	0.700287	0.0157416
ADORA2A ENSG00000128271	0.0823852	0.235791	0.0452515	0.0451853	0.0209464	0.210021	1.87001	0.0542267	0.0209654	0.426689
ADORA2B ENSG00000170425	0.12008	0.000399448	0.278905	0.166894	0.319851	0.61454	14.0422	0.493428	0.580453	0.00803094
ADORA3 ENSG00000282608	1.21763	0.591168	0.0407675	0.0864867	0.171903	10.4515	0.957488	1.24806	0.845713	3.12743
ADPGK ENSG00000159322	0.0185898	1.27374	82.258	0.19472	59.1195	0.842118	28.9226	4.72755	0.47531	54.5417
ADPRH ENSG00000144843	1.65503	6.73779	0.0377501	16.129	0.0366629	0.464303	2.30796	5.77036	3.03087	1.92036
ADPRHL1 ENSG00000153531	0.902521	17.8977	0.522608	1.85524	0.0889698	0.75733	6.18751	0.237614	9.71196	9.06947
ADPRHL2 ENSG00000116863	9.03036	27.5324	6.30864	1.65777	82.1578	25.5252	30.918	1.2693	6.82406	16.1619
ADPRM ENSG00000170222	0.0222165	0.128287	7.82867	0.188747	0.292382	5.6566	3.65812	0.701603	0.148491	1.89101
ADRA1A ENSG00000120907	22.364	0.308561	0.0669311	0.0205018	0.0114579	0.1629	0.333321	0.392453	0.0802205	0.603032
ADRA1B ENSG00000170214	0.00174092	0.0679281	0.0906261	0.006089	0.0209886	0.0062129	0.132645	0.0770571	0.0706451	0.266504
ADRA1D ENSG00000171873	1.4181	0.511877	0.415599	0.529198	0.0364729	18.8482	0.868761	1.67619	0.0194138	3.45196
ADRA2A ENSG00000150594	1.77634	0.00427656	0.0753754	0.922797	1.83011	11.7894	0.852039	0.0495087	67.3604	32.8
ADRA2B ENSG00000274286	0.110175	2.39965	0.162529	0.623858	0.00665347	0.087521	5.29774	0.366372	0.138067	0.212418
ADRA2C ENSG00000184160	1.492	1.79574	0.814293	0.00338139	0.625686	17.1848	0.0766839	0.955614	0.389294	68.2226
ADRB1 ENSG00000043591	0.909498	1.06621	8.17137	0.341209	1.92593	0.118336	0.497207	0.227046	4.19298	5.69811
ADRB2 ENSG00000169252	0.906213	0.223554	7.81482	0.208778	5.70688	30.2085	9.27111e-05	5.21962	10.4146	0.239478
ADRB3 ENSG00000188778	19.4763	2.70531	0.812865	0.263547	0.0898332	3.04738	0.434293	1.67881	0.581917	0.0453408
ADRM1 ENSG00000130706	20.3491	39.335	1.61772	93.4976	15.8625	56.3918	61.7169	34.0832	8.25225	4.08631
ADSL ENSG00000239900	3.13704	22.9062	4.00956	0.137079	0.4593	99.3264	5.05279	0.14633	0.0951637	1.0815
ADSS ENSG00000035687	0.525865	4.16656	30.2319	0.0699615	4.60353	4.3179	11.0772	4.64711	10.3954	17.833
ADSSL1 ENSG00000185100	14.7274	47.0242	0.427344	0.250372	0.736666	2.94767	2.96744	2.30224	0.502214	5.78126
ADTRP ENSG00000111863	0.388414	0.0396059	0.00171929	0.115097	0.185716	0.275221	0.362165	0.34633	2.35002	0.030661
AEBP1 ENSG00000106624	1427.27	1967	0.633375	1.05008	45.1631	0.885439	16.0619	2.16776	102.829	0.469619
AEBP2 ENSG00000139154	3.41827	0.713471	18.4591	6.96444	8.91177	0.547235	22.7431	0.828039	5.48055	6.43945
AEN ENSG00000181026	16.5099	33.2199	0.102297	5.43524	5.67137	29.6099	51.8848	12.0986	0.614033	13.3002
AES ENSG00000104964	467.802	89.5237	148.491	369.091	81.6245	0.274307	254.371	145.522	40.745	20.676
AF011889.5 ENSG00000241489	0.0157977	1.77666	0.0144943	0.167637	0.12833	0.47315	0.00900806	0.04861	0.789368	0.0355505
AF111168.1 ENSG00000280308	0.130142	0.128654	0.0515393	0.00697971	0.0796655	0.1079	0.0414211	0.0333239	0.0777294	0.0513713
AF131216.1 ENSG00000280273	0.0594023	0.0597482	0.136698	0.000102462	0.0775462	0.193926	0.0452847	0.0129724	0.0307413	0.0679792
AF165138.7 ENSG00000243440	0.0118031	0.0743226	0.00575969	0.158353	0.00379284	0.275069	0.0496556	0.0617656	0.00224094	0.226878
AFAP1 ENSG00000196526	10.9832	1.64978	1.07049	2.12828	0.150396	1.76404	2.94607	35.7597	4.61459	0.767928
AFAP1L1 ENSG00000157510	0.159268	42.3352	7.45459	0.0306871	0.913385	0.0873716	0.283112	1.50148	1.2698	1.20911
AFAP1L2 ENSG00000169129	10.272	0.687002	2.87203	0.842908	0.569961	0.241426	1.08475	1.61304	9.87985	0.377416
AFF1 ENSG00000172493	0.305422	2.83259	22.8087	0.0510699	5.39311	1.10834	1.65342	1.0394	15.2287	9.5665
AFF2 ENSG00000155966	0.773164	0.543871	0.111041	0.278403	0.288819	0.134435	0.593892	0.650762	0.407725	0.000100595
AFF3 ENSG00000144218	0.100483	0.996077	21.1526	0.170302	11.2386	0.470154	0.206594	0.943879	0.115056	13.6826
AFF4 ENSG00000072364	15.1394	1.21048	18.4457	0.0374257	11.6475	2.17337	71.0639	9.22606	3.33184	8.68241
AFG3L2 ENSG00000141385	3.71815	0.356184	19.6637	38.4457	30.2592	0.417794	167.66	0.179432	15.2111	11.0256
AFM ENSG00000079557	0.0930387	0.19834	0.203013	0.0378861	2.42053e-05	0.119526	0.0703698	0.0634985	0.127329	1.22163
AFMID ENSG00000183077	0.503961	13.6523	21.1078	9.79068	13.6858	4.91531	30.5114	1.88759	3.73025	27.7596
AFP ENSG00000081051	1.07831	0.0592274	1.05985	0.113156	0.174882	0.400992	0.844479	0.0627868	0.453532	0.158998
AFTPH ENSG00000119844	0.386394	0.334301	41.707	0.225495	5.07465	0.263641	9.51476	36.6224	1.62077	16.0967
AGA ENSG00000038002	0.37803	0.0383529	0.0462694	1.31071	0.00308183	6.32728	5.59557	0.528763	1.10884	3.00749
AGAP1 ENSG00000157985	0.714932	0.321838	1.75497	1.71229	0.298295	11.2267	51.3546	0.141508	2.52969	0.672445
AGAP14P ENSG00000279058	0.221409	0.108714	0.858501	0.0213646	0.926518	0.0597388	0.135327	0.398521	1.78004	0.114012
AGAP2 ENSG00000135439	1.34484	2.18431	0.289345	1.12202	0.0189871	6.6469	6.33247	1.4076	3.78684	0.0933416
AGAP3 ENSG00000133612	3.6368	4.40144	21.4748	58.2636	17.517	28.2813	124.113	80.4859	16.9319	4.05294
AGAP4 ENSG00000188234	1.45038	0.544651	7.09643	2.49233	0.223443	1.66142	1.65064	3.0477	2.68657	2.94872
AGAP5 ENSG00000172650	0.952181	0.0242467	0.032362	0.0496632	0.186938	0.128095	0.42133	0.625279	3.5889	0.0948502
AGAP6 ENSG00000204149	0.32727	0.0700825	3.98178	0.848585	18.7554	0.199504	7.67577	16.8649	5.8521	1.86095
AGAP9 ENSG00000204172	1.84681	1.16674	3.9606	0.487053	0.438664	1.49401	0.643363	12.2027	0.899723	0.31668
AGBL1 ENSG00000273540	0.54447	0.00888013	0.194674	0.0483946	0.0043846	0.164179	0.499735	0.238973	0.12042	0.036104
AGBL2 ENSG00000165923	0.333162	0.00974717	0.0475034	0.0775178	0.181994	0.100112	0.292107	4.10242	0.169635	0.00139067
AGBL3 ENSG00000146856	0.0770801	0.222346	6.12185	0.188288	0.106906	0.143617	0.253315	1.29502	0.117119	0.278318
AGBL4 ENSG00000186094	0.139183	0.0978886	0.0547719	0.000353535	0.0391409	1.44556	0.242074	1.45719	0.244712	0.290807
AGBL5 ENSG00000084693	21.2157	43.8494	5.58801	11.9234	17.8062	0.00342966	28.9665	0.958868	12.0518	0.41836
AGER ENSG00000204305	0.380018	0.952534	0.230653	4.2829	1.1956	35.7956	35.175	0.244786	33.9427	0.171846
AGFG1 ENSG00000173744	0.410457	1.03059	11.6762	2.18306	4.68295	3.43733	6.13083	29.0998	0.85784	2.2982
AGFG2 ENSG00000106351	0.0359735	2.64499	9.72916	22.7406	7.52184	0.131204	22.7092	21.5564	27.1692	7.13036
AGGF1 ENSG00000164252	3.05611	0.348075	12.1019	1.9988	0.370353	0.114709	13.7607	0.332428	0.233868	4.13595
AGK ENSG00000006530	0.0398134	3.47313	8.0653	0.0254485	0.507564	2.3681	3.79747	0.490174	5.79352	0.681818
AGL ENSG00000162688	0.0278466	1.34258	12.068	0.234697	0.802698	0.0435313	5.05244	4.43181	1.66921	1.41408
AGMAT ENSG00000116771	0.0245737	0.0943246	0.281318	0.0430733	0.00300499	3.31763	0.0338361	0.185151	0.0639686	0.0558765
AGMO ENSG00000187546	0.0501123	0.113935	0.107341	0.00840012	0.0464897	0.286875	0.178794	0.109598	0.0511949	0.0342093
AGO1 ENSG00000092847	0.0475657	9.74681	6.783	25.7521	6.00198	35.8956	76.0978	2.95949	1.9669	0.742644
AGO2 ENSG00000123908	15.8473	23.5308	34.8155	6.16615	2.50938	2.5543	105.802	14.2323	23.8823	2.02228
AGO3 ENSG00000126070	0.334868	3.14776	3.96667	1.21585	0.122773	2.22599	0.528942	29.7917	4.01018	5.2869
AGO4 ENSG00000134698	13.153	0.00725295	2.45435	0.56079	0.213824	7.91055	0.383869	0.130422	11.445	2.40082
AGPAT1 ENSG00000204310	101.668	388.876	54.7703	6.75727	14.289	6.24236	54.2136	0.985695	10.9983	4.1028
AGPAT2 ENSG00000169692	8.53495	24.6414	8.1826	131.009	0.208987	0.67682	11.5825	19.9638	64.1001	23.2242
AGPAT3 ENSG00000160216	7.94814	3.65603	41.1097	69.7407	16.4158	30.6206	109.101	2.22835	17.8344	20.514
AGPAT4 ENSG00000026652	3.61664	19.0702	1.90806	1.31381	0.211218	0.11587	0.0589125	37.5993	1.95288	0.0774819
AGPAT5 ENSG00000155189	0.46681	2.66235	0.541025	0.813129	3.73001	0.562169	0.897078	3.76915	7.41826	2.75287
AGPS ENSG00000018510	7.11416	2.35194	0.900308	0.188841	0.47976	0.0745903	16.1167	2.5574	1.01538	0.43186
AGR2 ENSG00000106541	0.081281	2.17365	142.803	2.58262	94.0002	0.30602	861.996	1.0148	3.25837	305.572
AGR3 ENSG00000173467	0.000445507	1.10657	15.4243	0.0466069	0.0553666	0.163596	58.6682	0.107952	1.46058	12.8299
AGRN ENSG00000188157	1.22802	1.67237	19.7984	41.2528	16.413	0.618931	97.4859	0.974168	23.3389	26.8709
AGRP ENSG00000159723	0.00311723	0.205531	0.0584946	0.225615	0.104286	0.218111	0.87152	0.0109823	0.146034	0.0347969
AGT ENSG00000135744	0.515424	42.0656	12.6156	0.57295	2.32363	1.19505	2.21017	11.6943	0.00331101	0.63025
AGTPBP1 ENSG00000135049	0.101533	0.0816986	2.38167	0.457439	0.0905182	0.17722	7.99999	0.0595203	0.0955012	0.548898
AGTR1 ENSG00000144891	4.06266	1.29416	4.09701	0.0281852	0.0231951	1.03165	0.214722	0.0168402	0.676261	5.46226
AGTRAP ENSG00000177674	2.44921	21.4429	45.3061	167.108	83.5722	185.347	6.03027	6.03611	1.51079	1.52078
AGXT ENSG00000172482	0.00863726	0.0270737	0.0282	0.0334145	0.0387117	0.029802	0.370896	0.175008	0.0764692	0.206762
AGXT2 ENSG00000113492	0.211989	0.0168231	0.399411	0.201818	0.0684997	0.0983064	0.458456	0.358065	0.532338	0.149282
AHCTF1 ENSG00000153207	1.18253	9.11119	30.5427	0.265017	2.72266	3.19203	34.5073	9.24835	0.398141	6.07907
AHCY ENSG00000101444	8.70595	109.073	0.389279	11.4064	33.3834	372.059	19.1113	7.51092	7.75851	0.429719
AHCYL1 ENSG00000168710	5.9766	171.79	96.1214	12.4562	21.7017	1.03617	109.728	117.466	37.0131	15.069
AHCYL2 ENSG00000158467	0.340384	0.842328	1.7582	5.74702	8.08997	0.0964569	25.7816	1.47389	4.32484	4.17054
AHDC1 ENSG00000126705	12.8179	14.4499	4.26735	35.0677	19.2569	17.8972	16.9195	63.1913	31.6548	3.27069
AHI1 ENSG00000135541	29.1747	0.0991357	17.8125	7.77571	10.9361	46.9671	7.13084	13.8493	1.97617	13.8777
AHNAK ENSG00000124942	225.444	64.4038	414.421	4.50448	83.7868	3.65852	455.015	118.24	111.358	66.8053
AHNAK2 ENSG00000185567	221.712	120.726	0.523878	0.173116	0.0843544	0.182915	0.509068	0.32202	2.66457	0.440865
AHR ENSG00000106546	0.270746	0.199347	0.0812759	0.127624	8.75733	1.82392	156.334	19.8359	25.3651	0.173514
AHRR ENSG00000063438	0.00881943	0.187779	0.52931	0.287813	0.160774	0.196619	6.02463	0.189187	0.278852	0.146212
AHSA1 ENSG00000100591	65.281	5.76667	25.2609	76.9709	8.70267	35.4926	20.3487	1.16154	3.19279	9.59838
AHSA2 ENSG00000173209	22.2648	0.727903	21.7083	0.0861506	8.51561	0.00302502	6.99482	30.9934	1.7373	0.332674
AHSG ENSG00000145192	0.935179	0.2372	0.143853	0.0422249	0.0998995	0.015492	0.0211125	0.000219113	0.444352	6.78754e-05
AHSP ENSG00000169877	0.795123	1.01836	0.459502	0.129505	0.0950506	0.285511	0.455934	0.190678	0.000407195	0.0342606
AICDA ENSG00000111732	0.191962	0.208904	0.000675918	0.00901075	0.135098	0.0446526	0.0403038	0.0273779	0.000289664	0.0533926
AIDA ENSG00000186063	0.644189	0.0175274	4.6958	0.212702	4.44546	2.83095	0.847801	0.696413	3.18494	0.014927
AIF1 ENSG00000204472	39.5693	24.5602	0.184944	0.870076	3.24335	42.3602	1.73205	13.4913	20.827	0.00127352
AIF1L ENSG00000126878	3.37978	2.4146	0.241503	16.337	0.920258	0.949663	2.70521	0.829714	0.000695865	0.920167
AIFM1 ENSG00000156709	0.41468	29.3942	7.12311	20.5591	64.708	23.6319	33.1673	0.467856	9.31509	2.49651
AIFM2 ENSG00000042286	15.1493	33.0296	0.176667	4.23307	0.144958	5.23188	9.1813	2.07598	3.59962	1.48002
AIFM3 ENSG00000183773	3.05101	0.085008	0.201347	0.181844	3.3861	0.069758	18.1845	0.501649	0.286268	0.0010755
AIG1 ENSG00000146416	29.9259	12.2116	25.4019	22.0884	3.45521	3.76826	9.18597	39.2633	10.1622	10.6913
AIM1 ENSG00000112297	0.0120539	0.403777	17.5252	5.15046	9.43894	0.892543	11.6828	0.325201	0.666226	8.65511
AIM1L ENSG00000176092	0.271739	0.488799	0.129504	0.0950534	0.125044	0.117773	22.1825	0.121277	1.08126	0.0310303
AIM2 ENSG00000163568	0.432106	0.0261577	0.152447	0.118702	0.016953	0.0227559	0.085421	0.286881	1.50683	0.313586
AIMP1 ENSG00000164022	13.6381	0.104202	0.425434	8.95934	2.62281	26.9359	17.7668	4.4661	4.61347	17.8618
AIMP2 ENSG00000106305	0.140509	1.55044	2.30574	0.301725	8.63652	21.0384	1.13772	1.41767	0.940374	0.0583114
AIP ENSG00000110711	317.914	3.04788	28.8234	260.985	50.6022	0.785825	46.2438	84.4384	62.0332	2.83794
AIPL1 ENSG00000129221	3.79967	0.0810269	0.393982	0.0599934	0.0135392	0.515804	0.0208508	0.000482066	0.726714	0.487603
AIRE ENSG00000160224	0.211877	0.000727632	0.123491	0.0479379	0.596881	0.0177854	0.26793	0.106992	0.0317704	0.123736
AJ239318.1 ENSG00000280108	0.00297809	0.0517963	0.00229888	0.304553	0.0869542	0.148565	0.582784	0.0308162	0.106148	0.120498
AJAP1 ENSG00000196581	0.813032	0.236505	0.325478	0.290765	0.444812	0.604578	0.484081	9.62313	0.0901476	0.267844
AJUBA ENSG00000129474	2.75972	0.0757855	0.287458	1.81748	9.73076	0.40756	30.5585	4.30118	5.90953	0.304142
AK1 ENSG00000106992	51.881	135.728	12.6982	3.90851	8.95697	2.5858	5.42539	12.712	21.9636	0.0717471
AK2 ENSG00000004455	0.460672	0.0958465	12.5714	2.23503	110.975	237.461	182.38	0.527522	97.9334	37.737
AK3 ENSG00000147853	7.14429	0.318803	9.99375	1.96859	7.35765	2.04722	21.1261	26.6781	3.14443	3.82183
AK4 ENSG00000162433	13.4645	0.187348	11.3595	0.0613688	1.30171	0.0277307	0.14768	0.0205572	0.273163	0.0229028
AK5 ENSG00000154027	0.103717	0.12925	0.232785	0.0934249	0.273967	7.63167	0.087987	0.0793114	0.0366267	0.0700884
AK6 ENSG00000085231	0.435983	0.938532	9.2621	8.30958	0.947721	1.43694	27.4052	2.44578	1.6489	0.951937
AK7 ENSG00000140057	0.0915562	0.853427	0.527676	0.0167215	0.0910331	0.284085	3.93551	0.442259	0.495994	0.147084
AK8 ENSG00000165695	0.473328	7.52014	0.455484	0.390286	1.97916	7.68971	0.688633	0.127005	0.861398	0.0192225
AK9 ENSG00000155085	0.127141	0.203766	0.108913	13.6356	0.315007	0.232979	2.95495	0.328065	0.163942	2.90718
AKAP1 ENSG00000121057	28.1288	79.4485	39.5982	37.9362	42.2295	12.6765	26.0018	0.602951	4.26309	52.0329
AKAP10 ENSG00000108599	0.234927	1.5458	11.8138	5.71285	36.4147	1.84774	8.41787	5.57195	3.30181	1.36885
AKAP11 ENSG00000023516	2.24883	0.530991	19.2746	0.395168	10.1065	4.90627	14.5527	0.634492	41.165	6.79822
AKAP12 ENSG00000131016	41.8	2.22878	0.00111081	0.215061	0.960294	1.41176	23.0884	6.8179	22.4685	3.79946
AKAP13 ENSG00000170776	98.3496	2.89135	28.3533	2.10737	11.8372	4.92291	18.8165	19.2098	11.867	20.0025
AKAP14 ENSG00000186471	0.0789365	0.021566	0.00269792	1.02725e-05	0.150868	0.0665925	0.501226	0.000413667	0.0970872	0.00163919
AKAP17A ENSG00000197976	0.447583	4.30768	34.5386	20.389	10.4264	1.81478	27.7376	7.32758	6.16507	15.5004
AKAP3 ENSG00000111254	0.890782	0.861534	0.0351276	0.567992	3.11027	0.411636	4.92922	0.0102507	1.55814	4.37477
AKAP4 ENSG00000147081	0.0447412	0.0440776	0.0821127	0.0741935	0.00781603	0.00124697	0.0950601	0.79936	0.00439965	0.0572154
AKAP5 ENSG00000179841	0.760499	0.139711	0.003346	0.236435	0.0594354	0.204873	0.384915	0.363498	0.0412013	0.13338
AKAP6 ENSG00000151320	1.12432	1.28652	0.824156	0.0870372	0.0495239	0.0446307	1.66698	0.247607	0.0557946	0.355441
AKAP7 ENSG00000118507	0.382179	0.00400997	6.10423	0.128853	0.394694	0.768798	0.364622	3.21798	0.46365	5.17859
AKAP8 ENSG00000105127	1.99736	74.6762	2.36903	3.44896	21.5724	352.3	97.626	0.415992	3.83616	0.84346
AKAP8L ENSG00000011243	44.6424	14.1907	24.079	107.489	18.7786	6.48591	56.223	42.1599	2.93697	20.8309
AKAP9 ENSG00000127914	3.75761	0.432751	34.4013	15.4836	13.9207	22.9431	15.2395	4.77491	30.4646	29.1451
AKIP1 ENSG00000166452	0.417408	15.1939	0.664481	4.86221	29.2649	36.2826	7.93892	42.3667	0.565887	0.0981902
AKIRIN1 ENSG00000174574	14.9551	3.21572	12.4211	0.592924	22.1891	29.5482	45.1291	10.0868	2.33183	4.05295
AKIRIN2 ENSG00000135334	2.12833	1.70093	6.78025	0.124174	0.42282	1.5954	6.03548	0.00376363	7.67728	0.124664
AKNA ENSG00000106948	5.6028	0.492423	0.770701	6.52934	0.427079	41.4168	19.4906	130.068	102.091	21.1579
AKNAD1 ENSG00000162641	0.518603	0.00397353	0.0510062	0.593356	0.214499	0.225139	0.00421112	5.70532	0.447252	0.0320618
AKR1A1 ENSG00000117448	0.00753686	277.496	61.6143	1.92666	71.2214	227.259	17.4876	0.170648	4.93866	8.02718
AKR1B1 ENSG00000085662	39.4492	170.941	0.109931	0.112478	8.19199	48.0155	1.56679	7.29638	0.706388	3.11902
AKR1B10 ENSG00000198074	0.0283035	0.231654	0.00685142	0.0695968	0.0543452	0.0231302	0.025246	0.0045835	0.0289197	0.102802
AKR1B15 ENSG00000227471	0.0220128	0.0515261	0.328078	0.00520039	0.0306841	0.0945982	0.132315	0.134248	0.295155	0.108364
AKR1C1 ENSG00000187134	194.374	133.24	0.229977	3.44696	1.4143	4.63782	8.37053	6.42528	4.94641	1.28637
AKR1C2 ENSG00000151632	115.218	273.347	1.75988	1.37786	10.3749	3.95434	138.433	3.03475	2.57086	0.484921
AKR1C3 ENSG00000196139	0.323918	117.271	0.287913	2.27952	2.37739	2.16516	17.0768	0.0750249	2.33343	0.297797
AKR1C4 ENSG00000198610	6.18073e-05	0.159794	0.289726	9.74242e-05	0.0510594	0.00753644	0.403756	0.00012773	0.184057	0.0371607
AKR1D1 ENSG00000122787	0.546461	0.82916	4.75138e-05	4.39047e-15	0.204568	0.00700126	0.547877	0.473383	0.968883	0.215092
AKR1E2 ENSG00000165568	2.82125	0.807449	0.0438679	0.906257	0.162827	0.241462	0.0333565	0.559393	0.36779	0.0716485
AKR7A2 ENSG00000053371	24.1428	348.753	6.44392	5.13674	15.9957	712.901	12.6789	43.4639	9.17898	75.2247
AKR7A3 ENSG00000162482	0.581544	0.186295	0.863688	0.279688	0.169604	1.10656	0.597527	4.25528	0.782551	0.553694
AKR7L ENSG00000211454	0.969862	0.00853099	0.00375553	0.302686	0.0105449	0.405549	0.160404	0.0199802	2.33354	0.0135633
AKT1 ENSG00000142208	267.923	48.6766	206.029	110.683	50.3218	25.4017	375.646	124.264	21.2555	72.8796
AKT1S1 ENSG00000204673	9.55756	53.0777	4.69118	30.4225	10.1489	0.018104	1.9623	23.5406	23.5944	0.391367
AKT2 ENSG00000105221	126.15	15.8295	96.6438	148.083	23.354	2.65532	69.9638	27.8765	53.1751	37.5017
AKT3 ENSG00000117020	6.38263	71.1695	14.1567	0.506135	10.7991	3.07302	1.27931	45.3964	1.22985	48.4996
AKTIP ENSG00000166971	16.0929	1.10489	18.3017	0.141993	5.35214	7.36855	0.914391	2.18948	1.37614	0.0407272
AL023806.1 ENSG00000280184	0.333853	0.00742652	0.0076364	0.000681042	0.0183279	0.133072	0.583754	0.0278986	0.102503	0.0181017
AL049794.1 ENSG00000280240	0.0127449	0.562004	0.581477	0.234003	0.00224944	0.0376532	0.208128	0.0463841	0.170527	0.015497
AL049872.1 ENSG00000279963	0.0251256	0.278491	0.0882202	0.0658658	0.0567962	0.0489407	0.00216661	0.0750321	0.0366818	0.0634441
AL133475.1 ENSG00000281602	0.0414229	0.0558267	0.0599062	0.023529	9.33723e-05	0.0905816	0.0499567	0.0765303	0.101119	0.0110285
AL135745.1 ENSG00000279654	0.0134645	0.070331	0.0249727	0.00157942	0.109693	0.0139431	0.0148624	0.0270354	0.178713	0.118778
AL135787.1 ENSG00000283263	0.00859394	0.118668	0.200171	0.064232	0.162491	0.0169889	0.063151	0.106902	0.0544316	0.049781
AL354828.1 ENSG00000279282	0.360676	0.0192054	0.0212516	0.130196	0.254914	0.0082709	0.271804	0.00530171	0.180149	0.0116656
AL354828.2 ENSG00000280175	0.789898	0.437463	0.119528	0.31324	0.0756663	0.00887668	0.033691	0.0469185	0.0208526	0.21823
AL356053.1 ENSG00000150076	2.37444e-06	0.624383	0.675586	0.016246	1.1192	0.0688212	0.619433	0.669017	0.404585	0.026577
AL356289.1 ENSG00000279096	0.0660554	0.0430289	0.00266836	0.0376141	0.00340034	0.000308249	0.033645	0.135357	0.0398433	0.00506117
AL356585.1 ENSG00000279081	0.100833	3.92808	0.0475661	0.0354826	0.113342	0.0605712	0.203451	0.00907592	0.0669335	0.00430838
AL357140.1 ENSG00000280113	0.00654266	0.0191036	0.137351	0.000652345	0.00908182	0.000204675	0.024524	0.065004	0.0474694	0.0863066
AL358852.1 ENSG00000278899	0.652147	0.527055	0.000313507	0.0321223	0.469867	1.56635	1.74022	0.102788	0.139084	0.0307905
AL365181.1 ENSG00000280316	0.454918	0.0296303	0.239226	0.306526	0.0626147	1.09029	1.01758	4.23715	0.014634	0.154004
AL513523.2 ENSG00000279767	14.2494	0.364947	2.08232	0.0468971	5.8524	1.54494	0.908209	7.73955	2.72927	1.18969
AL589743.1 ENSG00000279508	0.782588	0.224793	9.92724	21.4696	12.6577	0.260854	1.57906	0.280303	0.223405	0.203009
AL590235.1 ENSG00000280230	0.0348843	0.168946	0.00776436	0.0456186	0.179211	0.0310292	0.00239138	0.0286453	0.211135	0.000534947
AL645922.1 ENSG00000279546	0.0858642	0.165642	0.15428	0.0603171	0.252262	0.0652834	0.0123953	0.00286748	0.0782438	0.00388978
ALAD ENSG00000148218	0.320343	1.00528	7.80645	0.324573	14.7725	20.1158	58.4414	46.7455	0.598132	0.125848
ALAS1 ENSG00000023330	26.5806	4.2421	1.2883	0.121263	0.3673	79.3056	38.1893	1.30455	6.13869	32.4181
ALAS2 ENSG00000158578	0.0070715	0.00319525	0.323717	0.0102253	0.121468	0.281949	0.0860398	0.00542202	0.00363652	0.0454035
ALB ENSG00000163631	0.236125	0.147376	2.39441	0.17624	0.04624	0.337806	0.0998357	0.201548	0.214532	1.01048
ALCAM ENSG00000170017	2.13559	0.0469582	36.588	0.600095	6.1532	0.137596	29.2738	0.322238	9.37302	14.7108
ALDH16A1 ENSG00000161618	39.7897	39.3503	1.2492	43.9014	3.33345	1.97518	2.84704	1.69595	1.56753	35.6534
ALDH18A1 ENSG00000059573	1.79338	10.6107	12.7552	0.829988	25.5529	85.7705	3.95577	18.8746	1.634	3.71576
ALDH1A1 ENSG00000165092	20.7754	1.3445	0.764311	10.8952	10.1462	7.49032	3.74796	159.851	2.48512	4.46433
ALDH1A2 ENSG00000128918	6.8108	10.5131	0.959238	5.35036	0.0128978	299.52	1.70694	1.65009	0.167709	67.1784
ALDH1A3 ENSG00000184254	4.14914	5.51945	48.56	53.7263	28.4753	0.888743	161.153	0.246255	9.77161	38.6573
ALDH1B1 ENSG00000137124	192.218	142.919	10.9598	0.195118	0.711638	2.73949	1.28741	1.89477	0.101512	1.15532
ALDH1L1 ENSG00000144908	3.90071	4.4976	1.87497	179.381	19.7499	2.47484	54.4683	20.3726	0.290681	0.610426
ALDH1L2 ENSG00000136010	38.1093	0.315123	0.00213218	0.291602	0.331888	0.571598	5.08342	0.0599984	0.216831	0.238618
ALDH3A1 ENSG00000108602	0.00803205	0.126422	3.92536	0.0892113	0.238676	1.05663	13.7202	0.155836	0.0941484	1.24032
ALDH3A2 ENSG00000072210	64.5323	106.75	46.9261	7.52502	84.8154	4.89362	86.0193	4.91052	4.54723	3.69991
ALDH3B1 ENSG00000006534	22.2307	76.4962	0.281398	0.258787	1.98564	2.63617	5.58176	5.48673	11.5241	0.806744
ALDH3B2 ENSG00000132746	0.669638	1.62252	0.285694	0.1565	0.182131	8.30191	59.3022	0.914372	0.0639331	21.1967
ALDH4A1 ENSG00000159423	50.6192	12.2597	54.058	52.0511	38.2903	1.06663	2.02353	3.11936	0.82613	0.855696
ALDH5A1 ENSG00000112294	0.760403	1.86161	4.53207	0.150896	2.79482	0.491443	1.05196	10.4852	0.517313	0.344825
ALDH6A1 ENSG00000119711	0.274904	1.33371	35.8614	0.197235	6.48156	0.759274	0.466372	25.1775	8.58521	4.91088
ALDH7A1 ENSG00000164904	4.35888	11.7573	88.1674	10.6945	32.2822	40.3249	13.8325	25.5348	31.5279	6.64952
ALDH8A1 ENSG00000118514	0.16956	4.25357	0.370939	0.0964974	0.0397349	0.168069	0.0179802	0.14068	0.185726	0.151279
ALDH9A1 ENSG00000143149	3.45863	2.18093	16.474	29.2978	5.59158	88.0086	3.11418	3.09038	1.90641	0.000786891
ALDOA ENSG00000149925	1041.91	361.01	102.606	102.723	88.5265	0.3606	373.064	81.289	59.4813	73.3909
ALDOB ENSG00000136872	0.116314	0.668634	0.0275813	0.247225	0.0907583	0.145493	0.0589013	0.224913	0.151841	0.301902
ALDOC ENSG00000109107	1.89665	223.268	30.5795	11.3297	1.93493	11.0644	0.574331	50.7519	1.26338	16.8423
ALG1 ENSG00000033011	30.818	33.6193	18.0835	9.7897	7.44228	0.0412549	1.43927	3.01427	2.54265	10.1632
ALG10 ENSG00000139133	0.393275	1.65751	2.06264	0.27467	0.156289	0.926812	0.102341	0.698998	0.282894	0.0859053
ALG10B ENSG00000175548	1.43451	0.933866	0.516759	0.721955	0.635597	8.42093	0.518558	0.67564	0.334349	1.31466
ALG11 ENSG00000253710	1.60821	0.0250808	0.0793504	0.0200085	0.441147	0.489122	1.14091	0.424869	0.204572	0.00845504
ALG12 ENSG00000182858	51.6527	55.0958	37.487	21.3197	2.80337	6.42958	43.7693	0.486389	10.9351	17.4719
ALG13 ENSG00000101901	0.231926	0.781123	19.5445	0.320582	19.0675	8.32139	10.402	0.159079	0.936497	0.161989
ALG14 ENSG00000172339	3.53372	2.34248	13.0055	0.0600421	1.47916	3.8473	0.372079	2.766	6.82787	3.36035
ALG1L ENSG00000189366	0.110292	13.574	0.250888	0.0706189	0.0870915	1.07776	3.22349	0.0903266	1.15451	0.191732
ALG1L2 ENSG00000251287	0.146449	0.0455686	0.166815	0.00262495	0.0766052	0.232336	0.508468	0.18859	0.153603	0.0315783
ALG2 ENSG00000119523	4.43524	0.115967	33.7907	7.81422	0.12098	12.0669	3.669	5.91805	1.94186	2.33094
ALG3 ENSG00000214160	10.0223	33.5622	3.97471	18.7162	30.007	3.55856	27.6158	6.38364	8.03161	1.64063
ALG5 ENSG00000120697	0.058444	0.978908	8.83412	18.7291	1.82234	5.98065	0.0843363	1.0869	1.9568	2.58469
ALG6 ENSG00000088035	1.02902	0.0334033	3.54261	0.359657	0.550792	2.51874	4.72323	5.86705	0.721803	1.01943
ALG8 ENSG00000159063	0.370818	0.182249	1.24894	0.315838	0.86186	59.8653	0.296031	0.242231	0.006067	4.22718
ALG9 ENSG00000086848	0.913832	1.34862	10.4012	0.984932	4.27512	0.185623	0.0816718	6.98473	0.0228413	0.691842
ALK ENSG00000171094	0.062613	0.113773	0.018416	0.00128445	0.154566	0.0551535	4.03694	0.0142106	0.0226466	0.0161582
ALKBH1 ENSG00000100601	0.172026	0.528056	0.00459225	0.0672511	1.93023	0.18385	0.37293	0.379872	0.414332	7.88821
ALKBH2 ENSG00000189046	0.0595894	3.52041	17.8417	11.5228	1.66959	12.7269	3.45502	0.299737	0.398239	17.1494
ALKBH3 ENSG00000166199	2.24013	29.6412	11.5438	4.25076	6.51646	56.9736	1.7167	0.98028	14.963	6.04723
ALKBH4 ENSG00000160993	0.258966	96.44	6.02625	0.485987	0.00475017	20.0432	4.4259	1.02903	0.585061	3.25027
ALKBH5 ENSG00000091542	130.614	2.1435	62.5495	1.31267	3.71593	92.5998	32.8422	157.327	10.661	198.946
ALKBH6 ENSG00000239382	8.39263	3.82765	10.0387	36.1149	1.48979	12.9939	0.889823	14.6055	0.335383	9.99788
ALKBH7 ENSG00000125652	121.738	34.0851	24.7626	106.173	20.522	0.784759	2.45318	42.8627	7.01722	19.1024
ALKBH8 ENSG00000137760	1.93914	0.325349	2.79204	0.159535	0.0455821	0.179268	5.95696	0.040339	0.0171435	0.559333
ALLC ENSG00000151360	0.174469	0.206238	0.184446	0.129975	0.193156	0.0113157	2.39689	0.0531278	0.100677	0.0708707
ALMS1 ENSG00000116127	10.1603	1.48852	6.28681	0.308111	0.124293	0.0211401	1.70067	0.759045	0.690498	0.0311667
ALOX12 ENSG00000108839	0.0124276	0.230777	0.577675	0.141745	0.661984	0.0666906	0.100159	0.0274853	0.0731	0.0477362
ALOX12B ENSG00000179477	0.0369089	0.0555376	0.468385	0.0586584	0.953864	0.0786137	0.107437	0.269136	0.0136376	0.02106
ALOX15 ENSG00000161905	0.0790598	0.0211871	3.33634	0.348312	0.0338458	0.105364	0.172412	0.647295	0.0804568	0.336882
ALOX15B ENSG00000179593	0.937388	26.8846	16.0262	7.31877	48.6445	0.363809	0.174169	0.0789535	0.517439	2.79248
ALOX5 ENSG00000012779	0.794133	1.04589	0.650514	1.90127	0.364605	26.4741	46.9577	4.14477	0.38163	0.56986
ALOX5AP ENSG00000132965	6.22746	3.20512	0.141482	0.00298041	1.22638	3.83157	7.34157	25.4351	18.4033	8.41608
ALOXE3 ENSG00000179148	0.547039	0.0417084	0.0526969	0.119516	0.246754	0.172207	0.597401	0.0154436	0.294043	0.0515408
ALPK1 ENSG00000073331	0.771343	0.610283	1.58388	0.892174	6.72256	2.10197	21.6638	5.57016	0.0220501	4.08509
ALPK2 ENSG00000198796	0.00684599	0.939615	0.0609006	0.429468	0.0854482	0.00276174	0.0649678	0.05116	0.244818	0.0381342
ALPK3 ENSG00000136383	0.226925	1.08092	0.523876	1.24267	0.0453106	0.638444	0.663388	20.169	0.525718	4.07119
ALPL ENSG00000162551	2.29492e-06	0.928793	0.0120772	0.407435	2.07612	0.163766	0.760451	4.14425	17.073	0.243422
ALPP ENSG00000163283	0.0299902	0.551603	0.00627611	0.289096	0.0022054	0.0253902	1.02114e-08	0.0209288	0.0284224	0.0198747
ALS2 ENSG00000003393	5.28728	1.08089	0.18609	0.257049	0.186258	0.215022	4.38939	11.4175	0.0316248	0.390811
ALS2CL ENSG00000178038	1.95912	8.9791	0.492565	30.5257	0.597148	10.741	71.0368	0.705171	67.9644	0.0633105
ALS2CR11 ENSG00000155754	0.195209	0.0324357	0.16164	4.74291	0.7972	1.38039	0.399896	0.0992672	0.0790405	0.00597354
ALS2CR12 ENSG00000155749	0.143281	0.624082	0.0495219	0.606525	0.615437	0.748626	0.234005	0.0364889	0.654223	0.181985
ALX1 ENSG00000180318	0.0984748	0.269832	0.031273	0.0618665	0.0259363	0.0158555	0.399084	0.134503	0.00730058	0.0796329
ALX3 ENSG00000156150	0.00434794	0.108941	0.282064	0.511943	0.114343	0.799437	0.277983	0.0607532	0.171416	0.0544811
ALX4 ENSG00000052850	0.0145794	0.543188	0.0333206	0.0268469	0.129144	0.0101033	0.458019	0.00690248	0.216794	0.0363465
ALYREF ENSG00000183684	25.3289	0.881717	9.1052	0.922221	5.03459	2.76613	24.8211	0.320918	22.579	0.685119
AMACR ENSG00000242110	0.0373708	4.56942	1.19118	1.01584	7.1112	58.7111	0.629842	1.51646	0.610505	22.5568
AMBN ENSG00000178522	0.154045	0.253676	0.0630483	0.198306	0.00701169	0.15095	0.130884	0.156354	0.0158155	0.0247995
AMBP ENSG00000106927	0.575822	0.00239772	0.0282245	0.887611	0.11012	0.727173	0.545677	1.04533	0.98168	0.0762394
AMBRA1 ENSG00000110497	1.31747	0.233251	0.660599	0.335302	1.777	75.4767	4.14594	13.4554	1.75437	6.88863
AMD1 ENSG00000123505	0.0360721	0.665749	74.7978	0.652089	22.1558	0.0158461	19.6064	0.30127	0.330741	35.602
AMDHD1 ENSG00000139344	0.00145769	0.290265	0.175985	0.0438697	0.205032	0.0511437	0.164091	0.0774522	0.00544681	0.0427544
AMDHD2 ENSG00000162066	5.01872	0.878269	0.0437346	40.8354	6.63023	1.76352	7.82485	5.24431	18.4312	5.78869
AMELX ENSG00000125363	0.024018	0.0697062	0.00554403	0.00217239	0.209854	0.00429605	0.0567633	0.0440821	0.205554	0.0144151
AMELY ENSG00000099721	0.0587807	0.00664656	0.0308494	0.11467	0.000336256	0.0120438	0.0212014	0.0156406	0.275412	0.0249242
AMER1 ENSG00000184675	3.11985	5.04495	0.48369	10.2182	0.556491	25.2118	0.724922	1.65889	0.0285257	0.635961
AMER2 ENSG00000165566	1.05117	0.00761712	0.105219	0.381572	0.0250349	0.113327	0.0914034	0.000926563	0.252669	0.00688357
AMER3 ENSG00000178171	0.0943085	0.158281	0.0198016	0.143641	0.664373	0.102365	0.591435	0.032632	0.0656804	0.0746614
AMFR ENSG00000159461	50.3126	34.6523	25.2911	14.4279	20.1991	13.2277	13.2899	11.2178	0.913203	3.23129
AMH ENSG00000104899	0.203422	0.0400402	2.02467	3.41208	0.43294	0.121275	0.259038	4.1124	0.0101617	0.804847
AMHR2 ENSG00000135409	0.160708	0.173728	0.00434585	0.00196356	0.0957989	0.0089831	0.29825	0.0117562	0.104877	0.172845
AMIGO1 ENSG00000181754	3.42773	1.24781	0.635405	37.5307	1.81403	23.6016	5.32928	28.5886	5.61923	15.0467
AMIGO2 ENSG00000139211	4.0238	0.0167883	0.978811	5.54664	8.88807	0.309926	37.3996	2.68599	0.748748	0.157932
AMIGO3 ENSG00000176020	0.89651	0.904434	0.854496	1.2239	0.246537	0.542725	0.17504	0.320384	1.20252	0.512139
AMMECR1 ENSG00000101935	0.286743	0.111192	0.48625	3.68131	0.125673	0.49737	0.0101096	0.258753	0.527003	3.88521
AMMECR1L ENSG00000144233	0.297401	0.162224	4.15717	1.25211	0.849402	0.0853422	22.5049	1.83046	44.9784	1.67871
AMN ENSG00000166126	7.55838	1.18545	7.29999	0.570811	1.79131	1.35291	28.7534	1.83704	0.0708698	2.53694
AMN1 ENSG00000151743	0.157979	0.709574	5.27233	0.411435	6.76249	0.393688	4.35011	3.41858	0.103512	2.02743
AMOT ENSG00000126016	1.13591	2.34314	0.959788	2.01734	1.59928	23.8933	1.54736	0.269901	8.06369	0.062899
AMOTL1 ENSG00000166025	2.0601	107.122	45.7473	20.525	3.43787	177.99	0.0377469	18.7708	3.12468	0.753994
AMOTL2 ENSG00000114019	16.8582	1.89864	1.79725	1.4631	0.32123	2.50392	50.0839	49.135	0.614564	2.31038
AMPD1 ENSG00000116748	0.426091	7.99427	0.0336212	0.661654	0.0720148	4.93853	1.34766	1.66306	1.23639	0.147492
AMPD2 ENSG00000116337	85.2498	134.81	0.351621	81.4887	3.37257	0.792419	13.0064	172.355	6.77197	0.0408313
AMPD3 ENSG00000133805	3.04517	0.585465	7.24267	1.73423	0.279116	0.277663	1.30681	3.05356	6.52315	4.54687
AMPH ENSG00000078053	8.12763	0.176486	0.0983951	0.408102	0.139165	0.117776	0.287035	0.062124	0.383316	0.329697
AMT ENSG00000145020	0.279508	0.108792	0.301448	0.285881	0.00340582	0.334346	0.754627	0.594137	1.30815	0.0506481
AMTN ENSG00000187689	0.00656709	0.00682972	0.00140524	0.00234534	0.0286465	0.024227	0.214818	0.00951933	0.169859	0.240484
AMY1A ENSG00000237763	4.04736	0.520273	0.0302342	0.247623	0.0866335	0.899023	1.12839	0.230844	4.15588	0.49151
AMY1B ENSG00000174876	0.96375	0.195493	0.0404719	0.136189	0.568745	0.577878	0.639796	0.321709	6.91849	5.28991
AMY1C ENSG00000187733	0.491802	0.0967012	0.108197	0.0384738	0.136914	0.109454	0.826243	0.863014	1.24799	0.565144
AMY2A ENSG00000243480	0.475736	0.412704	0.380241	0.0945091	0.112241	0.560046	0.356684	0.0124929	0.00266605	0.00143131
AMY2B ENSG00000240038	9.81779	1.77613	6.50136	0.895015	1.0158	3.70379	29.386	6.31899	16.282	0.385816
AMZ1 ENSG00000174945	0.0129934	0.110098	0.30341	0.760405	0.251625	0.284493	0.0406402	0.299936	2.13888	0.0172611
AMZ2 ENSG00000196704	7.79125	3.02913	6.71785	0.274332	11.589	33.1963	5.15046	0.0841213	11.21	1.14718
ANAPC1 ENSG00000153107	0.00318222	49.7657	7.98975	0.440587	6.30452	20.1897	20.6588	6.37594	5.22853	0.213141
ANAPC10 ENSG00000164162	2.9796	0.0713077	0.362839	0.240463	0.402489	0.4563	3.96079	0.523922	3.15556	0.353036
ANAPC11 ENSG00000141552	296.458	502.526	148.11	79.9954	91.8585	0.0992427	88.4905	10.1583	106.526	24.7042
ANAPC13 ENSG00000129055	0.382525	19.9608	18.254	1.3183	1.83632	0.591137	2.62199	0.718973	0.433855	0.855922
ANAPC15 ENSG00000110200	33.9076	80.7874	17.7799	83.404	0.506905	27.1549	23.1522	129.522	6.74204	9.19203
ANAPC16 ENSG00000166295	55.3736	73.9414	52.8972	162.233	15.4562	180.267	64.3078	11.0458	3.66522	31.7969
ANAPC2 ENSG00000176248	7.96859	11.2471	21.4111	105.567	12.0406	11.7655	9.48372	1.11212	29.3243	15.6353
ANAPC4 ENSG00000053900	3.38405	0.761784	4.39854	1.41941	0.0769068	28.8662	3.48749	3.4842	6.41353	4.91358
ANAPC5 ENSG00000089053	40.043	11.6744	27.5336	114.846	22.8733	54.9354	45.0348	38.7999	12.6892	34.6795
ANAPC7 ENSG00000196510	2.14181	350.589	6.77624	2.03109	31.6346	215.642	2.82468	1.95945	2.7901	2.11222
ANG ENSG00000214274	1.2159	0.365826	1.18226	61.2088	60.0972	53.9968	68.4088	2.90879	0.330214	20.292
ANGEL1 ENSG00000013523	4.96194	22.1681	2.25147	0.450076	0.204058	28.2409	0.500133	0.162539	3.37343	0.245308
ANGEL2 ENSG00000174606	2.84034	3.96322	20.4492	2.02188	5.96095	3.2436	1.58021	3.42839	0.465665	0.127143
ANGPT1 ENSG00000154188	1.95648	2.02677	0.342271	3.73443	0.459397	0.430708	3.7632	44.9735	4.83831	0.92569
ANGPT2 ENSG00000091879	9.79791	0.0400404	0.0238267	0.650925	1.46002	1.29969	1.97808	0.293097	0.34169	0.574678
ANGPT4 ENSG00000101280	0.0451577	1.14347	0.445554	0.0232824	0.0871123	0.40201	1.43511	0.929899	0.0753715	0.0641551
ANGPTL1 ENSG00000116194	3.17337	1.36143	0.640278	0.760797	0.996439	1.334	0.139176	0.72059	5.92169	0.485477
ANGPTL2 ENSG00000136859	650.764	21.392	0.892834	6.69748	42.4661	42.2451	4.86171	3.36041	0.00817761	25.7483
ANGPTL3 ENSG00000132855	0.458566	0.778997	0.11421	0.403846	0.0588667	0.295295	0.387906	0.103424	0.230294	0.174706
ANGPTL4 ENSG00000167772	5.33462	287.134	30.0144	5.08338	23.0791	0.371681	159.734	0.0671868	2.56673	2.16636
ANGPTL5 ENSG00000187151	0.0679884	0.105149	0.0755047	0.0374935	0.0740313	0.0238116	8.36341e-05	0.00166786	0.12767	0.00258238
ANGPTL6 ENSG00000130812	0.609197	0.0479706	0.0791896	0.425001	0.0307554	0.181869	0.0808366	0.36569	4.37153	0.124333
ANGPTL7 ENSG00000171819	1.75553	0.393832	0.327926	0.1704	0.00383776	0.00525481	0.133329	0.48908	0.362259	0.194276
ANGPTL8 ENSG00000130173	2.04371	0.588602	0.00647118	0.0878799	0.0498498	0.115169	5.87672e-05	0.263955	0.00897288	0.00459252
ANHX ENSG00000227059	0.478662	0.191287	0.0159605	0.0912299	0.0592898	0.182287	0.11245	0.138237	0.513963	0.0274087
ANK1 ENSG00000029534	0.0119496	0.143939	0.0925924	0.0616329	3.189	1.96335	5.86937	19.7598	0.00165198	0.393316
ANK2 ENSG00000145362	21.4255	0.0290867	0.429511	0.213314	0.666192	1.42405	1.66962	6.35989	0.759848	0.66117
ANK3 ENSG00000151150	0.40046	0.501618	16.6114	0.452249	5.77997	1.12366	53.1992	1.98665	0.0840127	2.69326
ANKAR ENSG00000151687	0.998869	0.309294	2.93239	0.81153	0.11131	0.675247	0.135507	1.39416	0.103812	0.3194
ANKDD1A ENSG00000166839	8.2678	2.00802	0.600497	0.371312	0.0500142	0.13196	3.10068	1.65177	8.84243	0.104547
ANKDD1B ENSG00000189045	0.11796	0.0840512	2.96821	0.951111	0.0872316	0.446499	5.00762	0.299349	0.00984308	0.0143845
ANKEF1 ENSG00000132623	0.562694	0.208267	5.21845	0.00117066	2.37009	0.399389	5.17595	0.0972133	0.645375	0.0881683
ANKFN1 ENSG00000153930	0.0706279	0.42879	0.000505855	0.010248	0.294106	0.885924	0.690318	0.758265	0.175248	0.25419
ANKFY1 ENSG00000185722	1.63462	5.28938	27.5129	49.1139	0.99849	13.2392	48.7382	23.3181	0.0813042	27.6311
ANKH ENSG00000154122	1.01584	7.98951	52.7694	7.27798	36.9138	57.1403	25.3071	0.60012	26.0064	54.0704
ANKHD1 ENSG00000131503	0.759111	6.26347	8.64023	0.332046	5.51824	17.7377	2.78004	0.871956	0.404933	5.10878
ANKHD1-EIF4EBP3 ENSG00000254996	0.243289	0.951246	0.0199661	1.40702	0.503013	0.282651	0.275197	0.0036071	0.0306231	1.15053
ANKIB1 ENSG00000001629	3.18193	4.82531	3.57665	0.0690321	1.03631	0.814548	23.1219	12.5278	1.50267	1.6507
ANKK1 ENSG00000170209	0.272165	0.549208	0.855189	0.435568	1.02328	1.31044	2.05215	0.127587	0.94498	0.084668
ANKLE1 ENSG00000160117	6.45098	0.175599	0.277841	0.0150642	0.000585895	0.0310431	0.186514	0.695927	0.402529	0.141887
ANKLE2 ENSG00000176915	0.50725	3.98329	52.9256	9.4295	38.1872	8.87121	93.6111	32.475	35.8943	41.086
ANKMY1 ENSG00000144504	38.4962	3.34679	3.60535	10.3064	10.1718	27.3905	29.551	1.19792	3.06761	0.858802
ANKMY2 ENSG00000106524	2.48424	1.49917	0.853707	6.27833	0.976428	2.37396	10.499	4.47886	0.975918	0.262726
ANKRA2 ENSG00000164331	0.143699	0.130011	11.3576	1.04375	2.57246	0.0663312	2.053	28.4089	0.375914	8.03547
ANKRD1 ENSG00000148677	0.000373203	0.375521	0.433474	0.25666	0.0076142	0.400153	2.03688	0.148124	0.111299	0.0178323
ANKRD10 ENSG00000088448	4.22045	0.143068	120.166	6.10129	57.9063	22.9115	159.301	0.860999	1.72114	14.6252
ANKRD11 ENSG00000167522	67.4179	31.957	36.1616	1.17335	12.8568	97.7342	66.6921	11.3749	5.71716	3.38205
ANKRD12 ENSG00000101745	5.84076	1.76669	10.5119	0.513965	1.8781	4.66428	5.15093	12.5445	18.3349	0.129651
ANKRD13A ENSG00000076513	1.20774	2.56084	0.103833	13.4799	0.918013	0.0789786	3.69582	19.1245	10.1639	0.44545
ANKRD13B ENSG00000198720	0.0281336	3.49197	0.437154	0.711906	0.115534	0.242786	0.17915	35.8546	8.0229	1.36693
ANKRD13C ENSG00000118454	0.416238	0.025101	9.68637	0.896497	7.12453	1.46938	2.27719	1.79956	2.72248	4.35156
ANKRD13D ENSG00000172932	0.304746	48.7816	6.38423	64.4453	9.34444	13.0624	45.4038	45.7696	5.3757	32.5214
ANKRD16 ENSG00000134461	0.611425	76.1507	8.40345	1.05325	0.364448	8.38782	0.234059	1.88087	14.5457	0.886557
ANKRD17 ENSG00000132466	6.89348	0.400509	16.9345	0.409921	17.9559	5.56738	2.46398	0.783885	1.14232	2.10197
ANKRD18A ENSG00000180071	0.10309	0.609233	1.76313	0.5813	4.41039	0.0725389	0.591041	0.148353	0.812736	0.0650853
ANKRD18B ENSG00000230453	1.02717	0.561825	0.0047774	0.388634	0.0969166	0.596096	0.279108	0.164103	0.0348047	0.620688
ANKRD2 ENSG00000165887	0.305894	10.5762	0.120617	0.0715346	0.0148215	0.200505	1.47975	0.021559	0.105181	0.114266
ANKRD20A1 ENSG00000260691	0.803244	1.08765	0.97948	0.111432	0.718869	0.109199	0.618994	0.708918	2.69127e-05	0.582684
ANKRD20A2 ENSG00000183148	0.0537537	0.412569	0.267667	0.218788	0.148025	0.0851308	0.0419226	4.99143e-05	0.0877546	0.0288415
ANKRD20A3 ENSG00000276203	0.454046	1.30707	0.613591	0.0463084	0.217854	0.102289	0.0539177	0.2815	0.0205171	0.0899769
ANKRD20A4 ENSG00000172014	0.845263	0.229009	0.0386942	0.398068	0.492902	0.0183355	0.943385	0.0512501	0.302188	0.021414
ANKRD22 ENSG00000152766	0.304876	0.0984585	0.389756	0.405492	4.73858	0.0168673	10.9829	0.119416	0.110203	7.63743
ANKRD23 ENSG00000163126	2.84386	26.43	0.350836	0.29417	0.251925	4.45132	1.54008	2.93945	18.0039	4.11624
ANKRD24 ENSG00000089847	0.31325	0.529085	0.100704	5.5637	6.9204	0.383911	0.0200342	0.0057455	0.208349	0.499444
ANKRD26 ENSG00000107890	0.171441	0.0292369	0.286722	9.045	0.875577	0.233998	0.0512353	4.87849	0.105969	4.22396
ANKRD27 ENSG00000105186	0.0460278	0.454042	13.215	0.471524	0.151643	0.801358	12.1015	6.12576	12.3711	1.60354
ANKRD28 ENSG00000206560	5.39122	0.839065	2.75174	0.550769	0.206239	4.70114	0.419639	3.67757	5.31515	2.97958
ANKRD29 ENSG00000154065	1.25429	15.202	0.706413	0.915477	0.0875799	0.534567	4.03199	1.29241	1.65738	1.08663
ANKRD30A ENSG00000148513	3.84366	0.667409	0.0919867	0.315752	0.0227085	0.0392036	0.0696967	0.0600645	0.0364699	0.000250094
ANKRD30B ENSG00000180777	0.356567	0.731312	0.00692864	0.000971968	0.00210001	0.193562	0.00212292	0.210042	0.227704	0.0272983
ANKRD30BL ENSG00000163046	0.053514	0.0958861	0.000381689	0.0189729	0.160392	0.00373529	0.155937	0.110556	0.138101	0.112803
ANKRD31 ENSG00000145700	0.019686	0.0416565	0.202573	0.00693615	0.1439	0.255889	0.308518	0.210731	0.207217	7.0879e-05
ANKRD33 ENSG00000167612	0.327877	0.0595688	1.07748e-05	0.119089	0.0191787	5.16867e-05	0.0887464	0.0736878	0.401836	0.184026
ANKRD33B ENSG00000164236	0.00887722	1.26676	0.0914503	0.465638	0.0273273	1.50652	0.311164	0.845239	9.1369	0.0945572
ANKRD34A ENSG00000272031	1.28759	5.09617	0.750886	4.17868	0.109657	0.24874	0.470371	0.602109	0.25525	0.0781865
ANKRD34B ENSG00000189127	0.0235192	0.337709	0.961862	0.0602921	0.00270887	1.48325	0.675533	0.070321	3.06601	0.0316447
ANKRD34C ENSG00000235711	0.0219647	0.157785	0.0311692	0.0459948	0.135585	0.0469179	0.171644	0.000633164	0.0490046	0.0209495
ANKRD35 ENSG00000198483	66.1537	25.5871	0.00173762	2.29823	8.35616	2.59106	16.0455	19.7944	0.385706	7.99198
ANKRD36 ENSG00000135976	0.89247	2.42748	1.88526	24.6585	0.00499741	0.612094	0.0259265	0.220612	2.39073	4.38162
ANKRD36B ENSG00000196912	7.63301	0.668822	7.97731	9.37442e-05	0.188464	0.87869	3.81239	0.335281	15.5707	0.591782
ANKRD36C ENSG00000174501	17.5112	1.50175	0.487998	0.374899	0.3436	0.200897	0.0708732	4.63973	1.24138	4.74611
ANKRD37 ENSG00000186352	0.0188338	0.17328	36.8695	0.106377	16.9014	5.00872	3.60549	0.622701	0.155148	7.19278
ANKRD39 ENSG00000213337	20.569	0.653672	11.4525	30.2485	0.297792	7.90925	6.08155	0.612794	1.12397	0.598514
ANKRD40 ENSG00000154945	3.69085	59.4041	26.8695	4.81364	0.34466	0.0517795	55.861	3.3958	8.39133	5.0851
ANKRD42 ENSG00000137494	2.96056	0.566826	4.59679	1.70507	1.00044	0.0242153	1.48653	1.07453	0.281635	2.13851
ANKRD44 ENSG00000065413	1.11517	0.159014	0.217689	0.0922235	3.68711	0.33838	0.177379	0.0717533	1.45444	0.029937
ANKRD45 ENSG00000183831	0.404059	0.324928	0.145343	2.32379	0.155589	0.752332	0.243648	1.96637	1.06981	0.361935
ANKRD46 ENSG00000186106	0.388924	0.864648	1.26337	0.114488	4.46549	20.6178	4.54592	1.26888	2.55125	2.56223
ANKRD49 ENSG00000168876	0.427757	0.436082	0.327485	0.783613	0.619279	0.171692	0.128464	5.76539	0.199784	1.01922
ANKRD50 ENSG00000151458	7.29708	0.217851	2.66479	1.1815	0.293758	1.6927	20.8888	1.37068	6.0923	0.514202
ANKRD52 ENSG00000139645	3.22662	34.5017	3.72609	3.45891	27.1401	23.056	62.0782	37.2276	30.0601	4.70119
ANKRD53 ENSG00000144031	7.09213	6.94015	0.0357408	0.149231	0.266188	0.369618	1.05009	0.189168	0.919739	0.391817
ANKRD54 ENSG00000100124	0.342696	16.2945	12.6377	17.0196	0.66926	2.38471	10.6881	88.7991	12.6671	10.2284
ANKRD55 ENSG00000164512	0.0415599	0.313921	0.0344337	0.147065	0.0928446	0.014361	0.0709587	0.0327267	0.0056252	0.0268831
ANKRD6 ENSG00000135299	0.47547	0.549043	1.07614	0.352203	4.08686	0.0408447	9.49436	0.20625	19.5399	0.0758488
ANKRD61 ENSG00000157999	0.0679624	0.127348	0.121058	0.350278	0.00151064	0.0474064	0.00283656	0.139311	0.31497	0.00446231
ANKRD62 ENSG00000181626	0.48962	0.1476	0.0061974	0.074555	0.033728	1.76527	0.661214	0.37485	0.0182686	0.122657
ANKRD65 ENSG00000235098	0.812613	7.78002	0.0961544	0.749514	0.958168	17.5921	20.3149	0.134311	1.15994	0.0140564
ANKRD66 ENSG00000230062	0.472095	0.0133192	0.0222761	0.00625895	0.249335	0.0538316	0.296824	0.0172118	0.144104	0.0564545
ANKRD7 ENSG00000106013	0.214864	0.14801	0.00508473	0.201996	0.213462	0.00394055	0.123453	0.424197	0.00142225	0.145825
ANKRD9 ENSG00000156381	28.1058	3.39383	9.71443	28.9735	11.6157	25.8629	41.7911	0.0521524	5.59082	3.45146
ANKS1A ENSG00000064999	4.41486	5.88005	0.0731989	0.149708	0.296104	12.6905	2.44691	1.13578	0.477002	1.40536
ANKS1B ENSG00000185046	0.936921	11.7504	0.0502324	0.368724	0.0629088	0.169298	0.0139024	0.749775	2.64215	0.269004
ANKS3 ENSG00000168096	5.54898	0.998311	13.1592	24.6183	1.09387	18.0053	1.4372	1.05458	5.67381	13.8766
ANKS4B ENSG00000175311	0.00428401	0.182308	0.273536	0.043643	0.0213162	0.00341585	0.0161362	0.00101303	0.0424761	0.104774
ANKS6 ENSG00000165138	5.46511	34.4758	12.9759	1.6873	12.0621	0.440866	4.09141	0.327351	0.327908	0.40918
ANKUB1 ENSG00000206199	0.09927	0.203092	0.00403673	0.079352	0.130648	0.501313	0.0169511	0.119043	0.793711	0.0358105
ANKZF1 ENSG00000163516	0.565281	20.7591	39.1079	83.5051	14.0046	11.2507	1.30222	0.275772	0.106149	24.178
ANLN ENSG00000011426	0.0246109	0.502281	0.058443	0.00524455	0.0405158	0.19226	0.344581	0.787373	0.00902733	0.00520549
ANO1 ENSG00000131620	0.464222	1.42551	8.61422	0.0367769	10.4596	0.334296	26.9706	0.517811	4.58436	0.150854
ANO10 ENSG00000160746	23.319	0.296115	1.19224	57.7079	2.01302	48.0896	34.7662	0.0134055	0.678513	12.7269
ANO2 ENSG00000047617	0.054182	4.11575	0.11556	0.29345	0.248084	0.649209	1.01136	0.0551828	0.00109346	0.217299
ANO3 ENSG00000134343	0.144452	0.695197	0.0322773	0.246858	0.00359951	0.322114	0.582601	0.0155639	0.205964	0.237323
ANO4 ENSG00000151572	0.502596	0.137207	0.930408	1.15204	0.0421655	0.796085	0.213839	9.17787	0.414576	0.0123944
ANO5 ENSG00000171714	9.351	0.33318	2.92671	0.810174	0.225704	0.325206	0.00424947	3.38462	0.180601	0.216077
ANO6 ENSG00000177119	2.15656	0.872268	1.85319	0.0204712	0.0328192	1.76503	10.9619	7.78417	2.78362	16.3629
ANO7 ENSG00000146205	2.06395	51.746	55.7119	23.3957	143.846	0.952765	0.00219184	0.328881	1.20438	0.345067
ANO8 ENSG00000074855	3.59435	4.37938	0.314185	1.1092	2.57114	65.8573	23.9426	0.078781	17.1721	11.9326
ANO9 ENSG00000185101	0.174778	0.799776	2.27632	35.5242	6.15416	0.216003	39.6571	1.21649	0.00857807	0.423893
ANOS1 ENSG00000011201	0.382096	0.2213	7.08388	2.83773	0.24492	0.309682	0.0587825	0.596266	0.00559445	0.249118
ANP32A ENSG00000140350	2.04061	39.8839	46.2179	2.37716	32.3616	76.4706	52.9899	12.393	54.0695	15.7272
ANP32B ENSG00000136938	34.8637	9.75686	39.859	26.9415	2.53107	89.1865	31.4877	19.3753	0.0416048	2.71063
ANP32D ENSG00000139223	0.0139465	0.155279	0.325846	0.00903458	0.343686	0.132643	0.237867	0.0106079	0.098822	0.0414627
ANP32E ENSG00000143401	30.4931	3.94503	2.21783	3.71602	20.4787	2.56017	1.47557	0.411012	1.80413	0.223958
ANPEP ENSG00000166825	0.329468	0.198505	31.4423	1.08977	102.329	0.606829	1.82513	0.309155	0.290169	73.8456
ANTXR1 ENSG00000169604	64.9016	11.6462	17.0452	9.01547	11.5772	2.90783	10.4938	19.0068	52.7583	1.36038
ANTXR2 ENSG00000163297	99.4819	1.17659	52.0362	1.66288	109.123	224.737	1.53519	24.0317	2.37316	1.03495
ANTXRL ENSG00000274209	0.0372699	0.144566	0.340264	0.0552788	0.121772	0.350174	0.0150959	0.163387	0.0555384	0.0512236
ANXA1 ENSG00000135046	2.26873	0.846244	26.5691	4.4889	90.4383	0.187181	486.248	51.614	58.445	0.315552
ANXA10 ENSG00000109511	0.303066	0.0506502	0.0101037	0.0254476	0.0193524	0.0162486	0.226778	0.118112	0.0401451	0.280514
ANXA11 ENSG00000122359	33.0318	799.334	83.1577	24.7307	135.687	401.306	746.059	0.963547	0.0263174	66.712
ANXA13 ENSG00000104537	0.135992	0.985507	1.62828	0.556058	0.148475	0.430498	0.18931	0.298808	0.166917	0.0854506
ANXA2 ENSG00000182718	65.9186	1231.24	4.25949	1.41444	239.555	559.631	3079.72	8.61531	7.21885	5.83027
ANXA2R ENSG00000177721	0.273496	0.444055	0.818043	3.34778	0.922767	6.84558	1.37506	0.988884	0.986178	0.217781
ANXA3 ENSG00000138772	0.275954	0.101182	17.3138	0.318351	0.812686	0.449832	3.81747	0.087286	1.44155	3.35966
ANXA4 ENSG00000196975	11.1998	1.44563	4.57148	25.2628	0.227683	1.95234	11.5954	19.4627	11.2632	4.03079
ANXA5 ENSG00000164111	27.3212	5.08985	171.076	10.3498	13.8993	9.35086	31.1386	204.099	0.421215	70.9194
ANXA6 ENSG00000197043	638.381	334.873	0.0997241	68.4008	11.6567	4.30486	57.5433	0.19568	7.22319	12.88
ANXA7 ENSG00000138279	0.987252	0.148658	48.4715	0.427335	34.4258	17.4593	57.4608	0.256336	1.34668	19.6219
ANXA8 ENSG00000265190	1.31917	0.424754	0.00193295	0.316688	0.687353	0.981711	287.754	0.193666	0.36732	0.0521488
ANXA8L1 ENSG00000264230	0.323075	0.453318	0.24665	7.67655	0.107857	0.681059	266.166	4.73367	0.425443	0.0161661
ANXA9 ENSG00000143412	0.148731	4.06208	0.0566985	0.123677	0.0493989	0.0310603	19.1809	0.573104	0.0866714	2.65814
AOAH ENSG00000136250	34.6208	0.815377	1.64553	0.180135	22.5227	1.18924	0.0143941	30.2554	9.29765	0.0751193
AOC1 ENSG00000002726	0.182828	1.25368	0.0553245	0.245742	38.6433	0.800714	0.218174	0.451121	1.07131	0.127405
AOC2 ENSG00000131480	0.425804	0.231351	0.00820626	0.0251329	0.380608	0.00458653	1.4637	0.194367	0.321921	1.88288
AOC3 ENSG00000131471	217.738	119.795	0.112695	0.902145	0.903859	1.46112	2.06344	14.8453	0.561024	4.0142
AOX1 ENSG00000138356	9.65001	3.69023	1.54548	0.553425	2.732	2.15322	0.718441	2.48867	1.36459	5.82499
AP000275.65 ENSG00000265590	0.143355	3.44261e-05	0.034326	0.0692574	0.0270394	0.0425811	0.00123802	0.114978	0.111668	0.0660846
AP000295.9 ENSG00000249624	0.0654869	0.0193213	0.0156757	0.0405601	0.0180802	0.194322	0.0385327	0.0015272	0.00893113	0.0255642
AP000304.12 ENSG00000249209	0.0810974	0.338512	0.0125437	0.0715881	0.0252918	0.058631	0.114959	0.088033	0.0540054	0.00241947
AP000349.2 ENSG00000280178	0.00682444	0.29913	0.10671	0.01079	0.0135634	0.0845521	0.349598	0.190088	0.00843036	0.123373
AP000350.10 ENSG00000251357	0.0797194	0.197732	0.0542603	0.438873	0.253266	0.0862244	0.0256824	0.00957646	0.143468	0.0518839
AP000687.1 ENSG00000280170	0.10553	0.13127	0.0137979	2.23749e-05	0.0041742	0.0466327	0.434997	0.251529	0.0731815	0.00529311
AP000721.4 ENSG00000256100	0.0721357	0.0381663	0.000495488	0.116684	0.257087	0.00145164	0.0446442	0.0508218	0.0574794	0.0147005
AP000769.1 ENSG00000279576	51.5312	0.501571	75.2554	0.224041	17.4653	0.154982	0.658396	5.67864	3.04929	57.8529
AP000866.1 ENSG00000279342	0.230755	1.94504	0.190684	0.0511123	0.130187	0.00850096	0.0325529	0.219824	0.154015	0.264021
AP001888.1 ENSG00000281781	0.215187	0.330722	0.0043429	0.087443	0.0678856	0.0169341	0.033514	0.306365	0.0019769	0.115484
AP002962.1 ENSG00000279906	0.0839223	0.298269	0.0347842	0.212332	0.00593757	0.000418931	0.00949262	0.0964745	0.427077	0.0439588
AP006285.2 ENSG00000278919	1.32466	0.0478173	0.00868266	0.0468668	0.030182	0.170941	0.453582	0.1852	0.393073	0.0826858
AP1AR ENSG00000138660	0.733378	1.11174	26.122	0.311261	0.338423	4.15755	4.02272	1.6407	5.0634	9.07954
AP1B1 ENSG00000100280	21.0014	72.5669	112.625	2.27176	118.369	0.539473	73.6933	0.343514	42.3586	6.63709
AP1G1 ENSG00000166747	0.208164	0.789627	21.4313	5.16851	4.91008	0.438572	38.9809	0.2721	14.5281	6.1955
AP1G2 ENSG00000213983	0.773987	163.025	71.1914	69.7087	25.3272	0.0903467	175.893	7.29631	4.60492	29.5271
AP1M1 ENSG00000072958	159.465	1.43045	0.320639	151.632	3.73479	2.35244	2.85191	297.992	3.76667	0.0658822
AP1M2 ENSG00000129354	0.102897	37.9637	28.0505	38.7948	34.9543	2.82955	44.0481	0.55176	2.56981	24.8885
AP1S1 ENSG00000106367	23.439	32.0812	42.2632	76.3779	30.6848	1.92073	8.04499	1.08148	14.9134	6.7218
AP1S2 ENSG00000182287	14.4009	0.170151	0.332525	0.808149	0.298582	0.579325	0.303829	0.538398	12.4108	0.839158
AP1S3 ENSG00000152056	0.115618	0.929144	5.58845	2.10164	0.520224	0.413476	7.8304	0.931458	0.339152	0.0943429
AP2A1 ENSG00000196961	75.8973	40.1903	15.3563	70.742	15.487	2.34557	27.5263	111.159	68.3959	17.9505
AP2A2 ENSG00000183020	135.506	24.8403	63.084	103.386	68.7886	18.0436	3.63254	82.5063	14.1509	49.5755
AP2B1 ENSG00000006125	19.436	48.8933	6.03776	70.3379	48.8915	48.0726	70.0883	124.947	6.02634	51.5149
AP2M1 ENSG00000161203	342.463	130.875	54.4353	269.106	30.8189	0.685156	135.821	115.821	0.0140151	52.5745
AP2S1 ENSG00000042753	166.829	77.1973	40.5001	132.374	52.8371	18.8412	39.4539	2.60541	28.117	19.2445
AP3B1 ENSG00000132842	1.86246	0.9563	19.3898	0.415408	1.8911	0.941107	3.81051	0.179266	34.7757	3.79281
AP3B2 ENSG00000103723	0.857887	0.606052	0.514026	0.391425	0.895271	2.45073	18.4211	0.272844	0.0299315	0.77257
AP3D1 ENSG00000065000	8.23732	0.128393	98.5451	6.11418	59.3262	34.0932	164.678	4.44121	43.2727	38.6424
AP3M1 ENSG00000185009	16.5545	13.6726	61.9925	1.40907	0.825654	0.0514424	0.000179533	20.5856	4.00428	12.2846
AP3M2 ENSG00000070718	3.75354	26.7185	0.724708	0.0473949	0.506793	36.0122	0.145151	62.0421	0.207721	0.385713
AP3S1 ENSG00000177879	2.32087	0.791729	16.2718	4.58993	1.03247	0.124673	27.541	1.28604	1.57609	2.92751
AP3S2 ENSG00000157823	44.969	39.6142	19.9157	17.534	8.62198	0.0469495	2.1754	1.63757	0.0812243	2.0228
AP4B1 ENSG00000134262	0.0567394	26.264	2.44587	0.719878	3.20496	51.7356	10.4538	4.68939	0.5952	5.44303e-05
AP4E1 ENSG00000081014	0.32372	12.7687	1.45849	0.983538	0.715777	1.03688	5.10548	0.437204	0.738262	2.36157
AP4M1 ENSG00000221838	13.4973	6.77814	8.25023	37.8013	0.0352098	22.3737	2.8643	7.12557	0.752331	19.2093
AP4S1 ENSG00000100478	7.02803	0.0590627	0.0741485	4.79532	1.32957	2.22667	3.03187	2.23298	1.38239	0.587465
AP5B1 ENSG00000254470	18.2697	30.523	11.4649	2.25245	0.20439	0.916305	29.9588	12.1042	3.30757	5.79261
AP5M1 ENSG00000053770	4.00993	1.61692	0.679932	0.762814	7.03676	0.00467361	21.0175	1.5869	0.0240106	1.20189
AP5S1 ENSG00000125843	5.00274	3.01364	5.30742	8.97582	2.90517	31.9083	27.8372	3.75608	5.17399	0.528834
AP5Z1 ENSG00000242802	0.0522969	8.36483	16.6686	13.9007	0.301879	6.00127	51.3965	52.8309	42.6166	0.36013
APAF1 ENSG00000120868	0.284895	1.21545	3.82133	0.000348821	0.0634402	0.371871	27.0159	1.31789	0.305682	5.11126
APBA1 ENSG00000107282	0.604717	5.58457	4.52168	8.99302	0.179501	1.40316	0.607522	0.0144621	0.240833	0.0717492
APBA2 ENSG00000034053	0.425111	0.708417	2.22397	0.29635	0.120342	52.5778	0.396062	21.329	2.05755	0.39875
APBA3 ENSG00000011132	6.84355	1.06542e-05	0.38913	147.125	20.5134	1.51622	7.1868	89.9541	5.48776	15.9377
APBB1 ENSG00000166313	38.6232	63.6844	3.37342	27.6623	0.0404427	2.72442	3.28739	45.5811	0.333548	1.21337
APBB1IP ENSG00000077420	0.146948	2.32028	2.09899	0.165887	0.141394	0.207671	0.0207766	7.924	1.53459	0.596661
APBB2 ENSG00000163697	27.7455	3.079	0.764362	1.8852	1.99155	13.7343	2.92179	0.96446	1.98718	0.549648
APBB3 ENSG00000113108	1.28565	170.497	66.8322	4.14802	1.94734	40.6886	13.3779	5.52054	50.6462	16.6419
APC ENSG00000134982	0.770762	0.0493259	17.323	0.473805	0.88972	0.00149355	0.005035	1.48949	1.50592	3.24087
APC2 ENSG00000115266	0.180361	0.382557	0.0736465	0.209611	0.00679166	0.00785863	0.156396	0.00170228	0.0657183	0.0680147
APCDD1 ENSG00000154856	46.2107	0.382652	42.8092	1.23222	1.13863	1.02847	28.775	57.3696	1.0989	32.6832
APCDD1L ENSG00000198768	11.1952	8.60531	0.0751872	1.57213	0.0830138	0.0249093	0.501848	0.116799	0.174932	0.245182
APCS ENSG00000132703	0.0384062	0.0879811	0.0686984	0.157376	0.17688	0.00431205	0.488941	0.179084	0.00174552	0.152219
APEH ENSG00000164062	10.4801	172.619	20.0909	38.6487	3.66778	118.435	6.34948	1.62962	52.3849	6.32444
APELA ENSG00000248329	0.335761	0.330494	0.868993	0.768877	0.764107	0.0601911	0.0469159	1.78433e-05	0.0574482	0.170068
APEX1 ENSG00000100823	111.065	29.2836	95.4386	1.72263	24.0536	53.4466	60.2291	70.9478	6.35825	70.4223
APEX2 ENSG00000169188	0.695059	2.13096	0.69643	37.321	10.1837	0.617598	60.6402	0.730818	2.36663	1.87038
APH1A ENSG00000117362	307.497	2.1365	100.381	6.18273	95.665	1.35576	390.07	64.701	33.7655	70.8302
APH1B ENSG00000138613	2.90553	0.316358	43.6091	13.0328	7.60482	21.3799	16.328	4.08231	1.86919	23.7385
API5 ENSG00000166181	1.67144	2.41794	9.39711	0.0237132	0.630175	0.373699	6.08898	14.6795	7.0657	3.4092
APIP ENSG00000149089	5.66374	0.0244083	16.2571	1.53858	3.26006	5.6795	0.583958	2.34899	2.38622	7.31473
APITD1 ENSG00000175279	0.24474	0.491445	1.6113	0.742464	0.140219	9.27836	9.84597	0.0363885	0.202942	2.27046
APITD1-CORT ENSG00000251503	0.00886277	0.408395	0.057274	0.137115	0.108854	0.104786	0.00932199	0.441529	0.0721481	0.0544835
APLF ENSG00000169621	2.07849	1.94594	0.175582	0.042142	1.32583	0.676253	1.71268	0.172182	0.119269	0.290663
APLN ENSG00000171388	0.0237896	0.920379	0.599858	0.244399	4.30838	0.252886	0.427455	1.36387	0.246665	0.17411
APLNR ENSG00000134817	3.44703	25.8433	0.108862	0.0140138	3.55552	0.996403	0.183205	1.84094	0.112239	0.656927
APLP1 ENSG00000105290	0.329602	35.5324	0.316592	2.46312	0.281453	7.57415	0.452241	0.12957	5.62117	1.39339
APLP2 ENSG00000084234	64.2845	1.04571	1022.43	4.22639	565.086	130.998	250.994	0.1527	0.0351608	186.581
APMAP ENSG00000101474	28.4947	2.76131	80.8689	4.22151	39.2075	7.82028	78.5733	67.9919	4.29553	23.1885
APOA1 ENSG00000118137	0.0621576	2.77049	0.0405137	1.11393	0.67631	0.498902	0.751496	0.0055159	0.479046	0.263667
APOA2 ENSG00000158874	0.0901444	0.70216	0.0484855	0.0141544	0.136824	0.185268	0.126549	0.2981	0.281499	0.0070781
APOB ENSG00000084674	0.353636	3.34433	0.00731416	0.244258	0.166115	1.57352	0.694421	0.158689	0.178863	0.277265
APOBEC1 ENSG00000111701	0.059015	0.00553439	0.00426163	0.00191174	0.00463431	0.0750312	0.0416819	0.0807015	0.0509621	0.0159473
APOBEC2 ENSG00000124701	0.112168	0.343787	0.0142597	0.312788	0.178785	0.111416	0.00190791	0.174994	0.111968	0.000218931
APOBEC3A ENSG00000128383	0.0509527	0.281037	0.0296284	0.0755325	0.00286634	0.0280127	16.404	0.0881917	0.253456	0.0413971
APOBEC3B ENSG00000179750	0.0739376	0.622249	0.0290584	0.469168	0.00159484	0.0566299	0.0181811	0.0607874	0.0658046	0.148389
APOBEC3C ENSG00000244509	0.487406	190.238	35.3343	0.438055	33.7381	103.564	56.2831	99.6238	6.90518	12.2726
APOBEC3D ENSG00000243811	1.97642	5.93466	0.256332	11.6244	1.45284	0.612554	16.3321	0.00306922	0.252631	0.0209548
APOBEC3F ENSG00000128394	0.174675	0.998442	1.37246	4.51678	2.08177	15.6176	0.441382	0.616284	37.9911	7.6462
APOBEC3G ENSG00000239713	8.69877	1.77786	0.35176	0.549363	3.43853	1.7448	15.5666	5.20202	23.3974	0.0145278
APOBEC3H ENSG00000100298	0.05896	0.112967	0.514743	0.00443439	0.0388415	0.00647995	4.51054	0.65783	0.0138103	3.90705
APOBEC4 ENSG00000173627	0.0446767	0.217793	0.292582	0.0938768	0.196103	0.224396	0.0639751	0.0230916	4.1811	0.0602173
APOBR ENSG00000184730	6.47082	1.54566	0.323196	47.4767	0.0034287	1.24104	1.72653	0.689955	5.95031	7.55336
APOC1 ENSG00000130208	92.9627	281.015	0.626729	4.29481	2.1224	1.2203	1.7648	91.7321	25.9907	6.34697
APOC2 ENSG00000234906	0.097825	0.0723312	0.0560611	0.035052	0.0772104	0.0760786	0.552129	0.11474	0.0445771	0.0941653
APOC3 ENSG00000110245	0.0144539	0.362066	0.00408466	0.0124312	0.0130747	0.103478	0.151729	6.96417e-05	0.177183	0.0765216
APOC4 ENSG00000267467	0.11005	0.000583775	0.098181	0.0903946	0.0837216	0.0312151	0.119257	0.005211	0.121185	0.0291744
APOD ENSG00000189058	3.43747	743.689	27.4619	4.41236	161.657	270.181	1.38778	372.282	355.1	106.723
APOE ENSG00000130203	1141.33	18.0299	0.295966	0.2519	0.48596	2.16871	1.07219	3552.14	96.029	137.35
APOF ENSG00000175336	12.9552	1.71427	0.254753	0.566603	1.73214	0.360303	0.850279	0.929408	0.00138335	10.8987
APOH ENSG00000091583	0.150231	0.638044	0.193216	0.000177818	0.486165	0.319037	0.637205	0.157398	0.238796	0.124414
APOL1 ENSG00000100342	119.519	29.1775	1.74824	0.857569	44.1238	2.59348	200.767	94.834	32.6214	0.747797
APOL2 ENSG00000128335	31.8355	135.38	7.53073	32.4697	0.212914	130.762	29.2584	5.17279	0.213965	1.15269
APOL3 ENSG00000128284	2.43867	185.042	0.830885	0.755579	0.136775	3.56207	10.1429	24.6252	2.26639	45.4825
APOL4 ENSG00000100336	0.49497	0.559427	3.11896	4.34384	1.70348	83.9807	25.0934	2.33174	0.170949	10.8978
APOL6 ENSG00000221963	2.41847	24.1647	0.503615	2.09363	5.09779	41.7764	5.43264	3.70629	5.46921	10.8301
APOLD1 ENSG00000178878	0.338641	20.5977	0.486839	0.254418	1.84683	0.108597	13.5863	1.57874	5.93411	1.39328
APOM ENSG00000204444	2.44918	6.26845	0.0179319	1.85431	0.846674	2.99084	2.13349	1.17992	0.682727	0.135927
APOO ENSG00000184831	0.315444	1.87731	0.499271	0.918168	0.515918	1.93108	1.45203	0.0571999	0.152385	1.34376
APOOL ENSG00000155008	8.55414	1.37599	9.05412	5.04057	4.03841	3.5561	1.50955	8.39767	5.91658	9.40878
APP ENSG00000142192	142.825	313.199	281.046	44.631	178.063	3.70816	659.481	1.60114	252.175	138.017
APPBP2 ENSG00000062725	0.299415	2.71877	20.5891	0.913919	1.32694	7.49597	4.04713	13.0518	0.297432	5.69651
APPL1 ENSG00000157500	0.43108	0.611232	9.27431	1.44532	0.583628	0.990515	2.21908	17.9495	25.5793	1.95727
APPL2 ENSG00000136044	3.59534	8.15501	43.3069	20.3162	28.178	18.6479	18.7476	0.447024	10.5024	24.7396
APRT ENSG00000198931	124.819	318.313	31.6262	250.778	81.5671	59.4889	7.52637	97.1997	115.832	15.4422
APTX ENSG00000137074	7.44049	33.2527	10.5464	8.45665	39.0468	55.7057	35.7893	4.34311	5.57852	0.65706
AQP1 ENSG00000240583	230.382	27.355	0.546618	1.87467	0.186134	0.143357	4.06871	69.4915	353.477	1.25721
AQP10 ENSG00000143595	0.00430911	0.952174	0.148875	0.213647	0.153312	0.126635	0.346979	1.02558	0.701895	0.372674
AQP11 ENSG00000178301	0.0569917	0.339943	2.86273	0.053029	0.000935542	0.046174	0.0232345	0.0301102	2.93492	0.0257669
AQP12A ENSG00000184945	0.240686	2.34105e-05	0.0772131	0.119981	0.0482719	0.210058	0.11036	0.148879	0.73879	0.223811
AQP12B ENSG00000185176	0.00467373	0.000118991	0.285094	0.180701	0.0249326	0.0188179	0.0328216	0.00673216	0.073362	0.0773952
AQP2 ENSG00000167580	0.000141315	52.3946	0.935583	0.240128	0.0700822	0.00391326	0.374191	0.251726	0.51707	0.138048
AQP3 ENSG00000165272	5.45435	1234.07	289.893	4.32703	306.52	8.47067	12648	3.09108	8.41946	45.1613
AQP4 ENSG00000171885	0.560697	0.0667646	0.22785	0.0286724	0.0401957	0.166525	0.442377	0.187578	0.0551369	0.144917
AQP5 ENSG00000161798	4.41966	0.287703	3.77885	0.0218692	0.912982	22.4749	0.242295	0.643204	1.87709	0.491299
AQP6 ENSG00000086159	0.206073	1.11708	0.225078	0.0344183	0.0756711	0.0859277	0.0862419	0.0381586	0.179873	0.0243592
AQP7 ENSG00000165269	0.14267	0.31741	0.109659	0.1852	0.228929	0.396543	5.64616	0.0321169	0.00433223	0.315348
AQP8 ENSG00000103375	0.0178321	6.16165e-05	0.00577116	0.000327194	0.248339	0.231541	0.080456	0.344966	0.0492904	0.00744066
AQP9 ENSG00000103569	0.416672	0.0731034	0.0289664	0.0302819	0.0649726	0.16277	0.302164	0.0411072	0.096037	0.0110377
AQR ENSG00000021776	0.0846056	4.09199	5.42475	16.6853	2.67386	41.094	21.5527	0.618424	3.24605	1.08595
AR ENSG00000169083	96.1037	297.972	109.682	4.9217	88.9158	84.9104	2.53804	218.112	23.3047	53.6653
ARAF ENSG00000078061	1.99129	43.9174	2.52017	53.3869	0.408417	1.97496	2.99262	62.2436	0.488915	1.23115
ARAP1 ENSG00000186635	23.9329	16.8441	3.56445	9.1267	3.82577	3.89907	38.6021	13.9632	18.8821	1.49288
ARAP2 ENSG00000047365	0.228141	1.2147	1.56307	0.0611412	0.170572	0.098889	1.87569	0.193451	14.0455	0.611093
ARAP3 ENSG00000120318	1.18651	140.99	0.485102	1.14383	5.92762	6.41447	6.56525	89.9925	1.25702	0.245313
ARC ENSG00000198576	1.55144	1.16021	0.196057	16.8298	0.115164	17.6437	3.85349	0.0273453	0.847544	0.00167784
ARCN1 ENSG00000095139	0.438883	2.78596	58.0153	0.348626	1.25914	5.93128	52.7115	104.332	5.05534	0.299725
AREG ENSG00000109321	0.0298394	0.202687	0.0132357	0.464095	0.386181	0.322562	74.2195	0.352252	0.570906	5.6302e-05
AREL1 ENSG00000119682	0.447947	106.716	27.5543	0.472129	23.9711	4.05551	38.2486	0.0169917	0.125261	18.4682
ARF1 ENSG00000143761	8.36005	0.60677	79.0076	53.8879	50.6267	1.30303	159.016	19.6012	16.2333	48.2419
ARF3 ENSG00000134287	10.5472	191.798	98.1573	160.172	81.1262	296.067	224.238	3.65709	55.8359	6.58161
ARF4 ENSG00000168374	0.419995	2.0183	112.391	0.643363	0.692807	2.97373	245.607	32.9906	28.5115	33.8959
ARF5 ENSG00000004059	8.04859	1.09859	4.19123	1.39391	2.17598	4.05105	2.24446	0.184856	0.873656	0.0376251
ARF6 ENSG00000165527	1.37066	0.799896	87.3617	0.761038	7.05515	1.88529	89.4794	1.59229	6.61742	88.1452
ARFGAP1 ENSG00000101199	17.7694	39.2591	50.1723	44.034	0.932162	1.83214	9.28317	18.3929	31.1596	12.2273
ARFGAP2 ENSG00000149182	26.12	76.2495	31.2115	60.052	13.7568	29.9978	37.3351	39.3752	61.1705	3.98964
ARFGAP3 ENSG00000242247	0.00440109	0.670756	31.9336	4.37759	5.15211	0.221499	43.8305	2.1308	0.661959	1.83848
ARFGEF1 ENSG00000066777	9.55021	0.494901	21.792	0.378746	0.160374	0.105481	22.0481	1.88892	1.51907	7.77135
ARFGEF2 ENSG00000124198	2.01024	0.264464	11.6671	1.83249	0.11281	3.67287	0.301858	3.9507	0.608892	0.0178552
ARFGEF3 ENSG00000112379	0.0143429	1.13025	46.845	0.124307	18.0957	0.69454	42.7204	1.13843	0.28752	5.26661
ARFIP1 ENSG00000164144	1.03279	0.276091	19.6808	0.076622	2.31571	0.204338	9.12844	0.536236	0.285569	9.87544
ARFIP2 ENSG00000132254	1.29329	29.4471	10.1397	60.6642	26.925	13.0321	43.8905	0.257293	7.59474	18.7437
ARFRP1 ENSG00000101246	86.2332	65.6772	26.7677	99.7359	25.8343	2.45726	0.194026	29.0598	13.6829	6.28882
ARG1 ENSG00000118520	0.000125587	0.176281	0.0283707	0.000545914	0.0823421	0.000659156	0.00227863	0.680395	0.0670623	5.18719e-07
ARG2 ENSG00000081181	1.19892	0.0449322	41.6705	13.7241	21.0394	13.3404	34.2402	2.10557	2.45027	0.101942
ARGFX ENSG00000186103	0.0245699	0.0909841	0.0604604	0.173577	0.0358544	0.0489215	0.0406336	0.170884	0.256854	0.00624166
ARGLU1 ENSG00000134884	0.0134682	0.918162	143.878	13.2906	7.71143	2.66436	79.3264	40.3918	88.6824	103.822
ARHGAP1 ENSG00000175220	302.208	648.324	204.82	7.81316	5.90355	133.546	47.1062	75.4138	114.579	0.000433693
ARHGAP10 ENSG00000071205	76.793	0.607859	0.559811	0.0530423	34.5325	60.6126	2.80632	0.0960295	7.27858	1.00893
ARHGAP11A ENSG00000198826	1.85839	0.0164639	0.202445	0.00129292	0.0731559	0.0124459	0.268682	0.158925	0.307023	0.0133623
ARHGAP11B ENSG00000187951	0.242271	0.0882999	0.0161987	0.147197	0.689197	0.129758	0.620253	0.569828	1.80759	0.0265901
ARHGAP12 ENSG00000165322	0.435091	0.662266	21.2378	0.809153	0.116903	0.0466206	8.22091	1.03258	0.108239	24.355
ARHGAP15 ENSG00000075884	0.127875	7.05173	0.250489	0.0424522	0.107409	0.523568	1.78153	0.425311	0.11043	0.199117
ARHGAP17 ENSG00000140750	2.25032	6.23743	14.6385	0.128524	0.808329	67.8573	21.9013	11.9622	0.283906	5.27452
ARHGAP18 ENSG00000146376	5.215	0.220139	6.22393	0.796566	2.15108	2.6711	0.88149	6.25243	1.4686	12.1708
ARHGAP19 ENSG00000213390	3.32147	1.45772	0.0225827	0.201212	2.33919	14.2441	27.9354	0.360149	3.2568	3.55536
ARHGAP20 ENSG00000137727	11.7153	1.04007	0.19122	0.811773	2.3328	0.215441	0.422618	0.101535	3.28475	0.261112
ARHGAP21 ENSG00000107863	39.2165	2.81769	11.8661	2.27615	0.0202291	0.0313193	16.4969	0.0298451	3.45787	0.641122
ARHGAP22 ENSG00000128805	3.80636	1.78324	0.640212	0.487957	0.593961	0.208256	8.22985	3.27776	8.29108	0.159073
ARHGAP23 ENSG00000275832	2.7892	10.417	0.000562638	2.37888	0.105656	9.23443	144.046	16.8829	9.02941	0.295971
ARHGAP24 ENSG00000138639	2.06832	1.03278	0.902868	0.26699	0.0387012	1.2376	1.27781	2.85957	1.13436	0.0607891
ARHGAP25 ENSG00000163219	5.61394	5.59535	0.331743	0.815993	0.401701	7.15202	5.91094	0.161489	9.25024	0.0768104
ARHGAP26 ENSG00000145819	0.403137	0.0305032	3.16822	3.48266	0.0440734	0.215855	10.8607	0.117977	21.4225	9.00809
ARHGAP27 ENSG00000159314	32.0366	14.3891	37.2491	29.0131	23.8253	9.40346	286.758	4.52241	0.367599	30.6894
ARHGAP28 ENSG00000088756	2.01623	2.27487	3.38779	0.362885	0.207399	12.1044	0.438632	0.362905	0.233265	0.308419
ARHGAP29 ENSG00000137962	0.011591	7.69592	32.3623	3.68543	0.607713	0.304695	2.52138	2.70716	0.965144	2.30268
ARHGAP30 ENSG00000186517	5.92111	39.2172	0.161106	1.17909	0.0474889	0.542016	4.23442	20.53	29.6454	0.016309
ARHGAP31 ENSG00000031081	4.68575	34.6124	0.810346	0.604616	1.33715	0.225539	0.223517	0.19267	2.73742	0.321357
ARHGAP32 ENSG00000134909	0.201579	0.250718	48.5086	19.2612	0.435134	1.27273	169.514	4.73174	42.7777	12.3915
ARHGAP33 ENSG00000004777	21.0909	0.289532	10.9051	0.899414	0.0909485	1.57629	20.0451	6.742	10.4056	1.79632
ARHGAP35 ENSG00000160007	5.24212	80.5016	37.6912	0.131114	1.06475	0.711938	32.1263	21.7219	25.9125	4.27528
ARHGAP36 ENSG00000147256	0.0413572	0.00525766	0.0777133	0.000590886	1.05689	0.19331	0.254622	0.587847	0.0318133	8.73145e-05
ARHGAP39 ENSG00000147799	7.87557	2.43927	8.20985	22.2627	0.0940305	0.0942572	13.249	0.00459733	1.99802	0.134529
ARHGAP4 ENSG00000089820	14.0185	26.5656	0.0168644	0.0845873	3.83927e-05	1.20517	2.6052	109.845	79.6276	4.83662
ARHGAP40 ENSG00000124143	0.0644894	1.00419	0.0317127	0.150236	0.981917	0.029871	20.6912	0.140928	1.51809	0.668825
ARHGAP42 ENSG00000165895	0.180392	2.2546	0.103049	0.0189617	0.157051	1.42115	0.0100264	0.997763	0.13677	0.171255
ARHGAP44 ENSG00000006740	1.06689	0.631779	9.05618	0.807598	2.30158	0.0511845	29.6491	0.0329486	0.0578712	0.0521346
ARHGAP45 ENSG00000180448	27.805	2.51949	0.0342212	3.02977	1.18749	0.622592	6.7995	7.55825	109.391	6.33096
ARHGAP5 ENSG00000100852	3.5596	0.571561	14.5853	5.19758e-05	0.111763	4.24031	7.65707	0.643845	26.6262	9.16875
ARHGAP6 ENSG00000047648	0.0190703	1.56723	50.8936	0.796803	16.1259	0.939406	1.54691	0.210083	3.29782	12.8951
ARHGAP8 ENSG00000241484	2.22732	4.16759	15.5659	6.99564	9.65791	1.71214	5.54117	1.81143	0.0478032	1.60918
ARHGAP9 ENSG00000123329	35.9294	0.499683	0.900947	0.463613	0.344478	2.01638	6.38528	21.1687	4.77571	0.0967899
ARHGDIA ENSG00000141522	178.662	404.879	134.738	363.672	86.9214	0.524257	156.664	26.7538	139.377	60.254
ARHGDIB ENSG00000111348	8.10435	1.37444	41.2045	1.53512	1.18186	542.218	248.387	33.6894	172.988	184.821
ARHGDIG ENSG00000242173	3.39577	0.147554	0.259207	6.8784e-05	0.0344991	0.278912	0.302637	0.502621	0.767732	0.0744375
ARHGEF1 ENSG00000076928	10.6461	3.60113	7.07002	54.2707	17.9914	58.3529	46.1667	73.0734	62.8398	20.0223
ARHGEF10 ENSG00000104728	2.50324	1.23375	0.479162	4.80538	7.13875	2.17653	0.066525	0.178417	1.58359	1.31439
ARHGEF10L ENSG00000074964	53.1497	5.52995	0.613392	2.05577	2.63584	7.05049	157.409	15.7057	1.31358	13.2196
ARHGEF11 ENSG00000132694	0.640844	7.75187	38.6837	0.201007	11.7344	100.776	11.6955	63.4607	2.94815	15.1292
ARHGEF12 ENSG00000196914	8.31236	11.5106	27.3781	0.132691	3.10212	0.814229	65.974	1.20754	2.85366	5.42614
ARHGEF15 ENSG00000198844	0.199631	1.43979	0.976656	0.787069	0.485258	1.45186	1.79213	2.23356	20.3996	0.00712954
ARHGEF16 ENSG00000130762	1.55588	0.198804	28.4871	45.8204	17.8516	0.778902	14.2825	1.59958	0.00939971	3.35009
ARHGEF17 ENSG00000110237	63.2435	20.9681	5.23344	8.49077	11.7489	13.4317	42.6129	142.156	21.6402	0.414145
ARHGEF18 ENSG00000104880	0.0757013	0.0210667	0.147954	0.0376565	0.0260539	0.106085	0.253011	0.00054984	0.102174	0.088329
ARHGEF19 ENSG00000142632	2.1913	16.4938	0.682707	0.998046	13.8512	0.00412116	18.9202	11.9397	0.143129	2.28696
ARHGEF2 ENSG00000116584	48.3301	81.1678	0.107133	62.1415	0.912235	109.121	56.509	17.7743	28.4681	7.54362
ARHGEF25 ENSG00000240771	158.073	2.47501	8.95242	0.135021	0.0131207	0.0828272	1.27436	59.6817	0.296495	0.0262983
ARHGEF26 ENSG00000114790	0.461745	0.0970063	10.8547	0.321688	0.526141	0.22554	3.10606	0.21045	1.59345	25.6971
ARHGEF28 ENSG00000214944	0.536735	0.312328	9.74418	0.565969	0.169822	0.0518563	42.9133	0.333792	1.43557	0.549802
ARHGEF3 ENSG00000163947	0.472254	0.000496499	17.3863	2.77603	4.54643	10.3526	5.39082	1.78767	0.434653	8.93016
ARHGEF33 ENSG00000214694	0.14705	0.610004	0.00302715	0.0433062	0.206382	0.130983	0.553322	0.125591	0.122914	0.028919
ARHGEF35 ENSG00000213214	0.0206195	1.01625	0.100877	0.045314	2.2114	0.000929002	2.68787	3.05887	0.0533004	0.617796
ARHGEF37 ENSG00000183111	1.014	3.60352	10.2139	11.5769	26.0125	39.2796	2.00159	0.0531103	0.413153	8.7602
ARHGEF38 ENSG00000236699	0.0051338	0.396691	9.4652	0.113709	0.942383	0.126485	0.411213	0.115637	0.383166	0.112203
ARHGEF39 ENSG00000137135	2.63758	0.185419	0.221203	0.197835	0.17642	0.119761	4.0402	0.823775	0.293741	3.63835
ARHGEF4 ENSG00000136002	91.1242	15.324	0.159515	7.54754	0.588941	7.77138	1.81482	1.7033	0.0275333	7.08889
ARHGEF40 ENSG00000165801	18.0631	64.0573	2.24182	3.06077	7.40946	45.77	6.20427	222.177	6.02919	0.331662
ARHGEF5 ENSG00000050327	2.80107	9.14622	3.81238	3.10859	7.92744	36.7037	13.5219	0.0043513	1.41305	0.638212
ARHGEF6 ENSG00000129675	1.42514	1.45627	0.497204	0.12497	0.0867327	1.28496	1.20253	13.0928	1.98696	3.95055
ARHGEF7 ENSG00000102606	6.13313	121.523	177.719	0.227509	14.1613	97.2497	78.8372	65.9383	0.110359	54.5031
ARHGEF9 ENSG00000131089	77.316	0.822458	0.830977	0.353879	19.8875	1.14762	5.34472	0.513365	19.0127	2.49911
ARID1A ENSG00000117713	1.19049	0.0710033	62.4422	3.91109	14.0834	36.1267	15.1683	1.57442	5.00868	42.1377
ARID1B ENSG00000049618	7.74402	64.5421	2.69562	15.9052	3.80666	10.3358	28.2099	10.0902	2.45526	0.061522
ARID2 ENSG00000189079	4.59044	0.977194	6.25743	0.399919	0.0855071	0.321984	18.4653	1.74039	1.83574	0.874263
ARID3A ENSG00000116017	16.4992	0.0211272	4.68551	17.2825	1.47665	2.96363	0.895337	2.60453	3.46924	6.39064
ARID3B ENSG00000179361	1.02489	1.96378	3.88576	1.50807	0.520238	0.590157	10.752	7.85708	1.5691	1.73718
ARID4A ENSG00000032219	0.635474	0.163227	6.32295	3.73686	0.874884	1.79269	4.703	0.916998	11.9245	4.39125
ARID4B ENSG00000054267	0.0381913	0.81449	24.6612	0.241319	13.9421	18.8478	3.72308	16.6415	13.5075	4.27543
ARID5A ENSG00000196843	339.889	235.749	0.14427	4.25097	4.30453	0.40711	44.4337	214.784	584.534	0.0888564
ARID5B ENSG00000150347	0.131673	0.227002	33.1774	0.10783	0.171793	0.834176	1.31928	0.17077	71.5202	0.600538
ARIH1 ENSG00000166233	0.133188	1.74257	16.1865	9.66505	36.5398	0.100094	144.511	124.778	7.3194	14.2577
ARIH2 ENSG00000177479	4.38397	56.4157	73.025	2.52079	20.3841	55.0433	104.893	29.5533	0.367774	16.2245
ARIH2OS ENSG00000221883	18.243	0.0992081	1.13355	8.71581	2.7313	7.88552	2.52067	1.16965	0.749631	0.0277376
ARL1 ENSG00000120805	0.0994121	1.4142	8.67568	0.0217451	22.8853	245.568	123.719	0.68512	0.0893794	0.312086
ARL10 ENSG00000175414	6.82057	5.6769	0.225573	1.38946	0.419141	0.71619	1.03865	0.747797	1.14069	0.0956263
ARL11 ENSG00000152213	0.300278	0.38074	0.349096	0.100117	9.19319e-06	0.0458641	0.637624	2.02287	0.484611	0.851453
ARL13B ENSG00000169379	2.55091	3.23236	0.658134	0.142245	0.449383	3.6935	0.117698	3.38173	0.662199	1.21957
ARL14 ENSG00000179674	0.308488	0.198401	0.065408	0.0348092	0.0579217	0.218476	36.467	0.0945096	0.436118	0.00446298
ARL14EP ENSG00000152219	3.76592	2.25293	3.17424	0.269696	0.48018	10.01	21.4422	11.2949	3.28133	0.927721
ARL15 ENSG00000185305	0.0470643	0.0207163	0.482112	0.215347	11.5101	0.39653	0.42127	2.62226	6.75636	0.208238
ARL16 ENSG00000214087	11.4108	452.813	63.5642	70.4085	0.521619	30.4802	9.95305	1.05867	6.95781	42.5621
ARL17A ENSG00000185829	3.47246	3.61777	0.238612	1.01933	4.72039	6.66715	0.631117	0.389044	2.85857	2.68482
ARL17B ENSG00000228696	0.315868	1.51471	6.61962	0.427907	1.10068	2.74171	0.379139	4.75325	0.262975	1.48744
ARL2 ENSG00000213465	54.1072	82.7349	20.5267	2.13551	0.945927	1.74639	2.69131	24.6831	27.3764	0.466322
ARL2BP ENSG00000102931	0.339294	6.66461	5.35387	0.244819	0.615364	21.0357	7.88218	0.22544	2.23961	0.11332
ARL3 ENSG00000138175	7.4429	39.5332	0.622591	23.8454	26.4573	389.409	0.415291	0.0450973	17.5205	1.62802
ARL4A ENSG00000122644	1.01749	0.43638	1.14326	0.283609	0.0782843	0.45376	0.54935	0.894526	0.405234	6.35192
ARL4C ENSG00000188042	1.56357	43.0307	2.76139	5.55837	14.9999	0.0808426	51.9436	21.8698	5.32679	18.9734
ARL4D ENSG00000175906	1.69273	1.3104	1.12514	1.01846	0.0943949	54.1996	47.8696	0.255315	3.36171	1.98268
ARL5A ENSG00000162980	1.05214	1.001	22.529	0.608364	3.53399	0.771852	0.26794	12.3674	0.252392	5.50382
ARL5B ENSG00000165997	0.0792262	2.88255	5.10131	1.32518	1.24556	0.219612	0.536944	7.07376	0.45412	0.989266
ARL5C ENSG00000141748	0.0123147	0.0216729	0.110334	0.11563	6.6183e-05	0.00918828	0.0912379	0.23763	0.0614941	0.142095
ARL6 ENSG00000113966	6.08223	0.2054	0.800513	1.2623	0.0977756	0.828578	0.667393	0.44469	1.61071	3.2909
ARL6IP1 ENSG00000170540	1.55918	2.7722	61.6613	3.89466	1.08089	2.50751	20.647	17.9668	5.4644	5.18661
ARL6IP4 ENSG00000182196	113.384	0.876532	0.440323	98.0897	12.1082	4.82196	46.7548	89.7235	29.7831	17.9674
ARL6IP5 ENSG00000144746	11.2874	3.97115	20.6614	6.90486	8.07563	1.06284	10.1989	18.4305	17.4179	6.79918
ARL6IP6 ENSG00000177917	0.0627478	6.27775e-06	7.88969	0.0188942	0.114185	0.977401	10.2751	2.84015	0.305534	5.45466
ARL8A ENSG00000143862	5.6882	0.671755	68.3239	1.50365	59.187	11.5909	35.8086	0.806977	48.6724	0.935733
ARL8B ENSG00000134108	0.0971786	1.10431	21.0973	1.55945	17.754	13.1306	7.18615	36.8141	1.87069	0.581109
ARL9 ENSG00000196503	2.12531	2.54196	0.500434	0.326747	0.00277853	0.214172	0.565556	0.0195769	0.229075	0.0275719
ARMC1 ENSG00000104442	5.80293	0.176895	7.53563	1.26851	0.252259	0.398109	8.53314	1.89635	0.343489	1.29835
ARMC10 ENSG00000170632	1.45633	1.2596	11.5566	0.0732615	1.12764	0.816809	39.9722	0.349669	1.2055	0.62087
ARMC12 ENSG00000157343	1.91964	2.99211	2.76336	0.358719	1.04688	2.57849	0.428042	0.135106	0.171992	0.0187891
ARMC2 ENSG00000118690	1.16397	0.0447836	0.142018	1.09042	0.448464	0.0923689	1.76111	0.12224	0.0605089	0.29597
ARMC3 ENSG00000165309	0.0775846	0.0524843	0.101635	0.0441205	0.203932	0.00150009	0.159472	0.133287	0.00232664	0.0416459
ARMC4 ENSG00000169126	9.78055	0.0184133	0.160116	0.388852	0.0960347	1.79632	0.860212	0.0838836	1.12191	0.367283
ARMC5 ENSG00000140691	0.765486	17.3774	4.40794	0.420792	4.70421	1.38445	13.4388	0.831701	1.1103	4.62003
ARMC6 ENSG00000105676	28.0965	31.3874	0.135738	16.988	37.4675	0.520447	38.1532	14.0722	0.0914571	6.96165
ARMC7 ENSG00000125449	17.7803	8.42908	9.57506	1.79816	2.32813	2.70697	18.2316	4.00508	12.5998	6.18007
ARMC8 ENSG00000114098	15.6305	1.38223	25.1955	0.995208	1.17639	0.587197	20.9236	4.69227	12.6913	5.52594
ARMC9 ENSG00000135931	17.1497	3.08605	1.3125	17.0767	0.747156	0.587099	2.58231	0.222462	11.6857	15.9712
ARMCX1 ENSG00000126947	4.3605	1.25643	2.33706	0.643167	2.13463	0.109539	1.55588	1.04125	5.044	3.94051
ARMCX2 ENSG00000184867	1.504	0.727167	14.5305	0.3783	2.51614	0.0144528	0.393287	18.5724	21.0313	0.0015991
ARMCX3 ENSG00000102401	5.20005	0.964594	19.3869	2.13901	7.0123	0.437863	50.0688	3.20919	14.8045	4.64407
ARMCX4 ENSG00000196440	0.286429	0.371845	7.15571	1.40299	3.43114	18.5003	34.7644	0.147961	0.122976	5.2538
ARMCX5 ENSG00000125962	0.28805	0.399771	5.09466	0.0652539	0.0761825	0.316639	2.84302	0.306563	0.0223125	1.20811
ARMCX6 ENSG00000198960	2.44324	6.922	0.367287	8.30698	7.24813	11.5448	1.14103	1.7846	3.01375	3.71153
ARMS2 ENSG00000254636	0.0693711	0.000181335	0.0388686	0.0131756	0.112021	0.0259844	0.00740209	0.0188635	0.0822975	0.0947219
ARMT1 ENSG00000146476	0.264958	2.67555	11.9347	1.62474	7.8741	0.135096	3.25936	6.84155	0.633647	2.80485
ARNT ENSG00000143437	2.65768	112.327	36.2351	1.63721	2.68446	70.9507	23.5125	38.7157	1.82073	28.7527
ARNT2 ENSG00000172379	0.211851	3.22714	2.57503	0.111929	1.12165	0.489629	11.0054	3.17145	0.212574	0.0324921
ARNTL ENSG00000133794	0.0398982	0.000331426	0.000754053	0.183873	0.0319818	3.77214	0.0615374	0.207145	0.0715663	0.0101586
ARNTL2 ENSG00000029153	0.249371	0.196566	0.104626	0.0931172	0.00415879	0.0012847	20.6959	0.100083	0.0658609	0.201389
ARPC1A ENSG00000241685	0.453799	0.136752	46.3495	0.439077	3.09331	2.23027	89.0637	51.882	3.9206	5.04644
ARPC1B ENSG00000130429	35.8541	132.732	0.34779	25.5463	8.50045	2.00709	76.7723	52.8012	82.0552	26.1072
ARPC2 ENSG00000163466	120.117	5.0903	41.0344	3.63088	7.14388	11.335	105.726	0.349889	127.152	6.68708
ARPC3 ENSG00000111229	0.00177309	1.88747	132.519	3.9381	82.8134	4.94469	159.443	200.17	112.23	34.7724
ARPC4 ENSG00000241553	108.276	57.9897	41.5285	59.278	5.17736	0.0747117	38.6364	1.36397	21.133	15.4248
ARPC5 ENSG00000162704	5.13644	0.600467	18.8228	0.357865	23.3479	4.22321	65.8834	72.555	1.14176	0.555437
ARPC5L ENSG00000136950	2.47709	54.96	21.2844	6.07495	17.6886	5.99865	124.794	1.47719	63.0755	2.50774
ARPIN ENSG00000242498	1.12377	67.0351	26.2661	4.0003	17.579	17.93	12.3291	0.482891	0.795891	5.38528
ARPP19 ENSG00000128989	1.09692	5.28304	27.8945	3.4734	9.73236	5.10199	63.4302	36.9044	0.464853	6.9502
ARPP21 ENSG00000172995	2.88706	0.620914	0.313631	0.0652938	0.0134051	0.431714	0.0168319	0.162647	0.0239473	0.217755
ARRB1 ENSG00000137486	6.21647	46.7552	4.88575	94.0554	2.21663	60.5336	0.27085	3.69708	61.2518	0.367096
ARRB2 ENSG00000141480	1.42315	5.36696	13.5428	0.920682	0.727836	0.889268	39.9187	75.1517	64.6555	17.2117
ARRDC1 ENSG00000197070	1.72645	0.425127	12.7637	39.7559	9.09744	1.01602	36.4589	0.0745157	35.5055	35.193
ARRDC2 ENSG00000105643	1.75942	1.13046	10.6722	2.69082	11.6805	8.50418	128.243	30.2562	125.909	4.32824
ARRDC3 ENSG00000113369	7.61294	1.10999	0.38184	0.179428	3.31714	4.56946	69.7622	32.9534	69.9479	6.73792
ARRDC4 ENSG00000140450	2.18066	1.54994	6.40651	9.00968	1.42393	1.91918	8.71504	8.44969	1.083	1.69525
ARRDC5 ENSG00000205784	0.178489	5.06764	0.0569124	0.121662	0.00554774	0.172534	0.00703297	0.000759762	0.270091	0.278764
ARSA ENSG00000100299	41.9283	51.3327	31.7245	37.9018	25.1262	2.81271	7.90646	56.1297	6.11576	30.8171
ARSB ENSG00000113273	0.486575	0.142812	0.906055	0.411898	0.00583776	1.30499	0.243128	35.9901	8.74591	0.617004
ARSD ENSG00000006756	0.0364928	136.082	16.274	32.8981	84.1968	118.229	101.23	0.370798	1.72188	8.86027
ARSE ENSG00000157399	0.251164	0.721462	0.130042	0.259428	0.475537	0.456944	0.49483	7.07543	0.0659574	0.0731593
ARSF ENSG00000062096	0.0386222	0.410437	0.0657433	0.291273	0.0125815	0.0934312	0.0107202	0.0540932	0.0343884	0.0239206
ARSG ENSG00000141337	22.03	0.0413495	0.390619	5.04902	0.406013	1.19552	0.278679	0.446105	0.678224	0.363029
ARSI ENSG00000183876	34.3804	0.179606	0.247543	2.56897	0.0943631	0.0174082	0.773648	0.6599	0.0387335	0.163372
ARSJ ENSG00000180801	5.36856	0.670542	1.68747	2.33596	0.103422	0.0477188	6.96254	11.5404	0.176013	7.66282
ARSK ENSG00000164291	0.0151084	0.278165	4.26285	0.0860592	0.177128	1.35743	0.22402	0.00560141	0.719253	10.3004
ART3 ENSG00000156219	0.0824681	1.50292	0.0984848	0.0139667	0.0163743	0.127181	0.00493372	6.41123e-05	0.130961	0.00116362
ART4 ENSG00000111339	0.0229036	1.03948	0.140471	0.161442	0.0933732	0.190824	0.641957	0.536332	0.120928	0.00192844
ART5 ENSG00000167311	0.00669691	8.10984	0.29022	4.06624	0.0159564	0.280404	1.18804	0.0123655	0.0854748	0.0868226
ARTN ENSG00000117407	29.7632	0.732356	2.47043	0.304024	0.744013	0.107504	0.0212108	1.42013	0.250885	0.757516
ARV1 ENSG00000173409	0.199127	9.85797	5.93819	0.139905	3.51402	3.19055	15.5747	0.345027	1.43212	3.83116
ARVCF ENSG00000099889	4.22163	0.781686	15.6731	73.0484	10.11	0.821877	15.9923	0.238154	5.17095	11.2834
ARX ENSG00000004848	0.397865	0.242523	6.93827	0.0346495	0.0866041	0.00376072	3.64851	0.0292209	0.141231	0.00869194
AS3MT ENSG00000214435	0.303327	0.134788	0.0894923	0.18016	0.084567	0.183148	0.442885	0.631601	0.00719548	0.00487437
ASAH1 ENSG00000104763	46.0265	5.31042	108.809	1.66288	40.7109	69.0567	229.01	6.33909	8.19662	99.6848
ASAH2 ENSG00000188611	0.0172137	0.244342	0.984363	0.0585496	0.101738	0.248516	0.0565019	0.00198781	0.207949	0.331669
ASAH2B ENSG00000204147	0.0809374	0.0835977	1.38339	0.0724508	1.20278	0.0546709	10.5182	0.0589989	0.175703	0.771011
ASAP1 ENSG00000153317	6.19694	1.78554	19.6996	0.812958	0.0534103	0.957977	5.56588	18.4808	19.1814	5.0862
ASAP2 ENSG00000151693	0.181335	1.15181	1.68213	0.726587	0.725501	0.705429	16.5913	10.5806	0.0113506	7.63986
ASAP3 ENSG00000088280	12.1234	20.5498	15.2449	15.7343	18.4183	14.454	10.3793	50.3414	3.17829	3.7427
ASB1 ENSG00000065802	87.2571	16.3494	12.1036	6.25335	29.6292	31.0402	45.6133	7.99938	4.90193	3.40088
ASB10 ENSG00000146926	2.10385	0.112161	0.00189425	0.00277514	0.0218228	0.130919	0.133005	0.000539906	0.19302	0.325428
ASB11 ENSG00000165192	0.15353	2.52274	0.168383	0.22974	0.105967	0.199318	0.0302598	0.0694215	0.0408978	0.0624852
ASB12 ENSG00000198881	0.0729812	0.365833	0.148234	1.28258	0.691306	0.498993	1.95442	0.252635	0.170061	0.522804
ASB13 ENSG00000196372	0.505959	2.85819	6.57043	3.78935	2.0349	17.4621	1.67923	0.079505	26.7156	0.579178
ASB14 ENSG00000239388	0.0821762	0.758142	0.333054	0.00221958	1.13809	0.118759	0.660015	0.000837772	0.266395	0.463142
ASB15 ENSG00000146809	0.135096	0.128629	0.0040902	0.035958	0.0635457	0.00800723	0.00227085	0.0151465	0.0837303	0.0140592
ASB16 ENSG00000161664	0.219165	1.34582	0.0128864	0.146616	0.0388398	0.140602	0.10722	0.0716193	0.198618	0.210432
ASB17 ENSG00000154007	1.50215	0.138566	0.00460975	0.205434	0.153443	7.71036e-05	0.000130556	0.0917313	0.000708178	0.459364
ASB18 ENSG00000182177	11.8619	0.0273919	0.0636442	0.565813	0.170674	0.0845215	0.387854	0.226155	0.187861	0.423369
ASB2 ENSG00000100628	194.659	57.1795	0.588645	11.1508	0.410233	0.258881	1.73496	5.57406	0.908193	1.27643
ASB3 ENSG00000115239	1.87065	1.46313	1.6909	0.973249	20.7271	2.74143	12.2329	10.6843	0.445436	0.120738
ASB4 ENSG00000005981	0.0403005	0.0318558	0.160449	0.104056	0.0564275	0.53797	0.455848	0.158129	0.0133052	0.119077
ASB5 ENSG00000164122	11.6194	0.00107935	0.00477437	0.14984	0.0569949	0.429084	0.113391	0.281112	0.0285304	0.1798
ASB6 ENSG00000148331	1.87597	37.3757	7.18353	59.5042	13.3326	4.9703	7.14411	19.6649	1.16784	0.397097
ASB7 ENSG00000183475	0.0373697	2.15881	5.39628	4.97954	0.0122286	0.666393	0.147741	0.68864	0.338636	4.63741
ASB8 ENSG00000177981	15.9997	0.0747577	37.2186	55.2742	8.30131	43.81	8.37271	2.90961	16.4806	12.237
ASB9 ENSG00000102048	0.101241	0.00666445	0.117634	0.0882107	0.041151	0.168773	0.1156	0.0515587	0.0232439	2.22246
ASCC1 ENSG00000138303	16.6564	0.203196	10.1139	0.61073	0.769869	3.22132	1.29875	3.51161	2.7255	1.88403
ASCC2 ENSG00000100325	61.7773	40.4015	8.27716	90.581	12.3214	1.34433	31.0185	26.7883	4.33531	6.40826
ASCC3 ENSG00000112249	0.394391	0.720207	18.7584	0.0994408	1.19584	1.12388	23.5788	2.51324	0.000828939	1.63722
ASCL1 ENSG00000139352	0.523638	0.0765601	0.802429	0.0128355	0.0171516	0.345436	0.230389	0.129055	0.780202	0.596202
ASCL2 ENSG00000183734	15.8042	0.675485	4.32187	6.31144	4.05344	0.0126717	2.68008	0.395736	1.25903	14.627
ASCL3 ENSG00000176009	0.117209	0.131128	0.0407134	0.188542	0.305937	0.243008	0.137378	0.022015	0.278981	0.129858
ASCL4 ENSG00000187855	0.162362	0.594239	0.138827	0.182887	0.0105069	0.0517619	0.165069	0.0414578	0.0159791	0.00940694
ASCL5 ENSG00000232237	0.0985576	0.131647	0.118458	0.187472	0.0213534	0.0817722	0.337185	0.00614054	0.140703	0.196537
ASF1A ENSG00000111875	0.0998424	1.76735	9.25476	0.652787	3.37056	0.482124	1.09137	0.196363	0.521704	3.34397
ASF1B ENSG00000105011	3.12435	0.75985	0.160424	0.740002	0.169334	2.20047	2.57769	1.09029	2.47674	0.304146
ASGR1 ENSG00000141505	2.31818	2.80648	1.54079	2.52936	0.286387	0.255587	19.671	0.275823	2.72663	1.50758
ASGR2 ENSG00000161944	0.075861	0.205103	0.0765587	0.0755167	0.623809	0.152927	0.542396	0.164815	8.81877	0.00338506
ASH1L ENSG00000116539	19.2978	3.28177	37.1787	2.90473	51.0077	119.706	86.0039	91.7129	0.616182	26.2644
ASH2L ENSG00000129691	26.7959	6.40143	2.67761	0.584447	7.26113	2.41861	25.3248	1.17207	1.44829	0.585768
ASIC1 ENSG00000110881	1.43544	77.0035	1.31712	0.839071	0.411987	9.50995	32.1756	0.544344	0.713537	0.258575
ASIC2 ENSG00000108684	0.130839	0.257964	0.218834	0.0423715	1.46625e-05	0.00481946	0.0605883	0.153294	0.00553265	0.0040367
ASIC3 ENSG00000213199	1.67604	2.36302	3.08447	3.76331	0.413431	0.000961847	0.885117	13.8574	1.29098	1.61785
ASIC4 ENSG00000072182	0.0187486	0.0604824	0.034122	0.161104	3.70632	0.14622	0.0989097	0.0788409	0.275979	0.385292
ASIC5 ENSG00000256394	0.102112	0.203799	0.157289	0.26087	0.0217263	0.0204144	0.325262	0.856124	0.423462	0.0346884
ASIP ENSG00000101440	16.585	1.1609	0.0638092	0.0229366	0.243831	0.587738	0.15509	2.02608	0.163013	0.00938527
ASL ENSG00000126522	44.5142	0.988148	14.9587	20.0151	0.031298	0.308918	19.9682	26.5112	10.5813	0.362843
ASMT ENSG00000196433	0.0345631	0.398916	0.09534	0.0195338	0.334014	1.04688	0.212184	0.205231	0.00826466	0.0176062
ASMTL ENSG00000169093	118.324	2.39211	7.67575	127.473	26.5276	67.0676	18.8216	0.0112835	38.1934	35.8206
ASNA1 ENSG00000198356	66.8522	38.9295	38.018	57.7555	26.8984	14.4209	6.69889	12.2627	22.0172	28.4355
ASNS ENSG00000070669	26.7183	103.49	22.7058	0.395905	0.818619	89.0807	14.3658	1.14007	0.769286	0.122154
ASNSD1 ENSG00000138381	4.79311	0.54441	13.3605	0.00876623	1.53672	7.26142	9.05344	2.18677	0.0488568	12.3388
ASPA ENSG00000108381	29.9373	5.15003	0.140475	1.39877	2.10021	0.627063	1.83105	13.9293	5.80501	0.0798547
ASPDH ENSG00000204653	0.128006	0.000624105	0.0435723	0.0191107	0.00888409	0.13844	0.0460868	0.0289346	0.119681	0.0558898
ASPG ENSG00000166183	0.26648	0.169247	0.0376871	0.00437099	0.0346883	0.48169	8.31343	1.15124	0.361523	0.172328
ASPH ENSG00000198363	38.7048	1.6988	14.3019	0.612146	7.2521	2.46364	100.384	4.45127	0.00566685	1.2788
ASPHD1 ENSG00000174939	0.324742	2.61751	6.65643	2.5726	0.135828	3.38268	0.0756508	0.215216	0.69514	0.00192886
ASPHD2 ENSG00000128203	0.187537	0.248452	3.58251	0.900392	0.128892	0.158721	2.99632	0.0852976	0.022103	4.39071
ASPM ENSG00000066279	0.192538	3.97672	0.058342	0.0986566	0.192279	0.0923403	0.858714	2.33145e-05	0.140175	0.119769
ASPN ENSG00000106819	1.06181	0.15933	0.888021	0.0311345	0.300974	0.68725	0.17784	3.43703	0.192129	0.126066
ASPRV1 ENSG00000244617	2.32249	1.29381	3.25347	0.0407255	0.119935	0.688894	2.10754	18.1326	0.0926997	9.70556e-05
ASPSCR1 ENSG00000169696	2.13491	2.07171	1.40691	167.408	0.625853	0.0323219	13.7582	74.3996	10.1486	0.333451
ASRGL1 ENSG00000162174	0.143989	1.81012	3.68386	23.2185	0.275067	16.2785	26.0638	0.434235	1.20256	0.0656641
ASS1 ENSG00000130707	249.16	882.15	0.566936	4.17892	0.272526	5.06954	789.478	44.3136	15.1276	13.4344
ASTE1 ENSG00000034533	0.547971	0.455757	0.0431915	0.257052	0.355869	28.6957	15.0215	0.461686	0.18621	0.141815
ASTN1 ENSG00000152092	2.99788	0.154102	0.0955638	0.124751	0.0313532	0.0198285	0.301069	0.224465	0.0800607	0.0104616
ASTN2 ENSG00000148219	0.447276	40.6929	16.3044	29.4956	40.1	23.5352	0.730773	1.38313	0.153986	2.41888
ASUN ENSG00000064102	2.75605	0.252182	7.1761	0.0301303	0.384061	0.132824	4.41624	1.72669	0.488501	1.92204
ASXL1 ENSG00000171456	6.73893	25.1378	0.512451	1.09701	0.479853	153.799	64.1938	1.95783	0.429871	14.7672
ASXL2 ENSG00000143970	0.549793	0.817124	8.12188	3.55076	2.70717	0.83448	7.24854	16.0588	0.865473	7.40396
ASXL3 ENSG00000141431	7.34695	0.535432	0.480172	0.611015	0.00360212	1.0061	0.458476	1.53792	0.0310148	1.1371
ASZ1 ENSG00000154438	0.136225	0.0260318	0.112202	1.81956	0.0566746	0.00751814	0.205214	0.0391712	0.00815225	0.028992
ATAD1 ENSG00000138138	5.67987	8.06137	14.9649	0.0659177	10.3436	0.458584	11.7758	0.0274165	0.726762	4.99481
ATAD2 ENSG00000156802	0.136388	0.0830837	15.6928	0.0884775	1.90293	0.434992	0.0186459	0.221118	0.741162	0.767827
ATAD2B ENSG00000119778	2.33474	0.310905	9.23273	2.76944	0.802548	0.225753	2.85525	5.84372	0.872405	4.7737
ATAD3A ENSG00000197785	0.45421	79.7823	2.10071	1.84686	4.42428	11.5971	5.50716	9.02586	20.3778	45.3663
ATAD3B ENSG00000160072	2.66849	2.05329	47.9309	59.0609	0.118046	0.968393	35.6304	53.6223	1.61582	10.6243
ATAD3C ENSG00000215915	9.18842	7.51151	0.433276	0.651422	0.452375	0.829433	3.13791	0.178606	9.96558	0.368249
ATAD5 ENSG00000176208	0.0600456	0.356888	0.138888	0.089631	0.0117102	0.0485631	0.00671798	0.174808	8.19534	0.121856
ATAT1 ENSG00000137343	15.2145	1.75747	71.5924	9.8449	0.666186	26.5615	3.20974	0.500454	0.379892	3.81182
ATCAY ENSG00000167654	4.66437	1.20764	0.16718	0.0228349	0.093384	1.30947	0.0195676	0.00588107	0.882877	0.050522
ATE1 ENSG00000107669	22.7346	6.83299	9.02768	1.27242	1.76844	0.106254	11.718	2.56982	1.76827	1.1354
ATF1 ENSG00000123268	4.64035	0.506653	1.99391	0.584953	1.33579	0.422124	2.95086	0.0251956	2.30834	0.596082
ATF2 ENSG00000115966	4.12235	0.0309056	14.7984	1.74251	1.89474	0.962048	11.4571	8.14073	0.417236	0.000353135
ATF3 ENSG00000162772	1.48785	8.92572	1.51278	1.71977	6.87468	610.629	1871.19	0.111114	2911.23	2.57243
ATF4 ENSG00000128272	36.011	304.602	163.214	2.3947	185.867	511.264	429.087	164.61	6.73202	199.82
ATF5 ENSG00000169136	0.964681	7.1665	43.5806	25.6963	0.279573	1.78675	26.3779	6.55557	41.8216	33.6119
ATF6 ENSG00000118217	5.43222	23.2507	14.3226	2.18936	8.38503	3.78682	31.3386	21.608	0.740321	3.19377
ATF6B ENSG00000213676	1.11322	17.5975	19.6962	16.996	20.5065	0.945857	44.3339	0.0349347	5.91438	11.0108
ATF7 ENSG00000170653	18.9167	16.8505	14.3036	2.07799	0.0566127	0.0192185	5.47155	1.70894	1.01346	1.97855
ATF7IP ENSG00000171681	8.91694	6.6738	3.42327	1.35655	11.7495	4.96814	8.29445	3.69218	3.29627	2.55669
ATF7IP2 ENSG00000166669	2.67646	14.6174	0.439633	0.270889	0.230417	4.07225	3.10779	1.81376	0.385846	37.5777
ATG10 ENSG00000152348	39.3299	4.89253	18.11	24.5096	0.80769	0.808731	2.26541	2.2943	18.5492	28.8735
ATG101 ENSG00000123395	0.522172	305.116	8.71376	176.07	32.9904	134.91	58.4813	73.9014	21.9838	1.14858
ATG12 ENSG00000145782	15.4511	0.34245	12.2523	0.689795	5.31077	43.966	16.4967	23.2626	1.00647	5.15012
ATG13 ENSG00000175224	86.1549	57.8234	27.2978	48.1278	58.1003	11.3258	14.3689	2.29244	20.66	16.0041
ATG14 ENSG00000126775	0.977753	0.377779	1.01462	0.625052	19.7932	74.6909	12.2276	0.743591	2.28395	0.0326719
ATG16L1 ENSG00000085978	8.47032	70.6524	180.245	7.61084	32.2033	1.04226	11.948	2.72155	13.4715	32.0682
ATG16L2 ENSG00000168010	2.64891	16.6811	1.23107	2.87841	9.64366	0.0344577	20.2296	30.2064	0.00578362	8.86729
ATG2A ENSG00000110046	34.6912	2.42243	13.0251	43.0659	35.8238	3.81072	77.46	51.3707	6.88023	14.9515
ATG2B ENSG00000066739	10.1334	0.872836	21.7862	0.306685	5.03577	1.53065	0.31987	0.721162	0.0987494	11.8139
ATG3 ENSG00000144848	6.86942	0.572461	17.102	11.6191	0.182777	6.18049	16.6878	0.633713	18.2153	22.0518
ATG4A ENSG00000101844	0.332746	3.89668	0.379617	2.2428	1.16364	38.6709	23.6041	0.818654	0.876237	0.16428
ATG4B ENSG00000168397	23.9435	107.51	71.297	27.853	59.1726	25.4287	100.242	35.6043	11.0924	46.7213
ATG4C ENSG00000125703	13.0112	0.408862	0.745365	0.00640281	0.242254	0.457407	1.66311	1.38241	0.321408	0.0937952
ATG4D ENSG00000130734	25.356	4.69921	6.56674	34.1773	0.0201754	4.62716	8.16289	17.494	2.034	0.501956
ATG5 ENSG00000057663	0.180223	0.580785	23.5028	0.336789	0.733557	0.170164	17.6732	2.80745	2.28237	7.66268
ATG7 ENSG00000197548	20.9894	32.5126	3.64974	53.3869	17.0618	80.6817	7.32886	0.0749348	32.6013	1.15759
ATG9A ENSG00000198925	103.615	42.4982	15.0538	29.5743	26.2945	1.87728	0.110247	46.5461	5.68149	2.90148
ATG9B ENSG00000181652	0.0479398	0.0174797	0.602629	0.0366949	0.05989	0.0437433	0.0014318	0.0309182	1.73576	0.10033
ATHL1 ENSG00000142102	7.74859	56.2221	20.7736	42.012	2.28718	6.24683	34.4178	14.9049	2.04809	9.1004
ATIC ENSG00000138363	1.92637	22.1255	1.78554	1.68146	0.472357	66.2344	1.01504	23.1257	2.50116	1.83374
ATL1 ENSG00000198513	1.98927	0.253744	18.4077	0.502364	0.115726	1.48396	0.338469	0.525502	6.72462	0.0119888
ATL2 ENSG00000119787	68.5188	2.82148	44.4166	0.0955303	0.277673	7.52247	48.2197	0.597189	48.881	2.62914
ATL3 ENSG00000184743	13.0387	7.79182	21.481	0.438901	0.607868	13.7815	26.3137	36.9369	29.6592	0.157226
ATM ENSG00000149311	13.0822	0.233267	12.5588	0.0742605	0.968022	23.2829	20.2707	2.70026	26.9568	20.157
ATMIN ENSG00000166454	1.13982	0.632399	4.75651	1.3802	12.5155	2.30139	2.45799	2.97204	8.75098	7.51784
ATN1 ENSG00000111676	494.449	108.884	129.178	13.1145	106.101	5.87878	272.387	84.4764	290.3	32.3186
ATOH1 ENSG00000172238	0.00117617	0.0622393	0.162073	0.0486571	0.270799	0.00425674	0.128907	0.0388695	0.0855924	0.0458389
ATOH7 ENSG00000179774	0.026609	0.261072	0.119169	0.0588395	0.0165373	0.28604	0.128535	0.41452	0.234133	0.0570631
ATOH8 ENSG00000168874	58.9336	1.07104	0.399602	60.434	0.816665	23.6919	78.7869	0.0346861	9.3797	88.4517
ATOX1 ENSG00000177556	91.3976	169.487	44.6289	93.4992	12.5135	21.2223	3.6753	48.7703	28.8756	11.9276
ATP10A ENSG00000206190	0.344739	9.42	0.0442593	0.127386	2.35514	1.1991	0.758557	2.16381	5.33954	7.44989
ATP10B ENSG00000118322	0.321014	0.00745358	0.321767	0.00426204	0.870363	0.0352248	1.26166	0.0246512	0.170298	0.0501816
ATP10D ENSG00000145246	1.60035	0.2923	0.000957986	0.142136	0.268956	0.695637	6.14314	0.498748	0.545577	0.0175788
ATP11A ENSG00000068650	0.328178	0.0377106	7.83313	0.0278118	0.843083	0.0717533	2.92663	1.05087	7.06204	0.22565
ATP11B ENSG00000058063	0.112112	0.0512148	14.3013	0.354026	2.40018	0.966724	10.8376	10.1082	1.48909	10.7618
ATP11C ENSG00000101974	0.537169	10.5685	2.03213	0.183778	0.319221	0.432756	2.4189	3.33837	1.71729	0.303831
ATP12A ENSG00000075673	0.21114	0.245761	0.0461603	0.0642496	0.00150558	0.342694	49.9875	0.30099	0.0836167	0.000633542
ATP13A1 ENSG00000105726	31.1004	23.7177	10.9686	48.7276	0.141394	0.107466	11.9778	0.849694	7.80194	0.295166
ATP13A2 ENSG00000159363	24.1825	0.318941	6.45636	35.0251	33.4352	1.27553	18.3742	3.14993	0.0685817	2.825
ATP13A3 ENSG00000133657	0.150243	0.288784	10.9218	0.480837	0.18948	23.5146	217.023	0.628939	2.02163	3.84491
ATP13A4 ENSG00000127249	0.172213	0.602787	0.00225129	0.0199928	0.0163995	0.0118771	0.930886	0.288872	0.164802	0.152386
ATP13A5 ENSG00000187527	0.00231028	0.0731624	0.107997	0.0680383	0.367134	0.00341928	0.0828495	0.132315	0.224023	0.0699056
ATP1A1 ENSG00000163399	1.9739	7.1925	560.02	168.256	677.394	0.128829	965.203	179.628	378.608	354.871
ATP1A2 ENSG00000018625	71.1266	0.411599	1.65819	0.0443274	0.301895	1.63365	0.66845	0.570611	1.00434	1.99553
ATP1A3 ENSG00000105409	0.125639	0.0826964	0.401687	2.30357	0.228499	0.00999413	0.22199	0.0880225	0.108609	0.216894
ATP1A4 ENSG00000132681	0.799667	0.128846	0.517295	1.26945	0.510175	0.155355	10.4055	0.354412	0.0871057	0.330638
ATP1B1 ENSG00000143153	1.29584	0.87528	0.046234	0.147848	0.0133392	1.03076	308.535	0.193293	2.97893	36.5731
ATP1B2 ENSG00000129244	13.8199	0.890532	0.164031	2.00818	0.741604	6.04747	2.83808	17.4037	0.000442722	12.0987
ATP1B3 ENSG00000069849	0.397427	45.8264	42.1107	2.10861	4.92107	72.8408	73.9664	1.17149	45.0976	15.0197
ATP1B4 ENSG00000101892	0.0149789	0.0202486	0.0505157	0.0976101	0.0871211	0.00311228	0.382822	0.222226	0.00373907	0.102533
ATP23 ENSG00000166896	0.489628	0.256294	1.40384	0.0388492	0.070184	0.319076	0.634016	0.280115	0.0249122	0.274563
ATP2A1 ENSG00000196296	6.44875	0.0102144	0.145521	0.059243	0.0650193	0.532452	0.184458	0.255129	0.0165441	0.251689
ATP2A2 ENSG00000174437	72.8921	3.4044	108.56	10.3297	8.97043	17.0382	177.968	58.8993	31.5453	21.266
ATP2A3 ENSG00000074370	9.9711	53.3501	0.223937	36.7916	0.869214	1.00237	31.7987	0.0536042	21.6583	4.03303
ATP2B1 ENSG00000070961	5.31028	0.723309	26.989	0.000393765	0.985385	0.181594	168.502	6.31657	0.580196	15.3645
ATP2B2 ENSG00000157087	0.0300628	0.103545	0.508688	0.0290999	0.0528345	0.00390578	0.190872	0.00964706	0.00854378	0.012436
ATP2B3 ENSG00000067842	0.0661846	0.131885	0.140842	0.051746	0.0430194	0.0307329	0.091598	0.137954	0.0206739	0.0118614
ATP2B4 ENSG00000058668	70.3545	3.96477	0.0101374	1.4581	9.09141	0.726581	1.96732	1.93593	0.976794	0.0902259
ATP2C1 ENSG00000017260	0.77104	0.347969	56.3035	3.08654	14.5197	1.45486	11.3652	24.293	0.166481	21.3678
ATP2C2 ENSG00000064270	0.00800582	1.48616	27.4256	22.4868	7.51566	3.20092	8.13189	0.439001	0.658438	5.23899
ATP4A ENSG00000105675	0.0528916	0.0169107	0.0227175	0.0242695	0.0156066	0.00340658	0.240595	0.110595	0.00465359	0.0185377
ATP4B ENSG00000186009	0.0822353	0.146139	1.86547	0.0803761	0.305557	0.00572455	0.932316	0.108444	0.00672333	0.0244925
ATP5J2-PTCD1 ENSG00000248919	0.311953	0.0280204	0.0799199	0.0118982	0.069262	0.00788944	0.041023	0.00838907	6.53644e-05	0.00986164
ATP5SL ENSG00000105341	0.58428	52.8662	14.6288	8.67722	1.37817	0.863543	1.8997	17.0007	1.51091	0.0508485
ATP6AP1 ENSG00000071553	195.127	196.227	99.3927	403.219	109.254	67.7628	1.43417	2.82075	76.4417	72.4343
ATP6AP1L ENSG00000205464	1.81114	2.39461	1.22796	0.951901	0.702456	1.96008	1.56891	10.0245	0.494396	4.73706
ATP6AP2 ENSG00000182220	42.163	10.2757	34.6442	14.2642	0.74415	5.00071	27.964	34.1342	1.71654	28.198
ATP6V0A1 ENSG00000033627	38.4754	48.8122	45.0664	33.3348	0.838181	9.9002	37.2769	49.9953	2.21399	46.7955
ATP6V0A2 ENSG00000185344	1.31978	3.05597	10.0852	3.83233	7.52223	19.3547	0.0937507	0.226424	0.127332	0.45675
ATP6V0A4 ENSG00000105929	0.939736	1.07084	0.282668	0.198919	0.0150857	0.227098	0.307774	0.355972	1.07587	0.000696711
ATP6V0B ENSG00000117410	0.220874	99.9494	18.0385	168.642	109.647	40.3785	89.8527	8.40018	9.72129	52.3055
ATP6V0C ENSG00000185883	0.0541139	0.0398179	0.00371709	0.00692426	0.0490871	0.120686	0.203561	0.197732	0.354073	0.0549557
ATP6V0D1 ENSG00000159720	77.3534	43.5846	14.692	33.4424	22.9951	8.13477	6.74468	0.0311806	12.729	8.72401
ATP6V0D2 ENSG00000147614	0.17913	0.329325	0.156483	0.081324	0.000592438	0.988754	2.88861	0.961089	0.437347	0.0174888
ATP6V0E1 ENSG00000113732	2.9389	538.632	70.3192	7.13252	114.497	834.4	5.82257	5.8783	0.0660818	85.9329
ATP6V0E2 ENSG00000171130	42.3318	1.81332	20.0064	21.7014	27.6674	3.53167	2.44807	0.876184	2.08181	19.368
ATP6V1A ENSG00000114573	0.984048	0.334708	6.48477	0.372641	8.59717	1.51268	1.8166	12.6217	3.64916	2.62863
ATP6V1B1 ENSG00000116039	0.302919	3.54668	0.0721728	1.06207	0.0149966	2.09911	10.9911	0.182289	1.44231	0.0148885
ATP6V1B2 ENSG00000147416	16.0853	79.533	30.4156	1.69375	11.0494	4.98665	22.2282	57.6636	11.8271	68.5201
ATP6V1C1 ENSG00000155097	0.491135	0.0916316	10.2711	5.79866	1.05997	6.2986	1.18189	1.7766	0.528112	4.22621
ATP6V1C2 ENSG00000143882	3.07622	1.25916	1.80424	2.44788	10.8803	2.63096	2.69932	1.5261	14.4679	5.98227
ATP6V1D ENSG00000100554	10.2705	0.697412	1.45705	7.11309	0.357251	72.2332	4.25391	10.1262	0.762458	25.7651
ATP6V1E1 ENSG00000131100	1.9166	222.214	27.9377	3.31951	12.8043	149.697	65.7705	4.62975	79.6515	15.8787
ATP6V1E2 ENSG00000250565	0.0286996	11.3292	2.16223	0.0316647	2.74008	0.0194482	0.0540596	2.86435	2.63006	3.56141
ATP6V1F ENSG00000128524	3.29599	117.922	81.5594	119.828	25.7168	116.501	119.455	214.353	55.6678	49.5873
ATP6V1G1 ENSG00000136888	0.868664	0.633737	66.3293	11.9371	6.02903	0.175063	63.9197	17.2828	0.476236	23.2752
ATP6V1G2 ENSG00000213760	0.249355	0.113095	0.135771	0.236115	0.00244492	0.24164	0.08273	0.29619	0.0667557	0.103929
ATP6V1G3 ENSG00000151418	0.0599137	0.226563	0.00655307	0.307137	0.161009	0.00206931	0.0301632	0.0557554	0.329851	0.0335684
ATP6V1H ENSG00000047249	49.1586	1.86003	47.7025	0.400565	14.7274	13.6505	58.2183	6.27443	0.369004	7.95331
ATP7A ENSG00000165240	0.841486	0.473515	9.13972	0.0354573	3.00691	0.640406	24.3442	0.0215176	0.0726174	2.77629
ATP7B ENSG00000123191	0.0454136	0.192167	5.75511	1.06523	0.160179	0.151825	1.6461	0.0539997	0.0297962	21.6331
ATP8A1 ENSG00000124406	0.127843	0.221448	14.8917	1.064	1.66482	0.0134636	3.45227	1.3023	0.0465717	1.90517
ATP8A2 ENSG00000132932	0.137598	0.102652	0.00288211	8.51927	0.0155847	0.159341	1.28807	0.0454469	0.0480261	0.00133614
ATP8B1 ENSG00000081923	0.938574	0.202563	36.9713	0.0773045	0.15622	0.264898	122.845	1.07261	2.65006	21.8657
ATP8B2 ENSG00000143515	25.7479	24.0696	35.9466	4.53351	11.9599	0.166275	0.487144	73.5052	4.50203	19.354
ATP8B3 ENSG00000130270	3.22906	0.409576	1.96406e-07	6.16269	0.000150304	0.105402	5.30574	0.17293	0.0565278	0.358306
ATP8B4 ENSG00000104043	0.16354	0.0308458	8.4618	0.119246	5.11594	0.0807077	4.07075	0.100244	0.544919	0.141892
ATP9A ENSG00000054793	0.138306	14.1848	27.0226	7.13981	14.3531	1.35197	41.4494	16.0055	0.127288	5.73773
ATP9B ENSG00000166377	3.06173	2.91	60.6956	3.02084	0.0235149	0.0231818	1.65856	62.6743	1.00385	6.21152
ATPIF1 ENSG00000130770	52.8535	2.1702	115.582	61.5356	61.8002	75.3692	89.9396	9.38181	4.37865	44.3552
ATR ENSG00000175054	3.83632	1.10015	7.75146	0.714593	0.2397	0.794839	0.278755	3.13181	3.13604	2.7759
ATRAID ENSG00000138085	111.124	94.5027	1.16771	1.051	7.03488	279.07	0.198155	5.36924	0.753773	0.895008
ATRIP ENSG00000164053	0.0299361	0.1077	0.0692643	0.0613427	0.096778	0.0874715	0.0328097	0.117007	0.250104	0.00857799
ATRIP ENSG00000282827	0.353597	0.00578905	0.102394	0.00464556	0.00106212	0.27071	0.0178185	0.0858779	0.379865	0.17561
ATRN ENSG00000088812	7.9838	0.34514	5.93274	29.7409	6.54168	0.583367	3.56991	1.12885	1.04513	1.53778
ATRNL1 ENSG00000107518	6.27225	1.12446	0.233009	0.550494	0.0794746	0.356878	0.525349	3.31212	0.0497398	5.34306
ATRX ENSG00000085224	0.408002	41.2164	19.0817	0.425768	2.42352	15.3175	13.5964	0.229036	3.12189	10.3938
ATXN1 ENSG00000124788	0.901557	0.065314	8.1039	0.640684	24.067	0.558013	11.1283	48.2734	16.8698	0.158955
ATXN10 ENSG00000130638	3.04925	0.459578	18.3501	0.0254482	22.4377	1.83589	20.7044	4.89545	0.373658	1.35338
ATXN1L ENSG00000224470	0.105171	0.0321093	1.21326	17.4279	1.33533	0.10603	23.8577	0.755187	0.273957	8.47217
ATXN2 ENSG00000204842	18.6681	0.546362	4.58361	0.144507	10.5115	34.2367	58.5086	1.90952	19.5076	10.0432
ATXN2L ENSG00000168488	119.915	561.154	232.357	2.78723	14.9199	3.06364	168.699	0.0831782	22.2471	45.1494
ATXN3 ENSG00000066427	35.8987	9.66534	36.4778	1.30293	0.588407	4.78578	26.5904	1.42463	0.407631	12.6507
ATXN3L ENSG00000123594	0.0761941	0.0306019	0.0277089	0.038514	0.188719	0.19383	0.0610516	0.0264856	0.342902	0.0175438
ATXN7 ENSG00000163635	0.0169661	0.962715	17.4689	2.50188	0.0876966	0.161591	1.69023	0.167927	15.7957	0.109185
ATXN7L1 ENSG00000146776	1.43324	6.0243	5.96176	0.632133	0.000660627	1.9661	1.59238	4.93952	1.27122	2.71368
ATXN7L2 ENSG00000162650	6.04025	2.53127	0.817212	0.560553	0.64466	1.01412	0.726673	26.7725	7.65409	3.31966
ATXN7L3 ENSG00000087152	12.1834	12.437	27.2373	89.8732	0.720563	3.03406	14.615	21.2781	9.0283	30.426
ATXN7L3B ENSG00000253719	9.02067	233.337	119.806	27.0456	33.0283	15.1656	69.4688	82.4537	3.78005	30.5352
AUH ENSG00000148090	0.552727	1.90684	11.6449	0.496341	1.51574	0.546382	0.416219	10.9286	0.517258	0.187081
AUNIP ENSG00000127423	0.0445665	0.130409	0.0946493	0.0963636	0.0693587	0.158234	6.90615e-06	0.0740942	0.0628056	0.0930181
AUP1 ENSG00000115307	1.42315	37.8333	17.2548	103.884	15.5497	0.714771	82.5546	24.4579	0.0122	13.2123
AURKA ENSG00000087586	0.212061	0.698435	0.19397	0.350811	0.185119	4.31131	0.252405	1.21987	0.0421669	0.152476
AURKAIP1 ENSG00000175756	57.9787	73.7805	34.0031	28.7674	8.29224	3.69657	21.6146	20.2883	4.66392	0.770989
AURKB ENSG00000178999	0.061853	0.603282	3.29135	1.34535	0.236228	0.194409	0.0299618	0.439867	0.0559872	0.0716564
AURKC ENSG00000105146	0.238557	0.783563	0.16372	3.11621	0.242398	0.25677	1.02476	0.984197	1.06278	1.04333
AUTS2 ENSG00000158321	2.53078	1.17799	4.10347	2.41202	1.60778	0.791515	61.4948	1.48334	47.0234	4.76988
AVEN ENSG00000169857	1.23144	1.44735	1.09267	25.9711	0.473551	0.00897	0.863624	31.9584	10.5137	0.0921351
AVIL ENSG00000135407	0.41665	0.191126	0.531479	0.528089	0.158762	0.14216	4.49582	0.274133	0.335897	0.0722159
AVL9 ENSG00000105778	2.08955	0.632242	18.3291	0.404452	5.03647	5.84982	5.67941	0.295241	1.17398	2.09288
AVP ENSG00000101200	0.0624261	1.81315	0.0792096	0.283223	0.198915	0.216308	0.696792	0.113317	0.0129447	0.00935733
AVPI1 ENSG00000119986	4.11315	96.4214	27.7409	2.64745	0.553381	199.262	47.0128	3.99175	1.55994	2.01049
AVPR1A ENSG00000166148	0.000226823	0.0750005	0.0413466	0.178319	0.185152	0.00813199	0.0101679	0.0852891	4.33477	0.00344313
AVPR1B ENSG00000198049	0.0010394	0.0810969	0.554969	0.000494716	0.0505664	0.0071399	0.221534	0.0461543	0.0994871	0.0685882
AVPR2 ENSG00000126895	0.423205	0.0366406	0.0184775	0.126132	0.00133638	0.509447	0.246724	6.96548	0.36601	0.361259
AXDND1 ENSG00000162779	1.9138	0.313075	0.0291314	0.196227	0.0976913	1.02665	1.03468	0.010349	1.33219	0.142605
AXIN1 ENSG00000103126	34.4882	0.583451	2.91022	8.38519	0.460233	85.6108	80.0202	0.748896	48.345	3.88539
AXIN2 ENSG00000168646	0.725843	0.315601	8.30115	0.286297	0.244063	8.82774	22.6524	8.13079	11.5505	0.116486
AXL ENSG00000167601	219.409	748.923	3.14508	0.000340691	20.4526	86.3377	51.2743	1.1595	36.9199	0.504911
AZGP1 ENSG00000160862	5.34687	326.446	2095.03	429.471	1497.57	4.21463	31.6776	2.29435	213.081	431.364
AZI2 ENSG00000163512	1.13889	1.73556	20.7502	0.0143801	0.476553	0.745927	8.34964	19.6924	0.824877	2.16707
AZIN1 ENSG00000155096	1.18072	0.928218	12.4395	0.878456	11.5082	0.799759	68.3181	3.33732	0.059491	6.51134
AZIN2 ENSG00000142920	10.8434	0.0209138	14.2822	8.88897	2.89407	6.17805	0.754238	0.310988	0.561302	3.92465
AZU1 ENSG00000172232	0.379969	0.028874	0.211578	0.0266229	0.0287991	0.0948185	0.213034	0.0939319	0.185296	3.49352
B2M ENSG00000166710	1.32017	3.2476	2075.6	0.405158	552.624	87.9168	2010.93	493.919	613.665	508.032
B3GALNT1 ENSG00000169255	1.56918	0.551029	2.94832	0.674573	0.664634	0.285531	1.75775	0.000386984	7.05301	0.444448
B3GALNT2 ENSG00000162885	0.40529	4.44337	1.14638	6.20507	9.9606	0.930296	0.834437	0.124591	0.783814	0.957732
B3GALT1 ENSG00000172318	0.132475	0.660822	0.0460133	0.00851615	0.260941	0.38411	0.693416	0.0373609	0.0652056	0.570657
B3GALT2 ENSG00000162630	6.32619	0.247343	0.0435933	0.00130912	0.229762	0.0170578	0.428281	0.0362141	0.114035	0.32491
B3GALT4 ENSG00000235863	30.1205	6.71663	18.4301	26.5203	1.3444	7.1832	17.9872	2.65908	1.06287	1.58065
B3GALT5 ENSG00000183778	0.37824	0.165017	0.00213622	0.608287	0.000123429	0.451333	11.6015	0.090369	0.354599	0.0364532
B3GALT6 ENSG00000176022	27.6224	7.84524	3.61306	30.2542	3.22496	4.19807	51.0444	2.15494	0.857857	2.70342
B3GAT1 ENSG00000109956	5.49757	1.73535	10.8173	22.6592	12.2258	2.5264	0.053545	3.73835	0.204686	0.0164129
B3GAT2 ENSG00000112309	0.120792	0.144696	0.0226173	2.39039	3.56013	0.118594	0.864186	0.809003	3.5733	0.0110058
B3GAT3 ENSG00000149541	31.4319	28.1124	24.8423	53.5123	7.11675	27.9901	0.156585	18.9851	4.05455	15.4826
B3GLCT ENSG00000187676	1.55024	6.26295	0.130757	2.05919	0.131066	7.38297	5.4377	2.69046	1.58302	0.303957
B3GNT2 ENSG00000170340	1.24408e-06	0.00451645	2.08181	0.622886	0.296848	0.77633	0.189598	0.360419	0.353795	2.69605
B3GNT3 ENSG00000179913	0.308957	0.00465963	0.00983276	0.70104	0.035632	0.171103	118.747	0.0821366	0.48573	0.0392881
B3GNT4 ENSG00000176383	5.65566	0.031806	0.0282242	0.00417167	0.0249513	0.0665022	4.9352	0.122157	0.204744	0.00123353
B3GNT5 ENSG00000176597	0.75309	0.746938	2.08586	0.155087	0.930359	0.831967	53.2785	0.980571	8.84217	0.206362
B3GNT6 ENSG00000198488	0.102202	0.209124	0.0247234	0.68922	0.00166744	0.0890721	0.569025	0.372416	0.162778	0.0665882
B3GNT7 ENSG00000156966	6.51338	16.0335	0.319935	1.3315	0.314419	1.87698	24.8388	0.00629425	0.0367522	0.0712208
B3GNT8 ENSG00000177191	5.47978	2.26008	0.00171575	16.1128	3.7975	1.04469	7.70168	0.0451537	11.8972	0.305504
B3GNT9 ENSG00000237172	5.2735	3.38147	6.08092	7.49021	0.548661	26.2163	4.43565	0.283268	11.4501	11.0353
B3GNTL1 ENSG00000175711	4.87467	0.582663	0.513348	0.731759	9.52537	2.99237	0.81803	0.263828	23.454	0.606797
B4GALNT1 ENSG00000135454	39.103	2.03539	0.57123	1.34786	0.265898	13.7609	1.09287	0.459111	0.68883	0.610429
B4GALNT2 ENSG00000167080	0.0863969	0.25977	0.222285	0.0127692	0.0660802	0.000583965	0.053449	0.0978119	0.134859	0.188072
B4GALNT3 ENSG00000139044	0.209031	9.33132	0.301342	0.865227	14.2749	0.599455	23.293	0.0494793	0.916632	4.7329
B4GALNT4 ENSG00000182272	9.19219	2.5982	9.47802	0.174246	5.02373	2.00034	3.51158	0.892989	3.1984	1.01655
B4GALT1 ENSG00000086062	3.68087	3.26245	77.2133	68.3743	47.3801	9.44334	471.49	3.20137	45.431	26.112
B4GALT2 ENSG00000117411	249.447	21.7029	19.5546	54.235	4.26046	20.9731	15.5751	39.778	27.9357	4.55145
B4GALT3 ENSG00000158850	0.184379	98.9789	43.6888	35.0377	31.4618	41.3528	14.8513	1.27756	0.171818	0.794943
B4GALT4 ENSG00000121578	0.0633437	26.8543	24.5146	6.93138	4.52866	0.112836	667.718	6.91318	0.205762	7.57837
B4GALT5 ENSG00000158470	10.9143	4.54073	7.1543	25.0069	1.95771	3.61837	281.104	6.62873	8.12138	0.102382
B4GALT6 ENSG00000118276	16.015	0.617594	0.00131804	0.198997	0.604304	0.0190005	1.66423	0.465346	3.69611	0.135762
B4GALT7 ENSG00000027847	29.2444	71.6553	8.97387	26.1837	14.5106	28.0112	19.9273	3.00124	0.664738	44.2884
B4GAT1 ENSG00000174684	128.044	330.818	5.38563	38.7295	1.6547	139.983	0.32549	138.685	6.45237	0.146465
B9D1 ENSG00000108641	13.1347	68.9389	5.61433	5.42742	1.46637	36.7656	2.33478	28.892	11.4622	0.0288929
B9D2 ENSG00000123810	15.9651	28.8063	1.09123	0.395503	1.03284	1.90878	1.2046	33.3435	7.34426	20.0959
BAALC ENSG00000164929	0.179363	0.224249	0.530474	0.0191157	0.31675	0.0827805	1.79837	0.000268674	0.290432	0.0134199
BAAT ENSG00000136881	0.00377954	0.453597	0.0543902	1.81505	0.244955	0.0845392	0.996101	0.212921	0.323068	0.257731
BABAM1 ENSG00000105393	127.634	28.1381	21.0142	71.8688	0.180156	10.4491	24.2663	17.8431	37.7039	0.1838
BACE1 ENSG00000186318	89.242	39.0068	3.23072	3.17967	17.9212	29.3977	25.9359	0.746557	0.0601357	2.52111
BACE2 ENSG00000182240	0.520999	159.118	32.7475	21.6174	39.6074	16.4802	150.129	1.57576	4.43194	93.9446
BACH1 ENSG00000156273	4.31733	0.133331	5.41296	1.94779	1.06117	0.0318058	13.3139	0.158459	1.36238	8.04375
BACH2 ENSG00000112182	20.5519	0.503918	0.0929471	0.000698947	0.371065	0.385577	0.118779	0.168099	1.8484	0.872947
BAD ENSG00000002330	76.2203	83.1985	23.4325	71.3219	25.5453	36.6968	26.6197	5.48463	0.310775	8.87237
BAG1 ENSG00000107262	2.96899	710.568	65.5644	7.65485	69.035	106.073	727.697	3.25793	0.606837	31.3387
BAG2 ENSG00000112208	39.082	0.352546	1.98253	0.466678	1.48117	0.927616	2.19443	9.96445	11.2261	0.0939648
BAG3 ENSG00000151929	55.0574	90.8846	23.9154	3.8271	10.0079	3.58428	260.659	1.57744	3.79691	4.65679
BAG4 ENSG00000156735	1.9756	0.192027	6.33848	0.176148	3.57511	0.457144	1.43378	1.6746	1.55709	0.64636
BAG5 ENSG00000166170	7.8999	1.8078	5.7244	1.55817	0.0671457	0.515801	13.9122	0.257577	0.0326494	8.45648
BAG6 ENSG00000204463	60.3493	528.655	35.2742	139.828	84.1266	10.6606	225.274	133.142	153.276	11.6284
BAHCC1 ENSG00000266074	4.56888	4.63304	6.84022	12.879	1.14539	0.432858	0.24719	18.3677	0.652577	3.96229
BAHD1 ENSG00000140320	8.01955	4.2858	20.8567	0.418525	25.2113	16.9242	7.96604	9.11027	20.9788	8.10636
BAIAP2 ENSG00000175866	4.38682	2.76732	35.5988	209.816	62.8814	7.72751	217.524	42.9865	25.9979	106.879
BAIAP2L1 ENSG00000006453	1.97328	0.523973	76.0036	120.196	84.3716	1.1761	241.124	0.0409885	1.63292	72.1613
BAIAP2L2 ENSG00000128298	1.08752	0.0978415	4.32851	13.0717	0.120348	1.16858	0.715227	0.415685	0.0203394	0.471155
BAIAP3 ENSG00000007516	0.112168	0.321121	18.0622	32.7096	6.7311	1.82697	10.8596	6.15117	1.59508	1.52301
BAK1 ENSG00000030110	0.476243	115.103	1.65815	33.3342	0.121983	16.812	61.177	0.507405	32.0652	4.19843
BAMBI ENSG00000095739	1.83506	0.423455	4.91875	0.25185	0.187	0.696895	22.9943	0.568183	1.57733	0.108425
BANF1 ENSG00000175334	344.473	32.5547	102.051	13.048	76.1575	19.4814	154.989	5.45541	71.2717	72.2677
BANF2 ENSG00000125888	0.0217601	0.00292578	0.00263584	0.161537	0.134677	0.0249453	0.208606	0.0572257	0.134561	0.0440908
BANK1 ENSG00000153064	0.0639698	0.0023053	4.21258	0.0531054	0.980459	0.216624	8.46295	0.0281911	0.0266494	0.40006
BANP ENSG00000172530	3.04759	9.52078	0.57935	0.972531	4.73435	32.6535	11.1235	1.93187	16.5146	9.09855
BAP1 ENSG00000163930	4.26457	95.7546	51.585	107.282	4.9477	6.12919	24.9612	108.267	59.7738	16.1875
BARD1 ENSG00000138376	1.79997	0.0496142	8.70188	0.00137361	0.818143	0.168047	2.12849	7.23565	0.237547	0.712959
BARHL2 ENSG00000143032	0.415879	0.0751364	0.193055	0.34523	0.345923	0.0225101	0.127321	0.148032	0.00753575	0.43831
BARX1 ENSG00000131668	0.000391403	0.167058	0.134384	0.580526	0.0267343	0.522109	0.0753967	0.238301	0.297102	0.305272
BARX2 ENSG00000043039	0.178015	1.56104	7.17677	0.987199	0.418344	0.565038	29.8908	0.36575	1.98509	4.32636
BASP1 ENSG00000176788	0.203198	0.587094	19.3588	1.03748	9.52563	2.81988	7.26711	4.29292	0.822859	28.8783
BATF ENSG00000156127	4.11459	0.357751	0.277614	0.542014	0.621233	0.327205	19.8189	0.00495713	19.4805	0.688803
BATF2 ENSG00000168062	21.831	1.78691	0.350393	0.285117	1.13532	0.396015	0.755885	0.173317	0.089426	3.00629
BATF3 ENSG00000123685	0.343087	18.1375	0.115013	0.152934	1.07825	33.3007	0.0939044	0.201083	0.753218	0.000302147
BAX ENSG00000087088	3.14981	2.36023	1.22627	12.7846	3.68141	5.98841	4.29047	3.87218	2.19932	0.397628
BAZ1A ENSG00000198604	0.464277	0.360699	7.80118	4.72426	0.00525544	0.901748	31.3492	0.0476345	4.09281	12.3013
BAZ1B ENSG00000009954	6.5417	69.3821	1.70693	2.45964	57.7809	115.79	77.6436	35.5488	6.28331	22.2574
BAZ2A ENSG00000076108	4.46264	17.7381	77.1933	0.724643	1.33827	1.08099	114.223	14.0274	51.9003	46.821
BAZ2B ENSG00000123636	17.0348	0.41844	16.5378	8.18274	2.32137	0.241682	27.958	38	5.53955	4.89236
BBC3 ENSG00000105327	6.93102	1.06931	0.919913	6.06408	0.016339	1.96537	31.8114	2.43536	9.31287	9.98845e-06
BBIP1 ENSG00000214413	10.4711	0.185073	5.68769	0.269207	0.743472	0.536395	2.52155	0.0465413	3.24161	1.04105
BBOF1 ENSG00000119636	0.210596	0.295461	5.35229	0.0294912	0.112879	0.33599	1.88294	0.90125	2.29695	0.115563
BBOX1 ENSG00000129151	0.428678	0.546903	0.0206699	0.23823	0.0347307	0.00540296	0.600448	1.66518	0.631775	0.0703898
BBS1 ENSG00000174483	0.015851	0.627571	1.62945	0.508608	0.287334	0.308629	3.57148	0.798968	1.94762	0.0245011
BBS10 ENSG00000179941	0.071806	0.27773	4.6453	1.69899	0.90177	0.315408	4.42165	6.2715	0.0813771	1.54463
BBS12 ENSG00000181004	2.08141	0.563493	0.0405361	0.224453	0.000165601	3.45499	0.105063	0.498823	0.000104078	0.183503
BBS2 ENSG00000125124	8.53887	10.5952	13.522	0.60022	61.6149	2.18889	0.477547	28.8734	0.301832	8.86964
BBS4 ENSG00000140463	4.69273	11.5084	7.52811	34.772	7.41785	40.9485	1.82773	0.612563	0.0285847	22.1056
BBS5 ENSG00000163093	5.18039	0.8563	5.79114	0.69943	0.769044	7.97069	7.77937	0.967348	1.2631	1.40046
BBS7 ENSG00000138686	3.86035	1.84552	10.7386	0.686481	0.691565	6.77878	0.124449	1.24481	0.349484	1.37334
BBS9 ENSG00000122507	1.10701	1.0621	2.39291	2.20794	0.0462558	0.323131	22.7937	0.38108	0.133809	0.0143624
BBX ENSG00000114439	37.4366	1.17085	15.5672	0.0993903	8.03652	8.24579	15.1549	2.66032	6.5155	32.0386
BCAM ENSG00000187244	2.18715	3.52336	412.197	222.904	515.424	0.119209	71.7247	2.92306	48.2187	119.071
BCAN ENSG00000132692	4.54845	0.220293	0.196661	0.634223	0.00108533	0.514129	0.179382	0.41818	0.12765	0.180019
BCAP29 ENSG00000075790	2.00487	0.520073	15.7311	6.84056	45.0554	74.8532	40.4476	1.2372	18.5127	19.9101
BCAP31 ENSG00000185825	142.145	685.547	105.586	697.187	114.888	3.25262	103.233	0.0741042	83.5829	104.08
BCAR1 ENSG00000050820	125.885	45.9725	39.304	260.06	71.5998	19.3158	212.91	118.408	7.32437	109.217
BCAR3 ENSG00000137936	0.866522	0.146527	0.00749972	0.127602	3.1797	0.375315	8.23723	8.50218	0.9559	4.94874
BCAS1 ENSG00000064787	0.324506	0.260171	33.7979	27.4164	34.5322	0.579498	50.6037	0.733776	1.27591	16.1505
BCAS2 ENSG00000116752	0.0827453	0.420182	23.7031	0.0748199	17.2179	0.167139	4.90812	4.59183	0.272172	0.554764
BCAS3 ENSG00000141376	6.80328	2.04222	12.7654	18.9384	0.867019	4.5	0.719682	0.459902	34.1763	1.79346
BCAS4 ENSG00000124243	22.9968	56.2773	8.55972	3.57192	3.75462	0.624005	41.3546	0.106045	7.09567	4.27503
BCAT1 ENSG00000060982	6.64055e-05	0.80963	0.219049	1.21777	0.894903	0.367868	2.49524	2.62406	2.68595	1.80606
BCAT2 ENSG00000105552	38.7175	134.046	71.471	88.8409	38.2899	0.0167709	83.507	1.00054	14.0593	20.059
BCCIP ENSG00000107949	6.8143	0.342876	22.8393	14.3928	2.84418	17.8541	6.28308	2.4352	5.7935	6.72231
BCDIN3D ENSG00000186666	4.09108	4.8043	1.39882	2.12739	0.00386125	11.9325	1.47407	1.29502	0.428157	0.158709
BCHE ENSG00000114200	7.93763	0.158603	0.212305	0.052357	0.0270643	0.220513	0.151628	0.252107	0.0104706	0.322137
BCKDHA ENSG00000248098	7.93694	26.6264	4.08396	0.691996	1.09893	0.238912	7.18885	1.16947	3.7164	0.00802321
BCKDHB ENSG00000083123	0.480455	0.605786	7.30745	0.417976	0.841997	0.97765	3.43037	0.595216	0.535709	3.27766
BCKDK ENSG00000103507	46.8655	11.9476	5.93737	58.6743	0.651768	12.0161	8.97836	37.363	43.8036	16.5269
BCL10 ENSG00000142867	0.445767	0.0224437	25.2964	3.39749	0.339396	24.8716	243.331	5.30462	6.16141	0.337946
BCL11A ENSG00000119866	1.76978	0.146329	12.6967	1.50631	7.56114	0.219169	12.7824	0.50525	24.1554	0.140241
BCL11B ENSG00000127152	1.27101	0.1966	0.0727166	0.266848	0.310121	0.293164	0.013111	0.133741	10.0348	0.196433
BCL2 ENSG00000171791	2.71282	2.46785	6.63188	1.92453	0.0128667	0.121668	27.937	25.154	0.064262	8.08174
BCL2A1 ENSG00000140379	0.528147	0.291849	0.0816023	0.000210777	0.699361	1.1172	0.169113	0.40263	2.04463	0.0167544
BCL2L1 ENSG00000171552	0.873407	48.8345	28.6842	53.8797	12.5574	3.46288	29.6652	19.427	11.3782	13.1713
BCL2L10 ENSG00000137875	0.0018781	0.0328459	0.188579	0.074507	0.123642	0.0282613	0.230713	0.0128707	0.102481	0.424251
BCL2L11 ENSG00000153094	1.07332	1.24783	15.3632	1.72016	0.118417	4.11144	0.284945	0.510382	0.0445835	0.744096
BCL2L12 ENSG00000126453	45.0795	28.5152	0.441113	2.17417	12.9173	8.94434	36.7456	10.0142	1.79072	0.180224
BCL2L13 ENSG00000099968	13.6525	18.4153	30.2576	3.26012	3.47636	22.1183	74.2507	11.4148	3.22489	1.47471
BCL2L14 ENSG00000121380	0.55494	0.341809	0.000843593	0.0683718	0.283265	2.35489	4.95705	0.116132	8.103	0.345089
BCL2L15 ENSG00000188761	0.535666	1.51089	0.164268	0.26235	0.827153	0.0396074	8.35238	0.0905168	0.0458558	0.0106301
BCL2L2 ENSG00000129473	8.7656	11.6635	136.959	0.315722	42.9065	0.182371	76.8157	4.70114	0.104564	10.2521
BCL2L2-PABPN1 ENSG00000258643	0.184537	0.33886	0.0256844	0.0379266	0.0258244	0.0627789	0.0294304	0.181635	0.00118047	0.012534
BCL3 ENSG00000069399	0.0231098	2.17729	0.914539	10.1597	7.08006	140.168	251.347	3.9033	30.3899	44.9702
BCL6 ENSG00000113916	17.5287	0.232864	1.41355	1.80271	0.108965	49.2429	14.1106	27.9957	89.1314	21.3672
BCL6B ENSG00000161940	0.236407	0.81245	0.261539	0.322087	3.09259	0.120373	8.65319	6.94894	0.884238	0.312052
BCL7A ENSG00000110987	1.52909	0.431448	9.68639	6.53374	0.466851	13.2704	34.937	10.1615	1.23363	0.532609
BCL7B ENSG00000106635	0.440949	0.479371	0.819902	0.261445	0.732204	62.4509	165.592	0.908321	0.266274	0.542297
BCL7C ENSG00000099385	120.757	85.9489	17.2841	14.2197	14.5556	1.42047	29.2116	2.68909	9.24773	0.0775122
BCL9 ENSG00000116128	0.971246	0.122427	11.288	15.6857	1.93806	4.50732	1.44124	0.00699801	5.13021	0.328353
BCL9L ENSG00000186174	41.574	4.81939	39.5123	2.57026	61.832	58.7853	33.4139	0.335646	45.9869	18.518
BCLAF1 ENSG00000029363	3.51508	1.72587	19.6103	0.34485	0.659055	46.045	18.7989	10.9496	7.61776	10.1338
BCO1 ENSG00000135697	0.77206	0.222412	0.0214578	0.0467527	0.308692	0.0731295	0.876635	0.145646	1.24434	0.589397
BCO2 ENSG00000197580	0.238569	0.00366386	0.789776	0.0547981	0.0656764	0.551714	0.176025	0.0496274	25.6357	0.752248
BCOR ENSG00000183337	0.00676147	0.0395416	6.79856	0.982119	3.66436	10.3412	13.2915	0.0109705	2.02259	2.84375
BCORL1 ENSG00000085185	22.9703	20.7006	0.0979468	0.681795	7.15898	2.20335	0.0860335	9.63189	2.82957	7.15751
BCR ENSG00000186716	28.727	87.5223	13.3245	51.5018	11.8667	103.382	17.066	0.305219	1.78058	4.83468
BCS1L ENSG00000074582	51.4319	53.4798	0.484494	1.99228	0.633793	63.7645	4.76638	0.0135205	38.4161	15.7074
BDH1 ENSG00000161267	0.0721268	0.297699	10.0199	52.2009	30.8762	41.1696	28.39	1.68272	2.02739	15.0346
BDH2 ENSG00000164039	89.9189	27.217	0.335175	1.50828	2.34212	38.997	88.4129	0.986868	0.403575	21.1585
BDKRB1 ENSG00000100739	0.246861	0.082891	0.0668894	0.183818	0.168412	1.79747	1.52181	0.760355	0.03351	0.0929926
BDKRB2 ENSG00000168398	67.4373	3.97492	18.392	0.458115	0.793227	3.30608	160.032	0.223813	0.120985	6.68208
BDNF ENSG00000176697	0.352833	0.0264647	1.09532	0.949466	0.881783	4.50053	0.0263209	0.231403	0.293426	0.347034
BDP1 ENSG00000145734	16.0895	0.187738	2.02139	0.338553	1.17104	0.618123	29.1988	0.305879	0.414926	0.675652
BEAN1 ENSG00000166546	0.115613	0.12817	0.137477	0.503543	0.651351	0.160411	0.428839	0.0342467	2.01805	0.172165
BECN1 ENSG00000126581	2.67143	0.0161497	33.0819	0.0956325	0.896252	0.0194543	16.7144	21.8888	0.178602	3.79759
BEGAIN ENSG00000183092	5.42468	0.863097	0.517438	0.479638	0.275961	0.0780691	1.61268	42.622	1.03903	3.15638
BEND2 ENSG00000177324	0.067754	0.218469	0.0974261	1.60595	0.000323897	0.513961	0.00413021	0.591492	0.205627	0.0404954
BEND3 ENSG00000178409	1.54697	0.550987	0.0182755	0.767695	2.81469	1.54841	0.556331	0.0114118	0.636684	0.00390021
BEND4 ENSG00000188848	2.61694	0.0115734	6.88397	0.453111	0.714901	0.0412316	0.192654	0.0430844	8.63059e-05	3.11022
BEND5 ENSG00000162373	4.42475	9.89878	0.430461	0.565232	2.67421	0.341828	2.44559	9.85255	0.0838598	0.305521
BEND6 ENSG00000151917	0.513153	0.0771066	0.0713618	0.313627	0.230059	0.188223	0.0418119	0.215632	0.0154084	4.07029
BEND7 ENSG00000165626	16.4144	0.50228	0.146346	0.423287	0.0316261	0.808671	34.3694	0.941075	0.119615	0.145876
BEST1 ENSG00000167995	20.096	0.383109	8.51104	0.408504	1.83139	0.0888742	8.07789	16.2331	17.171	6.00736
BEST2 ENSG00000039987	0.00971045	0.0157205	0.220103	0.311218	0.00524905	0.0733366	0.62846	0.00138155	0.178758	0.29257
BEST3 ENSG00000127325	0.116916	1.39284	0.865399	0.162175	0.126278	8.7466	2.85581	0.00632507	0.01071	0.00666694
BEST4 ENSG00000142959	0.00598956	0.0409963	0.0519013	0.787051	0.293972	0.129978	0.203439	0.177061	1.17428	0.0494888
BET1 ENSG00000105829	2.05481	2.07216	12.9712	5.73712	3.93593	9.0191	13.3959	0.866874	5.62431	3.14565
BET1L ENSG00000177951	1.2192	8.55627	14.5436	63.2935	0.75048	152.702	87.5167	4.18783	9.22024	30.3951
BEX1 ENSG00000133169	0.190973	0.224777	4.84987	0.0759773	0.0418927	5.31999	1.60536	0.000455605	0.0112341	0.00398422
BEX2 ENSG00000133134	0.308691	1.09193	39.0046	7.68209	3.66405	33.8188	12.0437	21.9396	0.799045	2.91403
BEX3 ENSG00000166681	70.8439	0.423912	39.3688	1.62726	38.0662	137.398	6.81023	15.4465	10.942	13.2113
BEX4 ENSG00000102409	30.9683	76.5573	51.4645	13.4455	7.36069	0.392518	114.699	104.997	2.86425	6.63146
BEX5 ENSG00000184515	1.0482	1.15711	3.53199	0.213411	2.15495	1.89946	7.16382	8.88981	0.462409	1.1389
BFAR ENSG00000103429	1.34817	31.1742	9.83544	3.49752	1.93218	30.0242	48.2853	37.9951	4.31	7.73053
BFSP1 ENSG00000125864	0.441749	0.521176	0.0422771	0.000832646	0.0085352	0.211769	0.164179	0.572149	13.821	0.270102
BFSP2 ENSG00000170819	0.497905	0.108087	0.00866291	0.0204238	0.131953	0.0132534	0.131185	0.348948	3.50341e-05	0.035461
BGLAP ENSG00000242252	0.0872268	0.0834013	0.249458	0.17948	0.235057	1.6171	0.468777	1.72547	0.126357	0.597837
BGN ENSG00000182492	530.611	286.224	0.00531571	132.122	0.123919	0.884807	6.05495	97.8876	366.217	25.7266
BHLHA15 ENSG00000180535	0.0874638	0.16877	0.0425929	0.131498	0.275943	0.387906	0.0770442	0.00822018	0.0713503	0.000692946
BHLHB9 ENSG00000198908	2.49142	0.0838074	0.0795961	0.170891	2.08763e-06	0.108038	0.00838612	0.0334878	2.49084	1.25826
BHLHE22 ENSG00000180828	0.0177815	0.362726	0.0732294	0.229009	0.425754	0.428276	0.440319	0.410449	0.150314	0.0989095
BHLHE40 ENSG00000134107	0.887421	0.593221	15.4025	0.0858121	41.478	2.48203	219.232	0.947666	110.486	8.82347
BHLHE41 ENSG00000123095	2.25863	1.04232	0.242993	0.45008	1.40918	0.18207	101.666	1.84413	0.675018	1.84119
BHMG1 ENSG00000237452	0.0468135	0.322342	0.136522	0.000446707	0.0728596	0.0367882	0.018803	0.00600845	0.0116377	0.0246336
BHMT ENSG00000145692	1.00564	0.429157	0.0953562	0.286709	0.331766	0.0231213	0.000479855	0.0208642	0.285265	0.022179
BHMT2 ENSG00000132840	9.82194	6.62431	1.34437	3.23548	0.641214	1.10093	0.481494	0.698497	7.76237	0.0408704
BICC1 ENSG00000122870	2.25381	0.305926	1.00125	1.15356	1.60651	0.230736	0.492523	0.153934	4.27462	3.14464
BICD1 ENSG00000151746	0.0184041	2.18944	6.4275	1.15671	0.143061	0.353613	0.250516	0.0773215	1.05697	4.73296
BICD2 ENSG00000185963	25.9072	8.59954	0.314433	2.23441	0.775324	94.017	9.42981	1.02993	3.50774	0.299257
BICDL1 ENSG00000135127	0.0201972	0.667293	4.66552	2.64629	0.395163	1.49321	58.1004	0.159555	0.625662	0.563428
BICDL2 ENSG00000162069	3.45355	2.16005	19.0412	61.2107	10.3935	0.423321	116.355	16.3314	1.00187	41.3945
BID ENSG00000015475	0.616491	9.30729	0.53859	0.598893	0.249085	125.541	157.447	0.429163	0.660025	0.418558
BIK ENSG00000100290	1.13957	46.26	108.914	40.1822	31.1574	3.08009	47.3072	0.292285	0.29841	11.1303
BIN1 ENSG00000136717	778.915	395.08	109.833	0.811026	31.8207	12.9245	2.34542	90.9414	150.931	70.9094
BIN2 ENSG00000110934	3.77437	0.321678	0.0517364	0.723512	0.12145	0.0854949	0.267291	2.51828	12.7229	0.712416
BIN3 ENSG00000147439	2.554	149.533	31.7492	113.647	29.411	8.1826	116.577	1.47527	13.0103	4.01392
BIRC2 ENSG00000110330	25.8415	3.42069	4.41754	7.12745	10.7656	24.3801	19.9001	6.65584	17.5137	6.03106
BIRC3 ENSG00000023445	0.0508919	0.736084	0.190866	3.43321	1.60243	36.8691	26.7002	0.366515	21.7705	1.74407
BIRC5 ENSG00000089685	3.11546	8.02924	0.324235	1.3696	0.422034	1.13743	0.644761	0.500948	0.297122	1.28568
BIRC6 ENSG00000115760	6.32584	1.4052	10.6118	0.746654	0.157576	1.36492	7.21631	9.75297	12.5091	0.154667
BIRC7 ENSG00000101197	4.68577	0.0364817	0.150632	0.0146978	0.00149806	0.496255	0.794539	0.103839	0.00384154	0.0433897
BIVM ENSG00000134897	1.98885	4.73767	2.25579	6.64514	0.944998	1.17337	5.87667	1.99771	0.782699	1.11275
BLCAP ENSG00000166619	84.0686	101.017	29.0967	2.7132	56.5907	98.9711	193.937	3.36994	1.17593	1.35675
BLK ENSG00000136573	3.41346	0.122946	0.00458454	0.919914	0.0408234	0.0682702	0.000289808	0.222404	0.093819	0.000162812
BLM ENSG00000197299	1.03911	0.381186	0.936393	0.0249677	0.0793298	0.595396	0.911705	0.472258	0.17156	0.160702
BLMH ENSG00000108578	0.777603	0.55391	0.0611594	0.626272	0.09895	150.202	3.15447	0.139302	0.0495472	9.33991
BLNK ENSG00000095585	0.309431	0.0248189	0.475773	6.11674	0.15683	0.326868	0.212573	12.9262	2.50079	0.165451
BLOC1S1 ENSG00000135441	145.826	60.4803	26.1276	173.885	11.0066	1.93892	2.55216	9.3762	3.10228	14.3967
BLOC1S2 ENSG00000196072	0.265511	0.672517	5.82957	0.848873	1.62849	0.307176	0.807346	0.93988	5.38524	0.0302027
BLOC1S3 ENSG00000189114	0.565793	2.33156	0.757803	5.59948	0.00551872	6.49529	1.21166	0.113695	0.606721	3.2329
BLOC1S4 ENSG00000186222	4.84827	1.09746	36.9869	0.91153	0.0799082	47.1549	17.1206	0.66453	7.81437	25.1856
BLOC1S5 ENSG00000188428	3.69083	2.42966	3.51076	0.136347	0.0178144	10.5693	0.870239	13.0035	0.0609188	0.0408189
BLOC1S6 ENSG00000104164	3.06716	0.000753482	27.3767	0.808996	11.8009	0.360133	27.8773	0.459511	1.88471	17.0868
BLVRA ENSG00000106605	12.9432	8.6105	0.582565	3.187	1.19634	178.948	1.73916	0.0175838	5.25541	0.901707
BLVRB ENSG00000090013	7.97851	245.582	40.5323	41.321	14.7582	7.23266	60.3992	2.32415	20.6939	12.2965
BLZF1 ENSG00000117475	1.30362	2.78659	0.615065	9.36781	0.294456	2.86291	26.2245	0.899239	3.18672	2.97064
BMF ENSG00000104081	10.7701	1.20914	11.2631	0.306656	2.29015	6.69459	34.9675	33.9222	0.861475	32.7714
BMI1 ENSG00000168283	0.173064	0.978745	9.92746	5.50559	0.0273398	0.450734	3.79222	20.3579	11.8074	2.0771
BMP1 ENSG00000168487	30.2303	39.24	0.310685	19.5394	0.187331	0.0779679	32.5807	63.2162	4.56913	10.3747
BMP10 ENSG00000163217	0.0123726	0.0144702	0.0045368	0.101554	0.320508	0.0904506	0.106112	0.0853785	0.107899	0.0122226
BMP2 ENSG00000125845	0.10737	0.0115924	0.423964	0.214066	0.134101	0.109502	38.849	0.142995	0.147745	0.00248414
BMP2K ENSG00000138756	17.1685	0.0359737	0.257774	0.0170573	0.42901	0.0105566	0.604095	0.633577	11.4399	1.10413
BMP3 ENSG00000152785	0.00692219	0.0240547	0.288215	0.00318724	0.146789	0.087262	3.44837	0.256619	0.0912267	0.0923527
BMP4 ENSG00000125378	11.7566	52.147	8.9288	0.79187	0.139519	6.96829	4.7228	21.4186	6.18865	3.07335
BMP5 ENSG00000112175	0.122793	1.28863	2.2964	0.0936112	0.424115	0.00822171	0.158247	132.636	5.52031	0.137199
BMP6 ENSG00000153162	1.67574	0.0126628	5.27944e-12	0.208742	0.430541	0.22812	0.169595	0.0521858	0.21021	0.0160304
BMP7 ENSG00000101144	5.75139	74.0683	4.71821	6.52902	8.743	2.32075	53.3348	3.50706	0.3674	0.602679
BMP8A ENSG00000183682	0.286572	1.17405	0.475417	0.12695	0.0975933	1.09686	1.64431	0.353349	0.298016	0.206259
BMP8B ENSG00000116985	0.217291	0.0422694	0.193404	0.0304787	0.0699872	0.19177	0.00237677	4.62069	0.00930892	0.0230975
BMPER ENSG00000164619	1.70704	0.241229	0.0357702	0.0898362	0.513808	0.884335	0.413515	0.0389914	9.71854	0.71453
BMPR1A ENSG00000107779	0.267563	0.771532	13.937	0.281551	1.98896	6.69238	4.82118	10.3795	1.21722	1.008
BMPR1B ENSG00000138696	0.178513	0.283651	5.52697	14.3198	17.2319	1.59971	6.22364	0.141884	0.0505898	0.523046
BMPR2 ENSG00000204217	1.10499	22.4584	17.066	0.0735089	1.98838	1.74904	7.57048	3.267	4.83829	3.34744
BMS1 ENSG00000165733	38.5385	24.513	16.5667	7.35095	0.461809	1.15322	43.5493	2.43927	1.27381	0.102268
BMT2 ENSG00000164603	0.406545	0.189542	0.68738	0.929799	3.06856	3.03667	4.96273	4.57983	2.27822	6.10186
BMX ENSG00000102010	0.00859104	0.00310505	0.088327	0.08796	0.137998	0.163298	0.122525	0.0453656	0.0332255	0.01258
BNC1 ENSG00000169594	0.097522	0.167654	0.0730918	0.379139	0.131267	0.0245298	1.27505	0.127999	0.27987	0.000146664
BNC2 ENSG00000173068	13.8922	3.30061	0.0715265	0.10314	2.38783	20.9408	0.207577	0.86856	0.196994	0.332792
BNIP1 ENSG00000113734	18.8989	4.68336	9.62798	0.656411	0.0342453	0.687351	20.3615	0.984504	2.91097	3.23573
BNIP2 ENSG00000140299	6.93368	4.80955	9.97476	0.55836	18.3322	2.94992	47.5112	4.59729	16.3185	0.628493
BNIP3 ENSG00000176171	0.350542	34.3864	51.7352	0.0373217	1.84626	0.0506118	2.87091	2.14264	1.16676	3.57724
BNIP3L ENSG00000104765	0.185813	0.271482	13.0206	9.06135	5.1769	0.492177	0.0606633	2.70223	16.2191	2.55624
BNIPL ENSG00000163141	0.160611	1.05384	0.282028	0.128605	9.64106	0.413175	22.0224	2.50571	0.338136	0.955834
BOC ENSG00000144857	119.702	3.56792	7.51257	4.5476	3.4344	29.9014	0.579474	26.618	1.59433	9.30589
BOD1 ENSG00000145919	5.42006	245.472	1.54325	0.98457	28.207	237.786	18.3084	2.83097	0.0816862	4.77354
BOD1L1 ENSG00000038219	5.65602	1.66464	15.3005	39.5007	22.7262	4.07742	2.29062	8.40338	5.29516	2.05619
BOD1L2 ENSG00000228075	0.0193533	0.000132235	0.0146375	0.0871086	0.0291566	0.0197009	0.290151	0.0442037	0.00629335	0.0989222
BOK ENSG00000176720	105.965	3.43535	0.133723	41.5881	5.14364	1.0084	2.06258	11.0333	1.22429	20.5792
BOLA1 ENSG00000178096	5.62765	3.0263	0.41008	8.8263	17.3312	83.0731	0.0447256	0.629073	1.2182	9.15385
BOLA2B ENSG00000169627	97.4755	5.07734	25.0497	102.308	0.728999	21.8611	71.001	2.35812	1.98862	13.2418
BOLA3 ENSG00000163170	0.913611	0.00679003	40.5684	0.432264	1.63063	47.9381	25.2788	0.327097	3.28218	1.0898
BOLL ENSG00000152430	0.078038	0.000172499	0.106557	0.048068	0.0343434	0.0725389	0.0580585	0.17415	0.363106	0.0969733
BOP1 ENSG00000261236	2.26345	54.73	1.9989	23.7845	2.66633	0.486323	0.738319	2.54178	0.222393	14.8855
BORA ENSG00000136122	0.860459	0.348918	0.256833	0.249273	0.184893	4.56814	0.199882	0.523064	0.192464	0.191591
BORCS5 ENSG00000165714	7.73093	0.35279	2.47032	0.0162222	0.1848	0.989531	5.03914	0.273812	0.325959	0.061898
BORCS6 ENSG00000196544	22.4645	77.6198	11.9569	1.47751	0.236141	2.1852	2.46838	1.98794	20.3245	0.477037
BORCS7 ENSG00000166275	2.40038	8.95134	22.9958	19.0375	2.69287	0.395412	3.13879	5.45434	2.79023	4.86885
BORCS8 ENSG00000254901	1.56578	1.76593	8.87122	41.4794	29.4643	0.618699	15.1277	28.8766	1.04542	3.8804
BORCS8-MEF2B ENSG00000064489	0.129561	0.705855	0.153875	0.169093	0.0837811	0.0434298	0.016683	0.197951	0.163226	0.188762
BPGM ENSG00000172331	0.537043	0.0326886	7.55303	0.0555179	0.202415	0.611642	8.70404	0.18172	14.4741	0.775136
BPHL ENSG00000137274	2.24782	25.0269	3.89579	6.61086	0.55068	16.5606	0.243762	0.595449	5.29347	6.23447
BPI ENSG00000101425	11.8278	4.63558	0.785146	1.19929	0.991471	3.35055	0.0344023	0.0968278	18.2331	0.115219
BPIFA1 ENSG00000198183	0.0051987	0.126845	0.0267736	0.0560665	0.0999756	0.136247	0.254134	0.479205	0.344863	0.0559291
BPIFA2 ENSG00000131050	0.113262	0.0584934	0.011318	0.0823552	0.0503829	0.0266474	0.32987	0.00645373	0.0545037	0.0670001
BPIFB1 ENSG00000125999	0.586393	0.439874	0.0833082	0.375656	0.119054	0.471948	0.29566	0.220145	228.669	1.17421
BPIFB2 ENSG00000078898	0.140584	0.350286	1.74057	27.6337	0.0303107	0.453433	0.237793	0.707275	0.0662573	2.23767
BPIFB4 ENSG00000186191	0.00732715	0.048769	0.0347299	0.0269113	0.00686998	0.0963438	0.0779891	0.00268815	0.00277138	0.0342714
BPIFC ENSG00000184459	0.0534172	0.0145231	0.311465	0.040811	0.0668256	0.048449	0.0604499	0.0172451	0.251453	0.0169333
BPNT1 ENSG00000162813	0.000451099	1.76948	18.8654	0.383024	0.744082	5.22339	17.3803	20.3112	0.105456	16.9001
BPTF ENSG00000171634	13.5319	2.4283	39.9126	0.0775089	0.629833	1.25836	8.41852	29.0688	0.252134	0.603383
BRAF ENSG00000157764	1.12479	0.0682799	21.3548	1.72869	8.06503	0.218709	10.7422	0.432391	0.675246	1.37972
BRAP ENSG00000089234	3.37579	48.4804	0.5543	8.33773	9.35085	5.01411	16.8215	0.00488789	0.116107	0.646583
BRAT1 ENSG00000106009	6.19688	0.391045	32.7534	131.259	0.288258	36.5211	42.4741	57.0461	2.49262	14.1238
BRCA1 ENSG00000012048	0.38006	3.07592	0.0585212	1.12503	0.0735776	16.0496	4.01804	1.75756	0.826315	3.42369
BRCA2 ENSG00000139618	1.33224	0.17559	0.0293148	0.450301	6.0418	0.0510084	0.399968	0.447824	0.395964	0.0370785
BRCC3 ENSG00000185515	0.136875	0.0315242	8.71701	0.355001	2.70849	1.61119	17.2681	0.755986	0.0643293	6.75586
BRD1 ENSG00000100425	4.81502	0.95481	38.3756	0.281815	0.125803	1.81716	0.34969	2.06296	16.9398	0.267536
BRD2 ENSG00000204256	52.9907	169.63	345.777	102.813	224.987	7.62662	559.466	493.417	297.336	103.676
BRD3 ENSG00000169925	17.6495	0.0702506	18.0419	7.6194	26.8342	17.0307	2.70294	0.901314	4.16003	10.004
BRD4 ENSG00000141867	169.684	0.719453	62.6618	80.4421	25.1936	24.9723	206.384	71.8259	3.07038	0.336796
BRD7 ENSG00000166164	0.304121	0.579936	32.9942	0.821822	0.956831	32.0374	22.8329	13.8797	17.7719	0.648444
BRD8 ENSG00000112983	0.227445	4.42816	6.85723	106.214	17.8008	68.7993	12.7455	5.27142	0.622622	0.347724
BRD9 ENSG00000028310	43.0947	0.75396	10.7546	26.43	0.252104	6.74931	22.4963	59.7197	32.0069	15.6555
BRDT ENSG00000137948	0.142361	0.0415037	0.527648	0.0271206	0.0917762	0.342506	0.00580184	0.000302091	0.405392	0.0290716
BRE ENSG00000158019	2.73776	48.2801	22.3001	1.19492	4.28088	15.2063	3.51933	14.3148	6.3384	1.95405
BRF1 ENSG00000185024	33.4889	3.36764	12.309	52.0341	3.16688	4.90345	12.2475	6.13647	2.61528	8.65607
BRF2 ENSG00000104221	0.943633	0.549142	2.22179	95.9578	5.54609	19.2473	8.25467	0.749003	4.39204	0.0189725
BRI3 ENSG00000164713	351.316	217.05	112.922	163.875	213.759	9.39902	165.975	78.6179	67.2229	118.473
BRI3BP ENSG00000184992	5.4297	2.5773	6.91916	0.681045	0.296892	0.390123	0.364486	0.688945	0.0868929	0.453525
BRICD5 ENSG00000182685	3.62387	1.30959	1.71293	15.9203	0.620714	0.43995	0.327037	0.369039	0.190048	4.37157
BRINP1 ENSG00000078725	1.51628	0.501621	0.00172473	1.41705	0.552056	0.122786	0.627589	22.9586	1.13836	0.205128
BRINP2 ENSG00000198797	7.56308e-05	0.0111375	0.00309579	0.227708	0.0303917	0.0856225	0.0229557	0.938584	0.0633506	0.0321313
BRINP3 ENSG00000162670	1.51894	0.100399	0.944015	0.45196	0.134139	0.0732827	0.153434	1.55849	0.758334	0.0913189
BRIP1 ENSG00000136492	3.42287	0.745514	0.0804487	0.858634	1.34852	0.515743	0.000826121	0.207025	0.240767	0.166096
BRIX1 ENSG00000113460	1.01975	0.325695	3.0207	0.322923	0.900489	1.42476	3.86396	0.000157891	0.0701168	6.43733
BRK1 ENSG00000254999	2.18115	230.827	46.4583	2.94724	1.59677	49.6714	84.1503	0.233566	81.3625	4.82149
BRMS1 ENSG00000174744	0.853762	1.43388	12.8409	50.6588	5.93213	8.62875	10.0022	0.72637	37.6571	2.93309
BRMS1L ENSG00000100916	3.39738	0.297068	0.0364014	0.164042	2.45939	0.284411	0.22713	0.2542	0.408353	1.05887
BROX ENSG00000162819	0.725686	1.1523	3.81379	0.38279	3.84378	4.25823	17.5005	2.06285	4.7107	2.26583
BRPF1 ENSG00000156983	35.7434	13.4032	0.00774427	0.323257	11.2373	12.8102	36.2285	3.92403	2.18828	0.651984
BRPF3 ENSG00000096070	0.9888	0.251304	15.4477	1.90219	39.4589	105.746	26.025	1.27156	0.725276	7.69731
BRS3 ENSG00000102239	0.0748095	0.0150049	0.0686431	0.0871311	0.0358887	0.0414765	0.245412	0.267576	0.0250057	0.262726
BRSK1 ENSG00000160469	32.3387	0.0651904	0.530225	0.34863	0.150377	0.949548	10.4706	11.9252	3.34823	0.683398
BRSK2 ENSG00000174672	10.066	0.0690602	9.24413	0.274286	0.0981434	0.470868	1.60705	0.160885	0.862501	0.00396893
BRWD1 ENSG00000185658	0.530163	0.0645362	17.6062	0.10835	0.0117202	1.23013	13.4075	49.9179	5.40767	5.94219
BRWD3 ENSG00000165288	0.122324	7.95861	4.11098	8.63678	2.51382	0.35865	3.15857	1.83758	2.09443	4.02632
BSCL2 ENSG00000168000	0.312022	2.41981	0.66099	0.0278112	0.516552	0.352172	0.120452	0.11408	5.5027	0.0412084
BSDC1 ENSG00000160058	1.21334	2.44864	28.7617	1.14905	48.26	16.6662	1.2241	44.7716	2.15881	19.5019
BSG ENSG00000172270	244.375	129.471	49.8916	168.119	33.3728	47.0981	33.7207	103.654	26.1585	48.9034
BSN ENSG00000164061	2.54992	0.00963911	0.317375	0.177725	0.253397	0.0174169	0.357537	1.17789	0.0902217	0.137744
BSND ENSG00000162399	0.616192	0.00451943	0.00844349	0.0108386	0.274572	0.0422606	0.0229373	0.0429941	0.243877	0.00110884
BSPH1 ENSG00000188334	0.592835	0.511333	0.29746	0.0635478	0.00118193	0.0922238	0.333329	0.0219992	0.00659799	0.00323748
BSPRY ENSG00000119411	0.00877578	1.40686	3.66945	3.26708	9.74817	57.6241	14.6685	0.0241948	1.76182	4.8163
BST1 ENSG00000109743	0.541681	18.652	0.516842	0.127116	0.137884	1.49283	1.6359	4.47843	2.48364	1.06953
BST2 ENSG00000130303	551.468	298.559	7.929	34.1997	0.50952	0.178527	13.1783	197.86	61.2175	8.25431
BTAF1 ENSG00000095564	0.0722409	0.518475	2.09757	0.613931	12.9244	1.45525	19.7402	10.0863	0.969276	0.79805
BTBD1 ENSG00000064726	39.1696	3.05172	20.9228	1.05733	1.26612	2.71588	38.8446	2.01799	5.7419	5.36167
BTBD10 ENSG00000148925	17.4488	0.888882	13.7415	0.0546442	0.220044	0.863338	14.8249	0.967607	0.203631	0.077622
BTBD11 ENSG00000151136	1.02523	0.261381	0.137406	0.170398	2.59619	22.783	18.8536	0.0338849	1.64095	0.0689516
BTBD16 ENSG00000138152	0.0514158	0.0760604	0.82653	0.096431	0.362076	0.322795	2.28684	0.199951	2.54222	0.0903316
BTBD18 ENSG00000233436	0.154479	0.0115199	0.041223	0.0363975	0.118468	0.086871	0.0531461	0.0469389	0.126171	0.0249922
BTBD19 ENSG00000222009	0.727421	0.745498	0.0223185	0.0429346	0.136383	0.101403	1.44391	0.999277	2.05955	0.571525
BTBD2 ENSG00000133243	151.549	0.582359	64.1918	215.795	38.4914	54.768	81.4911	104.073	2.53463	23.1932
BTBD3 ENSG00000132640	17.3791	0.217666	12.0771	1.27373	0.342277	0.511253	18.4223	12.6252	34.4372	0.18903
BTBD6 ENSG00000184887	107.535	80.4153	51.875	8.0587	12.7594	30.8167	88.4962	5.6458	3.56015	11.4304
BTBD7 ENSG00000011114	1.08037	7.13993	26.3525	1.90725	9.4235	13.0512	20.4666	9.66313	28.2024	0.0481987
BTBD8 ENSG00000189195	0.206995	0.481144	0.599345	3.13	0.00967375	0.155632	1.61727	2.27148	0.20963	0.0795382
BTBD9 ENSG00000183826	26.7297	1.05244	17.5221	16.5175	0.378974	7.84772	31.9186	0.295331	0.0322833	1.33056
BTC ENSG00000174808	0.0845896	0.0866718	0.401132	0.308114	0.895912	0.260649	0.472285	1.27984	5.82417	1.56982
BTD ENSG00000169814	9.30073	51.0742	19.0283	1.07749	6.71438	41.3639	1.66364	2.15452	1.70801	0.306871
BTF3 ENSG00000145741	113.035	1.97661	54.725	3.60499	5.29602	34.3567	84.1863	95.8869	36.093	14.6869
BTF3L4 ENSG00000134717	1.46978	0.130548	11.9766	0.130426	7.30151	1.24902	50.0466	8.14343	11.935	11.5756
BTG1 ENSG00000133639	1.97873	0.358479	1.26272	11.255	4.46929	0.222761	97.1153	164.014	54.3197	0.458337
BTG2 ENSG00000159388	381.514	3.0159	122.302	0.393615	6.88589	1.53264	172.975	2.29063	375.916	11.2038
BTG3 ENSG00000154640	1.01602	1.39196	18.4021	0.0429927	1.2217	0.656687	107.948	3.00932	0.307271	4.23553
BTG4 ENSG00000137707	0.593406	0.293131	0.00325556	0.0204954	0.020431	0.0513199	0.00778131	0.543373	0.105438	0.180324
BTK ENSG00000010671	0.0367528	9.51216	0.183944	0.307517	2.85857	0.193555	0.475621	0.670802	0.0304255	0.0302505
BTLA ENSG00000186265	0.706439	0.0085942	0.0866461	0.124653	0.0915769	0.180237	0.000110959	0.000132604	0.548733	0.00139447
BTN1A1 ENSG00000124557	0.0116259	0.0372915	0.0784748	0.17592	0.157596	0.00044139	0.0469019	0.00119566	0.00692144	0.0177884
BTN2A1 ENSG00000112763	1.71744	9.26279	0.317626	0.598267	5.57299	1.60885	20.1888	22.4632	0.284481	1.06222
BTN2A2 ENSG00000124508	1.30417	21.0035	2.23431	3.06513	0.161986	3.76874	2.38224	0.923663	0.203896	1.10147
BTN3A1 ENSG00000026950	0.304818	22.45	2.14171	0.972191	0.950803	25.6287	4.99372	7.69638	3.49227	18.1012
BTN3A2 ENSG00000186470	0.262186	0.815406	0.517103	0.186978	0.510399	15.5631	2.46601	8.41604	0.977391	0.77451
BTN3A3 ENSG00000111801	0.214603	0.0720805	1.76107	1.66918	0.581796	13.2213	0.827257	0.401797	0.146252	1.22012
BTNL2 ENSG00000204290	4.00673	0.147234	0.190184	0.101675	0.00152586	0.27236	0.176916	0.128158	0.0211437	0.00153861
BTNL3 ENSG00000168903	0.312328	1.04651	0.173546	0.273318	0.783854	0.0577435	0.131887	0.601334	0.000269889	0.114879
BTNL8 ENSG00000113303	0.172868	0.122611	0.0170196	0.0186027	0.0266326	0.0176293	0.0668395	0.00485189	0.0996325	0.00740817
BTNL9 ENSG00000165810	0.914781	0.0549835	0.0703805	11.2972	0.128215	0.00875355	1.10194	0.567387	0.066399	0.081024
BTRC ENSG00000166167	0.284773	10.4196	26.4159	4.20509	0.103089	15.5387	3.22494	0.678849	1.99405	50.4706
BUB1 ENSG00000169679	0.0585591	0.413488	0.19195	0.236634	0.0154889	0.0447233	0.212764	0.0345901	0.108727	0.00286177
BUB1B ENSG00000156970	0.0553964	0.227871	0.00462034	0.16957	0.0393668	0.182394	0.241207	0.104919	0.11014	0.0859742
BUB3 ENSG00000154473	0.46193	1.13868	12.7656	0.885371	0.0600408	0.0520151	3.78208	10.6566	1.25988	2.89651
BUD13 ENSG00000137656	7.00406	5.68917	2.24978	0.531311	0.249782	1.14711	0.583739	4.9345	0.0763848	0.591461
BUD31 ENSG00000106245	7.38406	171.449	78.4791	136.176	38.2839	72.9762	63.5692	46.8358	61.301	92.3276
BVES ENSG00000112276	26.0782	0.633518	0.887005	0.413465	0.812956	2.20553	3.23064	0.417049	13.8037	0.191788
BYSL ENSG00000112578	1.92574	48.0239	3.32843	3.76393	9.91542	5.10228	37.4781	0.187107	1.26463	0.329784
BZW1 ENSG00000082153	4.18899	0.439026	34.4667	0.579043	5.35404	2.583	166.625	0.952242	1.90155	5.95678
BZW2 ENSG00000136261	7.10914	0.0626597	1.11678	3.0268	0.134532	13.0502	27.434	3.03393	2.05946	3.35654
C10orf10 ENSG00000165507	0.0834242	8.59161	1.05798	1.23931	1.01194	1.48412	30.4366	13.6021	110.112	10.6292
C10orf105 ENSG00000214688	0.248148	0.0180446	0.000355435	0.0497624	0.0134512	0.00564301	0.0839111	0.719326	0.157188	0.0159373
C10orf107 ENSG00000183346	2.24268	0.319238	1.94779	0.980422	0.974722	0.816817	1.05382	1.56338	0.760924	0.248925
C10orf11 ENSG00000148655	0.0239426	20.3136	11.6466	2.10707	0.969519	11.7117	11.1061	23.4975	1.3348	2.42574
C10orf128 ENSG00000204161	6.36045	0.235313	0.183153	0.972729	0.0119352	0.0560113	0.0696962	0.350451	1.43899	0.183517
C10orf142 ENSG00000277288	0.0180917	0.164318	0.00711193	0.193157	0.0771055	0.00296621	0.016386	0.0108863	0.0811933	0.000297571
C10orf2 ENSG00000107815	33.6399	0.361767	4.70582	1.22887	0.0119406	5.89239	15.5658	13.4892	0.00386304	9.15465
C10orf35 ENSG00000171224	1.16748	2.57109	2.78182	10.5136	2.44367	5.8876	1.51979	0.356166	13.9118	2.02971
C10orf53 ENSG00000178645	0.202124	0.0780748	0.213787	0.613536	0.095822	1.43687e-06	0.151983	0.0313796	0.0362077	0.0415057
C10orf54 ENSG00000107738	337.117	44.4616	0.437032	1.70964	4.00365	0.104257	120.872	80.8194	74.8119	39.7354
C10orf55 ENSG00000222047	0.240686	0.174617	0.119751	0.117786	0.0241364	0.0469379	0.0610502	0.106504	0.264473	0.327202
C10orf62 ENSG00000203942	0.0224856	0.0291254	0.0384207	0.104892	0.0412845	0.88879	0.0161725	0.0966687	0.487997	0.0317094
C10orf67 ENSG00000179133	4.0416	0.00299753	0.102713	0.147197	0.00932446	0.261132	0.729951	0.348904	0.704681	0.25151
C10orf71 ENSG00000177354	0.0540727	0.0116431	0.00419293	0.0480091	0.0977207	0.0311676	0.0839011	0.00899742	0.0156934	3.25152
C10orf76 ENSG00000120029	0.716485	44.8797	0.100058	3.12796	1.7025	70.5057	7.88213	0.524965	0.0279745	0.184054
C10orf82 ENSG00000165863	0.205546	0.00534008	0.000129656	0.0144084	0.206491	0.0232212	6.07384	0.020528	0.00102158	0.0342578
C10orf88 ENSG00000119965	0.382836	0.357849	0.0712151	1.31904	4.5562	5.35461	0.0780079	0.0627105	4.6821	0.0341292
C10orf90 ENSG00000154493	0.233495	0.00404569	0.0146927	0.0596634	0.00241813	0.0246732	0.0947792	0.0287301	0.14312	0.0341145
C10orf95 ENSG00000120055	0.106448	0.928183	0.049638	0.294835	0.0674988	1.13233	0.212049	0.0234452	0.0771389	1.8297
C10orf99 ENSG00000188373	95.1394	1.91198	0.577079	0.474077	0.0618605	1.27064	128.064	8.85322e-05	0.449264	0.130612
C11orf1 ENSG00000137720	0.132065	22.4001	25.4346	2.13465	1.45732	0.234526	10.2471	6.35436	0.426988	0.2247
C11orf16 ENSG00000176029	0.159553	0.0523834	0.588965	0.0525504	0.106264	0.147839	2.27638	0.00888048	0.130069	0.0257631
C11orf21 ENSG00000110665	0.0031765	0.509339	0.0434792	0.276298	0.0503762	0.71482	0.204978	3.86402	0.0495277	0.837555
C11orf24 ENSG00000171067	43.2926	8.04102	11.2493	45.0052	0.673423	49.3642	2.77433	64.7439	11.8946	9.66306
C11orf31 ENSG00000211450	13.8316	0.727755	67.8679	176.354	42.083	131.653	138.078	83.7869	68.5426	26.0869
C11orf40 ENSG00000171987	0.0112102	0.000298849	0.16289	0.17468	0.0852963	0.0053259	0.353295	9.27081e-05	0.21291	0.0124809
C11orf42 ENSG00000180878	0.0206225	0.0411985	0.00122391	0.186911	0.092594	0.00436161	0.202638	0.0756543	0.294756	0.0527848
C11orf45 ENSG00000174370	4.53351	0.575482	0.153585	0.206914	0.186327	0.0586551	0.595159	0.586557	0.166589	0.131912
C11orf49 ENSG00000149179	0.883785	4.24166	0.757842	35.7292	0.00060603	60.9064	25.5633	10.5868	15.7655	0.189246
C11orf52 ENSG00000149300	0.265783	0.00110249	0.198079	0.837598	0.180573	0.0666409	0.349898	0.844043	0.0228044	0.0508182
C11orf53 ENSG00000150750	0.229778	0.168276	0.03807	0.193893	0.0158842	0.0947987	1.97236	0.137417	0.0981436	0.124776
C11orf54 ENSG00000182919	0.473872	0.0774709	8.8893	0.363055	14.0185	11.9909	0.176601	4.9754	0.148287	0.234819
C11orf57 ENSG00000150776	1.93354	1.15492	0.785979	3.82614	1.21757	6.40218	1.96672	1.81304	0.98498	2.27674
C11orf58 ENSG00000110696	14.4064	56.6124	67.4041	0.359091	6.43999	8.85249	60.2946	61.5576	3.55028	19.2677
C11orf63 ENSG00000109944	1.23234	0.42679	0.0600249	2.69488	1.42859	0.0474435	0.418822	0.0113073	0.215988	0.206071
C11orf65 ENSG00000166323	3.40179	0.0483809	0.259301	0.127012	0.0659733	0.00287733	0.0483932	0.724888	0.245328	0.156112
C11orf68 ENSG00000175573	1.55066	123.359	16.7169	1.5643	0.633335	1.12731	4.50148	32.9926	39.891	8.42329
C11orf70 ENSG00000137691	2.89295	1.00455	0.291626	0.255996	0.251653	0.967342	1.92835	0.0886947	0.158748	0.582303
C11orf71 ENSG00000180425	0.596726	0.205273	4.84517	3.15638	8.85483	0.742707	0.30929	0.753607	3.51333	0.214074
C11orf74 ENSG00000166352	0.683371	0.370016	4.36321	0.180101	1.46536	2.06065	3.72625	0.0587007	1.09892	0.0916752
C11orf80 ENSG00000173715	0.13747	1.14094	3.13992	2.17792	2.54848	6.27591	0.488917	0.186506	0.107049	0.449233
C11orf84 ENSG00000168005	0.972227	0.307845	2.60734	1.56011	0.557634	8.6471	2.91451	2.90448	8.51663	0.538409
C11orf87 ENSG00000185742	0.0808925	0.512018	0.0568879	0.00772363	0.662581	0.0766607	0.501015	0.182685	0.130938	0.127274
C11orf88 ENSG00000183644	0.00783786	0.0821475	0.0928688	0.00393003	0.084973	0.0773393	0.287504	0.0165774	0.0215768	0.0779968
C11orf91 ENSG00000205177	0.135846	0.138836	0.0471704	0.0801607	0.0178516	0.0482033	0.218045	0.0205139	0.0518925	0.0437684
C11orf94 ENSG00000234776	0.373389	0.0334174	0.105665	0.0503354	0.0797758	0.0851	0.111046	0.033367	0.0229016	0.01051
C11orf95 ENSG00000188070	7.97359	84.1215	15.785	1.55189	2.8497	12.5888	1.07403	14.3964	0.784761	2.91326
C11orf96 ENSG00000187479	780.037	1007.92	1.32211	0.502694	3.51431	4.43221	3.80835	512.977	6488.76	2.94991
C11orf98 ENSG00000278615	0.755112	1.00782	1.11422	0.123876	0.559931	0.109512	0.325271	0.344103	0.0638984	0.163849
C12orf10 ENSG00000139637	43.1994	93.5818	25.751	6.0445	2.42567	0.100978	6.6624	0.185988	75.9237	6.4377
C12orf29 ENSG00000133641	7.35782	0.321587	2.87702	0.761486	1.93632	0.186828	0.0482137	0.190435	1.73333	1.29875
C12orf4 ENSG00000047621	0.861203	0.573755	12.7125	0.69031	0.151671	26.9457	4.40753	0.0723152	1.36905	0.361301
C12orf40 ENSG00000180116	0.266203	0.0150949	0.113542	0.0438348	0.117259	0.0969784	0.200949	0.0317349	0.0648475	0.0268131
C12orf42 ENSG00000179088	3.42337	0.0636782	0.000222361	0.0750576	0.115903	0.186027	0.207318	0.153725	0.21549	0.0640197
C12orf43 ENSG00000157895	8.7259	24.7931	3.43738	35.5163	13.26	38.6867	4.83612	5.91635	7.37138	0.190461
C12orf45 ENSG00000151131	6.812	8.57052	13.2898	0.0809042	0.0435018	4.31252	9.59957	2.02792	0.0189088	0.274556
C12orf49 ENSG00000111412	0.212289	0.690448	1.29841	2.30453	0.081522	5.26629	32.2854	0.0755482	2.68798	1.42999
C12orf50 ENSG00000165805	0.0132287	0.121386	0.12797	0.299685	0.0195953	0.0480835	0.088419	0.560032	0.024988	0.246762
C12orf54 ENSG00000177627	3.27659	0.302611	0.0519128	0.0868825	0.680665	0.11894	15.8949	0.269558	1.143	0.00898294
C12orf56 ENSG00000185306	0.521217	0.0137011	0.742631	4.78171	0.154375	0.080983	0.649904	0.119218	0.170191	0.543496
C12orf57 ENSG00000111678	240.144	582.83	110.581	125.645	34.2516	14.5726	0.185935	142.793	46.8892	55.7065
C12orf60 ENSG00000182993	5.9243	1.22592	0.0776671	0.264417	0.615833	0.114524	2.17502	0.655234	2.19641	0.0228537
C12orf65 ENSG00000130921	1.76084	14.4155	1.97508	4.83034	4.89613	23.4433	6.44145	2.21045	1.14341	1.69323
C12orf66 ENSG00000174206	0.357991	0.231767	5.78909	4.38035	0.248812	0.488314	4.52722	1.2437	0.753226	5.96102
C12orf71 ENSG00000214700	0.173569	0.293282	0.0833138	0.0619862	0.0966974	0.065568	0.00675487	0.234448	0.0229786	0.0843917
C12orf73 ENSG00000204954	1.82609	0.0639413	2.34695	5.92786	0.906378	6.38296	4.35192	1.63938	1.35512	0.388674
C12orf75 ENSG00000235162	35.1315	0.910644	0.629859	1.02113	3.12658	0.331775	2.84176	33.5472	2.18714	0.290846
C12orf76 ENSG00000174456	2.26002	2.15193	1.90703	5.69173	2.18403	31.5978	12.9355	4.95133	0.362255	1.05839
C14orf1 ENSG00000133935	0.478053	272.998	126.231	1.39286	6.09585	104.068	13.8101	21.7902	0.0821207	25.2737
C14orf105 ENSG00000100557	0.608593	0.359571	0.0990385	0.113653	0.115035	0.000476231	0.0295481	0.0121379	0.714549	0.0924185
C14orf119 ENSG00000179933	0.678033	1.56154	0.278826	2.03608	0.0699539	9.66422	0.393155	1.31128	8.72255	16.1054
C14orf132 ENSG00000227051	3.07875	4.54716	0.257746	1.03804	0.448609	5.48879	0.128685	2.75338	2.20582	0.0308069
C14orf142 ENSG00000170270	2.87275	0.0326707	4.49486	0.716691	0.108076	1.8582	0.905139	1.76895	0.800293	0.514493
C14orf159 ENSG00000133943	4.49705	36.2208	4.68959	0.491954	3.42324	100.948	1.43841	0.201843	2.00363	0.83245
C14orf166 ENSG00000087302	30.1245	1.77555	7.10064	0.43107	1.26153	122.298	42.853	7.78403	0.466547	8.04991
C14orf169 ENSG00000170468	2.876	5.81592	1.40771	0.0650471	0.518654	1.47229	10.4365	0.952445	0.0652191	0.261373
C14orf177 ENSG00000176605	0.0914866	0.0115235	0.041305	0.0457013	0.194549	0.00208217	2.30379e-05	0.00406943	0.0458351	0.0200728
C14orf178 ENSG00000197734	0.00269926	0.0796938	0.0158127	0.0370285	0.00828027	0.0382037	0.00465205	0.156494	0.0869127	0.0348387
C14orf180 ENSG00000184601	0.166581	1.33228	0.000662819	0.141167	0.0185535	0.00107719	0.159041	0.0826503	0.0724273	0.475138
C14orf2 ENSG00000156411	50.9871	8.262	0.642876	3.63504	46.4406	827.659	115.731	18.9405	0.686016	12.5162
C14orf28 ENSG00000179476	1.23311	0.0997415	4.20934	0.0352728	0.213119	0.155774	0.881497	0.900246	2.32421	0.572322
C14orf37 ENSG00000139971	0.462287	0.457457	0.283849	3.31733	0.15083	0.555303	0.641339	0.0275217	0.248372	0.384826
C14orf39 ENSG00000179008	0.119798	0.0687948	0.00608874	0.00937293	0.00342379	0.0626877	0.255362	1.09059e-05	0.087175	1.96845
C14orf79 ENSG00000140104	2.80388	0.0298229	4.31395	51.9606	4.36981	1.50766	4.95801	13.4985	1.93103	0.194992
C14orf80 ENSG00000185347	0.00781335	1.27883	0.0166928	0.608572	15.2085	0.0840055	10.8932	3.98823	8.17766	15.8251
C14orf93 ENSG00000100802	10.1854	2.75495	1.7099	1.17738	0.119899	40.0298	6.66661	0.0658488	0.943017	1.92605
C15orf39 ENSG00000167173	7.69038	4.69961	0.936879	60.3376	3.99995	62.0744	14.4896	0.812916	0.748852	0.87738
C15orf40 ENSG00000169609	30.3891	32.5656	13.85	13.101	15.2041	5.73494	0.135604	2.58593	26.1674	0.449167
C15orf41 ENSG00000186073	1.50188	5.88004	0.18148	0.573386	0.0465849	0.175824	15.5298	0.398425	0.711998	0.0136857
C15orf48 ENSG00000166920	1.45955	0.406614	31.5342	0.525385	1.20756	0.916498	11.8274	4.61152	2.40712	15.0061
C15orf52 ENSG00000188549	31.5866	72.873	0.387754	4.26531	0.139222	83.7299	0.113146	0.20186	2.20419	1.83075
C15orf53 ENSG00000175779	2.28523	0.015556	0.13467	0.212538	0.117728	0.000412707	0.141917	0.0208432	0.039471	0.0103291
C15orf57 ENSG00000128891	35.7742	0.739244	0.000908964	0.547651	0.161675	6.927	40.7479	8.86164	0.478982	1.64869
C15orf59 ENSG00000205363	48.1747	54.2226	26.5696	4.48355	1.87556	0.349651	25.1222	67.772	0.342636	16.4904
C15orf61 ENSG00000189227	1.09549	2.48628	10.8093	1.38297	24.3938	0.622558	0.22119	39.0868	4.82713	0.707311
C15orf62 ENSG00000188277	0.0138198	0.360864	0.398821	0.60087	0.706188	0.385956	3.35046	1.25953	0.39039	0.748875
C15orf65 ENSG00000261652	0.195404	0.0591979	0.256353	0.775827	0.125566	0.141786	0.255156	1.05521	0.178311	0.254249
C16orf13 ENSG00000130731	39.8094	75.1833	4.7643	161.588	24.1678	58.571	0.608458	3.16899	8.39753	15.1328
C16orf45 ENSG00000166780	60.3071	2.3172	1.42978	0.164414	0.330562	0.0958232	26.9463	2.24186	17.8814	0.0519288
C16orf46 ENSG00000166455	0.0350836	0.279238	0.108584	0.0627191	0.368655	2.83193	0.0931967	0.381608	0.17696	0.112943
C16orf52 ENSG00000185716	3.92751	2.07761	15.9004	0.234408	0.691011	3.84587	13.988	0.686522	0.0142638	0.0724708
C16orf54 ENSG00000185905	0.907196	0.229062	0.719987	0.257092	0.018398	0.442776	0.587757	3.93285	9.72724	0.00283099
C16orf58 ENSG00000140688	0.869483	138.903	130.631	119.704	50.2042	292.757	10.0552	19.9774	1.46668	31.0684
C16orf59 ENSG00000162062	1.06663	0.0490191	2.95058	4.00352	0.217457	1.23443	1.17055	0.891857	0.00723026	0.00263305
C16orf62 ENSG00000103544	43.5622	0.930554	29.0109	88.8852	2.85626	1.1613	2.96626	15.144	7.25516	0.781437
C16orf70 ENSG00000125149	0.591468	18.3995	15.1866	19.8902	12.9068	14.0947	0.187223	2.94309	8.49921	1.03535
C16orf71 ENSG00000166246	1.48191	0.0229601	0.312096	0.230411	2.22953	2.92325	1.05083	0.0155983	0.8181	1.43792
C16orf72 ENSG00000182831	0.0941963	0.0849918	6.91408	0.0072196	1.03446	4.42475	0.0983646	22.1277	7.65699	3.33316
C16orf74 ENSG00000154102	0.0525596	0.453573	3.60225	0.0348341	1.87142	0.842982	74.4162	58.7309	1.90634	0.204548
C16orf78 ENSG00000166152	0.492915	0.00714543	0.111331	0.494295	0.204956	0.0215224	0.0537671	0.0484346	0.278577	0.202594
C16orf82 ENSG00000234186	0.207582	0.0400674	0.000874786	0.00644178	0.0148663	0.000710671	0.0777288	0.00432547	0.0240659	0.0801093
C16orf86 ENSG00000159761	0.588972	10.893	0.0298896	0.318133	0.527528	0.527334	0.232637	12.2552	0.822237	0.167724
C16orf87 ENSG00000155330	0.390749	0.0570744	3.58625	0.451163	2.18117	0.176738	1.1692	4.99376	0.470484	0.418208
C16orf89 ENSG00000153446	89.7445	41.7178	1.50931	1.85837	23.9978	3.81252	6.7351	13.1215	6.61778	5.42177
C16orf91 ENSG00000174109	33.5893	0.191178	1.01098	0.548864	0.107339	7.64968	14.6147	21.4397	0.310055	11.693
C16orf92 ENSG00000167194	0.0216694	0.0353996	0.0287818	0.00365373	0.0419815	0.440279	0.106224	0.00280811	0.557567	0.0903876
C16orf95 ENSG00000260456	1.19937	0.385246	0.0218732	0.00397343	0.142429	0.000383185	1.35311	0.00150174	0.309589	0.0828462
C16orf96 ENSG00000205832	0.0967009	1.1369	0.0768631	0.0780143	0.0858411	0.0224623	0.455015	0.0140422	0.353653	0.0945755
C17orf105 ENSG00000231256	0.0219191	0.0780041	0.132992	0.0271377	0.119803	0.0539186	0.0185439	0.0294511	0.103694	0.0122077
C17orf107 ENSG00000205710	4.82867	14.5642	1.399	0.654619	0.618651	2.12335	17.2061	1.35168	5.28203	47.4173
C17orf49 ENSG00000258315	1.51476	0.0764076	3.24895	0.378474	0.0228635	8.73359	15.424	0.116878	0.863523	0.143501
C17orf50 ENSG00000270806	0.0235796	0.40459	0.108903	0.0698936	0.0609738	0.14058	0.330535	0.188762	0.225102	0.345443
C17orf51 ENSG00000212719	0.211885	29.722	3.56805	3.4829	1.7292	3.52659	2.87205	2.0829	0.527135	1.4341
C17orf53 ENSG00000125319	0.980978	1.94874	0.608985	0.370641	0.519166	0.244618	0.152737	0.692247	0.396736	0.0799368
C17orf58 ENSG00000186665	1.21137	0.0429665	2.2604	0.185732	5.63171	0.0541371	1.09703	0.423144	0.0248275	0.490514
C17orf62 ENSG00000178927	4.06338	34.7197	19.5286	33.8082	0.0301443	8.94293	2.51265	18.056	4.91145	17.3215
C17orf64 ENSG00000141371	0.314632	0.00127375	0.00111731	0.0242459	0.0141055	0.13069	0.016977	0.073095	0.040532	0.0425125
C17orf67 ENSG00000214226	10.5788	0.338764	5.73302	0.294317	0.0576445	0.0310847	1.61603	0.427539	0.149439	0.105039
C17orf74 ENSG00000184560	0.0951377	0.031895	0.0700716	0.0775	0.00117581	0.0133935	0.00949507	0.756413	0.054658	0.0489774
C17orf75 ENSG00000108666	0.246065	0.233705	6.9909	0.0736363	5.79424	0.951811	14.2708	2.51052	2.31658	2.67823
C17orf78 ENSG00000278505	0.0097683	0.522785	0.335748	0.140034	0.0593274	0.276969	0.494856	0.00661041	0.016713	0.107618
C17orf80 ENSG00000141219	3.43545	40.4927	1.78996	0.880571	0.589798	41.2632	3.84941	51.5544	8.74049	8.78756
C17orf89 ENSG00000224877	77.5211	71.9939	23.5526	49.1755	44.5659	34.7792	58.5516	8.52389	9.89483	7.82864
C17orf96 ENSG00000273604	0.836303	2.79142	0.867972	0.442486	0.201329	0.313718	0.959702	0.744165	8.87075	0.00471481
C17orf97 ENSG00000187624	1.13864	7.05493	0.235387	0.283964	0.0194993	20.3333	0.308812	3.80437	5.13309	1.57084
C17orf98 ENSG00000275489	0.00924821	0.000446703	0.130951	0.00460717	1.6239	0.0557423	2.81378	0.632409	0.186438	1.21552
C17orf99 ENSG00000187997	0.687848	0.698927	0.0146573	0.0620593	0.0908076	0.0294336	0.00347083	0.00585062	2.00998	0.075971
C18orf21 ENSG00000141428	0.266	0.793401	5.39505	0.916801	2.47987	6.48537	9.18409	0.712966	0.00508603	1.93092
C18orf25 ENSG00000152242	3.76378	0.795102	11.2377	1.29339	0.0172586	0.911207	5.53221	6.97348	1.24136	5.98868
C18orf32 ENSG00000177576	10.8407	8.7615	5.7311	11.1462	6.33314	30.5191	22.8163	6.35535	0.0359291	2.63988
C18orf54 ENSG00000166845	0.319847	0.0431147	0.0410095	0.0225942	0.0664072	0.0370281	0.159221	0.26437	3.11847	0.00659854
C18orf63 ENSG00000206043	0.0281955	0.0596569	0.0290019	0.0981029	0.096305	0.247292	0.819516	0.0762979	0.0149503	0.132492
C18orf8 ENSG00000141452	13.8822	4.89654	42.6424	0.558771	11.8974	2.93535	71.9418	0.488458	1.0413	14.4256
C19orf12 ENSG00000131943	0.418648	182.36	6.11273	3.67075	32.7272	100.763	32.7384	0.243035	2.25606	0.590092
C19orf18 ENSG00000177025	5.56604	0.0254231	1.51327	7.30866	3.92888	1.66435	0.143043	0.40632	0.0969859	2.8685
C19orf24 ENSG00000228300	1.14273	124.315	10.3404	84.2936	0.438132	8.2623	2.27546	0.939986	31.1223	19.0715
C19orf25 ENSG00000119559	1.22037	35.454	4.07235	18.0745	27.6923	5.43305	8.24996	44.0812	20.77	2.86816
C19orf33 ENSG00000167644	6.14516	15.2896	6.47848	5.29836	3.47427	1.76953	173.188	0.811321	386.922	68.5065
C19orf35 ENSG00000188305	1.37339	0.0225139	0.115192	0.0908769	0.421977	0.0781052	0.408981	0.137705	0.256781	1.25924
C19orf38 ENSG00000214212	1.07951	0.424297	0.0096429	0.701262	0.625131	2.81428	0.80357	21.4912	0.185003	0.00342634
C19orf43 ENSG00000123144	22.3144	585.834	58.959	13.8006	72.3211	399.43	356.83	119.125	5.97754	67.2313
C19orf44 ENSG00000105072	22.9123	3.04483	0.588921	17.7425	1.47631	1.21259	0.559557	17.5984	0.251162	1.70966
C19orf45 ENSG00000198723	0.0727927	0.845706	0.597011	0.718878	0.439011	0.122886	0.193574	1.30463	0.119575	0.0396391
C19orf47 ENSG00000160392	0.145149	0.516898	3.03086	8.62475	1.0422	0.00317114	21.1988	10.4953	10.297	0.0376442
C19orf48 ENSG00000167747	22.6315	13.9971	7.39096	36.262	13.4548	1.02366	0.418735	0.792253	0.823928	2.12745
C19orf52 ENSG00000142444	3.31002	6.27651	2.16646	1.67681	11.3328	51.8301	0.67211	24.9713	1.51476	0.104975
C19orf53 ENSG00000104979	0.12683	322.931	49.1349	82.4157	42.7624	5.38935	7.70469	110.208	104.269	58.7843
C19orf54 ENSG00000188493	0.444578	24.4064	7.57056	5.17104	1.12127	2.83083	1.29355	2.42412	1.80687	2.81988
C19orf57 ENSG00000132016	8.51506	1.40906	0.138433	2.83311	0.0393599	0.368178	3.31769	1.97424	0.369387	0.00945869
C19orf60 ENSG00000006015	51.7594	1.92847	4.76193	67.9906	1.22532	6.92435	5.19937	35.6836	10.7572	5.5956
C19orf66 ENSG00000130813	3.89641	161.536	8.2468	2.51251	0.926784	11.1121	32.2626	29.2996	3.92911	14.9643
C19orf67 ENSG00000188032	0.164188	0.18494	0.458995	0.0142974	0.0223323	0.160026	0.0562334	0.11656	0.0859251	0.181935
C19orf68 ENSG00000185453	13.0606	5.53557	0.087659	1.91631	7.18227	0.0914429	8.28363	6.07229	1.52022	1.18484
C19orf70 ENSG00000174917	167.98	45.3392	12.9107	74.3872	21.4515	0.197635	4.70638	39.2264	69.8703	27.2645
C19orf71 ENSG00000183397	0.523984	0.0352761	0.0770835	0.286167	0.418261	0.0682436	0.38123	0.672801	0.224928	0.000178016
C19orf73 ENSG00000221916	0.469203	1.28617	0.962362	5.78499	0.219368	0.218099	0.393835	0.183785	2.83167	0.119174
C19orf81 ENSG00000235034	0.0227148	0.459851	10.862	15.7797	1.67291	0.870134	0.36618	0.0759593	0.00414544	0.208532
C19orf84 ENSG00000262874	0.00764897	0.0908295	1.97191e-06	0.0123375	5.32371e-05	0.0191259	0.029474	0.239743	0.139327	0.0659044
C1D ENSG00000197223	7.96172	0.865841	4.6652	1.60114	7.17194	0.13594	7.4583	2.6537	9.73033	0.20277
C1GALT1 ENSG00000106392	0.667643	1.39912	6.43295	0.429781	5.96153	0.318559	9.77985	4.98871	5.50307	5.66734
C1GALT1C1 ENSG00000171155	1.85762	0.722172	4.39706	0.390798	0.304848	1.65517	10.3773	1.1384	0.481786	4.30601
C1GALT1C1L ENSG00000223658	0.215271	0.0416713	0.0306405	0.0311238	0.406742	0.00867967	0.132892	4.73708	0.0252373	0.101911
C1QA ENSG00000173372	1207.65	548.784	3.57671	5.06247	4.34127	1.13045	24.9366	277.873	343.196	31.1613
C1QB ENSG00000173369	437.736	3.08756	0.82613	1.13514	15.4225	0.563333	3.95204	177.038	159.244	31.296
C1QBP ENSG00000108561	0.649321	0.0143275	43.1981	1.10239	58.4369	2.87814	144.218	35.717	0.599817	58.4096
C1QC ENSG00000159189	213.174	4.63863	0.00353839	33.9883	1.51563	1.53295	30.631	50.7436	46.6738	15.3272
C1QL1 ENSG00000131094	423.221	1.69553	0.108707	2.71548	0.231806	0.37924	0.123417	129.353	1.98456	0.706113
C1QL2 ENSG00000144119	0.00191392	0.362539	0.0501791	0.403889	0.0220866	0.0373396	0.27206	0.221884	0.596623	0.0010405
C1QL3 ENSG00000165985	0.182227	0.00667898	0.129722	0.174635	0.232971	0.0102514	0.160796	0.539911	0.413206	0.091337
C1QL4 ENSG00000186897	0.0358997	0.0539653	0.0274742	0.319079	0.0117344	0.00764544	0.404345	0.0112097	0.979163	0.0104953
C1QTNF1 ENSG00000173918	2191.78	566.262	0.812949	5.45097	5.38666	1.08147	5.62669	109.909	28.0945	3.542
C1QTNF2 ENSG00000145861	31.3672	50.5133	0.139508	0.00257257	0.00568716	1.46144	0.276009	0.320524	4.62267	0.153901
C1QTNF3 ENSG00000082196	1.02892	0.365328	2.00156	0.0303179	0.813256	10.0137	2.00072	9.4796	1.20153	0.107208
C1QTNF4 ENSG00000172247	10.9601	17.6964	0.431081	0.7685	0.187357	0.173343	0.250578	9.13044	0.890503	0.362577
C1QTNF5 ENSG00000223953	0.782648	0.0356808	0.109405	0.0164891	0.0258933	0.131652	0.0143809	0.987677	0.0349346	0.00779954
C1QTNF6 ENSG00000133466	0.931346	0.0561452	2.42746	18.5933	2.68614	12.3879	0.328638	0.356497	0.61989	0.125768
C1QTNF7 ENSG00000163145	13.0765	1.33003	0.0790335	0.052279	3.51676	0.270221	0.322976	1.05413	1.68857	0.899919
C1QTNF9 ENSG00000240654	0.135383	0.604436	0.00440894	0.106072	0.0107471	0.0472502	1.60689	0.034091	0.200744	0.405642
C1QTNF9B ENSG00000205863	0.0203036	1.756	1.00893	0.190112	0.0425732	0.0986439	0.353896	0.293977	0.353204	0.783795
C1QTNF9B-AS1 ENSG00000281899	0.249189	0.377998	6.64219	0.775197	1.9048	0.263272	1.23708	0.0952935	3.7568	3.2984
C1R ENSG00000159403	1966.68	1326.26	0.317468	2.54881	15.15	9.8958	11.2765	397.656	514.616	58.7215
C1RL ENSG00000139178	27.335	204.5	23.516	4.48287	8.03946	0.388255	33.5305	1.83554	0.0809137	10.7171
C1S ENSG00000182326	713.904	23.6961	0.227231	1.90023	2.33391	627.053	0.995184	251.504	83.4706	36.5994
C1orf100 ENSG00000173728	0.0550792	0.0375173	0.0693041	0.116862	0.0489002	0.0118917	0.74755	0.354464	0.237482	0.178131
C1orf101 ENSG00000179397	0.0973181	0.0544588	0.326099	0.245574	0.283225	0.0255359	3.04245	0.231889	0.0115884	1.34783e-07
C1orf105 ENSG00000180999	0.0990209	0.000946141	0.119981	0.00385175	0.0231493	0.016416	0.165689	0.0930948	0.0731995	0.334129
C1orf106 ENSG00000163362	0.000388559	8.32192	0.884302	0.34321	31.8276	0.0504998	204.614	1.84808	0.21998	0.253827
C1orf109 ENSG00000116922	0.395406	0.686487	3.77536	0.174881	0.0487549	0.236645	15.1831	0.110405	2.48791	4.03352
C1orf112 ENSG00000000460	5.4748	0.0112352	1.13169	0.697876	0.150219	3.33565	2.0506	0.299064	6.22468	0.183909
C1orf115 ENSG00000162817	0.409558	0.0739272	30.5308	1.67206	1.00017	3.61875	1.21613	0.454023	5.5567	13.7461
C1orf116 ENSG00000182795	2.52184	243.589	153.894	32.9969	97.5193	6.25854	136.217	0.1021	10.0737	12.0531
C1orf122 ENSG00000197982	83.0387	198.09	49.7019	63.7226	39.0432	21.7806	21.6751	1.0694	1.47048	24.4911
C1orf123 ENSG00000162384	60.9607	13.533	11.7746	0.0198424	14.2631	136.461	20.7575	5.96675	0.388115	10.3072
C1orf127 ENSG00000175262	0.0685243	0.000228897	0.00698476	0.000666041	0.177861	0.0276999	0.423694	1.01116	0.0279043	0.564233
C1orf131 ENSG00000143633	0.0676605	1.1572	3.38088	1.93923	6.73633	6.80179	5.19568	0.255589	0.0898839	0.00020095
C1orf141 ENSG00000203963	0.180608	0.209445	0.0235249	0.0464562	0.202004	0.179486	0.171119	0.28511	0.00520849	0.0568723
C1orf145 ENSG00000162913	0.192487	0.129069	0.860821	0.150738	0.586228	3.3314	0.430091	2.43086	0.016037	0.0347539
C1orf146 ENSG00000203910	0.0700126	0.0587673	0.0229855	0.0165969	0.0261368	0.00520467	0.325238	0.0324486	0.0200303	5.23089e-06
C1orf158 ENSG00000157330	0.13228	0.00323369	0.597543	0.154545	0.101221	0.113925	0.179383	0.100156	0.00693155	0.151855
C1orf159 ENSG00000131591	0.0971003	4.17253	7.15335	41.1648	3.43465	0.304639	20.3937	16.898	22.3085	2.79647
C1orf162 ENSG00000143110	0.787256	0.941797	0.20667	41.2528	0.078466	13.873	0.122541	0.266087	30.5562	0.23055
C1orf167 ENSG00000215910	2.76322	0.799841	0.0482906	0.215693	0.361643	0.579478	0.244259	0.146944	1.14074	3.48303
C1orf168 ENSG00000187889	0.0937442	0.220894	1.07025	0.021577	1.92663	0.318242	0.74411	0.026552	2.32757	0.800364
C1orf174 ENSG00000198912	0.882848	2.99109	2.71408	2.45642	0.222531	20.9406	6.53097	4.95911	0.0395177	1.12306
C1orf185 ENSG00000204006	0.00131793	0.125483	0.0582221	0.19436	0.00890505	0.0131478	0.0570261	0.0579112	0.0878618	0.0483942
C1orf186 ENSG00000263961	0.336185	1.68549	7.518	3.73068	0.0538789	1.42326	1.93341	0.267977	0.208268	0.212263
C1orf194 ENSG00000179902	0.00160021	0.302091	0.105241	0.429292	0.899285	0.157211	0.0726936	1.27616	0.0226756	0.186005
C1orf198 ENSG00000119280	60.8091	3.95382	31.7562	4.86447	8.26529	0.773191	37.0468	41.7105	34.0201	15.9091
C1orf204 ENSG00000188004	0.206742	3.48138	0.0101392	0.218323	1.29243	1.29198	0.781765	0.513727	0.112963	1.41235
C1orf21 ENSG00000116667	61.7403	0.734265	52.6424	3.28579	41.459	230.131	33.9766	0.253836	6.0729	0.111844
C1orf210 ENSG00000253313	0.47597	3.74174	9.46629	0.0575157	17.674	19.7649	1.26029	0.152295	0.383086	4.74431
C1orf216 ENSG00000142686	16.8285	2.15354	2.26879	0.361853	2.00225	0.182416	0.122366	2.56093	8.46493	0.0792122
C1orf226 ENSG00000239887	0.00492357	0.36131	6.15544	0.274094	1.38172	1.79817	13.9131	0.0287546	1.54526	1.76045
C1orf228 ENSG00000198520	0.61293	1.31613	3.48763	3.26117	0.000256546	0.511084	0.187724	5.02048	0.308138	0.0148849
C1orf234 ENSG00000227868	0.130192	0.322698	0.141039	0.344476	0.193733	0.124804	0.00629161	0.230347	0.0473436	0.0636042
C1orf27 ENSG00000157181	0.725773	2.82673	19.8554	0.692197	5.51375	0.271313	3.64428	2.14392	1.90696	7.88819
[truncated: 15,949 more rows]
