# Supplementary material for: Spatial maps of prostate cancer transcriptomes reveal an unexplored landscape of heterogeneity
Source: Nat Commun. 2018 Jun 20;9:2419. doi: 10.1038/s41467-018-04724-5 (PMC6010471; doi:10.1038/s41467-018-04724-5)
Supplement: Supplementary file 9 — Supplementary Data 6 [file 41467_2018_4724_MOESM9_ESM.zip › Supplementary Dataset 3/experiment0007-contributions_gene.tsv]

A1BG ENSG00000121410	4
A1CF ENSG00000148584	0
A2M ENSG00000175899	935
A2ML1 ENSG00000166535	4
A4GALT ENSG00000128274	155
AAAS ENSG00000094914	148
AACS ENSG00000081760	44
AADAC ENSG00000114771	0
AADACL2 ENSG00000197953	0
AADACL4 ENSG00000204518	4
AADAT ENSG00000109576	32
AAED1 ENSG00000158122	34
AAGAB ENSG00000103591	89
AAK1 ENSG00000115977	133
AAMDC ENSG00000087884	207
AAMP ENSG00000127837	526
AAR2 ENSG00000131043	176
AARD ENSG00000205002	3
AARS ENSG00000090861	246
AARSD1 ENSG00000266967	20
AASDH ENSG00000157426	6
AASDHPPT ENSG00000149313	45
AASS ENSG00000008311	26
AATF ENSG00000275700	180
AATK ENSG00000181409	10
AATK-AS1 ENSG00000225180	0
ABAT ENSG00000183044	46
ABC13-47488600E17.1 ENSG00000283199	24
ABC13-47656900H15.1 ENSG00000283566	2
ABC7-42404400C24.1 ENSG00000277758	1
ABCA1 ENSG00000165029	26
ABCA10 ENSG00000154263	11
ABCA12 ENSG00000144452	0
ABCA13 ENSG00000179869	0
ABCA2 ENSG00000107331	219
ABCA3 ENSG00000167972	103
ABCA4 ENSG00000198691	1
ABCA5 ENSG00000154265	23
ABCA6 ENSG00000154262	8
ABCA7 ENSG00000064687	23
ABCA8 ENSG00000141338	75
ABCA9 ENSG00000154258	30
ABCB1 ENSG00000085563	2
ABCB10 ENSG00000135776	19
ABCB11 ENSG00000073734	0
ABCB4 ENSG00000005471	0
ABCB5 ENSG00000004846	1
ABCB6 ENSG00000115657	9
ABCB7 ENSG00000131269	21
ABCB8 ENSG00000197150	98
ABCB9 ENSG00000150967	52
ABCC1 ENSG00000103222	137
ABCC10 ENSG00000124574	191
ABCC11 ENSG00000121270	68
ABCC12 ENSG00000140798	4
ABCC2 ENSG00000023839	0
ABCC3 ENSG00000108846	17
ABCC4 ENSG00000125257	200
ABCC5 ENSG00000114770	140
ABCC6 ENSG00000091262	12
ABCC8 ENSG00000006071	1
ABCC9 ENSG00000069431	32
ABCD1 ENSG00000101986	62
ABCD2 ENSG00000173208	1
ABCD3 ENSG00000117528	39
ABCD4 ENSG00000119688	125
ABCE1 ENSG00000164163	24
ABCF1 ENSG00000204574	310
ABCF2 ENSG00000033050	224
ABCF3 ENSG00000161204	132
ABCG1 ENSG00000160179	27
ABCG2 ENSG00000118777	21
ABCG4 ENSG00000172350	2
ABCG5 ENSG00000138075	0
ABHD1 ENSG00000143994	20
ABHD10 ENSG00000144827	40
ABHD11 ENSG00000106077	387
ABHD12 ENSG00000100997	452
ABHD12B ENSG00000131969	0
ABHD13 ENSG00000139826	53
ABHD14A ENSG00000248487	114
ABHD14A-ACY1 ENSG00000114786	0
ABHD14B ENSG00000114779	431
ABHD15 ENSG00000168792	44
ABHD16A ENSG00000204427	14
ABHD17A ENSG00000129968	155
ABHD17B ENSG00000107362	10
ABHD17C ENSG00000136379	77
ABHD18 ENSG00000164074	64
ABHD2 ENSG00000140526	190
ABHD3 ENSG00000158201	13
ABHD4 ENSG00000100439	44
ABHD5 ENSG00000011198	0
ABHD6 ENSG00000163686	39
ABHD8 ENSG00000127220	131
ABI1 ENSG00000136754	82
ABI2 ENSG00000138443	151
ABI3 ENSG00000108798	20
ABI3BP ENSG00000154175	8
ABL1 ENSG00000097007	182
ABL2 ENSG00000143322	53
ABLIM1 ENSG00000099204	353
ABLIM2 ENSG00000163995	1
ABLIM3 ENSG00000173210	15
ABO ENSG00000175164	3
ABR ENSG00000159842	164
ABRA ENSG00000174429	2
ABRACL ENSG00000146386	63
ABT1 ENSG00000146109	31
ABTB1 ENSG00000114626	255
ABTB2 ENSG00000166016	27
AC002429.5 ENSG00000236197	0
AC004076.7 ENSG00000268533	0
AC004158.1 ENSG00000280264	0
AC004381.6 ENSG00000005189	35
AC004754.3 ENSG00000269881	37
AC004813.1 ENSG00000279777	0
AC004824.1 ENSG00000280226	0
AC005281.1 ENSG00000226690	0
AC005477.1 ENSG00000280188	0
AC005480.1 ENSG00000279461	13
AC006116.20 ENSG00000267710	0
AC006328.1 ENSG00000280301	0
AC006386.1 ENSG00000279115	8
AC006994.3 ENSG00000279317	0
AC007040.11 ENSG00000258881	2
AC007906.1 ENSG00000279018	0
AC008074.1 ENSG00000279644	0
AC008522.1 ENSG00000279232	0
AC008686.1 ENSG00000280221	0
AC008759.1 ENSG00000279471	0
AC008810.1 ENSG00000279126	0
AC008914.1 ENSG00000279768	0
AC009014.3 ENSG00000271824	0
AC009060.2 ENSG00000280252	3
AC009977.1 ENSG00000279335	0
AC010731.4 ENSG00000235118	0
AC011155.1 ENSG00000280098	9
AC011380.1 ENSG00000281227	0
AC012005.1 ENSG00000279274	8
AC012005.2 ENSG00000279287	0
AC012363.1 ENSG00000281676	0
AC013269.5 ENSG00000184761	0
AC013461.1 ENSG00000091436	87
AC016142.1 ENSG00000280141	0
AC016549.1 ENSG00000281325	0
AC016577.1 ENSG00000279646	0
AC016991.1 ENSG00000279435	0
AC017081.1 ENSG00000279921	0
AC018512.1 ENSG00000279808	0
AC018902.1 ENSG00000280817	0
AC021106.1 ENSG00000279386	0
AC024060.1 ENSG00000281584	0
AC024592.12 ENSG00000267740	0
AC025335.1 ENSG00000179859	1
AC055733.1 ENSG00000280127	0
AC055866.1 ENSG00000281079	0
AC069063.2 ENSG00000279380	0
AC073130.2 ENSG00000281656	0
AC073657.1 ENSG00000279937	0
AC074033.1 ENSG00000281137	4
AC087350.1 ENSG00000281527	0
AC087762.1 ENSG00000279588	0
AC090154.1 ENSG00000278888	0
AC090498.1 ENSG00000279483	817
AC092384.1 ENSG00000280675	0
AC092835.2 ENSG00000233757	1
AC092881.1 ENSG00000279530	0
AC100821.1 ENSG00000280473	0
AC104057.1 ENSG00000280427	0
AC104073.1 ENSG00000280410	0
AC104304.4 ENSG00000283473	0
AC104389.2 ENSG00000279824	0
AC104981.1 ENSG00000278938	0
AC105009.1 ENSG00000281855	0
AC105052.1 ENSG00000279168	14
AC109486.1 ENSG00000280447	0
AC109829.1 ENSG00000233438	0
AC110602.1 ENSG00000281267	0
AC110615.1 ENSG00000279909	10
AC112719.1 ENSG00000280671	0
AC113404.1 ENSG00000254893	109
AC118758.1 ENSG00000268187	0
AC131097.4 ENSG00000216921	40
AC131263.1 ENSG00000280550	0
AC138517.6 ENSG00000283288	0
AC138647.1 ENSG00000226490	0
AC138969.4 ENSG00000183889	41
AC241377.1 ENSG00000281741	37
AC241585.1 ENSG00000281571	4
AC242988.1 ENSG00000278939	0
AC243756.1 ENSG00000270339	0
AC243945.1 ENSG00000279510	0
AC245100.1 ENSG00000280649	64
ACAA1 ENSG00000060971	740
ACAA2 ENSG00000167315	63
ACACA ENSG00000278540	99
ACACB ENSG00000076555	43
ACAD10 ENSG00000111271	113
ACAD11 ENSG00000240303	2
ACAD8 ENSG00000151498	92
ACAD9 ENSG00000177646	231
ACADL ENSG00000115361	77
ACADM ENSG00000117054	50
ACADS ENSG00000122971	148
ACADSB ENSG00000196177	60
ACADVL ENSG00000072778	1769
ACAN ENSG00000157766	91
ACAP1 ENSG00000072818	41
ACAP2 ENSG00000114331	64
ACAP3 ENSG00000131584	306
ACAT1 ENSG00000075239	67
ACAT2 ENSG00000120437	148
ACBD3 ENSG00000182827	105
ACBD4 ENSG00000181513	99
ACBD5 ENSG00000107897	16
ACBD6 ENSG00000230124	109
ACBD7 ENSG00000176244	0
ACCS ENSG00000110455	64
ACCSL ENSG00000205126	0
ACD ENSG00000102977	122
ACE ENSG00000159640	49
ACE2 ENSG00000130234	0
ACER1 ENSG00000167769	12
ACER2 ENSG00000177076	0
ACER3 ENSG00000078124	106
ACHE ENSG00000087085	57
ACIN1 ENSG00000100813	219
ACKR1 ENSG00000213088	104
ACKR2 ENSG00000144648	0
ACKR3 ENSG00000144476	47
ACKR4 ENSG00000129048	0
ACLY ENSG00000131473	201
ACMSD ENSG00000153086	2
ACO1 ENSG00000122729	28
ACO2 ENSG00000100412	90
ACOD1 ENSG00000102794	0
ACOT1 ENSG00000184227	156
ACOT11 ENSG00000162390	13
ACOT12 ENSG00000172497	0
ACOT13 ENSG00000112304	205
ACOT2 ENSG00000119673	98
ACOT4 ENSG00000177465	12
ACOT6 ENSG00000205669	0
ACOT7 ENSG00000097021	115
ACOT8 ENSG00000101473	188
ACOT9 ENSG00000123130	51
ACOX1 ENSG00000161533	482
ACOX2 ENSG00000168306	50
ACOX3 ENSG00000087008	74
ACOXL ENSG00000153093	53
ACP1 ENSG00000143727	156
ACP2 ENSG00000134575	206
ACP5 ENSG00000102575	144
ACP6 ENSG00000162836	156
ACP7 ENSG00000183760	3
ACPP ENSG00000014257	7937
ACPT ENSG00000142513	7
ACR ENSG00000100312	4
ACRBP ENSG00000111644	6
ACRC ENSG00000147174	2
ACRV1 ENSG00000134940	4
ACSBG1 ENSG00000103740	37
ACSBG2 ENSG00000130377	0
ACSF2 ENSG00000167107	120
ACSF3 ENSG00000176715	127
ACSL1 ENSG00000151726	210
ACSL3 ENSG00000123983	323
ACSL4 ENSG00000068366	56
ACSL5 ENSG00000197142	29
ACSL6 ENSG00000164398	1
ACSM1 ENSG00000166743	21
ACSM2A ENSG00000183747	0
ACSM2B ENSG00000066813	5
ACSM3 ENSG00000005187	45
ACSM4 ENSG00000215009	3
ACSM5 ENSG00000183549	8
ACSM6 ENSG00000173124	0
ACSS1 ENSG00000154930	403
ACSS2 ENSG00000131069	123
ACSS3 ENSG00000111058	7
ACTA1 ENSG00000143632	11
ACTA2 ENSG00000107796	2405
ACTB ENSG00000075624	27269
ACTBL2 ENSG00000169067	0
ACTC1 ENSG00000159251	80
ACTG1 ENSG00000184009	4321
ACTG2 ENSG00000163017	11095
ACTL10 ENSG00000182584	41
ACTL6A ENSG00000136518	35
ACTL6B ENSG00000077080	0
ACTL7A ENSG00000187003	0
ACTN1 ENSG00000072110	1831
ACTN2 ENSG00000077522	0
ACTN3 ENSG00000248746	1
ACTN4 ENSG00000130402	965
ACTR10 ENSG00000131966	35
ACTR1A ENSG00000138107	220
ACTR1B ENSG00000115073	432
ACTR2 ENSG00000138071	296
ACTR3 ENSG00000115091	60
ACTR3B ENSG00000133627	30
ACTR3C ENSG00000106526	12
ACTR5 ENSG00000101442	13
ACTR6 ENSG00000075089	19
ACTR8 ENSG00000113812	37
ACTRT2 ENSG00000169717	0
ACTRT3 ENSG00000184378	0
ACVR1 ENSG00000115170	81
ACVR1B ENSG00000135503	77
ACVR1C ENSG00000123612	0
ACVR2A ENSG00000121989	40
ACVR2B ENSG00000114739	58
ACVRL1 ENSG00000139567	122
ACY1 ENSG00000243989	41
ACY3 ENSG00000132744	0
ACYP1 ENSG00000119640	19
ACYP2 ENSG00000170634	37
ADA ENSG00000196839	31
ADAD1 ENSG00000164113	0
ADAD2 ENSG00000140955	0
ADAL ENSG00000168803	60
ADAM10 ENSG00000137845	212
ADAM11 ENSG00000073670	4
ADAM12 ENSG00000148848	0
ADAM15 ENSG00000143537	278
ADAM17 ENSG00000151694	39
ADAM18 ENSG00000168619	0
ADAM19 ENSG00000135074	25
ADAM2 ENSG00000104755	0
ADAM20 ENSG00000134007	0
ADAM22 ENSG00000008277	19
ADAM23 ENSG00000114948	2
ADAM28 ENSG00000042980	11
ADAM29 ENSG00000168594	0
ADAM30 ENSG00000134249	0
ADAM32 ENSG00000197140	2
ADAM33 ENSG00000149451	419
ADAM7 ENSG00000069206	0
ADAM8 ENSG00000151651	61
ADAM9 ENSG00000168615	216
ADAMDEC1 ENSG00000134028	0
ADAMTS1 ENSG00000154734	605
ADAMTS10 ENSG00000142303	53
ADAMTS12 ENSG00000151388	0
ADAMTS13 ENSG00000160323	36
ADAMTS14 ENSG00000138316	14
ADAMTS15 ENSG00000166106	23
ADAMTS16 ENSG00000145536	13
ADAMTS17 ENSG00000140470	0
ADAMTS18 ENSG00000140873	0
ADAMTS19 ENSG00000145808	6
ADAMTS2 ENSG00000087116	45
ADAMTS20 ENSG00000173157	0
ADAMTS3 ENSG00000156140	1
ADAMTS4 ENSG00000158859	72
ADAMTS5 ENSG00000154736	0
ADAMTS6 ENSG00000049192	0
ADAMTS7 ENSG00000136378	2
ADAMTS8 ENSG00000134917	83
ADAMTS9 ENSG00000163638	81
ADAMTSL1 ENSG00000178031	43
ADAMTSL2 ENSG00000197859	45
ADAMTSL3 ENSG00000156218	11
ADAMTSL4 ENSG00000143382	42
ADAMTSL5 ENSG00000185761	13
ADAP1 ENSG00000105963	28
ADAP2 ENSG00000184060	16
ADAR ENSG00000160710	414
ADARB1 ENSG00000197381	46
ADARB2 ENSG00000185736	0
ADAT1 ENSG00000065457	36
ADAT2 ENSG00000189007	11
ADAT3 ENSG00000213638	0
ADCK1 ENSG00000063761	28
ADCK2 ENSG00000133597	107
ADCK3 ENSG00000163050	191
ADCK4 ENSG00000123815	101
ADCK5 ENSG00000173137	90
ADCY1 ENSG00000164742	0
ADCY10 ENSG00000143199	0
ADCY2 ENSG00000078295	109
ADCY3 ENSG00000138031	104
ADCY4 ENSG00000129467	40
ADCY5 ENSG00000173175	122
ADCY6 ENSG00000174233	204
ADCY7 ENSG00000121281	38
ADCY8 ENSG00000155897	0
ADCY9 ENSG00000162104	45
ADCYAP1 ENSG00000141433	0
ADCYAP1R1 ENSG00000078549	29
ADD1 ENSG00000087274	329
ADD2 ENSG00000075340	23
ADD3 ENSG00000148700	69
ADGB ENSG00000118492	0
ADGRA1 ENSG00000197177	0
ADGRA2 ENSG00000020181	750
ADGRA3 ENSG00000152990	51
ADGRB1 ENSG00000181790	16
ADGRB2 ENSG00000121753	40
ADGRB3 ENSG00000135298	4
ADGRD1 ENSG00000111452	15
ADGRD2 ENSG00000180264	0
ADGRE1 ENSG00000174837	0
ADGRE2 ENSG00000127507	7
ADGRE3 ENSG00000131355	0
ADGRE5 ENSG00000123146	175
ADGRF1 ENSG00000153292	3
ADGRF2 ENSG00000164393	0
ADGRF3 ENSG00000173567	0
ADGRF4 ENSG00000153294	0
ADGRF5 ENSG00000069122	9
ADGRG1 ENSG00000205336	293
ADGRG2 ENSG00000173698	0
ADGRG3 ENSG00000182885	2
ADGRG4 ENSG00000156920	6
ADGRG5 ENSG00000159618	4
ADGRG6 ENSG00000112414	8
ADGRG7 ENSG00000144820	1
ADGRL1 ENSG00000072071	93
ADGRL2 ENSG00000117114	75
ADGRL3 ENSG00000150471	3
ADGRL4 ENSG00000162618	21
ADGRV1 ENSG00000164199	16
ADH1A ENSG00000187758	0
ADH1B ENSG00000196616	27
ADH1C ENSG00000248144	0
ADH4 ENSG00000198099	8
ADH5 ENSG00000197894	528
ADH6 ENSG00000172955	0
ADH7 ENSG00000196344	10
ADHFE1 ENSG00000147576	23
ADI1 ENSG00000182551	1729
ADIG ENSG00000182035	0
ADIPOQ ENSG00000181092	0
ADIPOR1 ENSG00000159346	113
ADIPOR2 ENSG00000006831	45
ADIRF ENSG00000148671	5446
ADK ENSG00000156110	46
ADM ENSG00000148926	12
ADM2 ENSG00000128165	11
ADM5 ENSG00000224420	2
ADNP ENSG00000101126	201
ADNP2 ENSG00000101544	78
ADO ENSG00000181915	65
ADORA1 ENSG00000163485	0
ADORA2A ENSG00000128271	0
ADORA2B ENSG00000170425	6
ADORA3 ENSG00000282608	7
ADPGK ENSG00000159322	128
ADPRH ENSG00000144843	10
ADPRHL1 ENSG00000153531	36
ADPRHL2 ENSG00000116863	65
ADPRM ENSG00000170222	21
ADRA1A ENSG00000120907	71
ADRA1B ENSG00000170214	0
ADRA1D ENSG00000171873	25
ADRA2A ENSG00000150594	17
ADRA2B ENSG00000274286	6
ADRA2C ENSG00000184160	287
ADRB1 ENSG00000043591	33
ADRB2 ENSG00000169252	46
ADRB3 ENSG00000188778	3
ADRM1 ENSG00000130706	170
ADSL ENSG00000239900	68
ADSS ENSG00000035687	79
ADSSL1 ENSG00000185100	51
ADTRP ENSG00000111863	6
AEBP1 ENSG00000106624	2407
AEBP2 ENSG00000139154	45
AEN ENSG00000181026	56
AES ENSG00000104964	2073
AF011889.5 ENSG00000241489	0
AF111168.1 ENSG00000280308	0
AF131216.1 ENSG00000280273	0
AF165138.7 ENSG00000243440	0
AFAP1 ENSG00000196526	10
AFAP1L1 ENSG00000157510	7
AFAP1L2 ENSG00000169129	6
AFF1 ENSG00000172493	89
AFF2 ENSG00000155966	3
AFF3 ENSG00000144218	83
AFF4 ENSG00000072364	162
AFG3L2 ENSG00000141385	108
AFM ENSG00000079557	0
AFMID ENSG00000183077	126
AFP ENSG00000081051	0
AFTPH ENSG00000119844	175
AGA ENSG00000038002	11
AGAP1 ENSG00000157985	22
AGAP14P ENSG00000279058	0
AGAP2 ENSG00000135439	3
AGAP3 ENSG00000133612	175
AGAP4 ENSG00000188234	20
AGAP5 ENSG00000172650	0
AGAP6 ENSG00000204149	37
AGAP9 ENSG00000204172	5
AGBL1 ENSG00000273540	1
AGBL2 ENSG00000165923	2
AGBL3 ENSG00000146856	0
AGBL4 ENSG00000186094	0
AGBL5 ENSG00000084693	101
AGER ENSG00000204305	28
AGFG1 ENSG00000173744	41
AGFG2 ENSG00000106351	83
AGGF1 ENSG00000164252	25
AGK ENSG00000006530	4
AGL ENSG00000162688	40
AGMAT ENSG00000116771	0
AGMO ENSG00000187546	0
AGO1 ENSG00000092847	43
AGO2 ENSG00000123908	61
AGO3 ENSG00000126070	48
AGO4 ENSG00000134698	54
AGPAT1 ENSG00000204310	343
AGPAT2 ENSG00000169692	246
AGPAT3 ENSG00000160216	181
AGPAT4 ENSG00000026652	44
AGPAT5 ENSG00000155189	6
AGPS ENSG00000018510	14
AGR2 ENSG00000106541	1300
AGR3 ENSG00000173467	14
AGRN ENSG00000188157	172
AGRP ENSG00000159723	0
AGT ENSG00000135744	6
AGTPBP1 ENSG00000135049	57
AGTR1 ENSG00000144891	53
AGTRAP ENSG00000177674	528
AGXT ENSG00000172482	0
AGXT2 ENSG00000113492	0
AHCTF1 ENSG00000153207	49
AHCY ENSG00000101444	451
AHCYL1 ENSG00000168710	353
AHCYL2 ENSG00000158467	38
AHDC1 ENSG00000126705	92
AHI1 ENSG00000135541	60
AHNAK ENSG00000124942	1556
AHNAK2 ENSG00000185567	374
AHR ENSG00000106546	51
AHRR ENSG00000063438	2
AHSA1 ENSG00000100591	126
AHSA2 ENSG00000173209	74
AHSG ENSG00000145192	0
AHSP ENSG00000169877	0
AICDA ENSG00000111732	0
AIDA ENSG00000186063	23
AIF1 ENSG00000204472	67
AIF1L ENSG00000126878	24
AIFM1 ENSG00000156709	161
AIFM2 ENSG00000042286	63
AIFM3 ENSG00000183773	3
AIG1 ENSG00000146416	151
AIM1 ENSG00000112297	51
AIM1L ENSG00000176092	4
AIM2 ENSG00000163568	0
AIMP1 ENSG00000164022	50
AIMP2 ENSG00000106305	44
AIP ENSG00000110711	611
AIPL1 ENSG00000129221	0
AIRE ENSG00000160224	1
AJ239318.1 ENSG00000280108	0
AJAP1 ENSG00000196581	24
AJUBA ENSG00000129474	31
AK1 ENSG00000106992	90
AK2 ENSG00000004455	402
AK3 ENSG00000147853	72
AK4 ENSG00000162433	71
AK5 ENSG00000154027	3
AK6 ENSG00000085231	32
AK7 ENSG00000140057	11
AK8 ENSG00000165695	14
AK9 ENSG00000155085	12
AKAP1 ENSG00000121057	483
AKAP10 ENSG00000108599	98
AKAP11 ENSG00000023516	60
AKAP12 ENSG00000131016	72
AKAP13 ENSG00000170776	77
AKAP14 ENSG00000186471	0
AKAP17A ENSG00000197976	54
AKAP3 ENSG00000111254	3
AKAP4 ENSG00000147081	0
AKAP5 ENSG00000179841	0
AKAP6 ENSG00000151320	1
AKAP7 ENSG00000118507	6
AKAP8 ENSG00000105127	99
AKAP8L ENSG00000011243	425
AKAP9 ENSG00000127914	118
AKIP1 ENSG00000166452	95
AKIRIN1 ENSG00000174574	117
AKIRIN2 ENSG00000135334	7
AKNA ENSG00000106948	73
AKNAD1 ENSG00000162641	8
AKR1A1 ENSG00000117448	541
AKR1B1 ENSG00000085662	211
AKR1B10 ENSG00000198074	0
AKR1B15 ENSG00000227471	0
AKR1C1 ENSG00000187134	114
AKR1C2 ENSG00000151632	74
AKR1C3 ENSG00000196139	61
AKR1C4 ENSG00000198610	0
AKR1D1 ENSG00000122787	4
AKR1E2 ENSG00000165568	14
AKR7A2 ENSG00000053371	257
AKR7A3 ENSG00000162482	0
AKR7L ENSG00000211454	0
AKT1 ENSG00000142208	607
AKT1S1 ENSG00000204673	351
AKT2 ENSG00000105221	322
AKT3 ENSG00000117020	167
AKTIP ENSG00000166971	41
AL023806.1 ENSG00000280184	0
AL049794.1 ENSG00000280240	0
AL049872.1 ENSG00000279963	0
AL133475.1 ENSG00000281602	0
AL135745.1 ENSG00000279654	0
AL135787.1 ENSG00000283263	0
AL354828.1 ENSG00000279282	1
AL354828.2 ENSG00000280175	2
AL356053.1 ENSG00000150076	0
AL356289.1 ENSG00000279096	0
AL356585.1 ENSG00000279081	0
AL357140.1 ENSG00000280113	0
AL358852.1 ENSG00000278899	3
AL365181.1 ENSG00000280316	3
AL513523.2 ENSG00000279767	52
AL589743.1 ENSG00000279508	123
AL590235.1 ENSG00000280230	0
AL645922.1 ENSG00000279546	0
ALAD ENSG00000148218	143
ALAS1 ENSG00000023330	129
ALAS2 ENSG00000158578	0
ALB ENSG00000163631	0
ALCAM ENSG00000170017	118
ALDH16A1 ENSG00000161618	67
ALDH18A1 ENSG00000059573	166
ALDH1A1 ENSG00000165092	155
ALDH1A2 ENSG00000128918	62
ALDH1A3 ENSG00000184254	193
ALDH1B1 ENSG00000137124	485
ALDH1L1 ENSG00000144908	53
ALDH1L2 ENSG00000136010	2
ALDH3A1 ENSG00000108602	41
ALDH3A2 ENSG00000072210	252
ALDH3B1 ENSG00000006534	30
ALDH3B2 ENSG00000132746	36
ALDH4A1 ENSG00000159423	219
ALDH5A1 ENSG00000112294	35
ALDH6A1 ENSG00000119711	191
ALDH7A1 ENSG00000164904	198
ALDH8A1 ENSG00000118514	2
ALDH9A1 ENSG00000143149	146
ALDOA ENSG00000149925	2287
ALDOB ENSG00000136872	0
ALDOC ENSG00000109107	82
ALG1 ENSG00000033011	75
ALG10 ENSG00000139133	1
ALG10B ENSG00000175548	16
ALG11 ENSG00000253710	2
ALG12 ENSG00000182858	117
ALG13 ENSG00000101901	75
ALG14 ENSG00000172339	43
ALG1L ENSG00000189366	2
ALG1L2 ENSG00000251287	0
ALG2 ENSG00000119523	100
ALG3 ENSG00000214160	169
ALG5 ENSG00000120697	38
ALG6 ENSG00000088035	6
ALG8 ENSG00000159063	7
ALG9 ENSG00000086848	8
ALK ENSG00000171094	0
ALKBH1 ENSG00000100601	10
ALKBH2 ENSG00000189046	118
ALKBH3 ENSG00000166199	68
ALKBH4 ENSG00000160993	117
ALKBH5 ENSG00000091542	665
ALKBH6 ENSG00000239382	131
ALKBH7 ENSG00000125652	695
ALKBH8 ENSG00000137760	0
ALLC ENSG00000151360	0
ALMS1 ENSG00000116127	13
ALOX12 ENSG00000108839	0
ALOX12B ENSG00000179477	0
ALOX15 ENSG00000161905	0
ALOX15B ENSG00000179593	477
ALOX5 ENSG00000012779	16
ALOX5AP ENSG00000132965	14
ALOXE3 ENSG00000179148	0
ALPK1 ENSG00000073331	15
ALPK2 ENSG00000198796	0
ALPK3 ENSG00000136383	9
ALPL ENSG00000162551	5
ALPP ENSG00000163283	0
ALS2 ENSG00000003393	57
ALS2CL ENSG00000178038	59
ALS2CR11 ENSG00000155754	0
ALS2CR12 ENSG00000155749	0
ALX1 ENSG00000180318	0
ALX3 ENSG00000156150	0
ALX4 ENSG00000052850	9
ALYREF ENSG00000183684	94
AMACR ENSG00000242110	39
AMBN ENSG00000178522	0
AMBP ENSG00000106927	0
AMBRA1 ENSG00000110497	31
AMD1 ENSG00000123505	641
AMDHD1 ENSG00000139344	0
AMDHD2 ENSG00000162066	171
AMELX ENSG00000125363	0
AMELY ENSG00000099721	0
AMER1 ENSG00000184675	27
AMER2 ENSG00000165566	7
AMER3 ENSG00000178171	0
AMFR ENSG00000159461	199
AMH ENSG00000104899	3
AMHR2 ENSG00000135409	0
AMIGO1 ENSG00000181754	76
AMIGO2 ENSG00000139211	11
AMIGO3 ENSG00000176020	2
AMMECR1 ENSG00000101935	11
AMMECR1L ENSG00000144233	38
AMN ENSG00000166126	43
AMN1 ENSG00000151743	6
AMOT ENSG00000126016	4
AMOTL1 ENSG00000166025	352
AMOTL2 ENSG00000114019	125
AMPD1 ENSG00000116748	0
AMPD2 ENSG00000116337	105
AMPD3 ENSG00000133805	26
AMPH ENSG00000078053	13
AMT ENSG00000145020	2
AMTN ENSG00000187689	2
AMY1A ENSG00000237763	3
AMY1B ENSG00000174876	7
AMY1C ENSG00000187733	1
AMY2A ENSG00000243480	0
AMY2B ENSG00000240038	17
AMZ1 ENSG00000174945	1
AMZ2 ENSG00000196704	6
ANAPC1 ENSG00000153107	42
ANAPC10 ENSG00000164162	3
ANAPC11 ENSG00000141552	844
ANAPC13 ENSG00000129055	28
ANAPC15 ENSG00000110200	255
ANAPC16 ENSG00000166295	436
ANAPC2 ENSG00000176248	101
ANAPC4 ENSG00000053900	33
ANAPC5 ENSG00000089053	385
ANAPC7 ENSG00000196510	125
ANG ENSG00000214274	184
ANGEL1 ENSG00000013523	9
ANGEL2 ENSG00000174606	19
ANGPT1 ENSG00000154188	36
ANGPT2 ENSG00000091879	35
ANGPT4 ENSG00000101280	0
ANGPTL1 ENSG00000116194	17
ANGPTL2 ENSG00000136859	191
ANGPTL3 ENSG00000132855	7
ANGPTL4 ENSG00000167772	86
ANGPTL5 ENSG00000187151	0
ANGPTL6 ENSG00000130812	0
ANGPTL7 ENSG00000171819	16
ANGPTL8 ENSG00000130173	0
ANHX ENSG00000227059	0
ANK1 ENSG00000029534	6
ANK2 ENSG00000145362	15
ANK3 ENSG00000151150	119
ANKAR ENSG00000151687	5
ANKDD1A ENSG00000166839	14
ANKDD1B ENSG00000189045	12
ANKEF1 ENSG00000132623	5
ANKFN1 ENSG00000153930	1
ANKFY1 ENSG00000185722	63
ANKH ENSG00000154122	378
ANKHD1 ENSG00000131503	17
ANKHD1-EIF4EBP3 ENSG00000254996	1
ANKIB1 ENSG00000001629	49
ANKK1 ENSG00000170209	0
ANKLE1 ENSG00000160117	1
ANKLE2 ENSG00000176915	110
ANKMY1 ENSG00000144504	73
ANKMY2 ENSG00000106524	15
ANKRA2 ENSG00000164331	42
ANKRD1 ENSG00000148677	0
ANKRD10 ENSG00000088448	197
ANKRD11 ENSG00000167522	202
ANKRD12 ENSG00000101745	55
ANKRD13A ENSG00000076513	47
ANKRD13B ENSG00000198720	62
ANKRD13C ENSG00000118454	8
ANKRD13D ENSG00000172932	287
ANKRD16 ENSG00000134461	57
ANKRD17 ENSG00000132466	77
ANKRD18A ENSG00000180071	0
ANKRD18B ENSG00000230453	0
ANKRD2 ENSG00000165887	0
ANKRD20A1 ENSG00000260691	2
ANKRD20A2 ENSG00000183148	5
ANKRD20A3 ENSG00000276203	5
ANKRD20A4 ENSG00000172014	3
ANKRD22 ENSG00000152766	1
ANKRD23 ENSG00000163126	13
ANKRD24 ENSG00000089847	2
ANKRD26 ENSG00000107890	47
ANKRD27 ENSG00000105186	19
ANKRD28 ENSG00000206560	23
ANKRD29 ENSG00000154065	24
ANKRD30A ENSG00000148513	0
ANKRD30B ENSG00000180777	2
ANKRD30BL ENSG00000163046	0
ANKRD31 ENSG00000145700	5
ANKRD33 ENSG00000167612	5
ANKRD33B ENSG00000164236	4
ANKRD34A ENSG00000272031	11
ANKRD34B ENSG00000189127	14
ANKRD34C ENSG00000235711	2
ANKRD35 ENSG00000198483	43
ANKRD36 ENSG00000135976	12
ANKRD36B ENSG00000196912	5
ANKRD36C ENSG00000174501	20
ANKRD37 ENSG00000186352	98
ANKRD39 ENSG00000213337	73
ANKRD40 ENSG00000154945	62
ANKRD42 ENSG00000137494	13
ANKRD44 ENSG00000065413	0
ANKRD45 ENSG00000183831	0
ANKRD46 ENSG00000186106	18
ANKRD49 ENSG00000168876	4
ANKRD50 ENSG00000151458	50
ANKRD52 ENSG00000139645	129
ANKRD53 ENSG00000144031	0
ANKRD54 ENSG00000100124	183
ANKRD55 ENSG00000164512	0
ANKRD6 ENSG00000135299	12
ANKRD61 ENSG00000157999	0
ANKRD62 ENSG00000181626	1
ANKRD65 ENSG00000235098	133
ANKRD66 ENSG00000230062	0
ANKRD7 ENSG00000106013	1
ANKRD9 ENSG00000156381	178
ANKS1A ENSG00000064999	11
ANKS1B ENSG00000185046	50
ANKS3 ENSG00000168096	83
ANKS4B ENSG00000175311	0
ANKS6 ENSG00000165138	8
ANKUB1 ENSG00000206199	0
ANKZF1 ENSG00000163516	265
ANLN ENSG00000011426	0
ANO1 ENSG00000131620	82
ANO10 ENSG00000160746	64
ANO2 ENSG00000047617	0
ANO3 ENSG00000134343	0
ANO4 ENSG00000151572	6
ANO5 ENSG00000171714	15
ANO6 ENSG00000177119	30
ANO7 ENSG00000146205	485
ANO8 ENSG00000074855	9
ANO9 ENSG00000185101	69
ANOS1 ENSG00000011201	5
ANP32A ENSG00000140350	284
ANP32B ENSG00000136938	163
ANP32D ENSG00000139223	0
ANP32E ENSG00000143401	15
ANPEP ENSG00000166825	1036
ANTXR1 ENSG00000169604	170
ANTXR2 ENSG00000163297	284
ANTXRL ENSG00000274209	0
ANXA1 ENSG00000135046	500
ANXA10 ENSG00000109511	0
ANXA11 ENSG00000122359	827
ANXA13 ENSG00000104537	1
ANXA2 ENSG00000182718	1165
ANXA2R ENSG00000177721	0
ANXA3 ENSG00000138772	67
ANXA4 ENSG00000196975	46
ANXA5 ENSG00000164111	338
ANXA6 ENSG00000197043	773
ANXA7 ENSG00000138279	185
ANXA8 ENSG00000265190	42
ANXA8L1 ENSG00000264230	53
ANXA9 ENSG00000143412	1
AOAH ENSG00000136250	31
AOC1 ENSG00000002726	24
AOC2 ENSG00000131480	0
AOC3 ENSG00000131471	288
AOX1 ENSG00000138356	32
AP000275.65 ENSG00000265590	0
AP000295.9 ENSG00000249624	0
AP000304.12 ENSG00000249209	0
AP000349.2 ENSG00000280178	0
AP000350.10 ENSG00000251357	0
AP000687.1 ENSG00000280170	0
AP000721.4 ENSG00000256100	0
AP000769.1 ENSG00000279576	1125
AP000866.1 ENSG00000279342	1
AP001888.1 ENSG00000281781	0
AP002962.1 ENSG00000279906	0
AP006285.2 ENSG00000278919	0
AP1AR ENSG00000138660	31
AP1B1 ENSG00000100280	676
AP1G1 ENSG00000166747	57
AP1G2 ENSG00000213983	259
AP1M1 ENSG00000072958	357
AP1M2 ENSG00000129354	422
AP1S1 ENSG00000106367	384
AP1S2 ENSG00000182287	48
AP1S3 ENSG00000152056	7
AP2A1 ENSG00000196961	265
AP2A2 ENSG00000183020	356
AP2B1 ENSG00000006125	267
AP2M1 ENSG00000161203	994
AP2S1 ENSG00000042753	783
AP3B1 ENSG00000132842	36
AP3B2 ENSG00000103723	4
AP3D1 ENSG00000065000	264
AP3M1 ENSG00000185009	67
AP3M2 ENSG00000070718	53
AP3S1 ENSG00000177879	71
AP3S2 ENSG00000157823	172
AP4B1 ENSG00000134262	48
AP4E1 ENSG00000081014	13
AP4M1 ENSG00000221838	69
AP4S1 ENSG00000100478	5
AP5B1 ENSG00000254470	14
AP5M1 ENSG00000053770	45
AP5S1 ENSG00000125843	64
AP5Z1 ENSG00000242802	153
APAF1 ENSG00000120868	9
APBA1 ENSG00000107282	2
APBA2 ENSG00000034053	13
APBA3 ENSG00000011132	95
APBB1 ENSG00000166313	365
APBB1IP ENSG00000077420	7
APBB2 ENSG00000163697	35
APBB3 ENSG00000113108	142
APC ENSG00000134982	15
APC2 ENSG00000115266	3
APCDD1 ENSG00000154856	254
APCDD1L ENSG00000198768	5
APCS ENSG00000132703	0
APEH ENSG00000164062	206
APELA ENSG00000248329	4
APEX1 ENSG00000100823	218
APEX2 ENSG00000169188	70
APH1A ENSG00000117362	363
APH1B ENSG00000138613	56
API5 ENSG00000166181	74
APIP ENSG00000149089	20
APITD1 ENSG00000175279	27
APITD1-CORT ENSG00000251503	0
APLF ENSG00000169621	3
APLN ENSG00000171388	23
APLNR ENSG00000134817	14
APLP1 ENSG00000105290	6
APLP2 ENSG00000084234	1648
APMAP ENSG00000101474	290
APOA1 ENSG00000118137	0
APOA2 ENSG00000158874	0
APOB ENSG00000084674	0
APOBEC1 ENSG00000111701	0
APOBEC2 ENSG00000124701	0
APOBEC3A ENSG00000128383	5
APOBEC3B ENSG00000179750	0
APOBEC3C ENSG00000244509	164
APOBEC3D ENSG00000243811	32
APOBEC3F ENSG00000128394	82
APOBEC3G ENSG00000239713	68
APOBEC3H ENSG00000100298	0
APOBEC4 ENSG00000173627	0
APOBR ENSG00000184730	20
APOC1 ENSG00000130208	35
APOC2 ENSG00000234906	0
APOC3 ENSG00000110245	0
APOC4 ENSG00000267467	0
APOD ENSG00000189058	668
APOE ENSG00000130203	108
APOF ENSG00000175336	38
APOH ENSG00000091583	0
APOL1 ENSG00000100342	145
APOL2 ENSG00000128335	115
APOL3 ENSG00000128284	72
APOL4 ENSG00000100336	99
APOL6 ENSG00000221963	63
APOLD1 ENSG00000178878	32
APOM ENSG00000204444	8
APOO ENSG00000184831	6
APOOL ENSG00000155008	60
APP ENSG00000142192	1170
APPBP2 ENSG00000062725	60
APPL1 ENSG00000157500	83
APPL2 ENSG00000136044	221
APRT ENSG00000198931	844
APTX ENSG00000137074	36
AQP1 ENSG00000240583	801
AQP10 ENSG00000143595	0
AQP11 ENSG00000178301	6
AQP12A ENSG00000184945	0
AQP12B ENSG00000185176	0
AQP2 ENSG00000167580	0
AQP3 ENSG00000165272	693
AQP4 ENSG00000171885	5
AQP5 ENSG00000161798	4
AQP6 ENSG00000086159	0
AQP7 ENSG00000165269	2
AQP8 ENSG00000103375	0
AQP9 ENSG00000103569	0
AQR ENSG00000021776	50
AR ENSG00000169083	322
ARAF ENSG00000078061	210
ARAP1 ENSG00000186635	252
ARAP2 ENSG00000047365	10
ARAP3 ENSG00000120318	45
ARC ENSG00000198576	15
ARCN1 ENSG00000095139	109
AREG ENSG00000109321	8
AREL1 ENSG00000119682	127
ARF1 ENSG00000143761	438
ARF3 ENSG00000134287	337
ARF4 ENSG00000168374	279
ARF5 ENSG00000004059	79
ARF6 ENSG00000165527	206
ARFGAP1 ENSG00000101199	190
ARFGAP2 ENSG00000149182	445
ARFGAP3 ENSG00000242247	114
ARFGEF1 ENSG00000066777	148
ARFGEF2 ENSG00000124198	23
ARFGEF3 ENSG00000112379	330
ARFIP1 ENSG00000164144	53
ARFIP2 ENSG00000132254	437
ARFRP1 ENSG00000101246	283
ARG1 ENSG00000118520	0
ARG2 ENSG00000081181	467
ARGFX ENSG00000186103	0
ARGLU1 ENSG00000134884	241
ARHGAP1 ENSG00000175220	474
ARHGAP10 ENSG00000071205	68
ARHGAP11A ENSG00000198826	2
ARHGAP11B ENSG00000187951	13
ARHGAP12 ENSG00000165322	93
ARHGAP15 ENSG00000075884	6
ARHGAP17 ENSG00000140750	51
ARHGAP18 ENSG00000146376	48
ARHGAP19 ENSG00000213390	11
ARHGAP20 ENSG00000137727	55
ARHGAP21 ENSG00000107863	50
ARHGAP22 ENSG00000128805	60
ARHGAP23 ENSG00000275832	76
ARHGAP24 ENSG00000138639	11
ARHGAP25 ENSG00000163219	8
ARHGAP26 ENSG00000145819	44
ARHGAP27 ENSG00000159314	192
ARHGAP28 ENSG00000088756	7
ARHGAP29 ENSG00000137962	78
ARHGAP30 ENSG00000186517	21
ARHGAP31 ENSG00000031081	25
ARHGAP32 ENSG00000134909	86
ARHGAP33 ENSG00000004777	61
ARHGAP35 ENSG00000160007	163
ARHGAP36 ENSG00000147256	0
ARHGAP39 ENSG00000147799	70
ARHGAP4 ENSG00000089820	179
ARHGAP40 ENSG00000124143	5
ARHGAP42 ENSG00000165895	2
ARHGAP44 ENSG00000006740	21
ARHGAP45 ENSG00000180448	21
ARHGAP5 ENSG00000100852	98
ARHGAP6 ENSG00000047648	52
ARHGAP8 ENSG00000241484	26
ARHGAP9 ENSG00000123329	52
ARHGDIA ENSG00000141522	1506
ARHGDIB ENSG00000111348	98
ARHGDIG ENSG00000242173	0
ARHGEF1 ENSG00000076928	256
ARHGEF10 ENSG00000104728	30
ARHGEF10L ENSG00000074964	130
ARHGEF11 ENSG00000132694	91
ARHGEF12 ENSG00000196914	98
ARHGEF15 ENSG00000198844	8
ARHGEF16 ENSG00000130762	122
ARHGEF17 ENSG00000110237	83
ARHGEF18 ENSG00000104880	0
ARHGEF19 ENSG00000142632	46
ARHGEF2 ENSG00000116584	287
ARHGEF25 ENSG00000240771	151
ARHGEF26 ENSG00000114790	124
ARHGEF28 ENSG00000214944	9
ARHGEF3 ENSG00000163947	44
ARHGEF33 ENSG00000214694	0
ARHGEF35 ENSG00000213214	20
ARHGEF37 ENSG00000183111	223
ARHGEF38 ENSG00000236699	1
ARHGEF39 ENSG00000137135	10
ARHGEF4 ENSG00000136002	99
ARHGEF40 ENSG00000165801	164
ARHGEF5 ENSG00000050327	49
ARHGEF6 ENSG00000129675	19
ARHGEF7 ENSG00000102606	194
ARHGEF9 ENSG00000131089	50
ARID1A ENSG00000117713	99
ARID1B ENSG00000049618	114
ARID2 ENSG00000189079	38
ARID3A ENSG00000116017	71
ARID3B ENSG00000179361	10
ARID4A ENSG00000032219	27
ARID4B ENSG00000054267	38
ARID5A ENSG00000196843	512
ARID5B ENSG00000150347	54
ARIH1 ENSG00000166233	152
ARIH2 ENSG00000177479	126
ARIH2OS ENSG00000221883	14
ARL1 ENSG00000120805	86
ARL10 ENSG00000175414	6
ARL11 ENSG00000152213	2
ARL13B ENSG00000169379	5
ARL14 ENSG00000179674	7
ARL14EP ENSG00000152219	19
ARL15 ENSG00000185305	8
ARL16 ENSG00000214087	249
ARL17A ENSG00000185829	10
ARL17B ENSG00000228696	3
ARL2 ENSG00000213465	359
ARL2BP ENSG00000102931	28
ARL3 ENSG00000138175	150
ARL4A ENSG00000122644	21
ARL4C ENSG00000188042	62
ARL4D ENSG00000175906	80
ARL5A ENSG00000162980	79
ARL5B ENSG00000165997	7
ARL5C ENSG00000141748	0
ARL6 ENSG00000113966	11
ARL6IP1 ENSG00000170540	104
ARL6IP4 ENSG00000182196	268
ARL6IP5 ENSG00000144746	270
ARL6IP6 ENSG00000177917	28
ARL8A ENSG00000143862	169
ARL8B ENSG00000134108	137
ARL9 ENSG00000196503	0
ARMC1 ENSG00000104442	31
ARMC10 ENSG00000170632	64
ARMC12 ENSG00000157343	3
ARMC2 ENSG00000118690	0
ARMC3 ENSG00000165309	0
ARMC4 ENSG00000169126	2
ARMC5 ENSG00000140691	75
ARMC6 ENSG00000105676	118
ARMC7 ENSG00000125449	77
ARMC8 ENSG00000114098	50
ARMC9 ENSG00000135931	39
ARMCX1 ENSG00000126947	14
ARMCX2 ENSG00000184867	24
ARMCX3 ENSG00000102401	79
ARMCX4 ENSG00000196440	14
ARMCX5 ENSG00000125962	3
ARMCX6 ENSG00000198960	42
ARMS2 ENSG00000254636	0
ARMT1 ENSG00000146476	47
ARNT ENSG00000143437	129
ARNT2 ENSG00000172379	6
ARNTL ENSG00000133794	0
ARNTL2 ENSG00000029153	0
ARPC1A ENSG00000241685	134
ARPC1B ENSG00000130429	263
ARPC2 ENSG00000163466	133
ARPC3 ENSG00000111229	977
ARPC4 ENSG00000241553	408
ARPC5 ENSG00000162704	186
ARPC5L ENSG00000136950	157
ARPIN ENSG00000242498	69
ARPP19 ENSG00000128989	123
ARPP21 ENSG00000172995	6
ARRB1 ENSG00000137486	233
ARRB2 ENSG00000141480	105
ARRDC1 ENSG00000197070	285
ARRDC2 ENSG00000105643	78
ARRDC3 ENSG00000113369	62
ARRDC4 ENSG00000140450	61
ARRDC5 ENSG00000205784	0
ARSA ENSG00000100299	396
ARSB ENSG00000113273	12
ARSD ENSG00000006756	213
ARSE ENSG00000157399	0
ARSF ENSG00000062096	0
ARSG ENSG00000141337	1
ARSI ENSG00000183876	17
ARSJ ENSG00000180801	10
ARSK ENSG00000164291	12
ART3 ENSG00000156219	0
ART4 ENSG00000111339	0
ART5 ENSG00000167311	1
ARTN ENSG00000117407	36
ARV1 ENSG00000173409	22
ARVCF ENSG00000099889	66
ARX ENSG00000004848	4
AS3MT ENSG00000214435	0
ASAH1 ENSG00000104763	551
ASAH2 ENSG00000188611	0
ASAH2B ENSG00000204147	1
ASAP1 ENSG00000153317	22
ASAP2 ENSG00000151693	18
ASAP3 ENSG00000088280	109
ASB1 ENSG00000065802	63
ASB10 ENSG00000146926	10
ASB11 ENSG00000165192	0
ASB12 ENSG00000198881	3
ASB13 ENSG00000196372	81
ASB14 ENSG00000239388	0
ASB15 ENSG00000146809	0
ASB16 ENSG00000161664	0
ASB17 ENSG00000154007	22
ASB18 ENSG00000182177	0
ASB2 ENSG00000100628	201
ASB3 ENSG00000115239	44
ASB4 ENSG00000005981	0
ASB5 ENSG00000164122	1
ASB6 ENSG00000148331	102
ASB7 ENSG00000183475	5
ASB8 ENSG00000177981	98
ASB9 ENSG00000102048	25
ASCC1 ENSG00000138303	32
ASCC2 ENSG00000100325	241
ASCC3 ENSG00000112249	64
ASCL1 ENSG00000139352	9
ASCL2 ENSG00000183734	78
ASCL3 ENSG00000176009	9
ASCL4 ENSG00000187855	0
ASCL5 ENSG00000232237	0
ASF1A ENSG00000111875	32
ASF1B ENSG00000105011	16
ASGR1 ENSG00000141505	17
ASGR2 ENSG00000161944	2
ASH1L ENSG00000116539	304
ASH2L ENSG00000129691	29
ASIC1 ENSG00000110881	15
ASIC2 ENSG00000108684	0
ASIC3 ENSG00000213199	2
ASIC4 ENSG00000072182	0
ASIC5 ENSG00000256394	0
ASIP ENSG00000101440	0
ASL ENSG00000126522	111
ASMT ENSG00000196433	0
ASMTL ENSG00000169093	385
ASNA1 ENSG00000198356	347
ASNS ENSG00000070669	106
ASNSD1 ENSG00000138381	48
ASPA ENSG00000108381	3
ASPDH ENSG00000204653	0
ASPG ENSG00000166183	0
ASPH ENSG00000198363	81
ASPHD1 ENSG00000174939	17
ASPHD2 ENSG00000128203	1
ASPM ENSG00000066279	0
ASPN ENSG00000106819	20
ASPRV1 ENSG00000244617	7
ASPSCR1 ENSG00000169696	182
ASRGL1 ENSG00000162174	84
ASS1 ENSG00000130707	334
ASTE1 ENSG00000034533	1
ASTN1 ENSG00000152092	0
ASTN2 ENSG00000148219	213
ASUN ENSG00000064102	36
ASXL1 ENSG00000171456	123
ASXL2 ENSG00000143970	17
ASXL3 ENSG00000141431	0
ASZ1 ENSG00000154438	0
ATAD1 ENSG00000138138	39
ATAD2 ENSG00000156802	21
ATAD2B ENSG00000119778	38
ATAD3A ENSG00000197785	57
ATAD3B ENSG00000160072	219
ATAD3C ENSG00000215915	12
ATAD5 ENSG00000176208	11
ATAT1 ENSG00000137343	31
ATCAY ENSG00000167654	12
ATE1 ENSG00000107669	68
ATF1 ENSG00000123268	22
ATF2 ENSG00000115966	49
ATF3 ENSG00000162772	968
ATF4 ENSG00000128272	1171
ATF5 ENSG00000169136	102
ATF6 ENSG00000118217	83
ATF6B ENSG00000213676	67
ATF7 ENSG00000170653	16
ATF7IP ENSG00000171681	66
ATF7IP2 ENSG00000166669	54
ATG10 ENSG00000152348	292
ATG101 ENSG00000123395	198
ATG12 ENSG00000145782	96
ATG13 ENSG00000175224	110
ATG14 ENSG00000126775	32
ATG16L1 ENSG00000085978	107
ATG16L2 ENSG00000168010	28
ATG2A ENSG00000110046	158
ATG2B ENSG00000066739	48
ATG3 ENSG00000144848	28
ATG4A ENSG00000101844	13
ATG4B ENSG00000168397	450
ATG4C ENSG00000125703	7
ATG4D ENSG00000130734	179
ATG5 ENSG00000057663	53
ATG7 ENSG00000197548	46
ATG9A ENSG00000198925	317
ATG9B ENSG00000181652	0
ATHL1 ENSG00000142102	194
ATIC ENSG00000138363	40
ATL1 ENSG00000198513	50
ATL2 ENSG00000119787	67
ATL3 ENSG00000184743	120
ATM ENSG00000149311	83
ATMIN ENSG00000166454	72
ATN1 ENSG00000111676	337
ATOH1 ENSG00000172238	0
ATOH7 ENSG00000179774	0
ATOH8 ENSG00000168874	208
ATOX1 ENSG00000177556	452
ATP10A ENSG00000206190	38
ATP10B ENSG00000118322	0
ATP10D ENSG00000145246	7
ATP11A ENSG00000068650	49
ATP11B ENSG00000058063	33
ATP11C ENSG00000101974	10
ATP12A ENSG00000075673	1
ATP13A1 ENSG00000105726	208
ATP13A2 ENSG00000159363	93
ATP13A3 ENSG00000133657	40
ATP13A4 ENSG00000127249	0
ATP13A5 ENSG00000187527	0
ATP1A1 ENSG00000163399	1909
ATP1A2 ENSG00000018625	47
ATP1A3 ENSG00000105409	3
ATP1A4 ENSG00000132681	11
ATP1B1 ENSG00000143153	120
ATP1B2 ENSG00000129244	2
ATP1B3 ENSG00000069849	81
ATP1B4 ENSG00000101892	0
ATP23 ENSG00000166896	11
ATP2A1 ENSG00000196296	34
ATP2A2 ENSG00000174437	240
ATP2A3 ENSG00000074370	199
ATP2B1 ENSG00000070961	113
ATP2B2 ENSG00000157087	0
ATP2B3 ENSG00000067842	0
ATP2B4 ENSG00000058668	197
ATP2C1 ENSG00000017260	223
ATP2C2 ENSG00000064270	295
ATP4A ENSG00000105675	0
ATP4B ENSG00000186009	0
ATP5J2-PTCD1 ENSG00000248919	0
ATP5SL ENSG00000105341	167
ATP6AP1 ENSG00000071553	1344
ATP6AP1L ENSG00000205464	10
ATP6AP2 ENSG00000182220	283
ATP6V0A1 ENSG00000033627	383
ATP6V0A2 ENSG00000185344	45
ATP6V0A4 ENSG00000105929	4
ATP6V0B ENSG00000117410	1271
ATP6V0C ENSG00000185883	0
ATP6V0D1 ENSG00000159720	590
ATP6V0D2 ENSG00000147614	0
ATP6V0E1 ENSG00000113732	424
ATP6V0E2 ENSG00000171130	351
ATP6V1A ENSG00000114573	68
ATP6V1B1 ENSG00000116039	0
ATP6V1B2 ENSG00000147416	199
ATP6V1C1 ENSG00000155097	34
ATP6V1C2 ENSG00000143882	59
ATP6V1D ENSG00000100554	144
ATP6V1E1 ENSG00000131100	427
ATP6V1E2 ENSG00000250565	36
ATP6V1F ENSG00000128524	380
ATP6V1G1 ENSG00000136888	301
ATP6V1G2 ENSG00000213760	1
ATP6V1G3 ENSG00000151418	0
ATP6V1H ENSG00000047249	243
ATP7A ENSG00000165240	24
ATP7B ENSG00000123191	0
ATP8A1 ENSG00000124406	27
ATP8A2 ENSG00000132932	0
ATP8B1 ENSG00000081923	107
ATP8B2 ENSG00000143515	151
ATP8B3 ENSG00000130270	0
ATP8B4 ENSG00000104043	23
ATP9A ENSG00000054793	158
ATP9B ENSG00000166377	91
ATPIF1 ENSG00000130770	434
ATR ENSG00000175054	1
ATRAID ENSG00000138085	164
ATRIP ENSG00000164053	0
ATRIP ENSG00000282827	0
ATRN ENSG00000088812	77
ATRNL1 ENSG00000107518	7
ATRX ENSG00000085224	131
ATXN1 ENSG00000124788	67
ATXN10 ENSG00000130638	142
ATXN1L ENSG00000224470	23
ATXN2 ENSG00000204842	99
ATXN2L ENSG00000168488	304
ATXN3 ENSG00000066427	98
ATXN3L ENSG00000123594	0
ATXN7 ENSG00000163635	66
ATXN7L1 ENSG00000146776	13
ATXN7L2 ENSG00000162650	19
ATXN7L3 ENSG00000087152	86
ATXN7L3B ENSG00000253719	199
AUH ENSG00000148090	34
AUNIP ENSG00000127423	4
AUP1 ENSG00000115307	691
AURKA ENSG00000087586	8
AURKAIP1 ENSG00000175756	587
AURKB ENSG00000178999	0
AURKC ENSG00000105146	5
AUTS2 ENSG00000158321	83
AVEN ENSG00000169857	9
AVIL ENSG00000135407	5
AVL9 ENSG00000105778	41
AVP ENSG00000101200	0
AVPI1 ENSG00000119986	201
AVPR1A ENSG00000166148	1
AVPR1B ENSG00000198049	0
AVPR2 ENSG00000126895	0
AXDND1 ENSG00000162779	0
AXIN1 ENSG00000103126	96
AXIN2 ENSG00000168646	70
AXL ENSG00000167601	464
AZGP1 ENSG00000160862	7669
AZI2 ENSG00000163512	64
AZIN1 ENSG00000155096	195
AZIN2 ENSG00000142920	6
AZU1 ENSG00000172232	0
B2M ENSG00000166710	2432
B3GALNT1 ENSG00000169255	6
B3GALNT2 ENSG00000162885	8
B3GALT1 ENSG00000172318	0
B3GALT2 ENSG00000162630	20
B3GALT4 ENSG00000235863	200
B3GALT5 ENSG00000183778	2
B3GALT6 ENSG00000176022	88
B3GAT1 ENSG00000109956	54
B3GAT2 ENSG00000112309	25
B3GAT3 ENSG00000149541	197
B3GLCT ENSG00000187676	7
B3GNT2 ENSG00000170340	10
B3GNT3 ENSG00000179913	2
B3GNT4 ENSG00000176383	3
B3GNT5 ENSG00000176597	33
B3GNT6 ENSG00000198488	0
B3GNT7 ENSG00000156966	14
B3GNT8 ENSG00000177191	41
B3GNT9 ENSG00000237172	52
B3GNTL1 ENSG00000175711	11
B4GALNT1 ENSG00000135454	57
B4GALNT2 ENSG00000167080	0
B4GALNT3 ENSG00000139044	22
B4GALNT4 ENSG00000182272	28
B4GALT1 ENSG00000086062	226
B4GALT2 ENSG00000117411	378
B4GALT3 ENSG00000158850	182
B4GALT4 ENSG00000121578	44
B4GALT5 ENSG00000158470	80
B4GALT6 ENSG00000118276	27
B4GALT7 ENSG00000027847	135
B4GAT1 ENSG00000174684	179
B9D1 ENSG00000108641	42
B9D2 ENSG00000123810	91
BAALC ENSG00000164929	1
BAAT ENSG00000136881	0
BABAM1 ENSG00000105393	139
BACE1 ENSG00000186318	111
BACE2 ENSG00000182240	314
BACH1 ENSG00000156273	63
BACH2 ENSG00000112182	5
BAD ENSG00000002330	493
BAG1 ENSG00000107262	862
BAG2 ENSG00000112208	80
BAG3 ENSG00000151929	146
BAG4 ENSG00000156735	19
BAG5 ENSG00000166170	47
BAG6 ENSG00000204463	539
BAHCC1 ENSG00000266074	34
BAHD1 ENSG00000140320	111
BAIAP2 ENSG00000175866	508
BAIAP2L1 ENSG00000006453	392
BAIAP2L2 ENSG00000128298	24
BAIAP3 ENSG00000007516	127
BAK1 ENSG00000030110	93
BAMBI ENSG00000095739	20
BANF1 ENSG00000175334	99
BANF2 ENSG00000125888	0
BANK1 ENSG00000153064	62
BANP ENSG00000172530	62
BAP1 ENSG00000163930	239
BARD1 ENSG00000138376	59
BARHL2 ENSG00000143032	1
BARX1 ENSG00000131668	0
BARX2 ENSG00000043039	35
BASP1 ENSG00000176788	468
BATF ENSG00000156127	12
BATF2 ENSG00000168062	7
BATF3 ENSG00000123685	4
BAX ENSG00000087088	91
BAZ1A ENSG00000198604	30
BAZ1B ENSG00000009954	97
BAZ2A ENSG00000076108	161
BAZ2B ENSG00000123636	110
BBC3 ENSG00000105327	15
BBIP1 ENSG00000214413	75
BBOF1 ENSG00000119636	14
BBOX1 ENSG00000129151	10
BBS1 ENSG00000174483	1
BBS10 ENSG00000179941	15
BBS12 ENSG00000181004	2
BBS2 ENSG00000125124	84
BBS4 ENSG00000140463	51
BBS5 ENSG00000163093	31
BBS7 ENSG00000138686	0
BBS9 ENSG00000122507	15
BBX ENSG00000114439	92
BCAM ENSG00000187244	568
BCAN ENSG00000132692	0
BCAP29 ENSG00000075790	108
BCAP31 ENSG00000185825	1678
BCAR1 ENSG00000050820	293
BCAR3 ENSG00000137936	80
BCAS1 ENSG00000064787	118
BCAS2 ENSG00000116752	161
BCAS3 ENSG00000141376	148
BCAS4 ENSG00000124243	116
BCAT1 ENSG00000060982	15
BCAT2 ENSG00000105552	352
BCCIP ENSG00000107949	75
BCDIN3D ENSG00000186666	11
BCHE ENSG00000114200	32
BCKDHA ENSG00000248098	19
BCKDHB ENSG00000083123	24
BCKDK ENSG00000103507	168
BCL10 ENSG00000142867	64
BCL11A ENSG00000119866	49
BCL11B ENSG00000127152	2
BCL2 ENSG00000171791	91
BCL2A1 ENSG00000140379	5
BCL2L1 ENSG00000171552	409
BCL2L10 ENSG00000137875	0
BCL2L11 ENSG00000153094	67
BCL2L12 ENSG00000126453	32
BCL2L13 ENSG00000099968	140
BCL2L14 ENSG00000121380	5
BCL2L15 ENSG00000188761	6
BCL2L2 ENSG00000129473	71
BCL2L2-PABPN1 ENSG00000258643	0
BCL3 ENSG00000069399	427
BCL6 ENSG00000113916	20
BCL6B ENSG00000161940	1
BCL7A ENSG00000110987	38
BCL7B ENSG00000106635	134
BCL7C ENSG00000099385	371
BCL9 ENSG00000116128	29
BCL9L ENSG00000186174	229
BCLAF1 ENSG00000029363	89
BCO1 ENSG00000135697	0
BCO2 ENSG00000197580	0
BCOR ENSG00000183337	70
BCORL1 ENSG00000085185	101
BCR ENSG00000186716	171
BCS1L ENSG00000074582	205
BDH1 ENSG00000161267	106
BDH2 ENSG00000164039	32
BDKRB1 ENSG00000100739	0
BDKRB2 ENSG00000168398	133
BDNF ENSG00000176697	17
BDP1 ENSG00000145734	44
BEAN1 ENSG00000166546	0
BECN1 ENSG00000126581	115
BEGAIN ENSG00000183092	15
BEND2 ENSG00000177324	0
BEND3 ENSG00000178409	9
BEND4 ENSG00000188848	18
BEND5 ENSG00000162373	31
BEND6 ENSG00000151917	0
BEND7 ENSG00000165626	2
BEST1 ENSG00000167995	260
BEST2 ENSG00000039987	0
BEST3 ENSG00000127325	0
BEST4 ENSG00000142959	5
BET1 ENSG00000105829	58
BET1L ENSG00000177951	120
BEX1 ENSG00000133169	4
BEX2 ENSG00000133134	130
BEX3 ENSG00000166681	440
BEX4 ENSG00000102409	197
BEX5 ENSG00000184515	11
BFAR ENSG00000103429	200
BFSP1 ENSG00000125864	0
BFSP2 ENSG00000170819	0
BGLAP ENSG00000242252	1
BGN ENSG00000182492	1654
BHLHA15 ENSG00000180535	0
BHLHB9 ENSG00000198908	2
BHLHE22 ENSG00000180828	0
BHLHE40 ENSG00000134107	160
BHLHE41 ENSG00000123095	110
BHMG1 ENSG00000237452	0
BHMT ENSG00000145692	0
BHMT2 ENSG00000132840	2
BICC1 ENSG00000122870	18
BICD1 ENSG00000151746	1
BICD2 ENSG00000185963	86
BICDL1 ENSG00000135127	14
BICDL2 ENSG00000162069	134
BID ENSG00000015475	66
BIK ENSG00000100290	507
BIN1 ENSG00000136717	431
BIN2 ENSG00000110934	0
BIN3 ENSG00000147439	165
BIRC2 ENSG00000110330	74
BIRC3 ENSG00000023445	12
BIRC5 ENSG00000089685	1
BIRC6 ENSG00000115760	62
BIRC7 ENSG00000101197	0
BIVM ENSG00000134897	14
BLCAP ENSG00000166619	533
BLK ENSG00000136573	0
BLM ENSG00000197299	5
BLMH ENSG00000108578	51
BLNK ENSG00000095585	5
BLOC1S1 ENSG00000135441	492
BLOC1S2 ENSG00000196072	10
BLOC1S3 ENSG00000189114	22
BLOC1S4 ENSG00000186222	75
BLOC1S5 ENSG00000188428	11
BLOC1S6 ENSG00000104164	124
BLVRA ENSG00000106605	57
BLVRB ENSG00000090013	565
BLZF1 ENSG00000117475	24
BMF ENSG00000104081	81
BMI1 ENSG00000168283	56
BMP1 ENSG00000168487	264
BMP10 ENSG00000163217	0
BMP2 ENSG00000125845	3
BMP2K ENSG00000138756	34
BMP3 ENSG00000152785	3
BMP4 ENSG00000125378	78
BMP5 ENSG00000112175	0
BMP6 ENSG00000153162	5
BMP7 ENSG00000101144	86
BMP8A ENSG00000183682	0
BMP8B ENSG00000116985	1
BMPER ENSG00000164619	0
BMPR1A ENSG00000107779	29
BMPR1B ENSG00000138696	188
BMPR2 ENSG00000204217	55
BMS1 ENSG00000165733	67
BMT2 ENSG00000164603	12
BMX ENSG00000102010	0
BNC1 ENSG00000169594	1
BNC2 ENSG00000173068	55
BNIP1 ENSG00000113734	40
BNIP2 ENSG00000140299	71
BNIP3 ENSG00000176171	204
BNIP3L ENSG00000104765	134
BNIPL ENSG00000163141	31
BOC ENSG00000144857	169
BOD1 ENSG00000145919	148
BOD1L1 ENSG00000038219	45
BOD1L2 ENSG00000228075	0
BOK ENSG00000176720	387
BOLA1 ENSG00000178096	58
BOLA2B ENSG00000169627	305
BOLA3 ENSG00000163170	27
BOLL ENSG00000152430	0
BOP1 ENSG00000261236	47
BORA ENSG00000136122	10
BORCS5 ENSG00000165714	16
BORCS6 ENSG00000196544	121
BORCS7 ENSG00000166275	155
BORCS8 ENSG00000254901	61
BORCS8-MEF2B ENSG00000064489	0
BPGM ENSG00000172331	2
BPHL ENSG00000137274	54
BPI ENSG00000101425	15
BPIFA1 ENSG00000198183	0
BPIFA2 ENSG00000131050	0
BPIFB1 ENSG00000125999	0
BPIFB2 ENSG00000078898	2
BPIFB4 ENSG00000186191	0
BPIFC ENSG00000184459	0
BPNT1 ENSG00000162813	16
BPTF ENSG00000171634	69
BRAF ENSG00000157764	15
BRAP ENSG00000089234	94
BRAT1 ENSG00000106009	311
BRCA1 ENSG00000012048	1
BRCA2 ENSG00000139618	8
BRCC3 ENSG00000185515	77
BRD1 ENSG00000100425	36
BRD2 ENSG00000204256	619
BRD3 ENSG00000169925	119
BRD4 ENSG00000141867	202
BRD7 ENSG00000166164	109
BRD8 ENSG00000112983	184
BRD9 ENSG00000028310	216
BRDT ENSG00000137948	0
BRE ENSG00000158019	125
BRF1 ENSG00000185024	177
BRF2 ENSG00000104221	158
BRI3 ENSG00000164713	1018
BRI3BP ENSG00000184992	20
BRICD5 ENSG00000182685	38
BRINP1 ENSG00000078725	0
BRINP2 ENSG00000198797	0
BRINP3 ENSG00000162670	4
BRIP1 ENSG00000136492	1
BRIX1 ENSG00000113460	9
BRK1 ENSG00000254999	617
BRMS1 ENSG00000174744	176
BRMS1L ENSG00000100916	8
BROX ENSG00000162819	64
BRPF1 ENSG00000156983	20
BRPF3 ENSG00000096070	82
BRS3 ENSG00000102239	0
BRSK1 ENSG00000160469	50
BRSK2 ENSG00000174672	10
BRWD1 ENSG00000185658	46
BRWD3 ENSG00000165288	30
BSCL2 ENSG00000168000	9
BSDC1 ENSG00000160058	161
BSG ENSG00000172270	897
BSN ENSG00000164061	0
BSND ENSG00000162399	0
BSPH1 ENSG00000188334	0
BSPRY ENSG00000119411	35
BST1 ENSG00000109743	10
BST2 ENSG00000130303	542
BTAF1 ENSG00000095564	17
BTBD1 ENSG00000064726	98
BTBD10 ENSG00000148925	38
BTBD11 ENSG00000151136	6
BTBD16 ENSG00000138152	1
BTBD18 ENSG00000233436	0
BTBD19 ENSG00000222009	0
BTBD2 ENSG00000133243	399
BTBD3 ENSG00000132640	86
BTBD6 ENSG00000184887	191
BTBD7 ENSG00000011114	35
BTBD8 ENSG00000189195	2
BTBD9 ENSG00000183826	60
BTC ENSG00000174808	6
BTD ENSG00000169814	43
BTF3 ENSG00000145741	406
BTF3L4 ENSG00000134717	62
BTG1 ENSG00000133639	307
BTG2 ENSG00000159388	1183
BTG3 ENSG00000154640	31
BTG4 ENSG00000137707	0
BTK ENSG00000010671	0
BTLA ENSG00000186265	0
BTN1A1 ENSG00000124557	0
BTN2A1 ENSG00000112763	55
BTN2A2 ENSG00000124508	20
BTN3A1 ENSG00000026950	20
BTN3A2 ENSG00000186470	16
BTN3A3 ENSG00000111801	5
BTNL2 ENSG00000204290	0
BTNL3 ENSG00000168903	0
BTNL8 ENSG00000113303	0
BTNL9 ENSG00000165810	3
BTRC ENSG00000166167	150
BUB1 ENSG00000169679	0
BUB1B ENSG00000156970	0
BUB3 ENSG00000154473	57
BUD13 ENSG00000137656	49
BUD31 ENSG00000106245	626
BVES ENSG00000112276	65
BYSL ENSG00000112578	24
BZW1 ENSG00000082153	331
BZW2 ENSG00000136261	29
C10orf10 ENSG00000165507	95
C10orf105 ENSG00000214688	2
C10orf107 ENSG00000183346	19
C10orf11 ENSG00000148655	45
C10orf128 ENSG00000204161	4
C10orf142 ENSG00000277288	0
C10orf2 ENSG00000107815	28
C10orf35 ENSG00000171224	15
C10orf53 ENSG00000178645	0
C10orf54 ENSG00000107738	329
C10orf55 ENSG00000222047	0
C10orf62 ENSG00000203942	0
C10orf67 ENSG00000179133	8
C10orf71 ENSG00000177354	0
C10orf76 ENSG00000120029	142
C10orf82 ENSG00000165863	0
C10orf88 ENSG00000119965	41
C10orf90 ENSG00000154493	0
C10orf95 ENSG00000120055	7
C10orf99 ENSG00000188373	1
C11orf1 ENSG00000137720	82
C11orf16 ENSG00000176029	0
C11orf21 ENSG00000110665	3
C11orf24 ENSG00000171067	204
C11orf31 ENSG00000211450	300
C11orf40 ENSG00000171987	0
C11orf42 ENSG00000180878	0
C11orf45 ENSG00000174370	0
C11orf49 ENSG00000149179	136
C11orf52 ENSG00000149300	1
C11orf53 ENSG00000150750	0
C11orf54 ENSG00000182919	52
C11orf57 ENSG00000150776	25
C11orf58 ENSG00000110696	320
C11orf63 ENSG00000109944	7
C11orf65 ENSG00000166323	3
C11orf68 ENSG00000175573	155
C11orf70 ENSG00000137691	1
C11orf71 ENSG00000180425	17
C11orf74 ENSG00000166352	20
C11orf80 ENSG00000173715	30
C11orf84 ENSG00000168005	17
C11orf87 ENSG00000185742	0
C11orf88 ENSG00000183644	0
C11orf91 ENSG00000205177	0
C11orf94 ENSG00000234776	0
C11orf95 ENSG00000188070	171
C11orf96 ENSG00000187479	1253
C11orf98 ENSG00000278615	0
C12orf10 ENSG00000139637	145
C12orf29 ENSG00000133641	37
C12orf4 ENSG00000047621	3
C12orf40 ENSG00000180116	0
C12orf42 ENSG00000179088	0
C12orf43 ENSG00000157895	39
C12orf45 ENSG00000151131	24
C12orf49 ENSG00000111412	50
C12orf50 ENSG00000165805	2
C12orf54 ENSG00000177627	6
C12orf56 ENSG00000185306	2
C12orf57 ENSG00000111678	1966
C12orf60 ENSG00000182993	21
C12orf65 ENSG00000130921	7
C12orf66 ENSG00000174206	26
C12orf71 ENSG00000214700	0
C12orf73 ENSG00000204954	31
C12orf75 ENSG00000235162	39
C12orf76 ENSG00000174456	79
C14orf1 ENSG00000133935	489
C14orf105 ENSG00000100557	0
C14orf119 ENSG00000179933	32
C14orf132 ENSG00000227051	25
C14orf142 ENSG00000170270	11
C14orf159 ENSG00000133943	17
C14orf166 ENSG00000087302	115
C14orf169 ENSG00000170468	2
C14orf177 ENSG00000176605	0
C14orf178 ENSG00000197734	0
C14orf180 ENSG00000184601	0
C14orf2 ENSG00000156411	532
C14orf28 ENSG00000179476	15
C14orf37 ENSG00000139971	0
C14orf39 ENSG00000179008	0
C14orf79 ENSG00000140104	25
C14orf80 ENSG00000185347	62
C14orf93 ENSG00000100802	27
C15orf39 ENSG00000167173	44
C15orf40 ENSG00000169609	113
C15orf41 ENSG00000186073	24
C15orf48 ENSG00000166920	95
C15orf52 ENSG00000188549	10
C15orf53 ENSG00000175779	0
C15orf57 ENSG00000128891	32
C15orf59 ENSG00000205363	132
C15orf61 ENSG00000189227	14
C15orf62 ENSG00000188277	0
C15orf65 ENSG00000261652	0
C16orf13 ENSG00000130731	283
C16orf45 ENSG00000166780	38
C16orf46 ENSG00000166455	0
C16orf52 ENSG00000185716	15
C16orf54 ENSG00000185905	7
C16orf58 ENSG00000140688	499
C16orf59 ENSG00000162062	7
C16orf62 ENSG00000103544	71
C16orf70 ENSG00000125149	98
C16orf71 ENSG00000166246	3
C16orf72 ENSG00000182831	23
C16orf74 ENSG00000154102	21
C16orf78 ENSG00000166152	0
C16orf82 ENSG00000234186	0
C16orf86 ENSG00000159761	10
C16orf87 ENSG00000155330	20
C16orf89 ENSG00000153446	65
C16orf91 ENSG00000174109	24
C16orf92 ENSG00000167194	0
C16orf95 ENSG00000260456	2
C16orf96 ENSG00000205832	0
C17orf105 ENSG00000231256	0
C17orf107 ENSG00000205710	74
C17orf49 ENSG00000258315	36
C17orf50 ENSG00000270806	0
C17orf51 ENSG00000212719	25
C17orf53 ENSG00000125319	1
C17orf58 ENSG00000186665	26
C17orf62 ENSG00000178927	218
C17orf64 ENSG00000141371	0
C17orf67 ENSG00000214226	7
C17orf74 ENSG00000184560	0
C17orf75 ENSG00000108666	47
C17orf78 ENSG00000278505	0
C17orf80 ENSG00000141219	90
C17orf89 ENSG00000224877	401
C17orf96 ENSG00000273604	10
C17orf97 ENSG00000187624	8
C17orf98 ENSG00000275489	11
C17orf99 ENSG00000187997	0
C18orf21 ENSG00000141428	26
C18orf25 ENSG00000152242	33
C18orf32 ENSG00000177576	62
C18orf54 ENSG00000166845	2
C18orf63 ENSG00000206043	0
C18orf8 ENSG00000141452	38
C19orf12 ENSG00000131943	149
C19orf18 ENSG00000177025	18
C19orf24 ENSG00000228300	255
C19orf25 ENSG00000119559	173
C19orf33 ENSG00000167644	206
C19orf35 ENSG00000188305	10
C19orf38 ENSG00000214212	2
C19orf43 ENSG00000123144	443
C19orf44 ENSG00000105072	69
C19orf45 ENSG00000198723	0
C19orf47 ENSG00000160392	139
C19orf48 ENSG00000167747	373
C19orf52 ENSG00000142444	56
C19orf53 ENSG00000104979	899
C19orf54 ENSG00000188493	13
C19orf57 ENSG00000132016	1
C19orf60 ENSG00000006015	273
C19orf66 ENSG00000130813	68
C19orf67 ENSG00000188032	0
C19orf68 ENSG00000185453	12
C19orf70 ENSG00000174917	522
C19orf71 ENSG00000183397	5
C19orf73 ENSG00000221916	2
C19orf81 ENSG00000235034	96
C19orf84 ENSG00000262874	0
C1D ENSG00000197223	34
C1GALT1 ENSG00000106392	10
C1GALT1C1 ENSG00000171155	38
C1GALT1C1L ENSG00000223658	0
C1QA ENSG00000173372	406
C1QB ENSG00000173369	358
C1QBP ENSG00000108561	245
C1QC ENSG00000159189	52
C1QL1 ENSG00000131094	7
C1QL2 ENSG00000144119	0
C1QL3 ENSG00000165985	0
C1QL4 ENSG00000186897	0
C1QTNF1 ENSG00000173918	195
C1QTNF2 ENSG00000145861	52
C1QTNF3 ENSG00000082196	8
C1QTNF4 ENSG00000172247	22
C1QTNF5 ENSG00000223953	1
C1QTNF6 ENSG00000133466	10
C1QTNF7 ENSG00000163145	4
C1QTNF9 ENSG00000240654	0
C1QTNF9B ENSG00000205863	0
C1QTNF9B-AS1 ENSG00000281899	6
C1R ENSG00000159403	1198
C1RL ENSG00000139178	149
C1S ENSG00000182326	128
C1orf100 ENSG00000173728	0
C1orf101 ENSG00000179397	0
C1orf105 ENSG00000180999	0
C1orf106 ENSG00000163362	117
C1orf109 ENSG00000116922	23
C1orf112 ENSG00000000460	5
C1orf115 ENSG00000162817	46
C1orf116 ENSG00000182795	535
C1orf122 ENSG00000197982	390
C1orf123 ENSG00000162384	153
C1orf127 ENSG00000175262	7
C1orf131 ENSG00000143633	17
C1orf141 ENSG00000203963	2
C1orf145 ENSG00000162913	8
C1orf146 ENSG00000203910	0
C1orf158 ENSG00000157330	0
C1orf159 ENSG00000131591	86
C1orf162 ENSG00000143110	7
C1orf167 ENSG00000215910	10
C1orf168 ENSG00000187889	5
C1orf174 ENSG00000198912	44
C1orf185 ENSG00000204006	0
C1orf186 ENSG00000263961	1
C1orf194 ENSG00000179902	0
C1orf198 ENSG00000119280	277
C1orf204 ENSG00000188004	0
C1orf21 ENSG00000116667	239
C1orf210 ENSG00000253313	77
C1orf216 ENSG00000142686	48
C1orf226 ENSG00000239887	11
C1orf228 ENSG00000198520	14
C1orf234 ENSG00000227868	0
C1orf27 ENSG00000157181	53
C1orf35 ENSG00000143793	223
[truncated: 15,948 more rows]
