# Supplementary material for: Spatial maps of prostate cancer transcriptomes reveal an unexplored landscape of heterogeneity
Source: Nat Commun. 2018 Jun 20;9:2419. doi: 10.1038/s41467-018-04724-5 (PMC6010471; doi:10.1038/s41467-018-04724-5)
Supplement: Supplementary file 9 — Supplementary Data 6 [file 41467_2018_4724_MOESM9_ESM.zip › Supplementary Dataset 3/experiment0005-baselinefeature-gamma_prior-p.tsv]

	Baseline
A1BG ENSG00000121410	1.00003
A1CF ENSG00000148584	0.999987
A2M ENSG00000175899	1.00001
A2ML1 ENSG00000166535	0.999922
A4GALT ENSG00000128274	1.00002
AAAS ENSG00000094914	1.00002
AACS ENSG00000081760	1.00002
AADAC ENSG00000114771	1.00001
AADACL2 ENSG00000197953	0.999933
AADACL4 ENSG00000204518	1.00005
AADAT ENSG00000109576	1.00005
AAED1 ENSG00000158122	1.00008
AAGAB ENSG00000103591	1.00006
AAK1 ENSG00000115977	0.999973
AAMDC ENSG00000087884	1.0001
AAMP ENSG00000127837	0.999978
AAR2 ENSG00000131043	0.999952
AARD ENSG00000205002	1.00005
AARS ENSG00000090861	1.00002
AARSD1 ENSG00000266967	0.999992
AASDH ENSG00000157426	1.00003
AASDHPPT ENSG00000149313	1.00003
AASS ENSG00000008311	1.0001
AATF ENSG00000275700	0.999894
AATK ENSG00000181409	0.999948
AATK-AS1 ENSG00000225180	1.00002
ABAT ENSG00000183044	1.00006
ABC13-47488600E17.1 ENSG00000283199	1.00003
ABC13-47656900H15.1 ENSG00000283566	1.00005
ABC7-42404400C24.1 ENSG00000277758	0.999973
ABCA1 ENSG00000165029	1.00003
ABCA10 ENSG00000154263	1.00003
ABCA12 ENSG00000144452	1.00008
ABCA13 ENSG00000179869	1.00007
ABCA2 ENSG00000107331	1
ABCA3 ENSG00000167972	1.00001
ABCA4 ENSG00000198691	1
ABCA5 ENSG00000154265	1.00008
ABCA6 ENSG00000154262	0.999955
ABCA7 ENSG00000064687	1.00007
ABCA8 ENSG00000141338	0.999863
ABCA9 ENSG00000154258	1.00005
ABCB1 ENSG00000085563	0.999974
ABCB10 ENSG00000135776	1.00007
ABCB11 ENSG00000073734	1.00005
ABCB4 ENSG00000005471	1.00001
ABCB5 ENSG00000004846	0.999911
ABCB6 ENSG00000115657	1.00002
ABCB7 ENSG00000131269	1.00005
ABCB8 ENSG00000197150	1.00004
ABCB9 ENSG00000150967	1.00004
ABCC1 ENSG00000103222	1.00006
ABCC10 ENSG00000124574	0.999948
ABCC11 ENSG00000121270	1.00005
ABCC12 ENSG00000140798	0.99993
ABCC2 ENSG00000023839	1.00008
ABCC3 ENSG00000108846	0.999989
ABCC4 ENSG00000125257	1.00003
ABCC5 ENSG00000114770	1.00006
ABCC6 ENSG00000091262	1.00003
ABCC8 ENSG00000006071	1.00002
ABCC9 ENSG00000069431	1.00004
ABCD1 ENSG00000101986	0.999955
ABCD2 ENSG00000173208	1.00007
ABCD3 ENSG00000117528	0.999993
ABCD4 ENSG00000119688	1.00002
ABCE1 ENSG00000164163	1.00007
ABCF1 ENSG00000204574	1.00001
ABCF2 ENSG00000033050	0.999971
ABCF3 ENSG00000161204	1.00002
ABCG1 ENSG00000160179	0.999982
ABCG2 ENSG00000118777	1.00003
ABCG4 ENSG00000172350	0.999981
ABCG5 ENSG00000138075	0.999996
ABHD1 ENSG00000143994	0.999938
ABHD10 ENSG00000144827	1.00003
ABHD11 ENSG00000106077	1.00004
ABHD12 ENSG00000100997	1.00009
ABHD12B ENSG00000131969	1.00006
ABHD13 ENSG00000139826	0.999959
ABHD14A ENSG00000248487	0.999972
ABHD14A-ACY1 ENSG00000114786	0.999956
ABHD14B ENSG00000114779	0.999964
ABHD15 ENSG00000168792	1.00003
ABHD16A ENSG00000204427	0.999974
ABHD17A ENSG00000129968	0.999998
ABHD17B ENSG00000107362	0.999969
ABHD17C ENSG00000136379	0.999914
ABHD18 ENSG00000164074	0.999983
ABHD2 ENSG00000140526	1.00011
ABHD3 ENSG00000158201	0.999947
ABHD4 ENSG00000100439	1.0001
ABHD5 ENSG00000011198	1.00006
ABHD6 ENSG00000163686	0.999971
ABHD8 ENSG00000127220	0.999973
ABI1 ENSG00000136754	1.0001
ABI2 ENSG00000138443	0.999977
ABI3 ENSG00000108798	0.999971
ABI3BP ENSG00000154175	1.00001
ABL1 ENSG00000097007	1.00001
ABL2 ENSG00000143322	0.999997
ABLIM1 ENSG00000099204	0.999907
ABLIM2 ENSG00000163995	1.00003
ABLIM3 ENSG00000173210	0.99998
ABO ENSG00000175164	0.999985
ABR ENSG00000159842	1.00005
ABRA ENSG00000174429	1.00015
ABRACL ENSG00000146386	0.999903
ABT1 ENSG00000146109	0.99992
ABTB1 ENSG00000114626	1
ABTB2 ENSG00000166016	1.00001
AC002429.5 ENSG00000236197	0.999993
AC004076.7 ENSG00000268533	1.00002
AC004158.1 ENSG00000280264	1.00004
AC004381.6 ENSG00000005189	1.00006
AC004754.3 ENSG00000269881	0.999974
AC004813.1 ENSG00000279777	1.00012
AC004824.1 ENSG00000280226	1.00006
AC005281.1 ENSG00000226690	0.999976
AC005477.1 ENSG00000280188	0.999935
AC005480.1 ENSG00000279461	1.00007
AC006116.20 ENSG00000267710	0.999975
AC006328.1 ENSG00000280301	0.999986
AC006386.1 ENSG00000279115	0.999948
AC006994.3 ENSG00000279317	1.0001
AC007040.11 ENSG00000258881	0.999938
AC007906.1 ENSG00000279018	0.999929
AC008074.1 ENSG00000279644	0.999913
AC008522.1 ENSG00000279232	0.999986
AC008686.1 ENSG00000280221	0.999991
AC008759.1 ENSG00000279471	1.00002
AC008810.1 ENSG00000279126	1.00002
AC008914.1 ENSG00000279768	0.999957
AC009014.3 ENSG00000271824	0.999985
AC009060.2 ENSG00000280252	1.00003
AC009977.1 ENSG00000279335	1.00008
AC010731.4 ENSG00000235118	0.999968
AC011155.1 ENSG00000280098	0.999995
AC011380.1 ENSG00000281227	1.00008
AC012005.1 ENSG00000279274	1.00006
AC012005.2 ENSG00000279287	0.999979
AC012363.1 ENSG00000281676	0.999995
AC013269.5 ENSG00000184761	1.00005
AC013461.1 ENSG00000091436	0.999959
AC016142.1 ENSG00000280141	0.999998
AC016549.1 ENSG00000281325	0.99994
AC016577.1 ENSG00000279646	0.999982
AC016991.1 ENSG00000279435	0.999966
AC017081.1 ENSG00000279921	1.0001
AC018512.1 ENSG00000279808	0.999986
AC018902.1 ENSG00000280817	1.00002
AC021106.1 ENSG00000279386	0.999899
AC024060.1 ENSG00000281584	0.999963
AC024592.12 ENSG00000267740	1.00013
AC025335.1 ENSG00000179859	1.00006
AC055733.1 ENSG00000280127	0.99999
AC055866.1 ENSG00000281079	1.00008
AC069063.2 ENSG00000279380	1.00005
AC073130.2 ENSG00000281656	1.00003
AC073657.1 ENSG00000279937	1.00003
AC074033.1 ENSG00000281137	0.99995
AC087350.1 ENSG00000281527	1.00004
AC087762.1 ENSG00000279588	0.999978
AC090154.1 ENSG00000278888	1
AC090498.1 ENSG00000279483	1
AC092384.1 ENSG00000280675	0.999965
AC092835.2 ENSG00000233757	0.999937
AC092881.1 ENSG00000279530	1
AC100821.1 ENSG00000280473	1.00004
AC104057.1 ENSG00000280427	1.00004
AC104073.1 ENSG00000280410	1.00009
AC104304.4 ENSG00000283473	0.999962
AC104389.2 ENSG00000279824	1.0001
AC104981.1 ENSG00000278938	1.00001
AC105009.1 ENSG00000281855	0.99997
AC105052.1 ENSG00000279168	1
AC109486.1 ENSG00000280447	0.999961
AC109829.1 ENSG00000233438	0.999869
AC110602.1 ENSG00000281267	0.999926
AC110615.1 ENSG00000279909	0.999857
AC112719.1 ENSG00000280671	1.00002
AC113404.1 ENSG00000254893	0.99996
AC118758.1 ENSG00000268187	0.999959
AC131097.4 ENSG00000216921	0.99999
AC131263.1 ENSG00000280550	1.00002
AC138517.6 ENSG00000283288	1.0001
AC138647.1 ENSG00000226490	0.999986
AC138969.4 ENSG00000183889	0.999952
AC241377.1 ENSG00000281741	1.00006
AC241585.1 ENSG00000281571	1.00003
AC242988.1 ENSG00000278939	1.00003
AC243756.1 ENSG00000270339	1
AC243945.1 ENSG00000279510	0.999941
AC245100.1 ENSG00000280649	0.999998
ACAA1 ENSG00000060971	1.00009
ACAA2 ENSG00000167315	0.999997
ACACA ENSG00000278540	0.999971
ACACB ENSG00000076555	0.999989
ACAD10 ENSG00000111271	1.00003
ACAD11 ENSG00000240303	1.00001
ACAD8 ENSG00000151498	0.999963
ACAD9 ENSG00000177646	0.999984
ACADL ENSG00000115361	0.999984
ACADM ENSG00000117054	0.99987
ACADS ENSG00000122971	1.00011
ACADSB ENSG00000196177	0.999903
ACADVL ENSG00000072778	1.00009
ACAN ENSG00000157766	1
ACAP1 ENSG00000072818	1.00006
ACAP2 ENSG00000114331	1.00004
ACAP3 ENSG00000131584	0.99989
ACAT1 ENSG00000075239	1.00001
ACAT2 ENSG00000120437	0.999941
ACBD3 ENSG00000182827	1.00006
ACBD4 ENSG00000181513	1.00003
ACBD5 ENSG00000107897	1.00005
ACBD6 ENSG00000230124	1.00006
ACBD7 ENSG00000176244	0.999918
ACCS ENSG00000110455	0.999907
ACCSL ENSG00000205126	0.999983
ACD ENSG00000102977	1.00005
ACE ENSG00000159640	0.99993
ACE2 ENSG00000130234	1.00001
ACER1 ENSG00000167769	1.00001
ACER2 ENSG00000177076	1.00009
ACER3 ENSG00000078124	0.99991
ACHE ENSG00000087085	1.00002
ACIN1 ENSG00000100813	1.0001
ACKR1 ENSG00000213088	0.999991
ACKR2 ENSG00000144648	1.00001
ACKR3 ENSG00000144476	0.999936
ACKR4 ENSG00000129048	0.999933
ACLY ENSG00000131473	0.999951
ACMSD ENSG00000153086	1.00009
ACO1 ENSG00000122729	0.999883
ACO2 ENSG00000100412	0.999941
ACOD1 ENSG00000102794	1.00002
ACOT1 ENSG00000184227	1.00009
ACOT11 ENSG00000162390	1
ACOT12 ENSG00000172497	0.999941
ACOT13 ENSG00000112304	1.00012
ACOT2 ENSG00000119673	1.00014
ACOT4 ENSG00000177465	1.0001
ACOT6 ENSG00000205669	0.999986
ACOT7 ENSG00000097021	1.00002
ACOT8 ENSG00000101473	0.999964
ACOT9 ENSG00000123130	1.00002
ACOX1 ENSG00000161533	1.00003
ACOX2 ENSG00000168306	0.999956
ACOX3 ENSG00000087008	1.00007
ACOXL ENSG00000153093	0.999949
ACP1 ENSG00000143727	0.999926
ACP2 ENSG00000134575	1.00001
ACP5 ENSG00000102575	1.00004
ACP6 ENSG00000162836	1
ACP7 ENSG00000183760	0.99994
ACPP ENSG00000014257	1
ACPT ENSG00000142513	0.99991
ACR ENSG00000100312	0.999902
ACRBP ENSG00000111644	1.00012
ACRC ENSG00000147174	1.00005
ACRV1 ENSG00000134940	1
ACSBG1 ENSG00000103740	0.999996
ACSBG2 ENSG00000130377	1.00003
ACSF2 ENSG00000167107	0.999922
ACSF3 ENSG00000176715	0.999983
ACSL1 ENSG00000151726	1.00001
ACSL3 ENSG00000123983	1.00012
ACSL4 ENSG00000068366	0.999982
ACSL5 ENSG00000197142	0.999975
ACSL6 ENSG00000164398	0.999909
ACSM1 ENSG00000166743	0.999921
ACSM2A ENSG00000183747	0.999998
ACSM2B ENSG00000066813	0.999989
ACSM3 ENSG00000005187	0.999985
ACSM4 ENSG00000215009	1.00007
ACSM5 ENSG00000183549	0.999975
ACSM6 ENSG00000173124	0.999938
ACSS1 ENSG00000154930	1.00006
ACSS2 ENSG00000131069	1.00003
ACSS3 ENSG00000111058	0.999948
ACTA1 ENSG00000143632	1.00007
ACTA2 ENSG00000107796	1
ACTB ENSG00000075624	0.999919
ACTBL2 ENSG00000169067	0.999986
ACTC1 ENSG00000159251	1.00001
ACTG1 ENSG00000184009	1.00001
ACTG2 ENSG00000163017	0.999849
ACTL10 ENSG00000182584	1.00004
ACTL6A ENSG00000136518	1.00004
ACTL6B ENSG00000077080	0.999958
ACTL7A ENSG00000187003	0.999944
ACTN1 ENSG00000072110	1.00002
ACTN2 ENSG00000077522	0.999945
ACTN3 ENSG00000248746	0.999929
ACTN4 ENSG00000130402	0.999932
ACTR10 ENSG00000131966	0.999903
ACTR1A ENSG00000138107	0.999922
ACTR1B ENSG00000115073	0.999966
ACTR2 ENSG00000138071	1.00006
ACTR3 ENSG00000115091	1.00013
ACTR3B ENSG00000133627	1.00001
ACTR3C ENSG00000106526	1.00002
ACTR5 ENSG00000101442	0.999992
ACTR6 ENSG00000075089	1.00003
ACTR8 ENSG00000113812	0.999976
ACTRT2 ENSG00000169717	1.00013
ACTRT3 ENSG00000184378	0.999991
ACVR1 ENSG00000115170	1.00001
ACVR1B ENSG00000135503	1.00002
ACVR1C ENSG00000123612	0.999873
ACVR2A ENSG00000121989	0.999937
ACVR2B ENSG00000114739	1.00002
ACVRL1 ENSG00000139567	0.999988
ACY1 ENSG00000243989	0.999974
ACY3 ENSG00000132744	0.999926
ACYP1 ENSG00000119640	0.999986
ACYP2 ENSG00000170634	0.999995
ADA ENSG00000196839	1.00003
ADAD1 ENSG00000164113	0.99992
ADAD2 ENSG00000140955	1.00006
ADAL ENSG00000168803	0.999999
ADAM10 ENSG00000137845	1.00008
ADAM11 ENSG00000073670	0.999966
ADAM12 ENSG00000148848	1.00008
ADAM15 ENSG00000143537	1.00005
ADAM17 ENSG00000151694	1.00006
ADAM18 ENSG00000168619	1.00004
ADAM19 ENSG00000135074	1.00007
ADAM2 ENSG00000104755	1.00007
ADAM20 ENSG00000134007	1.00009
ADAM22 ENSG00000008277	1.00004
ADAM23 ENSG00000114948	1.00013
ADAM28 ENSG00000042980	0.999956
ADAM29 ENSG00000168594	1.00008
ADAM30 ENSG00000134249	0.999929
ADAM32 ENSG00000197140	1.00003
ADAM33 ENSG00000149451	1.00015
ADAM7 ENSG00000069206	0.999937
ADAM8 ENSG00000151651	1.00004
ADAM9 ENSG00000168615	1.00006
ADAMDEC1 ENSG00000134028	1.00003
ADAMTS1 ENSG00000154734	0.999966
ADAMTS10 ENSG00000142303	1.00005
ADAMTS12 ENSG00000151388	0.999903
ADAMTS13 ENSG00000160323	0.999975
ADAMTS14 ENSG00000138316	1.00006
ADAMTS15 ENSG00000166106	1.00004
ADAMTS16 ENSG00000145536	1.00009
ADAMTS17 ENSG00000140470	1.00001
ADAMTS18 ENSG00000140873	1.00001
ADAMTS19 ENSG00000145808	0.999943
ADAMTS2 ENSG00000087116	1.00005
ADAMTS20 ENSG00000173157	0.999985
ADAMTS3 ENSG00000156140	0.999963
ADAMTS4 ENSG00000158859	0.999883
ADAMTS5 ENSG00000154736	1.00001
ADAMTS6 ENSG00000049192	1.00005
ADAMTS7 ENSG00000136378	1.00001
ADAMTS8 ENSG00000134917	1.00003
ADAMTS9 ENSG00000163638	1.00001
ADAMTSL1 ENSG00000178031	1.00002
ADAMTSL2 ENSG00000197859	1.00004
ADAMTSL3 ENSG00000156218	0.999988
ADAMTSL4 ENSG00000143382	1.00003
ADAMTSL5 ENSG00000185761	1.00003
ADAP1 ENSG00000105963	1.00005
ADAP2 ENSG00000184060	0.999974
ADAR ENSG00000160710	1.00005
ADARB1 ENSG00000197381	1.0001
ADARB2 ENSG00000185736	1.00006
ADAT1 ENSG00000065457	1.00005
ADAT2 ENSG00000189007	1.0001
ADAT3 ENSG00000213638	1.00002
ADCK1 ENSG00000063761	0.999946
ADCK2 ENSG00000133597	1
ADCK3 ENSG00000163050	0.999995
ADCK4 ENSG00000123815	0.999975
ADCK5 ENSG00000173137	1.00006
ADCY1 ENSG00000164742	0.999984
ADCY10 ENSG00000143199	1.00001
ADCY2 ENSG00000078295	0.999943
ADCY3 ENSG00000138031	0.999927
ADCY4 ENSG00000129467	0.999976
ADCY5 ENSG00000173175	0.999986
ADCY6 ENSG00000174233	0.999982
ADCY7 ENSG00000121281	1.00003
ADCY8 ENSG00000155897	1.00009
ADCY9 ENSG00000162104	1.00002
ADCYAP1 ENSG00000141433	0.999876
ADCYAP1R1 ENSG00000078549	0.999935
ADD1 ENSG00000087274	1.0001
ADD2 ENSG00000075340	0.999969
ADD3 ENSG00000148700	1.00005
ADGB ENSG00000118492	1.00001
ADGRA1 ENSG00000197177	0.999981
ADGRA2 ENSG00000020181	1.00001
ADGRA3 ENSG00000152990	1.00003
ADGRB1 ENSG00000181790	0.999934
ADGRB2 ENSG00000121753	0.999948
ADGRB3 ENSG00000135298	0.999985
ADGRD1 ENSG00000111452	0.999882
ADGRD2 ENSG00000180264	1.00011
ADGRE1 ENSG00000174837	0.999984
ADGRE2 ENSG00000127507	1.00002
ADGRE3 ENSG00000131355	1.00002
ADGRE5 ENSG00000123146	0.999998
ADGRF1 ENSG00000153292	0.999993
ADGRF2 ENSG00000164393	0.999843
ADGRF3 ENSG00000173567	0.999834
ADGRF4 ENSG00000153294	0.999975
ADGRF5 ENSG00000069122	1
ADGRG1 ENSG00000205336	0.999953
ADGRG2 ENSG00000173698	1.00002
ADGRG3 ENSG00000182885	0.999958
ADGRG4 ENSG00000156920	0.99998
ADGRG5 ENSG00000159618	1.00004
ADGRG6 ENSG00000112414	1.00001
ADGRG7 ENSG00000144820	1.00002
ADGRL1 ENSG00000072071	1.00004
ADGRL2 ENSG00000117114	0.999994
ADGRL3 ENSG00000150471	0.999975
ADGRL4 ENSG00000162618	1.00003
ADGRV1 ENSG00000164199	1.00003
ADH1A ENSG00000187758	0.999994
ADH1B ENSG00000196616	0.999977
ADH1C ENSG00000248144	0.999993
ADH4 ENSG00000198099	1.00002
ADH5 ENSG00000197894	1.0001
ADH6 ENSG00000172955	0.999983
ADH7 ENSG00000196344	0.999928
ADHFE1 ENSG00000147576	1.00004
ADI1 ENSG00000182551	1.00006
ADIG ENSG00000182035	1.00004
ADIPOQ ENSG00000181092	0.999948
ADIPOR1 ENSG00000159346	0.999974
ADIPOR2 ENSG00000006831	1.00005
ADIRF ENSG00000148671	0.999874
ADK ENSG00000156110	1
ADM ENSG00000148926	1.00007
ADM2 ENSG00000128165	1.00001
ADM5 ENSG00000224420	1.00001
ADNP ENSG00000101126	0.999921
ADNP2 ENSG00000101544	1.00011
ADO ENSG00000181915	1.00002
ADORA1 ENSG00000163485	0.999963
ADORA2A ENSG00000128271	0.999905
ADORA2B ENSG00000170425	1.00003
ADORA3 ENSG00000282608	0.999994
ADPGK ENSG00000159322	1.00003
ADPRH ENSG00000144843	1.00003
ADPRHL1 ENSG00000153531	0.999967
ADPRHL2 ENSG00000116863	0.999929
ADPRM ENSG00000170222	1.00003
ADRA1A ENSG00000120907	0.999941
ADRA1B ENSG00000170214	0.999941
ADRA1D ENSG00000171873	0.999989
ADRA2A ENSG00000150594	1.00009
ADRA2B ENSG00000274286	1
ADRA2C ENSG00000184160	1.00002
ADRB1 ENSG00000043591	1.00001
ADRB2 ENSG00000169252	1.00012
ADRB3 ENSG00000188778	0.99995
ADRM1 ENSG00000130706	0.999944
ADSL ENSG00000239900	1.00001
ADSS ENSG00000035687	1.0001
ADSSL1 ENSG00000185100	1.00007
ADTRP ENSG00000111863	0.999887
AEBP1 ENSG00000106624	1.00004
AEBP2 ENSG00000139154	1.00004
AEN ENSG00000181026	1.00006
AES ENSG00000104964	0.999932
AF011889.5 ENSG00000241489	0.999875
AF111168.1 ENSG00000280308	0.999983
AF131216.1 ENSG00000280273	1
AF165138.7 ENSG00000243440	0.999944
AFAP1 ENSG00000196526	0.999976
AFAP1L1 ENSG00000157510	1.00005
AFAP1L2 ENSG00000169129	1.00006
AFF1 ENSG00000172493	0.999863
AFF2 ENSG00000155966	1.00009
AFF3 ENSG00000144218	0.999969
AFF4 ENSG00000072364	1.00004
AFG3L2 ENSG00000141385	0.999992
AFM ENSG00000079557	1.00001
AFMID ENSG00000183077	1.00005
AFP ENSG00000081051	0.99996
AFTPH ENSG00000119844	0.999967
AGA ENSG00000038002	1.00011
AGAP1 ENSG00000157985	0.999964
AGAP14P ENSG00000279058	0.999781
AGAP2 ENSG00000135439	1.00001
AGAP3 ENSG00000133612	0.999908
AGAP4 ENSG00000188234	0.999912
AGAP5 ENSG00000172650	0.999945
AGAP6 ENSG00000204149	0.999979
AGAP9 ENSG00000204172	1
AGBL1 ENSG00000273540	0.999951
AGBL2 ENSG00000165923	1.00001
AGBL3 ENSG00000146856	1.00006
AGBL4 ENSG00000186094	0.999957
AGBL5 ENSG00000084693	0.999986
AGER ENSG00000204305	1.00002
AGFG1 ENSG00000173744	1.00006
AGFG2 ENSG00000106351	1.00001
AGGF1 ENSG00000164252	1.00006
AGK ENSG00000006530	0.999951
AGL ENSG00000162688	0.999905
AGMAT ENSG00000116771	0.999918
AGMO ENSG00000187546	1.00009
AGO1 ENSG00000092847	0.999974
AGO2 ENSG00000123908	1.00005
AGO3 ENSG00000126070	1.00011
AGO4 ENSG00000134698	0.999975
AGPAT1 ENSG00000204310	1.00001
AGPAT2 ENSG00000169692	0.999908
AGPAT3 ENSG00000160216	0.999991
AGPAT4 ENSG00000026652	0.999999
AGPAT5 ENSG00000155189	1.00001
AGPS ENSG00000018510	1.00007
AGR2 ENSG00000106541	0.99999
AGR3 ENSG00000173467	0.999969
AGRN ENSG00000188157	0.999916
AGRP ENSG00000159723	1.00006
AGT ENSG00000135744	0.999999
AGTPBP1 ENSG00000135049	0.99996
AGTR1 ENSG00000144891	0.999998
AGTRAP ENSG00000177674	0.999932
AGXT ENSG00000172482	0.999984
AGXT2 ENSG00000113492	1.00003
AHCTF1 ENSG00000153207	1.00006
AHCY ENSG00000101444	1.00004
AHCYL1 ENSG00000168710	0.99986
AHCYL2 ENSG00000158467	0.999964
AHDC1 ENSG00000126705	0.999985
AHI1 ENSG00000135541	0.999904
AHNAK ENSG00000124942	1.00004
AHNAK2 ENSG00000185567	1
AHR ENSG00000106546	0.99991
AHRR ENSG00000063438	1.00003
AHSA1 ENSG00000100591	0.999834
AHSA2 ENSG00000173209	0.999978
AHSG ENSG00000145192	0.99999
AHSP ENSG00000169877	1.00013
AICDA ENSG00000111732	1.00001
AIDA ENSG00000186063	0.999935
AIF1 ENSG00000204472	0.999994
AIF1L ENSG00000126878	1.00007
AIFM1 ENSG00000156709	0.99995
AIFM2 ENSG00000042286	0.999966
AIFM3 ENSG00000183773	0.999958
AIG1 ENSG00000146416	0.999967
AIM1 ENSG00000112297	1.00003
AIM1L ENSG00000176092	1.00005
AIM2 ENSG00000163568	1.00014
AIMP1 ENSG00000164022	1.00009
AIMP2 ENSG00000106305	0.99995
AIP ENSG00000110711	1.00003
AIPL1 ENSG00000129221	1.00004
AIRE ENSG00000160224	0.999941
AJ239318.1 ENSG00000280108	0.999975
AJAP1 ENSG00000196581	1.00001
AJUBA ENSG00000129474	0.999928
AK1 ENSG00000106992	1.00011
AK2 ENSG00000004455	0.999918
AK3 ENSG00000147853	1.00016
AK4 ENSG00000162433	1.00005
AK5 ENSG00000154027	0.999994
AK6 ENSG00000085231	0.999953
AK7 ENSG00000140057	0.999888
AK8 ENSG00000165695	0.999983
AK9 ENSG00000155085	0.999949
AKAP1 ENSG00000121057	0.999992
AKAP10 ENSG00000108599	0.999979
AKAP11 ENSG00000023516	0.999908
AKAP12 ENSG00000131016	1.0001
AKAP13 ENSG00000170776	1.00004
AKAP14 ENSG00000186471	1.00003
AKAP17A ENSG00000197976	1.00004
AKAP3 ENSG00000111254	1.00005
AKAP4 ENSG00000147081	0.999916
AKAP5 ENSG00000179841	0.999984
AKAP6 ENSG00000151320	1.00005
AKAP7 ENSG00000118507	0.999951
AKAP8 ENSG00000105127	1.00001
AKAP8L ENSG00000011243	0.999894
AKAP9 ENSG00000127914	1.00005
AKIP1 ENSG00000166452	1.00002
AKIRIN1 ENSG00000174574	0.999904
AKIRIN2 ENSG00000135334	0.999945
AKNA ENSG00000106948	1
AKNAD1 ENSG00000162641	0.999938
AKR1A1 ENSG00000117448	1.00001
AKR1B1 ENSG00000085662	1.00007
AKR1B10 ENSG00000198074	0.999995
AKR1B15 ENSG00000227471	1.00006
AKR1C1 ENSG00000187134	0.999916
AKR1C2 ENSG00000151632	1.00006
AKR1C3 ENSG00000196139	1.00003
AKR1C4 ENSG00000198610	1.00001
AKR1D1 ENSG00000122787	1.00012
AKR1E2 ENSG00000165568	1.00001
AKR7A2 ENSG00000053371	1.00003
AKR7A3 ENSG00000162482	1.00008
AKR7L ENSG00000211454	1.00009
AKT1 ENSG00000142208	0.999982
AKT1S1 ENSG00000204673	0.999938
AKT2 ENSG00000105221	1.00011
AKT3 ENSG00000117020	1.00001
AKTIP ENSG00000166971	0.999943
AL023806.1 ENSG00000280184	0.999977
AL049794.1 ENSG00000280240	0.999969
AL049872.1 ENSG00000279963	0.999972
AL133475.1 ENSG00000281602	1.00008
AL135745.1 ENSG00000279654	0.999968
AL135787.1 ENSG00000283263	1.0001
AL354828.1 ENSG00000279282	0.999951
AL354828.2 ENSG00000280175	1.00001
AL356053.1 ENSG00000150076	1.00002
AL356289.1 ENSG00000279096	1
AL356585.1 ENSG00000279081	0.999967
AL357140.1 ENSG00000280113	1.00003
AL358852.1 ENSG00000278899	0.999921
AL365181.1 ENSG00000280316	0.999978
AL513523.2 ENSG00000279767	0.999996
AL589743.1 ENSG00000279508	0.999992
AL590235.1 ENSG00000280230	1
AL645922.1 ENSG00000279546	0.999999
ALAD ENSG00000148218	0.999911
ALAS1 ENSG00000023330	1
ALAS2 ENSG00000158578	0.999882
ALB ENSG00000163631	1.00009
ALCAM ENSG00000170017	1.00002
ALDH16A1 ENSG00000161618	1.00005
ALDH18A1 ENSG00000059573	0.999831
ALDH1A1 ENSG00000165092	0.999965
ALDH1A2 ENSG00000128918	0.99994
ALDH1A3 ENSG00000184254	1.00007
ALDH1B1 ENSG00000137124	0.999969
ALDH1L1 ENSG00000144908	0.99997
ALDH1L2 ENSG00000136010	0.999956
ALDH3A1 ENSG00000108602	0.999964
ALDH3A2 ENSG00000072210	0.9999
ALDH3B1 ENSG00000006534	0.999952
ALDH3B2 ENSG00000132746	0.999919
ALDH4A1 ENSG00000159423	0.99998
ALDH5A1 ENSG00000112294	1.0001
ALDH6A1 ENSG00000119711	1.00003
ALDH7A1 ENSG00000164904	0.999961
ALDH8A1 ENSG00000118514	0.999949
ALDH9A1 ENSG00000143149	1.00007
ALDOA ENSG00000149925	1.00008
ALDOB ENSG00000136872	1.00001
ALDOC ENSG00000109107	1.00005
ALG1 ENSG00000033011	1.00003
ALG10 ENSG00000139133	1.00002
ALG10B ENSG00000175548	1.00002
ALG11 ENSG00000253710	0.999956
ALG12 ENSG00000182858	0.999971
ALG13 ENSG00000101901	0.999989
ALG14 ENSG00000172339	0.999846
ALG1L ENSG00000189366	0.999998
ALG1L2 ENSG00000251287	0.999966
ALG2 ENSG00000119523	1.00003
ALG3 ENSG00000214160	1.00002
ALG5 ENSG00000120697	1.00011
ALG6 ENSG00000088035	0.99995
ALG8 ENSG00000159063	0.999921
ALG9 ENSG00000086848	1.00003
ALK ENSG00000171094	1
ALKBH1 ENSG00000100601	1
ALKBH2 ENSG00000189046	1.00002
ALKBH3 ENSG00000166199	0.999929
ALKBH4 ENSG00000160993	1.00007
ALKBH5 ENSG00000091542	1.00001
ALKBH6 ENSG00000239382	1.00002
ALKBH7 ENSG00000125652	1.00001
ALKBH8 ENSG00000137760	0.999983
ALLC ENSG00000151360	1.00005
ALMS1 ENSG00000116127	0.999968
ALOX12 ENSG00000108839	1.00005
ALOX12B ENSG00000179477	0.999968
ALOX15 ENSG00000161905	0.999958
ALOX15B ENSG00000179593	1
ALOX5 ENSG00000012779	1.00006
ALOX5AP ENSG00000132965	1.00003
ALOXE3 ENSG00000179148	0.999956
ALPK1 ENSG00000073331	1.00001
ALPK2 ENSG00000198796	0.999886
ALPK3 ENSG00000136383	0.999888
ALPL ENSG00000162551	1.00011
ALPP ENSG00000163283	1.00004
ALS2 ENSG00000003393	1.00003
ALS2CL ENSG00000178038	0.999941
ALS2CR11 ENSG00000155754	1.00007
ALS2CR12 ENSG00000155749	0.999989
ALX1 ENSG00000180318	1.00003
ALX3 ENSG00000156150	0.999982
ALX4 ENSG00000052850	0.999978
ALYREF ENSG00000183684	1.00005
AMACR ENSG00000242110	0.999948
AMBN ENSG00000178522	1.00005
AMBP ENSG00000106927	1.00009
AMBRA1 ENSG00000110497	1.00001
AMD1 ENSG00000123505	1.00006
AMDHD1 ENSG00000139344	0.999956
AMDHD2 ENSG00000162066	1.00009
AMELX ENSG00000125363	1.0001
AMELY ENSG00000099721	0.999958
AMER1 ENSG00000184675	1.00001
AMER2 ENSG00000165566	0.999863
AMER3 ENSG00000178171	0.999975
AMFR ENSG00000159461	0.99995
AMH ENSG00000104899	0.999904
AMHR2 ENSG00000135409	1.00004
AMIGO1 ENSG00000181754	0.999882
AMIGO2 ENSG00000139211	0.999986
AMIGO3 ENSG00000176020	0.999955
AMMECR1 ENSG00000101935	1.00002
AMMECR1L ENSG00000144233	1.00004
AMN ENSG00000166126	0.999932
AMN1 ENSG00000151743	1.00013
AMOT ENSG00000126016	1.00004
AMOTL1 ENSG00000166025	1.00013
AMOTL2 ENSG00000114019	1.00009
AMPD1 ENSG00000116748	1.00008
AMPD2 ENSG00000116337	0.999966
AMPD3 ENSG00000133805	0.999957
AMPH ENSG00000078053	0.999938
AMT ENSG00000145020	1.0001
AMTN ENSG00000187689	1.00003
AMY1A ENSG00000237763	0.999948
AMY1B ENSG00000174876	0.99998
AMY1C ENSG00000187733	1.00011
AMY2A ENSG00000243480	0.999934
AMY2B ENSG00000240038	1.00005
AMZ1 ENSG00000174945	1.00003
AMZ2 ENSG00000196704	1
ANAPC1 ENSG00000153107	0.999881
ANAPC10 ENSG00000164162	1
ANAPC11 ENSG00000141552	1.00013
ANAPC13 ENSG00000129055	1.00011
ANAPC15 ENSG00000110200	1.00004
ANAPC16 ENSG00000166295	0.999962
ANAPC2 ENSG00000176248	1.00003
ANAPC4 ENSG00000053900	0.999975
ANAPC5 ENSG00000089053	1.00002
ANAPC7 ENSG00000196510	0.999925
ANG ENSG00000214274	1.00004
ANGEL1 ENSG00000013523	1.00006
ANGEL2 ENSG00000174606	0.999949
ANGPT1 ENSG00000154188	0.9999
ANGPT2 ENSG00000091879	1.00003
ANGPT4 ENSG00000101280	1.00004
ANGPTL1 ENSG00000116194	1.00001
ANGPTL2 ENSG00000136859	0.999999
ANGPTL3 ENSG00000132855	0.999977
ANGPTL4 ENSG00000167772	1.00003
ANGPTL5 ENSG00000187151	1.00009
ANGPTL6 ENSG00000130812	0.999913
ANGPTL7 ENSG00000171819	1.00006
ANGPTL8 ENSG00000130173	0.999886
ANHX ENSG00000227059	1.00007
ANK1 ENSG00000029534	0.999938
ANK2 ENSG00000145362	0.999938
ANK3 ENSG00000151150	1
ANKAR ENSG00000151687	1.00006
ANKDD1A ENSG00000166839	1.00002
ANKDD1B ENSG00000189045	0.99997
ANKEF1 ENSG00000132623	0.999943
ANKFN1 ENSG00000153930	1.00006
ANKFY1 ENSG00000185722	0.999987
ANKH ENSG00000154122	1.00001
ANKHD1 ENSG00000131503	1.00006
ANKHD1-EIF4EBP3 ENSG00000254996	1.00005
ANKIB1 ENSG00000001629	1.00006
ANKK1 ENSG00000170209	1.00004
ANKLE1 ENSG00000160117	1.00005
ANKLE2 ENSG00000176915	0.999888
ANKMY1 ENSG00000144504	0.999959
ANKMY2 ENSG00000106524	1.00006
ANKRA2 ENSG00000164331	0.999927
ANKRD1 ENSG00000148677	1.00005
ANKRD10 ENSG00000088448	0.999969
ANKRD11 ENSG00000167522	0.999905
ANKRD12 ENSG00000101745	1.00006
ANKRD13A ENSG00000076513	0.999948
ANKRD13B ENSG00000198720	0.999958
ANKRD13C ENSG00000118454	0.999925
ANKRD13D ENSG00000172932	1
ANKRD16 ENSG00000134461	1.00001
ANKRD17 ENSG00000132466	1.00001
ANKRD18A ENSG00000180071	1.00004
ANKRD18B ENSG00000230453	1.00004
ANKRD2 ENSG00000165887	1.00004
ANKRD20A1 ENSG00000260691	0.99995
ANKRD20A2 ENSG00000183148	1.00003
ANKRD20A3 ENSG00000276203	0.999962
ANKRD20A4 ENSG00000172014	0.999893
ANKRD22 ENSG00000152766	1.00003
ANKRD23 ENSG00000163126	0.999961
ANKRD24 ENSG00000089847	0.99994
ANKRD26 ENSG00000107890	0.99998
ANKRD27 ENSG00000105186	0.999899
ANKRD28 ENSG00000206560	1.00007
ANKRD29 ENSG00000154065	1
ANKRD30A ENSG00000148513	0.999973
ANKRD30B ENSG00000180777	0.999914
ANKRD30BL ENSG00000163046	1.00004
ANKRD31 ENSG00000145700	0.999915
ANKRD33 ENSG00000167612	0.999919
ANKRD33B ENSG00000164236	0.999962
ANKRD34A ENSG00000272031	1.00007
ANKRD34B ENSG00000189127	0.999944
ANKRD34C ENSG00000235711	1.00006
ANKRD35 ENSG00000198483	0.999975
ANKRD36 ENSG00000135976	1.00002
ANKRD36B ENSG00000196912	1.00002
ANKRD36C ENSG00000174501	0.999988
ANKRD37 ENSG00000186352	0.99989
ANKRD39 ENSG00000213337	0.99993
ANKRD40 ENSG00000154945	0.999935
ANKRD42 ENSG00000137494	0.999995
ANKRD44 ENSG00000065413	0.999954
ANKRD45 ENSG00000183831	1.00007
ANKRD46 ENSG00000186106	1.00003
ANKRD49 ENSG00000168876	0.999893
ANKRD50 ENSG00000151458	1.00002
ANKRD52 ENSG00000139645	0.99988
ANKRD53 ENSG00000144031	0.999878
ANKRD54 ENSG00000100124	0.999962
ANKRD55 ENSG00000164512	0.999992
ANKRD6 ENSG00000135299	1.00007
ANKRD61 ENSG00000157999	1.00011
ANKRD62 ENSG00000181626	0.999938
ANKRD65 ENSG00000235098	1.0001
ANKRD66 ENSG00000230062	0.999993
ANKRD7 ENSG00000106013	0.999982
ANKRD9 ENSG00000156381	0.999949
ANKS1A ENSG00000064999	1.00003
ANKS1B ENSG00000185046	0.999896
ANKS3 ENSG00000168096	1.00003
ANKS4B ENSG00000175311	0.999965
ANKS6 ENSG00000165138	0.999983
ANKUB1 ENSG00000206199	0.999964
ANKZF1 ENSG00000163516	0.999926
ANLN ENSG00000011426	1.00002
ANO1 ENSG00000131620	1.00009
ANO10 ENSG00000160746	1.00006
ANO2 ENSG00000047617	0.999985
ANO3 ENSG00000134343	0.999935
ANO4 ENSG00000151572	1.00008
ANO5 ENSG00000171714	1.00011
ANO6 ENSG00000177119	0.99999
ANO7 ENSG00000146205	0.999908
ANO8 ENSG00000074855	0.999979
ANO9 ENSG00000185101	0.999936
ANOS1 ENSG00000011201	0.999956
ANP32A ENSG00000140350	1.00006
ANP32B ENSG00000136938	0.999974
ANP32D ENSG00000139223	0.999978
ANP32E ENSG00000143401	1.00002
ANPEP ENSG00000166825	1.00003
ANTXR1 ENSG00000169604	0.999917
ANTXR2 ENSG00000163297	1.00004
ANTXRL ENSG00000274209	0.999987
ANXA1 ENSG00000135046	1.00002
ANXA10 ENSG00000109511	1.00007
ANXA11 ENSG00000122359	0.999946
ANXA13 ENSG00000104537	1.00006
ANXA2 ENSG00000182718	1.00008
ANXA2R ENSG00000177721	1.00001
ANXA3 ENSG00000138772	1
ANXA4 ENSG00000196975	1.00004
ANXA5 ENSG00000164111	0.999951
ANXA6 ENSG00000197043	0.999938
ANXA7 ENSG00000138279	1.00012
ANXA8 ENSG00000265190	0.999838
ANXA8L1 ENSG00000264230	1.00014
ANXA9 ENSG00000143412	0.999978
AOAH ENSG00000136250	0.999981
AOC1 ENSG00000002726	1.00012
AOC2 ENSG00000131480	0.999935
AOC3 ENSG00000131471	1.00011
AOX1 ENSG00000138356	1.00007
AP000275.65 ENSG00000265590	0.999971
AP000295.9 ENSG00000249624	1.00011
AP000304.12 ENSG00000249209	1.00002
AP000349.2 ENSG00000280178	1.00004
AP000350.10 ENSG00000251357	1.00003
AP000687.1 ENSG00000280170	0.999951
AP000721.4 ENSG00000256100	0.99989
AP000769.1 ENSG00000279576	0.999993
AP000866.1 ENSG00000279342	1.00006
AP001888.1 ENSG00000281781	0.999995
AP002962.1 ENSG00000279906	1.00001
AP006285.2 ENSG00000278919	1.00002
AP1AR ENSG00000138660	0.999965
AP1B1 ENSG00000100280	1
AP1G1 ENSG00000166747	1.00003
AP1G2 ENSG00000213983	0.99997
AP1M1 ENSG00000072958	1.00002
AP1M2 ENSG00000129354	0.999952
AP1S1 ENSG00000106367	0.999898
AP1S2 ENSG00000182287	0.999995
AP1S3 ENSG00000152056	0.999968
AP2A1 ENSG00000196961	0.99994
AP2A2 ENSG00000183020	0.999954
AP2B1 ENSG00000006125	1.00001
AP2M1 ENSG00000161203	0.999967
AP2S1 ENSG00000042753	0.999927
AP3B1 ENSG00000132842	1.00002
AP3B2 ENSG00000103723	1.0001
AP3D1 ENSG00000065000	0.99998
AP3M1 ENSG00000185009	0.999932
AP3M2 ENSG00000070718	0.99996
AP3S1 ENSG00000177879	0.999944
AP3S2 ENSG00000157823	0.99994
AP4B1 ENSG00000134262	1.00005
AP4E1 ENSG00000081014	0.999922
AP4M1 ENSG00000221838	0.999996
AP4S1 ENSG00000100478	1.00006
AP5B1 ENSG00000254470	1.00013
AP5M1 ENSG00000053770	0.999883
AP5S1 ENSG00000125843	0.999986
AP5Z1 ENSG00000242802	0.999974
APAF1 ENSG00000120868	1.00002
APBA1 ENSG00000107282	0.999897
APBA2 ENSG00000034053	0.999963
APBA3 ENSG00000011132	1.00005
APBB1 ENSG00000166313	1.00002
APBB1IP ENSG00000077420	1.00001
APBB2 ENSG00000163697	1.00002
APBB3 ENSG00000113108	0.999978
APC ENSG00000134982	1.00004
APC2 ENSG00000115266	0.999947
APCDD1 ENSG00000154856	0.999964
APCDD1L ENSG00000198768	1.00003
APCS ENSG00000132703	1.00004
APEH ENSG00000164062	1.00002
APELA ENSG00000248329	0.999977
APEX1 ENSG00000100823	0.999905
APEX2 ENSG00000169188	1.00004
APH1A ENSG00000117362	0.999989
APH1B ENSG00000138613	1.00004
API5 ENSG00000166181	1.00001
APIP ENSG00000149089	1.00004
APITD1 ENSG00000175279	0.999989
APITD1-CORT ENSG00000251503	1.00002
APLF ENSG00000169621	1.00004
APLN ENSG00000171388	1.00005
APLNR ENSG00000134817	1
APLP1 ENSG00000105290	0.999929
APLP2 ENSG00000084234	1.00003
APMAP ENSG00000101474	0.999994
APOA1 ENSG00000118137	0.999985
APOA2 ENSG00000158874	1.00004
APOB ENSG00000084674	1.00004
APOBEC1 ENSG00000111701	1.00003
APOBEC2 ENSG00000124701	1.00002
APOBEC3A ENSG00000128383	1.00004
APOBEC3B ENSG00000179750	0.999924
APOBEC3C ENSG00000244509	0.999948
APOBEC3D ENSG00000243811	1.00004
APOBEC3F ENSG00000128394	1.00007
APOBEC3G ENSG00000239713	0.999992
APOBEC3H ENSG00000100298	0.999913
APOBEC4 ENSG00000173627	0.999936
APOBR ENSG00000184730	1.00001
APOC1 ENSG00000130208	0.999938
APOC2 ENSG00000234906	1.00008
APOC3 ENSG00000110245	0.999959
APOC4 ENSG00000267467	1.00004
APOD ENSG00000189058	1.00007
APOE ENSG00000130203	0.999957
APOF ENSG00000175336	0.999987
APOH ENSG00000091583	0.999985
APOL1 ENSG00000100342	1.00002
APOL2 ENSG00000128335	1.00002
APOL3 ENSG00000128284	0.999977
APOL4 ENSG00000100336	1.00003
APOL6 ENSG00000221963	0.99995
APOLD1 ENSG00000178878	1.00005
APOM ENSG00000204444	1.00003
APOO ENSG00000184831	1.00002
APOOL ENSG00000155008	1.00004
APP ENSG00000142192	1.00008
APPBP2 ENSG00000062725	1.00005
APPL1 ENSG00000157500	0.99996
APPL2 ENSG00000136044	1.00003
APRT ENSG00000198931	0.999932
APTX ENSG00000137074	1.00005
AQP1 ENSG00000240583	1.00007
AQP10 ENSG00000143595	1.00007
AQP11 ENSG00000178301	0.999978
AQP12A ENSG00000184945	1.00004
AQP12B ENSG00000185176	1.00001
AQP2 ENSG00000167580	0.99994
AQP3 ENSG00000165272	1.00009
AQP4 ENSG00000171885	1.00001
AQP5 ENSG00000161798	0.999977
AQP6 ENSG00000086159	0.999933
AQP7 ENSG00000165269	1.00001
AQP8 ENSG00000103375	1.00005
AQP9 ENSG00000103569	0.999982
AQR ENSG00000021776	0.999898
AR ENSG00000169083	0.999932
ARAF ENSG00000078061	1.00003
ARAP1 ENSG00000186635	0.999989
ARAP2 ENSG00000047365	1.00002
ARAP3 ENSG00000120318	0.999993
ARC ENSG00000198576	0.999995
ARCN1 ENSG00000095139	0.999985
AREG ENSG00000109321	0.999924
AREL1 ENSG00000119682	1.00001
ARF1 ENSG00000143761	0.99999
ARF3 ENSG00000134287	1.00009
ARF4 ENSG00000168374	0.999973
ARF5 ENSG00000004059	0.999952
ARF6 ENSG00000165527	0.999947
ARFGAP1 ENSG00000101199	0.999984
ARFGAP2 ENSG00000149182	0.999909
ARFGAP3 ENSG00000242247	1.00003
ARFGEF1 ENSG00000066777	1.00004
ARFGEF2 ENSG00000124198	1.00005
ARFGEF3 ENSG00000112379	1.00003
ARFIP1 ENSG00000164144	0.999994
ARFIP2 ENSG00000132254	1.00005
ARFRP1 ENSG00000101246	0.999963
ARG1 ENSG00000118520	1
ARG2 ENSG00000081181	0.999947
ARGFX ENSG00000186103	1.00001
ARGLU1 ENSG00000134884	0.999916
ARHGAP1 ENSG00000175220	0.99999
ARHGAP10 ENSG00000071205	0.999955
ARHGAP11A ENSG00000198826	0.99987
ARHGAP11B ENSG00000187951	1.00005
ARHGAP12 ENSG00000165322	1.00002
ARHGAP15 ENSG00000075884	1.00001
ARHGAP17 ENSG00000140750	1.00001
ARHGAP18 ENSG00000146376	0.999953
ARHGAP19 ENSG00000213390	0.999912
ARHGAP20 ENSG00000137727	1.00004
ARHGAP21 ENSG00000107863	1.00006
ARHGAP22 ENSG00000128805	1.00002
ARHGAP23 ENSG00000275832	1.00004
ARHGAP24 ENSG00000138639	0.999948
ARHGAP25 ENSG00000163219	0.999994
ARHGAP26 ENSG00000145819	1.00003
ARHGAP27 ENSG00000159314	1.00007
ARHGAP28 ENSG00000088756	0.999935
ARHGAP29 ENSG00000137962	1.00004
ARHGAP30 ENSG00000186517	1.00001
ARHGAP31 ENSG00000031081	1.00002
ARHGAP32 ENSG00000134909	0.99986
ARHGAP33 ENSG00000004777	0.999983
ARHGAP35 ENSG00000160007	0.999983
ARHGAP36 ENSG00000147256	1.00005
ARHGAP39 ENSG00000147799	0.999996
ARHGAP4 ENSG00000089820	0.999969
ARHGAP40 ENSG00000124143	0.999984
ARHGAP42 ENSG00000165895	1.00001
ARHGAP44 ENSG00000006740	1.00006
ARHGAP45 ENSG00000180448	0.99987
ARHGAP5 ENSG00000100852	0.999948
ARHGAP6 ENSG00000047648	1
ARHGAP8 ENSG00000241484	1.00006
ARHGAP9 ENSG00000123329	0.999949
ARHGDIA ENSG00000141522	1.0001
ARHGDIB ENSG00000111348	1.00008
ARHGDIG ENSG00000242173	0.999984
ARHGEF1 ENSG00000076928	0.999975
ARHGEF10 ENSG00000104728	1.00008
ARHGEF10L ENSG00000074964	0.999995
ARHGEF11 ENSG00000132694	0.999962
ARHGEF12 ENSG00000196914	1.00008
ARHGEF15 ENSG00000198844	0.999986
ARHGEF16 ENSG00000130762	1.00002
ARHGEF17 ENSG00000110237	0.999922
ARHGEF18 ENSG00000104880	0.999949
ARHGEF19 ENSG00000142632	1.00001
ARHGEF2 ENSG00000116584	1.00002
ARHGEF25 ENSG00000240771	0.999937
ARHGEF26 ENSG00000114790	0.999932
ARHGEF28 ENSG00000214944	1.00006
ARHGEF3 ENSG00000163947	0.999969
ARHGEF33 ENSG00000214694	1.00004
ARHGEF35 ENSG00000213214	1.00011
ARHGEF37 ENSG00000183111	0.999951
ARHGEF38 ENSG00000236699	1.00001
ARHGEF39 ENSG00000137135	0.999988
ARHGEF4 ENSG00000136002	0.999975
ARHGEF40 ENSG00000165801	1.00004
ARHGEF5 ENSG00000050327	1.00005
ARHGEF6 ENSG00000129675	0.99998
ARHGEF7 ENSG00000102606	0.999995
ARHGEF9 ENSG00000131089	0.999958
ARID1A ENSG00000117713	1.00009
ARID1B ENSG00000049618	1
ARID2 ENSG00000189079	1.00005
ARID3A ENSG00000116017	0.999963
ARID3B ENSG00000179361	0.999957
ARID4A ENSG00000032219	0.999966
ARID4B ENSG00000054267	1
ARID5A ENSG00000196843	1.00002
ARID5B ENSG00000150347	1.00007
ARIH1 ENSG00000166233	1.00006
ARIH2 ENSG00000177479	1.00002
ARIH2OS ENSG00000221883	0.999994
ARL1 ENSG00000120805	1
ARL10 ENSG00000175414	0.999994
ARL11 ENSG00000152213	0.999937
ARL13B ENSG00000169379	0.999996
ARL14 ENSG00000179674	1.00005
ARL14EP ENSG00000152219	1.00006
ARL15 ENSG00000185305	1.00001
ARL16 ENSG00000214087	0.999982
ARL17A ENSG00000185829	1
ARL17B ENSG00000228696	1.00009
ARL2 ENSG00000213465	0.99994
ARL2BP ENSG00000102931	0.999986
ARL3 ENSG00000138175	1.00003
ARL4A ENSG00000122644	1.00012
ARL4C ENSG00000188042	0.999967
ARL4D ENSG00000175906	0.999981
ARL5A ENSG00000162980	0.999958
ARL5B ENSG00000165997	1.00011
ARL5C ENSG00000141748	1.00001
ARL6 ENSG00000113966	1
ARL6IP1 ENSG00000170540	0.999963
ARL6IP4 ENSG00000182196	1.00002
ARL6IP5 ENSG00000144746	1.00009
ARL6IP6 ENSG00000177917	1.00006
ARL8A ENSG00000143862	1.00012
ARL8B ENSG00000134108	1.00002
ARL9 ENSG00000196503	1.00001
ARMC1 ENSG00000104442	0.999988
ARMC10 ENSG00000170632	1.00009
ARMC12 ENSG00000157343	1.00005
ARMC2 ENSG00000118690	1.00001
ARMC3 ENSG00000165309	1.00001
ARMC4 ENSG00000169126	0.999967
ARMC5 ENSG00000140691	0.999959
ARMC6 ENSG00000105676	0.999995
ARMC7 ENSG00000125449	0.999932
ARMC8 ENSG00000114098	0.999926
ARMC9 ENSG00000135931	0.99998
ARMCX1 ENSG00000126947	1.00004
ARMCX2 ENSG00000184867	1.0001
ARMCX3 ENSG00000102401	1.00003
ARMCX4 ENSG00000196440	0.999976
ARMCX5 ENSG00000125962	1.00001
ARMCX6 ENSG00000198960	1.00001
ARMS2 ENSG00000254636	0.99994
ARMT1 ENSG00000146476	1.00007
ARNT ENSG00000143437	1
ARNT2 ENSG00000172379	0.999977
ARNTL ENSG00000133794	0.999979
ARNTL2 ENSG00000029153	0.999892
ARPC1A ENSG00000241685	1.00004
ARPC1B ENSG00000130429	1.0001
ARPC2 ENSG00000163466	1.00006
ARPC3 ENSG00000111229	0.999971
ARPC4 ENSG00000241553	1.00001
ARPC5 ENSG00000162704	0.999972
ARPC5L ENSG00000136950	0.999994
ARPIN ENSG00000242498	0.999893
ARPP19 ENSG00000128989	0.999959
ARPP21 ENSG00000172995	1.00004
ARRB1 ENSG00000137486	0.999994
ARRB2 ENSG00000141480	1
ARRDC1 ENSG00000197070	1
ARRDC2 ENSG00000105643	0.999973
ARRDC3 ENSG00000113369	1.00003
ARRDC4 ENSG00000140450	1.00001
ARRDC5 ENSG00000205784	0.999948
ARSA ENSG00000100299	1.00007
ARSB ENSG00000113273	0.999924
ARSD ENSG00000006756	0.999908
ARSE ENSG00000157399	1.00007
ARSF ENSG00000062096	1.00012
ARSG ENSG00000141337	1.00007
ARSI ENSG00000183876	0.999975
ARSJ ENSG00000180801	1.00006
ARSK ENSG00000164291	1.00001
ART3 ENSG00000156219	0.999913
ART4 ENSG00000111339	1.00003
ART5 ENSG00000167311	0.999949
ARTN ENSG00000117407	1.00004
ARV1 ENSG00000173409	1
ARVCF ENSG00000099889	0.999901
ARX ENSG00000004848	1.00005
AS3MT ENSG00000214435	0.999976
ASAH1 ENSG00000104763	1.00004
ASAH2 ENSG00000188611	0.999975
ASAH2B ENSG00000204147	0.999943
ASAP1 ENSG00000153317	0.999961
ASAP2 ENSG00000151693	0.999991
ASAP3 ENSG00000088280	1.00002
ASB1 ENSG00000065802	0.999965
ASB10 ENSG00000146926	1.00008
ASB11 ENSG00000165192	1.00004
ASB12 ENSG00000198881	1.00004
ASB13 ENSG00000196372	1.00009
ASB14 ENSG00000239388	0.999989
ASB15 ENSG00000146809	1.00004
ASB16 ENSG00000161664	1.00004
ASB17 ENSG00000154007	1.00003
ASB18 ENSG00000182177	0.999994
ASB2 ENSG00000100628	1.0001
ASB3 ENSG00000115239	1.00009
ASB4 ENSG00000005981	1.00003
ASB5 ENSG00000164122	0.999927
ASB6 ENSG00000148331	1.00006
ASB7 ENSG00000183475	0.999971
ASB8 ENSG00000177981	1
ASB9 ENSG00000102048	0.999951
ASCC1 ENSG00000138303	0.999939
ASCC2 ENSG00000100325	0.999891
ASCC3 ENSG00000112249	1.00003
ASCL1 ENSG00000139352	1.00006
ASCL2 ENSG00000183734	1
ASCL3 ENSG00000176009	0.99993
ASCL4 ENSG00000187855	0.999969
ASCL5 ENSG00000232237	0.999962
ASF1A ENSG00000111875	0.999979
ASF1B ENSG00000105011	0.999999
ASGR1 ENSG00000141505	1.00005
ASGR2 ENSG00000161944	0.999839
ASH1L ENSG00000116539	0.999995
ASH2L ENSG00000129691	1.00005
ASIC1 ENSG00000110881	0.999979
ASIC2 ENSG00000108684	1.00001
ASIC3 ENSG00000213199	1.00002
ASIC4 ENSG00000072182	0.999983
ASIC5 ENSG00000256394	0.99999
ASIP ENSG00000101440	1
ASL ENSG00000126522	1.00007
ASMT ENSG00000196433	1.00005
ASMTL ENSG00000169093	0.999937
ASNA1 ENSG00000198356	1
ASNS ENSG00000070669	0.999988
ASNSD1 ENSG00000138381	1.0001
ASPA ENSG00000108381	1.00004
ASPDH ENSG00000204653	1.00006
ASPG ENSG00000166183	0.999917
ASPH ENSG00000198363	0.999963
ASPHD1 ENSG00000174939	0.999984
ASPHD2 ENSG00000128203	1.00002
ASPM ENSG00000066279	1.00004
ASPN ENSG00000106819	0.999973
ASPRV1 ENSG00000244617	0.999949
ASPSCR1 ENSG00000169696	0.999939
ASRGL1 ENSG00000162174	1.00018
ASS1 ENSG00000130707	0.999986
ASTE1 ENSG00000034533	0.99997
ASTN1 ENSG00000152092	1.00003
ASTN2 ENSG00000148219	1.00001
ASUN ENSG00000064102	1.00006
ASXL1 ENSG00000171456	0.999985
ASXL2 ENSG00000143970	1.00003
ASXL3 ENSG00000141431	1.00001
ASZ1 ENSG00000154438	0.999935
ATAD1 ENSG00000138138	0.999969
ATAD2 ENSG00000156802	0.999911
ATAD2B ENSG00000119778	0.99998
ATAD3A ENSG00000197785	0.99998
ATAD3B ENSG00000160072	1.00001
ATAD3C ENSG00000215915	1
ATAD5 ENSG00000176208	0.999997
ATAT1 ENSG00000137343	1.00006
ATCAY ENSG00000167654	0.99993
ATE1 ENSG00000107669	1.00011
ATF1 ENSG00000123268	1.00004
ATF2 ENSG00000115966	0.999904
ATF3 ENSG00000162772	1.00008
ATF4 ENSG00000128272	1.0001
ATF5 ENSG00000169136	0.999955
ATF6 ENSG00000118217	0.999928
ATF6B ENSG00000213676	0.999836
ATF7 ENSG00000170653	1.00001
ATF7IP ENSG00000171681	1.00002
ATF7IP2 ENSG00000166669	0.999826
ATG10 ENSG00000152348	0.999988
ATG101 ENSG00000123395	0.999924
ATG12 ENSG00000145782	0.999966
ATG13 ENSG00000175224	0.999972
ATG14 ENSG00000126775	0.999956
ATG16L1 ENSG00000085978	0.999981
ATG16L2 ENSG00000168010	1.00005
ATG2A ENSG00000110046	0.999986
ATG2B ENSG00000066739	0.999975
ATG3 ENSG00000144848	1.00001
ATG4A ENSG00000101844	0.999826
ATG4B ENSG00000168397	0.999957
ATG4C ENSG00000125703	1.00007
ATG4D ENSG00000130734	0.999939
ATG5 ENSG00000057663	1.00004
ATG7 ENSG00000197548	0.999975
ATG9A ENSG00000198925	1.00003
ATG9B ENSG00000181652	1.00008
ATHL1 ENSG00000142102	1.00005
ATIC ENSG00000138363	1.00006
ATL1 ENSG00000198513	0.999922
ATL2 ENSG00000119787	0.99996
ATL3 ENSG00000184743	1.00009
ATM ENSG00000149311	0.99997
ATMIN ENSG00000166454	1.00004
ATN1 ENSG00000111676	0.999948
ATOH1 ENSG00000172238	1.00011
ATOH7 ENSG00000179774	0.99994
ATOH8 ENSG00000168874	1.00003
ATOX1 ENSG00000177556	0.999906
ATP10A ENSG00000206190	0.999976
ATP10B ENSG00000118322	0.999975
ATP10D ENSG00000145246	1.00004
ATP11A ENSG00000068650	0.9999
ATP11B ENSG00000058063	0.999955
ATP11C ENSG00000101974	1.00001
ATP12A ENSG00000075673	0.999864
ATP13A1 ENSG00000105726	1.00006
ATP13A2 ENSG00000159363	1.00007
ATP13A3 ENSG00000133657	0.999968
ATP13A4 ENSG00000127249	0.999977
ATP13A5 ENSG00000187527	1.00002
ATP1A1 ENSG00000163399	0.999932
ATP1A2 ENSG00000018625	1.00003
ATP1A3 ENSG00000105409	0.999958
ATP1A4 ENSG00000132681	0.999922
ATP1B1 ENSG00000143153	0.99998
ATP1B2 ENSG00000129244	0.999924
ATP1B3 ENSG00000069849	1.00001
ATP1B4 ENSG00000101892	1.00004
ATP23 ENSG00000166896	0.999994
ATP2A1 ENSG00000196296	1.00005
ATP2A2 ENSG00000174437	0.999942
ATP2A3 ENSG00000074370	0.999966
ATP2B1 ENSG00000070961	0.99998
ATP2B2 ENSG00000157087	1.00013
ATP2B3 ENSG00000067842	0.999995
ATP2B4 ENSG00000058668	0.999996
ATP2C1 ENSG00000017260	1.00005
ATP2C2 ENSG00000064270	1.00007
ATP4A ENSG00000105675	1.00001
ATP4B ENSG00000186009	0.999946
ATP5J2-PTCD1 ENSG00000248919	0.999926
ATP5SL ENSG00000105341	0.999998
ATP6AP1 ENSG00000071553	1.00003
ATP6AP1L ENSG00000205464	1.00008
ATP6AP2 ENSG00000182220	0.999969
ATP6V0A1 ENSG00000033627	1.00004
ATP6V0A2 ENSG00000185344	1.00004
ATP6V0A4 ENSG00000105929	0.999987
ATP6V0B ENSG00000117410	1.00007
ATP6V0C ENSG00000185883	1.00006
ATP6V0D1 ENSG00000159720	0.999924
ATP6V0D2 ENSG00000147614	1.00014
ATP6V0E1 ENSG00000113732	1.00009
ATP6V0E2 ENSG00000171130	0.999951
ATP6V1A ENSG00000114573	1.0001
ATP6V1B1 ENSG00000116039	1.00002
ATP6V1B2 ENSG00000147416	1.00004
ATP6V1C1 ENSG00000155097	1.00001
ATP6V1C2 ENSG00000143882	0.999952
ATP6V1D ENSG00000100554	1.00016
ATP6V1E1 ENSG00000131100	0.999938
ATP6V1E2 ENSG00000250565	0.999943
ATP6V1F ENSG00000128524	1
ATP6V1G1 ENSG00000136888	0.999996
ATP6V1G2 ENSG00000213760	0.999965
ATP6V1G3 ENSG00000151418	1
ATP6V1H ENSG00000047249	1.00004
ATP7A ENSG00000165240	0.999951
ATP7B ENSG00000123191	1.00004
ATP8A1 ENSG00000124406	0.999954
ATP8A2 ENSG00000132932	0.999948
ATP8B1 ENSG00000081923	1.00007
ATP8B2 ENSG00000143515	1.00006
ATP8B3 ENSG00000130270	1.00006
ATP8B4 ENSG00000104043	1.00003
ATP9A ENSG00000054793	0.999991
ATP9B ENSG00000166377	1.00002
ATPIF1 ENSG00000130770	1.00005
ATR ENSG00000175054	1.00009
ATRAID ENSG00000138085	0.999966
ATRIP ENSG00000164053	1.00005
ATRIP ENSG00000282827	0.999934
ATRN ENSG00000088812	1.00001
ATRNL1 ENSG00000107518	1.00004
ATRX ENSG00000085224	0.999994
ATXN1 ENSG00000124788	1.00003
ATXN10 ENSG00000130638	1.00001
ATXN1L ENSG00000224470	1.00005
ATXN2 ENSG00000204842	1.00009
ATXN2L ENSG00000168488	1.00003
ATXN3 ENSG00000066427	0.99996
ATXN3L ENSG00000123594	0.999956
ATXN7 ENSG00000163635	0.999893
ATXN7L1 ENSG00000146776	1
ATXN7L2 ENSG00000162650	0.999981
ATXN7L3 ENSG00000087152	0.999968
ATXN7L3B ENSG00000253719	1.00011
AUH ENSG00000148090	0.999917
AUNIP ENSG00000127423	0.999989
AUP1 ENSG00000115307	0.999979
AURKA ENSG00000087586	1.00003
AURKAIP1 ENSG00000175756	1.00003
AURKB ENSG00000178999	0.999988
AURKC ENSG00000105146	1
AUTS2 ENSG00000158321	1.00006
AVEN ENSG00000169857	0.999974
AVIL ENSG00000135407	0.99994
AVL9 ENSG00000105778	1.00004
AVP ENSG00000101200	1.00014
AVPI1 ENSG00000119986	1.00002
AVPR1A ENSG00000166148	0.999918
AVPR1B ENSG00000198049	1.00014
AVPR2 ENSG00000126895	1.00001
AXDND1 ENSG00000162779	1.00006
AXIN1 ENSG00000103126	1.00011
AXIN2 ENSG00000168646	0.999996
AXL ENSG00000167601	1.00001
AZGP1 ENSG00000160862	1.00006
AZI2 ENSG00000163512	0.999973
AZIN1 ENSG00000155096	1.00002
AZIN2 ENSG00000142920	1.00018
AZU1 ENSG00000172232	0.999991
B2M ENSG00000166710	1.00011
B3GALNT1 ENSG00000169255	1.00002
B3GALNT2 ENSG00000162885	0.999986
B3GALT1 ENSG00000172318	0.999928
B3GALT2 ENSG00000162630	1.00009
B3GALT4 ENSG00000235863	1
B3GALT5 ENSG00000183778	1.00002
B3GALT6 ENSG00000176022	0.999994
B3GAT1 ENSG00000109956	1
B3GAT2 ENSG00000112309	1.00004
B3GAT3 ENSG00000149541	0.999993
B3GLCT ENSG00000187676	0.999934
B3GNT2 ENSG00000170340	1.00002
B3GNT3 ENSG00000179913	0.999962
B3GNT4 ENSG00000176383	0.99988
B3GNT5 ENSG00000176597	0.999906
B3GNT6 ENSG00000198488	1.00005
B3GNT7 ENSG00000156966	1.00001
B3GNT8 ENSG00000177191	1.00002
B3GNT9 ENSG00000237172	0.999915
B3GNTL1 ENSG00000175711	1.00002
B4GALNT1 ENSG00000135454	0.999926
B4GALNT2 ENSG00000167080	0.999978
B4GALNT3 ENSG00000139044	0.999935
B4GALNT4 ENSG00000182272	0.999997
B4GALT1 ENSG00000086062	0.999935
B4GALT2 ENSG00000117411	1.00014
B4GALT3 ENSG00000158850	0.999968
B4GALT4 ENSG00000121578	1.00002
B4GALT5 ENSG00000158470	1.00005
B4GALT6 ENSG00000118276	1
B4GALT7 ENSG00000027847	0.999988
B4GAT1 ENSG00000174684	0.999955
B9D1 ENSG00000108641	0.999907
B9D2 ENSG00000123810	0.99994
BAALC ENSG00000164929	0.999913
BAAT ENSG00000136881	1.00004
BABAM1 ENSG00000105393	0.999925
BACE1 ENSG00000186318	1.00005
BACE2 ENSG00000182240	1.00004
BACH1 ENSG00000156273	0.99998
BACH2 ENSG00000112182	1.00007
BAD ENSG00000002330	0.999987
BAG1 ENSG00000107262	1.00011
BAG2 ENSG00000112208	0.999948
BAG3 ENSG00000151929	1.0001
BAG4 ENSG00000156735	1
BAG5 ENSG00000166170	1.00001
BAG6 ENSG00000204463	0.999967
BAHCC1 ENSG00000266074	0.999963
BAHD1 ENSG00000140320	1.00002
BAIAP2 ENSG00000175866	1
BAIAP2L1 ENSG00000006453	0.999862
BAIAP2L2 ENSG00000128298	0.999954
BAIAP3 ENSG00000007516	1.00006
BAK1 ENSG00000030110	1.00009
BAMBI ENSG00000095739	0.999933
BANF1 ENSG00000175334	1.00011
BANF2 ENSG00000125888	0.999984
BANK1 ENSG00000153064	1.00002
BANP ENSG00000172530	0.999991
BAP1 ENSG00000163930	0.999975
BARD1 ENSG00000138376	0.999991
BARHL2 ENSG00000143032	0.999952
BARX1 ENSG00000131668	0.999917
BARX2 ENSG00000043039	0.999898
BASP1 ENSG00000176788	0.999961
BATF ENSG00000156127	0.999847
BATF2 ENSG00000168062	0.999862
BATF3 ENSG00000123685	1.00015
BAX ENSG00000087088	0.999954
BAZ1A ENSG00000198604	0.999943
BAZ1B ENSG00000009954	0.999975
BAZ2A ENSG00000076108	0.999939
BAZ2B ENSG00000123636	1
BBC3 ENSG00000105327	0.999971
BBIP1 ENSG00000214413	1.00002
BBOF1 ENSG00000119636	0.999921
BBOX1 ENSG00000129151	1.00001
BBS1 ENSG00000174483	1.00001
BBS10 ENSG00000179941	1.00003
BBS12 ENSG00000181004	1
BBS2 ENSG00000125124	0.999897
BBS4 ENSG00000140463	0.999926
BBS5 ENSG00000163093	1
BBS7 ENSG00000138686	0.999863
BBS9 ENSG00000122507	0.999907
BBX ENSG00000114439	0.99999
BCAM ENSG00000187244	1.00002
BCAN ENSG00000132692	0.999979
BCAP29 ENSG00000075790	0.999933
BCAP31 ENSG00000185825	0.999933
BCAR1 ENSG00000050820	1.00003
BCAR3 ENSG00000137936	0.999931
BCAS1 ENSG00000064787	1
BCAS2 ENSG00000116752	1.00001
BCAS3 ENSG00000141376	0.999952
BCAS4 ENSG00000124243	1.00001
BCAT1 ENSG00000060982	1.00003
BCAT2 ENSG00000105552	0.999999
BCCIP ENSG00000107949	0.999938
BCDIN3D ENSG00000186666	0.999956
BCHE ENSG00000114200	0.999919
BCKDHA ENSG00000248098	1.00003
BCKDHB ENSG00000083123	1.00004
BCKDK ENSG00000103507	0.999929
BCL10 ENSG00000142867	1.00002
BCL11A ENSG00000119866	1.00005
BCL11B ENSG00000127152	1.00009
BCL2 ENSG00000171791	1.00004
BCL2A1 ENSG00000140379	1
BCL2L1 ENSG00000171552	1.00001
BCL2L10 ENSG00000137875	0.999927
BCL2L11 ENSG00000153094	1.00002
BCL2L12 ENSG00000126453	1.00001
BCL2L13 ENSG00000099968	0.999979
BCL2L14 ENSG00000121380	0.999966
BCL2L15 ENSG00000188761	1.00004
BCL2L2 ENSG00000129473	0.999956
BCL2L2-PABPN1 ENSG00000258643	0.999984
BCL3 ENSG00000069399	1.00007
BCL6 ENSG00000113916	1.00007
BCL6B ENSG00000161940	0.999985
BCL7A ENSG00000110987	0.999996
BCL7B ENSG00000106635	1.00001
BCL7C ENSG00000099385	1.00006
BCL9 ENSG00000116128	0.999991
BCL9L ENSG00000186174	0.999985
BCLAF1 ENSG00000029363	1.00003
BCO1 ENSG00000135697	0.999956
BCO2 ENSG00000197580	0.999993
BCOR ENSG00000183337	0.999996
BCORL1 ENSG00000085185	1.00001
BCR ENSG00000186716	0.999987
BCS1L ENSG00000074582	0.999935
BDH1 ENSG00000161267	1.00007
BDH2 ENSG00000164039	0.999972
BDKRB1 ENSG00000100739	0.999961
BDKRB2 ENSG00000168398	0.999982
BDNF ENSG00000176697	1.00008
BDP1 ENSG00000145734	0.999972
BEAN1 ENSG00000166546	0.999913
BECN1 ENSG00000126581	0.999998
BEGAIN ENSG00000183092	1.00009
BEND2 ENSG00000177324	1.00001
BEND3 ENSG00000178409	0.999889
BEND4 ENSG00000188848	0.999994
BEND5 ENSG00000162373	1
BEND6 ENSG00000151917	0.999917
BEND7 ENSG00000165626	1.00012
BEST1 ENSG00000167995	1.00002
BEST2 ENSG00000039987	1.00004
BEST3 ENSG00000127325	0.999941
BEST4 ENSG00000142959	1.00002
BET1 ENSG00000105829	1.00009
BET1L ENSG00000177951	0.999953
BEX1 ENSG00000133169	1
BEX2 ENSG00000133134	1.00008
BEX3 ENSG00000166681	1.00011
BEX4 ENSG00000102409	0.99998
BEX5 ENSG00000184515	0.99998
BFAR ENSG00000103429	0.99992
BFSP1 ENSG00000125864	1.00006
BFSP2 ENSG00000170819	0.999998
BGLAP ENSG00000242252	1.00005
BGN ENSG00000182492	1.00002
BHLHA15 ENSG00000180535	1
BHLHB9 ENSG00000198908	0.999962
BHLHE22 ENSG00000180828	1.00002
BHLHE40 ENSG00000134107	1.00004
BHLHE41 ENSG00000123095	1.00001
BHMG1 ENSG00000237452	0.999954
BHMT ENSG00000145692	0.999992
BHMT2 ENSG00000132840	0.999922
BICC1 ENSG00000122870	1.00003
BICD1 ENSG00000151746	0.99994
BICD2 ENSG00000185963	1
BICDL1 ENSG00000135127	0.999945
BICDL2 ENSG00000162069	1.00001
BID ENSG00000015475	1.00003
BIK ENSG00000100290	1.00003
BIN1 ENSG00000136717	0.999924
BIN2 ENSG00000110934	0.999806
BIN3 ENSG00000147439	1.00006
BIRC2 ENSG00000110330	1.00003
BIRC3 ENSG00000023445	0.999943
BIRC5 ENSG00000089685	0.99999
BIRC6 ENSG00000115760	0.999887
BIRC7 ENSG00000101197	1.00005
BIVM ENSG00000134897	0.999965
BLCAP ENSG00000166619	0.999855
BLK ENSG00000136573	0.999953
BLM ENSG00000197299	0.999936
BLMH ENSG00000108578	1.00013
BLNK ENSG00000095585	0.999943
BLOC1S1 ENSG00000135441	1.00003
BLOC1S2 ENSG00000196072	1.00004
BLOC1S3 ENSG00000189114	0.999981
BLOC1S4 ENSG00000186222	1.00003
BLOC1S5 ENSG00000188428	0.999994
BLOC1S6 ENSG00000104164	1.00006
BLVRA ENSG00000106605	0.999986
BLVRB ENSG00000090013	1.00003
BLZF1 ENSG00000117475	1.00006
BMF ENSG00000104081	1.00002
BMI1 ENSG00000168283	0.999984
BMP1 ENSG00000168487	0.999999
BMP10 ENSG00000163217	1.00001
BMP2 ENSG00000125845	1.00004
BMP2K ENSG00000138756	0.999929
BMP3 ENSG00000152785	0.999926
BMP4 ENSG00000125378	1.00006
BMP5 ENSG00000112175	0.999984
BMP6 ENSG00000153162	1.00005
BMP7 ENSG00000101144	1.00006
BMP8A ENSG00000183682	0.999992
BMP8B ENSG00000116985	0.999967
BMPER ENSG00000164619	1.00004
BMPR1A ENSG00000107779	0.999979
BMPR1B ENSG00000138696	0.999973
BMPR2 ENSG00000204217	0.999995
BMS1 ENSG00000165733	1.00005
BMT2 ENSG00000164603	1.00007
BMX ENSG00000102010	1.00006
BNC1 ENSG00000169594	1.00006
BNC2 ENSG00000173068	1.00001
BNIP1 ENSG00000113734	1.00001
BNIP2 ENSG00000140299	0.999954
BNIP3 ENSG00000176171	0.999934
BNIP3L ENSG00000104765	0.999999
BNIPL ENSG00000163141	1.00006
BOC ENSG00000144857	1.00001
BOD1 ENSG00000145919	1.00006
BOD1L1 ENSG00000038219	0.999943
BOD1L2 ENSG00000228075	1.00013
BOK ENSG00000176720	0.999989
BOLA1 ENSG00000178096	0.999975
BOLA2B ENSG00000169627	1.00007
BOLA3 ENSG00000163170	1.00001
BOLL ENSG00000152430	1.00004
BOP1 ENSG00000261236	0.999917
BORA ENSG00000136122	0.999923
BORCS5 ENSG00000165714	0.999866
BORCS6 ENSG00000196544	1.00004
BORCS7 ENSG00000166275	0.999998
BORCS8 ENSG00000254901	0.999994
BORCS8-MEF2B ENSG00000064489	0.999976
BPGM ENSG00000172331	1.00002
BPHL ENSG00000137274	1.00004
BPI ENSG00000101425	1.00004
BPIFA1 ENSG00000198183	1.00015
BPIFA2 ENSG00000131050	1.00001
BPIFB1 ENSG00000125999	0.999944
BPIFB2 ENSG00000078898	1.00007
BPIFB4 ENSG00000186191	1.00009
BPIFC ENSG00000184459	1.00006
BPNT1 ENSG00000162813	0.999982
BPTF ENSG00000171634	0.999969
BRAF ENSG00000157764	0.99991
BRAP ENSG00000089234	0.999923
BRAT1 ENSG00000106009	0.999898
BRCA1 ENSG00000012048	1.00002
BRCA2 ENSG00000139618	1.00011
BRCC3 ENSG00000185515	0.999986
BRD1 ENSG00000100425	1.00007
BRD2 ENSG00000204256	0.999983
BRD3 ENSG00000169925	1.00002
BRD4 ENSG00000141867	0.999887
BRD7 ENSG00000166164	1.00005
BRD8 ENSG00000112983	1.00009
BRD9 ENSG00000028310	1.00008
BRDT ENSG00000137948	1.00002
BRE ENSG00000158019	1.00002
BRF1 ENSG00000185024	1.00001
BRF2 ENSG00000104221	1.00006
BRI3 ENSG00000164713	1.00004
BRI3BP ENSG00000184992	1.0001
BRICD5 ENSG00000182685	1.00001
BRINP1 ENSG00000078725	1.00006
BRINP2 ENSG00000198797	0.999992
BRINP3 ENSG00000162670	1
BRIP1 ENSG00000136492	0.999886
BRIX1 ENSG00000113460	1.00007
BRK1 ENSG00000254999	0.999997
BRMS1 ENSG00000174744	0.99999
BRMS1L ENSG00000100916	0.999998
BROX ENSG00000162819	0.999967
BRPF1 ENSG00000156983	0.999971
BRPF3 ENSG00000096070	1.00004
BRS3 ENSG00000102239	1.00002
BRSK1 ENSG00000160469	0.99993
BRSK2 ENSG00000174672	1.00005
BRWD1 ENSG00000185658	0.999989
BRWD3 ENSG00000165288	0.999959
BSCL2 ENSG00000168000	0.999862
BSDC1 ENSG00000160058	0.999976
BSG ENSG00000172270	1.00002
BSN ENSG00000164061	1.00003
BSND ENSG00000162399	0.999941
BSPH1 ENSG00000188334	0.99991
BSPRY ENSG00000119411	1.00005
BST1 ENSG00000109743	1.00001
BST2 ENSG00000130303	0.999938
BTAF1 ENSG00000095564	0.999946
BTBD1 ENSG00000064726	1.00008
BTBD10 ENSG00000148925	1.00004
BTBD11 ENSG00000151136	1.00005
BTBD16 ENSG00000138152	1.00002
BTBD18 ENSG00000233436	0.999908
BTBD19 ENSG00000222009	0.999883
BTBD2 ENSG00000133243	0.999974
BTBD3 ENSG00000132640	1
BTBD6 ENSG00000184887	1.00001
BTBD7 ENSG00000011114	1.00009
BTBD8 ENSG00000189195	1.00004
BTBD9 ENSG00000183826	0.999994
BTC ENSG00000174808	0.999967
BTD ENSG00000169814	0.999986
BTF3 ENSG00000145741	0.999962
BTF3L4 ENSG00000134717	1.00003
BTG1 ENSG00000133639	0.999942
BTG2 ENSG00000159388	0.999944
BTG3 ENSG00000154640	1
BTG4 ENSG00000137707	1.00001
BTK ENSG00000010671	1.00008
BTLA ENSG00000186265	0.999932
BTN1A1 ENSG00000124557	0.999986
BTN2A1 ENSG00000112763	1.00007
BTN2A2 ENSG00000124508	1.00002
BTN3A1 ENSG00000026950	0.999943
BTN3A2 ENSG00000186470	1.00012
BTN3A3 ENSG00000111801	1.00001
BTNL2 ENSG00000204290	1
BTNL3 ENSG00000168903	0.99998
BTNL8 ENSG00000113303	1.00007
BTNL9 ENSG00000165810	1.00001
BTRC ENSG00000166167	1.00003
BUB1 ENSG00000169679	0.999997
BUB1B ENSG00000156970	0.999953
BUB3 ENSG00000154473	1.00004
BUD13 ENSG00000137656	0.999976
BUD31 ENSG00000106245	1.00005
BVES ENSG00000112276	1.00007
BYSL ENSG00000112578	0.999958
BZW1 ENSG00000082153	1.00001
BZW2 ENSG00000136261	1.00003
C10orf10 ENSG00000165507	1.00001
C10orf105 ENSG00000214688	1.00001
C10orf107 ENSG00000183346	1.00011
C10orf11 ENSG00000148655	0.99998
C10orf128 ENSG00000204161	0.999829
C10orf142 ENSG00000277288	0.999987
C10orf2 ENSG00000107815	1.00005
C10orf35 ENSG00000171224	1.00004
C10orf53 ENSG00000178645	0.999994
C10orf54 ENSG00000107738	0.999973
C10orf55 ENSG00000222047	1.00005
C10orf62 ENSG00000203942	1.00004
C10orf67 ENSG00000179133	1.00003
C10orf71 ENSG00000177354	0.999993
C10orf76 ENSG00000120029	0.999993
C10orf82 ENSG00000165863	0.999925
C10orf88 ENSG00000119965	1.00004
C10orf90 ENSG00000154493	1.00007
C10orf95 ENSG00000120055	1.00003
C10orf99 ENSG00000188373	1.00004
C11orf1 ENSG00000137720	1.00001
C11orf16 ENSG00000176029	1.00002
C11orf21 ENSG00000110665	1.00003
C11orf24 ENSG00000171067	1.00001
C11orf31 ENSG00000211450	0.999995
C11orf40 ENSG00000171987	1.00001
C11orf42 ENSG00000180878	1.00007
C11orf45 ENSG00000174370	0.999939
C11orf49 ENSG00000149179	1.00006
C11orf52 ENSG00000149300	1
C11orf53 ENSG00000150750	1.00003
C11orf54 ENSG00000182919	1.00005
C11orf57 ENSG00000150776	1.00001
C11orf58 ENSG00000110696	1.0001
C11orf63 ENSG00000109944	0.999986
C11orf65 ENSG00000166323	1.00004
C11orf68 ENSG00000175573	0.999961
C11orf70 ENSG00000137691	0.999912
C11orf71 ENSG00000180425	1
C11orf74 ENSG00000166352	1.00011
C11orf80 ENSG00000173715	1.00001
C11orf84 ENSG00000168005	1.00004
C11orf87 ENSG00000185742	0.999988
C11orf88 ENSG00000183644	0.999885
C11orf91 ENSG00000205177	1.00003
C11orf94 ENSG00000234776	1.00002
C11orf95 ENSG00000188070	1.00003
C11orf96 ENSG00000187479	1.00003
C11orf98 ENSG00000278615	0.999999
C12orf10 ENSG00000139637	0.999991
C12orf29 ENSG00000133641	0.999963
C12orf4 ENSG00000047621	0.999997
C12orf40 ENSG00000180116	1.00002
C12orf42 ENSG00000179088	1.00005
C12orf43 ENSG00000157895	1.00001
C12orf45 ENSG00000151131	0.999999
C12orf49 ENSG00000111412	1.00004
C12orf50 ENSG00000165805	0.999994
C12orf54 ENSG00000177627	0.999959
C12orf56 ENSG00000185306	0.999984
C12orf57 ENSG00000111678	0.999992
C12orf60 ENSG00000182993	1.00002
C12orf65 ENSG00000130921	1.00004
C12orf66 ENSG00000174206	0.999958
C12orf71 ENSG00000214700	0.999922
C12orf73 ENSG00000204954	1.00008
C12orf75 ENSG00000235162	1
C12orf76 ENSG00000174456	1.00001
C14orf1 ENSG00000133935	0.999971
C14orf105 ENSG00000100557	1.00002
C14orf119 ENSG00000179933	0.999947
C14orf132 ENSG00000227051	1.00002
C14orf142 ENSG00000170270	0.999944
C14orf159 ENSG00000133943	0.999916
C14orf166 ENSG00000087302	1.00014
C14orf169 ENSG00000170468	1
C14orf177 ENSG00000176605	0.999961
C14orf178 ENSG00000197734	1.00001
C14orf180 ENSG00000184601	1
C14orf2 ENSG00000156411	1.00004
C14orf28 ENSG00000179476	0.999964
C14orf37 ENSG00000139971	0.999995
C14orf39 ENSG00000179008	1.00004
C14orf79 ENSG00000140104	0.999978
C14orf80 ENSG00000185347	1.00004
C14orf93 ENSG00000100802	0.999988
C15orf39 ENSG00000167173	1.00013
C15orf40 ENSG00000169609	0.99993
C15orf41 ENSG00000186073	0.999979
C15orf48 ENSG00000166920	0.999923
C15orf52 ENSG00000188549	0.999945
C15orf53 ENSG00000175779	1.00001
C15orf57 ENSG00000128891	1.00015
C15orf59 ENSG00000205363	1.00005
C15orf61 ENSG00000189227	0.999946
C15orf62 ENSG00000188277	0.999938
C15orf65 ENSG00000261652	1.00003
C16orf13 ENSG00000130731	1.00006
C16orf45 ENSG00000166780	0.99998
C16orf46 ENSG00000166455	1
C16orf52 ENSG00000185716	1.00005
C16orf54 ENSG00000185905	0.999981
C16orf58 ENSG00000140688	1.00009
C16orf59 ENSG00000162062	1.00007
C16orf62 ENSG00000103544	1
C16orf70 ENSG00000125149	0.999947
C16orf71 ENSG00000166246	1.00002
C16orf72 ENSG00000182831	0.999954
C16orf74 ENSG00000154102	1.00002
C16orf78 ENSG00000166152	1.00002
C16orf82 ENSG00000234186	0.999978
C16orf86 ENSG00000159761	1.00006
C16orf87 ENSG00000155330	0.999972
C16orf89 ENSG00000153446	1.00007
C16orf91 ENSG00000174109	0.999928
C16orf92 ENSG00000167194	1.00005
C16orf95 ENSG00000260456	0.999927
C16orf96 ENSG00000205832	1.00002
C17orf105 ENSG00000231256	1.00001
C17orf107 ENSG00000205710	0.999881
C17orf49 ENSG00000258315	0.999994
C17orf50 ENSG00000270806	1.00001
C17orf51 ENSG00000212719	1.00011
C17orf53 ENSG00000125319	1.00006
C17orf58 ENSG00000186665	1.00002
C17orf62 ENSG00000178927	1.00001
C17orf64 ENSG00000141371	1.00003
C17orf67 ENSG00000214226	0.999893
C17orf74 ENSG00000184560	0.999998
C17orf75 ENSG00000108666	0.999973
C17orf78 ENSG00000278505	1.00004
C17orf80 ENSG00000141219	1.00001
C17orf89 ENSG00000224877	1.00008
C17orf96 ENSG00000273604	0.999933
C17orf97 ENSG00000187624	1.00007
C17orf98 ENSG00000275489	1.00003
C17orf99 ENSG00000187997	1.00007
C18orf21 ENSG00000141428	0.999988
C18orf25 ENSG00000152242	1.00007
C18orf32 ENSG00000177576	0.999975
C18orf54 ENSG00000166845	0.999868
C18orf63 ENSG00000206043	1.00006
C18orf8 ENSG00000141452	1.00001
C19orf12 ENSG00000131943	0.999966
C19orf18 ENSG00000177025	0.999957
C19orf24 ENSG00000228300	0.999997
C19orf25 ENSG00000119559	0.999988
C19orf33 ENSG00000167644	0.999991
C19orf35 ENSG00000188305	1.00004
C19orf38 ENSG00000214212	1.00002
C19orf43 ENSG00000123144	0.999986
C19orf44 ENSG00000105072	1.00007
C19orf45 ENSG00000198723	1.00008
C19orf47 ENSG00000160392	1.00007
C19orf48 ENSG00000167747	1.00012
C19orf52 ENSG00000142444	0.999974
C19orf53 ENSG00000104979	1.00007
C19orf54 ENSG00000188493	1.0001
C19orf57 ENSG00000132016	0.999989
C19orf60 ENSG00000006015	0.999877
C19orf66 ENSG00000130813	1.00003
C19orf67 ENSG00000188032	0.999988
C19orf68 ENSG00000185453	1.00007
C19orf70 ENSG00000174917	0.999991
C19orf71 ENSG00000183397	1.00005
C19orf73 ENSG00000221916	0.999927
C19orf81 ENSG00000235034	0.999901
C19orf84 ENSG00000262874	0.999933
C1D ENSG00000197223	1.00002
C1GALT1 ENSG00000106392	1.00007
C1GALT1C1 ENSG00000171155	0.999997
C1GALT1C1L ENSG00000223658	0.999943
C1QA ENSG00000173372	0.99993
C1QB ENSG00000173369	0.999948
C1QBP ENSG00000108561	0.999952
C1QC ENSG00000159189	0.999968
C1QL1 ENSG00000131094	0.999992
C1QL2 ENSG00000144119	0.999988
C1QL3 ENSG00000165985	1.00005
C1QL4 ENSG00000186897	1.00009
C1QTNF1 ENSG00000173918	1.00011
C1QTNF2 ENSG00000145861	0.999996
C1QTNF3 ENSG00000082196	1.00008
C1QTNF4 ENSG00000172247	0.999975
C1QTNF5 ENSG00000223953	0.999988
C1QTNF6 ENSG00000133466	1
C1QTNF7 ENSG00000163145	0.999941
C1QTNF9 ENSG00000240654	1.00007
C1QTNF9B ENSG00000205863	0.999928
C1QTNF9B-AS1 ENSG00000281899	0.999937
C1R ENSG00000159403	1.00014
C1RL ENSG00000139178	0.99996
C1S ENSG00000182326	1
C1orf100 ENSG00000173728	0.999975
C1orf101 ENSG00000179397	0.999987
C1orf105 ENSG00000180999	0.99995
C1orf106 ENSG00000163362	1.00009
C1orf109 ENSG00000116922	0.999983
C1orf112 ENSG00000000460	1.00007
C1orf115 ENSG00000162817	0.999974
C1orf116 ENSG00000182795	0.999981
C1orf122 ENSG00000197982	0.999968
C1orf123 ENSG00000162384	1.00005
C1orf127 ENSG00000175262	1.00001
C1orf131 ENSG00000143633	1.00001
C1orf141 ENSG00000203963	1.00004
C1orf145 ENSG00000162913	1.00005
C1orf146 ENSG00000203910	0.999972
C1orf158 ENSG00000157330	1.00004
C1orf159 ENSG00000131591	0.99998
C1orf162 ENSG00000143110	1.00004
C1orf167 ENSG00000215910	0.999995
C1orf168 ENSG00000187889	0.99996
C1orf174 ENSG00000198912	0.99999
C1orf185 ENSG00000204006	1.00003
C1orf186 ENSG00000263961	0.999899
C1orf194 ENSG00000179902	1.00006
C1orf198 ENSG00000119280	0.999994
C1orf204 ENSG00000188004	1.00005
C1orf21 ENSG00000116667	1.00002
C1orf210 ENSG00000253313	1.00007
C1orf216 ENSG00000142686	1.00015
C1orf226 ENSG00000239887	0.999915
C1orf228 ENSG00000198520	0.999984
C1orf234 ENSG00000227868	1.00001
C1orf27 ENSG00000157181	0.999986
[truncated: 15,949 more rows]
