# Supplementary material for: Spatial maps of prostate cancer transcriptomes reveal an unexplored landscape of heterogeneity
Source: Nat Commun. 2018 Jun 20;9:2419. doi: 10.1038/s41467-018-04724-5 (PMC6010471; doi:10.1038/s41467-018-04724-5)
Supplement: Supplementary file 9 — Supplementary Data 6 [file 41467_2018_4724_MOESM9_ESM.zip › Supplementary Dataset 3/experiment0011-contributions_gene_type.tsv]

	Factor 1	Factor 2	Factor 3	Factor 4	Factor 5	Factor 6	Factor 7	Factor 8	Factor 9	Factor 10
A1BG ENSG00000121410	0	0	0	0	0	1	0	0	0	0
A1CF ENSG00000148584	3	0	1	0	0	0	0	0	1	0
A2M ENSG00000175899	32	0	0	0	2	45	4	35	19	0
A2ML1 ENSG00000166535	0	0	0	0	0	0	0	0	0	0
A4GALT ENSG00000128274	0	4	0	0	0	0	3	6	2	0
AAAS ENSG00000094914	1	1	10	11	0	0	0	0	0	2
AACS ENSG00000081760	0	0	6	0	0	5	0	3	0	0
AADAC ENSG00000114771	0	0	0	0	0	0	0	0	0	0
AADACL2 ENSG00000197953	0	0	0	0	0	0	0	0	0	0
AADACL4 ENSG00000204518	0	0	0	0	0	0	0	0	0	0
AADAT ENSG00000109576	0	0	3	4	0	0	0	0	4	3
AAED1 ENSG00000158122	0	0	0	0	2	0	0	1	0	0
AAGAB ENSG00000103591	0	0	4	1	2	3	2	0	0	0
AAK1 ENSG00000115977	3	1	14	3	10	1	1	2	6	7
AAMDC ENSG00000087884	1	45	6	1	0	12	0	1	4	0
AAMP ENSG00000127837	19	16	40	39	2	17	35	16	45	6
AAR2 ENSG00000131043	0	1	0	3	4	3	2	0	0	0
AARD ENSG00000205002	0	0	0	0	0	0	1	0	1	0
AARS ENSG00000090861	6	20	0	0	25	18	0	0	1	11
AARSD1 ENSG00000266967	0	0	0	0	0	2	0	0	0	0
AASDH ENSG00000157426	8	0	10	0	8	1	0	0	0	0
AASDHPPT ENSG00000149313	0	0	19	0	0	0	0	0	0	3
AASS ENSG00000008311	2	0	1	0	0	2	0	0	1	0
AATF ENSG00000275700	6	17	8	7	0	8	1	6	1	2
AATK ENSG00000181409	0	1	0	0	0	0	0	0	0	0
AATK-AS1 ENSG00000225180	0	0	0	0	0	0	0	0	0	0
ABAT ENSG00000183044	0	0	7	4	4	1	0	0	0	0
ABC13-47488600E17.1 ENSG00000283199	1	0	2	0	1	1	0	0	0	0
ABC13-47656900H15.1 ENSG00000283566	0	0	0	0	0	0	0	0	1	0
ABC7-42404400C24.1 ENSG00000277758	0	0	0	0	0	0	0	0	0	0
ABCA1 ENSG00000165029	0	0	0	0	0	0	0	0	1	1
ABCA10 ENSG00000154263	0	0	0	0	0	0	0	0	0	0
ABCA12 ENSG00000144452	0	0	0	0	0	0	0	0	0	0
ABCA13 ENSG00000179869	0	0	0	0	0	0	0	0	0	0
ABCA2 ENSG00000107331	4	4	20	23	2	0	2	17	3	2
ABCA3 ENSG00000167972	16	0	8	9	1	5	0	0	3	0
ABCA4 ENSG00000198691	0	0	0	0	0	0	0	0	0	0
ABCA5 ENSG00000154265	0	0	1	1	1	0	7	0	10	2
ABCA6 ENSG00000154262	0	0	0	0	0	0	0	0	2	1
ABCA7 ENSG00000064687	0	1	1	4	0	1	4	0	2	1
ABCA8 ENSG00000141338	0	1	3	2	1	2	2	23	0	0
ABCA9 ENSG00000154258	0	0	2	3	0	2	0	0	1	0
ABCB1 ENSG00000085563	0	7	1	0	0	0	3	0	0	1
ABCB10 ENSG00000135776	2	0	0	0	0	2	0	0	2	5
ABCB11 ENSG00000073734	0	0	0	0	0	0	0	0	0	0
ABCB4 ENSG00000005471	0	0	0	0	0	0	0	0	0	0
ABCB5 ENSG00000004846	0	0	0	0	0	0	0	0	0	0
ABCB6 ENSG00000115657	0	0	0	0	0	0	0	0	0	0
ABCB7 ENSG00000131269	1	0	0	0	0	10	0	0	1	1
ABCB8 ENSG00000197150	3	11	1	0	4	0	0	8	1	0
ABCB9 ENSG00000150967	0	3	0	0	0	0	0	0	0	0
ABCC1 ENSG00000103222	2	1	2	0	4	3	0	1	0	0
ABCC10 ENSG00000124574	0	2	1	0	11	4	3	0	4	0
ABCC11 ENSG00000121270	0	0	69	0	0	0	0	0	0	4
ABCC12 ENSG00000140798	0	0	0	0	0	0	0	0	0	0
ABCC2 ENSG00000023839	0	0	0	0	0	0	0	0	0	0
ABCC3 ENSG00000108846	0	0	1	0	1	0	0	0	0	0
ABCC4 ENSG00000125257	0	0	30	1	11	1	9	0	0	8
ABCC5 ENSG00000114770	0	3	5	0	0	15	4	0	1	0
ABCC6 ENSG00000091262	0	0	0	0	0	0	0	0	0	0
ABCC8 ENSG00000006071	0	0	0	0	0	0	0	0	0	0
ABCC9 ENSG00000069431	7	0	0	0	2	0	0	0	8	0
ABCD1 ENSG00000101986	1	1	0	13	0	0	0	5	0	3
ABCD2 ENSG00000173208	0	0	0	0	0	0	0	0	0	0
ABCD3 ENSG00000117528	0	1	8	3	1	0	0	0	0	1
ABCD4 ENSG00000119688	0	0	19	1	2	3	1	0	7	3
ABCE1 ENSG00000164163	1	0	19	1	0	1	2	0	0	3
ABCF1 ENSG00000204574	0	14	34	0	0	7	1	0	0	7
ABCF2 ENSG00000033050	5	42	33	3	0	9	15	5	0	3
ABCF3 ENSG00000161204	5	1	12	10	0	0	0	1	1	2
ABCG1 ENSG00000160179	0	2	2	4	1	10	2	0	0	6
ABCG2 ENSG00000118777	1	0	0	2	0	2	1	0	4	0
ABCG4 ENSG00000172350	0	0	0	0	0	0	0	0	0	0
ABCG5 ENSG00000138075	0	0	0	0	0	0	0	0	0	0
ABHD1 ENSG00000143994	0	3	4	0	0	0	0	0	0	0
ABHD10 ENSG00000144827	0	0	0	0	0	6	0	0	0	0
ABHD11 ENSG00000106077	1	47	53	14	0	37	38	0	0	9
ABHD12 ENSG00000100997	1	25	21	14	11	9	16	1	0	7
ABHD12B ENSG00000131969	0	0	0	0	0	0	0	0	0	0
ABHD13 ENSG00000139826	0	0	1	0	0	0	1	1	0	3
ABHD14A ENSG00000248487	7	1	7	8	1	2	0	1	1	4
ABHD14A-ACY1 ENSG00000114786	0	0	0	0	0	0	0	0	0	0
ABHD14B ENSG00000114779	64	17	43	58	6	0	11	21	0	2
ABHD15 ENSG00000168792	6	0	1	0	0	0	6	0	2	1
ABHD16A ENSG00000204427	0	0	0	0	0	2	0	0	1	0
ABHD17A ENSG00000129968	16	9	12	29	7	0	0	9	3	15
ABHD17B ENSG00000107362	0	0	0	0	0	0	2	0	0	0
ABHD17C ENSG00000136379	0	0	4	4	0	0	1	0	0	2
ABHD18 ENSG00000164074	0	0	19	0	1	0	0	0	0	0
ABHD2 ENSG00000140526	0	0	44	0	11	0	9	1	0	6
ABHD3 ENSG00000158201	0	0	0	0	0	0	0	0	0	0
ABHD4 ENSG00000100439	3	6	0	2	0	6	5	0	0	0
ABHD5 ENSG00000011198	0	0	0	0	0	0	0	0	0	0
ABHD6 ENSG00000163686	1	0	8	0	0	0	3	0	0	4
ABHD8 ENSG00000127220	0	4	1	4	2	2	0	3	1	1
ABI1 ENSG00000136754	1	0	5	0	7	0	16	0	3	0
ABI2 ENSG00000138443	0	3	19	0	0	20	0	3	1	3
ABI3 ENSG00000108798	0	0	0	0	0	0	0	0	1	0
ABI3BP ENSG00000154175	0	0	0	2	2	0	0	0	0	0
ABL1 ENSG00000097007	0	1	11	8	1	14	1	6	13	9
ABL2 ENSG00000143322	11	2	1	0	2	0	13	6	21	2
ABLIM1 ENSG00000099204	0	21	2	6	11	0	16	21	17	0
ABLIM2 ENSG00000163995	0	0	0	0	0	0	0	0	0	0
ABLIM3 ENSG00000173210	6	0	7	0	1	0	2	0	0	0
ABO ENSG00000175164	0	0	0	0	0	0	0	0	0	0
ABR ENSG00000159842	0	1	5	0	0	17	11	16	1	4
ABRA ENSG00000174429	0	0	0	0	0	0	0	0	0	0
ABRACL ENSG00000146386	0	0	0	0	0	0	0	0	0	0
ABT1 ENSG00000146109	0	0	0	1	0	6	0	0	0	1
ABTB1 ENSG00000114626	44	7	14	5	4	0	3	8	0	2
ABTB2 ENSG00000166016	4	1	0	0	1	0	2	6	0	0
AC002429.5 ENSG00000236197	0	0	0	0	0	0	0	0	0	0
AC004076.7 ENSG00000268533	0	0	0	0	0	0	0	0	0	0
AC004158.1 ENSG00000280264	0	0	0	0	0	0	0	0	0	0
AC004381.6 ENSG00000005189	0	1	1	0	5	2	0	0	1	0
AC004754.3 ENSG00000269881	0	0	1	0	0	0	0	0	0	0
AC004813.1 ENSG00000279777	0	0	0	0	0	0	0	0	0	0
AC004824.1 ENSG00000280226	0	0	0	0	0	0	0	0	0	0
AC005281.1 ENSG00000226690	0	0	0	0	0	0	0	0	0	0
AC005477.1 ENSG00000280188	0	0	0	0	0	0	0	0	0	0
AC005480.1 ENSG00000279461	0	0	0	0	0	0	0	0	0	0
AC006116.20 ENSG00000267710	0	0	1	0	0	0	0	1	0	0
AC006328.1 ENSG00000280301	0	0	0	0	0	0	0	0	0	0
AC006386.1 ENSG00000279115	0	1	0	0	0	2	0	0	0	0
AC006994.3 ENSG00000279317	0	0	0	0	0	0	0	0	0	0
AC007040.11 ENSG00000258881	0	0	0	0	0	0	0	0	0	0
AC007906.1 ENSG00000279018	0	0	0	0	0	0	0	0	0	0
AC008074.1 ENSG00000279644	0	0	0	0	0	0	0	0	0	0
AC008522.1 ENSG00000279232	0	0	0	0	0	0	0	0	0	0
AC008686.1 ENSG00000280221	0	0	0	0	0	0	0	0	0	0
AC008759.1 ENSG00000279471	0	0	0	0	0	0	0	0	0	0
AC008810.1 ENSG00000279126	0	0	0	0	0	0	0	0	0	0
AC008914.1 ENSG00000279768	0	0	0	0	0	0	0	0	0	0
AC009014.3 ENSG00000271824	0	0	1	0	1	0	0	0	0	1
AC009060.2 ENSG00000280252	0	0	0	0	0	0	0	0	0	0
AC009977.1 ENSG00000279335	0	0	0	0	0	0	0	0	0	0
AC010731.4 ENSG00000235118	0	0	0	0	0	0	0	0	0	0
AC011155.1 ENSG00000280098	0	0	0	0	0	0	0	0	0	0
AC011380.1 ENSG00000281227	1	0	0	0	0	0	0	0	0	0
AC012005.1 ENSG00000279274	0	0	0	0	0	0	0	0	0	0
AC012005.2 ENSG00000279287	0	0	0	0	0	0	0	0	0	0
AC012363.1 ENSG00000281676	0	0	0	0	0	0	0	0	0	0
AC013269.5 ENSG00000184761	0	0	0	0	0	0	0	0	0	0
AC013461.1 ENSG00000091436	12	0	14	0	0	0	1	5	2	1
AC016142.1 ENSG00000280141	0	0	0	0	0	0	0	0	0	0
AC016549.1 ENSG00000281325	0	0	0	0	0	0	0	0	0	0
AC016577.1 ENSG00000279646	0	0	0	0	0	0	0	0	0	0
AC016991.1 ENSG00000279435	0	0	0	0	0	0	0	0	0	0
AC017081.1 ENSG00000279921	0	0	0	0	0	0	0	0	0	0
AC018512.1 ENSG00000279808	0	0	0	0	0	0	0	0	0	0
AC018902.1 ENSG00000280817	0	0	0	0	0	0	0	0	0	0
AC021106.1 ENSG00000279386	0	0	0	0	0	0	0	0	0	0
AC024060.1 ENSG00000281584	0	0	0	0	0	0	0	0	0	0
AC024592.12 ENSG00000267740	0	0	0	0	0	0	0	0	0	0
AC025335.1 ENSG00000179859	0	7	0	0	1	2	0	0	0	0
AC055733.1 ENSG00000280127	0	0	0	0	0	0	0	0	0	0
AC055866.1 ENSG00000281079	0	0	1	0	0	0	0	0	0	0
AC069063.2 ENSG00000279380	0	0	0	0	0	0	0	0	0	0
AC073130.2 ENSG00000281656	0	0	0	0	0	0	0	0	0	0
AC073657.1 ENSG00000279937	0	0	0	0	0	0	0	0	0	0
AC074033.1 ENSG00000281137	0	0	0	0	0	0	0	0	0	0
AC087350.1 ENSG00000281527	0	0	0	0	0	0	0	0	0	0
AC087762.1 ENSG00000279588	0	0	0	0	0	0	0	0	1	0
AC090154.1 ENSG00000278888	0	0	0	0	0	0	0	0	0	0
AC090498.1 ENSG00000279483	2	86	14	0	19	92	4	2	6	1
AC092384.1 ENSG00000280675	0	0	0	0	0	0	0	0	0	0
AC092835.2 ENSG00000233757	0	0	0	0	0	0	0	0	0	0
AC092881.1 ENSG00000279530	0	0	0	0	0	0	0	0	0	0
AC100821.1 ENSG00000280473	0	0	2	0	1	0	0	0	0	0
AC104057.1 ENSG00000280427	0	0	0	0	0	0	0	0	0	0
AC104073.1 ENSG00000280410	0	0	0	0	0	0	0	0	0	0
AC104304.4 ENSG00000283473	0	0	0	0	0	0	0	0	0	0
AC104389.2 ENSG00000279824	0	0	0	0	0	0	0	0	0	0
AC104981.1 ENSG00000278938	0	0	0	0	0	0	0	0	0	0
AC105009.1 ENSG00000281855	0	0	0	0	0	0	0	0	0	0
AC105052.1 ENSG00000279168	0	0	0	0	0	0	0	0	0	1
AC109486.1 ENSG00000280447	0	0	0	0	0	0	0	0	0	0
AC109829.1 ENSG00000233438	0	0	0	0	0	0	0	0	0	0
AC110602.1 ENSG00000281267	0	0	0	0	0	0	0	0	0	0
AC110615.1 ENSG00000279909	0	0	0	0	0	0	0	0	0	0
AC112719.1 ENSG00000280671	0	0	0	0	1	0	0	0	0	2
AC113404.1 ENSG00000254893	0	0	0	0	0	0	3	10	1	5
AC118758.1 ENSG00000268187	0	0	0	0	0	0	0	0	0	0
AC131097.4 ENSG00000216921	3	0	1	0	1	0	2	0	0	0
AC131263.1 ENSG00000280550	0	0	0	0	0	0	0	0	0	0
AC138517.6 ENSG00000283288	0	0	0	0	0	0	0	0	0	0
AC138647.1 ENSG00000226490	0	0	0	0	0	0	0	0	0	0
AC138969.4 ENSG00000183889	0	3	0	1	0	0	0	3	0	0
AC241377.1 ENSG00000281741	0	2	0	2	0	0	1	0	0	0
AC241585.1 ENSG00000281571	0	0	5	0	0	0	1	0	0	0
AC242988.1 ENSG00000278939	0	0	0	0	0	0	0	0	0	0
AC243756.1 ENSG00000270339	0	0	0	0	0	0	0	0	0	0
AC243945.1 ENSG00000279510	0	0	0	0	0	0	0	0	0	0
AC245100.1 ENSG00000280649	1	0	1	2	0	0	0	0	0	0
ACAA1 ENSG00000060971	4	116	171	1	29	1	21	4	0	30
ACAA2 ENSG00000167315	5	0	1	0	0	3	0	0	0	6
ACACA ENSG00000278540	0	0	18	14	3	15	0	0	0	3
ACACB ENSG00000076555	14	1	2	0	1	7	0	0	2	1
ACAD10 ENSG00000111271	0	0	8	4	0	0	1	0	1	1
ACAD11 ENSG00000240303	0	0	1	0	0	0	1	0	0	0
ACAD8 ENSG00000151498	0	0	1	0	1	0	0	0	0	0
ACAD9 ENSG00000177646	0	14	22	0	1	3	6	0	1	0
ACADL ENSG00000115361	0	0	9	0	1	0	0	1	0	2
ACADM ENSG00000117054	0	0	3	0	1	1	0	3	0	0
ACADS ENSG00000122971	2	7	0	14	7	5	1	8	1	6
ACADSB ENSG00000196177	2	1	25	1	2	0	0	0	0	4
ACADVL ENSG00000072778	45	4	92	111	35	12	49	37	20	57
ACAN ENSG00000157766	0	0	0	0	0	0	0	0	0	0
ACAP1 ENSG00000072818	0	4	1	1	0	0	1	0	2	0
ACAP2 ENSG00000114331	0	0	0	0	0	0	0	8	0	6
ACAP3 ENSG00000131584	8	0	9	22	0	2	0	8	3	2
ACAT1 ENSG00000075239	2	0	5	0	0	3	0	6	0	0
ACAT2 ENSG00000120437	0	7	38	2	6	6	2	0	1	0
ACBD3 ENSG00000182827	0	0	1	1	1	7	10	1	0	6
ACBD4 ENSG00000181513	1	10	5	35	1	19	0	11	10	4
ACBD5 ENSG00000107897	0	0	19	0	0	0	1	0	0	2
ACBD6 ENSG00000230124	0	6	4	0	1	0	4	1	2	0
ACBD7 ENSG00000176244	0	0	0	0	0	0	0	0	0	0
ACCS ENSG00000110455	6	4	0	9	3	3	0	0	2	0
ACCSL ENSG00000205126	0	0	0	0	0	0	0	0	0	0
ACD ENSG00000102977	0	18	21	5	0	2	0	2	0	0
ACE ENSG00000159640	0	1	8	6	4	0	1	0	0	0
ACE2 ENSG00000130234	0	0	0	0	0	0	0	0	0	0
ACER1 ENSG00000167769	0	0	0	0	0	0	0	0	0	0
ACER2 ENSG00000177076	0	0	0	0	0	0	0	0	0	0
ACER3 ENSG00000078124	2	2	34	0	0	3	1	0	0	0
ACHE ENSG00000087085	0	0	0	0	0	6	4	0	10	0
ACIN1 ENSG00000100813	0	0	28	18	0	4	27	15	2	8
ACKR1 ENSG00000213088	0	5	0	0	0	0	0	0	19	0
ACKR2 ENSG00000144648	0	0	0	0	0	0	0	0	0	0
ACKR3 ENSG00000144476	4	0	0	0	0	2	0	0	2	0
ACKR4 ENSG00000129048	0	0	0	0	0	0	0	0	0	0
ACLY ENSG00000131473	2	0	71	1	3	2	0	0	0	6
ACMSD ENSG00000153086	0	0	0	0	0	0	0	0	0	0
ACO1 ENSG00000122729	2	0	0	1	0	0	0	0	0	1
ACO2 ENSG00000100412	0	10	5	3	0	7	1	0	2	2
ACOD1 ENSG00000102794	0	0	0	0	0	0	0	0	0	0
ACOT1 ENSG00000184227	5	1	6	0	0	0	0	1	0	0
ACOT11 ENSG00000162390	1	0	0	0	1	1	1	0	0	0
ACOT12 ENSG00000172497	0	0	0	0	0	0	0	0	0	0
ACOT13 ENSG00000112304	21	0	14	2	8	3	1	6	6	7
ACOT2 ENSG00000119673	4	0	0	1	0	0	2	2	0	0
ACOT4 ENSG00000177465	0	0	0	0	0	1	0	0	0	0
ACOT6 ENSG00000205669	0	0	0	0	0	0	0	0	0	0
ACOT7 ENSG00000097021	12	31	5	0	4	0	0	1	3	0
ACOT8 ENSG00000101473	6	16	8	25	7	0	2	3	0	6
ACOT9 ENSG00000123130	2	3	9	0	1	6	0	0	1	4
ACOX1 ENSG00000161533	3	31	115	2	10	13	20	4	0	22
ACOX2 ENSG00000168306	0	0	1	0	0	0	0	0	0	0
ACOX3 ENSG00000087008	7	0	7	5	4	1	1	0	0	6
ACOXL ENSG00000153093	0	0	1	0	0	0	0	0	0	1
ACP1 ENSG00000143727	0	4	26	1	2	0	1	0	0	8
ACP2 ENSG00000134575	3	1	21	10	5	5	0	0	2	1
ACP5 ENSG00000102575	0	1	6	9	11	0	3	0	4	0
ACP6 ENSG00000162836	0	7	27	5	11	1	2	2	5	1
ACP7 ENSG00000183760	0	0	0	0	0	0	0	0	0	0
ACPP ENSG00000014257	0	0	995	126	758	0	0	0	0	12
ACPT ENSG00000142513	0	0	0	0	0	0	0	0	0	0
ACR ENSG00000100312	0	0	0	0	0	0	0	0	0	0
ACRBP ENSG00000111644	0	0	2	1	1	0	0	2	0	0
ACRC ENSG00000147174	0	0	0	0	0	0	0	0	0	0
ACRV1 ENSG00000134940	0	0	0	0	0	0	0	0	0	0
ACSBG1 ENSG00000103740	0	0	1	6	1	0	0	1	0	5
ACSBG2 ENSG00000130377	0	0	0	0	0	0	0	0	0	0
ACSF2 ENSG00000167107	0	2	0	7	1	0	0	0	0	2
ACSF3 ENSG00000176715	4	6	4	32	5	4	1	1	11	0
ACSL1 ENSG00000151726	0	0	30	0	0	0	3	0	3	4
ACSL3 ENSG00000123983	0	1	41	0	16	3	4	2	0	9
ACSL4 ENSG00000068366	2	0	0	0	0	0	8	1	1	0
ACSL5 ENSG00000197142	0	0	0	0	0	0	2	1	1	18
ACSL6 ENSG00000164398	0	1	0	0	0	0	0	0	0	0
ACSM1 ENSG00000166743	0	0	0	0	19	0	0	0	0	1
ACSM2A ENSG00000183747	0	0	0	0	0	0	0	0	0	0
ACSM2B ENSG00000066813	0	0	0	0	0	0	0	0	0	0
ACSM3 ENSG00000005187	0	0	7	0	6	0	1	0	0	4
ACSM4 ENSG00000215009	0	0	0	0	0	0	0	0	0	0
ACSM5 ENSG00000183549	0	0	0	0	0	0	0	0	0	0
ACSM6 ENSG00000173124	0	0	0	0	0	0	0	0	0	0
ACSS1 ENSG00000154930	0	7	41	28	18	0	3	1	5	9
ACSS2 ENSG00000131069	0	6	0	0	0	11	0	3	0	0
ACSS3 ENSG00000111058	0	0	3	0	0	0	0	0	2	0
ACTA1 ENSG00000143632	0	0	0	0	0	0	0	0	0	0
ACTA2 ENSG00000107796	479	21	0	0	0	30	0	1	0	0
ACTB ENSG00000075624	3490	836	331	29	173	162	576	201	826	24
ACTBL2 ENSG00000169067	0	0	0	0	0	0	0	0	0	0
ACTC1 ENSG00000159251	2	0	0	0	0	0	0	0	0	0
ACTG1 ENSG00000184009	0	0	262	6	26	658	233	45	196	58
ACTG2 ENSG00000163017	1938	217	0	0	1	46	0	0	1	1
ACTL10 ENSG00000182584	0	0	1	0	0	0	0	5	0	0
ACTL6A ENSG00000136518	0	0	0	0	0	0	0	0	0	0
ACTL6B ENSG00000077080	0	0	0	0	0	0	0	0	0	0
ACTL7A ENSG00000187003	0	0	0	0	0	0	0	0	0	0
ACTN1 ENSG00000072110	250	33	52	0	27	3	46	55	24	20
ACTN2 ENSG00000077522	0	0	0	0	0	0	0	0	0	0
ACTN3 ENSG00000248746	0	0	0	0	0	0	0	0	0	0
ACTN4 ENSG00000130402	98	42	53	10	23	3	60	0	32	7
ACTR10 ENSG00000131966	2	0	4	1	0	0	0	0	0	3
ACTR1A ENSG00000138107	24	16	0	29	2	12	0	0	3	4
ACTR1B ENSG00000115073	16	19	43	9	8	29	11	0	14	2
ACTR2 ENSG00000138071	0	0	65	0	0	2	17	10	3	14
ACTR3 ENSG00000115091	0	1	8	1	1	3	7	2	8	0
ACTR3B ENSG00000133627	0	0	4	0	0	0	0	1	0	0
ACTR3C ENSG00000106526	0	0	0	0	0	0	0	0	0	0
ACTR5 ENSG00000101442	1	0	10	0	3	6	1	0	0	1
ACTR6 ENSG00000075089	0	0	1	3	0	0	1	0	0	0
ACTR8 ENSG00000113812	0	5	4	1	0	1	2	1	7	0
ACTRT2 ENSG00000169717	0	0	0	0	0	0	0	0	0	0
ACTRT3 ENSG00000184378	0	0	0	0	0	0	0	0	0	0
ACVR1 ENSG00000115170	3	0	10	0	0	0	7	1	0	4
ACVR1B ENSG00000135503	0	1	10	0	1	0	8	0	0	3
ACVR1C ENSG00000123612	0	0	0	0	0	0	0	0	0	0
ACVR2A ENSG00000121989	1	0	1	0	1	2	1	0	5	0
ACVR2B ENSG00000114739	0	0	0	0	0	0	0	0	0	0
ACVRL1 ENSG00000139567	1	10	0	0	0	0	0	3	7	0
ACY1 ENSG00000243989	1	0	4	0	4	0	0	0	2	0
ACY3 ENSG00000132744	0	0	0	0	0	0	0	0	0	0
ACYP1 ENSG00000119640	0	0	0	1	5	0	0	0	0	13
ACYP2 ENSG00000170634	1	0	1	1	0	0	0	0	0	0
ADA ENSG00000196839	1	12	0	0	0	0	0	1	10	1
ADAD1 ENSG00000164113	0	0	0	0	0	0	0	0	0	0
ADAD2 ENSG00000140955	0	0	0	0	0	0	0	0	0	0
ADAL ENSG00000168803	0	1	0	0	1	3	0	0	0	3
ADAM10 ENSG00000137845	1	0	43	0	0	0	13	5	0	4
ADAM11 ENSG00000073670	1	0	1	0	0	0	0	0	0	1
ADAM12 ENSG00000148848	0	0	0	0	0	0	0	0	0	0
ADAM15 ENSG00000143537	1	0	0	23	7	0	8	11	17	1
ADAM17 ENSG00000151694	2	2	0	1	1	1	4	0	0	0
ADAM18 ENSG00000168619	0	0	0	0	0	0	0	0	0	0
ADAM19 ENSG00000135074	4	1	0	0	0	0	0	1	0	0
ADAM2 ENSG00000104755	0	0	0	0	0	0	0	0	0	0
ADAM20 ENSG00000134007	0	0	0	0	1	0	0	3	14	0
ADAM22 ENSG00000008277	2	1	1	0	0	1	0	2	1	1
ADAM23 ENSG00000114948	0	0	1	0	0	0	0	0	0	0
ADAM28 ENSG00000042980	1	0	1	0	1	0	1	1	0	1
ADAM29 ENSG00000168594	0	0	0	0	0	0	0	0	0	0
ADAM30 ENSG00000134249	0	0	0	0	0	0	0	0	0	0
ADAM32 ENSG00000197140	1	0	6	0	0	0	1	0	2	0
ADAM33 ENSG00000149451	54	39	0	1	0	10	0	3	3	0
ADAM7 ENSG00000069206	4	0	0	0	0	0	2	0	0	1
ADAM8 ENSG00000151651	0	0	1	0	0	0	3	0	0	2
ADAM9 ENSG00000168615	2	0	41	0	8	0	13	0	0	9
ADAMDEC1 ENSG00000134028	0	0	0	0	0	0	0	0	0	0
ADAMTS1 ENSG00000154734	48	19	0	0	0	0	32	55	119	39
ADAMTS10 ENSG00000142303	7	3	0	7	0	1	0	1	19	0
ADAMTS12 ENSG00000151388	0	0	0	0	0	0	0	0	0	0
ADAMTS13 ENSG00000160323	0	2	8	1	2	5	1	1	0	0
ADAMTS14 ENSG00000138316	0	0	0	0	0	0	0	0	0	0
ADAMTS15 ENSG00000166106	0	0	0	0	0	0	0	0	0	0
ADAMTS16 ENSG00000145536	0	0	0	0	0	0	0	0	0	0
ADAMTS17 ENSG00000140470	1	11	0	3	0	0	0	1	0	1
ADAMTS18 ENSG00000140873	0	0	0	0	0	0	0	0	0	0
ADAMTS19 ENSG00000145808	0	0	0	0	0	0	0	0	0	0
ADAMTS2 ENSG00000087116	0	0	0	0	0	0	0	0	0	0
ADAMTS20 ENSG00000173157	0	0	0	0	0	0	0	0	0	0
ADAMTS3 ENSG00000156140	0	0	0	0	0	0	0	0	0	0
ADAMTS4 ENSG00000158859	0	3	0	0	0	0	0	0	3	0
ADAMTS5 ENSG00000154736	6	2	0	1	2	1	1	1	0	0
ADAMTS6 ENSG00000049192	0	0	0	0	0	0	0	0	0	0
ADAMTS7 ENSG00000136378	0	0	0	0	0	0	0	2	0	0
ADAMTS8 ENSG00000134917	10	7	0	0	0	0	4	0	4	3
ADAMTS9 ENSG00000163638	0	2	0	0	1	9	0	3	0	0
ADAMTSL1 ENSG00000178031	0	0	2	0	0	1	0	0	0	3
ADAMTSL2 ENSG00000197859	0	0	1	10	0	4	0	10	0	0
ADAMTSL3 ENSG00000156218	0	0	0	0	2	0	2	1	0	0
ADAMTSL4 ENSG00000143382	0	0	0	0	0	0	0	0	0	0
ADAMTSL5 ENSG00000185761	0	0	0	0	0	0	0	0	0	0
ADAP1 ENSG00000105963	0	3	0	3	0	0	0	0	0	0
ADAP2 ENSG00000184060	0	0	0	0	0	0	0	0	0	0
ADAR ENSG00000160710	0	21	9	0	0	46	4	29	12	8
ADARB1 ENSG00000197381	6	0	7	0	5	0	0	0	0	0
ADARB2 ENSG00000185736	0	0	0	1	0	1	0	0	0	0
ADAT1 ENSG00000065457	0	0	1	0	0	8	2	0	0	1
ADAT2 ENSG00000189007	0	0	5	2	0	0	0	0	0	0
ADAT3 ENSG00000213638	0	0	0	0	0	0	0	0	0	0
ADCK1 ENSG00000063761	0	5	3	0	0	0	0	0	0	0
ADCK2 ENSG00000133597	3	0	2	6	0	1	1	0	2	0
ADCK3 ENSG00000163050	1	27	55	0	29	0	2	7	9	9
ADCK4 ENSG00000123815	3	7	1	2	0	0	0	1	0	0
ADCK5 ENSG00000173137	8	0	5	1	0	0	3	0	0	5
ADCY1 ENSG00000164742	0	0	3	0	0	0	0	0	0	0
ADCY10 ENSG00000143199	0	0	0	0	0	0	0	0	0	0
ADCY2 ENSG00000078295	3	5	8	0	0	7	0	0	1	1
ADCY3 ENSG00000138031	3	0	1	0	0	0	1	9	0	0
ADCY4 ENSG00000129467	2	0	0	0	0	0	0	0	1	0
ADCY5 ENSG00000173175	17	8	0	0	0	0	0	0	1	0
ADCY6 ENSG00000174233	0	3	54	28	3	0	7	1	7	5
ADCY7 ENSG00000121281	0	0	0	0	0	0	0	2	0	0
ADCY8 ENSG00000155897	0	0	0	0	0	0	0	0	0	0
ADCY9 ENSG00000162104	8	0	0	1	2	0	1	0	1	0
ADCYAP1 ENSG00000141433	0	0	0	0	0	0	0	0	0	0
ADCYAP1R1 ENSG00000078549	0	0	0	0	0	0	1	0	0	0
ADD1 ENSG00000087274	16	3	75	0	4	5	11	34	9	1
ADD2 ENSG00000075340	0	0	0	0	0	0	0	0	0	0
ADD3 ENSG00000148700	0	0	7	0	0	0	2	5	4	0
ADGB ENSG00000118492	0	0	0	0	0	0	0	0	0	0
ADGRA1 ENSG00000197177	0	0	0	0	0	0	0	0	0	0
ADGRA2 ENSG00000020181	59	3	7	2	1	7	0	19	0	4
ADGRA3 ENSG00000152990	1	0	0	3	2	5	4	0	2	5
ADGRB1 ENSG00000181790	0	0	2	0	0	0	0	0	0	0
ADGRB2 ENSG00000121753	20	0	0	0	0	6	0	0	0	0
ADGRB3 ENSG00000135298	0	0	0	0	0	0	0	0	0	0
ADGRD1 ENSG00000111452	1	0	0	0	0	1	0	0	0	1
ADGRD2 ENSG00000180264	0	0	5	0	0	0	0	0	0	0
ADGRE1 ENSG00000174837	0	0	0	0	0	0	0	0	0	0
ADGRE2 ENSG00000127507	1	0	0	0	2	0	0	0	0	0
ADGRE3 ENSG00000131355	0	0	0	0	0	0	0	0	0	0
ADGRE5 ENSG00000123146	11	3	0	0	0	1	7	6	9	1
ADGRF1 ENSG00000153292	0	0	1	0	0	0	8	0	0	0
ADGRF2 ENSG00000164393	0	0	0	0	0	0	0	0	0	0
ADGRF3 ENSG00000173567	0	0	0	0	0	0	0	0	0	0
ADGRF4 ENSG00000153294	0	0	0	0	0	0	0	0	0	0
ADGRF5 ENSG00000069122	1	0	5	0	1	0	0	0	0	0
ADGRG1 ENSG00000205336	0	0	42	1	19	0	16	0	12	8
ADGRG2 ENSG00000173698	0	1	0	0	0	0	0	0	0	0
ADGRG3 ENSG00000182885	0	0	0	0	0	0	0	0	0	0
ADGRG4 ENSG00000156920	0	0	0	0	0	0	0	0	0	0
ADGRG5 ENSG00000159618	0	0	0	0	0	0	0	0	0	0
ADGRG6 ENSG00000112414	0	0	3	0	1	0	2	2	0	0
ADGRG7 ENSG00000144820	0	0	0	0	0	0	0	0	0	0
ADGRL1 ENSG00000072071	5	1	2	5	0	2	10	4	0	0
ADGRL2 ENSG00000117114	0	0	5	0	0	0	0	2	2	0
ADGRL3 ENSG00000150471	0	0	0	0	0	0	0	0	0	0
ADGRL4 ENSG00000162618	0	0	0	0	0	0	0	0	2	0
ADGRV1 ENSG00000164199	0	0	1	1	0	1	2	1	5	3
ADH1A ENSG00000187758	0	0	0	0	0	0	0	0	0	0
ADH1B ENSG00000196616	0	0	0	0	0	0	0	0	0	0
ADH1C ENSG00000248144	0	0	0	0	0	0	0	0	0	0
ADH4 ENSG00000198099	0	0	0	0	0	0	0	0	0	0
ADH5 ENSG00000197894	4	2	5	14	10	65	3	5	2	0
ADH6 ENSG00000172955	0	0	0	0	0	0	0	0	0	1
ADH7 ENSG00000196344	0	0	0	0	0	0	0	0	0	0
ADHFE1 ENSG00000147576	1	0	4	1	3	0	1	0	1	1
ADI1 ENSG00000182551	38	18	109	95	65	32	1	0	21	25
ADIG ENSG00000182035	0	0	0	0	0	0	0	0	0	0
ADIPOQ ENSG00000181092	0	0	0	0	0	0	0	0	0	0
ADIPOR1 ENSG00000159346	0	0	71	0	1	0	1	0	0	5
ADIPOR2 ENSG00000006831	0	2	1	0	0	4	0	0	0	2
ADIRF ENSG00000148671	148	120	276	479	33	9	30	78	53	1
ADK ENSG00000156110	0	0	6	0	0	5	0	0	0	2
ADM ENSG00000148926	0	0	0	0	0	1	5	0	1	0
ADM2 ENSG00000128165	0	2	0	0	0	0	0	0	0	0
ADM5 ENSG00000224420	1	0	0	0	0	0	0	0	0	0
ADNP ENSG00000101126	6	16	5	9	8	11	0	0	0	6
ADNP2 ENSG00000101544	3	0	2	0	0	2	0	0	1	1
ADO ENSG00000181915	0	1	9	0	0	0	0	0	0	3
ADORA1 ENSG00000163485	0	0	0	0	0	0	0	0	0	0
ADORA2A ENSG00000128271	0	0	0	0	0	0	0	0	0	0
ADORA2B ENSG00000170425	0	0	0	0	0	0	0	0	0	0
ADORA3 ENSG00000282608	0	0	0	0	0	0	0	0	0	0
ADPGK ENSG00000159322	0	0	31	0	9	0	3	2	0	10
ADPRH ENSG00000144843	0	0	0	1	0	0	1	0	0	0
ADPRHL1 ENSG00000153531	0	3	0	0	0	0	0	0	3	3
ADPRHL2 ENSG00000116863	1	1	2	0	18	5	1	0	0	3
ADPRM ENSG00000170222	0	0	2	0	0	0	0	0	0	0
ADRA1A ENSG00000120907	5	0	0	0	0	0	0	0	0	0
ADRA1B ENSG00000170214	0	0	0	0	0	0	0	0	0	0
ADRA1D ENSG00000171873	2	0	0	1	0	4	0	0	0	0
ADRA2A ENSG00000150594	0	0	0	0	0	0	0	0	5	0
ADRA2B ENSG00000274286	0	0	0	0	0	0	0	0	0	0
ADRA2C ENSG00000184160	0	1	1	0	0	2	0	0	0	7
ADRB1 ENSG00000043591	0	1	5	0	2	0	0	0	0	2
ADRB2 ENSG00000169252	0	0	0	0	1	1	0	1	0	0
ADRB3 ENSG00000188778	0	0	0	0	0	0	0	0	0	0
ADRM1 ENSG00000130706	4	10	1	39	10	7	7	15	1	2
ADSL ENSG00000239900	1	9	0	0	0	17	1	0	0	1
ADSS ENSG00000035687	0	0	17	0	0	1	1	2	1	1
ADSSL1 ENSG00000185100	0	0	0	0	0	0	0	0	0	0
ADTRP ENSG00000111863	0	0	0	0	0	0	0	0	0	0
AEBP1 ENSG00000106624	225	98	0	0	8	0	0	0	5	0
AEBP2 ENSG00000139154	1	0	13	0	1	0	4	0	3	0
AEN ENSG00000181026	3	5	0	0	1	2	7	0	0	2
AES ENSG00000104964	106	19	115	116	25	0	70	44	20	8
AF011889.5 ENSG00000241489	0	0	0	0	0	0	0	0	0	0
AF111168.1 ENSG00000280308	0	0	0	0	0	0	0	0	0	0
AF131216.1 ENSG00000280273	0	0	0	0	0	0	0	0	0	0
AF165138.7 ENSG00000243440	0	0	0	0	0	0	0	0	0	0
AFAP1 ENSG00000196526	4	0	0	0	0	0	0	2	2	0
AFAP1L1 ENSG00000157510	0	0	0	0	0	0	0	0	0	0
AFAP1L2 ENSG00000169129	7	0	4	0	1	0	0	0	4	0
AFF1 ENSG00000172493	0	1	22	0	5	0	0	0	3	7
AFF2 ENSG00000155966	0	0	0	0	0	0	0	0	0	0
AFF3 ENSG00000144218	0	0	3	0	2	0	0	0	0	1
AFF4 ENSG00000072364	10	0	34	0	5	2	25	8	1	12
AFG3L2 ENSG00000141385	0	0	27	15	22	0	11	0	2	1
AFM ENSG00000079557	0	0	0	0	0	0	0	0	0	0
AFMID ENSG00000183077	0	11	33	7	8	2	5	1	3	13
AFP ENSG00000081051	0	0	0	0	0	0	0	0	0	0
AFTPH ENSG00000119844	0	0	29	0	2	0	2	1	0	5
AGA ENSG00000038002	0	0	0	0	0	0	1	0	0	0
AGAP1 ENSG00000157985	0	0	1	1	0	0	1	0	0	0
AGAP14P ENSG00000279058	0	0	0	0	0	0	0	1	2	0
AGAP2 ENSG00000135439	0	0	0	0	0	1	1	0	1	0
AGAP3 ENSG00000133612	1	0	5	13	4	9	16	17	2	0
AGAP4 ENSG00000188234	0	1	2	0	0	2	0	3	1	2
AGAP5 ENSG00000172650	2	0	0	0	0	0	1	1	22	0
AGAP6 ENSG00000204149	0	0	4	1	19	0	2	17	5	0
AGAP9 ENSG00000204172	0	0	0	1	0	0	0	2	0	0
AGBL1 ENSG00000273540	3	0	1	0	0	0	0	0	0	0
AGBL2 ENSG00000165923	0	0	0	0	0	0	0	0	0	0
AGBL3 ENSG00000146856	0	0	3	0	1	0	0	0	0	0
AGBL4 ENSG00000186094	0	0	0	0	0	0	0	0	0	0
AGBL5 ENSG00000084693	3	11	3	3	2	0	4	0	2	0
AGER ENSG00000204305	0	0	0	0	0	0	0	0	3	0
AGFG1 ENSG00000173744	0	1	6	1	1	0	0	10	0	0
AGFG2 ENSG00000106351	0	0	3	4	1	0	5	5	5	1
AGGF1 ENSG00000164252	2	0	11	0	0	0	1	0	0	3
AGK ENSG00000006530	0	1	13	0	1	2	0	0	3	0
AGL ENSG00000162688	0	2	9	0	0	0	1	2	0	0
AGMAT ENSG00000116771	0	0	0	0	0	0	0	0	0	0
AGMO ENSG00000187546	0	0	0	0	0	0	0	0	0	0
AGO1 ENSG00000092847	0	3	2	15	2	9	8	0	0	1
AGO2 ENSG00000123908	1	0	17	1	0	1	5	1	4	0
AGO3 ENSG00000126070	0	0	2	0	0	0	0	3	1	1
AGO4 ENSG00000134698	6	0	3	0	0	5	0	0	2	0
AGPAT1 ENSG00000204310	31	46	20	1	1	0	4	0	2	2
AGPAT2 ENSG00000169692	0	4	4	31	0	0	2	3	20	4
AGPAT3 ENSG00000160216	4	1	27	13	5	11	15	2	6	4
AGPAT4 ENSG00000026652	1	2	1	0	0	0	0	2	0	0
AGPAT5 ENSG00000155189	0	0	0	0	0	0	0	0	0	0
AGPS ENSG00000018510	3	1	0	0	0	0	0	0	0	0
AGR2 ENSG00000106541	0	0	115	0	41	0	45	0	2	223
AGR3 ENSG00000173467	0	0	3	0	0	0	1	0	0	1
AGRN ENSG00000188157	0	0	13	19	2	0	8	0	2	1
AGRP ENSG00000159723	0	0	0	0	0	0	0	0	0	0
AGT ENSG00000135744	0	0	0	0	0	0	0	0	0	0
AGTPBP1 ENSG00000135049	0	0	7	1	1	0	7	1	0	0
AGTR1 ENSG00000144891	0	0	1	0	0	0	0	0	0	1
AGTRAP ENSG00000177674	1	2	38	78	29	52	1	0	1	0
AGXT ENSG00000172482	0	0	0	0	0	0	0	0	0	0
AGXT2 ENSG00000113492	0	0	0	0	0	0	0	0	0	0
AHCTF1 ENSG00000153207	0	0	3	0	0	0	1	0	0	1
AHCY ENSG00000101444	1	14	0	1	9	64	1	1	3	0
AHCYL1 ENSG00000168710	4	20	27	6	4	0	12	27	6	2
AHCYL2 ENSG00000158467	0	0	2	0	2	0	7	0	1	0
AHDC1 ENSG00000126705	0	3	1	4	2	0	0	3	1	1
AHI1 ENSG00000135541	15	0	3	4	5	10	1	4	0	7
AHNAK ENSG00000124942	121	44	340	7	51	3	217	83	43	39
AHNAK2 ENSG00000185567	67	37	0	0	0	0	0	0	0	0
AHR ENSG00000106546	0	0	0	0	0	1	22	1	4	0
AHRR ENSG00000063438	0	0	0	0	0	0	0	0	0	0
AHSA1 ENSG00000100591	11	0	11	24	4	4	4	0	0	9
AHSA2 ENSG00000173209	5	0	9	0	2	0	0	7	0	0
AHSG ENSG00000145192	0	0	0	0	0	0	0	0	0	0
AHSP ENSG00000169877	0	0	1	0	0	0	0	0	0	0
AICDA ENSG00000111732	0	0	0	0	0	0	0	0	0	0
AIDA ENSG00000186063	0	0	2	0	0	0	0	0	0	0
AIF1 ENSG00000204472	1	2	0	0	0	1	0	0	3	0
AIF1L ENSG00000126878	1	2	0	7	0	0	1	0	0	0
AIFM1 ENSG00000156709	0	4	7	8	24	6	5	0	3	0
AIFM2 ENSG00000042286	5	12	0	2	0	3	1	0	2	1
AIFM3 ENSG00000183773	0	0	0	0	0	0	3	0	0	0
AIG1 ENSG00000146416	9	4	31	7	1	0	3	21	4	3
AIM1 ENSG00000112297	0	0	36	2	6	2	12	0	1	9
AIM1L ENSG00000176092	0	0	0	0	0	0	0	0	0	0
AIM2 ENSG00000163568	0	0	0	1	0	0	0	0	4	0
AIMP1 ENSG00000164022	3	0	1	5	5	8	7	0	0	3
AIMP2 ENSG00000106305	0	1	0	0	5	8	0	1	0	1
AIP ENSG00000110711	28	0	10	24	4	0	0	3	6	0
AIPL1 ENSG00000129221	0	0	0	0	0	0	0	0	0	0
AIRE ENSG00000160224	0	0	0	0	0	0	0	0	0	0
AJ239318.1 ENSG00000280108	0	0	0	0	0	0	0	0	0	0
AJAP1 ENSG00000196581	1	0	0	2	0	0	0	6	0	0
AJUBA ENSG00000129474	1	0	0	1	3	0	27	3	2	0
AK1 ENSG00000106992	2	3	2	0	0	0	0	0	2	0
AK2 ENSG00000004455	0	0	4	0	10	23	21	0	12	8
AK3 ENSG00000147853	1	0	6	0	1	0	2	10	0	0
AK4 ENSG00000162433	4	0	6	0	1	0	0	0	0	0
AK5 ENSG00000154027	0	0	0	0	0	6	0	0	0	0
AK6 ENSG00000085231	0	1	4	8	0	0	8	1	0	0
AK7 ENSG00000140057	0	0	0	0	0	0	0	0	0	0
AK8 ENSG00000165695	0	0	0	0	0	0	0	0	0	0
AK9 ENSG00000155085	0	0	0	1	0	0	0	0	0	0
AKAP1 ENSG00000121057	12	25	30	12	20	4	3	0	1	21
AKAP10 ENSG00000108599	0	0	17	6	34	0	1	3	4	0
AKAP11 ENSG00000023516	0	0	9	0	1	1	4	0	16	1
AKAP12 ENSG00000131016	13	0	0	0	0	1	3	0	5	0
AKAP13 ENSG00000170776	45	0	31	1	7	1	3	2	2	8
AKAP14 ENSG00000186471	0	0	0	0	0	0	0	0	0	0
AKAP17A ENSG00000197976	0	0	1	3	0	0	0	1	0	0
AKAP3 ENSG00000111254	0	0	0	0	0	0	0	0	0	0
AKAP4 ENSG00000147081	0	0	0	0	0	0	0	0	0	0
AKAP5 ENSG00000179841	0	0	0	0	0	0	0	0	0	0
AKAP6 ENSG00000151320	0	0	1	0	0	0	0	0	1	0
AKAP7 ENSG00000118507	0	0	4	0	0	0	0	2	0	5
AKAP8 ENSG00000105127	0	1	0	0	1	18	2	0	0	0
AKAP8L ENSG00000011243	15	5	21	40	2	3	11	15	0	13
AKAP9 ENSG00000127914	1	0	34	7	7	11	2	1	4	24
AKIP1 ENSG00000166452	0	1	0	1	6	3	0	9	0	1
AKIRIN1 ENSG00000174574	2	1	8	1	10	7	2	0	1	3
AKIRIN2 ENSG00000135334	0	0	1	0	0	0	0	0	0	0
AKNA ENSG00000106948	0	0	2	0	0	13	0	23	19	4
AKNAD1 ENSG00000162641	0	0	0	0	0	0	0	0	0	0
AKR1A1 ENSG00000117448	0	56	36	0	21	49	1	0	2	1
AKR1B1 ENSG00000085662	12	27	0	0	1	12	0	2	0	1
AKR1B10 ENSG00000198074	0	0	0	0	0	0	0	0	0	0
AKR1B15 ENSG00000227471	0	0	0	0	0	0	0	0	0	0
AKR1C1 ENSG00000187134	4	1	0	0	0	0	0	0	0	0
AKR1C2 ENSG00000151632	1	5	0	0	1	0	0	0	0	0
AKR1C3 ENSG00000196139	0	0	0	0	0	0	0	0	0	0
AKR1C4 ENSG00000198610	0	0	0	0	0	0	0	0	0	0
AKR1D1 ENSG00000122787	0	0	0	0	0	0	0	0	0	0
AKR1E2 ENSG00000165568	0	0	0	0	0	0	0	0	0	0
AKR7A2 ENSG00000053371	1	14	1	0	0	25	0	2	0	6
AKR7A3 ENSG00000162482	0	0	0	0	0	0	0	0	0	0
AKR7L ENSG00000211454	0	0	0	0	0	0	0	0	0	0
AKT1 ENSG00000142208	31	4	129	26	14	4	31	31	4	17
AKT1S1 ENSG00000204673	4	21	6	10	2	0	0	4	9	0
AKT2 ENSG00000105221	15	2	30	19	5	0	1	9	5	6
AKT3 ENSG00000117020	1	13	13	0	1	1	1	18	0	20
AKTIP ENSG00000166971	5	0	16	0	1	1	0	0	0	0
AL023806.1 ENSG00000280184	0	0	0	0	0	0	0	0	0	0
AL049794.1 ENSG00000280240	0	0	0	0	0	0	0	0	0	0
AL049872.1 ENSG00000279963	0	0	0	0	0	0	0	0	0	0
AL133475.1 ENSG00000281602	0	0	0	0	0	0	0	0	0	0
AL135745.1 ENSG00000279654	0	0	0	0	0	0	0	0	0	0
AL135787.1 ENSG00000283263	0	0	0	0	0	0	0	0	0	0
AL354828.1 ENSG00000279282	0	0	0	0	0	0	0	0	0	0
AL354828.2 ENSG00000280175	0	0	0	0	0	0	0	0	0	0
AL356053.1 ENSG00000150076	0	0	0	0	0	0	0	0	0	0
AL356289.1 ENSG00000279096	0	0	0	0	0	0	0	0	0	0
AL356585.1 ENSG00000279081	0	0	0	0	0	0	0	0	0	0
AL357140.1 ENSG00000280113	0	0	1	0	0	0	0	0	0	1
AL358852.1 ENSG00000278899	0	0	0	0	0	0	0	0	0	0
AL365181.1 ENSG00000280316	0	0	0	0	0	0	0	0	0	0
AL513523.2 ENSG00000279767	2	0	2	0	0	0	0	0	1	1
AL589743.1 ENSG00000279508	0	1	29	70	19	0	2	0	0	0
AL590235.1 ENSG00000280230	0	0	0	0	0	0	0	0	0	0
AL645922.1 ENSG00000279546	0	0	0	0	0	0	0	0	0	0
ALAD ENSG00000148218	0	1	5	0	4	4	4	4	0	0
ALAS1 ENSG00000023330	1	1	2	0	1	1	3	0	1	4
ALAS2 ENSG00000158578	0	0	0	0	0	0	0	0	0	0
ALB ENSG00000163631	0	0	4	0	0	0	0	0	0	1
ALCAM ENSG00000170017	0	0	18	0	1	0	5	0	2	8
ALDH16A1 ENSG00000161618	4	3	1	8	1	0	1	0	0	7
ALDH18A1 ENSG00000059573	1	8	18	1	18	65	2	11	0	0
ALDH1A1 ENSG00000165092	2	0	0	3	4	0	0	23	0	0
ALDH1A2 ENSG00000128918	0	0	0	0	0	22	0	0	0	4
ALDH1A3 ENSG00000184254	0	0	23	14	3	0	5	0	1	9
ALDH1B1 ENSG00000137124	50	29	3	0	0	3	0	0	0	1
ALDH1L1 ENSG00000144908	2	1	2	28	4	0	7	6	0	0
ALDH1L2 ENSG00000136010	0	0	0	0	0	0	1	0	0	0
ALDH3A1 ENSG00000108602	0	0	6	0	0	1	2	0	0	0
ALDH3A2 ENSG00000072210	6	9	19	4	34	0	9	2	0	1
ALDH3B1 ENSG00000006534	2	1	0	0	1	0	1	0	0	0
ALDH3B2 ENSG00000132746	0	0	0	0	0	0	0	0	0	0
ALDH4A1 ENSG00000159423	23	1	18	26	7	0	1	1	0	0
ALDH5A1 ENSG00000112294	0	0	17	1	0	0	0	2	0	0
ALDH6A1 ENSG00000119711	0	0	43	1	3	0	1	11	2	1
ALDH7A1 ENSG00000164904	0	4	100	1	6	4	0	5	5	2
ALDH8A1 ENSG00000118514	0	0	0	0	0	0	0	0	0	0
ALDH9A1 ENSG00000143149	0	0	2	4	4	8	0	0	0	0
ALDOA ENSG00000149925	155	52	34	31	27	0	35	16	17	22
ALDOB ENSG00000136872	0	0	0	0	0	0	0	0	0	0
ALDOC ENSG00000109107	0	21	8	5	2	1	0	6	0	2
ALG1 ENSG00000033011	8	5	9	5	0	0	0	1	1	2
ALG10 ENSG00000139133	0	0	0	0	0	0	0	1	0	0
ALG10B ENSG00000175548	0	0	0	0	0	2	0	0	0	0
ALG11 ENSG00000253710	0	0	0	0	0	0	0	0	0	0
ALG12 ENSG00000182858	5	11	18	10	1	1	2	1	1	3
ALG13 ENSG00000101901	0	0	26	1	4	3	4	0	0	0
ALG14 ENSG00000172339	2	0	5	0	0	1	0	2	2	5
ALG1L ENSG00000189366	0	1	0	0	0	0	0	0	0	0
ALG1L2 ENSG00000251287	0	0	0	0	0	0	0	0	0	0
ALG2 ENSG00000119523	0	0	12	2	0	3	1	0	0	0
ALG3 ENSG00000214160	4	18	5	14	17	3	9	1	5	1
ALG5 ENSG00000120697	0	1	8	3	0	0	0	0	0	0
ALG6 ENSG00000088035	0	0	4	0	0	0	2	2	0	1
ALG8 ENSG00000159063	0	0	1	0	0	5	0	0	0	0
ALG9 ENSG00000086848	1	1	7	1	2	0	0	1	0	0
ALK ENSG00000171094	0	0	0	0	0	0	0	0	0	0
ALKBH1 ENSG00000100601	0	0	0	0	2	0	0	0	0	5
ALKBH2 ENSG00000189046	0	1	19	15	1	13	1	1	0	11
ALKBH3 ENSG00000166199	0	3	4	2	1	3	0	0	0	0
ALKBH4 ENSG00000160993	0	30	5	0	0	4	1	0	0	2
ALKBH5 ENSG00000091542	22	0	37	0	0	21	3	24	2	50
ALKBH6 ENSG00000239382	3	0	3	11	1	4	0	1	0	1
ALKBH7 ENSG00000125652	48	5	53	47	20	0	2	12	7	11
ALKBH8 ENSG00000137760	0	0	0	0	0	0	0	0	0	0
ALLC ENSG00000151360	0	0	0	0	0	0	0	0	0	0
ALMS1 ENSG00000116127	2	0	0	0	0	0	0	0	0	0
ALOX12 ENSG00000108839	0	0	0	0	0	0	0	0	0	0
ALOX12B ENSG00000179477	0	0	0	0	0	0	0	0	0	0
ALOX15 ENSG00000161905	0	0	0	0	0	0	0	0	0	0
ALOX15B ENSG00000179593	0	15	21	8	34	0	0	0	0	1
ALOX5 ENSG00000012779	0	0	0	0	0	0	0	0	0	0
ALOX5AP ENSG00000132965	0	0	0	0	0	0	0	0	1	0
ALOXE3 ENSG00000179148	1	0	0	2	0	2	1	0	1	0
ALPK1 ENSG00000073331	1	0	1	0	1	0	2	1	0	2
ALPK2 ENSG00000198796	0	0	0	0	0	0	0	0	0	0
ALPK3 ENSG00000136383	0	0	0	0	0	0	0	0	0	0
ALPL ENSG00000162551	0	0	0	0	0	0	1	2	4	0
ALPP ENSG00000163283	0	0	0	0	0	0	0	0	0	0
ALS2 ENSG00000003393	0	0	0	0	0	0	1	1	0	0
ALS2CL ENSG00000178038	0	2	0	10	0	2	9	1	4	0
ALS2CR11 ENSG00000155754	0	0	0	0	0	0	0	0	0	0
ALS2CR12 ENSG00000155749	0	0	0	0	0	0	0	0	0	1
ALX1 ENSG00000180318	0	0	0	0	0	0	0	0	0	0
ALX3 ENSG00000156150	0	0	0	0	0	0	0	0	0	0
ALX4 ENSG00000052850	0	0	0	0	0	0	0	0	0	0
ALYREF ENSG00000183684	8	0	8	2	3	0	4	0	11	0
AMACR ENSG00000242110	0	0	0	0	2	11	0	0	0	9
AMBN ENSG00000178522	0	0	0	0	0	0	0	0	0	0
AMBP ENSG00000106927	0	0	0	0	0	0	0	0	0	0
AMBRA1 ENSG00000110497	0	0	0	0	1	18	0	2	2	2
AMD1 ENSG00000123505	0	0	139	0	35	0	12	0	0	37
AMDHD1 ENSG00000139344	0	0	0	0	0	0	0	0	0	0
AMDHD2 ENSG00000162066	2	0	0	56	3	0	4	2	13	3
AMELX ENSG00000125363	0	0	0	0	0	0	0	0	0	0
AMELY ENSG00000099721	0	0	0	0	0	0	0	0	0	0
AMER1 ENSG00000184675	0	1	0	3	0	2	0	0	0	0
AMER2 ENSG00000165566	0	0	0	0	0	0	0	0	0	0
AMER3 ENSG00000178171	0	0	0	1	2	0	0	0	0	0
AMFR ENSG00000159461	12	2	10	4	3	3	1	5	0	0
AMH ENSG00000104899	1	0	2	12	0	0	0	5	0	0
AMHR2 ENSG00000135409	0	0	0	0	0	0	0	0	0	0
AMIGO1 ENSG00000181754	1	1	0	12	2	13	2	7	1	6
AMIGO2 ENSG00000139211	1	0	0	1	0	0	2	0	0	0
AMIGO3 ENSG00000176020	0	0	1	0	0	0	0	0	0	0
AMMECR1 ENSG00000101935	0	0	0	1	0	0	0	0	0	0
AMMECR1L ENSG00000144233	0	0	0	0	0	0	0	0	0	0
AMN ENSG00000166126	0	0	4	1	1	0	4	0	0	1
AMN1 ENSG00000151743	0	0	17	0	1	0	1	0	0	2
AMOT ENSG00000126016	0	3	1	1	3	22	1	0	2	0
AMOTL1 ENSG00000166025	0	17	58	8	1	31	0	4	0	0
AMOTL2 ENSG00000114019	2	0	0	0	0	0	5	2	0	0
AMPD1 ENSG00000116748	0	0	0	0	0	0	0	0	0	0
AMPD2 ENSG00000116337	11	15	0	13	0	0	2	12	1	0
AMPD3 ENSG00000133805	2	0	9	0	0	0	0	1	2	1
AMPH ENSG00000078053	0	0	0	0	0	0	0	0	0	0
AMT ENSG00000145020	1	0	0	0	0	0	0	0	3	0
AMTN ENSG00000187689	0	0	0	0	0	0	0	0	0	0
AMY1A ENSG00000237763	4	0	0	1	1	0	0	0	2	1
AMY1B ENSG00000174876	0	0	0	0	1	0	0	0	1	2
AMY1C ENSG00000187733	0	0	0	0	0	0	0	0	0	0
AMY2A ENSG00000243480	0	0	0	0	0	0	0	0	0	0
AMY2B ENSG00000240038	0	0	1	0	0	0	2	0	3	0
AMZ1 ENSG00000174945	0	0	0	0	0	0	0	0	0	0
AMZ2 ENSG00000196704	8	1	9	0	3	13	2	0	9	0
ANAPC1 ENSG00000153107	0	0	3	0	1	2	0	0	0	0
ANAPC10 ENSG00000164162	0	0	0	0	1	0	1	0	2	0
ANAPC11 ENSG00000141552	34	60	104	24	19	0	8	4	9	12
ANAPC13 ENSG00000129055	0	11	6	0	0	0	1	0	0	0
ANAPC15 ENSG00000110200	9	15	9	22	0	5	4	26	1	1
ANAPC16 ENSG00000166295	5	18	15	41	6	29	6	2	1	7
ANAPC2 ENSG00000176248	1	1	9	19	1	3	1	0	7	3
ANAPC4 ENSG00000053900	0	0	0	0	0	1	0	0	1	0
ANAPC5 ENSG00000089053	15	3	18	45	14	12	8	9	1	18
ANAPC7 ENSG00000196510	1	28	0	1	1	26	0	1	0	0
ANG ENSG00000214274	0	0	0	14	20	7	5	0	0	1
ANGEL1 ENSG00000013523	0	2	0	0	0	2	0	0	1	0
ANGEL2 ENSG00000174606	0	3	22	1	2	2	0	1	1	0
ANGPT1 ENSG00000154188	2	1	0	0	1	0	0	8	2	0
ANGPT2 ENSG00000091879	0	0	0	0	0	0	0	0	0	0
ANGPT4 ENSG00000101280	0	0	0	0	0	0	0	0	0	0
ANGPTL1 ENSG00000116194	0	0	0	0	0	0	0	0	0	0
ANGPTL2 ENSG00000136859	16	2	0	0	2	1	0	0	0	4
ANGPTL3 ENSG00000132855	0	0	0	0	0	0	0	0	0	0
ANGPTL4 ENSG00000167772	1	23	8	2	1	0	10	0	1	0
ANGPTL5 ENSG00000187151	0	0	0	0	0	0	0	0	0	0
ANGPTL6 ENSG00000130812	0	0	0	0	0	0	0	0	0	0
ANGPTL7 ENSG00000171819	0	0	0	0	0	0	0	1	0	0
ANGPTL8 ENSG00000130173	0	0	0	0	0	0	0	0	0	0
ANHX ENSG00000227059	0	0	0	0	0	0	0	0	0	0
ANK1 ENSG00000029534	0	0	0	0	0	0	2	4	0	0
ANK2 ENSG00000145362	4	0	0	0	0	0	0	0	0	2
ANK3 ENSG00000151150	0	0	17	0	3	0	11	0	0	0
ANKAR ENSG00000151687	1	0	6	0	0	0	0	0	0	0
ANKDD1A ENSG00000166839	1	0	0	0	0	0	0	0	1	0
ANKDD1B ENSG00000189045	0	0	1	0	0	0	0	1	0	0
ANKEF1 ENSG00000132623	0	0	0	0	0	0	0	0	0	0
ANKFN1 ENSG00000153930	0	0	0	0	0	0	0	0	0	1
ANKFY1 ENSG00000185722	2	2	9	8	0	2	7	9	0	7
ANKH ENSG00000154122	0	1	76	2	16	26	12	0	9	38
ANKHD1 ENSG00000131503	0	1	0	0	1	0	0	0	0	0
ANKHD1-EIF4EBP3 ENSG00000254996	0	0	0	0	0	0	0	0	0	0
ANKIB1 ENSG00000001629	1	0	1	0	0	0	18	10	1	1
ANKK1 ENSG00000170209	1	0	0	0	1	0	0	0	0	0
ANKLE1 ENSG00000160117	17	0	1	0	0	0	0	2	2	0
ANKLE2 ENSG00000176915	0	0	38	4	5	2	6	8	9	19
ANKMY1 ENSG00000144504	11	2	1	5	6	7	2	0	1	0
ANKMY2 ENSG00000106524	0	0	1	2	0	0	1	0	0	0
ANKRA2 ENSG00000164331	0	0	3	0	0	0	0	3	0	0
ANKRD1 ENSG00000148677	0	0	0	0	0	0	0	0	0	0
ANKRD10 ENSG00000088448	1	0	18	1	12	3	14	0	1	4
ANKRD11 ENSG00000167522	26	6	45	0	5	26	13	4	2	2
ANKRD12 ENSG00000101745	0	0	10	0	0	2	3	5	11	0
ANKRD13A ENSG00000076513	0	1	0	5	0	0	0	10	2	0
ANKRD13B ENSG00000198720	0	0	0	0	0	0	0	13	3	1
ANKRD13C ENSG00000118454	0	0	2	1	1	0	0	0	0	0
ANKRD13D ENSG00000172932	0	11	3	14	4	1	3	9	2	8
ANKRD16 ENSG00000134461	0	28	0	0	0	2	0	0	3	0
ANKRD17 ENSG00000132466	1	0	15	0	2	1	0	0	0	3
ANKRD18A ENSG00000180071	0	0	3	1	4	0	0	0	0	0
ANKRD18B ENSG00000230453	1	0	0	1	0	1	0	0	0	0
ANKRD2 ENSG00000165887	0	0	0	0	0	0	0	0	0	0
ANKRD20A1 ENSG00000260691	0	2	1	0	1	0	0	0	0	0
ANKRD20A2 ENSG00000183148	0	0	1	0	1	0	0	0	0	0
ANKRD20A3 ENSG00000276203	0	3	0	0	0	0	0	0	0	0
ANKRD20A4 ENSG00000172014	0	0	0	0	0	0	0	0	2	0
ANKRD22 ENSG00000152766	0	0	0	0	2	0	1	0	0	3
ANKRD23 ENSG00000163126	0	2	0	0	0	0	0	0	1	1
ANKRD24 ENSG00000089847	0	0	0	3	0	0	0	0	0	0
ANKRD26 ENSG00000107890	0	0	0	3	0	0	0	0	0	1
ANKRD27 ENSG00000105186	0	0	1	0	0	0	0	0	1	0
ANKRD28 ENSG00000206560	1	0	1	1	0	0	0	1	0	0
ANKRD29 ENSG00000154065	0	16	0	0	0	0	2	0	2	0
ANKRD30A ENSG00000148513	1	0	0	0	0	0	0	0	0	0
ANKRD30B ENSG00000180777	0	0	0	0	0	0	0	2	0	0
ANKRD30BL ENSG00000163046	0	0	0	0	0	0	0	0	0	0
ANKRD31 ENSG00000145700	0	0	0	0	0	0	0	0	0	0
ANKRD33 ENSG00000167612	0	0	0	0	0	0	0	0	0	0
ANKRD33B ENSG00000164236	0	0	0	0	0	0	0	0	0	0
ANKRD34A ENSG00000272031	0	0	0	0	0	0	0	0	0	0
ANKRD34B ENSG00000189127	0	1	2	0	0	1	2	0	12	0
ANKRD34C ENSG00000235711	0	0	0	0	0	0	0	0	0	0
ANKRD35 ENSG00000198483	10	0	0	0	0	0	0	6	0	0
ANKRD36 ENSG00000135976	0	2	1	11	0	0	0	0	4	2
ANKRD36B ENSG00000196912	1	0	8	0	0	1	0	0	5	0
ANKRD36C ENSG00000174501	39	2	0	1	0	0	0	1	1	4
ANKRD37 ENSG00000186352	0	0	24	0	4	1	0	0	0	2
ANKRD39 ENSG00000213337	1	0	2	6	0	0	2	1	1	0
ANKRD40 ENSG00000154945	0	6	11	1	0	0	3	0	3	0
ANKRD42 ENSG00000137494	0	0	2	2	2	0	0	0	0	2
ANKRD44 ENSG00000065413	0	0	0	0	0	0	0	0	0	0
ANKRD45 ENSG00000183831	0	0	0	0	0	0	0	0	0	0
ANKRD46 ENSG00000186106	0	0	1	0	1	1	1	1	0	0
ANKRD49 ENSG00000168876	0	0	0	0	1	0	0	1	0	0
ANKRD50 ENSG00000151458	2	0	4	0	1	2	11	2	3	0
ANKRD52 ENSG00000139645	0	7	5	2	8	3	4	9	5	0
ANKRD53 ENSG00000144031	0	0	0	0	0	0	0	0	0	0
ANKRD54 ENSG00000100124	0	3	17	7	0	0	3	21	5	5
ANKRD55 ENSG00000164512	0	0	0	0	0	0	0	0	0	0
ANKRD6 ENSG00000135299	0	0	1	0	0	0	0	0	1	0
ANKRD61 ENSG00000157999	0	0	0	0	0	0	0	0	0	0
ANKRD62 ENSG00000181626	0	0	0	0	0	0	1	0	0	0
ANKRD65 ENSG00000235098	1	2	0	0	3	11	2	0	1	0
ANKRD66 ENSG00000230062	0	0	0	0	0	0	0	0	0	0
ANKRD7 ENSG00000106013	0	0	0	0	0	0	0	0	0	0
ANKRD9 ENSG00000156381	16	4	7	20	11	14	7	0	3	2
ANKS1A ENSG00000064999	0	0	0	0	0	0	0	1	0	0
ANKS1B ENSG00000185046	0	0	0	0	0	0	0	0	0	0
ANKS3 ENSG00000168096	4	0	10	10	1	14	1	0	3	8
ANKS4B ENSG00000175311	0	0	0	0	0	0	0	0	0	0
ANKS6 ENSG00000165138	0	9	0	0	1	0	1	0	0	0
ANKUB1 ENSG00000206199	0	0	0	0	0	0	0	0	0	0
ANKZF1 ENSG00000163516	0	3	26	43	5	3	0	0	0	7
ANLN ENSG00000011426	0	0	0	0	0	0	0	0	0	0
ANO1 ENSG00000131620	1	0	6	0	6	0	3	0	0	0
ANO10 ENSG00000160746	1	0	0	4	0	3	1	0	0	1
ANO2 ENSG00000047617	0	0	0	0	0	0	0	1	0	0
ANO3 ENSG00000134343	0	0	0	0	0	0	1	0	2	0
ANO4 ENSG00000151572	0	0	1	0	0	0	0	0	0	0
ANO5 ENSG00000171714	1	0	0	0	0	0	0	1	0	0
ANO6 ENSG00000177119	1	0	1	0	0	0	7	4	1	8
ANO7 ENSG00000146205	2	33	111	20	123	1	0	0	0	0
ANO8 ENSG00000074855	0	0	0	1	1	25	2	0	6	4
ANO9 ENSG00000185101	0	0	2	21	3	0	4	0	0	0
ANOS1 ENSG00000011201	0	1	4	0	0	0	0	0	0	0
ANP32A ENSG00000140350	0	7	38	0	14	21	7	2	12	11
ANP32B ENSG00000136938	10	2	13	10	1	10	6	6	0	0
ANP32D ENSG00000139223	0	0	0	0	0	0	0	0	0	0
ANP32E ENSG00000143401	14	2	1	0	6	0	0	0	0	0
ANPEP ENSG00000166825	1	0	72	1	82	0	0	0	0	125
ANTXR1 ENSG00000169604	20	5	11	5	3	0	0	6	14	0
ANTXR2 ENSG00000163297	5	0	4	0	10	10	0	0	1	0
ANTXRL ENSG00000274209	0	0	0	0	0	0	0	0	0	0
ANXA1 ENSG00000135046	0	0	8	1	9	0	23	9	9	0
ANXA10 ENSG00000109511	0	0	0	0	0	0	0	0	0	0
ANXA11 ENSG00000122359	1	77	34	7	18	40	40	0	0	10
ANXA13 ENSG00000104537	0	0	0	0	0	0	0	0	0	0
ANXA2 ENSG00000182718	3	38	1	0	12	31	70	1	1	0
ANXA2R ENSG00000177721	0	0	0	4	0	4	0	0	0	0
ANXA3 ENSG00000138772	0	0	9	0	0	0	0	0	0	1
ANXA4 ENSG00000196975	0	1	1	9	0	0	0	6	1	1
ANXA5 ENSG00000164111	6	0	21	4	4	0	2	38	0	11
ANXA6 ENSG00000197043	85	36	0	14	2	0	4	0	1	3
ANXA7 ENSG00000138279	0	0	29	0	18	1	4	0	0	4
ANXA8 ENSG00000265190	0	0	0	0	0	0	49	0	0	0
ANXA8L1 ENSG00000264230	0	0	0	1	0	0	30	1	0	0
ANXA9 ENSG00000143412	0	0	0	0	0	0	0	0	0	0
AOAH ENSG00000136250	0	0	0	0	0	0	0	0	0	0
AOC1 ENSG00000002726	0	0	0	0	2	0	0	0	1	0
AOC2 ENSG00000131480	0	0	0	0	0	0	0	0	0	0
AOC3 ENSG00000131471	17	10	0	0	0	0	1	1	0	2
AOX1 ENSG00000138356	3	0	1	0	2	0	0	0	0	1
AP000275.65 ENSG00000265590	0	0	0	0	0	0	0	0	0	0
AP000295.9 ENSG00000249624	0	0	0	0	0	0	0	0	0	0
AP000304.12 ENSG00000249209	0	0	0	0	0	0	0	0	0	0
AP000349.2 ENSG00000280178	0	0	0	0	0	0	0	0	0	0
AP000350.10 ENSG00000251357	0	0	0	0	0	0	0	0	0	0
AP000687.1 ENSG00000280170	0	0	0	0	0	0	0	0	0	0
AP000721.4 ENSG00000256100	0	0	0	0	0	0	0	0	0	0
AP000769.1 ENSG00000279576	165	0	799	1	77	0	1	13	7	155
AP000866.1 ENSG00000279342	0	0	0	0	0	0	0	0	0	0
AP001888.1 ENSG00000281781	0	0	0	0	0	0	0	0	0	0
AP002962.1 ENSG00000279906	0	0	0	0	0	0	0	0	0	0
AP006285.2 ENSG00000278919	0	0	0	0	0	0	0	0	0	0
AP1AR ENSG00000138660	1	0	14	1	0	0	2	0	3	5
AP1B1 ENSG00000100280	6	14	54	0	55	0	5	0	15	4
AP1G1 ENSG00000166747	0	0	18	4	4	0	7	0	2	2
AP1G2 ENSG00000213983	0	37	29	21	6	0	30	3	0	12
AP1M1 ENSG00000072958	31	0	0	17	1	0	0	42	0	0
AP1M2 ENSG00000129354	0	18	62	25	53	2	8	0	2	16
AP1S1 ENSG00000106367	7	5	27	16	15	0	1	0	1	0
AP1S2 ENSG00000182287	2	0	0	0	0	0	0	0	2	0
AP1S3 ENSG00000152056	0	0	5	0	0	0	0	1	0	0
AP2A1 ENSG00000196961	6	4	5	7	2	1	1	3	11	3
AP2A2 ENSG00000183020	20	8	36	26	12	6	2	18	3	13
AP2B1 ENSG00000006125	5	16	6	26	24	10	10	32	1	12
AP2M1 ENSG00000161203	40	17	16	50	14	0	11	12	0	16
AP2S1 ENSG00000042753	37	18	28	59	24	6	2	0	5	4
AP3B1 ENSG00000132842	0	0	3	0	0	0	0	0	2	0
AP3B2 ENSG00000103723	0	0	0	0	0	1	0	0	0	1
AP3D1 ENSG00000065000	1	0	77	0	25	5	28	3	13	18
AP3M1 ENSG00000185009	2	0	28	1	0	0	0	11	1	6
AP3M2 ENSG00000070718	0	1	0	0	0	2	0	5	0	0
AP3S1 ENSG00000177879	0	0	6	2	1	0	5	0	1	2
AP3S2 ENSG00000157823	3	2	9	2	1	0	0	0	0	0
AP4B1 ENSG00000134262	0	1	0	0	0	3	0	0	0	0
AP4E1 ENSG00000081014	1	4	1	1	0	0	0	0	0	0
AP4M1 ENSG00000221838	6	0	5	50	0	10	0	4	0	9
AP4S1 ENSG00000100478	0	0	0	1	0	0	1	0	0	0
AP5B1 ENSG00000254470	1	2	2	0	0	0	2	2	0	2
AP5M1 ENSG00000053770	2	0	0	0	0	0	2	0	0	0
AP5S1 ENSG00000125843	0	1	0	0	0	2	2	0	0	1
AP5Z1 ENSG00000242802	0	1	4	4	0	3	5	10	5	0
APAF1 ENSG00000120868	0	0	0	0	0	0	3	0	0	1
APBA1 ENSG00000107282	0	0	0	0	0	0	0	0	0	0
APBA2 ENSG00000034053	0	0	0	0	0	4	0	1	0	0
APBA3 ENSG00000011132	0	0	0	38	10	0	0	13	0	1
APBB1 ENSG00000166313	15	29	8	21	0	0	1	17	0	1
APBB1IP ENSG00000077420	0	0	0	0	0	0	0	1	0	0
APBB2 ENSG00000163697	5	0	0	1	0	2	1	0	0	0
APBB3 ENSG00000113108	0	23	23	0	0	16	0	1	6	5
APC ENSG00000134982	0	0	9	0	0	0	0	0	0	0
APC2 ENSG00000115266	0	0	0	0	0	0	0	0	0	0
APCDD1 ENSG00000154856	3	0	22	0	1	0	1	5	0	1
APCDD1L ENSG00000198768	4	1	0	0	0	1	0	0	0	0
APCS ENSG00000132703	0	0	0	0	0	0	0	0	0	0
APEH ENSG00000164062	1	27	15	15	0	17	0	0	16	0
APELA ENSG00000248329	0	0	2	0	0	0	0	0	0	0
APEX1 ENSG00000100823	18	5	26	1	1	6	4	9	1	4
APEX2 ENSG00000169188	0	0	0	10	6	0	9	0	3	1
APH1A ENSG00000117362	27	0	31	1	11	0	27	6	1	16
APH1B ENSG00000138613	1	0	18	1	0	2	1	0	1	6
API5 ENSG00000166181	0	0	3	0	0	1	0	1	3	0
APIP ENSG00000149089	3	0	12	0	1	1	0	1	0	2
APITD1 ENSG00000175279	0	0	1	0	0	2	0	0	0	0
APITD1-CORT ENSG00000251503	0	0	0	0	0	0	0	0	0	0
APLF ENSG00000169621	0	0	0	0	0	0	0	0	0	0
APLN ENSG00000171388	0	1	0	0	0	0	0	0	0	0
APLNR ENSG00000134817	0	0	0	0	0	0	0	0	0	0
APLP1 ENSG00000105290	0	0	0	0	0	0	0	0	0	0
APLP2 ENSG00000084234	2	0	293	0	71	16	27	0	0	41
APMAP ENSG00000101474	5	1	70	5	27	2	21	25	1	10
APOA1 ENSG00000118137	0	0	0	0	0	0	0	0	0	0
APOA2 ENSG00000158874	0	0	0	0	0	0	0	0	0	0
APOB ENSG00000084674	0	0	0	0	0	0	0	0	0	0
APOBEC1 ENSG00000111701	0	0	0	0	0	0	0	0	0	0
APOBEC2 ENSG00000124701	0	0	0	0	0	0	0	0	0	0
APOBEC3A ENSG00000128383	0	0	0	0	0	0	1	0	0	0
APOBEC3B ENSG00000179750	0	0	0	0	0	0	0	0	0	0
APOBEC3C ENSG00000244509	0	9	21	0	4	3	1	8	0	2
APOBEC3D ENSG00000243811	0	0	0	0	0	0	0	0	0	0
APOBEC3F ENSG00000128394	0	0	2	2	0	3	0	0	10	1
APOBEC3G ENSG00000239713	0	1	0	0	1	0	0	1	3	0
APOBEC3H ENSG00000100298	0	0	0	0	0	0	0	0	0	0
APOBEC4 ENSG00000173627	0	0	0	0	0	0	0	0	0	0
APOBR ENSG00000184730	2	0	0	6	0	0	0	0	1	1
APOC1 ENSG00000130208	0	5	0	0	0	0	0	6	3	0
APOC2 ENSG00000234906	0	0	0	0	0	0	0	0	0	0
APOC3 ENSG00000110245	0	0	0	0	0	0	0	0	0	0
APOC4 ENSG00000267467	0	0	0	0	0	0	0	0	0	0
APOD ENSG00000189058	1	73	2	2	9	17	0	45	23	8
APOE ENSG00000130203	4	0	0	0	0	0	0	20	3	0
APOF ENSG00000175336	2	0	0	0	1	0	0	0	0	3
APOH ENSG00000091583	0	0	0	0	0	0	0	0	0	0
APOL1 ENSG00000100342	22	0	1	1	5	0	9	25	1	0
APOL2 ENSG00000128335	4	20	3	6	0	23	2	4	0	0
APOL3 ENSG00000128284	0	10	0	1	0	0	1	1	0	5
APOL4 ENSG00000100336	0	0	1	0	0	14	2	0	0	0
APOL6 ENSG00000221963	0	3	0	0	2	6	0	1	0	2
APOLD1 ENSG00000178878	0	4	0	0	0	0	0	2	1	0
APOM ENSG00000204444	0	0	0	0	0	1	0	0	0	0
APOO ENSG00000184831	0	0	0	0	0	0	0	0	0	0
APOOL ENSG00000155008	0	0	4	0	0	0	0	0	0	0
APP ENSG00000142192	19	50	60	15	23	1	53	0	36	21
APPBP2 ENSG00000062725	0	0	5	0	0	0	1	1	0	0
APPL1 ENSG00000157500	0	0	2	0	0	0	0	1	4	0
APPL2 ENSG00000136044	0	5	24	7	11	2	6	0	6	7
APRT ENSG00000198931	26	61	32	102	33	9	1	21	21	6
APTX ENSG00000137074	3	8	5	4	8	8	3	2	0	0
AQP1 ENSG00000240583	52	1	0	1	0	0	0	15	44	0
AQP10 ENSG00000143595	0	0	0	0	0	0	0	0	0	0
AQP11 ENSG00000178301	0	0	5	1	0	0	0	0	4	0
AQP12A ENSG00000184945	0	0	0	0	0	0	0	0	0	0
AQP12B ENSG00000185176	0	0	0	0	0	0	0	0	0	0
AQP2 ENSG00000167580	0	19	0	0	0	0	0	0	0	0
AQP3 ENSG00000165272	0	35	29	3	37	0	153	0	0	4
AQP4 ENSG00000171885	0	0	0	0	0	0	0	0	0	0
AQP5 ENSG00000161798	0	0	0	0	0	0	0	0	0	0
AQP6 ENSG00000086159	0	0	0	0	0	0	0	0	0	0
AQP7 ENSG00000165269	0	0	0	0	0	0	0	0	0	0
AQP8 ENSG00000103375	0	0	0	0	0	0	0	0	0	0
AQP9 ENSG00000103569	0	0	0	0	0	0	0	0	0	0
AQR ENSG00000021776	0	1	2	6	0	22	3	0	0	0
AR ENSG00000169083	14	39	27	3	11	9	0	25	0	8
ARAF ENSG00000078061	0	15	3	42	0	0	0	22	0	0
ARAP1 ENSG00000186635	16	10	9	6	3	3	15	4	14	1
ARAP2 ENSG00000047365	0	0	0	0	0	0	0	0	1	0
ARAP3 ENSG00000120318	0	5	0	0	0	1	0	5	0	0
ARC ENSG00000198576	0	0	0	0	0	0	0	0	0	0
ARCN1 ENSG00000095139	0	1	18	0	1	1	2	23	2	0
AREG ENSG00000109321	0	0	0	0	0	1	10	0	0	0
AREL1 ENSG00000119682	0	46	9	0	16	1	6	0	0	8
ARF1 ENSG00000143761	2	0	52	17	16	1	14	7	5	10
ARF3 ENSG00000134287	1	21	19	32	11	26	7	0	5	1
ARF4 ENSG00000168374	0	1	131	3	0	1	10	7	12	15
ARF5 ENSG00000004059	3	0	20	1	4	2	0	0	0	0
ARF6 ENSG00000165527	0	0	41	1	0	0	5	0	0	19
ARFGAP1 ENSG00000101199	4	7	18	31	0	0	1	1	2	3
ARFGAP2 ENSG00000149182	9	19	21	21	5	3	4	12	9	4
ARFGAP3 ENSG00000242247	0	0	34	0	4	0	2	0	0	0
ARFGEF1 ENSG00000066777	3	0	22	0	1	0	4	0	0	8
ARFGEF2 ENSG00000124198	1	1	6	1	0	1	0	2	0	0
ARFGEF3 ENSG00000112379	0	0	87	0	8	0	20	1	0	4
ARFIP1 ENSG00000164144	0	0	7	0	2	0	2	0	0	1
ARFIP2 ENSG00000132254	1	24	27	79	25	13	33	0	6	22
ARFRP1 ENSG00000101246	10	15	18	21	5	0	0	8	3	2
ARG1 ENSG00000118520	0	0	0	0	0	0	0	0	0	0
ARG2 ENSG00000081181	0	0	92	11	18	14	12	2	0	0
ARGFX ENSG00000186103	0	0	0	0	0	0	0	0	0	0
ARGLU1 ENSG00000134884	0	0	64	1	0	0	3	6	16	22
ARHGAP1 ENSG00000175220	9	45	31	1	3	8	5	4	3	0
ARHGAP10 ENSG00000071205	8	0	0	0	0	6	0	0	1	0
ARHGAP11A ENSG00000198826	0	0	0	0	0	0	0	0	0	0
ARHGAP11B ENSG00000187951	0	0	0	0	0	0	0	0	0	0
ARHGAP12 ENSG00000165322	0	0	27	0	0	0	3	0	0	29
ARHGAP15 ENSG00000075884	0	2	0	0	0	0	0	0	0	0
ARHGAP17 ENSG00000140750	0	0	0	0	0	3	0	0	0	0
ARHGAP18 ENSG00000146376	1	0	9	0	1	3	0	4	0	3
ARHGAP19 ENSG00000213390	1	0	0	0	1	9	13	0	3	3
ARHGAP20 ENSG00000137727	1	0	0	0	0	0	0	0	1	0
ARHGAP21 ENSG00000107863	7	1	19	2	0	0	3	0	1	1
ARHGAP22 ENSG00000128805	0	0	0	1	0	0	1	0	4	0
ARHGAP23 ENSG00000275832	0	2	0	0	0	2	5	0	2	0
ARHGAP24 ENSG00000138639	0	0	0	0	0	0	0	0	0	0
ARHGAP25 ENSG00000163219	0	0	0	0	0	0	0	0	0	0
ARHGAP26 ENSG00000145819	0	0	3	0	0	0	0	0	5	0
ARHGAP27 ENSG00000159314	1	1	13	3	12	2	38	1	0	10
ARHGAP28 ENSG00000088756	0	1	6	0	0	4	0	0	0	0
ARHGAP29 ENSG00000137962	0	2	45	0	0	0	1	0	0	1
ARHGAP30 ENSG00000186517	0	0	0	0	0	0	0	0	0	0
ARHGAP31 ENSG00000031081	0	6	0	0	2	0	0	0	0	0
ARHGAP32 ENSG00000134909	0	0	10	8	0	0	10	2	4	0
ARHGAP33 ENSG00000004777	13	1	9	0	0	0	4	4	5	1
ARHGAP35 ENSG00000160007	0	15	29	0	1	0	6	2	7	2
ARHGAP36 ENSG00000147256	0	0	0	0	0	0	0	0	0	0
ARHGAP39 ENSG00000147799	0	0	7	2	0	0	0	0	0	0
ARHGAP4 ENSG00000089820	5	2	0	0	0	0	1	11	4	2
ARHGAP40 ENSG00000124143	0	0	0	0	0	0	0	0	0	0
ARHGAP42 ENSG00000165895	0	0	0	0	0	0	0	0	0	0
ARHGAP44 ENSG00000006740	0	0	7	0	2	0	3	0	0	0
ARHGAP45 ENSG00000180448	4	0	0	0	0	0	0	0	9	1
ARHGAP5 ENSG00000100852	1	0	12	0	0	1	3	0	7	0
ARHGAP6 ENSG00000047648	0	2	151	0	16	1	0	0	0	13
ARHGAP8 ENSG00000241484	1	0	1	0	1	0	0	0	0	0
ARHGAP9 ENSG00000123329	2	0	1	0	0	0	0	2	1	0
ARHGDIA ENSG00000141522	35	64	80	68	26	0	15	2	19	17
ARHGDIB ENSG00000111348	0	0	3	0	0	3	4	1	1	7
ARHGDIG ENSG00000242173	0	0	0	0	0	0	0	0	0	0
ARHGEF1 ENSG00000076928	3	2	5	9	7	11	5	17	12	9
ARHGEF10 ENSG00000104728	2	0	1	0	8	1	0	0	0	0
ARHGEF10L ENSG00000074964	8	0	0	0	0	0	8	2	1	2
ARHGEF11 ENSG00000132694	1	1	20	0	2	12	3	14	1	5
ARHGEF12 ENSG00000196914	2	0	13	0	0	2	3	0	1	4
ARHGEF15 ENSG00000198844	0	0	0	0	0	0	0	0	6	0
ARHGEF16 ENSG00000130762	0	0	21	17	3	0	7	1	0	1
ARHGEF17 ENSG00000110237	6	4	3	2	4	1	1	24	1	0
ARHGEF18 ENSG00000104880	0	0	0	0	0	0	0	0	0	0
ARHGEF19 ENSG00000142632	0	1	0	0	4	0	7	2	0	0
ARHGEF2 ENSG00000116584	7	13	0	29	0	15	2	2	6	0
ARHGEF25 ENSG00000240771	15	3	4	0	0	0	0	4	0	0
ARHGEF26 ENSG00000114790	0	0	15	0	0	0	0	0	1	10
ARHGEF28 ENSG00000214944	0	0	1	0	0	0	1	0	0	0
ARHGEF3 ENSG00000163947	0	0	6	0	0	3	0	0	1	1
ARHGEF33 ENSG00000214694	0	0	0	0	0	0	1	0	0	0
ARHGEF35 ENSG00000213214	0	0	0	0	1	0	0	0	0	0
ARHGEF37 ENSG00000183111	0	0	6	12	16	21	1	0	0	3
ARHGEF38 ENSG00000236699	0	0	20	1	1	0	0	0	0	0
ARHGEF39 ENSG00000137135	0	0	0	0	0	0	1	0	0	0
ARHGEF4 ENSG00000136002	5	1	0	0	0	0	0	0	0	2
ARHGEF40 ENSG00000165801	0	12	1	1	2	9	0	33	1	0
ARHGEF5 ENSG00000050327	1	2	2	4	1	1	1	0	1	0
ARHGEF6 ENSG00000129675	0	0	0	0	0	0	0	1	0	0
ARHGEF7 ENSG00000102606	1	16	35	0	4	6	0	8	0	5
ARHGEF9 ENSG00000131089	15	0	0	0	2	0	1	0	5	0
ARID1A ENSG00000117713	0	0	24	0	3	2	2	0	0	7
ARID1B ENSG00000049618	2	31	4	11	0	5	11	2	0	0
ARID2 ENSG00000189079	2	0	1	0	1	0	2	1	1	0
ARID3A ENSG00000116017	13	0	6	14	0	1	0	1	5	3
ARID3B ENSG00000179361	0	0	0	0	0	0	2	1	0	0
ARID4A ENSG00000032219	0	0	7	3	0	1	0	0	5	2
ARID4B ENSG00000054267	0	0	11	0	2	3	0	1	2	0
ARID5A ENSG00000196843	34	19	0	0	1	0	0	17	28	0
ARID5B ENSG00000150347	0	0	20	1	0	0	2	0	20	0
ARIH1 ENSG00000166233	0	0	7	4	6	0	1	15	1	4
ARIH2 ENSG00000177479	0	5	9	0	2	8	10	2	0	4
ARIH2OS ENSG00000221883	2	0	2	1	1	3	0	0	0	0
ARL1 ENSG00000120805	0	0	3	0	4	42	11	0	0	0
ARL10 ENSG00000175414	3	1	0	1	0	0	0	0	1	0
ARL11 ENSG00000152213	0	0	0	0	0	0	0	0	0	0
ARL13B ENSG00000169379	0	0	1	0	0	0	0	2	1	0
ARL14 ENSG00000179674	0	0	0	0	0	0	0	0	0	0
ARL14EP ENSG00000152219	0	0	2	0	0	0	0	5	0	0
ARL15 ENSG00000185305	0	0	0	0	2	0	0	1	0	0
ARL16 ENSG00000214087	0	27	4	5	0	3	1	0	1	2
ARL17A ENSG00000185829	1	1	0	0	0	0	0	0	1	0
ARL17B ENSG00000228696	0	0	1	0	0	0	0	1	0	1
ARL2 ENSG00000213465	12	9	24	2	0	0	1	4	6	1
ARL2BP ENSG00000102931	0	0	13	0	0	11	3	0	0	0
ARL3 ENSG00000138175	0	1	0	2	1	16	0	0	1	0
ARL4A ENSG00000122644	0	1	0	0	0	0	0	0	0	0
ARL4C ENSG00000188042	1	2	1	2	3	0	7	10	1	4
ARL4D ENSG00000175906	0	0	0	1	0	7	3	0	1	3
ARL5A ENSG00000162980	0	0	68	0	0	1	0	6	0	1
ARL5B ENSG00000165997	0	1	1	0	0	0	1	0	1	0
ARL5C ENSG00000141748	0	0	0	0	0	0	0	0	0	0
ARL6 ENSG00000113966	0	0	0	0	0	0	0	0	0	0
ARL6IP1 ENSG00000170540	0	0	16	1	0	0	8	2	0	1
ARL6IP4 ENSG00000182196	6	0	0	15	3	0	0	10	6	1
ARL6IP5 ENSG00000144746	3	0	13	1	0	0	2	4	1	0
ARL6IP6 ENSG00000177917	0	0	13	0	0	1	0	1	0	6
ARL8A ENSG00000143862	1	0	37	0	12	1	2	0	12	0
ARL8B ENSG00000134108	0	0	13	0	6	1	2	6	2	0
ARL9 ENSG00000196503	0	0	0	0	0	0	0	0	0	0
ARMC1 ENSG00000104442	5	0	5	1	0	0	3	2	0	1
ARMC10 ENSG00000170632	0	0	15	0	0	0	14	0	1	1
ARMC12 ENSG00000157343	1	0	0	0	0	0	0	0	0	0
ARMC2 ENSG00000118690	0	0	0	0	0	0	0	0	0	0
ARMC3 ENSG00000165309	0	0	0	0	0	0	0	0	0	0
ARMC4 ENSG00000169126	1	0	0	0	0	0	0	0	0	0
ARMC5 ENSG00000140691	1	3	7	0	1	0	3	1	1	0
ARMC6 ENSG00000105676	5	5	0	6	5	0	3	1	0	3
ARMC7 ENSG00000125449	8	3	10	1	1	1	4	2	5	0
ARMC8 ENSG00000114098	2	0	3	1	0	0	0	0	1	0
ARMC9 ENSG00000135931	0	0	0	1	0	0	0	0	0	2
ARMCX1 ENSG00000126947	3	0	1	0	0	0	0	0	0	0
ARMCX2 ENSG00000184867	2	1	5	0	0	0	0	11	29	0
ARMCX3 ENSG00000102401	3	0	9	1	8	0	3	0	5	1
ARMCX4 ENSG00000196440	3	0	3	1	1	3	4	0	0	0
ARMCX5 ENSG00000125962	0	0	3	0	0	0	0	0	0	0
ARMCX6 ENSG00000198960	0	1	0	0	1	6	0	0	1	2
ARMS2 ENSG00000254636	0	0	0	0	0	0	0	0	0	0
ARMT1 ENSG00000146476	0	0	1	2	4	0	0	1	0	0
ARNT ENSG00000143437	0	21	14	1	0	4	2	5	0	2
ARNT2 ENSG00000172379	0	2	0	0	0	0	2	1	0	0
ARNTL ENSG00000133794	0	0	0	0	0	0	0	0	0	0
ARNTL2 ENSG00000029153	0	0	0	0	0	0	0	0	0	0
ARPC1A ENSG00000241685	0	0	38	0	4	2	30	39	4	2
ARPC1B ENSG00000130429	4	19	0	4	2	0	15	11	23	5
ARPC2 ENSG00000163466	8	0	4	0	1	0	4	0	10	1
ARPC3 ENSG00000111229	0	0	157	4	64	2	35	93	43	14
ARPC4 ENSG00000241553	21	17	24	23	0	0	5	0	7	4
ARPC5 ENSG00000162704	3	0	10	0	2	0	6	12	0	0
ARPC5L ENSG00000136950	0	1	4	0	2	1	9	0	4	0
ARPIN ENSG00000242498	0	15	31	1	5	5	1	0	1	0
ARPP19 ENSG00000128989	0	2	14	5	4	1	10	18	0	0
ARPP21 ENSG00000172995	0	0	0	0	0	0	0	0	0	0
ARRB1 ENSG00000137486	0	1	1	1	0	2	0	0	6	0
ARRB2 ENSG00000141480	1	0	5	0	0	1	10	41	19	4
ARRDC1 ENSG00000197070	1	0	7	49	3	0	3	0	27	21
ARRDC2 ENSG00000105643	1	0	0	0	0	0	4	4	7	0
ARRDC3 ENSG00000113369	4	0	2	0	0	3	15	5	16	3
ARRDC4 ENSG00000140450	0	1	5	1	0	0	2	2	0	1
ARRDC5 ENSG00000205784	0	0	0	0	0	0	0	0	0	0
ARSA ENSG00000100299	11	17	33	13	10	1	1	23	1	10
ARSB ENSG00000113273	0	0	0	0	0	0	0	0	1	0
ARSD ENSG00000006756	0	19	5	5	16	20	5	1	0	1
ARSE ENSG00000157399	0	0	0	0	0	0	0	1	0	0
ARSF ENSG00000062096	0	0	0	0	0	0	0	0	0	0
ARSG ENSG00000141337	2	0	0	2	0	0	0	0	0	0
ARSI ENSG00000183876	0	0	0	0	0	0	0	0	0	0
ARSJ ENSG00000180801	2	1	3	2	0	0	3	4	0	4
ARSK ENSG00000164291	0	0	0	0	0	0	0	0	1	0
ART3 ENSG00000156219	0	0	0	0	0	0	0	0	0	0
ART4 ENSG00000111339	0	0	0	0	0	0	0	0	0	0
ART5 ENSG00000167311	0	0	0	0	0	0	0	0	0	0
ARTN ENSG00000117407	0	0	0	0	0	0	0	0	0	0
ARV1 ENSG00000173409	0	2	4	0	0	1	1	0	0	1
ARVCF ENSG00000099889	1	0	22	28	9	1	2	0	1	0
ARX ENSG00000004848	0	0	2	0	0	0	3	0	0	0
AS3MT ENSG00000214435	0	0	0	0	0	0	0	0	0	0
ASAH1 ENSG00000104763	6	0	48	1	13	17	20	1	2	32
ASAH2 ENSG00000188611	0	0	0	0	0	0	0	0	0	0
ASAH2B ENSG00000204147	0	0	0	0	0	0	0	0	0	0
ASAP1 ENSG00000153317	3	0	21	0	0	0	0	2	9	2
ASAP2 ENSG00000151693	0	0	0	0	0	0	0	0	0	0
ASAP3 ENSG00000088280	3	7	5	6	4	3	0	11	0	2
ASB1 ENSG00000065802	6	2	2	2	0	2	2	0	0	0
ASB10 ENSG00000146926	0	0	0	0	0	0	0	0	0	0
ASB11 ENSG00000165192	0	0	0	0	0	0	0	0	0	0
ASB12 ENSG00000198881	0	0	0	0	0	0	0	0	0	0
ASB13 ENSG00000196372	0	0	3	0	0	2	1	0	5	0
ASB14 ENSG00000239388	0	1	0	0	1	0	1	0	1	0
ASB15 ENSG00000146809	0	0	0	0	0	0	0	0	0	0
ASB16 ENSG00000161664	0	0	0	0	0	0	0	0	0	0
ASB17 ENSG00000154007	0	0	0	0	0	0	0	0	0	0
ASB18 ENSG00000182177	0	0	0	0	0	0	0	0	0	0
ASB2 ENSG00000100628	34	1	0	1	0	0	1	0	0	0
ASB3 ENSG00000115239	1	0	1	0	3	0	0	3	0	0
ASB4 ENSG00000005981	0	0	0	0	0	0	0	0	0	0
ASB5 ENSG00000164122	0	0	0	0	0	0	0	0	0	0
ASB6 ENSG00000148331	0	4	1	16	1	3	1	3	1	1
ASB7 ENSG00000183475	0	0	10	8	0	1	0	0	0	3
ASB8 ENSG00000177981	3	0	50	26	2	14	3	1	2	1
ASB9 ENSG00000102048	0	0	0	0	0	0	0	0	0	0
ASCC1 ENSG00000138303	0	0	1	0	0	1	0	0	1	0
ASCC2 ENSG00000100325	23	14	5	42	3	1	7	11	3	1
ASCC3 ENSG00000112249	0	0	1	0	0	0	0	0	0	0
ASCL1 ENSG00000139352	0	0	0	0	0	0	0	0	0	0
ASCL2 ENSG00000183734	6	0	2	5	2	0	2	0	1	5
ASCL3 ENSG00000176009	0	0	0	0	0	0	0	0	0	0
ASCL4 ENSG00000187855	0	0	0	0	0	0	0	0	0	0
ASCL5 ENSG00000232237	0	0	0	0	0	0	0	0	0	0
ASF1A ENSG00000111875	0	0	4	0	0	0	0	0	0	2
ASF1B ENSG00000105011	2	1	2	0	0	0	0	0	0	0
ASGR1 ENSG00000141505	0	0	0	0	0	0	0	0	0	0
ASGR2 ENSG00000161944	0	0	0	0	0	0	1	0	16	0
ASH1L ENSG00000116539	3	0	30	0	15	20	3	7	0	2
ASH2L ENSG00000129691	1	0	1	1	3	1	0	0	0	0
ASIC1 ENSG00000110881	0	0	1	0	0	0	2	0	0	0
ASIC2 ENSG00000108684	0	0	0	0	0	0	0	0	0	0
ASIC3 ENSG00000213199	0	0	0	0	0	0	0	0	0	0
ASIC4 ENSG00000072182	0	0	0	0	1	0	0	0	0	0
ASIC5 ENSG00000256394	0	0	0	0	0	0	0	0	0	0
ASIP ENSG00000101440	0	0	0	0	0	0	0	0	0	0
ASL ENSG00000126522	25	0	10	19	0	0	3	17	5	0
ASMT ENSG00000196433	0	0	0	0	0	0	0	0	0	0
ASMTL ENSG00000169093	19	0	3	60	7	10	0	0	8	10
ASNA1 ENSG00000198356	19	19	26	12	7	4	0	2	8	13
ASNS ENSG00000070669	4	27	4	0	1	9	2	0	0	0
ASNSD1 ENSG00000138381	0	0	7	0	0	1	1	1	0	2
ASPA ENSG00000108381	0	0	0	0	0	0	0	0	0	0
ASPDH ENSG00000204653	0	0	0	0	0	0	0	0	0	0
ASPG ENSG00000166183	0	0	0	0	0	0	0	0	0	0
ASPH ENSG00000198363	14	1	4	0	0	0	17	3	0	0
ASPHD1 ENSG00000174939	0	0	2	0	0	1	0	0	0	0
ASPHD2 ENSG00000128203	0	0	0	0	0	0	0	0	0	0
ASPM ENSG00000066279	0	0	0	0	0	0	0	0	0	0
ASPN ENSG00000106819	1	1	3	0	0	1	0	6	0	0
ASPRV1 ENSG00000244617	0	0	0	0	0	0	0	0	0	0
ASPSCR1 ENSG00000169696	0	1	1	29	0	0	1	11	5	0
ASRGL1 ENSG00000162174	0	0	0	3	0	3	1	0	0	0
ASS1 ENSG00000130707	12	11	0	0	0	0	25	4	3	1
ASTE1 ENSG00000034533	0	0	0	0	0	3	1	0	0	0
ASTN1 ENSG00000152092	0	0	0	0	0	0	1	1	0	0
ASTN2 ENSG00000148219	0	16	8	7	19	7	0	1	0	0
ASUN ENSG00000064102	0	0	2	0	0	0	1	0	0	0
ASXL1 ENSG00000171456	0	2	0	0	0	11	3	0	0	1
ASXL2 ENSG00000143970	0	0	5	0	0	0	0	3	0	2
ASXL3 ENSG00000141431	0	0	0	0	0	0	0	0	0	0
ASZ1 ENSG00000154438	1	0	1	12	0	0	1	0	0	0
ATAD1 ENSG00000138138	1	0	10	0	1	0	1	0	0	1
ATAD2 ENSG00000156802	0	0	22	0	2	0	0	0	0	1
ATAD2B ENSG00000119778	0	0	1	0	0	0	0	0	0	0
ATAD3A ENSG00000197785	0	14	1	1	1	1	0	0	0	12
ATAD3B ENSG00000160072	0	0	11	20	0	0	3	12	0	5
ATAD3C ENSG00000215915	0	0	0	0	0	0	0	0	1	0
ATAD5 ENSG00000176208	0	0	0	0	0	1	0	0	9	0
ATAT1 ENSG00000137343	2	0	11	1	0	2	0	0	0	0
ATCAY ENSG00000167654	4	0	0	0	0	0	0	0	0	0
ATE1 ENSG00000107669	16	0	4	0	0	0	0	1	1	1
ATF1 ENSG00000123268	1	0	3	0	0	0	0	0	1	2
ATF2 ENSG00000115966	1	0	9	1	0	0	4	2	0	0
ATF3 ENSG00000162772	0	0	0	0	1	65	30	0	74	0
ATF4 ENSG00000128272	7	22	37	0	46	75	29	16	2	20
ATF5 ENSG00000169136	0	2	18	3	0	0	0	0	2	4
ATF6 ENSG00000118217	1	5	21	1	1	0	11	9	0	3
ATF6B ENSG00000213676	1	2	9	6	12	0	7	0	4	6
ATF7 ENSG00000170653	4	1	5	0	0	0	0	0	0	0
ATF7IP ENSG00000171681	0	1	3	0	4	0	2	2	0	0
ATF7IP2 ENSG00000166669	0	1	0	0	0	1	0	0	0	7
ATG10 ENSG00000152348	27	1	25	13	1	1	0	1	5	9
ATG101 ENSG00000123395	0	8	3	9	1	7	0	1	1	0
ATG12 ENSG00000145782	1	0	4	0	0	2	0	0	0	2
ATG13 ENSG00000175224	11	10	21	23	9	4	5	0	7	3
ATG14 ENSG00000126775	0	0	7	0	5	19	1	0	0	0
ATG16L1 ENSG00000085978	4	14	88	2	14	0	4	1	2	10
ATG16L2 ENSG00000168010	0	2	0	0	2	0	2	4	0	1
ATG2A ENSG00000110046	6	1	7	14	3	2	5	6	0	4
ATG2B ENSG00000066739	0	0	2	0	1	0	0	0	0	0
ATG3 ENSG00000144848	0	0	0	0	0	1	0	0	0	0
ATG4A ENSG00000101844	0	0	0	1	1	18	1	1	0	0
ATG4B ENSG00000168397	1	26	19	4	23	7	9	8	1	13
ATG4C ENSG00000125703	0	0	0	0	0	0	0	1	0	0
ATG4D ENSG00000130734	5	0	1	16	0	1	0	5	2	0
ATG5 ENSG00000057663	0	0	1	0	0	0	2	0	1	1
ATG7 ENSG00000197548	4	6	0	13	5	13	0	0	5	1
ATG9A ENSG00000198925	43	24	13	25	27	2	0	25	0	1
ATG9B ENSG00000181652	0	0	0	0	0	0	0	0	2	0
ATHL1 ENSG00000142102	2	18	9	18	0	2	4	7	2	2
ATIC ENSG00000138363	0	3	0	0	0	5	0	1	0	0
ATL1 ENSG00000198513	0	0	4	0	0	0	0	0	0	0
ATL2 ENSG00000119787	4	0	8	0	0	0	3	0	2	0
ATL3 ENSG00000184743	4	3	9	0	0	2	2	2	3	0
ATM ENSG00000149311	5	0	9	0	0	5	2	1	7	9
ATMIN ENSG00000166454	0	0	3	0	1	0	0	1	0	2
ATN1 ENSG00000111676	19	13	14	0	5	1	9	3	20	1
ATOH1 ENSG00000172238	0	0	0	0	0	0	0	0	0	0
ATOH7 ENSG00000179774	0	0	0	0	0	0	0	0	0	0
ATOH8 ENSG00000168874	5	0	0	6	0	2	9	0	1	8
ATOX1 ENSG00000177556	13	41	33	31	2	2	1	11	10	4
ATP10A ENSG00000206190	0	0	0	0	0	1	0	2	1	1
ATP10B ENSG00000118322	1	0	3	0	1	0	3	0	0	0
ATP10D ENSG00000145246	1	0	0	0	0	0	2	1	0	0
ATP11A ENSG00000068650	1	0	12	0	3	0	5	1	7	0
ATP11B ENSG00000058063	0	0	7	0	0	0	2	3	0	6
ATP11C ENSG00000101974	0	0	0	0	0	0	0	0	0	0
ATP12A ENSG00000075673	0	0	0	0	0	0	0	0	0	0
ATP13A1 ENSG00000105726	5	9	6	14	0	0	3	0	2	0
ATP13A2 ENSG00000159363	5	0	5	8	11	0	2	2	0	0
ATP13A3 ENSG00000133657	0	0	7	0	0	3	10	0	0	0
ATP13A4 ENSG00000127249	2	6	0	1	0	0	2	1	0	1
ATP13A5 ENSG00000187527	0	0	0	0	0	0	0	0	0	0
ATP1A1 ENSG00000163399	0	1	193	66	114	0	136	38	72	111
ATP1A2 ENSG00000018625	16	0	0	0	0	0	0	0	0	0
ATP1A3 ENSG00000105409	0	0	0	0	0	0	0	0	0	0
ATP1A4 ENSG00000132681	0	0	0	0	1	0	1	0	0	0
ATP1B1 ENSG00000143153	0	1	0	0	0	0	15	0	2	6
ATP1B2 ENSG00000129244	0	0	0	0	0	0	0	0	0	0
ATP1B3 ENSG00000069849	0	3	3	1	0	2	1	0	1	1
ATP1B4 ENSG00000101892	0	0	0	0	0	0	0	0	0	0
ATP23 ENSG00000166896	0	0	0	0	0	0	0	0	0	0
ATP2A1 ENSG00000196296	3	0	0	0	0	1	0	0	0	0
ATP2A2 ENSG00000174437	11	0	20	0	0	0	9	6	8	1
ATP2A3 ENSG00000074370	2	26	1	22	0	2	9	0	14	1
ATP2B1 ENSG00000070961	0	0	2	0	0	0	7	0	0	0
ATP2B2 ENSG00000157087	0	0	0	0	0	0	0	0	0	0
ATP2B3 ENSG00000067842	0	0	0	0	0	0	0	0	0	0
ATP2B4 ENSG00000058668	23	2	0	0	0	2	0	1	0	0
ATP2C1 ENSG00000017260	0	0	37	0	5	1	2	7	0	11
ATP2C2 ENSG00000064270	0	1	77	25	3	0	5	0	0	5
ATP4A ENSG00000105675	0	0	0	0	0	0	0	0	0	0
ATP4B ENSG00000186009	0	0	0	0	0	0	0	0	0	0
ATP5J2-PTCD1 ENSG00000248919	0	0	0	0	0	0	0	0	0	0
ATP5SL ENSG00000105341	0	2	10	5	0	0	0	1	0	0
ATP6AP1 ENSG00000071553	34	27	67	137	30	11	0	0	18	14
ATP6AP1L ENSG00000205464	0	0	2	0	0	0	0	1	0	0
ATP6AP2 ENSG00000182220	4	0	23	3	0	1	5	7	0	5
ATP6V0A1 ENSG00000033627	8	10	54	13	1	1	3	12	0	18
ATP6V0A2 ENSG00000185344	0	0	3	1	1	5	0	0	0	0
ATP6V0A4 ENSG00000105929	0	0	0	0	0	0	0	0	1	0
ATP6V0B ENSG00000117410	0	39	10	124	85	20	20	2	4	27
ATP6V0C ENSG00000185883	0	0	0	0	0	0	0	0	0	0
ATP6V0D1 ENSG00000159720	59	42	22	26	15	4	1	0	10	7
ATP6V0D2 ENSG00000147614	0	0	0	0	0	0	0	0	0	0
ATP6V0E1 ENSG00000113732	0	27	22	2	18	46	1	2	0	7
ATP6V0E2 ENSG00000171130	10	1	40	12	20	2	0	0	2	9
ATP6V1A ENSG00000114573	0	0	4	0	7	1	0	1	2	2
ATP6V1B1 ENSG00000116039	0	0	0	0	0	0	0	0	0	0
ATP6V1B2 ENSG00000147416	3	2	2	0	0	1	2	9	2	3
ATP6V1C1 ENSG00000155097	0	0	8	1	0	1	0	1	1	3
ATP6V1C2 ENSG00000143882	0	0	4	0	10	2	1	0	3	1
ATP6V1D ENSG00000100554	4	1	0	0	1	21	0	0	0	15
ATP6V1E1 ENSG00000131100	0	18	9	0	5	40	8	2	23	1
ATP6V1E2 ENSG00000250565	0	1	0	0	0	0	0	0	0	0
ATP6V1F ENSG00000128524	0	6	15	16	6	8	12	17	4	4
ATP6V1G1 ENSG00000136888	1	0	76	4	4	0	10	7	0	6
ATP6V1G2 ENSG00000213760	0	0	0	0	0	0	0	0	0	0
ATP6V1G3 ENSG00000151418	0	0	0	0	0	0	0	0	0	0
ATP6V1H ENSG00000047249	9	0	50	0	7	1	5	1	0	2
ATP7A ENSG00000165240	0	0	4	0	1	1	4	0	0	0
ATP7B ENSG00000123191	0	0	2	0	0	0	0	0	0	6
ATP8A1 ENSG00000124406	0	0	17	0	0	0	0	0	0	1
ATP8A2 ENSG00000132932	0	0	0	0	0	0	0	0	0	0
ATP8B1 ENSG00000081923	0	0	23	0	0	0	10	1	1	5
ATP8B2 ENSG00000143515	2	3	9	1	0	0	0	15	0	4
ATP8B3 ENSG00000130270	0	0	0	0	0	0	0	0	0	0
ATP8B4 ENSG00000104043	0	0	3	0	0	0	0	0	0	0
ATP9A ENSG00000054793	0	0	8	0	0	0	2	0	0	1
ATP9B ENSG00000166377	0	0	15	0	0	0	0	2	0	0
ATPIF1 ENSG00000130770	14	0	48	16	9	10	9	1	0	2
ATR ENSG00000175054	0	0	2	2	0	0	0	0	0	0
ATRAID ENSG00000138085	2	2	0	0	1	14	0	0	0	0
ATRIP ENSG00000164053	0	0	0	0	0	0	0	0	0	0
ATRIP ENSG00000282827	0	0	0	0	0	0	0	0	0	0
ATRN ENSG00000088812	0	0	5	10	3	0	2	1	1	0
ATRNL1 ENSG00000107518	0	0	1	0	0	0	0	0	0	2
ATRX ENSG00000085224	0	18	19	0	0	5	0	0	0	4
ATXN1 ENSG00000124788	0	0	8	1	8	0	3	16	4	0
ATXN10 ENSG00000130638	0	0	9	0	10	1	3	2	0	0
ATXN1L ENSG00000224470	0	0	0	12	1	0	16	1	0	4
ATXN2 ENSG00000204842	0	0	2	0	3	5	10	0	2	3
ATXN2L ENSG00000168488	5	22	32	0	2	0	5	0	2	3
ATXN3 ENSG00000066427	4	1	8	0	0	0	1	0	0	4
ATXN3L ENSG00000123594	0	0	0	0	0	0	0	0	0	0
ATXN7 ENSG00000163635	0	0	8	1	0	0	0	0	2	0
ATXN7L1 ENSG00000146776	0	0	0	0	0	0	0	1	0	0
ATXN7L2 ENSG00000162650	0	0	0	0	0	1	0	1	1	1
ATXN7L3 ENSG00000087152	1	0	7	17	1	1	0	7	2	12
ATXN7L3B ENSG00000253719	0	10	32	6	5	1	9	16	2	6
AUH ENSG00000148090	0	0	10	1	0	1	0	1	0	0
AUNIP ENSG00000127423	0	0	0	0	0	0	0	0	0	0
AUP1 ENSG00000115307	0	12	25	62	7	0	23	11	0	12
AURKA ENSG00000087586	0	0	0	0	0	1	0	0	0	0
AURKAIP1 ENSG00000175756	39	29	28	21	6	3	3	13	2	1
AURKB ENSG00000178999	0	0	0	0	0	0	0	0	0	0
AURKC ENSG00000105146	0	0	0	1	0	0	0	0	0	0
AUTS2 ENSG00000158321	0	0	1	0	1	0	10	0	9	2
AVEN ENSG00000169857	0	0	0	3	0	0	0	5	2	0
AVIL ENSG00000135407	0	0	0	2	0	0	1	0	0	0
AVL9 ENSG00000105778	3	0	24	0	3	0	1	0	2	1
AVP ENSG00000101200	0	0	0	0	0	0	0	0	0	0
AVPI1 ENSG00000119986	0	7	1	0	0	7	0	2	0	0
AVPR1A ENSG00000166148	0	0	0	0	0	0	0	0	1	0
AVPR1B ENSG00000198049	0	0	0	0	0	0	0	0	0	0
AVPR2 ENSG00000126895	0	0	0	0	0	0	0	4	0	0
AXDND1 ENSG00000162779	0	0	0	0	0	0	0	0	0	0
AXIN1 ENSG00000103126	9	0	1	5	0	19	7	0	19	0
AXIN2 ENSG00000168646	0	0	17	0	1	2	2	1	4	0
AXL ENSG00000167601	8	26	0	0	2	7	4	0	3	0
AZGP1 ENSG00000160862	4	161	788	495	996	0	5	3	38	183
AZI2 ENSG00000163512	0	0	15	0	0	0	2	6	1	0
AZIN1 ENSG00000155096	0	0	7	1	5	0	20	1	0	0
AZIN2 ENSG00000142920	0	0	0	0	0	0	0	0	0	0
AZU1 ENSG00000172232	0	0	0	0	0	0	0	0	0	0
B2M ENSG00000166710	0	1	177	0	165	8	62	65	84	79
B3GALNT1 ENSG00000169255	0	0	1	0	1	0	1	0	0	0
B3GALNT2 ENSG00000162885	0	1	1	2	1	0	0	0	0	0
B3GALT1 ENSG00000172318	0	0	0	0	0	0	0	0	0	0
B3GALT2 ENSG00000162630	13	0	0	0	0	0	0	0	0	2
B3GALT4 ENSG00000235863	8	1	13	14	0	0	4	1	1	4
B3GALT5 ENSG00000183778	1	0	0	0	0	0	11	0	0	0
B3GALT6 ENSG00000176022	17	4	0	23	0	1	9	1	0	1
B3GAT1 ENSG00000109956	2	0	3	6	3	0	0	0	0	0
B3GAT2 ENSG00000112309	0	0	0	1	1	0	0	0	0	0
B3GAT3 ENSG00000149541	12	8	14	21	1	5	0	5	2	7
B3GLCT ENSG00000187676	0	0	0	0	0	0	0	0	0	0
B3GNT2 ENSG00000170340	0	0	0	0	0	0	0	0	0	0
B3GNT3 ENSG00000179913	0	0	0	0	0	0	0	0	0	0
B3GNT4 ENSG00000176383	3	0	0	0	0	0	1	0	0	0
B3GNT5 ENSG00000176597	0	0	4	0	0	0	7	2	1	0
B3GNT6 ENSG00000198488	0	0	0	1	0	0	0	0	0	0
B3GNT7 ENSG00000156966	1	0	0	0	0	0	0	0	0	0
B3GNT8 ENSG00000177191	2	1	0	2	0	0	0	0	8	0
B3GNT9 ENSG00000237172	0	1	3	0	0	2	0	0	5	1
B3GNTL1 ENSG00000175711	1	0	0	0	2	1	2	0	5	0
B4GALNT1 ENSG00000135454	13	1	0	0	0	7	0	0	0	0
B4GALNT2 ENSG00000167080	0	0	0	0	0	0	0	0	0	0
B4GALNT3 ENSG00000139044	0	0	0	0	1	0	0	0	0	0
B4GALNT4 ENSG00000182272	2	1	7	0	1	0	1	0	1	0
B4GALT1 ENSG00000086062	1	0	27	15	11	1	40	0	13	2
B4GALT2 ENSG00000117411	30	6	22	19	3	3	1	16	6	0
B4GALT3 ENSG00000158850	0	17	26	7	2	7	1	0	0	0
B4GALT4 ENSG00000121578	0	7	7	0	0	0	38	1	0	0
B4GALT5 ENSG00000158470	5	1	1	11	1	0	54	2	1	0
B4GALT6 ENSG00000118276	1	0	0	0	0	0	0	0	0	0
B4GALT7 ENSG00000027847	3	13	4	3	2	5	6	0	2	16
B4GAT1 ENSG00000174684	12	12	5	4	0	24	0	7	0	0
B9D1 ENSG00000108641	1	8	2	1	0	12	0	2	0	0
B9D2 ENSG00000123810	9	2	0	0	0	1	0	4	2	11
BAALC ENSG00000164929	0	0	0	0	0	0	0	0	0	0
BAAT ENSG00000136881	0	0	0	0	0	0	0	0	0	0
BABAM1 ENSG00000105393	31	10	9	28	0	3	1	1	10	0
BACE1 ENSG00000186318	6	2	2	1	2	4	4	0	0	1
BACE2 ENSG00000182240	0	35	9	7	17	7	18	0	1	25
BACH1 ENSG00000156273	1	0	4	3	1	0	14	0	0	8
BACH2 ENSG00000112182	0	0	0	0	0	0	0	0	0	0
BAD ENSG00000002330	23	39	21	42	5	14	10	2	0	7
BAG1 ENSG00000107262	0	93	16	2	26	32	64	0	0	6
BAG2 ENSG00000112208	9	1	5	0	0	0	0	7	1	0
BAG3 ENSG00000151929	13	14	10	0	0	2	13	1	4	2
BAG4 ENSG00000156735	0	0	4	0	0	0	0	1	0	0
BAG5 ENSG00000166170	0	0	5	2	0	0	3	0	0	1
BAG6 ENSG00000204463	4	37	5	18	12	2	23	16	11	1
BAHCC1 ENSG00000266074	4	2	6	9	2	0	0	10	0	0
BAHD1 ENSG00000140320	3	0	13	0	6	5	0	4	1	1
BAIAP2 ENSG00000175866	1	1	28	66	36	4	28	7	5	32
BAIAP2L1 ENSG00000006453	0	0	66	29	33	1	11	0	0	12
BAIAP2L2 ENSG00000128298	1	0	0	0	0	0	0	0	0	0
BAIAP3 ENSG00000007516	0	0	8	10	6	0	0	3	0	0
BAK1 ENSG00000030110	0	13	1	12	0	2	6	1	4	0
BAMBI ENSG00000095739	0	0	0	0	0	0	0	0	0	0
BANF1 ENSG00000175334	5	3	12	1	3	1	4	1	3	1
BANF2 ENSG00000125888	0	0	0	0	0	0	0	0	0	0
BANK1 ENSG00000153064	0	0	4	0	0	0	0	0	0	0
BANP ENSG00000172530	0	0	0	0	1	4	1	0	2	2
BAP1 ENSG00000163930	1	19	31	53	1	3	1	14	5	2
BARD1 ENSG00000138376	0	0	5	0	0	0	1	3	0	0
BARHL2 ENSG00000143032	0	0	0	0	0	0	0	0	0	0
BARX1 ENSG00000131668	0	0	0	0	0	0	0	0	0	0
BARX2 ENSG00000043039	0	0	3	0	0	0	2	0	1	1
BASP1 ENSG00000176788	0	0	37	0	8	2	5	2	1	18
BATF ENSG00000156127	1	0	0	0	0	0	1	0	6	2
BATF2 ENSG00000168062	3	0	0	0	0	0	0	0	0	1
BATF3 ENSG00000123685	0	0	0	0	0	0	0	0	0	0
BAX ENSG00000087088	0	0	1	4	3	1	0	1	2	1
BAZ1A ENSG00000198604	0	0	5	1	0	0	3	0	0	2
BAZ1B ENSG00000009954	1	6	2	1	10	26	8	11	1	9
BAZ2A ENSG00000076108	1	5	35	0	2	0	20	4	16	12
BAZ2B ENSG00000123636	14	0	24	4	0	0	8	23	4	8
BBC3 ENSG00000105327	0	0	0	0	0	0	0	0	0	0
BBIP1 ENSG00000214413	2	0	4	0	0	0	2	0	1	1
BBOF1 ENSG00000119636	0	0	0	0	0	0	0	0	0	0
BBOX1 ENSG00000129151	0	0	0	0	0	0	0	0	0	0
BBS1 ENSG00000174483	0	0	0	0	0	0	0	0	0	0
BBS10 ENSG00000179941	0	0	1	0	1	0	0	5	0	0
BBS12 ENSG00000181004	0	0	0	0	0	0	0	0	0	0
BBS2 ENSG00000125124	0	0	7	0	11	1	0	3	1	1
BBS4 ENSG00000140463	1	3	12	9	1	15	1	0	0	6
BBS5 ENSG00000163093	0	1	2	0	1	3	1	0	0	2
BBS7 ENSG00000138686	0	0	1	0	0	0	0	0	0	0
BBS9 ENSG00000122507	0	0	0	0	0	0	0	0	0	0
BBX ENSG00000114439	5	0	5	0	2	1	1	1	4	15
BCAM ENSG00000187244	0	0	29	8	21	0	2	0	1	5
BCAN ENSG00000132692	0	0	0	0	0	0	0	0	0	0
BCAP29 ENSG00000075790	0	0	6	1	6	5	1	0	4	7
BCAP31 ENSG00000185825	32	104	57	232	44	2	8	0	8	21
BCAR1 ENSG00000050820	9	1	11	17	5	2	8	6	0	15
BCAR3 ENSG00000137936	0	0	0	0	0	0	0	0	1	1
BCAS1 ENSG00000064787	0	0	20	7	9	0	7	0	0	1
BCAS2 ENSG00000116752	0	0	7	0	3	0	0	3	0	0
BCAS3 ENSG00000141376	0	0	7	4	2	1	0	0	6	0
BCAS4 ENSG00000124243	5	15	8	0	0	0	5	0	1	2
BCAT1 ENSG00000060982	0	1	1	2	1	0	0	3	8	1
BCAT2 ENSG00000105552	7	20	50	24	9	0	6	0	3	6
BCCIP ENSG00000107949	0	0	11	4	1	1	0	1	0	6
BCDIN3D ENSG00000186666	0	0	0	1	0	0	0	0	0	0
BCHE ENSG00000114200	8	0	0	0	0	1	0	0	0	0
BCKDHA ENSG00000248098	0	3	1	0	0	0	1	1	0	0
BCKDHB ENSG00000083123	0	0	1	0	0	0	0	0	0	0
BCKDK ENSG00000103507	8	2	4	12	0	2	1	9	4	5
BCL10 ENSG00000142867	0	0	1	0	1	1	4	1	4	0
BCL11A ENSG00000119866	1	0	9	1	4	0	2	1	14	0
BCL11B ENSG00000127152	0	0	0	0	0	0	0	0	0	0
BCL2 ENSG00000171791	0	0	1	0	0	0	7	6	0	3
BCL2A1 ENSG00000140379	0	0	0	0	0	0	0	0	0	0
BCL2L1 ENSG00000171552	0	33	33	58	9	3	13	6	3	5
BCL2L10 ENSG00000137875	0	0	0	0	0	0	0	0	0	0
BCL2L11 ENSG00000153094	0	0	4	0	0	2	0	0	0	1
BCL2L12 ENSG00000126453	2	2	0	0	1	3	0	0	0	0
BCL2L13 ENSG00000099968	3	1	26	1	1	8	17	4	0	3
BCL2L14 ENSG00000121380	0	0	0	0	0	0	0	0	0	0
BCL2L15 ENSG00000188761	0	0	0	0	0	0	0	0	0	0
BCL2L2 ENSG00000129473	2	1	30	0	4	0	3	0	0	0
BCL2L2-PABPN1 ENSG00000258643	0	0	0	0	0	0	0	0	0	0
BCL3 ENSG00000069399	0	0	0	2	0	16	28	1	3	17
BCL6 ENSG00000113916	0	0	1	0	0	4	2	4	19	3
BCL6B ENSG00000161940	0	0	0	0	0	0	1	0	0	0
BCL7A ENSG00000110987	0	0	9	3	0	3	1	1	0	0
BCL7B ENSG00000106635	0	0	0	0	1	11	35	0	0	2
BCL7C ENSG00000099385	33	18	28	11	5	1	5	1	1	0
BCL9 ENSG00000116128	0	0	1	1	0	0	0	0	0	0
BCL9L ENSG00000186174	0	0	10	1	8	7	4	0	5	4
BCLAF1 ENSG00000029363	2	0	25	0	0	27	2	3	4	3
BCO1 ENSG00000135697	0	0	0	0	0	0	0	0	0	0
BCO2 ENSG00000197580	0	0	1	0	0	0	0	0	8	0
BCOR ENSG00000183337	0	0	5	0	1	3	2	0	0	1
BCORL1 ENSG00000085185	1	1	0	0	0	2	0	0	0	0
BCR ENSG00000186716	8	15	2	22	4	45	2	0	0	1
BCS1L ENSG00000074582	1	6	0	1	0	4	0	0	5	3
BDH1 ENSG00000161267	0	0	6	27	14	6	6	1	1	3
BDH2 ENSG00000164039	12	9	0	0	1	6	18	0	0	4
BDKRB1 ENSG00000100739	0	0	0	0	0	0	0	0	0	0
BDKRB2 ENSG00000168398	5	1	3	0	0	0	8	0	0	2
BDNF ENSG00000176697	0	0	2	0	0	4	0	0	0	0
BDP1 ENSG00000145734	2	0	8	0	0	0	5	0	0	0
BEAN1 ENSG00000166546	0	0	0	0	0	0	0	0	0	0
BECN1 ENSG00000126581	4	0	26	0	0	0	1	7	0	0
BEGAIN ENSG00000183092	4	0	0	0	0	0	0	9	0	0
BEND2 ENSG00000177324	0	0	0	0	0	0	0	0	0	0
BEND3 ENSG00000178409	0	0	0	0	1	0	0	0	0	0
BEND4 ENSG00000188848	0	0	5	0	0	0	0	0	0	1
BEND5 ENSG00000162373	0	0	0	0	0	0	0	0	0	0
BEND6 ENSG00000151917	0	0	0	0	0	0	0	0	0	1
BEND7 ENSG00000165626	0	0	0	0	0	0	1	0	0	0
BEST1 ENSG00000167995	8	1	9	0	3	0	4	8	13	6
BEST2 ENSG00000039987	0	0	0	0	0	0	0	0	0	0
BEST3 ENSG00000127325	0	0	0	0	0	0	0	0	0	0
BEST4 ENSG00000142959	0	0	0	0	0	0	0	0	0	0
BET1 ENSG00000105829	0	1	3	0	0	3	3	0	0	1
BET1L ENSG00000177951	0	1	11	13	0	31	4	2	1	4
BEX1 ENSG00000133169	0	0	3	0	0	4	0	0	0	0
BEX2 ENSG00000133134	0	1	25	0	1	5	2	6	1	0
BEX3 ENSG00000166681	7	0	19	0	5	20	2	3	1	3
BEX4 ENSG00000102409	0	9	11	4	2	0	4	16	1	2
BEX5 ENSG00000184515	0	0	2	0	1	0	3	1	0	0
BFAR ENSG00000103429	0	2	5	2	1	4	2	2	2	0
BFSP1 ENSG00000125864	0	0	0	0	0	0	0	0	0	0
BFSP2 ENSG00000170819	0	0	0	0	0	0	0	0	0	0
BGLAP ENSG00000242252	0	0	0	0	0	0	0	2	1	0
BGN ENSG00000182492	71	51	0	29	0	0	1	18	52	3
BHLHA15 ENSG00000180535	0	0	0	0	0	0	0	0	0	0
BHLHB9 ENSG00000198908	0	0	0	0	0	0	0	0	0	0
BHLHE22 ENSG00000180828	0	0	0	0	0	0	0	1	0	0
BHLHE40 ENSG00000134107	0	0	5	0	7	0	11	0	19	0
BHLHE41 ENSG00000123095	1	0	0	0	1	0	23	0	0	0
BHMG1 ENSG00000237452	0	0	0	0	0	0	0	0	0	0
BHMT ENSG00000145692	0	0	0	0	0	0	0	0	0	0
BHMT2 ENSG00000132840	0	1	0	1	0	2	0	0	3	0
BICC1 ENSG00000122870	0	0	0	0	0	0	0	0	0	1
BICD1 ENSG00000151746	0	0	5	0	0	0	0	0	2	1
BICD2 ENSG00000185963	4	0	0	0	0	9	1	0	0	0
BICDL1 ENSG00000135127	0	0	0	1	0	0	6	0	0	0
BICDL2 ENSG00000162069	1	1	9	19	2	0	6	0	0	3
BID ENSG00000015475	0	0	0	0	0	8	2	0	0	0
BIK ENSG00000100290	0	18	162	14	17	3	10	0	0	4
BIN1 ENSG00000136717	78	40	37	0	3	3	1	10	8	17
BIN2 ENSG00000110934	1	0	0	0	0	0	0	0	1	0
BIN3 ENSG00000147439	0	15	21	19	16	0	9	0	4	0
BIRC2 ENSG00000110330	4	0	0	0	1	0	1	0	1	1
BIRC3 ENSG00000023445	0	0	0	0	0	1	1	0	1	1
BIRC5 ENSG00000089685	0	0	0	0	0	0	0	0	0	0
BIRC6 ENSG00000115760	2	1	15	0	1	0	1	3	3	0
BIRC7 ENSG00000101197	0	0	0	0	0	0	0	0	0	0
BIVM ENSG00000134897	0	2	1	1	0	0	0	0	1	0
BLCAP ENSG00000166619	16	28	32	4	26	33	31	1	1	0
BLK ENSG00000136573	0	0	0	0	0	0	0	0	0	0
BLM ENSG00000197299	0	0	0	0	0	0	0	0	0	0
BLMH ENSG00000108578	0	0	0	0	0	17	0	0	0	5
BLNK ENSG00000095585	0	0	0	0	0	0	0	0	0	0
BLOC1S1 ENSG00000135441	35	12	11	53	3	1	0	0	0	4
BLOC1S2 ENSG00000196072	0	0	1	0	0	0	0	0	0	0
BLOC1S3 ENSG00000189114	0	0	0	3	0	2	0	0	0	0
BLOC1S4 ENSG00000186222	0	0	20	0	0	4	0	0	0	7
BLOC1S5 ENSG00000188428	1	0	0	0	0	4	0	1	0	0
BLOC1S6 ENSG00000104164	0	0	53	2	4	0	8	0	0	7
BLVRA ENSG00000106605	6	0	0	0	0	12	0	0	2	1
BLVRB ENSG00000090013	3	116	50	22	10	3	26	1	13	10
BLZF1 ENSG00000117475	1	1	0	8	0	0	8	0	2	0
BMF ENSG00000104081	1	2	14	0	0	4	8	12	0	9
BMI1 ENSG00000168283	0	0	5	1	0	0	1	5	2	0
BMP1 ENSG00000168487	6	8	0	14	1	0	9	31	0	8
BMP10 ENSG00000163217	0	0	0	0	0	0	0	0	0	0
BMP2 ENSG00000125845	0	0	0	0	0	0	1	0	0	0
BMP2K ENSG00000138756	0	0	1	0	0	0	0	0	0	0
BMP3 ENSG00000152785	0	0	1	0	0	0	0	0	0	0
BMP4 ENSG00000125378	3	10	6	0	0	0	0	1	0	0
BMP5 ENSG00000112175	0	0	0	0	0	0	0	0	0	0
BMP6 ENSG00000153162	0	0	0	0	0	0	0	0	0	0
BMP7 ENSG00000101144	3	18	8	4	2	1	16	2	1	0
BMP8A ENSG00000183682	0	0	0	0	0	0	0	0	0	0
BMP8B ENSG00000116985	0	0	0	0	1	0	0	17	0	0
BMPER ENSG00000164619	0	0	0	0	0	0	0	0	0	0
BMPR1A ENSG00000107779	0	1	4	0	1	0	1	3	0	0
BMPR1B ENSG00000138696	0	0	3	8	9	1	2	0	0	0
BMPR2 ENSG00000204217	0	7	14	0	0	0	0	1	2	0
BMS1 ENSG00000165733	4	4	18	2	0	0	6	1	0	0
BMT2 ENSG00000164603	0	0	0	0	2	0	3	3	1	2
BMX ENSG00000102010	0	0	0	0	0	0	0	0	0	0
BNC1 ENSG00000169594	0	0	0	0	0	0	0	0	0	0
BNC2 ENSG00000173068	4	1	0	0	1	3	0	0	0	0
BNIP1 ENSG00000113734	1	0	0	0	0	1	1	0	0	0
BNIP2 ENSG00000140299	0	0	0	0	2	1	3	0	5	0
BNIP3 ENSG00000176171	1	5	40	0	0	0	1	0	1	1
BNIP3L ENSG00000104765	0	0	16	0	0	0	0	3	5	1
BNIPL ENSG00000163141	0	1	0	0	1	0	9	0	0	0
BOC ENSG00000144857	33	1	0	1	1	5	0	9	0	2
BOD1 ENSG00000145919	1	20	0	0	6	43	0	0	0	0
BOD1L1 ENSG00000038219	3	0	8	11	5	0	1	3	1	0
BOD1L2 ENSG00000228075	0	0	0	0	0	0	0	0	0	0
BOK ENSG00000176720	47	1	0	14	2	0	1	5	0	10
BOLA1 ENSG00000178096	0	0	0	4	3	5	0	0	0	2
BOLA2B ENSG00000169627	14	0	21	32	0	1	6	1	1	4
BOLA3 ENSG00000163170	0	0	4	0	0	1	0	0	0	0
BOLL ENSG00000152430	0	0	0	0	0	0	0	0	0	0
BOP1 ENSG00000261236	1	11	1	7	2	0	1	0	0	3
BORA ENSG00000136122	0	0	0	0	0	1	0	0	0	0
BORCS5 ENSG00000165714	0	0	1	0	0	0	0	0	0	0
BORCS6 ENSG00000196544	4	16	7	0	0	1	1	0	5	0
BORCS7 ENSG00000166275	1	0	26	10	2	0	3	1	1	1
BORCS8 ENSG00000254901	0	1	4	26	14	0	1	20	0	2
BORCS8-MEF2B ENSG00000064489	0	0	0	0	0	0	0	0	0	0
BPGM ENSG00000172331	0	0	1	0	0	0	3	0	3	1
BPHL ENSG00000137274	1	6	3	2	0	2	0	0	1	5
BPI ENSG00000101425	1	0	0	0	0	1	0	0	2	0
BPIFA1 ENSG00000198183	0	0	0	0	0	0	0	0	0	0
BPIFA2 ENSG00000131050	0	0	0	0	0	0	0	0	0	0
BPIFB1 ENSG00000125999	1	0	0	0	0	0	0	0	6	0
BPIFB2 ENSG00000078898	0	0	0	2	0	0	0	0	0	0
BPIFB4 ENSG00000186191	0	0	0	0	0	0	0	0	0	0
BPIFC ENSG00000184459	0	0	0	0	0	0	0	0	0	0
BPNT1 ENSG00000162813	0	0	11	1	0	1	1	0	0	1
BPTF ENSG00000171634	9	1	23	0	0	1	1	8	0	0
BRAF ENSG00000157764	0	0	7	0	2	0	0	2	0	0
BRAP ENSG00000089234	0	6	0	0	3	1	2	0	0	0
BRAT1 ENSG00000106009	2	1	32	46	0	8	8	14	0	4
BRCA1 ENSG00000012048	0	0	0	0	0	2	0	0	0	1
BRCA2 ENSG00000139618	0	0	0	0	1	0	0	0	0	0
BRCC3 ENSG00000185515	0	0	21	0	3	0	5	0	1	5
BRD1 ENSG00000100425	2	0	19	0	0	0	1	0	3	0
BRD2 ENSG00000204256	14	33	84	12	56	0	53	49	41	18
BRD3 ENSG00000169925	14	0	28	5	20	12	0	1	1	3
BRD4 ENSG00000141867	35	0	46	30	7	5	23	10	0	0
BRD7 ENSG00000166164	0	0	18	1	0	7	3	2	7	0
BRD8 ENSG00000112983	1	0	5	34	7	23	0	8	0	0
BRD9 ENSG00000028310	6	0	5	15	0	4	4	17	7	6
BRDT ENSG00000137948	0	0	0	0	0	0	0	0	0	0
BRE ENSG00000158019	0	13	10	0	0	2	1	10	4	0
BRF1 ENSG00000185024	22	1	9	20	0	1	2	3	2	5
BRF2 ENSG00000104221	0	0	1	4	2	1	0	1	1	0
BRI3 ENSG00000164713	82	44	148	69	56	0	18	20	15	25
BRI3BP ENSG00000184992	1	4	8	1	2	0	0	0	0	0
BRICD5 ENSG00000182685	0	0	0	1	0	0	0	0	0	0
BRINP1 ENSG00000078725	0	0	0	0	0	0	0	0	0	0
BRINP2 ENSG00000198797	0	0	0	0	0	0	0	0	0	0
BRINP3 ENSG00000162670	1	0	0	0	0	0	0	0	0	0
BRIP1 ENSG00000136492	0	0	0	0	0	0	0	0	0	0
BRIX1 ENSG00000113460	0	0	7	1	0	2	3	0	0	1
BRK1 ENSG00000254999	1	44	41	0	0	1	15	0	9	1
BRMS1 ENSG00000174744	0	3	16	24	1	1	2	0	11	1
BRMS1L ENSG00000100916	2	0	0	0	5	0	0	0	3	0
BROX ENSG00000162819	0	0	0	0	0	1	2	0	0	1
BRPF1 ENSG00000156983	2	0	0	0	1	0	0	0	0	0
BRPF3 ENSG00000096070	0	0	3	0	1	9	0	0	0	0
BRS3 ENSG00000102239	0	0	0	0	0	0	0	0	0	0
BRSK1 ENSG00000160469	12	0	0	1	0	1	2	2	1	0
BRSK2 ENSG00000174672	1	0	1	0	0	0	0	0	0	0
BRWD1 ENSG00000185658	0	0	11	0	0	1	0	7	1	0
BRWD3 ENSG00000165288	0	3	3	2	1	0	0	0	0	1
BSCL2 ENSG00000168000	1	2	1	0	1	0	0	0	14	0
BSDC1 ENSG00000160058	1	0	22	0	23	7	0	11	0	21
BSG ENSG00000172270	25	22	17	31	12	2	5	10	4	5
BSN ENSG00000164061	0	0	0	0	0	0	0	0	0	0
BSND ENSG00000162399	0	0	0	0	0	0	0	0	0	0
BSPH1 ENSG00000188334	0	0	0	0	0	0	0	0	0	0
BSPRY ENSG00000119411	0	0	1	2	7	10	4	0	0	1
BST1 ENSG00000109743	0	2	0	0	0	0	0	1	0	0
BST2 ENSG00000130303	39	20	3	5	0	0	0	19	9	1
BTAF1 ENSG00000095564	0	0	0	0	2	0	1	0	0	0
BTBD1 ENSG00000064726	10	1	14	0	0	0	2	1	2	1
BTBD10 ENSG00000148925	1	0	0	0	0	0	2	2	0	0
BTBD11 ENSG00000151136	0	0	0	0	0	2	0	0	1	0
BTBD16 ENSG00000138152	0	0	0	0	0	0	0	0	0	0
BTBD18 ENSG00000233436	0	0	0	0	0	0	0	0	0	0
BTBD19 ENSG00000222009	0	0	0	0	0	0	0	0	0	0
BTBD2 ENSG00000133243	21	0	18	39	5	5	6	13	0	12
BTBD3 ENSG00000132640	0	0	25	1	0	0	4	4	1	0
BTBD6 ENSG00000184887	1	14	11	3	3	4	8	1	0	2
BTBD7 ENSG00000011114	0	0	23	2	3	6	4	6	14	0
BTBD8 ENSG00000189195	1	0	1	2	0	0	1	1	0	0
BTBD9 ENSG00000183826	11	1	7	6	1	10	8	0	0	0
BTC ENSG00000174808	0	0	4	0	0	0	0	0	2	1
BTD ENSG00000169814	0	8	8	0	2	8	0	1	0	0
BTF3 ENSG00000145741	14	1	20	0	1	8	4	16	9	2
BTF3L4 ENSG00000134717	1	0	10	0	4	0	8	1	4	1
BTG1 ENSG00000133639	0	0	1	4	1	0	14	38	15	0
BTG2 ENSG00000159388	45	0	41	0	4	0	10	0	55	3
BTG3 ENSG00000154640	0	0	7	0	0	0	10	0	0	0
BTG4 ENSG00000137707	0	0	0	0	0	0	0	0	0	0
BTK ENSG00000010671	0	0	0	0	0	0	0	0	0	0
BTLA ENSG00000186265	0	0	0	0	0	0	0	0	0	0
BTN1A1 ENSG00000124557	0	0	0	0	0	0	0	0	0	0
BTN2A1 ENSG00000112763	1	0	0	0	2	0	4	1	0	0
BTN2A2 ENSG00000124508	0	4	2	0	0	1	0	0	0	0
BTN3A1 ENSG00000026950	0	1	2	0	0	3	0	0	0	3
BTN3A2 ENSG00000186470	0	0	0	0	0	4	1	1	0	0
BTN3A3 ENSG00000111801	0	0	1	0	1	4	0	0	0	0
BTNL2 ENSG00000204290	25	0	0	0	0	2	0	0	0	0
BTNL3 ENSG00000168903	0	0	0	0	0	0	0	0	0	0
BTNL8 ENSG00000113303	0	0	0	0	0	0	0	0	0	0
BTNL9 ENSG00000165810	1	0	1	11	0	0	0	2	0	0
BTRC ENSG00000166167	0	2	7	1	0	0	0	0	2	16
BUB1 ENSG00000169679	0	0	0	0	0	0	0	0	0	0
BUB1B ENSG00000156970	0	0	0	0	0	0	0	0	0	0
BUB3 ENSG00000154473	0	0	6	0	0	0	0	5	0	1
BUD13 ENSG00000137656	0	0	1	0	0	0	0	0	0	0
BUD31 ENSG00000106245	1	29	26	40	4	17	1	9	7	16
BVES ENSG00000112276	7	0	0	0	1	0	0	0	6	0
BYSL ENSG00000112578	0	16	3	2	4	1	3	0	1	0
BZW1 ENSG00000082153	0	0	15	0	2	0	8	0	2	1
BZW2 ENSG00000136261	0	0	0	1	0	1	3	0	1	3
C10orf10 ENSG00000165507	0	3	0	1	0	0	3	3	7	2
C10orf105 ENSG00000214688	0	0	0	0	0	0	0	0	0	0
C10orf107 ENSG00000183346	1	0	3	1	0	1	0	2	0	0
C10orf11 ENSG00000148655	0	3	8	1	0	2	2	2	0	0
C10orf128 ENSG00000204161	0	0	0	0	0	0	0	0	0	0
C10orf142 ENSG00000277288	0	0	0	0	0	0	0	0	0	0
C10orf2 ENSG00000107815	6	0	1	0	0	2	0	3	0	0
C10orf35 ENSG00000171224	1	1	3	2	0	0	1	0	3	0
C10orf53 ENSG00000178645	1	0	1	1	0	0	1	0	0	0
C10orf54 ENSG00000107738	22	3	0	0	0	0	6	8	7	9
C10orf55 ENSG00000222047	0	0	0	0	0	0	0	0	0	0
C10orf62 ENSG00000203942	0	0	0	0	0	0	0	0	0	0
C10orf67 ENSG00000179133	0	0	0	0	0	0	0	0	0	0
C10orf71 ENSG00000177354	0	0	0	0	0	0	0	0	0	0
C10orf76 ENSG00000120029	0	4	0	1	0	19	0	0	0	0
C10orf82 ENSG00000165863	0	0	0	0	0	0	0	0	0	0
C10orf88 ENSG00000119965	0	0	0	0	0	0	0	0	0	0
C10orf90 ENSG00000154493	0	0	0	0	0	0	0	0	0	0
C10orf95 ENSG00000120055	0	0	0	0	0	0	0	0	0	0
C10orf99 ENSG00000188373	0	0	0	0	0	0	0	0	0	0
C11orf1 ENSG00000137720	0	3	22	0	1	0	1	0	0	0
C11orf16 ENSG00000176029	0	0	0	0	0	0	0	0	0	0
C11orf21 ENSG00000110665	0	0	0	0	0	0	0	0	0	0
C11orf24 ENSG00000171067	15	2	4	23	0	13	0	21	6	2
C11orf31 ENSG00000211450	0	0	17	16	5	17	10	12	13	2
C11orf40 ENSG00000171987	0	0	0	0	0	0	0	0	0	0
C11orf42 ENSG00000180878	0	0	0	0	0	0	0	0	0	0
C11orf45 ENSG00000174370	0	0	0	0	1	0	0	0	0	0
C11orf49 ENSG00000149179	0	1	0	8	0	3	0	1	1	1
C11orf52 ENSG00000149300	0	0	0	0	0	0	0	0	0	0
C11orf53 ENSG00000150750	0	0	0	0	0	0	0	0	0	0
C11orf54 ENSG00000182919	0	0	6	0	2	0	0	1	0	0
C11orf57 ENSG00000150776	1	1	0	3	0	1	0	0	0	3
C11orf58 ENSG00000110696	2	7	48	0	1	2	9	9	1	2
C11orf63 ENSG00000109944	0	0	0	1	0	0	0	0	0	0
C11orf65 ENSG00000166323	0	0	0	0	0	0	0	0	0	0
C11orf68 ENSG00000175573	0	5	2	0	0	0	0	2	5	3
C11orf70 ENSG00000137691	0	0	0	0	0	0	0	0	0	0
C11orf71 ENSG00000180425	1	0	0	0	1	0	0	0	0	0
C11orf74 ENSG00000166352	0	0	1	0	1	0	0	0	1	0
C11orf80 ENSG00000173715	0	0	2	1	0	2	0	0	0	0
C11orf84 ENSG00000168005	0	0	4	1	1	3	0	0	1	0
C11orf87 ENSG00000185742	0	0	0	0	0	0	0	0	0	0
C11orf88 ENSG00000183644	0	0	0	0	0	0	0	0	0	0
C11orf91 ENSG00000205177	0	0	0	0	0	0	0	0	0	0
C11orf94 ENSG00000234776	0	0	0	0	0	0	0	0	0	0
C11orf95 ENSG00000188070	6	31	5	0	1	3	0	3	0	2
C11orf96 ENSG00000187479	30	54	1	0	0	0	0	32	116	0
C11orf98 ENSG00000278615	0	0	9	0	0	0	0	0	0	0
C12orf10 ENSG00000139637	10	13	8	3	0	0	0	0	10	1
C12orf29 ENSG00000133641	4	0	6	0	0	0	0	0	2	0
C12orf4 ENSG00000047621	0	0	1	0	0	7	2	0	3	0
C12orf40 ENSG00000180116	0	0	0	0	0	0	0	0	0	0
C12orf42 ENSG00000179088	0	0	0	0	0	0	0	0	0	0
C12orf43 ENSG00000157895	0	2	1	17	4	14	0	0	0	0
C12orf45 ENSG00000151131	2	5	7	0	0	2	0	0	0	1
C12orf49 ENSG00000111412	0	0	2	0	0	8	2	0	2	1
C12orf50 ENSG00000165805	0	0	0	0	0	0	0	0	0	0
C12orf54 ENSG00000177627	0	0	0	0	0	0	1	0	0	0
C12orf56 ENSG00000185306	0	0	0	0	0	0	0	0	0	0
C12orf57 ENSG00000111678	39	100	66	30	15	6	0	37	14	24
C12orf60 ENSG00000182993	0	1	0	0	0	0	0	0	2	0
C12orf65 ENSG00000130921	0	5	0	3	1	11	6	0	2	0
C12orf66 ENSG00000174206	0	0	0	0	0	0	0	0	0	0
C12orf71 ENSG00000214700	0	0	0	0	0	0	0	0	0	0
C12orf73 ENSG00000204954	0	0	1	3	0	0	0	1	0	0
C12orf75 ENSG00000235162	0	0	0	0	0	0	0	2	0	0
C12orf76 ENSG00000174456	2	2	1	2	0	15	4	3	0	1
C14orf1 ENSG00000133935	0	52	36	0	2	32	2	2	0	5
C14orf105 ENSG00000100557	0	0	0	0	0	0	0	0	0	0
C14orf119 ENSG00000179933	0	0	0	0	0	0	0	0	0	2
C14orf132 ENSG00000227051	1	0	0	0	2	1	0	0	1	0
C14orf142 ENSG00000170270	0	0	3	0	0	0	0	0	0	0
C14orf159 ENSG00000133943	1	2	0	0	1	7	1	0	0	0
C14orf166 ENSG00000087302	3	0	2	0	0	13	1	2	0	0
C14orf169 ENSG00000170468	1	0	0	0	0	0	0	0	0	0
C14orf177 ENSG00000176605	0	0	0	0	0	0	0	0	0	0
C14orf178 ENSG00000197734	0	0	0	0	0	0	0	0	0	0
C14orf180 ENSG00000184601	0	0	0	0	0	0	0	0	0	0
C14orf2 ENSG00000156411	1	0	0	2	9	64	8	0	0	1
C14orf28 ENSG00000179476	0	0	1	0	0	0	0	1	0	1
C14orf37 ENSG00000139971	0	0	0	1	0	0	0	0	0	0
C14orf39 ENSG00000179008	0	0	0	0	0	0	0	0	0	0
C14orf79 ENSG00000140104	0	0	2	10	1	2	0	0	0	0
C14orf80 ENSG00000185347	0	0	0	0	1	0	3	0	2	0
C14orf93 ENSG00000100802	1	0	0	0	0	2	0	0	0	1
C15orf39 ENSG00000167173	2	2	1	10	1	18	0	0	0	0
C15orf40 ENSG00000169609	1	3	4	2	3	0	0	0	0	0
C15orf41 ENSG00000186073	1	0	0	0	0	1	1	0	0	0
C15orf48 ENSG00000166920	0	0	79	0	0	2	2	2	0	7
C15orf52 ENSG00000188549	4	3	0	0	0	7	0	0	0	0
C15orf53 ENSG00000175779	0	0	0	0	0	0	0	0	0	0
C15orf57 ENSG00000128891	2	0	0	0	0	1	2	1	0	0
C15orf59 ENSG00000205363	2	0	9	0	0	0	1	1	0	1
C15orf61 ENSG00000189227	0	0	13	2	2	0	0	7	1	0
C15orf62 ENSG00000188277	0	0	0	0	0	0	0	0	0	0
C15orf65 ENSG00000261652	0	0	0	0	0	0	0	0	0	0
C16orf13 ENSG00000130731	5	15	4	37	9	17	0	0	0	7
C16orf45 ENSG00000166780	22	0	1	0	0	0	4	0	3	0
C16orf46 ENSG00000166455	0	0	0	0	0	0	0	0	0	0
C16orf52 ENSG00000185716	2	1	14	0	0	0	1	1	0	0
C16orf54 ENSG00000185905	0	0	0	0	0	0	0	0	0	0
C16orf58 ENSG00000140688	0	21	39	13	10	42	3	4	0	4
C16orf59 ENSG00000162062	0	0	0	0	0	0	0	0	0	0
C16orf62 ENSG00000103544	2	0	2	14	0	0	0	3	2	0
C16orf70 ENSG00000125149	0	4	8	5	1	0	0	1	0	0
C16orf71 ENSG00000166246	0	0	0	0	2	0	0	0	0	0
C16orf72 ENSG00000182831	0	0	6	0	0	1	0	2	2	0
C16orf74 ENSG00000154102	0	0	3	0	0	0	6	4	1	0
C16orf78 ENSG00000166152	1	0	0	0	0	0	0	0	0	0
C16orf82 ENSG00000234186	0	0	0	0	0	0	0	0	0	0
C16orf86 ENSG00000159761	0	2	0	0	1	0	0	6	0	0
C16orf87 ENSG00000155330	1	0	19	0	0	0	0	5	0	0
C16orf89 ENSG00000153446	6	2	2	0	1	0	1	1	1	0
C16orf91 ENSG00000174109	1	0	0	0	0	1	1	2	0	0
C16orf92 ENSG00000167194	0	0	0	0	0	0	0	0	0	0
C16orf95 ENSG00000260456	0	0	0	0	0	0	1	0	0	0
C16orf96 ENSG00000205832	0	0	0	0	0	0	0	0	0	0
C17orf105 ENSG00000231256	0	0	0	0	0	0	0	0	0	0
C17orf107 ENSG00000205710	0	1	3	0	1	0	0	0	0	4
C17orf49 ENSG00000258315	1	0	2	0	0	1	0	0	0	0
C17orf50 ENSG00000270806	0	0	0	0	0	0	0	0	0	0
C17orf51 ENSG00000212719	0	2	1	1	0	1	0	0	0	1
C17orf53 ENSG00000125319	0	0	0	0	0	0	0	0	0	0
C17orf58 ENSG00000186665	0	0	2	0	3	0	0	0	0	0
C17orf62 ENSG00000178927	1	6	19	24	0	4	0	14	1	5
C17orf64 ENSG00000141371	0	0	0	0	0	0	0	0	0	0
C17orf67 ENSG00000214226	0	0	0	0	0	0	0	0	0	0
C17orf74 ENSG00000184560	0	0	0	0	0	0	0	0	0	0
C17orf75 ENSG00000108666	0	1	7	0	1	0	6	1	0	2
C17orf78 ENSG00000278505	0	0	0	0	0	0	0	0	0	0
C17orf80 ENSG00000141219	0	4	0	0	0	2	0	5	0	2
C17orf89 ENSG00000224877	22	9	15	24	10	12	15	4	2	1
C17orf96 ENSG00000273604	0	0	0	0	0	0	0	0	3	0
C17orf97 ENSG00000187624	0	2	0	0	0	8	0	1	1	0
C17orf98 ENSG00000275489	0	0	0	0	0	0	0	0	0	0
C17orf99 ENSG00000187997	0	0	0	0	0	0	0	0	0	0
C18orf21 ENSG00000141428	0	0	3	1	0	2	0	0	0	3
C18orf25 ENSG00000152242	0	0	2	0	0	0	0	1	0	1
C18orf32 ENSG00000177576	1	0	4	0	2	7	1	0	0	0
C18orf54 ENSG00000166845	0	0	0	0	0	0	0	0	0	0
C18orf63 ENSG00000206043	0	0	0	0	0	0	0	0	0	0
C18orf8 ENSG00000141452	0	0	0	0	0	0	0	0	0	0
C19orf12 ENSG00000131943	0	32	1	0	11	22	10	0	0	0
C19orf18 ENSG00000177025	1	0	0	8	2	0	1	0	0	2
C19orf24 ENSG00000228300	1	26	0	14	1	0	0	0	5	8
C19orf25 ENSG00000119559	1	2	2	2	10	0	1	7	4	1
C19orf33 ENSG00000167644	0	2	1	1	0	0	9	0	11	2
C19orf35 ENSG00000188305	0	0	0	0	0	0	0	0	0	0
C19orf38 ENSG00000214212	0	0	0	0	0	0	0	4	0	0
C19orf43 ENSG00000123144	2	51	13	4	5	32	8	11	2	9
C19orf44 ENSG00000105072	1	0	1	2	2	0	1	1	0	0
C19orf45 ENSG00000198723	0	0	0	0	0	0	0	0	0	0
C19orf47 ENSG00000160392	0	0	2	3	1	0	5	2	6	0
C19orf48 ENSG00000167747	22	19	27	47	27	3	0	0	2	1
C19orf52 ENSG00000142444	0	0	0	0	0	3	0	3	1	0
C19orf53 ENSG00000104979	0	26	37	24	11	0	0	12	18	16
C19orf54 ENSG00000188493	0	2	2	1	4	0	0	4	0	0
C19orf57 ENSG00000132016	0	0	0	0	0	0	0	0	0	0
C19orf60 ENSG00000006015	39	1	6	54	0	5	4	20	6	4
C19orf66 ENSG00000130813	0	8	0	0	0	0	0	3	2	1
C19orf67 ENSG00000188032	0	0	0	0	0	0	0	0	0	0
C19orf68 ENSG00000185453	0	1	0	0	1	0	0	0	0	0
C19orf70 ENSG00000174917	51	11	18	35	12	0	2	15	18	7
C19orf71 ENSG00000183397	0	0	0	0	0	0	0	0	0	0
C19orf73 ENSG00000221916	0	0	0	0	0	0	0	0	0	0
C19orf81 ENSG00000235034	0	0	3	0	0	0	0	0	0	0
C19orf84 ENSG00000262874	0	0	0	0	0	0	0	0	0	0
C1D ENSG00000197223	8	1	8	1	4	0	5	1	6	0
C1GALT1 ENSG00000106392	0	1	1	0	0	0	1	0	0	1
C1GALT1C1 ENSG00000171155	1	0	0	0	0	1	0	0	0	0
C1GALT1C1L ENSG00000223658	0	0	0	0	0	0	0	0	0	0
C1QA ENSG00000173372	35	9	0	0	0	0	2	10	9	1
C1QB ENSG00000173369	14	0	0	0	1	0	0	10	4	4
C1QBP ENSG00000108561	0	0	32	0	27	2	17	15	0	31
C1QC ENSG00000159189	11	0	0	1	0	0	2	6	4	0
C1QL1 ENSG00000131094	0	0	0	0	0	0	0	0	0	0
C1QL2 ENSG00000144119	0	0	0	0	0	0	0	0	0	0
C1QL3 ENSG00000165985	0	0	0	0	0	0	0	0	0	0
C1QL4 ENSG00000186897	0	0	0	0	0	0	0	0	0	0
C1QTNF1 ENSG00000173918	30	18	0	0	0	0	0	2	1	1
C1QTNF2 ENSG00000145861	2	4	0	0	0	0	0	0	0	0
C1QTNF3 ENSG00000082196	0	0	1	0	0	1	1	3	0	0
C1QTNF4 ENSG00000172247	0	0	0	0	0	0	0	0	0	0
C1QTNF5 ENSG00000223953	0	0	0	0	0	0	0	0	0	0
C1QTNF6 ENSG00000133466	0	0	3	2	0	1	0	0	0	0
C1QTNF7 ENSG00000163145	0	0	0	0	0	0	0	0	0	0
C1QTNF9 ENSG00000240654	0	0	0	0	0	0	0	0	0	0
C1QTNF9B ENSG00000205863	0	0	0	0	0	0	0	0	0	0
C1QTNF9B-AS1 ENSG00000281899	0	0	3	0	0	0	0	0	0	2
C1R ENSG00000159403	63	88	0	0	1	0	1	19	39	2
C1RL ENSG00000139178	3	22	5	1	1	0	4	0	0	2
C1S ENSG00000182326	11	0	0	1	0	5	0	9	3	1
C1orf100 ENSG00000173728	0	0	0	0	0	0	0	0	0	0
C1orf101 ENSG00000179397	0	0	0	0	1	0	1	0	0	0
C1orf105 ENSG00000180999	0	0	0	0	0	0	0	0	0	0
C1orf106 ENSG00000163362	0	0	0	0	3	0	8	0	0	0
C1orf109 ENSG00000116922	0	0	13	0	0	0	12	0	3	15
C1orf112 ENSG00000000460	0	0	0	0	0	0	0	0	0	0
C1orf115 ENSG00000162817	0	0	87	1	0	1	2	1	2	13
C1orf116 ENSG00000182795	0	69	175	22	79	0	15	0	1	2
C1orf122 ENSG00000197982	13	39	31	26	19	5	2	1	1	8
C1orf123 ENSG00000162384	17	0	4	0	2	19	3	2	0	0
C1orf127 ENSG00000175262	1	0	0	0	0	0	0	0	0	0
C1orf131 ENSG00000143633	0	3	0	1	13	12	1	0	1	0
C1orf141 ENSG00000203963	0	0	0	0	0	0	0	0	0	0
C1orf145 ENSG00000162913	0	0	0	2	2	1	1	1	0	0
C1orf146 ENSG00000203910	0	0	0	0	0	0	0	0	0	0
C1orf158 ENSG00000157330	0	0	0	0	0	0	0	0	0	0
C1orf159 ENSG00000131591	0	0	5	24	0	0	3	1	3	0
C1orf162 ENSG00000143110	0	0	0	3	0	1	0	0	3	0
C1orf167 ENSG00000215910	0	0	0	0	0	0	0	0	0	0
C1orf168 ENSG00000187889	0	0	0	0	1	0	0	0	0	0
C1orf174 ENSG00000198912	0	0	2	2	0	13	1	3	0	1
C1orf185 ENSG00000204006	0	0	0	0	0	0	0	0	0	0
C1orf186 ENSG00000263961	0	2	3	0	0	0	0	0	0	0
C1orf194 ENSG00000179902	0	0	0	0	0	0	0	0	0	0
C1orf198 ENSG00000119280	10	1	13	0	4	0	5	5	22	3
C1orf204 ENSG00000188004	0	1	0	1	2	8	0	0	0	3
C1orf21 ENSG00000116667	3	0	13	0	1	11	1	0	0	0
C1orf210 ENSG00000253313	0	2	26	0	12	5	0	0	0	0
C1orf216 ENSG00000142686	6	1	1	1	3	0	0	1	4	0
C1orf226 ENSG00000239887	0	0	0	0	0	0	0	0	0	0
C1orf228 ENSG00000198520	1	0	1	1	0	0	0	0	0	0
C1orf234 ENSG00000227868	0	0	0	0	0	0	0	0	0	0
C1orf27 ENSG00000157181	2	0	37	0	2	1	0	0	0	5
[truncated: 15,949 more rows]
