# Supplementary material for: Spatial maps of prostate cancer transcriptomes reveal an unexplored landscape of heterogeneity
Source: Nat Commun. 2018 Jun 20;9:2419. doi: 10.1038/s41467-018-04724-5 (PMC6010471; doi:10.1038/s41467-018-04724-5)
Supplement: Supplementary file 9 — Supplementary Data 6 [file 41467_2018_4724_MOESM9_ESM.zip › Supplementary Dataset 3/experiment0006-baselinefeature-gamma_prior-p.tsv]

	Baseline
A1BG ENSG00000121410	0.999993
A1CF ENSG00000148584	0.999999
A2M ENSG00000175899	0.999988
A2ML1 ENSG00000166535	0.999993
A4GALT ENSG00000128274	1
AAAS ENSG00000094914	0.999989
AACS ENSG00000081760	0.999991
AADAC ENSG00000114771	0.999999
AADACL2 ENSG00000197953	1
AADACL4 ENSG00000204518	1.00002
AADAT ENSG00000109576	1.00001
AAED1 ENSG00000158122	1.00001
AAGAB ENSG00000103591	0.999988
AAK1 ENSG00000115977	0.999998
AAMDC ENSG00000087884	0.999992
AAMP ENSG00000127837	0.999989
AAR2 ENSG00000131043	0.999992
AARD ENSG00000205002	1.00001
AARS ENSG00000090861	0.999999
AARSD1 ENSG00000266967	1.00001
AASDH ENSG00000157426	0.999999
AASDHPPT ENSG00000149313	1
AASS ENSG00000008311	0.999989
AATF ENSG00000275700	0.999988
AATK ENSG00000181409	1.00001
AATK-AS1 ENSG00000225180	1.00001
ABAT ENSG00000183044	0.999997
ABC13-47488600E17.1 ENSG00000283199	1.00001
ABC13-47656900H15.1 ENSG00000283566	0.99999
ABC7-42404400C24.1 ENSG00000277758	1.00001
ABCA1 ENSG00000165029	1
ABCA10 ENSG00000154263	0.999994
ABCA12 ENSG00000144452	1
ABCA13 ENSG00000179869	1
ABCA2 ENSG00000107331	0.999998
ABCA3 ENSG00000167972	1.00001
ABCA4 ENSG00000198691	0.999995
ABCA5 ENSG00000154265	1
ABCA6 ENSG00000154262	1.00001
ABCA7 ENSG00000064687	1
ABCA8 ENSG00000141338	1.00001
ABCA9 ENSG00000154258	0.99999
ABCB1 ENSG00000085563	0.999993
ABCB10 ENSG00000135776	1
ABCB11 ENSG00000073734	0.999992
ABCB4 ENSG00000005471	1.00001
ABCB5 ENSG00000004846	0.999994
ABCB6 ENSG00000115657	0.999998
ABCB7 ENSG00000131269	0.999998
ABCB8 ENSG00000197150	1
ABCB9 ENSG00000150967	1.00001
ABCC1 ENSG00000103222	1
ABCC10 ENSG00000124574	1
ABCC11 ENSG00000121270	0.99999
ABCC12 ENSG00000140798	1.00001
ABCC2 ENSG00000023839	0.999999
ABCC3 ENSG00000108846	0.999999
ABCC4 ENSG00000125257	0.999997
ABCC5 ENSG00000114770	0.999986
ABCC6 ENSG00000091262	1.00001
ABCC8 ENSG00000006071	1.00001
ABCC9 ENSG00000069431	1.00001
ABCD1 ENSG00000101986	0.999999
ABCD2 ENSG00000173208	1.00001
ABCD3 ENSG00000117528	1.00001
ABCD4 ENSG00000119688	1
ABCE1 ENSG00000164163	0.99998
ABCF1 ENSG00000204574	1
ABCF2 ENSG00000033050	1
ABCF3 ENSG00000161204	1
ABCG1 ENSG00000160179	0.999986
ABCG2 ENSG00000118777	0.999997
ABCG4 ENSG00000172350	1
ABCG5 ENSG00000138075	0.999997
ABHD1 ENSG00000143994	0.999996
ABHD10 ENSG00000144827	0.999996
ABHD11 ENSG00000106077	0.999997
ABHD12 ENSG00000100997	1.00001
ABHD12B ENSG00000131969	0.999985
ABHD13 ENSG00000139826	0.999982
ABHD14A ENSG00000248487	0.999996
ABHD14A-ACY1 ENSG00000114786	1.00002
ABHD14B ENSG00000114779	1.00001
ABHD15 ENSG00000168792	0.999987
ABHD16A ENSG00000204427	1.00001
ABHD17A ENSG00000129968	0.999996
ABHD17B ENSG00000107362	0.999992
ABHD17C ENSG00000136379	1.00001
ABHD18 ENSG00000164074	0.999989
ABHD2 ENSG00000140526	0.999991
ABHD3 ENSG00000158201	1.00001
ABHD4 ENSG00000100439	1
ABHD5 ENSG00000011198	1
ABHD6 ENSG00000163686	0.999995
ABHD8 ENSG00000127220	1.00001
ABI1 ENSG00000136754	0.999988
ABI2 ENSG00000138443	0.999996
ABI3 ENSG00000108798	1
ABI3BP ENSG00000154175	1
ABL1 ENSG00000097007	0.999999
ABL2 ENSG00000143322	1.00001
ABLIM1 ENSG00000099204	1.00001
ABLIM2 ENSG00000163995	0.999974
ABLIM3 ENSG00000173210	1
ABO ENSG00000175164	0.999996
ABR ENSG00000159842	1.00001
ABRA ENSG00000174429	1.00001
ABRACL ENSG00000146386	0.999994
ABT1 ENSG00000146109	0.999998
ABTB1 ENSG00000114626	1
ABTB2 ENSG00000166016	1
AC002429.5 ENSG00000236197	0.999997
AC004076.7 ENSG00000268533	0.999996
AC004158.1 ENSG00000280264	1.00001
AC004381.6 ENSG00000005189	1.00001
AC004754.3 ENSG00000269881	1.00001
AC004813.1 ENSG00000279777	1.00001
AC004824.1 ENSG00000280226	0.999997
AC005281.1 ENSG00000226690	0.999995
AC005477.1 ENSG00000280188	1
AC005480.1 ENSG00000279461	1.00001
AC006116.20 ENSG00000267710	1
AC006328.1 ENSG00000280301	1.00001
AC006386.1 ENSG00000279115	1
AC006994.3 ENSG00000279317	1.00001
AC007040.11 ENSG00000258881	1.00001
AC007906.1 ENSG00000279018	0.999992
AC008074.1 ENSG00000279644	0.999997
AC008522.1 ENSG00000279232	0.999998
AC008686.1 ENSG00000280221	0.999997
AC008759.1 ENSG00000279471	0.999992
AC008810.1 ENSG00000279126	0.999992
AC008914.1 ENSG00000279768	1
AC009014.3 ENSG00000271824	0.999986
AC009060.2 ENSG00000280252	1
AC009977.1 ENSG00000279335	0.999984
AC010731.4 ENSG00000235118	0.999993
AC011155.1 ENSG00000280098	0.999996
AC011380.1 ENSG00000281227	0.999995
AC012005.1 ENSG00000279274	0.999999
AC012005.2 ENSG00000279287	0.999999
AC012363.1 ENSG00000281676	0.999993
AC013269.5 ENSG00000184761	0.999999
AC013461.1 ENSG00000091436	0.999992
AC016142.1 ENSG00000280141	1
AC016549.1 ENSG00000281325	0.999992
AC016577.1 ENSG00000279646	1
AC016991.1 ENSG00000279435	1
AC017081.1 ENSG00000279921	0.999997
AC018512.1 ENSG00000279808	0.999992
AC018902.1 ENSG00000280817	1
AC021106.1 ENSG00000279386	0.999993
AC024060.1 ENSG00000281584	0.999995
AC024592.12 ENSG00000267740	0.999994
AC025335.1 ENSG00000179859	0.99999
AC055733.1 ENSG00000280127	1.00001
AC055866.1 ENSG00000281079	1
AC069063.2 ENSG00000279380	1
AC073130.2 ENSG00000281656	1.00001
AC073657.1 ENSG00000279937	1.00001
AC074033.1 ENSG00000281137	1
AC087350.1 ENSG00000281527	1.00001
AC087762.1 ENSG00000279588	1.00001
AC090154.1 ENSG00000278888	1.00001
AC090498.1 ENSG00000279483	0.999992
AC092384.1 ENSG00000280675	1
AC092835.2 ENSG00000233757	1.00001
AC092881.1 ENSG00000279530	1.00001
AC100821.1 ENSG00000280473	1
AC104057.1 ENSG00000280427	0.999985
AC104073.1 ENSG00000280410	0.999997
AC104304.4 ENSG00000283473	0.999984
AC104389.2 ENSG00000279824	0.999993
AC104981.1 ENSG00000278938	1.00001
AC105009.1 ENSG00000281855	0.999982
AC105052.1 ENSG00000279168	0.999997
AC109486.1 ENSG00000280447	1.00001
AC109829.1 ENSG00000233438	0.999999
AC110602.1 ENSG00000281267	0.999999
AC110615.1 ENSG00000279909	0.999997
AC112719.1 ENSG00000280671	1.00001
AC113404.1 ENSG00000254893	0.999995
AC118758.1 ENSG00000268187	0.999996
AC131097.4 ENSG00000216921	1.00001
AC131263.1 ENSG00000280550	1.00001
AC138517.6 ENSG00000283288	1
AC138647.1 ENSG00000226490	0.999996
AC138969.4 ENSG00000183889	0.999996
AC241377.1 ENSG00000281741	0.999982
AC241585.1 ENSG00000281571	1.00001
AC242988.1 ENSG00000278939	0.999998
AC243756.1 ENSG00000270339	1
AC243945.1 ENSG00000279510	0.999999
AC245100.1 ENSG00000280649	1.00002
ACAA1 ENSG00000060971	1.00001
ACAA2 ENSG00000167315	0.999993
ACACA ENSG00000278540	1.00001
ACACB ENSG00000076555	1
ACAD10 ENSG00000111271	0.999992
ACAD11 ENSG00000240303	0.999994
ACAD8 ENSG00000151498	0.999997
ACAD9 ENSG00000177646	0.999999
ACADL ENSG00000115361	0.999996
ACADM ENSG00000117054	1.00001
ACADS ENSG00000122971	1.00001
ACADSB ENSG00000196177	0.999992
ACADVL ENSG00000072778	1.00001
ACAN ENSG00000157766	0.999998
ACAP1 ENSG00000072818	1
ACAP2 ENSG00000114331	1.00002
ACAP3 ENSG00000131584	0.999998
ACAT1 ENSG00000075239	0.99998
ACAT2 ENSG00000120437	0.999993
ACBD3 ENSG00000182827	1
ACBD4 ENSG00000181513	1
ACBD5 ENSG00000107897	1.00001
ACBD6 ENSG00000230124	1.00002
ACBD7 ENSG00000176244	0.999996
ACCS ENSG00000110455	0.999997
ACCSL ENSG00000205126	1.00001
ACD ENSG00000102977	1.00001
ACE ENSG00000159640	1.00001
ACE2 ENSG00000130234	1.00002
ACER1 ENSG00000167769	1.00001
ACER2 ENSG00000177076	0.999989
ACER3 ENSG00000078124	0.999998
ACHE ENSG00000087085	0.999998
ACIN1 ENSG00000100813	0.999991
ACKR1 ENSG00000213088	0.999984
ACKR2 ENSG00000144648	1.00001
ACKR3 ENSG00000144476	0.999992
ACKR4 ENSG00000129048	1
ACLY ENSG00000131473	0.999999
ACMSD ENSG00000153086	1.00001
ACO1 ENSG00000122729	0.999993
ACO2 ENSG00000100412	0.999988
ACOD1 ENSG00000102794	1
ACOT1 ENSG00000184227	0.999995
ACOT11 ENSG00000162390	1.00001
ACOT12 ENSG00000172497	1
ACOT13 ENSG00000112304	1
ACOT2 ENSG00000119673	0.999994
ACOT4 ENSG00000177465	0.999983
ACOT6 ENSG00000205669	1.00001
ACOT7 ENSG00000097021	0.999988
ACOT8 ENSG00000101473	0.999996
ACOT9 ENSG00000123130	0.999995
ACOX1 ENSG00000161533	1.00002
ACOX2 ENSG00000168306	1.00002
ACOX3 ENSG00000087008	0.999996
ACOXL ENSG00000153093	1
ACP1 ENSG00000143727	1
ACP2 ENSG00000134575	0.999997
ACP5 ENSG00000102575	0.999991
ACP6 ENSG00000162836	0.999994
ACP7 ENSG00000183760	1.00002
ACPP ENSG00000014257	1.00001
ACPT ENSG00000142513	1
ACR ENSG00000100312	0.999998
ACRBP ENSG00000111644	1
ACRC ENSG00000147174	1
ACRV1 ENSG00000134940	0.999996
ACSBG1 ENSG00000103740	0.999995
ACSBG2 ENSG00000130377	0.999992
ACSF2 ENSG00000167107	0.999993
ACSF3 ENSG00000176715	0.999997
ACSL1 ENSG00000151726	1.00001
ACSL3 ENSG00000123983	1
ACSL4 ENSG00000068366	1.00001
ACSL5 ENSG00000197142	0.999991
ACSL6 ENSG00000164398	1.00001
ACSM1 ENSG00000166743	0.999996
ACSM2A ENSG00000183747	0.999984
ACSM2B ENSG00000066813	1.00002
ACSM3 ENSG00000005187	1.00001
ACSM4 ENSG00000215009	0.99999
ACSM5 ENSG00000183549	1
ACSM6 ENSG00000173124	1
ACSS1 ENSG00000154930	1.00001
ACSS2 ENSG00000131069	1.00001
ACSS3 ENSG00000111058	0.999999
ACTA1 ENSG00000143632	1.00002
ACTA2 ENSG00000107796	0.999994
ACTB ENSG00000075624	0.999994
ACTBL2 ENSG00000169067	1.00002
ACTC1 ENSG00000159251	0.999987
ACTG1 ENSG00000184009	0.999996
ACTG2 ENSG00000163017	1
ACTL10 ENSG00000182584	1
ACTL6A ENSG00000136518	1.00001
ACTL6B ENSG00000077080	0.999998
ACTL7A ENSG00000187003	1
ACTN1 ENSG00000072110	1.00001
ACTN2 ENSG00000077522	0.999997
ACTN3 ENSG00000248746	1
ACTN4 ENSG00000130402	0.999982
ACTR10 ENSG00000131966	1.00001
ACTR1A ENSG00000138107	1
ACTR1B ENSG00000115073	1
ACTR2 ENSG00000138071	1.00001
ACTR3 ENSG00000115091	0.999988
ACTR3B ENSG00000133627	0.999996
ACTR3C ENSG00000106526	1.00001
ACTR5 ENSG00000101442	1.00001
ACTR6 ENSG00000075089	0.999999
ACTR8 ENSG00000113812	0.999987
ACTRT2 ENSG00000169717	0.999995
ACTRT3 ENSG00000184378	1
ACVR1 ENSG00000115170	1
ACVR1B ENSG00000135503	0.999995
ACVR1C ENSG00000123612	1.00001
ACVR2A ENSG00000121989	1.00001
ACVR2B ENSG00000114739	0.999999
ACVRL1 ENSG00000139567	0.999999
ACY1 ENSG00000243989	1
ACY3 ENSG00000132744	0.999989
ACYP1 ENSG00000119640	1.00001
ACYP2 ENSG00000170634	1.00001
ADA ENSG00000196839	0.999989
ADAD1 ENSG00000164113	0.999993
ADAD2 ENSG00000140955	1.00001
ADAL ENSG00000168803	1.00001
ADAM10 ENSG00000137845	1.00001
ADAM11 ENSG00000073670	0.999993
ADAM12 ENSG00000148848	0.999996
ADAM15 ENSG00000143537	0.999993
ADAM17 ENSG00000151694	0.999985
ADAM18 ENSG00000168619	1.00001
ADAM19 ENSG00000135074	0.999995
ADAM2 ENSG00000104755	1.00001
ADAM20 ENSG00000134007	0.999999
ADAM22 ENSG00000008277	1.00002
ADAM23 ENSG00000114948	0.99999
ADAM28 ENSG00000042980	1
ADAM29 ENSG00000168594	1.00002
ADAM30 ENSG00000134249	0.999982
ADAM32 ENSG00000197140	1.00001
ADAM33 ENSG00000149451	1
ADAM7 ENSG00000069206	1.00001
ADAM8 ENSG00000151651	0.999998
ADAM9 ENSG00000168615	1.00001
ADAMDEC1 ENSG00000134028	1
ADAMTS1 ENSG00000154734	0.999995
ADAMTS10 ENSG00000142303	0.999985
ADAMTS12 ENSG00000151388	1.00001
ADAMTS13 ENSG00000160323	0.999988
ADAMTS14 ENSG00000138316	1.00001
ADAMTS15 ENSG00000166106	1
ADAMTS16 ENSG00000145536	1
ADAMTS17 ENSG00000140470	1.00002
ADAMTS18 ENSG00000140873	0.999996
ADAMTS19 ENSG00000145808	0.999997
ADAMTS2 ENSG00000087116	0.999999
ADAMTS20 ENSG00000173157	1.00001
ADAMTS3 ENSG00000156140	1.00001
ADAMTS4 ENSG00000158859	1.00001
ADAMTS5 ENSG00000154736	1.00001
ADAMTS6 ENSG00000049192	1
ADAMTS7 ENSG00000136378	1
ADAMTS8 ENSG00000134917	1.00001
ADAMTS9 ENSG00000163638	0.999986
ADAMTSL1 ENSG00000178031	1
ADAMTSL2 ENSG00000197859	1.00001
ADAMTSL3 ENSG00000156218	1
ADAMTSL4 ENSG00000143382	0.999996
ADAMTSL5 ENSG00000185761	1
ADAP1 ENSG00000105963	1
ADAP2 ENSG00000184060	1.00001
ADAR ENSG00000160710	0.999993
ADARB1 ENSG00000197381	1.00001
ADARB2 ENSG00000185736	1
ADAT1 ENSG00000065457	0.999999
ADAT2 ENSG00000189007	1
ADAT3 ENSG00000213638	0.999994
ADCK1 ENSG00000063761	0.999986
ADCK2 ENSG00000133597	1
ADCK3 ENSG00000163050	1
ADCK4 ENSG00000123815	1.00001
ADCK5 ENSG00000173137	0.999995
ADCY1 ENSG00000164742	0.999997
ADCY10 ENSG00000143199	1
ADCY2 ENSG00000078295	0.99999
ADCY3 ENSG00000138031	1
ADCY4 ENSG00000129467	1.00001
ADCY5 ENSG00000173175	0.99999
ADCY6 ENSG00000174233	0.999995
ADCY7 ENSG00000121281	1
ADCY8 ENSG00000155897	0.999986
ADCY9 ENSG00000162104	1.00001
ADCYAP1 ENSG00000141433	0.999997
ADCYAP1R1 ENSG00000078549	0.999995
ADD1 ENSG00000087274	1
ADD2 ENSG00000075340	1
ADD3 ENSG00000148700	1.00001
ADGB ENSG00000118492	1
ADGRA1 ENSG00000197177	1
ADGRA2 ENSG00000020181	0.999998
ADGRA3 ENSG00000152990	1
ADGRB1 ENSG00000181790	0.999992
ADGRB2 ENSG00000121753	1
ADGRB3 ENSG00000135298	1.00001
ADGRD1 ENSG00000111452	1.00002
ADGRD2 ENSG00000180264	1.00001
ADGRE1 ENSG00000174837	1.00001
ADGRE2 ENSG00000127507	1
ADGRE3 ENSG00000131355	1
ADGRE5 ENSG00000123146	1
ADGRF1 ENSG00000153292	0.999997
ADGRF2 ENSG00000164393	1
ADGRF3 ENSG00000173567	1.00001
ADGRF4 ENSG00000153294	1
ADGRF5 ENSG00000069122	1.00001
ADGRG1 ENSG00000205336	1.00001
ADGRG2 ENSG00000173698	0.999999
ADGRG3 ENSG00000182885	0.999997
ADGRG4 ENSG00000156920	0.999985
ADGRG5 ENSG00000159618	1.00002
ADGRG6 ENSG00000112414	0.999993
ADGRG7 ENSG00000144820	1
ADGRL1 ENSG00000072071	1
ADGRL2 ENSG00000117114	1.00001
ADGRL3 ENSG00000150471	0.999983
ADGRL4 ENSG00000162618	0.999998
ADGRV1 ENSG00000164199	0.999998
ADH1A ENSG00000187758	0.999995
ADH1B ENSG00000196616	1
ADH1C ENSG00000248144	1.00002
ADH4 ENSG00000198099	0.999996
ADH5 ENSG00000197894	0.999999
ADH6 ENSG00000172955	0.999987
ADH7 ENSG00000196344	0.999994
ADHFE1 ENSG00000147576	1.00001
ADI1 ENSG00000182551	1
ADIG ENSG00000182035	0.99999
ADIPOQ ENSG00000181092	1.00001
ADIPOR1 ENSG00000159346	0.99999
ADIPOR2 ENSG00000006831	1.00001
ADIRF ENSG00000148671	0.999996
ADK ENSG00000156110	1.00001
ADM ENSG00000148926	1
ADM2 ENSG00000128165	1.00001
ADM5 ENSG00000224420	0.999996
ADNP ENSG00000101126	1
ADNP2 ENSG00000101544	1
ADO ENSG00000181915	1
ADORA1 ENSG00000163485	0.999983
ADORA2A ENSG00000128271	0.999995
ADORA2B ENSG00000170425	0.999991
ADORA3 ENSG00000282608	0.999996
ADPGK ENSG00000159322	0.999995
ADPRH ENSG00000144843	1
ADPRHL1 ENSG00000153531	0.999997
ADPRHL2 ENSG00000116863	0.999985
ADPRM ENSG00000170222	1.00001
ADRA1A ENSG00000120907	0.999993
ADRA1B ENSG00000170214	1.00002
ADRA1D ENSG00000171873	1
ADRA2A ENSG00000150594	1
ADRA2B ENSG00000274286	1.00001
ADRA2C ENSG00000184160	1.00001
ADRB1 ENSG00000043591	0.999993
ADRB2 ENSG00000169252	0.999995
ADRB3 ENSG00000188778	0.999992
ADRM1 ENSG00000130706	0.999986
ADSL ENSG00000239900	0.999993
ADSS ENSG00000035687	0.999992
ADSSL1 ENSG00000185100	1.00001
ADTRP ENSG00000111863	1.00001
AEBP1 ENSG00000106624	1
AEBP2 ENSG00000139154	1.00002
AEN ENSG00000181026	1
AES ENSG00000104964	1.00001
AF011889.5 ENSG00000241489	1
AF111168.1 ENSG00000280308	1.00001
AF131216.1 ENSG00000280273	0.999996
AF165138.7 ENSG00000243440	1.00001
AFAP1 ENSG00000196526	1
AFAP1L1 ENSG00000157510	0.999992
AFAP1L2 ENSG00000169129	1
AFF1 ENSG00000172493	1
AFF2 ENSG00000155966	1
AFF3 ENSG00000144218	1
AFF4 ENSG00000072364	1
AFG3L2 ENSG00000141385	1
AFM ENSG00000079557	1.00001
AFMID ENSG00000183077	1.00001
AFP ENSG00000081051	0.999996
AFTPH ENSG00000119844	0.999983
AGA ENSG00000038002	0.999993
AGAP1 ENSG00000157985	1
AGAP14P ENSG00000279058	1.00001
AGAP2 ENSG00000135439	0.999986
AGAP3 ENSG00000133612	1
AGAP4 ENSG00000188234	0.999982
AGAP5 ENSG00000172650	1
AGAP6 ENSG00000204149	1.00001
AGAP9 ENSG00000204172	0.999994
AGBL1 ENSG00000273540	0.999984
AGBL2 ENSG00000165923	0.999998
AGBL3 ENSG00000146856	0.999991
AGBL4 ENSG00000186094	0.999997
AGBL5 ENSG00000084693	1.00001
AGER ENSG00000204305	1
AGFG1 ENSG00000173744	1
AGFG2 ENSG00000106351	1
AGGF1 ENSG00000164252	1
AGK ENSG00000006530	1.00001
AGL ENSG00000162688	0.999984
AGMAT ENSG00000116771	1.00001
AGMO ENSG00000187546	1.00001
AGO1 ENSG00000092847	1
AGO2 ENSG00000123908	0.999997
AGO3 ENSG00000126070	1
AGO4 ENSG00000134698	1.00001
AGPAT1 ENSG00000204310	1
AGPAT2 ENSG00000169692	1.00001
AGPAT3 ENSG00000160216	0.999999
AGPAT4 ENSG00000026652	1.00001
AGPAT5 ENSG00000155189	1.00001
AGPS ENSG00000018510	0.999992
AGR2 ENSG00000106541	1.00001
AGR3 ENSG00000173467	1.00001
AGRN ENSG00000188157	0.999998
AGRP ENSG00000159723	1.00001
AGT ENSG00000135744	1
AGTPBP1 ENSG00000135049	0.999986
AGTR1 ENSG00000144891	0.99999
AGTRAP ENSG00000177674	0.999998
AGXT ENSG00000172482	1
AGXT2 ENSG00000113492	0.999997
AHCTF1 ENSG00000153207	0.999999
AHCY ENSG00000101444	1.00001
AHCYL1 ENSG00000168710	1.00002
AHCYL2 ENSG00000158467	0.999998
AHDC1 ENSG00000126705	0.999989
AHI1 ENSG00000135541	1
AHNAK ENSG00000124942	0.999999
AHNAK2 ENSG00000185567	1.00001
AHR ENSG00000106546	1.00001
AHRR ENSG00000063438	1.00001
AHSA1 ENSG00000100591	0.999997
AHSA2 ENSG00000173209	1.00001
AHSG ENSG00000145192	0.999989
AHSP ENSG00000169877	1.00001
AICDA ENSG00000111732	1.00001
AIDA ENSG00000186063	1
AIF1 ENSG00000204472	1.00001
AIF1L ENSG00000126878	0.999994
AIFM1 ENSG00000156709	0.999998
AIFM2 ENSG00000042286	0.999998
AIFM3 ENSG00000183773	0.999998
AIG1 ENSG00000146416	0.999992
AIM1 ENSG00000112297	0.999997
AIM1L ENSG00000176092	0.999993
AIM2 ENSG00000163568	1
AIMP1 ENSG00000164022	1
AIMP2 ENSG00000106305	1.00001
AIP ENSG00000110711	0.999999
AIPL1 ENSG00000129221	1.00001
AIRE ENSG00000160224	0.999996
AJ239318.1 ENSG00000280108	1.00001
AJAP1 ENSG00000196581	1.00001
AJUBA ENSG00000129474	1.00001
AK1 ENSG00000106992	1
AK2 ENSG00000004455	0.999984
AK3 ENSG00000147853	0.999998
AK4 ENSG00000162433	0.99999
AK5 ENSG00000154027	0.999999
AK6 ENSG00000085231	0.999997
AK7 ENSG00000140057	1
AK8 ENSG00000165695	0.999997
AK9 ENSG00000155085	1
AKAP1 ENSG00000121057	1.00001
AKAP10 ENSG00000108599	1
AKAP11 ENSG00000023516	1.00001
AKAP12 ENSG00000131016	1
AKAP13 ENSG00000170776	1.00001
AKAP14 ENSG00000186471	0.999992
AKAP17A ENSG00000197976	1
AKAP3 ENSG00000111254	0.999986
AKAP4 ENSG00000147081	0.999984
AKAP5 ENSG00000179841	1
AKAP6 ENSG00000151320	0.999998
AKAP7 ENSG00000118507	0.999988
AKAP8 ENSG00000105127	0.999998
AKAP8L ENSG00000011243	0.99999
AKAP9 ENSG00000127914	1.00001
AKIP1 ENSG00000166452	1.00001
AKIRIN1 ENSG00000174574	0.999998
AKIRIN2 ENSG00000135334	1.00001
AKNA ENSG00000106948	1
AKNAD1 ENSG00000162641	0.999999
AKR1A1 ENSG00000117448	0.999998
AKR1B1 ENSG00000085662	0.999995
AKR1B10 ENSG00000198074	0.999994
AKR1B15 ENSG00000227471	0.999988
AKR1C1 ENSG00000187134	0.999987
AKR1C2 ENSG00000151632	0.999996
AKR1C3 ENSG00000196139	1.00001
AKR1C4 ENSG00000198610	0.999993
AKR1D1 ENSG00000122787	1
AKR1E2 ENSG00000165568	0.999993
AKR7A2 ENSG00000053371	0.999995
AKR7A3 ENSG00000162482	0.999999
AKR7L ENSG00000211454	0.999997
AKT1 ENSG00000142208	0.99999
AKT1S1 ENSG00000204673	0.99999
AKT2 ENSG00000105221	1
AKT3 ENSG00000117020	0.999995
AKTIP ENSG00000166971	0.999995
AL023806.1 ENSG00000280184	0.999995
AL049794.1 ENSG00000280240	0.999988
AL049872.1 ENSG00000279963	0.999995
AL133475.1 ENSG00000281602	1
AL135745.1 ENSG00000279654	0.99999
AL135787.1 ENSG00000283263	1.00002
AL354828.1 ENSG00000279282	0.999995
AL354828.2 ENSG00000280175	0.999996
AL356053.1 ENSG00000150076	1.00001
AL356289.1 ENSG00000279096	0.999993
AL356585.1 ENSG00000279081	0.999997
AL357140.1 ENSG00000280113	1.00001
AL358852.1 ENSG00000278899	0.999991
AL365181.1 ENSG00000280316	1
AL513523.2 ENSG00000279767	1.00002
AL589743.1 ENSG00000279508	0.999997
AL590235.1 ENSG00000280230	0.999998
AL645922.1 ENSG00000279546	0.999988
ALAD ENSG00000148218	1.00002
ALAS1 ENSG00000023330	0.999993
ALAS2 ENSG00000158578	0.999999
ALB ENSG00000163631	0.999986
ALCAM ENSG00000170017	1.00001
ALDH16A1 ENSG00000161618	0.999999
ALDH18A1 ENSG00000059573	1
ALDH1A1 ENSG00000165092	1.00002
ALDH1A2 ENSG00000128918	0.999988
ALDH1A3 ENSG00000184254	1
ALDH1B1 ENSG00000137124	1
ALDH1L1 ENSG00000144908	1.00001
ALDH1L2 ENSG00000136010	1
ALDH3A1 ENSG00000108602	1
ALDH3A2 ENSG00000072210	0.999997
ALDH3B1 ENSG00000006534	1
ALDH3B2 ENSG00000132746	0.999986
ALDH4A1 ENSG00000159423	1
ALDH5A1 ENSG00000112294	1.00001
ALDH6A1 ENSG00000119711	0.999999
ALDH7A1 ENSG00000164904	1
ALDH8A1 ENSG00000118514	0.999993
ALDH9A1 ENSG00000143149	1
ALDOA ENSG00000149925	1
ALDOB ENSG00000136872	1.00001
ALDOC ENSG00000109107	0.999996
ALG1 ENSG00000033011	0.999995
ALG10 ENSG00000139133	0.999998
ALG10B ENSG00000175548	0.999989
ALG11 ENSG00000253710	0.999997
ALG12 ENSG00000182858	0.999991
ALG13 ENSG00000101901	1
ALG14 ENSG00000172339	1.00001
ALG1L ENSG00000189366	0.999995
ALG1L2 ENSG00000251287	0.999993
ALG2 ENSG00000119523	1.00002
ALG3 ENSG00000214160	1.00001
ALG5 ENSG00000120697	1
ALG6 ENSG00000088035	1
ALG8 ENSG00000159063	1.00001
ALG9 ENSG00000086848	0.999989
ALK ENSG00000171094	1.00001
ALKBH1 ENSG00000100601	0.999994
ALKBH2 ENSG00000189046	1.00001
ALKBH3 ENSG00000166199	1
ALKBH4 ENSG00000160993	1
ALKBH5 ENSG00000091542	0.999994
ALKBH6 ENSG00000239382	1.00001
ALKBH7 ENSG00000125652	1.00001
ALKBH8 ENSG00000137760	0.999983
ALLC ENSG00000151360	1
ALMS1 ENSG00000116127	0.999991
ALOX12 ENSG00000108839	0.999987
ALOX12B ENSG00000179477	1.00001
ALOX15 ENSG00000161905	0.999997
ALOX15B ENSG00000179593	1.00002
ALOX5 ENSG00000012779	1
ALOX5AP ENSG00000132965	0.99999
ALOXE3 ENSG00000179148	1.00001
ALPK1 ENSG00000073331	0.999994
ALPK2 ENSG00000198796	1
ALPK3 ENSG00000136383	1
ALPL ENSG00000162551	0.999992
ALPP ENSG00000163283	1.00002
ALS2 ENSG00000003393	1.00001
ALS2CL ENSG00000178038	1.00001
ALS2CR11 ENSG00000155754	1.00002
ALS2CR12 ENSG00000155749	0.999999
ALX1 ENSG00000180318	0.999998
ALX3 ENSG00000156150	0.999989
ALX4 ENSG00000052850	1
ALYREF ENSG00000183684	1.00001
AMACR ENSG00000242110	0.999998
AMBN ENSG00000178522	1.00001
AMBP ENSG00000106927	0.999993
AMBRA1 ENSG00000110497	1.00002
AMD1 ENSG00000123505	1
AMDHD1 ENSG00000139344	1.00001
AMDHD2 ENSG00000162066	0.999995
AMELX ENSG00000125363	1
AMELY ENSG00000099721	0.999998
AMER1 ENSG00000184675	0.999993
AMER2 ENSG00000165566	1
AMER3 ENSG00000178171	0.999994
AMFR ENSG00000159461	1
AMH ENSG00000104899	0.999985
AMHR2 ENSG00000135409	0.999991
AMIGO1 ENSG00000181754	1
AMIGO2 ENSG00000139211	0.999998
AMIGO3 ENSG00000176020	0.999977
AMMECR1 ENSG00000101935	1.00001
AMMECR1L ENSG00000144233	1
AMN ENSG00000166126	0.999989
AMN1 ENSG00000151743	0.999999
AMOT ENSG00000126016	1
AMOTL1 ENSG00000166025	1
AMOTL2 ENSG00000114019	1.00001
AMPD1 ENSG00000116748	1.00001
AMPD2 ENSG00000116337	1.00001
AMPD3 ENSG00000133805	0.999989
AMPH ENSG00000078053	0.999995
AMT ENSG00000145020	0.999986
AMTN ENSG00000187689	1
AMY1A ENSG00000237763	1.00001
AMY1B ENSG00000174876	1.00001
AMY1C ENSG00000187733	0.999994
AMY2A ENSG00000243480	1.00001
AMY2B ENSG00000240038	0.999995
AMZ1 ENSG00000174945	1.00001
AMZ2 ENSG00000196704	0.999982
ANAPC1 ENSG00000153107	0.999995
ANAPC10 ENSG00000164162	1
ANAPC11 ENSG00000141552	0.999994
ANAPC13 ENSG00000129055	0.999991
ANAPC15 ENSG00000110200	1
ANAPC16 ENSG00000166295	0.999988
ANAPC2 ENSG00000176248	0.999999
ANAPC4 ENSG00000053900	1.00001
ANAPC5 ENSG00000089053	0.999996
ANAPC7 ENSG00000196510	1.00001
ANG ENSG00000214274	1
ANGEL1 ENSG00000013523	1
ANGEL2 ENSG00000174606	1
ANGPT1 ENSG00000154188	0.999991
ANGPT2 ENSG00000091879	1.00001
ANGPT4 ENSG00000101280	0.99999
ANGPTL1 ENSG00000116194	1.00001
ANGPTL2 ENSG00000136859	0.999996
ANGPTL3 ENSG00000132855	1
ANGPTL4 ENSG00000167772	1.00001
ANGPTL5 ENSG00000187151	1.00001
ANGPTL6 ENSG00000130812	1.00001
ANGPTL7 ENSG00000171819	0.999998
ANGPTL8 ENSG00000130173	0.999988
ANHX ENSG00000227059	0.99999
ANK1 ENSG00000029534	1.00001
ANK2 ENSG00000145362	1
ANK3 ENSG00000151150	1
ANKAR ENSG00000151687	1
ANKDD1A ENSG00000166839	1
ANKDD1B ENSG00000189045	1.00001
ANKEF1 ENSG00000132623	0.99999
ANKFN1 ENSG00000153930	1.00001
ANKFY1 ENSG00000185722	0.999992
ANKH ENSG00000154122	0.999997
ANKHD1 ENSG00000131503	0.999992
ANKHD1-EIF4EBP3 ENSG00000254996	0.99999
ANKIB1 ENSG00000001629	1
ANKK1 ENSG00000170209	0.999988
ANKLE1 ENSG00000160117	1
ANKLE2 ENSG00000176915	1.00001
ANKMY1 ENSG00000144504	1.00001
ANKMY2 ENSG00000106524	1
ANKRA2 ENSG00000164331	0.99999
ANKRD1 ENSG00000148677	0.999999
ANKRD10 ENSG00000088448	0.999994
ANKRD11 ENSG00000167522	1.00001
ANKRD12 ENSG00000101745	1.00001
ANKRD13A ENSG00000076513	0.999997
ANKRD13B ENSG00000198720	1
ANKRD13C ENSG00000118454	0.999993
ANKRD13D ENSG00000172932	0.999989
ANKRD16 ENSG00000134461	0.999989
ANKRD17 ENSG00000132466	0.99999
ANKRD18A ENSG00000180071	0.999993
ANKRD18B ENSG00000230453	0.999997
ANKRD2 ENSG00000165887	0.999998
ANKRD20A1 ENSG00000260691	0.999987
ANKRD20A2 ENSG00000183148	1.00002
ANKRD20A3 ENSG00000276203	1.00001
ANKRD20A4 ENSG00000172014	0.999999
ANKRD22 ENSG00000152766	1.00001
ANKRD23 ENSG00000163126	0.999997
ANKRD24 ENSG00000089847	0.999991
ANKRD26 ENSG00000107890	0.999999
ANKRD27 ENSG00000105186	0.999997
ANKRD28 ENSG00000206560	0.999996
ANKRD29 ENSG00000154065	0.999994
ANKRD30A ENSG00000148513	0.999992
ANKRD30B ENSG00000180777	0.999992
ANKRD30BL ENSG00000163046	0.999997
ANKRD31 ENSG00000145700	0.999991
ANKRD33 ENSG00000167612	0.999994
ANKRD33B ENSG00000164236	0.999998
ANKRD34A ENSG00000272031	1.00001
ANKRD34B ENSG00000189127	0.999989
ANKRD34C ENSG00000235711	1
ANKRD35 ENSG00000198483	1.00001
ANKRD36 ENSG00000135976	1
ANKRD36B ENSG00000196912	1
ANKRD36C ENSG00000174501	0.999998
ANKRD37 ENSG00000186352	1
ANKRD39 ENSG00000213337	0.999996
ANKRD40 ENSG00000154945	1
ANKRD42 ENSG00000137494	1.00001
ANKRD44 ENSG00000065413	1.00001
ANKRD45 ENSG00000183831	1
ANKRD46 ENSG00000186106	0.999992
ANKRD49 ENSG00000168876	0.999988
ANKRD50 ENSG00000151458	1.00001
ANKRD52 ENSG00000139645	0.999989
ANKRD53 ENSG00000144031	0.999999
ANKRD54 ENSG00000100124	1
ANKRD55 ENSG00000164512	0.999995
ANKRD6 ENSG00000135299	0.999993
ANKRD61 ENSG00000157999	0.999992
ANKRD62 ENSG00000181626	0.999997
ANKRD65 ENSG00000235098	0.999995
ANKRD66 ENSG00000230062	0.999999
ANKRD7 ENSG00000106013	1
ANKRD9 ENSG00000156381	0.999996
ANKS1A ENSG00000064999	1.00001
ANKS1B ENSG00000185046	0.999993
ANKS3 ENSG00000168096	0.999994
ANKS4B ENSG00000175311	0.999999
ANKS6 ENSG00000165138	0.999997
ANKUB1 ENSG00000206199	1
ANKZF1 ENSG00000163516	1.00002
ANLN ENSG00000011426	0.999994
ANO1 ENSG00000131620	1
ANO10 ENSG00000160746	0.999992
ANO2 ENSG00000047617	0.999997
ANO3 ENSG00000134343	1.00001
ANO4 ENSG00000151572	1
ANO5 ENSG00000171714	0.999991
ANO6 ENSG00000177119	0.999981
ANO7 ENSG00000146205	0.999988
ANO8 ENSG00000074855	0.999996
ANO9 ENSG00000185101	0.999997
ANOS1 ENSG00000011201	0.999998
ANP32A ENSG00000140350	0.999991
ANP32B ENSG00000136938	0.999996
ANP32D ENSG00000139223	1
ANP32E ENSG00000143401	1.00001
ANPEP ENSG00000166825	0.999995
ANTXR1 ENSG00000169604	0.999988
ANTXR2 ENSG00000163297	0.999994
ANTXRL ENSG00000274209	1
ANXA1 ENSG00000135046	0.999999
ANXA10 ENSG00000109511	0.999998
ANXA11 ENSG00000122359	0.999996
ANXA13 ENSG00000104537	0.999997
ANXA2 ENSG00000182718	1
ANXA2R ENSG00000177721	0.999996
ANXA3 ENSG00000138772	1
ANXA4 ENSG00000196975	1.00001
ANXA5 ENSG00000164111	0.999989
ANXA6 ENSG00000197043	0.999998
ANXA7 ENSG00000138279	0.999978
ANXA8 ENSG00000265190	1.00001
ANXA8L1 ENSG00000264230	0.999995
ANXA9 ENSG00000143412	1
AOAH ENSG00000136250	0.999998
AOC1 ENSG00000002726	0.99999
AOC2 ENSG00000131480	0.999996
AOC3 ENSG00000131471	0.999999
AOX1 ENSG00000138356	0.999984
AP000275.65 ENSG00000265590	1
AP000295.9 ENSG00000249624	0.999989
AP000304.12 ENSG00000249209	1.00002
AP000349.2 ENSG00000280178	0.999993
AP000350.10 ENSG00000251357	1.00001
AP000687.1 ENSG00000280170	1
AP000721.4 ENSG00000256100	0.999986
AP000769.1 ENSG00000279576	1
AP000866.1 ENSG00000279342	1.00001
AP001888.1 ENSG00000281781	0.999998
AP002962.1 ENSG00000279906	0.99999
AP006285.2 ENSG00000278919	1
AP1AR ENSG00000138660	1
AP1B1 ENSG00000100280	1.00001
AP1G1 ENSG00000166747	1
AP1G2 ENSG00000213983	0.999984
AP1M1 ENSG00000072958	0.999992
AP1M2 ENSG00000129354	0.999986
AP1S1 ENSG00000106367	1
AP1S2 ENSG00000182287	0.999997
AP1S3 ENSG00000152056	1.00001
AP2A1 ENSG00000196961	0.999994
AP2A2 ENSG00000183020	1
AP2B1 ENSG00000006125	0.999988
AP2M1 ENSG00000161203	0.999989
AP2S1 ENSG00000042753	0.999997
AP3B1 ENSG00000132842	1
AP3B2 ENSG00000103723	0.999997
AP3D1 ENSG00000065000	0.999999
AP3M1 ENSG00000185009	1
AP3M2 ENSG00000070718	1.00001
AP3S1 ENSG00000177879	1
AP3S2 ENSG00000157823	1
AP4B1 ENSG00000134262	0.99999
AP4E1 ENSG00000081014	1
AP4M1 ENSG00000221838	1
AP4S1 ENSG00000100478	1.00001
AP5B1 ENSG00000254470	1
AP5M1 ENSG00000053770	1
AP5S1 ENSG00000125843	0.999995
AP5Z1 ENSG00000242802	1
APAF1 ENSG00000120868	1
APBA1 ENSG00000107282	1.00001
APBA2 ENSG00000034053	0.999991
APBA3 ENSG00000011132	1
APBB1 ENSG00000166313	0.99999
APBB1IP ENSG00000077420	0.999994
APBB2 ENSG00000163697	1
APBB3 ENSG00000113108	1.00001
APC ENSG00000134982	0.999995
APC2 ENSG00000115266	1.00001
APCDD1 ENSG00000154856	1.00002
APCDD1L ENSG00000198768	1.00002
APCS ENSG00000132703	0.999993
APEH ENSG00000164062	1
APELA ENSG00000248329	0.999993
APEX1 ENSG00000100823	1
APEX2 ENSG00000169188	1.00002
APH1A ENSG00000117362	1
APH1B ENSG00000138613	1
API5 ENSG00000166181	1.00001
APIP ENSG00000149089	0.999987
APITD1 ENSG00000175279	0.999986
APITD1-CORT ENSG00000251503	1.00001
APLF ENSG00000169621	0.999995
APLN ENSG00000171388	0.999997
APLNR ENSG00000134817	1.00001
APLP1 ENSG00000105290	0.999997
APLP2 ENSG00000084234	0.999992
APMAP ENSG00000101474	0.999994
APOA1 ENSG00000118137	1.00001
APOA2 ENSG00000158874	0.999988
APOB ENSG00000084674	1.00001
APOBEC1 ENSG00000111701	1.00001
APOBEC2 ENSG00000124701	0.999986
APOBEC3A ENSG00000128383	0.99999
APOBEC3B ENSG00000179750	0.999998
APOBEC3C ENSG00000244509	0.999996
APOBEC3D ENSG00000243811	1
APOBEC3F ENSG00000128394	0.999998
APOBEC3G ENSG00000239713	1
APOBEC3H ENSG00000100298	1.00001
APOBEC4 ENSG00000173627	0.999991
APOBR ENSG00000184730	0.99999
APOC1 ENSG00000130208	1
APOC2 ENSG00000234906	0.999999
APOC3 ENSG00000110245	1
APOC4 ENSG00000267467	0.999995
APOD ENSG00000189058	0.999985
APOE ENSG00000130203	1
APOF ENSG00000175336	0.999995
APOH ENSG00000091583	1.00001
APOL1 ENSG00000100342	1
APOL2 ENSG00000128335	0.999985
APOL3 ENSG00000128284	0.999992
APOL4 ENSG00000100336	1
APOL6 ENSG00000221963	1
APOLD1 ENSG00000178878	1.00001
APOM ENSG00000204444	0.999998
APOO ENSG00000184831	1.00001
APOOL ENSG00000155008	0.999989
APP ENSG00000142192	1
APPBP2 ENSG00000062725	1
APPL1 ENSG00000157500	0.999996
APPL2 ENSG00000136044	1
APRT ENSG00000198931	1.00001
APTX ENSG00000137074	1.00001
AQP1 ENSG00000240583	1
AQP10 ENSG00000143595	1.00001
AQP11 ENSG00000178301	1.00001
AQP12A ENSG00000184945	0.999992
AQP12B ENSG00000185176	1.00001
AQP2 ENSG00000167580	1.00001
AQP3 ENSG00000165272	0.999998
AQP4 ENSG00000171885	0.999993
AQP5 ENSG00000161798	0.999989
AQP6 ENSG00000086159	0.999995
AQP7 ENSG00000165269	1.00002
AQP8 ENSG00000103375	1.00001
AQP9 ENSG00000103569	0.999993
AQR ENSG00000021776	1
AR ENSG00000169083	0.999997
ARAF ENSG00000078061	1.00001
ARAP1 ENSG00000186635	1.00001
ARAP2 ENSG00000047365	1
ARAP3 ENSG00000120318	1
ARC ENSG00000198576	1.00001
ARCN1 ENSG00000095139	0.99999
AREG ENSG00000109321	1.00001
AREL1 ENSG00000119682	1.00001
ARF1 ENSG00000143761	1.00001
ARF3 ENSG00000134287	0.999993
ARF4 ENSG00000168374	0.999999
ARF5 ENSG00000004059	0.999991
ARF6 ENSG00000165527	0.999982
ARFGAP1 ENSG00000101199	1.00001
ARFGAP2 ENSG00000149182	0.999995
ARFGAP3 ENSG00000242247	1
ARFGEF1 ENSG00000066777	1
ARFGEF2 ENSG00000124198	1.00001
ARFGEF3 ENSG00000112379	1
ARFIP1 ENSG00000164144	1
ARFIP2 ENSG00000132254	0.999994
ARFRP1 ENSG00000101246	1.00002
ARG1 ENSG00000118520	1
ARG2 ENSG00000081181	0.999995
ARGFX ENSG00000186103	0.999991
ARGLU1 ENSG00000134884	1
ARHGAP1 ENSG00000175220	0.999986
ARHGAP10 ENSG00000071205	0.999986
ARHGAP11A ENSG00000198826	0.999993
ARHGAP11B ENSG00000187951	1.00001
ARHGAP12 ENSG00000165322	0.999991
ARHGAP15 ENSG00000075884	1.00001
ARHGAP17 ENSG00000140750	0.999984
ARHGAP18 ENSG00000146376	0.999994
ARHGAP19 ENSG00000213390	0.999999
ARHGAP20 ENSG00000137727	0.999999
ARHGAP21 ENSG00000107863	1.00001
ARHGAP22 ENSG00000128805	1
ARHGAP23 ENSG00000275832	1
ARHGAP24 ENSG00000138639	1
ARHGAP25 ENSG00000163219	1
ARHGAP26 ENSG00000145819	0.999988
ARHGAP27 ENSG00000159314	1.00001
ARHGAP28 ENSG00000088756	1
ARHGAP29 ENSG00000137962	0.999986
ARHGAP30 ENSG00000186517	0.999983
ARHGAP31 ENSG00000031081	0.999997
ARHGAP32 ENSG00000134909	0.999999
ARHGAP33 ENSG00000004777	1
ARHGAP35 ENSG00000160007	1.00001
ARHGAP36 ENSG00000147256	1
ARHGAP39 ENSG00000147799	0.999989
ARHGAP4 ENSG00000089820	0.999995
ARHGAP40 ENSG00000124143	0.999995
ARHGAP42 ENSG00000165895	0.999992
ARHGAP44 ENSG00000006740	0.999993
ARHGAP45 ENSG00000180448	1.00001
ARHGAP5 ENSG00000100852	1.00001
ARHGAP6 ENSG00000047648	0.999998
ARHGAP8 ENSG00000241484	1.00001
ARHGAP9 ENSG00000123329	1
ARHGDIA ENSG00000141522	0.999998
ARHGDIB ENSG00000111348	1
ARHGDIG ENSG00000242173	0.999993
ARHGEF1 ENSG00000076928	0.999994
ARHGEF10 ENSG00000104728	1
ARHGEF10L ENSG00000074964	0.999993
ARHGEF11 ENSG00000132694	0.999999
ARHGEF12 ENSG00000196914	0.999996
ARHGEF15 ENSG00000198844	1.00001
ARHGEF16 ENSG00000130762	1
ARHGEF17 ENSG00000110237	1
ARHGEF18 ENSG00000104880	0.999984
ARHGEF19 ENSG00000142632	1
ARHGEF2 ENSG00000116584	0.999998
ARHGEF25 ENSG00000240771	1
ARHGEF26 ENSG00000114790	1.00002
ARHGEF28 ENSG00000214944	1
ARHGEF3 ENSG00000163947	1.00001
ARHGEF33 ENSG00000214694	1.00001
ARHGEF35 ENSG00000213214	0.999996
ARHGEF37 ENSG00000183111	1.00001
ARHGEF38 ENSG00000236699	0.999993
ARHGEF39 ENSG00000137135	1.00002
ARHGEF4 ENSG00000136002	0.999985
ARHGEF40 ENSG00000165801	0.999993
ARHGEF5 ENSG00000050327	0.999993
ARHGEF6 ENSG00000129675	0.999994
ARHGEF7 ENSG00000102606	0.999985
ARHGEF9 ENSG00000131089	1
ARID1A ENSG00000117713	1.00001
ARID1B ENSG00000049618	0.999989
ARID2 ENSG00000189079	1.00001
ARID3A ENSG00000116017	0.999993
ARID3B ENSG00000179361	1.00001
ARID4A ENSG00000032219	0.999992
ARID4B ENSG00000054267	1
ARID5A ENSG00000196843	0.999997
ARID5B ENSG00000150347	1.00001
ARIH1 ENSG00000166233	1.00001
ARIH2 ENSG00000177479	1.00001
ARIH2OS ENSG00000221883	0.999999
ARL1 ENSG00000120805	1.00001
ARL10 ENSG00000175414	1.00002
ARL11 ENSG00000152213	1.00001
ARL13B ENSG00000169379	1
ARL14 ENSG00000179674	1.00002
ARL14EP ENSG00000152219	0.999982
ARL15 ENSG00000185305	0.999994
ARL16 ENSG00000214087	0.999974
ARL17A ENSG00000185829	0.999981
ARL17B ENSG00000228696	1
ARL2 ENSG00000213465	0.999984
ARL2BP ENSG00000102931	0.999995
ARL3 ENSG00000138175	0.999987
ARL4A ENSG00000122644	0.999989
ARL4C ENSG00000188042	0.999997
ARL4D ENSG00000175906	0.999995
ARL5A ENSG00000162980	1
ARL5B ENSG00000165997	0.999987
ARL5C ENSG00000141748	1
ARL6 ENSG00000113966	1
ARL6IP1 ENSG00000170540	1
ARL6IP4 ENSG00000182196	0.999999
ARL6IP5 ENSG00000144746	0.999992
ARL6IP6 ENSG00000177917	0.999984
ARL8A ENSG00000143862	1
ARL8B ENSG00000134108	1.00003
ARL9 ENSG00000196503	1
ARMC1 ENSG00000104442	0.999994
ARMC10 ENSG00000170632	0.999981
ARMC12 ENSG00000157343	0.999984
ARMC2 ENSG00000118690	0.999998
ARMC3 ENSG00000165309	1.00001
ARMC4 ENSG00000169126	0.999985
ARMC5 ENSG00000140691	1
ARMC6 ENSG00000105676	0.999987
ARMC7 ENSG00000125449	1.00001
ARMC8 ENSG00000114098	0.999993
ARMC9 ENSG00000135931	0.999993
ARMCX1 ENSG00000126947	1
ARMCX2 ENSG00000184867	1.00001
ARMCX3 ENSG00000102401	1.00001
ARMCX4 ENSG00000196440	1.00001
ARMCX5 ENSG00000125962	0.999996
ARMCX6 ENSG00000198960	1
ARMS2 ENSG00000254636	0.999993
ARMT1 ENSG00000146476	1.00001
ARNT ENSG00000143437	1
ARNT2 ENSG00000172379	1.00001
ARNTL ENSG00000133794	0.999996
ARNTL2 ENSG00000029153	0.999997
ARPC1A ENSG00000241685	0.999995
ARPC1B ENSG00000130429	1
ARPC2 ENSG00000163466	1
ARPC3 ENSG00000111229	0.999994
ARPC4 ENSG00000241553	1.00001
ARPC5 ENSG00000162704	0.999998
ARPC5L ENSG00000136950	1.00002
ARPIN ENSG00000242498	0.999992
ARPP19 ENSG00000128989	0.999989
ARPP21 ENSG00000172995	0.999997
ARRB1 ENSG00000137486	0.999997
ARRB2 ENSG00000141480	0.999996
ARRDC1 ENSG00000197070	1.00001
ARRDC2 ENSG00000105643	1.00001
ARRDC3 ENSG00000113369	0.999986
ARRDC4 ENSG00000140450	1
ARRDC5 ENSG00000205784	1.00001
ARSA ENSG00000100299	0.999998
ARSB ENSG00000113273	0.999993
ARSD ENSG00000006756	1
ARSE ENSG00000157399	0.999997
ARSF ENSG00000062096	1.00001
ARSG ENSG00000141337	1
ARSI ENSG00000183876	1
ARSJ ENSG00000180801	1
ARSK ENSG00000164291	1.00001
ART3 ENSG00000156219	0.999991
ART4 ENSG00000111339	0.999997
ART5 ENSG00000167311	0.999998
ARTN ENSG00000117407	1
ARV1 ENSG00000173409	0.999999
ARVCF ENSG00000099889	1.00001
ARX ENSG00000004848	1
AS3MT ENSG00000214435	0.999999
ASAH1 ENSG00000104763	0.999995
ASAH2 ENSG00000188611	1
ASAH2B ENSG00000204147	0.999992
ASAP1 ENSG00000153317	1.00001
ASAP2 ENSG00000151693	1
ASAP3 ENSG00000088280	0.999999
ASB1 ENSG00000065802	0.999997
ASB10 ENSG00000146926	0.999992
ASB11 ENSG00000165192	1.00001
ASB12 ENSG00000198881	0.999999
ASB13 ENSG00000196372	0.999997
ASB14 ENSG00000239388	0.999986
ASB15 ENSG00000146809	1.00001
ASB16 ENSG00000161664	0.999999
ASB17 ENSG00000154007	0.999987
ASB18 ENSG00000182177	0.99999
ASB2 ENSG00000100628	0.999988
ASB3 ENSG00000115239	0.999992
ASB4 ENSG00000005981	0.999997
ASB5 ENSG00000164122	1.00002
ASB6 ENSG00000148331	0.999995
ASB7 ENSG00000183475	0.999995
ASB8 ENSG00000177981	0.999999
ASB9 ENSG00000102048	0.999993
ASCC1 ENSG00000138303	1.00002
ASCC2 ENSG00000100325	1
ASCC3 ENSG00000112249	0.999993
ASCL1 ENSG00000139352	0.999998
ASCL2 ENSG00000183734	0.99998
ASCL3 ENSG00000176009	1
ASCL4 ENSG00000187855	1
ASCL5 ENSG00000232237	1
ASF1A ENSG00000111875	1
ASF1B ENSG00000105011	0.999998
ASGR1 ENSG00000141505	1
ASGR2 ENSG00000161944	0.999998
ASH1L ENSG00000116539	0.999991
ASH2L ENSG00000129691	0.999995
ASIC1 ENSG00000110881	1.00002
ASIC2 ENSG00000108684	1.00001
ASIC3 ENSG00000213199	1
ASIC4 ENSG00000072182	0.999997
ASIC5 ENSG00000256394	1
ASIP ENSG00000101440	0.999998
ASL ENSG00000126522	0.999987
ASMT ENSG00000196433	1.00001
ASMTL ENSG00000169093	1
ASNA1 ENSG00000198356	0.999995
ASNS ENSG00000070669	1
ASNSD1 ENSG00000138381	1.00001
ASPA ENSG00000108381	1.00001
ASPDH ENSG00000204653	1
ASPG ENSG00000166183	1.00001
ASPH ENSG00000198363	0.999998
ASPHD1 ENSG00000174939	0.999999
ASPHD2 ENSG00000128203	1.00001
ASPM ENSG00000066279	0.999997
ASPN ENSG00000106819	0.999998
ASPRV1 ENSG00000244617	0.999995
ASPSCR1 ENSG00000169696	1
ASRGL1 ENSG00000162174	1.00001
ASS1 ENSG00000130707	0.999991
ASTE1 ENSG00000034533	0.999994
ASTN1 ENSG00000152092	1.00001
ASTN2 ENSG00000148219	1.00001
ASUN ENSG00000064102	1.00001
ASXL1 ENSG00000171456	0.999998
ASXL2 ENSG00000143970	0.999996
ASXL3 ENSG00000141431	1.00001
ASZ1 ENSG00000154438	1
ATAD1 ENSG00000138138	1.00001
ATAD2 ENSG00000156802	1.00001
ATAD2B ENSG00000119778	1.00001
ATAD3A ENSG00000197785	0.999995
ATAD3B ENSG00000160072	0.999993
ATAD3C ENSG00000215915	1
ATAD5 ENSG00000176208	1.00001
ATAT1 ENSG00000137343	1.00001
ATCAY ENSG00000167654	0.999997
ATE1 ENSG00000107669	1.00001
ATF1 ENSG00000123268	0.999989
ATF2 ENSG00000115966	1.00001
ATF3 ENSG00000162772	1.00001
ATF4 ENSG00000128272	1.00001
ATF5 ENSG00000169136	0.999979
ATF6 ENSG00000118217	0.999994
ATF6B ENSG00000213676	1
ATF7 ENSG00000170653	1.00002
ATF7IP ENSG00000171681	0.999989
ATF7IP2 ENSG00000166669	1
ATG10 ENSG00000152348	1
ATG101 ENSG00000123395	1.00001
ATG12 ENSG00000145782	1.00002
ATG13 ENSG00000175224	0.999991
ATG14 ENSG00000126775	0.99998
ATG16L1 ENSG00000085978	0.999995
ATG16L2 ENSG00000168010	0.999997
ATG2A ENSG00000110046	1
ATG2B ENSG00000066739	1.00001
ATG3 ENSG00000144848	1.00001
ATG4A ENSG00000101844	1.00001
ATG4B ENSG00000168397	1
ATG4C ENSG00000125703	0.999997
ATG4D ENSG00000130734	1.00001
ATG5 ENSG00000057663	1
ATG7 ENSG00000197548	1.00002
ATG9A ENSG00000198925	0.999993
ATG9B ENSG00000181652	1.00001
ATHL1 ENSG00000142102	1.00001
ATIC ENSG00000138363	1
ATL1 ENSG00000198513	1.00001
ATL2 ENSG00000119787	0.999988
ATL3 ENSG00000184743	0.99999
ATM ENSG00000149311	0.999985
ATMIN ENSG00000166454	0.999999
ATN1 ENSG00000111676	1
ATOH1 ENSG00000172238	1
ATOH7 ENSG00000179774	0.999986
ATOH8 ENSG00000168874	1
ATOX1 ENSG00000177556	1
ATP10A ENSG00000206190	0.999994
ATP10B ENSG00000118322	0.999986
ATP10D ENSG00000145246	0.999999
ATP11A ENSG00000068650	0.999998
ATP11B ENSG00000058063	1
ATP11C ENSG00000101974	1.00001
ATP12A ENSG00000075673	1
ATP13A1 ENSG00000105726	1
ATP13A2 ENSG00000159363	0.999993
ATP13A3 ENSG00000133657	0.999988
ATP13A4 ENSG00000127249	0.999998
ATP13A5 ENSG00000187527	0.999989
ATP1A1 ENSG00000163399	1.00001
ATP1A2 ENSG00000018625	0.999999
ATP1A3 ENSG00000105409	1.00001
ATP1A4 ENSG00000132681	1.00001
ATP1B1 ENSG00000143153	1
ATP1B2 ENSG00000129244	0.99999
ATP1B3 ENSG00000069849	1
ATP1B4 ENSG00000101892	1
ATP23 ENSG00000166896	0.999994
ATP2A1 ENSG00000196296	1
ATP2A2 ENSG00000174437	0.999993
ATP2A3 ENSG00000074370	0.999982
ATP2B1 ENSG00000070961	0.999992
ATP2B2 ENSG00000157087	0.999988
ATP2B3 ENSG00000067842	0.999995
ATP2B4 ENSG00000058668	0.999986
ATP2C1 ENSG00000017260	1.00001
ATP2C2 ENSG00000064270	1.00001
ATP4A ENSG00000105675	0.999993
ATP4B ENSG00000186009	0.999994
ATP5J2-PTCD1 ENSG00000248919	1
ATP5SL ENSG00000105341	0.999991
ATP6AP1 ENSG00000071553	1.00001
ATP6AP1L ENSG00000205464	1
ATP6AP2 ENSG00000182220	0.999997
ATP6V0A1 ENSG00000033627	1
ATP6V0A2 ENSG00000185344	1
ATP6V0A4 ENSG00000105929	0.999994
ATP6V0B ENSG00000117410	1
ATP6V0C ENSG00000185883	1.00001
ATP6V0D1 ENSG00000159720	0.999997
ATP6V0D2 ENSG00000147614	1.00001
ATP6V0E1 ENSG00000113732	1
ATP6V0E2 ENSG00000171130	0.999989
ATP6V1A ENSG00000114573	0.999995
ATP6V1B1 ENSG00000116039	1
ATP6V1B2 ENSG00000147416	0.999995
ATP6V1C1 ENSG00000155097	0.999998
ATP6V1C2 ENSG00000143882	0.999993
ATP6V1D ENSG00000100554	0.999999
ATP6V1E1 ENSG00000131100	0.999983
ATP6V1E2 ENSG00000250565	1
ATP6V1F ENSG00000128524	1.00001
ATP6V1G1 ENSG00000136888	0.999996
ATP6V1G2 ENSG00000213760	1
ATP6V1G3 ENSG00000151418	1.00001
ATP6V1H ENSG00000047249	1
ATP7A ENSG00000165240	1
ATP7B ENSG00000123191	1.00001
ATP8A1 ENSG00000124406	0.999998
ATP8A2 ENSG00000132932	1.00001
ATP8B1 ENSG00000081923	0.99999
ATP8B2 ENSG00000143515	0.999999
ATP8B3 ENSG00000130270	0.999997
ATP8B4 ENSG00000104043	0.999997
ATP9A ENSG00000054793	1
ATP9B ENSG00000166377	1
ATPIF1 ENSG00000130770	0.999996
ATR ENSG00000175054	0.999993
ATRAID ENSG00000138085	1.00001
ATRIP ENSG00000164053	0.99999
ATRIP ENSG00000282827	0.999988
ATRN ENSG00000088812	1.00001
ATRNL1 ENSG00000107518	1.00001
ATRX ENSG00000085224	0.999997
ATXN1 ENSG00000124788	1
ATXN10 ENSG00000130638	1.00001
ATXN1L ENSG00000224470	1.00001
ATXN2 ENSG00000204842	0.999999
ATXN2L ENSG00000168488	0.999986
ATXN3 ENSG00000066427	0.999999
ATXN3L ENSG00000123594	0.999992
ATXN7 ENSG00000163635	0.999998
ATXN7L1 ENSG00000146776	1
ATXN7L2 ENSG00000162650	0.999991
ATXN7L3 ENSG00000087152	1.00002
ATXN7L3B ENSG00000253719	0.999984
AUH ENSG00000148090	0.999997
AUNIP ENSG00000127423	1
AUP1 ENSG00000115307	1.00001
AURKA ENSG00000087586	1
AURKAIP1 ENSG00000175756	1
AURKB ENSG00000178999	0.999991
AURKC ENSG00000105146	0.999997
AUTS2 ENSG00000158321	0.999999
AVEN ENSG00000169857	0.999988
AVIL ENSG00000135407	1
AVL9 ENSG00000105778	0.999994
AVP ENSG00000101200	0.999986
AVPI1 ENSG00000119986	1.00001
AVPR1A ENSG00000166148	1.00001
AVPR1B ENSG00000198049	1
AVPR2 ENSG00000126895	0.999998
AXDND1 ENSG00000162779	1.00001
AXIN1 ENSG00000103126	0.999989
AXIN2 ENSG00000168646	1.00001
AXL ENSG00000167601	1.00001
AZGP1 ENSG00000160862	0.999997
AZI2 ENSG00000163512	1
AZIN1 ENSG00000155096	0.999988
AZIN2 ENSG00000142920	1
AZU1 ENSG00000172232	0.999986
B2M ENSG00000166710	0.999993
B3GALNT1 ENSG00000169255	1
B3GALNT2 ENSG00000162885	1.00001
B3GALT1 ENSG00000172318	1.00001
B3GALT2 ENSG00000162630	0.999998
B3GALT4 ENSG00000235863	0.999996
B3GALT5 ENSG00000183778	1.00001
B3GALT6 ENSG00000176022	1.00001
B3GAT1 ENSG00000109956	1.00001
B3GAT2 ENSG00000112309	0.999991
B3GAT3 ENSG00000149541	0.999994
B3GLCT ENSG00000187676	0.999991
B3GNT2 ENSG00000170340	1
B3GNT3 ENSG00000179913	1.00001
B3GNT4 ENSG00000176383	1
B3GNT5 ENSG00000176597	0.999998
B3GNT6 ENSG00000198488	1
B3GNT7 ENSG00000156966	1
B3GNT8 ENSG00000177191	1.00001
B3GNT9 ENSG00000237172	1
B3GNTL1 ENSG00000175711	0.999992
B4GALNT1 ENSG00000135454	0.999997
B4GALNT2 ENSG00000167080	1.00001
B4GALNT3 ENSG00000139044	1
B4GALNT4 ENSG00000182272	1.00001
B4GALT1 ENSG00000086062	1.00001
B4GALT2 ENSG00000117411	1.00001
B4GALT3 ENSG00000158850	1.00001
B4GALT4 ENSG00000121578	1.00001
B4GALT5 ENSG00000158470	1.00002
B4GALT6 ENSG00000118276	0.999999
B4GALT7 ENSG00000027847	1
B4GAT1 ENSG00000174684	1.00001
B9D1 ENSG00000108641	1
B9D2 ENSG00000123810	0.999987
BAALC ENSG00000164929	0.999991
BAAT ENSG00000136881	0.999986
BABAM1 ENSG00000105393	0.999997
BACE1 ENSG00000186318	0.999998
BACE2 ENSG00000182240	1.00001
BACH1 ENSG00000156273	0.999994
BACH2 ENSG00000112182	1
BAD ENSG00000002330	0.999997
BAG1 ENSG00000107262	1
BAG2 ENSG00000112208	1
BAG3 ENSG00000151929	1.00001
BAG4 ENSG00000156735	0.999999
BAG5 ENSG00000166170	0.999993
BAG6 ENSG00000204463	1.00001
BAHCC1 ENSG00000266074	1
BAHD1 ENSG00000140320	0.999997
BAIAP2 ENSG00000175866	0.999999
BAIAP2L1 ENSG00000006453	1.00001
BAIAP2L2 ENSG00000128298	0.999996
BAIAP3 ENSG00000007516	0.999996
BAK1 ENSG00000030110	1
BAMBI ENSG00000095739	1
BANF1 ENSG00000175334	1.00001
BANF2 ENSG00000125888	1.00001
BANK1 ENSG00000153064	1
BANP ENSG00000172530	0.999999
BAP1 ENSG00000163930	1
BARD1 ENSG00000138376	0.999992
BARHL2 ENSG00000143032	0.999999
BARX1 ENSG00000131668	1
BARX2 ENSG00000043039	0.999995
BASP1 ENSG00000176788	1
BATF ENSG00000156127	1
BATF2 ENSG00000168062	1.00001
BATF3 ENSG00000123685	1.00001
BAX ENSG00000087088	1.00001
BAZ1A ENSG00000198604	1
BAZ1B ENSG00000009954	1
BAZ2A ENSG00000076108	1.00002
BAZ2B ENSG00000123636	0.99999
BBC3 ENSG00000105327	0.999992
BBIP1 ENSG00000214413	0.999999
BBOF1 ENSG00000119636	0.999985
BBOX1 ENSG00000129151	1
BBS1 ENSG00000174483	0.99999
BBS10 ENSG00000179941	0.999993
BBS12 ENSG00000181004	1.00001
BBS2 ENSG00000125124	0.999995
BBS4 ENSG00000140463	0.999997
BBS5 ENSG00000163093	0.999995
BBS7 ENSG00000138686	1.00001
BBS9 ENSG00000122507	1
BBX ENSG00000114439	0.999992
BCAM ENSG00000187244	1
BCAN ENSG00000132692	1.00001
BCAP29 ENSG00000075790	1.00001
BCAP31 ENSG00000185825	0.999991
BCAR1 ENSG00000050820	1
BCAR3 ENSG00000137936	0.999991
BCAS1 ENSG00000064787	0.999995
BCAS2 ENSG00000116752	0.999991
BCAS3 ENSG00000141376	1
BCAS4 ENSG00000124243	0.999994
BCAT1 ENSG00000060982	0.999999
BCAT2 ENSG00000105552	0.999994
BCCIP ENSG00000107949	0.999999
BCDIN3D ENSG00000186666	1
BCHE ENSG00000114200	1
BCKDHA ENSG00000248098	0.999995
BCKDHB ENSG00000083123	0.999983
BCKDK ENSG00000103507	1
BCL10 ENSG00000142867	1.00001
BCL11A ENSG00000119866	0.999997
BCL11B ENSG00000127152	0.999998
BCL2 ENSG00000171791	1.00001
BCL2A1 ENSG00000140379	1
BCL2L1 ENSG00000171552	0.999992
BCL2L10 ENSG00000137875	0.999998
BCL2L11 ENSG00000153094	1
BCL2L12 ENSG00000126453	1.00001
BCL2L13 ENSG00000099968	1
BCL2L14 ENSG00000121380	1.00001
BCL2L15 ENSG00000188761	1
BCL2L2 ENSG00000129473	0.999991
BCL2L2-PABPN1 ENSG00000258643	0.999998
BCL3 ENSG00000069399	0.999988
BCL6 ENSG00000113916	1.00001
BCL6B ENSG00000161940	1.00001
BCL7A ENSG00000110987	0.999981
BCL7B ENSG00000106635	1.00001
BCL7C ENSG00000099385	0.999994
BCL9 ENSG00000116128	0.99999
BCL9L ENSG00000186174	0.999993
BCLAF1 ENSG00000029363	0.999991
BCO1 ENSG00000135697	0.999996
BCO2 ENSG00000197580	1
BCOR ENSG00000183337	0.999991
BCORL1 ENSG00000085185	0.999983
BCR ENSG00000186716	1
BCS1L ENSG00000074582	1
BDH1 ENSG00000161267	1.00002
BDH2 ENSG00000164039	0.999997
BDKRB1 ENSG00000100739	0.999989
BDKRB2 ENSG00000168398	0.999996
BDNF ENSG00000176697	0.999994
BDP1 ENSG00000145734	1.00002
BEAN1 ENSG00000166546	1.00001
BECN1 ENSG00000126581	1.00001
BEGAIN ENSG00000183092	0.999997
BEND2 ENSG00000177324	0.999991
BEND3 ENSG00000178409	1
BEND4 ENSG00000188848	1.00001
BEND5 ENSG00000162373	1.00001
BEND6 ENSG00000151917	1.00001
BEND7 ENSG00000165626	0.999998
BEST1 ENSG00000167995	0.999995
BEST2 ENSG00000039987	0.999999
BEST3 ENSG00000127325	1
BEST4 ENSG00000142959	1
BET1 ENSG00000105829	1
BET1L ENSG00000177951	1
BEX1 ENSG00000133169	0.999987
BEX2 ENSG00000133134	1.00001
BEX3 ENSG00000166681	1.00001
BEX4 ENSG00000102409	1.00001
BEX5 ENSG00000184515	1
BFAR ENSG00000103429	0.999998
BFSP1 ENSG00000125864	0.999995
BFSP2 ENSG00000170819	1
BGLAP ENSG00000242252	0.999999
BGN ENSG00000182492	0.999992
BHLHA15 ENSG00000180535	1.00001
BHLHB9 ENSG00000198908	1.00001
BHLHE22 ENSG00000180828	1.00002
BHLHE40 ENSG00000134107	0.999982
BHLHE41 ENSG00000123095	0.999984
BHMG1 ENSG00000237452	0.999995
BHMT ENSG00000145692	0.999989
BHMT2 ENSG00000132840	1
BICC1 ENSG00000122870	1.00001
BICD1 ENSG00000151746	0.999994
BICD2 ENSG00000185963	1.00001
BICDL1 ENSG00000135127	1.00001
BICDL2 ENSG00000162069	0.999997
BID ENSG00000015475	0.999994
BIK ENSG00000100290	1.00001
BIN1 ENSG00000136717	0.999999
BIN2 ENSG00000110934	0.999996
BIN3 ENSG00000147439	1.00001
BIRC2 ENSG00000110330	1
BIRC3 ENSG00000023445	0.999998
BIRC5 ENSG00000089685	1.00001
BIRC6 ENSG00000115760	0.999991
BIRC7 ENSG00000101197	1.00001
BIVM ENSG00000134897	1
BLCAP ENSG00000166619	0.999993
BLK ENSG00000136573	0.999984
BLM ENSG00000197299	0.999997
BLMH ENSG00000108578	0.999988
BLNK ENSG00000095585	1
BLOC1S1 ENSG00000135441	0.99999
BLOC1S2 ENSG00000196072	1.00001
BLOC1S3 ENSG00000189114	1
BLOC1S4 ENSG00000186222	0.999999
BLOC1S5 ENSG00000188428	1.00001
BLOC1S6 ENSG00000104164	0.999996
BLVRA ENSG00000106605	0.999999
BLVRB ENSG00000090013	1.00002
BLZF1 ENSG00000117475	0.999998
BMF ENSG00000104081	0.999996
BMI1 ENSG00000168283	1
BMP1 ENSG00000168487	0.999996
BMP10 ENSG00000163217	1.00001
BMP2 ENSG00000125845	1.00001
BMP2K ENSG00000138756	1
BMP3 ENSG00000152785	0.999998
BMP4 ENSG00000125378	1.00001
BMP5 ENSG00000112175	1.00001
BMP6 ENSG00000153162	0.999998
BMP7 ENSG00000101144	1
BMP8A ENSG00000183682	1
BMP8B ENSG00000116985	1
BMPER ENSG00000164619	0.999997
BMPR1A ENSG00000107779	0.999989
BMPR1B ENSG00000138696	0.999993
BMPR2 ENSG00000204217	0.999979
BMS1 ENSG00000165733	1.00001
BMT2 ENSG00000164603	1
BMX ENSG00000102010	1.00001
BNC1 ENSG00000169594	0.999992
BNC2 ENSG00000173068	0.999993
BNIP1 ENSG00000113734	0.999992
BNIP2 ENSG00000140299	1
BNIP3 ENSG00000176171	1
BNIP3L ENSG00000104765	0.999997
BNIPL ENSG00000163141	0.999996
BOC ENSG00000144857	1
BOD1 ENSG00000145919	1.00001
BOD1L1 ENSG00000038219	1.00001
BOD1L2 ENSG00000228075	1.00001
BOK ENSG00000176720	0.999996
BOLA1 ENSG00000178096	1.00001
BOLA2B ENSG00000169627	1
BOLA3 ENSG00000163170	0.999996
BOLL ENSG00000152430	0.999992
BOP1 ENSG00000261236	0.999996
BORA ENSG00000136122	0.999997
BORCS5 ENSG00000165714	0.999996
BORCS6 ENSG00000196544	1
BORCS7 ENSG00000166275	1.00001
BORCS8 ENSG00000254901	1
BORCS8-MEF2B ENSG00000064489	0.999999
BPGM ENSG00000172331	0.99999
BPHL ENSG00000137274	1.00001
BPI ENSG00000101425	0.999994
BPIFA1 ENSG00000198183	0.999996
BPIFA2 ENSG00000131050	0.999981
BPIFB1 ENSG00000125999	1
BPIFB2 ENSG00000078898	1.00002
BPIFB4 ENSG00000186191	1.00001
BPIFC ENSG00000184459	1
BPNT1 ENSG00000162813	0.999985
BPTF ENSG00000171634	1
BRAF ENSG00000157764	1
BRAP ENSG00000089234	0.999995
BRAT1 ENSG00000106009	1
BRCA1 ENSG00000012048	1
BRCA2 ENSG00000139618	1.00001
BRCC3 ENSG00000185515	0.999985
BRD1 ENSG00000100425	0.999996
BRD2 ENSG00000204256	0.999995
BRD3 ENSG00000169925	0.999981
BRD4 ENSG00000141867	1.00001
BRD7 ENSG00000166164	0.999981
BRD8 ENSG00000112983	1
BRD9 ENSG00000028310	0.999997
BRDT ENSG00000137948	1.00001
BRE ENSG00000158019	1.00001
BRF1 ENSG00000185024	0.999998
BRF2 ENSG00000104221	0.999996
BRI3 ENSG00000164713	0.999983
BRI3BP ENSG00000184992	1
BRICD5 ENSG00000182685	1.00001
BRINP1 ENSG00000078725	1
BRINP2 ENSG00000198797	1
BRINP3 ENSG00000162670	0.999999
BRIP1 ENSG00000136492	0.999992
BRIX1 ENSG00000113460	0.999996
BRK1 ENSG00000254999	1
BRMS1 ENSG00000174744	1
BRMS1L ENSG00000100916	1
BROX ENSG00000162819	1
BRPF1 ENSG00000156983	1.00001
BRPF3 ENSG00000096070	1.00001
BRS3 ENSG00000102239	1.00002
BRSK1 ENSG00000160469	0.999993
BRSK2 ENSG00000174672	0.999998
BRWD1 ENSG00000185658	0.999994
BRWD3 ENSG00000165288	1.00001
BSCL2 ENSG00000168000	1
BSDC1 ENSG00000160058	1.00001
BSG ENSG00000172270	1
BSN ENSG00000164061	0.999994
BSND ENSG00000162399	0.999992
BSPH1 ENSG00000188334	1.00001
BSPRY ENSG00000119411	0.999996
BST1 ENSG00000109743	1.00001
BST2 ENSG00000130303	1
BTAF1 ENSG00000095564	1.00001
BTBD1 ENSG00000064726	1.00001
BTBD10 ENSG00000148925	1
BTBD11 ENSG00000151136	1.00001
BTBD16 ENSG00000138152	1
BTBD18 ENSG00000233436	1.00001
BTBD19 ENSG00000222009	1.00001
BTBD2 ENSG00000133243	1
BTBD3 ENSG00000132640	1
BTBD6 ENSG00000184887	0.999999
BTBD7 ENSG00000011114	1
BTBD8 ENSG00000189195	1
BTBD9 ENSG00000183826	0.999999
BTC ENSG00000174808	0.999989
BTD ENSG00000169814	1
BTF3 ENSG00000145741	1.00001
BTF3L4 ENSG00000134717	1
BTG1 ENSG00000133639	0.999996
BTG2 ENSG00000159388	1.00001
BTG3 ENSG00000154640	1.00001
BTG4 ENSG00000137707	1
BTK ENSG00000010671	0.999985
BTLA ENSG00000186265	1.00001
BTN1A1 ENSG00000124557	1
BTN2A1 ENSG00000112763	1
BTN2A2 ENSG00000124508	1.00001
BTN3A1 ENSG00000026950	1.00001
BTN3A2 ENSG00000186470	0.999996
BTN3A3 ENSG00000111801	1.00001
BTNL2 ENSG00000204290	1.00002
BTNL3 ENSG00000168903	0.999992
BTNL8 ENSG00000113303	0.999996
BTNL9 ENSG00000165810	1
BTRC ENSG00000166167	1.00001
BUB1 ENSG00000169679	0.99999
BUB1B ENSG00000156970	1.00001
BUB3 ENSG00000154473	0.999999
BUD13 ENSG00000137656	0.999999
BUD31 ENSG00000106245	0.999998
BVES ENSG00000112276	1.00001
BYSL ENSG00000112578	0.999996
BZW1 ENSG00000082153	0.999976
BZW2 ENSG00000136261	0.999994
C10orf10 ENSG00000165507	0.999985
C10orf105 ENSG00000214688	0.999989
C10orf107 ENSG00000183346	1.00001
C10orf11 ENSG00000148655	0.999999
C10orf128 ENSG00000204161	1.00001
C10orf142 ENSG00000277288	0.999998
C10orf2 ENSG00000107815	1
C10orf35 ENSG00000171224	1
C10orf53 ENSG00000178645	0.999987
C10orf54 ENSG00000107738	0.999997
C10orf55 ENSG00000222047	1.00001
C10orf62 ENSG00000203942	0.999994
C10orf67 ENSG00000179133	1.00001
C10orf71 ENSG00000177354	1
C10orf76 ENSG00000120029	0.999989
C10orf82 ENSG00000165863	1.00001
C10orf88 ENSG00000119965	0.99999
C10orf90 ENSG00000154493	0.999994
C10orf95 ENSG00000120055	1.00001
C10orf99 ENSG00000188373	1
C11orf1 ENSG00000137720	0.999997
C11orf16 ENSG00000176029	1.00001
C11orf21 ENSG00000110665	0.999994
C11orf24 ENSG00000171067	0.999989
C11orf31 ENSG00000211450	1
C11orf40 ENSG00000171987	0.999996
C11orf42 ENSG00000180878	1
C11orf45 ENSG00000174370	1.00001
C11orf49 ENSG00000149179	0.999997
C11orf52 ENSG00000149300	1.00001
C11orf53 ENSG00000150750	0.999996
C11orf54 ENSG00000182919	1.00001
C11orf57 ENSG00000150776	0.999991
C11orf58 ENSG00000110696	0.999992
C11orf63 ENSG00000109944	0.999999
C11orf65 ENSG00000166323	1
C11orf68 ENSG00000175573	0.999999
C11orf70 ENSG00000137691	0.999994
C11orf71 ENSG00000180425	0.999993
C11orf74 ENSG00000166352	1.00001
C11orf80 ENSG00000173715	0.999997
C11orf84 ENSG00000168005	1.00001
C11orf87 ENSG00000185742	1.00001
C11orf88 ENSG00000183644	0.999994
C11orf91 ENSG00000205177	1
C11orf94 ENSG00000234776	0.999998
C11orf95 ENSG00000188070	1
C11orf96 ENSG00000187479	1
C11orf98 ENSG00000278615	1
C12orf10 ENSG00000139637	0.999999
C12orf29 ENSG00000133641	1
C12orf4 ENSG00000047621	1.00001
C12orf40 ENSG00000180116	0.999994
C12orf42 ENSG00000179088	0.99999
C12orf43 ENSG00000157895	1
C12orf45 ENSG00000151131	0.999993
C12orf49 ENSG00000111412	0.999999
C12orf50 ENSG00000165805	0.999989
C12orf54 ENSG00000177627	1
C12orf56 ENSG00000185306	0.999998
C12orf57 ENSG00000111678	1
C12orf60 ENSG00000182993	1.00002
C12orf65 ENSG00000130921	1.00001
C12orf66 ENSG00000174206	1.00001
C12orf71 ENSG00000214700	1
C12orf73 ENSG00000204954	1
C12orf75 ENSG00000235162	0.999993
C12orf76 ENSG00000174456	0.99998
C14orf1 ENSG00000133935	1.00002
C14orf105 ENSG00000100557	0.999994
C14orf119 ENSG00000179933	1
C14orf132 ENSG00000227051	0.999994
C14orf142 ENSG00000170270	0.999992
C14orf159 ENSG00000133943	1.00001
C14orf166 ENSG00000087302	1.00002
C14orf169 ENSG00000170468	0.999997
C14orf177 ENSG00000176605	1
C14orf178 ENSG00000197734	1.00001
C14orf180 ENSG00000184601	0.999997
C14orf2 ENSG00000156411	1
C14orf28 ENSG00000179476	0.999994
C14orf37 ENSG00000139971	0.999993
C14orf39 ENSG00000179008	0.999997
C14orf79 ENSG00000140104	0.99999
C14orf80 ENSG00000185347	0.999992
C14orf93 ENSG00000100802	1.00001
C15orf39 ENSG00000167173	1
C15orf40 ENSG00000169609	1.00001
C15orf41 ENSG00000186073	1
C15orf48 ENSG00000166920	1
C15orf52 ENSG00000188549	1
C15orf53 ENSG00000175779	0.99999
C15orf57 ENSG00000128891	1.00001
C15orf59 ENSG00000205363	1.00001
C15orf61 ENSG00000189227	0.999995
C15orf62 ENSG00000188277	1.00002
C15orf65 ENSG00000261652	1.00001
C16orf13 ENSG00000130731	1.00001
C16orf45 ENSG00000166780	0.999996
C16orf46 ENSG00000166455	1
C16orf52 ENSG00000185716	1.00001
C16orf54 ENSG00000185905	0.99999
C16orf58 ENSG00000140688	1.00001
C16orf59 ENSG00000162062	0.999997
C16orf62 ENSG00000103544	0.999994
C16orf70 ENSG00000125149	1.00001
C16orf71 ENSG00000166246	1.00001
C16orf72 ENSG00000182831	1.00002
C16orf74 ENSG00000154102	0.999996
C16orf78 ENSG00000166152	0.999999
C16orf82 ENSG00000234186	0.999995
C16orf86 ENSG00000159761	1
C16orf87 ENSG00000155330	1.00001
C16orf89 ENSG00000153446	0.999996
C16orf91 ENSG00000174109	1
C16orf92 ENSG00000167194	1
C16orf95 ENSG00000260456	0.999998
C16orf96 ENSG00000205832	1.00001
C17orf105 ENSG00000231256	1
C17orf107 ENSG00000205710	1
C17orf49 ENSG00000258315	0.999992
C17orf50 ENSG00000270806	1
C17orf51 ENSG00000212719	0.99999
C17orf53 ENSG00000125319	0.999996
C17orf58 ENSG00000186665	0.999993
C17orf62 ENSG00000178927	1
C17orf64 ENSG00000141371	1
C17orf67 ENSG00000214226	1.00001
C17orf74 ENSG00000184560	0.999991
C17orf75 ENSG00000108666	0.999994
C17orf78 ENSG00000278505	1.00001
C17orf80 ENSG00000141219	1
C17orf89 ENSG00000224877	0.999995
C17orf96 ENSG00000273604	0.999998
C17orf97 ENSG00000187624	0.999994
C17orf98 ENSG00000275489	0.999993
C17orf99 ENSG00000187997	0.999998
C18orf21 ENSG00000141428	0.999998
C18orf25 ENSG00000152242	1
C18orf32 ENSG00000177576	0.999997
C18orf54 ENSG00000166845	1
C18orf63 ENSG00000206043	1
C18orf8 ENSG00000141452	1
C19orf12 ENSG00000131943	0.999989
C19orf18 ENSG00000177025	0.999998
C19orf24 ENSG00000228300	0.999998
C19orf25 ENSG00000119559	1.00001
C19orf33 ENSG00000167644	0.999994
C19orf35 ENSG00000188305	0.999996
C19orf38 ENSG00000214212	1.00001
C19orf43 ENSG00000123144	1.00002
C19orf44 ENSG00000105072	1
C19orf45 ENSG00000198723	1
C19orf47 ENSG00000160392	1
C19orf48 ENSG00000167747	0.999991
C19orf52 ENSG00000142444	0.999986
C19orf53 ENSG00000104979	1.00001
C19orf54 ENSG00000188493	0.999994
C19orf57 ENSG00000132016	0.999996
C19orf60 ENSG00000006015	0.999993
C19orf66 ENSG00000130813	0.999998
C19orf67 ENSG00000188032	0.999996
C19orf68 ENSG00000185453	0.999993
C19orf70 ENSG00000174917	1.00001
C19orf71 ENSG00000183397	1.00001
C19orf73 ENSG00000221916	1.00001
C19orf81 ENSG00000235034	1
C19orf84 ENSG00000262874	0.999993
C1D ENSG00000197223	1.00001
C1GALT1 ENSG00000106392	1
C1GALT1C1 ENSG00000171155	0.99999
C1GALT1C1L ENSG00000223658	0.999988
C1QA ENSG00000173372	1
C1QB ENSG00000173369	0.999993
C1QBP ENSG00000108561	0.999994
C1QC ENSG00000159189	1.00001
C1QL1 ENSG00000131094	0.999995
C1QL2 ENSG00000144119	1.00001
C1QL3 ENSG00000165985	1.00001
C1QL4 ENSG00000186897	0.999998
C1QTNF1 ENSG00000173918	0.999989
C1QTNF2 ENSG00000145861	0.999998
C1QTNF3 ENSG00000082196	0.99999
C1QTNF4 ENSG00000172247	1
C1QTNF5 ENSG00000223953	0.99999
C1QTNF6 ENSG00000133466	0.999996
C1QTNF7 ENSG00000163145	1
C1QTNF9 ENSG00000240654	1.00002
C1QTNF9B ENSG00000205863	1
C1QTNF9B-AS1 ENSG00000281899	1.00001
C1R ENSG00000159403	1
C1RL ENSG00000139178	1.00001
C1S ENSG00000182326	0.999995
C1orf100 ENSG00000173728	1.00001
C1orf101 ENSG00000179397	0.999994
C1orf105 ENSG00000180999	0.999996
C1orf106 ENSG00000163362	1.00001
C1orf109 ENSG00000116922	1.00001
C1orf112 ENSG00000000460	0.999991
C1orf115 ENSG00000162817	1
C1orf116 ENSG00000182795	0.999992
C1orf122 ENSG00000197982	1.00002
C1orf123 ENSG00000162384	0.999994
C1orf127 ENSG00000175262	1
C1orf131 ENSG00000143633	0.999992
C1orf141 ENSG00000203963	0.999976
C1orf145 ENSG00000162913	1.00001
C1orf146 ENSG00000203910	1.00001
C1orf158 ENSG00000157330	0.999999
C1orf159 ENSG00000131591	0.999997
C1orf162 ENSG00000143110	1
C1orf167 ENSG00000215910	0.99999
C1orf168 ENSG00000187889	1.00001
C1orf174 ENSG00000198912	1.00001
C1orf185 ENSG00000204006	1.00001
C1orf186 ENSG00000263961	1.00001
C1orf194 ENSG00000179902	0.999988
C1orf198 ENSG00000119280	0.999989
C1orf204 ENSG00000188004	0.999991
C1orf21 ENSG00000116667	0.999989
C1orf210 ENSG00000253313	0.999988
C1orf216 ENSG00000142686	1
C1orf226 ENSG00000239887	1.00001
C1orf228 ENSG00000198520	0.999994
C1orf234 ENSG00000227868	1
C1orf27 ENSG00000157181	0.999998
[truncated: 15,949 more rows]
