# Supplementary material for: Spatial maps of prostate cancer transcriptomes reveal an unexplored landscape of heterogeneity
Source: Nat Commun. 2018 Jun 20;9:2419. doi: 10.1038/s41467-018-04724-5 (PMC6010471; doi:10.1038/s41467-018-04724-5)
Supplement: Supplementary file 9 — Supplementary Data 6 [file 41467_2018_4724_MOESM9_ESM.zip › Supplementary Dataset 3/experiment0000-expected-features.tsv]

	Factor 1	Factor 2	Factor 3	Factor 4	Factor 5	Factor 6	Factor 7	Factor 8	Factor 9	Factor 10
A1BG ENSG00000121410	0.963778	0.144152	0.229796	0.000577209	0.0186737	1.22648	0.110472	1.32541	0.0263471	0.130131
A1CF ENSG00000148584	0.139723	0.000175683	0.0403617	0.194736	0.0704904	0.0100596	0.00252706	0.000946761	1.83138	0.0447014
A2M ENSG00000175899	1540.79	26.7963	1.82579	0.545106	39.8653	2316.71	155.713	2019.27	752.881	0.161519
A2ML1 ENSG00000166535	0.0167642	0.213535	0.791004	0.0818526	4.60474	0.0866859	1.17723	0.755915	0.348739	0.00527456
A4GALT ENSG00000128274	0.0986011	116.884	1.00318	1.10212	1.58399	0.276657	25.3685	141.238	38.4778	5.95248
AAAS ENSG00000094914	13.2738	5.80588	35.7653	70.8494	1.68679	0.135971	1.22467	18.3863	1.06539	6.13786
AACS ENSG00000081760	1.86953	0.101863	8.40909	0.497563	0.0639692	3.94913	1.67525	10.1347	0.120475	3.78039
AADAC ENSG00000114771	0.25912	0.00672084	3.98898e-07	0.0678588	0.0941173	0.000441014	0.0114536	0.0182626	0.00811328	0.0144721
AADACL2 ENSG00000197953	0.00663303	0.196862	0.117018	0.0877124	0.0822147	0.000709664	0.00217275	0.0685014	0.0767431	0.0355928
AADACL4 ENSG00000204518	0.212492	0.129386	0.132612	0.416221	0.200829	0.024121	0.000242114	0.468607	0.10494	0.0946214
AADAT ENSG00000109576	0.00888206	2.15576	2.46128	4.17834	0.0197046	0.392203	0.69369	0.202979	2.25717	3.40606
AAED1 ENSG00000158122	0.0981918	1.00935	0.686556	0.0568381	6.87838	8.91789	2.56685	15.9742	2.7907	5.04359
AAGAB ENSG00000103591	1.89193	0.048543	6.07987	0.555442	5.46079	21.9169	6.64152	0.0768041	1.28383	7.33489
AAK1 ENSG00000115977	3.95283	7.03419	13.6627	1.12168	11.2711	0.329624	3.14186	1.99145	4.56813	7.68093
AAMDC ENSG00000087884	2.15966	116.556	4.80817	3.70443	1.49165	33.2945	1.73557	4.74097	19.1531	1.06353
AAMP ENSG00000127837	41.8831	51.537	56.2857	185.702	8.18295	32.973	92.8221	64.6553	80.5792	35.9365
AAR2 ENSG00000131043	0.786284	21.9188	0.0307511	54.4223	40.5219	22.0623	7.79177	5.51826	2.58783	0.687556
AARD ENSG00000205002	0.933848	1.22569	0.0196989	0.240342	0.0922642	0.155777	0.247766	0.421957	0.525205	0.140382
AARS ENSG00000090861	42.5672	90.174	3.61967	0.819794	42.033	34.6081	2.38799	0.315778	3.20124	12.5093
AARSD1 ENSG00000266967	5.09047	0.0444527	0.00694386	2.31437	0.312435	8.11026	0.324857	0.39977	0.739687	1.87986
AASDH ENSG00000157426	7.21548	0.0141636	1.64243	0.0178471	3.01695	0.157369	0.134008	0.0291713	0.200456	0.0141692
AASDHPPT ENSG00000149313	0.624202	0.100425	6.68147	0.0860857	0.103589	0.199118	0.630258	0.927074	0.00127259	1.83128
AASS ENSG00000008311	6.56578	0.261612	1.02367	0.235514	0.107303	0.450037	0.908322	1.75461	0.574767	0.020779
AATF ENSG00000275700	15.916	85.8664	10.9291	19.7213	0.316314	21.6467	3.33423	19.4752	2.93999	3.98042
AATK ENSG00000181409	1.74021	5.13585	0.125469	0.236537	0.027251	0.180711	0.86001	0.334482	0.18784	0.222337
AATK-AS1 ENSG00000225180	0.0284835	0.209427	0.00212255	0.000471976	0.0205754	0.00495242	0.00496957	0.000282701	0.0115833	0.00294248
ABAT ENSG00000183044	0.363794	0.269189	6.93287	8.73347	5.93968	0.122947	0.646664	0.217671	0.0242003	0.137821
ABC13-47488600E17.1 ENSG00000283199	1.36563	1.6877	0.69214	0.377471	0.321952	0.376255	1.75211	0.12573	1.25734	0.0457205
ABC13-47656900H15.1 ENSG00000283566	0.355789	0.171	0.115259	0.0584583	0.331618	0.195027	1.73851	0.422957	0.172068	0.331101
ABC7-42404400C24.1 ENSG00000277758	0.016336	0.80956	0.0114307	0.0311763	0.0466751	0.0131566	0.105492	0.264474	0.111194	0.00100498
ABCA1 ENSG00000165029	1.20598	0.809331	0.184	0.247621	1.19982	1.05529	0.921769	4.18212	1.16536	4.79094
ABCA10 ENSG00000154263	0.0555084	1.1145	0.140864	0.172765	0.0944434	0.31399	1.5316	0.427426	0.269437	0.0444813
ABCA12 ENSG00000144452	1.87849	0.0973056	0.0191004	0.103039	0.161589	0.0135696	0.0704653	0.156523	0.226241	0.0240969
ABCA13 ENSG00000179869	0.907974	0.207958	0.0233373	0.0477513	0.0449683	0.0223555	0.321339	0.186499	0.0313967	0.0378171
ABCA2 ENSG00000107331	20.4905	51.8417	42.8068	91.1657	3.59081	2.29856	16.4044	99.9627	22.9084	7.6937
ABCA3 ENSG00000167972	62.9093	1.90361	8.07028	24.8652	0.773993	15.6123	0.40937	0.20788	19.1616	0.240847
ABCA4 ENSG00000198691	0.00746139	0.226465	0.109442	0.171318	0.188759	0.101224	0.135624	0.110796	0.0447388	0.0709515
ABCA5 ENSG00000154265	1.50415	0.276983	1.31156	0.266734	5.04352	0.152509	6.78735	0.369545	7.46325	3.91434
ABCA6 ENSG00000154262	0.308857	1.27576	0.0105519	0.191321	0.196383	0.49965	0.108827	0.41143	3.54147	0.0177466
ABCA7 ENSG00000064687	0.985885	0.00879231	0.087487	21.2553	1.20654	1.51323	5.04624	0.767693	34.1884	0.393365
ABCA8 ENSG00000141338	0.391586	2.11172	7.66633	4.0514	2.65464	1.63769	0.352452	41.3012	0.00735265	0.0755045
ABCA9 ENSG00000154258	0.112994	1.78677	0.753702	11.9056	0.698448	1.81493	0.425784	0.0768118	0.280352	0.00272439
ABCB1 ENSG00000085563	0.00290362	8.38016	0.819829	0.4528	0.290993	0.0202545	1.08287	0.126532	0.746463	0.0738803
ABCB10 ENSG00000135776	3.09136	0.0471194	0.771072	0.402565	0.192764	0.715143	0.0479351	0.0329538	0.873017	5.18939
ABCB11 ENSG00000073734	1.80984	0.212852	0.0280506	0.0142486	0.0260723	0.0137274	0.0094352	0.0525521	0.00689801	0.0134741
ABCB4 ENSG00000005471	0.897641	2.47439	0.063997	0.105763	0.186393	0.122771	0.0134366	0.56278	0.0475583	0.326115
ABCB5 ENSG00000004846	0.0329579	0.725179	0.239173	0.186186	0.0639552	0.0766703	0.2088	0.289064	0.0282716	0.27589
ABCB6 ENSG00000115657	2.46762	0.0938134	0.040425	0.532918	0.434882	0.363635	0.059245	0.134494	0.125002	0.0792892
ABCB7 ENSG00000131269	1.04572	0.428202	0.097331	0.138339	0.0383381	9.82439	1.4528	0.737398	0.747567	0.344692
ABCB8 ENSG00000197150	39.4656	71.2555	15.8903	8.99543	16.2989	0.0812899	1.16423	60.4214	2.10958	0.92218
ABCB9 ENSG00000150967	8.6492	16.0863	0.364891	0.0107489	0.0881987	4.57405	1.05898	0.048988	0.159153	0.363732
ABCC1 ENSG00000103222	11.1345	4.09178	4.17192	0.0510493	7.40679	6.83754	4.85008	1.93137	0.209284	2.79186
ABCC10 ENSG00000124574	0.130767	13.3132	0.346047	2.37268	16.81	1.28967	5.78459	2.55945	6.29157	0.00761752
ABCC11 ENSG00000121270	0.0830171	0.0653848	3.90693	0.0985497	0.00361071	0.0441238	0.0019625	0.000275167	0.229404	0.664646
ABCC12 ENSG00000140798	0.187989	3.16216	0.0538427	0.00557263	0.0195263	0.0358187	0.0654187	0.21405	0.0924739	0.0281173
ABCC2 ENSG00000023839	0.0860452	0.0161645	0.0209979	0.0484386	0.0111792	0.107087	0.0135727	0.25165	0.0114574	5.71573e-05
ABCC3 ENSG00000108846	0.374327	10.2083	5.01709	18.6723	5.89953	3.42182	8.05214	0.194338	2.10968	0.0817065
ABCC4 ENSG00000125257	0.328137	0.0514223	30.3929	0.307778	18.0621	0.0993393	3.89031	0.17997	0.108157	11.9717
ABCC5 ENSG00000114770	0.56332	14.9402	9.7978	0.253214	0.864759	20.9174	10.9643	0.251214	0.591301	0.304644
ABCC6 ENSG00000091262	2.5572	0.391713	0.298291	1.7265	2.67027	0.0562246	0.630308	0.0746024	0.397263	4.60587
ABCC8 ENSG00000006071	0.242695	20.4052	2.15522	4.13979	0.0179574	1.00544	0.182038	37.0099	0.190682	0.0285478
ABCC9 ENSG00000069431	4.08407	0.41299	0.152586	0.282407	0.172697	0.0539017	0.000160749	0.0876467	5.42634	0.00154718
ABCD1 ENSG00000101986	31.828	15.2951	0.0126158	43.7749	1.32984	0.11886	0.742144	82.38	0.33352	9.93854
ABCD2 ENSG00000173208	0.185919	0.467517	0.00609849	0.0149827	0.0749947	0.0620498	0.000224254	0.393862	0.278535	0.104849
ABCD3 ENSG00000117528	2.29002	0.86237	8.37305	3.24733	0.756126	1.05498	2.45248	0.379341	0.554385	1.30456
ABCD4 ENSG00000119688	0.433745	5.18354	9.46678	0.332197	0.76216	1.45365	0.437652	0.0289769	23.7027	3.19632
ABCE1 ENSG00000164163	1.07152	0.643542	5.32057	0.367206	0.559435	0.987607	5.22495	0.5041	0.318658	3.50354
ABCF1 ENSG00000204574	0.0886684	103.151	47.43	2.60845	0.740313	37.3831	2.81936	0.532783	4.82993	32.2029
ABCF2 ENSG00000033050	39.7927	156.525	33.9434	3.86352	0.105735	24.9565	14.9729	32.668	0.184117	4.42796
ABCF3 ENSG00000161204	32.6218	3.59298	12.9856	59.7659	1.60491	0.613685	0.849857	4.05433	3.45959	5.91648
ABCG1 ENSG00000160179	0.102925	0.675756	0.807714	2.33843	2.52376	8.277	0.476074	0.0661774	0.156369	2.79618
ABCG2 ENSG00000118777	0.756979	2.09965	0.0808347	1.13244	0.979942	6.46581	3.02117	0.610559	10.1585	0.566566
ABCG4 ENSG00000172350	1.06314	0.328923	0.0498767	0.0781058	0.187759	0.0127636	0.0162296	0.252982	0.134982	0.0400628
ABCG5 ENSG00000138075	0.125142	0.384034	0.000279074	0.0561059	0.00382627	0.00858703	0.0180208	0.193898	0.0429195	0.00532005
ABHD1 ENSG00000143994	0.567071	13.9801	0.842264	0.131767	0.548144	0.157427	0.162884	0.310768	1.09875e-05	0.0196925
ABHD10 ENSG00000144827	3.26833	0.628493	1.39817	2.7337	2.08438	20.3254	0.061611	0.162951	0.845234	0.178043
ABHD11 ENSG00000106077	2.32442	56.3602	19.6404	11.571	0.356453	23.8548	21.7809	0.174014	0.196077	11.4755
ABHD12 ENSG00000100997	6.67737	79.9489	41.2332	49.3147	16.3019	18.5479	27.91	2.32674	2.60116	9.14173
ABHD12B ENSG00000131969	0.000690252	0.0119049	0.0111759	0.0186027	0.0521359	0.0439414	0.0289402	0.0268143	0.00453579	0.00871411
ABHD13 ENSG00000139826	2.80292	1.2587	5.52205	1.38345	1.52281	0.0405092	4.63561	6.28243	0.968216	5.40005
ABHD14A ENSG00000248487	34.5781	16.8975	8.47892	32.8958	6.99088	6.23332	1.58332	3.26893	4.84068	9.79308
ABHD14A-ACY1 ENSG00000114786	0.211603	0.000346466	0.00149048	0.105747	0.0767103	0.0154623	0.0183047	0.0185921	0.144151	0.000552993
ABHD14B ENSG00000114779	224.575	98.233	51.5941	263.441	47.9672	1.6812	32.8161	116.162	2.48415	2.53223
ABHD15 ENSG00000168792	20.9092	2.64994	1.49266	0.0837216	0.314021	0.0263739	7.67666	0.269016	3.29885	0.918144
ABHD16A ENSG00000204427	0.00412892	0.441208	0.842588	0.595417	0.288734	4.03784	2.72591	2.74202	2.17489	0.142378
ABHD17A ENSG00000129968	99.1235	22.9278	13.5176	131.614	13.9811	5.05699	0.674196	33.2066	8.88717	29.0978
ABHD17B ENSG00000107362	2.33722	1.12874	1.6927	0.522361	2.02397	5.55709	3.74106	0.226068	1.29771	0.0406056
ABHD17C ENSG00000136379	0.0367445	0.89777	4.38482	12.4049	0.499927	0.86373	2.09706	0.617556	3.76446	2.81419
ABHD18 ENSG00000164074	5.09433	0.0658943	7.76894	0.00869484	0.602046	0.144865	0.0787051	2.4256	0.0215392	0.639931
ABHD2 ENSG00000140526	0.453481	0.315334	53.1887	0.101063	24.7368	0.0959503	5.9272	3.23387	0.881839	15.3915
ABHD3 ENSG00000158201	0.172059	0.0370323	2.87984	0.487855	1.30445	0.95241	0.151384	0.287883	1.282	1.15379
ABHD4 ENSG00000100439	7.85908	23.7341	8.38227e-05	5.72645	3.53072	8.13502	5.50522	1.02549	0.203344	0.0191934
ABHD5 ENSG00000011198	0.165297	4.02428	0.103226	0.250276	1.35317	0.677299	0.000439446	0.0555235	0.150976	0.081179
ABHD6 ENSG00000163686	3.89436	0.145912	5.39974	7.7878	0.493027	0.645487	6.34574	0.411681	0.121939	4.31544
ABHD8 ENSG00000127220	2.93369	46.114	1.71508	26.4527	22.9072	11.4792	19.2122	74.1414	100.271	2.70005
ABI1 ENSG00000136754	0.37086	0.303969	5.42349	1.22912	5.86938	0.0021867	17.724	1.07897	0.621477	0.0502158
ABI2 ENSG00000138443	1.35339	7.73927	7.65469	0.0100901	0.565876	21.1635	4.4632	3.00325	4.16645	5.36639
ABI3 ENSG00000108798	0.232388	45.7195	1.07757	0.0642715	1.39824	0.37648	1.70604	1.18959	6.72903	0.385893
ABI3BP ENSG00000154175	0.774829	0.274493	0.05326	2.1422	0.808806	0.0567467	0.059889	0.826431	0.439415	0.0287207
ABL1 ENSG00000097007	4.41649	27.9322	9.91681	14.932	1.00666	19.4981	1.25557	26.8761	17.8526	10.9464
ABL2 ENSG00000143322	13.955	0.477109	0.306988	0.0210293	3.72	0.592252	7.65675	8.53286	20.1751	0.702856
ABLIM1 ENSG00000099204	5.66452	68.7202	0.973387	13.211	15.3	0.0845727	23.7419	50.988	16.8109	2.43603
ABLIM2 ENSG00000163995	3.74259	0.0972986	0.00637134	0.135015	0.409184	0.0488329	0.0172932	0.401992	3.32144	0.239684
ABLIM3 ENSG00000173210	124.293	1.27038	9.23144	0.228491	1.33094	1.262	12.6269	0.63486	0.00241376	0.0683152
ABO ENSG00000175164	0.23462	0.867403	0.241133	1.16696	1.65503	7.01225	9.63182	0.308451	0.629861	4.63823
ABR ENSG00000159842	0.128969	2.09828	3.66052	1.78178	0.727737	60.2702	28.1162	76.686	3.6587	9.59131
ABRA ENSG00000174429	0.329635	5.73238e-05	0.619006	0.0177757	0.250634	0.0125141	0.00697397	0.384059	0.187951	0.00150307
ABRACL ENSG00000146386	0.371179	0.282053	1.0097	0.148344	0.0517228	0.0298096	0.124641	0.0183144	0.151527	3.8339
ABT1 ENSG00000146109	6.40596	1.43635	0.909576	1.19372	0.741461	13.8246	1.22305	1.43298	1.00284	6.07193
ABTB1 ENSG00000114626	257.904	38.4171	20.2614	14.3792	25.7754	0.0148076	9.95684	41.228	3.33932	4.52873
ABTB2 ENSG00000166016	7.7603	8.79216	0.356395	0.209851	0.109781	0.542736	2.25465	16.7192	0.178464	0.331172
AC002429.5 ENSG00000236197	0.00268014	0.161655	0.0213387	0.00681197	0.135651	0.036691	0.00267234	0.045744	0.0515684	0.0141262
AC004076.7 ENSG00000268533	0.00215311	0.00558391	0.0608684	0.0847838	0.0388944	0.00492462	0.0182156	0.012653	0.00188275	0.0394477
AC004158.1 ENSG00000280264	0.0727161	0.144109	0.00329798	0.00708283	0.000512685	0.0347033	0.00480128	0.00564183	0.101588	0.142284
AC004381.6 ENSG00000005189	0.0134447	6.54052	0.38163	0.371972	10.8539	2.18938	0.240647	0.197631	0.0984027	0.825998
AC004754.3 ENSG00000269881	1.87715	1.00584	2.83269	0.0237459	0.556525	1.01571	0.101194	0.187122	0.00397092	0.412139
AC004813.1 ENSG00000279777	0.0395717	0.288022	0.21641	0.0341605	0.00182355	6.7199e-05	0.00965914	0.105666	0.129382	0.0594871
AC004824.1 ENSG00000280226	0.0102103	0.04941	0.0131136	0.00445808	0.0413588	0.00779568	0.0202389	0.0153889	0.22655	0.0156489
AC005281.1 ENSG00000226690	0.287616	0.465977	0.0838947	0.0975866	0.00680267	0.0745669	0.0109182	0.0592911	0.0532299	0.00626309
AC005477.1 ENSG00000280188	0.509361	0.0545964	0.00203319	0.147959	0.00421712	0.000214995	0.00441639	0.401713	0.12571	0.0441002
AC005480.1 ENSG00000279461	4.66149	1.35302	0.828834	0.0007987	0.749361	0.170988	0.0545877	0.121205	0.837348	0.0185011
AC006116.20 ENSG00000267710	0.0153226	0.30403	0.106206	0.0116318	0.0771276	0.181329	0.0273778	0.219498	0.709933	0.0527235
AC006328.1 ENSG00000280301	0.0188886	0.0403722	0.070579	0.0662225	0.0647137	0.0650174	0.131516	0.397115	0.0785069	0.0142445
AC006386.1 ENSG00000279115	1.7799	1.97644	0.818675	1.90339	0.0810713	1.45405	0.0266243	0.66526	0.0629481	0.0393174
AC006994.3 ENSG00000279317	0.000791131	0.178192	0.0269698	0.364774	0.0174457	0.08749	0.0586516	0.0231996	0.272171	0.0605151
AC007040.11 ENSG00000258881	0.00783429	0.0762818	0.00231979	0.0576444	0.000485662	2.6096	0.0289979	0.0592026	0.0104577	0.0787674
AC007906.1 ENSG00000279018	0.000535696	0.563905	0.0225764	0.108367	0.13676	0.0107164	0.010544	0.022039	0.0113877	0.0423315
AC008074.1 ENSG00000279644	0.0795638	0.030189	0.0501573	0.0233022	0.0304762	0.014451	0.0371288	0.205785	0.797218	0.161686
AC008522.1 ENSG00000279232	0.0603467	0.760386	0.208164	0.384932	0.0991884	0.0767826	0.079934	0.0308213	0.396231	0.00711903
AC008686.1 ENSG00000280221	0.0469611	0.0566651	0.00339949	0.0634885	0.0456321	0.0853733	0.108046	0.0167425	0.0035311	0.000109222
AC008759.1 ENSG00000279471	0.0690155	0.0040964	0.0249938	0.018329	0.000479997	0.0255871	0.0359849	0.0058426	0.0139402	0.00509496
AC008810.1 ENSG00000279126	0.0518198	0.0836084	0.000322791	0.0674227	0.0434216	0.00758697	0.00680747	0.0853269	0.0317327	0.15632
AC008914.1 ENSG00000279768	0.034525	0.000304242	0.0482561	0.0589054	0.0349602	0.0237394	0.00156692	0.00415862	0.0290133	0.0113648
AC009014.3 ENSG00000271824	0.503288	0.49859	0.474187	0.553205	0.751406	0.0894706	0.311585	0.0732477	0.765849	0.175102
AC009060.2 ENSG00000280252	0.0395451	0.0161885	0.0540351	0.0773917	0.0396966	0.0324106	0.00908943	0.132698	0.0432443	0.0748596
AC009977.1 ENSG00000279335	0.00823747	0.0353348	5.19783e-05	0.0613618	0.00366114	0.00812381	0.0364441	0.0450049	0.0161223	0.00255375
AC010731.4 ENSG00000235118	0.124932	0.0327766	0.0423101	0.0587052	0.00823925	0.00128842	0.0620922	0.259669	0.00922701	0.0415746
AC011155.1 ENSG00000280098	0.0423886	0.0175011	0.0322187	0.00612652	0.0376371	0.000251848	0.0230363	0.119883	0.0807066	0.369733
AC011380.1 ENSG00000281227	0.0206585	0.0177902	0.00478904	0.0633125	0.0476766	0.00225892	0.00506839	0.0508919	0.0514236	0.00020293
AC012005.1 ENSG00000279274	1.90057	2.58315	1.0823	1.78929	0.213331	1.59037	1.08674	1.62527	1.84226	0.640816
AC012005.2 ENSG00000279287	0.141539	0.124562	0.0129933	0.0232463	0.299009	0.00484687	0.029968	0.00122717	0.0250672	0.0538653
AC012363.1 ENSG00000281676	0.0270605	0.236774	0.0096351	0.0285575	0.212665	0.0400442	0.123993	0.00726729	0.00166821	0.273814
AC013269.5 ENSG00000184761	0.0152889	0.227618	0.0644071	0.0958794	0.0659224	0.0367766	0.00827181	0.0690885	0.0445139	0.00108646
AC013461.1 ENSG00000091436	93.0472	0.0272776	5.8666	0.697087	2.25421	0.773925	1.85686	12.268	3.13573	3.28973
AC016142.1 ENSG00000280141	0.0236799	0.0374801	0.0611456	0.0623152	0.00414847	0.0433357	0.0379787	0.203614	0.059909	0.0188553
AC016549.1 ENSG00000281325	0.0592437	0.00531393	0.130845	0.000477325	0.00917649	0.0280913	0.0799331	0.120068	0.0977917	0.15898
AC016577.1 ENSG00000279646	0.0227336	0.0170861	0.01648	0.0128244	0.00740687	1.81262e-06	0.00925003	0.0978866	0.0109079	0.0140047
AC016991.1 ENSG00000279435	0.0709361	0.0548715	0.0716644	0.0466741	0.047466	0.0013464	0.0636374	0.0384098	0.0104253	0.0102991
AC017081.1 ENSG00000279921	0.00187666	0.0396886	0.0198911	0.130842	0.175762	0.00936305	0.151361	0.0210004	0.0362775	0.0929187
AC018512.1 ENSG00000279808	0.0305759	0.117137	1.37903e-05	0.0630088	0.194632	0.0544018	0.0808403	0.00282986	0.0619599	0.00180476
AC018902.1 ENSG00000280817	0.00130893	0.123284	0.00641524	0.0161904	0.150812	0.000598191	0.0777791	0.0209607	0.0205851	0.000211274
AC021106.1 ENSG00000279386	0.0165672	0.134533	6.3311e-05	0.0165407	0.0541135	0.010328	0.00225737	0.12486	0.0590036	0.0563654
AC024060.1 ENSG00000281584	0.00599691	0.033737	0.0303493	0.00742491	0.0116869	0.0173734	0.0122228	0.0450736	0.0132574	0.0674688
AC024592.12 ENSG00000267740	0.00971953	0.0528532	0.0532592	0.00686248	0.0255613	0.0490321	0.0619469	0.00789079	0.029334	0.0411115
AC025335.1 ENSG00000179859	0.190168	15.881	0.190244	0.274882	0.304505	6.3509	0.402721	0.253392	0.537012	0.0184586
AC055733.1 ENSG00000280127	0.00199001	0.00524664	0.021043	0.0281125	0.000237949	0.00452584	0.0171739	0.0284365	0.0989754	0.00142313
AC055866.1 ENSG00000281079	0.0285285	0.0124029	0.050356	0.0522773	0.0198195	0.0355544	0.0930774	0.072192	0.0707848	0.0364401
AC069063.2 ENSG00000279380	0.195669	0.0139781	0.0175705	0.0393424	0.0128709	0.0555804	0.0533025	0.0966862	0.0946997	0.00830337
AC073130.2 ENSG00000281656	0.054888	0.0217518	0.0207502	0.0342349	0.000123206	0.00877529	0.00682929	0.0167099	0.00190504	0.0934556
AC073657.1 ENSG00000279937	0.00435336	0.106993	0.0534723	0.0345036	0.0427813	0.00717931	0.116828	0.000625307	0.0941015	0.0368996
AC074033.1 ENSG00000281137	1.31729	2.89859e-05	0.398024	0.141667	0.0403985	0.0397531	0.0120365	0.322176	1.91671	0.0441441
AC087350.1 ENSG00000281527	0.104625	0.11361	0.000928521	0.0362809	0.0174423	0.0233576	0.00204384	0.048872	0.0748896	0.019388
AC087762.1 ENSG00000279588	0.000418315	0.0687499	0.00110247	0.00272416	0.0274821	0.0120393	0.000268594	0.0255082	0.120518	0.000750721
AC090154.1 ENSG00000278888	0.0007733	0.0421454	0.00471958	0.0011395	0.0400711	0.0160157	0.0371127	0.0826336	0.0281525	0.0189459
AC090498.1 ENSG00000279483	3.15927	205.985	7.291	1.49199	22.3851	51.942	5.57101	1.6518	10.4319	0.792174
AC092384.1 ENSG00000280675	0.061642	0.0315072	0.00112139	0.143629	0.011593	0.0757513	0.00678169	0.00897778	0.00733273	0.0324285
AC092835.2 ENSG00000233757	0.110381	0.109072	0.0287125	0.071695	0.000278109	0.0012562	0.0120306	0.0265077	0.316773	0.0249946
AC092881.1 ENSG00000279530	0.0714593	0.143975	0.0237123	0.0128859	0.0213691	0.00837924	0.0124098	0.00423921	0.0351313	0.000546636
AC100821.1 ENSG00000280473	0.0351136	0.00823023	0.08506	0.0106638	0.0647624	0.0227008	0.154178	0.0184868	0.00441686	0.027582
AC104057.1 ENSG00000280427	0.00190642	0.0575964	0.0120591	0.00597397	0.0248292	0.0174782	0.0684639	0.258698	0.121686	0.0491353
AC104073.1 ENSG00000280410	0.00820359	0.0366233	0.00721287	0.0824386	0.016331	0.0370539	0.323921	0.431571	0.0110014	0.000314793
AC104304.4 ENSG00000283473	4.2319e-07	0.0986885	0.0161174	0.0531454	0.0468719	0.00147916	0.10421	0.317584	0.0808436	0.0549025
AC104389.2 ENSG00000279824	0.0711756	0.0130244	0.00204553	0.00139445	0.0753831	0.027079	0.383743	0.0383083	0.0376978	0.0311599
AC104981.1 ENSG00000278938	0.0119115	0.0322407	0.0534422	0.00145627	0.166382	0.0307976	0.0154989	0.137372	0.0361592	0.0678887
AC105009.1 ENSG00000281855	0.0287363	0.0261273	0.0622066	0.171709	0.209727	0.0391273	0.00963372	0.0531565	0.0105967	0.041473
AC105052.1 ENSG00000279168	0.116649	0.304225	0.105675	2.57207	0.00931783	0.0349882	0.054359	0.39658	0.175144	0.372087
AC109486.1 ENSG00000280447	0.00490723	0.0128853	0.00757039	0.00690612	0.0282743	1.21118e-05	0.0157151	0.152226	0.00289724	0.001548
AC109829.1 ENSG00000233438	0.0843253	0.00590905	0.00140977	0.114755	0.0826423	0.100275	0.0657474	0.00616352	0.0112885	0.0446737
AC110602.1 ENSG00000281267	0.110691	0.081375	0.0593513	0.244474	0.227777	0.061617	1.2803	0.20774	0.00237346	0.0242891
AC110615.1 ENSG00000279909	1.27549	0.271335	0.275312	2.29692	0.278004	0.911658	0.021067	0.581618	0.0369664	0.823356
AC112719.1 ENSG00000280671	0.0708832	0.0170978	0.00290828	0.0130579	0.049616	0.00230027	0.0337512	0.00228653	0.0228944	0.0938252
AC113404.1 ENSG00000254893	0.526079	0.560212	0.662623	0.00298375	5.08287	0.00169925	5.87351	30.0914	8.08176	4.34313
AC118758.1 ENSG00000268187	0.0217249	0.0218746	0.0204326	0.0894817	0.0245582	0.0181211	0.0171746	0.208534	0.011646	0.0489887
AC131097.4 ENSG00000216921	3.63052	0.167018	0.0893251	0.372488	1.75024	0.0153026	1.41079	0.0854894	0.767281	0.00486404
AC131263.1 ENSG00000280550	0.205827	0.157696	0.0405654	0.180542	7.86253e-05	0.0266553	0.0245952	0.000136369	0.0124204	0.0135431
AC138517.6 ENSG00000283288	0.00043046	0.332515	0.0542318	0.405576	0.246088	0.0506431	0.0127121	0.0382985	0.1955	0.0233926
AC138647.1 ENSG00000226490	0.038175	0.0624789	0.0618045	0.000873288	0.0118721	0.0384867	0.0105302	0.0394644	0.168177	0.112156
AC138969.4 ENSG00000183889	1.77906	35.1313	4.84657	11.0458	0.394652	0.822705	7.7495	2.64473	1.19235	2.82769
AC241377.1 ENSG00000281741	0.96325	5.30679	1.98816	4.99571	1.14748	0.334422	2.16343	0.0238307	0.335853	2.23716
AC241585.1 ENSG00000281571	2.93472	0.202117	0.969216	0.22478	1.79761	0.0985884	0.79252	0.0682546	0.219381	0.0680589
AC242988.1 ENSG00000278939	0.363245	0.0183932	0.00191201	0.0192706	0.104031	0.0001737	0.0367036	0.0198709	0.0146444	0.0262422
AC243756.1 ENSG00000270339	0.018364	0.00412451	0.109075	0.0188052	0.14724	0.113806	0.0267439	0.0544661	0.103803	0.0856436
AC243945.1 ENSG00000279510	0.00324446	0.0205791	0.00811073	0.228408	0.0199898	0.0138429	0.000310205	0.0475861	0.0129029	0.0483315
AC245100.1 ENSG00000280649	1.60835	0.953669	0.377081	2.2965	0.184155	0.65063	3.67779	1.60243	1.757	3.73658
ACAA1 ENSG00000060971	10.1489	183.441	137.141	3.99529	36.4974	0.42838	20.0744	2.33793	0.995374	29.4579
ACAA2 ENSG00000167315	22.1428	0.353297	1.03674	0.0736201	0.105607	14.4707	0.10494	0.0461863	0.0130377	21.6323
ACACA ENSG00000278540	0.645475	1.06653	20.2363	72.9253	9.80139	34.6705	0.250835	3.42105	0.0348359	7.66593
ACACB ENSG00000076555	28.3329	7.56633	0.400311	0.242052	0.313063	8.57743	0.708705	4.65249	2.97387	0.0924219
ACAD10 ENSG00000111271	0.301968	1.0368	11.4627	21.1136	0.273131	0.0949625	0.733804	0.448302	0.600636	0.731441
ACAD11 ENSG00000240303	0.298983	0.0352569	0.226695	0.459252	0.377169	0.00345006	0.260554	0.154852	0.139961	0.0157603
ACAD8 ENSG00000151498	0.862483	0.385565	1.69899	58.3934	9.29436	0.170939	0.141249	0.0201868	0.42289	17.038
ACAD9 ENSG00000177646	0.236372	46.7195	10.6398	1.19611	2.40843	2.0091	9.73594	0.0450322	0.976553	0.180611
ACADL ENSG00000115361	1.29962	0.436038	6.65078	0.00259337	8.61972	0.824742	5.71497	1.77215	0.00607114	5.90579
ACADM ENSG00000117054	0.0310762	0.105487	4.92146	0.0285447	1.77624	0.287678	3.74788	5.30652	0.331679	1.35962
ACADS ENSG00000122971	28.2794	45.6696	0.271271	68.3599	15.8857	12.6087	1.45976	38.7472	18.3805	39.3848
ACADSB ENSG00000196177	1.15288	0.910639	12.1972	1.37631	2.59545	0.695054	0.108637	0.762407	1.70695	6.8843
ACADVL ENSG00000072778	305.592	10.5756	162.243	722.094	159.388	27.8095	125.157	359.975	93.8726	163.964
ACAN ENSG00000157766	19.4663	0.482812	0.136025	0.180529	0.0137731	0.0104957	0.00283578	0.150288	0.747182	0.00272375
ACAP1 ENSG00000072818	18.0662	89.736	9.8985	12.3084	3.21424	0.0163428	4.01062	2.36049	14.2753	2.39835
ACAP2 ENSG00000114331	0.0230414	1.04473	0.0176	0.766002	1.48502	0.228836	1.45632	16.7121	0.121991	10.9034
ACAP3 ENSG00000131584	99.0017	10.6516	46.892	457.67	26.6494	16.1292	1.81453	151.474	23.1996	8.79564
ACAT1 ENSG00000075239	28.5779	2.17216	7.70247	0.00836077	6.72288	9.73673	0.626104	24.8319	0.0983767	0.362919
ACAT2 ENSG00000120437	0.192828	20.4934	13.4141	1.28596	12.3145	2.37247	3.55348	0.167674	0.363732	1.24455
ACBD3 ENSG00000182827	0.522251	1.44919	1.33957	8.98496	1.4124	8.72688	11.5853	2.93564	3.52507	5.7134
ACBD4 ENSG00000181513	1.32061	89.1732	1.92703	66.9953	0.303031	24.6191	0.638052	35.9302	35.0049	6.1972
ACBD5 ENSG00000107897	0.427547	0.224075	4.26793	0.0146682	0.170246	0.00852547	1.56699	1.23051	0.208693	0.383734
ACBD6 ENSG00000230124	0.0558057	42.5732	6.47511	0.538017	1.38889	0.815013	16.0037	3.61537	14.1912	0.43167
ACBD7 ENSG00000176244	0.0968756	0.176334	0.0402817	0.000488554	0.0330688	0.0275904	0.0324943	0.00631836	0.0731166	0.0270964
ACCS ENSG00000110455	5.31216	5.57173	0.967892	21.5759	5.30952	2.96552	0.175524	0.424126	5.16595	1.32975
ACCSL ENSG00000205126	0.031838	0.0540001	0.0253599	0.0343604	0.0204642	0.0338129	0.409521	0.0788627	0.145178	0.0349467
ACD ENSG00000102977	0.865124	108.436	17.6609	18.496	0.0480637	5.20375	2.07475	25.3314	0.239721	0.826945
ACE ENSG00000159640	0.953996	1.30516	7.7138	13.2344	2.70333	0.954954	5.31972	0.414256	0.0990638	0.499218
ACE2 ENSG00000130234	0.394651	0.168216	0.0238352	0.085626	0.00857868	0.146599	0.606087	0.000282352	0.0493142	0.176208
ACER1 ENSG00000167769	0.0851533	2.14393	1.66934	0.295156	1.33437	0.116069	0.303541	0.0768004	0.0961577	0.0245551
ACER2 ENSG00000177076	0.000933201	0.0416895	0.00597514	0.00391197	0.000208747	0.00711034	0.759915	0.02873	0.0206705	0.136924
ACER3 ENSG00000078124	4.05379	8.64521	14.8326	1.0556	0.183733	4.67715	0.178292	4.42358	0.814155	1.2025
ACHE ENSG00000087085	1.28747	17.2527	0.00407369	0.534259	0.444933	9.94916	21.2298	0.584615	35.4938	0.294753
ACIN1 ENSG00000100813	0.0127865	0.106799	44.7677	42.9677	2.85928	4.17601	39.9355	67.7316	6.54941	13.8065
ACKR1 ENSG00000213088	0.562014	23.7136	0.0457135	0.64668	0.79725	0.0873244	1.93676	0.0126721	68.4779	0.335602
ACKR2 ENSG00000144648	1.20452	0.115718	0.0508918	0.00140303	0.0749777	0.558051	0.051789	0.305459	0.0104046	0.0996345
ACKR3 ENSG00000144476	17.5133	3.17615	0.321573	0.33154	0.00256191	1.01339	0.398711	1.33167	23.5112	2.34129
ACKR4 ENSG00000129048	0.000862072	0.0782959	0.0631512	0.16669	0.086802	0.0417397	0.0121853	0.0303428	0.0590817	0.0188468
ACLY ENSG00000131473	3.00817	1.87027	22.9997	1.49221	16.2314	13.1117	0.401761	2.16729	0.127229	9.7955
ACMSD ENSG00000153086	0.146833	0.0976059	0.00774715	0.0354242	0.0927472	0.0711387	0.0755164	0.00077478	0.39701	0.104538
ACO1 ENSG00000122729	15.8247	1.31902	1.38578	5.17053	0.00364023	3.18718	0.969839	0.0290305	0.848852	1.19823
ACO2 ENSG00000100412	3.81142	32.8866	14.0182	6.40421	0.21092	15.0788	3.98177	3.21369	7.07117	3.18856
ACOD1 ENSG00000102794	0.0202104	0.0617204	0.0537094	0.168787	0.0591056	0.0357927	0.0930097	0.00480327	0.0749178	0.0227845
ACOT1 ENSG00000184227	22.8337	2.1283	7.71217	0.696843	0.93043	0.0691637	1.25937	2.10355	0.16423	2.98196
ACOT11 ENSG00000162390	10.5686	0.00983285	0.270823	0.342781	2.03114	0.706575	2.39637	0.409518	0.25052	0.109296
ACOT12 ENSG00000172497	0.0251928	0.0178541	0.0170581	0.0701662	0.0221479	0.0303308	0.123948	2.022	0.00721498	0.846334
ACOT13 ENSG00000112304	22.4142	0.190164	9.73701	4.049	7.7942	1.86657	4.32297	8.73895	10.2863	5.47446
ACOT2 ENSG00000119673	23.7392	1.12905	0.657799	1.32926	0.421124	0.285718	3.64407	3.01769	0.0091934	1.62959
ACOT4 ENSG00000177465	0.0146777	0.516486	0.204316	0.0319869	0.0434116	2.89702	0.174256	0.481723	0.18948	0.619354
ACOT6 ENSG00000205669	0.0120789	0.151395	0.0198911	0.14048	0.0347317	0.00204306	0.0419198	0.211973	0.0502921	0.00045205
ACOT7 ENSG00000097021	18.7943	111.276	6.36053	1.43944	12.5542	0.195742	1.90717	5.27659	6.39622	0.154461
ACOT8 ENSG00000101473	20.8816	49.4187	8.95971	52.3038	16.4249	0.18281	2.89293	13.115	0.848679	4.6185
ACOT9 ENSG00000123130	7.08518	49.1861	4.59498	0.0641189	6.46233	8.91295	2.15991	1.73758	2.52793	8.85007
ACOX1 ENSG00000161533	9.02107	131.69	108.497	5.60554	19.4552	15.0122	33.3441	18.8306	0.791146	35.333
ACOX2 ENSG00000168306	3.9107	0.0562418	0.151266	0.421039	5.33619	21.6862	0.350436	1.02952	0.33782	33.2169
ACOX3 ENSG00000087008	10.6844	1.25847	8.60924	24.6509	4.87589	0.978944	5.53348	0.0716084	2.34132	5.19153
ACOXL ENSG00000153093	1.81104	1.27141	2.16513	0.568109	6.79845	0.0854422	1.54918	0.23233	0.423438	0.309729
ACP1 ENSG00000143727	0.42896	9.52052	21.5891	4.15493	8.33802	1.60532	2.80669	3.57499	1.10768	7.58047
ACP2 ENSG00000134575	18.0134	20.8824	29.8595	54.6374	19.3191	31.2097	0.902637	0.0127636	35.978	8.91892
ACP5 ENSG00000102575	3.04572	5.73795	9.80753	25.4299	66.2095	0.505597	9.47857	5.56314	27.035	0.00160214
ACP6 ENSG00000162836	0.0689206	19.6555	11.7565	7.68342	9.42254	0.86517	4.99348	3.40737	12.564	0.713342
ACP7 ENSG00000183760	0.192917	0.00139505	0.115274	0.0413664	0.908617	0.188844	0.185873	0.00248678	2.72598	0.0739407
ACPP ENSG00000014257	0.619272	0.324221	234.925	76.9299	554.62	0.0628705	0.327984	0.480782	0.332581	11.8275
ACPT ENSG00000142513	0.158421	0.0386569	0.0355381	0.0754273	0.0424026	0.0219532	0.0484477	0.258827	0.122751	0.570659
ACR ENSG00000100312	0.0661286	0.32106	0.0164142	0.717828	0.00409686	0.380905	0.0614794	0.859389	0.416102	0.632635
ACRBP ENSG00000111644	0.145279	0.0352509	1.25205	1.59319	0.257888	0.402444	0.310178	4.90442	0.381178	0.170913
ACRC ENSG00000147174	0.134394	0.069313	0.149889	0.0144255	0.046127	0.0468535	0.251133	0.0924809	1.65037	0.189176
ACRV1 ENSG00000134940	0.0317015	0.261546	0.0709541	0.113719	0.0533663	0.00126488	0.224687	0.0471446	0.268068	0.0886745
ACSBG1 ENSG00000103740	0.475661	0.0973487	1.7903	4.82332	3.85252	0.493202	0.635778	2.58032	0.404217	5.351
ACSBG2 ENSG00000130377	0.170357	0.261046	1.37189e-05	0.00694951	0.000351655	0.0420749	0.0751014	0.00534389	0.00152971	0.0182339
ACSF2 ENSG00000167107	1.34867	43.5384	0.613392	30.5746	12.4364	2.6088	23.5748	14.2857	0.127694	9.0334
ACSF3 ENSG00000176715	27.6791	32.8379	23.212	101.438	16.4594	21.1622	0.179173	14.6224	169.18	0.105965
ACSL1 ENSG00000151726	0.0484593	0.840649	20.7959	0.394036	0.348914	2.15244	8.60676	0.118584	3.56865	4.34979
ACSL3 ENSG00000123983	0.64069	0.767443	66.4404	0.0594445	25.1781	1.90502	6.32481	3.23328	0.822057	13.9916
ACSL4 ENSG00000068366	5.86253	0.169504	0.951968	0.352889	0.501554	0.000491735	35.1983	11.0542	0.259155	0.0253852
ACSL5 ENSG00000197142	0.0714447	0.00136156	0.210369	0.0188422	0.15322	0.534946	8.28653	16.955	0.976866	33.278
ACSL6 ENSG00000164398	0.40205	2.0608	0.232675	0.107607	0.126129	0.033873	0.199223	0.399425	0.0632598	0.284244
ACSM1 ENSG00000166743	0.0959729	0.0407016	0.304125	0.0578666	18.2569	0.0490472	0.0146873	0.0175743	0.00689229	3.45773
ACSM2A ENSG00000183747	0.266535	0.0178133	0.0700604	0.197512	0.0337351	1.15974e-05	0.0590974	0.106238	0.275465	0.0106962
ACSM2B ENSG00000066813	0.605435	0.484031	0.28365	0.0110773	0.0279631	0.0312232	0.114697	0.174274	0.0149648	0.0286813
ACSM3 ENSG00000005187	0.223985	0.481391	14.7668	1.93452	11.4276	0.297724	0.352878	1.15933	0.488224	2.61087
ACSM4 ENSG00000215009	0.0430501	0.242025	0.33461	0.0225883	0.00254542	0.0157678	0.220959	0.287378	0.0237411	8.95473e-05
ACSM5 ENSG00000183549	0.0656487	0.419774	0.0565667	0.328384	0.310823	0.0112073	0.0101201	0.830591	0.00931243	0.666609
ACSM6 ENSG00000173124	0.130557	0.0578974	0.023708	0.011595	0.0376448	0.00843081	3.95111	0.0278233	0.0154087	0.00689029
ACSS1 ENSG00000154930	0.831423	21.6789	80.5958	45.3266	48.8597	0.543909	12.3772	1.25096	24.9237	24.961
ACSS2 ENSG00000131069	1.55126	49.3662	0.1181	0.879265	1.03	23.964	1.5068	7.69673	5.02784	0.859332
ACSS3 ENSG00000111058	1.38675	0.980469	5.5981	0.173405	0.186508	0.0134667	0.173175	8.62726	1.65535	0.252196
ACTA1 ENSG00000143632	19.3566	0.340807	0.11113	0.124817	0.0394181	0.0874743	0.0749103	0.553892	0.0139635	0.312501
ACTA2 ENSG00000107796	1354.49	295.716	0.0223887	1.22933	0.613859	89.4502	0.00307043	1.39977	1.03645	5.50729e-05
ACTB ENSG00000075624	8935.24	15782.2	577.968	101.686	691.85	395.518	324.06	801.819	1085.97	65.6615
ACTBL2 ENSG00000169067	0.324709	0.0297762	0.0420812	0.082208	0.0264351	0.0315828	0.0290862	0.172825	0.0392738	0.139921
ACTC1 ENSG00000159251	30.6203	0.993286	0.0541977	0.0962703	0.392561	0.0816548	0.10672	0.178764	0.038126	0.00658122
ACTG1 ENSG00000184009	2.79693	0.573478	468.378	7.33941	105.978	317.418	1025.43	460.654	553.142	171.847
ACTG2 ENSG00000163017	1730.51	7021.45	9.72874e-05	0.757271	1.33351	160.157	0.424502	0.486264	0.406338	1.96892
ACTL10 ENSG00000182584	0.988377	1.66449	0.445551	8.09441	0.574038	0.362317	0.737304	48.5373	0.0116135	0.816843
ACTL6A ENSG00000136518	0.015175	12.5881	7.2954	0.729292	0.340162	0.464658	1.62434	0.987013	1.02041	1.02349
ACTL6B ENSG00000077080	0.064741	0.0218872	0.0259714	0.00667906	0.877096	0.0293459	0.00289952	0.0664777	0.269422	0.00378276
ACTL7A ENSG00000187003	0.00648539	0.000197198	0.021029	0.0855001	0.081948	0.214798	0.00176324	2.85692e-07	0.0185014	0.00920933
ACTN1 ENSG00000072110	363.496	171.615	43.3611	0.362295	52.5455	4.19363	42.6819	241.078	44.8964	23.342
ACTN2 ENSG00000077522	0.0239374	0.27952	0.00715835	0.104975	0.00717679	0.138646	0.27512	2.58626	0.062828	0.0176884
ACTN3 ENSG00000248746	0.0108063	0.315821	0.248233	0.220792	0.0355388	0.054478	0.258827	0.0789751	0.18321	0.0469382
ACTN4 ENSG00000130402	829.55	425.503	116.212	53.1678	114.502	5.49448	194.655	0.812391	223.706	41.0108
ACTR10 ENSG00000131966	5.4682	0.0292888	6.85435	0.563539	0.268905	1.62496	1.86847	0.985651	0.631158	2.6882
ACTR1A ENSG00000138107	43.5899	162.947	2.14397	53.861	6.14181	24.2095	0.533176	1.68879	5.94746	5.12794
ACTR1B ENSG00000115073	49.4047	71.8673	36.8373	61.948	17.5697	51.6378	28.157	2.16941	47.9638	14.2036
ACTR2 ENSG00000138071	0.823963	0.419906	28.0259	1.0297	2.5718	2.48222	17.8485	17.646	9.69091	11.3846
ACTR3 ENSG00000115091	0.0262926	0.779903	2.63976	0.187235	1.62148	5.35157	11.9361	4.82634	15.5151	0.400333
ACTR3B ENSG00000133627	0.365315	0.708022	4.1959	0.497644	0.882503	0.0411299	1.50776	0.666642	0.850751	0.615631
ACTR3C ENSG00000106526	0.548374	0.142902	0.0698685	4.39632	0.274363	0.131076	0.332754	1.58794	0.64321	1.38172
ACTR5 ENSG00000101442	0.251129	0.880355	1.81001	1.17281	2.37543	2.30425	1.48641	0.806821	0.00032244	0.461551
ACTR6 ENSG00000075089	1.59492	0.386547	1.16361	2.65799	0.899248	0.489925	1.67182	2.19988	3.84706	0.327005
ACTR8 ENSG00000113812	0.113116	10.1574	2.40207	1.03927	0.556384	1.38037	2.64964	1.2345	4.20051	0.207184
ACTRT2 ENSG00000169717	0.0577801	0.0435311	0.0799234	0.0681939	0.00141454	0.00993846	0.00442218	0.0864193	0.000897276	0.0269386
ACTRT3 ENSG00000184378	0.00583241	0.179227	0.0628635	0.224395	0.356345	0.0262223	0.0473136	0.00157159	0.0621353	0.0397078
ACVR1 ENSG00000115170	6.12097	0.236183	5.04091	0.020892	0.121563	0.330726	4.82778	0.957834	0.738468	1.27969
ACVR1B ENSG00000135503	0.115014	1.00795	3.81863	0.400653	0.356188	0.583893	6.41607	0.303174	0.00518467	2.83103
ACVR1C ENSG00000123612	0.00187516	5.66326	0.0591876	0.00666009	0.0918771	0.0153438	0.202624	0.325648	0.1029	0.127706
ACVR2A ENSG00000121989	2.15492	0.73819	1.13652	0.00440625	2.72195	0.394217	3.9458	0.762304	1.65284	0.303527
ACVR2B ENSG00000114739	1.41424	0.241309	1.0509	1.10066	0.161739	0.0674962	9.7906	0.139076	0.296288	0.21311
ACVRL1 ENSG00000139567	5.57073	79.478	0.0116976	0.776942	1.08032	0.216625	0.350567	30.9104	103.25	0.000255554
ACY1 ENSG00000243989	2.30842	2.40388	2.27043	0.0420034	7.77169	0.792425	1.13343	1.02309	4.53005	1.23939
ACY3 ENSG00000132744	0.621068	0.0298084	0.794954	0.275697	0.471435	0.350589	0.557612	0.57557	4.93369	0.0121127
ACYP1 ENSG00000119640	0.222984	1.85968	0.409418	0.379262	2.08102	0.143955	1.96607	0.542649	0.145559	4.20906
ACYP2 ENSG00000170634	26.4537	7.06455	3.93597	7.71206	0.474957	2.02238	1.91917	12.1519	0.0635414	0.594483
ADA ENSG00000196839	1.51337	30.0784	0.0810502	0.279026	0.356273	0.194291	0.0184591	2.8393	4.50349	2.90946
ADAD1 ENSG00000164113	0.0349575	0.0250538	0.0143792	0.117215	0.0275503	0.00767397	0.0298506	0.114735	0.0423007	0.0231467
ADAD2 ENSG00000140955	0.00659202	0.44934	0.0181911	0.895636	0.0945255	0.045774	0.075528	0.112856	0.276136	0.0345764
ADAL ENSG00000168803	0.662719	10.0282	0.779197	0.551258	5.29007	2.09948	0.754502	18.7094	0.621678	8.07662
ADAM10 ENSG00000137845	1.45587	0.0558452	38.4888	1.82165	0.299548	0.664036	46.9744	7.31585	0.303302	7.46856
ADAM11 ENSG00000073670	11.3216	0.113417	0.31769	0.559069	0.360588	0.163243	0.00101344	0.14888	0.0785887	0.17593
ADAM12 ENSG00000148848	0.550346	0.563655	0.8902	0.0952187	0.0400815	0.0920694	0.0211097	0.0104914	0.377536	0.195857
ADAM15 ENSG00000143537	9.8438	2.19579	1.14213	268.353	97.4917	1.4362	96.5821	203.855	191.096	1.77164
ADAM17 ENSG00000151694	19.8	8.44454	3.4582	0.0664671	1.44391	3.31202	3.61225	0.0355627	0.557733	0.310663
ADAM18 ENSG00000168619	0.0635017	0.0552922	0.129063	0.0762425	0.229921	0.00779507	0.0931374	0.019365	0.0279358	0.0154874
ADAM19 ENSG00000135074	12.6353	10.4798	0.236532	0.157245	1.30566	0.294581	0.501237	5.61472	0.514604	0.23176
ADAM2 ENSG00000104755	0.32365	3.38841	0.0162399	0.0690384	0.0813791	0.168081	0.060355	0.403794	0.16986	0.391492
ADAM20 ENSG00000134007	0.00457272	0.101767	0.00857078	0.00211054	0.276233	0.039813	0.164401	0.4361	1.01473	0.0775646
ADAM22 ENSG00000008277	4.76772	0.514758	0.40022	0.256536	0.0919566	0.617551	0.0958219	7.12934	0.530509	0.911707
ADAM23 ENSG00000114948	0.521569	1.10978	0.103446	0.489655	0.224066	0.0493118	0.146942	0.264056	1.54055	0.0365908
ADAM28 ENSG00000042980	5.03905	0.639607	0.808881	0.342623	0.462793	0.0332942	2.72625	1.14623	0.645595	4.83032
ADAM29 ENSG00000168594	0.0371722	0.0116448	0.0104445	0.129886	0.0511583	0.0164846	0.0131698	0.331145	0.211122	0.000337666
ADAM30 ENSG00000134249	1.12951	0.161691	0.0277583	0.0233929	0.0822992	0.0312198	0.0119361	0.0311822	0.0503229	0.00420861
ADAM32 ENSG00000197140	0.107878	0.20343	0.384263	0.293219	0.023584	0.0597334	0.167684	0.0585463	0.103594	0.133801
ADAM33 ENSG00000149451	283.798	379.172	0.196357	2.94949	3.04951	27.9127	1.88896e-06	12.0858	16.6972	0.0443472
ADAM7 ENSG00000069206	0.487484	0.33641	0.0127282	0.155863	0.0556175	0.0434993	0.221245	0.487795	0.000293564	0.183177
ADAM8 ENSG00000151651	1.67957	0.824692	7.63329	0.17642	0.0349693	0.014351	8.23098	4.37119	0.0654063	5.31992
ADAM9 ENSG00000168615	5.29051	0.732731	25.5386	0.231366	8.6819	0.844392	12.6207	0.188366	0.237857	6.8391
ADAMDEC1 ENSG00000134028	0.00320552	0.192043	0.0549831	0.103355	0.0454006	0.0128081	0.0645787	0.0199395	0.282732	0.186157
ADAMTS1 ENSG00000154734	41.5501	28.2393	0.134943	0.166955	0.0537386	0.301365	21.2641	36.0912	63.3934	16.24
ADAMTS10 ENSG00000142303	64.0164	5.86323	0.292863	20.3598	0.332486	2.10736	0.0922802	1.61238	86.1728	0.56373
ADAMTS12 ENSG00000151388	1.49295	11.8141	0.157455	0.138612	0.998423	0.0232287	2.18867	0.547232	0.0052953	0.976804
ADAMTS13 ENSG00000160323	2.90842	12.4331	3.32818	1.21923	4.8386	9.26027	1.73319	0.978736	0.81588	0.584927
ADAMTS14 ENSG00000138316	0.462096	0.133458	0.220922	0.216517	0.622598	0.00287117	0.144781	2.85043	0.147882	0.725273
ADAMTS15 ENSG00000166106	6.04972	8.09135	0.054595	0.456681	1.46011	0.0320707	0.0358516	0.371334	4.47967	0.233456
ADAMTS16 ENSG00000145536	0.529946	0.0194901	0.0511044	0.0522522	0.315859	0.00265526	0.0578195	0.0260423	0.0106642	0.00513812
ADAMTS17 ENSG00000140470	0.169822	3.94955	0.0117034	0.640509	0.168528	0.00271564	0.056854	0.0466309	0.0588349	0.115245
ADAMTS18 ENSG00000140873	1.17901	0.172016	0.183096	0.5828	0.652867	0.0883108	0.506203	0.465252	2.56108	0.0172954
ADAMTS19 ENSG00000145808	0.0762068	0.340108	0.259613	0.168733	0.312067	0.0143807	0.0321433	0.124918	0.183735	0.0174785
ADAMTS2 ENSG00000087116	0.217736	15.2613	0.0345275	0.247535	0.011837	0.0605252	0.234496	0.585889	0.818027	0.0163211
ADAMTS20 ENSG00000173157	0.0269376	0.0179551	0.208813	0.0264583	0.319279	0.07047	6.02952e-05	0.0252638	0.055534	0.00639893
ADAMTS3 ENSG00000156140	0.0203885	3.05808	0.216864	0.0163832	0.00647028	0.0153708	0.0279893	0.103096	0.00779441	0.0611403
ADAMTS4 ENSG00000158859	0.00722977	7.51082	0.0269968	0.0623484	0.328366	0.0112328	0.476446	0.0393208	17.1142	0.108174
ADAMTS5 ENSG00000154736	11.307	1.57999	0.0971191	0.514735	1.31983	2.3204	0.31955	0.788254	0.0154972	0.0612181
ADAMTS6 ENSG00000049192	0.181163	0.13681	0.0142397	0.341563	0.0768276	0.0352114	0.179141	0.0291522	0.0481602	0.065892
ADAMTS7 ENSG00000136378	2.27162	0.284818	0.190561	0.0482705	0.14131	0.401725	0.531113	5.0852	0.0060039	0.57088
ADAMTS8 ENSG00000134917	21.3041	29.207	0.799859	0.0442454	1.00383	0.0777471	9.30341	1.03696	16.2103	6.00604
ADAMTS9 ENSG00000163638	0.153091	0.427841	0.25216	0.232501	3.65521	8.7913	0.00152585	1.71519	0.236084	0.813521
ADAMTSL1 ENSG00000178031	0.282789	0.555075	6.31157	0.10291	0.276764	4.16586	0.443058	0.567877	0.778146	11.7408
ADAMTSL2 ENSG00000197859	0.59751	4.581	0.226302	32.9572	0.726951	14.4051	0.000549551	68.5116	7.03499	0.627664
ADAMTSL3 ENSG00000156218	0.0270313	2.08517	0.197134	1.36765	4.06575	0.471785	2.06078	1.7568	2.7651	0.141422
ADAMTSL4 ENSG00000143382	47.93	33.2567	0.695129	0.513292	0.705069	0.156601	0.00875918	5.28811	5.29831	12.4225
ADAMTSL5 ENSG00000185761	0.26619	2.05132	0.0547231	0.119954	0.136959	0.0992859	0.0752334	5.0482	0.341459	4.85504e-05
ADAP1 ENSG00000105963	4.59978	40.6538	1.23098	24.2125	2.02035	0.291931	0.707045	3.90784	1.40708	0.0593533
ADAP2 ENSG00000184060	8.88459	1.37303	0.198276	0.113006	0.236914	0.117882	0.326056	1.89415	0.12717	0.00198993
ADAR ENSG00000160710	0.903166	80.5083	6.47169	0.123705	0.0593613	208.369	9.0198	61.5292	25.1688	14.7974
ADARB1 ENSG00000197381	10.6623	0.444459	5.84393	0.324759	10.7691	0.29438	1.31512	0.940672	0.0490675	2.00921
ADARB2 ENSG00000185736	0.0723667	0.0197798	0.0346067	1.92285	0.0142752	0.0398541	0.842958	0.03733	0.00144602	0.187915
ADAT1 ENSG00000065457	0.189524	0.0824826	2.72072	0.0630509	0.601427	8.71087	5.44954	0.218348	0.128546	1.52901
ADAT2 ENSG00000189007	0.348941	0.0287258	3.12702	6.48118	0.319682	0.369687	0.0918636	0.111614	0.179524	1.17465
ADAT3 ENSG00000213638	0.0144253	0.272351	0.341736	0.100548	0.514675	0.0108369	0.237392	0.0932247	0.0156305	0.252593
ADCK1 ENSG00000063761	1.03416	19.7061	3.76945	0.107408	0.0684495	0.0403323	0.555847	1.51914	0.0147479	0.810597
ADCK2 ENSG00000133597	22.7817	0.646121	4.54991	43.5533	1.51159	4.6002	4.8172	1.05367	4.47688	0.18765
ADCK3 ENSG00000163050	11.4232	109.862	30.8846	0.207822	32.8065	0.565566	6.12219	13.5881	29.61	20.9316
ADCK4 ENSG00000123815	17.4097	64.4268	0.690474	30.3226	0.145228	0.684088	0.28511	22.3004	3.16418	2.14898
ADCK5 ENSG00000173137	56.7165	0.000125306	12.4364	51.9917	2.99898	1.94344	8.23079	8.81562	0.252003	38.1923
ADCY1 ENSG00000164742	0.620572	0.456033	0.920401	0.682406	0.500045	0.332296	0.195295	0.832168	0.438231	0.133633
ADCY10 ENSG00000143199	0.0288998	0.0280731	0.0174309	2.23453	0.191159	0.0257892	0.0558821	0.0295301	0.106689	0.0227862
ADCY2 ENSG00000078295	6.94485	8.2538	3.94021	0.0387053	0.104275	6.03751	2.00827	0.289063	1.09741	0.208355
ADCY3 ENSG00000138031	1.31864	0.376273	2.23863	1.0117	0.184054	0.0281097	2.19187	27.4796	4.99986	4.58114
ADCY4 ENSG00000129467	12.4139	2.39258	0.039725	1.58188	3.31564	0.563163	7.50172	1.50251	15.3017	3.83615
ADCY5 ENSG00000173175	219.11	116.524	0.0128849	1.23196	0.16441	2.99674	0.35219	7.1902	1.60231	0.128416
ADCY6 ENSG00000174233	6.49566	8.07036	20.9766	30.7326	3.6295	0.279647	8.28214	0.714537	16.2751	6.90782
ADCY7 ENSG00000121281	0.0372755	0.042514	0.216967	0.0629732	0.420585	0.206982	0.122363	8.21382	0.0029052	1.83109
ADCY8 ENSG00000155897	0.197685	0.00849958	0.0513751	0.299059	0.120806	0.0646193	0.0015657	0.177061	0.0310071	0.075498
ADCY9 ENSG00000162104	63.4489	2.70604	0.702305	3.39437	2.83536	1.17344	2.53662	0.423036	1.28363	0.286978
ADCYAP1 ENSG00000141433	0.0428053	0.0834896	0.0356098	0.0682981	0.0226085	0.000102778	0.0921028	0.0920057	0.507271	0.117125
ADCYAP1R1 ENSG00000078549	5.28615	0.2791	0.342532	0.00334828	0.0311419	0.824398	0.765163	0.867824	0.690889	0.150884
ADD1 ENSG00000087274	41.9645	7.97082	34.8757	0.458976	2.50362	5.78397	10.8393	45.538	11.2312	1.06006
ADD2 ENSG00000075340	0.021358	0.168568	1.15157	0.120624	0.151788	0.727439	1.6807	0.0300762	0.010498	0.12901
ADD3 ENSG00000148700	0.718387	0.169846	6.61729	2.35159	0.0738038	0.469379	4.50405	8.81275	9.4417	0.348112
ADGB ENSG00000118492	1.32019	0.380486	0.0727625	0.0171206	0.0295221	0.0848704	0.0398525	0.0875959	0.758127	0.00627735
ADGRA1 ENSG00000197177	0.00748264	0.103428	0.00642421	0.0204018	0.111107	0.00248821	0.0527078	0.0194452	0.00338563	8.58776e-05
ADGRA2 ENSG00000020181	180.718	31.9501	8.909	4.14727	0.690635	21.1368	1.06531	98.3473	0.955856	10.4722
ADGRA3 ENSG00000152990	1.22282	0.386508	3.13854	1.55401	1.47489	1.87779	3.23631	0.237496	0.292504	7.81631
ADGRB1 ENSG00000181790	0.472662	9.83739	5.78209	6.99507	0.0280275	0.411525	1.75417	0.0549265	0.000625347	0.525893
ADGRB2 ENSG00000121753	131.67	1.4691	0.0309203	5.29006	0.186933	25.6295	0.353835	1.82554	5.79384	0.018105
ADGRB3 ENSG00000135298	0.47538	0.00731674	0.0600853	1.11629	0.0442934	0.00157119	0.105499	1.05691	0.0510758	0.637826
ADGRD1 ENSG00000111452	6.06647	0.0813623	0.285209	0.00571071	0.101824	10.6868	0.308516	0.29461	0.249532	0.54072
ADGRD2 ENSG00000180264	5.96064	0.229065	6.93791	0.0403261	0.3099	0.00499932	0.0297882	0.0603395	0.165216	0.0802695
ADGRE1 ENSG00000174837	0.685461	0.0432604	0.0451237	0.0293509	0.075119	0.135572	0.0381602	0.159655	0.0425478	0.0695796
ADGRE2 ENSG00000127507	6.4271	0.165115	0.0667301	0.189645	3.94018	0.1976	0.145209	0.0243382	0.0443693	0.961979
ADGRE3 ENSG00000131355	0.103577	0.0304575	0.0842814	0.00043746	0.120257	0.332068	0.0380524	0.117069	0.0076959	0.0436737
ADGRE5 ENSG00000123146	133.61	28.6808	0.172263	6.44804	0.746074	0.158812	38.4393	15.2054	59.7556	0.957217
ADGRF1 ENSG00000153292	2.05832	0.0102182	0.198863	0.380396	0.47266	0.145118	11.5832	0.0388665	0.00227248	0.0740391
ADGRF2 ENSG00000164393	0.252015	0.0672706	0.00202507	0.108778	0.00792302	0.0591374	0.00031422	0.0892581	0.029386	0.0547895
ADGRF3 ENSG00000173567	0.0108767	0.213975	0.000225951	0.0553539	0.0358729	0.0110992	0.027573	0.0390303	0.0755806	0.048106
ADGRF4 ENSG00000153294	0.00138793	0.0770982	0.022958	0.0107335	0.170506	0.0280927	0.523026	0.169272	0.0651413	0.0120673
ADGRF5 ENSG00000069122	2.19654	0.359044	5.76528	1.3683	1.24202	0.325829	0.0119481	0.293293	1.42808	0.000773838
ADGRG1 ENSG00000205336	0.259992	0.0322083	23.4342	11.4305	39.0008	0.0627917	18.9795	1.47837	36.6237	15.928
ADGRG2 ENSG00000173698	0.0512765	0.062562	0.154377	0.17432	0.0758905	0.0389943	0.10933	0.00160113	0.327407	0.0739578
ADGRG3 ENSG00000182885	0.227006	0.0616482	0.0208295	0.144922	0.951362	0.0206895	0.0596055	0.389358	1.18339	0.213999
ADGRG4 ENSG00000156920	0.100899	0.00446279	0.0633158	0.124534	0.221013	0.0761106	0.00824318	0.0269996	0.0617442	0.0223571
ADGRG5 ENSG00000159618	1.27725	0.000216459	0.0130153	0.0254059	0.0922701	0.0209223	0.124411	6.04175	0.278992	0.28294
ADGRG6 ENSG00000112414	0.0503195	0.132071	0.664267	0.0223551	0.765814	0.128915	3.38789	0.241182	0.103808	0.0925979
ADGRG7 ENSG00000144820	0.0793801	0.0983333	0.115009	0.00636151	0.0783301	0.033704	0.0118198	0.313589	0.0379544	0.0788501
ADGRL1 ENSG00000072071	60.579	2.40585	2.17401	46.8029	0.944399	15.2478	12.3106	21.3255	13.1252	1.22727
ADGRL2 ENSG00000117114	4.56181	0.545273	27.7416	0.00125847	2.66412	1.28887	1.0171	37.9537	20.8089	11.3627
ADGRL3 ENSG00000150471	1.06639	0.336162	0.124396	0.371032	0.107056	0.209608	0.00548582	0.0145968	0.214088	0.110491
ADGRL4 ENSG00000162618	0.0126024	0.129703	0.269153	0.00569807	2.17126	0.0363492	0.395663	1.38521	19.0528	1.28891
ADGRV1 ENSG00000164199	0.0344394	0.00167525	0.522791	0.902201	1.33255	0.0992478	1.20551	0.338067	3.20141	2.15472
ADH1A ENSG00000187758	0.00383173	0.000875368	0.0185906	0.160334	0.0332941	0.0241102	0.0666527	0.0641621	0.0676753	0.000996589
ADH1B ENSG00000196616	11.1571	0.241204	0.0199361	0.450183	0.438954	1.16771	0.116234	0.172763	0.362692	0.0027407
ADH1C ENSG00000248144	1.13819	0.523898	0.0922409	0.769178	0.610763	0.0492763	0.348278	0.688643	0.312529	0.936345
ADH4 ENSG00000198099	0.571185	1.24714	0.0274496	0.146042	0.155902	0.307434	0.315493	0.0123632	0.024273	0.00873215
ADH5 ENSG00000197894	9.99742	4.41689	7.86974	30.9226	21.6486	105.04	13.4689	9.09406	2.27226	1.22894
ADH6 ENSG00000172955	1.13486	0.00206555	0.163755	0.583682	0.272749	0.0213117	0.163955	0.177367	0.126875	0.479374
ADH7 ENSG00000196344	0.0218911	0.0798798	0.0835373	0.161243	0.03916	0.301101	0.413449	0.12166	0.0567166	0.0736179
ADHFE1 ENSG00000147576	2.84378	1.49014	5.12112	0.795001	5.65991	0.0390709	3.58856	0.449073	4.20661	0.0719241
ADI1 ENSG00000182551	270.307	94.5346	137.746	173.101	103.434	50.6806	1.36574	5.21657	110.92	87.7108
ADIG ENSG00000182035	0.0781114	0.0210892	0.0714648	0.61269	0.152446	0.0589281	0.0801635	0.0454029	0.266932	0.00242206
ADIPOQ ENSG00000181092	4.72717e-08	0.144521	0.0995789	0.100944	0.0121592	0.0140812	0.00955596	0.16622	0.154281	0.0183689
ADIPOR1 ENSG00000159346	0.698321	0.814508	95.262	0.00404941	7.15705	3.6601e-08	17.004	0.391362	0.438995	10.1136
ADIPOR2 ENSG00000006831	0.244479	1.51744	0.878292	0.0643707	0.573722	8.75867	0.0745	0.669718	0.800189	10.7861
ADIRF ENSG00000148671	654.402	629.773	278.977	509.895	111.843	31.513	60.6852	179.252	419.59	5.44919
ADK ENSG00000156110	0.38564	0.472249	6.32469	0.150301	0.104315	6.24406	2.37518	0.17273	0.805733	3.93436
ADM ENSG00000148926	0.52018	0.288675	0.0018958	0.423077	0.519612	0.417276	7.93797	0.152813	4.55532	0.084731
ADM2 ENSG00000128165	0.242487	13.475	1.44113	0.611795	1.7706	1.43735	0.295027	2.2961	0.637374	5.76782
ADM5 ENSG00000224420	0.699632	2.36943	0.0239078	0.12292	0.20618	0.158931	0.0066838	0.679235	5.68927	0.235783
ADNP ENSG00000101126	25.3151	113.529	10.2029	20.0274	27.8991	29.82	0.13836	1.77541	0.873283	14.5003
ADNP2 ENSG00000101544	15.8217	0.450253	29.9939	1.27681	0.775618	3.44052	2.85131	0.00794074	3.04168	0.521889
ADO ENSG00000181915	6.90898	0.361081	4.32762	0.255281	0.649929	1.03408	1.68896	1.23066	4.96739	5.30293
ADORA1 ENSG00000163485	0.834349	5.24297	0.0047116	0.84243	0.434406	0.225962	0.0433646	1.4716	0.667631	0.0142764
ADORA2A ENSG00000128271	0.0330874	0.145892	0.0163572	0.0198214	0.00838869	0.0506511	0.297509	0.0316095	0.0097436	0.16423
ADORA2B ENSG00000170425	0.0436308	0.000156541	0.121638	0.071833	0.130626	0.15498	2.12497	0.28541	0.157903	0.00456894
ADORA3 ENSG00000282608	0.848934	0.37646	0.0198516	0.0371168	0.0719789	3.28265	0.248527	0.744389	0.361116	0.954768
ADPGK ENSG00000159322	0.0087353	0.778821	33.286	0.127166	21.3852	0.198303	4.21332	2.78551	0.200046	29.9955
ADPRH ENSG00000144843	1.1982	3.29428	0.0161041	11.9641	0.0180486	0.191295	0.552229	2.56576	1.63721	0.905333
ADPRHL1 ENSG00000153531	1.03965	18.5757	0.279359	1.18801	0.0829022	0.273262	1.04821	0.17446	6.72073	5.67207
ADPRHL2 ENSG00000116863	6.11101	14.9637	2.59149	0.690779	26.2107	9.76468	4.88058	0.725907	1.85746	10.0594
ADPRM ENSG00000170222	0.0169814	0.0860623	3.99731	0.114482	0.181413	2.25239	1.32444	0.551355	0.0718279	0.715222
ADRA1A ENSG00000120907	28.0366	0.275592	0.0558441	0.0197197	0.0105415	0.0728754	0.134797	0.395922	0.0634765	0.39051
ADRA1B ENSG00000170214	0.0015509	0.0567837	0.0577483	0.00538681	0.0165918	0.00197105	0.0614677	0.0909017	0.0575813	0.207462
ADRA1D ENSG00000171873	0.619963	0.203901	0.119882	0.232978	0.0194902	5.22168	0.146949	0.794738	0.00777626	0.968711
ADRA2A ENSG00000150594	0.807853	0.00160413	0.0236534	0.319018	0.807528	2.35898	0.106716	0.0165991	18.5466	7.54961
ADRA2B ENSG00000274286	0.0687601	1.93576	0.101993	0.479368	0.00493951	0.0234452	1.48223	0.215809	0.0607346	0.0841025
ADRA2C ENSG00000184160	1.98458	1.35806	0.649165	0.00241765	0.631008	10.225	0.0377796	0.996449	0.306107	82.6388
ADRB1 ENSG00000043591	0.517223	0.708498	3.32251	0.193046	1.52715	0.0470795	0.130854	0.163643	2.61971	3.4132
ADRB2 ENSG00000169252	0.75758	0.190087	5.61275	0.16011	5.5591	14.9128	3.01277e-05	10.7072	11.956	0.140348
ADRB3 ENSG00000188778	11.3376	1.57721	0.278965	0.246453	0.0504655	0.777009	0.107753	0.715817	0.279161	0.0236963
ADRM1 ENSG00000130706	8.18902	12.3307	0.658973	43.4233	6.6654	13.0221	7.03922	14.0253	2.66529	1.11155
ADSL ENSG00000239900	1.74859	14.7318	1.73681	0.0689365	0.372163	28.9197	1.01141	0.106428	0.0471747	0.440514
ADSS ENSG00000035687	0.215306	1.75106	11.712	0.0444189	2.58807	1.08721	1.9657	3.14988	3.82432	4.69198
ADSSL1 ENSG00000185100	8.71964	17.8915	0.235988	0.100386	0.339231	0.648744	0.704342	1.02054	0.304873	1.62376
ADTRP ENSG00000111863	0.3759	0.0435289	0.00140909	0.0942817	0.136414	0.135319	0.174685	0.29705	2.06469	0.0232051
AEBP1 ENSG00000106624	976.222	2543.59	0.473149	1.26264	83.6442	0.56774	5.97046	2.47035	68.6363	0.4571
AEBP2 ENSG00000139154	1.93546	0.427945	7.60937	5.05295	4.03118	0.148993	5.73086	0.264324	4.50851	3.14406
AEN ENSG00000181026	7.98033	20.503	0.063976	2.06531	1.97239	8.31902	12.4162	11.4643	0.327263	6.75598
AES ENSG00000104964	1018.82	196.92	155.891	784.035	223.571	0.27965	192.66	223.33	78.6218	20.5925
AF011889.5 ENSG00000241489	0.010791	2.14586	0.0120455	0.125441	0.0541753	0.197194	0.00212728	0.0338019	0.834285	0.0198189
AF111168.1 ENSG00000280308	0.0776644	0.063907	0.0218452	0.00399874	0.0357692	0.0267267	0.0129687	0.0180399	0.045781	0.0328247
AF131216.1 ENSG00000280273	0.0563793	0.0481057	0.102935	6.80788e-05	0.0574824	0.0643062	0.0129075	0.00951479	0.0176813	0.0308813
AF165138.7 ENSG00000243440	0.00867404	0.0658508	0.00358077	0.0943584	0.00390413	0.0763142	0.0173846	0.0478254	0.00193742	0.124039
AFAP1 ENSG00000196526	5.86721	0.67991	0.200257	0.635441	0.0730078	0.411782	0.537655	14.5061	2.14625	0.2444
AFAP1L1 ENSG00000157510	0.0788735	29.1596	2.80424	0.0147204	0.425553	0.0306722	0.0787959	0.691487	0.48887	0.389264
AFAP1L2 ENSG00000169129	6.47204	0.441946	1.81111	0.881653	0.483707	0.0875327	0.274153	1.055	5.07155	0.130063
AFF1 ENSG00000172493	0.209865	2.19159	11.7991	0.0387749	5.00624	0.498775	0.460638	0.712876	13.802	6.84449
AFF2 ENSG00000155966	0.422914	0.383712	0.0716949	0.222387	0.204225	0.0496064	0.1409	0.52556	0.245803	4.67448e-05
AFF3 ENSG00000144218	0.057135	0.607301	11.634	0.109842	8.70799	0.190098	0.0526202	0.554383	0.0766472	5.49068
AFF4 ENSG00000072364	10.7158	1.19334	7.51885	0.0261712	6.39524	0.570659	10.6296	5.2431	1.44704	4.50637
AFG3L2 ENSG00000141385	1.84486	0.231415	9.62925	25.0048	26.3742	0.114174	20.2221	0.130049	8.29691	5.09568
AFM ENSG00000079557	0.0719104	0.178307	0.089766	0.0353774	1.19209e-05	0.0564605	0.0188944	0.0590429	0.0791361	0.512372
AFMID ENSG00000183077	0.290552	11.2171	9.66012	6.96552	9.65482	1.75311	7.01876	1.40341	1.65016	9.21791
AFP ENSG00000081051	0.459807	0.0391408	0.441765	0.0635543	0.117311	0.113549	0.226773	0.037386	0.258892	0.0380955
AFTPH ENSG00000119844	0.112482	0.207417	13.5753	0.133082	2.2223	0.0802818	1.48449	16.3778	0.7468	7.54278
AGA ENSG00000038002	0.308738	0.057714	0.0295483	1.30628	0.00372537	3.63773	1.66944	0.44901	0.979293	2.04066
AGAP1 ENSG00000157985	0.507347	0.179759	0.755105	0.990684	0.12564	3.16897	6.26231	0.0796725	1.82561	0.239933
AGAP14P ENSG00000279058	0.168933	0.0639	0.418505	0.0155907	0.527878	0.0231535	0.0468208	0.306261	0.937233	0.0508439
AGAP2 ENSG00000135439	1.235	1.92382	0.258186	1.05305	0.017811	3.84834	1.9986	1.22989	4.61053	0.0652246
AGAP3 ENSG00000133612	2.26949	2.56799	9.60011	37.3466	7.37625	8.82097	19.5462	63.9269	9.85946	2.266
AGAP4 ENSG00000188234	1.42159	0.327219	4.45346	2.1038	0.199544	0.642505	0.475842	3.38472	2.05615	1.84859
AGAP5 ENSG00000172650	0.900197	0.0144719	0.0151242	0.0423498	0.0988031	0.0542851	0.0874187	0.547903	2.8983	0.0391471
AGAP6 ENSG00000204149	0.24162	0.0519343	1.56897	0.626018	13.0784	0.107077	1.66139	10.9999	2.92994	1.12455
AGAP9 ENSG00000204172	1.41807	0.803906	2.40787	0.484959	0.319044	0.835958	0.226897	14.0166	0.510647	0.148399
AGBL1 ENSG00000273540	0.354532	0.00571215	0.0593456	0.0271774	0.00237043	0.0434471	0.107053	0.204566	0.0643694	0.0156051
AGBL2 ENSG00000165923	0.411764	0.0148045	0.0573234	0.107439	0.233801	0.0854121	0.0823755	10.1929	0.169797	0.00130916
AGBL3 ENSG00000146856	0.0625771	0.208807	5.88873	0.165343	0.0830579	0.0653141	0.0695106	0.967	0.0969908	0.138904
AGBL4 ENSG00000186094	0.0987602	0.0743227	0.0333663	0.000279622	0.0337644	0.747076	0.0859664	1.60588	0.255685	0.149677
AGBL5 ENSG00000084693	24.3861	47.6031	3.46894	6.11929	18.7257	0.00250158	13.2205	0.751247	7.17923	0.259158
AGER ENSG00000204305	0.155117	0.416298	0.0582786	1.90002	0.685866	8.93334	5.7216	0.12879	11.9068	0.0546238
AGFG1 ENSG00000173744	0.184894	0.478792	2.72583	0.752072	1.54915	0.813564	1.27226	12.4813	0.325772	0.55355
AGFG2 ENSG00000106351	0.025252	1.18411	6.57301	12.6564	5.0969	0.0426773	5.24506	9.96828	15.8987	3.51276
AGGF1 ENSG00000164252	1.51438	0.139838	7.52611	0.972511	0.166995	0.0327252	2.80234	0.247488	0.0879664	1.681
AGK ENSG00000006530	0.0141177	1.68836	3.27372	0.0103219	0.292289	0.690508	0.440833	0.249862	2.21426	0.213288
AGL ENSG00000162688	0.0258477	1.50812	9.35259	0.224749	1.08333	0.0288195	2.20464	3.90141	1.29701	1.27452
AGMAT ENSG00000116771	0.013754	0.0775691	0.188373	0.0335728	0.00225288	1.2961	0.00844106	0.104949	0.0404614	0.0313797
AGMO ENSG00000187546	0.0393835	0.0845574	0.0692468	0.00542358	0.028299	0.12803	0.0381815	0.107409	0.0343157	0.0226921
AGO1 ENSG00000092847	0.0176966	4.37253	5.07608	16.1154	3.98006	13.8432	8.85735	1.73788	1.0008	0.343346
AGO2 ENSG00000123908	6.52509	10.5542	12.3708	2.85329	0.895624	0.362307	8.97764	4.90418	8.4045	0.471777
AGO3 ENSG00000126070	0.317247	3.81395	4.07027	1.13961	0.101227	1.50406	0.27231	38.0584	2.89778	3.37512
AGO4 ENSG00000134698	9.92135	0.00433496	1.2064	0.374916	0.211584	3.85396	0.111621	0.0813192	6.57868	1.17293
AGPAT1 ENSG00000204310	107.652	300.625	30.1404	5.75535	8.71186	2.73569	19.0888	0.797669	7.99106	1.91034
AGPAT2 ENSG00000169692	11.0648	55.7858	12.6095	167.01	0.359177	0.527445	4.90855	30.0069	147.953	25.7139
AGPAT3 ENSG00000160216	3.50358	1.69735	15.5061	25.3106	6.30975	8.06185	11.9538	0.793248	6.16553	6.95843
AGPAT4 ENSG00000026652	3.06987	27.6697	2.0856	1.47555	0.259035	0.090315	0.0309005	49.5182	1.96469	0.0662607
AGPAT5 ENSG00000155189	0.225342	1.39126	0.251054	0.621711	2.30291	0.138298	0.195072	1.91299	2.85135	1.25976
AGPS ENSG00000018510	4.01134	1.65049	0.349851	0.101556	0.206729	0.0158331	2.96928	1.29057	0.581855	0.160972
AGR2 ENSG00000106541	0.0348072	0.858114	79.8314	1.27844	54.5068	0.0586604	72.2128	0.448419	1.3922	85.5073
AGR3 ENSG00000173467	0.000226258	0.5021	4.88844	0.0197261	0.0250747	0.0508456	12.8827	0.0543344	0.514403	5.10229
AGRN ENSG00000188157	1.07996	1.80948	19.7292	52.7947	11.7011	0.288942	29.365	0.937697	12.3706	19.1182
AGRP ENSG00000159723	0.00194967	0.14924	0.0341367	0.114766	0.0808349	0.0665176	0.160039	0.00671019	0.0829753	0.0158489
AGT ENSG00000135744	0.537034	41.4297	10.2018	0.338437	1.76305	0.401557	0.561667	13.6923	0.00170902	0.286424
AGTPBP1 ENSG00000135049	0.0920497	0.0648313	1.10126	0.321182	0.0751137	0.0856812	2.11706	0.042146	0.0578909	0.288877
AGTR1 ENSG00000144891	3.95733	1.32597	4.02875	0.0222548	0.0239341	0.661912	0.069666	0.0169183	0.540477	3.83259
AGTRAP ENSG00000177674	2.21813	25.1926	38.3358	242.749	142.083	62.5303	1.71802	5.48937	1.53263	0.950619
AGXT ENSG00000172482	0.00616127	0.018706	0.0157559	0.0329365	0.0230299	0.0120166	0.136373	0.206874	0.0616644	0.12192
AGXT2 ENSG00000113492	0.213728	0.0169172	0.200792	0.124413	0.0727966	0.0320624	0.080435	0.293398	0.367399	0.0852356
AHCTF1 ENSG00000153207	0.534693	5.40339	20.1251	0.201416	1.30001	0.484727	6.38009	6.77215	0.203755	2.62278
AHCY ENSG00000101444	5.12499	72.093	0.148849	7.56525	19.2753	87.2729	3.16667	3.96911	3.91518	0.205152
AHCYL1 ENSG00000168710	3.70003	90.5566	20.812	7.92207	9.51963	0.389266	21.6851	57.5184	14.0373	6.65129
AHCYL2 ENSG00000158467	0.113642	0.393566	0.56142	2.35202	2.56201	0.0213739	3.91203	0.580703	1.42786	1.75397
AHDC1 ENSG00000126705	9.15072	7.8109	1.66862	20.27	13.0376	4.92173	3.21465	37.4368	14.8775	1.56663
AHI1 ENSG00000135541	25.814	0.139859	17.1516	9.01843	12.542	36.9714	3.50222	13.1881	1.65863	13.4656
AHNAK ENSG00000124942	140.958	67.362	100.235	5.72138	57.3832	1.50152	212.277	97.3734	101.245	50.6537
AHNAK2 ENSG00000185567	155.883	183.341	0.530865	0.148222	0.0637855	0.106047	0.144492	0.369254	2.07736	0.288931
AHR ENSG00000106546	0.0857577	0.0885601	0.0241644	0.038964	3.20266	0.347001	15.9819	7.12765	8.38354	0.054121
AHRR ENSG00000063438	0.00407384	0.140611	0.176449	0.168877	0.119566	0.0582076	1.06712	0.117997	0.131676	0.0862536
AHSA1 ENSG00000100591	24.9808	3.42508	11.1288	42.0828	5.01825	10.5605	4.34255	0.918252	1.51256	7.50207
AHSA2 ENSG00000173209	18.0939	0.500494	11.6356	0.0731896	8.15186	0.00137593	1.91862	30.6086	1.12991	0.289888
AHSG ENSG00000145192	0.76867	0.190755	0.0714421	0.023317	0.0679157	0.0065304	0.00475757	0.0002369	0.330592	3.68192e-05
AHSP ENSG00000169877	0.373956	0.517398	0.17302	0.0718233	0.0436315	0.0668592	0.084155	0.0891563	0.000173495	0.0139152
AICDA ENSG00000111732	0.174571	0.154621	0.000372488	0.00768003	0.126416	0.0192181	0.0116489	0.0262221	0.000133597	0.0276468
AIDA ENSG00000186063	0.613852	0.0132313	4.13009	0.183196	3.93401	1.21112	0.222086	0.74213	2.4239	0.00955235
AIF1 ENSG00000204472	25.2687	11.2687	0.0587651	0.491089	1.90355	14.072	0.490437	10.0945	11.7598	0.000457346
AIF1L ENSG00000126878	2.3597	1.53346	0.11382	9.56667	0.581893	0.27975	0.62772	0.577561	0.000346613	0.440106
AIFM1 ENSG00000156709	0.256967	18.5798	3.76325	12.2156	34.7607	9.42016	7.68777	0.325557	3.92775	0.926044
AIFM2 ENSG00000042286	21.7214	75.1101	0.16979	5.60449	0.189559	4.00528	6.36263	2.38259	5.51538	1.32815
AIFM3 ENSG00000183773	1.31073	0.0360409	0.0738853	0.111837	1.77498	0.0189495	4.97702	0.237158	0.117495	0.000399407
AIG1 ENSG00000146416	34.2084	15.8846	19.4814	23.9448	3.32218	2.04005	2.98556	34.9597	8.13016	7.32116
AIM1 ENSG00000112297	0.00739127	0.223551	10.3842	2.14924	5.70109	0.359871	2.44475	0.193332	0.466634	4.11243
AIM1L ENSG00000176092	0.080041	0.186005	0.031845	0.0433636	0.0358521	0.0233294	2.77597	0.0525984	0.416369	0.0058177
AIM2 ENSG00000163568	0.264453	0.0118764	0.0485981	0.0889553	0.00841953	0.00711346	0.0099074	0.182154	0.615208	0.114832
AIMP1 ENSG00000164022	12.4365	0.0833699	0.295919	8.97094	2.44043	11.5018	6.38317	2.87933	2.99288	11.0866
AIMP2 ENSG00000106305	0.120445	1.45229	1.47883	0.15404	5.82733	9.35433	0.350478	0.805853	0.596228	0.0377954
AIP ENSG00000110711	317.602	1.60445	8.90368	92.7245	21.8946	0.194771	5.9916	34.0434	34.3032	1.33286
AIPL1 ENSG00000129221	2.94676	0.0519411	0.228643	0.0487008	0.0117635	0.194834	0.00520064	0.000330461	0.486375	0.199434
AIRE ENSG00000160224	0.0954245	0.000303301	0.0483031	0.0273912	0.2755	0.00405079	0.0571497	0.0598013	0.0160396	0.0409585
AJ239318.1 ENSG00000280108	0.0015397	0.0205474	0.00083403	0.114194	0.0299583	0.0546059	0.0870221	0.0155777	0.0435926	0.0364627
AJAP1 ENSG00000196581	0.549045	0.163153	0.182384	0.167258	0.325752	0.188615	0.0903655	5.05883	0.029598	0.109056
AJUBA ENSG00000129474	1.61931	0.0731921	0.237291	1.29852	6.1485	0.211159	9.0474	3.2116	4.70546	0.216223
AK1 ENSG00000106992	40.7676	77.5911	6.10896	1.81997	4.3548	0.808899	1.07068	9.25241	15.421	0.0245944
AK2 ENSG00000004455	0.150586	0.0704096	5.4735	1.13134	44.8184	36.6077	41.0049	0.243231	45.3513	13.4635
AK3 ENSG00000147853	9.78509	0.437627	6.92171	2.04606	6.9903	1.03824	7.67896	32.1346	2.30785	3.71891
AK4 ENSG00000162433	30.9404	0.273563	16.5307	0.0890023	1.57675	0.021784	0.0927324	0.0384911	0.302552	0.0296195
AK5 ENSG00000154027	0.0626867	0.0690936	0.0890682	0.0581285	0.160641	2.96498	0.0210076	0.0461585	0.0269044	0.0216661
AK6 ENSG00000085231	0.333697	0.631946	4.01762	5.22189	0.537429	0.405315	5.45318	1.44127	0.964252	0.406536
AK7 ENSG00000140057	0.0786777	0.731727	0.432385	0.0130651	0.0500353	0.119911	0.612891	0.371694	0.322952	0.0896183
AK8 ENSG00000165695	0.601813	9.52661	0.325169	0.311621	1.71947	8.53991	0.245704	0.199738	0.784299	0.0134145
AK9 ENSG00000155085	0.0743309	0.141351	0.0448325	7.33839	0.208464	0.0709153	0.409411	0.224987	0.0647652	1.0477
AKAP1 ENSG00000121057	37.9066	120.621	27.1363	31.8569	44.6716	6.5443	9.65226	0.962953	3.48365	51.6975
AKAP10 ENSG00000108599	0.122232	0.746966	5.19704	2.25132	15.1681	0.421653	1.00135	2.95766	1.57573	0.420019
AKAP11 ENSG00000023516	1.39868	0.352591	7.46336	0.309804	3.47905	1.88595	3.81708	0.401522	22.6169	2.85437
AKAP12 ENSG00000131016	27.5906	1.6772	0.000583237	0.112358	0.496934	0.466057	5.67618	4.84926	10.9999	1.9717
AKAP13 ENSG00000170776	45.0096	2.22693	9.98849	0.862061	7.69256	1.35516	3.0536	12.8193	3.54194	7.21527
AKAP14 ENSG00000186471	0.0364181	0.0145144	0.00153989	5.67264e-06	0.0817427	0.0157428	0.0990073	0.000353447	0.0466941	0.000633496
AKAP17A ENSG00000197976	0.161403	2.25346	10.9567	7.58373	3.36533	0.278081	4.21208	2.08268	1.95343	4.67653
AKAP3 ENSG00000111254	0.375547	0.455882	0.01093	0.227706	1.60133	0.116993	0.976678	0.00480849	0.552736	1.69352
AKAP4 ENSG00000147081	0.0229773	0.0383155	0.0404925	0.0503771	0.00382431	0.000475006	0.0202061	0.445156	0.00237003	0.0233521
AKAP5 ENSG00000179841	0.542548	0.143547	0.00171316	0.187302	0.0393914	0.0785027	0.0915237	0.215933	0.0274714	0.0632281
AKAP6 ENSG00000151320	1.00497	1.05609	0.328581	0.0714755	0.0347645	0.0206659	0.477608	0.220975	0.0316874	0.180196
AKAP7 ENSG00000118507	0.201377	0.00176381	1.74482	0.113039	0.254113	0.230854	0.0724989	1.62448	0.214442	1.98904
AKAP8 ENSG00000105127	0.526769	25.9776	0.55771	1.26322	5.91136	30.594	8.08768	0.199243	0.97205	0.312261
AKAP8L ENSG00000011243	90.3997	29.9618	29.1887	459.153	42.5883	6.60504	46.5102	63.2847	5.4876	28.6838
AKAP9 ENSG00000127914	2.92781	0.383098	15.1447	11.7233	10.192	8.99882	3.32638	3.71621	15.8209	14.2598
AKIP1 ENSG00000166452	0.424642	18.6565	0.489316	5.08099	21.2725	14.4574	2.41722	37.9472	0.656286	0.0765134
AKIRIN1 ENSG00000174574	9.93117	1.30482	4.40622	0.236302	11.704	6.22289	6.30202	6.55292	1.33654	1.41163
AKIRIN2 ENSG00000135334	1.35343	1.3409	5.03822	0.0682091	0.318936	0.593672	1.39809	0.00290563	5.68781	0.0775135
AKNA ENSG00000106948	2.67048	0.269798	0.506587	2.21901	0.176368	8.48295	2.99675	67.2054	38.6387	7.5306
AKNAD1 ENSG00000162641	0.194912	0.00218505	0.015016	0.19974	0.0811063	0.0397524	0.000645451	1.98477	0.15438	0.0077553
AKR1A1 ENSG00000117448	0.00328016	96.6614	16.8311	0.952132	21.7273	31.8186	2.78049	0.0715618	1.56235	1.75722
AKR1B1 ENSG00000085662	41.6732	187.607	0.118244	0.134341	18.5831	37.2161	0.525285	11.4222	0.712578	3.74257
AKR1B10 ENSG00000198074	0.022157	0.19963	0.00318427	0.053282	0.0348835	0.00581976	0.00643955	0.00305855	0.0165082	0.0514316
AKR1B15 ENSG00000227471	0.0189111	0.037852	0.156923	0.0048563	0.0145422	0.0371048	0.0395368	0.110268	0.164545	0.0594863
AKR1C1 ENSG00000187134	77.4574	53.4655	0.0700296	1.62952	0.59877	0.992062	1.57821	3.17507	2.12153	0.368132
AKR1C2 ENSG00000151632	28.8036	79.1479	0.374444	0.42062	3.58111	0.54844	9.62028	1.03316	0.807517	0.0969799
AKR1C3 ENSG00000196139	0.0508622	17.3283	0.0460495	0.839336	0.434393	0.311848	1.81782	0.0196149	0.567066	0.0558236
AKR1C4 ENSG00000198610	4.41832e-05	0.131679	0.151941	5.22582e-05	0.0182103	0.00296086	0.0967451	9.61713e-05	0.163139	0.0159359
AKR1D1 ENSG00000122787	0.372808	0.516468	2.08928e-05	3.11658e-15	0.107243	0.00252503	0.12328	0.300108	0.531107	0.11052
AKR1E2 ENSG00000165568	1.96961	0.675234	0.0192108	0.374139	0.0822699	0.0639412	0.00867738	0.363695	0.236679	0.0300505
AKR7A2 ENSG00000053371	7.29608	73.7492	1.4117	1.80787	4.12528	60.91	1.45911	12.4878	2.07631	17.1496
AKR7A3 ENSG00000162482	0.437733	0.197651	0.420954	0.259391	0.160636	0.353153	0.177495	2.86402	0.438703	0.355184
AKR7L ENSG00000211454	0.964925	0.0111016	0.00304507	0.268179	0.0106196	0.172764	0.0601806	0.0174214	2.24061	0.00721878
AKT1 ENSG00000142208	231.149	32.3328	95.3856	61.039	28.2589	13.118	74.2635	69.1033	9.7684	35.1498
AKT1S1 ENSG00000204673	66.1693	215.577	17.0257	145.516	30.1231	0.0379378	3.05566	94.1081	133.746	1.21317
AKT2 ENSG00000105221	125.075	18.0168	104.521	61.0132	27.8971	1.24766	17.7115	31.7323	45.0752	24.8392
AKT3 ENSG00000117020	5.4491	56.8529	9.99709	0.306313	6.22734	1.01211	0.354385	25.2295	0.752672	33.6626
AKTIP ENSG00000166971	9.63132	0.857011	14.895	0.145443	3.18301	3.7895	0.248415	1.28253	1.07318	0.0158688
AL023806.1 ENSG00000280184	0.245274	0.00699396	0.00660494	0.000683237	0.0133061	0.0745627	0.151874	0.02222	0.0772473	0.0147594
AL049794.1 ENSG00000280240	0.0129797	0.5942	0.547116	0.240804	0.00160986	0.0150986	0.0756652	0.0446161	0.126683	0.0106168
AL049872.1 ENSG00000279963	0.0266957	0.190118	0.0588599	0.0599035	0.0605236	0.0235125	0.000669668	0.10202	0.0231059	0.0287509
AL133475.1 ENSG00000281602	0.037334	0.0443942	0.0396148	0.0161551	0.000115197	0.045775	0.0142929	0.10299	0.0795943	0.00853143
AL135745.1 ENSG00000279654	0.00651141	0.0771577	0.0151499	0.00146209	0.0767534	0.00420848	0.00329768	0.0175212	0.148671	0.0623227
AL135787.1 ENSG00000283263	0.00605382	0.0860785	0.0898617	0.0452705	0.118393	0.00592809	0.0375385	0.0914356	0.0578086	0.0300424
AL354828.1 ENSG00000279282	0.187996	0.0198037	0.0141998	0.139938	0.197683	0.00440394	0.0610431	0.00326639	0.0827893	0.00583304
AL354828.2 ENSG00000280175	0.554599	0.631497	0.0562041	0.287772	0.0592842	0.00446979	0.0104934	0.036924	0.0202627	0.114009
AL356053.1 ENSG00000150076	1.52905e-06	0.508983	0.336715	0.0100361	0.573718	0.0282801	0.203502	0.562736	0.261152	0.0156803
AL356289.1 ENSG00000279096	0.052741	0.0342024	0.00172041	0.0247201	0.00273174	9.8261e-05	0.0123852	0.0950596	0.0322917	0.00242785
AL356585.1 ENSG00000279081	0.113798	8.98463	0.0462024	0.0491645	0.0924444	0.0406325	0.0935345	0.0111062	0.0620047	0.00368723
AL357140.1 ENSG00000280113	0.00320738	0.00908231	0.0590496	0.00059634	0.00704463	6.05285e-05	0.00556071	0.0513347	0.0205023	0.0303105
AL358852.1 ENSG00000278899	0.404043	0.262517	0.000177028	0.0221247	0.391315	0.410229	0.341678	0.0702813	0.0884524	0.0129296
AL365181.1 ENSG00000280316	0.247229	0.0301679	0.114614	0.256088	0.0382512	0.381188	0.164893	1.8266	0.00958605	0.106445
AL513523.2 ENSG00000279767	8.61412	0.29782	1.67688	0.0312235	5.60595	0.655062	0.306951	7.03318	2.47934	0.621872
AL589743.1 ENSG00000279508	0.74711	0.295925	8.81961	39.0472	20.0599	0.185329	0.79304	0.348985	0.221967	0.143127
AL590235.1 ENSG00000280230	0.0308482	0.170124	0.00746134	0.0374811	0.164628	0.0195583	0.000910052	0.0224811	0.113706	0.000336526
AL645922.1 ENSG00000279546	0.0776794	0.185661	0.116584	0.0808357	0.249734	0.0346566	0.00403379	0.0021785	0.0628952	0.00255839
ALAD ENSG00000148218	0.190394	0.580134	3.11293	0.245672	10.5786	4.50396	10.2471	25.0741	0.360725	0.0450891
ALAS1 ENSG00000023330	7.68492	2.06119	0.465185	0.0731285	0.157688	9.38111	5.32651	0.600107	2.24626	8.94031
ALAS2 ENSG00000158578	0.00447344	0.00234894	0.149533	0.0108987	0.117464	0.113791	0.0153954	0.00372973	0.00211607	0.0243728
ALB ENSG00000163631	0.220284	0.170668	1.38815	0.135678	0.039783	0.202843	0.0313065	0.134095	0.172049	0.509566
ALCAM ENSG00000170017	1.50212	0.0299282	14.2824	0.335589	3.20945	0.0319705	8.72561	0.157486	4.44014	7.13142
ALDH16A1 ENSG00000161618	69.1314	46.4959	1.89261	55.6848	4.21201	2.01447	1.29551	1.94491	1.64566	66.4749
ALDH18A1 ENSG00000059573	1.69915	15.6195	9.37412	1.00018	22.1195	93.2354	1.48085	24.7209	1.77866	2.96653
ALDH1A1 ENSG00000165092	11.499	0.872531	0.443007	6.17734	7.32301	2.25756	0.487687	77.2631	1.09729	1.36184
ALDH1A2 ENSG00000128918	1.00926	2.29508	0.121604	1.05069	0.0023099	16.7843	0.108115	0.307558	0.0262904	7.98794
ALDH1A3 ENSG00000184254	1.26775	1.36076	15.9808	25.1212	11.5991	0.215748	12.9176	0.0838971	2.95951	9.50514
ALDH1B1 ENSG00000137124	212.243	169.82	11.0618	0.213442	0.789099	1.49778	0.542896	2.03192	0.0854307	0.627196
ALDH1L1 ENSG00000144908	2.29402	4.28687	0.813886	71.8647	12.1226	0.761376	14.9777	17.1659	0.1596	0.368162
ALDH1L2 ENSG00000136010	18.0101	0.159002	0.00104037	0.125234	0.271574	0.205633	1.35234	0.0389631	0.139332	0.131393
ALDH3A1 ENSG00000108602	0.00637164	0.0799669	2.61887	0.0654091	0.154711	0.635838	4.06341	0.139381	0.0535358	0.963151
ALDH3A2 ENSG00000072210	26.666	28.4667	13.769	4.48211	36.7941	0.923759	17.1947	1.91575	2.00234	1.26387
ALDH3B1 ENSG00000006534	10.056	31.2894	0.155098	0.180547	1.54223	1.0027	0.627325	3.32384	4.17066	0.423347
ALDH3B2 ENSG00000132746	0.264612	0.974722	0.114268	0.0866342	0.0751811	1.75472	7.83062	0.529366	0.0247271	6.06813
ALDH4A1 ENSG00000159423	43.726	13.6229	119.051	44.8195	24.4701	0.782055	0.60457	5.45006	0.719497	0.60951
ALDH5A1 ENSG00000112294	0.809704	2.27377	5.33494	0.149046	2.44842	0.306678	0.363006	17.461	0.389955	0.268186
ALDH6A1 ENSG00000119711	0.185944	0.938367	17.0257	0.182218	3.2613	0.255513	0.16295	17.9701	5.46833	1.97291
ALDH7A1 ENSG00000164904	3.32357	6.15341	32.8926	8.464	22.7772	11.4217	4.3086	24.3318	15.521	3.60117
ALDH8A1 ENSG00000118514	0.112027	5.07913	0.223263	0.0611795	0.0275881	0.064976	0.00425737	0.125385	0.140894	0.0823032
ALDH9A1 ENSG00000143149	1.80083	2.04042	9.82068	22.0446	3.464	23.0872	0.8922	4.02351	0.86075	0.000596853
ALDOA ENSG00000149925	1128.9	496.571	95.9143	138.922	189.315	0.25146	188.474	102.229	69.9493	44.7908
ALDOB ENSG00000136872	0.106584	0.604003	0.0148536	0.202056	0.0601182	0.0633542	0.0248705	0.184293	0.111374	0.150025
ALDOC ENSG00000109107	0.765667	58.5971	8.14631	4.66402	0.661624	2.04247	0.111759	24.6906	0.429032	4.12527
ALG1 ENSG00000033011	9.92182	16.9574	7.67244	4.06528	3.15328	0.010673	0.221477	1.51927	1.5088	4.6296
ALG10 ENSG00000139133	0.20631	0.893802	0.710972	0.117856	0.086569	0.311801	0.0123565	0.400258	0.162698	0.025108
ALG10B ENSG00000175548	0.810238	0.701088	0.318736	0.398222	0.298557	3.56329	0.123973	0.430631	0.267692	0.713209
ALG11 ENSG00000253710	1.06308	0.0290949	0.0669728	0.0298926	0.334086	0.145242	0.385435	0.480801	0.207281	0.00735797
ALG12 ENSG00000182858	54.292	61.4639	34.3855	18.8748	3.35065	3.24653	12.8729	0.694524	6.88947	8.98247
ALG13 ENSG00000101901	0.180912	0.680974	8.54676	0.233809	11.2652	3.13399	3.57594	0.137948	0.5621	0.129793
ALG14 ENSG00000172339	3.87987	1.17744	5.75764	0.0378532	1.07452	1.36622	0.0905432	2.81304	3.61822	1.9582
ALG1L ENSG00000189366	0.0883	15.3819	0.127053	0.0734299	0.0419483	0.265767	0.720439	0.0480345	0.798272	0.0970175
ALG1L2 ENSG00000251287	0.103904	0.0360479	0.104168	0.002573	0.0671571	0.109829	0.213653	0.159016	0.110013	0.0257114
ALG2 ENSG00000119523	2.05218	0.14143	16.1163	6.79652	0.121529	6.29491	1.25168	4.4061	1.51697	1.21084
ALG3 ENSG00000214160	9.68868	66.4351	4.18316	21.9113	100.944	2.19056	17.7094	10.1226	10.0376	1.74568
ALG5 ENSG00000120697	0.0461119	0.802573	5.28841	10.3923	0.796504	2.28177	0.019256	0.942267	1.394	1.50205
ALG6 ENSG00000088035	0.790313	0.0397569	2.15398	0.378802	0.473834	1.01943	1.34172	4.705	0.549076	0.676666
ALG8 ENSG00000159063	0.15881	0.0726333	0.430309	0.147815	0.475882	9.72771	0.0788266	0.0836609	0.00306486	1.34247
ALG9 ENSG00000086848	0.76405	1.53641	7.2295	0.778345	2.7985	0.0635951	0.0188161	6.9175	0.0147935	0.515098
ALK ENSG00000171094	0.0812288	0.119498	0.0175209	0.00181171	0.260259	0.0414084	3.13542	0.0169172	0.0283057	0.0134562
ALKBH1 ENSG00000100601	0.487167	1.0758	0.00969173	0.133682	3.0293	0.152462	0.199126	0.746508	0.536214	24.1255
ALKBH2 ENSG00000189046	0.0559324	4.57974	22.6561	11.1123	2.6466	8.38258	1.34492	0.417259	0.406171	14.8981
ALKBH3 ENSG00000166199	1.45802	22.6314	7.63682	3.74478	5.20703	26.209	0.608545	0.918419	11.5659	4.00965
ALKBH4 ENSG00000160993	0.194057	89.8011	3.58629	0.282502	0.00255294	6.88859	1.4482	0.953297	0.409839	2.19765
ALKBH5 ENSG00000091542	70.3815	1.92147	18.4036	0.560414	1.54049	34.378	6.36955	90.3794	3.6241	94.7939
ALKBH6 ENSG00000239382	9.47123	7.86225	12.1895	44.4165	1.92016	15.4028	0.657684	25.9631	0.306013	11.1483
ALKBH7 ENSG00000125652	301.772	102.942	37.2746	349.436	121.971	1.53292	2.06301	112.643	19.7621	34.3407
ALKBH8 ENSG00000137760	1.10636	0.200027	1.60633	0.130559	0.028507	0.0828931	1.19656	0.0299446	0.0150132	0.226014
ALLC ENSG00000151360	0.12325	0.238411	0.123606	0.086482	0.165375	0.00376142	0.636218	0.0337045	0.0776602	0.0235063
ALMS1 ENSG00000116127	5.6931	0.768193	3.18746	0.190748	0.0783066	0.00771022	0.286221	0.251497	0.287936	0.0109261
ALOX12 ENSG00000108839	0.00956188	0.145626	0.220324	0.0998743	0.476527	0.0259711	0.0248899	0.0167511	0.0332696	0.0204817
ALOX12B ENSG00000179477	0.0180784	0.0297751	0.161331	0.0298724	0.393017	0.0199235	0.0255024	0.117647	0.00643438	0.00915542
ALOX15 ENSG00000161905	0.0374177	0.0157156	1.63344	0.202012	0.0240077	0.0397052	0.0330747	0.557306	0.0509853	0.145781
ALOX15B ENSG00000179593	1.684	58.1928	41.8824	22.0572	159.753	0.373607	0.232289	0.200448	1.20405	4.4372
ALOX5 ENSG00000012779	0.286822	0.450668	0.127499	0.737884	0.128458	4.70014	4.91077	1.25236	0.140836	0.196592
ALOX5AP ENSG00000132965	6.45633	2.7292	0.085932	0.00212689	0.582041	1.54074	1.48225	20.653	11.7181	3.03289
ALOXE3 ENSG00000179148	0.218198	0.0185699	0.0289343	0.0705458	0.095421	0.0670516	0.0935931	0.0108268	0.151779	0.0182033
ALPK1 ENSG00000073331	0.518346	0.250399	0.595047	0.365616	2.86033	0.777125	3.87449	3.12923	0.0122315	1.75953
ALPK2 ENSG00000198796	0.00378441	0.691299	0.0295245	0.279736	0.0549599	0.000618354	0.0172754	0.0306132	0.178921	0.0127681
ALPK3 ENSG00000136383	0.121263	0.56847	0.246731	1.17252	0.026904	0.189141	0.127318	8.08356	0.248808	2.25222
ALPL ENSG00000162551	3.1534e-06	1.26745	0.0136412	0.514886	3.56492	0.113257	0.342266	5.93888	21.9261	0.237483
ALPP ENSG00000163283	0.0261414	0.40479	0.00355841	0.278635	0.00153401	0.0099046	2.38715e-09	0.0130998	0.0176284	0.00920507
ALS2 ENSG00000003393	5.30542	0.771225	0.0811303	0.185021	0.142937	0.0846204	1.15096	9.07041	0.0201608	0.144813
ALS2CL ENSG00000178038	2.20724	5.52391	0.164475	19.6484	0.491847	3.22966	16.2175	0.478921	39.3204	0.0239918
ALS2CR11 ENSG00000155754	0.151376	0.0157348	0.0966672	1.86569	0.265877	0.406339	0.104658	0.0650693	0.0498773	0.00209314
ALS2CR12 ENSG00000155749	0.0768727	0.261547	0.0268033	0.246093	0.428182	0.191685	0.056806	0.0205424	0.331531	0.0862017
ALX1 ENSG00000180318	0.0502336	0.150221	0.0146577	0.0419253	0.019025	0.00389426	0.0827974	0.082056	0.0036479	0.0292256
ALX3 ENSG00000156150	0.00311518	0.0658856	0.139031	0.370884	0.0910986	0.357406	0.05608	0.0550205	0.130962	0.0271141
ALX4 ENSG00000052850	0.00883079	0.414995	0.0162063	0.0169634	0.0768551	0.00464084	0.0821182	0.00378615	0.134514	0.0220209
ALYREF ENSG00000183684	31.0876	0.970022	4.75171	0.550744	2.87655	0.93212	6.29659	0.231632	17.7909	0.421051
AMACR ENSG00000242110	0.0312382	3.23455	0.681302	1.05001	5.44583	25.9455	0.167879	0.978863	0.328815	12.8671
AMBN ENSG00000178522	0.0791611	0.179863	0.0407392	0.127843	0.0040414	0.0686863	0.0327729	0.100332	0.0086697	0.0157608
AMBP ENSG00000106927	0.3698	0.00171578	0.0157173	0.555976	0.0800774	0.295177	0.149015	0.91064	0.869296	0.0317267
AMBRA1 ENSG00000110497	0.517875	0.106687	0.283757	0.0969891	0.702944	12.8772	0.824744	4.55285	0.654345	2.42517
AMD1 ENSG00000123505	0.0425793	0.827002	50.4483	0.773903	40.0558	0.00764446	6.51003	0.280945	0.392468	28.9079
AMDHD1 ENSG00000139344	0.00096208	0.252417	0.0976778	0.0283663	0.17142	0.0195699	0.0325628	0.0622327	0.00293326	0.027469
AMDHD2 ENSG00000162066	6.07228	1.19477	0.0338696	102.393	5.65521	0.873848	2.8788	4.77026	18.1476	4.26
AMELX ENSG00000125363	0.0150105	0.0501645	0.00315416	0.00160104	0.137138	0.000986348	0.0127172	0.0509286	0.0817368	0.00858708
AMELY ENSG00000099721	0.037333	0.00470224	0.0198958	0.0677988	0.000153193	0.00369447	0.00510872	0.0108158	0.125912	0.0157235
AMER1 ENSG00000184675	2.00068	2.76071	0.245319	5.64506	0.370977	6.89672	0.159541	0.741955	0.0142199	0.323056
AMER2 ENSG00000165566	0.760014	0.00773172	0.0738991	0.343347	0.0208459	0.0390458	0.0190902	0.00062998	0.217416	0.00401186
AMER3 ENSG00000178171	0.0651483	0.0782501	0.0067579	0.105417	0.439338	0.0347384	0.118625	0.0190351	0.0347786	0.032222
AMFR ENSG00000159461	16.8917	16.2794	9.2289	6.19975	7.57144	3.96259	2.01609	5.61519	0.371368	1.3864
AMH ENSG00000104899	0.285818	0.0526703	2.8862	5.54177	0.69382	0.116664	0.203438	7.57313	0.012154	0.915885
AMHR2 ENSG00000135409	0.113043	0.0982778	0.00201118	0.00160422	0.0686555	0.00325696	0.0689095	0.00806658	0.0510857	0.0682512
AMIGO1 ENSG00000181754	2.04431	0.762286	0.177545	21.0827	1.04143	6.2268	1.32909	12.5029	1.9924	6.87366
AMIGO2 ENSG00000139211	1.24885	0.00771988	0.214922	2.17482	2.49527	0.0701543	4.57369	1.11799	0.242664	0.0331769
AMIGO3 ENSG00000176020	0.985627	1.25111	0.881755	0.969924	0.282704	0.35611	0.114688	0.417856	1.41643	0.400912
AMMECR1 ENSG00000101935	0.162113	0.0775072	0.223879	2.80653	0.096346	0.170857	0.00165659	0.123875	0.257571	1.93189
AMMECR1L ENSG00000144233	0.167201	0.115152	1.83281	0.990041	0.578446	0.0333678	3.99715	0.929452	11.2996	0.560887
AMN ENSG00000166126	3.35827	0.564501	3.29848	0.29115	0.732778	0.38039	4.76087	0.762422	0.028794	0.828211
AMN1 ENSG00000151743	0.0964164	0.652384	2.13538	0.271337	3.94453	0.160812	1.07407	2.51755	0.0441343	0.937863
AMOT ENSG00000126016	0.815565	2.28508	0.49479	1.41548	1.0482	9.8705	0.406062	0.131882	4.94423	0.0448876
AMOTL1 ENSG00000166025	1.24571	53.4818	19.3543	6.1927	1.78575	32.8221	0.00559726	6.6435	1.4223	0.300268
AMOTL2 ENSG00000114019	7.49787	0.904163	0.644597	0.724685	0.229112	0.828609	11.9677	23.3848	0.2559	1.346
AMPD1 ENSG00000116748	0.324593	3.8557	0.0164606	0.443131	0.0488461	2.20402	0.293149	1.1051	0.659425	0.0674628
AMPD2 ENSG00000116337	18.963	38.7437	0.0791542	25.4192	1.27095	0.133717	1.54322	41.3723	1.55151	0.008557
AMPD3 ENSG00000133805	1.47578	0.269498	3.56803	0.751216	0.120369	0.0699461	0.201153	2.4595	2.65466	2.20007
AMPH ENSG00000078053	9.62953	0.178077	0.0645037	0.395817	0.13359	0.0580257	0.0992495	0.0692734	0.240855	0.228294
AMT ENSG00000145020	0.294369	0.102567	0.236182	0.223519	0.00295594	0.202729	0.210215	0.693708	1.06308	0.0275065
AMTN ENSG00000187689	0.00721631	0.00741142	0.00110065	0.00243898	0.0358868	0.01048	0.0531889	0.0111191	0.165836	0.136187
AMY1A ENSG00000237763	1.78384	0.379566	0.0117507	0.185211	0.0471134	0.350837	0.217636	0.149682	2.30109	0.251674
AMY1B ENSG00000174876	0.558384	0.132616	0.0184892	0.0708387	0.322395	0.157508	0.0954348	0.146697	3.52136	1.81493
AMY1C ENSG00000187733	0.45036	0.145714	0.116881	0.0423611	0.12119	0.0882543	0.305533	0.750244	1.25904	0.324237
AMY2A ENSG00000243480	0.21766	0.252634	0.119713	0.0459483	0.0547739	0.109937	0.0631913	0.00626053	0.000994837	0.000629682
AMY2B ENSG00000240038	4.48285	1.00549	3.19336	0.36298	0.527858	0.624927	4.65176	3.36585	6.35875	0.131653
AMZ1 ENSG00000174945	0.00961796	0.0701373	0.149408	0.713151	0.179667	0.107493	0.0121475	0.174305	1.38086	0.0104666
AMZ2 ENSG00000196704	3.87795	1.19813	2.32929	0.14858	6.02417	5.25764	0.615505	0.0387252	5.12941	0.326122
ANAPC1 ENSG00000153107	0.00158063	11.8959	3.74054	0.184473	2.78259	4.28263	4.79447	3.56127	2.69837	0.0560073
ANAPC10 ENSG00000164162	2.69767	0.0406026	0.171132	0.189807	0.326529	0.169947	1.45443	0.270285	1.75229	0.242841
ANAPC11 ENSG00000141552	125.006	187.554	62.5479	56.5469	76.8901	0.0390779	22.4335	6.67272	84.4099	10.2801
ANAPC13 ENSG00000129055	0.312775	20.3194	13.9813	1.12951	2.05213	0.225035	0.930924	0.636455	0.241411	0.636137
ANAPC15 ENSG00000110200	35.7494	76.2447	9.85737	68.7666	0.339116	12.1958	6.48032	113.752	3.48526	4.46556
ANAPC16 ENSG00000166295	48.468	48.5781	25.7992	135.846	11.1113	90.5288	13.5918	7.49393	1.63674	17.3979
ANAPC2 ENSG00000176248	5.86909	9.54356	16.1255	73.6539	10.3558	4.79039	2.75771	1.00446	29.3648	11.1496
ANAPC4 ENSG00000053900	2.43406	0.353853	1.54473	0.591889	0.0544384	9.4686	0.693388	1.78486	3.51865	2.73419
ANAPC5 ENSG00000089053	43.843	14.904	21.7688	107.297	22.0711	46.3481	16.144	34.9444	16.3842	34.6
ANAPC7 ENSG00000196510	0.676617	118.11	1.95983	1.13704	7.23282	41.2706	0.429668	0.750351	0.719207	0.477718
ANG ENSG00000214274	0.381706	0.11731	0.489142	21.5981	16.9715	10.7776	7.19807	1.1665	0.159997	5.4036
ANGEL1 ENSG00000013523	5.79206	20.4953	1.81467	0.571438	0.225157	23.7389	0.198651	0.183942	3.29822	0.161501
ANGEL2 ENSG00000174606	1.46312	2.38321	6.06659	0.986125	3.27386	0.804053	0.302429	1.52048	0.188589	0.055074
ANGPT1 ENSG00000154188	0.685907	2.09077	0.197358	2.59663	0.281797	0.135943	0.694712	19.5006	3.85287	0.469386
ANGPT2 ENSG00000091879	9.40883	0.036412	0.0156235	0.567266	1.12049	0.698337	0.36271	0.285831	0.344677	0.388574
ANGPT4 ENSG00000101280	0.0209893	0.723807	0.199557	0.0151057	0.0354733	0.112456	0.232994	0.787659	0.0257154	0.0239984
ANGPTL1 ENSG00000116194	1.55932	0.871863	0.235564	0.495973	0.644481	0.459235	0.0257312	0.549713	3.37383	0.234791
ANGPTL2 ENSG00000136859	284.256	13.4681	0.358475	1.81937	10.8737	10.8907	0.75337	1.75671	0.00312584	7.88312
ANGPTL3 ENSG00000132855	0.219837	0.747123	0.0518998	0.203252	0.0331497	0.088802	0.0568175	0.0536705	0.134515	0.0632881
ANGPTL4 ENSG00000167772	4.41451	144.86	12.9776	6.37505	15.0612	0.205977	37.426	0.0471236	1.53896	1.76951
ANGPTL5 ENSG00000187151	0.0426162	0.0880067	0.0383866	0.0223047	0.0529975	0.0118043	2.92439e-05	0.00113154	0.0802046	0.00128469
ANGPTL6 ENSG00000130812	0.282118	0.0210194	0.0298946	0.304648	0.0153912	0.0307017	0.0191883	0.12791	1.99488	0.0430159
ANGPTL7 ENSG00000171819	1.81929	0.519262	0.186639	0.149899	0.00295841	0.00341775	0.0406355	0.567553	0.271626	0.192845
ANGPTL8 ENSG00000130173	1.43246	0.581155	0.00531587	0.0796401	0.0305608	0.0360839	1.21845e-05	0.25476	0.00642041	0.00213406
ANHX ENSG00000227059	0.344517	0.0903194	0.00847504	0.0607228	0.0350954	0.0655974	0.0374208	0.0981634	0.245672	0.0127792
ANK1 ENSG00000029534	0.010468	0.131316	0.0706226	0.0586315	3.52514	0.832521	1.77692	34.4626	0.0014892	0.296592
ANK2 ENSG00000145362	13.5106	0.0250537	0.311541	0.15898	0.514298	0.616685	0.268248	5.26892	0.505767	0.452006
ANK3 ENSG00000151150	0.289762	0.425425	9.1043	0.391973	3.94022	0.222742	17.2289	1.4289	0.064411	1.29468
ANKAR ENSG00000151687	0.653584	0.268419	1.6065	0.528193	0.060707	0.248485	0.0267749	0.996208	0.0600678	0.168669
ANKDD1A ENSG00000166839	4.41666	1.00507	0.226486	0.188828	0.0271988	0.0361186	0.893205	1.03979	4.53701	0.0452096
ANKDD1B ENSG00000189045	0.050359	0.0541843	1.47733	0.832475	0.0521297	0.209632	1.28574	0.260309	0.00671127	0.00805783
ANKEF1 ENSG00000132623	0.526021	0.157649	4.48461	0.00134108	1.71587	0.190034	1.57919	0.0711966	0.456181	0.0574536
ANKFN1 ENSG00000153930	0.0440212	0.600425	0.000293169	0.00904773	0.247412	0.346461	0.245254	0.540281	0.112047	0.120761
ANKFY1 ENSG00000185722	0.666498	1.66803	5.48633	10.0718	0.537521	2.4063	6.43087	6.09937	0.0267802	6.98472
ANKH ENSG00000154122	0.682512	6.27748	20.6468	7.64098	31.5438	19.9394	10.6349	0.540403	19.6477	23.0307
ANKHD1 ENSG00000131503	0.58846	5.65124	6.81257	0.26367	3.60733	7.73823	0.821844	0.813625	0.271774	3.32454
ANKHD1-EIF4EBP3 ENSG00000254996	0.165552	0.740616	0.0107862	1.10256	0.314256	0.0942708	0.0703329	0.0017149	0.0256899	0.570952
ANKIB1 ENSG00000001629	1.94227	2.70418	1.69416	0.0423115	0.76338	0.386847	4.2815	8.97975	0.830868	0.705737
ANKK1 ENSG00000170209	0.219609	0.308235	0.498279	0.222591	0.58237	0.531645	0.435455	0.119715	0.40651	0.0692461
ANKLE1 ENSG00000160117	3.6242	0.179684	0.155314	0.0109675	0.000416791	0.00788345	0.0419014	0.560763	0.243795	0.0919114
ANKLE2 ENSG00000176915	0.330077	2.39969	26.9918	8.86765	27.5435	2.95086	14.0586	29.0297	14.9286	20.8653
ANKMY1 ENSG00000144504	43.1333	3.1414	2.75501	10.5154	10.2991	12.2079	8.99947	1.02516	2.00762	0.687028
ANKMY2 ENSG00000106524	1.50057	0.969989	0.414318	5.33142	0.629136	0.77356	2.68183	2.47357	0.560752	0.123177
ANKRA2 ENSG00000164331	0.18093	0.193749	14.9628	1.24328	2.95409	0.0471652	0.762811	89.6723	0.405896	8.11568
ANKRD1 ENSG00000148677	0.000193219	0.236531	0.166318	0.153719	0.0056929	0.132081	0.480794	0.124997	0.0539439	0.00908505
ANKRD10 ENSG00000088448	1.189	0.0606776	29.2538	2.4262	30.696	4.45501	22.6584	0.382619	0.636925	6.04719
ANKRD11 ENSG00000167522	36.4546	32.3557	17.4964	0.875769	10.6852	42.091	16.897	6.68321	3.13988	2.08337
ANKRD12 ENSG00000101745	3.5301	1.01104	3.66499	0.327713	0.993045	1.72197	0.932038	7.14232	11.0469	0.0610709
ANKRD13A ENSG00000076513	1.12911	3.52168	0.0759847	12.4229	0.7225	0.0353567	1.30869	24.6229	12.3941	0.418287
ANKRD13B ENSG00000198720	0.0627817	6.44865	0.610367	0.733757	0.177205	0.173933	0.124032	92.7612	8.41068	0.991593
ANKRD13C ENSG00000118454	0.171027	0.0116851	3.88909	0.311027	3.4149	0.287035	0.348186	0.545815	0.754121	1.20457
ANKRD13D ENSG00000172932	0.65136	165.075	12.3312	183.555	17.9524	14.4306	32.148	152.073	10.5185	32.8196
ANKRD16 ENSG00000134461	0.205622	27.6614	3.09266	0.402637	0.106357	2.20489	0.0360414	0.856748	5.57217	0.355812
ANKRD17 ENSG00000132466	12.5629	0.770945	21.2186	0.980181	21.8241	4.4156	2.00015	1.85786	1.46519	2.0957
ANKRD18A ENSG00000180071	0.0514421	0.225673	0.593706	0.288645	3.32916	0.0238467	0.135992	0.0562562	0.367459	0.0247871
ANKRD18B ENSG00000230453	0.604999	0.611978	0.00499815	0.471659	0.0949524	0.344686	0.15195	0.200334	0.0500283	0.340365
ANKRD2 ENSG00000165887	0.209204	5.09006	0.0730352	0.0440913	0.0105852	0.0715108	0.304144	0.0207243	0.0619371	0.0494931
ANKRD20A1 ENSG00000260691	0.577607	0.767559	0.406947	0.0648497	0.397771	0.0307459	0.0972861	0.354032	1.13297e-05	0.225641
ANKRD20A2 ENSG00000183148	0.043953	0.359907	0.14285	0.157268	0.116968	0.0493115	0.00990878	4.65882e-05	0.0830773	0.0136225
ANKRD20A3 ENSG00000276203	0.217804	0.703985	0.27563	0.0300341	0.111772	0.0515474	0.0151909	0.137947	0.0124174	0.0354149
ANKRD20A4 ENSG00000172014	0.665242	0.270986	0.0249658	0.26082	0.581275	0.0107328	0.249876	0.0503967	0.328599	0.00993704
ANKRD22 ENSG00000152766	0.187638	0.05282	0.153428	0.212823	2.25431	0.00445357	2.13259	0.0656701	0.050027	2.25751
ANKRD23 ENSG00000163126	2.05829	18.0114	0.204121	0.191768	0.179408	1.57624	0.470457	1.46872	8.86523	2.20432
ANKRD24 ENSG00000089847	0.334156	0.547487	0.0764971	3.71471	8.32071	0.224496	0.00896846	0.00562183	0.154391	0.328295
ANKRD26 ENSG00000107890	0.243428	0.0596609	0.294058	14.5349	1.29706	0.228159	0.0269	8.2621	0.150119	4.43694
ANKRD27 ENSG00000105186	0.0309804	0.302085	5.51521	0.182384	0.0760743	0.161757	2.03055	3.98067	5.63574	0.435321
ANKRD28 ENSG00000206560	3.76553	0.576805	1.54356	0.469826	0.134909	2.34718	0.145101	2.98976	3.94324	1.81185
ANKRD29 ENSG00000154065	0.513145	10.9526	0.411443	0.40595	0.0462054	0.128015	0.933982	0.640418	0.801616	0.508035
ANKRD30A ENSG00000148513	2.49652	0.565779	0.0654891	0.249758	0.0178081	0.0155277	0.0209389	0.0343938	0.0257872	0.000112437
ANKRD30B ENSG00000180777	0.269103	0.456915	0.00552293	0.000993666	0.0023221	0.0738107	0.000662551	0.266944	0.156744	0.0141497
ANKRD30BL ENSG00000163046	0.0649232	0.0693646	0.000279928	0.0175314	0.139274	0.00175531	0.0347365	0.119242	0.0879996	0.0904985
ANKRD31 ENSG00000145700	0.0177581	0.0287317	0.0830115	0.00351543	0.0894824	0.0874505	0.0626388	0.155719	0.164554	3.36197e-05
ANKRD33 ENSG00000167612	0.254731	0.0425689	5.41783e-06	0.0708444	0.0131583	1.33125e-05	0.0189461	0.0494333	0.208844	0.0792884
ANKRD33B ENSG00000164236	0.00491018	0.529248	0.0382371	0.227526	0.009342	0.469177	0.0490075	0.34194	3.22902	0.0399366
ANKRD34A ENSG00000272031	1.08946	6.1417	0.548365	3.87095	0.09866	0.120786	0.198066	0.515538	0.222339	0.0439561
ANKRD34B ENSG00000189127	0.0137279	0.255694	0.64425	0.0474324	0.00168533	0.418498	0.169456	0.0640407	1.20396	0.0122679
ANKRD34C ENSG00000235711	0.0159121	0.1449	0.0199117	0.0341689	0.113775	0.0174965	0.0595061	0.000399807	0.0335591	0.0113242
ANKRD35 ENSG00000198483	36.1323	11.3048	0.000839009	1.0798	5.86824	0.611001	2.97903	15.6895	0.152206	3.23823
ANKRD36 ENSG00000135976	0.673498	2.33063	0.972473	21.9531	0.00359585	0.27174	0.00823782	0.189941	1.68453	2.27854
ANKRD36B ENSG00000196912	3.14313	0.284855	2.78271	3.22322e-05	0.0789054	0.236527	0.682117	0.142858	6.87262	0.168857
ANKRD36C ENSG00000174501	12.1316	1.06013	0.224324	0.174347	0.195743	0.0535734	0.0146164	2.43461	0.884736	1.7079
ANKRD37 ENSG00000186352	0.0208486	0.116578	27.8024	0.115767	15.0218	3.69679	1.62757	0.585401	0.151347	5.4055
ANKRD39 ENSG00000213337	20.3081	0.441245	7.16454	16.214	0.265772	3.83008	1.88843	0.33587	0.835845	0.446249
ANKRD40 ENSG00000154945	2.25317	36.957	11.9189	5.88009	0.278568	0.018271	19.1453	2.35782	4.26123	3.14898
ANKRD42 ENSG00000137494	2.14563	0.515854	3.42588	1.34622	0.984088	0.00841971	0.278596	1.06825	0.316748	1.26899
ANKRD44 ENSG00000065413	0.706348	0.0957446	0.0611007	0.0482986	1.49415	0.0788254	0.0242739	0.038354	0.890875	0.0105351
ANKRD45 ENSG00000183831	0.19284	0.213456	0.0650457	0.905232	0.0963487	0.275869	0.040206	0.814173	0.555095	0.11255
ANKRD46 ENSG00000186106	0.241071	0.374512	0.636911	0.0681424	1.94631	6.61256	1.13742	0.747679	1.35509	1.24707
ANKRD49 ENSG00000168876	0.296625	0.25849	0.168919	0.411397	0.469516	0.0570935	0.0484945	5.11947	0.083309	0.480256
ANKRD50 ENSG00000151458	5.20457	0.142515	1.14447	0.735221	0.214525	0.7047	4.36241	0.905854	3.27867	0.254255
ANKRD52 ENSG00000139645	3.50788	45.4855	3.69473	2.53596	18.0307	11.3842	20.3683	22.9332	31.4727	2.61954
ANKRD53 ENSG00000144031	4.4188	5.14013	0.0176559	0.0889155	0.166121	0.12567	0.195815	0.0940797	0.492833	0.172831
ANKRD54 ENSG00000100124	0.126549	8.97974	7.33344	9.32725	0.273487	0.811006	1.85678	38.369	8.56115	4.49581
ANKRD55 ENSG00000164512	0.0308476	0.231165	0.0192098	0.101361	0.0806667	0.00404057	0.0232665	0.025368	0.00309333	0.013411
ANKRD6 ENSG00000135299	0.303544	0.350599	0.512191	0.24728	2.49861	0.0125027	2.21932	0.170772	13.3533	0.0491765
ANKRD61 ENSG00000157999	0.0506234	0.137939	0.0653373	0.174534	0.00122644	0.0169206	0.000730547	0.109646	0.145292	0.00279061
ANKRD62 ENSG00000181626	0.378283	0.0975588	0.00314751	0.0401708	0.0130198	0.742627	0.146714	0.323964	0.00652372	0.0569884
ANKRD65 ENSG00000235098	1.41408	15.2407	0.15186	1.69972	1.99132	29.6318	21.9854	0.19363	2.25956	0.020608
ANKRD66 ENSG00000230062	0.199692	0.00646471	0.0116755	0.00453577	0.162089	0.00997139	0.0553458	0.00995226	0.0929782	0.0189439
ANKRD7 ENSG00000106013	0.1371	0.159876	0.00233252	0.174711	0.119057	0.00141993	0.028279	0.197536	0.000888391	0.0678776
ANKRD9 ENSG00000156381	27.4835	3.33907	7.681	24.235	17.7622	16.5871	15.2381	0.0408655	8.63933	3.02624
ANKS1A ENSG00000064999	2.35054	2.8165	0.0231421	0.0598885	0.128482	2.2474	0.346847	0.42352	0.170228	0.508961
ANKS1B ENSG00000185046	0.728363	9.78437	0.0288423	0.482231	0.0559595	0.111618	0.0044074	0.588062	1.36248	0.124584
ANKS3 ENSG00000168096	24.1231	3.61091	25.9159	72.9338	3.28721	74.9325	2.00214	3.18901	16.3691	42.242
ANKS4B ENSG00000175311	0.00259169	0.146104	0.117083	0.0351229	0.0109211	0.00131058	0.00305562	0.000632142	0.0169295	0.0478038
ANKS6 ENSG00000165138	2.38529	16.616	4.26927	0.597039	5.74743	0.0971671	0.675856	0.171134	0.158135	0.163194
ANKUB1 ENSG00000206199	0.0359257	0.105667	0.00146873	0.0432907	0.0580057	0.104955	0.00193907	0.0595773	0.426107	0.00915302
ANKZF1 ENSG00000163516	0.452719	14.8648	20.4092	117.012	9.81234	6.29368	0.444548	0.156093	0.0816225	11.4149
ANLN ENSG00000011426	0.0155873	0.404737	0.0357154	0.00402086	0.0223287	0.0664777	0.0860613	0.535161	0.00675704	0.00228299
ANO1 ENSG00000131620	0.60037	2.17042	8.43609	0.0375087	20.7227	0.319934	10.0294	0.653309	4.41702	0.11722
ANO10 ENSG00000160746	16.9256	0.426713	0.567507	37.8839	1.90526	11.5242	11.0466	0.0148776	0.44325	8.40666
ANO2 ENSG00000047617	0.0297226	2.59852	0.0526482	0.173388	0.136474	0.242819	0.194361	0.0232083	0.000637501	0.145549
ANO3 ENSG00000134343	0.0896159	0.600246	0.0195553	0.259733	0.0028816	0.139965	0.124608	0.012411	0.0952395	0.135451
ANO4 ENSG00000151572	0.496921	0.084313	0.71866	1.1375	0.0513109	0.439177	0.071335	11.3101	0.36119	0.0067975
ANO5 ENSG00000171714	12.878	0.409508	3.93203	1.02004	0.322814	0.165433	0.00150277	5.23668	0.205903	0.156741
ANO6 ENSG00000177119	2.00434	0.853448	0.900941	0.0144703	0.0247331	0.901566	2.49601	5.48018	1.67447	8.37638
ANO7 ENSG00000146205	1.3464	38.3296	31.9832	11.7476	62.0188	0.313847	0.00045256	0.189951	0.711659	0.14104
ANO8 ENSG00000074855	1.73608	4.09607	0.167718	0.605153	1.48726	18.5334	4.78606	0.0355343	10.4514	6.62059
ANO9 ENSG00000185101	0.215157	1.19078	2.59228	81.8604	10.5654	0.158442	23.4446	1.80028	0.0133096	0.446016
ANOS1 ENSG00000011201	0.345052	0.194818	5.11304	2.12418	0.234929	0.162385	0.0194175	0.573922	0.0046953	0.158397
ANP32A ENSG00000140350	2.33278	29.3843	31.7266	3.2781	23.3039	39.6333	17.6586	13.8668	27.5412	10.2802
ANP32B ENSG00000136938	34.819	5.49	15.4704	14.0502	1.49407	22.8704	5.96597	10.0429	0.02201	1.45503
ANP32D ENSG00000139223	0.00706134	0.126001	0.102365	0.00405147	0.184452	0.044597	0.0443229	0.00486328	0.0300574	0.0159982
ANP32E ENSG00000143401	11.9621	1.91213	1.02356	1.83528	6.10626	0.638021	0.237056	0.183192	0.678056	0.0886217
ANPEP ENSG00000166825	0.225791	0.166227	17.174	1.24288	70.6499	0.289556	0.391871	0.256191	0.184741	70.2334
ANTXR1 ENSG00000169604	47.911	6.52441	9.4393	5.30852	7.73239	1.288	2.3855	14.9719	38.1272	0.721213
ANTXR2 ENSG00000163297	88.9336	0.809672	26.0403	0.97009	38.6721	46.0482	0.396891	13.1391	1.34428	0.41209
ANTXRL ENSG00000274209	0.0196379	0.118539	0.167396	0.0373243	0.0758563	0.137888	0.00288315	0.082329	0.0398167	0.0262395
ANXA1 ENSG00000135046	1.25082	0.338192	11.4862	1.9411	35.3602	0.0480745	80.5469	24.1985	29.9494	0.0905167
ANXA10 ENSG00000109511	0.15767	0.0349522	0.00503252	0.0166438	0.00757719	0.00697812	0.0587343	0.0464681	0.0203242	0.106165
ANXA11 ENSG00000122359	9.39233	240.266	19.5382	8.73397	42.5078	68.7914	109.24	0.235629	0.00740707	17.0615
ANXA13 ENSG00000104537	0.0525303	0.388269	0.676146	0.303016	0.0514416	0.0919715	0.0408337	0.0906544	0.0634735	0.0293033
ANXA2 ENSG00000182718	21.6846	195.864	1.0425	0.396249	83.3431	105.61	176.468	2.6338	2.01516	0.7998
ANXA2R ENSG00000177721	0.192936	0.352837	0.45423	3.27225	0.536387	4.47813	0.487707	0.991789	0.629568	0.165039
ANXA3 ENSG00000138772	0.141399	0.0695763	6.77016	0.301685	0.369756	0.136725	0.884237	0.0500812	0.807612	1.24636
ANXA4 ENSG00000196975	6.60511	0.68686	1.83754	15.4254	0.148054	0.73651	1.77511	10.1996	4.23342	1.51148
ANXA5 ENSG00000164111	10.5401	1.4605	32.0486	2.5076	5.31798	1.41084	4.01327	47.5515	0.102691	12.9469
ANXA6 ENSG00000197043	990.457	610.655	0.104867	102.709	19.99	2.83251	30.4816	0.313117	12.5761	14.7295
ANXA7 ENSG00000138279	0.754792	0.0793903	40.6251	0.435916	38.0759	8.72618	10.7003	0.19264	1.09095	12.3632
ANXA8 ENSG00000265190	0.542417	0.345048	0.00121451	0.193329	0.512631	0.341626	51.3833	0.174904	0.248305	0.028587
ANXA8L1 ENSG00000264230	0.185651	0.263632	0.075796	4.64919	0.0700101	0.237844	32.9844	1.80171	0.187644	0.00518394
ANXA9 ENSG00000143412	0.0679321	1.85989	0.0189388	0.0578752	0.0217686	0.010005	2.19183	0.182257	0.0250887	0.552613
AOAH ENSG00000136250	9.94837	0.363905	0.405984	0.0567925	7.52584	0.208834	0.00177261	10.7025	5.21878	0.0157567
AOC1 ENSG00000002726	0.110311	0.602598	0.0272984	0.139874	14.9828	0.305454	0.0468078	0.3564	0.338628	0.0488461
AOC2 ENSG00000131480	0.202213	0.115914	0.00338003	0.0109739	0.164261	0.00150572	0.256001	0.12265	0.178808	0.852877
AOC3 ENSG00000131471	152.853	168.139	0.0771133	1.10222	0.869527	0.696805	0.696526	15.2779	0.525247	3.755
AOX1 ENSG00000138356	4.41492	2.56796	0.458279	0.22648	1.29574	0.665087	0.18699	1.12206	0.464343	2.45701
AP000275.65 ENSG00000265590	0.100728	2.05645e-05	0.0193528	0.052508	0.0269912	0.015479	0.000451185	0.0863511	0.0548636	0.0292318
AP000295.9 ENSG00000249624	0.0573967	0.0153981	0.00761069	0.0303594	0.0114687	0.0822759	0.0156211	0.0010158	0.00593925	0.0123174
AP000304.12 ENSG00000249209	0.0524278	0.285685	0.00563663	0.0521411	0.0220958	0.0189257	0.0495542	0.0656508	0.0335051	0.0013413
AP000349.2 ENSG00000280178	0.00339271	0.204717	0.0598606	0.00621416	0.0116432	0.032781	0.0918079	0.165519	0.00551615	0.0514216
AP000350.10 ENSG00000251357	0.0408193	0.0943622	0.0181942	0.222356	0.102339	0.0242239	0.00512943	0.00442698	0.0730148	0.0179905
AP000687.1 ENSG00000280170	0.0577601	0.126657	0.00757901	1.83512e-05	0.00335119	0.0263162	0.100176	0.213184	0.0375583	0.00281134
AP000721.4 ENSG00000256100	0.06678	0.0823712	0.000353556	0.104418	0.174963	0.000646275	0.0120779	0.0604982	0.0582614	0.00992005
AP000769.1 ENSG00000279576	109.054	0.975956	192.37	0.42186	38.9268	0.20801	0.663777	11.2497	4.7957	84.4288
AP000866.1 ENSG00000279342	0.145036	1.23856	0.11609	0.0429235	0.0703125	0.00310309	0.00764698	0.170965	0.100998	0.144072
AP001888.1 ENSG00000281781	0.102041	0.274377	0.00213252	0.0659547	0.0454656	0.00752852	0.00660712	0.170757	0.00186001	0.0835221
AP002962.1 ENSG00000279906	0.0310815	0.108965	0.0152841	0.0825723	0.00207973	9.60622e-05	0.00130171	0.0391779	0.145135	0.0114112
AP006285.2 ENSG00000278919	0.616422	0.0290526	0.00400242	0.0250426	0.0117899	0.0613769	0.0893182	0.0836768	0.17802	0.0359966
AP1AR ENSG00000138660	0.488538	1.03466	7.57731	0.188729	0.248699	0.962066	0.797119	0.985523	2.18259	3.70219
AP1B1 ENSG00000100280	15.4084	63.6159	35.255	2.04256	90.6089	0.236443	17.7437	0.224463	27.153	5.21244
AP1G1 ENSG00000166747	0.184326	0.682092	16.0533	3.97964	4.56303	0.152179	9.75596	0.146547	10.6289	3.50744
AP1G2 ENSG00000213983	0.413231	87.6412	26.4679	35.9701	18.8854	0.0280563	29.6962	4.61075	3.96813	12.907
AP1M1 ENSG00000072958	107.597	1.0979	0.148787	76.0872	1.90496	0.817881	0.536103	409.629	2.44	0.0270524
AP1M2 ENSG00000129354	0.13488	35.5922	33.002	40.2221	52.3969	1.44217	15.8487	0.496351	2.14728	15.844
AP1S1 ENSG00000106367	22.8721	37.2664	43.675	120.252	43.4275	0.840931	3.42067	0.946995	12.1743	5.91351
AP1S2 ENSG00000182287	13.4625	0.184186	0.285863	0.609943	0.365289	0.351114	0.0935463	0.477432	8.03376	0.555293
AP1S3 ENSG00000152056	0.0619722	0.409706	2.98249	0.962152	0.261396	0.0860395	1.11604	0.520192	0.13877	0.057387
AP2A1 ENSG00000196961	124.363	61.1652	9.19376	93.5783	20.908	1.86809	15.5613	111.745	81.8949	19.3716
AP2A2 ENSG00000183020	281.142	25.3016	48.3425	76.019	49.1432	11.7693	1.16903	142.365	20.1222	44.2233
AP2B1 ENSG00000006125	12.8544	58.4275	4.05806	56.0873	42.0324	20.0502	20.4174	70.2855	4.20987	26.1763
AP2M1 ENSG00000161203	372.644	170.437	50.5359	196.022	89.2266	0.428799	79.8718	148.577	0.0134172	68.5492
AP2S1 ENSG00000042753	472.441	205.192	89.5915	579.357	171.72	46.9781	41.1119	6.64645	59.9482	31.4301
AP3B1 ENSG00000132842	0.895551	0.460296	7.42515	0.257715	0.948155	0.327886	1.05608	0.102326	18.9881	1.76124
AP3B2 ENSG00000103723	0.409231	0.407068	0.237376	0.16635	0.683411	0.659023	3.70689	0.200027	0.0186544	0.314206
AP3D1 ENSG00000065000	4.69963	0.0710914	30.9037	3.32888	26.8665	10.5549	28.3903	2.29866	23.6956	14.4393
AP3M1 ENSG00000185009	4.88372	4.54947	12.0858	0.568717	0.265344	0.0116976	2.80613e-05	7.44769	0.893823	3.46289
AP3M2 ENSG00000070718	1.13693	13.1265	0.125552	0.018787	0.223509	5.17323	0.0171508	16.8578	0.0699634	0.122204
AP3S1 ENSG00000177879	1.43339	0.477152	8.24974	3.31319	0.491974	0.0375347	5.8177	1.03902	0.966425	1.7935
AP3S2 ENSG00000157823	44.6947	63.8848	15.6519	17.0749	7.35992	0.0331527	0.932961	1.81456	0.0727466	1.48011
AP4B1 ENSG00000134262	0.0417179	18.2858	1.07109	0.405646	1.51734	14.8875	1.78252	1.95296	0.297149	3.53855e-05
AP4E1 ENSG00000081014	0.144623	7.04902	0.505057	0.443649	0.271963	0.17833	0.814487	0.21373	0.203364	0.674345
AP4M1 ENSG00000221838	9.59762	3.58783	3.31726	23.3688	0.0224572	8.73975	0.532259	5.48205	0.528362	7.681
AP4S1 ENSG00000100478	2.79605	0.0301285	0.0174591	1.68845	0.917771	0.524524	0.53964	1.2641	0.526226	0.201537
AP5B1 ENSG00000254470	12.8283	15.7845	4.92831	0.823514	0.0807731	0.273825	5.77905	7.43966	1.69836	2.73365
AP5M1 ENSG00000053770	2.79935	0.655149	0.394611	0.431727	3.02459	0.00153984	4.70186	0.641049	0.0174342	0.584753
AP5S1 ENSG00000125843	2.50812	1.22364	1.56982	4.23687	1.68699	6.97795	5.04774	1.7835	1.95156	0.203492
AP5Z1 ENSG00000242802	0.106904	15.3725	13.9922	29.873	0.530909	4.48503	63.7919	102.064	82.1995	0.527652
APAF1 ENSG00000120868	0.139586	0.764227	1.77067	0.000197799	0.038593	0.192033	6.27747	1.0618	0.233704	2.20399
APBA1 ENSG00000107282	0.503551	4.2032	2.07543	4.55518	0.155509	0.475636	0.147066	0.00833	0.130044	0.0418098
APBA2 ENSG00000034053	0.400968	0.640195	1.70748	0.241237	0.141325	24.705	0.102916	24.0387	1.39737	0.182732
APBA3 ENSG00000011132	5.98394	1.0441e-05	0.237443	72.5995	27.2905	0.633146	2.20849	44.5702	3.71072	14.4794
APBB1 ENSG00000166313	192.901	207.944	8.22231	83.3905	0.11379	6.37811	3.39759	129.112	1.05836	4.53991
APBB1IP ENSG00000077420	0.130795	2.10418	1.27171	0.155768	0.163045	0.132634	0.00598159	9.57975	1.56837	0.407749
APBB2 ENSG00000163697	29.9597	3.78994	0.425038	1.56467	1.0947	5.3792	0.681381	0.876864	0.862826	0.284665
APBB3 ENSG00000113108	0.596834	80.6869	18.9763	1.7906	0.681283	9.96937	1.68039	3.01341	27.4702	6.66329
APC ENSG00000134982	0.726983	0.0237634	6.83093	0.231469	0.74999	0.000735203	0.00141598	1.17061	0.93217	2.05156
APC2 ENSG00000115266	0.14819	0.448434	0.0732084	0.234264	0.00605041	0.00608932	0.0661959	0.00149169	0.0484489	0.0672592
APCDD1 ENSG00000154856	86.3318	0.421817	48.7568	1.17588	1.30998	0.591427	12.5626	51.774	1.69287	22.995
APCDD1L ENSG00000198768	5.22317	3.55926	0.0347087	0.78757	0.0513463	0.00699249	0.102913	0.0495892	0.104376	0.0725882
APCS ENSG00000132703	0.0117058	0.0483386	0.0263619	0.0879819	0.0648249	0.000814194	0.10212	0.0932847	0.000590528	0.0350178
APEH ENSG00000164062	14.8184	150.519	11.2879	43.1201	3.53925	53.755	2.11052	1.64925	75.7184	3.60772
APELA ENSG00000248329	0.295415	0.245624	0.563518	0.518239	0.49358	0.0267126	0.0135732	1.33114e-05	0.0475405	0.106583
APEX1 ENSG00000100823	34.6816	19.3204	26.7111	0.807537	7.77751	13.1239	6.60822	23.0305	2.76603	19.0239
APEX2 ENSG00000169188	0.274464	0.9591	0.357045	14.925	3.59661	0.208501	11.5074	0.352224	0.80179	0.968904
APH1A ENSG00000117362	87.6867	0.734518	23.91	2.44681	22.1797	0.223089	33.4412	22.166	10.1845	20.1073
APH1B ENSG00000138613	1.37504	0.188813	14.3693	8.03074	2.8128	6.04863	2.73326	2.3402	1.35885	5.60714
API5 ENSG00000166181	1.65503	2.65202	10.0273	0.0255577	0.665651	0.160175	1.77877	11.2025	5.39235	1.57914
APIP ENSG00000149089	2.65484	0.0116147	4.78412	0.740266	1.88513	1.32662	0.118971	1.02559	1.04763	2.63153
APITD1 ENSG00000175279	0.104431	0.170658	0.464605	0.258734	0.0520528	2.89059	1.60492	0.0145579	0.0860185	0.717939
APITD1-CORT ENSG00000251503	0.00886765	0.249633	0.039524	0.102251	0.0922048	0.0462293	0.00317478	0.327581	0.0442727	0.0268151
APLF ENSG00000169621	0.633031	0.60948	0.058426	0.0167099	0.414123	0.134282	0.284208	0.0793277	0.0305969	0.070916
APLN ENSG00000171388	0.0113026	0.802308	0.351506	0.13367	3.07036	0.116869	0.103113	0.758379	0.211031	0.078647
APLNR ENSG00000134817	1.86725	18.162	0.0595353	0.00931434	1.82361	0.391738	0.0377526	1.36388	0.0839641	0.354908
APLP1 ENSG00000105290	0.22322	27.0509	0.1424	1.60011	0.242447	2.52207	0.120351	0.068201	2.87904	0.672958
APLP2 ENSG00000084234	33.1269	0.473842	120.494	2.37505	107.856	40.331	39.2195	0.0852949	0.0179032	263.361
APMAP ENSG00000101474	21.7107	1.75618	40.3635	3.96362	29.6686	3.24005	19.5624	64.4957	3.22716	14.9572
APOA1 ENSG00000118137	0.0503747	2.02636	0.0186095	0.69901	0.509697	0.176735	0.191567	0.00339108	0.275441	0.133334
APOA2 ENSG00000158874	0.0458262	0.744807	0.0270387	0.0149265	0.104308	0.0672021	0.0385209	0.259345	0.152548	0.0036826
APOB ENSG00000084674	0.206556	4.82275	0.00507545	0.202667	0.13069	0.511961	0.221079	0.136384	0.108704	0.16214
APOBEC1 ENSG00000111701	0.0375564	0.00390754	0.00201638	0.00131261	0.00345958	0.0278718	0.00805159	0.0437581	0.0202181	0.00767919
APOBEC2 ENSG00000124701	0.0746068	0.258398	0.00634257	0.195771	0.0734937	0.035914	0.000433249	0.115527	0.0719483	6.75429e-05
APOBEC3A ENSG00000128383	0.0256599	0.166403	0.0167015	0.0309915	0.00195453	0.0107618	2.9282	0.0622769	0.1633	0.0144535
APOBEC3B ENSG00000179750	0.054382	0.470252	0.0177676	0.281582	0.000950954	0.0252143	0.00443828	0.0403473	0.03874	0.0554583
APOBEC3C ENSG00000244509	0.137622	49.5532	7.53052	0.113267	8.96856	13.57	5.5068	19.8204	2.09088	2.25406
APOBEC3D ENSG00000243811	1.37582	5.42114	0.132795	7.11101	0.86521	0.275437	3.99734	0.00274216	0.170389	0.0111801
APOBEC3F ENSG00000128394	0.0894807	0.394109	0.339523	1.72783	0.780927	3.42459	0.0624392	0.300679	9.09975	1.62224
APOBEC3G ENSG00000239713	5.9632	1.15952	0.180269	0.397462	2.7318	1.02193	4.38578	4.61827	20.4804	0.0131467
APOBEC3H ENSG00000100298	0.0251747	0.0668951	0.220286	0.00273819	0.0181861	0.00167357	0.817289	0.260688	0.0059375	1.06971
APOBEC4 ENSG00000173627	0.026471	0.134202	0.0934412	0.0554307	0.108041	0.0515758	0.0132137	0.0138135	1.78554	0.0270952
APOBR ENSG00000184730	2.60252	0.794432	0.0973361	18.1733	0.00168817	0.394493	0.236815	0.257293	2.14921	2.23475
APOC1 ENSG00000130208	41.0311	72.7618	0.223459	1.46574	0.95419	0.19881	0.285365	43.2601	9.12196	1.22892
APOC2 ENSG00000234906	0.0718225	0.0514053	0.0161469	0.0232381	0.055836	0.0286972	0.110488	0.0762942	0.0185576	0.0664375
APOC3 ENSG00000110245	0.00954102	0.189387	0.0020487	0.0081397	0.0115599	0.0359039	0.0285501	3.40966e-05	0.100507	0.0278868
APOC4 ENSG00000267467	0.0503593	0.000445823	0.0552013	0.0718456	0.064853	0.0121776	0.0337339	0.00422635	0.0969773	0.014401
APOD ENSG00000189058	2.69431	1424.28	13.9081	3.58613	85.9748	87.6228	0.358625	231.834	208.519	42.5477
APOE ENSG00000130203	724.873	10.7074	0.117829	0.198167	0.301547	0.678219	0.222517	2486.88	82.407	92.2071
APOF ENSG00000175336	8.2098	1.64231	0.160347	0.327951	1.23893	0.183535	0.164537	0.570863	0.000778724	6.69097
APOH ENSG00000091583	0.104411	0.566573	0.0891939	9.92455e-05	0.349476	0.10776	0.166537	0.10286	0.12413	0.0773502
APOL1 ENSG00000100342	60.4591	13.0015	0.651039	0.370898	14.195	0.636066	19.0975	40.923	12.9717	0.260456
APOL2 ENSG00000128335	14.2154	39.3256	2.3358	11.531	0.071245	20.2079	7.42746	2.27838	0.0966381	0.49397
APOL3 ENSG00000128284	1.18185	75.9235	0.230193	0.367736	0.0696891	1.10494	1.75219	7.1029	0.993894	9.06708
APOL4 ENSG00000100336	0.111412	0.146823	0.602386	0.673461	0.3818	6.92886	1.99304	0.609127	0.0302881	1.9066
APOL6 ENSG00000221963	0.996359	8.5944	0.14841	0.707822	1.6015	6.17602	0.876536	1.28871	1.79732	2.81871
APOLD1 ENSG00000178878	0.224273	8.85533	0.186589	0.114532	0.92207	0.0371364	1.78711	0.782378	1.94985	0.657821
APOM ENSG00000204444	1.4056	4.06539	0.0107297	1.58563	0.560979	1.09598	0.581502	0.944537	0.567544	0.0734056
APOO ENSG00000184831	0.256979	1.9028	0.246258	0.901407	0.429807	0.876649	0.611131	0.0445889	0.114745	0.83083
APOOL ENSG00000155008	4.44006	0.688696	3.09666	2.45065	1.59312	0.635152	0.350564	3.83636	1.78179	2.04559
APP ENSG00000142192	95.2803	230.269	127.846	33.6752	91.9519	0.907835	67.1628	0.994945	122.865	51.1709
APPBP2 ENSG00000062725	0.139546	1.68588	10.1566	0.571587	0.76673	2.50224	0.88873	7.70875	0.229168	2.63871
APPL1 ENSG00000157500	0.198709	0.336736	4.49817	0.531113	0.271632	0.292851	0.351592	7.27505	9.53714	0.831054
APPL2 ENSG00000136044	1.47793	3.75844	10.9064	9.2171	14.6899	4.35694	3.78474	0.344389	3.88602	9.19839
APRT ENSG00000198931	98.0977	299.936	20.1138	146.064	83.8836	41.3493	2.51668	78.509	69.4881	8.3048
APTX ENSG00000137074	3.51083	15.7445	3.65919	5.24772	19.5229	15.2309	7.12541	2.81372	2.0977	0.225535
AQP1 ENSG00000240583	373.704	35.9862	0.379286	3.92346	0.225508	0.107146	2.2149	295.903	439.395	1.69252
AQP10 ENSG00000143595	0.00365192	0.597423	0.104002	0.110013	0.13228	0.0501071	0.0652888	0.616687	0.522372	0.209627
AQP11 ENSG00000178301	0.0379341	0.160202	1.28745	0.0430842	0.000701619	0.0188874	0.00388109	0.0192453	1.14195	0.0136524
AQP12A ENSG00000184945	0.172019	1.85428e-05	0.0393525	0.0965606	0.0350566	0.0650805	0.0267079	0.14411	0.448833	0.13243
AQP12B ENSG00000185176	0.00302544	9.89238e-05	0.114271	0.108404	0.0186431	0.00767448	0.00497394	0.00542729	0.0644659	0.0431803
AQP2 ENSG00000167580	7.5039e-05	21.8763	0.406175	0.111461	0.0334282	0.00117754	0.0618237	0.166777	0.1901	0.0599766
AQP3 ENSG00000165272	0.286365	35.1075	14.6819	0.339275	27.0288	0.21586	53.7502	0.163113	0.269989	1.76946
AQP4 ENSG00000171885	0.198705	0.0302806	0.0793286	0.0193137	0.0223984	0.0713855	0.0939373	0.10949	0.036262	0.0588605
AQP5 ENSG00000161798	1.95557	0.114625	1.1696	0.00609741	0.358005	5.19845	0.0326377	0.193951	0.605686	0.183261
AQP6 ENSG00000086159	0.0912664	0.781563	0.0947318	0.0207135	0.0418733	0.0301868	0.0120661	0.0307436	0.0722377	0.0131645
AQP7 ENSG00000165269	0.0746726	0.191181	0.0447218	0.0800146	0.095367	0.122184	0.741521	0.0159886	0.00174208	0.107579
AQP8 ENSG00000103375	0.00972246	2.22652e-05	0.00170982	0.000159942	0.0950213	0.0739109	0.0157021	0.18144	0.0179798	0.00210011
AQP9 ENSG00000103569	0.272347	0.0321872	0.0139115	0.0202739	0.0441007	0.0690937	0.0533493	0.0198643	0.0436372	0.00371388
AQR ENSG00000021776	0.0560448	3.09852	2.29373	14.2382	2.73538	29.1584	6.53974	0.409507	2.38428	0.448897
AR ENSG00000169083	25.4676	76.0335	33.4049	1.8615	30.2976	11.8628	0.319096	72.3309	7.13186	16.9476
ARAF ENSG00000078061	1.73394	60.4382	2.64145	67.7324	0.457005	1.21008	1.42718	84.4117	0.50825	0.864376
ARAP1 ENSG00000186635	77.1	75.5401	8.92398	27.3103	8.64904	9.33818	114.512	38.6463	65.1999	4.83495
ARAP2 ENSG00000047365	0.128457	0.810166	0.990553	0.0382938	0.14887	0.0278788	0.397405	0.178636	7.12649	0.446129
ARAP3 ENSG00000120318	0.654191	50.6268	0.221474	0.630636	3.03218	1.3085	1.13654	52.0549	0.788767	0.119324
ARC ENSG00000198576	0.670286	1.29775	0.0843031	8.04078	0.0739198	5.47156	0.923666	0.0182968	0.32281	0.000634618
ARCN1 ENSG00000095139	0.20135	1.2717	14.0697	0.153408	0.722834	1.3453	11.6984	48.6584	1.92863	0.0798345
AREG ENSG00000109321	0.0131087	0.106893	0.00500238	0.231173	0.150207	0.073887	7.17281	0.170813	0.150567	2.31898e-05
AREL1 ENSG00000119682	0.114426	46.3937	6.54164	0.189717	8.01019	0.974178	3.20679	0.0109676	0.0535723	3.06447
ARF1 ENSG00000143761	6.08186	0.442637	52.9048	42.3787	32.0783	0.438017	50.131	14.5539	10.9966	24.5988
ARF3 ENSG00000134287	1.7692	37.0611	11.1894	34.6304	19.0108	23.9166	20.7376	0.699745	9.44378	1.14892
ARF4 ENSG00000168374	0.28457	1.49341	57.1012	0.294984	0.27168	0.939964	26.0554	17.56	18.0575	14.7713
ARF5 ENSG00000004059	13.5838	1.5669	6.36337	2.44946	4.28169	2.49834	1.45263	0.29257	1.00491	0.039349
ARF6 ENSG00000165527	0.459852	0.415209	15.0063	0.255174	2.14098	0.266673	6.93462	0.385243	1.34992	17.5923
ARFGAP1 ENSG00000101199	32.6157	83.444	126.503	124.009	1.76607	1.87932	7.52491	44.8874	62.2372	14.5562
ARFGAP2 ENSG00000149182	28.5397	104.424	32.9862	91.639	22.0641	12.5594	19.0897	44.9667	90.8183	6.43988
ARFGAP3 ENSG00000242247	0.00249831	0.531602	25.8551	3.06737	4.07518	0.106002	12.1845	2.16561	0.348132	0.865569
ARFGEF1 ENSG00000066777	8.05396	0.397933	8.27142	0.379738	0.109828	0.0517596	10.3753	1.71443	0.956001	6.02713
ARFGEF2 ENSG00000124198	1.39003	0.178239	4.67461	0.914726	0.0937611	1.55064	0.114979	3.62448	0.425922	0.0135984
ARFGEF3 ENSG00000112379	0.0125917	1.07918	29.5385	0.127035	31.8391	0.413038	11.4808	0.912221	0.236026	3.08301
ARFIP1 ENSG00000164144	0.539513	0.19112	14.1151	0.0503105	1.36067	0.107215	2.02655	0.447553	0.151924	6.23774
ARFIP2 ENSG00000132254	2.36715	59.4708	13.6892	89.2874	52.2706	10.2526	37.0744	0.540184	13.157	23.5039
ARFRP1 ENSG00000101246	176.459	129.602	71.3559	340.04	50.8401	2.3516	0.166159	77.3487	33.9747	9.96483
ARG1 ENSG00000118520	9.75404e-05	0.116281	0.0119922	0.000572222	0.0681294	0.000266269	0.000668168	0.657614	0.0396154	2.46252e-07
ARG2 ENSG00000081181	1.06197	0.059986	32.2583	8.87805	19.1156	6.54683	11.2416	2.01512	1.38396	0.0758885
ARGFX ENSG00000186103	0.0255048	0.0638098	0.0292843	0.154783	0.0298379	0.0228151	0.0130522	0.0917565	0.21358	0.00462681
ARGLU1 ENSG00000134884	0.0107332	0.423215	64.5424	8.88229	4.71267	0.741346	15.7514	20.7145	41.7747	35.7183
ARHGAP1 ENSG00000175220	89.1151	292.308	32.6593	1.98061	2.18926	22.8398	4.86432	21.4001	23.3272	9.99126e-05
ARHGAP10 ENSG00000071205	52.0186	0.910712	0.479794	0.0558907	148.452	33.3271	1.23406	0.113023	13.2858	1.14214
ARHGAP11A ENSG00000198826	1.75944	0.019129	0.226207	0.00108934	0.0812518	0.00607505	0.115485	0.155142	0.204211	0.00827457
ARHGAP11B ENSG00000187951	0.15987	0.0441728	0.00681777	0.075573	0.434857	0.0341696	0.146943	0.443381	0.66502	0.0116945
ARHGAP12 ENSG00000165322	0.315282	0.664649	8.99445	0.620115	0.0742071	0.0212691	2.67617	0.938954	0.074772	14.2083
ARHGAP15 ENSG00000075884	0.115648	7.47614	0.131245	0.0261731	0.0674689	0.195408	0.571689	0.281102	0.0934741	0.11072
ARHGAP17 ENSG00000140750	1.06767	4.2511	5.66606	0.0683729	0.474205	21.9923	3.3009	7.10582	0.206542	2.91607
ARHGAP18 ENSG00000146376	3.98452	0.180302	2.61241	0.570259	1.29549	0.908832	0.235252	4.54882	0.747942	4.43666
ARHGAP19 ENSG00000213390	2.15107	1.05022	0.00909035	0.0908205	1.21309	3.27374	4.93931	0.223232	1.89925	1.10581
ARHGAP20 ENSG00000137727	4.17726	0.443045	0.0616538	0.325124	0.589727	0.0337787	0.0661122	0.0350434	1.3275	0.0776772
ARHGAP21 ENSG00000107863	28.6651	2.30653	5.68595	1.31372	0.018213	0.00933069	4.71197	0.0154163	1.74792	0.282538
ARHGAP22 ENSG00000128805	7.81938	2.48824	0.949763	0.840755	1.02389	0.186749	7.59965	6.0799	21.7838	0.163837
ARHGAP23 ENSG00000275832	1.83422	4.57815	0.000256071	1.61558	0.0745617	3.04551	30.211	6.79276	4.79581	0.108812
ARHGAP24 ENSG00000138639	1.26437	0.556982	0.478871	0.146999	0.0161014	0.328325	0.212448	1.79781	0.437305	0.0261042
ARHGAP25 ENSG00000163219	3.76096	3.81721	0.242343	0.662105	0.196953	1.93684	1.19725	0.0908527	4.89826	0.0504029
ARHGAP26 ENSG00000145819	0.159762	0.0148783	1.30164	2.39913	0.0248778	0.0591753	1.65568	0.0570149	7.79124	3.658
ARHGAP27 ENSG00000159314	9.14022	4.82842	8.9562	9.07791	11.1517	1.47221	32.6829	1.47788	0.15204	9.40738
ARHGAP28 ENSG00000088756	1.0504	1.82294	1.37034	0.18801	0.0736342	2.66117	0.0863205	0.192605	0.0826037	0.10953
ARHGAP29 ENSG00000137962	0.00974603	5.72279	8.067	2.12712	0.410171	0.1027	0.430931	1.23387	0.51702	0.920365
ARHGAP30 ENSG00000186517	1.76498	15.8897	0.034556	0.434274	0.0218974	0.123669	0.50186	8.08589	9.44784	0.0046913
ARHGAP31 ENSG00000031081	4.67089	41.9583	0.803161	0.502065	1.44091	0.167597	0.0642929	0.126134	2.54156	0.31709
ARHGAP32 ENSG00000134909	0.0682412	0.0876453	9.7051	11.0919	0.189898	0.286951	20.951	2.19703	13.0927	3.88056
ARHGAP33 ENSG00000004777	65.4482	0.472352	18.7104	1.89086	0.175116	2.95851	19.703	16.2663	22.2289	3.55957
ARHGAP35 ENSG00000160007	3.11391	40.1458	32.5051	0.108722	0.7158	0.208387	7.35973	10.5387	14.3207	2.32565
ARHGAP36 ENSG00000147256	0.0430432	0.00440743	0.0459579	0.000441166	0.754306	0.0919791	0.0891359	0.420655	0.0233512	5.69782e-05
ARHGAP39 ENSG00000147799	17.5295	5.2622	11.1503	38.8755	0.137128	0.0945103	6.15771	0.00832242	1.85165	0.150591
ARHGAP4 ENSG00000089820	15.5834	26.8735	0.0112589	0.0899432	3.90906e-05	0.515661	1.23928	133.364	63.2179	2.84102
ARHGAP40 ENSG00000124143	0.0411648	0.527	0.0152036	0.0872945	0.460811	0.0103873	4.06441	0.0768387	0.537196	0.200671
ARHGAP42 ENSG00000165895	0.144035	2.3005	0.0646054	0.0137705	0.113233	0.466706	0.00251516	0.74275	0.0946481	0.123112
ARHGAP44 ENSG00000006740	0.866741	0.263473	5.3034	0.531849	1.25404	0.017424	5.76667	0.0155507	0.0350045	0.0288047
ARHGAP45 ENSG00000180448	21.5467	1.47238	0.0151544	1.70862	0.774258	0.193069	1.22316	4.533	56.729	2.63055
ARHGAP5 ENSG00000100852	2.15777	0.333376	5.48761	2.82431e-05	0.0713517	1.35972	1.29717	0.432117	15.6073	3.23882
ARHGAP6 ENSG00000047648	0.0131834	1.40077	32.6034	0.822094	13.8306	0.415344	0.460783	0.194571	2.24864	6.86282
ARHGAP8 ENSG00000241484	0.78346	2.02487	4.44017	2.82631	3.76848	0.214882	0.808986	0.874362	0.0201068	0.703929
ARHGAP9 ENSG00000123329	16.4622	0.213409	0.250443	0.241055	0.220302	0.643512	0.962546	6.64696	1.46866	0.0469052
ARHGDIA ENSG00000141522	434.761	543.258	158.893	784.46	149.894	0.453741	126.839	40.2888	126.159	73.4448
ARHGDIB ENSG00000111348	4.87423	0.804766	33.7297	1.12998	0.560763	56.5753	23.4065	21.4454	45.9576	97.6883
ARHGDIG ENSG00000242173	1.57625	0.0769214	0.126315	4.27679e-05	0.0204531	0.105586	0.0623617	0.423148	0.431702	0.0279707
ARHGEF1 ENSG00000076928	15.9782	3.91824	5.47877	76.8537	31.5899	51.8397	26.7876	132.227	35.7103	15.4631
ARHGEF10 ENSG00000104728	2.4577	1.26981	0.283909	3.44321	5.5835	1.04935	0.0176191	0.122106	0.701428	0.812214
ARHGEF10L ENSG00000074964	43.8826	3.28088	0.200731	0.889433	1.89406	2.1748	21.4995	8.24403	0.619018	5.45479
ARHGEF11 ENSG00000132694	0.391959	5.38784	19.6651	0.123815	4.5024	24.8212	1.85103	76.9433	1.22183	6.58221
ARHGEF12 ENSG00000196914	3.98995	5.84378	12.7866	0.0894658	1.64969	0.291012	13.8569	1.16012	1.38509	2.38256
ARHGEF15 ENSG00000198844	0.408417	2.58548	1.08992	1.25522	0.717941	1.07544	1.30454	5.15361	61.997	0.00884766
ARHGEF16 ENSG00000130762	2.93822	0.273509	30.5769	98.3257	29.2167	0.763658	7.64689	2.24262	0.0124695	5.19419
ARHGEF17 ENSG00000110237	46.6385	19.4555	4.22174	5.88216	8.12941	5.22108	10.9518	147.421	9.96054	0.281203
ARHGEF18 ENSG00000104880	0.039387	0.00961706	0.0601939	0.0232123	0.0154442	0.0316895	0.0433848	0.000251884	0.0499188	0.0345184
ARHGEF19 ENSG00000142632	2.52693	17.2918	0.465407	1.47166	14.747	0.00210974	8.64421	11.9422	0.133496	2.25561
ARHGEF2 ENSG00000116584	56.2157	74.6295	0.0823062	57.7988	0.943114	66.5204	41.302	17.4868	21.6717	4.70998
ARHGEF25 ENSG00000240771	156.254	2.00321	13.3887	0.121017	0.017419	0.0487903	0.378786	82.6998	0.252169	0.015658
ARHGEF26 ENSG00000114790	0.894668	0.163654	13.3349	0.608663	1.01687	0.228373	2.45261	0.363779	2.51438	51.5334
ARHGEF28 ENSG00000214944	0.230638	0.181776	3.44126	0.285962	0.0698792	0.0128208	6.06801	0.292462	0.580129	0.268764
ARHGEF3 ENSG00000163947	0.242429	0.000429197	12.6274	2.46922	3.58825	3.87631	2.09436	1.24572	0.350484	5.3547
ARHGEF33 ENSG00000214694	0.0835712	0.378158	0.0011173	0.0405524	0.126392	0.0436935	0.200893	0.104619	0.0705411	0.0161258
ARHGEF35 ENSG00000213214	0.0159134	0.994526	0.0539003	0.0473917	2.11003	0.000366535	0.69324	2.98364	0.0334989	0.408264
ARHGEF37 ENSG00000183111	0.54683	2.69751	4.3699	6.88181	23.9277	11.8993	0.682147	0.0335602	0.232724	3.69083
ARHGEF38 ENSG00000236699	0.0042609	0.309904	8.08458	0.0700484	0.685544	0.0560925	0.138525	0.082406	0.274878	0.0797745
ARHGEF39 ENSG00000137135	3.08209	0.240024	0.221495	0.193671	0.2186	0.103295	1.59929	0.956863	0.139644	2.73243
ARHGEF4 ENSG00000136002	129.268	17.9849	0.113146	10.4397	0.700174	3.48231	0.853899	2.74354	0.036316	6.82949
ARHGEF40 ENSG00000165801	8.37382	30.0276	0.77512	1.75682	3.82715	14.5835	1.26265	124.054	3.12248	0.100288
ARHGEF5 ENSG00000050327	1.89481	3.73046	3.09107	1.76323	5.77786	11.4037	3.12903	0.00308261	0.77681	0.343629
ARHGEF6 ENSG00000129675	0.8757	0.702751	0.226296	0.0383142	0.0349467	0.371612	0.24809	6.85877	0.871951	1.22131
ARHGEF7 ENSG00000102606	1.29164	41.3606	30.4796	0.0844948	2.38468	9.92406	5.2766	19.5207	0.0332743	10.2124
ARHGEF9 ENSG00000131089	52.0118	0.804265	0.662965	0.264494	15.9489	0.408036	1.62819	0.477416	13.3337	1.49154
ARID1A ENSG00000117713	0.782164	0.0857498	40.3826	2.48808	13.5239	23.5227	3.27886	1.20715	3.88522	21.1614
ARID1B ENSG00000049618	6.2893	48.7908	1.60673	11.5864	1.69255	3.48704	6.20234	7.65684	1.16385	0.0280758
ARID2 ENSG00000189079	5.63109	1.58128	6.05668	0.550988	0.0885368	0.213612	7.02332	2.20499	2.74512	0.789123
ARID3A ENSG00000116017	16.1496	0.0324175	6.3414	17.2873	1.39705	2.33689	0.276409	1.67801	2.39068	2.87015
ARID3B ENSG00000179361	0.437809	1.1278	1.65548	1.01762	0.320003	0.136765	1.7705	3.14968	0.583433	0.83196
ARID4A ENSG00000032219	0.362599	0.095438	3.05238	2.39833	0.410904	0.664849	1.26658	0.598977	5.56668	2.81439
ARID4B ENSG00000054267	0.0234598	0.608199	8.47928	0.195554	6.27911	6.54231	0.78044	9.21301	5.19874	1.66837
ARID5A ENSG00000196843	196.289	180.255	0.0832917	2.79921	2.73274	0.110302	8.90696	118.821	123.908	0.0549521
ARID5B ENSG00000150347	0.0859146	0.110364	11.8958	0.0655615	0.087296	0.232446	0.214664	0.12098	28.9228	0.202449
ARIH1 ENSG00000166233	0.040626	0.924509	5.62156	3.43229	10.349	0.0235999	13.4588	41.0215	2.80764	3.17334
ARIH2 ENSG00000177479	2.6863	36.9322	24.5244	1.4105	17.9073	12.1691	30.4807	15.7892	0.220292	10.6673
ARIH2OS ENSG00000221883	13.4246	0.0887975	0.898369	8.38775	2.22822	3.3526	1.1828	1.12513	0.532881	0.0154862
ARL1 ENSG00000120805	0.040198	0.640476	2.53457	0.00664013	11.776	36.5581	9.54731	0.181323	0.0244541	0.0767282
ARL10 ENSG00000175414	5.93101	4.14867	0.0959635	0.877205	0.2394	0.258776	0.285193	0.527237	0.461245	0.0437628
ARL11 ENSG00000152213	0.270697	0.308786	0.198471	0.104505	8.10886e-06	0.025794	0.187248	1.43188	0.330857	0.473795
ARL13B ENSG00000169379	1.30813	2.41489	0.353835	0.079978	0.341457	0.899787	0.0294933	1.86403	0.250965	0.778147
ARL14 ENSG00000179674	0.0885275	0.0639666	0.0214609	0.0179279	0.0268815	0.0361936	2.31062	0.0276092	0.190298	0.000853491
ARL14EP ENSG00000152219	1.32792	0.981797	1.10133	0.154928	0.233877	2.49477	4.59827	5.92491	1.28725	0.380256
ARL15 ENSG00000185305	0.0294222	0.0127258	0.22055	0.193557	5.82775	0.148677	0.0937806	1.75322	4.02008	0.0939075
ARL16 ENSG00000214087	4.87441	155.958	15.8548	19.3234	0.217717	5.63286	1.54976	0.608881	2.35707	11.6037
ARL17A ENSG00000185829	1.93499	1.60652	0.0918324	0.587606	1.96498	2.18894	0.116534	0.266838	1.43605	0.6947
ARL17B ENSG00000228696	0.278382	1.23152	4.05518	0.389842	0.615123	1.20105	0.115771	3.91976	0.180692	0.673254
ARL2 ENSG00000213465	137.865	357.361	49.2252	8.41035	2.26059	2.77555	3.04525	87.2656	80.3148	1.15041
ARL2BP ENSG00000102931	0.381731	5.60395	4.0667	0.207863	0.6324	14.9992	2.65918	0.229037	2.17766	0.0901073
ARL3 ENSG00000138175	3.53406	19.0563	0.202054	8.79515	10.0956	58.0571	0.09838	0.0273319	5.81329	0.56131
ARL4A ENSG00000122644	0.947319	0.503511	0.601266	0.199649	0.096195	0.206389	0.108644	0.667461	0.261057	4.11193
ARL4C ENSG00000188042	0.458891	13.7615	0.966084	2.23611	4.71835	0.016314	7.58977	7.28206	2.32058	4.35082
ARL4D ENSG00000175906	1.43408	1.62994	0.936867	1.54472	0.131464	27.0397	22.4948	0.212164	3.20974	1.53133
ARL5A ENSG00000162980	0.933107	0.879851	14.7457	0.50553	2.4265	0.436432	0.0834543	13.9597	0.170565	4.33545
ARL5B ENSG00000165997	0.0646096	2.21135	2.97051	1.09727	0.613796	0.0507113	0.173697	4.65705	0.291128	0.612523
ARL5C ENSG00000141748	0.0138639	0.0215953	0.0667848	0.0780582	6.96651e-05	0.00349125	0.0292676	0.172322	0.0494548	0.0674062
ARL6 ENSG00000113966	2.96855	0.0697717	0.312907	0.802808	0.0324476	0.227786	0.129752	0.272876	0.776408	1.49297
ARL6IP1 ENSG00000170540	0.857561	1.60529	34.1127	2.24167	0.492317	0.510186	4.69481	10.5992	2.77497	2.72112
ARL6IP4 ENSG00000182196	164.604	0.872153	0.397132	177.109	17.2694	3.20136	27.6903	104.297	36.687	15.8287
ARL6IP5 ENSG00000144746	12.377	3.6185	26.3272	5.99552	11.1915	0.603479	3.43034	15.6571	13.7105	4.59817
ARL6IP6 ENSG00000177917	0.0391471	3.59646e-06	3.00854	0.0134563	0.0564485	0.268603	2.08659	1.66804	0.156995	2.30747
ARL8A ENSG00000143862	2.37042	0.35927	28.7179	0.534363	17.614	2.81118	6.38728	0.375651	21.2151	0.453102
ARL8B ENSG00000134108	0.0805132	0.809042	12.5754	1.45983	12.4102	5.17537	1.7767	22.4275	0.972343	0.308716
ARL9 ENSG00000196503	1.21375	1.31328	0.18122	0.195912	0.00200173	0.0520144	0.12998	0.00920061	0.131193	0.0119741
ARMC1 ENSG00000104442	7.58035	0.271478	6.41156	1.18017	0.286994	0.191498	3.77624	1.88383	0.273385	1.67761
ARMC10 ENSG00000170632	0.917598	0.985972	5.44071	0.0416824	1.18273	0.254816	10.1804	0.295166	0.562089	0.293437
ARMC12 ENSG00000157343	0.555453	1.18201	0.915607	0.11379	0.409117	0.443399	0.0704407	0.0598656	0.0637596	0.00778874
ARMC2 ENSG00000118690	0.825523	0.0331602	0.0659261	0.685382	0.278007	0.0324469	0.628211	0.119025	0.0359592	0.137238
ARMC3 ENSG00000165309	0.0763979	0.0386988	0.0576444	0.0196524	0.15507	0.000384551	0.0275689	0.0918451	0.00110862	0.0363362
ARMC4 ENSG00000169126	9.85324	0.0211438	0.154824	0.40629	0.107708	1.25141	0.268222	0.104531	0.965263	0.320767
ARMC5 ENSG00000140691	1.96202	33.3576	8.34864	0.652463	5.97411	1.49695	8.10282	1.16464	1.68179	5.24021
ARMC6 ENSG00000105676	28.7395	42.9295	0.106993	21.6591	77.3598	0.419673	17.5737	27.7435	0.0758546	7.59852
ARMC7 ENSG00000125449	42.8787	13.0412	9.0095	1.62471	2.29229	2.04684	10.3835	8.36007	14.3546	5.00591
ARMC8 ENSG00000114098	9.89058	0.817171	13.9884	0.780779	0.553919	0.155469	3.74934	2.23228	4.69616	2.3155
ARMC9 ENSG00000135931	20.0197	2.16376	0.792798	15.4515	0.67781	0.493071	0.649411	0.246653	8.33373	11.0388
ARMCX1 ENSG00000126947	1.30546	0.662042	0.863504	0.23897	1.34306	0.0444181	0.433427	0.52457	2.16268	1.21258
ARMCX2 ENSG00000184867	0.8191	0.395911	7.007	0.159358	1.66694	0.00457661	0.0746377	11.7909	7.43764	0.000816744
ARMCX3 ENSG00000102401	4.47355	0.548686	11.9371	1.39566	4.57061	0.151381	13.1733	1.7562	9.85614	2.40605
ARMCX4 ENSG00000196440	0.202246	0.240773	3.76911	0.651226	2.15263	5.12666	7.44409	0.0635535	0.0516505	2.04498
ARMCX5 ENSG00000125962	0.235491	0.158291	2.09512	0.0410815	0.0449812	0.0694349	0.642352	0.288628	0.0161997	0.473252
ARMCX6 ENSG00000198960	1.35937	2.87139	0.166601	4.71804	4.67241	3.3834	0.322426	0.929202	1.9286	1.5994
ARMS2 ENSG00000254636	0.0664613	0.000151176	0.0194403	0.00966352	0.107238	0.0130324	0.00205322	0.0139236	0.0651284	0.0601669
ARMT1 ENSG00000146476	0.240693	2.09301	6.06216	1.27165	6.83799	0.0506825	1.21785	6.23684	0.394218	1.31988
ARNT ENSG00000143437	1.15312	37.5476	13.3839	0.628199	1.23862	17.6489	2.94922	11.4616	0.724514	7.76132
ARNT2 ENSG00000172379	0.126149	2.35591	1.42552	0.0900099	0.409292	0.103193	2.29307	1.15475	0.0976216	0.0165676
ARNTL ENSG00000133794	0.020942	0.000156649	0.000396416	0.133263	0.0213297	1.27697	0.0174674	0.12488	0.0442807	0.00626149
ARNTL2 ENSG00000029153	0.142292	0.13762	0.04893	0.0651924	0.00266016	0.000598701	3.59988	0.0667603	0.0448777	0.0894819
ARPC1A ENSG00000241685	0.416477	0.141051	30.5362	0.313485	2.70855	0.883339	24.9257	51.2651	3.76516	2.63963
ARPC1B ENSG00000130429	25.3096	95.4942	0.15239	15.752	4.21553	0.456437	13.9794	32.2032	39.4602	9.30677
ARPC2 ENSG00000163466	28.9558	2.60039	9.18802	1.94035	3.05249	2.3931	7.6528	0.129048	68.4048	1.70552
ARPC3 ENSG00000111229	0.00118188	1.4467	44.0002	2.89582	65.1712	1.84185	48.6787	303.862	71.4359	23.2822
ARPC4 ENSG00000241553	310.11	132.872	57.5354	123.337	6.18676	0.049854	32.7001	3.62321	40.2704	19.471
ARPC5 ENSG00000162704	3.35806	0.391588	5.91333	0.221771	11.6864	1.19036	12.119	41.3042	0.4656	0.216349
ARPC5L ENSG00000136950	0.970066	21.6515	5.64359	2.62369	5.1974	1.15884	20.6906	0.546402	16.3587	0.532526
ARPIN ENSG00000242498	0.742353	21.2735	10.628	2.52706	8.51252	4.88995	2.91215	0.259163	0.336034	1.55129
ARPP19 ENSG00000128989	0.430396	2.47794	8.04409	1.91728	4.50685	1.36566	8.73271	12.1607	0.253379	2.46331
ARPP21 ENSG00000172995	1.83293	0.507808	0.182032	0.0266487	0.00585752	0.185909	0.00518831	0.0559504	0.0096068	0.105909
ARRB1 ENSG00000137486	3.74449	39.3776	2.11868	46.8679	0.98636	22.5829	0.0677656	2.55043	48.1416	0.180603
ARRB2 ENSG00000141480	1.02945	4.80323	8.77548	0.62853	0.734113	0.305328	10.6741	152.016	38.366	7.06391
ARRDC1 ENSG00000197070	5.50548	0.782591	16.0343	100.636	19.0985	1.74736	22.5112	0.117264	128.049	52.7141
ARRDC2 ENSG00000105643	1.08283	0.61848	3.8674	1.3646	10.3554	3.35459	14.606	18.4722	57.1551	1.33255
ARRDC3 ENSG00000113369	5.35293	0.674073	0.183429	0.0749861	2.64018	0.827412	15.3945	20.7622	35.1495	2.07748
ARRDC4 ENSG00000140450	1.02069	1.01739	2.0941	4.55655	0.626951	0.648255	1.43454	5.20241	0.445142	0.69588
ARRDC5 ENSG00000205784	0.158501	4.47874	0.0296304	0.0971998	0.00285164	0.0488901	0.00157905	0.0006259	0.122994	0.14185
ARSA ENSG00000100299	154.819	153.38	100.502	174.444	90.4485	8.39319	8.2482	277.604	13.5624	77.9342
ARSB ENSG00000113273	0.22012	0.0743676	0.410167	0.243409	0.00249069	0.452437	0.0491181	10.5456	3.6831	0.218828
ARSD ENSG00000006756	0.0141034	75.9647	4.99748	12.0989	22.82	28.5423	10.6519	0.162624	0.711709	3.72629
ARSE ENSG00000157399	0.120114	0.418251	0.0659892	0.226424	0.234425	0.131688	0.0939639	3.7702	0.0407918	0.032317
ARSF ENSG00000062096	0.0357155	0.323794	0.0423089	0.229354	0.0106636	0.0360235	0.00252086	0.0498425	0.0219449	0.0121231
ARSG ENSG00000141337	13.7346	0.0322413	0.215093	2.79292	0.240735	0.392344	0.0781975	0.373969	0.35238	0.149955
ARSI ENSG00000183876	47.6218	0.262103	0.274539	2.57986	0.116257	0.0106769	0.281859	0.62108	0.0351093	0.12867
ARSJ ENSG00000180801	1.78778	0.401395	0.687511	1.53596	0.0667547	0.0130195	1.68757	7.12466	0.0937074	4.47322
ARSK ENSG00000164291	0.00628545	0.150794	2.12257	0.0410399	0.104821	0.445568	0.0610747	0.00341358	0.352782	5.01552
ART3 ENSG00000156219	0.0475838	1.35414	0.0602406	0.00921643	0.0192926	0.045513	0.000886041	4.60675e-05	0.0717751	0.000651751
ART4 ENSG00000111339	0.0123312	0.506626	0.0457338	0.155964	0.0863405	0.0503564	0.15663	0.325014	0.0526174	0.000855736
ART5 ENSG00000167311	0.00323132	5.9974	0.155251	2.02345	0.00941835	0.0649475	0.318926	0.00634512	0.0282359	0.0320586
ARTN ENSG00000117407	12.9954	0.390836	0.766098	0.182257	0.411478	0.029399	0.00261464	0.712547	0.0782984	0.251579
ARV1 ENSG00000173409	0.116252	7.18972	3.15057	0.061636	2.0344	1.17734	2.98577	0.232518	0.78233	1.9367
ARVCF ENSG00000099889	3.46538	0.586618	13.8965	53.7502	9.08582	0.308319	4.74352	0.259382	3.98039	4.58596
ARX ENSG00000004848	0.170285	0.171477	3.98089	0.0392074	0.0526896	0.00125192	1.31249	0.0202794	0.074699	0.00635279
AS3MT ENSG00000214435	0.182194	0.0933352	0.0256876	0.0847452	0.0608015	0.0641012	0.130609	0.356926	0.00311779	0.0021435
ASAH1 ENSG00000104763	32.6213	3.11325	64.6925	0.815771	26.5218	27.4871	32.9769	2.9775	6.28301	34.4813
ASAH2 ENSG00000188611	0.00882388	0.0884833	0.282713	0.0282464	0.0388174	0.0817786	0.00673575	0.000672889	0.0811444	0.12626
ASAH2B ENSG00000204147	0.076741	0.0679936	0.634733	0.050776	1.33846	0.0310403	2.96976	0.0470668	0.12161	0.436083
ASAP1 ENSG00000153317	2.10487	0.703286	4.60803	0.376739	0.0189566	0.255637	0.98367	6.80046	6.65607	1.51174
ASAP2 ENSG00000151693	0.0991675	0.598372	0.982616	0.534152	0.395725	0.191335	2.85156	6.51978	0.00709962	2.47382
ASAP3 ENSG00000088280	7.11396	19.2788	7.61326	8.91092	9.82147	5.03258	2.10168	31.7552	1.54389	1.23533
ASB1 ENSG00000065802	88.1486	12.3976	6.46008	3.95237	13.7198	9.35634	8.07655	5.37418	4.28397	1.95815
ASB10 ENSG00000146926	1.01163	0.0788104	0.00139703	0.002516	0.0151212	0.0660079	0.0426319	0.000513194	0.0952591	0.135281
ASB11 ENSG00000165192	0.118683	1.68695	0.0822458	0.134028	0.0621556	0.0681577	0.00686901	0.0526626	0.0242255	0.0310368
ASB12 ENSG00000198881	0.0375681	0.271831	0.0662869	0.61458	0.342545	0.172361	0.238694	0.167991	0.100188	0.247502
ASB13 ENSG00000196372	0.376259	2.06415	4.82539	3.68089	1.40101	5.93878	0.53993	0.0868724	31.1358	0.276702
ASB14 ENSG00000239388	0.052341	0.594168	0.202231	0.00116964	0.567994	0.0488725	0.186092	0.000693005	0.124219	0.226464
ASB15 ENSG00000146809	0.0756875	0.0797107	0.00239993	0.0136373	0.0404078	0.00347344	0.000361594	0.010286	0.0396083	0.00461323
ASB16 ENSG00000161664	0.0954109	0.828695	0.00503227	0.05896	0.0209885	0.070269	0.0232749	0.0353074	0.121759	0.056278
ASB17 ENSG00000154007	1.51726	0.248159	0.00438574	0.283705	0.116302	6.99689e-05	5.65891e-05	0.119053	0.000941262	0.498699
ASB18 ENSG00000182177	3.02011	0.010907	0.0220444	0.192242	0.0740546	0.0190991	0.0580033	0.10169	0.0925611	0.117377
ASB2 ENSG00000100628	426.559	77.7299	0.491517	18.3387	0.468752	0.143081	1.01472	4.77361	0.953912	1.3188
ASB3 ENSG00000115239	1.09007	0.870368	0.46405	0.625284	4.88003	0.712692	2.37053	4.10782	0.179155	0.0476655
ASB4 ENSG00000005981	0.0213575	0.0159572	0.0558678	0.0644715	0.034762	0.101232	0.10481	0.103901	0.00705445	0.0497067
ASB5 ENSG00000164122	7.83242	0.000799931	0.00178072	0.10755	0.032565	0.120317	0.0182613	0.176394	0.0150678	0.0760833
ASB6 ENSG00000148331	1.23849	39.2958	4.35733	55.41	7.3385	2.25592	1.33843	12.154	0.65042	0.212227
ASB7 ENSG00000183475	0.0322803	1.19333	2.63869	3.48925	0.00484176	0.234842	0.0310799	0.459548	0.174733	2.18967
ASB8 ENSG00000177981	5.65164	0.0343433	11.7051	24.7334	3.33087	12.432	1.67378	1.26571	4.37058	3.54735
ASB9 ENSG00000102048	0.0782799	0.00325678	0.0702049	0.0488043	0.0271853	0.0671668	0.0273956	0.0309568	0.0162766	0.929593
ASCC1 ENSG00000138303	10.0234	0.106358	6.0554	0.385108	0.528809	1.24128	0.316623	2.20712	1.90357	1.07221
ASCC2 ENSG00000100325	83.4153	62.8311	8.50514	96.0324	14.0477	0.983775	13.5814	27.984	3.71054	6.56854
ASCC3 ENSG00000112249	0.201057	0.330753	11.7765	0.0726281	0.59238	0.356988	4.70388	1.67915	0.000282249	0.686824
ASCL1 ENSG00000139352	0.229943	0.0392578	0.20603	0.00605048	0.0113971	0.0729389	0.0309772	0.0670362	0.542676	0.16061
ASCL2 ENSG00000183734	10.7904	0.922278	3.79251	7.07194	3.71979	0.00447368	0.686773	0.418781	1.40322	7.15227
ASCL3 ENSG00000176009	0.0601103	0.0804267	0.0240339	0.144087	0.202443	0.107955	0.0362548	0.0189949	0.226458	0.0784695
ASCL4 ENSG00000187855	0.0908759	0.310094	0.0674005	0.150626	0.0088189	0.0142657	0.0335594	0.0274161	0.00914209	0.00530762
ASCL5 ENSG00000232237	0.0764267	0.0749906	0.0493485	0.110768	0.0186308	0.0347463	0.0905566	0.00411147	0.0891356	0.101507
ASF1A ENSG00000111875	0.0641487	0.951641	4.32689	0.384783	2.29153	0.174545	0.244364	0.0809393	0.224493	1.54732
ASF1B ENSG00000105011	2.56538	0.762131	0.0862718	0.450891	0.108425	0.874144	1.02812	1.09008	1.65349	0.151484
ASGR1 ENSG00000141505	0.871523	1.50184	0.37711	1.12917	0.107934	0.07097	3.09935	0.0866194	1.23082	0.505952
ASGR2 ENSG00000161944	0.0864601	0.182699	0.0752519	0.0505624	0.502981	0.0612856	0.191818	0.10433	7.05629	0.0013713
ASH1L ENSG00000116539	9.25516	1.50379	16.0577	1.64964	32.4104	24.4365	17.1193	29.6328	0.294164	6.7753
ASH2L ENSG00000129691	14.4956	3.66759	0.697525	0.357099	3.79678	0.836869	8.0861	0.701123	0.834213	0.37018
ASIC1 ENSG00000110881	0.689234	49.754	0.846409	0.556595	0.215869	3.22294	6.71826	0.47881	0.411528	0.0943547
ASIC2 ENSG00000108684	0.164671	0.247993	0.146048	0.0533885	1.71435e-05	0.00248909	0.0183564	0.105846	0.00360858	0.00396513
ASIC3 ENSG00000213199	0.781122	0.929906	0.986151	1.26579	0.202373	0.000216801	0.125151	5.50152	0.551836	0.387789
ASIC4 ENSG00000072182	0.0314696	0.0555291	0.0245446	0.165261	5.05804	0.0703385	0.0383608	0.10069	0.316619	0.226628
ASIC5 ENSG00000256394	0.0507104	0.12948	0.0316666	0.096059	0.00683595	0.00461745	0.0566148	0.38223	0.105319	0.00970575
ASIP ENSG00000101440	12.2301	0.795802	0.0355583	0.0226037	0.133963	0.274281	0.0757573	1.73592	0.129479	0.00645751
ASL ENSG00000126522	60.0268	1.57367	21.0243	44.343	0.0385396	0.313975	9.71173	53.7826	18.1223	0.343206
ASMT ENSG00000196433	0.0238085	0.239899	0.0501222	0.0160356	0.185041	0.281461	0.040367	0.118573	0.00434034	0.00834243
ASMTL ENSG00000169093	101.436	1.71413	3.2378	77.8036	20.2281	22.9759	5.92275	0.00971745	30.7458	22.898
ASNA1 ENSG00000198356	110.73	53.2373	29.6486	77.1875	31.9674	10.0213	4.04636	23.6935	28.5668	18.6291
ASNS ENSG00000070669	12.8252	43.831	30.5316	0.342305	0.798786	33.7708	5.89309	1.5393	0.869381	0.132064
ASNSD1 ENSG00000138381	2.96259	0.355006	5.77176	0.00602156	0.855007	1.97228	2.31584	1.42229	0.0310846	5.17796
ASPA ENSG00000108381	10.4227	1.52666	0.0538546	0.717528	0.487966	0.14268	0.294834	5.16751	1.68069	0.0159888
ASPDH ENSG00000204653	0.0874807	0.000449931	0.0241643	0.0108278	0.00426022	0.0511863	0.0114832	0.0176514	0.0465633	0.0338664
ASPG ENSG00000166183	0.117456	0.0704306	0.0153538	0.00233472	0.01791	0.0841481	1.46169	0.515367	0.206702	0.0742818
ASPH ENSG00000198363	31.5228	1.49848	7.74801	0.32931	4.48398	1.22437	14.4395	3.02645	0.00356046	0.53221
ASPHD1 ENSG00000174939	0.105622	1.72807	2.61693	1.84474	0.0541591	1.06687	0.0143102	0.123819	0.250766	0.000833522
ASPHD2 ENSG00000128203	0.147461	0.212151	1.82081	0.777542	0.141023	0.0746565	0.852685	0.0786546	0.0140319	2.84263
ASPM ENSG00000066279	0.088466	3.01864	0.0205953	0.0525352	0.0753358	0.0260928	0.207725	1.32953e-05	0.10714	0.0504976
ASPN ENSG00000106819	1.002	0.118415	0.58161	0.0320559	0.17424	0.24341	0.0421496	2.54853	0.0936792	0.0872366
ASPRV1 ENSG00000244617	1.26006	0.435279	1.44155	0.0178707	0.0668832	0.175214	0.282511	5.65387	0.0448611	2.42615e-05
ASPSCR1 ENSG00000169696	2.56885	3.30612	1.66302	318.502	0.923697	0.031849	6.32028	127.728	10.1134	0.282747
ASRGL1 ENSG00000162174	0.0941459	1.10468	1.81768	8.71787	0.222056	5.3884	5.78306	0.39027	0.634755	0.0315464
ASS1 ENSG00000130707	89.8799	106.38	0.248419	1.33046	0.172134	0.795246	220.379	34.7243	5.8755	5.25994
ASTE1 ENSG00000034533	0.15906	0.151247	0.0105352	0.0693932	0.0797044	3.29993	1.15148	0.112393	0.0420767	0.0366566
ASTN1 ENSG00000152092	7.87659	0.301646	0.100821	0.20276	0.0316476	0.0138143	0.0938142	0.313615	0.077175	0.00869744
ASTN2 ENSG00000148219	0.278043	31.4077	9.3234	17.2875	17.4751	10.513	0.153788	1.11967	0.0993622	0.9906
ASUN ENSG00000064102	1.35043	0.174713	2.73975	0.0145349	0.178335	0.0463099	1.01176	0.822814	0.317698	1.27486
ASXL1 ENSG00000171456	3.2677	18.6071	0.216545	0.722873	0.224968	47.2029	19.5667	1.50524	0.25468	8.46947
ASXL2 ENSG00000143970	0.238594	0.338198	1.78498	0.873267	1.21152	0.205192	1.45154	6.3097	0.309942	1.90597
ASXL3 ENSG00000141431	4.77425	0.399678	0.296848	0.336891	0.00172303	0.309349	0.10826	1.3243	0.0249665	0.557767
ASZ1 ENSG00000154438	0.0908694	0.0209934	0.0483051	1.62481	0.0450964	0.00229064	0.0529186	0.0276262	0.00609879	0.0205569
ATAD1 ENSG00000138138	7.96085	6.23038	11.9776	0.0634833	8.00936	0.216543	2.89099	0.0241765	0.53615	3.69804
ATAD2 ENSG00000156802	0.0818517	0.0848739	9.8926	0.0622705	1.5422	0.291268	0.00635724	0.263826	0.577592	0.604926
ATAD2B ENSG00000119778	1.90027	0.383579	5.22358	2.14325	0.757311	0.0675328	0.763188	3.95687	0.600838	2.70746
ATAD3A ENSG00000197785	0.269728	55.3016	1.10975	1.10024	2.34943	2.24392	1.40591	4.67742	10.6251	26.1499
ATAD3B ENSG00000160072	4.56498	3.68992	131.913	175.739	0.212065	0.835952	22.6456	97.6905	2.09376	13.4017
ATAD3C ENSG00000215915	6.17384	4.29974	0.155111	0.285904	0.24263	0.224807	0.485211	0.143942	3.51528	0.174191
ATAD5 ENSG00000176208	0.0412637	0.313742	0.0908513	0.0782011	0.00879724	0.0211246	0.00199383	0.15085	6.39947	0.0501135
ATAT1 ENSG00000137343	10.4775	1.11741	36.2134	7.33082	0.51722	8.84079	0.996121	0.3316	0.220192	1.89679
ATCAY ENSG00000167654	5.9475	1.12798	0.0856115	0.0203846	0.0640639	0.595889	0.00859934	0.00384127	0.741554	0.0404235
ATE1 ENSG00000107669	26.7916	10.9241	8.76117	1.37529	1.75176	0.0639522	3.92984	2.29787	1.49916	0.874479
ATF1 ENSG00000123268	2.75567	0.440118	1.02316	0.591445	1.05203	0.157458	1.00072	0.014017	1.51031	0.425923
ATF2 ENSG00000115966	4.7919	0.0279864	8.16979	1.85839	1.61016	0.415195	4.55326	7.38988	0.33558	0.000194269
ATF3 ENSG00000162772	0.335805	2.04884	0.25606	0.305861	1.59139	79.9133	206.483	0.023295	119.32	0.433294
ATF4 ENSG00000128272	18.5143	90.2731	44.2994	0.979431	39.1283	273.014	46.2506	42.9284	3.155	74.0599
ATF5 ENSG00000169136	1.05113	5.95539	39.1291	22.139	0.252285	1.11855	7.63025	5.53009	44.6387	31.3451
ATF6 ENSG00000118217	1.95985	14.6991	5.02534	1.11837	3.77158	1.23477	4.78809	6.93527	0.25787	1.39261
ATF6B ENSG00000213676	1.68533	30.4251	21.6444	22.7703	19.7791	0.649466	25.9939	0.0528648	8.18344	12.1998
ATF7 ENSG00000170653	7.76798	8.20769	6.34396	1.37921	0.0350512	0.00473775	1.27211	0.907351	0.481722	1.0719
ATF7IP ENSG00000171681	6.79733	9.03934	3.76256	1.33311	8.52123	2.53502	3.69934	3.34198	2.06325	1.5537
ATF7IP2 ENSG00000166669	0.849277	3.14826	0.171571	0.0997429	0.0770542	0.561063	0.35865	0.938351	0.140375	7.4718
ATG10 ENSG00000152348	111.317	11.2387	19.3317	36.7049	1.88729	0.706056	1.66541	4.91424	33.2203	48.2739
ATG101 ENSG00000123395	0.14702	39.4512	1.27462	26.8218	7.63036	14.7818	5.61196	15.2268	5.32911	0.230346
ATG12 ENSG00000145782	8.31478	0.2173	10.875	0.337818	3.96048	11.1417	3.81956	12.0251	0.835477	2.09855
ATG13 ENSG00000175224	36.0137	35.92	9.50667	25.0473	20.548	2.98203	1.97667	0.952419	8.60694	3.58369
ATG14 ENSG00000126775	0.644923	0.208606	0.70639	0.351218	10.3406	17.9963	3.38303	0.458289	1.07572	0.0129352
ATG16L1 ENSG00000085978	2.31419	17.9103	16.3906	1.89665	8.21928	0.154766	1.34499	0.937695	2.32756	7.13953
ATG16L2 ENSG00000168010	1.06426	9.55907	0.420937	1.15795	7.56308	0.0120672	3.56847	13.0457	0.00311614	3.54143
ATG2A ENSG00000110046	40.1113	3.09047	13.2604	39.5502	27.8575	1.92736	23.5989	79.1617	5.67078	13.3121
ATG2B ENSG00000066739	3.38373	0.31797	8.12985	0.107903	1.65874	0.262461	0.0486146	0.366987	0.0290482	2.30914
ATG3 ENSG00000144848	4.16285	0.250256	6.01423	5.67204	0.0814083	1.45955	2.35689	0.373571	5.67223	6.28642
ATG4A ENSG00000101844	0.166966	1.22574	0.0752963	0.67132	0.34394	8.00016	2.47286	0.371823	0.404727	0.0445763
ATG4B ENSG00000168397	15.4284	121.61	38.3949	24.6292	53.2249	12.846	27.2245	31.8582	7.49724	36.9109
ATG4C ENSG00000125703	6.62532	0.210121	0.25865	0.00374155	0.101608	0.0991178	0.306127	0.872462	0.137666	0.035911
ATG4D ENSG00000130734	75.8482	10.8914	8.40743	90.2208	0.0519053	6.22746	12.2158	75.8857	4.00901	0.723136
ATG5 ENSG00000057663	0.0507151	0.164645	4.14217	0.134641	0.217218	0.0317355	3.69954	1.10606	0.664477	1.64399
ATG7 ENSG00000197548	8.73346	12.3062	0.890844	23.4631	8.69868	15.9089	1.13253	0.0266278	9.91517	0.337659
ATG9A ENSG00000198925	271.762	95.6592	19.1415	46.0426	69.5766	2.12909	0.0703747	93.4865	6.44908	3.93703
ATG9B ENSG00000181652	0.0621424	0.012772	0.324367	0.0214316	0.0334433	0.0134752	0.000576554	0.0285679	1.2064	0.0396919
ATHL1 ENSG00000142102	10.7088	54.5668	26.64	68.8556	2.38473	3.27347	21.3738	22.7266	2.57374	6.17835
ATIC ENSG00000138363	1.30598	12.1184	1.09499	0.986227	0.440141	16.4878	0.188078	12.9283	1.44014	0.889111
ATL1 ENSG00000198513	1.30384	0.164469	5.68106	0.32503	0.076191	0.663529	0.0952225	0.249736	2.69168	0.00629932
ATL2 ENSG00000119787	23.7565	0.640143	13.6703	0.0224848	0.0879385	1.41864	4.99638	0.193635	13.8424	0.425701
ATL3 ENSG00000184743	8.81871	7.61275	8.96622	0.243061	0.284258	4.03455	5.89319	24.3265	14.3009	0.0753147
ATM ENSG00000149311	6.29521	0.059821	4.0899	0.0190071	0.386411	3.46541	2.31929	0.922374	9.42566	4.5992
ATMIN ENSG00000166454	0.673559	0.363868	2.06434	0.571845	4.415	0.335466	0.363571	1.14895	3.58679	2.58009
ATN1 ENSG00000111676	138.266	40.5317	23.6029	3.66774	28.0036	0.922841	38.2199	31.8103	81.9242	11.4856
ATOH1 ENSG00000172238	0.000991576	0.0502813	0.0973879	0.0433268	0.25312	0.00179748	0.0419313	0.03572	0.0622991	0.0303343
ATOH7 ENSG00000179774	0.0256595	0.212162	0.0741817	0.0648879	0.014898	0.159841	0.0479514	0.323807	0.242912	0.0298169
ATOH8 ENSG00000168874	87.9732	0.988886	0.31647	100.577	0.791717	13.9961	24.5099	0.0488682	10.5244	50.8813
ATOX1 ENSG00000177556	103.469	437.759	61.9393	177.631	20.0168	12.4468	2.25416	82.4308	31.3135	11.1987
ATP10A ENSG00000206190	0.347928	5.21419	0.0225652	0.103126	1.72375	0.499921	0.209234	1.38094	4.20833	4.6225
ATP10B ENSG00000118322	0.148959	0.00472924	0.0979394	0.00348273	0.561242	0.00783184	0.249174	0.0138261	0.117559	0.0157705
ATP10D ENSG00000145246	1.60928	0.293091	0.000599769	0.0974108	0.23689	0.27532	2.43105	0.386975	0.430652	0.00767396
ATP11A ENSG00000068650	0.290145	0.036708	6.08777	0.0195283	0.672127	0.0302933	0.967203	0.91233	4.61891	0.188533
ATP11B ENSG00000058063	0.0614036	0.0280517	5.65878	0.225371	1.47467	0.338553	1.58347	4.20349	0.449033	4.44868
ATP11C ENSG00000101974	0.632282	23.4889	2.11769	0.206279	0.276911	0.396738	1.04333	4.47596	2.37543	0.337551
ATP12A ENSG00000075673	0.0522515	0.105847	0.0167253	0.0222385	0.00055854	0.0775379	3.55222	0.132634	0.0238664	0.000177511
ATP13A1 ENSG00000105726	65.0436	86.839	18.7535	182.589	0.244675	0.107375	8.48102	1.27373	14.8189	0.439907
ATP13A2 ENSG00000159363	69.4001	0.448852	12.4267	63.7038	90.9847	1.47849	11.128	6.10887	0.114407	4.71325
ATP13A3 ENSG00000133657	0.0380746	0.13586	3.19531	0.227652	0.081395	4.9199	15.2532	0.318722	0.618099	1.0791
ATP13A4 ENSG00000127249	0.117468	0.429291	0.00114	0.0105945	0.0109508	0.00326463	0.23179	0.274411	0.128701	0.0846216
ATP13A5 ENSG00000187527	0.00105391	0.0422995	0.0378396	0.026428	0.172625	0.00111268	0.0164133	0.0639696	0.102208	0.0257653
ATP1A1 ENSG00000163399	1.53145	5.31789	410.614	193.04	271.199	0.0515421	499.612	171.799	178.192	136.708
ATP1A2 ENSG00000018625	26.8377	0.165131	0.4376	0.0181454	0.0750752	0.339706	0.124252	0.203403	0.333803	0.527347
ATP1A3 ENSG00000105409	0.107881	0.0606786	0.189382	2.09942	0.146439	0.00347388	0.0418657	0.074969	0.0603289	0.101763
ATP1A4 ENSG00000132681	0.646239	0.0884764	0.333597	1.12534	0.362879	0.0891531	2.20887	0.313608	0.0600953	0.226906
ATP1B1 ENSG00000143153	0.484332	0.596048	0.0270384	0.0616336	0.00687281	0.420216	39.0947	0.11919	1.24554	10.7489
ATP1B2 ENSG00000129244	3.41978	0.344907	0.0437122	0.680648	0.270987	1.18354	0.316334	4.25737	0.00013891	4.06789
ATP1B3 ENSG00000069849	0.106017	10.8081	8.34865	0.677472	1.68953	8.59256	10.0332	0.667531	9.41941	3.81369
ATP1B4 ENSG00000101892	0.0138173	0.0181582	0.015712	0.0878815	0.0811831	0.00104727	0.0828425	0.139726	0.00237543	0.0518573
ATP23 ENSG00000166896	0.390416	0.14504	0.774526	0.0322295	0.0429436	0.13728	0.159592	0.232113	0.0156734	0.146391
ATP2A1 ENSG00000196296	3.21153	0.00893312	0.0677165	0.0457045	0.0402371	0.180676	0.056407	0.196525	0.00889117	0.14862
ATP2A2 ENSG00000174437	40.91	2.26697	28.1014	5.02236	5.8138	5.51068	27.3537	36.88	20.0841	8.10847
ATP2A3 ENSG00000074370	7.55785	50.6234	0.275766	30.703	0.798517	0.456059	16.5012	0.0618161	23.0655	2.94141
ATP2B1 ENSG00000070961	3.35434	0.428906	16.2061	0.000277191	0.578951	0.0479383	28.9936	3.42552	0.23072	8.57966
ATP2B2 ENSG00000157087	0.0199677	0.0717581	0.267217	0.0158589	0.0388719	0.00112382	0.040145	0.00589246	0.00805483	0.00662406
ATP2B3 ENSG00000067842	0.0595254	0.117505	0.10713	0.0636812	0.0341188	0.0163202	0.0252659	0.129635	0.011837	0.0084264
ATP2B4 ENSG00000058668	65.9127	1.72932	0.00429031	0.853755	6.9986	0.129855	0.508567	0.999436	0.464881	0.0420989
ATP2C1 ENSG00000017260	0.409802	0.354538	30.6574	1.70979	10.9227	0.503933	3.50583	28.048	0.128338	13.3452
ATP2C2 ENSG00000064270	0.00761228	1.11687	17.6428	18.31	4.22679	1.2861	4.52765	0.383457	0.57076	3.50192
ATP4A ENSG00000105675	0.0371918	0.0113554	0.0118399	0.0204744	0.00823373	0.00183629	0.075256	0.0836796	0.00328407	0.0103279
ATP4B ENSG00000186009	0.0599575	0.182651	1.28885	0.0723912	0.280591	0.00252715	0.389715	0.0993295	0.00607991	0.0131616
ATP5J2-PTCD1 ENSG00000248919	0.417693	0.0227729	0.0535648	0.0110602	0.0470053	0.00736105	0.0161529	0.00824101	5.83122e-05	0.00843196
ATP5SL ENSG00000105341	0.460054	45.083	9.83701	8.36776	0.79716	0.557853	0.597302	14.0289	1.44252	0.0311461
ATP6AP1 ENSG00000071553	238.034	268.013	54.3413	607.941	100.799	27.7327	0.648412	2.3949	89.0435	43.1017
ATP6AP1L ENSG00000205464	1.20718	1.9028	0.528038	0.480332	0.586458	0.764042	0.419137	7.2746	0.272326	2.46653
ATP6AP2 ENSG00000182220	30.0875	13.357	33.6479	8.89617	0.77548	1.95578	14.2777	31.8581	1.21274	23.5213
ATP6V0A1 ENSG00000033627	75.1218	79.7182	39.309	42.7134	1.0831	10.0957	16.1953	124.811	2.3206	36.8752
ATP6V0A2 ENSG00000185344	1.13521	2.42509	4.39154	4.23147	5.08007	8.3284	0.0216644	0.241729	0.0591063	0.464212
ATP6V0A4 ENSG00000105929	0.638051	0.718136	0.147996	0.121986	0.010188	0.0923073	0.0664847	0.258216	0.59453	0.000508827
ATP6V0B ENSG00000117410	0.301766	123.609	16.6899	235.528	168.287	27.4256	39.8561	10.4043	14.8767	55.7068
ATP6V0C ENSG00000185883	0.0388715	0.0351661	0.00264984	0.00531672	0.0297139	0.0333949	0.0492918	0.163488	0.240701	0.0210501
ATP6V0D1 ENSG00000159720	279.757	344.698	29.42	112.974	93.1833	13.7413	7.91235	0.0833273	55.2001	26.6002
ATP6V0D2 ENSG00000147614	0.160745	0.180086	0.0890841	0.0696807	0.000412746	0.261087	0.760494	0.609284	0.159491	0.00780395
ATP6V0E1 ENSG00000113732	0.519407	95.1434	10.8917	1.3803	12.13	76.3039	0.547947	1.2129	0.00863511	13.2777
ATP6V0E2 ENSG00000171130	32.2555	1.51321	24.4556	18.2184	44.586	2.12849	0.668863	1.14813	3.04474	17.3943
ATP6V1A ENSG00000114573	0.85965	0.398342	4.02663	0.30476	6.08272	0.637178	0.546671	9.83492	2.73077	1.35126
ATP6V1B1 ENSG00000116039	0.146382	2.27247	0.04565	0.909424	0.00645126	0.697849	2.61935	0.0902291	0.905062	0.00638349
ATP6V1B2 ENSG00000147416	2.27119	12.8981	4.76947	0.322038	1.88313	0.417698	1.38989	9.31227	1.98344	7.68896
ATP6V1C1 ENSG00000155097	0.760919	0.109708	8.31684	7.60205	1.09474	6.04639	0.391801	2.39236	0.674472	4.53367
ATP6V1C2 ENSG00000143882	1.53412	0.876178	0.824732	0.982373	5.76648	0.856588	0.738655	0.798101	4.93454	2.68417
ATP6V1D ENSG00000100554	5.92887	0.327045	0.631763	3.58005	0.281037	23.9551	0.653563	5.9376	0.357476	14.1123
ATP6V1E1 ENSG00000131100	1.35675	112.564	21.0795	3.19288	12.4404	78.4046	19.6218	2.62234	90.5728	10.36
ATP6V1E2 ENSG00000250565	0.0264035	5.58218	1.36312	0.0222691	1.67443	0.0101009	0.0126781	2.55619	1.28095	1.41426
ATP6V1F ENSG00000128524	0.775568	23.8601	10.0828	20.0027	4.6091	16.8248	10.2234	25.789	12.6167	7.82601
ATP6V1G1 ENSG00000136888	0.600009	0.35974	23.3045	5.6875	2.99361	0.0544472	11.9343	9.03006	0.244026	12.2507
ATP6V1G2 ENSG00000213760	0.1619	0.0565657	0.0502406	0.12749	0.00153147	0.0884987	0.0183051	0.241839	0.0451813	0.0442492
ATP6V1G3 ENSG00000151418	0.0599623	0.143782	0.00374412	0.151663	0.138767	0.000774265	0.00727543	0.0319066	0.155203	0.0177539
ATP6V1H ENSG00000047249	21.2272	0.96986	16.8287	0.193896	7.57312	3.71022	9.13027	2.70038	0.16363	2.9503
ATP7A ENSG00000165240	0.385987	0.369596	3.31791	0.0161981	1.32596	0.258674	4.16102	0.0159636	0.0389403	1.24476
ATP7B ENSG00000123191	0.0266344	0.131331	2.97218	1.11839	0.163986	0.0496046	0.424499	0.0354279	0.0214255	7.13247
ATP8A1 ENSG00000124406	0.147512	0.314005	13.045	1.47707	2.28789	0.00880455	1.64511	1.87716	0.0557953	1.96228
ATP8A2 ENSG00000132932	0.0678104	0.0888759	0.00148167	7.78547	0.00875839	0.0534816	0.256918	0.0333249	0.0304769	0.000728584
ATP8B1 ENSG00000081923	0.359577	0.079871	12.026	0.0214301	0.0568163	0.0510898	12.8173	0.433017	0.727431	8.16775
ATP8B2 ENSG00000143515	12.4573	14.8655	11.152	2.15088	4.46831	0.0457681	0.0819525	29.6958	1.72376	4.88728
ATP8B3 ENSG00000130270	4.41226	0.573767	2.72238e-07	11.779	0.00015966	0.0775017	2.6945	0.253713	0.0611733	0.384794
ATP8B4 ENSG00000104043	0.162048	0.0259483	6.3766	0.11364	4.77417	0.0662215	1.8618	0.0956345	0.409279	0.0969774
ATP9A ENSG00000054793	0.0993776	11.9891	13.9244	4.10232	16.6263	0.631609	8.78417	9.84872	0.0776825	3.39721
ATP9B ENSG00000166377	1.31625	0.8403	18.0655	1.2636	0.00785887	0.00441045	0.315048	40.1759	0.488338	1.41323
ATPIF1 ENSG00000130770	49.6186	1.38088	60.7522	49.629	31.2764	27.2205	22.6861	7.03109	2.37266	19.1017
ATR ENSG00000175054	1.78509	0.611129	3.47584	0.407068	0.148875	0.18332	0.0566072	2.20699	1.7778	0.857114
ATRAID ENSG00000138085	37.3433	23.7401	0.381634	0.562504	2.6376	38.6003	0.0263958	2.31319	0.322844	0.2444
ATRIP ENSG00000164053	0.0213399	0.0604794	0.0287351	0.0400652	0.0419677	0.0297865	0.00653929	0.0625509	0.130223	0.00542737
ATRIP ENSG00000282827	0.308811	0.00635589	0.0532538	0.00373915	0.000813278	0.126989	0.00488471	0.0470296	0.266358	0.146993
ATRN ENSG00000088812	5.46618	0.326426	3.07274	16.8095	4.83133	0.259597	1.30258	1.22482	0.460831	0.865785
ATRNL1 ENSG00000107518	3.91022	0.705664	0.111788	0.329956	0.039074	0.0999906	0.11603	2.52025	0.0128748	1.75416
ATRX ENSG00000085224	0.289244	40.7787	9.32815	0.371248	1.64974	6.40846	4.6903	0.186333	1.59789	5.58975
ATXN1 ENSG00000124788	0.415271	0.0467172	3.82125	0.361449	9.71107	0.246869	2.81735	12.5903	8.06409	0.0622869
ATXN10 ENSG00000130638	2.95619	0.556354	16.5415	0.0266222	37.7499	1.10668	7.9737	5.54039	0.420195	0.902612
ATXN1L ENSG00000224470	0.0669953	0.0395657	0.894534	28.6816	1.17401	0.0393767	7.09648	0.648001	0.262724	5.25105
ATXN2 ENSG00000204842	8.65469	0.403255	2.4185	0.103598	5.68122	10.4565	8.8896	1.25396	9.57158	4.33978
ATXN2L ENSG00000168488	24.9644	80.9011	27.5755	0.578838	3.27249	0.353649	13.037	0.0216587	4.95581	5.45156
ATXN3 ENSG00000066427	28.5504	7.83133	15.3249	1.15648	0.3701	1.7396	7.02273	0.760442	0.301838	9.14453
ATXN3L ENSG00000123594	0.0462425	0.0103829	0.017484	0.0264243	0.106648	0.0675597	0.0168362	0.0216465	0.204726	0.00677545
ATXN7 ENSG00000163635	0.0143552	0.464445	5.88227	1.43446	0.0368887	0.0472415	0.38199	0.110376	6.75031	0.0347813
ATXN7L1 ENSG00000146776	1.40896	4.14932	3.62878	0.443019	0.00040026	0.584954	0.272835	3.47719	0.588799	1.35394
ATXN7L2 ENSG00000162650	2.82252	1.84005	0.256893	0.359351	0.300613	0.339473	0.138653	9.53677	2.92022	1.84657
ATXN7L3 ENSG00000087152	12.1358	12.3737	28.0989	66.8794	1.00524	2.3542	6.74199	29.4674	9.96328	35.7923
ATXN7L3B ENSG00000253719	1.84321	34.4036	16.3704	5.44984	5.39586	1.1672	4.39136	15.5074	0.685084	3.76037
AUH ENSG00000148090	0.256464	1.05365	5.63257	0.255126	0.854759	0.206906	0.0848267	4.79625	0.264309	0.0887966
AUNIP ENSG00000127423	0.041708	0.121759	0.0596397	0.0840422	0.0702514	0.0741306	2.33115e-06	0.0823905	0.0401703	0.0482437
AUP1 ENSG00000115307	3.7414	130.912	37.0151	353.434	32.3278	0.836978	50.4636	45.1667	0.0168235	19.3557
AURKA ENSG00000087586	0.115152	0.416372	0.102054	0.238553	0.08961	1.70341	0.0399006	0.690528	0.0217967	0.0589997
AURKAIP1 ENSG00000175756	210.479	326.248	39.9803	61.0264	16.0608	4.65023	18.1972	41.2603	11.4589	1.28227
AURKB ENSG00000178999	0.0336332	0.38373	1.27214	0.81	0.144648	0.0638069	0.00615236	0.349256	0.02366	0.0240622
AURKC ENSG00000105146	0.179694	0.789443	0.11173	2.89593	0.219774	0.117272	0.402923	0.746938	0.861879	0.644654
AUTS2 ENSG00000158321	0.722027	0.694653	1.29618	1.06371	0.689558	0.219393	18.2011	1.00121	15.7514	2.22985
AVEN ENSG00000169857	1.11832	1.17043	1.03312	38.1175	0.537084	0.00524137	0.25632	18.9746	7.9101	0.0735484
AVIL ENSG00000135407	0.3134	0.170305	0.292895	0.311868	0.0965442	0.0731926	1.31874	0.169575	0.258694	0.0590147
AVL9 ENSG00000105778	1.86628	0.663596	27.5296	0.284404	7.15561	2.69816	2.30081	0.25569	1.05652	1.63083
AVP ENSG00000101200	0.0577233	1.82065	0.0412497	0.346963	0.170277	0.1577	0.220213	0.136608	0.0106254	0.00720299
AVPI1 ENSG00000119986	1.04656	20.1011	8.76651	0.640498	0.145573	19.7364	5.65673	1.34622	0.37434	0.609636
AVPR1A ENSG00000166148	0.000232133	0.0874856	0.0249148	0.13372	0.182261	0.00354733	0.00372388	0.055439	3.00491	0.00207166
AVPR1B ENSG00000198049	0.000758933	0.059585	0.341244	0.000359697	0.0432269	0.0018135	0.0562698	0.0403515	0.0630879	0.0524937
AVPR2 ENSG00000126895	0.306905	0.0313658	0.00863482	0.0978767	0.000897854	0.209813	0.0671356	10.3957	0.346017	0.181752
AXDND1 ENSG00000162779	1.08357	0.230324	0.0213939	0.171241	0.0438662	0.653167	0.300093	0.00855585	0.724641	0.116849
AXIN1 ENSG00000103126	16.9385	0.455519	1.42512	3.37149	0.278372	22.7649	10.0518	0.371137	26.5875	1.45203
AXIN2 ENSG00000168646	0.802177	0.442207	7.70835	0.353278	0.3243	5.91699	14.9801	13.7524	12.1857	0.143596
AXL ENSG00000167601	52.7953	273.987	0.883088	0.000121275	6.64448	14.4666	6.98281	0.373516	12.0938	0.144332
AZGP1 ENSG00000160862	7.34999	517.663	1125.59	1122.64	1208.3	2.39786	10.0276	2.30243	306.183	427.1
AZI2 ENSG00000163512	0.61666	1.34398	8.60713	0.00753405	0.275677	0.220885	2.49456	15.424	0.371433	1.03506
AZIN1 ENSG00000155096	1.13572	0.865067	6.89494	0.789346	10.6951	0.299638	20.6771	3.79595	0.0704195	5.69125
AZIN2 ENSG00000142920	5.17713	0.0103374	5.41245	3.74582	1.41883	2.31342	0.170624	0.126906	0.275503	1.09803
AZU1 ENSG00000172232	0.520474	0.0336649	0.266296	0.0563524	0.029467	0.0527638	0.0802692	0.143378	0.195878	4.96371
B2M ENSG00000166710	0.350424	1.01513	204.522	0.07934	142.096	12.488	135.163	177.94	146.773	139.643
B3GALNT1 ENSG00000169255	0.625584	0.475662	1.60915	0.460216	0.454218	0.15339	0.485525	0.000488702	4.3995	0.226988
B3GALNT2 ENSG00000162885	0.175845	1.39335	0.278846	2.48304	3.12401	0.185409	0.0866251	0.0375683	0.375152	0.314536
B3GALT1 ENSG00000172318	0.100043	0.292827	0.0282011	0.00538152	0.163352	0.14432	0.139059	0.0250548	0.041845	0.193522
B3GALT2 ENSG00000162630	5.25384	0.197476	0.022483	0.00101422	0.169392	0.00578685	0.127898	0.0274379	0.0757645	0.266996
B3GALT4 ENSG00000235863	40.7323	8.42796	16.9257	34.5064	1.33943	4.86974	7.66542	3.2144	0.985867	1.23742
B3GALT5 ENSG00000183778	0.186542	0.0705937	0.000718884	0.236722	6.30408e-05	0.118467	1.93546	0.038882	0.142492	0.0153669
B3GALT6 ENSG00000176022	26.3311	13.1585	2.87509	34.7306	2.27762	3.54638	44.5182	3.09691	0.833139	2.61649
B3GAT1 ENSG00000109956	1.76976	0.969817	7.14929	8.58607	6.49467	0.748474	0.00903968	1.8934	0.079628	0.00813809
B3GAT2 ENSG00000112309	0.0914745	0.121573	0.0097109	1.62255	2.82438	0.0677967	0.198319	0.483525	1.19354	0.00410543
B3GAT3 ENSG00000149541	41.0828	60.7964	35.0834	129.867	13.0494	25.1342	0.07765	26.4018	4.75262	23.98
B3GLCT ENSG00000187676	0.668231	3.27454	0.0665904	1.02354	0.0661494	3.05476	1.01614	1.10368	0.515971	0.0931796
B3GNT2 ENSG00000170340	5.64834e-07	0.00256135	0.699947	0.269499	0.117094	0.203474	0.0412755	0.218303	0.129668	0.735303
B3GNT3 ENSG00000179913	0.117242	0.00203221	0.00292317	0.293649	0.0128341	0.0294049	9.19511	0.02476	0.13051	0.0112974
B3GNT4 ENSG00000176383	7.92525	0.0739504	0.031915	0.0124204	0.0345707	0.0423177	3.10537	0.146928	0.249623	0.00113031
B3GNT5 ENSG00000176597	0.407322	0.509632	0.80461	0.0759	0.40407	0.191296	8.10575	0.514863	3.13904	0.105938
B3GNT6 ENSG00000198488	0.059216	0.131657	0.0109563	0.327515	0.00102411	0.0243421	0.0882723	0.216298	0.066195	0.0329599
B3GNT7 ENSG00000156966	5.20613	6.70052	0.121607	0.74737	0.200393	0.614902	5.04494	0.0046882	0.0216127	0.0400116
B3GNT8 ENSG00000177191	8.43172	4.38885	0.00196339	33.9951	7.34297	0.723699	6.43952	0.078688	17.2249	0.355798
B3GNT9 ENSG00000237172	2.49318	1.78967	2.94204	3.78349	0.331054	11.7814	1.16139	0.185826	5.64988	3.69007
B3GNTL1 ENSG00000175711	9.88843	1.37885	0.418719	1.33657	13.1476	2.05809	0.23616	0.358779	80.5271	0.815468
B4GALNT1 ENSG00000135454	18.8311	1.14249	0.173308	0.536326	0.148742	4.0851	0.12578	0.201515	0.394293	0.263419
B4GALNT2 ENSG00000167080	0.112367	0.22861	0.160338	0.0127806	0.0685019	0.00028212	0.0254592	0.125308	0.138837	0.169747
B4GALNT3 ENSG00000139044	0.114951	6.38367	0.121518	0.546307	11.863	0.263395	3.46261	0.0230932	0.375723	1.65044
B4GALNT4 ENSG00000182272	12.3948	3.62411	6.57149	0.157621	5.21722	0.704548	1.00596	0.682927	2.99056	0.671229
B4GALT1 ENSG00000086062	1.21863	0.968679	14.0151	21.8793	14.9119	1.38226	38.9288	1.12182	15.2444	5.46763
B4GALT2 ENSG00000117411	325.47	21.4739	24.4326	53.8775	3.63684	11.9048	6.01101	68.9288	28.9031	3.78289
B4GALT3 ENSG00000158850	0.0749559	45.6279	21.7966	15.3535	25.1348	10.0977	3.05364	0.770298	0.107343	0.445486
B4GALT4 ENSG00000121578	0.0126278	6.70548	3.66449	1.38298	0.755416	0.0175427	18.4347	1.03479	0.0283934	1.49813
B4GALT5 ENSG00000158470	4.0169	1.96026	2.01027	10.5301	1.02426	0.773272	31.0402	2.23806	3.04327	0.0265819
B4GALT6 ENSG00000118276	8.86645	0.406052	0.000697676	0.127431	0.486054	0.00687415	0.339218	0.194602	2.95617	0.0708619
B4GALT7 ENSG00000027847	22.0672	68.3822	4.26383	19.2882	8.65539	14.7149	6.35841	2.77973	0.523906	23.7038
B4GAT1 ENSG00000174684	48.8275	143.325	2.51918	17.5345	0.572566	46.5992	0.0683573	41.7561	2.49696	0.0534905
B9D1 ENSG00000108641	10.2007	56.7928	3.13621	4.86619	1.23689	24.3514	0.627672	30.1172	8.67443	0.0152771
B9D2 ENSG00000123810	8.92261	12.0326	0.608316	0.150668	0.322319	0.468426	0.155252	8.92701	2.91574	5.70514
BAALC ENSG00000164929	0.173279	0.184319	0.29787	0.0192213	0.253061	0.0505755	0.567557	0.000434019	0.227866	0.00743635
BAAT ENSG00000136881	0.00178786	0.31155	0.0223587	0.845527	0.139411	0.0222116	0.231981	0.113821	0.169904	0.132806
BABAM1 ENSG00000105393	132.967	47.8377	20.9622	71.6897	0.190636	11.0062	10.6525	23.0863	47.6926	0.248876
BACE1 ENSG00000186318	34.0053	19.1866	0.961303	1.93961	10.1544	9.67809	4.46775	0.363025	0.0221869	1.67812
BACE2 ENSG00000182240	0.0672503	21.9982	5.79098	4.00047	9.03411	2.524	9.21752	0.232413	1.10988	11.5648
BACH1 ENSG00000156273	3.63491	0.17206	4.52793	2.38166	0.909204	0.016802	5.4903	0.135228	1.00185	4.78602
BACH2 ENSG00000112182	5.63959	0.265078	0.0482455	0.00032279	0.188112	0.111028	0.0294588	0.0825786	0.659664	0.273141
BAD ENSG00000002330	219.255	317.187	31.9329	160.987	41.4956	39.907	18.7991	12.9194	0.599041	15.0616
BAG1 ENSG00000107262	2.04741	267.656	17.6586	4.30315	64.1958	22.8641	109.609	1.34068	0.340959	12.0444
BAG2 ENSG00000112208	18.5842	0.274016	1.27624	0.3962	1.44645	0.315223	0.432845	7.9322	6.10688	0.0598724
BAG3 ENSG00000151929	16.8362	19.5538	5.27426	1.02956	2.67064	0.606305	14.6388	0.45855	0.678727	1.26067
BAG4 ENSG00000156735	0.935154	0.117119	3.50669	0.104489	2.30846	0.1806	0.41829	0.915169	0.606594	0.349695
BAG5 ENSG00000166170	6.72159	1.97577	3.72128	1.69001	0.0570032	0.287743	5.81962	0.229386	0.027706	5.59386
BAG6 ENSG00000204463	22.987	198.589	12.8843	39.5985	38.0145	2.70727	38.9802	59.4703	34.8011	3.93721
BAHCC1 ENSG00000266074	7.47573	6.70515	4.68221	20.5153	1.22607	0.198793	0.118752	21.4604	0.682128	3.89982
BAHD1 ENSG00000140320	13.7194	6.03417	31.6716	0.501687	40.0271	12.1825	2.4917	10.4212	34.8755	6.70798
BAIAP2 ENSG00000175866	5.35284	3.51178	31.5888	252.172	95.6837	3.92843	52.8971	45.0096	30.1905	73.8775
BAIAP2L1 ENSG00000006453	0.665848	0.241617	25.4646	34.4569	32.6001	0.261333	17.2387	0.0164427	0.542868	9.59724
BAIAP2L2 ENSG00000128298	0.887503	0.1112	2.84642	20.2029	0.0982032	0.43289	0.298862	0.413636	0.0158641	0.399983
BAIAP3 ENSG00000007516	0.13645	0.365171	12.2421	72.096	7.99168	2.15292	4.51996	8.98826	2.00684	1.60171
BAK1 ENSG00000030110	0.184716	85.1491	0.929023	27.1789	0.082533	3.5113	14.3429	0.347464	23.5299	2.25147
BAMBI ENSG00000095739	0.59758	0.217592	2.38243	0.136291	0.0864648	0.255016	4.02961	0.256254	0.60271	0.0484829
BANF1 ENSG00000175334	57.1369	10.2926	16.8591	4.16838	12.6903	2.49776	10.5881	1.52636	14.5943	9.90958
BANF2 ENSG00000125888	0.0147292	0.00157269	0.00158269	0.0722207	0.0666835	0.00663333	0.0374812	0.0269949	0.08058	0.0114422
BANK1 ENSG00000153064	0.0338514	0.00192302	2.12126	0.0355309	0.666227	0.0736501	3.81099	0.023215	0.0139648	0.185943
BANP ENSG00000172530	3.58364	13.3973	0.596047	0.847351	4.29011	25.4099	5.82083	2.70866	20.0935	11.3106
BAP1 ENSG00000163930	3.86595	146.552	24.7069	127.44	5.14238	3.72475	9.6446	170.537	35.5353	8.89012
BARD1 ENSG00000138376	1.32051	0.0324357	4.32159	0.000944312	0.517232	0.0508207	0.538063	3.95462	0.107957	0.312683
BARHL2 ENSG00000143032	0.280549	0.0580993	0.0762155	0.224024	0.214562	0.00509436	0.0366578	0.09568	0.00480617	0.194751
BARX1 ENSG00000131668	0.000247741	0.135896	0.0684546	0.308027	0.0151855	0.23381	0.0251305	0.164705	0.181279	0.163194
BARX2 ENSG00000043039	0.0743073	0.825897	2.32261	0.504327	0.198502	0.131782	5.60612	0.151405	1.02905	1.58924
BASP1 ENSG00000176788	0.22452	0.40122	11.3718	0.736254	5.70391	0.666987	2.11825	2.22324	0.576307	11.1006
BATF ENSG00000156127	1.38556	0.223783	0.109548	0.201593	0.3163	0.0844486	2.81586	0.00203683	6.21539	0.308419
BATF2 ENSG00000168062	6.42763	0.596741	0.0897042	0.0849225	0.417532	0.0685399	0.0752904	0.0577604	0.0256088	0.587131
BATF3 ENSG00000123685	0.153397	10.7717	0.0408471	0.152495	0.590152	11.4101	0.0213207	0.133016	0.284311	0.000154207
BAX ENSG00000087088	5.8573	5.58295	1.24611	43.5431	4.85759	6.78886	2.66551	4.64125	3.70313	0.762397
BAZ1A ENSG00000198604	0.186444	0.157996	2.31698	1.2863	0.00161237	0.200422	3.83549	0.0184847	1.43983	2.35459
BAZ1B ENSG00000009954	2.02408	35.6931	0.608205	1.02387	13.2033	33.4618	10.4819	17.7802	2.43403	6.39378
BAZ2A ENSG00000076108	2.46173	15.3172	38.9389	0.809679	0.859476	0.41286	22.6932	12.5511	20.5954	28.6826
BAZ2B ENSG00000123636	11.5176	0.279594	9.66223	5.9225	1.66953	0.0932565	7.24776	26.9613	3.82815	3.47383
BBC3 ENSG00000105327	7.24847	1.03329	0.629042	6.08731	0.0122602	0.806901	10.6031	2.65376	6.78923	7.21347e-06
BBIP1 ENSG00000214413	18.2697	0.251122	7.36932	0.354404	0.830418	0.422823	1.72648	0.0657812	2.64146	0.940437
BBOF1 ENSG00000119636	0.124392	0.191953	2.35693	0.013049	0.0624722	0.089566	0.310758	0.42104	1.25082	0.0411726
BBOX1 ENSG00000129151	0.160718	0.243054	0.00917509	0.122009	0.0178837	0.00111234	0.103637	0.819735	0.333246	0.0288366
BBS1 ENSG00000174483	0.00840546	0.365994	0.725515	0.338346	0.175135	0.121574	1.01817	0.62501	1.01753	0.00980727
BBS10 ENSG00000179941	0.0763377	0.345848	3.26172	1.54827	0.72113	0.148289	1.59252	5.81602	0.0429925	1.12222
BBS12 ENSG00000181004	1.1634	0.320877	0.0239367	0.0916629	0.000151037	1.53733	0.0281452	0.333658	4.91704e-05	0.124586
BBS2 ENSG00000125124	3.68434	5.88191	6.24675	0.344621	27.8684	0.75215	0.088444	13.795	0.143175	2.17966
BBS4 ENSG00000140463	1.55499	4.11072	2.73615	8.35504	1.76262	9.49937	0.235171	0.207985	0.00797904	5.82057
BBS5 ENSG00000163093	3.21317	0.617192	2.64103	0.637049	0.719153	3.19482	1.82133	0.809136	0.584001	1.10573
BBS7 ENSG00000138686	2.57686	0.956523	5.13149	0.338077	0.425989	2.06035	0.0216361	0.855237	0.125922	0.778085
BBS9 ENSG00000122507	0.616841	0.687016	1.14789	1.05051	0.0312238	0.165285	4.40582	0.351489	0.0970436	0.0090462
BBX ENSG00000114439	15.8592	0.561977	5.61159	0.0392951	3.14103	1.24342	2.34462	0.819643	2.55645	11.3359
BCAM ENSG00000187244	1.32411	2.33143	188.044	168.376	166.037	0.0338868	17.5704	1.978	33.2305	48.5881
BCAN ENSG00000132692	4.0738	0.228094	0.140342	0.47754	0.000738418	0.208494	0.0737704	0.340043	0.134624	0.106262
BCAP29 ENSG00000075790	0.696285	0.320499	4.602	3.60377	12.5912	15.6272	6.00483	0.443676	6.46869	8.46036
BCAP31 ENSG00000185825	137.273	936.283	61.0471	702.129	155.917	1.26407	30.5856	0.0765099	35.5591	67.1333
BCAR1 ENSG00000050820	47.4738	23.7815	17.4445	90.3837	45.2822	4.915	31.6176	52.0244	2.95539	62.3885
BCAR3 ENSG00000137936	0.380865	0.103436	0.00369643	0.0996262	2.67744	0.148591	1.80951	5.38793	0.479785	2.95718
BCAS1 ENSG00000064787	0.0938864	0.0965346	9.82804	11.9055	8.6464	0.142817	5.1797	0.230707	0.313364	4.52631
BCAS2 ENSG00000116752	0.0351404	0.183873	8.04531	0.027955	8.6076	0.0711435	0.851417	2.36551	0.126821	0.229919
BCAS3 ENSG00000141376	6.3298	2.52519	17.7825	22.5046	1.07694	2.65272	0.363389	0.566334	24.5378	1.5549
BCAS4 ENSG00000124243	19.1078	39.4313	4.88873	3.31015	2.77835	0.214426	10.2385	0.0875986	3.36181	2.7544
BCAT1 ENSG00000060982	3.76596e-05	0.509427	0.180135	0.740654	0.973471	0.160612	0.457461	2.5245	2.41789	0.709856
BCAT2 ENSG00000105552	20.206	80.8898	21.5252	44.0336	19.8488	0.00365718	12.8552	0.338724	5.31898	6.10926
BCCIP ENSG00000107949	3.09044	0.119749	7.07136	10.755	1.83628	4.00451	1.58859	1.4469	3.18911	2.90185
BCDIN3D ENSG00000186666	3.06645	3.35635	0.899237	1.74358	0.00224706	5.281	0.492275	0.948417	0.294671	0.0934645
BCHE ENSG00000114200	8.86131	0.126826	0.115844	0.0437333	0.0196617	0.112424	0.0623382	0.219608	0.00692041	0.228674
BCKDHA ENSG00000248098	4.78496	19.9534	2.58893	0.602857	0.738097	0.0768973	1.49929	0.683564	1.80658	0.00399181
BCKDHB ENSG00000083123	0.326066	0.419028	3.97824	0.375685	0.619298	0.520885	1.07761	0.562843	0.236989	1.78193
BCKDK ENSG00000103507	47.8982	17.665	7.48339	47.5177	0.836369	8.19202	3.39523	33.6268	54.3386	22.5561
BCL10 ENSG00000142867	0.181953	0.0083445	4.72298	1.1969	0.12541	3.22664	25.7589	1.29874	2.04485	0.124052
BCL11A ENSG00000119866	1.18085	0.12277	5.43586	1.27414	5.22914	0.0942713	4.96179	0.392443	17.3415	0.0712466
BCL11B ENSG00000127152	0.530183	0.175093	0.0461436	0.156708	0.263749	0.0980784	0.00349246	0.0991504	5.66846	0.0941574
BCL2 ENSG00000171791	1.96045	2.75222	5.24698	1.54659	0.0142839	0.0583018	8.22428	17.1147	0.0476693	3.67732
BCL2A1 ENSG00000140379	0.315611	0.226769	0.047041	0.000161954	0.324986	0.588891	0.0404114	0.235466	1.21325	0.00723449
BCL2L1 ENSG00000171552	1.93798	181.11	114.083	267.832	35.3035	4.63921	31.5861	57.0502	29.7179	28.4398
BCL2L10 ENSG00000137875	0.00160261	0.0246719	0.0740279	0.0779792	0.0904134	0.00924074	0.0667799	0.00969166	0.0496223	0.33209
BCL2L11 ENSG00000153094	1.01097	0.636779	7.2146	1.353	0.0827592	1.21397	0.0715491	0.422316	0.0162338	0.385571
BCL2L12 ENSG00000126453	21.3747	11.0664	0.177266	1.08999	4.89199	2.22415	5.93954	3.36347	0.756397	0.0725575
BCL2L13 ENSG00000099968	5.04387	13.5866	12.2427	1.80291	2.17759	5.66453	12.1367	6.00617	1.21045	0.475641
BCL2L14 ENSG00000121380	0.239515	0.123179	0.00042206	0.04661	0.125166	0.567272	1.01259	0.0650803	2.9945	0.15358
BCL2L15 ENSG00000188761	0.229571	1.14349	0.0621465	0.115599	0.565968	0.017153	2.1914	0.0509907	0.0277702	0.00622894
BCL2L2 ENSG00000129473	4.8864	7.91885	35.4829	0.262224	32.3978	0.0759973	22.0308	4.45691	0.0567266	5.90131
BCL2L2-PABPN1 ENSG00000258643	0.149497	0.204221	0.0134736	0.0405622	0.0282597	0.0328903	0.00882375	0.160191	0.00104967	0.00902914
BCL3 ENSG00000069399	0.0131031	1.60527	0.558976	8.58037	3.46725	63.5185	61.9807	3.06662	15.9638	19.2678
BCL6 ENSG00000113916	7.40654	0.116524	0.32379	0.792933	0.0407644	9.0892	2.14595	19.5923	30.3106	7.1348
BCL6B ENSG00000161940	0.236773	0.829003	0.179796	0.306093	3.55349	0.0691946	4.68691	10.1846	0.830412	0.370405
BCL7A ENSG00000110987	1.62163	0.396967	6.7762	4.61387	0.274764	6.53145	8.39483	9.69163	0.731993	0.266511
BCL7B ENSG00000106635	0.534128	0.480999	0.607689	0.164571	0.490616	25.3917	67.1681	0.891204	0.208424	0.310169
BCL7C ENSG00000099385	249.558	243.146	41.8532	40.8733	29.0431	1.92631	33.9251	4.94973	24.546	0.18684
BCL9 ENSG00000116128	0.524873	0.0861514	6.92415	8.45223	0.999442	1.94337	0.241896	0.00469705	2.77357	0.159099
BCL9L ENSG00000186174	29.9046	3.33124	24.1469	2.43096	70.9476	20.6096	6.9224	0.282107	25.5672	12.6368
BCLAF1 ENSG00000029363	2.55396	1.95081	16.0715	0.300797	0.662416	37.2154	7.76123	9.8402	6.13657	10.6405
BCO1 ENSG00000135697	0.47887	0.11972	0.0119636	0.040338	0.21511	0.0221946	0.199076	0.1126	0.672148	0.262733
BCO2 ENSG00000197580	0.0979901	0.00159967	0.230079	0.0262829	0.0292029	0.166502	0.0320854	0.0292522	9.89592	0.360024
BCOR ENSG00000183337	0.00462698	0.0287977	4.23324	0.62221	2.97194	3.4697	3.54308	0.00761388	1.16423	1.6781
BCORL1 ENSG00000085185	10.559	15.1448	0.0552949	0.304288	3.54077	0.644113	0.0240259	5.92566	1.7345	2.95804
BCR ENSG00000186716	20.4224	49.2223	8.94147	40.7622	9.06327	98.4676	5.74929	0.290262	0.949433	2.95194
BCS1L ENSG00000074582	12.2664	16.1013	0.112021	0.834767	0.139056	10.7425	0.685785	0.00455802	9.37336	4.91751
BDH1 ENSG00000161267	0.0320416	0.215536	4.84304	22.9778	15.1628	9.56011	5.64551	1.26968	0.863699	6.02131
BDH2 ENSG00000164039	28.6727	18.6219	0.118803	0.995687	1.84117	10.5995	13.3122	0.554394	0.15756	5.97952
BDKRB1 ENSG00000100739	0.135709	0.0304615	0.0341125	0.0830986	0.0721821	0.494446	0.427329	0.324717	0.0161655	0.0365636
BDKRB2 ENSG00000168398	12.9731	1.02862	4.08995	0.10597	0.22688	0.418184	8.65395	0.0597027	0.0264143	1.15452
BDNF ENSG00000176697	0.551765	0.0335796	1.21846	0.916289	0.697964	4.53683	0.0116323	0.274606	0.376471	0.317629
BDP1 ENSG00000145734	15.1507	0.182264	1.51792	0.245833	0.887952	0.250997	10.2974	0.246201	0.285913	0.328959
BEAN1 ENSG00000166546	0.0892354	0.071548	0.0627041	0.304173	0.257869	0.0430439	0.0650486	0.015861	1.02138	0.0493558
BECN1 ENSG00000126581	3.46102	0.020524	35.9941	0.0607519	0.811282	0.0108986	5.76406	21.9632	0.137885	3.61483
BEGAIN ENSG00000183092	7.80712	1.11434	0.594474	0.54039	0.367862	0.0657038	0.935551	66.2545	0.697848	2.64213
BEND2 ENSG00000177324	0.0243922	0.100089	0.0486108	0.952733	0.000169756	0.178443	0.000790798	0.319524	0.105076	0.0134337
BEND3 ENSG00000178409	1.2536	0.226504	0.00416893	0.506045	1.90612	0.605578	0.141784	0.00520007	0.357736	0.00165315
BEND4 ENSG00000188848	1.57851	0.0111526	2.64297	0.205136	0.489831	0.0127518	0.0404518	0.0301686	3.68074e-05	1.32521
BEND5 ENSG00000162373	2.90041	8.35981	0.282143	0.555181	4.05446	0.134375	0.543612	8.44949	0.0723777	0.202126
BEND6 ENSG00000151917	0.348769	0.0579736	0.0264292	0.190565	0.155008	0.0555945	0.00921001	0.122596	0.00992289	1.68706
BEND7 ENSG00000165626	7.99602	0.17577	0.03429	0.168354	0.0146873	0.139951	5.09377	0.386197	0.0388674	0.05353
BEST1 ENSG00000167995	102.798	2.08495	24.5782	1.40611	8.16201	0.273485	14.1891	97.1227	60.8955	24.1563
BEST2 ENSG00000039987	0.00615766	0.00882619	0.0957699	0.242995	0.00252808	0.0204635	0.134282	0.000959751	0.125689	0.124012
BEST3 ENSG00000127325	0.0490889	1.7098	0.380276	0.116539	0.0892179	2.46519	0.733305	0.00462452	0.00717045	0.00401508
BEST4 ENSG00000142959	0.00517234	0.0190268	0.0228101	0.326891	0.160681	0.0389099	0.0444872	0.100351	0.567908	0.0152608
BET1 ENSG00000105829	0.85905	1.23251	10.156	3.30491	1.92709	2.99029	3.13916	0.879682	2.19135	1.26769
BET1L ENSG00000177951	0.609199	6.35149	4.66213	24.1356	0.423441	31.861	14.1868	2.03491	3.43969	10.566
BEX1 ENSG00000133169	0.130504	0.125038	2.32406	0.0582289	0.0257166	2.39494	0.350385	0.000214973	0.0057359	0.00217347
BEX2 ENSG00000133134	0.16697	0.619453	24.2946	2.7016	1.27999	6.21913	2.85348	5.71222	0.392668	1.00815
BEX3 ENSG00000166681	93.4595	0.602699	28.8883	1.74059	63.2327	57.3187	3.29174	15.7626	8.34736	11.9797
BEX4 ENSG00000102409	9.26738	14.4722	13.4409	4.74809	1.9226	0.0709004	9.81409	23.2856	0.5494	1.20296
BEX5 ENSG00000184515	0.483414	0.766293	1.92967	0.13071	1.23538	0.639603	1.40886	6.89371	0.241911	0.61587
BFAR ENSG00000103429	1.00632	18.8148	5.33729	1.85717	1.19168	9.13854	11.603	21.4233	2.82934	4.37405
BFSP1 ENSG00000125864	0.478418	0.499745	0.0224025	0.000944793	0.00877969	0.0836251	0.0528208	0.376595	18.372	0.283711
BFSP2 ENSG00000170819	0.282154	0.092994	0.00408627	0.0165459	0.0802861	0.00505538	0.0342171	0.230466	1.92116e-05	0.0154961
BGLAP ENSG00000242252	0.0607302	0.0570494	0.13301	0.0988447	0.180858	0.554567	0.104674	1.21011	0.053047	0.339792
BGN ENSG00000182492	308.241	815.951	0.00481705	291.555	0.199645	1.10109	4.22618	309.233	699.665	28.7247
BHLHA15 ENSG00000180535	0.0442288	0.195793	0.0185336	0.138251	0.248323	0.174081	0.0202307	0.00866625	0.0533312	0.000538959
BHLHB9 ENSG00000198908	1.40963	0.107169	0.0925856	0.135472	2.06656e-06	0.0522281	0.00312198	0.0206942	1.64525	0.525616
BHLHE22 ENSG00000180828	0.0122007	0.267614	0.0353384	0.119868	0.195345	0.128065	0.136174	0.155825	0.0773998	0.0335059
BHLHE40 ENSG00000134107	0.716811	0.325934	7.48317	0.0705931	15.2505	0.818022	67.1572	0.479362	47.9589	5.15373
BHLHE41 ENSG00000123095	2.20456	0.86626	0.195824	0.364045	1.20594	0.061218	30.2787	1.40406	0.74194	0.774502
BHMG1 ENSG00000237452	0.0276021	0.187765	0.0406115	0.000132228	0.0351593	0.0083931	0.002898	0.00357999	0.00361584	0.00762374
BHMT ENSG00000145692	0.574042	0.322157	0.0559848	0.265295	0.230268	0.00980233	9.58387e-05	0.0127422	0.155184	0.00995499
BHMT2 ENSG00000132840	4.01537	4.49291	0.363788	2.16873	0.336178	0.309023	0.0961203	0.418453	4.03599	0.0135804
BICC1 ENSG00000122870	1.64371	0.274938	0.706526	0.808839	0.752057	0.0933071	0.150645	0.114813	2.58943	1.51807
BICD1 ENSG00000151746	0.0248017	3.59869	6.16556	1.19498	0.13228	0.301218	0.0998957	0.100066	1.24205	5.05301
BICD2 ENSG00000185963	7.91826	3.23085	0.118118	0.713367	0.325812	26.924	1.07339	0.639799	1.77543	0.144434
BICDL1 ENSG00000135127	0.00792528	0.228206	1.50007	1.06646	0.0966152	0.291918	3.89439	0.0550694	0.182225	0.119596
BICDL2 ENSG00000162069	1.23136	0.926416	7.5482	24.5678	5.40989	0.171106	20.5565	8.97497	0.717369	28.5414
BID ENSG00000015475	0.206154	4.16996	0.147479	0.2773	0.0697808	20.0236	17.9833	0.266094	0.159046	0.131285
BIK ENSG00000100290	0.40506	19.8098	51.6272	19.3438	20.0589	0.845791	8.72615	0.138519	0.163142	3.91378
BIN1 ENSG00000136717	782.251	256.104	70.913	0.809508	35.33	8.72935	0.943157	101.449	156.902	57.5838
BIN2 ENSG00000110934	1.82563	0.260671	0.0193463	0.347063	0.0854831	0.0330953	0.0686456	1.65487	3.62158	0.303615
BIN3 ENSG00000147439	1.45119	81.2146	16.531	48.4411	18.0917	2.12053	30.3842	1.11894	4.09786	1.99384
BIRC2 ENSG00000110330	38.8542	6.91188	6.90574	9.75258	12.9583	13.7236	12.0446	8.77396	18.0864	6.53966
BIRC3 ENSG00000023445	0.0267744	0.398639	0.0950314	1.32766	0.762661	8.51432	5.91551	0.159927	7.45433	0.778406
BIRC5 ENSG00000089685	1.76985	6.46646	0.287585	0.620232	0.269445	0.37409	0.184659	0.368038	0.27384	0.742131
BIRC6 ENSG00000115760	7.6867	1.50713	8.57564	0.638091	0.176673	0.929783	2.98751	8.57025	10.9434	0.0941389
BIRC7 ENSG00000101197	3.74948	0.0383598	0.133749	0.0132056	0.00150984	0.19228	0.271749	0.0819636	0.00273647	0.0254361
BIVM ENSG00000134897	2.83261	4.60539	1.9738	6.31129	1.06651	0.533846	1.76518	1.59687	0.992043	0.60236
BLCAP ENSG00000166619	114.642	94.125	20.37	2.25011	53.9204	54.284	48.8009	4.5071	0.741035	0.74075
BLK ENSG00000136573	3.21397	0.124201	0.00365481	0.5803	0.0243633	0.0278901	7.96819e-05	0.143399	0.0721806	8.48376e-05
BLM ENSG00000197299	0.571567	0.15608	0.427954	0.0106342	0.0421321	0.2248	0.188144	0.246261	0.0737198	0.0840994
BLMH ENSG00000108578	0.330976	0.231443	0.0223167	0.41165	0.0400187	21.2597	0.391956	0.0560497	0.0164993	2.67268
BLNK ENSG00000095585	0.229079	0.0210779	0.268529	3.56888	0.0984096	0.13096	0.0603637	8.55422	1.35121	0.0951312
BLOC1S1 ENSG00000135441	423.609	114.224	35.8048	385.738	18.3585	3.55646	0.982934	15.4307	6.13657	22.4813
BLOC1S2 ENSG00000196072	0.257731	0.648408	3.3926	0.493435	1.41542	0.151302	0.169587	0.555164	2.58796	0.0138412
BLOC1S3 ENSG00000189114	0.563342	2.35172	0.72935	5.29747	0.00667856	3.97683	0.432632	0.132461	0.56112	2.13839
BLOC1S4 ENSG00000186222	1.74898	0.376871	8.80698	0.305601	0.0295066	7.3651	1.54742	0.242266	2.55273	5.58522
BLOC1S5 ENSG00000188428	1.43719	0.779586	1.17342	0.0774802	0.00701835	2.19402	0.168886	3.99736	0.0291544	0.0176178
BLOC1S6 ENSG00000104164	1.90751	0.000360582	11.2915	0.436551	6.27222	0.0696788	4.30614	0.282216	1.0405	4.55049
BLVRA ENSG00000106605	5.05146	2.53022	0.178426	1.15934	0.453175	23.1577	0.346237	0.00711205	1.93904	0.299572
BLVRB ENSG00000090013	8.69656	433.717	35.0503	37.2597	21.7218	4.28546	38.1377	2.8961	35.4421	14.0362
BLZF1 ENSG00000117475	0.780057	1.7905	0.267426	7.71521	0.164352	0.57089	3.75329	0.502086	1.52429	0.944603
BMF ENSG00000104081	4.08175	0.478276	4.82618	0.132161	0.805012	1.51107	5.86693	17.2208	0.298929	10.0551
BMI1 ENSG00000168283	0.136865	0.743533	6.8782	2.98639	0.0227323	0.201547	1.41838	11.3125	5.71522	1.03039
BMP1 ENSG00000168487	56.7464	55.947	0.349218	55.3124	0.437025	0.0921544	15.1503	246.076	6.23469	14.5185
BMP10 ENSG00000163217	0.0078318	0.0103951	0.00218817	0.0724883	0.235062	0.038939	0.0220255	0.0593236	0.0527124	0.00636797
BMP2 ENSG00000125845	0.0441729	0.00606334	0.166878	0.123098	0.0666591	0.0448157	5.84958	0.080349	0.0702987	0.000840485
BMP2K ENSG00000138756	7.59388	0.0234191	0.127379	0.00639341	0.272719	0.00257691	0.112214	0.254742	4.81556	0.28602
BMP3 ENSG00000152785	0.00352732	0.010245	0.0769933	0.00149636	0.0539641	0.0305473	0.529997	0.121416	0.0313838	0.0210324
BMP4 ENSG00000125378	8.90052	25.6919	4.07541	0.368726	0.0736644	1.6448	0.932617	7.74194	2.78393	1.16832
BMP5 ENSG00000112175	0.0908109	0.946818	0.969146	0.0669249	0.358133	0.00211127	0.0463505	97.2143	3.1877	0.0494459
BMP6 ENSG00000153162	0.818163	0.00729255	3.49906e-12	0.12259	0.207918	0.0627571	0.0513824	0.0403141	0.121485	0.00796277
BMP7 ENSG00000101144	4.49766	56.6247	3.57015	7.89782	6.94089	1.01493	25.8394	1.74911	0.378011	0.297716
BMP8A ENSG00000183682	0.10753	0.421445	0.229318	0.0602235	0.058942	0.241481	0.33206	0.130937	0.0994861	0.0623113
BMP8B ENSG00000116985	0.196358	0.0907164	0.109326	0.0205852	0.060495	0.0897901	0.000581125	4.7107	0.00571807	0.011835
BMPER ENSG00000164619	1.67597	0.10844	0.0183003	0.071967	0.220345	0.379301	0.0805774	0.0236884	4.8829	0.52529
BMPR1A ENSG00000107779	0.130734	0.581286	5.53101	0.15537	1.31425	1.77985	0.676941	6.80879	0.6126	0.397016
BMPR1B ENSG00000138696	0.109188	0.179308	3.20839	8.68977	14.3761	0.461524	1.53668	0.0944439	0.0294429	0.1865
BMPR2 ENSG00000204217	0.835597	42.9231	13.8214	0.0816215	1.85603	0.749692	3.19757	3.34426	3.44748	2.01646
BMS1 ENSG00000165733	19.8613	9.80524	5.53564	3.92175	0.264622	0.304384	14.9957	1.18516	0.587603	0.0411998
BMT2 ENSG00000164603	0.122112	0.0948766	0.24297	0.280167	1.32221	0.799329	0.966814	1.60638	1.09148	2.84767
BMX ENSG00000102010	0.0059473	0.00263411	0.0448355	0.0662045	0.102565	0.0500719	0.0356031	0.0225722	0.019868	0.00729798
BNC1 ENSG00000169594	0.0687007	0.181342	0.0442928	0.261483	0.110649	0.0119929	0.298628	0.0948097	0.213264	7.59999e-05
BNC2 ENSG00000173068	18.2564	5.1674	0.0597576	0.175185	2.04576	20.5089	0.073778	1.0213	0.227868	0.353682
BNIP1 ENSG00000113734	7.62427	2.5647	3.29857	0.367962	0.0159178	0.155946	2.48753	0.515983	0.900598	1.06276
BNIP2 ENSG00000140299	2.93792	2.86417	3.33814	0.273206	4.78222	0.703697	7.06758	2.20085	7.23977	0.206832
BNIP3 ENSG00000176171	0.50615	34.811	35.4716	0.0343072	1.68841	0.0329012	0.950636	1.95586	1.02353	1.57656
BNIP3L ENSG00000104765	0.176479	0.244401	10.6489	6.96272	3.80077	0.241792	0.022393	2.47595	17.0015	2.69709
BNIPL ENSG00000163141	0.0710906	0.659259	0.140243	0.0963878	4.40119	0.128157	4.14849	1.75329	0.150957	0.29842
BOC ENSG00000144857	74.6806	2.58767	2.52337	2.40915	1.96837	10.2526	0.101069	14.4818	0.906054	3.84895
BOD1 ENSG00000145919	1.05097	35.0472	0.309491	0.27779	6.79602	25.6968	1.71284	0.67537	0.017481	0.780809
BOD1L1 ENSG00000038219	4.74321	0.809277	8.54677	22.641	11.4657	2.04493	0.534725	4.70365	2.37619	1.12025
BOD1L2 ENSG00000228075	0.0113185	7.51875e-05	0.011482	0.0581969	0.0191383	0.00652204	0.0551694	0.0303401	0.00405152	0.0415288
BOK ENSG00000176720	509.083	10.1988	0.228298	209.851	12.2103	1.0982	2.27188	28.7949	2.79931	45.4854
BOLA1 ENSG00000178096	2.52629	1.36155	0.106665	4.32478	6.77413	16.7387	0.00984936	0.262628	0.601792	2.74972
BOLA2B ENSG00000169627	260.553	6.05625	31.5627	133.236	1.02252	15.5066	28.2742	5.67379	2.67968	17.4115
BOLA3 ENSG00000163170	0.357512	0.00245567	10.3338	0.186708	0.502776	9.46225	2.05679	0.129799	0.819399	0.387674
BOLL ENSG00000152430	0.0439506	8.81721e-05	0.0611624	0.0266863	0.0230649	0.0240606	0.0132707	0.0953537	0.164309	0.0342253
BOP1 ENSG00000261236	2.58084	80.7494	1.59574	30.5281	2.68515	0.320556	0.274225	2.15041	0.174496	8.66361
BORA ENSG00000136122	0.396245	0.149246	0.133471	0.199792	0.0806672	1.29054	0.0374331	0.381804	0.136641	0.126068
BORCS5 ENSG00000165714	6.5101	0.288261	1.42411	0.00965902	0.141914	0.422944	1.58381	0.318331	0.226682	0.0464018
BORCS6 ENSG00000196544	17.3142	77.6748	7.83795	1.05873	0.22596	0.57495	0.601	2.04344	17.0821	0.46973
BORCS7 ENSG00000166275	3.28903	10.8279	18.8942	29.2382	3.2296	0.256446	1.41158	5.52763	2.56109	4.44591
BORCS8 ENSG00000254901	1.77501	2.35244	6.50396	60.4348	20.7668	0.31851	6.64774	29.0065	1.09971	3.12444
BORCS8-MEF2B ENSG00000064489	0.115026	0.309223	0.0720236	0.164752	0.0741439	0.0109975	0.00313359	0.134262	0.0916454	0.102938
BPGM ENSG00000172331	0.21648	0.0158654	2.48705	0.0299847	0.106765	0.126264	1.20857	0.0820389	4.89189	0.293489
BPHL ENSG00000137274	1.09793	17.1533	1.90656	3.73573	0.344234	5.61018	0.0441901	0.418769	3.10051	3.31842
BPI ENSG00000101425	3.91745	1.23659	0.193141	0.343761	0.253108	0.444449	0.0035447	0.0292799	4.41178	0.0197421
BPIFA1 ENSG00000198183	0.00364743	0.0863637	0.0176397	0.0325627	0.0762356	0.0514413	0.0865208	0.16057	0.204123	0.026539
BPIFA2 ENSG00000131050	0.0702309	0.0328429	0.00521846	0.0425601	0.0321611	0.00940183	0.0489684	0.00387545	0.0318339	0.0274513
BPIFB1 ENSG00000125999	0.0833506	0.0611033	0.00749716	0.0496579	0.0265653	0.0509789	0.011156	0.0384836	11.5585	0.107438
BPIFB2 ENSG00000078898	0.173126	0.335344	1.3269	32.5128	0.0237278	0.208824	0.0424791	0.818901	0.0693256	1.38104
BPIFB4 ENSG00000186191	0.00451936	0.0481004	0.016402	0.0275475	0.00580932	0.0419393	0.0258306	0.00135951	0.00171826	0.0218782
BPIFC ENSG00000184459	0.0411632	0.0117269	0.156267	0.0203402	0.0501238	0.0192229	0.0146092	0.0117257	0.165961	0.0080148
BPNT1 ENSG00000162813	0.000220918	0.49518	2.74382	0.166455	0.223603	1.1415	2.50799	9.3909	0.0483143	4.32024
BPTF ENSG00000171634	14.4038	2.34881	62.2804	0.0753852	0.789042	0.578551	3.32895	27.7407	0.28237	0.458369
BRAF ENSG00000157764	0.603354	0.0409085	11.2092	1.4658	6.58605	0.089545	2.83947	0.301694	0.411271	0.552754
BRAP ENSG00000089234	3.15178	53.3685	0.490289	9.52194	8.31574	3.8389	5.47113	0.0036901	0.118093	0.511409
BRAT1 ENSG00000106009	11.5266	0.67118	67.8229	409.929	0.610327	25.4385	40.8989	84.2785	5.5132	35.4785
BRCA1 ENSG00000012048	0.369035	2.62045	0.0375719	1.05855	0.0793628	6.84462	1.64069	1.03692	0.754433	1.55549
BRCA2 ENSG00000139618	0.744655	0.111723	0.0148988	0.304976	3.03502	0.0138983	0.0902256	0.30459	0.179841	0.0180908
BRCC3 ENSG00000185515	0.147871	0.0272861	7.65459	0.43211	3.22633	1.16524	8.33682	0.762269	0.0488536	7.83082
BRD1 ENSG00000100425	2.81239	0.714248	15.8386	0.160611	0.0807097	0.439116	0.079091	1.22823	12.9635	0.124427
BRD2 ENSG00000204256	23.6445	74.5103	66.8346	38.5059	89.653	1.68749	83.4457	115.149	72.7002	29.1804
BRD3 ENSG00000169925	26.1331	0.118821	11.8535	5.68993	20.586	12.072	1.08982	0.961405	2.66765	6.31284
BRD4 ENSG00000141867	86.9594	0.253266	23.3686	39.5032	14.1386	6.40149	35.3788	21.4188	1.17942	0.124778
BRD7 ENSG00000166164	0.182797	0.288646	10.4372	0.279377	0.481178	7.70997	5.64798	5.96302	9.50622	0.238846
BRD8 ENSG00000112983	0.190322	4.60449	4.0171	88.9739	16.1084	37.2699	3.28329	3.74616	0.499642	0.19256
BRD9 ENSG00000028310	88.9041	1.7898	13.8798	64.9823	0.541487	8.31663	14.5451	112.401	52.3713	22.3352
BRDT ENSG00000137948	0.102597	0.0247372	0.243693	0.0189716	0.0406221	0.0816333	0.00085438	0.00016752	0.215903	0.0116406
BRE ENSG00000158019	1.35764	26.6394	12.8745	0.749515	1.8588	4.47619	0.817575	5.37548	2.18017	0.953236
BRF1 ENSG00000185024	143.82	10.2709	28.6112	110	8.89514	5.3221	12.1873	13.3991	6.12358	14.4671
BRF2 ENSG00000104221	0.666814	0.54875	1.49953	114.746	3.12082	9.93708	2.11422	0.701828	2.72047	0.015348
BRI3 ENSG00000164713	93.5784	82.1646	45.995	76.7996	54.596	1.16557	19.7561	22.3257	22.0513	26.2081
BRI3BP ENSG00000184992	5.37119	2.64938	4.33397	0.641094	0.192228	0.16111	0.10707	0.726199	0.054841	0.393713
BRICD5 ENSG00000182685	4.8374	2.50845	2.70719	47.3264	0.987957	0.458808	0.203788	0.465009	0.253452	5.48803
BRINP1 ENSG00000078725	0.474196	0.140214	0.000476718	0.539569	0.126663	0.0199213	0.0595143	4.201	0.18017	0.0368835
BRINP2 ENSG00000198797	6.12528e-05	0.00986136	0.00186599	0.199005	0.0272392	0.035323	0.00800487	1.04956	0.045501	0.0203116
BRINP3 ENSG00000162670	0.654557	0.0403575	0.41777	0.241101	0.0713205	0.0183996	0.0255819	0.688902	0.265139	0.0286424
BRIP1 ENSG00000136492	2.94966	0.497833	0.0539405	0.80242	0.970785	0.196815	0.000271406	0.146443	0.214212	0.0929469
BRIX1 ENSG00000113460	0.4706	0.17197	1.66475	0.164153	0.47075	0.356546	0.713284	8.12303e-05	0.0374041	2.05575
BRK1 ENSG00000254999	1.90121	117.1	31.1726	2.55359	1.49945	23.2369	76.705	0.237266	41.9468	2.79968
BRMS1 ENSG00000174744	1.13177	1.69805	18.1052	137.898	7.81865	7.55222	6.01915	1.1144	63.4047	2.84947
BRMS1L ENSG00000100916	2.21891	0.240463	0.0199889	0.116138	2.46919	0.124226	0.0784233	0.224181	0.294173	0.423384
BROX ENSG00000162819	0.42967	1.03256	1.8242	0.188977	2.58831	2.01609	4.15673	1.67608	2.76478	1.02236
BRPF1 ENSG00000156983	12.3021	3.31559	0.0022589	0.112567	3.20848	2.20609	3.56267	2.5132	0.55855	0.154392
BRPF3 ENSG00000096070	0.33933	0.115231	4.99668	0.550397	8.79363	19.8115	4.11176	0.668304	0.228285	2.10016
BRS3 ENSG00000102239	0.0473145	0.0110727	0.0269928	0.0387764	0.023176	0.00823934	0.0568689	0.147687	0.0101652	0.152424
BRSK1 ENSG00000160469	75.1085	0.0767228	0.399469	0.319685	0.17002	0.713371	3.23179	14.8422	4.24105	0.66357
BRSK2 ENSG00000174672	5.25629	0.0360987	3.32506	0.129256	0.039829	0.142056	0.289835	0.0880292	0.440503	0.0012933
BRWD1 ENSG00000185658	0.319336	0.0471742	6.27061	0.0480488	0.00882657	0.387289	4.42502	23.7626	2.37095	2.56805
BRWD3 ENSG00000165288	0.0984379	4.50141	2.31385	7.77085	1.5621	0.122462	0.79837	1.37454	1.17561	2.24622
BSCL2 ENSG00000168000	0.215439	2.20574	0.555332	0.0182279	0.361845	0.14171	0.0273227	0.157559	5.01452	0.0276977
BSDC1 ENSG00000160058	0.39605	0.740063	9.60558	0.552498	12.2715	3.82516	0.0939949	9.58943	0.605673	9.00146
BSG ENSG00000172270	757.356	288.981	92.8656	338.972	55.7963	31.2798	17.6147	136.073	40.9419	65.127
BSN ENSG00000164061	1.04006	0.00630418	0.125471	0.0771763	0.174131	0.00492796	0.0717274	0.732437	0.0403602	0.0554467
BSND ENSG00000162399	0.525574	0.00230992	0.00340377	0.00537489	0.138969	0.0205285	0.00524791	0.0273747	0.218361	0.000352733
BSPH1 ENSG00000188334	0.500362	0.476187	0.244906	0.0578853	0.000970203	0.0456315	0.105398	0.021156	0.00366261	0.00245142
BSPRY ENSG00000119411	0.00527778	0.804689	2.48484	2.34442	10.6905	30.2551	4.26124	0.01665	0.974948	2.68915
BST1 ENSG00000109743	0.324139	11.6513	0.308371	0.0947416	0.0804184	0.448081	0.535932	2.64983	1.53166	0.554588
BST2 ENSG00000130303	1142.97	284.646	6.96291	44.2343	0.593693	0.174126	5.72556	385.205	84.8269	7.86619
BTAF1 ENSG00000095564	0.0393397	0.291945	0.791115	0.310799	4.95624	0.332089	3.59519	4.45236	0.425837	0.202122
BTBD1 ENSG00000064726	60.1478	2.24092	11.5362	1.22477	1.21591	1.49107	12.1246	1.31807	3.33114	3.71965
BTBD10 ENSG00000148925	6.66661	0.571495	4.62081	0.0265424	0.138209	0.155915	2.43731	0.471694	0.0832851	0.0248786
BTBD11 ENSG00000151136	0.799898	0.171997	0.0675649	0.130359	1.45495	4.84356	3.8159	0.0165077	1.0259	0.0352328
BTBD16 ENSG00000138152	0.0239551	0.0475817	0.364421	0.0669619	0.215709	0.0980535	0.811228	0.163991	1.23558	0.0334478
BTBD18 ENSG00000233436	0.137752	0.0083406	0.027924	0.0246542	0.094114	0.0470678	0.012474	0.0348964	0.0767243	0.0143255
BTBD19 ENSG00000222009	0.333726	0.438371	0.00943038	0.0315102	0.0737034	0.0322355	0.266355	0.806061	1.20694	0.28652
BTBD2 ENSG00000133243	199.705	0.670651	46.9508	201.118	49.4112	31.5665	42.4677	109.343	1.57595	20.5766
BTBD3 ENSG00000132640	11.5399	0.235696	7.44639	1.14238	0.221519	0.149784	3.54948	9.08555	12.4046	0.142983
BTBD6 ENSG00000184887	52.1714	46.1925	18.9475	4.82694	6.10725	11.6061	11.3723	2.67753	1.47064	5.53543
BTBD7 ENSG00000011114	0.572846	3.18296	10.9132	0.815271	3.9109	3.31675	2.2945	4.28475	11.7027	0.0106563
BTBD8 ENSG00000189195	0.328603	0.646104	0.457636	3.34801	0.0113672	0.112061	1.0083	2.67624	0.200989	0.0637869
BTBD9 ENSG00000183826	13.199	0.37679	5.22722	5.71889	0.197373	2.29153	3.68784	0.118536	0.0125011	0.431888
BTC ENSG00000174808	0.0360968	0.0356278	0.144434	0.141359	0.509437	0.0752873	0.0653321	0.646409	2.26729	0.588618
BTD ENSG00000169814	2.30848	19.7511	6.13685	0.529445	2.70402	6.89548	0.305048	0.434849	0.40123	0.0880293
BTF3 ENSG00000145741	98.2052	2.2368	45.5477	3.11515	5.27898	21.4483	33.0942	60.0689	24.982	9.73762
BTF3L4 ENSG00000134717	0.633897	0.068851	5.57097	0.0648326	2.87326	0.441376	10.0565	4.18589	4.66482	5.22523
BTG1 ENSG00000133639	1.29321	0.20941	0.744852	5.73038	2.11946	0.0805455	25.0423	95.9199	21.826	0.185491
BTG2 ENSG00000159388	123.706	1.64971	46.6663	0.241707	3.85236	0.558891	52.3545	1.64959	78.417	4.42862
BTG3 ENSG00000154640	0.379992	0.78555	6.32843	0.0228577	0.503529	0.135791	10.1383	1.49003	0.103122	1.33402
BTG4 ENSG00000137707	0.185661	0.114721	0.00129753	0.00669531	0.00766764	0.012286	0.000851707	0.256774	0.0265663	0.0377697
BTK ENSG00000010671	0.0174189	6.08913	0.116347	0.236576	1.3949	0.0823151	0.062218	0.347642	0.0165695	0.0111898
BTLA ENSG00000186265	0.435402	0.00798978	0.0548061	0.0757275	0.088832	0.0710338	3.46687e-05	0.000124626	0.315437	0.000608275
BTN1A1 ENSG00000124557	0.005374	0.0254377	0.0374717	0.123442	0.101077	0.000134512	0.0113467	0.000776686	0.00426068	0.00763309
BTN2A1 ENSG00000112763	0.737612	2.04679	0.108749	0.284423	1.8797	0.356436	2.42148	6.25052	0.08165	0.249682
BTN2A2 ENSG00000124508	0.770503	9.92436	1.1736	1.15533	0.081163	1.22153	0.429375	0.361912	0.0912799	0.539204
BTN3A1 ENSG00000026950	0.0868487	7.02491	0.469879	0.350181	0.191288	4.86669	0.638532	2.63876	1.05255	3.60812
BTN3A2 ENSG00000186470	0.139226	0.564817	0.233759	0.127393	0.339637	5.09482	0.512055	6.48143	0.492896	0.413774
BTN3A3 ENSG00000111801	0.199265	0.0408723	0.788726	1.14328	0.348318	4.22817	0.212666	0.248699	0.0878883	0.395915
BTNL2 ENSG00000204290	2.09646	0.0777762	0.0699889	0.0519041	0.000567491	0.0709316	0.029858	0.0682969	0.0131556	0.000423587
BTNL3 ENSG00000168903	0.187121	0.583291	0.0891397	0.179286	0.368904	0.0178888	0.0208471	0.508372	0.000112433	0.0568468
BTNL8 ENSG00000113303	0.123887	0.0679265	0.00930748	0.0177251	0.0196066	0.00522696	0.0194299	0.0028957	0.0592715	0.00306252
BTNL9 ENSG00000165810	0.706787	0.0461368	0.0362789	8.38023	0.0959724	0.00445898	0.254473	0.577191	0.0318642	0.0457328
BTRC ENSG00000166167	0.102587	4.04019	9.69259	2.13299	0.0458363	3.6657	0.33313	0.396448	0.792984	12.4852
BUB1 ENSG00000169679	0.0324553	0.348736	0.117711	0.152774	0.016994	0.0138527	0.0624644	0.01887	0.0546509	0.00173655
BUB1B ENSG00000156970	0.0492975	0.149242	0.00224011	0.174813	0.0389509	0.0716336	0.0575145	0.103019	0.0719274	0.0443005
BUB3 ENSG00000154473	0.361885	1.18086	11.8399	0.801507	0.0582045	0.0416468	1.59447	21.6482	1.02296	2.46878
BUD13 ENSG00000137656	6.8003	5.96065	1.75423	0.418051	0.209131	0.880191	0.182135	4.23897	0.0562983	0.459655
BUD31 ENSG00000106245	5.09106	234.084	33.1657	60.0046	32.3658	42.3556	9.39048	45.3003	47.0436	87.02
BVES ENSG00000112276	11.9845	0.497498	0.466408	0.205297	0.457345	0.780921	0.750469	0.244995	8.04064	0.09267
BYSL ENSG00000112578	1.04688	25.5082	1.01781	1.20432	3.82333	0.914056	4.23169	0.0918215	0.455865	0.13379
BZW1 ENSG00000082153	1.97299	0.150937	13.6379	0.251224	2.81034	0.641754	20.7307	0.472772	0.629306	2.33964
BZW2 ENSG00000136261	4.8279	0.0216381	0.590745	1.76622	0.0610173	2.72587	4.19727	1.08262	1.24777	1.51739
C10orf10 ENSG00000165507	0.0578152	4.91534	0.45892	0.669182	0.669707	0.541078	8.44777	11.1488	57.5759	3.40322
C10orf105 ENSG00000214688	0.193544	0.0145783	0.000153156	0.0341004	0.0125149	0.00365794	0.0193222	0.639306	0.121805	0.00962578
C10orf107 ENSG00000183346	2.06	0.333347	1.74152	1.14658	0.747865	0.371617	0.426487	1.15788	0.70962	0.168282
C10orf11 ENSG00000148655	0.0109959	10.9598	4.04416	1.44535	0.433652	3.6815	1.88016	11.394	0.741861	0.925334
C10orf128 ENSG00000204161	4.75905	0.333487	0.123212	0.946723	0.0117837	0.0348348	0.0192277	0.315118	1.29649	0.124077
C10orf142 ENSG00000277288	0.017405	0.157051	0.00661492	0.224871	0.0832322	0.00195555	0.00662533	0.00933117	0.0700028	0.000220072
C10orf2 ENSG00000107815	15.9627	0.27542	1.77218	0.384777	0.00518146	1.71661	3.55495	5.40144	0.00163463	3.8396
C10orf35 ENSG00000171224	0.717631	2.3897	1.01254	4.07993	1.16254	2.56972	0.457553	0.251273	10.1677	0.997468
C10orf53 ENSG00000178645	0.119133	0.0620305	0.130202	0.539911	0.0919491	1.26225e-06	0.0485507	0.0248974	0.0304361	0.0320149
C10orf54 ENSG00000107738	422.47	50.0624	0.27094	2.45693	3.65032	0.0547334	60.9174	77.0341	71.3024	39.6796
C10orf55 ENSG00000222047	0.193097	0.114146	0.0771155	0.09069	0.0206085	0.0253467	0.0185716	0.0757338	0.154342	0.222242
C10orf62 ENSG00000203942	0.0112354	0.0218106	0.0164938	0.0535157	0.028273	0.238266	0.00410203	0.0509329	0.254119	0.0157718
C10orf67 ENSG00000179133	2.55516	0.00126406	0.0466081	0.0536817	0.00480869	0.0821172	0.113829	0.18483	0.26921	0.10083
C10orf71 ENSG00000177354	0.0999882	0.0290695	0.00479679	0.0757078	0.181168	0.0299547	0.045489	0.0161285	0.0243725	8.40717
C10orf76 ENSG00000120029	0.777351	41.1919	0.0639543	3.33328	1.77066	35.5792	3.11154	0.576323	0.0416212	0.134881
C10orf82 ENSG00000165863	0.0965613	0.00331745	4.99879e-05	0.0103479	0.12387	0.0104322	1.03164	0.0112976	0.000342955	0.0110673
C10orf88 ENSG00000119965	0.217052	0.276878	0.0401484	0.609988	1.96129	1.82186	0.014184	0.032397	1.63089	0.0133447
C10orf90 ENSG00000154493	0.133742	0.00324713	0.00789442	0.0322864	0.00148337	0.0135077	0.023173	0.0150613	0.060702	0.0200676
C10orf95 ENSG00000120055	0.0845618	0.762734	0.0249814	0.173226	0.0494849	0.40811	0.0375964	0.0114721	0.0400997	0.697085
C10orf99 ENSG00000188373	9.18949	0.32948	0.111959	0.133732	0.0113031	0.159319	4.7212	2.35503e-05	0.0850094	0.0239106
C11orf1 ENSG00000137720	0.0793415	8.107	11.4734	1.42248	0.682888	0.0582919	1.77829	3.44153	0.226327	0.072877
C11orf16 ENSG00000176029	0.121571	0.0462165	0.285993	0.0465241	0.0784339	0.0443653	0.70697	0.00636898	0.0825321	0.0157063
C11orf21 ENSG00000110665	0.00191643	0.395652	0.0180564	0.252424	0.0354513	0.162181	0.0541396	2.07603	0.0234484	0.486202
C11orf24 ENSG00000171067	93.7287	14.3827	15.0409	48.2147	0.65982	38.0785	1.61454	117.685	16.6742	16.6099
C11orf31 ENSG00000211450	4.47333	0.280383	19.1496	60.7972	15.6122	42.4584	22.1615	29.8835	31.1111	5.35464
C11orf40 ENSG00000171987	0.00489152	0.00017934	0.0706899	0.134334	0.0511042	0.00176965	0.0745569	5.20983e-05	0.119983	0.00790375
C11orf42 ENSG00000180878	0.0122619	0.0196255	0.000609267	0.118958	0.044558	0.00191915	0.0440297	0.0401546	0.158599	0.022519
C11orf45 ENSG00000174370	4.34313	0.469156	0.0768693	0.114455	0.161743	0.0227006	0.225147	0.571267	0.150053	0.0560469
C11orf49 ENSG00000149179	0.499601	1.71624	0.225093	10.9281	0.000346327	9.71639	5.90506	4.16191	5.21285	0.0479314
C11orf52 ENSG00000149300	0.108072	0.000754478	0.0699129	0.638328	0.103922	0.0213168	0.126331	0.49099	0.00978272	0.0234152
C11orf53 ENSG00000150750	0.122569	0.0975389	0.0184103	0.106386	0.0083928	0.0336898	0.330058	0.060979	0.0386512	0.0567285
C11orf54 ENSG00000182919	0.422937	0.0538597	8.01261	0.238829	9.6637	4.46909	0.0337406	4.71337	0.0713567	0.177149
C11orf57 ENSG00000150776	4.98723	1.29718	0.734036	4.20301	1.57088	4.45602	0.840856	2.3303	1.28671	3.03845
C11orf58 ENSG00000110696	6.93694	22.0312	19.1781	0.173945	4.08723	2.74181	9.0997	31.1603	1.45803	8.13772
C11orf63 ENSG00000109944	1.09242	0.344999	0.0345544	1.79148	1.14196	0.0220082	0.0714225	0.0116047	0.124773	0.109052
C11orf65 ENSG00000166323	3.32204	0.0486553	0.171266	0.151929	0.0583687	0.00189299	0.0160012	0.652231	0.164066	0.0905671
C11orf68 ENSG00000175573	1.45483	193.775	19.088	1.1441	1.08868	0.976543	2.62257	44.3245	66.5893	7.47893
C11orf70 ENSG00000137691	1.74752	0.860459	0.174681	0.152935	0.137276	0.303682	0.540277	0.0493727	0.107004	0.416776
C11orf71 ENSG00000180425	0.31303	0.158317	3.11534	2.16944	9.07739	0.453916	0.0912674	1.169	3.41514	0.125591
C11orf74 ENSG00000166352	0.626044	0.302225	2.12092	0.112812	1.33233	0.857438	1.26753	0.0504424	0.726564	0.0451498
C11orf80 ENSG00000173715	0.115679	1.52343	2.36968	2.66899	2.20664	4.84366	0.158881	0.197258	0.0828605	0.313234
C11orf84 ENSG00000168005	0.79274	0.335614	1.34695	1.47902	0.317284	3.19323	0.675662	1.98698	6.49501	0.304927
C11orf87 ENSG00000185742	0.043233	0.419585	0.0326731	0.00742681	0.612815	0.0336256	0.127209	0.112078	0.0765395	0.0693374
C11orf88 ENSG00000183644	0.00534919	0.0670364	0.0703514	0.00395353	0.0519527	0.0325121	0.108351	0.0118855	0.0184694	0.048179
C11orf91 ENSG00000205177	0.0783672	0.180099	0.0186904	0.0847588	0.01143	0.0109316	0.0650816	0.014545	0.0389347	0.0307545
C11orf94 ENSG00000234776	0.621759	0.0485869	0.100482	0.0404054	0.0880549	0.0435988	0.0469392	0.0334643	0.0236757	0.00465897
C11orf95 ENSG00000188070	2.30098	26.2373	4.63129	0.555208	0.685265	2.19147	0.149602	3.17204	0.183084	0.602871
C11orf96 ENSG00000187479	190.063	137.876	0.21885	0.133551	0.493552	0.657672	0.242975	428.651	347.465	0.490167
C11orf98 ENSG00000278615	0.512706	0.648837	0.706384	0.0582977	0.368112	0.0432944	0.0534192	0.291466	0.0391482	0.0663824
C12orf10 ENSG00000139637	21.1306	99.7765	13.9749	3.78416	1.88365	0.0343372	1.74106	0.114085	23.864	2.11338
C12orf29 ENSG00000133641	6.76868	0.452813	2.13164	0.802483	2.10961	0.120338	0.0171143	0.16746	1.59046	0.986261
C12orf4 ENSG00000047621	0.30181	0.293965	2.55582	0.299904	0.0683027	7.64335	0.68784	0.0294627	0.499063	0.107042
C12orf40 ENSG00000180116	0.132205	0.00885613	0.0400208	0.0276453	0.0582445	0.0255813	0.0280685	0.0227298	0.0238553	0.00825066
C12orf42 ENSG00000179088	3.07453	0.0390287	8.597e-05	0.0515453	0.0817333	0.0629307	0.0435672	0.0579357	0.117995	0.0299444
C12orf43 ENSG00000157895	5.36967	22.561	1.87702	20.6326	10.9211	15.2697	0.998654	2.3876	5.06765	0.0598199
C12orf45 ENSG00000151131	6.9609	9.48995	15.7823	0.0982369	0.0439328	2.42828	4.11846	2.24725	0.0121424	0.270172
C12orf49 ENSG00000111412	0.144196	0.460905	0.942764	1.52707	0.0568927	1.94073	6.61498	0.0518654	2.37272	0.576852
C12orf50 ENSG00000165805	0.0108896	0.0650187	0.0415597	0.151747	0.0125281	0.0185689	0.0236501	0.288012	0.0127127	0.0907569
C12orf54 ENSG00000177627	1.44272	0.206355	0.0232882	0.0407751	0.317975	0.0331695	2.23877	0.146486	0.519581	0.00218465
C12orf56 ENSG00000185306	0.229838	0.00934804	0.226699	2.26443	0.0454116	0.0206672	0.110436	0.0550416	0.0719455	0.179958
C12orf57 ENSG00000111678	653.641	685.506	107.917	189.071	53.4359	9.95154	0.106523	99.2652	100.691	41.8975
C12orf60 ENSG00000182993	6.43718	1.55485	0.0670762	0.261066	0.527913	0.059401	0.542533	0.591631	2.43783	0.012185
C12orf65 ENSG00000130921	1.02438	11.3669	1.06577	2.6277	2.68754	5.83783	1.86454	1.17245	0.742128	0.732199
C12orf66 ENSG00000174206	0.146011	0.0950613	2.14011	2.35527	0.0959103	0.0904207	1.1033	0.476556	0.238847	1.86729
C12orf71 ENSG00000214700	0.122307	0.289077	0.0659854	0.052464	0.0902832	0.0275683	0.00182325	0.145697	0.0202329	0.0730902
C12orf73 ENSG00000204954	2.43845	0.0481405	2.09199	6.12539	1.12851	3.47808	1.20162	2.01158	1.01433	0.239089
C12orf75 ENSG00000235162	24.0867	0.52324	0.263215	0.659093	1.94933	0.0927623	0.77936	15.2631	0.813619	0.120341
C12orf76 ENSG00000174456	2.4125	1.8496	1.25632	6.83705	1.76494	18.8766	6.21473	4.84483	0.24764	0.793608
C14orf1 ENSG00000133935	0.191672	65.1189	49.6255	0.673501	2.28236	28.3432	2.34909	8.07497	0.0299416	9.6406
C14orf105 ENSG00000100557	0.509748	0.241354	0.0627701	0.0799604	0.0663013	0.000156193	0.00713282	0.00795993	0.359705	0.0328325
C14orf119 ENSG00000179933	0.493403	1.11464	0.121595	1.6725	0.0464062	4.75805	0.0932081	0.874242	5.97497	11.891
C14orf132 ENSG00000227051	3.65042	5.60061	0.249257	1.10817	0.600572	3.14689	0.0494285	3.78657	2.84442	0.0217502
C14orf142 ENSG00000170270	2.02808	0.0200702	2.71837	0.781167	0.0896478	0.839505	0.199187	1.34418	0.319971	0.304175
C14orf159 ENSG00000133943	2.42652	13.8703	1.97414	0.236526	1.12802	15.9737	0.280956	0.0910521	0.493621	0.259137
C14orf166 ENSG00000087302	12.1585	0.958359	2.88593	0.200165	0.554533	22.7473	5.77678	3.70187	0.224658	2.7301
C14orf169 ENSG00000170468	1.64992	4.18005	0.539352	0.0295292	0.442779	0.548591	2.81808	0.527403	0.0310259	0.088266
C14orf177 ENSG00000176605	0.0578654	0.00701764	0.0158979	0.0288813	0.115205	0.000529249	4.56201e-06	0.00290994	0.0269328	0.0109465
C14orf178 ENSG00000197734	0.0017872	0.0831139	0.0079268	0.0230662	0.006041	0.0169386	0.00105116	0.0847284	0.0492052	0.0196174
C14orf180 ENSG00000184601	0.110431	1.21313	0.00035947	0.078393	0.0114964	0.000269012	0.0337532	0.0578449	0.0364193	0.288746
C14orf2 ENSG00000156411	34.1671	5.448	0.294898	2.74685	30.4459	191.736	49.7588	12.146	0.342695	6.52112
C14orf28 ENSG00000179476	0.845079	0.0614556	2.02148	0.0287342	0.122918	0.0658212	0.173817	0.79822	1.45915	0.334945
C14orf37 ENSG00000139971	0.289764	0.351695	0.132943	2.60574	0.16305	0.232866	0.15137	0.0178207	0.189025	0.197027
C14orf39 ENSG00000179008	0.0646928	0.0585156	0.00269528	0.00920055	0.00287208	0.026464	0.0636624	6.49672e-06	0.0606522	0.881438
C14orf79 ENSG00000140104	1.78458	0.039558	2.67713	108.576	3.80822	0.978849	2.16208	11.0873	1.60747	0.10302
C14orf80 ENSG00000185347	0.00990431	1.8703	0.0191639	0.82129	18.5039	0.0531019	4.94196	6.57449	17.7384	12.1837
C14orf93 ENSG00000100802	5.69833	1.97271	0.731909	0.879613	0.0683466	14.0039	1.19694	0.0352344	0.404859	0.88736
C15orf39 ENSG00000167173	12.9584	5.66031	0.934195	66.9943	6.06268	56.9745	8.99755	1.19774	0.818982	0.775188
C15orf40 ENSG00000169609	17.2966	20.9916	4.46426	10.4525	12.546	1.54493	0.0289578	1.26073	12.6699	0.2592
C15orf41 ENSG00000186073	1.5036	3.90199	0.109933	0.296983	0.0293246	0.0881217	4.45109	0.210672	0.332641	0.00872692
C15orf48 ENSG00000166920	0.764401	0.209109	8.01441	0.281871	0.655168	0.24605	1.81456	3.37162	1.0632	6.2639
C15orf52 ENSG00000188549	12.2525	38.1431	0.161574	1.84754	0.042666	20.8593	0.0216917	0.0688967	0.761832	0.533004
C15orf53 ENSG00000175779	0.990594	0.00929224	0.0641775	0.0965916	0.0542278	0.000166093	0.0344553	0.0189841	0.019714	0.00624525
C15orf57 ENSG00000128891	22.916	0.436611	0.000683247	0.355045	0.0977931	2.1483	7.76221	5.64693	0.327603	0.908608
C15orf59 ENSG00000205363	86.8986	56.6384	19.1411	3.33606	1.51864	0.17552	7.68086	68.3518	0.204629	9.07699
C15orf61 ENSG00000189227	0.491007	0.751163	4.08818	0.610646	8.65304	0.143916	0.0314359	11.8862	1.70345	0.162761
C15orf62 ENSG00000188277	0.00771434	0.160276	0.120975	0.365922	0.263859	0.124021	0.55389	0.749845	0.154797	0.234767
C15orf65 ENSG00000261652	0.145975	0.037445	0.262772	0.55116	0.053955	0.0431321	0.0560843	0.826877	0.124906	0.104584
C16orf13 ENSG00000130731	67.7917	112.209	3.55769	171.846	31.2905	37.8122	0.184502	3.14494	9.90738	11.1301
C16orf45 ENSG00000166780	27.1891	1.77386	0.473266	0.104896	0.198535	0.0273707	8.97717	1.45528	9.4116	0.0209405
C16orf46 ENSG00000166455	0.0207927	0.159748	0.0504875	0.0389856	0.271203	0.631838	0.0182597	0.19262	0.108691	0.056829
C16orf52 ENSG00000185716	2.90522	1.23907	7.3912	0.196136	0.428737	1.38001	1.95104	0.41784	0.00660882	0.030807
C16orf54 ENSG00000185905	0.519658	0.170607	0.270948	0.105767	0.0065004	0.0810955	0.0983345	2.19738	3.32002	0.001162
C16orf58 ENSG00000140688	0.295727	67.6242	30.6174	101.542	19.1825	52.8092	2.04336	8.44732	0.469454	11.432
C16orf59 ENSG00000162062	0.875772	0.0389977	1.47583	2.6805	0.122106	0.422798	0.279784	0.498294	0.00390312	0.00192914
C16orf62 ENSG00000103544	26.4921	0.694015	22.7739	74.7277	1.31758	0.392085	0.656243	10.0473	3.62476	0.410828
C16orf70 ENSG00000125149	0.304408	11.0977	5.1264	10.8232	5.00988	5.34532	0.0261521	1.15845	3.54452	0.350487
C16orf71 ENSG00000166246	1.38594	0.0181992	0.174619	0.196636	1.56326	1.41743	0.29851	0.0106781	0.47794	0.801296
C16orf72 ENSG00000182831	0.0460156	0.0527909	2.59003	0.00283539	0.504728	1.46929	0.0178881	9.67036	3.08446	1.68219
C16orf74 ENSG00000154102	0.0211148	0.152214	0.819289	0.0129697	0.642157	0.180655	11.5783	18.136	0.675418	0.0626031
C16orf78 ENSG00000166152	0.246969	0.00388942	0.0516177	0.316792	0.155254	0.0058925	0.0164189	0.0325807	0.175539	0.0926699
C16orf82 ENSG00000234186	0.228904	0.0511643	0.000400245	0.00429084	0.0118434	0.000294304	0.0203591	0.00390757	0.0131986	0.0358732
C16orf86 ENSG00000159761	0.434547	13.7324	0.0141616	0.223288	0.355829	0.35879	0.0818494	7.3408	0.641698	0.131456
C16orf87 ENSG00000155330	0.248141	0.0383975	2.09724	0.199204	1.11875	0.0518899	0.140413	3.06061	0.358616	0.17653
C16orf89 ENSG00000153446	227.06	63.0106	1.59977	3.56954	66.1358	2.56712	3.57304	25.5995	9.9323	5.33691
C16orf91 ENSG00000174109	6.03988	0.0551539	0.276702	0.173873	0.0393149	1.62478	1.43398	8.08774	0.10261	1.78892
C16orf92 ENSG00000167194	0.0148375	0.0213815	0.0146997	0.00181047	0.0227915	0.133293	0.0207514	0.00180823	0.378357	0.0401527
C16orf95 ENSG00000260456	0.783179	0.252407	0.00948187	0.00288897	0.107644	0.000145038	0.58967	0.00103431	0.176436	0.0343473
C16orf96 ENSG00000205832	0.0732291	1.00878	0.0439894	0.0638952	0.0530093	0.00642253	0.147661	0.0119689	0.199469	0.0654438
C17orf105 ENSG00000231256	0.0303626	0.0821274	0.0899177	0.0274397	0.116789	0.0347126	0.00707992	0.0309252	0.0918785	0.0123578
C17orf107 ENSG00000205710	1.79078	8.66744	0.371857	0.271572	0.269019	0.488295	2.24968	0.570539	1.51476	9.96846
C17orf49 ENSG00000258315	1.44841	0.0934676	3.15582	0.469754	0.025837	8.58787	6.5139	0.127653	0.802935	0.107396
C17orf50 ENSG00000270806	0.0126255	0.24257	0.0712259	0.0320223	0.0424538	0.0307221	0.0682539	0.106308	0.113689	0.128687
C17orf51 ENSG00000212719	0.0935462	12.8911	1.25004	1.54795	0.64079	0.972062	0.508011	1.03496	0.249963	0.467396
C17orf53 ENSG00000125319	0.650704	1.17771	0.298356	0.193025	0.325806	0.0945852	0.0238448	0.520188	0.235118	0.0368437
C17orf58 ENSG00000186665	1.51741	0.0502154	1.63672	0.21802	6.30202	0.0366903	0.33267	0.357659	0.0215191	0.473396
C17orf62 ENSG00000178927	5.79373	89.9359	37.8299	85.8558	0.0461545	14.356	2.10493	58.2226	10.7422	29.9552
C17orf64 ENSG00000141371	0.289056	0.000906951	0.000480941	0.0229165	0.0107258	0.0503116	0.00276315	0.0416099	0.0247392	0.0184985
C17orf67 ENSG00000214226	11.5988	0.552006	4.86286	0.538405	0.0697886	0.0179347	0.576073	0.651165	0.14773	0.112123
C17orf74 ENSG00000184560	0.112399	0.0349377	0.0336067	0.0531461	0.000816352	0.00654035	0.00293231	0.54023	0.0330179	0.0333935
C17orf75 ENSG00000108666	0.162233	0.157749	4.76801	0.0697284	3.99342	0.32341	4.63331	1.70764	1.05034	1.37193
C17orf78 ENSG00000278505	0.00816368	0.246025	0.148681	0.0924523	0.0344087	0.110581	0.0983482	0.00451452	0.00567054	0.0525357
C17orf80 ENSG00000141219	1.44343	22.4163	0.669808	0.381261	0.287347	9.74527	0.571635	9.71	2.94773	2.34182
C17orf89 ENSG00000224877	77.8655	45.863	27.2872	38.8134	29.4281	14.9041	19.2911	9.6261	7.22298	6.46037
C17orf96 ENSG00000273604	0.476867	2.00633	0.546145	0.328863	0.145527	0.121006	0.235316	0.507299	5.01093	0.00222554
C17orf97 ENSG00000187624	0.601652	4.53983	0.0912391	0.167991	0.0149249	6.16408	0.0406504	1.66487	2.36857	0.475249
C17orf98 ENSG00000275489	0.00307413	0.000196847	0.0427369	0.00256594	0.701462	0.00964422	0.450906	0.307431	0.0658399	0.422129
C17orf99 ENSG00000187997	0.737202	0.633206	0.00785722	0.0507485	0.0922496	0.0099233	0.000661626	0.0032859	0.934765	0.0364969
C18orf21 ENSG00000141428	0.179063	0.607589	2.16246	0.836982	1.83443	3.40577	1.92715	0.500986	0.00279621	1.57133
C18orf25 ENSG00000152242	1.33998	0.416097	2.72211	0.512852	0.00570613	0.154559	0.843756	2.61562	0.345176	1.49299
C18orf32 ENSG00000177576	4.01348	4.15179	1.81172	4.16971	3.97875	5.27776	3.07348	2.31794	0.0133479	1.07301
C18orf54 ENSG00000166845	0.185398	0.0435145	0.0220439	0.011246	0.0507388	0.00890574	0.0329852	0.256678	1.56642	0.00315638
C18orf63 ENSG00000206043	0.0207526	0.0493171	0.0106993	0.0683526	0.0703837	0.0799575	0.220536	0.0726643	0.0103095	0.0641425
C18orf8 ENSG00000141452	5.26111	2.04307	8.93122	0.225795	3.96979	0.598069	6.47676	0.200478	0.358277	2.85547
C19orf12 ENSG00000131943	0.21545	63.3421	1.90906	1.23839	11.3826	17.2568	5.03466	0.0734206	1.11975	0.141184
C19orf18 ENSG00000177025	5.37729	0.0204065	0.964846	9.15731	3.28144	0.893962	0.0425108	0.26092	0.0855704	3.33801
C19orf24 ENSG00000228300	1.40135	321.902	6.72567	75.8808	0.59787	4.81535	0.962825	1.09827	23.9432	18.3144
C19orf25 ENSG00000119559	2.41156	56.2214	7.33246	46.151	68.2052	6.93654	7.25712	115.947	29.6681	5.44282
C19orf33 ENSG00000167644	2.24474	6.465	2.5061	1.85944	1.12535	0.52743	43.1102	0.433667	64.8386	16.455
C19orf35 ENSG00000188305	0.702142	0.0158461	0.0703541	0.0587726	0.176783	0.030552	0.117427	0.0745059	0.111735	0.695901
C19orf38 ENSG00000214212	0.538677	0.190807	0.00234475	0.281287	0.220399	0.459178	0.0997171	6.26846	0.0442395	0.00107792
C19orf43 ENSG00000123144	7.38558	128.283	19.7847	5.83787	33.2837	62.2887	27.2475	55.9864	1.94409	17.0745
C19orf44 ENSG00000105072	43.1493	4.26078	0.406266	20.2873	1.47232	0.772293	0.216523	26.7973	0.306898	2.05234
C19orf45 ENSG00000198723	0.0665296	0.919558	0.360973	0.582798	0.309404	0.0533592	0.0834795	1.02212	0.111517	0.0278391
C19orf47 ENSG00000160392	0.431892	1.36586	6.85962	27.4525	2.92373	0.00651164	19.523	29.2428	16.6946	0.0778419
C19orf48 ENSG00000167747	41.2653	46.2861	14.1164	96.1675	37.5372	1.28047	0.354226	1.97771	1.53702	2.00295
C19orf52 ENSG00000142444	3.07525	5.57877	1.33688	1.01904	8.74158	27.8096	0.142858	19.3864	1.58661	0.0556377
C19orf53 ENSG00000104979	0.138226	313.646	36.1173	42.1477	55.0895	3.13428	2.52789	69.1831	60.8485	24.4387
C19orf54 ENSG00000188493	0.31868	11.0827	3.291	2.77176	0.504339	0.970339	0.161173	1.06579	0.858124	1.16035
C19orf57 ENSG00000132016	6.09002	1.47553	0.0560549	2.00795	0.0248341	0.148004	0.687459	1.71433	0.210204	0.00444028
C19orf60 ENSG00000006015	163.932	6.08626	6.45669	266.536	2.85921	14.1152	5.6512	89.9389	24.3078	9.98897
C19orf66 ENSG00000130813	1.68912	67.1353	2.98389	1.19936	0.587376	3.19028	7.73818	16.515	2.18884	6.86247
C19orf67 ENSG00000188032	0.126391	0.0981985	0.198922	0.0099976	0.0122848	0.050463	0.0159083	0.0696168	0.0399308	0.0804924
C19orf68 ENSG00000185453	10.8387	5.7379	0.0900973	2.10826	8.34149	0.0863392	4.72055	6.06775	1.17912	0.999026
C19orf70 ENSG00000174917	483.495	186.228	39.298	154.169	87.0345	0.313677	6.94812	151.513	312.61	65.3866
C19orf71 ENSG00000183397	0.273997	0.0399736	0.0575973	0.195028	0.232038	0.0246191	0.108691	0.583663	0.133365	9.72993e-05
C19orf73 ENSG00000221916	0.381674	1.42179	1.03019	4.3277	0.138038	0.0840028	0.12163	0.164649	1.76716	0.068975
C19orf81 ENSG00000235034	0.0314161	0.843815	17.1599	44.1853	1.74504	0.44622	0.176814	0.186422	0.00388641	0.251847
C19orf84 ENSG00000262874	0.00620387	0.132454	1.15856e-06	0.0134134	7.30308e-05	0.0131534	0.0102857	0.26042	0.0952122	0.0547507
C1D ENSG00000197223	7.77537	0.692593	3.29836	0.946975	5.65765	0.0516633	3.3743	1.77094	8.12083	0.148585
C1GALT1 ENSG00000106392	0.227303	0.475428	1.55543	0.1475	1.73677	0.059613	0.972851	2.1794	1.51724	1.75113
C1GALT1C1 ENSG00000171155	2.04486	0.957017	3.85131	0.552934	0.269382	1.14992	3.26022	1.25255	0.516649	3.15676
C1GALT1C1L ENSG00000223658	0.153757	0.0271742	0.0152737	0.0247803	0.318923	0.00400642	0.0397666	3.49431	0.0164233	0.0883927
C1QA ENSG00000173372	632.614	528.525	1.79773	1.96411	1.93022	0.350496	5.28061	139.601	161.744	7.90598
C1QB ENSG00000173369	480.002	3.64121	0.708684	1.47084	16.1797	0.25745	1.82918	305.566	157.705	31.5277
C1QBP ENSG00000108561	0.437179	0.00749852	21.6671	0.829171	51.0473	0.88895	18.0504	25.7354	0.293971	16.9097
C1QC ENSG00000159189	138.027	2.48262	0.00174785	23.1952	0.888197	0.534851	6.85768	43.0716	24.185	4.46019
C1QL1 ENSG00000131094	556.206	1.41706	0.0894879	3.16876	0.194696	0.19491	0.0535645	117.597	1.51386	0.515537
C1QL2 ENSG00000144119	0.00134581	0.234554	0.0290476	0.270585	0.0145113	0.0133151	0.0569875	0.157236	0.301475	0.000535986
C1QL3 ENSG00000165985	0.119371	0.00481299	0.0903678	0.0945176	0.0988801	0.00423096	0.0302552	0.358822	0.174517	0.0477263
C1QL4 ENSG00000186897	0.0360767	0.0408157	0.0215831	0.25547	0.00717512	0.00344113	0.113635	0.00681277	0.926387	0.00549331
C1QTNF1 ENSG00000173918	577.317	231.19	0.271626	2.04925	1.619	0.268024	0.857091	40.111	9.70997	1.39445
C1QTNF2 ENSG00000145861	20.3307	39.008	0.111302	0.00246285	0.00375867	0.580453	0.0716513	0.169072	3.16103	0.0649955
C1QTNF3 ENSG00000082196	0.547482	0.240033	0.957244	0.0252547	0.635841	5.03007	0.328705	4.64245	0.735782	0.0796063
C1QTNF4 ENSG00000172247	16.2516	23.5838	0.518416	0.998754	0.258896	0.103344	0.103969	13.5372	0.790618	0.267904
C1QTNF5 ENSG00000223953	0.782715	0.0252525	0.0544661	0.0114179	0.0177339	0.0504421	0.00255871	0.643893	0.0215849	0.00394009
C1QTNF6 ENSG00000133466	1.38483	0.0622245	1.8043	33.5858	5.28535	7.25091	0.154543	0.451923	0.568006	0.156945
C1QTNF7 ENSG00000163145	6.71801	0.771056	0.0350719	0.0412809	1.57651	0.0900108	0.0536988	0.441751	0.760635	0.374451
C1QTNF9 ENSG00000240654	0.096089	0.673316	0.00259432	0.0723512	0.00565058	0.0144825	0.408542	0.02687	0.147521	0.148656
C1QTNF9B ENSG00000205863	0.0150738	1.52962	0.68133	0.146337	0.0526862	0.0304113	0.108265	0.252823	0.346303	0.619289
C1QTNF9B-AS1 ENSG00000281899	0.161744	0.400903	3.20062	0.643427	1.57894	0.0760297	0.299224	0.141582	2.87719	2.57033
C1R ENSG00000159403	1441.45	1594.86	0.224073	2.15858	9.18469	3.97006	2.83401	298.687	183.76	27.8369
C1RL ENSG00000139178	7.8558	40.5485	4.93582	1.07812	3.14295	0.0822704	4.76473	0.807562	0.0211053	2.59186
C1S ENSG00000182326	75.2723	4.40502	0.0280289	0.339475	0.462102	50.3729	0.0677589	28.8919	11.3574	5.07702
C1orf100 ENSG00000173728	0.0244061	0.0349905	0.0395013	0.0707492	0.0229588	0.00377497	0.136352	0.280524	0.0982549	0.0781351
C1orf101 ENSG00000179397	0.121379	0.0528834	0.423358	0.278875	0.275088	0.0134739	1.07692	0.203835	0.0105562	1.271e-07
C1orf105 ENSG00000180999	0.0778146	0.0010422	0.0948543	0.00297299	0.0219073	0.00775934	0.0305075	0.0625769	0.0518548	0.204255
C1orf106 ENSG00000163362	7.58345e-05	2.00283	0.18142	0.0696566	4.00957	0.00570187	13.9035	0.508956	0.0569513	0.0533995
C1orf109 ENSG00000116922	0.472194	0.870538	2.3361	0.186753	0.0590363	0.135706	7.11684	0.162809	2.32822	3.60122
C1orf112 ENSG00000000460	1.55926	0.00473831	0.369587	0.341161	0.0658352	0.585723	0.380165	0.0811334	2.29877	0.030673
C1orf115 ENSG00000162817	0.202021	0.044386	13.0395	0.98171	0.539413	1.15793	0.288187	0.395251	2.55838	4.27042
C1orf116 ENSG00000182795	1.13565	79.9727	89.1528	13.552	83.1307	1.46771	11.1807	0.06821	4.96482	4.23562
C1orf122 ENSG00000197982	82.9065	172.012	44.0539	60.0148	79.1144	12.2822	6.17176	1.28669	1.68251	14.6466
C1orf123 ENSG00000162384	48.3767	10.3467	6.54249	0.0100596	8.76783	52.4764	4.9465	4.02049	0.181465	4.66637
C1orf127 ENSG00000175262	0.0527057	0.000166616	0.00595484	0.000619186	0.148893	0.0128348	0.111656	0.5439	0.0286904	0.342846
C1orf131 ENSG00000143633	0.10259	1.67546	3.0742	1.77974	12.9975	5.76967	1.94386	0.254701	0.0731193	0.000197495
C1orf141 ENSG00000203963	0.133213	0.172561	0.0173778	0.038871	0.178474	0.102727	0.0542882	0.222783	0.00383653	0.0392312
C1orf145 ENSG00000162913	0.0881437	0.0697195	0.371914	0.0524323	0.382222	0.788974	0.134459	2.10188	0.00788375	0.00972921
C1orf146 ENSG00000203910	0.0556262	0.0653879	0.01236	0.0107385	0.0143262	0.00167502	0.074556	0.0248411	0.0159026	2.86006e-06
C1orf158 ENSG00000157330	0.143746	0.00271424	0.452346	0.136813	0.110486	0.0611353	0.059278	0.123523	0.00657874	0.131256
C1orf159 ENSG00000131591	0.113142	6.40951	6.11507	39.5933	3.66339	0.163038	13.6115	30.8681	20.3828	3.89755
C1orf162 ENSG00000143110	0.618056	0.759435	0.125352	41.8924	0.0391694	4.56239	0.0326837	0.187967	14.997	0.120232
C1orf167 ENSG00000215910	2.05783	0.656122	0.0236756	0.164787	0.269346	0.211796	0.0360402	0.0785303	0.808278	1.85717
C1orf168 ENSG00000187889	0.0695435	0.163416	0.827703	0.015386	1.59993	0.125461	0.16491	0.0156092	1.1591	0.472241
C1orf174 ENSG00000198912	0.6648	2.4246	1.92616	2.53427	0.214037	14.1891	1.94283	3.57483	0.0366861	1.07083
C1orf185 ENSG00000204006	0.000821638	0.0964222	0.0284611	0.0891148	0.00509366	0.00528899	0.0165248	0.0392976	0.0696852	0.0255502
C1orf186 ENSG00000263961	0.205473	0.817411	3.06085	2.65581	0.0236307	0.536503	0.347984	0.152865	0.120267	0.118805
C1orf194 ENSG00000179902	0.00115816	0.194166	0.0833036	0.305113	0.966601	0.0551456	0.0168349	0.641331	0.0106135	0.135686
C1orf198 ENSG00000119280	36.9699	3.16273	13.865	2.11903	6.73175	0.242046	8.97299	23.6443	33.1672	6.77421
C1orf204 ENSG00000188004	0.176989	2.159	0.00809546	0.176323	1.68228	0.664011	0.25066	0.571164	0.0967771	1.23488
C1orf21 ENSG00000116667	18.3715	0.356976	35.5487	1.33378	16.4518	31.6026	5.78175	0.12448	2.43348	0.0334672
C1orf210 ENSG00000253313	0.338435	4.86602	5.28154	0.0421949	18.0159	8.35109	0.422274	0.0778559	0.205838	2.16502
C1orf216 ENSG00000142686	21.2553	2.39509	2.56882	0.467374	2.17461	0.0831828	0.0627473	3.2404	9.56877	0.0627954
C1orf226 ENSG00000239887	0.00334947	0.184084	1.96608	0.160042	0.906957	0.683397	2.79743	0.0173159	0.892683	0.930172
C1orf228 ENSG00000198520	0.356823	1.01285	1.38169	1.51874	0.000146338	0.146594	0.0552438	2.61204	0.237456	0.00590733
C1orf234 ENSG00000227868	0.118109	0.213125	0.10987	0.212108	0.139478	0.0483519	0.00233358	0.15504	0.0279197	0.039594
C1orf27 ENSG00000157181	0.490746	2.40552	12.7037	0.529071	3.0966	0.0945329	0.756781	1.55368	1.20611	4.85035
[truncated: 15,949 more rows]
