# Supplementary material for: Spatial maps of prostate cancer transcriptomes reveal an unexplored landscape of heterogeneity
Source: Nat Commun. 2018 Jun 20;9:2419. doi: 10.1038/s41467-018-04724-5 (PMC6010471; doi:10.1038/s41467-018-04724-5)
Supplement: Supplementary file 9 — Supplementary Data 6 [file 41467_2018_4724_MOESM9_ESM.zip › Supplementary Dataset 3/experiment0007-contributions_gene_type.tsv]

	Factor 1	Factor 2	Factor 3	Factor 4	Factor 5	Factor 6	Factor 7	Factor 8	Factor 9	Factor 10
A1BG ENSG00000121410	1	0	1	0	0	0	0	2	0	0
A1CF ENSG00000148584	0	0	0	0	0	0	0	0	0	0
A2M ENSG00000175899	354	3	0	0	2	110	31	287	148	0
A2ML1 ENSG00000166535	0	0	0	0	3	1	0	0	0	0
A4GALT ENSG00000128274	0	45	1	0	0	0	18	64	22	5
AAAS ENSG00000094914	8	6	41	59	5	0	2	20	0	7
AACS ENSG00000081760	1	0	31	0	0	3	3	1	0	5
AADAC ENSG00000114771	0	0	0	0	0	0	0	0	0	0
AADACL2 ENSG00000197953	0	0	0	0	0	0	0	0	0	0
AADACL4 ENSG00000204518	1	0	0	1	0	0	0	1	1	0
AADAT ENSG00000109576	0	0	12	11	0	1	0	1	1	6
AAED1 ENSG00000158122	0	0	0	0	4	7	4	13	3	3
AAGAB ENSG00000103591	3	0	23	0	3	41	13	0	0	6
AAK1 ENSG00000115977	8	9	50	0	24	1	8	4	5	24
AAMDC ENSG00000087884	4	107	17	5	1	47	4	2	19	1
AAMP ENSG00000127837	26	21	94	73	7	18	95	28	32	132
AAR2 ENSG00000131043	0	28	0	36	29	29	48	4	0	2
AARD ENSG00000205002	3	0	0	0	0	0	0	0	0	0
AARS ENSG00000090861	38	26	2	1	47	76	2	1	2	51
AARSD1 ENSG00000266967	5	0	0	1	1	11	0	1	0	1
AASDH ENSG00000157426	3	0	2	0	0	0	1	0	0	0
AASDHPPT ENSG00000149313	0	0	27	0	0	0	3	3	0	12
AASS ENSG00000008311	20	0	0	0	0	1	1	3	1	0
AATF ENSG00000275700	13	46	15	12	1	40	13	35	4	1
AATK ENSG00000181409	3	3	1	0	0	1	2	0	0	0
AATK-AS1 ENSG00000225180	0	0	0	0	0	0	0	0	0	0
ABAT ENSG00000183044	0	1	17	21	6	0	1	0	0	0
ABC13-47488600E17.1 ENSG00000283199	3	3	6	0	1	1	4	0	6	0
ABC13-47656900H15.1 ENSG00000283566	1	0	0	0	0	0	1	0	0	0
ABC7-42404400C24.1 ENSG00000277758	0	1	0	0	0	0	0	0	0	0
ABCA1 ENSG00000165029	0	0	0	0	2	2	0	9	4	9
ABCA10 ENSG00000154263	0	2	1	1	0	2	2	3	0	0
ABCA12 ENSG00000144452	0	0	0	0	0	0	0	0	0	0
ABCA13 ENSG00000179869	0	0	0	0	0	0	0	0	0	0
ABCA2 ENSG00000107331	11	9	66	36	2	2	13	52	17	11
ABCA3 ENSG00000167972	31	1	15	29	1	18	1	0	7	0
ABCA4 ENSG00000198691	0	0	0	0	0	0	0	0	1	0
ABCA5 ENSG00000154265	2	0	1	1	3	1	4	0	11	0
ABCA6 ENSG00000154262	1	0	0	0	0	0	0	0	7	0
ABCA7 ENSG00000064687	0	0	0	8	1	1	2	1	10	0
ABCA8 ENSG00000141338	0	0	20	3	2	2	1	47	0	0
ABCA9 ENSG00000154258	0	2	3	16	0	8	0	0	1	0
ABCB1 ENSG00000085563	0	0	2	0	0	0	0	0	0	0
ABCB10 ENSG00000135776	4	1	3	0	0	1	0	0	2	8
ABCB11 ENSG00000073734	0	0	0	0	0	0	0	0	0	0
ABCB4 ENSG00000005471	0	0	0	0	0	0	0	0	0	0
ABCB5 ENSG00000004846	0	1	0	0	0	0	0	0	0	0
ABCB6 ENSG00000115657	4	0	1	1	2	1	0	0	0	0
ABCB7 ENSG00000131269	2	0	0	1	0	12	4	0	2	0
ABCB8 ENSG00000197150	14	17	28	8	8	0	1	22	0	0
ABCB9 ENSG00000150967	16	27	1	0	0	8	0	0	0	0
ABCC1 ENSG00000103222	24	7	25	0	33	19	14	5	0	10
ABCC10 ENSG00000124574	1	6	3	2	164	4	6	2	3	0
ABCC11 ENSG00000121270	0	0	66	0	0	0	0	0	0	2
ABCC12 ENSG00000140798	0	3	0	0	0	0	1	0	0	0
ABCC2 ENSG00000023839	0	0	0	0	0	0	0	0	0	0
ABCC3 ENSG00000108846	0	2	0	5	2	1	6	0	1	0
ABCC4 ENSG00000125257	0	0	62	2	50	1	23	0	0	62
ABCC5 ENSG00000114770	2	10	35	1	1	56	32	0	2	1
ABCC6 ENSG00000091262	3	0	0	0	3	0	1	0	0	5
ABCC8 ENSG00000006071	0	0	1	0	0	0	0	0	0	0
ABCC9 ENSG00000069431	9	2	0	2	1	0	0	0	18	0
ABCD1 ENSG00000101986	6	4	0	18	0	0	0	25	0	9
ABCD2 ENSG00000173208	0	0	0	0	0	0	0	1	0	0
ABCD3 ENSG00000117528	3	1	18	5	0	1	5	0	1	5
ABCD4 ENSG00000119688	0	4	51	0	2	2	0	0	60	6
ABCE1 ENSG00000164163	4	1	4	1	3	1	1	0	0	9
ABCF1 ENSG00000204574	0	34	78	2	3	44	1	0	2	146
ABCF2 ENSG00000033050	19	68	67	0	0	36	8	21	0	5
ABCF3 ENSG00000161204	40	3	10	57	1	1	0	2	5	13
ABCG1 ENSG00000160179	0	0	2	3	4	16	0	0	0	2
ABCG2 ENSG00000118777	0	0	1	0	0	2	2	0	16	0
ABCG4 ENSG00000172350	1	0	0	0	0	0	0	1	0	0
ABCG5 ENSG00000138075	0	0	0	0	0	0	0	0	0	0
ABHD1 ENSG00000143994	2	14	4	0	0	0	0	0	0	0
ABHD10 ENSG00000144827	3	1	4	4	1	26	0	1	0	0
ABHD11 ENSG00000106077	6	114	61	30	0	62	44	0	0	70
ABHD12 ENSG00000100997	11	103	73	58	49	58	65	3	3	29
ABHD12B ENSG00000131969	0	0	0	0	0	0	0	0	0	0
ABHD13 ENSG00000139826	2	0	14	0	2	0	11	9	0	15
ABHD14A ENSG00000248487	15	4	22	28	10	7	1	1	1	25
ABHD14A-ACY1 ENSG00000114786	0	0	0	0	0	0	0	0	0	0
ABHD14B ENSG00000114779	85	30	117	120	31	2	27	15	1	3
ABHD15 ENSG00000168792	25	0	1	0	0	0	15	0	3	0
ABHD16A ENSG00000204427	0	0	1	1	1	6	0	1	4	0
ABHD17A ENSG00000129968	37	6	14	51	7	2	1	10	2	25
ABHD17B ENSG00000107362	0	0	3	0	1	4	2	0	0	0
ABHD17C ENSG00000136379	0	1	21	23	1	1	8	1	4	17
ABHD18 ENSG00000164074	2	0	62	0	0	0	0	0	0	0
ABHD2 ENSG00000140526	0	0	86	1	64	0	9	0	0	30
ABHD3 ENSG00000158201	1	0	2	1	3	2	1	1	2	0
ABHD4 ENSG00000100439	4	12	0	5	5	6	10	2	0	0
ABHD5 ENSG00000011198	0	0	0	0	0	0	0	0	0	0
ABHD6 ENSG00000163686	5	2	6	13	0	0	5	0	0	8
ABHD8 ENSG00000127220	1	9	1	12	9	5	21	19	50	4
ABI1 ENSG00000136754	0	0	31	2	12	0	35	2	0	0
ABI2 ENSG00000138443	6	9	25	0	1	65	11	8	7	19
ABI3 ENSG00000108798	0	12	1	0	0	0	2	0	4	1
ABI3BP ENSG00000154175	0	0	0	7	0	0	0	0	1	0
ABL1 ENSG00000097007	7	15	36	15	1	45	5	22	20	16
ABL2 ENSG00000143322	9	1	0	0	1	3	15	6	18	0
ABLIM1 ENSG00000099204	11	89	8	31	25	0	80	52	47	10
ABLIM2 ENSG00000163995	1	0	0	0	0	0	0	0	0	0
ABLIM3 ENSG00000173210	9	0	1	0	2	0	3	0	0	0
ABO ENSG00000175164	1	0	0	0	2	0	0	0	0	0
ABR ENSG00000159842	0	0	9	1	0	41	36	61	0	16
ABRA ENSG00000174429	1	0	0	0	0	0	0	1	0	0
ABRACL ENSG00000146386	1	0	3	0	0	0	0	0	1	58
ABT1 ENSG00000146109	1	1	0	1	0	22	0	1	0	5
ABTB1 ENSG00000114626	123	24	20	7	21	0	6	49	3	2
ABTB2 ENSG00000166016	8	5	0	0	0	1	0	12	1	0
AC002429.5 ENSG00000236197	0	0	0	0	0	0	0	0	0	0
AC004076.7 ENSG00000268533	0	0	0	0	0	0	0	0	0	0
AC004158.1 ENSG00000280264	0	0	0	0	0	0	0	0	0	0
AC004381.6 ENSG00000005189	0	6	2	0	21	2	1	0	0	3
AC004754.3 ENSG00000269881	1	0	32	0	0	4	0	0	0	0
AC004813.1 ENSG00000279777	0	0	0	0	0	0	0	0	0	0
AC004824.1 ENSG00000280226	0	0	0	0	0	0	0	0	0	0
AC005281.1 ENSG00000226690	0	0	0	0	0	0	0	0	0	0
AC005477.1 ENSG00000280188	0	0	0	0	0	0	0	0	0	0
AC005480.1 ENSG00000279461	7	1	3	0	2	0	0	0	0	0
AC006116.20 ENSG00000267710	0	0	0	0	0	0	0	0	0	0
AC006328.1 ENSG00000280301	0	0	0	0	0	0	0	0	0	0
AC006386.1 ENSG00000279115	1	2	1	4	0	0	0	0	0	0
AC006994.3 ENSG00000279317	0	0	0	0	0	0	0	0	0	0
AC007040.11 ENSG00000258881	0	0	0	0	0	2	0	0	0	0
AC007906.1 ENSG00000279018	0	0	0	0	0	0	0	0	0	0
AC008074.1 ENSG00000279644	0	0	0	0	0	0	0	0	0	0
AC008522.1 ENSG00000279232	0	0	0	0	0	0	0	0	0	0
AC008686.1 ENSG00000280221	0	0	0	0	0	0	0	0	0	0
AC008759.1 ENSG00000279471	0	0	0	0	0	0	0	0	0	0
AC008810.1 ENSG00000279126	0	0	0	0	0	0	0	0	0	0
AC008914.1 ENSG00000279768	0	0	0	0	0	0	0	0	0	0
AC009014.3 ENSG00000271824	0	0	0	0	0	0	0	0	0	0
AC009060.2 ENSG00000280252	0	0	0	0	0	0	0	2	1	0
AC009977.1 ENSG00000279335	0	0	0	0	0	0	0	0	0	0
AC010731.4 ENSG00000235118	0	0	0	0	0	0	0	0	0	0
AC011155.1 ENSG00000280098	0	0	2	0	0	0	0	3	0	4
AC011380.1 ENSG00000281227	0	0	0	0	0	0	0	0	0	0
AC012005.1 ENSG00000279274	1	0	1	2	0	1	1	0	1	1
AC012005.2 ENSG00000279287	0	0	0	0	0	0	0	0	0	0
AC012363.1 ENSG00000281676	0	0	0	0	0	0	0	0	0	0
AC013269.5 ENSG00000184761	0	0	0	0	0	0	0	0	0	0
AC013461.1 ENSG00000091436	63	0	6	2	1	0	6	5	1	3
AC016142.1 ENSG00000280141	0	0	0	0	0	0	0	0	0	0
AC016549.1 ENSG00000281325	0	0	0	0	0	0	0	0	0	0
AC016577.1 ENSG00000279646	0	0	0	0	0	0	0	0	0	0
AC016991.1 ENSG00000279435	0	0	0	0	0	0	0	0	0	0
AC017081.1 ENSG00000279921	0	0	0	0	0	0	0	0	0	0
AC018512.1 ENSG00000279808	0	0	0	0	0	0	0	0	0	0
AC018902.1 ENSG00000280817	0	0	0	0	0	0	0	0	0	0
AC021106.1 ENSG00000279386	0	0	0	0	0	0	0	0	0	0
AC024060.1 ENSG00000281584	0	0	0	0	0	0	0	0	0	0
AC024592.12 ENSG00000267740	0	0	0	0	0	0	0	0	0	0
AC025335.1 ENSG00000179859	0	1	0	0	0	0	0	0	0	0
AC055733.1 ENSG00000280127	0	0	0	0	0	0	0	0	0	0
AC055866.1 ENSG00000281079	0	0	0	0	0	0	0	0	0	0
AC069063.2 ENSG00000279380	0	0	0	0	0	0	0	0	0	0
AC073130.2 ENSG00000281656	0	0	0	0	0	0	0	0	0	0
AC073657.1 ENSG00000279937	0	0	0	0	0	0	0	0	0	0
AC074033.1 ENSG00000281137	0	0	1	0	0	0	0	1	2	0
AC087350.1 ENSG00000281527	0	0	0	0	0	0	0	0	0	0
AC087762.1 ENSG00000279588	0	0	0	0	0	0	0	0	0	0
AC090154.1 ENSG00000278888	0	0	0	0	0	0	0	0	0	0
AC090498.1 ENSG00000279483	1	344	57	1	59	298	29	1	23	4
AC092384.1 ENSG00000280675	0	0	0	0	0	0	0	0	0	0
AC092835.2 ENSG00000233757	0	0	0	0	0	0	0	0	1	0
AC092881.1 ENSG00000279530	0	0	0	0	0	0	0	0	0	0
AC100821.1 ENSG00000280473	0	0	0	0	0	0	0	0	0	0
AC104057.1 ENSG00000280427	0	0	0	0	0	0	0	0	0	0
AC104073.1 ENSG00000280410	0	0	0	0	0	0	0	0	0	0
AC104304.4 ENSG00000283473	0	0	0	0	0	0	0	0	0	0
AC104389.2 ENSG00000279824	0	0	0	0	0	0	0	0	0	0
AC104981.1 ENSG00000278938	0	0	0	0	0	0	0	0	0	0
AC105009.1 ENSG00000281855	0	0	0	0	0	0	0	0	0	0
AC105052.1 ENSG00000279168	0	0	1	11	0	0	0	1	0	1
AC109486.1 ENSG00000280447	0	0	0	0	0	0	0	0	0	0
AC109829.1 ENSG00000233438	0	0	0	0	0	0	0	0	0	0
AC110602.1 ENSG00000281267	0	0	0	0	0	0	0	0	0	0
AC110615.1 ENSG00000279909	2	0	0	3	1	1	0	0	0	3
AC112719.1 ENSG00000280671	0	0	0	0	0	0	0	0	0	0
AC113404.1 ENSG00000254893	0	1	2	0	43	0	8	35	10	10
AC118758.1 ENSG00000268187	0	0	0	0	0	0	0	0	0	0
AC131097.4 ENSG00000216921	6	1	0	4	16	0	10	0	3	0
AC131263.1 ENSG00000280550	0	0	0	0	0	0	0	0	0	0
AC138517.6 ENSG00000283288	0	0	0	0	0	0	0	0	0	0
AC138647.1 ENSG00000226490	0	0	0	0	0	0	0	0	0	0
AC138969.4 ENSG00000183889	0	10	8	3	1	1	7	1	2	8
AC241377.1 ENSG00000281741	4	4	8	4	1	1	5	0	1	9
AC241585.1 ENSG00000281571	0	0	0	0	1	0	3	0	0	0
AC242988.1 ENSG00000278939	0	0	0	0	0	0	0	0	0	0
AC243756.1 ENSG00000270339	0	0	0	0	0	0	0	0	0	0
AC243945.1 ENSG00000279510	0	0	0	0	0	0	0	0	0	0
AC245100.1 ENSG00000280649	3	1	0	7	0	0	27	7	2	17
ACAA1 ENSG00000060971	17	226	285	5	69	1	36	1	1	99
ACAA2 ENSG00000167315	29	0	1	0	0	16	0	0	0	17
ACACA ENSG00000278540	0	1	7	34	4	44	0	0	0	9
ACACB ENSG00000076555	24	6	0	0	1	8	1	1	2	0
ACAD10 ENSG00000111271	0	1	83	25	0	0	2	0	1	1
ACAD11 ENSG00000240303	0	0	0	0	2	0	0	0	0	0
ACAD8 ENSG00000151498	0	1	5	45	24	0	0	0	0	17
ACAD9 ENSG00000177646	0	17	142	2	3	1	63	1	2	0
ACADL ENSG00000115361	0	1	22	0	14	1	8	1	0	30
ACADM ENSG00000117054	0	0	21	0	1	0	16	7	1	4
ACADS ENSG00000122971	12	21	1	23	10	13	1	16	7	44
ACADSB ENSG00000196177	1	0	22	1	4	0	0	2	1	29
ACADVL ENSG00000072778	95	7	524	506	222	34	106	60	34	181
ACAN ENSG00000157766	86	3	1	0	0	0	0	0	1	0
ACAP1 ENSG00000072818	5	21	3	3	1	0	1	1	5	1
ACAP2 ENSG00000114331	0	1	0	0	1	0	1	20	0	41
ACAP3 ENSG00000131584	51	5	89	71	23	8	1	29	9	20
ACAT1 ENSG00000075239	16	1	26	0	4	6	0	14	0	0
ACAT2 ENSG00000120437	0	18	81	1	30	8	7	0	1	2
ACBD3 ENSG00000182827	0	2	4	10	0	23	22	10	6	28
ACBD4 ENSG00000181513	0	11	2	39	0	10	1	11	18	7
ACBD5 ENSG00000107897	0	2	3	0	1	0	8	2	0	0
ACBD6 ENSG00000230124	0	18	19	0	2	1	57	7	5	0
ACBD7 ENSG00000176244	0	0	0	0	0	0	0	0	0	0
ACCS ENSG00000110455	3	3	5	25	6	5	1	0	12	4
ACCSL ENSG00000205126	0	0	0	0	0	0	0	0	0	0
ACD ENSG00000102977	0	35	39	17	0	10	0	19	0	2
ACE ENSG00000159640	0	0	16	16	3	1	12	0	0	1
ACE2 ENSG00000130234	0	0	0	0	0	0	0	0	0	0
ACER1 ENSG00000167769	0	2	3	1	4	0	1	1	0	0
ACER2 ENSG00000177076	0	0	0	0	0	0	0	0	0	0
ACER3 ENSG00000078124	3	3	83	1	0	10	0	2	1	3
ACHE ENSG00000087085	0	5	0	0	0	8	15	0	29	0
ACIN1 ENSG00000100813	0	0	51	19	0	1	52	37	6	53
ACKR1 ENSG00000213088	0	12	0	0	0	0	2	0	89	1
ACKR2 ENSG00000144648	0	0	0	0	0	0	0	0	0	0
ACKR3 ENSG00000144476	20	0	0	1	0	3	0	2	16	5
ACKR4 ENSG00000129048	0	0	0	0	0	0	0	0	0	0
ACLY ENSG00000131473	5	1	105	5	22	26	2	1	0	34
ACMSD ENSG00000153086	0	0	0	0	0	0	0	0	0	2
ACO1 ENSG00000122729	15	1	1	6	0	0	0	0	2	3
ACO2 ENSG00000100412	2	22	39	6	0	10	4	0	1	6
ACOD1 ENSG00000102794	0	0	0	0	0	0	0	0	0	0
ACOT1 ENSG00000184227	90	1	40	2	2	0	7	3	0	11
ACOT11 ENSG00000162390	6	0	1	0	1	0	4	1	0	0
ACOT12 ENSG00000172497	0	0	0	0	0	0	0	0	0	0
ACOT13 ENSG00000112304	64	0	26	10	24	5	8	18	22	28
ACOT2 ENSG00000119673	63	2	3	3	0	0	16	5	0	6
ACOT4 ENSG00000177465	0	0	0	0	0	7	2	1	0	2
ACOT6 ENSG00000205669	0	0	0	0	0	0	0	0	0	0
ACOT7 ENSG00000097021	19	35	6	1	33	0	2	10	8	1
ACOT8 ENSG00000101473	19	39	25	59	15	0	11	10	1	9
ACOT9 ENSG00000123130	5	15	11	0	0	9	1	0	2	8
ACOX1 ENSG00000161533	10	56	235	7	22	27	46	11	1	67
ACOX2 ENSG00000168306	4	0	2	2	6	22	1	1	0	12
ACOX3 ENSG00000087008	14	1	14	28	3	0	3	0	1	10
ACOXL ENSG00000153093	3	1	17	2	7	0	21	1	0	1
ACP1 ENSG00000143727	0	11	78	11	15	1	9	4	2	25
ACP2 ENSG00000134575	13	9	36	51	16	28	3	0	31	19
ACP5 ENSG00000102575	3	2	13	20	73	1	13	2	17	0
ACP6 ENSG00000162836	0	13	59	18	20	0	11	4	29	2
ACP7 ENSG00000183760	0	0	0	0	0	0	1	0	2	0
ACPP ENSG00000014257	2	1	1735	245	5435	0	3	3	1	512
ACPT ENSG00000142513	1	0	0	0	0	0	0	1	1	4
ACR ENSG00000100312	0	0	0	0	0	1	0	3	0	0
ACRBP ENSG00000111644	0	0	2	1	0	0	2	1	0	0
ACRC ENSG00000147174	0	0	0	0	0	0	1	0	1	0
ACRV1 ENSG00000134940	0	1	0	0	0	0	1	0	1	1
ACSBG1 ENSG00000103740	1	0	3	6	3	0	0	1	1	22
ACSBG2 ENSG00000130377	0	0	0	0	0	0	0	0	0	0
ACSF2 ENSG00000167107	0	21	0	26	7	1	26	6	0	33
ACSF3 ENSG00000176715	10	6	28	35	5	11	0	6	26	0
ACSL1 ENSG00000151726	0	0	157	1	2	4	24	0	5	17
ACSL3 ENSG00000123983	0	1	225	0	45	1	26	3	1	21
ACSL4 ENSG00000068366	7	0	1	0	0	0	35	13	0	0
ACSL5 ENSG00000197142	0	0	0	0	0	2	6	4	2	15
ACSL6 ENSG00000164398	0	0	0	0	0	0	1	0	0	0
ACSM1 ENSG00000166743	0	0	0	0	2	0	0	0	0	19
ACSM2A ENSG00000183747	0	0	0	0	0	0	0	0	0	0
ACSM2B ENSG00000066813	0	3	0	0	0	0	1	1	0	0
ACSM3 ENSG00000005187	0	0	20	0	18	0	1	1	0	5
ACSM4 ENSG00000215009	0	1	0	0	0	0	0	2	0	0
ACSM5 ENSG00000183549	0	1	0	2	1	0	0	1	0	3
ACSM6 ENSG00000173124	0	0	0	0	0	0	0	0	0	0
ACSS1 ENSG00000154930	1	34	121	85	68	0	14	0	23	57
ACSS2 ENSG00000131069	2	33	0	1	1	75	0	7	2	2
ACSS3 ENSG00000111058	0	0	2	1	0	0	0	4	0	0
ACTA1 ENSG00000143632	10	0	0	0	0	1	0	0	0	0
ACTA2 ENSG00000107796	2107	113	0	2	3	178	0	1	1	0
ACTB ENSG00000075624	18349	1398	1105	84	924	552	2014	949	1763	131
ACTBL2 ENSG00000169067	0	0	0	0	0	0	0	0	0	0
ACTC1 ENSG00000159251	78	0	0	0	1	0	0	1	0	0
ACTG1 ENSG00000184009	2	0	709	6	96	1432	629	216	848	383
ACTG2 ENSG00000163017	10350	618	0	2	2	120	0	0	0	3
ACTL10 ENSG00000182584	0	2	0	15	2	0	0	21	0	1
ACTL6A ENSG00000136518	0	7	18	2	2	0	2	2	0	2
ACTL6B ENSG00000077080	0	0	0	0	0	0	0	0	0	0
ACTL7A ENSG00000187003	0	0	0	0	0	0	0	0	0	0
ACTN1 ENSG00000072110	845	162	212	0	145	13	83	259	55	57
ACTN2 ENSG00000077522	0	0	0	0	0	0	0	0	0	0
ACTN3 ENSG00000248746	0	0	1	0	0	0	0	0	0	0
ACTN4 ENSG00000130402	166	147	113	25	102	8	242	1	97	64
ACTR10 ENSG00000131966	5	0	14	1	1	1	0	2	0	11
ACTR1A ENSG00000138107	33	42	2	59	9	45	2	0	7	21
ACTR1B ENSG00000115073	38	54	44	59	22	83	70	2	39	21
ACTR2 ENSG00000138071	3	0	82	3	2	8	48	35	14	101
ACTR3 ENSG00000115091	0	0	11	0	1	6	18	8	14	2
ACTR3B ENSG00000133627	0	0	27	0	1	0	0	0	1	1
ACTR3C ENSG00000106526	0	0	1	7	0	0	0	3	1	0
ACTR5 ENSG00000101442	0	1	6	1	1	3	0	0	0	1
ACTR6 ENSG00000075089	2	0	4	2	0	1	0	5	3	2
ACTR8 ENSG00000113812	0	9	16	1	1	2	2	1	5	0
ACTRT2 ENSG00000169717	0	0	0	0	0	0	0	0	0	0
ACTRT3 ENSG00000184378	0	0	0	0	0	0	0	0	0	0
ACVR1 ENSG00000115170	17	0	27	0	0	1	25	2	3	6
ACVR1B ENSG00000135503	0	0	24	0	0	1	26	0	0	26
ACVR1C ENSG00000123612	0	0	0	0	0	0	0	0	0	0
ACVR2A ENSG00000121989	5	0	9	0	5	0	14	3	4	0
ACVR2B ENSG00000114739	2	1	3	1	1	0	50	0	0	0
ACVRL1 ENSG00000139567	5	73	0	0	0	0	0	18	26	0
ACY1 ENSG00000243989	0	6	9	0	13	1	1	1	5	5
ACY3 ENSG00000132744	0	0	0	0	0	0	0	0	0	0
ACYP1 ENSG00000119640	0	0	0	0	1	0	10	1	1	6
ACYP2 ENSG00000170634	4	0	16	4	2	3	3	3	0	2
ADA ENSG00000196839	1	15	0	1	1	1	0	1	7	4
ADAD1 ENSG00000164113	0	0	0	0	0	0	0	0	0	0
ADAD2 ENSG00000140955	0	0	0	0	0	0	0	0	0	0
ADAL ENSG00000168803	0	1	0	0	4	1	0	8	1	45
ADAM10 ENSG00000137845	2	0	129	2	1	0	61	3	3	11
ADAM11 ENSG00000073670	2	0	0	0	1	0	0	0	0	1
ADAM12 ENSG00000148848	0	0	0	0	0	0	0	0	0	0
ADAM15 ENSG00000143537	3	0	0	80	34	2	51	45	62	1
ADAM17 ENSG00000151694	15	8	7	0	3	0	4	0	1	1
ADAM18 ENSG00000168619	0	0	0	0	0	0	0	0	0	0
ADAM19 ENSG00000135074	11	8	1	0	1	0	2	2	0	0
ADAM2 ENSG00000104755	0	0	0	0	0	0	0	0	0	0
ADAM20 ENSG00000134007	0	0	0	0	0	0	0	0	0	0
ADAM22 ENSG00000008277	5	0	1	0	0	0	0	8	4	1
ADAM23 ENSG00000114948	1	0	0	0	0	0	0	0	1	0
ADAM28 ENSG00000042980	1	0	3	0	0	0	1	1	1	4
ADAM29 ENSG00000168594	0	0	0	0	0	0	0	0	0	0
ADAM30 ENSG00000134249	0	0	0	0	0	0	0	0	0	0
ADAM32 ENSG00000197140	0	0	2	0	0	0	0	0	0	0
ADAM33 ENSG00000149451	174	149	1	3	1	64	0	18	9	0
ADAM7 ENSG00000069206	0	0	0	0	0	0	0	0	0	0
ADAM8 ENSG00000151651	1	0	44	1	0	0	7	4	0	4
ADAM9 ENSG00000168615	10	0	115	0	20	1	45	0	2	23
ADAMDEC1 ENSG00000134028	0	0	0	0	0	0	0	0	0	0
ADAMTS1 ENSG00000154734	79	35	0	2	0	1	76	89	172	151
ADAMTS10 ENSG00000142303	13	6	0	10	0	1	0	3	20	0
ADAMTS12 ENSG00000151388	0	0	0	0	0	0	0	0	0	0
ADAMTS13 ENSG00000160323	1	3	14	1	8	3	2	0	1	3
ADAMTS14 ENSG00000138316	0	0	0	0	0	0	0	0	0	14
ADAMTS15 ENSG00000166106	7	6	0	0	0	0	0	1	9	0
ADAMTS16 ENSG00000145536	11	0	0	0	2	0	0	0	0	0
ADAMTS17 ENSG00000140470	0	0	0	0	0	0	0	0	0	0
ADAMTS18 ENSG00000140873	0	0	0	0	0	0	0	0	0	0
ADAMTS19 ENSG00000145808	0	0	5	0	0	0	0	0	1	0
ADAMTS2 ENSG00000087116	0	44	0	0	0	0	0	1	0	0
ADAMTS20 ENSG00000173157	0	0	0	0	0	0	0	0	0	0
ADAMTS3 ENSG00000156140	0	1	0	0	0	0	0	0	0	0
ADAMTS4 ENSG00000158859	0	10	0	0	1	0	2	0	58	1
ADAMTS5 ENSG00000154736	0	0	0	0	0	0	0	0	0	0
ADAMTS6 ENSG00000049192	0	0	0	0	0	0	0	0	0	0
ADAMTS7 ENSG00000136378	1	0	0	0	0	0	0	1	0	0
ADAMTS8 ENSG00000134917	24	21	1	0	3	0	10	1	10	13
ADAMTS9 ENSG00000163638	0	1	1	0	9	60	0	6	0	4
ADAMTSL1 ENSG00000178031	0	0	10	0	0	3	1	0	2	27
ADAMTSL2 ENSG00000197859	1	1	0	14	0	7	0	20	2	0
ADAMTSL3 ENSG00000156218	0	0	0	2	4	1	2	1	1	0
ADAMTSL4 ENSG00000143382	19	12	1	0	0	0	0	1	2	7
ADAMTSL5 ENSG00000185761	0	3	1	1	0	0	0	7	1	0
ADAP1 ENSG00000105963	1	7	3	13	0	0	0	4	0	0
ADAP2 ENSG00000184060	14	1	0	0	0	0	0	1	0	0
ADAR ENSG00000160710	0	45	36	1	0	138	15	53	35	91
ADARB1 ENSG00000197381	5	0	19	1	11	0	1	3	0	6
ADARB2 ENSG00000185736	0	0	0	0	0	0	0	0	0	0
ADAT1 ENSG00000065457	0	0	7	1	0	19	7	0	0	2
ADAT2 ENSG00000189007	0	0	7	4	0	0	0	0	0	0
ADAT3 ENSG00000213638	0	0	0	0	0	0	0	0	0	0
ADCK1 ENSG00000063761	1	13	8	0	0	1	3	0	0	2
ADCK2 ENSG00000133597	19	0	12	54	4	5	7	0	5	1
ADCK3 ENSG00000163050	10	35	64	0	24	0	14	8	19	17
ADCK4 ENSG00000123815	13	26	0	29	1	1	1	20	4	6
ADCK5 ENSG00000173137	13	0	10	20	2	2	6	6	0	31
ADCY1 ENSG00000164742	0	0	0	0	0	0	0	0	0	0
ADCY10 ENSG00000143199	0	0	0	0	0	0	0	0	0	0
ADCY2 ENSG00000078295	20	12	34	0	0	24	10	2	4	3
ADCY3 ENSG00000138031	5	0	7	2	0	0	3	79	3	5
ADCY4 ENSG00000129467	9	0	0	1	3	1	4	0	21	1
ADCY5 ENSG00000173175	67	44	0	1	0	4	1	2	3	0
ADCY6 ENSG00000174233	4	5	70	33	6	0	30	0	38	18
ADCY7 ENSG00000121281	1	0	0	0	2	0	0	16	0	19
ADCY8 ENSG00000155897	0	0	0	0	0	0	0	0	0	0
ADCY9 ENSG00000162104	26	2	3	3	4	4	0	1	2	0
ADCYAP1 ENSG00000141433	0	0	0	0	0	0	0	0	0	0
ADCYAP1R1 ENSG00000078549	19	0	1	0	0	5	0	2	2	0
ADD1 ENSG00000087274	107	12	63	2	1	9	11	96	28	0
ADD2 ENSG00000075340	0	0	11	1	0	8	3	0	0	0
ADD3 ENSG00000148700	1	0	26	13	1	2	6	12	8	0
ADGB ENSG00000118492	0	0	0	0	0	0	0	0	0	0
ADGRA1 ENSG00000197177	0	0	0	0	0	0	0	0	0	0
ADGRA2 ENSG00000020181	487	32	16	9	2	31	2	147	1	23
ADGRA3 ENSG00000152990	2	0	10	2	1	8	4	0	0	24
ADGRB1 ENSG00000181790	1	0	6	3	0	0	2	0	0	4
ADGRB2 ENSG00000121753	26	0	0	1	0	12	0	0	1	0
ADGRB3 ENSG00000135298	0	0	0	1	0	0	0	1	0	2
ADGRD1 ENSG00000111452	4	0	0	0	0	11	0	0	0	0
ADGRD2 ENSG00000180264	0	0	0	0	0	0	0	0	0	0
ADGRE1 ENSG00000174837	0	0	0	0	0	0	0	0	0	0
ADGRE2 ENSG00000127507	4	0	0	1	1	1	0	0	0	0
ADGRE3 ENSG00000131355	0	0	0	0	0	0	0	0	0	0
ADGRE5 ENSG00000123146	102	4	0	0	0	1	33	9	26	0
ADGRF1 ENSG00000153292	0	0	0	0	0	0	3	0	0	0
ADGRF2 ENSG00000164393	0	0	0	0	0	0	0	0	0	0
ADGRF3 ENSG00000173567	0	0	0	0	0	0	0	0	0	0
ADGRF4 ENSG00000153294	0	0	0	0	0	0	0	0	0	0
ADGRF5 ENSG00000069122	2	0	4	1	1	0	0	0	1	0
ADGRG1 ENSG00000205336	0	0	64	12	60	0	47	1	24	85
ADGRG2 ENSG00000173698	0	0	0	0	0	0	0	0	0	0
ADGRG3 ENSG00000182885	0	0	0	0	0	0	0	0	2	0
ADGRG4 ENSG00000156920	0	0	1	1	1	0	0	2	1	0
ADGRG5 ENSG00000159618	0	0	0	0	0	0	0	4	0	0
ADGRG6 ENSG00000112414	0	0	1	0	1	0	6	0	0	0
ADGRG7 ENSG00000144820	1	0	0	0	0	0	0	0	0	0
ADGRL1 ENSG00000072071	35	0	0	9	1	8	3	25	11	1
ADGRL2 ENSG00000117114	3	0	28	0	2	1	0	21	14	6
ADGRL3 ENSG00000150471	0	0	0	2	1	0	0	0	0	0
ADGRL4 ENSG00000162618	0	1	0	0	1	0	0	1	18	0
ADGRV1 ENSG00000164199	0	0	1	0	0	0	2	1	8	4
ADH1A ENSG00000187758	0	0	0	0	0	0	0	0	0	0
ADH1B ENSG00000196616	23	0	0	1	1	2	0	0	0	0
ADH1C ENSG00000248144	0	0	0	0	0	0	0	0	0	0
ADH4 ENSG00000198099	0	2	0	1	0	0	4	0	1	0
ADH5 ENSG00000197894	18	5	33	33	33	343	46	11	5	1
ADH6 ENSG00000172955	0	0	0	0	0	0	0	0	0	0
ADH7 ENSG00000196344	0	0	2	0	0	3	3	2	0	0
ADHFE1 ENSG00000147576	2	0	7	1	9	0	1	1	2	0
ADI1 ENSG00000182551	331	54	321	416	203	103	1	12	98	190
ADIG ENSG00000182035	0	0	0	0	0	0	0	0	0	0
ADIPOQ ENSG00000181092	0	0	0	0	0	0	0	0	0	0
ADIPOR1 ENSG00000159346	1	0	58	0	11	0	35	0	0	8
ADIPOR2 ENSG00000006831	0	1	2	0	0	22	0	0	0	20
ADIRF ENSG00000148671	462	268	1032	3063	137	39	71	202	164	8
ADK ENSG00000156110	0	0	11	0	0	3	2	0	2	28
ADM ENSG00000148926	0	0	0	0	2	0	8	0	2	0
ADM2 ENSG00000128165	0	3	6	0	0	1	0	0	0	1
ADM5 ENSG00000224420	0	0	0	0	0	0	0	1	1	0
ADNP ENSG00000101126	10	41	26	22	34	39	0	1	0	28
ADNP2 ENSG00000101544	2	0	67	1	1	6	1	0	0	0
ADO ENSG00000181915	4	1	15	0	2	1	4	0	11	27
ADORA1 ENSG00000163485	0	0	0	0	0	0	0	0	0	0
ADORA2A ENSG00000128271	0	0	0	0	0	0	0	0	0	0
ADORA2B ENSG00000170425	0	0	1	0	0	0	3	2	0	0
ADORA3 ENSG00000282608	1	0	0	0	0	3	0	1	0	2
ADPGK ENSG00000159322	0	0	64	0	19	0	2	0	0	43
ADPRH ENSG00000144843	0	0	0	6	0	0	0	2	1	1
ADPRHL1 ENSG00000153531	1	2	1	0	0	0	4	0	20	8
ADPRHL2 ENSG00000116863	3	1	2	0	31	6	9	0	1	12
ADPRM ENSG00000170222	0	0	8	0	0	4	6	1	0	2
ADRA1A ENSG00000120907	68	1	0	0	0	0	1	0	0	1
ADRA1B ENSG00000170214	0	0	0	0	0	0	0	0	0	0
ADRA1D ENSG00000171873	2	1	1	0	0	17	0	1	0	3
ADRA2A ENSG00000150594	0	0	0	1	0	5	0	0	8	3
ADRA2B ENSG00000274286	0	0	0	0	0	0	6	0	0	0
ADRA2C ENSG00000184160	1	2	0	0	2	32	0	3	2	245
ADRB1 ENSG00000043591	1	0	24	0	1	0	1	0	1	5
ADRB2 ENSG00000169252	1	0	10	0	2	27	0	3	3	0
ADRB3 ENSG00000188778	2	0	1	0	0	0	0	0	0	0
ADRM1 ENSG00000130706	14	12	2	65	9	21	23	22	2	0
ADSL ENSG00000239900	0	10	3	0	3	49	2	1	0	0
ADSS ENSG00000035687	1	0	33	0	2	2	8	4	8	21
ADSSL1 ENSG00000185100	12	29	1	0	2	0	1	0	2	4
ADTRP ENSG00000111863	1	0	0	0	0	0	0	0	5	0
AEBP1 ENSG00000106624	1229	1081	1	2	28	1	15	2	47	1
AEBP2 ENSG00000139154	0	0	10	5	5	0	10	0	2	13
AEN ENSG00000181026	12	8	0	0	2	9	11	9	0	5
AES ENSG00000104964	496	108	252	394	106	0	384	245	36	52
AF011889.5 ENSG00000241489	0	0	0	0	0	0	0	0	0	0
AF111168.1 ENSG00000280308	0	0	0	0	0	0	0	0	0	0
AF131216.1 ENSG00000280273	0	0	0	0	0	0	0	0	0	0
AF165138.7 ENSG00000243440	0	0	0	0	0	0	0	0	0	0
AFAP1 ENSG00000196526	3	0	0	1	0	0	0	6	0	0
AFAP1L1 ENSG00000157510	0	5	0	0	0	0	0	1	1	0
AFAP1L2 ENSG00000169129	2	0	1	0	0	0	1	0	2	0
AFF1 ENSG00000172493	1	2	25	0	7	1	1	4	24	24
AFF2 ENSG00000155966	0	0	1	1	0	0	0	1	0	0
AFF3 ENSG00000144218	0	2	38	0	20	1	0	0	0	22
AFF4 ENSG00000072364	31	1	18	0	10	0	67	11	2	22
AFG3L2 ENSG00000141385	2	0	33	17	21	0	20	0	6	9
AFM ENSG00000079557	0	0	0	0	0	0	0	0	0	0
AFMID ENSG00000183077	0	7	29	16	23	2	19	1	3	26
AFP ENSG00000081051	0	0	0	0	0	0	0	0	0	0
AFTPH ENSG00000119844	0	0	85	1	6	0	2	51	3	27
AGA ENSG00000038002	0	0	0	2	0	5	1	0	1	2
AGAP1 ENSG00000157985	0	0	5	1	0	3	11	0	1	1
AGAP14P ENSG00000279058	0	0	0	0	0	0	0	0	0	0
AGAP2 ENSG00000135439	0	0	0	0	0	3	0	0	0	0
AGAP3 ENSG00000133612	1	2	20	26	13	5	51	34	20	3
AGAP4 ENSG00000188234	2	0	4	1	0	2	0	2	2	7
AGAP5 ENSG00000172650	0	0	0	0	0	0	0	0	0	0
AGAP6 ENSG00000204149	0	0	3	1	10	0	1	13	8	1
AGAP9 ENSG00000204172	1	1	2	0	0	0	0	1	0	0
AGBL1 ENSG00000273540	1	0	0	0	0	0	0	0	0	0
AGBL2 ENSG00000165923	1	0	0	0	0	0	0	1	0	0
AGBL3 ENSG00000146856	0	0	0	0	0	0	0	0	0	0
AGBL4 ENSG00000186094	0	0	0	0	0	0	0	0	0	0
AGBL5 ENSG00000084693	20	23	7	12	8	0	17	0	12	2
AGER ENSG00000204305	0	0	0	0	1	15	4	0	8	0
AGFG1 ENSG00000173744	0	0	9	2	3	1	1	21	1	3
AGFG2 ENSG00000106351	0	1	9	14	4	0	5	20	24	6
AGGF1 ENSG00000164252	5	0	9	3	0	0	7	0	0	1
AGK ENSG00000006530	0	0	2	0	0	0	0	0	2	0
AGL ENSG00000162688	0	2	23	0	1	0	7	4	1	2
AGMAT ENSG00000116771	0	0	0	0	0	0	0	0	0	0
AGMO ENSG00000187546	0	0	0	0	0	0	0	0	0	0
AGO1 ENSG00000092847	0	0	4	11	6	7	13	2	0	0
AGO2 ENSG00000123908	4	2	11	2	1	0	29	6	5	1
AGO3 ENSG00000126070	0	2	8	1	0	1	1	14	3	18
AGO4 ENSG00000134698	19	0	4	1	0	13	0	0	11	6
AGPAT1 ENSG00000204310	94	166	37	3	7	3	24	0	6	3
AGPAT2 ENSG00000169692	9	20	15	100	0	0	4	8	69	21
AGPAT3 ENSG00000160216	4	2	53	44	14	27	20	1	9	7
AGPAT4 ENSG00000026652	1	13	1	1	0	0	0	27	1	0
AGPAT5 ENSG00000155189	0	2	0	0	2	0	0	0	2	0
AGPS ENSG00000018510	2	0	2	1	0	0	8	0	1	0
AGR2 ENSG00000106541	0	0	564	2	141	1	245	2	3	342
AGR3 ENSG00000173467	0	0	3	0	0	0	6	0	0	5
AGRN ENSG00000188157	1	3	6	28	4	0	71	1	9	49
AGRP ENSG00000159723	0	0	0	0	0	0	0	0	0	0
AGT ENSG00000135744	0	5	0	0	0	0	0	1	0	0
AGTPBP1 ENSG00000135049	0	1	16	0	0	0	33	0	1	6
AGTR1 ENSG00000144891	3	1	31	0	0	2	0	0	1	15
AGTRAP ENSG00000177674	1	18	94	189	89	125	0	9	1	2
AGXT ENSG00000172482	0	0	0	0	0	0	0	0	0	0
AGXT2 ENSG00000113492	0	0	0	0	0	0	0	0	0	0
AHCTF1 ENSG00000153207	1	3	19	0	1	1	11	8	0	5
AHCY ENSG00000101444	15	47	2	11	45	308	11	3	7	2
AHCYL1 ENSG00000168710	2	54	96	15	10	0	67	64	25	20
AHCYL2 ENSG00000158467	2	0	1	2	11	0	16	1	4	1
AHDC1 ENSG00000126705	7	6	6	11	8	4	3	41	6	0
AHI1 ENSG00000135541	2	0	13	5	9	19	3	4	0	5
AHNAK ENSG00000124942	256	57	410	7	116	4	351	139	108	108
AHNAK2 ENSG00000185567	267	103	0	0	0	1	0	0	1	2
AHR ENSG00000106546	0	0	0	1	3	0	34	4	9	0
AHRR ENSG00000063438	0	0	1	0	0	0	1	0	0	0
AHSA1 ENSG00000100591	27	3	19	34	1	21	10	0	2	9
AHSA2 ENSG00000173209	6	0	31	0	2	0	3	30	1	1
AHSG ENSG00000145192	0	0	0	0	0	0	0	0	0	0
AHSP ENSG00000169877	0	0	0	0	0	0	0	0	0	0
AICDA ENSG00000111732	0	0	0	0	0	0	0	0	0	0
AIDA ENSG00000186063	0	0	12	1	7	0	1	1	1	0
AIF1 ENSG00000204472	15	9	0	1	6	17	0	13	6	0
AIF1L ENSG00000126878	0	1	0	15	3	3	1	1	0	0
AIFM1 ENSG00000156709	1	21	10	8	79	15	18	0	6	3
AIFM2 ENSG00000042286	17	25	0	7	1	5	3	0	1	4
AIFM3 ENSG00000183773	0	0	0	0	0	0	3	0	0	0
AIG1 ENSG00000146416	27	2	32	28	2	2	3	26	8	21
AIM1 ENSG00000112297	0	0	24	4	6	0	3	0	1	13
AIM1L ENSG00000176092	0	0	0	0	0	0	4	0	0	0
AIM2 ENSG00000163568	0	0	0	0	0	0	0	0	0	0
AIMP1 ENSG00000164022	6	0	0	7	2	11	3	2	2	17
AIMP2 ENSG00000106305	0	1	7	2	8	24	0	1	1	0
AIP ENSG00000110711	298	1	40	136	58	2	27	26	22	1
AIPL1 ENSG00000129221	0	0	0	0	0	0	0	0	0	0
AIRE ENSG00000160224	0	0	0	1	0	0	0	0	0	0
AJ239318.1 ENSG00000280108	0	0	0	0	0	0	0	0	0	0
AJAP1 ENSG00000196581	1	1	2	1	0	2	0	17	0	0
AJUBA ENSG00000129474	3	0	0	2	6	2	10	3	5	0
AK1 ENSG00000106992	24	41	6	0	2	2	3	5	7	0
AK2 ENSG00000004455	0	0	22	2	68	92	126	0	61	31
AK3 ENSG00000147853	6	1	14	0	2	2	14	18	2	13
AK4 ENSG00000162433	44	0	24	0	3	0	0	0	0	0
AK5 ENSG00000154027	0	0	0	0	0	3	0	0	0	0
AK6 ENSG00000085231	0	0	9	4	0	0	17	1	1	0
AK7 ENSG00000140057	0	0	0	0	0	0	11	0	0	0
AK8 ENSG00000165695	0	6	3	1	0	4	0	0	0	0
AK9 ENSG00000155085	0	0	0	9	0	0	1	0	0	2
AKAP1 ENSG00000121057	35	83	82	44	96	8	12	1	1	121
AKAP10 ENSG00000108599	0	2	17	5	59	3	2	6	4	0
AKAP11 ENSG00000023516	3	0	18	0	6	2	7	0	23	1
AKAP12 ENSG00000131016	33	1	0	0	1	0	7	8	18	4
AKAP13 ENSG00000170776	38	0	15	0	2	2	2	6	3	9
AKAP14 ENSG00000186471	0	0	0	0	0	0	0	0	0	0
AKAP17A ENSG00000197976	0	4	22	9	1	1	4	2	1	10
AKAP3 ENSG00000111254	0	0	0	0	0	0	2	0	1	0
AKAP4 ENSG00000147081	0	0	0	0	0	0	0	0	0	0
AKAP5 ENSG00000179841	0	0	0	0	0	0	0	0	0	0
AKAP6 ENSG00000151320	0	0	1	0	0	0	0	0	0	0
AKAP7 ENSG00000118507	1	0	3	0	0	0	1	0	0	1
AKAP8 ENSG00000105127	0	20	2	0	9	56	8	1	3	0
AKAP8L ENSG00000011243	41	9	49	162	45	3	31	44	1	40
AKAP9 ENSG00000127914	2	0	37	14	13	11	6	5	15	15
AKIP1 ENSG00000166452	0	6	0	1	16	43	6	22	1	0
AKIRIN1 ENSG00000174574	15	2	25	0	13	20	21	13	4	4
AKIRIN2 ENSG00000135334	0	1	2	0	0	0	1	0	3	0
AKNA ENSG00000106948	0	1	0	5	0	3	2	32	21	9
AKNAD1 ENSG00000162641	0	1	1	1	0	0	0	5	0	0
AKR1A1 ENSG00000117448	0	151	115	4	93	159	5	0	2	12
AKR1B1 ENSG00000085662	35	123	0	1	4	40	1	3	0	4
AKR1B10 ENSG00000198074	0	0	0	0	0	0	0	0	0	0
AKR1B15 ENSG00000227471	0	0	0	0	0	0	0	0	0	0
AKR1C1 ENSG00000187134	84	22	0	2	0	0	2	1	3	0
AKR1C2 ENSG00000151632	23	40	0	0	1	1	8	1	0	0
AKR1C3 ENSG00000196139	0	52	0	1	2	0	3	0	3	0
AKR1C4 ENSG00000198610	0	0	0	0	0	0	0	0	0	0
AKR1D1 ENSG00000122787	0	0	0	0	0	0	2	0	1	1
AKR1E2 ENSG00000165568	13	1	0	0	0	0	0	0	0	0
AKR7A2 ENSG00000053371	4	56	5	2	6	121	3	9	4	47
AKR7A3 ENSG00000162482	0	0	0	0	0	0	0	0	0	0
AKR7L ENSG00000211454	0	0	0	0	0	0	0	0	0	0
AKT1 ENSG00000142208	83	18	156	62	25	9	142	45	5	62
AKT1S1 ENSG00000204673	24	95	11	62	28	0	0	47	83	1
AKT2 ENSG00000105221	78	7	54	57	14	1	17	26	24	44
AKT3 ENSG00000117020	3	63	24	0	6	1	0	32	0	38
AKTIP ENSG00000166971	11	1	17	1	3	5	1	1	1	0
AL023806.1 ENSG00000280184	0	0	0	0	0	0	0	0	0	0
AL049794.1 ENSG00000280240	0	0	0	0	0	0	0	0	0	0
AL049872.1 ENSG00000279963	0	0	0	0	0	0	0	0	0	0
AL133475.1 ENSG00000281602	0	0	0	0	0	0	0	0	0	0
AL135745.1 ENSG00000279654	0	0	0	0	0	0	0	0	0	0
AL135787.1 ENSG00000283263	0	0	0	0	0	0	0	0	0	0
AL354828.1 ENSG00000279282	1	0	0	0	0	0	0	0	0	0
AL354828.2 ENSG00000280175	0	0	0	0	1	0	0	1	0	0
AL356053.1 ENSG00000150076	0	0	0	0	0	0	0	0	0	0
AL356289.1 ENSG00000279096	0	0	0	0	0	0	0	0	0	0
AL356585.1 ENSG00000279081	0	0	0	0	0	0	0	0	0	0
AL357140.1 ENSG00000280113	0	0	0	0	0	0	0	0	0	0
AL358852.1 ENSG00000278899	0	0	0	0	1	0	1	0	1	0
AL365181.1 ENSG00000280316	1	0	0	0	0	0	0	2	0	0
AL513523.2 ENSG00000279767	14	0	5	0	9	2	1	18	1	2
AL589743.1 ENSG00000279508	3	1	31	46	40	1	0	1	0	0
AL590235.1 ENSG00000280230	0	0	0	0	0	0	0	0	0	0
AL645922.1 ENSG00000279546	0	0	0	0	0	0	0	0	0	0
ALAD ENSG00000148218	0	0	6	0	31	15	58	32	1	0
ALAS1 ENSG00000023330	5	2	2	0	0	27	9	0	1	83
ALAS2 ENSG00000158578	0	0	0	0	0	0	0	0	0	0
ALB ENSG00000163631	0	0	0	0	0	0	0	0	0	0
ALCAM ENSG00000170017	1	0	63	0	6	0	15	0	5	28
ALDH16A1 ENSG00000161618	8	8	2	16	2	0	2	0	1	28
ALDH18A1 ENSG00000059573	1	9	14	1	24	79	1	30	1	6
ALDH1A1 ENSG00000165092	7	0	1	5	7	3	1	125	3	3
ALDH1A2 ENSG00000128918	1	3	0	1	0	35	0	0	0	22
ALDH1A3 ENSG00000184254	3	0	47	51	26	1	39	0	6	20
ALDH1B1 ENSG00000137124	246	173	61	0	3	2	0	0	0	0
ALDH1L1 ENSG00000144908	1	2	0	35	5	1	5	4	0	0
ALDH1L2 ENSG00000136010	1	0	0	0	0	1	0	0	0	0
ALDH3A1 ENSG00000108602	0	0	26	1	1	2	8	0	0	3
ALDH3A2 ENSG00000072210	24	45	34	4	69	3	62	2	5	4
ALDH3B1 ENSG00000006534	6	19	0	0	1	1	0	1	2	0
ALDH3B2 ENSG00000132746	1	0	2	1	0	1	18	0	0	13
ALDH4A1 ENSG00000159423	57	9	61	46	42	0	0	3	1	0
ALDH5A1 ENSG00000112294	1	0	13	0	5	1	0	13	1	1
ALDH6A1 ENSG00000119711	0	2	112	0	15	0	0	44	10	8
ALDH7A1 ENSG00000164904	4	4	41	9	49	27	6	27	19	12
ALDH8A1 ENSG00000118514	0	2	0	0	0	0	0	0	0	0
ALDH9A1 ENSG00000143149	2	1	48	38	2	47	4	2	2	0
ALDOA ENSG00000149925	943	164	407	174	106	0	220	69	51	153
ALDOB ENSG00000136872	0	0	0	0	0	0	0	0	0	0
ALDOC ENSG00000109107	0	29	30	6	0	5	0	10	0	2
ALG1 ENSG00000033011	22	17	13	6	2	0	1	2	1	11
ALG10 ENSG00000139133	0	1	0	0	0	0	0	0	0	0
ALG10B ENSG00000175548	3	1	0	2	0	7	1	1	0	1
ALG11 ENSG00000253710	1	0	0	0	0	0	1	0	0	0
ALG12 ENSG00000182858	17	11	49	9	4	4	10	0	2	11
ALG13 ENSG00000101901	0	2	32	2	26	6	7	0	0	0
ALG14 ENSG00000172339	5	0	10	0	3	4	0	3	6	12
ALG1L ENSG00000189366	0	1	0	0	0	0	0	0	1	0
ALG1L2 ENSG00000251287	0	0	0	0	0	0	0	0	0	0
ALG2 ENSG00000119523	2	0	71	8	0	9	2	5	1	2
ALG3 ENSG00000214160	7	25	9	21	55	11	23	9	4	5
ALG5 ENSG00000120697	0	0	15	13	0	1	0	0	1	8
ALG6 ENSG00000088035	0	0	3	0	0	0	0	1	0	2
ALG8 ENSG00000159063	0	0	0	0	0	5	0	0	0	2
ALG9 ENSG00000086848	0	0	4	0	2	0	0	2	0	0
ALK ENSG00000171094	0	0	0	0	0	0	0	0	0	0
ALKBH1 ENSG00000100601	0	2	0	0	3	0	0	1	1	3
ALKBH2 ENSG00000189046	0	3	16	19	1	7	5	1	0	66
ALKBH3 ENSG00000166199	2	10	14	0	6	11	3	3	8	11
ALKBH4 ENSG00000160993	0	75	7	0	0	22	4	1	1	7
ALKBH5 ENSG00000091542	50	3	45	0	1	53	11	102	5	395
ALKBH6 ENSG00000239382	5	5	40	43	4	14	0	5	0	15
ALKBH7 ENSG00000125652	137	39	97	227	59	2	2	67	2	63
ALKBH8 ENSG00000137760	0	0	0	0	0	0	0	0	0	0
ALLC ENSG00000151360	0	0	0	0	0	0	0	0	0	0
ALMS1 ENSG00000116127	6	1	6	0	0	0	0	0	0	0
ALOX12 ENSG00000108839	0	0	0	0	0	0	0	0	0	0
ALOX12B ENSG00000179477	0	0	0	0	0	0	0	0	0	0
ALOX15 ENSG00000161905	0	0	0	0	0	0	0	0	0	0
ALOX15B ENSG00000179593	4	66	64	44	285	2	1	0	3	8
ALOX5 ENSG00000012779	1	0	0	1	0	7	1	6	0	0
ALOX5AP ENSG00000132965	4	0	0	0	0	0	2	4	1	3
ALOXE3 ENSG00000179148	0	0	0	0	0	0	0	0	0	0
ALPK1 ENSG00000073331	0	0	0	0	7	1	3	3	0	1
ALPK2 ENSG00000198796	0	0	0	0	0	0	0	0	0	0
ALPK3 ENSG00000136383	0	0	0	0	0	0	0	8	0	1
ALPL ENSG00000162551	0	0	0	0	0	0	0	0	5	0
ALPP ENSG00000163283	0	0	0	0	0	0	0	0	0	0
ALS2 ENSG00000003393	2	0	0	0	0	0	8	47	0	0
ALS2CL ENSG00000178038	0	3	0	15	0	2	14	1	24	0
ALS2CR11 ENSG00000155754	0	0	0	0	0	0	0	0	0	0
ALS2CR12 ENSG00000155749	0	0	0	0	0	0	0	0	0	0
ALX1 ENSG00000180318	0	0	0	0	0	0	0	0	0	0
ALX3 ENSG00000156150	0	0	0	0	0	0	0	0	0	0
ALX4 ENSG00000052850	0	3	0	0	0	0	1	0	3	2
ALYREF ENSG00000183684	19	1	36	0	6	0	15	2	13	2
AMACR ENSG00000242110	0	1	1	1	3	22	0	0	0	11
AMBN ENSG00000178522	0	0	0	0	0	0	0	0	0	0
AMBP ENSG00000106927	0	0	0	0	0	0	0	0	0	0
AMBRA1 ENSG00000110497	2	0	0	0	0	16	2	8	1	2
AMD1 ENSG00000123505	0	0	414	1	76	0	21	0	0	129
AMDHD1 ENSG00000139344	0	0	0	0	0	0	0	0	0	0
AMDHD2 ENSG00000162066	8	2	0	87	15	1	2	1	34	21
AMELX ENSG00000125363	0	0	0	0	0	0	0	0	0	0
AMELY ENSG00000099721	0	0	0	0	0	0	0	0	0	0
AMER1 ENSG00000184675	2	2	0	4	3	15	0	1	0	0
AMER2 ENSG00000165566	5	0	0	1	0	1	0	0	0	0
AMER3 ENSG00000178171	0	0	0	0	0	0	0	0	0	0
AMFR ENSG00000159461	47	38	49	15	13	12	7	10	0	8
AMH ENSG00000104899	0	0	0	0	0	0	0	0	0	3
AMHR2 ENSG00000135409	0	0	0	0	0	0	0	0	0	0
AMIGO1 ENSG00000181754	2	1	0	23	2	24	1	12	3	8
AMIGO2 ENSG00000139211	1	0	0	3	0	0	6	1	0	0
AMIGO3 ENSG00000176020	0	0	0	0	1	0	0	0	1	0
AMMECR1 ENSG00000101935	0	0	1	3	0	1	0	0	0	6
AMMECR1L ENSG00000144233	0	0	12	0	1	0	4	0	18	3
AMN ENSG00000166126	5	0	30	0	2	0	5	1	0	0
AMN1 ENSG00000151743	0	0	5	0	0	0	0	0	0	1
AMOT ENSG00000126016	0	0	0	0	0	2	0	0	2	0
AMOTL1 ENSG00000166025	2	61	121	17	2	139	0	7	2	1
AMOTL2 ENSG00000114019	16	1	0	2	0	3	33	58	1	11
AMPD1 ENSG00000116748	0	0	0	0	0	0	0	0	0	0
AMPD2 ENSG00000116337	17	33	0	13	3	0	2	36	1	0
AMPD3 ENSG00000133805	0	0	18	1	1	0	2	1	0	3
AMPH ENSG00000078053	13	0	0	0	0	0	0	0	0	0
AMT ENSG00000145020	0	1	0	0	0	0	0	0	1	0
AMTN ENSG00000187689	0	0	0	0	0	0	0	0	0	2
AMY1A ENSG00000237763	1	0	0	0	0	0	1	0	1	0
AMY1B ENSG00000174876	0	0	0	0	1	0	1	0	2	3
AMY1C ENSG00000187733	0	0	0	0	0	0	0	1	0	0
AMY2A ENSG00000243480	0	0	0	0	0	0	0	0	0	0
AMY2B ENSG00000240038	2	0	3	1	3	0	5	2	1	0
AMZ1 ENSG00000174945	0	0	0	0	1	0	0	0	0	0
AMZ2 ENSG00000196704	1	0	1	0	0	3	0	0	0	1
ANAPC1 ENSG00000153107	0	7	10	0	1	12	5	4	3	0
ANAPC10 ENSG00000164162	0	0	1	0	0	0	1	0	1	0
ANAPC11 ENSG00000141552	127	112	379	53	43	0	27	5	69	29
ANAPC13 ENSG00000129055	0	9	18	1	0	0	0	0	0	0
ANAPC15 ENSG00000110200	24	15	26	39	0	12	19	108	5	7
ANAPC16 ENSG00000166295	61	54	40	126	8	59	23	11	1	53
ANAPC2 ENSG00000176248	1	6	16	37	5	2	2	1	12	19
ANAPC4 ENSG00000053900	0	0	5	2	0	16	1	5	2	2
ANAPC5 ENSG00000089053	41	1	54	74	23	52	32	46	10	52
ANAPC7 ENSG00000196510	0	48	3	3	5	62	1	1	2	0
ANG ENSG00000214274	1	0	0	42	58	41	33	0	1	8
ANGEL1 ENSG00000013523	0	2	1	0	0	5	0	0	1	0
ANGEL2 ENSG00000174606	3	0	7	1	1	3	3	1	0	0
ANGPT1 ENSG00000154188	2	1	0	3	1	1	2	21	5	0
ANGPT2 ENSG00000091879	24	0	0	0	5	4	0	0	1	1
ANGPT4 ENSG00000101280	0	0	0	0	0	0	0	0	0	0
ANGPTL1 ENSG00000116194	2	3	1	0	0	1	0	1	9	0
ANGPTL2 ENSG00000136859	116	7	1	3	4	8	2	0	0	50
ANGPTL3 ENSG00000132855	1	2	0	0	0	1	0	1	0	2
ANGPTL4 ENSG00000167772	3	42	12	9	14	0	4	0	2	0
ANGPTL5 ENSG00000187151	0	0	0	0	0	0	0	0	0	0
ANGPTL6 ENSG00000130812	0	0	0	0	0	0	0	0	0	0
ANGPTL7 ENSG00000171819	8	2	3	0	0	0	0	0	0	3
ANGPTL8 ENSG00000130173	0	0	0	0	0	0	0	0	0	0
ANHX ENSG00000227059	0	0	0	0	0	0	0	0	0	0
ANK1 ENSG00000029534	0	0	0	0	0	0	1	5	0	0
ANK2 ENSG00000145362	8	0	0	0	0	2	1	3	0	1
ANK3 ENSG00000151150	1	0	13	0	6	1	92	1	0	5
ANKAR ENSG00000151687	1	0	3	1	0	0	0	0	0	0
ANKDD1A ENSG00000166839	1	1	3	0	0	0	1	2	6	0
ANKDD1B ENSG00000189045	0	0	5	1	1	0	4	1	0	0
ANKEF1 ENSG00000132623	0	0	4	0	0	1	0	0	0	0
ANKFN1 ENSG00000153930	0	0	0	0	1	0	0	0	0	0
ANKFY1 ENSG00000185722	0	2	11	12	1	3	14	6	0	14
ANKH ENSG00000154122	2	11	97	7	33	95	11	0	18	104
ANKHD1 ENSG00000131503	1	0	7	0	1	6	0	0	0	2
ANKHD1-EIF4EBP3 ENSG00000254996	0	1	0	0	0	0	0	0	0	0
ANKIB1 ENSG00000001629	1	2	6	0	0	2	12	12	2	12
ANKK1 ENSG00000170209	0	0	0	0	0	0	0	0	0	0
ANKLE1 ENSG00000160117	1	0	0	0	0	0	0	0	0	0
ANKLE2 ENSG00000176915	0	1	24	2	14	1	25	6	12	25
ANKMY1 ENSG00000144504	14	1	9	10	11	18	9	1	0	0
ANKMY2 ENSG00000106524	0	0	0	6	0	0	8	1	0	0
ANKRA2 ENSG00000164331	0	0	24	0	1	0	0	10	0	7
ANKRD1 ENSG00000148677	0	0	0	0	0	0	0	0	0	0
ANKRD10 ENSG00000088448	0	0	60	9	45	7	70	0	0	6
ANKRD11 ENSG00000167522	39	9	29	0	16	49	43	7	1	9
ANKRD12 ENSG00000101745	2	0	12	1	1	4	1	11	23	0
ANKRD13A ENSG00000076513	0	1	0	11	0	0	5	17	13	0
ANKRD13B ENSG00000198720	0	2	1	0	0	0	0	43	14	2
ANKRD13C ENSG00000118454	0	0	3	0	2	0	0	1	0	2
ANKRD13D ENSG00000172932	0	27	15	52	8	7	54	43	13	68
ANKRD16 ENSG00000134461	0	22	14	1	1	7	0	1	10	1
ANKRD17 ENSG00000132466	8	0	39	0	15	4	2	0	1	8
ANKRD18A ENSG00000180071	0	0	0	0	0	0	0	0	0	0
ANKRD18B ENSG00000230453	0	0	0	0	0	0	0	0	0	0
ANKRD2 ENSG00000165887	0	0	0	0	0	0	0	0	0	0
ANKRD20A1 ENSG00000260691	0	1	0	0	0	0	0	1	0	0
ANKRD20A2 ENSG00000183148	0	2	0	0	0	0	0	0	2	1
ANKRD20A3 ENSG00000276203	1	3	0	1	0	0	0	0	0	0
ANKRD20A4 ENSG00000172014	1	0	0	0	0	1	1	0	0	0
ANKRD22 ENSG00000152766	0	0	0	0	0	0	0	0	0	1
ANKRD23 ENSG00000163126	2	2	1	1	0	2	0	1	3	1
ANKRD24 ENSG00000089847	0	0	1	0	1	0	0	0	0	0
ANKRD26 ENSG00000107890	2	0	0	16	1	1	0	4	0	23
ANKRD27 ENSG00000105186	0	0	11	0	0	0	6	0	1	1
ANKRD28 ENSG00000206560	0	0	5	0	0	0	1	3	5	9
ANKRD29 ENSG00000154065	1	14	1	1	0	0	1	2	4	0
ANKRD30A ENSG00000148513	0	0	0	0	0	0	0	0	0	0
ANKRD30B ENSG00000180777	0	1	0	0	0	0	0	0	1	0
ANKRD30BL ENSG00000163046	0	0	0	0	0	0	0	0	0	0
ANKRD31 ENSG00000145700	0	0	2	0	1	0	1	0	1	0
ANKRD33 ENSG00000167612	2	0	0	0	0	0	0	1	1	1
ANKRD33B ENSG00000164236	0	0	0	0	0	2	0	0	2	0
ANKRD34A ENSG00000272031	0	1	2	5	0	0	0	2	1	0
ANKRD34B ENSG00000189127	0	0	3	0	0	3	1	0	7	0
ANKRD34C ENSG00000235711	1	0	0	0	0	1	0	0	0	0
ANKRD35 ENSG00000198483	20	3	0	1	3	0	4	5	0	7
ANKRD36 ENSG00000135976	0	2	0	5	0	0	0	0	2	3
ANKRD36B ENSG00000196912	0	0	0	0	0	0	0	0	5	0
ANKRD36C ENSG00000174501	12	1	0	0	0	0	0	5	0	2
ANKRD37 ENSG00000186352	0	0	55	0	30	7	2	0	0	4
ANKRD39 ENSG00000213337	21	0	10	26	0	6	2	3	2	3
ANKRD40 ENSG00000154945	0	23	14	2	0	0	21	1	1	0
ANKRD42 ENSG00000137494	1	0	3	0	1	0	4	3	0	1
ANKRD44 ENSG00000065413	0	0	0	0	0	0	0	0	0	0
ANKRD45 ENSG00000183831	0	0	0	0	0	0	0	0	0	0
ANKRD46 ENSG00000186106	0	1	3	1	2	3	0	2	3	3
ANKRD49 ENSG00000168876	0	0	1	1	0	0	0	2	0	0
ANKRD50 ENSG00000151458	17	0	3	1	1	2	16	0	9	1
ANKRD52 ENSG00000139645	3	18	0	0	42	16	15	12	14	9
ANKRD53 ENSG00000144031	0	0	0	0	0	0	0	0	0	0
ANKRD54 ENSG00000100124	0	6	34	13	1	5	8	100	11	5
ANKRD55 ENSG00000164512	0	0	0	0	0	0	0	0	0	0
ANKRD6 ENSG00000135299	0	0	0	0	7	0	2	0	3	0
ANKRD61 ENSG00000157999	0	0	0	0	0	0	0	0	0	0
ANKRD62 ENSG00000181626	0	0	0	0	0	0	1	0	0	0
ANKRD65 ENSG00000235098	2	23	0	2	5	46	50	0	5	0
ANKRD66 ENSG00000230062	0	0	0	0	0	0	0	0	0	0
ANKRD7 ENSG00000106013	1	0	0	0	0	0	0	0	0	0
ANKRD9 ENSG00000156381	26	2	27	36	18	24	30	0	10	5
ANKS1A ENSG00000064999	2	4	0	0	0	4	0	1	0	0
ANKS1B ENSG00000185046	1	40	0	1	0	0	0	5	2	1
ANKS3 ENSG00000168096	5	0	14	24	2	15	0	1	5	17
ANKS4B ENSG00000175311	0	0	0	0	0	0	0	0	0	0
ANKS6 ENSG00000165138	0	0	5	0	3	0	0	0	0	0
ANKUB1 ENSG00000206199	0	0	0	0	0	0	0	0	0	0
ANKZF1 ENSG00000163516	0	13	73	112	24	11	0	0	1	31
ANLN ENSG00000011426	0	0	0	0	0	0	0	0	0	0
ANO1 ENSG00000131620	5	2	27	0	9	0	29	1	9	0
ANO10 ENSG00000160746	9	0	2	21	1	13	10	0	0	8
ANO2 ENSG00000047617	0	0	0	0	0	0	0	0	0	0
ANO3 ENSG00000134343	0	0	0	0	0	0	0	0	0	0
ANO4 ENSG00000151572	0	0	0	0	0	0	0	5	1	0
ANO5 ENSG00000171714	6	0	2	2	1	1	0	3	0	0
ANO6 ENSG00000177119	2	0	2	0	0	1	4	16	1	4
ANO7 ENSG00000146205	3	50	200	40	190	1	0	1	0	0
ANO8 ENSG00000074855	0	1	0	0	0	4	1	0	2	1
ANO9 ENSG00000185101	0	0	4	25	8	0	31	0	0	1
ANOS1 ENSG00000011201	0	0	4	1	0	0	0	0	0	0
ANP32A ENSG00000140350	1	17	61	3	46	51	26	8	30	41
ANP32B ENSG00000136938	24	2	33	22	3	49	16	10	0	4
ANP32D ENSG00000139223	0	0	0	0	0	0	0	0	0	0
ANP32E ENSG00000143401	5	1	3	2	4	0	0	0	0	0
ANPEP ENSG00000166825	0	1	81	2	768	1	0	0	0	183
ANTXR1 ENSG00000169604	43	3	20	6	14	6	5	23	48	2
ANTXR2 ENSG00000163297	33	0	89	0	38	109	0	15	0	0
ANTXRL ENSG00000274209	0	0	0	0	0	0	0	0	0	0
ANXA1 ENSG00000135046	1	0	60	4	103	0	99	170	63	0
ANXA10 ENSG00000109511	0	0	0	0	0	0	0	0	0	0
ANXA11 ENSG00000122359	13	189	99	19	133	200	114	0	0	60
ANXA13 ENSG00000104537	0	0	1	0	0	0	0	0	0	0
ANXA2 ENSG00000182718	28	379	9	0	173	416	152	5	1	2
ANXA2R ENSG00000177721	0	0	0	0	0	0	0	0	0	0
ANXA3 ENSG00000138772	0	1	56	0	0	0	4	0	2	4
ANXA4 ENSG00000196975	8	0	4	8	0	1	6	16	1	2
ANXA5 ENSG00000164111	21	2	136	5	18	6	16	100	0	34
ANXA6 ENSG00000197043	505	125	0	44	18	2	41	0	2	36
ANXA7 ENSG00000138279	1	0	47	0	68	18	33	0	1	17
ANXA8 ENSG00000265190	0	0	0	0	0	0	41	0	1	0
ANXA8L1 ENSG00000264230	0	0	1	5	0	1	46	0	0	0
ANXA9 ENSG00000143412	0	0	0	0	0	0	1	0	0	0
AOAH ENSG00000136250	9	0	0	0	9	0	0	8	5	0
AOC1 ENSG00000002726	0	1	0	1	20	2	0	0	0	0
AOC2 ENSG00000131480	0	0	0	0	0	0	0	0	0	0
AOC3 ENSG00000131471	171	82	0	1	1	0	1	18	0	14
AOX1 ENSG00000138356	8	4	2	0	5	1	0	3	1	8
AP000275.65 ENSG00000265590	0	0	0	0	0	0	0	0	0	0
AP000295.9 ENSG00000249624	0	0	0	0	0	0	0	0	0	0
AP000304.12 ENSG00000249209	0	0	0	0	0	0	0	0	0	0
AP000349.2 ENSG00000280178	0	0	0	0	0	0	0	0	0	0
AP000350.10 ENSG00000251357	0	0	0	0	0	0	0	0	0	0
AP000687.1 ENSG00000280170	0	0	0	0	0	0	0	0	0	0
AP000721.4 ENSG00000256100	0	0	0	0	0	0	0	0	0	0
AP000769.1 ENSG00000279576	223	0	411	1	137	0	0	23	8	322
AP000866.1 ENSG00000279342	0	1	0	0	0	0	0	0	0	0
AP001888.1 ENSG00000281781	0	0	0	0	0	0	0	0	0	0
AP002962.1 ENSG00000279906	0	0	0	0	0	0	0	0	0	0
AP006285.2 ENSG00000278919	0	0	0	0	0	0	0	0	0	0
AP1AR ENSG00000138660	1	0	16	0	0	1	3	1	3	6
AP1B1 ENSG00000100280	35	58	213	1	249	0	40	0	74	6
AP1G1 ENSG00000166747	0	0	22	2	8	2	12	0	7	4
AP1G2 ENSG00000213983	0	57	57	37	10	0	62	8	8	20
AP1M1 ENSG00000072958	145	0	0	64	2	0	1	143	2	0
AP1M2 ENSG00000129354	0	32	151	55	44	6	38	0	2	94
AP1S1 ENSG00000106367	20	16	170	82	47	0	11	3	19	16
AP1S2 ENSG00000182287	23	0	1	1	0	2	1	0	18	2
AP1S3 ENSG00000152056	1	0	5	0	0	0	0	1	0	0
AP2A1 ENSG00000196961	38	11	35	33	15	2	14	36	58	23
AP2A2 ENSG00000183020	51	15	64	56	34	12	0	41	7	76
AP2B1 ENSG00000006125	12	32	10	44	42	17	31	56	3	20
AP2M1 ENSG00000161203	173	124	116	210	42	0	67	111	0	151
AP2S1 ENSG00000042753	152	65	59	293	75	31	20	6	23	59
AP3B1 ENSG00000132842	2	0	18	0	0	0	3	0	12	1
AP3B2 ENSG00000103723	0	0	0	0	0	1	1	0	0	2
AP3D1 ENSG00000065000	1	0	98	5	62	12	48	2	15	21
AP3M1 ENSG00000185009	8	7	38	1	0	0	0	6	0	7
AP3M2 ENSG00000070718	5	8	0	0	0	16	0	22	0	2
AP3S1 ENSG00000177879	2	2	36	4	0	0	21	2	0	4
AP3S2 ENSG00000157823	68	40	23	24	7	0	0	1	0	9
AP4B1 ENSG00000134262	0	17	3	1	0	18	7	1	1	0
AP4E1 ENSG00000081014	0	7	0	1	0	0	1	2	2	0
AP4M1 ENSG00000221838	4	3	8	25	0	9	2	6	0	12
AP4S1 ENSG00000100478	1	0	1	1	1	0	0	0	1	0
AP5B1 ENSG00000254470	3	6	0	0	0	0	2	2	1	0
AP5M1 ENSG00000053770	9	1	1	0	4	0	28	1	0	1
AP5S1 ENSG00000125843	0	0	5	4	1	11	37	3	3	0
AP5Z1 ENSG00000242802	0	1	79	13	1	5	17	16	21	0
APAF1 ENSG00000120868	0	0	1	0	0	0	3	1	0	4
APBA1 ENSG00000107282	1	0	0	1	0	0	0	0	0	0
APBA2 ENSG00000034053	0	0	0	0	0	10	0	2	0	1
APBA3 ENSG00000011132	6	0	0	49	9	1	0	23	2	5
APBB1 ENSG00000166313	67	98	30	68	0	4	0	95	0	3
APBB1IP ENSG00000077420	0	0	1	0	0	0	0	4	1	1
APBB2 ENSG00000163697	26	1	0	0	1	6	0	0	1	0
APBB3 ENSG00000113108	0	32	76	1	1	9	4	2	15	2
APC ENSG00000134982	0	0	7	0	0	0	0	1	0	7
APC2 ENSG00000115266	0	0	1	1	0	0	0	0	1	0
APCDD1 ENSG00000154856	31	0	146	0	4	0	9	39	2	23
APCDD1L ENSG00000198768	2	3	0	0	0	0	0	0	0	0
APCS ENSG00000132703	0	0	0	0	0	0	0	0	0	0
APEH ENSG00000164062	9	66	15	31	5	42	1	2	29	6
APELA ENSG00000248329	0	1	0	1	2	0	0	0	0	0
APEX1 ENSG00000100823	19	8	69	2	9	15	7	24	3	62
APEX2 ENSG00000169188	0	2	1	24	4	0	31	0	0	8
APH1A ENSG00000117362	80	0	87	6	20	2	83	25	13	47
APH1B ENSG00000138613	1	0	24	3	2	8	5	1	0	12
API5 ENSG00000166181	3	1	38	0	1	1	2	21	7	0
APIP ENSG00000149089	2	0	4	0	2	1	0	0	0	11
APITD1 ENSG00000175279	1	0	0	2	0	6	17	0	0	1
APITD1-CORT ENSG00000251503	0	0	0	0	0	0	0	0	0	0
APLF ENSG00000169621	1	0	0	0	0	1	1	0	0	0
APLN ENSG00000171388	0	1	2	0	15	0	0	5	0	0
APLNR ENSG00000134817	1	9	0	0	2	0	0	2	0	0
APLP1 ENSG00000105290	0	3	0	1	0	1	0	0	1	0
APLP2 ENSG00000084234	47	0	394	3	747	94	161	1	0	201
APMAP ENSG00000101474	16	0	108	5	43	9	39	48	3	19
APOA1 ENSG00000118137	0	0	0	0	0	0	0	0	0	0
APOA2 ENSG00000158874	0	0	0	0	0	0	0	0	0	0
APOB ENSG00000084674	0	0	0	0	0	0	0	0	0	0
APOBEC1 ENSG00000111701	0	0	0	0	0	0	0	0	0	0
APOBEC2 ENSG00000124701	0	0	0	0	0	0	0	0	0	0
APOBEC3A ENSG00000128383	0	0	0	0	0	0	5	0	0	0
APOBEC3B ENSG00000179750	0	0	0	0	0	0	0	0	0	0
APOBEC3C ENSG00000244509	0	38	33	0	16	33	17	14	1	12
APOBEC3D ENSG00000243811	0	4	0	19	1	1	7	0	0	0
APOBEC3F ENSG00000128394	0	0	4	2	3	7	0	0	64	2
APOBEC3G ENSG00000239713	6	0	0	0	5	1	13	6	37	0
APOBEC3H ENSG00000100298	0	0	0	0	0	0	0	0	0	0
APOBEC4 ENSG00000173627	0	0	0	0	0	0	0	0	0	0
APOBR ENSG00000184730	2	0	0	14	0	0	0	0	1	3
APOC1 ENSG00000130208	11	11	0	1	1	1	0	8	1	1
APOC2 ENSG00000234906	0	0	0	0	0	0	0	0	0	0
APOC3 ENSG00000110245	0	0	0	0	0	0	0	0	0	0
APOC4 ENSG00000267467	0	0	0	0	0	0	0	0	0	0
APOD ENSG00000189058	0	212	11	0	41	77	1	233	73	20
APOE ENSG00000130203	34	0	0	0	0	0	0	54	10	10
APOF ENSG00000175336	25	1	1	1	4	0	0	0	0	6
APOH ENSG00000091583	0	0	0	0	0	0	0	0	0	0
APOL1 ENSG00000100342	37	6	1	0	19	1	33	36	12	0
APOL2 ENSG00000128335	9	49	7	12	0	25	4	8	0	1
APOL3 ENSG00000128284	0	59	0	0	0	1	0	5	1	6
APOL4 ENSG00000100336	0	0	1	4	2	36	16	0	0	40
APOL6 ENSG00000221963	1	9	1	1	1	32	0	3	6	9
APOLD1 ENSG00000178878	0	22	0	0	2	0	3	0	3	2
APOM ENSG00000204444	0	3	0	1	2	0	0	1	0	1
APOO ENSG00000184831	2	1	0	0	1	1	0	0	0	1
APOOL ENSG00000155008	4	2	19	5	9	3	1	4	5	8
APP ENSG00000142192	49	117	209	26	169	1	187	0	182	230
APPBP2 ENSG00000062725	0	4	30	0	0	2	4	15	1	4
APPL1 ENSG00000157500	0	0	25	0	1	2	0	17	36	2
APPL2 ENSG00000136044	9	7	63	25	47	17	14	0	13	26
APRT ENSG00000198931	103	122	40	226	110	44	1	48	114	36
APTX ENSG00000137074	1	5	4	1	6	9	8	1	1	0
AQP1 ENSG00000240583	432	38	0	3	0	1	2	162	163	0
AQP10 ENSG00000143595	0	0	0	0	0	0	0	0	0	0
AQP11 ENSG00000178301	0	0	2	0	0	0	0	0	4	0
AQP12A ENSG00000184945	0	0	0	0	0	0	0	0	0	0
AQP12B ENSG00000185176	0	0	0	0	0	0	0	0	0	0
AQP2 ENSG00000167580	0	0	0	0	0	0	0	0	0	0
AQP3 ENSG00000165272	0	69	125	1	150	2	324	1	0	21
AQP4 ENSG00000171885	0	0	5	0	0	0	0	0	0	0
AQP5 ENSG00000161798	1	0	0	0	0	3	0	0	0	0
AQP6 ENSG00000086159	0	0	0	0	0	0	0	0	0	0
AQP7 ENSG00000165269	0	0	1	0	0	0	1	0	0	0
AQP8 ENSG00000103375	0	0	0	0	0	0	0	0	0	0
AQP9 ENSG00000103569	0	0	0	0	0	0	0	0	0	0
AQR ENSG00000021776	0	0	12	8	3	17	7	1	1	1
AR ENSG00000169083	23	56	95	5	72	14	2	34	4	17
ARAF ENSG00000078061	0	39	3	111	0	2	4	47	0	4
ARAP1 ENSG00000186635	57	25	7	14	3	8	64	40	33	1
ARAP2 ENSG00000047365	0	0	6	0	0	0	0	0	3	1
ARAP3 ENSG00000120318	0	23	0	0	2	3	0	17	0	0
ARC ENSG00000198576	0	1	0	9	0	5	0	0	0	0
ARCN1 ENSG00000095139	0	0	54	0	1	1	9	43	1	0
AREG ENSG00000109321	0	0	0	0	0	0	8	0	0	0
AREL1 ENSG00000119682	0	56	22	2	33	1	7	0	0	6
ARF1 ENSG00000143761	6	0	194	39	49	1	83	15	11	40
ARF3 ENSG00000134287	1	36	79	69	39	49	40	0	21	3
ARF4 ENSG00000168374	0	0	79	0	1	2	113	14	28	42
ARF5 ENSG00000004059	25	2	17	3	10	17	2	0	1	2
ARF6 ENSG00000165527	0	0	86	0	7	1	25	0	4	83
ARFGAP1 ENSG00000101199	15	22	54	36	0	0	4	14	37	8
ARFGAP2 ENSG00000149182	24	60	106	74	21	14	34	33	67	12
ARFGAP3 ENSG00000242247	0	2	79	6	8	1	15	2	1	0
ARFGEF1 ENSG00000066777	6	0	119	1	0	0	8	1	1	12
ARFGEF2 ENSG00000124198	1	0	11	4	0	2	0	3	2	0
ARFGEF3 ENSG00000112379	0	1	147	0	28	1	127	1	0	25
ARFIP1 ENSG00000164144	2	0	33	0	1	0	4	1	0	12
ARFIP2 ENSG00000132254	3	48	43	160	40	24	45	1	9	64
ARFRP1 ENSG00000101246	72	46	33	75	7	1	0	31	13	5
ARG1 ENSG00000118520	0	0	0	0	0	0	0	0	0	0
ARG2 ENSG00000081181	5	0	162	45	68	45	129	7	5	1
ARGFX ENSG00000186103	0	0	0	0	0	0	0	0	0	0
ARGLU1 ENSG00000134884	0	0	97	6	7	1	8	16	45	61
ARHGAP1 ENSG00000175220	46	209	111	3	0	32	8	40	25	0
ARHGAP10 ENSG00000071205	38	1	1	0	13	13	0	0	1	1
ARHGAP11A ENSG00000198826	0	0	1	0	1	0	0	0	0	0
ARHGAP11B ENSG00000187951	1	0	0	0	3	0	0	4	5	0
ARHGAP12 ENSG00000165322	0	0	37	2	0	0	2	0	0	52
ARHGAP15 ENSG00000075884	0	2	1	0	0	0	1	1	0	1
ARHGAP17 ENSG00000140750	1	1	16	0	0	19	6	6	0	2
ARHGAP18 ENSG00000146376	3	1	19	0	1	0	0	4	0	20
ARHGAP19 ENSG00000213390	3	0	0	0	0	3	5	0	0	0
ARHGAP20 ENSG00000137727	29	3	1	2	4	1	1	0	13	1
ARHGAP21 ENSG00000107863	29	0	12	2	0	0	3	0	4	0
ARHGAP22 ENSG00000128805	3	5	0	1	1	0	17	8	25	0
ARHGAP23 ENSG00000275832	1	2	0	2	0	4	46	11	10	0
ARHGAP24 ENSG00000138639	2	2	0	0	1	0	0	5	0	1
ARHGAP25 ENSG00000163219	0	2	0	0	0	1	1	0	4	0
ARHGAP26 ENSG00000145819	0	0	1	5	0	0	3	0	4	31
ARHGAP27 ENSG00000159314	20	7	23	24	13	4	61	1	0	39
ARHGAP28 ENSG00000088756	0	1	6	0	0	0	0	0	0	0
ARHGAP29 ENSG00000137962	0	14	44	9	2	0	0	1	4	4
ARHGAP30 ENSG00000186517	1	8	0	0	0	0	2	6	4	0
ARHGAP31 ENSG00000031081	0	20	1	0	3	0	0	0	1	0
ARHGAP32 ENSG00000134909	0	0	36	1	0	0	26	0	13	10
ARHGAP33 ENSG00000004777	7	1	11	1	0	1	28	4	3	5
ARHGAP35 ENSG00000160007	4	58	55	0	2	0	14	14	11	5
ARHGAP36 ENSG00000147256	0	0	0	0	0	0	0	0	0	0
ARHGAP39 ENSG00000147799	10	2	24	20	0	0	12	0	2	0
ARHGAP4 ENSG00000089820	4	10	0	0	0	0	0	115	50	0
ARHGAP40 ENSG00000124143	0	0	0	0	1	0	3	0	0	1
ARHGAP42 ENSG00000165895	1	1	0	0	0	0	0	0	0	0
ARHGAP44 ENSG00000006740	1	0	5	0	5	0	10	0	0	0
ARHGAP45 ENSG00000180448	7	1	0	2	0	0	0	0	8	3
ARHGAP5 ENSG00000100852	6	1	20	0	0	3	5	1	37	25
ARHGAP6 ENSG00000047648	0	0	36	2	7	0	0	0	2	5
ARHGAP8 ENSG00000241484	0	2	16	1	4	0	3	0	0	0
ARHGAP9 ENSG00000123329	31	0	0	0	1	3	1	11	5	0
ARHGDIA ENSG00000141522	140	147	364	469	103	1	59	14	91	118
ARHGDIB ENSG00000111348	0	1	5	0	0	13	5	5	24	45
ARHGDIG ENSG00000242173	0	0	0	0	0	0	0	0	0	0
ARHGEF1 ENSG00000076928	6	3	18	24	13	51	31	30	62	18
ARHGEF10 ENSG00000104728	8	5	1	5	8	2	0	0	1	0
ARHGEF10L ENSG00000074964	72	5	0	1	0	7	15	14	0	16
ARHGEF11 ENSG00000132694	0	1	20	0	2	30	1	31	2	4
ARHGEF12 ENSG00000196914	2	1	44	0	2	0	37	2	3	7
ARHGEF15 ENSG00000198844	0	0	0	0	0	0	0	1	7	0
ARHGEF16 ENSG00000130762	0	0	87	16	16	0	1	1	0	1
ARHGEF17 ENSG00000110237	13	2	5	4	3	2	8	43	2	1
ARHGEF18 ENSG00000104880	0	0	0	0	0	0	0	0	0	0
ARHGEF19 ENSG00000142632	2	8	0	1	16	0	10	7	0	2
ARHGEF2 ENSG00000116584	53	58	0	38	0	71	28	13	18	8
ARHGEF25 ENSG00000240771	105	1	8	0	0	0	2	34	1	0
ARHGEF26 ENSG00000114790	0	0	27	0	1	0	3	1	2	90
ARHGEF28 ENSG00000214944	0	0	5	1	0	0	3	0	0	0
ARHGEF3 ENSG00000163947	0	0	25	3	4	5	3	0	0	4
ARHGEF33 ENSG00000214694	0	0	0	0	0	0	0	0	0	0
ARHGEF35 ENSG00000213214	0	1	0	0	9	0	4	5	0	1
ARHGEF37 ENSG00000183111	0	3	27	8	72	73	6	0	0	34
ARHGEF38 ENSG00000236699	0	0	1	0	0	0	0	0	0	0
ARHGEF39 ENSG00000137135	2	0	1	0	0	1	0	3	0	3
ARHGEF4 ENSG00000136002	73	11	0	4	1	2	0	2	0	6
ARHGEF40 ENSG00000165801	5	16	7	2	2	32	2	94	4	0
ARHGEF5 ENSG00000050327	1	2	17	0	10	15	3	0	0	1
ARHGEF6 ENSG00000129675	2	2	0	0	0	1	0	8	3	3
ARHGEF7 ENSG00000102606	0	32	88	0	3	17	10	20	0	24
ARHGEF9 ENSG00000131089	19	0	3	0	17	2	0	0	9	0
ARID1A ENSG00000117713	0	0	40	0	12	10	1	0	3	33
ARID1B ENSG00000049618	4	40	8	28	5	7	15	6	1	0
ARID2 ENSG00000189079	1	0	17	1	0	1	11	2	4	1
ARID3A ENSG00000116017	24	0	3	31	1	3	0	1	1	7
ARID3B ENSG00000179361	0	0	1	0	0	0	5	3	1	0
ARID4A ENSG00000032219	0	0	8	3	1	2	5	0	4	4
ARID4B ENSG00000054267	0	0	23	0	4	4	0	3	2	2
ARID5A ENSG00000196843	225	92	0	1	4	0	5	81	104	0
ARID5B ENSG00000150347	0	1	11	0	0	0	1	0	38	3
ARIH1 ENSG00000166233	0	1	16	5	28	0	21	62	2	17
ARIH2 ENSG00000177479	3	28	21	3	11	18	16	6	1	19
ARIH2OS ENSG00000221883	2	0	1	6	1	1	2	1	0	0
ARL1 ENSG00000120805	0	1	5	0	24	44	10	0	0	2
ARL10 ENSG00000175414	3	3	0	0	0	0	0	0	0	0
ARL11 ENSG00000152213	0	0	0	1	0	0	0	0	0	1
ARL13B ENSG00000169379	1	0	1	0	0	1	0	1	0	1
ARL14 ENSG00000179674	1	1	0	0	0	0	4	0	1	0
ARL14EP ENSG00000152219	2	0	3	1	0	1	11	1	0	0
ARL15 ENSG00000185305	0	0	0	0	4	0	0	0	4	0
ARL16 ENSG00000214087	4	147	27	32	0	7	4	1	5	22
ARL17A ENSG00000185829	0	1	0	0	3	1	0	0	2	3
ARL17B ENSG00000228696	0	1	0	0	0	2	0	0	0	0
ARL2 ENSG00000213465	74	103	94	3	1	3	3	43	34	1
ARL2BP ENSG00000102931	0	2	7	0	1	15	2	0	1	0
ARL3 ENSG00000138175	1	11	0	7	14	107	0	0	7	3
ARL4A ENSG00000122644	2	1	3	0	0	0	0	0	0	15
ARL4C ENSG00000188042	0	11	4	0	11	0	15	5	3	13
ARL4D ENSG00000175906	1	0	1	1	0	38	26	0	3	10
ARL5A ENSG00000162980	1	0	59	1	3	0	0	13	0	2
ARL5B ENSG00000165997	0	1	3	2	0	0	0	1	0	0
ARL5C ENSG00000141748	0	0	0	0	0	0	0	0	0	0
ARL6 ENSG00000113966	4	1	0	2	0	0	0	2	1	1
ARL6IP1 ENSG00000170540	2	3	62	4	1	0	13	13	3	3
ARL6IP4 ENSG00000182196	70	0	0	61	10	2	23	53	20	29
ARL6IP5 ENSG00000144746	21	4	124	17	21	4	10	34	25	10
ARL6IP6 ENSG00000177917	0	0	12	0	1	0	7	5	0	3
ARL8A ENSG00000143862	0	0	107	0	23	4	18	0	17	0
ARL8B ENSG00000134108	1	0	87	2	16	4	5	20	1	1
ARL9 ENSG00000196503	0	0	0	0	0	0	0	0	0	0
ARMC1 ENSG00000104442	4	0	8	1	0	0	10	1	1	6
ARMC10 ENSG00000170632	3	1	15	0	0	0	43	0	0	2
ARMC12 ENSG00000157343	0	2	1	0	0	0	0	0	0	0
ARMC2 ENSG00000118690	0	0	0	0	0	0	0	0	0	0
ARMC3 ENSG00000165309	0	0	0	0	0	0	0	0	0	0
ARMC4 ENSG00000169126	1	0	0	0	0	0	0	0	1	0
ARMC5 ENSG00000140691	0	33	16	1	9	1	11	0	1	3
ARMC6 ENSG00000105676	9	20	1	7	24	0	36	12	0	9
ARMC7 ENSG00000125449	15	2	22	2	5	3	9	5	6	8
ARMC8 ENSG00000114098	13	2	16	0	0	1	10	2	3	3
ARMC9 ENSG00000135931	1	1	1	19	3	2	0	0	6	6
ARMCX1 ENSG00000126947	3	1	1	0	2	0	2	1	0	4
ARMCX2 ENSG00000184867	1	0	13	0	1	0	0	7	2	0
ARMCX3 ENSG00000102401	1	0	25	2	9	0	15	4	14	9
ARMCX4 ENSG00000196440	0	0	4	0	2	4	4	0	0	0
ARMCX5 ENSG00000125962	0	0	2	0	0	0	1	0	0	0
ARMCX6 ENSG00000198960	2	3	0	12	7	11	0	1	1	5
ARMS2 ENSG00000254636	0	0	0	0	0	0	0	0	0	0
ARMT1 ENSG00000146476	0	2	20	0	11	0	2	4	0	8
ARNT ENSG00000143437	1	22	39	1	3	11	15	20	3	14
ARNT2 ENSG00000172379	0	1	5	0	0	0	0	0	0	0
ARNTL ENSG00000133794	0	0	0	0	0	0	0	0	0	0
ARNTL2 ENSG00000029153	0	0	0	0	0	0	0	0	0	0
ARPC1A ENSG00000241685	0	0	54	0	3	1	34	33	5	4
ARPC1B ENSG00000130429	31	64	2	16	2	1	38	38	47	24
ARPC2 ENSG00000163466	56	2	16	2	3	3	18	0	28	5
ARPC3 ENSG00000111229	0	2	314	8	78	2	210	232	89	42
ARPC4 ENSG00000241553	102	60	87	63	4	0	31	0	26	35
ARPC5 ENSG00000162704	6	0	25	0	27	4	23	101	0	0
ARPC5L ENSG00000136950	4	19	44	5	21	5	33	3	22	1
ARPIN ENSG00000242498	0	31	14	2	1	10	4	0	0	7
ARPP19 ENSG00000128989	0	2	30	3	12	3	28	28	3	14
ARPP21 ENSG00000172995	1	0	4	1	0	0	0	0	0	0
ARRB1 ENSG00000137486	3	17	8	54	1	35	0	3	112	0
ARRB2 ENSG00000141480	2	3	16	1	0	0	13	31	28	11
ARRDC1 ENSG00000197070	2	0	34	80	22	0	59	0	64	24
ARRDC2 ENSG00000105643	1	0	12	0	12	0	17	10	24	2
ARRDC3 ENSG00000113369	3	1	1	0	2	1	18	10	24	2
ARRDC4 ENSG00000140450	2	2	7	13	3	1	11	15	0	7
ARRDC5 ENSG00000205784	0	0	0	0	0	0	0	0	0	0
ARSA ENSG00000100299	38	43	81	54	59	5	5	56	3	52
ARSB ENSG00000113273	0	0	0	0	0	0	0	9	3	0
ARSD ENSG00000006756	0	57	20	21	41	57	12	0	1	4
ARSE ENSG00000157399	0	0	0	0	0	0	0	0	0	0
ARSF ENSG00000062096	0	0	0	0	0	0	0	0	0	0
ARSG ENSG00000141337	0	0	1	0	0	0	0	0	0	0
ARSI ENSG00000183876	10	0	1	5	0	0	1	0	0	0
ARSJ ENSG00000180801	1	0	1	3	0	0	1	0	0	4
ARSK ENSG00000164291	0	0	4	1	0	0	0	0	0	7
ART3 ENSG00000156219	0	0	0	0	0	0	0	0	0	0
ART4 ENSG00000111339	0	0	0	0	0	0	0	0	0	0
ART5 ENSG00000167311	0	1	0	0	0	0	0	0	0	0
ARTN ENSG00000117407	25	1	3	0	3	0	0	3	0	1
ARV1 ENSG00000173409	0	4	8	0	1	2	4	0	0	3
ARVCF ENSG00000099889	1	0	21	25	6	1	7	0	2	3
ARX ENSG00000004848	1	0	3	0	0	0	0	0	0	0
AS3MT ENSG00000214435	0	0	0	0	0	0	0	0	0	0
ASAH1 ENSG00000104763	41	0	139	2	80	70	73	2	4	140
ASAH2 ENSG00000188611	0	0	0	0	0	0	0	0	0	0
ASAH2B ENSG00000204147	0	0	0	0	0	0	1	0	0	0
ASAP1 ENSG00000153317	2	0	5	0	0	2	0	1	8	4
ASAP2 ENSG00000151693	0	0	2	0	1	0	3	7	0	5
ASAP3 ENSG00000088280	6	11	27	8	11	10	2	28	1	5
ASB1 ENSG00000065802	21	3	8	2	11	6	3	5	0	4
ASB10 ENSG00000146926	8	0	1	0	0	0	0	0	1	0
ASB11 ENSG00000165192	0	0	0	0	0	0	0	0	0	0
ASB12 ENSG00000198881	0	0	0	1	1	0	1	0	0	0
ASB13 ENSG00000196372	0	0	43	1	4	6	1	0	26	0
ASB14 ENSG00000239388	0	0	0	0	0	0	0	0	0	0
ASB15 ENSG00000146809	0	0	0	0	0	0	0	0	0	0
ASB16 ENSG00000161664	0	0	0	0	0	0	0	0	0	0
ASB17 ENSG00000154007	15	0	0	1	0	0	0	0	0	6
ASB18 ENSG00000182177	0	0	0	0	0	0	0	0	0	0
ASB2 ENSG00000100628	173	16	3	5	1	0	1	0	1	1
ASB3 ENSG00000115239	4	3	1	1	19	2	6	8	0	0
ASB4 ENSG00000005981	0	0	0	0	0	0	0	0	0	0
ASB5 ENSG00000164122	1	0	0	0	0	0	0	0	0	0
ASB6 ENSG00000148331	1	19	14	40	12	0	2	12	2	0
ASB7 ENSG00000183475	0	0	1	1	0	0	0	1	0	2
ASB8 ENSG00000177981	7	0	14	19	4	10	7	3	24	10
ASB9 ENSG00000102048	0	0	0	0	0	0	0	0	0	25
ASCC1 ENSG00000138303	19	0	5	0	0	3	2	1	1	1
ASCC2 ENSG00000100325	57	35	14	68	15	0	8	32	7	5
ASCC3 ENSG00000112249	1	0	55	0	2	1	3	1	0	1
ASCL1 ENSG00000139352	0	0	9	0	0	0	0	0	0	0
ASCL2 ENSG00000183734	19	2	13	12	17	0	2	0	2	11
ASCL3 ENSG00000176009	0	0	0	1	4	3	0	0	0	1
ASCL4 ENSG00000187855	0	0	0	0	0	0	0	0	0	0
ASCL5 ENSG00000232237	0	0	0	0	0	0	0	0	0	0
ASF1A ENSG00000111875	0	0	17	0	6	1	0	1	2	5
ASF1B ENSG00000105011	7	0	0	0	0	1	4	2	2	0
ASGR1 ENSG00000141505	4	1	2	0	1	1	6	0	2	0
ASGR2 ENSG00000161944	0	0	0	0	0	0	0	0	2	0
ASH1L ENSG00000116539	15	4	36	5	92	62	42	29	0	19
ASH2L ENSG00000129691	10	3	1	0	5	3	6	0	1	0
ASIC1 ENSG00000110881	1	7	0	0	0	4	2	0	0	1
ASIC2 ENSG00000108684	0	0	0	0	0	0	0	0	0	0
ASIC3 ENSG00000213199	0	0	0	0	0	0	0	0	1	1
ASIC4 ENSG00000072182	0	0	0	0	0	0	0	0	0	0
ASIC5 ENSG00000256394	0	0	0	0	0	0	0	0	0	0
ASIP ENSG00000101440	0	0	0	0	0	0	0	0	0	0
ASL ENSG00000126522	39	1	22	15	0	0	7	16	10	1
ASMT ENSG00000196433	0	0	0	0	0	0	0	0	0	0
ASMTL ENSG00000169093	59	0	9	176	17	28	19	0	27	50
ASNA1 ENSG00000198356	69	28	60	76	24	9	1	11	31	38
ASNS ENSG00000070669	10	32	13	0	0	45	3	2	1	0
ASNSD1 ENSG00000138381	2	0	27	0	0	2	5	4	0	8
ASPA ENSG00000108381	1	0	0	0	0	0	0	1	1	0
ASPDH ENSG00000204653	0	0	0	0	0	0	0	0	0	0
ASPG ENSG00000166183	0	0	0	0	0	0	0	0	0	0
ASPH ENSG00000198363	39	1	13	0	3	0	24	0	0	1
ASPHD1 ENSG00000174939	0	2	9	3	0	3	0	0	0	0
ASPHD2 ENSG00000128203	0	0	0	0	0	0	0	0	0	1
ASPM ENSG00000066279	0	0	0	0	0	0	0	0	0	0
ASPN ENSG00000106819	3	1	4	0	1	2	0	9	0	0
ASPRV1 ENSG00000244617	1	0	3	0	0	0	0	3	0	0
ASPSCR1 ENSG00000169696	3	1	1	147	1	0	2	22	4	1
ASRGL1 ENSG00000162174	0	1	6	15	0	11	50	1	0	0
ASS1 ENSG00000130707	58	67	0	2	0	1	174	12	2	18
ASTE1 ENSG00000034533	0	0	0	0	0	1	0	0	0	0
ASTN1 ENSG00000152092	0	0	0	0	0	0	0	0	0	0
ASTN2 ENSG00000148219	1	51	19	34	71	31	0	2	0	4
ASUN ENSG00000064102	2	0	29	0	0	0	0	0	0	5
ASXL1 ENSG00000171456	2	19	0	0	0	85	9	0	0	8
ASXL2 ENSG00000143970	0	1	2	0	0	0	3	8	0	3
ASXL3 ENSG00000141431	0	0	0	0	0	0	0	0	0	0
ASZ1 ENSG00000154438	0	0	0	0	0	0	0	0	0	0
ATAD1 ENSG00000138138	9	3	14	0	6	0	2	0	2	3
ATAD2 ENSG00000156802	0	0	16	0	4	0	0	0	0	1
ATAD2B ENSG00000119778	0	0	11	1	0	0	1	4	3	18
ATAD3A ENSG00000197785	0	13	1	0	2	2	1	4	5	29
ATAD3B ENSG00000160072	0	1	88	38	0	0	15	63	2	12
ATAD3C ENSG00000215915	4	4	1	1	0	0	1	0	1	0
ATAD5 ENSG00000176208	0	0	0	0	0	0	0	0	11	0
ATAT1 ENSG00000137343	2	0	22	1	0	5	0	0	0	1
ATCAY ENSG00000167654	7	0	0	0	0	2	0	0	3	0
ATE1 ENSG00000107669	40	7	9	1	0	1	8	1	1	0
ATF1 ENSG00000123268	2	0	5	2	3	0	4	0	5	1
ATF2 ENSG00000115966	5	0	15	2	6	2	4	15	0	0
ATF3 ENSG00000162772	0	4	1	0	1	280	220	0	461	1
ATF4 ENSG00000128272	21	113	217	3	129	338	112	90	3	145
ATF5 ENSG00000169136	0	1	51	17	0	0	3	1	14	15
ATF6 ENSG00000118217	3	19	16	1	4	6	15	12	0	7
ATF6B ENSG00000213676	0	6	12	11	3	0	14	0	3	18
ATF7 ENSG00000170653	2	4	5	1	0	0	2	1	1	0
ATF7IP ENSG00000171681	7	4	8	1	13	4	11	8	4	6
ATF7IP2 ENSG00000166669	1	1	0	0	0	2	1	0	0	49
ATG10 ENSG00000152348	102	5	58	33	3	1	1	4	32	53
ATG101 ENSG00000123395	1	44	8	60	15	41	7	14	8	0
ATG12 ENSG00000145782	11	0	26	1	2	25	6	20	1	4
ATG13 ENSG00000175224	17	16	15	12	25	4	1	3	5	12
ATG14 ENSG00000126775	1	0	3	0	7	19	2	0	0	0
ATG16L1 ENSG00000085978	1	10	73	1	2	1	2	1	5	11
ATG16L2 ENSG00000168010	1	6	0	0	5	0	0	12	0	4
ATG2A ENSG00000110046	23	1	5	27	24	1	23	35	3	16
ATG2B ENSG00000066739	4	0	35	0	2	1	0	1	0	5
ATG3 ENSG00000144848	0	0	12	1	0	3	1	0	4	7
ATG4A ENSG00000101844	0	3	0	1	0	8	1	0	0	0
ATG4B ENSG00000168397	6	105	52	21	66	15	55	31	2	97
ATG4C ENSG00000125703	5	0	0	0	0	0	1	1	0	0
ATG4D ENSG00000130734	39	4	11	77	0	5	12	28	3	0
ATG5 ENSG00000057663	0	0	21	0	1	0	10	1	0	20
ATG7 ENSG00000197548	1	7	1	8	2	13	0	0	14	0
ATG9A ENSG00000198925	100	39	39	28	28	3	0	70	4	6
ATG9B ENSG00000181652	0	0	0	0	0	0	0	0	0	0
ATHL1 ENSG00000142102	7	44	23	62	1	7	19	11	2	18
ATIC ENSG00000138363	1	3	1	2	0	25	0	5	1	2
ATL1 ENSG00000198513	0	0	45	1	0	0	0	1	3	0
ATL2 ENSG00000119787	10	0	38	0	1	1	7	0	9	1
ATL3 ENSG00000184743	9	1	37	1	1	10	9	29	22	1
ATM ENSG00000149311	7	0	8	0	1	14	12	3	27	11
ATMIN ENSG00000166454	1	0	15	2	10	6	0	2	20	16
ATN1 ENSG00000111676	33	16	51	4	18	1	87	17	63	47
ATOH1 ENSG00000172238	0	0	0	0	0	0	0	0	0	0
ATOH7 ENSG00000179774	0	0	0	0	0	0	0	0	0	0
ATOH8 ENSG00000168874	47	0	0	31	0	14	27	0	4	85
ATOX1 ENSG00000177556	69	96	74	77	20	20	0	38	30	28
ATP10A ENSG00000206190	0	5	0	0	8	5	0	2	6	12
ATP10B ENSG00000118322	0	0	0	0	0	0	0	0	0	0
ATP10D ENSG00000145246	1	0	0	0	0	1	3	2	0	0
ATP11A ENSG00000068650	0	0	39	0	0	0	3	1	4	2
ATP11B ENSG00000058063	0	0	12	0	0	0	4	3	0	14
ATP11C ENSG00000101974	0	3	3	0	0	0	0	3	1	0
ATP12A ENSG00000075673	0	0	0	0	0	0	1	0	0	0
ATP13A1 ENSG00000105726	43	23	27	81	1	0	21	1	9	2
ATP13A2 ENSG00000159363	7	0	6	23	46	0	6	2	0	3
ATP13A3 ENSG00000133657	0	0	8	1	0	4	20	0	1	6
ATP13A4 ENSG00000127249	0	0	0	0	0	0	0	0	0	0
ATP13A5 ENSG00000187527	0	0	0	0	0	0	0	0	0	0
ATP1A1 ENSG00000163399	3	2	639	105	395	0	305	90	88	282
ATP1A2 ENSG00000018625	40	0	2	0	1	1	0	0	1	2
ATP1A3 ENSG00000105409	0	0	2	1	0	0	0	0	0	0
ATP1A4 ENSG00000132681	0	0	4	1	0	0	4	2	0	0
ATP1B1 ENSG00000143153	0	0	0	0	0	0	48	0	2	70
ATP1B2 ENSG00000129244	0	0	0	0	0	0	0	0	0	2
ATP1B3 ENSG00000069849	0	7	26	1	2	16	20	0	5	4
ATP1B4 ENSG00000101892	0	0	0	0	0	0	0	0	0	0
ATP23 ENSG00000166896	0	0	10	0	0	0	1	0	0	0
ATP2A1 ENSG00000196296	33	0	0	0	0	1	0	0	0	0
ATP2A2 ENSG00000174437	32	1	60	4	8	20	40	33	25	17
ATP2A3 ENSG00000074370	16	111	0	32	0	2	19	0	16	3
ATP2B1 ENSG00000070961	0	1	68	0	0	0	33	4	0	7
ATP2B2 ENSG00000157087	0	0	0	0	0	0	0	0	0	0
ATP2B3 ENSG00000067842	0	0	0	0	0	0	0	0	0	0
ATP2B4 ENSG00000058668	184	1	0	1	10	0	0	1	0	0
ATP2C1 ENSG00000017260	0	1	90	2	22	1	13	36	0	58
ATP2C2 ENSG00000064270	0	4	191	60	10	7	6	0	1	16
ATP4A ENSG00000105675	0	0	0	0	0	0	0	0	0	0
ATP4B ENSG00000186009	0	0	0	0	0	0	0	0	0	0
ATP5J2-PTCD1 ENSG00000248919	0	0	0	0	0	0	0	0	0	0
ATP5SL ENSG00000105341	1	62	27	23	2	3	2	47	0	0
ATP6AP1 ENSG00000071553	135	145	301	329	124	55	1	2	74	178
ATP6AP1L ENSG00000205464	2	1	1	1	0	1	1	2	0	1
ATP6AP2 ENSG00000182220	50	2	40	25	0	3	44	63	1	55
ATP6V0A1 ENSG00000033627	46	24	47	33	0	7	17	38	0	171
ATP6V0A2 ENSG00000185344	0	4	16	2	7	15	0	0	1	0
ATP6V0A4 ENSG00000105929	0	0	0	0	0	0	0	1	3	0
ATP6V0B ENSG00000117410	0	94	47	481	352	77	56	11	15	138
ATP6V0C ENSG00000185883	0	0	0	0	0	0	0	0	0	0
ATP6V0D1 ENSG00000159720	133	82	83	97	100	25	16	0	29	25
ATP6V0D2 ENSG00000147614	0	0	0	0	0	0	0	0	0	0
ATP6V0E1 ENSG00000113732	1	84	31	0	34	201	0	2	0	71
ATP6V0E2 ENSG00000171130	85	5	99	47	60	5	3	1	2	44
ATP6V1A ENSG00000114573	1	0	23	0	21	2	0	14	3	4
ATP6V1B1 ENSG00000116039	0	0	0	0	0	0	0	0	0	0
ATP6V1B2 ENSG00000147416	3	26	59	1	11	2	17	26	4	50
ATP6V1C1 ENSG00000155097	1	0	9	3	2	5	0	2	1	11
ATP6V1C2 ENSG00000143882	4	1	3	3	9	5	0	4	26	4
ATP6V1D ENSG00000100554	4	0	1	3	0	55	0	1	0	80
ATP6V1E1 ENSG00000131100	1	92	60	1	20	134	32	2	65	20
ATP6V1E2 ENSG00000250565	0	3	4	0	0	0	0	4	2	23
ATP6V1F ENSG00000128524	0	27	41	34	7	24	139	35	11	62
ATP6V1G1 ENSG00000136888	2	1	127	11	11	1	80	35	0	33
ATP6V1G2 ENSG00000213760	0	0	1	0	0	0	0	0	0	0
ATP6V1G3 ENSG00000151418	0	0	0	0	0	0	0	0	0	0
ATP6V1H ENSG00000047249	33	1	80	0	15	8	79	6	0	21
ATP7A ENSG00000165240	2	0	6	0	3	0	10	0	0	3
ATP7B ENSG00000123191	0	0	0	0	0	0	0	0	0	0
ATP8A1 ENSG00000124406	0	0	19	0	2	0	0	1	0	5
ATP8A2 ENSG00000132932	0	0	0	0	0	0	0	0	0	0
ATP8B1 ENSG00000081923	1	0	40	0	0	0	53	2	2	9
ATP8B2 ENSG00000143515	24	13	21	4	7	0	0	68	0	14
ATP8B3 ENSG00000130270	0	0	0	0	0	0	0	0	0	0
ATP8B4 ENSG00000104043	0	0	17	1	3	0	1	0	1	0
ATP9A ENSG00000054793	0	8	54	7	24	0	49	11	0	5
ATP9B ENSG00000166377	1	0	47	1	0	0	0	35	3	4
ATPIF1 ENSG00000130770	59	3	151	42	58	46	38	7	2	28
ATR ENSG00000175054	0	0	1	0	0	0	0	0	0	0
ATRAID ENSG00000138085	27	20	3	0	5	107	0	2	0	0
ATRIP ENSG00000164053	0	0	0	0	0	0	0	0	0	0
ATRIP ENSG00000282827	0	0	0	0	0	0	0	0	0	0
ATRN ENSG00000088812	4	0	9	47	9	0	1	1	1	5
ATRNL1 ENSG00000107518	0	0	0	0	0	0	0	2	0	5
ATRX ENSG00000085224	0	22	35	4	3	13	25	1	2	26
ATXN1 ENSG00000124788	0	0	10	0	7	1	5	27	17	0
ATXN10 ENSG00000130638	4	0	47	0	66	3	16	1	0	5
ATXN1L ENSG00000224470	0	0	3	10	2	0	2	0	0	6
ATXN2 ENSG00000204842	11	0	4	0	14	26	17	3	16	8
ATXN2L ENSG00000168488	29	110	95	0	10	0	26	0	7	27
ATXN3 ENSG00000066427	13	5	56	1	3	1	8	2	0	9
ATXN3L ENSG00000123594	0	0	0	0	0	0	0	0	0	0
ATXN7 ENSG00000163635	0	1	35	4	1	0	3	0	22	0
ATXN7L1 ENSG00000146776	0	3	5	0	0	0	0	4	0	1
ATXN7L2 ENSG00000162650	2	1	3	0	1	0	0	7	4	1
ATXN7L3 ENSG00000087152	3	3	20	30	0	1	3	11	5	10
ATXN7L3B ENSG00000253719	1	38	68	9	13	3	24	24	1	18
AUH ENSG00000148090	0	0	26	0	1	1	0	5	0	1
AUNIP ENSG00000127423	0	0	3	1	0	0	0	0	0	0
AUP1 ENSG00000115307	8	30	60	265	31	0	179	46	0	72
AURKA ENSG00000087586	0	0	0	0	1	5	0	2	0	0
AURKAIP1 ENSG00000175756	128	139	108	104	22	7	25	41	10	3
AURKB ENSG00000178999	0	0	0	0	0	0	0	0	0	0
AURKC ENSG00000105146	0	0	0	4	0	0	0	0	0	1
AUTS2 ENSG00000158321	0	0	9	1	4	0	38	3	24	4
AVEN ENSG00000169857	0	0	0	1	0	0	0	5	3	0
AVIL ENSG00000135407	1	0	0	0	1	1	2	0	0	0
AVL9 ENSG00000105778	2	2	25	0	3	5	0	0	0	4
AVP ENSG00000101200	0	0	0	0	0	0	0	0	0	0
AVPI1 ENSG00000119986	2	43	50	0	0	86	16	2	0	2
AVPR1A ENSG00000166148	0	0	0	0	0	0	1	0	0	0
AVPR1B ENSG00000198049	0	0	0	0	0	0	0	0	0	0
AVPR2 ENSG00000126895	0	0	0	0	0	0	0	0	0	0
AXDND1 ENSG00000162779	0	0	0	0	0	0	0	0	0	0
AXIN1 ENSG00000103126	11	0	0	2	0	41	13	0	24	5
AXIN2 ENSG00000168646	0	0	15	0	0	8	34	5	8	0
AXL ENSG00000167601	156	218	4	0	16	43	13	0	14	0
AZGP1 ENSG00000160862	3	391	991	1789	3440	5	27	2	229	792
AZI2 ENSG00000163512	1	1	24	0	0	2	9	22	0	5
AZIN1 ENSG00000155096	1	1	29	4	17	0	117	3	0	23
AZIN2 ENSG00000142920	1	0	1	3	0	1	0	0	0	0
AZU1 ENSG00000172232	0	0	0	0	0	0	0	0	0	0
B2M ENSG00000166710	0	0	300	1	1402	27	328	145	93	136
B3GALNT1 ENSG00000169255	1	0	4	0	0	0	0	0	1	0
B3GALNT2 ENSG00000162885	0	1	2	2	1	0	0	0	1	1
B3GALT1 ENSG00000172318	0	0	0	0	0	0	0	0	0	0
B3GALT2 ENSG00000162630	16	1	0	0	1	0	1	0	0	1
B3GALT4 ENSG00000235863	39	9	78	44	3	6	15	5	0	1
B3GALT5 ENSG00000183778	0	0	0	0	0	0	2	0	0	0
B3GALT6 ENSG00000176022	11	5	8	36	4	3	18	1	1	1
B3GAT1 ENSG00000109956	4	1	17	23	5	0	0	4	0	0
B3GAT2 ENSG00000112309	0	1	0	3	7	0	4	0	10	0
B3GAT3 ENSG00000149541	17	30	52	53	5	13	0	10	2	15
B3GLCT ENSG00000187676	0	0	0	1	1	2	3	0	0	0
B3GNT2 ENSG00000170340	0	0	6	0	0	0	0	0	1	3
B3GNT3 ENSG00000179913	0	0	0	0	0	0	2	0	0	0
B3GNT4 ENSG00000176383	3	0	0	0	0	0	0	0	0	0
B3GNT5 ENSG00000176597	0	0	4	0	0	0	28	0	1	0
B3GNT6 ENSG00000198488	0	0	0	0	0	0	0	0	0	0
B3GNT7 ENSG00000156966	4	2	0	2	0	0	6	0	0	0
B3GNT8 ENSG00000177191	5	2	0	20	4	0	5	0	5	0
B3GNT9 ENSG00000237172	4	0	4	4	1	20	1	0	11	7
B3GNTL1 ENSG00000175711	1	0	0	0	7	0	0	0	2	1
B4GALNT1 ENSG00000135454	28	4	1	0	0	18	1	2	2	1
B4GALNT2 ENSG00000167080	0	0	0	0	0	0	0	0	0	0
B4GALNT3 ENSG00000139044	0	0	0	0	11	1	7	0	0	3
B4GALNT4 ENSG00000182272	8	2	7	1	4	1	3	0	2	0
B4GALT1 ENSG00000086062	2	1	32	37	33	1	83	0	19	18
B4GALT2 ENSG00000117411	143	11	35	47	5	20	10	62	34	11
B4GALT3 ENSG00000158850	0	51	56	26	24	17	6	0	0	2
B4GALT4 ENSG00000121578	0	1	16	1	0	0	23	1	0	2
B4GALT5 ENSG00000158470	5	1	13	13	3	2	36	6	1	0
B4GALT6 ENSG00000118276	14	0	0	0	2	0	1	0	10	0
B4GALT7 ENSG00000027847	10	25	7	14	10	14	7	3	0	45
B4GAT1 ENSG00000174684	45	35	2	8	1	49	0	38	1	0
B9D1 ENSG00000108641	4	17	2	1	0	11	0	5	2	0
B9D2 ENSG00000123810	11	15	1	0	0	0	0	46	5	13
BAALC ENSG00000164929	0	0	0	0	1	0	0	0	0	0
BAAT ENSG00000136881	0	0	0	0	0	0	0	0	0	0
BABAM1 ENSG00000105393	41	11	16	36	0	8	4	9	14	0
BACE1 ENSG00000186318	59	11	2	4	20	12	2	0	0	1
BACE2 ENSG00000182240	0	64	63	16	20	3	53	0	2	93
BACH1 ENSG00000156273	8	0	10	5	3	0	13	0	0	24
BACH2 ENSG00000112182	2	0	0	0	0	0	0	0	0	3
BAD ENSG00000002330	89	97	70	107	26	52	23	8	0	21
BAG1 ENSG00000107262	2	299	100	7	72	60	277	3	1	41
BAG2 ENSG00000112208	56	0	6	0	3	0	0	6	9	0
BAG3 ENSG00000151929	34	37	20	6	2	2	40	1	1	3
BAG4 ENSG00000156735	1	0	14	0	2	0	1	0	0	1
BAG5 ENSG00000166170	1	0	6	0	0	0	7	0	0	33
BAG6 ENSG00000204463	24	142	40	49	39	4	114	52	68	7
BAHCC1 ENSG00000266074	0	0	10	7	1	0	1	9	0	6
BAHD1 ENSG00000140320	4	2	20	0	39	7	5	8	21	5
BAIAP2 ENSG00000175866	3	2	52	169	42	8	42	35	20	135
BAIAP2L1 ENSG00000006453	1	0	120	94	75	0	57	0	3	42
BAIAP2L2 ENSG00000128298	1	0	11	9	0	2	1	0	0	0
BAIAP3 ENSG00000007516	0	0	31	43	12	1	19	16	0	5
BAK1 ENSG00000030110	0	29	0	21	0	3	10	0	26	4
BAMBI ENSG00000095739	1	1	9	0	0	2	7	0	0	0
BANF1 ENSG00000175334	17	2	28	7	7	2	12	1	8	15
BANF2 ENSG00000125888	0	0	0	0	0	0	0	0	0	0
BANK1 ENSG00000153064	0	0	20	0	4	0	37	0	0	1
BANP ENSG00000172530	2	8	0	0	4	24	9	2	7	6
BAP1 ENSG00000163930	1	37	37	54	1	6	9	44	25	25
BARD1 ENSG00000138376	4	0	33	0	2	0	1	17	1	1
BARHL2 ENSG00000143032	0	0	0	0	0	0	0	0	0	1
BARX1 ENSG00000131668	0	0	0	0	0	0	0	0	0	0
BARX2 ENSG00000043039	0	0	12	1	1	0	10	0	2	9
BASP1 ENSG00000176788	1	0	159	0	39	4	6	9	1	249
BATF ENSG00000156127	0	0	0	1	0	0	4	0	7	0
BATF2 ENSG00000168062	3	0	0	0	0	0	0	0	0	4
BATF3 ENSG00000123685	0	4	0	0	0	0	0	0	0	0
BAX ENSG00000087088	5	3	9	47	7	9	1	5	2	3
BAZ1A ENSG00000198604	0	0	8	2	0	0	4	0	3	13
BAZ1B ENSG00000009954	1	14	0	0	10	38	8	5	7	14
BAZ2A ENSG00000076108	2	8	64	2	0	0	31	1	11	42
BAZ2B ENSG00000123636	9	0	37	22	5	0	15	15	3	4
BBC3 ENSG00000105327	1	2	1	1	0	0	8	1	1	0
BBIP1 ENSG00000214413	31	0	33	1	1	0	3	0	5	1
BBOF1 ENSG00000119636	0	0	10	0	0	0	1	2	1	0
BBOX1 ENSG00000129151	0	0	0	0	0	0	1	8	1	0
BBS1 ENSG00000174483	0	0	0	0	0	0	1	0	0	0
BBS10 ENSG00000179941	0	0	3	1	1	0	2	7	0	1
BBS12 ENSG00000181004	1	0	0	0	0	0	0	1	0	0
BBS2 ENSG00000125124	5	3	12	0	36	1	0	21	0	6
BBS4 ENSG00000140463	2	2	7	13	4	12	0	0	0	11
BBS5 ENSG00000163093	8	0	2	2	0	9	4	2	0	4
BBS7 ENSG00000138686	0	0	0	0	0	0	0	0	0	0
BBS9 ENSG00000122507	2	0	2	3	0	0	8	0	0	0
BBX ENSG00000114439	28	2	25	0	4	2	8	2	5	16
BCAM ENSG00000187244	0	1	270	103	123	0	25	1	14	31
BCAN ENSG00000132692	0	0	0	0	0	0	0	0	0	0
BCAP29 ENSG00000075790	0	0	18	3	20	22	1	0	6	38
BCAP31 ENSG00000185825	128	522	132	482	166	3	70	0	55	120
BCAR1 ENSG00000050820	81	6	20	49	23	7	20	45	6	36
BCAR3 ENSG00000137936	2	0	0	0	7	2	7	26	2	34
BCAS1 ENSG00000064787	0	0	41	7	40	0	14	0	1	15
BCAS2 ENSG00000116752	0	1	93	0	54	1	5	5	1	1
BCAS3 ENSG00000141376	10	2	23	35	3	3	0	0	66	6
BCAS4 ENSG00000124243	35	44	20	3	3	0	4	0	4	3
BCAT1 ENSG00000060982	0	1	1	2	0	0	2	0	0	9
BCAT2 ENSG00000105552	37	56	117	45	35	0	39	0	11	12
BCCIP ENSG00000107949	0	0	19	20	4	9	5	2	4	12
BCDIN3D ENSG00000186666	2	1	0	2	0	2	2	0	1	1
BCHE ENSG00000114200	31	0	0	0	0	0	1	0	0	0
BCKDHA ENSG00000248098	2	14	1	1	1	0	0	0	0	0
BCKDHB ENSG00000083123	0	1	17	0	0	0	2	0	0	4
BCKDK ENSG00000103507	24	5	8	38	2	10	2	45	20	14
BCL10 ENSG00000142867	0	0	32	0	0	10	18	0	4	0
BCL11A ENSG00000119866	0	0	11	2	9	0	14	1	12	0
BCL11B ENSG00000127152	0	0	0	0	0	0	0	0	2	0
BCL2 ENSG00000171791	3	2	29	5	0	1	19	13	0	19
BCL2A1 ENSG00000140379	0	0	0	0	1	2	0	1	1	0
BCL2L1 ENSG00000171552	0	86	83	137	22	5	8	23	16	29
BCL2L10 ENSG00000137875	0	0	0	0	0	0	0	0	0	0
BCL2L11 ENSG00000153094	0	0	65	1	0	0	0	0	0	1
BCL2L12 ENSG00000126453	8	3	0	1	5	4	7	3	1	0
BCL2L13 ENSG00000099968	5	4	73	1	4	14	21	17	0	1
BCL2L14 ENSG00000121380	0	0	0	0	0	0	5	0	0	0
BCL2L15 ENSG00000188761	0	0	0	0	2	0	4	0	0	0
BCL2L2 ENSG00000129473	1	3	44	1	12	0	6	0	0	4
BCL2L2-PABPN1 ENSG00000258643	0	0	0	0	0	0	0	0	0	0
BCL3 ENSG00000069399	0	0	0	6	8	56	248	5	7	97
BCL6 ENSG00000113916	3	0	0	0	0	2	0	4	9	2
BCL6B ENSG00000161940	0	0	1	0	0	0	0	0	0	0
BCL7A ENSG00000110987	2	0	7	2	0	8	11	7	0	1
BCL7B ENSG00000106635	0	0	2	0	0	50	82	0	0	0
BCL7C ENSG00000099385	160	72	40	23	24	2	26	5	19	0
BCL9 ENSG00000116128	0	0	13	7	3	3	1	0	2	0
BCL9L ENSG00000186174	38	0	28	0	60	40	12	0	26	25
BCLAF1 ENSG00000029363	2	1	30	0	0	23	8	5	10	10
BCO1 ENSG00000135697	0	0	0	0	0	0	0	0	0	0
BCO2 ENSG00000197580	0	0	0	0	0	0	0	0	0	0
BCOR ENSG00000183337	0	0	17	3	9	12	16	1	1	11
BCORL1 ENSG00000085185	12	20	0	0	22	5	0	7	5	30
BCR ENSG00000186716	18	35	17	39	6	49	3	0	0	4
BCS1L ENSG00000074582	78	43	1	0	2	46	1	0	19	15
BDH1 ENSG00000161267	1	0	12	18	46	13	7	0	0	9
BDH2 ENSG00000164039	8	4	0	0	0	3	12	0	0	5
BDKRB1 ENSG00000100739	0	0	0	0	0	0	0	0	0	0
BDKRB2 ENSG00000168398	15	0	77	0	0	4	29	0	0	8
BDNF ENSG00000176697	0	0	6	1	1	6	0	1	2	0
BDP1 ENSG00000145734	8	0	0	0	1	0	34	0	1	0
BEAN1 ENSG00000166546	0	0	0	0	0	0	0	0	0	0
BECN1 ENSG00000126581	3	0	60	0	3	0	9	37	0	3
BEGAIN ENSG00000183092	2	0	0	0	1	0	0	11	0	1
BEND2 ENSG00000177324	0	0	0	0	0	0	0	0	0	0
BEND3 ENSG00000178409	3	1	1	1	2	0	0	0	1	0
BEND4 ENSG00000188848	1	0	10	0	1	0	0	0	0	6
BEND5 ENSG00000162373	7	9	1	0	2	0	3	9	0	0
BEND6 ENSG00000151917	0	0	0	0	0	0	0	0	0	0
BEND7 ENSG00000165626	0	0	0	0	0	1	1	0	0	0
BEST1 ENSG00000167995	54	0	54	1	3	0	14	48	47	39
BEST2 ENSG00000039987	0	0	0	0	0	0	0	0	0	0
BEST3 ENSG00000127325	0	0	0	0	0	0	0	0	0	0
BEST4 ENSG00000142959	0	0	0	1	0	1	1	1	1	0
BET1 ENSG00000105829	1	1	29	3	6	4	5	2	2	5
BET1L ENSG00000177951	0	1	18	28	1	28	22	1	3	18
BEX1 ENSG00000133169	0	0	3	1	0	0	0	0	0	0
BEX2 ENSG00000133134	1	0	72	5	4	15	5	20	1	7
BEX3 ENSG00000166681	85	0	142	0	35	137	9	8	9	15
BEX4 ENSG00000102409	12	28	59	8	5	0	35	45	0	5
BEX5 ENSG00000184515	0	1	2	0	0	0	6	2	0	0
BFAR ENSG00000103429	1	22	25	4	3	21	68	23	3	30
BFSP1 ENSG00000125864	0	0	0	0	0	0	0	0	0	0
BFSP2 ENSG00000170819	0	0	0	0	0	0	0	0	0	0
BGLAP ENSG00000242252	0	0	0	0	0	0	0	0	0	1
BGN ENSG00000182492	980	163	0	75	1	1	1	125	286	22
BHLHA15 ENSG00000180535	0	0	0	0	0	0	0	0	0	0
BHLHB9 ENSG00000198908	0	0	0	0	0	0	0	0	2	0
BHLHE22 ENSG00000180828	0	0	0	0	0	0	0	0	0	0
BHLHE40 ENSG00000134107	2	0	7	0	24	1	52	0	69	5
BHLHE41 ENSG00000123095	2	0	0	0	5	0	92	6	0	5
BHMG1 ENSG00000237452	0	0	0	0	0	0	0	0	0	0
BHMT ENSG00000145692	0	0	0	0	0	0	0	0	0	0
BHMT2 ENSG00000132840	1	0	0	0	1	0	0	0	0	0
BICC1 ENSG00000122870	4	0	2	3	1	0	0	0	4	4
BICD1 ENSG00000151746	0	0	0	0	0	0	0	0	0	1
BICD2 ENSG00000185963	7	0	1	1	0	74	1	1	1	0
BICDL1 ENSG00000135127	0	0	3	4	0	1	5	0	0	1
BICDL2 ENSG00000162069	1	2	18	28	6	2	29	7	0	41
BID ENSG00000015475	0	2	0	1	0	34	28	1	0	0
BIK ENSG00000100290	0	44	299	63	56	4	24	1	0	16
BIN1 ENSG00000136717	248	66	41	0	15	3	1	18	26	13
BIN2 ENSG00000110934	0	0	0	0	0	0	0	0	0	0
BIN3 ENSG00000147439	0	35	26	48	8	3	37	0	2	6
BIRC2 ENSG00000110330	8	1	5	4	7	23	11	3	4	8
BIRC3 ENSG00000023445	0	0	0	1	0	7	0	1	2	1
BIRC5 ENSG00000089685	0	0	0	0	0	0	0	0	0	1
BIRC6 ENSG00000115760	8	0	27	1	1	1	5	8	10	1
BIRC7 ENSG00000101197	0	0	0	0	0	0	0	0	0	0
BIVM ENSG00000134897	2	1	1	0	1	0	3	3	2	1
BLCAP ENSG00000166619	144	106	91	0	44	79	62	4	3	0
BLK ENSG00000136573	0	0	0	0	0	0	0	0	0	0
BLM ENSG00000197299	1	0	1	1	0	1	1	0	0	0
BLMH ENSG00000108578	0	0	0	0	0	48	0	0	0	3
BLNK ENSG00000095585	0	0	0	2	0	0	0	2	1	0
BLOC1S1 ENSG00000135441	190	32	50	182	11	1	2	7	4	13
BLOC1S2 ENSG00000196072	0	0	6	0	1	0	0	0	3	0
BLOC1S3 ENSG00000189114	1	5	1	4	0	7	0	0	0	4
BLOC1S4 ENSG00000186222	3	0	32	1	0	24	3	0	4	8
BLOC1S5 ENSG00000188428	1	0	7	0	0	1	0	2	0	0
BLOC1S6 ENSG00000104164	5	0	35	0	15	1	25	0	3	40
BLVRA ENSG00000106605	3	2	0	1	0	50	0	0	1	0
BLVRB ENSG00000090013	7	218	117	54	30	7	68	5	18	41
BLZF1 ENSG00000117475	1	1	0	8	1	1	7	1	3	1
BMF ENSG00000104081	3	1	13	0	1	4	7	14	0	38
BMI1 ENSG00000168283	0	0	13	5	0	0	2	20	7	9
BMP1 ENSG00000168487	33	46	1	52	0	0	16	101	5	10
BMP10 ENSG00000163217	0	0	0	0	0	0	0	0	0	0
BMP2 ENSG00000125845	0	0	0	0	0	0	3	0	0	0
BMP2K ENSG00000138756	25	0	1	0	0	0	0	1	6	1
BMP3 ENSG00000152785	0	0	0	0	0	0	3	0	0	0
BMP4 ENSG00000125378	7	34	17	0	0	3	1	8	7	1
BMP5 ENSG00000112175	0	0	0	0	0	0	0	0	0	0
BMP6 ENSG00000153162	1	0	0	1	2	1	0	0	0	0
BMP7 ENSG00000101144	5	22	3	1	1	0	53	1	0	0
BMP8A ENSG00000183682	0	0	0	0	0	0	0	0	0	0
BMP8B ENSG00000116985	0	0	0	0	0	0	0	1	0	0
BMPER ENSG00000164619	0	0	0	0	0	0	0	0	0	0
BMPR1A ENSG00000107779	0	0	9	0	1	6	2	9	1	1
BMPR1B ENSG00000138696	0	0	25	21	124	1	15	0	0	2
BMPR2 ENSG00000204217	0	22	21	0	1	0	4	1	3	3
BMS1 ENSG00000165733	14	8	24	2	0	0	18	0	1	0
BMT2 ENSG00000164603	0	0	0	2	3	1	5	0	0	1
BMX ENSG00000102010	0	0	0	0	0	0	0	0	0	0
BNC1 ENSG00000169594	0	0	0	0	0	0	0	0	1	0
BNC2 ENSG00000173068	25	3	0	0	3	20	0	3	0	1
BNIP1 ENSG00000113734	10	3	6	0	0	0	18	0	0	3
BNIP2 ENSG00000140299	3	0	10	0	4	0	31	2	19	2
BNIP3 ENSG00000176171	0	12	184	0	0	0	1	1	0	6
BNIP3L ENSG00000104765	0	0	53	15	6	0	0	4	50	6
BNIPL ENSG00000163141	0	0	0	0	11	1	15	2	0	2
BOC ENSG00000144857	87	4	12	3	2	21	1	28	4	7
BOD1 ENSG00000145919	3	48	1	0	9	79	2	3	0	3
BOD1L1 ENSG00000038219	0	1	14	12	6	3	2	2	2	3
BOD1L2 ENSG00000228075	0	0	0	0	0	0	0	0	0	0
BOK ENSG00000176720	180	3	0	103	5	1	0	13	1	81
BOLA1 ENSG00000178096	2	0	1	2	14	31	0	0	1	7
BOLA2B ENSG00000169627	90	1	45	78	1	8	40	5	1	36
BOLA3 ENSG00000163170	0	0	14	0	0	9	2	0	2	0
BOLL ENSG00000152430	0	0	0	0	0	0	0	0	0	0
BOP1 ENSG00000261236	0	6	6	20	3	0	0	1	0	11
BORA ENSG00000136122	1	0	1	1	1	4	0	0	1	1
BORCS5 ENSG00000165714	5	0	8	0	0	0	3	0	0	0
BORCS6 ENSG00000196544	21	53	17	1	1	2	0	3	23	0
BORCS7 ENSG00000166275	5	10	80	27	6	1	1	5	6	14
BORCS8 ENSG00000254901	3	0	4	23	12	0	4	12	0	3
BORCS8-MEF2B ENSG00000064489	0	0	0	0	0	0	0	0	0	0
BPGM ENSG00000172331	0	0	1	0	0	0	1	0	0	0
BPHL ENSG00000137274	1	13	8	12	0	14	0	0	5	1
BPI ENSG00000101425	7	0	0	0	1	2	0	0	5	0
BPIFA1 ENSG00000198183	0	0	0	0	0	0	0	0	0	0
BPIFA2 ENSG00000131050	0	0	0	0	0	0	0	0	0	0
BPIFB1 ENSG00000125999	0	0	0	0	0	0	0	0	0	0
BPIFB2 ENSG00000078898	0	0	0	2	0	0	0	0	0	0
BPIFB4 ENSG00000186191	0	0	0	0	0	0	0	0	0	0
BPIFC ENSG00000184459	0	0	0	0	0	0	0	0	0	0
BPNT1 ENSG00000162813	0	0	5	1	1	1	0	5	0	3
BPTF ENSG00000171634	4	0	43	0	0	1	4	17	0	0
BRAF ENSG00000157764	0	0	11	1	0	0	3	0	0	0
BRAP ENSG00000089234	1	49	2	4	6	6	24	0	0	2
BRAT1 ENSG00000106009	4	0	41	129	0	24	64	36	2	11
BRCA1 ENSG00000012048	0	0	0	0	0	1	0	0	0	0
BRCA2 ENSG00000139618	3	0	0	1	2	0	0	1	1	0
BRCC3 ENSG00000185515	1	0	16	1	7	2	13	3	0	34
BRD1 ENSG00000100425	0	0	26	1	0	0	1	2	6	0
BRD2 ENSG00000204256	25	50	107	27	107	1	96	98	63	45
BRD3 ENSG00000169925	10	0	49	5	16	8	2	1	1	27
BRD4 ENSG00000141867	69	0	20	22	13	3	50	23	1	1
BRD7 ENSG00000166164	0	1	67	0	1	17	8	8	7	0
BRD8 ENSG00000112983	0	0	15	102	14	42	9	2	0	0
BRD9 ENSG00000028310	13	1	21	54	0	3	16	55	26	27
BRDT ENSG00000137948	0	0	0	0	0	0	0	0	0	0
BRE ENSG00000158019	3	18	81	0	3	6	4	4	6	0
BRF1 ENSG00000185024	29	5	54	48	5	4	9	5	5	13
BRF2 ENSG00000104221	0	0	11	114	10	17	1	2	3	0
BRI3 ENSG00000164713	260	95	136	162	124	3	57	47	42	92
BRI3BP ENSG00000184992	5	1	11	1	0	0	1	1	0	0
BRICD5 ENSG00000182685	4	0	3	19	0	0	0	3	0	9
BRINP1 ENSG00000078725	0	0	0	0	0	0	0	0	0	0
BRINP2 ENSG00000198797	0	0	0	0	0	0	0	0	0	0
BRINP3 ENSG00000162670	1	0	1	0	0	0	0	1	1	0
BRIP1 ENSG00000136492	1	0	0	0	0	0	0	0	0	0
BRIX1 ENSG00000113460	0	0	3	0	1	0	0	0	0	5
BRK1 ENSG00000254999	4	363	47	4	3	38	64	1	84	9
BRMS1 ENSG00000174744	0	1	27	68	10	3	8	0	47	12
BRMS1L ENSG00000100916	2	0	0	0	0	2	0	1	2	1
BROX ENSG00000162819	0	2	10	1	3	3	31	5	7	2
BRPF1 ENSG00000156983	7	1	0	1	1	2	4	1	2	1
BRPF3 ENSG00000096070	0	0	10	0	14	47	5	0	0	6
BRS3 ENSG00000102239	0	0	0	0	0	0	0	0	0	0
BRSK1 ENSG00000160469	29	0	2	0	0	0	3	13	3	0
BRSK2 ENSG00000174672	6	0	4	0	0	0	0	0	0	0
BRWD1 ENSG00000185658	0	0	8	0	0	0	7	24	4	3
BRWD3 ENSG00000165288	0	2	10	10	5	0	1	0	1	1
BSCL2 ENSG00000168000	0	0	3	0	1	0	0	0	5	0
BSDC1 ENSG00000160058	0	1	68	2	35	8	0	18	1	28
BSG ENSG00000172270	193	80	101	237	34	35	21	103	27	66
BSN ENSG00000164061	0	0	0	0	0	0	0	0	0	0
BSND ENSG00000162399	0	0	0	0	0	0	0	0	0	0
BSPH1 ENSG00000188334	0	0	0	0	0	0	0	0	0	0
BSPRY ENSG00000119411	0	0	5	2	3	18	4	0	1	2
BST1 ENSG00000109743	0	5	0	0	0	1	0	0	4	0
BST2 ENSG00000130303	249	80	5	17	0	0	1	141	39	10
BTAF1 ENSG00000095564	0	0	0	1	7	0	7	2	0	0
BTBD1 ENSG00000064726	31	2	33	1	2	1	12	2	2	12
BTBD10 ENSG00000148925	2	2	29	0	0	1	4	0	0	0
BTBD11 ENSG00000151136	0	0	0	0	0	4	2	0	0	0
BTBD16 ENSG00000138152	0	0	0	0	0	0	1	0	0	0
BTBD18 ENSG00000233436	0	0	0	0	0	0	0	0	0	0
BTBD19 ENSG00000222009	0	0	0	0	0	0	0	0	0	0
BTBD2 ENSG00000133243	71	0	82	86	23	25	27	66	0	19
BTBD3 ENSG00000132640	17	0	20	1	1	0	12	12	22	1
BTBD6 ENSG00000184887	39	23	78	5	7	19	14	3	0	3
BTBD7 ENSG00000011114	2	1	8	0	3	5	3	5	8	0
BTBD8 ENSG00000189195	0	0	0	0	0	0	0	2	0	0
BTBD9 ENSG00000183826	20	0	18	8	0	9	4	0	0	1
BTC ENSG00000174808	0	0	1	0	2	0	0	0	0	3
BTD ENSG00000169814	1	13	13	0	2	13	0	0	0	1
BTF3 ENSG00000145741	131	2	61	3	3	13	104	34	24	31
BTF3L4 ENSG00000134717	1	1	16	0	2	0	15	2	4	21
BTG1 ENSG00000133639	3	0	1	15	5	0	58	157	66	2
BTG2 ENSG00000159388	443	1	279	0	10	2	154	1	266	27
BTG3 ENSG00000154640	0	0	9	0	0	0	21	0	0	1
BTG4 ENSG00000137707	0	0	0	0	0	0	0	0	0	0
BTK ENSG00000010671	0	0	0	0	0	0	0	0	0	0
BTLA ENSG00000186265	0	0	0	0	0	0	0	0	0	0
BTN1A1 ENSG00000124557	0	0	0	0	0	0	0	0	0	0
BTN2A1 ENSG00000112763	0	3	0	0	7	1	15	28	0	1
BTN2A2 ENSG00000124508	2	5	4	2	0	5	1	0	1	0
BTN3A1 ENSG00000026950	0	2	1	0	0	7	2	2	2	4
BTN3A2 ENSG00000186470	0	1	1	1	1	5	0	6	1	0
BTN3A3 ENSG00000111801	0	0	0	1	0	2	0	0	0	2
BTNL2 ENSG00000204290	0	0	0	0	0	0	0	0	0	0
BTNL3 ENSG00000168903	0	0	0	0	0	0	0	0	0	0
BTNL8 ENSG00000113303	0	0	0	0	0	0	0	0	0	0
BTNL9 ENSG00000165810	0	0	0	3	0	0	0	0	0	0
BTRC ENSG00000166167	0	2	17	6	0	4	4	0	0	117
BUB1 ENSG00000169679	0	0	0	0	0	0	0	0	0	0
BUB1B ENSG00000156970	0	0	0	0	0	0	0	0	0	0
BUB3 ENSG00000154473	0	0	50	0	0	0	1	2	2	2
BUD13 ENSG00000137656	14	12	5	1	0	4	0	13	0	0
BUD31 ENSG00000106245	4	80	87	173	47	67	13	37	37	81
BVES ENSG00000112276	38	0	1	1	2	3	3	1	16	0
BYSL ENSG00000112578	0	5	4	0	5	2	7	0	1	0
BZW1 ENSG00000082153	8	0	143	1	12	4	140	1	2	20
BZW2 ENSG00000136261	5	0	2	1	0	2	15	3	0	1
C10orf10 ENSG00000165507	0	1	4	1	0	1	14	8	59	7
C10orf105 ENSG00000214688	1	0	0	0	0	0	0	1	0	0
C10orf107 ENSG00000183346	1	0	11	1	0	1	1	2	1	1
C10orf11 ENSG00000148655	0	6	1	0	1	4	0	31	0	2
C10orf128 ENSG00000204161	3	0	0	1	0	0	0	0	0	0
C10orf142 ENSG00000277288	0	0	0	0	0	0	0	0	0	0
C10orf2 ENSG00000107815	10	0	4	0	0	2	2	5	0	5
C10orf35 ENSG00000171224	1	1	1	5	0	0	2	1	4	0
C10orf53 ENSG00000178645	0	0	0	0	0	0	0	0	0	0
C10orf54 ENSG00000107738	153	20	0	1	1	0	33	32	27	62
C10orf55 ENSG00000222047	0	0	0	0	0	0	0	0	0	0
C10orf62 ENSG00000203942	0	0	0	0	0	0	0	0	0	0
C10orf67 ENSG00000179133	6	0	1	0	0	0	0	1	0	0
C10orf71 ENSG00000177354	0	0	0	0	0	0	0	0	0	0
C10orf76 ENSG00000120029	0	68	0	6	4	57	6	1	0	0
C10orf82 ENSG00000165863	0	0	0	0	0	0	0	0	0	0
C10orf88 ENSG00000119965	2	1	0	1	22	10	0	0	5	0
C10orf90 ENSG00000154493	0	0	0	0	0	0	0	0	0	0
C10orf95 ENSG00000120055	0	1	0	0	0	0	0	0	0	6
C10orf99 ENSG00000188373	0	0	0	0	0	0	1	0	0	0
C11orf1 ENSG00000137720	0	2	70	0	2	0	5	2	0	1
C11orf16 ENSG00000176029	0	0	0	0	0	0	0	0	0	0
C11orf21 ENSG00000110665	0	0	0	0	0	0	0	1	0	2
C11orf24 ENSG00000171067	46	7	13	43	2	36	2	41	6	8
C11orf31 ENSG00000211450	7	0	79	53	13	41	33	30	32	12
C11orf40 ENSG00000171987	0	0	0	0	0	0	0	0	0	0
C11orf42 ENSG00000180878	0	0	0	0	0	0	0	0	0	0
C11orf45 ENSG00000174370	0	0	0	0	0	0	0	0	0	0
C11orf49 ENSG00000149179	0	2	3	28	0	32	46	14	11	0
C11orf52 ENSG00000149300	0	0	0	1	0	0	0	0	0	0
C11orf53 ENSG00000150750	0	0	0	0	0	0	0	0	0	0
C11orf54 ENSG00000182919	0	0	26	0	16	5	0	4	0	1
C11orf57 ENSG00000150776	5	1	0	5	0	9	1	0	1	3
C11orf58 ENSG00000110696	19	28	98	0	12	4	40	81	3	35
C11orf63 ENSG00000109944	0	0	0	3	4	0	0	0	0	0
C11orf65 ENSG00000166323	3	0	0	0	0	0	0	0	0	0
C11orf68 ENSG00000175573	0	44	35	1	0	1	1	42	20	11
C11orf70 ENSG00000137691	1	0	0	0	0	0	0	0	0	0
C11orf71 ENSG00000180425	1	0	10	0	5	0	0	0	1	0
C11orf74 ENSG00000166352	0	1	4	1	3	3	6	0	2	0
C11orf80 ENSG00000173715	1	0	10	9	2	8	0	0	0	0
C11orf84 ENSG00000168005	0	0	3	0	0	6	0	0	8	0
C11orf87 ENSG00000185742	0	0	0	0	0	0	0	0	0	0
C11orf88 ENSG00000183644	0	0	0	0	0	0	0	0	0	0
C11orf91 ENSG00000205177	0	0	0	0	0	0	0	0	0	0
C11orf94 ENSG00000234776	0	0	0	0	0	0	0	0	0	0
C11orf95 ENSG00000188070	8	77	50	1	2	9	1	17	2	4
C11orf96 ENSG00000187479	355	186	0	0	2	1	2	240	467	0
C11orf98 ENSG00000278615	0	0	0	0	0	0	0	0	0	0
C12orf10 ENSG00000139637	19	46	55	2	1	0	1	0	20	1
C12orf29 ENSG00000133641	21	0	10	2	0	1	0	0	1	2
C12orf4 ENSG00000047621	1	0	1	0	0	1	0	0	0	0
C12orf40 ENSG00000180116	0	0	0	0	0	0	0	0	0	0
C12orf42 ENSG00000179088	0	0	0	0	0	0	0	0	0	0
C12orf43 ENSG00000157895	5	5	1	10	1	11	1	2	3	0
C12orf45 ENSG00000151131	6	2	6	0	0	2	5	2	0	1
C12orf49 ENSG00000111412	0	0	1	3	0	3	39	0	2	2
C12orf50 ENSG00000165805	0	0	1	1	0	0	0	0	0	0
C12orf54 ENSG00000177627	3	2	0	0	0	0	0	0	1	0
C12orf56 ENSG00000185306	1	0	0	1	0	0	0	0	0	0
C12orf57 ENSG00000111678	300	578	365	213	78	19	1	147	62	203
C12orf60 ENSG00000182993	11	1	0	2	0	0	1	1	5	0
C12orf65 ENSG00000130921	0	1	0	2	0	3	0	1	0	0
C12orf66 ENSG00000174206	0	0	11	7	0	1	3	1	0	3
C12orf71 ENSG00000214700	0	0	0	0	0	0	0	0	0	0
C12orf73 ENSG00000204954	3	0	15	4	0	4	0	2	3	0
C12orf75 ENSG00000235162	16	0	1	1	5	0	1	14	1	0
C12orf76 ENSG00000174456	6	2	1	10	3	29	14	6	2	6
C14orf1 ENSG00000133935	0	125	234	2	7	74	9	20	0	18
C14orf105 ENSG00000100557	0	0	0	0	0	0	0	0	0	0
C14orf119 ENSG00000179933	0	0	0	2	0	11	0	0	3	16
C14orf132 ENSG00000227051	4	5	0	0	2	6	0	7	1	0
C14orf142 ENSG00000170270	1	0	8	0	0	1	0	1	0	0
C14orf159 ENSG00000133943	0	5	2	0	0	9	0	0	1	0
C14orf166 ENSG00000087302	26	0	8	0	0	47	15	9	0	10
C14orf169 ENSG00000170468	0	1	0	0	1	0	0	0	0	0
C14orf177 ENSG00000176605	0	0	0	0	0	0	0	0	0	0
C14orf178 ENSG00000197734	0	0	0	0	0	0	0	0	0	0
C14orf180 ENSG00000184601	0	0	0	0	0	0	0	0	0	0
C14orf2 ENSG00000156411	32	3	1	4	42	362	76	6	0	6
C14orf28 ENSG00000179476	0	2	7	0	1	0	1	1	1	2
C14orf37 ENSG00000139971	0	0	0	0	0	0	0	0	0	0
C14orf39 ENSG00000179008	0	0	0	0	0	0	0	0	0	0
C14orf79 ENSG00000140104	2	0	1	13	3	0	2	4	0	0
C14orf80 ENSG00000185347	0	1	0	0	2	0	7	0	10	42
C14orf93 ENSG00000100802	5	1	1	0	0	16	2	0	1	1
C15orf39 ENSG00000167173	1	0	2	14	1	23	1	0	1	1
C15orf40 ENSG00000169609	20	25	25	13	11	3	0	0	16	0
C15orf41 ENSG00000186073	3	8	1	0	0	0	11	0	1	0
C15orf48 ENSG00000166920	3	0	52	1	0	0	9	4	4	22
C15orf52 ENSG00000188549	1	2	0	2	0	5	0	0	0	0
C15orf53 ENSG00000175779	0	0	0	0	0	0	0	0	0	0
C15orf57 ENSG00000128891	7	0	0	1	0	4	15	3	0	2
C15orf59 ENSG00000205363	24	17	29	1	0	0	8	39	0	14
C15orf61 ENSG00000189227	0	0	8	1	0	0	0	4	1	0
C15orf62 ENSG00000188277	0	0	0	0	0	0	0	0	0	0
C15orf65 ENSG00000261652	0	0	0	0	0	0	0	0	0	0
C16orf13 ENSG00000130731	35	38	3	135	16	30	0	1	6	19
C16orf45 ENSG00000166780	22	0	1	0	0	0	6	0	9	0
C16orf46 ENSG00000166455	0	0	0	0	0	0	0	0	0	0
C16orf52 ENSG00000185716	1	1	10	0	0	1	2	0	0	0
C16orf54 ENSG00000185905	0	0	1	0	0	0	0	4	2	0
C16orf58 ENSG00000140688	0	31	186	128	34	98	0	7	1	14
C16orf59 ENSG00000162062	1	0	0	5	0	0	1	0	0	0
C16orf62 ENSG00000103544	11	0	31	21	2	0	1	4	1	0
C16orf70 ENSG00000125149	0	11	29	21	10	14	1	4	7	1
C16orf71 ENSG00000166246	0	0	1	0	1	1	0	0	0	0
C16orf72 ENSG00000182831	0	0	6	0	0	0	0	11	3	3
C16orf74 ENSG00000154102	0	0	1	0	0	0	15	5	0	0
C16orf78 ENSG00000166152	0	0	0	0	0	0	0	0	0	0
C16orf82 ENSG00000234186	0	0	0	0	0	0	0	0	0	0
C16orf86 ENSG00000159761	3	1	0	1	0	0	0	4	1	0
C16orf87 ENSG00000155330	0	0	8	0	1	1	0	8	1	1
C16orf89 ENSG00000153446	33	11	0	0	15	1	1	3	1	0
C16orf91 ENSG00000174109	13	0	0	1	0	3	1	4	0	2
C16orf92 ENSG00000167194	0	0	0	0	0	0	0	0	0	0
C16orf95 ENSG00000260456	0	1	0	0	0	0	1	0	0	0
C16orf96 ENSG00000205832	0	0	0	0	0	0	0	0	0	0
C17orf105 ENSG00000231256	0	0	0	0	0	0	0	0	0	0
C17orf107 ENSG00000205710	1	3	1	1	0	0	2	1	3	62
C17orf49 ENSG00000258315	1	0	6	0	0	21	6	0	1	1
C17orf50 ENSG00000270806	0	0	0	0	0	0	0	0	0	0
C17orf51 ENSG00000212719	1	8	9	1	5	1	0	0	0	0
C17orf53 ENSG00000125319	0	0	0	0	1	0	0	0	0	0
C17orf58 ENSG00000186665	1	0	8	0	14	0	1	1	0	1
C17orf62 ENSG00000178927	4	40	50	63	0	11	1	29	6	14
C17orf64 ENSG00000141371	0	0	0	0	0	0	0	0	0	0
C17orf67 ENSG00000214226	0	0	7	0	0	0	0	0	0	0
C17orf74 ENSG00000184560	0	0	0	0	0	0	0	0	0	0
C17orf75 ENSG00000108666	0	0	11	0	5	1	16	2	2	10
C17orf78 ENSG00000278505	0	0	0	0	0	0	0	0	0	0
C17orf80 ENSG00000141219	2	17	5	0	0	29	3	23	6	5
C17orf89 ENSG00000224877	81	34	55	50	65	34	50	10	7	15
C17orf96 ENSG00000273604	0	0	5	1	1	0	1	0	2	0
C17orf97 ENSG00000187624	0	3	0	0	0	5	0	0	0	0
C17orf98 ENSG00000275489	0	0	0	0	1	0	3	0	0	7
C17orf99 ENSG00000187997	0	0	0	0	0	0	0	0	0	0
C18orf21 ENSG00000141428	0	0	4	2	3	8	6	0	0	3
C18orf25 ENSG00000152242	0	0	20	1	0	0	4	5	1	2
C18orf32 ENSG00000177576	7	5	5	11	8	17	7	1	0	1
C18orf54 ENSG00000166845	1	0	0	0	0	0	0	0	1	0
C18orf63 ENSG00000206043	0	0	0	0	0	0	0	0	0	0
C18orf8 ENSG00000141452	4	0	15	0	6	1	4	0	0	8
C19orf12 ENSG00000131943	0	35	7	1	54	41	10	0	1	0
C19orf18 ENSG00000177025	0	0	3	9	2	0	1	0	0	3
C19orf24 ENSG00000228300	1	147	9	56	2	6	0	3	16	15
C19orf25 ENSG00000119559	0	24	7	22	57	4	11	25	15	8
C19orf33 ENSG00000167644	4	4	5	1	1	0	57	0	42	92
C19orf35 ENSG00000188305	6	1	0	0	0	0	0	0	0	3
C19orf38 ENSG00000214212	0	0	0	0	0	0	0	2	0	0
C19orf43 ENSG00000123144	8	135	58	10	34	81	43	19	1	54
C19orf44 ENSG00000105072	28	2	2	11	0	1	0	21	1	3
C19orf45 ENSG00000198723	0	0	0	0	0	0	0	0	0	0
C19orf47 ENSG00000160392	0	0	37	28	3	0	15	23	33	0
C19orf48 ENSG00000167747	60	37	81	110	75	3	0	0	2	5
C19orf52 ENSG00000142444	1	4	2	1	9	23	0	12	4	0
C19orf53 ENSG00000104979	0	180	249	84	48	1	8	74	50	205
C19orf54 ENSG00000188493	0	6	2	1	0	0	2	0	0	2
C19orf57 ENSG00000132016	1	0	0	0	0	0	0	0	0	0
C19orf60 ENSG00000006015	88	0	8	105	2	7	2	32	20	9
C19orf66 ENSG00000130813	1	26	10	0	0	4	3	11	2	11
C19orf67 ENSG00000188032	0	0	0	0	0	0	0	0	0	0
C19orf68 ENSG00000185453	3	2	0	0	3	0	1	3	0	0
C19orf70 ENSG00000174917	152	29	21	107	40	1	7	35	61	69
C19orf71 ENSG00000183397	1	0	0	0	3	0	0	1	0	0
C19orf73 ENSG00000221916	0	0	0	0	0	1	0	0	1	0
C19orf81 ENSG00000235034	0	0	54	38	3	1	0	0	0	0
C19orf84 ENSG00000262874	0	0	0	0	0	0	0	0	0	0
C1D ENSG00000197223	7	0	3	1	6	0	8	3	5	1
C1GALT1 ENSG00000106392	1	0	2	0	3	0	1	0	1	2
C1GALT1C1 ENSG00000171155	4	1	3	0	0	5	14	0	2	9
C1GALT1C1L ENSG00000223658	0	0	0	0	0	0	0	0	0	0
C1QA ENSG00000173372	195	93	3	3	0	0	2	62	45	3
C1QB ENSG00000173369	146	1	0	0	4	0	1	73	100	33
C1QBP ENSG00000108561	0	0	116	1	37	1	37	21	0	32
C1QC ENSG00000159189	23	0	0	5	0	0	3	15	4	2
C1QL1 ENSG00000131094	6	0	0	0	0	0	0	1	0	0
C1QL2 ENSG00000144119	0	0	0	0	0	0	0	0	0	0
C1QL3 ENSG00000165985	0	0	0	0	0	0	0	0	0	0
C1QL4 ENSG00000186897	0	0	0	0	0	0	0	0	0	0
C1QTNF1 ENSG00000173918	123	57	0	0	1	0	1	11	2	0
C1QTNF2 ENSG00000145861	14	35	0	0	0	1	0	0	2	0
C1QTNF3 ENSG00000082196	1	0	1	0	0	3	0	3	0	0
C1QTNF4 ENSG00000172247	6	7	0	0	0	0	0	8	0	1
C1QTNF5 ENSG00000223953	0	0	0	0	0	0	0	1	0	0
C1QTNF6 ENSG00000133466	0	0	1	5	1	3	0	0	0	0
C1QTNF7 ENSG00000163145	1	1	0	0	1	0	0	0	1	0
C1QTNF9 ENSG00000240654	0	0	0	0	0	0	0	0	0	0
C1QTNF9B ENSG00000205863	0	0	0	0	0	0	0	0	0	0
C1QTNF9B-AS1 ENSG00000281899	0	0	4	0	0	0	0	0	2	0
C1R ENSG00000159403	548	338	0	1	4	1	2	130	118	56
C1RL ENSG00000139178	16	60	37	2	6	0	15	2	0	11
C1S ENSG00000182326	46	3	0	0	1	42	0	28	4	4
C1orf100 ENSG00000173728	0	0	0	0	0	0	0	0	0	0
C1orf101 ENSG00000179397	0	0	0	0	0	0	0	0	0	0
C1orf105 ENSG00000180999	0	0	0	0	0	0	0	0	0	0
C1orf106 ENSG00000163362	0	5	2	0	6	0	100	3	0	1
C1orf109 ENSG00000116922	0	0	5	0	0	0	2	0	0	16
C1orf112 ENSG00000000460	4	0	0	1	0	0	0	0	0	0
C1orf115 ENSG00000162817	0	0	32	0	1	3	0	1	0	9
C1orf116 ENSG00000182795	1	106	252	25	102	4	30	1	5	9
C1orf122 ENSG00000197982	42	77	75	77	60	13	4	3	1	38
C1orf123 ENSG00000162384	44	6	13	0	12	65	5	6	0	2
C1orf127 ENSG00000175262	0	0	0	0	0	0	2	2	0	3
C1orf131 ENSG00000143633	0	3	7	0	4	1	2	0	0	0
C1orf141 ENSG00000203963	1	0	0	0	1	0	0	0	0	0
C1orf145 ENSG00000162913	0	0	6	0	0	1	0	1	0	0
C1orf146 ENSG00000203910	0	0	0	0	0	0	0	0	0	0
C1orf158 ENSG00000157330	0	0	0	0	0	0	0	0	0	0
C1orf159 ENSG00000131591	1	1	12	22	3	0	22	10	12	3
C1orf162 ENSG00000143110	0	0	0	2	0	0	0	0	5	0
C1orf167 ENSG00000215910	4	0	0	0	0	1	0	0	1	4
C1orf168 ENSG00000187889	0	0	3	0	1	0	0	0	1	0
C1orf174 ENSG00000198912	2	0	5	4	0	26	1	5	0	1
C1orf185 ENSG00000204006	0	0	0	0	0	0	0	0	0	0
C1orf186 ENSG00000263961	0	0	1	0	0	0	0	0	0	0
C1orf194 ENSG00000179902	0	0	0	0	0	0	0	0	0	0
C1orf198 ENSG00000119280	54	4	41	4	13	0	19	85	37	20
C1orf204 ENSG00000188004	0	0	0	0	0	0	0	0	0	0
C1orf21 ENSG00000116667	30	0	63	2	37	92	9	0	6	0
C1orf210 ENSG00000253313	0	1	9	0	48	10	1	0	0	8
C1orf216 ENSG00000142686	19	0	8	0	9	0	1	4	7	0
C1orf226 ENSG00000239887	0	0	3	0	1	0	2	0	0	5
C1orf228 ENSG00000198520	0	0	12	1	0	0	0	1	0	0
C1orf234 ENSG00000227868	0	0	0	0	0	0	0	0	0	0
C1orf27 ENSG00000157181	0	1	43	0	2	0	0	0	0	7
[truncated: 15,949 more rows]
