# Supplementary material for: Spatial maps of prostate cancer transcriptomes reveal an unexplored landscape of heterogeneity
Source: Nat Commun. 2018 Jun 20;9:2419. doi: 10.1038/s41467-018-04724-5 (PMC6010471; doi:10.1038/s41467-018-04724-5)
Supplement: Supplementary file 9 — Supplementary Data 6 [file 41467_2018_4724_MOESM9_ESM.zip › Supplementary Dataset 3/experiment0011-feature-gamma.tsv]

	Factor 1	Factor 2	Factor 3	Factor 4	Factor 5	Factor 6	Factor 7	Factor 8	Factor 9	Factor 10
A1BG ENSG00000121410	1.30647	1.04308	1.0456	0.917262	0.836189	0.886932	1.20282	1.09151	0.587825	0.806039
A1CF ENSG00000148584	1.17715	0.944275	1.07141	0.805458	0.858882	1.01377	0.961062	0.896349	0.967118	0.76746
A2M ENSG00000175899	0.783312	0.879317	0.990823	1.02986	1.07146	0.923943	0.717123	0.774159	0.782564	0.821396
A2ML1 ENSG00000166535	0.832744	1.25609	1.0949	1.04836	0.903365	1.15417	0.872497	1.0321	0.870687	1.16937
A4GALT ENSG00000128274	1.06673	0.874935	0.852445	1.07014	1.17408	0.879864	1.01611	0.777844	1.20518	1.02775
AAAS ENSG00000094914	0.777181	1.19581	0.97986	1.0254	0.970193	0.953043	0.926461	0.963985	0.749154	0.836029
AACS ENSG00000081760	1.06108	1.20536	1.4788	1.09701	1.3607	1.12267	0.886248	0.896057	0.999439	0.852588
AADAC ENSG00000114771	1.0369	1.1502	1.18488	0.88483	1.09744	0.931071	0.866612	0.766139	0.90564	0.885536
AADACL2 ENSG00000197953	1.1448	1.13463	0.939094	0.949365	0.991285	0.997547	0.78016	1.16132	0.87104	0.947783
AADACL4 ENSG00000204518	0.922938	1.12433	1.04986	0.943295	1.09646	0.926299	0.838892	0.998272	0.909263	0.763543
AADAT ENSG00000109576	1.01033	1.04423	0.87459	0.958651	0.965894	0.968313	1.01734	1.05797	1.14391	1.13307
AAED1 ENSG00000158122	0.958594	0.808923	0.820599	1.07671	1.39876	0.750122	0.990424	0.936711	0.70706	1.13071
AAGAB ENSG00000103591	1.00533	0.935509	0.949706	1.19194	0.95594	0.950938	0.940772	1.03981	0.961283	0.907624
AAK1 ENSG00000115977	0.769405	0.96189	0.715801	1.33313	1.0614	0.914125	0.863829	0.914369	1.26807	1.03159
AAMDC ENSG00000087884	0.951485	0.994438	0.910429	0.90385	1.05364	1.16543	0.954211	1.16219	0.997983	1.04222
AAMP ENSG00000127837	1.41184	1.27879	0.778435	0.986286	0.943905	1.08679	0.936708	1.28588	1.17718	0.680259
AAR2 ENSG00000131043	1.03794	1.02266	1.07362	0.920922	1.14924	0.944773	0.942972	0.852377	0.858	1.04698
AARD ENSG00000205002	1.13427	1.04967	0.958256	1.25129	1.01721	0.783924	0.772834	0.85933	0.996135	0.919624
AARS ENSG00000090861	0.942301	1.12108	0.678965	0.852556	1.13973	0.967263	1.05622	0.909554	1.05699	0.983965
AARSD1 ENSG00000266967	0.817916	0.9156	1.13793	0.894942	1.17093	0.834874	0.866743	1.1508	1.08289	0.933094
AASDH ENSG00000157426	1.04595	1.15721	1.17537	0.849823	1.09837	0.924462	1.07505	0.957667	0.959999	1.04592
AASDHPPT ENSG00000149313	1.12389	1.14195	1.27705	1.11478	1.17909	0.911971	1.07003	0.995517	0.952384	1.13875
AASS ENSG00000008311	1.12585	0.996521	0.871089	0.737977	0.906562	1.31905	1.12236	1.37907	1.10119	0.699779
AATF ENSG00000275700	1.26952	1.04039	1.01283	0.97242	1.10248	0.962668	0.88475	1.11553	1.06434	1.0323
AATK ENSG00000181409	1.01179	1.0494	0.859573	0.998041	1.08125	0.932646	1.06217	0.891028	0.971742	0.907504
AATK-AS1 ENSG00000225180	0.998794	1.02411	1.10755	0.75881	0.942182	1.04072	1.09027	0.846472	0.835469	1.2484
ABAT ENSG00000183044	0.927371	1.18572	1.02421	0.939908	1.18189	0.753471	1.0226	0.841016	0.82519	0.943169
ABC13-47488600E17.1 ENSG00000283199	1.03223	0.913108	0.777813	1.21341	1.08766	0.964363	0.900407	0.988453	1.20008	1.07941
ABC13-47656900H15.1 ENSG00000283566	1.29658	0.88364	1.04278	0.855931	0.898552	1.12507	0.859788	1.10001	0.747075	1.05888
ABC7-42404400C24.1 ENSG00000277758	0.855506	1.31072	0.990992	0.897755	1.01812	0.997765	0.820669	1.26469	1.212	0.896523
ABCA1 ENSG00000165029	0.784175	1.03115	1.02603	0.915081	1.00559	1.04347	1.02682	0.922891	1.00849	0.700821
ABCA10 ENSG00000154263	1.11491	0.87702	0.82685	0.972865	1.11421	1.16869	1.18203	0.909363	1.07861	0.996648
ABCA12 ENSG00000144452	0.972327	1.05165	1.10476	1.22995	0.975257	1.03322	1.06187	1.22193	1.01986	1.15935
ABCA13 ENSG00000179869	1.19946	0.957675	1.12849	0.911574	1.28965	1.01143	1.04364	0.852809	1.14893	0.88512
ABCA2 ENSG00000107331	1.24391	0.775378	0.905035	1.24352	1.05315	0.891783	0.995106	0.822281	0.654442	1.02464
ABCA3 ENSG00000167972	1.06388	0.927268	0.847804	0.826019	0.918892	1.00856	1.06412	1.02159	0.919935	1.17795
ABCA4 ENSG00000198691	0.971595	0.94193	0.88487	1.22956	1.02218	0.883265	1.09109	1.15339	0.678431	1.22594
ABCA5 ENSG00000154265	1.04299	1.06785	1.09844	0.980823	1.09655	1.20573	1.08479	1.04618	0.955141	1.11218
ABCA6 ENSG00000154262	1.08719	1.13061	0.814872	0.805848	0.8825	0.910112	1.01085	0.854655	0.975114	0.752186
ABCA7 ENSG00000064687	0.81049	1.1411	1.11776	1.01279	0.88835	1.20425	1.14203	0.962938	0.907496	1.02646
ABCA8 ENSG00000141338	1.09724	0.938841	0.9403	0.947101	1.16676	1.06924	0.943541	0.800345	0.938385	1.22143
ABCA9 ENSG00000154258	1.20017	1.02518	1.12142	1.00462	1.04878	1.22291	1.03496	0.920885	0.820659	0.964704
ABCB1 ENSG00000085563	0.973882	0.958375	0.722	1.06977	0.920914	0.769492	1.12129	0.94147	1.03063	1.0705
ABCB10 ENSG00000135776	1.01376	0.930218	0.878818	0.893456	0.984187	0.919993	0.962228	0.894826	0.930816	0.960696
ABCB11 ENSG00000073734	1.21496	0.860328	1.04301	1.00246	0.977265	0.921864	0.843228	1.32912	0.960486	0.860348
ABCB4 ENSG00000005471	1.14747	0.970966	1.13234	0.889402	0.925764	1.07006	1.0014	1.15676	1.1556	1.20319
ABCB5 ENSG00000004846	0.812646	0.988866	1.03202	0.668567	1.12517	1.18711	0.919693	1.12124	0.894164	0.845414
ABCB6 ENSG00000115657	0.908305	1.00372	0.815449	0.685548	0.903519	0.866108	0.868923	1.12015	1.09069	1.05686
ABCB7 ENSG00000131269	1.08486	0.958605	1.01065	1.04615	1.0337	1.14783	1.01364	0.973129	1.03638	1.13633
ABCB8 ENSG00000197150	0.690878	1.04474	0.95	1.10746	0.971691	0.923881	0.847565	1.00786	0.878057	1.04629
ABCB9 ENSG00000150967	0.947501	0.927733	0.874546	0.912624	0.997311	0.939528	0.943626	1.06054	0.964058	0.980846
ABCC1 ENSG00000103222	0.983306	0.877834	1.01779	0.756581	0.939464	0.937041	0.912705	1.04093	1.08383	1.17756
ABCC10 ENSG00000124574	1.3219	1.06254	0.921066	1.03482	0.842134	1.41028	1.00227	0.874327	0.937899	1.0093
ABCC11 ENSG00000121270	1.13621	1.21041	2.28516	1.04271	1.08862	0.766194	1.11646	0.87063	0.680033	1.2987
ABCC12 ENSG00000140798	1.27233	1.14287	1.15329	1.10869	0.961447	0.878466	1.12499	1.04475	1.06741	0.95801
ABCC2 ENSG00000023839	0.996543	0.960563	1.00842	0.968432	0.922034	1.02434	1.16909	0.81489	1.05529	0.885091
ABCC3 ENSG00000108846	0.918973	1.03064	1.20558	0.769326	0.919928	1.07622	0.870604	1.04739	0.896828	0.813
ABCC4 ENSG00000125257	0.974172	0.879982	0.650579	1.23298	0.969886	0.986284	1.21917	0.812832	1.14089	0.990094
ABCC5 ENSG00000114770	1.02847	1.27283	0.882007	1.19404	0.779741	1.01362	0.847974	1.06753	1.02947	0.727295
ABCC6 ENSG00000091262	0.917639	1.10897	0.921448	1.01781	1.12161	1.09409	0.975167	1.12871	0.852236	0.905865
ABCC8 ENSG00000006071	0.779697	0.904972	1.00723	1.16447	1.1267	0.919126	1.13633	0.764925	0.968126	0.83868
ABCC9 ENSG00000069431	1.35883	0.914282	1.12825	0.885985	1.35763	0.890642	1.10486	1.2159	1.32439	0.681202
ABCD1 ENSG00000101986	0.91694	1.03765	1.01595	1.2414	0.99816	0.984455	0.986076	0.968073	0.782688	0.9656
ABCD2 ENSG00000173208	0.982032	0.950879	1.03639	1.13291	1.04206	0.845422	0.981414	1.14635	0.910634	1.00989
ABCD3 ENSG00000117528	1.16328	1.19886	1.22898	1.07846	0.950757	0.829554	0.874785	1.16234	0.9201	1.07467
ABCD4 ENSG00000119688	0.969271	0.904245	1.01845	1.26629	0.966146	0.670105	0.888153	1.0274	0.687794	0.944938
ABCE1 ENSG00000164163	1.07324	0.960969	1.29176	0.885424	1.22604	1.0406	1.07446	1.11373	0.745654	0.930872
ABCF1 ENSG00000204574	0.886842	0.898974	1.25683	0.865236	1.11011	1.01704	0.913366	0.99759	1.1027	0.908159
ABCF2 ENSG00000033050	1.01235	1.08022	1.15714	1.3435	1.04977	0.934028	1.06349	0.685566	1.07929	0.992468
ABCF3 ENSG00000161204	0.835437	1.17019	1.11797	0.832659	1.02148	1.02604	1.02952	0.819039	0.92616	1.08555
ABCG1 ENSG00000160179	0.727886	1.21284	1.00471	1.16075	0.896118	1.02402	1.02115	0.85343	1.06236	0.97067
ABCG2 ENSG00000118777	1.0733	0.983334	1.05594	1.31372	1.19772	0.732734	0.946004	0.960955	0.817596	0.932554
ABCG4 ENSG00000172350	0.760434	1.20216	1.32253	1.04387	1.06861	0.889099	1.07685	1.00462	0.768425	0.858186
ABCG5 ENSG00000138075	1.00423	1.11353	1.28158	0.871428	1.22963	1.1155	0.940738	0.929277	1.04651	1.06201
ABHD1 ENSG00000143994	1.04625	0.780698	1.20046	1.09565	1.2131	1.03583	1.00203	1.15236	1.1728	1.03074
ABHD10 ENSG00000144827	1.10413	0.825595	1.12376	0.858209	0.945285	0.935685	1.02025	0.821651	0.970474	0.943377
ABHD11 ENSG00000106077	0.842006	1.0255	1.36506	0.963759	1.16178	0.899739	1.20641	0.98749	1.08344	0.935952
ABHD12 ENSG00000100997	1.07995	1.04243	0.970633	0.987656	1.06559	0.961039	0.954082	1.15245	0.666683	0.777914
ABHD12B ENSG00000131969	0.983359	1.24788	1.35476	1.12614	1.02117	0.862113	0.98891	0.886842	1.2564	1.27694
ABHD13 ENSG00000139826	1.10222	1.00527	1.02765	0.949596	1.05205	1.23989	1.01725	1.1109	0.978794	0.981509
ABHD14A ENSG00000248487	0.813571	1.00405	1.11792	0.988853	0.830248	0.819666	0.74132	0.905459	0.771559	1.00368
ABHD14A-ACY1 ENSG00000114786	0.907077	1.1753	0.955219	0.770794	1.04655	1.02355	0.844596	0.832045	1.12839	1.0801
ABHD14B ENSG00000114779	1.48221	0.896537	1.06915	0.868291	1.0416	0.993719	1.26461	1.0823	1.0175	0.867278
ABHD15 ENSG00000168792	0.835665	0.926395	0.875333	1.25388	0.782041	0.930992	0.845527	0.832042	1.05869	0.765593
ABHD16A ENSG00000204427	0.981974	1.15195	0.785604	0.888982	0.899538	0.839295	0.842415	1.34454	1.19719	0.997054
ABHD17A ENSG00000129968	1.03015	0.973195	1.0649	1.09695	1.0364	0.909078	0.993012	1.09399	0.781701	0.901278
ABHD17B ENSG00000107362	1.01202	1.08198	0.786963	1.13576	0.933012	0.700563	1.22932	0.982429	0.99734	1.1497
ABHD17C ENSG00000136379	0.869667	1.02171	1.00852	0.91876	0.992699	0.815066	1.06502	0.736145	0.90917	1.17067
ABHD18 ENSG00000164074	1.43794	0.949681	1.18158	0.993544	0.886667	0.950209	0.946806	0.994889	1.17545	0.966046
ABHD2 ENSG00000140526	1.07562	1.30203	1.00176	0.877982	0.864339	0.931428	1.08095	0.97782	1.06288	1.04147
ABHD3 ENSG00000158201	0.970617	1.01177	0.750327	0.828236	0.651668	1.06851	1.04476	1.02947	1.10733	1.22265
ABHD4 ENSG00000100439	1.02788	1.21394	0.841661	0.910223	0.966815	1.38326	1.01876	0.940264	0.916465	0.905707
ABHD5 ENSG00000011198	1.15732	0.796313	1.16674	1.1111	0.842327	0.880528	1.34546	0.907831	0.999861	1.14633
ABHD6 ENSG00000163686	0.822557	1.03719	0.894229	0.985382	0.950469	0.863601	0.878535	1.11666	0.930138	0.947839
ABHD8 ENSG00000127220	1.01182	1.00423	0.857701	1.16325	0.86658	1.02931	1.10258	0.894104	1.07016	1.04062
ABI1 ENSG00000136754	0.951122	0.947859	0.930256	0.999713	1.25897	1.27689	1.06856	0.957515	1.13723	1.03124
ABI2 ENSG00000138443	0.901623	0.911205	1.16148	0.993196	0.848506	1.08015	0.872617	1.10574	0.879911	1.00533
ABI3 ENSG00000108798	1.0994	0.97469	0.801219	1.22428	0.96776	0.929146	1.02266	1.07092	0.833935	1.26902
ABI3BP ENSG00000154175	1.17797	0.952994	1.22503	1.05618	1.20407	0.986063	0.847305	1.05602	1.00776	0.851055
ABL1 ENSG00000097007	0.791994	0.762034	1.01007	0.927637	1.19974	1.19307	1.01559	0.935931	1.06961	0.83593
ABL2 ENSG00000143322	0.981561	1.03019	0.796776	0.699408	1.14453	1.33882	1.06896	0.964711	1.28684	0.85577
ABLIM1 ENSG00000099204	1.20579	1.03411	1.01229	0.997178	1.03378	1.28519	0.93232	1.00421	1.04379	0.854987
ABLIM2 ENSG00000163995	0.936079	0.850799	0.867815	1.21709	0.914145	0.996431	0.89506	1.19318	1.17328	1.0364
ABLIM3 ENSG00000173210	0.863876	1.16835	1.03999	0.840131	0.999083	0.830613	1.12054	0.961971	0.95754	1.03566
ABO ENSG00000175164	1.13749	1.01961	0.953956	1.10103	0.984989	0.890896	1.01633	0.916498	0.763394	0.696592
ABR ENSG00000159842	0.845	1.42619	1.14316	0.969635	0.99673	1.10882	0.878782	1.20819	0.924063	1.10386
ABRA ENSG00000174429	1.00933	1.20908	0.826545	1.09424	0.905881	1.1176	1.15185	0.866915	1.0524	0.950374
ABRACL ENSG00000146386	1.01095	0.916526	1.13119	1.27869	0.850627	1.10615	1.13428	0.961659	0.863915	0.820043
ABT1 ENSG00000146109	0.713386	0.742607	0.919655	1.07722	1.11632	1.20887	1.16625	1.11175	1.09826	1.00416
ABTB1 ENSG00000114626	1.01181	1.21975	1.08257	1.16002	1.03085	0.704926	1.2089	0.993605	1.06166	1.06208
ABTB2 ENSG00000166016	1.06834	1.1032	0.91396	1.03627	1.0705	0.943618	1.01972	0.967591	0.887167	0.923984
AC002429.5 ENSG00000236197	1.16309	0.853512	1.06119	0.830756	1.22352	1.37284	0.942235	1.05041	0.848589	0.842452
AC004076.7 ENSG00000268533	0.88559	0.983238	0.906616	0.999838	0.940347	0.990178	0.977619	1.03238	0.907794	1.12841
AC004158.1 ENSG00000280264	1.19966	1.42288	1.1081	1.14154	0.916579	0.887947	0.932585	0.965391	1.21895	1.05727
AC004381.6 ENSG00000005189	0.956882	0.930825	0.858728	0.998021	1.05713	1.00609	1.05703	1.03139	0.98943	0.804477
AC004754.3 ENSG00000269881	1.17175	1.03403	1.01943	0.930361	1.0686	1.17692	0.846165	1.13518	1.07425	1.2962
AC004813.1 ENSG00000279777	0.986657	0.837302	1.001	0.891689	1.20979	0.726981	1.09646	0.962002	1.01664	0.894184
AC004824.1 ENSG00000280226	0.731785	0.894217	1.21858	0.952949	0.929457	0.950421	1.45847	1.06865	1.05449	1.13922
AC005281.1 ENSG00000226690	0.793948	0.919468	0.900969	0.989801	0.894899	0.916223	1.23284	1.03265	1.25943	1.08657
AC005477.1 ENSG00000280188	1.07509	0.917795	1.01983	0.938125	1.12408	0.932948	1.12203	0.984338	0.788996	0.779175
AC005480.1 ENSG00000279461	1.03849	0.992592	0.825135	0.887665	0.983232	1.20889	0.913855	1.06695	1.13791	1.09216
AC006116.20 ENSG00000267710	0.880955	1.07076	1.05369	0.904655	0.914864	1.29919	0.80687	0.954545	1.12488	1.04654
AC006328.1 ENSG00000280301	1.00115	1.45679	0.878265	0.99688	0.822775	0.966802	0.905783	1.3121	1.14763	1.07739
AC006386.1 ENSG00000279115	0.847193	0.842717	0.845337	0.786249	1.01491	1.40539	0.959018	0.954034	0.932562	1.1847
AC006994.3 ENSG00000279317	0.988079	1.03975	0.702492	1.14137	1.01067	1.1417	1.16662	1.09123	1.2297	1.23598
AC007040.11 ENSG00000258881	1.28354	1.1346	1.07537	0.87557	1.07219	1.22961	1.03971	0.977413	0.958384	1.1278
AC007906.1 ENSG00000279018	1.11165	0.891379	1.12351	1.09391	0.994987	1.03139	0.93973	0.949102	1.29739	1.19582
AC008074.1 ENSG00000279644	1.09329	0.926825	1.35527	0.899595	1.09243	0.994788	1.07432	0.929865	0.994337	0.884622
AC008522.1 ENSG00000279232	1.09202	0.916825	1.26659	1.03214	0.973086	0.874694	1.10208	0.681613	0.792873	1.13768
AC008686.1 ENSG00000280221	0.915949	1.26135	0.953769	0.951571	1.06946	1.14623	0.888392	1.01877	1.01757	0.818027
AC008759.1 ENSG00000279471	1.05681	1.31563	0.894601	0.842683	0.935018	0.866354	0.820216	0.913895	0.828251	1.06998
AC008810.1 ENSG00000279126	0.795378	0.967629	0.994019	0.875771	1.00258	1.07429	0.966343	1.14241	0.950608	0.948906
AC008914.1 ENSG00000279768	1.22404	0.956956	1.16417	0.953601	0.968524	1.01215	0.770142	0.814538	0.870266	0.773256
AC009014.3 ENSG00000271824	1.17518	1.08099	1.03675	0.901363	0.888134	1.21573	0.936203	1.04049	0.936441	1.01316
AC009060.2 ENSG00000280252	1.08766	0.99693	1.23696	1.09794	1.19268	0.882769	0.883923	1.19405	1.00067	0.867532
AC009977.1 ENSG00000279335	1.28993	0.95507	0.831984	1.05232	1.18848	0.919354	0.797608	1.02728	0.821989	0.983021
AC010731.4 ENSG00000235118	1.28913	0.814314	0.904236	0.978301	1.00753	0.916311	0.886272	1.06518	1.03523	1.12035
AC011155.1 ENSG00000280098	0.772017	0.996072	1.15209	0.945459	1.01108	1.09149	0.919373	0.897963	1.31953	0.778115
AC011380.1 ENSG00000281227	1.037	0.729555	1.01261	1.20675	0.888086	1.0588	1.00554	1.15047	0.847697	1.07282
AC012005.1 ENSG00000279274	1.28261	0.797763	0.844889	1.18202	0.759907	1.06184	0.759602	1.0509	0.952301	0.960265
AC012005.2 ENSG00000279287	0.796801	0.918493	1.1941	0.859317	1.31954	0.983874	1.24552	0.969041	1.24274	1.1229
AC012363.1 ENSG00000281676	1.12653	1.03775	0.81136	0.887578	0.818868	0.978071	1.38382	1.04686	0.971162	1.15989
AC013269.5 ENSG00000184761	0.954674	1.11756	0.940067	1.43806	1.17276	0.778445	0.977221	1.03109	0.914595	0.932626
AC013461.1 ENSG00000091436	0.685774	0.987822	1.12027	0.981932	0.664315	0.953479	0.74323	1.25268	1.22669	1.20493
AC016142.1 ENSG00000280141	0.979204	1.18329	0.94359	0.742153	1.1033	1.00727	1.02457	0.819303	1.20304	0.907582
AC016549.1 ENSG00000281325	0.932742	1.19491	1.02775	1.03481	1.19259	1.05952	1.03511	0.849005	1.12417	1.11904
AC016577.1 ENSG00000279646	0.823949	0.785872	0.994308	0.998174	1.03886	0.962293	1.02123	1.12425	1.0947	1.095
AC016991.1 ENSG00000279435	0.951518	0.952886	0.860168	0.850968	1.07937	0.92085	1.16942	0.867695	0.877869	0.854198
AC017081.1 ENSG00000279921	1.02968	0.94723	0.99415	1.18401	1.00792	0.902344	0.991614	1.08931	1.0098	1.10276
AC018512.1 ENSG00000279808	1.04595	1.11235	0.806072	0.84086	1.00273	1.02536	1.03464	0.873683	1.00954	1.01311
AC018902.1 ENSG00000280817	1.16223	1.08883	0.953322	0.784129	0.81222	0.961201	1.01682	0.92811	0.763789	1.00392
AC021106.1 ENSG00000279386	1.01713	1.22924	1.04695	1.20206	1.1148	1.00238	0.867828	0.909394	1.04832	1.0181
AC024060.1 ENSG00000281584	0.894471	0.771037	0.827499	0.992612	0.696847	0.91796	0.975258	1.32403	0.957876	0.937931
AC024592.12 ENSG00000267740	0.973186	1.12274	0.967555	0.950852	1.07394	0.886014	1.03432	0.959592	0.996442	0.91391
AC025335.1 ENSG00000179859	1.18168	0.986262	1.02817	0.952795	0.961792	1.23643	0.974418	0.794602	1.00032	1.02733
AC055733.1 ENSG00000280127	0.917249	0.804052	0.935594	0.925835	0.956427	1.05234	0.751375	1.2074	0.869238	1.16499
AC055866.1 ENSG00000281079	1.02372	1.15796	1.18861	1.21351	1.02897	0.981914	1.17894	1.05943	0.806089	0.951468
AC069063.2 ENSG00000279380	1.11453	1.14434	1.1701	0.844597	0.973254	1.05503	0.812495	1.05064	1.07851	1.04807
AC073130.2 ENSG00000281656	0.878132	0.701149	0.977481	0.91839	0.77387	1.2103	0.746159	0.811471	0.927537	0.970292
AC073657.1 ENSG00000279937	0.991968	1.23368	1.2211	1.16247	0.757175	0.900887	0.871353	1.03216	0.820272	0.907577
AC074033.1 ENSG00000281137	0.988797	0.851172	0.955876	1.00541	0.93561	1.16611	0.882399	1.01781	0.935846	1.09214
AC087350.1 ENSG00000281527	0.88719	1.14797	0.957522	1.05686	1.12664	0.991302	0.887452	1.12928	1.09575	0.898262
AC087762.1 ENSG00000279588	1.04719	0.924408	0.888338	1.04275	0.946563	1.06122	1.08863	0.825227	0.768196	0.861272
AC090154.1 ENSG00000278888	0.7669	1.01996	0.998297	1.02781	1.06074	0.917766	1.0921	1.01896	0.865969	0.983884
AC090498.1 ENSG00000279483	1.07992	0.922501	0.845104	1.05642	0.83342	1.03015	0.775521	1.01259	0.795307	1.04991
AC092384.1 ENSG00000280675	1.18578	0.895681	0.81049	1.22374	1.08571	0.919813	1.08242	1.02191	1.05545	1.06694
AC092835.2 ENSG00000233757	1.37818	0.632272	0.972323	0.750864	1.0477	0.786342	1.10748	0.846556	0.961769	1.00388
AC092881.1 ENSG00000279530	0.854141	0.939813	0.806099	0.985585	0.77833	1.01136	1.02903	0.98813	0.911221	0.894158
AC100821.1 ENSG00000280473	1.06162	1.47903	1.07146	1.10558	0.870839	0.986262	0.939977	0.987807	1.0487	0.900296
AC104057.1 ENSG00000280427	1.01176	1.14676	1.05415	1.43321	0.632272	0.906303	1.32781	0.865758	0.890617	0.861014
AC104073.1 ENSG00000280410	1.08669	0.989428	1.13497	0.975696	1.19536	1.02909	0.858757	1.00834	0.985232	0.912239
AC104304.4 ENSG00000283473	0.914907	0.90198	0.980896	0.826096	1.12923	1.01255	0.933888	0.872942	1.23668	1.09447
AC104389.2 ENSG00000279824	0.92079	0.871997	0.990391	1.10118	0.979252	0.805351	0.927652	0.972865	1.11873	1.07439
AC104981.1 ENSG00000278938	0.895661	1.20552	1.13494	0.968178	1.08857	1.06191	0.889336	0.933171	1.19277	1.06846
AC105009.1 ENSG00000281855	1.14701	0.861027	1.00143	0.826793	1.06775	0.995881	1.01885	0.899303	0.95783	1.15057
AC105052.1 ENSG00000279168	0.934264	1.25091	1.03681	1.11837	1.08675	0.961646	0.858547	0.919919	0.926333	1.07707
AC109486.1 ENSG00000280447	0.834611	0.920814	0.829708	0.972648	1.04533	1.05122	0.902423	1.06554	1.03552	0.951804
AC109829.1 ENSG00000233438	0.976832	1.50336	1.0851	0.946201	1.31064	1.04445	0.900734	1.02059	1.01037	0.775641
AC110602.1 ENSG00000281267	1.00454	1.01023	0.991914	0.999667	1.08323	1.00525	0.791714	1.01249	0.765384	1.09482
AC110615.1 ENSG00000279909	0.777494	0.954111	1.09587	1.10359	1.04147	1.0725	0.978938	1.0752	0.97591	0.743461
AC112719.1 ENSG00000280671	1.09362	1.02775	1.0699	1.08691	1.16975	1.11474	0.945489	0.960276	0.837965	0.983751
AC113404.1 ENSG00000254893	1.04631	0.960281	0.863608	0.969865	0.776414	1.0365	1.27902	0.917262	1.19518	1.20119
AC118758.1 ENSG00000268187	0.699244	1.0113	0.907109	1.06562	0.881308	0.838972	1.15857	0.989902	0.752948	0.832035
AC131097.4 ENSG00000216921	1.14239	1.02999	0.979451	1.15159	1.01837	1.04131	1.36308	0.806505	1.15556	1.28219
AC131263.1 ENSG00000280550	1.07639	0.930491	1.00739	1.10826	1.02844	0.829158	1.03021	0.944548	0.952867	1.05024
AC138517.6 ENSG00000283288	1.08098	1.03198	0.986961	1.08159	0.996179	0.982341	0.878669	0.866709	0.83484	0.980358
AC138647.1 ENSG00000226490	1.21343	0.699497	1.04283	1.30811	1.19506	0.965539	0.739341	1.05302	1.02485	0.999365
AC138969.4 ENSG00000183889	1.10517	0.973964	0.848095	0.799781	1.11234	0.864019	0.938315	1.15363	0.952974	0.886415
AC241377.1 ENSG00000281741	0.975099	0.966879	1.00005	1.00134	0.91457	1.02935	1.15205	0.805442	0.857378	1.07021
AC241585.1 ENSG00000281571	0.949448	0.913286	1.2599	0.812566	1.17896	1.08508	1.02745	0.990917	0.991292	0.919584
AC242988.1 ENSG00000278939	0.835572	1.22021	0.881931	1.01352	1.06555	1.3711	1.03178	0.952522	0.954685	1.29903
AC243756.1 ENSG00000270339	1.20999	1.0062	0.986258	0.869623	1.14471	0.936874	0.980777	0.845951	1.16808	0.867255
AC243945.1 ENSG00000279510	1.13863	0.875121	1.21454	0.82733	1.06134	0.77909	1.06335	0.887922	1.12386	0.860998
AC245100.1 ENSG00000280649	1.05574	0.821449	1.19664	0.857173	1.12359	1.19717	0.824618	1.31229	1.25708	1.25121
ACAA1 ENSG00000060971	0.988082	1.0692	1.12614	0.990377	1.07989	0.856004	1.06767	1.25961	1.00168	1.05259
ACAA2 ENSG00000167315	0.753554	0.973771	1.10765	0.878554	1.43556	0.904667	0.933555	1.07059	0.942255	1.0312
ACACA ENSG00000278540	1.06839	1.25586	1.17429	1.2868	0.826246	1.11296	1.16314	1.09338	0.810127	0.948958
ACACB ENSG00000076555	1.02781	1.14929	1.18081	0.820795	0.770787	0.986635	0.986364	1.116	1.02068	1.0095
ACAD10 ENSG00000111271	1.10241	1.27699	1.02489	0.794756	0.97625	1.13816	1.31681	1.07478	0.830255	1.42279
ACAD11 ENSG00000240303	0.948629	0.994483	0.989393	1.14218	0.945091	0.776281	0.955959	0.879653	1.15527	0.941146
ACAD8 ENSG00000151498	0.979161	1.13266	0.907005	0.611755	0.94614	1.09687	1.43246	0.942225	0.812956	0.910123
ACAD9 ENSG00000177646	0.966199	1.06927	1.15753	1.03813	0.865562	1.11051	1.25876	1.05459	0.982429	1.00177
ACADL ENSG00000115361	0.993614	0.914119	0.956726	1.15006	1.10706	1.05079	1.23209	1.17357	0.957426	1.14485
ACADM ENSG00000117054	1.44193	0.891577	0.955215	1.15056	0.792833	1.0525	0.768478	1.19866	0.796627	1.11358
ACADS ENSG00000122971	0.791151	0.958316	0.991466	0.834314	1.00519	0.923045	1.07432	1.23346	0.967817	0.987231
ACADSB ENSG00000196177	1.04475	1.12981	1.37866	0.798861	0.812488	0.891479	1.02448	1.18827	1.09127	1.02491
ACADVL ENSG00000072778	1.10764	1.25874	0.655568	0.788442	1.03659	1.04023	0.980173	1.07856	1.04758	1.06013
ACAN ENSG00000157766	0.827492	1.02304	1.14589	0.978922	1.35703	1.04232	0.849811	0.973366	1.1457	1.25018
ACAP1 ENSG00000072818	0.934568	1.09324	0.972742	0.698013	0.853736	1.07733	0.919787	1.01584	0.946898	0.945468
ACAP2 ENSG00000114331	1.07946	1.10341	1.01632	0.979848	0.868098	1.38129	1.02715	1.08165	1.00875	0.910031
ACAP3 ENSG00000131584	0.845102	0.955709	0.971676	0.978977	1.26163	0.973143	0.854165	1.07565	1.09925	1.00959
ACAT1 ENSG00000075239	0.905496	1.03664	0.882456	1.02518	1.00555	0.971449	0.774483	1.09229	0.776958	0.965543
ACAT2 ENSG00000120437	1.07225	0.921629	1.04937	1.18781	0.996345	1.18618	0.979663	0.83958	0.926948	1.12141
ACBD3 ENSG00000182827	1.18433	0.915294	1.01783	1.19785	1.40938	0.727726	1.06285	0.845882	1.18617	1.06198
ACBD4 ENSG00000181513	1.31374	0.936836	0.946444	1.19779	0.980723	1.08609	0.945959	0.956541	1.23569	1.03977
ACBD5 ENSG00000107897	0.902806	1.40676	1.27875	0.724303	1.08752	1.08737	1.02771	0.983998	0.850542	1.13744
ACBD6 ENSG00000230124	1.01327	0.932507	0.975406	1.41833	1.27453	0.848961	0.897469	1.36991	1.04249	1.01567
ACBD7 ENSG00000176244	1.1905	1.12648	1.09371	0.859165	0.997955	1.02165	0.76465	1.14338	0.828248	1.04533
ACCS ENSG00000110455	1.10041	1.17755	0.884639	1.11	0.952473	1.05971	1.09646	0.938225	1.00533	1.00638
ACCSL ENSG00000205126	0.979809	1.1417	1.04513	1.21517	0.890706	1.12217	0.97946	1.17248	1.12801	0.836719
ACD ENSG00000102977	0.880955	0.9151	1.10534	1.02897	1.01895	1.22341	0.804629	1.06656	0.675512	1.03563
ACE ENSG00000159640	0.879911	1.09992	0.889075	1.08416	1.12566	0.988512	1.03425	1.03263	0.934658	0.93954
ACE2 ENSG00000130234	1.04291	0.931513	1.08356	1.02306	0.929988	1.00348	0.921463	1.10811	0.694051	0.947588
ACER1 ENSG00000167769	1.1161	0.944348	0.97889	1.25393	1.09102	1.24394	0.844769	1.01244	0.869151	0.78039
ACER2 ENSG00000177076	1.03854	0.97697	0.895447	0.827856	1.16728	0.809296	0.937005	0.926271	1.0273	1.18153
ACER3 ENSG00000078124	1.23294	0.962224	1.13477	1.12142	1.11104	1.2973	0.990796	0.755891	0.880376	1.20973
ACHE ENSG00000087085	1.0855	0.811318	1.09364	0.902915	0.992935	0.976127	0.835618	0.9227	1.13719	1.0163
ACIN1 ENSG00000100813	0.843214	0.988594	0.807144	0.932429	1.10862	1.18115	1.15337	1.02596	0.777919	1.06674
ACKR1 ENSG00000213088	0.821512	0.800831	1.09308	0.750441	0.955414	1.20046	0.771899	0.800293	1.21869	1.23826
ACKR2 ENSG00000144648	0.826266	1.01517	0.893121	0.820995	0.824154	0.941035	1.04997	1.02559	1.03144	1.07846
ACKR3 ENSG00000144476	1.14876	0.77437	1.0764	1.47362	0.987356	1.0931	0.832056	1.18055	1.22466	1.21673
ACKR4 ENSG00000129048	1.30494	1.07341	0.804062	1.21855	0.913417	1.13436	0.703927	0.870994	1.17669	1.16004
ACLY ENSG00000131473	1.16246	1.16735	1.08049	1.14362	0.759711	0.907163	1.06134	0.951338	1.18725	0.982654
ACMSD ENSG00000153086	1.00412	0.94323	1.23215	0.970021	0.910996	0.789122	1.08844	1.00332	0.909341	1.01723
ACO1 ENSG00000122729	0.881523	0.91764	0.705554	0.878421	1.01936	1.01085	1.0906	0.837511	1.03831	0.855134
ACO2 ENSG00000100412	0.958983	1.08288	0.869008	0.866269	1.22411	0.917461	0.935432	0.835815	1.03886	1.12036
ACOD1 ENSG00000102794	0.916968	1.0369	0.649771	1.03286	0.862804	1.00453	0.887304	0.980879	1.12801	0.843069
ACOT1 ENSG00000184227	0.769478	0.994684	0.974466	1.00284	0.963584	0.961572	0.849598	0.821601	1.0127	1.1341
ACOT11 ENSG00000162390	1.01299	1.36948	0.999665	1.14176	0.948638	0.929105	0.996294	1.06459	0.930413	1.12145
ACOT12 ENSG00000172497	0.988544	0.95319	1.39852	0.881093	0.949276	0.972665	1.21375	1.02371	0.996796	0.844789
ACOT13 ENSG00000112304	1.03529	1.03973	0.895102	0.912415	1.08308	0.947611	0.87465	1.04104	0.706779	0.96579
ACOT2 ENSG00000119673	1.00142	1.24434	1.04623	1.06735	1.05204	1.00524	1.13222	1.09766	0.97975	0.978677
ACOT4 ENSG00000177465	0.997414	0.764514	0.88654	1.13767	0.970594	0.800825	0.916424	1.03856	0.769383	1.05127
ACOT6 ENSG00000205669	1.13639	1.09317	0.910172	0.780349	0.662425	0.785009	1.09767	1.07752	1.03751	1.28175
ACOT7 ENSG00000097021	0.958962	1.05757	0.714048	0.790937	1.048	0.721435	1.01257	1.02899	0.921272	0.797402
ACOT8 ENSG00000101473	0.916774	0.88216	0.850084	1.33337	0.886856	0.739037	1.09073	1.02563	1.03753	1.16622
ACOT9 ENSG00000123130	1.0728	0.920555	0.914181	1.15399	0.89162	0.931648	0.949837	1.12642	1.24632	1.02134
ACOX1 ENSG00000161533	0.923039	0.925302	1.62581	0.920719	0.900487	0.947617	1.14333	1.06779	1.06282	1.10459
ACOX2 ENSG00000168306	0.965578	1.19778	0.862956	1.0594	0.939144	0.817587	1.08556	0.875579	0.939362	0.751516
ACOX3 ENSG00000087008	1.26315	0.71631	0.943566	0.953862	1.01566	0.807579	0.954022	0.976358	0.91468	0.966085
ACOXL ENSG00000153093	0.907374	0.747946	1.01262	0.935676	0.956548	1.14078	0.938397	0.813142	1.23673	0.837835
ACP1 ENSG00000143727	0.904451	1.09493	1.03129	1.13655	0.942674	0.855472	0.958146	0.922505	0.925312	1.1658
ACP2 ENSG00000134575	1.15508	1.01456	1.04929	1.29839	0.837058	0.989932	0.90341	1.03431	0.74977	0.867833
ACP5 ENSG00000102575	0.890208	0.753668	0.905911	1.16232	0.991652	0.76049	1.05088	1.08801	0.996761	0.927096
ACP6 ENSG00000162836	1.28019	1.02696	1.35696	1.01787	1.03939	0.689929	1.24537	1.0379	1.07964	1.22642
ACP7 ENSG00000183760	0.868074	0.672131	0.975899	1.13506	0.776621	0.779789	0.882406	1.09148	0.952289	0.743391
ACPP ENSG00000014257	0.98092	1.09696	1.14022	1.2645	1.12587	0.79715	1.04209	0.762049	0.908512	0.784386
ACPT ENSG00000142513	0.924042	1.14464	1.05277	1.07343	0.971893	1.09332	0.999452	0.733259	1.0905	0.956006
ACR ENSG00000100312	0.890781	1.08158	1.10597	1.03247	1.01703	0.980332	1.08364	0.98877	1.13085	0.941385
ACRBP ENSG00000111644	1.06685	0.952384	0.968567	1.02619	0.762378	0.993385	1.15913	1.00402	1.07555	1.06479
ACRC ENSG00000147174	1.03447	1.05825	0.847785	0.863674	1.12516	1.02356	1.24954	1.02524	0.823099	1.00641
ACRV1 ENSG00000134940	0.848249	0.987686	0.894004	1.06193	0.785438	1.00169	1.1392	0.87666	1.19683	1.15987
ACSBG1 ENSG00000103740	0.810843	1.15086	0.923033	1.03912	1.03356	0.96461	1.15907	0.921772	1.04725	0.759202
ACSBG2 ENSG00000130377	1.34228	0.850207	0.814457	1.06297	0.810928	0.908761	1.20623	0.943284	0.98375	1.18732
ACSF2 ENSG00000167107	1.01267	0.792629	0.881493	0.950756	1.09257	0.982283	0.692728	1.2339	1.02859	1.03862
ACSF3 ENSG00000176715	1.01539	1.00137	0.82481	1.11616	1.33457	1.11939	0.98141	1.07893	0.799143	0.931402
ACSL1 ENSG00000151726	0.962324	1.02725	1.09871	0.965089	0.885608	0.885817	1.01913	1.08886	1.23426	1.09093
ACSL3 ENSG00000123983	0.866314	1.06575	0.780704	1.06505	1.28165	1.03342	0.856725	0.877709	0.920989	0.939999
ACSL4 ENSG00000068366	1.24479	1.00395	0.86041	0.869582	0.931916	0.837287	0.826396	1.02949	0.8935	0.935466
ACSL5 ENSG00000197142	1.09483	1.11	0.90076	0.983105	1.17656	1.08222	1.02151	0.956517	1.24711	1.06683
ACSL6 ENSG00000164398	0.912659	1.38517	1.07286	0.625103	0.939263	0.720216	1.15062	1.11109	0.855535	0.989692
ACSM1 ENSG00000166743	0.948697	0.881876	0.968479	0.985322	1.0257	0.976514	0.910104	0.93474	0.778279	1.07286
ACSM2A ENSG00000183747	1.23922	0.969531	1.07839	0.921146	0.962709	1.0485	0.916462	0.71591	0.952533	1.00407
ACSM2B ENSG00000066813	1.00622	1.22337	0.723281	0.948281	1.06011	1.24568	1.26522	1.01448	0.839305	1.13584
ACSM3 ENSG00000005187	1.13271	1.09025	1.01182	0.968271	1.03806	0.917632	1.09838	1.10466	0.92536	1.19872
ACSM4 ENSG00000215009	0.993257	1.11754	0.672937	1.10307	1.14536	1.08006	1.05118	0.878083	0.846034	0.752421
ACSM5 ENSG00000183549	1.22404	0.975982	0.839043	1.00637	0.921746	0.956322	1.13417	0.967828	1.04343	0.877306
ACSM6 ENSG00000173124	1.07761	1.02832	1.15024	1.23183	1.0855	1.09273	1.16286	1.15598	1.03234	0.85246
ACSS1 ENSG00000154930	1.07787	0.960598	0.787394	0.850837	0.829678	0.956915	0.993756	1.14118	0.869096	1.094
ACSS2 ENSG00000131069	1.40956	0.927616	1.18554	0.894178	0.957353	1.07271	0.831891	1.06487	0.768494	0.8244
ACSS3 ENSG00000111058	0.801207	0.865461	0.837142	0.972442	0.966535	0.863822	0.949786	1.01592	1.23907	1.17008
ACTA1 ENSG00000143632	1.04761	1.27437	0.874197	0.996567	0.784917	0.860045	0.706445	1.11349	1.11181	0.884521
ACTA2 ENSG00000107796	1.1762	0.699541	1.06637	0.959172	0.873394	0.747039	1.23123	0.968788	0.798595	1.04025
ACTB ENSG00000075624	1.75345	0.822305	0.744031	0.987172	0.813904	0.905064	1.35235	0.891648	0.924809	1.06534
ACTBL2 ENSG00000169067	1.19854	0.856827	1.01549	0.995925	0.999242	1.06474	1.00737	1.09059	0.846271	0.776954
ACTC1 ENSG00000159251	0.713178	1.00964	1.09711	0.995196	1.08876	0.998577	1.19383	1.16007	1.08105	0.9508
ACTG1 ENSG00000184009	0.835579	1.05928	1.17392	1.04336	1.0676	1.78112	0.806638	1.01289	0.992524	0.830453
ACTG2 ENSG00000163017	1.82715	0.455661	1.0052	0.990112	1.01927	0.896079	0.902349	1.02566	1.06378	1.26203
ACTL10 ENSG00000182584	1.12405	1.07519	1.20751	0.820335	1.22513	1.06445	0.929593	0.802347	0.88061	0.754668
ACTL6A ENSG00000136518	1.05401	1.03257	0.987595	0.874737	1.02497	1.13152	1.03466	1.2397	1.2174	0.920477
ACTL6B ENSG00000077080	0.920485	1.06986	1.13354	0.785583	0.866843	1.01193	1.04473	0.927785	0.935042	1.01655
ACTL7A ENSG00000187003	0.798468	1.18966	0.765371	0.927938	1.03041	1.05253	0.948932	0.902383	0.688544	0.843052
ACTN1 ENSG00000072110	1.12674	0.916574	1.0074	1.05079	1.08792	1.14419	0.990705	0.985059	0.971614	0.831856
ACTN2 ENSG00000077522	1.05883	0.863769	0.80609	1.10292	0.777444	0.948129	1.21008	1.18529	0.911218	1.04831
ACTN3 ENSG00000248746	0.97894	1.035	0.803381	0.96905	0.96565	1.05828	1.20205	1.00154	0.954896	0.853414
ACTN4 ENSG00000130402	1.06734	0.820104	0.768959	0.94171	1.01428	0.959623	0.993887	0.942118	0.819008	0.818832
ACTR10 ENSG00000131966	0.83415	1.02067	0.982133	1.26166	0.977934	0.885038	0.959447	1.07366	1.10152	0.856707
ACTR1A ENSG00000138107	1.04165	0.975468	1.0901	1.13628	0.922538	0.786425	0.89517	1.08083	0.753094	1.12886
ACTR1B ENSG00000115073	0.96027	0.965542	1.24088	1.02127	1.17278	1.17832	0.988135	0.846141	1.12199	0.869491
ACTR2 ENSG00000138071	0.968473	0.942993	1.10642	1.0083	1.00879	1.117	1.03002	1.05473	0.814848	1.0348
ACTR3 ENSG00000115091	0.916027	0.943067	1.02401	1.02855	0.814234	0.960722	1.24839	1.07108	0.98212	0.787574
ACTR3B ENSG00000133627	0.95989	0.850407	1.09617	0.905157	1.0285	0.85763	1.0895	0.837453	0.939998	0.786231
ACTR3C ENSG00000106526	0.981789	1.04661	1.03702	1.03186	0.894384	0.735209	1.04209	1.1094	1.0468	1.01717
ACTR5 ENSG00000101442	1.11373	1.12529	1.21068	1.0809	1.31619	1.01163	0.86111	1.00389	1.02067	0.946607
ACTR6 ENSG00000075089	1.06427	1.16106	0.706791	0.901248	1.02329	1.00312	0.936395	1.10527	1.25972	1.00624
ACTR8 ENSG00000113812	0.877386	1.07211	1.06044	0.724661	1.02047	0.776808	1.19052	1.0706	1.02043	1.1112
ACTRT2 ENSG00000169717	1.04046	0.905333	1.13494	1.03188	0.891634	1.15936	1.01625	0.984185	1.14196	1.0542
ACTRT3 ENSG00000184378	0.732743	0.896965	0.842753	0.911667	0.946199	1.1436	0.970258	1.04609	0.900417	0.723551
ACVR1 ENSG00000115170	0.99253	0.95608	1.08809	1.04756	0.973646	0.991943	1.13468	0.740285	0.960908	0.961171
ACVR1B ENSG00000135503	0.826341	1.13662	0.994938	1.0354	0.798356	0.886165	1.08393	0.947293	0.740621	1.06059
ACVR1C ENSG00000123612	0.911862	0.993607	0.835269	0.867518	1.21612	1.12273	0.890049	0.980838	1.03434	0.79601
ACVR2A ENSG00000121989	0.802579	1.39292	1.12593	1.03783	1.14594	0.774896	0.970401	0.831139	1.09235	0.969062
ACVR2B ENSG00000114739	1.04717	0.897248	0.89482	0.962109	1.08255	0.989459	0.831815	1.38905	1.04788	1.05571
ACVRL1 ENSG00000139567	0.78804	1.03919	1.19446	0.897754	0.885126	1.05294	0.986177	1.02298	1.16572	0.91587
ACY1 ENSG00000243989	1.04194	0.859872	1.03301	1.04555	1.08606	0.884834	0.827834	0.977299	0.899382	0.889175
ACY3 ENSG00000132744	1.02641	1.19726	0.761422	0.945749	0.720657	0.897009	0.889189	0.896289	0.996906	0.893708
ACYP1 ENSG00000119640	1.18555	0.96892	1.28176	1.17885	1.14239	0.863577	0.913992	0.854678	0.856247	1.1398
ACYP2 ENSG00000170634	0.762948	0.725182	0.820009	0.969505	1.08774	1.08059	1.09834	0.757626	0.856112	0.865374
ADA ENSG00000196839	1.01602	1.08625	0.984569	0.955203	1.16583	0.944797	0.909757	1.05972	1.10075	1.19771
ADAD1 ENSG00000164113	0.888355	1.05772	1.05937	1.07239	1.07145	0.954783	0.815701	0.838194	0.930851	0.916592
ADAD2 ENSG00000140955	0.865782	1.1046	0.643601	0.883354	1.02061	0.992021	0.759723	1.27401	0.960233	1.00706
ADAL ENSG00000168803	0.921886	0.978227	0.84669	1.2268	1.07054	0.887877	1.03564	0.961385	1.27408	0.807423
ADAM10 ENSG00000137845	1.00801	0.824171	0.928025	0.987162	0.958236	0.934508	1.03529	0.936201	1.03839	0.957054
ADAM11 ENSG00000073670	1.08273	0.973785	1.12254	0.728094	0.756748	1.00373	0.989719	1.22028	0.908486	0.833623
ADAM12 ENSG00000148848	0.926864	0.993571	0.810065	1.03274	1.133	1.10297	0.914472	1.13911	0.966141	1.09433
ADAM15 ENSG00000143537	1.03672	1.16793	1.20838	0.812327	0.723571	0.822564	1.08988	0.947858	0.77075	1.16845
ADAM17 ENSG00000151694	0.79846	0.803922	0.853444	0.853941	0.889251	1.08512	0.908065	1.23348	0.807564	1.03391
ADAM18 ENSG00000168619	0.797589	1.07727	0.999427	1.26098	1.2936	0.697612	1.0062	1.35267	1.0382	0.869652
ADAM19 ENSG00000135074	0.817057	0.998319	1.08107	1.04536	0.9505	0.949154	1.11089	1.15043	0.973888	0.87967
ADAM2 ENSG00000104755	0.951892	1.20605	0.934058	0.988748	1.15855	0.961007	1.15475	0.903704	1.24258	1.05543
ADAM20 ENSG00000134007	1.13355	0.986581	1.18603	1.22129	1.14897	0.817312	0.916726	1.13509	1.31447	0.959779
ADAM22 ENSG00000008277	0.942145	0.93027	0.84407	0.901341	0.87288	0.987453	1.13864	1.16142	1.05752	1.23601
ADAM23 ENSG00000114948	1.137	0.925309	0.868047	1.01183	1.0516	0.907948	1.03618	0.875062	0.832889	1.15517
ADAM28 ENSG00000042980	0.798088	0.801527	0.870778	1.01822	0.861743	0.778977	1.21802	0.913412	0.829778	0.94439
ADAM29 ENSG00000168594	0.906939	0.849432	1.01387	0.909193	1.05567	1.04342	1.0306	0.642918	0.995402	1.02225
ADAM30 ENSG00000134249	1.03588	1.05357	0.988987	0.945512	0.818611	0.928451	1.06697	1.29757	0.85661	0.842702
ADAM32 ENSG00000197140	0.981684	1.06401	1.15019	1.05337	1.24167	0.838503	1.0706	0.896763	1.05369	1.08603
ADAM33 ENSG00000149451	1.09135	1.03116	1.05783	1.19213	1.21714	0.824644	1.11771	0.941003	0.998839	0.903065
ADAM7 ENSG00000069206	1.22796	0.714178	0.846335	1.02472	1.08599	1.09114	1.08035	1.22872	1.01906	1.0877
ADAM8 ENSG00000151651	1.03534	0.934286	1.10246	0.751168	1.27972	1.15465	0.980013	0.83579	1.06097	0.997172
ADAM9 ENSG00000168615	0.930392	0.962398	1.01475	1.06116	1.08414	0.892902	1.23427	1.1767	0.904381	1.16444
ADAMDEC1 ENSG00000134028	0.932672	1.21996	0.837127	0.762044	1.04848	1.08787	1.03235	1.03657	0.970101	0.897574
ADAMTS1 ENSG00000154734	1.11009	0.940221	1.07783	0.97869	0.826618	0.824089	1.33884	1.22935	1.4054	1.12595
ADAMTS10 ENSG00000142303	1.17908	1.11584	0.732353	0.938131	0.854994	0.777215	1.21804	0.950641	0.892004	0.858077
ADAMTS12 ENSG00000151388	0.88388	1.00108	0.742585	1.1862	1.15353	0.975128	1.13232	0.810869	1.0001	1.26912
ADAMTS13 ENSG00000160323	1.07177	0.977605	1.3759	1.16744	1.12005	0.965461	1.12159	1.09741	1.16988	0.828441
ADAMTS14 ENSG00000138316	0.869088	1.04634	1.26916	0.871309	0.754874	0.851999	1.11624	0.980891	1.16254	1.02817
ADAMTS15 ENSG00000166106	1.07934	0.96635	0.958216	1.00558	0.835718	1.09651	0.989884	0.996913	0.704869	0.840421
ADAMTS16 ENSG00000145536	1.20153	0.798529	1.07205	1.06859	1.18845	0.879452	1.01306	0.888736	0.943516	0.985497
ADAMTS17 ENSG00000140470	1.32052	1.3174	0.714957	0.956449	0.862769	0.763919	1.01934	0.827654	1.04793	1.03172
ADAMTS18 ENSG00000140873	0.903674	1.3367	0.998959	1.13566	0.996405	0.917317	1.03082	0.995381	0.816271	1.17798
ADAMTS19 ENSG00000145808	0.944436	0.764226	0.962327	1.07602	1.00046	0.916258	1.06029	1.15108	1.08062	0.985934
ADAMTS2 ENSG00000087116	1.25992	0.967458	0.794382	1.17152	1.10477	0.644567	1.06683	1.02239	1.0621	0.947788
ADAMTS20 ENSG00000173157	0.981628	1.22266	1.09847	1.1722	1.22259	0.940801	0.908429	0.854094	1.09107	0.932968
ADAMTS3 ENSG00000156140	0.928184	0.895267	0.962579	1.05019	0.820577	0.806388	0.922637	1.01405	1.0068	1.12626
ADAMTS4 ENSG00000158859	1.07363	1.0106	0.91184	1.09003	0.906454	0.814671	1.00364	0.986938	0.868425	1.0401
ADAMTS5 ENSG00000154736	1.169	1.03757	0.800028	0.918451	0.853152	0.842613	0.637489	1.16622	1.16151	0.959013
ADAMTS6 ENSG00000049192	0.837511	0.972797	0.851697	1.27991	0.897826	0.983492	0.914297	1.01267	0.974787	1.40482
ADAMTS7 ENSG00000136378	1.0295	1.06898	1.15439	0.74318	1.02551	1.10406	1.18673	0.919151	1.03693	0.976485
ADAMTS8 ENSG00000134917	0.984631	0.837438	0.680215	0.94114	0.989181	1.05895	0.846384	0.800423	0.993611	0.973974
ADAMTS9 ENSG00000163638	1.08667	1.01778	1.20806	1.0271	1.21348	1.03493	0.937331	0.868064	1.12447	1.04316
ADAMTSL1 ENSG00000178031	1.03388	0.740389	1.05274	1.02459	0.985164	1.07998	0.946889	0.993029	0.933046	0.991766
ADAMTSL2 ENSG00000197859	0.980615	1.1575	1.0556	0.956841	0.796684	1.0238	0.907075	0.975014	1.05788	0.888027
ADAMTSL3 ENSG00000156218	0.839345	0.873583	0.72592	0.70852	1.05792	0.825494	0.804334	0.858383	0.711064	1.14121
ADAMTSL4 ENSG00000143382	1.03407	0.919146	1.03436	0.954685	1.06968	0.849551	0.948885	1.00742	1.14807	1.08612
ADAMTSL5 ENSG00000185761	0.914528	0.997998	0.942764	0.857864	0.951415	0.79465	0.999266	0.885684	0.931753	1.04225
ADAP1 ENSG00000105963	0.861741	0.976192	0.949648	0.995585	0.916282	0.992033	1.07225	0.838026	0.948546	0.92107
ADAP2 ENSG00000184060	0.892406	1.10729	1.24717	0.899831	1.24058	0.988508	0.997813	0.903059	1.12668	1.03634
ADAR ENSG00000160710	1.22719	0.935426	0.895822	1.17946	1.02673	0.77772	0.870394	0.925044	1.00975	0.925395
ADARB1 ENSG00000197381	1.03448	1.03154	1.40305	0.878649	1.08106	1.01733	1.34749	0.897514	1.03091	1.09587
ADARB2 ENSG00000185736	0.848499	0.9662	0.895031	1.01334	0.74234	1.1672	1.1349	0.79875	1.08109	1.01168
ADAT1 ENSG00000065457	0.952197	0.596319	0.788458	1.15527	1.17794	1.1465	0.881351	1.10529	1.1005	0.983178
ADAT2 ENSG00000189007	1.00376	0.872817	1.17563	1.13791	1.0511	0.809301	0.85863	1.06863	0.991955	1.08844
ADAT3 ENSG00000213638	1.02929	1.21556	0.69106	1.11236	1.31639	0.919392	1.29754	0.884901	0.894482	0.906585
ADCK1 ENSG00000063761	0.999085	0.88304	1.2547	0.909154	0.931092	0.818426	0.956743	0.723139	1.11037	1.04651
ADCK2 ENSG00000133597	1.24377	0.80731	1.04322	1.04697	0.829495	0.997642	1.00526	0.915354	0.993424	0.826432
ADCK3 ENSG00000163050	1.0037	0.869458	1.1363	0.966823	1.17655	0.901205	1.16588	1.01313	0.829908	1.26707
ADCK4 ENSG00000123815	0.963897	0.944298	0.907995	0.855998	0.755651	0.80074	0.993516	1.37593	0.981283	1.08031
ADCK5 ENSG00000173137	0.910642	0.874892	0.892448	1.11201	0.955996	0.895419	1.11294	1.01406	0.984888	0.758783
ADCY1 ENSG00000164742	1.19805	1.02276	1.28754	1.08239	0.778272	0.958443	0.884369	1.08403	1.2136	0.873271
ADCY10 ENSG00000143199	1.01637	1.21574	0.91007	0.870156	1.04817	0.940112	0.935221	1.23028	1.06171	1.16347
ADCY2 ENSG00000078295	1.10366	1.08651	0.991164	1.00021	1.04948	1.20543	1.20889	1.36121	0.868867	1.31908
ADCY3 ENSG00000138031	1.11805	0.993825	0.971035	0.940461	0.975389	1.23462	0.750467	0.763368	0.910817	0.972932
ADCY4 ENSG00000129467	1.17703	1.01259	1.02604	1.00106	0.908022	1.06877	0.597292	1.02852	0.753458	1.25444
ADCY5 ENSG00000173175	0.78678	0.75203	0.990442	0.864465	0.887621	0.924026	0.960942	1.01214	0.987216	1.15683
ADCY6 ENSG00000174233	0.822427	0.913686	1.07752	1.1055	0.828474	0.755481	1.03544	0.981239	1.18854	1.10983
ADCY7 ENSG00000121281	1.06062	0.921021	0.909844	1.195	0.834907	1.10595	0.920058	0.958995	0.863201	1.22629
ADCY8 ENSG00000155897	1.03199	1.12379	0.93197	1.03604	0.928513	1.12984	0.976235	1.07085	0.926366	1.01042
ADCY9 ENSG00000162104	1.04679	1.04466	1.04338	1.01739	1.19659	0.860257	1.27895	1.25406	1.0169	1.19647
ADCYAP1 ENSG00000141433	1.13588	0.884664	0.875464	1.33653	0.908641	1.2034	0.750441	1.11777	0.960637	1.02981
ADCYAP1R1 ENSG00000078549	1.1938	0.99504	1.24561	1.0161	0.937935	0.872515	1.00786	0.88356	0.812619	1.25744
ADD1 ENSG00000087274	0.744968	0.937233	1.07328	0.79448	0.893607	0.994721	0.969611	0.9442	1.44603	0.861264
ADD2 ENSG00000075340	0.970151	0.921938	0.938557	0.838377	1.0268	1.03251	0.835063	0.863466	0.960746	0.745072
ADD3 ENSG00000148700	0.952856	1.05123	1.07306	1.03347	1.20384	0.860027	0.690025	1.04946	1.04955	1.01941
ADGB ENSG00000118492	1.02728	1.0399	1.10242	1.23718	1.05942	1.1462	0.866922	0.965904	1.03201	0.885421
ADGRA1 ENSG00000197177	0.931956	1.09954	1.02596	0.66497	1.08649	1.08026	0.980101	0.891465	0.986361	0.756463
ADGRA2 ENSG00000020181	0.789265	0.893115	0.889875	1.07982	1.06894	0.9653	0.950129	1.02008	0.888256	0.763159
ADGRA3 ENSG00000152990	1.2792	0.870503	1.05271	1.1808	0.980452	0.660986	0.995779	1.04389	1.01989	1.15485
ADGRB1 ENSG00000181790	0.943812	1.02146	0.784546	0.882912	0.946712	1.2123	0.69658	1.10399	0.924711	1.20479
ADGRB2 ENSG00000121753	1.03558	1.29095	0.952881	1.1345	0.854423	0.856814	1.06451	0.87623	1.20279	0.900198
ADGRB3 ENSG00000135298	0.888937	1.04037	1.09193	0.913834	0.646104	0.915148	0.782872	0.978294	0.885392	1.34773
ADGRD1 ENSG00000111452	1.05226	1.09975	1.13592	0.906177	1.18505	0.902192	1.03238	0.913399	1.15306	1.19081
ADGRD2 ENSG00000180264	0.923479	1.14627	0.982297	1.03812	0.703766	0.889335	0.958208	0.752479	1.06073	0.900914
ADGRE1 ENSG00000174837	1.11631	1.07373	1.04934	1.02313	1.09919	1.11072	0.922247	1.14368	0.761003	0.968157
ADGRE2 ENSG00000127507	0.870851	0.86124	0.863213	0.927904	0.965899	1.03198	1.33701	0.953054	0.947642	0.822737
ADGRE3 ENSG00000131355	1.02035	0.902125	1.10298	0.936297	0.895171	1.06961	1.2403	1.06379	1.22438	0.857699
ADGRE5 ENSG00000123146	0.888731	1.14247	0.850495	0.916938	1.01013	0.856475	0.979683	1.15662	1.12372	1.18776
ADGRF1 ENSG00000153292	0.800151	0.922969	0.78716	0.932185	1.15044	1.10712	0.895167	0.804591	1.17045	1.15591
ADGRF2 ENSG00000164393	0.977428	0.905409	0.944671	0.923683	0.771838	1.00718	0.876079	0.948119	0.945332	0.8977
ADGRF3 ENSG00000173567	1.13284	1.02563	1.10313	0.752075	1.23177	0.930626	1.22397	1.28199	1.1706	1.13937
ADGRF4 ENSG00000153294	0.913223	0.978543	1.29521	0.870691	0.995386	0.99364	1.1972	0.926211	0.779466	0.946436
ADGRF5 ENSG00000069122	0.961851	0.976701	1.1059	0.964159	1.15896	1.02579	1.03906	0.991722	0.953138	0.794971
ADGRG1 ENSG00000205336	0.790565	1.06933	1.06415	0.698555	0.904831	0.992258	1.11598	0.701757	1.04217	1.06978
ADGRG2 ENSG00000173698	0.90215	1.19289	0.984645	0.578749	0.850118	1.03915	0.986748	1.09446	0.991809	1.13953
ADGRG3 ENSG00000182885	1.05657	1.2388	1.05355	1.08273	0.938607	1.02425	0.936573	0.953566	0.995043	1.01362
ADGRG4 ENSG00000156920	0.94131	0.805835	0.943115	1.26744	1.1397	0.900708	1.21467	0.972933	1.23264	1.03844
ADGRG5 ENSG00000159618	0.947105	1.21403	1.00419	1.08491	1.14063	0.976314	0.97813	0.908063	0.859241	1.11957
ADGRG6 ENSG00000112414	0.807247	1.0324	0.83643	0.832888	1.00385	0.841072	1.1207	1.35941	0.998276	1.16536
ADGRG7 ENSG00000144820	0.906065	0.895842	1.27599	1.08988	1.01936	0.941446	0.916104	1.27941	1.28892	1.00072
ADGRL1 ENSG00000072071	0.780486	0.663913	0.904035	0.823375	1.05443	1.13162	1.11921	0.882567	1.04943	1.0128
ADGRL2 ENSG00000117114	1.25385	0.963818	1.00804	1.12282	0.94471	1.03072	0.889005	0.958047	0.724352	0.928359
ADGRL3 ENSG00000150471	0.933841	1.04998	1.05529	1.05608	1.16847	0.833028	1.19123	0.74509	0.90873	1.01367
ADGRL4 ENSG00000162618	1.09415	0.891783	0.820296	1.27601	0.907617	1.05457	0.84307	1.0485	0.750292	1.242
ADGRV1 ENSG00000164199	0.919691	1.15207	1.05396	0.735983	1.13639	0.98715	1.09196	0.906198	0.884543	1.05447
ADH1A ENSG00000187758	0.819082	0.924636	0.963745	1.09239	0.850853	1.26151	0.904534	1.10978	0.750379	0.863599
ADH1B ENSG00000196616	1.20761	1.19645	1.20429	0.939014	1.08062	0.967531	0.993477	0.9695	1.07533	0.827742
ADH1C ENSG00000248144	1.05554	1.01974	0.931598	1.08416	0.877726	0.897187	0.751151	0.990652	0.946503	1.2198
ADH4 ENSG00000198099	1.22242	1.03943	1.33485	1.04694	0.95095	1.20763	0.856506	0.991672	1.10896	0.774573
ADH5 ENSG00000197894	0.948477	1.20248	1.35643	0.880003	0.831482	1.25446	1.01949	0.848038	0.916237	0.907566
ADH6 ENSG00000172955	0.782626	0.934612	0.834042	1.14077	1.13039	0.744919	0.986221	0.913037	1.03039	0.916814
ADH7 ENSG00000196344	1.08782	1.00574	0.782608	0.985293	1.32571	0.758514	0.990543	1.13037	1.03475	1.16924
ADHFE1 ENSG00000147576	0.974082	0.750145	0.801442	0.865816	0.99253	0.970239	0.855945	1.00433	0.961702	1.10511
ADI1 ENSG00000182551	0.743189	1.1334	1.31458	1.07899	1.25984	1.07618	0.753	0.936206	1.10536	0.990412
ADIG ENSG00000182035	0.819761	0.862688	0.81688	1.21047	1.11828	0.913443	0.999981	0.982212	0.862458	1.01096
ADIPOQ ENSG00000181092	0.823099	1.19034	0.789584	1.16058	1.15321	1.1719	1.18859	1.12132	0.939286	1.04984
ADIPOR1 ENSG00000159346	1.04365	1.40269	0.92868	1.28982	1.02724	0.833242	0.899592	0.95447	1.05188	0.952443
ADIPOR2 ENSG00000006831	0.989751	1.03346	1.07	1.06219	1.06467	0.939604	0.874445	0.936584	1.07011	0.979628
ADIRF ENSG00000148671	0.83865	1.16148	1.11246	1.42486	0.930524	0.848742	1.08158	0.843807	0.806929	0.987091
ADK ENSG00000156110	1.18888	1.28456	0.778461	0.999632	1.08722	0.901649	1.2991	0.762658	0.989239	1.05697
ADM ENSG00000148926	0.90508	1.13953	0.944042	1.01968	0.903629	1.07121	0.879153	0.815538	1.14068	1.13835
ADM2 ENSG00000128165	1.08916	0.839101	0.957405	1.15488	0.951592	0.923376	0.88479	0.874969	1.0846	1.00401
ADM5 ENSG00000224420	1.20615	0.968446	1.02822	0.936485	0.885042	0.937785	0.868531	0.852839	0.940807	1.34794
ADNP ENSG00000101126	1.01249	1.08378	1.13016	1.35562	0.992086	0.860846	1.25735	1.00077	1.12356	0.828356
ADNP2 ENSG00000101544	1.08741	1.15954	0.865025	1.00004	1.03139	0.840686	0.938381	1.1083	1.06894	0.998572
ADO ENSG00000181915	0.856243	0.960067	0.912688	1.10535	1.05709	0.919532	0.964443	0.671677	0.961982	1.03803
ADORA1 ENSG00000163485	0.742076	1.31786	0.73873	1.02296	0.737294	0.99236	1.34041	1.23382	1.06289	1.09704
ADORA2A ENSG00000128271	0.983091	1.04921	0.961316	0.930679	0.917629	1.03196	0.978076	0.937593	0.777318	0.92783
ADORA2B ENSG00000170425	1.0411	0.974246	1.10372	1.13126	0.906458	0.746237	1.18029	1.13806	1.07384	1.07466
ADORA3 ENSG00000282608	0.834943	1.02198	0.827509	0.576623	1.01731	0.749267	1.00083	0.75974	1.15027	0.976392
ADPGK ENSG00000159322	1.01129	1.07559	0.850229	0.742703	0.936326	0.972747	0.958354	1.09894	1.11877	0.930184
ADPRH ENSG00000144843	1.11542	1.03925	1.29262	1.05827	1.07868	1.05114	1.13465	0.905868	0.974173	0.943047
ADPRHL1 ENSG00000153531	1.42538	1.11404	1.08476	0.971579	1.01022	0.930202	0.740917	0.790327	0.903895	0.894808
ADPRHL2 ENSG00000116863	0.825163	1.17253	0.875286	0.994632	1.2196	0.92734	0.897194	0.902012	0.935743	1.0821
ADPRM ENSG00000170222	1.10617	1.10897	0.883721	0.737961	0.944252	0.964864	1.00468	1.05564	0.769148	0.86428
ADRA1A ENSG00000120907	1.21318	1.06322	0.840145	1.17648	0.956637	0.924487	0.787659	0.913211	1.03323	0.755644
ADRA1B ENSG00000170214	1.04784	0.856291	1.0486	0.991662	0.956971	0.755766	0.937588	0.89122	1.0977	0.825277
ADRA1D ENSG00000171873	0.947915	0.903364	0.968373	1.17429	0.897242	1.04173	0.997305	0.790417	1.00679	1.05283
ADRA2A ENSG00000150594	1.07955	1.08957	0.822512	0.878228	1.21704	1.21314	1.33798	0.767576	1.14683	1.03591
ADRA2B ENSG00000274286	1.07956	1.37627	0.900778	0.842193	1.10905	0.821369	0.803737	1.06715	0.940664	0.967562
ADRA2C ENSG00000184160	0.981249	1.10364	0.926009	0.960205	1.14857	0.966964	0.825897	0.962195	0.956809	0.923114
ADRB1 ENSG00000043591	1.03386	0.970021	1.23246	1.00636	1.07386	1.13522	0.976344	0.990201	0.873895	1.08227
ADRB2 ENSG00000169252	1.08278	0.855748	1.01012	0.83218	1.06238	0.907019	1.03085	1.25026	0.973088	0.914137
ADRB3 ENSG00000188778	0.9423	0.720518	0.761202	1.07367	0.962797	0.933515	0.878586	0.949906	0.897086	0.990538
ADRM1 ENSG00000130706	1.03988	0.954456	0.839848	1.0327	1.05627	0.876534	0.862203	1.09911	1.15648	0.954216
ADSL ENSG00000239900	0.89321	1.19469	0.806681	1.07228	0.893164	0.993376	0.984821	0.836281	0.841089	1.05166
ADSS ENSG00000035687	0.870652	1.06269	1.08897	1.29115	0.980578	0.823986	0.850497	1.07656	0.648138	0.816872
ADSSL1 ENSG00000185100	0.966858	0.78449	1.00294	0.916265	1.10496	1.03887	0.864654	1.04722	0.887345	1.22666
ADTRP ENSG00000111863	1.0726	1.01024	1.12008	1.0254	1.31918	0.929596	0.930566	1.05481	1.20043	0.964965
AEBP1 ENSG00000106624	1.32579	0.712359	0.709182	0.828328	0.907047	0.984341	1.13242	0.916842	1.00587	1.0948
AEBP2 ENSG00000139154	1.31907	1.08768	0.949499	0.909495	1.205	0.875767	0.948503	1.06293	0.964108	0.968153
AEN ENSG00000181026	0.941429	1.04717	0.997513	1.23286	1.03982	1.05982	1.18638	1.0682	1.07794	1.00109
AES ENSG00000104964	1.10715	1.08657	1.28889	0.974644	0.840593	1.11504	0.982844	0.831399	0.932491	0.921491
AF011889.5 ENSG00000241489	1.00515	1.01382	0.952826	0.74879	1.164	1.05108	1.0355	0.890713	1.04616	0.918736
AF111168.1 ENSG00000280308	0.986327	0.924476	0.999396	1.01769	0.978102	0.883026	0.925217	1.01684	1.35411	1.01715
AF131216.1 ENSG00000280273	0.947176	1.19618	1.09465	0.829171	1.14384	0.955819	1.08296	1.26395	0.752321	1.1768
AF165138.7 ENSG00000243440	0.701429	1.1496	0.956557	1.11865	1.02093	0.742579	1.21716	0.878204	0.892148	0.868045
AFAP1 ENSG00000196526	1.33549	1.03162	1.14876	1.16268	0.863302	0.969496	1.08562	0.896908	0.999886	0.757077
AFAP1L1 ENSG00000157510	1.10814	0.624253	0.654775	0.878324	1.00923	1.11616	0.959871	0.742979	1.29547	1.08824
AFAP1L2 ENSG00000169129	1.22177	0.940292	0.925214	1.25335	0.76586	1.31564	1.2082	0.745275	1.14896	1.05088
AFF1 ENSG00000172493	1.0172	1.21519	1.53	1.18045	0.915326	0.953859	1.08867	1.13071	0.829071	0.988915
AFF2 ENSG00000155966	0.769424	1.04574	0.954621	0.86658	0.819438	0.750371	0.861703	1.03396	1.20326	0.799325
AFF3 ENSG00000144218	0.945094	1.04291	0.793478	0.971876	1.00994	0.946627	1.12097	0.908518	1.04326	0.828727
AFF4 ENSG00000072364	1.0029	1.20034	1.34956	1.11355	0.931041	1.03282	1.16505	1.09646	0.932419	1.25238
AFG3L2 ENSG00000141385	0.987036	0.896523	1.05438	1.09249	1.16056	0.994993	0.785898	0.834977	1.01372	0.791814
AFM ENSG00000079557	0.798925	1.08708	0.852193	1.00913	0.951311	1.01391	1.08475	0.978314	0.877122	0.955163
AFMID ENSG00000183077	1.34913	1.09444	1.42913	0.975193	0.815278	1.04691	0.974956	0.858097	0.893105	0.991126
AFP ENSG00000081051	0.795019	0.827536	0.790971	1.1998	1.11062	1.04156	0.859407	1.05841	0.848754	0.84842
AFTPH ENSG00000119844	1.20078	1.32253	1.16841	0.793343	0.98872	0.857653	1.13035	0.930073	0.971526	1.16678
AGA ENSG00000038002	0.921533	1.07864	1.15005	1.28591	1.06153	0.687176	0.843848	1.08716	1.12853	1.1075
AGAP1 ENSG00000157985	1.1279	0.76355	1.1028	0.955801	1.40696	0.786575	0.976347	0.921947	0.969089	0.911193
AGAP14P ENSG00000279058	0.824189	0.905846	0.963293	1.22804	1.07183	0.992561	0.75249	1.08505	0.84674	0.843479
AGAP2 ENSG00000135439	1.10665	0.863312	0.887334	0.840144	0.939962	1.02462	0.957591	1.29687	0.958936	0.889022
AGAP3 ENSG00000133612	1.08495	0.889081	0.962107	1.10737	1.00051	0.834409	1.02185	1.10208	1.10525	0.909942
AGAP4 ENSG00000188234	0.976947	0.937969	0.854827	0.783813	1.07422	1.4084	1.23003	0.814738	1.10958	0.882551
AGAP5 ENSG00000172650	0.866371	0.938259	1.01994	1.14762	1.02868	1.07899	0.850792	1.01997	1.35558	0.918317
AGAP6 ENSG00000204149	0.947702	0.872054	0.917573	1.07877	1.15914	1.0026	0.810145	1.21509	0.89214	0.927085
AGAP9 ENSG00000204172	1.30889	1.0254	1.03234	0.946802	1.13141	0.92594	0.996781	0.767093	1.07607	0.809647
AGBL1 ENSG00000273540	1.1206	0.856551	0.799274	1.07697	1.14622	1.21527	1.12845	1.06329	0.72468	0.970718
AGBL2 ENSG00000165923	1.02395	1.16288	1.03611	1.10167	1.17811	1.07972	1.06181	0.904936	0.785593	0.867082
AGBL3 ENSG00000146856	1.08541	0.770069	1.05653	1.04208	0.850904	1.02216	0.929615	0.866275	1.12018	0.743198
AGBL4 ENSG00000186094	1.00208	1.1432	1.03464	0.941607	0.867463	1.16653	0.77566	0.821157	0.895416	1.12597
AGBL5 ENSG00000084693	0.843549	1.08871	1.00037	0.894066	0.771702	0.965202	1.12216	1.0231	0.838869	0.908367
AGER ENSG00000204305	0.922012	0.73171	0.900452	0.893336	0.942173	0.810894	0.927807	0.922298	1.05575	0.89954
AGFG1 ENSG00000173744	0.793124	0.851897	1.02497	1.05451	1.24645	1.04364	1.03921	1.07813	0.905998	1.0626
AGFG2 ENSG00000106351	0.99538	0.962812	0.875527	0.893331	0.715001	0.772735	1.11297	1.01906	0.745547	0.928771
AGGF1 ENSG00000164252	0.808437	0.834455	0.871429	0.811216	0.888787	0.899719	0.948038	1.1355	1.06706	1.02961
AGK ENSG00000006530	0.901974	0.817248	1.28149	1.11227	1.00565	0.931224	0.991716	1.0139	0.842087	1.18867
AGL ENSG00000162688	1.26599	0.961118	1.02547	1.04093	0.845388	0.844461	0.926671	1.0298	0.986397	0.996587
AGMAT ENSG00000116771	0.838247	1.05592	0.971668	1.38605	1.0586	1.02674	1.30397	0.968925	1.15001	0.890918
AGMO ENSG00000187546	1.06264	1.13324	1.00494	1.37091	0.889021	0.973589	1.03776	1.2325	0.924644	0.962432
AGO1 ENSG00000092847	0.970567	0.776289	1.26887	1.21795	0.986815	1.20856	0.958387	0.796011	0.760726	1.14119
AGO2 ENSG00000123908	1.16942	1.01159	1.10841	1.08165	1.08497	0.944406	0.902112	0.948521	0.813038	1.15067
AGO3 ENSG00000126070	0.996698	0.84717	0.948159	1.0014	0.868015	0.958247	0.956414	0.64455	1.08218	1.07421
AGO4 ENSG00000134698	1.09698	1.16471	1.13302	1.06485	0.92326	0.977453	1.20283	0.967809	1.16713	0.977129
AGPAT1 ENSG00000204310	1.13319	0.919659	0.976115	1.01993	0.855503	0.772649	0.81305	0.996855	1.05465	1.05128
AGPAT2 ENSG00000169692	0.860637	1.00736	0.881365	0.799811	1.18168	1.18308	1.11553	0.984812	0.949137	0.945691
AGPAT3 ENSG00000160216	0.988282	1.07125	1.17253	0.856764	1.00703	1.17892	1.15199	0.79583	1.23997	0.99196
AGPAT4 ENSG00000026652	0.861186	0.969032	0.893231	1.23403	0.895836	1.25911	1.17883	1.05356	1.1408	0.906249
AGPAT5 ENSG00000155189	0.963194	0.919114	0.959609	1.03945	0.921584	0.863107	0.96992	1.06561	0.811606	0.974416
AGPS ENSG00000018510	0.920786	1.04929	1.11904	1.02568	1.26139	1.19418	1.15836	0.932329	0.972368	1.20715
AGR2 ENSG00000106541	0.88533	0.926295	1.11689	0.80645	1.08497	1.06436	0.952595	0.92214	0.851876	1.15949
AGR3 ENSG00000173467	0.99427	0.984501	0.959322	0.922881	1.00695	1.36274	0.876019	1.27398	0.781229	1.0944
AGRN ENSG00000188157	0.909954	0.824356	1.0088	0.783782	0.946596	1.19587	1.01179	1.05016	0.963017	1.05221
AGRP ENSG00000159723	1.12376	1.01794	1.0473	0.75324	1.13425	1.04561	1.0412	1.06981	1.02061	1.27128
AGT ENSG00000135744	0.68979	0.834977	1.03232	1.25936	0.96086	0.940781	0.984286	0.925758	1.00083	1.06208
AGTPBP1 ENSG00000135049	1.01298	1.25087	0.96916	1.06429	1.24113	0.956879	1.12609	1.34422	0.89138	1.08094
AGTR1 ENSG00000144891	1.1449	1.00198	0.909478	1.13909	1.11631	0.858808	0.792831	1.05131	1.03375	0.999285
AGTRAP ENSG00000177674	1.2004	1.04366	1.05184	0.948284	0.951209	1.10502	0.832016	1.0839	1.05144	1.02715
AGXT ENSG00000172482	1.13631	1.27012	0.854562	0.873171	0.786142	0.919259	1.0352	0.753515	1.32339	0.926628
AGXT2 ENSG00000113492	1.05015	1.37876	1.11748	0.990891	1.30458	0.851899	0.958252	0.942153	1.32068	0.735118
AHCTF1 ENSG00000153207	1.07192	0.854883	0.866817	0.924915	0.831825	1.17912	0.691859	1.07907	1.12989	1.19461
AHCY ENSG00000101444	0.881025	0.976802	1.15046	1.15479	0.785956	1.1503	1.0365	0.813151	0.967476	0.781805
AHCYL1 ENSG00000168710	1.33907	1.10504	0.981151	1.06165	0.953244	1.08177	0.852873	0.952007	0.942163	1.03532
AHCYL2 ENSG00000158467	0.863828	0.745837	0.900428	0.82896	0.959525	1.05859	1.0426	0.673859	1.15912	0.839962
AHDC1 ENSG00000126705	1.19591	0.954498	0.814706	0.958625	0.87379	1.0424	0.779085	1.01804	0.949373	1.31706
AHI1 ENSG00000135541	1.22899	1.05869	1.02123	1.18381	1.04775	0.770071	0.925659	1.01867	1.04882	1.14097
AHNAK ENSG00000124942	1.01738	1.13629	1.22164	0.992419	1.00862	0.973929	1.41554	1.19817	1.12203	0.847344
AHNAK2 ENSG00000185567	1.27339	1.01995	0.989668	0.86288	0.965497	1.14739	0.949346	1.13074	0.923559	0.895498
AHR ENSG00000106546	0.799685	0.847309	0.859287	1.07	1.0698	0.905486	1.24697	1.00805	0.947547	1.00743
AHRR ENSG00000063438	1.18863	1.02659	0.98106	0.959749	0.84577	1.02616	1.16866	0.982858	1.03119	0.93716
AHSA1 ENSG00000100591	1.18206	1.10365	0.888443	1.21096	1.21069	0.687234	1.0613	0.741353	1.03356	1.15891
AHSA2 ENSG00000173209	1.04658	0.980285	0.751425	1.07056	0.993482	0.982674	0.865042	1.04321	1.33045	0.856549
AHSG ENSG00000145192	1.02949	0.934974	0.931275	0.945499	1.04877	1.00374	1.1418	1.04363	1.26665	1.14436
AHSP ENSG00000169877	0.930766	0.91127	1.13739	1.03654	0.946456	1.06754	1.25342	0.847918	1.01316	0.819982
AICDA ENSG00000111732	1.2592	1.14167	0.926615	1.09207	0.830665	1.17681	1.07337	1.18093	0.958651	1.01072
AIDA ENSG00000186063	1.21831	0.862294	1.00747	1.0502	1.02211	0.771075	0.902362	0.801778	0.791146	0.856398
AIF1 ENSG00000204472	0.891263	0.797012	1.14742	1.0028	0.907308	0.98496	0.885391	0.989296	0.940318	0.910959
AIF1L ENSG00000126878	0.866686	0.997288	0.842123	1.10902	1.20773	0.923043	1.17214	1.08213	0.856847	0.803749
AIFM1 ENSG00000156709	0.785388	1.07665	0.847994	0.966457	1.15875	1.18818	1.25224	1.08064	1.06017	0.960586
AIFM2 ENSG00000042286	0.998171	1.07765	0.834035	0.807408	0.910482	1.07839	1.01791	0.97485	0.833057	0.908475
AIFM3 ENSG00000183773	1.09217	0.904233	1.29567	1.02027	1.29283	0.996836	1.0609	1.03842	0.996565	0.929308
AIG1 ENSG00000146416	0.937871	1.09166	1.25438	0.698334	0.780791	0.996664	0.99046	0.942842	0.654174	0.865834
AIM1 ENSG00000112297	0.987688	0.783837	1.26204	0.957669	1.18297	0.918193	1.17474	1.26525	1.05705	1.2202
AIM1L ENSG00000176092	0.78769	0.867914	0.901717	1.02928	0.860281	0.967098	0.702732	0.730178	1.10021	1.14629
AIM2 ENSG00000163568	1.13823	0.986131	0.938062	1.16522	0.790588	0.924067	1.08247	1.07028	1.29883	0.813355
AIMP1 ENSG00000164022	0.891188	1.02966	0.983138	0.83232	1.10054	1.18497	0.921292	0.812586	1.10386	0.759216
AIMP2 ENSG00000106305	1.2466	0.955434	0.946722	1.00096	0.948198	0.784258	0.784822	1.18866	0.918298	1.10312
AIP ENSG00000110711	0.985533	0.815781	1.07663	1.22364	0.997821	0.829154	0.938564	0.836242	1.10217	0.992169
AIPL1 ENSG00000129221	1.02367	1.17189	1.15258	0.904111	1.03649	0.724876	0.911204	0.638658	0.973671	0.992343
AIRE ENSG00000160224	0.914438	1.13223	1.17731	0.804995	1.38045	1.15636	1.15507	1.04183	0.633927	0.977764
AJ239318.1 ENSG00000280108	0.791833	1.16078	1.12117	0.967461	0.871601	0.913985	0.989404	1.02572	1.20056	0.951715
AJAP1 ENSG00000196581	0.866385	1.19557	1.02674	0.976619	0.751279	1.0505	0.986601	1.04212	0.763862	1.14887
AJUBA ENSG00000129474	0.721411	1.18933	0.984842	1.03887	1.00119	1.11622	1.5941	1.16568	1.06921	0.835551
AK1 ENSG00000106992	0.915075	0.911647	0.999685	1.06444	1.18612	0.985613	0.898107	1.12844	1.1085	1.08969
AK2 ENSG00000004455	1.23902	1.04575	1.08237	0.886864	0.687571	0.869232	1.13819	0.880538	1.2119	1.18142
AK3 ENSG00000147853	1.04928	0.890333	0.994267	0.989268	0.862465	0.846503	0.717821	1.13842	1.033	1.08071
AK4 ENSG00000162433	0.894719	1.16302	0.977166	1.26224	0.911442	0.947273	1.26292	0.852435	1.02311	0.904672
AK5 ENSG00000154027	1.00848	0.866776	0.947455	0.882417	0.908266	1.14479	0.962973	0.988723	1.16085	0.993724
AK6 ENSG00000085231	0.95813	1.21186	0.885234	0.95436	0.882321	0.955258	0.92676	0.898559	0.9012	1.23928
AK7 ENSG00000140057	1.19041	0.984926	1.1626	1.08858	0.844531	1.01107	0.92579	1.05721	1.07273	0.887922
AK8 ENSG00000165695	1.10982	0.937191	0.885087	1.13924	1.09074	0.849745	0.930533	1.04393	0.766169	1.07619
AK9 ENSG00000155085	1.02405	1.05579	1.19661	1.10297	1.13825	0.960159	0.958629	0.926562	0.998316	1.01782
AKAP1 ENSG00000121057	1.0207	0.916513	0.991451	1.00292	0.77044	1.10042	1.03474	0.968158	1.23907	0.869787
AKAP10 ENSG00000108599	0.93381	1.06918	0.796345	1.04899	1.03357	0.946517	0.975461	1.10029	1.09196	1.22262
AKAP11 ENSG00000023516	0.993956	0.811308	1.12247	1.10558	0.807112	0.857192	1.14315	1.00915	1.19368	0.903548
AKAP12 ENSG00000131016	0.924747	1.20135	1.3096	1.01465	0.841003	0.950151	0.906221	0.896723	0.852603	0.967521
AKAP13 ENSG00000170776	1.29782	1.07206	1.12067	1.17337	0.998277	1.16214	1.05319	0.738633	0.906179	1.07922
AKAP14 ENSG00000186471	1.05759	0.997831	1.15123	0.982459	1.00619	1.36614	1.00401	1.07362	1.25695	0.742445
AKAP17A ENSG00000197976	0.937511	1.08332	0.937366	0.79099	0.905785	0.775788	0.993814	1.03768	1.28189	0.832611
AKAP3 ENSG00000111254	0.796201	0.973959	0.892142	0.889446	0.812583	1.09346	1.02925	0.86438	0.984982	1.27685
AKAP4 ENSG00000147081	1.22689	1.03713	1.0761	0.89445	1.00443	1.1736	1.02751	0.937697	0.95	1.15135
AKAP5 ENSG00000179841	1.06272	0.9519	0.92401	1.00985	1.14753	1.01723	0.989222	0.982382	0.769337	0.838014
AKAP6 ENSG00000151320	0.97228	0.826234	1.01265	1.19145	0.907603	0.843088	1.05626	0.942884	0.943463	0.860073
AKAP7 ENSG00000118507	0.873704	0.938034	1.09583	1.27919	1.08217	0.802744	0.922423	1.00192	0.927374	1.02549
AKAP8 ENSG00000105127	0.950105	0.680621	1.02877	1.00913	0.829833	0.964196	1.0822	0.933099	0.992719	0.857136
AKAP8L ENSG00000011243	1.16553	1.20173	0.982231	0.715831	0.848986	1.0838	1.11021	1.16941	1.10176	0.957475
AKAP9 ENSG00000127914	0.989666	0.744409	1.08145	0.897867	0.989898	1.182	1.11255	0.957818	0.920884	1.00144
AKIP1 ENSG00000166452	1.03582	0.954082	0.938048	0.914948	0.957835	0.78686	0.707655	0.940729	1.08982	1.19289
AKIRIN1 ENSG00000174574	1.32278	0.884546	1.40953	0.960402	1.17323	1.02122	0.963454	0.939899	1.03796	0.998003
AKIRIN2 ENSG00000135334	0.87762	1.32585	0.961849	0.968128	0.929898	1.14417	1.11028	0.995031	1.13318	0.829497
AKNA ENSG00000106948	0.94801	0.910022	1.26883	1.23399	0.891739	1.17417	0.961472	1.27572	0.893686	1.09723
AKNAD1 ENSG00000162641	0.925952	0.988891	0.873643	0.81724	1.11868	1.16067	0.935206	1.43746	0.950419	0.818259
AKR1A1 ENSG00000117448	0.955237	0.98607	0.781266	0.853051	0.954365	1.10181	1.07639	0.965388	1.02701	1.02327
AKR1B1 ENSG00000085662	0.792796	0.822804	0.885555	1.0036	0.913917	1.01272	1.05249	0.940589	0.867642	0.975744
AKR1B10 ENSG00000198074	0.955364	1.00497	1.3787	0.952687	1.03926	1.0134	0.939814	1.06077	0.878658	1.11504
AKR1B15 ENSG00000227471	1.05693	0.817464	1.03098	0.996548	0.85467	1.01098	1.08325	0.998069	1.03458	1.07459
AKR1C1 ENSG00000187134	0.98777	1.08226	0.963309	0.794879	1.16782	0.858416	1.13462	0.850748	0.86224	1.10889
AKR1C2 ENSG00000151632	0.834319	0.860605	0.98707	1.61426	0.930692	0.841149	0.987463	1.06535	1.04707	0.719756
AKR1C3 ENSG00000196139	0.917594	1.21537	1.04781	0.869348	1.31261	0.994533	0.816113	0.921106	1.10314	0.763287
AKR1C4 ENSG00000198610	0.971842	1.16465	0.899391	1.06929	1.18136	0.821538	1.0756	0.945117	1.04812	1.14838
AKR1D1 ENSG00000122787	0.987123	0.86103	1.03538	0.861659	0.868118	0.984975	1.0017	0.884152	0.985181	1.24196
AKR1E2 ENSG00000165568	0.974941	1.25858	1.16429	0.887923	0.823535	1.07483	0.804968	0.845054	0.735537	0.986953
AKR7A2 ENSG00000053371	0.823828	0.864207	0.828403	0.952921	0.947414	0.894713	0.856232	0.950794	1.15608	1.05506
AKR7A3 ENSG00000162482	0.876533	1.10084	0.697249	1.18584	0.688901	1.17953	0.811721	1.37563	0.880285	0.915009
AKR7L ENSG00000211454	0.981079	0.83939	1.17007	0.910818	1.17277	1.3744	0.972821	1.00713	1.15512	0.915775
AKT1 ENSG00000142208	0.834211	1.11341	1.3708	1.01872	1.03262	1.00655	0.843223	1.23142	1.24333	1.1922
AKT1S1 ENSG00000204673	0.863389	1.14002	0.865209	0.917353	0.710909	1.34815	0.966834	0.758895	0.866073	0.945629
AKT2 ENSG00000105221	0.813794	1.04451	0.776258	0.885284	0.870605	0.8603	0.99791	1.07664	0.725753	1.16115
AKT3 ENSG00000117020	0.99003	0.99384	1.17814	0.711909	1.04817	1.12654	1.1178	1.08578	0.86841	0.995362
AKTIP ENSG00000166971	0.896812	1.04189	1.1837	0.984965	0.894692	0.93029	1.04828	0.749764	0.868581	1.03503
AL023806.1 ENSG00000280184	0.950928	0.943215	1.00349	0.963459	0.897309	0.827782	1.04238	0.904523	0.891371	0.594578
AL049794.1 ENSG00000280240	0.853278	1.10644	0.911907	0.845474	1.14777	0.918563	1.02313	1.05975	0.987921	0.978884
AL049872.1 ENSG00000279963	0.989371	1.1177	0.853997	0.960127	1.05098	0.991681	0.799666	1.07712	0.783084	0.898788
AL133475.1 ENSG00000281602	0.920462	0.954849	0.985312	1.01346	0.722249	1.01271	0.856744	0.853731	1.17824	0.97059
AL135745.1 ENSG00000279654	1.18626	1.00078	0.993201	0.926839	1.01627	1.03053	0.919683	1.20298	0.959836	1.2772
AL135787.1 ENSG00000283263	1.34635	1.09618	0.893978	1.17867	0.978082	1.10531	0.848705	1.09129	1.20827	0.98373
AL354828.1 ENSG00000279282	1.03093	0.994607	0.965083	1.11987	0.963648	1.04838	1.16909	0.952	0.860828	1.00625
AL354828.2 ENSG00000280175	0.81698	1.0258	1.13189	1.09179	0.889378	1.00681	0.957306	1.05824	1.00956	1.14373
AL356053.1 ENSG00000150076	1.06906	1.14008	1.29437	0.95064	0.939067	0.984964	0.98828	1.15971	0.799328	1.06449
AL356289.1 ENSG00000279096	1.06657	1.06882	0.972983	0.985084	0.910956	1.3127	1.26311	0.901423	0.971826	0.945729
AL356585.1 ENSG00000279081	1.01211	0.942954	0.84463	1.02095	1.01076	1.0128	0.973553	0.96446	0.839308	0.902245
AL357140.1 ENSG00000280113	1.04646	0.904483	0.931713	1.00769	1.13103	1.23395	1.02997	0.999241	0.927557	0.93321
AL358852.1 ENSG00000278899	1.01051	0.866025	0.852107	1.05427	1.01107	0.982013	1.04045	1.01244	1.01959	0.673704
AL365181.1 ENSG00000280316	1.12292	1.10197	0.929974	0.898435	0.896653	0.868419	1.06291	0.977747	0.920417	0.791742
AL513523.2 ENSG00000279767	0.993069	0.916837	1.07116	0.659914	1.10938	0.922526	0.953121	1.03924	1.18379	1.14819
AL589743.1 ENSG00000279508	1.0354	1.29513	1.20246	1.34283	0.807638	0.851624	0.784599	0.952792	1.16949	1.05178
AL590235.1 ENSG00000280230	1.14773	1.4593	1.04099	0.947396	1.03706	1.02016	0.99024	1.06708	1.11923	1.36097
AL645922.1 ENSG00000279546	1.12125	0.959682	0.9462	0.883999	1.02869	0.940895	1.0611	1.22883	0.975061	1.142
ALAD ENSG00000148218	0.780891	1.04922	0.796278	1.15034	1.14935	1.2728	1.01663	0.758562	1.15394	1.04614
ALAS1 ENSG00000023330	0.913262	1.06862	1.05534	0.922016	1.28426	1.00725	1.01055	1.03005	1.31767	1.09314
ALAS2 ENSG00000158578	1.0361	0.773947	1.22938	0.891861	0.768389	1.08752	0.944026	0.853561	0.952618	1.00892
ALB ENSG00000163631	0.955886	1.02326	1.08063	1.12365	0.893771	1.15061	1.13081	1.0908	1.00199	1.0289
ALCAM ENSG00000170017	0.882637	1.18032	0.943637	1.29215	1.07932	1.17719	0.900892	0.915291	1.02267	1.12198
ALDH16A1 ENSG00000161618	0.831408	0.810091	1.12458	1.05806	1.15754	1.1003	1.21585	1.21891	0.946863	0.922117
ALDH18A1 ENSG00000059573	1.03278	0.93768	1.08376	1.03333	1.28152	1.18781	0.928789	0.972803	1.1187	0.911174
ALDH1A1 ENSG00000165092	0.873813	0.912301	1.10496	1.27864	0.87546	0.93529	1.04896	1.13748	1.07365	1.21014
ALDH1A2 ENSG00000128918	0.934529	0.973367	0.962988	0.758342	0.964489	1.09954	1.02282	0.975169	1.21106	1.10679
ALDH1A3 ENSG00000184254	1.11195	1.00904	0.820423	1.01165	0.879005	1.06749	0.913849	0.985163	1.01774	0.883236
ALDH1B1 ENSG00000137124	1.01313	0.94201	0.822839	0.937654	1.14484	1.06605	1.15053	0.929463	0.792425	1.09348
ALDH1L1 ENSG00000144908	1.20959	1.05776	0.794858	0.925124	0.819559	1.03179	1.12219	1.08529	1.05722	1.1828
ALDH1L2 ENSG00000136010	0.775977	0.996869	1.35067	0.997098	0.851027	0.961086	1.217	0.80294	0.712865	0.854393
ALDH3A1 ENSG00000108602	0.942931	0.972707	1.34607	1.02073	1.1566	0.923989	0.987792	0.899476	0.940002	0.892348
ALDH3A2 ENSG00000072210	0.732537	0.797331	0.830986	1.20419	1.1263	1.10331	0.811592	0.83782	0.825566	0.962757
ALDH3B1 ENSG00000006534	1.12014	0.984274	0.903815	0.762585	1.06741	1.08277	1.04772	0.964737	1.06738	0.859133
ALDH3B2 ENSG00000132746	0.995267	0.977048	1.07846	1.07396	0.939113	0.873073	1.11582	0.882886	1.15072	1.07789
ALDH4A1 ENSG00000159423	1.33794	0.771653	0.896552	1.15849	0.910371	1.07387	1.01422	1.18118	1.12079	0.980732
ALDH5A1 ENSG00000112294	1.04139	1.22321	1.11081	0.943196	0.60815	0.850857	0.875518	1.10894	1.08792	0.968395
ALDH6A1 ENSG00000119711	1.06027	0.882265	1.25468	1.03906	0.982722	0.747031	0.971384	0.988586	0.936497	0.97975
ALDH7A1 ENSG00000164904	1.02687	0.900941	1.59969	1.09391	1.03608	0.810738	1.19444	0.906049	1.08155	0.819006
ALDH8A1 ENSG00000118514	0.878412	1.0184	0.926014	1.14664	0.847463	0.917914	1.02338	1.27729	0.942419	0.830373
ALDH9A1 ENSG00000143149	0.73292	1.27445	1.00436	0.938879	1.02998	1.1152	0.967551	1.13705	1.22636	1.16419
ALDOA ENSG00000149925	0.984639	1.23647	0.797837	1.22416	0.864872	1.03042	0.802118	1.0259	1.03756	1.15117
ALDOB ENSG00000136872	0.981694	0.84905	0.972106	1.09567	0.907829	0.960032	1.04216	0.836274	0.927966	0.931973
ALDOC ENSG00000109107	0.910025	1.09515	0.933757	1.22319	1.06579	1.07034	0.990367	1.11972	1.08702	1.08917
ALG1 ENSG00000033011	0.951284	0.974968	0.891699	0.972312	0.919736	1.21438	0.826792	0.903089	1.06264	1.0268
ALG10 ENSG00000139133	1.35648	0.877648	0.917633	1.0685	0.92589	0.92345	1.09859	1.02965	0.966457	0.98255
ALG10B ENSG00000175548	1.00862	0.88312	1.0341	0.87637	1.06997	1.03104	0.86136	1.00672	1.2889	0.955696
ALG11 ENSG00000253710	1.10836	1.09645	1.12875	0.834086	1.04912	0.838757	0.755479	0.995268	1.0994	1.09824
ALG12 ENSG00000182858	0.808098	1.02998	0.7307	1.29797	0.79829	0.874564	0.951735	1.06314	0.967959	0.928383
ALG13 ENSG00000101901	1.06613	1.09593	1.34583	1.12812	1.16944	0.883731	0.875713	1.02379	0.748666	1.0121
ALG14 ENSG00000172339	1.00019	1.05374	0.914889	1.02896	0.998326	1.01467	0.926995	0.919483	0.864726	1.28848
ALG1L ENSG00000189366	0.955538	0.867538	1.05855	1.11488	0.832118	1.04771	1.07028	1.02602	0.876176	1.06815
ALG1L2 ENSG00000251287	0.85778	1.16222	1.01318	0.709284	0.871465	0.816684	1.04066	1.21289	1.1396	1.25123
ALG2 ENSG00000119523	0.938105	1.09618	1.04656	0.799225	0.917421	1.17813	1.00445	0.937825	1.22644	0.654544
ALG3 ENSG00000214160	1.11412	0.974611	0.907992	1.35495	1.00033	0.984071	0.831194	0.964225	1.04733	0.993158
ALG5 ENSG00000120697	0.956831	1.15577	0.878924	1.02804	0.792127	0.95232	1.10387	0.917179	0.804343	0.879196
ALG6 ENSG00000088035	1.05353	1.06684	1.00769	1.08884	0.786353	0.885138	1.01668	1.00424	1.11398	1.0638
ALG8 ENSG00000159063	1.08378	1.05713	0.98526	0.821674	0.948259	1.06438	1.29372	0.87739	1.08021	1.04516
ALG9 ENSG00000086848	1.00061	1.07584	1.17147	1.03593	0.847818	0.920368	0.953723	1.09773	1.22228	0.886932
ALK ENSG00000171094	0.93363	0.947418	0.891451	1.19013	0.827488	1.01527	0.875568	0.963368	1.00601	1.0341
ALKBH1 ENSG00000100601	1.22037	1.00624	0.991457	0.83809	1.00657	1.0237	1.15573	1.07992	1.15956	1.06973
ALKBH2 ENSG00000189046	1.06019	0.904502	1.21083	1.12058	0.939139	1.22776	1.01847	0.958999	1.0639	0.951318
ALKBH3 ENSG00000166199	0.886124	0.902598	0.9648	0.947125	1.01685	0.803867	0.938093	0.939002	0.769864	0.90122
ALKBH4 ENSG00000160993	0.945377	1.23953	1.13478	1.06854	0.982122	1.11731	1.07714	1.12869	1.04083	0.997987
ALKBH5 ENSG00000091542	1.39828	1.09582	1.11239	0.903826	0.920737	1.05911	0.960076	0.869697	0.872429	1.42263
ALKBH6 ENSG00000239382	0.981809	0.917352	0.798873	1.07346	0.90228	0.93993	1.06303	1.13623	1.00668	0.715362
ALKBH7 ENSG00000125652	0.783828	1.1941	1.0571	0.898657	0.981372	0.999543	1.20186	0.985137	0.835936	0.915702
ALKBH8 ENSG00000137760	0.971191	1.09686	1.05336	0.817798	1.07654	0.933237	0.930672	1.08239	1.0816	0.998959
ALLC ENSG00000151360	1.16824	0.899719	0.881526	0.920045	0.89102	0.815952	0.894932	1.09948	0.991148	0.782928
ALMS1 ENSG00000116127	1.0241	1.20318	1.0841	0.928967	0.882901	1.00012	0.825438	1.1648	1.05602	0.819429
ALOX12 ENSG00000108839	0.965508	1.22341	0.981185	1.1989	0.899565	1.17683	0.88596	0.829612	1.15694	0.873396
ALOX12B ENSG00000179477	1.1377	1.0586	1.16488	1.10914	0.813588	0.964693	1.04577	1.15213	1.21861	1.00208
ALOX15 ENSG00000161905	1.14749	1.01534	0.942209	1.06772	0.836406	1.26591	0.96023	0.996399	1.00487	0.820008
ALOX15B ENSG00000179593	0.889202	0.886417	0.946744	1.1917	0.813734	0.876679	1.3044	1.12167	1.00189	1.17279
ALOX5 ENSG00000012779	1.15828	0.917202	1.14129	0.926825	0.910083	0.976362	0.740337	0.91855	0.908214	0.830846
ALOX5AP ENSG00000132965	0.842125	0.93905	1.02697	1.08997	0.798748	1.03738	0.906002	1.05077	1.05539	1.08315
ALOXE3 ENSG00000179148	1.10933	1.03821	0.980883	0.924501	1.04461	1.16501	1.46849	1.43218	0.885967	1.06525
ALPK1 ENSG00000073331	1.14933	1.20799	1.06204	1.01794	1.16661	0.964991	1.06885	0.94483	0.913996	0.952578
ALPK2 ENSG00000198796	0.937789	0.981205	0.932438	1.07437	0.892501	0.708941	1.12841	0.92637	0.810235	0.843371
ALPK3 ENSG00000136383	0.833439	1.05924	0.801724	0.907524	0.925997	1.19118	0.905962	0.905041	0.763028	1.29226
ALPL ENSG00000162551	1.23568	1.36221	1.21147	1.11744	1.00684	1.03233	1.11108	0.892413	0.844837	0.941161
ALPP ENSG00000163283	1.04569	1.09981	0.667188	1.06197	0.986779	1.02123	1.19455	0.922109	1.01993	1.10536
ALS2 ENSG00000003393	0.82565	1.06119	1.03413	1.12027	1.23696	1.08166	1.00677	1.046	1.17716	0.921189
ALS2CL ENSG00000178038	0.844607	1.05288	0.843256	1.07155	1.00076	0.997659	0.874716	0.800082	0.960351	1.03834
ALS2CR11 ENSG00000155754	1.03194	0.903483	0.983758	0.967262	1.04201	0.984522	0.669283	0.841134	0.955071	0.770664
ALS2CR12 ENSG00000155749	0.778754	1.05024	1.16276	1.06461	1.19919	0.707791	1.04402	0.95337	1.1637	0.808485
ALX1 ENSG00000180318	0.971733	0.896258	0.897228	0.909618	1.13707	1.17877	0.965619	0.981978	1.22703	0.865734
ALX3 ENSG00000156150	0.92887	0.903502	1.02094	1.13669	0.886083	1.08363	0.959305	1.13236	0.872908	0.906863
ALX4 ENSG00000052850	1.15468	0.821337	1.01552	1.16175	1.19804	0.921264	1.05799	0.997073	1.05008	1.08916
ALYREF ENSG00000183684	1.03114	0.972923	0.907546	1.19627	1.45325	0.988881	1.05859	0.993054	1.30229	1.12986
AMACR ENSG00000242110	0.863025	1.09085	0.925962	0.89448	0.956707	0.741387	0.852554	0.947505	0.829931	0.979468
AMBN ENSG00000178522	1.10034	0.885077	0.915644	1.30212	0.965383	1.06718	1.05094	0.890351	0.879518	0.751697
AMBP ENSG00000106927	0.908359	1.11121	0.950349	0.943724	1.03928	1.07988	1.02573	0.908987	1.21595	1.18811
AMBRA1 ENSG00000110497	0.994653	0.980643	0.994033	0.878915	1.11127	0.99078	0.92715	1.04175	0.980869	0.69762
AMD1 ENSG00000123505	0.949758	0.966838	1.1415	0.771099	1.17725	0.809355	0.935761	0.965094	1.08582	1.16511
AMDHD1 ENSG00000139344	0.946866	0.937478	0.684917	0.804932	1.24944	1.04676	1.1011	0.971204	0.940621	1.24018
AMDHD2 ENSG00000162066	0.967364	1.05961	1.08302	1.42604	1.13688	0.949155	1.08436	0.976564	1.00891	0.933042
AMELX ENSG00000125363	1.20815	1.01205	1.08711	1.04839	0.874052	0.940573	1.15459	0.990788	0.840179	0.936102
AMELY ENSG00000099721	1.04925	0.955685	0.887071	0.832288	1.01225	1.02116	0.991854	1.11906	0.948386	0.799849
AMER1 ENSG00000184675	1.03509	1.23497	0.966116	1.0746	1.19267	1.03273	0.907311	0.853017	1.13694	0.983149
AMER2 ENSG00000165566	0.80173	1.17558	1.01599	1.07676	0.821722	0.95192	1.10925	0.900099	1.04041	1.05572
AMER3 ENSG00000178171	0.865808	0.826501	1.05743	1.1182	1.13894	1.28633	0.903639	0.888968	1.13282	0.995755
AMFR ENSG00000159461	0.964499	1.23656	0.9466	1.01962	0.891352	0.933293	0.931418	1.04822	1.13998	0.872823
AMH ENSG00000104899	0.95322	0.913653	1.13197	1.37298	1.0898	0.767779	0.907229	1.10681	0.928859	0.949852
AMHR2 ENSG00000135409	0.995399	1.03732	1.0186	1.16923	1.27231	0.816313	1.20235	1.08394	1.39569	1.00809
AMIGO1 ENSG00000181754	1.27335	0.950067	0.888998	0.85733	0.97293	0.963763	1.06508	1.16466	1.26192	1.0529
AMIGO2 ENSG00000139211	1.16633	0.969685	1.08093	0.906122	0.744278	0.786313	0.951516	1.05267	0.993747	0.736193
AMIGO3 ENSG00000176020	1.05393	1.22195	0.930379	1.15497	1.06808	1.06799	0.925013	1.01122	1.03626	1.30572
AMMECR1 ENSG00000101935	0.747453	0.924313	1.01866	1.16477	1.08219	0.881619	1.04475	0.965106	1.01385	1.43542
AMMECR1L ENSG00000144233	1.01969	0.849951	1.02708	0.807405	0.845713	1.17876	0.985433	0.818519	0.941174	1.21657
AMN ENSG00000166126	1.36312	0.864548	1.083	1.12227	1.0015	1.0447	1.05615	1.0617	1.18596	1.19541
AMN1 ENSG00000151743	1.02008	1.06443	1.28802	1.11228	0.928657	0.929796	1.54308	0.869489	1.08883	1.13491
AMOT ENSG00000126016	0.857104	0.887097	1.05333	0.79235	1.17709	1.11802	0.870093	1.08857	0.9685	1.15239
AMOTL1 ENSG00000166025	0.903415	0.849833	1.23106	1.04837	1.06283	0.809871	0.985769	1.21106	0.920828	1.13342
AMOTL2 ENSG00000114019	1.21271	0.933369	1.0053	1.03869	0.935436	0.956153	1.03575	0.736529	0.686982	0.89624
AMPD1 ENSG00000116748	0.983701	0.911852	1.06937	1.03903	0.750087	1.00525	0.924734	1.15998	0.999283	0.931265
AMPD2 ENSG00000116337	1.01302	1.11342	0.941067	0.922524	0.979078	1.1909	1.03839	0.881685	0.837419	0.75624
AMPD3 ENSG00000133805	0.956845	0.950539	1.24693	1.08428	0.843968	0.803561	0.75794	1.21398	1.04879	1.12791
AMPH ENSG00000078053	0.993947	0.900775	0.867787	0.828921	1.43954	0.85017	0.824862	1.02393	0.983332	0.754811
AMT ENSG00000145020	1.12414	0.915881	1.01531	1.12595	0.860392	0.83141	0.880399	1.23194	1.08247	0.852248
AMTN ENSG00000187689	0.960572	1.13375	1.13319	1.02257	1.11217	1.16537	1.16886	0.918237	0.902356	0.792976
AMY1A ENSG00000237763	1.20025	1.12542	1.24111	1.041	0.913188	0.823767	0.942853	0.77862	0.94131	0.993576
AMY1B ENSG00000174876	0.985129	1.08046	1.02918	0.756834	1.01119	1.04474	1.08152	0.873341	0.765074	0.832671
AMY1C ENSG00000187733	1.14855	1.05888	0.972398	1.03922	1.24842	0.854599	1.07867	0.917846	0.914472	0.958429
AMY2A ENSG00000243480	0.928142	1.09918	1.01301	0.848413	0.901886	0.941249	1.187	0.936909	1.21984	0.948282
AMY2B ENSG00000240038	1.09189	0.911816	0.910262	0.795741	1.06468	0.980517	0.9219	0.864984	0.819886	1.1719
AMZ1 ENSG00000174945	1.05703	1.27978	0.800346	1.05869	0.968068	1.1348	1.10142	0.996492	1.36709	1.20163
AMZ2 ENSG00000196704	0.936325	0.996267	0.937287	0.969123	0.999607	1.12185	1.03714	0.801863	1.04926	1.03126
ANAPC1 ENSG00000153107	0.853051	0.975851	1.10668	0.855069	0.77914	0.871614	1.02767	0.953457	0.75186	0.734482
ANAPC10 ENSG00000164162	0.922243	1.32232	1.09583	1.0557	1.05842	0.808098	0.995891	1.13316	1.08782	1.25083
ANAPC11 ENSG00000141552	0.736012	1.0135	1.06981	1.00896	1.07959	1.01022	1.18609	1.0871	0.945287	1.17328
ANAPC13 ENSG00000129055	1.0781	1.01442	0.869596	0.801909	0.854772	1.05687	1.00661	0.883784	0.702907	0.969776
ANAPC15 ENSG00000110200	0.868806	1.17747	1.13959	1.02826	0.902238	1.43735	1.11275	0.975868	1.02754	0.99962
ANAPC16 ENSG00000166295	0.873929	1.05195	0.795558	1.01477	0.935796	1.06894	0.924158	0.935611	1.06365	0.932718
ANAPC2 ENSG00000176248	1.45831	0.870784	0.820481	0.840646	1.0031	1.07394	0.869464	1.23399	0.959805	1.05268
ANAPC4 ENSG00000053900	0.845782	0.846887	1.15697	0.869844	0.868945	1.12653	1.15218	0.74509	0.779955	0.952247
ANAPC5 ENSG00000089053	1.52687	0.961313	0.918505	1.02517	1.38617	0.758677	0.903758	1.14876	0.781181	1.01
ANAPC7 ENSG00000196510	1.01588	0.711755	0.95612	1.14356	0.888822	0.76852	1.04829	0.989826	0.912069	1.20199
ANG ENSG00000214274	1.2742	0.838689	0.865922	0.819192	1.13576	0.92455	0.904451	1.0143	0.888135	0.807679
ANGEL1 ENSG00000013523	0.966351	0.905708	0.952747	1.02802	0.758877	1.00366	0.93649	0.735019	0.942675	0.891508
ANGEL2 ENSG00000174606	1.18303	1.30247	1.26243	1.05379	1.09187	0.977422	0.882706	0.952031	0.782728	1.29119
ANGPT1 ENSG00000154188	0.921336	0.957599	0.759756	0.845214	1.19388	1.06241	1.15784	0.999664	0.91395	1.40452
ANGPT2 ENSG00000091879	0.855137	0.891174	1.11856	1.12417	1.01565	1.20731	0.67107	1.05214	1.04004	1.13227
ANGPT4 ENSG00000101280	0.773621	0.9196	1.09794	0.909894	1.09873	1.00453	1.0466	0.748878	0.876786	1.19656
ANGPTL1 ENSG00000116194	1.03369	0.946668	0.909747	1.25339	1.07068	1.18652	1.13731	1.00205	0.86424	1.01434
ANGPTL2 ENSG00000136859	0.90239	1.29323	0.87455	1.00113	0.940543	0.861283	0.981759	1.09156	1.07279	0.962959
ANGPTL3 ENSG00000132855	0.966871	1.1761	1.33955	0.826589	0.828834	1.02771	1.14678	0.990833	0.987379	1.00453
ANGPTL4 ENSG00000167772	0.938677	0.898221	1.20007	1.02916	1.03135	1.10501	1.14621	1.00689	0.925324	1.14382
ANGPTL5 ENSG00000187151	0.959238	1.21234	1.02819	1.07086	1.1733	0.927685	1.09216	1.21	0.782415	1.02594
ANGPTL6 ENSG00000130812	0.84051	0.906692	1.00361	0.997223	1.19308	0.793851	1.03836	0.991218	1.06961	0.685036
ANGPTL7 ENSG00000171819	0.917985	0.943198	0.970226	1.03986	0.929817	1.089	1.03873	0.78855	0.975575	0.956932
ANGPTL8 ENSG00000130173	0.917963	0.99066	0.720688	1.05569	0.845453	1.21928	0.87405	1.05443	1.15922	1.01271
ANHX ENSG00000227059	0.892152	1.05419	1.00607	1.14695	1.17707	0.979404	0.688593	1.00947	0.98099	0.793197
ANK1 ENSG00000029534	1.02067	1.17922	1.22229	0.977393	0.957618	0.849835	0.964265	1.15154	0.943599	0.971428
ANK2 ENSG00000145362	0.926473	1.19556	0.821821	1.02001	1.11621	1.10149	1.11871	1.43613	1.12196	1.21173
ANK3 ENSG00000151150	1.08443	1.07105	1.26731	0.915797	1.16256	0.813506	0.995863	0.960103	0.912807	0.683735
ANKAR ENSG00000151687	0.945821	1.23409	1.25994	0.892502	1.01287	0.766753	1.13645	1.11573	0.818819	0.805848
ANKDD1A ENSG00000166839	0.974028	1.0976	1.08709	0.888874	1.15077	0.910879	1.027	1.21254	0.914869	1.01824
ANKDD1B ENSG00000189045	0.773294	1.14916	0.701226	1.01097	0.864583	1.08065	0.679057	0.974136	1.35987	0.871057
ANKEF1 ENSG00000132623	0.948646	1.13093	0.917508	0.843826	0.970052	0.865308	0.968512	1.11938	1.09042	1.07417
ANKFN1 ENSG00000153930	0.857538	1.07032	0.870544	1.03174	1.00107	1.11239	1.02293	1.00404	1.02795	1.00782
ANKFY1 ENSG00000185722	1.03962	0.758323	1.04129	1.05909	0.94962	0.937166	0.892278	1.0665	0.890938	0.97504
ANKH ENSG00000154122	0.914789	0.934527	1.11928	0.75571	0.980425	0.931275	0.973935	1.13659	1.07105	1.07118
ANKHD1 ENSG00000131503	1.06762	0.970515	0.891006	1.01145	1.0081	0.812672	1.25248	0.997468	0.927645	1.03496
ANKHD1-EIF4EBP3 ENSG00000254996	0.991251	0.915489	1.00059	1.13796	0.830227	1.13108	1.29572	1.1108	0.776285	1.14746
ANKIB1 ENSG00000001629	1.29922	0.948114	1.22667	1.07421	1.03332	1.17189	1.35279	1.23551	1.02674	1.06282
ANKK1 ENSG00000170209	1.1122	1.03006	0.946927	1.13212	1.0622	0.975878	0.712439	0.758363	1.26525	0.964931
ANKLE1 ENSG00000160117	1.24794	1.05374	1.11483	1.08027	0.796414	1.14191	0.803639	1.08322	1.08378	0.900065
ANKLE2 ENSG00000176915	0.935754	1.04037	0.989642	1.03785	0.757927	1.12378	0.795872	1.05945	1.07773	1.00923
ANKMY1 ENSG00000144504	0.695042	1.006	0.831576	0.929706	0.782399	0.900964	0.819887	1.21838	0.964695	0.89433
ANKMY2 ENSG00000106524	0.957519	0.862142	0.966366	1.15755	0.897862	1.32201	0.930155	0.814634	1.13383	1.09509
ANKRA2 ENSG00000164331	1.05433	0.998261	0.99277	0.795947	1.07221	1.22687	0.896105	1.26575	1.16759	1.03582
ANKRD1 ENSG00000148677	0.972816	1.05976	0.795556	0.86636	0.956617	1.05011	1.02801	1.04956	0.970146	0.913519
ANKRD10 ENSG00000088448	0.914096	0.979433	0.786606	1.27491	1.07608	1.10764	0.835409	0.968127	1.11266	1.11991
ANKRD11 ENSG00000167522	1.1903	1.05384	1.24078	0.787239	0.856558	0.815157	0.866412	1.01433	0.83304	0.68986
ANKRD12 ENSG00000101745	0.9603	0.840509	1.29221	1.03243	1.00469	0.852804	1.0428	1.07428	0.95534	1.08212
ANKRD13A ENSG00000076513	1.20138	0.729315	1.41001	0.938997	0.92663	0.973294	0.96524	1.05781	0.937298	1.06243
ANKRD13B ENSG00000198720	1.06701	0.866035	0.923006	0.885698	0.83291	1.15226	0.897455	1.12367	1.08061	1.08994
ANKRD13C ENSG00000118454	1.21191	1.08474	0.874917	1.01814	0.943365	0.805046	0.997393	0.98416	0.872162	1.04619
ANKRD13D ENSG00000172932	1.04981	1.1825	0.89446	0.905277	0.917675	1.05623	0.849071	0.783992	0.977717	0.933623
ANKRD16 ENSG00000134461	1.04208	1.32882	0.979659	1.26641	1.14549	1.05933	0.978149	1.03385	1.06664	1.49986
ANKRD17 ENSG00000132466	0.974798	0.961677	1.06598	0.803604	0.947974	0.821952	0.844639	1.06128	1.04307	1.16366
ANKRD18A ENSG00000180071	0.784085	0.913449	1.2074	0.961421	1.1007	0.885511	0.849252	1.03073	1.15872	1.00514
ANKRD18B ENSG00000230453	1.04239	1.11887	0.858101	1.43479	0.915604	0.969813	0.953974	0.828853	1.31614	1.01662
ANKRD2 ENSG00000165887	0.909088	0.811298	0.960668	1.03343	1.16503	0.997078	0.754904	0.680148	1.03646	1.09727
ANKRD20A1 ENSG00000260691	1.0636	1.051	0.992928	1.41072	0.973403	0.976762	1.21304	0.86214	0.959868	0.876631
ANKRD20A2 ENSG00000183148	0.834084	1.0603	1.06656	1.05035	1.03134	1.12765	0.865189	0.908261	1.02372	0.88626
ANKRD20A3 ENSG00000276203	1.26374	1.13067	1.48178	0.818786	0.894696	0.982428	0.952776	1.25225	0.958537	1.14884
ANKRD20A4 ENSG00000172014	0.848595	0.735956	1.35861	0.878925	0.909726	0.966951	1.00912	0.762113	1.0019	1.23578
ANKRD22 ENSG00000152766	0.957342	1.15672	0.89391	0.953881	1.07963	1.22748	0.871211	0.856887	1.07383	1.15437
ANKRD23 ENSG00000163126	1.16507	0.809543	1.14382	1.1793	1.23169	1.07381	1.52866	0.833496	0.80024	1.06298
ANKRD24 ENSG00000089847	0.950833	0.905178	1.0642	1.03075	1.24511	0.967635	1.09759	0.955277	0.941876	0.928606
ANKRD26 ENSG00000107890	0.751034	0.88938	1.20375	1.03038	1.224	1.06464	0.851165	0.902022	1.07968	0.765116
ANKRD27 ENSG00000105186	0.963629	0.888226	0.779521	1.10957	0.763881	1.36398	1.0696	0.931317	0.977488	0.864151
ANKRD28 ENSG00000206560	1.0688	1.09786	0.860449	0.928792	1.34179	0.98867	1.2287	1.33978	1.00199	0.823554
ANKRD29 ENSG00000154065	1.47645	1.25394	0.697119	1.10471	1.24594	1.05496	1.10395	0.960456	1.07048	0.950121
ANKRD30A ENSG00000148513	1.07868	1.06633	1.01958	0.712734	0.755482	0.972907	1.05789	0.964587	1.07239	0.905794
ANKRD30B ENSG00000180777	0.883944	1.15238	0.707749	0.977971	1.43179	0.83818	0.814987	1.13656	1.04507	0.937432
ANKRD30BL ENSG00000163046	0.830336	0.913501	1.20393	0.898297	0.904744	1.08759	1.15577	0.905605	1.04868	0.897332
ANKRD31 ENSG00000145700	0.791978	0.77622	1.0276	1.16332	1.04043	0.906645	0.892671	1.0085	0.852293	1.02126
ANKRD33 ENSG00000167612	0.868438	1.04603	1.11557	0.599277	0.929666	0.900731	1.01853	0.728779	1.11272	1.35927
ANKRD33B ENSG00000164236	1.27448	0.925816	0.764856	0.758967	1.02652	0.894302	1.1336	0.617762	1.04244	1.04797
ANKRD34A ENSG00000272031	0.790959	0.929895	1.09199	0.903541	1.24102	1.23458	1.16824	0.683586	1.16326	0.817126
ANKRD34B ENSG00000189127	0.967349	1.05206	1.01604	1.11744	0.756675	0.958796	0.950849	1.1988	1.30428	1.07271
ANKRD34C ENSG00000235711	0.861622	0.83679	0.873356	1.08788	1.00763	0.654011	1.13131	0.848667	1.14389	0.72027
ANKRD35 ENSG00000198483	1.0007	0.905947	0.924222	0.717524	0.806616	0.880125	0.994828	1.14729	0.896484	0.973126
ANKRD36 ENSG00000135976	1.16014	0.928822	1.02755	1.31529	0.855368	0.94619	1.09061	0.912163	1.1964	0.865618
ANKRD36B ENSG00000196912	1.04668	0.881208	0.83323	0.774917	1.05466	0.917667	1.09068	0.817524	0.857579	1.36379
ANKRD36C ENSG00000174501	1.59619	0.904441	0.952896	0.836381	1.12357	1.04072	0.860781	0.802159	0.894163	1.2949
ANKRD37 ENSG00000186352	1.07036	0.804125	1.06059	0.837632	0.960049	1.06741	1.29577	1.02861	0.872299	1.09962
ANKRD39 ENSG00000213337	0.91458	1.01029	1.09249	0.792833	0.82668	0.817798	0.75051	0.937454	0.885649	1.01008
ANKRD40 ENSG00000154945	1.17629	0.996476	1.00239	1.1499	0.9764	1.09635	1.18044	1.00135	0.880035	0.982166
ANKRD42 ENSG00000137494	0.950856	0.949453	1.10994	1.03623	1.03586	1.18071	0.943071	0.87802	0.896345	0.953625
ANKRD44 ENSG00000065413	0.933563	1.02967	1.1331	1.37212	0.815249	1.03549	1.11955	1.05262	1.02871	1.18388
ANKRD45 ENSG00000183831	1.26011	0.955406	0.84459	1.16049	1.08004	0.879859	1.04415	0.889286	1.11427	1.28683
ANKRD46 ENSG00000186106	0.621344	1.08392	1.25611	1.32327	0.999546	0.917225	1.1243	1.09943	0.991742	0.58915
ANKRD49 ENSG00000168876	1.13322	0.964646	0.912594	1.0013	1.04187	1.03733	0.979612	1.02655	1.34238	1.08175
ANKRD50 ENSG00000151458	1.17575	0.929394	0.823735	0.964061	1.02969	1.11542	1.12479	1.04636	1.46845	1.08914
ANKRD52 ENSG00000139645	0.856703	0.816475	0.974201	0.945587	0.919638	0.824314	0.876166	0.925795	0.824099	0.9781
ANKRD53 ENSG00000144031	0.812977	1.17629	1.05761	0.839595	0.791723	0.963796	0.953097	0.981298	0.913954	0.952835
ANKRD54 ENSG00000100124	0.826541	0.953606	1.37461	0.982351	0.886438	0.801146	0.951438	1.14252	1.00156	1.10004
ANKRD55 ENSG00000164512	0.678577	1.22167	0.826124	1.32503	1.19319	1.22484	1.12026	0.824804	0.932536	1.25508
ANKRD6 ENSG00000135299	0.854629	1.15249	0.933108	1.1677	1.13749	1.09716	1.12067	0.787994	1.01658	1.22091
ANKRD61 ENSG00000157999	1.17626	0.988846	1.30306	1.06632	0.751679	1.30572	1.096	1.04594	1.12213	1.02276
ANKRD62 ENSG00000181626	1.04456	0.814269	0.806177	1.11501	1.01245	1.00722	1.00214	1.23496	0.971225	1.05983
ANKRD65 ENSG00000235098	0.956475	0.960929	0.823741	1.02234	0.788836	0.982156	0.920344	0.953929	0.820088	0.972637
ANKRD66 ENSG00000230062	1.00408	1.11708	0.971197	1.18496	0.989866	1.07832	0.947059	0.796969	1.0701	0.959737
ANKRD7 ENSG00000106013	0.912892	0.9531	0.837028	0.917441	1.0001	1.12468	0.947281	1.14008	1.21976	0.982214
ANKRD9 ENSG00000156381	0.820246	1.18002	0.799619	1.22597	1.12212	0.925241	1.01647	0.951687	0.762328	1.0497
ANKS1A ENSG00000064999	0.944467	0.891504	0.840273	0.92864	0.82919	0.903501	1.10242	1.22055	1.00642	1.10955
ANKS1B ENSG00000185046	1.21551	0.868765	0.966367	1.08706	0.874424	1.0274	0.995656	1.1578	1.05275	0.863692
ANKS3 ENSG00000168096	1.12502	0.911171	0.742988	0.736096	0.827514	1.01221	1.17075	0.995353	1.00478	0.910731
ANKS4B ENSG00000175311	0.801604	0.874756	0.967355	1.01467	0.982078	0.991081	0.906224	1.05438	1.12847	1.10034
ANKS6 ENSG00000165138	0.922471	1.13999	0.792738	0.943015	0.931192	0.960716	1.07608	0.943989	0.784341	1.25896
ANKUB1 ENSG00000206199	0.739597	1.21652	1.02736	0.950382	0.877082	0.929425	0.805837	0.973481	0.944844	0.999245
ANKZF1 ENSG00000163516	0.802975	0.933901	1.14541	1.06182	0.831149	1.09696	1.29454	0.978729	1.06598	1.00596
ANLN ENSG00000011426	1.0354	0.750664	1.13104	0.963123	1.15507	1.00718	0.993114	1.04876	0.975073	1.13589
ANO1 ENSG00000131620	1.24866	1.14534	1.0693	1.1321	0.838143	0.886744	0.963113	0.987337	1.02942	0.888812
ANO10 ENSG00000160746	1.18024	1.21811	1.1762	0.891902	1.38774	0.9144	1.16283	0.87357	1.20704	0.914049
ANO2 ENSG00000047617	1.08588	0.950309	1.02429	0.962518	1.02752	0.874576	0.965262	0.894784	0.967884	0.896398
ANO3 ENSG00000134343	1.04857	1.03349	0.94804	0.917391	0.853174	0.87736	1.12805	1.36445	0.922371	0.975211
ANO4 ENSG00000151572	0.965405	0.963432	1.04451	1.14243	0.972912	0.947298	1.18846	1.00254	1.00034	0.811687
ANO5 ENSG00000171714	0.852113	1.26192	0.851959	0.907694	1.09024	1.04393	0.837614	0.959137	1.04233	1.15221
ANO6 ENSG00000177119	0.681325	0.945813	0.89335	1.09956	1.01592	0.976273	1.01406	0.840175	1.2121	0.980909
ANO7 ENSG00000146205	1.15597	1.00061	1.02975	1.15479	1.31424	1.09338	1.14965	1.05472	1.14842	1.24848
ANO8 ENSG00000074855	1.01065	0.955982	0.92351	0.831937	1.41575	1.44128	1.06604	0.775212	1.04264	0.962342
ANO9 ENSG00000185101	1.01842	0.971736	1.14189	0.996001	1.00502	1.27236	0.813482	1.05653	1.05683	1.09519
ANOS1 ENSG00000011201	1.14862	0.858757	1.34123	0.892703	1.06601	0.651846	0.844103	1.16403	1.00908	1.29285
ANP32A ENSG00000140350	0.937535	0.951428	0.927295	0.980944	1.12898	0.90514	0.953059	1.1964	0.916704	1.08719
ANP32B ENSG00000136938	1.01049	1.02062	0.870306	1.09452	1.06069	0.872749	1.12561	1.14536	0.963915	0.930018
ANP32D ENSG00000139223	0.933491	1.11901	0.792151	1.0352	1.16036	0.885948	0.751294	1.08946	0.836357	1.16009
ANP32E ENSG00000143401	1.16275	1.24697	0.780709	0.963271	0.968639	1.12087	0.993632	1.14771	0.885736	1.00331
ANPEP ENSG00000166825	0.797819	0.978043	1.06736	1.10101	0.895924	1.1593	0.953684	0.90755	0.903257	0.998729
ANTXR1 ENSG00000169604	0.991452	0.994649	1.04339	0.945483	1.09123	1.062	0.810613	1.19765	0.944464	0.946118
ANTXR2 ENSG00000163297	0.777573	0.902362	1.02856	0.962156	0.948991	0.944155	0.904655	0.871144	1.02931	1.20139
ANTXRL ENSG00000274209	1.11638	1.08418	1.01404	0.985866	0.967317	1.17134	0.987828	0.995383	1.03645	1.02595
ANXA1 ENSG00000135046	0.814782	1.17599	0.754107	0.953825	1.04951	1.00373	1.14386	1.15651	0.925929	0.962991
ANXA10 ENSG00000109511	1.09733	0.888886	1.08154	0.979847	1.11207	0.984286	1.0163	1.23998	0.872476	0.842504
ANXA11 ENSG00000122359	0.935684	1.12652	0.977338	0.794889	1.05181	0.911782	0.915722	0.897322	1.02602	0.910222
ANXA13 ENSG00000104537	0.933452	1.00946	1.18063	0.579093	1.0621	1.04664	1.00193	0.844971	1.08267	1.0163
ANXA2 ENSG00000182718	0.789399	0.84349	1.20263	1.12654	0.791817	0.785658	1.11795	0.805159	0.788661	1.08321
ANXA2R ENSG00000177721	1.1032	0.92276	0.90447	0.911097	0.975557	1.0332	1.07617	1.23675	0.663462	1.03952
ANXA3 ENSG00000138772	1.08061	1.01076	0.998378	0.927926	0.971507	1.11104	1.0639	0.753411	0.91518	0.967086
ANXA4 ENSG00000196975	0.789908	1.02307	0.965957	1.33814	1.22121	1.00199	0.969075	1.01986	1.07208	0.981759
ANXA5 ENSG00000164111	1.04392	0.824366	0.565614	1.21811	1.08709	1.14522	0.952597	1.28897	1.00649	1.02674
ANXA6 ENSG00000197043	0.889154	0.901805	0.902164	0.977416	1.06106	0.878681	1.11885	0.88763	1.15442	1.07723
ANXA7 ENSG00000138279	1.08301	1.05636	1.23868	0.94219	1.10054	1.05362	0.994528	1.1515	1.18316	0.915585
ANXA8 ENSG00000265190	1.00502	0.929138	0.74291	0.832703	0.953152	1.1407	1.10461	0.948006	1.06838	0.819253
ANXA8L1 ENSG00000264230	0.847465	0.992797	0.859201	1.09357	0.971832	0.99743	1.14482	1.03403	1.05499	1.21653
ANXA9 ENSG00000143412	1.10877	1.49679	1.00535	0.888244	1.01227	0.788884	1.05209	1.11529	1.16932	1.02715
AOAH ENSG00000136250	0.931425	1.19896	1.10836	0.970713	1.09098	1.10977	1.20273	1.0453	0.980099	0.79152
AOC1 ENSG00000002726	1.04988	0.970207	1.09618	0.751659	0.841529	0.862947	0.817801	1.07997	0.96495	1.13268
AOC2 ENSG00000131480	0.893839	0.956499	0.979069	0.903169	0.803874	0.974797	0.965628	1.04496	1.43621	0.774446
AOC3 ENSG00000131471	1.041	0.889632	0.930366	0.964741	0.801988	0.804689	0.79002	1.11106	0.800225	1.04011
AOX1 ENSG00000138356	1.08356	1.09241	1.25566	1.04561	0.896686	0.915348	0.999819	0.939187	1.01435	0.960888
AP000275.65 ENSG00000265590	1.0468	1.10709	1.0114	0.82204	1.14653	0.997332	1.07847	1.20391	0.945432	0.922829
AP000295.9 ENSG00000249624	0.970148	1.17773	0.738757	1.10974	1.04452	0.886906	1.1268	1.16823	1.02949	0.876618
AP000304.12 ENSG00000249209	0.930498	0.949996	0.96316	0.929952	0.945382	0.814353	0.81666	1.02731	0.763696	1.01695
AP000349.2 ENSG00000280178	0.959524	1.1237	0.98685	1.21346	1.08875	0.882099	1.14082	0.898448	0.903809	0.959612
AP000350.10 ENSG00000251357	1.02582	1.19232	1.27962	0.992813	1.15278	0.726895	1.12071	0.957442	1.02465	0.903438
AP000687.1 ENSG00000280170	0.824707	0.938925	0.730758	0.718903	0.838279	0.956735	1.11985	1.24064	0.845397	0.977037
AP000721.4 ENSG00000256100	0.792072	0.663022	0.990321	1.08812	0.875164	0.958188	1.1457	0.946343	1.27975	1.27068
AP000769.1 ENSG00000279576	1.25395	0.651566	1.25458	1.01802	1.25091	1.10341	0.997516	1.06487	1.08505	0.907591
AP000866.1 ENSG00000279342	0.771413	0.802874	0.917996	1.37042	1.03907	1.12464	0.973446	1.03599	0.886677	1.1437
AP001888.1 ENSG00000281781	0.949965	0.97277	0.999172	0.93891	0.892413	0.786267	1.02329	1.19055	1.00732	0.973646
AP002962.1 ENSG00000279906	0.946746	1.06085	0.922642	1.0185	1.06081	0.992513	1.04051	0.914949	1.13873	0.947274
AP006285.2 ENSG00000278919	0.98083	0.967446	0.998039	0.848854	1.0614	0.949804	1.14639	0.996029	1.24174	0.980189
AP1AR ENSG00000138660	1.08528	0.982579	1.16496	1.02865	1.09784	0.782453	1.09173	1.07872	0.97382	1.22949
AP1B1 ENSG00000100280	1.08271	0.968272	0.974943	0.764358	1.04657	0.99837	0.849348	0.881412	0.849607	0.997695
AP1G1 ENSG00000166747	0.953851	0.835588	1.16581	1.05611	1.01206	1.00552	0.863654	1.03022	0.879578	0.906865
AP1G2 ENSG00000213983	0.768878	1.04692	0.971198	0.864111	0.908452	0.969073	1.07627	1.06211	0.988327	1.04228
AP1M1 ENSG00000072958	0.944526	1.03101	1.1148	0.977159	1.02358	0.953321	1.23368	0.771899	1.18723	1.06101
AP1M2 ENSG00000129354	1.18362	1.07705	1.07254	0.739243	1.46441	1.23423	0.907913	0.958054	1.18494	0.925392
AP1S1 ENSG00000106367	0.833404	1.1997	0.792248	0.729765	1.02577	1.03994	1.13797	1.01863	0.788091	0.917638
AP1S2 ENSG00000182287	0.927169	1.13274	1.04928	1.08568	1.07674	0.774554	1.15702	1.0926	0.727197	0.940317
AP1S3 ENSG00000152056	0.837238	1.13506	0.984575	0.990843	1.13832	1.15562	1.06903	1.15001	1.03003	0.842917
AP2A1 ENSG00000196961	0.919131	0.910118	0.794987	0.878285	1.194	0.960693	0.924749	0.754525	1.19823	0.762309
AP2A2 ENSG00000183020	0.953739	1.20736	1.07055	0.951476	1.03383	1.15044	0.963346	1.1188	1.38579	1.13874
AP2B1 ENSG00000006125	1.17101	1.25534	1.0507	1.05835	1.08599	1.00383	1.1202	1.08279	1.03743	1.12504
AP2M1 ENSG00000161203	0.804054	1.03947	0.812528	1.14538	1.20757	1.10233	1.14484	1.08021	1.00533	0.934241
AP2S1 ENSG00000042753	0.887917	0.941853	0.997807	0.607808	0.83424	1.13277	0.886658	1.15968	1.34048	0.99263
AP3B1 ENSG00000132842	0.849184	1.04874	0.941926	0.969157	0.870003	1.06414	1.13199	0.583693	1.02247	1.07853
AP3B2 ENSG00000103723	0.962607	1.01422	0.753515	1.04577	1.05908	0.872495	0.871435	0.843601	0.902781	1.52162
AP3D1 ENSG00000065000	0.935484	0.924778	1.12752	0.830848	1.20289	0.637678	1.09284	1.1576	0.908304	1.0795
AP3M1 ENSG00000185009	1.23379	1.2061	1.0551	0.908735	1.03215	0.924671	1.11966	0.958056	1.03236	0.984169
AP3M2 ENSG00000070718	0.934992	0.859244	0.964409	0.935605	1.10391	0.89049	1.10948	1.20205	0.750869	0.831195
AP3S1 ENSG00000177879	1.0724	1.0386	0.891334	1.18385	1.20611	1.28405	0.973536	1.08619	0.883346	1.09849
AP3S2 ENSG00000157823	0.987734	0.828392	0.886384	1.21591	0.967579	1.01257	1.12472	0.96168	1.06939	1.04475
AP4B1 ENSG00000134262	0.885744	0.805249	1.17816	1.23964	0.81924	1.00822	1.08493	1.0301	1.20735	0.831783
AP4E1 ENSG00000081014	1.26271	0.934506	0.849828	0.846682	0.893522	1.14688	1.03348	1.14849	1.12015	1.11587
AP4M1 ENSG00000221838	1.30702	0.963286	0.848143	1.40106	0.922597	0.920679	0.970682	0.889161	0.796859	1.11984
AP4S1 ENSG00000100478	0.973012	1.09909	0.984894	0.944959	0.830571	0.711311	0.946506	0.974507	0.881511	0.922611
AP5B1 ENSG00000254470	0.803438	0.955128	0.861777	1.00883	0.914049	1.23996	1.2	1.07805	0.906481	0.985176
AP5M1 ENSG00000053770	1.09571	1.02913	0.864564	0.836137	1.11424	0.924944	1.12755	0.842425	1.03437	0.969369
AP5S1 ENSG00000125843	1.00923	0.897627	0.876702	1.06618	0.81781	0.859923	0.952077	0.72908	1.02641	1.26769
AP5Z1 ENSG00000242802	1.01381	0.896819	0.842322	0.973866	1.05212	0.961091	1.01198	0.874506	0.922667	0.833417
APAF1 ENSG00000120868	0.773046	1.15275	0.788449	0.944556	0.862559	1.19917	1.15121	1.01707	1.2134	0.916374
APBA1 ENSG00000107282	0.829953	0.858243	0.979786	1.11513	0.8808	0.909167	1.07601	0.982963	1.08042	0.943963
APBA2 ENSG00000034053	1.01061	1.1461	0.80465	0.909292	0.845599	0.915231	0.850182	0.839252	0.909021	1.07596
APBA3 ENSG00000011132	1.03485	0.754759	1.04575	0.933641	1.11503	1.15094	1.13933	0.948111	1.19098	0.861419
APBB1 ENSG00000166313	0.869324	1.05455	1.03706	0.944353	0.935602	1.11411	0.835131	0.889753	0.827702	0.9999
APBB1IP ENSG00000077420	1.42867	1.0125	1.10055	0.871666	1.25056	1.07171	0.939844	1.02754	0.840048	1.05143
APBB2 ENSG00000163697	0.995402	1.06199	1.18766	0.981242	0.868332	1.0689	0.842254	0.848849	0.796584	1.07526
APBB3 ENSG00000113108	1.14492	1.1212	0.83916	0.988914	0.85949	1.28448	1.11369	1.45004	1.11815	1.07127
APC ENSG00000134982	0.885986	0.926575	1.03193	1.20329	0.917964	0.97047	0.889725	1.01925	0.846061	1.16575
APC2 ENSG00000115266	0.775025	0.974368	0.919763	1.20554	1.01303	1.13955	1.08342	0.870742	1.1326	0.941623
APCDD1 ENSG00000154856	0.894618	0.708384	1.03696	1.10893	0.858274	1.19774	0.995849	0.896368	1.14031	0.923597
APCDD1L ENSG00000198768	1.12035	0.923069	0.858691	1.09486	0.766826	0.769353	1.32184	0.750862	0.823128	0.744039
APCS ENSG00000132703	0.780013	0.928638	1.13577	0.968993	0.707211	0.896849	0.97696	1.10264	1.21525	0.973717
APEH ENSG00000164062	1.24368	0.782952	1.27173	1.09575	0.925907	0.894086	1.14663	0.877408	0.950601	0.863513
APELA ENSG00000248329	1.1027	1.13699	0.872811	0.662471	0.931307	1.12299	1.17764	0.725952	1.04546	0.852202
APEX1 ENSG00000100823	1.14832	1.1754	0.927094	1.32122	0.852376	0.835561	0.771699	0.99208	1.09958	0.655735
APEX2 ENSG00000169188	1.01703	0.679099	1.094	0.800827	1.06785	0.951188	0.99495	0.99469	1.03779	1.27141
APH1A ENSG00000117362	1.00205	1.09569	0.968171	1.00602	0.828561	0.81856	0.976354	1.04386	0.776444	1.29002
APH1B ENSG00000138613	1.06327	0.82792	0.973189	1.18701	0.914026	0.754091	1.03665	0.894441	1.22361	1.00383
API5 ENSG00000166181	0.918248	0.981667	1.07001	0.955859	0.705561	0.963432	0.84544	0.890789	1.07009	0.750649
APIP ENSG00000149089	0.965807	1.32634	1.04771	0.929039	1.22337	1.16065	0.981171	0.990361	1.38131	0.795231
APITD1 ENSG00000175279	1.19896	1.01069	1.05434	0.831188	0.738394	0.91917	0.899224	1.27735	1.2128	1.12087
APITD1-CORT ENSG00000251503	0.956371	1.02118	0.960405	1.24113	0.934229	0.825104	1.04387	0.983784	1.12303	1.03758
APLF ENSG00000169621	0.987018	0.91976	1.237	0.878957	1.12722	0.851296	0.954803	1.10667	1.12019	1.05265
APLN ENSG00000171388	1.133	0.995925	1.07993	1.03911	0.917092	0.964387	0.970598	1.05174	1.17768	0.988393
APLNR ENSG00000134817	1.06164	0.786314	1.32274	1.02751	0.744666	1.02017	0.99648	1.10362	1.08215	0.93328
APLP1 ENSG00000105290	1.10125	0.693985	0.896646	1.01981	1.01759	0.867395	0.913442	0.994836	0.937061	0.996007
APLP2 ENSG00000084234	0.991205	0.905968	1.32122	0.99031	0.729962	0.838423	1.0463	1.44189	0.895723	0.825695
APMAP ENSG00000101474	0.848641	0.979093	1.05994	1.08147	1.04401	0.955452	1.23341	0.864268	0.862734	1.12646
APOA1 ENSG00000118137	1.0466	1.01992	1.01437	0.895122	0.867465	1.09532	0.977891	1.02274	1.05956	0.962171
APOA2 ENSG00000158874	0.84843	0.890003	0.859818	1.06912	1.07219	1.1627	0.9529	0.894075	1.17254	0.902443
APOB ENSG00000084674	0.981717	1.14325	0.889874	1.07371	0.972904	1.28877	1.11374	1.13043	0.91785	1.13861
APOBEC1 ENSG00000111701	1.04115	0.82431	0.962735	1.19697	0.965971	1.18015	1.15689	0.662812	1.16874	0.931735
APOBEC2 ENSG00000124701	0.960575	1.02324	0.922292	0.700175	1.01536	1.1139	1.15435	1.0055	1.40491	0.9864
APOBEC3A ENSG00000128383	1.10867	1.37699	0.867691	0.852092	1.20296	0.849823	0.984578	1.201	0.963854	1.09929
APOBEC3B ENSG00000179750	1.00708	1.04889	1.05595	0.677517	0.884738	0.952016	0.747936	1.04085	1.24729	1.07418
APOBEC3C ENSG00000244509	1.0387	0.84838	1.2185	1.14639	0.988342	0.907514	1.0267	0.787771	0.932062	1.15807
APOBEC3D ENSG00000243811	0.849617	0.754455	0.882174	0.834324	0.984189	1.055	1.23248	1.01069	0.887431	0.971417
APOBEC3F ENSG00000128394	1.01452	1.10944	0.783009	1.07725	0.825841	0.882874	1.37472	1.10071	1.2119	1.05479
APOBEC3G ENSG00000239713	0.921784	0.93921	1.0421	0.830326	0.862529	1.03346	0.901176	1.17707	1.02751	0.988064
APOBEC3H ENSG00000100298	1.01982	0.989332	0.999151	0.906991	0.80132	1.20825	0.848478	1.0173	1.11896	1.03028
APOBEC4 ENSG00000173627	1.05776	1.08399	0.950699	0.964411	0.988308	0.965563	0.7982	0.992029	0.724081	1.11817
APOBR ENSG00000184730	0.83139	0.90299	1.00736	0.997042	0.821967	0.993443	1.32772	1.07469	0.777854	1.02006
APOC1 ENSG00000130208	0.80446	1.03571	1.03511	1.09802	0.948441	0.937218	0.879208	1.1563	0.964605	0.800357
APOC2 ENSG00000234906	1.00485	1.06627	0.966918	0.936949	1.13129	0.800037	1.04804	1.20346	0.851448	0.913385
APOC3 ENSG00000110245	0.721442	1.14972	1.07767	0.836469	1.14318	1.37246	0.949265	1.05092	1.03002	0.962733
APOC4 ENSG00000267467	0.770625	0.970563	0.778231	1.08057	0.958939	1.09389	1.07656	0.861115	1.20516	0.925635
APOD ENSG00000189058	0.865945	0.930181	0.879593	0.898531	0.963158	0.735507	0.927493	1.17227	0.901833	0.820315
APOE ENSG00000130203	0.67348	1.04721	0.742308	0.840348	1.17943	0.737391	0.881801	0.604163	1.00299	0.682202
APOF ENSG00000175336	0.90364	0.942864	1.02725	1.21237	1.01137	0.891265	0.781558	1.06312	0.914549	1.04749
APOH ENSG00000091583	1.15472	0.806273	0.918057	1.0011	0.990714	0.978544	0.80558	0.797986	1.00969	0.979198
APOL1 ENSG00000100342	0.981464	0.740222	1.04718	0.823334	0.791422	1.03002	0.900176	1.09226	0.922193	0.906922
APOL2 ENSG00000128335	1.05775	1.0234	1.07348	1.13217	1.10233	1.00462	0.866512	0.895617	0.922547	0.843385
APOL3 ENSG00000128284	0.763355	1.01597	0.944594	0.968579	0.960708	0.995342	0.939093	0.873239	0.976587	0.940017
APOL4 ENSG00000100336	0.779429	0.765761	0.964126	1.01906	0.951027	1.17886	1.05514	1.07469	1.19662	1.10017
APOL6 ENSG00000221963	1.17609	0.840053	0.916276	1.16905	1.12724	0.921536	1.00547	1.18209	0.921959	0.95666
APOLD1 ENSG00000178878	1.04345	0.765252	1.0165	0.790323	0.703338	1.01362	1.06182	1.04333	0.74748	0.992438
APOM ENSG00000204444	1.16565	1.03739	0.870753	1.11746	1.03076	0.941517	0.737504	0.977452	1.27436	0.956675
APOO ENSG00000184831	0.818921	1.08692	1.04993	0.807731	0.801803	1.20598	0.973945	1.07533	1.2973	0.919368
APOOL ENSG00000155008	1.47254	1.27092	1.03355	0.763696	0.909422	0.835488	0.830133	1.30729	1.0466	1.00526
APP ENSG00000142192	0.841781	1.14105	0.906082	1.17031	1.10836	0.97091	1.07104	0.861599	0.915293	1.06413
APPBP2 ENSG00000062725	1.05995	0.834869	0.903036	0.949195	1.34412	1.01642	1.14677	1.03819	1.01448	1.1796
APPL1 ENSG00000157500	1.04888	1.0007	0.927568	0.686905	1.01518	0.997868	0.853356	1.02414	0.929306	0.946037
APPL2 ENSG00000136044	1.0722	1.12013	1.06278	1.17971	0.870731	0.752591	1.09418	1.18724	0.907236	0.926078
APRT ENSG00000198931	1.06122	0.861494	1.2058	1.21013	0.8701	1.1316	1.12121	0.830326	0.7993	1.11184
APTX ENSG00000137074	1.24469	1.17407	0.880084	1.13472	1.07211	1.10709	1.18975	0.769738	0.840256	0.839985
AQP1 ENSG00000240583	1.06475	0.964838	1.08114	0.785642	1.37967	1.15828	1.00473	0.829073	0.757902	1.09241
AQP10 ENSG00000143595	1.04343	1.02956	0.816647	0.999757	0.964674	1.15423	1.08671	0.820301	0.869166	0.891123
AQP11 ENSG00000178301	0.860186	1.04748	1.17565	0.955207	1.074	0.973157	1.03539	0.914777	1.24782	1.16511
AQP12A ENSG00000184945	0.839538	1.00258	1.20272	0.925788	0.955564	0.857178	0.984433	0.999481	0.878744	0.876451
AQP12B ENSG00000185176	0.986662	1.26711	0.948827	0.796661	0.901324	0.958439	1.06509	0.94457	1.22924	0.864289
AQP2 ENSG00000167580	0.887452	1.4488	0.875163	0.850612	0.936294	0.741085	0.705629	0.792203	0.97193	0.997301
AQP3 ENSG00000165272	0.918863	1.0787	0.868959	0.888969	0.817003	0.738747	0.939626	1.15656	0.825342	1.15303
AQP4 ENSG00000171885	1.03819	1.13983	1.2291	1.00717	1.14246	0.808495	0.950848	0.973517	1.12407	0.9829
AQP5 ENSG00000161798	0.934275	1.07623	1.0393	0.885493	0.871443	1.1306	1.0517	0.774699	1.39186	1.26094
AQP6 ENSG00000086159	1.12006	1.08243	1.05493	1.2415	1.00543	0.834087	1.10602	1.06992	0.772701	0.749918
AQP7 ENSG00000165269	0.997881	1.31595	0.94043	0.921084	1.19908	0.71215	0.946213	0.980012	1.26258	0.854129
AQP8 ENSG00000103375	0.787625	0.972428	1.1426	1.07533	0.894826	0.986288	1.07685	0.923892	1.09847	1.11319
AQP9 ENSG00000103569	1.0346	0.898053	1.00477	0.981795	0.862913	0.925235	0.702744	1.09576	1.03666	1.08437
AQR ENSG00000021776	0.917724	0.715373	1.06178	1.14924	0.95994	1.17931	0.867608	0.816941	1.07532	0.954946
AR ENSG00000169083	1.29071	1.12277	0.997745	0.988751	0.805246	0.984658	0.786884	0.952376	0.868135	1.1275
ARAF ENSG00000078061	0.918058	1.06688	1.32783	1.09194	0.886209	1.10886	0.839961	0.998672	0.884852	0.945096
ARAP1 ENSG00000186635	0.988834	1.14455	0.994133	1.12308	0.956764	1.08199	1.04735	0.810466	0.950803	0.957161
ARAP2 ENSG00000047365	0.9654	0.935787	0.884487	1.03657	1.14656	1.04713	1.15375	0.803084	1.02072	0.894549
ARAP3 ENSG00000120318	0.832326	0.85971	0.90652	1.01835	1.03307	0.991378	0.827351	0.924885	0.870869	0.980822
ARC ENSG00000198576	0.892904	1.21844	1.22196	0.926953	1.1908	0.869825	1.08917	0.863497	1.03482	0.818624
ARCN1 ENSG00000095139	0.953587	1.01463	0.877424	0.907836	1.36866	0.896772	0.899465	0.979602	1.13747	1.10077
AREG ENSG00000109321	0.97328	1.01809	1.19493	0.968413	1.00649	1.20289	1.06523	1.23	1.01637	1.10169
AREL1 ENSG00000119682	0.995746	1.37028	0.977789	0.820273	1.08009	0.901317	0.944595	0.806723	1.0469	0.928703
ARF1 ENSG00000143761	0.853655	0.861106	0.841864	0.989287	1.05725	0.851873	0.838105	1.11411	0.86632	1.19142
ARF3 ENSG00000134287	0.926127	1.12605	0.860836	1.21719	0.937548	0.991643	1.07149	1.19587	1.06903	1.09333
ARF4 ENSG00000168374	0.900265	0.813595	1.57272	0.946705	1.11716	1.0662	0.968517	0.966702	0.997356	0.982238
ARF5 ENSG00000004059	0.748172	1.22138	1.36103	1.11931	1.03306	1.08059	0.869608	1.47405	0.779834	0.942695
ARF6 ENSG00000165527	0.932085	0.81623	1.16724	0.961831	0.820648	0.934823	0.966633	0.85283	1.01645	0.995452
ARFGAP1 ENSG00000101199	0.905138	1.00697	0.743291	1.13211	0.977651	1.03079	1.24562	1.0651	0.891416	0.875949
ARFGAP2 ENSG00000149182	1.24814	0.986026	1.06074	1.01371	0.826889	0.972656	1.02137	1.08272	0.838665	1.0636
ARFGAP3 ENSG00000242247	0.8083	1.00485	1.22012	0.894413	1.04654	1.12004	0.976393	1.12943	0.909952	1.46673
ARFGEF1 ENSG00000066777	0.996308	0.955915	1.15824	0.878779	1.00009	0.873203	1.1253	0.990257	0.994726	0.889782
ARFGEF2 ENSG00000124198	1.11403	0.873285	1.10584	0.878671	0.985115	1.15904	1.03674	0.811741	1.00171	0.684078
ARFGEF3 ENSG00000112379	1.07417	0.864991	1.37568	0.9502	1.16478	0.780816	0.996153	0.92128	0.899348	0.968474
ARFIP1 ENSG00000164144	1.03658	1.1916	0.850452	1.01524	1.04788	1.24052	1.10162	1.05637	0.714904	0.766985
ARFIP2 ENSG00000132254	0.916137	1.00864	0.958338	0.890905	1.05846	1.01456	1.00079	1.18322	1.10435	1.12212
ARFRP1 ENSG00000101246	0.850903	0.996905	0.948923	0.809547	0.976686	0.843251	1.07796	1.20018	1.07393	1.13302
ARG1 ENSG00000118520	0.97358	0.89621	0.960788	1.32323	1.07481	1.18034	0.826729	0.821594	1.04634	0.948132
ARG2 ENSG00000081181	1.01206	0.992246	1.14356	0.877772	0.904185	0.978046	1.02358	1.02543	0.766385	1.00096
ARGFX ENSG00000186103	0.925233	1.01567	1.01646	0.92814	0.963198	0.926727	1.08037	0.877659	0.834518	1.06273
ARGLU1 ENSG00000134884	0.839832	1.01714	0.989932	1.0999	0.922519	0.964088	1.12308	1.23731	1.00521	0.964853
ARHGAP1 ENSG00000175220	0.81434	0.854995	0.879752	1.09687	0.925796	1.00731	0.903326	0.732131	0.964557	1.18616
ARHGAP10 ENSG00000071205	0.956384	0.947493	1.03444	0.920666	0.816208	1.14253	1.1989	1.06794	0.888929	0.831461
ARHGAP11A ENSG00000198826	0.850594	1.03482	0.920908	1.02198	0.921378	1.08157	0.642541	0.890474	1.02531	0.840102
ARHGAP11B ENSG00000187951	1.0631	0.817757	0.912334	0.894179	1.14977	0.999489	0.928618	1.03535	0.85555	0.972776
ARHGAP12 ENSG00000165322	1.00417	0.795672	1.30593	0.913152	0.940129	0.996064	0.776437	0.888537	1.10462	1.24978
ARHGAP15 ENSG00000075884	1.22704	0.952064	0.949487	1.29255	1.14902	1.19987	0.78625	0.907764	0.786173	0.913219
ARHGAP17 ENSG00000140750	1.19813	0.95907	0.764868	0.981304	1.05422	0.99249	0.855706	0.877321	0.936365	1.30705
ARHGAP18 ENSG00000146376	1.102	0.780716	1.13688	0.689325	0.859555	0.891301	0.932202	1.01678	0.915339	1.24074
ARHGAP19 ENSG00000213390	1.08898	0.853371	1.11897	1.18959	1.02059	1.14673	1.26782	0.80041	1.04407	1.10273
ARHGAP20 ENSG00000137727	0.916914	0.746126	1.0495	1.02829	1.09655	1.19065	0.883652	0.988809	1.03018	0.929334
ARHGAP21 ENSG00000107863	0.868999	1.1131	1.30244	1.2023	1.10304	0.881866	0.940114	1.1617	0.797372	1.39047
ARHGAP22 ENSG00000128805	0.938503	0.780936	0.98091	1.06665	0.957235	0.830806	1.20105	0.941278	1.03464	1.30192
ARHGAP23 ENSG00000275832	0.881541	1.06531	0.994594	1.0368	0.915478	1.21277	1.0381	1.12502	0.966128	0.976984
ARHGAP24 ENSG00000138639	0.96873	0.882745	0.931339	1.28169	1.0602	1.06251	1.16228	0.826081	0.785022	1.11122
ARHGAP25 ENSG00000163219	0.866589	0.874967	0.929731	1.06258	0.988343	1.13181	0.834	0.798555	1.06959	0.9184
ARHGAP26 ENSG00000145819	0.758931	1.07673	1.02227	0.978021	0.872727	0.963577	0.879449	1.11535	1.0969	1.0373
ARHGAP27 ENSG00000159314	1.06358	1.16245	0.880324	0.87177	1.21718	0.87563	0.952433	0.982157	1.39989	1.24362
ARHGAP28 ENSG00000088756	1.28834	0.910793	1.16972	1.16782	0.902397	0.856512	1.21055	0.791664	1.05205	0.85417
ARHGAP29 ENSG00000137962	0.802975	1.13875	1.27635	1.01387	1.10556	1.09158	0.984682	1.2186	0.905498	1.06535
ARHGAP30 ENSG00000186517	1.10814	0.914687	0.783133	1.11759	1.28704	0.98534	0.918158	1.00825	0.868054	0.899399
ARHGAP31 ENSG00000031081	0.859998	0.919405	0.880866	1.02452	1.14678	1.1687	0.824524	0.935089	0.946889	1.05495
ARHGAP32 ENSG00000134909	0.942388	0.823944	0.975705	1.04746	0.796919	0.875891	0.96452	1.28297	1.27617	0.906701
ARHGAP33 ENSG00000004777	1.30702	0.853296	1.04181	1.04175	0.71708	0.970282	0.991347	1.04648	1.03251	1.3357
ARHGAP35 ENSG00000160007	0.921295	1.07107	0.932537	1.16669	1.04004	0.939941	0.917584	0.987049	0.889761	1.14962
ARHGAP36 ENSG00000147256	0.741576	0.845796	0.913974	1.15388	0.988302	1.05606	1.20747	1.01632	0.793648	0.994383
ARHGAP39 ENSG00000147799	0.833439	0.818862	0.90085	0.849971	1.05234	0.913956	1.11549	1.02967	1.05872	1.01591
ARHGAP4 ENSG00000089820	0.844229	1.40859	0.894958	1.50964	0.855731	1.08559	1.01368	0.735008	1.05333	0.591191
ARHGAP40 ENSG00000124143	0.886705	0.82694	1.05072	0.995471	1.05248	0.786236	1.05214	0.929992	0.858063	0.906758
ARHGAP42 ENSG00000165895	1.12161	1.07867	1.1393	0.940766	1.13642	1.02847	0.762499	1.02598	1.14022	0.978304
ARHGAP44 ENSG00000006740	1.03959	0.763348	1.10839	0.842382	1.11261	1.16899	0.957987	0.998616	0.984441	1.04519
ARHGAP45 ENSG00000180448	1.07311	1.03559	1.1034	0.97972	1.13213	0.820413	1.05242	0.967483	0.84002	0.8452
ARHGAP5 ENSG00000100852	0.964221	0.873278	1.17117	1.00085	0.817576	0.793227	1.10959	0.780902	1.18788	1.06455
ARHGAP6 ENSG00000047648	0.94453	0.909246	1.53946	0.995652	1.0773	1.14009	0.897539	1.02278	0.87943	1.14336
ARHGAP8 ENSG00000241484	0.979183	0.934099	0.937187	0.985655	0.888796	0.888164	1.25614	1.15469	0.983715	0.875204
ARHGAP9 ENSG00000123329	1.14625	1.1318	0.990606	0.810465	0.956632	0.857571	1.25453	0.747711	1.00354	1.07043
ARHGDIA ENSG00000141522	0.972463	1.0895	1.00603	0.633246	1.21887	1.10258	1.0363	1.16472	1.25978	1.04638
ARHGDIB ENSG00000111348	0.784712	1.11232	0.73215	1.21179	0.770842	0.757025	1.15578	0.86666	0.980447	1.07975
ARHGDIG ENSG00000242173	1.44948	1.01808	0.822897	0.90659	1.0157	0.876395	0.979188	1.01548	1.06213	1.11884
ARHGEF1 ENSG00000076928	0.973795	0.936771	0.913216	0.812711	0.934849	1.19458	1.19383	0.927064	0.924833	1.1094
ARHGEF10 ENSG00000104728	1.15452	0.947509	1.10717	1.03448	1.01877	1.11147	0.880441	0.893565	0.934773	1.05865
ARHGEF10L ENSG00000074964	1.01629	1.06118	0.781361	0.963425	1.29548	1.19805	1.09801	0.899725	0.983641	0.924109
ARHGEF11 ENSG00000132694	1.15687	1.14812	1.09264	0.943401	1.03269	1.12219	1.04904	0.941589	1.0744	1.38746
ARHGEF12 ENSG00000196914	1.01451	0.619304	0.939455	1.06293	1.0237	1.24688	0.861903	0.938321	1.01665	1.0106
ARHGEF15 ENSG00000198844	1.08129	1.10864	1.02672	1.01644	0.832895	1.20387	0.775806	0.974568	1.07491	0.938969
ARHGEF16 ENSG00000130762	0.989783	0.862092	0.885659	0.731491	0.919159	0.884026	1.05591	1.08027	0.908053	0.881719
ARHGEF17 ENSG00000110237	0.997089	1.28013	0.92887	0.850986	0.988931	0.99058	0.981086	0.997462	0.958179	0.815017
ARHGEF18 ENSG00000104880	0.913723	0.983607	0.808566	0.898341	1.38613	1.19061	1.04506	0.878531	0.891592	0.973649
ARHGEF19 ENSG00000142632	1.01065	0.922619	1.0875	0.782953	0.876095	1.17211	1.02425	1.31439	1.07041	1.23775
ARHGEF2 ENSG00000116584	0.965598	0.957059	0.838824	1.2057	0.78477	1.11953	0.631421	0.926451	1.085	1.01169
ARHGEF25 ENSG00000240771	0.774177	0.993382	0.873664	1.17071	0.869182	1.27023	0.708876	0.899087	1.0352	0.818069
ARHGEF26 ENSG00000114790	1.23668	1.25286	1.31313	1.43256	1.08119	1.05242	0.897595	1.34	1.08908	1.22088
ARHGEF28 ENSG00000214944	0.916766	1.15128	0.693407	1.05186	0.947275	0.922965	0.774933	1.05586	1.23179	0.962945
ARHGEF3 ENSG00000163947	1.15447	0.994287	0.942594	1.0758	0.861795	1.07755	0.950777	0.751057	0.83496	1.07686
ARHGEF33 ENSG00000214694	0.882736	0.815058	0.874417	0.963116	0.784892	1.02637	1.12745	1.0825	0.737607	0.96893
ARHGEF35 ENSG00000213214	0.980833	0.850289	0.886798	1.306	1.27321	0.841303	0.798266	1.10015	0.997947	0.976162
ARHGEF37 ENSG00000183111	1.0482	1.26702	1.1277	1.33269	0.923412	1.0548	1.1388	0.984848	0.94891	1.00338
ARHGEF38 ENSG00000236699	0.891375	1.06786	1.32292	1.16195	1.2347	1.0617	0.987609	0.990382	1.19922	0.972458
ARHGEF39 ENSG00000137135	0.943791	0.922037	0.888008	1.29065	1.14005	1.03443	0.991924	0.914556	0.92109	1.23214
ARHGEF4 ENSG00000136002	0.71063	0.788812	0.755169	0.86522	1.10437	0.934044	0.827728	1.17391	1.24545	0.942248
ARHGEF40 ENSG00000165801	0.880496	1.17609	1.03471	1.03902	0.893416	1.07042	1.12092	1.06666	0.796348	1.09103
ARHGEF5 ENSG00000050327	0.992717	1.0923	0.993303	1.1938	1.09453	1.08012	1.05274	1.13623	1.01741	1.0001
ARHGEF6 ENSG00000129675	1.12193	0.907784	0.975354	1.00298	0.99003	0.981013	1.03699	0.925085	0.834787	1.13087
ARHGEF7 ENSG00000102606	1.16494	1.30402	0.830321	0.857665	0.96046	1.04933	1.05578	0.98558	0.919517	0.908296
ARHGEF9 ENSG00000131089	1.09487	1.09702	0.916587	0.947722	0.890556	0.794695	0.943251	1.21976	1.19055	1.33352
ARID1A ENSG00000117713	0.86646	1.01288	1.35983	0.844319	0.772316	1.14156	1.02252	1.14064	1.00451	1.1187
ARID1B ENSG00000049618	1.04044	1.12368	0.82407	1.042	1.09076	1.08267	1.17311	1.01839	1.02446	1.13077
ARID2 ENSG00000189079	0.913688	0.645214	1.0304	0.933711	1.13632	0.790429	1.09654	0.977308	1.27313	1.25549
ARID3A ENSG00000116017	1.08754	1.07869	1.19314	1.34647	1.0431	1.11629	0.930916	0.706385	1.01397	1.13338
ARID3B ENSG00000179361	1.06232	1.12595	0.875469	1.24691	1.09376	0.865855	1.10187	0.846307	1.01093	0.985006
ARID4A ENSG00000032219	0.943633	1.06419	1.14664	0.899657	1.02749	0.92277	1.13241	1.07984	0.984461	1.05817
ARID4B ENSG00000054267	1.05111	1.13097	0.991289	1.0306	1.04121	1.10157	1.13476	0.951221	0.938662	0.710408
ARID5A ENSG00000196843	1.03371	0.982351	1.06536	0.820715	0.831144	0.970833	1.13953	0.778647	0.786944	0.983396
ARID5B ENSG00000150347	0.701522	0.830545	0.912687	0.898692	1.09212	0.948884	0.933359	1.12944	0.957842	1.04147
ARIH1 ENSG00000166233	1.06247	0.742731	1.03579	0.900286	1.12855	1.09433	0.94481	1.00268	1.06857	0.739739
ARIH2 ENSG00000177479	1.3646	1.12171	0.650198	1.18606	0.715438	0.770864	1.06898	0.847345	1.04648	0.915422
ARIH2OS ENSG00000221883	1.02916	0.876054	0.846059	0.844509	0.997285	0.898272	0.894999	1.04505	0.768449	1.00728
ARL1 ENSG00000120805	0.985467	1.03223	0.978975	0.652276	0.882875	1.21729	1.18314	0.949538	0.718467	0.87762
ARL10 ENSG00000175414	1.04083	0.894523	0.812771	1.19517	1.13086	1.04159	0.933392	0.863429	0.970298	0.845901
ARL11 ENSG00000152213	1.15461	0.876283	1.00006	1.07561	1.19085	0.894609	1.16628	1.25479	0.710351	0.81697
ARL13B ENSG00000169379	1.24451	1.04537	0.975893	0.893981	1.16174	1.01842	1.24525	0.746983	0.865421	0.785814
ARL14 ENSG00000179674	0.990663	1.23407	1.18104	0.769526	0.891384	1.0626	0.831492	1.11615	1.14725	1.00375
ARL14EP ENSG00000152219	1.00969	0.804102	0.748473	0.87305	1.04137	0.748991	0.741585	1.37209	0.797137	0.683747
ARL15 ENSG00000185305	0.823857	1.09232	0.885079	1.20333	0.826322	0.955266	0.935186	1.17868	0.957903	0.871479
ARL16 ENSG00000214087	1.16238	0.843708	0.863134	0.898739	1.26119	0.890652	0.841018	1.11495	1.0178	0.79494
ARL17A ENSG00000185829	1.38788	0.998787	1.1675	0.905692	0.773191	1.06097	0.950059	0.994051	0.814206	1.0591
ARL17B ENSG00000228696	1.12011	1.04851	0.734926	0.966818	0.885336	0.859147	0.982203	0.978739	1.09165	1.02142
ARL2 ENSG00000213465	0.94381	0.586667	1.06285	1.02681	0.980542	0.854322	0.738466	0.98434	1.02886	1.04527
ARL2BP ENSG00000102931	0.902676	0.736694	1.1303	0.894248	1.23653	1.01371	1.17465	1.20985	1.17082	0.891643
ARL3 ENSG00000138175	0.914136	1.12767	0.863209	1.195	1.03914	0.727159	1.22939	1.30682	0.90957	0.892891
ARL4A ENSG00000122644	1.28256	0.95855	1.12957	1.31005	1.11343	1.13571	0.869582	1.03697	0.885506	0.864713
ARL4C ENSG00000188042	0.891669	0.974891	0.842711	0.822924	1.04637	1.02049	1.20108	1.10523	0.853097	1.30179
ARL4D ENSG00000175906	0.910561	0.968315	1.07376	0.978262	1.16607	1.07942	0.869012	1.05173	0.931733	0.978671
ARL5A ENSG00000162980	0.938109	1.27001	1.82207	0.908327	0.979771	0.789712	0.863549	0.947279	1.31634	1.18468
ARL5B ENSG00000165997	0.856379	0.730893	0.928015	0.989419	1.18831	1.22842	1.07554	1.03438	0.870696	1.01722
ARL5C ENSG00000141748	1.08997	0.763842	1.15137	1.10335	0.820585	1.04969	1.18588	1.06944	1.05349	0.742136
ARL6 ENSG00000113966	1.02819	1.29111	0.956088	1.00464	1.09519	0.80692	1.08977	0.743629	1.05994	1.06724
ARL6IP1 ENSG00000170540	1.23689	0.984432	0.827121	0.900671	0.904937	0.900999	1.17028	0.947378	1.34228	1.07968
ARL6IP4 ENSG00000182196	0.794721	1.24464	1.13551	0.88777	1.1826	0.989772	0.982844	0.794132	1.05193	1.15192
ARL6IP5 ENSG00000144746	1.14459	0.954908	0.86033	0.949069	0.913969	0.964419	0.809823	1.17777	0.980484	1.06122
ARL6IP6 ENSG00000177917	1.19914	1.03701	1.1446	0.624228	1.00591	1.05417	0.869066	1.05165	1.06376	1.03251
ARL8A ENSG00000143862	1.08023	1.13552	0.983491	0.816244	0.897924	1.05079	1.11151	1.11576	1.25203	1.16772
ARL8B ENSG00000134108	1.01502	1.0182	1.0865	1.16685	0.925651	1.03114	1.09179	1.11306	1.03157	0.892288
ARL9 ENSG00000196503	1.09325	0.806407	1.20678	1.21828	0.922925	1.23363	1.04854	1.02929	0.831101	1.07635
ARMC1 ENSG00000104442	1.09641	0.987628	0.959905	1.10475	1.08704	0.974543	0.901476	1.14403	0.980789	1.14496
ARMC10 ENSG00000170632	0.886837	0.935151	1.06847	1.11454	0.920578	0.912048	1.05756	0.998899	1.14796	1.20529
ARMC12 ENSG00000157343	1.16522	1.06256	0.862445	0.944709	0.89852	0.977527	1.21426	1.09844	1.0642	0.960776
ARMC2 ENSG00000118690	0.956052	0.921819	0.765078	0.968572	0.980685	1.02556	0.779787	0.86766	1.10745	0.913969
ARMC3 ENSG00000165309	1.14947	0.89252	0.97491	0.779945	1.24959	0.678245	1.03059	1.05386	0.881361	1.18278
ARMC4 ENSG00000169126	1.16792	0.76969	1.12329	1.23251	0.839621	0.830371	0.767574	0.886959	1.05797	0.946175
ARMC5 ENSG00000140691	1.01229	0.958858	0.906667	0.824869	0.950731	1.03715	0.972319	1.24501	0.879845	0.962323
ARMC6 ENSG00000105676	1.03202	0.968455	0.7739	0.988932	0.888269	0.859981	0.774239	1.02604	1.18786	0.838557
ARMC7 ENSG00000125449	0.928925	1.10957	0.996084	0.91229	1.09601	0.927451	0.691951	0.811315	1.04139	0.91599
ARMC8 ENSG00000114098	0.881906	0.868655	0.669001	0.87006	1.06715	0.774346	0.904343	0.938323	0.929767	1.02138
ARMC9 ENSG00000135931	0.726304	1.17005	1.01714	0.790286	0.862342	0.866741	1.12107	0.857119	0.83662	0.889198
ARMCX1 ENSG00000126947	1.2493	0.882079	0.903648	0.956906	0.921958	0.915813	0.984897	1.10276	0.977382	1.21676
ARMCX2 ENSG00000184867	1.03716	1.09501	0.699715	0.901703	0.899594	0.919548	0.995917	1.01513	1.38038	0.929258
ARMCX3 ENSG00000102401	1.04766	0.901285	0.974532	0.962722	1.25403	1.08376	0.779071	1.12448	0.860707	0.943581
ARMCX4 ENSG00000196440	1.20636	0.888477	0.898753	1.09051	1.01722	0.810855	1.34852	0.814669	1.10308	0.963434
ARMCX5 ENSG00000125962	1.01208	0.910903	0.740786	0.851811	0.81172	0.924505	0.962994	0.961339	0.939387	0.991705
ARMCX6 ENSG00000198960	1.06783	1.20302	0.990166	1.2005	0.922609	1.10703	1.03503	0.935137	0.835247	0.91528
ARMS2 ENSG00000254636	1.01917	0.953801	0.955757	1.11782	1.11489	0.896474	1.08831	0.951913	0.904584	0.736813
ARMT1 ENSG00000146476	1.13465	0.79908	0.858659	1.26218	1.19631	0.935687	0.853324	1.02179	0.923108	0.934707
ARNT ENSG00000143437	1.14586	1.35649	1.0141	1.09385	0.871274	1.01083	0.983294	0.933068	1.35885	0.965689
ARNT2 ENSG00000172379	1.00565	1.20767	0.975899	0.871449	0.717112	0.850958	0.945924	0.739238	1.0575	1.12113
ARNTL ENSG00000133794	0.994213	0.890714	0.952003	0.991098	1.16432	1.10753	0.97415	0.962877	0.964435	0.696972
ARNTL2 ENSG00000029153	1.13026	1.03131	1.12492	0.89254	1.0705	1.15066	0.950791	1.0619	0.758066	1.09291
ARPC1A ENSG00000241685	0.999478	1.00268	1.23148	0.959479	1.31657	0.730275	1.15856	1.39369	0.989514	1.03546
ARPC1B ENSG00000130429	0.905069	0.773418	0.912845	0.943777	0.961637	1.00012	1.30797	1.17192	1.00093	0.931566
ARPC2 ENSG00000163466	1.02777	1.07314	0.651947	1.28048	0.717201	0.853191	0.991769	1.09664	1.01478	0.974881
ARPC3 ENSG00000111229	1.09696	0.900823	1.23759	1.1324	1.47691	1.00385	0.934565	1.11402	0.965547	0.821288
ARPC4 ENSG00000241553	0.709977	1.0521	0.939525	1.00026	0.924398	0.844692	0.952645	0.780964	1.09907	0.762112
ARPC5 ENSG00000162704	0.780037	0.807708	1.05048	0.964501	0.949881	1.09509	0.944542	0.926504	1.18795	1.31421
ARPC5L ENSG00000136950	1.00753	0.851251	0.953851	0.958739	1.16521	1.20634	0.901857	1.14714	1.03611	1.25854
ARPIN ENSG00000242498	1.05699	1.07293	1.4395	0.950458	0.87628	1.11611	0.929611	0.882195	1.08042	0.72541
ARPP19 ENSG00000128989	0.887532	1.07299	0.988691	1.16688	0.914449	1.15673	1.12495	1.17471	1.03589	0.76279
ARPP21 ENSG00000172995	1.15311	0.960682	0.813777	1.08882	0.596662	0.87097	1.12489	1.04477	0.786735	1.03508
ARRB1 ENSG00000137486	0.992767	0.816936	0.705247	0.732607	1.03552	1.20435	1.0266	0.928933	1.01006	1.14475
ARRB2 ENSG00000141480	0.908331	0.675485	1.06015	1.08173	1.03235	1.14716	1.18435	1.15427	0.985052	1.21617
ARRDC1 ENSG00000197070	0.73833	1.14553	0.793164	1.03941	1.06398	0.920986	0.622685	1.17942	0.948662	0.802307
ARRDC2 ENSG00000105643	0.929142	1.01156	0.912912	1.14897	0.994155	1.48036	1.08132	0.91573	0.818269	1.27488
ARRDC3 ENSG00000113369	1.12027	0.945847	0.939269	0.982808	0.791651	1.10081	1.0905	0.990931	1.00815	1.10461
ARRDC4 ENSG00000140450	0.928102	0.856108	1.06307	1.00904	0.779764	0.959856	0.913623	0.810157	1.03472	0.689116
ARRDC5 ENSG00000205784	1.23722	0.929788	1.18139	1.3261	1.08575	1.17833	0.917875	1.0165	0.985058	0.793292
ARSA ENSG00000100299	0.770836	0.913024	0.947241	0.915426	0.923633	1.08791	1.21667	1.0757	0.916873	0.880097
ARSB ENSG00000113273	0.915591	1.13959	0.803766	0.964025	1.207	0.764572	0.878997	0.889469	1.01508	0.859634
ARSD ENSG00000006756	0.68267	0.892646	0.948593	0.835478	1.07679	0.941749	0.803521	0.989337	0.891265	1.18185
ARSE ENSG00000157399	1.12327	1.23697	1.20623	0.976209	0.890761	0.885564	1.06899	0.940903	1.07119	0.835577
ARSF ENSG00000062096	1.08529	0.90933	0.942576	1.10646	0.945139	0.975105	1.07559	0.687118	1.07059	1.0414
ARSG ENSG00000141337	0.77324	1.02058	1.10269	0.986606	1.02622	0.897321	0.713541	0.900198	0.987275	1.07295
ARSI ENSG00000183876	0.664735	0.814964	1.12358	0.877357	0.913965	0.935869	0.792883	0.769347	0.778485	0.84649
ARSJ ENSG00000180801	0.835938	1.09984	1.13562	0.837473	1.32711	1.01769	1.17486	1.08567	1.0844	1.06875
ARSK ENSG00000164291	1.06236	0.949929	0.83151	0.824812	0.903409	1.05254	0.751388	0.994626	0.959126	0.761636
ART3 ENSG00000156219	1.3136	1.12077	0.843156	0.877262	1.14253	0.814938	0.720433	0.910262	1.08339	0.990386
ART4 ENSG00000111339	1.03459	1.05218	0.741719	0.643922	1.01438	1.06513	1.03369	1.00323	1.03757	1.24271
ART5 ENSG00000167311	1.02755	0.812002	1.00617	0.869924	0.965533	0.990456	1.09242	1.42444	1.07955	1.03171
ARTN ENSG00000117407	1.04973	0.820915	1.24665	1.23876	1.23516	0.797936	0.828435	1.147	0.998641	1.05983
ARV1 ENSG00000173409	1.12634	1.14995	1.28297	1.16744	1.12591	0.936566	1.05205	0.933719	0.780167	1.12654
ARVCF ENSG00000099889	0.905078	0.834803	0.94509	0.827946	1.16685	1.26659	0.938171	1.08799	0.828842	0.842238
ARX ENSG00000004848	0.968325	1.22207	0.91154	1.44938	1.01422	0.910327	1.01224	1.12208	0.972364	1.41742
AS3MT ENSG00000214435	1.16032	1.3028	1.15606	0.897121	0.952962	1.11919	0.893109	1.29325	1.21231	1.03605
ASAH1 ENSG00000104763	0.849101	1.01515	0.964136	0.800845	1.09967	1.04616	0.952448	1.14712	0.870426	1.07203
ASAH2 ENSG00000188611	0.935892	1.04534	0.882005	0.831993	0.975661	0.849429	1.08885	1.24284	0.935421	1.0081
ASAH2B ENSG00000204147	0.882697	0.890111	1.05926	0.939915	1.03312	0.896718	1.14805	0.948174	1.01056	1.08714
ASAP1 ENSG00000153317	0.89258	1.03741	1.15267	0.954303	1.01103	1.13343	1.22646	0.948365	1.1691	0.93496
ASAP2 ENSG00000151693	0.974343	1.05105	0.970516	0.861244	0.794032	0.988944	1.13852	0.873611	1.19887	0.854649
ASAP3 ENSG00000088280	0.97071	1.14812	0.840809	1.22711	0.709815	1.08255	0.830184	1.02735	1.32913	0.937237
ASB1 ENSG00000065802	0.954445	0.946098	0.807792	0.980007	0.886172	0.737901	0.807228	1.01254	0.910488	1.03216
ASB10 ENSG00000146926	0.9964	1.10619	1.19038	0.959868	1.18753	0.950162	0.927046	0.986404	0.795256	1.34929
ASB11 ENSG00000165192	1.16778	1.09293	0.897639	0.820856	1.27319	1.29518	1.14389	0.872287	1.06205	1.2022
ASB12 ENSG00000198881	0.856875	0.813346	1.00571	0.83837	0.929738	0.938534	1.11595	0.936083	1.03133	0.943186
ASB13 ENSG00000196372	0.894756	0.977936	0.77985	1.37602	0.871017	1.09964	0.878359	0.996188	1.00926	1.02302
ASB14 ENSG00000239388	1.10176	1.13262	1.02648	1.16406	1.07922	1.0064	1.11352	0.839316	1.02622	0.883711
ASB15 ENSG00000146809	0.871729	1.11156	0.808335	0.92117	0.923461	1.16812	1.11764	0.889835	1.01741	1.0055
ASB16 ENSG00000161664	1.07074	1.10201	0.775325	1.09253	1.0131	0.90835	1.38419	0.750916	1.22997	0.927734
ASB17 ENSG00000154007	1.04573	0.863153	0.858002	1.00129	1.07713	0.955801	0.943492	0.950496	0.713573	0.971189
ASB18 ENSG00000182177	1.06687	1.18926	1.43193	0.828431	0.891558	0.960394	0.72064	1.22078	1.12731	0.772568
ASB2 ENSG00000100628	1.01177	0.568317	0.893835	1.092	0.95837	0.944793	0.952197	0.804621	1.00996	0.961882
ASB3 ENSG00000115239	0.939882	1.21195	0.836838	1.05611	1.05037	1.10139	1.51063	0.745869	0.772512	1.22359
ASB4 ENSG00000005981	1.01703	0.987232	0.939802	0.94908	0.85616	0.928287	1.13587	0.967041	1.03728	1.21606
ASB5 ENSG00000164122	1.03386	0.942693	1.232	0.780073	0.794831	0.90993	1.02877	0.829546	0.952537	0.841049
ASB6 ENSG00000148331	1.16813	0.9777	0.776445	1.20887	1.26407	0.935499	1.12501	1.10063	1.29217	0.992132
ASB7 ENSG00000183475	0.89672	0.84994	1.00341	1.52296	1.04097	1.03767	1.02749	0.788924	0.932551	1.01139
ASB8 ENSG00000177981	1.00645	1.11963	1.16381	1.31449	0.951994	1.15024	0.856375	0.87951	0.752229	0.88863
ASB9 ENSG00000102048	0.925364	1.08962	1.15461	0.979829	1.0124	1.16847	1.05122	0.805781	0.952074	0.965325
ASCC1 ENSG00000138303	0.988752	1.08914	0.907988	1.20759	1.06633	0.996232	1.09757	0.98261	1.1452	0.975345
ASCC2 ENSG00000100325	0.927428	0.801997	0.962867	0.803254	1.05221	1.22743	0.92729	1.12006	0.864316	1.22299
ASCC3 ENSG00000112249	1.08361	0.957896	0.799862	1.00179	1.02628	1.22933	1.07238	1.11673	1.00631	0.881338
ASCL1 ENSG00000139352	0.98473	0.738942	1.12418	1.16629	0.825922	1.07218	1.24701	1.15431	0.998156	0.648456
ASCL2 ENSG00000183734	0.970006	1.09413	0.863533	0.977081	1.03028	1.07465	0.909856	1.24422	0.807767	0.851725
ASCL3 ENSG00000176009	0.927701	1.19742	1.01592	0.972751	1.11669	0.874515	1.3445	0.916516	0.726306	0.876933
ASCL4 ENSG00000187855	1.05327	0.954633	0.948142	0.957206	1.06294	1.2156	0.889085	1.15818	1.02373	0.99608
ASCL5 ENSG00000232237	1.05377	0.942828	0.900167	1.00388	0.985379	0.864203	0.902443	1.3298	1.04355	1.05803
ASF1A ENSG00000111875	1.03223	1.0415	0.85498	0.875524	0.852955	0.996093	0.786173	0.850868	1.24351	0.73798
ASF1B ENSG00000105011	1.05689	0.924549	0.978918	1.10123	1.24397	1.08122	0.849499	1.09609	0.924833	1.10534
ASGR1 ENSG00000141505	0.903071	1.17019	0.9614	0.918828	0.974242	1.24582	0.720238	0.760496	1.1786	1.05389
ASGR2 ENSG00000161944	1.05219	1.02195	0.767558	0.921583	1.14436	1.12144	0.765771	1.05203	1.3865	1.16773
ASH1L ENSG00000116539	1.08977	1.03316	1.29451	1.12387	0.90956	1.24382	0.763208	1.13921	1.00902	1.08894
ASH2L ENSG00000129691	1.11137	0.939656	1.20788	1.05685	0.875936	0.913489	0.878332	1.03513	0.963326	0.957531
ASIC1 ENSG00000110881	1.22231	0.974719	1.38941	0.90997	0.840263	0.953507	0.854861	1.00288	0.952827	0.919415
ASIC2 ENSG00000108684	0.757068	0.94372	0.818054	1.11995	0.762296	0.959653	1.16981	0.980116	1.14324	0.995417
ASIC3 ENSG00000213199	0.761225	0.878793	1.08983	0.837433	0.95229	1.04197	0.648504	1.05852	1.16898	1.27998
ASIC4 ENSG00000072182	1.11434	1.092	1.2749	1.1115	0.909392	0.910729	1.08284	0.801887	0.963144	0.834298
ASIC5 ENSG00000256394	1.02522	1.15125	0.896389	1.11188	1.07999	1.0047	1.02116	1.01731	1.08304	1.05572
ASIP ENSG00000101440	0.932643	0.807062	1.11426	0.934632	1.04914	0.724957	0.933446	0.897751	1.14875	0.877595
ASL ENSG00000126522	0.907	1.06557	0.856019	1.19328	1.01422	1.27668	0.887586	1.16591	0.904957	1.20442
ASMT ENSG00000196433	1.01403	1.01557	1.17744	0.906464	0.917017	1.00751	1.06953	0.928075	0.99339	0.910313
ASMTL ENSG00000169093	1.08331	1.14548	1.09031	1.12486	0.89842	0.98498	1.05178	1.14025	1.15555	1.03168
ASNA1 ENSG00000198356	1.06096	1.24162	1.01645	0.894064	0.957489	0.868654	1.00821	0.813386	1.04566	1.15085
ASNS ENSG00000070669	1.05081	1.34404	0.798951	0.815902	1.06928	0.702332	0.817376	0.989753	1.04553	0.836223
ASNSD1 ENSG00000138381	1.05311	1.01594	1.14187	1.03243	0.788872	0.768768	0.765713	1.06535	0.954246	1.11987
ASPA ENSG00000108381	0.930207	1.00755	0.843867	0.869419	0.922183	0.869278	0.82467	0.983639	0.697507	0.944495
ASPDH ENSG00000204653	1.07374	1.11275	1.14468	1.43757	1.14364	1.00481	0.957811	0.876411	1.05798	1.16561
ASPG ENSG00000166183	1.08439	1.09462	0.864272	0.886697	0.987108	1.11078	0.976172	0.995061	0.830018	0.743394
ASPH ENSG00000198363	0.899158	1.20468	0.818398	1.07997	1.19712	1.17843	0.911263	1.07759	0.972577	1.08928
ASPHD1 ENSG00000174939	0.846317	0.942315	1.05515	0.999055	1.28567	0.855406	1.27239	0.965148	1.02784	1.08053
ASPHD2 ENSG00000128203	0.987257	1.08116	1.06348	1.01937	0.793608	1.11286	0.949677	0.788958	1.21962	1.15621
ASPM ENSG00000066279	0.884498	1.07348	0.999701	1.21424	1.17792	1.09796	0.958431	0.986143	1.10527	1.03438
ASPN ENSG00000106819	1.22812	0.965502	0.91012	0.892728	1.13719	1.11335	0.998931	1.16913	1.21997	1.08918
ASPRV1 ENSG00000244617	1.10769	0.905624	0.861349	1.12741	1.09516	1.00719	1.02819	0.913032	0.988353	0.97641
ASPSCR1 ENSG00000169696	1.19962	1.16235	1.05437	0.7626	1.18775	1.14769	0.938231	0.950018	1.24214	1.11053
ASRGL1 ENSG00000162174	1.04904	0.933862	1.10672	1.02438	0.902899	0.935241	0.931087	0.926957	0.918048	1.0149
ASS1 ENSG00000130707	1.02255	0.786344	1.07307	0.81634	0.959491	0.8591	1.03589	1.07916	1.11573	0.916879
ASTE1 ENSG00000034533	1.08498	0.835926	1.0366	1.3421	1.07153	1.08371	1.02853	1.17048	0.837697	1.10842
ASTN1 ENSG00000152092	0.926729	0.960808	0.888277	0.863926	0.941464	1.10943	1.19829	1.05715	0.968729	1.09151
ASTN2 ENSG00000148219	1.32598	1.07644	0.940121	0.996331	1.00552	0.932851	1.07246	1.24901	0.985958	1.21317
ASUN ENSG00000064102	0.933135	0.833624	1.19034	1.13032	0.799746	1.09157	0.809766	0.79719	1.12885	1.22036
ASXL1 ENSG00000171456	1.0056	1.17119	1.25088	0.990561	1.02818	0.83144	0.942336	0.793025	0.939269	1.07903
ASXL2 ENSG00000143970	0.893932	1.0462	1.02512	1.10774	0.867367	1.04023	1.03823	0.902255	1.0282	1.3361
ASXL3 ENSG00000141431	1.06588	0.86455	0.910276	1.12407	1.01813	0.960058	0.950884	1.02319	1.12178	1.21215
ASZ1 ENSG00000154438	0.880507	1.15225	1.00555	1.17094	0.717951	1.17111	0.708126	1.02147	0.959091	1.02511
ATAD1 ENSG00000138138	0.886327	0.836142	1.16464	1.28668	1.2635	1.14889	1.11282	1.05793	0.952676	1.06228
ATAD2 ENSG00000156802	0.890032	1.1351	1.09728	1.00252	1.00248	1.07336	0.910386	0.815591	1.09493	1.00508
ATAD2B ENSG00000119778	0.841458	0.978011	0.981835	0.619512	1.09448	0.890818	0.878494	0.889016	0.95789	0.927454
ATAD3A ENSG00000197785	1.03601	0.930585	1.15725	1.15067	0.895456	1.15684	0.99181	0.82042	0.88654	1.02383
ATAD3B ENSG00000160072	1.14232	0.917465	0.930452	1.22199	0.901703	0.837525	1.01749	1.06242	0.897052	1.00423
ATAD3C ENSG00000215915	0.935567	0.886388	1.33695	0.974024	1.18715	1.09714	1.05207	0.993405	1.02452	0.943335
ATAD5 ENSG00000176208	1.07334	1.2311	0.960575	1.10285	0.986726	0.888676	0.970167	0.784346	1.23197	1.04264
ATAT1 ENSG00000137343	1.06843	1.01352	0.797207	0.844123	1.1075	1.03925	1.21842	0.991923	0.927344	1.17196
ATCAY ENSG00000167654	1.01068	0.982325	1.0388	0.784072	0.852625	1.10756	0.945612	1.18441	1.03652	0.91782
ATE1 ENSG00000107669	0.982314	0.917321	1.14804	1.05789	1.03099	0.962206	0.9674	0.884002	1.13232	1.12614
ATF1 ENSG00000123268	1.08658	0.689828	1.13724	0.995526	1.00268	0.944277	1.04429	1.11215	0.849278	0.979007
ATF2 ENSG00000115966	1.00817	1.1415	0.831523	1.29478	0.997344	0.806321	1.09599	0.784151	0.8065	1.0805
ATF3 ENSG00000162772	0.695615	0.885014	1.18783	1.24002	0.987085	1.0118	0.646732	0.953405	0.910654	0.922351
ATF4 ENSG00000128272	1.29404	0.930172	0.816247	0.948735	1.14579	1.07585	1.05466	0.731159	0.909261	1.04403
ATF5 ENSG00000169136	1.24317	0.796818	1.1801	0.821996	1.07164	0.651361	1.10284	0.904985	1.03024	0.86436
ATF6 ENSG00000118217	0.834848	0.913244	1.75669	0.758159	0.872419	0.904676	1.10353	0.916102	0.894874	0.935236
ATF6B ENSG00000213676	1.01995	0.944965	1.04628	0.926118	1.09054	0.855212	0.893476	0.871403	1.03689	1.13067
ATF7 ENSG00000170653	1.05534	0.789849	0.895708	0.984366	1.09436	0.790085	1.11003	1.10376	0.711712	0.966316
ATF7IP ENSG00000171681	1.07446	0.791558	0.9121	0.936589	0.87865	0.87502	1.05933	0.950912	0.879754	0.638781
ATF7IP2 ENSG00000166669	0.949595	1.06967	1.29128	0.957582	1.1769	1.08842	0.849009	1.00542	1.04561	1.11436
ATG10 ENSG00000152348	0.963343	0.930204	1.15547	1.24434	1.06854	0.977571	0.937239	0.905655	0.765852	0.911985
ATG101 ENSG00000123395	0.826318	1.00062	1.01898	0.975067	0.710158	0.772013	0.650571	1.00642	0.814061	1.00712
ATG12 ENSG00000145782	1.00268	0.741743	0.884356	0.980875	1.04666	1.01849	1.138	0.665951	1.13182	0.786463
ATG13 ENSG00000175224	1.03208	1.00431	1.05205	1.03793	0.774031	1.0936	1.11052	1.02153	1.01849	0.87708
ATG14 ENSG00000126775	0.942103	0.867035	0.978412	1.00242	0.962354	1.15308	0.889079	1.12194	0.846156	0.97321
ATG16L1 ENSG00000085978	1.10277	0.827176	1.01342	1.00851	1.04187	1.19251	0.980306	0.939771	1.15785	0.969146
ATG16L2 ENSG00000168010	0.82414	1.17931	0.994197	1.17148	1.0297	1.09554	1.01504	1.28655	1.00535	0.933849
ATG2A ENSG00000110046	0.947063	0.973338	0.96485	1.19043	0.875238	1.18652	1.19871	0.927758	0.89074	0.95711
ATG2B ENSG00000066739	0.832908	1.25375	0.988431	1.02395	0.985059	0.740627	1.22776	0.954375	0.928742	1.19513
ATG3 ENSG00000144848	0.995021	1.0793	0.892405	1.12174	0.889716	1.13193	0.988588	0.877569	0.98134	0.642335
ATG4A ENSG00000101844	1.06076	1.10165	0.864468	1.00114	1.19167	1.10177	0.981965	0.937522	1.10613	0.986209
ATG4B ENSG00000168397	0.869426	1.093	0.942023	1.00212	1.11089	1.27465	1.05683	1.07183	0.92325	1.2966
ATG4C ENSG00000125703	0.876279	1.15257	1.11676	0.889476	1.31042	0.937092	0.894344	0.951343	1.04324	1.07293
ATG4D ENSG00000130734	1.05528	1.01576	1.07881	0.910693	0.980791	0.951837	0.866513	1.04535	1.43165	0.950968
ATG5 ENSG00000057663	1.05287	1.16506	0.848624	1.09716	1.16963	1.11921	0.922266	1.09608	0.969193	1.18272
ATG7 ENSG00000197548	1.09838	1.12835	1.11067	0.931539	0.926307	0.957277	1.04883	1.0902	0.877465	1.24808
ATG9A ENSG00000198925	0.848448	1.0133	0.937519	1.25186	1.10731	0.921108	1.20549	0.938083	0.840576	1.18067
ATG9B ENSG00000181652	1.19087	0.820108	0.893818	0.961071	1.05948	1.16188	0.828896	1.17878	1.0727	0.98217
ATHL1 ENSG00000142102	1.09767	1.02408	0.659357	0.991472	0.863898	0.877283	1.19733	1.07237	1.10237	1.03905
ATIC ENSG00000138363	1.21322	1.0223	0.890638	0.970911	1.19271	0.938309	0.896904	1.01213	1.07188	0.961658
ATL1 ENSG00000198513	0.800637	0.965283	0.933526	1.07339	0.950846	0.946359	0.903378	0.741695	0.937905	0.870632
ATL2 ENSG00000119787	1.17922	0.926177	1.06662	0.954149	1.17922	1.08188	0.94558	0.963948	1.05834	0.824932
ATL3 ENSG00000184743	1.0922	1.2886	1.02465	0.977162	1.12587	0.87166	0.898422	0.913676	0.971383	1.17049
ATM ENSG00000149311	0.816814	0.830544	1.07538	0.89998	0.927461	1.08008	0.94062	1.05585	1.06186	0.963992
ATMIN ENSG00000166454	1.1226	1.17524	1.06191	1.05506	0.821157	0.953511	0.84045	1.17134	1.13173	0.998752
ATN1 ENSG00000111676	1.0354	0.83098	0.781751	0.974303	0.938109	1.13911	0.91373	0.79978	0.784019	1.18536
ATOH1 ENSG00000172238	0.991383	1.18878	0.94375	1.1779	0.92965	1.09519	0.867554	0.889193	1.02745	0.909202
ATOH7 ENSG00000179774	0.931833	0.877874	0.903011	1.09356	1.1622	1.09647	1.07616	1.06228	1.06921	1.04817
ATOH8 ENSG00000168874	1.12637	1.15568	0.963827	1.04158	0.896254	0.992668	1.24658	1.0439	1.09857	1.03135
ATOX1 ENSG00000177556	0.772168	0.923455	1.01649	0.896462	0.783597	0.808576	0.973542	0.980052	0.951761	1.0407
ATP10A ENSG00000206190	0.954883	0.854945	0.996488	1.03066	1.05234	1.10845	0.995634	0.832191	0.781552	1.03144
ATP10B ENSG00000118322	1.12657	0.833916	0.763593	1.00467	0.950233	1.17262	0.94473	0.990133	0.669749	1.03548
ATP10D ENSG00000145246	1.00492	0.937349	1.21388	1.01507	0.881917	0.927086	1.10968	0.901693	0.903385	0.947782
ATP11A ENSG00000068650	0.99763	1.14176	1.3826	0.854747	1.04564	1.33918	1.14707	1.20244	1.06208	0.95525
ATP11B ENSG00000058063	0.834855	0.836666	1.00808	1.0562	1.0723	1.13215	1.15609	1.10699	0.909127	0.9668
ATP11C ENSG00000101974	0.919687	0.894639	1.08209	1.15525	0.84062	1.22953	1.12215	1.00078	1.05963	1.22459
ATP12A ENSG00000075673	1.05011	1.00248	1.02306	1.00179	1.08368	1.10551	0.928943	1.10155	1.02131	0.864286
ATP13A1 ENSG00000105726	1.17892	1.14009	1.03068	0.750129	1.28204	0.832246	1.05297	1.03538	1.0495	1.13009
ATP13A2 ENSG00000159363	1.09943	1.05607	0.844158	1.11808	0.995515	1.07077	1.04229	0.662702	1.06871	0.982774
ATP13A3 ENSG00000133657	1.0692	0.976549	1.063	0.814311	0.842149	0.74686	0.93675	0.863653	1.11525	1.00991
ATP13A4 ENSG00000127249	0.836709	1.03703	0.934555	1.03237	0.969015	1.15802	1.15526	0.785968	1.06434	1.15112
ATP13A5 ENSG00000187527	1.20897	1.27036	1.08736	0.852664	1.60876	0.828503	0.835275	0.896353	1.07187	1.04231
ATP1A1 ENSG00000163399	0.966564	1.10165	0.887821	1.10207	0.987718	0.916824	1.28314	0.986569	1.13405	1.00979
ATP1A2 ENSG00000018625	0.962848	1.27456	0.832443	0.87387	0.921192	0.761385	0.967058	0.825216	1.02821	1.18925
ATP1A3 ENSG00000105409	0.996987	0.916903	1.05759	1.04003	0.978591	1.15784	1.06135	1.03451	0.905461	0.967766
ATP1A4 ENSG00000132681	1.13903	1.04429	0.927964	0.895155	1.02949	0.92643	1.01282	0.876529	0.995169	1.13865
ATP1B1 ENSG00000143153	1.17387	1.18468	1.1524	1.00417	1.11881	1.24258	0.931608	1.07893	1.10909	0.935861
ATP1B2 ENSG00000129244	0.940369	0.976773	0.992528	1.16086	0.848404	1.05358	1.30508	0.966529	1.41955	1.02509
ATP1B3 ENSG00000069849	0.984298	0.902624	0.861066	0.969217	1.15725	0.936186	1.05783	1.06328	0.812912	1.23407
ATP1B4 ENSG00000101892	1.01872	1.08449	0.999554	1.13727	0.951219	1.16354	0.992556	0.968383	1.06288	0.777195
ATP23 ENSG00000166896	0.887571	1.10778	1.26706	1.14612	0.903723	1.10899	1.00628	0.996893	1.02379	0.984213
ATP2A1 ENSG00000196296	0.930661	1.15483	1.12639	0.946694	0.953003	1.20168	1.00201	1.0403	1.09319	0.948917
ATP2A2 ENSG00000174437	0.934589	0.959115	0.944718	1.00498	0.731524	0.95032	1.14889	1.01428	1.37024	0.999428
ATP2A3 ENSG00000074370	0.798462	0.991287	0.879279	1.14727	1.28636	1.19564	0.757599	1.02861	1.00789	1.3955
ATP2B1 ENSG00000070961	1.01541	1.03643	0.959282	1.05798	0.836805	1.19261	0.766815	1.0212	0.937492	0.907474
ATP2B2 ENSG00000157087	0.978829	1.19875	0.993745	0.89664	1.21947	1.01166	1.15877	1.30954	1.05123	0.847048
ATP2B3 ENSG00000067842	0.776458	1.03841	1.09024	0.980313	0.895223	0.953121	1.17212	0.908838	1.01021	1.02574
ATP2B4 ENSG00000058668	0.851129	1.30483	0.852984	0.835093	1.09162	0.998543	1.05467	1.03878	1.1513	0.832448
ATP2C1 ENSG00000017260	1.08442	0.917299	0.925416	1.04662	0.77988	0.94662	1.12775	1.29513	1.02546	1.27384
ATP2C2 ENSG00000064270	1.27333	0.989119	1.23236	1.19094	1.07838	0.89511	0.960766	1.01247	0.895023	1.15478
ATP4A ENSG00000105675	1.01202	1.12032	0.690591	1.01825	0.987934	0.925797	0.971143	1.06229	0.853846	0.887293
ATP4B ENSG00000186009	1.07061	1.43118	0.748769	1.2201	0.942852	1.07312	1.36357	0.999772	0.90356	0.981536
ATP5J2-PTCD1 ENSG00000248919	1.0328	0.826189	0.882269	0.829327	1.04322	1.02047	1.10821	0.935348	0.696472	1.01611
ATP5SL ENSG00000105341	0.876232	0.825585	0.787626	0.793862	1.0075	1.03849	1.03099	1.12465	1.2401	0.848282
ATP6AP1 ENSG00000071553	0.929807	0.838061	0.991026	0.954902	0.937893	1.2969	1.16177	0.834363	1.11903	0.897975
ATP6AP1L ENSG00000205464	1.04846	0.939425	1.18089	1.0065	1.15545	0.873206	1.01266	0.860649	0.802015	0.806717
ATP6AP2 ENSG00000182220	0.685196	1.09569	1.06826	1.07845	0.945883	1.00906	1.05517	0.902266	1.06209	1.14464
ATP6V0A1 ENSG00000033627	1.20033	0.892636	1.37125	1.12771	1.10406	0.84011	0.859707	0.928068	1.17471	1.24188
ATP6V0A2 ENSG00000185344	0.808706	1.10959	1.2573	0.683477	1.09982	1.118	0.970307	1.07076	1.16308	1.13057
ATP6V0A4 ENSG00000105929	0.97101	0.836647	0.969357	1.07351	0.87919	1.0957	1.10413	1.14015	1.02591	1.09393
ATP6V0B ENSG00000117410	0.892222	0.985957	0.754658	1.08971	0.817492	0.977324	0.876247	0.956641	1.03436	0.920031
ATP6V0C ENSG00000185883	0.951549	0.841234	1.05944	0.950275	1.01249	0.935825	1.08137	0.844642	0.68611	1.1625
ATP6V0D1 ENSG00000159720	1.06768	0.893219	0.780291	0.979413	0.787623	0.969994	0.821826	0.947455	0.879165	1.15357
ATP6V0D2 ENSG00000147614	0.936035	0.997805	1.02149	1.1111	1.09548	1.11577	0.963905	1.00536	1.00981	0.976298
ATP6V0E1 ENSG00000113732	0.962492	0.788776	1.02172	1.13005	1.01212	0.678802	1.04266	0.832138	0.924015	1.29834
ATP6V0E2 ENSG00000171130	0.935435	1.0764	1.22301	0.885759	1.20507	1.49729	0.951975	0.874329	1.11061	0.969591
ATP6V1A ENSG00000114573	0.85576	1.03114	1.21451	0.840579	1.20439	0.922914	0.783154	0.982361	1.15274	1.06502
ATP6V1B1 ENSG00000116039	1.07735	0.905484	1.14983	0.750738	0.875995	0.952711	0.924005	1.08578	1.03007	0.915367
ATP6V1B2 ENSG00000147416	1.04412	1.10317	1.02333	1.01181	1.12725	1.15853	1.19372	1.37951	0.997634	0.930353
ATP6V1C1 ENSG00000155097	0.866655	0.707936	1.13288	0.893914	1.11968	1.13795	1.08375	0.937134	0.89748	1.04313
ATP6V1C2 ENSG00000143882	0.857113	1.09229	1.3504	0.926452	1.2161	1.26042	0.840824	1.11137	1.10607	1.03722
ATP6V1D ENSG00000100554	1.13179	0.987564	1.1375	1.04079	1.20855	1.03667	1.12412	1.0204	0.976606	1.32596
ATP6V1E1 ENSG00000131100	1.11042	0.923094	0.981387	0.866858	0.998519	0.986172	1.05348	1.12986	0.962661	0.958636
ATP6V1E2 ENSG00000250565	0.831943	1.16455	0.999357	1.22848	1.17459	1.10687	0.91653	1.04397	1.07751	0.893163
ATP6V1F ENSG00000128524	0.72966	0.902076	0.979922	0.952043	1.11897	1.1647	1.19836	0.950715	0.831292	0.838871
ATP6V1G1 ENSG00000136888	1.05172	0.931337	1.18302	0.91937	0.910571	0.851747	0.92479	1.12346	0.867589	1.02821
ATP6V1G2 ENSG00000213760	0.99667	0.946101	1.04088	1.07671	0.981571	0.97278	1.12401	0.957353	1.01566	1.34056
ATP6V1G3 ENSG00000151418	1.01815	1.01643	0.96058	1.05802	0.847851	0.920658	0.818822	1.28671	0.950266	1.05998
ATP6V1H ENSG00000047249	0.991444	0.836099	0.994582	1.07207	1.13803	0.850471	1.06691	1.00913	0.943097	0.758496
ATP7A ENSG00000165240	1.0697	1.00123	1.3364	0.927514	1.04317	1.05579	1.3329	1.00524	0.909086	1.24159
ATP7B ENSG00000123191	0.741954	1.13292	0.920381	0.788648	1.05823	0.951947	0.913871	1.13542	0.785576	1.14
ATP8A1 ENSG00000124406	0.964893	0.78634	0.984132	0.88812	0.948953	0.976484	0.904067	0.725826	0.958271	0.901737
ATP8A2 ENSG00000132932	0.898736	0.923518	0.922835	0.751164	1.16144	1.12732	1.00241	0.810562	1.22699	1.29487
ATP8B1 ENSG00000081923	0.999684	1.13119	1.19608	0.989357	1.13561	1.0222	0.962528	1.00974	1.8025	0.930523
ATP8B2 ENSG00000143515	1.20503	0.870064	1.10333	1.07807	0.905409	0.965803	0.950318	0.962438	1.09326	1.16827
ATP8B3 ENSG00000130270	1.35815	1.11868	0.897212	0.98443	1.00974	0.796109	1.00342	1.18098	0.972585	1.04253
ATP8B4 ENSG00000104043	1.01063	1.0483	0.947664	0.987853	1.08136	0.982755	1.1534	1.34513	0.810967	1.13069
ATP9A ENSG00000054793	1.19924	0.896793	1.00637	1.2359	0.927518	1.00406	0.904292	1.19998	1.25538	1.1732
ATP9B ENSG00000166377	1.00248	0.871765	0.904264	0.873705	0.957593	0.933244	1.00766	0.910186	0.893249	1.44566
ATPIF1 ENSG00000130770	1.15727	0.909793	1.16394	1.10904	1.03076	0.949415	1.12289	0.936622	0.915803	0.839629
ATR ENSG00000175054	1.17306	1.09141	0.934082	1.07499	1.06285	1.06069	1.0181	0.936781	0.970713	1.02126
ATRAID ENSG00000138085	0.951198	0.799909	1.30383	1.04972	0.971609	0.658587	1.27382	1.02709	0.87483	0.947873
ATRIP ENSG00000164053	0.95433	1.20008	0.83498	1.17402	1.00082	1.04495	0.961246	0.983575	0.873406	1.01322
ATRIP ENSG00000282827	0.931221	0.860028	0.613597	0.996641	1.08737	0.992562	1.07891	1.03458	1.05807	0.892507
ATRN ENSG00000088812	1.14183	0.903467	1.10959	1.10661	1.0386	0.958397	1.15965	0.971557	0.81595	1.10227
ATRNL1 ENSG00000107518	0.895653	1.20714	1.14498	1.03377	1.06779	0.996759	0.76111	0.830332	0.951652	1.14582
ATRX ENSG00000085224	0.976373	1.04307	1.0904	0.987508	0.862797	0.720944	1.03487	0.999658	1.32308	1.14419
ATXN1 ENSG00000124788	1.01762	0.696601	1.09652	1.2566	1.16414	0.916625	0.879428	1.04607	1.2376	0.954009
ATXN10 ENSG00000130638	1.17469	0.91034	0.704395	1.1441	1.25583	1.15711	0.844866	0.924913	1.02592	1.17976
ATXN1L ENSG00000224470	1.25425	0.975155	1.12768	1.18146	0.971728	1.08306	1.1019	0.856778	0.984455	0.941438
ATXN2 ENSG00000204842	0.796242	1.22982	0.960008	1.0432	0.98353	1.15501	0.977306	1.02907	1.05659	1.14311
ATXN2L ENSG00000168488	0.994623	0.947245	0.979425	1.00257	0.972015	0.969712	0.806804	1.13271	0.781977	0.816833
ATXN3 ENSG00000066427	0.837511	0.974766	0.93443	1.00808	0.880757	0.970215	0.956485	1.26976	1.12295	0.968053
ATXN3L ENSG00000123594	0.988892	0.861218	0.857122	0.858775	1.17815	1.03569	0.801644	1.27078	0.952577	1.09218
ATXN7 ENSG00000163635	1.11864	0.97475	1.12429	1.07925	0.997843	1.0228	1.10495	0.894783	0.976135	1.12864
ATXN7L1 ENSG00000146776	0.954804	0.941537	0.983141	1.0717	0.810601	0.979354	1.05287	0.890058	0.910873	1.17303
ATXN7L2 ENSG00000162650	1.17217	0.862694	1.11744	0.93257	1.22744	1.22756	0.949297	0.832054	0.839988	0.752354
ATXN7L3 ENSG00000087152	1.17704	1.14361	1.00131	1.08531	0.90528	1.21899	1.15986	1.09156	1.08143	1.17148
ATXN7L3B ENSG00000253719	0.904131	0.875508	0.872835	0.969109	0.993185	0.943384	1.06029	1.197	0.93481	1.33309
AUH ENSG00000148090	0.811059	0.892857	1.04682	1.0773	0.897034	0.999287	1.16428	0.837237	0.910325	1.20097
AUNIP ENSG00000127423	0.781484	0.990882	1.08731	0.926356	1.05119	0.905077	0.874184	0.982906	0.903118	1.17124
AUP1 ENSG00000115307	0.981384	0.793231	0.819024	0.992119	1.06155	0.91217	1.00196	0.797461	1.02933	0.827938
AURKA ENSG00000087586	0.842172	1.11652	1.02785	1.16211	1.30315	0.96287	1.04784	1.05964	0.882932	1.09726
AURKAIP1 ENSG00000175756	1.11793	0.792903	0.736791	0.848101	0.690755	0.93509	0.858348	0.999268	0.860339	1.13795
AURKB ENSG00000178999	1.25159	0.848805	0.889013	1.07852	1.04615	1.16591	0.846709	0.919782	1.05487	0.984294
AURKC ENSG00000105146	1.18367	1.1961	0.684552	1.06672	1.27658	1.09512	0.991056	1.18064	0.961805	1.03288
AUTS2 ENSG00000158321	1.13029	0.940049	1.1094	0.927179	1.26363	1.11412	1.12291	1.07849	0.847059	0.964635
AVEN ENSG00000169857	1.14575	0.919039	0.782336	0.729923	0.844932	1.08132	0.955491	0.864316	1.23026	1.10482
AVIL ENSG00000135407	0.993378	1.06631	0.823363	0.888566	1.0792	0.740471	0.924221	0.674609	0.913442	0.80968
AVL9 ENSG00000105778	1.17195	0.82679	1.06788	1.08835	1.0516	0.88344	1.02385	0.917276	1.02832	1.01178
AVP ENSG00000101200	0.852264	0.893748	1.18724	1.09421	0.845416	1.00129	0.596261	0.836333	0.931445	0.977238
AVPI1 ENSG00000119986	0.837581	0.961691	0.893216	0.921255	0.817438	0.774181	1.02742	1.09684	1.14697	1.06436
AVPR1A ENSG00000166148	1.07217	0.891657	1.15599	0.955304	0.993646	1.17946	0.928745	0.96384	1.05191	0.940771
AVPR1B ENSG00000198049	1.11252	0.992823	1.02418	1.17283	0.676082	1.01413	0.879058	1.0833	0.932366	1.02212
AVPR2 ENSG00000126895	1.00036	0.968749	0.96898	0.828912	0.881423	1.05279	1.16657	0.981997	1.09078	1.13983
AXDND1 ENSG00000162779	1.1282	1.19089	0.734242	1.30712	0.983928	1.00648	1.19522	0.896683	0.867963	0.893757
AXIN1 ENSG00000103126	1.50785	0.684747	1.16386	1.02225	0.837754	1.08616	0.924518	1.14593	1.09494	1.07466
AXIN2 ENSG00000168646	0.958722	0.91513	1.01647	0.88669	0.791189	0.946973	1.01251	0.854672	0.861949	1.05105
AXL ENSG00000167601	0.71248	0.693447	0.668737	1.08652	1.09684	0.88469	1.31321	0.938638	0.943055	0.863871
AZGP1 ENSG00000160862	1.02455	1.06328	0.975927	0.856174	1.19987	0.946144	0.987378	1.26029	0.700477	0.935748
AZI2 ENSG00000163512	0.745615	1.32438	1.03375	1.11005	1.091	1.24545	1.03473	1.03125	1.19908	1.13524
AZIN1 ENSG00000155096	0.999304	0.910795	0.957345	1.05149	0.962591	0.822029	0.938824	1.20809	1.12308	0.763924
AZIN2 ENSG00000142920	1.25729	1.02656	0.794529	1.15025	1.03636	1.08807	0.996139	0.822641	1.06519	0.994466
AZU1 ENSG00000172232	1.12924	0.900014	0.946493	1.17784	1.00758	0.928081	0.876842	1.1548	1.19234	1.32848
B2M ENSG00000166710	0.930507	1.0985	0.60845	1.05713	1.08672	0.889399	0.720627	1.0793	1.17539	1.01184
B3GALNT1 ENSG00000169255	1.19258	0.764316	0.832423	0.843554	1.02864	1.06535	0.882995	1.20662	0.864663	0.838023
B3GALNT2 ENSG00000162885	0.879426	0.882635	0.949162	1.27589	1.00379	1.07572	0.880568	1.22645	1.03326	0.87862
B3GALT1 ENSG00000172318	1.01961	1.0744	1.01466	0.840135	1.26014	0.979697	1.06346	1.06062	1.06556	0.820438
B3GALT2 ENSG00000162630	1.17132	0.928096	1.01355	1.12935	0.980702	0.969693	0.998105	1.26935	0.837413	0.99413
B3GALT4 ENSG00000235863	1.45497	0.943702	1.1865	1.03762	0.763642	0.956867	0.878251	0.914006	0.916854	0.961419
B3GALT5 ENSG00000183778	0.931701	1.01995	1.24684	0.961065	1.11279	0.845733	1.04543	0.979581	0.876382	1.08432
B3GALT6 ENSG00000176022	1.0797	1.01977	0.926336	1.00851	1.0563	0.952392	0.936091	0.699356	1.07374	0.911231
B3GAT1 ENSG00000109956	1.14328	0.939726	0.76663	0.888681	0.902677	0.819317	0.950164	0.990583	0.859647	0.885523
B3GAT2 ENSG00000112309	0.869266	0.81498	0.929046	1.07798	0.798525	1.06237	1.02284	0.922578	1.24166	0.929647
B3GAT3 ENSG00000149541	1.16583	0.838568	0.841962	0.982419	0.926851	0.619972	0.916651	1.26166	1.3439	0.972973
B3GLCT ENSG00000187676	0.773314	1.59123	0.959003	0.98252	1.10065	0.829723	1.06277	1.10188	0.833791	1.02952
B3GNT2 ENSG00000170340	1.1484	0.799813	0.863367	0.827188	0.953713	1.01826	0.810266	0.806633	1.08504	1.03665
B3GNT3 ENSG00000179913	1.09069	0.945314	0.833938	0.908933	0.756064	0.997627	0.756868	0.659104	1.10277	0.95292
B3GNT4 ENSG00000176383	1.084	0.922231	1.11104	0.865958	0.889834	0.832106	0.949719	0.858201	1.04085	1.01359
B3GNT5 ENSG00000176597	1.42654	0.916335	1.02462	0.910453	0.978384	1.00747	1.24233	1.11785	1.04293	1.06958
B3GNT6 ENSG00000198488	0.904544	1.01245	1.11936	1.22107	1.14197	1.04449	1.05388	0.821911	1.30002	0.948549
B3GNT7 ENSG00000156966	0.821096	0.800668	0.804729	1.00877	0.984942	1.0599	0.852767	1.20177	0.853214	0.992124
B3GNT8 ENSG00000177191	1.17155	0.90376	0.684307	0.862196	0.965021	0.893291	0.930929	1.1186	1.05497	1.12228
B3GNT9 ENSG00000237172	1.11401	1.09248	1.11791	1.21291	0.974405	0.801967	0.989909	0.860949	0.920357	1.17462
B3GNTL1 ENSG00000175711	0.910188	0.992347	1.13199	1.0746	0.973447	0.946743	0.949951	1.11739	0.978218	0.973687
B4GALNT1 ENSG00000135454	1.11507	0.959817	1.09386	0.771981	0.891385	1.18766	0.922715	1.20162	0.818242	0.766611
B4GALNT2 ENSG00000167080	0.747745	1.14746	0.960864	0.863817	1.1642	0.876375	1.04917	0.973201	1.09838	0.96263
B4GALNT3 ENSG00000139044	0.990891	1.278	0.94056	0.98388	1.00842	0.831832	0.882148	0.75035	0.838266	0.996586
B4GALNT4 ENSG00000182272	0.793569	1.10034	1.15825	0.947029	1.16647	1.0037	1.17827	1.16926	0.86991	0.715241
B4GALT1 ENSG00000086062	0.90245	1.02603	1.08625	1.10099	0.964216	1.07756	1.13439	1.01775	0.949547	0.712239
B4GALT2 ENSG00000117411	0.711537	1.0981	1.02829	0.971543	0.86325	1.07625	1.07698	1.00094	0.950489	1.12393
B4GALT3 ENSG00000158850	0.879995	0.811448	0.902483	0.746979	0.884132	0.916407	0.735354	1.01756	0.800525	0.987333
B4GALT4 ENSG00000121578	0.861693	0.874258	1.03436	1.04253	0.937224	1.05446	1.05495	1.01756	1.0612	1.00267
B4GALT5 ENSG00000158470	1.11699	0.980469	0.908574	0.996531	1.12945	1.0351	1.40339	0.758998	0.840255	1.05388
B4GALT6 ENSG00000118276	1.05148	0.968708	1.07799	0.871959	1.03542	1.01129	1.12634	0.830747	1.33279	1.01972
B4GALT7 ENSG00000027847	0.916075	1.15791	1.16449	0.829678	1.02055	0.762203	1.02316	0.88997	0.874858	0.942092
B4GAT1 ENSG00000174684	1.02571	0.712611	1.00385	1.14302	1.38533	1.05352	0.917366	0.878511	0.973503	1.07751
B9D1 ENSG00000108641	0.844929	1.01582	1.08705	0.839057	0.953664	0.993729	1.06169	1.09593	1.20677	0.828341
B9D2 ENSG00000123810	1.20249	0.68213	1.25122	0.801549	0.97091	1.14557	0.923862	0.874136	0.866737	1.10832
BAALC ENSG00000164929	0.963869	1.00605	1.11025	0.79747	1.12172	1.09035	0.947035	1.08522	1.32707	1.03389
BAAT ENSG00000136881	1.09849	1.21998	0.986973	1.14208	1.08592	1.1304	0.975074	1.15941	1.012	1.16788
BABAM1 ENSG00000105393	1.21546	0.82421	1.01827	1.17638	1.29283	1.07613	1.17433	1.18584	0.842361	0.882833
BACE1 ENSG00000186318	0.869688	0.989772	1.01581	1.25235	0.950221	1.08135	1.17614	0.972246	0.872396	0.950085
BACE2 ENSG00000182240	0.949008	1.37056	0.780482	0.955824	0.938688	0.982985	0.877145	0.765505	0.858432	0.933558
BACH1 ENSG00000156273	0.996205	0.841412	0.878485	0.940673	1.02905	1.3253	1.14467	0.981529	0.743405	0.966584
BACH2 ENSG00000112182	1.32523	0.88098	0.863254	1.02141	1.32469	1.18701	1.38724	0.871575	1.0021	1.06417
BAD ENSG00000002330	0.914529	0.936946	0.897122	0.905048	0.879198	1.01005	0.921601	0.924737	1.23359	1.0832
BAG1 ENSG00000107262	0.917821	1.11078	0.916406	0.917456	1.12122	0.957476	1.08478	0.923425	1.05637	0.887596
BAG2 ENSG00000112208	0.824446	0.900708	1.22795	0.872717	0.940656	0.983769	0.939326	1.32966	1.05055	1.17501
BAG3 ENSG00000151929	0.941768	1.04249	0.775601	1.01047	0.863163	1.18203	0.913673	1.04974	1.49494	1.05049
BAG4 ENSG00000156735	1.07047	0.962099	1.12435	0.836681	0.9069	0.85065	0.832069	0.768612	0.920404	0.8979
BAG5 ENSG00000166170	0.899343	0.931832	1.15869	1.12251	1.05191	0.989151	0.871899	1.03503	0.887774	0.994979
BAG6 ENSG00000204463	0.672601	0.919473	0.919703	1.1373	0.847109	1.11992	1.07443	1.08856	1.0112	0.98418
BAHCC1 ENSG00000266074	1.2032	1.14541	1.12109	0.91047	1.18017	0.836025	0.981244	1.18788	0.838715	0.971507
BAHD1 ENSG00000140320	1.16607	0.810569	1.24512	1.09255	1.02494	1.0742	1.33572	1.12482	0.834857	1.23098
BAIAP2 ENSG00000175866	1.13735	0.911195	1.25254	0.985395	1.16024	1.09961	0.825943	0.890385	1.0924	1.16198
BAIAP2L1 ENSG00000006453	1.1661	0.98639	1.24533	0.866317	0.973115	1.03567	0.75296	0.826981	1.02981	1.08321
BAIAP2L2 ENSG00000128298	0.833443	1.05574	0.804032	0.942363	1.00497	1.03543	1.17154	0.967194	0.731048	0.863301
BAIAP3 ENSG00000007516	0.945755	0.980984	1.1652	0.806911	1.25819	1.06738	0.980268	1.30927	0.915792	0.895164
BAK1 ENSG00000030110	0.760318	0.870895	0.849464	1.22006	1.02138	0.798256	0.910315	1.09538	0.722383	1.2562
BAMBI ENSG00000095739	1.0719	1.08303	1.01588	1.18166	0.978668	1.27902	0.896147	0.874819	1.0898	0.878951
BANF1 ENSG00000175334	0.838636	1.10733	0.877001	0.984081	1.04617	0.844124	1.20473	1.18684	0.795158	0.842045
BANF2 ENSG00000125888	0.868377	1.08079	1.11339	1.05182	1.0364	0.925002	1.00094	0.882695	0.943498	1.11946
BANK1 ENSG00000153064	1.16901	0.906255	0.976247	1.56957	0.977884	1.06869	0.980336	1.07682	0.983353	0.858885
BANP ENSG00000172530	1.18202	0.904652	1.08435	0.840704	0.71795	1.00325	0.938021	1.17899	0.878457	1.29267
BAP1 ENSG00000163930	1.12773	0.965563	0.88223	1.42063	0.791052	0.835725	0.961779	0.907265	1.04405	1.00756
BARD1 ENSG00000138376	1.21791	1.29529	0.786008	0.895717	0.983214	0.91665	1.02523	0.950554	1.00058	1.01665
BARHL2 ENSG00000143032	1.23732	0.880491	1.14473	1.04814	0.873625	1.13273	0.917997	1.05285	1.22175	1.04031
BARX1 ENSG00000131668	0.988204	0.918403	0.961895	0.68089	1.2847	0.796159	1.11561	0.879072	0.998113	1.20499
BARX2 ENSG00000043039	0.961916	0.991703	0.98811	1.1418	0.962991	1.0389	0.876344	0.945535	0.87117	0.94671
BASP1 ENSG00000176788	1.14533	1.06203	1.28969	1.1312	1.13368	1.1536	1.19813	1.39582	0.959364	1.23488
BATF ENSG00000156127	0.989567	1.20619	1.23826	1.15044	1.20149	0.768928	1.14962	0.954139	1.37677	1.1962
BATF2 ENSG00000168062	0.73581	0.769009	1.04836	1.00087	0.883873	0.913413	0.985812	0.900763	1.2404	0.950565
BATF3 ENSG00000123685	0.979881	0.960427	1.02055	0.990333	1.10051	1.02738	1.01297	1.08967	0.995204	1.00776
BAX ENSG00000087088	0.91657	0.696406	0.958887	0.993227	1.04651	0.871828	1.03855	1.22771	0.631522	0.851234
BAZ1A ENSG00000198604	0.948077	0.926881	0.969423	1.0556	0.992108	0.929084	1.0898	0.872677	0.847972	0.772557
BAZ1B ENSG00000009954	1.03744	0.784958	1.0146	0.818938	1.0712	0.997962	0.997027	0.974083	1.11904	1.0617
BAZ2A ENSG00000076108	1.10064	1.02249	0.730517	1.0025	0.962662	1.28049	1.2025	1.10348	1.47386	0.913713
BAZ2B ENSG00000123636	1.30849	0.967126	1.06578	0.93844	0.977239	0.929771	1.05433	1.1602	0.925084	1.20552
BBC3 ENSG00000105327	1.12917	0.893886	1.00233	1.06547	0.926573	0.786923	0.975977	1.02465	0.981246	0.927534
BBIP1 ENSG00000214413	0.760104	0.955065	1.02461	1.19147	0.986939	0.845659	1.17428	1.31491	0.986259	1.19989
BBOF1 ENSG00000119636	0.937851	1.21644	1.12635	1.13997	1.07179	1.10135	1.09249	0.978283	0.958956	1.14085
BBOX1 ENSG00000129151	0.952108	1.01793	1.27131	0.854499	1.11183	0.941348	1.05863	0.965486	1.15245	1.10795
BBS1 ENSG00000174483	0.851346	1.09838	1.01653	0.926695	0.78747	0.999648	0.99118	1.05185	1.11673	0.996731
BBS10 ENSG00000179941	0.852472	0.915385	1.07634	0.963279	1.24994	1.17099	1.07916	0.830314	1.11554	1.24652
BBS12 ENSG00000181004	1.20499	0.980962	1.04889	1.03682	1.13063	1.02944	1.55727	0.904562	0.955426	1.04172
BBS2 ENSG00000125124	1.19717	0.930576	1.28052	1.14949	1.09616	0.904934	1.05373	1.02308	1.05662	0.920534
BBS4 ENSG00000140463	0.959093	1.23318	1.44286	1.02316	1.09618	1.30555	1.22473	1.09043	0.897379	1.2414
BBS5 ENSG00000163093	1.16951	0.898562	1.10038	0.881214	1.2729	1.08705	1.00025	1.19734	0.890721	0.928026
BBS7 ENSG00000138686	0.761582	1.00033	0.831414	0.934729	1.01246	0.925026	0.859825	1.30755	1.30837	1.25209
BBS9 ENSG00000122507	1.03274	1.13821	1.30039	0.96738	1.04502	1.05556	0.99921	0.929893	1.53076	0.776533
BBX ENSG00000114439	0.81081	0.690003	1.07009	0.982975	1.20391	0.852354	1.00242	1.23882	0.900637	1.14753
BCAM ENSG00000187244	0.943695	1.02186	0.630298	0.963628	1.02432	0.947973	1.08051	0.975161	0.872934	1.14521
BCAN ENSG00000132692	0.93701	1.23889	1.06791	1.10503	0.976173	1.02801	0.988955	0.998463	0.810611	1.0711
BCAP29 ENSG00000075790	0.920242	1.07355	0.757996	1.16384	0.863675	0.683518	1.10986	1.16966	1.02782	1.01213
BCAP31 ENSG00000185825	1.06757	0.816675	0.939584	1.12306	0.98324	0.943383	1.00456	1.29875	0.771692	0.91884
BCAR1 ENSG00000050820	0.840283	0.94426	0.837158	0.760888	1.04878	0.924588	0.692711	0.961308	0.883688	1.11746
BCAR3 ENSG00000137936	1.22238	0.973683	1.06742	0.959775	1.08451	0.761928	1.16394	0.965627	1.03739	0.92549
BCAS1 ENSG00000064787	1.14351	0.946233	1.36695	0.986341	1.04672	0.699783	1.26782	1.09551	0.969457	0.822445
BCAS2 ENSG00000116752	0.985055	1.15128	1.05697	0.871287	0.933387	0.94435	0.869486	0.890644	0.889309	0.943706
BCAS3 ENSG00000141376	0.900784	1.25167	1.05959	0.999556	0.999973	1.03399	1.02492	1.02809	0.894033	1.07899
BCAS4 ENSG00000124243	0.789057	0.937132	1.23041	0.977291	0.974522	0.890797	0.978201	0.910572	0.933391	1.13806
BCAT1 ENSG00000060982	1.0252	1.02039	1.03283	1.08475	0.963715	0.806224	1.09147	1.06939	1.09038	0.984905
BCAT2 ENSG00000105552	1.27912	0.954701	1.06321	0.812489	0.960609	0.908578	0.968476	0.985039	0.760539	0.929991
BCCIP ENSG00000107949	1.19969	0.825126	1.0794	1.2354	0.810674	0.8771	1.00892	1.27152	1.00878	1.03095
BCDIN3D ENSG00000186666	1.34484	0.959289	0.982558	0.898573	1.15983	0.891825	1.18455	0.928022	1.04074	0.921759
BCHE ENSG00000114200	0.882881	0.770731	0.94098	0.808871	1.08822	1.00057	1.013	0.752947	1.00769	0.857123
BCKDHA ENSG00000248098	0.959281	1.16172	0.898445	1.41052	0.896279	1.10209	1.01493	0.868994	1.01761	1.10267
BCKDHB ENSG00000083123	0.886789	1.04452	0.796213	0.790113	1.03222	1.21835	0.95952	0.925731	0.769945	1.14799
BCKDK ENSG00000103507	1.04922	0.944312	0.901273	0.95173	0.939284	0.786784	0.871133	1.08035	0.895559	1.01316
BCL10 ENSG00000142867	0.807952	1.05068	0.858024	0.989821	1.00234	0.925664	0.797012	1.03405	1.13193	0.845484
BCL11A ENSG00000119866	0.886113	0.969228	0.872193	0.970184	0.882278	0.855811	1.20666	1.03257	1.11755	0.974134
BCL11B ENSG00000127152	1.07986	1.00486	1.33256	0.963722	1.14115	1.08511	0.896203	0.852719	0.95208	1.03397
BCL2 ENSG00000171791	1.00619	0.90373	0.779853	1.12456	1.04486	0.872867	0.873444	0.904737	1.0421	0.712503
BCL2A1 ENSG00000140379	1.10912	1.15193	0.749471	0.9498	0.9787	1.14575	0.878422	0.995881	0.959143	1.07437
BCL2L1 ENSG00000171552	0.863249	1.0823	0.786359	1.0849	1.15396	0.92177	1.65673	1.15783	0.950486	0.930984
BCL2L10 ENSG00000137875	1.31707	1.0596	1.03038	1.10753	0.853509	1.00548	0.843076	0.909158	1.14622	1.01063
BCL2L11 ENSG00000153094	0.989476	1.26762	0.916039	0.949592	1.0724	1.1133	0.782579	0.970594	1.04977	0.910204
BCL2L12 ENSG00000126453	1.0096	0.97233	1.13599	1.05073	1.17227	1.04343	1.1169	0.958752	1.06732	0.841631
BCL2L13 ENSG00000099968	1.08194	1.07348	0.982606	0.982875	1.06118	1.0537	0.825314	1.02436	1.0315	1.00156
BCL2L14 ENSG00000121380	0.924003	0.897113	0.925107	1.33884	1.00176	0.895262	1.0918	0.898156	0.882558	0.896037
BCL2L15 ENSG00000188761	0.831161	1.04091	1.12646	1.0862	0.745066	0.960482	0.827255	0.686545	1.00948	1.19505
BCL2L2 ENSG00000129473	0.98576	0.788769	1.15067	1.23272	1.06416	1.00971	1.25206	1.12039	1.10567	1.04884
BCL2L2-PABPN1 ENSG00000258643	1.0492	0.887325	0.819245	1.13761	0.8477	1.00806	0.941172	0.861257	1.30419	0.824338
BCL3 ENSG00000069399	0.816071	1.01602	0.880622	1.03432	0.817058	0.606961	0.916488	0.773435	1.02042	0.933747
BCL6 ENSG00000113916	0.950485	1.09656	1.0197	0.922932	1.10831	0.950886	1.03319	0.925477	1.00492	1.09138
BCL6B ENSG00000161940	1.10473	1.04814	0.897071	1.29138	1.00633	1.0148	0.798562	0.978248	1.10818	1.15908
BCL7A ENSG00000110987	0.983302	1.2101	0.837567	1.04135	0.921879	1.17773	0.973602	0.843983	0.733236	0.932738
BCL7B ENSG00000106635	0.942495	1.42878	1.00018	0.974	1.21836	1.18872	1.09906	0.847433	0.898851	1.16793
BCL7C ENSG00000099385	0.815078	0.880031	1.2	1.2313	1.0974	1.16315	0.955574	0.932403	0.880952	1.06715
BCL9 ENSG00000116128	1.17284	0.98039	0.771496	1.03278	1.10269	0.970669	1.17923	0.975574	1.16889	0.85692
BCL9L ENSG00000186174	0.987664	0.686008	0.980733	0.810221	0.774812	0.832969	0.907154	0.882444	1.13546	0.954006
BCLAF1 ENSG00000029363	0.947689	0.975998	0.989128	0.955467	0.858888	1.4771	0.970294	0.804847	1.1762	1.12235
BCO1 ENSG00000135697	0.971421	1.21197	1.04799	0.974575	1.02177	0.736878	1.15761	0.855386	1.02593	0.824704
BCO2 ENSG00000197580	0.824435	1.09679	1.35691	0.898852	1.03375	0.887735	0.848435	0.948629	1.30124	1.13989
BCOR ENSG00000183337	1.02981	1.05861	0.974214	0.89752	1.0577	1.11535	1.09599	1.07542	0.788194	0.789265
BCORL1 ENSG00000085185	0.834666	1.19115	1.13419	1.22797	0.80056	1.11309	0.839093	0.859551	1.11429	0.910682
BCR ENSG00000186716	1.07885	1.08489	1.30734	1.10178	1.01969	1.29416	1.17617	1.22213	1.20875	1.17713
BCS1L ENSG00000074582	0.967593	0.817883	1.12791	1.21032	0.855887	0.9253	1.02962	0.942877	1.26875	1.22738
BDH1 ENSG00000161267	1.1027	1.12974	1.03531	1.19007	1.06573	0.765621	0.975705	0.884129	0.982311	0.884066
BDH2 ENSG00000164039	1.22033	0.95604	1.06958	0.805387	0.894134	1.33749	0.895492	1.17481	1.13718	0.988332
BDKRB1 ENSG00000100739	1.16851	0.894604	0.969796	1.22727	0.878389	1.10363	1.16158	0.862471	1.26028	0.989864
BDKRB2 ENSG00000168398	1.21322	1.11453	0.82181	0.925974	0.912022	0.802685	1.06223	0.942592	1.01547	0.766547
BDNF ENSG00000176697	0.673347	1.02642	1.03972	0.917012	1.10392	0.994634	0.859845	1.02173	0.895099	1.01448
BDP1 ENSG00000145734	0.874705	0.899669	1.17212	1.16932	0.813881	1.148	0.909752	1.14413	1.13828	0.978681
BEAN1 ENSG00000166546	1.26563	0.898445	0.863748	0.981714	0.981411	0.851686	0.926098	1.17608	0.973132	1.30876
BECN1 ENSG00000126581	1.00354	1.06446	1.02937	1.07225	0.756623	1.14561	1.17567	1.05367	0.805962	0.912903
BEGAIN ENSG00000183092	1.2376	0.840898	0.848349	1.03021	0.992276	0.920797	1.0395	0.936999	1.03051	1.10579
BEND2 ENSG00000177324	0.911622	0.872164	1.21708	0.886335	1.04522	0.942409	0.950002	0.862441	0.969966	1.12216
BEND3 ENSG00000178409	0.901484	0.842297	1.08148	1.17639	1.23244	0.911728	1.06271	1.11029	0.960682	0.707986
BEND4 ENSG00000188848	0.840007	1.09839	1.05018	0.964335	1.33952	0.964188	1.10729	1.07449	0.81901	0.938866
BEND5 ENSG00000162373	1.10592	1.0376	0.765975	0.862309	0.839989	1.15356	0.900192	0.828457	0.951902	0.858766
BEND6 ENSG00000151917	0.77302	0.809248	1.03574	1.03444	0.87519	0.971087	0.931095	0.937921	0.945374	0.822375
BEND7 ENSG00000165626	0.886507	0.955726	0.845398	1.20415	1.03611	1.02424	0.797238	0.788319	0.912553	0.894745
BEST1 ENSG00000167995	0.813649	0.807005	0.982503	0.807215	0.971237	0.753622	1.20249	0.958539	1.24473	0.964616
BEST2 ENSG00000039987	0.77849	1.05606	0.823308	0.832579	1.00974	0.997106	0.872064	1.1254	0.918534	1.02852
BEST3 ENSG00000127325	1.00623	0.689337	0.951499	0.897425	0.963373	1.13936	1.03812	1.07537	0.610414	0.916178
BEST4 ENSG00000142959	1.06347	1.0561	0.988888	0.946074	0.959624	1.01893	0.927715	0.910232	0.826482	1.01668
BET1 ENSG00000105829	1.19145	0.791439	0.821486	0.907657	1.01691	1.25978	0.885076	0.983608	1.25456	1.26233
BET1L ENSG00000177951	1.00552	0.887349	0.902842	1.10937	1.06388	1.31934	1.01122	0.953721	0.823151	1.0958
BEX1 ENSG00000133169	1.21911	0.951072	1.1463	0.776823	1.11629	1.51704	1.16055	0.809502	1.09724	1.1082
BEX2 ENSG00000133134	1.03681	1.15101	0.841664	1.03007	1.11163	1.18831	1.04363	0.88987	0.92312	0.876048
BEX3 ENSG00000166681	1.06723	0.899337	1.1087	1.00373	0.905369	0.951412	0.875642	0.796852	1.13973	1.37193
BEX4 ENSG00000102409	0.877758	1.0545	1.02146	1.23516	1.04003	0.805852	0.63066	1.19423	0.877034	1.01798
BEX5 ENSG00000184515	0.770292	1.08477	1.29999	0.840718	1.07007	0.951912	1.02823	0.74551	0.983626	0.915037
BFAR ENSG00000103429	1.11266	0.964849	0.887784	1.2078	1.27837	0.830026	0.959067	1.12241	0.928213	0.835819
BFSP1 ENSG00000125864	1.00164	0.731923	1.26681	0.86834	1.02478	0.882178	1.02037	0.910463	1.13483	0.893789
BFSP2 ENSG00000170819	0.963271	0.91502	0.981753	1.12083	0.741222	1.04007	0.978436	0.931527	1.13655	1.35501
BGLAP ENSG00000242252	1.07075	1.06388	1.10643	0.940281	1.16948	0.818797	0.950081	0.995574	1.05561	0.917327
BGN ENSG00000182492	0.99395	1.15669	0.959733	1.04849	0.850336	1.07816	0.930742	0.832053	0.760255	0.774575
BHLHA15 ENSG00000180535	0.913094	0.84507	1.06183	0.99295	0.995948	0.922226	1.13615	1.05991	0.872444	0.934811
BHLHB9 ENSG00000198908	1.11444	1.02644	0.869316	0.747625	0.782297	0.857364	1.31484	1.24995	0.855839	0.793714
BHLHE22 ENSG00000180828	1.06053	0.924162	1.03817	0.828724	1.13074	0.901934	0.928565	1.10099	0.792465	1.22299
BHLHE40 ENSG00000134107	0.860519	1.15879	1.00214	0.883211	0.860222	1.02574	1.03086	1.15438	1.06846	0.849111
BHLHE41 ENSG00000123095	1.20984	1.22866	1.11635	1.23203	0.953103	1.01359	0.90835	1.12295	0.648422	0.942606
BHMG1 ENSG00000237452	0.766405	1.07953	0.961343	0.960419	1.01546	0.794529	0.890288	0.975474	1.03677	1.05804
BHMT ENSG00000145692	0.839416	1.29598	0.772703	0.908379	0.882319	1.02525	0.909329	0.932941	0.894446	1.08281
BHMT2 ENSG00000132840	0.953962	1.18116	0.937577	1.01816	0.992931	1.06911	1.02154	0.915906	0.987723	1.02421
BICC1 ENSG00000122870	1.22505	0.877848	1.01879	1.02339	1.00109	0.852495	0.932531	1.14616	0.881733	1.07697
BICD1 ENSG00000151746	1.13373	0.764918	1.26487	1.03155	1.0124	0.932546	0.827608	0.863918	0.988141	1.11567
BICD2 ENSG00000185963	1.05791	1.12453	0.965064	1.16042	1.21257	0.869859	1.08816	0.872208	0.89263	1.02822
BICDL1 ENSG00000135127	0.906316	1.19462	0.960326	0.972313	1.02538	1.22343	1.09596	1.33724	0.968036	1.04881
BICDL2 ENSG00000162069	0.930888	0.867713	1.07352	0.858154	0.568323	1.31367	0.982358	0.91991	1.14276	0.896762
BID ENSG00000015475	1.00416	0.961158	1.01331	0.94762	1.21223	0.791591	0.816139	0.878722	0.899187	1.24363
BIK ENSG00000100290	1.03316	0.874964	1.23199	1.0264	1.05341	0.979738	0.913899	0.961902	0.958405	0.889202
BIN1 ENSG00000136717	0.937831	1.20943	0.895912	1.16287	0.932533	0.707857	0.936956	1.04647	0.686862	1.21409
BIN2 ENSG00000110934	0.918843	0.896195	0.995637	1.12941	1.22656	1.09353	1.11569	1.02937	1.01805	1.15287
BIN3 ENSG00000147439	0.894851	1.12127	1.01288	0.962614	1.29526	1.00241	0.861004	1.01461	0.949773	0.801228
BIRC2 ENSG00000110330	1.05419	1.06577	0.915298	0.969602	0.886258	1.04066	1.08289	0.674299	1.06689	1.03194
BIRC3 ENSG00000023445	1.18618	0.969865	1.21168	1.17349	0.945324	1.06515	0.938358	0.981377	1.15775	0.93924
BIRC5 ENSG00000089685	1.04333	0.872651	1.1887	1.13491	1.06752	0.855323	1.0498	0.948425	1.14824	1.14332
BIRC6 ENSG00000115760	1.33211	1.0537	1.12119	1.13524	1.1607	1.10252	0.914751	0.775609	1.20259	1.06442
BIRC7 ENSG00000101197	0.937959	1.03473	0.953498	0.967634	1.1337	1.22369	1.02035	0.690474	1.08362	0.915073
BIVM ENSG00000134897	0.837503	0.947401	0.963949	1.18192	1.2152	0.980217	1.17452	0.886375	0.906716	1.00145
BLCAP ENSG00000166619	0.833694	0.926306	1.00833	1.03651	1.06621	0.958042	1.07099	1.13598	0.847893	1.19206
BLK ENSG00000136573	1.05132	1.12402	1.00165	0.947688	1.15876	0.772404	1.2213	0.999416	1.06908	0.797255
BLM ENSG00000197299	1.09982	0.952187	1.07428	1.04207	1.13167	1.13857	1.14358	0.99912	0.664606	0.921755
BLMH ENSG00000108578	1.00922	1.10904	0.902692	0.971199	1.32986	0.991094	0.879486	0.987992	0.891111	1.09139
BLNK ENSG00000095585	1.16825	0.870459	1.10381	1.14233	1.14333	0.893939	1.0477	0.797438	0.858352	1.01312
BLOC1S1 ENSG00000135441	1.04923	1.06064	1.21185	0.937625	0.861173	1.19509	1.10837	1.05953	0.768099	0.957012
BLOC1S2 ENSG00000196072	0.978671	0.893972	0.812648	0.947254	0.998232	0.96401	1.23806	1.09218	1.11176	1.21446
BLOC1S3 ENSG00000189114	1.11945	0.818749	0.855253	0.9017	0.943044	1.24137	1.13024	0.940575	0.959716	1.02254
BLOC1S4 ENSG00000186222	0.869974	0.978748	1.14548	0.902625	1.02319	0.877917	0.897077	0.910063	1.09391	1.20961
BLOC1S5 ENSG00000188428	0.892527	1.20097	0.943608	0.844681	0.803624	1.19198	0.809363	1.14517	0.989003	0.915134
BLOC1S6 ENSG00000104164	0.847	1.24863	1.33973	1.05584	0.946697	1.03517	1.07559	0.789499	0.83757	1.0599
BLVRA ENSG00000106605	1.16499	0.735893	1.17018	1.18235	0.931511	0.832808	1.04594	0.871952	1.07112	0.838605
BLVRB ENSG00000090013	0.994586	1.07272	1.27601	0.97992	0.971661	1.0465	0.914695	0.805305	0.956872	0.86655
BLZF1 ENSG00000117475	1.21873	0.897239	0.828698	0.850422	0.871542	1.22897	1.18059	0.985282	1.08852	1.03084
BMF ENSG00000104081	1.203	0.935898	1.30406	0.852593	1.09811	1.00015	1.12649	1.00291	1.0496	0.988577
BMI1 ENSG00000168283	1.00163	1.08721	1.01226	0.839107	0.963419	0.934127	1.13278	1.03188	0.996815	0.943503
BMP1 ENSG00000168487	1.09907	0.923878	0.890353	1.01818	1.24546	0.964698	1.14001	0.999894	0.867354	1.05541
BMP10 ENSG00000163217	1.1975	1.02215	0.892981	1.00284	1.09965	1.00081	1.02093	0.965141	1.05985	1.13329
BMP2 ENSG00000125845	1.18559	1.03329	1.35015	1.10173	1.01563	1.00871	0.973694	1.11524	1.04185	0.882118
BMP2K ENSG00000138756	0.98474	1.21099	0.959393	0.892139	0.999004	0.936234	0.997563	0.886181	0.952177	1.09668
BMP3 ENSG00000152785	0.977641	1.07465	0.953072	1.15457	1.15778	0.832073	0.873144	1.16162	1.40193	0.851541
BMP4 ENSG00000125378	1.29144	1.25829	0.879386	0.870976	1.13512	1.12014	1.47434	0.867806	0.908393	1.01015
BMP5 ENSG00000112175	1.00986	1.11508	1.25003	0.959064	0.849912	1.17344	1.07314	0.786533	0.960192	1.12291
BMP6 ENSG00000153162	0.986105	1.20969	1.17773	1.05819	1.0414	1.02431	0.973696	0.825247	0.917204	0.919112
BMP7 ENSG00000101144	0.996571	1.0344	1.18601	1.05998	0.948868	0.840953	0.97209	0.957733	0.848468	1.01166
BMP8A ENSG00000183682	1.07799	1.11041	1.14114	0.880795	1.01724	1.01069	0.850163	0.916262	1.04598	1.01174
BMP8B ENSG00000116985	1.2057	0.740625	0.945296	1.04454	0.81731	1.00403	1.07298	1.42952	1.1574	0.948307
BMPER ENSG00000164619	0.897008	1.22282	1.23641	1.05265	0.851195	1.07731	1.03969	0.821943	0.796895	0.973865
BMPR1A ENSG00000107779	0.755215	1.10989	1.03742	0.915086	0.98403	0.801148	1.10916	1.09054	0.841076	0.737009
BMPR1B ENSG00000138696	0.798733	0.990726	0.726577	1.0405	0.917681	1.05981	0.765234	1.00582	1.13141	0.907828
BMPR2 ENSG00000204217	0.959459	0.885145	1.0658	0.949133	1.1268	1.0749	1.04013	0.951328	0.843855	1.0068
BMS1 ENSG00000165733	1.20565	1.09639	0.989808	0.89393	1.01316	0.997933	0.805824	0.833124	1.22594	1.01631
BMT2 ENSG00000164603	0.909528	1.05961	1.14005	1.12165	1.04381	1.08512	0.929122	0.992067	1.01563	1.24272
BMX ENSG00000102010	0.805749	0.864272	1.00671	1.34956	1.06865	1.12369	1.10961	1.38933	1.04736	0.997528
BNC1 ENSG00000169594	1.37618	0.937695	0.860461	0.885708	0.995431	1.15226	0.914408	1.06573	1.34238	1.01255
BNC2 ENSG00000173068	0.959703	1.02715	0.946784	1.03578	1.10069	0.851805	1.04109	0.8145	0.852533	1.17452
BNIP1 ENSG00000113734	1.23197	0.858939	1.17251	1.0495	0.876846	1.0852	1.21591	0.92334	1.24229	0.876941
BNIP2 ENSG00000140299	0.974537	0.939545	1.03992	0.869982	1.25795	0.974538	1.26872	1.00939	0.91397	0.94386
BNIP3 ENSG00000176171	1.03796	0.858231	0.952517	1.01717	0.792894	0.860364	0.995655	0.899991	0.79675	0.964201
BNIP3L ENSG00000104765	1.42966	0.738878	1.23939	0.709243	1.08211	0.753314	1.09029	1.08129	1.00928	0.967485
BNIPL ENSG00000163141	0.775095	0.867445	0.977781	1.14628	0.981409	1.14438	1.2377	0.987723	0.979319	0.950727
BOC ENSG00000144857	1.11225	1.20411	0.657493	1.13254	0.964014	0.804844	0.957018	0.975698	0.899841	1.05248
BOD1 ENSG00000145919	0.954551	1.08443	0.869743	1.00487	1.03558	0.956329	1.06583	0.848557	1.21221	0.807277
BOD1L1 ENSG00000038219	1.14411	1.12161	1.08012	1.16041	1.16507	1.15367	1.27764	0.859373	1.13199	1.15713
BOD1L2 ENSG00000228075	0.838897	1.01677	0.993872	0.811978	0.920668	1.14826	1.15686	0.873627	1.14389	0.941444
BOK ENSG00000176720	0.857192	1.16981	1.05585	0.70702	1.15711	0.975223	1.15784	1.04701	0.929662	0.718723
BOLA1 ENSG00000178096	1.01078	0.837742	0.828091	1.10259	1.03523	0.930392	0.971854	0.819648	0.742653	1.04328
BOLA2B ENSG00000169627	0.745678	1.0046	1.00142	1.15421	1.02716	1.17314	0.851136	1.22663	1.3572	0.939475
BOLA3 ENSG00000163170	1.04378	1.13003	1.18527	0.871814	1.0166	1.11938	0.774515	1.44833	0.84254	1.06402
BOLL ENSG00000152430	1.08804	1.08604	1.19642	1.05293	1.02869	1.28665	1.00992	0.953014	1.19712	1.21345
BOP1 ENSG00000261236	1.04492	0.854541	1.14457	0.971393	0.994564	0.892553	1.0041	0.668474	0.981712	0.948891
BORA ENSG00000136122	0.8516	0.922923	1.01857	0.974736	0.941119	1.16282	0.938748	1.02621	1.05	0.985189
BORCS5 ENSG00000165714	0.861145	1.04675	0.854124	0.824147	0.969188	0.909677	0.984935	1.11517	0.954524	1.19735
BORCS6 ENSG00000196544	0.983592	1.22115	1.13444	0.794306	0.977225	1.27329	1.01888	0.845562	0.815561	1.12522
BORCS7 ENSG00000166275	0.890122	1.14051	1.05637	1.01266	1.05069	0.892092	1.15378	1.05195	1.0723	0.975091
BORCS8 ENSG00000254901	1.00519	0.719438	0.963455	0.899779	1.07486	0.882681	0.99366	1.16713	0.904976	1.2243
BORCS8-MEF2B ENSG00000064489	0.851957	0.817475	0.783489	1.22689	0.866999	1.27662	1.1934	0.956233	0.878352	1.10289
BPGM ENSG00000172331	0.939041	0.84514	1.06475	1.04982	1.06937	1.27327	0.99186	1.20973	0.99344	1.05332
BPHL ENSG00000137274	1.07289	0.710823	1.01146	0.951911	1.07938	0.901688	0.776938	0.742075	1.23937	1.14433
BPI ENSG00000101425	1.02194	0.87442	0.919926	1.00499	1.09414	0.946298	1.27103	1.01228	0.952414	1.03744
BPIFA1 ENSG00000198183	0.961858	1.23219	1.02691	0.975073	0.950098	1.05343	1.1961	0.995346	1.18164	0.818299
BPIFA2 ENSG00000131050	0.860099	0.972123	0.859871	0.95593	1.07565	1.12083	0.858465	1.04524	0.859765	1.11088
BPIFB1 ENSG00000125999	0.935788	0.939856	0.953023	1.0532	0.931135	0.949072	0.988705	0.960427	0.94821	1.09862
BPIFB2 ENSG00000078898	1.25994	1.0438	0.953743	0.729913	0.909679	0.871236	1.11552	1.06712	0.939301	0.904078
BPIFB4 ENSG00000186191	1.21249	0.926719	0.875634	1.05457	0.722465	1.31743	0.943771	1.03896	1.14148	1.04993
BPIFC ENSG00000184459	1.08994	1.00429	1.04805	1.05824	1.03609	0.958813	1.11707	0.971777	0.885785	1.00934
BPNT1 ENSG00000162813	0.683477	0.880792	0.951016	0.963131	0.889319	1.10016	0.86089	0.884131	0.955691	0.969347
BPTF ENSG00000171634	0.962488	1.03492	0.768879	1.04791	0.962344	0.949682	1.05139	0.697717	0.846715	0.981342
BRAF ENSG00000157764	0.965458	0.993871	0.989879	0.972684	1.23867	1.13047	0.974028	1.14571	0.97935	0.875546
BRAP ENSG00000089234	1.04306	0.826472	0.85432	1.07129	0.881105	0.859601	0.955919	0.960485	1.13477	1.18406
BRAT1 ENSG00000106009	1.23111	0.82326	1.03117	0.921697	0.963027	0.845535	0.945417	0.961758	1.1825	0.942259
BRCA1 ENSG00000012048	0.913031	1.2	0.898703	1.11823	0.922746	1.09161	0.840801	0.928566	0.797838	0.871187
BRCA2 ENSG00000139618	0.87093	0.780464	1.01611	1.06209	0.964721	0.832209	0.91938	1.08367	1.17319	0.835528
BRCC3 ENSG00000185515	1.05895	0.808974	0.846821	1.06222	1.27928	0.957194	0.962724	0.867247	0.872459	1.04715
BRD1 ENSG00000100425	1.48201	0.792563	1.06379	0.771249	0.95065	0.846896	0.873132	0.937637	1.13159	1.20385
BRD2 ENSG00000204256	0.936476	1.16035	0.942424	0.854763	1.16752	1.16362	1.31317	0.98281	0.963141	1.30433
BRD3 ENSG00000169925	1.15765	1.03254	1.21645	1.37314	0.954632	1.05934	0.957972	0.975843	0.882154	0.886823
BRD4 ENSG00000141867	1.02316	1.28138	1.301	1.1122	0.983606	0.903885	1.09826	1.06547	0.971601	0.944853
BRD7 ENSG00000166164	1.06329	0.873238	0.865057	1.07959	0.837376	0.897322	0.903652	0.931476	1.24023	0.864025
BRD8 ENSG00000112983	1.04802	0.834608	1.2319	0.682585	0.94927	0.974056	0.924508	1.11338	1.05031	1.16434
BRD9 ENSG00000028310	1.09339	0.909195	1.01358	0.818135	1.05527	1.05248	0.919713	0.965779	0.765177	1.05121
BRDT ENSG00000137948	0.838964	0.897951	1.06861	0.794389	1.06601	1.14726	1.02212	1.09414	0.984599	0.751741
BRE ENSG00000158019	0.948012	1.09726	0.958779	1.03641	0.913188	0.887149	0.767539	0.799814	0.975919	0.9896
BRF1 ENSG00000185024	1.13818	0.812972	0.802816	1.19959	1.01113	1.0282	0.860728	0.867637	0.807968	0.944877
BRF2 ENSG00000104221	0.685442	1.1724	1.00913	0.741748	0.927584	0.879225	1.17995	0.822976	0.951038	0.908597
BRI3 ENSG00000164713	1.00068	1.16095	1.19791	0.974857	0.852332	1.07644	1.01535	0.913088	0.872051	0.812214
BRI3BP ENSG00000184992	1.30627	0.878072	0.98705	1.02328	1.04561	0.873358	1.04498	1.02693	1.10254	1.00016
BRICD5 ENSG00000182685	0.81874	0.858571	1.06293	0.966176	1.1079	0.910722	0.945298	1.05736	1.00934	0.89815
BRINP1 ENSG00000078725	0.90249	1.04753	1.12601	1.19776	1.07584	1.13184	0.978305	1.10681	0.918143	1.16087
BRINP2 ENSG00000198797	0.925077	1.06739	0.851941	0.944429	0.961361	1.13376	1.09599	1.17536	1.03656	1.11639
BRINP3 ENSG00000162670	0.681352	0.967463	1.08398	0.804554	0.956234	1.20398	0.978416	0.837914	1.10592	0.934225
BRIP1 ENSG00000136492	1.12352	0.88762	0.98074	0.866944	0.892672	0.863309	0.98137	1.20312	1.22029	0.990892
BRIX1 ENSG00000113460	1.11434	1.00615	1.26436	1.08844	0.997098	0.745095	1.12104	0.840378	1.00299	1.12722
BRK1 ENSG00000254999	1.00463	1.10253	1.45073	0.736283	0.983898	0.984264	1.01702	1.01304	0.887266	0.83034
BRMS1 ENSG00000174744	0.830794	1.22189	1.15236	0.967779	0.984682	0.867741	1.04954	0.924498	0.922416	1.37989
BRMS1L ENSG00000100916	1.02618	1.04941	1.06501	1.07523	1.22039	0.910292	0.994358	0.9597	1.33139	0.842511
BROX ENSG00000162819	1.03466	1.07475	0.77838	0.739967	1.19353	1.23795	0.729466	0.925424	0.846385	1.19192
BRPF1 ENSG00000156983	0.936718	1.06344	1.34007	1.04225	0.834301	0.955223	0.991882	0.989985	1.06754	0.944088
BRPF3 ENSG00000096070	1.24881	0.842486	1.21309	1.22435	0.721216	1.03173	1.17456	0.990609	0.897792	1.02893
BRS3 ENSG00000102239	0.815285	0.999119	1.07403	0.875672	0.93695	1.3074	0.948736	0.847647	1.07746	1.05925
BRSK1 ENSG00000160469	0.862437	0.967068	0.904117	0.794813	0.874368	1.01375	0.874233	1.07545	0.810969	1.06197
BRSK2 ENSG00000174672	0.828136	1.01544	0.76869	0.905081	1.099	0.960203	0.935518	1.10112	0.897947	1.4236
BRWD1 ENSG00000185658	0.859446	0.785226	1.28246	0.661705	0.95055	1.40056	0.827568	1.02628	0.868286	1.16863
BRWD3 ENSG00000165288	1.04815	0.937106	1.20652	0.89749	1.0521	1.02114	1.21922	1.00257	0.947416	1.02741
BSCL2 ENSG00000168000	1.04012	1.13797	0.891396	1.11279	0.909375	0.881948	1.04518	1.0244	1.3073	0.834253
BSDC1 ENSG00000160058	0.708965	1.05188	0.935938	1.14116	1.09881	1.13071	1.07527	0.979133	1.18681	1.3199
BSG ENSG00000172270	0.987092	0.990226	0.89064	0.884804	1.02145	0.957165	1.03378	1.00306	0.932606	0.799433
BSN ENSG00000164061	1.21149	0.987979	1.02424	1.05073	1.12803	1.03417	1.25956	0.850494	0.918104	1.0365
BSND ENSG00000162399	0.968595	0.805042	0.945444	0.865839	1.05352	0.914911	1.02558	0.938204	0.94931	0.789253
BSPH1 ENSG00000188334	0.796352	1.16446	1.1061	1.21204	0.94016	1.02846	0.882788	1.19099	0.712152	1.37026
BSPRY ENSG00000119411	0.765393	1.13248	1.05713	0.97599	1.08807	0.885353	0.79285	1.10951	0.990492	1.10505
BST1 ENSG00000109743	0.754751	0.850249	1.15297	0.994466	1.03394	0.874044	1.08899	1.00645	1.15205	0.97549
BST2 ENSG00000130303	0.761964	0.940971	1.04188	1.03369	1.02011	0.968485	1.16966	0.937272	0.986101	1.02805
BTAF1 ENSG00000095564	0.997251	0.881908	1.31782	0.868142	1.08548	1.0022	0.975917	0.959312	0.8848	0.986947
BTBD1 ENSG00000064726	0.891044	0.89239	0.918386	1.11593	1.10258	0.795475	0.88289	0.883663	1.23826	0.933429
BTBD10 ENSG00000148925	1.29	0.808464	0.681751	1.14879	0.992369	1.1058	1.22886	1.04199	1.06824	0.983765
BTBD11 ENSG00000151136	1.00381	0.952138	1.20438	1.16796	0.918487	0.890698	0.954229	0.844976	1.08458	1.09356
BTBD16 ENSG00000138152	1.00247	1.24013	1.05324	0.91735	1.02188	1.30871	1.10318	1.26957	0.843601	0.911789
BTBD18 ENSG00000233436	0.848604	0.848498	0.942236	1.03363	0.824593	1.23432	1.14459	0.95414	1.08821	1.09276
BTBD19 ENSG00000222009	0.954029	0.864049	1.03453	1.00008	1.06704	0.746613	1.0491	1.00393	1.08334	1.11632
BTBD2 ENSG00000133243	0.843675	0.90992	0.723731	1.02329	1.12117	1.09149	0.867164	0.987531	0.807659	1.15867
BTBD3 ENSG00000132640	0.85018	1.15456	1.02553	0.980437	0.79591	0.941529	1.01168	1.04825	0.884249	1.08134
BTBD6 ENSG00000184887	0.960104	1.01759	0.875974	1.20508	0.828527	1.03255	1.01159	0.933771	0.971313	0.872265
BTBD7 ENSG00000011114	0.829422	0.988067	1.25506	0.994346	1.18695	0.991085	1.02693	1.00369	1.27148	0.943077
BTBD8 ENSG00000189195	0.902175	1.35162	1.10348	0.903115	0.80801	0.800047	0.844807	0.958175	0.944373	0.959081
BTBD9 ENSG00000183826	0.967619	1.07192	1.02269	1.21471	1.08959	1.14852	1.21113	0.952337	1.24376	1.08732
BTC ENSG00000174808	1.09436	0.954036	1.22179	0.9406	0.804182	0.822479	0.826029	1	0.947482	1.26697
BTD ENSG00000169814	0.98804	0.804934	0.836575	1.00727	1.13331	1.40928	1.20345	1.12127	0.836563	1.08012
BTF3 ENSG00000145741	0.93761	1.2127	1.0198	0.937863	0.921684	1.50706	0.864762	1.15164	0.765025	1.1717
BTF3L4 ENSG00000134717	1.02099	0.972773	1.13959	0.872572	1.03583	1.04692	0.839684	0.938516	0.879139	0.632411
BTG1 ENSG00000133639	0.751297	1.08469	0.91022	1.02578	1.17558	0.987722	0.923893	1.09865	0.807289	1.12181
BTG2 ENSG00000159388	1.12425	1.21165	0.874476	0.949412	1.05249	1.07414	1.00892	1.03348	0.928296	0.932755
BTG3 ENSG00000154640	1.07534	1.0543	1.25288	1.01735	1.04194	0.992415	1.02781	1.04436	1.02076	0.81245
BTG4 ENSG00000137707	1.06078	1.09679	0.979135	0.648049	0.919806	0.742174	1.0895	0.933552	0.965558	0.948893
BTK ENSG00000010671	1.32296	1.0287	1.34465	0.971052	0.844899	0.973083	0.884781	0.990338	1.32766	0.874616
BTLA ENSG00000186265	1.09079	0.892021	0.803052	0.968829	0.735262	0.949301	1.08263	1.22357	0.877731	0.964445
BTN1A1 ENSG00000124557	0.88998	1.03365	0.768213	0.805783	0.964216	1.15852	0.949749	1.01506	0.96537	1.01735
BTN2A1 ENSG00000112763	1.0664	0.983406	0.761348	0.845189	1.07216	1.05729	0.98999	1.0705	0.926317	0.80997
BTN2A2 ENSG00000124508	1.09311	1.07279	0.807181	0.675363	1.06359	0.91842	0.914876	1.12092	1.03413	0.943694
BTN3A1 ENSG00000026950	0.879148	0.834605	1.1718	0.972701	0.676402	0.892514	0.948234	1.13197	0.760585	0.87413
BTN3A2 ENSG00000186470	1.00792	0.937875	1.14226	1.20414	0.984067	1.10962	1.07943	0.998297	0.750902	0.916885
BTN3A3 ENSG00000111801	0.908083	0.733411	0.949358	0.89169	1.15854	0.998713	1.11138	1.11568	0.968714	0.839483
BTNL2 ENSG00000204290	1.75285	1.15676	1.11991	1.04238	1.03258	1.12924	0.781628	0.994239	1.03392	0.799963
BTNL3 ENSG00000168903	0.856275	0.712639	0.862215	1.11286	0.896425	1.06381	0.858742	1.02493	0.874172	0.981154
BTNL8 ENSG00000113303	0.985985	1.14645	0.787052	1.08023	0.785862	1.04607	0.95655	0.821696	1.11584	0.981404
BTNL9 ENSG00000165810	1.07604	1.13581	0.764056	0.975669	0.936884	1.08434	1.00064	0.793188	1.03826	0.994105
BTRC ENSG00000166167	1.29281	0.799951	1.03168	0.973324	1.00941	1.03945	0.933089	0.92162	0.842342	1.0362
BUB1 ENSG00000169679	1.07182	0.926831	0.967659	1.04461	0.929807	0.892287	0.899472	1.15611	0.666059	0.867196
BUB1B ENSG00000156970	1.12656	0.855294	1.23636	1.02199	1.18781	1.03136	0.96427	1.17582	1.18812	0.966471
BUB3 ENSG00000154473	0.756001	0.90872	1.04386	1.15492	1.28431	1.0071	1.15499	1.13922	0.807497	1.23097
BUD13 ENSG00000137656	0.818625	0.924321	0.899668	1.00603	0.95271	1.09262	1.11388	0.808441	0.93993	0.962238
BUD31 ENSG00000106245	1.1574	0.910232	0.778506	1.04241	0.909357	0.773116	0.995982	0.872144	0.920353	0.960924
BVES ENSG00000112276	1.03943	1.05378	0.951999	0.815079	0.756288	1.1515	0.96267	0.739243	1.06694	0.854605
BYSL ENSG00000112578	0.81731	1.0317	1.03073	0.808692	0.992962	1.07573	0.821055	1.04693	0.999178	1.1953
BZW1 ENSG00000082153	0.952611	1.01989	0.911238	1.23658	0.919631	0.863318	1.00068	1.00554	1.01927	0.87262
BZW2 ENSG00000136261	1.08503	1.08415	1.20107	0.66548	1.02431	1.0167	0.844698	0.970731	0.884726	1.08661
C10orf10 ENSG00000165507	1.17174	0.765415	0.979478	1.30046	1.02577	0.893687	0.938642	1.17281	0.91907	0.826426
C10orf105 ENSG00000214688	0.907291	0.90172	0.713856	1.03234	1.07623	1.34258	0.929644	1.04402	0.706979	1.1742
C10orf107 ENSG00000183346	1.11563	0.912847	1.01996	1.27937	0.992781	1.04318	0.960071	1.23345	0.948633	0.925708
C10orf11 ENSG00000148655	1.00037	0.817674	0.930709	1.12116	0.864633	0.86701	1.06675	0.941183	1.06252	0.961173
C10orf128 ENSG00000204161	1.14684	0.965723	1.02847	1.02793	0.974379	1.00912	1.37068	0.885264	0.839387	0.925925
C10orf142 ENSG00000277288	0.971991	1.01399	0.992595	0.957445	1.13828	1.168	0.939938	1.31969	1.04999	1.06399
C10orf2 ENSG00000107815	1.0707	0.95548	0.957636	1.17084	1.00531	1.07887	1.0309	1.06096	1.04412	0.890065
C10orf35 ENSG00000171224	1.16964	0.90422	0.756335	0.94773	1.12084	1.15688	1.21736	0.885745	0.841226	0.933911
C10orf53 ENSG00000178645	1.22011	0.856334	1.03627	1.14664	1.15214	0.986428	0.972742	0.869524	1.11993	0.900941
C10orf54 ENSG00000107738	0.958629	1.08737	1.25042	0.894093	0.866038	1.16903	1.03861	1.1362	1.13567	0.953421
C10orf55 ENSG00000222047	1.02375	1.06838	0.945757	0.887625	1.05946	1.14546	1.1116	0.837441	1.14637	0.894806
C10orf62 ENSG00000203942	1.02739	0.928395	0.823037	1.47552	0.9306	0.910687	1.02226	0.893533	0.904271	1.0572
C10orf67 ENSG00000179133	0.937618	0.825928	1.35789	1.0983	0.820108	1.06777	0.943134	0.861118	1.29657	1.16774
C10orf71 ENSG00000177354	0.821165	1.02735	0.883361	1.0806	0.91537	1.06998	0.992474	0.926253	1.01272	0.843803
C10orf76 ENSG00000120029	0.840659	0.821714	1.16084	0.907776	1.0296	0.872267	0.883012	0.846167	0.933002	0.967065
C10orf82 ENSG00000165863	0.991827	1.0075	1.0982	1.02667	1.10065	1.0265	0.698581	1.00185	0.939972	1.25869
C10orf88 ENSG00000119965	0.915345	0.78201	1.12624	1.11353	1.01914	0.850917	0.89184	0.901067	1.01772	1.00971
C10orf90 ENSG00000154493	0.693998	1.03293	0.859395	1.09289	0.958369	0.820785	1.01132	0.999885	0.772147	1.0759
C10orf95 ENSG00000120055	1.02562	0.806101	0.899976	0.791585	1.09246	0.90644	1.11389	0.939775	1.38527	0.817594
C10orf99 ENSG00000188373	0.789592	1.02312	0.856533	0.880921	0.862223	0.801138	1.04675	0.984491	0.887889	1.05861
C11orf1 ENSG00000137720	0.918227	0.936586	1.06185	1.02149	0.888965	1.11374	0.901583	0.857089	1.02247	1.01967
C11orf16 ENSG00000176029	0.885188	1.08662	1.12146	1.05996	1.11933	1.19442	1.00489	0.910094	1.01518	1.13529
C11orf21 ENSG00000110665	1.26128	1.1023	0.87647	1.01042	1.04652	0.72605	0.766665	0.761142	0.938557	0.765457
C11orf24 ENSG00000171067	1.00905	1.29502	1.11947	1.06524	0.885369	1.00711	1.20842	0.917858	1.33049	0.988738
C11orf31 ENSG00000211450	1.09854	1.02286	0.83247	0.777343	0.954599	0.933098	1.04791	0.958949	1.07325	1.01734
C11orf40 ENSG00000171987	1.13364	0.989581	0.795474	0.839551	1.06696	1.00625	0.857511	0.882217	0.75014	0.958376
C11orf42 ENSG00000180878	0.955141	0.825813	0.770847	0.799348	0.877073	0.975161	1.04796	1.13017	0.911061	0.87981
C11orf45 ENSG00000174370	0.828435	0.818193	1.08713	1.02996	0.992917	0.745851	0.753204	1.21242	0.931971	1.12773
C11orf49 ENSG00000149179	0.992906	1.14135	0.883147	1.12145	0.958711	0.906722	0.945169	1.20588	1.11774	1.06394
C11orf52 ENSG00000149300	0.743563	1.1456	0.938516	0.961646	1.05728	1.00103	0.823585	0.846496	0.846989	1.00764
C11orf53 ENSG00000150750	1.11898	1.26568	0.932359	0.933535	1.02353	1.42815	1.21682	1.00863	1.00898	1.41365
C11orf54 ENSG00000182919	0.952546	0.832586	1.30532	1.02743	0.964731	0.956017	1.05715	0.985653	0.992017	0.969497
C11orf57 ENSG00000150776	0.993837	1.00377	0.977804	1.12395	0.944438	0.899156	0.896325	0.865131	1.16783	1.26437
C11orf58 ENSG00000110696	0.999114	0.929272	1.33334	1.1582	1.04582	0.877932	1.17206	0.994311	1.03319	1.13549
C11orf63 ENSG00000109944	1.15292	1.09559	0.814098	0.93068	1.45319	0.923752	1.09955	1.00836	0.925642	0.957268
C11orf65 ENSG00000166323	0.922092	1.08303	0.910142	1.22767	1.05641	0.980711	1.09801	0.959814	1.04561	0.974531
C11orf68 ENSG00000175573	0.902375	0.722563	1.12628	0.74604	1.11055	0.924006	1.05347	0.828821	0.874292	0.965416
C11orf70 ENSG00000137691	0.801115	0.881425	0.935045	1.13679	0.942978	1.25465	1.03323	1.20262	1.04311	1.01128
C11orf71 ENSG00000180425	1.01094	1.21921	0.841791	1.03162	0.81774	1.12044	0.960067	0.829301	0.946712	0.892866
C11orf74 ENSG00000166352	1.169	0.913504	0.995899	0.900108	0.959104	1.23075	0.78257	0.718103	0.74172	1.09772
C11orf80 ENSG00000173715	1.08446	0.828391	0.822626	0.800791	1.14615	0.879949	0.909687	1.20188	1.14886	0.938995
C11orf84 ENSG00000168005	0.969988	0.876585	0.734715	1.06642	0.852737	1.04978	0.914122	1.00582	0.848546	0.8554
C11orf87 ENSG00000185742	0.744753	0.967764	0.92129	1.12644	1.01545	1.13336	0.992659	0.891964	0.847985	1.03965
C11orf88 ENSG00000183644	0.910336	1.21707	0.940941	0.873019	0.995559	0.952215	0.842422	1.19423	1.21317	1.01419
C11orf91 ENSG00000205177	0.983552	0.776268	0.805591	1.09608	0.876857	1.20317	1.10601	1.15987	0.915728	0.848769
C11orf94 ENSG00000234776	1.07131	1.06487	0.839002	1.12497	1.01209	1.18607	0.982958	0.967965	0.800145	1.10899
C11orf95 ENSG00000188070	1.12898	1.40443	0.867762	0.78767	1.16657	1.03535	0.984929	1.07169	1.07111	0.947042
C11orf96 ENSG00000187479	0.96608	1.18104	0.895485	0.720554	0.819747	1.20839	1.09186	0.781863	0.918795	1.08335
C11orf98 ENSG00000278615	0.951522	1.10873	1.03692	1.12695	1.07662	0.92747	1.0585	0.913821	0.958668	0.949329
C12orf10 ENSG00000139637	0.914675	0.996783	0.894364	1.02328	0.706909	1.05951	0.959717	0.985014	0.822936	0.948113
C12orf29 ENSG00000133641	1.05962	0.93345	1.21194	1.06115	0.956686	0.841568	0.938885	0.93334	0.753144	0.838815
C12orf4 ENSG00000047621	0.982454	1.26841	0.905049	0.976211	0.976692	1.03053	1.20421	1.08077	0.770046	0.90843
C12orf40 ENSG00000180116	0.972629	0.768741	0.914162	0.891397	0.811165	1.2122	0.892151	1.04631	0.897196	0.651801
C12orf42 ENSG00000179088	0.959626	1.13273	0.911529	0.961942	1.15305	0.774622	0.880884	0.799569	1.23649	0.796925
C12orf43 ENSG00000157895	0.823229	1.04983	0.966712	1.09904	0.906185	1.16278	1.33401	0.744903	1.04575	1.00656
C12orf45 ENSG00000151131	1.02239	1.00776	0.903692	1.24569	0.777441	0.883255	1.07379	0.920907	0.991679	0.893407
C12orf49 ENSG00000111412	0.904441	0.883563	0.976089	0.910385	1.22134	0.813612	1.00978	1.03387	1.08994	1.0438
C12orf50 ENSG00000165805	0.869966	1.03924	0.994877	1.06556	0.738202	0.887584	1.03277	1.14339	0.902604	0.784086
C12orf54 ENSG00000177627	0.938999	1.20228	0.803268	0.809938	1.23746	1.19371	0.830153	1.02787	1.21383	0.709122
C12orf56 ENSG00000185306	0.912142	0.957277	1.01407	0.960273	0.910113	1.14269	1.07667	1.00789	0.840175	1.07624
C12orf57 ENSG00000111678	0.80015	0.95282	0.963027	0.918711	0.975061	0.864469	1.20485	1.04672	1.06397	1.22213
C12orf60 ENSG00000182993	0.994233	0.867818	1.05688	1.01681	1.25178	1.00053	1.06953	0.807547	1.21136	1.02404
C12orf65 ENSG00000130921	0.953902	1.14957	0.975934	1.03678	0.826692	1.1175	0.871219	1.17441	1.06044	0.807331
C12orf66 ENSG00000174206	1.42136	0.944941	1.0883	0.983003	1.17477	0.94696	1.12391	0.753096	0.761365	0.941027
C12orf71 ENSG00000214700	1.06018	1.388	0.904302	1.11891	0.952257	1.0508	0.94269	1.09876	0.917516	0.857497
C12orf73 ENSG00000204954	0.895151	0.988327	1.03122	1.23694	0.94316	0.889263	0.85447	1.07595	0.906273	0.977627
C12orf75 ENSG00000235162	1.12767	1.08169	1.04507	0.913402	0.958978	0.920079	0.958714	1.10553	1.06524	1.21916
C12orf76 ENSG00000174456	1.03248	0.939394	0.822828	1.05251	0.976494	1.44882	1.01943	1.25162	1.07644	1.13479
C14orf1 ENSG00000133935	0.956787	1.31089	0.843199	0.863576	1.07971	1.23103	1.06103	0.888424	0.978332	0.96086
C14orf105 ENSG00000100557	0.788376	1.08673	1.09667	0.993411	0.838123	0.888614	0.944253	1.04733	0.938035	1.04232
C14orf119 ENSG00000179933	0.848941	1.05603	1.0442	1.22045	1.13802	0.807315	1.20814	1.20669	1.09893	0.841351
C14orf132 ENSG00000227051	1.36666	0.926818	1.03423	1.12923	1.16383	0.822002	0.969817	0.995356	1.04166	0.98863
C14orf142 ENSG00000170270	0.937861	0.843118	0.845897	1.08201	1.06022	1.0222	0.917049	0.892896	0.974402	0.9426
C14orf159 ENSG00000133943	1.02888	0.823727	1.03217	1.05897	1.04886	0.803732	1.36689	1.15491	0.976264	0.896297
C14orf166 ENSG00000087302	0.919467	0.750584	0.905495	1.12606	0.95014	0.955672	0.834585	0.963197	0.981668	1.05327
C14orf169 ENSG00000170468	1.1173	0.813594	0.883067	1.13341	1.03266	1.01812	0.967958	1.05172	1.0141	1.25994
C14orf177 ENSG00000176605	0.927583	0.907582	1.34856	1.03578	0.943202	1.12818	0.989906	0.96749	1.29338	1.0185
C14orf178 ENSG00000197734	0.835765	0.992317	1.1959	0.951214	0.969016	0.715026	1.1221	0.984016	1.20724	1.10774
C14orf180 ENSG00000184601	0.987249	0.925589	1.09735	0.978978	1.00684	1.08702	1.02348	1.18124	0.978857	1.03017
C14orf2 ENSG00000156411	0.996626	1.01845	0.969734	1.07304	0.747973	0.998655	0.958761	0.988437	0.962192	1.0348
C14orf28 ENSG00000179476	1.09572	0.892847	0.852541	1.1352	1.04825	0.888918	1.04217	1.32445	1.04073	0.96589
C14orf37 ENSG00000139971	0.92047	0.971152	0.988613	1.09954	1.07883	1.27409	0.95334	0.9591	1.00193	0.994088
C14orf39 ENSG00000179008	0.984628	1.16896	0.900355	1.0171	1.18718	0.876042	1.04847	1.08899	1.16859	0.837622
C14orf79 ENSG00000140104	1.35472	0.92388	1.07315	1.04591	0.864505	1.06237	0.991601	0.836192	1.16061	0.774457
C14orf80 ENSG00000185347	0.971364	1.12552	1.12228	0.972115	0.988467	0.970134	1.16386	1.14109	1.05186	0.907218
C14orf93 ENSG00000100802	1.0859	0.981785	1.05279	0.888599	1.08724	0.829347	1.05698	0.95548	1.1041	1.10033
C15orf39 ENSG00000167173	1.06151	1.11132	1.09409	0.90251	1.23446	0.842184	1.02101	1.02894	0.954247	1.00958
C15orf40 ENSG00000169609	0.99232	1.10806	0.828363	0.972553	0.939769	1.05794	1.07545	0.795173	0.873443	1.31405
C15orf41 ENSG00000186073	1.04101	0.852062	1.24092	0.771741	1.02665	1.22077	1.21306	1.04461	0.818243	1.00908
C15orf48 ENSG00000166920	1.21171	0.890153	1.87241	1.06514	0.850866	1.05597	1.00589	0.962677	1.13291	1.06953
C15orf52 ENSG00000188549	0.827	0.88204	0.888271	0.915412	1.09582	1.44988	1.14323	0.905044	1.14594	0.775827
C15orf53 ENSG00000175779	0.830982	1.13586	1.06101	0.784707	1.01399	1.26193	0.946848	0.907638	0.731372	1.06772
C15orf57 ENSG00000128891	0.883973	1.08644	1.05445	0.943508	0.959969	0.885978	0.945207	0.985601	1.11557	1.37634
C15orf59 ENSG00000205363	0.74709	0.866724	0.992426	0.820515	1.02698	0.822833	1.00994	0.810692	0.821267	1.21308
C15orf61 ENSG00000189227	0.911987	1.11054	0.991874	1.06552	0.952759	0.874218	1.11695	1.19636	0.87597	0.845985
C15orf62 ENSG00000188277	0.954818	0.832356	0.967708	0.818632	0.989358	1.00668	0.964657	1.0533	1.07799	0.879197
C15orf65 ENSG00000261652	0.832634	0.953855	0.966743	0.877264	0.957091	1.03114	1.27254	0.976077	1.26113	0.876715
C16orf13 ENSG00000130731	1.00916	1.02992	1.04187	0.780577	1.07271	1.10147	1.01557	0.839669	1.09381	1.08817
C16orf45 ENSG00000166780	1.23815	0.813399	0.919561	0.902685	0.936196	0.93074	1.05562	1.12452	1.18927	0.76085
C16orf46 ENSG00000166455	1.12918	0.935848	1.07973	1.02428	0.858083	0.95353	0.949867	0.862428	0.820691	1.03186
C16orf52 ENSG00000185716	0.857757	0.998556	0.923956	0.935583	1.08453	1.05232	1.13815	1.01346	1.13397	1.26202
C16orf54 ENSG00000185905	1.11499	1.20831	0.771939	1.18621	0.897087	0.916489	0.835092	0.871184	1.00311	0.911033
C16orf58 ENSG00000140688	1.09362	1.16267	0.925507	0.727125	1.01575	1.11424	0.893054	1.09468	0.953193	1.11011
C16orf59 ENSG00000162062	0.893552	1.05228	1.04564	0.782789	0.800424	0.784859	1.25049	1.12161	1.00347	0.801112
C16orf62 ENSG00000103544	1.08599	0.906249	1.04269	1.09509	1.05184	0.919429	1.15171	1.107	1.09083	0.874531
C16orf70 ENSG00000125149	1.09583	1.10049	0.949042	1.03198	0.808396	0.758508	1.16189	1.15126	1.02174	0.85553
C16orf71 ENSG00000166246	1.01801	0.938422	0.971434	1.06001	1.03225	0.925704	1.00483	1.24815	1.02037	1.2387
C16orf72 ENSG00000182831	1.06408	0.869163	0.933483	1.14505	1.10033	0.870861	0.961734	0.969972	0.913877	0.986208
C16orf74 ENSG00000154102	1.05869	1.01386	0.838409	1.18898	1.03956	1.03149	1.07176	1.0453	0.810294	0.879722
C16orf78 ENSG00000166152	1.07563	0.921	0.78759	1.06889	0.978516	0.90235	1.02388	1.10769	0.981343	0.968609
C16orf82 ENSG00000234186	0.823674	0.900773	0.939693	1.2047	1.07931	1.0333	1.16121	0.878398	0.893495	0.915425
C16orf86 ENSG00000159761	0.940668	1.24143	0.992713	1.00123	1.05958	1.03304	0.974244	1.16998	1.18466	0.834595
C16orf87 ENSG00000155330	0.964496	0.881786	1.40969	0.810781	1.2869	1.01945	0.863819	1.31523	0.877518	0.946404
C16orf89 ENSG00000153446	0.70435	0.885867	1.29005	0.77604	0.686982	1.23111	0.863933	1.17826	1.034	1.06518
C16orf91 ENSG00000174109	0.92996	1.05587	1.00281	1.09501	0.9873	0.893962	0.901869	1.15107	0.907597	0.894117
C16orf92 ENSG00000167194	0.757407	0.76695	1.18167	0.826645	1.00165	1.27801	1.0809	0.723467	0.967708	1.06136
C16orf95 ENSG00000260456	0.70323	0.889459	1.14772	1.37022	1.03704	1.24454	0.939349	1.24295	0.915412	0.987779
C16orf96 ENSG00000205832	0.84279	1.0274	1.07788	0.952969	0.955943	1.06596	1.24541	1.00596	0.951185	0.967491
C17orf105 ENSG00000231256	0.993214	0.832966	0.770817	1.06716	0.965359	1.08603	1.21199	1.12243	1.00098	1.13549
C17orf107 ENSG00000205710	0.683715	1.21677	1.00991	0.904567	0.802344	0.917967	0.979739	0.829638	1.01707	0.838826
C17orf49 ENSG00000258315	1.14864	0.829363	0.876408	0.950872	1.3178	0.953089	1.31685	1.10617	1.01008	1.09013
C17orf50 ENSG00000270806	0.987847	1.01054	0.903994	1.29225	0.922871	0.86452	0.862471	0.949179	0.832701	0.817562
C17orf51 ENSG00000212719	0.936865	0.881427	1.01727	0.942911	0.82627	1.00956	1.09917	0.90542	0.825805	0.941303
C17orf53 ENSG00000125319	1.10205	0.879294	0.7561	0.993466	1.08094	1.06713	1.09426	1.1687	1.08729	1.01667
C17orf58 ENSG00000186665	1.02209	1.15146	1.02127	1.13645	0.974027	1.19432	0.926474	0.892109	0.972027	0.811115
C17orf62 ENSG00000178927	1.16704	0.780036	0.835877	1.15975	0.9799	0.80663	0.81105	1.13462	1.01189	0.789471
C17orf64 ENSG00000141371	1.01265	0.960097	1.08531	0.813334	0.946637	0.773192	0.921467	0.906019	1.13069	0.945168
C17orf67 ENSG00000214226	1.04566	1.16608	1.08382	1.05925	1.15492	0.904046	1.18024	1.30153	0.71648	0.921555
C17orf74 ENSG00000184560	1.05476	0.932717	1.07777	1.01327	0.794366	0.967687	0.899958	1.34149	0.796945	1.15167
C17orf75 ENSG00000108666	0.883279	0.901499	1.29622	1.13803	1.007	0.954548	0.984323	0.931469	0.947005	1.1078
C17orf78 ENSG00000278505	1.04138	0.969349	1.23198	1.1923	1.11403	1.03077	0.937447	1.15606	1.0378	1.06666
C17orf80 ENSG00000141219	1.23574	1.06896	1.32483	0.941712	0.919295	1.13128	1.0126	0.905305	0.850767	0.921484
C17orf89 ENSG00000224877	0.950229	1.11361	1.04735	1.08909	1.02847	0.985406	0.873712	1.03056	1.05813	0.853102
C17orf96 ENSG00000273604	1.01586	0.76117	0.931151	0.812863	0.915356	0.715636	0.92272	1.06626	0.967346	0.725575
C17orf97 ENSG00000187624	0.922356	1.11661	1.1376	0.904526	0.947659	1.13961	0.697608	1.03491	0.968723	0.937658
C17orf98 ENSG00000275489	0.752196	1.13615	1.11056	1.01272	1.11003	0.76566	0.90475	0.782558	1.03358	1.03614
C17orf99 ENSG00000187997	0.855568	1.01126	0.976239	0.95603	1.02245	0.974189	1.17738	0.940721	0.829835	1.12887
C18orf21 ENSG00000141428	0.869964	0.856437	1.2769	1.0893	1.14956	0.928337	1.02725	0.964758	1.03784	0.802659
C18orf25 ENSG00000152242	0.827738	0.78812	0.855622	0.96306	1.08103	1.19686	1.04133	0.998362	1.25641	1.06339
C18orf32 ENSG00000177576	1.20935	0.800476	1.13089	1.07768	1.1054	1.15439	0.958132	0.805294	0.919471	1.17684
C18orf54 ENSG00000166845	1.12728	1.20616	1.00609	0.944953	0.828931	0.963646	0.914923	0.981417	0.990765	1.06325
C18orf63 ENSG00000206043	1.20835	0.869683	1.05118	1.07531	1.12897	1.17377	0.916754	1.22567	1.07923	0.960119
C18orf8 ENSG00000141452	1.17004	0.816725	0.807981	1.02128	0.754018	0.911346	1.07835	0.986924	0.90453	0.959559
C19orf12 ENSG00000131943	1.15255	0.985616	0.77721	0.886418	0.973112	0.84647	0.981116	1.24775	0.900475	1.19504
C19orf18 ENSG00000177025	0.858845	0.786183	1.24018	0.943956	0.911302	1.38074	0.851758	1.11286	0.762093	1.21922
C19orf24 ENSG00000228300	0.914992	1.13042	1.02395	1.00379	1.26228	0.780184	1.15118	0.979021	1.21277	1.07264
C19orf25 ENSG00000119559	0.960224	1.01515	1.00504	1.0013	0.802527	1.10484	1.17384	0.843404	1.31122	0.850878
C19orf33 ENSG00000167644	1.01655	0.881293	0.990382	0.940211	0.89626	0.906488	1.0027	0.670117	1.15556	1.10917
C19orf35 ENSG00000188305	1.1164	0.914844	0.883792	1.08766	0.679533	0.837721	1.12391	0.946315	0.810347	0.987696
C19orf38 ENSG00000214212	0.822439	1.09697	1.16133	1.03258	1.02607	0.952416	0.907602	1.00063	0.668064	0.824486
C19orf43 ENSG00000123144	1.04107	0.965575	0.84655	0.894374	0.888392	0.913018	0.803436	0.763278	0.933453	1.07286
C19orf44 ENSG00000105072	0.945889	1.04592	1.21599	0.903396	1.00107	1.05823	1.03357	0.860531	0.926291	0.969331
C19orf45 ENSG00000198723	0.733799	0.934899	0.915321	0.974046	0.909568	1.07039	1.09519	0.902369	0.779262	0.965653
C19orf47 ENSG00000160392	1.16366	1.37801	1.01723	0.880033	1.06678	1.34151	1.19798	1.21782	0.981565	1.37455
C19orf48 ENSG00000167747	1.18931	1.07636	0.942996	0.910396	1.09036	0.890631	0.827368	0.925552	1.0762	0.910529
C19orf52 ENSG00000142444	0.659675	0.949253	0.912401	0.987174	0.783428	0.936224	0.946758	1.08339	1.17911	1.11566
C19orf53 ENSG00000104979	0.810221	0.857153	0.974591	1.10765	1.00037	0.867409	1.24816	0.826439	0.918358	1.00641
C19orf54 ENSG00000188493	0.908781	0.803031	0.917265	1.08141	1.11242	0.912301	0.815897	0.90736	0.899025	0.995822
C19orf57 ENSG00000132016	1.03405	1.01894	1.05308	0.946215	0.943246	0.939843	1.03861	0.954767	1.09461	1.04138
C19orf60 ENSG00000006015	1.22951	0.972743	1.14726	1.03339	0.857573	1.05175	0.926949	0.922792	1.21077	0.972215
C19orf66 ENSG00000130813	0.814426	1.0306	1.03313	1.03656	1.18797	1.13038	1.33899	1.12141	1.13658	1.22265
C19orf67 ENSG00000188032	0.928789	1.08649	1.18478	1.24968	1.22597	0.79415	0.9866	1.03979	1.15478	1.23329
C19orf68 ENSG00000185453	1.03973	1.00104	0.928995	1.05801	1.08153	0.829311	1.02709	1.24864	1.16622	0.881768
C19orf70 ENSG00000174917	0.912474	0.967167	1.22958	0.94173	1.05584	1.09102	1.1603	1.01804	0.918345	0.947138
C19orf71 ENSG00000183397	1.07543	1.01324	0.978543	1.10159	1.07695	0.610172	0.962284	0.873463	1.087	1.04784
C19orf73 ENSG00000221916	0.826273	0.943478	0.915587	0.935364	0.826938	1.20059	0.757814	1.03544	0.794796	0.985937
C19orf81 ENSG00000235034	0.955944	0.847652	0.813933	0.930972	1.56615	0.744574	0.923355	1.03946	1.10124	1.06654
C19orf84 ENSG00000262874	1.08357	1.06333	1.11226	0.99111	0.843324	0.949066	0.967437	0.917522	1.1359	0.892102
C1D ENSG00000197223	1.18514	0.764562	1.08563	1.00844	1.02766	0.897676	0.967406	1.1664	1.00181	1.12115
C1GALT1 ENSG00000106392	1.32115	1.10068	0.958783	0.877794	1.27137	0.88845	0.930582	0.929434	1.06617	0.82218
C1GALT1C1 ENSG00000171155	0.905334	1.16986	1.17298	1.04296	1.09376	1.01999	0.815285	0.915748	0.870307	0.95701
C1GALT1C1L ENSG00000223658	1.0822	1.03532	1.07131	0.835611	0.931555	1.09975	0.736235	1.03906	0.978288	1.00058
C1QA ENSG00000173372	1.08714	0.779799	0.886873	0.921719	0.843898	1.08561	1.04438	0.827234	0.877855	1.19794
C1QB ENSG00000173369	0.687114	1.28089	1.13931	1.01965	1.12755	0.978738	0.903217	0.875824	0.927129	0.902702
C1QBP ENSG00000108561	1.11512	1.04982	0.975894	0.874481	0.862318	1.10323	1.15343	0.883387	0.919979	1.1485
C1QC ENSG00000159189	0.94135	0.711385	1.00856	0.955309	0.790515	0.986599	1.11629	0.871918	0.940302	0.94312
C1QL1 ENSG00000131094	0.797411	1.04152	0.996333	1.00748	1.00525	1.00381	1.15347	0.989402	1.01602	1.04776
C1QL2 ENSG00000144119	0.820695	1.12418	1.0473	1.04482	0.831281	0.846198	0.993861	1.02923	0.897503	1.19755
C1QL3 ENSG00000165985	1.24546	1.16199	1.14542	1.21548	0.9451	1.11012	1.20503	0.896004	0.815952	0.992688
C1QL4 ENSG00000186897	1.23515	1.08564	1.0378	0.844502	1.13854	1.05642	0.9728	1.33189	1.09275	0.920716
C1QTNF1 ENSG00000173918	0.955583	0.919338	0.852398	1.09294	0.925185	1.03586	1.06146	1.06352	0.886882	0.87193
C1QTNF2 ENSG00000145861	0.999334	0.892717	1.16155	0.865193	0.913592	1.1893	0.92649	1.06036	1.09324	1.03059
C1QTNF3 ENSG00000082196	1.17291	1.13795	0.961026	1.14632	0.789419	0.989361	0.962776	0.931343	0.879687	1.30649
C1QTNF4 ENSG00000172247	0.752939	0.760553	0.930741	0.873715	0.775632	0.979065	1.06867	0.910018	0.888755	1.30348
C1QTNF5 ENSG00000223953	1.02637	0.901803	0.939668	1.27115	0.92904	0.996753	0.936609	1.14801	1.18645	0.904178
C1QTNF6 ENSG00000133466	0.963239	0.930802	0.837009	1.12384	0.721828	1.13208	0.678824	1.26372	0.956663	0.886479
C1QTNF7 ENSG00000163145	1.08535	0.925847	0.835586	1.10541	0.838907	1.04836	1.16443	1.08761	1.18589	1.07866
C1QTNF9 ENSG00000240654	0.969549	1.26459	0.857118	1.02697	1.04315	0.867511	1.08531	1.04619	1.06545	1.15616
C1QTNF9B ENSG00000205863	1.09622	1.08347	1.14596	0.695069	1.0537	1.01182	1.08563	0.981059	0.804497	0.932761
C1QTNF9B-AS1 ENSG00000281899	1.09903	0.922063	1.00993	1.0834	0.95974	0.991026	0.869572	0.973477	0.966317	1.04796
C1R ENSG00000159403	0.52949	1.13085	0.859705	1.08156	1.00476	1.03119	1.25914	0.803932	1.03292	1.17803
C1RL ENSG00000139178	0.949123	0.912016	0.738928	0.888488	0.836573	0.791082	0.793752	0.940068	0.913355	1.06277
C1S ENSG00000182326	0.783803	1.12436	1.09626	1.16034	0.851733	0.851252	0.987574	0.886613	0.889841	1.07679
C1orf100 ENSG00000173728	1.12352	0.876949	1.05304	0.818687	1.18104	1.0646	0.83611	0.873185	0.965365	0.844206
C1orf101 ENSG00000179397	0.885274	1.00657	1.01402	0.933123	1.40063	1.09402	0.876376	1.14017	1.17153	0.970153
C1orf105 ENSG00000180999	1.05884	1.0177	1.19485	1.02533	1.03466	0.986789	0.832769	0.97842	0.944076	1.09204
C1orf106 ENSG00000163362	1.13897	1.10936	0.914984	0.881181	1.0084	1.04722	0.824068	0.972461	1.05215	0.820392
C1orf109 ENSG00000116922	0.855442	1.16928	1.35071	0.996222	1.17994	0.597664	0.935774	0.966253	1.1841	1.04755
C1orf112 ENSG00000000460	1.04936	1.06976	0.885463	0.942584	1.02534	0.898087	1.08902	1.1365	0.974273	0.992078
C1orf115 ENSG00000162817	0.88624	1.00413	1.37321	1.07199	1.08126	0.957424	1.04607	1.05432	0.991896	1.17704
C1orf116 ENSG00000182795	0.823815	0.978463	1.18678	0.841989	1.35649	1.36447	0.855566	1.33858	1.01678	1.06844
C1orf122 ENSG00000197982	1.14836	0.865929	1.04636	1.17322	0.915142	1.05075	1.13892	1.17124	1.06187	0.948508
C1orf123 ENSG00000162384	1.14056	0.933033	1.16425	1.01878	1.08628	0.973046	1.1047	0.843296	1.10812	0.937826
C1orf127 ENSG00000175262	1.1552	1.18278	1.19285	1.04162	1.30945	1.10056	0.714348	0.960431	1.02776	1.07581
C1orf131 ENSG00000143633	1.11121	1.36343	1.06071	1.11353	1.24859	1.12215	1.16173	1.01682	0.889847	1.10483
C1orf141 ENSG00000203963	1.00255	0.910609	1.02468	1.12249	1.04657	1.29905	0.974193	1.07932	1.07315	0.932621
C1orf145 ENSG00000162913	1.1783	0.747765	0.869213	1.27238	0.991147	0.817826	0.908762	0.88855	1.13378	1.04815
C1orf146 ENSG00000203910	1.1255	0.92715	1.35304	0.921815	1.0839	0.937748	0.851287	1.02588	0.803521	1.23787
C1orf158 ENSG00000157330	1.03445	1.02396	1.00127	0.910461	0.85042	1.02779	0.920033	1.06239	0.958837	0.859302
C1orf159 ENSG00000131591	0.945928	1.03423	1.12066	0.960791	0.742475	0.738665	1.17486	1.03999	0.98251	0.86522
C1orf162 ENSG00000143110	0.994558	0.993498	1.02817	0.939082	0.879448	1.10091	0.851563	1.06298	1.00062	0.889261
C1orf167 ENSG00000215910	0.939066	0.915771	1.10128	0.76906	0.795055	1.08006	0.955227	1.04673	1.01483	0.779332
C1orf168 ENSG00000187889	1.13072	1.16211	0.893267	1.07104	1.00374	1.07469	0.961643	1.16966	0.78165	0.863961
C1orf174 ENSG00000198912	1.24492	0.873763	0.75558	1.23773	1.04352	1.05415	0.967091	1.05578	1.09944	1.22396
C1orf185 ENSG00000204006	0.922667	1.12403	1.136	1.03589	0.789376	1.12667	1.10252	0.969428	1.15074	1.04338
C1orf186 ENSG00000263961	0.897551	0.825677	0.963471	1.20254	1.34695	0.719736	0.895077	0.956829	0.993456	1.23236
C1orf194 ENSG00000179902	0.818469	0.796677	1.00633	0.958159	0.768506	0.933958	0.932248	1.08329	1.11253	0.966607
C1orf198 ENSG00000119280	0.946819	1.04681	0.911473	0.909785	0.905596	1.0694	0.951469	1.11922	1.0958	1.00294
C1orf204 ENSG00000188004	0.968519	1.18749	1.09198	0.848719	0.854265	1.2159	0.956326	0.78324	0.843397	1.32613
C1orf21 ENSG00000116667	0.805836	0.834014	0.958124	1.28681	0.896035	0.882278	0.879799	0.701883	0.703644	0.878762
C1orf210 ENSG00000253313	1.08803	1.06878	1.13712	0.937429	1.21287	0.919205	1.12149	1.01607	0.921522	0.841532
C1orf216 ENSG00000142686	1.03139	0.750308	0.862297	0.735236	0.931327	1.01815	1.04018	0.985709	1.07383	0.986472
C1orf226 ENSG00000239887	0.92046	0.791213	0.925152	1.04257	1.22649	1.17472	0.791731	1.16498	1.04294	0.972639
C1orf228 ENSG00000198520	0.960151	0.948805	1.0455	0.93293	1.1613	1.18237	0.92322	0.886948	0.938034	0.906291
C1orf234 ENSG00000227868	0.785533	1.28078	1.17388	1.20858	0.800602	1.38757	1.03296	0.976811	0.861656	0.985736
C1orf27 ENSG00000157181	0.995317	0.975371	1.08516	0.916846	0.782334	1.11561	0.860791	1.20112	0.773885	1.19713
[truncated: 15,949 more rows]
