# Supplementary material for: Spatial maps of prostate cancer transcriptomes reveal an unexplored landscape of heterogeneity
Source: Nat Commun. 2018 Jun 20;9:2419. doi: 10.1038/s41467-018-04724-5 (PMC6010471; doi:10.1038/s41467-018-04724-5)
Supplement: Supplementary file 9 — Supplementary Data 6 [file 41467_2018_4724_MOESM9_ESM.zip › Supplementary Dataset 3/feature-gamma.tsv]

	Factor 1	Factor 2	Factor 3	Factor 4	Factor 5	Factor 6	Factor 7	Factor 8	Factor 9	Factor 10
A1BG ENSG00000121410	0.0502795	0.00407749	0.0124384	3.27306e-05	0.000566308	0.101815	0.00690737	0.0647019	0.00144727	0.00681022
A1CF ENSG00000148584	0.00593072	6.90762e-06	0.0019524	0.00715737	0.00262088	0.000770032	0.000104182	3.05403e-05	0.0716177	0.00191462
A2M ENSG00000175899	24.1856	0.338228	0.0417682	0.00835215	0.453033	19.1332	2.39592	21.4236	15.9913	0.00283746
A2ML1 ENSG00000166535	0.000890932	0.0149529	0.0595875	0.0064043	0.206817	0.00780462	0.119015	0.0451871	0.0223672	0.000334358
A4GALT ENSG00000128274	0.00335342	2.64014	0.0552679	0.0408292	0.0426089	0.0139141	0.739449	4.36156	1.19816	0.304107
AAAS ENSG00000094914	0.521959	0.229473	1.56218	3.39271	0.0728084	0.0099476	0.0619575	0.700134	0.0435932	0.363233
AACS ENSG00000081760	0.101582	0.00584565	0.512737	0.0354113	0.00379229	0.369308	0.0909305	0.596952	0.00658482	0.254269
AADAC ENSG00000114771	0.0110804	0.000348272	1.89484e-08	0.00324336	0.00435049	2.70891e-05	0.000653527	0.000699734	0.000464542	0.000737201
AADACL2 ENSG00000197953	0.000379464	0.00767671	0.00737436	0.00437191	0.00338379	5.4363e-05	0.00013974	0.0024645	0.00402464	0.00216669
AADACL4 ENSG00000204518	0.012033	0.00532601	0.00762862	0.0212009	0.0093073	0.00194205	1.57933e-05	0.0181404	0.00666824	0.0068617
AADAT ENSG00000109576	0.00062429	0.127661	0.277329	0.405778	0.00153253	0.0483366	0.0519756	0.0141096	0.199802	0.307999
AAED1 ENSG00000158122	0.00290083	0.0208036	0.0250868	0.00212672	0.151952	0.386279	0.113573	0.461943	0.0983811	0.238284
AAGAB ENSG00000103591	0.0887564	0.00242368	0.445006	0.0308129	0.176821	1.56579	0.437056	0.00302546	0.0636234	0.316687
AAK1 ENSG00000115977	0.226561	0.483968	1.12034	0.0829501	0.658908	0.038678	0.258867	0.15647	0.392496	0.883823
AAMDC ENSG00000087884	0.0735482	5.8586	0.217139	0.126787	0.0380242	1.50609	0.0599752	0.153372	0.682025	0.0345401
AAMP ENSG00000127837	1.89686	1.72174	3.51321	6.0348	0.251124	2.30858	4.36796	2.20121	4.51704	2.20497
AAR2 ENSG00000131043	0.0343155	0.869822	0.00171917	1.32768	1.17106	1.29296	0.471998	0.204572	0.105096	0.0395502
AARD ENSG00000205002	0.0577257	0.0386707	0.0011817	0.0100918	0.00376571	0.00929966	0.0108868	0.0163156	0.0327141	0.00882675
AARS ENSG00000090861	2.02413	3.07496	0.171811	0.038314	1.77855	2.8116	0.10719	0.0170854	0.201731	0.979707
AARSD1 ENSG00000266967	0.205702	0.00210999	0.00030937	0.109873	0.012378	0.515445	0.0174565	0.0219776	0.0438296	0.120787
AASDH ENSG00000157426	0.400976	0.000718951	0.142164	0.00113709	0.174829	0.0164325	0.0116873	0.00215511	0.0128096	0.00116957
AASDHPPT ENSG00000149313	0.0369899	0.00493478	0.492551	0.0051958	0.007078	0.0198279	0.0378601	0.0454031	7.06702e-05	0.140737
AASS ENSG00000008311	0.483392	0.0100026	0.0431728	0.0104785	0.00360315	0.0281343	0.0586557	0.0793658	0.0262026	0.00122835
AATF ENSG00000275700	0.492007	2.30473	0.497647	0.889207	0.00765259	1.34074	0.158319	0.736237	0.14579	0.17473
AATK ENSG00000181409	0.104033	0.162732	0.00612199	0.0119225	0.00116582	0.013698	0.0364059	0.013296	0.00763513	0.0168938
AATK-AS1 ENSG00000225180	0.00128463	0.00869817	9.91405e-05	2.66868e-05	0.00075714	0.000296131	0.000225168	1.05972e-05	0.000571846	0.000165779
ABAT ENSG00000183044	0.0221646	0.0141224	0.459502	0.693482	0.359694	0.0133809	0.05293	0.0120626	0.00224125	0.00955372
ABC13-47488600E17.1 ENSG00000283199	0.0704584	0.0645997	0.0525557	0.0190792	0.0153129	0.0258047	0.100227	0.00475741	0.0640502	0.00277743
ABC13-47656900H15.1 ENSG00000283566	0.0152207	0.00747624	0.00633527	0.00269815	0.0124954	0.0122855	0.0603855	0.0158332	0.00849934	0.0176863
ABC7-42404400C24.1 ENSG00000277758	0.000901994	0.0260748	0.000824029	0.00120352	0.0016803	0.00114454	0.00764475	0.013072	0.00611152	7.25375e-05
ABCA1 ENSG00000165029	0.0587218	0.0452332	0.0113331	0.0185559	0.0639765	0.0918816	0.0621112	0.223221	0.0683387	0.465724
ABCA10 ENSG00000154263	0.00369436	0.0588123	0.0125402	0.0103491	0.00418165	0.0272601	0.109421	0.0254774	0.0157728	0.00405386
ABCA12 ENSG00000144452	0.0888959	0.00420902	0.00169627	0.00702175	0.00603455	0.00128727	0.00528589	0.00934065	0.0140141	0.00156264
ABCA13 ENSG00000179869	0.0264469	0.00735589	0.00132992	0.00201173	0.00158236	0.00126836	0.00970423	0.00685093	0.00111045	0.00221869
ABCA2 ENSG00000107331	0.776374	1.39238	2.3233	3.02504	0.131155	0.122868	0.523333	3.94252	0.848188	0.405189
ABCA3 ENSG00000167972	2.24934	0.0806206	0.578902	1.43412	0.0347417	1.19498	0.0164712	0.0112478	1.02434	0.0114983
ABCA4 ENSG00000198691	0.000430553	0.010863	0.00728739	0.00935945	0.00836027	0.0108553	0.00847172	0.0061296	0.00198687	0.00429564
ABCA5 ENSG00000154265	0.0639534	0.0114607	0.0832109	0.0144386	0.184086	0.0117465	0.332095	0.0142895	0.349125	0.204623
ABCA6 ENSG00000154262	0.0161085	0.0585576	0.000629961	0.011552	0.00911185	0.0388659	0.00661492	0.0193508	0.250891	0.00143429
ABCA7 ENSG00000064687	0.0416592	0.000324314	0.00348234	1.05397	0.0325267	0.0786532	0.194456	0.0213027	0.780572	0.0197329
ABCA8 ENSG00000141338	0.0223092	0.076371	0.44629	0.210936	0.09902	0.120621	0.0183067	2.02679	0.000318699	0.0053122
ABCA9 ENSG00000154258	0.00581589	0.0966091	0.0435927	0.559012	0.0281635	0.149577	0.0328763	0.00374654	0.0163036	0.000198807
ABCB1 ENSG00000085563	0.000120223	0.230923	0.0382618	0.0228053	0.0121988	0.00148342	0.055423	0.00529536	0.0303337	0.00474805
ABCB10 ENSG00000135776	0.161864	0.00294988	0.0481756	0.0243811	0.00699537	0.0606522	0.00275277	0.00189685	0.052799	0.34661
ABCB11 ENSG00000073734	0.07223	0.00949607	0.00131455	0.000739631	0.00128409	0.00110906	0.00063375	0.00229471	0.000384225	0.000884183
ABCB4 ENSG00000005471	0.0674131	0.156846	0.00542145	0.0074179	0.00883386	0.00955556	0.00127381	0.0282154	0.00350501	0.0273858
ABCB5 ENSG00000004846	0.00117419	0.0300612	0.0122853	0.0102499	0.00315342	0.00516038	0.0115517	0.014239	0.00159528	0.0179833
ABCB6 ENSG00000115657	0.138343	0.00426753	0.00210488	0.0310373	0.0179762	0.0322645	0.00356033	0.00693714	0.00734509	0.00463757
ABCB7 ENSG00000131269	0.0770115	0.0209205	0.0100332	0.00997838	0.00258916	1.08911	0.139918	0.0644885	0.0535519	0.0479817
ABCB8 ENSG00000197150	1.39287	1.9603	0.624398	0.276419	0.513214	0.00571727	0.0479186	1.7105	0.0736202	0.0366227
ABCB9 ENSG00000150967	0.483818	0.987287	0.025993	0.000685725	0.00535711	0.32641	0.0659142	0.00214743	0.00765869	0.0223967
ABCC1 ENSG00000103222	1.06762	0.401045	0.426704	0.00393879	0.745774	0.990004	0.523627	0.12164	0.0149901	0.260034
ABCC10 ENSG00000124574	0.00725221	0.75638	0.0320417	0.151669	1.53045	0.114712	0.303831	0.170493	0.449039	0.000548536
ABCC11 ENSG00000121270	0.0044159	0.00328373	0.344182	0.00576913	0.000205045	0.00353885	0.000149261	1.42364e-05	0.0124689	0.0578009
ABCC12 ENSG00000140798	0.00935671	0.125305	0.00240036	0.000287524	0.000988722	0.00327778	0.00419857	0.00972126	0.00472847	0.00164965
ABCC2 ENSG00000023839	0.00466189	0.000720974	0.00138398	0.00288777	0.000536302	0.00816578	0.000781632	0.0120721	0.000577019	4.317e-06
ABCC3 ENSG00000108846	0.0192153	0.496472	0.254085	1.03294	0.299777	0.271836	0.8263	0.00947965	0.146943	0.00454156
ABCC4 ENSG00000125257	0.0246646	0.00487129	3.3209	0.0298781	1.60687	0.0180118	0.477619	0.0163346	0.00914871	1.64399
ABCC5 ENSG00000114770	0.0342571	0.720687	0.966558	0.0160824	0.0442999	1.80903	1.06158	0.0125797	0.0358962	0.0252305
ABCC6 ENSG00000091262	0.117567	0.0140117	0.0132478	0.0763251	0.111544	0.00407674	0.0312526	0.00293391	0.014519	0.252721
ABCC8 ENSG00000006071	0.0126903	1.25477	0.118031	0.272718	0.000749714	0.0801206	0.0121356	1.5856	0.0107257	0.00164938
ABCC9 ENSG00000069431	0.298765	0.0212726	0.0092948	0.0164173	0.00704496	0.00539262	1.36721e-05	0.00479747	0.49181	0.000131365
ABCD1 ENSG00000101986	0.964511	0.398154	0.000480611	1.36228	0.0271056	0.00600655	0.029331	1.63709	0.0101302	0.362247
ABCD2 ENSG00000173208	0.0116906	0.0220194	0.000400387	0.000747046	0.00388871	0.00387587	1.36123e-05	0.0215102	0.0142091	0.00556509
ABCD3 ENSG00000117528	0.099397	0.030025	0.366996	0.124104	0.0220205	0.0630838	0.123997	0.0130895	0.0217313	0.0594087
ABCD4 ENSG00000119688	0.0385669	0.219425	0.750239	0.0248486	0.0505757	0.141878	0.0389628	0.00160365	1.19271	0.24093
ABCE1 ENSG00000164163	0.0488659	0.0268765	0.28023	0.0177485	0.0214675	0.0865929	0.312536	0.0239331	0.0161954	0.263833
ABCF1 ENSG00000204574	0.00314955	4.52709	1.8203	0.120873	0.029165	2.04489	0.129494	0.0172731	0.162231	1.91495
ABCF2 ENSG00000033050	1.41086	7.02603	1.81335	0.204166	0.00479008	1.80896	0.946762	1.17449	0.00883926	0.239762
ABCF3 ENSG00000161204	2.30414	0.137736	0.78863	3.22165	0.111504	0.0484234	0.0558241	0.187721	0.243962	0.467304
ABCG1 ENSG00000160179	0.00772368	0.0685781	0.0828352	0.202875	0.164281	1.19506	0.0429827	0.00515667	0.0138412	0.313829
ABCG2 ENSG00000118777	0.0300253	0.0887906	0.00408505	0.0674467	0.0289853	0.408338	0.147689	0.0210918	0.406993	0.0237201
ABCG4 ENSG00000172350	0.0435139	0.00948219	0.00291912	0.00465951	0.00624365	0.000712861	0.000619407	0.00704718	0.00734678	0.00237495
ABCG5 ENSG00000138075	0.00495958	0.0153456	1.71526e-05	0.00237195	0.000133667	0.000754254	0.000963715	0.00964955	0.00253894	0.000369021
ABHD1 ENSG00000143994	0.0347471	0.999045	0.0583349	0.00867769	0.0282348	0.0170225	0.0151719	0.0199148	6.15887e-07	0.0013688
ABHD10 ENSG00000144827	0.194827	0.0348352	0.111706	0.224724	0.101356	2.30758	0.00490903	0.00967985	0.0570204	0.0132625
ABHD11 ENSG00000106077	0.165721	4.93673	1.29628	1.02891	0.0222614	3.36612	2.15934	0.01244	0.0145441	0.990055
ABHD12 ENSG00000100997	0.397632	4.57298	1.95485	3.33304	0.954569	1.60195	2.58765	0.111247	0.134042	0.910587
ABHD12B ENSG00000131969	2.97919e-05	0.000411835	0.000554664	0.000937566	0.0016312	0.0028791	0.00190473	0.000980268	0.000213037	0.000522445
ABHD13 ENSG00000139826	0.127972	0.0474835	0.303564	0.0561285	0.0615422	0.00203877	0.154276	0.176732	0.0502199	0.273676
ABHD14A ENSG00000248487	1.52359	0.690128	0.501896	1.68272	0.299114	0.5246	0.0884648	0.145545	0.217447	0.54335
ABHD14A-ACY1 ENSG00000114786	0.0099965	1.15704e-05	8.2233e-05	0.00360622	0.00370925	0.00112418	0.000915952	0.000799185	0.00433008	3.37882e-05
ABHD14B ENSG00000114779	6.4375	2.75244	2.23037	9.41359	1.06003	0.0826709	1.2507	2.77231	0.0805748	0.0941429
ABHD15 ENSG00000168792	0.976838	0.0979976	0.0762263	0.00444232	0.0155729	0.00226102	0.491795	0.0133706	0.141791	0.0533274
ABHD16A ENSG00000204427	0.000205921	0.0206137	0.0554741	0.0451148	0.019568	0.382455	0.152036	0.150426	0.163837	0.00861499
ABHD17A ENSG00000129968	2.1866	0.596073	0.393884	2.89206	0.378382	0.207858	0.0195762	0.727995	0.254113	1.03149
ABHD17B ENSG00000107362	0.105724	0.0398697	0.0997432	0.0304641	0.0969857	0.552263	0.255687	0.0107257	0.0482037	0.00268627
ABHD17C ENSG00000136379	0.00216631	0.0288688	0.261321	0.719613	0.0172167	0.0916902	0.121712	0.0265447	0.189796	0.209507
ABHD18 ENSG00000164074	0.232281	0.00264927	0.472989	0.000377781	0.025361	0.0116591	0.00556442	0.0942296	0.00155379	0.0508117
ABHD2 ENSG00000140526	0.0241196	0.0194571	2.99184	0.00905325	1.87992	0.0125139	0.42724	0.163666	0.0639032	1.43415
ABHD3 ENSG00000158201	0.00894369	0.00179441	0.164345	0.0400568	0.0650538	0.0941521	0.00964831	0.0128272	0.0632835	0.088176
ABHD4 ENSG00000100439	0.487993	1.13977	8.06484e-06	0.444271	0.180029	0.790195	0.513649	0.071455	0.014162	0.00189338
ABHD5 ENSG00000011198	0.00785184	0.173848	0.00482751	0.0147812	0.0714261	0.05328	2.26131e-05	0.00210954	0.00582253	0.00419413
ABHD6 ENSG00000163686	0.204363	0.00720611	0.318676	0.485142	0.0284788	0.0382124	0.542677	0.0180452	0.006171	0.304214
ABHD8 ENSG00000127220	0.119193	0.819302	0.0512384	0.820958	0.566262	0.412765	0.519641	1.54989	2.02529	0.0845157
ABI1 ENSG00000136754	0.0230241	0.0128867	0.45402	0.0718968	0.286141	0.000276225	1.25747	0.0412632	0.0405232	0.00399084
ABI2 ENSG00000138443	0.0752334	0.440607	0.58219	0.000819628	0.0365287	2.22598	0.33872	0.14744	0.291201	0.498486
ABI3 ENSG00000108798	0.0136923	1.31749	0.0667422	0.00350673	0.0515616	0.0340689	0.0763693	0.0468727	0.280982	0.020746
ABI3BP ENSG00000154175	0.0402812	0.00879145	0.00304682	0.0970966	0.0329501	0.00448781	0.0026776	0.0333451	0.0233903	0.00239997
ABL1 ENSG00000097007	0.313882	1.56971	0.990194	1.32209	0.0652748	2.56871	0.145694	2.05451	1.61201	0.882613
ABL2 ENSG00000143322	0.783839	0.0244098	0.0237793	0.00150724	0.174181	0.0627172	0.580797	0.484619	1.51615	0.0585659
ABLIM1 ENSG00000099204	0.466569	4.7176	0.107379	1.41915	0.719347	0.0110452	2.827	3.02752	1.66501	0.234888
ABLIM2 ENSG00000163995	0.155918	0.00502666	0.000467873	0.00677107	0.0158383	0.00390041	0.00102838	0.021809	0.141297	0.015594
ABLIM3 ENSG00000173210	2.2987	0.0269558	0.316159	0.00954288	0.0405909	0.0686686	0.416462	0.013816	0.00010144	0.00308351
ABO ENSG00000175164	0.00814477	0.0347876	0.0148283	0.058436	0.0517011	0.551126	0.480889	0.0159747	0.0306405	0.289297
ABR ENSG00000159842	0.00520053	0.0588189	0.166203	0.0510923	0.0234658	2.61999	1.35779	1.88909	0.124765	0.467988
ABRA ENSG00000174429	0.0121504	1.63091e-06	0.0306172	0.000858833	0.0103673	0.00114155	0.000394033	0.0126827	0.00823185	9.54462e-05
ABRACL ENSG00000146386	0.018286	0.0141648	0.0632783	0.00931508	0.00217607	0.00213198	0.00934013	0.000871409	0.00656208	0.236406
ABT1 ENSG00000146109	0.225978	0.0598398	0.0548554	0.0526203	0.0242655	1.32614	0.0538371	0.0681145	0.0412112	0.382999
ABTB1 ENSG00000114626	8.81923	1.24271	0.762914	0.66507	0.672025	0.000808837	0.496531	1.72529	0.125563	0.26208
ABTB2 ENSG00000166016	0.38469	0.339791	0.0216319	0.00918478	0.00581603	0.0419902	0.135943	0.823673	0.0123638	0.0214138
AC002429.5 ENSG00000236197	0.000130824	0.0106642	0.00148819	0.000394599	0.00565062	0.00297549	0.000125263	0.00165565	0.00261098	0.00104063
AC004076.7 ENSG00000268533	8.514e-05	0.000253144	0.00408593	0.00408951	0.00146619	0.000456386	0.00121128	0.000551402	0.000122126	0.00217817
AC004158.1 ENSG00000280264	0.00258099	0.00630754	0.000120999	0.000347365	1.82589e-05	0.0019342	0.000208157	0.000224422	0.00390465	0.00727087
AC004381.6 ENSG00000005189	0.000848402	0.435683	0.0230393	0.0251192	0.67157	0.216315	0.021763	0.0110194	0.0057815	0.0807175
AC004754.3 ENSG00000269881	0.072225	0.0396464	0.1608	0.00116016	0.0235068	0.0683468	0.00498368	0.00993902	0.000239931	0.0182252
AC004813.1 ENSG00000279777	0.00181922	0.0138119	0.0125807	0.00211341	7.4721e-05	4.97509e-06	0.000599236	0.0041507	0.00566697	0.00292464
AC004824.1 ENSG00000280226	0.000638194	0.0026291	0.000766745	0.000313539	0.00190858	0.00098057	0.00110925	0.00082626	0.0104657	0.000985792
AC005281.1 ENSG00000226690	0.0157134	0.018231	0.00555739	0.00653341	0.000323828	0.00513026	0.000753747	0.00310894	0.00279327	0.000410923
AC005477.1 ENSG00000280188	0.0192794	0.00192475	9.93043e-05	0.00623849	0.000140914	1.26846e-05	0.000197858	0.015436	0.00441876	0.00247859
AC005480.1 ENSG00000279461	0.19491	0.0351675	0.051288	2.99273e-05	0.0305927	0.00983514	0.00267024	0.00323042	0.0323358	0.0011697
AC006116.20 ENSG00000267710	0.000973621	0.0147599	0.00629127	0.000897924	0.00382487	0.0137122	0.00162819	0.010734	0.0476347	0.00388743
AC006328.1 ENSG00000280301	0.000989094	0.00182555	0.00385249	0.00396324	0.00285189	0.00420349	0.0058252	0.0128339	0.00369871	0.000808327
AC006386.1 ENSG00000279115	0.0936765	0.0884211	0.0478592	0.0976066	0.00375377	0.10455	0.00138298	0.024589	0.00318312	0.00245441
AC006994.3 ENSG00000279317	5.36247e-05	0.00846171	0.00185695	0.0264712	0.00115378	0.0140318	0.00464625	0.00151165	0.0197158	0.00468135
AC007040.11 ENSG00000258881	0.000335873	0.00215373	8.65762e-05	0.00273295	1.43707e-05	0.15421	0.00126848	0.00168929	0.000457901	0.00325735
AC007906.1 ENSG00000279018	2.75903e-05	0.0215838	0.00106514	0.00455145	0.00576624	0.000675058	0.000525856	0.00100805	0.000592503	0.00226227
AC008074.1 ENSG00000279644	0.00299953	0.00120356	0.00327618	0.00140235	0.00128958	0.000894287	0.00202015	0.0100709	0.0384123	0.00920291
AC008522.1 ENSG00000279232	0.00236205	0.0280771	0.0117557	0.015192	0.00349741	0.00467066	0.00442325	0.00137287	0.018228	0.000397929
AC008686.1 ENSG00000280221	0.00222263	0.00174919	0.000204692	0.00386291	0.00196403	0.00649854	0.00617295	0.0007933	0.000179058	6.75715e-06
AC008759.1 ENSG00000279471	0.00483626	0.000270784	0.00270361	0.00193354	3.68901e-05	0.00342387	0.00404171	0.000525973	0.00144849	0.000480466
AC008810.1 ENSG00000279126	0.00237432	0.00255125	1.70963e-05	0.00333317	0.00156497	0.000524562	0.000324226	0.00268071	0.00104212	0.00782046
AC008914.1 ENSG00000279768	0.00217634	1.73862e-05	0.00309907	0.00313421	0.00140938	0.00191583	9.53488e-05	0.000204898	0.00245083	0.000940518
AC009014.3 ENSG00000271824	0.0225062	0.0228356	0.0387128	0.0327043	0.0373009	0.00879997	0.0213161	0.00325118	0.0432955	0.0135924
AC009060.2 ENSG00000280252	0.00234984	0.000810763	0.00294875	0.00599346	0.00170806	0.00264428	0.000505768	0.00671621	0.00229402	0.00447467
AC009977.1 ENSG00000279335	0.000491858	0.00149551	3.0635e-06	0.0033354	0.000149084	0.00059729	0.00214737	0.00261535	0.000880797	0.000185691
AC010731.4 ENSG00000235118	0.00734143	0.00152965	0.00185872	0.00222757	0.000373216	9.94352e-05	0.00351757	0.00953191	0.000474534	0.00208768
AC011155.1 ENSG00000280098	0.00241407	0.000789332	0.00217104	0.000418221	0.00177665	2.19247e-05	0.00148421	0.00727259	0.00440618	0.0214449
AC011380.1 ENSG00000281227	0.00115683	0.000933608	0.000357609	0.00341891	0.00180109	0.000170812	0.000325853	0.00206423	0.00301912	1.36551e-05
AC012005.1 ENSG00000279274	0.1208	0.16308	0.0690707	0.0942229	0.0105722	0.136504	0.0645167	0.0993063	0.110183	0.043987
AC012005.2 ENSG00000279287	0.00596761	0.0041929	0.000787758	0.00155836	0.0124623	0.000352311	0.00158276	4.22642e-05	0.00117875	0.00341479
AC012363.1 ENSG00000281676	0.00123382	0.00932466	0.00051152	0.00156009	0.0102041	0.00253313	0.0062615	0.000287631	8.33615e-05	0.0155921
AC013269.5 ENSG00000184761	0.00068407	0.0082946	0.00390615	0.00449619	0.00245219	0.00307078	0.000611367	0.00280218	0.00258129	6.37903e-05
AC013461.1 ENSG00000091436	3.71096	0.00104394	0.365618	0.0319994	0.0626394	0.058086	0.0812569	0.499391	0.158937	0.200962
AC016142.1 ENSG00000280141	0.00100539	0.00153305	0.00326591	0.00287214	0.000160922	0.00292106	0.00207994	0.0086557	0.00294184	0.00110852
AC016549.1 ENSG00000281325	0.00218388	0.00015196	0.0049799	2.23713e-05	0.000305617	0.00181043	0.00450806	0.00469197	0.00460291	0.00754125
AC016577.1 ENSG00000279646	0.00114167	0.000613926	0.00139491	0.000686822	0.000379083	1.19341e-07	0.00061835	0.00552782	0.000601314	0.0012835
AC016991.1 ENSG00000279435	0.00300817	0.00303872	0.00266033	0.00265236	0.00142733	0.000109357	0.00372142	0.00139781	0.000466424	0.000613959
AC017081.1 ENSG00000279921	9.00313e-05	0.00158342	0.00114085	0.00557052	0.0074458	0.000652921	0.00789425	0.000801418	0.00207338	0.00686177
AC018512.1 ENSG00000279808	0.00116463	0.00508228	7.37484e-07	0.00392869	0.00758747	0.00387608	0.00377697	0.000106242	0.00293636	0.00018956
AC018902.1 ENSG00000280817	4.54571e-05	0.00483454	0.00030209	0.000636349	0.00410474	3.60768e-05	0.00389789	0.000742118	0.000672767	1.12799e-05
AC021106.1 ENSG00000279386	0.000556789	0.00467249	2.88723e-06	0.00098322	0.00177338	0.000581621	0.000127212	0.00393705	0.00241594	0.00257322
AC024060.1 ENSG00000281584	0.000325185	0.00117506	0.00181029	0.000436263	0.00053723	0.00111733	0.000745904	0.00241511	0.000776028	0.0043547
AC024592.12 ENSG00000267740	0.00055114	0.00192015	0.00314469	0.000390074	0.00113863	0.00375318	0.00369728	0.000494352	0.00180207	0.00206997
AC025335.1 ENSG00000179859	0.00843186	0.759873	0.00874763	0.0160823	0.0133541	0.33234	0.0272093	0.00781276	0.0272614	0.00120446
AC055733.1 ENSG00000280127	8.97732e-05	0.00021666	0.0014467	0.00155422	8.2421e-06	0.00031068	0.000981402	0.000920161	0.00474191	7.86177e-05
AC055866.1 ENSG00000281079	0.00131214	0.000426597	0.00278999	0.00260689	0.000679155	0.00306355	0.00455629	0.00253104	0.0032799	0.00215936
AC069063.2 ENSG00000279380	0.00860521	0.000651625	0.00113952	0.00227868	0.000584776	0.0039997	0.0030953	0.00419691	0.00536726	0.000565562
AC073130.2 ENSG00000281656	0.00314702	0.00112432	0.00120247	0.00209153	5.3114e-06	0.000761725	0.00033779	0.000919708	9.61309e-05	0.00577211
AC073657.1 ENSG00000279937	0.000249535	0.00429412	0.00428244	0.00234104	0.00231984	0.000646461	0.00781782	2.98248e-05	0.0070169	0.00275748
AC074033.1 ENSG00000281137	0.0498696	1.05619e-06	0.0258669	0.00503362	0.00136373	0.00290346	0.00056762	0.0130223	0.0913701	0.00252814
AC087350.1 ENSG00000281527	0.00551361	0.00407664	5.74158e-05	0.00174854	0.000674533	0.00146362	0.000114977	0.0019976	0.00398071	0.00139168
AC087762.1 ENSG00000279588	2.71868e-05	0.00298084	7.33199e-05	0.000197369	0.00136582	0.00147883	1.84524e-05	0.00140612	0.00947147	5.69554e-05
AC090154.1 ENSG00000278888	4.91423e-05	0.00240533	0.000288228	7.19285e-05	0.00231244	0.00119967	0.00257085	0.00449816	0.00187697	0.00137109
AC090498.1 ENSG00000279483	0.247352	19.2394	0.889712	0.133056	1.83485	9.82446	0.571355	0.118605	1.01733	0.101801
AC092384.1 ENSG00000280675	0.00281297	0.00111053	6.25956e-05	0.006037	0.000456228	0.00608036	0.000304415	0.000288171	0.000355413	0.00131031
AC092835.2 ENSG00000233757	0.00410196	0.00542286	0.00164305	0.00380202	1.39108e-05	0.000114082	0.00055916	0.001416	0.0164017	0.00131224
AC092881.1 ENSG00000279530	0.0047247	0.00830387	0.00145917	0.000846117	0.00113304	0.000772734	0.000823317	0.000185338	0.00231092	4.10632e-05
AC100821.1 ENSG00000280473	0.00191938	0.000322092	0.00366207	0.000476044	0.00283641	0.00161748	0.00801877	0.000556201	0.000154178	0.00140047
AC104057.1 ENSG00000280427	8.1941e-05	0.00219868	0.000845081	0.000349402	0.00105229	0.00119289	0.00298363	0.0106649	0.00603557	0.003001
AC104073.1 ENSG00000280410	0.000335477	0.0020594	0.000373806	0.0029826	0.00064354	0.00240885	0.0158055	0.0134323	0.000543949	1.42865e-05
AC104304.4 ENSG00000283473	2.19437e-08	0.0035874	0.000800666	0.00215422	0.00121834	7.86373e-05	0.00571352	0.0106769	0.00395789	0.00259364
AC104389.2 ENSG00000279824	0.00348959	0.000552133	0.000152944	9.93576e-05	0.00320049	0.00215019	0.0217378	0.00157527	0.00266786	0.00230806
AC104981.1 ENSG00000278938	0.000634467	0.0014468	0.0045815	7.15737e-05	0.00675564	0.00389301	0.00109307	0.00854418	0.00270806	0.00417507
AC105009.1 ENSG00000281855	0.00157254	0.000764798	0.00313767	0.00866991	0.00847438	0.00221431	0.000527623	0.00237589	0.000428024	0.00252741
AC105052.1 ENSG00000279168	0.00563928	0.0126311	0.00554967	0.12688	0.00035464	0.00326366	0.00312426	0.0203448	0.0085737	0.0212284
AC109486.1 ENSG00000280447	0.00027878	0.000570722	0.000458882	0.000533012	0.00141367	8.58971e-07	0.00120675	0.0079636	0.000210291	0.000112046
AC109829.1 ENSG00000233438	0.00396179	0.000320825	8.10515e-05	0.0051909	0.0025825	0.0063827	0.0042373	0.000243	0.000608444	0.00240876
AC110602.1 ENSG00000281267	0.00364628	0.00232286	0.00273737	0.00947423	0.00974954	0.00353749	0.0374551	0.00667956	9.39257e-05	0.0011853
AC110615.1 ENSG00000279909	0.0815229	0.0130381	0.0250741	0.179503	0.0151927	0.0816873	0.00157482	0.0363599	0.00265811	0.0627376
AC112719.1 ENSG00000280671	0.00287328	0.000725384	0.000161718	0.000539135	0.00195116	0.000137928	0.00164747	0.000101916	0.00105531	0.00746909
AC113404.1 ENSG00000254893	0.0188408	0.0242588	0.0419217	0.000128929	0.267007	9.415e-05	0.297536	1.89189	0.306625	0.288267
AC118758.1 ENSG00000268187	0.00134198	0.00136649	0.00171382	0.00607084	0.00108869	0.00129165	0.00120314	0.00934991	0.00104308	0.00454951
AC131097.4 ENSG00000216921	0.227133	0.00709314	0.00773715	0.0241977	0.0853997	0.00129532	0.0875269	0.00327619	0.0341388	0.000317766
AC131263.1 ENSG00000280550	0.00851341	0.00626129	0.00288406	0.0118623	3.16234e-06	0.00215831	0.00127304	6.49623e-06	0.00070123	0.000887083
AC138517.6 ENSG00000283288	1.44389e-05	0.0091127	0.00242388	0.0200524	0.00839457	0.00318016	0.000539578	0.00117964	0.00617155	0.00113904
AC138647.1 ENSG00000226490	0.00208418	0.00230787	0.0037919	4.48026e-05	0.000438154	0.00349754	0.000493898	0.00175128	0.00808452	0.00821452
AC138969.4 ENSG00000183889	0.098559	2.33537	0.341499	0.778578	0.0256413	0.0713532	0.554979	0.157884	0.082172	0.237982
AC241377.1 ENSG00000281741	0.0999069	0.302403	0.185781	0.34231	0.0598097	0.0372562	0.158801	0.00143762	0.036007	0.199941
AC241585.1 ENSG00000281571	0.118389	0.00875026	0.0445352	0.0101088	0.0583565	0.00649558	0.0379321	0.00259563	0.00894229	0.00323919
AC242988.1 ENSG00000278939	0.013015	0.000732044	0.000103734	0.000705557	0.00435996	8.66105e-06	0.00162085	0.000618781	0.000613101	0.00128718
AC243756.1 ENSG00000270339	0.000875651	0.000238851	0.00685985	0.00143946	0.00669206	0.00825637	0.00196159	0.00205999	0.00579194	0.00661171
AC243945.1 ENSG00000279510	0.000145243	0.00104022	0.000831938	0.0157973	0.000826206	0.00132877	2.16938e-05	0.00198739	0.000735827	0.00343727
AC245100.1 ENSG00000280649	0.127224	0.0747128	0.0292004	0.2189	0.0122748	0.073768	0.326923	0.170734	0.181343	0.382917
ACAA1 ENSG00000060971	0.558037	13.5288	7.8889	0.28678	2.22846	0.0406323	1.48303	0.129109	0.0610154	2.72138
ACAA2 ENSG00000167315	1.4153	0.01618	0.0772281	0.00541767	0.00444976	1.42578	0.00892184	0.00246866	0.000597336	1.67585
ACACA ENSG00000278540	0.0179476	0.0329989	1.1524	1.83571	0.374593	2.73519	0.00920734	0.106304	0.00155311	0.400449
ACACB ENSG00000076555	1.55345	0.33584	0.0285605	0.0136937	0.01567	0.781664	0.0440453	0.212642	0.197876	0.00690688
ACAD10 ENSG00000111271	0.0145039	0.0431209	0.73901	1.22641	0.0139943	0.00974222	0.0404706	0.0233386	0.037846	0.0599451
ACAD11 ENSG00000240303	0.0137459	0.00156917	0.0170424	0.0279253	0.0160908	0.000224825	0.0131617	0.00543045	0.00732763	0.000973542
ACAD8 ENSG00000151498	0.0324907	0.0114763	0.0801481	1.31077	0.314918	0.00896335	0.00570729	0.000662515	0.0143441	0.957691
ACAD9 ENSG00000177646	0.0157156	3.16076	1.15538	0.103964	0.148845	0.230439	1.08388	0.00349986	0.075571	0.0195757
ACADL ENSG00000115361	0.0465907	0.0149372	0.393475	0.000143136	0.388876	0.0503564	0.240718	0.0790385	0.000237942	0.403725
ACADM ENSG00000117054	0.0019483	0.0055805	0.468822	0.00187431	0.097348	0.027661	0.221127	0.396502	0.0194563	0.10469
ACADS ENSG00000122971	0.574016	1.24047	0.0105216	1.5748	0.399164	0.507548	0.0449846	0.980836	0.360613	0.948885
ACADSB ENSG00000196177	0.0544103	0.029211	0.70209	0.0724839	0.0954512	0.0601047	0.00495028	0.0266239	0.0825826	0.494125
ACADVL ENSG00000072778	8.63467	0.31132	10.7407	20.9225	4.1866	1.64869	7.02381	6.16281	3.33315	7.14949
ACAN ENSG00000157766	0.624059	0.0184401	0.0049652	0.0057683	0.000597583	0.000682727	0.000114338	0.00470328	0.0260212	0.000131562
ACAP1 ENSG00000072818	0.379632	2.29156	0.237833	0.346997	0.0817959	0.000675995	0.129475	0.0495072	0.46717	0.0860057
ACAP2 ENSG00000114331	0.00134854	0.0497899	0.00160329	0.0374409	0.0572887	0.0190827	0.0964822	0.959928	0.00572048	0.649684
ACAP3 ENSG00000131584	3.8475	0.301566	1.93522	9.00619	0.87371	0.766963	0.051706	2.64493	0.618811	0.393235
ACAT1 ENSG00000075239	1.56201	0.0798291	0.451645	0.000475269	0.245925	0.710212	0.0362315	1.20459	0.00536499	0.0152116
ACAT2 ENSG00000120437	0.0156337	1.35844	1.67022	0.0938061	0.784764	0.334649	0.341107	0.0120677	0.0300919	0.122184
ACBD3 ENSG00000182827	0.0230534	0.0678701	0.0845552	0.545085	0.0675847	0.827672	0.724019	0.169311	0.168593	0.432288
ACBD4 ENSG00000181513	0.0630536	2.54877	0.0975761	2.9724	0.0123196	2.06196	0.0335748	1.43945	1.50401	0.38133
ACBD5 ENSG00000107897	0.0255031	0.0112654	0.363049	0.00107581	0.00924126	0.000790915	0.108159	0.0784813	0.0162957	0.0347751
ACBD6 ENSG00000230124	0.00268912	2.04311	0.486427	0.0282345	0.0512373	0.0634571	0.831523	0.213283	0.609996	0.0258034
ACBD7 ENSG00000176244	0.00372252	0.00560392	0.00185014	2.75366e-05	0.00135582	0.00212542	0.00217285	0.000264099	0.00237501	0.00113179
ACCS ENSG00000110455	0.32966	0.395969	0.073501	1.7272	0.308871	0.287242	0.0119244	0.0252443	0.374098	0.0950021
ACCSL ENSG00000205126	0.00196817	0.00346141	0.00245787	0.00234498	0.00102614	0.00263713	0.0335922	0.00534017	0.00749545	0.00311509
ACD ENSG00000102977	0.0323952	3.1033	1.18224	0.893629	0.00205634	0.400346	0.0980793	1.12894	0.0117812	0.043234
ACE ENSG00000159640	0.0676877	0.0941704	0.645984	1.22071	0.148016	0.0965352	0.490799	0.028241	0.00669037	0.050625
ACE2 ENSG00000130234	0.01773	0.00586722	0.00138897	0.00365572	0.000388391	0.0119777	0.0269557	1.30515e-05	0.00264569	0.00995509
ACER1 ENSG00000167769	0.00379098	0.0764563	0.07768	0.0165647	0.0510287	0.00755722	0.0190757	0.00341584	0.00478116	0.00109546
ACER2 ENSG00000177076	4.64794e-05	0.00169799	0.000288125	0.000230351	9.59219e-06	0.000701235	0.03114	0.00125916	0.000960438	0.00699957
ACER3 ENSG00000078124	0.11885	0.238384	0.826715	0.033659	0.00561182	0.270188	0.00876241	0.147103	0.03157	0.0555264
ACHE ENSG00000087085	0.0465939	0.722396	0.000176296	0.0242441	0.0170534	0.843684	1.31551	0.0221196	1.58275	0.0154623
ACIN1 ENSG00000100813	0.000892194	0.00526915	2.35522	1.84703	0.118482	0.36233	3.04307	2.57224	0.31447	1.22813
ACKR1 ENSG00000213088	0.0186987	0.819043	0.00192581	0.0332195	0.028661	0.00574823	0.0833581	0.000629791	2.76603	0.0203586
ACKR2 ENSG00000144648	0.0616545	0.00511323	0.00248679	7.62038e-05	0.00298081	0.0617745	0.0034315	0.0200899	0.000501777	0.00905212
ACKR3 ENSG00000144476	0.805841	0.0845357	0.0198494	0.0165164	9.01563e-05	0.0932608	0.019472	0.0476735	1.0915	0.141877
ACKR4 ENSG00000129048	3.03529e-05	0.00301109	0.00393055	0.00829049	0.00336717	0.00306953	0.000696324	0.00128865	0.00315641	0.0013322
ACLY ENSG00000131473	0.189652	0.0939611	2.7894	0.120493	0.666152	1.36064	0.0362327	0.100468	0.00871143	0.90631
ACMSD ENSG00000153086	0.00556247	0.00273867	0.00037932	0.00145498	0.00319002	0.00439993	0.0036883	2.30192e-05	0.0172254	0.0060202
ACO1 ENSG00000122729	0.64322	0.0488576	0.0633261	0.220783	0.000128353	0.205853	0.043973	0.000982534	0.0353652	0.0553481
ACO2 ENSG00000100412	0.249186	2.44334	1.18393	0.40559	0.0113732	1.2415	0.317488	0.181649	0.530069	0.292019
ACOD1 ENSG00000102794	0.00121671	0.0026659	0.0030156	0.00961041	0.00350369	0.00302358	0.00554927	0.000232603	0.00382663	0.00173836
ACOT1 ENSG00000184227	2.03014	0.136699	0.791471	0.0443484	0.0556618	0.00713812	0.0914953	0.134532	0.0102676	0.276963
ACOT11 ENSG00000162390	0.692364	0.000461881	0.0147091	0.0212001	0.140716	0.0772859	0.194082	0.0295556	0.0157075	0.00735033
ACOT12 ENSG00000172497	0.00171547	0.00091308	0.0013244	0.00393551	0.0011273	0.00218532	0.00819817	0.0941753	0.000422536	0.0693687
ACOT13 ENSG00000112304	1.73625	0.00940087	0.93295	0.360572	0.495189	0.191286	0.259477	0.500883	0.78725	0.472074
ACOT2 ENSG00000119673	1.95335	0.110533	0.0492371	0.13424	0.027583	0.0332803	0.326253	0.185429	0.000608392	0.185218
ACOT4 ENSG00000177465	0.000743794	0.0230909	0.0140227	0.00195297	0.00251934	0.257547	0.0120977	0.0270974	0.0116056	0.0378166
ACOT6 ENSG00000205669	0.000634636	0.00829511	0.00126687	0.00992723	0.00178118	0.000135543	0.00238915	0.0128068	0.0032803	3.51185e-05
ACOT7 ENSG00000097021	1.4385	4.92035	0.427659	0.102488	0.678108	0.0190154	0.130222	0.294316	0.421946	0.0144166
ACOT8 ENSG00000101473	1.16101	3.1055	0.503967	3.07823	0.539824	0.0139943	0.167536	0.526007	0.0538225	0.331403
ACOT9 ENSG00000123130	0.305019	1.80201	0.339304	0.0043326	0.293451	0.963253	0.0982779	0.0828058	0.125224	0.532474
ACOX1 ENSG00000161533	0.483619	6.3565	3.87637	0.297754	0.832635	1.21702	1.59082	0.736706	0.0364796	1.76802
ACOX2 ENSG00000168306	0.135708	0.0015935	0.00500005	0.0182185	0.17394	1.5977	0.0154209	0.0345774	0.0120483	0.98753
ACOX3 ENSG00000087008	0.754796	0.0610833	0.754653	1.78379	0.364636	0.0950035	0.392935	0.00390362	0.147661	0.495218
ACOXL ENSG00000153093	0.109557	0.068246	0.111687	0.0315864	0.198878	0.00581892	0.0998222	0.00956793	0.0193099	0.0204127
ACP1 ENSG00000143727	0.0224793	0.611158	1.39675	0.334224	0.384834	0.15973	0.209533	0.234652	0.0639883	0.526379
ACP2 ENSG00000134575	0.696382	0.844265	1.83029	3.17531	0.807088	2.10065	0.0479715	0.000584286	2.05473	0.52398
ACP5 ENSG00000102575	0.0935121	0.16245	0.35159	0.839953	1.6832	0.0225607	0.456864	0.168002	0.942265	7.31355e-05
ACP6 ENSG00000162836	0.00370828	0.885084	0.916181	0.620253	0.642464	0.101441	0.40635	0.210667	0.825103	0.0549108
ACP7 ENSG00000183760	0.00702535	4.44796e-05	0.00410502	0.00129662	0.0340927	0.0103745	0.00850802	7.4374e-05	0.0872849	0.00339508
ACPP ENSG00000014257	0.0577683	0.0369857	44.6221	11.2708	58.1824	0.0129349	0.0488744	0.049399	0.0302908	2.08943
ACPT ENSG00000142513	0.00871857	0.00177762	0.00249487	0.00538502	0.00198717	0.00197741	0.00296045	0.0149593	0.00690621	0.0450289
ACR ENSG00000100312	0.00287304	0.0118771	0.00066936	0.0365332	0.000126553	0.0262346	0.00314	0.031437	0.0209085	0.0331266
ACRBP ENSG00000111644	0.00697408	0.0016528	0.124027	0.0847118	0.0092268	0.0323851	0.0251674	0.316884	0.0193284	0.0142653
ACRC ENSG00000147174	0.005117	0.00234028	0.00789672	0.00055954	0.0016375	0.00334336	0.00954243	0.00332812	0.0932836	0.0109669
ACRV1 ENSG00000134940	0.0016001	0.0107204	0.00327133	0.00646125	0.00202107	0.0001001	0.00804874	0.00192921	0.0118339	0.00593172
ACSBG1 ENSG00000103740	0.0253918	0.00489774	0.100024	0.264197	0.175595	0.0372875	0.0332405	0.10463	0.019104	0.364059
ACSBG2 ENSG00000130377	0.0102172	0.0106069	8.91306e-07	0.000373279	1.9211e-05	0.00401377	0.00477548	0.000236329	0.000101474	0.00127277
ACSF2 ENSG00000167107	0.0421756	1.1211	0.0232102	1.44229	0.342905	0.131745	0.769438	0.446926	0.00431596	0.363893
ACSF3 ENSG00000176715	0.761127	0.965419	0.75041	3.87004	0.414172	0.836975	0.00699033	0.460608	2.62039	0.00404658
ACSL1 ENSG00000151726	0.00362486	0.0354336	2.00853	0.0349757	0.0207734	0.193628	0.518736	0.00758202	0.22939	0.333711
ACSL3 ENSG00000123983	0.0385773	0.0398147	3.72289	0.00474394	1.40422	0.178323	0.406038	0.176899	0.0448025	0.942843
ACSL4 ENSG00000068366	0.311089	0.00507361	0.0358437	0.011416	0.0189591	2.2989e-05	0.987405	0.37451	0.0106938	0.0010649
ACSL5 ENSG00000197142	0.00461775	6.88066e-05	0.0122763	0.00107213	0.00713195	0.0447832	0.556621	0.523434	0.0629942	2.93772
ACSL6 ENSG00000164398	0.0169926	0.0950376	0.0122337	0.00631919	0.00545928	0.00272171	0.0121719	0.0204345	0.00299301	0.0198447
ACSM1 ENSG00000166743	0.0065184	0.00275266	0.0237447	0.00553448	1.46706	0.00613808	0.0013421	0.00100167	0.000549463	0.318646
ACSM2A ENSG00000183747	0.0095835	0.000632697	0.00324733	0.00634857	0.00106006	7.20275e-07	0.00276469	0.00405136	0.00918252	0.000636295
ACSM2B ENSG00000066813	0.0348947	0.0233893	0.0155518	0.000500677	0.00118473	0.00248686	0.00780156	0.0071001	0.000955307	0.00183937
ACSM3 ENSG00000005187	0.0113205	0.0195554	0.955132	0.110024	0.60574	0.0229162	0.0226347	0.0496765	0.0212486	0.207724
ACSM4 ENSG00000215009	0.00240497	0.00984824	0.0156206	0.00173081	9.45629e-05	0.00153629	0.0114493	0.0124613	0.00117767	4.58089e-06
ACSM5 ENSG00000183549	0.00351987	0.0190143	0.00316749	0.0179568	0.0163105	0.0010287	0.000677339	0.0467158	0.000581752	0.0475239
ACSM6 ENSG00000173124	0.00719822	0.00295981	0.00173377	0.000989727	0.00270696	0.000844209	0.30366	0.00166242	0.00096609	0.000564864
ACSS1 ENSG00000154930	0.0473575	1.32855	3.94002	5.25302	3.05905	0.0520755	0.776708	0.0510588	1.5655	1.91196
ACSS2 ENSG00000131069	0.136058	3.52392	0.0106613	0.068465	0.066819	3.26468	0.121065	0.619162	0.405496	0.0851673
ACSS3 ENSG00000111058	0.0617221	0.0352023	0.264123	0.00934486	0.00640937	0.00114695	0.00960817	0.385757	0.0799738	0.0123685
ACTA1 ENSG00000143632	0.977932	0.0145535	0.00682689	0.00648574	0.00158836	0.0073199	0.00484928	0.0270656	0.000666301	0.0172965
ACTA2 ENSG00000107796	76.2277	7.75022	0.00188485	0.0680564	0.0212057	8.01862	0.000134225	0.0770076	0.0524424	2.90466e-06
ACTB ENSG00000075624	202.048	107.079	15.7388	2.61144	13.2745	18.3725	30.8054	18.3092	71.8677	1.98376
ACTBL2 ENSG00000169067	0.0169093	0.00130198	0.00285439	0.00409494	0.00143798	0.00394681	0.00177977	0.00900745	0.00239803	0.0104542
ACTC1 ENSG00000159251	2.54429	0.0716955	0.00484946	0.00825222	0.0272924	0.00717979	0.00926269	0.0105401	0.00275969	0.000620655
ACTG1 ENSG00000184009	0.0965791	0.022968	15.6236	0.305344	3.04134	55.264	38.544	8.7527	31.8863	8.45963
ACTG2 ENSG00000163017	162.938	77.3092	2.84489e-06	0.0252775	0.0336285	7.36095	0.013907	0.0110024	0.010964	0.0663241
ACTL10 ENSG00000182584	0.0374927	0.0524821	0.0186986	0.522885	0.018856	0.0186433	0.0231293	0.901364	0.000430055	0.0399331
ACTL6A ENSG00000136518	0.000673315	0.375945	0.390413	0.0383805	0.0150798	0.0374395	0.0675102	0.0353377	0.0513799	0.0523097
ACTL6B ENSG00000077080	0.00301771	0.00126771	0.00139625	0.000372508	0.0419202	0.00274808	0.000214089	0.00344608	0.0158713	0.000288269
ACTL7A ENSG00000187003	0.000287993	1.03634e-05	0.0015291	0.00500376	0.00313344	0.0141696	0.000116492	1.43778e-08	0.00106852	0.000598543
ACTN1 ENSG00000072110	37.2844	8.159	3.34306	0.0321511	3.38706	0.4289	5.82936	8.89399	3.90571	2.72729
ACTN2 ENSG00000077522	0.000864162	0.00939821	0.000364521	0.0048429	0.000219314	0.00775346	0.0144805	0.0746077	0.00260181	0.00100522
ACTN3 ENSG00000248746	0.000553001	0.0157479	0.0201091	0.0142207	0.0016862	0.00424627	0.0145577	0.00476127	0.0116558	0.00359907
ACTN4 ENSG00000130402	14.0109	7.35811	4.65672	1.32859	3.76585	0.286088	7.63305	0.0200044	5.00617	1.3285
ACTR10 ENSG00000131966	0.25842	0.00137833	0.463172	0.0302427	0.0100993	0.16354	0.124059	0.0502373	0.0351934	0.201168
ACTR1A ENSG00000138107	3.76517	5.52156	0.146208	3.91843	0.240661	2.60161	0.0428883	0.079806	0.397508	0.601887
ACTR1B ENSG00000115073	2.38205	3.57742	2.07332	3.0048	0.578932	3.68539	1.68154	0.0997391	2.31447	0.721488
ACTR2 ENSG00000138071	0.0567998	0.0250653	2.39644	0.0800989	0.113867	0.237881	1.42678	1.16375	0.736442	1.30488
ACTR3 ENSG00000115091	0.00115305	0.0371737	0.182803	0.0139872	0.0622505	0.482712	0.725925	0.26807	0.764209	0.0265376
ACTR3B ENSG00000133627	0.0173155	0.0344227	0.199708	0.0258605	0.0356364	0.00305802	0.0743209	0.0358787	0.042442	0.0422482
ACTR3C ENSG00000106526	0.0312854	0.0078085	0.00574444	0.405347	0.0116824	0.00923117	0.0177951	0.0826381	0.0399105	0.0823919
ACTR5 ENSG00000101442	0.0120555	0.0453342	0.111385	0.0588651	0.10392	0.26853	0.0846962	0.036226	2.11455e-05	0.036445
ACTR6 ENSG00000075089	0.0886225	0.0197179	0.0604394	0.166076	0.0420145	0.040372	0.103704	0.0860216	0.196233	0.0234819
ACTR8 ENSG00000113812	0.00411532	0.516153	0.173714	0.0447161	0.0230243	0.107415	0.204892	0.0482447	0.240122	0.0143999
ACTRT2 ENSG00000169717	0.00230449	0.00169023	0.00635956	0.00478143	5.86468e-05	0.000755308	0.000259358	0.00315066	5.74922e-05	0.0017625
ACTRT3 ENSG00000184378	0.000293312	0.0121424	0.0043025	0.0140153	0.017177	0.00264689	0.00261888	0.000121475	0.00301469	0.00275175
ACVR1 ENSG00000115170	0.407744	0.0124348	0.366963	0.00133477	0.00563743	0.0351071	0.2808	0.0539107	0.045429	0.106926
ACVR1B ENSG00000135503	0.00610731	0.0467302	0.348775	0.0273703	0.0246861	0.0468895	0.534985	0.0210773	0.000292848	0.262648
ACVR1C ENSG00000123612	8.09347e-05	0.219634	0.00319201	0.000256464	0.00314941	0.0010611	0.0110887	0.0114403	0.0044073	0.00698328
ACVR2A ENSG00000121989	0.191585	0.0484617	0.121934	0.000328879	0.14811	0.0388952	0.312354	0.0494021	0.122382	0.0246445
ACVR2B ENSG00000114739	0.0428161	0.0081448	0.055307	0.0519802	0.00534301	0.00465378	0.374465	0.00534793	0.0147295	0.0108393
ACVRL1 ENSG00000139567	0.258127	2.98596	0.000487007	0.0316356	0.0354958	0.0129035	0.0143063	0.980392	2.33207	1.5085e-05
ACY1 ENSG00000243989	0.164424	0.169719	0.183974	0.00267389	0.400637	0.0723074	0.0751524	0.0612557	0.516614	0.103879
ACY3 ENSG00000132744	0.0254474	0.00116176	0.046949	0.0136	0.0212124	0.026115	0.0317205	0.0309669	0.311293	0.000646213
ACYP1 ENSG00000119640	0.0179136	0.0944871	0.0251396	0.024725	0.0867897	0.0142863	0.135473	0.0357821	0.011694	0.322701
ACYP2 ENSG00000170634	0.84227	0.203522	0.188371	0.26713	0.0114223	0.137381	0.0762348	0.393959	0.00255707	0.0266421
ADA ENSG00000196839	0.088468	1.79569	0.00503996	0.0156738	0.0171057	0.014122	0.00112569	0.144039	0.304044	0.170367
ADAD1 ENSG00000164113	0.00126354	0.000770941	0.000651045	0.00878149	0.00117197	0.000554923	0.00148464	0.00442522	0.00225629	0.00127841
ADAD2 ENSG00000140955	0.000299134	0.0200165	0.000948359	0.0550272	0.00615509	0.00393231	0.00357786	0.00616934	0.0129032	0.0022892
ADAL ENSG00000168803	0.0164985	0.262362	0.0236991	0.0199168	0.133089	0.0919161	0.0235648	0.430855	0.0169855	0.308207
ADAM10 ENSG00000137845	0.0543144	0.00208186	2.39289	0.0683406	0.0093776	0.0454296	1.54872	0.163237	0.0131587	0.340903
ADAM11 ENSG00000073670	0.920889	0.00799347	0.0285629	0.040445	0.0220004	0.0149588	7.99195e-05	0.0108061	0.00574472	0.0159982
ADAM12 ENSG00000148848	0.0262225	0.0221382	0.0531149	0.00456689	0.00167365	0.00841713	0.00111869	0.00047423	0.0186422	0.0137605
ADAM15 ENSG00000143537	0.17059	0.0418972	0.0362885	6.34593	1.7762	0.0573388	2.29323	2.40045	4.36352	0.0500192
ADAM17 ENSG00000151694	1.07433	0.368214	0.191208	0.00356722	0.0705749	0.268584	0.228642	0.00180072	0.0398947	0.0255189
ADAM18 ENSG00000168619	0.0039881	0.00187417	0.00708074	0.00369869	0.0101933	0.000615079	0.00597882	0.000719261	0.00147765	0.00106275
ADAM19 ENSG00000135074	0.661165	0.459297	0.0121374	0.00632556	0.0427998	0.0196837	0.0227725	0.196048	0.0199733	0.0119883
ADAM2 ENSG00000104755	0.0135902	0.109152	0.000672672	0.00304034	0.00239194	0.0134083	0.00256185	0.0139392	0.00725663	0.0191403
ADAM20 ENSG00000134007	0.000261538	0.00376557	0.000609927	0.000171682	0.0116497	0.00316184	0.00901361	0.0216547	0.0521421	0.0057214
ADAM22 ENSG00000008277	0.311683	0.0243953	0.0281445	0.0163721	0.00509136	0.0573481	0.00873989	0.375341	0.0362022	0.0659992
ADAM23 ENSG00000114948	0.0216588	0.0488004	0.00689672	0.0316482	0.010148	0.00357955	0.00999274	0.00999485	0.0926003	0.00177255
ADAM28 ENSG00000042980	0.195451	0.0238909	0.038592	0.0172772	0.0179728	0.00275381	0.127747	0.062198	0.0377511	0.299181
ADAM29 ENSG00000168594	0.00175123	0.000447089	0.00047253	0.00557504	0.00174091	0.00128586	0.000897198	0.0137832	0.0105647	1.6267e-05
ADAM30 ENSG00000134249	0.107994	0.00815823	0.00186876	0.00144985	0.00341342	0.00302949	0.000809492	0.00144269	0.00223467	0.000281834
ADAM32 ENSG00000197140	0.0065245	0.00866764	0.0318506	0.0205864	0.00131936	0.00533422	0.010254	0.00268566	0.00761489	0.0107357
ADAM33 ENSG00000149451	9.78065	8.74705	0.0109013	0.142038	0.092846	2.58945	7.63456e-08	0.412407	0.691338	0.00209448
ADAM7 ENSG00000069206	0.0190554	0.0137824	0.000794366	0.00904592	0.00217865	0.00345058	0.0116089	0.0164083	1.67816e-05	0.0121692
ADAM8 ENSG00000151651	0.0752864	0.0391167	0.411396	0.0088245	0.00170928	0.00137259	0.54375	0.259634	0.00325219	0.326507
ADAM9 ENSG00000168615	0.490775	0.0545366	2.84185	0.0212003	0.513637	0.10047	1.41459	0.0134961	0.0187616	0.779373
ADAMDEC1 ENSG00000134028	0.000144835	0.00613308	0.00261426	0.00488003	0.00177787	0.00103889	0.00332436	0.000989725	0.0151297	0.00883925
ADAMTS1 ENSG00000154734	4.58914	1.51526	0.0163845	0.0148539	0.00420519	0.0357423	1.35084	3.5595	6.17835	1.83969
ADAMTS10 ENSG00000142303	1.91664	0.222874	0.0107736	0.897729	0.0101162	0.142854	0.00372465	0.0569975	2.94792	0.0222291
ADAMTS12 ENSG00000151388	0.072659	0.354908	0.00709604	0.00863223	0.0381266	0.00138459	0.101766	0.0210997	0.000271221	0.0513531
ADAMTS13 ENSG00000160323	0.172884	0.429577	0.260201	0.0761433	0.297678	0.755817	0.110074	0.0567211	0.051375	0.048797
ADAMTS14 ENSG00000138316	0.0234971	0.00522771	0.00961246	0.0109164	0.0283194	0.000255418	0.00814567	0.114947	0.00731378	0.0485761
ADAMTS15 ENSG00000166106	0.29287	0.235407	0.00236533	0.0218815	0.0513314	0.00273355	0.00226549	0.0142151	0.18951	0.011761
ADAMTS16 ENSG00000145536	0.0444997	0.000755066	0.00347411	0.00294979	0.0118829	0.000311743	0.004029	0.000938041	0.000462282	0.000276045
ADAMTS17 ENSG00000140470	0.00917824	0.256933	0.00116264	0.0495045	0.00821086	0.000287485	0.00417246	0.00320124	0.00417242	0.00999505
ADAMTS18 ENSG00000140873	0.0484293	0.00830382	0.00803489	0.0215507	0.0210408	0.00479994	0.015499	0.0178561	0.0960463	0.000766186
ADAMTS19 ENSG00000145808	0.00445033	0.0180364	0.0177006	0.00919833	0.0120445	0.00114776	0.00163999	0.00784107	0.010326	0.00139783
ADAMTS2 ENSG00000087116	0.0123342	1.19683	0.00278591	0.0240247	0.000982704	0.00735543	0.023192	0.0501634	0.0606348	0.00156431
ADAMTS20 ENSG00000173157	0.00122333	0.000574173	0.0126775	0.00143294	0.0127757	0.00493451	4.58761e-06	0.00107844	0.00371132	0.00045607
ADAMTS3 ENSG00000156140	0.00145955	0.178437	0.0162851	0.00112304	0.000392237	0.00158479	0.0013941	0.00459436	0.000465425	0.00399435
ADAMTS4 ENSG00000158859	0.000590845	0.733376	0.00308381	0.00476301	0.0177354	0.00129837	0.0475042	0.00423691	1.95485	0.0149199
ADAMTS5 ENSG00000154736	0.568393	0.0742846	0.00464413	0.0304387	0.0497783	0.164195	0.025586	0.0335199	0.00087464	0.00424299
ADAMTS6 ENSG00000049192	0.00989627	0.00559032	0.000881535	0.018763	0.00374421	0.00307651	0.0102247	0.00147208	0.00303221	0.00347327
ADAMTS7 ENSG00000136378	0.176443	0.013589	0.0164169	0.00300458	0.00762443	0.0355819	0.0469126	0.315725	0.000440538	0.0446631
ADAMTS8 ENSG00000134917	1.0495	1.02548	0.0421482	0.00236313	0.032876	0.0058413	0.493421	0.042833	0.514148	0.318942
ADAMTS9 ENSG00000163638	0.0105434	0.0294118	0.0228358	0.0152153	0.238564	1.09072	0.000113305	0.0978113	0.0132307	0.0742921
ADAMTSL1 ENSG00000178031	0.0181535	0.0308844	0.521039	0.00747327	0.017222	0.507858	0.0388536	0.0343029	0.0537714	1.12742
ADAMTSL2 ENSG00000197859	0.0274147	0.184413	0.0166391	1.41557	0.0292589	1.12227	3.37297e-05	3.36531	0.339765	0.0401522
ADAMTSL3 ENSG00000156218	0.00108989	0.0551757	0.0115149	0.0503239	0.119302	0.0292001	0.110276	0.0502643	0.108795	0.0081378
ADAMTSL4 ENSG00000143382	0.994726	0.744401	0.027388	0.019162	0.0176567	0.00898599	0.000297868	0.139633	0.147426	0.450133
ADAMTSL5 ENSG00000185761	0.023037	0.143417	0.00491874	0.011199	0.0097085	0.0115935	0.00846628	0.562958	0.0358878	4.62529e-06
ADAP1 ENSG00000105963	0.151302	1.0709	0.0573212	1.05246	0.0667712	0.0194116	0.0294787	0.144275	0.0579455	0.00340747
ADAP2 ENSG00000184060	0.561979	0.0639298	0.0125	0.00792684	0.0117191	0.0107318	0.0167224	0.0819563	0.00663993	0.000149349
ADAR ENSG00000160710	0.0536801	4.0131	0.67225	0.0104751	0.00332371	15.9516	0.627508	5.9453	2.03505	1.48424
ADARB1 ENSG00000197381	0.98012	0.0219501	0.598099	0.0289864	0.659922	0.0322904	0.111954	0.0632224	0.00424989	0.151374
ADARB2 ENSG00000185736	0.00536763	0.00141293	0.00340597	0.181333	0.00161419	0.00540083	0.0798802	0.00276678	0.000145679	0.0162447
ADAT1 ENSG00000065457	0.00960614	0.00461699	0.241613	0.00362789	0.0240744	0.875586	0.464155	0.0103114	0.00789531	0.123623
ADAT2 ENSG00000189007	0.0243486	0.00183041	0.246208	0.437278	0.0131784	0.0509574	0.00897993	0.00757353	0.0131341	0.113049
ADAT3 ENSG00000213638	0.000661495	0.0136352	0.0213151	0.00480075	0.0257759	0.000874634	0.0131597	0.00410726	0.000888595	0.0131193
ADCK1 ENSG00000063761	0.0844412	1.33341	0.360625	0.00897554	0.00411381	0.00441097	0.0495808	0.12521	0.00137032	0.0767091
ADCK2 ENSG00000133597	1.09904	0.0248785	0.316711	1.69984	0.0570315	0.359535	0.257785	0.036955	0.151432	0.0119279
ADCK3 ENSG00000163050	0.431857	3.96238	2.17113	0.00868932	1.4265	0.0411766	0.380346	0.665125	1.2671	1.31526
ADCK4 ENSG00000123815	0.631881	3.02049	0.0574706	1.83412	0.00765792	0.0660683	0.0190403	1.31017	0.184413	0.127023
ADCK5 ENSG00000173137	1.29979	2.99138e-06	0.416295	1.13057	0.0744477	0.0719009	0.222319	0.188135	0.00863638	1.22974
ADCY1 ENSG00000164742	0.0356936	0.0252698	0.0633783	0.0540074	0.0203154	0.0284316	0.0144019	0.0553895	0.0359882	0.00895353
ADCY10 ENSG00000143199	0.00149397	0.0010514	0.00120462	0.0925682	0.00815502	0.00203593	0.00278781	0.00124727	0.00518883	0.00153115
ADCY2 ENSG00000078295	0.504628	0.374899	0.29146	0.00231855	0.00620985	0.509026	0.139301	0.0139832	0.0643332	0.0171151
ADCY3 ENSG00000138031	0.164778	0.0286347	0.244822	0.104112	0.0126057	0.00503689	0.316696	3.60324	0.432945	0.454167
ADCY4 ENSG00000129467	0.756582	0.097561	0.00251525	0.101394	0.136498	0.0329934	0.404765	0.0714243	0.773831	0.251886
ADCY5 ENSG00000173175	6.72606	4.21195	0.000780025	0.0634467	0.00703916	0.196432	0.015897	0.217266	0.08082	0.00609277
ADCY6 ENSG00000174233	0.44789	0.582576	2.16556	2.93609	0.237264	0.0333168	0.975448	0.0557376	1.37989	0.793123
ADCY7 ENSG00000121281	0.00174421	0.00195771	0.0132311	0.00561196	0.0223817	0.0182819	0.00768702	0.422637	0.000197807	0.12822
ADCY8 ENSG00000155897	0.00966228	0.000332221	0.00350011	0.0153598	0.00565673	0.00531129	7.64316e-05	0.00699779	0.00193618	0.00426344
ADCY9 ENSG00000162104	1.57667	0.0952849	0.032513	0.162	0.109546	0.0824648	0.117059	0.0147113	0.0528564	0.0129797
ADCYAP1 ENSG00000141433	0.00168104	0.00374923	0.00182926	0.00440126	0.0008399	8.71636e-06	0.00606941	0.00413693	0.0226705	0.00661599
ADCYAP1R1 ENSG00000078549	0.389558	0.016812	0.0253799	0.000299259	0.00154692	0.114288	0.0537316	0.0518473	0.0532073	0.0118195
ADD1 ENSG00000087274	3.87666	0.629128	2.56684	0.0421152	0.144591	0.738373	0.967209	3.71806	1.11762	0.0932457
ADD2 ENSG00000075340	0.00113428	0.00749653	0.0893248	0.00698151	0.0105233	0.0719679	0.126661	0.00109342	0.000503241	0.00999552
ADD3 ENSG00000148700	0.0458456	0.00673738	0.525552	0.12046	0.00401479	0.038985	0.264993	0.50479	0.593744	0.0292106
ADGB ENSG00000118492	0.0746717	0.0210769	0.00471441	0.00137053	0.00160379	0.00798276	0.00243054	0.00339808	0.0410262	0.00063432
ADGRA1 ENSG00000197177	0.000510989	0.0064781	0.000649388	0.00192995	0.00730154	0.000290887	0.0059288	0.00136202	0.000209706	8.06769e-06
ADGRA2 ENSG00000020181	18.8741	1.75814	0.523792	0.280072	0.0393523	1.82772	0.0645547	4.63505	0.0541119	0.909745
ADGRA3 ENSG00000152990	0.0825104	0.017916	0.200052	0.130804	0.0659924	0.185527	0.19291	0.0106999	0.0219329	0.546656
ADGRB1 ENSG00000181790	0.0150283	0.241606	0.192746	0.293364	0.000988042	0.0229957	0.0724441	0.0015784	2.22484e-05	0.026573
ADGRB2 ENSG00000121753	1.95864	0.02776	0.000898389	0.158461	0.00365546	0.933746	0.011622	0.0396068	0.1333	0.000520319
ADGRB3 ENSG00000135298	0.0283588	0.000282272	0.00409862	0.0715143	0.00214501	0.000137898	0.006354	0.0444377	0.00317479	0.0487922
ADGRD1 ENSG00000111452	0.17961	0.0031573	0.011646	0.00031618	0.00344739	0.55	0.0135316	0.0109688	0.00914836	0.0278292
ADGRD2 ENSG00000180264	0.173093	0.00597841	0.154566	0.00115363	0.00680856	0.000167825	0.000782543	0.00133274	0.00412288	0.00229193
ADGRE1 ENSG00000174837	0.0408872	0.00219513	0.00300101	0.00239301	0.00380319	0.0107027	0.00275464	0.00775851	0.00292597	0.00610167
ADGRE2 ENSG00000127507	0.429521	0.00791988	0.00471212	0.0131021	0.200905	0.0229207	0.00887892	0.00161612	0.00278213	0.0569839
ADGRE3 ENSG00000131355	0.00428269	0.00118353	0.00520904	2.55528e-05	0.0055388	0.0310657	0.00263556	0.00435145	0.000414052	0.00340555
ADGRE5 ENSG00000123146	4.33803	0.967509	0.00845081	0.217796	0.0213289	0.0131412	1.87752	0.545542	2.23399	0.0424446
ADGRF1 ENSG00000153292	0.118697	0.000761781	0.019577	0.0317748	0.0282342	0.0138954	0.901252	0.0024148	0.000167297	0.0073874
ADGRF2 ENSG00000164393	0.00902684	0.00220399	0.000105955	0.00534089	0.000369959	0.00393747	1.30724e-05	0.00336807	0.00135596	0.00287769
ADGRF3 ENSG00000173567	0.000447464	0.00839761	1.35762e-05	0.00242449	0.00195168	0.000615107	0.00142651	0.00154562	0.00400947	0.00292438
ADGRF4 ENSG00000153294	6.91645e-05	0.00290845	0.00169739	0.000499685	0.00808454	0.00182331	0.0210111	0.00711038	0.00314544	0.000511335
ADGRF5 ENSG00000069122	0.110432	0.0138471	0.408719	0.0641734	0.0429045	0.0290383	0.000577472	0.0120516	0.074458	4.35751e-05
ADGRG1 ENSG00000205336	0.0132317	0.00221081	2.0834	0.77712	2.2903	0.0060562	1.68283	0.0706897	1.60142	1.22083
ADGRG2 ENSG00000173698	0.00235871	0.00293874	0.00929435	0.00835185	0.00308883	0.00352024	0.00690458	9.17812e-05	0.0143038	0.00423312
ADGRG3 ENSG00000182885	0.0110982	0.00205145	0.00108079	0.00651601	0.034835	0.00148861	0.00262159	0.0146651	0.0673269	0.0133905
ADGRG4 ENSG00000156920	0.00618651	0.000251038	0.00407917	0.00741851	0.0110882	0.00699642	0.000613442	0.00146528	0.00439351	0.00144333
ADGRG5 ENSG00000159618	0.0890327	1.34132e-05	0.00113629	0.00157787	0.00585705	0.00243711	0.0100557	0.351168	0.0207578	0.0247684
ADGRG6 ENSG00000112414	0.00290612	0.00504087	0.0414485	0.00129768	0.0302274	0.00942085	0.188027	0.0119946	0.00593817	0.00474585
ADGRG7 ENSG00000144820	0.00613251	0.00586588	0.00879645	0.000445671	0.00375637	0.00294842	0.000689497	0.0167335	0.00227582	0.0055947
ADGRL1 ENSG00000072071	1.81917	0.0606653	0.129115	1.39076	0.0409627	0.941281	0.650457	0.954967	0.563363	0.0461167
ADGRL2 ENSG00000117114	0.157558	0.0116113	0.789721	3.2937e-05	0.0952846	0.0651527	0.0278226	1.12056	0.544217	0.34313
ADGRL3 ENSG00000150471	0.0438385	0.0120054	0.00807843	0.0225955	0.00382594	0.0168627	0.000288399	0.000649865	0.0109591	0.00618488
ADGRL4 ENSG00000162618	0.000330953	0.0032899	0.00767614	0.000134137	0.0667612	0.00137308	0.0137828	0.0456242	0.475878	0.0499628
ADGRV1 ENSG00000164199	0.00164314	7.37094e-05	0.0342034	0.0487324	0.0628457	0.00693906	0.0833249	0.0153208	0.204254	0.180744
ADH1A ENSG00000187758	0.000194237	4.23662e-05	0.000956171	0.00995423	0.00174289	0.00170591	0.00410387	0.00333685	0.00426855	8.44807e-05
ADH1B ENSG00000196616	0.800529	0.0110251	0.00152842	0.0231613	0.0237718	0.0846346	0.00994171	0.00873313	0.016764	0.000222633
ADH1C ENSG00000248144	0.0388244	0.0160898	0.00472489	0.0354769	0.0202062	0.00229908	0.0135505	0.0185811	0.011631	0.0456519
ADH4 ENSG00000198099	0.0209984	0.0440768	0.00162271	0.00680179	0.00594669	0.0197127	0.0162418	0.000453768	0.00154814	0.000660221
ADH5 ENSG00000197894	0.678028	0.177194	0.482407	1.28601	0.98626	9.30628	0.698803	0.446212	0.0949835	0.0679054
ADH6 ENSG00000172955	0.0746712	8.31654e-05	0.00960139	0.0369625	0.0150534	0.00205088	0.0113799	0.00906267	0.00755523	0.0411335
ADH7 ENSG00000196344	0.000694896	0.00265928	0.00476792	0.00551269	0.00111738	0.0174875	0.0213074	0.00548279	0.00162038	0.00415244
ADHFE1 ENSG00000147576	0.157587	0.0916396	0.445671	0.0639257	0.357087	0.00330468	0.302281	0.0240277	0.258853	0.00504754
ADI1 ENSG00000182551	12.2925	3.30033	5.29704	14.4912	4.77473	4.71252	0.069692	0.251819	4.76098	4.8263
ADIG ENSG00000182035	0.00325915	0.000666748	0.00359768	0.0268672	0.00529029	0.00314393	0.00282958	0.00126862	0.0105024	0.000123149
ADIPOQ ENSG00000181092	1.88379e-09	0.00693982	0.00514672	0.00409363	0.000439743	0.000971965	0.000579393	0.00537601	0.00988467	0.00130925
ADIPOR1 ENSG00000159346	0.0265536	0.0256862	3.0494	0.000155565	0.252619	1.88311e-09	0.872939	0.0137947	0.0150567	0.482384
ADIPOR2 ENSG00000006831	0.0221823	0.107816	0.0864161	0.00645843	0.0539376	1.649	0.00975064	0.0623441	0.0910455	1.18935
ADIRF ENSG00000148671	22.6906	15.9407	11.2133	35.451	3.42228	1.55232	3.45731	10.1781	8.37787	0.232091
ADK ENSG00000156110	0.0208728	0.0204512	0.519891	0.00953238	0.0049864	0.667511	0.152476	0.00742997	0.0382811	0.231982
ADM ENSG00000148926	0.0409496	0.0210507	0.00019231	0.0403058	0.0340682	0.0574439	0.643034	0.00931656	0.249189	0.00727774
ADM2 ENSG00000128165	0.00574558	0.293033	0.069031	0.0163178	0.0393313	0.0574724	0.00849458	0.0544216	0.0286576	0.206153
ADM5 ENSG00000224420	0.0367965	0.112243	0.00134293	0.00652501	0.00960184	0.0119305	0.00050192	0.0367751	0.310117	0.0147306
ADNP ENSG00000101126	0.98224	2.83384	0.503337	1.12731	0.945077	1.86521	0.00606099	0.0707237	0.0373259	0.732041
ADNP2 ENSG00000101544	0.350204	0.0144467	0.803917	0.0450122	0.0223503	0.182943	0.107114	0.000258789	0.0881925	0.0201897
ADO ENSG00000181915	0.225524	0.0146019	0.22658	0.0110975	0.0212091	0.0719227	0.0638583	0.0389342	0.16916	0.227128
ADORA1 ENSG00000163485	0.0282914	0.144703	0.000196442	0.038533	0.0118754	0.0103676	0.00170073	0.0463593	0.0225305	0.000523243
ADORA2A ENSG00000128271	0.0026696	0.00882739	0.00113057	0.00153134	0.000657583	0.00669122	0.0256483	0.00175019	0.000688884	0.015951
ADORA2B ENSG00000170425	0.00299647	7.23264e-06	0.00717459	0.00413716	0.00632102	0.0138653	0.1224	0.0120884	0.00992085	0.000247834
ADORA3 ENSG00000282608	0.038504	0.0146536	0.00127271	0.00310855	0.00401438	0.259101	0.013438	0.0305162	0.016061	0.0671379
ADPGK ENSG00000159322	0.000488968	0.0369994	2.41715	0.00733701	1.33457	0.0200458	0.334936	0.14385	0.0114248	1.84676
ADPRH ENSG00000144843	0.0647429	0.22028	0.00127042	0.716635	0.000859521	0.0164227	0.040888	0.170613	0.100954	0.0619084
ADPRHL1 ENSG00000153531	0.0367091	0.644067	0.0161114	0.0677238	0.00271937	0.0185465	0.0660631	0.0083091	0.312278	0.326824
ADPRHL2 ENSG00000116863	0.326441	0.686625	0.18722	0.0599344	2.10268	0.75999	0.381924	0.0414507	0.156355	0.670935
ADPRM ENSG00000170222	0.000992601	0.00629973	0.360062	0.00880581	0.0106541	0.230018	0.0927607	0.0293213	0.00625307	0.066944
ADRA1A ENSG00000120907	0.978152	0.0104684	0.00246674	0.000887786	0.000440276	0.00578023	0.00571402	0.0148666	0.0027571	0.0248745
ADRA1B ENSG00000170214	6.05052e-05	0.00245286	0.00341287	0.000359397	0.000593469	0.000203031	0.00289182	0.00329144	0.00278273	0.00805064
ADRA1D ENSG00000171873	0.0442615	0.0124834	0.0125678	0.0204642	0.00103183	0.618289	0.0120256	0.0530918	0.000531112	0.123979
ADRA2A ENSG00000150594	0.0298974	7.06754e-05	0.00127124	0.013467	0.0325234	0.164623	0.00589638	0.000819575	0.759372	0.53872
ADRA2B ENSG00000274286	0.0037043	0.110116	0.0065259	0.0320257	0.000267911	0.00241539	0.10972	0.0134352	0.00407341	0.00753455
ADRA2C ENSG00000184160	0.0561749	0.0494264	0.0298384	0.000127506	0.0252567	0.656275	0.00130705	0.0299474	0.0135409	2.48453
ADRB1 ENSG00000043591	0.0332163	0.0525172	0.338875	0.0163075	0.0815876	0.00404892	0.0104851	0.00974539	0.193509	0.280994
ADRB2 ENSG00000169252	0.0310752	0.00635835	0.271339	0.00806425	0.166075	0.82083	1.14794e-06	0.239341	0.365308	0.00767936
ADRB3 ENSG00000188778	0.367126	0.0623935	0.0166624	0.0101548	0.00191662	0.0603786	0.00553615	0.0349545	0.0133226	0.00119948
ADRM1 ENSG00000130706	0.600431	0.86726	0.0407589	3.77656	0.434207	1.28541	0.762166	1.08496	0.22404	0.117221
ADSL ENSG00000239900	0.0951589	0.627087	0.0980236	0.00518689	0.017866	2.15502	0.0660212	0.00416986	0.00255096	0.0311123
ADSS ENSG00000035687	0.0150948	0.0899073	0.872091	0.00201513	0.122924	0.088193	0.131151	0.153811	0.266641	0.425235
ADSSL1 ENSG00000185100	0.430909	1.11069	0.0151849	0.00735275	0.0178157	0.0705253	0.0435397	0.0691506	0.0155493	0.154395
ADTRP ENSG00000111863	0.0176684	0.00162517	6.64613e-05	0.00498009	0.00580454	0.0120241	0.00869662	0.0156193	0.117763	0.00194888
AEBP1 ENSG00000106624	44.0209	38.9	0.0146623	0.0324336	1.21115	0.0247693	0.160859	0.0585718	2.22474	0.0125944
AEBP2 ENSG00000139154	0.114717	0.0148575	0.468259	0.225796	0.193705	0.0118307	0.336117	0.0200755	0.183833	0.196139
AEN ENSG00000181026	0.435857	0.641864	0.0035709	0.136318	0.0968725	0.589667	0.718554	0.400611	0.0123483	0.338468
AES ENSG00000104964	21.0185	4.9254	7.55713	20.0403	3.82682	0.0129718	11.4862	10.3336	2.5601	0.900408
AF011889.5 ENSG00000241489	0.000552862	0.061615	0.00043424	0.00630295	0.00294392	0.0111441	0.000116072	0.00135022	0.0306866	0.00110124
AF111168.1 ENSG00000280308	0.00385174	0.00332128	0.00157647	0.000233093	0.00170257	0.00274561	0.00059704	0.000859457	0.00207264	0.00197025
AF131216.1 ENSG00000280273	0.00316588	0.00332444	0.00721487	5.96212e-06	0.00316622	0.00713613	0.000908193	0.000719221	0.00136356	0.00332192
AF165138.7 ENSG00000243440	0.000323103	0.00227591	0.000146226	0.0047486	0.000111035	0.00531204	0.000731129	0.00174942	7.23184e-05	0.00575219
AFAP1 ENSG00000196526	0.362701	0.0347954	0.0255047	0.0617046	0.00330431	0.0437587	0.0353523	1.25948	0.14595	0.0230569
AFAP1L1 ENSG00000157510	0.00390999	0.954598	0.164577	0.000817195	0.0170745	0.00256952	0.00424226	0.0305377	0.0265669	0.0230283
AFAP1L2 ENSG00000169129	0.350929	0.0201383	0.0999019	0.0417765	0.0185424	0.00670859	0.0192819	0.0500634	0.305888	0.00895163
AFF1 ENSG00000172493	0.0119734	0.0938269	0.765775	0.00264307	0.181798	0.0368134	0.0252471	0.0384229	0.661364	0.378896
AFF2 ENSG00000155966	0.0189623	0.0170692	0.00361196	0.0110982	0.00752768	0.00392213	0.00908508	0.0205703	0.0126846	2.31579e-06
AFF3 ENSG00000144218	0.00520261	0.0408418	1.04536	0.00955062	0.504544	0.0183028	0.00455981	0.0344202	0.00535141	0.559932
AFF4 ENSG00000072364	0.871749	0.053489	0.644781	0.00190119	0.379718	0.0621975	1.1626	0.381421	0.101161	0.410412
AFG3L2 ENSG00000141385	0.114599	0.0118853	0.832404	1.55868	1.41692	0.0125172	1.64373	0.00640272	0.556601	0.374158
AFM ENSG00000079557	0.00297777	0.00562212	0.00416807	0.00154484	5.09807e-07	0.00322614	0.000850483	0.00192625	0.00325257	0.0278307
AFMID ENSG00000183077	0.021765	0.881291	1.02184	0.675407	0.692226	0.199001	0.644451	0.0948473	0.154212	1.115
AFP ENSG00000081051	0.0262248	0.00164317	0.0262364	0.00363385	0.00428733	0.00832145	0.0129811	0.00171192	0.0149281	0.00321534
AFTPH ENSG00000119844	0.0106416	0.0111009	1.14493	0.00978818	0.162722	0.00805077	0.112654	1.32555	0.0548863	0.575812
AGA ENSG00000038002	0.0111381	0.00162169	0.00147173	0.0643683	0.000147211	0.247446	0.0752969	0.0171686	0.0481438	0.124116
AGAP1 ENSG00000157985	0.033071	0.0113937	0.0690879	0.0922162	0.0101931	0.370831	0.696184	0.00653194	0.126513	0.0272888
AGAP14P ENSG00000279058	0.00815611	0.00282651	0.026248	0.000783287	0.0266873	0.00176023	0.00271737	0.0134234	0.0468693	0.0037363
AGAP2 ENSG00000135439	0.0421064	0.0811493	0.0127757	0.0524509	0.000667851	0.218659	0.0899797	0.0459543	0.17408	0.00334759
AGAP3 ENSG00000133612	0.116786	0.111692	0.619697	1.82697	0.438377	0.871532	1.45161	2.04892	0.546979	0.128177
AGAP4 ENSG00000188234	0.0874293	0.021145	0.33508	0.175198	0.0105316	0.0850072	0.041145	0.188198	0.148328	0.176403
AGAP5 ENSG00000172650	0.0341559	0.000629924	0.000768722	0.00196498	0.00407437	0.00384356	0.00474551	0.0243591	0.097189	0.00287677
AGAP6 ENSG00000204149	0.0122094	0.00232512	0.141207	0.0374582	0.554269	0.00787283	0.117705	0.607186	0.184077	0.0731653
AGAP9 ENSG00000204172	0.0584409	0.0325111	0.123973	0.0202403	0.012154	0.0497274	0.0111166	0.417627	0.0265416	0.00819669
AGBL1 ENSG00000273540	0.021524	0.000301774	0.00603039	0.00177993	0.000106342	0.00456985	0.00819539	0.00874499	0.00455092	0.00139412
AGBL2 ENSG00000165923	0.0121732	0.00036261	0.0017162	0.00324186	0.00651191	0.00347006	0.00357479	0.15063	0.00546738	5.75405e-05
AGBL3 ENSG00000146856	0.00282841	0.0061719	0.207421	0.00823405	0.00311743	0.00394038	0.00386832	0.0421608	0.00414786	0.00807915
AGBL4 ENSG00000186094	0.00338626	0.00257709	0.00145586	9.92557e-06	0.00138942	0.0396193	0.00345756	0.0488334	0.00785377	0.00717934
AGBL5 ENSG00000084693	1.08905	2.41239	0.239682	0.772128	0.807267	0.000199644	0.688745	0.0359394	0.457673	0.0211902
AGER ENSG00000204305	0.00943776	0.0215018	0.00553157	0.118413	0.0311273	0.777737	0.385073	0.00669841	0.61516	0.00346502
AGFG1 ENSG00000173744	0.00861946	0.019328	0.219075	0.0563032	0.0788273	0.0833262	0.0571633	0.621585	0.0180668	0.0443867
AGFG2 ENSG00000106351	0.0014678	0.0812146	0.499489	1.10562	0.246157	0.00439445	0.373514	0.683243	1.24906	0.298997
AGGF1 ENSG00000164252	0.0909378	0.0083213	0.364864	0.0538899	0.0083532	0.00304882	0.20776	0.00981983	0.00581091	0.128166
AGK ENSG00000006530	0.000986277	0.090733	0.200429	0.000828004	0.0128092	0.0590835	0.0390665	0.0113349	0.15764	0.0178503
AGL ENSG00000162688	0.00106497	0.0597559	0.51755	0.0110518	0.0373832	0.00174387	0.0975428	0.168235	0.06255	0.0607483
AGMAT ENSG00000116771	0.000647663	0.00277343	0.00790385	0.00155536	8.49323e-05	0.0934461	0.000425117	0.00439706	0.00163424	0.00170504
AGMO ENSG00000187546	0.00140472	0.00341291	0.00354425	0.000244638	0.00107619	0.00805489	0.00225662	0.0040386	0.00145622	0.00127597
AGO1 ENSG00000092847	0.00108162	0.229049	0.189702	0.808365	0.150503	1.04697	0.632805	0.0636144	0.044795	0.0235279
AGO2 ENSG00000123908	0.288382	0.412916	0.633197	0.13584	0.0355834	0.0295455	0.601686	0.246193	0.351404	0.0359223
AGO3 ENSG00000126070	0.0102057	0.117803	0.174963	0.0453592	0.00335186	0.0851445	0.0102438	0.976014	0.151495	0.20588
AGO4 ENSG00000134698	0.511662	0.000327747	0.0842823	0.0294795	0.00925194	0.268792	0.00701362	0.00462771	0.359837	0.0898242
AGPAT1 ENSG00000204310	4.55096	10.4688	2.0569	0.329418	0.505658	0.201565	1.20456	0.0363102	0.43135	0.130389
AGPAT2 ENSG00000169692	0.372726	1.32999	0.467413	7.50421	0.010098	0.0273801	0.198962	0.823334	3.91596	0.855218
AGPAT3 ENSG00000160216	0.223467	0.0914125	1.17271	2.23584	0.470579	0.818804	1.1634	0.0546495	0.453055	0.650268
AGPAT4 ENSG00000026652	0.114178	0.571417	0.0611591	0.0490735	0.00736117	0.00398991	0.00103923	1.18828	0.0666705	0.00289684
AGPAT5 ENSG00000155189	0.0124806	0.0711602	0.0143213	0.0268905	0.0933224	0.0140075	0.0111016	0.0906557	0.194618	0.0625916
AGPS ENSG00000018510	0.279453	0.0819974	0.0327646	0.00630777	0.0115068	0.00160059	0.188144	0.067593	0.0324898	0.0125789
AGR2 ENSG00000106541	0.00240803	0.0603749	4.68068	0.0901078	2.89898	0.00734814	5.36435	0.0262417	0.0895546	18.4681
AGR3 ENSG00000173467	1.06362e-05	0.0247204	0.289907	0.00128071	0.00129278	0.00429626	0.555563	0.00249379	0.033385	0.309041
AGRN ENSG00000188157	0.0490085	0.0652739	0.802986	2.43218	0.461095	0.02395	1.81516	0.0456246	0.591487	1.06417
AGRP ENSG00000159723	0.000125009	0.00644215	0.00253139	0.00703782	0.00378226	0.00648739	0.00974564	0.000358588	0.00543243	0.00117147
AGT ENSG00000135744	0.024108	1.36707	0.517271	0.0208232	0.0684947	0.0340775	0.0278185	0.533341	0.000115159	0.0168531
AGTPBP1 ENSG00000135049	0.00401139	0.00314301	0.101166	0.0200304	0.00357216	0.00677495	0.155694	0.00223762	0.00335591	0.0228829
AGTR1 ENSG00000144891	0.168962	0.0479736	0.221911	0.00104493	0.000886459	0.0417667	0.00421965	0.000598627	0.0308292	0.231653
AGTRAP ENSG00000177674	0.117664	0.925968	2.25174	11.1535	3.73418	7.29803	0.0898592	0.252114	0.0723264	0.0613131
AGXT ENSG00000172482	0.000353594	0.000898153	0.00135347	0.0018085	0.0011127	0.00100297	0.00728793	0.00877259	0.00325928	0.00773153
AGXT2 ENSG00000113492	0.00895413	0.000595261	0.0144638	0.0087253	0.00281212	0.0027851	0.00595157	0.0104137	0.0185948	0.00628221
AHCTF1 ENSG00000153207	0.0258898	0.238122	0.770344	0.00867875	0.0614139	0.056608	0.416003	0.212448	0.0115781	0.155934
AHCY ENSG00000101444	0.340956	3.226	0.01221	0.435826	1.16175	9.24417	0.240528	0.227657	0.256825	0.0145405
AHCYL1 ENSG00000168710	0.211579	4.59574	1.94561	0.500936	0.539878	0.0327004	1.3946	3.17728	0.839679	0.462834
AHCYL2 ENSG00000158467	0.0108804	0.0268713	0.0671846	0.217328	0.25962	0.0032592	0.407974	0.0434944	0.144515	0.154984
AHDC1 ENSG00000126705	0.394953	0.37126	0.100264	1.02015	0.466229	0.413804	0.199017	1.7607	0.92076	0.095692
AHI1 ENSG00000135541	0.913585	0.00462064	0.60799	0.342976	0.466824	1.75824	0.156702	0.557096	0.069374	0.613815
AHNAK ENSG00000124942	15.6154	3.67056	11.0306	0.346251	3.1384	0.146162	10.4813	5.21939	4.64118	3.52741
AHNAK2 ENSG00000185567	9.25292	4.88295	0.0218846	0.00664906	0.0021675	0.00525093	0.0082459	0.0115761	0.0782541	0.0182111
AHR ENSG00000106546	0.00617278	0.00415925	0.00197047	0.00291326	0.166984	0.0420042	1.35598	0.469834	0.54347	0.003868
AHRR ENSG00000063438	0.000230589	0.00594275	0.0107574	0.00934933	0.00391867	0.00509659	0.0633782	0.00524096	0.00560553	0.00506675
AHSA1 ENSG00000100591	1.54854	0.1751	0.691128	2.48122	0.172205	0.956977	0.243897	0.0351181	0.0806407	0.395693
AHSA2 ENSG00000173209	0.933083	0.0250356	0.96177	0.00411244	0.306686	0.000110272	0.113003	1.10813	0.0605134	0.0172635
AHSG ENSG00000145192	0.0362011	0.00825586	0.00505506	0.00149983	0.00302244	0.000455224	0.000293049	1.08721e-05	0.0190034	2.60889e-06
AHSP ENSG00000169877	0.0207934	0.0240908	0.0102113	0.00336698	0.00219084	0.00662911	0.00689586	0.00503132	8.64489e-06	0.0010506
AICDA ENSG00000111732	0.0080652	0.00628409	2.08234e-05	0.000415236	0.00491879	0.00163243	0.000688019	0.00136598	8.06046e-06	0.00173072
AIDA ENSG00000186063	0.024883	0.000577393	0.186267	0.00790161	0.137279	0.0741613	0.0110759	0.0272421	0.114638	0.000516363
AIF1 ENSG00000204472	1.12039	0.50379	0.00393385	0.0249026	0.0780821	0.957721	0.0200821	0.423076	0.537917	3.50199e-05
AIF1L ENSG00000126878	0.123096	0.072233	0.006972	0.649604	0.0266389	0.0270763	0.036897	0.0276705	2.13148e-05	0.0304381
AIFM1 ENSG00000156709	0.0171481	1.01342	0.344177	0.885691	2.65804	1.25433	0.649381	0.0210356	0.354636	0.0920303
AIFM2 ENSG00000042286	0.75407	1.75787	0.00706412	0.21676	0.00537199	0.185185	0.219146	0.0858677	0.208208	0.055073
AIFM3 ENSG00000183773	0.0963673	0.00272248	0.00660296	0.008908	0.11858	0.00231426	0.462672	0.0176789	0.0118541	3.78243e-05
AIG1 ENSG00000146416	1.51758	0.61589	1.3186	1.45997	0.139278	0.166223	0.18009	2.01718	0.442858	0.493768
AIM1 ENSG00000112297	0.000385982	0.0119301	0.761475	0.21078	0.276281	0.0295026	0.208469	0.0101961	0.024411	0.341464
AIM1L ENSG00000176092	0.0053689	0.0109337	0.00297725	0.00260111	0.0024127	0.00223035	0.19937	0.00257417	0.0215837	0.000529941
AIM2 ENSG00000163568	0.0131045	0.000580909	0.00335072	0.00490458	0.000424996	0.000736449	0.000892977	0.00792331	0.0391141	0.00923021
AIMP1 ENSG00000164022	0.530803	0.00333491	0.0117178	0.421658	0.0764194	0.734396	0.268962	0.132282	0.131357	0.525596
AIMP2 ENSG00000106305	0.00751882	0.065994	0.110419	0.0131367	0.309261	0.914966	0.0183588	0.0533717	0.0368253	0.00275675
AIP ENSG00000110711	9.53048	0.0661664	0.577673	6.10688	1.07375	0.0158562	0.437886	1.42164	1.61915	0.0749738
AIPL1 ENSG00000129221	0.14243	0.00320555	0.0193172	0.0029527	0.000563514	0.0192634	0.000446343	1.68247e-05	0.0297712	0.0181662
AIRE ENSG00000160224	0.0078887	2.80807e-05	0.00452973	0.00205631	0.0147321	0.000476779	0.00469333	0.0036943	0.00130923	0.00426355
AJ239318.1 ENSG00000280108	7.89902e-05	0.00117715	6.51983e-05	0.00852021	0.00187908	0.00406136	0.00610731	0.000798878	0.00239132	0.0030397
AJAP1 ENSG00000196581	0.0239381	0.00727969	0.011235	0.00854943	0.0145947	0.0159373	0.00578047	0.344237	0.00221227	0.00789627
AJUBA ENSG00000129474	0.0958776	0.00300242	0.013818	0.0926029	0.309647	0.0178163	0.505576	0.15723	0.211282	0.01549
AK1 ENSG00000106992	1.19299	2.334	0.264357	0.0688379	0.137023	0.0387697	0.047955	0.235601	0.420237	0.00124102
AK2 ENSG00000004455	0.00897438	0.00297059	0.312453	0.0566411	1.80036	4.26576	2.53636	0.00984682	2.10998	0.907388
AK3 ENSG00000147853	0.377053	0.0129528	0.360464	0.114619	0.323208	0.0723866	0.419229	1.21013	0.104535	0.277979
AK4 ENSG00000162433	0.626467	0.00660655	0.568659	0.0025189	0.0443616	0.000898998	0.00266248	0.000705207	0.00904183	0.0011248
AK5 ENSG00000154027	0.0031194	0.00475672	0.00660124	0.0036265	0.00902194	0.250246	0.00145062	0.0027737	0.0013376	0.00235047
AK6 ENSG00000085231	0.0121443	0.0263059	0.245962	0.260896	0.0269917	0.0377897	0.296749	0.0780095	0.0467804	0.025881
AK7 ENSG00000140057	0.00263612	0.0269455	0.0182206	0.000611299	0.00191218	0.008762	0.0435831	0.0141726	0.0149506	0.00468403
AK8 ENSG00000165695	0.0162785	0.205859	0.0119406	0.0115956	0.0417227	0.256676	0.00891478	0.00422815	0.0260507	0.000536681
AK9 ENSG00000155085	0.00450005	0.00747805	0.0028641	0.578682	0.00813319	0.00698064	0.0339559	0.0109993	0.00434448	0.0810066
AKAP1 ENSG00000121057	1.60998	4.09842	2.00439	1.95642	2.23027	0.577175	0.542087	0.0438053	0.174302	2.24722
AKAP10 ENSG00000108599	0.00884654	0.0424111	0.416276	0.199927	0.961704	0.0516618	0.106261	0.195767	0.106955	0.0329713
AKAP11 ENSG00000023516	0.0740009	0.0149506	0.461662	0.0130352	0.208809	0.118474	0.18924	0.0176337	1.13966	0.193786
AKAP12 ENSG00000131016	1.45994	0.0738146	3.46977e-05	0.00733234	0.0228987	0.032465	0.283341	0.264183	0.608942	0.11902
AKAP13 ENSG00000170776	2.55676	0.0719046	0.81442	0.0506362	0.303524	0.09889	0.17486	0.528076	0.264791	0.474073
AKAP14 ENSG00000186471	0.00201863	0.000672677	7.91988e-05	3.56145e-07	0.00359622	0.00142528	0.00510287	1.39445e-05	0.00263375	4.54426e-05
AKAP17A ENSG00000197976	0.0123728	0.135841	1.0494	0.633959	0.187452	0.0397064	0.334104	0.157331	0.171005	0.50689
AKAP3 ENSG00000111254	0.024565	0.0242389	0.000921735	0.0164683	0.0857373	0.0113241	0.054854	0.000264834	0.0328198	0.122185
AKAP4 ENSG00000147081	0.00141769	0.00160011	0.00278235	0.00305361	0.00020587	4.15928e-05	0.00157783	0.027082	0.000148655	0.00169764
AKAP5 ENSG00000179841	0.0235831	0.00514674	0.000110771	0.00875553	0.00162984	0.00507152	0.0054299	0.0101409	0.00123511	0.00462746
AKAP6 ENSG00000151320	0.0363619	0.0383742	0.0188252	0.00320057	0.00162351	0.00138693	0.0209772	0.0078187	0.00144014	0.00945707
AKAP7 ENSG00000118507	0.0122434	0.000109619	0.187205	0.00601975	0.00984981	0.025924	0.00560139	0.0883639	0.0141521	0.172171
AKAP8 ENSG00000105127	0.0413913	1.57424	0.0496556	0.0917575	0.4372	5.13493	0.720379	0.0100241	0.0734815	0.0220463
AKAP8L ENSG00000011243	2.75345	0.89057	1.63155	11.3047	1.25531	0.384571	1.84167	2.84309	0.213593	1.57254
AKAP9 ENSG00000127914	0.13858	0.0144841	0.994982	0.682704	0.416107	0.638143	0.204692	0.161434	0.858004	0.990691
AKIP1 ENSG00000166452	0.0159381	0.587494	0.0210141	0.220938	0.752521	1.3111	0.110927	1.14118	0.0260497	0.00385806
AKIRIN1 ENSG00000174574	0.509927	0.0787377	0.337073	0.0218564	0.634215	0.834177	0.490243	0.307804	0.0724261	0.123551
AKIRIN2 ENSG00000135334	0.0626086	0.0663439	0.277729	0.00515351	0.0172935	0.0530614	0.0939173	0.000164529	0.299339	0.0059331
AKNA ENSG00000106948	0.151365	0.0164185	0.0289259	0.170524	0.00933143	0.985169	0.248217	3.50378	2.20169	0.510468
AKNAD1 ENSG00000162641	0.010047	0.000103016	0.000987913	0.0165026	0.00423022	0.00457795	4.93974e-05	0.0902671	0.0098656	0.00062605
AKR1A1 ENSG00000117448	0.000343068	9.10471	1.7872	0.0808172	1.9485	7.48096	0.271159	0.00663757	0.177292	0.220517
AKR1B1 ENSG00000085662	1.61242	7.35149	0.00521325	0.00442347	0.438128	1.69304	0.0219493	0.321626	0.0257289	0.152326
AKR1B10 ENSG00000198074	0.00100157	0.00806543	0.000238874	0.00378742	0.0016136	0.000557452	0.000375243	0.000158789	0.000947276	0.0040439
AKR1B15 ENSG00000227471	0.000912721	0.00177075	0.00788441	0.000249197	0.000701355	0.00308855	0.00236796	0.00468207	0.0107782	0.00421459
AKR1C1 ENSG00000187134	3.50962	1.8987	0.00412287	0.0736461	0.0299809	0.0679597	0.0805441	0.133529	0.092204	0.0252606
AKR1C2 ENSG00000151632	1.43389	2.93674	0.0245185	0.0209396	0.143973	0.0530606	0.705745	0.0427535	0.039949	0.00686866
AKR1C3 ENSG00000196139	0.00443199	1.24707	0.00358921	0.0616128	0.0364861	0.0391094	0.156336	0.0013191	0.0352552	0.00578446
AKR1C4 ENSG00000198610	1.97259e-06	0.00521569	0.00900468	3.22855e-06	0.00128393	0.000242034	0.00593923	4.05243e-06	0.00726311	0.00102786
AKR1D1 ENSG00000122787	0.0148445	0.0252886	1.41234e-06	1.59007e-16	0.00439636	0.000173612	0.00772457	0.0120997	0.031629	0.00862593
AKR1E2 ENSG00000165568	0.10504	0.033854	0.00131923	0.0268348	0.00521655	0.0058491	0.000596542	0.0161211	0.0142103	0.00221229
AKR7A2 ENSG00000053371	0.476241	5.79311	0.117375	0.106977	0.235252	8.47895	0.115454	0.758399	0.120816	1.44733
AKR7A3 ENSG00000162482	0.018661	0.00587639	0.0217008	0.0110171	0.00647195	0.0293977	0.00919626	0.108935	0.0216997	0.0156094
AKR7L ENSG00000211454	0.044559	0.000335235	0.000114898	0.0113658	0.00030813	0.0120756	0.00278209	0.000575926	0.113044	0.000409713
AKT1 ENSG00000142208	7.56509	1.14837	6.33107	4.41164	1.39331	0.887163	6.08862	3.08853	0.678264	2.45755
AKT1S1 ENSG00000204673	1.27752	5.8216	0.540367	3.65998	0.835506	0.00139434	0.0920108	2.16495	2.77997	0.0373826
AKT2 ENSG00000105221	4.97116	0.64447	3.16848	4.62226	0.86188	0.0775201	0.961056	1.31996	1.82284	1.28177
AKT3 ENSG00000117020	0.267937	3.56094	0.61215	0.0203829	0.345925	0.102063	0.0248134	1.53669	0.046092	2.19052
AKTIP ENSG00000166971	0.49363	0.0326518	0.669054	0.00632836	0.177073	0.252776	0.0153579	0.0624131	0.0432704	0.00100949
AL023806.1 ENSG00000280184	0.0129462	0.00031339	0.000350968	2.98145e-05	0.000511428	0.00522219	0.0102555	0.000869333	0.00364755	0.000916186
AL049794.1 ENSG00000280240	0.000585547	0.0246567	0.0217682	0.0106823	6.95184e-05	0.00133003	0.00417549	0.00177535	0.0056754	0.000593156
AL049872.1 ENSG00000279963	0.000892252	0.00677421	0.00269085	0.00238705	0.00158246	0.00133486	3.08959e-05	0.00288351	0.000925356	0.00170007
AL133475.1 ENSG00000281602	0.00179886	0.00207302	0.00254708	0.000818078	3.99543e-06	0.00300239	0.000861152	0.00365447	0.00420585	0.000485968
AL135745.1 ENSG00000279654	0.000348095	0.00273544	0.00080578	7.08439e-05	0.00311526	0.000367834	0.000214672	0.000798315	0.00734468	0.0040695
AL135787.1 ENSG00000283263	0.000261049	0.00271424	0.00520758	0.0021062	0.00370439	0.000363948	0.00118006	0.00291527	0.00190598	0.00157918
AL354828.1 ENSG00000279282	0.00927288	0.00058322	0.000702958	0.00481944	0.0071161	0.00025526	0.0030668	0.000138994	0.00449994	0.000283539
AL354828.2 ENSG00000280175	0.0249406	0.0180697	0.00379398	0.0149118	0.00293448	0.000297097	0.000438985	0.00181673	0.00101528	0.0072819
AL356053.1 ENSG00000150076	7.18227e-08	0.0206242	0.0188718	0.000618179	0.025101	0.00214918	0.0114788	0.0250377	0.0130807	0.000989689
AL356289.1 ENSG00000279096	0.00252725	0.00151187	0.000102559	0.00125918	0.000103579	7.40163e-06	0.000486934	0.0040078	0.00171734	0.000154093
AL356585.1 ENSG00000279081	0.00276204	0.139301	0.0019068	0.00159764	0.00315373	0.00205531	0.00316699	0.000434398	0.00187813	0.000138663
AL357140.1 ENSG00000280113	0.000257327	0.000609097	0.00453225	3.12957e-05	0.000375848	7.02488e-06	0.000417926	0.00206969	0.00167389	0.00315292
AL358852.1 ENSG00000278899	0.0223109	0.0131311	1.18149e-05	0.00116095	0.0177919	0.0415487	0.0245503	0.00326464	0.00561378	0.00112977
AL365181.1 ENSG00000280316	0.0109779	0.000954552	0.00557613	0.0109067	0.00126602	0.0265047	0.00957554	0.110331	0.000491287	0.00544124
AL513523.2 ENSG00000279767	0.565423	0.0145304	0.0864161	0.00204707	0.196731	0.0569332	0.0169668	0.29393	0.0998922	0.0489674
AL589743.1 ENSG00000279508	0.0588199	0.0162425	0.814133	2.60593	1.12717	0.0178651	0.0658767	0.0199496	0.0123011	0.0138146
AL590235.1 ENSG00000280230	0.00136114	0.00609403	0.000344315	0.0017831	0.00589148	0.00121218	3.86757e-05	0.000879053	0.00622409	2.15495e-05
AL645922.1 ENSG00000279546	0.00276608	0.00519688	0.00663944	0.00335292	0.00825665	0.00218432	0.000206591	9.8907e-05	0.00302655	0.000154934
ALAD ENSG00000148218	0.00962344	0.0275751	0.193147	0.0104394	0.368789	0.445496	0.589206	1.03134	0.0120669	0.00258035
ALAS1 ENSG00000023330	0.464955	0.0983866	0.030665	0.00467397	0.00920874	1.16554	0.416598	0.0300152	0.136908	0.827195
ALAS2 ENSG00000158578	0.000206592	0.000110484	0.0090782	0.00054227	0.00498276	0.00932205	0.00125767	0.000190981	0.000113526	0.00218339
ALB ENSG00000163631	0.0143532	0.00753453	0.105961	0.0100852	0.00172499	0.01589	0.0018677	0.00870193	0.00863195	0.0383795
ALCAM ENSG00000170017	0.0774878	0.00153286	1.28729	0.0238191	0.173274	0.00382571	0.551232	0.0102092	0.285609	0.579286
ALDH16A1 ENSG00000161618	1.75087	1.80374	0.0583962	2.3637	0.102088	0.0760133	0.0498434	0.0568329	0.0502151	1.22372
ALDH18A1 ENSG00000059573	0.0976659	0.775697	0.598661	0.0680981	1.31568	5.30664	0.0825196	1.46063	0.104535	0.219623
ALDH1A1 ENSG00000165092	0.507581	0.039087	0.0245787	0.304638	0.299444	0.137008	0.0340636	2.88852	0.0497914	0.0840892
ALDH1A2 ENSG00000128918	0.0887801	0.17307	0.0139876	0.0869361	0.00017631	2.61533	0.0121932	0.0252924	0.00242237	0.988716
ALDH1A3 ENSG00000184254	0.102214	0.0977806	1.70541	2.23001	0.714411	0.0212958	1.27606	0.00525469	0.245465	1.10159
ALDH1B1 ENSG00000137124	10.0295	5.41442	0.612053	0.0108211	0.0304357	0.116441	0.028479	0.104232	0.00406833	0.0416044
ALDH1L1 ENSG00000144908	0.101309	0.136532	0.0434847	3.99697	0.436882	0.0489164	0.646883	0.52882	0.00818394	0.019266
ALDH1L2 ENSG00000136010	0.828409	0.00773303	7.81608e-05	0.00888709	0.00797848	0.0138601	0.0710132	0.00159028	0.00657475	0.00809181
ALDH3A1 ENSG00000108602	0.000284726	0.00423709	0.191717	0.0039769	0.00731537	0.0369834	0.240953	0.00714474	0.00290901	0.0502427
ALDH3A2 ENSG00000072210	1.68299	2.47028	1.4254	0.315775	2.34376	0.106327	1.35078	0.140057	0.135443	0.113921
ALDH3B1 ENSG00000006534	0.445041	1.15368	0.00589354	0.00704074	0.0548874	0.0584958	0.0451262	0.132279	0.233373	0.0234301
ALDH3B2 ENSG00000132746	0.0156803	0.0350583	0.0064083	0.00373106	0.00265868	0.107144	0.442154	0.0166522	0.00105346	0.38822
ALDH4A1 ENSG00000159423	2.33923	0.422664	2.29564	2.4569	1.1884	0.0483884	0.0315852	0.150801	0.0253664	0.0336001
ALDH5A1 ENSG00000112294	0.0374017	0.0688572	0.277004	0.00678481	0.0888953	0.0233891	0.0194131	0.442871	0.0177598	0.0148197
ALDH6A1 ENSG00000119711	0.0129581	0.0590363	1.96132	0.0110283	0.252361	0.0301861	0.0118847	1.38988	0.419141	0.181631
ALDH7A1 ENSG00000164904	0.136377	0.292889	2.30916	0.404909	1.03619	1.09055	0.206246	0.773552	0.901535	0.262843
ALDH8A1 ENSG00000118514	0.00499482	0.174182	0.0126154	0.00376014	0.00124306	0.00485638	0.000254931	0.00524929	0.00681034	0.00453122
ALDH9A1 ENSG00000143149	0.102602	0.088143	0.655114	1.08526	0.173553	2.42362	0.0635826	0.150993	0.0540982	3.08924e-05
ALDOA ENSG00000149925	38.1144	11.0478	4.9569	5.8716	3.95342	0.0132375	8.46683	3.41054	2.42962	2.85298
ALDOB ENSG00000136872	0.00403068	0.0254869	0.000866901	0.0103439	0.00221476	0.00371332	0.00107728	0.00708787	0.00600162	0.00977133
ALDOC ENSG00000109107	0.037201	3.34073	0.503038	0.278689	0.0324563	0.182401	0.00662716	0.99286	0.0183723	0.285545
ALG1 ENSG00000033011	0.955571	1.30444	0.621412	0.415767	0.198385	0.0012322	0.0212609	0.128053	0.0883219	0.406929
ALG10 ENSG00000139133	0.0113562	0.0436444	0.0511636	0.00743784	0.00456491	0.0223417	0.00109316	0.0200037	0.00792766	0.00225305
ALG10B ENSG00000175548	0.0382977	0.026103	0.0158385	0.0194214	0.0142979	0.272483	0.00640314	0.0191052	0.0102147	0.0386054
ALG11 ENSG00000253710	0.04843	0.000962029	0.00368323	0.00124472	0.01302	0.0141223	0.0194181	0.0200979	0.00729609	0.000361289
ALG12 ENSG00000182858	2.01309	2.06534	1.52662	1.00044	0.118359	0.224418	0.68806	0.0220774	0.275962	0.605917
ALG13 ENSG00000101901	0.00836601	0.0227277	0.654008	0.0126489	0.577347	0.223381	0.226341	0.00568187	0.0254491	0.00788331
ALG14 ENSG00000172339	0.140575	0.0608384	0.325643	0.00228534	0.0392356	0.0958531	0.00568518	0.104341	0.208046	0.123681
ALG1L ENSG00000189366	0.00316104	0.359987	0.00802589	0.00331727	0.00177634	0.0236253	0.0388205	0.00210041	0.0412398	0.00582577
ALG1L2 ENSG00000251287	0.00454718	0.0014721	0.00547546	0.000136026	0.00266565	0.00815932	0.00880192	0.00664893	0.00566299	0.00130088
ALG2 ENSG00000119523	0.143609	0.0048674	1.14601	0.344459	0.00421583	0.44542	0.0587177	0.22345	0.0574383	0.0756719
ALG3 ENSG00000214160	0.549879	2.99648	0.242491	1.28023	2.11685	0.174699	0.768121	0.420683	0.384099	0.0931948
ALG5 ENSG00000120697	0.00218554	0.0360026	0.313116	0.638516	0.04694	0.169565	0.00110362	0.0379644	0.0612863	0.115958
ALG6 ENSG00000088035	0.0363819	0.00146081	0.120023	0.0129627	0.0134785	0.0545151	0.0832683	0.183446	0.027724	0.0276577
ALG8 ENSG00000159063	0.0113458	0.00484003	0.0381462	0.0107726	0.0303645	1.39909	0.00548218	0.00651651	0.000236326	0.138787
ALG9 ENSG00000086848	0.0442125	0.0579367	0.419444	0.0353882	0.134889	0.00556413	0.000991401	0.255907	0.000742372	0.0269654
ALK ENSG00000171094	0.00251086	0.0042682	0.000792841	6.14015e-05	0.00617163	0.0018375	0.0755512	0.000476935	0.00102409	0.000576316
ALKBH1 ENSG00000100601	0.00875565	0.0215687	0.000289461	0.00306365	0.072577	0.0062212	0.00696494	0.0205348	0.0138939	0.404793
ALKBH2 ENSG00000189046	0.00227979	0.163687	0.771451	0.613743	0.10048	0.579468	0.0605558	0.0160842	0.0197233	0.958115
ALKBH3 ENSG00000166199	0.0809222	1.05517	0.408693	0.173866	0.217913	1.81946	0.0305693	0.0416348	0.582383	0.238075
ALKBH4 ENSG00000160993	0.0102695	4.15881	0.315716	0.0197514	0.000130501	0.624149	0.0875682	0.0505032	0.0242874	0.172893
ALKBH5 ENSG00000091542	3.54541	0.0679199	1.64712	0.0418595	0.0844639	3.14084	0.394519	4.08796	0.242738	5.02085
ALKBH6 ENSG00000239382	0.398343	0.274972	0.604936	1.74428	0.0656707	0.800752	0.0275165	0.788064	0.0150588	0.655729
ALKBH7 ENSG00000125652	8.59112	1.9023	1.64735	8.73668	1.67023	0.048133	0.0542975	2.16788	0.419232	1.39055
ALKBH8 ENSG00000137760	0.0701003	0.00874374	0.0948321	0.00664643	0.0013974	0.00546387	0.0871473	0.00144091	0.000596102	0.014565
ALLC ENSG00000151360	0.00453952	0.00836177	0.00635744	0.00330766	0.00555144	0.000295554	0.0287547	0.00176112	0.00297494	0.00181077
ALMS1 ENSG00000116127	0.474249	0.0389163	0.240339	0.0139094	0.00392981	0.000835662	0.0282466	0.0203677	0.0207776	0.00105786
ALOX12 ENSG00000108839	0.000415144	0.00619454	0.0172862	0.0052629	0.0219047	0.00216505	0.00145812	0.00105845	0.00231064	0.00186266
ALOX12B ENSG00000179477	0.00106685	0.00193327	0.0149188	0.00215792	0.0229341	0.00227463	0.00163806	0.00708855	0.000427525	0.000800634
ALOX15 ENSG00000161905	0.00237065	0.000766467	0.103144	0.011251	0.00112069	0.00376515	0.00227045	0.0285292	0.00279159	0.00970548
ALOX15B ENSG00000179593	0.0992269	4.22298	1.62523	1.17138	4.78925	0.0289381	0.00984397	0.00799412	0.0513882	0.305609
ALOX5 ENSG00000012779	0.0160618	0.0185919	0.0113711	0.0508106	0.00611622	0.508563	0.321003	0.0798198	0.00939912	0.0134573
ALOX5AP ENSG00000132965	0.297486	0.0936026	0.00377006	8.8563e-05	0.0232035	0.106457	0.0819614	0.633535	0.44013	0.168088
ALOXE3 ENSG00000179148	0.0137182	0.00113135	0.00184275	0.00455668	0.00573432	0.00540323	0.00711186	0.000495905	0.00885264	0.001362
ALPK1 ENSG00000073331	0.0281437	0.016881	0.0545826	0.032467	0.182345	0.0864621	0.33637	0.176572	0.000849214	0.164575
ALPK2 ENSG00000198796	0.00020988	0.024967	0.00155477	0.0112482	0.00216435	5.03727e-05	0.000924391	0.00134793	0.00714313	0.00107705
ALPK3 ENSG00000136383	0.00530355	0.0266767	0.0109675	0.0394536	0.0011809	0.0152634	0.00565572	0.415215	0.0130458	0.114224
ALPL ENSG00000162551	8.69358e-08	0.0397418	0.000532642	0.0196509	0.0846982	0.00524966	0.0140191	0.155364	0.635041	0.0103594
ALPP ENSG00000163283	0.00109848	0.0179892	0.00017719	0.0119021	6.05008e-05	0.000825875	1.43083e-10	0.000608084	0.000969054	0.000669117
ALS2 ENSG00000003393	0.220478	0.0393422	0.00568973	0.012295	0.00613426	0.00705722	0.0700579	0.563992	0.00114306	0.0119907
ALS2CL ENSG00000178038	0.0894134	0.298444	0.0141192	1.18287	0.0219077	0.349267	1.10971	0.026799	1.96431	0.0019194
ALS2CR11 ENSG00000155754	0.00596834	0.000662647	0.00427869	0.119798	0.0131588	0.0266011	0.00570617	0.00225223	0.00229384	0.000170059
ALS2CR12 ENSG00000155749	0.00497654	0.0177246	0.00164738	0.0203771	0.0209803	0.0198318	0.00326479	0.00115721	0.0200927	0.00559763
ALX1 ENSG00000180318	0.00286422	0.0075853	0.00118979	0.00261769	0.000823087	0.000424314	0.00725593	0.00405074	0.000234538	0.00297175
ALX3 ENSG00000156150	0.000129946	0.00290996	0.00737054	0.0177926	0.00320714	0.0266317	0.00406263	0.00186245	0.00506313	0.00145913
ALX4 ENSG00000052850	0.000510997	0.0196564	0.00102407	0.00131163	0.0045931	0.000335595	0.00597884	0.000217297	0.00759573	0.0016058
ALYREF ENSG00000183684	1.25778	0.0370981	0.352889	0.0489568	0.182377	0.0999481	0.513014	0.0144851	0.93678	0.0332441
AMACR ENSG00000242110	0.00227622	0.288911	0.072128	0.095795	0.422432	4.1782	0.0168074	0.0930319	0.0362903	1.73236
AMBN ENSG00000178522	0.00359457	0.00637744	0.00169273	0.00627028	0.000166203	0.00390614	0.00144262	0.00386147	0.000469528	0.000757947
AMBP ENSG00000106927	0.0181809	7.99066e-05	0.000840218	0.0305968	0.0034087	0.0229195	0.00813983	0.0394016	0.0395968	0.00290794
AMBRA1 ENSG00000110497	0.0365029	0.00527609	0.0196835	0.0095225	0.040582	1.59198	0.0658917	0.345351	0.0474267	0.180634
AMD1 ENSG00000123505	0.00210326	0.0307802	4.31839	0.0358193	1.47886	0.000693213	0.416241	0.0143931	0.0232365	2.16777
AMDHD1 ENSG00000139344	5.21261e-05	0.00941013	0.0054427	0.00170503	0.00611518	0.00146396	0.0018826	0.00250274	0.000154944	0.00162276
AMDHD2 ENSG00000162066	0.299391	0.0430644	0.0018759	2.77889	0.216588	0.0680109	0.128516	0.174678	1.00911	0.233967
AMELX ENSG00000125363	0.000619613	0.00183915	0.000155234	7.79764e-05	0.00484532	0.000109457	0.000643568	0.00183955	0.00560931	0.000549627
AMELY ENSG00000099721	0.00217681	0.00017365	0.00122938	0.0039315	6.82471e-06	0.000319261	0.000277362	0.000402818	0.00676924	0.000862204
AMER1 ENSG00000184675	0.0937076	0.137637	0.0156091	0.328784	0.0145531	0.594156	0.0109933	0.0383541	0.000770009	0.0205283
AMER2 ENSG00000165566	0.0479063	0.00036544	0.00446185	0.0219955	0.000749806	0.00329186	0.00130135	3.33318e-05	0.0105928	0.000240117
AMER3 ENSG00000178171	0.00352665	0.00491846	0.00062115	0.00573337	0.0199829	0.00315939	0.00720222	0.00109493	0.00217294	0.00265028
AMFR ENSG00000159461	1.84891	1.1454	0.745084	0.530357	0.450412	0.461984	0.182011	0.451149	0.0270413	0.113274
AMH ENSG00000104899	0.00930765	0.00176101	0.0922167	0.213583	0.0197144	0.00627486	0.00612741	0.19066	0.000449999	0.0436801
AMHR2 ENSG00000135409	0.00471501	0.00616184	0.000135248	9.52405e-05	0.00307443	0.000314632	0.00541949	0.000356405	0.00288356	0.00562976
AMIGO1 ENSG00000181754	0.114443	0.0409348	0.0147099	1.33339	0.0498722	0.608054	0.0632324	0.719352	0.151356	0.387002
AMIGO2 ENSG00000139211	0.0779168	0.000428412	0.0212243	0.155037	0.140089	0.00537719	0.307526	0.0602164	0.0135684	0.00245299
AMIGO3 ENSG00000176020	0.0346742	0.0346672	0.042117	0.0499657	0.00867476	0.0221376	0.00399347	0.0120379	0.0666147	0.0256956
AMMECR1 ENSG00000101935	0.00841577	0.00459264	0.0162134	0.184982	0.00535111	0.0151363	0.000136558	0.00822739	0.0166367	0.143538
AMMECR1L ENSG00000144233	0.00771908	0.00402432	0.135348	0.0536725	0.0255122	0.00318031	0.255728	0.0514378	0.984158	0.0447477
AMN ENSG00000166126	0.154213	0.0287996	0.206399	0.0155275	0.0345741	0.0288987	0.304933	0.0392329	0.00174961	0.0640653
AMN1 ENSG00000151743	0.00492695	0.0263515	0.14001	0.0173331	0.161944	0.0126927	0.0704206	0.108748	0.00280365	0.0648573
AMOT ENSG00000126016	0.049316	0.0951838	0.0349887	0.108261	0.0556161	1.21454	0.0286606	0.00951127	0.37129	0.00301989
AMOTL1 ENSG00000166025	0.066012	2.86325	1.56199	0.559927	0.0850667	4.34744	0.000466525	0.391203	0.0803279	0.0224969
AMOTL2 ENSG00000114019	0.539255	0.0517569	0.0461489	0.0432859	0.01018	0.0665143	0.858585	1.29291	0.0166089	0.0886859
AMPD1 ENSG00000116748	0.0136117	0.20264	0.000940352	0.0241047	0.00192087	0.15452	0.0177295	0.0432469	0.0313744	0.00450374
AMPD2 ENSG00000116337	1.81813	3.69856	0.00920265	2.26229	0.0734202	0.0166206	0.147667	3.70375	0.130829	0.000940208
AMPD3 ENSG00000133805	0.0763685	0.0132972	0.253611	0.0428278	0.00553492	0.00643213	0.0137536	0.090075	0.163706	0.139629
AMPH ENSG00000078053	0.246602	0.00572207	0.00325687	0.0142092	0.00407283	0.00313154	0.00413836	0.00231355	0.0106892	0.010125
AMT ENSG00000145020	0.0098306	0.00336286	0.00919166	0.0106715	0.000105269	0.0118911	0.00932246	0.0224688	0.0437201	0.00182501
AMTN ENSG00000187689	0.000253939	0.000263087	6.14147e-05	9.3066e-05	0.0010444	0.000776697	0.00298732	0.000337264	0.00785878	0.00883228
AMY1A ENSG00000237763	0.09463	0.0146911	0.000698592	0.00943278	0.00230231	0.0245111	0.0166482	0.00714171	0.104649	0.0154975
AMY1B ENSG00000174876	0.0280525	0.00626197	0.00133294	0.005003	0.0156532	0.013784	0.0106028	0.007524	0.195115	0.152281
AMY1C ENSG00000187733	0.0190582	0.00543278	0.00559049	0.00232989	0.00498639	0.0056439	0.0154112	0.0289864	0.053187	0.0206278
AMY2A ENSG00000243480	0.011256	0.0107735	0.00934866	0.00301455	0.00313932	0.0107072	0.00358073	0.000340138	6.81535e-05	5.05731e-05
AMY2B ENSG00000240038	0.211121	0.0419224	0.160768	0.02211	0.022501	0.0526792	0.251415	0.145037	0.3427	0.0100586
AMZ1 ENSG00000174945	0.000367907	0.00291669	0.0063294	0.0224911	0.00680374	0.00621922	0.000474739	0.00629779	0.0486862	0.00047974
AMZ2 ENSG00000196704	0.201737	0.0625078	0.151119	0.00905141	0.26339	0.703911	0.0544508	0.00203541	0.274094	0.0278532
ANAPC1 ENSG00000153107	0.000113717	1.17999	0.301912	0.0137979	0.175327	0.718619	0.364632	0.262584	0.190829	0.00728195
ANAPC10 ENSG00000164162	0.111051	0.00242244	0.0141135	0.0135893	0.0125828	0.013178	0.0780067	0.0156914	0.0964489	0.0139401
ANAPC11 ENSG00000141552	7.6785	11.9795	4.59252	2.69538	1.93414	0.00308711	1.61184	0.324557	3.0235	0.736852
ANAPC13 ENSG00000129055	0.014876	0.718254	0.791352	0.0581826	0.0844176	0.0205237	0.0559149	0.0296562	0.0161058	0.0369857
ANAPC15 ENSG00000110200	1.5154	2.41815	0.691204	3.08156	0.0147894	0.769681	0.51319	4.58362	0.179712	0.333205
ANAPC16 ENSG00000166295	1.97878	2.12359	1.29361	6.20253	0.417528	3.6306	0.620361	0.276229	0.074273	0.830125
ANAPC2 ENSG00000176248	0.220147	0.389874	0.670855	4.04576	0.37732	0.408087	0.157163	0.0320746	1.17262	0.670532
ANAPC4 ENSG00000053900	0.120644	0.020353	0.135771	0.0574835	0.00196758	0.880385	0.053121	0.0991302	0.247472	0.166943
ANAPC5 ENSG00000089053	1.95154	0.540658	1.66137	5.4087	1.20696	2.56884	1.05909	1.99627	0.724433	2.06778
ANAPC7 ENSG00000196510	0.0429184	6.16051	0.171113	0.0749342	0.574076	5.09744	0.0271426	0.0410036	0.060208	0.040052
ANG ENSG00000214274	0.0427819	0.00999685	0.0435972	2.67593	1.88193	1.35712	0.912569	0.103124	0.012159	0.600899
ANGEL1 ENSG00000013523	0.201808	0.86635	0.096713	0.0263573	0.00745559	1.17574	0.00874725	0.00737065	0.143137	0.0103636
ANGEL2 ENSG00000174606	0.0869086	0.120093	0.443931	0.0639084	0.146035	0.0749111	0.0216314	0.0777282	0.0109349	0.00333358
ANGPT1 ENSG00000154188	0.0341376	0.0556731	0.0106031	0.0939372	0.00833219	0.00871305	0.0411674	0.81163	0.132296	0.0232947
ANGPT2 ENSG00000091879	0.425837	0.00146787	0.000735811	0.0334645	0.0433962	0.0492349	0.0260804	0.0133028	0.0131761	0.020778
ANGPT4 ENSG00000101280	0.00183747	0.0459366	0.014738	0.00114252	0.00241412	0.0115372	0.0205136	0.0382496	0.00225222	0.00228394
ANGPTL1 ENSG00000116194	0.100634	0.0433198	0.0162026	0.0269796	0.0286276	0.0415557	0.00218085	0.0274242	0.212287	0.0188746
ANGPTL2 ENSG00000136859	7.47789	0.441161	0.0165403	0.0884159	0.527537	0.630997	0.0355593	0.0572403	0.00012063	0.379394
ANGPTL3 ENSG00000132855	0.0121209	0.0310638	0.00335549	0.0141768	0.00133956	0.00915738	0.00459077	0.00303317	0.00691857	0.00459829
ANGPTL4 ENSG00000167772	0.121646	3.88161	0.501015	0.154423	0.34721	0.00773546	1.03588	0.00159202	0.0483698	0.0690838
ANGPTL5 ENSG00000187151	0.00205864	0.00355691	0.00243946	0.00140013	0.00235119	0.000754096	1.39554e-06	4.70112e-05	0.00435849	7.13135e-05
ANGPTL6 ENSG00000130812	0.0147096	0.00105498	0.00186365	0.0153	0.000727456	0.00297706	0.00112186	0.00653949	0.0894925	0.00257208
ANGPTL7 ENSG00000171819	0.0669253	0.0168331	0.00907834	0.00814798	0.000122853	0.000234591	0.00217434	0.0222666	0.0157567	0.00821459
ANGPTL8 ENSG00000130173	0.078273	0.0241337	0.000265118	0.00348502	0.00132378	0.00349262	8.53399e-07	0.011332	0.000348124	0.000173277
ANHX ENSG00000227059	0.0167283	0.00458528	0.000467676	0.0030054	0.00153415	0.00485517	0.00192679	0.00442087	0.00992853	0.000856633
ANK1 ENSG00000029534	0.000262953	0.00346455	0.00245804	0.00168744	0.0813366	0.0332529	0.06072	0.500613	4.44707e-05	0.00919556
ANK2 ENSG00000145362	0.518433	0.000838319	0.0156421	0.00706029	0.0162687	0.0397749	0.0168282	0.172152	0.0226942	0.0215364
ANK3 ENSG00000151150	0.017897	0.0237341	0.702685	0.0273813	0.23761	0.0338255	1.54543	0.104993	0.00386797	0.114608
ANKAR ENSG00000151687	0.0302563	0.00944286	0.0878738	0.0218188	0.00264489	0.0200486	0.00145269	0.0362491	0.00275029	0.0124826
ANKDD1A ENSG00000166839	0.241192	0.0611598	0.0185272	0.0138453	0.00139123	0.00357208	0.0583346	0.0470164	0.265652	0.00300618
ANKDD1B ENSG00000189045	0.00392225	0.00276292	0.0995879	0.037724	0.00270868	0.0169045	0.086034	0.0121282	0.000371582	0.000513696
ANKEF1 ENSG00000132623	0.0167489	0.00763684	0.199993	5.79458e-05	0.0709849	0.0116503	0.0744945	0.00301502	0.0210431	0.00330786
ANKFN1 ENSG00000153930	0.00201292	0.0196535	1.71286e-05	0.000477528	0.00856913	0.024796	0.0121838	0.0265045	0.00475313	0.00784383
ANKFY1 ENSG00000185722	0.0490229	0.135346	0.568439	1.069	0.0239207	0.277813	0.608864	0.631866	0.00205178	0.744668
ANKH ENSG00000154122	0.043585	0.317965	2.20702	0.415122	1.33479	2.25145	0.701166	0.0327864	0.875362	2.50955
ANKHD1 ENSG00000131503	0.0246793	0.224888	0.275138	0.0113066	0.139505	0.427747	0.0339395	0.026856	0.0118586	0.158441
ANKHD1-EIF4EBP3 ENSG00000254996	0.00754312	0.0337655	0.000607901	0.053008	0.0126203	0.00986071	0.00523325	9.54506e-05	0.00157074	0.0307072
ANKIB1 ENSG00000001629	0.103954	0.111312	0.0906077	0.00198276	0.0271728	0.02219	0.289797	0.34102	0.0380711	0.0465427
ANKK1 ENSG00000170209	0.0104282	0.0138646	0.0277024	0.0120431	0.0249678	0.0482531	0.0284151	0.0050945	0.024236	0.0040217
ANKLE1 ENSG00000160117	0.210642	0.00629143	0.00778072	0.000539153	1.86739e-05	0.000994696	0.00291998	0.025315	0.0130588	0.00441467
ANKLE2 ENSG00000176915	0.0134486	0.100011	1.54524	0.463278	1.00755	0.197616	0.829958	1.01786	0.968765	1.21843
ANKMY1 ENSG00000144504	1.59925	0.126015	0.152936	0.475309	0.364092	0.846056	0.520846	0.0433882	0.101819	0.0386542
ANKMY2 ENSG00000106524	0.0780731	0.0384916	0.0250953	0.285559	0.0246233	0.0583536	0.178772	0.125512	0.0306216	0.0063915
ANKRA2 ENSG00000164331	0.00535232	0.00492716	0.592536	0.0392061	0.0845736	0.00210369	0.030873	0.962765	0.0112146	0.311284
ANKRD1 ENSG00000148677	1.42658e-05	0.0116488	0.0101348	0.00836249	0.000315977	0.01203	0.0325983	0.00551432	0.00352822	0.000705494
ANKRD10 ENSG00000088448	0.134301	0.00405173	3.15066	0.250084	1.87917	0.567671	2.30484	0.0324072	0.0463969	0.589788
ANKRD11 ENSG00000167522	2.5143	1.50364	1.35765	0.0533516	0.581653	4.03617	1.22033	0.463871	0.229671	0.158789
ANKRD12 ENSG00000101745	0.204717	0.0643165	0.314827	0.0248952	0.0565593	0.151374	0.0831291	0.43462	0.81807	0.00482454
ANKRD13A ENSG00000076513	0.0431914	0.124362	0.00406683	0.578533	0.0298266	0.002718	0.0659343	0.972094	0.535625	0.0228907
ANKRD13B ENSG00000198720	0.0018124	0.174986	0.0195504	0.0274163	0.0050506	0.00956757	0.00408828	2.19245	0.322705	0.0560848
ANKRD13C ENSG00000118454	0.0118601	0.000619481	0.291825	0.0245945	0.173184	0.0327429	0.0292907	0.037201	0.0603094	0.0930546
ANKRD13D ENSG00000172932	0.0133042	2.75083	0.376954	4.47326	0.398835	0.557644	0.96622	2.37794	0.283657	1.50063
ANKRD16 ENSG00000134461	0.0191953	2.11735	0.269239	0.0287972	0.00716057	0.243984	0.00327233	0.0545518	0.437359	0.030283
ANKRD17 ENSG00000132466	0.436294	0.0281523	0.925894	0.0295011	0.860874	0.289861	0.0733585	0.0703211	0.0621269	0.0948595
ANKRD18A ENSG00000180071	0.00363347	0.0194972	0.0516896	0.0253412	0.19117	0.00234705	0.0112167	0.00390018	0.0257993	0.00318378
ANKRD18B ENSG00000230453	0.0349308	0.0225894	0.000211424	0.0183793	0.00383732	0.0199209	0.00665757	0.00740621	0.00190424	0.023979
ANKRD2 ENSG00000165887	0.0108595	0.310346	0.00418282	0.0024824	0.000461226	0.00593104	0.0214439	0.000792091	0.00350715	0.00342625
ANKRD20A1 ENSG00000260691	0.0256442	0.0382974	0.026486	0.00372092	0.0142239	0.00232827	0.00624485	0.0184678	5.80822e-07	0.0115776
ANKRD20A2 ENSG00000183148	0.0019084	0.0159769	0.00776733	0.00902091	0.00460181	0.00270707	0.000549034	2.04578e-06	0.00290119	0.000863817
ANKRD20A3 ENSG00000276203	0.0151578	0.0421629	0.022573	0.00225922	0.00620887	0.00431457	0.000846819	0.00849604	0.00071879	0.00326482
ANKRD20A4 ENSG00000172014	0.0255591	0.00841068	0.00135605	0.0134929	0.0187307	0.000652071	0.0142638	0.00219502	0.0122932	0.000778792
ANKRD22 ENSG00000152766	0.00935568	0.00218886	0.00963404	0.0106782	0.107062	0.000350691	0.13706	0.00308567	0.00291276	0.179891
ANKRD23 ENSG00000163126	0.111808	1.20575	0.0144077	0.0158354	0.00861472	0.156852	0.0319176	0.09743	0.650224	0.162083
ANKRD24 ENSG00000089847	0.0144954	0.0250829	0.00463664	0.285921	0.312743	0.0157694	0.000446944	0.000290767	0.00872861	0.0218529
ANKRD26 ENSG00000107890	0.00937939	0.00142207	0.0143822	0.630825	0.0363329	0.0123494	0.00117343	0.207375	0.00541619	0.202968
ANKRD27 ENSG00000105186	0.00170076	0.0117758	0.395963	0.0162575	0.00418051	0.0148173	0.154491	0.180164	0.331878	0.0437974
ANKRD28 ENSG00000206560	0.205254	0.0309002	0.101323	0.022915	0.00583139	0.14803	0.00829832	0.125301	0.19024	0.106649
ANKRD29 ENSG00000154065	0.0515653	0.803593	0.0302271	0.0374053	0.00287871	0.0208439	0.0766651	0.0476725	0.0674734	0.0474627
ANKRD30A ENSG00000148513	0.112643	0.0225766	0.0032332	0.0146238	0.000739143	0.00107012	0.000974797	0.0017555	0.00127615	8.37099e-06
ANKRD30B ENSG00000180777	0.0130782	0.0225688	0.000289388	4.98792e-05	7.79342e-05	0.00530353	4.02959e-05	0.00978274	0.00984596	0.00099978
ANKRD30BL ENSG00000163046	0.00266099	0.00333553	1.48234e-05	0.000800971	0.00567028	0.000122055	0.00212201	0.00415299	0.00524827	0.00515907
ANKRD31 ENSG00000145700	0.000734335	0.0014212	0.00651243	0.000263095	0.00413381	0.00813665	0.00386813	0.00610808	0.00794249	1.74627e-06
ANKRD33 ENSG00000167612	0.0142958	0.00201898	3.86418e-07	0.00397772	0.000666541	1.44615e-06	0.00158216	0.00259556	0.0125878	0.00571824
ANKRD33B ENSG00000164236	0.000225628	0.0231119	0.00205607	0.0133893	0.000584409	0.0352735	0.00345604	0.0176718	0.184479	0.00244113
ANKRD34A ENSG00000272031	0.0608988	0.261664	0.0358032	0.19799	0.00534775	0.0103615	0.0115644	0.0260649	0.0148813	0.00362283
ANKRD34B ENSG00000189127	0.000735889	0.0118149	0.037834	0.00272325	8.78446e-05	0.0384199	0.0110871	0.00265392	0.0983231	0.00119967
ANKRD34C ENSG00000235711	0.000776589	0.00575923	0.0010429	0.00173341	0.00435231	0.00120757	0.00283035	1.96596e-05	0.00157108	0.000622018
ANKRD35 ENSG00000198483	2.10549	0.547332	5.09287e-05	0.0785545	0.291447	0.0559327	0.266607	0.568095	0.00898839	0.21123
ANKRD36 ENSG00000135976	0.0317532	0.0839824	0.059154	0.908297	0.000173641	0.0209921	0.000405919	0.00761458	0.096668	0.137997
ANKRD36B ENSG00000196912	0.199299	0.017428	0.232675	2.65324e-06	0.00422606	0.0260159	0.0561546	0.00813662	0.46815	0.0148431
ANKRD36C ENSG00000174501	0.951236	0.0661473	0.0209475	0.0188388	0.0108886	0.00760719	0.00143132	0.196386	0.0639877	0.193046
ANKRD37 ENSG00000186352	0.000989862	0.00844201	2.33563	0.007086	0.779835	0.261331	0.107238	0.0337622	0.00852666	0.418455
ANKRD39 ENSG00000213337	0.940068	0.0208965	0.435921	1.16423	0.0109184	0.29859	0.115998	0.0171472	0.0327608	0.0296296
ANKRD40 ENSG00000154945	0.0997366	1.144	0.718048	0.23836	0.0115455	0.00128564	0.887741	0.0845655	0.178644	0.144285
ANKRD42 ENSG00000137494	0.0874297	0.0191042	0.180978	0.0657387	0.0373485	0.000849953	0.0182599	0.0362687	0.0153231	0.0952044
ANKRD44 ENSG00000065413	0.0356448	0.00470141	0.0053052	0.00303838	0.0684238	0.00790982	0.00176378	0.00188898	0.0494352	0.000838099
ANKRD45 ENSG00000183831	0.0126476	0.00898449	0.00373908	0.0634504	0.00387988	0.0236461	0.00290513	0.0402017	0.0311725	0.00795455
ANKRD46 ENSG00000186106	0.00996021	0.0168235	0.0394848	0.00427626	0.0958749	0.430669	0.0619934	0.0332682	0.0649545	0.0794238
ANKRD49 ENSG00000168876	0.0138906	0.0143005	0.0147171	0.0286134	0.0164633	0.00467556	0.0028717	0.233161	0.00578026	0.0351238
ANKRD50 ENSG00000151458	0.295585	0.0079064	0.0836736	0.0429971	0.0101388	0.0577887	0.274574	0.057236	0.200842	0.017996
ANKRD52 ENSG00000139645	0.138681	1.57823	0.170511	0.131872	0.832656	0.720262	1.05281	1.10817	1.25623	0.193679
ANKRD53 ENSG00000144031	0.209201	0.156703	0.000883852	0.00424274	0.00597369	0.00861497	0.0112643	0.00439974	0.0214357	0.00907777
ANKRD54 ENSG00000100124	0.0131409	0.60118	0.633642	0.736737	0.0205641	0.0952071	0.224987	3.20232	0.656627	0.400039
ANKRD55 ENSG00000164512	0.00123204	0.00688543	0.000975575	0.00499899	0.00247956	0.000279969	0.00118962	0.000863851	0.00016685	0.000700691
ANKRD6 ENSG00000135299	0.012419	0.017026	0.0229575	0.0103012	0.1039	0.00105025	0.116837	0.00573368	0.474719	0.00244613
ANKRD61 ENSG00000157999	0.00191299	0.00431187	0.003653	0.0100186	4.10155e-05	0.00122237	4.36556e-05	0.00427594	0.00749048	0.000156366
ANKRD62 ENSG00000181626	0.0189142	0.00411117	0.000196967	0.00227523	0.000625134	0.0507384	0.00925673	0.0124129	0.000412539	0.00287712
ANKRD65 ENSG00000235098	0.0721853	0.79097	0.0098243	0.0930923	0.0836411	2.20802	0.999207	0.01005	0.109612	0.00127503
ANKRD66 ENSG00000230062	0.013448	0.000420614	0.000830861	0.000275694	0.00888192	0.00128467	0.00374964	0.000504846	0.00468286	0.00164536
ANKRD7 ENSG00000106013	0.0070868	0.00587061	0.000148848	0.00904235	0.00520642	0.000108184	0.00139628	0.0110265	3.7201e-05	0.00502162
ANKRD9 ENSG00000156381	1.85274	0.213726	0.632291	2.21123	0.734656	1.71576	1.1033	0.00259005	0.529587	0.185601
ANKS1A ENSG00000064999	0.177197	0.155511	0.00185795	0.00477711	0.00943455	0.345622	0.030453	0.0378692	0.0139677	0.0427535
ANKS1B ENSG00000185046	0.0443767	0.575037	0.00201216	0.024826	0.00234769	0.00788162	0.000272858	0.0318357	0.0828291	0.0101909
ANKS3 ENSG00000168096	0.532687	0.0713503	0.994166	2.18125	0.0799409	1.7113	0.0614615	0.0850673	0.435632	1.45022
ANKS4B ENSG00000175311	0.000137267	0.00584952	0.00768519	0.0018257	0.000529474	8.93841e-05	0.000229208	2.48764e-05	0.00111277	0.00324822
ANKS6 ENSG00000165138	0.174082	0.98264	0.344409	0.041768	0.329517	0.0127961	0.0534429	0.00940818	0.0100874	0.0132244
ANKUB1 ENSG00000206199	0.00276793	0.00607113	8.69789e-05	0.00258749	0.00252084	0.0108697	0.000165618	0.00297627	0.0240279	0.000786063
ANKZF1 ENSG00000163516	0.0223528	0.813303	1.68173	5.19619	0.556787	0.494877	0.0235753	0.0114727	0.00488984	1.06169
ANLN ENSG00000011426	0.000576801	0.0131678	0.0014273	0.000160859	0.000803515	0.00502484	0.00409051	0.0208974	0.000249385	0.000146627
ANO1 ENSG00000131620	0.0211005	0.079291	0.38919	0.00183352	0.42928	0.0162259	0.605623	0.0272941	0.17711	0.00673189
ANO10 ENSG00000160746	0.753569	0.0122856	0.0370405	1.82192	0.0764006	1.31105	0.581982	0.000578973	0.023804	0.381005
ANO2 ENSG00000047617	0.00175622	0.144432	0.00382897	0.00970076	0.00786421	0.0222252	0.0127562	0.00155204	3.67146e-05	0.00877133
ANO3 ENSG00000134343	0.00387182	0.0203054	0.000993136	0.0114915	0.000103104	0.00989242	0.0072706	0.000440234	0.00518465	0.00806515
ANO4 ENSG00000151572	0.018075	0.00387755	0.0315713	0.0389176	0.00134331	0.0222193	0.00279066	0.401575	0.0132942	0.000384734
ANO5 ENSG00000171714	0.379919	0.0104439	0.104698	0.03654	0.00868008	0.00972929	6.5073e-05	0.144683	0.00779523	0.00681333
ANO6 ENSG00000177119	0.0754735	0.0301317	0.054212	0.000577162	0.00104578	0.0562443	0.158927	0.255156	0.0800793	0.559229
ANO7 ENSG00000146205	0.155566	4.17302	4.22655	1.70011	7.73489	0.0661324	7.49955e-05	0.0221242	0.101622	0.0262535
ANO8 ENSG00000074855	0.0643261	0.0989875	0.00696014	0.0281083	0.0506669	1.04977	0.183748	0.00124691	0.452495	0.255962
ANO9 ENSG00000185101	0.00750458	0.044533	0.107321	2.56829	0.402561	0.0124343	1.19374	0.0624199	0.000451297	0.0221506
ANOS1 ENSG00000011201	0.0175816	0.0087998	0.275561	0.139963	0.00941231	0.0115096	0.00108111	0.0244103	0.000228025	0.0119458
ANP32A ENSG00000140350	0.115491	1.41689	1.97718	0.144048	1.16672	3.53433	1.25356	0.71565	2.11916	0.865599
ANP32B ENSG00000136938	1.39571	0.272968	0.968945	0.976941	0.075184	2.72777	0.489328	0.593316	0.00149498	0.112826
ANP32D ENSG00000139223	0.000397427	0.00503701	0.00641906	0.000206689	0.00840445	0.00268914	0.00252989	0.000243502	0.00204208	0.0011097
ANP32E ENSG00000143401	0.585933	0.0666282	0.0524334	0.0731621	0.285049	0.0444846	0.0111861	0.00798569	0.0303081	0.00494897
ANPEP ENSG00000166825	0.0199787	0.0139671	2.67126	0.0982037	7.04115	0.0397579	0.0450098	0.0172396	0.0163664	10.9256
ANTXR1 ENSG00000169604	2.49044	0.31204	0.493646	0.327216	0.33834	0.0884099	0.121621	0.781605	1.74886	0.0497324
ANTXR2 ENSG00000163297	3.11069	0.0401056	2.12578	0.0606332	2.19298	6.19626	0.024849	0.679368	0.07695	0.0346396
ANTXRL ENSG00000274209	0.00143525	0.00671519	0.013135	0.00204465	0.00410504	0.0125911	0.000238722	0.00469302	0.00202185	0.00200871
ANXA1 ENSG00000135046	0.0610159	0.016748	0.827001	0.106959	1.89544	0.00436002	3.56674	1.71745	1.35575	0.0073018
ANXA10 ENSG00000109511	0.00665889	0.00112768	0.000249226	0.000968169	0.000382169	0.000351029	0.00278791	0.0025138	0.000978556	0.00596628
ANXA11 ENSG00000122359	0.859843	16.4944	2.60324	0.928097	3.5594	8.62267	8.38676	0.0218449	0.000624074	2.07467
ANXA13 ENSG00000104537	0.00336115	0.0209723	0.0486645	0.0176912	0.0033476	0.0122766	0.00252411	0.00774303	0.00479035	0.00227142
ANXA2 ENSG00000182718	1.0972	16.8103	0.0687347	0.0294593	3.08397	9.47278	12.4268	0.141034	0.0932149	0.0746476
ANXA2R ENSG00000177721	0.0128905	0.0209639	0.0332539	0.189788	0.0310124	0.327335	0.029915	0.0414899	0.0351272	0.00948555
ANXA3 ENSG00000138772	0.0092879	0.00432572	0.719042	0.0187763	0.0245049	0.0176832	0.0700126	0.00298027	0.0640187	0.118295
ANXA4 ENSG00000196975	0.30092	0.0354895	0.121893	0.80631	0.00696101	0.0548989	0.118515	0.558066	0.272701	0.0942383
ANXA5 ENSG00000164111	0.751221	0.112043	3.19008	0.251539	0.344737	0.166307	0.344496	3.73562	0.00915786	1.4323
ANXA6 ENSG00000197043	28.303	12.1114	0.00346347	3.20582	0.531597	0.156282	1.23114	0.0086823	0.307563	0.765451
ANXA7 ENSG00000138279	0.0373154	0.00473141	1.59825	0.0212736	1.44632	0.577429	0.659087	0.00656486	0.044062	0.607679
ANXA8 ENSG00000265190	0.0248827	0.0123585	5.01379e-05	0.00758875	0.0149986	0.0175218	1.89318	0.00442536	0.00919784	0.00132848
ANXA8L1 ENSG00000264230	0.00862637	0.012631	0.00468215	0.197191	0.00235085	0.0150429	1.545	0.0965974	0.00886521	0.000307741
ANXA9 ENSG00000143412	0.00328229	0.0829009	0.0013378	0.00274012	0.000947117	0.000618196	0.133738	0.0105274	0.00144419	0.044334
AOAH ENSG00000136250	0.618194	0.016947	0.0300056	0.00427617	0.448551	0.0246239	0.000142445	0.723873	0.26501	0.00144571
AOC1 ENSG00000002726	0.00520521	0.0357018	0.00211871	0.00980433	1.06749	0.0301766	0.00275882	0.0146663	0.0268041	0.00353701
AOC2 ENSG00000131480	0.0138367	0.00681858	0.000308875	0.00105712	0.00987222	0.000146058	0.0212788	0.00869081	0.0114131	0.070182
AOC3 ENSG00000131471	6.71048	4.27738	0.0036391	0.0418838	0.0282773	0.048723	0.0292917	0.52165	0.0186401	0.141614
AOX1 ENSG00000138356	0.216299	0.0961954	0.0324133	0.0165898	0.0680749	0.0516114	0.0105591	0.0676859	0.0241544	0.149951
AP000275.65 ENSG00000265590	0.00455633	8.23002e-07	0.000846562	0.00250799	0.00103486	0.00112978	1.90377e-05	0.00370546	0.0027621	0.00193302
AP000295.9 ENSG00000249624	0.00263719	0.000827386	0.000670208	0.00163784	0.000565133	0.0070972	0.000896982	5.1638e-05	0.000377344	0.00112554
AP000304.12 ENSG00000249209	0.00214059	0.0101526	0.000338582	0.00255029	0.00100564	0.00150191	0.00241655	0.00242128	0.00170828	5.90671e-05
AP000349.2 ENSG00000280178	0.000148343	0.00708251	0.00294616	0.000252905	0.000325569	0.00210336	0.00440241	0.00502312	0.000227909	0.00290208
AP000350.10 ENSG00000251357	0.00277282	0.0041925	0.00155104	0.0132156	0.00557839	0.00242087	0.000290899	0.000220385	0.0043449	0.00130716
AP000687.1 ENSG00000280170	0.00385554	0.00543109	0.000554049	1.08325e-06	0.00014101	0.00177537	0.00777474	0.0088043	0.00302531	0.000169813
AP000721.4 ENSG00000256100	0.00265074	0.00229791	1.61883e-05	0.00505049	0.00717709	4.55218e-05	0.000777935	0.00229968	0.00220277	0.000554638
AP000769.1 ENSG00000279576	9.27718	0.0694237	17.8618	0.0390521	2.5402	0.0196674	0.0545977	0.770823	0.348949	8.59911
AP000866.1 ENSG00000279342	0.00719972	0.0558584	0.00698236	0.00200509	0.00321638	0.000252149	0.00047499	0.00859878	0.00531958	0.0105078
AP001888.1 ENSG00000281781	0.00420221	0.00884349	0.000109501	0.00297734	0.0017188	0.00048265	0.000361524	0.00780396	7.50551e-05	0.00407141
AP002962.1 ENSG00000279906	0.00213695	0.00597757	0.000890375	0.00467353	0.000102847	1.02406e-05	8.43473e-05	0.00206751	0.00838943	0.000981937
AP006285.2 ENSG00000278919	0.0414735	0.00149499	0.000262303	0.00133039	0.00083591	0.00564784	0.00627376	0.00455437	0.0103422	0.00249533
AP1AR ENSG00000138660	0.023644	0.0318211	0.558333	0.0101561	0.0099616	0.0754312	0.0427941	0.0382799	0.10494	0.226675
AP1B1 ENSG00000100280	1.01301	2.59997	3.40177	0.112217	5.56252	0.0218069	1.30996	0.0110604	1.6693	0.305169
AP1G1 ENSG00000166747	0.00760621	0.0317578	0.789951	0.21948	0.213494	0.0134233	0.484497	0.00953557	0.577291	0.2367
AP1G2 ENSG00000213983	0.0285511	5.42503	2.25162	2.91213	0.845947	0.00361441	3.38166	0.32744	0.251127	1.2886
AP1M1 ENSG00000072958	4.32248	0.037942	0.00904948	3.99247	0.075172	0.0605396	0.032592	10.637	0.118042	0.00180378
AP1M2 ENSG00000129354	0.00866227	3.75265	2.98148	4.4425	2.78155	0.173684	1.46165	0.0361632	0.199923	2.29905
AP1S1 ENSG00000106367	1.06568	1.46312	2.28256	4.26452	1.49537	0.0578874	0.199918	0.0483666	0.583487	0.329084
AP1S2 ENSG00000182287	0.694357	0.00746014	0.0147155	0.0416022	0.0161437	0.0276901	0.00571933	0.0256384	0.489365	0.0367289
AP1S3 ENSG00000152056	0.00271129	0.0183655	0.174235	0.0520095	0.0111099	0.00831077	0.0722744	0.0268277	0.007045	0.0037819
AP2A1 ENSG00000196961	2.85422	1.3041	0.451347	2.78258	0.516326	0.079791	0.496813	2.85947	2.65441	0.746656
AP2A2 ENSG00000183020	5.22373	0.950575	2.21733	3.68367	1.98087	0.528191	0.0432915	2.74963	0.513577	1.92172
AP2B1 ENSG00000006125	0.561486	1.76968	0.207608	2.48164	1.42368	1.51745	0.93717	4.0334	0.179948	1.466
AP2M1 ENSG00000161203	13.2025	6.67512	2.17926	9.40797	1.58215	0.0219842	2.50972	4.16673	0.000464675	2.48132
AP2S1 ENSG00000042753	10.8889	4.30198	3.24434	15.0753	3.92839	1.69889	1.34457	0.173135	1.5038	1.12413
AP3B1 ENSG00000132842	0.0413255	0.0201454	0.545022	0.0110782	0.0437847	0.021645	0.0512981	0.00515675	0.753717	0.0897813
AP3B2 ENSG00000103723	0.0207855	0.0180958	0.012378	0.0105772	0.0272763	0.0541889	0.225382	0.00756793	0.000865271	0.0220058
AP3D1 ENSG00000065000	0.305458	0.00408361	3.19159	0.240212	1.78984	1.03071	2.56029	0.145808	1.36357	1.22953
AP3M1 ENSG00000185009	0.423976	0.372114	1.50806	0.0483551	0.0218266	0.00136764	2.37114e-06	0.651308	0.0888848	0.387373
AP3M2 ENSG00000070718	0.0948235	0.871712	0.0155643	0.00161943	0.012566	0.76949	0.00141146	1.45009	0.00559409	0.0116615
AP3S1 ENSG00000177879	0.0741275	0.0224557	0.449128	0.166815	0.0241905	0.0030806	0.345003	0.0419653	0.0464221	0.107579
AP3S2 ENSG00000157823	1.90746	1.92156	0.923009	1.03461	0.333432	0.00185312	0.0402853	0.0659594	0.00383918	0.0944113
AP4B1 ENSG00000134262	0.00203492	0.741751	0.0693145	0.0213616	0.0625301	1.23431	0.115454	0.105789	0.0163315	1.90777e-06
AP4E1 ENSG00000081014	0.00682156	0.274395	0.0295754	0.0259403	0.016338	0.0207359	0.0442339	0.010232	0.0144724	0.0468186
AP4M1 ENSG00000221838	0.421873	0.212783	0.297341	1.84853	0.00106909	0.812157	0.0429304	0.282705	0.0331381	0.564179
AP4S1 ENSG00000100478	0.15952	0.00150266	0.00136762	0.129787	0.0356918	0.0450665	0.0330339	0.0642502	0.0271028	0.0180231
AP5B1 ENSG00000254470	0.368895	0.684534	0.245778	0.0417687	0.00284	0.0167029	0.283946	0.291387	0.0763224	0.118501
AP5M1 ENSG00000053770	0.14121	0.0376834	0.0278131	0.0293191	0.169805	0.000140069	0.295442	0.0450474	0.000815444	0.0449991
AP5S1 ENSG00000125843	0.108716	0.0472521	0.127088	0.247212	0.0747656	0.644411	0.321339	0.0864523	0.120851	0.0111834
AP5Z1 ENSG00000242802	0.00255147	0.25897	0.525744	0.720789	0.00837106	0.184956	1.0992	1.91293	2.00275	0.0149154
APAF1 ENSG00000120868	0.00775903	0.0366143	0.126504	1.34892e-05	0.00173252	0.0129678	0.317535	0.0416734	0.00978558	0.154651
APBA1 ENSG00000107282	0.0188088	0.143507	0.118427	0.244382	0.00462758	0.0309087	0.00692154	0.000353819	0.00603801	0.00243626
APBA2 ENSG00000034053	0.012212	0.0175629	0.0592192	0.0102614	0.00421695	1.15444	0.00506123	0.71459	0.0411966	0.00940994
APBA3 ENSG00000011132	0.165049	2.85007e-07	0.00809404	2.91521	0.575686	0.0276391	0.0661107	1.90957	0.127737	0.406551
APBB1 ENSG00000166313	4.08912	7.46384	0.434831	3.10557	0.00429294	0.304595	0.115652	5.13378	0.0300712	0.16927
APBB1IP ENSG00000077420	0.00431518	0.0774984	0.0600393	0.00614058	0.00446978	0.00701942	0.000229134	0.284317	0.0686853	0.0190412
APBB2 ENSG00000163697	1.05125	0.143093	0.0252248	0.0765912	0.0469984	0.428328	0.0387585	0.0406559	0.0540582	0.0164854
APBB3 ENSG00000113108	0.0398994	5.04071	2.13446	0.1421	0.0559861	1.28675	0.210989	0.168244	1.47845	0.634434
APC ENSG00000134982	0.0307415	0.0013916	0.562653	0.0148293	0.0273629	5.54851e-05	7.93391e-05	0.0461688	0.0577563	0.124476
APC2 ENSG00000115266	0.00670645	0.0134175	0.00303133	0.00701719	0.00023706	0.000342493	0.00282008	5.06995e-05	0.0020341	0.00286568
APCDD1 ENSG00000154856	1.60933	0.0110207	1.53704	0.0473125	0.0346716	0.0270698	0.344966	1.63266	0.0436803	0.837522
APCDD1L ENSG00000198768	0.265912	0.158604	0.00161967	0.0405541	0.00167517	0.000494881	0.00576688	0.00208711	0.00394607	0.0048493
APCS ENSG00000132703	0.000938605	0.002233	0.00170776	0.005807	0.00405969	9.91614e-05	0.00680063	0.00461309	4.11452e-05	0.00341567
APEH ENSG00000164062	0.437262	6.28223	0.753939	1.85281	0.115799	3.32631	0.105038	0.0557901	2.15	0.206785
APELA ENSG00000248329	0.0137564	0.00888223	0.0297461	0.0328971	0.0228365	0.00205239	0.000757697	6.07888e-07	0.00209897	0.0063692
APEX1 ENSG00000100823	2.5319	0.826135	2.32692	0.0560661	0.337037	1.3917	0.609553	1.50073	0.1357	1.62141
APEX2 ENSG00000169188	0.0230582	0.0584771	0.0272035	1.3327	0.243579	0.0213527	1.01101	0.0205146	0.0860085	0.084423
APH1A ENSG00000117362	5.73251	0.0439057	2.38906	0.215713	1.53243	0.0270761	3.90583	1.30596	0.623234	1.67621
APH1B ENSG00000138613	0.0893943	0.00882701	1.07258	0.449589	0.170185	0.544907	0.18122	0.113692	0.0758806	0.580774
API5 ENSG00000166181	0.0566413	0.0881605	0.409013	0.000877393	0.0227713	0.0110278	0.0730677	0.456845	0.255063	0.0926561
APIP ENSG00000149089	0.0859289	0.000352392	0.229685	0.0270351	0.0542554	0.0802015	0.00436948	0.0332615	0.0424337	0.11997
APITD1 ENSG00000175279	0.00510125	0.00840274	0.0328619	0.0190955	0.0030084	0.229637	0.12937	0.000798932	0.0043481	0.0536751
APITD1-CORT ENSG00000251503	0.000378897	0.0139035	0.00263676	0.00609797	0.00395365	0.00346056	0.000205947	0.0156834	0.00242732	0.00193539
APLF ENSG00000169621	0.0476061	0.0478783	0.00493688	0.00145875	0.0290211	0.0179437	0.0223247	0.00490992	0.00286377	0.00752658
APLN ENSG00000171388	0.000600467	0.0341219	0.023274	0.00898824	0.134514	0.0075408	0.00600285	0.0437064	0.0103118	0.00584179
APLNR ENSG00000134817	0.0801256	0.603368	0.00309303	0.000405069	0.0826006	0.0265735	0.0020623	0.0503084	0.00338103	0.0195123
APLP1 ENSG00000105290	0.00799429	0.661086	0.0061597	0.0618585	0.00619922	0.154728	0.00519041	0.00303955	0.123044	0.0282593
APLP2 ENSG00000084234	1.79931	0.0244234	14.1581	0.123511	9.9047	3.05902	3.07519	0.0036571	0.00103867	7.97937
APMAP ENSG00000101474	1.05902	0.077526	3.46567	0.243137	1.34232	0.264718	1.27346	2.63244	0.139032	1.09574
APOA1 ENSG00000118137	0.0020511	0.0732	0.00108573	0.0296093	0.0175913	0.0122141	0.0107469	0.000153641	0.0144165	0.00803901
APOA2 ENSG00000158874	0.00255432	0.0228682	0.00146646	0.000558553	0.00385123	0.00466722	0.00188462	0.00892775	0.00801453	0.00027533
APOB ENSG00000084674	0.00940454	0.128867	0.000237435	0.00866928	0.00437169	0.0359977	0.0102527	0.00502504	0.00535716	0.0078294
APOBEC1 ENSG00000111701	0.00220211	0.000211993	0.000175047	8.55643e-05	0.000195417	0.00293538	0.000633007	0.00330785	0.00201868	0.000704093
APOBEC2 ENSG00000124701	0.00318872	0.0109278	0.000408472	0.0106571	0.0040458	0.00253307	2.53653e-05	0.00474417	0.00344191	5.35926e-06
APOBEC3A ENSG00000128383	0.00148473	0.00745648	0.00111234	0.0021493	8.2942e-05	0.000732186	0.147326	0.00307911	0.00763823	0.00107519
APOBEC3B ENSG00000179750	0.00223805	0.0191349	0.000886277	0.0156899	3.74074e-05	0.00164708	0.000208638	0.00175543	0.00194076	0.004
APOBEC3C ENSG00000244509	0.0082086	2.73749	0.792343	0.00902009	0.542779	1.48245	0.490357	1.15524	0.140111	0.244754
APOBEC3D ENSG00000243811	0.0526942	0.157245	0.0057166	0.326089	0.0287061	0.0169831	0.169643	7.77322e-05	0.00764241	0.000720705
APOBEC3F ENSG00000128394	0.00496808	0.0225131	0.0307028	0.0990078	0.0453687	0.335063	0.00565266	0.0172398	0.843519	0.152331
APOBEC3G ENSG00000239713	0.398676	0.0664803	0.0130818	0.0266801	0.118163	0.0797563	0.307158	0.244152	1.15384	0.000955041
APOBEC3H ENSG00000100298	0.00151052	0.00311863	0.0161851	0.000178793	0.00101506	0.000156946	0.0567854	0.0153469	0.000310898	0.0909583
APOBEC4 ENSG00000173627	0.0014939	0.00616124	0.0074353	0.00295569	0.00436477	0.00469933	0.00086065	0.000664243	0.123974	0.00170358
APOBR ENSG00000184730	0.176034	0.0381515	0.00845438	1.45797	8.6142e-05	0.0339783	0.0204886	0.0173706	0.16164	0.223623
APOC1 ENSG00000130208	2.37142	3.45272	0.0190463	0.114146	0.0504505	0.0293167	0.0218419	2.2729	0.708317	0.143678
APOC2 ENSG00000234906	0.00440093	0.00249	0.00167999	0.00141391	0.00268973	0.00220162	0.00716426	0.00381367	0.00125516	0.00427031
APOC3 ENSG00000110245	0.000461485	0.010887	0.000151913	0.000485967	0.000434396	0.00275108	0.00185354	2.33039e-06	0.00571574	0.00212841
APOC4 ENSG00000267467	0.00253611	1.78231e-05	0.00257948	0.00341109	0.00234014	0.000770332	0.00204894	0.000163074	0.00385128	0.000830163
APOD ENSG00000189058	0.0958137	29.7278	0.724249	0.132187	3.41014	5.8385	0.0199409	14.039	7.42306	2.13541
APOE ENSG00000130203	10.5909	0.251056	0.0036911	0.00557213	0.00533986	0.0255105	0.00658686	31.3478	1.94005	2.52839
APOF ENSG00000175336	0.817608	0.123943	0.0149058	0.0286809	0.0911035	0.0209389	0.0197641	0.0415278	8.34191e-05	0.645444
APOH ENSG00000091583	0.00452342	0.0259039	0.00604365	5.73038e-06	0.0125133	0.00996665	0.00819553	0.00530034	0.00622797	0.00505575
APOL1 ENSG00000100342	2.89556	0.619365	0.0448023	0.0250746	0.952888	0.0620213	1.34308	2.16973	0.848722	0.0181857
APOL2 ENSG00000128335	0.834774	3.11324	0.194466	0.913677	0.00505835	2.57396	0.371374	0.156296	0.00721713	0.0444091
APOL3 ENSG00000128284	0.0545193	3.98274	0.0154922	0.0232598	0.00300736	0.0866565	0.105516	0.42063	0.0506627	0.883236
APOL4 ENSG00000100336	0.0105807	0.0124039	0.0744102	0.103337	0.0320439	1.28399	0.212675	0.0478783	0.00352161	0.268507
APOL6 ENSG00000221963	0.0791739	0.664869	0.0147422	0.0582814	0.13937	1.07528	0.0705774	0.0951686	0.149879	0.28264
APOLD1 ENSG00000178878	0.0130502	0.406444	0.0109634	0.00697002	0.0411444	0.00252163	0.135158	0.0342676	0.131786	0.0386921
APOM ENSG00000204444	0.0654306	0.204558	0.000644308	0.0854083	0.0255295	0.0928225	0.0335506	0.0405688	0.0257271	0.00638104
APOO ENSG00000184831	0.0084557	0.0521699	0.0125909	0.0338437	0.0151374	0.0562177	0.0224265	0.00163739	0.00395588	0.0419449
APOOL ENSG00000155008	0.158809	0.0283148	0.216154	0.15094	0.0812538	0.0603455	0.0213221	0.184169	0.116252	0.176616
APP ENSG00000142192	5.32997	9.70171	7.05425	1.79057	4.53533	0.0865059	7.91188	0.0469918	7.95236	3.99504
APPBP2 ENSG00000062725	0.00962358	0.0903789	0.763964	0.0354602	0.041887	0.252319	0.0725297	0.466221	0.0131825	0.176839
APPL1 ENSG00000157500	0.0128217	0.0138173	0.294193	0.0486184	0.0141126	0.0294707	0.0271439	0.426047	0.675196	0.0548546
APPL2 ENSG00000136044	0.250372	0.494561	1.74546	1.38457	1.41652	0.846728	0.581723	0.0371538	0.495062	1.65492
APRT ENSG00000198931	5.56272	11.404	1.49119	12.7459	3.32357	2.49575	0.130782	3.04426	4.44878	0.707256
APTX ENSG00000137074	0.17644	0.658573	0.235802	0.251524	0.723901	1.37458	0.441233	0.114708	0.133439	0.0174345
AQP1 ENSG00000240583	9.82219	1.06868	0.0144447	0.0833689	0.00576118	0.00457593	0.0611234	4.19397	9.46297	0.0437848
AQP10 ENSG00000143595	0.000174302	0.0270529	0.00483147	0.00702069	0.0053652	0.00403054	0.00426946	0.0319891	0.027984	0.0135182
AQP11 ENSG00000178301	0.0021273	0.0105528	0.121169	0.00207194	3.13128e-05	0.00157286	0.000328066	0.00106404	0.103763	0.000845889
AQP12A ENSG00000184945	0.00745498	7.98133e-07	0.00183409	0.00412879	0.00144899	0.00498907	0.00155196	0.00514172	0.0193564	0.0074647
AQP12B ENSG00000185176	0.000172284	4.12971e-06	0.0076172	0.0060538	0.000637371	0.000642187	0.000317003	0.000225222	0.00239555	0.00288322
AQP2 ENSG00000167580	3.73568e-06	0.946087	0.0231975	0.00602475	0.00130712	8.29392e-05	0.00352936	0.00642075	0.0104044	0.00393289
AQP3 ENSG00000165272	0.0566926	8.81248	2.70621	0.0609043	5.464	0.0609126	19.3223	0.0302654	0.0578048	0.434724
AQP4 ENSG00000171885	0.0145129	0.00191935	0.00664362	0.000980696	0.000979727	0.00495706	0.00681523	0.0054145	0.00165011	0.00485197
AQP5 ENSG00000161798	0.129017	0.00732514	0.0991389	0.000621203	0.0257597	0.441671	0.00264244	0.0175323	0.0501578	0.0156449
AQP6 ENSG00000086159	0.00557741	0.0371171	0.00713335	0.00123544	0.00215662	0.00264057	0.00107126	0.00163763	0.00436553	0.000841808
AQP7 ENSG00000165269	0.00390673	0.00679387	0.00297905	0.00569828	0.004723	0.0108483	0.0472261	0.000662736	9.42657e-05	0.00712627
AQP8 ENSG00000103375	0.000446807	1.56357e-06	0.000145389	9.98243e-06	0.0049265	0.0069556	0.00104841	0.0104224	0.00117089	0.000144675
AQP9 ENSG00000103569	0.00978106	0.00135781	0.000700418	0.000923195	0.00161646	0.00464761	0.00328796	0.000845802	0.00165235	0.000297213
AQR ENSG00000021776	0.00272551	0.134813	0.165884	0.639703	0.0867529	1.61449	0.343005	0.0211065	0.101374	0.0352945
AR ENSG00000169083	1.63566	5.2502	2.57063	0.143069	1.56671	1.53773	0.0254506	3.59946	0.469718	1.23976
ARAF ENSG00000078061	0.107665	2.42093	0.164742	4.55758	0.0196789	0.0973741	0.0786251	4.20233	0.025408	0.0632816
ARAP1 ENSG00000186635	2.94307	1.63828	0.409544	0.986622	0.26	0.480508	2.81323	1.62907	2.10331	0.216069
ARAP2 ENSG00000047365	0.00656953	0.0352725	0.0585055	0.00187685	0.00515788	0.002041	0.0211668	0.00822194	0.449296	0.0212735
ARAP3 ENSG00000120318	0.0365153	2.41565	0.0134281	0.0313684	0.125456	0.11247	0.0595801	1.94281	0.0309156	0.00597873
ARC ENSG00000198576	0.0466484	0.0557501	0.00662719	0.582472	0.00378488	0.488944	0.0780938	0.000894746	0.0253901	4.6689e-05
ARCN1 ENSG00000095139	0.0127389	0.0692236	1.40576	0.0106581	0.0385787	0.144937	0.666076	3.11014	0.123069	0.00701436
AREG ENSG00000109321	0.00079181	0.00573008	0.000275378	0.0136834	0.00764452	0.00601193	0.468639	0.0090807	0.0102735	1.36754e-06
AREL1 ENSG00000119682	0.0106592	2.80811	0.72694	0.0152267	0.562581	0.121017	0.27456	0.000544662	0.00365802	0.414888
ARF1 ENSG00000143761	0.265881	0.0171308	3.30144	2.022	1.45688	0.0368524	2.54189	0.833235	0.597651	1.60564
ARF3 ENSG00000134287	0.219072	3.4675	2.05846	4.09481	1.65508	4.46829	2.45589	0.0701013	1.36384	0.180863
ARF4 ENSG00000168374	0.0118328	0.0539177	3.19896	0.0206284	0.0139949	0.0741813	1.92058	0.869209	0.903363	1.05352
ARF5 ENSG00000004059	0.935221	0.102868	0.605889	0.175651	0.312167	0.403025	0.137689	0.0203476	0.0881761	0.00434343
ARF6 ENSG00000165527	0.0364669	0.0245998	1.95182	0.0253211	0.155211	0.0425369	0.89084	0.0344891	0.176395	2.81902
ARFGAP1 ENSG00000101199	0.850379	1.97537	3.42032	3.63041	0.0448297	0.0807868	0.226789	1.38056	1.6803	0.508762
ARFGAP2 ENSG00000149182	1.09888	3.54477	1.95736	3.77101	0.602303	1.02596	0.835575	1.73983	2.81564	0.299068
ARFGAP3 ENSG00000242247	0.000165392	0.0224677	1.62203	0.198128	0.190592	0.00922003	0.721081	0.0847084	0.0246676	0.0689716
ARFGEF1 ENSG00000066777	0.357559	0.02026	0.750949	0.0192397	0.00535783	0.00386837	0.428513	0.0743479	0.0537443	0.395073
ARFGEF2 ENSG00000124198	0.0718565	0.00818147	0.416519	0.0677115	0.00374776	0.123792	0.0063646	0.158119	0.0271718	0.000750218
ARFGEF3 ENSG00000112379	0.00057797	0.051207	2.44729	0.00730575	0.807929	0.0289861	1.04684	0.0458473	0.012844	0.237803
ARFIP1 ENSG00000164144	0.0274804	0.00722696	0.616172	0.00259904	0.0607024	0.00503425	0.120316	0.0128185	0.00783371	0.2805
ARFIP2 ENSG00000132254	0.132085	2.59226	1.11254	8.53554	1.84819	1.04391	2.32588	0.023127	0.75346	1.81319
ARFRP1 ENSG00000101246	4.64201	2.94018	1.41693	5.3289	0.962566	0.0993282	0.00546526	1.72295	0.689024	0.292624
ARG1 ENSG00000118520	4.37892e-06	0.00609958	0.000816892	2.33948e-05	0.00247156	2.22115e-05	3.76451e-05	0.0265129	0.00225193	1.53941e-08
ARG2 ENSG00000081181	0.0854429	0.00492405	3.83979	1.59838	1.79141	1.11163	1.43337	0.220155	0.131182	0.00855461
ARGFX ENSG00000186103	0.000836128	0.00189173	0.00151582	0.00596203	0.000941516	0.0011503	0.00055632	0.00399428	0.00698974	0.000181502
ARGLU1 ENSG00000134884	0.000452517	0.0183146	4.23235	0.419938	0.169729	0.0704928	1.01369	0.989718	2.33116	3.03298
ARHGAP1 ENSG00000175220	5.87537	15.9515	4.57512	0.178091	0.140211	2.96216	0.561619	1.82554	2.41888	1.01827e-05
ARHGAP10 ENSG00000071205	3.19396	0.0218422	0.0164135	0.00234172	1.62104	1.89914	0.0408981	0.00346199	0.315345	0.0437331
ARHGAP11A ENSG00000198826	0.0905047	0.000674999	0.010117	6.72941e-05	0.00335431	0.000476846	0.00572755	0.00737045	0.0135138	0.00056302
ARHGAP11B ENSG00000187951	0.00904546	0.00266515	0.000517484	0.00435979	0.0204164	0.00281491	0.00802728	0.0206702	0.0477211	0.000894627
ARHGAP12 ENSG00000165322	0.0113182	0.0188641	0.499079	0.0233976	0.00301133	0.00139458	0.121771	0.0324193	0.00330131	0.695023
ARHGAP15 ENSG00000075884	0.00490991	0.229447	0.00754968	0.00117319	0.00266325	0.015713	0.0259115	0.0123308	0.00379981	0.00671611
ARHGAP17 ENSG00000140750	0.0647037	0.181871	0.414079	0.00592913	0.0232556	1.54602	0.245913	0.287464	0.0102256	0.176511
ARHGAP18 ENSG00000146376	0.193393	0.0071397	0.164439	0.0340432	0.0656972	0.0814451	0.0146577	0.2054	0.0432418	0.287207
ARHGAP19 ENSG00000213390	0.10712	0.0550694	0.000789702	0.00702434	0.0700845	0.393655	0.452301	0.0120933	0.126392	0.104792
ARHGAP20 ENSG00000137727	0.212956	0.0230908	0.00546922	0.0199289	0.0389047	0.00297575	0.00439529	0.00190114	0.0715806	0.00735126
ARHGAP21 ENSG00000107863	1.1717	0.0915175	0.377525	0.0700271	0.000734461	0.000753124	0.331666	0.00102299	0.126171	0.0171983
ARHGAP22 ENSG00000128805	0.204027	0.0801308	0.0328639	0.0332135	0.0293203	0.0110227	0.22534	0.163112	0.551541	0.00749499
ARHGAP23 ENSG00000275832	0.0748715	0.190614	1.22397e-05	0.0638568	0.0024043	0.20475	1.22382	0.344054	0.170333	0.00664007
ARHGAP24 ENSG00000138639	0.0538027	0.0259145	0.0217596	0.00869433	0.000781443	0.0267742	0.0128869	0.0831594	0.0302656	0.00167786
ARHGAP25 ENSG00000163219	0.186636	0.157677	0.0149126	0.030675	0.00946611	0.177167	0.0841933	0.00417806	0.286129	0.00257508
ARHGAP26 ENSG00000145819	0.0120854	0.000928579	0.101302	0.188032	0.00157815	0.0064356	0.141034	0.00460025	0.81124	0.433566
ARHGAP27 ENSG00000159314	0.780098	0.379374	0.951993	0.884365	0.723817	0.237067	3.64254	0.119166	0.012935	0.99102
ARHGAP28 ENSG00000088756	0.0536962	0.0660891	0.0722345	0.0101694	0.00309829	0.251875	0.00487574	0.00847867	0.00417491	0.00654111
ARHGAP29 ENSG00000137962	0.000531948	0.317543	0.829797	0.133878	0.0183094	0.0111366	0.0351566	0.0844206	0.034648	0.107611
ARHGAP30 ENSG00000186517	0.119283	0.774602	0.00314671	0.0274182	0.00109582	0.00982225	0.0414222	0.389404	0.630532	0.000334807
ARHGAP31 ENSG00000031081	0.194062	1.37737	0.0274684	0.0251607	0.0419796	0.00898983	0.00334222	0.00547543	0.115431	0.0135565
ARHGAP32 ENSG00000134909	0.00453671	0.00615792	1.16479	0.717572	0.0108725	0.0340153	1.58934	0.127108	1.01381	0.406828
ARHGAP33 ENSG00000004777	1.32039	0.0156606	0.675825	0.0543462	0.00506668	0.0940455	0.548035	0.428351	0.671084	0.140485
ARHGAP35 ENSG00000160007	0.162608	2.01732	1.31191	0.00469005	0.0291299	0.0152393	0.49749	0.576184	0.732113	0.140569
ARHGAP36 ENSG00000147256	0.00142419	0.000151359	0.00245235	2.14955e-05	0.0251785	0.00515089	0.00368171	0.018149	0.00112286	4.15619e-06
ARHGAP39 ENSG00000147799	0.535085	0.175297	0.651292	1.95093	0.00566539	0.00563945	0.390751	0.000348994	0.0987256	0.00838486
ARHGAP4 ENSG00000089820	0.462029	0.827046	0.000570001	0.00352979	1.34904e-06	0.0319313	0.0444318	3.2689	2.35652	0.14208
ARHGAP40 ENSG00000124143	0.00201089	0.0230004	0.000886511	0.00538384	0.0225907	0.000818212	0.272338	0.00405806	0.0341468	0.0170461
ARHGAP42 ENSG00000165895	0.00509193	0.0929388	0.0037441	0.000681986	0.00429407	0.0391807	0.00013505	0.0380272	0.00519059	0.00650196
ARHGAP44 ENSG00000006740	0.0352541	0.0145686	0.274032	0.0288868	0.0558056	0.00124968	0.411083	0.000884868	0.00165698	0.00147396
ARHGAP45 ENSG00000180448	0.740406	0.0685936	0.000856615	0.0759781	0.0238007	0.0119786	0.0643441	0.174551	2.07362	0.131521
ARHGAP5 ENSG00000100852	0.131689	0.0198392	0.420234	2.1473e-06	0.00380114	0.128721	0.126343	0.023554	0.990246	0.349976
ARHGAP6 ENSG00000047648	0.000801056	0.0841793	2.5926	0.0419951	0.796844	0.0433123	0.0321139	0.0123888	0.148566	0.544772
ARHGAP8 ENSG00000241484	0.0471197	0.106917	0.266936	0.199671	0.189605	0.0244007	0.0461722	0.0354551	0.00112319	0.0490319
ARHGAP9 ENSG00000123329	0.892693	0.0145341	0.0224167	0.0163804	0.0125938	0.0735169	0.0777257	0.546792	0.105493	0.00351706
ARHGDIA ENSG00000141522	9.42548	14.4894	6.62887	18.6199	4.15535	0.0241908	3.82246	1.08543	4.75125	2.5678
ARHGDIB ENSG00000111348	0.134312	0.0189666	0.626309	0.0302065	0.0143659	4.44494	1.30028	0.559198	2.42064	2.40798
ARHGDIG ENSG00000242173	0.0861957	0.00426668	0.00766615	2.05403e-06	0.00107325	0.00873377	0.00400361	0.0183573	0.0215905	0.0021905
ARHGEF1 ENSG00000076928	0.446809	0.127066	0.232653	2.34827	0.599921	2.17344	0.929992	2.83428	2.24433	0.74509
ARHGEF10 ENSG00000104728	0.109557	0.0460831	0.0169533	0.177694	0.21638	0.0714978	0.00118993	0.00500044	0.0377636	0.0448096
ARHGEF10L ENSG00000074964	2.09067	0.125788	0.0119263	0.0517875	0.059229	0.163509	1.25883	0.445587	0.027514	0.325528
ARHGEF11 ENSG00000132694	0.0152061	0.180379	0.936999	0.005268	0.189401	1.58347	0.104713	1.85338	0.0561928	0.292635
ARHGEF12 ENSG00000196914	0.205693	0.340156	0.993091	0.00765326	0.0769801	0.0257627	1.0308	0.0522244	0.0918687	0.209005
ARHGEF15 ENSG00000198844	0.00732758	0.0629622	0.0361389	0.0278054	0.0172379	0.0477442	0.0325355	0.109192	0.920313	0.000274605
ARHGEF16 ENSG00000130762	0.0842521	0.00865437	1.26195	2.67768	0.704429	0.0323473	0.276917	0.0674271	0.000433773	0.174764
ARHGEF17 ENSG00000110237	1.57148	0.578447	0.17082	0.210671	0.284582	0.273164	0.431885	3.73937	0.501568	0.0124384
ARHGEF18 ENSG00000104880	0.00203655	0.000465528	0.00357029	0.00118686	0.000652499	0.00226075	0.00258179	1.29668e-05	0.0026253	0.00218203
ARHGEF19 ENSG00000142632	0.0978247	0.569727	0.023636	0.0554935	0.537641	0.000153418	0.406684	0.538136	0.00654213	0.109601
ARHGEF2 ENSG00000116584	1.74515	2.60181	0.0034178	2.49239	0.024128	2.99373	1.01243	0.66547	0.883406	0.212611
ARHGEF25 ENSG00000240771	5.5161	0.0684398	0.342769	0.0047439	0.000444108	0.00232144	0.0163687	1.71418	0.00767098	0.000773901
ARHGEF26 ENSG00000114790	0.0303578	0.0049167	0.605107	0.0187452	0.0256198	0.011964	0.0839674	0.0110223	0.086229	1.3882
ARHGEF28 ENSG00000214944	0.0133811	0.00841165	0.27847	0.0156617	0.00420597	0.00124948	0.393255	0.0115396	0.0337178	0.0181105
ARHGEF3 ENSG00000163947	0.0212813	2.01732e-05	0.856012	0.131065	0.176959	0.439786	0.105164	0.071198	0.0208491	0.455017
ARHGEF33 ENSG00000214694	0.00429219	0.0180179	8.2691e-05	0.00190811	0.00563687	0.00396372	0.0105522	0.00515103	0.00423635	0.000887
ARHGEF35 ENSG00000213214	0.000941532	0.0488803	0.00366606	0.00284546	0.103319	3.32777e-05	0.0443941	0.124065	0.00195795	0.0280177
ARHGEF37 ENSG00000183111	0.0496358	0.15215	0.51286	0.649272	1.23603	2.25944	0.052868	0.00266592	0.0195531	0.426496
ARHGEF38 ENSG00000236699	0.000204196	0.0164842	0.455488	0.00397914	0.0313079	0.00360071	0.00824627	0.00364845	0.0139171	0.00551717
ARHGEF39 ENSG00000137135	0.112935	0.00729147	0.0101244	0.00870545	0.00708442	0.00508855	0.0660224	0.0296896	0.00791122	0.147326
ARHGEF4 ENSG00000136002	2.78339	0.521228	0.00503886	0.337177	0.022409	0.228087	0.0320455	0.0650392	0.00127898	0.273694
ARHGEF40 ENSG00000165801	0.303683	1.29076	0.0452518	0.0793128	0.1248	0.941826	0.047874	3.79731	0.151544	0.00673472
ARHGEF5 ENSG00000050327	0.1123	0.235342	0.19192	0.117336	0.263273	0.913326	0.181332	0.000156207	0.0501536	0.0310646
ARHGEF6 ENSG00000129675	0.0517769	0.0536597	0.0166373	0.00348389	0.00242036	0.0423722	0.0199085	0.470829	0.0556345	0.120543
ARHGEF7 ENSG00000102606	0.101639	3.13926	3.12691	0.00854119	0.200813	1.31128	0.483494	1.28567	0.00250745	1.05104
ARHGEF9 ENSG00000131089	2.50046	0.0256262	0.0259355	0.0106256	0.594589	0.0246615	0.0711157	0.0179884	0.561976	0.0852586
ARID1A ENSG00000117713	0.0286005	0.00234443	1.45043	0.120134	0.287294	0.865168	0.158506	0.0378486	0.109283	1.26047
ARID1B ENSG00000049618	0.288523	2.31441	0.110012	0.757251	0.108807	0.292116	0.403374	0.354321	0.0627755	0.00215305
ARID2 ENSG00000189079	0.18962	0.0527558	0.255935	0.0209109	0.00399356	0.0140992	0.327674	0.0860219	0.0835638	0.0362877
ARID3A ENSG00000116017	0.685078	0.001017	0.267974	0.872325	0.0550538	0.137134	0.0147515	0.0693828	0.141171	0.188405
ARID3B ENSG00000179361	0.0242546	0.0588399	0.107751	0.0528136	0.0146909	0.012923	0.15538	0.265835	0.0426225	0.0601641
ARID4A ENSG00000032219	0.0163584	0.00432008	0.174702	0.144628	0.0187282	0.0492643	0.0709644	0.02643	0.273979	0.144481
ARID4B ENSG00000054267	0.000984358	0.0223827	0.512273	0.00813191	0.293	0.360555	0.0467618	0.390509	0.319727	0.0987326
ARID5A ENSG00000196843	7.52743	5.90875	0.0036786	0.116469	0.0711834	0.00686781	0.325566	4.83931	6.61348	0.00212836
ARID5B ENSG00000150347	0.00473018	0.00733619	1.09375	0.00545921	0.00435094	0.0228102	0.0167175	0.00642466	2.48783	0.0198217
ARIH1 ENSG00000166233	0.00252598	0.050505	0.427835	0.254633	0.795673	0.00205913	1.29818	3.15007	0.210882	0.344424
ARIH2 ENSG00000177479	0.121879	1.57827	1.51671	0.0722696	0.487827	1.15683	1.191	0.775342	0.0100167	0.560405
ARIH2OS ENSG00000221883	0.5625	0.00280415	0.0437269	0.306472	0.0920039	0.241999	0.041878	0.0402917	0.0287613	0.000967747
ARL1 ENSG00000120805	0.00241813	0.0392871	0.195018	0.000663499	0.627681	4.53139	0.849495	0.0132966	0.00205864	0.00763393
ARL10 ENSG00000175414	0.27908	0.240485	0.00909824	0.0722852	0.0119676	0.0255227	0.0263627	0.0348687	0.0359317	0.00384743
ARL11 ENSG00000152213	0.0122589	0.0116205	0.011802	0.00421265	2.79785e-07	0.00156362	0.0103398	0.0655552	0.0149414	0.0296334
ARL13B ENSG00000169379	0.0568503	0.0841532	0.0176688	0.00377897	0.0109342	0.0709188	0.00167925	0.0918861	0.0152296	0.0372056
ARL14 ENSG00000179674	0.00397629	0.0029661	0.00110769	0.000850363	0.000967664	0.00323101	0.155644	0.00122696	0.00781177	6.28577e-05
ARL14EP ENSG00000152219	0.0883888	0.0508329	0.0888406	0.00843948	0.0113344	0.258498	0.260602	0.361718	0.0695802	0.0228735
ARL15 ENSG00000185305	0.00148488	0.000707757	0.0137714	0.00888458	0.42779	0.0114832	0.00556795	0.0734364	0.2266	0.00637633
ARL16 ENSG00000214087	0.318443	7.8727	1.26696	1.66137	0.0105542	0.577502	0.113958	0.0243535	0.150334	1.01177
ARL17A ENSG00000185829	0.170682	0.122886	0.00807497	0.0561792	0.130681	0.221516	0.0107266	0.0192589	0.113609	0.0714019
ARL17B ENSG00000228696	0.0139022	0.0554479	0.229625	0.0190477	0.0301262	0.0901605	0.00765327	0.183368	0.00873391	0.0504226
ARL2 ENSG00000213465	4.51731	5.37132	1.35207	0.185412	0.0504178	0.102341	0.0686091	1.58413	1.7363	0.0343094
ARL2BP ENSG00000102931	0.0194258	0.24078	0.250845	0.0109706	0.0309147	0.976842	0.185175	0.0116787	0.0995393	0.00533579
ARL3 ENSG00000138175	0.196466	0.922377	0.0144779	0.568315	0.523093	6.06926	0.00579114	0.00125163	0.408706	0.0459024
ARL4A ENSG00000122644	0.0387281	0.0171209	0.0402071	0.0109381	0.00325226	0.0149913	0.00769711	0.0320476	0.0143376	0.289163
ARL4C ENSG00000188042	0.0410028	1.09855	0.0729463	0.159966	0.352784	0.00183819	0.802251	0.517516	0.145693	0.451613
ARL4D ENSG00000175906	0.0551896	0.0520134	0.0353844	0.0611804	0.00382292	1.75169	0.835765	0.00899777	0.119803	0.0701871
ARL5A ENSG00000162980	0.0421429	0.0375135	0.817789	0.0274607	0.101455	0.0302758	0.00440191	0.599033	0.00890879	0.237708
ARL5B ENSG00000165997	0.00258067	0.0905518	0.170353	0.0534644	0.0288207	0.00452445	0.0101345	0.167408	0.0130302	0.0263921
ARL5C ENSG00000141748	0.000456104	0.000764048	0.00344414	0.00458202	2.58488e-06	0.000292881	0.00138114	0.00686396	0.0024793	0.00409676
ARL6 ENSG00000113966	0.153307	0.00486884	0.0206663	0.0470012	0.00163681	0.0208098	0.0078392	0.0113157	0.0483095	0.103495
ARL6IP1 ENSG00000170540	0.0461831	0.0870432	1.59192	0.133788	0.0247601	0.0604423	0.305703	0.529183	0.159087	0.183266
ARL6IP4 ENSG00000182196	3.09376	0.0229774	0.0179207	4.17551	0.369595	0.128826	0.668608	2.2948	1.10802	0.612996
ARL6IP5 ENSG00000144746	0.592492	0.155279	1.18402	0.321442	0.440875	0.0441514	0.205464	0.889444	0.631074	0.279145
ARL6IP6 ENSG00000177917	0.00207246	1.68842e-07	0.219774	0.000824533	0.00294182	0.0271076	0.137897	0.08463	0.00866544	0.146218
ARL8A ENSG00000143862	0.128249	0.0151956	2.08285	0.0382802	0.87655	0.251542	0.436441	0.017527	1.00039	0.0310153
ARL8B ENSG00000134108	0.00311188	0.0302978	0.693897	0.0545071	0.419643	0.329684	0.106851	0.815546	0.0481984	0.0185283
ARL9 ENSG00000196503	0.0664412	0.0623806	0.0143486	0.0105401	9.49116e-05	0.00471657	0.00787443	0.000493409	0.00695456	0.000771122
ARMC1 ENSG00000104442	0.218317	0.00758037	0.235549	0.0487615	0.00774909	0.00937152	0.145795	0.0592843	0.0112746	0.0543469
ARMC10 ENSG00000170632	0.043485	0.0518025	0.378775	0.0033433	0.0501522	0.0218107	0.682666	0.0126498	0.0346488	0.0207269
ARMC12 ENSG00000157343	0.0398465	0.0832734	0.0654572	0.00900373	0.0285217	0.049194	0.00489056	0.00371451	0.00435067	0.000547439
ARMC2 ENSG00000118690	0.0405198	0.00169296	0.00458734	0.0426121	0.015896	0.00309777	0.0398892	0.00566013	0.00194485	0.00987211
ARMC3 ENSG00000165309	0.00230366	0.00117411	0.00383412	0.0011515	0.00569814	2.92793e-05	0.00182604	0.00358985	6.32925e-05	0.00169611
ARMC4 ENSG00000169126	0.343225	0.000648873	0.00719468	0.0138995	0.00317573	0.0585515	0.0120139	0.00447222	0.03488	0.0140048
ARMC5 ENSG00000140691	0.0545807	1.07362	0.308648	0.0217353	0.223744	0.0698712	0.378332	0.0482316	0.0626945	0.231594
ARMC6 ENSG00000105676	1.06783	1.25057	0.00561069	0.888899	1.42836	0.0205688	0.931186	0.815001	0.0035281	0.343648
ARMC7 ENSG00000125449	1.19908	0.396151	0.436479	0.091338	0.076536	0.130766	0.451475	0.247898	0.513921	0.289496
ARMC8 ENSG00000114098	0.533537	0.0400153	0.793409	0.0423223	0.0270533	0.0137573	0.267345	0.1087	0.330911	0.183516
ARMC9 ENSG00000135931	0.510948	0.083956	0.0335509	0.538304	0.0219379	0.0225107	0.0275115	0.00752277	0.296048	0.512609
ARMCX1 ENSG00000126947	0.0780324	0.0241504	0.0470164	0.0124682	0.0576411	0.00246526	0.0191663	0.0200088	0.0888731	0.0734494
ARMCX2 ENSG00000184867	0.050877	0.0176201	0.448998	0.0122133	0.0664423	0.000369408	0.00414126	0.505977	0.498916	5.52201e-05
ARMCX3 ENSG00000102401	0.205995	0.0277527	0.579413	0.0760606	0.211489	0.0121237	0.762512	0.0980525	0.606375	0.160844
ARMCX4 ENSG00000196440	0.00911375	0.00937077	0.187991	0.0375192	0.0951078	0.342949	0.456257	0.00322529	0.00303488	0.14414
ARMCX5 ENSG00000125962	0.0103057	0.0107365	0.189254	0.0024493	0.00243521	0.00628134	0.0400655	0.0140183	0.000930078	0.0376655
ARMCX6 ENSG00000198960	0.109212	0.28864	0.0190506	0.479947	0.313617	0.437163	0.021465	0.0771777	0.167567	0.19026
ARMS2 ENSG00000254636	0.00287888	5.53355e-06	0.00126584	0.000518376	0.00364816	0.000777466	9.98632e-05	0.000582396	0.00268146	0.00318108
ARMT1 ENSG00000146476	0.00829019	0.0663505	0.237839	0.0542131	0.174402	0.00265532	0.0480528	0.173313	0.0159267	0.0719542
ARNT ENSG00000143437	0.0592355	2.21422	0.818417	0.0414177	0.0582071	1.43297	0.230917	0.68496	0.0444395	0.594739
ARNT2 ENSG00000172379	0.00649848	0.126088	0.10221	0.0047469	0.0262306	0.0117466	0.126134	0.0834166	0.00550813	0.0011993
ARNTL ENSG00000133794	0.00136201	9.62925e-06	2.80897e-05	0.00802477	0.00112499	0.104997	0.000916342	0.00677738	0.00273124	0.000430116
ARNTL2 ENSG00000029153	0.00713981	0.00446019	0.00231316	0.00293083	0.000104926	4.16037e-05	0.204064	0.00264413	0.00171468	0.00560836
ARPC1A ENSG00000241685	0.0161732	0.00559631	1.71098	0.0185507	0.109848	0.0604185	1.38668	2.15388	0.162967	0.172071
ARPC1B ENSG00000130429	1.60488	5.38877	0.0116278	0.897591	0.235142	0.0450613	1.03075	1.86045	2.94111	0.834168
ARPC2 ENSG00000163466	2.8473	0.14587	0.763257	0.101491	0.149414	0.220308	0.7077	0.00635865	2.81005	0.139691
ARPC3 ENSG00000111229	7.82629e-05	0.0876311	5.13953	0.192382	2.95577	0.187883	3.43158	9.55891	4.3513	1.52741
ARPC4 ENSG00000241553	8.9218	5.0806	3.13286	5.24462	0.291891	0.00416255	1.22648	0.0929959	2.01021	1.0152
ARPC5 ENSG00000162704	0.152554	0.0156945	0.526283	0.0141172	0.671387	0.130653	0.833916	2.01567	0.0286066	0.0179037
ARPC5L ENSG00000136950	0.0829836	1.53524	0.546779	0.217505	0.43575	0.164434	1.65145	0.0414188	1.28559	0.0606762
ARPIN ENSG00000242498	0.0471379	1.9911	1.08563	0.16703	0.441871	0.485284	0.197262	0.0173247	0.0275148	0.144204
ARPP19 ENSG00000128989	0.0322988	0.14507	0.856712	0.165541	0.269613	0.160635	0.842211	0.893715	0.0174435	0.217197
ARPP21 ENSG00000172995	0.0805829	0.0195027	0.0113801	0.00164899	0.000315993	0.0118096	0.000235116	0.00331965	0.000534239	0.00526996
ARRB1 ENSG00000137486	0.155652	1.20117	0.128795	3.08719	0.0487866	1.40562	0.00365308	0.0975104	2.35252	0.012239
ARRB2 ENSG00000141480	0.0505828	0.159113	0.474484	0.0341197	0.0267279	0.022733	0.600066	4.19627	2.08399	0.460606
ARRDC1 ENSG00000197070	0.158016	0.0292509	0.881	6.5435	0.706761	0.109007	1.53556	0.0060674	3.45864	2.82616
ARRDC2 ENSG00000105643	0.038802	0.0213778	0.202895	0.0634396	0.288262	0.200842	1.11777	0.702107	3.07388	0.105154
ARRDC3 ENSG00000113369	0.201848	0.0209108	0.00898507	0.00339729	0.0693785	0.0743673	0.751661	0.626295	1.30942	0.111691
ARRDC4 ENSG00000140450	0.0644811	0.0477924	0.19417	0.404029	0.0386163	0.0632714	0.117812	0.26142	0.0313115	0.059609
ARRDC5 ENSG00000205784	0.00629941	0.129169	0.00131892	0.00447881	0.000111781	0.00365037	8.26117e-05	2.39807e-05	0.00640677	0.00740326
ARSA ENSG00000100299	3.4122	3.41812	3.39064	4.23943	1.76009	0.274872	0.242149	4.54996	0.47777	3.02576
ARSB ENSG00000113273	0.0122987	0.00325004	0.025877	0.0148218	0.000115454	0.0341002	0.00363504	0.680888	0.229726	0.0155217
ARSD ENSG00000006756	0.00123818	5.43348	0.524168	1.37172	2.32547	4.22879	1.33638	0.0119997	0.0598969	0.328151
ARSE ENSG00000157399	0.00806192	0.0209753	0.0039223	0.00849144	0.010389	0.0149593	0.00732275	0.206167	0.00181328	0.00230931
ARSF ENSG00000062096	0.00153974	0.012957	0.00204196	0.0102226	0.000394911	0.00230904	0.000143409	0.0019115	0.00102051	0.000754061
ARSG ENSG00000141337	0.633589	0.00160217	0.0123323	0.167394	0.0113923	0.0379401	0.0041062	0.0182401	0.0182618	0.00960136
ARSI ENSG00000183876	1.76062	0.0100845	0.0117276	0.131943	0.00435755	0.00071236	0.0143089	0.0247196	0.00201296	0.00762601
ARSJ ENSG00000180801	0.125833	0.0202979	0.0430948	0.0745733	0.00255466	0.00111524	0.0954529	0.321276	0.00457066	0.234925
ARSK ENSG00000164291	0.000263442	0.00659571	0.115066	0.00219556	0.00326524	0.030869	0.00250833	0.000135341	0.0141356	0.237356
ART3 ENSG00000156219	0.00245099	0.0512529	0.00342336	0.000505426	0.000708252	0.00348939	6.50025e-05	1.72502e-06	0.00383034	3.8746e-05
ART4 ENSG00000111339	0.000723028	0.0297351	0.00358258	0.00578888	0.00314033	0.00430161	0.0101702	0.0165784	0.003078	6.42278e-05
ART5 ENSG00000167311	0.000214026	0.235479	0.00794935	0.112522	0.000427776	0.00589545	0.0177959	0.00035897	0.00209918	0.00231054
ARTN ENSG00000117407	0.831188	0.0198309	0.055442	0.01056	0.0179682	0.00251178	0.000245209	0.0333724	0.00593568	0.023011
ARV1 ENSG00000173409	0.00591478	0.274445	0.187744	0.00401394	0.0886691	0.0849273	0.18856	0.0106097	0.0406681	0.122115
ARVCF ENSG00000099889	0.219835	0.0302458	0.918075	3.74645	0.401647	0.0328822	0.303371	0.0129783	0.215403	0.428547
ARX ENSG00000004848	0.00994765	0.00921463	0.230654	0.00177635	0.0026983	0.000112672	0.0722277	0.00109931	0.00482304	0.000413234
AS3MT ENSG00000214435	0.00599809	0.00357887	0.00163714	0.00399281	0.00197183	0.00399424	0.00511509	0.0113706	0.000142312	0.000107113
ASAH1 ENSG00000104763	2.41715	0.186787	4.31122	0.0729587	1.83985	2.90935	2.70723	0.232424	0.466652	4.38437
ASAH2 ENSG00000188611	0.000542654	0.00627056	0.0312581	0.00226196	0.00223898	0.00766192	0.000633926	4.89247e-05	0.00594062	0.0119638
ASAH2B ENSG00000204147	0.00410654	0.0029073	0.0417932	0.00302224	0.0419401	0.00201921	0.182459	0.00253674	0.00652065	0.0239412
ASAP1 ENSG00000153317	0.192423	0.0525277	0.487246	0.0298007	0.00159863	0.0326868	0.0898007	0.491977	0.828771	0.185896
ASAP2 ENSG00000151693	0.00533348	0.0297716	0.0498227	0.0265815	0.0200646	0.0159369	0.186478	0.324711	0.000369255	0.186366
ASAP3 ENSG00000088280	0.473037	1.16807	0.688855	0.912257	0.672276	0.553114	0.205843	2.39018	0.11977	0.129966
ASB1 ENSG00000065802	2.05207	0.36843	0.328767	0.192352	0.595949	0.62652	0.406378	0.196428	0.122024	0.081108
ASB10 ENSG00000146926	0.0514372	0.00292718	6.82034e-05	0.00011065	0.000724297	0.00410234	0.00218212	2.282e-05	0.00622673	0.00876116
ASB11 ENSG00000165192	0.00488772	0.0782351	0.00651699	0.00784274	0.00359537	0.00548982	0.000473215	0.00234671	0.00131236	0.00180352
ASB12 ENSG00000198881	0.00236868	0.0129519	0.00498383	0.0390071	0.0218077	0.0133839	0.0227672	0.00846536	0.0059199	0.0208556
ASB13 ENSG00000196372	0.0201754	0.123414	0.384631	0.210531	0.074395	0.663272	0.035456	0.00312559	1.78588	0.024795
ASB14 ENSG00000239388	0.00286223	0.0205977	0.00971133	6.39897e-05	0.0255251	0.00348173	0.00875456	2.85873e-05	0.00600663	0.0138657
ASB15 ENSG00000146809	0.00353586	0.00398844	0.000134681	0.00107761	0.0020562	0.000255308	3.00007e-05	0.000428357	0.002501	0.000354819
ASB16 ENSG00000161664	0.00574945	0.0440723	0.000289966	0.00409955	0.000962076	0.00423897	0.00132832	0.00167286	0.00647465	0.00429654
ASB17 ENSG00000154007	0.0723754	0.00841139	0.000187436	0.0109467	0.00561374	3.83273e-06	2.56655e-06	0.00361784	3.67478e-05	0.0212527
ASB18 ENSG00000182177	0.138973	0.00045483	0.00113119	0.0103032	0.00220283	0.00161237	0.00293336	0.00425787	0.00414235	0.00683793
ASB2 ENSG00000100628	9.01191	1.67172	0.0169443	0.419132	0.0120628	0.00717168	0.0324618	0.158889	0.0260507	0.0445017
ASB3 ENSG00000115239	0.0501472	0.0368858	0.037233	0.0360703	0.304845	0.0623472	0.138755	0.254873	0.0105841	0.00355359
ASB4 ENSG00000005981	0.000878205	0.000836159	0.00392116	0.00342865	0.00129758	0.00906739	0.004697	0.0037918	0.000358072	0.00318513
ASB5 ENSG00000164122	0.44933	4.80142e-05	0.000143143	0.00574854	0.00180099	0.00927516	0.00162742	0.0088546	0.00106445	0.00561582
ASB6 ENSG00000148331	0.0526977	1.23899	0.253612	2.24982	0.302745	0.162684	0.0774062	0.531871	0.0331408	0.011594
ASB7 ENSG00000183475	0.00176623	0.0672458	0.189617	0.257169	0.000345233	0.0252612	0.00229652	0.0247388	0.0127814	0.158609
ASB8 ENSG00000177981	0.355378	0.0017257	0.966333	1.69229	0.165594	1.114	0.108214	0.071832	0.404277	0.293341
ASB9 ENSG00000102048	0.00369789	0.000173076	0.00378256	0.00351209	0.00112725	0.00459511	0.00162023	0.00136188	0.000696931	0.0684866
ASCC1 ENSG00000138303	0.402873	0.00592462	0.268532	0.0203671	0.0239028	0.089075	0.0160084	0.0922641	0.0919044	0.0603886
ASCC2 ENSG00000100325	3.52443	2.08999	0.488763	5.19694	0.578595	0.0700528	0.847772	1.30667	0.208328	0.342309
ASCC3 ENSG00000112249	0.00901137	0.0145357	0.500975	0.00345617	0.0264661	0.0243595	0.218154	0.071751	1.75235e-05	0.0400388
ASCL1 ENSG00000139352	0.0130007	0.00193652	0.0166743	0.000388664	0.000446136	0.00756072	0.00268579	0.00435106	0.0279872	0.0131988
ASCL2 ENSG00000183734	1.39725	0.0587986	0.39043	0.627253	0.285253	0.000723388	0.0998575	0.0230255	0.092203	0.908273
ASCL3 ENSG00000176009	0.00370242	0.00431563	0.00185506	0.00675551	0.00932103	0.00839506	0.00250053	0.000975489	0.0121333	0.00585842
ASCL4 ENSG00000187855	0.00594048	0.0136484	0.00387504	0.00801248	0.000326057	0.00118678	0.00167769	0.00127774	0.000464008	0.000357673
ASCL5 ENSG00000232237	0.00370495	0.00471743	0.00367148	0.00838265	0.000749202	0.00269159	0.00531224	0.000193739	0.00383153	0.00949331
ASF1A ENSG00000111875	0.00320015	0.0486477	0.276909	0.0184872	0.107219	0.0110394	0.0142653	0.00455921	0.0132486	0.105968
ASF1B ENSG00000105011	0.175369	0.0377501	0.00548413	0.0403302	0.00628695	0.081767	0.056984	0.0532592	0.107756	0.0133042
ASGR1 ENSG00000141505	0.0475686	0.0647521	0.0283897	0.06973	0.00565801	0.00488902	0.198149	0.00543683	0.0666891	0.0287974
ASGR2 ENSG00000161944	0.00362925	0.00640499	0.00399797	0.00264277	0.0209596	0.0044594	0.00864105	0.00585372	0.364325	9.90137e-05
ASH1L ENSG00000116539	0.421614	0.0702113	1.07911	0.0801092	1.62949	2.84094	1.3946	1.82259	0.0173307	0.45987
ASH2L ENSG00000129691	0.666953	0.191992	0.0526493	0.0213492	0.168734	0.0804256	0.41806	0.0337884	0.0454365	0.0240077
ASIC1 ENSG00000110881	0.0391895	1.86671	0.0456555	0.0289778	0.00979895	0.295199	0.457428	0.0167333	0.0197337	0.00650358
ASIC2 ENSG00000108684	0.00504047	0.00943876	0.00776902	0.00191083	5.74692e-07	0.000139225	0.000819984	0.00443774	0.00014016	0.000146677
ASIC3 ENSG00000213199	0.0428769	0.0573445	0.0704847	0.096608	0.00847384	1.83877e-05	0.00908904	0.372609	0.0359851	0.0335932
ASIC4 ENSG00000072182	0.000914495	0.00185596	0.00125552	0.00695914	0.115298	0.00463992	0.00170216	0.00332814	0.00965964	0.0136525
ASIC5 ENSG00000256394	0.00272979	0.00608291	0.00366261	0.00683325	0.000467622	0.000529603	0.00378123	0.0267497	0.00811189	0.000912361
ASIP ENSG00000101440	0.451748	0.0284511	0.00158576	0.000773866	0.00593885	0.0146949	0.00271573	0.0565259	0.00511455	0.000319619
ASL ENSG00000126522	3.0381	0.0573719	0.902465	1.6033	0.00168331	0.0181272	0.542334	1.45574	0.679776	0.0195341
ASMT ENSG00000196433	0.00115848	0.0119426	0.00315213	0.000833295	0.00882026	0.0367504	0.00296187	0.00681838	0.000303252	0.000824981
ASMTL ENSG00000169093	4.24208	0.0825277	0.245407	7.04383	0.866626	2.20693	0.297907	0.000519264	1.51137	1.41711
ASNA1 ENSG00000198356	3.611	2.03212	1.54241	3.23257	1.04318	0.68846	0.148664	0.762892	1.28015	1.20283
ASNS ENSG00000070669	0.698633	3.3922	1.06187	0.0188582	0.039624	3.8571	0.361376	0.0580538	0.0313398	0.00697004
ASNSD1 ENSG00000138381	0.185009	0.0170002	0.471678	0.000504301	0.0432826	0.194546	0.192354	0.0793418	0.00176909	0.40991
ASPA ENSG00000108381	0.328421	0.0660873	0.00255456	0.0269385	0.0263776	0.00864259	0.013475	0.212636	0.0783619	0.00100033
ASPDH ENSG00000204653	0.00489799	2.35146e-05	0.00166729	0.00078699	0.000267677	0.00473776	0.000674325	0.00115901	0.0039915	0.00255031
ASPG ENSG00000166183	0.00655191	0.00383807	0.00100977	0.000131753	0.000807045	0.00933408	0.113942	0.0274326	0.0115688	0.00467483
ASPH ENSG00000198363	1.53993	0.0642917	0.475363	0.0203246	0.168456	0.0801668	1.10881	0.151414	0.000200325	0.0429202
ASPHD1 ENSG00000174939	0.00721199	0.0774646	0.153348	0.0977654	0.00258171	0.0712949	0.000888132	0.00630763	0.0154145	5.56933e-05
ASPHD2 ENSG00000128203	0.00513679	0.00735921	0.0977259	0.0358418	0.00411334	0.00433686	0.0397498	0.00255709	0.000607242	0.146435
ASPM ENSG00000066279	0.00599325	0.144808	0.00145051	0.0050513	0.00486052	0.00297504	0.0121402	1.03994e-06	0.00447735	0.00396551
ASPN ENSG00000106819	0.0462977	0.00531323	0.034124	0.00160869	0.0102099	0.0207007	0.00259793	0.136427	0.00559909	0.00566514
ASPRV1 ENSG00000244617	0.0641838	0.0277142	0.0961153	0.00126627	0.00327737	0.0170931	0.0222733	0.349031	0.00294616	2.68581e-06
ASPSCR1 ENSG00000169696	0.0675871	0.0818917	0.06163	8.18527	0.0256329	0.00109454	0.258087	2.86565	0.368152	0.0131789
ASRGL1 ENSG00000162174	0.00461973	0.0577971	0.11842	0.745403	0.00993543	0.566776	0.451347	0.0182858	0.0434916	0.00244914
ASS1 ENSG00000130707	3.573	7.94849	0.0108605	0.0773922	0.0064994	0.0754444	7.37574	0.966791	0.270543	0.235948
ASTE1 ENSG00000034533	0.0140519	0.0104315	0.000939396	0.00669164	0.00687429	0.535334	0.117325	0.0102548	0.00359255	0.00401404
ASTN1 ENSG00000152092	0.148879	0.00710555	0.00340633	0.00541778	0.000929652	0.000540191	0.00404407	0.00781465	0.00268679	0.000320026
ASTN2 ENSG00000148219	0.0207312	3.16565	0.957393	2.07156	1.7717	1.5578	0.0147666	0.0849039	0.00995614	0.112243
ASUN ENSG00000064102	0.075688	0.00828783	0.202184	0.00116928	0.00902292	0.0034684	0.058858	0.0526461	0.0171385	0.0784525
ASXL1 ENSG00000171456	0.177193	0.843511	0.0155238	0.042461	0.0106068	3.65063	0.998591	0.064363	0.0141901	0.500561
ASXL2 ENSG00000143970	0.0121772	0.0174353	0.134322	0.0730631	0.049628	0.0147915	0.0845297	0.280127	0.0194113	0.131048
ASXL3 ENSG00000141431	0.195384	0.0140284	0.0130357	0.0163211	7.94905e-05	0.0225129	0.00558842	0.0418952	0.00100457	0.031838
ASZ1 ENSG00000154438	0.0037771	0.000808203	0.00340817	0.0782471	0.00182963	0.000205266	0.00333604	0.00129922	0.000266696	0.00113907
ATAD1 ENSG00000138138	0.230473	0.172684	0.549179	0.00216729	0.24363	0.0137986	0.137501	0.000851248	0.0238808	0.149037
ATAD2 ENSG00000156802	0.00640918	0.00419642	0.675388	0.00531976	0.0880941	0.0225718	0.000499906	0.013589	0.0431734	0.0418376
ATAD2B ENSG00000119778	0.0878947	0.0135854	0.245515	0.116663	0.0259097	0.00467085	0.0384594	0.175066	0.0261589	0.192687
ATAD3A ENSG00000197785	0.0141604	3.20576	0.065247	0.0556259	0.102538	0.202685	0.073753	0.233279	0.605853	1.3092
ATAD3B ENSG00000160072	0.0876296	0.0671898	1.68494	2.81146	0.00357114	0.0276346	0.524198	2.38172	0.0535744	0.435203
ATAD3C ENSG00000215915	0.255065	0.164582	0.0101773	0.0157934	0.00824592	0.0181162	0.0309343	0.00518597	0.204016	0.00974151
ATAD5 ENSG00000176208	0.00268333	0.0137166	0.0056866	0.00466154	0.000414768	0.00177524	0.000131136	0.00741349	0.397233	0.00431859
ATAT1 ENSG00000137343	0.325017	0.0429206	1.44063	0.290914	0.0161046	0.550849	0.0361331	0.0117775	0.00925445	0.117488
ATCAY ENSG00000167654	0.279402	0.0621574	0.00650476	0.00117904	0.00350192	0.0479987	0.000504195	0.000217219	0.0477737	0.00239845
ATE1 ENSG00000107669	0.821434	0.280258	0.321576	0.0523669	0.057675	0.00405714	0.196518	0.0878004	0.0715927	0.0396998
ATF1 ENSG00000123268	0.163334	0.0162882	0.0762166	0.0284049	0.050784	0.0153169	0.060958	0.000693303	0.0832177	0.0274123
ATF2 ENSG00000115966	0.182966	0.00144928	0.424799	0.0784229	0.0556709	0.0288571	0.226003	0.324474	0.0152968	1.48745e-05
ATF3 ENSG00000162772	0.0280981	0.156406	0.0310599	0.0383773	0.123278	18.536	15.8971	0.00185522	24.419	0.046208
ATF4 ENSG00000128272	0.976446	5.60165	3.93028	0.0621878	3.85728	12.4747	3.28655	4.28494	0.183525	3.9394
ATF5 ENSG00000169136	0.0302485	0.222533	1.15789	0.689988	0.00764907	0.0484937	0.267921	0.183834	1.06037	1.10126
ATF6 ENSG00000118217	0.157862	0.902193	0.453325	0.0906672	0.253336	0.134885	0.467471	0.562382	0.0228953	0.105233
ATF6B ENSG00000213676	0.0529288	0.770305	0.765462	1.01554	0.765855	0.0427255	0.9696	0.00161383	0.33976	0.53762
ATF7 ENSG00000170653	0.636191	0.497882	0.472702	0.079984	0.0020619	0.000576555	0.085832	0.0541873	0.0246469	0.0764878
ATF7IP ENSG00000171681	0.337419	0.259503	0.208328	0.0602129	0.404611	0.167907	0.14972	0.178919	0.125103	0.0857335
ATF7IP2 ENSG00000166669	0.0426589	0.216782	0.00782656	0.00604764	0.00353317	0.0578749	0.0254101	0.0315963	0.00733466	0.607458
ATG10 ENSG00000152348	3.05456	0.352623	1.00871	1.30346	0.0427075	0.0394631	0.0606205	0.155529	1.03755	1.82917
ATG101 ENSG00000123395	0.0126149	4.02615	0.146385	2.87119	0.528917	1.71812	0.499618	1.15614	0.429332	0.0216373
ATG12 ENSG00000145782	0.469982	0.0091109	0.454178	0.0209183	0.132255	0.963715	0.213678	0.631163	0.0384924	0.127484
ATG13 ENSG00000175224	2.4642	1.45086	0.760088	1.52953	1.27544	0.322071	0.162794	0.0554037	0.605704	0.384321
ATG14 ENSG00000126775	0.0403288	0.0137488	0.0500566	0.0251638	0.584286	2.1274	0.195674	0.0292063	0.0722554	0.000908055
ATG16L1 ENSG00000085978	0.230634	1.6715	2.53888	0.200023	0.568612	0.0223642	0.157881	0.0638419	0.210932	0.823973
ATG16L2 ENSG00000168010	0.0702484	0.530923	0.0237135	0.0948298	0.306203	0.000990812	0.240309	0.849731	0.000170374	0.30631
ATG2A ENSG00000110046	1.29269	0.090298	0.479831	1.55252	0.969266	0.137634	1.09019	2.18275	0.250813	0.527487
ATG2B ENSG00000066739	0.237897	0.0228238	0.554663	0.00845117	0.120862	0.0399723	0.00447095	0.0217258	0.00238408	0.236602
ATG3 ENSG00000144848	0.188455	0.0134631	0.32856	0.279906	0.00403321	0.106694	0.173305	0.0153204	0.349989	0.439552
ATG4A ENSG00000101844	0.00775498	0.084189	0.00700175	0.0577094	0.0265546	0.833832	0.191578	0.0231617	0.0247214	0.00420418
ATG4B ENSG00000168397	0.730432	4.46321	2.76507	1.27854	2.23358	0.998422	1.79959	1.39627	0.424709	1.97451
ATG4C ENSG00000125703	0.306698	0.0084855	0.0185393	0.000193253	0.0045429	0.00932778	0.0205845	0.0389655	0.00724368	0.00250907
ATG4D ENSG00000130734	1.94827	0.247464	0.326292	3.7603	0.00118816	0.251012	0.379556	1.28055	0.116841	0.0308714
ATG5 ENSG00000057663	0.00345839	0.00931693	0.366744	0.00944771	0.0134358	0.00321391	0.248712	0.0513693	0.0459376	0.14725
ATG7 ENSG00000197548	0.448166	0.522247	0.0586127	1.38899	0.344822	1.35877	0.0623693	0.00155014	0.615484	0.0232811
ATG9A ENSG00000198925	7.10598	2.95782	0.808971	2.32909	1.55775	0.137369	0.002831	3.02384	0.235669	0.149853
ATG9B ENSG00000181652	0.00291681	0.000605319	0.0282524	0.00181493	0.00164033	0.00139401	2.9869e-05	0.00133919	0.0653358	0.00350885
ATHL1 ENSG00000142102	0.333502	2.10734	0.757515	2.18881	0.0766072	0.225607	0.75638	0.510646	0.0864202	0.33295
ATIC ENSG00000138363	0.0808193	0.742808	0.0725645	0.0730305	0.0169237	1.7195	0.014342	0.632037	0.0762098	0.0637814
ATL1 ENSG00000198513	0.058001	0.00792661	0.477874	0.0199987	0.0041639	0.0556764	0.00681057	0.0142316	0.179157	0.00044625
ATL2 ENSG00000119787	2.18825	0.064019	1.19624	0.00234419	0.00742868	0.199007	0.527197	0.0167566	1.25736	0.0610661
ATL3 ENSG00000184743	0.443935	0.256426	0.614325	0.0163636	0.0119055	0.353449	0.339188	1.08716	0.768064	0.00469091
ATM ENSG00000149311	0.381927	0.00481605	0.342922	0.00172057	0.0233937	0.48925	0.226965	0.0662931	0.75661	0.461707
ATMIN ENSG00000166454	0.039051	0.0204714	0.172482	0.0419862	0.337136	0.0491459	0.0317594	0.0724205	0.29293	0.227396
ATN1 ENSG00000111676	6.44168	2.08149	2.08086	0.281597	1.54576	0.0860023	3.40855	1.66958	5.9307	0.826925
ATOH1 ENSG00000172238	3.91903e-05	0.00193817	0.00465138	0.00173782	0.00877535	9.99816e-05	0.00204636	0.00116896	0.00243456	0.00132996
ATOH7 ENSG00000179774	0.00106103	0.00796493	0.00399597	0.00289577	0.000575226	0.0116733	0.002011	0.0126315	0.00977866	0.00203633
ATOH8 ENSG00000168874	1.59166	0.0303876	0.0105331	1.71892	0.0219147	0.692514	0.999948	0.000951124	0.236462	2.19313
ATOX1 ENSG00000177556	5.29441	10.9061	2.56611	6.194	0.673855	0.872677	0.0943091	3.04187	1.30779	0.617017
ATP10A ENSG00000206190	0.0221635	0.464651	0.00199466	0.008699	0.113332	0.0699166	0.0174062	0.11165	0.323956	0.402343
ATP10B ENSG00000118322	0.00812626	0.000212545	0.00948668	0.000163389	0.0264195	0.000863891	0.0202314	0.000806113	0.00619926	0.00138327
ATP10D ENSG00000145246	0.0832001	0.0109977	3.74127e-05	0.00493162	0.00857497	0.0225242	0.124304	0.0215026	0.0206882	0.000519927
ATP11A ENSG00000068650	0.0141519	0.00171945	0.336264	0.00133435	0.0333583	0.0024358	0.0599899	0.0450262	0.317253	0.0111734
ATP11B ENSG00000058063	0.00422419	0.00204336	0.466537	0.0163701	0.0788194	0.0351735	0.137682	0.378077	0.0384196	0.358553
ATP11C ENSG00000101974	0.0212274	0.598574	0.107148	0.00886023	0.0124966	0.0217742	0.0582534	0.153608	0.0903406	0.014913
ATP12A ENSG00000075673	0.00362746	0.00557593	0.00111151	0.00122418	3.21797e-05	0.00604068	0.287422	0.00632609	0.00145096	1.57183e-05
ATP13A1 ENSG00000105726	2.47464	2.168	0.723125	5.59528	0.00817746	0.00725555	0.424627	0.0592173	0.538909	0.0183852
ATP13A2 ENSG00000159363	1.10361	0.0134096	0.369361	2.69799	1.45696	0.0609318	0.426138	0.129099	0.003079	0.151049
ATP13A3 ENSG00000133657	0.00243799	0.00639689	0.211526	0.0119064	0.00308291	0.355591	1.23014	0.0122069	0.0363072	0.0865874
ATP13A4 ENSG00000127249	0.00521695	0.0153343	7.02006e-05	0.000583054	0.000424572	0.000247914	0.0107432	0.0086397	0.00412539	0.0040955
ATP13A5 ENSG00000187527	5.41687e-05	0.00236295	0.00284314	0.00223651	0.00941119	0.000108441	0.00127655	0.00414936	0.00678747	0.00206999
ATP1A1 ENSG00000163399	0.0629995	0.180363	14.991	8.39388	12.0332	0.00330984	13.6083	7.31985	8.78304	13.6301
ATP1A2 ENSG00000018625	1.50424	0.00995393	0.0332419	0.00132059	0.00530207	0.039823	0.00867356	0.0130753	0.0221121	0.044811
ATP1A3 ENSG00000105409	0.00505596	0.00281173	0.0115197	0.0883283	0.00589673	0.000270251	0.00296211	0.00263549	0.00345055	0.00618384
ATP1A4 ENSG00000132681	0.0221667	0.00276467	0.0129314	0.0434484	0.0128524	0.00483759	0.109783	0.0109301	0.00300954	0.00872753
ATP1B1 ENSG00000143153	0.0346072	0.025838	0.00147388	0.00505026	0.000349658	0.0331213	2.91666	0.00547345	0.0867395	0.908311
ATP1B2 ENSG00000129244	0.242662	0.022163	0.00422138	0.0570396	0.0147726	0.129431	0.0236953	0.295181	1.24284e-05	0.311311
ATP1B3 ENSG00000069849	0.00800634	0.790769	0.695438	0.0514589	0.097269	1.17061	0.775617	0.0372184	0.646271	0.329216
ATP1B4 ENSG00000101892	0.000604572	0.000609247	0.00117346	0.00435967	0.00327628	8.2457e-05	0.00427575	0.00802293	0.000113582	0.00384051
ATP23 ENSG00000166896	0.0152959	0.00855045	0.0416204	0.00157383	0.00181761	0.00954511	0.009332	0.00920302	0.000659108	0.00828565
ATP2A1 ENSG00000196296	0.202715	0.0003905	0.00590043	0.00217672	0.0019869	0.0155203	0.00297924	0.0103173	0.000551185	0.00835272
ATP2A2 ENSG00000174437	1.63754	0.088114	1.82729	0.271069	0.207273	0.343056	1.46046	1.22551	0.679341	0.492558
ATP2A3 ENSG00000074370	0.533175	3.77744	0.0194368	2.64123	0.0478183	0.0524835	1.08887	0.00388781	1.24179	0.255469
ATP2B1 ENSG00000070961	0.102003	0.0120137	0.548315	8.03052e-06	0.0171656	0.00321881	1.1394	0.110134	0.00840963	0.366469
ATP2B2 ENSG00000157087	0.00132155	0.00409521	0.0208059	0.00110396	0.00202647	0.000128868	0.00292692	0.000331125	0.000483362	0.000630598
ATP2B3 ENSG00000067842	0.00274331	0.00447015	0.00497366	0.00310364	0.00137179	0.00115123	0.00125578	0.00584591	0.000661596	0.000602258
ATP2B4 ENSG00000058668	3.64451	0.0934005	0.000322474	0.0477717	0.295393	0.0176074	0.0331994	0.0687001	0.0332159	0.00280595
ATP2C1 ENSG00000017260	0.0291244	0.0158507	2.35693	0.117207	0.584125	0.0461633	0.229053	1.50643	0.00765006	1.03775
ATP2C2 ENSG00000064270	0.00052449	0.110638	2.52802	2.17352	0.370132	0.226641	0.329162	0.0245307	0.0398812	0.434888
ATP4A ENSG00000105675	0.00152184	0.000414961	0.000613411	0.00123055	0.000343662	0.000108146	0.00343418	0.00310674	0.000142895	0.00064172
ATP4B ENSG00000186009	0.00314773	0.00567126	0.0665496	0.00361974	0.010122	0.000152308	0.0189729	0.00355385	0.000274883	0.000988576
ATP5J2-PTCD1 ENSG00000248919	0.0132875	0.000752278	0.00224019	0.000460524	0.00156437	0.000419743	0.000694961	0.000273186	2.25944e-06	0.000361639
ATP5SL ENSG00000105341	0.0328249	3.7678	0.775041	0.628498	0.0500496	0.0475699	0.050495	1.04838	0.0904653	0.00307079
ATP6AP1 ENSG00000071553	7.17001	8.15217	4.68786	23.6767	3.99305	2.04203	0.0264191	0.104214	3.11135	3.25161
ATP6AP1L ENSG00000205464	0.0474405	0.0665809	0.0280959	0.0279289	0.0175187	0.0421854	0.0184805	0.267027	0.0128661	0.132473
ATP6AP2 ENSG00000182220	1.47759	0.322331	1.14294	0.480495	0.0197716	0.108026	0.65305	1.22145	0.0490847	0.954426
ATP6V0A1 ENSG00000033627	2.28291	2.29462	2.42627	2.26218	0.0261769	0.456601	0.727366	2.79498	0.0886242	1.7604
ATP6V0A2 ENSG00000185344	0.03927	0.0883792	0.260429	0.171803	0.19106	0.629615	0.00128734	0.00817897	0.00297868	0.0166114
ATP6V0A4 ENSG00000105929	0.0318681	0.0349921	0.00741913	0.0085991	0.000403816	0.00746161	0.00404655	0.015822	0.033747	2.69641e-05
ATP6V0B ENSG00000117410	0.0177719	7.54274	1.18104	15.6722	8.15718	2.83929	2.86842	0.67849	0.722671	4.42472
ATP6V0C ENSG00000185883	0.00155011	0.0012138	0.000118494	0.000209547	0.00105936	0.00269984	0.00194418	0.0057361	0.0100545	0.0013019
ATP6V0D1 ENSG00000159720	9.35741	6.7288	1.5518	4.38182	2.21002	0.914072	0.30373	0.00275091	1.69975	1.00846
ATP6V0D2 ENSG00000147614	0.00572549	0.00799292	0.00501139	0.00293142	1.79115e-05	0.0201309	0.0434762	0.026123	0.0103972	0.000502776
ATP6V0E1 ENSG00000113732	0.0458199	6.96795	1.33045	0.144435	1.27784	12.1117	0.0632091	0.0986832	0.000960783	1.7199
ATP6V0E2 ENSG00000171130	2.09158	0.0757874	1.27213	1.19982	1.30067	0.131864	0.0372408	0.0347216	0.140702	0.926999
ATP6V1A ENSG00000114573	0.0397197	0.0157468	0.2584	0.0171549	0.313523	0.0530311	0.0358687	0.468668	0.1531	0.0758256
ATP6V1B1 ENSG00000116039	0.00916704	0.101794	0.00233489	0.0443861	0.000353135	0.0505	0.131376	0.00479166	0.0396011	0.000412685
ATP6V1B2 ENSG00000147416	0.309227	1.71508	0.637495	0.0410137	0.208312	0.0914159	0.220291	1.00015	0.18533	1.15079
ATP6V1C1 ENSG00000155097	0.0220845	0.00383363	0.402715	0.316874	0.0425481	0.286463	0.0186245	0.0766284	0.0239283	0.212794
ATP6V1C2 ENSG00000143882	0.083738	0.0458504	0.0612612	0.0823487	0.352903	0.077013	0.0546782	0.047708	0.431382	0.216851
ATP6V1D ENSG00000100554	0.239712	0.0159273	0.0370328	0.185533	0.0105337	1.67099	0.0443325	0.23111	0.0176292	0.724526
ATP6V1E1 ENSG00000131100	0.0660518	7.07027	1.16954	0.151671	0.548494	6.52554	1.10951	0.113076	2.89735	0.512687
ATP6V1E2 ENSG00000250565	0.00135389	0.495792	0.0896487	0.00172286	0.102829	0.000885307	0.00116458	0.13621	0.0821875	0.128188
ATP6V1F ENSG00000128524	0.0731642	1.8629	1.04972	2.37303	0.472076	2.05745	1.66353	3.23194	1.0354	0.844005
ATP6V1G1 ENSG00000136888	0.0461032	0.0222925	3.01316	0.540075	0.196469	0.00690515	1.24603	0.687744	0.0155544	0.833742
ATP6V1G2 ENSG00000213760	0.0075738	0.00244784	0.00332196	0.00798416	6.56112e-05	0.00647235	0.00105923	0.0093897	0.00201723	0.00306046
ATP6V1G3 ENSG00000151418	0.00278026	0.00617059	0.000204608	0.010018	0.00533005	6.75221e-05	0.000407014	0.00181474	0.00837597	0.000923472
ATP6V1H ENSG00000047249	2.08761	0.0704198	1.98159	0.0179748	0.491615	0.50601	1.03965	0.2152	0.0132275	0.299608
ATP7A ENSG00000165240	0.0226724	0.0154381	0.189103	0.00084995	0.0703836	0.0193989	0.274363	0.000534221	0.00205892	0.0763461
ATP7B ENSG00000123191	0.00115681	0.00541191	0.15666	0.0422194	0.00558834	0.00323978	0.0210508	0.00165274	0.000870877	0.685658
ATP8A1 ENSG00000124406	0.00609988	0.00931963	0.750908	0.0555522	0.0699091	0.000663936	0.0666422	0.054699	0.002206	0.100605
ATP8A2 ENSG00000132932	0.00430527	0.00402958	0.000102287	0.350042	0.000501533	0.00523079	0.0158917	0.00142292	0.00155442	4.87771e-05
ATP8B1 ENSG00000081923	0.0295842	0.00498077	1.01764	0.00209156	0.00422309	0.00696815	1.35498	0.0269004	0.053579	0.690263
ATP8B2 ENSG00000143515	0.680298	0.751098	0.71823	0.170535	0.265159	0.00399162	0.00706249	2.07976	0.106737	0.433115
ATP8B3 ENSG00000130270	0.130208	0.0159374	8.57713e-09	0.322494	4.81006e-06	0.00428582	0.101025	0.0061581	0.00214732	0.0151437
ATP8B4 ENSG00000104043	0.00657066	0.000961775	0.275299	0.00528119	0.184524	0.00311843	0.0677885	0.00296886	0.0179668	0.00443173
ATP9A ENSG00000054793	0.00477167	0.459763	0.850557	0.227439	0.604898	0.0462975	0.652914	0.469648	0.00394263	0.192143
ATP9B ENSG00000166377	0.0717821	0.0548205	1.2391	0.0733714	0.000540625	0.000482784	0.0185466	1.69834	0.0212183	0.102212
ATPIF1 ENSG00000130770	1.99285	0.0644678	3.34624	2.33942	1.38405	2.02319	1.43828	0.25476	0.114789	1.10537
ATR ENSG00000175054	0.0905538	0.0240767	0.210028	0.020565	0.00717916	0.0155486	0.00285704	0.0724892	0.0670351	0.0606187
ATRAID ENSG00000138085	2.4191	1.88221	0.0315135	0.0320433	0.141596	4.56362	0.00202406	0.130834	0.0225449	0.0208035
ATRIP ENSG00000164053	0.00118021	0.00276976	0.00216288	0.00192218	0.00268359	0.00261361	0.000411949	0.00348679	0.00778257	0.000318847
ATRIP ENSG00000282827	0.0149126	0.000265451	0.0031437	0.00019164	2.94563e-05	0.0101418	0.000317216	0.00245166	0.0140708	0.00719874
ATRN ENSG00000088812	0.237121	0.0133724	0.169875	1.06084	0.22397	0.0185153	0.0711384	0.0463148	0.0296835	0.0635383
ATRNL1 ENSG00000107518	0.201824	0.0303242	0.00687358	0.0167604	0.0018269	0.00899946	0.00707788	0.090399	0.00109084	0.134593
ATRX ENSG00000085224	0.0206201	2.14703	0.862364	0.0296715	0.0862883	0.596116	0.361969	0.00874652	0.114994	0.535268
ATXN1 ENSG00000124788	0.0280515	0.00233242	0.284494	0.0258733	0.654754	0.0225868	0.197147	1.34532	0.492544	0.00451761
ATXN10 ENSG00000130638	0.135481	0.0194979	0.771409	0.00133116	1.05351	0.0867266	0.499903	0.17867	0.0183072	0.0621535
ATXN1L ENSG00000224470	0.00262717	0.00102269	0.0365546	0.663271	0.0301879	0.00227606	0.321061	0.0197538	0.0100274	0.284277
ATXN2 ENSG00000204842	0.801959	0.0256511	0.189947	0.00955396	0.340243	1.46367	1.01867	0.0738645	0.692395	0.453543
ATXN2L ENSG00000168488	1.7844	7.18019	3.18367	0.0522459	0.260388	0.047331	1.31248	0.00174569	0.423889	0.748807
ATXN3 ENSG00000066427	1.57949	0.442823	1.13626	0.0718352	0.0185451	0.139335	0.444707	0.0451665	0.0162291	0.555839
ATXN3L ENSG00000123594	0.00224859	0.000608677	0.000942116	0.00132601	0.00391447	0.00506982	0.000863102	0.000770782	0.0109912	0.000668062
ATXN7 ENSG00000163635	0.000610787	0.0263257	0.44254	0.076362	0.00205332	0.00427518	0.0228276	0.00511032	0.374608	0.00296448
ATXN7L1 ENSG00000146776	0.0614597	0.168798	0.226058	0.0247332	1.86729e-05	0.0589393	0.0220217	0.162215	0.0299601	0.0874025
ATXN7L2 ENSG00000162650	0.170192	0.0784023	0.0218205	0.0131791	0.01312	0.024633	0.00817379	0.534937	0.150289	0.101407
ATXN7L3 ENSG00000087152	0.362642	0.386824	0.79655	2.63428	0.0251051	0.101915	0.194291	0.726971	0.319726	1.02909
ATXN7L3B ENSG00000253719	0.166325	2.98173	1.73944	0.634376	0.472679	0.182704	0.632023	1.29062	0.0692521	0.559438
AUH ENSG00000148090	0.0138997	0.0512451	0.403539	0.0161795	0.0372526	0.016968	0.00631972	0.319375	0.0146963	0.00670274
AUNIP ENSG00000127423	0.00173048	0.00451841	0.00331058	0.00349909	0.0029104	0.00577535	1.07999e-07	0.00294093	0.0021279	0.00281873
AUP1 ENSG00000115307	0.196244	4.94356	2.11825	13.8268	1.49989	0.0708779	5.50284	2.63921	0.00115608	1.68948
AURKA ENSG00000087586	0.00627236	0.0230351	0.0066249	0.014568	0.00518233	0.146797	0.00353853	0.0405504	0.00115261	0.00505598
AURKAIP1 ENSG00000175756	5.98427	8.36532	3.06154	3.95346	0.71088	0.322657	0.88663	2.51992	0.440549	0.0766207
AURKB ENSG00000178999	0.00161111	0.0145533	0.0848189	0.0372021	0.00560715	0.00461778	0.000352158	0.0111665	0.00165951	0.00164991
AURKC ENSG00000105146	0.00760404	0.0287738	0.00721829	0.147224	0.008066	0.00944425	0.0175466	0.0344055	0.0397502	0.0418354
AUTS2 ENSG00000158321	0.0540802	0.0287548	0.0876166	0.071767	0.0359381	0.0174884	0.978473	0.0365087	1.21981	0.139164
AVEN ENSG00000169857	0.0390354	0.0407673	0.0408779	1.1172	0.0146494	0.000265367	0.0133686	0.906634	0.295958	0.00378395
AVIL ENSG00000135407	0.015818	0.0067231	0.0203438	0.0185485	0.00516956	0.00485663	0.0661198	0.00920089	0.0138192	0.00323576
AVL9 ENSG00000105778	0.0731542	0.0206693	0.95517	0.0144627	0.187807	0.155601	0.0858284	0.00981249	0.0546135	0.0821712
AVP ENSG00000101200	0.00247077	0.0592814	0.00232079	0.0148377	0.00705729	0.00984531	0.0129015	0.00460263	0.000556919	0.000394674
AVPI1 ENSG00000119986	0.0867263	1.91496	0.635385	0.0624685	0.0096626	3.4529	0.498275	0.105347	0.0296691	0.0483772
AVPR1A ENSG00000166148	1.00791e-05	0.00302748	0.00141241	0.00672147	0.0067335	0.000268887	0.000205954	0.00281552	0.136257	0.000136763
AVPR1B ENSG00000198049	3.07753e-05	0.00247115	0.0185906	1.57958e-05	0.00165117	0.000154672	0.00280825	0.00117066	0.00311298	0.002408
AVPR2 ENSG00000126895	0.0131142	0.000949501	0.000415324	0.00361683	3.11013e-05	0.0126753	0.00363104	0.236817	0.0126176	0.0109872
AXDND1 ENSG00000162779	0.0562484	0.009679	0.00109164	0.00997294	0.00216571	0.0353071	0.0152803	0.000349365	0.0406664	0.00654471
AXIN1 ENSG00000103126	1.06225	0.0211997	0.0876405	0.251066	0.0143469	2.74861	0.79787	0.0253225	1.68867	0.118906
AXIN2 ENSG00000168646	0.0459307	0.0242547	0.515916	0.0199506	0.0131493	0.608715	0.868203	0.475546	0.852197	0.00864862
AXL ENSG00000167601	4.84277	14.1316	0.0598334	9.57998e-06	0.359183	1.42237	0.528653	0.0234978	0.766281	0.0129621
AZGP1 ENSG00000160862	0.224054	18.1637	37.0596	61.7895	61.7649	0.145883	0.596493	0.0823761	7.06926	18.9003
AZI2 ENSG00000163512	0.0388792	0.0723405	0.597967	0.000722391	0.0153467	0.0211276	0.170136	0.868892	0.0213891	0.0900881
AZIN1 ENSG00000155096	0.0468248	0.0373044	0.490571	0.0367045	0.449812	0.0250532	1.48779	0.150537	0.0025245	0.322682
AZIN2 ENSG00000142920	0.232731	0.000480714	0.355818	0.244181	0.0700582	0.155096	0.00873781	0.00649683	0.0140074	0.0725529
AZU1 ENSG00000172232	0.0115081	0.000929215	0.00873432	0.00122347	0.000816685	0.00200376	0.00324545	0.00304401	0.00580226	0.114445
B2M ENSG00000166710	0.020751	0.055245	21.8413	0.00654862	16.9654	1.21185	11.0023	8.91383	9.81401	9.51059
B3GALNT1 ENSG00000169255	0.0435615	0.0184025	0.113044	0.0297694	0.0209098	0.00882939	0.024921	2.20804e-05	0.250529	0.0152722
B3GALNT2 ENSG00000162885	0.00788797	0.063638	0.0255475	0.140273	0.19273	0.016342	0.00705363	0.00238776	0.0196454	0.0166795
B3GALT1 ENSG00000172318	0.0044483	0.0147897	0.00150404	0.000268115	0.00775231	0.0100075	0.0084275	0.000969653	0.00209489	0.0163021
B3GALT2 ENSG00000162630	0.263989	0.0084607	0.00137428	5.99307e-05	0.00739744	0.000542896	0.00730121	0.00157212	0.00403504	0.0152312
B3GALT4 ENSG00000235863	1.3743	0.280779	0.79264	1.54842	0.0521016	0.303938	0.418561	0.0993464	0.0457849	0.0787336
B3GALT5 ENSG00000183778	0.0109943	0.00437926	4.60289e-05	0.0146255	3.10152e-06	0.0096893	0.123992	0.00214504	0.00952414	0.00118196
B3GALT6 ENSG00000176022	1.03855	0.340407	0.10542	1.47074	0.0893273	0.151244	0.961333	0.0707007	0.0288497	0.0927356
B3GAT1 ENSG00000109956	0.322752	0.0901257	0.945468	1.80506	0.705258	0.14008	0.0015349	0.255711	0.0105267	0.00125188
B3GAT2 ENSG00000112309	0.00562696	0.00596383	0.000587956	0.0779702	0.118107	0.005126	0.0118276	0.0245099	0.0930273	0.00033052
B3GAT3 ENSG00000149541	2.35464	2.26617	1.72625	4.68481	0.430537	1.86032	0.00357776	1.12247	0.313168	0.956688
B3GLCT ENSG00000187676	0.047492	0.172191	0.00509787	0.0739646	0.00289283	0.27121	0.0803587	0.0621774	0.0425299	0.00807061
B3GNT2 ENSG00000170340	4.03373e-08	0.000128843	0.0511069	0.0230833	0.00704032	0.0191166	0.00262248	0.0105614	0.00931999	0.0839368
B3GNT3 ENSG00000179913	0.00710716	0.000102603	0.000214775	0.0211512	0.000722228	0.00268009	0.635718	0.00134757	0.00881138	0.000742729
B3GNT4 ENSG00000176383	0.246615	0.00181454	0.00160468	0.000531739	0.00111731	0.00352235	0.134091	0.00526629	0.00898049	5.50058e-05
B3GNT5 ENSG00000176597	0.0187455	0.0207879	0.0534015	0.00377725	0.0165961	0.0169346	0.501636	0.0251799	0.143787	0.00602658
B3GNT6 ENSG00000198488	0.00315581	0.00597739	0.000757773	0.0251097	4.2776e-05	0.00210772	0.00684699	0.0110605	0.00386482	0.0023479
B3GNT7 ENSG00000156966	0.19182	0.24319	0.00630499	0.0353513	0.00751027	0.0404014	0.236263	0.000168398	0.00087415	0.00180167
B3GNT8 ENSG00000177191	0.227624	0.097637	6.91157e-05	0.779765	0.164739	0.0322065	0.214716	0.00169655	0.427957	0.0129457
B3GNT9 ENSG00000237172	0.145456	0.107955	0.202932	0.207342	0.0158275	0.910056	0.0756282	0.010781	0.396684	0.324551
B3GNTL1 ENSG00000175711	0.300004	0.0353808	0.0202186	0.0405659	0.359632	0.103361	0.0128781	0.00958317	1.41216	0.0294438
B4GALNT1 ENSG00000135454	1.31956	0.0752474	0.015527	0.0505699	0.00933163	0.381229	0.0136839	0.0135722	0.0245421	0.0225894
B4GALNT2 ENSG00000167080	0.00438192	0.0107648	0.00962802	0.000547471	0.00291291	2.36026e-05	0.00120083	0.00439634	0.0063812	0.00730023
B4GALNT3 ENSG00000139044	0.00791027	0.307132	0.0108255	0.0385062	0.616879	0.0287158	0.298676	0.00157801	0.0315041	0.160292
B4GALNT4 ENSG00000182272	0.569932	0.194135	0.419479	0.00933491	0.204627	0.0840018	0.0742066	0.0366346	0.156996	0.0479712
B4GALT1 ENSG00000086062	0.107944	0.0736976	1.49062	2.69497	1.22029	0.178726	4.13836	0.0844654	1.41624	0.640039
B4GALT2 ENSG00000117411	8.50276	0.940058	0.927283	2.38371	0.131264	0.717131	0.313234	1.91723	1.07033	0.188613
B4GALT3 ENSG00000158850	0.00757299	3.64935	1.58359	1.64702	1.35148	1.59596	0.261646	0.0470044	0.00749438	0.0308072
B4GALT4 ENSG00000121578	0.000955346	0.520715	0.475202	0.110498	0.0647076	0.00241167	2.55886	0.0987027	0.00323024	0.120052
B4GALT5 ENSG00000158470	0.329892	0.119843	0.195459	0.788529	0.0525306	0.0991655	3.00342	0.164992	0.196254	0.0026385
B4GALT6 ENSG00000118276	0.394365	0.0159704	3.99708e-05	0.00870939	0.016139	0.000484918	0.0221367	0.0119524	0.144773	0.00400053
B4GALT7 ENSG00000027847	0.785944	2.60577	0.268455	0.932261	0.404651	1.13693	0.343577	0.0990242	0.0244101	1.34572
B4GAT1 ENSG00000174684	2.4072	4.8629	0.138549	1.23185	0.0309599	3.80669	0.00402872	1.94926	0.147005	0.00366873
B9D1 ENSG00000108641	0.349198	1.94024	0.131256	0.190879	0.0413965	1.26266	0.0316016	0.790197	0.317865	0.000795191
B9D2 ENSG00000123810	0.653659	0.650437	0.0379654	0.0117727	0.0215721	0.0564447	0.0146564	0.778711	0.217312	0.599378
BAALC ENSG00000164929	0.00835516	0.0089326	0.0225521	0.00107742	0.0101273	0.00401917	0.031473	1.98027e-05	0.0101802	0.000556752
BAAT ENSG00000136881	8.80767e-05	0.0128663	0.0014202	0.0540925	0.00540395	0.00179578	0.0107924	0.00449326	0.00815974	0.00672483
BABAM1 ENSG00000105393	3.7287	1.24292	0.696821	2.96868	0.00594874	0.429129	0.392882	0.601184	1.27714	0.00830926
BACE1 ENSG00000186318	2.83141	1.07033	0.0948749	0.134037	0.624957	1.02696	0.406049	0.0214581	0.00198954	0.131402
BACE2 ENSG00000182240	0.0196546	6.6195	1.49222	1.07407	1.8715	0.733735	2.47255	0.0505601	0.198289	3.97502
BACH1 ENSG00000156273	0.144481	0.00437748	0.194771	0.075526	0.0307435	0.000967921	0.211595	0.00487703	0.0432317	0.255498
BACH2 ENSG00000112182	0.386839	0.0118156	0.00258043	2.17337e-05	0.00851619	0.00966991	0.00160616	0.00376984	0.0347898	0.0195765
BAD ENSG00000002330	6.41512	7.45411	1.55041	7.17348	1.02521	2.75709	0.848737	0.359072	0.0200801	0.714648
BAG1 ENSG00000107262	0.0676746	14.2859	1.4361	0.234405	2.02881	2.53815	7.14385	0.0684706	0.0166789	0.794714
BAG2 ENSG00000112208	1.32106	0.0130313	0.0779835	0.0208373	0.0553112	0.0301468	0.0297413	0.433131	0.354097	0.00468557
BAG3 ENSG00000151929	1.29493	2.0206	0.554821	0.0945102	0.17414	0.075261	1.90648	0.0352868	0.0725173	0.131558
BAG4 ENSG00000156735	0.0567383	0.00641914	0.231467	0.00641173	0.126311	0.0160603	0.0257933	0.0514862	0.0511036	0.0260439
BAG5 ENSG00000166170	0.313069	0.0822922	0.212691	0.0737851	0.00250447	0.018374	0.277037	0.0107498	0.00119843	0.339681
BAG6 ENSG00000204463	1.30262	9.42114	0.800438	3.186	1.59364	0.213383	2.6751	3.02235	3.24622	0.321729
BAHCC1 ENSG00000266074	0.210785	0.146777	0.222594	0.547981	0.0311913	0.0113323	0.00480054	0.761854	0.0230811	0.146567
BAHD1 ENSG00000140320	0.31288	0.149071	0.798703	0.0165857	0.822238	0.470746	0.0947328	0.309932	0.663229	0.217507
BAIAP2 ENSG00000175866	0.175663	0.121359	1.15362	11.0268	2.07427	0.248351	2.56635	1.41891	0.939778	3.54126
BAIAP2L1 ENSG00000006453	0.0658905	0.0158113	2.6456	4.48153	3.01728	0.0347377	2.50289	0.00128752	0.0506871	1.86119
BAIAP2L2 ENSG00000128298	0.0335525	0.00374622	0.138395	0.770743	0.00392975	0.0369914	0.0126251	0.0128785	0.000658583	0.0193769
BAIAP3 ENSG00000007516	0.00550006	0.0177327	0.768394	2.38536	0.284792	0.101765	0.295364	0.315841	0.0950492	0.0878768
BAK1 ENSG00000030110	0.00829529	2.37137	0.0401294	1.2834	0.00286939	0.252348	0.48458	0.0143557	0.883148	0.093705
BAMBI ENSG00000095739	0.0349122	0.00845793	0.140335	0.00843458	0.00313372	0.0162101	0.210762	0.015345	0.0284933	0.00302401
BANF1 ENSG00000175334	3.88766	0.618769	1.4899	0.315866	1.00226	0.328866	1.1229	0.0972461	1.16663	0.977675
BANF2 ENSG00000125888	0.000891755	8.76215e-05	0.000111706	0.00631326	0.00418071	0.00062565	0.00253564	0.00157212	0.00490608	0.00118643
BANK1 ENSG00000153064	0.00156787	5.78759e-05	0.134584	0.00197967	0.02607	0.00570654	0.166499	0.000827065	0.000811239	0.0131181
BANP ENSG00000172530	0.142589	0.399184	0.0268923	0.0396681	0.181898	1.41542	0.223651	0.0675922	0.68864	0.411953
BAP1 ENSG00000163930	0.133841	3.87894	1.39569	4.73201	0.136384	0.225969	0.44846	3.29577	1.70421	0.45235
BARD1 ENSG00000138376	0.0550758	0.00119078	0.277967	5.66356e-05	0.0245427	0.00559203	0.0389269	0.286995	0.00601128	0.0252799
BARHL2 ENSG00000143032	0.0143804	0.00282225	0.00546748	0.0131126	0.0119725	0.000524759	0.00215492	0.00495316	0.000222017	0.0141064
BARX1 ENSG00000131668	1.33845e-05	0.00605704	0.0041981	0.0176393	0.000847294	0.0160133	0.00108723	0.00701164	0.0101343	0.0114691
BARX2 ENSG00000043039	0.00341012	0.0274923	0.139263	0.030864	0.0082601	0.0109215	0.321871	0.00766856	0.0485646	0.090673
BASP1 ENSG00000176788	0.0128623	0.0207542	1.06666	0.0592184	0.463963	0.0897859	0.162324	0.169322	0.0407312	1.19202
BATF ENSG00000156127	0.0859737	0.00830235	0.00727995	0.0120785	0.011297	0.00799318	0.165121	0.00010365	0.35674	0.018507
BATF2 ENSG00000168062	0.507936	0.0415061	0.0110637	0.00849441	0.0300375	0.0100968	0.00743545	0.00371857	0.00194576	0.07631
BATF3 ENSG00000123685	0.00707435	0.35606	0.00248072	0.00542095	0.0213412	0.560916	0.00105264	0.00475236	0.0138607	8.05517e-06
BAX ENSG00000087088	0.241779	0.17269	0.0829704	1.6249	0.242643	0.442321	0.13593	0.250817	0.196386	0.0442823
BAZ1A ENSG00000198604	0.0125537	0.00947306	0.214671	0.12732	0.00012779	0.0236691	0.32431	0.00119121	0.11188	0.344748
BAZ1B ENSG00000009954	0.110382	1.44143	0.0433404	0.0518623	0.860147	2.29426	0.72213	0.689942	0.140248	0.566738
BAZ2A ENSG00000076108	0.124567	0.553671	2.32689	0.0349635	0.0305005	0.027307	1.49078	0.344429	1.39005	1.45666
BAZ2B ENSG00000123636	0.784148	0.0172806	0.692892	0.445188	0.0968206	0.00964532	0.511483	1.59434	0.213438	0.272143
BBC3 ENSG00000105327	0.185842	0.0260539	0.0279788	0.222211	0.000414725	0.040707	0.379643	0.0724833	0.225816	2.9301e-07
BBIP1 ENSG00000214413	1.04929	0.0108965	0.456668	0.0223553	0.045039	0.0365646	0.0985263	0.0031105	0.183198	0.0575603
BBOF1 ENSG00000119636	0.00731439	0.0115558	0.218374	0.00108235	0.00389103	0.008928	0.02956	0.0291414	0.0858887	0.00334501
BBOX1 ENSG00000129151	0.00999454	0.0125025	0.000643972	0.00781621	0.000948498	0.000160386	0.00875651	0.0475081	0.0216901	0.00233585
BBS1 ENSG00000174483	0.000479422	0.0200042	0.0491447	0.0181513	0.00784307	0.00935909	0.0539893	0.02835	0.0570596	0.000826244
BBS10 ENSG00000179941	0.00212909	0.011368	0.158438	0.0604143	0.0253791	0.00874015	0.0555833	0.200819	0.00181725	0.0559852
BBS12 ENSG00000181004	0.0659728	0.0164448	0.00169153	0.00850736	5.7095e-06	0.130445	0.00164465	0.0164831	3.70743e-06	0.00739861
BBS2 ENSG00000125124	0.242397	0.248921	0.44221	0.0204985	1.27324	0.0581971	0.0076078	0.77996	0.00840208	0.18116
BBS4 ENSG00000140463	0.14043	0.344483	0.286031	1.05549	0.178125	1.32223	0.0201437	0.0175548	0.000772163	0.655767
BBS5 ENSG00000163093	0.203689	0.0345916	0.204456	0.0359665	0.0279634	0.266952	0.14921	0.0384213	0.0318437	0.0729395
BBS7 ENSG00000138686	0.148008	0.0586068	0.448461	0.0258359	0.0265267	0.237701	0.00175024	0.0416198	0.0100873	0.0584793
BBS9 ENSG00000122507	0.0314642	0.0291865	0.0639095	0.0622626	0.00126521	0.010674	0.21461	0.0141246	0.0041614	0.000543995
BBX ENSG00000114439	0.91317	0.0301918	0.459622	0.0029704	0.192242	0.1677	0.175452	0.0600185	0.184644	0.928347
BCAM ENSG00000187244	0.0652917	0.0963659	11.9655	8.47981	11.4166	0.0029779	0.920752	0.095434	1.50739	3.79428
BCAN ENSG00000132692	0.141862	0.00746394	0.00629138	0.0185215	2.81084e-05	0.0135552	0.00281657	0.0115193	0.00490395	0.00530065
BCAP29 ENSG00000075790	0.0578117	0.0153355	0.536806	0.238779	1.01485	1.96583	0.417574	0.0426831	0.553578	0.730917
BCAP31 ENSG00000185825	6.09955	26.4057	3.85464	31.9495	4.94815	0.103804	1.61512	0.00316168	2.45642	3.79613
BCAR1 ENSG00000050820	2.85502	0.777125	0.824166	4.40149	1.11678	0.432855	1.56222	1.95046	0.140736	2.55325
BCAR3 ENSG00000137936	0.0359569	0.00574636	0.000305817	0.00646407	0.109537	0.0123792	0.143696	0.417527	0.0356324	0.228191
BCAS1 ENSG00000064787	0.00868284	0.00788258	0.862726	0.913209	0.898914	0.0170729	0.471585	0.0206936	0.0309153	0.501381
BCAS2 ENSG00000116752	0.00243122	0.0145852	0.642706	0.00229543	0.452339	0.00490921	0.06156	0.131855	0.00651511	0.0159773
BCAS3 ENSG00000141376	0.38402	0.118302	0.930148	1.42209	0.0513857	0.236443	0.0216371	0.0311803	2.33639	0.120471
BCAS4 ENSG00000124243	0.99973	1.52576	0.327631	0.153251	0.111185	0.018265	0.503484	0.00386109	0.174691	0.180086
BCAT1 ENSG00000060982	2.18935e-06	0.0223567	0.00911517	0.0437198	0.0329405	0.0122806	0.031167	0.0934625	0.106854	0.0511111
BCAT2 ENSG00000105552	1.56851	5.05086	2.2767	3.92858	1.08393	0.00053383	1.40239	0.0258401	0.44118	0.699175
BCCIP ENSG00000107949	0.182687	0.00818963	0.651756	0.64056	0.0928351	0.375104	0.0989536	0.0784606	0.221429	0.2467
BCDIN3D ENSG00000186666	0.169425	0.166251	0.0557859	0.0970395	0.000116085	0.344147	0.032777	0.0427895	0.0142153	0.0067049
BCHE ENSG00000114200	0.462741	0.00616913	0.00898684	0.00270413	0.0010653	0.00898125	0.00296238	0.0106776	0.000417193	0.0147247
BCKDHA ENSG00000248098	0.189824	0.702476	0.108754	0.0243372	0.0231417	0.00544665	0.0779362	0.0287724	0.0817224	0.000217371
BCKDHB ENSG00000083123	0.018133	0.0216162	0.266899	0.0169626	0.0270086	0.0350805	0.0751403	0.021245	0.0136287	0.133151
BCKDK ENSG00000103507	1.87098	0.472252	0.300371	2.69216	0.0316622	0.570039	0.162406	2.21898	1.69443	0.790975
BCL10 ENSG00000142867	0.00786613	0.000347305	0.320157	0.0618677	0.00595476	0.354992	1.49864	0.0783124	0.120519	0.00627792
BCL11A ENSG00000119866	0.0692784	0.00500981	0.447579	0.0775611	0.245432	0.00769644	0.319055	0.0191214	0.93712	0.00589033
BCL11B ENSG00000127152	0.0366408	0.00679268	0.00251754	0.0080038	0.0126895	0.00826418	0.000216007	0.00495437	0.328131	0.00582859
BCL2 ENSG00000171791	0.0951418	0.099593	0.260146	0.0737038	0.000508758	0.00503711	0.522876	0.79078	0.00209671	0.278235
BCL2A1 ENSG00000140379	0.0208254	0.0117376	0.00337054	1.0962e-05	0.0190247	0.0458567	0.00279811	0.0133779	0.0706376	0.000705268
BCL2L1 ENSG00000171552	0.0881474	6.13166	3.51836	8.91319	1.1705	0.279878	1.27805	1.67672	1.10029	1.61811
BCL2L10 ENSG00000137875	7.14939e-05	0.00103737	0.00569474	0.00391061	0.00348772	0.000853532	0.00348677	0.000425086	0.00284226	0.0172911
BCL2L11 ENSG00000153094	0.0432044	0.0394843	0.554883	0.0780421	0.00320364	0.112893	0.00445456	0.0164375	0.00112701	0.0269525
BCL2L12 ENSG00000126453	1.04544	0.694681	0.0119105	0.0542572	0.229388	0.229838	0.394594	0.255532	0.0425531	0.00451578
BCL2L13 ENSG00000099968	0.352998	0.752713	0.879774	0.123648	0.0925482	0.581561	0.845842	0.412135	0.0817767	0.0374806
BCL2L14 ENSG00000121380	0.0130638	0.0064928	2.06186e-05	0.00186797	0.00584791	0.0515977	0.0519678	0.002771	0.146828	0.00983644
BCL2L15 ENSG00000188761	0.0131323	0.0405923	0.00382105	0.00717683	0.0193154	0.00112929	0.0921108	0.00233395	0.001225	0.000309042
BCL2L2 ENSG00000129473	0.134492	0.203584	1.62654	0.00796428	0.616578	0.0029699	0.548178	0.102794	0.00198468	0.188516
BCL2L2-PABPN1 ENSG00000258643	0.00426056	0.00797125	0.000560222	0.00129979	0.000628187	0.00180727	0.000371529	0.00481784	3.73867e-05	0.000459265
BCL3 ENSG00000069399	0.000796653	0.0872295	0.0446895	0.490769	0.244399	4.72361	5.25367	0.175845	1.06374	1.94543
BCL6 ENSG00000113916	0.495565	0.00707942	0.0351293	0.0706111	0.00296292	1.29453	0.174323	1.07882	2.3538	0.622244
BCL6B ENSG00000161940	0.00773205	0.0217634	0.00798056	0.0120804	0.114474	0.00423544	0.155277	0.223788	0.0313146	0.0135824
BCL7A ENSG00000110987	0.0607393	0.0161037	0.37802	0.283866	0.0112388	0.42844	0.437897	0.44629	0.0322561	0.0172572
BCL7B ENSG00000106635	0.0189144	0.015724	0.0266143	0.00930596	0.0198406	1.64781	3.07234	0.0340154	0.0106632	0.0190883
BCL7C ENSG00000099385	8.50948	5.50564	1.5587	1.44111	0.88684	0.107502	1.0759	0.128581	0.619374	0.0069497
BCL9 ENSG00000116128	0.0380145	0.00409487	0.368522	0.476136	0.0636083	0.134163	0.0176809	0.000250851	0.143693	0.0101534
BCL9L ENSG00000186174	1.49929	0.124987	1.13912	0.0902136	1.55299	1.43243	0.416237	0.00938928	1.19948	0.674761
BCLAF1 ENSG00000029363	0.0870314	0.0546717	0.66413	0.0185712	0.0192015	1.62135	0.288461	0.348162	0.25151	0.375984
BCO1 ENSG00000135697	0.0264416	0.00663718	0.00065184	0.00166372	0.00840399	0.00185551	0.0120237	0.00484618	0.0377743	0.0178032
BCO2 ENSG00000197580	0.00626572	9.15104e-05	0.0277562	0.00219019	0.00227536	0.017182	0.00233924	0.0014148	0.798766	0.0233076
BCOR ENSG00000183337	0.00020613	0.00117302	0.251989	0.0304071	0.117444	0.296003	0.231724	0.00035803	0.0643407	0.10877
BCORL1 ENSG00000085185	0.880969	0.746736	0.00384702	0.0281519	0.206455	0.0826409	0.00192432	0.301647	0.117119	0.259829
BCR ENSG00000186716	0.801518	2.15225	0.341113	1.67982	0.33359	2.6545	0.194736	0.00994826	0.0426549	0.170374
BCS1L ENSG00000074582	1.78041	1.61381	0.0103376	0.0952195	0.0153651	2.00388	0.0707268	0.000437987	1.10444	0.577
BDH1 ENSG00000161267	0.00246239	0.0117721	0.404128	1.9173	0.988536	1.4523	0.548273	0.0796583	0.0653658	0.522815
BDH2 ENSG00000164039	2.15856	0.714135	0.00974881	0.0535383	0.0779879	1.10195	1.33462	0.0320896	0.0122643	0.645655
BDKRB1 ENSG00000100739	0.00627462	0.00221665	0.00204402	0.00429611	0.00401695	0.0414243	0.0177577	0.0145134	0.00076374	0.00224896
BDKRB2 ENSG00000168398	1.28987	0.0590466	0.306431	0.00694773	0.0124469	0.0487915	0.789875	0.00335665	0.00205751	0.100668
BDNF ENSG00000176697	0.0202456	0.000982771	0.0476038	0.0412306	0.0279509	0.194632	0.000355585	0.00786091	0.0133925	0.0142571
BDP1 ENSG00000145734	0.79291	0.00734956	0.106846	0.0133427	0.0409691	0.0202638	0.546859	0.0116405	0.0139584	0.0253886
BEAN1 ENSG00000166546	0.00390347	0.00328957	0.0034892	0.0180089	0.0136895	0.00406806	0.0047361	0.000843621	0.0540024	0.00438552
BECN1 ENSG00000126581	0.15083	0.000690206	1.24339	0.00339512	0.026998	0.000886442	0.28744	0.869823	0.00645879	0.155103
BEGAIN ENSG00000183092	0.23211	0.0314366	0.0180928	0.0229981	0.0105901	0.00261821	0.0291511	1.84466	0.0229642	0.123424
BEND2 ENSG00000177324	0.00158799	0.00492708	0.00242841	0.0472284	8.61951e-06	0.0134484	4.5579e-05	0.0185148	0.0047348	0.000952178
BEND3 ENSG00000178409	0.0611787	0.0128792	0.000459972	0.0272623	0.0735141	0.0349102	0.00763315	0.000330679	0.0188639	0.000143052
BEND4 ENSG00000188848	0.0762996	0.000459505	0.249166	0.0149919	0.0213931	0.00125079	0.0023124	0.00137795	2.82214e-06	0.119311
BEND5 ENSG00000162373	0.136876	0.299484	0.0170141	0.0247677	0.106555	0.00899741	0.0307214	0.329002	0.00332404	0.0113318
BEND6 ENSG00000151917	0.0163759	0.00236137	0.00163438	0.00977669	0.00570643	0.00423227	0.000584773	0.00622457	0.000482882	0.111709
BEND7 ENSG00000165626	0.570425	0.0140893	0.00427551	0.0163159	0.000917644	0.0183603	0.41021	0.0266664	0.00309219	0.00563625
BEST1 ENSG00000167995	3.34149	0.0459013	0.874374	0.04048	0.160957	0.0117165	0.452409	2.18513	2.28722	0.847058
BEST2 ENSG00000039987	0.000337087	0.000356315	0.00533044	0.0112258	0.000117255	0.00166358	0.00647793	4.83373e-05	0.00634792	0.00961445
BEST3 ENSG00000127325	0.00374714	0.069459	0.0299098	0.00775163	0.00477521	0.240142	0.0479859	0.000255057	0.00038814	0.000292814
BEST4 ENSG00000142959	0.000243435	0.0011506	0.00175286	0.0273526	0.00834969	0.00358324	0.0030765	0.00502404	0.0379248	0.00143042
BET1 ENSG00000105829	0.0750123	0.0723062	0.507897	0.184933	0.0882501	0.245002	0.183468	0.0343507	0.125144	0.105573
BET1L ENSG00000177951	0.0313168	0.307795	0.414144	1.67345	0.0200232	3.04132	0.882273	0.124107	0.276821	0.936565
BEX1 ENSG00000133169	0.00679836	0.00759862	0.205111	0.00338319	0.00124431	0.238368	0.0238948	1.42526e-05	0.000355879	0.000177622
BEX2 ENSG00000133134	0.00958544	0.0216565	1.89615	0.201868	0.0953483	0.735384	0.196567	0.4508	0.0244554	0.0801001
BEX3 ENSG00000166681	2.82437	0.0171412	1.75571	0.0681776	1.18817	5.13782	0.144026	0.583327	0.386526	0.577114
BEX4 ENSG00000102409	0.69702	1.57157	1.11723	0.466449	0.142482	0.00876626	1.14439	2.13093	0.050116	0.142439
BEX5 ENSG00000184515	0.0311809	0.0293095	0.103898	0.00590818	0.0521587	0.0391392	0.0678329	0.23094	0.0129373	0.03756
BFAR ENSG00000103429	0.0457126	0.905798	0.334258	0.121279	0.0524367	0.778524	0.860908	0.825096	0.142607	0.320608
BFSP1 ENSG00000125864	0.0158659	0.0115381	0.00101717	3.15853e-05	0.000242513	0.00531774	0.00233005	0.0141651	0.377997	0.00992534
BFSP2 ENSG00000170819	0.0125646	0.00268008	0.000188531	0.000653744	0.00304184	0.000283596	0.00147294	0.0100167	8.20649e-07	0.000716895
BGLAP ENSG00000242252	0.00261591	0.00234127	0.008922	0.00634	0.00697587	0.0444565	0.00573644	0.0548575	0.00333405	0.0238859
BGN ENSG00000182492	21.5629	12.4763	0.000199526	6.00686	0.00443505	0.0410501	0.135652	5.45516	18.2028	0.868541
BHLHA15 ENSG00000180535	0.00295482	0.00751084	0.00120627	0.00478402	0.007961	0.0116068	0.00118246	0.00033525	0.00196428	2.61423e-05
BHLHB9 ENSG00000198908	0.0782615	0.00296868	0.00383103	0.00600257	7.47839e-08	0.00345794	0.000119597	0.000847459	0.0663243	0.0345617
BHLHE22 ENSG00000180828	0.000598277	0.0143404	0.00248426	0.00729843	0.0126622	0.0130708	0.00843003	0.00956129	0.00456875	0.00302455
BHLHE40 ENSG00000134107	0.0327694	0.0155292	0.381892	0.00280482	0.763343	0.0741376	2.55405	0.0229794	2.59235	0.245258
BHLHE41 ENSG00000123095	0.0852228	0.0377815	0.0107559	0.0163814	0.0540475	0.00484194	2.17486	0.0680803	0.0315374	0.0643979
BHMG1 ENSG00000237452	0.00163531	0.0097014	0.00325197	1.44002e-05	0.00235647	0.00120237	0.000253067	0.000209439	0.000338179	0.000697088
BHMT ENSG00000145692	0.0298041	0.0112644	0.00277606	0.0116618	0.0095644	0.000587043	5.32602e-06	0.000530355	0.00911915	0.000691717
BHMT2 ENSG00000132840	0.192162	0.157634	0.0301911	0.109326	0.0161438	0.0276627	0.00536168	0.0190702	0.178683	0.000812773
BICC1 ENSG00000122870	0.084842	0.0105912	0.0345033	0.0483245	0.0356062	0.00697285	0.00706511	0.00496984	0.144966	0.0993522
BICD1 ENSG00000151746	0.000755473	0.0966877	0.259626	0.0515409	0.00549154	0.0134122	0.0042045	0.00327879	0.0513075	0.208234
BICD2 ENSG00000185963	0.71939	0.235326	0.0107514	0.0698891	0.0198088	3.33139	0.138496	0.0382949	0.105944	0.0130794
BICDL1 ENSG00000135127	0.000439309	0.0173862	0.126647	0.0898628	0.0078553	0.0363827	0.473937	0.00351766	0.015143	0.0130362
BICDL2 ENSG00000162069	0.0936077	0.0566874	0.555007	1.87255	0.304758	0.0151156	1.61389	0.551954	0.0349118	1.54986
BID ENSG00000015475	0.0147494	0.193931	0.010704	0.0179514	0.00401621	1.74786	1.12706	0.0123596	0.0111719	0.00902237
BIK ENSG00000100290	0.0424726	2.19144	6.72611	2.48806	1.63417	0.181373	1.15609	0.0149174	0.0168636	0.573443
BIN1 ENSG00000136717	19.8749	8.57396	2.4926	0.0231837	0.727127	0.359652	0.0270507	1.8082	3.587	2.15685
BIN2 ENSG00000110934	0.116085	0.0091063	0.00138104	0.0225987	0.00288697	0.00218021	0.0039546	0.0715603	0.260192	0.0193301
BIN3 ENSG00000147439	0.0653314	3.11583	1.06927	2.79363	0.734547	0.174333	1.69571	0.0397162	0.258265	0.104436
BIRC2 ENSG00000110330	1.02239	0.153676	0.204522	0.402535	0.358574	0.81644	0.398969	0.228229	0.577884	0.272583
BIRC3 ENSG00000023445	0.0011321	0.019797	0.00479406	0.0842629	0.034042	0.613324	0.306071	0.00738944	0.367053	0.0460816
BIRC5 ENSG00000089685	0.0868846	0.281679	0.0117901	0.0469503	0.0111937	0.0284242	0.0116051	0.0167131	0.0116793	0.0412839
BIRC6 ENSG00000115760	0.264416	0.0633833	0.399597	0.0294281	0.00646973	0.0535634	0.152591	0.392065	0.486516	0.00577117
BIRC7 ENSG00000101197	0.14	0.00108287	0.00461251	0.000462933	4.73156e-05	0.0118307	0.00969723	0.00281625	0.000110964	0.00147264
BIVM ENSG00000134897	0.0739692	0.139752	0.0768994	0.228827	0.0297488	0.0329252	0.0627893	0.0585257	0.0327358	0.035835
BLCAP ENSG00000166619	3.94433	4.13032	1.38805	0.140467	2.27244	3.7597	2.51496	0.147245	0.0420677	0.0528083
BLK ENSG00000136573	0.196601	0.00633761	0.000255115	0.049963	0.00176706	0.00260818	6.01749e-06	0.00832105	0.00426409	6.84564e-06
BLM ENSG00000197299	0.030005	0.0087943	0.0255466	0.000672625	0.00209155	0.0171565	0.0131121	0.0136267	0.0049451	0.00609595
BLMH ENSG00000108578	0.0211078	0.0145455	0.00174897	0.0213355	0.00264665	3.12371	0.0352417	0.00313625	0.0010782	0.238441
BLNK ENSG00000095585	0.0107481	0.00087376	0.0162676	0.222084	0.00458261	0.0111888	0.00445659	0.481088	0.0953917	0.00689954
BLOC1S1 ENSG00000135441	9.99363	3.11679	1.2549	10.4517	0.501142	0.140101	0.0558641	0.435236	0.151024	0.887067
BLOC1S2 ENSG00000196072	0.0101993	0.0293681	0.18925	0.0281718	0.0567709	0.00959887	0.0109389	0.0238787	0.155199	0.000902255
BLOC1S3 ENSG00000189114	0.0245212	0.0869386	0.032854	0.235702	0.00022032	0.285396	0.0215509	0.00523769	0.0202446	0.123512
BLOC1S4 ENSG00000186222	0.12616	0.0218127	0.791188	0.0222247	0.00190062	0.947627	0.157479	0.0162981	0.221851	0.556531
BLOC1S5 ENSG00000188428	0.0889162	0.0561857	0.0953772	0.00373473	0.000336556	0.262292	0.00959095	0.226387	0.00168176	0.00114924
BLOC1S6 ENSG00000104164	0.111257	2.50385e-05	1.11381	0.0367596	0.369463	0.00837435	0.436083	0.0174178	0.0659384	0.517173
BLVRA ENSG00000106605	0.339433	0.211416	0.0132909	0.09559	0.0242267	3.42589	0.021283	0.000331459	0.136723	0.0262265
BLVRB ENSG00000090013	0.510589	16.597	2.43137	3.02395	0.978073	0.399476	2.82481	0.192058	1.38876	1.06994
BLZF1 ENSG00000117475	0.048908	0.0668489	0.014431	0.344337	0.00718256	0.0558528	0.258834	0.0231309	0.077981	0.0637518
BMF ENSG00000104081	0.317044	0.0358065	0.507463	0.0131618	0.0657618	0.195097	0.554465	1.22817	0.0260928	1.11747
BMI1 ENSG00000168283	0.00705098	0.0355549	0.444118	0.204807	0.000993662	0.0154688	0.0759239	0.680574	0.371098	0.0766594
BMP1 ENSG00000168487	1.39208	1.77375	0.0125131	1.25711	0.00799955	0.00349836	0.609776	3.82041	0.197995	0.433846
BMP10 ENSG00000163217	0.000315939	0.000391398	9.43825e-05	0.00329606	0.00718344	0.0022309	0.00126079	0.00241834	0.00260812	0.000351986
BMP2 ENSG00000125845	0.00245274	0.00032756	0.0113572	0.00710149	0.00406953	0.00326295	0.536878	0.0043182	0.00403041	7.29695e-05
BMP2K ENSG00000138756	0.445593	0.000928277	0.00719033	0.000394306	0.00903864	0.000242551	0.00815276	0.0138993	0.264579	0.0238204
BMP3 ENSG00000152785	0.000153278	0.000491423	0.00609474	8.33535e-05	0.00292302	0.0020924	0.036597	0.00534952	0.00175625	0.00180075
BMP4 ENSG00000125378	0.429077	1.48505	0.259938	0.0231216	0.00327914	0.15191	0.0590125	0.477372	0.163569	0.0833151
BMP5 ENSG00000112175	0.00279573	0.0303736	0.0409364	0.00219251	0.00945344	0.000142389	0.00163095	2.02002	0.0951472	0.00277022
BMP6 ENSG00000153162	0.0446329	0.000350728	1.60263e-13	0.00796168	0.012185	0.00560302	0.00251704	0.00160786	0.00687888	0.000505759
BMP7 ENSG00000101144	0.215653	1.99477	0.208377	0.345503	0.278261	0.0837076	1.865	0.110376	0.0175763	0.0235835
BMP8A ENSG00000183682	0.00749692	0.0285296	0.0183779	0.00471859	0.00294388	0.025972	0.0291668	0.00974414	0.00955411	0.00579924
BMP8B ENSG00000116985	0.0113138	0.00325675	0.00691647	0.00117931	0.00306906	0.0080588	4.05364e-05	0.240761	0.000394065	0.000871551
BMPER ENSG00000164619	0.0591559	0.0058315	0.0009513	0.00350002	0.0115343	0.0253446	0.00530017	0.00122112	0.259398	0.0317088
BMPR1A ENSG00000107779	0.00901834	0.0281771	0.390478	0.0114033	0.0600102	0.190859	0.0636245	0.374214	0.0419426	0.0418357
BMPR1B ENSG00000138696	0.010762	0.0137235	0.291377	0.974525	1.00434	0.0683213	0.156906	0.00764182	0.00261442	0.024396
BMPR2 ENSG00000204217	0.0288176	0.797636	0.489102	0.00259453	0.0553704	0.0435868	0.126253	0.0986542	0.142376	0.0903086
BMS1 ENSG00000165733	1.24357	0.643442	0.518997	0.281699	0.0151673	0.0282382	1.05016	0.06959	0.0409489	0.00339691
BMT2 ENSG00000164603	0.00894965	0.00536116	0.0184977	0.0229511	0.0697422	0.0800966	0.0696681	0.102943	0.0663373	0.184006
BMX ENSG00000102010	0.000256619	9.52066e-05	0.00280104	0.00350857	0.00352981	0.00439049	0.00198192	0.00125413	0.000982779	0.000429674
BNC1 ENSG00000169594	0.00322683	0.00600173	0.00229547	0.0139027	0.00357148	0.000918093	0.0165132	0.00417768	0.0112311	4.69741e-06
BNC2 ENSG00000173068	0.543785	0.134233	0.0027095	0.00575019	0.0670049	0.914912	0.00377323	0.0362034	0.00642956	0.0148105
BNIP1 ENSG00000113734	0.522404	0.153882	0.34261	0.0219568	0.00107095	0.0171526	0.250292	0.0264529	0.0747771	0.0789425
BNIP2 ENSG00000140299	0.15002	0.131462	0.248746	0.0176984	0.297099	0.0692614	0.505506	0.114973	0.431674	0.0165577
BNIP3 ENSG00000176171	0.0230034	1.56626	2.486	0.00186481	0.0636929	0.00249477	0.0577767	0.0934896	0.0532585	0.140769
BNIP3L ENSG00000104765	0.008525	0.0115307	0.619483	0.52743	0.188885	0.0226851	0.00125786	0.112864	0.863575	0.145708
BNIPL ENSG00000163141	0.00474448	0.0312231	0.0087339	0.00513815	0.261018	0.0112937	0.392961	0.0910129	0.00926202	0.0275016
BOC ENSG00000144857	4.31425	0.113689	0.180016	0.143936	0.0990695	0.78441	0.00658509	0.89497	0.058361	0.284363
BOD1 ENSG00000145919	0.13071	4.29839	0.0343061	0.0287869	0.678744	4.65967	0.189325	0.0632911	0.00170126	0.10623
BOD1L1 ENSG00000038219	0.159097	0.0410872	0.360832	0.982917	0.397537	0.109185	0.0276071	0.168404	0.121507	0.0638198
BOD1L2 ENSG00000228075	0.000554966	3.44442e-06	0.000611211	0.00297501	0.000932846	0.000578631	0.00351617	0.00126939	0.00020454	0.00261768
BOK ENSG00000176720	9.33859	0.229232	0.00725302	4.43571	0.285389	0.0557614	0.0733574	0.637575	0.0729386	1.275
BOLA1 ENSG00000178096	0.172644	0.0854488	0.00968608	0.293715	0.461318	1.86512	0.000779836	0.0177418	0.0361642	0.329827
BOLA2B ENSG00000169627	5.92574	0.212509	1.30378	5.63842	0.032683	0.96806	1.62529	0.146109	0.123424	0.878957
BOLA3 ENSG00000163170	0.0219506	0.00015179	0.813876	0.0155055	0.0344472	1.26223	0.227762	0.00796623	0.0815963	0.0338129
BOLL ENSG00000152430	0.00217925	4.50453e-06	0.00350838	0.00150786	0.00103427	0.00182426	0.000858784	0.00400653	0.00726834	0.00266059
BOP1 ENSG00000261236	0.0949938	2.19677	0.0851241	1.30902	0.0991483	0.0192551	0.0129911	0.077602	0.0090876	0.491707
BORA ENSG00000136122	0.0225663	0.00901145	0.00821952	0.0109677	0.00579425	0.130272	0.00253453	0.0201111	0.00683106	0.00660112
BORCS5 ENSG00000165714	0.32553	0.0135958	0.0971932	0.000515575	0.00661362	0.0377872	0.100982	0.0157546	0.0120554	0.00273925
BORCS6 ENSG00000196544	0.731074	2.73601	0.407764	0.0546161	0.00911344	0.0626795	0.0367053	0.0704199	0.778774	0.0273896
BORCS7 ENSG00000166275	0.137473	0.449749	1.31994	1.15745	0.12099	0.0215978	0.0839454	0.26904	0.115284	0.234793
BORCS8 ENSG00000254901	0.061515	0.0659427	0.281838	2.17799	0.934241	0.0193279	0.272592	0.936162	0.0454987	0.147435
BORCS8-MEF2B ENSG00000064489	0.00498371	0.0211621	0.00487937	0.00782918	0.00278975	0.00121383	0.000238223	0.00726367	0.00494	0.00710583
BPGM ENSG00000172331	0.0113183	0.00066157	0.145706	0.00137486	0.00492603	0.0128126	0.0840092	0.00374421	0.299293	0.0179903
BPHL ENSG00000137274	0.0724842	0.799583	0.122085	0.271644	0.0166382	0.498302	0.00363971	0.0176574	0.163851	0.175021
BPI ENSG00000101425	0.244532	0.0917318	0.0156813	0.0337573	0.0185646	0.0554537	0.000304822	0.00225214	0.391527	0.0025793
BPIFA1 ENSG00000198183	0.000164997	0.003949	0.000854138	0.00162744	0.00269785	0.00343003	0.00351727	0.00948632	0.0103352	0.00155678
BPIFA2 ENSG00000131050	0.00353809	0.00170781	0.000327865	0.00289149	0.00133148	0.000852709	0.00385938	0.000183958	0.00166756	0.00203663
BPIFB1 ENSG00000125999	0.00763178	0.0053938	0.000898998	0.00580283	0.00168558	0.00590468	0.00191845	0.00394585	1.34834	0.0157118
BPIFB2 ENSG00000078898	0.00832613	0.0133941	0.0621724	1.89391	0.00116331	0.0145065	0.00327967	0.0323728	0.00266047	0.0968804
BPIFB4 ENSG00000186191	0.000254442	0.00201743	0.00111993	0.00147279	0.000231909	0.00287977	0.00126352	8.60826e-05	8.97424e-05	0.00113013
BPIFC ENSG00000184459	0.0016183	0.000472276	0.00894674	0.00129686	0.00251584	0.00149916	0.000771849	0.000506617	0.00792723	0.000514726
BPNT1 ENSG00000162813	1.02975e-05	0.0310223	0.2961	0.00908202	0.0115527	0.116016	0.153736	0.423282	0.00275273	0.306361
BPTF ENSG00000171634	0.727495	0.0912941	1.80387	0.00419899	0.0256602	0.0402909	0.176715	1.36606	0.0108244	0.0251598
BRAF ENSG00000157764	0.0372228	0.00195559	0.571176	0.064504	0.193353	0.00599055	0.129493	0.0129855	0.0186033	0.0439332
BRAP ENSG00000089234	0.145463	2.37873	0.0298495	0.384481	0.332326	0.197207	0.405934	0.000155322	0.0047923	0.0290221
BRAT1 ENSG00000106009	0.354529	0.0195052	1.81136	9.70061	0.0147978	1.71607	1.24501	2.67971	0.154458	0.886922
BRCA1 ENSG00000012048	0.0155849	0.116434	0.00180739	0.0409997	0.00219272	0.450309	0.0698984	0.0440439	0.0314812	0.105944
BRCA2 ENSG00000139618	0.0480054	0.00607766	0.000989685	0.0170981	0.147437	0.00106852	0.004409	0.0153812	0.0121408	0.00122232
BRCC3 ENSG00000185515	0.00670189	0.00156383	0.42982	0.0215269	0.114793	0.0756119	0.314312	0.0317199	0.00303092	0.411503
BRD1 ENSG00000100425	0.127732	0.0240196	1.02702	0.00853808	0.00297122	0.0346741	0.00415502	0.0544918	0.524323	0.00602473
BRD2 ENSG00000204256	1.74812	5.67778	6.34633	3.10776	4.28994	0.178638	5.11433	9.64638	6.35756	2.30811
BRD3 ENSG00000169925	1.0726	0.0037093	0.720869	0.316684	0.991026	0.93899	0.0549831	0.0479855	0.174784	0.369035
BRD4 ENSG00000141867	4.88659	0.0158771	1.33873	2.43506	0.720552	0.560856	2.32783	1.52991	0.083114	0.0093719
BRD7 ENSG00000166164	0.0124119	0.0157546	0.990417	0.0233829	0.0283966	1.02675	0.431275	0.502683	0.802811	0.0219318
BRD8 ENSG00000112983	0.012247	0.213345	0.277587	6.75088	0.67665	3.55844	0.240391	0.269522	0.0276787	0.016534
BRD9 ENSG00000028310	2.09343	0.0453785	0.44595	2.38847	0.0144156	0.396951	0.466155	2.86098	1.76547	0.835323
BRDT ENSG00000137948	0.0045155	0.0011362	0.0131558	0.00119776	0.00182407	0.00632251	6.52436e-05	6.77392e-06	0.0108364	0.000866558
BRE ENSG00000158019	0.0710645	1.50768	0.937357	0.0488444	0.127938	0.441209	0.0569303	0.32442	0.167861	0.0552126
BRF1 ENSG00000185024	3.12434	0.214659	0.985156	3.93487	0.215093	0.333786	0.338225	0.522862	0.164576	0.528205
BRF2 ENSG00000104221	0.0270091	0.0171267	0.0816496	3.3583	0.169464	0.623996	0.118531	0.0269595	0.138655	0.000727676
BRI3 ENSG00000164713	9.54886	5.8844	4.49392	6.34382	4.7746	0.1918	1.83517	1.96962	1.82936	2.42061
BRI3BP ENSG00000184992	0.273481	0.0936081	0.261463	0.0446758	0.00986039	0.0157796	0.00738363	0.02875	0.00393932	0.0198502
BRICD5 ENSG00000182685	0.228733	0.0714474	0.108641	1.34279	0.031042	0.0222657	0.00816457	0.0196546	0.0106957	0.247175
BRINP1 ENSG00000078725	0.0320329	0.0107065	3.9607e-05	0.0368556	0.0102577	0.00220944	0.00533127	0.328499	0.0189297	0.00415939
BRINP2 ENSG00000198797	2.66281e-06	0.000501004	0.000109987	0.0109336	0.00116747	0.00299668	0.00047335	0.0460522	0.00246885	0.00139482
BRINP3 ENSG00000162670	0.0413652	0.00230621	0.0292849	0.0140544	0.00326152	0.00173387	0.002171	0.0373072	0.0187491	0.00268593
BRIP1 ENSG00000136492	0.122844	0.0253622	0.00308685	0.0297671	0.0410303	0.0145806	1.18063e-05	0.00705701	0.0080119	0.0063364
BRIX1 ENSG00000113460	0.033735	0.00828975	0.103753	0.0101954	0.0227487	0.0296193	0.0477643	4.95604e-06	0.00203405	0.171555
BRK1 ENSG00000254999	0.090277	10.4416	1.86132	0.123907	0.0546474	1.87645	2.2881	0.0116577	2.65759	0.197475
BRMS1 ENSG00000174744	0.0415659	0.0699149	0.784378	4.22056	0.273612	0.409312	0.307217	0.0321292	2.2411	0.157868
BRMS1L ENSG00000100916	0.104664	0.0101947	0.00130679	0.00795838	0.106658	0.00850233	0.00465569	0.00934117	0.0155174	0.0354079
BROX ENSG00000162819	0.0231091	0.0481635	0.164931	0.014617	0.110666	0.147299	0.306698	0.08088	0.172491	0.0726307
BRPF1 ENSG00000156983	0.794569	0.217237	0.000187667	0.0104825	0.184876	0.265851	0.249444	0.119631	0.0370317	0.0161171
BRPF3 ENSG00000096070	0.0228922	0.0060292	0.368672	0.043853	0.684008	1.96658	0.311158	0.0350993	0.0172079	0.165691
BRS3 ENSG00000102239	0.00187463	0.000418076	0.00174157	0.002012	0.000877859	0.000911975	0.00295354	0.00628813	0.000564632	0.00734167
BRSK1 ENSG00000160469	2.06848	0.00326924	0.021403	0.018442	0.00694823	0.0410248	0.1695	0.477196	0.143734	0.0351975
BRSK2 ENSG00000174672	0.374422	0.00250366	0.334618	0.0110079	0.00232483	0.0150264	0.0282049	0.00592395	0.0298137	0.000125851
BRWD1 ENSG00000185658	0.0152362	0.00259248	0.483523	0.00303379	0.000319754	0.041845	0.233347	1.29501	0.137762	0.195261
BRWD3 ENSG00000165288	0.00410912	0.170661	0.133059	0.368056	0.0593114	0.00869897	0.0381739	0.0509506	0.0668312	0.135445
BSCL2 ENSG00000168000	0.0114022	0.100604	0.0346394	0.00104769	0.0174946	0.010231	0.00180943	0.0052749	0.239267	0.00144251
BSDC1 ENSG00000160058	0.0460355	0.0913273	1.21373	0.0671529	1.65673	0.627458	0.0160374	1.40612	0.0730045	1.10173
BSG ENSG00000172270	15.3091	7.40372	3.30655	12.6765	1.551	1.75992	0.661913	4.62634	1.35097	2.50312
BSN ENSG00000164061	0.0635494	0.000259321	0.00887974	0.00613856	0.00763285	0.000459378	0.00499669	0.0303301	0.00241309	0.00393953
BSND ENSG00000162399	0.0204519	0.000105331	0.000338921	0.000413201	0.00843036	0.00171762	0.000391501	0.00140837	0.0120285	3.68312e-05
BSPH1 ENSG00000188334	0.0182943	0.0153916	0.0113085	0.0035295	3.12837e-05	0.00322122	0.00522937	0.0008943	0.000208172	0.00012488
BSPRY ENSG00000119411	0.000231515	0.0360364	0.118576	0.112811	0.341034	1.37468	0.209551	0.000647018	0.0451953	0.146323
BST1 ENSG00000109743	0.0130219	0.351684	0.0157783	0.0041953	0.0030923	0.0312799	0.0216664	0.0868725	0.085392	0.0389975
BST2 ENSG00000130303	20.443	8.39584	0.258549	1.23907	0.0155134	0.00558718	0.192102	6.64612	2.04454	0.312688
BTAF1 ENSG00000095564	0.00188132	0.0147589	0.0448043	0.0167289	0.256813	0.0298212	0.221549	0.214958	0.0220576	0.014831
BTBD1 ENSG00000064726	1.99864	0.116325	0.974548	0.0538123	0.043344	0.0982686	0.626829	0.0673616	0.18643	0.193449
BTBD10 ENSG00000148925	0.384872	0.0233446	0.257825	0.0013534	0.00540286	0.0167629	0.149292	0.0225016	0.00581123	0.00187664
BTBD11 ENSG00000151136	0.0373	0.00992946	0.00468817	0.00741425	0.068342	0.52821	0.267497	0.000968042	0.0585656	0.00215909
BTBD16 ENSG00000138152	0.00166564	0.00288027	0.0293975	0.00476977	0.0130807	0.0131998	0.0460982	0.00861777	0.0956538	0.00368207
BTBD18 ENSG00000233436	0.00439436	0.000349195	0.00118903	0.00111822	0.00379794	0.00273773	0.000667268	0.00142385	0.00411411	0.000728622
BTBD19 ENSG00000222009	0.022968	0.0198495	0.000661092	0.00147685	0.00335409	0.00231693	0.01538	0.0269899	0.0596009	0.0167204
BTBD2 ENSG00000133243	5.42797	0.0217866	2.13683	7.77583	1.10882	1.5431	1.36586	3.89769	0.0713972	1.04246
BTBD3 ENSG00000132640	0.593159	0.00916943	0.399899	0.0540868	0.0107819	0.0129859	0.257308	0.442389	0.981474	0.00816997
BTBD6 ENSG00000184887	3.16232	2.03073	1.82726	0.346598	0.315391	1.18968	0.918508	0.17487	0.107638	0.373479
BTBD7 ENSG00000011114	0.0357119	0.190521	0.740533	0.0603594	0.218972	0.360383	0.231717	0.247446	0.706129	0.000960759
BTBD8 ENSG00000189195	0.0101327	0.0206296	0.0291066	0.138653	0.000311852	0.00616244	0.0370423	0.106406	0.00948719	0.00282636
BTBD9 ENSG00000183826	0.918841	0.0235486	0.41296	0.446417	0.0105037	0.216773	0.382405	0.00722431	0.000786745	0.037833
BTC ENSG00000174808	0.00230264	0.00201613	0.0116245	0.00815979	0.0258475	0.00615909	0.00582058	0.0326921	0.126152	0.0407213
BTD ENSG00000169814	0.282257	2.0826	0.633096	0.0533486	0.246339	1.26873	0.0358866	0.0603731	0.0478736	0.0144495
BTF3 ENSG00000145741	4.78412	0.0614036	1.74124	0.141467	0.168375	1.07809	1.84502	2.29839	1.14666	0.449639
BTF3L4 ENSG00000134717	0.0462669	0.00344857	0.433676	0.00509704	0.154043	0.0365438	0.669822	0.228988	0.354323	0.407963
BTG1 ENSG00000133639	0.0811142	0.0113717	0.0636832	0.443488	0.132132	0.00929909	1.96304	4.41437	1.84325	0.0185707
BTG2 ENSG00000159388	11.6866	0.104357	4.03009	0.0191879	0.186862	0.0536506	3.42844	0.0952507	8.67109	0.381831
BTG3 ENSG00000154640	0.0189753	0.0320002	0.386602	0.0010204	0.0246466	0.0129642	0.647313	0.0663834	0.00575921	0.099031
BTG4 ENSG00000137707	0.0155173	0.00765734	9.65133e-05	0.00058235	0.000577373	0.0012351	0.000103836	0.0157131	0.00258641	0.00384645
BTK ENSG00000010671	0.000840221	0.275541	0.00608862	0.0122115	0.072387	0.00604191	0.00538641	0.0193413	0.000943566	0.000764256
BTLA ENSG00000186265	0.0204558	0.000323601	0.00348724	0.00481467	0.00297673	0.0052012	1.79389e-06	5.3274e-06	0.0157939	3.85914e-05
BTN1A1 ENSG00000124557	0.000375626	0.0012987	0.00332801	0.00757207	0.00510501	1.31428e-05	0.000950413	4.87519e-05	0.000292695	0.000602899
BTN2A1 ENSG00000112763	0.0511381	0.150783	0.0069206	0.0176225	0.0956909	0.0264618	0.169793	0.41884	0.00523877	0.0215906
BTN2A2 ENSG00000124508	0.0389021	0.39716	0.0765358	0.0910365	0.00387853	0.0904782	0.0269326	0.019407	0.00526415	0.0308685
BTN3A1 ENSG00000026950	0.00808206	0.547777	0.0551617	0.0303636	0.0169782	0.744381	0.071395	0.209314	0.101261	0.423863
BTN3A2 ENSG00000186470	0.0078382	0.0241327	0.0158998	0.00670562	0.0156717	0.437824	0.0333883	0.280659	0.0307173	0.0254718
BTN3A3 ENSG00000111801	0.00739565	0.00168049	0.0381489	0.0526417	0.0137374	0.31558	0.0111389	0.010216	0.00418988	0.0271362
BTNL2 ENSG00000204290	0.121777	0.0037148	0.00534872	0.0036236	3.47522e-05	0.00530529	0.00233039	0.00286107	0.000667723	3.79375e-05
BTNL3 ENSG00000168903	0.00817929	0.0278619	0.00543088	0.00990829	0.0155225	0.00127284	0.00187148	0.0183339	7.13427e-06	0.00395746
BTNL8 ENSG00000113303	0.00632486	0.00330133	0.00060894	0.000965326	0.000782687	0.000563731	0.00116073	0.000159921	0.00370392	0.000205241
BTNL9 ENSG00000165810	0.0335793	0.00252145	0.00250254	0.540342	0.00509702	0.000277903	0.0195312	0.0259395	0.00257609	0.00304029
BTRC ENSG00000166167	0.00556854	0.189592	0.46838	0.13289	0.0021265	0.272979	0.0301869	0.0172594	0.0461288	0.969649
BUB1 ENSG00000169679	0.00161615	0.0122446	0.00635275	0.00852736	0.00058348	0.0014102	0.00344921	0.000984181	0.00306917	9.19443e-05
BUB1B ENSG00000156970	0.00181988	0.00733218	0.000140596	0.0065661	0.00118731	0.0045938	0.00392872	0.00384197	0.00350299	0.00254433
BUB3 ENSG00000154473	0.0123886	0.0341757	0.418714	0.029254	0.0017476	0.00163612	0.0615907	0.435631	0.0394248	0.0944843
BUD13 ENSG00000137656	0.356417	0.246208	0.109817	0.0248381	0.00999219	0.0664414	0.0114219	0.232143	0.00279464	0.029528
BUD31 ENSG00000106245	0.207671	6.57546	2.36299	4.95169	0.990868	2.33838	0.67358	1.46228	1.43791	2.42649
BVES ENSG00000112276	0.616124	0.0167712	0.0235322	0.0119268	0.022994	0.0576911	0.0355919	0.0119211	0.428941	0.00607599
BYSL ENSG00000112578	0.0530684	1.26187	0.073646	0.0978891	0.179774	0.0940864	0.265958	0.00458316	0.0266835	0.0090767
BZW1 ENSG00000082153	0.163922	0.0107424	1.21085	0.0231094	0.13905	0.0750287	1.59901	0.0333432	0.0554447	0.21323
BZW2 ENSG00000136261	0.277558	0.00146527	0.0363778	0.11203	0.00367445	0.274991	0.278311	0.0893373	0.0742449	0.0945983
C10orf10 ENSG00000165507	0.00354374	0.280985	0.0332049	0.0490463	0.0308263	0.0467988	0.495679	0.548557	3.13867	0.290937
C10orf105 ENSG00000214688	0.00904303	0.000682479	1.07222e-05	0.00172117	0.000512208	0.000229249	0.00115261	0.0258396	0.00533514	0.000605108
C10orf107 ENSG00000183346	0.0898799	0.00971254	0.0883927	0.0387934	0.0276619	0.0248485	0.0215728	0.0517948	0.026006	0.0077425
C10orf11 ENSG00000148655	0.000589155	0.579094	0.283782	0.0767867	0.017884	0.287359	0.136593	0.697684	0.035621	0.0662642
C10orf128 ENSG00000204161	0.224001	0.0106238	0.00664881	0.0492018	0.00044254	0.00232756	0.0010865	0.013365	0.0616734	0.00654414
C10orf142 ENSG00000277288	0.000707111	0.00563591	0.000319976	0.00888755	0.00342948	0.000139006	0.000299491	0.000431137	0.00420034	1.09674e-05
C10orf2 ENSG00000107815	0.750693	0.00934534	0.110615	0.0331018	0.000230108	0.118671	0.183393	0.275136	8.63855e-05	0.18778
C10orf35 ENSG00000171224	0.0332601	0.0915836	0.0674425	0.276601	0.0531537	0.140185	0.0238433	0.00964036	0.474814	0.0578391
C10orf53 ENSG00000178645	0.0063369	0.00213764	0.00753394	0.0240372	0.00268271	6.22021e-08	0.00223026	0.000907401	0.00119392	0.00153456
C10orf54 ENSG00000107738	8.59607	1.17962	0.00942719	0.0624225	0.0815662	0.00246128	1.75885	2.05894	1.97184	1.35557
C10orf55 ENSG00000222047	0.00801213	0.00487962	0.00395225	0.0038151	0.000717648	0.00151172	0.00119077	0.00291412	0.00707553	0.0100175
C10orf62 ENSG00000203942	0.000636551	0.000886439	0.0010037	0.00369147	0.00141154	0.0193694	0.000224381	0.00259602	0.0132795	0.0010699
C10orf67 ENSG00000179133	0.140262	7.74986e-05	0.00341184	0.00425765	0.000273978	0.00694694	0.00847389	0.00998531	0.0197364	0.00782015
C10orf71 ENSG00000177354	0.00227599	0.000512965	0.000159877	0.00174513	0.00337671	0.00108128	0.00116705	0.000376973	0.000577587	0.131186
C10orf76 ENSG00000120029	0.0373225	1.97288	0.00352383	0.165943	0.0661658	2.83036	0.183231	0.0284501	0.00146769	0.00787137
C10orf82 ENSG00000165863	0.00650997	0.000161179	4.50627e-06	0.000592299	0.00706881	0.00112239	0.0861229	0.000628459	3.67042e-05	0.00115751
C10orf88 ENSG00000119965	0.0120755	0.0132092	0.0030293	0.0474828	0.118815	0.179835	0.000913464	0.00176231	0.138786	0.00124567
C10orf90 ENSG00000154493	0.00662885	0.00014738	0.000517639	0.002093	6.05884e-05	0.000915462	0.00135008	0.00063054	0.00350021	0.00128665
C10orf95 ENSG00000120055	0.0041498	0.0309117	0.00177403	0.00919646	0.0020071	0.0336535	0.00278427	0.000749513	0.00187313	0.0609421
C10orf99 ENSG00000188373	0.567013	0.0197696	0.00712155	0.00869227	0.000585546	0.013971	0.477486	1.268e-06	0.00464266	0.00176283
C11orf1 ENSG00000137720	0.00467626	0.511351	0.842392	0.0830691	0.0374959	0.00638746	0.119338	0.183262	0.0144266	0.0071106
C11orf16 ENSG00000176029	0.00583024	0.00240825	0.0195402	0.00258751	0.00318923	0.00460379	0.0461769	0.000311858	0.00512314	0.00103856
C11orf21 ENSG00000110665	0.000102027	0.0135968	0.00118037	0.00945851	0.00119134	0.0156408	0.00302795	0.103507	0.0010266	0.024489
C11orf24 ENSG00000171067	2.3097	0.341239	0.532989	2.1518	0.0250626	1.7425	0.0521167	3.23329	0.57585	0.609046
C11orf31 ENSG00000211450	0.30692	0.0140755	1.448	3.40674	0.646124	2.78852	1.45396	1.74911	1.55555	0.47874
C11orf40 ENSG00000171987	0.000278984	7.56742e-06	0.00494591	0.00680499	0.00284035	0.000140133	0.00542344	2.67313e-06	0.00833381	0.000521835
C11orf42 ENSG00000180878	0.000588242	0.00110001	4.27921e-05	0.00751584	0.00259954	0.000143689	0.00298942	0.00209668	0.00851008	0.00155323
C11orf45 ENSG00000174370	0.181163	0.019318	0.00444692	0.00727337	0.00656009	0.00197519	0.00906943	0.0222686	0.00747565	0.00375413
C11orf49 ENSG00000149179	0.028559	0.119114	0.021544	1.13572	2.14752e-05	1.59947	0.463572	0.331455	0.463165	0.00608136
C11orf52 ENSG00000149300	0.00665442	3.31245e-05	0.00479342	0.0300877	0.00437853	0.00157429	0.00519632	0.0194112	0.000567104	0.00135262
C11orf53 ENSG00000150750	0.00742499	0.00450226	0.00109732	0.00679515	0.000384672	0.00238408	0.0228586	0.00405855	0.00236611	0.00423784
C11orf54 ENSG00000182919	0.0160372	0.00203704	0.365486	0.0112539	0.343684	0.292172	0.00212364	0.181502	0.00406524	0.00953456
C11orf57 ENSG00000150776	0.162996	0.0484708	0.0376714	0.250489	0.0618178	0.265881	0.0397349	0.0766823	0.0555584	0.15759
C11orf58 ENSG00000110696	0.346974	1.13079	1.48059	0.0103226	0.164647	0.255793	0.815143	1.61185	0.101046	0.581306
C11orf63 ENSG00000109944	0.0382477	0.0113313	0.00176539	0.0696634	0.0346362	0.00131425	0.00499016	0.000398565	0.00650222	0.00598004
C11orf65 ENSG00000166323	0.0948434	0.00145367	0.0069326	0.00497327	0.00185364	0.000104062	0.000563826	0.0212286	0.00679206	0.00464699
C11orf68 ENSG00000175573	0.0521763	5.52167	0.682774	0.0530384	0.0261265	0.0401933	0.0811212	1.25814	1.3182	0.307284
C11orf70 ENSG00000137691	0.0806729	0.0392232	0.0105447	0.00987987	0.0068161	0.0249235	0.0287461	0.00225209	0.00607303	0.0273267
C11orf71 ENSG00000180425	0.0191449	0.00767761	0.192111	0.149947	0.38692	0.0303186	0.00519192	0.0373151	0.17437	0.0100451
C11orf74 ENSG00000166352	0.0298612	0.0133243	0.153651	0.00944813	0.0557505	0.0660025	0.0794805	0.00252684	0.0479011	0.0033674
C11orf80 ENSG00000173715	0.00591623	0.043471	0.133143	0.118277	0.0804991	0.262565	0.00826206	0.00728206	0.00403922	0.0165148
C11orf84 ENSG00000168005	0.0345137	0.0119817	0.0844949	0.0632249	0.0165068	0.212164	0.0469121	0.0821915	0.268463	0.0237333
C11orf87 ENSG00000185742	0.00269837	0.0199006	0.00226331	0.000394266	0.0290752	0.00288378	0.00823741	0.00572087	0.00481042	0.00520369
C11orf88 ENSG00000183644	0.000269535	0.00307085	0.00311477	0.000196131	0.00222499	0.00305177	0.00504918	0.00068094	0.000900844	0.00321525
C11orf91 ENSG00000205177	0.00434622	0.00648742	0.0014657	0.00339491	0.000574018	0.00113614	0.003509	0.000622091	0.00190787	0.00162267
C11orf94 ENSG00000234776	0.0160127	0.00160659	0.00437794	0.0026091	0.00313822	0.00306517	0.00227798	0.0014628	0.000984516	0.000269467
C11orf95 ENSG00000188070	0.241381	3.2251	0.549833	0.0651595	0.0682699	0.329049	0.0177654	0.498202	0.0233728	0.0896238
C11orf96 ENSG00000187479	10.4592	12.0647	0.017037	0.00805365	0.0384673	0.0514667	0.0177093	14.213	27.6001	0.033209
C11orf98 ENSG00000278615	0.0262406	0.0302335	0.0344454	0.00364722	0.0170585	0.00333633	0.00461494	0.0105493	0.00197797	0.00497119
C12orf10 ENSG00000139637	1.21978	3.15466	0.801349	0.213213	0.0708367	0.00271124	0.095178	0.00577397	1.90927	0.145372
C12orf29 ENSG00000133641	0.333093	0.0166216	0.110605	0.0408732	0.097413	0.00970318	0.000942427	0.00799611	0.0722726	0.0503245
C12orf4 ENSG00000047621	0.0211424	0.0130476	0.21608	0.0218275	0.00419733	0.664955	0.0503539	0.00211447	0.0293923	0.0101536
C12orf40 ENSG00000180116	0.00746777	0.000412616	0.0030436	0.00168771	0.00398679	0.00257844	0.00205211	0.00104076	0.00160245	0.000693129
C12orf42 ENSG00000179088	0.125123	0.0015585	6.76332e-06	0.00265376	0.00299269	0.00505276	0.00303455	0.00390765	0.00577795	0.00162013
C12orf43 ENSG00000157895	0.237491	0.694423	0.0985083	1.18619	0.346011	1.14243	0.0536357	0.123057	0.239489	0.00401979
C12orf45 ENSG00000151131	0.245895	0.279961	0.538652	0.00362658	0.00161175	0.138191	0.162771	0.0811388	0.000533166	0.012062
C12orf49 ENSG00000111412	0.0077347	0.0251089	0.0610309	0.108033	0.00290806	0.222022	0.552773	0.00310486	0.132781	0.055143
C12orf50 ENSG00000165805	0.000529876	0.00414311	0.00456019	0.0128552	0.000740303	0.00192392	0.0013752	0.0156582	0.000822291	0.00853442
C12orf54 ENSG00000177627	0.0748934	0.00952943	0.00151797	0.0028117	0.0152206	0.00251192	0.158542	0.00759394	0.0249706	0.000187177
C12orf56 ENSG00000185306	0.0173216	0.000412145	0.0192504	0.149813	0.0032253	0.00204713	0.00746128	0.00398968	0.00469385	0.0141859
C12orf57 ENSG00000111678	13.8273	21.8197	5.11774	6.32629	1.61984	0.571307	0.00380551	6.12653	2.78513	2.12518
C12orf60 ENSG00000182993	0.234155	0.0706176	0.00343056	0.0131672	0.021081	0.00387352	0.0319321	0.027695	0.0939868	0.000865957
C12orf65 ENSG00000130921	0.0380139	0.404506	0.0500089	0.144386	0.110644	0.55601	0.0907744	0.0595506	0.0319415	0.0392861
C12orf66 ENSG00000174206	0.0102294	0.00628224	0.225698	0.208344	0.00625796	0.0134545	0.0919391	0.0406073	0.0188249	0.169924
C12orf71 ENSG00000214700	0.00589944	0.00938168	0.00269113	0.00240301	0.00279918	0.00172682	8.6478e-05	0.00662866	0.000802886	0.00305497
C12orf73 ENSG00000204954	0.0891452	0.00253612	0.10597	0.339583	0.0424827	0.293285	0.0849279	0.0813214	0.0542413	0.015406
C12orf75 ENSG00000235162	1.13897	0.0216659	0.0153058	0.0290178	0.0788076	0.00793692	0.0355321	0.63242	0.0440408	0.0085397
C12orf76 ENSG00000174456	0.101981	0.0782963	0.084138	0.336192	0.0671691	1.25349	0.308054	0.197638	0.0136282	0.0408241
C14orf1 ENSG00000133935	0.0135284	6.70626	3.7847	0.050697	0.177652	3.43413	0.23245	0.718756	0.00204438	0.745034
C14orf105 ENSG00000100557	0.0256477	0.0134386	0.00401834	0.00389697	0.00385203	1.51808e-05	0.000432865	0.000397559	0.0204583	0.00268001
C14orf119 ENSG00000179933	0.0230306	0.0475414	0.00787016	0.0697999	0.00183621	0.341482	0.0051104	0.0337811	0.304459	0.517969
C14orf132 ENSG00000227051	0.155549	0.182347	0.0100129	0.0457999	0.0216245	0.217628	0.00238772	0.152099	0.0979207	0.00109516
C14orf142 ENSG00000170270	0.126073	0.000968746	0.1594	0.0334543	0.00363593	0.077648	0.0162073	0.0566798	0.0257787	0.0160849
C14orf159 ENSG00000133943	0.131976	0.617959	0.10952	0.0134218	0.0565441	1.4401	0.014283	0.00499393	0.0357704	0.0163327
C14orf166 ENSG00000087302	1.09287	0.0614103	0.259031	0.0156379	0.0316226	2.88928	0.613156	0.264789	0.0156653	0.284686
C14orf169 ENSG00000170468	0.104735	0.191136	0.0403995	0.00202863	0.0187949	0.0540476	0.178062	0.027605	0.00204363	0.00799971
C14orf177 ENSG00000176605	0.0027786	0.000309768	0.00116594	0.00162394	0.00493892	4.58279e-05	3.734e-07	0.000147264	0.00129371	0.000810038
C14orf178 ENSG00000197734	0.000123793	0.00413167	0.00066768	0.00170217	0.000350593	0.00158605	7.94258e-05	0.00624537	0.00331493	0.00137201
C14orf180 ENSG00000184601	0.00452064	0.0359438	1.7207e-05	0.0050456	0.000487562	2.43127e-05	0.0018031	0.00213158	0.00206989	0.0148888
C14orf2 ENSG00000156411	1.46033	0.255745	0.0167061	0.139562	1.72252	15.9185	2.04523	0.399759	0.0174718	0.37148
C14orf28 ENSG00000179476	0.0430075	0.00291906	0.131018	0.00168954	0.0069757	0.00524896	0.0138772	0.0311701	0.0660533	0.0194388
C14orf37 ENSG00000139971	0.0151608	0.0149758	0.007799	0.12344	0.00498568	0.0173431	0.00921088	0.000815449	0.00779956	0.0108415
C14orf39 ENSG00000179008	0.00355474	0.00238493	0.000142631	0.000342746	9.60942e-05	0.00194644	0.00311315	2.66758e-07	0.00233052	0.0472044
C14orf79 ENSG00000140104	0.0706257	0.000959583	0.119736	2.09736	0.0937389	0.0546361	0.0666414	0.434083	0.0514001	0.0052225
C14orf80 ENSG00000185347	0.000230109	0.0488625	0.000600276	0.0188333	0.298128	0.00188369	0.13197	0.121897	0.347257	0.476441
C14orf93 ENSG00000100802	0.290246	0.0655056	0.0403785	0.0366223	0.00241908	0.989192	0.0593519	0.00157315	0.0246508	0.0513417
C15orf39 ENSG00000167173	0.254663	0.135908	0.0259704	1.62349	0.101281	1.79489	0.239467	0.0244252	0.0213446	0.0263243
C15orf40 ENSG00000169609	0.837113	0.770893	0.409162	0.618446	0.460829	0.127252	0.00169547	0.0592177	0.781125	0.0166089
C15orf41 ENSG00000186073	0.0648457	0.196108	0.00626535	0.0162175	0.00145608	0.00532527	0.208804	0.010421	0.0232153	0.000493601
C15orf48 ENSG00000166920	0.0517069	0.0146726	0.88552	0.0195165	0.0319312	0.0234172	0.160171	0.170697	0.0736755	0.538406
C15orf52 ENSG00000188549	0.582948	1.4148	0.00964594	0.100872	0.00221277	1.50223	0.00114207	0.00416191	0.0433057	0.0352949
C15orf53 ENSG00000175779	0.0528418	0.000431875	0.00400949	0.00594022	0.00296757	1.17766e-05	0.00187487	0.000708102	0.00124279	0.000421913
C15orf57 ENSG00000128891	0.96298	0.0212458	3.72494e-05	0.0214272	0.00472567	0.231768	0.652753	0.276189	0.0176712	0.063714
C15orf59 ENSG00000205363	1.55973	1.11996	0.500497	0.10844	0.0430593	0.00803419	0.250092	1.3787	0.00765902	0.381742
C15orf61 ENSG00000189227	0.0358907	0.0649425	0.340994	0.054782	0.499885	0.0187925	0.00282366	0.991994	0.11925	0.0199966
C15orf62 ENSG00000188277	0.000364704	0.0102846	0.00756203	0.0174619	0.0140602	0.00972923	0.0313563	0.0361966	0.00981677	0.0157616
C15orf65 ENSG00000261652	0.00713118	0.00182622	0.0117771	0.0262129	0.00315367	0.00371329	0.00378675	0.0396811	0.00610104	0.00786752
C16orf13 ENSG00000130731	1.98279	2.82192	0.190713	7.8935	0.736014	2.19631	0.00823259	0.107252	0.362522	0.613211
C16orf45 ENSG00000166780	1.67962	0.0753686	0.043084	0.00650688	0.00907201	0.00297654	0.543504	0.068219	0.695109	0.00149267
C16orf46 ENSG00000166455	0.000947397	0.0061455	0.00252158	0.00180266	0.00750728	0.0555623	0.000926591	0.00833094	0.00428525	0.00298354
C16orf52 ENSG00000185716	0.155914	0.0680197	0.427224	0.00886427	0.0152468	0.108631	0.137076	0.0153786	0.000386162	0.00181007
C16orf54 ENSG00000185905	0.0305925	0.00784906	0.0188664	0.0081446	0.000497918	0.010015	0.00730863	0.118974	0.235355	9.826e-05
C16orf58 ENSG00000140688	0.0188241	2.81523	2.95582	5.05686	1.05481	5.22427	0.121017	0.439952	0.0311133	0.774631
C16orf59 ENSG00000162062	0.045127	0.00190039	0.125706	0.21268	0.00667989	0.0418184	0.0194384	0.0324088	0.000231542	0.000146133
C16orf62 ENSG00000103544	1.21412	0.0279191	0.981341	2.38479	0.0596895	0.027136	0.0325429	0.49578	0.186584	0.0165987
C16orf70 ENSG00000125149	0.0257212	0.645723	0.675206	1.0825	0.434301	0.606549	0.00300376	0.0996151	0.307264	0.0406789
C16orf71 ENSG00000166246	0.0605019	0.00105954	0.0123761	0.0129071	0.0768131	0.118515	0.0198885	0.000673262	0.0270224	0.0690865
C16orf72 ENSG00000182831	0.00257799	0.00293872	0.193304	0.000247071	0.022468	0.111353	0.00120832	0.520411	0.195442	0.119866
C16orf74 ENSG00000154102	0.00147544	0.00985166	0.0753013	0.00118076	0.042772	0.0197063	1.17908	1.09432	0.0487086	0.00795669
C16orf78 ENSG00000166152	0.0137335	0.000201417	0.00359548	0.0166734	0.00678503	0.000435567	0.000835005	0.00130718	0.00982953	0.00655793
C16orf82 ENSG00000234186	0.0103602	0.00218343	3.19778e-05	0.000272767	0.000621763	2.63377e-05	0.0013939	0.000182658	0.000789655	0.00322838
C16orf86 ENSG00000159761	0.0253749	0.454702	0.000967634	0.0151754	0.0171859	0.021574	0.0043793	0.396052	0.0392793	0.00774107
C16orf87 ENSG00000155330	0.0135103	0.00203779	0.154672	0.0123351	0.0569314	0.00507867	0.0126645	0.17623	0.0207221	0.014193
C16orf89 ENSG00000153446	3.26528	1.1726	0.044076	0.0725186	0.724712	0.102869	0.0954987	0.417241	0.207999	0.145552
C16orf91 ENSG00000174109	0.586244	0.00432774	0.0234125	0.017166	0.00223506	0.18699	0.147542	0.535705	0.00522297	0.207126
C16orf92 ENSG00000167194	0.00073233	0.000805629	0.000791086	9.97901e-05	0.00102476	0.00942416	0.00151159	7.53398e-05	0.0176371	0.00275575
C16orf95 ENSG00000260456	0.0437861	0.0121949	0.000786407	0.000197102	0.00512717	1.42194e-05	0.0317311	5.85388e-05	0.00947693	0.00339483
C16orf96 ENSG00000205832	0.00362401	0.042481	0.00250225	0.00317079	0.00250084	0.000592692	0.00820945	0.00048012	0.0101237	0.00406745
C17orf105 ENSG00000231256	0.00112858	0.00308004	0.00545483	0.00143448	0.00449822	0.00160873	0.00037468	0.00106267	0.00386858	0.000480944
C17orf107 ENSG00000205710	0.0881427	0.33394	0.0301413	0.014159	0.0119908	0.0362459	0.149723	0.0270232	0.088402	0.812477
C17orf49 ENSG00000258315	0.0426525	0.00289382	0.132538	0.019158	0.000755209	0.347379	0.273624	0.00376862	0.0262166	0.00549954
C17orf50 ENSG00000270806	0.00065297	0.011278	0.00407579	0.00229941	0.00148746	0.00280551	0.00450685	0.00562422	0.00659135	0.00887617
C17orf51 ENSG00000212719	0.00393973	0.56425	0.0719387	0.0889381	0.0319789	0.0633644	0.0253543	0.0461359	0.0138018	0.0349005
C17orf53 ENSG00000125319	0.0341165	0.0481865	0.0155372	0.0133557	0.0125727	0.00664491	0.0014817	0.0204943	0.00983962	0.00210408
C17orf58 ENSG00000186665	0.0586969	0.00199854	0.0758412	0.0104734	0.192292	0.00257115	0.0194176	0.0171575	0.00100951	0.0230602
C17orf62 ENSG00000178927	0.27652	3.02224	1.94097	3.85733	0.00163836	0.780216	0.113587	1.47001	0.356864	1.49926
C17orf64 ENSG00000141371	0.0127532	4.27979e-05	3.41945e-05	0.00104611	0.000432835	0.00371453	0.000221296	0.00223557	0.00133747	0.00114087
C17orf67 ENSG00000214226	0.340505	0.0137272	0.219047	0.0160631	0.00214833	0.00102746	0.0341142	0.0183573	0.00527649	0.00498247
C17orf74 ENSG00000184560	0.00365351	0.00106746	0.00229141	0.00299286	3.36146e-05	0.00033438	0.000130947	0.0226727	0.00164663	0.0015215
C17orf75 ENSG00000108666	0.0092296	0.00684761	0.245983	0.00347332	0.18612	0.0333241	0.289651	0.0826728	0.070142	0.108606
C17orf78 ENSG00000278505	0.000421232	0.0144532	0.011089	0.00627066	0.00191502	0.00996279	0.00711259	0.000247155	0.000467072	0.00433764
C17orf80 ENSG00000141219	0.080437	0.933933	0.0486399	0.0258219	0.0130938	0.882937	0.0361401	0.830603	0.189219	0.186513
C17orf89 ENSG00000224877	3.41923	2.63109	1.23461	2.2557	1.69235	1.27933	1.1489	0.425968	0.368816	0.360281
C17orf96 ENSG00000273604	0.0275012	0.0880968	0.0336647	0.0145982	0.00577114	0.00864659	0.0149349	0.0267147	0.251765	0.000151963
C17orf97 ENSG00000187624	0.0320973	0.216553	0.00722974	0.00899999	0.000560927	0.462454	0.00398536	0.0789354	0.148246	0.0383366
C17orf98 ENSG00000275489	0.00017609	1.36497e-05	0.00313841	0.000154751	0.0387323	0.00117885	0.0343297	0.0182485	0.00487074	0.0447065
C17orf99 ENSG00000187997	0.02059	0.0197381	0.000309789	0.00165059	0.0025507	0.000505831	3.60674e-05	0.000162945	0.0419105	0.00188612
C18orf21 ENSG00000141428	0.00757015	0.020014	0.122163	0.0386328	0.065156	0.219436	0.112658	0.021252	0.000139959	0.0785756
C18orf25 ENSG00000152242	0.0895046	0.0235841	0.240273	0.0333308	0.000309179	0.0186492	0.0651464	0.179175	0.0278388	0.149357
C18orf32 ENSG00000177576	0.205282	0.236789	0.141778	0.315121	0.217346	0.579662	0.226546	0.131481	0.000948498	0.0725047
C18orf54 ENSG00000166845	0.00934339	0.00208047	0.00169548	0.000738584	0.00207854	0.000960266	0.00203896	0.0113693	0.0937322	0.000230515
C18orf63 ENSG00000206043	0.000996563	0.00160743	0.000672924	0.00300995	0.00283239	0.00660213	0.0125248	0.00274018	0.000521463	0.00420434
C18orf8 ENSG00000141452	0.364906	0.110592	0.70138	0.0143377	0.208614	0.0510305	0.425454	0.00964472	0.0205163	0.291691
C19orf12 ENSG00000131943	0.0172761	4.80923	0.191225	0.126485	0.94032	2.44444	0.471185	0.00546787	0.0738885	0.0192797
C19orf18 ENSG00000177025	0.275875	0.00126151	0.0738304	0.544831	0.189907	0.0640166	0.00345751	0.0144833	0.00434878	0.213349
C19orf24 ENSG00000228300	0.0535055	6.80356	0.335854	4.43094	0.0216651	0.301373	0.0459414	0.0436978	1.36451	0.95212
C19orf25 ENSG00000119559	0.0795434	1.7493	0.250964	1.39374	1.7276	0.280573	0.256776	2.03255	1.38203	0.15841
C19orf33 ENSG00000167644	0.0959778	0.215537	0.114644	0.0823977	0.0411226	0.028137	1.36948	0.0144781	2.97227	0.964752
C19orf35 ENSG00000188305	0.0476923	0.000698548	0.00404266	0.00299966	0.011399	0.00217257	0.00616261	0.00429406	0.00714679	0.0415245
C19orf38 ENSG00000214212	0.032211	0.0100517	0.00022826	0.0195124	0.0131515	0.0480944	0.00787437	0.474976	0.00346776	8.9247e-05
C19orf43 ENSG00000123144	0.438026	10.9598	1.31385	0.399827	1.21482	6.52475	2.43299	2.30906	0.113698	1.39541
C19orf44 ENSG00000105072	1.15866	0.161195	0.0200203	0.683465	0.0495557	0.0465464	0.0113558	0.868704	0.0110283	0.0933125
C19orf45 ENSG00000198723	0.00286053	0.0306195	0.0236327	0.0303936	0.013159	0.00364645	0.0036569	0.0450139	0.00467668	0.00162417
C19orf47 ENSG00000160392	0.0124686	0.0407791	0.333542	0.90839	0.0930606	0.000355772	0.866992	0.763723	0.867718	0.00332149
C19orf48 ENSG00000167747	2.98711	2.29221	1.17163	6.43136	2.12411	0.109567	0.022683	0.0929307	0.0905358	0.228405
C19orf52 ENSG00000142444	0.102808	0.182033	0.0613907	0.0589132	0.296176	1.29107	0.00769432	0.630378	0.0484836	0.00342571
C19orf53 ENSG00000104979	0.00639472	9.83328	2.2942	3.37736	1.81496	0.226648	0.149315	4.29472	4.97613	2.45381
C19orf54 ENSG00000188493	0.0191177	1.04585	0.267037	0.227058	0.0342058	0.101388	0.0148596	0.077365	0.0626088	0.106779
C19orf57 ENSG00000132016	0.291316	0.0502739	0.00348277	0.104933	0.00102856	0.0105838	0.0450553	0.0842246	0.0106977	0.000265544
C19orf60 ENSG00000006015	4.22484	0.19515	0.250931	6.35459	0.0798002	0.620088	0.155573	3.14475	0.762792	0.439985
C19orf66 ENSG00000130813	0.0710555	2.23025	0.161222	0.0589017	0.0155879	0.182124	0.320085	0.57486	0.0890834	0.34215
C19orf67 ENSG00000188032	0.00595957	0.00442898	0.012	0.000651246	0.000546029	0.00452569	0.000828363	0.00362432	0.00255433	0.00557541
C19orf68 ENSG00000185453	0.474937	0.208338	0.00300692	0.0692445	0.237239	0.00375408	0.135477	0.209959	0.0434851	0.0461912
C19orf70 ENSG00000174917	11.1436	3.48335	1.16753	5.62843	1.97933	0.0176338	0.192593	2.97372	5.29162	1.54398
C19orf71 ENSG00000183397	0.015364	0.00171509	0.00358619	0.0106622	0.0114234	0.00171926	0.00677725	0.0302322	0.0076039	6.41335e-06
C19orf73 ENSG00000221916	0.0215094	0.0634961	0.0514294	0.285622	0.00828228	0.00882406	0.00740991	0.00750187	0.125121	0.00547534
C19orf81 ENSG00000235034	0.000947789	0.0245292	0.797523	1.43625	0.0749796	0.0254584	0.00757758	0.00519264	0.000195639	0.0110137
C19orf84 ENSG00000262874	0.000285481	0.00451523	7.31868e-08	0.000723505	2.70596e-06	0.000865315	0.000523398	0.010517	0.0049783	0.00299018
C1D ENSG00000197223	0.317612	0.0239726	0.165619	0.0634147	0.197394	0.00317728	0.152246	0.0761636	0.290725	0.00896325
C1GALT1 ENSG00000106392	0.0129125	0.0260119	0.113318	0.0101544	0.0816163	0.00534278	0.0713523	0.130716	0.103396	0.14736
C1GALT1C1 ENSG00000171155	0.0826599	0.0285135	0.20293	0.0255405	0.0122268	0.0698011	0.270157	0.0625307	0.0290198	0.252015
C1GALT1C1L ENSG00000223658	0.00643221	0.00120308	0.000816075	0.00110696	0.0121615	0.00023314	0.00209455	0.121752	0.000753551	0.00441536
C1QA ENSG00000173372	16.3655	9.30225	0.0648005	0.0829154	0.0514687	0.0154381	0.213806	4.8727	4.70334	0.392202
C1QB ENSG00000173369	10.5184	0.0887838	0.0270414	0.0445301	0.448952	0.0133425	0.0612676	5.89286	5.13492	1.20053
C1QBP ENSG00000108561	0.0230865	0.00038851	1.83677	0.0521826	1.7193	0.0716465	1.0973	1.2894	0.016447	1.93608
C1QC ENSG00000159189	4.27357	0.104606	0.000103293	0.926237	0.0355531	0.0346843	0.43533	1.4962	1.34056	0.316711
C1QL1 ENSG00000131094	5.31847	0.0280757	0.00256819	0.0717863	0.00409092	0.00602988	0.00104088	2.03683	0.0407339	0.0149001
C1QL2 ENSG00000144119	6.50401e-05	0.0129189	0.00191478	0.0199294	0.000657532	0.00123918	0.00404027	0.00872093	0.0187838	4.04987e-05
C1QL3 ENSG00000165985	0.00607907	0.0001728	0.00473016	0.00477219	0.00455807	0.00030871	0.00209177	0.0131381	0.0107521	0.003185
C1QL4 ENSG00000186897	0.00141093	0.00157326	0.00098949	0.0131546	0.000313656	0.000288041	0.00543629	0.000386192	0.0287819	0.000404715
C1QTNF1 ENSG00000173918	15.412	6.69263	0.0112448	0.0782135	0.0535992	0.014421	0.0396953	1.31672	0.36525	0.0577391
C1QTNF2 ENSG00000145861	0.991792	1.68567	0.00490031	0.000128834	0.000155234	0.0536073	0.00363936	0.0114176	0.117576	0.00464544
C1QTNF3 ENSG00000082196	0.0382989	0.0170916	0.0749876	0.0019929	0.0364618	0.356183	0.0324531	0.347696	0.0443131	0.00687234
C1QTNF4 ENSG00000172247	0.548496	0.737023	0.0214905	0.0406232	0.00725513	0.00720153	0.00494952	0.399854	0.0362523	0.0158682
C1QTNF5 ENSG00000223953	0.0398578	0.00104907	0.00372433	0.000710426	0.000707432	0.00389829	0.000179378	0.0307844	0.00118082	0.000219335
C1QTNF6 ENSG00000133466	0.0437577	0.0019674	0.0818323	0.81001	0.120979	0.389722	0.00623989	0.0138934	0.0213604	0.00544603
C1QTNF7 ENSG00000163145	0.291673	0.026198	0.00164247	0.00175005	0.0693277	0.00593761	0.00273572	0.0175338	0.0315791	0.0186241
C1QTNF9 ENSG00000240654	0.00483428	0.022225	0.000154999	0.00385513	0.000282273	0.00125903	0.0218036	0.00105965	0.00716448	0.0105465
C1QTNF9B ENSG00000205863	0.000658079	0.0486512	0.0278553	0.00572518	0.00127621	0.00222193	0.00399441	0.00892118	0.0114548	0.0286108
C1QTNF9B-AS1 ENSG00000281899	0.0103928	0.020052	0.282043	0.0512729	0.0930982	0.0111285	0.0217279	0.00620036	0.196208	0.167701
C1R ENSG00000159403	41.1406	29.1788	0.00810692	0.0801979	0.260338	0.188917	0.126333	7.10591	10.7175	1.32949
C1RL ENSG00000139178	0.929067	4.73852	0.737816	0.125539	0.233952	0.0112333	0.556541	0.0640599	0.00215589	0.387614
C1S ENSG00000182326	8.44409	0.346503	0.00279325	0.0350402	0.029813	6.09231	0.00669773	3.28143	0.985103	0.486808
C1orf100 ENSG00000173728	0.00131735	0.00110445	0.00167381	0.00325202	0.000959109	0.000206215	0.00856929	0.0101011	0.00424734	0.00404149
C1orf101 ENSG00000179397	0.00556118	0.00231151	0.0241547	0.0160897	0.0118528	0.00107089	0.0559957	0.0112079	0.000526728	6.07338e-09
C1orf105 ENSG00000180999	0.00326363	3.04011e-05	0.00456087	0.000147098	0.000696404	0.00044457	0.00214119	0.00286997	0.00264806	0.0104681
C1orf106 ENSG00000163362	7.15274e-06	0.146363	0.0198534	0.00747487	0.385909	0.000923485	1.59098	0.0350557	0.00401762	0.00551275
C1orf109 ENSG00000116922	0.01935	0.0356913	0.212106	0.0112959	0.00259059	0.00999473	0.487143	0.00731247	0.123696	0.286824
C1orf112 ENSG00000000460	0.135746	0.000263515	0.0296706	0.0242674	0.00393755	0.0724238	0.0286582	0.00757878	0.143818	0.00312287
C1orf115 ENSG00000162817	0.0183003	0.00328397	1.66049	0.0857633	0.0454876	0.162233	0.0280844	0.0292647	0.218345	0.663704
C1orf116 ENSG00000182795	0.115757	11.8948	7.25621	1.71177	5.49815	0.23828	1.64796	0.00473165	0.405166	0.524224
C1orf122 ENSG00000197982	3.18716	8.01734	2.45642	3.09018	2.23633	1.0217	0.324974	0.0475133	0.0718876	1.03877
C1orf123 ENSG00000162384	2.70026	0.432411	0.396603	0.000575343	0.448866	4.05882	0.315751	0.220064	0.0124913	0.312554
C1orf127 ENSG00000175262	0.00233622	7.46676e-06	0.000246672	3.12178e-05	0.00689473	0.000838898	0.00605556	0.0375629	0.00111169	0.0205283
C1orf131 ENSG00000143633	0.00311973	0.0471707	0.115032	0.0740839	0.282544	0.269574	0.0856398	0.0099852	0.00319305	8.11761e-06
C1orf141 ENSG00000203963	0.00864937	0.00792908	0.000910732	0.00250772	0.008739	0.00745793	0.00325147	0.0104093	0.00020249	0.00219731
C1orf145 ENSG00000162913	0.0060936	0.00438998	0.0271772	0.00559546	0.0186662	0.0910385	0.00723643	0.111693	0.000521316	0.000880189
C1orf146 ENSG00000203910	0.0023221	0.00210537	0.0005956	0.000524932	0.000585447	0.000133906	0.0047177	0.000938046	0.000786064	1.76924e-07
C1orf158 ENSG00000157330	0.00514842	0.000118529	0.0192358	0.00686236	0.00383154	0.00335155	0.00289336	0.00376255	0.000239428	0.00589267
C1orf159 ENSG00000131591	0.00394593	0.169379	0.315795	2.4914	0.105473	0.0105525	0.55533	0.674543	0.830861	0.160056
C1orf162 ENSG00000143110	0.0173854	0.0212005	0.00480024	0.851379	0.00141042	0.268954	0.0015023	0.00624644	0.601514	0.00542305
C1orf167 ENSG00000215910	0.0818761	0.024278	0.00139309	0.00792647	0.00940589	0.018265	0.00302714	0.00372345	0.0402953	0.148992
C1orf168 ENSG00000187889	0.00342801	0.00707219	0.0426185	0.000880927	0.0587555	0.0111887	0.00997075	0.000829431	0.0615785	0.032211
C1orf174 ENSG00000198912	0.0336533	0.113194	0.107906	0.106642	0.00840596	1.09084	0.107458	0.157451	0.0018504	0.0530426
C1orf185 ENSG00000204006	4.55086e-05	0.00417358	0.00196745	0.0066596	0.000256744	0.000464696	0.00112301	0.0019025	0.00338899	0.00202491
C1orf186 ENSG00000263961	0.00870469	0.0452162	0.222671	0.140641	0.00111539	0.0350708	0.019148	0.0072087	0.00603399	0.00737248
C1orf194 ENSG00000179902	4.94706e-05	0.00774092	0.00358936	0.0154833	0.032344	0.00368042	0.00100957	0.0361539	0.000548669	0.00855203
C1orf198 ENSG00000119280	2.11858	0.15955	1.20174	0.175884	0.348174	0.0262862	0.631159	1.36411	1.92101	0.491642
C1orf204 ENSG00000188004	0.00809847	0.12627	0.0004189	0.00932154	0.0579436	0.0514544	0.012466	0.022252	0.00414183	0.064364
C1orf21 ENSG00000116667	1.44956	0.0221046	1.93257	0.12559	1.07032	4.53359	0.518471	0.00858898	0.168766	0.0032901
C1orf210 ENSG00000253313	0.019408	0.215545	0.431317	0.00290372	1.08807	0.864692	0.0322279	0.00575421	0.015618	0.191743
C1orf216 ENSG00000142686	1.17234	0.128538	0.125752	0.026084	0.109273	0.00696531	0.00390643	0.176965	0.524502	0.00472723
C1orf226 ENSG00000239887	0.000147179	0.00690212	0.15042	0.00799735	0.0366356	0.0454751	0.152192	0.000664456	0.0381988	0.0528577
C1orf228 ENSG00000198520	0.0170517	0.0352509	0.0893426	0.101081	7.06937e-06	0.0143631	0.00277671	0.157052	0.013052	0.00050011
C1orf234 ENSG00000227868	0.00404149	0.0079975	0.00468232	0.0123843	0.0053841	0.00380365	0.00011033	0.00623719	0.00127949	0.00244176
C1orf27 ENSG00000157181	0.0207701	0.108649	0.713919	0.0315798	0.186116	0.00881041	0.0510391	0.0729457	0.0623789	0.281002
[truncated: 15,949 more rows]
