# Supplementary material for: Spatial maps of prostate cancer transcriptomes reveal an unexplored landscape of heterogeneity
Source: Nat Commun. 2018 Jun 20;9:2419. doi: 10.1038/s41467-018-04724-5 (PMC6010471; doi:10.1038/s41467-018-04724-5)
Supplement: Supplementary file 9 — Supplementary Data 6 [file 41467_2018_4724_MOESM9_ESM.zip › Supplementary Dataset 3/experiment0008-feature-gamma.tsv]

	Factor 1	Factor 2	Factor 3	Factor 4	Factor 5	Factor 6	Factor 7	Factor 8	Factor 9	Factor 10
A1BG ENSG00000121410	1.15228	0.824232	1.15848	1.11224	1.15416	1.01653	1.12547	1.00872	0.962434	0.805927
A1CF ENSG00000148584	1.23479	1.0588	0.745066	1.20343	1.15624	0.93698	1.12344	0.875519	1.00464	0.980082
A2M ENSG00000175899	1.2508	0.79599	1.09849	1.13703	1.06719	0.470799	1.25984	0.739462	1.05373	1.01136
A2ML1 ENSG00000166535	0.833563	1.00513	0.884861	1.08281	0.653233	1.05584	0.984778	1.18064	0.806192	0.99933
A4GALT ENSG00000128274	0.91791	0.97923	0.925717	0.839314	0.826968	1.0752	0.970767	1.40483	1.03169	0.924978
AAAS ENSG00000094914	1.08918	1.05115	1.07148	1.12594	1.01172	0.948121	0.922596	0.930324	0.916951	0.888074
AACS ENSG00000081760	0.803872	1.15098	1.10679	1.08813	0.818722	1.35804	1.12705	0.974801	1.01952	0.89603
AADAC ENSG00000114771	0.936326	1.35206	1.02887	1.23488	0.898879	1.16358	1.07137	0.928466	0.818252	1.13947
AADACL2 ENSG00000197953	0.812931	1.04757	1.06436	0.921109	0.95943	1.24082	1.06832	0.916937	1.06526	0.926471
AADACL4 ENSG00000204518	0.983624	0.991298	0.822167	1.10866	0.984505	1.08611	1.11402	0.875187	1.05664	0.964259
AADAT ENSG00000109576	1.11733	0.990068	1.23277	0.990121	1.14789	0.816811	1.07772	1.03059	0.938814	1.25459
AAED1 ENSG00000158122	0.934916	1.11361	1.12237	1.15139	0.943496	1.29418	0.985912	0.762194	0.950659	1.01253
AAGAB ENSG00000103591	0.87676	0.960555	1.34534	1.1771	0.832725	1.00361	1.11601	0.911342	0.976838	1.03604
AAK1 ENSG00000115977	0.828136	0.879304	1.17527	0.944739	0.919092	1.03936	0.948389	1.0024	0.779423	0.979668
AAMDC ENSG00000087884	1.20797	1.30585	1.09617	0.789942	1.09524	0.71396	0.964118	1.18434	0.926598	0.75937
AAMP ENSG00000127837	0.876797	1.13887	1.45498	1.04534	0.800892	1.27468	1.06663	0.801267	0.760195	0.845459
AAR2 ENSG00000131043	1.0554	1.1392	0.904292	0.90565	0.98122	1.12742	1.07713	0.810413	1.24734	1.10963
AARD ENSG00000205002	0.885107	0.843113	1.08694	1.01238	0.941883	1.21235	1.0293	0.767695	0.897955	1.02259
AARS ENSG00000090861	0.784755	0.687317	1.03777	1.18036	1.02202	1.02942	1.19606	1.0462	1.16541	0.976791
AARSD1 ENSG00000266967	1.22323	1.10016	1.13944	0.866241	1.00363	0.900689	1.02673	1.08979	0.921356	0.882373
AASDH ENSG00000157426	0.768225	1.00353	0.880593	0.783301	0.941986	0.9863	0.64819	0.979737	1.06912	1.07658
AASDHPPT ENSG00000149313	0.872346	1.03307	1.05723	1.03282	0.874195	0.943688	1.09389	1.09519	1.04868	0.989765
AASS ENSG00000008311	1.25002	0.859924	0.924573	0.905708	0.961936	0.988657	1.18095	0.881715	1.14374	0.86782
AATF ENSG00000275700	1.01728	0.946277	1.18681	1.1608	1.1289	1.08647	1.08855	1.05415	1.05219	0.855263
AATK ENSG00000181409	1.0348	0.874082	1.21199	0.835223	0.964309	1.15775	0.761232	1.12023	1.2299	1.11756
AATK-AS1 ENSG00000225180	1.10575	0.909343	0.919545	0.926461	0.910053	0.925754	0.990629	1.17821	1.05196	0.94109
ABAT ENSG00000183044	1.05002	1.02703	0.896359	1.25185	0.852522	1.03651	0.990456	0.793355	1.09017	0.915438
ABC13-47488600E17.1 ENSG00000283199	0.946342	0.921239	0.951648	0.804692	0.708533	1.20178	1.04935	1.12628	0.937504	1.04643
ABC13-47656900H15.1 ENSG00000283566	1.03941	0.900258	1.16808	1.00828	0.980066	0.8993	0.893127	1.04597	1.24005	1.1188
ABC7-42404400C24.1 ENSG00000277758	0.826601	0.886338	1.05287	1.21889	0.761772	1.0122	1.1493	0.915905	0.98667	0.846322
ABCA1 ENSG00000165029	1.05289	1.14069	1.20435	0.757174	1.19996	1.02956	0.937613	0.763701	0.935264	1.16484
ABCA10 ENSG00000154263	1.11628	0.878516	1.16623	0.955608	0.914006	1.02269	0.955471	0.971496	0.959776	1.31971
ABCA12 ENSG00000144452	1.25977	0.935074	0.94268	0.748905	0.679327	0.861009	1.0538	0.951025	1.14358	0.996434
ABCA13 ENSG00000179869	0.930471	1.22255	0.995376	1.01638	0.810261	0.875504	1.04099	0.783658	0.744943	1.03543
ABCA2 ENSG00000107331	1.08183	1.07973	0.921535	1.25341	1.12786	0.917897	0.91897	1.16426	1.18928	0.915216
ABCA3 ENSG00000167972	0.900256	0.94559	0.759329	1.32341	1.02334	0.973499	1.02272	0.78667	1.16379	0.867998
ABCA4 ENSG00000198691	0.780435	1.19081	0.896786	0.918061	1.10102	0.985275	0.993972	0.873553	0.892499	0.992218
ABCA5 ENSG00000154265	0.95674	1.19761	0.8716	1.0715	1.04659	0.9019	0.843353	1.12209	0.900575	1.21652
ABCA6 ENSG00000154262	0.974375	0.851252	1.11678	1.03971	0.749833	1.12802	1.21334	0.929499	0.990509	0.929202
ABCA7 ENSG00000064687	1.00151	1.05965	1.13719	0.842742	0.970585	1.20395	1.12135	0.85587	1.11054	0.901938
ABCA8 ENSG00000141338	0.947652	0.933465	0.773053	1.01578	1.05075	1.12581	1.08468	1.20443	1.2158	0.885636
ABCA9 ENSG00000154258	1.27628	1.33423	0.998789	1.24011	1.20016	0.911367	0.662095	1.14597	0.914795	1.01048
ABCB1 ENSG00000085563	1.00968	0.935528	0.965555	1.04309	0.933986	0.85841	0.943987	1.17643	0.891381	1.03323
ABCB10 ENSG00000135776	0.97386	0.927394	0.938339	1.07407	0.967085	1.0772	0.777484	0.776527	0.926876	0.951518
ABCB11 ENSG00000073734	0.975691	0.870101	1.08	1.14784	0.709945	1.10385	0.901209	0.710839	1.02822	0.954681
ABCB4 ENSG00000005471	0.859373	0.915549	1.00939	1.21722	0.727701	0.795649	0.961669	1.07946	1.28173	1.10961
ABCB5 ENSG00000004846	0.975385	0.912877	0.887533	0.966936	0.957077	0.908676	0.784928	1.00748	1.01333	1.1868
ABCB6 ENSG00000115657	1.14304	1.01671	1.01162	1.21754	1.02833	0.801542	0.839163	0.825059	1.07182	1.03691
ABCB7 ENSG00000131269	0.890234	0.974843	0.970947	1.14233	0.970974	0.832899	0.831287	1.05092	0.990297	1.06192
ABCB8 ENSG00000197150	0.91478	0.913314	0.968797	0.972445	1.27249	1.05277	0.990492	1.329	1.03816	1.11385
ABCB9 ENSG00000150967	0.911991	1.05261	0.995908	0.761615	0.919974	1.09875	0.982353	1.02598	0.758102	1.05476
ABCC1 ENSG00000103222	0.636591	0.788524	1.01132	0.92793	0.931373	0.822451	0.958375	1.04485	0.745202	1.10791
ABCC10 ENSG00000124574	1.00277	1.06011	0.818701	1.0409	0.772549	1.06773	0.928187	1.07375	0.923512	1.09189
ABCC11 ENSG00000121270	1.26685	0.889233	0.72339	1.03037	1.14051	0.899002	0.830096	0.710252	1.03764	0.851472
ABCC12 ENSG00000140798	0.915221	1.7919	1.04885	0.798588	0.967175	1.28324	1.12827	0.818547	1.25192	0.898406
ABCC2 ENSG00000023839	0.894932	0.935603	0.984718	1.20739	0.955563	1.13386	0.64689	1.25243	0.927271	0.97834
ABCC3 ENSG00000108846	1.24704	1.08221	0.678346	0.856055	0.960098	0.880257	1.00045	1.06984	1.07942	1.0827
ABCC4 ENSG00000125257	0.896237	0.840869	2.08008	0.964662	0.989659	1.32931	0.923681	1.05826	0.697362	0.929974
ABCC5 ENSG00000114770	0.973892	0.871513	0.964939	0.816646	0.928685	1.09919	0.891408	1.01483	0.998915	0.948342
ABCC6 ENSG00000091262	1.12555	0.99694	0.970779	0.922406	0.975592	1.08642	0.928368	0.664199	1.05625	0.996478
ABCC8 ENSG00000006071	1.11406	0.784897	1.3166	1.11875	1.00524	0.906646	0.841979	0.963541	0.920954	1.36691
ABCC9 ENSG00000069431	1.4432	1.09611	0.805781	1.15837	0.81959	1.05869	1.05192	1.16094	0.999349	1.01216
ABCD1 ENSG00000101986	1.10729	0.801776	0.968192	1.06116	1.0566	1.05394	0.942352	0.829339	1.3946	1.1649
ABCD2 ENSG00000173208	1.0496	0.894265	0.935459	1.03704	0.91083	1.06619	1.27515	0.77947	1.11351	1.35498
ABCD3 ENSG00000117528	0.80186	1.01497	0.999826	1.24363	1.01946	1.03864	1.23011	1.00937	0.878808	0.937507
ABCD4 ENSG00000119688	0.896876	0.850341	0.888564	1.01335	1.18445	0.989632	1.15677	1.08688	1.06383	1.02627
ABCE1 ENSG00000164163	0.727207	0.969543	0.921552	1.10048	0.960457	1.36694	1.12215	1.05861	0.82226	1.0374
ABCF1 ENSG00000204574	1.0491	0.634146	1.03829	1.16751	0.935141	1.06197	1.0795	0.930817	1.06092	1.21961
ABCF2 ENSG00000033050	1.16366	0.999937	0.711681	0.766302	0.929843	0.967654	1.11128	0.861961	1.00908	1.27111
ABCF3 ENSG00000161204	0.780184	0.885408	1.1177	1.40464	0.933586	0.956099	0.848644	0.735777	0.845833	0.85501
ABCG1 ENSG00000160179	1.12537	1.00831	0.911311	0.958365	1.12516	1.55167	1.15899	0.843844	1.13777	1.0277
ABCG2 ENSG00000118777	1.07078	0.87956	1.03878	0.892857	1.05916	0.997104	1.17022	0.833886	0.907009	1.08883
ABCG4 ENSG00000172350	0.886678	0.849682	1.19696	0.902855	0.779175	0.916039	1.17717	1.04063	0.9451	0.996686
ABCG5 ENSG00000138075	1.20247	0.890662	0.89399	0.833126	0.938137	0.970648	0.967495	1.01672	1.0661	1.19052
ABHD1 ENSG00000143994	0.820587	0.935129	0.894385	1.03568	0.849816	0.77364	0.770018	0.962018	0.791444	0.944117
ABHD10 ENSG00000144827	1.0867	0.86344	0.701466	1.12186	0.721296	0.747616	0.989829	1.1032	0.99458	1.52043
ABHD11 ENSG00000106077	1.0792	1.24501	0.857456	0.847819	0.840486	1.09009	0.871611	0.949199	0.867945	0.830281
ABHD12 ENSG00000100997	1.38599	1.31145	1.19546	0.906146	1.06277	0.744876	0.997291	1.04432	1.12035	1.01861
ABHD12B ENSG00000131969	1.14366	0.811284	1.27022	0.938242	0.956843	0.949538	0.782201	1.14514	0.845742	0.919727
ABHD13 ENSG00000139826	1.05698	0.82754	0.864919	0.928556	1.12709	0.96151	0.998872	0.973906	0.973943	1.11468
ABHD14A ENSG00000248487	0.826712	0.882381	0.908166	1.13635	0.851921	1.0432	1.05017	0.913906	0.910945	0.852694
ABHD14A-ACY1 ENSG00000114786	1.03104	0.931667	1.27922	1.07836	1.03874	0.937956	0.852952	0.890232	1.09576	1.1373
ABHD14B ENSG00000114779	1.25504	1.19806	0.772779	0.876719	1.09858	1.05298	0.789512	1.17002	0.86709	0.932971
ABHD15 ENSG00000168792	1.04496	1.08813	1.1917	0.720774	0.937844	1.19981	0.867633	1.03957	1.10277	1.00666
ABHD16A ENSG00000204427	1.17617	1.10319	1.06957	0.859031	1.25228	1.27065	1.17707	1.2332	1.17478	0.869657
ABHD17A ENSG00000129968	0.882464	1.1328	0.756003	1.0548	0.954102	0.979786	1.17696	1.05768	1.06884	0.965238
ABHD17B ENSG00000107362	0.901261	1.23945	0.802598	0.90659	0.907394	0.809873	1.11109	0.873665	1.00004	0.969412
ABHD17C ENSG00000136379	0.987082	1.1952	1.08808	1.25664	1.04787	1.0686	1.16976	1.08013	0.861319	0.939642
ABHD18 ENSG00000164074	1.09581	1.01245	1.13886	0.972752	0.871983	0.736313	1.01716	0.984868	1.08773	1.05229
ABHD2 ENSG00000140526	1.13534	1.06584	0.74807	1.05448	0.614665	1.03226	0.903601	0.989037	0.985167	0.866612
ABHD3 ENSG00000158201	1.02331	1.09104	1.17716	0.994714	1.12332	0.887021	1.05681	0.894565	0.965632	0.965232
ABHD4 ENSG00000100439	0.927461	0.764302	1.0216	1.18908	0.88306	1.10545	1.04645	1.23738	1.18033	1.0283
ABHD5 ENSG00000011198	1.03582	0.980291	1.05817	1.11394	0.916448	0.955475	1.05975	0.892167	1.16214	0.949506
ABHD6 ENSG00000163686	1.00924	1.02615	1.30068	1.01775	1.29072	1.16509	0.834839	1.2614	1.00412	1.24485
ABHD8 ENSG00000127220	0.902583	0.81756	1.14392	1.18817	0.943671	0.90368	1.14682	0.822038	0.79882	1.26726
ABI1 ENSG00000136754	0.905028	1.16081	1.10669	0.800555	1.11339	1.07647	1.09587	0.970362	1.22954	0.918758
ABI2 ENSG00000138443	0.970536	1.13301	0.858273	0.962803	1.08769	0.79513	1.14447	0.855415	1.11477	1.09459
ABI3 ENSG00000108798	1.08098	0.826345	1.25504	1.12827	1.2397	0.936551	1.35386	1.12955	1.19012	0.995439
ABI3BP ENSG00000154175	1.3399	1.08893	0.888016	1.06905	1.13331	1.20059	1.29978	1.1253	0.932168	0.848162
ABL1 ENSG00000097007	0.991375	0.906472	0.99703	1.00243	1.09925	1.0704	0.92218	1.10688	0.947047	0.921445
ABL2 ENSG00000143322	0.811365	0.970384	1.08774	0.967162	0.972739	0.727671	1.07912	1.11341	1.03022	1.01363
ABLIM1 ENSG00000099204	1.23323	0.997495	0.953279	1.22169	1.12419	0.724872	0.91554	0.901636	0.982034	0.753749
ABLIM2 ENSG00000163995	0.905931	0.809984	0.944379	1.28952	0.854888	1.0672	0.902182	0.882247	0.988267	0.8719
ABLIM3 ENSG00000173210	1.1898	0.865585	1.07688	0.684537	0.960551	0.939623	0.750489	0.970538	1.23927	0.942983
ABO ENSG00000175164	1.02764	0.921041	0.798942	1.03413	0.7754	0.98365	0.85654	1.01398	1.13664	0.762465
ABR ENSG00000159842	1.24825	0.994726	0.773887	1.10382	1.00765	0.784918	0.896175	0.989968	0.843609	1.12368
ABRA ENSG00000174429	0.770801	0.908177	0.879828	0.961096	0.960309	0.843454	0.965346	1.09987	0.88493	1.23697
ABRACL ENSG00000146386	1.02248	1.10645	0.946674	0.975338	0.965203	1.16726	0.8996	1.00716	0.759098	1.0746
ABT1 ENSG00000146109	1.20549	0.894737	0.703726	1.12015	1.08281	0.89752	1.15603	0.914509	1.16653	1.03675
ABTB1 ENSG00000114626	1.16458	1.13363	1.15254	0.875832	1.0209	0.834025	1.10448	1.05258	1.0848	0.86094
ABTB2 ENSG00000166016	0.895592	1.16868	0.867413	1.05856	0.904403	1.04614	1.16939	0.965105	0.915752	1.02652
AC002429.5 ENSG00000236197	0.872009	0.948072	1.02883	1.1041	0.92594	0.831518	0.846849	0.788266	0.974862	0.746349
AC004076.7 ENSG00000268533	0.941295	0.886134	0.953568	1.07669	0.94488	1.17673	0.855529	1.11788	0.855258	1.04861
AC004158.1 ENSG00000280264	1.11533	0.924756	0.860404	1.1052	1.01551	0.907453	0.917359	0.913944	0.976276	1.06508
AC004381.6 ENSG00000005189	0.885627	0.957374	0.977116	0.929592	0.812221	1.2983	1.09241	1.09976	0.785634	0.771172
AC004754.3 ENSG00000269881	0.836618	0.96662	0.838842	1.17121	0.849146	0.899701	0.798348	1.28099	1.06386	0.895482
AC004813.1 ENSG00000279777	0.792886	0.848914	0.781765	0.877457	0.830906	1.0637	0.863141	1.02503	1.03521	1.31532
AC004824.1 ENSG00000280226	1.05247	1.10286	0.901831	0.854766	0.93742	1.10502	1.04842	0.97614	0.727038	0.753814
AC005281.1 ENSG00000226690	1.05009	0.987624	1.04884	1.02303	1.0175	1.28062	0.890179	1.11158	1.15733	0.976145
AC005477.1 ENSG00000280188	0.902685	0.888286	1.04295	0.978795	1.08767	1.1453	1.02645	0.922699	0.869383	0.901625
AC005480.1 ENSG00000279461	1.10182	0.739799	0.905614	0.860718	1.02298	1.08068	0.961516	1.18644	0.932935	1.00077
AC006116.20 ENSG00000267710	1.07861	1.18039	1.15862	1.14533	1.36221	1.02047	0.928735	0.915144	0.87167	0.820368
AC006328.1 ENSG00000280301	1.30715	1.11337	0.780897	1.13	0.835	0.976847	1.23434	1.32557	0.871652	0.86408
AC006386.1 ENSG00000279115	1.12142	1.03785	0.894481	0.959196	0.89335	0.947518	0.832542	1.00826	1.1767	1.08994
AC006994.3 ENSG00000279317	0.959692	1.09468	0.98955	1.33679	1.44028	1.21038	1.25554	1.04648	0.987865	1.15875
AC007040.11 ENSG00000258881	0.98337	1.06264	1.287	1.02543	0.828811	1.03499	1.03998	1.15111	1.16737	0.931084
AC007906.1 ENSG00000279018	1.239	0.98886	0.958262	0.969624	0.928458	1.08349	1.14217	0.853335	0.996002	0.958664
AC008074.1 ENSG00000279644	0.788868	1.00861	0.91335	1.1879	1.08369	0.88411	0.857538	1.09133	1.04678	0.725561
AC008522.1 ENSG00000279232	0.996215	0.725962	1.09879	0.969933	1.08005	0.848086	0.800959	0.96484	0.955727	0.993828
AC008686.1 ENSG00000280221	1.47329	0.954633	0.921099	0.99684	1.02513	1.16641	1.0858	0.916295	1.07574	0.984549
AC008759.1 ENSG00000279471	1.02957	1.02825	0.725123	0.979592	1.29896	0.986451	0.926745	0.615633	0.866221	1.17314
AC008810.1 ENSG00000279126	0.804858	0.887366	0.88233	0.932888	1.01113	0.869916	0.96702	0.913456	0.969571	0.855891
AC008914.1 ENSG00000279768	1.20384	1.20375	1.02547	0.972137	1.24217	1.00055	1.03019	1.17131	1.06007	1.11366
AC009014.3 ENSG00000271824	0.873077	0.709624	0.901083	0.899528	1.09298	1.24746	0.957877	1.04666	1.1024	0.989425
AC009060.2 ENSG00000280252	1.18201	1.31731	0.850492	0.968217	1.26645	0.846842	0.962262	0.908954	0.877318	0.873611
AC009977.1 ENSG00000279335	0.96277	0.914068	1.01927	0.956903	1.08307	1.39765	0.929194	1.03872	0.954219	0.951714
AC010731.4 ENSG00000235118	0.955858	0.950962	0.82958	0.847893	0.929316	1.014	0.990234	0.986334	0.992362	0.865243
AC011155.1 ENSG00000280098	1.02517	1.32427	0.850037	0.915197	0.942387	1.04581	0.929585	0.980599	0.972521	0.637433
AC011380.1 ENSG00000281227	0.807277	1.24911	1.3197	0.887648	0.909231	0.848636	1.01568	1.22611	1.03135	0.886913
AC012005.1 ENSG00000279274	0.827852	0.89016	0.864789	0.849559	1.09881	1.07825	0.972889	0.90892	0.953922	1.03583
AC012005.2 ENSG00000279287	1.22935	0.966951	0.847373	1.06008	0.964602	1.32939	1.3841	0.983151	0.889832	0.81545
AC012363.1 ENSG00000281676	0.850782	1.04474	0.896055	0.831194	0.817557	1.08943	1.07665	0.977777	0.991144	0.909361
AC013269.5 ENSG00000184761	1.01809	1.08331	0.883014	0.938911	1.03111	1.16689	0.879784	0.876076	0.944021	1.35357
AC013461.1 ENSG00000091436	0.876556	0.714738	1.18199	0.931463	0.674325	1.09462	0.781573	0.992032	1.10358	1.16197
AC016142.1 ENSG00000280141	0.968423	1.12982	1.00611	0.720343	0.948472	1.02096	0.859376	1.09291	1.06128	1.10617
AC016549.1 ENSG00000281325	0.981621	1.09842	1.21711	0.774441	1.03142	1.22949	1.20086	0.805	0.822604	0.973793
AC016577.1 ENSG00000279646	1.0524	0.955226	0.975736	1.27108	0.999936	1.12502	0.780615	1.12378	0.83033	0.982982
AC016991.1 ENSG00000279435	0.830444	0.986434	0.889383	1.1393	1.27867	0.79668	1.20664	1.25759	1.0236	0.960656
AC017081.1 ENSG00000279921	1.12867	0.82373	0.862946	0.847865	0.788405	0.82413	1.33326	0.859454	1.01339	1.30012
AC018512.1 ENSG00000279808	0.946936	1.06039	0.980695	1.11579	0.948066	1.09003	1.00594	1.16589	0.871812	1.07843
AC018902.1 ENSG00000280817	0.902243	0.973541	1.00849	1.17607	1.15826	0.838909	1.03635	0.853665	0.831108	1.07143
AC021106.1 ENSG00000279386	0.751585	0.93379	1.07582	1.14537	0.873556	0.94408	1.14682	1.01036	0.861895	1.25373
AC024060.1 ENSG00000281584	1.08274	1.04172	1.16881	1.03947	0.946893	1.00765	1.28691	1.07902	1.01773	0.939066
AC024592.12 ENSG00000267740	1.06211	1.13982	1.18408	1.12999	1.10084	0.937523	1.00905	0.679654	1.26083	1.34075
AC025335.1 ENSG00000179859	1.17341	0.919107	1.22608	0.865664	0.958579	0.967165	1.13344	0.849125	1.06748	0.920239
AC055733.1 ENSG00000280127	1.04051	1.03963	0.891578	0.853223	0.822757	0.8307	0.921329	0.776292	1.08979	0.933804
AC055866.1 ENSG00000281079	0.897767	1.32088	1.00794	0.740639	0.832367	1.0154	0.978577	0.914066	1.14139	0.825623
AC069063.2 ENSG00000279380	1.09255	1.20099	0.806699	0.941403	0.921306	0.990225	0.953865	1.0447	0.963098	0.770899
AC073130.2 ENSG00000281656	1.04967	1.13462	0.940982	0.927842	0.927421	1.25734	1.13832	1.07162	0.904292	0.904784
AC073657.1 ENSG00000279937	1.04377	0.858713	0.901202	1.02587	0.973472	0.866414	0.980056	1.07003	0.97363	1.28229
AC074033.1 ENSG00000281137	0.869714	1.14588	1.21706	1.06684	0.749051	1.30508	1.16236	1.1737	1.21065	1.17542
AC087350.1 ENSG00000281527	0.82547	0.819473	1.01348	1.10275	1.1808	0.824433	0.915756	0.808771	0.887979	1.25183
AC087762.1 ENSG00000279588	0.998352	0.800018	0.94226	1.03552	0.755249	0.947096	0.996821	1.11362	0.814286	1.15664
AC090154.1 ENSG00000278888	0.928509	1.09878	0.898412	0.857068	1.02813	0.782414	0.900288	0.959058	0.893694	0.836391
AC090498.1 ENSG00000279483	1.09518	0.912378	1.04241	0.855426	0.727525	0.698561	0.953951	1.1112	0.805375	1.21998
AC092384.1 ENSG00000280675	1.02318	1.3789	1.07634	1.19564	1.01136	1.32896	0.940521	1.05678	0.799222	0.93173
AC092835.2 ENSG00000233757	1.06696	0.958477	1.2399	1.00803	0.915627	0.945966	0.987571	1.01045	1.12159	0.770102
AC092881.1 ENSG00000279530	0.91009	0.850152	0.999798	1.06631	0.82378	1.10094	1.04099	1.15996	0.894243	0.875645
AC100821.1 ENSG00000280473	1.18793	1.08442	0.92764	1.12945	1.19084	1.04037	1.04045	0.990336	1.17005	0.904436
AC104057.1 ENSG00000280427	1.19497	1.22833	0.665051	1.05764	0.869151	0.988948	0.973154	0.921056	1.05267	1.16963
AC104073.1 ENSG00000280410	0.968367	0.916251	1.04127	0.942156	1.04051	0.939076	1.07924	0.873522	1.12157	0.911049
AC104304.4 ENSG00000283473	1.29908	1.09291	0.841085	1.09874	0.949019	1.01256	1.12609	0.788154	1.12605	0.996727
AC104389.2 ENSG00000279824	0.985333	0.827808	0.783064	0.939826	0.800007	0.882992	0.910623	0.953865	1.04327	0.863368
AC104981.1 ENSG00000278938	0.909752	0.720656	0.840601	1.00657	1.44178	1.07322	1.28781	0.89887	0.76606	1.14755
AC105009.1 ENSG00000281855	0.923454	0.917638	1.07731	0.888601	0.999889	1.03216	1.09867	1.25051	1.0006	0.696726
AC105052.1 ENSG00000279168	1.00042	1.08777	0.680526	0.820111	1.27592	1.10252	0.920369	0.62669	1.07997	0.979811
AC109486.1 ENSG00000280447	0.982652	0.824497	0.963003	0.943672	1.17112	0.811727	1.09839	1.1181	1.28009	0.788163
AC109829.1 ENSG00000233438	1.21537	0.850081	1.03225	0.914107	0.878031	1.10688	0.966345	0.819642	1.11134	0.87176
AC110602.1 ENSG00000281267	0.968067	0.907655	1.13242	0.83247	0.872467	1.00325	1.06946	0.945861	0.942254	1.05183
AC110615.1 ENSG00000279909	1.0644	1.09909	0.896323	0.877442	0.735516	1.05765	0.86365	1.04618	1.14342	1.16388
AC112719.1 ENSG00000280671	0.821278	0.797581	1.08191	0.886851	0.913037	1.01533	0.90233	1.03299	0.948901	0.994431
AC113404.1 ENSG00000254893	0.974446	1.01805	0.762836	1.11246	1.05867	1.03781	0.897919	1.06673	0.77965	1.04121
AC118758.1 ENSG00000268187	0.894619	1.08988	1.30515	0.903557	1.10862	0.989929	0.987331	0.889849	0.837066	0.883174
AC131097.4 ENSG00000216921	1.24064	0.831428	1.0109	0.928014	0.859312	0.770543	1.14517	1.00888	0.802876	1.20808
AC131263.1 ENSG00000280550	1.15763	0.963926	1.33564	0.92138	0.983541	0.937813	0.958856	0.913781	0.990416	1.14448
AC138517.6 ENSG00000283288	0.969862	0.971692	1.00327	0.836627	1.00237	1.15442	1.01936	0.828538	1.15065	0.993084
AC138647.1 ENSG00000226490	1.24702	0.872915	1.04579	0.952659	0.928899	0.948195	0.999601	0.875807	0.95849	0.94206
AC138969.4 ENSG00000183889	0.847491	0.72656	1.09605	0.972357	0.972548	0.997788	1.113	0.907946	0.577868	0.781628
AC241377.1 ENSG00000281741	1.40785	1.06219	1.02	1.1625	1.01249	0.978356	1.08245	1.08984	0.946274	1.23185
AC241585.1 ENSG00000281571	0.915718	0.926285	1.28036	0.958389	0.957976	0.998292	0.986121	1.22494	0.922833	0.793527
AC242988.1 ENSG00000278939	0.707312	0.787617	0.914131	1.04284	0.872101	0.807009	0.753709	1.11224	0.943634	0.820255
AC243756.1 ENSG00000270339	0.910301	0.764494	1.06968	0.709562	1.02437	0.837398	1.11152	0.841197	0.792368	1.0048
AC243945.1 ENSG00000279510	1.03433	1.07793	0.812498	1.19492	1.09791	1.04981	1.2096	0.807897	0.723422	0.899169
AC245100.1 ENSG00000280649	0.927618	0.913539	0.99975	1.21508	1.00494	0.959055	1.05944	1.03143	1.101	0.831984
ACAA1 ENSG00000060971	1.06951	1.40748	0.694337	1.25629	0.963961	0.940972	0.912407	0.924936	1.17102	0.687269
ACAA2 ENSG00000167315	0.753629	0.965775	0.849119	0.774684	0.745035	0.725096	1.1167	0.753447	0.816088	0.845508
ACACA ENSG00000278540	1.00647	0.896218	0.95166	0.676679	0.864795	1.28591	0.879834	0.839515	1.06869	0.94084
ACACB ENSG00000076555	0.91621	1.17295	1.01796	1.03401	0.92927	0.8517	0.908095	0.98148	1.10149	1.10288
ACAD10 ENSG00000111271	1.25553	0.811042	1.00096	0.778708	1.20281	1.01655	1.0124	0.800837	0.963395	0.929267
ACAD11 ENSG00000240303	0.924119	0.911759	0.7024	0.948375	1.15182	0.796766	1.01199	1.15043	1.12675	1.0933
ACAD8 ENSG00000151498	0.868737	0.934489	0.857315	0.937259	1.00912	0.951765	1.06742	1.35568	0.979067	1.18126
ACAD9 ENSG00000177646	0.955407	0.921921	0.886195	0.966998	0.998725	0.982165	0.984568	1.24634	0.909144	1.11366
ACADL ENSG00000115361	1.00569	0.946233	0.667328	0.810891	0.956268	0.745535	1.10905	0.838802	0.919697	0.902462
ACADM ENSG00000117054	1.03026	1.00277	1.10859	0.866002	1.16655	1.08925	1.41625	1.14352	0.925977	0.683897
ACADS ENSG00000122971	1.01676	0.969676	1.23383	1.14443	0.933159	0.775127	0.762306	1.07095	0.973279	0.876155
ACADSB ENSG00000196177	0.902601	1.00415	0.983012	1.07427	0.931807	0.926762	1.16224	1.10252	1.26002	0.828952
ACADVL ENSG00000072778	0.692511	0.938566	0.88928	0.907707	0.677056	0.879271	1.16786	1.59797	0.972698	1.00188
ACAN ENSG00000157766	1.6011	0.821234	1.10373	1.15075	0.965874	1.11278	1.05729	1.17851	0.941407	1.01063
ACAP1 ENSG00000072818	0.830505	0.70442	0.924158	1.0712	1.10628	1.25402	1.08632	1.24331	0.959822	0.950593
ACAP2 ENSG00000114331	0.864054	1.10595	1.08746	0.879102	0.838559	1.19696	0.780496	0.967095	0.918205	0.987566
ACAP3 ENSG00000131584	1.16954	0.913745	0.938407	0.813285	1.00961	1.04623	1.13635	1.44683	0.83155	1.13128
ACAT1 ENSG00000075239	0.903141	1.21905	0.941613	0.895389	1.17232	0.748002	0.84589	1.02672	0.974985	0.985156
ACAT2 ENSG00000120437	0.944353	1.09278	0.856598	1.01194	0.91095	0.879755	0.904946	0.853591	0.890294	0.832583
ACBD3 ENSG00000182827	1.01119	0.959613	1.1129	1.06996	0.785467	0.826534	1.21776	1.01945	1.20857	0.846452
ACBD4 ENSG00000181513	0.694039	1.07208	1.08715	0.877513	1.0428	0.979223	0.74317	0.937126	0.880656	0.830222
ACBD5 ENSG00000107897	1.04926	0.855505	0.942303	0.95843	0.990258	1.19875	0.868373	0.932922	1.03251	1.00628
ACBD6 ENSG00000230124	0.951813	1.41794	1.06864	1.30505	0.78596	0.793018	0.976758	1.04156	1.11248	0.843101
ACBD7 ENSG00000176244	1.25926	1.08514	1.25343	1.32847	1.10453	1.07585	0.835007	0.924006	1.23551	0.973778
ACCS ENSG00000110455	1.12153	0.973986	1.03771	0.857239	1.07589	1.13978	0.93459	0.95687	0.760073	1.20504
ACCSL ENSG00000205126	1.12828	1.22958	1.14387	1.01059	1.35067	0.989337	1.00364	1.11252	0.860574	0.985283
ACD ENSG00000102977	0.791444	0.956422	0.818345	0.864046	0.7436	0.900577	0.970595	0.829171	1.12991	0.985019
ACE ENSG00000159640	1.02548	0.937399	1.02066	1.16847	0.99861	1.03204	1.01067	1.13769	0.881038	1.15465
ACE2 ENSG00000130234	1.08576	0.883044	0.97631	0.999953	0.811753	1.13927	0.799111	0.928367	0.860444	0.879429
ACER1 ENSG00000167769	1.05994	1.07407	1.014	0.913799	0.85111	0.920359	0.973131	1.18226	1.12403	0.638853
ACER2 ENSG00000177076	0.855444	1.11937	0.889639	0.870188	1.29045	1.00468	0.981408	0.91673	0.87047	1.00086
ACER3 ENSG00000078124	0.858771	0.860933	1.13717	1.28564	0.87672	0.733244	1.08274	1.05085	1.17813	1.10257
ACHE ENSG00000087085	0.928473	0.995967	0.882858	0.867519	1.09616	1.08076	1.21782	0.862609	1.18791	1.02565
ACIN1 ENSG00000100813	0.939857	0.950273	0.830168	0.913866	0.863948	0.921016	1.19236	0.662006	0.936723	0.969905
ACKR1 ENSG00000213088	1.22596	1.14719	0.880325	0.811608	1.19124	0.909178	0.970477	0.971512	1.11785	1.04189
ACKR2 ENSG00000144648	1.25601	0.770424	0.919472	0.816527	0.911583	1.1396	0.855144	1.18912	0.916184	0.773912
ACKR3 ENSG00000144476	1.22124	0.860205	1.03719	0.879798	0.924283	0.973372	0.946811	0.774331	0.820966	1.20075
ACKR4 ENSG00000129048	1.04357	0.929459	1.06709	0.864421	0.894292	1.08202	1.07087	0.799682	0.965381	1.01868
ACLY ENSG00000131473	1.18517	1.03758	1.15269	0.941404	1.2207	0.901623	0.912037	1.21395	1.05202	0.805655
ACMSD ENSG00000153086	1.01348	0.918544	0.866575	1.05784	0.913156	1.08619	0.985866	1.31701	0.909981	1.05651
ACO1 ENSG00000122729	0.932833	1.32458	1.16121	1.01045	0.848552	1.13653	1.14212	1.03208	0.745628	1.09499
ACO2 ENSG00000100412	1.0158	0.87297	0.759022	0.963267	0.976976	0.984933	1.06473	1.34974	1.07214	0.966908
ACOD1 ENSG00000102794	1.12099	0.790369	0.827064	0.955592	1.15095	1.30983	1.26577	1.13722	1.0108	0.996144
ACOT1 ENSG00000184227	0.997596	0.98377	0.864319	0.941751	0.86043	0.937135	0.919603	0.901886	0.995711	1.16027
ACOT11 ENSG00000162390	0.877612	1.20846	0.956192	1.00876	0.86414	0.945862	0.860756	1.09222	0.924944	0.948686
ACOT12 ENSG00000172497	1.0953	1.06703	0.90938	0.999607	1.05136	0.973215	0.809983	0.793458	0.934722	0.958043
ACOT13 ENSG00000112304	1.11138	0.880044	0.852161	0.862174	1.08367	1.10698	1.22676	0.929197	1.06376	0.999409
ACOT2 ENSG00000119673	1.24138	1.06227	1.14479	1.08399	1.18899	0.8763	1.00057	1.01385	1.00769	0.950162
ACOT4 ENSG00000177465	0.949285	1.07401	0.852837	1.0949	1.03458	0.798806	0.783941	0.939834	1.18724	1.07046
ACOT6 ENSG00000205669	1.12339	0.971942	0.757121	0.973212	0.920937	0.876948	1.01913	1.18116	1.01071	0.883793
ACOT7 ENSG00000097021	1.06452	1.06388	1.14626	0.992834	0.960119	0.755133	0.931183	0.973161	0.83926	0.811965
ACOT8 ENSG00000101473	1.05678	1.0496	1.27209	1.38262	0.94249	1.26275	0.982604	1.28926	0.984513	1.04304
ACOT9 ENSG00000123130	0.792362	1.01823	0.728678	0.910332	0.879065	1.39094	0.93563	0.937454	0.845634	0.769232
ACOX1 ENSG00000161533	0.883782	0.926188	0.892458	1.1246	0.955075	1.1971	0.962328	1.00617	0.86434	0.778829
ACOX2 ENSG00000168306	0.955669	1.00604	0.853966	0.821413	1.19919	0.875011	1.17957	0.706669	1.17897	0.743078
ACOX3 ENSG00000087008	1.0849	0.785753	0.827577	0.832025	0.978065	0.830519	0.945024	1.15064	0.985425	1.21881
ACOXL ENSG00000153093	0.786137	1.25694	0.835641	1.06008	1.24576	1.17936	0.932273	0.800842	0.856612	1.08728
ACP1 ENSG00000143727	0.90148	1.34455	0.875169	0.967795	0.939551	0.711951	0.896339	0.9043	1.11732	0.937171
ACP2 ENSG00000134575	0.879766	1.07962	0.761102	0.983336	0.817624	0.919811	0.848841	0.987641	1.0558	0.850814
ACP5 ENSG00000102575	1.02751	1.14418	0.845296	0.921157	0.716719	1.12783	1.05287	1.04729	0.968764	1.03594
ACP6 ENSG00000162836	1.30674	0.854277	1.0664	1.16233	1.29644	0.862651	0.858122	1.07045	0.859883	0.934746
ACP7 ENSG00000183760	1.09138	1.04169	0.720135	1.0352	1.4071	0.96446	1.06674	0.921499	1.0811	0.999182
ACPP ENSG00000014257	1.11557	0.946649	0.573837	1.04302	1.15628	0.950943	1.05056	1.04496	1.1049	1.02039
ACPT ENSG00000142513	0.999601	1.11322	1.01512	0.971703	0.932254	0.585019	1.0959	1.06058	0.854044	1.16807
ACR ENSG00000100312	0.984436	0.943111	1.15413	0.832879	0.99677	0.924683	1.03827	0.905651	1.01404	1.04054
ACRBP ENSG00000111644	1.01334	0.831165	0.931392	1.00761	0.8571	1.1305	1.02585	0.790569	0.797889	0.998382
ACRC ENSG00000147174	0.943129	0.678837	0.694327	0.896407	0.976232	1.26955	1.05375	0.981874	0.996836	1.24689
ACRV1 ENSG00000134940	1.07297	0.757968	0.791179	1.02376	1.02854	0.90838	0.894227	1.2487	1.02466	0.654973
ACSBG1 ENSG00000103740	0.7617	1.09727	1.40368	1.16131	0.88321	1.31025	0.897141	1.0402	1.10017	1.30334
ACSBG2 ENSG00000130377	0.850692	0.910943	0.891125	1.29297	0.910829	0.926184	0.949288	0.959196	0.843392	1.11429
ACSF2 ENSG00000167107	0.9824	0.863861	1.05198	1.02968	0.705912	0.950159	1.01642	0.679609	0.858499	1.06659
ACSF3 ENSG00000176715	0.944789	1.37393	0.85074	1.09183	1.06872	0.997645	1.25292	0.975698	0.869136	1.0672
ACSL1 ENSG00000151726	1.32215	0.983827	1.35402	1.04064	0.916413	1.07009	1.0274	1.18824	0.853731	0.84539
ACSL3 ENSG00000123983	1.04406	1.05668	1.73112	1.3056	1.09097	1.30629	1.02367	0.846016	0.900928	0.78624
ACSL4 ENSG00000068366	1.10748	0.724238	1.01827	0.930916	0.857095	1.07304	0.838036	0.928752	0.64097	1.02043
ACSL5 ENSG00000197142	1.31744	0.998159	1.16383	0.866751	1.20955	1.00011	0.864145	1.11876	0.751556	0.927
ACSL6 ENSG00000164398	1.22238	0.873479	1.13801	0.81531	1.02943	1.03172	0.978841	0.948668	0.863079	0.999273
ACSM1 ENSG00000166743	0.859754	0.920488	1.09131	0.961704	1.97585	0.996705	1.12081	0.857383	1.08238	1.16067
ACSM2A ENSG00000183747	1.06742	0.885121	0.993383	0.896059	0.978608	1.12626	0.789933	1.02942	1.17138	0.849749
ACSM2B ENSG00000066813	0.971076	0.893227	1.01878	1.00309	1.03342	0.882384	1.00976	1.08195	1.04926	0.981085
ACSM3 ENSG00000005187	1.00118	0.793101	1.20483	1.01367	0.91709	0.881276	1.02294	1.14418	0.877555	1.15299
ACSM4 ENSG00000215009	0.785886	1.07525	1.30878	1.04837	0.6904	0.879603	1.0824	1.10794	1.04631	0.805334
ACSM5 ENSG00000183549	0.967354	0.966577	1.05291	1.06695	1.00241	1.04095	0.795222	1.21134	1.03592	1.11832
ACSM6 ENSG00000173124	0.916913	0.881534	0.974215	0.748715	0.975186	1.17652	0.951245	1.12603	1.28456	0.933269
ACSS1 ENSG00000154930	1.0733	1.18457	1.12301	1.37212	0.996295	0.944089	1.08063	0.949846	1.03317	0.785869
ACSS2 ENSG00000131069	0.919273	0.871893	1.26692	0.985253	0.893126	0.980548	0.898216	1.18177	0.970521	1.21135
ACSS3 ENSG00000111058	1.42652	0.854891	0.988551	1.05846	1.19446	1.06211	1.03951	0.918254	0.944199	1.3433
ACTA1 ENSG00000143632	0.666531	1.01465	0.822217	0.824852	1.04824	0.845825	0.82352	1.02308	1.07565	1.11082
ACTA2 ENSG00000107796	0.74614	1.48566	0.894631	1.06922	1.03032	1.47594	0.991627	1.01288	0.910551	0.950718
ACTB ENSG00000075624	1.11605	1.5046	0.97914	0.823384	1.55229	1.24855	1.5374	0.641254	0.452786	1.0432
ACTBL2 ENSG00000169067	1.26654	1.10475	1.05365	0.94305	0.743606	0.926262	1.03431	0.971564	0.99268	0.763762
ACTC1 ENSG00000159251	0.801425	1.00753	0.968917	1.06297	0.89399	0.93998	1.01649	1.06709	1.11571	1.06591
ACTG1 ENSG00000184009	0.975421	1.19646	1.09912	0.858831	0.942597	1.95626	0.910612	0.962254	0.457178	1.0717
ACTG2 ENSG00000163017	0.264177	1.94939	0.976133	1.17509	0.885867	0.732995	1	1.02239	0.838597	1.03499
ACTL10 ENSG00000182584	1.15523	1.11858	1.14273	1.41577	1.09494	1.04515	0.974458	1.27983	0.965864	0.927538
ACTL6A ENSG00000136518	0.894193	1.17625	0.968117	0.841254	1.06841	1.15559	0.904862	0.930946	1.03545	1.23164
ACTL6B ENSG00000077080	1.273	1.0477	0.961806	0.863245	1.35763	1.31169	1.15053	0.837209	0.876218	1.01608
ACTL7A ENSG00000187003	1.13966	0.898134	1.08875	0.957188	0.940724	0.923333	1.1525	0.939613	1.26033	1.51418
ACTN1 ENSG00000072110	0.776735	0.959309	0.971473	0.914115	1.10631	1.06471	0.935006	1.09879	1.3283	1.04447
ACTN2 ENSG00000077522	0.828174	0.940058	1.20697	1.27861	0.983793	0.88271	0.946891	0.684746	1.00742	0.96341
ACTN3 ENSG00000248746	1.06671	0.840215	0.879686	0.95038	0.966315	1.08679	0.850784	1.10369	1.03739	0.938613
ACTN4 ENSG00000130402	0.823959	0.84561	1.20539	1.294	0.953692	0.852834	1.32436	1.03368	0.870257	1.00958
ACTR10 ENSG00000131966	1.17084	0.943236	0.708351	0.887496	0.89017	1.02053	0.999726	1.08573	0.940235	1.08393
ACTR1A ENSG00000138107	0.625458	1.13459	1.06962	1.02635	0.822005	0.903946	1.05949	1.11103	1.03808	0.812671
ACTR1B ENSG00000115073	1.19079	1.13039	1.00259	1.1716	1.02547	0.983513	1.11651	0.947289	0.815784	0.947697
ACTR2 ENSG00000138071	0.863194	0.896076	0.835485	0.819925	1.04989	1.3667	0.863922	0.957515	0.706152	1.01494
ACTR3 ENSG00000115091	0.906312	1.03883	0.801446	0.876628	1.0996	1.12221	0.954921	0.855562	0.977245	0.988027
ACTR3B ENSG00000133627	0.82022	0.749323	1.28103	0.910609	1.11647	0.926688	1.16007	1.14925	0.912415	0.966232
ACTR3C ENSG00000106526	0.792546	0.855667	1.03154	0.848576	1.04343	1.03494	1.26796	0.982637	1.01739	0.825777
ACTR5 ENSG00000101442	1.15075	0.721766	0.964071	0.882374	1.05599	1.19887	1.17062	1.06412	0.911802	0.868593
ACTR6 ENSG00000075089	1.1825	1.24266	1.22048	1.14969	1.15744	0.899832	1.09736	1.28541	1.05192	1.07934
ACTR8 ENSG00000113812	1.19191	0.882382	0.899561	0.943049	1.08839	0.785775	0.895896	0.882301	1.04828	1.03308
ACTRT2 ENSG00000169717	1.21671	1.12403	1.25095	0.956918	0.773838	0.986477	1.06652	0.982596	1.32738	0.848562
ACTRT3 ENSG00000184378	1.24225	1.10292	1.25177	1.00261	0.962449	1.03886	0.914885	1.05804	1.13966	0.927533
ACVR1 ENSG00000115170	0.942708	1.01023	1.26404	0.970702	0.848694	0.871469	1.30042	0.750592	1.17426	1.24855
ACVR1B ENSG00000135503	0.795073	0.924483	1.00855	0.84952	1.11397	1.06391	0.993593	1.06705	1.00613	0.95233
ACVR1C ENSG00000123612	1.09796	0.855636	0.844282	1.10027	1.02451	1.0239	0.932517	0.912151	0.771992	0.830606
ACVR2A ENSG00000121989	1.09348	1.01828	1.07545	0.865555	0.918875	0.937564	1.01512	0.977271	0.786499	0.9683
ACVR2B ENSG00000114739	1.19586	1.03959	0.898931	0.923471	0.864939	0.898166	0.855141	0.945861	0.880645	0.918298
ACVRL1 ENSG00000139567	1.06566	0.915053	0.870746	0.891249	1.51141	1.27797	1.08625	1.05101	1.13311	0.95022
ACY1 ENSG00000243989	1.1203	1.13263	1.1752	1.23393	0.784224	0.870755	0.927614	1.09185	1.15568	1.02929
ACY3 ENSG00000132744	0.942373	0.980103	1.20089	1.02728	0.932195	0.842157	0.810103	1.12201	0.823941	1.35217
ACYP1 ENSG00000119640	0.940238	0.860417	1.24618	1.18374	1.12725	1.02867	0.966595	1.04233	0.890302	0.766975
ACYP2 ENSG00000170634	1.25103	0.799548	1.0588	0.891154	1.05003	0.756536	0.982178	0.941681	1.1412	1.09105
ADA ENSG00000196839	1.11241	0.849839	1.0141	1.23092	0.781445	1.11399	0.935071	1.23386	1.16546	0.839391
ADAD1 ENSG00000164113	0.851114	0.809636	0.978691	0.954709	0.75073	0.779369	1.13195	1.10688	0.801506	1.24244
ADAD2 ENSG00000140955	0.856103	0.793835	0.924223	1.13658	0.873281	1.03289	1.00488	1.27525	1.18411	0.823876
ADAL ENSG00000168803	1.03907	0.937437	1.12823	0.96739	0.963492	1.01659	1.04071	0.837349	1.05613	0.859471
ADAM10 ENSG00000137845	1.18438	0.950261	1.13332	0.979902	0.967074	0.96083	1.03753	1.15775	1.05912	0.79571
ADAM11 ENSG00000073670	0.785774	0.917412	0.821365	1.0329	0.908957	0.962185	0.79569	0.596365	1.11398	0.856525
ADAM12 ENSG00000148848	0.975668	1.05098	0.960143	1.0979	0.914436	1.14794	1.08666	0.95663	0.961382	1.01213
ADAM15 ENSG00000143537	1.2115	1.1173	1.07612	1.18928	1.19451	0.855251	0.892104	0.818491	0.943889	1.0821
ADAM17 ENSG00000151694	1.06289	0.967215	0.873736	0.854907	0.898663	1.05413	0.869378	1.08269	1.02587	1.10722
ADAM18 ENSG00000168619	1.05877	0.909573	1.35927	1.31847	0.896926	1.01176	0.790961	1.03696	0.823119	0.721605
ADAM19 ENSG00000135074	0.917782	0.81551	1.12004	1.09776	0.977372	0.924309	0.798359	1.20156	0.929874	1.03739
ADAM2 ENSG00000104755	1.02694	1.22941	0.96366	1.09609	1.03199	0.94267	0.848562	1.20865	0.994064	0.787103
ADAM20 ENSG00000134007	1.06553	0.849343	0.974232	0.940766	1.07631	0.767004	1.16047	0.925765	1.13578	0.851397
ADAM22 ENSG00000008277	0.963698	1.30712	1.23705	1.03823	1.03779	0.820093	1.10229	0.921369	0.889814	0.863267
ADAM23 ENSG00000114948	0.775064	1.00773	1.04905	1.02278	0.911208	1.10382	1.04391	1.06862	0.960795	1.26957
ADAM28 ENSG00000042980	0.918565	1.12651	1.00386	0.943176	1.02108	0.99065	1.01593	0.982934	1.08342	1.16995
ADAM29 ENSG00000168594	1.03133	1.14075	1.17001	0.798996	1.10473	1.04705	0.939753	1.23866	1.10234	0.987579
ADAM30 ENSG00000134249	1.5455	1.04132	1.00834	1.15432	0.771376	0.861999	0.959981	0.964325	0.917007	1.1143
ADAM32 ENSG00000197140	0.921408	0.746734	0.99798	0.799453	1.04108	0.8124	1.10201	0.809676	0.962981	0.946224
ADAM33 ENSG00000149451	0.562053	0.987192	1.04249	1.13791	1.26249	0.547587	0.855187	0.845277	0.784707	0.868354
ADAM7 ENSG00000069206	0.889566	0.974879	0.8558	1.02308	1.25324	0.759448	1.10385	0.924677	0.775652	0.955185
ADAM8 ENSG00000151651	1.04149	0.983189	1.08104	0.978663	0.799456	0.966553	0.783431	0.9632	0.999209	0.883531
ADAM9 ENSG00000168615	0.738756	0.846641	0.928604	1.18044	1.34068	0.982676	1.21068	0.987937	1.05676	1.2239
ADAMDEC1 ENSG00000134028	1.04467	0.912086	1.08321	1.08476	0.994097	1.20395	0.919601	1.04806	0.880993	1.15992
ADAMTS1 ENSG00000154734	1.0323	1.12778	1.05601	1.08711	1.01926	1.01679	0.832394	0.915277	1.15359	0.733082
ADAMTS10 ENSG00000142303	1.00602	0.911481	1.07257	1.01287	1.01625	0.80225	0.969964	1.02522	0.79619	1.00147
ADAMTS12 ENSG00000151388	0.916673	1.12363	1.30247	0.846756	1.04809	0.985041	1.11783	0.899079	1.22648	0.923692
ADAMTS13 ENSG00000160323	0.823288	0.91694	1.12223	1.51147	1.09872	0.957892	0.726405	0.838154	1.11233	1.00378
ADAMTS14 ENSG00000138316	0.827655	1.05041	0.942225	0.961261	1.03964	1.31099	0.912671	0.807141	1.21315	1.31462
ADAMTS15 ENSG00000166106	0.86458	1.1971	1.14339	1.1669	0.991933	1.06945	0.993154	1.02563	1.22505	1.01089
ADAMTS16 ENSG00000145536	1.0738	0.930264	0.920955	0.94815	0.681053	0.862351	1.06841	1.04928	1.07017	0.88561
ADAMTS17 ENSG00000140470	1.00048	0.765106	0.838284	0.982692	0.763074	0.772143	0.789623	0.931454	1.18907	1.10093
ADAMTS18 ENSG00000140873	1.27083	0.981083	1.17682	1.27217	0.869213	1.47379	1.1573	1.12287	1.06832	1.14696
ADAMTS19 ENSG00000145808	0.962476	0.754443	1.04069	1.08337	0.89821	0.9113	1.2883	0.978894	1.08261	0.994185
ADAMTS2 ENSG00000087116	1.25157	0.971078	0.971661	0.985683	1.00837	1.27576	1.16125	0.863956	1.11495	0.867278
ADAMTS20 ENSG00000173157	0.957854	1.11399	1.03259	0.969875	1.08792	1.06679	1.23237	1.07292	1.01787	0.908798
ADAMTS3 ENSG00000156140	1.19542	1.22009	0.943691	1.18266	0.817632	0.95115	0.751837	1.00848	1.07081	0.897233
ADAMTS4 ENSG00000158859	0.847949	1.51393	0.948264	0.996772	1.08416	1.00789	0.986262	1.1527	1.21195	1.04501
ADAMTS5 ENSG00000154736	0.834994	1.37093	0.967428	1.06831	0.830722	0.944697	1.00131	0.810872	1.16063	1.03172
ADAMTS6 ENSG00000049192	0.976759	0.848604	0.898044	1.13107	1.01002	0.981886	1.19074	1.25134	1.00238	0.960791
ADAMTS7 ENSG00000136378	0.884092	1.00596	1.08126	0.84361	0.856035	0.886909	0.766855	1.09517	1.10694	1.11435
ADAMTS8 ENSG00000134917	0.740895	1.09764	0.964324	0.965915	1.23895	0.968145	1.07985	0.946552	1.15433	0.73165
ADAMTS9 ENSG00000163638	0.927096	1.39212	0.875603	1.13143	0.89936	0.945966	0.972577	0.896106	1.04336	1.07703
ADAMTSL1 ENSG00000178031	0.880867	0.940095	0.858209	0.895599	0.908741	0.809306	1.08272	1.28489	0.96622	0.841771
ADAMTSL2 ENSG00000197859	0.808749	0.994229	0.925447	0.929848	1.22526	0.918705	1.00174	0.887508	1.01661	1.25755
ADAMTSL3 ENSG00000156218	0.802092	0.991134	1.09232	1.06582	0.92022	0.713077	1.19246	0.977155	1.08908	1.10075
ADAMTSL4 ENSG00000143382	1.03646	0.967567	0.922619	1.30433	1.15884	1.14013	0.951914	1.22103	1.15792	0.885248
ADAMTSL5 ENSG00000185761	1.08114	1.1157	0.99074	1.05615	0.954568	1.27018	0.828862	0.780444	1.06953	0.973616
ADAP1 ENSG00000105963	0.944717	0.875236	1.02479	0.753357	0.794986	0.758532	0.828632	1.02605	0.925884	1.34521
ADAP2 ENSG00000184060	0.872723	0.941593	0.616161	0.87647	1.13843	0.978943	0.968473	0.740568	0.993191	0.99398
ADAR ENSG00000160710	1.1588	0.738166	1.2195	1.22394	1.00822	1.29068	0.998039	0.842024	1.04257	0.970585
ADARB1 ENSG00000197381	1.00329	0.928786	0.87371	0.915409	1.19048	0.858842	0.93843	1.20641	0.817187	1.06486
ADARB2 ENSG00000185736	1.15212	0.778147	1.04232	1.09322	0.938583	0.94537	1.38541	1.04327	0.977169	1.22617
ADAT1 ENSG00000065457	0.859966	0.831886	0.87388	0.817255	0.95318	0.845652	1.04627	0.945764	0.99826	0.962743
ADAT2 ENSG00000189007	1.20106	0.922609	0.685865	1.27603	1.14115	0.93785	0.927584	1.00302	1.06239	0.897504
ADAT3 ENSG00000213638	1.03002	0.979062	1.28978	0.749605	1.12137	0.759949	0.942342	1.18919	0.927567	0.90242
ADCK1 ENSG00000063761	1.08568	0.737651	0.585667	0.96914	1.04679	1.19414	1.03399	0.892032	1.1573	0.822718
ADCK2 ENSG00000133597	0.92285	0.659281	1.01883	0.972462	1.09711	0.731669	0.933308	1.34622	1.33352	1.13732
ADCK3 ENSG00000163050	1.33931	0.849241	1.10028	1.04038	0.966242	0.909263	1.0254	0.996135	0.79674	1.00265
ADCK4 ENSG00000123815	1.04312	1.07863	0.990251	1.02701	0.85141	0.850533	1.2646	0.941191	1.23762	1.14642
ADCK5 ENSG00000173137	0.985047	0.829725	0.973635	1.19508	1.20717	0.981736	0.879784	1.12664	0.889522	0.986709
ADCY1 ENSG00000164742	0.830898	1.30521	1.27211	1.02898	1.18461	0.948466	1.1046	1.23162	1.31304	1.09428
ADCY10 ENSG00000143199	0.842048	0.958485	0.850786	0.926407	1.04719	0.973207	0.907574	1.00034	0.676518	0.92762
ADCY2 ENSG00000078295	1.00478	1.16354	0.714345	1.02328	1.01527	0.915363	1.24087	1.1623	1.03594	0.819034
ADCY3 ENSG00000138031	0.965722	1.00619	0.980478	0.953449	1.08209	0.763323	0.929617	0.992973	0.961615	0.876065
ADCY4 ENSG00000129467	1.11133	1.10487	1.17628	1.05464	0.838347	0.846551	1.03537	0.730722	0.96748	0.935081
ADCY5 ENSG00000173175	0.965386	0.757528	0.778185	1.29626	0.838293	1.14031	1.25613	1.19496	0.998356	0.920393
ADCY6 ENSG00000174233	1.08316	1.13581	1.10069	0.969369	0.822074	0.943877	0.966443	0.888054	0.883162	1.02846
ADCY7 ENSG00000121281	0.788738	0.8756	1.06193	0.842847	0.992523	0.979102	1.07252	0.770176	1.12865	0.940778
ADCY8 ENSG00000155897	1.01963	1.03009	0.988566	0.95858	1.01206	1.09598	0.855506	1.0724	0.859709	0.968595
ADCY9 ENSG00000162104	0.659838	0.787605	0.898901	0.80885	0.881531	0.964216	0.876346	0.793459	1.1115	1.00818
ADCYAP1 ENSG00000141433	0.948126	1.10732	1.20791	0.999679	0.972407	0.988314	0.932483	1.03131	0.904705	0.959939
ADCYAP1R1 ENSG00000078549	0.807864	1.02213	1.17403	1.08084	0.959026	0.840499	1.07818	1.23265	1.13279	1.03906
ADD1 ENSG00000087274	0.838812	1.07247	1.0841	0.969804	0.947597	0.954187	0.953647	0.997516	0.907318	0.765766
ADD2 ENSG00000075340	0.905839	0.95748	0.776381	0.86128	1.05404	1.13896	1.24893	0.988056	0.899482	1.10036
ADD3 ENSG00000148700	1.14569	0.981118	0.748972	0.900716	0.9282	1.1209	0.802976	0.975172	0.852244	1.08226
ADGB ENSG00000118492	1.15965	1.03389	1.09212	1.11063	0.886928	1.11543	1.29512	1.09853	0.803514	0.832812
ADGRA1 ENSG00000197177	1.09721	0.87428	1.13418	0.894312	1.00829	0.849995	1.12153	1.13576	0.980738	1.07123
ADGRA2 ENSG00000020181	0.77179	0.897944	1.10544	0.940885	0.784567	1.14828	0.952512	0.868498	1.15242	1.00517
ADGRA3 ENSG00000152990	0.931445	1.02487	0.940445	1.18611	0.908395	0.85374	0.83008	0.938983	1.17979	1.0991
ADGRB1 ENSG00000181790	0.844183	0.789098	1.05885	0.86322	0.941545	1.0873	1.02656	0.737501	1.47773	0.829983
ADGRB2 ENSG00000121753	1.05723	0.99919	0.979332	0.812756	0.981925	0.89508	1.09827	0.84764	0.839248	1.0517
ADGRB3 ENSG00000135298	1.00508	0.813248	0.843859	0.885211	1.15011	0.880274	1.06993	0.946699	1.08806	1.06069
ADGRD1 ENSG00000111452	0.981494	1.28328	0.891851	1.18972	0.902094	0.8185	1.11553	0.841213	0.937198	0.80494
ADGRD2 ENSG00000180264	0.998205	0.890861	0.865175	0.955979	0.845095	1.01927	1.31574	0.740204	0.83114	0.711981
ADGRE1 ENSG00000174837	0.997656	1.08516	1.20865	1.00588	0.780456	1.13556	0.932246	1.05324	0.908324	1.17181
ADGRE2 ENSG00000127507	0.835805	1.25557	0.993094	0.914218	1.08343	1.01175	1.05911	1.01586	1.01087	0.905859
ADGRE3 ENSG00000131355	1.1056	0.741202	1.09166	0.959016	0.943183	1.0768	1.00205	1.15648	0.964189	0.990623
ADGRE5 ENSG00000123146	0.907928	0.975796	0.806813	0.890775	0.962357	0.873112	1.1875	0.775008	1.11545	1.06739
ADGRF1 ENSG00000153292	1.30582	1.08635	1.18466	1.08158	0.95572	0.992103	1.315	1.02091	0.802464	1.04316
ADGRF2 ENSG00000164393	0.730388	1.02152	0.846419	0.95425	1.07675	0.841703	0.980049	1.03249	1.06016	1.26117
ADGRF3 ENSG00000173567	0.923126	1.07012	1.02707	0.95891	0.577608	0.853038	1.00603	0.857476	0.816172	1.16106
ADGRF4 ENSG00000153294	1.08154	1.04911	1.01067	0.981452	0.874887	1.07359	0.968255	1.01311	0.956051	0.86562
ADGRF5 ENSG00000069122	1.16947	0.846753	1.55938	0.99893	0.948736	1.01923	0.936135	1.14253	0.935726	0.976945
ADGRG1 ENSG00000205336	0.941047	0.823771	1.13337	0.919716	0.885921	0.771658	1.0708	0.843481	0.896674	1.16135
ADGRG2 ENSG00000173698	1.21477	0.921492	1.06739	0.888559	0.953534	1.04789	1.01824	1.08914	1.00204	1.05018
ADGRG3 ENSG00000182885	0.982709	1.25374	1.01431	0.847442	0.941669	0.896299	1.19879	1.26957	1.0922	0.850532
ADGRG4 ENSG00000156920	0.963502	1.14599	0.867486	0.908512	0.882852	1.22093	0.944355	1.10908	1.15888	0.921893
ADGRG5 ENSG00000159618	0.865328	1.03721	1.06547	0.994577	0.92488	1.02754	0.989472	0.79322	0.96312	1.02676
ADGRG6 ENSG00000112414	0.869686	0.883207	1.05433	0.830712	1.11058	1.00635	1.08112	0.80746	0.84408	1.0537
ADGRG7 ENSG00000144820	1.2729	1.09778	0.947529	1.00041	1.176	0.852985	0.828217	1.18883	1.26571	1.12642
ADGRL1 ENSG00000072071	0.866761	1.00733	1.19894	0.876056	0.939733	1.01111	1.06316	0.890939	0.88799	1.23447
ADGRL2 ENSG00000117114	1.05575	1.03851	0.880562	0.901091	1.22751	0.68784	1.00366	0.73847	1.04734	1.11654
ADGRL3 ENSG00000150471	1.33982	0.96166	1.081	1.26772	0.96062	1.09264	0.848516	1.05388	1.23584	0.811948
ADGRL4 ENSG00000162618	1.02205	0.897592	0.962023	1.34949	0.977661	1.14178	1.03114	1.04449	0.861046	1.05356
ADGRV1 ENSG00000164199	0.738955	1.12604	0.971917	1.07492	0.910367	0.984499	0.974581	1.16445	0.936816	0.835199
ADH1A ENSG00000187758	1.01025	1.15686	0.808197	0.985616	0.963195	0.938587	1.00544	0.985359	0.955871	0.828139
ADH1B ENSG00000196616	1.57886	1.29429	0.872889	1.10297	1.12224	0.795095	0.78225	1.11797	0.859872	1.08421
ADH1C ENSG00000248144	0.69633	1.03226	0.967109	1.02328	1.03522	0.806603	0.956866	0.816689	1.09094	1.09121
ADH4 ENSG00000198099	1.06576	0.813279	1.17768	1.0044	0.894525	0.991821	0.982732	0.984565	0.863827	0.816078
ADH5 ENSG00000197894	1.11642	1.1205	1.04673	0.945719	0.841673	0.972011	1.01081	1.11851	0.878237	1.13021
ADH6 ENSG00000172955	0.823424	1.07715	1.09624	0.670494	0.912339	0.907902	0.949037	1.13099	0.977957	0.73595
ADH7 ENSG00000196344	1.13609	1.20266	1.14051	0.963161	0.708957	0.997921	1.08063	1.05908	0.922813	1.13561
ADHFE1 ENSG00000147576	0.996134	0.986258	0.729928	0.845079	0.802305	1.12214	1.25713	1.24775	0.758588	1.07524
ADI1 ENSG00000182551	1.4619	1.04706	0.807179	1.22549	0.766729	1.06737	1.05809	0.887236	0.849774	0.749509
ADIG ENSG00000182035	1.18461	0.942787	0.96226	1.36888	0.794389	0.990653	1.18047	1.24067	1.31419	1.05965
ADIPOQ ENSG00000181092	0.930189	1.08498	0.981778	0.972453	1.01799	0.920652	1.05375	0.987964	0.953369	1.25633
ADIPOR1 ENSG00000159346	0.912822	0.824464	1.09119	1.11301	0.901106	0.894904	1.26312	0.868096	0.986038	1.01536
ADIPOR2 ENSG00000006831	1.13868	1.17605	0.706659	1.04642	0.924619	0.979976	0.892079	0.800686	1.18113	1.00416
ADIRF ENSG00000148671	0.964144	1.23516	0.595138	0.680006	1.06883	1.01901	0.877899	0.814962	1.09825	1.02137
ADK ENSG00000156110	0.914397	0.792418	0.602965	1.1283	0.981486	0.819599	0.955802	0.982822	0.896021	0.811001
ADM ENSG00000148926	1.25482	1.0639	1.04158	0.923081	0.864048	1.31326	0.905053	1.03866	0.893023	1.01187
ADM2 ENSG00000128165	1.00246	0.970253	1.08775	1.05285	1.12605	1.01396	1.13601	1.15026	1.18491	0.99697
ADM5 ENSG00000224420	1.28327	1.18787	1.05965	1.0165	1.037	1.05704	1.00384	1.04643	1.13052	0.842546
ADNP ENSG00000101126	0.891905	0.973109	0.864453	1.10001	1.1059	0.942585	1.17966	0.901136	1.06629	0.81466
ADNP2 ENSG00000101544	0.813867	0.90182	0.7961	0.814242	1.12754	1.00038	0.923289	1.05466	0.908033	1.23702
ADO ENSG00000181915	0.906609	0.862966	0.858748	1.05429	0.757087	0.930422	1.15279	0.791195	1.01673	0.923366
ADORA1 ENSG00000163485	1.14737	0.98957	0.961399	1.02812	1.00307	1.10615	1.07682	1.03128	0.891929	1.07651
ADORA2A ENSG00000128271	0.940308	1.03362	1.19	1.08549	1.02718	0.99649	1.03647	1.28022	1.05112	1.01371
ADORA2B ENSG00000170425	1.07591	0.933576	1.12281	0.952777	0.81433	1.18179	0.738705	1.05404	1.01666	0.870444
ADORA3 ENSG00000282608	0.820087	0.922238	1.07247	1.01394	0.909766	0.691606	0.944657	0.791147	0.880902	1.11232
ADPGK ENSG00000159322	0.795156	1.01193	0.991662	0.901793	0.858889	1.00402	0.864388	0.968121	0.905372	0.960938
ADPRH ENSG00000144843	1.10561	0.945282	0.940853	0.993711	1.15444	0.86943	1.09738	1.09635	0.995085	0.844932
ADPRHL1 ENSG00000153531	1.10112	1.00293	0.948094	1.22057	0.825795	0.993209	0.993602	0.906286	1.09397	1.14781
ADPRHL2 ENSG00000116863	1.17755	1.0282	0.965358	0.942558	0.799897	1.04037	0.900613	0.952985	1.14118	0.978573
ADPRM ENSG00000170222	1.0238	0.791333	0.796801	0.887874	0.76903	0.848033	0.862269	0.938946	1.00728	0.889735
ADRA1A ENSG00000120907	1.02012	0.834583	0.916122	0.981441	1.17057	0.944036	0.924164	0.86605	0.959703	1.07499
ADRA1B ENSG00000170214	0.891732	0.725516	1.12347	1.10693	0.849872	0.951727	0.957501	1.1644	0.990631	1.0388
ADRA1D ENSG00000171873	0.945166	1.11432	0.742827	1.17151	0.812245	0.627057	0.943241	1.25209	1.15513	0.914702
ADRA2A ENSG00000150594	0.984541	0.829243	0.84845	1.21762	1.23783	1.30607	1.10704	0.866056	0.778116	0.798476
ADRA2B ENSG00000274286	1.08887	1.02926	0.986995	0.742209	1.24	1.00732	0.806581	1.13438	0.891868	1.17027
ADRA2C ENSG00000184160	0.768256	0.845283	0.90175	0.937805	1.18674	1.02773	1.04436	0.98426	0.684462	0.932251
ADRB1 ENSG00000043591	0.710181	0.963232	0.856015	1.02218	0.955585	0.897701	1.02033	1.22606	0.885599	0.992817
ADRB2 ENSG00000169252	1.21317	1.13868	1.36555	1.13914	1.09357	1.23439	1.0908	1.00704	1.26629	1.44807
ADRB3 ENSG00000188778	0.890247	1.08008	1.24443	1.15836	0.849773	0.758283	0.908516	1.18749	0.946633	0.938499
ADRM1 ENSG00000130706	1.06409	0.928065	0.87985	1.00076	1.00411	1.03441	1.00403	0.693263	0.89698	1.08207
ADSL ENSG00000239900	0.967718	1.18124	1.01521	0.912647	0.965919	1.08204	0.901166	1.04003	0.946761	0.885159
ADSS ENSG00000035687	1.09827	1.18248	0.827952	1.0958	0.993255	0.94051	1.02034	1.20467	0.973268	1.3354
ADSSL1 ENSG00000185100	0.891365	0.718362	0.814579	0.880503	0.782978	0.935122	0.837187	0.938337	1.11533	0.990387
ADTRP ENSG00000111863	0.952359	1.29398	1.05121	1.05315	0.676905	1.12039	0.835206	0.965916	1.04883	0.844472
AEBP1 ENSG00000106624	1.07278	0.802043	1.00673	1.09207	0.922277	1.41415	0.822674	0.937977	0.95468	1.17988
AEBP2 ENSG00000139154	0.850499	0.912006	1.02802	1.06505	0.870126	1.45048	1.11209	1.14609	0.936739	0.921589
AEN ENSG00000181026	1.10325	1.24964	1.11041	1.09015	1.02394	1.18433	1.02022	1.12031	0.915749	0.990908
AES ENSG00000104964	1.5313	0.84059	1.10729	1.08682	0.900636	1.09604	1.03341	0.965593	1.22286	1.09582
AF011889.5 ENSG00000241489	0.97384	0.989279	0.854364	1.04698	0.895527	0.960475	1.04653	0.985544	0.951834	1.09782
AF111168.1 ENSG00000280308	0.99088	1.07048	0.965051	1.11894	1.05937	0.977523	0.943467	0.94056	0.78147	0.991305
AF131216.1 ENSG00000280273	0.883185	0.854327	0.869817	0.957426	0.803752	0.907198	0.80354	1.12137	1.115	0.966226
AF165138.7 ENSG00000243440	1.14011	1.04865	1.05268	1.0151	0.971202	1.07771	1.00315	1.10668	1.02707	0.939455
AFAP1 ENSG00000196526	1.17268	0.870665	0.904636	0.790838	0.755979	0.922809	1.13057	1.35415	1.02415	1.01301
AFAP1L1 ENSG00000157510	0.995603	0.898895	1.05516	1.16176	1.04912	1.15316	0.947307	1.0749	1.18917	1.32352
AFAP1L2 ENSG00000169129	1.1046	0.846059	0.878546	0.881167	1.06207	1.13288	0.945706	0.988248	1.13113	1.05626
AFF1 ENSG00000172493	1.20016	1.18622	1.12172	0.93232	0.941389	1.0405	0.970428	1.09562	1.14794	0.728251
AFF2 ENSG00000155966	1.2603	0.927749	0.775295	1.10422	0.961375	0.894297	0.940166	0.980979	1.00843	0.905633
AFF3 ENSG00000144218	1.13713	0.78269	0.749589	1.27233	0.954946	1.29866	0.90907	0.992042	1.11667	1.03438
AFF4 ENSG00000072364	1.02118	1.19996	0.901484	1.00939	1.35489	0.980511	0.857984	1.09782	0.958475	1.17317
AFG3L2 ENSG00000141385	0.975925	0.984094	0.80191	1.06319	0.721487	0.884413	0.711129	0.814854	1.03356	0.930947
AFM ENSG00000079557	0.913994	1.07608	1.06305	1.06144	0.874354	0.992202	0.889527	1.28577	1.23423	0.965276
AFMID ENSG00000183077	1.06512	0.991641	0.973588	0.781671	0.787576	0.744832	1.06614	0.941844	1.06317	0.961389
AFP ENSG00000081051	1.09753	1.14495	0.761234	0.914643	0.866584	0.971773	0.986984	1.20563	0.883803	1.18713
AFTPH ENSG00000119844	1.05464	0.86504	0.731776	0.912631	0.953576	0.960308	0.84666	1.12094	0.853605	0.958767
AGA ENSG00000038002	0.953009	1.01071	0.877074	0.854696	0.837341	1.01482	0.770054	1.00333	1.03967	1.09444
AGAP1 ENSG00000157985	0.848018	0.925944	1.03346	0.977078	1.21382	1.11025	1.05704	1.31161	0.720795	0.935176
AGAP14P ENSG00000279058	1.06558	1.14251	0.878781	1.08405	0.908675	1.12411	1.02102	1.13134	1.02035	1.20334
AGAP2 ENSG00000135439	1.18718	1.0524	1.20378	1.19381	1.10199	1.20933	1.23298	1.17118	1.01963	0.966226
AGAP3 ENSG00000133612	1.05608	0.902932	1.17172	0.904635	0.878445	0.995221	1.02538	0.992062	0.83753	0.908746
AGAP4 ENSG00000188234	1.05248	1.27069	1.20135	1.07118	1.1033	1.17207	0.876709	1.30627	1.3253	1.06558
AGAP5 ENSG00000172650	0.962745	0.853633	1.23956	1.08765	1.22503	0.822144	0.996595	0.956976	0.797022	0.9284
AGAP6 ENSG00000204149	0.908298	0.891993	1.09348	0.893602	0.966596	1.03568	1.02862	0.968148	0.839412	1.06832
AGAP9 ENSG00000204172	1.13903	1.21935	1.07576	0.979634	0.992494	0.974636	1.17238	0.914469	0.702961	1.22743
AGBL1 ENSG00000273540	0.955291	0.997206	0.91298	0.996566	1.12471	1.11629	0.95361	1.06341	1.11611	0.870598
AGBL2 ENSG00000165923	1.20021	0.833822	0.915595	1.09033	1.08302	1.01948	1.09556	0.858673	0.872425	0.96359
AGBL3 ENSG00000146856	1.08706	1.07672	0.964114	0.885093	0.896588	0.930496	1.12038	1.19339	1.08416	1.08782
AGBL4 ENSG00000186094	1.03944	1.22732	1.14546	1.07679	0.74759	1.09592	1.22943	1.03566	1.13372	1.10203
AGBL5 ENSG00000084693	0.972233	1.53621	0.882858	1.2763	0.941241	1.11668	0.811267	1.02705	0.966136	0.923851
AGER ENSG00000204305	0.729698	0.994801	0.769693	1.14056	1.00322	0.864156	0.847498	0.76591	1.11605	1.34263
AGFG1 ENSG00000173744	0.959801	0.938431	0.850674	0.867937	0.917368	1.02878	1.1698	0.878226	1.11854	0.965833
AGFG2 ENSG00000106351	1.02318	0.734048	1.04628	1.28212	1.06482	0.874773	0.920653	1.48057	1.16745	1.17407
AGGF1 ENSG00000164252	0.998929	1.02938	1.04282	1.08912	1.07913	0.865015	0.849975	1.20638	0.979048	0.911223
AGK ENSG00000006530	0.835543	0.974107	1.0442	0.815519	1.05072	1.22558	1.09711	1.04384	1.01067	0.88616
AGL ENSG00000162688	1.15002	0.829271	1.16116	0.969081	0.736553	0.820131	0.871421	0.895677	1.31675	0.653171
AGMAT ENSG00000116771	0.848302	1.36015	0.709884	0.812276	1.07858	1.55675	1.16467	1.14995	0.973094	0.578395
AGMO ENSG00000187546	0.918673	1.173	0.881221	1.09956	0.892647	1.25685	0.822958	1.18782	1.14275	0.992853
AGO1 ENSG00000092847	0.917372	1.18786	1.37283	0.938909	1.04781	0.871434	0.792403	1.00422	0.871913	1.11157
AGO2 ENSG00000123908	1.0295	0.934525	0.937458	1.19506	1.01154	1.0057	0.978712	1.14031	0.927169	0.886114
AGO3 ENSG00000126070	1.16902	0.735894	1.02502	1.06934	1.15047	0.740652	0.901426	0.875926	1.00727	0.983195
AGO4 ENSG00000134698	0.89835	0.987829	1.08794	0.924249	0.962308	1.02522	1.14767	1.50102	0.773813	0.940843
AGPAT1 ENSG00000204310	1.0151	1.08004	0.664735	0.93268	0.78675	1.08502	1.02745	0.866454	0.870983	0.922985
AGPAT2 ENSG00000169692	0.943516	1.07027	1.06574	0.901873	0.932887	0.9118	0.907528	1.10368	1.0547	1.19633
AGPAT3 ENSG00000160216	0.973903	0.792443	1.08795	1.10809	1.16979	1.35798	1.0429	1.00825	0.800978	0.941573
AGPAT4 ENSG00000026652	1.06864	1.19249	1.10031	0.909429	0.751054	1.10001	0.894427	1.27647	1.00846	1.20484
AGPAT5 ENSG00000155189	1.16147	1.09437	0.953708	1.2207	1.21041	0.947868	0.852152	1.07208	1.03017	1.0414
AGPS ENSG00000018510	0.996394	1.06103	0.854802	1.08668	0.82377	1.08878	0.922728	1.44388	0.691037	0.965172
AGR2 ENSG00000106541	1.12947	1.05541	0.538685	1.19957	1.03485	0.964006	0.897952	0.857028	0.753368	3.69006
AGR3 ENSG00000173467	0.68882	1.13872	1.49194	1.29002	1.18078	0.870827	1.53066	0.89603	1.13088	1.23369
AGRN ENSG00000188157	1.01421	1.15798	1.03348	1.26056	1.06007	0.949293	1.11023	0.979458	0.992783	1.07097
AGRP ENSG00000159723	1.06533	0.869664	0.879837	0.807832	0.938895	1.10015	0.856005	0.973482	1.00455	0.973472
AGT ENSG00000135744	1.23985	1.05786	1.41913	1.02816	0.919608	0.869544	1.14437	0.904014	0.896402	0.963237
AGTPBP1 ENSG00000135049	1.20809	1.11549	0.751795	0.861529	1.08443	0.861522	0.995098	0.940221	0.785513	1.05395
AGTR1 ENSG00000144891	1.27468	0.791849	1.43644	0.958268	0.84766	1.25087	1.23587	0.87842	1.20682	1.31087
AGTRAP ENSG00000177674	1.07933	0.979966	0.952072	1.27972	1.11272	1.16757	1.15511	1.07152	0.956724	0.983409
AGXT ENSG00000172482	0.892299	1.11939	0.997442	0.951902	0.816611	0.994352	0.823181	0.94063	1.27235	0.941361
AGXT2 ENSG00000113492	0.927855	0.77724	0.946069	1.04163	1.2841	1.08192	1.19345	0.952138	1.12188	0.924769
AHCTF1 ENSG00000153207	0.971157	0.880646	1.13705	1.05567	1.0108	0.927683	1.02889	0.722914	0.953757	0.906742
AHCY ENSG00000101444	1.09158	0.907143	0.78959	0.978267	1.0807	0.82017	0.724331	0.90885	1.03528	1.1681
AHCYL1 ENSG00000168710	0.989175	0.978207	1.05826	0.888399	0.754701	1.06113	0.936497	0.946208	1.09934	1.23109
AHCYL2 ENSG00000158467	0.967161	0.951381	1.20526	0.992868	0.760667	1.20085	1.08069	0.788977	1.15229	0.900614
AHDC1 ENSG00000126705	0.747834	1.14882	1.0168	1.11434	1.03277	0.957252	0.968157	0.937398	0.746318	0.963721
AHI1 ENSG00000135541	0.939333	0.664008	1.03268	1.20329	0.837383	1.15193	0.842498	1.13054	0.850516	1.12542
AHNAK ENSG00000124942	0.567916	1.16016	0.958236	1.29153	1.35028	0.844409	1.00547	0.812582	0.982082	0.923872
AHNAK2 ENSG00000185567	0.776362	0.787312	1.03346	0.931664	0.945427	1.28007	1.02948	1.10188	1.11619	0.864063
AHR ENSG00000106546	1.02032	1.08594	1.03691	0.963615	0.934451	1.13265	0.728988	0.95588	0.701513	0.923775
AHRR ENSG00000063438	1.14655	0.956465	1.17798	1.25757	1.08906	0.808968	0.917357	1.1595	0.905481	1.03669
AHSA1 ENSG00000100591	1.0391	1.05792	0.816103	0.75529	1.07586	0.907191	0.929988	0.992595	1.22557	1.28412
AHSA2 ENSG00000173209	0.640403	0.836795	0.927709	1.28033	1.00541	0.825482	0.997383	1.12269	1.25416	0.928224
AHSG ENSG00000145192	1.05422	1.05124	1.16507	0.88833	0.955774	1.22193	0.888663	0.8057	0.970368	0.956652
AHSP ENSG00000169877	0.923651	0.884486	1.20475	0.959277	1.21367	1.08918	0.967714	1.06954	0.876672	0.978561
AICDA ENSG00000111732	0.897578	1.04306	0.810993	1.14059	1.0291	0.840009	0.886039	1.08007	0.930049	0.989387
AIDA ENSG00000186063	1.05738	1.07185	0.906952	1.15598	0.708711	0.912702	0.881542	1.1479	0.93434	1.06021
AIF1 ENSG00000204472	0.826818	0.779635	1.05566	1.04011	0.695306	0.999992	0.977079	1.00104	1.13786	0.908167
AIF1L ENSG00000126878	0.947903	0.886223	0.941467	1.16603	1.06169	1.04965	0.954287	1.35971	1.23571	1.01548
AIFM1 ENSG00000156709	0.977327	1.2792	0.927271	0.881271	1.00074	1.07794	1.0015	0.896335	0.819339	0.792939
AIFM2 ENSG00000042286	0.817419	0.695805	0.965729	0.858669	1.15576	0.955675	1.28145	1.06623	1.13976	0.867419
AIFM3 ENSG00000183773	0.937538	1.24375	1.11826	1.01605	0.962177	0.990281	0.967411	0.947048	0.982915	0.83608
AIG1 ENSG00000146416	0.925093	1.03527	1.48978	0.68372	0.842947	1.01952	1.18274	0.834331	1.10151	1.12765
AIM1 ENSG00000112297	1.25961	0.924964	0.797698	0.800424	0.865115	1.04377	1.08838	0.94428	0.969433	0.974133
AIM1L ENSG00000176092	1.33596	0.796017	1.0143	1.03283	1.01351	0.682828	0.923616	0.950275	0.951683	0.970523
AIM2 ENSG00000163568	0.932682	1.13658	0.888193	0.935018	0.858542	0.850299	0.976015	1.01304	1.08105	1.05816
AIMP1 ENSG00000164022	0.925979	0.98309	0.923545	0.870463	1.19459	0.908369	0.855658	0.948058	1.28735	0.650622
AIMP2 ENSG00000106305	0.9067	0.946521	0.843017	0.860095	1.12279	1.02036	0.958386	0.918105	1.06153	0.988675
AIP ENSG00000110711	1.29259	0.852822	0.777583	1.0363	0.848152	0.904392	1.01432	0.928433	1.3034	1.02176
AIPL1 ENSG00000129221	0.939065	0.98059	0.937819	0.957679	0.93792	0.991453	1.15079	0.878623	1.02708	1.12275
AIRE ENSG00000160224	1.416	0.89584	1.08541	0.906213	0.945087	0.778502	1.02954	0.751964	0.877856	0.707392
AJ239318.1 ENSG00000280108	1.10852	1.20067	1.00305	0.961544	1.01197	0.815083	0.893547	1.12563	0.8679	0.802848
AJAP1 ENSG00000196581	0.871551	0.975381	1.06096	1.03546	1.08129	0.912517	0.814132	1.05936	0.997144	0.98099
AJUBA ENSG00000129474	0.801395	1.19545	1.09274	0.866478	0.962669	1.20619	0.846329	0.807884	0.828342	1.05935
AK1 ENSG00000106992	0.937211	0.845268	0.985804	1.3883	0.614055	1.04091	1.02219	0.958303	1.10169	0.979047
AK2 ENSG00000004455	1.17209	0.704411	1.05806	0.967913	0.953605	0.8616	0.813607	0.748577	0.763509	0.688613
AK3 ENSG00000147853	0.978691	1.09934	1.0074	0.98463	1.03756	1.20264	0.946695	0.921623	1.18446	0.9373
AK4 ENSG00000162433	0.928084	1.03222	0.91013	1.26866	0.879768	1.11861	1.19351	0.97962	0.835662	1.15183
AK5 ENSG00000154027	1.05396	0.921741	0.967352	0.993192	0.906702	0.95659	0.887163	1.03436	0.745605	1.03373
AK6 ENSG00000085231	1.09169	1.15877	0.86052	0.979012	1.0526	1.12468	1.14838	1.24674	0.97812	0.785942
AK7 ENSG00000140057	1.03587	0.95772	1.00535	1.00054	0.910941	1.11144	1.0308	0.917185	1.00027	1.30887
AK8 ENSG00000165695	1.05031	1.18836	0.866028	0.974851	1.06782	0.953718	1.098	0.94223	0.818528	1.03919
AK9 ENSG00000155085	0.979671	1.30329	1.24831	0.895567	0.902089	1.03392	1.10526	0.882368	1.18187	0.956131
AKAP1 ENSG00000121057	0.89768	1.13355	1.43887	1.08251	1.16879	1.18262	1.01502	0.828809	0.733986	1.25166
AKAP10 ENSG00000108599	1.09992	0.983897	0.866609	1.08908	0.791329	1.01924	1.25683	0.862813	1.02822	1.06931
AKAP11 ENSG00000023516	1.0422	0.714468	1.13975	0.934564	1.1693	1.04136	1.05848	0.941749	1.07552	1.20424
AKAP12 ENSG00000131016	0.881079	1.09067	0.945091	0.966429	1.19114	1.14722	1.10093	1.04961	1.07446	1.03038
AKAP13 ENSG00000170776	0.896986	0.917414	0.991532	1.0613	0.962219	0.903583	0.938897	0.843295	1.01712	0.966282
AKAP14 ENSG00000186471	0.938348	1.11559	0.989328	0.869387	0.886511	1.00419	1.07996	0.945559	0.991829	1.14183
AKAP17A ENSG00000197976	1.01885	1.07676	0.940813	0.730111	1.03612	1.00213	0.994744	1.20654	1.08893	1.02265
AKAP3 ENSG00000111254	1.12086	0.906594	0.80832	0.830986	0.790243	0.9844	0.939634	1.00282	0.817632	0.825159
AKAP4 ENSG00000147081	0.855656	1.04082	1.3583	0.841162	1.00481	1.06032	0.969091	0.926189	1.03016	1.23142
AKAP5 ENSG00000179841	0.835322	0.860676	0.76198	0.874975	0.940002	0.672077	1.20045	1.15411	1.11593	1.06724
AKAP6 ENSG00000151320	1.05836	1.18032	0.953707	1.07701	1.06229	0.821868	0.873295	0.954738	0.887763	0.917255
AKAP7 ENSG00000118507	0.875585	0.942604	0.791956	1.09175	0.879848	0.758519	0.882435	0.786509	1.09153	0.836704
AKAP8 ENSG00000105127	1.29175	0.829833	0.983902	0.872015	0.999979	0.734425	1.00769	1.022	1.22816	1.23042
AKAP8L ENSG00000011243	1.07068	0.858138	0.904698	0.86339	1.05332	1.09161	1.09644	1.07066	0.91618	1.11238
AKAP9 ENSG00000127914	0.753973	1.04209	1.1246	1.1025	1.0423	1.2377	1.00744	0.90581	0.880823	1.2159
AKIP1 ENSG00000166452	1.24137	0.957384	0.977969	0.860325	1.05853	0.955206	0.798919	1.04367	0.86133	1.01879
AKIRIN1 ENSG00000174574	0.853645	1.03804	1.14773	0.975543	1.02874	1.05689	1.06667	0.985723	1.09391	1.11551
AKIRIN2 ENSG00000135334	1.0727	1.02705	1.19351	0.940968	1.21039	0.947582	1.12875	0.771257	0.865965	1.10092
AKNA ENSG00000106948	1.14424	0.872287	1.22617	0.784167	0.768175	0.920536	0.977577	1.0835	0.980704	0.855597
AKNAD1 ENSG00000162641	0.851843	0.74099	0.772916	0.985834	1.01294	0.988506	1.16382	0.707231	1.17747	1.09406
AKR1A1 ENSG00000117448	1.01287	0.740134	0.894209	1.13792	1.07688	1.00723	0.873152	0.876823	1.17415	0.742217
AKR1B1 ENSG00000085662	0.851747	0.8822	0.936977	0.735246	0.689743	0.756691	1.03207	0.96597	1.13221	0.866739
AKR1B10 ENSG00000198074	0.948462	0.928745	0.8996	0.898531	0.946216	1.23736	0.843321	1.0009	0.914841	1.1132
AKR1B15 ENSG00000227471	1.27396	0.882944	1.11186	0.895341	0.993947	0.787441	1.00593	0.749921	1.03025	1.02058
AKR1C1 ENSG00000187134	0.745025	0.92369	0.824634	0.84571	0.886143	1.03607	1.1522	0.888648	1.02737	1.04715
AKR1C2 ENSG00000151632	1.1283	0.70529	1.01538	1.11979	1.11689	1.04141	1.11731	0.926996	1.02896	1.21833
AKR1C3 ENSG00000196139	0.991436	1.14256	1.00712	0.838266	0.796494	0.932208	1.16319	0.871897	0.842261	1.13166
AKR1C4 ENSG00000198610	1.07927	1.18482	0.901958	1.11159	0.969335	1.01013	1.15343	1.05451	0.999297	1.15842
AKR1D1 ENSG00000122787	0.858555	1.32996	1.03653	1.0091	1.08771	0.931514	0.952645	1.1022	1.09624	0.955957
AKR1E2 ENSG00000165568	1.0314	1.03219	1.2462	0.900449	1.06574	0.86365	1.1443	1.07284	0.923799	1.00394
AKR7A2 ENSG00000053371	0.926493	1.08718	0.922722	1.09989	0.905411	0.948793	1.07798	0.762295	1.03464	1.03372
AKR7A3 ENSG00000162482	0.899426	1.1039	0.934046	0.929437	0.949875	0.907469	0.880842	1.29107	0.939912	0.683745
AKR7L ENSG00000211454	1.04112	0.916784	1.30662	0.862377	0.860503	0.858773	0.949254	0.815024	1.35315	0.952437
AKT1 ENSG00000142208	1.42231	0.920896	0.814689	0.913818	0.725938	0.832295	0.928158	0.848808	1.21836	1.17951
AKT1S1 ENSG00000204673	0.961126	1.06905	1.4186	1.13382	1.06058	0.850563	1.27787	1.06593	1.10982	0.848699
AKT2 ENSG00000105221	0.743768	0.862754	0.892789	1.10831	1.19599	1.05372	1.19933	0.969888	0.834239	1.30037
AKT3 ENSG00000117020	1.065	0.987708	1.04383	0.771044	0.93176	1.11048	0.636889	0.910265	1.03931	0.883051
AKTIP ENSG00000166971	0.832889	0.976116	0.814636	1.25828	0.952891	1.09727	0.857345	1.0544	0.77419	0.717438
AL023806.1 ENSG00000280184	0.955658	0.978029	1.23716	0.989054	1.24939	0.952355	1.00499	1.17308	0.835667	1.11711
AL049794.1 ENSG00000280240	0.734819	1.0451	1.06741	1.08882	1.53337	0.902625	1.05093	1.02642	0.9416	1.13477
AL049872.1 ENSG00000279963	0.827952	1.087	0.995654	1.12085	1.25236	0.804166	1.29857	0.957842	1.14719	1.05908
AL133475.1 ENSG00000281602	1.10479	1.00508	0.813947	0.937035	1.00253	0.809707	1.03052	1.30605	0.88793	1.2149
AL135745.1 ENSG00000279654	1.04066	1.00708	1.20299	1.07812	1.07867	1.13117	1.23492	0.925782	1.09134	0.887577
AL135787.1 ENSG00000283263	0.95213	0.935392	0.903617	1.03809	0.868168	0.954424	1.03977	1.02166	0.928528	0.915693
AL354828.1 ENSG00000279282	0.852652	0.701561	0.935205	1.08363	1.00312	1.01064	1.13361	0.839833	0.76541	1.1741
AL354828.2 ENSG00000280175	0.940589	0.926861	1.01864	1.17863	0.910676	0.969072	0.860194	0.824083	0.994722	0.899958
AL356053.1 ENSG00000150076	1.14189	1.04906	0.7696	0.798027	0.99644	0.832034	0.71436	0.856343	1.07401	1.24267
AL356289.1 ENSG00000279096	0.992806	1.1497	0.888986	0.949479	1.10136	1.04374	1.08102	0.936212	1.1047	1.14944
AL356585.1 ENSG00000279081	1.01049	0.842187	1.00636	0.913538	1.01801	1.11414	0.880448	0.957559	1.10564	1.04183
AL357140.1 ENSG00000280113	1.00681	0.894849	1.21895	0.8788	1.0511	1.44594	1.17187	0.972159	0.847588	0.9643
AL358852.1 ENSG00000278899	0.804201	0.895197	0.942875	1.11344	0.986336	1.09068	0.91962	1.06466	1.12063	0.862943
AL365181.1 ENSG00000280316	0.869311	1.09297	0.936781	0.956705	0.907366	1.0847	1.06952	0.954674	0.971682	0.877528
AL513523.2 ENSG00000279767	1.06001	1.03613	0.882215	1.10722	1.05612	1.06774	0.968923	1.19818	1.09503	0.904585
AL589743.1 ENSG00000279508	0.99723	1.14989	0.996529	1.05471	1.18463	0.902803	1.01626	1.27419	0.918533	1.12733
AL590235.1 ENSG00000280230	0.733603	1.12627	0.857416	1.03402	1.25633	0.819238	0.863298	0.822062	0.805607	1.2308
AL645922.1 ENSG00000279546	0.925611	0.979902	1.1499	0.865654	1.18526	0.896411	1.07769	1.01567	0.962582	1.01332
ALAD ENSG00000148218	1.03151	1.19855	1.0889	0.963454	1.06772	1.16776	0.955684	0.827504	1.16182	0.915071
ALAS1 ENSG00000023330	0.99626	1.03661	1.06859	0.914208	0.837827	0.905645	0.868619	0.940965	1.04271	0.99029
ALAS2 ENSG00000158578	1.18859	0.960475	1.10516	0.803355	0.663829	0.943463	0.949991	0.923883	1.00427	1.03757
ALB ENSG00000163631	1.04993	1.28574	0.782311	0.983453	1.06246	0.994923	0.96846	0.923345	0.930271	0.85423
ALCAM ENSG00000170017	0.998324	0.833641	1.22496	0.883746	0.968457	1.02082	1.00048	1.17301	1.11555	1.20185
ALDH16A1 ENSG00000161618	0.879933	0.942664	1.01028	0.886913	0.929128	0.794635	0.831109	1.10216	0.785642	0.970706
ALDH18A1 ENSG00000059573	1.18535	0.96159	0.899225	1.11715	0.908648	1.00438	1.11684	0.863383	0.730295	1.10349
ALDH1A1 ENSG00000165092	1.01915	0.977061	0.955867	1.01604	0.969727	0.833706	1.19764	0.749032	0.842452	1.13021
ALDH1A2 ENSG00000128918	1.12326	0.992192	1.01599	0.965509	0.819347	0.840215	1.07809	0.89252	0.882046	0.77519
ALDH1A3 ENSG00000184254	1.27704	1.15128	1.03693	1.14809	1.18854	1.11032	1.30714	1.08993	1.07063	0.774668
ALDH1B1 ENSG00000137124	0.933876	1.12536	0.958717	0.856744	1.03582	0.831513	0.959668	1.04148	1.03182	0.855955
ALDH1L1 ENSG00000144908	0.913755	1.39321	0.913792	1.1104	0.948696	0.915319	0.947345	0.772755	1.25681	1.20968
ALDH1L2 ENSG00000136010	0.921064	0.883514	0.937879	1.09315	1.02612	0.668649	0.973987	1.08172	1.05338	1.04138
ALDH3A1 ENSG00000108602	0.877927	0.956596	0.808896	0.985002	1.15154	1.0545	0.865729	0.766668	1.04345	0.927691
ALDH3A2 ENSG00000072210	0.850022	0.990529	0.819564	0.827143	0.9848	0.84838	1.07529	1.11083	1.05973	1.18592
ALDH3B1 ENSG00000006534	0.895861	0.990611	0.966737	1.04311	0.967418	1.11982	1.21086	1.01409	0.905789	1.08143
ALDH3B2 ENSG00000132746	1.01947	0.783993	1.04383	0.927945	0.896395	1.33354	1.53304	1.11298	1.18148	1.47548
ALDH4A1 ENSG00000159423	1.05263	1.27273	0.860901	0.836536	1.06955	0.95193	1.20239	1.04797	1.20609	1.03952
ALDH5A1 ENSG00000112294	1.08326	0.865531	0.840679	1.00724	0.833305	0.794747	1.01775	0.953326	1.088	0.823599
ALDH6A1 ENSG00000119711	0.895008	0.972074	0.698523	0.996252	0.933187	0.994837	0.983499	0.82467	0.943239	1.05296
ALDH7A1 ENSG00000164904	0.867752	0.747055	1.05831	0.991275	1.15299	0.839194	1.13834	0.833501	1.17604	0.915244
ALDH8A1 ENSG00000118514	1.11609	1.06207	1.10338	0.984688	0.996948	1.17631	0.99183	0.955758	1.13933	0.820293
ALDH9A1 ENSG00000143149	0.962508	1.01207	0.984185	1.19152	0.927469	1.12464	1.04215	0.878917	0.89111	1.01007
ALDOA ENSG00000149925	0.937288	0.798115	1.22237	1.03575	0.698311	0.886284	0.922328	0.906417	1.002	0.988755
ALDOB ENSG00000136872	1.04358	0.913696	0.981126	0.801853	0.722464	1.20078	0.852111	1.02765	1.07541	1.03053
ALDOC ENSG00000109107	1.02123	0.978807	0.838867	0.988936	0.990073	0.802182	1.00024	0.869818	1.13475	0.850117
ALG1 ENSG00000033011	0.947518	1.23676	1.28387	0.944409	1.05462	0.67499	1.18374	1.02561	0.934296	1.31444
ALG10 ENSG00000139133	1.16364	0.842263	0.691642	1.0469	1.09193	0.952105	0.796316	0.853468	0.879837	1.00348
ALG10B ENSG00000175548	0.860814	1.17324	0.92686	1.09112	0.851997	1.08254	1.07009	1.35625	1.08263	1.11337
ALG11 ENSG00000253710	0.918926	0.895529	1.11564	0.998027	1.05643	0.979042	1.09658	0.970911	1.03383	0.846019
ALG12 ENSG00000182858	1.07097	0.778147	1.24867	0.778245	0.770422	1.0385	1.08202	1.05232	1.29494	0.904725
ALG13 ENSG00000101901	1.0382	1.46732	0.921549	1.07713	0.768398	1.02853	0.86015	1.09653	0.847524	0.798909
ALG14 ENSG00000172339	0.839632	0.992332	0.942346	1.06559	0.986837	1.00146	1.03035	0.836819	0.991933	0.883291
ALG1L ENSG00000189366	0.957621	0.673176	1.20785	0.802265	0.858496	0.959657	1.12434	0.966362	0.940335	1.02135
ALG1L2 ENSG00000251287	0.973889	0.923341	0.970327	0.78288	0.931424	0.992347	1.11588	0.972136	0.888746	0.953427
ALG2 ENSG00000119523	1.08438	1.30459	0.788127	0.716373	0.841786	1.02266	1.13144	0.984065	1.01301	1.06427
ALG3 ENSG00000214160	0.856035	0.956239	1.04509	0.946159	0.913663	1.22397	1.07121	0.989352	0.963025	0.934759
ALG5 ENSG00000120697	0.863369	0.897556	0.839868	1.0728	1.45838	1.01693	1.19759	0.635598	1.03558	1.11882
ALG6 ENSG00000088035	0.887254	1.09997	1.09314	0.938846	1.01924	1.03427	1.05052	1.13867	1.03227	0.750816
ALG8 ENSG00000159063	1.01195	1.01012	1.00143	1.06107	0.815925	0.891558	0.843423	0.747121	1.31814	0.903794
ALG9 ENSG00000086848	1.2551	0.924035	0.809511	1.02886	1.0161	1.01862	1.28975	0.99794	1.05134	1.11773
ALK ENSG00000171094	1.0964	0.804334	0.812203	1.08738	0.942801	0.888946	0.961469	1.07777	0.790881	0.991374
ALKBH1 ENSG00000100601	1.11285	1.16185	0.819354	0.885257	1.16097	1.02673	0.972838	0.991009	0.925026	0.84834
ALKBH2 ENSG00000189046	1.04247	0.894216	0.799277	1.09161	1.03126	0.9742	1.09039	0.960913	0.859168	0.985032
ALKBH3 ENSG00000166199	1.10098	1.04438	1.00981	0.875854	0.944297	1.01363	0.91313	1.01455	1.12043	0.896924
ALKBH4 ENSG00000160993	1.07577	0.832425	1.3722	0.885148	0.924392	0.868053	0.832864	0.813172	0.954139	1.03025
ALKBH5 ENSG00000091542	0.801866	1.03719	1.2964	1.15692	1.02203	0.989259	1.17761	0.962819	0.994338	0.860951
ALKBH6 ENSG00000239382	1.19162	0.989909	1.35425	1.27134	1.05106	0.941856	0.981643	0.724395	1.03106	1.02191
ALKBH7 ENSG00000125652	1.77712	0.952772	0.817214	0.765058	1.02156	0.961893	1.26732	0.794726	1.14407	1.0094
ALKBH8 ENSG00000137760	0.865831	1.08668	0.947507	0.858123	0.941893	0.96563	1.15586	0.868888	0.876244	0.911804
ALLC ENSG00000151360	1.33886	1.16628	1.02068	0.885179	1.02606	1.03163	0.728869	1.04124	1.29895	1.08051
ALMS1 ENSG00000116127	0.896858	1.31066	1.24733	0.963529	0.89674	1.01763	0.838235	1.1577	0.843323	1.20614
ALOX12 ENSG00000108839	0.991097	0.720848	0.908861	0.973549	1.02941	0.825924	1.00534	0.783973	0.903156	1.07681
ALOX12B ENSG00000179477	0.936638	1.01607	0.95007	1.03973	0.957285	1.13319	1.01096	0.916377	0.961585	1.0859
ALOX15 ENSG00000161905	1.22216	1.21543	1.42721	0.741386	1.05279	1.09651	0.888828	0.925685	1.0118	0.859759
ALOX15B ENSG00000179593	0.92526	1.44639	0.952175	0.896814	1.23035	0.988976	0.861847	1.08838	1.0106	1.16504
ALOX5 ENSG00000012779	1.15085	0.754391	0.867067	1.02464	0.932383	0.783475	1.06333	0.979157	0.919413	1.3898
ALOX5AP ENSG00000132965	0.846734	1.17352	1.02151	1.09786	0.93961	1.05431	1.29266	0.761377	0.808906	0.959037
ALOXE3 ENSG00000179148	1.11214	1.00384	1.22672	1.13022	1.10419	1.03437	0.848847	1.00554	1.03815	0.846538
ALPK1 ENSG00000073331	0.997713	1.0184	0.8942	1.20513	0.920703	0.988319	1.04588	0.907564	1.21219	0.803141
ALPK2 ENSG00000198796	1.00268	1.20669	1.32564	0.802813	0.842627	0.957966	1.26202	1.11166	0.895111	1.03102
ALPK3 ENSG00000136383	0.652976	0.911859	0.856505	0.937139	1.10952	1.032	1.08054	1.25361	0.796888	1.2918
ALPL ENSG00000162551	0.957815	1.15555	1.09258	0.830873	0.834855	0.901984	1.41248	1.19687	1.2837	1.24483
ALPP ENSG00000163283	0.886468	0.904915	0.842429	0.972035	0.827457	0.746843	0.869534	1.1778	1.09542	0.986089
ALS2 ENSG00000003393	0.935251	0.893931	1.13986	1.11617	0.884956	1.0379	1.33171	0.812364	0.834243	0.93186
ALS2CL ENSG00000178038	1.0739	0.933484	1.29171	1.36296	1.06159	0.846942	0.746746	1.14195	1.03802	0.926378
ALS2CR11 ENSG00000155754	1.05529	0.800774	0.733742	1.31725	0.932778	0.883073	1.29341	1.29758	1.00402	0.829737
ALS2CR12 ENSG00000155749	1.08729	0.858379	0.967065	1.00659	0.758062	0.98383	1.20793	1.434	0.81742	0.981937
ALX1 ENSG00000180318	0.986383	0.964272	0.906894	1.10631	0.893836	0.945051	0.859821	0.980391	1.00694	1.15642
ALX3 ENSG00000156150	0.954283	1.01765	0.942469	0.931912	1.04398	1.00359	0.948639	1.13714	1.01989	1.08361
ALX4 ENSG00000052850	0.89952	0.899964	1.13852	1.12199	0.822883	1.00234	0.966964	0.963053	1.21359	1.2807
ALYREF ENSG00000183684	1.30172	0.960942	1.26801	0.913651	1.19244	1.09497	1.03116	1.04148	1.20231	0.720844
AMACR ENSG00000242110	0.7375	1.39645	1.02758	1.14364	0.993469	2.79036	1.12655	1.18085	1.03496	1.24358
AMBN ENSG00000178522	1.07243	0.952771	0.95966	1.11057	0.812424	1.13615	1.04988	1.17468	1.09687	0.987482
AMBP ENSG00000106927	0.881301	0.997377	1.42683	1.30218	1.02695	0.688794	0.899588	1.19344	0.950114	0.891501
AMBRA1 ENSG00000110497	0.779904	1.09392	1.07471	1.12278	0.898091	0.79434	0.897006	0.847628	1.21252	1.13088
AMD1 ENSG00000123505	1.07053	0.751111	1.72921	0.869901	0.940228	0.707033	0.925462	0.888268	1.13458	0.902909
AMDHD1 ENSG00000139344	0.948856	1.0434	1.046	0.991047	1.0218	0.782711	1.03121	0.935	0.867561	1.08778
AMDHD2 ENSG00000162066	0.69167	0.758048	0.950164	1.05234	1.15885	0.953178	0.916142	1.25518	1.00237	0.902996
AMELX ENSG00000125363	0.93569	1.16059	1.0237	0.671574	0.984762	1.2026	1.0005	0.876244	0.868221	0.831856
AMELY ENSG00000099721	0.881034	0.913284	1.09307	0.877008	1.15797	0.843794	1.13921	1.06816	1.2118	0.899011
AMER1 ENSG00000184675	0.818255	0.798978	1.04836	1.09341	0.748915	1.03719	0.920518	1.2004	0.985985	0.86098
AMER2 ENSG00000165566	1.14932	0.983969	1.06098	1.15171	0.972866	0.937961	1.03597	0.796479	1.09481	1.07151
AMER3 ENSG00000178171	0.946753	0.785142	1.09347	0.800167	1.19117	1.11161	0.899599	1.04744	1.0064	0.948617
AMFR ENSG00000159461	1.18537	0.943015	0.889271	0.980218	1.09475	1.03248	0.845557	0.805846	0.860659	1.04668
AMH ENSG00000104899	1.10293	0.837967	0.933922	0.839239	0.787837	0.979578	1.09465	0.898934	0.813115	0.980408
AMHR2 ENSG00000135409	1.03031	1.2766	1.17008	0.926109	0.993368	0.754589	0.992048	0.992304	0.923467	1.1376
AMIGO1 ENSG00000181754	1.03137	1.03688	1.03054	0.805553	0.935364	0.969974	0.940621	0.976703	1.10966	1.07222
AMIGO2 ENSG00000139211	0.888914	1.20718	0.989655	1.02241	0.837806	0.984667	0.822799	0.912459	1.1452	1.02677
AMIGO3 ENSG00000176020	1.14575	1.10124	0.961755	0.850294	1.13154	0.74055	1.00588	0.881887	1.32685	0.84912
AMMECR1 ENSG00000101935	1.16515	0.884065	0.830921	0.993925	1.08559	0.973539	1.07334	0.974558	1.04072	0.939595
AMMECR1L ENSG00000144233	0.920332	0.861279	0.956545	0.822771	0.793251	0.820517	1.03297	1.03114	0.944115	0.887361
AMN ENSG00000166126	0.972125	0.869555	0.809287	0.998811	1.33073	0.846263	0.681137	0.972866	0.9141	1.07571
AMN1 ENSG00000151743	0.989995	1.06917	1.06561	0.910071	1.10142	1.0317	1.05354	1.0262	0.984554	0.892024
AMOT ENSG00000126016	1.098	0.796842	0.609384	0.796331	1.06318	0.674201	0.758065	0.892692	1.14121	1.02693
AMOTL1 ENSG00000166025	1.00075	1.02353	0.844115	1.08397	1.00008	0.927153	1.20659	1.13035	1.06476	1.11207
AMOTL2 ENSG00000114019	0.870935	1.1713	0.743859	1.26518	1.06787	0.964128	0.880524	1.27561	0.791288	1.07547
AMPD1 ENSG00000116748	0.76959	0.942677	0.890804	1.06131	0.867369	0.978805	1.27186	0.948728	0.79076	0.61134
AMPD2 ENSG00000116337	1.04039	0.639033	1.00308	1.218	1.03128	1.01743	1.25387	1.42939	1.12031	1.053
AMPD3 ENSG00000133805	0.932217	0.919131	1.44652	1.09451	0.987062	1.03326	1.05421	1.1477	0.833839	1.16573
AMPH ENSG00000078053	0.94956	0.821493	0.708966	0.693914	0.888734	0.912117	1.08744	0.884713	0.938015	0.903726
AMT ENSG00000145020	1.0048	0.795677	1.05649	1.00092	0.936224	1.09731	0.942419	0.910587	1.10693	1.1901
AMTN ENSG00000187689	0.932786	0.818049	0.902004	0.987849	1.18634	0.901926	1.03549	0.881634	1.16015	0.904297
AMY1A ENSG00000237763	1.06436	1.04709	0.826041	0.93907	1.09279	0.935609	1.07348	0.840229	0.941187	1.02917
AMY1B ENSG00000174876	1.05714	1.10687	1.2923	1.24582	0.90896	0.917607	1.01175	0.857278	1.28517	1.41385
AMY1C ENSG00000187733	0.702215	1.06003	0.941287	1.02703	0.790594	0.907767	1.05755	1.05046	0.918421	0.929561
AMY2A ENSG00000243480	1.39684	0.816539	1.0842	1.21781	0.718206	0.82074	0.953054	0.933143	0.832072	1.10257
AMY2B ENSG00000240038	0.869655	0.900224	0.727977	0.864097	0.910535	1.07911	1.01994	0.768125	0.804606	0.992259
AMZ1 ENSG00000174945	0.999893	1.02913	0.818172	0.738783	1.14311	0.995083	1.04011	0.963591	0.98652	0.793636
AMZ2 ENSG00000196704	0.999874	1.04841	0.747603	1.25258	1.13159	0.974123	1.04121	1.03933	0.970847	1.29101
ANAPC1 ENSG00000153107	0.926227	0.898475	0.866498	0.962421	0.812917	0.95791	0.890209	0.971333	1.20233	0.862503
ANAPC10 ENSG00000164162	1.26645	0.724811	1.30848	0.680925	0.823377	0.863842	1.00078	1.17598	1.07216	1.12955
ANAPC11 ENSG00000141552	1.01303	1.09342	0.58879	1.1419	0.978917	0.885388	0.842469	1.08554	1.15215	0.991846
ANAPC13 ENSG00000129055	1.04815	0.717952	0.926896	1.13847	0.960906	1.31821	1.24257	1.06521	1.11957	0.901811
ANAPC15 ENSG00000110200	0.909936	1.19845	1.25469	1.28766	0.91445	0.920917	1.21731	0.888227	1.23897	1.10185
ANAPC16 ENSG00000166295	0.978974	0.744216	1.34765	1.00604	0.945855	0.673438	0.812954	1.01744	1.17077	0.880215
ANAPC2 ENSG00000176248	0.816695	0.789188	1.00785	0.772935	1.02635	0.963377	0.965788	0.686184	1.14999	1.04997
ANAPC4 ENSG00000053900	0.804899	0.802382	1.01025	1.10816	1.13716	0.822668	1.11732	0.870424	0.872688	1.11669
ANAPC5 ENSG00000089053	0.996875	1.12403	0.926559	1.15126	1.18475	0.935739	0.855927	1.329	0.898401	1.1036
ANAPC7 ENSG00000196510	1.01078	0.725435	1.14339	1.08159	0.926065	0.904186	1.03252	0.896594	1.00467	1.06502
ANG ENSG00000214274	0.943649	0.815613	0.91149	1.1362	1.1922	0.840006	0.80494	0.944591	0.989253	1.19512
ANGEL1 ENSG00000013523	0.839112	0.85695	1.19532	1.05884	1.3755	0.796223	1.16953	0.900549	0.847431	1.04316
ANGEL2 ENSG00000174606	0.860708	0.966767	0.867073	0.66036	0.779042	1.04874	0.935079	1.0153	0.926091	1.10698
ANGPT1 ENSG00000154188	0.929049	0.750945	0.906694	0.72348	0.862371	1.08068	0.902289	0.846599	0.901846	1.12864
ANGPT2 ENSG00000091879	1.09228	0.795849	1.01007	1.15805	1.00579	1.03201	1.00547	0.94437	0.827979	0.915536
ANGPT4 ENSG00000101280	0.833024	0.929679	1.00084	0.913277	0.894148	1.05136	0.933108	1.25441	0.994404	1.05325
ANGPTL1 ENSG00000116194	0.997755	1.10951	0.903918	0.776913	1.20162	0.771945	0.990445	0.97354	1.24683	1.02137
ANGPTL2 ENSG00000136859	0.726609	1.04346	1.2938	0.774577	0.965287	1.05253	0.704932	0.993377	1.10159	0.854603
ANGPTL3 ENSG00000132855	0.862649	1.11329	0.925912	0.982117	1.151	1.25346	1.05165	1.1784	1.09463	1.14657
ANGPTL4 ENSG00000167772	0.805612	1.03685	0.865033	0.791534	1.06756	1.09119	0.8724	0.72212	1.26936	1.19867
ANGPTL5 ENSG00000187151	1.26857	0.920343	1.11912	1.06496	1.12446	0.972185	0.977774	0.910941	0.882396	1.15186
ANGPTL6 ENSG00000130812	1.05706	0.888787	1.40872	0.991765	0.96353	1.02227	0.821367	0.96244	0.79501	0.952824
ANGPTL7 ENSG00000171819	0.943144	1.22429	1.00701	1.1168	1.05896	1.14149	0.910494	1.09859	1.09262	1.08111
ANGPTL8 ENSG00000130173	1.09194	1.1326	0.91735	0.939739	1.09107	1.22711	0.959085	0.989168	1.13255	1.32093
ANHX ENSG00000227059	0.779331	1.06021	1.00545	1.2634	0.986746	1.05911	0.765181	1.16344	1.22381	1.06951
ANK1 ENSG00000029534	1.20331	0.821146	1.04334	0.908905	0.88311	0.794384	0.882768	0.873873	0.958839	1.1532
ANK2 ENSG00000145362	1.23147	0.925948	1.1586	1.09458	0.878795	0.990199	0.979341	1.18028	1.13147	0.907481
ANK3 ENSG00000151150	1.15879	0.992232	0.899626	1.10048	0.820334	0.758564	0.889179	0.885584	1.13279	0.887673
ANKAR ENSG00000151687	0.952403	1.1251	0.848353	1.02507	0.884531	1.10407	1.36677	0.999987	0.911563	1.01478
ANKDD1A ENSG00000166839	0.760402	1.0588	0.9758	0.888226	1.26828	0.923316	1.14862	1.22265	1.14808	1.13606
ANKDD1B ENSG00000189045	0.97337	1.0888	1.38605	0.748186	0.876606	0.992397	0.902922	0.793793	0.740664	1.04244
ANKEF1 ENSG00000132623	0.923483	1.069	1.08464	1.00174	1.15993	0.939734	0.960068	1.20525	1.0989	0.883909
ANKFN1 ENSG00000153930	0.747216	0.926936	1.0335	0.893657	0.74672	0.968299	1.0399	0.971358	1.19699	1.01515
ANKFY1 ENSG00000185722	0.996235	0.746322	1.05647	1.07731	1.07308	0.792901	1.04301	1.24589	0.951055	0.814822
ANKH ENSG00000154122	1.241	1.12929	1.05875	1.15404	1.02438	1.26573	0.858261	0.844801	1.13432	0.94032
ANKHD1 ENSG00000131503	0.784036	1.29503	0.870758	0.980171	1.1975	0.993573	1.10702	0.933107	0.822469	0.840579
ANKHD1-EIF4EBP3 ENSG00000254996	1.0785	0.897152	0.814659	1.24631	1.07668	0.952467	0.985357	1.16907	0.923013	1.0392
ANKIB1 ENSG00000001629	1.07441	1.03838	1.05548	0.948002	0.878361	0.88801	0.714405	0.879543	1.19611	0.874166
ANKK1 ENSG00000170209	0.960255	0.944643	1.01399	0.965246	1.12534	1.17369	0.810984	1.1394	1.02583	1.13784
ANKLE1 ENSG00000160117	1.1174	0.737296	0.936692	1.27898	0.900926	0.926953	0.862923	0.988318	1.13968	1.06417
ANKLE2 ENSG00000176915	0.90736	1.08001	0.834577	1.10341	0.722626	0.910489	0.77203	0.928353	1.33482	1.1344
ANKMY1 ENSG00000144504	0.992122	1.18186	1.09968	0.876317	0.653503	0.922937	1.12119	0.880719	1.01366	0.847097
ANKMY2 ENSG00000106524	0.953002	0.964069	0.988229	0.920732	0.844235	0.903868	0.930726	0.987606	0.761811	0.79966
ANKRA2 ENSG00000164331	0.900204	0.976221	0.872767	1.12705	0.992794	0.828718	0.915008	1.0473	1.03584	1.31482
ANKRD1 ENSG00000148677	1.10007	0.664412	1.06574	0.950986	1.06595	0.867738	0.805153	1.0339	1.06652	0.937772
ANKRD10 ENSG00000088448	1.05855	1.02156	1.05774	1.06052	1.23469	0.776052	1.21399	1.16876	0.961092	0.937991
ANKRD11 ENSG00000167522	1.14676	1.09426	1.04435	0.842244	1.12708	0.64709	1.29971	0.910202	1.12507	1.09854
ANKRD12 ENSG00000101745	0.893254	1.03861	0.634324	0.997772	0.872334	0.863007	1.27902	1.02069	0.938983	1.35534
ANKRD13A ENSG00000076513	0.922393	0.933745	0.913366	0.906251	0.910692	0.913367	0.920085	0.92948	0.837631	0.837958
ANKRD13B ENSG00000198720	1.18272	1.03737	0.927692	0.827548	0.929774	1.0058	1.14042	0.989299	0.944744	0.762265
ANKRD13C ENSG00000118454	0.855495	1.11808	1.17582	1.07502	1.10838	1.09839	1.17152	0.854233	0.777484	0.855575
ANKRD13D ENSG00000172932	1.17172	0.776854	0.908962	1.10366	1.09503	1.19032	0.677656	1.33009	0.921825	0.865229
ANKRD16 ENSG00000134461	1.10462	1.00261	1.11205	1.1872	0.958753	1.05756	0.886734	0.940166	1.06403	0.910543
ANKRD17 ENSG00000132466	1.07696	0.941689	1.09351	1.00654	1.24642	0.904026	1.19103	1.14395	1.05333	0.833855
ANKRD18A ENSG00000180071	0.937068	0.917129	0.991779	0.865331	1.00816	0.8711	1.00854	0.747964	0.995414	0.88766
ANKRD18B ENSG00000230453	1.26062	0.982472	1.34323	1.3266	1.01376	0.778159	0.985944	1.03835	1.0673	0.983695
ANKRD2 ENSG00000165887	0.974182	1.08467	0.997518	0.914576	0.954108	1.03672	0.848059	1.04487	1.13998	0.980407
ANKRD20A1 ENSG00000260691	1.27356	1.05083	0.889257	0.860021	1.04251	0.805	0.821699	0.99143	1.17108	1.05079
ANKRD20A2 ENSG00000183148	1.04335	0.971577	0.772753	1.14743	1.25191	0.925447	1.04928	0.843721	0.912318	1.12574
ANKRD20A3 ENSG00000276203	0.829633	1.00767	1.11919	1.33187	0.758321	0.995275	0.948097	0.852152	1.17109	1.05448
ANKRD20A4 ENSG00000172014	1.10123	1.34111	0.94857	0.912676	1.22712	1.07296	0.842111	1.12504	0.922517	0.951902
ANKRD22 ENSG00000152766	0.952679	1.08803	0.973928	0.93464	1.21368	0.996596	1.12928	0.996633	0.953679	0.6799
ANKRD23 ENSG00000163126	0.967326	1.02837	0.896274	1.08266	1.26579	1.17087	0.958459	1.06838	1.12939	0.85972
ANKRD24 ENSG00000089847	0.913615	0.985225	1.00927	1.19864	1.01674	1.15521	1.16244	0.961721	0.834601	1.0961
ANKRD26 ENSG00000107890	1.16229	0.926647	0.804843	0.808726	0.942477	0.919525	1.24934	1.09149	1.00626	0.638543
ANKRD27 ENSG00000105186	0.718626	0.827633	1.10216	1.12845	0.985077	1.17498	1.01386	0.992145	0.998169	0.877182
ANKRD28 ENSG00000206560	1.13801	0.934019	0.895823	0.90526	0.888764	1.09572	1.03822	1.17858	1.05338	0.866984
ANKRD29 ENSG00000154065	1.37269	1.49802	1.18762	0.809954	0.916487	0.982473	0.810367	1.03874	1.07122	1.11702
ANKRD30A ENSG00000148513	0.772249	1.29579	0.832267	1.04499	0.881972	1.02797	0.952882	0.851277	1.01472	0.768391
ANKRD30B ENSG00000180777	0.771361	0.991209	0.867772	0.992525	0.706705	0.851129	1.03572	0.908549	0.988753	0.886334
ANKRD30BL ENSG00000163046	1.10862	0.906698	1.18275	1.01126	0.918696	0.821761	1.06915	0.897671	1.00993	0.951321
ANKRD31 ENSG00000145700	1.02911	0.899655	1.05696	0.732586	1.01591	1.2812	0.907985	0.844348	0.914282	0.878247
ANKRD33 ENSG00000167612	1.11859	1.08858	0.950693	1.20754	1.01779	0.970308	1.09013	1.08081	1.21706	0.859008
ANKRD33B ENSG00000164236	0.93085	0.90667	0.987808	1.29429	0.754125	0.983946	1.02772	0.955007	0.817222	1.3419
ANKRD34A ENSG00000272031	1.00818	1.09823	1.02973	1.13559	1.09909	1.09445	0.890663	1.01715	0.950769	1.02292
ANKRD34B ENSG00000189127	1.36058	1.05488	0.939277	1.21002	1.00142	1.117	1.05787	0.889911	1.01811	1.11088
ANKRD34C ENSG00000235711	0.897869	1.03446	0.874308	1.184	1.01931	0.971275	0.900163	0.918254	0.978626	0.968134
ANKRD35 ENSG00000198483	0.853982	0.901916	1.00328	0.959887	1.19652	1.03823	0.797848	0.9553	1.01579	1.0406
ANKRD36 ENSG00000135976	1.31224	1.15272	1.06006	0.87871	0.848872	1.10883	1.01104	0.956796	1.10798	1.04285
ANKRD36B ENSG00000196912	1.13909	1.17804	0.618581	0.964403	0.939411	1.00236	0.992522	0.935302	0.884601	1.01901
ANKRD36C ENSG00000174501	1.02458	1.01998	1.03417	0.95086	0.951175	0.881984	1.15805	0.926301	0.956522	0.902834
ANKRD37 ENSG00000186352	0.77503	1.32184	1.38709	0.802904	0.943873	1.18034	0.918263	1.43159	1.26553	1.04787
ANKRD39 ENSG00000213337	1.29933	0.980024	0.955325	1.08689	1.1403	0.701236	0.972017	0.861174	1.06874	0.855154
ANKRD40 ENSG00000154945	0.824687	0.949567	1.34116	0.931894	0.795737	0.75362	1.07678	1.01298	1.10232	1.13176
ANKRD42 ENSG00000137494	0.945435	0.883988	0.917618	0.829855	1.01621	1.0057	1.02642	0.859417	0.969253	0.916988
ANKRD44 ENSG00000065413	0.783813	1.10896	0.848055	1.17405	0.881748	0.987555	0.779435	0.892792	0.996285	0.867053
ANKRD45 ENSG00000183831	1.04223	0.986352	1.12644	1.01801	0.949623	1.04346	0.905333	0.971626	1.19337	0.96843
ANKRD46 ENSG00000186106	1.0492	0.967696	0.980441	0.941671	0.923567	1.22527	0.99565	1.06456	0.993628	1.04714
ANKRD49 ENSG00000168876	1.0567	0.754649	1.37901	1.2119	1.10789	1.07028	1.31189	1.02964	0.986386	1.03861
ANKRD50 ENSG00000151458	1.08684	0.936724	1.0709	1.24534	0.821347	1.08737	1.1297	0.804986	0.840547	1.0112
ANKRD52 ENSG00000139645	1.19821	1.04288	0.817977	1.20689	1.12721	1.32956	1.04175	1.0932	1.13562	1.10436
ANKRD53 ENSG00000144031	0.999779	0.891315	1.16815	0.848407	0.838346	1.23438	1.09205	1.06127	1.24453	0.992933
ANKRD54 ENSG00000100124	1.17288	0.783941	1.20642	1.02022	1.10124	0.932631	1.05178	0.730661	0.660533	1.06365
ANKRD55 ENSG00000164512	1.37149	1.05082	1.15402	0.796569	0.839468	0.948727	0.77315	1.16589	1.09894	0.877377
ANKRD6 ENSG00000135299	0.723496	0.816672	1.07021	0.825746	1.02206	1.31521	0.773843	0.775699	0.967127	1.00434
ANKRD61 ENSG00000157999	0.599308	0.847782	1.20402	0.813587	1.25948	0.951022	1.08933	0.962708	0.909719	0.991067
ANKRD62 ENSG00000181626	1.00285	0.739496	0.925712	1.07554	1.11727	0.972227	1.07616	0.863538	1.05155	1.16121
ANKRD65 ENSG00000235098	0.830501	0.836507	0.786381	0.952722	0.985784	0.648742	1.30148	1.04727	0.851669	0.919405
ANKRD66 ENSG00000230062	0.974261	1.08981	1.07409	0.98723	1.18854	1.24498	0.84207	0.758982	0.927618	0.977236
ANKRD7 ENSG00000106013	1.27855	0.921989	1.22676	0.903316	1.50008	0.985476	0.867489	0.976178	0.973885	1.29754
ANKRD9 ENSG00000156381	1.35155	0.992346	1.24399	1.17682	0.917431	0.828446	1.01552	0.861871	0.902279	0.804706
ANKS1A ENSG00000064999	0.888543	0.799514	1.05352	1.35777	1.0251	1.04139	0.812222	0.841747	0.9096	1.1664
ANKS1B ENSG00000185046	0.948177	1.39183	1.07115	0.886504	0.938738	1.11645	1.03908	0.971446	0.959249	1.35926
ANKS3 ENSG00000168096	1.12042	0.977531	0.931815	1.45514	1.00449	1.01734	1.14495	1.0496	1.18123	1.32355
ANKS4B ENSG00000175311	0.843268	1.03454	1.13776	1.07671	0.899786	1.14504	1.11013	0.928181	0.824775	1.14676
ANKS6 ENSG00000165138	0.970981	1.31821	0.972931	0.78059	1.07105	1.17328	0.946813	0.994124	1.06563	1.02326
ANKUB1 ENSG00000206199	0.883634	1.08993	0.984196	0.999778	1.12352	1.15006	1.14109	0.822606	1.06461	0.995242
ANKZF1 ENSG00000163516	0.998143	0.919713	1.15262	0.706118	1.07754	1.01216	1.00881	0.649917	1.08529	1.20754
ANLN ENSG00000011426	0.988199	0.881511	1.43911	0.964858	1.30237	0.876413	0.834343	1.02533	1.26826	0.826798
ANO1 ENSG00000131620	0.745832	0.844348	0.966852	0.916607	1.09737	0.833339	1.12598	1.09357	1.26253	1.09675
ANO10 ENSG00000160746	1.06385	0.829706	1.00762	1.27286	1.02813	1.43198	0.999602	0.987919	0.927938	0.897281
ANO2 ENSG00000047617	1.05734	0.955237	0.936742	1.2298	1.04078	1.18956	0.889251	1.00607	1.03667	1.10681
ANO3 ENSG00000134343	1.02558	0.678674	1.0956	1.04073	0.942827	0.872183	0.960913	0.994744	0.975424	0.767786
ANO4 ENSG00000151572	0.911136	0.98838	0.718549	1.05705	1.15102	0.849013	1.1802	0.976534	0.952182	0.952347
ANO5 ENSG00000171714	0.816512	1.02876	1.03381	0.936198	0.842868	0.883265	0.833851	1.02838	0.911822	1.00428
ANO6 ENSG00000177119	1.02129	0.93473	0.701638	1.26064	1.01069	1.11252	1.17174	0.889998	1.27765	0.890008
ANO7 ENSG00000146205	0.887275	1.12917	0.946548	1.02768	1.18116	1.16734	0.828596	0.907026	0.979255	0.955471
ANO8 ENSG00000074855	1.05846	1.10323	1.00666	0.906835	1.04551	1.01034	1.06598	0.759034	0.8332	1.16545
ANO9 ENSG00000185101	0.896707	1.03304	0.94336	0.818417	1.10619	1.29273	1.00201	0.899738	0.966708	0.806905
ANOS1 ENSG00000011201	0.978834	0.973843	0.93531	0.916999	1.13262	1.11404	1.01951	1.13845	0.890063	1.03462
ANP32A ENSG00000140350	0.891366	1.23453	0.858969	0.90452	1.18704	1.01838	1.24781	1.28204	1.0834	1.28548
ANP32B ENSG00000136938	0.795574	0.924268	1.03443	1.09751	0.980009	1.06886	0.976807	1.20128	1.14448	0.953071
ANP32D ENSG00000139223	0.817529	0.915817	1.24889	0.969485	0.943732	0.887332	0.90476	1.09208	0.997096	1.09032
ANP32E ENSG00000143401	1.01823	0.713992	0.774924	1.05184	1.00473	1.11138	0.934621	1.10765	1.06645	0.868716
ANPEP ENSG00000166825	0.962246	1.04464	0.955971	0.803765	0.784763	1.11722	1.05081	0.919565	0.983367	0.516278
ANTXR1 ENSG00000169604	1.18458	0.944271	1.11336	1.19493	0.903573	1.04191	0.925289	0.982294	0.915854	0.890509
ANTXR2 ENSG00000163297	0.933572	1.14021	0.754273	1.20654	0.713225	0.526819	0.889248	0.890153	0.726232	0.813156
ANTXRL ENSG00000274209	1.04807	1.13421	1.25341	0.800667	1.0266	0.983471	0.86909	1.09385	0.966093	1.15138
ANXA1 ENSG00000135046	0.961388	0.956256	0.851854	1.08524	1.08684	0.760465	0.869386	1.13631	1.0421	1.45561
ANXA10 ENSG00000109511	0.754557	0.97702	0.78435	1.11818	1.1179	1.04935	0.948903	1.18282	1.01779	0.928776
ANXA11 ENSG00000122359	0.94273	1.09126	0.88847	1.01252	0.991523	1.0383	0.793559	1.019	1.24623	0.98512
ANXA13 ENSG00000104537	1.09333	0.913135	0.83867	1.33305	1.10825	1.07734	0.833301	1.00813	0.839374	1.27763
ANXA2 ENSG00000182718	0.787042	1.10131	0.969524	1.04495	0.82068	0.970301	0.658642	1.115	0.898645	0.979974
ANXA2R ENSG00000177721	0.693849	0.751436	0.80074	0.712273	1.02929	0.908782	1.14366	1.0044	1.2484	1.00757
ANXA3 ENSG00000138772	0.916404	0.973901	1.13611	1.06197	1.00251	1.19914	0.918882	1.13781	1.22809	1.19253
ANXA4 ENSG00000196975	1.06144	0.91738	0.889541	0.812977	0.848041	0.844051	1.01697	1.08005	0.927065	0.838652
ANXA5 ENSG00000164111	0.734205	0.99167	0.931966	0.756334	1.04783	0.93315	1.19028	1.1196	1.25622	1.22647
ANXA6 ENSG00000197043	0.761481	1.08207	1.1271	0.841443	0.985493	0.939181	0.876844	0.945543	0.877738	1.02602
ANXA7 ENSG00000138279	1.11174	0.929868	1.0957	0.922416	0.798583	1.25483	0.784477	0.824446	0.973264	1.08212
ANXA8 ENSG00000265190	1.258	0.906216	1.2252	0.909747	0.957389	0.917298	0.833972	0.707039	0.827675	1.18318
ANXA8L1 ENSG00000264230	1.08106	0.966933	1.19799	0.723399	1.21919	0.956559	0.535102	1.16128	0.974885	1.31608
ANXA9 ENSG00000143412	1.18135	0.889083	0.784918	0.822156	1.1022	0.95785	1.3524	1.15163	1.08852	1.10525
AOAH ENSG00000136250	1.06906	0.877995	1.06459	1.03752	1.02529	0.864805	1.06482	0.951892	0.80814	0.961813
AOC1 ENSG00000002726	1.33592	1.00279	1.12603	1.02164	0.732068	1.03004	0.990065	0.986384	0.880979	1.00491
AOC2 ENSG00000131480	0.986773	0.855024	1.01824	1.04627	1.08202	1.02445	0.952768	0.942974	0.974286	1.00515
AOC3 ENSG00000131471	0.651717	0.998677	0.897829	0.861881	1.16149	0.870802	0.960402	1.09681	0.917217	1.0771
AOX1 ENSG00000138356	0.714832	1.06105	0.994803	0.725923	0.773284	0.773818	0.920644	0.899509	0.914916	0.963959
AP000275.65 ENSG00000265590	1.00063	1.22639	1.03279	1.00342	0.792434	1.06117	1.11616	1.07806	0.999623	0.981789
AP000295.9 ENSG00000249624	0.999456	1.31511	0.863326	0.711602	0.855174	1.19293	1.02155	0.956157	1.10191	0.929696
AP000304.12 ENSG00000249209	1.27931	0.873369	1.07775	1.09617	1.01724	0.997661	1.02539	0.943038	0.88721	1.35655
AP000349.2 ENSG00000280178	1.00769	1.11399	0.929361	1.11568	1.00583	0.999527	1.04182	0.907565	0.786879	0.952713
AP000350.10 ENSG00000251357	1.26941	0.905645	0.980424	1.18283	1.00595	0.925623	1.00088	1.04571	1.10156	1.1278
AP000687.1 ENSG00000280170	0.966198	1.21023	1.06514	0.990736	1.10315	0.956509	0.955222	1.01603	0.929303	1.17228
AP000721.4 ENSG00000256100	0.938847	1.025	0.778927	0.945949	0.857193	1.10763	0.827519	1.0552	1.06447	0.827914
AP000769.1 ENSG00000279576	1.43544	1.02985	0.332091	0.949261	1.11864	1.05516	1.21001	1.15537	0.978136	1.39408
AP000866.1 ENSG00000279342	1.03477	0.895805	1.05287	0.993575	1.2068	1.11533	0.95801	0.879955	0.987914	0.859825
AP001888.1 ENSG00000281781	1.00248	1.09629	0.701087	0.717724	1.12514	1.15092	0.98805	0.923379	0.892931	1.2796
AP002962.1 ENSG00000279906	1.35493	0.853254	0.876463	1.04365	1.09182	1.35701	0.736403	0.767211	0.748613	1.06848
AP006285.2 ENSG00000278919	0.87237	1.14947	1.05501	0.637503	0.972066	0.88718	1.12579	0.918562	0.818817	1.03586
AP1AR ENSG00000138660	0.89848	1.06613	1.01714	0.932627	0.998353	1.14468	1.0946	0.988717	1.16707	0.944211
AP1B1 ENSG00000100280	1.2232	0.506294	1.75637	1.20034	0.876593	1.13087	0.889627	0.840411	0.94357	0.879424
AP1G1 ENSG00000166747	0.814364	0.83227	0.915435	1.40315	1.26072	1.13972	1.04513	0.850515	1.13398	0.891766
AP1G2 ENSG00000213983	0.971507	1.3581	1.23738	1.27482	0.877587	0.993168	1.23414	0.864881	0.926323	1.21277
AP1M1 ENSG00000072958	0.766888	0.861858	0.985542	1.08481	0.835678	1.01165	1.10485	1.2294	0.930736	1.0239
AP1M2 ENSG00000129354	1.04871	1.0582	0.798132	1.49363	1.09983	0.9899	1.06047	1.10405	1.20604	0.866268
AP1S1 ENSG00000106367	1.00719	0.839148	1.02963	1.2877	0.894759	1.0568	0.860209	1.20912	1.05404	1.08796
AP1S2 ENSG00000182287	0.995647	1.00908	1.16043	1.20715	0.873495	0.99554	1.12275	1.0631	1.31635	1.02604
AP1S3 ENSG00000152056	0.826635	0.993304	0.972186	1.05384	0.958584	1.16968	0.881998	1.02024	1.20254	0.922912
AP2A1 ENSG00000196961	1.06152	0.793949	1.41753	0.952793	0.815585	0.889192	1.00688	0.830473	1.25619	1.05935
AP2A2 ENSG00000183020	0.956917	0.884812	1.13366	1.19561	0.872584	1.02956	1.15909	0.951403	0.953126	0.881078
AP2B1 ENSG00000006125	0.95738	1.09591	1.05592	0.944149	1.10563	1.08917	0.952908	1.16922	1.14686	0.79199
AP2M1 ENSG00000161203	1.1915	0.906514	0.877408	0.988978	1.03363	1.21184	1.03624	1.08285	1.19323	1.00962
AP2S1 ENSG00000042753	0.9348	0.917361	1.20939	0.982612	0.940245	0.935526	1.03725	0.990839	1.18164	0.998303
AP3B1 ENSG00000132842	0.930249	0.943092	1.11131	1.30199	0.967331	0.785485	0.95793	0.991427	0.880383	0.836744
AP3B2 ENSG00000103723	0.787123	0.926875	0.992906	1.12599	0.830119	1.04504	1.09434	0.990448	0.885438	0.97739
AP3D1 ENSG00000065000	1.03652	0.853105	1.20438	0.858123	0.836757	0.961393	1.05711	1.3175	1.12158	1.22896
AP3M1 ENSG00000185009	1.11662	1.01051	0.799603	0.907134	0.801043	0.881063	1.01541	1.05342	0.842117	0.939605
AP3M2 ENSG00000070718	1.15057	0.894328	1.02488	0.981144	0.928763	1.13493	1.00872	0.835469	1.04659	1.14544
AP3S1 ENSG00000177879	1.16887	1.1871	1.04593	0.954413	1.17704	1.06454	0.829614	0.962415	1.00235	1.29944
AP3S2 ENSG00000157823	0.981667	0.808959	1.09847	0.877181	1.1823	1.12111	1.07777	0.776019	0.901495	1.02771
AP4B1 ENSG00000134262	0.98786	0.814343	0.873536	0.760468	1.03721	0.68376	1.22392	1.16688	0.933901	1.04314
AP4E1 ENSG00000081014	0.762826	0.847552	0.755209	0.882263	1.00426	1.00582	0.932586	1.02427	0.93051	1.15005
AP4M1 ENSG00000221838	1.06294	0.832313	1.39609	0.797508	1.15182	1.17773	0.888205	0.757006	1.06183	1.27973
AP4S1 ENSG00000100478	1.1059	0.975569	0.923845	0.77261	1.25119	0.82268	0.963172	0.957009	1.09307	1.28009
AP5B1 ENSG00000254470	0.714416	1.06211	0.937902	1.18423	1.01672	1.19018	0.887755	0.673182	1.00787	0.856198
AP5M1 ENSG00000053770	1.03505	0.930657	0.66883	1.02002	0.814297	1.02947	0.771859	0.978331	1.12322	1.0896
AP5S1 ENSG00000125843	0.957664	1.10698	1.08619	0.763399	1.16633	0.946115	0.97926	0.838829	0.918139	0.933761
AP5Z1 ENSG00000242802	0.834369	0.974393	0.988808	1.00102	0.915032	0.915816	0.969429	0.924035	1.0096	0.984482
APAF1 ENSG00000120868	0.873369	1.07048	1.18171	0.977534	0.957666	0.776427	1.0021	0.894713	1.01248	0.954583
APBA1 ENSG00000107282	0.946387	1.49061	1.27031	1.47989	0.792758	0.753212	1.0244	1.08922	0.941451	0.825923
APBA2 ENSG00000034053	1.10815	1.03779	0.997244	0.986111	1.07847	1.24705	0.987568	1.18535	0.87534	1.03576
APBA3 ENSG00000011132	1.04239	0.92178	0.927683	0.988683	1.06826	1.01077	1.02591	1.37991	0.961724	0.938186
APBB1 ENSG00000166313	0.98432	1.50255	1.1947	0.957267	1.05037	1.1817	0.960952	0.878796	1.1343	0.878422
APBB1IP ENSG00000077420	1.21268	1.02676	1.00108	1.21732	0.915892	0.681235	1.30096	1.18288	1.01373	1.062
APBB2 ENSG00000163697	0.958383	0.977476	1.04723	0.879658	1.09315	0.939788	1.11042	1.00452	1.03639	0.843531
APBB3 ENSG00000113108	1.12811	0.900538	0.754572	0.952271	1.00022	1.19218	1.11531	0.834802	0.946745	0.813109
APC ENSG00000134982	0.83458	0.989688	0.768304	0.92953	1.07035	1.2119	0.746842	1.06732	0.900199	1.11996
APC2 ENSG00000115266	0.90857	0.927768	0.89194	1.05692	0.924178	0.865137	0.792842	1.02741	1.25152	1.13699
APCDD1 ENSG00000154856	0.750519	1.03419	0.864191	1.04386	1.04092	0.949392	0.900692	0.917522	0.980837	1.10854
APCDD1L ENSG00000198768	0.732377	0.95474	1.15419	0.977671	0.943644	1.31265	0.971493	0.860129	0.907635	0.792818
APCS ENSG00000132703	1.12317	0.840661	0.879996	1.00511	0.770379	1.25575	0.826912	0.770527	1.01183	1.03336
APEH ENSG00000164062	0.934471	1.46702	1.21742	0.817293	0.84305	0.822227	1.28571	0.793397	0.901206	0.783413
APELA ENSG00000248329	1.00285	1.13389	0.83212	1.10283	0.941995	0.905209	1.3448	1.1194	0.99256	0.829583
APEX1 ENSG00000100823	1.01082	1.13173	1.08861	0.915018	0.853031	0.613974	1.13175	1.0454	1.03138	1.29433
APEX2 ENSG00000169188	0.915272	0.711524	1.30262	0.877093	0.901884	1.06974	0.85033	0.9445	0.850291	1.16771
APH1A ENSG00000117362	1.02026	0.79896	0.985924	1.12461	0.970021	1.21527	1.19793	1.11806	1.25283	1.08453
APH1B ENSG00000138613	1.04929	1.01769	1.33562	1.22359	1.01149	1.00636	0.80972	0.994236	0.727966	1.02069
API5 ENSG00000166181	0.857575	0.925	1.05892	0.960454	0.870928	1.10995	1.03381	0.842691	0.996457	1.12339
APIP ENSG00000149089	1.02486	0.915333	1.06796	0.865038	0.974156	0.944742	1.23012	0.777392	0.882568	1.30412
APITD1 ENSG00000175279	1.15393	1.23697	1.10914	1.05884	1.15857	0.970718	1.06075	1.01082	0.928108	0.820036
APITD1-CORT ENSG00000251503	1.0227	1.07848	1.1043	1.12343	1.04807	1.00656	0.868493	1.13967	0.755297	1.06558
APLF ENSG00000169621	0.865786	0.994142	0.746802	0.756985	0.803685	0.802298	1.20217	0.922614	1.06757	1.20716
APLN ENSG00000171388	0.942086	1.21164	0.940765	1.00614	1.50066	1.04187	0.996423	1.19794	1.01643	0.710956
APLNR ENSG00000134817	1.02468	1.25624	1.18016	1.08605	1.01612	0.995283	0.951701	1.04448	1.00973	0.99475
APLP1 ENSG00000105290	0.890319	0.914183	1.04361	1.26265	1.28211	0.721911	1.16998	0.730292	0.985106	0.83574
APLP2 ENSG00000084234	1.12189	1.05918	1.5584	0.95595	0.95483	0.862818	0.958161	1.10778	0.948344	0.785155
APMAP ENSG00000101474	0.998129	0.995712	1.35138	1.04413	1.0349	0.951065	1.01682	0.952889	0.959771	0.753662
APOA1 ENSG00000118137	1.12817	1.0599	1.14821	1.19991	0.902568	1.162	0.867807	1.11912	1.06374	1.16528
APOA2 ENSG00000158874	0.811227	1.04999	1.07721	1.12526	1.07639	0.919733	1.07644	1.19298	1.01914	0.999275
APOB ENSG00000084674	0.833713	1.37494	1.22997	0.808262	1.19909	0.926239	0.873424	0.856666	0.903375	1.06528
APOBEC1 ENSG00000111701	0.890796	1.02051	1.21546	1.04089	1.31638	1.03016	0.91052	1.09674	1.26731	0.82887
APOBEC2 ENSG00000124701	0.848835	0.888176	1.07762	1.13109	1.04102	0.897776	0.85739	1.00484	1.2041	1.14535
APOBEC3A ENSG00000128383	0.93496	1.11129	0.977616	0.877111	0.724564	1.15706	1.13695	0.86154	1.07576	1.16482
APOBEC3B ENSG00000179750	0.921815	0.970119	1.0954	0.96293	0.930417	0.918174	0.999461	0.962814	0.918098	1.03991
APOBEC3C ENSG00000244509	0.956284	0.845576	1.07439	0.887193	0.866304	0.895281	1.03996	0.984632	0.917773	0.915125
APOBEC3D ENSG00000243811	1.09224	0.960044	0.981014	0.972559	1.0519	0.930943	0.707596	0.871103	1.05991	1.00332
APOBEC3F ENSG00000128394	1.04585	1.1256	0.861605	1.06437	1.28908	0.910062	0.992229	0.88806	0.923708	0.937749
APOBEC3G ENSG00000239713	1.16756	0.845938	1.10765	1.11233	1.18986	1.00003	0.822265	0.987178	0.731487	1.11362
APOBEC3H ENSG00000100298	1.12863	1.10556	0.752884	0.92507	0.789834	1.08522	1.1734	1.09389	0.908344	1.32861
APOBEC4 ENSG00000173627	1.09671	1.20826	1.36418	0.927485	1.00435	0.922629	1.00565	0.816862	0.970214	1.32339
APOBR ENSG00000184730	0.965591	1.53006	0.841014	1.03299	0.874696	0.829121	1.05782	1.00402	0.99231	0.943254
APOC1 ENSG00000130208	1.02805	0.677079	1.35618	0.982332	1.14167	0.930634	0.971307	1.41258	1.00919	1.13665
APOC2 ENSG00000234906	1.01574	1.1047	0.96024	1.30403	0.822534	1.22309	0.853631	0.841338	0.980318	0.757557
APOC3 ENSG00000110245	0.928317	1.09	0.957486	0.770258	0.903121	0.989721	1.30234	0.900578	0.645121	1.01408
APOC4 ENSG00000267467	0.840045	0.881896	0.937106	1.09406	1.05995	0.780556	0.949346	1.16535	0.967427	0.878904
APOD ENSG00000189058	0.933833	1.94693	1.01573	0.863428	1.15772	1.74779	0.836616	1.09313	0.515257	0.756831
APOE ENSG00000130203	0.824056	0.890517	1.22379	0.975616	1.36639	1.18962	1.15381	1.37028	0.935519	0.956854
APOF ENSG00000175336	1.08472	1.32869	1.05176	0.924399	1.09659	0.761074	0.948644	1.09868	0.977126	0.978446
APOH ENSG00000091583	1.00854	1.11122	0.837079	0.955818	0.977399	1.35407	1.05992	0.816613	1.12352	1.02265
APOL1 ENSG00000100342	1.09964	0.832925	0.846934	1.31401	1.10838	1.22493	0.903036	1.12128	0.899804	0.755626
APOL2 ENSG00000128335	0.938054	0.761775	0.889172	0.766713	1.04971	0.820936	0.905528	0.868222	0.900528	1.06803
APOL3 ENSG00000128284	1.14485	0.916415	1.00299	0.852866	1.04391	0.922064	0.979005	0.964203	0.9592	0.980516
APOL4 ENSG00000100336	1.35118	1.23822	1.19334	0.934246	1.05138	1.42201	0.848555	0.756115	0.912681	1.23309
APOL6 ENSG00000221963	1.09094	1.2746	0.929302	0.737922	1.294	0.846892	0.928433	0.876118	1.10301	0.968105
APOLD1 ENSG00000178878	0.894733	1.00753	1.192	0.852796	1.14783	0.984701	0.982861	0.86007	0.963454	0.853324
APOM ENSG00000204444	0.812176	0.769368	1.01731	0.808609	1.09694	0.973635	0.886116	0.969765	0.976346	1.21064
APOO ENSG00000184831	0.750297	0.909439	1.13421	0.864369	1.01484	0.985773	1.0457	0.828869	0.726498	1.13866
APOOL ENSG00000155008	0.985552	0.868721	1.17839	0.958452	1.03422	1.17674	0.761362	0.849082	1.09311	0.951447
APP ENSG00000142192	0.857152	0.774608	1.19723	0.958921	0.775411	1.17856	1.09482	0.778584	0.852374	1.34131
APPBP2 ENSG00000062725	1.01152	1.23877	0.914515	0.947749	1.01797	0.966804	0.940888	1.10806	0.905969	1.20646
APPL1 ENSG00000157500	0.969733	0.88304	1.03383	1.14917	1.035	0.992433	0.687077	1.03644	0.957155	1.2366
APPL2 ENSG00000136044	1.1875	1.165	1.0898	0.99637	1.31939	0.941861	0.99712	0.917847	1.0456	0.839459
APRT ENSG00000198931	1.18888	1.20655	1.23886	1.04706	0.951669	0.882687	1.12742	0.883041	0.756405	1.01943
APTX ENSG00000137074	0.856044	0.934567	1.06379	0.967531	0.805877	1.19112	0.883412	1.06582	0.947521	0.962266
AQP1 ENSG00000240583	1.17086	1.18297	1.03318	1.07629	0.886155	0.850645	0.954942	0.762055	0.838228	0.859178
AQP10 ENSG00000143595	1.10366	1.04689	0.958835	1.10374	0.969737	1.10737	1.20922	1.12292	0.950242	1.02202
AQP11 ENSG00000178301	0.926522	0.861748	0.927457	0.948032	0.953893	0.89767	1.24992	1.09352	0.813655	0.941919
AQP12A ENSG00000184945	1.09541	0.870595	0.852121	1.10847	0.822346	0.797216	1.19116	0.822735	1.23716	0.959623
AQP12B ENSG00000185176	0.995571	0.928916	1.01934	1.03898	1.07856	1.17582	1.0632	0.997581	1.00892	1.136
AQP2 ENSG00000167580	0.914508	0.764164	1.27785	0.943672	1.05929	0.994286	0.964303	0.825091	1.06405	0.822616
AQP3 ENSG00000165272	0.915324	1.46666	0.951536	0.990393	0.983324	0.819855	0.681446	1.06773	0.897645	1.09695
AQP4 ENSG00000171885	0.953853	1.11143	1.26593	1.00919	1.01413	1.01501	1.14621	1.12922	1.01555	0.97829
AQP5 ENSG00000161798	1.02332	0.836956	0.7174	1.01094	1.05929	0.879611	0.866843	0.802345	1.14855	1.02079
AQP6 ENSG00000086159	1.10023	0.705917	0.898194	1.05691	0.874927	1.00238	0.860807	0.960536	1.17931	1.02108
AQP7 ENSG00000165269	1.13072	1.14425	0.831876	0.664498	0.950327	1.04754	0.806546	1.2024	0.827853	0.900377
AQP8 ENSG00000103375	1.22655	1.0666	1.29436	0.937524	1.17979	0.965602	1.00465	1.00178	0.801867	0.903988
AQP9 ENSG00000103569	1.02788	1.18593	1.24931	0.912396	0.918905	1.09335	0.771197	1.15668	1.05165	1.23759
AQR ENSG00000021776	0.803058	0.890521	0.925705	0.792416	0.941523	0.714709	0.868894	0.883904	0.915828	1.17507
AR ENSG00000169083	0.991168	1.01569	1.25106	1.09652	0.624135	0.882053	1.04424	0.755488	0.796443	0.908621
ARAF ENSG00000078061	1.01618	1.01683	0.860333	0.846563	0.829722	0.913612	0.907339	1.02121	1.04367	1.07518
ARAP1 ENSG00000186635	0.917148	0.884411	1.31778	1.25047	0.937239	1.057	1.03426	1.08664	0.976635	1.06266
ARAP2 ENSG00000047365	1.02047	1.01484	1.18779	0.838562	0.952271	0.972326	0.914179	0.940107	0.758637	0.995031
ARAP3 ENSG00000120318	1.04682	0.979126	0.963046	0.915107	1.37984	1.12599	0.980735	0.937116	0.880859	0.812391
ARC ENSG00000198576	1.16211	0.932958	1.18141	1.48969	1.07354	1.61735	0.878618	1.01101	1.11066	1.06359
ARCN1 ENSG00000095139	1.08109	1.11028	0.818975	0.767812	0.799328	1.08018	1.08075	0.922433	0.941991	1.03926
AREG ENSG00000109321	0.873218	1.2172	0.91908	1.11957	0.970487	1.16324	1.06757	0.972014	0.955527	1.01104
AREL1 ENSG00000119682	0.747596	0.718534	0.988452	0.904295	0.943331	1.02155	0.918976	0.970464	1.20052	0.973089
ARF1 ENSG00000143761	0.937703	1.10268	0.885208	1.1612	1.20157	1.27382	0.998639	0.951811	0.964737	1.0353
ARF3 ENSG00000134287	1.25937	1.03302	1.39151	1.06237	1.24954	0.756605	1.07256	0.946202	0.867009	0.89091
ARF4 ENSG00000168374	0.816947	1.09713	1.29893	1.14997	1.03891	1.08576	1.08855	0.956856	0.881808	0.991108
ARF5 ENSG00000004059	0.969934	0.748659	1.20507	0.875609	1.14877	0.910285	1.19922	0.782889	0.945656	1.06821
ARF6 ENSG00000165527	1.10415	1.05282	1.14795	0.973445	0.879066	0.845478	1.16364	0.785652	1.00639	0.997319
ARFGAP1 ENSG00000101199	1.08219	0.906165	1.1848	0.98492	1.0856	1.13206	0.931133	0.955388	0.978486	1.08508
ARFGAP2 ENSG00000149182	1.15907	1.43617	1.13127	0.977961	0.938347	1.04164	0.727787	1.16239	1.09545	1.11319
ARFGAP3 ENSG00000242247	0.806096	0.989717	1.39482	0.867216	0.905623	1.15752	1.17801	0.830486	0.970965	1.08728
ARFGEF1 ENSG00000066777	1.53179	1.06417	0.861614	0.821718	0.903554	0.794677	0.951885	1.04639	0.790874	0.900604
ARFGEF2 ENSG00000124198	1.02115	1.04596	1.1293	1.0067	1.12683	0.931255	1.13502	0.918027	1.28323	0.880014
ARFGEF3 ENSG00000112379	1.11609	1.13928	1.32723	1.0304	1.40089	1.26157	0.956839	0.936749	1.20747	1.11009
ARFIP1 ENSG00000164144	0.947837	1.0377	1.28836	0.936035	1.16206	0.791926	1.00028	0.866967	1.01247	0.99794
ARFIP2 ENSG00000132254	1.18386	0.757988	1.17391	1.42033	1.08261	0.939481	1.17936	1.14108	1.12872	1.05774
ARFRP1 ENSG00000101246	1.28077	0.888345	0.982079	1.06601	0.702738	0.936718	0.866221	0.855989	1.0003	1.16644
ARG1 ENSG00000118520	0.856479	0.782123	0.747552	1.00267	1.07269	0.825323	0.715191	0.723615	0.847744	0.996507
ARG2 ENSG00000081181	1.00175	1.14703	0.608847	1.06629	0.909927	0.940706	0.842304	1.0974	0.857177	1.01943
ARGFX ENSG00000186103	1.17267	0.919058	0.859888	1.251	0.998372	1.01496	1.02942	1.50455	1.04033	1.08832
ARGLU1 ENSG00000134884	1.27087	0.918416	1.2707	1.02865	0.774164	0.932488	0.942271	1.01176	1.06734	0.844221
ARHGAP1 ENSG00000175220	0.651047	0.911728	1.34763	1.03297	1.02084	1.16534	0.887565	0.767177	1.21623	1.13789
ARHGAP10 ENSG00000071205	0.670236	1.16158	0.986243	0.970954	0.982422	1.03913	1.17576	0.953598	0.989455	1.17713
ARHGAP11A ENSG00000198826	0.88517	0.910552	0.891043	1.21044	0.964292	0.834422	1.00669	0.941923	1.17641	0.97455
ARHGAP11B ENSG00000187951	0.896534	0.959552	1.00471	0.805877	1.0944	1.15692	0.957559	1.06919	1.00325	0.849643
ARHGAP12 ENSG00000165322	0.87456	1.02358	1.12074	1.08938	1.06006	1.12207	1.0399	1.09034	1.14186	1.3501
ARHGAP15 ENSG00000075884	1.00131	1.00289	0.904574	1.37151	0.877355	1.00016	0.967154	0.804178	0.761361	1.06878
ARHGAP17 ENSG00000140750	1.0728	0.774288	0.656762	1.03267	0.911308	0.816521	0.926554	1.04878	1.16853	1.24343
ARHGAP18 ENSG00000146376	0.770168	1.0364	1.08446	0.852592	1.03303	0.976062	0.885953	0.932255	1.05276	1.11511
ARHGAP19 ENSG00000213390	1.02485	0.877749	1.07898	0.853949	1.07705	0.921921	0.799617	1.09207	1.15305	0.967828
ARHGAP20 ENSG00000137727	0.973193	0.805407	0.771557	1.02465	1.21688	0.950421	1.05467	0.951725	0.914434	0.996781
ARHGAP21 ENSG00000107863	0.979354	0.938086	1.26738	0.895394	0.75535	0.911249	0.867235	1.14853	1.10342	1.07623
ARHGAP22 ENSG00000128805	0.756215	0.922863	1.03177	0.967816	0.841646	0.928754	0.950053	1.01726	1.11194	0.835828
ARHGAP23 ENSG00000275832	0.950019	1.10679	0.911754	1.18663	1.23221	1.14149	1.12597	1.07406	0.821108	0.958806
ARHGAP24 ENSG00000138639	1.4067	1.09561	1.05754	1.02713	0.665595	0.991222	1.02589	0.941485	1.07995	1.07843
ARHGAP25 ENSG00000163219	0.667048	1.14917	0.813426	0.965906	0.842491	1.13163	1.1282	0.9338	0.824571	0.795936
ARHGAP26 ENSG00000145819	1.02816	0.911298	0.995461	0.939384	1.12091	1.06455	1.03059	1.02341	1.07605	1.08889
ARHGAP27 ENSG00000159314	1.18574	0.939565	0.989722	0.746895	0.919258	0.891681	0.727461	1.31921	1.09868	0.863846
ARHGAP28 ENSG00000088756	1.07786	0.932683	0.93512	1.21475	1.09047	0.94083	1.18832	0.746628	1.20698	1.25466
ARHGAP29 ENSG00000137962	1.19084	1.08086	0.846438	0.951691	1.14023	1.12784	1.1921	1.04587	0.843159	0.893731
ARHGAP30 ENSG00000186517	0.994403	0.882689	0.995095	0.83095	0.889929	0.815719	1.15286	1.03932	0.858972	1.03151
ARHGAP31 ENSG00000031081	1.144	1.08928	1.17269	1.08611	0.987881	1.00781	0.882926	0.916887	1.2604	0.822031
ARHGAP32 ENSG00000134909	0.986566	1.02873	1.16705	1.07898	0.736934	0.991589	1.09688	1.20938	0.891135	0.938615
ARHGAP33 ENSG00000004777	0.828741	1.18964	1.23342	0.734018	1.20203	0.906625	0.969257	1.11023	0.830359	1.12545
ARHGAP35 ENSG00000160007	1.11554	1.28486	0.922874	0.928084	1.09139	0.915566	0.819706	0.718165	1.19949	0.955556
ARHGAP36 ENSG00000147256	1.10774	0.925485	0.995251	0.862862	1.04053	1.09034	1.02806	0.79025	0.891127	0.970949
ARHGAP39 ENSG00000147799	0.85095	1.08452	1.0127	1.63217	1.03359	1.09393	0.895555	1.10798	1.18061	1.2377
ARHGAP4 ENSG00000089820	1.07626	1.15087	1.10358	0.920084	0.93022	1.03577	0.867242	0.95161	0.764473	0.772555
ARHGAP40 ENSG00000124143	0.986702	1.091	1.25761	1.15912	0.969587	1.14019	0.671076	1.03631	1.00921	1.12665
ARHGAP42 ENSG00000165895	0.853768	1.28659	0.848382	0.777148	1.0454	0.940747	1.2182	0.934095	0.777624	1.07933
ARHGAP44 ENSG00000006740	1.006	0.879916	0.950839	1.24423	0.8917	0.904975	0.910999	1.1012	1.08495	0.85772
ARHGAP45 ENSG00000180448	0.84077	0.84408	0.827029	0.995541	0.92603	1.37998	1.13895	1.02102	1.17697	1.03158
ARHGAP5 ENSG00000100852	0.986633	0.78546	1.09995	0.885244	1.12178	0.916776	1.02375	0.939093	0.809801	1.19459
ARHGAP6 ENSG00000047648	1.05547	1.01917	1.00244	0.999916	0.82245	0.885909	0.868747	0.9297	1.04789	0.861357
ARHGAP8 ENSG00000241484	0.799202	1.19587	0.861361	0.77073	0.868382	0.834531	0.973473	0.942657	1.00777	0.844554
ARHGAP9 ENSG00000123329	0.929817	1.06281	0.913506	1.02754	0.866544	1.05299	1.01672	0.77259	1.02567	1.18275
ARHGDIA ENSG00000141522	0.894662	1.6457	1.09269	0.784153	0.979154	0.948285	1.09962	0.797574	1.068	0.875848
ARHGDIB ENSG00000111348	0.916239	0.821226	0.810066	0.920223	1.18765	1.30068	0.826539	1.22672	0.968793	0.942964
ARHGDIG ENSG00000242173	0.788829	0.919298	0.943831	1.12691	0.78101	1.32928	1.10206	0.888741	1.08681	0.921106
ARHGEF1 ENSG00000076928	1.23405	1.0509	0.994305	1.02661	1.11669	1.16791	0.973135	0.739796	1.02721	1.10981
ARHGEF10 ENSG00000104728	1.02481	1.2277	1.05608	1.11533	0.931613	0.85587	1.09515	0.86764	0.994492	0.925567
ARHGEF10L ENSG00000074964	1.01212	0.977355	0.938956	0.928567	0.924747	0.82791	0.863211	0.903624	0.841189	1.11684
ARHGEF11 ENSG00000132694	1.20281	0.903748	1.10046	1.39081	0.799487	0.834145	1.09613	0.995637	1.07928	1.23036
ARHGEF12 ENSG00000196914	1.0484	0.792868	0.8708	1.31905	0.76631	1.0824	0.844632	1.17192	1.14719	0.917766
ARHGEF15 ENSG00000198844	0.968947	0.871621	0.910136	1.03737	1.06976	1.25848	0.966865	1.0451	0.787474	0.899767
ARHGEF16 ENSG00000130762	0.804479	0.895766	1.09233	1.3067	0.983442	1.07037	1.04854	1.22591	1.17952	0.898773
ARHGEF17 ENSG00000110237	1.10596	0.823254	0.852535	1.06903	0.748185	0.782324	1.10246	0.829432	1.18037	1.01659
ARHGEF18 ENSG00000104880	1.03795	1.19094	1.06158	0.993425	1.00469	1.20693	0.780922	1.04031	1.02254	0.971757
ARHGEF19 ENSG00000142632	0.847307	0.866157	1.32296	1.20706	1.16152	1.20158	0.944775	0.97168	0.890217	0.959878
ARHGEF2 ENSG00000116584	1.46321	1.11145	0.994867	0.898711	0.938642	0.931937	0.91739	0.798061	1.27085	1.11362
ARHGEF25 ENSG00000240771	0.917641	0.816302	0.925324	1.1234	1.09569	0.975684	0.84053	0.709781	0.785786	1.02888
ARHGEF26 ENSG00000114790	1.08602	0.95257	1.10064	0.879836	1.07442	0.948448	0.883834	1.08438	0.881042	0.890874
ARHGEF28 ENSG00000214944	0.817939	1.14568	0.951972	0.92874	0.845084	1.16653	0.998815	1.41191	0.784824	1.06686
ARHGEF3 ENSG00000163947	1.09174	1.0601	1.08967	0.995189	1.08784	1.17096	0.91947	0.901319	1.02006	1.01905
ARHGEF33 ENSG00000214694	0.90509	1.13336	1.02703	0.945866	1.12172	0.914832	0.894672	0.945917	1.00438	0.895946
ARHGEF35 ENSG00000213214	1.11313	1.30823	1.24668	0.827393	1.31547	0.922257	1.13234	1.14776	1.0376	0.805746
ARHGEF37 ENSG00000183111	1.10697	1.18214	1.16979	0.994561	1.02239	0.758708	0.961163	0.9477	0.920541	0.923362
ARHGEF38 ENSG00000236699	0.914846	0.876529	1.39345	0.951204	1.09033	0.77329	1.0123	0.982478	1.35798	0.729366
ARHGEF39 ENSG00000137135	1.05628	0.8251	0.929874	0.97211	0.987392	1.27343	1.11111	0.809851	1.11498	1.13661
ARHGEF4 ENSG00000136002	1.15241	0.871858	0.963416	0.933212	1.05305	1.15214	0.827511	0.973924	1.29008	0.808075
ARHGEF40 ENSG00000165801	1.15147	0.869681	1.26622	0.94348	1.36587	1.15433	1.04757	0.843425	0.992863	1.10981
ARHGEF5 ENSG00000050327	1.07141	0.888653	1.08725	1.0134	1.01096	0.98772	0.93431	1.17491	0.960765	1.00969
ARHGEF6 ENSG00000129675	1.06082	1.00208	0.966137	0.943238	1.15082	0.796632	1.23325	0.962088	0.905306	0.865142
ARHGEF7 ENSG00000102606	1.07564	0.974947	1.20774	1.23695	0.980305	0.77829	1.09443	1.00921	0.963497	0.954387
ARHGEF9 ENSG00000131089	0.760488	1.06277	0.882164	1.21178	1.06424	0.873573	1.11393	0.950528	0.806405	1.0164
ARID1A ENSG00000117713	0.92377	1.0495	1.01713	0.778773	0.8715	1.0605	1.09477	1.14044	0.971632	0.710962
ARID1B ENSG00000049618	0.998673	1.03809	0.780203	0.861236	0.772899	1.0366	1.07018	0.914419	1.00027	0.774024
ARID2 ENSG00000189079	0.848908	1.06083	1.1552	1.06014	1.16	1.00905	1.02194	1.10882	1.19077	0.779808
ARID3A ENSG00000116017	1.05481	0.959598	1.05363	1.13338	0.844092	1.23994	1.00148	0.969328	1.03332	0.774711
ARID3B ENSG00000179361	1.19884	1.03384	1.04839	1.19555	1.13244	0.911981	1.12511	0.795456	1.03196	1.11314
ARID4A ENSG00000032219	1.11756	0.839819	1.19706	0.942224	1.21322	1.01572	1.04405	0.912699	1.0637	0.864036
ARID4B ENSG00000054267	1.10715	0.786287	0.664013	1.05991	0.818842	0.928123	1.04704	0.883561	0.681486	0.865592
ARID5A ENSG00000196843	1.4353	1.39957	0.845269	1.0157	1.0306	1.16649	1.04903	0.866664	0.778667	0.906216
ARID5B ENSG00000150347	0.95929	0.967707	0.896294	0.797485	1.08792	0.917652	1.09476	1.07984	1.10956	0.956918
ARIH1 ENSG00000166233	0.815842	0.979693	0.755388	1.00809	0.855151	0.859654	0.962639	0.846141	0.881751	0.973296
ARIH2 ENSG00000177479	1.01465	0.901713	0.908892	0.730411	0.912364	0.855344	0.927856	1.16043	1.07463	0.91366
ARIH2OS ENSG00000221883	0.966465	0.915262	0.961924	0.992411	0.873825	0.944554	1.11533	1.18952	0.83724	0.995388
ARL1 ENSG00000120805	1.1097	1.08085	0.948387	1.12077	0.978022	0.927109	0.990564	1.25804	0.995192	1.12128
ARL10 ENSG00000175414	1.21237	0.921157	1.04205	0.781455	1.04946	1.14544	0.906933	0.920215	1.07564	0.87101
ARL11 ENSG00000152213	1.00186	1.15758	0.858607	1.09422	1.17554	0.889401	1.07454	0.908091	0.841984	0.967193
ARL13B ENSG00000169379	0.968435	0.751861	0.852487	0.869831	0.802418	1.01047	0.930218	1.03185	0.924057	0.835671
ARL14 ENSG00000179674	1.14766	0.907548	1.06037	1.05237	0.695208	0.856105	0.972034	1.21105	1.12161	0.974326
ARL14EP ENSG00000152219	1.06088	0.951022	1.10385	1.14283	1.10109	1.02661	0.94887	0.928314	1.21338	0.839795
ARL15 ENSG00000185305	1.2381	1.24876	0.896798	1.05811	0.958131	0.77843	1.0573	1.13617	1.16358	1.17908
ARL16 ENSG00000214087	0.842614	0.774447	0.90504	0.89171	0.960435	1.08794	0.844646	1.19578	1.00179	1.04396
ARL17A ENSG00000185829	0.947708	0.941185	1.15519	1.03418	1.08641	1.06522	1.07721	1.21596	1.14982	1.0306
ARL17B ENSG00000228696	0.756176	1.08249	1.28961	0.785931	0.923966	0.937238	0.851184	0.796316	0.821303	0.929907
ARL2 ENSG00000213465	0.961628	0.942816	1.05403	0.956159	0.768244	0.906665	0.94221	0.939232	0.823004	0.940015
ARL2BP ENSG00000102931	0.926944	0.952627	0.753082	0.93974	0.998448	0.892059	0.846441	0.901309	1.37326	1.16071
ARL3 ENSG00000138175	0.802338	1.02318	1.02507	0.909431	0.724456	0.738771	0.967283	0.993682	0.933002	1.08118
ARL4A ENSG00000122644	0.920551	0.893663	0.818182	0.816875	1.09756	1.07872	1.157	1.03313	1.23188	0.908145
ARL4C ENSG00000188042	1.02489	0.834601	0.934163	0.759824	0.791348	0.790455	1.05666	0.919997	1.28092	1.17319
ARL4D ENSG00000175906	1.30305	1.08699	0.751947	1.14218	0.919157	0.762089	0.814189	1.11914	0.873506	0.932959
ARL5A ENSG00000162980	1.04304	1.121	1.20978	1.0134	0.996215	1.07956	1.13333	0.94735	0.949663	0.892019
ARL5B ENSG00000165997	1.03166	1.11247	1.29876	1.15333	0.84138	1.0139	0.96598	1.0717	0.803283	1.07494
ARL5C ENSG00000141748	1.00803	0.829343	0.8303	1.06847	0.70672	1.19659	1.03702	1.00131	0.860313	1.08704
ARL6 ENSG00000113966	1.03915	0.840824	0.879009	1.02663	0.675552	1.25748	1.01019	0.830179	0.995985	0.988207
ARL6IP1 ENSG00000170540	1.13327	0.829733	1.44545	0.827778	1.00499	0.840955	1.16826	0.937043	0.927206	0.852733
ARL6IP4 ENSG00000182196	0.970673	0.850394	0.862565	0.836884	1.01228	0.922866	0.830234	1.24652	1.27635	0.982402
ARL6IP5 ENSG00000144746	0.904733	1.01735	0.656077	0.75948	0.828991	1.11887	1.10309	0.941666	1.14695	0.755468
ARL6IP6 ENSG00000177917	1.28886	0.996766	0.822175	1.21812	1.08097	1.0065	0.989835	0.781196	0.926107	0.872756
ARL8A ENSG00000143862	0.98713	0.996002	1.32147	1.12893	0.757643	1.10129	1.11758	1.06543	1.22947	1.0048
ARL8B ENSG00000134108	0.835843	0.836982	1.12974	1.23662	0.860545	1.11041	0.740244	0.834164	0.992143	0.838445
ARL9 ENSG00000196503	1.09022	1.02186	1.10464	0.889969	0.936784	0.971384	1.01473	1.08387	0.946759	0.917699
ARMC1 ENSG00000104442	1.10207	0.946287	0.938839	0.865882	0.997095	0.949802	1.07208	0.839256	1.02482	1.09838
ARMC10 ENSG00000170632	1.15911	0.903606	0.793909	1.17971	0.972008	0.857366	1.07287	0.859224	0.776464	1.07736
ARMC12 ENSG00000157343	1.21793	0.985486	1.28571	0.954246	0.846275	0.943358	1.08714	1.08748	0.949577	0.863324
ARMC2 ENSG00000118690	0.784367	0.926749	1.05769	1.13058	0.893136	0.78877	1.01448	1.17185	1.2796	1.24796
ARMC3 ENSG00000165309	0.846285	1.16568	0.985859	1.09969	1.03363	1.26378	1.10876	0.981519	0.999468	1.06968
ARMC4 ENSG00000169126	1.37316	0.933087	0.981685	0.995072	0.923908	1.04213	0.835873	0.982328	1.07655	1.06819
ARMC5 ENSG00000140691	1.10542	0.738182	1.09652	0.979722	1.02478	0.841333	0.959372	1.19694	1.0827	1.09034
ARMC6 ENSG00000105676	1.22561	0.70958	0.928745	0.917317	1.24459	0.702512	0.889154	0.984631	0.799877	1.24358
ARMC7 ENSG00000125449	0.798778	0.891571	0.942891	1.06819	1.03448	1.11027	1.10469	1.06301	1.14696	1.15084
ARMC8 ENSG00000114098	0.709792	1.45487	1.18918	1.12703	1.12646	0.738097	0.908244	1.0993	1.09805	1.14404
ARMC9 ENSG00000135931	1.10809	1.19272	0.848316	1.09827	0.88761	0.762773	0.991161	0.907294	0.915425	0.876224
ARMCX1 ENSG00000126947	1.0117	0.996711	1.07512	0.890248	0.749573	0.787426	0.828397	1.01552	0.902438	1.31457
ARMCX2 ENSG00000184867	1.16339	1.24093	0.859333	0.787496	1.07624	0.840078	1.23325	0.846497	0.877384	0.809164
ARMCX3 ENSG00000102401	1.04042	0.961289	1.10686	1.13448	0.976222	1.19863	1.29074	1.00232	0.888574	1.19571
ARMCX4 ENSG00000196440	0.895035	0.799791	1.1289	0.903816	1.09745	1.11453	0.801069	1.11768	1.21834	0.961246
ARMCX5 ENSG00000125962	0.829069	0.840822	0.959368	1.11034	1.15416	1.03013	0.838581	1.09792	1.21062	1.28453
ARMCX6 ENSG00000198960	0.98322	1.3291	1.02016	0.941737	0.959007	1.01955	1.18961	1.04932	1.24774	1.03842
ARMS2 ENSG00000254636	0.757205	0.893953	0.965713	1.32862	1.06851	1.09301	0.862958	0.835447	0.993144	1.15435
ARMT1 ENSG00000146476	1.15534	1.08124	1.04462	0.939679	1.00867	0.925981	1.00366	1.22137	0.970467	0.908857
ARNT ENSG00000143437	1.12496	0.839186	1.15006	0.865331	0.87262	1.13289	1.03247	1.09583	0.933394	0.836936
ARNT2 ENSG00000172379	0.882942	0.806271	1.03594	0.988588	0.766531	1.01592	0.989022	1.15065	0.84105	0.905388
ARNTL ENSG00000133794	0.858754	0.89634	0.850713	0.922809	0.942605	0.876748	0.903483	0.978347	0.993621	1.21541
ARNTL2 ENSG00000029153	1.10629	1.13966	0.996875	0.945245	1.03238	1.05749	0.801451	0.936023	1.2397	0.838912
ARPC1A ENSG00000241685	0.79598	1.36859	1.04378	0.947158	0.964968	1.39479	0.843233	1.11572	0.816126	1.01456
ARPC1B ENSG00000130429	0.963916	1.01299	1.2505	0.800456	1.00937	0.888638	1.27743	1.22766	1.13759	0.967325
ARPC2 ENSG00000163466	0.867016	1.06057	1.23694	0.757223	0.985608	1.21348	0.924442	1.26328	0.818219	1.19294
ARPC3 ENSG00000111229	0.900553	1.13226	0.957459	1.05769	0.974097	1.0931	0.81642	1.16985	0.881525	1.15441
ARPC4 ENSG00000241553	1.08617	1.2057	0.908123	1.13779	0.988668	1.05407	1.12657	1.30003	1.23546	0.898912
ARPC5 ENSG00000162704	0.914678	0.968684	1.06705	1.04113	1.19211	1.08159	0.925514	1.20641	0.824484	0.822748
ARPC5L ENSG00000136950	1.06442	1.1849	1.27918	0.877588	0.802926	0.983582	0.995082	0.959967	1.04956	1.09935
ARPIN ENSG00000242498	1.15501	1.0098	0.584735	0.861553	0.835833	1.03935	0.81564	0.986089	1.16697	1.04693
ARPP19 ENSG00000128989	0.934065	0.86041	1.06377	0.968274	0.883207	1.08825	0.774358	1.18604	0.851865	0.800714
ARPP21 ENSG00000172995	0.870363	0.982134	1.11496	0.777821	0.952196	0.847875	0.859095	0.928477	0.928871	0.979059
ARRB1 ENSG00000137486	0.951046	0.922198	1.16585	0.906515	0.823373	1.01202	0.843564	1.09197	0.732384	1.04352
ARRB2 ENSG00000141480	1.20668	0.860071	0.63129	0.907112	1.08682	1.04048	0.843847	0.976161	0.899163	0.796678
ARRDC1 ENSG00000197070	0.935432	1.06001	1.20387	1.29118	0.878701	0.951149	0.952522	0.867081	1.16484	0.936353
ARRDC2 ENSG00000105643	0.98088	0.882874	1.22397	1.11741	1.08721	1.0021	1.076	1.3449	0.719181	0.791618
ARRDC3 ENSG00000113369	0.906038	1.15693	0.881935	0.942114	1.11209	0.7494	0.89703	1.02813	1.1396	0.733455
ARRDC4 ENSG00000140450	1.14872	1.09418	1.11513	0.972788	1.00834	1.01692	1.03604	0.982711	1.03138	1.06968
ARRDC5 ENSG00000205784	1.09274	0.744886	0.972313	0.840156	0.925266	0.977085	1.49811	0.916919	0.911175	1.23316
ARSA ENSG00000100299	1.00285	1.22771	1.35075	1.11357	1.11341	0.954529	0.73348	0.899004	1.20881	1.09256
ARSB ENSG00000113273	0.944813	0.924703	0.903344	0.971827	0.986135	1.09117	1.09517	1.01095	0.799328	1.30051
ARSD ENSG00000006756	0.998347	1.21241	1.05103	0.892745	1.22661	1.53953	0.733816	1.02377	1.19092	0.78425
ARSE ENSG00000157399	0.844745	0.857848	0.724065	0.786282	0.984705	0.83958	0.989037	0.884724	0.906638	1.0767
ARSF ENSG00000062096	0.959667	1.10331	0.847112	0.907547	0.923793	1.0435	0.719825	1.01035	0.919214	0.81262
ARSG ENSG00000141337	0.913763	0.833839	0.799728	0.838694	0.783189	0.975908	0.800306	0.78441	1.21393	1.1468
ARSI ENSG00000183876	0.911373	0.841252	1.02971	1.37024	1.34621	0.884895	1.1645	0.985261	1.17417	0.876784
ARSJ ENSG00000180801	0.891151	1.02929	0.961643	0.798472	1.05307	0.931453	1.00486	0.965761	0.977136	0.944325
ARSK ENSG00000164291	1.11199	0.952061	1.02227	0.809316	0.886993	1.19565	0.872117	0.832903	1.00611	0.890256
ART3 ENSG00000156219	0.888406	0.884629	1.14936	1.03828	0.95017	1.01871	1.03648	0.979036	1.08617	0.965371
ART4 ENSG00000111339	1.04591	0.932388	0.987571	0.86906	1.07264	0.999254	0.846244	0.865871	1.15067	0.997617
ART5 ENSG00000167311	0.923411	0.899983	1.06041	0.735024	1.09324	0.947529	1.13338	0.77912	0.83198	0.757756
ARTN ENSG00000117407	0.821527	0.810088	1.06705	0.970477	0.827619	0.842763	0.860801	1.07173	0.930873	0.907444
ARV1 ENSG00000173409	1.04462	0.93185	1.09382	0.953472	0.990507	1.02858	0.861862	1.24368	1.27256	0.883177
ARVCF ENSG00000099889	1.04287	1.05705	1.39041	1.1706	0.770644	1.01176	1.08427	0.798132	1.01574	1.24785
ARX ENSG00000004848	0.909724	1.22945	1.09441	1.27529	0.894295	0.93662	1.0805	1.03731	1.00557	1.01714
AS3MT ENSG00000214435	0.848744	0.994017	1.0277	1.34391	0.824698	1.00651	0.960975	0.9746	1.11942	1.19571
ASAH1 ENSG00000104763	0.948004	1.2043	0.913689	1.0103	0.756589	0.879853	0.869754	0.886103	1.07795	1.05531
ASAH2 ENSG00000188611	1.24754	1.28039	0.866924	0.832552	1.00278	0.977044	1.07631	1.033	1.09652	0.97731
ASAH2B ENSG00000204147	0.77905	0.901549	1.01999	0.811833	0.647589	1.07102	0.854259	0.937889	0.911245	1.21194
ASAP1 ENSG00000153317	0.971319	1.01929	0.882774	0.752447	1.04489	1.20913	1.22489	0.85636	0.845543	1.02149
ASAP2 ENSG00000151693	1.04547	1.22629	1.1126	0.917843	0.994406	1.46063	1.39728	1.14798	1.15648	1.01041
ASAP3 ENSG00000088280	0.761484	1.11074	1.04263	0.864387	0.806737	0.806023	1.00053	1.26163	1.29572	1.13562
ASB1 ENSG00000065802	0.815987	1.1235	1.49483	0.921011	1.32967	0.817646	1.16008	1.02291	1.04732	1.31771
ASB10 ENSG00000146926	0.832859	1.0211	0.950989	1.25171	0.978163	0.898105	1.00095	0.923707	0.739333	0.858023
ASB11 ENSG00000165192	0.92737	1.42534	0.914082	1.19128	0.884763	0.979029	0.983518	1.05352	1.06545	0.792851
ASB12 ENSG00000198881	0.900065	1.00227	0.898389	0.943496	1.00186	0.896892	1.09887	0.960504	1.27576	0.925905
ASB13 ENSG00000196372	0.882904	0.985241	1.28483	0.896324	1.09142	1.10304	0.945155	0.981001	0.997622	1.00882
ASB14 ENSG00000239388	1.2358	0.921344	0.893119	1.27781	0.990222	1.00249	1.00173	0.993826	0.980211	1.28149
ASB15 ENSG00000146809	1.02926	1.38461	1.17183	1.30074	0.865073	1.02407	0.758337	0.939675	1.19424	1.14382
ASB16 ENSG00000161664	1.13732	0.934197	0.9976	0.933533	0.942344	0.799525	1.04267	1.22911	0.774701	0.924407
ASB17 ENSG00000154007	1.13074	0.898967	0.887974	1.01386	0.99094	0.819003	1.12757	0.81254	0.82659	0.980273
ASB18 ENSG00000182177	0.741326	1.05186	1.0347	1.05193	1.13377	1.03878	0.834853	1.0934	1.03612	1.24201
ASB2 ENSG00000100628	0.777069	0.797446	1.16599	1.08726	1.04143	0.71555	0.844923	1.14228	1.06048	1.08421
ASB3 ENSG00000115239	1.16372	1.25085	0.802065	0.994043	0.916806	1.11874	0.978156	0.822381	1.05322	0.958788
ASB4 ENSG00000005981	1.21709	0.990139	1.37926	0.89636	0.944683	0.808268	0.878134	0.974368	0.908656	1.07864
ASB5 ENSG00000164122	1.00329	0.888942	1.21312	0.867243	0.844637	0.968453	1.03003	0.781155	1.22504	0.776645
ASB6 ENSG00000148331	0.795049	0.767013	0.940318	0.739699	1.04855	0.737022	1.03684	0.885287	1.06129	1.00283
ASB7 ENSG00000183475	1.03195	1.01663	0.799837	0.992591	0.893353	0.981588	1.22366	0.910109	0.878745	1.02828
ASB8 ENSG00000177981	1.02275	0.94263	0.811485	0.996368	1.23087	1.12513	0.912536	1.16848	0.970033	0.783895
ASB9 ENSG00000102048	0.886972	0.820035	1.08591	0.947825	1.15857	0.877218	1.11978	0.887286	1.12685	1.08872
ASCC1 ENSG00000138303	1.11844	1.19129	0.924341	1.21956	0.817396	1.03309	0.745556	1.20507	1.31258	0.864157
ASCC2 ENSG00000100325	0.949934	0.802848	0.966135	0.980058	0.855647	1.15131	1.11576	0.912613	1.23551	1.09045
ASCC3 ENSG00000112249	1.12229	1.10036	1.08916	0.794311	0.775883	1.02172	1.06679	1.22201	0.987644	0.935262
ASCL1 ENSG00000139352	1.19162	0.764068	1.17138	1.27859	0.919702	1.16926	1.09373	1.03303	0.92271	0.879269
ASCL2 ENSG00000183734	1.49414	0.881473	0.851931	1.03097	1.10774	0.730215	1.01009	0.847367	0.742616	1.02018
ASCL3 ENSG00000176009	0.785987	1.09993	0.880986	0.942346	0.925082	0.770915	1.00127	0.923344	0.883705	0.851625
ASCL4 ENSG00000187855	0.883266	0.77542	1.12399	1.2171	0.812508	1.14703	0.80767	1.0875	1.24124	0.948723
ASCL5 ENSG00000232237	1.08689	1.24625	0.871182	1.13717	0.884799	0.943201	1.13606	0.868298	0.958977	1.10374
ASF1A ENSG00000111875	1.03227	0.930701	0.899258	1.02299	1.14954	0.896288	1.31237	1.12473	0.846646	0.810467
ASF1B ENSG00000105011	1.08518	1.23446	0.969053	0.903969	1.09973	0.972072	0.889161	1.18515	0.918881	1.01348
ASGR1 ENSG00000141505	0.886408	0.748481	0.913734	0.977413	0.892552	1.06248	1.07715	0.920213	1.36915	1.14184
ASGR2 ENSG00000161944	0.944657	0.834028	0.983577	1.00531	0.676463	0.993924	1.13013	0.918514	0.921736	0.760654
ASH1L ENSG00000116539	0.805882	1.02578	1.12418	1.05652	0.954199	0.940472	0.965527	1.25725	0.898297	1.48107
ASH2L ENSG00000129691	1.04203	0.892059	1.26463	0.992167	1.05618	0.962552	1.02399	1.03547	0.917811	1.27512
ASIC1 ENSG00000110881	0.80072	0.867332	1.13991	0.904501	0.716736	0.78113	0.911013	0.7551	0.861553	1.0606
ASIC2 ENSG00000108684	1.10727	0.757438	1.24317	0.71404	0.788691	0.657142	1.04189	0.984437	0.872284	0.760891
ASIC3 ENSG00000213199	1.05523	0.988633	0.748979	1.20708	0.805147	1.09316	0.813947	1.02661	0.818095	1.13904
ASIC4 ENSG00000072182	1.07256	1.06606	0.952718	0.759078	0.917875	0.926402	1.12809	0.920884	1.1773	0.967765
ASIC5 ENSG00000256394	1.06123	0.802563	0.787326	0.905159	0.891162	1.05608	0.974246	0.914348	0.976361	1.03942
ASIP ENSG00000101440	0.947674	0.946691	1.03055	0.851819	0.920946	0.896585	0.920109	0.963267	0.930294	1.07464
ASL ENSG00000126522	1.37474	1.0313	0.965418	0.831291	1.1782	0.900042	0.986276	0.955795	0.871638	0.8896
ASMT ENSG00000196433	0.869424	0.932904	1.25781	1.13479	0.809728	1.15709	0.846857	0.941295	1.0741	0.820721
ASMTL ENSG00000169093	0.908766	1.01036	0.851148	1.31515	0.944277	0.763006	1.04127	1.11668	1.2259	1.0506
ASNA1 ENSG00000198356	1.10268	0.979341	1.26522	1.2727	0.932645	0.857943	1.05393	1.0538	1.30814	1.2567
ASNS ENSG00000070669	1.02086	1.10612	0.928271	1.06596	0.977698	0.873284	1.16709	1.05722	0.941267	0.864198
ASNSD1 ENSG00000138381	0.883922	0.748811	0.890025	1.22498	0.853495	0.826837	1.00216	0.872486	0.912161	0.974097
ASPA ENSG00000108381	0.947199	1.18648	0.982895	0.845553	0.918758	1.16642	1.03799	0.985603	1.12255	1.13838
ASPDH ENSG00000204653	0.838935	0.916105	1.04917	0.837555	1.11257	0.784282	1.30784	1.22222	1.03476	0.819549
ASPG ENSG00000166183	1.14808	1.16297	0.872765	0.901058	1.10894	0.90201	0.774171	0.901702	0.869754	1.24203
ASPH ENSG00000198363	1.06042	1.11158	0.793891	0.846225	0.855467	0.966037	0.86696	1.12882	0.888224	1.04351
ASPHD1 ENSG00000174939	0.899071	0.909209	0.853111	1.35089	1.14674	1.08406	0.844047	0.982256	0.816971	0.840661
ASPHD2 ENSG00000128203	1.04714	0.888397	1.27978	1.27785	0.860173	1.06118	0.660084	1.11979	0.957209	0.689063
ASPM ENSG00000066279	1.01678	1.48642	1.01895	1.25517	0.954966	1.03779	1.10383	1.13289	1.13336	1.12711
ASPN ENSG00000106819	1.04051	1.09245	1.29335	1.19408	0.819984	1.09045	0.795358	1.01791	0.919238	0.845205
ASPRV1 ENSG00000244617	0.882196	1.03299	1.0152	1.19373	0.949137	0.902941	0.879725	1.02319	1.13861	0.947031
ASPSCR1 ENSG00000169696	0.737013	1.06438	0.785391	1.57739	0.642416	0.863105	0.840167	1.17636	1.03163	1.02029
ASRGL1 ENSG00000162174	1.1424	1.05789	0.943185	0.945448	0.860514	0.965118	0.979865	1.09103	0.877011	0.852838
ASS1 ENSG00000130707	0.952677	0.854732	1.08311	0.821146	1.11719	1.02528	0.604714	1.09627	0.890577	1.04567
ASTE1 ENSG00000034533	0.898641	0.914716	0.987114	1.02621	0.968176	0.849045	0.856776	1.02569	0.960383	0.87042
ASTN1 ENSG00000152092	1.08799	0.994199	1.37166	0.969353	1.01264	0.905306	0.99121	0.885967	1.09786	1.03881
ASTN2 ENSG00000148219	1.20706	1.2449	0.821259	0.976626	0.909574	0.975065	0.980351	0.995374	1.158	0.881392
ASUN ENSG00000064102	0.69753	0.72977	0.963688	1.1785	1.07712	0.82067	1.14966	1.17865	1.03333	0.682755
ASXL1 ENSG00000171456	0.945483	0.933917	1.10176	1.16995	0.913855	0.615682	0.919578	1.08351	1.08211	1.02339
ASXL2 ENSG00000143970	1.08856	0.922595	1.30801	0.846745	0.912754	1.02976	0.860227	0.781137	0.785299	1.07187
ASXL3 ENSG00000141431	0.808318	0.95068	1.07252	1.06637	0.996427	1.37713	0.961409	1.12627	0.916437	1.07789
ASZ1 ENSG00000154438	1.14869	0.984778	0.918332	1.25265	0.919796	1.15122	0.849882	1.11021	0.817413	0.848996
ATAD1 ENSG00000138138	0.852389	1.01053	1.03238	0.889062	1.08048	0.83222	0.996996	0.886021	0.954593	1.04903
ATAD2 ENSG00000156802	1.18051	1.01266	1.05515	0.913617	1.08822	1.17786	0.818912	0.966951	1.02724	1.25956
ATAD2B ENSG00000119778	1.04486	1.18468	1.0509	1.14962	0.922627	1.30171	1.07999	0.92552	0.786106	0.862598
ATAD3A ENSG00000197785	0.853244	1.08562	0.920022	1.14968	0.964997	1.22323	0.86123	0.791988	1.06609	0.879068
ATAD3B ENSG00000160072	0.96304	1.07022	1.04107	1.0421	0.822049	1.16179	1.08962	1.0822	0.916647	1.19734
ATAD3C ENSG00000215915	1.15039	0.751514	1.11777	1.2994	0.931054	1.01136	1.03613	0.935424	0.953174	1.12743
ATAD5 ENSG00000176208	1.2265	0.998795	0.965199	0.918434	0.750289	1.28212	0.759277	0.859692	0.954696	0.914201
ATAT1 ENSG00000137343	0.681605	1.02261	1.03818	1.00539	0.867624	0.972101	1.26714	0.855037	1.02848	1.06244
ATCAY ENSG00000167654	1.17261	1.17869	1.09619	0.830795	0.842281	1.1697	1.0163	1.22463	0.964947	0.955405
ATE1 ENSG00000107669	1.10333	0.980748	0.913436	0.768713	1.03953	1.09036	1.05519	0.999336	0.945092	0.844989
ATF1 ENSG00000123268	0.9133	1.27338	0.754342	0.985497	1.05398	0.895341	1.14887	0.850814	1.03665	1.08753
ATF2 ENSG00000115966	0.946341	1.02982	0.774386	0.906738	1.09136	0.800129	0.975012	1.25674	1.14387	1.01346
ATF3 ENSG00000162772	1.2112	1.10135	0.864857	0.966762	1.00397	1.71012	1.15045	0.912595	0.47966	1.08405
ATF4 ENSG00000128272	0.876898	0.982591	1.13089	0.835768	1.02146	1.31062	0.839649	0.961655	0.865589	0.862919
ATF5 ENSG00000169136	1.10126	1.22477	0.866823	1.02862	0.783732	0.864755	0.989419	0.812011	1.094	1.05613
ATF6 ENSG00000118217	0.791551	0.894246	0.896188	1.02687	0.781643	1.12926	1.05187	0.932763	1.12396	1.04673
ATF6B ENSG00000213676	1.03119	0.988213	1.00109	0.856522	0.974697	1.08416	0.837833	0.879264	0.993739	1.09442
ATF7 ENSG00000170653	0.91152	1.10058	0.661918	1.18621	0.819745	1.08212	1.06721	1.17496	0.852595	1.09552
ATF7IP ENSG00000171681	1.00117	0.888993	0.928247	1.17849	0.807249	1.15403	0.744566	1.2538	1.02425	0.754474
ATF7IP2 ENSG00000166669	1.09971	0.89818	1.15782	0.869465	0.713868	0.719481	0.751667	0.897797	0.999492	0.888081
ATG10 ENSG00000152348	0.936278	1.13719	1.17923	1.00945	0.94369	0.818148	0.937601	0.843518	1.15495	1.22273
ATG101 ENSG00000123395	1.25696	0.960791	0.900122	1.07028	0.90404	0.994165	1.29672	0.838743	1.04747	1.11506
ATG12 ENSG00000145782	1.25835	1.12085	0.938311	0.953432	0.916329	0.712722	1.22833	0.945177	1.04083	0.824529
ATG13 ENSG00000175224	1.28105	1.02224	1.50901	0.861908	0.979701	1.15021	1.03812	1.08803	0.933306	0.750743
ATG14 ENSG00000126775	0.861604	1.08267	0.859022	0.854045	0.956393	0.85502	0.936227	0.94841	0.919474	0.937925
ATG16L1 ENSG00000085978	0.661982	0.98106	1.1929	0.951862	0.75548	0.979466	1.09343	0.755206	0.886305	0.907346
ATG16L2 ENSG00000168010	1.03444	1.1469	1.14505	0.757378	1.01924	1.0887	1.0712	1.0149	0.887552	0.901549
ATG2A ENSG00000110046	1.19656	1.21824	0.728617	1.09256	1.05371	1.15467	0.843576	0.965163	1.09167	1.04571
ATG2B ENSG00000066739	1.08819	1.02167	0.997279	1.30536	0.925694	1.08688	0.841617	0.922948	1.19846	1.036
ATG3 ENSG00000144848	1.05664	1.03579	0.901839	1.18513	1.01699	1.10365	0.909337	1.12837	0.740626	1.21067
ATG4A ENSG00000101844	1.21778	0.789825	0.880203	0.908075	0.92917	0.986317	0.947811	1.08385	1.14752	1.19633
ATG4B ENSG00000168397	0.840937	0.908849	0.8501	1.1862	1.01045	1.04939	0.866727	1.19734	1.14549	1.20008
ATG4C ENSG00000125703	1.10349	1.12878	0.970702	0.888105	0.973867	0.864688	1.01995	1.16374	1.02691	1.07893
ATG4D ENSG00000130734	1.18267	0.997841	1.1614	1.30637	0.949914	0.927593	1.02382	1.17831	1.03281	0.974779
ATG5 ENSG00000057663	0.983665	1.01693	0.979096	0.906488	1.09056	0.95506	0.952661	0.985085	1.05273	0.721554
ATG7 ENSG00000197548	0.72857	0.990844	1.47284	1.04921	0.897837	1.18624	0.87154	1.03007	0.80539	0.868118
ATG9A ENSG00000198925	0.669486	1.11651	0.907801	1.05491	1.07929	1.01385	0.901471	1.12659	1.01941	0.804658
ATG9B ENSG00000181652	0.957679	0.97088	1.10625	1.06072	0.995185	0.791298	0.92405	1.09739	1.00222	1.44485
ATHL1 ENSG00000142102	0.847061	1.14609	0.788402	0.620353	0.868015	1.15679	1.07726	1.06876	1.1042	0.899528
ATIC ENSG00000138363	1.02035	1.14642	0.813448	1.14779	1.24958	0.937389	0.881029	0.960406	1.3093	0.779155
ATL1 ENSG00000198513	1.11065	0.7524	0.958879	0.905629	0.994565	0.854242	0.94724	1.12793	0.928726	0.924466
ATL2 ENSG00000119787	0.758187	1.18297	1.0411	1.17963	0.884182	1.26395	0.961143	1.05942	1.24797	1.12065
ATL3 ENSG00000184743	1.03622	0.910027	1.10164	1.04364	1.15293	0.930028	1.04156	1.00246	0.99189	1.02225
ATM ENSG00000149311	0.995462	1.2762	0.81923	0.906617	1.02779	0.788068	0.807247	0.835742	0.989422	0.926235
ATMIN ENSG00000166454	1.02989	0.81904	0.922086	1.08958	0.949938	1.14981	0.984333	1.03154	1.29756	1.04293
ATN1 ENSG00000111676	0.736396	0.890416	0.841896	0.853209	1.08608	0.809738	0.840463	1.01162	0.965278	0.923262
ATOH1 ENSG00000172238	0.884933	1.07423	0.89149	0.947836	0.957813	0.7274	1.17821	1.13736	0.935121	1.1287
ATOH7 ENSG00000179774	0.860774	1.09853	0.923262	0.99494	0.957079	0.953923	1.11146	0.862188	1.13266	0.985006
ATOH8 ENSG00000168874	1.08458	0.90958	1.03513	0.80772	1.07503	1.34552	1.19228	1.0585	0.874343	0.827727
ATOX1 ENSG00000177556	1.36412	1.03641	0.976463	1.39028	1.18263	1.28399	1.25157	0.952801	0.791039	1.1558
ATP10A ENSG00000206190	0.969942	1.38235	0.958505	0.87355	1.30423	1.0754	0.928885	0.969661	1.41504	1.03
ATP10B ENSG00000118322	0.878711	0.942822	0.899246	1.47793	0.862316	1.11057	0.911085	0.937161	0.772977	1.00202
ATP10D ENSG00000145246	0.876876	0.864897	0.821974	1.04754	1.24818	0.913126	1.37124	0.72942	0.693365	0.77308
ATP11A ENSG00000068650	0.856411	0.989096	1.06054	1.10573	0.995865	1.18521	0.964093	0.907256	1.17296	1.08986
ATP11B ENSG00000058063	1.09634	0.866719	1.16771	1.05217	1.26003	0.848986	1.27603	0.834601	0.917293	1.02945
ATP11C ENSG00000101974	0.771977	0.993372	1.093	0.832108	0.780522	1.15027	0.836545	0.847448	1.19865	1.18208
ATP12A ENSG00000075673	0.996923	0.897641	1.08103	0.940778	1.17631	0.66699	0.842126	0.981483	0.908114	1.14205
ATP13A1 ENSG00000105726	1.05441	0.885417	1.09383	1.48693	1.18184	0.926816	0.718335	1.02702	1.19715	0.813739
ATP13A2 ENSG00000159363	1.02555	1.22179	0.993391	1.316	0.836863	1.05548	0.948673	1.02327	1.13864	1.00267
ATP13A3 ENSG00000133657	0.799206	0.81224	0.732442	1.4638	0.845639	1.05599	0.837274	0.953662	1.14001	1.03963
ATP13A4 ENSG00000127249	1.15891	1.05542	1.00071	0.957924	0.829961	1.15658	0.892176	0.799002	0.704817	0.986959
ATP13A5 ENSG00000187527	0.864034	0.898609	1.00619	0.859357	1.15517	0.944609	1.10973	0.94899	1.25726	0.922689
ATP1A1 ENSG00000163399	0.911786	1.00765	1.17484	1.15195	0.748704	0.914409	0.827517	1.06213	1.3944	1.296
ATP1A2 ENSG00000018625	1.05614	0.80589	0.804231	0.868826	1.28947	0.874785	0.838323	0.92408	0.763478	0.777264
ATP1A3 ENSG00000105409	0.982026	0.92403	1.10594	1.03524	1.08627	1.06974	1.03672	1.13077	1.31586	0.802845
ATP1A4 ENSG00000132681	1.01524	1.05281	0.90153	1.12696	1.10915	0.939163	1.05253	1.17365	1.02873	0.93419
ATP1B1 ENSG00000143153	0.743595	0.859551	0.798858	1.03842	0.860162	1.00282	0.589337	0.936977	1.10269	1.02053
ATP1B2 ENSG00000129244	0.980992	1.26259	0.771802	0.797846	0.960757	0.941682	0.770275	1.06053	1.12248	0.882229
ATP1B3 ENSG00000069849	1.10459	0.899006	1.05399	0.89217	0.969432	1.16928	0.814389	1.17671	1.1663	0.994835
ATP1B4 ENSG00000101892	0.910042	1.10078	0.952337	0.907306	1.01957	0.996658	1.05515	0.781572	1.08625	1.29526
ATP23 ENSG00000166896	0.945097	1.01346	0.881057	0.899449	0.982278	0.899177	0.855526	1.0741	1.31372	0.824011
ATP2A1 ENSG00000196296	1.1708	1.2437	0.849994	1.05503	1.06694	0.87797	1.11835	1.0798	0.953155	0.880867
ATP2A2 ENSG00000174437	1.36508	0.846794	1.11574	1.30933	0.735366	0.966877	0.997544	0.961686	0.876786	1.0831
ATP2A3 ENSG00000074370	1.06171	1.08666	0.785233	1.61581	1.04488	0.980856	1.16359	1.07297	1.0007	0.793686
ATP2B1 ENSG00000070961	1.11668	0.945482	1.12634	0.788636	1.01608	1.06346	0.964355	1.11466	0.890599	0.780762
ATP2B2 ENSG00000157087	0.908684	1.06234	0.921383	1.15539	1.06789	1.15299	0.891265	1.02386	0.896775	0.960492
ATP2B3 ENSG00000067842	1.07266	0.968244	0.916781	0.912939	1.21559	0.932516	0.910617	1.00158	0.769901	1.12047
ATP2B4 ENSG00000058668	0.747249	0.908194	0.924287	0.838464	0.836384	0.915525	1.25046	1.3366	0.74941	0.806421
ATP2C1 ENSG00000017260	0.886972	0.845285	1.32352	1.20352	1.12499	0.998178	0.923299	1.05017	1.08533	0.888246
ATP2C2 ENSG00000064270	0.939068	1.03451	0.92158	1.23058	1.1557	0.952379	0.887511	0.797815	0.889861	1.33829
ATP4A ENSG00000105675	0.794453	1.04068	1.01451	1.33022	1.22996	0.933384	1.03889	0.945014	0.878731	1.07361
ATP4B ENSG00000186009	1.10711	1.11958	1.05339	1.19009	0.878951	1.07877	1.05402	0.871981	1.09381	1.13132
ATP5J2-PTCD1 ENSG00000248919	0.89177	0.845912	0.890209	1.06421	1.06983	0.879431	0.883184	0.957962	1.00516	1.01803
ATP5SL ENSG00000105341	0.956397	1.1589	1.39181	0.991314	1.22829	1.00514	0.994845	1.26525	1.28108	0.961608
ATP6AP1 ENSG00000071553	1.47961	1.64311	0.916481	1.41858	1.26874	1.13266	1.01413	1.16669	0.798104	0.982044
ATP6AP1L ENSG00000205464	0.821894	1.1278	1.12109	0.781908	0.866114	1.37281	1.04115	0.874446	1.05231	1.1603
ATP6AP2 ENSG00000182220	1.12396	1.10121	0.945799	0.944514	0.935779	0.999573	0.945248	1.17302	1.08208	0.976884
ATP6V0A1 ENSG00000033627	0.847188	0.835337	1.70957	0.992514	0.848607	0.945716	0.840108	0.913968	1.19743	0.947119
ATP6V0A2 ENSG00000185344	0.920264	0.969437	0.94831	1.0774	1.08256	0.841746	0.86316	1.1055	0.990666	0.976565
ATP6V0A4 ENSG00000105929	1.05354	0.892051	1.03533	1.0264	1.16667	1.0928	0.911466	0.93063	1.0846	0.90466
ATP6V0B ENSG00000117410	0.871283	1.25024	0.956194	0.798059	1.08644	0.960825	0.996614	1.08084	0.900751	1.35536
ATP6V0C ENSG00000185883	1.32876	0.966562	0.943178	0.903315	0.973992	1.21217	0.920341	0.912666	0.984478	1.23164
ATP6V0D1 ENSG00000159720	0.842251	1.11436	1.15841	0.95892	0.982669	1.02809	0.983122	1.14881	1.30898	0.903789
ATP6V0D2 ENSG00000147614	0.744086	0.673913	1.16288	0.965907	0.899654	1.05387	0.874452	0.99854	0.918456	0.722309
ATP6V0E1 ENSG00000113732	0.760463	0.841701	0.541346	1.06761	0.820223	1.38127	1.16438	1.04981	1.12218	0.925551
ATP6V0E2 ENSG00000171130	0.856555	1.05484	1.15912	1.02487	0.936375	1.08659	1.0734	0.994215	1.00611	0.746719
ATP6V1A ENSG00000114573	0.820621	1.22709	0.81411	0.938599	0.695893	0.902775	0.95824	0.879188	1.0212	1.00189
ATP6V1B1 ENSG00000116039	0.750835	1.04136	1.1425	0.98047	1.12708	1.05632	1.3542	0.907055	0.984212	0.948227
ATP6V1B2 ENSG00000147416	0.715844	1.06555	1.13312	1.05736	1.06567	0.942535	0.9291	1.09211	1.09694	0.758447
ATP6V1C1 ENSG00000155097	1.1159	0.892272	1.0337	0.71024	0.784506	1.1289	0.915463	0.819752	0.791713	0.936662
ATP6V1C2 ENSG00000143882	1.02885	1.09836	1.0557	1.07769	0.809147	0.964794	0.729889	1.04093	0.961005	1.24972
ATP6V1D ENSG00000100554	1.03992	1.17756	0.98553	0.858017	0.86902	0.839839	0.989797	0.976988	1.26037	0.876047
ATP6V1E1 ENSG00000131100	1.19741	1.08597	0.880332	1.07195	1.03377	1.05003	1.07226	0.974934	0.818087	0.875146
ATP6V1E2 ENSG00000250565	1.06115	0.88856	0.85506	0.973922	0.816749	1.12109	0.895195	1.09612	1.11081	0.964031
ATP6V1F ENSG00000128524	0.872739	1.27097	0.969011	0.812985	1.04907	0.958989	0.920039	0.941909	0.920664	1.14524
ATP6V1G1 ENSG00000136888	1.09841	1.12712	0.957215	1.1224	1.0808	0.846442	0.999092	1.07126	1.12575	1.05026
ATP6V1G2 ENSG00000213760	1.23032	1.03671	1.01674	0.876145	0.885578	0.873493	1.09096	1.4107	1.12611	0.873063
ATP6V1G3 ENSG00000151418	0.992751	1.05809	0.927555	0.88633	0.920198	1.07376	1.17239	1.02884	1.20514	1.03043
ATP6V1H ENSG00000047249	0.993918	0.983099	0.829072	1.40768	1.22888	0.929313	0.869956	0.975888	1.26394	1.03434
ATP7A ENSG00000165240	0.909524	0.91999	1.23604	0.853958	1.00502	1.06634	0.917577	1.01692	1.03021	0.971094
ATP7B ENSG00000123191	0.83383	0.944623	1.23997	0.873105	0.835892	0.945578	1.0711	0.916998	1.14496	0.82529
ATP8A1 ENSG00000124406	1.08731	0.900332	1.33167	0.744669	1.05914	1.08104	0.934579	1.02523	0.89069	0.79262
ATP8A2 ENSG00000132932	1.29991	1.07508	1.05666	1.79774	1.11643	1.08887	1.47523	1.07109	1.03006	0.770488
ATP8B1 ENSG00000081923	0.992762	1.20573	0.926837	1.1565	1.04671	0.9712	1.05227	1.06833	0.992807	1.13258
ATP8B2 ENSG00000143515	0.936242	0.896432	0.754036	0.889963	0.757087	1.07088	1.3544	0.80201	1.13266	1.04955
ATP8B3 ENSG00000130270	1.02468	1.2491	1.06454	0.939459	0.900446	1.08627	0.832167	1.15589	0.855707	0.940859
ATP8B4 ENSG00000104043	1.19584	1.19455	0.775301	1.23352	0.909156	0.774827	0.862479	0.962472	1.04077	1.21121
ATP9A ENSG00000054793	1.16933	0.920086	0.775316	0.949384	0.765649	0.788739	0.748277	1.06068	0.814735	0.915589
ATP9B ENSG00000166377	0.767455	1.06148	0.964545	0.978918	0.941999	1.19514	1.15268	0.880315	0.946446	0.962336
ATPIF1 ENSG00000130770	0.836863	0.827577	1.12216	0.937853	1.07385	0.97	0.984645	1.013	1.21744	0.894235
ATR ENSG00000175054	0.888461	0.917094	0.77743	1.08988	1.10142	0.828348	0.957345	0.955529	0.961163	1.04829
ATRAID ENSG00000138085	0.773049	0.772738	0.9706	0.961147	0.816433	0.862401	0.959033	1.19173	0.967215	1.14209
ATRIP ENSG00000164053	0.78769	1.08635	1.08219	1.28327	0.768924	1.10375	1.17262	0.98763	1.0394	1.0853
ATRIP ENSG00000282827	1.20836	0.897886	1.14659	1.226	1.00623	0.820116	0.934769	0.83792	0.937744	0.8491
ATRN ENSG00000088812	0.993249	0.974172	0.97386	1.01748	1.1431	1.13491	0.624377	0.82292	1.15733	0.968707
ATRNL1 ENSG00000107518	0.814539	0.964699	1.05472	1.29082	1.13067	0.767176	0.930896	1.01875	1.07797	1.1098
ATRX ENSG00000085224	0.850142	0.915743	1.02085	0.899164	0.906695	1.15369	0.990792	1.05411	0.818491	0.962812
ATXN1 ENSG00000124788	0.946957	1.0587	1.28225	1.03147	0.745206	0.987709	1.18493	1.37117	0.984179	0.592128
ATXN10 ENSG00000130638	0.82698	0.998961	0.952419	1.08035	0.90123	0.752559	0.978785	0.776635	0.972749	1.10072
ATXN1L ENSG00000224470	1.03977	1.05284	0.864532	0.991923	1.07251	1.09053	1.00407	1.2443	1.26798	1.07189
ATXN2 ENSG00000204842	0.878283	0.773286	1.07763	1.22753	0.90278	0.932361	1.0188	0.983302	1.05822	1.01543
ATXN2L ENSG00000168488	0.854449	0.944676	1.01017	1.08379	0.799455	1.15192	1.07506	1.03178	1.36561	0.972288
ATXN3 ENSG00000066427	0.736138	1.12018	0.835585	0.760751	1.12659	0.981569	0.874697	1.13223	0.891742	0.913965
ATXN3L ENSG00000123594	0.8674	1.26674	0.871319	1.18064	0.888697	1.05448	0.932583	0.850155	1.00542	1.21585
ATXN7 ENSG00000163635	0.878893	0.865138	1.15994	0.957172	0.941808	0.963225	1.13513	0.996762	0.998837	0.796315
ATXN7L1 ENSG00000146776	1.17125	0.794304	0.933295	0.915882	0.734006	1.14566	1.00189	0.916133	0.858001	0.889148
ATXN7L2 ENSG00000162650	1.0065	0.754456	0.83195	0.955155	0.979118	1.14687	1.09247	1.07959	0.966003	1.06316
ATXN7L3 ENSG00000087152	0.934929	1.17862	1.12084	0.960884	1.08288	1.24543	0.795884	0.914135	1.18881	1.26687
ATXN7L3B ENSG00000253719	1.10558	1.32009	0.920681	1.08217	0.965503	1.17143	0.970717	0.912409	0.946032	0.807521
AUH ENSG00000148090	1.02325	1.14895	0.950089	1.26108	1.0994	0.897616	0.898338	0.95826	1.10141	0.775754
AUNIP ENSG00000127423	0.889406	0.978532	0.929878	0.950677	1.02044	0.865246	1.04478	1.26733	0.943223	0.920683
AUP1 ENSG00000115307	0.893427	1.11356	1.18272	1.02474	0.944098	1.11063	1.12099	0.893966	1.16908	1.00105
AURKA ENSG00000087586	1.31819	1.03187	1.15764	1.00951	1.0507	1.10344	0.992934	0.709114	1.05481	0.834563
AURKAIP1 ENSG00000175756	1.44662	0.96913	1.14706	0.924765	1.20651	1.12429	1.08981	1.27327	0.939693	0.864156
AURKB ENSG00000178999	0.954128	0.802163	1.08306	0.812224	0.862965	1.06896	1.07181	1.01305	1.06026	1.14343
AURKC ENSG00000105146	0.884284	0.769789	1.16697	1.31783	1.07339	1.10536	0.941627	1.06241	1.12069	0.846166
AUTS2 ENSG00000158321	1.08305	1.13716	1.07601	1.00522	1.03577	1.00808	0.925894	0.827196	0.903475	0.917236
AVEN ENSG00000169857	1.08196	1.12685	1.15056	0.871726	0.891365	1.16136	0.865939	0.757357	0.827103	1.12227
AVIL ENSG00000135407	1.10281	0.910297	0.890466	0.935321	0.932464	0.998248	0.928759	1.07264	0.801232	1.08879
AVL9 ENSG00000105778	1.00914	0.909944	0.852439	1.06792	0.93977	1.04553	1.23518	1.06767	0.915166	1.00417
AVP ENSG00000101200	1.12295	1.2202	0.816044	0.820794	0.943124	0.910084	0.924695	1.04295	1.06433	1.08847
AVPI1 ENSG00000119986	1.02316	0.795072	1.00776	0.89449	1.11845	1.05068	0.912138	1.25134	1.20669	0.90319
AVPR1A ENSG00000166148	1.07817	1.14384	1.04426	0.856297	1.27064	1.13624	1.28935	0.930305	1.04711	0.945307
AVPR1B ENSG00000198049	0.95072	1.15794	0.983327	1.06478	1.17341	1.04247	1.04329	0.99891	1.00598	0.959972
AVPR2 ENSG00000126895	1.22063	0.817216	0.807619	0.964471	1.10683	1.07167	0.979577	1.18052	0.857046	1.1841
AXDND1 ENSG00000162779	0.993539	0.89562	1.11369	1.18853	0.856593	0.880927	0.872182	1.16503	0.92837	0.820552
AXIN1 ENSG00000103126	1.04397	0.945928	0.827054	1.10258	1.11881	0.964465	1.07859	0.939905	0.937086	0.891819
AXIN2 ENSG00000168646	1.04629	1.18719	0.894949	0.799783	1.17432	0.872017	0.993372	0.885789	0.877559	1.12073
AXL ENSG00000167601	0.809399	1.06789	0.901468	0.966916	0.978089	0.822405	0.912005	1.00669	0.90387	0.750222
AZGP1 ENSG00000160862	0.977998	1.03125	0.6103	0.595229	2.3002	1.1158	0.929281	1.13201	0.81208	0.927155
AZI2 ENSG00000163512	0.908423	1.00528	0.880864	0.8406	1.1785	0.956995	0.720162	0.931639	1.00836	0.863736
AZIN1 ENSG00000155096	1.1915	1.1746	0.988221	0.874654	0.99556	0.863352	1.1743	0.899561	1.16528	0.741806
AZIN2 ENSG00000142920	0.98605	1.59954	1.39138	0.999155	1.10164	0.939108	1.29071	1.25804	0.721822	1.18748
AZU1 ENSG00000172232	0.676802	0.950877	0.935551	1.18271	1.20674	1.07887	0.747882	0.807974	0.885741	0.947757
B2M ENSG00000166710	1.25298	0.852272	0.619039	0.909904	0.775185	0.949942	1.22854	0.85787	1.35962	1.03951
B3GALNT1 ENSG00000169255	0.83411	0.965484	1.11602	1.206	1.09654	1.15221	1.11335	0.910743	1.08341	0.949072
B3GALNT2 ENSG00000162885	0.929347	0.883988	1.04357	0.922676	1.07696	0.989604	0.830226	1.28853	1.08651	1.09488
B3GALT1 ENSG00000172318	1.13529	1.01953	1.0433	0.891923	0.965405	0.916506	0.906784	1.02963	0.966982	0.985913
B3GALT2 ENSG00000162630	0.886989	0.950041	1.00432	1.11587	1.03257	0.862072	1.10889	0.836351	1.11439	0.799906
B3GALT4 ENSG00000235863	1.04067	0.906027	0.776427	0.915992	1.1301	0.891664	1.03874	1.10705	0.997439	0.858599
B3GALT5 ENSG00000183778	1.12616	0.750883	1.06117	0.899906	0.948835	1.02336	1.15362	1.36314	0.937226	0.892686
B3GALT6 ENSG00000176022	1.10643	1.03209	0.848594	1.29663	1.19256	1.15628	1.29643	1.4589	0.745803	1.08629
B3GAT1 ENSG00000109956	1.61028	0.885101	1.03565	1.16619	1.18167	0.864141	0.810855	1.11313	0.948413	1.03953
B3GAT2 ENSG00000112309	1.06008	1.10552	0.750314	0.915409	1.1896	0.822667	1.12503	0.762601	1.05156	0.934194
B3GAT3 ENSG00000149541	1.16108	0.794578	0.919631	1.24608	1.18392	0.835332	0.831488	1.10596	1.21985	1.12368
B3GLCT ENSG00000187676	0.982043	0.81728	1.09153	1.15107	0.869303	1.0776	1.0422	0.868678	0.841266	0.962232
B3GNT2 ENSG00000170340	1.11672	1.09516	1.20442	1.06149	1.00589	0.790629	1.14384	0.892795	1.03624	1.07253
B3GNT3 ENSG00000179913	1.00309	0.878773	1.0714	0.907984	0.876835	0.923743	0.949021	0.885371	0.943908	0.887435
B3GNT4 ENSG00000176383	1.08572	1.02263	1.0449	0.949929	1.03241	0.91652	0.980306	0.992545	0.96409	1.15684
B3GNT5 ENSG00000176597	0.715735	0.918684	0.865859	1.01548	0.765849	0.910874	0.819022	1.19002	1.05049	0.881953
B3GNT6 ENSG00000198488	0.989662	0.969406	0.811673	1.13043	0.908324	0.894005	0.88104	1.06998	0.888762	0.87901
B3GNT7 ENSG00000156966	0.919333	0.977861	1.125	1.03787	0.811335	0.899674	0.869132	1.03528	0.930786	0.900183
B3GNT8 ENSG00000177191	0.965774	0.807928	1.0276	0.887857	0.953578	0.950137	1.05652	0.817437	0.761026	0.883483
B3GNT9 ENSG00000237172	0.77455	1.15137	1.01103	1.25402	0.924867	0.767858	0.892868	1.04392	0.66708	0.989037
B3GNTL1 ENSG00000175711	1.10432	1.19566	1.05258	1.10677	1.2761	0.978175	0.947898	1.00323	1.03175	0.92515
B4GALNT1 ENSG00000135454	0.754197	1.05626	1.02141	0.963595	0.8771	0.956288	1.00421	0.969339	0.867714	0.979879
B4GALNT2 ENSG00000167080	1.03173	0.988791	0.931027	0.852151	0.81725	0.969481	1.00157	1.00774	0.881156	0.954214
B4GALNT3 ENSG00000139044	0.876655	1.04251	1.16074	1.18807	0.923892	1.22893	1.02789	1.1582	0.917963	1.04707
B4GALNT4 ENSG00000182272	1.59744	1.03015	1.65685	0.922174	0.980436	1.24354	1.12978	1.06967	1.3523	0.911617
B4GALT1 ENSG00000086062	1.11341	0.92531	1.31398	0.859573	1.22943	0.992463	0.815674	1.10864	0.937273	1.06743
B4GALT2 ENSG00000117411	0.667855	0.991643	0.839222	1.23546	1.09987	1.00578	0.814222	0.828516	1.01041	1.05054
B4GALT3 ENSG00000158850	0.940253	1.56176	1.038	1.1833	0.888137	0.896533	0.846708	1.02449	0.972288	0.921573
B4GALT4 ENSG00000121578	0.76907	1.25023	1.13523	0.990626	1.3165	1.22861	0.89275	1.18067	0.847053	0.858916
B4GALT5 ENSG00000158470	1.1138	0.946975	1.07224	1.14711	1.04485	0.892801	1.25196	1.11651	0.908555	1.02455
B4GALT6 ENSG00000118276	1.01839	1.2427	1.04131	0.932563	1.06799	0.847791	0.959774	0.818497	0.879162	1.24387
B4GALT7 ENSG00000027847	1.01498	1.02164	0.965664	1.00599	0.848245	0.849056	0.910881	0.840154	0.978186	1.09458
B4GAT1 ENSG00000174684	0.798433	1.02139	0.902452	0.975502	1.01452	1.09756	1.29996	1.02232	1.10066	1.13131
B9D1 ENSG00000108641	1.06141	1.01075	0.750863	1.06275	1.1627	0.742549	0.991618	1.34168	0.959711	0.949119
B9D2 ENSG00000123810	0.918897	0.940191	0.77939	1.12977	1.09956	1.18673	0.942546	0.991576	1.19135	0.944204
BAALC ENSG00000164929	0.848865	1.38045	1.10984	0.901367	1.19654	0.922385	0.943017	1.27121	0.835433	0.846767
BAAT ENSG00000136881	0.991423	0.83299	0.867839	0.994147	0.721349	1.23822	0.87093	1.24359	1.06062	0.948737
BABAM1 ENSG00000105393	1.11968	1.14998	1.02598	0.985416	0.956903	1.08398	1.2222	0.9164	1.09287	0.86642
BACE1 ENSG00000186318	0.57588	1.02245	1.08137	1.06052	1.12346	0.795194	0.955208	1.22903	1.03524	1.15094
BACE2 ENSG00000182240	1.15522	1.11495	1.11311	1.09091	0.966763	1.0174	1.10283	0.767974	1.05294	1.22022
BACH1 ENSG00000156273	0.860963	0.679773	1.17081	0.895554	1.09577	1.05761	0.97307	0.85257	0.934236	0.802599
BACH2 ENSG00000112182	0.847918	1.14511	1.2147	1.13402	1.06151	1.09908	1.20327	0.909681	1.18578	1.09722
BAD ENSG00000002330	1.05212	0.856331	1.0528	1.15843	1.19546	0.99624	1.03317	0.971958	1.14394	1.03352
BAG1 ENSG00000107262	0.818586	0.920859	0.711754	0.862657	0.969303	1.63239	0.927684	1.21582	1.05479	1.26191
BAG2 ENSG00000112208	0.776911	0.881266	1.06831	0.868174	1.06749	0.994434	0.905476	0.87126	0.831917	0.792065
BAG3 ENSG00000151929	1.0657	0.886516	1.14709	1.03837	1.02155	0.941692	0.864746	0.945996	0.577909	0.984557
BAG4 ENSG00000156735	0.741948	0.829714	1.0149	0.872446	1.03584	1.06755	0.972938	1.28473	1.18642	0.903066
BAG5 ENSG00000166170	1.19972	0.958956	1.00487	1.00705	0.821169	0.993518	1.29622	1.02852	1.0349	1.11677
BAG6 ENSG00000204463	1.17596	1.39624	1.2737	0.910223	1.13073	1.05985	1.01562	0.922115	0.963459	0.859667
BAHCC1 ENSG00000266074	0.8694	0.877213	0.987548	0.835874	1.00688	1.08254	1.25551	1.20011	0.966198	1.09645
BAHD1 ENSG00000140320	0.935928	1.12934	0.886032	0.912856	0.93251	0.932687	0.905344	1.06148	0.926599	0.889099
BAIAP2 ENSG00000175866	1.09017	0.932113	1.06946	0.941717	0.934749	0.991742	1.25107	1.07281	1.27527	1.09779
BAIAP2L1 ENSG00000006453	1.1573	0.897929	0.967816	1.50086	1.08041	1.01982	1.11805	1.03614	1.28372	1.05349
BAIAP2L2 ENSG00000128298	0.750172	1.09026	1.09346	1.01683	1.13912	1.01559	1.0169	0.951473	1.21973	0.956229
BAIAP3 ENSG00000007516	0.855249	1.11175	1.48856	1.33787	0.986131	1.04158	0.779765	0.796493	0.835121	1.052
BAK1 ENSG00000030110	1.13408	1.0446	0.984201	0.719394	1.05688	1.03061	0.964072	1.10519	1.08966	0.850685
BAMBI ENSG00000095739	1.04651	1.12433	1.05136	1.06803	0.876345	0.811866	1.14613	0.921629	1.29409	0.924161
BANF1 ENSG00000175334	0.801733	0.814424	0.941902	1.08604	1.12744	0.876794	0.910241	0.959687	0.801564	1.08141
BANF2 ENSG00000125888	1.06891	0.946626	0.892329	0.964596	0.995378	1.26706	0.798684	1.07614	1.05489	0.979984
BANK1 ENSG00000153064	0.956211	1.18838	1.03347	1.16558	0.950083	0.886751	1.04973	0.866804	0.901903	1.01173
BANP ENSG00000172530	1.09744	1.17402	0.928509	0.93779	0.922339	0.861994	0.959524	0.864976	0.89816	0.886908
BAP1 ENSG00000163930	1.12939	1.16947	1.06687	0.758114	1.12149	0.996354	0.996392	0.760557	1.1628	1.00451
BARD1 ENSG00000138376	1.16537	1.22574	0.849232	1.03137	1.11424	1.09458	0.96469	0.808475	1.09351	0.975031
BARHL2 ENSG00000143032	0.961052	0.922155	0.773825	1.0394	1.01204	0.833651	1.10477	0.696216	1.12423	1.03327
BARX1 ENSG00000131668	0.699887	0.9469	1.1412	0.933631	1.1195	1.08886	0.907652	1.11316	1.16846	1.19187
BARX2 ENSG00000043039	1.23827	1.12163	0.897202	0.813417	0.874955	1.02482	0.907579	0.882232	0.850882	1.11776
BASP1 ENSG00000176788	1.24791	1.05238	0.931777	1.03735	1.11103	0.744089	1.23902	1.02732	1.30943	0.893159
BATF ENSG00000156127	1.14537	1.00242	1.0246	0.930959	1.00965	1.13118	1.08492	0.943649	0.982008	0.895383
BATF2 ENSG00000168062	0.994169	0.9682	0.886265	1.07909	0.978068	0.875783	0.764108	0.856248	1.09033	1.16028
BATF3 ENSG00000123685	0.990755	1.14088	1.01239	1.03282	1.15285	0.921164	0.994525	1.03609	1.11608	0.755378
BAX ENSG00000087088	0.841057	1.08307	1.19808	1.37846	0.940928	0.905526	1.03518	0.815908	0.86149	0.865994
BAZ1A ENSG00000198604	1.09539	0.927564	0.799938	0.911329	1.02026	1.34196	1.2279	0.979442	0.962166	1.07546
BAZ1B ENSG00000009954	1.00881	0.857081	1.07234	0.820804	1.08226	0.838982	0.968632	1.26217	0.98637	1.01097
BAZ2A ENSG00000076108	0.816995	0.962203	0.900277	0.897805	1.04299	1.07441	1.11547	0.97628	0.826314	0.933726
BAZ2B ENSG00000123636	1.31753	1.17156	1.04407	0.839752	1.01525	0.853186	0.900452	1.14761	1.18297	0.845493
BBC3 ENSG00000105327	1.08904	0.918634	1.38948	0.935255	0.926201	0.937498	0.863906	0.988842	0.958787	1.09964
BBIP1 ENSG00000214413	0.824741	0.938485	0.731431	1.05663	1.18615	0.912636	0.830862	1.14765	0.760962	0.927872
BBOF1 ENSG00000119636	1.19163	0.857053	0.67652	1.12267	0.910419	0.92519	0.907634	1.02007	0.80606	1.0588
BBOX1 ENSG00000129151	1.00638	1.09062	0.917311	0.930475	1.28488	0.915815	0.997014	0.782187	1.12642	0.976314
BBS1 ENSG00000174483	1.0386	0.950425	0.942944	0.896209	0.893266	0.93646	0.935821	1.05602	1.01155	1.03696
BBS10 ENSG00000179941	0.796301	0.959414	0.7696	1.09802	1.34878	0.848188	0.938597	1.18639	1.08946	0.978751
BBS12 ENSG00000181004	0.917675	0.946419	1.01915	1.03746	0.976317	0.980073	0.855938	0.912573	0.884724	1.19128
BBS2 ENSG00000125124	1.03581	1.15517	0.846209	0.905613	1.40239	0.99864	1.00153	1.11774	0.948097	1.20406
BBS4 ENSG00000140463	0.924463	0.878856	1.02646	0.977538	0.932458	1.00358	0.928261	0.948451	0.699972	1.03781
BBS5 ENSG00000163093	1.22246	0.993402	0.856362	0.686033	1.01081	0.937798	1.12702	1.22904	1.15526	0.91728
BBS7 ENSG00000138686	0.90678	1.15783	1.27324	1.14222	0.947899	1.10242	1.11487	1.05022	1.3381	0.94335
BBS9 ENSG00000122507	0.929442	1.19613	0.916258	0.832094	1.32936	1.11562	0.948434	1.06054	1.18123	1.15997
BBX ENSG00000114439	1.22193	1.02451	1.03134	0.851811	0.991732	0.964679	0.914462	0.833485	0.90551	0.896988
BCAM ENSG00000187244	1.25789	1.11148	1.09318	1.14916	1.14419	1.07549	0.993527	0.912217	0.857519	0.825256
BCAN ENSG00000132692	1.07402	0.82975	1.01406	0.812287	1.0068	1.20495	0.821581	0.989574	1.13748	0.845403
BCAP29 ENSG00000075790	0.93963	0.980153	1.10387	0.978567	1.09964	0.943598	1.02664	1.0464	1.16474	0.85166
BCAP31 ENSG00000185825	0.910922	0.827407	1.17206	1.02552	1.11589	1.08061	1.00089	0.918613	0.996486	1.1321
BCAR1 ENSG00000050820	0.941147	0.884062	1.10697	1.11168	1.11867	0.832461	1.13097	1.14741	0.798111	1.04094
BCAR3 ENSG00000137936	0.926503	1.33916	0.975674	1.09234	0.974408	1.10744	1.01087	0.691962	0.860941	1.00137
BCAS1 ENSG00000064787	0.975586	0.722755	0.995475	1.02105	0.869344	0.834358	1.08869	0.869506	0.895836	0.951379
BCAS2 ENSG00000116752	1.1005	1.21775	0.946381	0.844541	0.860143	1.04874	1.33424	0.975085	0.800112	0.951803
BCAS3 ENSG00000141376	1.06742	0.929649	0.89603	0.635686	0.896154	1.10233	1.34604	0.835498	0.938656	1.0515
BCAS4 ENSG00000124243	1.24079	1.02924	1.12374	1.09948	1.04366	0.941441	1.43976	1.0173	1.20753	1.17887
BCAT1 ENSG00000060982	0.808652	1.25867	1.11053	0.875291	1.02648	0.998351	0.965159	1.04019	0.948488	1.08372
BCAT2 ENSG00000105552	0.822025	1.19527	0.887621	0.896276	1.17508	0.977959	0.923503	1.31099	1.0764	1.07147
BCCIP ENSG00000107949	0.967491	0.945743	1.1082	0.938407	0.873725	0.630839	1.07381	0.823372	1.13616	0.810534
BCDIN3D ENSG00000186666	0.986383	0.960306	1.1222	1.01709	0.909947	0.618923	0.824204	1.12527	1.04835	1.06984
BCHE ENSG00000114200	1.11196	1.03469	0.993029	0.890117	1.04029	0.962642	1.01178	0.989185	0.946425	1.04181
BCKDHA ENSG00000248098	1.35057	0.893778	1.06981	1.23181	0.975129	1.12435	1.02763	0.749342	0.844972	0.891897
BCKDHB ENSG00000083123	0.855729	0.898916	1.0879	1.20091	0.899917	1.01759	0.822041	1.02208	0.816366	1.03229
BCKDK ENSG00000103507	0.959459	0.988455	0.959255	1.03805	0.871909	0.911297	0.804699	1.14445	1.06965	0.878098
BCL10 ENSG00000142867	1.04063	1.06328	1.12395	1.01372	1.07018	1.01375	0.737855	0.889762	1.05979	1.03423
BCL11A ENSG00000119866	0.847991	1.09283	0.774466	1.02973	0.84085	1.03309	0.979241	0.975208	0.789924	1.17156
BCL11B ENSG00000127152	0.931954	0.986257	1.02929	0.953067	0.889383	1.09552	1.00559	1.26556	1.32264	0.901667
BCL2 ENSG00000171791	1.02689	1.0064	0.836702	1.00163	1.21835	0.829035	0.951419	0.682826	0.984556	0.887922
BCL2A1 ENSG00000140379	0.851634	0.834336	1.03311	0.809428	0.904261	1.05437	0.97824	0.889473	0.923424	1.27114
BCL2L1 ENSG00000171552	0.978791	0.938914	0.812588	1.40818	0.87895	0.882227	1.20148	0.989497	1.00917	1.20998
BCL2L10 ENSG00000137875	1.04518	0.932821	1.13636	1.19548	1.1785	0.872039	0.918061	1.10656	1.19564	1.02693
BCL2L11 ENSG00000153094	0.820045	0.941589	0.929623	0.950967	0.741639	0.856469	1.29876	0.909546	1.26002	0.779078
BCL2L12 ENSG00000126453	0.953555	0.961395	0.827791	1.03548	1.16301	0.898827	1.11785	0.94154	1.07145	1.00218
BCL2L13 ENSG00000099968	0.839522	1.08189	1.0241	0.942246	0.962411	1.28253	1.1249	0.866089	0.943916	0.903962
BCL2L14 ENSG00000121380	1.06447	1.20107	0.883396	0.948146	0.794692	0.753105	1.0229	0.903257	1.00142	1.17053
BCL2L15 ENSG00000188761	1.06315	1.0335	0.944646	1.1888	1.05687	0.877124	1.12962	1.13557	1.02767	1.00568
BCL2L2 ENSG00000129473	1.15252	1.12258	1.049	0.859773	0.902312	1.10361	0.854285	1.12608	0.914532	1.14401
BCL2L2-PABPN1 ENSG00000258643	0.957898	0.897196	1.0029	1.06116	0.924036	0.693747	1.22964	1.09574	1.01945	0.998122
BCL3 ENSG00000069399	0.959643	0.836222	1.02219	0.894776	0.816051	0.79634	1.60482	1.07183	1.08545	1.10054
BCL6 ENSG00000113916	1.28969	1.08189	1.06421	0.99565	0.859451	1.09719	0.912936	1.04004	0.981116	1.00488
BCL6B ENSG00000161940	1.00358	1.03936	0.911555	1.06541	0.920672	1.00353	0.812895	0.914609	0.896846	0.962044
BCL7A ENSG00000110987	0.738632	0.866941	0.803217	0.831175	1.02837	1.16557	1.0564	0.933021	0.979792	1.16882
BCL7B ENSG00000106635	0.91075	1.0084	1.12174	0.780239	0.908025	0.962459	0.811121	0.96465	1.1701	0.985167
BCL7C ENSG00000099385	1.07901	1.0629	0.713035	1.03416	1.01136	0.896273	1.16313	1.22051	1.02915	1.05205
BCL9 ENSG00000116128	0.850699	0.942442	1.53058	0.993757	1.05966	1.10842	1.10975	0.882797	1.00308	1.11933
BCL9L ENSG00000186174	0.786171	0.942479	0.973293	1.03312	1.0066	1.0665	1.18881	0.834229	1.01972	0.975807
BCLAF1 ENSG00000029363	0.952534	0.776881	1.03384	1.21265	1.31386	0.991745	1.00902	1.04079	1.0252	0.967132
BCO1 ENSG00000135697	1.17818	0.735372	1.16013	0.991655	0.851311	1.19419	1.00708	1.12224	0.920452	1.08118
BCO2 ENSG00000197580	0.754991	0.943068	1.02658	0.8641	1.07068	0.948765	1.07979	0.801344	0.722277	0.76861
BCOR ENSG00000183337	0.786116	1.29097	0.909301	0.708196	0.897673	0.912251	0.880233	0.882527	0.771193	0.897246
BCORL1 ENSG00000085185	1.00165	0.934359	1.22954	0.908007	0.776887	1.13782	0.828332	0.877196	1.09223	1.17871
BCR ENSG00000186716	0.859525	1.18158	1.01382	1.02872	0.934522	0.982802	0.950229	0.737707	1.06875	0.962562
BCS1L ENSG00000074582	1.14928	1.07326	1.24874	0.82041	1.19441	0.809249	1.04337	1.26222	0.941085	0.881326
BDH1 ENSG00000161267	0.785272	1.00756	0.69064	0.864277	1.29291	1.53696	0.947873	0.743681	1.23872	0.931756
BDH2 ENSG00000164039	0.880205	1.11406	1.13086	0.613691	1.27619	0.811823	0.821744	1.14068	0.854343	0.727638
BDKRB1 ENSG00000100739	1.12669	1.0367	1.10732	0.825994	1.07517	0.912202	1.1258	0.941974	0.883599	1.18204
BDKRB2 ENSG00000168398	0.901336	0.960764	0.819347	0.756675	1.03943	0.775089	1.18315	0.729405	0.884398	1.141
BDNF ENSG00000176697	1.02441	0.905767	0.83505	1.23565	1.05892	0.980412	0.759039	1.01574	0.896391	0.921169
BDP1 ENSG00000145734	1.18744	1.05011	0.758767	1.0533	0.701071	0.954347	1.08438	0.98908	0.843399	0.666158
BEAN1 ENSG00000166546	0.948614	1.00413	1.00369	0.91987	0.79271	0.989721	0.865667	1.03691	0.682253	1.03441
BECN1 ENSG00000126581	1.19149	0.831955	1.16728	0.952913	1.00289	0.996398	1.13524	0.811553	1.07943	1.0893
BEGAIN ENSG00000183092	1.01094	1.12623	1.00535	1.14403	0.829285	0.647603	0.847631	1.08912	1.20676	0.911262
BEND2 ENSG00000177324	0.932514	1.06377	1.10995	1.2244	0.775637	1.13576	1.07735	1.10373	0.784728	1.44256
BEND3 ENSG00000178409	1.12943	0.980221	0.934249	1.2098	0.990783	1.04164	1.26479	1.15457	0.97952	1.04904
BEND4 ENSG00000188848	0.908129	1.00949	1.18307	1.13066	1.03565	1.03676	1.10234	1.01811	0.784457	0.84651
BEND5 ENSG00000162373	0.946683	0.771732	1.01385	0.750808	0.965756	0.808325	1.09219	0.773735	0.914829	0.866489
BEND6 ENSG00000151917	0.806871	1.15112	0.962123	0.977221	0.997834	0.961092	0.943656	1.02642	1.03016	1.05264
BEND7 ENSG00000165626	0.894283	0.933909	0.816675	0.930139	0.908343	1.04402	0.928195	1.05708	1.00786	0.974198
BEST1 ENSG00000167995	1.37991	0.892619	0.969339	1.19542	1.00663	0.89915	1.07205	0.910748	0.924923	1.11977
BEST2 ENSG00000039987	0.937077	0.709667	0.827845	1.21853	1.06568	0.921677	0.909679	1.10343	0.983353	0.886561
BEST3 ENSG00000127325	1.05511	0.978558	0.825722	1.01288	1.16005	1.00215	1.0558	0.887904	1.12505	1.27964
BEST4 ENSG00000142959	1.2598	0.805166	0.708381	1.01436	1.15262	1.12266	1.22733	0.975669	0.88874	0.964226
BET1 ENSG00000105829	1.21131	1.12213	1.23239	1.07258	0.835523	1.09587	0.696902	0.715839	1.17555	0.92911
BET1L ENSG00000177951	1.06314	1.28981	0.814129	0.854448	0.91992	1.05961	0.812327	0.991782	1.16283	1.1389
BEX1 ENSG00000133169	0.957866	0.991528	0.941874	0.854612	0.84172	0.969503	0.90717	1.04286	0.871301	0.854535
BEX2 ENSG00000133134	0.949629	0.993854	1.02514	1.18308	1.04859	1.27955	0.868073	0.985731	0.911043	0.932072
BEX3 ENSG00000166681	0.80361	1.17612	1.08401	1.06633	0.887764	1.07007	1.09193	1.03399	0.771394	1.04217
BEX4 ENSG00000102409	1.10277	0.847524	0.968072	1.09907	1.15423	0.895532	0.884805	1.04311	1.08513	1.23852
BEX5 ENSG00000184515	0.759309	0.924981	0.852101	1.13615	1.25329	1.10608	0.954375	1.017	1.02191	0.951679
BFAR ENSG00000103429	1.13783	1.03058	0.788378	1.32795	0.835594	0.946105	1.03465	0.729734	1.00389	0.898073
BFSP1 ENSG00000125864	0.894777	0.907147	0.841221	1.1082	1.07299	0.864969	1.29095	0.869109	0.86838	1.10067
BFSP2 ENSG00000170819	0.779663	0.933121	1.03324	0.940313	0.877352	1.18908	1.26842	1.11205	1.10324	0.960584
BGLAP ENSG00000242252	0.710188	0.895399	1.0028	0.887996	1.04701	0.851757	0.860567	0.992965	0.958864	1.09141
BGN ENSG00000182492	1.3479	0.965991	1.02651	1.0232	0.87616	0.830249	0.743029	0.795066	1.5249	1.21861
BHLHA15 ENSG00000180535	0.936026	0.745191	0.77483	0.987457	0.908729	1.18801	0.836805	1.02482	0.947557	1.00644
BHLHB9 ENSG00000198908	0.780635	0.982348	1.27722	0.973873	1.11371	1.1183	1.17955	0.866124	0.93476	1.04785
BHLHE22 ENSG00000180828	0.92036	1.39896	1.30848	0.914064	0.93318	1.27835	1.15653	0.886042	1.2671	1.12863
BHLHE40 ENSG00000134107	0.824133	1.1074	1.162	1.18998	0.818744	0.9798	1.06778	0.961244	0.880691	1.10213
BHLHE41 ENSG00000123095	0.809655	1.07603	1.07649	0.948646	0.924252	0.9246	1.12649	1.05879	0.963123	0.689678
BHMG1 ENSG00000237452	0.919086	0.827309	1.04307	1.00875	1.14428	0.898816	0.95806	1.15851	1.08167	1.02706
BHMT ENSG00000145692	0.955604	0.85171	1.22206	0.824733	0.941195	0.938164	0.80196	1.17513	1.0108	0.753043
BHMT2 ENSG00000132840	0.900715	1.01552	1.03947	0.956724	0.944558	0.815165	1.19616	1.36668	1.13475	1.18511
BICC1 ENSG00000122870	0.992556	0.916395	1.01909	0.970872	1.3639	1.08371	1.01404	1.23041	0.929123	1.15668
BICD1 ENSG00000151746	1.04666	1.02519	1.11413	0.89237	1.10484	1.11255	0.773171	1.01659	0.93476	1.12324
BICD2 ENSG00000185963	1.20836	0.966564	0.874395	1.07982	1.09004	0.817374	0.849758	0.841803	1.1106	0.994726
BICDL1 ENSG00000135127	1.03471	1.02495	1.1761	1.06219	1.22325	1.13983	1.17201	1.0726	1.11966	1.03935
BICDL2 ENSG00000162069	0.920695	1.16277	0.944519	1.12228	0.798187	0.930669	1.18602	0.778412	0.935827	1.139
BID ENSG00000015475	1.16676	0.811587	1.30451	1.08733	0.989999	0.746477	0.852667	0.874798	1.22504	0.752791
BIK ENSG00000100290	1.0673	0.984215	1.33744	1.52644	1.03331	1.17418	0.993084	0.968154	0.871976	1.1712
BIN1 ENSG00000136717	1.11744	1.03774	1.10837	1.39958	1.14525	1.00694	0.885381	0.783275	0.885417	1.00944
BIN2 ENSG00000110934	1.00646	0.959032	1.03865	1.00228	1.18956	0.870997	0.847784	1.06867	0.848395	1.21619
BIN3 ENSG00000147439	0.978915	0.890772	1.05995	1.05074	1.09516	0.97325	1.38069	0.8253	0.847844	1.20844
BIRC2 ENSG00000110330	1.05048	0.795238	1.1647	0.897265	1.00211	1.12064	1.02684	1.20323	1.04264	0.937512
BIRC3 ENSG00000023445	1.12661	1.13027	1.0555	1.13112	1.13742	0.953201	0.815298	0.722192	0.895869	1.17004
BIRC5 ENSG00000089685	1.02959	0.963085	1.08558	0.702459	0.890965	1.02786	1.14219	0.984441	0.662244	0.867307
BIRC6 ENSG00000115760	1.03743	1.07803	0.814761	0.841779	0.985956	1.04736	0.791541	1.06737	0.67227	0.812109
BIRC7 ENSG00000101197	1.21787	1.03223	1.09889	1.06863	0.881584	1.22358	1.00787	1.36541	0.936196	1.0452
BIVM ENSG00000134897	0.951199	0.930352	1.18553	1.02914	0.994729	1.14663	1.13891	1.05772	1.22846	0.985905
BLCAP ENSG00000166619	0.94589	0.809169	1.09052	0.80296	0.832479	0.981107	0.809119	1.0285	0.771617	0.938674
BLK ENSG00000136573	1.2197	0.915906	0.973511	0.97326	0.990444	1.1228	1.2623	0.904921	1.13029	0.961586
BLM ENSG00000197299	0.867613	0.893498	0.859416	0.974727	0.965385	1.15229	0.998854	0.878686	0.907161	0.816215
BLMH ENSG00000108578	1.15341	1.06481	0.725387	0.998657	1.11057	0.733729	0.843612	1.25835	1.06552	1.0038
BLNK ENSG00000095585	1.15013	0.792328	0.997675	0.771961	0.851395	0.829986	0.803561	0.819367	1.12575	0.842463
BLOC1S1 ENSG00000135441	1.13217	1.06787	1.01783	1.28163	1.0882	1.07272	1.0219	1.14323	0.953014	1.10933
BLOC1S2 ENSG00000196072	1.12989	0.836137	0.813409	0.846953	1.03375	0.848279	1.0146	1.19341	0.997929	0.918084
BLOC1S3 ENSG00000189114	1.07405	0.896312	1.17037	0.79923	0.936766	0.919747	0.897499	0.850398	0.721353	1.04087
BLOC1S4 ENSG00000186222	1.2134	0.969014	1.15182	1.10401	1.17472	0.975409	0.793735	1.05642	1.24855	0.810266
BLOC1S5 ENSG00000188428	1.03598	1.13662	1.20673	1.46739	0.960073	1.11257	1.12943	0.814339	1.05842	0.962276
BLOC1S6 ENSG00000104164	0.963226	0.897512	0.974943	0.950515	1.1815	0.926765	1.12225	0.999038	1.0785	1.19617
BLVRA ENSG00000106605	1.19714	0.867226	0.907526	0.828223	0.941776	0.820367	1.04886	0.821768	1.02822	0.954317
BLVRB ENSG00000090013	1.2443	1.15156	1.0281	0.987565	0.933977	1.17358	0.918154	1.07375	0.944834	0.719767
BLZF1 ENSG00000117475	0.990493	1.01613	1.03545	0.723736	0.910287	1.04841	0.957387	0.705156	0.8209	0.867003
BMF ENSG00000104081	0.991174	0.922833	0.963121	1.16548	0.959743	1.08478	1.41014	1.19069	1.314	1.20109
BMI1 ENSG00000168283	0.913095	0.91054	0.868957	1.10274	1.02362	1.01975	0.835602	0.834588	0.738325	0.931733
BMP1 ENSG00000168487	0.941051	1.16021	1.12874	1.20227	1.0753	1.11254	1.13919	0.844545	0.966173	1.20099
BMP10 ENSG00000163217	1.12084	1.09591	0.881213	1.09696	1.10226	1.07835	1.03076	1.06669	1.20662	0.92385
BMP2 ENSG00000125845	0.942351	0.918633	1.0386	1.02769	1.01166	0.739124	0.985449	0.880141	0.809268	1.14566
BMP2K ENSG00000138756	1.04497	1.01461	0.939945	0.851739	1.11587	1.11986	0.938623	0.875813	1.15853	1.0682
BMP3 ENSG00000152785	0.971295	0.958202	1.06233	0.888261	0.622644	0.98136	0.977261	0.86095	0.944099	0.901678
BMP4 ENSG00000125378	0.966593	0.875859	1.00875	0.89662	1.15925	0.857569	1.03323	1.12404	1.13079	1.01297
BMP5 ENSG00000112175	1.01468	1.13493	0.864379	1.20107	0.930402	0.961798	1.03244	0.610031	0.962301	0.834879
BMP6 ENSG00000153162	1.11575	1.01183	1.06345	1.09937	0.886098	1.41152	0.831396	0.948972	1.04737	1.09898
BMP7 ENSG00000101144	0.969521	0.891826	0.774288	0.944263	1.17165	0.878406	1.19086	0.97636	1.0053	0.999995
BMP8A ENSG00000183682	1.01746	0.916852	0.781433	0.92196	1.06212	0.887938	1.12049	1.07923	0.751743	1.29605
BMP8B ENSG00000116985	1.20575	1.0304	0.867237	0.638341	0.83314	0.998524	0.814361	1.19242	0.939633	1.14703
BMPER ENSG00000164619	0.905229	1.06084	1.0562	0.939239	1.32714	1.04435	1.01958	1.01468	0.789114	1.08294
BMPR1A ENSG00000107779	1.00777	0.676979	0.969928	1.12292	0.945137	1.05046	0.883613	0.865577	0.913888	1.01695
BMPR1B ENSG00000138696	0.913983	0.685818	1.11847	0.888368	0.937481	1.04942	0.987893	0.981588	1.36152	0.970802
BMPR2 ENSG00000204217	0.948209	0.853532	0.990634	1.01517	0.852434	1.00295	1.03429	0.910017	0.674959	0.999696
BMS1 ENSG00000165733	1.11296	0.824213	0.915179	1.11868	1.01247	1.05167	0.756271	1.21115	1.04877	0.976401
BMT2 ENSG00000164603	0.702211	0.919613	1.10381	0.954716	1.13232	1.03132	0.895517	0.845101	0.956289	0.851957
BMX ENSG00000102010	0.873717	1.16819	0.90926	0.867479	1.01933	0.972813	0.93282	1.13085	1.34304	0.881342
BNC1 ENSG00000169594	0.912974	1.01291	1.28213	0.850224	1.02026	0.899205	0.913785	1.23428	1.17089	1.00867
BNC2 ENSG00000173068	0.935188	0.97311	0.849902	1.09815	0.925127	1.09651	1.00995	0.988836	1.24566	1.27141
BNIP1 ENSG00000113734	0.905838	0.915313	1.10301	1.25426	0.893979	0.891914	1.21833	0.999508	0.78667	1.03585
BNIP2 ENSG00000140299	1.03939	0.848891	1.18164	1.01529	0.854378	1.1747	1.05289	0.823627	1.26521	1.29547
BNIP3 ENSG00000176171	1.03196	0.90318	0.719398	1.15627	1.16126	1.01009	1.08971	1.11585	1.15088	0.91576
BNIP3L ENSG00000104765	0.910382	1.10507	1.16861	0.942868	0.754584	0.827447	0.959911	0.713743	0.971127	0.944265
BNIPL ENSG00000163141	0.807522	1.07296	1.12083	0.954465	0.730348	1.00861	0.829503	1.06717	0.884968	0.91467
BOC ENSG00000144857	0.930301	0.819659	0.954418	0.968461	1.06093	0.899282	1.0575	0.75483	1.05111	0.943571
BOD1 ENSG00000145919	0.969285	1.25834	0.950286	0.978649	0.772671	0.660474	1.14231	0.837995	0.960551	0.755181
BOD1L1 ENSG00000038219	0.882184	0.849205	1.00974	1.09422	0.966735	1.03583	1.00644	0.742203	1.24562	1.15153
BOD1L2 ENSG00000228075	1.08469	1.05863	0.796207	0.97453	0.952202	1.14838	0.976678	0.823487	1.02077	1.13779
BOK ENSG00000176720	0.647787	1.02248	1.21651	0.710564	1.03741	0.833358	1.051	1.03139	0.89358	1.02316
BOLA1 ENSG00000178096	0.875158	1.18687	1.00995	0.982509	0.960678	1.10771	1.00085	0.816611	1.10748	1.04523
BOLA2B ENSG00000169627	0.857729	0.869953	1.24539	0.915554	0.830205	1.02769	0.803763	1.07319	0.779304	1.13215
BOLA3 ENSG00000163170	1.21642	0.918238	1.01394	1.10957	0.925441	0.809367	0.908621	0.997862	0.706259	1.03426
BOLL ENSG00000152430	1.01713	0.794667	0.84585	0.829363	0.876606	1.00157	1.10803	0.921481	1.01046	0.98232
BOP1 ENSG00000261236	1.06096	1.42121	0.845596	1.0929	1.21768	0.895528	1.03386	1.20187	1.08541	1.06104
BORA ENSG00000136122	1.1271	1.38979	0.793354	1.02276	0.74459	0.82346	0.809049	1.07631	1.06784	0.721088
BORCS5 ENSG00000165714	1.11635	0.900373	0.884765	0.907942	1.19387	0.7657	0.990087	1.2773	0.774479	1.0349
BORCS6 ENSG00000196544	0.861598	0.841843	0.928606	1.07422	1.04738	0.879895	0.877052	0.811019	0.828568	1.09813
BORCS7 ENSG00000166275	1.01195	0.979038	0.905056	0.864196	0.773342	0.978926	0.916155	0.82738	1.20593	0.899132
BORCS8 ENSG00000254901	1.02617	0.844026	0.861024	1.23326	1.06169	0.736936	1.27235	1.03452	1.05752	0.884486
BORCS8-MEF2B ENSG00000064489	0.960398	1.2847	1.10862	0.93816	1.01368	0.990588	1.07472	1.16396	0.754225	1.22563
BPGM ENSG00000172331	1.12343	0.947181	0.870068	0.894937	1.12199	1.0351	0.8022	1.02265	0.957946	1.05924
BPHL ENSG00000137274	1.03122	1.0416	1.12853	0.908039	1.25882	0.727827	1.08012	1.00822	1.29026	1.13598
BPI ENSG00000101425	0.954641	0.861448	0.959419	0.987176	0.826985	1.08006	0.891905	1.01801	1.0477	1.24672
BPIFA1 ENSG00000198183	1.10949	1.01888	0.859263	0.992839	1.06954	1.12135	1.16264	0.974921	0.896819	0.932003
BPIFA2 ENSG00000131050	0.775897	0.982499	1.15161	0.676707	1.09917	1.08099	0.944372	1.16561	0.960776	1.22769
BPIFB1 ENSG00000125999	1.01899	0.98061	0.896438	1.12531	0.923071	0.934583	0.948034	0.886087	0.794226	1.01816
BPIFB2 ENSG00000078898	0.876409	0.866038	0.975615	3.04667	0.924145	0.852775	0.898435	0.973827	0.959465	1.0177
BPIFB4 ENSG00000186191	0.990209	1.01024	1.16945	1.01334	0.960623	0.882342	0.903136	1.04127	0.898503	1.01337
BPIFC ENSG00000184459	0.935163	0.859787	1.136	1.09979	0.996359	0.897527	1.14549	1.10275	0.870416	1.26115
BPNT1 ENSG00000162813	1.05631	0.94645	0.886455	0.923927	1.04897	1.02441	1.21935	0.928206	0.971679	0.879641
BPTF ENSG00000171634	1.01791	1.05144	0.739719	1.24596	1.00881	0.85083	0.976565	0.966628	1.33042	1.0164
BRAF ENSG00000157764	0.894377	1.05918	0.968474	1.07923	0.840829	1.12711	0.713012	1.47643	0.941515	0.893323
BRAP ENSG00000089234	1.11991	0.876154	0.93205	0.821047	1.20416	0.906466	0.949665	1.1444	1.03699	1.03277
BRAT1 ENSG00000106009	1.11518	1.30038	0.959185	1.22025	0.888841	0.961113	0.765659	1.03414	1.04606	0.990874
BRCA1 ENSG00000012048	1.12561	0.891099	0.83581	1.12601	1.06098	0.927424	0.984091	0.940595	1.04837	0.88385
BRCA2 ENSG00000139618	0.773677	1.07548	0.909162	0.900669	0.687066	1.2572	1.03866	0.960262	0.764665	0.825764
BRCC3 ENSG00000185515	0.828748	0.855619	0.952522	0.970484	0.923502	0.973013	1.17811	0.751742	0.986591	0.812758
BRD1 ENSG00000100425	0.709352	0.92195	0.690058	0.960696	0.832463	0.954999	1.05155	0.808954	0.702205	1.22977
BRD2 ENSG00000204256	1.28774	0.804082	1.5734	1.06234	1.26628	1.19766	1.14681	1.09676	0.708796	1.24987
BRD3 ENSG00000169925	0.774172	1.06104	0.816028	0.909242	0.796997	0.909759	1.12837	1.05112	0.919281	1.01735
BRD4 ENSG00000141867	0.809756	0.87872	1.17877	1.05264	0.962659	0.857821	0.956732	1.11818	1.06375	1.38385
BRD7 ENSG00000166164	0.850438	1.34746	1.12042	0.806047	0.729652	0.692569	1.10984	1.02252	1.13361	0.94481
BRD8 ENSG00000112983	0.778345	1.01049	0.947232	0.74773	0.851924	0.911605	1.08618	1.02804	1.16584	0.92176
BRD9 ENSG00000028310	1.00996	1.06042	0.831293	1.02222	1.12526	1.05264	1.22519	0.95278	1.24581	0.850682
BRDT ENSG00000137948	1.26369	1.09866	0.952965	1.07623	0.976688	0.973149	0.731117	1.24917	0.990319	1.02962
BRE ENSG00000158019	1.01211	1.09946	0.807634	1.07004	0.803942	0.93073	1.26151	0.924221	0.959857	1.22962
BRF1 ENSG00000185024	1.24952	1.34812	1.20968	1.11007	1.04202	1.00315	0.82445	0.979234	1.24102	0.908201
BRF2 ENSG00000104221	1.33351	1.06701	0.846872	1.03779	1.3215	1.07373	1.14034	1.13735	1.23227	1.09902
BRI3 ENSG00000164713	1.44275	1.14484	0.846145	0.943024	0.969003	1.17983	1.10646	1.09465	0.894887	1.03434
BRI3BP ENSG00000184992	1.05179	0.855176	1.15945	0.834303	0.947292	0.84185	0.947947	0.94515	1.08246	0.863726
BRICD5 ENSG00000182685	0.894215	0.844158	0.911678	1.15473	0.855346	0.83132	1.1288	0.828247	0.808782	0.889195
BRINP1 ENSG00000078725	0.950145	0.929767	0.805122	1.20166	1.12217	0.909994	1.01211	0.81482	1.04753	1.01121
BRINP2 ENSG00000198797	1.28439	1.17275	1.0766	1.03619	1.06857	0.949272	1.15214	1.02768	1.05939	0.791352
BRINP3 ENSG00000162670	1.06116	1.16967	1.02121	0.8479	0.853069	0.863813	1.12457	1.28667	0.935714	0.971845
BRIP1 ENSG00000136492	0.997567	0.899096	0.920297	1.14302	0.897842	0.767367	1.14196	1.01401	1.073	1.12087
BRIX1 ENSG00000113460	1.19563	0.900137	1.05231	0.924378	1.07361	0.890545	1.06315	1.02737	0.863698	0.742499
BRK1 ENSG00000254999	1.10548	0.952374	1.12072	1.02644	0.950571	0.972136	0.918848	0.978258	0.807055	1.01339
BRMS1 ENSG00000174744	1.07325	1.03457	1.09536	0.957574	1.04203	1.03196	0.861691	0.959875	0.766865	0.980501
BRMS1L ENSG00000100916	0.882491	1.02231	1.13662	1.04599	0.826914	1.18462	1.28488	0.901705	1.01154	1.01601
BROX ENSG00000162819	0.904095	0.922492	0.956618	1.01033	0.857696	0.985986	0.845172	0.752361	1.05372	0.981635
BRPF1 ENSG00000156983	1.20591	0.854697	0.984908	0.90858	1.11838	0.960816	0.996176	1.24313	1.15583	0.857279
BRPF3 ENSG00000096070	0.871361	1.24394	1.12602	1.00568	0.888394	1.29793	1.01225	1.07292	0.934117	1.10012
BRS3 ENSG00000102239	0.649458	0.932998	1.05196	0.849454	0.826598	0.988873	1.10681	0.791858	0.893791	0.949537
BRSK1 ENSG00000160469	0.989324	0.951798	0.819423	1.07826	1.10422	1.24994	0.808075	0.92766	0.916909	1.071
BRSK2 ENSG00000174672	1.1339	0.866952	1.48253	1.10084	1.10857	1.39512	1.36475	0.658521	0.98966	0.856339
BRWD1 ENSG00000185658	0.89984	1.01741	0.821978	0.952171	0.903318	1.22875	0.911013	1.01783	0.750517	1.11243
BRWD3 ENSG00000165288	1.03819	0.962537	1.05177	0.865753	1.18024	0.912031	1.01339	0.924612	0.85669	0.846826
BSCL2 ENSG00000168000	0.801933	0.910408	0.911457	1.09158	0.976841	0.890215	1.07504	0.948585	1.05355	0.821677
BSDC1 ENSG00000160058	1.03156	1.11707	1.01621	1.03098	0.828147	1.23675	0.910244	0.960226	1.11784	1.11726
BSG ENSG00000172270	0.950668	1.13247	1.03583	1.36355	1.18783	0.969389	0.926214	0.95725	0.737743	1.21194
BSN ENSG00000164061	1.09212	1.18264	1.08964	0.897712	0.95714	1.1145	1.13893	0.824119	0.843652	0.848572
BSND ENSG00000162399	0.931877	0.917876	0.830445	0.793834	1.36742	1.36958	0.957833	1.15473	1.25589	0.905891
BSPH1 ENSG00000188334	0.986033	0.965033	0.943603	0.689684	1.16305	1.18719	1.11993	0.792983	1.08508	1.15941
BSPRY ENSG00000119411	0.91614	1.01039	1.01109	1.02892	1.10623	1.3248	1.0941	0.976549	1.25701	1.01758
BST1 ENSG00000109743	0.903426	0.79367	1.15635	0.983163	0.95204	1.01878	0.978689	1.10423	1.09182	1.19467
BST2 ENSG00000130303	1.08977	0.76064	0.893086	1.1467	1.09389	0.897467	0.91316	1.07654	1.1505	1.00109
BTAF1 ENSG00000095564	1.09364	1.1776	1.27885	1.02412	1.06961	1.16182	0.912385	1.09817	1.30122	1.11518
BTBD1 ENSG00000064726	1.11537	1.31722	1.20353	1.06603	1.05112	0.991222	0.84204	0.96764	1.05652	1.06101
BTBD10 ENSG00000148925	0.962401	1.08912	1.01806	1.24886	1.06839	0.864872	0.920031	0.968726	0.749043	1.01733
BTBD11 ENSG00000151136	1.11775	0.863146	0.862088	1.15247	1.01585	0.875347	1.00354	1.07226	1.00605	1.01501
BTBD16 ENSG00000138152	1.02139	0.947979	1.02951	0.978174	1.2504	0.920395	1.08677	0.935903	0.888443	0.979228
BTBD18 ENSG00000233436	0.973263	0.915187	0.887669	1.09178	1.02016	0.918969	0.886314	0.914964	0.913249	1.10035
BTBD19 ENSG00000222009	1.03868	0.803871	1.03074	0.774886	0.889691	1.10967	1.01461	0.903292	1.08477	0.948703
BTBD2 ENSG00000133243	0.796604	0.915741	1.1752	0.924676	0.871517	1.11134	0.963321	1.18191	1.06812	0.863323
BTBD3 ENSG00000132640	1.19449	0.778188	0.970857	0.931639	0.93685	1.00426	1.208	0.721664	0.726409	0.957531
BTBD6 ENSG00000184887	0.667899	0.747555	1.13302	1.02451	0.997222	0.931471	1.04922	0.859837	1.03767	0.970333
BTBD7 ENSG00000011114	1.05182	0.966563	0.72113	1.03865	0.853972	0.863562	1.02002	1.1979	0.864335	0.915216
BTBD8 ENSG00000189195	0.896938	1.20111	1.18395	1.13052	0.932008	1.15918	0.990796	0.796994	1.14849	0.934325
BTBD9 ENSG00000183826	0.916213	1.1308	1.20055	0.902556	0.910336	1.29919	1.07233	0.931925	1.0552	1.13572
BTC ENSG00000174808	1.05595	1.13727	0.899534	1.27128	0.689859	1.01546	0.959434	1.16946	0.924837	0.971674
BTD ENSG00000169814	1.02317	1.27683	0.923821	1.0755	1.1483	0.798422	0.833102	0.629886	1.04045	0.964033
BTF3 ENSG00000145741	0.84258	0.803924	1.08333	0.905903	1.07119	0.978616	1.11198	0.910092	1.21259	0.80337
BTF3L4 ENSG00000134717	1.23216	1.2067	1.09225	0.915861	0.970114	1.20276	1.15454	1.07845	0.94882	1.00201
BTG1 ENSG00000133639	1.06352	1.04807	0.992908	1.02413	1.09308	1.03718	1.097	1.03947	1.28978	0.890279
BTG2 ENSG00000159388	1.06654	0.987286	1.36799	1.22534	0.966955	0.819082	1.13751	1.1666	0.813393	1.0745
BTG3 ENSG00000154640	0.936112	0.892542	0.747125	0.944385	0.850415	1.21157	0.865733	1.08346	0.889422	0.822366
BTG4 ENSG00000137707	0.931809	1.00712	1.17025	1.17889	0.82961	1.05748	0.985064	0.795709	1.02415	0.821799
BTK ENSG00000010671	0.887134	0.871431	1.01592	0.989272	1.18543	1.06073	0.899052	1.18956	1.15149	0.868985
BTLA ENSG00000186265	0.894782	0.865752	0.892369	1.05519	0.917411	0.809611	1.21507	0.867157	1.42278	0.905817
BTN1A1 ENSG00000124557	0.995016	1.00847	1.22299	1.13977	1.01126	1.00311	0.882819	0.940485	0.987194	1.14347
BTN2A1 ENSG00000112763	1.04249	1.02908	1.06954	1.0606	0.87016	1.32442	1.08955	0.883838	1.04909	1.18223
BTN2A2 ENSG00000124508	1.12392	1.00764	0.903971	0.97404	1.21236	0.944737	1.03863	0.950389	0.838765	1.17648
BTN3A1 ENSG00000026950	1.00176	1.18321	0.965826	0.859965	0.761113	0.713863	1.06836	0.876679	0.933854	0.830796
BTN3A2 ENSG00000186470	0.874338	0.989279	0.897225	1.02025	0.874311	0.927543	1.25136	1.14818	1.13792	0.795238
BTN3A3 ENSG00000111801	0.857215	1.03822	1.36546	0.850507	0.968275	1.02837	0.721431	1.07285	1.01094	0.77912
BTNL2 ENSG00000204290	0.959146	0.949408	0.875599	0.884612	1.08066	0.947592	1.11827	0.953348	1.33564	1.00078
BTNL3 ENSG00000168903	0.934964	1.02539	1.06411	1.14324	1.09106	0.997525	0.993691	0.98158	0.916092	0.748182
BTNL8 ENSG00000113303	0.988382	1.17806	1.09139	1.19956	0.979436	1.14094	1.32846	1.03898	0.98448	1.1047
BTNL9 ENSG00000165810	0.985938	0.888362	1.12155	0.732008	1.2318	1.20789	0.823889	1.21102	1.09677	1.08769
BTRC ENSG00000166167	1.09692	1.21732	0.94822	1.11521	1.24956	0.897749	0.993959	0.739378	1.01114	0.830808
BUB1 ENSG00000169679	0.804693	1.07635	0.907627	1.19921	1.25177	1.09519	0.829282	1.06743	0.878904	0.949565
BUB1B ENSG00000156970	1.05991	1.02156	1.06891	0.872735	1.0138	0.88666	1.00612	1.20341	0.933541	0.843034
BUB3 ENSG00000154473	1.03767	1.06657	0.733936	1.00524	1.0977	1.05163	0.947614	0.979575	1.13227	0.858853
BUD13 ENSG00000137656	0.834647	0.821609	1.12754	1.0527	0.867943	0.95001	0.889713	1.13834	1.09272	1.17839
BUD31 ENSG00000106245	1.15523	0.917037	0.960327	1.07987	0.769297	0.795482	0.878006	1.0313	0.809181	0.929112
BVES ENSG00000112276	1.01223	0.924373	1.05081	1.13495	0.818177	1.1588	1.11512	0.985263	0.572292	0.866798
BYSL ENSG00000112578	1.24551	1.21514	0.981462	0.950697	1.04109	1.05453	1.02443	1.10624	0.933124	0.893873
BZW1 ENSG00000082153	0.715572	0.689269	1.11929	0.891854	1.03253	0.880617	0.869393	1.09783	0.872353	0.989188
BZW2 ENSG00000136261	1.16749	0.85518	1.3354	0.997748	0.994927	0.925046	0.989281	1.01035	1.05314	1.02226
C10orf10 ENSG00000165507	1.03795	1.26444	1.21917	0.825281	1.00702	1.08815	1.12611	0.831186	1.37309	1.05247
C10orf105 ENSG00000214688	0.918002	0.875906	1.02144	1.22736	1.06278	1.14019	1.2005	0.892465	0.868184	1.07334
C10orf107 ENSG00000183346	0.928334	1.01544	1.07833	1.08665	1.33855	0.808797	1.28065	1.32177	0.892773	0.811466
C10orf11 ENSG00000148655	1.22348	0.816825	0.931336	0.961933	1.01455	0.808167	0.986737	1.05075	1.06413	1.21059
C10orf128 ENSG00000204161	1.24784	1.24265	0.913094	0.775467	0.813883	0.962968	0.866508	0.850962	0.780603	1.27851
C10orf142 ENSG00000277288	0.952795	0.969787	0.865731	0.878099	0.956567	0.861102	1.19867	0.891999	0.938701	0.991649
C10orf2 ENSG00000107815	0.800157	1.22365	0.948713	0.976351	0.968914	0.898987	0.899457	0.799093	0.9223	1.00446
C10orf35 ENSG00000171224	1.13672	0.847053	0.765534	0.824865	1.00233	1.04117	0.89076	0.811413	1.11117	1.00468
C10orf53 ENSG00000178645	1.00826	1.04111	0.95016	1.03403	1.05256	1.20565	1.11316	0.939425	0.985482	0.957416
C10orf54 ENSG00000107738	1.01685	0.897859	0.858385	0.952683	0.943088	0.869158	0.856561	0.832479	0.932961	1.16239
C10orf55 ENSG00000222047	0.911745	1.10857	0.951295	1.06101	0.934551	1.17619	1.25879	1.28021	0.709241	1.01137
C10orf62 ENSG00000203942	0.762272	1.13927	1.07785	0.777243	1.13739	0.889663	0.878014	1.26447	1.08174	0.950886
C10orf67 ENSG00000179133	0.788331	0.961424	0.978251	0.966916	0.861702	0.965204	0.963825	0.841957	0.944317	0.947145
C10orf71 ENSG00000177354	1.14965	1.04238	1.18346	0.784205	1.17184	1.06264	0.958668	0.970427	1.07851	0.925996
C10orf76 ENSG00000120029	1.03283	1.12513	0.879349	0.878464	1.01416	1.05913	1.07908	0.987609	0.93235	1.13026
C10orf82 ENSG00000165863	0.975598	0.994024	0.731832	0.998233	1.0864	0.916062	1.02891	1.00502	0.946321	1.16008
C10orf88 ENSG00000119965	0.975442	1.18219	0.943174	0.940775	0.872119	0.8494	0.861246	1.04231	0.948773	0.937992
C10orf90 ENSG00000154493	0.910317	0.886927	0.789116	0.899845	1.02521	0.840221	0.983214	0.911982	0.730105	0.976418
C10orf95 ENSG00000120055	0.835877	1.10305	0.958083	1.03078	0.970474	0.902239	0.899636	1.14557	0.937455	0.86922
C10orf99 ENSG00000188373	0.780619	1.02654	0.813052	1.13262	0.991814	1.38358	0.762886	0.940018	1.00976	1.06189
C11orf1 ENSG00000137720	1.13951	0.914214	0.932927	1.13244	1.26444	1.13754	1.02107	1.03186	1.14232	1.18102
C11orf16 ENSG00000176029	1.28038	0.988455	1.28698	0.799487	0.887794	1.08086	0.919879	0.910719	1.03846	1.05588
C11orf21 ENSG00000110665	0.963182	0.984292	0.883194	1.33897	0.976447	0.908156	1.0619	0.830514	0.977103	0.878953
C11orf24 ENSG00000171067	1.10937	1.1039	1.08257	1.00521	0.738113	0.904328	1.26133	1.17772	1.17985	1.15582
C11orf31 ENSG00000211450	1.10002	0.872898	1.14213	0.922402	1.13771	0.788581	1.34873	1.10733	1.03755	0.950247
C11orf40 ENSG00000171987	0.909377	1.00758	0.832562	1.21401	0.883285	1.01629	0.849884	0.977753	0.993871	0.955917
C11orf42 ENSG00000180878	1.06829	0.763129	0.797744	1.31504	1.10113	1.16876	1.03654	0.997613	1.00829	1.00192
C11orf45 ENSG00000174370	0.983011	0.872997	1.23413	0.899999	1.02034	0.783579	0.636025	0.908156	0.832963	0.873101
C11orf49 ENSG00000149179	0.755468	1.07089	0.83894	1.06251	1.0885	0.984545	1.00608	1.07825	0.928603	0.958357
C11orf52 ENSG00000149300	1.03563	1.04656	1.06113	1.1768	0.761758	0.920152	0.926777	0.897307	0.973444	0.888314
C11orf53 ENSG00000150750	1.39698	1.01663	1.03725	1.11292	1.18941	0.971637	1.07886	1.02406	0.756334	1.09053
C11orf54 ENSG00000182919	0.924006	0.928715	0.986582	1.14587	0.825664	0.864794	1.07335	0.98545	1.13133	1.13499
C11orf57 ENSG00000150776	0.885525	0.996981	0.986258	1.06675	1.03747	0.922465	1.16337	0.903785	0.977922	0.942336
C11orf58 ENSG00000110696	1.29007	0.938865	0.970731	1.04566	1.09156	1.05322	0.635897	0.787197	1.1738	1.15048
C11orf63 ENSG00000109944	0.991605	0.974094	0.675338	1.12268	1.0898	1.05512	1.13733	0.944239	1.11118	1.07174
C11orf65 ENSG00000166323	0.725864	0.8209	0.944052	1.03339	0.81005	1.08032	0.94554	1.01622	1.11477	0.977945
C11orf68 ENSG00000175573	0.87668	1.03835	1.15717	0.750238	0.715154	1.2359	0.941486	1.2919	0.897076	1.01638
C11orf70 ENSG00000137691	1.15665	1.09742	1.12462	1.05058	1.15724	1.00384	0.851229	0.838443	0.769705	0.912887
C11orf71 ENSG00000180425	0.940787	0.912449	1.13403	1.20296	1.09316	1.29731	1.08145	1.04096	1.12845	1.13472
C11orf74 ENSG00000166352	1.05279	0.75302	0.997232	0.800189	1.26706	1.00065	0.863901	1.14129	0.792609	1.15529
C11orf80 ENSG00000173715	0.75869	1.25475	1.01921	1.0157	1.09514	1.1966	0.852571	1.07947	0.91899	0.78685
C11orf84 ENSG00000168005	1.0427	0.970436	1.14053	1.05408	1.04336	1.15169	1.02881	1.11557	0.841146	1.12773
C11orf87 ENSG00000185742	1.01982	1.0494	1.07973	0.922311	1.19544	0.990199	1.02964	0.908433	1.07261	1.33648
C11orf88 ENSG00000183644	0.979575	1.00566	0.983264	1.08893	0.899676	0.922835	0.804481	1.21277	0.992113	1.14496
C11orf91 ENSG00000205177	0.980248	1.02147	0.841433	1.30419	0.97784	0.87986	1.28286	0.724873	0.944711	0.935993
C11orf94 ENSG00000234776	1.01146	1.09691	0.85095	1.05713	1.22396	1.07419	0.914756	0.866703	0.78173	0.872305
C11orf95 ENSG00000188070	0.86977	1.08388	0.81522	0.951412	0.819411	1.12956	1.1618	1.06607	1.18253	0.879818
C11orf96 ENSG00000187479	1.222	1.80811	0.810518	1.09738	1.13491	1.08181	1.16554	1.14111	0.532693	0.974858
C11orf98 ENSG00000278615	1.11611	1.06024	1.23032	1.02511	0.941813	0.89848	0.910914	0.813461	0.941899	0.812756
C12orf10 ENSG00000139637	1.18372	1.05282	0.841689	1.14587	1.15089	0.966033	1.08294	0.920836	0.969437	0.838056
C12orf29 ENSG00000133641	0.860343	1.02935	1.00271	0.983724	1.02454	1.11722	1.19097	0.857471	1.18134	0.943773
C12orf4 ENSG00000047621	0.862543	1.04855	0.886005	0.763183	1.04144	0.888391	0.946665	1.00294	0.754895	0.902962
C12orf40 ENSG00000180116	0.994553	1.0074	0.884245	0.890376	1.00634	0.965999	0.854516	1.24978	1.08598	0.992906
C12orf42 ENSG00000179088	0.963557	0.941483	1.40992	1.07802	1.22105	0.8307	0.999892	0.954644	1.17574	1.00212
C12orf43 ENSG00000157895	0.832331	1.0063	0.81774	0.867477	1.02153	0.719334	1.18565	1.1534	0.95919	1.0875
C12orf45 ENSG00000151131	1.03691	1.05975	0.958954	1.34819	0.948785	0.925393	0.750473	1.07525	1.11927	1.1719
C12orf49 ENSG00000111412	1.08205	0.947254	0.761814	0.983455	1.10028	1.05826	0.975901	1.06655	0.697141	1.21709
C12orf50 ENSG00000165805	0.906681	0.788065	1.11731	1.36995	1.24632	1.17791	0.883353	1.06976	0.837917	1.20328
C12orf54 ENSG00000177627	0.77279	1.11186	1.03723	0.937172	1.15434	1.03758	0.930052	1.11291	1.03167	1.07839
C12orf56 ENSG00000185306	0.693884	0.96874	1.05802	0.807949	1.01808	0.825774	0.801286	1.17185	1.18578	1.01187
C12orf57 ENSG00000111678	1.43595	0.761021	0.970551	1.05332	0.923617	1.07555	1.28109	0.930434	0.981481	1.06993
C12orf60 ENSG00000182993	1.20128	1.0205	0.656547	1.08685	1.02459	1.02331	0.732269	0.981708	1.02245	0.95283
C12orf65 ENSG00000130921	1.01178	0.924812	0.956305	1.03008	1.01547	0.847796	1.22746	0.802275	1.09905	1.02888
C12orf66 ENSG00000174206	0.937771	0.969924	0.988491	0.787395	1.04559	0.827428	1.21706	0.770697	0.940627	0.967756
C12orf71 ENSG00000214700	0.822303	1.1353	0.826825	0.820087	0.718492	0.698979	0.937257	0.960717	1.22589	1.20805
C12orf73 ENSG00000204954	0.870821	0.825686	0.838887	1.03017	0.896114	1.32934	1.20206	0.994863	0.971189	0.857724
C12orf75 ENSG00000235162	0.803022	0.751718	0.857569	1.048	1.16325	0.702544	1.17413	0.974634	0.964387	0.941972
C12orf76 ENSG00000174456	0.686881	0.968631	0.991857	0.92288	0.824945	0.927505	1.20478	1.29882	0.977191	0.848453
C14orf1 ENSG00000133935	0.888176	1.15199	0.809486	0.911068	1.29086	1.18665	1.07118	0.975713	1.27568	0.944856
C14orf105 ENSG00000100557	1.13362	1.2048	0.930904	1.15416	1.00288	1.07254	0.982168	0.964857	1.07128	1.00035
C14orf119 ENSG00000179933	0.982409	0.784065	0.92922	0.925842	1.05497	1.28678	1.01582	0.743233	0.902506	0.905247
C14orf132 ENSG00000227051	0.9665	0.994354	0.97554	1.18319	0.887098	1.10539	0.956953	1.04692	0.991771	1.01741
C14orf142 ENSG00000170270	0.85905	0.996097	1.00925	1.10026	0.959989	1.10671	1.08555	1.02595	1.04023	1.13428
C14orf159 ENSG00000133943	1.1417	1.00294	1.01661	1.02894	1.25087	0.963317	1.107	1.05819	0.83674	0.981564
C14orf166 ENSG00000087302	1.19136	0.931082	1.02714	1.07274	1.18379	1.17218	0.780499	0.732904	1.05514	0.931317
C14orf169 ENSG00000170468	0.979079	0.964866	0.990536	1.10653	1.1548	0.76344	1.04147	1.04473	0.9173	0.863324
C14orf177 ENSG00000176605	1.17433	1.16828	0.768523	1.11662	1.05934	0.928804	0.756458	1.13105	1.05368	0.935697
C14orf178 ENSG00000197734	0.850762	1.00032	0.841425	0.878294	0.879807	1.0209	0.996146	0.85274	1.03039	0.881185
C14orf180 ENSG00000184601	0.85918	0.996345	0.799198	1.17753	1.02	1.15844	1.1438	0.910082	0.680886	1.03069
C14orf2 ENSG00000156411	0.955338	0.90488	1.17499	0.943031	0.911984	0.76007	0.983143	0.880127	1.13732	1.0577
C14orf28 ENSG00000179476	1.15321	1.01579	0.868399	0.962365	1.01505	1.02804	1.0778	1.33614	0.883786	1.03988
C14orf37 ENSG00000139971	0.842046	0.920635	0.843347	0.872954	1.06422	0.901953	0.968493	1.23852	0.877086	0.86941
C14orf39 ENSG00000179008	0.854034	0.740916	1.05226	1.05296	0.942451	0.891317	0.809205	1.01114	0.902488	1.08415
C14orf79 ENSG00000140104	1.05173	1.13473	0.9277	1.07499	0.934753	1.01342	0.988438	1.18026	1.12576	0.769902
C14orf80 ENSG00000185347	0.949498	1.04052	1.06922	1.04419	0.844278	1.19916	0.994034	1.14733	0.827015	1.29413
C14orf93 ENSG00000100802	0.917451	1.03992	0.892943	1.22787	1.08022	1.0216	0.8435	0.914267	0.853137	1.15834
C15orf39 ENSG00000167173	0.853645	0.838097	0.8347	1.02118	0.857911	1.09813	0.979015	1.06205	0.77319	0.866264
C15orf40 ENSG00000169609	1.01083	0.839545	1.10727	1.05391	1.14991	1.13756	0.933817	0.891498	0.963999	1.26067
C15orf41 ENSG00000186073	1.07013	1.11353	0.698181	0.855909	1.02494	0.845203	0.926562	0.837065	1.09302	1.00034
C15orf48 ENSG00000166920	0.795773	0.970382	0.858903	0.950657	0.914014	1.0154	1.06677	1.30984	1.20843	0.961571
C15orf52 ENSG00000188549	0.710588	1.15627	1.15057	0.849601	0.941927	0.945177	1.00043	0.982935	1.15007	1.08072
C15orf53 ENSG00000175779	1.0021	0.889911	0.923178	0.849289	1.24446	0.87209	0.843594	0.949877	0.994541	0.908708
C15orf57 ENSG00000128891	1.05999	0.928317	0.986889	0.573124	1.01845	0.955175	1.07251	1.00539	1.05916	1.00334
C15orf59 ENSG00000205363	0.853776	0.902012	0.645222	0.825009	0.864313	0.874516	1.00907	0.815253	0.962502	0.865483
C15orf61 ENSG00000189227	0.936738	0.856193	1.12613	0.730354	0.925873	1.12163	0.942959	1.22229	1.15491	0.958656
C15orf62 ENSG00000188277	1.10821	1.05504	1.169	0.825272	1.15384	0.90009	0.930429	0.761041	1.05879	1.10401
C15orf65 ENSG00000261652	0.988175	0.964407	1.1341	0.876916	1.13999	1.11237	1.03062	1.03788	1.32582	0.834769
C16orf13 ENSG00000130731	1.02808	1.14319	1.06138	1.34834	1.34826	0.99347	1.02426	1.05717	0.891874	0.868891
C16orf45 ENSG00000166780	0.86372	0.939089	0.853299	1.10137	0.991932	0.886144	0.856895	1.28444	1.08871	0.959444
C16orf46 ENSG00000166455	1.00251	0.931979	0.865566	1.10996	1.0697	1.07226	1.20298	0.764101	0.824285	0.881206
C16orf52 ENSG00000185716	0.81259	0.84302	1.01214	0.819505	0.899562	0.921957	1.23636	1.07662	1.02053	1.22089
C16orf54 ENSG00000185905	0.868411	0.832203	0.906167	1.22294	1.16818	0.863845	0.799115	0.93547	1.07124	1.05696
C16orf58 ENSG00000140688	1.00942	0.965369	0.877879	1.11702	1.14249	0.790778	1.04482	1.0306	1.01	1.03375
C16orf59 ENSG00000162062	1.02932	1.23931	0.836805	0.921436	1.37848	0.941999	0.996139	0.930693	0.902684	1.21826
C16orf62 ENSG00000103544	0.848194	0.777653	0.950642	1.12478	0.876756	0.852752	1.00768	1.17618	0.896716	1.01023
C16orf70 ENSG00000125149	0.830098	0.992599	1.28643	0.932087	0.993061	1.18356	1.18665	0.908005	1.04795	0.786683
C16orf71 ENSG00000166246	0.985677	1.01507	0.940568	1.2452	1.07494	1.04567	0.938722	1.01617	0.861975	1.0731
C16orf72 ENSG00000182831	1.28615	0.901451	0.779646	1.02133	1.14367	1.14411	0.963501	1.31774	0.954413	0.898202
C16orf74 ENSG00000154102	0.839711	0.780853	0.814363	0.73048	0.835718	1.18372	0.673082	1.03986	1.34139	0.994942
C16orf78 ENSG00000166152	0.988323	1.03044	0.877795	0.893686	1.1185	0.936847	0.69199	0.804932	1.02666	1.00829
C16orf82 ENSG00000234186	0.894004	0.918807	0.949103	0.890463	0.982182	1.14277	1.10952	0.862815	1.02674	1.11732
C16orf86 ENSG00000159761	1.04418	1.21901	0.74015	0.91308	0.99844	1.13372	1.1325	0.902798	0.898101	0.840347
C16orf87 ENSG00000155330	0.839064	1.00991	0.848117	1.04811	1.21465	1.04695	0.971626	0.900567	0.77374	1.32812
C16orf89 ENSG00000153446	0.873888	0.945409	1.09377	1.16523	0.787559	0.892343	0.724191	0.828207	1.06874	0.857324
C16orf91 ENSG00000174109	1.18313	0.990193	0.988328	1.09933	1.10252	1.19896	0.992574	0.941419	1.07514	0.957915
C16orf92 ENSG00000167194	0.998493	1.15865	1.09837	1.11018	0.951019	0.964528	0.85569	0.909754	0.893763	0.875608
C16orf95 ENSG00000260456	0.901919	0.978676	1.08697	0.970422	1.01427	0.892281	0.750879	1.34267	1.04239	0.844716
C16orf96 ENSG00000205832	0.808258	0.905062	0.944252	1.06958	0.844445	1.10616	0.909961	1.06105	1.08996	0.911786
C17orf105 ENSG00000231256	1.17824	0.951102	0.721771	1.09071	0.782415	0.978576	1.02078	0.893557	0.925075	0.89888
C17orf107 ENSG00000205710	1.09051	1.37977	1.04397	1.09734	1.04812	0.792261	0.998363	0.986491	1.01535	0.859751
C17orf49 ENSG00000258315	1.05035	1.12914	0.845123	1.25157	0.949629	0.869209	0.888098	0.928069	1.12022	0.835633
C17orf50 ENSG00000270806	1.02592	1.45582	1.20468	0.781675	1.01975	1.01651	0.745513	0.929191	1.29211	1.01711
C17orf51 ENSG00000212719	0.901498	0.944804	1.0945	1.26673	1.09877	1.05349	1.0323	1.12858	0.696723	1.1171
C17orf53 ENSG00000125319	0.941898	0.875709	1.06409	1.02742	0.949879	0.902455	0.958232	0.914272	0.790977	1.21827
C17orf58 ENSG00000186665	0.84646	0.929457	0.923192	0.932849	1.01796	0.909074	1.07358	1.10029	1.04056	1.05766
C17orf62 ENSG00000178927	1.19014	0.916902	0.984302	1.54153	1.13819	1.06976	1.2108	1.08319	0.968521	1.21586
C17orf64 ENSG00000141371	1.16017	0.996809	0.982383	1.31335	1.1978	1.11142	0.942086	1.18243	1.2739	1.03468
C17orf67 ENSG00000214226	0.9605	0.999748	1.02701	0.805479	0.953188	0.840003	1.13796	0.923219	0.809882	1.36037
C17orf74 ENSG00000184560	0.750102	1.11528	1.15984	1.32693	0.990375	1.05232	1.09176	0.892791	1.01621	1.06027
C17orf75 ENSG00000108666	0.861219	0.980962	1.0464	0.790194	0.883309	1.08168	1.40174	1.09201	0.961182	0.891738
C17orf78 ENSG00000278505	0.664448	0.918069	1.06146	0.929361	0.823665	1.05348	1.4116	1.05695	0.964868	0.93978
C17orf80 ENSG00000141219	0.906932	0.884097	1.13657	1.00035	0.96607	0.851491	1.196	0.901459	0.711527	1.36542
C17orf89 ENSG00000224877	0.938242	0.894961	0.937365	1.05869	0.860691	1.33434	0.904887	0.970896	0.956464	1.02351
C17orf96 ENSG00000273604	0.958866	0.875326	1.06602	0.897163	0.797724	1.18996	1.07094	1.1283	1.09504	0.817689
C17orf97 ENSG00000187624	1.10453	1.03434	1.12635	0.963583	1.18801	0.99795	0.744643	1.00001	1.0139	0.967412
C17orf98 ENSG00000275489	1.1031	0.956922	1.04229	0.787659	0.773653	0.835519	0.735211	0.812345	0.870122	0.922915
C17orf99 ENSG00000187997	0.960678	0.920395	0.953299	1.01391	0.998607	0.903247	1.13859	1.12429	0.804482	0.904887
C18orf21 ENSG00000141428	0.901678	1.1389	0.726948	1.19345	1.06146	0.894212	0.941934	0.97338	0.793838	1.07043
C18orf25 ENSG00000152242	1.0505	1.15714	1.05261	1.14947	1.03299	0.81669	1.4719	1.19042	0.937694	1.11336
C18orf32 ENSG00000177576	1.12634	0.945472	1.01436	1.15297	0.879082	0.878336	0.854134	1.05061	1.02304	0.896073
C18orf54 ENSG00000166845	1.12985	1.06054	0.86174	0.995849	0.999562	0.90657	1.0943	0.788678	1.02341	0.957091
C18orf63 ENSG00000206043	1.07995	0.877266	1.02949	0.983983	1.02378	0.926995	1.03656	1.05754	1.05107	1.12353
C18orf8 ENSG00000141452	0.867154	1.0511	0.949651	0.949005	0.944603	1.14174	0.897582	0.850485	1.10433	1.28723
C19orf12 ENSG00000131943	0.922271	0.824555	1.05678	1.08773	1.08265	0.740842	0.807955	0.874924	1.07271	0.722355
C19orf18 ENSG00000177025	1.02307	0.67334	0.871284	1.12184	1.03556	0.85276	0.839696	0.833474	1.12751	1.08975
C19orf24 ENSG00000228300	1.11197	0.754204	0.684552	1.60708	0.945503	1.07632	1.01629	0.949513	0.982904	0.924654
C19orf25 ENSG00000119559	1.16759	0.781498	1.12537	1.12376	1.12484	1.24902	0.919956	0.931482	1.01959	1.08774
C19orf33 ENSG00000167644	1.27823	0.900032	0.993806	1.25933	0.859391	1.02941	0.763279	0.932854	0.622946	1.12997
C19orf35 ENSG00000188305	1.0083	0.956205	0.948785	1.00802	1.22341	1.02568	1.06256	1.00233	1.02744	1.2159
C19orf38 ENSG00000214212	0.903618	0.937845	1.05646	0.737251	1.0708	0.843559	1.04731	0.898438	1.15489	1.12768
C19orf43 ENSG00000123144	0.886224	1.06314	1.14744	0.96738	0.931236	0.784207	0.855953	0.863923	0.96407	1.17695
C19orf44 ENSG00000105072	0.880008	1.09217	0.9381	0.926242	1.12696	0.884888	0.835882	0.98968	0.745913	1.04836
C19orf45 ENSG00000198723	0.818266	1.38973	1.09017	1.07141	1.28775	0.90004	0.980921	1.03613	0.869462	0.930826
C19orf47 ENSG00000160392	0.923197	1.08263	0.774617	0.938628	1.22333	1.03639	0.84433	1.02315	0.914061	0.902961
C19orf48 ENSG00000167747	1.09079	1.21038	0.907509	1.23331	0.988641	0.982897	0.939086	1.14206	0.968212	0.732234
C19orf52 ENSG00000142444	0.786605	0.833311	0.996628	1.13919	0.939891	0.681117	1.01183	0.930624	0.927685	1.30334
C19orf53 ENSG00000104979	0.878475	0.736671	0.688383	0.738284	0.966946	1.38697	0.876699	0.861464	2.12279	0.896915
C19orf54 ENSG00000188493	1.41339	0.748309	0.735349	1.00894	1.1122	0.834228	0.947054	1.03023	0.957368	1.04489
C19orf57 ENSG00000132016	0.967807	0.883664	0.88632	1.16545	0.963195	0.807628	0.800262	0.777489	0.966248	0.852057
C19orf60 ENSG00000006015	1.03802	1.18014	1.02561	1.37255	1.00271	0.979912	0.954995	1.3569	0.757255	0.85616
C19orf66 ENSG00000130813	1.05296	1.29636	0.778209	0.940675	1.43912	0.946818	0.98966	0.957203	0.854064	0.811129
C19orf67 ENSG00000188032	1.00783	1.06682	0.808731	0.84076	1.03522	1.1609	0.917071	1.10808	1.08637	1.12807
C19orf68 ENSG00000185453	1.12795	1.14194	1.32093	0.806494	1.09074	1.17715	0.987787	1.14492	1.00324	0.781706
C19orf70 ENSG00000174917	1.04853	1.05572	1.22063	1.40538	1.05102	1.1292	1.2002	1.17067	0.952694	1.09006
C19orf71 ENSG00000183397	0.852939	0.99806	1.01417	1.32784	0.787134	0.882481	0.828422	0.867736	1.1592	1.09663
C19orf73 ENSG00000221916	1.06287	0.96569	0.709401	1.18531	1.08192	1.02511	1.20609	0.822072	0.96438	0.940263
C19orf81 ENSG00000235034	1.05428	0.929835	1.45188	1.285	1.10615	0.965585	0.869324	0.898221	1.04361	0.989385
C19orf84 ENSG00000262874	0.959735	1.10713	0.846915	0.896623	1.01581	1.15316	1.10757	0.938457	0.916065	0.990609
C1D ENSG00000197223	1.03982	1.39039	1.07548	0.932258	1.02564	0.960476	1.03365	1.0105	1.11704	0.784418
C1GALT1 ENSG00000106392	1.00732	1.07516	0.950816	1.00557	0.911206	0.977299	1.00855	0.784358	0.884853	0.963725
C1GALT1C1 ENSG00000171155	1.04865	1.07755	1.07287	0.953935	1.00782	1.09183	1.28165	1.03764	0.756525	1.03883
C1GALT1C1L ENSG00000223658	0.883174	0.972659	0.898707	1.02695	0.981068	0.942579	0.929784	0.877699	0.922882	1.09315
C1QA ENSG00000173372	1.14076	0.934653	1.14497	0.838674	1.02492	0.835609	0.825418	0.797666	0.882082	0.663907
C1QB ENSG00000173369	1.07252	1.02296	1.20344	0.805819	0.966314	0.903468	1.01307	0.961743	0.870787	0.815519
C1QBP ENSG00000108561	1.1141	0.815621	0.957342	1.32402	1.05856	1.19914	1.20539	1.0345	0.87429	0.775173
C1QC ENSG00000159189	0.951695	1.03615	1.16232	0.98995	0.823707	1.11446	1.03267	0.953487	1.15642	0.910095
C1QL1 ENSG00000131094	0.598579	1.09059	1.09064	0.626316	0.88213	1.00551	0.895302	0.767603	0.954441	1.08746
C1QL2 ENSG00000144119	0.951981	0.997023	1.08627	1.14325	0.90741	0.795986	0.92115	1.04015	0.69863	1.01091
C1QL3 ENSG00000165985	1.1321	1.11778	1.10578	1.0896	0.79355	1.06244	1.18754	0.814534	0.896762	1.18679
C1QL4 ENSG00000186897	0.833438	0.829939	0.842644	1.00892	1.02662	0.881356	1.11547	0.981517	0.83146	0.959384
C1QTNF1 ENSG00000173918	0.729478	1.25051	1.10697	0.789221	1.00035	1.08964	0.913397	0.979892	0.978886	1.01566
C1QTNF2 ENSG00000145861	0.615958	0.871555	0.983516	1.08278	1.04152	0.995313	0.817855	1.10715	1.03129	1.20454
C1QTNF3 ENSG00000082196	0.873863	1.02683	0.876893	1.06999	1.06093	1.27757	1.02938	1.2455	1.05938	1.00077
C1QTNF4 ENSG00000172247	0.873724	0.853204	1.07206	1.15925	1.03385	0.887871	1.17191	1.05962	1.21505	0.882664
C1QTNF5 ENSG00000223953	1.13736	1.13998	0.802145	0.859933	0.838371	0.920639	1.04627	0.64217	1.05608	1.08624
C1QTNF6 ENSG00000133466	0.868499	0.778403	1.13255	0.99497	0.911344	1.02971	0.857877	0.978379	1.05755	0.820246
C1QTNF7 ENSG00000163145	1.00155	0.910777	0.872978	1.12681	0.837961	1.06973	0.866139	1.07268	0.879132	0.970013
C1QTNF9 ENSG00000240654	1.25372	1.04038	0.808102	1.0149	0.932193	1.13316	1.16374	1.22788	0.906559	0.939787
C1QTNF9B ENSG00000205863	1.03699	0.887304	0.948015	1.00689	1.12183	1.13284	1.09464	0.957927	1.12141	0.726518
C1QTNF9B-AS1 ENSG00000281899	1.09565	0.854189	0.951977	0.949108	0.900732	0.942355	1.08985	1.23856	0.854462	1.24029
C1R ENSG00000159403	1.67881	0.532801	0.871505	1.12926	1.10921	1.11108	1.02382	1.24528	0.779628	1.06837
C1RL ENSG00000139178	0.914614	0.824867	1.10185	0.964013	1.13408	0.886519	1.25462	0.74912	0.912017	1.04779
C1S ENSG00000182326	0.676489	1.20546	0.991673	0.965621	0.879751	0.920774	1.06092	0.938136	1.04327	0.767622
C1orf100 ENSG00000173728	0.869724	1.07306	0.99378	0.777012	0.926875	0.980469	1.04984	1.0353	0.787356	0.966892
C1orf101 ENSG00000179397	0.997811	1.00226	0.956703	0.674518	1.10124	0.923978	0.981171	0.897075	0.902695	1.21681
C1orf105 ENSG00000180999	1.00756	0.847619	0.988968	1.0413	1.14653	1.08371	1.04148	1.17456	0.831479	0.986165
C1orf106 ENSG00000163362	0.945305	1.07455	0.864752	0.795868	0.717988	1.02373	0.669508	1.23177	1.07239	1.08192
C1orf109 ENSG00000116922	1.207	1.18829	1.01229	0.975643	1.27657	1.2716	1.31658	1.1301	1.079	0.790724
C1orf112 ENSG00000000460	0.989383	1.18728	1.01875	1.08357	1.24911	0.909782	0.665716	1.39915	1.0217	0.770703
C1orf115 ENSG00000162817	0.869527	0.803763	1.00478	0.994613	0.843114	0.988882	1.07702	1.09508	0.931657	1.50698
C1orf116 ENSG00000182795	1.15372	1.33853	0.95479	1.07224	1.10425	0.89089	1.11578	0.852692	1.1542	1.13562
C1orf122 ENSG00000197982	0.961418	1.29642	1.20516	1.00873	1.31536	0.765928	1.014	0.85895	0.870826	0.989731
C1orf123 ENSG00000162384	1.00198	0.930753	1.00763	1.17341	0.92333	1.08539	0.731925	0.788465	0.942797	0.831305
C1orf127 ENSG00000175262	0.930663	0.937512	0.958186	0.834139	0.996204	0.869995	1.04003	1.09365	0.942976	1.37496
C1orf131 ENSG00000143633	1.07873	1.16736	0.950691	0.906462	1.03666	1.0832	0.852356	0.837071	1.28854	0.8628
C1orf141 ENSG00000203963	0.944997	1.13688	0.977644	0.867853	1.06588	0.824662	1.08498	0.924061	1.04787	1.08476
C1orf145 ENSG00000162913	1.07343	0.998994	1.18516	1.22993	1.28121	0.743268	1.12855	0.924769	1.10035	1.31339
C1orf146 ENSG00000203910	1.24528	1.09804	0.986369	1.09616	1.12392	0.890764	1.08504	0.950948	1.07605	1.13071
C1orf158 ENSG00000157330	1.21447	1.11278	1.07599	0.816686	0.686006	1.01891	1.0115	0.91885	1.04714	1.11225
C1orf159 ENSG00000131591	0.83046	1.08375	1.08827	1.20097	0.962763	1.11096	1.05524	0.912604	0.928332	0.762414
C1orf162 ENSG00000143110	0.756598	1.27563	1.1908	0.85604	0.945208	1.10143	0.901532	0.938495	0.686825	0.913738
C1orf167 ENSG00000215910	1.17315	1.16245	1.06581	0.969913	1.00501	0.862135	0.948561	1.01812	1.02671	1.12231
C1orf168 ENSG00000187889	0.974798	1.16472	1.3099	1.02474	0.682148	1.06742	0.968921	0.857471	1.10001	1.01797
C1orf174 ENSG00000198912	0.881003	1.05466	0.970467	0.975448	0.977003	1.29592	0.889917	0.963709	0.882737	0.945317
C1orf185 ENSG00000204006	0.931018	1.02054	1.04782	0.778155	1.34799	1.22536	1.1252	1.07563	1.1007	0.898892
C1orf186 ENSG00000263961	1.0218	0.938473	1.19073	0.959569	0.801819	0.944451	0.739944	1.01173	1.02573	1.23117
C1orf194 ENSG00000179902	1.11549	1.03638	1.15612	0.997382	0.829439	0.938476	0.841129	0.908122	0.95275	1.02042
C1orf198 ENSG00000119280	1.28179	0.898098	1.04667	0.71297	0.799045	0.73743	0.832768	1.15001	0.98936	1.04347
C1orf204 ENSG00000188004	1.09923	0.877597	0.919095	1.26011	0.95356	0.936951	0.871836	0.919205	0.934507	0.745396
C1orf21 ENSG00000116667	0.995769	1.23136	1.08325	0.908234	1.16155	1.00582	1.12563	1.23317	1.14937	1.09414
C1orf210 ENSG00000253313	1.1266	0.92888	0.989739	1.10958	1.11653	0.935602	1.00189	0.893003	0.825569	1.23583
C1orf216 ENSG00000142686	1.04833	1.49211	0.871157	1.0138	1.03362	1.02115	0.990655	1.04585	1.16921	1.2106
C1orf226 ENSG00000239887	1.2315	0.858545	1.07234	1.005	1.05571	0.920553	1.02973	1.02779	0.969785	0.875826
C1orf228 ENSG00000198520	0.88911	0.890556	1.05902	0.746761	0.888922	1.19102	0.857828	1.01212	1.25061	0.836599
C1orf234 ENSG00000227868	1.18696	0.946143	0.88138	0.918488	0.944055	0.980609	1.42678	0.979055	1.14882	1.08508
C1orf27 ENSG00000157181	1.0713	1.18843	0.848618	0.939248	0.842034	1.14679	0.944576	1.00482	0.954905	0.979332
[truncated: 15,949 more rows]
