# Supplementary material for: Spatial maps of prostate cancer transcriptomes reveal an unexplored landscape of heterogeneity
Source: Nat Commun. 2018 Jun 20;9:2419. doi: 10.1038/s41467-018-04724-5 (PMC6010471; doi:10.1038/s41467-018-04724-5)
Supplement: Supplementary file 9 — Supplementary Data 6 [file 41467_2018_4724_MOESM9_ESM.zip › Supplementary Dataset 3/experiment0001-contributions_gene.tsv]

A1BG ENSG00000121410	8
A1CF ENSG00000148584	0
A2M ENSG00000175899	8883
A2ML1 ENSG00000166535	56
A4GALT ENSG00000128274	400
AAAS ENSG00000094914	550
AACS ENSG00000081760	242
AADAC ENSG00000114771	0
AADACL2 ENSG00000197953	0
AADACL4 ENSG00000204518	0
AADAT ENSG00000109576	236
AAED1 ENSG00000158122	80
AAGAB ENSG00000103591	504
AAK1 ENSG00000115977	380
AAMDC ENSG00000087884	527
AAMP ENSG00000127837	2755
AAR2 ENSG00000131043	503
AARD ENSG00000205002	7
AARS ENSG00000090861	1723
AARSD1 ENSG00000266967	74
AASDH ENSG00000157426	50
AASDHPPT ENSG00000149313	63
AASS ENSG00000008311	15
AATF ENSG00000275700	454
AATK ENSG00000181409	8
AATK-AS1 ENSG00000225180	0
ABAT ENSG00000183044	485
ABC13-47488600E17.1 ENSG00000283199	40
ABC13-47656900H15.1 ENSG00000283566	7
ABC7-42404400C24.1 ENSG00000277758	0
ABCA1 ENSG00000165029	67
ABCA10 ENSG00000154263	15
ABCA12 ENSG00000144452	0
ABCA13 ENSG00000179869	0
ABCA2 ENSG00000107331	1108
ABCA3 ENSG00000167972	728
ABCA4 ENSG00000198691	6
ABCA5 ENSG00000154265	92
ABCA6 ENSG00000154262	30
ABCA7 ENSG00000064687	183
ABCA8 ENSG00000141338	179
ABCA9 ENSG00000154258	53
ABCB1 ENSG00000085563	8
ABCB10 ENSG00000135776	35
ABCB11 ENSG00000073734	3
ABCB4 ENSG00000005471	34
ABCB5 ENSG00000004846	8
ABCB6 ENSG00000115657	29
ABCB7 ENSG00000131269	196
ABCB8 ENSG00000197150	426
ABCB9 ENSG00000150967	157
ABCC1 ENSG00000103222	604
ABCC10 ENSG00000124574	314
ABCC11 ENSG00000121270	18
ABCC12 ENSG00000140798	0
ABCC2 ENSG00000023839	1
ABCC3 ENSG00000108846	191
ABCC4 ENSG00000125257	1052
ABCC5 ENSG00000114770	476
ABCC6 ENSG00000091262	50
ABCC8 ENSG00000006071	177
ABCC9 ENSG00000069431	16
ABCD1 ENSG00000101986	292
ABCD2 ENSG00000173208	0
ABCD3 ENSG00000117528	97
ABCD4 ENSG00000119688	350
ABCE1 ENSG00000164163	56
ABCF1 ENSG00000204574	1043
ABCF2 ENSG00000033050	897
ABCF3 ENSG00000161204	411
ABCG1 ENSG00000160179	341
ABCG2 ENSG00000118777	121
ABCG4 ENSG00000172350	1
ABCG5 ENSG00000138075	0
ABHD1 ENSG00000143994	100
ABHD10 ENSG00000144827	727
ABHD11 ENSG00000106077	1107
ABHD12 ENSG00000100997	2090
ABHD12B ENSG00000131969	0
ABHD13 ENSG00000139826	172
ABHD14A ENSG00000248487	676
ABHD14A-ACY1 ENSG00000114786	0
ABHD14B ENSG00000114779	2381
ABHD15 ENSG00000168792	225
ABHD16A ENSG00000204427	77
ABHD17A ENSG00000129968	411
ABHD17B ENSG00000107362	137
ABHD17C ENSG00000136379	211
ABHD18 ENSG00000164074	80
ABHD2 ENSG00000140526	1501
ABHD3 ENSG00000158201	51
ABHD4 ENSG00000100439	266
ABHD5 ENSG00000011198	11
ABHD6 ENSG00000163686	300
ABHD8 ENSG00000127220	329
ABI1 ENSG00000136754	278
ABI2 ENSG00000138443	761
ABI3 ENSG00000108798	79
ABI3BP ENSG00000154175	2
ABL1 ENSG00000097007	1354
ABL2 ENSG00000143322	116
ABLIM1 ENSG00000099204	1006
ABLIM2 ENSG00000163995	15
ABLIM3 ENSG00000173210	174
ABO ENSG00000175164	192
ABR ENSG00000159842	661
ABRA ENSG00000174429	0
ABRACL ENSG00000146386	26
ABT1 ENSG00000146109	323
ABTB1 ENSG00000114626	783
ABTB2 ENSG00000166016	99
AC002429.5 ENSG00000236197	0
AC004076.7 ENSG00000268533	0
AC004158.1 ENSG00000280264	0
AC004381.6 ENSG00000005189	315
AC004754.3 ENSG00000269881	43
AC004813.1 ENSG00000279777	0
AC004824.1 ENSG00000280226	0
AC005281.1 ENSG00000226690	0
AC005477.1 ENSG00000280188	0
AC005480.1 ENSG00000279461	27
AC006116.20 ENSG00000267710	10
AC006328.1 ENSG00000280301	0
AC006386.1 ENSG00000279115	66
AC006994.3 ENSG00000279317	1
AC007040.11 ENSG00000258881	0
AC007906.1 ENSG00000279018	0
AC008074.1 ENSG00000279644	0
AC008522.1 ENSG00000279232	3
AC008686.1 ENSG00000280221	0
AC008759.1 ENSG00000279471	0
AC008810.1 ENSG00000279126	0
AC008914.1 ENSG00000279768	0
AC009014.3 ENSG00000271824	2
AC009060.2 ENSG00000280252	0
AC009977.1 ENSG00000279335	0
AC010731.4 ENSG00000235118	1
AC011155.1 ENSG00000280098	0
AC011380.1 ENSG00000281227	0
AC012005.1 ENSG00000279274	91
AC012005.2 ENSG00000279287	2
AC012363.1 ENSG00000281676	0
AC013269.5 ENSG00000184761	0
AC013461.1 ENSG00000091436	343
AC016142.1 ENSG00000280141	0
AC016549.1 ENSG00000281325	1
AC016577.1 ENSG00000279646	0
AC016991.1 ENSG00000279435	0
AC017081.1 ENSG00000279921	0
AC018512.1 ENSG00000279808	1
AC018902.1 ENSG00000280817	0
AC021106.1 ENSG00000279386	0
AC024060.1 ENSG00000281584	0
AC024592.12 ENSG00000267740	0
AC025335.1 ENSG00000179859	165
AC055733.1 ENSG00000280127	0
AC055866.1 ENSG00000281079	0
AC069063.2 ENSG00000279380	1
AC073130.2 ENSG00000281656	0
AC073657.1 ENSG00000279937	2
AC074033.1 ENSG00000281137	0
AC087350.1 ENSG00000281527	0
AC087762.1 ENSG00000279588	0
AC090154.1 ENSG00000278888	0
AC090498.1 ENSG00000279483	3722
AC092384.1 ENSG00000280675	0
AC092835.2 ENSG00000233757	0
AC092881.1 ENSG00000279530	0
AC100821.1 ENSG00000280473	0
AC104057.1 ENSG00000280427	0
AC104073.1 ENSG00000280410	0
AC104304.4 ENSG00000283473	0
AC104389.2 ENSG00000279824	0
AC104981.1 ENSG00000278938	0
AC105009.1 ENSG00000281855	0
AC105052.1 ENSG00000279168	9
AC109486.1 ENSG00000280447	1
AC109829.1 ENSG00000233438	1
AC110602.1 ENSG00000281267	0
AC110615.1 ENSG00000279909	51
AC112719.1 ENSG00000280671	0
AC113404.1 ENSG00000254893	131
AC118758.1 ENSG00000268187	0
AC131097.4 ENSG00000216921	10
AC131263.1 ENSG00000280550	0
AC138517.6 ENSG00000283288	0
AC138647.1 ENSG00000226490	0
AC138969.4 ENSG00000183889	1063
AC241377.1 ENSG00000281741	146
AC241585.1 ENSG00000281571	15
AC242988.1 ENSG00000278939	0
AC243756.1 ENSG00000270339	3
AC243945.1 ENSG00000279510	0
AC245100.1 ENSG00000280649	144
ACAA1 ENSG00000060971	4726
ACAA2 ENSG00000167315	1494
ACACA ENSG00000278540	1416
ACACB ENSG00000076555	141
ACAD10 ENSG00000111271	301
ACAD11 ENSG00000240303	5
ACAD8 ENSG00000151498	698
ACAD9 ENSG00000177646	448
ACADL ENSG00000115361	345
ACADM ENSG00000117054	164
ACADS ENSG00000122971	242
ACADSB ENSG00000196177	158
ACADVL ENSG00000072778	6998
ACAN ENSG00000157766	14
ACAP1 ENSG00000072818	133
ACAP2 ENSG00000114331	102
ACAP3 ENSG00000131584	1169
ACAT1 ENSG00000075239	581
ACAT2 ENSG00000120437	1102
ACBD3 ENSG00000182827	222
ACBD4 ENSG00000181513	1049
ACBD5 ENSG00000107897	72
ACBD6 ENSG00000230124	479
ACBD7 ENSG00000176244	0
ACCS ENSG00000110455	286
ACCSL ENSG00000205126	0
ACD ENSG00000102977	551
ACE ENSG00000159640	464
ACE2 ENSG00000130234	8
ACER1 ENSG00000167769	25
ACER2 ENSG00000177076	2
ACER3 ENSG00000078124	99
ACHE ENSG00000087085	132
ACIN1 ENSG00000100813	1467
ACKR1 ENSG00000213088	66
ACKR2 ENSG00000144648	8
ACKR3 ENSG00000144476	109
ACKR4 ENSG00000129048	0
ACLY ENSG00000131473	1195
ACMSD ENSG00000153086	0
ACO1 ENSG00000122729	116
ACO2 ENSG00000100412	840
ACOD1 ENSG00000102794	0
ACOT1 ENSG00000184227	459
ACOT11 ENSG00000162390	37
ACOT12 ENSG00000172497	0
ACOT13 ENSG00000112304	564
ACOT2 ENSG00000119673	275
ACOT4 ENSG00000177465	37
ACOT6 ENSG00000205669	0
ACOT7 ENSG00000097021	427
ACOT8 ENSG00000101473	402
ACOT9 ENSG00000123130	419
ACOX1 ENSG00000161533	2579
ACOX2 ENSG00000168306	501
ACOX3 ENSG00000087008	636
ACOXL ENSG00000153093	44
ACP1 ENSG00000143727	535
ACP2 ENSG00000134575	1815
ACP5 ENSG00000102575	373
ACP6 ENSG00000162836	724
ACP7 ENSG00000183760	8
ACPP ENSG00000014257	46180
ACPT ENSG00000142513	9
ACR ENSG00000100312	7
ACRBP ENSG00000111644	67
ACRC ENSG00000147174	19
ACRV1 ENSG00000134940	0
ACSBG1 ENSG00000103740	39
ACSBG2 ENSG00000130377	0
ACSF2 ENSG00000167107	315
ACSF3 ENSG00000176715	646
ACSL1 ENSG00000151726	599
ACSL3 ENSG00000123983	1391
ACSL4 ENSG00000068366	48
ACSL5 ENSG00000197142	784
ACSL6 ENSG00000164398	3
ACSM1 ENSG00000166743	570
ACSM2A ENSG00000183747	0
ACSM2B ENSG00000066813	9
ACSM3 ENSG00000005187	559
ACSM4 ENSG00000215009	0
ACSM5 ENSG00000183549	10
ACSM6 ENSG00000173124	0
ACSS1 ENSG00000154930	3547
ACSS2 ENSG00000131069	1005
ACSS3 ENSG00000111058	60
ACTA1 ENSG00000143632	51
ACTA2 ENSG00000107796	7781
ACTB ENSG00000075624	185831
ACTBL2 ENSG00000169067	1
ACTC1 ENSG00000159251	144
ACTG1 ENSG00000184009	33318
ACTG2 ENSG00000163017	19347
ACTL10 ENSG00000182584	76
ACTL6A ENSG00000136518	136
ACTL6B ENSG00000077080	0
ACTL7A ENSG00000187003	0
ACTN1 ENSG00000072110	7083
ACTN2 ENSG00000077522	0
ACTN3 ENSG00000248746	5
ACTN4 ENSG00000130402	3232
ACTR10 ENSG00000131966	134
ACTR1A ENSG00000138107	1404
ACTR1B ENSG00000115073	1937
ACTR2 ENSG00000138071	682
ACTR3 ENSG00000115091	182
ACTR3B ENSG00000133627	58
ACTR3C ENSG00000106526	169
ACTR5 ENSG00000101442	73
ACTR6 ENSG00000075089	61
ACTR8 ENSG00000113812	231
ACTRT2 ENSG00000169717	0
ACTRT3 ENSG00000184378	0
ACVR1 ENSG00000115170	96
ACVR1B ENSG00000135503	219
ACVR1C ENSG00000123612	4
ACVR2A ENSG00000121989	109
ACVR2B ENSG00000114739	26
ACVRL1 ENSG00000139567	137
ACY1 ENSG00000243989	144
ACY3 ENSG00000132744	69
ACYP1 ENSG00000119640	94
ACYP2 ENSG00000170634	147
ADA ENSG00000196839	112
ADAD1 ENSG00000164113	0
ADAD2 ENSG00000140955	2
ADAL ENSG00000168803	162
ADAM10 ENSG00000137845	478
ADAM11 ENSG00000073670	32
ADAM12 ENSG00000148848	0
ADAM15 ENSG00000143537	1176
ADAM17 ENSG00000151694	95
ADAM18 ENSG00000168619	0
ADAM19 ENSG00000135074	92
ADAM2 ENSG00000104755	4
ADAM20 ENSG00000134007	1
ADAM22 ENSG00000008277	88
ADAM23 ENSG00000114948	0
ADAM28 ENSG00000042980	53
ADAM29 ENSG00000168594	0
ADAM30 ENSG00000134249	0
ADAM32 ENSG00000197140	6
ADAM33 ENSG00000149451	747
ADAM7 ENSG00000069206	0
ADAM8 ENSG00000151651	123
ADAM9 ENSG00000168615	1005
ADAMDEC1 ENSG00000134028	0
ADAMTS1 ENSG00000154734	613
ADAMTS10 ENSG00000142303	401
ADAMTS12 ENSG00000151388	62
ADAMTS13 ENSG00000160323	216
ADAMTS14 ENSG00000138316	22
ADAMTS15 ENSG00000166106	16
ADAMTS16 ENSG00000145536	0
ADAMTS17 ENSG00000140470	26
ADAMTS18 ENSG00000140873	16
ADAMTS19 ENSG00000145808	0
ADAMTS2 ENSG00000087116	65
ADAMTS20 ENSG00000173157	0
ADAMTS3 ENSG00000156140	1
ADAMTS4 ENSG00000158859	23
ADAMTS5 ENSG00000154736	72
ADAMTS6 ENSG00000049192	0
ADAMTS7 ENSG00000136378	53
ADAMTS8 ENSG00000134917	76
ADAMTS9 ENSG00000163638	266
ADAMTSL1 ENSG00000178031	898
ADAMTSL2 ENSG00000197859	275
ADAMTSL3 ENSG00000156218	26
ADAMTSL4 ENSG00000143382	287
ADAMTSL5 ENSG00000185761	31
ADAP1 ENSG00000105963	83
ADAP2 ENSG00000184060	61
ADAR ENSG00000160710	3775
ADARB1 ENSG00000197381	387
ADARB2 ENSG00000185736	11
ADAT1 ENSG00000065457	220
ADAT2 ENSG00000189007	165
ADAT3 ENSG00000213638	5
ADCK1 ENSG00000063761	260
ADCK2 ENSG00000133597	384
ADCK3 ENSG00000163050	1242
ADCK4 ENSG00000123815	486
ADCK5 ENSG00000173137	177
ADCY1 ENSG00000164742	43
ADCY10 ENSG00000143199	1
ADCY2 ENSG00000078295	121
ADCY3 ENSG00000138031	556
ADCY4 ENSG00000129467	152
ADCY5 ENSG00000173175	621
ADCY6 ENSG00000174233	1287
ADCY7 ENSG00000121281	30
ADCY8 ENSG00000155897	0
ADCY9 ENSG00000162104	151
ADCYAP1 ENSG00000141433	3
ADCYAP1R1 ENSG00000078549	20
ADD1 ENSG00000087274	1247
ADD2 ENSG00000075340	0
ADD3 ENSG00000148700	148
ADGB ENSG00000118492	0
ADGRA1 ENSG00000197177	0
ADGRA2 ENSG00000020181	1842
ADGRA3 ENSG00000152990	169
ADGRB1 ENSG00000181790	32
ADGRB2 ENSG00000121753	53
ADGRB3 ENSG00000135298	19
ADGRD1 ENSG00000111452	40
ADGRD2 ENSG00000180264	10
ADGRE1 ENSG00000174837	11
ADGRE2 ENSG00000127507	25
ADGRE3 ENSG00000131355	3
ADGRE5 ENSG00000123146	404
ADGRF1 ENSG00000153292	0
ADGRF2 ENSG00000164393	0
ADGRF3 ENSG00000173567	0
ADGRF4 ENSG00000153294	0
ADGRF5 ENSG00000069122	8
ADGRG1 ENSG00000205336	1949
ADGRG2 ENSG00000173698	1
ADGRG3 ENSG00000182885	0
ADGRG4 ENSG00000156920	0
ADGRG5 ENSG00000159618	9
ADGRG6 ENSG00000112414	3
ADGRG7 ENSG00000144820	0
ADGRL1 ENSG00000072071	527
ADGRL2 ENSG00000117114	296
ADGRL3 ENSG00000150471	8
ADGRL4 ENSG00000162618	33
ADGRV1 ENSG00000164199	89
ADH1A ENSG00000187758	0
ADH1B ENSG00000196616	55
ADH1C ENSG00000248144	10
ADH4 ENSG00000198099	0
ADH5 ENSG00000197894	2666
ADH6 ENSG00000172955	24
ADH7 ENSG00000196344	0
ADHFE1 ENSG00000147576	432
ADI1 ENSG00000182551	8544
ADIG ENSG00000182035	0
ADIPOQ ENSG00000181092	0
ADIPOR1 ENSG00000159346	749
ADIPOR2 ENSG00000006831	441
ADIRF ENSG00000148671	6692
ADK ENSG00000156110	259
ADM ENSG00000148926	75
ADM2 ENSG00000128165	92
ADM5 ENSG00000224420	13
ADNP ENSG00000101126	792
ADNP2 ENSG00000101544	157
ADO ENSG00000181915	61
ADORA1 ENSG00000163485	12
ADORA2A ENSG00000128271	1
ADORA2B ENSG00000170425	1
ADORA3 ENSG00000282608	22
ADPGK ENSG00000159322	1860
ADPRH ENSG00000144843	46
ADPRHL1 ENSG00000153531	143
ADPRHL2 ENSG00000116863	634
ADPRM ENSG00000170222	210
ADRA1A ENSG00000120907	8
ADRA1B ENSG00000170214	0
ADRA1D ENSG00000171873	112
ADRA2A ENSG00000150594	256
ADRA2B ENSG00000274286	9
ADRA2C ENSG00000184160	15
ADRB1 ENSG00000043591	212
ADRB2 ENSG00000169252	272
ADRB3 ENSG00000188778	22
ADRM1 ENSG00000130706	647
ADSL ENSG00000239900	379
ADSS ENSG00000035687	277
ADSSL1 ENSG00000185100	154
ADTRP ENSG00000111863	3
AEBP1 ENSG00000106624	3137
AEBP2 ENSG00000139154	154
AEN ENSG00000181026	304
AES ENSG00000104964	5759
AF011889.5 ENSG00000241489	6
AF111168.1 ENSG00000280308	0
AF131216.1 ENSG00000280273	3
AF165138.7 ENSG00000243440	0
AFAP1 ENSG00000196526	203
AFAP1L1 ENSG00000157510	54
AFAP1L2 ENSG00000169129	54
AFF1 ENSG00000172493	188
AFF2 ENSG00000155966	0
AFF3 ENSG00000144218	709
AFF4 ENSG00000072364	262
AFG3L2 ENSG00000141385	780
AFM ENSG00000079557	0
AFMID ENSG00000183077	985
AFP ENSG00000081051	0
AFTPH ENSG00000119844	347
AGA ENSG00000038002	84
AGAP1 ENSG00000157985	130
AGAP14P ENSG00000279058	7
AGAP2 ENSG00000135439	37
AGAP3 ENSG00000133612	552
AGAP4 ENSG00000188234	168
AGAP5 ENSG00000172650	2
AGAP6 ENSG00000204149	192
AGAP9 ENSG00000204172	124
AGBL1 ENSG00000273540	0
AGBL2 ENSG00000165923	14
AGBL3 ENSG00000146856	23
AGBL4 ENSG00000186094	19
AGBL5 ENSG00000084693	592
AGER ENSG00000204305	184
AGFG1 ENSG00000173744	145
AGFG2 ENSG00000106351	467
AGGF1 ENSG00000164252	108
AGK ENSG00000006530	83
AGL ENSG00000162688	72
AGMAT ENSG00000116771	11
AGMO ENSG00000187546	2
AGO1 ENSG00000092847	369
AGO2 ENSG00000123908	261
AGO3 ENSG00000126070	176
AGO4 ENSG00000134698	106
AGPAT1 ENSG00000204310	2130
AGPAT2 ENSG00000169692	532
AGPAT3 ENSG00000160216	749
AGPAT4 ENSG00000026652	70
AGPAT5 ENSG00000155189	36
AGPS ENSG00000018510	65
AGR2 ENSG00000106541	3873
AGR3 ENSG00000173467	32
AGRN ENSG00000188157	385
AGRP ENSG00000159723	2
AGT ENSG00000135744	145
AGTPBP1 ENSG00000135049	15
AGTR1 ENSG00000144891	14
AGTRAP ENSG00000177674	3312
AGXT ENSG00000172482	0
AGXT2 ENSG00000113492	0
AHCTF1 ENSG00000153207	151
AHCY ENSG00000101444	2414
AHCYL1 ENSG00000168710	1511
AHCYL2 ENSG00000158467	192
AHDC1 ENSG00000126705	656
AHI1 ENSG00000135541	715
AHNAK ENSG00000124942	5391
AHNAK2 ENSG00000185567	532
AHR ENSG00000106546	71
AHRR ENSG00000063438	1
AHSA1 ENSG00000100591	582
AHSA2 ENSG00000173209	356
AHSG ENSG00000145192	4
AHSP ENSG00000169877	0
AICDA ENSG00000111732	0
AIDA ENSG00000186063	62
AIF1 ENSG00000204472	186
AIF1L ENSG00000126878	81
AIFM1 ENSG00000156709	1025
AIFM2 ENSG00000042286	155
AIFM3 ENSG00000183773	21
AIG1 ENSG00000146416	701
AIM1 ENSG00000112297	177
AIM1L ENSG00000176092	3
AIM2 ENSG00000163568	1
AIMP1 ENSG00000164022	317
AIMP2 ENSG00000106305	154
AIP ENSG00000110711	904
AIPL1 ENSG00000129221	6
AIRE ENSG00000160224	0
AJ239318.1 ENSG00000280108	0
AJAP1 ENSG00000196581	14
AJUBA ENSG00000129474	100
AK1 ENSG00000106992	194
AK2 ENSG00000004455	1470
AK3 ENSG00000147853	220
AK4 ENSG00000162433	98
AK5 ENSG00000154027	2
AK6 ENSG00000085231	131
AK7 ENSG00000140057	8
AK8 ENSG00000165695	29
AK9 ENSG00000155085	72
AKAP1 ENSG00000121057	2662
AKAP10 ENSG00000108599	213
AKAP11 ENSG00000023516	200
AKAP12 ENSG00000131016	105
AKAP13 ENSG00000170776	296
AKAP14 ENSG00000186471	0
AKAP17A ENSG00000197976	494
AKAP3 ENSG00000111254	32
AKAP4 ENSG00000147081	0
AKAP5 ENSG00000179841	4
AKAP6 ENSG00000151320	4
AKAP7 ENSG00000118507	66
AKAP8 ENSG00000105127	1338
AKAP8L ENSG00000011243	1715
AKAP9 ENSG00000127914	574
AKIP1 ENSG00000166452	434
AKIRIN1 ENSG00000174574	210
AKIRIN2 ENSG00000135334	65
AKNA ENSG00000106948	441
AKNAD1 ENSG00000162641	0
AKR1A1 ENSG00000117448	2869
AKR1B1 ENSG00000085662	817
AKR1B10 ENSG00000198074	0
AKR1B15 ENSG00000227471	0
AKR1C1 ENSG00000187134	329
AKR1C2 ENSG00000151632	305
AKR1C3 ENSG00000196139	87
AKR1C4 ENSG00000198610	0
AKR1D1 ENSG00000122787	0
AKR1E2 ENSG00000165568	1
AKR7A2 ENSG00000053371	2661
AKR7A3 ENSG00000162482	47
AKR7L ENSG00000211454	10
AKT1 ENSG00000142208	4296
AKT1S1 ENSG00000204673	856
AKT2 ENSG00000105221	2337
AKT3 ENSG00000117020	1113
AKTIP ENSG00000166971	103
AL023806.1 ENSG00000280184	0
AL049794.1 ENSG00000280240	1
AL049872.1 ENSG00000279963	2
AL133475.1 ENSG00000281602	0
AL135745.1 ENSG00000279654	0
AL135787.1 ENSG00000283263	0
AL354828.1 ENSG00000279282	0
AL354828.2 ENSG00000280175	4
AL356053.1 ENSG00000150076	3
AL356289.1 ENSG00000279096	0
AL356585.1 ENSG00000279081	0
AL357140.1 ENSG00000280113	0
AL358852.1 ENSG00000278899	8
AL365181.1 ENSG00000280316	6
AL513523.2 ENSG00000279767	35
AL589743.1 ENSG00000279508	642
AL590235.1 ENSG00000280230	0
AL645922.1 ENSG00000279546	0
ALAD ENSG00000148218	527
ALAS1 ENSG00000023330	266
ALAS2 ENSG00000158578	3
ALB ENSG00000163631	15
ALCAM ENSG00000170017	369
ALDH16A1 ENSG00000161618	431
ALDH18A1 ENSG00000059573	1355
ALDH1A1 ENSG00000165092	295
ALDH1A2 ENSG00000128918	371
ALDH1A3 ENSG00000184254	480
ALDH1B1 ENSG00000137124	716
ALDH1L1 ENSG00000144908	150
ALDH1L2 ENSG00000136010	53
ALDH3A1 ENSG00000108602	67
ALDH3A2 ENSG00000072210	1212
ALDH3B1 ENSG00000006534	44
ALDH3B2 ENSG00000132746	57
ALDH4A1 ENSG00000159423	1776
ALDH5A1 ENSG00000112294	86
ALDH6A1 ENSG00000119711	801
ALDH7A1 ENSG00000164904	920
ALDH8A1 ENSG00000118514	5
ALDH9A1 ENSG00000143149	882
ALDOA ENSG00000149925	5233
ALDOB ENSG00000136872	0
ALDOC ENSG00000109107	628
ALG1 ENSG00000033011	532
ALG10 ENSG00000139133	6
ALG10B ENSG00000175548	39
ALG11 ENSG00000253710	5
ALG12 ENSG00000182858	948
ALG13 ENSG00000101901	248
ALG14 ENSG00000172339	149
ALG1L ENSG00000189366	8
ALG1L2 ENSG00000251287	0
ALG2 ENSG00000119523	485
ALG3 ENSG00000214160	873
ALG5 ENSG00000120697	264
ALG6 ENSG00000088035	61
ALG8 ENSG00000159063	293
ALG9 ENSG00000086848	97
ALK ENSG00000171094	0
ALKBH1 ENSG00000100601	33
ALKBH2 ENSG00000189046	250
ALKBH3 ENSG00000166199	550
ALKBH4 ENSG00000160993	529
ALKBH5 ENSG00000091542	1691
ALKBH6 ENSG00000239382	389
ALKBH7 ENSG00000125652	2222
ALKBH8 ENSG00000137760	60
ALLC ENSG00000151360	0
ALMS1 ENSG00000116127	121
ALOX12 ENSG00000108839	3
ALOX12B ENSG00000179477	0
ALOX15 ENSG00000161905	10
ALOX15B ENSG00000179593	1018
ALOX5 ENSG00000012779	156
ALOX5AP ENSG00000132965	105
ALOXE3 ENSG00000179148	0
ALPK1 ENSG00000073331	90
ALPK2 ENSG00000198796	0
ALPK3 ENSG00000136383	13
ALPL ENSG00000162551	41
ALPP ENSG00000163283	0
ALS2 ENSG00000003393	115
ALS2CL ENSG00000178038	104
ALS2CR11 ENSG00000155754	1
ALS2CR12 ENSG00000155749	0
ALX1 ENSG00000180318	0
ALX3 ENSG00000156150	12
ALX4 ENSG00000052850	0
ALYREF ENSG00000183684	222
AMACR ENSG00000242110	2265
AMBN ENSG00000178522	0
AMBP ENSG00000106927	9
AMBRA1 ENSG00000110497	277
AMD1 ENSG00000123505	746
AMDHD1 ENSG00000139344	1
AMDHD2 ENSG00000162066	308
AMELX ENSG00000125363	0
AMELY ENSG00000099721	0
AMER1 ENSG00000184675	124
AMER2 ENSG00000165566	1
AMER3 ENSG00000178171	4
AMFR ENSG00000159461	599
AMH ENSG00000104899	57
AMHR2 ENSG00000135409	0
AMIGO1 ENSG00000181754	421
AMIGO2 ENSG00000139211	29
AMIGO3 ENSG00000176020	14
AMMECR1 ENSG00000101935	22
AMMECR1L ENSG00000144233	117
AMN ENSG00000166126	16
AMN1 ENSG00000151743	34
AMOT ENSG00000126016	425
AMOTL1 ENSG00000166025	1008
AMOTL2 ENSG00000114019	267
AMPD1 ENSG00000116748	42
AMPD2 ENSG00000116337	680
AMPD3 ENSG00000133805	78
AMPH ENSG00000078053	9
AMT ENSG00000145020	2
AMTN ENSG00000187689	0
AMY1A ENSG00000237763	10
AMY1B ENSG00000174876	31
AMY1C ENSG00000187733	5
AMY2A ENSG00000243480	6
AMY2B ENSG00000240038	98
AMZ1 ENSG00000174945	1
AMZ2 ENSG00000196704	264
ANAPC1 ENSG00000153107	292
ANAPC10 ENSG00000164162	25
ANAPC11 ENSG00000141552	3213
ANAPC13 ENSG00000129055	154
ANAPC15 ENSG00000110200	1529
ANAPC16 ENSG00000166295	1584
ANAPC2 ENSG00000176248	1132
ANAPC4 ENSG00000053900	253
ANAPC5 ENSG00000089053	1936
ANAPC7 ENSG00000196510	1406
ANG ENSG00000214274	1450
ANGEL1 ENSG00000013523	202
ANGEL2 ENSG00000174606	137
ANGPT1 ENSG00000154188	47
ANGPT2 ENSG00000091879	12
ANGPT4 ENSG00000101280	7
ANGPTL1 ENSG00000116194	40
ANGPTL2 ENSG00000136859	650
ANGPTL3 ENSG00000132855	0
ANGPTL4 ENSG00000167772	196
ANGPTL5 ENSG00000187151	0
ANGPTL6 ENSG00000130812	8
ANGPTL7 ENSG00000171819	2
ANGPTL8 ENSG00000130173	0
ANHX ENSG00000227059	0
ANK1 ENSG00000029534	25
ANK2 ENSG00000145362	76
ANK3 ENSG00000151150	234
ANKAR ENSG00000151687	12
ANKDD1A ENSG00000166839	34
ANKDD1B ENSG00000189045	61
ANKEF1 ENSG00000132623	94
ANKFN1 ENSG00000153930	1
ANKFY1 ENSG00000185722	443
ANKH ENSG00000154122	1766
ANKHD1 ENSG00000131503	172
ANKHD1-EIF4EBP3 ENSG00000254996	27
ANKIB1 ENSG00000001629	51
ANKK1 ENSG00000170209	22
ANKLE1 ENSG00000160117	4
ANKLE2 ENSG00000176915	695
ANKMY1 ENSG00000144504	426
ANKMY2 ENSG00000106524	62
ANKRA2 ENSG00000164331	96
ANKRD1 ENSG00000148677	0
ANKRD10 ENSG00000088448	1988
ANKRD11 ENSG00000167522	838
ANKRD12 ENSG00000101745	54
ANKRD13A ENSG00000076513	127
ANKRD13B ENSG00000198720	99
ANKRD13C ENSG00000118454	88
ANKRD13D ENSG00000172932	869
ANKRD16 ENSG00000134461	346
ANKRD17 ENSG00000132466	179
ANKRD18A ENSG00000180071	18
ANKRD18B ENSG00000230453	2
ANKRD2 ENSG00000165887	2
ANKRD20A1 ENSG00000260691	21
ANKRD20A2 ENSG00000183148	2
ANKRD20A3 ENSG00000276203	11
ANKRD20A4 ENSG00000172014	2
ANKRD22 ENSG00000152766	122
ANKRD23 ENSG00000163126	289
ANKRD24 ENSG00000089847	116
ANKRD26 ENSG00000107890	90
ANKRD27 ENSG00000105186	138
ANKRD28 ENSG00000206560	61
ANKRD29 ENSG00000154065	67
ANKRD30A ENSG00000148513	0
ANKRD30B ENSG00000180777	0
ANKRD30BL ENSG00000163046	1
ANKRD31 ENSG00000145700	0
ANKRD33 ENSG00000167612	0
ANKRD33B ENSG00000164236	3
ANKRD34A ENSG00000272031	39
ANKRD34B ENSG00000189127	0
ANKRD34C ENSG00000235711	0
ANKRD35 ENSG00000198483	259
ANKRD36 ENSG00000135976	56
ANKRD36B ENSG00000196912	77
ANKRD36C ENSG00000174501	45
ANKRD37 ENSG00000186352	931
ANKRD39 ENSG00000213337	289
ANKRD40 ENSG00000154945	342
ANKRD42 ENSG00000137494	57
ANKRD44 ENSG00000065413	1
ANKRD45 ENSG00000183831	0
ANKRD46 ENSG00000186106	92
ANKRD49 ENSG00000168876	42
ANKRD50 ENSG00000151458	114
ANKRD52 ENSG00000139645	691
ANKRD53 ENSG00000144031	17
ANKRD54 ENSG00000100124	459
ANKRD55 ENSG00000164512	0
ANKRD6 ENSG00000135299	53
ANKRD61 ENSG00000157999	0
ANKRD62 ENSG00000181626	0
ANKRD65 ENSG00000235098	318
ANKRD66 ENSG00000230062	0
ANKRD7 ENSG00000106013	0
ANKRD9 ENSG00000156381	304
ANKS1A ENSG00000064999	107
ANKS1B ENSG00000185046	25
ANKS3 ENSG00000168096	469
ANKS4B ENSG00000175311	0
ANKS6 ENSG00000165138	322
ANKUB1 ENSG00000206199	0
ANKZF1 ENSG00000163516	1330
ANLN ENSG00000011426	4
ANO1 ENSG00000131620	99
ANO10 ENSG00000160746	509
ANO2 ENSG00000047617	1
ANO3 ENSG00000134343	1
ANO4 ENSG00000151572	43
ANO5 ENSG00000171714	41
ANO6 ENSG00000177119	49
ANO7 ENSG00000146205	3958
ANO8 ENSG00000074855	427
ANO9 ENSG00000185101	440
ANOS1 ENSG00000011201	54
ANP32A ENSG00000140350	1542
ANP32B ENSG00000136938	571
ANP32D ENSG00000139223	0
ANP32E ENSG00000143401	65
ANPEP ENSG00000166825	1918
ANTXR1 ENSG00000169604	227
ANTXR2 ENSG00000163297	2869
ANTXRL ENSG00000274209	0
ANXA1 ENSG00000135046	421
ANXA10 ENSG00000109511	0
ANXA11 ENSG00000122359	5891
ANXA13 ENSG00000104537	36
ANXA2 ENSG00000182718	2569
ANXA2R ENSG00000177721	82
ANXA3 ENSG00000138772	152
ANXA4 ENSG00000196975	144
ANXA5 ENSG00000164111	1698
ANXA6 ENSG00000197043	2472
ANXA7 ENSG00000138279	459
ANXA8 ENSG00000265190	0
ANXA8L1 ENSG00000264230	28
ANXA9 ENSG00000143412	0
AOAH ENSG00000136250	126
AOC1 ENSG00000002726	14
AOC2 ENSG00000131480	44
AOC3 ENSG00000131471	521
AOX1 ENSG00000138356	32
AP000275.65 ENSG00000265590	1
AP000295.9 ENSG00000249624	0
AP000304.12 ENSG00000249209	0
AP000349.2 ENSG00000280178	0
AP000350.10 ENSG00000251357	1
AP000687.1 ENSG00000280170	0
AP000721.4 ENSG00000256100	0
AP000769.1 ENSG00000279576	503
AP000866.1 ENSG00000279342	4
AP001888.1 ENSG00000281781	0
AP002962.1 ENSG00000279906	0
AP006285.2 ENSG00000278919	0
AP1AR ENSG00000138660	159
AP1B1 ENSG00000100280	1916
AP1G1 ENSG00000166747	237
AP1G2 ENSG00000213983	2312
AP1M1 ENSG00000072958	1029
AP1M2 ENSG00000129354	2437
AP1S1 ENSG00000106367	1445
AP1S2 ENSG00000182287	79
AP1S3 ENSG00000152056	31
AP2A1 ENSG00000196961	988
AP2A2 ENSG00000183020	1769
AP2B1 ENSG00000006125	1127
AP2M1 ENSG00000161203	2508
AP2S1 ENSG00000042753	3469
AP3B1 ENSG00000132842	223
AP3B2 ENSG00000103723	14
AP3D1 ENSG00000065000	1264
AP3M1 ENSG00000185009	475
AP3M2 ENSG00000070718	405
AP3S1 ENSG00000177879	57
AP3S2 ENSG00000157823	400
AP4B1 ENSG00000134262	376
AP4E1 ENSG00000081014	38
AP4M1 ENSG00000221838	297
AP4S1 ENSG00000100478	49
AP5B1 ENSG00000254470	96
AP5M1 ENSG00000053770	72
AP5S1 ENSG00000125843	191
AP5Z1 ENSG00000242802	421
APAF1 ENSG00000120868	78
APBA1 ENSG00000107282	54
APBA2 ENSG00000034053	87
APBA3 ENSG00000011132	608
APBB1 ENSG00000166313	521
APBB1IP ENSG00000077420	20
APBB2 ENSG00000163697	234
APBB3 ENSG00000113108	1247
APC ENSG00000134982	159
APC2 ENSG00000115266	0
APCDD1 ENSG00000154856	190
APCDD1L ENSG00000198768	21
APCS ENSG00000132703	0
APEH ENSG00000164062	1435
APELA ENSG00000248329	23
APEX1 ENSG00000100823	1350
APEX2 ENSG00000169188	272
APH1A ENSG00000117362	1667
APH1B ENSG00000138613	503
API5 ENSG00000166181	86
APIP ENSG00000149089	78
APITD1 ENSG00000175279	66
APITD1-CORT ENSG00000251503	2
APLF ENSG00000169621	2
APLN ENSG00000171388	23
APLNR ENSG00000134817	27
APLP1 ENSG00000105290	139
APLP2 ENSG00000084234	10161
APMAP ENSG00000101474	2203
APOA1 ENSG00000118137	0
APOA2 ENSG00000158874	0
APOB ENSG00000084674	0
APOBEC1 ENSG00000111701	0
APOBEC2 ENSG00000124701	0
APOBEC3A ENSG00000128383	5
APOBEC3B ENSG00000179750	2
APOBEC3C ENSG00000244509	419
APOBEC3D ENSG00000243811	12
APOBEC3F ENSG00000128394	103
APOBEC3G ENSG00000239713	151
APOBEC3H ENSG00000100298	23
APOBEC4 ENSG00000173627	0
APOBR ENSG00000184730	119
APOC1 ENSG00000130208	404
APOC2 ENSG00000234906	0
APOC3 ENSG00000110245	0
APOC4 ENSG00000267467	0
APOD ENSG00000189058	4091
APOE ENSG00000130203	1539
APOF ENSG00000175336	410
APOH ENSG00000091583	0
APOL1 ENSG00000100342	422
APOL2 ENSG00000128335	534
APOL3 ENSG00000128284	288
APOL4 ENSG00000100336	142
APOL6 ENSG00000221963	208
APOLD1 ENSG00000178878	30
APOM ENSG00000204444	42
APOO ENSG00000184831	35
APOOL ENSG00000155008	136
APP ENSG00000142192	8933
APPBP2 ENSG00000062725	331
APPL1 ENSG00000157500	112
APPL2 ENSG00000136044	1216
APRT ENSG00000198931	4822
APTX ENSG00000137074	622
AQP1 ENSG00000240583	850
AQP10 ENSG00000143595	3
AQP11 ENSG00000178301	38
AQP12A ENSG00000184945	0
AQP12B ENSG00000185176	0
AQP2 ENSG00000167580	8
AQP3 ENSG00000165272	4884
AQP4 ENSG00000171885	0
AQP5 ENSG00000161798	203
AQP6 ENSG00000086159	5
AQP7 ENSG00000165269	6
AQP8 ENSG00000103375	0
AQP9 ENSG00000103569	0
AQR ENSG00000021776	409
AR ENSG00000169083	3099
ARAF ENSG00000078061	927
ARAP1 ENSG00000186635	386
ARAP2 ENSG00000047365	16
ARAP3 ENSG00000120318	191
ARC ENSG00000198576	171
ARCN1 ENSG00000095139	527
AREG ENSG00000109321	0
AREL1 ENSG00000119682	608
ARF1 ENSG00000143761	1378
ARF3 ENSG00000134287	2538
ARF4 ENSG00000168374	682
ARF5 ENSG00000004059	145
ARF6 ENSG00000165527	472
ARFGAP1 ENSG00000101199	1084
ARFGAP2 ENSG00000149182	1426
ARFGAP3 ENSG00000242247	436
ARFGEF1 ENSG00000066777	139
ARFGEF2 ENSG00000124198	73
ARFGEF3 ENSG00000112379	424
ARFIP1 ENSG00000164144	115
ARFIP2 ENSG00000132254	2740
ARFRP1 ENSG00000101246	996
ARG1 ENSG00000118520	7
ARG2 ENSG00000081181	2470
ARGFX ENSG00000186103	0
ARGLU1 ENSG00000134884	1381
ARHGAP1 ENSG00000175220	2927
ARHGAP10 ENSG00000071205	358
ARHGAP11A ENSG00000198826	3
ARHGAP11B ENSG00000187951	6
ARHGAP12 ENSG00000165322	122
ARHGAP15 ENSG00000075884	26
ARHGAP17 ENSG00000140750	403
ARHGAP18 ENSG00000146376	114
ARHGAP19 ENSG00000213390	216
ARHGAP20 ENSG00000137727	5
ARHGAP21 ENSG00000107863	130
ARHGAP22 ENSG00000128805	83
ARHGAP23 ENSG00000275832	114
ARHGAP24 ENSG00000138639	18
ARHGAP25 ENSG00000163219	87
ARHGAP26 ENSG00000145819	135
ARHGAP27 ENSG00000159314	660
ARHGAP28 ENSG00000088756	36
ARHGAP29 ENSG00000137962	100
ARHGAP30 ENSG00000186517	118
ARHGAP31 ENSG00000031081	55
ARHGAP32 ENSG00000134909	360
ARHGAP33 ENSG00000004777	403
ARHGAP35 ENSG00000160007	374
ARHGAP36 ENSG00000147256	0
ARHGAP39 ENSG00000147799	451
ARHGAP4 ENSG00000089820	458
ARHGAP40 ENSG00000124143	6
ARHGAP42 ENSG00000165895	6
ARHGAP44 ENSG00000006740	56
ARHGAP45 ENSG00000180448	163
ARHGAP5 ENSG00000100852	135
ARHGAP6 ENSG00000047648	451
ARHGAP8 ENSG00000241484	120
ARHGAP9 ENSG00000123329	80
ARHGDIA ENSG00000141522	4807
ARHGDIB ENSG00000111348	1163
ARHGDIG ENSG00000242173	6
ARHGEF1 ENSG00000076928	1056
ARHGEF10 ENSG00000104728	83
ARHGEF10L ENSG00000074964	303
ARHGEF11 ENSG00000132694	552
ARHGEF12 ENSG00000196914	245
ARHGEF15 ENSG00000198844	50
ARHGEF16 ENSG00000130762	414
ARHGEF17 ENSG00000110237	506
ARHGEF18 ENSG00000104880	1
ARHGEF19 ENSG00000142632	240
ARHGEF2 ENSG00000116584	968
ARHGEF25 ENSG00000240771	350
ARHGEF26 ENSG00000114790	233
ARHGEF28 ENSG00000214944	50
ARHGEF3 ENSG00000163947	376
ARHGEF33 ENSG00000214694	4
ARHGEF35 ENSG00000213214	2
ARHGEF37 ENSG00000183111	1112
ARHGEF38 ENSG00000236699	102
ARHGEF39 ENSG00000137135	7
ARHGEF4 ENSG00000136002	218
ARHGEF40 ENSG00000165801	367
ARHGEF5 ENSG00000050327	196
ARHGEF6 ENSG00000129675	89
ARHGEF7 ENSG00000102606	1706
ARHGEF9 ENSG00000131089	395
ARID1A ENSG00000117713	477
ARID1B ENSG00000049618	251
ARID2 ENSG00000189079	105
ARID3A ENSG00000116017	173
ARID3B ENSG00000179361	84
ARID4A ENSG00000032219	149
ARID4B ENSG00000054267	167
ARID5A ENSG00000196843	464
ARID5B ENSG00000150347	244
ARIH1 ENSG00000166233	554
ARIH2 ENSG00000177479	837
ARIH2OS ENSG00000221883	208
ARL1 ENSG00000120805	1413
ARL10 ENSG00000175414	82
ARL11 ENSG00000152213	8
ARL13B ENSG00000169379	30
ARL14 ENSG00000179674	0
ARL14EP ENSG00000152219	138
ARL15 ENSG00000185305	55
ARL16 ENSG00000214087	1358
ARL17A ENSG00000185829	85
ARL17B ENSG00000228696	55
ARL2 ENSG00000213465	330
ARL2BP ENSG00000102931	133
ARL3 ENSG00000138175	1105
ARL4A ENSG00000122644	20
ARL4C ENSG00000188042	359
ARL4D ENSG00000175906	190
ARL5A ENSG00000162980	153
ARL5B ENSG00000165997	37
ARL5C ENSG00000141748	0
ARL6 ENSG00000113966	70
ARL6IP1 ENSG00000170540	420
ARL6IP4 ENSG00000182196	426
ARL6IP5 ENSG00000144746	626
ARL6IP6 ENSG00000177917	53
ARL8A ENSG00000143862	462
ARL8B ENSG00000134108	197
ARL9 ENSG00000196503	2
ARMC1 ENSG00000104442	26
ARMC10 ENSG00000170632	179
ARMC12 ENSG00000157343	46
ARMC2 ENSG00000118690	15
ARMC3 ENSG00000165309	0
ARMC4 ENSG00000169126	19
ARMC5 ENSG00000140691	117
ARMC6 ENSG00000105676	584
ARMC7 ENSG00000125449	293
ARMC8 ENSG00000114098	166
ARMC9 ENSG00000135931	142
ARMCX1 ENSG00000126947	24
ARMCX2 ENSG00000184867	137
ARMCX3 ENSG00000102401	247
ARMCX4 ENSG00000196440	160
ARMCX5 ENSG00000125962	62
ARMCX6 ENSG00000198960	233
ARMS2 ENSG00000254636	1
ARMT1 ENSG00000146476	78
ARNT ENSG00000143437	716
ARNT2 ENSG00000172379	28
ARNTL ENSG00000133794	17
ARNTL2 ENSG00000029153	0
ARPC1A ENSG00000241685	586
ARPC1B ENSG00000130429	980
ARPC2 ENSG00000163466	870
ARPC3 ENSG00000111229	2217
ARPC4 ENSG00000241553	1017
ARPC5 ENSG00000162704	301
ARPC5L ENSG00000136950	386
ARPIN ENSG00000242498	481
ARPP19 ENSG00000128989	332
ARPP21 ENSG00000172995	0
ARRB1 ENSG00000137486	417
ARRB2 ENSG00000141480	560
ARRDC1 ENSG00000197070	1306
ARRDC2 ENSG00000105643	286
ARRDC3 ENSG00000113369	193
ARRDC4 ENSG00000140450	163
ARRDC5 ENSG00000205784	1
ARSA ENSG00000100299	2056
ARSB ENSG00000113273	75
ARSD ENSG00000006756	3967
ARSE ENSG00000157399	33
ARSF ENSG00000062096	4
ARSG ENSG00000141337	62
ARSI ENSG00000183876	40
ARSJ ENSG00000180801	54
ARSK ENSG00000164291	57
ART3 ENSG00000156219	1
ART4 ENSG00000111339	0
ART5 ENSG00000167311	19
ARTN ENSG00000117407	17
ARV1 ENSG00000173409	166
ARVCF ENSG00000099889	824
ARX ENSG00000004848	1
AS3MT ENSG00000214435	0
ASAH1 ENSG00000104763	3796
ASAH2 ENSG00000188611	18
ASAH2B ENSG00000204147	77
ASAP1 ENSG00000153317	136
ASAP2 ENSG00000151693	52
ASAP3 ENSG00000088280	501
ASB1 ENSG00000065802	228
ASB10 ENSG00000146926	0
ASB11 ENSG00000165192	0
ASB12 ENSG00000198881	21
ASB13 ENSG00000196372	268
ASB14 ENSG00000239388	1
ASB15 ENSG00000146809	0
ASB16 ENSG00000161664	0
ASB17 ENSG00000154007	0
ASB18 ENSG00000182177	0
ASB2 ENSG00000100628	280
ASB3 ENSG00000115239	108
ASB4 ENSG00000005981	0
ASB5 ENSG00000164122	15
ASB6 ENSG00000148331	406
ASB7 ENSG00000183475	106
ASB8 ENSG00000177981	556
ASB9 ENSG00000102048	1
ASCC1 ENSG00000138303	135
ASCC2 ENSG00000100325	1223
ASCC3 ENSG00000112249	33
ASCL1 ENSG00000139352	0
ASCL2 ENSG00000183734	534
ASCL3 ENSG00000176009	0
ASCL4 ENSG00000187855	0
ASCL5 ENSG00000232237	0
ASF1A ENSG00000111875	42
ASF1B ENSG00000105011	29
ASGR1 ENSG00000141505	23
ASGR2 ENSG00000161944	0
ASH1L ENSG00000116539	1571
ASH2L ENSG00000129691	187
ASIC1 ENSG00000110881	311
ASIC2 ENSG00000108684	0
ASIC3 ENSG00000213199	74
ASIC4 ENSG00000072182	14
ASIC5 ENSG00000256394	0
ASIP ENSG00000101440	7
ASL ENSG00000126522	435
ASMT ENSG00000196433	5
ASMTL ENSG00000169093	1567
ASNA1 ENSG00000198356	1294
ASNS ENSG00000070669	1098
ASNSD1 ENSG00000138381	168
ASPA ENSG00000108381	38
ASPDH ENSG00000204653	0
ASPG ENSG00000166183	0
ASPH ENSG00000198363	208
ASPHD1 ENSG00000174939	43
ASPHD2 ENSG00000128203	34
ASPM ENSG00000066279	0
ASPN ENSG00000106819	4
ASPRV1 ENSG00000244617	60
ASPSCR1 ENSG00000169696	883
ASRGL1 ENSG00000162174	366
ASS1 ENSG00000130707	234
ASTE1 ENSG00000034533	109
ASTN1 ENSG00000152092	1
ASTN2 ENSG00000148219	1910
ASUN ENSG00000064102	54
ASXL1 ENSG00000171456	960
ASXL2 ENSG00000143970	94
ASXL3 ENSG00000141431	22
ASZ1 ENSG00000154438	0
ATAD1 ENSG00000138138	176
ATAD2 ENSG00000156802	181
ATAD2B ENSG00000119778	104
ATAD3A ENSG00000197785	281
ATAD3B ENSG00000160072	625
ATAD3C ENSG00000215915	45
ATAD5 ENSG00000176208	19
ATAT1 ENSG00000137343	536
ATCAY ENSG00000167654	2
ATE1 ENSG00000107669	111
ATF1 ENSG00000123268	40
ATF2 ENSG00000115966	131
ATF3 ENSG00000162772	4995
ATF4 ENSG00000128272	3660
ATF5 ENSG00000169136	630
ATF6 ENSG00000118217	308
ATF6B ENSG00000213676	496
ATF7 ENSG00000170653	155
ATF7IP ENSG00000171681	214
ATF7IP2 ENSG00000166669	26
ATG10 ENSG00000152348	314
ATG101 ENSG00000123395	1201
ATG12 ENSG00000145782	275
ATG13 ENSG00000175224	601
ATG14 ENSG00000126775	431
ATG16L1 ENSG00000085978	1002
ATG16L2 ENSG00000168010	210
ATG2A ENSG00000110046	413
ATG2B ENSG00000066739	77
ATG3 ENSG00000144848	197
ATG4A ENSG00000101844	208
ATG4B ENSG00000168397	1496
ATG4C ENSG00000125703	15
ATG4D ENSG00000130734	540
ATG5 ENSG00000057663	75
ATG7 ENSG00000197548	349
ATG9A ENSG00000198925	1373
ATG9B ENSG00000181652	1
ATHL1 ENSG00000142102	403
ATIC ENSG00000138363	294
ATL1 ENSG00000198513	142
ATL2 ENSG00000119787	662
ATL3 ENSG00000184743	280
ATM ENSG00000149311	185
ATMIN ENSG00000166454	113
ATN1 ENSG00000111676	2387
ATOH1 ENSG00000172238	1
ATOH7 ENSG00000179774	1
ATOH8 ENSG00000168874	156
ATOX1 ENSG00000177556	2049
ATP10A ENSG00000206190	179
ATP10B ENSG00000118322	0
ATP10D ENSG00000145246	15
ATP11A ENSG00000068650	73
ATP11B ENSG00000058063	175
ATP11C ENSG00000101974	104
ATP12A ENSG00000075673	0
ATP13A1 ENSG00000105726	712
ATP13A2 ENSG00000159363	716
ATP13A3 ENSG00000133657	199
ATP13A4 ENSG00000127249	0
ATP13A5 ENSG00000187527	0
ATP1A1 ENSG00000163399	10326
ATP1A2 ENSG00000018625	86
ATP1A3 ENSG00000105409	1
ATP1A4 ENSG00000132681	1
ATP1B1 ENSG00000143153	111
ATP1B2 ENSG00000129244	114
ATP1B3 ENSG00000069849	606
ATP1B4 ENSG00000101892	0
ATP23 ENSG00000166896	3
ATP2A1 ENSG00000196296	8
ATP2A2 ENSG00000174437	820
ATP2A3 ENSG00000074370	513
ATP2B1 ENSG00000070961	122
ATP2B2 ENSG00000157087	14
ATP2B3 ENSG00000067842	0
ATP2B4 ENSG00000058668	93
ATP2C1 ENSG00000017260	1040
ATP2C2 ENSG00000064270	565
ATP4A ENSG00000105675	0
ATP4B ENSG00000186009	0
ATP5J2-PTCD1 ENSG00000248919	0
ATP5SL ENSG00000105341	466
ATP6AP1 ENSG00000071553	9291
ATP6AP1L ENSG00000205464	94
ATP6AP2 ENSG00000182220	511
ATP6V0A1 ENSG00000033627	1142
ATP6V0A2 ENSG00000185344	192
ATP6V0A4 ENSG00000105929	0
ATP6V0B ENSG00000117410	4408
ATP6V0C ENSG00000185883	0
ATP6V0D1 ENSG00000159720	1691
ATP6V0D2 ENSG00000147614	0
ATP6V0E1 ENSG00000113732	3770
ATP6V0E2 ENSG00000171130	1353
ATP6V1A ENSG00000114573	168
ATP6V1B1 ENSG00000116039	8
ATP6V1B2 ENSG00000147416	733
ATP6V1C1 ENSG00000155097	147
ATP6V1C2 ENSG00000143882	106
ATP6V1D ENSG00000100554	309
ATP6V1E1 ENSG00000131100	2239
ATP6V1E2 ENSG00000250565	67
ATP6V1F ENSG00000128524	1707
ATP6V1G1 ENSG00000136888	663
ATP6V1G2 ENSG00000213760	2
ATP6V1G3 ENSG00000151418	0
ATP6V1H ENSG00000047249	792
ATP7A ENSG00000165240	63
ATP7B ENSG00000123191	297
ATP8A1 ENSG00000124406	116
ATP8A2 ENSG00000132932	0
ATP8B1 ENSG00000081923	484
ATP8B2 ENSG00000143515	578
ATP8B3 ENSG00000130270	51
ATP8B4 ENSG00000104043	179
ATP9A ENSG00000054793	445
ATP9B ENSG00000166377	376
ATPIF1 ENSG00000130770	1701
ATR ENSG00000175054	86
ATRAID ENSG00000138085	938
ATRIP ENSG00000164053	0
ATRIP ENSG00000282827	0
ATRN ENSG00000088812	160
ATRNL1 ENSG00000107518	39
ATRX ENSG00000085224	164
ATXN1 ENSG00000124788	175
ATXN10 ENSG00000130638	323
ATXN1L ENSG00000224470	181
ATXN2 ENSG00000204842	656
ATXN2L ENSG00000168488	1687
ATXN3 ENSG00000066427	451
ATXN3L ENSG00000123594	0
ATXN7 ENSG00000163635	70
ATXN7L1 ENSG00000146776	154
ATXN7L2 ENSG00000162650	40
ATXN7L3 ENSG00000087152	406
ATXN7L3B ENSG00000253719	1087
AUH ENSG00000148090	86
AUNIP ENSG00000127423	0
AUP1 ENSG00000115307	3028
AURKA ENSG00000087586	53
AURKAIP1 ENSG00000175756	1466
AURKB ENSG00000178999	27
AURKC ENSG00000105146	31
AUTS2 ENSG00000158321	230
AVEN ENSG00000169857	175
AVIL ENSG00000135407	22
AVL9 ENSG00000105778	234
AVP ENSG00000101200	0
AVPI1 ENSG00000119986	207
AVPR1A ENSG00000166148	5
AVPR1B ENSG00000198049	0
AVPR2 ENSG00000126895	5
AXDND1 ENSG00000162779	10
AXIN1 ENSG00000103126	528
AXIN2 ENSG00000168646	712
AXL ENSG00000167601	993
AZGP1 ENSG00000160862	55256
AZI2 ENSG00000163512	133
AZIN1 ENSG00000155096	227
AZIN2 ENSG00000142920	137
AZU1 ENSG00000172232	7
B2M ENSG00000166710	16719
B3GALNT1 ENSG00000169255	30
B3GALNT2 ENSG00000162885	79
B3GALT1 ENSG00000172318	0
B3GALT2 ENSG00000162630	6
B3GALT4 ENSG00000235863	358
B3GALT5 ENSG00000183778	2
B3GALT6 ENSG00000176022	537
B3GAT1 ENSG00000109956	865
B3GAT2 ENSG00000112309	25
B3GAT3 ENSG00000149541	1258
B3GLCT ENSG00000187676	88
B3GNT2 ENSG00000170340	9
B3GNT3 ENSG00000179913	2
B3GNT4 ENSG00000176383	4
B3GNT5 ENSG00000176597	14
B3GNT6 ENSG00000198488	0
B3GNT7 ENSG00000156966	27
B3GNT8 ENSG00000177191	81
B3GNT9 ENSG00000237172	285
B3GNTL1 ENSG00000175711	143
B4GALNT1 ENSG00000135454	105
B4GALNT2 ENSG00000167080	0
B4GALNT3 ENSG00000139044	83
B4GALNT4 ENSG00000182272	127
B4GALT1 ENSG00000086062	1370
B4GALT2 ENSG00000117411	742
B4GALT3 ENSG00000158850	881
B4GALT4 ENSG00000121578	443
B4GALT5 ENSG00000158470	256
B4GALT6 ENSG00000118276	38
B4GALT7 ENSG00000027847	510
B4GAT1 ENSG00000174684	2258
B9D1 ENSG00000108641	317
B9D2 ENSG00000123810	182
BAALC ENSG00000164929	10
BAAT ENSG00000136881	17
BABAM1 ENSG00000105393	892
BACE1 ENSG00000186318	496
BACE2 ENSG00000182240	2440
BACH1 ENSG00000156273	49
BACH2 ENSG00000112182	28
BAD ENSG00000002330	2213
BAG1 ENSG00000107262	1910
BAG2 ENSG00000112208	90
BAG3 ENSG00000151929	472
BAG4 ENSG00000156735	33
BAG5 ENSG00000166170	98
BAG6 ENSG00000204463	2279
BAHCC1 ENSG00000266074	188
BAHD1 ENSG00000140320	305
BAIAP2 ENSG00000175866	2586
BAIAP2L1 ENSG00000006453	2587
BAIAP2L2 ENSG00000128298	83
BAIAP3 ENSG00000007516	563
BAK1 ENSG00000030110	322
BAMBI ENSG00000095739	40
BANF1 ENSG00000175334	1388
BANF2 ENSG00000125888	0
BANK1 ENSG00000153064	10
BANP ENSG00000172530	319
BAP1 ENSG00000163930	1344
BARD1 ENSG00000138376	14
BARHL2 ENSG00000143032	0
BARX1 ENSG00000131668	0
BARX2 ENSG00000043039	5
BASP1 ENSG00000176788	379
BATF ENSG00000156127	4
BATF2 ENSG00000168062	20
BATF3 ENSG00000123685	17
BAX ENSG00000087088	120
BAZ1A ENSG00000198604	102
BAZ1B ENSG00000009954	1163
BAZ2A ENSG00000076108	966
BAZ2B ENSG00000123636	310
BBC3 ENSG00000105327	70
BBIP1 ENSG00000214413	141
BBOF1 ENSG00000119636	33
BBOX1 ENSG00000129151	0
BBS1 ENSG00000174483	26
BBS10 ENSG00000179941	50
BBS12 ENSG00000181004	25
BBS2 ENSG00000125124	509
BBS4 ENSG00000140463	1319
BBS5 ENSG00000163093	146
BBS7 ENSG00000138686	67
BBS9 ENSG00000122507	35
BBX ENSG00000114439	180
BCAM ENSG00000187244	9837
BCAN ENSG00000132692	1
BCAP29 ENSG00000075790	945
BCAP31 ENSG00000185825	10037
BCAR1 ENSG00000050820	1344
BCAR3 ENSG00000137936	68
BCAS1 ENSG00000064787	811
BCAS2 ENSG00000116752	85
BCAS3 ENSG00000141376	384
BCAS4 ENSG00000124243	153
BCAT1 ENSG00000060982	31
BCAT2 ENSG00000105552	2378
BCCIP ENSG00000107949	348
BCDIN3D ENSG00000186666	202
BCHE ENSG00000114200	10
BCKDHA ENSG00000248098	56
BCKDHB ENSG00000083123	117
BCKDK ENSG00000103507	799
BCL10 ENSG00000142867	192
BCL11A ENSG00000119866	267
BCL11B ENSG00000127152	22
BCL2 ENSG00000171791	33
BCL2A1 ENSG00000140379	0
BCL2L1 ENSG00000171552	3137
BCL2L10 ENSG00000137875	0
BCL2L11 ENSG00000153094	87
BCL2L12 ENSG00000126453	285
BCL2L13 ENSG00000099968	458
BCL2L14 ENSG00000121380	18
BCL2L15 ENSG00000188761	0
BCL2L2 ENSG00000129473	419
BCL2L2-PABPN1 ENSG00000258643	2
BCL3 ENSG00000069399	539
BCL6 ENSG00000113916	468
BCL6B ENSG00000161940	26
BCL7A ENSG00000110987	236
BCL7B ENSG00000106635	335
BCL7C ENSG00000099385	573
BCL9 ENSG00000116128	298
BCL9L ENSG00000186174	664
BCLAF1 ENSG00000029363	250
BCO1 ENSG00000135697	2
BCO2 ENSG00000197580	23
BCOR ENSG00000183337	151
BCORL1 ENSG00000085185	122
BCR ENSG00000186716	462
BCS1L ENSG00000074582	858
BDH1 ENSG00000161267	1586
BDH2 ENSG00000164039	795
BDKRB1 ENSG00000100739	0
BDKRB2 ENSG00000168398	32
BDNF ENSG00000176697	17
BDP1 ENSG00000145734	121
BEAN1 ENSG00000166546	1
BECN1 ENSG00000126581	256
BEGAIN ENSG00000183092	99
BEND2 ENSG00000177324	0
BEND3 ENSG00000178409	6
BEND4 ENSG00000188848	75
BEND5 ENSG00000162373	140
BEND6 ENSG00000151917	0
BEND7 ENSG00000165626	49
BEST1 ENSG00000167995	143
BEST2 ENSG00000039987	0
BEST3 ENSG00000127325	79
BEST4 ENSG00000142959	13
BET1 ENSG00000105829	217
BET1L ENSG00000177951	863
BEX1 ENSG00000133169	218
BEX2 ENSG00000133134	554
BEX3 ENSG00000166681	1392
BEX4 ENSG00000102409	1073
BEX5 ENSG00000184515	52
BFAR ENSG00000103429	421
BFSP1 ENSG00000125864	8
BFSP2 ENSG00000170819	0
BGLAP ENSG00000242252	7
BGN ENSG00000182492	1289
BHLHA15 ENSG00000180535	0
BHLHB9 ENSG00000198908	12
BHLHE22 ENSG00000180828	0
BHLHE40 ENSG00000134107	291
BHLHE41 ENSG00000123095	123
BHMG1 ENSG00000237452	0
BHMT ENSG00000145692	1
BHMT2 ENSG00000132840	40
BICC1 ENSG00000122870	66
BICD1 ENSG00000151746	126
BICD2 ENSG00000185963	533
BICDL1 ENSG00000135127	71
BICDL2 ENSG00000162069	581
BID ENSG00000015475	219
BIK ENSG00000100290	2323
BIN1 ENSG00000136717	2860
BIN2 ENSG00000110934	15
BIN3 ENSG00000147439	954
BIRC2 ENSG00000110330	283
BIRC3 ENSG00000023445	81
BIRC5 ENSG00000089685	47
BIRC6 ENSG00000115760	184
BIRC7 ENSG00000101197	1
BIVM ENSG00000134897	84
BLCAP ENSG00000166619	1735
BLK ENSG00000136573	5
BLM ENSG00000197299	21
BLMH ENSG00000108578	392
BLNK ENSG00000095585	84
BLOC1S1 ENSG00000135441	1899
BLOC1S2 ENSG00000196072	34
BLOC1S3 ENSG00000189114	108
BLOC1S4 ENSG00000186222	406
BLOC1S5 ENSG00000188428	82
BLOC1S6 ENSG00000104164	371
BLVRA ENSG00000106605	652
BLVRB ENSG00000090013	2677
BLZF1 ENSG00000117475	80
BMF ENSG00000104081	278
BMI1 ENSG00000168283	215
BMP1 ENSG00000168487	379
BMP10 ENSG00000163217	0
BMP2 ENSG00000125845	12
BMP2K ENSG00000138756	41
BMP3 ENSG00000152785	0
BMP4 ENSG00000125378	284
BMP5 ENSG00000112175	235
BMP6 ENSG00000153162	3
BMP7 ENSG00000101144	343
BMP8A ENSG00000183682	3
BMP8B ENSG00000116985	13
BMPER ENSG00000164619	41
BMPR1A ENSG00000107779	168
BMPR1B ENSG00000138696	456
BMPR2 ENSG00000204217	81
BMS1 ENSG00000165733	317
BMT2 ENSG00000164603	85
BMX ENSG00000102010	0
BNC1 ENSG00000169594	0
BNC2 ENSG00000173068	117
BNIP1 ENSG00000113734	185
BNIP2 ENSG00000140299	101
BNIP3 ENSG00000176171	700
BNIP3L ENSG00000104765	131
BNIPL ENSG00000163141	22
BOC ENSG00000144857	588
BOD1 ENSG00000145919	1348
BOD1L1 ENSG00000038219	130
BOD1L2 ENSG00000228075	1
BOK ENSG00000176720	461
BOLA1 ENSG00000178096	413
BOLA2B ENSG00000169627	1313
BOLA3 ENSG00000163170	679
BOLL ENSG00000152430	0
BOP1 ENSG00000261236	221
BORA ENSG00000136122	35
BORCS5 ENSG00000165714	55
BORCS6 ENSG00000196544	314
BORCS7 ENSG00000166275	343
BORCS8 ENSG00000254901	493
BORCS8-MEF2B ENSG00000064489	10
BPGM ENSG00000172331	60
BPHL ENSG00000137274	326
BPI ENSG00000101425	28
BPIFA1 ENSG00000198183	0
BPIFA2 ENSG00000131050	0
BPIFB1 ENSG00000125999	1
BPIFB2 ENSG00000078898	109
BPIFB4 ENSG00000186191	0
BPIFC ENSG00000184459	0
BPNT1 ENSG00000162813	160
BPTF ENSG00000171634	200
BRAF ENSG00000157764	128
BRAP ENSG00000089234	525
BRAT1 ENSG00000106009	1299
BRCA1 ENSG00000012048	136
BRCA2 ENSG00000139618	46
BRCC3 ENSG00000185515	139
BRD1 ENSG00000100425	194
BRD2 ENSG00000204256	4765
BRD3 ENSG00000169925	287
BRD4 ENSG00000141867	1375
BRD7 ENSG00000166164	454
BRD8 ENSG00000112983	938
BRD9 ENSG00000028310	725
BRDT ENSG00000137948	8
BRE ENSG00000158019	366
BRF1 ENSG00000185024	658
BRF2 ENSG00000104221	255
BRI3 ENSG00000164713	4438
BRI3BP ENSG00000184992	44
BRICD5 ENSG00000182685	162
BRINP1 ENSG00000078725	33
BRINP2 ENSG00000198797	0
BRINP3 ENSG00000162670	2
BRIP1 ENSG00000136492	5
BRIX1 ENSG00000113460	25
BRK1 ENSG00000254999	1894
BRMS1 ENSG00000174744	700
BRMS1L ENSG00000100916	19
BROX ENSG00000162819	136
BRPF1 ENSG00000156983	119
BRPF3 ENSG00000096070	680
BRS3 ENSG00000102239	0
BRSK1 ENSG00000160469	154
BRSK2 ENSG00000174672	28
BRWD1 ENSG00000185658	177
BRWD3 ENSG00000165288	50
BSCL2 ENSG00000168000	29
BSDC1 ENSG00000160058	647
BSG ENSG00000172270	5798
BSN ENSG00000164061	4
BSND ENSG00000162399	0
BSPH1 ENSG00000188334	0
BSPRY ENSG00000119411	250
BST1 ENSG00000109743	52
BST2 ENSG00000130303	821
BTAF1 ENSG00000095564	58
BTBD1 ENSG00000064726	289
BTBD10 ENSG00000148925	66
BTBD11 ENSG00000151136	200
BTBD16 ENSG00000138152	20
BTBD18 ENSG00000233436	1
BTBD19 ENSG00000222009	3
BTBD2 ENSG00000133243	2705
BTBD3 ENSG00000132640	153
BTBD6 ENSG00000184887	980
BTBD7 ENSG00000011114	376
BTBD8 ENSG00000189195	31
BTBD9 ENSG00000183826	126
BTC ENSG00000174808	25
BTD ENSG00000169814	731
BTF3 ENSG00000145741	1236
BTF3L4 ENSG00000134717	224
BTG1 ENSG00000133639	396
BTG2 ENSG00000159388	1324
BTG3 ENSG00000154640	64
BTG4 ENSG00000137707	0
BTK ENSG00000010671	17
BTLA ENSG00000186265	0
BTN1A1 ENSG00000124557	0
BTN2A1 ENSG00000112763	59
BTN2A2 ENSG00000124508	86
BTN3A1 ENSG00000026950	345
BTN3A2 ENSG00000186470	78
BTN3A3 ENSG00000111801	70
BTNL2 ENSG00000204290	0
BTNL3 ENSG00000168903	0
BTNL8 ENSG00000113303	0
BTNL9 ENSG00000165810	31
BTRC ENSG00000166167	274
BUB1 ENSG00000169679	0
BUB1B ENSG00000156970	2
BUB3 ENSG00000154473	89
BUD13 ENSG00000137656	53
BUD31 ENSG00000106245	2036
BVES ENSG00000112276	100
BYSL ENSG00000112578	202
BZW1 ENSG00000082153	258
BZW2 ENSG00000136261	73
C10orf10 ENSG00000165507	324
C10orf105 ENSG00000214688	0
C10orf107 ENSG00000183346	43
C10orf11 ENSG00000148655	288
C10orf128 ENSG00000204161	12
C10orf142 ENSG00000277288	0
C10orf2 ENSG00000107815	166
C10orf35 ENSG00000171224	163
C10orf53 ENSG00000178645	0
C10orf54 ENSG00000107738	675
C10orf55 ENSG00000222047	1
C10orf62 ENSG00000203942	0
C10orf67 ENSG00000179133	0
C10orf71 ENSG00000177354	0
C10orf76 ENSG00000120029	585
C10orf82 ENSG00000165863	0
C10orf88 ENSG00000119965	74
C10orf90 ENSG00000154493	0
C10orf95 ENSG00000120055	26
C10orf99 ENSG00000188373	1
C11orf1 ENSG00000137720	292
C11orf16 ENSG00000176029	0
C11orf21 ENSG00000110665	49
C11orf24 ENSG00000171067	1077
C11orf31 ENSG00000211450	1219
C11orf40 ENSG00000171987	0
C11orf42 ENSG00000180878	0
C11orf45 ENSG00000174370	11
C11orf49 ENSG00000149179	375
C11orf52 ENSG00000149300	5
C11orf53 ENSG00000150750	0
C11orf54 ENSG00000182919	189
C11orf57 ENSG00000150776	129
C11orf58 ENSG00000110696	734
C11orf63 ENSG00000109944	15
C11orf65 ENSG00000166323	0
C11orf68 ENSG00000175573	662
C11orf70 ENSG00000137691	6
C11orf71 ENSG00000180425	143
C11orf74 ENSG00000166352	32
C11orf80 ENSG00000173715	102
C11orf84 ENSG00000168005	68
C11orf87 ENSG00000185742	0
C11orf88 ENSG00000183644	0
C11orf91 ENSG00000205177	0
C11orf94 ENSG00000234776	0
C11orf95 ENSG00000188070	335
C11orf96 ENSG00000187479	1940
C11orf98 ENSG00000278615	27
C12orf10 ENSG00000139637	482
C12orf29 ENSG00000133641	53
C12orf4 ENSG00000047621	171
C12orf40 ENSG00000180116	0
C12orf42 ENSG00000179088	1
C12orf43 ENSG00000157895	351
C12orf45 ENSG00000151131	103
C12orf49 ENSG00000111412	109
C12orf50 ENSG00000165805	1
C12orf54 ENSG00000177627	2
C12orf56 ENSG00000185306	44
C12orf57 ENSG00000111678	4578
C12orf60 ENSG00000182993	36
C12orf65 ENSG00000130921	250
C12orf66 ENSG00000174206	55
C12orf71 ENSG00000214700	0
C12orf73 ENSG00000204954	182
C12orf75 ENSG00000235162	69
C12orf76 ENSG00000174456	290
C14orf1 ENSG00000133935	2153
C14orf105 ENSG00000100557	0
C14orf119 ENSG00000179933	136
C14orf132 ENSG00000227051	34
C14orf142 ENSG00000170270	59
C14orf159 ENSG00000133943	337
C14orf166 ENSG00000087302	845
C14orf169 ENSG00000170468	96
C14orf177 ENSG00000176605	0
C14orf178 ENSG00000197734	0
C14orf180 ENSG00000184601	0
C14orf2 ENSG00000156411	4706
C14orf28 ENSG00000179476	14
C14orf37 ENSG00000139971	14
C14orf39 ENSG00000179008	12
C14orf79 ENSG00000140104	332
C14orf80 ENSG00000185347	44
C14orf93 ENSG00000100802	162
C15orf39 ENSG00000167173	236
C15orf40 ENSG00000169609	333
C15orf41 ENSG00000186073	24
C15orf48 ENSG00000166920	75
C15orf52 ENSG00000188549	445
C15orf53 ENSG00000175779	1
C15orf57 ENSG00000128891	218
C15orf59 ENSG00000205363	185
C15orf61 ENSG00000189227	149
C15orf62 ENSG00000188277	5
C15orf65 ENSG00000261652	12
C16orf13 ENSG00000130731	1297
C16orf45 ENSG00000166780	115
C16orf46 ENSG00000166455	9
C16orf52 ENSG00000185716	99
C16orf54 ENSG00000185905	29
C16orf58 ENSG00000140688	2314
C16orf59 ENSG00000162062	66
C16orf62 ENSG00000103544	454
C16orf70 ENSG00000125149	673
C16orf71 ENSG00000166246	33
C16orf72 ENSG00000182831	58
C16orf74 ENSG00000154102	210
C16orf78 ENSG00000166152	9
C16orf82 ENSG00000234186	0
C16orf86 ENSG00000159761	36
C16orf87 ENSG00000155330	20
C16orf89 ENSG00000153446	382
C16orf91 ENSG00000174109	144
C16orf92 ENSG00000167194	0
C16orf95 ENSG00000260456	6
C16orf96 ENSG00000205832	0
C17orf105 ENSG00000231256	0
C17orf107 ENSG00000205710	87
C17orf49 ENSG00000258315	38
C17orf50 ENSG00000270806	7
C17orf51 ENSG00000212719	80
C17orf53 ENSG00000125319	8
C17orf58 ENSG00000186665	32
C17orf62 ENSG00000178927	770
C17orf64 ENSG00000141371	1
C17orf67 ENSG00000214226	43
C17orf74 ENSG00000184560	0
C17orf75 ENSG00000108666	136
C17orf78 ENSG00000278505	0
C17orf80 ENSG00000141219	362
C17orf89 ENSG00000224877	1059
C17orf96 ENSG00000273604	29
C17orf97 ENSG00000187624	87
C17orf98 ENSG00000275489	0
C17orf99 ENSG00000187997	0
C18orf21 ENSG00000141428	94
C18orf25 ENSG00000152242	91
C18orf32 ENSG00000177576	236
C18orf54 ENSG00000166845	3
C18orf63 ENSG00000206043	0
C18orf8 ENSG00000141452	253
C19orf12 ENSG00000131943	1241
C19orf18 ENSG00000177025	235
C19orf24 ENSG00000228300	1252
C19orf25 ENSG00000119559	613
C19orf33 ENSG00000167644	140
C19orf35 ENSG00000188305	14
C19orf38 ENSG00000214212	36
C19orf43 ENSG00000123144	2527
C19orf44 ENSG00000105072	112
C19orf45 ENSG00000198723	0
C19orf47 ENSG00000160392	218
C19orf48 ENSG00000167747	1909
C19orf52 ENSG00000142444	336
C19orf53 ENSG00000104979	1875
C19orf54 ENSG00000188493	338
C19orf57 ENSG00000132016	14
C19orf60 ENSG00000006015	587
C19orf66 ENSG00000130813	327
C19orf67 ENSG00000188032	0
C19orf68 ENSG00000185453	61
C19orf70 ENSG00000174917	2373
C19orf71 ENSG00000183397	0
C19orf73 ENSG00000221916	112
C19orf81 ENSG00000235034	407
C19orf84 ENSG00000262874	0
C1D ENSG00000197223	80
C1GALT1 ENSG00000106392	72
C1GALT1C1 ENSG00000171155	106
C1GALT1C1L ENSG00000223658	13
C1QA ENSG00000173372	1236
C1QB ENSG00000173369	924
C1QBP ENSG00000108561	1171
C1QC ENSG00000159189	581
C1QL1 ENSG00000131094	111
C1QL2 ENSG00000144119	0
C1QL3 ENSG00000165985	0
C1QL4 ENSG00000186897	0
C1QTNF1 ENSG00000173918	539
C1QTNF2 ENSG00000145861	92
C1QTNF3 ENSG00000082196	58
C1QTNF4 ENSG00000172247	69
C1QTNF5 ENSG00000223953	0
C1QTNF6 ENSG00000133466	110
C1QTNF7 ENSG00000163145	19
C1QTNF9 ENSG00000240654	2
C1QTNF9B ENSG00000205863	4
C1QTNF9B-AS1 ENSG00000281899	120
C1R ENSG00000159403	5806
C1RL ENSG00000139178	805
C1S ENSG00000182326	2258
C1orf100 ENSG00000173728	0
C1orf101 ENSG00000179397	36
C1orf105 ENSG00000180999	0
C1orf106 ENSG00000163362	101
C1orf109 ENSG00000116922	119
C1orf112 ENSG00000000460	44
C1orf115 ENSG00000162817	972
C1orf116 ENSG00000182795	6413
C1orf122 ENSG00000197982	2703
C1orf123 ENSG00000162384	1024
C1orf127 ENSG00000175262	1
C1orf131 ENSG00000143633	121
C1orf141 ENSG00000203963	0
C1orf145 ENSG00000162913	34
C1orf146 ENSG00000203910	0
C1orf158 ENSG00000157330	1
C1orf159 ENSG00000131591	256
C1orf162 ENSG00000143110	94
C1orf167 ENSG00000215910	4
C1orf168 ENSG00000187889	51
C1orf174 ENSG00000198912	222
C1orf185 ENSG00000204006	0
C1orf186 ENSG00000263961	28
C1orf194 ENSG00000179902	15
C1orf198 ENSG00000119280	469
C1orf204 ENSG00000188004	20
C1orf21 ENSG00000116667	1511
C1orf210 ENSG00000253313	393
C1orf216 ENSG00000142686	100
C1orf226 ENSG00000239887	37
C1orf228 ENSG00000198520	50
C1orf234 ENSG00000227868	2
C1orf27 ENSG00000157181	99
C1orf35 ENSG00000143793	524
[truncated: 15,948 more rows]
