# Supplementary material for: Spatial maps of prostate cancer transcriptomes reveal an unexplored landscape of heterogeneity
Source: Nat Commun. 2018 Jun 20;9:2419. doi: 10.1038/s41467-018-04724-5 (PMC6010471; doi:10.1038/s41467-018-04724-5)
Supplement: Supplementary file 9 — Supplementary Data 6 [file 41467_2018_4724_MOESM9_ESM.zip › Supplementary Dataset 3/experiment0008-expected-features.tsv]

	Factor 1	Factor 2	Factor 3	Factor 4	Factor 5	Factor 6	Factor 7	Factor 8	Factor 9	Factor 10
A1BG ENSG00000121410	1.04434	0.0684943	0.494539	0.000808334	0.0137897	2.13504	0.154204	1.23317	0.0288399	0.118036
A1CF ENSG00000148584	0.135408	0.000152899	0.0512105	0.196183	0.0655817	0.0152674	0.00238143	0.000518233	1.52811	0.0413955
A2M ENSG00000175899	589.492	5.9316	1.70228	0.227956	11.0268	200.882	64.7259	323.584	377.161	0.0667164
A2ML1 ENSG00000166535	0.0151442	0.346522	2.04714	0.174194	3.22449	0.192309	2.63001	1.14035	0.422371	0.00812922
A4GALT ENSG00000128274	0.0570811	54.2044	1.80637	0.782788	0.76478	0.317491	14.6481	119.1	26.3299	6.22337
AAAS ENSG00000094914	15.035	7.21241	84.2822	124.444	2.28007	0.285451	1.66351	18.0561	1.21426	10.1781
AACS ENSG00000081760	2.01753	0.187948	26.6951	1.17269	0.0897839	14.1809	2.78628	15.0701	0.190518	6.71579
AADAC ENSG00000114771	0.196749	0.0100963	7.03903e-07	0.093561	0.0867983	0.00068407	0.0146112	0.0129143	0.00827983	0.0190056
AADACL2 ENSG00000197953	0.00591021	0.174203	0.286315	0.0950398	0.0728011	0.00147902	0.00314743	0.0453826	0.0943496	0.0458851
AADACL4 ENSG00000204518	0.290653	0.146587	0.293245	0.711001	0.263364	0.0592773	0.000475434	0.40866	0.198743	0.193848
AADAT ENSG00000109576	0.00955484	1.95747	8.91629	6.77916	0.0282038	0.618922	0.844333	0.208784	2.9513	6.31497
AAED1 ENSG00000158122	0.0523478	0.505584	1.03475	0.0582215	3.23887	11.0429	2.37832	7.12359	2.07357	5.55608
AAGAB ENSG00000103591	1.57147	0.0531549	23.0185	0.902231	3.48021	36.3166	10.8389	0.0583635	1.4416	7.90489
AAK1 ENSG00000115977	4.94044	12.6693	66.0113	2.54186	18.664	1.21142	7.11372	4.32905	9.25267	27.2011
AAMDC ENSG00000087884	1.68028	163.592	8.57081	2.3333	0.921865	23.2735	1.20341	3.60098	13.7286	0.591829
AAMP ENSG00000127837	37.6269	50.1565	220.18	175.805	5.32562	76.1895	115.988	41.8261	89.2327	50.3181
AAR2 ENSG00000131043	0.797358	24.6658	0.0651665	32.6094	29.6098	36.7281	12.3171	3.82596	3.3151	1.15275
AARD ENSG00000205002	1.18864	0.857574	0.0568919	0.292782	0.0965768	0.300167	0.286868	0.305435	0.784973	0.250524
AARS ENSG00000090861	44.7272	67.2843	9.55874	1.56861	59.9056	93.2668	3.97248	0.527569	7.60382	32.1484
AARSD1 ENSG00000266967	4.98452	0.0519915	0.0132953	2.32247	0.288033	10.5249	0.390701	0.497325	0.918865	2.51892
AASDH ENSG00000157426	5.45693	0.0144507	4.22239	0.0194362	3.41462	0.328577	0.147677	0.039207	0.278664	0.0266118
AASDHPPT ENSG00000149313	0.811439	0.144944	24.9321	0.166229	0.182115	0.538483	1.14603	1.3107	0.00214065	4.17917
AASS ENSG00000008311	10.2086	0.164301	1.28396	0.197507	0.0685365	0.537792	1.28779	1.23924	0.581568	0.0214865
AATF ENSG00000275700	12.1104	59.6628	27.2082	30.7646	0.244655	40.3361	4.58865	19.6839	4.26332	4.31397
AATK ENSG00000181409	2.07777	3.10393	0.272654	0.236746	0.0253956	0.350286	0.588589	0.301329	0.208177	0.434743
AATK-AS1 ENSG00000225180	0.0315483	0.198617	0.00385495	0.00067641	0.0179113	0.00696793	0.00545148	0.000290671	0.0153462	0.00413395
ABAT ENSG00000183044	0.535306	0.377188	18.0371	24.5967	8.25519	0.365081	1.3269	0.230727	0.064552	0.24
ABC13-47488600E17.1 ENSG00000283199	1.45195	1.46518	2.07357	0.411817	0.276522	0.772815	2.52019	0.122301	1.50191	0.0755069
ABC13-47656900H15.1 ENSG00000283566	0.343377	0.165166	0.305804	0.0727354	0.3111	0.27443	1.28811	0.376774	0.262758	0.512394
ABC7-42404400C24.1 ENSG00000277758	0.0154034	0.539827	0.0341261	0.0373321	0.0309508	0.0273904	0.199741	0.259269	0.143093	0.00151314
ABCA1 ENSG00000165029	1.93176	1.8227	0.811944	0.540748	2.8074	3.38249	2.00226	5.58308	2.29379	20.2223
ABCA10 ENSG00000154263	0.0812579	1.15104	0.54865	0.240039	0.0881441	0.628651	2.26687	0.511202	0.34262	0.125767
ABCA12 ENSG00000144452	2.73091	0.108512	0.0742412	0.157961	0.117004	0.0309309	0.149473	0.227062	0.448896	0.0453007
ABCA13 ENSG00000179869	0.57809	0.238857	0.0592084	0.0591684	0.0352526	0.0298541	0.261143	0.132202	0.0223214	0.0643871
ABCA2 ENSG00000107331	25.2399	51.08	122.498	140.355	5.20282	3.87859	15.9034	144.585	34.8187	13.2954
ABCA3 ENSG00000167972	56.0573	2.38604	23.1685	64.7196	1.15193	36.8544	0.513154	0.256752	37.9061	0.32963
ABCA4 ENSG00000198691	0.00642767	0.279769	0.238014	0.202468	0.206086	0.234138	0.177252	0.107363	0.0389626	0.0972723
ABCA5 ENSG00000154265	1.23477	0.313166	2.78663	0.384586	4.55063	0.244669	6.21952	0.339171	7.28805	5.99332
ABCA6 ENSG00000154262	0.265268	0.952499	0.022638	0.250046	0.135151	0.847955	0.149267	0.318637	4.82424	0.026873
ABCA7 ENSG00000064687	0.695291	0.00647509	0.125648	18.2335	0.615766	1.80596	3.99867	0.318482	16.5931	0.353859
ABCA8 ENSG00000141338	0.490611	1.87046	15.2434	6.12491	2.82599	3.60639	0.507073	59.3792	0.0103282	0.130256
ABCA9 ENSG00000154258	0.222836	4.37514	2.48865	25.6361	1.18766	4.68345	0.719088	0.135105	0.514294	0.00719527
ABCB1 ENSG00000085563	0.0024585	4.94702	1.42461	0.593475	0.270086	0.0295151	1.16604	0.132253	0.629029	0.118544
ABCB10 ENSG00000135776	2.69294	0.0528403	1.47034	0.551072	0.135269	1.27733	0.0402342	0.0263761	0.960298	6.72202
ABCB11 ENSG00000073734	1.54351	0.204603	0.0592017	0.0229045	0.0233692	0.0306851	0.0137651	0.0374474	0.00993879	0.0220569
ABCB4 ENSG00000005471	1.25866	3.52742	0.226366	0.241646	0.163467	0.189036	0.0292865	0.693617	0.112112	0.787666
ABCB5 ENSG00000004846	0.027138	0.735193	0.491912	0.289284	0.0837021	0.127156	0.236425	0.356305	0.0439982	0.603358
ABCB6 ENSG00000115657	4.07905	0.126542	0.104578	1.20075	0.558104	0.76344	0.0848071	0.154757	0.233261	0.147991
ABCB7 ENSG00000131269	1.04784	0.352419	0.283478	0.2146	0.0449721	15.8666	1.9562	1.08575	0.931011	0.929109
ABCB8 ENSG00000197150	27.682	43.9776	25.0217	7.19361	16.606	0.14965	1.1347	51.7678	1.90727	1.05733
ABCB9 ENSG00000150967	7.40805	19.727	0.827485	0.010801	0.0968458	6.89092	1.19628	0.0387731	0.111968	0.473188
ABCC1 ENSG00000103222	15.6792	8.24843	18.9546	0.103865	18.7551	21.4969	12.7396	3.07341	0.296008	7.92945
ABCC10 ENSG00000124574	0.149621	18.6522	1.02757	4.00098	28.4712	2.88384	6.38469	3.94793	9.79998	0.0147016
ABCC11 ENSG00000121270	0.0902343	0.0532511	7.6461	0.118107	0.00441488	0.0587263	0.00219916	0.000170955	0.239707	0.947099
ABCC12 ENSG00000140798	0.349878	10.3721	0.195844	0.011556	0.0457287	0.196669	0.212978	0.340781	0.277808	0.0722431
ABCC2 ENSG00000023839	0.109988	0.0201059	0.0684048	0.113227	0.0158127	0.279339	0.0146683	0.417805	0.0162021	0.00013284
ABCC3 ENSG00000108846	0.233624	5.92263	3.19943	10.6197	3.28434	2.66987	8.86907	0.103644	1.77628	0.0571963
ABCC4 ENSG00000125257	0.984112	0.206176	585.512	1.5806	82.8626	1.21988	21.6126	0.806668	0.326247	81.205
ABCC5 ENSG00000114770	0.831308	17.6946	44.2467	0.403117	1.19982	56.7024	25.9469	0.333431	1.02626	0.711304
ABCC6 ENSG00000091262	3.11209	0.371431	0.57586	2.03956	2.99542	0.119205	0.750865	0.0480384	0.41427	7.06599
ABCC8 ENSG00000006071	0.37388	29.4474	7.82448	9.93907	0.0233272	2.19845	0.297352	42.3505	0.300053	0.0711341
ABCC9 ENSG00000069431	8.06194	0.49292	0.266621	0.438003	0.126358	0.122162	0.000295908	0.109157	10.5555	0.00296602
ABCD1 ENSG00000101986	20.5651	6.95002	0.0170597	34.289	0.645468	0.139504	0.585678	27.4037	0.312472	9.69443
ABCD2 ENSG00000173208	0.294065	0.533548	0.0170899	0.0228702	0.0993502	0.113337	0.000457755	0.421181	0.435538	0.215601
ABCD3 ENSG00000117528	1.41267	0.610693	12.3825	3.3697	0.465705	1.32903	2.97496	0.245462	0.388801	1.17776
ABCD4 ENSG00000119688	0.716786	4.3716	26.3017	0.642761	1.45292	3.32977	1.02776	0.0378596	30.2018	6.11306
ABCE1 ENSG00000164163	1.04595	0.867174	14.4722	0.708169	0.710314	3.98715	11.3593	0.781673	0.450223	9.6114
ABCF1 ENSG00000204574	0.0513686	50.4613	55.9431	2.7025	0.496264	38.6364	2.39144	0.262004	3.07348	43.3186
ABCF2 ENSG00000033050	45.2292	218.83	67.69	5.30925	0.143615	55.1872	31.8952	29.2339	0.282247	10.0169
ABCF3 ENSG00000161204	52.0194	3.98997	48.5637	161.305	3.52571	1.5332	1.50855	4.18947	6.85877	13.7941
ABCG1 ENSG00000160179	0.228264	2.05312	3.77441	6.28953	5.68147	55.73	1.4396	0.119781	0.475032	10.1051
ABCG2 ENSG00000118777	0.496992	1.36494	0.124892	1.1467	0.555452	7.20288	2.9399	0.284987	6.55452	0.476322
ABCG4 ENSG00000172350	0.829891	0.195934	0.143091	0.111463	0.122474	0.0160742	0.0172583	0.165341	0.171546	0.060744
ABCG5 ENSG00000138075	0.147731	0.382797	0.000723214	0.0602996	0.00363567	0.0207546	0.0254159	0.254743	0.0770168	0.0129839
ABHD1 ENSG00000143994	0.479901	17.778	1.67191	0.18633	0.472674	0.253661	0.216373	0.337995	9.42345e-06	0.02595
ABHD10 ENSG00000144827	2.77709	0.446067	1.95689	4.07348	1.12238	25.897	0.0701362	0.146825	0.854441	0.315564
ABHD11 ENSG00000106077	4.01443	155.982	47.5015	24.1196	0.491552	94.2582	46.4882	0.277821	0.325465	22.0136
ABHD12 ENSG00000100997	19.5267	240.247	157.649	131.817	42.0708	48.3845	100.617	4.31473	6.11175	39.2085
ABHD12B ENSG00000131969	0.000875724	0.00970929	0.0344775	0.0278506	0.0469529	0.0804128	0.0421385	0.0302426	0.00531919	0.0147345
ABHD13 ENSG00000139826	2.31831	0.761448	8.56779	1.10034	1.39144	0.03845	2.90638	3.09218	0.962897	6.23794
ABHD14A ENSG00000248487	28.316	15.4779	19.5092	52.9514	6.70483	14.0795	2.29823	3.13435	5.11487	12.4264
ABHD14A-ACY1 ENSG00000114786	0.219983	0.000260133	0.00427473	0.102242	0.0962503	0.0257554	0.0183492	0.0159169	0.116321	0.000978525
ABHD14B ENSG00000114779	165.636	76.4355	67.2766	208.42	27.9427	2.04237	22.2764	69.7037	1.64521	2.14832
ABHD15 ENSG00000168792	19.463	2.29882	3.29771	0.0752041	0.325935	0.0591952	8.95288	0.277801	3.42453	1.22119
ABHD16A ENSG00000204427	0.00444172	0.471524	2.07172	0.875492	0.525982	10.1992	3.61146	3.56597	4.05442	0.163925
ABHD17A ENSG00000129968	43.7857	17.3235	12.865	85.2686	9.58812	5.28868	0.575321	18.3143	7.07923	26.9543
ABHD17B ENSG00000107362	1.6924	0.992357	2.70715	0.604257	1.82947	9.09127	5.55255	0.174459	0.983456	0.0551823
ABHD17C ENSG00000136379	0.0672231	1.2264	17.0189	35.0188	0.663814	3.52506	4.92527	0.944798	5.90303	7.38362
ABHD18 ENSG00000164074	4.715	0.0561761	18.9979	0.0083853	0.479458	0.181987	0.115371	1.80194	0.0359605	1.18167
ABHD2 ENSG00000140526	0.645561	0.552756	100.456	0.277224	31.8835	0.348503	10.0149	3.99998	1.70473	34.9564
ABHD3 ENSG00000158201	0.18364	0.0444146	7.39073	0.984833	1.71617	1.91774	0.225136	0.241339	1.4084	2.03746
ABHD4 ENSG00000100439	11.6534	25.3597	0.000403899	16.7551	4.79094	25.7395	15.2294	2.38627	0.49437	0.0598086
ABHD5 ENSG00000011198	0.155136	3.67535	0.185518	0.386877	1.46138	1.11128	0.000503005	0.0376298	0.148255	0.0906274
ABHD6 ENSG00000163686	5.66416	0.229598	21.6725	16.7029	1.1815	1.39921	13.691	0.655231	0.195461	12.4079
ABHD8 ENSG00000127220	1.97508	13.9036	2.04876	22.0593	11.4822	7.83693	12.0392	24.5178	34.1163	2.34592
ABI1 ENSG00000136754	0.308466	0.250369	14.1616	1.04956	5.5199	0.00503744	22.4479	0.621301	0.847209	0.0647578
ABI2 ENSG00000138443	1.37127	10.5999	17.8666	0.0182557	0.873341	38.0402	8.01119	2.48275	7.00259	12.2255
ABI3 ENSG00000108798	0.418356	34.7921	4.50779	0.137757	2.11467	1.03211	3.21588	1.56864	10.8568	0.696414
ABI3BP ENSG00000154175	1.48672	0.298148	0.141897	3.52208	1.20393	0.169851	0.105493	1.08342	0.689865	0.0668964
ABL1 ENSG00000097007	6.73095	34.7989	40.6587	35.3125	1.8166	68.0639	3.19804	51.561	37.9309	20.9882
ABL2 ENSG00000143322	10.9651	0.461737	0.849075	0.0309597	3.41908	0.900477	11.891	9.75141	30.9328	1.22112
ABLIM1 ENSG00000099204	8.53873	78.9559	2.89218	31.6935	14.0462	0.135973	42.2661	42.4616	27.8714	3.13464
ABLIM2 ENSG00000163995	3.35585	0.109367	0.0199865	0.25553	0.376506	0.113174	0.0242558	0.479159	3.81065	0.38539
ABLIM3 ENSG00000173210	62.9214	0.606908	14.9131	0.185125	1.04987	1.69878	7.91258	0.323356	0.00332197	0.0798099
ABO ENSG00000175164	0.120483	0.52147	0.324687	1.07154	0.675422	8.93062	6.5246	0.244406	0.575845	3.78822
ABR ENSG00000159842	0.12758	1.30009	4.81286	1.36532	0.543907	46.2533	26.3158	38.5259	2.37603	12.3304
ABRA ENSG00000174429	0.180933	3.23523e-05	0.990836	0.0196429	0.225115	0.0212876	0.00808641	0.282478	0.161649	0.00272124
ABRACL ENSG00000146386	0.262013	0.248319	1.59829	0.156832	0.0344496	0.0399099	0.12957	0.0128917	0.0801804	4.24735
ABT1 ENSG00000146109	6.96432	1.54758	1.87899	1.85619	0.786204	34.823	1.75087	1.66924	1.4117	12.1111
ABTB1 ENSG00000114626	268.165	41.5875	43.7109	18.7343	20.9661	0.0201571	15.7566	49.7012	4.08503	7.02869
ABTB2 ENSG00000166016	4.25994	5.5515	0.441728	0.148085	0.0761227	0.62159	2.16298	10.3028	0.160803	0.324271
AC002429.5 ENSG00000236197	0.00246478	0.246977	0.062983	0.0115952	0.132309	0.061176	0.00252203	0.0295565	0.0631676	0.0200202
AC004076.7 ENSG00000268533	0.00171586	0.00543008	0.158824	0.116126	0.0347162	0.0131588	0.0244149	0.0138334	0.00256867	0.0583433
AC004158.1 ENSG00000280264	0.0500543	0.114672	0.00344656	0.00822283	0.000377357	0.0349268	0.00365371	0.00373834	0.0761351	0.160651
AC004381.6 ENSG00000005189	0.0153655	9.64418	0.876521	0.588218	13.0558	6.57264	0.535002	0.259773	0.106693	1.51872
AC004754.3 ENSG00000269881	1.13668	0.815081	4.83104	0.0314861	0.439482	1.3238	0.0823607	0.251047	0.00551535	0.366281
AC004813.1 ENSG00000279777	0.0314088	0.288662	0.407744	0.0497405	0.00158231	0.000131873	0.0123934	0.0971078	0.146728	0.099936
AC004824.1 ENSG00000280226	0.0153896	0.0751122	0.0301643	0.00756394	0.0479791	0.0284116	0.0293216	0.0193703	0.200249	0.0203132
AC005281.1 ENSG00000226690	0.280901	0.346557	0.188924	0.14016	0.00656517	0.127996	0.0125693	0.0616667	0.0632129	0.0081469
AC005477.1 ENSG00000280188	0.362927	0.0403119	0.00411217	0.156857	0.00374096	0.000346712	0.00466051	0.311334	0.0920196	0.0556011
AC005480.1 ENSG00000279461	4.01882	0.55046	1.65487	0.000593781	0.68546	0.227621	0.0528705	0.0751799	0.648437	0.0261352
AC006116.20 ENSG00000267710	0.0198495	0.372321	0.262316	0.0239446	0.115265	0.302678	0.0314517	0.19462	0.901465	0.0719164
AC006328.1 ENSG00000280301	0.0264042	0.0469316	0.116977	0.112664	0.0569212	0.0959692	0.161588	0.364179	0.0756285	0.0170183
AC006386.1 ENSG00000279115	1.62881	1.60871	1.26374	1.78814	0.0608558	1.75777	0.0196447	0.402925	0.0667066	0.0494862
AC006994.3 ENSG00000279317	0.00101596	0.20675	0.0690672	0.860528	0.0383968	0.383707	0.126728	0.0327346	0.441647	0.127763
AC007040.11 ENSG00000258881	0.00805077	0.0630729	0.005171	0.0841451	0.000339798	4.45223	0.0353843	0.0496832	0.014966	0.0881987
AC007906.1 ENSG00000279018	0.000840235	0.593138	0.0477657	0.13362	0.154018	0.0205742	0.0162452	0.0221625	0.0166612	0.0635988
AC008074.1 ENSG00000279644	0.0438666	0.0254439	0.105617	0.0380414	0.0303229	0.0167742	0.0353402	0.213572	0.856219	0.147686
AC008522.1 ENSG00000279232	0.0464753	0.455162	0.485731	0.358494	0.0873199	0.089533	0.0769995	0.0274225	0.395217	0.00931884
AC008686.1 ENSG00000280221	0.0617722	0.0356147	0.0067717	0.0894791	0.0444535	0.16364	0.139134	0.0143732	0.00417367	0.000149728
AC008759.1 ENSG00000279471	0.076793	0.00485507	0.0575659	0.0359833	0.000864977	0.0596119	0.0635678	0.00523461	0.0222271	0.0103713
AC008810.1 ENSG00000279126	0.044752	0.0599414	0.000672572	0.0896986	0.0433719	0.0122296	0.00807965	0.0601083	0.0271787	0.187012
AC008914.1 ENSG00000279768	0.0601778	0.000543503	0.138979	0.086207	0.0470643	0.0503873	0.00248274	0.00577825	0.0685443	0.028703
AC009014.3 ENSG00000271824	0.567966	0.529573	1.91973	1.04745	1.37925	0.363128	0.64944	0.103099	1.58463	0.463777
AC009060.2 ENSG00000280252	0.0762787	0.0331621	0.13113	0.196308	0.0695306	0.0703778	0.0147076	0.175732	0.0634861	0.128081
AC009977.1 ENSG00000279335	0.0118451	0.0386601	0.000148708	0.0983417	0.00472723	0.0238969	0.0549217	0.0712274	0.024148	0.00527397
AC010731.4 ENSG00000235118	0.129308	0.0303057	0.0540973	0.0428716	0.00748029	0.00212624	0.0706296	0.181593	0.00996711	0.0397116
AC011155.1 ENSG00000280098	0.0460551	0.0219932	0.0653869	0.00877403	0.0364676	0.000488317	0.0282536	0.139109	0.0915955	0.303498
AC011380.1 ENSG00000281227	0.0236657	0.0334125	0.02277	0.0947327	0.0485713	0.00420387	0.00922909	0.0672286	0.0906347	0.000366157
AC012005.1 ENSG00000279274	2.53928	4.16752	2.88767	2.50372	0.345241	4.27701	1.7538	2.40235	3.06549	1.38028
AC012005.2 ENSG00000279287	0.131842	0.0823789	0.0228402	0.0365705	0.252853	0.00963255	0.0433227	0.000782735	0.0216515	0.0597042
AC012363.1 ENSG00000281676	0.0260183	0.273005	0.0216301	0.0395918	0.242016	0.0782796	0.183872	0.0073068	0.0023523	0.41929
AC013269.5 ENSG00000184761	0.0133303	0.194454	0.125695	0.0995324	0.056644	0.0784893	0.0113288	0.0492528	0.0535734	0.00197174
AC013461.1 ENSG00000091436	35.1382	0.00911283	8.88806	0.396612	0.534039	0.786015	0.754914	5.60947	2.17631	3.00945
AC016142.1 ENSG00000280141	0.016722	0.0336337	0.107447	0.0437703	0.00306811	0.0586165	0.0337815	0.170302	0.061591	0.0251257
AC016549.1 ENSG00000281325	0.0468892	0.00412777	0.252408	0.000466794	0.00806968	0.0557173	0.130298	0.0865953	0.095127	0.191635
AC016577.1 ENSG00000279646	0.0274301	0.0151372	0.059161	0.024551	0.0101288	3.50782e-06	0.0121264	0.148657	0.013093	0.0343645
AC016991.1 ENSG00000279435	0.0540947	0.073387	0.0975482	0.080604	0.0462558	0.00215902	0.107	0.0398997	0.011875	0.0152375
AC017081.1 ENSG00000279921	0.0019404	0.0281599	0.0357931	0.111096	0.131201	0.0117591	0.221163	0.0137866	0.0460858	0.203244
AC018512.1 ENSG00000279808	0.024858	0.13734	3.10381e-05	0.121712	0.189773	0.108985	0.0942377	0.00292652	0.0662779	0.00549744
AC018902.1 ENSG00000280817	0.000845087	0.109649	0.0119519	0.0189955	0.11466	0.000713678	0.0915938	0.0136829	0.0132336	0.000297105
AC021106.1 ENSG00000279386	0.00903505	0.106507	0.000127683	0.0299505	0.0391469	0.0135673	0.00346609	0.0900222	0.0516395	0.0831011
AC024060.1 ENSG00000281584	0.00714888	0.0281003	0.0817952	0.011342	0.0120889	0.0261611	0.0214471	0.0554616	0.0184193	0.0990606
AC024592.12 ENSG00000267740	0.0160258	0.0677455	0.194089	0.0148647	0.040164	0.110244	0.112393	0.00964175	0.0714494	0.0906489
AC025335.1 ENSG00000179859	0.157612	12.5789	0.325297	0.273187	0.238673	5.85983	0.540615	0.110774	0.532486	0.0210656
AC055733.1 ENSG00000280127	0.002281	0.00621882	0.0599681	0.0398886	0.000193813	0.00721225	0.0242967	0.0182836	0.144946	0.0021388
AC055866.1 ENSG00000281079	0.0274647	0.0148537	0.124831	0.0554508	0.0154262	0.0829998	0.114392	0.0565395	0.100256	0.0495912
AC069063.2 ENSG00000279380	0.1891	0.017797	0.0352028	0.053149	0.0126832	0.0911665	0.0653485	0.092439	0.119425	0.0104624
AC073130.2 ENSG00000281656	0.0664606	0.0290182	0.0433431	0.0480943	0.000115995	0.0220519	0.00851287	0.0207847	0.00200892	0.125359
AC073657.1 ENSG00000279937	0.00572465	0.091633	0.161502	0.0650214	0.0580947	0.0140884	0.185312	0.000735237	0.172477	0.0927205
AC074033.1 ENSG00000281137	0.994077	3.13622e-05	1.37378	0.151612	0.0274026	0.09939	0.0166403	0.367195	2.91213	0.0812578
AC087350.1 ENSG00000281527	0.0755155	0.0626692	0.00183822	0.0394092	0.0154675	0.0229121	0.0019224	0.028098	0.0673662	0.0344863
AC087762.1 ENSG00000279588	0.000685168	0.0680631	0.00332047	0.00635528	0.0304776	0.0404622	0.000510951	0.041434	0.22363	0.00198404
AC090154.1 ENSG00000278888	0.000696307	0.0455999	0.00752354	0.00115883	0.042464	0.0163923	0.0388662	0.0690051	0.0294026	0.0208784
AC090498.1 ENSG00000279483	3.91384	286.74	25.512	2.02565	22.5732	113.475	8.66541	1.99591	13.5971	2.14076
AC092384.1 ENSG00000280675	0.0674047	0.0405469	0.00300413	0.208229	0.0126475	0.21657	0.00737841	0.0074757	0.00764109	0.0341116
AC092835.2 ENSG00000233757	0.0818613	0.109917	0.0725482	0.0883025	0.000278838	0.00231001	0.0113657	0.0280518	0.395223	0.0225509
AC092881.1 ENSG00000279530	0.0950043	0.176352	0.0613699	0.0245553	0.0241371	0.0215111	0.0208378	0.00497893	0.0524451	0.000947828
AC100821.1 ENSG00000280473	0.0502546	0.00870404	0.142555	0.0145977	0.0871345	0.0424459	0.202352	0.0127257	0.00456702	0.0333073
AC104057.1 ENSG00000280427	0.00218978	0.0682868	0.0239302	0.0101801	0.0239396	0.0301925	0.0714534	0.230264	0.163204	0.0936521
AC104073.1 ENSG00000280410	0.00622036	0.0408494	0.0141898	0.0662789	0.0150064	0.0495686	0.359413	0.235494	0.0134177	0.000297333
AC104304.4 ENSG00000283473	5.86382e-07	0.0911837	0.0263742	0.0599741	0.0278369	0.00187443	0.145635	0.181441	0.105302	0.0634433
AC104389.2 ENSG00000279824	0.0741063	0.0111375	0.00491451	0.00247909	0.0645879	0.0468289	0.469468	0.0339455	0.0689032	0.0512394
AC104981.1 ENSG00000278938	0.0115511	0.023591	0.146738	0.00177597	0.228139	0.0956862	0.030999	0.161102	0.0476863	0.114391
AC105009.1 ENSG00000281855	0.0314128	0.0171643	0.139216	0.205285	0.214532	0.0565795	0.0137986	0.0673669	0.0106414	0.0454456
AC105052.1 ENSG00000279168	0.0952345	0.262232	0.121382	2.16373	0.00894014	0.0695125	0.0534138	0.2256	0.179535	0.418902
AC109486.1 ENSG00000280447	0.00559922	0.0108742	0.0171968	0.012664	0.0396058	1.63094e-05	0.0298124	0.190764	0.00631989	0.0021535
AC109829.1 ENSG00000233438	0.113205	0.00724955	0.00374509	0.13742	0.0623961	0.190086	0.105935	0.00490838	0.0182604	0.0589004
AC110602.1 ENSG00000281267	0.0690307	0.0466176	0.11542	0.189996	0.194698	0.0794282	0.862019	0.12951	0.00198802	0.0290886
AC110615.1 ENSG00000279909	2.09324	0.390839	1.03223	4.68026	0.315504	2.38516	0.0361043	0.96185	0.0842156	2.10152
AC112719.1 ENSG00000280671	0.0471946	0.0130823	0.00666233	0.0117792	0.0417011	0.00320528	0.0327161	0.00220702	0.0230041	0.177227
AC113404.1 ENSG00000254893	0.389163	0.591878	1.29061	0.00374501	7.01295	0.00237026	6.23168	44.8401	5.82052	7.59054
AC118758.1 ENSG00000268187	0.0212846	0.0298526	0.0755019	0.119793	0.0250442	0.0259426	0.0231746	0.154613	0.0177802	0.0849875
AC131097.4 ENSG00000216921	6.60542	0.156298	0.349072	0.648404	2.01336	0.026775	2.58546	0.0812129	0.737988	0.0107359
AC131263.1 ENSG00000280550	0.255121	0.176645	0.189855	0.348519	9.42365e-05	0.0599635	0.0347716	0.000161072	0.0206506	0.0313554
AC138517.6 ENSG00000283288	0.000302043	0.215933	0.0998631	0.445727	0.212419	0.0906193	0.0130546	0.0220967	0.175932	0.029108
AC138647.1 ENSG00000226490	0.034667	0.0303815	0.100708	0.000701284	0.00635397	0.0506234	0.00724647	0.0214444	0.118722	0.123149
AC138969.4 ENSG00000183889	0.893693	20.5259	7.62483	9.97769	0.312284	0.87175	7.27251	1.60767	0.583565	2.37446
AC241377.1 ENSG00000281741	3.55651	9.1828	9.12273	12.3944	1.79216	1.05475	4.78284	0.0415259	0.989587	7.43012
AC241585.1 ENSG00000281571	2.23922	0.189281	2.24239	0.246495	1.35148	0.153279	0.850187	0.0688371	0.195783	0.063341
AC242988.1 ENSG00000278939	0.208743	0.0147818	0.00409393	0.020552	0.100914	0.00018138	0.0304831	0.0163583	0.0150686	0.0285635
AC243756.1 ENSG00000270339	0.0135073	0.00349841	0.236741	0.0213199	0.13596	0.134077	0.0406566	0.0307791	0.0893269	0.13431
AC243945.1 ENSG00000279510	0.00380275	0.0320904	0.0325769	0.588584	0.0268746	0.0404096	0.000730928	0.0426016	0.0154772	0.0933387
AC245100.1 ENSG00000280649	3.02278	1.97656	1.42365	8.39198	0.369799	2.07379	9.76215	4.72793	5.87404	9.73539
ACAA1 ENSG00000060971	8.52201	307.407	148.913	6.33689	35.9006	0.624778	21.2612	1.78733	1.17186	31.8621
ACAA2 ENSG00000167315	10.6652	0.176658	1.24841	0.0516945	0.0387988	11.8302	0.109625	0.0194948	0.00559884	16.9035
ACACA ENSG00000278540	0.37817	0.700018	43.7133	32.0339	7.93767	84.2671	0.186624	1.95838	0.0399129	9.41032
ACACB ENSG00000076555	26.6343	8.33447	1.03586	0.326393	0.318935	14.2573	0.823634	4.09375	4.6849	0.170068
ACAD10 ENSG00000111271	0.407354	0.88452	31.5049	26.3155	0.440707	0.253528	1.00857	0.438248	0.936834	1.48667
ACAD11 ENSG00000240303	0.336074	0.0427961	0.60298	0.863093	0.573905	0.00542368	0.387773	0.173249	0.250902	0.0335964
ACAD8 ENSG00000151498	0.576989	0.247866	2.67428	30.9352	7.60333	0.199574	0.137037	0.0192449	0.329751	27.5901
ACAD9 ENSG00000177646	0.245954	53.968	31.9331	2.02856	2.85007	4.24284	19.2361	0.0748969	1.29271	0.426057
ACADL ENSG00000115361	0.608137	0.207406	6.48851	0.00185563	5.64898	0.557626	3.81285	0.901939	0.00326236	5.64176
ACADM ENSG00000117054	0.0516897	0.162927	25.4819	0.0514882	3.42275	0.887931	8.87435	12.2387	0.532897	2.19968
ACADS ENSG00000122971	13.4699	31.387	0.570442	51.2366	10.0617	10.3909	0.8709	25.4115	9.30423	22.8918
ACADSB ENSG00000196177	0.811567	0.548037	21.7146	1.58506	1.72028	1.05343	0.104623	0.508449	1.97512	8.07565
ACADVL ENSG00000072778	155.86	8.61098	474.006	609.769	86.4751	43.2421	235.278	269.062	97.0678	222.749
ACAN ENSG00000157766	26.8526	0.460141	0.28041	0.219744	0.0181553	0.0233658	0.00357503	0.156142	0.756182	0.0042631
ACAP1 ENSG00000072818	5.88683	34.0768	7.81353	8.54905	1.97751	0.0181137	2.88984	1.20467	9.61663	1.82122
ACAP2 ENSG00000114331	0.0229327	1.22531	0.0653325	0.797959	1.10661	0.51446	1.63088	19.1514	0.118741	15.0654
ACAP3 ENSG00000131584	102.082	7.0678	78.4391	204.685	23.4218	20.8325	1.46678	90.9982	13.4086	12.0405
ACAT1 ENSG00000075239	31.0232	2.41961	17.806	0.0115277	7.42058	13.3696	0.741651	28.5088	0.132127	0.393177
ACAT2 ENSG00000120437	0.262383	29.8284	48.4108	2.07812	14.8702	5.98789	6.0368	0.191891	0.546894	2.15697
ACBD3 ENSG00000182827	0.647942	2.04674	4.97986	19.9685	1.72698	21.7606	26.9672	5.02879	6.5052	12.1341
ACBD4 ENSG00000181513	0.784689	55.3963	3.62149	57.6116	0.269616	41.4333	0.492335	25.3537	27.2798	6.77271
ACBD5 ENSG00000107897	0.576042	0.234566	14.0212	0.0273413	0.230569	0.0233572	2.22486	1.65208	0.41603	0.898724
ACBD6 ENSG00000230124	0.0362678	46.4118	14.0237	0.643152	0.667867	0.816032	12.6642	3.29945	11.0448	0.367774
ACBD7 ENSG00000176244	0.0770146	0.112958	0.0725399	0.000740333	0.0287967	0.0429931	0.0328016	0.00420246	0.0553749	0.0216027
ACCS ENSG00000110455	9.51494	11.2218	3.73726	46.9374	10.0096	9.64233	0.315603	0.651611	8.40526	3.51503
ACCSL ENSG00000205126	0.0447033	0.0968703	0.107758	0.0587656	0.0326559	0.0601065	0.746852	0.125362	0.149152	0.0737153
ACD ENSG00000102977	0.610239	79.8713	43.8422	22.638	0.0425967	9.82059	2.49327	23.3537	0.363924	1.20929
ACE ENSG00000159640	1.7439	2.50752	31.5385	44.1431	4.34645	2.86453	13.7137	0.846123	0.170103	1.75213
ACE2 ENSG00000130234	0.389289	0.118457	0.052211	0.0910596	0.00746215	0.315798	0.479336	0.000256834	0.0528774	0.211221
ACER1 ENSG00000167769	0.081291	1.87833	3.03396	0.377214	1.02838	0.161031	0.413251	0.0856367	0.124882	0.0168915
ACER2 ENSG00000177076	0.000762593	0.0412163	0.00936026	0.00473575	0.000277871	0.0154638	0.645006	0.0232062	0.0184181	0.160306
ACER3 ENSG00000078124	2.84735	6.47335	49.9344	1.48707	0.160647	6.32503	0.29125	4.52032	1.19183	2.03766
ACHE ENSG00000087085	1.02228	19.2225	0.00700257	0.612213	0.517011	24.6582	41.6584	0.472614	51.0324	0.447106
ACIN1 ENSG00000100813	0.014123	0.0953485	62.6984	35.0194	2.01785	6.43223	67.2482	30.0623	5.69873	23.9355
ACKR1 ENSG00000213088	0.678896	31.4612	0.0955928	0.983561	1.18345	0.177126	2.63636	0.0189934	105.181	0.749459
ACKR2 ENSG00000144648	1.8189	0.104616	0.102255	0.0018003	0.0747009	1.89234	0.0758457	0.588164	0.012403	0.196317
ACKR3 ENSG00000144476	17.0974	1.42836	0.680981	0.310972	0.00169442	1.80484	0.352457	0.672239	17.8816	3.53107
ACKR4 ENSG00000129048	0.000574349	0.0573755	0.144798	0.160068	0.063906	0.0689196	0.0148785	0.0195862	0.063464	0.029358
ACLY ENSG00000131473	6.86269	3.36548	186.91	4.2662	29.0591	42.8655	1.11026	3.90326	0.321404	26.5979
ACMSD ENSG00000153086	0.104687	0.0528161	0.0116218	0.0352071	0.0633125	0.101565	0.0743031	0.000590105	0.334341	0.140916
ACO1 ENSG00000122729	13.9597	1.70232	3.25729	6.39351	0.0029658	6.22922	1.28577	0.0247295	0.704679	1.68224
ACO2 ENSG00000100412	5.16099	49.1704	34.8846	9.81254	0.265162	28.5323	7.58444	5.23994	13.3097	6.86851
ACOD1 ENSG00000102794	0.0264679	0.0462299	0.0921502	0.219528	0.0915918	0.087953	0.149995	0.00538061	0.0862169	0.040092
ACOT1 ENSG00000184227	33.2366	2.49525	21.3746	0.844298	0.919927	0.125634	1.51947	2.08717	0.192718	6.2919
ACOT11 ENSG00000162390	6.98541	0.00725496	0.307849	0.302849	1.63616	0.961759	2.11336	0.388999	0.191848	0.0956418
ACOT12 ENSG00000172497	0.0335262	0.019655	0.0409155	0.0864659	0.0247517	0.0434287	0.130382	1.39757	0.0080946	1.41476
ACOT13 ENSG00000112304	64.6076	0.313185	50.6807	12.8216	21.029	8.11367	11.728	16.3342	32.2066	18.8463
ACOT2 ENSG00000119673	33.5421	1.83632	1.48448	2.47945	0.530966	0.461666	4.96891	2.72584	0.00974084	2.90436
ACOT4 ENSG00000177465	0.0120808	0.479749	0.38958	0.0450671	0.0521964	4.02835	0.178561	0.456739	0.27079	0.82635
ACOT6 ENSG00000205669	0.0124638	0.159357	0.0319257	0.208052	0.0335639	0.00237807	0.0468401	0.277194	0.0665749	0.000647354
ACOT7 ENSG00000097021	41.7706	161.44	25.4589	3.41899	20.7861	0.448247	3.63982	8.1893	11.0953	0.380952
ACOT8 ENSG00000101473	36.6428	110.063	36.4536	156.573	17.7844	0.603977	5.41015	21.2296	1.81775	12.3165
ACOT9 ENSG00000123130	4.56042	39.1449	8.88243	0.0916743	5.69711	28.9325	1.90928	1.53535	2.29512	9.22091
ACOX1 ENSG00000161533	8.64953	134.704	133.294	8.34725	18.8356	33.741	34.0913	15.7236	0.732924	33.2459
ACOX2 ENSG00000168306	2.00671	0.0280452	0.125788	0.285228	3.7775	24.7551	0.309714	0.3963	0.252454	13.5463
ACOX3 ENSG00000087008	10.7662	0.713461	15.6333	24.0364	5.48799	1.18718	5.37232	0.0619001	2.19742	9.46756
ACOXL ENSG00000153093	1.39618	1.57222	2.88056	0.668633	4.70076	0.127314	1.66008	0.1302	0.307998	0.429247
ACP1 ENSG00000143727	0.406268	18.626	46.6589	7.988	8.48418	2.60911	4.14336	4.45916	1.64638	11.7992
ACP2 ENSG00000134575	12.7926	21.5186	55.3809	80.3116	16.1273	46.1723	0.935641	0.0126303	52.031	11.106
ACP5 ENSG00000102575	1.09521	2.39537	6.4497	10.8636	16.0942	0.33191	6.03336	2.10215	11.9512	0.00103031
ACP6 ENSG00000162836	0.124885	22.0319	47.9407	22.8872	25.1243	2.58098	9.88904	6.09193	21.0029	1.57821
ACP7 ENSG00000183760	0.167235	0.00114261	0.122762	0.036063	1.22465	0.249757	0.217834	0.0015669	2.3641	0.0882754
ACPP ENSG00000014257	1.45438	0.893373	1100.23	326.8	1777.01	0.317683	1.27511	1.2211	0.867575	57.4053
ACPT ENSG00000142513	0.206497	0.0530127	0.114251	0.152724	0.0513752	0.0313684	0.0845912	0.394041	0.160525	1.48685
ACR ENSG00000100312	0.0543693	0.243454	0.0282742	0.720507	0.00283813	0.533672	0.0689637	0.573678	0.468146	0.79054
ACRBP ENSG00000111644	0.12139	0.0266789	3.77784	1.80602	0.158989	0.719683	0.487999	4.5105	0.304271	0.291867
ACRC ENSG00000147174	0.0936896	0.0348704	0.20266	0.0119946	0.0363231	0.0943019	0.21481	0.0664971	2.07355	0.316723
ACRV1 ENSG00000134940	0.0412415	0.22069	0.118373	0.195733	0.0584451	0.00249969	0.190253	0.0606571	0.334573	0.111345
ACSBG1 ENSG00000103740	0.540954	0.169945	7.47669	10.5707	5.07696	1.56381	0.917838	3.19081	0.675224	15.8335
ACSBG2 ENSG00000130377	0.192527	0.241983	3.34968e-05	0.013169	0.000453645	0.0942365	0.110498	0.00526323	0.00217747	0.0374799
ACSF2 ENSG00000167107	0.581642	15.3714	0.652595	25.6805	3.97716	2.01104	12.0811	4.46934	0.0597452	6.50042
ACSF3 ENSG00000176715	19.809	41.3114	33.4826	143.379	14.2712	26.3234	0.265489	12.9766	72.0618	0.141928
ACSL1 ENSG00000151726	0.108462	0.891983	117.181	1.01465	0.504251	5.36631	13.2722	0.213715	5.09072	7.6172
ACSL3 ENSG00000123983	1.3397	1.58218	408.141	0.253772	59.6403	8.86708	15.2136	5.21792	1.54213	29.4176
ACSL4 ENSG00000068366	7.62887	0.0919934	1.53875	0.289874	0.421142	0.000625114	20.1629	8.0732	0.174336	0.0287075
ACSL5 ENSG00000197142	0.114614	0.00146293	0.512492	0.0215657	0.190217	0.965659	9.97189	11.5643	1.02451	61.2111
ACSL6 ENSG00000164398	0.382956	1.73041	0.488699	0.117007	0.121271	0.0592476	0.241717	0.37463	0.0547043	0.436188
ACSM1 ENSG00000166743	0.303078	0.154927	2.66812	0.35457	183.477	0.378636	0.0895175	0.0486836	0.0369434	23.8628
ACSM2A ENSG00000183747	0.267595	0.0165629	0.160663	0.183306	0.0317617	2.42852e-05	0.0628653	0.114356	0.323191	0.0168746
ACSM2B ENSG00000066813	0.675709	0.471025	0.601538	0.0123364	0.0285752	0.0500771	0.172862	0.160568	0.0229589	0.0429325
ACSM3 ENSG00000005187	0.194224	0.300495	37.5462	2.35427	11.1421	0.396062	0.436623	1.02097	0.367038	4.89666
ACSM4 ENSG00000215009	0.0464653	0.294338	0.956918	0.05495	0.00187856	0.0380193	0.335259	0.355782	0.0347956	0.000108206
ACSM5 ENSG00000183549	0.0682805	0.416695	0.127334	0.473262	0.383743	0.0245745	0.0118859	1.18948	0.0138813	1.27153
ACSM6 ENSG00000173124	0.136698	0.0610984	0.0666048	0.0189054	0.0639912	0.0235419	6.58328	0.0406388	0.0295229	0.0130263
ACSS1 ENSG00000154930	1.54293	54.0125	255.725	269.515	108.282	1.70792	28.0367	1.54314	56.3956	54.4166
ACSS2 ENSG00000131069	2.0015	55.5899	0.411532	1.32969	1.11775	58.6247	1.91489	12.2735	7.2337	1.96968
ACSS3 ENSG00000111058	1.75151	0.676857	9.88903	0.242374	0.178249	0.0277326	0.218635	7.38611	1.72539	0.394322
ACTA1 ENSG00000143632	9.2923	0.238012	0.152355	0.0939453	0.027781	0.10101	0.0626471	0.413777	0.0117359	0.326785
ACTA2 ENSG00000107796	1073.31	245.666	0.0605851	1.6915	0.482571	255.59	0.00276395	1.54287	1.03505	6.21732e-05
ACTB ENSG00000075624	10502.4	8483.88	1366.53	123.362	1123.28	1222.67	2427.28	573.184	1740.84	114.994
ACTBL2 ENSG00000169067	0.49631	0.0376873	0.132699	0.110239	0.0290033	0.0969551	0.0469435	0.21258	0.0633652	0.220759
ACTC1 ENSG00000159251	37.6315	1.50727	0.165103	0.199415	0.527035	0.14254	0.191213	0.217576	0.06527	0.0145665
ACTG1 ENSG00000184009	2.47144	0.815105	857.734	8.47454	88.0254	3245.83	1013.25	231.606	439.281	283.768
ACTG2 ENSG00000163017	1114.81	4412.96	0.000136933	0.947613	0.903024	159.919	0.396344	0.305373	0.273517	2.12105
ACTL10 ENSG00000182584	1.10922	1.6998	1.04185	23.3532	0.618849	0.571063	0.635158	30.9667	0.0122186	1.1317
ACTL6A ENSG00000136518	0.0186273	15.4683	22.2641	1.2305	0.583415	1.53186	2.07973	1.06686	1.89062	2.37809
ACTL6B ENSG00000077080	0.06686	0.0261358	0.0445006	0.00689408	1.15934	0.0717966	0.00471747	0.0526335	0.278014	0.00608205
ACTL7A ENSG00000187003	0.00683621	0.000219191	0.0660203	0.122885	0.0718598	0.311858	0.00307718	2.94947e-07	0.0322188	0.0225214
ACTN1 ENSG00000072110	472.439	144.364	100.872	0.59059	71.5463	8.52538	97.8441	167.108	97.2125	55.4413
ACTN2 ENSG00000077522	0.0194216	0.271074	0.0227321	0.206994	0.00685301	0.212552	0.409457	1.4532	0.0817024	0.0313548
ACTN3 ENSG00000248746	0.0148006	0.375352	0.845047	0.417705	0.0478495	0.132509	0.341959	0.138204	0.348475	0.101123
ACTN4 ENSG00000130402	203.518	124.019	188.406	37.3339	74.105	4.92244	196.107	0.382111	88.2198	28.2097
ACTR10 ENSG00000131966	6.19776	0.0301094	12.7954	0.677241	0.215536	3.91242	2.79561	1.17112	0.778555	5.32888
ACTR1A ENSG00000138107	40.1344	120.713	5.07443	84.4285	3.94601	45.8671	0.852169	1.58393	8.07781	9.94553
ACTR1B ENSG00000115073	68.7576	110.829	95.9345	105.117	16.8433	100.55	50.0794	2.40063	52.5706	19.7741
ACTR2 ENSG00000138071	0.807182	0.418074	62.7587	1.33187	2.30358	6.1254	22.3308	19.2294	9.83407	26.013
ACTR3 ENSG00000115091	0.0210656	0.880126	5.62285	0.304465	1.61498	12.4966	15.3766	4.84606	17.2919	0.630581
ACTR3B ENSG00000133627	0.29442	0.604552	10.0974	0.601331	0.965352	0.0672292	1.96676	0.895974	0.92208	1.00961
ACTR3C ENSG00000106526	0.514262	0.156678	0.233995	8.78782	0.295908	0.226764	0.514964	1.76536	0.967325	1.68356
ACTR5 ENSG00000101442	0.363197	0.968541	5.35263	1.67507	3.36265	9.64554	2.85636	1.05786	0.000579797	0.98877
ACTR6 ENSG00000075089	3.03529	0.80239	4.06778	6.81219	1.64853	1.20415	3.62707	3.35697	6.86737	0.875811
ACTR8 ENSG00000113812	0.0696422	7.31105	4.2242	0.737513	0.416428	1.37142	2.86789	0.633483	4.10504	0.25199
ACTRT2 ENSG00000169717	0.0744665	0.0570484	0.402273	0.149685	0.00141071	0.0226462	0.00808393	0.0861825	0.00232802	0.0473889
ACTRT3 ENSG00000184378	0.00713754	0.296603	0.200866	0.339071	0.379032	0.0616432	0.0516471	0.00263899	0.0773048	0.0596501
ACVR1 ENSG00000115170	8.48229	0.313421	19.4887	0.0352196	0.123573	0.772641	8.86712	0.935985	1.35215	3.51479
ACVR1B ENSG00000135503	0.0883975	0.889196	12.1921	0.521412	0.585937	1.03931	10.6485	0.429166	0.00616112	5.43261
ACVR1C ENSG00000123612	0.00175917	4.20623	0.101576	0.00688107	0.074761	0.0246138	0.225257	0.216537	0.0773662	0.136995
ACVR2A ENSG00000121989	3.30022	0.878932	3.93314	0.0055239	2.50932	0.657431	5.49653	0.797211	1.74167	0.448503
ACVR2B ENSG00000114739	1.05347	0.196967	1.94756	1.21657	0.111287	0.0984187	7.24995	0.109091	0.306551	0.244332
ACVRL1 ENSG00000139567	4.22604	47.4602	0.0124039	0.533582	0.964677	0.289928	0.262719	16.5932	46.6309	0.000262732
ACY1 ENSG00000243989	4.87156	5.74789	10.8865	0.107485	9.72531	1.9056	2.02877	1.85405	18.1365	3.37364
ACY3 ENSG00000132744	0.500249	0.0268551	2.23925	0.358999	0.482791	0.525032	0.589866	0.759726	6.1456	0.0217465
ACYP1 ENSG00000119640	0.388906	2.12239	1.37726	0.832458	2.64397	0.388332	3.32717	0.902692	0.276125	6.81819
ACYP2 ENSG00000170634	22.5148	3.93119	8.11392	6.2657	0.299949	2.54149	1.76055	8.30897	0.0716201	0.741012
ADA ENSG00000196839	2.39563	42.0004	0.236879	0.578519	0.380847	0.438256	0.0281958	4.53479	9.90794	4.15319
ADAD1 ENSG00000164113	0.026266	0.0172364	0.0296297	0.252233	0.0251513	0.0120886	0.0451669	0.125399	0.0507341	0.0462837
ADAD2 ENSG00000140955	0.0059264	0.415754	0.038619	1.78288	0.14559	0.107568	0.0915572	0.190843	0.406134	0.0520725
ADAL ENSG00000168803	0.286549	4.64804	0.850921	0.396712	2.50867	1.78744	0.451085	6.32106	0.344417	5.28258
ADAM10 ENSG00000137845	1.77155	0.0615971	142.193	2.27172	0.292309	1.37568	48.694	5.45536	0.440848	8.91246
ADAM11 ENSG00000073670	9.88705	0.113287	0.610312	0.703122	0.3198	0.225061	0.000956121	0.0922967	0.100436	0.223376
ADAM12 ENSG00000148848	0.399896	0.411173	1.51767	0.0965385	0.0279984	0.172837	0.0209087	0.0074327	0.32177	0.259722
ADAM15 ENSG00000143537	4.95564	1.2691	1.78281	222.919	59.5453	1.3457	53.981	49.3823	113.439	1.54842
ADAM17 ENSG00000151694	19.9842	7.04701	5.56674	0.0657441	1.29913	5.67049	3.82809	0.035765	0.822717	0.589959
ADAM18 ENSG00000168619	0.0903969	0.0412622	0.392305	0.128603	0.229086	0.0152468	0.111407	0.016737	0.029909	0.0195877
ADAM19 ENSG00000135074	14.9101	10.4057	0.635977	0.210175	1.20303	0.511609	0.49158	6.06714	0.524185	0.364581
ADAM2 ENSG00000104755	0.346439	3.76618	0.0306361	0.101898	0.0717167	0.359062	0.0593808	0.438363	0.205676	0.446167
ADAM20 ENSG00000134007	0.00667796	0.086651	0.0271103	0.00476753	0.351673	0.0665061	0.275822	0.503543	1.63006	0.139264
ADAM22 ENSG00000008277	5.57769	0.669482	1.23093	0.388816	0.114838	0.99946	0.196859	6.73133	0.687091	1.26226
ADAM23 ENSG00000114948	0.36072	1.19478	0.296	0.856789	0.232564	0.0971644	0.246663	0.240571	2.19595	0.0576923
ADAM28 ENSG00000042980	6.1676	1.04533	2.53392	0.68957	0.737879	0.107252	4.90608	2.20146	1.6139	14.3461
ADAM29 ENSG00000168594	0.0396555	0.012661	0.023112	0.120477	0.0494241	0.0338307	0.0203714	0.392923	0.293709	0.000420831
ADAM30 ENSG00000134249	3.8886	0.22378	0.0835867	0.0480306	0.0717997	0.0696279	0.0199229	0.0339753	0.0548392	0.00872939
ADAM32 ENSG00000197140	0.117406	0.142914	1.1819	0.395922	0.0313964	0.0968533	0.242843	0.0445139	0.164495	0.23669
ADAM33 ENSG00000149451	77.2653	137.221	0.30412	2.79831	1.92829	22.8077	1.00981e-06	5.13578	8.75825	0.0304983
ADAM7 ENSG00000069206	0.373602	0.334815	0.0285271	0.251257	0.0704334	0.0660976	0.31079	0.350516	0.000329529	0.305651
ADAM8 ENSG00000151651	1.02856	0.570394	11.1075	0.139549	0.0209802	0.0199162	6.14912	3.43857	0.0489633	4.51478
ADAM9 ENSG00000168615	8.43511	1.21454	116.894	0.717195	18.7513	2.62869	43.8452	0.325154	0.529826	26.4767
ADAMDEC1 ENSG00000134028	0.00376695	0.15746	0.13423	0.162345	0.0515001	0.0356368	0.0837526	0.0270695	0.381172	0.304538
ADAMTS1 ENSG00000154734	96.2929	39.2721	0.669594	0.404311	0.101969	0.845387	25.1504	69.4131	166.403	32.7053
ADAMTS10 ENSG00000142303	46.9711	5.59511	0.535948	27.2852	0.293118	3.19498	0.0968455	1.4921	65.6742	0.647005
ADAMTS12 ENSG00000151388	1.39622	9.4516	0.36888	0.188745	0.980429	0.0327196	2.6241	0.416836	0.00800961	1.18633
ADAMTS13 ENSG00000160323	2.00662	6.27855	7.83793	1.99864	5.39678	11.6809	1.24044	0.702539	0.925387	0.823861
ADAMTS14 ENSG00000138316	0.433078	0.138258	0.384011	0.287851	0.767386	0.00853366	0.182179	2.16567	0.226955	1.69664
ADAMTS15 ENSG00000166106	5.59434	7.03946	0.113765	0.694902	1.31667	0.0739164	0.0547021	0.33764	5.89163	0.313387
ADAMTS16 ENSG00000145536	0.972543	0.0161636	0.123983	0.0701199	0.192784	0.00626169	0.0964088	0.0209983	0.0115656	0.00593627
ADAMTS17 ENSG00000140470	0.185472	4.48918	0.0374796	1.21036	0.148117	0.00513102	0.0732274	0.0631291	0.115102	0.265165
ADAMTS18 ENSG00000140873	1.01762	0.152298	0.297668	0.558397	0.353934	0.133858	0.326358	0.347496	1.94874	0.0173355
ADAMTS19 ENSG00000145808	0.0869211	0.312203	0.711711	0.2491	0.256952	0.0242907	0.0471798	0.163266	0.260572	0.0336456
ADAMTS2 ENSG00000087116	0.393064	33.4582	0.13123	0.742744	0.0295314	0.273438	0.754598	1.1567	1.97722	0.0412139
ADAMTS20 ENSG00000173157	0.0218573	0.0134895	0.464907	0.0319332	0.303444	0.112372	0.000116048	0.0226235	0.0809382	0.00922392
ADAMTS3 ENSG00000156140	0.0596939	8.4214	1.00106	0.0559744	0.0128422	0.0590193	0.0394604	0.166159	0.0195853	0.146287
ADAMTS4 ENSG00000158859	0.0187901	47.0799	0.208812	0.219335	0.844037	0.056167	1.93359	0.191998	102.062	0.697647
ADAMTS5 ENSG00000154736	8.50584	2.06357	0.153307	0.717887	0.867411	3.18141	0.505256	0.510603	0.0208972	0.0936015
ADAMTS6 ENSG00000049192	0.242536	0.134579	0.0378187	0.655925	0.111058	0.0867402	0.336156	0.0484473	0.0875966	0.0998963
ADAMTS7 ENSG00000136378	3.87673	0.384102	0.839918	0.077595	0.189847	0.89754	0.98383	9.00729	0.0139204	1.47569
ADAMTS8 ENSG00000134917	16.5447	27.0784	1.64654	0.0598259	1.01437	0.137706	12.4753	0.90424	14.505	5.92376
ADAMTS9 ENSG00000163638	0.153149	0.725313	0.596465	0.332246	3.9345	18.5004	0.00189993	1.43946	0.248431	1.4957
ADAMTSL1 ENSG00000178031	0.200295	0.411177	10.6639	0.103268	0.229438	5.89165	0.57983	0.578677	0.747492	14.1822
ADAMTSL2 ENSG00000197859	0.374329	3.49988	0.494984	27.3744	0.70841	19.9211	0.000627737	52.8562	6.69837	1.01708
ADAMTSL3 ENSG00000156218	0.0143363	1.01398	0.39273	1.08351	2.10723	0.390781	2.37307	0.844298	2.23192	0.175263
ADAMTSL4 ENSG00000143382	18.3451	14.4901	0.856052	0.547818	0.42613	0.208625	0.00555189	3.17994	3.48898	8.45931
ADAMTSL5 ENSG00000185761	0.500406	3.6348	0.186415	0.292728	0.21793	0.338593	0.155147	9.25283	0.885798	0.000107946
ADAP1 ENSG00000105963	3.07096	22.7678	2.40287	20.9835	1.33481	0.362032	0.577501	3.33372	1.32399	0.117494
ADAP2 ENSG00000184060	9.80341	1.3604	0.293115	0.171066	0.312122	0.240322	0.356223	1.27166	0.151411	0.00354017
ADAR ENSG00000160710	0.834153	44.9135	20.931	0.211781	0.0525953	315.958	9.24157	70.3664	32.6802	23.0477
ADARB1 ENSG00000197381	15.4315	0.361722	15.6133	0.51293	14.4298	0.498051	1.81425	1.25462	0.0626013	3.01793
ADARB2 ENSG00000185736	0.192093	0.038613	0.209955	7.58513	0.0550812	0.181501	3.78274	0.0939822	0.00507901	0.738172
ADAT1 ENSG00000065457	0.140407	0.0738071	6.83252	0.0620746	0.456489	14.4023	9.08277	0.17374	0.153869	2.41341
ADAT2 ENSG00000189007	0.465177	0.0303714	5.11414	10.9331	0.279981	0.869968	0.145801	0.126657	0.254943	1.92551
ADAT3 ENSG00000213638	0.0205172	0.454505	1.57617	0.133486	1.01872	0.0229057	0.41092	0.154168	0.0285088	0.425337
ADCK1 ENSG00000063761	1.29261	15.6799	5.66981	0.151078	0.0710648	0.0849928	0.795417	1.65072	0.0256837	1.06163
ADCK2 ENSG00000133597	21.5235	0.393533	13.0372	43.2111	1.55409	6.38862	5.61832	1.10662	4.92225	0.343463
ADCK3 ENSG00000163050	12.4794	82.0875	98.1328	0.240267	34.8074	0.924474	9.25976	14.9843	25.0195	33.9467
ADCK4 ENSG00000123815	11.5532	64.5658	1.89923	40.6706	0.13376	1.1272	0.464427	22.656	4.59507	3.04527
ADCK5 ENSG00000173137	37.2903	8.17317e-05	22.4759	48.4737	3.06358	2.35277	6.26865	6.4709	0.257002	42.1633
ADCY1 ENSG00000164742	1.00447	1.26299	5.19896	2.31849	0.953988	1.04521	0.592899	2.42183	1.8383	0.395899
ADCY10 ENSG00000143199	0.0239897	0.021728	0.0372108	2.01445	0.190607	0.0432414	0.0530943	0.02494	0.0768911	0.0323146
ADCY2 ENSG00000078295	7.13243	6.93762	5.57614	0.0411103	0.103801	7.50088	2.67566	0.239642	1.07682	0.235256
ADCY3 ENSG00000138031	3.65597	0.748418	10.5001	2.80926	0.366798	0.101089	7.44308	86.1638	10.9867	10.906
ADCY4 ENSG00000129467	13.2326	1.91802	0.0886528	2.07305	2.10785	0.50305	7.25777	0.860973	13.5337	4.42248
ADCY5 ENSG00000173175	94.3519	52.4191	0.0167931	1.47209	0.100357	3.72483	0.319295	3.95436	1.34671	0.0972166
ADCY6 ENSG00000174233	13.46	20.7567	125.913	97.2716	6.33384	0.998491	28.7817	1.4395	38.837	27.0007
ADCY7 ENSG00000121281	0.0349593	0.0492496	0.679791	0.14806	0.660706	0.520552	0.230541	8.67022	0.00651643	3.65712
ADCY8 ENSG00000155897	0.215959	0.00848145	0.144407	0.397564	0.14688	0.146026	0.00157724	0.172428	0.0419107	0.107998
ADCY9 ENSG00000162104	13.1997	1.07656	0.706003	2.04793	1.43405	1.15455	1.43226	0.15524	0.856192	0.198085
ADCYAP1 ENSG00000141433	0.0316158	0.0931093	0.0834492	0.107508	0.0189617	0.000195557	0.123538	0.0887098	0.467313	0.150301
ADCYAP1R1 ENSG00000078549	5.29361	0.326802	0.954248	0.00670186	0.0292068	1.8491	1.0723	1.12681	1.16451	0.246459
ADD1 ENSG00000087274	69.5028	16.305	113.24	1.07535	3.42758	17.2334	21.6941	83.092	24.8951	1.82083
ADD2 ENSG00000075340	0.0273803	0.21626	3.51858	0.197382	0.345955	2.49976	4.63876	0.0301773	0.0138553	0.34968
ADD3 ENSG00000148700	0.737193	0.104893	10.5184	1.87581	0.0612156	0.701881	3.28629	7.24186	8.15752	0.529362
ADGB ENSG00000118492	1.85223	0.526996	0.209682	0.0401062	0.0356113	0.217965	0.0740932	0.0836946	0.809926	0.0134812
ADGRA1 ENSG00000197177	0.0117205	0.133864	0.0293145	0.0444453	0.180132	0.0059152	0.15296	0.0338966	0.00493845	0.000215546
ADGRA2 ENSG00000020181	296.217	36.2966	22.4177	6.60079	0.734831	48.841	1.37593	85.8045	1.45656	22.1855
ADGRA3 ENSG00000152990	1.50551	0.406677	7.01693	3.74377	1.37446	3.55087	3.45182	0.2063	0.582238	14.0422
ADGRB1 ENSG00000181790	0.269156	4.57314	8.24391	6.61809	0.0231003	0.60707	1.7362	0.025887	0.000801184	0.558255
ADGRB2 ENSG00000121753	45.3104	0.686213	0.0366539	3.47138	0.0919256	20.9289	0.30734	0.770011	2.81173	0.0142856
ADGRB3 ENSG00000135298	0.554074	0.00504532	0.128009	1.51588	0.0561298	0.00270047	0.145424	0.857208	0.0771309	1.20028
ADGRD1 ENSG00000111452	3.0542	0.0793665	0.34261	0.0080279	0.0630617	8.92575	0.287783	0.167567	0.170622	0.463028
ADGRD2 ENSG00000180264	3.54462	0.123533	5.22324	0.0278695	0.138157	0.00401605	0.0232436	0.0212134	0.0807468	0.0399397
ADGRE1 ENSG00000174837	0.774206	0.0511165	0.131072	0.056276	0.0659367	0.263981	0.0536337	0.162569	0.0579401	0.161905
ADGRE2 ENSG00000127507	7.93648	0.24855	0.196969	0.326191	5.63215	0.586708	0.228767	0.0380443	0.0714152	1.36149
ADGRE3 ENSG00000131355	0.120971	0.0253398	0.276608	0.000771218	0.156215	0.978065	0.074248	0.134766	0.0117156	0.102832
ADGRE5 ENSG00000123146	121.285	32.8698	0.399749	7.35914	0.739795	0.404346	75.5507	13.6471	88.1404	1.66446
ADGRF1 ENSG00000153292	5.62925	0.0339816	1.60368	1.53749	1.14703	0.572977	47.3647	0.093851	0.0056004	0.333914
ADGRF2 ENSG00000164393	0.12523	0.0483497	0.00324322	0.119245	0.00885584	0.0720405	0.000267779	0.069235	0.031363	0.0822428
ADGRF3 ENSG00000173567	0.0115313	0.283639	0.000741118	0.0799471	0.0368337	0.0167634	0.0440859	0.0387817	0.104932	0.113087
ADGRF4 ENSG00000153294	0.00141979	0.0654785	0.061993	0.0114659	0.157126	0.0425186	0.424905	0.143315	0.0655603	0.0100229
ADGRF5 ENSG00000069122	4.80609	0.493338	45.1585	2.93863	1.77297	1.26049	0.0221377	0.537114	2.97817	0.00189009
ADGRG1 ENSG00000205336	0.16205	0.0267977	58.5085	11.458	30.9066	0.0696033	25.806	0.813384	21.4656	22.0142
ADGRG2 ENSG00000173698	0.0576048	0.0615547	0.379737	0.183782	0.0693048	0.0848716	0.155536	0.00210654	0.330986	0.10663
ADGRG3 ENSG00000182885	0.199159	0.0531017	0.0381142	0.12421	0.701099	0.027883	0.0631513	0.356375	1.54239	0.248127
ADGRG4 ENSG00000156920	0.141428	0.00771745	0.159854	0.196983	0.271849	0.231946	0.0151252	0.0404168	0.138761	0.0376658
ADGRG5 ENSG00000159618	1.2749	0.000260294	0.0381444	0.0319889	0.104918	0.0474241	0.181183	4.83164	0.380002	0.502082
ADGRG6 ENSG00000112414	0.0441657	0.0879623	1.45395	0.0232045	0.686596	0.189597	3.90895	0.177402	0.100606	0.104257
ADGRG7 ENSG00000144820	0.186874	0.174294	0.379899	0.0131478	0.123775	0.0689019	0.0150435	0.49919	0.0792081	0.179993
ADGRL1 ENSG00000072071	32.6758	1.43181	6.10773	31.1016	0.933664	22.5711	15.7697	18.4813	11.9078	1.40753
ADGRL2 ENSG00000117114	2.19169	0.179635	17.4447	0.000481699	1.80373	0.675743	0.404873	11.4285	8.62616	6.02246
ADGRL3 ENSG00000150471	1.35607	0.301369	0.383871	0.814653	0.0993144	0.486818	0.0062171	0.0165743	0.359166	0.138326
ADGRL4 ENSG00000162618	0.00682911	0.0674071	0.283862	0.00450185	1.54234	0.0362234	0.315746	1.00849	9.50228	1.26794
ADGRV1 ENSG00000164199	0.0232283	0.00179523	1.21081	1.23442	1.28103	0.149563	1.70951	0.35774	4.20464	3.44542
ADH1A ENSG00000187758	0.00360795	0.00101887	0.0270524	0.222208	0.0361266	0.0336911	0.0834843	0.0633687	0.0861709	0.0015347
ADH1B ENSG00000196616	25.6808	0.327809	0.0516111	0.639382	0.634424	1.56473	0.17388	0.207936	0.336419	0.00585136
ADH1C ENSG00000248144	0.586065	0.407084	0.188601	0.96942	0.530746	0.0460068	0.309305	0.344823	0.315954	1.28842
ADH4 ENSG00000198099	0.381267	0.690479	0.0619874	0.14337	0.10607	0.381193	0.299231	0.00797817	0.0261698	0.0109513
ADH5 ENSG00000197894	13.6636	4.05201	17.3537	27.0422	17.5376	186.862	14.0305	9.44307	1.72954	1.6528
ADH6 ENSG00000172955	0.971157	0.00159974	0.316524	0.482186	0.25389	0.033657	0.18771	0.169696	0.134048	0.570454
ADH7 ENSG00000196344	0.0184376	0.0844498	0.241799	0.152749	0.0216539	0.466423	0.591744	0.142149	0.0401129	0.131392
ADHFE1 ENSG00000147576	2.16489	1.40925	8.54168	0.917729	4.62438	0.0585271	5.76692	0.433389	3.11054	0.0892989
ADI1 ENSG00000182551	458.771	99.7441	207.823	558.468	109.389	146.957	2.07156	5.97873	118.637	110.178
ADIG ENSG00000182035	0.112934	0.0207892	0.192802	1.32519	0.14388	0.104261	0.107517	0.0482583	0.463733	0.0045541
ADIPOQ ENSG00000181092	4.20231e-08	0.20416	0.230717	0.1176	0.0125652	0.0245591	0.016112	0.133514	0.259589	0.0470625
ADIPOR1 ENSG00000159346	0.6299	0.622234	164.637	0.0055427	6.92384	5.01184e-08	31.5315	0.326202	0.443165	15.1859
ADIPOR2 ENSG00000006831	0.427727	2.42765	1.96887	0.140973	0.988455	31.3168	0.162088	0.886054	2.09169	24.1287
ADIRF ENSG00000148671	366.702	373.142	212.974	497.75	71.7619	30.3437	55.9838	145.738	177.149	4.74054
ADK ENSG00000156110	0.305922	0.293687	9.56644	0.212357	0.0918139	10.0354	2.5705	0.122687	0.631505	3.59777
ADM ENSG00000148926	1.05794	0.521332	0.00785186	0.943582	0.709345	1.77749	13.1853	0.208833	5.2626	0.18089
ADM2 ENSG00000128165	0.154917	8.64606	3.84525	0.569207	1.39424	1.79375	0.285612	1.76485	1.04906	6.5953
ADM5 ENSG00000224420	1.4426	4.60538	0.082773	0.249605	0.356039	0.440916	0.0169384	1.23233	12.3028	0.452374
ADNP ENSG00000101126	18.7805	66.8384	17.7592	32.7459	26.2239	43.1323	0.168665	1.43208	0.980027	15.2527
ADNP2 ENSG00000101544	4.77798	0.246931	20.4268	0.756831	0.494456	3.51103	1.82434	0.0047959	1.542	0.499506
ADO ENSG00000181915	4.23776	0.295288	7.67827	0.298713	0.389524	1.58728	1.67897	0.669238	4.09455	5.18599
ADORA1 ENSG00000163485	0.620376	3.09414	0.0068721	0.932655	0.266452	0.250827	0.0385153	0.957757	0.441145	0.0128435
ADORA2A ENSG00000128271	0.0464877	0.191043	0.0474372	0.0379196	0.0146406	0.141313	0.541739	0.0434945	0.0154028	0.357261
ADORA2B ENSG00000170425	0.0796616	0.000188637	0.378983	0.119978	0.148865	0.463356	2.45849	0.330015	0.286266	0.00635956
ADORA3 ENSG00000282608	0.601204	0.290913	0.0494795	0.0739216	0.0813856	3.90452	0.265961	0.481822	0.309412	1.69636
ADPGK ENSG00000159322	0.00513186	0.558732	60.2368	0.107575	17.7078	0.304013	4.20501	1.92675	0.156819	27.9454
ADPRH ENSG00000144843	1.29551	4.26091	0.0411878	15.8764	0.0210194	0.29574	0.89363	3.54857	2.08839	1.12949
ADPRHL1 ENSG00000153531	1.07222	19.3728	0.771456	2.70101	0.0697201	0.559191	1.91603	0.209381	10.4088	11.872
ADPRHL2 ENSG00000116863	6.80409	14.1287	6.09083	1.23173	34.8445	16.0163	6.69968	0.732899	3.62772	13.8651
ADPRM ENSG00000170222	0.0189964	0.105362	10.2109	0.180032	0.179261	4.17294	1.6453	0.53945	0.13524	1.32838
ADRA1A ENSG00000120907	19.5881	0.193911	0.0844624	0.0210694	0.0118413	0.122589	0.114072	0.264931	0.0596629	0.626263
ADRA1B ENSG00000170214	0.00087101	0.0324814	0.117851	0.00791109	0.00952995	0.00356988	0.0491883	0.0648526	0.0511163	0.161073
ADRA1D ENSG00000171873	0.595217	0.223769	0.252896	0.420169	0.0139566	6.3128	0.177592	0.991398	0.0100262	1.925
ADRA2A ENSG00000150594	0.51904	0.00116843	0.036211	0.356174	0.830871	4.33884	0.126659	0.0131193	11.9678	9.04945
ADRA2B ENSG00000274286	0.0833217	2.64709	0.253328	0.604846	0.00803214	0.0575192	2.0117	0.330005	0.0862013	0.217311
ADRA2C ENSG00000184160	0.696217	0.762036	0.826438	0.0023762	0.565939	12.4522	0.0242322	0.498435	0.171741	44.5796
ADRB1 ENSG00000043591	0.484275	1.17415	11.3382	0.421534	1.8733	0.0853938	0.24168	0.257114	4.041	6.83285
ADRB2 ENSG00000169252	1.26529	0.27474	23.6771	0.379789	7.13431	38.9175	4.62462e-05	8.47938	17.8332	0.445283
ADRB3 ENSG00000188778	7.18488	1.67496	0.86787	0.318529	0.041906	1.15184	0.121671	0.956467	0.318453	0.0295244
ADRM1 ENSG00000130706	17.552	24.9994	1.87571	127.896	14.0185	41.8025	23.1331	21.6589	6.34119	4.15728
ADSL ENSG00000239900	1.76471	16.0494	3.63089	0.111746	0.387068	51.1393	1.25464	0.0871136	0.0531619	0.629641
ADSS ENSG00000035687	0.377396	2.73631	31.2952	0.0619213	3.25311	2.16092	3.3522	4.4214	6.78577	15.4228
ADSSL1 ENSG00000185100	4.46494	10.4865	0.273761	0.0927045	0.189789	0.877347	0.46627	0.790628	0.231563	2.12069
ADTRP ENSG00000111863	0.367789	0.051969	0.00290745	0.141213	0.100517	0.336981	0.174702	0.345656	3.10095	0.0429174
AEBP1 ENSG00000106624	1017.76	760.226	0.605681	0.940303	28.176	0.863909	3.13838	1.24108	52.5768	0.382083
AEBP2 ENSG00000139154	1.57177	0.246804	14.7649	4.7722	3.17801	0.316369	6.62631	0.388522	3.18648	3.47418
AEN ENSG00000181026	12.6146	23.7902	0.198046	4.80219	3.04558	20.9661	21.1623	12.3412	0.340736	10.4971
AES ENSG00000104964	837.234	121.766	414.433	697.892	104.933	0.423247	339.77	272.065	93.5402	30.6215
AF011889.5 ENSG00000241489	0.0125617	1.60793	0.0164804	0.189657	0.071993	0.285795	0.00311873	0.0325436	0.782767	0.0336528
AF111168.1 ENSG00000280308	0.0625704	0.0659013	0.0474875	0.00526711	0.0346087	0.0503546	0.0101619	0.0138913	0.0305005	0.0382018
AF131216.1 ENSG00000280273	0.0660416	0.0758461	0.282215	0.000166082	0.0703522	0.174993	0.0189676	0.0199676	0.0412479	0.090449
AF165138.7 ENSG00000243440	0.00865023	0.0633641	0.00688198	0.139431	0.00296383	0.153846	0.018952	0.0476536	0.00200341	0.151396
AFAP1 ENSG00000196526	11.7958	0.949925	1.21827	1.66705	0.0810833	1.28161	1.21974	49.5789	4.76152	0.772817
AFAP1L1 ENSG00000157510	0.119275	29.726	10.1305	0.0358325	0.642402	0.1039	0.135497	1.05423	1.11187	1.11415
AFAP1L2 ENSG00000169129	5.75432	0.285965	2.48062	0.67314	0.342162	0.129112	0.297873	0.769838	5.89963	0.167459
AFF1 ENSG00000172493	0.36388	3.1865	41.4133	0.076864	5.07231	1.11003	0.682704	1.11737	22.0823	8.33621
AFF2 ENSG00000155966	0.366523	0.274599	0.0817707	0.23152	0.129907	0.0615633	0.144153	0.324399	0.225341	3.83753e-05
AFF3 ENSG00000144218	0.0877747	0.536232	22.1351	0.222084	8.36683	0.403585	0.0676766	0.531038	0.101839	10.2522
AFF4 ENSG00000072364	14.8457	1.2102	18.4558	0.0394222	10.0419	1.16391	18.3052	7.31964	1.85731	9.57978
AFG3L2 ENSG00000141385	1.6077	0.190096	18.2692	29.344	17.1998	0.182118	18.4901	0.0786129	9.49877	5.9738
AFM ENSG00000079557	0.0493007	0.123903	0.152813	0.0365885	9.45052e-06	0.0663567	0.0150799	0.0470258	0.0835261	0.580576
AFMID ENSG00000183077	0.516921	22.0324	42.2355	14.5012	14.2283	3.78238	16.8588	2.08793	4.19922	28.5173
AFP ENSG00000081051	0.632895	0.0467722	0.836135	0.0900254	0.0956186	0.203492	0.310011	0.0475708	0.333228	0.100136
AFTPH ENSG00000119844	0.239143	0.231346	33.9904	0.234471	3.86983	0.188529	2.23643	33.1869	1.1467	14.0348
AGA ENSG00000038002	0.259328	0.0452744	0.0600425	1.65565	0.00352473	7.02092	1.55881	0.441125	1.40461	3.95936
AGAP1 ENSG00000157985	0.516473	0.219667	2.50347	2.04398	0.266686	8.67711	14.913	0.165381	1.92895	0.56071
AGAP14P ENSG00000279058	0.194422	0.0816784	0.982444	0.0233988	0.634943	0.0506571	0.0682992	0.356103	1.22884	0.119998
AGAP2 ENSG00000135439	1.54693	2.98806	0.906132	2.38694	0.0266568	9.36489	3.77801	1.74582	6.30929	0.119421
AGAP3 ENSG00000133612	3.14677	2.90919	35.2722	51.943	11.4996	25.3258	41.7892	54.3606	13.4254	3.54562
AGAP4 ENSG00000188234	2.23037	0.736329	18.5771	5.60325	0.329636	2.76375	0.962127	6.2459	5.47297	5.43577
AGAP5 ENSG00000172650	0.59542	0.0110084	0.03285	0.0476695	0.105778	0.0654803	0.0942328	0.442438	1.61107	0.0576966
AGAP6 ENSG00000204149	0.230984	0.0488409	6.12323	0.858806	13.0607	0.194357	2.775	12.8341	3.6967	1.94235
AGAP9 ENSG00000204172	1.15351	0.77669	4.4001	0.423248	0.244657	0.961149	0.248522	6.93695	0.371371	0.208003
AGBL1 ENSG00000273540	0.453429	0.007503	0.231158	0.0481842	0.00308701	0.12874	0.189647	0.214957	0.128658	0.0319325
AGBL2 ENSG00000165923	0.310128	0.0072562	0.063504	0.0924222	0.175213	0.0859366	0.0914787	2.87781	0.116296	0.00140413
AGBL3 ENSG00000146856	0.0771049	0.188419	9.54811	0.225129	0.0820384	0.105225	0.119598	1.32257	0.129534	0.262948
AGBL4 ENSG00000186094	0.0508273	0.0516394	0.0458486	0.000190111	0.0175556	0.717533	0.0675463	0.765516	0.147687	0.136307
AGBL5 ENSG00000084693	25.5938	101.282	9.73856	29.3428	21.497	0.00616712	14.8626	0.935238	12.2769	0.564569
AGER ENSG00000204305	0.108074	0.379524	0.127212	2.61079	0.573575	12.0703	5.63568	0.0843921	12.3755	0.0871036
AGFG1 ENSG00000173744	0.21165	0.524644	9.07747	1.54001	2.16531	2.50983	1.88253	14.6388	0.59384	1.30851
AGFG2 ENSG00000106351	0.034593	1.55255	22.919	40.2204	7.06642	0.101333	8.71617	24.4239	38.5807	9.64698
AGGF1 ENSG00000164252	1.54953	0.165199	12.357	1.23325	0.179967	0.0514826	3.31471	0.211813	0.111468	2.37676
AGK ENSG00000006530	0.0171968	2.08531	8.31527	0.0173577	0.328724	1.7293	0.984217	0.258805	3.8189	0.393825
AGL ENSG00000162688	0.0204291	0.934548	19.0855	0.220062	0.537564	0.0273015	1.56021	2.6346	1.57804	0.789643
AGMAT ENSG00000116771	0.0149933	0.116391	0.291525	0.0424696	0.00292594	4.54318	0.0148684	0.144638	0.0498482	0.0321086
AGMO ENSG00000187546	0.0306335	0.107445	0.141158	0.00786561	0.0266905	0.275025	0.0485104	0.119363	0.0453734	0.0358784
AGO1 ENSG00000092847	0.0205211	6.36199	10.2546	19.3355	3.81724	21.5939	11.4117	1.38486	0.927819	0.645302
AGO2 ENSG00000123908	6.49384	9.54287	24.7201	4.37392	0.921469	0.743788	14.1738	6.43648	8.18565	0.830665
AGO3 ENSG00000126070	0.254294	2.08912	7.27784	1.27349	0.0961999	1.53824	0.216579	19.1001	3.7359	5.14741
AGO4 ENSG00000134698	8.12315	0.00646896	3.08523	0.59313	0.184156	5.57331	0.156534	0.128674	5.65222	1.78185
AGPAT1 ENSG00000204310	71.7525	198.556	40.4334	5.87829	7.23208	3.88744	21.153	0.512204	6.70265	2.2301
AGPAT2 ENSG00000169692	13.2127	60.4658	35.6332	313.218	0.414248	1.07342	7.4651	35.7859	178.238	45.8608
AGPAT3 ENSG00000160216	5.37163	2.02147	59.955	75.3244	15.9023	31.4075	32.9536	1.42551	10.2879	18.0296
AGPAT4 ENSG00000026652	3.67514	23.2052	3.85913	1.65584	0.194904	0.151287	0.0308086	47.8886	2.32613	0.125423
AGPAT5 ENSG00000155189	0.306038	1.85888	0.549012	0.853659	2.7912	0.32079	0.21978	2.15078	4.86185	1.64184
AGPS ENSG00000018510	7.12317	2.5164	1.36413	0.216001	0.283816	0.0510196	4.88711	2.61703	0.659723	0.370549
AGR2 ENSG00000106541	0.150674	3.99113	265.948	7.37623	194.522	0.449097	293.647	1.30596	4.29314	4504.21
AGR3 ENSG00000173467	0.000382381	1.66109	42.9802	0.106218	0.0932485	0.223466	48.8395	0.122245	2.26337	23.7406
AGRN ENSG00000188157	1.33915	2.30242	42.5688	101.749	15.4133	0.700996	59.746	1.26198	18.1722	36.6334
AGRP ENSG00000159723	0.0021864	0.103993	0.0696171	0.114976	0.0682359	0.134094	0.150711	0.00600714	0.102908	0.0223367
AGT ENSG00000135744	0.778176	42.5683	36.3866	0.686596	1.91934	0.882858	0.912018	13.1574	0.00308696	0.504227
AGTPBP1 ENSG00000135049	0.0883547	0.0722714	2.64011	0.387562	0.0826629	0.121784	3.10834	0.0402064	0.0552052	0.524605
AGTR1 ENSG00000144891	8.64094	1.72319	24.3494	0.0494868	0.0352852	2.39881	0.230237	0.0221142	1.71457	14.5355
AGTRAP ENSG00000177674	2.69101	21.7391	86.4885	372.554	103.048	206.628	2.42024	6.00005	1.68415	1.52429
AGXT ENSG00000172482	0.00965107	0.0347705	0.0786227	0.0648658	0.032531	0.0349118	0.201936	0.264575	0.145703	0.265611
AGXT2 ENSG00000113492	0.230021	0.0144825	0.721311	0.309958	0.117014	0.0954737	0.216399	0.287747	0.663408	0.191899
AHCTF1 ENSG00000153207	0.412653	3.89122	27.3706	0.185224	1.19245	0.986341	7.73008	2.64209	0.208171	2.76856
AHCY ENSG00000101444	7.01259	62.3422	0.345854	9.89551	27.6875	163.485	3.61227	4.08638	5.7544	0.381808
AHCYL1 ENSG00000168710	3.45598	83.9324	64.7326	9.05233	7.8748	0.655736	23.732	52.0367	17.5086	11.2255
AHCYL2 ENSG00000158467	0.243425	0.668627	3.56637	6.14856	5.34685	0.10361	11.223	0.832074	4.42464	3.85222
AHDC1 ENSG00000126705	4.88069	7.96856	3.20749	23.1398	9.31274	7.49091	3.50366	28.5879	13.0431	1.81812
AHI1 ENSG00000135541	19.5552	0.0790475	27.2402	11.5844	10.4259	52.8179	3.3105	15.0437	1.54438	18.7807
AHNAK ENSG00000124942	160.942	87.378	365.221	9.99703	90.013	2.56331	210.46	80.6791	95.014	70.5608
AHNAK2 ENSG00000185567	85.8743	51.9598	0.514759	0.0912188	0.0286715	0.0919548	0.111668	0.159831	1.19935	0.224421
AHR ENSG00000106546	0.0964105	0.0781709	0.0595486	0.0529341	2.79564	0.833446	16.6508	7.20606	6.70345	0.0652565
AHRR ENSG00000063438	0.00527227	0.128157	0.481132	0.288818	0.0996092	0.0940936	1.27585	0.127025	0.116263	0.124971
AHSA1 ENSG00000100591	29.5784	3.84991	19.7401	42.4345	3.98602	18.2632	4.58809	0.671647	2.08673	11.1436
AHSA2 ENSG00000173209	10.964	0.434601	31.1696	0.119004	6.62178	0.0019114	2.27564	23.9271	1.59948	0.350785
AHSG ENSG00000145192	0.790241	0.203183	0.232187	0.0339833	0.07001	0.0131814	0.00593385	0.000190123	0.438583	6.16565e-05
AHSP ENSG00000169877	0.527471	0.661645	0.643275	0.109268	0.0854709	0.226936	0.201676	0.154913	0.000239079	0.0336864
AICDA ENSG00000111732	0.170309	0.174349	0.000756435	0.0137252	0.139382	0.0369193	0.0157819	0.0363823	0.00020258	0.0480624
AIDA ENSG00000186063	0.684157	0.0181949	8.36365	0.292572	2.96101	2.01424	0.279383	0.852338	3.19917	0.0169838
AIF1 ENSG00000204472	14.4172	6.91129	0.123054	0.496558	0.988942	17.0576	0.336042	6.90894	10.9417	0.000590533
AIF1L ENSG00000126878	2.49246	1.54603	0.266953	19.9307	0.707098	0.694762	0.827648	0.842416	0.000646248	0.787718
AIFM1 ENSG00000156709	0.367871	32.1725	13.3377	21.1045	68.3385	33.9646	15.7088	0.433816	7.32597	1.91105
AIFM2 ENSG00000042286	9.58911	21.5137	0.202064	3.56675	0.113049	3.1508	4.80742	1.49295	4.24047	0.886653
AIFM3 ENSG00000183773	1.82612	0.0773801	0.284147	0.225347	2.69911	0.0530109	9.95522	0.354718	0.270506	0.000762596
AIG1 ENSG00000146416	47.1079	24.1898	125.5	41.2594	4.61087	6.50768	7.86479	59.1945	18.8014	22.2903
AIM1 ENSG00000112297	0.0108278	0.277859	25.7562	4.6284	6.23023	0.784845	5.5605	0.224757	0.605367	8.83817
AIM1L ENSG00000176092	0.134881	0.185045	0.10812	0.0622306	0.05382	0.0327746	3.81045	0.0482168	0.443678	0.011539
AIM2 ENSG00000163568	0.256089	0.015641	0.118723	0.11836	0.00894805	0.0150154	0.0200951	0.176285	1.01765	0.244155
AIMP1 ENSG00000164022	8.89087	0.067051	0.372705	8.17835	1.93274	13.8097	4.58094	2.37788	3.51349	7.37998
AIMP2 ENSG00000106305	0.111826	1.15847	2.90711	0.228302	6.6665	17.5255	0.317592	0.842512	0.736529	0.0533391
AIP ENSG00000110711	267.834	1.38709	18.5939	169.489	23.1744	0.356803	10.6262	30.0796	52.7031	1.98705
AIPL1 ENSG00000129221	2.61971	0.0696091	0.675573	0.0682246	0.0121163	0.4281	0.0110707	0.000303494	0.687919	0.476617
AIRE ENSG00000160224	0.238135	0.000606334	0.19956	0.048935	0.347405	0.00905558	0.113354	0.0620765	0.0281434	0.0767099
AJ239318.1 ENSG00000280108	0.00166338	0.0303564	0.0023653	0.191707	0.0422796	0.0719665	0.114076	0.0179057	0.0452858	0.0553097
AJAP1 ENSG00000196581	0.414387	0.159452	0.450765	0.216592	0.366864	0.33057	0.102858	7.59218	0.050327	0.183558
AJUBA ENSG00000129474	0.953996	0.0503854	0.35694	1.22718	4.33181	0.305351	5.84604	1.65314	2.49594	0.243074
AK1 ENSG00000106992	14.2626	28.4536	6.32933	1.50169	1.25623	0.589132	0.68809	3.01889	6.78354	0.0184914
AK2 ENSG00000004455	0.207154	0.0465926	12.3959	1.32997	39.5731	82.8352	44.7207	0.152161	36.442	14.6812
AK3 ENSG00000147853	6.36082	0.277511	11.9174	2.39629	6.76556	1.71728	7.52803	20.1509	2.45148	5.35821
AK4 ENSG00000162433	13.6165	0.180569	23.0774	0.0921887	1.06979	0.0269526	0.0818926	0.0169588	0.203257	0.0361997
AK5 ENSG00000154027	0.0805384	0.121434	0.297831	0.108686	0.234539	6.71093	0.0346912	0.0736681	0.0280622	0.071012
AK6 ENSG00000085231	0.212796	0.553173	6.46805	5.05001	0.533737	0.780688	6.01894	1.63629	0.843583	0.389517
AK7 ENSG00000140057	0.0687848	0.73496	0.878525	0.0189782	0.0513549	0.280732	1.24529	0.343218	0.432693	0.184247
AK8 ENSG00000165695	0.355999	5.75911	0.409948	0.289932	1.08576	5.83321	0.224279	0.0869499	0.50998	0.0138546
AK9 ENSG00000155085	0.0652369	0.163059	0.10073	9.44667	0.127072	0.122225	0.611126	0.150541	0.0872739	1.36741
AKAP1 ENSG00000121057	29.4811	107.146	112.01	53.2157	62.2356	15.9345	12.3509	0.776291	2.99758	68.454
AKAP10 ENSG00000108599	0.240063	1.16396	16.9452	6.61706	21.9752	1.48668	3.62573	4.36807	3.11641	1.03775
AKAP11 ENSG00000023516	1.32473	0.207445	17.2078	0.257757	4.9086	2.42519	3.78608	0.298993	24.1831	4.78233
AKAP12 ENSG00000131016	27.9777	1.97978	0.00135797	0.189854	0.694352	0.927059	7.46596	6.32177	16.3459	3.18233
AKAP13 ENSG00000170776	51.8444	1.68603	34.7562	1.49648	7.72743	2.31169	4.08401	10.5522	6.99327	12.3549
AKAP14 ENSG00000186471	0.0402168	0.0180143	0.00316736	8.09786e-06	0.0792245	0.0347764	0.128755	0.00029344	0.0637056	0.00131436
AKAP17A ENSG00000197976	0.280279	3.67688	41.7932	12.6767	5.05422	1.01245	8.13125	4.42396	4.75554	13.7504
AKAP3 ENSG00000111254	0.700739	0.632312	0.0361018	0.429016	2.01818	0.324672	1.44347	0.00708478	0.784442	3.0613
AKAP4 ENSG00000147081	0.0290591	0.0451071	0.172371	0.075795	0.00579993	0.00120904	0.0403071	0.629833	0.00421374	0.0597474
AKAP5 ENSG00000179841	0.376518	0.095724	0.00307152	0.180366	0.0342727	0.0745541	0.137095	0.234474	0.0302588	0.112616
AKAP6 ENSG00000151320	0.754975	1.00463	0.670592	0.0832995	0.0395999	0.0255913	0.395472	0.153502	0.0288095	0.203031
AKAP7 ENSG00000118507	0.189317	0.00206311	4.98495	0.142967	0.17913	0.397413	0.0960557	1.2865	0.313347	3.03519
AKAP8 ENSG00000105127	0.751473	20.759	1.30737	1.38528	7.19185	60.6584	11.2272	0.150926	1.45694	0.454864
AKAP8L ENSG00000011243	63.763	18.6886	60.784	260.042	33.4722	10.391	48.0599	69.0112	4.86161	45.1389
AKAP9 ENSG00000127914	2.60181	0.424948	53.0501	23.0874	12.6404	22.5079	5.65063	3.81675	21.6162	35.7866
AKIP1 ENSG00000166452	0.317822	10.2154	0.628542	3.76119	14.9766	23.023	1.56654	20.0543	0.413999	0.0753296
AKIRIN1 ENSG00000174574	6.15216	1.30604	10.4102	0.371204	10.7926	14.2598	8.13273	4.49484	1.28617	2.32395
AKIRIN2 ENSG00000135334	1.22524	1.40546	11.5135	0.108976	0.44695	1.04975	2.12817	0.00242657	5.4319	0.14217
AKNA ENSG00000106948	3.7451	0.350131	1.46018	3.56171	0.181414	22.4416	5.77371	86.0449	53.6282	11.2673
AKNAD1 ENSG00000162641	0.150146	0.0015141	0.0255048	0.351575	0.0879851	0.0908556	0.00110985	1.17395	0.234085	0.0143361
AKR1A1 ENSG00000117448	0.00742907	162.891	65.0528	2.42193	52.5065	184.362	5.57019	0.130426	5.11205	4.17482
AKR1B1 ENSG00000085662	11.5167	61.4893	0.0779882	0.0335954	2.966	12.2944	0.209036	2.73084	0.280587	1.32088
AKR1B10 ENSG00000198074	0.0200201	0.178487	0.00862251	0.0883456	0.0376612	0.0166361	0.00733878	0.00351091	0.0209781	0.113188
AKR1B15 ENSG00000227471	0.030418	0.0462429	0.436625	0.00718973	0.0213442	0.0728101	0.0685698	0.096279	0.333659	0.134245
AKR1C1 ENSG00000187134	49.089	37.2267	0.121525	1.44036	0.583773	1.51279	1.91721	2.33508	2.04273	0.592476
AKR1C2 ENSG00000151632	23.4884	33.999	0.688162	0.41934	2.73243	0.918106	12.5976	0.603123	0.685488	0.144949
AKR1C3 ENSG00000196139	0.0922004	33.8032	0.144411	1.33496	0.71371	0.87548	4.19888	0.0252961	0.715679	0.163875
AKR1C4 ENSG00000198610	5.52153e-05	0.181208	0.401051	0.000114655	0.037779	0.00725652	0.195509	0.000116172	0.216217	0.0368433
AKR1D1 ENSG00000122787	0.397715	1.18664	8.69782e-05	6.1678e-15	0.174656	0.00577549	0.252695	0.436229	1.24282	0.307004
AKR1E2 ENSG00000165568	1.77687	0.647985	0.0513377	0.488177	0.106722	0.0948168	0.01232	0.297334	0.247306	0.0434597
AKR7A2 ENSG00000053371	7.73025	124.754	3.61264	2.53929	4.36764	161.295	2.39939	10.6167	2.51545	31.2721
AKR7A3 ENSG00000162482	0.306515	0.13394	0.704771	0.230347	0.1314	0.557543	0.162785	2.69221	0.42783	0.232539
AKR7L ENSG00000211454	1.7415	0.0130444	0.01073	0.453242	0.0116498	0.445511	0.109093	0.01847	6.59573	0.017477
AKT1 ENSG00000142208	330.444	36.7199	301.587	152.509	36.3564	25.9511	190.98	84.3909	29.1506	106.209
AKT1S1 ENSG00000204673	30.201	173.073	35.8983	125.73	25.5098	0.0333833	3.18239	59.4963	87.165	0.93102
AKT2 ENSG00000105221	67.7788	11.5241	98.7304	115.68	22.1165	1.71365	23.2509	24.5995	32.0198	36.4537
AKT3 ENSG00000117020	5.81638	81.0551	24.7977	0.394603	7.68949	2.64382	0.354465	29.8859	1.12155	47.0398
AKTIP ENSG00000166971	5.60657	0.491401	14.151	0.133759	2.69306	4.32856	0.197583	0.940659	0.52472	0.0117831
AL023806.1 ENSG00000280184	0.286912	0.00803639	0.0191713	0.000842359	0.0173433	0.13199	0.263014	0.0247891	0.0811933	0.0283171
AL049794.1 ENSG00000280240	0.00887871	0.601203	0.912878	0.295647	0.00257454	0.0283505	0.0996419	0.0394148	0.126663	0.016571
AL049872.1 ENSG00000279963	0.0197983	0.223122	0.136705	0.0883256	0.0621641	0.032923	0.0011832	0.0775875	0.0326782	0.0575694
AL133475.1 ENSG00000281602	0.0379232	0.0449522	0.0753216	0.0180187	8.94606e-05	0.0530892	0.0186345	0.0954674	0.0818543	0.0134413
AL135745.1 ENSG00000279654	0.00608254	0.0522988	0.0309892	0.00157977	0.0660399	0.00799543	0.00489832	0.0130078	0.154594	0.0723587
AL135787.1 ENSG00000283263	0.00377904	0.0436439	0.136219	0.0409489	0.0572305	0.00604405	0.0205287	0.047467	0.030907	0.0262306
AL354828.1 ENSG00000279282	0.175819	0.0102871	0.0278335	0.143054	0.185788	0.00656508	0.0850714	0.00272089	0.0879751	0.00883202
AL354828.2 ENSG00000280175	0.542534	0.437928	0.170172	0.500693	0.0723365	0.00762002	0.00960992	0.036293	0.026828	0.180821
AL356053.1 ENSG00000150076	1.76958e-06	0.527813	0.596647	0.0131118	0.631641	0.0441552	0.194695	0.48492	0.348179	0.0316594
AL356289.1 ENSG00000279096	0.0503842	0.0394639	0.0034858	0.0295733	0.00268119	0.000177536	0.0116316	0.0789778	0.0437585	0.00424341
AL356585.1 ENSG00000279081	0.0427024	2.02942	0.0558989	0.0275069	0.0574923	0.040095	0.0469457	0.00667094	0.0364932	0.00263702
AL357140.1 ENSG00000280113	0.00587243	0.0139682	0.238418	0.000767903	0.0104806	0.000263486	0.0122158	0.0478048	0.0369384	0.0822195
AL358852.1 ENSG00000278899	0.396675	0.293828	0.000468909	0.0352027	0.454092	1.14654	0.549253	0.0805456	0.159754	0.0257152
AL365181.1 ENSG00000280316	0.169638	0.0209678	0.176788	0.228479	0.0238997	0.584848	0.200325	1.96256	0.00974692	0.101263
AL513523.2 ENSG00000279767	12.0755	0.342952	2.92446	0.0562515	4.89952	1.40164	0.364476	7.43763	2.5314	1.06474
AL589743.1 ENSG00000279508	1.30796	0.470871	34.4439	75.4942	34.849	0.411581	1.64273	0.594133	0.289397	0.414311
AL590235.1 ENSG00000280230	0.0214101	0.166387	0.0120519	0.0486972	0.185749	0.0243677	0.000787785	0.0162411	0.123491	0.000678486
AL645922.1 ENSG00000279546	0.0586563	0.131906	0.333018	0.0819096	0.262412	0.0513368	0.00561281	0.00241236	0.0766632	0.00429123
ALAD ENSG00000148218	0.142478	0.536334	5.74743	0.177826	6.61487	8.54527	8.89367	12.8399	0.231131	0.0404335
ALAS1 ENSG00000023330	8.76199	2.18116	1.18012	0.0995625	0.170811	22.8501	7.53218	0.559986	3.10165	18.4865
ALAS2 ENSG00000158578	0.00521913	0.00255009	0.406005	0.0114056	0.0822852	0.21393	0.0279444	0.00393099	0.0027834	0.0574468
ALB ENSG00000163631	0.309871	0.225217	3.24528	0.25122	0.0441077	0.372021	0.0409275	0.173179	0.189658	0.804285
ALCAM ENSG00000170017	2.13772	0.0399251	82.9654	0.716545	5.42753	0.123506	16.7703	0.346881	10.1131	22.9536
ALDH16A1 ENSG00000161618	45.1142	56.2934	3.28917	75.6184	3.25089	2.02418	1.33484	1.92264	1.32693	41.4995
ALDH18A1 ENSG00000059573	2.70494	19.7046	23.9479	2.18956	32.693	142.517	2.36956	30.8853	2.04884	6.75581
ALDH1A1 ENSG00000165092	11.5952	0.967853	1.00264	8.54625	7.61805	2.93008	1.00626	50.8341	1.07998	2.54155
ALDH1A2 ENSG00000128918	1.51199	2.94366	0.410237	1.56766	0.00256353	38.1286	0.219321	0.358758	0.0372103	13.8642
ALDH1A3 ENSG00000184254	3.4833	3.39649	89.8479	84.1599	26.5205	0.722109	48.9805	0.160201	8.05538	27.1691
ALDH1B1 ENSG00000137124	222.286	163.495	26.5139	0.271025	0.875692	2.62966	0.713744	2.70047	0.114431	1.00832
ALDH1L1 ENSG00000144908	2.81751	6.54574	2.30263	166.395	14.7646	1.55954	20.5246	13.037	0.359584	0.846276
ALDH1L2 ENSG00000136010	12.66	0.128169	0.00231573	0.198557	0.158987	0.175974	1.26284	0.0299179	0.131991	0.166808
ALDH3A1 ENSG00000108602	0.00461786	0.0846583	5.45457	0.0891419	0.182144	0.824503	4.24057	0.10607	0.0644095	1.02729
ALDH3A2 ENSG00000072210	17.9811	34.7724	27.9561	4.04396	33.9554	1.29754	20.0894	2.04973	2.07223	2.02594
ALDH3B1 ENSG00000006534	6.81288	22.0798	0.185364	0.15459	1.06199	1.28099	1.02746	2.40271	4.14904	0.516568
ALDH3B2 ENSG00000132746	0.628938	1.22265	0.501077	0.167795	0.109746	6.43338	29.3469	0.764327	0.0562481	26.8878
ALDH4A1 ENSG00000159423	34.8481	8.60757	53.2527	35.8302	21.0544	0.74604	0.591448	2.34439	0.497339	0.589754
ALDH5A1 ENSG00000112294	0.749132	1.24591	8.19792	0.15565	1.6031	0.393333	0.401999	8.1827	0.410376	0.269249
ALDH6A1 ENSG00000119711	0.248741	1.39161	55.9449	0.29027	5.9117	0.737092	0.275865	25.7679	9.73961	4.89379
ALDH7A1 ENSG00000164904	2.22122	4.64332	87.3319	9.28005	26.2459	19.6583	4.84914	12.6851	22.8581	5.38705
ALDH8A1 ENSG00000118514	0.124706	4.67891	0.592852	0.102027	0.0324472	0.146247	0.00622418	0.117641	0.199374	0.0992009
ALDH9A1 ENSG00000143149	1.92927	1.97039	23.9816	31.1181	3.68051	60.9388	1.42448	2.71757	1.08175	0.000727275
ALDOA ENSG00000149925	994.303	277.47	321.086	208.504	89.9333	0.373696	239.176	90.1882	77.8294	93.6714
ALDOB ENSG00000136872	0.0931653	0.583162	0.0358672	0.226296	0.0414799	0.113022	0.0223733	0.169105	0.1642	0.26609
ALDOC ENSG00000109107	0.402891	39.2071	8.52029	3.60032	0.398858	1.77579	0.0773561	9.59992	0.253953	3.07132
ALG1 ENSG00000033011	19.922	40.1339	33.4224	10.6424	5.38807	0.0209433	0.60936	3.029	2.08553	14.0413
ALG10 ENSG00000139133	0.269211	0.846712	1.37257	0.195407	0.118853	0.495935	0.0195148	0.36457	0.163218	0.054952
ALG10B ENSG00000175548	0.720266	0.756492	0.610651	0.570309	0.311504	7.37525	0.164733	0.593397	0.277522	1.12038
ALG11 ENSG00000253710	1.06935	0.0234051	0.187988	0.0367691	0.38683	0.380203	0.563024	0.491471	0.208183	0.00876242
ALG12 ENSG00000182858	53.7535	45.3039	90.4891	23.912	2.66096	6.64986	20.4259	0.60716	10.234	16.3064
ALG13 ENSG00000101901	0.19291	0.837435	25.4864	0.372754	11.5324	5.83981	4.75823	0.145047	0.550248	0.166888
ALG14 ENSG00000172339	3.24845	1.87859	16.0799	0.0825593	1.24723	3.02345	0.177403	2.51887	6.52379	3.58715
ALG1L ENSG00000189366	0.0764064	6.91577	0.465869	0.0827464	0.0450521	0.65491	1.21233	0.0537023	1.12431	0.179183
ALG1L2 ENSG00000251287	0.105958	0.0367706	0.242033	0.00313868	0.0695306	0.221709	0.258602	0.162108	0.138321	0.0354056
ALG2 ENSG00000119523	4.0297	0.185782	44.4991	7.86566	0.107483	13.4896	1.89177	5.96431	1.72944	2.48635
ALG3 ENSG00000214160	14.5646	100.239	14.9295	46.1677	70.0423	7.57151	28.0155	13.4986	13.1462	3.21585
ALG5 ENSG00000120697	0.0537906	1.04152	14.2732	24.054	2.28406	5.62553	0.0414606	0.721032	2.07817	4.41244
ALG6 ENSG00000088035	0.808705	0.0455146	6.25821	0.375571	0.402826	1.61655	2.41156	5.48537	0.823544	0.620685
ALG8 ENSG00000159063	0.271296	0.130614	1.7186	0.332704	0.685188	33.731	0.120228	0.120587	0.00845484	3.53616
ALG9 ENSG00000086848	1.36392	1.48773	15.8896	1.10236	3.94294	0.159426	0.0345837	6.5795	0.0220347	0.883839
ALK ENSG00000171094	0.0722385	0.101854	0.0321722	0.00215817	0.178707	0.0490529	2.09754	0.0141385	0.0244121	0.0178871
ALKBH1 ENSG00000100601	0.158242	0.460136	0.00733347	0.0542561	1.60162	0.118716	0.12109	0.346423	0.239747	6.65369
ALKBH2 ENSG00000189046	0.0531548	3.70135	26.2569	18.458	2.71254	14.4493	1.62509	0.362337	0.435334	25.1835
ALKBH3 ENSG00000166199	1.43724	20.0992	12.6757	3.02603	3.88524	34.0477	0.495513	0.714259	12.0908	4.10975
ALKBH4 ENSG00000160993	0.196126	69.4866	14.6431	0.38232	0.00250658	11.0074	1.42477	0.76421	0.472543	3.77272
ALKBH5 ENSG00000091542	60.4117	1.69249	86.3914	1.26764	2.147	75.56	10.8637	87.669	5.89121	109.59
ALKBH6 ENSG00000239382	8.94199	5.7975	29.3833	51.4591	1.52189	16.2594	0.559938	11.2725	0.335965	15.0605
ALKBH7 ENSG00000125652	536.106	71.9565	90.0036	289.115	70.1239	1.86053	2.65892	63.4132	19.3451	58.8029
ALKBH8 ENSG00000137760	1.0319	0.182643	2.90853	0.119445	0.0261908	0.102654	1.88451	0.0223114	0.0102002	0.269376
ALLC ENSG00000151360	0.156735	0.284342	0.318599	0.0930078	0.171927	0.00899842	0.59475	0.0495683	0.114465	0.0601975
ALMS1 ENSG00000116127	9.59004	1.30026	12.8691	0.372227	0.0929975	0.0219428	0.587457	0.557276	0.453793	0.0343225
ALOX12 ENSG00000108839	0.00545647	0.0669526	0.396684	0.0836997	0.349998	0.0271386	0.0213924	0.0115348	0.0317886	0.0317345
ALOX12B ENSG00000179477	0.0205988	0.0457824	0.556297	0.0569729	0.529702	0.0608083	0.0375653	0.140359	0.00973411	0.0213823
ALOX15 ENSG00000161905	0.113565	0.0412849	10.9858	0.402744	0.0541276	0.185194	0.0870429	1.08504	0.127168	0.390218
ALOX15B ENSG00000179593	2.40372	180.806	77.1392	33.8795	180.563	0.857491	0.244425	0.238773	1.56176	11.1214
ALOX5 ENSG00000012779	0.311902	0.267574	0.316748	1.08212	0.112623	7.69412	6.33778	1.38233	0.167488	0.376515
ALOX5AP ENSG00000132965	2.97911	1.46883	0.0867192	0.00141651	0.301798	1.51913	1.37887	5.97978	4.83651	2.27462
ALOXE3 ENSG00000179148	0.362732	0.030529	0.102328	0.15083	0.176197	0.152069	0.157942	0.0124271	0.250982	0.0327051
ALPK1 ENSG00000073331	0.525315	0.363636	1.7385	0.901686	3.67611	1.82952	7.24245	3.14249	0.0221209	2.95019
ALPK2 ENSG00000198796	0.00456959	0.739644	0.085209	0.241538	0.0463499	0.00119914	0.0278753	0.0341057	0.159473	0.028768
ALPK3 ENSG00000136383	0.0989885	0.786138	0.511225	1.30184	0.0438344	0.515273	0.192222	15.5955	0.341325	5.03196
ALPL ENSG00000162551	2.69348e-06	1.67953	0.0358404	0.65057	2.67708	0.175286	0.704839	6.30482	30.2885	0.497668
ALPP ENSG00000163283	0.0201854	0.381523	0.00589124	0.295415	0.00121459	0.0146322	2.83799e-09	0.0155618	0.0252751	0.0163179
ALS2 ENSG00000003393	3.32982	0.642108	0.1994	0.27298	0.102602	0.135363	1.65787	7.75521	0.0176876	0.215271
ALS2CL ENSG00000178038	1.44745	4.74815	0.523436	29.9367	0.41033	5.10308	13.746	0.483557	35.3048	0.0319782
ALS2CR11 ENSG00000155754	0.17426	0.016599	0.165378	5.37816	0.397475	0.74379	0.224703	0.0847539	0.0731912	0.00465773
ALS2CR12 ENSG00000155749	0.129211	0.410771	0.0724315	0.603347	0.444512	0.533201	0.103628	0.0415365	0.450494	0.156595
ALX1 ENSG00000180318	0.0676323	0.197967	0.0491792	0.0853964	0.0206133	0.0109857	0.164345	0.0996502	0.00649381	0.0981505
ALX3 ENSG00000156150	0.00242101	0.0653669	0.25821	0.398762	0.0765079	0.59716	0.0827976	0.0433407	0.115799	0.0368287
ALX4 ENSG00000052850	0.00930554	0.404911	0.0449403	0.0366991	0.0895569	0.00779337	0.128793	0.00444077	0.214354	0.0496723
ALYREF ENSG00000183684	43.5093	1.07109	22.6398	1.46419	6.76409	3.32828	15.4692	0.420218	34.3791	0.759765
AMACR ENSG00000242110	0.0923178	25.0852	7.76032	7.42143	27.0124	733.74	1.14581	6.33258	2.37249	141.347
AMBN ENSG00000178522	0.0723213	0.128885	0.058024	0.160926	0.00296493	0.0952832	0.0312678	0.0892	0.011098	0.0167526
AMBP ENSG00000106927	0.461277	0.00259408	0.0657109	1.41291	0.117952	0.520116	0.231972	1.41899	1.24405	0.0890418
AMBRA1 ENSG00000110497	0.506019	0.115989	0.715885	0.234093	0.758219	25.7232	1.15606	5.45389	1.17406	4.3319
AMD1 ENSG00000123505	0.0752198	0.873243	474.967	1.28225	54.3682	0.0187383	14.1612	0.447694	1.01164	78.012
AMDHD1 ENSG00000139344	0.000998821	0.224179	0.218893	0.0420343	0.147689	0.0264817	0.0431413	0.0495339	0.00311807	0.0425295
AMDHD2 ENSG00000162066	4.25042	0.757577	0.0696553	73.938	6.02972	1.52275	2.65931	4.71716	23.8475	5.17366
AMELX ENSG00000125363	0.00956862	0.0398298	0.00499357	0.00106463	0.0921709	0.00248624	0.011694	0.0278854	0.0923245	0.00900278
AMELY ENSG00000099721	0.0488408	0.00456634	0.0651566	0.108162	0.000235556	0.00785118	0.00885474	0.0114857	0.239949	0.0235509
AMER1 ENSG00000184675	1.58938	2.57723	0.64581	9.17916	0.26442	14.6185	0.230823	1.00033	0.0180763	0.437093
AMER2 ENSG00000165566	1.62707	0.0120141	0.266349	0.922138	0.0252301	0.10442	0.04384	0.000822338	0.393644	0.00907101
AMER3 ENSG00000178171	0.0549943	0.0719143	0.0212998	0.0930796	0.458876	0.0662002	0.117433	0.0198005	0.0413731	0.0494043
AMFR ENSG00000159461	46.014	25.6399	26.4857	13.4448	12.1168	11.4607	3.55562	8.00082	0.561254	2.9698
AMH ENSG00000104899	0.205235	0.0333559	3.27821	4.4143	0.363436	0.140634	0.14756	3.59164	0.00840248	1.02145
AMHR2 ENSG00000135409	0.0812471	0.148744	0.00503911	0.00181712	0.0597824	0.00454414	0.0989467	0.00619993	0.0511547	0.12779
AMIGO1 ENSG00000181754	1.91416	0.778243	0.46806	21.4572	0.885439	10.9462	1.06141	11.9433	3.12858	8.02854
AMIGO2 ENSG00000139211	1.44071	0.012163	0.831874	4.06155	2.85745	0.126042	5.79185	1.198	0.371258	0.0625058
AMIGO3 ENSG00000176020	0.887666	0.964429	1.72316	1.16933	0.256698	0.419197	0.0987647	0.248632	2.26841	0.581623
AMMECR1 ENSG00000101935	0.213602	0.099999	0.558749	4.93355	0.148109	0.367355	0.0035135	0.183081	0.433224	3.5051
AMMECR1L ENSG00000144233	0.110179	0.0607775	3.82293	0.843655	0.367358	0.0463158	4.50828	0.862243	16.5523	0.734722
AMN ENSG00000166126	2.20091	0.415681	4.66897	0.28047	0.790571	0.410889	3.35545	0.58736	0.0269696	1.2071
AMN1 ENSG00000151743	0.164312	1.07307	9.56909	0.65457	7.03265	0.504836	2.75019	3.94055	0.106808	2.32519
AMOT ENSG00000126016	0.839761	1.3299	0.629559	1.64694	1.07328	14.5328	0.370775	0.138022	7.54788	0.0573801
AMOTL1 ENSG00000166025	0.759307	38.0844	28.8535	8.59331	1.14447	53.0194	0.0071196	5.32753	1.12919	0.343072
AMOTL2 ENSG00000114019	9.25768	1.35107	1.28833	1.32974	0.250802	1.44662	16.3984	34.0762	0.297563	2.24306
AMPD1 ENSG00000116748	0.223535	4.60871	0.0340328	0.672452	0.041612	3.69348	0.529497	0.917724	0.608098	0.0700959
AMPD2 ENSG00000116337	46.9424	66.3162	0.43616	84.2333	2.19928	0.480266	5.05634	137.714	4.17801	0.0293131
AMPD3 ENSG00000133805	1.84197	0.357526	18.0717	1.49397	0.165444	0.196789	0.41281	2.80367	4.05675	5.02447
AMPH ENSG00000078053	5.09319	0.115597	0.0956201	0.264174	0.092147	0.0710988	0.10771	0.0466654	0.250498	0.237446
AMT ENSG00000145020	0.212346	0.0650354	0.397463	0.28285	0.00247975	0.321011	0.207833	0.461031	1.195	0.0557053
AMTN ENSG00000187689	0.00450528	0.00462817	0.00200606	0.00215396	0.0275823	0.0152481	0.0647433	0.00592805	0.199187	0.181242
AMY1A ENSG00000237763	1.8392	0.317592	0.0200627	0.199248	0.0537715	0.479237	0.35911	0.114856	2.06587	0.347475
AMY1B ENSG00000174876	0.528385	0.139629	0.0584353	0.136798	0.296716	0.257906	0.210326	0.120465	5.1319	4.57679
AMY1C ENSG00000187733	0.220197	0.107132	0.164848	0.0484978	0.0759174	0.0964708	0.295087	0.525139	0.923181	0.376404
AMY2A ENSG00000243480	0.3292	0.208249	0.404055	0.0946844	0.0552532	0.210569	0.0786274	0.00696588	0.00136383	0.0013929
AMY2B ENSG00000240038	2.90463	0.675038	3.52518	0.372313	0.379362	1.0292	4.46408	1.84742	5.01061	0.188382
AMZ1 ENSG00000174945	0.00886144	0.0817509	0.237505	0.493044	0.219275	0.170605	0.0130889	0.153227	1.32894	0.0109422
AMZ2 ENSG00000196704	2.99212	1.09908	3.19074	0.207164	5.1746	11.6402	0.925431	0.0328923	4.53396	0.636377
ANAPC1 ENSG00000153107	0.00144753	16.4735	6.84518	0.224805	2.29257	10.8266	4.90892	3.6742	3.62186	0.102981
ANAPC10 ENSG00000164162	3.18876	0.0450098	0.797196	0.258437	0.274935	0.295377	1.94776	0.438547	2.69307	0.425938
ANAPC11 ENSG00000141552	171.322	326.181	113.391	83.5042	48.8081	0.0688946	32.9114	8.13384	88.1284	19.2045
ANAPC13 ENSG00000129055	0.283527	10.6017	25.3944	1.48369	1.7264	0.562997	1.39023	0.602109	0.376615	0.723597
ANAPC15 ENSG00000110200	37.9956	90.2856	45.4977	134.683	0.436165	22.3517	18.9421	117.59	7.04716	12.0696
ANAPC16 ENSG00000166295	26.7648	24.6878	45.8593	106.199	6.38628	38.6593	7.6676	4.0702	1.38	12.0445
ANAPC2 ENSG00000176248	3.57805	6.92305	25.6183	76.6589	9.02033	8.95378	3.324	0.459111	30.8254	16.716
ANAPC4 ENSG00000053900	1.88247	0.357939	5.06257	1.52114	0.0507662	16.0679	1.26613	1.75331	4.80889	4.31168
ANAPC5 ENSG00000089053	48.5345	17.1416	73.1182	191.356	41.7538	68.629	24.8862	69.3778	18.6501	67.9223
ANAPC7 ENSG00000196510	0.978606	113.983	8.40309	2.25214	14.0366	118.987	0.695682	0.869296	1.56735	1.14803
ANG ENSG00000214274	0.963925	0.220109	1.80649	89.4229	62.7001	31.1498	19.3	2.43791	0.329882	20.4573
ANGEL1 ENSG00000013523	2.5768	12.7729	3.34922	0.523119	0.182645	16.3024	0.171301	0.105871	2.12012	0.196267
ANGEL2 ENSG00000174606	1.63338	2.86634	16.0027	1.13515	2.90756	1.96321	0.486022	1.80628	0.253991	0.096135
ANGPT1 ENSG00000154188	0.456436	0.68027	0.263423	1.20481	0.121033	0.155081	0.58825	10.3654	1.97229	0.451426
ANGPT2 ENSG00000091879	8.73861	0.0248141	0.0265848	0.896854	0.959771	1.09246	0.542126	0.247395	0.235423	0.426391
ANGPT4 ENSG00000101280	0.0329057	1.03801	0.603738	0.0276313	0.054313	0.298421	0.452816	1.08119	0.0553028	0.0616982
ANGPTL1 ENSG00000116194	2.07191	1.12135	0.575399	0.532789	0.830805	0.757536	0.0490472	0.577475	6.27356	0.474598
ANGPTL2 ENSG00000136859	78.4741	7.51689	0.588449	1.21839	8.60793	10.9772	0.398382	0.860804	0.00220447	5.58682
ANGPTL3 ENSG00000132855	0.240617	0.899785	0.136125	0.394681	0.0415279	0.30229	0.122256	0.0862166	0.200181	0.14475
ANGPTL4 ENSG00000167772	2.00882	93.2742	16.9142	3.08633	8.89294	0.198009	20.3843	0.0247012	1.44563	2.02514
ANGPTL5 ENSG00000187151	0.0568729	0.0806028	0.113196	0.0399998	0.0673884	0.0182713	3.26999e-05	0.000977562	0.0962033	0.00213425
ANGPTL6 ENSG00000130812	0.284779	0.0194163	0.0915479	0.342336	0.0150252	0.0637889	0.0185711	0.120828	1.49674	0.053551
ANGPTL7 ENSG00000171819	1.16068	0.428461	0.320065	0.206117	0.00279998	0.00563521	0.0400593	0.471494	0.363631	0.194835
ANGPTL8 ENSG00000130173	1.74058	0.629363	0.00942995	0.0821564	0.0344267	0.0998855	1.8342e-05	0.239277	0.00922265	0.00556118
ANHX ENSG00000227059	0.275734	0.116249	0.0189354	0.0989243	0.0374742	0.124465	0.0343137	0.114028	0.295185	0.0231184
ANK1 ENSG00000029534	0.00532546	0.0541359	0.0821801	0.0317974	1.41496	0.508795	0.992734	7.71779	0.000824329	0.212936
ANK2 ENSG00000145362	17.4518	0.0239903	0.943195	0.260217	0.457409	1.23207	0.495732	5.82183	0.806231	0.637376
ANK3 ENSG00000151150	0.273892	0.35164	15.8953	0.490199	3.01295	0.387804	19.9703	1.28714	0.0664669	1.60297
ANKAR ENSG00000151687	0.688557	0.287023	3.3915	0.658315	0.0654284	0.605296	0.0522066	0.907898	0.0688095	0.361116
ANKDD1A ENSG00000166839	4.73284	1.88936	0.888261	0.390918	0.0532936	0.0974025	1.90271	1.55493	9.04027	0.105147
ANKDD1B ENSG00000189045	0.0730851	0.0651105	5.03101	0.665562	0.0532011	0.367526	1.6364	0.19318	0.00605163	0.0122303
ANKEF1 ENSG00000132623	0.32114	0.191641	8.57494	0.00148457	2.00086	0.260139	1.63403	0.0790842	0.551478	0.0724264
ANKFN1 ENSG00000153930	0.0392966	0.538133	0.000880573	0.013734	0.195668	0.717887	0.364258	0.705055	0.170738	0.2482
ANKFY1 ENSG00000185722	0.886545	2.07314	20.7555	25.7517	0.54537	4.57609	12.6853	14.9792	0.0406871	13.141
ANKH ENSG00000154122	1.11939	8.40188	92.072	12.2128	33.1201	67.4937	13.7047	0.600849	23.6036	58.2652
ANKHD1 ENSG00000131503	0.333097	5.6685	7.85239	0.235007	3.36595	8.3728	0.711733	0.452186	0.192856	2.73534
ANKHD1-EIF4EBP3 ENSG00000254996	0.156809	0.660175	0.0181745	1.56861	0.306551	0.207177	0.109376	0.00225456	0.0320992	0.733845
ANKIB1 ENSG00000001629	2.15955	2.52681	3.52064	0.0447691	0.540137	0.436025	4.40501	6.07901	1.01135	0.938562
ANKK1 ENSG00000170209	0.170863	0.252665	0.912547	0.244327	0.561123	1.10589	0.432681	0.103818	0.487268	0.0931548
ANKLE1 ENSG00000160117	4.34073	0.0967206	0.255905	0.015665	0.000363141	0.0194599	0.0511347	0.483644	0.315264	0.103367
ANKLE2 ENSG00000176915	0.383771	3.84068	77.2198	19.8033	26.8003	6.47582	22.1748	31.1501	46.7128	51.8613
ANKMY1 ENSG00000144504	40.8072	4.33072	8.23536	13.1958	7.16236	22.9831	16.5271	1.03016	3.04898	1.00472
ANKMY2 ENSG00000106524	1.35277	0.76282	0.858486	5.88849	0.442367	1.09745	3.32894	2.36234	0.487175	0.110867
ANKRA2 ENSG00000164331	0.0815901	0.0920911	16.6732	0.921713	1.66414	0.0337852	0.526396	17.8973	0.22595	8.26874
ANKRD1 ENSG00000148677	0.000375959	0.209635	0.492659	0.234683	0.0094441	0.286196	0.691918	0.143166	0.103546	0.0189096
ANKRD10 ENSG00000088448	5.24009	0.172493	233.875	12.042	100.096	18.5832	113.491	1.46338	1.88792	24.3281
ANKRD11 ENSG00000167522	63.7955	41.1605	59.7291	1.2247	16.977	66.1329	38.617	9.79216	6.56702	4.60471
ANKRD12 ENSG00000101745	4.33095	1.78874	9.00513	0.724679	1.36768	3.54082	2.77101	11.0129	20.8969	0.184767
ANKRD13A ENSG00000076513	0.902177	2.97312	0.160152	14.6252	0.71994	0.0643364	1.51172	21.4472	11.6701	0.518231
ANKRD13B ENSG00000198720	0.0468252	4.48328	0.754317	0.610506	0.120062	0.240568	0.112074	49.6641	7.64968	1.11419
ANKRD13C ENSG00000118454	0.251797	0.0194341	16.2128	0.808249	5.57549	1.02142	0.937081	0.826646	1.3366	2.35725
ANKRD13D ENSG00000172932	0.413035	64.0168	17.2846	161.131	13.5436	20.127	19.0903	87.8412	7.95784	41.0434
ANKRD16 ENSG00000134461	0.289062	32.721	7.77138	0.574121	0.109542	4.02561	0.0435299	0.73289	7.28707	0.448482
ANKRD17 ENSG00000132466	5.3485	0.341187	21.9428	0.416359	14.2955	3.41356	1.09442	0.95982	0.855612	1.07421
ANKRD18A ENSG00000180071	0.0797399	0.473482	2.28588	0.632611	5.28291	0.0547969	0.29154	0.0716129	0.690836	0.0789652
ANKRD18B ENSG00000230453	0.873065	0.497503	0.0107203	0.595478	0.0902726	0.351731	0.14321	0.159821	0.046285	0.557965
ANKRD2 ENSG00000165887	0.214809	7.72794	0.161303	0.0567856	0.0104582	0.142881	0.406336	0.017615	0.0932464	0.081375
ANKRD20A1 ENSG00000260691	0.613992	0.855411	0.843044	0.0741071	0.326287	0.0403244	0.106156	0.360806	1.46881e-05	0.272869
ANKRD20A2 ENSG00000183148	0.0437956	0.38603	0.251361	0.28045	0.148312	0.0630619	0.0139437	3.97954e-05	0.0668705	0.0255184
ANKRD20A3 ENSG00000276203	0.276116	1.05472	1.05613	0.0813837	0.120999	0.107904	0.0193986	0.166628	0.0212297	0.0901848
ANKRD20A4 ENSG00000172014	0.812851	0.368299	0.0707266	0.438078	0.776908	0.0231232	0.381722	0.0747539	0.376188	0.0255425
ANKRD22 ENSG00000152766	0.131091	0.039603	0.262747	0.180816	2.23684	0.00588271	2.50506	0.0474108	0.0469286	2.14619
ANKRD23 ENSG00000163126	3.31611	42.9839	0.753826	0.647511	0.391315	6.44413	1.03214	3.34538	25.8625	5.0973
ANKRD24 ENSG00000089847	0.256354	0.54085	0.172468	8.1719	7.20418	0.403555	0.0110668	0.0056739	0.161975	0.553181
ANKRD26 ENSG00000107890	0.205802	0.0281263	0.416051	11.8635	0.756612	0.245331	0.0304544	4.47896	0.11818	2.91904
ANKRD27 ENSG00000105186	0.0332341	0.299629	22.5937	0.614494	0.131063	0.541779	4.68676	5.09475	10.3467	1.24635
ANKRD28 ENSG00000206560	4.71157	0.658212	3.48588	0.515429	0.122358	3.74424	0.191234	3.12238	4.64299	2.22516
ANKRD29 ENSG00000154065	2.81664	54.1594	2.71974	1.48505	0.122877	0.93258	2.72043	2.06547	3.30366	2.51699
ANKRD30A ENSG00000148513	2.02397	0.769582	0.119204	0.437985	0.0177529	0.0292912	0.0237821	0.0364466	0.0346076	0.000178552
ANKRD30B ENSG00000180777	0.24804	0.621881	0.0117558	0.00149941	0.00158498	0.127016	0.0011292	0.229069	0.274942	0.0259945
ANKRD30BL ENSG00000163046	0.0817104	0.0947109	0.000924585	0.0276362	0.168878	0.00317934	0.0691501	0.108237	0.168633	0.162187
ANKRD31 ENSG00000145700	0.0163359	0.0312493	0.283299	0.00513223	0.106253	0.25789	0.0835457	0.116858	0.180305	3.95532e-05
ANKRD33 ENSG00000167612	0.422176	0.0656038	1.84657e-05	0.156206	0.0209627	4.23959e-05	0.0501072	0.0776316	0.464579	0.154718
ANKRD33B ENSG00000164236	0.00445711	0.502785	0.0820622	0.453014	0.0109467	0.842913	0.0829445	0.375414	3.67492	0.0829382
ANKRD34A ENSG00000272031	1.07337	5.68017	1.22717	4.84188	0.120268	0.226886	0.19815	0.485834	0.284119	0.077296
ANKRD34B ENSG00000189127	0.0239849	0.33756	1.6208	0.097236	0.00246648	1.1765	0.309177	0.0593033	2.75444	0.0380883
ANKRD34C ENSG00000235711	0.0130101	0.125681	0.0323919	0.0471707	0.0968825	0.0250446	0.0523108	0.000353067	0.0329512	0.0134053
ANKRD35 ENSG00000198483	26.9871	8.37702	0.00146012	1.39409	6.12598	0.997461	3.51318	8.53803	0.157406	3.93601
ANKRD36 ENSG00000135976	0.716241	1.88144	2.05222	16.8996	0.00296548	0.457891	0.00776281	0.13127	2.11473	2.95129
ANKRD36B ENSG00000196912	3.65333	0.373552	4.40986	5.07231e-05	0.0747757	0.480257	0.986975	0.12837	7.65488	0.290397
ANKRD36C ENSG00000174501	20.6269	1.61444	0.872927	0.466998	0.256552	0.162506	0.0386028	4.03558	1.48789	4.40082
ANKRD37 ENSG00000186352	0.0282829	0.465131	227.401	0.258369	31.7607	13.014	3.99487	1.86776	0.456944	19.2864
ANKRD39 ENSG00000213337	35.0039	0.66354	22.7222	44.6689	0.4176	6.8669	3.55563	0.443574	1.15252	0.866309
ANKRD40 ENSG00000154945	1.68602	25.1761	37.5842	5.60872	0.220417	0.0227287	21.562	1.84058	4.63656	3.99356
ANKRD42 ENSG00000137494	1.61327	0.372658	6.17102	1.31155	0.866993	0.0190925	0.402525	0.637669	0.33295	2.03283
ANKRD44 ENSG00000065413	0.500918	0.105687	0.15358	0.0787828	1.26605	0.160276	0.0271229	0.031694	1.01428	0.015544
ANKRD45 ENSG00000183831	0.272447	0.207087	0.165743	1.64453	0.0891298	0.58362	0.0598189	0.846245	0.88315	0.189958
ANKRD46 ENSG00000186106	0.25743	0.453424	1.81566	0.122191	2.55298	14.8762	1.67316	0.914482	1.82619	2.44428
ANKRD49 ENSG00000168876	0.2936	0.24406	0.772902	0.854405	0.42701	0.11455	0.0829223	5.03345	0.130996	0.870558
ANKRD50 ENSG00000151458	8.78169	0.228896	4.66357	1.80302	0.266431	1.96577	9.33057	1.32017	5.3006	0.593477
ANKRD52 ENSG00000139645	3.85165	43.1338	6.1552	4.54422	25.4631	25.4025	27.9744	29.4338	37.982	5.91496
ANKRD53 ENSG00000144031	3.86264	2.91638	0.0363033	0.0818865	0.10825	0.224752	0.249988	0.0903888	0.5659	0.1986
ANKRD54 ENSG00000100124	0.319808	11.0565	30.2	19.2117	0.549981	2.1085	5.40318	50.8903	10.3373	10.5336
ANKRD55 ENSG00000164512	0.0333898	0.16165	0.0423568	0.0969277	0.0481414	0.00600663	0.0199997	0.0208611	0.00416178	0.0144935
ANKRD6 ENSG00000135299	0.167559	0.293174	0.872352	0.195402	2.31782	0.0294796	1.85538	0.0869393	9.83439	0.0546602
ANKRD61 ENSG00000157999	0.0235094	0.0847519	0.171718	0.205891	0.00123983	0.0272808	0.00107308	0.0884809	0.160501	0.00379131
ANKRD62 ENSG00000181626	0.465617	0.0843772	0.0085217	0.0739951	0.0200669	1.38577	0.269088	0.275806	0.0122316	0.0978444
ANKRD65 ENSG00000235098	0.879171	10.9706	0.21571	1.60217	1.41523	24.0405	20.9861	0.16179	1.57252	0.0205105
ANKRD66 ENSG00000230062	0.26023	0.0102938	0.0337477	0.00665908	0.245406	0.0363547	0.0690106	0.00797731	0.0991025	0.0381019
ANKRD7 ENSG00000106013	0.181033	0.122269	0.00694615	0.201028	0.182636	0.0024377	0.0266306	0.225425	0.000831443	0.155317
ANKRD9 ENSG00000156381	82.9193	7.94051	49.59	106.145	26.1222	53.8658	40.8272	0.0774824	18.1747	5.90054
ANKS1A ENSG00000064999	2.67584	2.38907	0.0633364	0.135787	0.192377	7.00036	0.462575	0.567852	0.248016	1.01113
ANKS1B ENSG00000185046	1.21246	26.075	0.118248	0.781191	0.0743282	0.290176	0.0089901	0.934117	2.62978	0.476214
ANKS3 ENSG00000168096	16.0048	2.11467	47.2977	104.847	2.52034	53.4286	2.07655	2.50974	15.8501	61.4099
ANKS4B ENSG00000175311	0.00324407	0.191754	0.466568	0.0678625	0.0156273	0.00328263	0.0078472	0.000678298	0.0295447	0.124548
ANKS6 ENSG00000165138	2.89733	25.1033	10.9356	0.688403	7.08049	0.294505	0.954423	0.168043	0.21164	0.276731
ANKUB1 ENSG00000206199	0.0674423	0.206297	0.00449421	0.0878682	0.0914058	0.39448	0.00573441	0.070764	0.810203	0.0257368
ANKZF1 ENSG00000163516	0.678519	25.7195	112.236	137.45	21.3553	17.4328	0.795898	0.237686	0.185379	46.5158
ANLN ENSG00000011426	0.0176996	0.407522	0.121439	0.00593673	0.0380333	0.156498	0.116619	0.697417	0.0112811	0.00449129
ANO1 ENSG00000131620	0.264007	1.26983	12.0186	0.0347292	9.24949	0.259594	12.5884	0.524857	4.30869	0.147772
ANO10 ENSG00000160746	20.2725	0.291434	1.79691	72.2368	2.32482	54.3303	16.188	0.0151609	0.641581	10.314
ANO2 ENSG00000047617	0.0412714	3.46696	0.151779	0.326619	0.212919	0.672471	0.277432	0.0363773	0.000971668	0.25743
ANO3 ENSG00000134343	0.0751651	0.294931	0.0392142	0.278863	0.00215368	0.186906	0.145525	0.00868895	0.109957	0.139845
ANO4 ENSG00000151572	0.254238	0.0668927	0.666777	0.782285	0.0279371	0.333279	0.0559497	6.34565	0.224462	0.00674836
ANO5 ENSG00000171714	5.11872	0.200448	3.40045	0.695325	0.141297	0.162279	0.00098526	2.57348	0.134718	0.134705
ANO6 ENSG00000177119	1.61582	0.667539	1.51813	0.018788	0.0259329	1.50113	4.29566	4.98983	2.46356	12.4479
ANO7 ENSG00000146205	2.72475	105.168	150.361	42.4848	211.086	1.74402	0.00134985	0.415225	2.25641	0.590774
ANO8 ENSG00000074855	1.2396	2.24795	0.242869	0.571648	1.1288	22.0987	3.92416	0.0180617	7.88431	6.47968
ANO9 ENSG00000185101	0.15402	1.19047	4.41177	59.2603	11.929	0.421026	30.1255	1.34735	0.0114693	0.488059
ANOS1 ENSG00000011201	0.385221	0.216882	10.9842	3.53891	0.279298	0.328463	0.0271492	0.652038	0.00521826	0.330067
ANP32A ENSG00000140350	2.75735	52.9716	86.6093	4.2989	43.4173	110.328	46.1035	25.7593	70.6355	35.5577
ANP32B ENSG00000136938	23.1496	5.94697	39.7851	27.5354	1.7979	69.5631	10.9656	15.5754	0.0409725	2.67464
ANP32D ENSG00000139223	0.00610446	0.0979911	0.286771	0.00463756	0.174416	0.0513061	0.0473234	0.00523705	0.0439418	0.0271214
ANP32E ENSG00000143401	10.1266	0.912933	1.31307	1.60897	5.68963	0.960341	0.195271	0.157372	0.630158	0.0870615
ANPEP ENSG00000166825	0.0922157	0.0791305	23.322	0.466395	31.0225	0.243836	0.249653	0.0797084	0.0886752	32.2808
ANTXR1 ENSG00000169604	60.9036	6.87743	21.6025	9.9431	7.38686	2.17628	2.55648	16.6139	37.9805	1.09079
ANTXR2 ENSG00000163297	28.1496	0.501158	29.5915	0.873504	17.7448	36.2111	0.235697	6.1444	0.622202	0.325745
ANTXRL ENSG00000274209	0.032194	0.1843	0.670864	0.043159	0.105564	0.303294	0.00488615	0.115162	0.0480181	0.0590549
ANXA1 ENSG00000135046	1.21671	0.375581	27.8208	2.96574	50.011	0.0787042	70.7759	42.4299	33.6602	0.263019
ANXA10 ENSG00000109511	0.127165	0.0315268	0.00941949	0.0337505	0.0126553	0.0106689	0.0736764	0.0788797	0.0289531	0.167321
ANXA11 ENSG00000122359	13.1594	330.38	71.4888	18.7919	67.058	166.332	118.893	0.378786	0.0145025	39.5849
ANXA13 ENSG00000104537	0.0599228	0.353062	1.26709	0.473697	0.0708052	0.246812	0.0377413	0.13342	0.0753103	0.0564571
ANXA2 ENSG00000182718	8.55285	207.316	1.25665	0.375569	29.3396	104.182	89.2054	1.63255	0.952975	0.864414
ANXA2R ENSG00000177721	0.148234	0.295186	0.840233	2.75978	0.619195	5.64221	0.623959	0.723944	0.834813	0.188979
ANXA3 ENSG00000138772	0.184959	0.103505	33.7984	0.533751	0.62482	0.527334	1.53837	0.0772397	1.96239	3.65737
ANXA4 ENSG00000196975	5.14943	0.593447	3.32823	13.0179	0.11139	0.85493	2.13821	10.1856	4.68158	1.52016
ANXA5 ENSG00000164111	19.2894	4.39345	197.965	8.19594	14.7862	6.21124	15.7806	153.321	0.462139	73.2973
ANXA6 ENSG00000197043	415.183	285.441	0.143178	64.0113	11.8121	3.23585	22.8841	0.16577	5.97347	18.0503
ANXA7 ENSG00000138279	0.6559	0.0786462	52.7153	0.382173	21.3735	13.1104	8.9955	0.089697	0.778795	12.4039
ANXA8 ENSG00000265190	0.287461	0.116284	0.00107406	0.0780977	0.154342	0.168917	15.9551	0.0301187	0.0803024	0.0172216
ANXA8L1 ENSG00000264230	0.150433	0.222751	0.172273	2.83449	0.0541132	0.26564	14.6753	1.89675	0.160136	0.00779465
ANXA9 ENSG00000143412	0.109239	2.34771	0.0563236	0.0781794	0.0344217	0.0190911	5.60709	0.358012	0.0508701	1.64696
AOAH ENSG00000136250	11.6269	0.295965	1.06997	0.0961456	9.46969	0.42874	0.0029364	12.7066	4.32778	0.0291858
AOC1 ENSG00000002726	0.105865	0.616242	0.0691522	0.187842	13.9249	0.541549	0.0457588	0.230856	0.412934	0.0645595
AOC2 ENSG00000131480	0.254897	0.123057	0.011179	0.0254346	0.233404	0.00319678	0.41649	0.160368	0.238444	1.57121
AOC3 ENSG00000131471	95.7592	105.752	0.13621	0.973656	0.841715	1.06317	0.677828	13.1317	0.43	3.98467
AOX1 ENSG00000138356	3.34813	2.49893	1.3294	0.321232	1.33417	0.989718	0.231641	1.38194	0.549669	3.73434
AP000275.65 ENSG00000265590	0.10887	2.72499e-05	0.0397503	0.0740239	0.0229196	0.0327627	0.000558358	0.0999875	0.0757312	0.0540675
AP000295.9 ENSG00000249624	0.0462842	0.0216031	0.0193448	0.0252105	0.00993291	0.170142	0.0177062	0.000908802	0.00838672	0.0219226
AP000304.12 ENSG00000249209	0.0636724	0.233097	0.0161539	0.0800672	0.0278389	0.0398707	0.0633996	0.0556495	0.0404772	0.00222275
AP000349.2 ENSG00000280178	0.00272031	0.162336	0.0948679	0.00632512	0.00697488	0.0437843	0.0918469	0.0869601	0.00374866	0.060029
AP000350.10 ENSG00000251357	0.0626968	0.0764666	0.0515718	0.342986	0.116991	0.0456786	0.00570693	0.00430286	0.0979244	0.031329
AP000687.1 ENSG00000280170	0.0703331	0.140308	0.0212137	2.49597e-05	0.00343745	0.0366918	0.154295	0.177033	0.0609699	0.00448408
AP000721.4 ENSG00000256100	0.0440188	0.0471032	0.000424646	0.104093	0.127364	0.00102064	0.01253	0.0449905	0.0476384	0.00969023
AP000769.1 ENSG00000279576	185.074	1.12342	156.956	0.634625	46.2212	0.33006	1.01032	12.9736	5.44859	198.768
AP000866.1 ENSG00000279342	0.158268	1.20186	0.297346	0.052133	0.0965117	0.00683716	0.0106376	0.168489	0.128236	0.22899
AP001888.1 ENSG00000281781	0.0902007	0.234707	0.00312967	0.0563624	0.0484657	0.0136119	0.00841645	0.161732	0.0016483	0.133088
AP002962.1 ENSG00000279906	0.0630969	0.125666	0.0323784	0.130931	0.00286407	0.000346567	0.00148949	0.0362329	0.157205	0.0272778
AP006285.2 ENSG00000278919	0.924446	0.0496436	0.0134624	0.0266941	0.0243001	0.146517	0.198586	0.112044	0.248536	0.0787958
AP1AR ENSG00000138660	0.378393	0.683213	19.2594	0.207824	0.207334	1.76008	0.918141	0.706644	2.50573	4.54832
AP1B1 ENSG00000100280	29.5616	35.5063	271.386	3.95842	136.153	0.673295	30.5939	0.232446	43.1622	7.63866
AP1G1 ENSG00000166747	0.160095	0.772369	35.5854	9.80473	8.14216	0.452515	14.4015	0.219717	19.4344	6.50885
AP1G2 ENSG00000213983	0.946556	284.271	181.021	156.057	29.652	0.140191	156.721	10.13	9.11831	63.6265
AP1M1 ENSG00000072958	91.006	1.01503	0.466183	146.469	2.01856	1.92423	1.08786	376.321	3.46455	0.0604933
AP1M2 ENSG00000129354	0.258925	127.97	129.135	232.97	102.056	5.60815	48.6165	1.19284	7.89386	67.7249
AP1S1 ENSG00000106367	26.8301	34.6992	111.851	169.087	39.1453	1.75001	4.73035	1.53229	17.6583	10.6774
AP1S2 ENSG00000182287	15.7406	0.193787	0.740248	1.40849	0.375786	0.718288	0.160885	0.65049	16.8469	1.0237
AP1S3 ENSG00000152056	0.0400414	0.368487	5.76176	1.20621	0.222691	0.198752	1.25322	0.512562	0.173853	0.0743965
AP2A1 ENSG00000196961	80.6785	31.172	32.4366	86.9626	13.1243	2.16209	14.6578	66.2819	101.987	25.1285
AP2A2 ENSG00000183020	129.147	24.5689	123.65	140.167	52.2681	16.0788	1.42661	70.8451	14.5266	52.1912
AP2B1 ENSG00000006125	11.8742	48.4358	9.21955	63.7538	40.6955	41.7807	21.7073	109.193	5.23624	30.5984
AP2M1 ENSG00000161203	396.368	172.385	91.7297	288.785	48.2282	0.768223	72.1089	119.166	0.0160473	75.3099
AP2S1 ENSG00000042753	295.176	129.392	216.632	529.141	125.366	52.7452	44.5041	5.21447	59.1883	38.8259
AP3B1 ENSG00000132842	1.17354	0.655733	35.203	0.542378	1.51328	0.593962	1.6507	0.163591	23.267	2.73604
AP3B2 ENSG00000103723	0.224033	0.259673	0.320421	0.20089	0.362893	0.887429	3.71651	0.107587	0.0120504	0.351381
AP3D1 ENSG00000065000	7.90454	0.0983361	182.714	6.33922	43.7627	28.3119	74.3555	5.02715	43.8565	45.0079
AP3M1 ENSG00000185009	6.84675	6.1485	33.2034	0.78144	0.295952	0.0199434	3.83166e-05	10.4008	1.24342	6.28022
AP3M2 ENSG00000070718	2.35696	19.0419	0.656111	0.0422826	0.295099	21.5912	0.0338466	27.4341	0.145281	0.34428
AP3S1 ENSG00000177879	1.75345	0.609934	18.0999	3.96885	0.674417	0.0759505	6.37386	0.85673	1.08162	3.37517
AP3S2 ENSG00000157823	39.6942	37.2568	40.9216	23.6984	9.78103	0.0504014	1.01283	1.13736	0.0842731	2.45396
AP4B1 ENSG00000134262	0.0262799	8.9282	1.50708	0.261601	0.992385	12.6268	2.0328	1.69157	0.229028	3.10392e-05
AP4E1 ENSG00000081014	0.0807355	4.0796	0.65979	0.437395	0.297951	0.370325	0.704294	0.17044	0.239993	0.996679
AP4M1 ENSG00000221838	7.85525	3.50762	13.8449	31.811	0.0252472	19.1751	0.735027	3.92959	0.708	15.0894
AP4S1 ENSG00000100478	3.1667	0.0297517	0.043181	2.21723	0.938234	0.761627	0.628483	1.15693	0.610827	0.494093
AP5B1 ENSG00000254470	4.34401	13.5494	7.23418	1.00431	0.0557056	0.374996	4.57216	3.38909	1.45637	1.99526
AP5M1 ENSG00000053770	2.85364	0.774165	0.691501	0.719251	3.15975	0.0032219	4.89937	0.901931	0.0205407	1.14211
AP5S1 ENSG00000125843	1.74453	0.990942	4.40385	3.89527	1.71016	11.6912	5.80211	1.27369	2.13554	0.208758
AP5Z1 ENSG00000242802	0.0350195	4.69313	16.2817	14.6203	0.147476	3.18876	19.2889	30.4783	38.2047	0.288183
APAF1 ENSG00000120868	0.140559	0.919181	5.90366	0.000336913	0.0402799	0.239004	7.26293	0.810661	0.236051	3.65329
APBA1 ENSG00000107282	0.425605	5.78271	6.84842	10.6518	0.102663	0.637028	0.186555	0.00965866	0.156117	0.057399
APBA2 ENSG00000034053	0.461692	0.703054	3.83603	0.425249	0.181599	56.2089	0.187648	30.2907	1.41313	0.396714
APBA3 ENSG00000011132	4.1909	7.23545e-06	0.348242	86.4839	17.5335	0.778794	1.81802	67.2811	3.43725	11.0849
APBB1 ENSG00000166313	86.9594	273.942	21.3689	79.1169	0.114022	8.89949	2.64216	102.169	0.846464	3.83263
APBB1IP ENSG00000077420	0.117688	2.02334	2.57361	0.207084	0.107761	0.123075	0.00737727	7.92821	1.79869	0.542588
APBB2 ENSG00000163697	18.9679	2.97725	0.946886	1.56247	1.13209	8.67288	0.891629	0.805932	1.21154	0.312348
APBB3 ENSG00000113108	0.927952	105.808	63.2193	3.43644	1.35123	36.1933	5.33853	3.0351	33.1457	12.6884
APC ENSG00000134982	0.60301	0.0365985	19.3445	0.39908	0.805685	0.00180866	0.00153251	1.214	1.40362	3.90915
APC2 ENSG00000115266	0.142902	0.330078	0.120728	0.214258	0.00601373	0.00795254	0.0577017	0.00128049	0.0685765	0.0911666
APCDD1 ENSG00000154856	16.37	0.17465	34.276	0.824529	0.572501	0.398617	4.63393	21.2812	0.666966	15.0126
APCDD1L ENSG00000198768	3.66312	3.2203	0.0669478	0.918651	0.0348008	0.0139833	0.115961	0.035394	0.0773809	0.0862768
APCS ENSG00000132703	0.0184525	0.0371495	0.0500824	0.125845	0.0640717	0.00249433	0.108315	0.0652151	0.000837011	0.0737088
APEH ENSG00000164062	10.1142	257.925	43.2566	46.172	2.82831	77.4751	3.6785	1.14846	55.0894	4.78408
APELA ENSG00000248329	0.243352	0.200866	0.831308	0.788329	0.444134	0.0375047	0.0197789	1.25819e-05	0.0422122	0.111199
APEX1 ENSG00000100823	87.2408	36.0336	164.4	2.15413	11.4705	33.3331	25.877	56.0561	5.47995	85.349
APEX2 ENSG00000169188	0.503061	1.12135	1.6082	34.3218	6.12885	0.623103	22.5498	0.48412	2.00233	2.80352
APH1A ENSG00000117362	148.431	1.00654	113.812	7.58388	44.1541	0.955675	130.667	38.8423	22.761	55.0428
APH1B ENSG00000138613	2.50541	0.27128	72.8514	18.0996	5.38143	16.7623	4.31288	3.16471	1.69471	18.8903
API5 ENSG00000166181	1.22103	2.31769	20.7287	0.0260938	0.58349	0.352126	2.0895	10.1438	7.3385	3.1217
APIP ENSG00000149089	1.73926	0.00720252	9.22361	0.568944	1.22173	1.71254	0.116814	0.535285	0.849573	3.68651
APITD1 ENSG00000175279	0.119667	0.2389	1.41075	0.506319	0.0829311	5.18603	3.06988	0.0172085	0.0942315	1.06755
APITD1-CORT ENSG00000251503	0.00991256	0.433682	0.141817	0.21587	0.124065	0.101973	0.00503493	0.47927	0.0538694	0.0629412
APLF ENSG00000169621	0.818809	1.06909	0.139451	0.0270224	0.542317	0.327296	0.586702	0.0943294	0.0697629	0.215346
APLN ENSG00000171388	0.0176019	1.45448	1.29713	0.346624	7.35145	0.279765	0.204803	1.70767	0.374604	0.154182
APLNR ENSG00000134817	2.44328	25.5028	0.20682	0.0161264	2.92338	0.900726	0.0642718	1.63907	0.116694	0.68913
APLP1 ENSG00000105290	0.0932335	8.95069	0.160324	1.2603	0.121857	1.67449	0.0875351	0.0304786	1.82377	0.3691
APLP2 ENSG00000084234	47.5008	0.68824	988.513	3.42241	260.469	71.0772	76.2976	0.0999259	0.0266236	175.887
APMAP ENSG00000101474	23.0717	1.90497	194.628	6.8256	35.4886	6.28878	31.1009	57.3895	3.34542	21.5049
APOA1 ENSG00000118137	0.0496808	1.88331	0.050959	0.93961	0.398977	0.348719	0.220338	0.00386948	0.378185	0.239952
APOA2 ENSG00000158874	0.0512194	0.671044	0.0743428	0.0191372	0.11993	0.121428	0.0551806	0.275952	0.231903	0.00811371
APOB ENSG00000084674	0.168472	4.30447	0.0119472	0.185462	0.131831	0.81989	0.211735	0.0969546	0.119442	0.213812
APOBEC1 ENSG00000111701	0.0414892	0.00517336	0.00856767	0.00232038	0.00636798	0.073193	0.0134143	0.080428	0.0621507	0.0147264
APOBEC2 ENSG00000124701	0.0445061	0.180438	0.0137803	0.244152	0.0810557	0.0427935	0.000393507	0.0821635	0.0782748	0.000120416
APOBEC3A ENSG00000128383	0.03611	0.243706	0.0538575	0.0604065	0.00182971	0.0252202	4.79471	0.0723321	0.245515	0.0388684
APOBEC3B ENSG00000179750	0.045326	0.461107	0.0406095	0.408877	0.000894975	0.0380239	0.00504135	0.0389226	0.0449649	0.109031
APOBEC3C ENSG00000244509	0.0930029	31.0073	19.2029	0.116792	6.52044	17.9954	6.64851	14.1264	1.74995	3.16602
APOBEC3D ENSG00000243811	1.09679	3.25256	0.203472	7.44452	0.67349	0.344796	2.51718	0.00135255	0.177305	0.0164399
APOBEC3F ENSG00000128394	0.100534	0.55436	0.974531	2.51167	1.32445	6.75206	0.11942	0.310509	17.3167	3.29758
APOBEC3G ENSG00000239713	6.29018	0.859238	0.372808	0.494003	2.22374	1.23346	3.75571	3.414	13.1008	0.017147
APOBEC3H ENSG00000100298	0.0271818	0.0621535	0.369909	0.0032484	0.0149614	0.00310779	1.16906	0.280567	0.00517187	2.29882
APOBEC4 ENSG00000173627	0.03529	0.181294	0.415968	0.072736	0.110517	0.106877	0.0205148	0.0122506	2.97589	0.0579366
APOBR ENSG00000184730	2.43084	0.943853	0.193599	26.5311	0.00126119	0.461071	0.341068	0.261435	2.63477	3.59894
APOC1 ENSG00000130208	64.3052	69.7176	1.29719	3.64324	1.77817	0.823572	0.61578	88.7687	21.6573	5.13931
APOC2 ENSG00000234906	0.105312	0.0732673	0.0723585	0.0535062	0.0610036	0.0725997	0.158543	0.0792329	0.0332964	0.090926
APOC3 ENSG00000110245	0.011123	0.348353	0.00719029	0.0119717	0.0119218	0.0809031	0.0689678	5.71162e-05	0.109966	0.0668583
APOC4 ENSG00000267467	0.0528009	0.000440442	0.114063	0.113933	0.0719513	0.0170544	0.0530491	0.00493691	0.106065	0.0215744
APOD ENSG00000189058	4.34392	3177	67.9989	6.82567	224.338	566.968	0.891272	780.975	213.29	93.6115
APOE ENSG00000130203	139.148	4.03013	0.13712	0.106766	0.136156	0.55373	0.133338	717.871	33.238	46.0194
APOF ENSG00000175336	25.332	5.31831	0.852576	0.932838	3.33987	0.520922	0.589309	1.36603	0.00267427	21.5213
APOH ENSG00000091583	0.124211	0.886098	0.262251	0.000183697	0.389751	0.420507	0.260259	0.123527	0.21883	0.167949
APOL1 ENSG00000100342	67.3658	12.3403	1.52848	0.858685	26.1535	1.83946	28.2369	53.9536	18.5588	0.346863
APOL2 ENSG00000128335	14.0875	48.2385	5.92269	15.5241	0.111805	43.5042	6.65741	2.55893	0.134301	1.01802
APOL3 ENSG00000128284	1.2931	85.4922	0.612911	0.506252	0.0761244	1.89444	2.355	8.80735	1.15641	21.4057
APOL4 ENSG00000100336	0.377229	0.458197	4.46095	3.13788	1.04046	55.1345	5.23996	1.00126	0.0974132	10.423
APOL6 ENSG00000221963	1.34245	14.8917	0.405405	0.823386	3.28069	16.1975	1.1207	1.35837	2.95133	5.07385
APOLD1 ENSG00000178878	0.342191	13.5686	0.729179	0.214576	1.6199	0.0832772	4.28397	0.90535	4.27404	1.1544
APOM ENSG00000204444	0.612723	2.05164	0.014389	0.980881	0.37792	1.19252	0.377206	0.475481	0.332666	0.106268
APOO ENSG00000184831	0.139115	1.17626	0.596204	0.790158	0.394262	1.39067	0.565868	0.0311941	0.072385	1.24947
APOOL ENSG00000155008	3.74644	0.665694	11.6083	4.26562	2.3543	1.94523	0.4276	3.92348	3.49389	4.79891
APP ENSG00000142192	100.358	186.646	353.223	46.461	90.4175	2.56301	209.385	0.842439	171.031	140.437
APPBP2 ENSG00000062725	0.246703	3.20806	33.7117	1.04917	1.2648	7.07515	1.90315	13.7234	0.34766	6.45086
APPL1 ENSG00000157500	0.264672	0.293652	12.3265	1.46501	0.363915	0.712499	0.436859	9.85265	15.8016	1.72272
APPL2 ENSG00000136044	7.43224	16.284	90.5327	42.4794	54.6813	22.8146	15.9557	0.893542	14.8629	41.4322
APRT ENSG00000198931	190.705	448.596	101.424	474.051	106.751	72.6989	4.67869	81.2536	111.458	24.8047
APTX ENSG00000137074	3.34147	15.3949	10.5657	6.63182	15.1055	41.4525	9.48919	2.83507	3.2129	0.442804
AQP1 ENSG00000240583	306.441	38.0866	0.757126	2.94517	0.159219	0.118698	1.71147	89.266	242.774	1.19592
AQP10 ENSG00000143595	0.003405	0.566781	0.156119	0.168955	0.107786	0.0904102	0.100557	0.666457	0.540635	0.291756
AQP11 ENSG00000178301	0.0386339	0.201535	4.19394	0.0474274	0.000685251	0.0316721	0.0088447	0.0239063	1.90084	0.0186327
AQP12A ENSG00000184945	0.169663	1.6322e-05	0.0618212	0.117127	0.0289752	0.0945676	0.0422639	0.0921244	0.571469	0.177558
AQP12B ENSG00000185176	0.00319873	8.08863e-05	0.275694	0.144491	0.0150051	0.0161155	0.00691661	0.004392	0.0517729	0.0728752
AQP2 ENSG00000167580	5.36022e-05	12.8251	0.885522	0.109883	0.0254273	0.00148074	0.0587611	0.0871276	0.199521	0.0605617
AQP3 ENSG00000165272	0.460726	129.744	43.5293	0.659693	55.8331	0.507421	128.643	0.30074	0.529164	5.05133
AQP4 ENSG00000171885	0.217165	0.0378366	0.251201	0.0191252	0.018243	0.0903306	0.134851	0.100539	0.030196	0.0888392
AQP5 ENSG00000161798	3.07046	0.161206	3.14921	0.0179906	0.742748	10.3399	0.0586197	0.342916	1.53891	0.443116
AQP6 ENSG00000086159	0.122888	0.593253	0.244292	0.0322108	0.0442264	0.0606608	0.0203211	0.0330191	0.118423	0.0205367
AQP7 ENSG00000165269	0.0900248	0.179122	0.0961569	0.095055	0.10706	0.265037	0.854197	0.0170225	0.00182675	0.156006
AQP8 ENSG00000103375	0.00936557	3.22229e-05	0.00612306	0.000197012	0.116256	0.131355	0.0198075	0.187031	0.0184301	0.00266656
AQP9 ENSG00000103569	0.192524	0.0348637	0.0319035	0.0198691	0.0332918	0.11136	0.0534323	0.0196372	0.0382219	0.00840356
AQR ENSG00000021776	0.0344892	2.13885	4.60698	9.8393	1.50642	20.8082	5.16784	0.308143	1.68038	0.779693
AR ENSG00000169083	36.1408	134.404	136.498	4.30788	25.5134	34.603	0.651939	63.5425	9.57917	29.96
ARAF ENSG00000078061	2.02434	51.4979	4.99301	87.9386	0.353603	1.88377	1.45253	83.2317	0.56358	1.50198
ARAP1 ENSG00000186635	64.3255	39.0394	24.4873	36.217	6.79688	13.8517	76.3015	44.2193	56.2287	6.52824
ARAP2 ENSG00000047365	0.123846	0.74765	2.44419	0.0358143	0.106199	0.041955	0.393356	0.149672	7.23258	0.466536
ARAP3 ENSG00000120318	0.77035	53.893	0.496198	0.712609	4.08323	2.92077	1.29583	38.46	0.630384	0.116783
ARC ENSG00000198576	2.24313	2.43331	0.616813	44.227	0.196782	37.447	3.12422	0.0392344	1.34028	0.00245146
ARCN1 ENSG00000095139	0.288071	1.81766	45.85	0.210856	0.754956	3.7477	16.5695	62.9018	2.78537	0.181921
AREG ENSG00000109321	0.0190531	0.217302	0.0132787	0.52001	0.239279	0.220541	15.1709	0.254951	0.310716	4.54564e-05
AREL1 ENSG00000119682	0.124475	35.6345	21.3697	0.264942	9.7025	2.20994	4.33698	0.00865447	0.0787928	7.52382
ARF1 ENSG00000143761	6.85226	0.586982	152.926	79.49	56.3115	1.47651	76.7716	22.8476	18.2019	54.5077
ARF3 ENSG00000134287	5.51327	80.9304	108.981	107.084	48.3704	77.3148	57.9232	1.38938	27.1417	3.84164
ARF4 ENSG00000168374	0.388021	2.68461	317.556	1.17293	0.683073	3.69987	92.3437	34.9935	36.7274	50.0038
ARF5 ENSG00000004059	15.2567	1.4645	23.381	3.18647	7.05939	7.06151	3.05603	0.280842	1.6109	0.093102
ARF6 ENSG00000165527	1.17099	0.851593	124.063	0.883011	4.64425	1.19696	33.1742	0.826004	5.93008	97.549
ARFGAP1 ENSG00000101199	26.6659	58.6423	223.564	127.626	1.6505	3.03272	6.73326	40.0603	54.7216	19.0843
ARFGAP2 ENSG00000149182	30.6994	138.733	101.614	109.494	15.9437	29.478	16.1292	51.0939	85.3919	9.57345
ARFGAP3 ENSG00000242247	0.00464914	0.876713	150.21	7.38053	7.04475	0.425907	32.5955	2.57141	0.959361	3.11993
ARFGEF1 ENSG00000066777	15.1379	0.673734	34.0483	0.538251	0.156605	0.0972347	12.4057	2.25386	1.3494	11.7326
ARFGEF2 ENSG00000124198	1.36882	0.180491	16.7065	1.56638	0.0922069	2.46113	0.148293	2.83839	0.747122	0.0146937
ARFGEF3 ENSG00000112379	0.0208745	2.13446	200.122	0.300072	42.8678	1.35424	35.6686	1.45677	0.576457	10.1918
ARFIP1 ENSG00000164144	0.783258	0.254972	45.4508	0.0901151	2.48272	0.137199	3.98244	0.350293	0.273955	10.0427
ARFIP2 ENSG00000132254	6.4841	92.1209	103.11	619.247	97.109	46.5405	125.166	1.14704	40.5065	94.882
ARFRP1 ENSG00000101246	164.595	81.7544	73.3476	193.723	21.9182	2.94783	0.144222	42.7977	21.917	11.2739
ARG1 ENSG00000118520	8.69081e-05	0.124989	0.0269423	0.000669573	0.0719058	0.000486141	0.000686535	0.465999	0.0508132	4.24108e-07
ARG2 ENSG00000081181	1.00775	0.0751851	52.4065	24.7182	22.4627	14.0901	15.6423	2.98162	1.5207	0.122501
ARGFX ENSG00000186103	0.0177775	0.0356406	0.044995	0.166579	0.0199474	0.0242253	0.011426	0.114212	0.151438	0.00427292
ARGLU1 ENSG00000134884	0.0154295	0.510236	274.723	14.2763	4.12618	2.01831	28.2002	28.1611	76.6786	81.9607
ARHGAP1 ENSG00000175220	70.1129	301.394	215.167	4.1536	3.07066	72.4095	10.0542	26.9079	61.9383	0.000253384
ARHGAP10 ENSG00000071205	37.7275	0.505553	0.543173	0.0493606	32.8501	39.8028	0.932559	0.0609867	6.3163	1.08243
ARHGAP11A ENSG00000198826	1.57614	0.0136717	0.337675	0.00197406	0.0744821	0.00895868	0.124829	0.143169	0.359265	0.0128792
ARHGAP11B ENSG00000187951	0.155382	0.0554004	0.0189668	0.0829245	0.501075	0.0714092	0.162066	0.443861	1.05366	0.0173759
ARHGAP12 ENSG00000165322	0.322297	0.710832	34.6749	1.02232	0.121652	0.0583092	4.5371	1.20642	0.140984	36.4517
ARHGAP15 ENSG00000075884	0.0872943	4.61952	0.23087	0.0351929	0.0485593	0.319342	0.48965	0.184556	0.0590032	0.15206
ARHGAP17 ENSG00000140750	0.990247	2.27132	7.3865	0.107595	0.353859	20.6092	3.57686	4.50823	0.195796	3.73553
ARHGAP18 ENSG00000146376	3.20624	0.180092	7.30868	0.769636	1.7099	1.95837	0.30761	4.32063	1.12559	8.22519
ARHGAP19 ENSG00000213390	1.79084	0.891504	0.0264639	0.120533	1.4412	6.77512	6.49215	0.225822	2.73069	1.97385
ARHGAP20 ENSG00000137727	5.1172	0.519179	0.198376	0.621078	1.36816	0.079917	0.125952	0.0468288	1.8564	0.215859
ARHGAP21 ENSG00000107863	22.5119	1.90423	17.8715	1.51524	0.0127384	0.0154078	6.20937	0.024161	3.13717	0.433221
ARHGAP22 ENSG00000128805	3.12978	1.69604	1.30958	0.803218	0.585897	0.237658	4.77883	3.5281	14.2897	0.151612
ARHGAP23 ENSG00000275832	0.93816	3.14606	0.000280239	1.23111	0.0457346	3.52783	19.9998	5.1089	2.11889	0.100183
ARHGAP24 ENSG00000138639	1.77605	0.753297	1.02814	0.258141	0.0142857	0.712722	0.341392	1.92583	0.881019	0.0506595
ARHGAP25 ENSG00000163219	2.87119	4.72475	0.532638	0.841731	0.215273	5.29152	2.41062	0.0943149	6.25	0.0563952
ARHGAP26 ENSG00000145819	0.235245	0.0181131	3.63487	4.11923	0.0391974	0.148434	3.02803	0.0934268	18.9827	10.6635
ARHGAP27 ENSG00000159314	13.5409	5.89959	26.2608	11.9109	11.4004	3.54138	42.6853	2.41223	0.238962	14.9517
ARHGAP28 ENSG00000088756	1.27892	1.54	2.84186	0.336251	0.0873812	5.99263	0.140885	0.146626	0.127898	0.216362
ARHGAP29 ENSG00000137962	0.0144269	8.83777	30.4558	3.57437	0.556496	0.327367	1.05033	2.10776	0.76422	2.61323
ARHGAP30 ENSG00000186517	2.03962	13.2926	0.102513	0.482575	0.0196266	0.157667	0.903587	7.29455	10.6973	0.00708499
ARHGAP31 ENSG00000031081	3.83208	29.2804	1.05862	0.581045	0.83783	0.178971	0.056051	0.0908337	2.88458	0.229493
ARHGAP32 ENSG00000134909	0.129356	0.207	74.8014	27.5641	0.271031	1.1156	55.4435	4.65689	29.9917	13.1668
ARHGAP33 ENSG00000004777	20.2564	0.389927	29.3793	0.909629	0.131955	1.80631	10.8204	9.22779	11.8486	3.49191
ARHGAP35 ENSG00000160007	4.67671	75.5551	59.431	0.138237	0.959348	0.411672	11.5694	11.1826	26.0058	4.13167
ARHGAP36 ENSG00000147256	0.0363276	0.00364691	0.107003	0.000526092	0.706087	0.147998	0.0959073	0.346169	0.0264651	0.000110862
ARHGAP39 ENSG00000147799	18.443	8.70639	50.8644	158.876	0.277604	0.285966	15.5974	0.0164171	5.42277	0.50151
ARHGAP4 ENSG00000089820	9.72545	21.0474	0.0234237	0.0782428	2.87262e-05	0.740259	0.8293	63.7715	40.4703	2.56123
ARHGAP40 ENSG00000124143	0.0511118	0.730845	0.0546801	0.198021	0.660396	0.0275024	5.18059	0.113553	1.01967	0.590231
ARHGAP42 ENSG00000165895	0.122387	3.80598	0.170256	0.0183796	0.147913	1.18752	0.00509657	1.04819	0.13052	0.235709
ARHGAP44 ENSG00000006740	0.697546	0.285064	9.75725	0.870786	1.14553	0.0254556	8.10528	0.0200887	0.0406139	0.0296661
ARHGAP45 ENSG00000180448	16.7175	1.75796	0.0362229	2.50217	0.692759	0.508028	2.16566	5.01677	75.2834	4.34698
ARHGAP5 ENSG00000100852	2.28388	0.309696	15.4699	4.11596e-05	0.0877274	2.37391	2.5019	0.407555	16.1909	8.76781
ARHGAP6 ENSG00000047648	0.0157515	1.8071	92.184	0.963647	14.2902	0.818078	0.571942	0.224919	3.3314	10.4297
ARHGAP8 ENSG00000241484	0.880638	3.38054	10.2372	4.43304	4.50652	0.544961	1.15664	0.819245	0.0304041	1.15534
ARHGAP9 ENSG00000123329	13.688	0.288007	0.642947	0.341905	0.210634	1.46095	1.43404	7.30219	2.0495	0.0818421
ARHGDIA ENSG00000141522	279.642	894.044	457.33	596.435	157.922	0.870584	153.384	30.0921	193.285	88.9802
ARHGDIB ENSG00000111348	2.80946	0.402042	22.0527	0.781698	0.455898	151.05	26.9995	16.4156	61.4954	61.8461
ARHGDIG ENSG00000242173	1.38639	0.0904235	0.280893	5.81375e-05	0.020004	0.270905	0.0989987	0.348694	0.549558	0.0490833
ARHGEF1 ENSG00000076928	14.4279	3.95052	11.5247	77.7049	20.5172	76.0129	26.0588	57.5103	69.2908	25.8148
ARHGEF10 ENSG00000104728	2.13572	1.21677	0.648424	4.64385	4.48801	1.33211	0.0272777	0.0865063	0.820563	0.941238
ARHGEF10L ENSG00000074964	44.756	2.93998	0.45096	1.2529	1.35592	3.27674	25.2914	8.92685	0.562293	9.17446
ARHGEF11 ENSG00000132694	0.3095	3.11886	33.2208	0.152723	2.99904	25.5787	2.13728	32.7305	1.1788	7.26884
ARHGEF12 ENSG00000196914	4.25342	6.01437	32.4753	0.245271	1.36182	0.629442	18.8969	1.26534	2.38767	4.51384
ARHGEF15 ENSG00000198844	0.169356	1.48001	1.49373	0.847519	0.514818	1.64017	0.825689	2.8532	19.8559	0.0070314
ARHGEF16 ENSG00000130762	1.55336	0.200875	60.1492	98.7775	18.5826	0.908095	7.32259	1.9857	0.0134687	4.29481
ARHGEF17 ENSG00000110237	36.7868	11.3962	5.86878	5.872	5.27478	5.17653	11.0899	68.8124	14.3937	0.319315
ARHGEF18 ENSG00000104880	0.0388277	0.011514	0.13255	0.0266779	0.0140937	0.0573573	0.0407524	0.000259722	0.0566383	0.0464678
ARHGEF19 ENSG00000142632	1.10485	7.43696	0.793571	1.09984	9.74258	0.00281207	5.63577	7.30586	0.089168	1.67304
ARHGEF2 ENSG00000116584	43.7502	56.0178	0.110919	47.2741	0.454156	54.7046	17.5111	9.53781	22.0941	4.83981
ARHGEF25 ENSG00000240771	89.1885	1.11297	10.6403	0.11567	0.0100352	0.0456724	0.266763	22.4712	0.121994	0.0167385
ARHGEF26 ENSG00000114790	0.733357	0.117786	28.2055	0.451899	0.716633	0.288853	1.81652	0.278678	1.94105	32.8198
ARHGEF28 ENSG00000214944	0.236285	0.235226	10.8962	0.386814	0.0898115	0.0360106	9.33119	0.368691	0.656197	0.497651
ARHGEF3 ENSG00000163947	0.526993	0.000548437	40.2821	3.64438	5.11055	13.3675	2.4135	1.52572	0.554088	12.5479
ARHGEF33 ENSG00000214694	0.076853	0.456753	0.00319878	0.0439813	0.146405	0.082095	0.205519	0.101037	0.096685	0.0187568
ARHGEF35 ENSG00000213214	0.0308049	2.12509	0.255769	0.0852412	4.67567	0.00103235	1.62591	4.38716	0.0685886	0.791652
ARHGEF37 ENSG00000183111	1.46517	5.42273	30.4592	21.211	39.4406	52.3137	1.49108	0.0706185	0.55131	12.5288
ARHGEF38 ENSG00000236699	0.00486588	0.42552	31.4767	0.121444	1.04069	0.0830004	0.239269	0.0978679	0.565444	0.125053
ARHGEF39 ENSG00000137135	2.09454	0.119432	0.314721	0.183034	0.143753	0.130206	1.41737	0.442518	0.177897	3.50779
ARHGEF4 ENSG00000136002	56.3612	9.02799	0.162405	6.81057	0.485304	5.28433	0.512736	1.16666	0.0333012	4.63639
ARHGEF40 ENSG00000165801	8.25854	29.9747	2.57649	2.17697	4.71189	29.3844	1.30338	79.286	4.08168	0.210603
ARHGEF5 ENSG00000050327	2.83341	5.56831	9.35571	3.44932	7.336	24.3118	4.39031	0.00453026	1.30339	0.881231
ARHGEF6 ENSG00000129675	1.13642	1.25785	0.63319	0.0837512	0.0674514	0.799249	0.558991	9.82384	1.19696	2.57426
ARHGEF7 ENSG00000102606	1.59103	50.3594	104.639	0.189395	3.35312	16.997	8.47399	19.7927	0.0403847	17.4165
ARHGEF9 ENSG00000131089	24.1724	0.391427	0.55374	0.201619	9.41479	0.313409	1.10812	0.227829	6.61699	1.31425
ARID1A ENSG00000117713	0.44216	0.0465565	47.0077	1.9287	4.90433	17.5726	3.19569	0.757196	2.04117	17.8931
ARID1B ENSG00000049618	4.20331	39.626	2.38389	11.7191	1.43585	5.05518	6.92955	4.95418	1.05215	0.0290041
ARID2 ENSG00000189079	3.84441	1.51118	13.4439	0.652177	0.129494	0.388847	8.80045	2.3878	2.72968	0.806298
ARID3A ENSG00000116017	15.0599	0.0229953	11.2032	25.3809	1.13352	4.05545	0.3388	1.46918	3.49196	3.62915
ARID3B ENSG00000179361	0.662297	1.56653	4.89885	1.77156	0.443513	0.307207	4.38168	5.04856	1.15074	1.8199
ARID4A ENSG00000032219	0.256644	0.0575859	5.58969	2.35652	0.373335	0.803911	1.14456	0.354966	4.69933	2.09086
ARID4B ENSG00000054267	0.0170259	0.310858	10.1177	0.165866	4.38691	5.98285	0.841699	5.65014	3.9099	1.59289
ARID5A ENSG00000196843	309.685	268.003	0.169692	4.17688	2.46118	0.262793	10.7724	126.011	169.548	0.0659588
ARID5B ENSG00000150347	0.0644611	0.114026	26.515	0.0761847	0.0787033	0.340298	0.286099	0.103305	45.0424	0.321477
ARIH1 ENSG00000166233	0.037837	1.02712	11.2974	5.80549	14.6218	0.0371939	25.2484	51.2962	3.92145	7.34314
ARIH2 ENSG00000177479	2.15826	28.0819	45.8062	1.13482	9.09149	19.7629	21.223	16.4593	0.215786	10.6613
ARIH2OS ENSG00000221883	6.7519	0.0360398	0.994625	4.65312	1.16867	3.24893	0.638355	0.623944	0.343522	0.0142737
ARL1 ENSG00000120805	0.044461	0.795474	5.83452	0.0151774	11.9048	79.6596	15.3423	0.290515	0.0389906	0.169207
ARL10 ENSG00000175414	6.80255	5.03558	0.362918	1.39897	0.295547	0.672653	0.528969	0.676204	0.892554	0.0803836
ARL11 ENSG00000152213	0.238649	0.295523	0.374888	0.110333	7.48001e-06	0.030925	0.237567	1.21249	0.280784	0.664444
ARL13B ENSG00000169379	1.10897	1.44093	0.577648	0.0815585	0.206846	1.6519	0.0346234	2.00182	0.3256	0.747178
ARL14 ENSG00000179674	0.0844987	0.0563549	0.0414083	0.0204115	0.0145794	0.0586147	3.08266	0.0288397	0.186351	0.00135296
ARL14EP ENSG00000152219	2.3801	1.38735	4.73921	0.30156	0.370762	7.70865	6.9067	8.93386	2.46146	0.581702
ARL15 ENSG00000185305	0.0346589	0.0188386	0.443294	0.218312	9.04409	0.192856	0.122127	1.64878	5.70956	0.1691
ARL16 ENSG00000214087	3.10232	79.7004	25.2412	21.099	0.137171	8.31319	1.22462	0.352924	2.00005	14.5699
ARL17A ENSG00000185829	2.92153	2.3618	0.320772	1.2926	3.0012	4.87724	0.22965	0.443343	2.71001	1.58567
ARL17B ENSG00000228696	0.173872	1.12241	9.3251	0.304996	0.538847	1.59945	0.118562	2.53147	0.136275	0.925232
ARL2 ENSG00000213465	130.754	172.343	81.6717	6.57328	1.36456	3.19631	2.14118	46.9433	49.4056	1.15819
ARL2BP ENSG00000102931	0.422133	6.07964	8.43171	0.297714	0.846934	23.3786	4.04342	0.25866	3.68081	0.173222
ARL3 ENSG00000138175	3.10836	21.041	0.557184	12.5543	8.74626	101.185	0.121551	0.0257071	8.63697	1.16758
ARL4A ENSG00000122644	0.578314	0.280612	1.016	0.178538	0.0677712	0.300207	0.158966	0.562966	0.329089	5.08218
ARL4C ENSG00000188042	0.68216	16.8273	2.10608	2.43042	5.30414	0.0269927	15.1424	8.10119	3.47964	10.2611
ARL4D ENSG00000175906	1.10643	0.983486	0.7794	1.32435	0.0632756	23.5047	11.5205	0.162394	1.84937	1.20197
ARL5A ENSG00000162980	1.09692	1.18648	47.0057	0.855433	2.95203	0.933415	0.136994	14.8441	0.242503	6.31293
ARL5B ENSG00000165997	0.0776833	3.32324	12.291	2.21625	0.828128	0.15318	0.314326	5.48718	0.350799	0.987592
ARL5C ENSG00000141748	0.0100203	0.0156141	0.118662	0.131434	4.65986e-05	0.008741	0.0343496	0.15701	0.0533961	0.115796
ARL6 ENSG00000113966	2.61252	0.075905	0.567192	0.974745	0.0212237	0.491104	0.142906	0.16148	0.906331	2.00103
ARL6IP1 ENSG00000170540	1.36886	2.13567	114.583	3.56796	0.761724	1.52139	10.2787	13.5941	4.43133	4.87641
ARL6IP4 ENSG00000182196	76.0916	0.559778	0.745722	109.068	11.0955	3.44748	15.4776	75.9736	41.1601	18.2049
ARL6IP5 ENSG00000144746	9.24931	3.08183	25.5194	5.18883	7.38099	0.975466	4.30335	15.1483	14.3453	4.34127
ARL6IP6 ENSG00000177917	0.0576995	4.11027e-06	7.43141	0.0267254	0.0803994	0.674479	3.24452	1.49695	0.199118	3.2888
ARL8A ENSG00000143862	3.22801	0.436318	133.621	1.35735	19.8194	8.08357	13.6857	0.499096	36.0225	0.948037
ARL8B ENSG00000134108	0.0439952	0.484958	25.2456	1.40441	7.14917	7.08638	1.4722	12.0615	0.929064	0.313497
ARL9 ENSG00000196503	1.31133	1.30473	0.546315	0.209183	0.00188392	0.0949207	0.159178	0.0101482	0.136915	0.0152844
ARMC1 ENSG00000104442	5.06746	0.170815	8.86788	1.09541	0.190469	0.214546	3.6226	1.09843	0.279529	1.49998
ARMC10 ENSG00000170632	0.954755	1.00248	10.845	0.0920281	1.08076	0.405364	15.2663	0.215804	0.585349	0.504643
ARMC12 ENSG00000157343	1.05672	2.02033	3.489	0.23045	0.615145	1.15643	0.127393	0.0921959	0.103327	0.0122778
ARMC2 ENSG00000118690	0.738506	0.0412188	0.214654	1.37895	0.386113	0.0649755	1.03472	0.161551	0.0664212	0.34154
ARMC3 ENSG00000165309	0.052716	0.0418424	0.194599	0.0421783	0.186401	0.00114505	0.0602437	0.0998678	0.00196476	0.0585299
ARMC4 ENSG00000169126	12.3701	0.0179669	0.352947	0.44717	0.0901342	1.83282	0.290038	0.120864	1.13205	0.46845
ARMC5 ENSG00000140691	1.66346	24.7046	17.7654	0.723202	7.39895	1.85479	11.0119	1.66837	2.14962	8.30616
ARMC6 ENSG00000105676	39.47	30.2583	0.299213	30.2923	62.7517	0.498725	27.4779	25.3682	0.0977597	15.3769
ARMC7 ENSG00000125449	18.7146	7.80264	15.3103	2.34829	1.81067	3.24646	10.7234	5.39707	13.2292	7.7665
ARMC8 ENSG00000114098	4.63324	0.805302	21.9779	0.71885	0.436384	0.142174	3.26903	1.53242	5.10626	3.06456
ARMC9 ENSG00000135931	13.3506	2.66967	1.2778	17.1724	0.537413	0.463358	0.707556	0.168701	7.34029	12.6361
ARMCX1 ENSG00000126947	1.98891	0.685646	2.42464	0.344467	1.27402	0.0559685	0.440169	0.536586	2.3209	2.90219
ARMCX2 ENSG00000184867	1.37385	0.573805	17.051	0.27499	1.94263	0.00824331	0.130446	10.4205	11.6705	0.00123734
ARMCX3 ENSG00000102401	7.04565	0.991592	40.141	3.49427	7.94393	0.546713	35.6038	3.38659	20.3456	7.54314
ARMCX4 ENSG00000196440	0.192573	0.200045	9.53899	0.986137	2.88404	10.3268	9.49495	0.0892048	0.100265	3.9025
ARMCX5 ENSG00000125962	0.249666	0.298248	10.1012	0.0978892	0.0961248	0.216381	1.08034	0.471409	0.0377919	1.68672
ARMCX6 ENSG00000198960	2.51763	10.1696	0.867558	13.0539	8.25344	11.9593	0.658812	1.99027	5.63073	5.52657
ARMS2 ENSG00000254636	0.0575219	0.000147582	0.0614153	0.0223866	0.12039	0.0256618	0.00250234	0.0134579	0.0807162	0.115605
ARMT1 ENSG00000146476	0.187536	1.58816	9.262	1.22868	4.03138	0.0550949	1.03913	4.34441	0.347614	1.52766
ARNT ENSG00000143437	1.10472	34.828	29.7084	0.731888	0.985544	30.7994	4.34928	13.0432	0.789853	9.84497
ARNT2 ENSG00000172379	0.144441	2.89346	5.07489	0.145518	0.592415	0.343796	3.45572	2.5327	0.133953	0.0326115
ARNTL ENSG00000133794	0.0250191	0.000208741	0.00097321	0.195126	0.026549	2.25352	0.0194875	0.148669	0.0666783	0.0133413
ARNTL2 ENSG00000029153	0.175098	0.127401	0.0973248	0.0756493	0.00281056	0.00111613	3.98955	0.0575093	0.0541258	0.124435
ARPC1A ENSG00000241685	0.179509	0.120749	47.413	0.3018	1.72997	1.34478	17.9419	35.1243	2.13024	2.90427
ARPC1B ENSG00000130429	42.4233	169.254	0.759205	24.2708	7.61812	1.25671	39.7347	65.654	105.391	26.4006
ARPC2 ENSG00000163466	29.5022	2.09035	21.4817	1.13133	2.05984	3.65629	8.60357	0.100624	31.5616	2.376
ARPC3 ENSG00000111229	0.00181489	2.88873	241.257	6.45435	86.776	6.05221	79.3864	301.832	113.453	54.1707
ARPC4 ENSG00000241553	262.906	187.898	146.956	199.422	9.16358	0.136227	41.2502	3.43803	77.393	29.5382
ARPC5 ENSG00000162704	3.80128	0.46826	29.1269	0.493215	25.5193	4.4056	23.1365	69.4378	0.73802	0.478753
ARPC5L ENSG00000136950	2.1373	49.7663	32.2221	5.68936	9.90865	4.47863	43.756	1.00845	37.5016	1.92565
ARPIN ENSG00000242498	1.07119	44.7258	23.7796	3.48765	8.50489	11.3567	3.48343	0.352317	0.725632	3.54379
ARPP19 ENSG00000128989	0.710147	3.32189	40.843	4.64765	6.56041	4.70907	16.8928	26.1531	0.401761	4.88403
ARPP21 ENSG00000172995	1.47517	0.455496	0.508108	0.033231	0.00740707	0.241019	0.00467495	0.0679525	0.0119887	0.129473
ARRB1 ENSG00000137486	2.17157	18.3724	4.19383	50.571	0.689697	23.8814	0.049745	1.63727	29.0316	0.223527
ARRB2 ENSG00000141480	0.796491	2.01904	7.44199	0.497505	0.443662	0.353234	7.27116	56.0291	28.0866	5.71298
ARRDC1 ENSG00000197070	5.34292	1.26716	72.9917	376.188	26.2737	4.28893	58.1782	0.199328	167.269	114.121
ARRDC2 ENSG00000105643	0.96826	0.542877	12.0287	2.22146	9.33181	5.85964	33.67	25.18	64.5991	2.52654
ARRDC3 ENSG00000113369	3.77069	0.563956	0.311071	0.0812887	1.8619	1.31501	15.2979	13.9161	35.3397	2.01514
ARRDC4 ENSG00000140450	1.63793	1.30742	9.11612	10.7059	1.00779	1.62826	2.97009	5.95465	0.820256	1.6822
ARRDC5 ENSG00000205784	0.121746	1.92398	0.0431828	0.0819789	0.00214097	0.0721917	0.00240865	0.000407633	0.118592	0.192638
ARSA ENSG00000100299	124.4	172.486	317.001	211.407	83.3846	10.9158	7.10519	155.87	24.1161	143.381
ARSB ENSG00000113273	0.243262	0.0711343	0.931728	0.371453	0.00278971	0.891459	0.0917099	15.1048	4.41556	0.50418
ARSD ENSG00000006756	0.0397576	239.552	33.7361	48.517	107.378	239.631	34.7077	0.414161	2.63525	9.87524
ARSE ENSG00000157399	0.13728	0.410093	0.108997	0.165787	0.241362	0.289736	0.160652	3.85403	0.0380648	0.0597979
ARSF ENSG00000062096	0.0346785	0.379327	0.0772916	0.268207	0.010021	0.0647141	0.00266595	0.0475094	0.0252875	0.0171574
ARSG ENSG00000141337	13.2677	0.0346148	0.430321	3.96315	0.239317	0.971054	0.0828713	0.343689	0.583543	0.301048
ARSI ENSG00000183876	36.1387	0.216027	0.517832	5.01576	0.154636	0.0162474	0.412963	0.57497	0.0611443	0.179665
ARSJ ENSG00000180801	1.72981	0.364384	1.21715	1.13147	0.0485723	0.0183386	1.62818	5.01699	0.0791348	4.0829
ARSK ENSG00000164291	0.00544653	0.132001	4.16386	0.040695	0.0630247	0.78531	0.0447556	0.00219684	0.303721	4.68719
ART3 ENSG00000156219	0.0369956	0.87095	0.127279	0.0109828	0.0133822	0.069116	0.00125962	3.00768e-05	0.0811915	0.000758194
ART4 ENSG00000111339	0.0179812	0.745342	0.160172	0.147354	0.0937436	0.116966	0.225192	0.357775	0.0967326	0.0018177
ART5 ENSG00000167311	0.00363182	4.40319	0.294931	1.87217	0.0100586	0.117477	0.407863	0.00538725	0.0368642	0.0383856
ARTN ENSG00000117407	12.2514	0.325879	2.02088	0.226495	0.312279	0.0434644	0.00416733	0.672633	0.113869	0.446974
ARV1 ENSG00000173409	0.11999	5.61522	7.59299	0.0915526	1.99627	1.94139	3.47288	0.268597	1.15441	2.49878
ARVCF ENSG00000099889	6.17442	0.973528	65.4551	145.493	9.75691	1.0254	9.74848	0.292419	6.76837	17.1829
ARX ENSG00000004848	0.142644	0.201898	7.5756	0.0439851	0.0445182	0.00190365	1.35365	0.0188407	0.0878083	0.00790429
AS3MT ENSG00000214435	0.117194	0.0925922	0.0737427	0.152164	0.043815	0.105913	0.124519	0.267403	0.0042124	0.00351759
ASAH1 ENSG00000104763	44.8092	4.9734	146.658	1.77553	31.8594	57.2854	50.6676	4.22145	11.2986	107.945
ASAH2 ENSG00000188611	0.0133917	0.179565	1.02059	0.0458877	0.0519825	0.169469	0.0148521	0.00104792	0.148008	0.275945
ASAH2B ENSG00000204147	0.0436313	0.0404161	1.10691	0.041219	0.433539	0.0337537	2.33919	0.0340116	0.0930814	0.472114
ASAP1 ENSG00000153317	4.83963	1.56746	21.2052	0.715219	0.0506234	1.17117	3.13419	11.435	20.8421	5.86627
ASAP2 ENSG00000151693	0.145163	1.0746	2.7476	0.782397	0.607955	0.693522	7.46448	10.172	0.0127696	5.84872
ASAP3 ENSG00000088280	12.2234	49.7781	46.403	32.9615	21.5406	17.3134	7.69055	107.261	6.04887	5.97537
ASB1 ENSG00000065802	45.2585	12.6494	25.2906	5.89838	25.0682	15.8456	14.0216	5.69259	3.96761	3.44645
ASB10 ENSG00000146926	0.936357	0.0738635	0.00269914	0.003729	0.0181244	0.0921583	0.0525338	0.00048293	0.115577	0.196027
ASB11 ENSG00000165192	0.109273	3.03941	0.273424	0.277447	0.0897565	0.148282	0.0123466	0.0624738	0.0387183	0.0411273
ASB12 ENSG00000198881	0.0309608	0.213143	0.123797	0.658356	0.371358	0.199497	0.399798	0.123771	0.125978	0.334568
ASB13 ENSG00000196372	0.397246	3.06583	20.9829	5.18382	2.11934	18.6719	0.822376	0.071675	45.6373	0.665523
ASB14 ENSG00000239388	0.0864125	0.524183	0.403427	0.00246062	0.722715	0.0975854	0.235758	0.000727528	0.165217	0.517898
ASB15 ENSG00000146809	0.0694946	0.119228	0.00573791	0.0329705	0.0397549	0.0057136	0.000478055	0.00805668	0.0655113	0.00924607
ASB16 ENSG00000161664	0.126106	0.897735	0.0106214	0.0909152	0.0204639	0.0747999	0.029392	0.0415642	0.111111	0.0913843
ASB17 ENSG00000154007	1.58131	0.165194	0.00612306	0.264161	0.125807	6.94129e-05	6.15336e-05	0.0595388	0.000674164	0.480274
ASB18 ENSG00000182177	1.65036	0.00866488	0.0356976	0.213865	0.0468256	0.0307048	0.0431686	0.0781721	0.0789718	0.162313
ASB2 ENSG00000100628	139.045	29.9269	0.746881	11.1458	0.291944	0.116607	0.599272	3.77735	0.630059	1.14297
ASB3 ENSG00000115239	1.23484	1.10382	1.20311	0.934574	6.92171	1.68906	3.16029	4.64893	0.270935	0.0860137
ASB4 ENSG00000005981	0.0197057	0.0172574	0.189839	0.0697946	0.0264506	0.15463	0.0836774	0.0713976	0.00689004	0.0755686
ASB5 ENSG00000164122	8.53009	0.000913105	0.00625587	0.116199	0.0336887	0.19451	0.0349029	0.137186	0.028341	0.0984597
ASB6 ENSG00000148331	1.01074	25.9205	10.9534	49.4541	8.9632	3.31025	2.13058	11.9066	0.974614	0.334641
ASB7 ENSG00000183475	0.0314595	1.33411	4.984	5.42725	0.00623054	0.489794	0.0533742	0.407343	0.222674	3.35853
ASB8 ENSG00000177981	5.01063	0.0253546	20.5822	28.6333	3.28876	19.7745	1.49803	1.21287	6.20981	3.78204
ASB9 ENSG00000102048	0.0717395	0.00350979	0.171051	0.0896876	0.0334335	0.100898	0.0436674	0.0277038	0.0197302	1.94572
ASCC1 ENSG00000138303	5.94903	0.105357	6.23946	0.403965	0.301919	1.39041	0.1734	1.5387	1.8294	0.822011
ASCC2 ENSG00000100325	77.0324	43.6502	20.6861	144.356	13.3323	2.12369	23.9495	28.7598	6.80244	10.2466
ASCC3 ENSG00000112249	0.186344	0.333205	19.1418	0.0623092	0.442844	0.524815	4.71866	1.69343	0.000366289	0.823188
ASCL1 ENSG00000139352	0.349952	0.0377897	0.840039	0.0138278	0.0108482	0.228538	0.0730194	0.106427	0.670049	0.312767
ASCL2 ENSG00000183734	63.404	1.77969	19.2332	24.1927	11.2322	0.0183593	3.37091	0.621118	2.38858	33.5745
ASCL3 ENSG00000176009	0.0581194	0.107189	0.062144	0.156615	0.201562	0.147922	0.0550248	0.018856	0.245972	0.118881
ASCL4 ENSG00000187855	0.0987141	0.225114	0.156012	0.225997	0.00583352	0.0293086	0.0280522	0.0274019	0.012446	0.00761651
ASCL5 ENSG00000232237	0.0861194	0.142154	0.130237	0.251123	0.0165928	0.0621339	0.142025	0.00377104	0.0902595	0.267351
ASF1A ENSG00000111875	0.065271	1.01145	9.36762	0.4603	2.85032	0.223733	0.407049	0.106203	0.25457	2.02455
ASF1B ENSG00000105011	3.94549	1.09235	0.209775	0.931057	0.16777	1.88585	1.15594	1.37169	2.35791	0.333514
ASGR1 ENSG00000141505	0.862167	1.12044	1.00988	1.71664	0.120859	0.121552	4.80242	0.107229	2.14448	0.802159
ASGR2 ENSG00000161944	0.0694065	0.122272	0.151569	0.066254	0.335952	0.102689	0.21755	0.114096	7.80882	0.0018191
ASH1L ENSG00000116539	4.58449	1.09871	31.1645	1.40673	24.5549	41.2568	19.9928	32.4085	0.24128	10.9642
ASH2L ENSG00000129691	14.496	4.03893	2.64411	0.544233	4.35065	1.84788	9.82566	0.764924	0.999106	0.761794
ASIC1 ENSG00000110881	0.369833	21.5742	1.16781	0.380518	0.0968807	3.11012	5.40452	0.156093	0.230159	0.096989
ASIC2 ENSG00000108684	0.0929419	0.134606	0.306221	0.0279883	8.83427e-06	0.0017436	0.0156555	0.0762566	0.00233856	0.00221735
ASIC3 ENSG00000213199	1.18418	1.67761	2.63065	3.75959	0.208999	0.000602063	0.213067	10.4942	0.885021	1.19482
ASIC4 ENSG00000072182	0.0196107	0.0447256	0.0455332	0.1301	2.47649	0.0983517	0.0422463	0.0642299	0.261167	0.315162
ASIC5 ENSG00000256394	0.0659776	0.125709	0.125042	0.173522	0.0111084	0.0145777	0.0923239	0.583889	0.207191	0.0257679
ASIP ENSG00000101440	8.18457	0.582192	0.0594837	0.0155238	0.122383	0.288259	0.0525681	1.09113	0.104484	0.0078343
ASL ENSG00000126522	114.778	1.8384	45.5866	45.1181	0.0637915	0.513117	16.1755	40.0801	18.7034	0.569757
ASMT ENSG00000196433	0.0210858	0.263708	0.15803	0.0243854	0.174998	1.01879	0.0577832	0.140838	0.0078325	0.0169112
ASMTL ENSG00000169093	103.184	2.52336	10.6445	305.431	25.6364	51.5801	9.13654	0.0162683	56.9621	47.5429
ASNA1 ENSG00000198356	117.772	66.5528	109.896	149.894	33.6811	19.9933	5.09959	24.9247	56.8933	53.3414
ASNS ENSG00000070669	15.5417	92.4454	40.8962	0.539599	0.988073	84.0006	10.1135	1.40192	0.738367	0.156601
ASNSD1 ENSG00000138381	3.66993	0.322994	17.937	0.0170772	0.970304	4.1312	4.7604	1.62837	0.0415961	10.6907
ASPA ENSG00000108381	5.06297	1.44287	0.0778053	0.456658	0.461648	0.187766	0.250501	3.5753	1.64446	0.022112
ASPDH ENSG00000204653	0.08561	0.000507434	0.0693882	0.0169163	0.00726203	0.0885944	0.0202189	0.0309357	0.0988403	0.0519529
ASPG ENSG00000166183	0.150952	0.101275	0.0336723	0.00293467	0.0210208	0.19336	1.94795	0.520323	0.231936	0.139015
ASPH ENSG00000198363	38.0775	1.8841	16.7544	0.494018	3.93299	2.06663	24.6661	4.17757	0.00476572	1.24598
ASPHD1 ENSG00000174939	0.137125	1.68404	5.26748	3.44047	0.0732796	1.87052	0.0174448	0.137342	0.305904	0.00118129
ASPHD2 ENSG00000128203	0.104512	0.143623	4.62665	1.09618	0.0804621	0.102333	0.560992	0.0583167	0.0129723	2.33904
ASPM ENSG00000066279	0.215858	8.62049	0.0996791	0.276649	0.192438	0.125159	0.522346	4.37439e-05	0.206465	0.188889
ASPN ENSG00000106819	1.19602	0.162933	2.08622	0.0587466	0.243277	0.641364	0.0564517	3.61398	0.146777	0.14183
ASPRV1 ENSG00000244617	1.085	0.620235	3.5599	0.0356794	0.0697649	0.338457	0.413168	7.17306	0.0738328	5.81491e-05
ASPSCR1 ENSG00000169696	1.2787	2.52978	2.36571	408.27	0.494752	0.027753	6.12514	90.706	11.1985	0.411809
ASRGL1 ENSG00000162174	0.079983	1.04767	3.2228	13.1563	0.151652	9.48714	7.37551	0.316924	0.663974	0.0377663
ASS1 ENSG00000130707	38.6364	87.187	0.25421	0.888549	0.0964634	1.00478	55.7094	12.6099	3.14128	3.34114
ASTE1 ENSG00000034533	0.235979	0.201605	0.0329929	0.158075	0.145572	9.72056	2.06711	0.206034	0.0740594	0.077898
ASTN1 ENSG00000152092	3.72882	0.183866	0.204784	0.148923	0.0253649	0.0128836	0.101543	0.167064	0.0779963	0.00913056
ASTN2 ENSG00000148219	0.59133	105.292	35.3753	58.891	44.5707	41.0776	0.376437	2.09331	0.312938	2.78914
ASUN ENSG00000064102	1.21936	0.157938	8.56793	0.0392042	0.26272	0.0752355	1.71977	1.50222	0.469823	1.47597
ASXL1 ENSG00000171456	2.73344	14.5321	0.531307	0.998422	0.185103	41.968	16.487	1.19267	0.287772	9.97178
ASXL2 ENSG00000143970	0.209093	0.286877	5.27654	1.20208	0.836298	0.274958	1.26216	3.61795	0.27619	2.64347
ASXL3 ENSG00000141431	2.67608	0.255499	0.451046	0.363268	0.00157084	0.601197	0.10018	0.838061	0.017918	0.693763
ASZ1 ENSG00000154438	0.0864557	0.0179312	0.118742	2.40589	0.039249	0.00538874	0.0621693	0.0301273	0.00498965	0.0229907
ATAD1 ENSG00000138138	3.37397	3.38845	18.539	0.0407639	5.29143	0.225703	2.59081	0.0135777	0.449707	3.20354
ATAD2 ENSG00000156802	0.125345	0.0795961	22.4778	0.0991821	1.85883	0.504052	0.00746299	0.228175	0.84392	1.04155
ATAD2B ENSG00000119778	2.49922	0.495196	13.3683	4.4959	0.761407	0.189355	1.24383	4.62184	0.642785	5.39648
ATAD3A ENSG00000197785	0.286238	93.2197	2.70764	1.86628	2.74368	6.7219	1.65589	4.58793	17.576	32.529
ATAD3B ENSG00000160072	1.77767	1.71257	70.3517	76.0228	0.0723774	0.773958	13.2397	56.911	1.18822	13.0957
ATAD3C ENSG00000215915	4.05323	1.9317	0.299183	0.349193	0.124125	0.289639	0.487204	0.0702398	3.08546	0.181002
ATAD5 ENSG00000176208	0.0664123	0.312572	0.210877	0.106422	0.00734995	0.0525626	0.00221097	0.134808	8.79018	0.0950505
ATAT1 ENSG00000137343	4.08253	0.9145	52.4768	6.63949	0.30138	11.2932	0.928484	0.194523	0.201474	2.74443
ATCAY ENSG00000167654	11.538	2.91713	0.478097	0.0424927	0.121578	2.26274	0.0198575	0.00981956	1.86475	0.0962785
ATE1 ENSG00000107669	9.24619	3.17044	5.70558	0.505883	0.715899	0.0516487	2.32795	0.938286	0.792881	0.408308
ATF1 ENSG00000123268	2.51893	0.395982	1.8484	0.582263	1.05786	0.265014	1.30132	0.0104406	1.67323	0.600589
ATF2 ENSG00000115966	4.19179	0.0408519	15.1627	2.12056	1.72156	0.639703	5.8703	10.3479	0.486564	0.000435409
ATF3 ENSG00000162772	0.941153	5.38599	1.41438	1.26388	4.00605	1003.21	556.553	0.0490776	372.058	1.65272
ATF4 ENSG00000128272	18.4458	134.062	182.303	1.37922	99.345	403.078	65.4172	93.0476	3.93084	87.3701
ATF5 ENSG00000169136	0.679034	6.28151	38.9535	17.8213	0.143027	0.978271	5.9462	3.18954	27.1614	28.2858
ATF6 ENSG00000118217	3.01851	22.035	18.6853	2.77043	5.59868	4.21093	13.0711	13.2826	0.714032	3.1746
ATF6B ENSG00000213676	1.18633	18.7071	31.7119	23.2892	18.9904	1.15223	19.4303	0.0323292	8.42945	15.2581
ATF7 ENSG00000170653	11.7328	12.5347	12.0529	2.36459	0.0400254	0.014446	2.03938	1.35023	0.48835	2.02265
ATF7IP ENSG00000171681	6.87482	5.30818	7.49291	1.77889	7.77991	4.51291	2.49646	4.78533	2.9953	1.57052
ATF7IP2 ENSG00000166669	1.47375	6.91576	0.542001	0.203479	0.0927386	1.49702	0.660272	0.934098	0.26453	20.2194
ATG10 ENSG00000152348	81.9502	12.9915	64.8952	46.4435	1.35168	1.05877	1.79221	3.94045	39.4412	76.4617
ATG101 ENSG00000123395	0.292195	80.5942	4.62293	69.7542	10.313	36.0215	13.1373	18.7304	9.51884	0.530435
ATG12 ENSG00000145782	12.7069	0.248077	17.4334	0.527858	3.04764	16.8892	6.20562	13.4355	0.988765	2.69452
ATG13 ENSG00000175224	99.2799	52.7371	68.6797	51.0722	45.9956	13.3331	5.84872	1.98721	20.4214	10.826
ATG14 ENSG00000126775	0.557358	0.269955	1.3132	0.424633	10.491	33.3904	3.23356	0.465722	1.22406	0.0162988
ATG16L1 ENSG00000085978	4.18041	50.7656	157.888	6.42167	13.7668	0.686398	5.20143	1.38377	5.87972	24.423
ATG16L2 ENSG00000168010	1.80671	17.1169	1.28535	2.19964	9.08193	0.0306924	7.04278	22.4749	0.00431844	8.1915
ATG2A ENSG00000110046	31.6217	2.54264	13.608	42.7153	24.4379	3.7181	20.6889	45.1443	6.42949	13.4537
ATG2B ENSG00000066739	4.86737	0.495696	19.8015	0.255502	2.46207	0.934815	0.0778518	0.395181	0.0617053	5.49848
ATG3 ENSG00000144848	4.25258	0.336708	12.048	8.7265	0.102524	2.87788	3.70348	0.386973	6.35845	13.5587
ATG4A ENSG00000101844	0.180084	1.43361	0.223752	1.23094	0.550685	17.9475	3.81019	0.501774	0.621353	0.114425
ATG4B ENSG00000168397	12.8588	96.0091	93.6879	39.1087	55.2984	25.1009	35.9308	36.6849	11.6982	59.1815
ATG4C ENSG00000125703	6.532	0.209011	0.661295	0.00408038	0.0999403	0.17815	0.445902	0.917371	0.164906	0.0623352
ATG4D ENSG00000130734	67.1865	8.14074	21.0384	176.443	0.0385188	7.76974	12.4689	46.1178	4.04174	1.04688
ATG5 ENSG00000057663	0.0565255	0.177994	11.3596	0.17529	0.284956	0.0583675	4.33224	0.881339	0.922971	2.10625
ATG7 ENSG00000197548	7.36514	13.1969	3.70742	40.4925	8.17348	41.6074	1.34922	0.0377528	12.8432	0.543897
ATG9A ENSG00000198925	151.453	118.868	44.5132	96.3514	62.6457	5.07411	0.0894042	113.679	8.78504	4.57987
ATG9B ENSG00000181652	0.0648996	0.0154377	1.38254	0.055096	0.0443907	0.0293294	0.000705642	0.0357899	1.74746	0.140529
ATHL1 ENSG00000142102	4.52005	43.692	18.1937	26.7623	1.24529	4.77883	14.3464	9.15322	1.75377	5.71725
ATIC ENSG00000138363	1.75088	20.4424	2.38616	2.19231	0.525526	39.165	0.295222	13.5093	2.43346	1.25885
ATL1 ENSG00000198513	1.48752	0.155706	20.1456	0.515165	0.111925	1.25685	0.163926	0.388533	4.41317	0.0113653
ATL2 ENSG00000119787	44.3472	2.28874	63.3808	0.0910493	0.20549	7.69438	14.9042	0.49738	48.1769	2.18236
ATL3 ENSG00000184743	11.4968	6.59386	32.203	0.525748	0.401511	9.4018	9.71593	28.5501	21.8699	0.142982
ATM ENSG00000149311	5.5244	0.100974	7.77199	0.0279203	0.408909	6.41147	2.92954	0.843845	12.4944	7.41362
ATMIN ENSG00000166454	0.674132	0.317756	5.07563	0.944566	6.28298	1.08397	0.576623	1.31254	7.31805	4.7427
ATN1 ENSG00000111676	88.6863	39.1771	62.3589	5.53317	36.7359	1.48999	58.9372	33.0988	122.938	17.0295
ATOH1 ENSG00000172238	0.000834117	0.0566168	0.189884	0.0488003	0.236606	0.00200177	0.063811	0.0335181	0.0628936	0.0430743
ATOH7 ENSG00000179774	0.0157947	0.171083	0.121477	0.0613763	0.0111436	0.220387	0.042536	0.197422	0.220017	0.0413852
ATOH8 ENSG00000168874	19.2064	0.347689	0.23096	19.0281	0.306784	11.8641	14.5964	0.011741	2.64216	24.0963
ATOX1 ENSG00000177556	214.149	378.937	141.459	314.531	27.6569	38.0229	3.85131	90.0805	35.234	25.2283
ATP10A ENSG00000206190	0.58652	19.8135	0.0993151	0.255388	4.72007	2.34765	0.485421	3.09612	14.3659	13.4895
ATP10B ENSG00000118322	0.182908	0.00580358	0.416047	0.00761935	0.683016	0.0281244	0.51956	0.0202838	0.140989	0.0423589
ATP10D ENSG00000145246	1.87914	0.277001	0.00150809	0.163909	0.322664	0.606262	4.83115	0.423456	0.424387	0.0123517
ATP11A ENSG00000068650	0.282106	0.0447572	15.8043	0.0423037	0.905031	0.0769016	1.48138	0.996675	9.94914	0.338169
ATP11B ENSG00000058063	0.112022	0.0484351	25.0896	0.513214	2.81174	0.826642	4.67641	8.00055	0.979173	10.6522
ATP11C ENSG00000101974	0.267243	10.9636	3.63633	0.148107	0.186177	0.467446	0.874521	2.22524	2.02843	0.342988
ATP12A ENSG00000075673	0.0750993	0.117519	0.0475087	0.0294612	0.000920063	0.0957544	5.53124	0.135155	0.0314302	0.000444759
ATP13A1 ENSG00000105726	62.3226	51.8383	35.9698	244.784	0.270175	0.183811	8.01704	1.52263	17.6998	0.426327
ATP13A2 ENSG00000159363	44.2494	0.724209	27.3123	170.992	55.793	2.87748	17.3922	5.41364	0.157438	7.06435
ATP13A3 ENSG00000133657	0.0427636	0.12893	6.474	0.471185	0.0669689	9.43143	24.8748	0.267809	1.04343	2.35711
ATP13A4 ENSG00000127249	0.124408	0.376522	0.00275223	0.0141569	0.00848662	0.00675215	0.21703	0.148892	0.0687233	0.0992322
ATP13A5 ENSG00000187527	0.00112331	0.057619	0.130724	0.0568213	0.30539	0.00281351	0.0374138	0.099062	0.235253	0.0546901
ATP1A1 ENSG00000163399	1.96812	7.04037	1148.9	408.095	361.288	0.118673	424.578	279.218	481.984	722.088
ATP1A2 ENSG00000018625	28.6417	0.163511	0.917649	0.0254803	0.144263	0.718748	0.144252	0.228329	0.349594	0.74916
ATP1A3 ENSG00000105409	0.123912	0.0733102	0.605358	2.81109	0.187102	0.00825688	0.0843342	0.0779591	0.130156	0.147823
ATP1A4 ENSG00000132681	0.424767	0.0621141	0.418948	1.13843	0.314918	0.0981374	2.39997	0.253795	0.0671219	0.183599
ATP1B1 ENSG00000143153	0.387536	0.378143	0.0337592	0.0972839	0.00530122	0.572432	28.4847	0.0809545	1.65447	16.6545
ATP1B2 ENSG00000129244	3.77498	0.501715	0.0983697	0.888973	0.263429	2.21195	0.318501	5.2036	0.00025411	5.19622
ATP1B3 ENSG00000069849	0.17253	15.6805	27.2257	1.10327	2.1531	30.5592	13.5601	0.89557	16.8902	7.623
ATP1B4 ENSG00000101892	0.012478	0.0171968	0.0482555	0.110506	0.0886698	0.00213301	0.112595	0.149067	0.00321405	0.1346
ATP23 ENSG00000166896	0.340939	0.231069	1.6466	0.0411251	0.0492839	0.231652	0.207199	0.244367	0.0234566	0.19211
ATP2A1 ENSG00000196296	4.38496	0.010145	0.17642	0.0522646	0.0458415	0.288112	0.0677384	0.215747	0.0111491	0.162181
ATP2A2 ENSG00000174437	63.6402	2.40172	110.51	12.4468	5.07891	10.8069	45.6412	35.1702	19.4779	18.1206
ATP2A3 ENSG00000074370	21.2983	174.615	1.09332	197.793	2.20025	2.21657	52.4565	0.164515	53.7037	9.10165
ATP2B1 ENSG00000070961	2.13064	0.240225	21.9947	0.000145926	0.381855	0.0732767	22.617	2.40699	0.160919	6.3854
ATP2B2 ENSG00000157087	0.0188802	0.0773341	0.573841	0.0247023	0.0398219	0.00267343	0.0451319	0.0055871	0.00782795	0.0113611
ATP2B3 ENSG00000067842	0.0692346	0.115136	0.204259	0.0821192	0.0459202	0.028906	0.0296068	0.1444	0.0137656	0.0189424
ATP2B4 ENSG00000058668	52.7566	1.85788	0.0109933	0.955811	5.6017	0.357373	0.884962	1.86455	0.553882	0.0522971
ATP2C1 ENSG00000017260	0.804012	0.471482	184.852	5.40812	23.9384	1.64128	7.24316	51.6117	0.296827	34.2282
ATP2C2 ENSG00000064270	0.0132315	3.47642	119.163	88.5101	13.4499	6.63599	8.63599	0.551098	1.09508	18.6537
ATP4A ENSG00000105675	0.0265609	0.0107262	0.0260296	0.0442968	0.0108685	0.00253781	0.0862485	0.0676071	0.00316855	0.0180577
ATP4B ENSG00000186009	0.0616373	0.126972	2.36071	0.0938552	0.184175	0.00332577	0.389217	0.0574518	0.00610838	0.0236002
ATP5J2-PTCD1 ENSG00000248919	0.215087	0.0130599	0.0689203	0.0109583	0.0355562	0.00766808	0.0122598	0.00497928	4.73518e-05	0.00797292
ATP5SL ENSG00000105341	0.666948	104.882	43.6323	16.3046	1.5286	1.1625	1.17438	29.5384	2.82807	0.0748449
ATP6AP1 ENSG00000071553	497.958	710.862	383.953	1941.99	278.322	124.242	1.38386	5.98206	133.88	178.822
ATP6AP1L ENSG00000205464	0.605069	1.31747	0.930628	0.41744	0.275588	1.02848	0.328565	3.79813	0.24133	2.84576
ATP6AP2 ENSG00000182220	38.1519	9.21936	47.2809	12.8426	0.497473	2.83882	15.6048	34.5011	1.40152	25.554
ATP6V0A1 ENSG00000033627	45.6221	51.1208	186.288	65.2401	0.613303	11.657	15.8617	63.1623	2.87533	46.9232
ATP6V0A2 ENSG00000185344	0.652902	1.7501	8.49505	4.11935	4.37359	10.9576	0.022091	0.171228	0.061236	0.34966
ATP6V0A4 ENSG00000105929	0.830347	0.872835	0.361691	0.268888	0.0136373	0.230787	0.100377	0.381711	1.03977	0.000719762
ATP6V0B ENSG00000117410	0.671	462.029	93.1736	667.636	449.486	135.29	136.318	33.3101	32.4006	310.05
ATP6V0C ENSG00000185883	0.0427754	0.0275473	0.00441905	0.00484229	0.0250799	0.0777805	0.0408907	0.113961	0.23612	0.0397293
ATP6V0D1 ENSG00000159720	228.564	245.863	99.2571	150.104	73.7152	31.1893	9.52928	0.0960676	74.1156	31.5357
ATP6V0D2 ENSG00000147614	0.0568964	0.0813348	0.148181	0.0465807	0.000251883	0.324252	0.558715	0.365157	0.146489	0.00578642
ATP6V0E1 ENSG00000113732	0.487932	92.8558	19.2023	2.65985	17.1782	268.097	1.13411	1.52063	0.0173418	26.5948
ATP6V0E2 ENSG00000171130	35.3768	1.7848	55.4371	29.91	28.1479	3.23789	0.868608	0.714512	3.21081	16.3075
ATP6V1A ENSG00000114573	0.601243	0.402984	7.38804	0.365861	4.71038	1.01064	0.697664	7.96693	3.31259	1.67186
ATP6V1B1 ENSG00000116039	0.11702	2.03765	0.0863501	0.911407	0.00792001	1.03791	3.32842	0.0774548	0.761136	0.00793746
ATP6V1B2 ENSG00000147416	4.22512	39.4384	26.2512	1.01962	4.95934	1.88211	4.29889	21.8534	4.45711	19.876
ATP6V1C1 ENSG00000155097	0.45426	0.0712882	14.6096	5.11009	0.720131	6.82179	0.345838	1.21369	0.4011	4.38327
ATP6V1C2 ENSG00000143882	2.47175	1.63356	3.53271	3.13637	9.58864	2.43957	1.25996	1.49344	13.6615	9.27615
ATP6V1D ENSG00000100554	4.67321	0.397529	1.30268	3.67612	0.200854	30.1079	0.905214	4.43689	0.478455	14.1962
ATP6V1E1 ENSG00000131100	1.69966	186.554	42.1255	4.3038	14.2617	168.514	28.1331	2.48326	58.5078	11.5035
ATP6V1E2 ENSG00000250565	0.0440714	15.2792	4.47703	0.0634038	3.01539	0.0348428	0.0351915	4.80071	3.21678	4.52273
ATP6V1F ENSG00000128524	1.15918	48.5971	35.1578	43.1419	10.5227	40.9915	30.5745	57.9273	19.8773	20.935
ATP6V1G1 ENSG00000136888	1.58144	0.887166	171.491	23.3187	7.7614	0.208886	42.7803	24.1169	0.628103	32.6249
ATP6V1G2 ENSG00000213760	0.278442	0.0857357	0.192158	0.257486	0.00203213	0.193334	0.0379976	0.414891	0.0779685	0.0952576
ATP6V1G3 ENSG00000151418	0.051834	0.138629	0.00678583	0.205404	0.107806	0.0015582	0.00986107	0.036753	0.217742	0.0213204
ATP6V1H ENSG00000047249	45.2528	1.70709	68.2189	0.679764	15.4213	11.7368	21.7064	4.80099	0.418825	8.06357
ATP7A ENSG00000165240	0.523475	0.407641	11.2971	0.0226965	2.10171	0.600953	7.03245	0.0144555	0.0618486	2.24541
ATP7B ENSG00000123191	0.0241551	0.144742	9.26167	1.13708	0.136913	0.0877938	0.62133	0.0397818	0.028681	16.9062
ATP8A1 ENSG00000124406	0.176749	0.252816	50.7365	1.35799	2.30948	0.0218896	1.82644	1.5665	0.0601447	2.53533
ATP8A2 ENSG00000132932	0.227074	0.198734	0.00834946	31.4518	0.0265905	0.264471	1.04674	0.0648189	0.0746214	0.00181928
ATP8B1 ENSG00000081923	0.747549	0.172823	45.7073	0.0758396	0.131684	0.197126	39.9344	0.766731	1.55516	23.7401
ATP8B2 ENSG00000143515	11.6661	13.9435	18.8863	3.42428	4.30362	0.089601	0.192795	32.0238	2.54352	9.93367
ATP8B3 ENSG00000130270	2.78213	0.469337	3.62499e-07	7.78207	0.000105707	0.111097	1.92906	0.155582	0.0440102	0.354463
ATP8B4 ENSG00000104043	0.148689	0.0245806	7.68993	0.151851	3.7156	0.0523261	1.21746	0.0566782	0.406445	0.121186
ATP9A ENSG00000054793	0.109606	9.39528	24.664	5.22493	10.6484	0.820925	10.5609	10.2572	0.072479	4.12305
ATP9B ENSG00000166377	0.664328	0.79339	27.4407	1.06692	0.0071879	0.00796284	0.283689	18.898	0.278163	1.41516
ATPIF1 ENSG00000130770	41.2869	1.49332	176.988	66.9069	43.065	55.6001	38.5798	6.69682	3.97386	29.1947
ATR ENSG00000175054	1.50859	0.468117	5.82931	0.517702	0.173539	0.276384	0.0564371	1.3614	1.38773	1.42161
ATRAID ENSG00000138085	29.5025	25.9427	0.918725	0.598506	2.13458	71.0556	0.0336983	2.57831	0.395138	0.447195
ATRIP ENSG00000164053	0.0253015	0.0925895	0.121289	0.0826968	0.0657319	0.0898516	0.0144674	0.0982416	0.252883	0.0112365
ATRIP ENSG00000282827	0.453769	0.0067859	0.172816	0.00728797	0.000873579	0.239694	0.0082167	0.0542237	0.381652	0.183638
ATRN ENSG00000088812	4.79507	0.299869	6.41278	27.0699	6.10079	0.489604	0.995115	0.813368	0.803377	1.49506
ATRNL1 ENSG00000107518	2.62431	0.527995	0.220345	0.425429	0.0385944	0.126132	0.115742	1.54101	0.0215615	2.84486
ATRX ENSG00000085224	0.261847	33.2045	25.0363	0.490896	1.3678	11.7562	5.89487	0.144355	1.61487	9.18423
ATXN1 ENSG00000124788	0.633492	0.0665814	16.5635	0.783988	13.6192	0.608865	6.13044	46.112	13.2787	0.0761101
ATXN10 ENSG00000130638	1.67275	0.328786	20.8845	0.0264484	16.5911	1.11516	8.03872	2.17156	0.305395	1.21861
ATXN1L ENSG00000224470	0.0446566	0.0199015	0.983643	13.2488	0.619498	0.0464374	5.79921	0.421194	0.23875	5.9432
ATXN2 ENSG00000204842	15.0313	0.478602	8.31699	0.308299	7.67227	33.329	24.3718	1.62471	17.9606	11.7258
ATXN2L ENSG00000168488	26.9242	135.425	108.128	1.23171	4.30249	1.10183	27.4184	0.0333396	11.7414	15.3388
ATXN3 ENSG00000066427	19.6985	9.50154	30.6251	1.14047	0.414281	2.65168	7.25176	0.908132	0.281625	10.2683
ATXN3L ENSG00000123594	0.0410307	0.018339	0.0328786	0.0405684	0.0856544	0.128704	0.0186331	0.0144495	0.267025	0.0203864
ATXN7 ENSG00000163635	0.0130635	0.626639	23.7834	2.19102	0.0550802	0.114683	0.693892	0.129932	10.4589	0.0685378
ATXN7L1 ENSG00000146776	1.69506	3.56955	9.45876	0.657063	0.000377743	1.81964	0.5717	3.66806	0.695271	2.18325
ATXN7L2 ENSG00000162650	2.97037	1.15967	0.599335	0.268881	0.260716	0.560621	0.17039	10.4968	2.89162	2.2304
ATXN7L3 ENSG00000087152	7.11372	10.8155	35.6656	65.4211	0.667612	3.04777	3.57025	14.6154	9.16035	32.6354
ATXN7L3B ENSG00000253719	4.08384	98.835	67.716	18.7805	11.8627	5.43961	14.9934	27.4127	1.67124	11.9699
AUH ENSG00000148090	0.277792	1.30018	14.2572	0.490889	0.936239	0.340437	0.122018	6.26555	0.363136	0.121164
AUNIP ENSG00000127423	0.0371063	0.120521	0.141307	0.0987905	0.083804	0.137874	2.99351e-06	0.094189	0.0555812	0.0746465
AUP1 ENSG00000115307	5.01761	178.121	136.506	499.482	47.4308	2.57813	194.26	70.7747	0.0444277	57.745
AURKA ENSG00000087586	0.185215	0.602003	0.327095	0.405813	0.142763	4.15256	0.0866094	0.675183	0.0312828	0.112771
AURKAIP1 ENSG00000175756	252.583	267.437	195.082	131.399	29.2892	12.1128	31.0233	98.1269	13.8739	2.30484
AURKB ENSG00000178999	0.0305195	0.262051	3.47251	0.73898	0.112441	0.112156	0.00824618	0.235414	0.0401252	0.0446865
AURKC ENSG00000105146	0.15289	0.569415	0.36466	5.43406	0.230409	0.271642	0.413398	0.871178	1.16345	0.960296
AUTS2 ENSG00000158321	0.824802	0.520614	2.52767	1.2514	0.613518	0.284113	14.0388	0.445771	17.826	2.14455
AVEN ENSG00000169857	0.944703	1.16177	2.00297	26.8336	0.341856	0.007889	0.284939	16.099	6.28916	0.113326
AVIL ENSG00000135407	0.419413	0.166364	0.829259	0.513811	0.13565	0.133397	1.62472	0.248724	0.305781	0.101058
AVL9 ENSG00000105778	1.15322	0.332185	24.2169	0.297203	3.227	2.9084	1.82238	0.171546	0.896812	1.53784
AVP ENSG00000101200	0.0617765	1.82095	0.0802849	0.334024	0.173453	0.22831	0.292296	0.112033	0.0151593	0.0114117
AVPI1 ENSG00000119986	1.0833	21.0155	14.8833	0.840305	0.154422	50.6865	6.10576	1.68692	0.502037	0.636413
AVPR1A ENSG00000166148	0.000284974	0.102674	0.0736407	0.185922	0.262605	0.00916898	0.00766289	0.0719983	4.29763	0.00404484
AVPR1B ENSG00000198049	0.000709673	0.078471	0.844204	0.000502515	0.0550033	0.00447574	0.0781982	0.0297306	0.0872471	0.0668933
AVPR2 ENSG00000126895	0.36146	0.01981	0.0144205	0.097028	0.000909781	0.351025	0.088381	6.61704	0.280475	0.35049
AXDND1 ENSG00000162779	1.13768	0.199524	0.0471218	0.297236	0.0442018	0.724617	0.29855	0.00868525	0.882797	0.130432
AXIN1 ENSG00000103126	33.0048	0.674791	4.10728	10.1486	0.559137	90.2913	28.1842	0.7425	54.0963	3.76537
AXIN2 ENSG00000168646	0.748823	0.507289	13.6979	0.306264	0.281613	9.46553	14.788	6.88	13.385	0.180192
AXL ENSG00000167601	71.3072	310.393	1.8682	0.000207575	7.48021	24.3533	9.65161	0.451069	14.4727	0.211059
AZGP1 ENSG00000160862	4.57729	442.388	899.528	946.37	3473.5	3.89125	12.7416	2.0418	137.743	436.719
AZI2 ENSG00000163512	0.974211	2.26794	27.6622	0.0206326	0.583893	0.63825	3.71901	23.4047	0.683338	2.56071
AZIN1 ENSG00000155096	1.22869	1.09104	20.3274	0.870912	11.5429	0.54514	42.3399	3.12601	0.0744146	6.28929
AZIN2 ENSG00000142920	3.69048	0.0139807	15.1584	4.83302	1.45268	2.68057	0.199578	0.137774	0.186765	1.653
AZU1 ENSG00000172232	0.203078	0.026047	0.405646	0.0464745	0.0300752	0.0645053	0.0696404	0.0672178	0.153915	3.37407
B2M ENSG00000166710	0.433709	0.887988	429.404	0.122436	256.761	21.9758	248.11	133.704	255.659	196.751
B3GALNT1 ENSG00000169255	0.963039	0.532423	6.36631	1.17214	0.71127	0.308578	0.809226	0.00055868	8.26323	0.458334
B3GALNT2 ENSG00000162885	0.145465	1.26211	1.00725	3.16361	4.82068	0.367252	0.127873	0.0639947	0.486507	0.432344
B3GALT1 ENSG00000172318	0.090332	0.304946	0.0534399	0.00526909	0.156685	0.187753	0.150418	0.018719	0.04162	0.342996
B3GALT2 ENSG00000162630	5.34878	0.207595	0.0600273	0.00188174	0.204219	0.0122347	0.203511	0.0314822	0.117982	0.332037
B3GALT4 ENSG00000235863	32.4775	6.53149	26.6082	39.6746	1.56494	7.04298	10.8644	2.61788	1.19118	1.83148
B3GALT5 ENSG00000183778	0.249119	0.0748045	0.00187114	0.326205	6.93019e-05	0.228318	3.167	0.0616675	0.206294	0.0253282
B3GALT6 ENSG00000176022	33.5371	11.5935	4.97112	68.5605	3.63904	5.84119	40.0272	3.15552	0.721314	3.50779
B3GAT1 ENSG00000109956	25.1163	4.35858	90.0948	125.312	47.1383	6.69467	0.0661855	14.4186	0.554185	0.0750323
B3GAT2 ENSG00000112309	0.125958	0.157406	0.0177359	1.85653	3.47245	0.101906	0.309191	0.413709	2.37268	0.00777879
B3GAT3 ENSG00000149541	87.6604	65.2776	96.9141	230.569	19.129	57.0226	0.104964	41.7229	14.0696	41.1239
B3GLCT ENSG00000187676	0.805996	2.74968	0.183088	1.8124	0.050865	5.77999	1.59266	0.9784	0.710216	0.160115
B3GNT2 ENSG00000170340	1.20652e-06	0.00427307	3.13903	0.808428	0.222009	0.463286	0.0884129	0.264728	0.297126	2.87679
B3GNT3 ENSG00000179913	0.108332	0.00154909	0.00665747	0.359484	0.011263	0.043053	10.0882	0.0190038	0.145169	0.0119496
B3GNT4 ENSG00000176383	5.04731	0.039548	0.0601783	0.0117289	0.0254503	0.0696435	2.72671	0.103281	0.187465	0.00143109
B3GNT5 ENSG00000176597	0.371783	0.598322	2.43945	0.130927	0.412222	0.489164	12.5279	0.870344	4.80762	0.175719
B3GNT6 ENSG00000198488	0.0824927	0.173043	0.0309307	0.923519	0.00120116	0.0569578	0.175335	0.327652	0.104211	0.0650362
B3GNT7 ENSG00000156966	4.22761	6.44568	0.323754	1.08348	0.170972	0.997221	5.41705	0.00438093	0.0224049	0.0463871
B3GNT8 ENSG00000177191	3.83	1.55386	0.0023559	14.8579	3.20333	0.610124	4.34912	0.0253261	6.51756	0.237735
B3GNT9 ENSG00000237172	1.78105	2.22164	6.17533	5.06325	0.270851	12.6423	1.17468	0.186493	4.80503	6.05414
B3GNTL1 ENSG00000175711	5.56004	0.802695	0.680007	0.928153	9.01456	1.94184	0.225436	0.169125	28.0864	0.545414
B4GALNT1 ENSG00000135454	18.0315	1.62816	0.547088	1.08755	0.173567	7.55918	0.273973	0.249854	0.443185	0.478474
B4GALNT2 ENSG00000167080	0.0841709	0.224057	0.317748	0.0106992	0.0518747	0.000487543	0.0246405	0.0864592	0.120245	0.154731
B4GALNT3 ENSG00000139044	0.133055	6.94602	0.459035	1.08126	12.799	0.774895	6.48207	0.0367576	0.63736	3.84205
B4GALNT4 ENSG00000182272	35.6709	8.85909	51.8455	0.415464	9.20007	4.68377	3.61457	1.60934	9.55453	2.0442
B4GALT1 ENSG00000086062	3.13847	2.01337	97.3803	74.5155	45.8538	5.30092	96.9983	2.56317	39.8151	21.285
B4GALT2 ENSG00000117411	135.783	25.2017	35.4277	86.7421	4.04048	19.7372	6.71071	39.8125	29.7029	5.65264
B4GALT3 ENSG00000158850	0.241619	218.659	106.197	81.4621	47.6706	55.5635	8.27219	1.7128	0.284007	1.14938
B4GALT4 ENSG00000121578	0.0113308	11.3512	15.8398	2.07942	1.53764	0.0522936	38.7672	1.8838	0.0484685	1.89723
B4GALT5 ENSG00000158470	9.58398	3.34684	10.408	29.0626	1.67562	2.6428	107.926	5.03655	5.34214	0.0841237
B4GALT6 ENSG00000118276	7.59572	0.424383	0.00149876	0.189221	0.381544	0.00889812	0.442175	0.193943	2.765	0.112284
B4GALT7 ENSG00000027847	15.1939	57.3288	9.40094	22.0037	7.65184	21.0415	6.55937	1.66098	0.522386	33.4724
B4GAT1 ENSG00000174684	31.3099	91.4828	3.87804	24.1137	0.598875	77.8914	0.0938826	34.0275	3.02757	0.0806668
B9D1 ENSG00000108641	9.87689	59.0861	5.00032	6.65886	1.50121	28.5932	0.918913	29.6138	9.33749	0.0239951
B9D2 ENSG00000123810	17.4417	20.0775	1.63593	0.475751	0.806164	2.22602	0.441422	23.5026	8.63526	19.6066
BAALC ENSG00000164929	0.196559	0.386382	1.32069	0.0331537	0.393066	0.117579	0.905133	0.000731281	0.270739	0.015588
BAAT ENSG00000136881	0.00161757	0.224469	0.0434693	1.22709	0.0845167	0.0471387	0.191603	0.108499	0.184145	0.141005
BABAM1 ENSG00000105393	113.207	43.82	36.9092	97.7124	0.180658	14.4348	14.3278	15.6587	43.4721	0.232903
BACE1 ENSG00000186318	22.7689	17.2777	2.72763	2.44508	11.4751	13.0502	5.95987	0.386012	0.0330355	2.51955
BACE2 ENSG00000182240	0.999923	367.482	139.271	63.5626	93.259	37.6228	132.143	1.7924	10.5614	254.846
BACH1 ENSG00000156273	2.31206	0.0625331	8.06987	1.54859	0.732857	0.0217746	4.21122	0.0810085	0.862268	4.54729
BACH2 ENSG00000112182	7.14094	0.333036	0.129923	0.000660954	0.230349	0.264794	0.0462995	0.0782576	1.03159	0.55791
BAD ENSG00000002330	151.538	162.035	69.7744	229.825	32.2066	70.5749	21.6647	8.2134	0.592381	19.7846
BAG1 ENSG00000107262	1.15478	310.047	40.5672	5.19228	47.9791	98.8401	152.018	1.81896	0.421232	24.9409
BAG2 ENSG00000112208	27.0834	0.342626	4.18563	0.588032	1.82359	0.905334	0.781989	10.438	8.92875	0.116841
BAG3 ENSG00000151929	29.7011	43.5894	26.0793	2.60177	4.48119	1.74565	39.0455	0.753077	1.03604	3.32596
BAG4 ENSG00000156735	1.02561	0.146708	10.8967	0.167877	3.73083	0.478029	0.672788	1.68919	1.69668	0.68363
BAG5 ENSG00000166170	5.47731	1.30114	5.93417	1.33478	0.0351025	0.304656	5.76261	0.169006	0.0207748	6.60005
BAG6 ENSG00000204463	37.6366	365.411	47.6922	87.7684	51.8196	6.35896	73.4557	71.7749	88.2656	8.10744
BAHCC1 ENSG00000266074	4.1974	3.33429	9.58616	12.9233	0.841931	0.321561	0.15191	21.9511	0.586709	4.39146
BAHD1 ENSG00000140320	4.88347	3.17428	22.4696	0.311022	14.9659	8.37943	1.5739	5.75081	11.7718	3.84766
BAIAP2 ENSG00000175866	8.03413	5.3657	98.5474	536.638	95.207	11.8254	148.224	66.94	57.7531	194.584
BAIAP2L1 ENSG00000006453	2.11955	0.446172	135.502	230.297	106.053	1.12689	85.5921	0.0388677	2.07742	65.022
BAIAP2L2 ENSG00000128298	0.614456	0.112732	7.03366	23.5673	0.127903	1.04956	0.344883	0.313552	0.0225248	0.539653
BAIAP3 ENSG00000007516	0.171612	0.813182	79.449	143.416	11.992	4.42547	9.24619	9.62012	3.32633	4.02384
BAK1 ENSG00000030110	0.233526	69.5234	1.86664	28.2316	0.0881088	7.38821	12.7612	0.412825	27.4389	2.36078
BAMBI ENSG00000095739	0.742638	0.21854	5.70982	0.225551	0.065333	0.306131	5.40301	0.301315	0.860878	0.0677717
BANF1 ENSG00000175334	40.8273	7.46329	34.9984	5.53512	17.3241	4.32247	14.7328	1.28138	14.0697	16.5227
BANF2 ENSG00000125888	0.0193257	0.00190131	0.00384768	0.152086	0.0987477	0.0183932	0.0451818	0.0359536	0.120523	0.0281236
BANK1 ENSG00000153064	0.0299664	0.00155433	5.29318	0.0568135	0.57945	0.115752	3.84427	0.0150201	0.0167981	0.316498
BANP ENSG00000172530	4.14034	14.0195	1.25787	1.21244	5.19552	36.9436	6.2481	1.62148	18.7972	11.5334
BAP1 ENSG00000163930	3.54026	120.122	66.3978	103.497	4.19279	6.03457	11.5162	61.5365	53.31	12.6968
BARD1 ENSG00000138376	0.860028	0.0221125	6.02226	0.000964137	0.428874	0.0938618	0.553707	3.25891	0.101172	0.394044
BARHL2 ENSG00000143032	0.31542	0.0671566	0.183846	0.383167	0.323665	0.0114261	0.0597902	0.0824975	0.00654323	0.396887
BARX1 ENSG00000131668	0.000251314	0.173968	0.24471	0.54424	0.0297843	0.53533	0.0291328	0.219485	0.3649	0.437529
BARX2 ENSG00000043039	0.077133	0.636847	4.34543	0.564892	0.154514	0.233975	5.87187	0.129537	0.867012	2.20875
BASP1 ENSG00000176788	0.395591	0.608613	46.6377	1.86496	14.8695	1.88435	5.4546	4.49375	1.50985	31.3055
BATF ENSG00000156127	1.95372	0.18669	0.281764	0.274814	0.264866	0.205298	3.91116	0.00203411	7.9836	0.392248
BATF2 ENSG00000168062	8.42324	0.757888	0.311405	0.188342	0.573569	0.168801	0.104286	0.0556709	0.0406479	1.76205
BATF3 ENSG00000123685	0.176215	11.547	0.120218	0.173394	0.723975	14.8665	0.0289626	0.129759	0.446733	0.000182512
BAX ENSG00000087088	5.15342	5.35911	4.79639	69.9229	6.77202	11.6164	3.9241	5.43617	4.92484	1.15947
BAZ1A ENSG00000198604	0.300599	0.217169	7.14706	3.12436	0.00333574	0.794602	9.57908	0.0267336	2.70288	9.66958
BAZ1B ENSG00000009954	2.08202	26.1162	1.65445	0.980421	20.3716	41.1866	14.3915	17.0667	2.97094	12.7809
BAZ2A ENSG00000076108	2.15903	12.7783	84.6138	0.820312	0.789886	0.712305	38.8205	7.47746	27.9894	34.4254
BAZ2B ENSG00000123636	27.9271	0.618747	37.2321	12.4482	3.10994	0.254573	13.6998	51.8428	7.83958	7.42063
BBC3 ENSG00000105327	4.76541	0.637153	1.74278	6.02769	0.0105857	1.02833	8.49781	1.76896	5.85555	9.05115e-06
BBIP1 ENSG00000214413	12.0824	0.161425	8.87899	0.406244	0.87299	0.533187	1.25769	0.052242	2.23564	0.889637
BBOF1 ENSG00000119636	0.223016	0.286514	7.197	0.0382986	0.106088	0.241872	0.755418	0.79726	2.0347	0.108116
BBOX1 ENSG00000129151	0.201557	0.308932	0.0225377	0.179522	0.0285833	0.00336846	0.192513	0.780538	0.562363	0.0545218
BBS1 ENSG00000174483	0.0120377	0.519679	2.13301	0.484441	0.198239	0.242485	1.34411	0.75866	1.60278	0.0247122
BBS10 ENSG00000179941	0.0330812	0.240612	4.52989	1.59443	0.781753	0.165541	1.12018	4.87285	0.044373	1.27561
BBS12 ENSG00000181004	1.36414	0.396493	0.0739567	0.244973	0.000147007	3.29666	0.0349041	0.355267	8.48921e-05	0.236938
BBS2 ENSG00000125124	6.00849	7.78005	17.0497	0.547227	50.0125	1.59166	0.200648	21.8682	0.218966	6.22778
BBS4 ENSG00000140463	2.14844	5.6647	9.25081	21.0333	3.21714	25.1314	0.340515	0.28882	0.0102741	13.437
BBS5 ENSG00000163093	4.6028	0.718184	6.16212	0.561835	0.611537	5.29598	3.42064	0.914957	0.781094	1.47554
BBS7 ENSG00000138686	5.63271	3.21989	45.6262	1.52562	1.23514	12.5861	0.0901166	1.92288	0.650687	2.76228
BBS9 ENSG00000122507	0.633759	0.855391	2.41613	1.38302	0.0426614	0.295335	4.85397	0.340276	0.12236	0.0163152
BBX ENSG00000114439	19.676	0.616684	15.9145	0.0549595	3.93483	3.26467	3.11328	0.924623	3.38647	17.5186
BCAM ENSG00000187244	2.94061	4.3359	891.685	429.782	547.411	0.131231	36.0425	3.26724	53.1604	133.758
BCAN ENSG00000132692	3.5739	0.164247	0.284922	0.434706	0.000776936	0.438453	0.0597296	0.280272	0.150292	0.125407
BCAP29 ENSG00000075790	1.6056	0.502313	33.3465	8.5074	38.6065	62.7452	13.9434	1.38375	21.8904	21.9514
BCAP31 ENSG00000185825	187.445	833.354	290.19	1361.6	218.023	4.33074	60.0125	0.102704	94.8525	172.975
BCAR1 ENSG00000050820	69.1709	19.9962	44.7157	155.161	37.6418	10.6156	50.0501	60.3887	3.32127	81.628
BCAR3 ENSG00000137936	0.619176	0.161707	0.0105585	0.161657	2.32183	0.291596	2.97084	5.62852	0.654913	5.06686
BCAS1 ENSG00000064787	0.0937409	0.0712819	18.0949	12.7106	10.1217	0.180403	6.25204	0.208715	0.352033	6.29776
BCAS2 ENSG00000116752	0.0547283	0.410756	23.6879	0.0488456	9.31481	0.12052	1.84877	2.75662	0.122475	0.371117
BCAS3 ENSG00000141376	8.41758	2.55346	32.5855	22.867	1.10679	6.12516	0.658125	0.560745	51.7283	3.10351
BCAS4 ENSG00000124243	47.3018	67.7043	26.73	7.91464	5.17894	0.750399	30.4176	0.157	9.23938	9.65843
BCAT1 ENSG00000060982	4.55845e-05	0.819178	0.496236	1.21372	1.01898	0.361267	0.852293	2.62383	2.99738	1.70153
BCAT2 ENSG00000105552	31.3543	165.987	93.5642	105.475	36.2526	0.0145288	34.6567	0.863493	13.2646	21.7348
BCCIP ENSG00000107949	2.41581	0.119692	18.7959	10.1206	1.29759	3.70136	1.59816	0.925548	3.94968	3.26071
BCDIN3D ENSG00000186666	3.56088	3.84616	2.5397	2.59051	0.00263433	5.19395	0.633421	1.0754	0.364734	0.182351
BCHE ENSG00000114200	11.5881	0.162532	0.382653	0.0667734	0.0292114	0.222828	0.0742787	0.249333	0.0102138	0.412178
BCKDHA ENSG00000248098	4.91082	13.5977	4.24317	0.707372	0.505926	0.134246	1.68818	0.432898	1.51933	0.00443064
BCKDHB ENSG00000083123	0.273183	0.38678	9.73273	0.441769	0.500837	0.719236	1.19666	0.400711	0.224992	2.88707
BCKDK ENSG00000103507	49.5179	14.5585	15.1325	94.9581	0.891298	16.3989	3.96695	73.4281	57.4264	22.8579
BCL10 ENSG00000142867	0.139314	0.00710579	11.66	1.31482	0.12694	7.00916	20.7089	1.24303	2.49684	0.131835
BCL11A ENSG00000119866	0.900874	0.0949219	10.1204	1.50865	3.70397	0.139536	5.27211	0.299732	13.0387	0.126253
BCL11B ENSG00000127152	0.926459	0.205502	0.133855	0.254936	0.358379	0.281106	0.006485	0.178312	13.525	0.170114
BCL2 ENSG00000171791	1.72815	2.00451	7.33041	1.60854	0.0128326	0.0845328	9.68308	10.0114	0.0419417	5.21361
BCL2A1 ENSG00000140379	0.424281	0.264879	0.158601	0.000261469	0.481683	1.32368	0.0720563	0.298381	1.79235	0.025587
BCL2L1 ENSG00000171552	2.15119	162.294	135.72	385.493	30.0233	7.04551	42.131	43.3609	31.8004	58.2411
BCL2L10 ENSG00000137875	0.00162941	0.0238573	0.268667	0.125576	0.104902	0.0185742	0.0768107	0.0107514	0.0851171	0.461955
BCL2L11 ENSG00000153094	0.776109	0.92079	21.5138	2.00261	0.0609166	2.42392	0.139458	0.343289	0.0357308	0.548783
BCL2L12 ENSG00000126453	24.2936	18.4014	0.457457	1.68652	7.60927	5.76138	11.8287	6.14571	1.27623	0.131579
BCL2L13 ENSG00000099968	7.61673	23.6644	44.0888	3.68861	2.67939	21.9387	26.9104	9.61631	2.27881	1.03893
BCL2L14 ENSG00000121380	0.221586	0.140493	0.000552594	0.0347639	0.0866726	0.708613	0.932095	0.0418052	2.6912	0.218889
BCL2L15 ENSG00000188761	0.279706	0.95025	0.13768	0.210549	0.478668	0.02271	2.29384	0.0556564	0.0289694	0.0074286
BCL2L2 ENSG00000129473	2.80303	4.67264	58.7455	0.152531	11.7753	0.0678302	9.31887	2.19412	0.0377011	4.65293
BCL2L2-PABPN1 ENSG00000258643	0.0994162	0.196972	0.0260581	0.0413876	0.0165498	0.0349526	0.0122461	0.134794	0.00106643	0.0133224
BCL3 ENSG00000069399	0.026024	2.80737	2.96063	18.4133	7.94611	146.538	315.82	6.72505	45.146	86.9525
BCL6 ENSG00000113916	8.88471	0.12038	0.989479	1.20388	0.0414326	22.5962	2.43448	16.3493	36.8745	10.3704
BCL6B ENSG00000161940	0.134275	0.442552	0.239673	0.274344	2.13455	0.0841714	2.40351	3.71249	0.558207	0.269766
BCL7A ENSG00000110987	0.967811	0.340507	12.4707	6.26964	0.291813	12.3283	10.9812	9.41551	0.783103	0.519128
BCL7B ENSG00000106635	0.312757	0.325483	1.03198	0.162386	0.382834	32.9523	49.788	0.624457	0.260199	0.407337
BCL7C ENSG00000099385	152.902	110.18	35.2379	30.5715	17.4814	1.83621	22.932	2.73934	12.1926	0.145262
BCL9 ENSG00000116128	1.0369	0.139903	34.4337	18.6882	2.52949	5.45673	0.692299	0.00744272	5.30838	0.434755
BCL9L ENSG00000186174	20.3972	2.30475	36.5288	1.98671	31.6618	30.2541	9.42274	0.142079	24.3123	13.594
BCLAF1 ENSG00000029363	1.55986	0.903578	24.5974	0.521973	0.555594	34.6249	6.02659	7.14691	5.57283	8.16297
BCO1 ENSG00000135697	0.733336	0.129901	0.0338924	0.0478399	0.197115	0.0596929	0.313661	0.134193	0.940117	0.540587
BCO2 ENSG00000197580	0.0692632	0.00142864	0.794316	0.0341335	0.0417485	0.273153	0.0406966	0.0173999	9.70272	0.312937
BCOR ENSG00000183337	0.00392412	0.0414624	10.5647	0.642373	2.98817	7.48355	5.43547	0.00802056	1.3802	2.81966
BCORL1 ENSG00000085185	15.3831	13.752	0.156995	0.548917	3.27259	1.87593	0.0305775	4.83508	2.56146	6.3698
BCR ENSG00000186716	19.5725	81.686	18.7062	60.4754	10.3662	84.8216	5.78499	0.218548	1.48765	5.55866
BCS1L ENSG00000074582	35.7365	34.2013	0.429249	1.68062	0.375145	32.4119	1.41823	0.0101206	20.8507	10.596
BDH1 ENSG00000161267	0.0458498	0.317982	12.6003	48.4003	35.4702	60.5708	13.56	1.47238	2.20528	13.7808
BDH2 ENSG00000164039	27.3075	12.9283	0.301681	0.581692	1.67424	14.7143	17.3453	0.551446	0.172977	8.05588
BDKRB1 ENSG00000100739	0.142081	0.0522171	0.0866078	0.08785	0.101593	0.869109	0.442127	0.288003	0.0155785	0.0637417
BDKRB2 ENSG00000168398	24.1309	1.33128	9.92185	0.134411	0.314295	0.898291	21.3448	0.0532667	0.0433819	2.84433
BDNF ENSG00000176697	0.550699	0.0267237	2.00963	1.66636	0.919842	5.79849	0.00788629	0.222233	0.366142	0.41605
BDP1 ENSG00000145734	23.2023	0.215034	3.80377	0.426612	0.828429	0.545387	16.0808	0.297398	0.333228	0.497249
BEAN1 ENSG00000166546	0.082984	0.0836952	0.149428	0.457313	0.284642	0.103261	0.101107	0.0205488	0.948404	0.121292
BECN1 ENSG00000126581	4.04176	0.0146013	62.1483	0.0896289	0.712727	0.0227332	8.07583	16.6412	0.180103	4.53344
BEGAIN ENSG00000183092	5.52121	0.941873	0.814871	0.762583	0.241857	0.0456572	0.639777	49.5502	0.748973	3.15732
BEND2 ENSG00000177324	0.0357484	0.143057	0.123888	1.71958	0.000188902	0.42198	0.00130446	0.5171	0.103028	0.039561
BEND3 ENSG00000178409	1.73203	0.357786	0.0205088	1.01839	2.13691	1.04315	0.2663	0.0100314	0.532008	0.0044879
BEND4 ENSG00000188848	1.92739	0.0145885	15.6117	0.580809	0.721322	0.0412802	0.0780242	0.0409042	7.07338e-05	3.35178
BEND5 ENSG00000162373	1.94866	3.92973	0.493899	0.344479	1.81129	0.125167	0.555261	4.0127	0.0525279	0.176169
BEND6 ENSG00000151917	0.275761	0.0641397	0.0624825	0.245614	0.139088	0.0971503	0.012673	0.139765	0.0119247	2.9279
BEND7 ENSG00000165626	9.60839	0.280213	0.125218	0.352112	0.0183757	0.413189	7.89182	0.556533	0.0674255	0.12339
BEST1 ENSG00000167995	158.631	1.59371	55.5169	2.05072	6.52413	0.414776	18.3613	71.766	83.5975	38.9319
BEST2 ENSG00000039987	0.00955214	0.0086455	0.254066	0.509542	0.00442265	0.0530625	0.196093	0.00169065	0.216822	0.307524
BEST3 ENSG00000127325	0.0734487	1.42764	0.873546	0.179673	0.120447	5.11647	1.0357	0.00440994	0.00931812	0.0083048
BEST4 ENSG00000142959	0.00526503	0.0179823	0.0405866	0.586747	0.193381	0.0790358	0.0713326	0.0882092	0.664652	0.0282502
BET1 ENSG00000105829	1.9131	1.93146	25.0915	5.14442	1.81704	6.46938	2.96234	0.542678	3.55781	2.46396
BET1L ENSG00000177951	0.513978	6.92923	9.91003	27.1907	0.332816	56.9339	12.1749	1.99174	5.70786	19.6456
BEX1 ENSG00000133169	0.113415	0.14836	6.4061	0.0620297	0.0213501	4.60617	0.415439	0.000271344	0.00620313	0.00315393
BEX2 ENSG00000133134	0.224833	0.601067	91.4123	7.26641	2.89039	26.598	4.63785	11.5048	0.632103	2.20009
BEX3 ENSG00000166681	47.8979	0.481016	76.4694	1.88985	26.0536	132.777	3.65204	13.342	7.22743	15.143
BEX4 ENSG00000102409	11.797	23.1124	31.604	9.69204	2.95417	0.137886	17.1009	35.759	0.958695	3.23026
BEX5 ENSG00000184515	0.382068	0.494643	2.7201	0.133435	1.23468	0.799492	1.1496	3.9728	0.245058	0.688196
BFAR ENSG00000103429	1.17655	23.8743	11.3492	4.48757	1.16004	19.0674	22.1719	14.2761	3.71967	7.77046
BFSP1 ENSG00000125864	0.298795	0.249071	0.0342887	0.000907489	0.00641016	0.110791	0.0696661	0.271599	7.93545	0.274321
BFSP2 ENSG00000170819	0.199408	0.0575561	0.00754958	0.0154139	0.063583	0.00785566	0.0418494	0.237671	2.11687e-05	0.0167241
BGLAP ENSG00000242252	0.0411706	0.0525263	0.377504	0.153687	0.189445	0.960341	0.120385	1.26533	0.0813769	0.689264
BGN ENSG00000182492	911.474	427.322	0.012229	237.428	0.142628	1.22316	3.47829	142.571	999.857	39.6003
BHLHA15 ENSG00000180535	0.0590851	0.135186	0.0380157	0.124313	0.180886	0.337111	0.0232609	0.00769341	0.0456717	0.000670582
BHLHB9 ENSG00000198908	1.4191	0.0765887	0.216397	0.167264	2.26434e-06	0.102797	0.00360586	0.0178714	1.65413	1.00363
BHLHE22 ENSG00000180828	0.0122051	0.502768	0.137182	0.182152	0.306549	0.423854	0.237806	0.196832	0.147391	0.0902734
BHLHE40 ENSG00000134107	0.781737	0.562818	24.4566	0.119011	21.1741	2.40632	86.8682	0.670207	75.909	9.33499
BHLHE41 ENSG00000123095	1.60288	1.06774	0.512099	0.444676	1.35817	0.119015	62.6263	1.75517	0.810461	1.23091
BHMG1 ENSG00000237452	0.0353221	0.21326	0.151775	0.00042052	0.0741694	0.0290658	0.00627008	0.00597709	0.0098744	0.0200742
BHMT ENSG00000145692	0.566546	0.215774	0.128486	0.235671	0.209586	0.0125376	9.34957e-05	0.0129951	0.21061	0.0123621
BHMT2 ENSG00000132840	2.49044	2.60423	0.859736	1.85387	0.256802	0.371317	0.101547	0.393086	3.3511	0.0165354
BICC1 ENSG00000122870	1.46069	0.190343	1.16123	1.00246	0.985924	0.150003	0.136748	0.11118	2.68357	2.3782
BICD1 ENSG00000151746	0.0195603	2.77234	13.6235	1.4015	0.175666	0.422431	0.0884905	0.0864276	1.36274	6.90307
BICD2 ENSG00000185963	18.1036	5.35579	0.37276	1.93602	0.526314	64.8983	2.69707	0.703719	2.81461	0.323267
BICDL1 ENSG00000135127	0.0112898	0.500404	7.04346	2.92027	0.279329	1.17873	15.1811	0.0982262	0.483698	0.401486
BICDL2 ENSG00000162069	2.92655	2.53062	33.8914	87.9044	9.66788	0.546678	71.5233	15.2927	1.27431	71.5165
BID ENSG00000015475	0.447254	4.62487	0.690948	0.624891	0.120946	38.8065	27.484	0.294546	0.408561	0.2106
BIK ENSG00000100290	1.91431	102.98	723.282	197.562	83.4615	10.2922	53.3519	0.63929	0.713267	33.8379
BIN1 ENSG00000136717	437.903	198.353	103.715	0.78809	19.2178	8.17185	0.519653	29.272	71.9299	51.2168
BIN2 ENSG00000110934	2.95227	0.249503	0.0690094	0.705018	0.101567	0.0549139	0.0932235	2.02555	6.407	0.708733
BIN3 ENSG00000147439	1.72843	84.8091	58.3192	97.7226	25.4463	5.24774	69.6287	0.928552	6.79744	4.06933
BIRC2 ENSG00000110330	29.9154	3.84871	12.6328	12.3926	11.7147	29.1652	12.5572	8.01782	19.2775	8.49246
BIRC3 ENSG00000023445	0.027922	0.553845	0.210912	2.57027	0.992127	14.6469	6.01147	0.12246	8.26879	1.40824
BIRC5 ENSG00000089685	1.67945	5.75836	0.457505	0.762723	0.21915	0.627721	0.273844	0.323781	0.166793	0.802011
BIRC6 ENSG00000115760	4.94867	1.3937	11.1827	0.550487	0.134688	1.15821	2.39772	7.91327	6.77742	0.100875
BIRC7 ENSG00000101197	3.28507	0.0243494	0.185935	0.0117411	0.000940646	0.319185	0.207216	0.0776593	0.00229902	0.0353813
BIVM ENSG00000134897	1.42038	2.96761	3.50404	5.8561	0.699196	0.872202	1.58858	1.30991	0.932495	0.850919
BLCAP ENSG00000166619	72.9351	73.8692	56.3395	2.71604	43.2843	82.5229	43.7744	3.10321	0.728874	1.15612
BLK ENSG00000136573	5.71793	0.156492	0.0112753	1.4283	0.0488454	0.0799137	0.00019931	0.188204	0.132006	0.000187268
BLM ENSG00000197299	0.546427	0.186477	0.877408	0.0169517	0.0496049	0.474883	0.302511	0.263439	0.108156	0.124601
BLMH ENSG00000108578	0.529187	0.380625	0.0525032	0.570486	0.0747766	57.0124	0.711105	0.0899152	0.0286827	6.20687
BLNK ENSG00000095585	0.188914	0.0119619	0.472227	3.22732	0.0697866	0.162414	0.0602228	6.31438	1.88502	0.105979
BLOC1S1 ENSG00000135441	245.418	81.624	52.7484	357.904	13.8448	3.73063	1.36261	11.3129	3.5859	25.4657
BLOC1S2 ENSG00000196072	0.268755	0.647473	6.83513	0.68544	1.6019	0.217316	0.284822	0.696615	4.14876	0.0230476
BLOC1S3 ENSG00000189114	0.511029	1.70949	1.42051	4.50254	0.00468712	5.82877	0.412982	0.0905903	0.325473	2.97609
BLOC1S4 ENSG00000186222	2.9633	0.462602	33.5866	0.585067	0.0505849	20.4766	2.66258	0.349352	6.15882	10.4143
BLOC1S5 ENSG00000188428	2.89831	2.27181	6.89476	0.212403	0.0118991	10.5076	0.375049	6.0801	0.0643303	0.0415132
BLOC1S6 ENSG00000104164	2.02854	0.000480945	39.1355	0.81471	9.67112	0.168125	10.1939	0.345259	1.54621	13.9707
BLVRA ENSG00000106605	7.12183	3.63312	0.402493	1.70921	0.468032	56.371	0.430524	0.00500395	2.83009	0.523345
BLVRB ENSG00000090013	9.93225	337.82	74.4031	57.5089	16.7148	8.38757	44.6179	3.3793	23.5621	14.3637
BLZF1 ENSG00000117475	1.15566	1.83216	0.678701	7.32333	0.182558	1.59867	6.50525	0.407868	1.75412	1.57317
BMF ENSG00000104081	10.6869	1.27053	31.646	0.642611	2.5122	8.23679	29.2599	52.1295	1.3393	54.4575
BMI1 ENSG00000168283	0.132916	0.755665	15.1691	5.74349	0.0245771	0.372688	1.44127	12.2914	6.49724	1.75927
BMP1 ENSG00000168487	31.5584	56.0512	0.647812	44.8496	0.242535	0.1073	18.4143	81.4725	5.29329	14.9753
BMP10 ENSG00000163217	0.00690322	0.00945406	0.00308696	0.0868235	0.180661	0.0536699	0.0278778	0.0527113	0.0704666	0.00756306
BMP2 ENSG00000125845	0.0463252	0.00681873	0.450116	0.180181	0.0965769	0.0553176	11.6685	0.0798455	0.0750887	0.00199901
BMP2K ENSG00000138756	9.63763	0.0220406	0.266338	0.00856276	0.244337	0.00643398	0.174293	0.264104	7.28737	0.628343
BMP3 ENSG00000152785	0.00314768	0.0112562	0.260632	0.00192828	0.0450377	0.0496841	0.832093	0.10207	0.0402667	0.0409571
BMP4 ENSG00000125378	7.85247	27.8433	9.4522	0.483501	0.0842378	2.8227	1.27035	10.649	4.02245	1.90639
BMP5 ENSG00000112175	0.0282388	0.387976	0.670637	0.0322907	0.102476	0.00156014	0.018445	12.8579	1.04691	0.0274677
BMP6 ENSG00000153162	1.2371	0.0099673	8.06095e-12	0.26784	0.313931	0.224842	0.0572051	0.0397309	0.20558	0.0164732
BMP7 ENSG00000101144	5.76738	55.4824	8.47364	11.0855	10.5258	2.32118	67.4151	3.11596	0.559845	0.776129
BMP8A ENSG00000183682	0.15684	0.608093	0.562208	0.110186	0.0752477	0.542661	0.739454	0.226651	0.169628	0.18438
BMP8B ENSG00000116985	0.296111	0.0823565	0.247893	0.0201288	0.0649617	0.199895	0.00078851	6.53204	0.00923202	0.0258895
BMPER ENSG00000164619	0.83789	0.109441	0.0299328	0.0633611	0.280338	0.473964	0.0930455	0.0203218	3.67889	0.641032
BMPR1A ENSG00000107779	0.198891	0.471972	15.7803	0.345185	1.45275	5.02115	1.35384	7.43011	0.963506	1.1108
BMPR1B ENSG00000138696	0.202122	0.218664	12.7502	21.9136	22.6448	1.68605	3.505	0.161567	0.0840158	0.580627
BMPR2 ENSG00000204217	0.6234	17.561	21.046	0.0740201	1.26034	1.14136	3.27826	2.14691	2.51826	2.45734
BMS1 ENSG00000165733	33.9043	14.6883	22.1528	9.50918	0.440291	0.832541	21.4088	2.16417	1.2084	0.0969353
BMT2 ENSG00000164603	0.127285	0.112898	0.787348	0.546671	1.87203	1.91467	1.39048	1.84693	1.47581	3.78806
BMX ENSG00000102010	0.00338766	0.00189993	0.0732656	0.0566467	0.0636283	0.0738525	0.0307383	0.022461	0.0229068	0.00682633
BNC1 ENSG00000169594	0.0688368	0.160602	0.130931	0.340223	0.0996524	0.0220756	0.387985	0.126292	0.35294	0.000132086
BNC2 ENSG00000173068	12.2023	3.54367	0.105202	0.186639	1.74087	27.548	0.100619	0.900392	0.220738	0.539054
BNIP1 ENSG00000113734	10.227	3.44165	15.5497	0.733149	0.0242177	0.378379	7.25197	0.598955	1.46027	2.10845
BNIP2 ENSG00000140299	3.17275	2.56731	11.3868	0.45038	6.04509	1.89456	11.9171	2.01966	12.7646	0.520714
BNIP3 ENSG00000176171	0.354902	23.9117	50.907	0.0397095	1.29425	0.0431149	1.03579	1.6348	1.05257	2.29936
BNIP3L ENSG00000104765	0.125541	0.233042	22.2956	9.90899	2.69846	0.347482	0.0214924	1.36586	15.5821	2.65527
BNIPL ENSG00000163141	0.0683829	0.676057	0.332662	0.107824	3.98242	0.232675	6.40215	1.81712	0.168042	0.535661
BOC ENSG00000144857	75.6553	1.98601	6.16612	3.23674	2.3189	15.2171	0.144447	13.3478	1.32819	6.03423
BOD1 ENSG00000145919	2.63803	127.332	1.2924	0.722579	12.7809	73.3352	4.95524	1.15756	0.0390831	1.99288
BOD1L1 ENSG00000038219	2.99133	0.840774	14.7845	28.2363	9.5867	2.75853	0.651633	2.79229	3.70517	1.86869
BOD1L2 ENSG00000228075	0.0124753	8.54388e-05	0.0192021	0.0740128	0.0215457	0.0157598	0.0783167	0.0227077	0.00497011	0.0736411
BOK ENSG00000176720	133.22	5.83589	0.36995	85.5003	7.63107	1.17113	1.86835	15.1794	1.64865	34.2746
BOLA1 ENSG00000178096	2.62115	1.98922	0.323112	6.16683	8.99863	41.0178	0.0148999	0.263457	0.798085	7.13539
BOLA2B ENSG00000169627	170.323	7.00443	103.596	213.092	1.06422	38.153	48.1718	5.50778	3.70226	39.7847
BOLA3 ENSG00000163170	0.33937	0.00200291	19.9695	0.269356	0.474231	14.8598	2.89443	0.105904	0.841316	0.530301
BOLL ENSG00000152430	0.0523156	9.55217e-05	0.133353	0.0363578	0.0250456	0.0493517	0.0247136	0.0913367	0.199105	0.0735942
BOP1 ENSG00000261236	2.13071	74.6267	2.89734	37.2567	2.9874	0.417197	0.31246	2.06683	0.239527	13.1593
BORA ENSG00000136122	0.466301	0.2596	0.227619	0.253325	0.0925766	2.25071	0.0413685	0.41597	0.153609	0.104115
BORCS5 ENSG00000165714	8.37109	0.318814	3.77144	0.0132827	0.212878	0.762742	2.53433	0.485885	0.247037	0.0779081
BORCS6 ENSG00000196544	7.45451	30.8191	8.53189	0.855287	0.132216	0.746952	0.419239	0.708471	8.77147	0.424675
BORCS7 ENSG00000166275	1.43417	5.13229	23.448	12.7023	1.12898	0.24944	0.872456	2.40541	1.64625	2.59655
BORCS8 ENSG00000254901	1.79601	1.7904	13.1455	94.1377	33.03	0.463774	10.8588	28.8829	1.57246	4.42654
BORCS8-MEF2B ENSG00000064489	0.101785	0.653671	0.219017	0.192406	0.0703863	0.0292627	0.00599119	0.188459	0.0910096	0.220963
BPGM ENSG00000172331	0.213265	0.0118827	4.04832	0.0254207	0.108497	0.254561	1.24381	0.067316	5.52342	0.381319
BPHL ENSG00000137274	1.67811	21.1401	5.88918	6.82141	0.550352	9.31813	0.0971221	0.418937	5.45171	5.32534
BPI ENSG00000101425	3.84553	1.4718	0.47187	0.676218	0.29601	1.12912	0.00492833	0.0395886	7.76175	0.0631999
BPIFA1 ENSG00000198183	0.00394601	0.0980596	0.0301208	0.0429032	0.0727981	0.0948815	0.0969987	0.208963	0.229489	0.0373137
BPIFA2 ENSG00000131050	0.0544375	0.0376198	0.0142554	0.0477962	0.0339678	0.0209185	0.0795319	0.00445696	0.036493	0.0591548
BPIFB1 ENSG00000125999	0.110056	0.0846313	0.0217146	0.113836	0.0257721	0.0893756	0.0283236	0.0518658	17.4079	0.2701
BPIFB2 ENSG00000078898	0.512821	0.921688	8.11605	499.512	0.0884291	0.994935	0.22787	2.32231	0.206055	8.26678
BPIFB4 ENSG00000186191	0.00614152	0.0561698	0.0607832	0.0448123	0.00635583	0.0708823	0.030609	0.00229024	0.00225765	0.0333056
BPIFC ENSG00000184459	0.0261326	0.00792759	0.334143	0.0303378	0.0506615	0.0265898	0.0168002	0.010112	0.136856	0.0133734
BPNT1 ENSG00000162813	0.000243653	0.743604	11.1944	0.231535	0.317718	3.04666	4.62072	9.22504	0.0688207	7.20203
BPTF ENSG00000171634	9.27142	1.3588	31.8076	0.0806862	0.379333	0.491179	2.37758	17.3292	0.207099	0.381982
BRAF ENSG00000157764	0.688555	0.0484368	21.7831	1.77359	3.9356	0.159817	2.10139	0.415644	0.416109	0.968441
BRAP ENSG00000089234	2.49893	36.1462	0.812545	5.96494	7.18473	3.13817	6.50727	0.00285805	0.0875621	0.548547
BRAT1 ENSG00000106009	9.63331	0.698744	80.6004	355.281	0.375095	45.9908	25.5589	70.7762	4.52193	25.5474
BRCA1 ENSG00000012048	0.286272	1.9143	0.0469351	0.928013	0.0444345	7.79934	1.23522	0.708625	0.618629	1.82308
BRCA2 ENSG00000139618	0.689538	0.137204	0.0318052	0.352181	2.20118	0.0285415	0.0935571	0.287429	0.197974	0.0223569
BRCC3 ENSG00000185515	0.105309	0.0286836	14.7795	0.487935	2.35258	1.59639	7.72591	0.473904	0.0651236	7.56562
BRD1 ENSG00000100425	1.62502	0.449044	24.1999	0.181213	0.0519206	0.679655	0.0862293	0.828695	7.58472	0.158533
BRD2 ENSG00000204256	87.479	200.586	738.787	158.037	247.075	9.51476	250.806	430.946	201.139	133.748
BRD3 ENSG00000169925	23.3526	0.125142	31.4974	9.97497	25.9983	27.4935	1.91998	1.48685	5.19028	12.5969
BRD4 ENSG00000141867	82.9373	0.33062	62.9748	66.1795	17.0165	11.5404	51.3671	37.5846	2.12855	0.324316
BRD7 ENSG00000166164	0.141268	0.321224	28.2758	0.310719	0.324557	10.8912	7.04908	7.21065	13.9901	0.330863
BRD8 ENSG00000112983	0.223245	5.70839	11.7243	145.623	15.8011	86.942	6.72905	6.80183	0.868048	0.425833
BRD9 ENSG00000028310	57.5555	1.48105	19.2141	81.8721	0.516838	13.0174	17.1086	77.7815	68.773	23.0787
BRDT ENSG00000137948	0.123774	0.030614	0.517763	0.0344431	0.0452298	0.152734	0.00113858	0.000192393	0.267377	0.0230899
BRE ENSG00000158019	1.31354	34.2271	26.3229	1.17577	2.19852	8.5825	1.44328	5.7397	3.37986	1.47923
BRF1 ENSG00000185024	108.195	9.0677	62.8829	149.117	7.27021	10.6199	8.5041	14.8737	6.50174	15.8618
BRF2 ENSG00000104221	0.532949	0.305729	1.94806	63.5261	3.87849	11.3458	2.2009	0.475581	2.90401	0.0141183
BRI3 ENSG00000164713	332.863	184.028	174.921	178.049	130.836	6.25712	53.9867	54.6033	45.4327	72.1727
BRI3BP ENSG00000184992	9.05336	2.84868	18.1665	1.4451	0.344094	0.478487	0.242417	0.896471	0.154159	0.643813
BRICD5 ENSG00000182685	3.47747	1.15937	3.20612	32.4733	0.528355	0.360146	0.172423	0.290108	0.168933	4.45818
BRINP1 ENSG00000078725	0.777454	0.287494	0.00155087	1.39353	0.344144	0.058775	0.151671	7.16682	0.581804	0.12818
BRINP2 ENSG00000198797	6.22379e-05	0.0120888	0.00410264	0.25396	0.0265711	0.0592422	0.010921	0.902754	0.0546697	0.0239645
BRINP3 ENSG00000162670	0.848641	0.0589643	1.10083	0.283797	0.0629585	0.0331381	0.0519408	0.972769	0.389592	0.0602091
BRIP1 ENSG00000136492	1.81822	0.382526	0.0802499	0.621849	0.63973	0.189982	0.000220124	0.11129	0.146509	0.125722
BRIX1 ENSG00000113460	0.687364	0.143774	3.54248	0.197838	0.487146	0.514427	0.952274	9.09527e-05	0.0343887	2.58985
BRK1 ENSG00000254999	2.06351	232.474	82.1204	3.23932	1.25712	43.1645	47.8356	0.247166	50.9389	4.93664
BRMS1 ENSG00000174744	1.26475	2.31851	46.3765	141.14	9.46064	13.7045	8.25877	0.916474	55.9658	5.23562
BRMS1L ENSG00000100916	1.54853	0.197554	0.0474114	0.171912	1.73064	0.193245	0.110359	0.148019	0.302269	0.71957
BROX ENSG00000162819	0.583529	1.40302	8.38992	0.508079	3.10283	4.64215	7.96665	1.78146	5.8309	2.37574
BRPF1 ENSG00000156983	25.0084	5.47905	0.00918494	0.306207	6.31619	7.62963	7.13683	4.06857	1.28318	0.430242
BRPF3 ENSG00000096070	0.396286	0.168461	15.7022	1.07926	14.1297	58.0319	6.88571	0.784207	0.366804	4.32043
BRS3 ENSG00000102239	0.0298032	0.0107957	0.0853863	0.0515359	0.0207902	0.025264	0.0880575	0.127764	0.0141899	0.203595
BRSK1 ENSG00000160469	39.2985	0.0675609	0.641243	0.470393	0.172448	1.12695	2.89443	8.91076	2.90705	0.863681
BRSK2 ENSG00000174672	21.427	0.123854	47.6681	0.753348	0.152237	1.2108	2.13774	0.20637	1.71043	0.00648915
BRWD1 ENSG00000185658	0.393408	0.0855718	21.7135	0.102105	0.00970064	1.68846	6.71245	39.6456	3.40777	7.43622
BRWD3 ENSG00000165288	0.0536996	2.33784	3.354	4.94081	1.03133	0.114289	0.53585	0.621581	0.827806	1.72253
BSCL2 ENSG00000168000	0.176957	2.00406	1.16332	0.0272631	0.387088	0.201715	0.041425	0.101502	5.6035	0.0273668
BSDC1 ENSG00000160058	1.26263	3.06681	62.4377	2.2675	42.6964	23.6123	0.427105	37.6293	2.49227	39.0464
BSG ENSG00000172270	456.971	297.65	204.751	668.54	67.7047	61.3034	21.1825	145.752	35.9451	113.642
BSN ENSG00000164061	2.0047	0.0100156	0.532113	0.196073	0.246987	0.0169239	0.180885	0.756789	0.0675439	0.115203
BSND ENSG00000162399	0.538894	0.0030908	0.0151521	0.0114248	0.381507	0.076122	0.0116678	0.0482005	0.490631	0.00112556
BSPH1 ENSG00000188334	0.381267	0.354948	0.429406	0.0633767	0.000900079	0.0925005	0.136213	0.0157113	0.00548386	0.00365102
BSPRY ENSG00000119411	0.00620934	1.20518	6.68254	4.18582	12.9268	61.0154	7.38594	0.0193891	1.91036	5.20055
BST1 ENSG00000109743	0.231959	6.22239	0.684932	0.10018	0.0679401	0.719074	0.460078	1.98258	2.11151	1.09596
BST2 ENSG00000130303	361.928	117.302	7.14219	28.4335	0.322675	0.0932258	3.13599	121.838	43.8938	6.06725
BTAF1 ENSG00000095564	0.0528307	0.504569	2.80119	0.541895	8.25534	1.01812	5.71154	6.35353	0.84653	0.506679
BTBD1 ENSG00000064726	47.2578	3.67258	47.3406	1.49801	1.13043	2.36314	12.3128	1.4484	4.79614	5.19122
BTBD10 ENSG00000148925	7.69904	0.597509	10.3876	0.0432764	0.14043	0.344866	3.14166	0.474922	0.103925	0.0473447
BTBD11 ENSG00000151136	0.811262	0.188554	0.149732	0.20481	1.58114	10.2962	5.74802	0.0211712	1.3169	0.0508757
BTBD16 ENSG00000138152	0.038607	0.0700557	1.30763	0.130422	0.434428	0.315513	1.25104	0.19185	2.21516	0.0976187
BTBD18 ENSG00000233436	0.0945515	0.00798803	0.0444263	0.0332468	0.100254	0.0636527	0.0143875	0.0301893	0.0954086	0.0211465
BTBD19 ENSG00000222009	0.520316	0.393476	0.0282961	0.0307457	0.0761766	0.0641732	0.374518	0.557361	1.6197	0.412768
BTBD2 ENSG00000133243	90.863	0.474009	100.471	186.118	23.7676	41.2412	30.4255	101.47	1.84072	22.5632
BTBD3 ENSG00000132640	14.9536	0.17027	15.601	1.31002	0.249517	0.314991	7.21886	7.06278	17.2836	0.196984
BTBD6 ENSG00000184887	42.519	34.5526	79.3515	8.80549	7.41057	25.5299	21.3487	3.17279	2.58268	8.70397
BTBD7 ENSG00000011114	0.802029	4.44559	21.7094	1.64891	4.67319	7.60464	5.55339	6.63408	14.9687	0.0223996
BTBD8 ENSG00000189195	0.203584	0.627547	1.46971	4.32522	0.00762019	0.183123	0.904673	1.99121	0.280349	0.070574
BTBD9 ENSG00000183826	21.2819	0.761105	23.8625	12.5468	0.282919	8.14772	11.4073	0.1784	0.0241059	1.29592
BTC ENSG00000174808	0.0482167	0.0514074	0.394794	0.253392	0.413855	0.141935	0.12186	0.794691	2.65746	0.936121
BTD ENSG00000169814	5.83882	60.7839	22.5135	1.42894	6.69372	23.438	0.665148	0.805902	1.15672	0.336002
BTF3 ENSG00000145741	68.2326	0.944726	60.7928	2.67214	3.57328	20.4376	38.2146	37.1134	27.0336	7.29495
BTF3L4 ENSG00000134717	1.47569	0.121791	23.3454	0.148851	4.52758	1.30207	22.0284	6.70063	9.99591	12.6246
BTG1 ENSG00000133639	2.10125	0.328221	2.93239	13.6275	4.11753	0.268851	57.7198	117.155	66.5141	0.480457
BTG2 ENSG00000159388	357.299	3.33926	300.897	0.830226	6.06232	1.44162	123.019	3.33886	232.232	14.0317
BTG3 ENSG00000154640	0.259349	0.471484	8.02929	0.0173313	0.358177	0.262449	9.00367	1.10074	0.0859049	1.41862
BTG4 ENSG00000137707	0.404219	0.243754	0.00601166	0.0236417	0.0156729	0.0417861	0.0031466	0.366382	0.0850578	0.10543
BTK ENSG00000010671	0.0168411	6.13373	0.266083	0.336215	2.26918	0.16571	0.1204	0.54488	0.0281969	0.017902
BTLA ENSG00000186265	0.41661	0.0072097	0.134857	0.142443	0.0727516	0.109688	5.45943e-05	0.000110218	0.587494	0.000949273
BTN1A1 ENSG00000124557	0.00681651	0.0270065	0.141331	0.193889	0.110199	0.000275165	0.0168389	0.000876519	0.00605304	0.0150006
BTN2A1 ENSG00000112763	1.051	3.45864	0.277831	0.453893	1.92132	0.790704	4.01337	7.64981	0.124454	0.60037
BTN2A2 ENSG00000124508	0.729794	7.55233	2.19869	1.82318	0.0918615	1.63279	0.513793	0.322697	0.0846527	0.723193
BTN3A1 ENSG00000026950	0.181416	16.42	2.27289	0.720724	0.338901	13.6264	1.88074	4.30994	2.43382	9.41398
BTN3A2 ENSG00000186470	0.103165	0.40633	0.408865	0.126861	0.241413	6.99603	0.692097	5.08473	0.604384	0.363794
BTN3A3 ENSG00000111801	0.132162	0.0411228	2.06754	1.14972	0.324554	7.74256	0.184345	0.2395	0.101426	0.525845
BTNL2 ENSG00000204290	2.7879	0.095177	0.21283	0.0942459	0.00104916	0.137321	0.0684473	0.0682415	0.0244507	0.00108118
BTNL3 ENSG00000168903	0.157348	0.664612	0.226392	0.287099	0.407853	0.0298972	0.0421058	0.388128	0.000154461	0.0726838
BTNL8 ENSG00000113303	0.152095	0.106983	0.0307855	0.0347039	0.0218296	0.0179084	0.0412831	0.00423735	0.101903	0.00658129
BTNL9 ENSG00000165810	0.739394	0.0565605	0.119346	10.8814	0.164117	0.00857943	0.395464	0.735377	0.0724787	0.0881128
BTRC ENSG00000166167	0.12855	5.49159	17.7957	3.84195	0.065452	5.90235	0.694862	0.281509	1.1275	20.2272
BUB1 ENSG00000169679	0.032825	0.376106	0.277087	0.317944	0.0215768	0.0446116	0.0794457	0.0277941	0.0782054	0.0026291
BUB1B ENSG00000156970	0.0437396	0.192035	0.00648828	0.160066	0.0319464	0.1057	0.0986328	0.109894	0.0851761	0.0580293
BUB3 ENSG00000154473	0.233894	0.749834	10.6455	0.65908	0.0408516	0.0358261	1.16853	8.13837	0.932905	1.7615
BUD13 ENSG00000137656	4.19244	3.22323	3.32244	0.453912	0.143054	1.01802	0.157597	3.9037	0.0494335	0.585049
BUD31 ENSG00000106245	5.54836	157.671	99.9205	152.332	20.6336	49.2323	15.0509	36.5579	30.9087	62.2059
BVES ENSG00000112276	10.0624	0.282803	0.759612	0.26903	0.355271	1.2344	0.704664	0.19864	4.54936	0.10138
BYSL ENSG00000112578	2.06974	54.2865	4.30931	3.58967	6.8595	3.55551	9.38819	0.166414	0.895561	0.30311
BZW1 ENSG00000082153	3.09182	0.220665	68.016	0.669194	4.42935	1.99307	40.3223	1.01137	1.46439	6.63307
BZW2 ENSG00000136261	9.25514	0.0404641	2.64166	3.93257	0.122209	8.31461	8.65329	2.70224	2.56514	3.29523
C10orf10 ENSG00000165507	0.124699	13.6182	2.61301	1.69034	1.23176	1.97573	20.8236	16.2026	167.822	12.3849
C10orf105 ENSG00000214688	0.172929	0.0140791	0.000434371	0.0542064	0.0132722	0.00623128	0.0317182	0.503535	0.110828	0.0161416
C10orf107 ENSG00000183346	1.57177	0.210052	3.41855	0.978173	0.816361	0.433256	0.572681	1.35178	0.502362	0.141201
C10orf11 ENSG00000148655	0.019328	14.3403	13.4929	2.4397	0.569433	7.1264	3.97691	20.6044	1.16746	2.56626
C10orf128 ENSG00000204161	6.9137	0.36919	0.2859	1.1625	0.010427	0.0634453	0.0256247	0.294865	1.36776	0.246901
C10orf142 ENSG00000277288	0.0163407	0.149879	0.0127919	0.23316	0.0931257	0.00332242	0.00958121	0.00977701	0.109844	0.000314707
C10orf2 ENSG00000107815	9.95769	0.214334	3.31225	0.65997	0.00432595	2.02396	3.00912	3.8204	0.0015171	3.73049
C10orf35 ENSG00000171224	0.592556	1.37468	1.54065	4.40489	0.977332	2.61795	0.366299	0.128508	9.49813	1.0866
C10orf53 ENSG00000178645	0.149694	0.0589528	0.31932	0.717327	0.0774314	2.01078e-06	0.064006	0.0209343	0.0316636	0.0410679
C10orf54 ENSG00000107738	115.966	15.887	0.204404	0.971869	1.19448	0.0324799	21.9945	23.8359	28.0342	24.9408
C10orf55 ENSG00000222047	0.154929	0.129712	0.151818	0.10575	0.0166483	0.0431565	0.0349821	0.0829356	0.122249	0.256358
C10orf62 ENSG00000203942	0.0101668	0.0239242	0.0431574	0.0740533	0.0393723	0.413206	0.00454239	0.0720942	0.345725	0.0254318
C10orf67 ENSG00000179133	2.21483	0.0016874	0.127287	0.101577	0.00553487	0.153705	0.180023	0.176517	0.428803	0.177006
C10orf71 ENSG00000177354	0.0482207	0.0111411	0.00663883	0.031067	0.0853495	0.0242328	0.0226888	0.00706664	0.0131862	2.6709
C10orf76 ENSG00000120029	0.574424	37.3985	0.0879146	2.67583	1.17034	51.1218	3.2422	0.438877	0.0234221	0.15817
C10orf82 ENSG00000165863	0.117857	0.00336147	0.000116516	0.0135152	0.166795	0.0218352	1.80948	0.0122857	0.000740353	0.0297289
C10orf88 ENSG00000119965	0.231668	0.347249	0.10699	1.08224	2.38534	3.43816	0.0170267	0.0378687	2.97472	0.0274174
C10orf90 ENSG00000154493	0.12793	0.0031332	0.0164878	0.0491841	0.0015413	0.0186621	0.0309675	0.0127786	0.0622302	0.0317763
C10orf95 ENSG00000120055	0.0619479	0.688485	0.0577929	0.208539	0.0407149	0.620572	0.0492254	0.0160731	0.036021	1.12867
C10orf99 ENSG00000188373	9.86982	0.511645	0.245823	0.27042	0.0151569	0.493277	8.93824	2.78596e-05	0.120073	0.0498004
C11orf1 ENSG00000137720	0.106007	10.5148	29.7668	2.30525	1.10393	0.165423	2.66751	3.94326	0.376575	0.199318
C11orf16 ENSG00000176029	0.192187	0.0692909	1.23268	0.0656053	0.085318	0.146611	1.2034	0.00766449	0.157328	0.0336829
C11orf21 ENSG00000110665	0.00160805	0.247605	0.0324792	0.25528	0.0222796	0.266	0.057898	1.47448	0.0188539	0.420222
C11orf24 ENSG00000171067	70.6475	11.7428	30.2896	73.4628	0.596976	49.7218	1.99446	110.051	21.5169	23.1562
C11orf31 ENSG00000211450	9.28966	0.382228	86.6384	106.507	23.6737	69.2434	59.3755	55.8613	51.0092	14.9339
C11orf40 ENSG00000171987	0.00621023	0.000211023	0.191911	0.249103	0.0718785	0.00398956	0.124158	6.70618e-05	0.232883	0.014568
C11orf42 ENSG00000180878	0.0164322	0.0248179	0.00169954	0.318357	0.0876049	0.00502555	0.0891617	0.0573311	0.257722	0.0485496
C11orf45 ENSG00000174370	2.64261	0.282943	0.155053	0.119654	0.116253	0.0262833	0.094192	0.314559	0.106135	0.0580287
C11orf49 ENSG00000149179	0.491405	3.28478	0.783772	33.8558	0.000623143	41.0464	11.6892	8.53229	11.2519	0.15837
C11orf52 ENSG00000149300	0.144187	0.000820052	0.202617	0.912528	0.0816767	0.0346846	0.110875	0.381985	0.0132667	0.0299927
C11orf53 ENSG00000150750	0.217078	0.108302	0.0453523	0.194956	0.011207	0.0554799	0.567933	0.0911734	0.0430186	0.115391
C11orf54 ENSG00000182919	0.300072	0.0433134	13.902	0.321668	6.72554	5.8554	0.0507921	3.79646	0.106974	0.261444
C11orf57 ENSG00000150776	3.4866	1.31981	1.70875	7.95096	1.81325	6.78025	1.22876	1.7548	1.5075	4.27978
C11orf58 ENSG00000110696	11.8996	31.9101	72.7462	0.353466	5.59204	8.19621	15.1634	35.3569	3.62173	21.2114
C11orf63 ENSG00000109944	0.629651	0.207184	0.0376851	1.59942	0.733457	0.0263463	0.103684	0.00654907	0.137779	0.126945
C11orf65 ENSG00000166323	1.50295	0.0294549	0.272037	0.138209	0.0383675	0.00280873	0.0128075	0.493667	0.189867	0.118368
C11orf68 ENSG00000175573	0.808991	114.647	26.6046	0.86689	0.386771	1.00543	1.48639	30.1322	24.0226	6.59006
C11orf70 ENSG00000137691	2.50949	1.30885	0.607223	0.343859	0.24829	0.770037	0.724163	0.05323	0.1444	0.80043
C11orf71 ENSG00000180425	0.497135	0.218616	11.4487	6.13287	13.6639	1.24241	0.170536	1.1238	6.23828	0.375351
C11orf74 ENSG00000166352	0.674679	0.243453	6.26082	0.199863	1.77434	1.62209	1.62154	0.064873	0.935906	0.0996084
C11orf80 ENSG00000173715	0.0842624	1.15771	4.85021	2.77803	1.937	6.74983	0.145512	0.15468	0.0800412	0.291041
C11orf84 ENSG00000168005	0.769417	0.281069	3.92282	1.75516	0.430972	5.97858	1.13549	2.05483	5.54556	0.682709
C11orf87 ENSG00000185742	0.0585825	0.502656	0.0990506	0.00953577	0.866036	0.0695685	0.198689	0.115969	0.126168	0.176637
C11orf88 ENSG00000183644	0.00631077	0.0834557	0.139373	0.0062881	0.0559999	0.0770351	0.106837	0.02069	0.024537	0.104978
C11orf91 ENSG00000205177	0.0674936	0.118694	0.0371991	0.0864031	0.0104076	0.0181236	0.0784753	0.00748814	0.0327976	0.0287067
C11orf94 ENSG00000234776	0.399899	0.049196	0.175131	0.0838881	0.111001	0.0930365	0.0566169	0.0328121	0.021827	0.00692426
C11orf95 ENSG00000188070	4.33982	81.6975	17.641	1.57854	1.35344	8.79262	0.469489	11.5079	0.656249	1.94466
C11orf96 ENSG00000187479	581.932	1122.96	1.19704	0.495675	2.32647	2.9011	1.03416	774.029	768.9	1.75859
C11orf98 ENSG00000278615	0.572558	0.708517	1.57739	0.0900359	0.367609	0.0670653	0.0904349	0.175849	0.0418351	0.0942372
C12orf10 ENSG00000139637	25.9362	67.4531	23.0676	5.40591	1.714	0.0538417	2.03738	0.10011	38.1895	2.61092
C12orf29 ENSG00000133641	6.03963	0.407685	4.45015	1.04383	2.46184	0.261461	0.0260301	0.151465	2.06681	1.19422
C12orf4 ENSG00000047621	0.281752	0.238985	5.63165	0.317037	0.0790465	10.4451	0.81043	0.0343442	0.39376	0.168999
C12orf40 ENSG00000180116	0.149288	0.00944657	0.102996	0.0372069	0.0943876	0.0572958	0.0387865	0.0274053	0.0401784	0.0165041
C12orf42 ENSG00000179088	2.75863	0.0379594	0.000415421	0.080633	0.0978633	0.10991	0.076398	0.0894707	0.178545	0.0443212
C12orf43 ENSG00000157895	3.26806	13.0622	2.53564	20.9559	6.83963	15.5486	1.15695	2.45967	4.36231	0.0862267
C12orf45 ENSG00000151131	4.12716	5.42978	15.9192	0.0974892	0.0289715	2.36893	2.17585	1.48028	0.0110953	0.272984
C12orf49 ENSG00000111412	0.194803	0.625917	2.06042	3.0462	0.0871677	6.25861	13.8169	0.0807923	2.4748	1.86371
C12orf50 ENSG00000165805	0.0109108	0.0838365	0.22031	0.492667	0.0245251	0.058899	0.0303587	0.398746	0.0179735	0.278248
C12orf54 ENSG00000177627	1.05861	0.219111	0.0548303	0.0593695	0.376132	0.0545556	2.96781	0.162032	0.541227	0.00440478
C12orf56 ENSG00000185306	0.268545	0.010086	0.866415	3.33134	0.0858689	0.0432247	0.146993	0.109495	0.142843	0.382637
C12orf57 ENSG00000111678	530.207	501.336	252.531	219.19	46.7598	18.778	0.143256	159.554	83.8443	72.4406
C12orf60 ENSG00000182993	5.53501	1.60331	0.084383	0.346882	0.497455	0.0892621	0.50632	0.560786	2.172	0.0193708
C12orf65 ENSG00000130921	0.76641	8.42808	1.81438	3.65065	2.62042	10.7495	2.44319	0.997892	0.803502	0.960943
C12orf66 ENSG00000174206	0.150064	0.10777	6.6448	3.16117	0.119802	0.199301	1.92617	0.513168	0.318169	3.06911
C12orf71 ENSG00000214700	0.0948759	0.235517	0.082854	0.047476	0.0460373	0.0270152	0.00174434	0.13055	0.0221105	0.0861128
C12orf73 ENSG00000204954	1.72527	0.0526179	3.76158	9.57706	0.990259	9.91607	2.49667	1.88469	1.34476	0.350374
C12orf75 ENSG00000235162	17.337	0.349047	0.473708	0.710078	2.03385	0.12096	0.870214	12.2468	0.924742	0.181919
C12orf76 ENSG00000174456	1.37068	1.67786	3.10907	7.4785	1.26904	26.0349	7.99141	5.26499	0.299319	0.808621
C14orf1 ENSG00000133935	0.15707	114.181	76.25	0.743745	3.50864	60.9631	3.58173	9.60932	0.0391588	10.9787
C14orf105 ENSG00000100557	0.70808	0.445813	0.173448	0.134929	0.110115	0.000453792	0.0113935	0.00979203	0.613084	0.077896
C14orf119 ENSG00000179933	0.328277	0.611484	0.202021	1.15499	0.0328964	7.29622	0.0828833	0.381842	4.57932	8.11664
C14orf132 ENSG00000227051	2.70291	3.68571	0.334364	1.20012	0.403666	4.94967	0.0452055	3.00084	2.00552	0.0239001
C14orf142 ENSG00000170270	2.34175	0.0235901	6.62282	0.980379	0.0883334	2.12641	0.418617	1.31794	0.665996	0.470653
C14orf159 ENSG00000133943	2.00112	9.30637	2.81533	0.225929	1.09944	21.0849	0.231072	0.0735655	0.456584	0.254019
C14orf166 ENSG00000087302	28.4848	1.41433	11.0824	0.452084	0.958558	84.795	11.5213	4.45033	0.415366	6.92036
C14orf169 ENSG00000170468	1.63901	3.33271	1.21778	0.0441959	0.406031	0.754752	3.2617	0.483173	0.0344163	0.131699
C14orf177 ENSG00000176605	0.0596396	0.00747863	0.031182	0.0408263	0.111926	0.000890342	5.68112e-06	0.0031911	0.0286185	0.0165282
C14orf178 ENSG00000197734	0.00227655	0.101007	0.023121	0.0398068	0.00780376	0.0400547	0.00188196	0.120667	0.0848062	0.0311787
C14orf180 ENSG00000184601	0.0702617	0.732463	0.000473638	0.132392	0.0105295	0.000583074	0.0410543	0.036784	0.0292844	0.331195
C14orf2 ENSG00000156411	26.0998	4.89492	0.699181	3.03297	34.3972	259.04	41.3944	6.89945	0.427002	8.76978
C14orf28 ENSG00000179476	1.48315	0.100253	6.47793	0.0598943	0.247829	0.184671	0.492181	1.30546	2.00519	0.721191
C14orf37 ENSG00000139971	0.31509	0.384744	0.309082	3.27618	0.153276	0.441845	0.242286	0.0261288	0.193941	0.277558
C14orf39 ENSG00000179008	0.0720307	0.0474021	0.00677988	0.0105478	0.00251497	0.0471076	0.065773	6.70823e-06	0.0573204	1.44867
C14orf79 ENSG00000140104	1.58705	0.0263036	4.51865	59.3396	2.19121	1.35386	1.54872	11.4741	1.42008	0.102495
C14orf80 ENSG00000185347	0.00522668	1.37512	0.0292326	0.579493	7.0474	0.06184	3.45325	3.50689	7.8912	17.5975
C14orf93 ENSG00000100802	5.50474	1.59216	1.41911	1.14506	0.0632254	23.9074	1.13884	0.0311654	0.499365	1.46676
C15orf39 ENSG00000167173	2.9655	1.75676	0.56301	27.858	1.38729	30.7702	3.5192	0.370919	0.258588	0.371129
C15orf40 ENSG00000169609	16.6651	14.4113	16.9882	15.8124	12.215	3.26264	0.0343125	1.08984	17.0343	0.491984
C15orf41 ENSG00000186073	1.10308	3.92469	0.132389	0.271796	0.0277661	0.0818792	3.3842	0.145344	0.463308	0.00936428
C15orf48 ENSG00000166920	0.764539	0.299108	26.9065	0.424651	0.634706	0.50561	3.49359	4.3546	1.90015	11.4767
C15orf52 ENSG00000188549	7.08486	31.6341	0.361406	1.80557	0.0417234	27.7918	0.0215039	0.0733405	0.978442	0.778345
C15orf53 ENSG00000175779	1.06933	0.00877498	0.142315	0.125495	0.0872866	0.000237349	0.0351466	0.0142373	0.0286697	0.00923707
C15orf57 ENSG00000128891	11.6931	0.255446	0.000801772	0.173289	0.0645296	2.90222	8.82506	3.33424	0.246275	0.87369
C15orf59 ENSG00000205363	14.5013	12.4379	6.69541	1.20007	0.474345	0.0875602	3.02405	12.8298	0.092208	4.29246
C15orf61 ENSG00000189227	1.2808	2.39497	27.8527	1.87758	20.637	0.918961	0.11162	48.418	6.02653	0.871294
C15orf62 ENSG00000188277	0.00722971	0.219448	0.301066	0.317534	0.339655	0.179269	0.574275	0.516507	0.213558	0.371359
C15orf65 ENSG00000261652	0.162046	0.0457905	0.584771	0.651121	0.0967615	0.108702	0.0987558	0.992694	0.213654	0.180182
C16orf13 ENSG00000130731	61.8394	110.649	11.6914	397.72	35.2345	75.7521	0.281493	3.60543	11.2663	19.2843
C16orf45 ENSG00000166780	20.4795	1.12967	0.988109	0.12462	0.148684	0.0426122	7.23469	1.29657	12.271	0.0241203
C16orf46 ENSG00000166455	0.0157923	0.107672	0.0690951	0.0409815	0.156282	1.13367	0.020395	0.110946	0.0674615	0.052155
C16orf52 ENSG00000185716	2.17537	1.11319	14.136	0.153644	0.275632	1.968	3.20211	0.297987	0.00777235	0.0452704
C16orf54 ENSG00000185905	0.549533	0.152763	0.673292	0.253789	0.0140819	0.204796	0.132939	2.4131	5.99022	0.00256302
C16orf58 ENSG00000140688	0.536813	86.8086	139.573	196.573	39.848	133.567	3.93079	13.4269	1.01973	26.9905
C16orf59 ENSG00000162062	1.26042	0.0722555	5.43452	6.5504	0.292444	1.2233	0.578182	0.857912	0.00651443	0.00576347
C16orf62 ENSG00000103544	19.3194	0.460515	33.3217	61.9868	1.1491	0.496808	0.676973	11.4668	3.60534	0.375315
C16orf70 ENSG00000125149	0.549405	18.647	42.5544	31.9816	12.9892	21.1402	0.100928	2.43965	9.51706	0.982436
C16orf71 ENSG00000166246	1.56141	0.0318378	0.580283	0.518351	2.53032	3.71332	0.537904	0.018776	0.700504	2.31583
C16orf72 ENSG00000182831	0.0878954	0.0793982	7.60647	0.00823994	0.797256	3.86497	0.033961	19.055	5.67971	3.40507
C16orf74 ENSG00000154102	0.0187541	0.131657	1.76733	0.0160828	0.633299	0.404095	13.2194	18.0554	1.13602	0.142968
C16orf78 ENSG00000166152	0.270283	0.00467277	0.119658	0.365505	0.176876	0.00929919	0.0126614	0.0219622	0.230823	0.157092
C16orf82 ENSG00000234186	0.13659	0.0334496	0.000852165	0.00441227	0.0105407	0.00050796	0.0250974	0.00243618	0.0137337	0.0634655
C16orf86 ENSG00000159761	0.431666	10.2098	0.0222152	0.278075	0.327193	0.456023	0.0889127	6.10594	0.660139	0.126442
C16orf87 ENSG00000155330	0.219107	0.0449734	4.82743	0.307815	1.56438	0.117614	0.261722	3.21542	0.355965	0.43468
C16orf89 ENSG00000153446	31.2047	13.7067	1.00375	1.13828	7.30526	1.1488	0.832241	3.96107	2.79228	1.62807
C16orf91 ENSG00000174109	18.4778	0.129074	1.17365	0.619272	0.0768344	6.83507	4.29311	14.0828	0.171831	6.30614
C16orf92 ENSG00000167194	0.0162239	0.0234158	0.0367052	0.0030278	0.025308	0.230804	0.0315796	0.00159402	0.401727	0.0638729
C16orf95 ENSG00000260456	0.665399	0.227361	0.0274218	0.00396987	0.102554	0.00024465	0.441762	0.00138814	0.191187	0.0576463
C16orf96 ENSG00000205832	0.0547619	0.812699	0.0841025	0.0781021	0.0462102	0.0140272	0.153684	0.00998315	0.236956	0.0827213
C17orf105 ENSG00000231256	0.0286471	0.0713539	0.161491	0.0415209	0.0887436	0.0388129	0.00906696	0.0214428	0.0885573	0.0111116
C17orf107 ENSG00000205710	3.20543	17.3726	1.9979	0.638246	0.490535	1.09593	5.48531	0.931845	3.43818	27.792
C17orf49 ENSG00000258315	0.999988	0.0824626	4.76025	0.659279	0.0187362	7.71309	5.96881	0.0818319	0.752971	0.122384
C17orf50 ENSG00000270806	0.0142877	0.395924	0.199384	0.0472215	0.0378646	0.0696081	0.0788559	0.116832	0.208644	0.229725
C17orf51 ENSG00000212719	0.0668895	11.3516	2.82331	2.61362	0.774535	1.43875	0.542425	1.02787	0.208018	0.876017
C17orf53 ENSG00000125319	0.699237	1.03815	0.684952	0.367806	0.304155	0.149332	0.033997	0.427372	0.194526	0.0665468
C17orf58 ENSG00000186665	0.864469	0.0365416	2.31941	0.209397	3.98625	0.0465413	0.399129	0.344296	0.0209935	0.506294
C17orf62 ENSG00000178927	8.45582	80.5006	93.4609	188.197	0.0560787	24.5422	3.88851	42.8839	10.2005	55.8799
C17orf64 ENSG00000141371	0.220274	0.000718088	0.00095217	0.0251957	0.0090339	0.0703378	0.00341541	0.0412506	0.0291357	0.0209667
C17orf67 ENSG00000214226	4.79677	0.227571	6.2819	0.233752	0.0351521	0.0144863	0.626532	0.260546	0.0719904	0.118603
C17orf74 ENSG00000184560	0.051304	0.0251986	0.0947273	0.0915799	0.000729445	0.00753866	0.00294507	0.397207	0.0359814	0.0360306
C17orf75 ENSG00000108666	0.165803	0.158418	10.2224	0.0705211	4.0137	0.860465	9.3195	1.97391	1.61532	2.41018
C17orf78 ENSG00000278505	0.0060193	0.322642	0.48196	0.154385	0.0397037	0.258318	0.237605	0.00588881	0.0111326	0.104594
C17orf80 ENSG00000141219	1.01888	13.0384	1.47005	0.444404	0.20678	12.0167	0.664301	10.9616	2.15987	4.24355
C17orf89 ENSG00000224877	67.332	55.8774	46.2453	61.7412	35.7816	41.0025	24.011	9.09851	8.50425	9.2337
C17orf96 ENSG00000273604	0.632582	2.09149	1.63908	0.387009	0.12926	0.282466	0.422209	0.757924	7.59651	0.00355629
C17orf97 ENSG00000187624	0.669894	4.78525	0.292959	0.201853	0.0147377	9.97976	0.0617064	1.56343	3.26225	0.836081
C17orf98 ENSG00000275489	0.00406065	0.000308719	0.130196	0.0031388	0.733177	0.0235638	0.580609	0.324831	0.101766	1.02907
C17orf99 ENSG00000187997	0.479829	0.498253	0.0136395	0.0500076	0.0723182	0.0126837	0.0010962	0.00465817	0.939444	0.0493944
C18orf21 ENSG00000141428	0.163295	0.616531	4.04497	1.35869	1.9365	5.37216	2.79353	0.518731	0.00305303	2.40065
C18orf25 ENSG00000152242	2.2292	0.731527	11.4165	1.11892	0.00886253	0.413247	2.50168	5.30062	0.710888	4.70364
C18orf32 ENSG00000177576	5.49996	6.021	6.5132	10.6459	5.31943	13.8599	5.06499	3.44419	0.0265124	1.8438
C18orf54 ENSG00000166845	0.19468	0.0460048	0.0512998	0.0167084	0.0448443	0.0183726	0.045279	0.173329	2.03196	0.00485414
C18orf63 ENSG00000206043	0.0209173	0.030987	0.0256353	0.070907	0.0659629	0.136126	0.277662	0.0590358	0.0122358	0.109533
C18orf8 ENSG00000141452	3.88738	1.61461	15.5793	0.205907	2.83345	0.819139	5.16251	0.105628	0.319709	5.50327
C19orf12 ENSG00000131943	0.269061	75.7114	6.49724	2.86188	20.1213	34.9974	7.07426	0.0846797	1.53741	0.280584
C19orf18 ENSG00000177025	5.47764	0.0186388	2.37696	14.6121	4.46718	1.21248	0.0620031	0.245571	0.109305	5.38339
C19orf24 ENSG00000228300	1.80098	175.614	13.2503	265.52	0.725746	11.2369	1.55523	1.3165	46.632	31.7945
C19orf25 ENSG00000119559	2.48793	41.4051	14.4047	51.6825	60.9289	10.7434	6.96339	53.1621	43.3581	5.507
C19orf33 ENSG00000167644	1.22751	2.19454	2.17045	1.27892	0.413866	0.33166	11.5091	0.141649	21.2796	13.0135
C19orf35 ENSG00000188305	0.765586	0.0120232	0.116264	0.0592981	0.259857	0.0405999	0.114717	0.0718252	0.134277	0.959005
C19orf38 ENSG00000214212	0.580136	0.212438	0.00915114	0.353193	0.328524	0.92541	0.180879	8.91546	0.0916877	0.00239323
C19orf43 ENSG00000123144	7.40718	251.376	54.7692	9.09126	25.2653	111.735	43.7275	39.8991	2.40243	37.3882
C19orf44 ENSG00000105072	21.6998	4.23617	0.761004	16.5959	1.3911	1.00316	0.222297	19.1789	0.201091	2.48386
C19orf45 ENSG00000198723	0.0810405	1.66575	1.69832	1.38881	0.686686	0.13004	0.136667	1.69264	0.161707	0.0624489
C19orf47 ENSG00000160392	0.210127	0.911188	8.97965	19.1726	2.43233	0.00770277	14.7045	14.9516	16.6304	0.0653183
C19orf48 ENSG00000167747	104.825	100.917	65.128	314.336	79.0734	3.965	0.754109	3.579	3.23924	6.41935
C19orf52 ENSG00000142444	1.20323	2.55176	1.73321	1.23003	4.84767	14.9733	0.127467	9.14916	0.768668	0.0792567
C19orf53 ENSG00000104979	0.173017	252.248	92.6084	94.5983	63.2628	11.08	4.43655	119.441	373.694	80.871
C19orf54 ENSG00000188493	0.413286	13.5339	5.71834	4.3162	0.681049	1.4805	0.236859	1.27783	1.05305	2.03598
C19orf57 ENSG00000132016	5.85393	1.0429	0.122028	3.12785	0.0240758	0.203109	0.823809	1.42518	0.24652	0.00560482
C19orf60 ENSG00000006015	111.496	6.62005	12.4575	273.151	2.38102	17.6793	4.15654	113.715	16.8683	11.4261
C19orf66 ENSG00000130813	0.91519	39.9849	2.92195	0.834858	0.321165	2.41389	4.26389	7.05519	1.06897	4.05015
C19orf67 ENSG00000188032	0.10478	0.0931949	0.32234	0.0117663	0.0115417	0.104891	0.0145833	0.0734377	0.0556045	0.130905
C19orf68 ENSG00000185453	13.5506	6.80393	0.191287	1.74005	7.6609	0.127923	3.7249	6.37357	1.26753	1.08967
C19orf70 ENSG00000174917	329.281	117.173	76.4656	274.593	68.6176	0.642188	7.1682	102.835	163.187	56.5872
C19orf71 ENSG00000183397	0.308193	0.0455159	0.162854	0.410145	0.247507	0.0408349	0.145298	0.646698	0.238109	0.000197338
C19orf73 ENSG00000221916	0.51233	1.55362	1.55667	9.34567	0.235034	0.231987	0.220388	0.144865	3.106	0.137647
C19orf81 ENSG00000235034	0.040156	1.03631	88.5951	91.3614	3.90107	1.13054	0.291305	0.19647	0.00942443	0.522451
C19orf84 ENSG00000262874	0.00488846	0.100842	2.10557e-06	0.0142574	5.74012e-05	0.0203746	0.0113815	0.184584	0.0934612	0.0630533
C1D ENSG00000197223	7.01987	0.80102	7.20839	1.54791	5.03672	0.0742336	3.68086	1.71475	7.92877	0.1783
C1GALT1 ENSG00000106392	0.301007	0.731743	4.74726	0.291076	2.01434	0.138285	1.83256	2.48704	2.43193	3.92097
C1GALT1C1 ENSG00000171155	2.22058	0.889913	10.6192	0.768839	0.369469	2.23431	9.76075	1.74231	0.64601	8.00158
C1GALT1C1L ENSG00000223658	0.0898821	0.0209334	0.0220937	0.0221562	0.220951	0.00397909	0.0339074	1.77228	0.0126388	0.0911121
C1QA ENSG00000173372	468.094	246.47	3.54187	2.14774	1.54805	0.370158	4.86919	102.151	119.482	7.78912
C1QB ENSG00000173369	223.137	2.03109	1.22553	0.874285	10.0433	0.272867	1.35096	117.502	101.588	23.104
C1QBP ENSG00000108561	0.498393	0.00694224	64.8735	1.64913	41.2763	1.9052	28.2033	27.0927	0.320047	34.6958
C1QC ENSG00000159189	71.8146	2.16383	0.00403618	19.9436	0.605226	0.781094	8.73489	26.4041	31.4417	6.0721
C1QL1 ENSG00000131094	23.9338	0.260263	0.0400925	0.416374	0.0317541	0.0521655	0.00770954	12.3208	0.335729	0.145335
C1QL2 ENSG00000144119	0.00141137	0.331956	0.0902692	0.639755	0.0159183	0.0257309	0.0933527	0.216737	0.343592	0.0011134
C1QL3 ENSG00000165985	0.117842	0.00373935	0.17052	0.109675	0.0724897	0.00642709	0.0468053	0.192072	0.189639	0.0772191
C1QL4 ENSG00000186897	0.0221922	0.0278605	0.0299592	0.308534	0.00711258	0.00548291	0.125933	0.00749836	0.518757	0.00874236
C1QTNF1 ENSG00000173918	121.61	102.352	0.256351	0.822473	0.678812	0.194518	0.431568	14.6288	4.44221	0.756795
C1QTNF2 ENSG00000145861	14.3888	39.1238	0.216128	0.00404735	0.00445713	1.43821	0.0771454	0.312088	3.28045	0.157242
C1QTNF3 ENSG00000082196	1.03191	0.611807	3.86012	0.0809884	1.39599	16.0567	1.13344	13.9958	1.66256	0.252997
C1QTNF4 ENSG00000172247	8.62073	12.7894	0.789071	1.0435	0.157922	0.13163	0.114817	7.98898	0.910137	0.300595
C1QTNF5 ENSG00000223953	0.950796	0.0283594	0.119297	0.0157835	0.0145593	0.0861433	0.00433157	0.43461	0.0300425	0.00596177
C1QTNF6 ENSG00000133466	0.632514	0.0288178	2.93684	16.5231	2.14774	7.6436	0.0980397	0.23714	0.431854	0.0887021
C1QTNF7 ENSG00000163145	6.21431	0.573879	0.0580733	0.0516734	1.44643	0.154629	0.0554672	0.419384	0.678355	0.4585
C1QTNF9 ENSG00000240654	0.115783	0.49942	0.00455577	0.0920706	0.00588345	0.0311907	0.533401	0.026054	0.14252	0.225899
C1QTNF9B ENSG00000205863	0.0110666	0.791487	0.815332	0.115152	0.0271738	0.0467132	0.0780258	0.145263	0.239272	0.402161
C1QTNF9B-AS1 ENSG00000281899	0.175664	0.298752	7.88632	0.924759	1.51412	0.185147	0.401994	0.124181	2.97078	3.82827
C1R ENSG00000159403	1440.6	366.626	0.280576	2.32688	7.04964	5.01036	2.96871	193.465	200.186	35.346
C1RL ENSG00000139178	11.3375	58.9629	20.6517	1.98903	4.14333	0.152059	10.2517	0.671141	0.0301331	6.46504
C1S ENSG00000182326	72.8389	6.02183	0.0672482	0.531456	0.391433	81.8591	0.0997039	41.1453	15.0525	5.68483
C1orf100 ENSG00000173728	0.0209955	0.0245546	0.0580355	0.0570389	0.0190668	0.00424017	0.181413	0.200874	0.0703905	0.0854338
C1orf101 ENSG00000179397	0.133953	0.0632314	1.06211	0.322718	0.368795	0.0273356	1.45946	0.25441	0.0131839	2.1284e-07
C1orf105 ENSG00000180999	0.0803328	0.000711757	0.2098	0.00460945	0.0228303	0.0134697	0.0599491	0.0863214	0.0617849	0.300887
C1orf106 ENSG00000163362	9.98396e-05	2.62563	0.482657	0.108205	4.78854	0.0159756	17.3074	0.668325	0.0730736	0.105072
C1orf109 ENSG00000116922	0.535821	1.10012	9.37873	0.31145	0.0888012	0.333685	16.1917	0.198728	3.51716	6.2078
C1orf112 ENSG00000000460	3.22529	0.00849478	1.38204	0.777863	0.138244	1.81083	0.504162	0.266922	4.05314	0.0689576
C1orf115 ENSG00000162817	0.41778	0.0783524	83.4003	2.75872	1.1785	4.8203	0.873881	0.88194	6.1346	31.3293
C1orf116 ENSG00000182795	3.19061	430.065	315.136	54.0143	169.768	5.80394	48.34	0.101036	12.8329	16.9684
C1orf122 ENSG00000197982	62.6457	240.253	115.232	78.5014	70.3877	18.3092	7.4134	0.874582	1.47008	25.0771
C1orf123 ENSG00000162384	49.9361	8.39844	14.0429	0.0153486	8.95294	93.0501	4.69369	3.35678	0.249664	5.72134
C1orf127 ENSG00000175262	0.039947	0.000145414	0.00826797	0.000589337	0.147702	0.0153457	0.127331	0.791149	0.0221229	0.618706
C1orf131 ENSG00000143633	0.0856149	1.58386	5.297	2.10445	8.72139	8.50137	2.04348	0.222885	0.120228	0.00021258
C1orf141 ENSG00000203963	0.140896	0.175687	0.0292218	0.0462117	0.18793	0.121328	0.0669176	0.1738	0.00420121	0.0490198
C1orf145 ENSG00000162913	0.129917	0.0984829	1.21801	0.168375	0.555949	1.53805	0.178492	2.15039	0.0130867	0.0273938
C1orf146 ENSG00000203910	0.0662779	0.0599082	0.0256369	0.0162459	0.0176516	0.0031287	0.129107	0.021431	0.0222684	5.47043e-06
C1orf158 ENSG00000157330	0.137222	0.00327274	0.864828	0.151508	0.0675158	0.0857677	0.0706778	0.0795299	0.00632004	0.171608
C1orf159 ENSG00000131591	0.0808547	5.12088	16.1447	90.9402	2.93252	0.331036	15.9109	15.921	21.8599	3.59223
C1orf162 ENSG00000143110	0.233449	0.542665	0.19315	15.9332	0.0276925	6.01674	0.0264505	0.109056	8.42198	0.104923
C1orf167 ENSG00000215910	1.86828	0.620637	0.054985	0.1842	0.2152	0.350516	0.0614586	0.0772894	0.924297	3.88036
C1orf168 ENSG00000187889	0.0614852	0.17136	1.95571	0.0204603	0.863147	0.251486	0.195607	0.0137169	1.43159	0.719811
C1orf174 ENSG00000198912	0.570963	2.5993	3.83957	2.46763	0.18511	31.1548	2.02649	3.06293	0.036131	1.15204
C1orf185 ENSG00000204006	0.00103199	0.117295	0.0956014	0.155482	0.00986623	0.0158722	0.0338681	0.0522457	0.104362	0.0528931
C1orf186 ENSG00000263961	0.220846	1.19126	12.5343	4.12768	0.0259908	0.941197	0.387124	0.189817	0.176519	0.268887
C1orf194 ENSG00000179902	0.00122248	0.200939	0.175027	0.421407	0.695588	0.0875658	0.0207006	0.762383	0.0133015	0.230645
C1orf198 ENSG00000119280	73.7803	4.40165	65.065	4.19681	8.84682	0.602711	15.7143	44.6756	59.3119	16.6292
C1orf204 ENSG00000188004	0.175843	2.47485	0.0144797	0.285811	1.27742	1.08983	0.23624	0.423506	0.0878194	1.13065
C1orf21 ENSG00000116667	20.632	0.439879	56.9722	2.00837	20.7989	74.5919	9.1796	0.158692	3.18473	0.0613894
C1orf210 ENSG00000253313	0.559516	5.79265	20.7984	0.101559	36.3855	23.6917	0.909218	0.137829	0.378983	7.2344
C1orf216 ENSG00000142686	30.6212	5.40287	5.19681	0.811607	3.29376	0.202809	0.106104	4.83363	17.5506	0.170116
C1orf226 ENSG00000239887	0.00501143	0.185245	8.49123	0.273742	1.25163	1.32461	4.7682	0.0197923	1.17649	1.52712
C1orf228 ENSG00000198520	0.261431	0.612046	3.10634	1.60336	0.00012683	0.337587	0.045198	2.87311	0.323307	0.00860758
C1orf234 ENSG00000227868	0.0916084	0.163376	0.15005	0.267577	0.113609	0.0815151	0.00330798	0.122236	0.0322425	0.0603652
C1orf27 ENSG00000157181	0.539863	3.54203	27.9865	0.886483	4.45033	0.280542	1.28715	1.86409	1.66002	7.96597
[truncated: 15,949 more rows]
