# Supplementary material for: Spatial maps of prostate cancer transcriptomes reveal an unexplored landscape of heterogeneity
Source: Nat Commun. 2018 Jun 20;9:2419. doi: 10.1038/s41467-018-04724-5 (PMC6010471; doi:10.1038/s41467-018-04724-5)
Supplement: Supplementary file 9 — Supplementary Data 6 [file 41467_2018_4724_MOESM9_ESM.zip › Supplementary Dataset 3/experiment0006-baselinefeature-gamma.tsv]

	Baseline
A1BG ENSG00000121410	1.03718
A1CF ENSG00000148584	0.941682
A2M ENSG00000175899	0.757782
A2ML1 ENSG00000166535	1.23702
A4GALT ENSG00000128274	0.810566
AAAS ENSG00000094914	0.873793
AACS ENSG00000081760	0.998653
AADAC ENSG00000114771	1.09832
AADACL2 ENSG00000197953	1.09154
AADACL4 ENSG00000204518	0.990941
AADAT ENSG00000109576	1.2654
AAED1 ENSG00000158122	1.21597
AAGAB ENSG00000103591	1.15723
AAK1 ENSG00000115977	0.801319
AAMDC ENSG00000087884	0.986996
AAMP ENSG00000127837	0.657874
AAR2 ENSG00000131043	0.983334
AARD ENSG00000205002	1.19721
AARS ENSG00000090861	0.841528
AARSD1 ENSG00000266967	0.585169
AASDH ENSG00000157426	0.841652
AASDHPPT ENSG00000149313	0.876612
AASS ENSG00000008311	0.79466
AATF ENSG00000275700	0.787699
AATK ENSG00000181409	0.907675
AATK-AS1 ENSG00000225180	1.08436
ABAT ENSG00000183044	0.615514
ABC13-47488600E17.1 ENSG00000283199	0.894113
ABC13-47656900H15.1 ENSG00000283566	1.06406
ABC7-42404400C24.1 ENSG00000277758	1.05309
ABCA1 ENSG00000165029	0.700869
ABCA10 ENSG00000154263	1.32402
ABCA12 ENSG00000144452	1.24349
ABCA13 ENSG00000179869	1.15798
ABCA2 ENSG00000107331	0.48672
ABCA3 ENSG00000167972	0.264937
ABCA4 ENSG00000198691	0.870009
ABCA5 ENSG00000154265	0.902491
ABCA6 ENSG00000154262	0.691253
ABCA7 ENSG00000064687	0.950655
ABCA8 ENSG00000141338	0.917808
ABCA9 ENSG00000154258	0.797465
ABCB1 ENSG00000085563	0.946906
ABCB10 ENSG00000135776	1.10284
ABCB11 ENSG00000073734	1.33933
ABCB4 ENSG00000005471	1.03288
ABCB5 ENSG00000004846	0.865536
ABCB6 ENSG00000115657	1.18242
ABCB7 ENSG00000131269	0.993512
ABCB8 ENSG00000197150	0.401725
ABCB9 ENSG00000150967	0.743421
ABCC1 ENSG00000103222	0.715665
ABCC10 ENSG00000124574	0.841811
ABCC11 ENSG00000121270	0.81361
ABCC12 ENSG00000140798	0.671403
ABCC2 ENSG00000023839	0.832008
ABCC3 ENSG00000108846	1.65997
ABCC4 ENSG00000125257	0.549095
ABCC5 ENSG00000114770	1.14942
ABCC6 ENSG00000091262	1.08242
ABCC8 ENSG00000006071	2.17795
ABCC9 ENSG00000069431	1.20295
ABCD1 ENSG00000101986	0.723474
ABCD2 ENSG00000173208	1.24292
ABCD3 ENSG00000117528	1.13548
ABCD4 ENSG00000119688	0.651417
ABCE1 ENSG00000164163	1.12915
ABCF1 ENSG00000204574	1.224
ABCF2 ENSG00000033050	0.937582
ABCF3 ENSG00000161204	0.704343
ABCG1 ENSG00000160179	1.04472
ABCG2 ENSG00000118777	1.16315
ABCG4 ENSG00000172350	0.839781
ABCG5 ENSG00000138075	1.07925
ABHD1 ENSG00000143994	0.854918
ABHD10 ENSG00000144827	1.03774
ABHD11 ENSG00000106077	0.649345
ABHD12 ENSG00000100997	0.994277
ABHD12B ENSG00000131969	1.26065
ABHD13 ENSG00000139826	1.5155
ABHD14A ENSG00000248487	0.669628
ABHD14A-ACY1 ENSG00000114786	0.953813
ABHD14B ENSG00000114779	0.73212
ABHD15 ENSG00000168792	0.870079
ABHD16A ENSG00000204427	1.56626
ABHD17A ENSG00000129968	0.785313
ABHD17B ENSG00000107362	0.733124
ABHD17C ENSG00000136379	0.824716
ABHD18 ENSG00000164074	0.727806
ABHD2 ENSG00000140526	0.857928
ABHD3 ENSG00000158201	1.22846
ABHD4 ENSG00000100439	1.22896
ABHD5 ENSG00000011198	0.945066
ABHD6 ENSG00000163686	1.08266
ABHD8 ENSG00000127220	0.464632
ABI1 ENSG00000136754	1.04817
ABI2 ENSG00000138443	1.03542
ABI3 ENSG00000108798	1.25066
ABI3BP ENSG00000154175	1.03996
ABL1 ENSG00000097007	1.18496
ABL2 ENSG00000143322	1.21364
ABLIM1 ENSG00000099204	1.16784
ABLIM2 ENSG00000163995	1.2869
ABLIM3 ENSG00000173210	1.29897
ABO ENSG00000175164	1.06144
ABR ENSG00000159842	1.32639
ABRA ENSG00000174429	0.912145
ABRACL ENSG00000146386	1.02238
ABT1 ENSG00000146109	0.924985
ABTB1 ENSG00000114626	0.807862
ABTB2 ENSG00000166016	1.2924
AC002429.5 ENSG00000236197	0.901094
AC004076.7 ENSG00000268533	0.784291
AC004158.1 ENSG00000280264	0.943672
AC004381.6 ENSG00000005189	1.03261
AC004754.3 ENSG00000269881	0.868136
AC004813.1 ENSG00000279777	1.03689
AC004824.1 ENSG00000280226	1.15969
AC005281.1 ENSG00000226690	1.26959
AC005477.1 ENSG00000280188	1.25008
AC005480.1 ENSG00000279461	0.719648
AC006116.20 ENSG00000267710	1.09542
AC006328.1 ENSG00000280301	1.35102
AC006386.1 ENSG00000279115	0.891229
AC006994.3 ENSG00000279317	1.13438
AC007040.11 ENSG00000258881	1.01148
AC007906.1 ENSG00000279018	1.01794
AC008074.1 ENSG00000279644	0.82198
AC008522.1 ENSG00000279232	0.95866
AC008686.1 ENSG00000280221	0.960836
AC008759.1 ENSG00000279471	1.26774
AC008810.1 ENSG00000279126	0.875938
AC008914.1 ENSG00000279768	0.981066
AC009014.3 ENSG00000271824	0.706468
AC009060.2 ENSG00000280252	1.09682
AC009977.1 ENSG00000279335	1.20995
AC010731.4 ENSG00000235118	1.00873
AC011155.1 ENSG00000280098	0.775391
AC011380.1 ENSG00000281227	0.893
AC012005.1 ENSG00000279274	1.13436
AC012005.2 ENSG00000279287	1.07069
AC012363.1 ENSG00000281676	1.17646
AC013269.5 ENSG00000184761	1.00237
AC013461.1 ENSG00000091436	0.936525
AC016142.1 ENSG00000280141	0.821236
AC016549.1 ENSG00000281325	0.878078
AC016577.1 ENSG00000279646	1.17997
AC016991.1 ENSG00000279435	1.0049
AC017081.1 ENSG00000279921	0.802914
AC018512.1 ENSG00000279808	0.800176
AC018902.1 ENSG00000280817	1.0525
AC021106.1 ENSG00000279386	1.05976
AC024060.1 ENSG00000281584	1.12465
AC024592.12 ENSG00000267740	1.35624
AC025335.1 ENSG00000179859	0.873091
AC055733.1 ENSG00000280127	0.860875
AC055866.1 ENSG00000281079	1.18854
AC069063.2 ENSG00000279380	0.734076
AC073130.2 ENSG00000281656	1.16685
AC073657.1 ENSG00000279937	0.808808
AC074033.1 ENSG00000281137	0.712178
AC087350.1 ENSG00000281527	0.88791
AC087762.1 ENSG00000279588	0.869969
AC090154.1 ENSG00000278888	1.03307
AC090498.1 ENSG00000279483	0.651394
AC092384.1 ENSG00000280675	0.985842
AC092835.2 ENSG00000233757	0.908872
AC092881.1 ENSG00000279530	1.05599
AC100821.1 ENSG00000280473	1.03002
AC104057.1 ENSG00000280427	0.982065
AC104073.1 ENSG00000280410	0.94109
AC104304.4 ENSG00000283473	0.804058
AC104389.2 ENSG00000279824	0.925668
AC104981.1 ENSG00000278938	1.22361
AC105009.1 ENSG00000281855	0.562896
AC105052.1 ENSG00000279168	1.0659
AC109486.1 ENSG00000280447	0.964256
AC109829.1 ENSG00000233438	1.04109
AC110602.1 ENSG00000281267	0.903364
AC110615.1 ENSG00000279909	0.933962
AC112719.1 ENSG00000280671	0.894665
AC113404.1 ENSG00000254893	0.603878
AC118758.1 ENSG00000268187	0.718681
AC131097.4 ENSG00000216921	0.809421
AC131263.1 ENSG00000280550	0.907747
AC138517.6 ENSG00000283288	1.09737
AC138647.1 ENSG00000226490	1.11198
AC138969.4 ENSG00000183889	1.63833
AC241377.1 ENSG00000281741	0.907818
AC241585.1 ENSG00000281571	0.848063
AC242988.1 ENSG00000278939	0.84851
AC243756.1 ENSG00000270339	1.12275
AC243945.1 ENSG00000279510	0.975616
AC245100.1 ENSG00000280649	0.917002
ACAA1 ENSG00000060971	0.680014
ACAA2 ENSG00000167315	0.985347
ACACA ENSG00000278540	0.924412
ACACB ENSG00000076555	1.57387
ACAD10 ENSG00000111271	0.665568
ACAD11 ENSG00000240303	0.988184
ACAD8 ENSG00000151498	0.557244
ACAD9 ENSG00000177646	0.970336
ACADL ENSG00000115361	0.830316
ACADM ENSG00000117054	1.32157
ACADS ENSG00000122971	0.537351
ACADSB ENSG00000196177	0.84814
ACADVL ENSG00000072778	1.29575
ACAN ENSG00000157766	0.818018
ACAP1 ENSG00000072818	0.403586
ACAP2 ENSG00000114331	1.32674
ACAP3 ENSG00000131584	0.464933
ACAT1 ENSG00000075239	1.46497
ACAT2 ENSG00000120437	1.17929
ACBD3 ENSG00000182827	0.822927
ACBD4 ENSG00000181513	0.880001
ACBD5 ENSG00000107897	0.983486
ACBD6 ENSG00000230124	0.871785
ACBD7 ENSG00000176244	0.932171
ACCS ENSG00000110455	0.558578
ACCSL ENSG00000205126	1.19365
ACD ENSG00000102977	0.775271
ACE ENSG00000159640	0.838107
ACE2 ENSG00000130234	1.44396
ACER1 ENSG00000167769	0.897503
ACER2 ENSG00000177076	1.19867
ACER3 ENSG00000078124	1.23981
ACHE ENSG00000087085	1.11745
ACIN1 ENSG00000100813	0.699736
ACKR1 ENSG00000213088	1.16027
ACKR2 ENSG00000144648	1.0217
ACKR3 ENSG00000144476	1.4349
ACKR4 ENSG00000129048	0.800645
ACLY ENSG00000131473	0.627322
ACMSD ENSG00000153086	1.15465
ACO1 ENSG00000122729	0.983817
ACO2 ENSG00000100412	1.3
ACOD1 ENSG00000102794	1.04864
ACOT1 ENSG00000184227	0.860281
ACOT11 ENSG00000162390	1.30755
ACOT12 ENSG00000172497	0.615269
ACOT13 ENSG00000112304	0.469946
ACOT2 ENSG00000119673	1.14832
ACOT4 ENSG00000177465	0.724301
ACOT6 ENSG00000205669	1.05461
ACOT7 ENSG00000097021	0.693839
ACOT8 ENSG00000101473	0.280981
ACOT9 ENSG00000123130	0.892747
ACOX1 ENSG00000161533	0.802571
ACOX2 ENSG00000168306	0.814412
ACOX3 ENSG00000087008	0.801846
ACOXL ENSG00000153093	0.735416
ACP1 ENSG00000143727	0.788263
ACP2 ENSG00000134575	0.667744
ACP5 ENSG00000102575	0.588302
ACP6 ENSG00000162836	0.576157
ACP7 ENSG00000183760	1.13382
ACPP ENSG00000014257	0.401241
ACPT ENSG00000142513	0.787862
ACR ENSG00000100312	1.04422
ACRBP ENSG00000111644	0.819225
ACRC ENSG00000147174	0.86693
ACRV1 ENSG00000134940	0.772716
ACSBG1 ENSG00000103740	1.06604
ACSBG2 ENSG00000130377	0.978135
ACSF2 ENSG00000167107	1.26686
ACSF3 ENSG00000176715	0.657304
ACSL1 ENSG00000151726	0.825238
ACSL3 ENSG00000123983	0.892948
ACSL4 ENSG00000068366	1.27151
ACSL5 ENSG00000197142	1.64865
ACSL6 ENSG00000164398	0.665721
ACSM1 ENSG00000166743	0.846815
ACSM2A ENSG00000183747	0.923309
ACSM2B ENSG00000066813	1.24251
ACSM3 ENSG00000005187	1.07814
ACSM4 ENSG00000215009	0.743731
ACSM5 ENSG00000183549	0.959453
ACSM6 ENSG00000173124	0.862878
ACSS1 ENSG00000154930	0.690418
ACSS2 ENSG00000131069	1.53372
ACSS3 ENSG00000111058	1.24206
ACTA1 ENSG00000143632	0.889271
ACTA2 ENSG00000107796	1.09579
ACTB ENSG00000075624	1.83938
ACTBL2 ENSG00000169067	0.955484
ACTC1 ENSG00000159251	0.913696
ACTG1 ENSG00000184009	1.67532
ACTG2 ENSG00000163017	1.43682
ACTL10 ENSG00000182584	0.824744
ACTL6A ENSG00000136518	1.0042
ACTL6B ENSG00000077080	0.702512
ACTL7A ENSG00000187003	1.12206
ACTN1 ENSG00000072110	1.68455
ACTN2 ENSG00000077522	1.13382
ACTN3 ENSG00000248746	0.785633
ACTN4 ENSG00000130402	0.888675
ACTR10 ENSG00000131966	0.940908
ACTR1A ENSG00000138107	0.789057
ACTR1B ENSG00000115073	0.801121
ACTR2 ENSG00000138071	1.30198
ACTR3 ENSG00000115091	1.24939
ACTR3B ENSG00000133627	0.924933
ACTR3C ENSG00000106526	1.09219
ACTR5 ENSG00000101442	0.908661
ACTR6 ENSG00000075089	0.683639
ACTR8 ENSG00000113812	0.88962
ACTRT2 ENSG00000169717	1.05881
ACTRT3 ENSG00000184378	1.3931
ACVR1 ENSG00000115170	0.632681
ACVR1B ENSG00000135503	0.90128
ACVR1C ENSG00000123612	0.973183
ACVR2A ENSG00000121989	0.691652
ACVR2B ENSG00000114739	0.630397
ACVRL1 ENSG00000139567	1.67372
ACY1 ENSG00000243989	1.13582
ACY3 ENSG00000132744	1.03412
ACYP1 ENSG00000119640	1.106
ACYP2 ENSG00000170634	0.851333
ADA ENSG00000196839	1.07968
ADAD1 ENSG00000164113	1.24391
ADAD2 ENSG00000140955	0.992272
ADAL ENSG00000168803	0.79077
ADAM10 ENSG00000137845	0.79385
ADAM11 ENSG00000073670	0.735793
ADAM12 ENSG00000148848	1.18562
ADAM15 ENSG00000143537	0.552265
ADAM17 ENSG00000151694	0.65534
ADAM18 ENSG00000168619	1.06382
ADAM19 ENSG00000135074	1.09442
ADAM2 ENSG00000104755	1.5202
ADAM20 ENSG00000134007	0.909848
ADAM22 ENSG00000008277	0.734372
ADAM23 ENSG00000114948	1.60536
ADAM28 ENSG00000042980	1.11146
ADAM29 ENSG00000168594	1.01676
ADAM30 ENSG00000134249	0.90589
ADAM32 ENSG00000197140	1.16468
ADAM33 ENSG00000149451	1.3334
ADAM7 ENSG00000069206	0.882035
ADAM8 ENSG00000151651	1.23047
ADAM9 ENSG00000168615	1.47593
ADAMDEC1 ENSG00000134028	0.938104
ADAMTS1 ENSG00000154734	1.31903
ADAMTS10 ENSG00000142303	1.07833
ADAMTS12 ENSG00000151388	1.1972
ADAMTS13 ENSG00000160323	0.733973
ADAMTS14 ENSG00000138316	1.06643
ADAMTS15 ENSG00000166106	1.22627
ADAMTS16 ENSG00000145536	0.896303
ADAMTS17 ENSG00000140470	0.930379
ADAMTS18 ENSG00000140873	1.06146
ADAMTS19 ENSG00000145808	1.06031
ADAMTS2 ENSG00000087116	0.915328
ADAMTS20 ENSG00000173157	0.819585
ADAMTS3 ENSG00000156140	0.90577
ADAMTS4 ENSG00000158859	1.262
ADAMTS5 ENSG00000154736	0.92125
ADAMTS6 ENSG00000049192	1.04307
ADAMTS7 ENSG00000136378	1.16944
ADAMTS8 ENSG00000134917	0.98834
ADAMTS9 ENSG00000163638	1.04699
ADAMTSL1 ENSG00000178031	0.887916
ADAMTSL2 ENSG00000197859	0.7806
ADAMTSL3 ENSG00000156218	1.10868
ADAMTSL4 ENSG00000143382	1.08777
ADAMTSL5 ENSG00000185761	1.4163
ADAP1 ENSG00000105963	0.631852
ADAP2 ENSG00000184060	1.02456
ADAR ENSG00000160710	0.859725
ADARB1 ENSG00000197381	1.14969
ADARB2 ENSG00000185736	0.902375
ADAT1 ENSG00000065457	0.96719
ADAT2 ENSG00000189007	1.05942
ADAT3 ENSG00000213638	0.783901
ADCK1 ENSG00000063761	0.936057
ADCK2 ENSG00000133597	1.54356
ADCK3 ENSG00000163050	0.80626
ADCK4 ENSG00000123815	0.377184
ADCK5 ENSG00000173137	0.470824
ADCY1 ENSG00000164742	1.32588
ADCY10 ENSG00000143199	1.18935
ADCY2 ENSG00000078295	1.3036
ADCY3 ENSG00000138031	1.57593
ADCY4 ENSG00000129467	1.02486
ADCY5 ENSG00000173175	1.53766
ADCY6 ENSG00000174233	1.07123
ADCY7 ENSG00000121281	1.02691
ADCY8 ENSG00000155897	0.88716
ADCY9 ENSG00000162104	0.862338
ADCYAP1 ENSG00000141433	0.864947
ADCYAP1R1 ENSG00000078549	0.888482
ADD1 ENSG00000087274	0.821465
ADD2 ENSG00000075340	0.964865
ADD3 ENSG00000148700	1.12391
ADGB ENSG00000118492	0.878326
ADGRA1 ENSG00000197177	0.802303
ADGRA2 ENSG00000020181	1.3207
ADGRA3 ENSG00000152990	0.880668
ADGRB1 ENSG00000181790	0.641069
ADGRB2 ENSG00000121753	0.483603
ADGRB3 ENSG00000135298	0.853295
ADGRD1 ENSG00000111452	1.10442
ADGRD2 ENSG00000180264	0.732463
ADGRE1 ENSG00000174837	1.21056
ADGRE2 ENSG00000127507	1.01346
ADGRE3 ENSG00000131355	1.00804
ADGRE5 ENSG00000123146	1.04346
ADGRF1 ENSG00000153292	2.09048
ADGRF2 ENSG00000164393	0.80543
ADGRF3 ENSG00000173567	1.12312
ADGRF4 ENSG00000153294	1.1685
ADGRF5 ENSG00000069122	0.705797
ADGRG1 ENSG00000205336	1.09904
ADGRG2 ENSG00000173698	0.91564
ADGRG3 ENSG00000182885	1.27973
ADGRG4 ENSG00000156920	0.871488
ADGRG5 ENSG00000159618	0.949846
ADGRG6 ENSG00000112414	1.42423
ADGRG7 ENSG00000144820	1.16845
ADGRL1 ENSG00000072071	0.920869
ADGRL2 ENSG00000117114	0.968876
ADGRL3 ENSG00000150471	1.31388
ADGRL4 ENSG00000162618	1.37046
ADGRV1 ENSG00000164199	0.875702
ADH1A ENSG00000187758	1.02129
ADH1B ENSG00000196616	1.34272
ADH1C ENSG00000248144	0.690398
ADH4 ENSG00000198099	0.931732
ADH5 ENSG00000197894	0.751546
ADH6 ENSG00000172955	0.919204
ADH7 ENSG00000196344	0.995383
ADHFE1 ENSG00000147576	1.31025
ADI1 ENSG00000182551	0.5316
ADIG ENSG00000182035	0.771631
ADIPOQ ENSG00000181092	1.03492
ADIPOR1 ENSG00000159346	1.27296
ADIPOR2 ENSG00000006831	1.42761
ADIRF ENSG00000148671	1.18627
ADK ENSG00000156110	1.56887
ADM ENSG00000148926	1.36128
ADM2 ENSG00000128165	0.868141
ADM5 ENSG00000224420	0.627931
ADNP ENSG00000101126	0.5574
ADNP2 ENSG00000101544	0.740986
ADO ENSG00000181915	1.24049
ADORA1 ENSG00000163485	0.87766
ADORA2A ENSG00000128271	0.91532
ADORA2B ENSG00000170425	1.29929
ADORA3 ENSG00000282608	1.11742
ADPGK ENSG00000159322	1.13544
ADPRH ENSG00000144843	0.954253
ADPRHL1 ENSG00000153531	0.871733
ADPRHL2 ENSG00000116863	1.07603
ADPRM ENSG00000170222	0.742788
ADRA1A ENSG00000120907	0.827674
ADRA1B ENSG00000170214	0.827398
ADRA1D ENSG00000171873	0.987261
ADRA2A ENSG00000150594	1.82581
ADRA2B ENSG00000274286	0.792977
ADRA2C ENSG00000184160	0.966993
ADRB1 ENSG00000043591	0.71889
ADRB2 ENSG00000169252	0.880027
ADRB3 ENSG00000188778	1.31452
ADRM1 ENSG00000130706	1.0919
ADSL ENSG00000239900	1.06911
ADSS ENSG00000035687	1.21216
ADSSL1 ENSG00000185100	1.09109
ADTRP ENSG00000111863	0.711286
AEBP1 ENSG00000106624	1.19706
AEBP2 ENSG00000139154	1.18714
AEN ENSG00000181026	1.22846
AES ENSG00000104964	0.548315
AF011889.5 ENSG00000241489	0.956985
AF111168.1 ENSG00000280308	1.11088
AF131216.1 ENSG00000280273	0.655458
AF165138.7 ENSG00000243440	1.09025
AFAP1 ENSG00000196526	1.05301
AFAP1L1 ENSG00000157510	1.25324
AFAP1L2 ENSG00000169129	0.926374
AFF1 ENSG00000172493	0.841353
AFF2 ENSG00000155966	1.03733
AFF3 ENSG00000144218	0.726559
AFF4 ENSG00000072364	0.86154
AFG3L2 ENSG00000141385	0.937052
AFM ENSG00000079557	1.08124
AFMID ENSG00000183077	0.610697
AFP ENSG00000081051	1.22621
AFTPH ENSG00000119844	0.9569
AGA ENSG00000038002	0.809154
AGAP1 ENSG00000157985	0.813139
AGAP14P ENSG00000279058	0.923791
AGAP2 ENSG00000135439	0.791097
AGAP3 ENSG00000133612	1.12208
AGAP4 ENSG00000188234	0.581482
AGAP5 ENSG00000172650	1.01417
AGAP6 ENSG00000204149	0.887624
AGAP9 ENSG00000204172	1.05241
AGBL1 ENSG00000273540	0.875753
AGBL2 ENSG00000165923	0.803972
AGBL3 ENSG00000146856	0.86986
AGBL4 ENSG00000186094	1.1105
AGBL5 ENSG00000084693	0.616877
AGER ENSG00000204305	1.24958
AGFG1 ENSG00000173744	1.44142
AGFG2 ENSG00000106351	0.823812
AGGF1 ENSG00000164252	1.08588
AGK ENSG00000006530	1.171
AGL ENSG00000162688	0.735557
AGMAT ENSG00000116771	0.963774
AGMO ENSG00000187546	0.997516
AGO1 ENSG00000092847	1.25517
AGO2 ENSG00000123908	1.69895
AGO3 ENSG00000126070	0.836855
AGO4 ENSG00000134698	0.819396
AGPAT1 ENSG00000204310	0.837107
AGPAT2 ENSG00000169692	0.6471
AGPAT3 ENSG00000160216	1.11915
AGPAT4 ENSG00000026652	0.859509
AGPAT5 ENSG00000155189	1.19788
AGPS ENSG00000018510	0.956421
AGR2 ENSG00000106541	1.13277
AGR3 ENSG00000173467	1.25231
AGRN ENSG00000188157	0.770842
AGRP ENSG00000159723	0.969651
AGT ENSG00000135744	0.894967
AGTPBP1 ENSG00000135049	0.785684
AGTR1 ENSG00000144891	0.795803
AGTRAP ENSG00000177674	0.701499
AGXT ENSG00000172482	0.78925
AGXT2 ENSG00000113492	0.802868
AHCTF1 ENSG00000153207	1.22968
AHCY ENSG00000101444	0.949535
AHCYL1 ENSG00000168710	1.04238
AHCYL2 ENSG00000158467	0.860385
AHDC1 ENSG00000126705	1.12817
AHI1 ENSG00000135541	0.816128
AHNAK ENSG00000124942	0.625086
AHNAK2 ENSG00000185567	0.891059
AHR ENSG00000106546	1.29716
AHRR ENSG00000063438	1.1775
AHSA1 ENSG00000100591	1.10435
AHSA2 ENSG00000173209	0.798464
AHSG ENSG00000145192	0.951487
AHSP ENSG00000169877	1.2358
AICDA ENSG00000111732	0.830309
AIDA ENSG00000186063	0.951568
AIF1 ENSG00000204472	1.18919
AIF1L ENSG00000126878	0.919591
AIFM1 ENSG00000156709	0.76658
AIFM2 ENSG00000042286	0.704275
AIFM3 ENSG00000183773	0.781342
AIG1 ENSG00000146416	0.657612
AIM1 ENSG00000112297	0.818292
AIM1L ENSG00000176092	1.42214
AIM2 ENSG00000163568	1.10868
AIMP1 ENSG00000164022	0.966417
AIMP2 ENSG00000106305	0.68599
AIP ENSG00000110711	1.34788
AIPL1 ENSG00000129221	0.730166
AIRE ENSG00000160224	0.875101
AJ239318.1 ENSG00000280108	1.15304
AJAP1 ENSG00000196581	1.07567
AJUBA ENSG00000129474	0.791377
AK1 ENSG00000106992	1.59459
AK2 ENSG00000004455	1.31783
AK3 ENSG00000147853	0.731928
AK4 ENSG00000162433	0.733722
AK5 ENSG00000154027	0.993081
AK6 ENSG00000085231	1.08635
AK7 ENSG00000140057	1.10626
AK8 ENSG00000165695	0.995175
AK9 ENSG00000155085	1.00901
AKAP1 ENSG00000121057	0.625996
AKAP10 ENSG00000108599	1.04165
AKAP11 ENSG00000023516	1.03459
AKAP12 ENSG00000131016	1.01257
AKAP13 ENSG00000170776	1.22599
AKAP14 ENSG00000186471	1.08356
AKAP17A ENSG00000197976	1.23234
AKAP3 ENSG00000111254	1.10934
AKAP4 ENSG00000147081	0.968843
AKAP5 ENSG00000179841	0.947101
AKAP6 ENSG00000151320	1.05076
AKAP7 ENSG00000118507	1.01616
AKAP8 ENSG00000105127	1.48457
AKAP8L ENSG00000011243	0.451435
AKAP9 ENSG00000127914	0.985883
AKIP1 ENSG00000166452	0.928655
AKIRIN1 ENSG00000174574	0.982772
AKIRIN2 ENSG00000135334	0.783374
AKNA ENSG00000106948	1.23604
AKNAD1 ENSG00000162641	1.39915
AKR1A1 ENSG00000117448	0.91717
AKR1B1 ENSG00000085662	0.764734
AKR1B10 ENSG00000198074	0.913467
AKR1B15 ENSG00000227471	0.910905
AKR1C1 ENSG00000187134	1.57979
AKR1C2 ENSG00000151632	2.06273
AKR1C3 ENSG00000196139	1.82282
AKR1C4 ENSG00000198610	0.997244
AKR1D1 ENSG00000122787	1.03143
AKR1E2 ENSG00000165568	0.934549
AKR7A2 ENSG00000053371	1.6073
AKR7A3 ENSG00000162482	0.971667
AKR7L ENSG00000211454	0.800991
AKT1 ENSG00000142208	1.10582
AKT1S1 ENSG00000204673	0.313526
AKT2 ENSG00000105221	0.80061
AKT3 ENSG00000117020	0.825814
AKTIP ENSG00000166971	0.883817
AL023806.1 ENSG00000280184	0.807168
AL049794.1 ENSG00000280240	0.782653
AL049872.1 ENSG00000279963	1.07581
AL133475.1 ENSG00000281602	0.741189
AL135745.1 ENSG00000279654	0.885778
AL135787.1 ENSG00000283263	1.13952
AL354828.1 ENSG00000279282	1.13585
AL354828.2 ENSG00000280175	0.827047
AL356053.1 ENSG00000150076	0.890711
AL356289.1 ENSG00000279096	0.943409
AL356585.1 ENSG00000279081	0.994887
AL357140.1 ENSG00000280113	0.83189
AL358852.1 ENSG00000278899	0.922105
AL365181.1 ENSG00000280316	1.07253
AL513523.2 ENSG00000279767	0.836659
AL589743.1 ENSG00000279508	0.437807
AL590235.1 ENSG00000280230	0.838523
AL645922.1 ENSG00000279546	0.864337
ALAD ENSG00000148218	1.21381
ALAS1 ENSG00000023330	1.3195
ALAS2 ENSG00000158578	0.90198
ALB ENSG00000163631	0.673703
ALCAM ENSG00000170017	0.960776
ALDH16A1 ENSG00000161618	0.786659
ALDH18A1 ENSG00000059573	0.528857
ALDH1A1 ENSG00000165092	1.32925
ALDH1A2 ENSG00000128918	1.98824
ALDH1A3 ENSG00000184254	1.3152
ALDH1B1 ENSG00000137124	0.666678
ALDH1L1 ENSG00000144908	1.17424
ALDH1L2 ENSG00000136010	1.1235
ALDH3A1 ENSG00000108602	0.849963
ALDH3A2 ENSG00000072210	1.04523
ALDH3B1 ENSG00000006534	1.29239
ALDH3B2 ENSG00000132746	1.54524
ALDH4A1 ENSG00000159423	0.779636
ALDH5A1 ENSG00000112294	0.732446
ALDH6A1 ENSG00000119711	0.626734
ALDH7A1 ENSG00000164904	1.01663
ALDH8A1 ENSG00000118514	0.968643
ALDH9A1 ENSG00000143149	0.935457
ALDOA ENSG00000149925	0.728227
ALDOB ENSG00000136872	0.92455
ALDOC ENSG00000109107	1.66206
ALG1 ENSG00000033011	0.897318
ALG10 ENSG00000139133	1.18836
ALG10B ENSG00000175548	1.16189
ALG11 ENSG00000253710	0.769942
ALG12 ENSG00000182858	0.747073
ALG13 ENSG00000101901	0.929299
ALG14 ENSG00000172339	1.00157
ALG1L ENSG00000189366	1.07202
ALG1L2 ENSG00000251287	0.83402
ALG2 ENSG00000119523	0.904534
ALG3 ENSG00000214160	0.498148
ALG5 ENSG00000120697	0.961604
ALG6 ENSG00000088035	1.00237
ALG8 ENSG00000159063	0.991744
ALG9 ENSG00000086848	0.851109
ALK ENSG00000171094	0.766581
ALKBH1 ENSG00000100601	0.686843
ALKBH2 ENSG00000189046	0.647279
ALKBH3 ENSG00000166199	0.848612
ALKBH4 ENSG00000160993	0.776528
ALKBH5 ENSG00000091542	1.08964
ALKBH6 ENSG00000239382	0.585601
ALKBH7 ENSG00000125652	0.500195
ALKBH8 ENSG00000137760	0.881007
ALLC ENSG00000151360	1.04894
ALMS1 ENSG00000116127	0.94155
ALOX12 ENSG00000108839	0.866946
ALOX12B ENSG00000179477	0.991414
ALOX15 ENSG00000161905	1.05085
ALOX15B ENSG00000179593	0.296044
ALOX5 ENSG00000012779	1.38201
ALOX5AP ENSG00000132965	1.24634
ALOXE3 ENSG00000179148	0.982203
ALPK1 ENSG00000073331	0.838604
ALPK2 ENSG00000198796	1.1151
ALPK3 ENSG00000136383	1.19824
ALPL ENSG00000162551	0.758426
ALPP ENSG00000163283	0.919586
ALS2 ENSG00000003393	0.833783
ALS2CL ENSG00000178038	0.839803
ALS2CR11 ENSG00000155754	1.27532
ALS2CR12 ENSG00000155749	0.96046
ALX1 ENSG00000180318	0.965696
ALX3 ENSG00000156150	0.993257
ALX4 ENSG00000052850	0.860638
ALYREF ENSG00000183684	0.701269
AMACR ENSG00000242110	0.456436
AMBN ENSG00000178522	1.08366
AMBP ENSG00000106927	0.917076
AMBRA1 ENSG00000110497	1.15018
AMD1 ENSG00000123505	0.615767
AMDHD1 ENSG00000139344	0.938311
AMDHD2 ENSG00000162066	0.68804
AMELX ENSG00000125363	1.10926
AMELY ENSG00000099721	1.00021
AMER1 ENSG00000184675	0.996271
AMER2 ENSG00000165566	0.778418
AMER3 ENSG00000178171	0.937087
AMFR ENSG00000159461	0.964503
AMH ENSG00000104899	0.65728
AMHR2 ENSG00000135409	0.857846
AMIGO1 ENSG00000181754	1.13494
AMIGO2 ENSG00000139211	1.42848
AMIGO3 ENSG00000176020	0.725526
AMMECR1 ENSG00000101935	0.908883
AMMECR1L ENSG00000144233	0.998683
AMN ENSG00000166126	1.16726
AMN1 ENSG00000151743	0.985686
AMOT ENSG00000126016	0.710031
AMOTL1 ENSG00000166025	1.11893
AMOTL2 ENSG00000114019	0.989324
AMPD1 ENSG00000116748	1.03637
AMPD2 ENSG00000116337	1.32398
AMPD3 ENSG00000133805	1.21178
AMPH ENSG00000078053	0.939366
AMT ENSG00000145020	0.936387
AMTN ENSG00000187689	0.782271
AMY1A ENSG00000237763	1.15969
AMY1B ENSG00000174876	1.0936
AMY1C ENSG00000187733	0.741129
AMY2A ENSG00000243480	1.16468
AMY2B ENSG00000240038	1.31845
AMZ1 ENSG00000174945	1.23946
AMZ2 ENSG00000196704	1.24994
ANAPC1 ENSG00000153107	0.947582
ANAPC10 ENSG00000164162	0.807836
ANAPC11 ENSG00000141552	1.05388
ANAPC13 ENSG00000129055	0.702162
ANAPC15 ENSG00000110200	0.920569
ANAPC16 ENSG00000166295	1.18069
ANAPC2 ENSG00000176248	0.916197
ANAPC4 ENSG00000053900	0.896745
ANAPC5 ENSG00000089053	0.615946
ANAPC7 ENSG00000196510	1.24365
ANG ENSG00000214274	1.0066
ANGEL1 ENSG00000013523	0.770881
ANGEL2 ENSG00000174606	1.23319
ANGPT1 ENSG00000154188	1.30689
ANGPT2 ENSG00000091879	0.893545
ANGPT4 ENSG00000101280	0.798443
ANGPTL1 ENSG00000116194	0.910697
ANGPTL2 ENSG00000136859	1.90219
ANGPTL3 ENSG00000132855	1.09055
ANGPTL4 ENSG00000167772	1.49574
ANGPTL5 ENSG00000187151	0.888221
ANGPTL6 ENSG00000130812	1.33579
ANGPTL7 ENSG00000171819	0.810259
ANGPTL8 ENSG00000130173	0.84348
ANHX ENSG00000227059	1.04949
ANK1 ENSG00000029534	1.25295
ANK2 ENSG00000145362	1.0445
ANK3 ENSG00000151150	0.68693
ANKAR ENSG00000151687	1.04781
ANKDD1A ENSG00000166839	0.972778
ANKDD1B ENSG00000189045	0.810882
ANKEF1 ENSG00000132623	0.901698
ANKFN1 ENSG00000153930	0.852879
ANKFY1 ENSG00000185722	1.13595
ANKH ENSG00000154122	0.687652
ANKHD1 ENSG00000131503	1.04309
ANKHD1-EIF4EBP3 ENSG00000254996	0.959267
ANKIB1 ENSG00000001629	1.13014
ANKK1 ENSG00000170209	0.96397
ANKLE1 ENSG00000160117	0.991329
ANKLE2 ENSG00000176915	1.1298
ANKMY1 ENSG00000144504	0.800126
ANKMY2 ENSG00000106524	1.07289
ANKRA2 ENSG00000164331	0.806021
ANKRD1 ENSG00000148677	0.953285
ANKRD10 ENSG00000088448	0.978208
ANKRD11 ENSG00000167522	0.748784
ANKRD12 ENSG00000101745	0.890099
ANKRD13A ENSG00000076513	0.740735
ANKRD13B ENSG00000198720	0.707265
ANKRD13C ENSG00000118454	1.27232
ANKRD13D ENSG00000172932	0.612879
ANKRD16 ENSG00000134461	1.03625
ANKRD17 ENSG00000132466	0.520807
ANKRD18A ENSG00000180071	0.757628
ANKRD18B ENSG00000230453	0.747852
ANKRD2 ENSG00000165887	0.922707
ANKRD20A1 ENSG00000260691	1.13305
ANKRD20A2 ENSG00000183148	0.903553
ANKRD20A3 ENSG00000276203	0.888707
ANKRD20A4 ENSG00000172014	0.838302
ANKRD22 ENSG00000152766	1.21262
ANKRD23 ENSG00000163126	0.756468
ANKRD24 ENSG00000089847	0.687292
ANKRD26 ENSG00000107890	0.591143
ANKRD27 ENSG00000105186	0.980429
ANKRD28 ENSG00000206560	0.839895
ANKRD29 ENSG00000154065	0.704511
ANKRD30A ENSG00000148513	0.960853
ANKRD30B ENSG00000180777	0.791976
ANKRD30BL ENSG00000163046	0.797462
ANKRD31 ENSG00000145700	0.945604
ANKRD33 ENSG00000167612	0.904986
ANKRD33B ENSG00000164236	1.27512
ANKRD34A ENSG00000272031	0.623575
ANKRD34B ENSG00000189127	0.855407
ANKRD34C ENSG00000235711	0.890781
ANKRD35 ENSG00000198483	1.07221
ANKRD36 ENSG00000135976	0.873129
ANKRD36B ENSG00000196912	1.04897
ANKRD36C ENSG00000174501	0.75773
ANKRD37 ENSG00000186352	0.548026
ANKRD39 ENSG00000213337	0.855211
ANKRD40 ENSG00000154945	1.07605
ANKRD42 ENSG00000137494	0.937866
ANKRD44 ENSG00000065413	1.18131
ANKRD45 ENSG00000183831	1.15586
ANKRD46 ENSG00000186106	1.19705
ANKRD49 ENSG00000168876	0.865125
ANKRD50 ENSG00000151458	0.855663
ANKRD52 ENSG00000139645	0.836428
ANKRD53 ENSG00000144031	1.18746
ANKRD54 ENSG00000100124	0.779426
ANKRD55 ENSG00000164512	1.07376
ANKRD6 ENSG00000135299	1.13425
ANKRD61 ENSG00000157999	1.09542
ANKRD62 ENSG00000181626	1.12692
ANKRD65 ENSG00000235098	0.328034
ANKRD66 ENSG00000230062	0.885455
ANKRD7 ENSG00000106013	0.98921
ANKRD9 ENSG00000156381	0.528279
ANKS1A ENSG00000064999	0.994049
ANKS1B ENSG00000185046	0.693711
ANKS3 ENSG00000168096	0.39232
ANKS4B ENSG00000175311	0.932914
ANKS6 ENSG00000165138	1.0199
ANKUB1 ENSG00000206199	1.19774
ANKZF1 ENSG00000163516	0.724004
ANLN ENSG00000011426	1.18926
ANO1 ENSG00000131620	0.690233
ANO10 ENSG00000160746	0.888353
ANO2 ENSG00000047617	0.904493
ANO3 ENSG00000134343	1.00078
ANO4 ENSG00000151572	0.923556
ANO5 ENSG00000171714	0.865472
ANO6 ENSG00000177119	0.9917
ANO7 ENSG00000146205	0.442077
ANO8 ENSG00000074855	1.45519
ANO9 ENSG00000185101	0.60152
ANOS1 ENSG00000011201	0.722949
ANP32A ENSG00000140350	0.684287
ANP32B ENSG00000136938	0.900222
ANP32D ENSG00000139223	1.25257
ANP32E ENSG00000143401	1.55601
ANPEP ENSG00000166825	0.486128
ANTXR1 ENSG00000169604	0.982169
ANTXR2 ENSG00000163297	0.907727
ANTXRL ENSG00000274209	0.856843
ANXA1 ENSG00000135046	1.13498
ANXA10 ENSG00000109511	1.21719
ANXA11 ENSG00000122359	1.10568
ANXA13 ENSG00000104537	1.09532
ANXA2 ENSG00000182718	1.96634
ANXA2R ENSG00000177721	0.719361
ANXA3 ENSG00000138772	0.804141
ANXA4 ENSG00000196975	1.08552
ANXA5 ENSG00000164111	1.37466
ANXA6 ENSG00000197043	0.798407
ANXA7 ENSG00000138279	0.884536
ANXA8 ENSG00000265190	1.45441
ANXA8L1 ENSG00000264230	1.28543
ANXA9 ENSG00000143412	1.47513
AOAH ENSG00000136250	1.39276
AOC1 ENSG00000002726	0.973915
AOC2 ENSG00000131480	0.874958
AOC3 ENSG00000131471	0.90048
AOX1 ENSG00000138356	1.24942
AP000275.65 ENSG00000265590	1.08094
AP000295.9 ENSG00000249624	0.788031
AP000304.12 ENSG00000249209	1.05365
AP000349.2 ENSG00000280178	1.19242
AP000350.10 ENSG00000251357	1.12623
AP000687.1 ENSG00000280170	0.920538
AP000721.4 ENSG00000256100	0.879375
AP000769.1 ENSG00000279576	0.212674
AP000866.1 ENSG00000279342	0.921319
AP001888.1 ENSG00000281781	1.2026
AP002962.1 ENSG00000279906	1.3559
AP006285.2 ENSG00000278919	1.12039
AP1AR ENSG00000138660	1.13986
AP1B1 ENSG00000100280	0.79321
AP1G1 ENSG00000166747	0.866776
AP1G2 ENSG00000213983	0.753138
AP1M1 ENSG00000072958	1.12973
AP1M2 ENSG00000129354	0.376309
AP1S1 ENSG00000106367	0.653648
AP1S2 ENSG00000182287	0.701965
AP1S3 ENSG00000152056	1.25125
AP2A1 ENSG00000196961	0.862597
AP2A2 ENSG00000183020	0.912448
AP2B1 ENSG00000006125	0.981322
AP2M1 ENSG00000161203	0.817576
AP2S1 ENSG00000042753	0.446824
AP3B1 ENSG00000132842	1.26505
AP3B2 ENSG00000103723	1.11002
AP3D1 ENSG00000065000	0.941945
AP3M1 ENSG00000185009	1.0713
AP3M2 ENSG00000070718	1.21172
AP3S1 ENSG00000177879	1.03925
AP3S2 ENSG00000157823	0.701908
AP4B1 ENSG00000134262	1.04914
AP4E1 ENSG00000081014	1.40935
AP4M1 ENSG00000221838	0.846143
AP4S1 ENSG00000100478	1.27338
AP5B1 ENSG00000254470	1.37548
AP5M1 ENSG00000053770	0.918709
AP5S1 ENSG00000125843	1.22782
AP5Z1 ENSG00000242802	0.836599
APAF1 ENSG00000120868	1.00578
APBA1 ENSG00000107282	1.14438
APBA2 ENSG00000034053	1.13813
APBA3 ENSG00000011132	1.2714
APBB1 ENSG00000166313	0.32268
APBB1IP ENSG00000077420	0.961793
APBB2 ENSG00000163697	0.876346
APBB3 ENSG00000113108	0.918446
APC ENSG00000134982	0.890146
APC2 ENSG00000115266	0.88527
APCDD1 ENSG00000154856	0.900663
APCDD1L ENSG00000198768	1.41222
APCS ENSG00000132703	1.18397
APEH ENSG00000164062	0.801792
APELA ENSG00000248329	0.830163
APEX1 ENSG00000100823	1.24478
APEX2 ENSG00000169188	0.873563
APH1A ENSG00000117362	1.38948
APH1B ENSG00000138613	1.20882
API5 ENSG00000166181	0.94305
APIP ENSG00000149089	1.77649
APITD1 ENSG00000175279	1.24248
APITD1-CORT ENSG00000251503	0.831929
APLF ENSG00000169621	1.15904
APLN ENSG00000171388	0.988905
APLNR ENSG00000134817	1.18167
APLP1 ENSG00000105290	1.33752
APLP2 ENSG00000084234	1.2185
APMAP ENSG00000101474	0.803751
APOA1 ENSG00000118137	1.04638
APOA2 ENSG00000158874	1.05966
APOB ENSG00000084674	1.04779
APOBEC1 ENSG00000111701	0.804958
APOBEC2 ENSG00000124701	1.0499
APOBEC3A ENSG00000128383	1.05059
APOBEC3B ENSG00000179750	1.1281
APOBEC3C ENSG00000244509	1.72312
APOBEC3D ENSG00000243811	1.14545
APOBEC3F ENSG00000128394	1.29239
APOBEC3G ENSG00000239713	0.698415
APOBEC3H ENSG00000100298	1.16786
APOBEC4 ENSG00000173627	1.05212
APOBR ENSG00000184730	1.13898
APOC1 ENSG00000130208	1.24636
APOC2 ENSG00000234906	0.963823
APOC3 ENSG00000110245	0.977975
APOC4 ENSG00000267467	1.03017
APOD ENSG00000189058	1.14692
APOE ENSG00000130203	2.20906
APOF ENSG00000175336	0.576871
APOH ENSG00000091583	0.958137
APOL1 ENSG00000100342	1.23118
APOL2 ENSG00000128335	1.1321
APOL3 ENSG00000128284	1.33689
APOL4 ENSG00000100336	1.36614
APOL6 ENSG00000221963	1.09556
APOLD1 ENSG00000178878	1.18552
APOM ENSG00000204444	0.872714
APOO ENSG00000184831	1.04791
APOOL ENSG00000155008	1.38623
APP ENSG00000142192	1.08925
APPBP2 ENSG00000062725	0.879273
APPL1 ENSG00000157500	1.02718
APPL2 ENSG00000136044	0.556279
APRT ENSG00000198931	0.726289
APTX ENSG00000137074	1.20696
AQP1 ENSG00000240583	0.924308
AQP10 ENSG00000143595	0.887747
AQP11 ENSG00000178301	0.860074
AQP12A ENSG00000184945	1.03672
AQP12B ENSG00000185176	0.916056
AQP2 ENSG00000167580	1.31463
AQP3 ENSG00000165272	3.12049
AQP4 ENSG00000171885	1.02826
AQP5 ENSG00000161798	1.05385
AQP6 ENSG00000086159	0.918376
AQP7 ENSG00000165269	1.29347
AQP8 ENSG00000103375	1.19052
AQP9 ENSG00000103569	1.44192
AQR ENSG00000021776	0.925867
AR ENSG00000169083	1.50807
ARAF ENSG00000078061	0.556361
ARAP1 ENSG00000186635	0.302337
ARAP2 ENSG00000047365	0.957262
ARAP3 ENSG00000120318	1.28645
ARC ENSG00000198576	0.900294
ARCN1 ENSG00000095139	1.16073
AREG ENSG00000109321	1.41671
AREL1 ENSG00000119682	1.21338
ARF1 ENSG00000143761	0.893725
ARF3 ENSG00000134287	1.35271
ARF4 ENSG00000168374	1.15548
ARF5 ENSG00000004059	0.276177
ARF6 ENSG00000165527	1.17845
ARFGAP1 ENSG00000101199	0.596189
ARFGAP2 ENSG00000149182	0.630627
ARFGAP3 ENSG00000242247	0.828292
ARFGEF1 ENSG00000066777	0.754117
ARFGEF2 ENSG00000124198	0.944662
ARFGEF3 ENSG00000112379	0.694181
ARFIP1 ENSG00000164144	1.03462
ARFIP2 ENSG00000132254	0.341154
ARFRP1 ENSG00000101246	0.646325
ARG1 ENSG00000118520	0.866616
ARG2 ENSG00000081181	0.356032
ARGFX ENSG00000186103	1.13196
ARGLU1 ENSG00000134884	1.1002
ARHGAP1 ENSG00000175220	1.28933
ARHGAP10 ENSG00000071205	0.832431
ARHGAP11A ENSG00000198826	0.669856
ARHGAP11B ENSG00000187951	1.05708
ARHGAP12 ENSG00000165322	1.10932
ARHGAP15 ENSG00000075884	0.991366
ARHGAP17 ENSG00000140750	1.04196
ARHGAP18 ENSG00000146376	0.975077
ARHGAP19 ENSG00000213390	0.922624
ARHGAP20 ENSG00000137727	1.40496
ARHGAP21 ENSG00000107863	1.00415
ARHGAP22 ENSG00000128805	0.594394
ARHGAP23 ENSG00000275832	1.34339
ARHGAP24 ENSG00000138639	1.18933
ARHGAP25 ENSG00000163219	1.01133
ARHGAP26 ENSG00000145819	0.855226
ARHGAP27 ENSG00000159314	1.21709
ARHGAP28 ENSG00000088756	1.40375
ARHGAP29 ENSG00000137962	0.86665
ARHGAP30 ENSG00000186517	1.32338
ARHGAP31 ENSG00000031081	0.839009
ARHGAP32 ENSG00000134909	1.15418
ARHGAP33 ENSG00000004777	0.515207
ARHGAP35 ENSG00000160007	0.980368
ARHGAP36 ENSG00000147256	0.987709
ARHGAP39 ENSG00000147799	0.457982
ARHGAP4 ENSG00000089820	0.983564
ARHGAP40 ENSG00000124143	1.15032
ARHGAP42 ENSG00000165895	0.887177
ARHGAP44 ENSG00000006740	1.05163
ARHGAP45 ENSG00000180448	1.25166
ARHGAP5 ENSG00000100852	0.891732
ARHGAP6 ENSG00000047648	0.621535
ARHGAP8 ENSG00000241484	1.4011
ARHGAP9 ENSG00000123329	1.10845
ARHGDIA ENSG00000141522	0.673667
ARHGDIB ENSG00000111348	2.04772
ARHGDIG ENSG00000242173	1.02061
ARHGEF1 ENSG00000076928	0.807741
ARHGEF10 ENSG00000104728	0.90381
ARHGEF10L ENSG00000074964	1.23892
ARHGEF11 ENSG00000132694	1.31654
ARHGEF12 ENSG00000196914	0.920631
ARHGEF15 ENSG00000198844	0.835236
ARHGEF16 ENSG00000130762	0.662351
ARHGEF17 ENSG00000110237	1.18042
ARHGEF18 ENSG00000104880	1.23862
ARHGEF19 ENSG00000142632	0.739695
ARHGEF2 ENSG00000116584	1.04285
ARHGEF25 ENSG00000240771	0.99615
ARHGEF26 ENSG00000114790	0.499271
ARHGEF28 ENSG00000214944	1.21427
ARHGEF3 ENSG00000163947	0.751351
ARHGEF33 ENSG00000214694	0.962964
ARHGEF35 ENSG00000213214	0.688781
ARHGEF37 ENSG00000183111	0.596976
ARHGEF38 ENSG00000236699	0.854913
ARHGEF39 ENSG00000137135	0.870209
ARHGEF4 ENSG00000136002	0.838397
ARHGEF40 ENSG00000165801	1.43338
ARHGEF5 ENSG00000050327	0.873084
ARHGEF6 ENSG00000129675	0.950993
ARHGEF7 ENSG00000102606	1.4771
ARHGEF9 ENSG00000131089	1.02858
ARID1A ENSG00000117713	1.2033
ARID1B ENSG00000049618	0.944728
ARID2 ENSG00000189079	0.727654
ARID3A ENSG00000116017	0.746854
ARID3B ENSG00000179361	1.04346
ARID4A ENSG00000032219	1.1032
ARID4B ENSG00000054267	1.23392
ARID5A ENSG00000196843	1.53296
ARID5B ENSG00000150347	0.962319
ARIH1 ENSG00000166233	1.24566
ARIH2 ENSG00000177479	1.18722
ARIH2OS ENSG00000221883	0.876481
ARL1 ENSG00000120805	1.2994
ARL10 ENSG00000175414	0.762847
ARL11 ENSG00000152213	0.928638
ARL13B ENSG00000169379	1.24196
ARL14 ENSG00000179674	1.87592
ARL14EP ENSG00000152219	1.09342
ARL15 ENSG00000185305	0.950867
ARL16 ENSG00000214087	1.44449
ARL17A ENSG00000185829	0.873011
ARL17B ENSG00000228696	0.900078
ARL2 ENSG00000213465	0.463644
ARL2BP ENSG00000102931	0.618897
ARL3 ENSG00000138175	1.24872
ARL4A ENSG00000122644	0.844192
ARL4C ENSG00000188042	1.24131
ARL4D ENSG00000175906	0.826935
ARL5A ENSG00000162980	0.86212
ARL5B ENSG00000165997	1.00233
ARL5C ENSG00000141748	0.93707
ARL6 ENSG00000113966	1.05916
ARL6IP1 ENSG00000170540	1.04318
ARL6IP4 ENSG00000182196	0.969733
ARL6IP5 ENSG00000144746	0.717571
ARL6IP6 ENSG00000177917	1.00204
ARL8A ENSG00000143862	1.1738
ARL8B ENSG00000134108	1.01475
ARL9 ENSG00000196503	1.10088
ARMC1 ENSG00000104442	0.880321
ARMC10 ENSG00000170632	0.893689
ARMC12 ENSG00000157343	1.13539
ARMC2 ENSG00000118690	0.847479
ARMC3 ENSG00000165309	1.04863
ARMC4 ENSG00000169126	0.928366
ARMC5 ENSG00000140691	0.557977
ARMC6 ENSG00000105676	0.73864
ARMC7 ENSG00000125449	0.642711
ARMC8 ENSG00000114098	1.05351
ARMC9 ENSG00000135931	1.02657
ARMCX1 ENSG00000126947	1.42444
ARMCX2 ENSG00000184867	1.11687
ARMCX3 ENSG00000102401	0.887681
ARMCX4 ENSG00000196440	1.16977
ARMCX5 ENSG00000125962	0.964753
ARMCX6 ENSG00000198960	0.678446
ARMS2 ENSG00000254636	0.966007
ARMT1 ENSG00000146476	1.17189
ARNT ENSG00000143437	1.50924
ARNT2 ENSG00000172379	1.05944
ARNTL ENSG00000133794	0.879908
ARNTL2 ENSG00000029153	1.07179
ARPC1A ENSG00000241685	0.860184
ARPC1B ENSG00000130429	1.01326
ARPC2 ENSG00000163466	1.52748
ARPC3 ENSG00000111229	0.745196
ARPC4 ENSG00000241553	0.406757
ARPC5 ENSG00000162704	1.06282
ARPC5L ENSG00000136950	1.07592
ARPIN ENSG00000242498	0.944445
ARPP19 ENSG00000128989	0.990798
ARPP21 ENSG00000172995	1.09835
ARRB1 ENSG00000137486	1.06934
ARRB2 ENSG00000141480	0.941448
ARRDC1 ENSG00000197070	0.355738
ARRDC2 ENSG00000105643	1.39554
ARRDC3 ENSG00000113369	1.49049
ARRDC4 ENSG00000140450	0.943707
ARRDC5 ENSG00000205784	1.13011
ARSA ENSG00000100299	0.371738
ARSB ENSG00000113273	1.24011
ARSD ENSG00000006756	0.849729
ARSE ENSG00000157399	1.03667
ARSF ENSG00000062096	1.01099
ARSG ENSG00000141337	0.995485
ARSI ENSG00000183876	0.672519
ARSJ ENSG00000180801	1.08797
ARSK ENSG00000164291	1.28261
ART3 ENSG00000156219	0.973273
ART4 ENSG00000111339	0.986471
ART5 ENSG00000167311	1.05352
ARTN ENSG00000117407	1.12074
ARV1 ENSG00000173409	1.01263
ARVCF ENSG00000099889	0.701274
ARX ENSG00000004848	0.796956
AS3MT ENSG00000214435	1.38561
ASAH1 ENSG00000104763	0.805467
ASAH2 ENSG00000188611	1.04597
ASAH2B ENSG00000204147	0.894069
ASAP1 ENSG00000153317	0.914804
ASAP2 ENSG00000151693	1.07083
ASAP3 ENSG00000088280	0.719291
ASB1 ENSG00000065802	1.24606
ASB10 ENSG00000146926	0.91821
ASB11 ENSG00000165192	1.00745
ASB12 ENSG00000198881	1.00082
ASB13 ENSG00000196372	0.673888
ASB14 ENSG00000239388	1.06532
ASB15 ENSG00000146809	1.04497
ASB16 ENSG00000161664	1.07433
ASB17 ENSG00000154007	0.654908
ASB18 ENSG00000182177	1.74496
ASB2 ENSG00000100628	0.939261
ASB3 ENSG00000115239	1.20268
ASB4 ENSG00000005981	1.14005
ASB5 ENSG00000164122	0.846767
ASB6 ENSG00000148331	1.02896
ASB7 ENSG00000183475	0.82011
ASB8 ENSG00000177981	1.19584
ASB9 ENSG00000102048	0.978392
ASCC1 ENSG00000138303	0.981563
ASCC2 ENSG00000100325	0.615763
ASCC3 ENSG00000112249	1.22222
ASCL1 ENSG00000139352	1.05475
ASCL2 ENSG00000183734	0.418961
ASCL3 ENSG00000176009	0.797182
ASCL4 ENSG00000187855	0.977728
ASCL5 ENSG00000232237	0.889493
ASF1A ENSG00000111875	1.24679
ASF1B ENSG00000105011	0.690367
ASGR1 ENSG00000141505	1.41813
ASGR2 ENSG00000161944	0.828191
ASH1L ENSG00000116539	1.26374
ASH2L ENSG00000129691	1.02295
ASIC1 ENSG00000110881	1.072
ASIC2 ENSG00000108684	0.852617
ASIC3 ENSG00000213199	1.21173
ASIC4 ENSG00000072182	0.906281
ASIC5 ENSG00000256394	1.14818
ASIP ENSG00000101440	0.972633
ASL ENSG00000126522	0.502781
ASMT ENSG00000196433	0.916134
ASMTL ENSG00000169093	0.850714
ASNA1 ENSG00000198356	0.691694
ASNS ENSG00000070669	0.702209
ASNSD1 ENSG00000138381	0.913761
ASPA ENSG00000108381	1.97278
ASPDH ENSG00000204653	0.852291
ASPG ENSG00000166183	1.13071
ASPH ENSG00000198363	0.964509
ASPHD1 ENSG00000174939	1.24274
ASPHD2 ENSG00000128203	1.0027
ASPM ENSG00000066279	0.890426
ASPN ENSG00000106819	0.78755
ASPRV1 ENSG00000244617	1.23848
ASPSCR1 ENSG00000169696	0.81807
ASRGL1 ENSG00000162174	0.892161
ASS1 ENSG00000130707	1.65922
ASTE1 ENSG00000034533	1.39323
ASTN1 ENSG00000152092	0.866942
ASTN2 ENSG00000148219	0.558153
ASUN ENSG00000064102	1.04495
ASXL1 ENSG00000171456	0.960465
ASXL2 ENSG00000143970	1.40492
ASXL3 ENSG00000141431	1.18796
ASZ1 ENSG00000154438	0.938332
ATAD1 ENSG00000138138	1.01636
ATAD2 ENSG00000156802	0.547649
ATAD2B ENSG00000119778	0.942678
ATAD3A ENSG00000197785	1.109
ATAD3B ENSG00000160072	0.882228
ATAD3C ENSG00000215915	1.3071
ATAD5 ENSG00000176208	0.733296
ATAT1 ENSG00000137343	1.27225
ATCAY ENSG00000167654	0.692181
ATE1 ENSG00000107669	0.826602
ATF1 ENSG00000123268	0.848286
ATF2 ENSG00000115966	0.774128
ATF3 ENSG00000162772	1.69919
ATF4 ENSG00000128272	1.44444
ATF5 ENSG00000169136	1.04427
ATF6 ENSG00000118217	0.893838
ATF6B ENSG00000213676	0.642622
ATF7 ENSG00000170653	0.957525
ATF7IP ENSG00000171681	0.847773
ATF7IP2 ENSG00000166669	1.69519
ATG10 ENSG00000152348	0.522416
ATG101 ENSG00000123395	1.7523
ATG12 ENSG00000145782	0.985806
ATG13 ENSG00000175224	1.08351
ATG14 ENSG00000126775	0.852935
ATG16L1 ENSG00000085978	1.27262
ATG16L2 ENSG00000168010	1.06812
ATG2A ENSG00000110046	0.857511
ATG2B ENSG00000066739	1.15715
ATG3 ENSG00000144848	1.37784
ATG4A ENSG00000101844	1.33453
ATG4B ENSG00000168397	0.785317
ATG4C ENSG00000125703	1.1732
ATG4D ENSG00000130734	0.487551
ATG5 ENSG00000057663	1.35082
ATG7 ENSG00000197548	1.5666
ATG9A ENSG00000198925	0.531928
ATG9B ENSG00000181652	0.79084
ATHL1 ENSG00000142102	0.80281
ATIC ENSG00000138363	0.949204
ATL1 ENSG00000198513	0.948172
ATL2 ENSG00000119787	1.0784
ATL3 ENSG00000184743	1.06549
ATM ENSG00000149311	1.24938
ATMIN ENSG00000166454	1.01707
ATN1 ENSG00000111676	1.51794
ATOH1 ENSG00000172238	1.08024
ATOH7 ENSG00000179774	0.824193
ATOH8 ENSG00000168874	1.08655
ATOX1 ENSG00000177556	0.592494
ATP10A ENSG00000206190	0.542336
ATP10B ENSG00000118322	0.980436
ATP10D ENSG00000145246	0.814839
ATP11A ENSG00000068650	0.705418
ATP11B ENSG00000058063	0.906257
ATP11C ENSG00000101974	0.662872
ATP12A ENSG00000075673	1.55818
ATP13A1 ENSG00000105726	0.457151
ATP13A2 ENSG00000159363	0.638216
ATP13A3 ENSG00000133657	1.68087
ATP13A4 ENSG00000127249	1.09656
ATP13A5 ENSG00000187527	1.01441
ATP1A1 ENSG00000163399	1.03711
ATP1A2 ENSG00000018625	1.25255
ATP1A3 ENSG00000105409	1.07733
ATP1A4 ENSG00000132681	1.09833
ATP1B1 ENSG00000143153	1.12609
ATP1B2 ENSG00000129244	1.29841
ATP1B3 ENSG00000069849	1.45969
ATP1B4 ENSG00000101892	0.990348
ATP23 ENSG00000166896	0.976492
ATP2A1 ENSG00000196296	0.907978
ATP2A2 ENSG00000174437	1.49998
ATP2A3 ENSG00000074370	0.46948
ATP2B1 ENSG00000070961	1.66352
ATP2B2 ENSG00000157087	0.713398
ATP2B3 ENSG00000067842	0.857067
ATP2B4 ENSG00000058668	0.870166
ATP2C1 ENSG00000017260	0.711275
ATP2C2 ENSG00000064270	0.404424
ATP4A ENSG00000105675	0.99558
ATP4B ENSG00000186009	0.814309
ATP5J2-PTCD1 ENSG00000248919	0.913323
ATP5SL ENSG00000105341	0.565796
ATP6AP1 ENSG00000071553	0.803557
ATP6AP1L ENSG00000205464	1.19893
ATP6AP2 ENSG00000182220	0.972267
ATP6V0A1 ENSG00000033627	0.662798
ATP6V0A2 ENSG00000185344	0.974309
ATP6V0A4 ENSG00000105929	0.897723
ATP6V0B ENSG00000117410	0.402173
ATP6V0C ENSG00000185883	1.12849
ATP6V0D1 ENSG00000159720	0.286539
ATP6V0D2 ENSG00000147614	1.01076
ATP6V0E1 ENSG00000113732	1.84152
ATP6V0E2 ENSG00000171130	0.671242
ATP6V1A ENSG00000114573	0.746651
ATP6V1B1 ENSG00000116039	1.03231
ATP6V1B2 ENSG00000147416	1.43789
ATP6V1C1 ENSG00000155097	0.73872
ATP6V1C2 ENSG00000143882	0.907502
ATP6V1D ENSG00000100554	1.26308
ATP6V1E1 ENSG00000131100	0.92045
ATP6V1E2 ENSG00000250565	0.7268
ATP6V1F ENSG00000128524	1.6332
ATP6V1G1 ENSG00000136888	0.848484
ATP6V1G2 ENSG00000213760	0.961057
ATP6V1G3 ENSG00000151418	1.00552
ATP6V1H ENSG00000047249	0.792954
ATP7A ENSG00000165240	1.1144
ATP7B ENSG00000123191	0.999777
ATP8A1 ENSG00000124406	0.628054
ATP8A2 ENSG00000132932	0.967448
ATP8B1 ENSG00000081923	1.12157
ATP8B2 ENSG00000143515	1.12999
ATP8B3 ENSG00000130270	0.776104
ATP8B4 ENSG00000104043	0.914122
ATP9A ENSG00000054793	0.900345
ATP9B ENSG00000166377	1.29577
ATPIF1 ENSG00000130770	1.05147
ATR ENSG00000175054	1.17067
ATRAID ENSG00000138085	1.23747
ATRIP ENSG00000164053	1.03607
ATRIP ENSG00000282827	0.84383
ATRN ENSG00000088812	0.824516
ATRNL1 ENSG00000107518	1.2016
ATRX ENSG00000085224	0.693861
ATXN1 ENSG00000124788	0.899169
ATXN10 ENSG00000130638	0.680488
ATXN1L ENSG00000224470	1.07371
ATXN2 ENSG00000204842	0.812195
ATXN2L ENSG00000168488	1.76353
ATXN3 ENSG00000066427	0.868848
ATXN3L ENSG00000123594	1.11879
ATXN7 ENSG00000163635	1.07739
ATXN7L1 ENSG00000146776	0.95171
ATXN7L2 ENSG00000162650	1.22007
ATXN7L3 ENSG00000087152	0.9986
ATXN7L3B ENSG00000253719	1.87132
AUH ENSG00000148090	1.06011
AUNIP ENSG00000127423	0.85415
AUP1 ENSG00000115307	0.279975
AURKA ENSG00000087586	0.948238
AURKAIP1 ENSG00000175756	0.348361
AURKB ENSG00000178999	1.08697
AURKC ENSG00000105146	0.744481
AUTS2 ENSG00000158321	1.26711
AVEN ENSG00000169857	0.990944
AVIL ENSG00000135407	0.871828
AVL9 ENSG00000105778	0.852999
AVP ENSG00000101200	0.82962
AVPI1 ENSG00000119986	1.27477
AVPR1A ENSG00000166148	0.905732
AVPR1B ENSG00000198049	0.947526
AVPR2 ENSG00000126895	1.12107
AXDND1 ENSG00000162779	0.835828
AXIN1 ENSG00000103126	1.03227
AXIN2 ENSG00000168646	0.448633
AXL ENSG00000167601	1.43381
AZGP1 ENSG00000160862	0.812203
AZI2 ENSG00000163512	0.82319
AZIN1 ENSG00000155096	0.685235
AZIN2 ENSG00000142920	1.29951
AZU1 ENSG00000172232	0.916781
B2M ENSG00000166710	1.70668
B3GALNT1 ENSG00000169255	0.849636
B3GALNT2 ENSG00000162885	1.439
B3GALT1 ENSG00000172318	1.05526
B3GALT2 ENSG00000162630	0.812414
B3GALT4 ENSG00000235863	0.708078
B3GALT5 ENSG00000183778	1.17681
B3GALT6 ENSG00000176022	0.853441
B3GAT1 ENSG00000109956	0.511059
B3GAT2 ENSG00000112309	0.874115
B3GAT3 ENSG00000149541	0.444967
B3GLCT ENSG00000187676	1.03936
B3GNT2 ENSG00000170340	1.13633
B3GNT3 ENSG00000179913	1.47864
B3GNT4 ENSG00000176383	0.558189
B3GNT5 ENSG00000176597	1.38043
B3GNT6 ENSG00000198488	1.03513
B3GNT7 ENSG00000156966	1.36358
B3GNT8 ENSG00000177191	0.727354
B3GNT9 ENSG00000237172	0.920237
B3GNTL1 ENSG00000175711	0.71993
B4GALNT1 ENSG00000135454	0.896619
B4GALNT2 ENSG00000167080	0.697819
B4GALNT3 ENSG00000139044	0.823795
B4GALNT4 ENSG00000182272	0.689501
B4GALT1 ENSG00000086062	1.28509
B4GALT2 ENSG00000117411	0.774233
B4GALT3 ENSG00000158850	0.774425
B4GALT4 ENSG00000121578	1.78895
B4GALT5 ENSG00000158470	1.00564
B4GALT6 ENSG00000118276	0.990684
B4GALT7 ENSG00000027847	0.921133
B4GAT1 ENSG00000174684	1.55118
B9D1 ENSG00000108641	1.057
B9D2 ENSG00000123810	1.05925
BAALC ENSG00000164929	0.691617
BAAT ENSG00000136881	1.20252
BABAM1 ENSG00000105393	0.915085
BACE1 ENSG00000186318	0.904743
BACE2 ENSG00000182240	0.748852
BACH1 ENSG00000156273	0.972447
BACH2 ENSG00000112182	1.28222
BAD ENSG00000002330	0.4361
BAG1 ENSG00000107262	1.24969
BAG2 ENSG00000112208	0.827196
BAG3 ENSG00000151929	1.26811
BAG4 ENSG00000156735	0.974984
BAG5 ENSG00000166170	0.777185
BAG6 ENSG00000204463	1.40494
BAHCC1 ENSG00000266074	0.861394
BAHD1 ENSG00000140320	0.976736
BAIAP2 ENSG00000175866	0.8821
BAIAP2L1 ENSG00000006453	0.952577
BAIAP2L2 ENSG00000128298	0.83481
BAIAP3 ENSG00000007516	0.602469
BAK1 ENSG00000030110	1.2442
BAMBI ENSG00000095739	1.33209
BANF1 ENSG00000175334	1.78027
BANF2 ENSG00000125888	1.05451
BANK1 ENSG00000153064	1.07898
BANP ENSG00000172530	0.792089
BAP1 ENSG00000163930	0.960383
BARD1 ENSG00000138376	0.982429
BARHL2 ENSG00000143032	1.01238
BARX1 ENSG00000131668	0.858237
BARX2 ENSG00000043039	1.39542
BASP1 ENSG00000176788	0.701283
BATF ENSG00000156127	1.30923
BATF2 ENSG00000168062	1.1086
BATF3 ENSG00000123685	1.28248
BAX ENSG00000087088	0.432392
BAZ1A ENSG00000198604	1.12076
BAZ1B ENSG00000009954	1.4008
BAZ2A ENSG00000076108	1.01169
BAZ2B ENSG00000123636	0.750393
BBC3 ENSG00000105327	1.10448
BBIP1 ENSG00000214413	0.453572
BBOF1 ENSG00000119636	0.936133
BBOX1 ENSG00000129151	1.10086
BBS1 ENSG00000174483	1.00436
BBS10 ENSG00000179941	1.03182
BBS12 ENSG00000181004	0.814475
BBS2 ENSG00000125124	1.236
BBS4 ENSG00000140463	1.02306
BBS5 ENSG00000163093	0.869625
BBS7 ENSG00000138686	0.894411
BBS9 ENSG00000122507	1.10625
BBX ENSG00000114439	1.15163
BCAM ENSG00000187244	1.0434
BCAN ENSG00000132692	0.9467
BCAP29 ENSG00000075790	1.03986
BCAP31 ENSG00000185825	0.809468
BCAR1 ENSG00000050820	1.53191
BCAR3 ENSG00000137936	0.758682
BCAS1 ENSG00000064787	1.08554
BCAS2 ENSG00000116752	1.10705
BCAS3 ENSG00000141376	0.5006
BCAS4 ENSG00000124243	0.925443
BCAT1 ENSG00000060982	0.951825
BCAT2 ENSG00000105552	0.907766
BCCIP ENSG00000107949	0.996773
BCDIN3D ENSG00000186666	0.830709
BCHE ENSG00000114200	0.769176
BCKDHA ENSG00000248098	1.11985
BCKDHB ENSG00000083123	0.839994
BCKDK ENSG00000103507	0.667229
BCL10 ENSG00000142867	1.84981
BCL11A ENSG00000119866	0.881386
BCL11B ENSG00000127152	0.972054
BCL2 ENSG00000171791	0.874676
BCL2A1 ENSG00000140379	0.843445
BCL2L1 ENSG00000171552	0.307082
BCL2L10 ENSG00000137875	0.883507
BCL2L11 ENSG00000153094	0.999243
BCL2L12 ENSG00000126453	1.26668
BCL2L13 ENSG00000099968	1.06649
BCL2L14 ENSG00000121380	1.3397
BCL2L15 ENSG00000188761	1.16861
BCL2L2 ENSG00000129473	1.67574
BCL2L2-PABPN1 ENSG00000258643	1.14189
BCL3 ENSG00000069399	0.807342
BCL6 ENSG00000113916	1.12818
BCL6B ENSG00000161940	0.8971
BCL7A ENSG00000110987	0.940433
BCL7B ENSG00000106635	0.862667
BCL7C ENSG00000099385	0.430174
BCL9 ENSG00000116128	0.938985
BCL9L ENSG00000186174	1.08546
BCLAF1 ENSG00000029363	0.939856
BCO1 ENSG00000135697	0.952591
BCO2 ENSG00000197580	0.987018
BCOR ENSG00000183337	0.894224
BCORL1 ENSG00000085185	0.875127
BCR ENSG00000186716	1.11939
BCS1L ENSG00000074582	0.912297
BDH1 ENSG00000161267	0.842625
BDH2 ENSG00000164039	0.995739
BDKRB1 ENSG00000100739	1.19267
BDKRB2 ENSG00000168398	1.92231
BDNF ENSG00000176697	0.767667
BDP1 ENSG00000145734	0.779902
BEAN1 ENSG00000166546	1.19933
BECN1 ENSG00000126581	0.753728
BEGAIN ENSG00000183092	0.799374
BEND2 ENSG00000177324	1.25153
BEND3 ENSG00000178409	1.00644
BEND4 ENSG00000188848	0.906288
BEND5 ENSG00000162373	0.949836
BEND6 ENSG00000151917	1.00531
BEND7 ENSG00000165626	1.03189
BEST1 ENSG00000167995	0.260384
BEST2 ENSG00000039987	1.10453
BEST3 ENSG00000127325	0.829925
BEST4 ENSG00000142959	0.962139
BET1 ENSG00000105829	1.02127
BET1L ENSG00000177951	1.15352
BEX1 ENSG00000133169	0.840302
BEX2 ENSG00000133134	1.1105
BEX3 ENSG00000166681	0.842887
BEX4 ENSG00000102409	1.30506
BEX5 ENSG00000184515	1.15574
BFAR ENSG00000103429	0.949641
BFSP1 ENSG00000125864	1.13168
BFSP2 ENSG00000170819	1.18723
BGLAP ENSG00000242252	0.989102
BGN ENSG00000182492	0.754047
BHLHA15 ENSG00000180535	0.962204
BHLHB9 ENSG00000198908	0.981454
BHLHE22 ENSG00000180828	0.908508
BHLHE40 ENSG00000134107	1.13371
BHLHE41 ENSG00000123095	0.846657
BHMG1 ENSG00000237452	0.982948
BHMT ENSG00000145692	1.0413
BHMT2 ENSG00000132840	1.21237
BICC1 ENSG00000122870	0.974359
BICD1 ENSG00000151746	0.800969
BICD2 ENSG00000185963	1.00008
BICDL1 ENSG00000135127	1.26535
BICDL2 ENSG00000162069	0.914336
BID ENSG00000015475	1.49536
BIK ENSG00000100290	0.582143
BIN1 ENSG00000136717	1.18395
BIN2 ENSG00000110934	1.19245
BIN3 ENSG00000147439	1.24071
BIRC2 ENSG00000110330	0.794298
BIRC3 ENSG00000023445	1.45967
BIRC5 ENSG00000089685	0.964742
BIRC6 ENSG00000115760	0.805301
BIRC7 ENSG00000101197	1.04852
BIVM ENSG00000134897	0.950812
BLCAP ENSG00000166619	0.756426
BLK ENSG00000136573	0.687112
BLM ENSG00000197299	1.07547
BLMH ENSG00000108578	1.18756
BLNK ENSG00000095585	0.887194
BLOC1S1 ENSG00000135441	0.635838
BLOC1S2 ENSG00000196072	0.937729
BLOC1S3 ENSG00000189114	0.74494
BLOC1S4 ENSG00000186222	1.22312
BLOC1S5 ENSG00000188428	1.27312
BLOC1S6 ENSG00000104164	0.803988
BLVRA ENSG00000106605	1.25814
BLVRB ENSG00000090013	0.467711
BLZF1 ENSG00000117475	1.18917
BMF ENSG00000104081	0.853808
BMI1 ENSG00000168283	0.793994
BMP1 ENSG00000168487	0.706867
BMP10 ENSG00000163217	1.09732
BMP2 ENSG00000125845	1.06696
BMP2K ENSG00000138756	1.36642
BMP3 ENSG00000152785	1.26997
BMP4 ENSG00000125378	1.12977
BMP5 ENSG00000112175	1.43129
BMP6 ENSG00000153162	1.00861
BMP7 ENSG00000101144	0.803157
BMP8A ENSG00000183682	1.07078
BMP8B ENSG00000116985	0.659791
BMPER ENSG00000164619	0.975993
BMPR1A ENSG00000107779	0.941307
BMPR1B ENSG00000138696	0.574194
BMPR2 ENSG00000204217	1.03683
BMS1 ENSG00000165733	0.973782
BMT2 ENSG00000164603	1.13724
BMX ENSG00000102010	0.93242
BNC1 ENSG00000169594	0.92581
BNC2 ENSG00000173068	0.812522
BNIP1 ENSG00000113734	1.0675
BNIP2 ENSG00000140299	1.2734
BNIP3 ENSG00000176171	0.696316
BNIP3L ENSG00000104765	0.625251
BNIPL ENSG00000163141	1.00812
BOC ENSG00000144857	1.00473
BOD1 ENSG00000145919	1.33418
BOD1L1 ENSG00000038219	1.20669
BOD1L2 ENSG00000228075	1.07854
BOK ENSG00000176720	0.469471
BOLA1 ENSG00000178096	0.965171
BOLA2B ENSG00000169627	0.574657
BOLA3 ENSG00000163170	1.28958
BOLL ENSG00000152430	1.11284
BOP1 ENSG00000261236	0.74293
BORA ENSG00000136122	0.959635
BORCS5 ENSG00000165714	0.776609
BORCS6 ENSG00000196544	0.899711
BORCS7 ENSG00000166275	0.589441
BORCS8 ENSG00000254901	0.804084
BORCS8-MEF2B ENSG00000064489	0.852634
BPGM ENSG00000172331	1.43096
BPHL ENSG00000137274	1.06669
BPI ENSG00000101425	1.38178
BPIFA1 ENSG00000198183	1.109
BPIFA2 ENSG00000131050	0.965109
BPIFB1 ENSG00000125999	2.29391
BPIFB2 ENSG00000078898	0.738644
BPIFB4 ENSG00000186191	0.877469
BPIFC ENSG00000184459	0.911156
BPNT1 ENSG00000162813	1.48577
BPTF ENSG00000171634	0.745985
BRAF ENSG00000157764	1.01159
BRAP ENSG00000089234	0.693289
BRAT1 ENSG00000106009	0.570895
BRCA1 ENSG00000012048	0.922525
BRCA2 ENSG00000139618	1.03555
BRCC3 ENSG00000185515	0.620364
BRD1 ENSG00000100425	1.08988
BRD2 ENSG00000204256	1.30681
BRD3 ENSG00000169925	0.636701
BRD4 ENSG00000141867	1.14479
BRD7 ENSG00000166164	0.89535
BRD8 ENSG00000112983	0.593121
BRD9 ENSG00000028310	0.584139
BRDT ENSG00000137948	1.28823
BRE ENSG00000158019	0.957439
BRF1 ENSG00000185024	0.48166
BRF2 ENSG00000104221	0.991928
BRI3 ENSG00000164713	1.18315
BRI3BP ENSG00000184992	0.794731
BRICD5 ENSG00000182685	0.547419
BRINP1 ENSG00000078725	1.52187
BRINP2 ENSG00000198797	0.779623
BRINP3 ENSG00000162670	1.12273
BRIP1 ENSG00000136492	0.941349
BRIX1 ENSG00000113460	1.09549
BRK1 ENSG00000254999	0.775729
BRMS1 ENSG00000174744	0.593021
BRMS1L ENSG00000100916	0.847836
BROX ENSG00000162819	0.829063
BRPF1 ENSG00000156983	1.33061
BRPF3 ENSG00000096070	1.26658
BRS3 ENSG00000102239	1.19106
BRSK1 ENSG00000160469	0.694126
BRSK2 ENSG00000174672	0.900827
BRWD1 ENSG00000185658	0.978303
BRWD3 ENSG00000165288	1.03368
BSCL2 ENSG00000168000	0.848899
BSDC1 ENSG00000160058	0.816092
BSG ENSG00000172270	0.622782
BSN ENSG00000164061	1.10169
BSND ENSG00000162399	0.888051
BSPH1 ENSG00000188334	0.822056
BSPRY ENSG00000119411	0.9605
BST1 ENSG00000109743	1.16351
BST2 ENSG00000130303	0.925579
BTAF1 ENSG00000095564	1.23811
BTBD1 ENSG00000064726	0.781632
BTBD10 ENSG00000148925	1.23939
BTBD11 ENSG00000151136	0.940594
BTBD16 ENSG00000138152	0.805526
BTBD18 ENSG00000233436	1.02811
BTBD19 ENSG00000222009	1.06424
BTBD2 ENSG00000133243	0.863011
BTBD3 ENSG00000132640	0.884117
BTBD6 ENSG00000184887	1.00689
BTBD7 ENSG00000011114	1.09822
BTBD8 ENSG00000189195	0.721897
BTBD9 ENSG00000183826	1.1399
BTC ENSG00000174808	1.21303
BTD ENSG00000169814	0.836935
BTF3 ENSG00000145741	0.982108
BTF3L4 ENSG00000134717	0.984939
BTG1 ENSG00000133639	0.755163
BTG2 ENSG00000159388	0.87127
BTG3 ENSG00000154640	1.36867
BTG4 ENSG00000137707	1.11704
BTK ENSG00000010671	1.05651
BTLA ENSG00000186265	0.93276
BTN1A1 ENSG00000124557	0.812637
BTN2A1 ENSG00000112763	1.44543
BTN2A2 ENSG00000124508	1.19801
BTN3A1 ENSG00000026950	1.1477
BTN3A2 ENSG00000186470	0.967082
BTN3A3 ENSG00000111801	1.14433
BTNL2 ENSG00000204290	1.11059
BTNL3 ENSG00000168903	1.05932
BTNL8 ENSG00000113303	0.868188
BTNL9 ENSG00000165810	0.796473
BTRC ENSG00000166167	1.43738
BUB1 ENSG00000169679	0.976816
BUB1B ENSG00000156970	0.953645
BUB3 ENSG00000154473	0.925603
BUD13 ENSG00000137656	0.702965
BUD31 ENSG00000106245	1.04126
BVES ENSG00000112276	1.07494
BYSL ENSG00000112578	1.32153
BZW1 ENSG00000082153	1.00478
BZW2 ENSG00000136261	0.990295
C10orf10 ENSG00000165507	0.956265
C10orf105 ENSG00000214688	0.87106
C10orf107 ENSG00000183346	0.95924
C10orf11 ENSG00000148655	1.09279
C10orf128 ENSG00000204161	0.745943
C10orf142 ENSG00000277288	0.686201
C10orf2 ENSG00000107815	1.3443
C10orf35 ENSG00000171224	1.0665
C10orf53 ENSG00000178645	0.936889
C10orf54 ENSG00000107738	1.08893
C10orf55 ENSG00000222047	1.01904
C10orf62 ENSG00000203942	0.966283
C10orf67 ENSG00000179133	1.07404
C10orf71 ENSG00000177354	0.831508
C10orf76 ENSG00000120029	0.74732
C10orf82 ENSG00000165863	0.923357
C10orf88 ENSG00000119965	0.969052
C10orf90 ENSG00000154493	0.99745
C10orf95 ENSG00000120055	1.00254
C10orf99 ENSG00000188373	2.28873
C11orf1 ENSG00000137720	1.02707
C11orf16 ENSG00000176029	0.79134
C11orf21 ENSG00000110665	1.14457
C11orf24 ENSG00000171067	0.716768
C11orf31 ENSG00000211450	1.43835
C11orf40 ENSG00000171987	0.996585
C11orf42 ENSG00000180878	0.978665
C11orf45 ENSG00000174370	0.948138
C11orf49 ENSG00000149179	1.02604
C11orf52 ENSG00000149300	1.13193
C11orf53 ENSG00000150750	1.04261
C11orf54 ENSG00000182919	1.05434
C11orf57 ENSG00000150776	0.57898
C11orf58 ENSG00000110696	1.27148
C11orf63 ENSG00000109944	1.07487
C11orf65 ENSG00000166323	1.0104
C11orf68 ENSG00000175573	0.7981
C11orf70 ENSG00000137691	0.863375
C11orf71 ENSG00000180425	0.741826
C11orf74 ENSG00000166352	0.757317
C11orf80 ENSG00000173715	0.747776
C11orf84 ENSG00000168005	0.8807
C11orf87 ENSG00000185742	0.798217
C11orf88 ENSG00000183644	0.858778
C11orf91 ENSG00000205177	0.866117
C11orf94 ENSG00000234776	0.773598
C11orf95 ENSG00000188070	0.976094
C11orf96 ENSG00000187479	2.48641
C11orf98 ENSG00000278615	0.986307
C12orf10 ENSG00000139637	1.0555
C12orf29 ENSG00000133641	0.763485
C12orf4 ENSG00000047621	1.27216
C12orf40 ENSG00000180116	1.06446
C12orf42 ENSG00000179088	1.09794
C12orf43 ENSG00000157895	1.2006
C12orf45 ENSG00000151131	0.849654
C12orf49 ENSG00000111412	0.734286
C12orf50 ENSG00000165805	0.861179
C12orf54 ENSG00000177627	1.23238
C12orf56 ENSG00000185306	1.07398
C12orf57 ENSG00000111678	0.69344
C12orf60 ENSG00000182993	0.742118
C12orf65 ENSG00000130921	1.18538
C12orf66 ENSG00000174206	0.948094
C12orf71 ENSG00000214700	0.945392
C12orf73 ENSG00000204954	0.672884
C12orf75 ENSG00000235162	1.3186
C12orf76 ENSG00000174456	0.73748
C14orf1 ENSG00000133935	1.0276
C14orf105 ENSG00000100557	0.869303
C14orf119 ENSG00000179933	0.999036
C14orf132 ENSG00000227051	0.71331
C14orf142 ENSG00000170270	0.882469
C14orf159 ENSG00000133943	1.5128
C14orf166 ENSG00000087302	0.997846
C14orf169 ENSG00000170468	0.996877
C14orf177 ENSG00000176605	1.00726
C14orf178 ENSG00000197734	0.710768
C14orf180 ENSG00000184601	1.12049
C14orf2 ENSG00000156411	1.05705
C14orf28 ENSG00000179476	0.934538
C14orf37 ENSG00000139971	0.931202
C14orf39 ENSG00000179008	1.11052
C14orf79 ENSG00000140104	1.12358
C14orf80 ENSG00000185347	1.0604
C14orf93 ENSG00000100802	1.25912
C15orf39 ENSG00000167173	1.09021
C15orf40 ENSG00000169609	0.992263
C15orf41 ENSG00000186073	0.94355
C15orf48 ENSG00000166920	0.966026
C15orf52 ENSG00000188549	1.51739
C15orf53 ENSG00000175779	1.11408
C15orf57 ENSG00000128891	0.938421
C15orf59 ENSG00000205363	1.29905
C15orf61 ENSG00000189227	1.06951
C15orf62 ENSG00000188277	1.14322
C15orf65 ENSG00000261652	0.983302
C16orf13 ENSG00000130731	0.78917
C16orf45 ENSG00000166780	0.974502
C16orf46 ENSG00000166455	1.28325
C16orf52 ENSG00000185716	1.07863
C16orf54 ENSG00000185905	1.09444
C16orf58 ENSG00000140688	1.24192
C16orf59 ENSG00000162062	0.789474
C16orf62 ENSG00000103544	1.17813
C16orf70 ENSG00000125149	0.751984
C16orf71 ENSG00000166246	0.787387
C16orf72 ENSG00000182831	1.09544
C16orf74 ENSG00000154102	1.15229
C16orf78 ENSG00000166152	1.10242
C16orf82 ENSG00000234186	0.737711
C16orf86 ENSG00000159761	0.750623
C16orf87 ENSG00000155330	0.914389
C16orf89 ENSG00000153446	1.0078
C16orf91 ENSG00000174109	1.41749
C16orf92 ENSG00000167194	1.13485
C16orf95 ENSG00000260456	0.844995
C16orf96 ENSG00000205832	0.96234
C17orf105 ENSG00000231256	0.735845
C17orf107 ENSG00000205710	1.47104
C17orf49 ENSG00000258315	0.878487
C17orf50 ENSG00000270806	1.06353
C17orf51 ENSG00000212719	1.44621
C17orf53 ENSG00000125319	1.05045
C17orf58 ENSG00000186665	0.692487
C17orf62 ENSG00000178927	0.37636
C17orf64 ENSG00000141371	0.979536
C17orf67 ENSG00000214226	0.736597
C17orf74 ENSG00000184560	0.93094
C17orf75 ENSG00000108666	0.823358
C17orf78 ENSG00000278505	0.88596
C17orf80 ENSG00000141219	1.32914
C17orf89 ENSG00000224877	0.745974
C17orf96 ENSG00000273604	0.931616
C17orf97 ENSG00000187624	1.10187
C17orf98 ENSG00000275489	1.14891
C17orf99 ENSG00000187997	1.16536
C18orf21 ENSG00000141428	0.996564
C18orf25 ENSG00000152242	1.27103
C18orf32 ENSG00000177576	1.31954
C18orf54 ENSG00000166845	0.98515
C18orf63 ENSG00000206043	0.953959
C18orf8 ENSG00000141452	1.57155
C19orf12 ENSG00000131943	1.0071
C19orf18 ENSG00000177025	0.62994
C19orf24 ENSG00000228300	0.633825
C19orf25 ENSG00000119559	0.528976
C19orf33 ENSG00000167644	1.96515
C19orf35 ENSG00000188305	1.02663
C19orf38 ENSG00000214212	1.32109
C19orf43 ENSG00000123144	1.48934
C19orf44 ENSG00000105072	0.772694
C19orf45 ENSG00000198723	0.861636
C19orf47 ENSG00000160392	0.358632
C19orf48 ENSG00000167747	0.244055
C19orf52 ENSG00000142444	1.04515
C19orf53 ENSG00000104979	0.703697
C19orf54 ENSG00000188493	0.864288
C19orf57 ENSG00000132016	0.986357
C19orf60 ENSG00000006015	0.431567
C19orf66 ENSG00000130813	1.37883
C19orf67 ENSG00000188032	1.03307
C19orf68 ENSG00000185453	0.825304
C19orf70 ENSG00000174917	0.447096
C19orf71 ENSG00000183397	0.860831
C19orf73 ENSG00000221916	0.706041
C19orf81 ENSG00000235034	0.589817
C19orf84 ENSG00000262874	0.699367
C1D ENSG00000197223	0.921032
C1GALT1 ENSG00000106392	1.45822
C1GALT1C1 ENSG00000171155	0.636966
C1GALT1C1L ENSG00000223658	0.959034
C1QA ENSG00000173372	1.86335
C1QB ENSG00000173369	0.990603
C1QBP ENSG00000108561	0.979644
C1QC ENSG00000159189	1.17789
C1QL1 ENSG00000131094	1.61877
C1QL2 ENSG00000144119	0.87797
C1QL3 ENSG00000165985	1.08397
C1QL4 ENSG00000186897	0.927622
C1QTNF1 ENSG00000173918	2.14566
C1QTNF2 ENSG00000145861	0.87919
C1QTNF3 ENSG00000082196	0.810738
C1QTNF4 ENSG00000172247	0.685387
C1QTNF5 ENSG00000223953	0.933908
C1QTNF6 ENSG00000133466	0.823097
C1QTNF7 ENSG00000163145	1.39045
C1QTNF9 ENSG00000240654	1.01145
C1QTNF9B ENSG00000205863	0.943311
C1QTNF9B-AS1 ENSG00000281899	0.684185
C1R ENSG00000159403	1.39194
C1RL ENSG00000139178	0.927751
C1S ENSG00000182326	2.01527
C1orf100 ENSG00000173728	1.31795
C1orf101 ENSG00000179397	0.65247
C1orf105 ENSG00000180999	0.98087
C1orf106 ENSG00000163362	1.6411
C1orf109 ENSG00000116922	0.566784
C1orf112 ENSG00000000460	1.15328
C1orf115 ENSG00000162817	0.633772
C1orf116 ENSG00000182795	0.75125
C1orf122 ENSG00000197982	0.699351
C1orf123 ENSG00000162384	0.885691
C1orf127 ENSG00000175262	0.841283
C1orf131 ENSG00000143633	0.77994
C1orf141 ENSG00000203963	0.743019
C1orf145 ENSG00000162913	0.890012
C1orf146 ENSG00000203910	1.00184
C1orf158 ENSG00000157330	0.860716
C1orf159 ENSG00000131591	0.732611
C1orf162 ENSG00000143110	1.31115
C1orf167 ENSG00000215910	1.02419
C1orf168 ENSG00000187889	0.889722
C1orf174 ENSG00000198912	0.751375
C1orf185 ENSG00000204006	0.895948
C1orf186 ENSG00000263961	1.04652
C1orf194 ENSG00000179902	0.980588
C1orf198 ENSG00000119280	0.853253
C1orf204 ENSG00000188004	0.802533
C1orf21 ENSG00000116667	1.12379
C1orf210 ENSG00000253313	0.670411
C1orf216 ENSG00000142686	0.561851
C1orf226 ENSG00000239887	1.10956
C1orf228 ENSG00000198520	0.890831
C1orf234 ENSG00000227868	1.0587
C1orf27 ENSG00000157181	0.891196
[truncated: 15,949 more rows]
