# Supplementary material for: Spatial maps of prostate cancer transcriptomes reveal an unexplored landscape of heterogeneity
Source: Nat Commun. 2018 Jun 20;9:2419. doi: 10.1038/s41467-018-04724-5 (PMC6010471; doi:10.1038/s41467-018-04724-5)
Supplement: Supplementary file 9 — Supplementary Data 6 [file 41467_2018_4724_MOESM9_ESM.zip › Supplementary Dataset 3/experiment0002-contributions_gene_type.tsv]

	Factor 1	Factor 2	Factor 3	Factor 4	Factor 5	Factor 6	Factor 7	Factor 8	Factor 9	Factor 10
A1BG ENSG00000121410	0	0	1	0	0	1	1	2	0	0
A1CF ENSG00000148584	0	0	0	1	0	0	0	0	24	0
A2M ENSG00000175899	1891	18	1	0	20	493	79	733	1105	0
A2ML1 ENSG00000166535	0	0	0	0	2	0	1	0	0	0
A4GALT ENSG00000128274	0	133	2	5	5	6	32	339	72	8
AAAS ENSG00000094914	23	8	86	200	5	2	1	45	4	9
AACS ENSG00000081760	5	0	33	1	0	21	4	33	0	10
AADAC ENSG00000114771	0	0	0	0	0	0	0	0	0	0
AADACL2 ENSG00000197953	0	0	0	0	0	0	0	0	0	0
AADACL4 ENSG00000204518	1	0	0	2	0	0	0	2	0	1
AADAT ENSG00000109576	0	5	14	19	0	1	2	0	4	12
AAED1 ENSG00000158122	0	1	1	1	10	8	4	31	10	9
AAGAB ENSG00000103591	4	0	13	0	13	65	12	0	2	9
AAK1 ENSG00000115977	9	17	52	3	31	2	12	7	25	25
AAMDC ENSG00000087884	2	240	13	5	2	49	1	9	18	1
AAMP ENSG00000127837	90	69	343	206	16	141	139	178	422	87
AAR2 ENSG00000131043	2	32	0	35	43	54	16	7	0	0
AARD ENSG00000205002	0	1	0	0	0	0	0	0	1	0
AARS ENSG00000090861	66	92	12	0	91	128	3	0	12	50
AARSD1 ENSG00000266967	10	0	1	6	1	9	0	3	1	3
AASDH ENSG00000157426	12	0	7	0	2	0	0	0	1	0
AASDHPPT ENSG00000149313	1	0	70	0	0	0	2	2	0	8
AASS ENSG00000008311	18	0	1	0	1	1	5	2	2	0
AATF ENSG00000275700	17	86	28	33	0	60	9	30	5	6
AATK ENSG00000181409	2	4	0	0	0	0	0	1	0	3
AATK-AS1 ENSG00000225180	0	0	0	0	0	0	0	0	0	0
ABAT ENSG00000183044	3	0	31	27	26	0	6	0	0	0
ABC13-47488600E17.1 ENSG00000283199	1	0	0	1	0	1	0	0	0	0
ABC13-47656900H15.1 ENSG00000283566	0	1	0	0	1	1	2	4	0	3
ABC7-42404400C24.1 ENSG00000277758	0	0	0	0	0	0	0	0	0	0
ABCA1 ENSG00000165029	3	1	0	1	6	10	5	20	5	24
ABCA10 ENSG00000154263	0	3	0	0	0	2	11	0	0	0
ABCA12 ENSG00000144452	1	0	0	0	0	0	0	0	0	0
ABCA13 ENSG00000179869	1	0	0	1	0	0	1	1	0	0
ABCA2 ENSG00000107331	32	60	115	93	14	5	19	183	34	13
ABCA3 ENSG00000167972	71	2	33	52	3	41	1	3	42	0
ABCA4 ENSG00000198691	0	0	0	0	0	0	0	0	0	0
ABCA5 ENSG00000154265	3	0	0	1	11	0	16	1	10	6
ABCA6 ENSG00000154262	0	0	0	1	1	4	0	0	14	0
ABCA7 ENSG00000064687	3	0	0	49	3	2	11	0	16	0
ABCA8 ENSG00000141338	0	6	55	13	10	12	1	162	0	0
ABCA9 ENSG00000154258	0	1	1	13	0	11	0	0	0	0
ABCB1 ENSG00000085563	0	15	4	0	0	0	5	0	1	1
ABCB10 ENSG00000135776	10	0	2	2	0	1	0	0	2	22
ABCB11 ENSG00000073734	0	0	0	0	0	0	0	0	0	0
ABCB4 ENSG00000005471	2	6	1	0	0	0	0	0	0	2
ABCB5 ENSG00000004846	0	0	3	0	0	0	0	0	0	1
ABCB6 ENSG00000115657	5	0	0	1	0	1	0	0	0	0
ABCB7 ENSG00000131269	0	1	1	0	0	14	1	1	0	0
ABCB8 ENSG00000197150	84	131	67	10	58	1	1	86	6	3
ABCB9 ENSG00000150967	21	18	0	0	0	6	2	0	0	0
ABCC1 ENSG00000103222	33	17	28	0	53	59	17	3	2	18
ABCC10 ENSG00000124574	0	30	1	5	38	2	11	5	23	0
ABCC11 ENSG00000121270	0	0	1	0	0	0	0	0	0	0
ABCC12 ENSG00000140798	0	0	0	0	0	0	0	0	0	0
ABCC2 ENSG00000023839	0	0	0	0	0	0	0	0	0	0
ABCC3 ENSG00000108846	0	10	11	20	22	10	18	2	2	1
ABCC4 ENSG00000125257	0	0	306	0	122	0	33	1	0	105
ABCC5 ENSG00000114770	2	34	69	0	3	78	55	1	0	0
ABCC6 ENSG00000091262	4	0	0	6	5	1	2	0	0	15
ABCC8 ENSG00000006071	0	22	1	1	0	1	0	28	0	0
ABCC9 ENSG00000069431	5	0	1	0	0	1	0	0	35	0
ABCD1 ENSG00000101986	33	13	0	44	0	0	2	86	1	13
ABCD2 ENSG00000173208	0	0	0	0	0	0	0	1	3	0
ABCD3 ENSG00000117528	3	0	15	3	1	2	2	0	0	1
ABCD4 ENSG00000119688	3	6	58	0	5	6	1	0	77	15
ABCE1 ENSG00000164163	3	1	23	3	0	9	16	1	1	12
ABCF1 ENSG00000204574	0	167	102	4	1	56	1	0	5	37
ABCF2 ENSG00000033050	68	485	125	16	0	58	56	44	0	13
ABCF3 ENSG00000161204	132	5	42	153	8	2	4	12	17	26
ABCG1 ENSG00000160179	0	5	7	11	8	80	3	1	1	7
ABCG2 ENSG00000118777	0	1	0	0	0	3	1	0	3	0
ABCG4 ENSG00000172350	1	0	0	0	0	0	0	0	0	0
ABCG5 ENSG00000138075	0	0	0	0	0	0	0	0	0	0
ABHD1 ENSG00000143994	0	148	3	0	1	1	1	0	0	0
ABHD10 ENSG00000144827	12	1	5	9	2	58	0	0	8	1
ABHD11 ENSG00000106077	8	222	37	32	1	138	71	0	1	39
ABHD12 ENSG00000100997	15	340	89	135	67	122	81	7	3	56
ABHD12B ENSG00000131969	0	0	0	0	0	0	0	0	0	0
ABHD13 ENSG00000139826	4	2	21	3	1	0	10	9	4	13
ABHD14A ENSG00000248487	76	35	33	77	11	36	4	12	20	37
ABHD14A-ACY1 ENSG00000114786	0	0	0	0	0	0	0	0	0	0
ABHD14B ENSG00000114779	167	80	164	265	55	5	36	120	1	3
ABHD15 ENSG00000168792	21	2	12	0	0	0	29	1	6	2
ABHD16A ENSG00000204427	0	1	3	1	1	16	3	3	6	0
ABHD17A ENSG00000129968	92	26	18	103	18	4	0	25	15	35
ABHD17B ENSG00000107362	0	0	1	0	4	14	6	0	1	0
ABHD17C ENSG00000136379	0	2	19	55	2	7	9	1	14	13
ABHD18 ENSG00000164074	6	0	11	0	1	0	0	4	0	3
ABHD2 ENSG00000140526	2	1	287	0	83	0	10	11	5	60
ABHD3 ENSG00000158201	0	0	10	3	4	8	0	0	8	5
ABHD4 ENSG00000100439	19	43	0	20	8	29	16	5	1	0
ABHD5 ENSG00000011198	1	27	3	1	21	11	0	0	0	0
ABHD6 ENSG00000163686	5	0	13	7	0	0	12	0	0	11
ABHD8 ENSG00000127220	5	33	1	48	50	28	19	68	57	4
ABI1 ENSG00000136754	0	1	38	4	16	0	75	5	2	1
ABI2 ENSG00000138443	5	18	33	0	2	106	10	4	15	20
ABI3 ENSG00000108798	0	72	4	0	4	2	5	1	21	1
ABI3BP ENSG00000154175	0	0	0	0	1	0	0	1	1	0
ABL1 ENSG00000097007	8	67	28	39	2	105	9	145	78	29
ABL2 ENSG00000143322	10	1	0	0	3	2	8	4	52	0
ABLIM1 ENSG00000099204	19	165	8	61	29	0	76	143	106	13
ABLIM2 ENSG00000163995	3	0	0	0	0	0	0	1	7	2
ABLIM3 ENSG00000173210	55	1	7	0	6	3	18	1	0	0
ABO ENSG00000175164	0	0	0	6	2	30	13	1	2	3
ABR ENSG00000159842	0	2	14	3	0	70	27	64	6	22
ABRA ENSG00000174429	1	0	13	0	0	0	0	2	0	0
ABRACL ENSG00000146386	1	2	6	3	0	0	0	0	1	18
ABT1 ENSG00000146109	14	0	4	3	0	59	2	2	1	16
ABTB1 ENSG00000114626	471	41	55	33	48	0	32	101	9	15
ABTB2 ENSG00000166016	6	3	1	0	0	0	1	14	0	2
AC002429.5 ENSG00000236197	0	0	0	0	0	0	0	0	0	0
AC004076.7 ENSG00000268533	0	0	0	0	0	0	0	0	0	0
AC004158.1 ENSG00000280264	0	1	0	0	0	0	0	0	0	0
AC004381.6 ENSG00000005189	0	8	2	0	50	12	0	1	0	3
AC004754.3 ENSG00000269881	0	2	4	0	2	4	0	0	0	0
AC004813.1 ENSG00000279777	0	0	0	0	0	0	0	0	0	0
AC004824.1 ENSG00000280226	0	0	0	0	0	0	0	0	0	0
AC005281.1 ENSG00000226690	0	0	0	0	0	0	0	0	0	0
AC005477.1 ENSG00000280188	0	0	0	0	0	0	0	0	0	0
AC005480.1 ENSG00000279461	10	4	2	0	3	0	0	0	1	0
AC006116.20 ENSG00000267710	1	1	1	0	0	7	0	0	7	0
AC006328.1 ENSG00000280301	0	0	0	0	0	0	0	0	0	0
AC006386.1 ENSG00000279115	4	0	3	1	0	3	0	0	0	0
AC006994.3 ENSG00000279317	0	0	0	1	0	0	0	0	0	0
AC007040.11 ENSG00000258881	0	0	0	0	0	0	0	0	0	0
AC007906.1 ENSG00000279018	0	1	0	0	0	0	0	0	0	0
AC008074.1 ENSG00000279644	0	0	0	2	0	0	0	0	1	1
AC008522.1 ENSG00000279232	1	4	0	3	1	2	1	0	6	0
AC008686.1 ENSG00000280221	0	0	0	0	0	0	0	0	0	0
AC008759.1 ENSG00000279471	0	0	0	0	0	0	0	0	0	0
AC008810.1 ENSG00000279126	0	0	0	0	0	0	0	0	0	0
AC008914.1 ENSG00000279768	0	0	0	0	0	0	0	0	0	1
AC009014.3 ENSG00000271824	3	5	11	9	6	2	1	0	8	1
AC009060.2 ENSG00000280252	0	0	0	0	0	0	0	0	0	0
AC009977.1 ENSG00000279335	0	0	0	0	0	0	0	0	0	0
AC010731.4 ENSG00000235118	0	0	0	0	0	0	0	0	0	0
AC011155.1 ENSG00000280098	0	0	0	0	0	0	0	0	0	0
AC011380.1 ENSG00000281227	0	0	0	0	0	0	0	0	0	0
AC012005.1 ENSG00000279274	5	3	4	3	1	5	2	0	3	1
AC012005.2 ENSG00000279287	0	0	0	0	0	0	0	0	0	0
AC012363.1 ENSG00000281676	0	0	0	0	0	0	0	0	0	0
AC013269.5 ENSG00000184761	0	0	0	0	0	0	0	0	0	0
AC013461.1 ENSG00000091436	199	0	41	2	4	2	1	16	7	8
AC016142.1 ENSG00000280141	0	0	0	0	0	0	0	0	0	0
AC016549.1 ENSG00000281325	0	0	1	0	0	0	0	1	0	0
AC016577.1 ENSG00000279646	0	0	0	0	0	0	0	0	0	0
AC016991.1 ENSG00000279435	0	0	0	0	0	0	0	0	0	0
AC017081.1 ENSG00000279921	0	0	0	0	0	0	0	0	0	0
AC018512.1 ENSG00000279808	0	0	0	0	0	0	0	0	0	0
AC018902.1 ENSG00000280817	0	0	0	0	0	0	0	0	0	0
AC021106.1 ENSG00000279386	0	0	0	0	0	0	0	0	0	0
AC024060.1 ENSG00000281584	0	1	0	0	0	0	0	0	0	0
AC024592.12 ENSG00000267740	0	0	0	0	0	0	0	0	0	0
AC025335.1 ENSG00000179859	1	40	0	0	1	15	0	0	0	0
AC055733.1 ENSG00000280127	0	0	0	0	0	0	0	0	0	0
AC055866.1 ENSG00000281079	0	0	0	0	0	0	0	0	0	0
AC069063.2 ENSG00000279380	0	0	0	0	0	0	0	0	1	0
AC073130.2 ENSG00000281656	0	0	0	0	0	0	0	0	0	0
AC073657.1 ENSG00000279937	0	0	0	0	0	0	0	0	0	0
AC074033.1 ENSG00000281137	8	0	5	0	0	1	0	2	5	0
AC087350.1 ENSG00000281527	0	0	0	0	0	0	0	0	0	0
AC087762.1 ENSG00000279588	0	0	0	0	0	0	0	0	0	0
AC090154.1 ENSG00000278888	0	0	0	0	0	0	0	0	0	0
AC090498.1 ENSG00000279483	21	651	46	7	126	587	23	10	36	2
AC092384.1 ENSG00000280675	0	0	0	0	0	0	0	0	0	0
AC092835.2 ENSG00000233757	0	0	0	0	0	0	0	0	0	0
AC092881.1 ENSG00000279530	0	0	0	0	0	0	0	0	0	0
AC100821.1 ENSG00000280473	0	0	0	0	0	0	0	0	0	0
AC104057.1 ENSG00000280427	0	0	0	0	0	0	0	0	0	0
AC104073.1 ENSG00000280410	0	0	0	0	0	0	0	0	0	0
AC104304.4 ENSG00000283473	0	0	0	0	0	0	0	0	0	0
AC104389.2 ENSG00000279824	0	0	0	0	0	0	0	0	0	0
AC104981.1 ENSG00000278938	0	0	0	0	0	0	0	0	0	0
AC105009.1 ENSG00000281855	0	0	0	0	0	0	0	0	0	0
AC105052.1 ENSG00000279168	0	0	0	0	0	0	0	0	0	0
AC109486.1 ENSG00000280447	0	0	0	0	0	0	0	0	0	0
AC109829.1 ENSG00000233438	0	0	0	0	0	0	0	0	0	0
AC110602.1 ENSG00000281267	0	0	0	0	0	0	0	0	0	0
AC110615.1 ENSG00000279909	1	0	0	6	0	3	0	3	0	3
AC112719.1 ENSG00000280671	0	0	0	0	0	0	0	0	0	0
AC113404.1 ENSG00000254893	4	2	6	0	22	0	21	110	47	35
AC118758.1 ENSG00000268187	0	0	1	2	0	0	0	2	0	1
AC131097.4 ENSG00000216921	14	0	0	3	9	0	7	1	3	0
AC131263.1 ENSG00000280550	0	0	1	0	0	0	0	0	0	0
AC138517.6 ENSG00000283288	0	1	0	0	0	0	0	0	0	0
AC138647.1 ENSG00000226490	0	0	0	0	0	0	0	0	0	0
AC138969.4 ENSG00000183889	4	50	18	18	0	0	16	7	1	11
AC241377.1 ENSG00000281741	4	18	9	14	7	1	6	0	1	9
AC241585.1 ENSG00000281571	1	0	1	0	0	1	0	0	2	0
AC242988.1 ENSG00000278939	0	0	0	0	0	0	0	0	0	0
AC243756.1 ENSG00000270339	0	0	0	0	0	0	0	0	0	0
AC243945.1 ENSG00000279510	0	0	0	0	0	0	0	0	0	0
AC245100.1 ENSG00000280649	4	4	5	17	2	2	22	4	10	20
ACAA1 ENSG00000060971	24	858	317	9	150	3	86	9	3	116
ACAA2 ENSG00000167315	83	1	4	0	0	49	0	0	0	64
ACACA ENSG00000278540	1	1	77	59	31	91	0	5	0	10
ACACB ENSG00000076555	36	10	2	4	1	27	1	7	19	1
ACAD10 ENSG00000111271	0	3	45	56	0	0	2	2	0	3
ACAD11 ENSG00000240303	0	1	1	3	0	0	0	0	0	0
ACAD8 ENSG00000151498	2	0	1	48	21	0	0	0	1	38
ACAD9 ENSG00000177646	0	129	30	2	5	12	28	0	3	0
ACADL ENSG00000115361	1	1	18	0	27	3	13	7	0	12
ACADM ENSG00000117054	0	0	31	0	2	2	16	41	3	11
ACADS ENSG00000122971	46	95	1	51	21	44	2	67	22	33
ACADSB ENSG00000196177	3	4	32	0	6	4	1	1	4	29
ACADVL ENSG00000072778	389	11	795	1295	231	84	198	168	142	245
ACAN ENSG00000157766	18	1	1	0	0	0	0	1	0	0
ACAP1 ENSG00000072818	7	128	7	10	6	0	6	2	14	1
ACAP2 ENSG00000114331	0	2	0	3	8	1	7	34	0	16
ACAP3 ENSG00000131584	209	15	67	285	36	36	3	85	46	17
ACAT1 ENSG00000075239	61	5	23	0	7	25	3	58	0	0
ACAT2 ENSG00000120437	1	90	110	3	103	20	35	0	0	8
ACBD3 ENSG00000182827	2	2	6	38	1	38	80	9	8	28
ACBD4 ENSG00000181513	0	82	3	163	0	100	1	78	45	20
ACBD5 ENSG00000107897	4	0	31	0	0	0	7	4	0	1
ACBD6 ENSG00000230124	0	92	28	0	3	2	19	12	28	0
ACBD7 ENSG00000176244	0	0	0	0	0	0	0	0	0	0
ACCS ENSG00000110455	10	19	4	68	31	15	0	1	13	14
ACCSL ENSG00000205126	0	0	0	0	0	0	0	0	0	0
ACD ENSG00000102977	1	118	86	50	0	28	7	66	1	4
ACE ENSG00000159640	3	4	47	59	17	6	42	1	0	4
ACE2 ENSG00000130234	0	0	0	0	0	0	0	0	0	0
ACER1 ENSG00000167769	0	4	1	1	0	1	0	0	0	0
ACER2 ENSG00000177076	0	0	0	0	0	0	0	0	0	0
ACER3 ENSG00000078124	1	8	22	1	0	12	1	3	2	1
ACHE ENSG00000087085	0	18	0	0	1	31	38	2	41	1
ACIN1 ENSG00000100813	0	0	70	50	6	12	81	88	18	37
ACKR1 ENSG00000213088	1	28	1	1	2	0	5	0	253	0
ACKR2 ENSG00000144648	0	0	0	0	0	0	0	0	0	0
ACKR3 ENSG00000144476	29	1	0	0	0	4	1	0	64	3
ACKR4 ENSG00000129048	0	0	0	0	0	0	0	0	0	0
ACLY ENSG00000131473	14	5	221	15	35	70	1	3	0	43
ACMSD ENSG00000153086	0	0	0	0	0	0	0	0	0	0
ACO1 ENSG00000122729	19	1	1	9	0	10	0	0	5	3
ACO2 ENSG00000100412	13	98	48	13	0	39	8	14	20	7
ACOD1 ENSG00000102794	0	0	0	0	0	0	0	0	0	0
ACOT1 ENSG00000184227	86	3	51	3	2	0	3	7	2	21
ACOT11 ENSG00000162390	3	0	1	0	3	2	7	1	0	0
ACOT12 ENSG00000172497	0	0	0	0	0	0	0	1	0	0
ACOT13 ENSG00000112304	65	1	79	18	20	4	5	14	26	13
ACOT2 ENSG00000119673	103	6	5	10	1	3	25	12	0	7
ACOT4 ENSG00000177465	0	3	1	0	0	40	2	3	0	4
ACOT6 ENSG00000205669	0	0	0	0	0	0	0	0	0	0
ACOT7 ENSG00000097021	85	233	35	2	52	1	10	17	26	0
ACOT8 ENSG00000101473	78	141	21	105	38	0	5	21	2	16
ACOT9 ENSG00000123130	13	79	27	0	21	43	5	3	9	26
ACOX1 ENSG00000161533	20	340	159	18	58	52	70	26	1	77
ACOX2 ENSG00000168306	1	0	0	0	2	37	2	1	1	27
ACOX3 ENSG00000087008	34	3	65	121	29	1	18	1	5	17
ACOXL ENSG00000153093	5	1	5	1	2	0	2	0	0	0
ACP1 ENSG00000143727	0	24	104	10	21	8	8	7	5	24
ACP2 ENSG00000134575	30	32	99	180	47	117	1	0	112	22
ACP5 ENSG00000102575	3	5	23	56	123	2	14	5	62	0
ACP6 ENSG00000162836	0	44	92	25	55	6	31	22	59	4
ACP7 ENSG00000183760	0	0	0	0	5	1	1	0	6	1
ACPP ENSG00000014257	2	4	8358	623	7250	2	3	3	2	163
ACPT ENSG00000142513	0	1	0	0	0	0	1	0	0	1
ACR ENSG00000100312	0	0	0	0	0	0	0	0	1	0
ACRBP ENSG00000111644	0	0	8	2	0	6	2	13	0	0
ACRC ENSG00000147174	0	0	0	0	0	0	0	0	0	0
ACRV1 ENSG00000134940	0	0	0	0	0	0	0	0	0	0
ACSBG1 ENSG00000103740	0	0	5	3	9	4	0	5	0	15
ACSBG2 ENSG00000130377	0	0	0	0	0	0	0	0	0	0
ACSF2 ENSG00000167107	2	56	1	82	35	6	30	27	1	20
ACSF3 ENSG00000176715	24	39	33	140	33	51	1	20	146	0
ACSL1 ENSG00000151726	0	4	188	4	2	7	25	0	7	15
ACSL3 ENSG00000123983	2	2	185	0	48	7	17	9	2	26
ACSL4 ENSG00000068366	22	2	2	0	0	0	30	19	0	0
ACSL5 ENSG00000197142	0	0	1	0	0	3	11	23	5	180
ACSL6 ENSG00000164398	3	21	2	0	1	0	0	2	0	0
ACSM1 ENSG00000166743	0	0	1	0	72	0	0	0	0	7
ACSM2A ENSG00000183747	0	0	0	0	0	0	0	0	0	0
ACSM2B ENSG00000066813	0	0	0	0	0	0	0	0	0	0
ACSM3 ENSG00000005187	1	0	40	5	24	4	1	3	2	7
ACSM4 ENSG00000215009	0	0	0	0	0	0	0	1	0	0
ACSM5 ENSG00000183549	0	0	0	0	1	0	0	2	0	0
ACSM6 ENSG00000173124	0	0	0	0	1	0	0	0	0	0
ACSS1 ENSG00000154930	1	50	200	208	238	3	33	4	124	62
ACSS2 ENSG00000131069	9	100	2	1	5	160	6	23	38	6
ACSS3 ENSG00000111058	5	3	44	1	1	0	2	33	12	0
ACTA1 ENSG00000143632	19	1	0	0	0	0	0	2	0	1
ACTA2 ENSG00000107796	4480	1087	0	1	2	1550	0	4	5	0
ACTB ENSG00000075624	29356	14559	2246	283	1887	3946	4284	1928	4354	204
ACTBL2 ENSG00000169067	2	0	0	0	0	1	0	0	0	0
ACTC1 ENSG00000159251	85	1	2	0	2	0	0	0	0	0
ACTG1 ENSG00000184009	5	0	2432	21	305	5186	1876	430	971	451
ACTG2 ENSG00000163017	12158	11483	0	1	5	2737	1	1	1	8
ACTL10 ENSG00000182584	3	1	4	33	0	1	2	31	0	1
ACTL6A ENSG00000136518	0	30	48	1	2	1	4	1	0	4
ACTL6B ENSG00000077080	0	0	0	0	0	0	0	0	0	0
ACTL7A ENSG00000187003	0	0	0	0	0	0	0	0	0	0
ACTN1 ENSG00000072110	2234	379	162	1	231	23	202	400	161	209
ACTN2 ENSG00000077522	0	0	0	1	0	0	1	1	0	0
ACTN3 ENSG00000248746	0	0	3	0	0	0	0	0	1	0
ACTN4 ENSG00000130402	274	208	497	34	107	8	319	0	166	53
ACTR10 ENSG00000131966	3	1	30	0	0	13	6	1	4	10
ACTR1A ENSG00000138107	223	244	12	179	18	237	1	4	23	35
ACTR1B ENSG00000115073	87	162	123	202	44	260	84	5	114	25
ACTR2 ENSG00000138071	2	2	204	2	1	14	74	69	44	63
ACTR3 ENSG00000115091	0	2	16	3	5	28	39	10	44	0
ACTR3B ENSG00000133627	2	3	4	0	2	1	2	1	2	3
ACTR3C ENSG00000106526	1	0	0	9	0	0	0	3	0	2
ACTR5 ENSG00000101442	0	1	5	3	4	7	2	1	0	0
ACTR6 ENSG00000075089	3	0	1	14	2	1	5	4	13	0
ACTR8 ENSG00000113812	0	3	8	3	0	3	5	4	14	0
ACTRT2 ENSG00000169717	0	0	0	0	0	0	0	0	0	0
ACTRT3 ENSG00000184378	0	0	0	0	0	0	0	0	0	0
ACVR1 ENSG00000115170	13	0	20	0	0	1	8	2	1	2
ACVR1B ENSG00000135503	0	1	15	0	0	4	14	1	0	6
ACVR1C ENSG00000123612	0	0	0	0	0	0	0	0	0	0
ACVR2A ENSG00000121989	8	4	7	0	7	2	18	1	4	1
ACVR2B ENSG00000114739	1	0	5	0	1	0	13	0	0	0
ACVRL1 ENSG00000139567	11	70	0	2	1	0	0	38	52	0
ACY1 ENSG00000243989	7	4	8	0	21	2	1	4	15	4
ACY3 ENSG00000132744	0	0	0	0	0	0	1	0	0	0
ACYP1 ENSG00000119640	1	3	2	2	2	0	3	0	0	18
ACYP2 ENSG00000170634	32	6	11	9	0	6	8	23	0	2
ADA ENSG00000196839	3	88	0	0	2	1	0	9	10	5
ADAD1 ENSG00000164113	0	0	0	0	0	0	0	0	0	0
ADAD2 ENSG00000140955	0	0	0	9	0	0	1	0	0	0
ADAL ENSG00000168803	1	10	0	0	12	6	0	10	1	3
ADAM10 ENSG00000137845	6	0	201	4	0	2	112	19	1	34
ADAM11 ENSG00000073670	32	0	5	0	0	0	0	0	0	0
ADAM12 ENSG00000148848	3	7	18	2	1	0	0	0	1	2
ADAM15 ENSG00000143537	8	2	2	210	71	3	57	113	262	2
ADAM17 ENSG00000151694	57	18	10	0	8	14	7	0	0	0
ADAM18 ENSG00000168619	0	0	0	0	0	0	0	0	0	0
ADAM19 ENSG00000135074	20	10	1	0	0	0	2	4	0	0
ADAM2 ENSG00000104755	0	0	0	0	0	0	0	0	0	0
ADAM20 ENSG00000134007	0	0	0	0	0	0	0	0	0	0
ADAM22 ENSG00000008277	21	2	2	1	1	8	0	40	5	10
ADAM23 ENSG00000114948	0	0	1	1	1	0	0	0	1	0
ADAM28 ENSG00000042980	9	4	5	0	2	0	5	3	3	21
ADAM29 ENSG00000168594	0	0	0	0	0	0	0	5	0	0
ADAM30 ENSG00000134249	0	0	0	0	0	0	0	0	0	0
ADAM32 ENSG00000197140	0	0	3	1	0	0	0	0	0	0
ADAM33 ENSG00000149451	272	231	1	4	4	72	0	10	29	0
ADAM7 ENSG00000069206	0	0	0	0	0	0	0	0	0	0
ADAM8 ENSG00000151651	1	2	44	0	0	0	61	31	0	15
ADAM9 ENSG00000168615	18	2	258	0	30	2	47	1	0	43
ADAMDEC1 ENSG00000134028	0	0	0	0	0	1	0	0	0	0
ADAMTS1 ENSG00000154734	176	37	1	0	0	0	54	171	326	59
ADAMTS10 ENSG00000142303	49	4	0	35	0	7	0	3	163	2
ADAMTS12 ENSG00000151388	0	3	0	0	0	0	0	0	0	0
ADAMTS13 ENSG00000160323	6	33	9	2	35	50	5	7	3	6
ADAMTS14 ENSG00000138316	1	0	0	0	0	0	0	1	0	1
ADAMTS15 ENSG00000166106	9	2	0	0	1	0	0	0	9	0
ADAMTS16 ENSG00000145536	3	0	0	0	0	0	0	0	0	0
ADAMTS17 ENSG00000140470	1	9	0	3	0	0	0	1	1	0
ADAMTS18 ENSG00000140873	1	0	0	1	0	0	1	1	11	0
ADAMTS19 ENSG00000145808	0	0	0	0	0	0	0	0	0	0
ADAMTS2 ENSG00000087116	1	62	0	1	0	3	1	3	2	0
ADAMTS20 ENSG00000173157	0	0	2	1	3	0	0	0	0	0
ADAMTS3 ENSG00000156140	0	0	0	0	0	0	1	0	0	0
ADAMTS4 ENSG00000158859	0	32	0	0	1	0	3	0	110	0
ADAMTS5 ENSG00000154736	15	1	0	2	4	6	2	1	0	1
ADAMTS6 ENSG00000049192	0	0	0	0	0	0	0	0	0	0
ADAMTS7 ENSG00000136378	10	0	0	0	1	2	6	14	0	2
ADAMTS8 ENSG00000134917	49	58	0	0	4	0	22	6	20	22
ADAMTS9 ENSG00000163638	0	2	0	0	19	53	0	1	0	2
ADAMTSL1 ENSG00000178031	1	3	131	0	5	45	9	2	3	65
ADAMTSL2 ENSG00000197859	1	9	1	55	0	74	0	143	27	3
ADAMTSL3 ENSG00000156218	0	3	3	1	10	3	10	3	6	1
ADAMTSL4 ENSG00000143382	21	16	0	1	2	0	0	1	5	11
ADAMTSL5 ENSG00000185761	0	1	0	0	0	1	0	3	0	0
ADAP1 ENSG00000105963	5	73	1	65	6	2	1	7	1	0
ADAP2 ENSG00000184060	43	1	0	1	1	0	0	6	0	0
ADAR ENSG00000160710	0	79	28	0	0	911	22	160	52	54
ADARB1 ENSG00000197381	26	1	38	0	32	1	1	1	0	8
ADARB2 ENSG00000185736	0	0	0	0	0	0	0	0	0	0
ADAT1 ENSG00000065457	0	0	7	0	1	21	12	1	0	11
ADAT2 ENSG00000189007	2	0	15	4	0	0	0	0	1	2
ADAT3 ENSG00000213638	0	0	2	0	0	0	0	0	0	0
ADCK1 ENSG00000063761	9	47	11	0	1	1	1	6	0	5
ADCK2 ENSG00000133597	62	3	20	65	2	20	10	1	5	0
ADCK3 ENSG00000163050	24	238	66	0	83	1	11	26	89	75
ADCK4 ENSG00000123815	53	128	4	102	0	2	0	105	12	8
ADCK5 ENSG00000173137	53	0	46	45	6	4	19	11	0	72
ADCY1 ENSG00000164742	4	1	4	2	2	3	0	4	3	1
ADCY10 ENSG00000143199	0	0	0	15	0	0	0	1	0	0
ADCY2 ENSG00000078295	24	14	21	0	0	24	7	0	7	0
ADCY3 ENSG00000138031	9	0	19	5	0	1	6	308	33	32
ADCY4 ENSG00000129467	26	3	0	7	12	3	22	1	59	18
ADCY5 ENSG00000173175	195	135	0	4	0	11	0	5	3	0
ADCY6 ENSG00000174233	7	20	102	168	13	0	42	2	97	29
ADCY7 ENSG00000121281	0	0	0	0	3	2	0	19	0	4
ADCY8 ENSG00000155897	0	0	0	0	0	0	0	0	0	0
ADCY9 ENSG00000162104	46	3	1	3	2	3	6	1	1	2
ADCYAP1 ENSG00000141433	0	1	0	2	0	0	0	0	1	0
ADCYAP1R1 ENSG00000078549	6	0	3	0	0	0	1	1	0	1
ADD1 ENSG00000087274	186	52	142	0	8	51	47	249	96	4
ADD2 ENSG00000075340	0	0	0	0	0	0	0	0	0	0
ADD3 ENSG00000148700	0	0	46	7	0	2	5	31	28	2
ADGB ENSG00000118492	8	3	0	0	0	0	0	0	8	0
ADGRA1 ENSG00000197177	0	0	0	0	0	0	0	0	0	0
ADGRA2 ENSG00000020181	1186	76	35	14	2	170	4	221	6	48
ADGRA3 ENSG00000152990	3	1	8	3	2	14	6	0	0	18
ADGRB1 ENSG00000181790	2	11	6	10	0	1	1	0	0	0
ADGRB2 ENSG00000121753	90	1	0	5	0	31	1	3	5	0
ADGRB3 ENSG00000135298	1	0	1	2	0	0	0	3	0	2
ADGRD1 ENSG00000111452	1	0	0	0	0	9	0	0	0	1
ADGRD2 ENSG00000180264	1	0	1	0	0	0	0	0	0	0
ADGRE1 ENSG00000174837	0	0	0	0	0	0	0	0	0	0
ADGRE2 ENSG00000127507	11	0	0	0	3	0	0	0	0	2
ADGRE3 ENSG00000131355	0	0	0	0	0	1	0	0	0	0
ADGRE5 ENSG00000123146	247	53	0	6	2	0	91	44	151	0
ADGRF1 ENSG00000153292	3	0	2	0	2	1	29	0	0	0
ADGRF2 ENSG00000164393	0	0	0	0	0	0	0	0	0	0
ADGRF3 ENSG00000173567	0	1	0	0	0	0	0	1	0	0
ADGRF4 ENSG00000153294	0	0	0	0	0	0	0	0	0	0
ADGRF5 ENSG00000069122	6	1	9	2	4	2	0	0	4	0
ADGRG1 ENSG00000205336	0	0	85	27	108	0	52	1	47	17
ADGRG2 ENSG00000173698	1	0	2	2	0	0	0	0	0	1
ADGRG3 ENSG00000182885	0	0	0	0	0	0	0	2	4	1
ADGRG4 ENSG00000156920	0	0	0	0	0	0	0	0	0	0
ADGRG5 ENSG00000159618	9	0	0	0	2	0	1	54	2	1
ADGRG6 ENSG00000112414	0	0	0	0	1	0	15	1	1	0
ADGRG7 ENSG00000144820	0	0	0	0	0	0	0	0	0	0
ADGRL1 ENSG00000072071	34	0	7	36	1	41	25	38	27	4
ADGRL2 ENSG00000117114	6	0	61	0	4	5	1	78	23	31
ADGRL3 ENSG00000150471	3	1	2	2	1	3	0	0	2	0
ADGRL4 ENSG00000162618	0	0	1	0	3	0	2	4	31	2
ADGRV1 ENSG00000164199	0	0	2	1	3	2	3	0	4	11
ADH1A ENSG00000187758	0	0	0	0	0	0	0	0	0	0
ADH1B ENSG00000196616	90	2	0	0	3	13	0	0	0	0
ADH1C ENSG00000248144	1	0	0	1	2	0	1	1	0	2
ADH4 ENSG00000198099	0	0	0	0	0	0	0	0	0	0
ADH5 ENSG00000197894	21	11	11	50	42	550	26	17	4	2
ADH6 ENSG00000172955	0	0	0	0	0	0	0	0	0	0
ADH7 ENSG00000196344	0	0	0	0	0	0	0	0	0	0
ADHFE1 ENSG00000147576	3	1	18	2	11	0	4	0	8	0
ADI1 ENSG00000182551	548	109	261	925	360	318	0	20	352	211
ADIG ENSG00000182035	0	0	0	0	0	0	0	0	0	0
ADIPOQ ENSG00000181092	0	0	0	0	0	0	0	0	0	0
ADIPOR1 ENSG00000159346	1	1	112	0	10	0	50	1	0	29
ADIPOR2 ENSG00000006831	1	6	7	1	3	57	0	3	9	218
ADIRF ENSG00000148671	1184	474	1041	2463	342	94	219	521	546	8
ADK ENSG00000156110	1	0	43	0	0	10	7	1	0	7
ADM ENSG00000148926	1	1	0	1	1	1	18	1	13	1
ADM2 ENSG00000128165	0	12	2	0	2	1	0	1	1	6
ADM5 ENSG00000224420	3	5	1	1	0	1	0	0	14	2
ADNP ENSG00000101126	53	180	38	57	48	115	0	5	2	44
ADNP2 ENSG00000101544	5	0	33	3	1	2	4	0	6	0
ADO ENSG00000181915	18	1	15	0	0	1	3	3	13	18
ADORA1 ENSG00000163485	1	3	0	1	0	0	0	0	0	0
ADORA2A ENSG00000128271	0	0	0	0	0	0	0	0	0	0
ADORA2B ENSG00000170425	0	0	0	0	0	0	8	2	1	0
ADORA3 ENSG00000282608	0	1	0	0	0	4	0	0	1	5
ADPGK ENSG00000159322	0	0	156	0	77	1	13	7	0	64
ADPRH ENSG00000144843	0	14	0	17	0	0	4	2	3	3
ADPRHL1 ENSG00000153531	1	20	1	5	0	1	2	0	22	6
ADPRHL2 ENSG00000116863	27	29	9	3	145	34	16	0	11	34
ADPRM ENSG00000170222	0	0	34	1	0	6	3	2	0	1
ADRA1A ENSG00000120907	35	0	0	0	0	0	0	1	0	0
ADRA1B ENSG00000170214	0	0	0	0	0	0	0	0	0	0
ADRA1D ENSG00000171873	3	1	1	0	0	54	1	14	0	10
ADRA2A ENSG00000150594	1	0	0	2	0	8	0	0	12	14
ADRA2B ENSG00000274286	0	1	0	0	0	0	1	0	0	0
ADRA2C ENSG00000184160	6	3	1	0	7	70	0	1	0	69
ADRB1 ENSG00000043591	4	4	33	1	6	0	0	1	10	14
ADRB2 ENSG00000169252	2	0	13	0	14	60	0	6	5	1
ADRB3 ENSG00000188778	0	0	0	0	0	0	0	0	0	0
ADRM1 ENSG00000130706	35	60	0	156	20	72	57	67	9	6
ADSL ENSG00000239900	4	24	4	0	1	90	1	0	1	2
ADSS ENSG00000035687	0	6	42	0	5	3	7	8	13	30
ADSSL1 ENSG00000185100	18	43	4	0	0	1	4	4	0	5
ADTRP ENSG00000111863	0	0	0	0	0	0	0	0	3	0
AEBP1 ENSG00000106624	2006	2455	2	2	53	3	2	0	156	1
AEBP2 ENSG00000139154	5	1	50	17	8	0	29	1	10	12
AEN ENSG00000181026	11	14	0	2	4	20	14	17	0	12
AES ENSG00000104964	829	213	491	973	269	0	903	694	95	46
AF011889.5 ENSG00000241489	0	4	0	1	0	0	0	0	1	0
AF111168.1 ENSG00000280308	0	0	0	0	0	0	0	0	0	0
AF131216.1 ENSG00000280273	0	0	0	0	0	0	0	0	0	0
AF165138.7 ENSG00000243440	0	0	0	0	0	0	0	0	0	0
AFAP1 ENSG00000196526	15	0	0	1	0	1	0	63	7	0
AFAP1L1 ENSG00000157510	0	48	35	0	2	0	1	1	0	0
AFAP1L2 ENSG00000169129	33	4	4	2	3	3	1	2	27	1
AFF1 ENSG00000172493	0	4	52	0	9	1	4	0	30	9
AFF2 ENSG00000155966	0	1	0	1	1	0	0	2	1	0
AFF3 ENSG00000144218	1	3	101	0	45	0	0	2	1	17
AFF4 ENSG00000072364	23	3	18	0	7	0	28	4	6	13
AFG3L2 ENSG00000141385	8	0	100	84	84	1	84	0	40	14
AFM ENSG00000079557	0	0	0	0	0	0	0	0	0	0
AFMID ENSG00000183077	1	35	72	36	63	13	35	6	11	45
AFP ENSG00000081051	4	0	9	1	1	0	5	1	1	0
AFTPH ENSG00000119844	0	0	176	1	11	0	5	46	5	38
AGA ENSG00000038002	0	0	1	5	0	19	3	1	2	4
AGAP1 ENSG00000157985	0	0	0	3	1	23	47	0	4	3
AGAP14P ENSG00000279058	0	0	1	0	0	0	0	0	1	0
AGAP2 ENSG00000135439	0	1	0	4	0	24	3	3	6	0
AGAP3 ENSG00000133612	2	4	32	85	17	43	71	60	21	6
AGAP4 ENSG00000188234	3	0	25	5	0	3	1	4	2	6
AGAP5 ENSG00000172650	1	0	0	0	0	1	0	1	0	0
AGAP6 ENSG00000204149	1	0	11	4	64	0	4	23	4	8
AGAP9 ENSG00000204172	0	2	13	0	2	1	0	21	0	0
AGBL1 ENSG00000273540	0	0	0	0	0	0	0	0	0	0
AGBL2 ENSG00000165923	0	0	0	0	0	0	0	6	0	0
AGBL3 ENSG00000146856	0	0	20	0	1	0	0	1	0	1
AGBL4 ENSG00000186094	0	0	0	0	0	0	0	0	0	0
AGBL5 ENSG00000084693	70	139	15	57	78	0	34	3	46	2
AGER ENSG00000204305	0	1	0	4	1	16	4	0	12	0
AGFG1 ENSG00000173744	1	1	23	2	9	6	3	36	1	2
AGFG2 ENSG00000106351	0	4	44	56	12	0	19	26	47	13
AGGF1 ENSG00000164252	3	0	24	2	2	0	8	0	0	5
AGK ENSG00000006530	0	5	18	0	0	4	0	0	3	2
AGL ENSG00000162688	0	8	36	0	5	0	3	16	1	0
AGMAT ENSG00000116771	0	0	0	0	0	0	0	0	0	0
AGMO ENSG00000187546	0	0	0	0	0	0	0	0	0	0
AGO1 ENSG00000092847	0	10	15	26	12	100	22	4	5	0
AGO2 ENSG00000123908	14	17	28	4	2	0	26	16	12	1
AGO3 ENSG00000126070	0	4	11	3	1	3	1	49	3	14
AGO4 ENSG00000134698	32	0	3	3	1	6	1	0	26	2
AGPAT1 ENSG00000204310	194	382	194	15	39	11	77	2	34	3
AGPAT2 ENSG00000169692	19	41	25	292	0	0	15	28	250	20
AGPAT3 ENSG00000160216	9	5	58	65	25	21	59	1	17	36
AGPAT4 ENSG00000026652	8	23	0	1	0	0	0	44	2	1
AGPAT5 ENSG00000155189	3	3	1	2	2	0	0	8	17	2
AGPS ENSG00000018510	8	3	1	2	1	0	6	0	1	0
AGR2 ENSG00000106541	0	1	132	3	147	0	119	0	4	462
AGR3 ENSG00000173467	0	0	5	0	0	0	1	0	0	0
AGRN ENSG00000188157	2	3	61	77	24	2	76	1	22	62
AGRP ENSG00000159723	0	0	0	0	0	0	0	0	0	0
AGT ENSG00000135744	0	70	11	0	2	4	3	25	0	0
AGTPBP1 ENSG00000135049	0	0	8	2	0	0	14	0	0	2
AGTR1 ENSG00000144891	4	3	1	0	0	2	1	0	0	7
AGTRAP ENSG00000177674	8	45	136	719	220	395	5	11	4	2
AGXT ENSG00000172482	0	0	0	0	0	0	0	0	0	0
AGXT2 ENSG00000113492	0	0	0	0	0	0	0	0	0	0
AHCTF1 ENSG00000153207	0	6	19	0	3	2	8	8	1	3
AHCY ENSG00000101444	11	111	1	10	57	372	3	6	9	2
AHCYL1 ENSG00000168710	12	179	91	14	25	2	48	226	39	21
AHCYL2 ENSG00000158467	1	4	13	32	18	0	25	5	14	19
AHDC1 ENSG00000126705	9	12	3	19	11	9	5	39	41	3
AHI1 ENSG00000135541	30	0	52	12	15	77	4	35	3	35
AHNAK ENSG00000124942	475	152	960	17	218	8	793	179	327	207
AHNAK2 ENSG00000185567	552	293	4	0	1	2	0	2	9	4
AHR ENSG00000106546	0	1	1	0	9	0	60	22	41	1
AHRR ENSG00000063438	0	0	2	1	0	2	2	0	0	0
AHSA1 ENSG00000100591	62	7	44	100	11	48	12	3	6	23
AHSA2 ENSG00000173209	21	1	112	0	9	0	5	43	5	2
AHSG ENSG00000145192	10	2	0	0	0	0	0	0	5	0
AHSP ENSG00000169877	0	0	0	0	0	0	0	0	0	0
AICDA ENSG00000111732	0	0	0	0	0	0	0	0	0	0
AIDA ENSG00000186063	4	0	3	0	2	1	1	2	4	1
AIF1 ENSG00000204472	60	40	0	0	4	38	1	8	32	0
AIF1L ENSG00000126878	1	1	0	11	1	0	0	1	0	0
AIFM1 ENSG00000156709	0	56	46	65	187	116	31	2	19	8
AIFM2 ENSG00000042286	40	60	2	14	1	11	17	8	17	4
AIFM3 ENSG00000183773	8	0	0	2	4	0	20	2	0	0
AIG1 ENSG00000146416	56	22	134	75	13	8	9	113	23	32
AIM1 ENSG00000112297	0	1	54	7	31	4	9	0	2	18
AIM1L ENSG00000176092	0	0	0	0	0	0	0	0	1	0
AIM2 ENSG00000163568	0	0	0	0	0	0	0	0	8	1
AIMP1 ENSG00000164022	25	0	1	19	4	44	19	2	12	25
AIMP2 ENSG00000106305	1	4	4	1	13	58	1	4	2	0
AIP ENSG00000110711	469	3	57	294	70	2	15	87	81	4
AIPL1 ENSG00000129221	7	0	7	0	0	0	0	0	2	0
AIRE ENSG00000160224	0	0	0	0	0	0	0	0	0	0
AJ239318.1 ENSG00000280108	0	0	0	0	0	0	0	0	0	0
AJAP1 ENSG00000196581	5	1	1	0	0	2	0	83	0	2
AJUBA ENSG00000129474	2	0	0	1	6	0	8	1	3	0
AK1 ENSG00000106992	60	64	13	1	11	0	1	11	26	0
AK2 ENSG00000004455	0	0	13	2	126	228	128	0	70	36
AK3 ENSG00000147853	7	0	29	4	18	3	17	48	4	13
AK4 ENSG00000162433	11	1	20	0	2	0	0	0	1	0
AK5 ENSG00000154027	0	0	0	0	1	17	0	0	2	3
AK6 ENSG00000085231	0	0	11	9	0	0	7	4	1	2
AK7 ENSG00000140057	0	0	2	0	0	0	0	0	1	0
AK8 ENSG00000165695	0	3	0	0	2	4	0	0	0	0
AK9 ENSG00000155085	0	0	0	26	0	0	0	0	1	3
AKAP1 ENSG00000121057	84	274	120	89	119	34	19	5	15	136
AKAP10 ENSG00000108599	1	0	19	5	10	0	5	9	2	2
AKAP11 ENSG00000023516	2	1	43	2	10	15	9	0	41	6
AKAP12 ENSG00000131016	40	1	0	0	0	0	9	8	27	15
AKAP13 ENSG00000170776	76	2	28	1	13	6	6	14	16	14
AKAP14 ENSG00000186471	1	0	0	0	0	0	0	0	0	0
AKAP17A ENSG00000197976	0	3	52	21	8	1	13	7	5	12
AKAP3 ENSG00000111254	0	0	0	0	2	0	2	0	0	0
AKAP4 ENSG00000147081	0	0	0	0	0	0	0	0	0	0
AKAP5 ENSG00000179841	1	0	0	0	0	1	0	0	0	0
AKAP6 ENSG00000151320	0	0	0	0	0	0	0	0	0	0
AKAP7 ENSG00000118507	1	0	25	0	1	0	1	7	1	13
AKAP8 ENSG00000105127	0	32	2	2	16	183	22	0	3	0
AKAP8L ENSG00000011243	114	35	77	263	104	16	105	149	7	112
AKAP9 ENSG00000127914	4	2	53	32	15	20	2	9	30	59
AKIP1 ENSG00000166452	1	34	1	7	37	49	2	40	1	0
AKIRIN1 ENSG00000174574	14	1	14	0	14	28	17	7	3	1
AKIRIN2 ENSG00000135334	2	3	33	1	2	1	6	0	10	0
AKNA ENSG00000106948	2	1	0	11	1	59	10	175	209	30
AKNAD1 ENSG00000162641	0	0	0	0	0	0	0	1	0	0
AKR1A1 ENSG00000117448	0	452	83	6	138	338	18	0	6	16
AKR1B1 ENSG00000085662	31	202	0	0	13	56	0	2	0	4
AKR1B10 ENSG00000198074	0	0	0	0	0	0	0	0	0	0
AKR1B15 ENSG00000227471	0	0	0	0	0	0	0	0	2	0
AKR1C1 ENSG00000187134	183	66	0	2	3	9	2	8	5	2
AKR1C2 ENSG00000151632	47	98	1	1	7	2	25	1	2	0
AKR1C3 ENSG00000196139	0	33	0	1	2	0	3	0	0	0
AKR1C4 ENSG00000198610	0	0	0	0	0	0	0	0	0	0
AKR1D1 ENSG00000122787	0	0	0	0	0	0	1	0	0	1
AKR1E2 ENSG00000165568	7	0	0	1	0	0	0	0	3	0
AKR7A2 ENSG00000053371	19	283	10	7	9	290	3	38	12	66
AKR7A3 ENSG00000162482	2	0	0	0	1	0	0	1	3	1
AKR7L ENSG00000211454	0	0	0	0	0	0	0	0	1	0
AKT1 ENSG00000142208	387	40	478	145	84	53	288	95	39	86
AKT1S1 ENSG00000204673	30	166	30	137	32	1	2	46	83	0
AKT2 ENSG00000105221	190	18	180	254	55	2	21	33	135	52
AKT3 ENSG00000117020	8	153	33	1	16	2	1	76	3	79
AKTIP ENSG00000166971	18	1	47	0	15	8	1	1	2	0
AL023806.1 ENSG00000280184	0	0	0	0	0	0	0	0	0	0
AL049794.1 ENSG00000280240	0	5	0	0	0	0	1	0	0	0
AL049872.1 ENSG00000279963	0	0	0	0	0	0	0	0	0	0
AL133475.1 ENSG00000281602	0	0	0	0	0	0	0	0	0	0
AL135745.1 ENSG00000279654	0	0	0	0	0	0	0	0	0	0
AL135787.1 ENSG00000283263	0	0	0	0	0	0	0	0	0	0
AL354828.1 ENSG00000279282	0	0	0	0	0	0	0	0	0	0
AL354828.2 ENSG00000280175	1	0	0	0	0	0	0	0	0	0
AL356053.1 ENSG00000150076	0	0	0	0	1	0	0	0	0	0
AL356289.1 ENSG00000279096	0	0	0	0	0	0	0	0	0	0
AL356585.1 ENSG00000279081	0	0	0	0	0	0	0	0	0	0
AL357140.1 ENSG00000280113	0	0	0	0	0	0	0	0	0	0
AL358852.1 ENSG00000278899	0	1	0	0	0	0	2	0	0	0
AL365181.1 ENSG00000280316	0	0	0	0	0	0	0	0	0	0
AL513523.2 ENSG00000279767	33	0	6	0	2	4	0	15	6	2
AL589743.1 ENSG00000279508	5	2	50	135	81	3	3	0	1	1
AL590235.1 ENSG00000280230	0	0	0	0	0	0	0	0	0	0
AL645922.1 ENSG00000279546	0	0	0	0	0	0	0	0	0	0
ALAD ENSG00000148218	1	0	16	0	23	21	24	16	0	0
ALAS1 ENSG00000023330	13	4	1	1	2	40	23	1	6	40
ALAS2 ENSG00000158578	0	0	0	1	0	0	0	0	0	0
ALB ENSG00000163631	3	1	14	1	0	1	0	0	0	3
ALCAM ENSG00000170017	6	1	155	1	17	1	43	0	16	51
ALDH16A1 ENSG00000161618	59	72	1	93	12	3	2	4	2	32
ALDH18A1 ENSG00000059573	2	20	21	0	111	277	5	70	6	6
ALDH1A1 ENSG00000165092	21	6	2	15	28	5	1	107	4	5
ALDH1A2 ENSG00000128918	2	4	0	1	0	129	1	2	0	31
ALDH1A3 ENSG00000184254	7	3	149	130	73	1	94	0	15	67
ALDH1B1 ENSG00000137124	637	377	36	1	2	10	0	8	0	1
ALDH1L1 ENSG00000144908	3	3	2	104	23	2	12	21	0	0
ALDH1L2 ENSG00000136010	10	0	0	0	0	1	1	0	0	0
ALDH3A1 ENSG00000108602	0	1	3	0	1	0	18	0	0	0
ALDH3A2 ENSG00000072210	58	146	118	18	137	6	97	11	4	5
ALDH3B1 ENSG00000006534	12	42	2	1	4	3	3	10	11	1
ALDH3B2 ENSG00000132746	1	0	0	0	0	7	11	0	0	7
ALDH4A1 ENSG00000159423	62	9	108	74	89	1	1	10	2	1
ALDH5A1 ENSG00000112294	1	1	18	0	10	0	2	19	0	1
ALDH6A1 ENSG00000119711	1	1	118	2	11	1	0	68	14	5
ALDH7A1 ENSG00000164904	6	11	96	8	51	30	6	12	22	5
ALDH8A1 ENSG00000118514	0	0	0	0	0	0	0	0	0	0
ALDH9A1 ENSG00000143149	2	7	44	47	13	132	5	6	3	0
ALDOA ENSG00000149925	2368	644	433	228	291	0	608	200	214	135
ALDOB ENSG00000136872	0	0	0	0	0	0	0	0	0	0
ALDOC ENSG00000109107	2	122	13	8	2	4	1	27	1	6
ALG1 ENSG00000033011	72	110	31	31	12	0	1	6	3	14
ALG10 ENSG00000139133	2	6	13	0	1	1	0	2	3	0
ALG10B ENSG00000175548	6	1	2	2	4	61	2	1	1	5
ALG11 ENSG00000253710	0	0	0	0	0	1	0	1	0	0
ALG12 ENSG00000182858	63	106	135	52	11	15	51	1	12	25
ALG13 ENSG00000101901	0	0	18	0	29	3	8	0	1	0
ALG14 ENSG00000172339	5	0	13	0	1	7	1	5	8	4
ALG1L ENSG00000189366	0	9	0	0	0	0	1	0	0	0
ALG1L2 ENSG00000251287	0	0	0	0	0	0	0	2	0	0
ALG2 ENSG00000119523	4	0	80	12	0	24	7	9	3	1
ALG3 ENSG00000214160	20	124	12	46	107	12	23	20	22	5
ALG5 ENSG00000120697	0	4	46	58	4	17	0	5	12	6
ALG6 ENSG00000088035	4	0	10	0	1	1	8	16	1	0
ALG8 ENSG00000159063	2	0	0	0	5	60	1	1	0	4
ALG9 ENSG00000086848	3	8	20	2	10	0	0	20	0	1
ALK ENSG00000171094	0	0	0	0	0	0	0	0	0	0
ALKBH1 ENSG00000100601	0	0	0	0	2	2	0	1	0	13
ALKBH2 ENSG00000189046	0	11	72	31	8	35	4	1	0	65
ALKBH3 ENSG00000166199	5	34	26	8	22	121	2	0	48	6
ALKBH4 ENSG00000160993	1	189	11	0	0	25	4	2	1	6
ALKBH5 ENSG00000091542	251	7	107	1	5	223	16	106	7	283
ALKBH6 ENSG00000239382	19	9	25	77	1	37	1	35	1	62
ALKBH7 ENSG00000125652	458	118	185	561	140	1	4	174	27	116
ALKBH8 ENSG00000137760	2	0	2	0	0	0	2	0	0	0
ALLC ENSG00000151360	0	0	0	0	0	0	0	0	0	0
ALMS1 ENSG00000116127	6	1	5	0	0	0	0	1	1	0
ALOX12 ENSG00000108839	0	0	0	0	0	0	0	0	0	0
ALOX12B ENSG00000179477	0	0	0	0	3	0	0	2	0	0
ALOX15 ENSG00000161905	0	0	3	0	0	1	0	4	0	0
ALOX15B ENSG00000179593	8	210	166	66	582	1	1	0	2	22
ALOX5 ENSG00000012779	2	2	1	2	0	51	14	8	2	0
ALOX5AP ENSG00000132965	5	10	0	0	3	10	4	23	40	9
ALOXE3 ENSG00000179148	0	0	0	0	0	0	0	0	0	0
ALPK1 ENSG00000073331	0	1	4	2	20	10	19	5	0	22
ALPK2 ENSG00000198796	0	0	0	0	0	0	0	0	0	0
ALPK3 ENSG00000136383	0	1	1	1	0	1	0	4	0	1
ALPL ENSG00000162551	0	2	0	2	3	1	0	9	53	1
ALPP ENSG00000163283	0	2	0	0	0	0	0	0	0	0
ALS2 ENSG00000003393	11	1	0	1	0	0	2	21	0	0
ALS2CL ENSG00000178038	1	10	1	37	1	24	43	1	50	0
ALS2CR11 ENSG00000155754	1	0	0	8	2	1	0	0	0	0
ALS2CR12 ENSG00000155749	0	0	0	0	0	1	0	0	0	0
ALX1 ENSG00000180318	0	0	0	0	0	0	0	0	0	0
ALX3 ENSG00000156150	0	0	0	0	0	0	0	0	0	0
ALX4 ENSG00000052850	0	0	0	0	0	0	0	0	0	0
ALYREF ENSG00000183684	79	6	10	1	11	9	21	0	63	1
AMACR ENSG00000242110	0	9	1	3	19	137	0	4	2	57
AMBN ENSG00000178522	0	0	0	0	0	0	0	0	0	0
AMBP ENSG00000106927	2	0	0	8	1	5	0	2	5	0
AMBRA1 ENSG00000110497	2	0	0	0	1	23	2	16	2	17
AMD1 ENSG00000123505	0	1	137	1	67	0	20	0	1	187
AMDHD1 ENSG00000139344	0	1	0	0	0	0	1	0	0	0
AMDHD2 ENSG00000162066	9	1	1	66	14	1	4	10	70	7
AMELX ENSG00000125363	0	0	0	0	0	0	0	0	0	0
AMELY ENSG00000099721	0	0	0	0	0	0	0	0	0	0
AMER1 ENSG00000184675	1	5	2	8	0	25	0	0	0	1
AMER2 ENSG00000165566	0	0	0	0	0	0	0	0	0	0
AMER3 ENSG00000178171	0	0	0	0	0	0	0	0	0	0
AMFR ENSG00000159461	88	64	57	28	42	36	6	27	2	4
AMH ENSG00000104899	0	0	4	4	3	2	1	6	0	9
AMHR2 ENSG00000135409	0	1	0	0	1	0	0	0	0	0
AMIGO1 ENSG00000181754	4	3	1	67	2	32	2	24	9	14
AMIGO2 ENSG00000139211	2	0	3	8	14	0	27	1	1	0
AMIGO3 ENSG00000176020	0	1	1	1	3	1	0	1	2	1
AMMECR1 ENSG00000101935	3	0	3	12	1	4	0	0	0	13
AMMECR1L ENSG00000144233	1	0	4	5	0	0	9	8	71	1
AMN ENSG00000166126	9	0	6	0	1	2	9	1	0	4
AMN1 ENSG00000151743	0	1	2	0	15	0	0	1	0	0
AMOT ENSG00000126016	1	5	2	3	4	48	0	0	32	0
AMOTL1 ENSG00000166025	6	136	57	14	5	119	0	16	3	0
AMOTL2 ENSG00000114019	26	2	5	0	0	4	41	55	4	5
AMPD1 ENSG00000116748	1	7	0	0	0	17	1	2	1	0
AMPD2 ENSG00000116337	83	264	1	100	4	0	7	150	7	1
AMPD3 ENSG00000133805	5	1	11	1	0	0	0	2	8	2
AMPH ENSG00000078053	9	0	1	1	0	0	0	0	0	0
AMT ENSG00000145020	0	0	0	0	0	0	2	1	3	0
AMTN ENSG00000187689	0	0	0	0	0	0	0	0	0	0
AMY1A ENSG00000237763	1	0	0	0	0	0	0	1	2	1
AMY1B ENSG00000174876	2	0	0	0	0	0	2	0	5	21
AMY1C ENSG00000187733	1	0	0	0	0	0	0	1	4	1
AMY2A ENSG00000243480	0	0	0	0	0	0	0	0	0	0
AMY2B ENSG00000240038	13	0	7	0	2	0	13	7	14	0
AMZ1 ENSG00000174945	0	0	0	0	0	0	0	0	0	0
AMZ2 ENSG00000196704	2	0	3	0	10	27	2	0	8	1
ANAPC1 ENSG00000153107	0	26	12	2	6	11	7	3	6	0
ANAPC10 ENSG00000164162	11	0	2	1	0	0	4	1	18	0
ANAPC11 ENSG00000141552	333	1042	260	145	81	0	92	20	159	51
ANAPC13 ENSG00000129055	0	35	54	1	5	1	5	0	0	2
ANAPC15 ENSG00000110200	92	215	36	142	0	51	43	235	11	21
ANAPC16 ENSG00000166295	76	107	95	335	22	166	27	11	6	49
ANAPC2 ENSG00000176248	8	7	29	103	19	16	8	0	27	27
ANAPC4 ENSG00000053900	3	0	5	0	0	30	1	1	5	5
ANAPC5 ENSG00000089053	85	27	106	260	88	155	51	121	46	122
ANAPC7 ENSG00000196510	2	183	8	2	29	189	1	2	3	1
ANG ENSG00000214274	1	0	1	117	62	52	37	1	0	16
ANGEL1 ENSG00000013523	5	50	10	0	0	83	0	2	3	1
ANGEL2 ENSG00000174606	5	5	27	5	12	4	2	1	0	0
ANGPT1 ENSG00000154188	1	2	1	2	0	0	1	32	7	1
ANGPT2 ENSG00000091879	11	0	0	1	1	0	1	0	0	0
ANGPT4 ENSG00000101280	0	2	0	0	0	0	2	3	0	1
ANGPTL1 ENSG00000116194	2	0	1	0	0	0	0	0	7	1
ANGPTL2 ENSG00000136859	302	27	0	3	24	31	1	3	0	19
ANGPTL3 ENSG00000132855	0	1	0	0	0	2	0	1	0	0
ANGPTL4 ENSG00000167772	2	50	26	5	8	0	28	0	2	0
ANGPTL5 ENSG00000187151	0	0	0	0	0	0	0	0	0	0
ANGPTL6 ENSG00000130812	0	1	0	0	0	0	0	0	14	0
ANGPTL7 ENSG00000171819	2	0	2	2	0	0	0	2	2	1
ANGPTL8 ENSG00000130173	4	2	0	0	0	0	0	2	0	0
ANHX ENSG00000227059	0	0	0	0	0	0	0	0	0	0
ANK1 ENSG00000029534	0	0	0	0	6	1	4	23	0	1
ANK2 ENSG00000145362	26	0	1	1	2	4	3	5	0	1
ANK3 ENSG00000151150	0	0	59	1	20	1	59	6	0	12
ANKAR ENSG00000151687	2	0	4	0	0	0	0	0	0	2
ANKDD1A ENSG00000166839	11	2	4	0	0	0	7	1	25	0
ANKDD1B ENSG00000189045	0	0	9	0	0	0	2	0	0	0
ANKEF1 ENSG00000132623	0	1	6	0	2	0	3	0	1	0
ANKFN1 ENSG00000153930	0	0	0	0	0	0	0	0	0	0
ANKFY1 ENSG00000185722	3	4	22	43	0	10	23	19	0	23
ANKH ENSG00000154122	0	21	140	20	107	121	28	1	37	93
ANKHD1 ENSG00000131503	1	9	14	0	11	26	3	1	0	3
ANKHD1-EIF4EBP3 ENSG00000254996	0	0	0	0	1	1	0	0	0	1
ANKIB1 ENSG00000001629	8	6	5	0	2	2	14	12	2	1
ANKK1 ENSG00000170209	0	0	0	1	0	2	1	0	3	0
ANKLE1 ENSG00000160117	5	0	0	0	0	0	0	0	0	0
ANKLE2 ENSG00000176915	2	3	168	22	62	12	58	50	78	72
ANKMY1 ENSG00000144504	84	6	3	12	19	48	12	2	4	1
ANKMY2 ENSG00000106524	7	1	2	32	2	6	7	8	0	0
ANKRA2 ENSG00000164331	0	0	65	0	4	0	0	36	0	17
ANKRD1 ENSG00000148677	0	0	0	0	0	0	0	0	0	0
ANKRD10 ENSG00000088448	6	2	172	12	72	18	58	2	7	16
ANKRD11 ENSG00000167522	60	37	53	2	24	145	43	9	11	2
ANKRD12 ENSG00000101745	9	1	24	1	4	6	4	31	29	0
ANKRD13A ENSG00000076513	4	12	0	37	1	0	1	81	31	1
ANKRD13B ENSG00000198720	0	3	1	0	0	0	0	44	5	4
ANKRD13C ENSG00000118454	1	0	24	4	7	3	2	4	5	4
ANKRD13D ENSG00000172932	0	102	25	201	24	25	26	110	12	83
ANKRD16 ENSG00000134461	3	56	19	0	0	8	0	3	37	0
ANKRD17 ENSG00000132466	11	0	16	0	14	3	0	6	1	0
ANKRD18A ENSG00000180071	0	0	2	0	1	0	0	0	0	0
ANKRD18B ENSG00000230453	0	5	0	3	0	3	1	0	0	4
ANKRD2 ENSG00000165887	1	69	0	1	0	0	3	0	0	0
ANKRD20A1 ENSG00000260691	0	1	1	0	1	0	0	0	0	0
ANKRD20A2 ENSG00000183148	0	0	0	0	0	0	0	0	0	0
ANKRD20A3 ENSG00000276203	1	2	1	0	1	0	0	0	0	0
ANKRD20A4 ENSG00000172014	0	0	0	0	0	0	0	0	0	0
ANKRD22 ENSG00000152766	0	0	0	0	3	0	1	0	0	1
ANKRD23 ENSG00000163126	3	46	1	0	0	11	0	4	21	5
ANKRD24 ENSG00000089847	1	0	0	3	10	0	0	0	0	0
ANKRD26 ENSG00000107890	1	0	1	12	0	1	0	2	0	3
ANKRD27 ENSG00000105186	0	1	13	2	0	0	5	13	11	3
ANKRD28 ENSG00000206560	3	2	5	0	0	4	0	2	5	3
ANKRD29 ENSG00000154065	3	16	4	0	0	0	2	5	2	1
ANKRD30A ENSG00000148513	4	2	1	0	0	0	0	0	0	0
ANKRD30B ENSG00000180777	1	0	0	0	0	0	0	0	0	0
ANKRD30BL ENSG00000163046	0	0	0	0	0	0	0	0	0	0
ANKRD31 ENSG00000145700	0	0	3	0	0	0	0	1	1	0
ANKRD33 ENSG00000167612	0	0	0	0	0	0	0	0	0	0
ANKRD33B ENSG00000164236	0	0	0	0	0	1	0	0	11	0
ANKRD34A ENSG00000272031	2	19	0	8	1	1	4	7	1	0
ANKRD34B ENSG00000189127	0	1	4	0	0	2	0	0	3	0
ANKRD34C ENSG00000235711	0	0	0	0	0	0	0	0	0	0
ANKRD35 ENSG00000198483	88	33	0	3	14	3	9	14	0	7
ANKRD36 ENSG00000135976	1	3	5	50	0	0	0	0	5	7
ANKRD36B ENSG00000196912	7	2	20	0	0	0	6	0	14	0
ANKRD36C ENSG00000174501	30	5	0	2	1	0	0	22	8	7
ANKRD37 ENSG00000186352	0	0	76	0	76	17	0	1	1	22
ANKRD39 ENSG00000213337	52	2	33	70	0	30	4	2	2	2
ANKRD40 ENSG00000154945	7	41	25	6	0	0	43	2	6	13
ANKRD42 ENSG00000137494	4	4	56	6	4	0	2	2	0	3
ANKRD44 ENSG00000065413	5	0	0	0	1	0	0	0	7	0
ANKRD45 ENSG00000183831	0	0	0	0	0	0	0	0	0	0
ANKRD46 ENSG00000186106	0	0	5	1	4	22	4	0	7	2
ANKRD49 ENSG00000168876	1	0	0	0	1	0	0	3	0	1
ANKRD50 ENSG00000151458	6	0	7	1	0	2	11	2	14	0
ANKRD52 ENSG00000139645	8	77	16	7	61	26	44	55	71	10
ANKRD53 ENSG00000144031	8	6	0	0	1	1	0	0	2	1
ANKRD54 ENSG00000100124	1	23	21	21	1	6	4	115	49	27
ANKRD55 ENSG00000164512	0	0	0	0	0	0	0	0	0	0
ANKRD6 ENSG00000135299	0	0	0	3	9	0	2	0	7	0
ANKRD61 ENSG00000157999	0	0	0	0	0	0	0	0	0	0
ANKRD62 ENSG00000181626	0	0	0	0	0	0	0	0	0	0
ANKRD65 ENSG00000235098	1	28	0	3	2	99	41	0	4	0
ANKRD66 ENSG00000230062	0	0	0	0	0	0	0	0	0	0
ANKRD7 ENSG00000106013	0	0	0	0	0	0	0	0	0	0
ANKRD9 ENSG00000156381	125	9	49	131	49	104	44	0	44	12
ANKS1A ENSG00000064999	5	12	0	0	0	15	1	3	4	1
ANKS1B ENSG00000185046	0	21	0	3	0	0	0	0	2	2
ANKS3 ENSG00000168096	20	2	27	71	3	53	2	6	26	39
ANKS4B ENSG00000175311	0	0	0	0	0	0	0	0	0	0
ANKS6 ENSG00000165138	8	54	17	1	18	1	2	0	1	1
ANKUB1 ENSG00000206199	0	0	0	1	0	0	0	0	1	0
ANKZF1 ENSG00000163516	4	41	126	268	38	20	1	0	0	59
ANLN ENSG00000011426	0	0	0	0	0	0	0	0	0	0
ANO1 ENSG00000131620	2	3	31	0	39	2	63	2	13	0
ANO10 ENSG00000160746	23	1	2	53	1	58	45	0	4	14
ANO2 ENSG00000047617	0	3	0	0	0	0	0	0	0	1
ANO3 ENSG00000134343	0	1	0	1	0	2	3	0	0	1
ANO4 ENSG00000151572	2	0	5	5	0	3	0	35	0	0
ANO5 ENSG00000171714	30	2	12	3	0	0	0	7	0	0
ANO6 ENSG00000177119	3	1	2	0	0	2	5	11	2	12
ANO7 ENSG00000146205	10	334	399	124	711	3	0	3	13	8
ANO8 ENSG00000074855	5	7	0	1	3	57	17	0	27	23
ANO9 ENSG00000185101	0	2	7	78	49	0	90	0	0	1
ANOS1 ENSG00000011201	0	0	31	12	2	0	0	2	0	0
ANP32A ENSG00000140350	9	79	132	13	91	258	72	37	204	45
ANP32B ENSG00000136938	54	11	42	36	3	149	14	35	0	4
ANP32D ENSG00000139223	0	0	0	0	0	0	0	0	0	0
ANP32E ENSG00000143401	31	4	1	4	19	5	2	0	2	0
ANPEP ENSG00000166825	1	1	628	6	742	6	5	4	2	1383
ANTXR1 ENSG00000169604	125	19	11	16	11	3	5	26	80	1
ANTXR2 ENSG00000163297	160	2	133	2	245	212	0	29	8	3
ANTXRL ENSG00000274209	0	0	0	0	0	0	0	0	0	0
ANXA1 ENSG00000135046	2	0	52	2	152	0	101	80	99	0
ANXA10 ENSG00000109511	0	0	0	0	0	0	0	0	0	0
ANXA11 ENSG00000122359	51	624	115	23	256	534	301	1	0	92
ANXA13 ENSG00000104537	0	0	0	0	0	0	0	0	0	0
ANXA2 ENSG00000182718	44	700	3	1	144	528	362	7	8	2
ANXA2R ENSG00000177721	0	3	1	5	0	9	1	0	1	2
ANXA3 ENSG00000138772	1	1	119	2	0	0	7	0	7	15
ANXA4 ENSG00000196975	12	1	9	28	1	1	4	19	13	5
ANXA5 ENSG00000164111	19	4	244	19	19	4	16	169	2	64
ANXA6 ENSG00000197043	1520	383	1	122	31	12	70	2	13	33
ANXA7 ENSG00000138279	0	0	99	1	56	19	38	0	4	28
ANXA8 ENSG00000265190	3	0	0	0	2	2	112	0	1	0
ANXA8L1 ENSG00000264230	0	1	1	3	1	0	71	3	1	0
ANXA9 ENSG00000143412	0	6	0	0	0	0	4	0	0	9
AOAH ENSG00000136250	39	1	2	1	27	1	0	122	20	0
AOC1 ENSG00000002726	0	0	0	1	21	0	0	0	2	0
AOC2 ENSG00000131480	1	0	0	0	0	0	0	0	0	0
AOC3 ENSG00000131471	357	262	1	2	1	4	1	25	3	11
AOX1 ENSG00000138356	7	2	2	0	6	0	0	4	1	8
AP000275.65 ENSG00000265590	0	0	0	0	0	0	0	0	0	0
AP000295.9 ENSG00000249624	0	0	0	0	0	1	0	0	0	0
AP000304.12 ENSG00000249209	0	1	0	0	0	0	0	0	0	0
AP000349.2 ENSG00000280178	0	0	0	0	0	0	0	0	0	0
AP000350.10 ENSG00000251357	0	0	0	1	0	0	0	0	0	0
AP000687.1 ENSG00000280170	0	0	0	0	0	0	0	0	0	0
AP000721.4 ENSG00000256100	0	0	0	0	0	0	0	0	0	0
AP000769.1 ENSG00000279576	684	3	636	1	132	0	3	28	14	819
AP000866.1 ENSG00000279342	0	2	0	0	0	0	0	2	2	0
AP001888.1 ENSG00000281781	0	0	0	0	0	0	0	0	0	0
AP002962.1 ENSG00000279906	0	0	0	0	0	0	0	0	0	0
AP006285.2 ENSG00000278919	4	0	0	1	0	0	0	0	1	0
AP1AR ENSG00000138660	0	2	26	0	1	2	2	3	3	19
AP1B1 ENSG00000100280	49	78	213	5	200	3	61	0	53	12
AP1G1 ENSG00000166747	0	3	89	10	16	1	30	1	31	8
AP1G2 ENSG00000213983	2	288	135	175	55	0	156	16	11	58
AP1M1 ENSG00000072958	176	0	2	182	6	3	2	517	4	0
AP1M2 ENSG00000129354	1	195	238	168	170	9	51	0	18	91
AP1S1 ENSG00000106367	61	60	119	249	103	4	10	1	45	17
AP1S2 ENSG00000182287	52	0	0	3	1	3	1	3	41	5
AP1S3 ENSG00000152056	0	0	18	3	0	0	3	0	0	0
AP2A1 ENSG00000196961	130	56	27	94	43	2	28	121	177	40
AP2A2 ENSG00000183020	211	49	173	212	112	20	4	110	30	99
AP2B1 ENSG00000006125	17	33	8	64	72	50	29	123	7	52
AP2M1 ENSG00000161203	754	359	239	608	123	6	104	194	0	111
AP2S1 ENSG00000042753	650	184	425	487	311	111	78	5	164	56
AP3B1 ENSG00000132842	2	1	23	0	3	1	0	1	49	3
AP3B2 ENSG00000103723	1	0	0	0	0	1	1	0	0	2
AP3D1 ENSG00000065000	9	0	141	13	146	52	96	5	42	82
AP3M1 ENSG00000185009	14	17	90	4	1	0	0	48	4	29
AP3M2 ENSG00000070718	9	25	1	0	0	41	0	74	0	1
AP3S1 ENSG00000177879	2	4	46	24	2	0	25	1	2	8
AP3S2 ENSG00000157823	83	90	49	53	21	0	0	3	0	5
AP4B1 ENSG00000134262	0	41	2	0	2	37	3	5	1	0
AP4E1 ENSG00000081014	1	14	0	1	2	0	3	0	3	1
AP4M1 ENSG00000221838	38	13	31	120	0	79	0	14	1	21
AP4S1 ENSG00000100478	6	0	1	7	1	3	1	0	1	1
AP5B1 ENSG00000254470	25	23	7	3	0	1	24	8	2	5
AP5M1 ENSG00000053770	3	0	3	1	13	0	20	3	0	2
AP5S1 ENSG00000125843	7	3	13	15	4	30	9	1	9	0
AP5Z1 ENSG00000242802	0	13	23	23	0	19	50	109	61	1
APAF1 ENSG00000120868	0	0	10	0	0	0	5	0	0	6
APBA1 ENSG00000107282	0	0	1	2	0	0	0	0	0	0
APBA2 ENSG00000034053	1	0	2	0	0	50	0	10	2	0
APBA3 ENSG00000011132	15	0	0	160	47	4	3	182	11	31
APBB1 ENSG00000166313	237	516	35	151	0	26	5	245	2	11
APBB1IP ENSG00000077420	0	3	6	1	0	0	0	17	4	2
APBB2 ENSG00000163697	38	6	0	2	2	14	1	2	1	1
APBB3 ENSG00000113108	2	198	71	1	6	59	7	7	82	37
APC ENSG00000134982	1	0	78	0	0	0	0	2	2	4
APC2 ENSG00000115266	0	2	0	1	0	0	2	0	0	0
APCDD1 ENSG00000154856	95	0	131	1	1	2	9	108	3	55
APCDD1L ENSG00000198768	1	5	0	0	0	0	0	0	0	1
APCS ENSG00000132703	0	0	0	0	0	0	0	0	0	0
APEH ENSG00000164062	18	238	41	110	12	157	2	1	188	9
APELA ENSG00000248329	0	0	0	0	0	0	0	0	0	0
APEX1 ENSG00000100823	227	57	94	3	30	84	51	81	7	107
APEX2 ENSG00000169188	0	2	2	55	25	0	22	1	5	0
APH1A ENSG00000117362	138	4	203	13	72	0	131	39	26	60
APH1B ENSG00000138613	6	0	80	20	13	34	10	2	7	31
API5 ENSG00000166181	1	1	26	0	2	1	2	16	14	1
APIP ENSG00000149089	2	0	6	0	5	5	1	3	2	9
APITD1 ENSG00000175279	2	0	5	1	0	14	2	0	0	7
APITD1-CORT ENSG00000251503	0	0	0	0	0	0	0	0	0	0
APLF ENSG00000169621	3	4	0	0	0	0	1	0	0	1
APLN ENSG00000171388	0	0	0	0	0	0	0	0	0	0
APLNR ENSG00000134817	1	24	0	0	10	1	0	1	0	1
APLP1 ENSG00000105290	0	7	0	0	0	2	0	0	0	0
APLP2 ENSG00000084234	76	0	1304	5	495	106	137	0	0	861
APMAP ENSG00000101474	63	6	252	17	97	23	77	291	8	51
APOA1 ENSG00000118137	0	6	1	3	5	4	1	0	0	1
APOA2 ENSG00000158874	0	5	0	0	0	0	0	2	2	0
APOB ENSG00000084674	0	1	0	0	0	0	0	0	0	0
APOBEC1 ENSG00000111701	0	0	0	0	0	0	0	0	0	0
APOBEC2 ENSG00000124701	0	0	0	0	0	0	0	0	0	0
APOBEC3A ENSG00000128383	0	0	0	0	0	0	0	0	0	0
APOBEC3B ENSG00000179750	0	0	0	0	0	0	0	0	0	0
APOBEC3C ENSG00000244509	1	94	28	0	28	37	13	46	5	8
APOBEC3D ENSG00000243811	0	2	0	11	1	1	4	0	0	0
APOBEC3F ENSG00000128394	0	0	3	3	1	11	0	0	29	6
APOBEC3G ENSG00000239713	15	4	1	4	5	2	13	5	42	0
APOBEC3H ENSG00000100298	0	0	0	0	0	0	1	1	0	1
APOBEC4 ENSG00000173627	0	0	0	0	0	0	0	0	27	0
APOBR ENSG00000184730	14	2	0	38	0	2	1	1	10	11
APOC1 ENSG00000130208	83	154	1	2	1	0	1	50	32	4
APOC2 ENSG00000234906	1	0	1	0	0	0	1	0	0	1
APOC3 ENSG00000110245	0	1	0	0	0	0	0	0	0	0
APOC4 ENSG00000267467	0	0	0	0	0	0	0	0	0	0
APOD ENSG00000189058	4	1304	23	6	159	357	0	315	520	85
APOE ENSG00000130203	172	8	0	0	0	0	2	460	103	42
APOF ENSG00000175336	56	6	0	1	9	3	1	2	0	41
APOH ENSG00000091583	0	3	0	0	3	2	1	0	0	2
APOL1 ENSG00000100342	100	22	3	1	55	5	59	93	41	0
APOL2 ENSG00000128335	32	142	5	31	0	102	10	4	2	1
APOL3 ENSG00000128284	0	145	0	0	0	3	3	18	3	79
APOL4 ENSG00000100336	0	0	2	2	1	20	1	1	0	3
APOL6 ENSG00000221963	10	22	0	2	13	110	2	1	14	14
APOLD1 ENSG00000178878	1	34	0	0	1	0	2	1	11	1
APOM ENSG00000204444	1	4	0	2	1	3	3	0	0	2
APOO ENSG00000184831	0	1	1	1	1	0	3	0	0	0
APOOL ENSG00000155008	6	1	4	11	4	1	0	3	2	6
APP ENSG00000142192	132	345	350	76	217	8	386	2	311	156
APPBP2 ENSG00000062725	0	5	51	1	2	12	4	31	1	8
APPL1 ENSG00000157500	0	0	14	1	0	2	2	10	19	1
APPL2 ENSG00000136044	9	32	114	59	131	33	45	1	27	88
APRT ENSG00000198931	273	360	165	847	161	129	2	138	171	27
APTX ENSG00000137074	1	11	9	1	23	43	14	6	5	1
AQP1 ENSG00000240583	272	53	0	1	0	0	1	176	615	2
AQP10 ENSG00000143595	0	0	0	0	0	0	1	0	1	0
AQP11 ENSG00000178301	0	1	5	0	0	0	0	0	7	0
AQP12A ENSG00000184945	0	0	0	1	0	0	0	0	1	1
AQP12B ENSG00000185176	0	0	4	0	0	0	0	0	0	1
AQP2 ENSG00000167580	0	0	0	0	0	0	0	0	0	0
AQP3 ENSG00000165272	1	258	89	0	247	0	782	2	3	9
AQP4 ENSG00000171885	0	0	0	0	0	0	0	0	0	0
AQP5 ENSG00000161798	1	0	1	0	0	6	1	0	0	0
AQP6 ENSG00000086159	0	0	0	0	0	0	0	0	0	0
AQP7 ENSG00000165269	0	0	0	0	0	0	0	0	0	0
AQP8 ENSG00000103375	0	0	0	0	0	0	0	0	0	0
AQP9 ENSG00000103569	0	0	0	0	0	0	0	0	0	0
AQR ENSG00000021776	0	9	11	26	6	37	11	0	4	1
AR ENSG00000169083	71	181	129	8	81	94	1	122	24	61
ARAF ENSG00000078061	5	82	4	235	0	6	3	105	0	3
ARAP1 ENSG00000186635	169	84	23	44	9	18	162	101	102	9
ARAP2 ENSG00000047365	0	0	2	0	0	0	1	0	8	0
ARAP3 ENSG00000120318	2	102	0	1	6	5	1	74	0	0
ARC ENSG00000198576	2	2	0	22	0	21	2	0	0	0
ARCN1 ENSG00000095139	1	1	83	1	3	7	29	140	2	1
AREG ENSG00000109321	0	0	0	0	0	0	6	0	0	0
AREL1 ENSG00000119682	1	99	31	0	23	3	7	0	0	8
ARF1 ENSG00000143761	20	0	241	104	81	2	105	39	40	74
ARF3 ENSG00000134287	10	153	81	187	118	246	73	1	93	10
ARF4 ENSG00000168374	0	1	318	0	2	2	95	35	45	45
ARF5 ENSG00000004059	45	8	23	11	10	23	8	2	5	0
ARF6 ENSG00000165527	2	1	87	1	3	0	24	2	11	118
ARFGAP1 ENSG00000101199	30	70	219	160	2	3	7	26	111	10
ARFGAP2 ENSG00000149182	67	167	100	158	60	65	46	98	153	14
ARFGAP3 ENSG00000242247	0	3	176	10	15	0	20	2	0	2
ARFGEF1 ENSG00000066777	19	3	50	0	3	0	35	6	4	17
ARFGEF2 ENSG00000124198	3	0	17	2	0	6	1	11	2	0
ARFGEF3 ENSG00000112379	0	2	118	1	30	0	21	1	0	8
ARFIP1 ENSG00000164144	0	0	22	0	1	0	5	1	0	5
ARFIP2 ENSG00000132254	6	121	83	366	143	64	127	0	44	102
ARFRP1 ENSG00000101246	178	109	71	190	43	5	0	47	27	15
ARG1 ENSG00000118520	0	0	0	0	0	0	0	2	1	0
ARG2 ENSG00000081181	5	0	528	65	88	82	46	7	4	0
ARGFX ENSG00000186103	0	0	0	0	0	0	0	0	0	0
ARGLU1 ENSG00000134884	0	0	218	23	13	5	53	56	109	289
ARHGAP1 ENSG00000175220	361	675	315	8	5	117	25	96	145	0
ARHGAP10 ENSG00000071205	212	3	1	0	65	73	2	0	18	3
ARHGAP11A ENSG00000198826	1	0	1	0	1	0	0	0	4	0
ARHGAP11B ENSG00000187951	1	0	0	0	0	0	0	0	2	0
ARHGAP12 ENSG00000165322	0	1	17	0	0	0	4	1	0	22
ARHGAP15 ENSG00000075884	1	8	0	0	0	1	0	0	1	0
ARHGAP17 ENSG00000140750	6	9	12	1	1	55	9	27	1	8
ARHGAP18 ENSG00000146376	13	0	12	1	4	6	3	7	0	15
ARHGAP19 ENSG00000213390	5	2	0	0	3	46	34	0	13	10
ARHGAP20 ENSG00000137727	18	1	1	0	0	0	0	0	4	1
ARHGAP21 ENSG00000107863	33	2	21	4	0	0	32	0	4	0
ARHGAP22 ENSG00000128805	4	2	5	0	1	0	6	2	5	0
ARHGAP23 ENSG00000275832	0	3	0	1	0	4	100	10	8	0
ARHGAP24 ENSG00000138639	2	1	0	0	0	2	3	4	0	0
ARHGAP25 ENSG00000163219	9	3	0	1	0	4	2	1	14	0
ARHGAP26 ENSG00000145819	2	0	8	3	0	0	3	0	10	16
ARHGAP27 ENSG00000159314	31	24	103	65	36	20	297	11	0	37
ARHGAP28 ENSG00000088756	2	0	0	0	0	6	0	0	0	0
ARHGAP29 ENSG00000137962	0	6	38	5	2	0	0	4	0	0
ARHGAP30 ENSG00000186517	4	28	0	0	0	0	1	23	25	0
ARHGAP31 ENSG00000031081	6	72	5	1	3	0	0	0	5	0
ARHGAP32 ENSG00000134909	0	0	55	14	1	1	35	1	42	16
ARHGAP33 ENSG00000004777	54	0	16	4	0	1	12	14	23	1
ARHGAP35 ENSG00000160007	14	90	54	0	4	0	21	27	30	3
ARHGAP36 ENSG00000147256	0	0	0	0	12	1	0	1	0	0
ARHGAP39 ENSG00000147799	16	5	25	62	1	1	15	1	3	0
ARHGAP4 ENSG00000089820	18	27	0	1	0	2	6	107	358	6
ARHGAP40 ENSG00000124143	0	0	0	0	1	0	6	0	0	0
ARHGAP42 ENSG00000165895	0	5	0	0	0	2	0	0	0	1
ARHGAP44 ENSG00000006740	2	0	3	0	3	0	19	0	0	0
ARHGAP45 ENSG00000180448	21	1	0	1	1	0	3	6	158	6
ARHGAP5 ENSG00000100852	7	0	43	0	0	9	9	0	51	17
ARHGAP6 ENSG00000047648	1	6	290	1	67	4	1	4	15	48
ARHGAP8 ENSG00000241484	7	7	14	11	13	1	3	5	0	3
ARHGAP9 ENSG00000123329	58	0	0	2	1	6	4	58	10	1
ARHGDIA ENSG00000141522	607	782	363	1065	172	1	164	63	191	96
ARHGDIB ENSG00000111348	7	0	20	1	2	287	25	11	141	32
ARHGDIG ENSG00000242173	13	0	1	0	0	0	1	0	2	0
ARHGEF1 ENSG00000076928	23	6	13	153	59	105	43	92	186	36
ARHGEF10 ENSG00000104728	6	2	1	11	14	4	0	0	2	0
ARHGEF10L ENSG00000074964	156	4	1	3	3	8	53	18	0	10
ARHGEF11 ENSG00000132694	1	5	25	0	13	76	4	79	1	9
ARHGEF12 ENSG00000196914	17	15	74	0	4	1	68	7	10	17
ARHGEF15 ENSG00000198844	0	6	7	3	2	0	0	3	41	0
ARHGEF16 ENSG00000130762	5	0	60	47	29	3	9	2	0	4
ARHGEF17 ENSG00000110237	57	18	14	7	17	12	13	285	24	0
ARHGEF18 ENSG00000104880	0	0	0	0	0	0	0	0	0	0
ARHGEF19 ENSG00000142632	1	8	1	0	7	0	12	23	0	2
ARHGEF2 ENSG00000116584	79	90	0	53	2	209	53	28	44	10
ARHGEF25 ENSG00000240771	278	3	28	0	0	1	0	92	0	0
ARHGEF26 ENSG00000114790	0	0	34	0	0	1	0	1	3	30
ARHGEF28 ENSG00000214944	1	0	17	1	0	0	8	0	0	1
ARHGEF3 ENSG00000163947	1	0	26	1	4	9	2	1	0	15
ARHGEF33 ENSG00000214694	1	1	0	0	1	1	0	3	0	0
ARHGEF35 ENSG00000213214	0	0	0	1	11	0	1	3	1	1
ARHGEF37 ENSG00000183111	2	9	32	27	78	85	3	0	2	22
ARHGEF38 ENSG00000236699	0	0	35	0	2	1	1	0	1	0
ARHGEF39 ENSG00000137135	2	0	0	0	0	0	2	1	0	11
ARHGEF4 ENSG00000136002	98	37	0	12	1	17	2	3	0	17
ARHGEF40 ENSG00000165801	8	53	2	2	8	36	1	158	10	0
ARHGEF5 ENSG00000050327	3	19	16	8	24	56	13	0	3	1
ARHGEF6 ENSG00000129675	0	1	0	0	0	3	0	8	1	0
ARHGEF7 ENSG00000102606	9	178	158	0	19	81	24	97	0	53
ARHGEF9 ENSG00000131089	89	3	3	1	52	1	6	1	34	4
ARID1A ENSG00000117713	0	0	98	5	6	28	5	0	3	31
ARID1B ENSG00000049618	10	36	2	15	6	10	25	7	1	0
ARID2 ENSG00000189079	7	0	12	0	0	0	9	2	6	0
ARID3A ENSG00000116017	18	0	14	29	3	5	3	3	2	11
ARID3B ENSG00000179361	0	2	5	3	1	0	8	6	2	2
ARID4A ENSG00000032219	1	0	11	3	2	1	4	0	5	2
ARID4B ENSG00000054267	0	4	29	2	25	27	3	22	15	5
ARID5A ENSG00000196843	137	174	0	2	5	0	15	105	240	1
ARID5B ENSG00000150347	0	0	127	0	0	3	0	3	62	0
ARIH1 ENSG00000166233	0	0	12	8	45	0	36	78	5	7
ARIH2 ENSG00000177479	5	56	58	2	33	41	54	23	1	33
ARIH2OS ENSG00000221883	22	0	3	10	4	20	2	0	2	0
ARL1 ENSG00000120805	0	0	19	0	35	213	44	0	0	0
ARL10 ENSG00000175414	6	7	2	2	0	2	0	2	2	0
ARL11 ENSG00000152213	2	0	2	1	0	0	0	7	1	1
ARL13B ENSG00000169379	4	2	0	0	2	2	1	4	1	1
ARL14 ENSG00000179674	0	0	0	0	0	0	0	0	0	0
ARL14EP ENSG00000152219	3	2	2	0	1	9	17	17	6	3
ARL15 ENSG00000185305	0	0	2	2	57	0	0	4	9	1
ARL16 ENSG00000214087	10	235	76	63	1	36	6	0	7	102
ARL17A ENSG00000185829	6	5	2	5	4	6	2	0	14	2
ARL17B ENSG00000228696	1	4	6	1	1	0	0	6	1	2
ARL2 ENSG00000213465	316	260	84	10	3	8	2	122	164	1
ARL2BP ENSG00000102931	1	7	25	0	2	58	10	1	10	0
ARL3 ENSG00000138175	3	25	1	7	24	279	0	0	8	4
ARL4A ENSG00000122644	2	0	3	1	0	0	1	0	0	9
ARL4C ENSG00000188042	2	31	3	4	18	0	35	34	4	35
ARL4D ENSG00000175906	1	3	2	0	0	35	50	0	2	2
ARL5A ENSG00000162980	0	0	19	1	5	0	0	25	0	8
ARL5B ENSG00000165997	0	5	9	1	2	0	0	5	0	1
ARL5C ENSG00000141748	0	0	0	0	0	0	1	0	0	0
ARL6 ENSG00000113966	2	2	2	0	0	0	0	0	2	17
ARL6IP1 ENSG00000170540	1	13	135	9	1	5	18	46	27	9
ARL6IP4 ENSG00000182196	103	0	1	144	34	8	16	115	109	42
ARL6IP5 ENSG00000144746	30	11	64	16	34	6	14	53	24	14
ARL6IP6 ENSG00000177917	0	0	7	0	1	1	10	3	0	8
ARL8A ENSG00000143862	6	1	104	1	24	11	19	1	44	1
ARL8B ENSG00000134108	0	1	35	2	13	12	3	31	0	3
ARL9 ENSG00000196503	0	0	0	0	0	0	0	0	0	0
ARMC1 ENSG00000104442	13	0	25	1	0	0	9	1	0	3
ARMC10 ENSG00000170632	2	3	19	1	6	0	38	0	4	1
ARMC12 ENSG00000157343	4	9	4	0	1	4	0	1	0	0
ARMC2 ENSG00000118690	2	0	0	0	0	0	1	0	0	0
ARMC3 ENSG00000165309	0	0	0	0	0	0	0	0	0	0
ARMC4 ENSG00000169126	27	0	0	0	0	5	1	0	3	0
ARMC5 ENSG00000140691	3	52	29	1	13	5	15	1	6	15
ARMC6 ENSG00000105676	35	44	0	30	66	1	27	32	0	14
ARMC7 ENSG00000125449	81	19	32	4	3	3	21	7	21	8
ARMC8 ENSG00000114098	24	0	143	4	2	2	17	3	14	21
ARMC9 ENSG00000135931	14	2	1	21	0	1	2	0	15	53
ARMCX1 ENSG00000126947	2	1	2	0	6	0	0	0	3	6
ARMCX2 ENSG00000184867	1	1	19	1	2	0	0	20	29	0
ARMCX3 ENSG00000102401	6	2	30	3	12	0	24	4	15	5
ARMCX4 ENSG00000196440	0	0	13	1	4	16	19	0	0	3
ARMCX5 ENSG00000125962	0	0	4	0	0	0	1	0	0	1
ARMCX6 ENSG00000198960	3	19	1	18	15	32	1	4	15	6
ARMS2 ENSG00000254636	0	0	0	0	0	0	0	0	0	0
ARMT1 ENSG00000146476	2	1	24	3	0	0	2	9	1	0
ARNT ENSG00000143437	7	117	35	3	4	81	10	31	1	54
ARNT2 ENSG00000172379	1	5	8	1	1	0	4	5	0	0
ARNTL ENSG00000133794	0	0	0	0	0	2	0	1	0	0
ARNTL2 ENSG00000029153	1	0	0	1	0	0	15	0	0	0
ARPC1A ENSG00000241685	0	0	105	0	8	4	50	75	12	9
ARPC1B ENSG00000130429	137	402	1	31	22	1	60	112	226	70
ARPC2 ENSG00000163466	86	3	29	5	8	5	14	0	53	5
ARPC3 ENSG00000111229	0	1	407	10	261	14	217	705	214	97
ARPC4 ENSG00000241553	541	229	291	254	17	0	68	5	142	58
ARPC5 ENSG00000162704	11	2	70	2	56	4	62	124	2	2
ARPC5L ENSG00000136950	1	48	52	9	24	7	94	4	81	3
ARPIN ENSG00000242498	1	54	24	4	22	5	4	0	2	11
ARPP19 ENSG00000128989	3	12	115	6	23	7	59	72	0	19
ARPP21 ENSG00000172995	5	1	1	0	0	0	0	0	0	0
ARRB1 ENSG00000137486	1	54	5	68	1	77	0	3	158	0
ARRB2 ENSG00000141480	3	7	86	5	2	2	35	202	189	36
ARRDC1 ENSG00000197070	7	3	77	625	63	9	93	1	199	105
ARRDC2 ENSG00000105643	0	0	13	3	13	12	66	36	206	5
ARRDC3 ENSG00000113369	12	0	1	0	9	11	38	30	83	8
ARRDC4 ENSG00000140450	3	2	11	27	2	2	1	20	1	1
ARRDC5 ENSG00000205784	0	8	0	0	0	0	0	0	0	0
ARSA ENSG00000100299	169	135	211	194	105	16	20	196	28	164
ARSB ENSG00000113273	0	0	2	0	0	1	0	33	12	5
ARSD ENSG00000006756	0	110	15	35	154	117	25	2	3	8
ARSE ENSG00000157399	0	0	0	0	0	0	0	18	0	0
ARSF ENSG00000062096	0	0	0	0	0	0	0	0	0	0
ARSG ENSG00000141337	25	0	1	8	1	3	0	1	2	1
ARSI ENSG00000183876	191	1	0	13	0	0	1	4	0	1
ARSJ ENSG00000180801	8	0	1	5	0	0	5	10	1	1
ARSK ENSG00000164291	0	0	18	0	0	3	0	0	1	19
ART3 ENSG00000156219	0	0	0	0	0	0	0	0	0	0
ART4 ENSG00000111339	0	10	0	1	0	5	0	2	1	0
ART5 ENSG00000167311	0	14	0	7	0	1	5	0	0	0
ARTN ENSG00000117407	44	2	4	0	1	0	0	2	1	0
ARV1 ENSG00000173409	0	10	5	0	5	3	7	0	2	3
ARVCF ENSG00000099889	12	1	64	165	36	3	14	0	28	21
ARX ENSG00000004848	0	0	10	0	0	0	2	0	0	0
AS3MT ENSG00000214435	0	0	0	0	0	0	0	0	0	0
ASAH1 ENSG00000104763	136	8	442	4	137	207	160	18	21	279
ASAH2 ENSG00000188611	0	0	0	0	0	0	0	0	0	0
ASAH2B ENSG00000204147	0	0	0	0	0	0	1	0	0	1
ASAP1 ENSG00000153317	15	3	25	3	0	0	5	30	44	13
ASAP2 ENSG00000151693	0	1	0	1	1	0	14	16	0	1
ASAP3 ENSG00000088280	23	56	29	41	53	23	12	114	5	7
ASB1 ENSG00000065802	97	21	6	5	15	36	15	14	5	8
ASB10 ENSG00000146926	2	0	0	0	0	0	0	0	0	0
ASB11 ENSG00000165192	0	0	0	0	0	0	0	0	0	0
ASB12 ENSG00000198881	0	0	0	0	2	1	1	1	0	0
ASB13 ENSG00000196372	1	1	3	4	3	42	0	0	61	0
ASB14 ENSG00000239388	0	2	2	0	5	0	3	0	1	1
ASB15 ENSG00000146809	0	0	0	0	0	0	0	0	0	0
ASB16 ENSG00000161664	0	0	0	0	0	0	0	0	0	0
ASB17 ENSG00000154007	0	0	0	0	0	0	0	0	0	0
ASB18 ENSG00000182177	0	0	0	0	0	0	0	0	0	0
ASB2 ENSG00000100628	285	58	0	12	3	0	0	0	1	2
ASB3 ENSG00000115239	0	3	2	1	23	2	8	11	1	0
ASB4 ENSG00000005981	0	0	0	0	0	0	0	0	0	0
ASB5 ENSG00000164122	55	0	0	0	0	0	0	0	0	1
ASB6 ENSG00000148331	4	62	10	90	24	10	1	21	4	1
ASB7 ENSG00000183475	0	0	1	3	0	1	0	2	0	2
ASB8 ENSG00000177981	12	0	64	67	15	73	10	2	22	15
ASB9 ENSG00000102048	0	0	0	0	0	0	0	0	0	0
ASCC1 ENSG00000138303	22	0	27	1	0	6	1	6	8	2
ASCC2 ENSG00000100325	93	82	49	218	28	7	44	57	17	16
ASCC3 ENSG00000112249	0	0	11	0	0	1	6	1	0	1
ASCL1 ENSG00000139352	0	0	0	0	0	0	0	0	0	0
ASCL2 ENSG00000183734	19	4	18	9	14	0	0	2	3	20
ASCL3 ENSG00000176009	0	0	0	0	0	0	0	0	0	0
ASCL4 ENSG00000187855	0	0	1	0	0	1	0	0	0	0
ASCL5 ENSG00000232237	0	0	0	0	0	0	0	0	0	0
ASF1A ENSG00000111875	0	2	6	0	3	0	0	0	0	6
ASF1B ENSG00000105011	10	4	0	2	1	9	1	1	5	2
ASGR1 ENSG00000141505	2	3	2	4	0	0	11	0	3	1
ASGR2 ENSG00000161944	0	0	0	0	0	0	0	0	0	0
ASH1L ENSG00000116539	12	2	45	5	87	78	60	59	1	18
ASH2L ENSG00000129691	18	9	7	0	8	5	43	0	1	1
ASIC1 ENSG00000110881	3	88	3	0	1	7	24	2	2	0
ASIC2 ENSG00000108684	0	0	0	0	0	0	0	0	0	0
ASIC3 ENSG00000213199	0	0	2	2	0	0	0	2	0	0
ASIC4 ENSG00000072182	0	0	0	0	1	0	0	0	0	0
ASIC5 ENSG00000256394	0	0	0	0	0	0	0	0	0	0
ASIP ENSG00000101440	12	0	0	0	0	1	0	0	0	0
ASL ENSG00000126522	196	1	55	65	0	1	25	72	26	1
ASMT ENSG00000196433	0	0	1	0	2	10	0	0	0	0
ASMTL ENSG00000169093	257	6	24	280	83	159	12	0	92	87
ASNA1 ENSG00000198356	215	141	99	183	103	58	6	64	99	100
ASNS ENSG00000070669	36	214	42	2	2	161	14	2	2	1
ASNSD1 ENSG00000138381	5	0	8	0	1	16	9	6	0	15
ASPA ENSG00000108381	1	4	0	0	0	0	0	1	0	0
ASPDH ENSG00000204653	0	0	0	0	0	1	0	0	1	0
ASPG ENSG00000166183	0	0	0	0	0	0	1	0	0	0
ASPH ENSG00000198363	108	5	42	0	8	6	61	7	0	2
ASPHD1 ENSG00000174939	1	2	15	5	1	4	0	0	1	0
ASPHD2 ENSG00000128203	0	0	2	0	0	0	0	0	0	0
ASPM ENSG00000066279	1	6	1	0	0	0	1	0	0	0
ASPN ENSG00000106819	2	0	3	0	0	2	0	7	0	0
ASPRV1 ENSG00000244617	4	0	10	0	0	0	4	12	1	0
ASPSCR1 ENSG00000169696	3	3	5	409	2	0	6	170	15	0
ASRGL1 ENSG00000162174	0	8	11	49	0	82	25	0	3	0
ASS1 ENSG00000130707	149	214	1	2	1	4	389	46	20	11
ASTE1 ENSG00000034533	0	0	0	0	0	46	1	1	0	0
ASTN1 ENSG00000152092	3	0	0	0	0	0	0	0	0	0
ASTN2 ENSG00000148219	1	198	48	106	173	72	0	5	0	7
ASUN ENSG00000064102	6	2	8	0	0	0	5	0	0	7
ASXL1 ENSG00000171456	5	36	1	0	0	143	18	0	1	11
ASXL2 ENSG00000143970	1	0	9	6	1	1	2	12	1	3
ASXL3 ENSG00000141431	6	0	0	1	0	1	1	1	0	0
ASZ1 ENSG00000154438	0	0	0	0	0	0	0	0	0	0
ATAD1 ENSG00000138138	4	6	41	0	17	1	5	0	2	3
ATAD2 ENSG00000156802	0	0	52	0	8	0	0	0	2	4
ATAD2B ENSG00000119778	2	0	7	1	0	0	1	3	0	4
ATAD3A ENSG00000197785	0	91	1	1	8	9	3	12	16	51
ATAD3B ENSG00000160072	2	2	50	84	0	2	10	77	3	9
ATAD3C ENSG00000215915	5	3	0	0	0	1	2	0	9	0
ATAD5 ENSG00000176208	0	1	1	0	0	0	0	0	39	0
ATAT1 ENSG00000137343	7	1	48	9	0	26	0	0	1	5
ATCAY ENSG00000167654	30	1	2	0	0	5	0	0	5	0
ATE1 ENSG00000107669	38	13	23	6	3	1	16	7	6	4
ATF1 ENSG00000123268	11	1	10	1	6	0	6	0	3	0
ATF2 ENSG00000115966	4	0	16	6	0	1	22	13	4	0
ATF3 ENSG00000162772	2	3	0	2	9	1635	499	0	147	3
ATF4 ENSG00000128272	21	234	209	0	200	454	103	119	4	166
ATF5 ENSG00000169136	2	8	80	24	1	2	5	3	26	26
ATF6 ENSG00000118217	7	30	17	5	15	4	29	16	1	2
ATF6B ENSG00000213676	2	36	42	43	29	4	39	0	32	25
ATF7 ENSG00000170653	27	14	35	4	1	0	3	1	1	3
ATF7IP ENSG00000171681	8	10	9	1	19	8	6	4	4	2
ATF7IP2 ENSG00000166669	3	9	0	0	1	2	1	3	0	18
ATG10 ENSG00000152348	258	19	116	103	1	3	10	14	90	190
ATG101 ENSG00000123395	0	120	8	107	30	58	8	46	12	0
ATG12 ENSG00000145782	12	0	15	1	10	51	7	16	1	3
ATG13 ENSG00000175224	70	48	26	42	37	9	3	3	19	16
ATG14 ENSG00000126775	0	0	1	0	32	91	7	2	3	0
ATG16L1 ENSG00000085978	15	164	182	15	42	4	5	4	16	72
ATG16L2 ENSG00000168010	2	26	0	7	11	0	6	35	0	10
ATG2A ENSG00000110046	70	5	46	72	51	13	58	86	12	27
ATG2B ENSG00000066739	15	0	23	0	5	3	0	2	0	12
ATG3 ENSG00000144848	8	0	10	11	0	1	9	0	15	24
ATG4A ENSG00000101844	0	5	1	0	2	28	3	1	0	0
ATG4B ENSG00000168397	35	186	270	62	209	74	99	94	24	82
ATG4C ENSG00000125703	14	0	4	0	0	0	2	3	1	0
ATG4D ENSG00000130734	148	13	20	198	0	17	18	88	13	2
ATG5 ENSG00000057663	1	0	9	0	0	0	7	1	1	6
ATG7 ENSG00000197548	17	21	8	63	12	37	4	0	32	1
ATG9A ENSG00000198925	395	130	41	71	129	4	1	148	15	5
ATG9B ENSG00000181652	0	0	4	0	0	1	0	0	12	0
ATHL1 ENSG00000142102	9	107	42	83	3	10	35	18	2	6
ATIC ENSG00000138363	5	32	6	3	2	93	0	38	2	3
ATL1 ENSG00000198513	0	0	30	0	0	5	1	1	11	0
ATL2 ENSG00000119787	97	7	62	0	0	19	25	2	69	8
ATL3 ENSG00000184743	32	18	48	0	2	11	33	42	51	0
ATM ENSG00000149311	12	0	25	0	2	8	3	0	20	11
ATMIN ENSG00000166454	2	1	7	2	43	4	3	0	16	22
ATN1 ENSG00000111676	133	46	119	5	60	2	124	62	308	30
ATOH1 ENSG00000172238	0	0	0	0	0	0	0	0	0	0
ATOH7 ENSG00000179774	0	0	0	0	0	0	0	1	0	0
ATOH8 ENSG00000168874	26	1	0	41	2	17	30	0	6	105
ATOX1 ENSG00000177556	403	665	142	313	50	66	7	167	62	34
ATP10A ENSG00000206190	1	17	0	0	3	4	2	7	19	29
ATP10B ENSG00000118322	0	0	0	0	1	1	0	0	0	0
ATP10D ENSG00000145246	3	0	0	0	0	0	8	1	2	0
ATP11A ENSG00000068650	0	0	14	0	0	0	1	0	16	0
ATP11B ENSG00000058063	0	0	27	1	7	4	9	16	5	15
ATP11C ENSG00000101974	1	34	18	0	0	1	1	6	5	0
ATP12A ENSG00000075673	0	0	0	0	0	0	0	0	0	0
ATP13A1 ENSG00000105726	102	106	37	280	0	1	24	3	23	4
ATP13A2 ENSG00000159363	52	0	13	116	70	4	13	8	0	8
ATP13A3 ENSG00000133657	0	0	11	1	0	7	63	0	1	5
ATP13A4 ENSG00000127249	0	0	0	0	0	0	0	0	0	0
ATP13A5 ENSG00000187527	0	0	0	0	0	0	0	0	0	0
ATP1A1 ENSG00000163399	6	11	723	532	1072	0	754	242	743	910
ATP1A2 ENSG00000018625	40	0	0	0	0	4	0	0	1	0
ATP1A3 ENSG00000105409	1	0	2	12	1	0	0	0	1	2
ATP1A4 ENSG00000132681	0	0	0	0	0	0	1	1	0	0
ATP1B1 ENSG00000143153	2	0	0	1	0	2	119	1	5	52
ATP1B2 ENSG00000129244	6	0	0	1	1	4	2	18	0	13
ATP1B3 ENSG00000069849	0	35	28	3	10	42	47	1	32	21
ATP1B4 ENSG00000101892	0	0	0	0	0	0	0	1	0	0
ATP23 ENSG00000166896	0	0	1	0	0	1	0	0	0	1
ATP2A1 ENSG00000196296	9	0	1	1	0	4	1	2	0	0
ATP2A2 ENSG00000174437	144	1	108	9	20	11	68	77	47	23
ATP2A3 ENSG00000074370	21	136	2	145	2	1	55	0	78	8
ATP2B1 ENSG00000070961	3	0	20	0	1	0	37	2	0	18
ATP2B2 ENSG00000157087	0	0	0	0	0	0	0	0	0	0
ATP2B3 ENSG00000067842	0	0	0	0	0	0	0	0	0	0
ATP2B4 ENSG00000058668	167	3	0	4	21	0	0	2	1	0
ATP2C1 ENSG00000017260	4	3	344	4	41	2	6	72	1	48
ATP2C2 ENSG00000064270	0	6	206	185	43	11	19	1	3	30
ATP4A ENSG00000105675	0	0	0	0	0	0	0	0	0	0
ATP4B ENSG00000186009	0	1	41	1	2	0	3	0	0	0
ATP5J2-PTCD1 ENSG00000248919	2	0	0	0	0	0	0	0	0	0
ATP5SL ENSG00000105341	0	191	28	36	4	2	3	45	1	0
ATP6AP1 ENSG00000071553	229	444	284	1394	323	156	4	0	257	127
ATP6AP1L ENSG00000205464	0	1	1	0	1	3	1	25	1	10
ATP6AP2 ENSG00000182220	75	31	124	37	0	7	51	102	1	70
ATP6V0A1 ENSG00000033627	123	87	154	163	4	27	30	170	3	66
ATP6V0A2 ENSG00000185344	1	1	13	5	6	26	0	0	0	1
ATP6V0A4 ENSG00000105929	1	0	0	1	1	0	0	0	2	0
ATP6V0B ENSG00000117410	1	747	112	1587	522	311	194	69	68	303
ATP6V0C ENSG00000185883	0	0	0	0	0	0	0	0	1	0
ATP6V0D1 ENSG00000159720	412	442	116	170	117	59	11	0	87	46
ATP6V0D2 ENSG00000147614	0	1	0	0	0	0	2	0	0	0
ATP6V0E1 ENSG00000113732	1	193	51	6	56	657	3	7	0	51
ATP6V0E2 ENSG00000171130	73	2	34	54	78	5	0	0	9	42
ATP6V1A ENSG00000114573	1	1	33	1	21	3	2	13	6	4
ATP6V1B1 ENSG00000116039	0	0	0	0	0	0	4	0	0	0
ATP6V1B2 ENSG00000147416	9	50	29	4	15	2	9	62	14	61
ATP6V1C1 ENSG00000155097	1	0	32	8	2	8	0	2	1	4
ATP6V1C2 ENSG00000143882	6	0	3	4	12	2	3	3	15	8
ATP6V1D ENSG00000100554	22	1	2	14	0	109	0	7	3	57
ATP6V1E1 ENSG00000131100	4	385	101	6	54	423	59	12	140	35
ATP6V1E2 ENSG00000250565	0	18	0	0	0	0	0	2	2	4
ATP6V1F ENSG00000128524	4	61	64	89	18	71	64	78	29	25
ATP6V1G1 ENSG00000136888	1	1	320	19	21	0	92	32	1	52
ATP6V1G2 ENSG00000213760	0	0	1	0	0	0	0	1	0	0
ATP6V1G3 ENSG00000151418	0	0	0	1	0	0	0	0	1	0
ATP6V1H ENSG00000047249	177	3	81	2	37	40	56	13	2	24
ATP7A ENSG00000165240	0	0	16	0	2	0	21	0	1	4
ATP7B ENSG00000123191	0	0	14	3	0	0	0	0	0	46
ATP8A1 ENSG00000124406	0	2	99	2	8	0	2	3	0	7
ATP8A2 ENSG00000132932	0	0	0	0	0	0	0	0	0	0
ATP8B1 ENSG00000081923	1	0	47	1	0	1	65	1	2	41
ATP8B2 ENSG00000143515	58	77	79	18	21	0	1	117	9	37
ATP8B3 ENSG00000130270	0	0	0	1	0	0	1	0	0	0
ATP8B4 ENSG00000104043	1	0	16	0	22	0	0	0	0	1
ATP9A ENSG00000054793	0	21	43	5	31	4	52	37	0	10
ATP9B ENSG00000166377	1	2	104	2	0	0	0	75	1	5
ATPIF1 ENSG00000130770	157	4	267	152	99	90	67	14	8	44
ATR ENSG00000175054	2	0	4	0	0	0	0	3	6	1
ATRAID ENSG00000138085	42	38	1	1	5	147	0	3	1	0
ATRIP ENSG00000164053	0	0	0	0	0	0	0	0	0	0
ATRIP ENSG00000282827	0	0	0	0	0	0	0	0	0	0
ATRN ENSG00000088812	8	1	11	57	26	3	2	1	1	3
ATRNL1 ENSG00000107518	5	2	0	1	0	0	0	4	0	7
ATRX ENSG00000085224	1	51	49	1	1	33	5	0	4	21
ATXN1 ENSG00000124788	3	0	13	2	23	1	8	67	15	0
ATXN10 ENSG00000130638	7	0	50	0	88	6	29	14	1	6
ATXN1L ENSG00000224470	0	0	4	19	0	0	4	0	0	6
ATXN2 ENSG00000204842	20	1	5	0	13	52	39	1	57	16
ATXN2L ENSG00000168488	63	290	103	2	7	2	32	0	15	13
ATXN3 ENSG00000066427	78	18	79	4	3	5	14	6	0	23
ATXN3L ENSG00000123594	0	0	0	0	0	0	0	0	0	0
ATXN7 ENSG00000163635	0	1	28	3	0	0	1	0	10	0
ATXN7L1 ENSG00000146776	0	5	2	0	0	2	0	5	0	1
ATXN7L2 ENSG00000162650	17	1	0	0	0	1	1	54	12	8
ATXN7L3 ENSG00000087152	15	15	50	95	1	5	2	42	21	46
ATXN7L3B ENSG00000253719	7	105	86	21	13	11	20	39	2	14
AUH ENSG00000148090	0	5	35	0	2	0	0	14	0	0
AUNIP ENSG00000127423	0	0	0	0	0	0	0	0	0	0
AUP1 ENSG00000115307	10	297	171	541	137	5	312	192	0	70
AURKA ENSG00000087586	0	1	0	0	0	11	0	6	0	0
AURKAIP1 ENSG00000175756	299	314	134	119	35	13	48	133	16	6
AURKB ENSG00000178999	0	2	18	3	0	0	0	3	0	0
AURKC ENSG00000105146	0	1	0	3	0	0	0	0	1	1
AUTS2 ENSG00000158321	7	3	3	6	3	0	58	1	98	12
AVEN ENSG00000169857	4	3	4	40	0	0	0	122	17	0
AVIL ENSG00000135407	1	0	1	0	0	0	0	0	0	0
AVL9 ENSG00000105778	5	0	45	0	9	4	4	1	2	2
AVP ENSG00000101200	0	0	0	0	0	0	0	0	0	0
AVPI1 ENSG00000119986	5	88	19	5	0	195	14	6	0	2
AVPR1A ENSG00000166148	0	0	0	0	0	0	0	0	18	0
AVPR1B ENSG00000198049	0	0	6	0	0	0	0	1	1	0
AVPR2 ENSG00000126895	2	0	0	1	0	2	0	32	4	0
AXDND1 ENSG00000162779	0	0	0	0	0	0	1	0	0	0
AXIN1 ENSG00000103126	35	0	4	11	2	114	28	1	80	5
AXIN2 ENSG00000168646	2	1	48	0	0	34	39	23	41	0
AXL ENSG00000167601	276	800	10	0	22	66	37	1	66	0
AZGP1 ENSG00000160862	13	1143	6045	6155	10835	16	38	10	412	758
AZI2 ENSG00000163512	3	4	44	0	0	0	15	31	0	2
AZIN1 ENSG00000155096	1	1	33	4	37	0	86	9	0	18
AZIN2 ENSG00000142920	6	0	10	11	2	24	0	0	1	4
AZU1 ENSG00000172232	0	0	0	0	0	0	0	0	0	0
B2M ENSG00000166710	0	4	649	0	1026	75	660	397	458	504
B3GALNT1 ENSG00000169255	3	0	4	0	0	0	1	0	8	0
B3GALNT2 ENSG00000162885	1	0	0	3	15	0	0	0	0	1
B3GALT1 ENSG00000172318	0	2	0	0	0	2	0	0	0	4
B3GALT2 ENSG00000162630	22	0	0	0	0	0	1	0	0	0
B3GALT4 ENSG00000235863	45	10	38	50	2	13	14	4	3	2
B3GALT5 ENSG00000183778	0	0	0	0	0	0	5	0	1	0
B3GALT6 ENSG00000176022	18	4	4	30	3	4	29	4	1	5
B3GAT1 ENSG00000109956	31	2	59	93	63	12	0	21	1	0
B3GAT2 ENSG00000112309	1	0	1	2	12	0	0	2	12	0
B3GAT3 ENSG00000149541	136	113	151	207	29	118	0	65	18	58
B3GLCT ENSG00000187676	3	14	0	3	0	16	2	6	5	0
B3GNT2 ENSG00000170340	0	0	5	2	0	3	0	0	2	7
B3GNT3 ENSG00000179913	0	0	0	0	0	0	21	0	1	0
B3GNT4 ENSG00000176383	11	0	0	0	0	0	6	0	0	0
B3GNT5 ENSG00000176597	0	1	4	1	0	0	9	3	13	0
B3GNT6 ENSG00000198488	0	0	0	1	0	0	0	0	0	0
B3GNT7 ENSG00000156966	4	5	0	1	0	2	7	0	0	0
B3GNT8 ENSG00000177191	10	0	0	32	13	0	10	0	19	1
B3GNT9 ENSG00000237172	9	1	7	6	0	26	4	1	19	13
B3GNTL1 ENSG00000175711	10	2	0	1	23	4	0	0	55	1
B4GALNT1 ENSG00000135454	118	5	1	4	1	32	2	1	1	1
B4GALNT2 ENSG00000167080	0	0	0	0	0	0	0	0	0	1
B4GALNT3 ENSG00000139044	0	3	2	0	13	1	3	0	1	5
B4GALNT4 ENSG00000182272	18	8	28	0	3	1	0	0	8	2
B4GALT1 ENSG00000086062	7	4	113	79	67	7	289	2	76	28
B4GALT2 ENSG00000117411	277	26	32	87	9	36	10	95	40	20
B4GALT3 ENSG00000158850	0	205	56	94	149	83	10	3	1	4
B4GALT4 ENSG00000121578	0	20	25	5	0	0	85	1	0	2
B4GALT5 ENSG00000158470	14	9	10	48	1	6	126	12	12	0
B4GALT6 ENSG00000118276	4	0	0	0	0	0	0	0	0	0
B4GALT7 ENSG00000027847	32	115	22	37	16	35	22	6	0	76
B4GAT1 ENSG00000174684	138	258	14	76	2	334	0	96	9	0
B9D1 ENSG00000108641	28	76	3	8	4	81	1	27	11	0
B9D2 ENSG00000123810	18	19	2	1	2	2	2	26	3	19
BAALC ENSG00000164929	0	2	2	0	1	1	0	0	1	0
BAAT ENSG00000136881	0	0	0	0	0	0	0	0	0	0
BABAM1 ENSG00000105393	200	73	54	227	0	30	8	50	77	0
BACE1 ENSG00000186318	44	28	2	3	29	40	9	1	0	0
BACE2 ENSG00000182240	2	388	97	50	201	62	145	1	12	216
BACH1 ENSG00000156273	7	0	10	1	3	0	8	0	2	5
BACH2 ENSG00000112182	7	0	0	0	1	0	0	0	1	1
BAD ENSG00000002330	397	198	155	277	66	134	34	20	0	34
BAG1 ENSG00000107262	5	1001	66	15	184	109	191	2	0	31
BAG2 ENSG00000112208	71	1	12	0	0	0	1	24	33	0
BAG3 ENSG00000151929	52	89	26	3	7	3	64	3	6	7
BAG4 ENSG00000156735	1	0	4	0	2	0	0	0	1	1
BAG5 ENSG00000166170	23	5	17	1	0	6	17	1	0	24
BAG6 ENSG00000204463	50	401	44	159	71	15	152	129	183	9
BAHCC1 ENSG00000266074	10	5	13	13	3	1	0	22	3	5
BAHD1 ENSG00000140320	10	3	26	1	41	28	0	12	19	16
BAIAP2 ENSG00000175866	3	7	75	635	177	14	131	74	37	165
BAIAP2L1 ENSG00000006453	2	1	229	279	240	2	111	0	2	94
BAIAP2L2 ENSG00000128298	1	0	3	22	0	1	0	0	0	0
BAIAP3 ENSG00000007516	1	0	22	94	13	4	11	10	3	5
BAK1 ENSG00000030110	0	99	0	36	0	5	23	1	29	7
BAMBI ENSG00000095739	2	0	12	1	0	0	6	2	3	0
BANF1 ENSG00000175334	108	31	59	8	78	27	35	1	41	53
BANF2 ENSG00000125888	0	0	0	0	0	0	0	0	0	0
BANK1 ENSG00000153064	0	0	16	0	1	1	12	0	0	1
BANP ENSG00000172530	10	8	4	1	8	51	8	4	12	15
BAP1 ENSG00000163930	12	175	59	169	8	9	26	214	111	25
BARD1 ENSG00000138376	3	0	57	0	4	2	4	70	1	3
BARHL2 ENSG00000143032	11	1	0	3	0	1	0	0	1	1
BARX1 ENSG00000131668	0	0	0	0	0	0	0	0	0	0
BARX2 ENSG00000043039	0	2	6	1	0	0	14	0	1	1
BASP1 ENSG00000176788	0	1	53	2	22	4	4	10	3	37
BATF ENSG00000156127	2	0	0	1	0	0	3	0	9	0
BATF2 ENSG00000168062	12	1	0	0	0	1	0	0	0	0
BATF3 ENSG00000123685	1	2	0	0	0	10	0	0	0	0
BAX ENSG00000087088	19	11	8	60	20	35	10	15	9	4
BAZ1A ENSG00000198604	0	0	14	3	0	3	11	0	6	20
BAZ1B ENSG00000009954	1	46	2	3	33	126	24	23	6	18
BAZ2A ENSG00000076108	6	11	161	1	1	1	62	5	77	51
BAZ2B ENSG00000123636	32	1	62	20	3	0	12	83	9	11
BBC3 ENSG00000105327	7	1	0	7	0	1	3	1	5	0
BBIP1 ENSG00000214413	94	1	61	2	4	3	3	1	34	5
BBOF1 ENSG00000119636	1	0	10	0	0	0	1	1	3	1
BBOX1 ENSG00000129151	0	0	0	1	0	0	1	2	0	0
BBS1 ENSG00000174483	0	0	2	0	1	0	0	0	1	0
BBS10 ENSG00000179941	0	1	10	1	4	0	3	15	0	2
BBS12 ENSG00000181004	6	1	0	1	0	7	0	2	0	0
BBS2 ENSG00000125124	9	7	26	0	47	2	0	31	0	4
BBS4 ENSG00000140463	5	15	25	52	11	61	1	1	0	25
BBS5 ENSG00000163093	10	2	30	2	3	14	5	1	2	3
BBS7 ENSG00000138686	9	2	28	1	5	31	0	5	0	2
BBS9 ENSG00000122507	3	1	3	4	0	0	4	0	0	0
BBX ENSG00000114439	47	0	23	0	9	8	6	5	11	28
BCAM ENSG00000187244	3	1	583	280	369	0	23	1	48	121
BCAN ENSG00000132692	5	0	0	1	0	0	0	1	0	0
BCAP29 ENSG00000075790	2	0	57	6	43	62	18	3	15	29
BCAP31 ENSG00000185825	442	1268	365	1992	337	7	97	0	150	302
BCAR1 ENSG00000050820	74	47	30	144	86	25	67	97	6	102
BCAR3 ENSG00000137936	1	2	0	0	9	0	9	20	2	7
BCAS1 ENSG00000064787	0	1	66	33	62	1	16	0	1	18
BCAS2 ENSG00000116752	1	0	36	0	68	1	3	11	0	0
BCAS3 ENSG00000141376	13	1	41	49	0	6	0	0	41	2
BCAS4 ENSG00000124243	65	84	24	5	5	0	25	0	14	9
BCAT1 ENSG00000060982	0	1	1	2	0	0	0	2	2	0
BCAT2 ENSG00000105552	81	290	147	239	77	0	85	1	39	37
BCCIP ENSG00000107949	2	0	25	13	0	6	3	6	5	7
BCDIN3D ENSG00000186666	2	4	3	9	0	11	3	1	1	0
BCHE ENSG00000114200	4	0	0	0	0	0	0	0	0	0
BCKDHA ENSG00000248098	10	26	9	4	1	0	5	0	7	0
BCKDHB ENSG00000083123	0	1	23	1	1	1	2	0	0	1
BCKDK ENSG00000103507	78	18	14	140	1	48	11	196	90	47
BCL10 ENSG00000142867	1	0	13	1	1	40	57	2	4	0
BCL11A ENSG00000119866	5	0	21	5	12	0	14	2	56	0
BCL11B ENSG00000127152	7	0	0	0	0	0	0	0	61	0
BCL2 ENSG00000171791	2	3	1	3	0	0	9	25	0	4
BCL2A1 ENSG00000140379	3	0	0	0	1	6	0	1	3	0
BCL2L1 ENSG00000171552	2	269	215	322	86	12	70	95	65	73
BCL2L10 ENSG00000137875	0	0	0	0	0	0	0	0	0	0
BCL2L11 ENSG00000153094	2	0	57	9	1	12	1	2	0	4
BCL2L12 ENSG00000126453	17	11	0	0	6	10	7	5	0	2
BCL2L13 ENSG00000099968	20	30	32	7	4	28	49	29	5	1
BCL2L14 ENSG00000121380	0	2	0	0	0	4	2	1	21	1
BCL2L15 ENSG00000188761	0	1	0	0	1	0	0	0	0	0
BCL2L2 ENSG00000129473	9	3	50	0	23	0	5	1	0	8
BCL2L2-PABPN1 ENSG00000258643	0	0	0	0	0	0	0	0	0	0
BCL3 ENSG00000069399	0	4	1	17	9	190	174	8	46	128
BCL6 ENSG00000113916	18	0	0	1	0	36	5	32	189	23
BCL6B ENSG00000161940	1	0	0	0	7	0	4	14	1	2
BCL7A ENSG00000110987	2	1	10	9	1	31	15	24	2	0
BCL7B ENSG00000106635	0	2	1	1	1	38	125	3	1	1
BCL7C ENSG00000099385	409	169	52	47	35	4	37	5	38	1
BCL9 ENSG00000116128	1	0	11	9	3	3	0	0	9	0
BCL9L ENSG00000186174	43	10	34	1	108	65	14	0	46	20
BCLAF1 ENSG00000029363	3	5	28	3	1	61	9	17	10	12
BCO1 ENSG00000135697	1	1	0	0	2	0	0	0	3	1
BCO2 ENSG00000197580	0	0	1	0	0	0	0	1	14	1
BCOR ENSG00000183337	0	0	5	2	5	9	3	0	1	1
BCORL1 ENSG00000085185	30	48	1	1	12	2	0	10	10	13
BCR ENSG00000186716	27	56	20	48	19	68	6	3	2	5
BCS1L ENSG00000074582	76	101	0	4	0	81	4	0	93	30
BDH1 ENSG00000161267	0	0	17	85	42	47	12	0	7	10
BDH2 ENSG00000164039	73	20	0	0	5	59	71	0	0	33
BDKRB1 ENSG00000100739	1	0	0	0	1	4	0	0	0	0
BDKRB2 ENSG00000168398	16	0	3	0	0	0	12	0	0	2
BDNF ENSG00000176697	0	0	0	2	1	3	0	0	0	1
BDP1 ENSG00000145734	47	2	9	0	4	0	34	1	1	1
BEAN1 ENSG00000166546	0	0	0	1	0	0	0	0	2	0
BECN1 ENSG00000126581	8	0	94	0	1	0	17	44	0	6
BEGAIN ENSG00000183092	10	1	1	2	0	0	0	89	0	4
BEND2 ENSG00000177324	0	1	0	0	0	0	0	0	0	0
BEND3 ENSG00000178409	0	0	0	1	0	0	0	0	0	0
BEND4 ENSG00000188848	1	1	27	1	0	0	0	0	0	7
BEND5 ENSG00000162373	2	0	0	1	3	0	0	4	0	0
BEND6 ENSG00000151917	0	0	0	1	1	1	0	1	0	8
BEND7 ENSG00000165626	11	0	0	2	0	0	6	1	0	1
BEST1 ENSG00000167995	217	2	151	2	7	1	32	160	239	48
BEST2 ENSG00000039987	0	0	0	0	0	0	0	0	0	0
BEST3 ENSG00000127325	0	2	0	0	0	4	1	0	0	0
BEST4 ENSG00000142959	0	0	0	0	0	0	0	0	0	0
BET1 ENSG00000105829	2	1	28	5	2	6	8	4	3	4
BET1L ENSG00000177951	1	13	24	68	1	103	17	7	6	39
BEX1 ENSG00000133169	0	0	5	0	0	15	0	0	0	0
BEX2 ENSG00000133134	0	0	132	11	5	30	8	15	3	6
BEX3 ENSG00000166681	180	2	107	2	113	292	11	33	41	36
BEX4 ENSG00000102409	47	115	53	19	11	0	54	96	2	4
BEX5 ENSG00000184515	1	1	1	0	4	1	2	6	0	1
BFAR ENSG00000103429	2	50	14	7	1	39	49	41	10	11
BFSP1 ENSG00000125864	0	0	0	0	0	0	0	0	0	0
BFSP2 ENSG00000170819	0	0	0	0	0	0	0	0	0	0
BGLAP ENSG00000242252	0	0	0	1	0	2	2	5	0	2
BGN ENSG00000182492	1180	632	0	530	1	1	8	620	812	51
BHLHA15 ENSG00000180535	0	0	0	0	0	0	0	0	0	0
BHLHB9 ENSG00000198908	1	0	0	0	0	0	0	0	1	0
BHLHE22 ENSG00000180828	0	0	0	0	1	0	0	0	0	0
BHLHE40 ENSG00000134107	2	1	27	0	41	2	185	0	148	16
BHLHE41 ENSG00000123095	3	0	0	0	1	0	220	3	2	2
BHMG1 ENSG00000237452	0	0	0	0	0	0	0	0	0	0
BHMT ENSG00000145692	1	0	0	0	0	0	0	0	0	0
BHMT2 ENSG00000132840	7	2	2	3	1	1	1	2	5	0
BICC1 ENSG00000122870	3	1	2	1	0	0	0	0	9	4
BICD1 ENSG00000151746	0	5	29	1	1	0	0	0	2	8
BICD2 ENSG00000185963	18	9	0	0	1	86	6	2	0	0
BICDL1 ENSG00000135127	0	0	16	3	0	3	40	0	1	1
BICDL2 ENSG00000162069	7	4	44	115	27	2	70	20	1	84
BID ENSG00000015475	1	10	0	0	0	102	39	0	0	1
BIK ENSG00000100290	2	57	500	56	68	4	29	2	0	20
BIN1 ENSG00000136717	772	308	161	0	36	23	0	76	135	60
BIN2 ENSG00000110934	4	0	0	1	0	0	1	2	26	0
BIN3 ENSG00000147439	3	125	75	143	64	15	83	1	8	6
BIRC2 ENSG00000110330	39	3	15	19	26	43	18	12	53	11
BIRC3 ENSG00000023445	0	1	0	1	2	14	7	0	14	2
BIRC5 ENSG00000089685	6	18	1	3	0	0	0	3	2	2
BIRC6 ENSG00000115760	2	1	28	0	0	4	4	18	15	0
BIRC7 ENSG00000101197	0	0	0	0	0	0	0	0	0	0
BIVM ENSG00000134897	3	7	2	8	0	1	5	2	1	1
BLCAP ENSG00000166619	206	194	67	9	165	292	97	6	6	3
BLK ENSG00000136573	1	0	0	2	0	0	0	1	1	0
BLM ENSG00000197299	5	1	1	0	0	0	0	0	0	0
BLMH ENSG00000108578	0	1	0	0	0	106	1	0	0	5
BLNK ENSG00000095585	1	0	0	7	0	0	0	6	1	1
BLOC1S1 ENSG00000135441	549	125	83	646	35	4	4	26	14	54
BLOC1S2 ENSG00000196072	0	0	23	1	9	1	0	1	5	0
BLOC1S3 ENSG00000189114	0	1	0	8	0	15	2	0	0	2
BLOC1S4 ENSG00000186222	4	0	34	2	0	90	17	1	8	30
BLOC1S5 ENSG00000188428	2	2	4	0	0	9	0	7	0	0
BLOC1S6 ENSG00000104164	3	0	54	4	15	1	25	2	2	21
BLVRA ENSG00000106605	11	5	0	0	0	126	0	0	8	4
BLVRB ENSG00000090013	30	631	182	247	85	31	505	14	104	90
BLZF1 ENSG00000117475	3	3	0	16	0	2	13	0	10	2
BMF ENSG00000104081	21	4	47	1	2	8	41	48	4	63
BMI1 ENSG00000168283	0	3	38	3	0	1	6	34	37	5
BMP1 ENSG00000168487	52	81	0	42	1	0	29	137	10	19
BMP10 ENSG00000163217	0	0	0	0	0	0	0	0	0	0
BMP2 ENSG00000125845	0	0	0	0	0	0	14	0	1	0
BMP2K ENSG00000138756	13	0	0	0	0	0	0	1	6	1
BMP3 ENSG00000152785	0	0	1	0	0	0	3	0	0	0
BMP4 ENSG00000125378	14	51	9	0	0	11	2	22	10	3
BMP5 ENSG00000112175	0	0	1	0	0	0	0	16	3	0
BMP6 ENSG00000153162	4	0	0	0	0	1	0	0	2	0
BMP7 ENSG00000101144	10	68	14	17	18	2	116	5	0	1
BMP8A ENSG00000183682	0	0	4	1	1	3	1	1	0	0
BMP8B ENSG00000116985	0	2	0	0	0	1	0	18	0	0
BMPER ENSG00000164619	2	0	0	1	2	2	0	0	20	0
BMPR1A ENSG00000107779	0	4	21	0	2	4	1	17	4	1
BMPR1B ENSG00000138696	1	1	27	90	74	7	14	1	0	0
BMPR2 ENSG00000204217	0	13	39	0	1	0	8	4	2	0
BMS1 ENSG00000165733	63	58	41	19	0	3	61	5	5	0
BMT2 ENSG00000164603	1	0	0	1	6	14	1	3	3	10
BMX ENSG00000102010	0	0	0	0	0	0	0	0	0	0
BNC1 ENSG00000169594	0	2	1	1	2	0	0	0	0	0
BNC2 ENSG00000173068	11	2	0	0	3	58	0	0	1	1
BNIP1 ENSG00000113734	34	6	20	1	0	0	7	1	2	2
BNIP2 ENSG00000140299	3	5	13	2	12	4	19	3	36	0
BNIP3 ENSG00000176171	0	66	155	0	5	1	1	4	1	4
BNIP3L ENSG00000104765	2	0	37	33	16	2	0	5	40	10
BNIPL ENSG00000163141	0	0	0	0	11	2	3	1	0	0
BOC ENSG00000144857	323	8	9	11	10	46	0	69	7	30
BOD1 ENSG00000145919	5	178	2	0	42	146	8	2	0	6
BOD1L1 ENSG00000038219	5	2	15	26	13	2	0	0	2	3
BOD1L2 ENSG00000228075	0	0	0	0	0	0	0	0	0	0
BOK ENSG00000176720	295	11	1	162	13	5	4	26	3	75
BOLA1 ENSG00000178096	6	3	2	26	19	64	0	0	2	10
BOLA2B ENSG00000169627	439	10	65	302	3	59	70	10	10	33
BOLA3 ENSG00000163170	0	0	25	0	3	47	7	0	2	0
BOLL ENSG00000152430	0	0	0	0	0	0	0	0	0	0
BOP1 ENSG00000261236	5	161	4	59	7	0	0	4	0	25
BORA ENSG00000136122	0	0	1	0	1	7	0	1	0	0
BORCS5 ENSG00000165714	4	0	5	0	0	0	1	0	1	0
BORCS6 ENSG00000196544	31	62	22	3	0	1	2	2	25	4
BORCS7 ENSG00000166275	7	18	102	51	10	0	5	10	3	11
BORCS8 ENSG00000254901	1	1	16	93	50	0	9	39	0	8
BORCS8-MEF2B ENSG00000064489	0	0	0	0	0	0	0	0	0	0
BPGM ENSG00000172331	0	0	8	0	0	0	6	0	12	2
BPHL ENSG00000137274	2	16	0	6	1	11	0	1	3	6
BPI ENSG00000101425	9	5	1	1	3	3	0	0	78	0
BPIFA1 ENSG00000198183	0	0	0	0	0	0	0	0	0	0
BPIFA2 ENSG00000131050	0	0	0	0	0	0	0	0	0	0
BPIFB1 ENSG00000125999	0	0	0	0	0	0	0	0	11	1
BPIFB2 ENSG00000078898	0	0	1	8	0	0	0	0	0	1
BPIFB4 ENSG00000186191	0	0	0	0	0	0	0	0	0	0
BPIFC ENSG00000184459	0	0	0	0	0	0	0	0	0	0
BPNT1 ENSG00000162813	0	2	16	0	1	2	8	24	0	15
BPTF ENSG00000171634	35	4	52	0	0	2	2	65	1	1
BRAF ENSG00000157764	1	0	16	2	11	0	5	0	2	2
BRAP ENSG00000089234	6	72	2	9	15	13	17	0	0	0
BRAT1 ENSG00000106009	11	0	151	323	0	65	41	111	4	29
BRCA1 ENSG00000012048	0	1	0	1	0	18	1	0	2	6
BRCA2 ENSG00000139618	6	0	0	0	4	0	0	1	0	0
BRCC3 ENSG00000185515	1	1	20	2	7	2	14	0	0	12
BRD1 ENSG00000100425	7	0	43	0	0	0	0	2	22	1
BRD2 ENSG00000204256	74	303	312	143	219	12	218	287	287	73
BRD3 ENSG00000169925	48	0	61	14	77	47	3	2	7	18
BRD4 ENSG00000141867	92	0	53	70	38	11	63	70	2	0
BRD7 ENSG00000166164	1	1	62	2	2	39	20	24	33	1
BRD8 ENSG00000112983	0	9	22	168	38	255	8	9	5	0
BRD9 ENSG00000028310	107	2	35	94	2	24	17	156	119	43
BRDT ENSG00000137948	0	0	0	0	0	0	0	0	0	0
BRE ENSG00000158019	3	70	26	3	13	28	3	15	3	0
BRF1 ENSG00000185024	125	7	58	227	14	15	10	24	16	35
BRF2 ENSG00000104221	0	0	2	70	9	13	4	0	4	0
BRI3 ENSG00000164713	421	483	316	580	462	15	101	116	113	148
BRI3BP ENSG00000184992	3	0	5	2	0	2	1	2	0	0
BRICD5 ENSG00000182685	16	6	7	40	4	1	0	2	2	8
BRINP1 ENSG00000078725	1	1	0	3	0	2	1	34	1	0
BRINP2 ENSG00000198797	0	0	0	1	0	0	1	27	1	0
BRINP3 ENSG00000162670	0	0	7	0	0	0	0	1	2	0
BRIP1 ENSG00000136492	10	1	1	1	3	2	0	1	0	0
BRIX1 ENSG00000113460	1	0	7	0	2	2	3	0	0	13
BRK1 ENSG00000254999	2	547	93	3	2	92	62	0	128	11
BRMS1 ENSG00000174744	2	6	57	196	16	18	23	1	92	5
BRMS1L ENSG00000100916	7	1	0	0	10	0	0	1	0	0
BROX ENSG00000162819	1	1	24	2	10	12	29	6	8	7
BRPF1 ENSG00000156983	21	3	0	0	8	12	8	1	2	1
BRPF3 ENSG00000096070	0	0	11	1	49	92	14	2	0	5
BRS3 ENSG00000102239	0	0	0	0	0	0	0	0	0	0
BRSK1 ENSG00000160469	123	0	2	0	0	1	8	16	13	1
BRSK2 ENSG00000174672	12	0	8	1	1	0	2	0	0	0
BRWD1 ENSG00000185658	0	0	29	0	0	1	12	62	4	6
BRWD3 ENSG00000165288	0	1	4	5	2	0	1	2	1	5
BSCL2 ENSG00000168000	1	5	0	0	3	3	0	0	20	0
BSDC1 ENSG00000160058	1	9	38	2	102	23	0	47	0	23
BSG ENSG00000172270	855	419	296	946	116	135	29	207	97	127
BSN ENSG00000164061	4	0	0	1	0	0	0	1	0	0
BSND ENSG00000162399	0	0	0	0	0	0	0	0	0	0
BSPH1 ENSG00000188334	0	0	0	0	0	0	0	0	0	0
BSPRY ENSG00000119411	0	0	8	8	28	130	10	0	2	9
BST1 ENSG00000109743	0	12	0	0	0	2	0	3	6	2
BST2 ENSG00000130303	953	278	15	57	1	1	8	267	120	9
BTAF1 ENSG00000095564	0	1	10	1	24	0	17	20	1	3
BTBD1 ENSG00000064726	132	5	38	0	3	5	22	4	5	8
BTBD10 ENSG00000148925	21	2	18	0	1	0	11	0	0	1
BTBD11 ENSG00000151136	0	0	0	1	2	25	9	0	1	0
BTBD16 ENSG00000138152	0	0	3	0	1	0	1	0	1	1
BTBD18 ENSG00000233436	0	0	0	0	0	0	0	0	0	0
BTBD19 ENSG00000222009	2	0	0	0	0	1	0	0	1	0
BTBD2 ENSG00000133243	208	0	168	203	65	88	92	249	3	49
BTBD3 ENSG00000132640	26	1	27	0	1	0	22	12	31	0
BTBD6 ENSG00000184887	141	114	91	11	18	75	51	6	1	23
BTBD7 ENSG00000011114	0	0	30	2	6	14	4	4	7	0
BTBD8 ENSG00000189195	0	2	1	6	0	0	7	4	0	0
BTBD9 ENSG00000183826	59	0	29	21	1	6	21	0	0	2
BTC ENSG00000174808	0	0	0	0	4	0	3	1	11	3
BTD ENSG00000169814	18	128	38	4	16	99	0	2	4	1
BTF3 ENSG00000145741	183	5	100	3	8	80	46	100	46	23
BTF3L4 ENSG00000134717	6	1	36	1	8	4	36	12	23	31
BTG1 ENSG00000133639	7	0	6	18	8	0	120	198	114	2
BTG2 ENSG00000159388	846	8	127	2	7	4	220	3	407	18
BTG3 ENSG00000154640	1	1	9	0	0	0	13	4	0	4
BTG4 ENSG00000137707	0	0	0	0	0	0	0	0	0	0
BTK ENSG00000010671	0	16	0	0	2	0	0	0	0	0
BTLA ENSG00000186265	0	0	0	0	0	0	0	0	0	0
BTN1A1 ENSG00000124557	0	0	0	0	0	0	0	0	0	0
BTN2A1 ENSG00000112763	2	2	0	0	1	1	5	10	1	0
BTN2A2 ENSG00000124508	2	2	4	4	0	0	0	0	0	3
BTN3A1 ENSG00000026950	0	23	0	2	2	46	3	10	4	24
BTN3A2 ENSG00000186470	0	0	0	0	0	6	0	9	1	2
BTN3A3 ENSG00000111801	0	0	2	2	0	11	0	0	0	2
BTNL2 ENSG00000204290	0	0	0	0	0	0	0	0	0	0
BTNL3 ENSG00000168903	0	2	0	1	0	0	0	1	0	1
BTNL8 ENSG00000113303	0	0	0	0	0	0	0	0	0	0
BTNL9 ENSG00000165810	0	0	0	4	0	0	0	0	0	0
BTRC ENSG00000166167	0	8	15	3	0	10	1	2	1	33
BUB1 ENSG00000169679	0	1	0	0	0	0	0	0	0	0
BUB1B ENSG00000156970	1	0	0	0	1	0	0	0	0	0
BUB3 ENSG00000154473	0	2	25	4	0	2	3	16	4	4
BUD13 ENSG00000137656	13	9	8	1	0	3	2	6	0	2
BUD31 ENSG00000106245	5	277	214	263	64	120	34	68	91	156
BVES ENSG00000112276	88	1	0	0	0	7	3	0	65	0
BYSL ENSG00000112578	2	28	0	4	4	3	5	0	1	0
BZW1 ENSG00000082153	11	1	89	3	11	2	74	2	2	11
BZW2 ENSG00000136261	25	0	2	8	0	35	9	6	7	3
C10orf10 ENSG00000165507	1	11	1	0	0	3	26	38	175	11
C10orf105 ENSG00000214688	0	0	0	0	0	0	0	0	0	0
C10orf107 ENSG00000183346	4	0	5	0	1	0	1	2	2	0
C10orf11 ENSG00000148655	0	24	14	1	1	9	6	27	1	3
C10orf128 ENSG00000204161	17	1	0	0	0	0	0	3	2	2
C10orf142 ENSG00000277288	0	0	0	0	0	0	0	0	0	0
C10orf2 ENSG00000107815	54	0	10	2	0	10	7	10	0	14
C10orf35 ENSG00000171224	0	2	3	10	0	3	1	0	4	1
C10orf53 ENSG00000178645	0	0	0	0	0	0	0	0	0	0
C10orf54 ENSG00000107738	400	48	1	2	5	0	63	93	106	90
C10orf55 ENSG00000222047	0	0	0	0	0	0	0	0	1	2
C10orf62 ENSG00000203942	0	0	0	0	0	0	0	0	0	0
C10orf67 ENSG00000179133	0	0	0	0	0	0	0	0	0	0
C10orf71 ENSG00000177354	0	0	0	0	0	0	0	0	0	0
C10orf76 ENSG00000120029	2	37	0	4	5	98	2	0	0	0
C10orf82 ENSG00000165863	0	0	0	0	0	0	0	0	0	0
C10orf88 ENSG00000119965	1	1	0	0	6	19	0	0	1	0
C10orf90 ENSG00000154493	0	0	0	0	0	0	0	0	0	0
C10orf95 ENSG00000120055	0	0	0	0	0	2	0	0	0	2
C10orf99 ENSG00000188373	2	0	0	0	0	0	2	0	0	0
C11orf1 ENSG00000137720	1	42	33	8	2	1	9	10	0	2
C11orf16 ENSG00000176029	0	0	3	0	1	0	10	0	0	0
C11orf21 ENSG00000110665	0	0	0	0	0	0	0	0	0	0
C11orf24 ENSG00000171067	110	28	18	104	7	95	3	151	46	24
C11orf31 ENSG00000211450	14	0	111	136	45	190	101	93	95	16
C11orf40 ENSG00000171987	0	0	0	0	0	0	0	0	0	0
C11orf42 ENSG00000180878	0	0	0	0	0	0	0	0	0	0
C11orf45 ENSG00000174370	0	0	0	0	0	0	0	0	0	0
C11orf49 ENSG00000149179	4	4	1	58	0	79	30	19	16	0
C11orf52 ENSG00000149300	0	0	0	1	0	0	0	1	0	0
C11orf53 ENSG00000150750	0	0	0	0	0	0	0	0	0	0
C11orf54 ENSG00000182919	2	0	23	1	16	31	1	10	0	1
C11orf57 ENSG00000150776	5	2	4	10	2	12	3	2	2	12
C11orf58 ENSG00000110696	22	69	60	1	7	11	46	95	7	36
C11orf63 ENSG00000109944	0	0	0	0	0	0	0	0	0	0
C11orf65 ENSG00000166323	1	0	0	0	0	0	0	0	0	0
C11orf68 ENSG00000175573	3	308	37	1	1	3	2	41	47	21
C11orf70 ENSG00000137691	4	0	2	1	1	1	1	0	0	1
C11orf71 ENSG00000180425	1	1	9	7	15	2	0	1	8	0
C11orf74 ENSG00000166352	1	0	15	0	4	4	5	0	5	0
C11orf80 ENSG00000173715	0	3	5	8	3	9	0	0	0	0
C11orf84 ENSG00000168005	2	0	2	0	0	11	0	1	10	0
C11orf87 ENSG00000185742	0	0	0	0	0	0	0	0	0	0
C11orf88 ENSG00000183644	0	0	0	0	0	0	0	0	0	0
C11orf91 ENSG00000205177	0	0	0	0	0	0	0	0	0	0
C11orf94 ENSG00000234776	0	0	0	0	0	0	0	0	0	0
C11orf95 ENSG00000188070	10	216	29	1	7	16	0	20	1	0
C11orf96 ENSG00000187479	552	440	2	0	0	9	0	290	2539	0
C11orf98 ENSG00000278615	2	1	1	0	0	0	0	0	0	0
C12orf10 ENSG00000139637	64	104	46	8	8	0	4	1	118	7
C12orf29 ENSG00000133641	20	2	10	1	2	1	0	1	2	7
C12orf4 ENSG00000047621	0	0	21	1	0	25	1	0	0	1
C12orf40 ENSG00000180116	0	0	0	0	0	0	0	0	0	0
C12orf42 ENSG00000179088	0	0	0	0	0	0	0	0	0	0
C12orf43 ENSG00000157895	17	35	8	56	31	59	0	7	13	0
C12orf45 ENSG00000151131	11	9	48	0	1	10	3	10	1	0
C12orf49 ENSG00000111412	0	1	5	8	0	14	41	1	11	5
C12orf50 ENSG00000165805	0	0	0	0	0	0	0	0	0	0
C12orf54 ENSG00000177627	3	0	0	0	0	1	5	0	0	0
C12orf56 ENSG00000185306	0	0	2	4	0	0	0	0	0	0
C12orf57 ENSG00000111678	474	1767	543	310	89	35	0	414	209	135
C12orf60 ENSG00000182993	23	8	0	2	0	0	1	3	6	0
C12orf65 ENSG00000130921	0	12	6	6	6	32	1	1	0	1
C12orf66 ENSG00000174206	0	0	47	18	0	3	3	7	1	25
C12orf71 ENSG00000214700	0	0	0	0	0	0	0	0	0	0
C12orf73 ENSG00000204954	4	0	6	19	1	12	8	1	2	0
C12orf75 ENSG00000235162	73	2	2	2	7	0	2	34	6	2
C12orf76 ENSG00000174456	0	2	8	8	5	67	13	16	0	0
C14orf1 ENSG00000133935	0	283	309	1	14	278	11	27	0	48
C14orf105 ENSG00000100557	0	0	0	0	0	0	0	0	0	0
C14orf119 ENSG00000179933	2	2	2	6	0	25	0	1	13	24
C14orf132 ENSG00000227051	3	5	0	1	1	11	0	8	3	0
C14orf142 ENSG00000170270	2	0	21	1	0	10	0	5	0	1
C14orf159 ENSG00000133943	4	13	5	0	6	36	1	0	1	0
C14orf166 ENSG00000087302	31	2	12	0	0	105	16	17	1	12
C14orf169 ENSG00000170468	3	7	2	0	1	1	2	0	0	0
C14orf177 ENSG00000176605	0	0	0	0	0	0	0	0	0	0
C14orf178 ENSG00000197734	0	0	0	1	0	0	0	0	1	0
C14orf180 ENSG00000184601	0	5	0	1	0	0	0	0	2	0
C14orf2 ENSG00000156411	64	12	0	5	78	938	52	13	1	18
C14orf28 ENSG00000179476	2	0	12	0	1	0	0	0	4	1
C14orf37 ENSG00000139971	1	2	2	18	1	2	0	0	0	1
C14orf39 ENSG00000179008	0	0	0	0	0	0	0	0	0	3
C14orf79 ENSG00000140104	1	1	15	102	4	1	5	26	3	0
C14orf80 ENSG00000185347	0	0	0	0	11	0	3	3	17	9
C14orf93 ENSG00000100802	19	3	1	1	0	60	3	0	5	4
C15orf39 ENSG00000167173	13	7	1	45	6	105	18	2	2	1
C15orf40 ENSG00000169609	43	27	21	35	36	8	0	4	41	1
C15orf41 ENSG00000186073	0	0	1	0	0	0	11	1	1	0
C15orf48 ENSG00000166920	3	1	136	2	2	2	18	11	4	51
C15orf52 ENSG00000188549	8	12	0	1	0	38	0	0	0	0
C15orf53 ENSG00000175779	0	0	0	0	0	0	0	0	0	0
C15orf57 ENSG00000128891	33	0	0	0	0	10	20	15	0	6
C15orf59 ENSG00000205363	43	23	10	4	4	0	4	23	0	12
C15orf61 ENSG00000189227	0	1	20	3	32	2	0	35	5	0
C15orf62 ENSG00000188277	0	0	0	1	0	0	0	0	0	0
C15orf65 ENSG00000261652	0	0	0	1	0	1	0	0	0	0
C16orf13 ENSG00000130731	85	123	10	423	31	88	0	1	16	22
C16orf45 ENSG00000166780	115	3	1	1	0	0	21	2	24	0
C16orf46 ENSG00000166455	0	1	0	0	2	11	0	1	0	0
C16orf52 ENSG00000185716	5	2	23	0	1	10	6	1	0	0
C16orf54 ENSG00000185905	0	0	0	0	0	0	0	3	15	0
C16orf58 ENSG00000140688	1	151	152	134	47	228	8	23	2	24
C16orf59 ENSG00000162062	0	0	6	6	0	1	0	1	0	0
C16orf62 ENSG00000103544	64	1	54	115	4	2	1	32	9	0
C16orf70 ENSG00000125149	2	30	24	38	21	35	1	3	15	0
C16orf71 ENSG00000166246	1	0	1	0	2	2	0	0	0	1
C16orf72 ENSG00000182831	0	0	10	0	0	10	0	28	8	13
C16orf74 ENSG00000154102	0	0	1	0	2	2	100	23	2	0
C16orf78 ENSG00000166152	0	0	0	0	0	0	0	0	0	0
C16orf82 ENSG00000234186	0	0	0	0	0	0	0	0	0	0
C16orf86 ENSG00000159761	0	20	0	2	1	4	0	25	1	1
C16orf87 ENSG00000155330	0	1	23	1	4	0	2	14	1	0
C16orf89 ENSG00000153446	56	30	4	3	26	5	1	14	6	1
C16orf91 ENSG00000174109	26	0	0	1	0	8	10	20	0	5
C16orf92 ENSG00000167194	0	0	0	0	0	0	0	1	1	0
C16orf95 ENSG00000260456	3	0	0	0	0	0	1	0	0	0
C16orf96 ENSG00000205832	0	1	0	0	0	0	0	0	0	0
C17orf105 ENSG00000231256	1	0	0	0	1	0	0	0	0	0
C17orf107 ENSG00000205710	5	13	1	1	0	3	5	0	7	45
C17orf49 ENSG00000258315	0	0	10	1	0	12	9	0	3	1
C17orf50 ENSG00000270806	0	0	0	0	0	0	0	0	0	0
C17orf51 ENSG00000212719	0	37	3	5	4	7	1	1	0	0
C17orf53 ENSG00000125319	1	0	1	0	3	0	0	1	0	0
C17orf58 ENSG00000186665	2	0	5	0	16	0	0	0	0	0
C17orf62 ENSG00000178927	23	149	103	260	0	70	7	70	28	90
C17orf64 ENSG00000141371	0	0	0	0	0	0	0	0	0	0
C17orf67 ENSG00000214226	17	1	29	0	0	0	1	0	1	0
C17orf74 ENSG00000184560	0	0	0	0	0	0	0	0	0	0
C17orf75 ENSG00000108666	1	0	16	0	7	1	10	0	5	3
C17orf78 ENSG00000278505	0	0	0	0	0	1	0	0	0	0
C17orf80 ENSG00000141219	1	30	3	0	2	44	4	49	7	12
C17orf89 ENSG00000224877	228	127	124	135	182	85	53	20	23	28
C17orf96 ENSG00000273604	0	0	0	0	0	0	1	0	3	0
C17orf97 ENSG00000187624	3	6	0	0	0	19	2	2	4	2
C17orf98 ENSG00000275489	0	0	0	0	10	0	7	0	0	6
C17orf99 ENSG00000187997	5	2	0	0	0	0	0	0	9	0
C18orf21 ENSG00000141428	1	1	2	4	4	11	6	3	0	3
C18orf25 ENSG00000152242	4	1	16	1	0	2	0	13	0	5
C18orf32 ENSG00000177576	6	10	2	15	8	24	7	1	0	4
C18orf54 ENSG00000166845	0	0	0	0	0	0	0	1	7	0
C18orf63 ENSG00000206043	0	0	0	0	0	0	0	0	0	0
C18orf8 ENSG00000141452	6	1	160	0	11	2	10	0	1	12
C19orf12 ENSG00000131943	1	214	9	4	73	63	10	0	1	0
C19orf18 ENSG00000177025	3	0	0	11	8	5	1	1	0	6
C19orf24 ENSG00000228300	1	212	28	232	2	19	2	0	60	64
C19orf25 ENSG00000119559	2	105	9	70	67	27	7	81	68	8
C19orf33 ENSG00000167644	5	9	0	1	0	2	20	0	78	17
C19orf35 ENSG00000188305	1	0	0	0	0	0	0	0	0	0
C19orf38 ENSG00000214212	0	1	0	0	0	1	1	16	0	0
C19orf43 ENSG00000123144	23	519	71	25	50	493	87	63	2	48
C19orf44 ENSG00000105072	57	4	0	19	0	1	0	32	0	3
C19orf45 ENSG00000198723	0	0	0	0	1	0	0	0	0	0
C19orf47 ENSG00000160392	1	3	20	18	4	0	96	42	59	0
C19orf48 ENSG00000167747	141	121	100	385	151	7	1	11	6	15
C19orf52 ENSG00000142444	1	4	2	3	9	40	0	33	5	0
C19orf53 ENSG00000104979	3	555	166	173	91	13	8	208	312	149
C19orf54 ENSG00000188493	2	15	5	5	1	5	0	4	0	3
C19orf57 ENSG00000132016	19	3	0	5	1	0	2	3	2	0
C19orf60 ENSG00000006015	162	9	8	330	5	54	10	162	37	23
C19orf66 ENSG00000130813	3	73	8	1	1	7	15	24	3	8
C19orf67 ENSG00000188032	1	0	8	0	0	1	0	2	0	1
C19orf68 ENSG00000185453	27	10	0	3	23	1	11	21	2	3
C19orf70 ENSG00000174917	516	167	63	242	99	1	12	137	353	106
C19orf71 ENSG00000183397	0	0	0	0	0	0	0	0	0	0
C19orf73 ENSG00000221916	0	2	9	7	0	0	0	0	2	0
C19orf81 ENSG00000235034	0	0	47	96	8	0	0	0	0	0
C19orf84 ENSG00000262874	0	0	0	0	0	0	0	0	0	0
C1D ENSG00000197223	17	0	8	1	11	1	5	2	20	1
C1GALT1 ENSG00000106392	0	1	2	0	2	0	1	4	7	9
C1GALT1C1 ENSG00000171155	9	0	16	2	1	2	14	5	0	19
C1GALT1C1L ENSG00000223658	0	0	0	0	0	0	0	2	0	0
C1QA ENSG00000173372	1245	475	2	3	4	0	7	255	321	11
C1QB ENSG00000173369	1039	3	2	1	24	1	3	241	256	45
C1QBP ENSG00000108561	1	0	129	3	159	7	74	127	0	155
C1QC ENSG00000159189	136	7	0	51	5	0	20	77	101	10
C1QL1 ENSG00000131094	37	0	0	0	0	0	0	10	2	0
C1QL2 ENSG00000144119	0	2	0	0	0	0	0	0	5	0
C1QL3 ENSG00000165985	0	0	0	0	0	0	0	0	0	0
C1QL4 ENSG00000186897	0	0	0	0	0	0	0	0	0	0
C1QTNF1 ENSG00000173918	131	161	0	2	2	1	0	21	4	1
C1QTNF2 ENSG00000145861	32	54	0	0	0	0	0	0	2	0
C1QTNF3 ENSG00000082196	0	0	2	0	3	11	2	8	4	0
C1QTNF4 ENSG00000172247	16	35	2	1	0	0	0	20	0	2
C1QTNF5 ENSG00000223953	1	0	0	0	0	0	0	2	0	0
C1QTNF6 ENSG00000133466	1	0	1	26	5	14	0	0	1	0
C1QTNF7 ENSG00000163145	22	0	1	0	5	0	0	1	1	4
C1QTNF9 ENSG00000240654	0	1	0	0	0	0	2	0	0	0
C1QTNF9B ENSG00000205863	0	2	11	1	0	0	0	1	1	5
C1QTNF9B-AS1 ENSG00000281899	1	3	64	8	16	1	1	0	35	25
C1R ENSG00000159403	1615	1879	0	5	20	17	14	409	1709	113
C1RL ENSG00000139178	32	134	30	1	16	1	36	2	0	17
C1S ENSG00000182326	265	12	0	1	2	374	1	117	56	19
C1orf100 ENSG00000173728	0	0	0	0	0	0	0	0	0	0
C1orf101 ENSG00000179397	0	0	0	0	0	0	0	0	0	0
C1orf105 ENSG00000180999	0	0	0	0	0	0	0	0	0	0
C1orf106 ENSG00000163362	0	4	0	0	35	0	82	3	0	1
C1orf109 ENSG00000116922	0	0	13	0	0	0	9	0	3	15
C1orf112 ENSG00000000460	1	0	0	0	0	0	0	0	5	0
C1orf115 ENSG00000162817	1	1	70	1	1	11	3	1	10	33
C1orf116 ENSG00000182795	3	896	475	82	304	13	67	2	14	32
C1orf122 ENSG00000197982	178	519	137	151	165	67	17	4	4	47
C1orf123 ENSG00000162384	130	17	32	0	25	134	8	11	1	5
C1orf127 ENSG00000175262	0	0	0	0	0	0	0	0	0	0
C1orf131 ENSG00000143633	0	0	8	3	7	15	1	0	0	0
C1orf141 ENSG00000203963	0	0	0	0	0	0	0	0	0	0
C1orf145 ENSG00000162913	0	0	0	0	0	0	0	0	0	0
C1orf146 ENSG00000203910	0	0	0	0	0	0	0	0	0	0
C1orf158 ENSG00000157330	0	0	7	2	0	0	0	0	0	1
C1orf159 ENSG00000131591	0	6	19	98	4	0	30	25	64	11
C1orf162 ENSG00000143110	1	1	0	13	0	13	0	0	49	0
C1orf167 ENSG00000215910	6	0	0	0	1	1	0	0	1	4
C1orf168 ENSG00000187889	0	1	4	0	8	2	1	0	8	3
C1orf174 ENSG00000198912	2	9	10	7	1	142	6	4	0	1
C1orf185 ENSG00000204006	0	0	0	0	0	0	0	0	0	0
C1orf186 ENSG00000263961	1	3	36	6	0	2	0	0	0	0
C1orf194 ENSG00000179902	0	0	0	0	0	0	0	0	0	0
C1orf198 ENSG00000119280	124	13	108	11	39	3	31	108	102	48
C1orf204 ENSG00000188004	0	6	0	0	3	2	0	0	0	5
C1orf21 ENSG00000116667	90	2	131	9	73	165	45	2	13	1
C1orf210 ENSG00000253313	1	7	27	0	95	46	1	0	0	9
C1orf216 ENSG00000142686	8	2	4	1	7	0	0	2	4	0
C1orf226 ENSG00000239887	0	0	26	0	5	10	14	1	3	4
C1orf228 ENSG00000198520	0	2	5	3	0	2	0	7	0	0
C1orf234 ENSG00000227868	0	0	0	0	0	0	0	0	0	0
C1orf27 ENSG00000157181	1	5	46	0	7	0	7	7	5	7
[truncated: 15,949 more rows]
