# Supplementary material for: Spatial maps of prostate cancer transcriptomes reveal an unexplored landscape of heterogeneity
Source: Nat Commun. 2018 Jun 20;9:2419. doi: 10.1038/s41467-018-04724-5 (PMC6010471; doi:10.1038/s41467-018-04724-5)
Supplement: Supplementary file 9 — Supplementary Data 6 [file 41467_2018_4724_MOESM9_ESM.zip › Supplementary Dataset 3/experiment0009-baselinefeature-gamma.tsv]

	Baseline
A1BG ENSG00000121410	1.25069
A1CF ENSG00000148584	0.895804
A2M ENSG00000175899	0.912081
A2ML1 ENSG00000166535	1.3008
A4GALT ENSG00000128274	0.966889
AAAS ENSG00000094914	0.866564
AACS ENSG00000081760	0.920768
AADAC ENSG00000114771	0.927053
AADACL2 ENSG00000197953	1.19568
AADACL4 ENSG00000204518	0.77009
AADAT ENSG00000109576	1.18162
AAED1 ENSG00000158122	1.12529
AAGAB ENSG00000103591	1.19325
AAK1 ENSG00000115977	0.737966
AAMDC ENSG00000087884	0.632771
AAMP ENSG00000127837	0.793166
AAR2 ENSG00000131043	1.05522
AARD ENSG00000205002	0.887991
AARS ENSG00000090861	0.571115
AARSD1 ENSG00000266967	1.49994
AASDH ENSG00000157426	2.00626
AASDHPPT ENSG00000149313	0.747231
AASS ENSG00000008311	1.18831
AATF ENSG00000275700	0.873751
AATK ENSG00000181409	1.16065
AATK-AS1 ENSG00000225180	1.04317
ABAT ENSG00000183044	0.680615
ABC13-47488600E17.1 ENSG00000283199	0.810218
ABC13-47656900H15.1 ENSG00000283566	1.03387
ABC7-42404400C24.1 ENSG00000277758	0.910298
ABCA1 ENSG00000165029	1.10901
ABCA10 ENSG00000154263	0.799287
ABCA12 ENSG00000144452	0.966875
ABCA13 ENSG00000179869	1.09849
ABCA2 ENSG00000107331	1.16838
ABCA3 ENSG00000167972	1.20779
ABCA4 ENSG00000198691	1.17635
ABCA5 ENSG00000154265	1.19746
ABCA6 ENSG00000154262	0.838594
ABCA7 ENSG00000064687	1.137
ABCA8 ENSG00000141338	0.780282
ABCA9 ENSG00000154258	0.921529
ABCB1 ENSG00000085563	1.34139
ABCB10 ENSG00000135776	0.975947
ABCB11 ENSG00000073734	0.925723
ABCB4 ENSG00000005471	1.14908
ABCB5 ENSG00000004846	0.819877
ABCB6 ENSG00000115657	0.822978
ABCB7 ENSG00000131269	0.955552
ABCB8 ENSG00000197150	1.38104
ABCB9 ENSG00000150967	0.920203
ABCC1 ENSG00000103222	0.547927
ABCC10 ENSG00000124574	0.788215
ABCC11 ENSG00000121270	0.864473
ABCC12 ENSG00000140798	0.987645
ABCC2 ENSG00000023839	1.02379
ABCC3 ENSG00000108846	1.05261
ABCC4 ENSG00000125257	0.85892
ABCC5 ENSG00000114770	0.797467
ABCC6 ENSG00000091262	0.863327
ABCC8 ENSG00000006071	1.88302
ABCC9 ENSG00000069431	0.916228
ABCD1 ENSG00000101986	1.47974
ABCD2 ENSG00000173208	1.1857
ABCD3 ENSG00000117528	1.07376
ABCD4 ENSG00000119688	0.68078
ABCE1 ENSG00000164163	0.771719
ABCF1 ENSG00000204574	0.55771
ABCF2 ENSG00000033050	1.0627
ABCF3 ENSG00000161204	1.16286
ABCG1 ENSG00000160179	0.680886
ABCG2 ENSG00000118777	0.923353
ABCG4 ENSG00000172350	0.9464
ABCG5 ENSG00000138075	0.889926
ABHD1 ENSG00000143994	0.95823
ABHD10 ENSG00000144827	0.92754
ABHD11 ENSG00000106077	0.603024
ABHD12 ENSG00000100997	1.07345
ABHD12B ENSG00000131969	0.962213
ABHD13 ENSG00000139826	0.856023
ABHD14A ENSG00000248487	1.29033
ABHD14A-ACY1 ENSG00000114786	1.22292
ABHD14B ENSG00000114779	0.933134
ABHD15 ENSG00000168792	0.736012
ABHD16A ENSG00000204427	1.02107
ABHD17A ENSG00000129968	1.28296
ABHD17B ENSG00000107362	1.43611
ABHD17C ENSG00000136379	0.784444
ABHD18 ENSG00000164074	1.0149
ABHD2 ENSG00000140526	0.586551
ABHD3 ENSG00000158201	1.07719
ABHD4 ENSG00000100439	1.03732
ABHD5 ENSG00000011198	1.13284
ABHD6 ENSG00000163686	1.0752
ABHD8 ENSG00000127220	1.37565
ABI1 ENSG00000136754	0.960329
ABI2 ENSG00000138443	1.07098
ABI3 ENSG00000108798	1.31799
ABI3BP ENSG00000154175	0.857763
ABL1 ENSG00000097007	0.83601
ABL2 ENSG00000143322	1.15548
ABLIM1 ENSG00000099204	1.21546
ABLIM2 ENSG00000163995	1.22577
ABLIM3 ENSG00000173210	0.981455
ABO ENSG00000175164	0.845388
ABR ENSG00000159842	0.704385
ABRA ENSG00000174429	0.96487
ABRACL ENSG00000146386	0.726021
ABT1 ENSG00000146109	0.684307
ABTB1 ENSG00000114626	0.997175
ABTB2 ENSG00000166016	1.22368
AC002429.5 ENSG00000236197	0.719181
AC004076.7 ENSG00000268533	0.679901
AC004158.1 ENSG00000280264	0.964905
AC004381.6 ENSG00000005189	0.84482
AC004754.3 ENSG00000269881	1.16336
AC004813.1 ENSG00000279777	0.822702
AC004824.1 ENSG00000280226	0.894556
AC005281.1 ENSG00000226690	0.678362
AC005477.1 ENSG00000280188	1.20914
AC005480.1 ENSG00000279461	1.02755
AC006116.20 ENSG00000267710	1.03461
AC006328.1 ENSG00000280301	0.876836
AC006386.1 ENSG00000279115	0.930849
AC006994.3 ENSG00000279317	1.27254
AC007040.11 ENSG00000258881	2.13913
AC007906.1 ENSG00000279018	0.911914
AC008074.1 ENSG00000279644	1.31264
AC008522.1 ENSG00000279232	0.987595
AC008686.1 ENSG00000280221	1.06623
AC008759.1 ENSG00000279471	1.0099
AC008810.1 ENSG00000279126	0.956177
AC008914.1 ENSG00000279768	0.890847
AC009014.3 ENSG00000271824	0.744678
AC009060.2 ENSG00000280252	1.06547
AC009977.1 ENSG00000279335	1.11123
AC010731.4 ENSG00000235118	1.19915
AC011155.1 ENSG00000280098	0.947863
AC011380.1 ENSG00000281227	1.14719
AC012005.1 ENSG00000279274	0.913796
AC012005.2 ENSG00000279287	1.00301
AC012363.1 ENSG00000281676	0.870612
AC013269.5 ENSG00000184761	1.1192
AC013461.1 ENSG00000091436	1.48836
AC016142.1 ENSG00000280141	0.69591
AC016549.1 ENSG00000281325	1.18704
AC016577.1 ENSG00000279646	0.969032
AC016991.1 ENSG00000279435	0.95486
AC017081.1 ENSG00000279921	0.941661
AC018512.1 ENSG00000279808	0.89246
AC018902.1 ENSG00000280817	0.839241
AC021106.1 ENSG00000279386	1.0995
AC024060.1 ENSG00000281584	1.03761
AC024592.12 ENSG00000267740	0.894968
AC025335.1 ENSG00000179859	0.83626
AC055733.1 ENSG00000280127	1.10804
AC055866.1 ENSG00000281079	0.984113
AC069063.2 ENSG00000279380	0.864721
AC073130.2 ENSG00000281656	1.04352
AC073657.1 ENSG00000279937	0.948867
AC074033.1 ENSG00000281137	1.10636
AC087350.1 ENSG00000281527	1.07688
AC087762.1 ENSG00000279588	0.978106
AC090154.1 ENSG00000278888	0.786585
AC090498.1 ENSG00000279483	0.667679
AC092384.1 ENSG00000280675	0.801089
AC092835.2 ENSG00000233757	0.976739
AC092881.1 ENSG00000279530	1.00382
AC100821.1 ENSG00000280473	0.879507
AC104057.1 ENSG00000280427	1.01899
AC104073.1 ENSG00000280410	1.24931
AC104304.4 ENSG00000283473	0.813526
AC104389.2 ENSG00000279824	0.889932
AC104981.1 ENSG00000278938	0.912136
AC105009.1 ENSG00000281855	0.876779
AC105052.1 ENSG00000279168	0.842987
AC109486.1 ENSG00000280447	1.13353
AC109829.1 ENSG00000233438	0.886299
AC110602.1 ENSG00000281267	0.796792
AC110615.1 ENSG00000279909	1.11185
AC112719.1 ENSG00000280671	0.818454
AC113404.1 ENSG00000254893	0.80094
AC118758.1 ENSG00000268187	1.03344
AC131097.4 ENSG00000216921	0.83445
AC131263.1 ENSG00000280550	0.769612
AC138517.6 ENSG00000283288	0.878051
AC138647.1 ENSG00000226490	1.017
AC138969.4 ENSG00000183889	0.600849
AC241377.1 ENSG00000281741	0.885193
AC241585.1 ENSG00000281571	1.05035
AC242988.1 ENSG00000278939	1.06132
AC243756.1 ENSG00000270339	0.936777
AC243945.1 ENSG00000279510	0.996704
AC245100.1 ENSG00000280649	1.13975
ACAA1 ENSG00000060971	0.931124
ACAA2 ENSG00000167315	0.803839
ACACA ENSG00000278540	0.607528
ACACB ENSG00000076555	1.42557
ACAD10 ENSG00000111271	0.826586
ACAD11 ENSG00000240303	1.10472
ACAD8 ENSG00000151498	0.713009
ACAD9 ENSG00000177646	1.10692
ACADL ENSG00000115361	0.821574
ACADM ENSG00000117054	1.15691
ACADS ENSG00000122971	0.83736
ACADSB ENSG00000196177	1.05711
ACADVL ENSG00000072778	1.17163
ACAN ENSG00000157766	1.06931
ACAP1 ENSG00000072818	1.13532
ACAP2 ENSG00000114331	1.22578
ACAP3 ENSG00000131584	1.47111
ACAT1 ENSG00000075239	0.630427
ACAT2 ENSG00000120437	0.510232
ACBD3 ENSG00000182827	1.3801
ACBD4 ENSG00000181513	1.17855
ACBD5 ENSG00000107897	1.44584
ACBD6 ENSG00000230124	0.819311
ACBD7 ENSG00000176244	1.0967
ACCS ENSG00000110455	0.859176
ACCSL ENSG00000205126	0.742701
ACD ENSG00000102977	0.947184
ACE ENSG00000159640	0.820682
ACE2 ENSG00000130234	1.18682
ACER1 ENSG00000167769	1.13457
ACER2 ENSG00000177076	1.05295
ACER3 ENSG00000078124	0.97381
ACHE ENSG00000087085	1.15451
ACIN1 ENSG00000100813	0.956237
ACKR1 ENSG00000213088	0.524478
ACKR2 ENSG00000144648	1.20654
ACKR3 ENSG00000144476	0.790207
ACKR4 ENSG00000129048	0.979731
ACLY ENSG00000131473	0.675662
ACMSD ENSG00000153086	0.717939
ACO1 ENSG00000122729	1.15948
ACO2 ENSG00000100412	0.923513
ACOD1 ENSG00000102794	1.10144
ACOT1 ENSG00000184227	0.94813
ACOT11 ENSG00000162390	1.33322
ACOT12 ENSG00000172497	1.18625
ACOT13 ENSG00000112304	1.0116
ACOT2 ENSG00000119673	0.905576
ACOT4 ENSG00000177465	0.99654
ACOT6 ENSG00000205669	1.0578
ACOT7 ENSG00000097021	1.60214
ACOT8 ENSG00000101473	1.00859
ACOT9 ENSG00000123130	1.30088
ACOX1 ENSG00000161533	0.851058
ACOX2 ENSG00000168306	0.996575
ACOX3 ENSG00000087008	0.682671
ACOXL ENSG00000153093	0.832846
ACP1 ENSG00000143727	0.924697
ACP2 ENSG00000134575	0.736938
ACP5 ENSG00000102575	1.27279
ACP6 ENSG00000162836	0.497538
ACP7 ENSG00000183760	0.882519
ACPP ENSG00000014257	0.519448
ACPT ENSG00000142513	0.972897
ACR ENSG00000100312	0.974023
ACRBP ENSG00000111644	1.00814
ACRC ENSG00000147174	0.971687
ACRV1 ENSG00000134940	0.868865
ACSBG1 ENSG00000103740	1.25025
ACSBG2 ENSG00000130377	1.04379
ACSF2 ENSG00000167107	1.09106
ACSF3 ENSG00000176715	1.1674
ACSL1 ENSG00000151726	0.560716
ACSL3 ENSG00000123983	0.752595
ACSL4 ENSG00000068366	0.990563
ACSL5 ENSG00000197142	0.678811
ACSL6 ENSG00000164398	0.970731
ACSM1 ENSG00000166743	0.594832
ACSM2A ENSG00000183747	1.08044
ACSM2B ENSG00000066813	0.881681
ACSM3 ENSG00000005187	0.99377
ACSM4 ENSG00000215009	0.98072
ACSM5 ENSG00000183549	1.13368
ACSM6 ENSG00000173124	2.89024
ACSS1 ENSG00000154930	0.611797
ACSS2 ENSG00000131069	0.634754
ACSS3 ENSG00000111058	1.2499
ACTA1 ENSG00000143632	1.45168
ACTA2 ENSG00000107796	1.11255
ACTB ENSG00000075624	1.66193
ACTBL2 ENSG00000169067	0.962319
ACTC1 ENSG00000159251	0.850256
ACTG1 ENSG00000184009	0.826856
ACTG2 ENSG00000163017	1.26164
ACTL10 ENSG00000182584	0.73903
ACTL6A ENSG00000136518	0.883644
ACTL6B ENSG00000077080	1.00481
ACTL7A ENSG00000187003	0.872596
ACTN1 ENSG00000072110	0.716491
ACTN2 ENSG00000077522	1.20295
ACTN3 ENSG00000248746	0.878729
ACTN4 ENSG00000130402	1.60899
ACTR10 ENSG00000131966	1.04235
ACTR1A ENSG00000138107	1.04207
ACTR1B ENSG00000115073	1.16145
ACTR2 ENSG00000138071	1.12645
ACTR3 ENSG00000115091	1.09906
ACTR3B ENSG00000133627	0.961728
ACTR3C ENSG00000106526	0.753433
ACTR5 ENSG00000101442	0.902966
ACTR6 ENSG00000075089	0.876785
ACTR8 ENSG00000113812	1.3267
ACTRT2 ENSG00000169717	0.894302
ACTRT3 ENSG00000184378	0.976831
ACVR1 ENSG00000115170	0.894539
ACVR1B ENSG00000135503	1.00331
ACVR1C ENSG00000123612	1.59244
ACVR2A ENSG00000121989	1.12449
ACVR2B ENSG00000114739	0.851455
ACVRL1 ENSG00000139567	1.47125
ACY1 ENSG00000243989	1.05687
ACY3 ENSG00000132744	0.725654
ACYP1 ENSG00000119640	0.91556
ACYP2 ENSG00000170634	0.999886
ADA ENSG00000196839	0.532391
ADAD1 ENSG00000164113	1.00707
ADAD2 ENSG00000140955	1.16942
ADAL ENSG00000168803	0.927295
ADAM10 ENSG00000137845	0.790897
ADAM11 ENSG00000073670	1.09339
ADAM12 ENSG00000148848	0.878387
ADAM15 ENSG00000143537	0.723913
ADAM17 ENSG00000151694	1.01623
ADAM18 ENSG00000168619	0.891394
ADAM19 ENSG00000135074	0.822864
ADAM2 ENSG00000104755	0.890523
ADAM20 ENSG00000134007	0.780285
ADAM22 ENSG00000008277	0.798366
ADAM23 ENSG00000114948	1.09194
ADAM28 ENSG00000042980	1.01251
ADAM29 ENSG00000168594	0.998462
ADAM30 ENSG00000134249	1.43658
ADAM32 ENSG00000197140	0.90376
ADAM33 ENSG00000149451	1.0938
ADAM7 ENSG00000069206	1.03417
ADAM8 ENSG00000151651	1.18403
ADAM9 ENSG00000168615	0.902926
ADAMDEC1 ENSG00000134028	0.891843
ADAMTS1 ENSG00000154734	1.01487
ADAMTS10 ENSG00000142303	1.60108
ADAMTS12 ENSG00000151388	0.964877
ADAMTS13 ENSG00000160323	1.19476
ADAMTS14 ENSG00000138316	0.855462
ADAMTS15 ENSG00000166106	0.783764
ADAMTS16 ENSG00000145536	1.1582
ADAMTS17 ENSG00000140470	1.14151
ADAMTS18 ENSG00000140873	1.07101
ADAMTS19 ENSG00000145808	1.11638
ADAMTS2 ENSG00000087116	1.57147
ADAMTS20 ENSG00000173157	0.963541
ADAMTS3 ENSG00000156140	1.38701
ADAMTS4 ENSG00000158859	1.02551
ADAMTS5 ENSG00000154736	0.913412
ADAMTS6 ENSG00000049192	1.09308
ADAMTS7 ENSG00000136378	1.07914
ADAMTS8 ENSG00000134917	0.698614
ADAMTS9 ENSG00000163638	1.03859
ADAMTSL1 ENSG00000178031	0.825288
ADAMTSL2 ENSG00000197859	1.81348
ADAMTSL3 ENSG00000156218	0.913579
ADAMTSL4 ENSG00000143382	1.31466
ADAMTSL5 ENSG00000185761	1.34569
ADAP1 ENSG00000105963	1.12551
ADAP2 ENSG00000184060	0.906266
ADAR ENSG00000160710	1.01722
ADARB1 ENSG00000197381	0.769062
ADARB2 ENSG00000185736	1.32358
ADAT1 ENSG00000065457	0.813801
ADAT2 ENSG00000189007	1.07485
ADAT3 ENSG00000213638	0.967306
ADCK1 ENSG00000063761	1.30743
ADCK2 ENSG00000133597	0.800496
ADCK3 ENSG00000163050	1.09775
ADCK4 ENSG00000123815	1.68361
ADCK5 ENSG00000173137	1.64043
ADCY1 ENSG00000164742	0.940293
ADCY10 ENSG00000143199	1.138
ADCY2 ENSG00000078295	0.865269
ADCY3 ENSG00000138031	0.745236
ADCY4 ENSG00000129467	0.66468
ADCY5 ENSG00000173175	1.65571
ADCY6 ENSG00000174233	0.885768
ADCY7 ENSG00000121281	1.26881
ADCY8 ENSG00000155897	0.867558
ADCY9 ENSG00000162104	0.740016
ADCYAP1 ENSG00000141433	1.11107
ADCYAP1R1 ENSG00000078549	1.30496
ADD1 ENSG00000087274	0.999351
ADD2 ENSG00000075340	0.88051
ADD3 ENSG00000148700	1.12233
ADGB ENSG00000118492	0.818664
ADGRA1 ENSG00000197177	0.953332
ADGRA2 ENSG00000020181	1.14751
ADGRA3 ENSG00000152990	1.31308
ADGRB1 ENSG00000181790	1.19119
ADGRB2 ENSG00000121753	0.962809
ADGRB3 ENSG00000135298	1.1063
ADGRD1 ENSG00000111452	1.41561
ADGRD2 ENSG00000180264	1.26513
ADGRE1 ENSG00000174837	0.905492
ADGRE2 ENSG00000127507	0.86483
ADGRE3 ENSG00000131355	1.21217
ADGRE5 ENSG00000123146	0.788939
ADGRF1 ENSG00000153292	0.588219
ADGRF2 ENSG00000164393	1.01994
ADGRF3 ENSG00000173567	0.954961
ADGRF4 ENSG00000153294	1.01029
ADGRF5 ENSG00000069122	1.36574
ADGRG1 ENSG00000205336	0.716587
ADGRG2 ENSG00000173698	1.03461
ADGRG3 ENSG00000182885	0.792909
ADGRG4 ENSG00000156920	0.845646
ADGRG5 ENSG00000159618	1.10982
ADGRG6 ENSG00000112414	1.03178
ADGRG7 ENSG00000144820	1.03889
ADGRL1 ENSG00000072071	1.54536
ADGRL2 ENSG00000117114	1.65909
ADGRL3 ENSG00000150471	0.889496
ADGRL4 ENSG00000162618	1.18419
ADGRV1 ENSG00000164199	0.955786
ADH1A ENSG00000187758	0.898111
ADH1B ENSG00000196616	1.02333
ADH1C ENSG00000248144	1.11413
ADH4 ENSG00000198099	1.64077
ADH5 ENSG00000197894	0.559339
ADH6 ENSG00000172955	1.11226
ADH7 ENSG00000196344	1.05715
ADHFE1 ENSG00000147576	1.00252
ADI1 ENSG00000182551	0.866943
ADIG ENSG00000182035	0.93815
ADIPOQ ENSG00000181092	0.777112
ADIPOR1 ENSG00000159346	0.518071
ADIPOR2 ENSG00000006831	0.868182
ADIRF ENSG00000148671	1.6359
ADK ENSG00000156110	1.0777
ADM ENSG00000148926	0.804586
ADM2 ENSG00000128165	0.884872
ADM5 ENSG00000224420	1.05589
ADNP ENSG00000101126	1.1706
ADNP2 ENSG00000101544	0.839087
ADO ENSG00000181915	0.920393
ADORA1 ENSG00000163485	1.02077
ADORA2A ENSG00000128271	1.3186
ADORA2B ENSG00000170425	0.891119
ADORA3 ENSG00000282608	1.18155
ADPGK ENSG00000159322	0.570537
ADPRH ENSG00000144843	1.10701
ADPRHL1 ENSG00000153531	0.986205
ADPRHL2 ENSG00000116863	1.29162
ADPRM ENSG00000170222	1.22204
ADRA1A ENSG00000120907	1.01064
ADRA1B ENSG00000170214	0.915991
ADRA1D ENSG00000171873	0.78855
ADRA2A ENSG00000150594	0.94559
ADRA2B ENSG00000274286	0.722362
ADRA2C ENSG00000184160	0.828519
ADRB1 ENSG00000043591	0.849094
ADRB2 ENSG00000169252	0.830499
ADRB3 ENSG00000188778	1.25786
ADRM1 ENSG00000130706	0.985793
ADSL ENSG00000239900	0.628845
ADSS ENSG00000035687	0.755849
ADSSL1 ENSG00000185100	1.36288
ADTRP ENSG00000111863	0.988493
AEBP1 ENSG00000106624	1.37876
AEBP2 ENSG00000139154	0.933234
AEN ENSG00000181026	0.732638
AES ENSG00000104964	1.28143
AF011889.5 ENSG00000241489	0.997535
AF111168.1 ENSG00000280308	1.03781
AF131216.1 ENSG00000280273	0.82548
AF165138.7 ENSG00000243440	1.03744
AFAP1 ENSG00000196526	1.19449
AFAP1L1 ENSG00000157510	0.733892
AFAP1L2 ENSG00000169129	1.36179
AFF1 ENSG00000172493	1.21569
AFF2 ENSG00000155966	1.08447
AFF3 ENSG00000144218	0.590837
AFF4 ENSG00000072364	0.938981
AFG3L2 ENSG00000141385	1.38655
AFM ENSG00000079557	0.742877
AFMID ENSG00000183077	0.821543
AFP ENSG00000081051	0.903864
AFTPH ENSG00000119844	0.757016
AGA ENSG00000038002	1.12908
AGAP1 ENSG00000157985	0.971757
AGAP14P ENSG00000279058	0.924982
AGAP2 ENSG00000135439	1.00642
AGAP3 ENSG00000133612	0.972543
AGAP4 ENSG00000188234	0.725215
AGAP5 ENSG00000172650	0.915543
AGAP6 ENSG00000204149	0.877724
AGAP9 ENSG00000204172	1.05325
AGBL1 ENSG00000273540	1.12853
AGBL2 ENSG00000165923	0.838369
AGBL3 ENSG00000146856	1.02436
AGBL4 ENSG00000186094	1.05717
AGBL5 ENSG00000084693	0.897986
AGER ENSG00000204305	1.09233
AGFG1 ENSG00000173744	1.11508
AGFG2 ENSG00000106351	0.534899
AGGF1 ENSG00000164252	1.12521
AGK ENSG00000006530	1.01713
AGL ENSG00000162688	1.16925
AGMAT ENSG00000116771	0.919553
AGMO ENSG00000187546	1.20501
AGO1 ENSG00000092847	0.495208
AGO2 ENSG00000123908	1.15947
AGO3 ENSG00000126070	1.02385
AGO4 ENSG00000134698	0.734145
AGPAT1 ENSG00000204310	1.39282
AGPAT2 ENSG00000169692	1.15364
AGPAT3 ENSG00000160216	0.677663
AGPAT4 ENSG00000026652	0.694797
AGPAT5 ENSG00000155189	0.913447
AGPS ENSG00000018510	0.92131
AGR2 ENSG00000106541	0.749881
AGR3 ENSG00000173467	0.607395
AGRN ENSG00000188157	0.972751
AGRP ENSG00000159723	1.01403
AGT ENSG00000135744	1.77796
AGTPBP1 ENSG00000135049	0.813094
AGTR1 ENSG00000144891	0.954539
AGTRAP ENSG00000177674	1.05142
AGXT ENSG00000172482	0.963728
AGXT2 ENSG00000113492	0.840384
AHCTF1 ENSG00000153207	1.0826
AHCY ENSG00000101444	0.633143
AHCYL1 ENSG00000168710	0.893599
AHCYL2 ENSG00000158467	0.858881
AHDC1 ENSG00000126705	1.40177
AHI1 ENSG00000135541	0.862853
AHNAK ENSG00000124942	0.996071
AHNAK2 ENSG00000185567	0.896726
AHR ENSG00000106546	0.950057
AHRR ENSG00000063438	0.829964
AHSA1 ENSG00000100591	1.15581
AHSA2 ENSG00000173209	0.808029
AHSG ENSG00000145192	0.967999
AHSP ENSG00000169877	1.17443
AICDA ENSG00000111732	0.889799
AIDA ENSG00000186063	0.711726
AIF1 ENSG00000204472	1.0463
AIF1L ENSG00000126878	0.930213
AIFM1 ENSG00000156709	0.759756
AIFM2 ENSG00000042286	1.18604
AIFM3 ENSG00000183773	1.06176
AIG1 ENSG00000146416	0.739562
AIM1 ENSG00000112297	1.13779
AIM1L ENSG00000176092	1.0202
AIM2 ENSG00000163568	0.889719
AIMP1 ENSG00000164022	0.74674
AIMP2 ENSG00000106305	0.775677
AIP ENSG00000110711	1.10379
AIPL1 ENSG00000129221	1.31228
AIRE ENSG00000160224	1.08919
AJ239318.1 ENSG00000280108	0.904807
AJAP1 ENSG00000196581	1.02927
AJUBA ENSG00000129474	0.893641
AK1 ENSG00000106992	1.31582
AK2 ENSG00000004455	0.710101
AK3 ENSG00000147853	0.807663
AK4 ENSG00000162433	0.847638
AK5 ENSG00000154027	1.06586
AK6 ENSG00000085231	0.915907
AK7 ENSG00000140057	1.12447
AK8 ENSG00000165695	0.847913
AK9 ENSG00000155085	0.943859
AKAP1 ENSG00000121057	0.57776
AKAP10 ENSG00000108599	1.04944
AKAP11 ENSG00000023516	1.0226
AKAP12 ENSG00000131016	1.23824
AKAP13 ENSG00000170776	0.813493
AKAP14 ENSG00000186471	1.04262
AKAP17A ENSG00000197976	1.53774
AKAP3 ENSG00000111254	1.01359
AKAP4 ENSG00000147081	1.03888
AKAP5 ENSG00000179841	1.22218
AKAP6 ENSG00000151320	0.835759
AKAP7 ENSG00000118507	0.966252
AKAP8 ENSG00000105127	0.832329
AKAP8L ENSG00000011243	0.728525
AKAP9 ENSG00000127914	1.16923
AKIP1 ENSG00000166452	1.29449
AKIRIN1 ENSG00000174574	1.30713
AKIRIN2 ENSG00000135334	0.692052
AKNA ENSG00000106948	1.00655
AKNAD1 ENSG00000162641	1.18951
AKR1A1 ENSG00000117448	0.660416
AKR1B1 ENSG00000085662	0.831042
AKR1B10 ENSG00000198074	0.862049
AKR1B15 ENSG00000227471	1.05129
AKR1C1 ENSG00000187134	0.671269
AKR1C2 ENSG00000151632	0.469877
AKR1C3 ENSG00000196139	0.945258
AKR1C4 ENSG00000198610	0.80296
AKR1D1 ENSG00000122787	1.1027
AKR1E2 ENSG00000165568	0.843281
AKR7A2 ENSG00000053371	0.497923
AKR7A3 ENSG00000162482	0.858255
AKR7L ENSG00000211454	1.08813
AKT1 ENSG00000142208	0.974577
AKT1S1 ENSG00000204673	1.10519
AKT2 ENSG00000105221	1.05493
AKT3 ENSG00000117020	1.06352
AKTIP ENSG00000166971	0.851675
AL023806.1 ENSG00000280184	1.15156
AL049794.1 ENSG00000280240	0.875369
AL049872.1 ENSG00000279963	1.14439
AL133475.1 ENSG00000281602	0.883965
AL135745.1 ENSG00000279654	1.07489
AL135787.1 ENSG00000283263	1.03076
AL354828.1 ENSG00000279282	0.818095
AL354828.2 ENSG00000280175	1.51894
AL356053.1 ENSG00000150076	1.30037
AL356289.1 ENSG00000279096	1.16585
AL356585.1 ENSG00000279081	0.956472
AL357140.1 ENSG00000280113	0.921237
AL358852.1 ENSG00000278899	0.85219
AL365181.1 ENSG00000280316	1.11063
AL513523.2 ENSG00000279767	1.49027
AL589743.1 ENSG00000279508	0.392601
AL590235.1 ENSG00000280230	0.879067
AL645922.1 ENSG00000279546	0.97725
ALAD ENSG00000148218	0.876936
ALAS1 ENSG00000023330	0.819817
ALAS2 ENSG00000158578	1.07291
ALB ENSG00000163631	0.880657
ALCAM ENSG00000170017	0.806036
ALDH16A1 ENSG00000161618	1.01633
ALDH18A1 ENSG00000059573	0.371731
ALDH1A1 ENSG00000165092	1.14702
ALDH1A2 ENSG00000128918	1.31249
ALDH1A3 ENSG00000184254	0.954101
ALDH1B1 ENSG00000137124	0.904468
ALDH1L1 ENSG00000144908	1.26104
ALDH1L2 ENSG00000136010	1.10652
ALDH3A1 ENSG00000108602	0.890644
ALDH3A2 ENSG00000072210	1.17818
ALDH3B1 ENSG00000006534	1.05375
ALDH3B2 ENSG00000132746	0.786741
ALDH4A1 ENSG00000159423	0.888346
ALDH5A1 ENSG00000112294	0.824222
ALDH6A1 ENSG00000119711	0.995296
ALDH7A1 ENSG00000164904	1.08841
ALDH8A1 ENSG00000118514	1.0143
ALDH9A1 ENSG00000143149	1.10097
ALDOA ENSG00000149925	1.14843
ALDOB ENSG00000136872	0.92626
ALDOC ENSG00000109107	0.640968
ALG1 ENSG00000033011	0.794581
ALG10 ENSG00000139133	1.05168
ALG10B ENSG00000175548	1.22284
ALG11 ENSG00000253710	1.21221
ALG12 ENSG00000182858	1.13819
ALG13 ENSG00000101901	0.842688
ALG14 ENSG00000172339	1.17957
ALG1L ENSG00000189366	1.05799
ALG1L2 ENSG00000251287	0.849444
ALG2 ENSG00000119523	0.977663
ALG3 ENSG00000214160	1.0297
ALG5 ENSG00000120697	0.785442
ALG6 ENSG00000088035	0.909175
ALG8 ENSG00000159063	1.53743
ALG9 ENSG00000086848	0.891297
ALK ENSG00000171094	1.10124
ALKBH1 ENSG00000100601	0.815386
ALKBH2 ENSG00000189046	0.7617
ALKBH3 ENSG00000166199	0.857948
ALKBH4 ENSG00000160993	0.97042
ALKBH5 ENSG00000091542	1.15699
ALKBH6 ENSG00000239382	1.15289
ALKBH7 ENSG00000125652	1.16717
ALKBH8 ENSG00000137760	1.25575
ALLC ENSG00000151360	0.864725
ALMS1 ENSG00000116127	0.763399
ALOX12 ENSG00000108839	1.11916
ALOX12B ENSG00000179477	0.948264
ALOX15 ENSG00000161905	1.01024
ALOX15B ENSG00000179593	0.81316
ALOX5 ENSG00000012779	0.874464
ALOX5AP ENSG00000132965	0.643897
ALOXE3 ENSG00000179148	1.09845
ALPK1 ENSG00000073331	0.802195
ALPK2 ENSG00000198796	1.36179
ALPK3 ENSG00000136383	1.37326
ALPL ENSG00000162551	0.686449
ALPP ENSG00000163283	0.773957
ALS2 ENSG00000003393	1.05225
ALS2CL ENSG00000178038	1.05658
ALS2CR11 ENSG00000155754	1.22519
ALS2CR12 ENSG00000155749	1.15951
ALX1 ENSG00000180318	1.04048
ALX3 ENSG00000156150	0.982458
ALX4 ENSG00000052850	1.04959
ALYREF ENSG00000183684	1.02614
AMACR ENSG00000242110	0.500776
AMBN ENSG00000178522	0.927486
AMBP ENSG00000106927	1.07912
AMBRA1 ENSG00000110497	0.904024
AMD1 ENSG00000123505	0.725191
AMDHD1 ENSG00000139344	0.81488
AMDHD2 ENSG00000162066	0.872823
AMELX ENSG00000125363	1.039
AMELY ENSG00000099721	0.849699
AMER1 ENSG00000184675	0.907123
AMER2 ENSG00000165566	0.802444
AMER3 ENSG00000178171	1.02492
AMFR ENSG00000159461	1.04023
AMH ENSG00000104899	1.1913
AMHR2 ENSG00000135409	0.833105
AMIGO1 ENSG00000181754	0.79713
AMIGO2 ENSG00000139211	0.925224
AMIGO3 ENSG00000176020	1.06466
AMMECR1 ENSG00000101935	1.12349
AMMECR1L ENSG00000144233	0.985832
AMN ENSG00000166126	0.984742
AMN1 ENSG00000151743	0.888581
AMOT ENSG00000126016	0.772344
AMOTL1 ENSG00000166025	1.18658
AMOTL2 ENSG00000114019	0.86963
AMPD1 ENSG00000116748	0.884319
AMPD2 ENSG00000116337	1.35576
AMPD3 ENSG00000133805	1.1907
AMPH ENSG00000078053	1.02987
AMT ENSG00000145020	0.853388
AMTN ENSG00000187689	0.998464
AMY1A ENSG00000237763	1.05432
AMY1B ENSG00000174876	1.19276
AMY1C ENSG00000187733	1.09646
AMY2A ENSG00000243480	1.13781
AMY2B ENSG00000240038	0.702845
AMZ1 ENSG00000174945	0.952005
AMZ2 ENSG00000196704	1.03255
ANAPC1 ENSG00000153107	1.06159
ANAPC10 ENSG00000164162	1.08196
ANAPC11 ENSG00000141552	0.920682
ANAPC13 ENSG00000129055	1.164
ANAPC15 ENSG00000110200	1.07765
ANAPC16 ENSG00000166295	0.91951
ANAPC2 ENSG00000176248	1.11712
ANAPC4 ENSG00000053900	1.45353
ANAPC5 ENSG00000089053	1.08187
ANAPC7 ENSG00000196510	0.900044
ANG ENSG00000214274	0.587062
ANGEL1 ENSG00000013523	0.923997
ANGEL2 ENSG00000174606	0.822183
ANGPT1 ENSG00000154188	1.18837
ANGPT2 ENSG00000091879	1.15695
ANGPT4 ENSG00000101280	1.00961
ANGPTL1 ENSG00000116194	0.77901
ANGPTL2 ENSG00000136859	1.56983
ANGPTL3 ENSG00000132855	0.909909
ANGPTL4 ENSG00000167772	1.51078
ANGPTL5 ENSG00000187151	0.815935
ANGPTL6 ENSG00000130812	0.865552
ANGPTL7 ENSG00000171819	1.03356
ANGPTL8 ENSG00000130173	0.870551
ANHX ENSG00000227059	0.74731
ANK1 ENSG00000029534	0.946067
ANK2 ENSG00000145362	0.88627
ANK3 ENSG00000151150	1.30276
ANKAR ENSG00000151687	1.07658
ANKDD1A ENSG00000166839	1.18503
ANKDD1B ENSG00000189045	0.884233
ANKEF1 ENSG00000132623	1.09982
ANKFN1 ENSG00000153930	0.816448
ANKFY1 ENSG00000185722	0.856062
ANKH ENSG00000154122	0.787766
ANKHD1 ENSG00000131503	0.821766
ANKHD1-EIF4EBP3 ENSG00000254996	1.07936
ANKIB1 ENSG00000001629	1.12422
ANKK1 ENSG00000170209	0.816682
ANKLE1 ENSG00000160117	0.766674
ANKLE2 ENSG00000176915	0.892115
ANKMY1 ENSG00000144504	1.14855
ANKMY2 ENSG00000106524	1.00679
ANKRA2 ENSG00000164331	1.10711
ANKRD1 ENSG00000148677	1.10024
ANKRD10 ENSG00000088448	0.505053
ANKRD11 ENSG00000167522	1.2882
ANKRD12 ENSG00000101745	1.51175
ANKRD13A ENSG00000076513	0.635433
ANKRD13B ENSG00000198720	1.28701
ANKRD13C ENSG00000118454	1.11077
ANKRD13D ENSG00000172932	1.28376
ANKRD16 ENSG00000134461	1.3733
ANKRD17 ENSG00000132466	0.965235
ANKRD18A ENSG00000180071	1.13217
ANKRD18B ENSG00000230453	1.18038
ANKRD2 ENSG00000165887	1.26735
ANKRD20A1 ENSG00000260691	1.43021
ANKRD20A2 ENSG00000183148	0.922694
ANKRD20A3 ENSG00000276203	1.04907
ANKRD20A4 ENSG00000172014	1.03307
ANKRD22 ENSG00000152766	1.1704
ANKRD23 ENSG00000163126	1.0749
ANKRD24 ENSG00000089847	1.52471
ANKRD26 ENSG00000107890	1.36051
ANKRD27 ENSG00000105186	0.953013
ANKRD28 ENSG00000206560	0.886086
ANKRD29 ENSG00000154065	0.927407
ANKRD30A ENSG00000148513	1.39966
ANKRD30B ENSG00000180777	1.20181
ANKRD30BL ENSG00000163046	0.838764
ANKRD31 ENSG00000145700	1.14796
ANKRD33 ENSG00000167612	0.973818
ANKRD33B ENSG00000164236	1.12624
ANKRD34A ENSG00000272031	0.921754
ANKRD34B ENSG00000189127	0.98218
ANKRD34C ENSG00000235711	1.49923
ANKRD35 ENSG00000198483	1.43811
ANKRD36 ENSG00000135976	0.936321
ANKRD36B ENSG00000196912	1.3271
ANKRD36C ENSG00000174501	0.913783
ANKRD37 ENSG00000186352	0.734551
ANKRD39 ENSG00000213337	0.876143
ANKRD40 ENSG00000154945	0.63872
ANKRD42 ENSG00000137494	1.14821
ANKRD44 ENSG00000065413	1.59237
ANKRD45 ENSG00000183831	1.52661
ANKRD46 ENSG00000186106	1.24439
ANKRD49 ENSG00000168876	0.922791
ANKRD50 ENSG00000151458	0.731466
ANKRD52 ENSG00000139645	1.11798
ANKRD53 ENSG00000144031	0.909923
ANKRD54 ENSG00000100124	1.28948
ANKRD55 ENSG00000164512	0.847778
ANKRD6 ENSG00000135299	1.22616
ANKRD61 ENSG00000157999	0.933047
ANKRD62 ENSG00000181626	1.27678
ANKRD65 ENSG00000235098	1.40912
ANKRD66 ENSG00000230062	1.02029
ANKRD7 ENSG00000106013	1.0022
ANKRD9 ENSG00000156381	0.599991
ANKS1A ENSG00000064999	0.890561
ANKS1B ENSG00000185046	0.825023
ANKS3 ENSG00000168096	1.32007
ANKS4B ENSG00000175311	0.867683
ANKS6 ENSG00000165138	0.553108
ANKUB1 ENSG00000206199	1.15761
ANKZF1 ENSG00000163516	1.04968
ANLN ENSG00000011426	1.25756
ANO1 ENSG00000131620	0.968768
ANO10 ENSG00000160746	0.987625
ANO2 ENSG00000047617	0.826699
ANO3 ENSG00000134343	1.32218
ANO4 ENSG00000151572	0.772191
ANO5 ENSG00000171714	0.932795
ANO6 ENSG00000177119	1.71312
ANO7 ENSG00000146205	0.757046
ANO8 ENSG00000074855	0.673815
ANO9 ENSG00000185101	0.643133
ANOS1 ENSG00000011201	0.852672
ANP32A ENSG00000140350	0.989953
ANP32B ENSG00000136938	1.10264
ANP32D ENSG00000139223	0.919485
ANP32E ENSG00000143401	1.33509
ANPEP ENSG00000166825	0.44252
ANTXR1 ENSG00000169604	1.222
ANTXR2 ENSG00000163297	0.805371
ANTXRL ENSG00000274209	0.848196
ANXA1 ENSG00000135046	0.624219
ANXA10 ENSG00000109511	0.881243
ANXA11 ENSG00000122359	0.89712
ANXA13 ENSG00000104537	1.01589
ANXA2 ENSG00000182718	0.951702
ANXA2R ENSG00000177721	0.648746
ANXA3 ENSG00000138772	0.830601
ANXA4 ENSG00000196975	1.4335
ANXA5 ENSG00000164111	0.951524
ANXA6 ENSG00000197043	1.2278
ANXA7 ENSG00000138279	0.85886
ANXA8 ENSG00000265190	0.694256
ANXA8L1 ENSG00000264230	0.9902
ANXA9 ENSG00000143412	1.01383
AOAH ENSG00000136250	0.858408
AOC1 ENSG00000002726	0.64725
AOC2 ENSG00000131480	1.06433
AOC3 ENSG00000131471	1.19942
AOX1 ENSG00000138356	1.12152
AP000275.65 ENSG00000265590	0.996735
AP000295.9 ENSG00000249624	0.885483
AP000304.12 ENSG00000249209	0.799495
AP000349.2 ENSG00000280178	0.98018
AP000350.10 ENSG00000251357	1.12867
AP000687.1 ENSG00000280170	0.896949
AP000721.4 ENSG00000256100	1.01188
AP000769.1 ENSG00000279576	1.2856
AP000866.1 ENSG00000279342	1.08214
AP001888.1 ENSG00000281781	1.11491
AP002962.1 ENSG00000279906	1.08129
AP006285.2 ENSG00000278919	1.19389
AP1AR ENSG00000138660	0.890766
AP1B1 ENSG00000100280	0.744646
AP1G1 ENSG00000166747	0.696215
AP1G2 ENSG00000213983	0.943624
AP1M1 ENSG00000072958	1.36518
AP1M2 ENSG00000129354	0.509801
AP1S1 ENSG00000106367	1.18787
AP1S2 ENSG00000182287	0.746961
AP1S3 ENSG00000152056	1.19204
AP2A1 ENSG00000196961	1.21313
AP2A2 ENSG00000183020	0.877377
AP2B1 ENSG00000006125	1.04542
AP2M1 ENSG00000161203	1.44348
AP2S1 ENSG00000042753	1.18991
AP3B1 ENSG00000132842	0.880766
AP3B2 ENSG00000103723	0.827882
AP3D1 ENSG00000065000	0.960696
AP3M1 ENSG00000185009	1.13038
AP3M2 ENSG00000070718	0.815919
AP3S1 ENSG00000177879	1.12244
AP3S2 ENSG00000157823	1.44622
AP4B1 ENSG00000134262	0.806285
AP4E1 ENSG00000081014	0.891126
AP4M1 ENSG00000221838	1.4463
AP4S1 ENSG00000100478	1.00974
AP5B1 ENSG00000254470	1.16054
AP5M1 ENSG00000053770	0.937678
AP5S1 ENSG00000125843	1.16863
AP5Z1 ENSG00000242802	0.577764
APAF1 ENSG00000120868	0.689658
APBA1 ENSG00000107282	0.945364
APBA2 ENSG00000034053	1.78721
APBA3 ENSG00000011132	0.732715
APBB1 ENSG00000166313	1.00973
APBB1IP ENSG00000077420	0.9809
APBB2 ENSG00000163697	1.26322
APBB3 ENSG00000113108	1.24366
APC ENSG00000134982	0.775109
APC2 ENSG00000115266	1.15803
APCDD1 ENSG00000154856	1.30115
APCDD1L ENSG00000198768	1.02115
APCS ENSG00000132703	0.792902
APEH ENSG00000164062	0.639984
APELA ENSG00000248329	1.04985
APEX1 ENSG00000100823	0.881323
APEX2 ENSG00000169188	1.83153
APH1A ENSG00000117362	1.02301
APH1B ENSG00000138613	0.730034
API5 ENSG00000166181	0.693634
APIP ENSG00000149089	0.834943
APITD1 ENSG00000175279	0.850823
APITD1-CORT ENSG00000251503	0.875087
APLF ENSG00000169621	1.36883
APLN ENSG00000171388	0.817086
APLNR ENSG00000134817	1.28538
APLP1 ENSG00000105290	1.33404
APLP2 ENSG00000084234	1.14949
APMAP ENSG00000101474	0.963888
APOA1 ENSG00000118137	0.899744
APOA2 ENSG00000158874	0.831868
APOB ENSG00000084674	0.683608
APOBEC1 ENSG00000111701	1.00745
APOBEC2 ENSG00000124701	0.870845
APOBEC3A ENSG00000128383	0.976153
APOBEC3B ENSG00000179750	1.36142
APOBEC3C ENSG00000244509	0.848741
APOBEC3D ENSG00000243811	0.676106
APOBEC3F ENSG00000128394	0.85189
APOBEC3G ENSG00000239713	1.10796
APOBEC3H ENSG00000100298	0.834892
APOBEC4 ENSG00000173627	1.0464
APOBR ENSG00000184730	1.59392
APOC1 ENSG00000130208	1.85444
APOC2 ENSG00000234906	0.977448
APOC3 ENSG00000110245	0.85178
APOC4 ENSG00000267467	0.983706
APOD ENSG00000189058	1.3366
APOE ENSG00000130203	2.58005
APOF ENSG00000175336	0.913048
APOH ENSG00000091583	0.964585
APOL1 ENSG00000100342	1.29532
APOL2 ENSG00000128335	0.706206
APOL3 ENSG00000128284	0.633409
APOL4 ENSG00000100336	0.661138
APOL6 ENSG00000221963	1.00246
APOLD1 ENSG00000178878	1.0202
APOM ENSG00000204444	0.935861
APOO ENSG00000184831	1.09519
APOOL ENSG00000155008	1.09641
APP ENSG00000142192	0.778309
APPBP2 ENSG00000062725	1.11485
APPL1 ENSG00000157500	0.990789
APPL2 ENSG00000136044	0.953866
APRT ENSG00000198931	0.901401
APTX ENSG00000137074	0.848691
AQP1 ENSG00000240583	0.415258
AQP10 ENSG00000143595	0.85929
AQP11 ENSG00000178301	1.1194
AQP12A ENSG00000184945	0.838093
AQP12B ENSG00000185176	1.30458
AQP2 ENSG00000167580	0.635951
AQP3 ENSG00000165272	0.858766
AQP4 ENSG00000171885	1.00355
AQP5 ENSG00000161798	0.673535
AQP6 ENSG00000086159	0.87652
AQP7 ENSG00000165269	0.919684
AQP8 ENSG00000103375	0.983193
AQP9 ENSG00000103569	0.975045
AQR ENSG00000021776	0.629572
AR ENSG00000169083	0.793409
ARAF ENSG00000078061	0.834377
ARAP1 ENSG00000186635	1.71095
ARAP2 ENSG00000047365	0.772634
ARAP3 ENSG00000120318	1.4711
ARC ENSG00000198576	0.686518
ARCN1 ENSG00000095139	0.813811
AREG ENSG00000109321	1.04255
AREL1 ENSG00000119682	0.862858
ARF1 ENSG00000143761	0.875427
ARF3 ENSG00000134287	1.08389
ARF4 ENSG00000168374	0.631508
ARF5 ENSG00000004059	0.965909
ARF6 ENSG00000165527	1.42727
ARFGAP1 ENSG00000101199	1.28608
ARFGAP2 ENSG00000149182	1.26924
ARFGAP3 ENSG00000242247	0.786707
ARFGEF1 ENSG00000066777	0.973168
ARFGEF2 ENSG00000124198	1.53805
ARFGEF3 ENSG00000112379	0.582847
ARFIP1 ENSG00000164144	1.18078
ARFIP2 ENSG00000132254	0.872092
ARFRP1 ENSG00000101246	1.17949
ARG1 ENSG00000118520	0.847317
ARG2 ENSG00000081181	0.565866
ARGFX ENSG00000186103	0.858101
ARGLU1 ENSG00000134884	1.55562
ARHGAP1 ENSG00000175220	1.09442
ARHGAP10 ENSG00000071205	1.65246
ARHGAP11A ENSG00000198826	1.22193
ARHGAP11B ENSG00000187951	1.05295
ARHGAP12 ENSG00000165322	0.969548
ARHGAP15 ENSG00000075884	0.867729
ARHGAP17 ENSG00000140750	0.732761
ARHGAP18 ENSG00000146376	0.913724
ARHGAP19 ENSG00000213390	0.890303
ARHGAP20 ENSG00000137727	1.07439
ARHGAP21 ENSG00000107863	1.40577
ARHGAP22 ENSG00000128805	0.895021
ARHGAP23 ENSG00000275832	0.662785
ARHGAP24 ENSG00000138639	0.679963
ARHGAP25 ENSG00000163219	1.08242
ARHGAP26 ENSG00000145819	0.927196
ARHGAP27 ENSG00000159314	0.840716
ARHGAP28 ENSG00000088756	1.02115
ARHGAP29 ENSG00000137962	1.20517
ARHGAP30 ENSG00000186517	0.837321
ARHGAP31 ENSG00000031081	1.54557
ARHGAP32 ENSG00000134909	0.976935
ARHGAP33 ENSG00000004777	0.691503
ARHGAP35 ENSG00000160007	0.878373
ARHGAP36 ENSG00000147256	0.841843
ARHGAP39 ENSG00000147799	0.947984
ARHGAP4 ENSG00000089820	1.09394
ARHGAP40 ENSG00000124143	0.977176
ARHGAP42 ENSG00000165895	0.71458
ARHGAP44 ENSG00000006740	0.848864
ARHGAP45 ENSG00000180448	1.08682
ARHGAP5 ENSG00000100852	0.930292
ARHGAP6 ENSG00000047648	0.848624
ARHGAP8 ENSG00000241484	0.998269
ARHGAP9 ENSG00000123329	0.927235
ARHGDIA ENSG00000141522	1.35484
ARHGDIB ENSG00000111348	0.643259
ARHGDIG ENSG00000242173	1.0528
ARHGEF1 ENSG00000076928	0.788036
ARHGEF10 ENSG00000104728	0.913518
ARHGEF10L ENSG00000074964	1.0045
ARHGEF11 ENSG00000132694	0.947587
ARHGEF12 ENSG00000196914	0.96635
ARHGEF15 ENSG00000198844	0.837438
ARHGEF16 ENSG00000130762	0.756941
ARHGEF17 ENSG00000110237	0.613953
ARHGEF18 ENSG00000104880	0.994896
ARHGEF19 ENSG00000142632	0.847427
ARHGEF2 ENSG00000116584	0.635474
ARHGEF25 ENSG00000240771	1.07931
ARHGEF26 ENSG00000114790	0.90109
ARHGEF28 ENSG00000214944	0.783197
ARHGEF3 ENSG00000163947	1.06821
ARHGEF33 ENSG00000214694	1.13126
ARHGEF35 ENSG00000213214	1.4405
ARHGEF37 ENSG00000183111	0.577028
ARHGEF38 ENSG00000236699	0.956557
ARHGEF39 ENSG00000137135	0.952019
ARHGEF4 ENSG00000136002	0.884269
ARHGEF40 ENSG00000165801	1.03961
ARHGEF5 ENSG00000050327	0.512434
ARHGEF6 ENSG00000129675	0.941708
ARHGEF7 ENSG00000102606	0.981815
ARHGEF9 ENSG00000131089	1.21924
ARID1A ENSG00000117713	1.23092
ARID1B ENSG00000049618	1.34948
ARID2 ENSG00000189079	1.20433
ARID3A ENSG00000116017	0.587584
ARID3B ENSG00000179361	0.995822
ARID4A ENSG00000032219	0.762245
ARID4B ENSG00000054267	1.19
ARID5A ENSG00000196843	1.26809
ARID5B ENSG00000150347	2.23869
ARIH1 ENSG00000166233	0.924283
ARIH2 ENSG00000177479	1.09976
ARIH2OS ENSG00000221883	0.993951
ARL1 ENSG00000120805	0.709998
ARL10 ENSG00000175414	1.05359
ARL11 ENSG00000152213	1.10855
ARL13B ENSG00000169379	0.948259
ARL14 ENSG00000179674	0.955692
ARL14EP ENSG00000152219	0.794401
ARL15 ENSG00000185305	1.18006
ARL16 ENSG00000214087	1.05468
ARL17A ENSG00000185829	0.84313
ARL17B ENSG00000228696	1.25735
ARL2 ENSG00000213465	1.37131
ARL2BP ENSG00000102931	1.01862
ARL3 ENSG00000138175	1.04893
ARL4A ENSG00000122644	1.49653
ARL4C ENSG00000188042	1.11189
ARL4D ENSG00000175906	1.65656
ARL5A ENSG00000162980	0.649775
ARL5B ENSG00000165997	0.879287
ARL5C ENSG00000141748	1.15184
ARL6 ENSG00000113966	0.551245
ARL6IP1 ENSG00000170540	0.691526
ARL6IP4 ENSG00000182196	1.10266
ARL6IP5 ENSG00000144746	0.779665
ARL6IP6 ENSG00000177917	0.989974
ARL8A ENSG00000143862	0.871027
ARL8B ENSG00000134108	0.865999
ARL9 ENSG00000196503	0.761398
ARMC1 ENSG00000104442	1.09161
ARMC10 ENSG00000170632	1.08587
ARMC12 ENSG00000157343	1.0438
ARMC2 ENSG00000118690	0.926148
ARMC3 ENSG00000165309	1.29492
ARMC4 ENSG00000169126	0.901559
ARMC5 ENSG00000140691	1.00544
ARMC6 ENSG00000105676	0.91724
ARMC7 ENSG00000125449	1.26461
ARMC8 ENSG00000114098	1.4735
ARMC9 ENSG00000135931	1.05568
ARMCX1 ENSG00000126947	1.09056
ARMCX2 ENSG00000184867	1.23883
ARMCX3 ENSG00000102401	0.942773
ARMCX4 ENSG00000196440	0.941518
ARMCX5 ENSG00000125962	1.07942
ARMCX6 ENSG00000198960	0.743697
ARMS2 ENSG00000254636	0.950831
ARMT1 ENSG00000146476	1.0507
ARNT ENSG00000143437	0.649516
ARNT2 ENSG00000172379	0.745699
ARNTL ENSG00000133794	1.22952
ARNTL2 ENSG00000029153	1.11801
ARPC1A ENSG00000241685	0.73546
ARPC1B ENSG00000130429	0.745607
ARPC2 ENSG00000163466	0.873481
ARPC3 ENSG00000111229	0.562478
ARPC4 ENSG00000241553	1.04794
ARPC5 ENSG00000162704	0.866744
ARPC5L ENSG00000136950	0.572886
ARPIN ENSG00000242498	0.977518
ARPP19 ENSG00000128989	0.777081
ARPP21 ENSG00000172995	1.18299
ARRB1 ENSG00000137486	0.831969
ARRB2 ENSG00000141480	1.19451
ARRDC1 ENSG00000197070	0.670954
ARRDC2 ENSG00000105643	1.20951
ARRDC3 ENSG00000113369	0.872484
ARRDC4 ENSG00000140450	0.845527
ARRDC5 ENSG00000205784	1.18311
ARSA ENSG00000100299	1.03027
ARSB ENSG00000113273	0.839796
ARSD ENSG00000006756	0.614324
ARSE ENSG00000157399	1.05047
ARSF ENSG00000062096	1.11648
ARSG ENSG00000141337	0.893983
ARSI ENSG00000183876	0.794166
ARSJ ENSG00000180801	0.794325
ARSK ENSG00000164291	0.899023
ART3 ENSG00000156219	1.60102
ART4 ENSG00000111339	0.991909
ART5 ENSG00000167311	1.1277
ARTN ENSG00000117407	1.36311
ARV1 ENSG00000173409	0.876755
ARVCF ENSG00000099889	0.906567
ARX ENSG00000004848	0.951815
AS3MT ENSG00000214435	0.967531
ASAH1 ENSG00000104763	1.0033
ASAH2 ENSG00000188611	1.13955
ASAH2B ENSG00000204147	1.17323
ASAP1 ENSG00000153317	0.978811
ASAP2 ENSG00000151693	1.10494
ASAP3 ENSG00000088280	1.04046
ASB1 ENSG00000065802	1.1227
ASB10 ENSG00000146926	0.954532
ASB11 ENSG00000165192	0.939242
ASB12 ENSG00000198881	1.08846
ASB13 ENSG00000196372	1.24285
ASB14 ENSG00000239388	0.8424
ASB15 ENSG00000146809	1.08183
ASB16 ENSG00000161664	0.854308
ASB17 ENSG00000154007	1.12423
ASB18 ENSG00000182177	0.959006
ASB2 ENSG00000100628	0.881455
ASB3 ENSG00000115239	1.12921
ASB4 ENSG00000005981	1.02175
ASB5 ENSG00000164122	1.35238
ASB6 ENSG00000148331	0.657172
ASB7 ENSG00000183475	1.00421
ASB8 ENSG00000177981	0.898769
ASB9 ENSG00000102048	0.955943
ASCC1 ENSG00000138303	0.981961
ASCC2 ENSG00000100325	1.02977
ASCC3 ENSG00000112249	1.29991
ASCL1 ENSG00000139352	1.03549
ASCL2 ENSG00000183734	0.983993
ASCL3 ENSG00000176009	0.957856
ASCL4 ENSG00000187855	1.016
ASCL5 ENSG00000232237	0.939106
ASF1A ENSG00000111875	0.921286
ASF1B ENSG00000105011	1.02089
ASGR1 ENSG00000141505	0.599519
ASGR2 ENSG00000161944	0.944457
ASH1L ENSG00000116539	0.943364
ASH2L ENSG00000129691	1.09571
ASIC1 ENSG00000110881	1.22436
ASIC2 ENSG00000108684	0.893403
ASIC3 ENSG00000213199	1.10016
ASIC4 ENSG00000072182	0.779505
ASIC5 ENSG00000256394	0.999281
ASIP ENSG00000101440	0.772199
ASL ENSG00000126522	1.03668
ASMT ENSG00000196433	1.03773
ASMTL ENSG00000169093	0.99484
ASNA1 ENSG00000198356	0.913153
ASNS ENSG00000070669	1.05539
ASNSD1 ENSG00000138381	0.777719
ASPA ENSG00000108381	1.45776
ASPDH ENSG00000204653	1.26378
ASPG ENSG00000166183	1.10351
ASPH ENSG00000198363	0.866553
ASPHD1 ENSG00000174939	1.02515
ASPHD2 ENSG00000128203	1.08817
ASPM ENSG00000066279	1.30099
ASPN ENSG00000106819	1.07876
ASPRV1 ENSG00000244617	1.31896
ASPSCR1 ENSG00000169696	0.958656
ASRGL1 ENSG00000162174	0.441902
ASS1 ENSG00000130707	0.684566
ASTE1 ENSG00000034533	0.865673
ASTN1 ENSG00000152092	0.719963
ASTN2 ENSG00000148219	0.565715
ASUN ENSG00000064102	1.06233
ASXL1 ENSG00000171456	1.5514
ASXL2 ENSG00000143970	0.871564
ASXL3 ENSG00000141431	0.92219
ASZ1 ENSG00000154438	0.771678
ATAD1 ENSG00000138138	0.849558
ATAD2 ENSG00000156802	1.09399
ATAD2B ENSG00000119778	1.24573
ATAD3A ENSG00000197785	1.14694
ATAD3B ENSG00000160072	1.40359
ATAD3C ENSG00000215915	0.810597
ATAD5 ENSG00000176208	1.10851
ATAT1 ENSG00000137343	1.01776
ATCAY ENSG00000167654	1.03687
ATE1 ENSG00000107669	0.988912
ATF1 ENSG00000123268	1.0707
ATF2 ENSG00000115966	0.752889
ATF3 ENSG00000162772	0.563422
ATF4 ENSG00000128272	0.875246
ATF5 ENSG00000169136	0.956182
ATF6 ENSG00000118217	0.787441
ATF6B ENSG00000213676	1.12391
ATF7 ENSG00000170653	1.05981
ATF7IP ENSG00000171681	0.875077
ATF7IP2 ENSG00000166669	0.915812
ATG10 ENSG00000152348	1.22443
ATG101 ENSG00000123395	1.07592
ATG12 ENSG00000145782	1.50856
ATG13 ENSG00000175224	1.11202
ATG14 ENSG00000126775	1.30026
ATG16L1 ENSG00000085978	0.599321
ATG16L2 ENSG00000168010	1.0283
ATG2A ENSG00000110046	0.927263
ATG2B ENSG00000066739	0.780559
ATG3 ENSG00000144848	1.03764
ATG4A ENSG00000101844	0.911223
ATG4B ENSG00000168397	1.14224
ATG4C ENSG00000125703	1.0776
ATG4D ENSG00000130734	1.17449
ATG5 ENSG00000057663	1.17263
ATG7 ENSG00000197548	1.02609
ATG9A ENSG00000198925	0.73065
ATG9B ENSG00000181652	0.956806
ATHL1 ENSG00000142102	0.957771
ATIC ENSG00000138363	0.763686
ATL1 ENSG00000198513	1.25049
ATL2 ENSG00000119787	0.482125
ATL3 ENSG00000184743	1.06453
ATM ENSG00000149311	1.26577
ATMIN ENSG00000166454	1.02221
ATN1 ENSG00000111676	0.839118
ATOH1 ENSG00000172238	1.09211
ATOH7 ENSG00000179774	1.21397
ATOH8 ENSG00000168874	1.13552
ATOX1 ENSG00000177556	1.25315
ATP10A ENSG00000206190	0.720601
ATP10B ENSG00000118322	0.867432
ATP10D ENSG00000145246	1.31347
ATP11A ENSG00000068650	1.02342
ATP11B ENSG00000058063	0.757257
ATP11C ENSG00000101974	0.901284
ATP12A ENSG00000075673	0.964592
ATP13A1 ENSG00000105726	1.19348
ATP13A2 ENSG00000159363	0.898997
ATP13A3 ENSG00000133657	1.36069
ATP13A4 ENSG00000127249	0.903974
ATP13A5 ENSG00000187527	1.06198
ATP1A1 ENSG00000163399	0.882807
ATP1A2 ENSG00000018625	1.44384
ATP1A3 ENSG00000105409	0.891803
ATP1A4 ENSG00000132681	1.22271
ATP1B1 ENSG00000143153	1.21659
ATP1B2 ENSG00000129244	1.29904
ATP1B3 ENSG00000069849	0.702469
ATP1B4 ENSG00000101892	0.937321
ATP23 ENSG00000166896	0.966288
ATP2A1 ENSG00000196296	0.77817
ATP2A2 ENSG00000174437	1.10893
ATP2A3 ENSG00000074370	0.52429
ATP2B1 ENSG00000070961	1.21311
ATP2B2 ENSG00000157087	0.897458
ATP2B3 ENSG00000067842	1.07621
ATP2B4 ENSG00000058668	0.961404
ATP2C1 ENSG00000017260	0.642941
ATP2C2 ENSG00000064270	0.713946
ATP4A ENSG00000105675	1.24334
ATP4B ENSG00000186009	1.1338
ATP5J2-PTCD1 ENSG00000248919	1.00877
ATP5SL ENSG00000105341	1.06716
ATP6AP1 ENSG00000071553	0.90232
ATP6AP1L ENSG00000205464	0.969323
ATP6AP2 ENSG00000182220	1.13025
ATP6V0A1 ENSG00000033627	1.14036
ATP6V0A2 ENSG00000185344	0.932875
ATP6V0A4 ENSG00000105929	0.802555
ATP6V0B ENSG00000117410	0.94094
ATP6V0C ENSG00000185883	0.880812
ATP6V0D1 ENSG00000159720	1.2659
ATP6V0D2 ENSG00000147614	0.946739
ATP6V0E1 ENSG00000113732	0.615179
ATP6V0E2 ENSG00000171130	0.460272
ATP6V1A ENSG00000114573	0.918275
ATP6V1B1 ENSG00000116039	0.761518
ATP6V1B2 ENSG00000147416	0.902405
ATP6V1C1 ENSG00000155097	1.18008
ATP6V1C2 ENSG00000143882	0.826194
ATP6V1D ENSG00000100554	0.641824
ATP6V1E1 ENSG00000131100	0.885374
ATP6V1E2 ENSG00000250565	1.02093
ATP6V1F ENSG00000128524	0.558518
ATP6V1G1 ENSG00000136888	0.803195
ATP6V1G2 ENSG00000213760	0.937742
ATP6V1G3 ENSG00000151418	0.981771
ATP6V1H ENSG00000047249	0.675008
ATP7A ENSG00000165240	0.856737
ATP7B ENSG00000123191	0.932378
ATP8A1 ENSG00000124406	1.12736
ATP8A2 ENSG00000132932	0.944341
ATP8B1 ENSG00000081923	0.737913
ATP8B2 ENSG00000143515	0.740723
ATP8B3 ENSG00000130270	0.814499
ATP8B4 ENSG00000104043	1.0284
ATP9A ENSG00000054793	1.2108
ATP9B ENSG00000166377	1.21984
ATPIF1 ENSG00000130770	1.10934
ATR ENSG00000175054	1.34176
ATRAID ENSG00000138085	0.741403
ATRIP ENSG00000164053	1.1104
ATRIP ENSG00000282827	1.06079
ATRN ENSG00000088812	1.25499
ATRNL1 ENSG00000107518	0.85425
ATRX ENSG00000085224	2.01713
ATXN1 ENSG00000124788	1.0125
ATXN10 ENSG00000130638	0.726912
ATXN1L ENSG00000224470	0.632726
ATXN2 ENSG00000204842	1.37091
ATXN2L ENSG00000168488	0.654353
ATXN3 ENSG00000066427	0.834996
ATXN3L ENSG00000123594	1.13554
ATXN7 ENSG00000163635	0.888634
ATXN7L1 ENSG00000146776	0.777586
ATXN7L2 ENSG00000162650	0.774026
ATXN7L3 ENSG00000087152	1.01118
ATXN7L3B ENSG00000253719	0.828726
AUH ENSG00000148090	1.0199
AUNIP ENSG00000127423	0.964139
AUP1 ENSG00000115307	1.12306
AURKA ENSG00000087586	1.02939
AURKAIP1 ENSG00000175756	1.09428
AURKB ENSG00000178999	1.07783
AURKC ENSG00000105146	1.00081
AUTS2 ENSG00000158321	0.714812
AVEN ENSG00000169857	1.07643
AVIL ENSG00000135407	0.936302
AVL9 ENSG00000105778	0.730216
AVP ENSG00000101200	0.929191
AVPI1 ENSG00000119986	0.920086
AVPR1A ENSG00000166148	1.12031
AVPR1B ENSG00000198049	1.09679
AVPR2 ENSG00000126895	0.945784
AXDND1 ENSG00000162779	1.07181
AXIN1 ENSG00000103126	0.749415
AXIN2 ENSG00000168646	0.700005
AXL ENSG00000167601	1.10074
AZGP1 ENSG00000160862	0.523049
AZI2 ENSG00000163512	0.987141
AZIN1 ENSG00000155096	0.863893
AZIN2 ENSG00000142920	1.0124
AZU1 ENSG00000172232	0.849275
B2M ENSG00000166710	0.864929
B3GALNT1 ENSG00000169255	1.25502
B3GALNT2 ENSG00000162885	0.894384
B3GALT1 ENSG00000172318	1.0857
B3GALT2 ENSG00000162630	0.910573
B3GALT4 ENSG00000235863	0.555002
B3GALT5 ENSG00000183778	0.742451
B3GALT6 ENSG00000176022	0.624987
B3GAT1 ENSG00000109956	0.587834
B3GAT2 ENSG00000112309	1.1662
B3GAT3 ENSG00000149541	1.11506
B3GLCT ENSG00000187676	0.867691
B3GNT2 ENSG00000170340	0.948345
B3GNT3 ENSG00000179913	1.15783
B3GNT4 ENSG00000176383	1.937
B3GNT5 ENSG00000176597	0.978716
B3GNT6 ENSG00000198488	1.08854
B3GNT7 ENSG00000156966	0.923318
B3GNT8 ENSG00000177191	1.38432
B3GNT9 ENSG00000237172	1.50767
B3GNTL1 ENSG00000175711	1.05142
B4GALNT1 ENSG00000135454	1.17084
B4GALNT2 ENSG00000167080	0.996411
B4GALNT3 ENSG00000139044	1.41195
B4GALNT4 ENSG00000182272	1.33885
B4GALT1 ENSG00000086062	0.659559
B4GALT2 ENSG00000117411	1.22839
B4GALT3 ENSG00000158850	0.92644
B4GALT4 ENSG00000121578	0.747721
B4GALT5 ENSG00000158470	0.834389
B4GALT6 ENSG00000118276	1.07624
B4GALT7 ENSG00000027847	0.92723
B4GAT1 ENSG00000174684	1.1812
B9D1 ENSG00000108641	1.35719
B9D2 ENSG00000123810	0.966253
BAALC ENSG00000164929	0.847917
BAAT ENSG00000136881	1.14304
BABAM1 ENSG00000105393	0.916435
BACE1 ENSG00000186318	1.15614
BACE2 ENSG00000182240	0.394374
BACH1 ENSG00000156273	0.793005
BACH2 ENSG00000112182	1.24091
BAD ENSG00000002330	1.23291
BAG1 ENSG00000107262	0.943211
BAG2 ENSG00000112208	1.24938
BAG3 ENSG00000151929	0.845594
BAG4 ENSG00000156735	1.79132
BAG5 ENSG00000166170	0.94598
BAG6 ENSG00000204463	0.908451
BAHCC1 ENSG00000266074	1.04664
BAHD1 ENSG00000140320	0.844313
BAIAP2 ENSG00000175866	0.757999
BAIAP2L1 ENSG00000006453	0.696521
BAIAP2L2 ENSG00000128298	0.92504
BAIAP3 ENSG00000007516	0.650331
BAK1 ENSG00000030110	1.13246
BAMBI ENSG00000095739	0.775064
BANF1 ENSG00000175334	0.930466
BANF2 ENSG00000125888	1.08734
BANK1 ENSG00000153064	0.987343
BANP ENSG00000172530	0.991318
BAP1 ENSG00000163930	0.999317
BARD1 ENSG00000138376	0.989945
BARHL2 ENSG00000143032	0.881586
BARX1 ENSG00000131668	0.987758
BARX2 ENSG00000043039	1.02094
BASP1 ENSG00000176788	1.11699
BATF ENSG00000156127	0.902493
BATF2 ENSG00000168062	1.27725
BATF3 ENSG00000123685	1.1362
BAX ENSG00000087088	1.09666
BAZ1A ENSG00000198604	1.23624
BAZ1B ENSG00000009954	0.573152
BAZ2A ENSG00000076108	0.991325
BAZ2B ENSG00000123636	1.17658
BBC3 ENSG00000105327	1.18394
BBIP1 ENSG00000214413	0.764481
BBOF1 ENSG00000119636	1.0143
BBOX1 ENSG00000129151	0.65944
BBS1 ENSG00000174483	1.22193
BBS10 ENSG00000179941	1.15955
BBS12 ENSG00000181004	1.07788
BBS2 ENSG00000125124	0.637974
BBS4 ENSG00000140463	0.492618
BBS5 ENSG00000163093	1.07983
BBS7 ENSG00000138686	0.702461
BBS9 ENSG00000122507	0.897241
BBX ENSG00000114439	1.35265
BCAM ENSG00000187244	0.434261
BCAN ENSG00000132692	1.0544
BCAP29 ENSG00000075790	1.01078
BCAP31 ENSG00000185825	1.01969
BCAR1 ENSG00000050820	1.22292
BCAR3 ENSG00000137936	1.11039
BCAS1 ENSG00000064787	0.65027
BCAS2 ENSG00000116752	0.825193
BCAS3 ENSG00000141376	1.17286
BCAS4 ENSG00000124243	0.819767
BCAT1 ENSG00000060982	1.33963
BCAT2 ENSG00000105552	0.73229
BCCIP ENSG00000107949	0.954088
BCDIN3D ENSG00000186666	0.893673
BCHE ENSG00000114200	0.961677
BCKDHA ENSG00000248098	1.32822
BCKDHB ENSG00000083123	1.2089
BCKDK ENSG00000103507	0.987075
BCL10 ENSG00000142867	0.760786
BCL11A ENSG00000119866	0.945235
BCL11B ENSG00000127152	0.891906
BCL2 ENSG00000171791	0.973732
BCL2A1 ENSG00000140379	1.20388
BCL2L1 ENSG00000171552	0.776045
BCL2L10 ENSG00000137875	0.820003
BCL2L11 ENSG00000153094	0.854903
BCL2L12 ENSG00000126453	0.785553
BCL2L13 ENSG00000099968	0.97171
BCL2L14 ENSG00000121380	0.843048
BCL2L15 ENSG00000188761	1.21324
BCL2L2 ENSG00000129473	1.28636
BCL2L2-PABPN1 ENSG00000258643	1.01112
BCL3 ENSG00000069399	0.953551
BCL6 ENSG00000113916	1.07193
BCL6B ENSG00000161940	1.53577
BCL7A ENSG00000110987	0.843082
BCL7B ENSG00000106635	0.786724
BCL7C ENSG00000099385	1.32527
BCL9 ENSG00000116128	1.01243
BCL9L ENSG00000186174	1.29796
BCLAF1 ENSG00000029363	1.33688
BCO1 ENSG00000135697	0.89689
BCO2 ENSG00000197580	1.72037
BCOR ENSG00000183337	1.27775
BCORL1 ENSG00000085185	0.906317
BCR ENSG00000186716	0.64433
BCS1L ENSG00000074582	0.628906
BDH1 ENSG00000161267	0.755642
BDH2 ENSG00000164039	1.32631
BDKRB1 ENSG00000100739	0.875245
BDKRB2 ENSG00000168398	0.514738
BDNF ENSG00000176697	1.08002
BDP1 ENSG00000145734	0.86495
BEAN1 ENSG00000166546	0.896262
BECN1 ENSG00000126581	1.22626
BEGAIN ENSG00000183092	0.991942
BEND2 ENSG00000177324	0.728054
BEND3 ENSG00000178409	0.943064
BEND4 ENSG00000188848	0.908127
BEND5 ENSG00000162373	0.748159
BEND6 ENSG00000151917	1.48581
BEND7 ENSG00000165626	0.699569
BEST1 ENSG00000167995	2.26682
BEST2 ENSG00000039987	0.773569
BEST3 ENSG00000127325	1.17134
BEST4 ENSG00000142959	0.943112
BET1 ENSG00000105829	0.817771
BET1L ENSG00000177951	1.17002
BEX1 ENSG00000133169	0.777108
BEX2 ENSG00000133134	0.842726
BEX3 ENSG00000166681	0.681686
BEX4 ENSG00000102409	0.851138
BEX5 ENSG00000184515	1.11998
BFAR ENSG00000103429	0.905323
BFSP1 ENSG00000125864	0.842849
BFSP2 ENSG00000170819	0.990575
BGLAP ENSG00000242252	0.953625
BGN ENSG00000182492	1.36642
BHLHA15 ENSG00000180535	0.859343
BHLHB9 ENSG00000198908	1.05351
BHLHE22 ENSG00000180828	0.950245
BHLHE40 ENSG00000134107	0.842072
BHLHE41 ENSG00000123095	1.12878
BHMG1 ENSG00000237452	1.08134
BHMT ENSG00000145692	1.1246
BHMT2 ENSG00000132840	1.07438
BICC1 ENSG00000122870	1.05708
BICD1 ENSG00000151746	0.546703
BICD2 ENSG00000185963	0.921513
BICDL1 ENSG00000135127	1.06783
BICDL2 ENSG00000162069	0.542326
BID ENSG00000015475	0.447761
BIK ENSG00000100290	0.308473
BIN1 ENSG00000136717	1.14381
BIN2 ENSG00000110934	0.661847
BIN3 ENSG00000147439	1.25199
BIRC2 ENSG00000110330	1.04962
BIRC3 ENSG00000023445	0.867045
BIRC5 ENSG00000089685	1.11113
BIRC6 ENSG00000115760	0.745327
BIRC7 ENSG00000101197	0.988612
BIVM ENSG00000134897	1.07402
BLCAP ENSG00000166619	1.34885
BLK ENSG00000136573	0.938559
BLM ENSG00000197299	0.914758
BLMH ENSG00000108578	0.896186
BLNK ENSG00000095585	0.975443
BLOC1S1 ENSG00000135441	1.19008
BLOC1S2 ENSG00000196072	1.04135
BLOC1S3 ENSG00000189114	0.686663
BLOC1S4 ENSG00000186222	0.645224
BLOC1S5 ENSG00000188428	1.06208
BLOC1S6 ENSG00000104164	1.04314
BLVRA ENSG00000106605	0.663543
BLVRB ENSG00000090013	1.21123
BLZF1 ENSG00000117475	1.10267
BMF ENSG00000104081	0.952411
BMI1 ENSG00000168283	0.868198
BMP1 ENSG00000168487	1.48423
BMP10 ENSG00000163217	0.754129
BMP2 ENSG00000125845	2.01931
BMP2K ENSG00000138756	0.803336
BMP3 ENSG00000152785	1.16114
BMP4 ENSG00000125378	1.26364
BMP5 ENSG00000112175	1.44563
BMP6 ENSG00000153162	0.945038
BMP7 ENSG00000101144	1.21513
BMP8A ENSG00000183682	1.01116
BMP8B ENSG00000116985	1.33202
BMPER ENSG00000164619	1.30404
BMPR1A ENSG00000107779	0.853197
BMPR1B ENSG00000138696	0.856986
BMPR2 ENSG00000204217	1.15264
BMS1 ENSG00000165733	0.804051
BMT2 ENSG00000164603	1.23076
BMX ENSG00000102010	1.11295
BNC1 ENSG00000169594	1.16211
BNC2 ENSG00000173068	1.41653
BNIP1 ENSG00000113734	1.30888
BNIP2 ENSG00000140299	1.18321
BNIP3 ENSG00000176171	0.814508
BNIP3L ENSG00000104765	0.896283
BNIPL ENSG00000163141	0.831949
BOC ENSG00000144857	0.879326
BOD1 ENSG00000145919	0.788598
BOD1L1 ENSG00000038219	1.23641
BOD1L2 ENSG00000228075	1.14285
BOK ENSG00000176720	1.14411
BOLA1 ENSG00000178096	1.30744
BOLA2B ENSG00000169627	0.61479
BOLA3 ENSG00000163170	0.833148
BOLL ENSG00000152430	0.939735
BOP1 ENSG00000261236	1.14396
BORA ENSG00000136122	0.896281
BORCS5 ENSG00000165714	0.829597
BORCS6 ENSG00000196544	1.62958
BORCS7 ENSG00000166275	1.42755
BORCS8 ENSG00000254901	0.710397
BORCS8-MEF2B ENSG00000064489	1.09015
BPGM ENSG00000172331	1.10349
BPHL ENSG00000137274	0.965385
BPI ENSG00000101425	1.13615
BPIFA1 ENSG00000198183	0.881394
BPIFA2 ENSG00000131050	0.871733
BPIFB1 ENSG00000125999	0.712091
BPIFB2 ENSG00000078898	0.91306
BPIFB4 ENSG00000186191	1.05143
BPIFC ENSG00000184459	0.999068
BPNT1 ENSG00000162813	1.05525
BPTF ENSG00000171634	0.934856
BRAF ENSG00000157764	1.01433
BRAP ENSG00000089234	1.42256
BRAT1 ENSG00000106009	1.11629
BRCA1 ENSG00000012048	0.835396
BRCA2 ENSG00000139618	1.35913
BRCC3 ENSG00000185515	1.05409
BRD1 ENSG00000100425	1.12001
BRD2 ENSG00000204256	0.751011
BRD3 ENSG00000169925	1.28466
BRD4 ENSG00000141867	1.02092
BRD7 ENSG00000166164	1.16119
BRD8 ENSG00000112983	0.937907
BRD9 ENSG00000028310	0.904828
BRDT ENSG00000137948	0.95918
BRE ENSG00000158019	0.889898
BRF1 ENSG00000185024	0.927177
BRF2 ENSG00000104221	0.778004
BRI3 ENSG00000164713	0.56316
BRI3BP ENSG00000184992	0.816481
BRICD5 ENSG00000182685	1.20357
BRINP1 ENSG00000078725	1.60364
BRINP2 ENSG00000198797	0.876983
BRINP3 ENSG00000162670	0.882683
BRIP1 ENSG00000136492	0.92541
BRIX1 ENSG00000113460	0.796027
BRK1 ENSG00000254999	0.855647
BRMS1 ENSG00000174744	0.803589
BRMS1L ENSG00000100916	1.0844
BROX ENSG00000162819	0.834792
BRPF1 ENSG00000156983	0.742497
BRPF3 ENSG00000096070	0.710417
BRS3 ENSG00000102239	1.10044
BRSK1 ENSG00000160469	1.5422
BRSK2 ENSG00000174672	1.02964
BRWD1 ENSG00000185658	1.22116
BRWD3 ENSG00000165288	0.861723
BSCL2 ENSG00000168000	1.0569
BSDC1 ENSG00000160058	1.02333
BSG ENSG00000172270	1.06765
BSN ENSG00000164061	1.16159
BSND ENSG00000162399	0.814863
BSPH1 ENSG00000188334	0.931946
BSPRY ENSG00000119411	0.575551
BST1 ENSG00000109743	0.929225
BST2 ENSG00000130303	1.84092
BTAF1 ENSG00000095564	1.06177
BTBD1 ENSG00000064726	0.861605
BTBD10 ENSG00000148925	1.0402
BTBD11 ENSG00000151136	0.608359
BTBD16 ENSG00000138152	1.0101
BTBD18 ENSG00000233436	0.851451
BTBD19 ENSG00000222009	0.8198
BTBD2 ENSG00000133243	0.900755
BTBD3 ENSG00000132640	1.13935
BTBD6 ENSG00000184887	0.898054
BTBD7 ENSG00000011114	1.29275
BTBD8 ENSG00000189195	0.922446
BTBD9 ENSG00000183826	0.812357
BTC ENSG00000174808	1.04132
BTD ENSG00000169814	0.921487
BTF3 ENSG00000145741	0.830137
BTF3L4 ENSG00000134717	0.967529
BTG1 ENSG00000133639	1.07643
BTG2 ENSG00000159388	0.856789
BTG3 ENSG00000154640	1.20129
BTG4 ENSG00000137707	0.837998
BTK ENSG00000010671	1.15624
BTLA ENSG00000186265	0.968385
BTN1A1 ENSG00000124557	0.863476
BTN2A1 ENSG00000112763	0.85239
BTN2A2 ENSG00000124508	0.839934
BTN3A1 ENSG00000026950	0.871347
BTN3A2 ENSG00000186470	0.685137
BTN3A3 ENSG00000111801	1.06707
BTNL2 ENSG00000204290	0.789329
BTNL3 ENSG00000168903	1.07754
BTNL8 ENSG00000113303	1.08021
BTNL9 ENSG00000165810	1.97851
BTRC ENSG00000166167	0.858038
BUB1 ENSG00000169679	0.977377
BUB1B ENSG00000156970	1.16822
BUB3 ENSG00000154473	1.20018
BUD13 ENSG00000137656	0.779955
BUD31 ENSG00000106245	0.864317
BVES ENSG00000112276	0.669421
BYSL ENSG00000112578	0.92499
BZW1 ENSG00000082153	0.815605
BZW2 ENSG00000136261	1.08129
C10orf10 ENSG00000165507	0.463641
C10orf105 ENSG00000214688	1.17574
C10orf107 ENSG00000183346	0.949536
C10orf11 ENSG00000148655	0.729988
C10orf128 ENSG00000204161	1.13806
C10orf142 ENSG00000277288	0.920719
C10orf2 ENSG00000107815	0.876942
C10orf35 ENSG00000171224	0.68723
C10orf53 ENSG00000178645	1.11836
C10orf54 ENSG00000107738	1.19914
C10orf55 ENSG00000222047	0.855756
C10orf62 ENSG00000203942	1.10854
C10orf67 ENSG00000179133	1.11884
C10orf71 ENSG00000177354	0.893107
C10orf76 ENSG00000120029	0.726274
C10orf82 ENSG00000165863	1.44203
C10orf88 ENSG00000119965	0.958327
C10orf90 ENSG00000154493	1.1243
C10orf95 ENSG00000120055	0.919954
C10orf99 ENSG00000188373	1.1193
C11orf1 ENSG00000137720	1.03633
C11orf16 ENSG00000176029	0.911756
C11orf21 ENSG00000110665	1.11524
C11orf24 ENSG00000171067	0.742539
C11orf31 ENSG00000211450	0.962487
C11orf40 ENSG00000171987	1.12477
C11orf42 ENSG00000180878	1.22207
C11orf45 ENSG00000174370	0.876161
C11orf49 ENSG00000149179	0.847681
C11orf52 ENSG00000149300	1.12768
C11orf53 ENSG00000150750	1.11768
C11orf54 ENSG00000182919	1.22908
C11orf57 ENSG00000150776	0.918006
C11orf58 ENSG00000110696	0.950356
C11orf63 ENSG00000109944	1.11641
C11orf65 ENSG00000166323	0.845147
C11orf68 ENSG00000175573	1.27869
C11orf70 ENSG00000137691	0.942001
C11orf71 ENSG00000180425	1.19874
C11orf74 ENSG00000166352	1.00742
C11orf80 ENSG00000173715	0.871071
C11orf84 ENSG00000168005	1.30208
C11orf87 ENSG00000185742	1.13472
C11orf88 ENSG00000183644	0.981274
C11orf91 ENSG00000205177	0.774542
C11orf94 ENSG00000234776	0.991067
C11orf95 ENSG00000188070	0.695802
C11orf96 ENSG00000187479	0.885778
C11orf98 ENSG00000278615	0.970032
C12orf10 ENSG00000139637	0.720799
C12orf29 ENSG00000133641	0.921874
C12orf4 ENSG00000047621	0.802658
C12orf40 ENSG00000180116	1.16
C12orf42 ENSG00000179088	1.38098
C12orf43 ENSG00000157895	1.03391
C12orf45 ENSG00000151131	0.967626
C12orf49 ENSG00000111412	0.804618
C12orf50 ENSG00000165805	1.03427
C12orf54 ENSG00000177627	1.09122
C12orf56 ENSG00000185306	0.934045
C12orf57 ENSG00000111678	1.19368
C12orf60 ENSG00000182993	1.11825
C12orf65 ENSG00000130921	0.985034
C12orf66 ENSG00000174206	1.18777
C12orf71 ENSG00000214700	0.943439
C12orf73 ENSG00000204954	0.836845
C12orf75 ENSG00000235162	0.929818
C12orf76 ENSG00000174456	0.704012
C14orf1 ENSG00000133935	0.80275
C14orf105 ENSG00000100557	1.12828
C14orf119 ENSG00000179933	1.19574
C14orf132 ENSG00000227051	1.16116
C14orf142 ENSG00000170270	1.15823
C14orf159 ENSG00000133943	0.990642
C14orf166 ENSG00000087302	0.89703
C14orf169 ENSG00000170468	0.845161
C14orf177 ENSG00000176605	0.931321
C14orf178 ENSG00000197734	0.950989
C14orf180 ENSG00000184601	1.07522
C14orf2 ENSG00000156411	0.999963
C14orf28 ENSG00000179476	0.91915
C14orf37 ENSG00000139971	0.839077
C14orf39 ENSG00000179008	1.25951
C14orf79 ENSG00000140104	0.957871
C14orf80 ENSG00000185347	0.523895
C14orf93 ENSG00000100802	1.09585
C15orf39 ENSG00000167173	1.1521
C15orf40 ENSG00000169609	1.09876
C15orf41 ENSG00000186073	1.20458
C15orf48 ENSG00000166920	0.543377
C15orf52 ENSG00000188549	0.844074
C15orf53 ENSG00000175779	1.20501
C15orf57 ENSG00000128891	1.58406
C15orf59 ENSG00000205363	1.08649
C15orf61 ENSG00000189227	0.694789
C15orf62 ENSG00000188277	0.939349
C15orf65 ENSG00000261652	1.17865
C16orf13 ENSG00000130731	1.25457
C16orf45 ENSG00000166780	1.31118
C16orf46 ENSG00000166455	0.79777
C16orf52 ENSG00000185716	1.16961
C16orf54 ENSG00000185905	1.02339
C16orf58 ENSG00000140688	0.592417
C16orf59 ENSG00000162062	0.829075
C16orf62 ENSG00000103544	0.753107
C16orf70 ENSG00000125149	0.990581
C16orf71 ENSG00000166246	0.942812
C16orf72 ENSG00000182831	1.07856
C16orf74 ENSG00000154102	1.34257
C16orf78 ENSG00000166152	0.943844
C16orf82 ENSG00000234186	1.01052
C16orf86 ENSG00000159761	1.22889
C16orf87 ENSG00000155330	1.11113
C16orf89 ENSG00000153446	1.14408
C16orf91 ENSG00000174109	1.13033
C16orf92 ENSG00000167194	0.927247
C16orf95 ENSG00000260456	1.14506
C16orf96 ENSG00000205832	0.736048
C17orf105 ENSG00000231256	0.971466
C17orf107 ENSG00000205710	0.59064
C17orf49 ENSG00000258315	1.25821
C17orf50 ENSG00000270806	0.826372
C17orf51 ENSG00000212719	1.01526
C17orf53 ENSG00000125319	1.12853
C17orf58 ENSG00000186665	1.26085
C17orf62 ENSG00000178927	0.982225
C17orf64 ENSG00000141371	1.2239
C17orf67 ENSG00000214226	1.12105
C17orf74 ENSG00000184560	1.08459
C17orf75 ENSG00000108666	0.921713
C17orf78 ENSG00000278505	0.901943
C17orf80 ENSG00000141219	1.20928
C17orf89 ENSG00000224877	1.12453
C17orf96 ENSG00000273604	1.31674
C17orf97 ENSG00000187624	1.16642
C17orf98 ENSG00000275489	0.965202
C17orf99 ENSG00000187997	0.876749
C18orf21 ENSG00000141428	0.909255
C18orf25 ENSG00000152242	1.11684
C18orf32 ENSG00000177576	0.818811
C18orf54 ENSG00000166845	1.00958
C18orf63 ENSG00000206043	0.729268
C18orf8 ENSG00000141452	0.847135
C19orf12 ENSG00000131943	0.738465
C19orf18 ENSG00000177025	0.897732
C19orf24 ENSG00000228300	0.776831
C19orf25 ENSG00000119559	0.849689
C19orf33 ENSG00000167644	0.843849
C19orf35 ENSG00000188305	1.11252
C19orf38 ENSG00000214212	1.26118
C19orf43 ENSG00000123144	0.710051
C19orf44 ENSG00000105072	1.13978
C19orf45 ENSG00000198723	1.34678
C19orf47 ENSG00000160392	0.78114
C19orf48 ENSG00000167747	0.680298
C19orf52 ENSG00000142444	0.709801
C19orf53 ENSG00000104979	0.995096
C19orf54 ENSG00000188493	0.765576
C19orf57 ENSG00000132016	0.968646
C19orf60 ENSG00000006015	0.987588
C19orf66 ENSG00000130813	0.836219
C19orf67 ENSG00000188032	1.01225
C19orf68 ENSG00000185453	1.52077
C19orf70 ENSG00000174917	1.2826
C19orf71 ENSG00000183397	0.924224
C19orf73 ENSG00000221916	0.714987
C19orf81 ENSG00000235034	0.81756
C19orf84 ENSG00000262874	1.03726
C1D ENSG00000197223	1.28114
C1GALT1 ENSG00000106392	1.43497
C1GALT1C1 ENSG00000171155	0.937634
C1GALT1C1L ENSG00000223658	1.48411
C1QA ENSG00000173372	1.33589
C1QB ENSG00000173369	1.33472
C1QBP ENSG00000108561	0.831468
C1QC ENSG00000159189	0.699953
C1QL1 ENSG00000131094	3.59914
C1QL2 ENSG00000144119	0.922391
C1QL3 ENSG00000165985	1.07459
C1QL4 ENSG00000186897	1.06857
C1QTNF1 ENSG00000173918	2.0716
C1QTNF2 ENSG00000145861	0.87171
C1QTNF3 ENSG00000082196	1.59101
C1QTNF4 ENSG00000172247	1.50726
C1QTNF5 ENSG00000223953	0.951134
C1QTNF6 ENSG00000133466	1.57723
C1QTNF7 ENSG00000163145	1.05742
C1QTNF9 ENSG00000240654	1.07537
C1QTNF9B ENSG00000205863	1.10436
C1QTNF9B-AS1 ENSG00000281899	0.709146
C1R ENSG00000159403	1.61988
C1RL ENSG00000139178	0.947148
C1S ENSG00000182326	0.964864
C1orf100 ENSG00000173728	1.12683
C1orf101 ENSG00000179397	0.897279
C1orf105 ENSG00000180999	1.05094
C1orf106 ENSG00000163362	0.824668
C1orf109 ENSG00000116922	1.05235
C1orf112 ENSG00000000460	1.2187
C1orf115 ENSG00000162817	0.492721
C1orf116 ENSG00000182795	0.405169
C1orf122 ENSG00000197982	0.993625
C1orf123 ENSG00000162384	0.838878
C1orf127 ENSG00000175262	1.0815
C1orf131 ENSG00000143633	0.783078
C1orf141 ENSG00000203963	0.80409
C1orf145 ENSG00000162913	1.01515
C1orf146 ENSG00000203910	0.98164
C1orf158 ENSG00000157330	0.752221
C1orf159 ENSG00000131591	1.0294
C1orf162 ENSG00000143110	0.953196
C1orf167 ENSG00000215910	0.694179
C1orf168 ENSG00000187889	1.09634
C1orf174 ENSG00000198912	0.822753
C1orf185 ENSG00000204006	0.976711
C1orf186 ENSG00000263961	1.06836
C1orf194 ENSG00000179902	0.921478
C1orf198 ENSG00000119280	0.823152
C1orf204 ENSG00000188004	0.807724
C1orf21 ENSG00000116667	1.11976
C1orf210 ENSG00000253313	0.829643
C1orf216 ENSG00000142686	0.927038
C1orf226 ENSG00000239887	1.10979
C1orf228 ENSG00000198520	1.10021
C1orf234 ENSG00000227868	1.04428
C1orf27 ENSG00000157181	1.00728
[truncated: 15,949 more rows]
